# Supplementary material for: Sulfur disproportionation occurs globally across anoxic habitats and has multiple mechanisms of independent evolutionary origin
Source: ISME J. 2026 Mar 2;20(1):wrag042. doi: 10.1093/ismejo/wrag042 (PMC12998232; doi:10.1093/ismejo/wrag042)
Supplement: Sup_File_1_HMM_wrag042 [file sup_file_1_hmm_wrag042.zip]

Archive with 4,759 entries (4,759 files):
- SupFile1_HMM/SupFile1a_sequences/apra_Neukirchen.fas
- SupFile1_HMM/SupFile1a_sequences/aprb_Neukirchen.fas
- SupFile1_HMM/SupFile1a_sequences/asrc_Neukirchen.fas
- SupFile1_HMM/SupFile1a_sequences/chp1_new.fas
- SupFile1_HMM/SupFile1a_sequences/chp2_new.fas
- SupFile1_HMM/SupFile1a_sequences/chp3_new.fas
- SupFile1_HMM/SupFile1a_sequences/dsre_new.fas
- SupFile1_HMM/SupFile1a_sequences/dsrn_Neukirchen.fas
- SupFile1_HMM/SupFile1a_sequences/eyh_new.fas
- SupFile1_HMM/SupFile1a_sequences/molya_new.fas
- SupFile1_HMM/SupFile1a_sequences/molyb_new.fas
- SupFile1_HMM/SupFile1a_sequences/molyc_new.fas
- SupFile1_HMM/SupFile1a_sequences/phsa_new.fas
- SupFile1_HMM/SupFile1a_sequences/qmoa_Neukirchen.fas
- SupFile1_HMM/SupFile1a_sequences/qmob_Neukirchen.fas
- SupFile1_HMM/SupFile1a_sequences/sora_CD02114.fas
- SupFile1_HMM/SupFile1a_sequences/sorb_new.fas
- SupFile1_HMM/SupFile1a_sequences/soxd_new.fas
- SupFile1_HMM/SupFile1a_sequences/ssea_new.fas
- SupFile1_HMM/SupFile1a_sequences/sudha_new.fas
- SupFile1_HMM/SupFile1a_sequences/sudhb_new.fas
- SupFile1_HMM/SupFile1a_sequences/ttra_new.fas
- SupFile1_HMM/SupFile1a_sequences/tusa_new.fas
- SupFile1_HMM/SupFile1a_sequences/yede_new.fas
- SupFile1_HMM/SupFile1b_profiles/apra_Neukirchen_a.hmm
- SupFile1_HMM/SupFile1b_profiles/aprb_Neukirchen_a.hmm
- SupFile1_HMM/SupFile1b_profiles/asrc_Neukirchen_a.hmm
- SupFile1_HMM/SupFile1b_profiles/chp1_new_a.hmm
- SupFile1_HMM/SupFile1b_profiles/chp2_new_a.hmm
- SupFile1_HMM/SupFile1b_profiles/chp3_new_a.hmm
- SupFile1_HMM/SupFile1b_profiles/dsre_new_a.hmm
- SupFile1_HMM/SupFile1b_profiles/dsrn_Neukirchen_a.hmm
- SupFile1_HMM/SupFile1b_profiles/eyh_new_a.hmm
- SupFile1_HMM/SupFile1b_profiles/molya_new_a.hmm
- SupFile1_HMM/SupFile1b_profiles/molyb_new_a.hmm
- SupFile1_HMM/SupFile1b_profiles/molyc_new_a.hmm
- SupFile1_HMM/SupFile1b_profiles/phsa_new_a.hmm
- SupFile1_HMM/SupFile1b_profiles/qmoa_Neukirchen_a.hmm
- SupFile1_HMM/SupFile1b_profiles/qmob_Neukirchen_a.hmm
- SupFile1_HMM/SupFile1b_profiles/sora_CD02114_a.hmm
- SupFile1_HMM/SupFile1b_profiles/sorb_new_a.hmm
- SupFile1_HMM/SupFile1b_profiles/soxd_new_a.hmm
- SupFile1_HMM/SupFile1b_profiles/ssea_new_a.hmm
- SupFile1_HMM/SupFile1b_profiles/sudha_new_a.hmm
- SupFile1_HMM/SupFile1b_profiles/sudhb_new_a.hmm
- SupFile1_HMM/SupFile1b_profiles/ttra_new_a.hmm
- SupFile1_HMM/SupFile1b_profiles/tusa_new_a.hmm
- SupFile1_HMM/SupFile1b_profiles/yede_new_a.hmm
- SupFile1_HMM/SupFile1c_results/apra_Neukirchen_a-hmm-001_Thermosulfurimonas_marina_SU872_GCF_012317585.txt
- SupFile1_HMM/SupFile1c_results/apra_Neukirchen_a-hmm-002_Thermosulfurimonas_dismutans_S95_GCF_001652585.txt
- SupFile1_HMM/SupFile1c_results/apra_Neukirchen_a-hmm-003_Thermosulfuriphilus_ammonigenes_ST65_GCF_011207455.txt
- SupFile1_HMM/SupFile1c_results/apra_Neukirchen_a-hmm-004_Caldimicrobium_thiodismutans_TF1_GCF_001548275.txt
- SupFile1_HMM/SupFile1c_results/apra_Neukirchen_a-hmm-005_Thermosulfurimonas_sp_F29_GCF_019688735.txt
- SupFile1_HMM/SupFile1c_results/apra_Neukirchen_a-hmm-006_Thermodesulfobacterium_hveragerdense_JSP_GCF_000423845.txt
- SupFile1_HMM/SupFile1c_results/apra_Neukirchen_a-hmm-007_Thermodesulfatator_atlanticus_AT1325_GCF_000421585.txt
- SupFile1_HMM/SupFile1c_results/apra_Neukirchen_a-hmm-008_Thermodesulfatator_indicus_CIR_29812_GCF_000217795.txt
- SupFile1_HMM/SupFile1c_results/apra_Neukirchen_a-hmm-009_Thermodesulfatator_autotrophicus_S606_GCF_001642325.txt
- SupFile1_HMM/SupFile1c_results/apra_Neukirchen_a-hmm-010_Desulfolithobacter_dissulfuricans_GF1_GCF_025998535.txt
- SupFile1_HMM/SupFile1c_results/apra_Neukirchen_a-hmm-011_Desulfurivibrio_alkaliphilus_AHT_2_GCF_000092205.txt
- SupFile1_HMM/SupFile1c_results/apra_Neukirchen_a-hmm-012_Desulfolithobacter_dismutans_B35_GCA_046599375.txt
- SupFile1_HMM/SupFile1c_results/apra_Neukirchen_a-hmm-013_Desulfobulbus_elongatus_FP_GCF_000621145.txt
- SupFile1_HMM/SupFile1c_results/apra_Neukirchen_a-hmm-014_Desulfobulbus_propionicus_Lindhorst_1pr3_GCF_000186885.txt
- SupFile1_HMM/SupFile1c_results/apra_Neukirchen_a-hmm-015_Desulfobulbus_oligotrophicus_Prop6_GCF_016446285.txt
- SupFile1_HMM/SupFile1c_results/apra_Neukirchen_a-hmm-016_Candidatus_Electrothrix_aarhusensis_MCF_GCA_004028505.txt
- SupFile1_HMM/SupFile1c_results/apra_Neukirchen_a-hmm-017_Candidatus_Electrothrix_marina_A5_GCA_004028495.txt
- SupFile1_HMM/SupFile1c_results/apra_Neukirchen_a-hmm-018_Candidatus_Electronema_aureum_GS_GCA_004284765.txt
- SupFile1_HMM/SupFile1c_results/apra_Neukirchen_a-hmm-019_Desulfogranum_mediterraneum_86FS1_GCF_000429965.txt
- SupFile1_HMM/SupFile1c_results/apra_Neukirchen_a-hmm-020_Desulfomarina_profundi_KT2_GCF_019703855.txt
- SupFile1_HMM/SupFile1c_results/apra_Neukirchen_a-hmm-021_Desulfocapsa_sulfexigens_SB164P1_GCF_000341395.txt
- SupFile1_HMM/SupFile1c_results/apra_Neukirchen_a-hmm-022_Desulfocapsa_sulfexigens_SB164P1_2514885009.txt
- SupFile1_HMM/SupFile1c_results/apra_Neukirchen_a-hmm-022_Desulfocapsa_thiozymogenes_2514885009.txt
- SupFile1_HMM/SupFile1c_results/apra_Neukirchen_a-hmm-023_Desulfofustis_glycolicus_PerGlyS_GCF_900130015.txt
- SupFile1_HMM/SupFile1c_results/apra_Neukirchen_a-hmm-024_Desulforhopalus_singaporensis_Spore_T1_GCF_900104445.txt
- SupFile1_HMM/SupFile1c_results/apra_Neukirchen_a-hmm-025_Dissulfuricella_hydrothermale_M19_GCA_048820955.txt
- SupFile1_HMM/SupFile1c_results/apra_Neukirchen_a-hmm-026_Desulforhopalus_vacuolatus_ltk_10_GCF_016918505.txt
- SupFile1_HMM/SupFile1c_results/apra_Neukirchen_a-hmm-027_Desulfotalea_psychrophila_LSv54_GCF_000025945.txt
- SupFile1_HMM/SupFile1c_results/apra_Neukirchen_a-hmm-028_Thiovibrio_frasassiensis_RS19-109_GCF_029607905.txt
- SupFile1_HMM/SupFile1c_results/apra_Neukirchen_a-hmm-029_Desulfovibrio_aminophilus_ALA-3_GCF_000422565.txt
- SupFile1_HMM/SupFile1c_results/apra_Neukirchen_a-hmm-030_Humidesulfovibrio_mexicanus_Lup_1_GCF_900188225.txt
- SupFile1_HMM/SupFile1c_results/apra_Neukirchen_a-hmm-031_Desulfovibrio_oxyclinae_P1B_GCF_000375485.txt
- SupFile1_HMM/SupFile1c_results/apra_Neukirchen_a-hmm-032_Desulfobaculum_senezii_DSM8436_2574179788.txt
- SupFile1_HMM/SupFile1c_results/apra_Neukirchen_a-hmm-033_Salidesulfovibrio_brasiliensis_LVform1_GCF_001311825.txt
- SupFile1_HMM/SupFile1c_results/apra_Neukirchen_a-hmm-034_Paucidesulfovibrio_longus_SEBR_2582_GCF_000420485.txt
- SupFile1_HMM/SupFile1c_results/apra_Neukirchen_a-hmm-035_Desulfovibrio_litoralis_STL_6_GCF_900143255.txt
- SupFile1_HMM/SupFile1c_results/apra_Neukirchen_a-hmm-036_Maridesulfovibrio_hydrothermalis_AM13_GCF_000331025.txt
- SupFile1_HMM/SupFile1c_results/apra_Neukirchen_a-hmm-037_Halodesulfovibrio_marinisediminis_NMRC_101113_GCF_900129975.txt
- SupFile1_HMM/SupFile1c_results/apra_Neukirchen_a-hmm-038_Pseudodesulfovibrio_halophilus_SL_8903_2571042916.txt
- SupFile1_HMM/SupFile1c_results/apra_Neukirchen_a-hmm-039_Humidesulfovibrio_idahonensis_CY_2_2574180452.txt
- SupFile1_HMM/SupFile1c_results/apra_Neukirchen_a-hmm-040_Desulfonatronum_thioautotrophicum_ASO4-1_GCF_000934745.txt
- SupFile1_HMM/SupFile1c_results/apra_Neukirchen_a-hmm-041_Desulfonatronum_thiodismutans_MLF_1_GCF_000717475.txt
- SupFile1_HMM/SupFile1c_results/apra_Neukirchen_a-hmm-042_Desulfonatronum_thiosulfatophilum_ASO4-2_GCF_900104215.txt
- SupFile1_HMM/SupFile1c_results/apra_Neukirchen_a-hmm-043_Desulfonatronum_lacustre_Z-7951_GCF_000519265.txt
- SupFile1_HMM/SupFile1c_results/apra_Neukirchen_a-hmm-044_Desulfonatronovibrio_hydrogenovorans_Z-7935_GCF_963865035.txt
- SupFile1_HMM/SupFile1c_results/apra_Neukirchen_a-hmm-045_Desulfonatronospira_thiodismutans_ASO3-1_GCF_000174435.txt
- SupFile1_HMM/SupFile1c_results/apra_Neukirchen_a-hmm-046_Desulfonatronovibrio_magnus_AHT_22_GCF_000934755.txt
- SupFile1_HMM/SupFile1c_results/apra_Neukirchen_a-hmm-047_Desulfobacter_curvatus_AcRM3_GCF_000373985.txt
- SupFile1_HMM/SupFile1c_results/apra_Neukirchen_a-hmm-048_Desulfobacter_hydrogenophilus_AcRS1_GCF_004319545.txt
- SupFile1_HMM/SupFile1c_results/apra_Neukirchen_a-hmm-049_Desulfatibacillum_aliphaticivorans_CV2803_GCF_000429905.txt
- SupFile1_HMM/SupFile1c_results/apra_Neukirchen_a-hmm-050_Desulfococcus_multivorans_Gottingen_1be1_GCF_002009335.txt
- SupFile1_HMM/SupFile1c_results/apra_Neukirchen_a-hmm-051_Desulfobotulus_pelophilus_H1_GCF_026155325.txt
- SupFile1_HMM/SupFile1c_results/apra_Neukirchen_a-hmm-052_Desulfomonile_tiedjei_DCB-1_GCF_000266945.txt
- SupFile1_HMM/SupFile1c_results/apra_Neukirchen_a-hmm-053_Desulfatiglans_anilini_Ani_1_GCF_000422285.txt
- SupFile1_HMM/SupFile1c_results/apra_Neukirchen_a-hmm-054_GCF_Dissulfuribacter_thermophilus_S69_001687335.txt
- SupFile1_HMM/SupFile1c_results/apra_Neukirchen_a-hmm-055_Dissulfurirhabdus_thermomarina_SH388_GCF_012979235.txt
- SupFile1_HMM/SupFile1c_results/apra_Neukirchen_a-hmm-056_Dissulfurimicrobium_hydrothermale_Sh68_GCF_022026155.txt
- SupFile1_HMM/SupFile1c_results/apra_Neukirchen_a-hmm-057_Leptospirillum_ferriphilum_pb_238_GCF_900198525.txt
- SupFile1_HMM/SupFile1c_results/apra_Neukirchen_a-hmm-058_Dissulfurispira_thermophila_T55J_GCF_014701235.txt
- SupFile1_HMM/SupFile1c_results/apra_Neukirchen_a-hmm-059_Dissulfurispira_sp_CTOTU21519_GCF_036745535.txt
- SupFile1_HMM/SupFile1c_results/apra_Neukirchen_a-hmm-060_Thermodesulfovibrio_hydrogeniphilus_2574179746.txt
- SupFile1_HMM/SupFile1c_results/apra_Neukirchen_a-hmm-061_Thermodesulfovibrio_aggregans_TGE-P1_GCF_001514535.txt
- SupFile1_HMM/SupFile1c_results/apra_Neukirchen_a-hmm-062_Thermodesulfovibrio_thiophilus_TDV_GCF_000423865.txt
- SupFile1_HMM/SupFile1c_results/apra_Neukirchen_a-hmm-063_Sulfurimonas_sp_HSL1-2_GCF_039645565.txt
- SupFile1_HMM/SupFile1c_results/apra_Neukirchen_a-hmm-064_Sulfurimonas_sp_HSL1-6_GCF_039645955.txt
- SupFile1_HMM/SupFile1c_results/apra_Neukirchen_a-hmm-065_Sulfurimonas_sp_HSL3-2_GCF_039645965.txt
- SupFile1_HMM/SupFile1c_results/apra_Neukirchen_a-hmm-066_Sulfurimonas_sp_HSL3-1_GCF_039645995.txt
- SupFile1_HMM/SupFile1c_results/apra_Neukirchen_a-hmm-067_Sulfurimonas_sp_ST-25_GCF_048079205.txt
- SupFile1_HMM/SupFile1c_results/apra_Neukirchen_a-hmm-068_Sulfurimonas_sp_ST-27_GCF_048081595.txt
- SupFile1_HMM/SupFile1c_results/apra_Neukirchen_a-hmm-069_Sulfurimonas_sp_NWX367_GCF_039667065.txt
- SupFile1_HMM/SupFile1c_results/apra_Neukirchen_a-hmm-070_Sulfurimonas_sp_NWX79_GCF_039667035.txt
- SupFile1_HMM/SupFile1c_results/apra_Neukirchen_a-hmm-071_Sulfurimonas_sp_HSL3-7_GCF_039645985.txt
- SupFile1_HMM/SupFile1c_results/apra_Neukirchen_a-hmm-072_Sulfurimonas_marina_B_2_GCF_014905095.txt
- SupFile1_HMM/SupFile1c_results/apra_Neukirchen_a-hmm-073_Sulfurimonas_hydrogeniphila_NW10_GCF_009068765.txt
- SupFile1_HMM/SupFile1c_results/apra_Neukirchen_a-hmm-074_Sulfurimonas_crateris_SN_118_GCF_005217605.txt
- SupFile1_HMM/SupFile1c_results/apra_Neukirchen_a-hmm-075_Sulfurimonas_sediminis_S2-6_GCF_014905115.txt
- SupFile1_HMM/SupFile1c_results/apra_Neukirchen_a-hmm-076_Sulfurimonas_sp_SWIR-19_GCF_020410885.txt
- SupFile1_HMM/SupFile1c_results/apra_Neukirchen_a-hmm-077_Sulfurimonas_autotrophica_OK10_GCF_000147355.txt
- SupFile1_HMM/SupFile1c_results/apra_Neukirchen_a-hmm-078_Sulfurimonas_indica_NW8N_GCF_009192995.txt
- SupFile1_HMM/SupFile1c_results/apra_Neukirchen_a-hmm-079_Sulfurimonas_lithotrophica_GYSZ_1_GCF_009258225.txt
- SupFile1_HMM/SupFile1c_results/apra_Neukirchen_a-hmm-080_Sulfurimonas_paralvinellae_GO25_GCF_014905135.txt
- SupFile1_HMM/SupFile1c_results/apra_Neukirchen_a-hmm-081_Sulfurimonas_xiamenensis_1-1N_GCF_009258045.txt
- SupFile1_HMM/SupFile1c_results/apra_Neukirchen_a-hmm-082_Sulfurospirillum_tamanense_T05b_GCF_016937535.txt
- SupFile1_HMM/SupFile1c_results/apra_Neukirchen_a-hmm-083_Sulfurovum_riftiae_1812E_GCF_001595645.txt
- SupFile1_HMM/SupFile1c_results/apra_Neukirchen_a-hmm-084_Sulfurovum_sp_ST-21_GCF_048079285.txt
- SupFile1_HMM/SupFile1c_results/apra_Neukirchen_a-hmm-085_Sulfurovum_sp_ST-29_PRJNA1222866.txt
- SupFile1_HMM/SupFile1c_results/apra_Neukirchen_a-hmm-086_Sulfurovum_sp_ST1-3_GCF_020911965.txt
- SupFile1_HMM/SupFile1c_results/apra_Neukirchen_a-hmm-087_Sulfurovum_lithotrophicum_42BKT_GCF_000987835.txt
- SupFile1_HMM/SupFile1c_results/apra_Neukirchen_a-hmm-088_Sulfurovum_mangrovi_ST1-3_GCF_020911965.txt
- SupFile1_HMM/SupFile1c_results/apra_Neukirchen_a-hmm-089_Nitratifractor_salsuginis_E9I37-1_GCF_000186245.txt
- SupFile1_HMM/SupFile1c_results/apra_Neukirchen_a-hmm-090_Sulfurovum_indicum_ST-419_GCF_014931715.txt
- SupFile1_HMM/SupFile1c_results/apra_Neukirchen_a-hmm-091_Hydrogenimonas_thermophila_SWIR-21_GCF_032850805.txt
- SupFile1_HMM/SupFile1c_results/apra_Neukirchen_a-hmm-092_Nitratiruptor_sp_SB155-2_GCF_000010325.txt
- SupFile1_HMM/SupFile1c_results/apra_Neukirchen_a-hmm-093_Caminibacter_mediatlanticus_TB-2_GCF_005843985.txt
- SupFile1_HMM/SupFile1c_results/apra_Neukirchen_a-hmm-094_Lebetimonas_natsushimae_HS1857_GCF_002335445.txt
- SupFile1_HMM/SupFile1c_results/apra_Neukirchen_a-hmm-095_Nautilia_profundicola_AmH_GCF_000021725.txt
- SupFile1_HMM/SupFile1c_results/apra_Neukirchen_a-hmm-096_Desulfurella_amilsii_TR1_GCF_002119425.txt
- SupFile1_HMM/SupFile1c_results/apra_Neukirchen_a-hmm-097_Desulfurella_multipotens_RH-8_GCF_900101285.txt
- SupFile1_HMM/SupFile1c_results/apra_Neukirchen_a-hmm-098_Hippea_maritima_MH2_GCF_000194135.txt
- SupFile1_HMM/SupFile1c_results/apra_Neukirchen_a-hmm-099_Dethiobacter_alkaliphilus_AHT_1_GCF_000174415.txt
- SupFile1_HMM/SupFile1c_results/apra_Neukirchen_a-hmm-100_Desulfotomaculum_nigrificans_DSM_574_GCF_000189755.txt
- SupFile1_HMM/SupFile1c_results/apra_Neukirchen_a-hmm-101_Desulfitobacterium_chlororespirans_Co23_GCF_900143285.txt
- SupFile1_HMM/SupFile1c_results/apra_Neukirchen_a-hmm-102_Desulfitobacterium_dehalogenans_JWIU-DC1_GCF_000243155.txt
- SupFile1_HMM/SupFile1c_results/apra_Neukirchen_a-hmm-103_Desulfosporosinus_lacus_STP12_GCF_900129935.txt
- SupFile1_HMM/SupFile1c_results/apra_Neukirchen_a-hmm-104_Desulfocucumis_palustris_NAW-5_GCF_002933875.txt
- SupFile1_HMM/SupFile1c_results/apra_Neukirchen_a-hmm-105_Desulfofundulus_salinus_435_GCF_003627965.txt
- SupFile1_HMM/SupFile1c_results/apra_Neukirchen_a-hmm-106_Desulfitispora_alkaliphila_AHT_17_GCF_050433185.txt
- SupFile1_HMM/SupFile1c_results/apra_Neukirchen_a-hmm-107_Desulfurispora_thermophila_RA50E1_GCF_000376385.txt
- SupFile1_HMM/SupFile1c_results/apra_Neukirchen_a-hmm-108_Desulfofalx_alkaliphila_S1_GCF_000711975.txt
- SupFile1_HMM/SupFile1c_results/apra_Neukirchen_a-hmm-109_Thermodesulfitimonas_autotrophica_SF97_GCF_003815015.txt
- SupFile1_HMM/SupFile1c_results/apra_Neukirchen_a-hmm-110_Exiguobacterium_SRR30630613_prodigal_proteins.txt
- SupFile1_HMM/SupFile1c_results/apra_Neukirchen_a-hmm-111_Carboxydothermus_ferrireducens_JWAS-Y7_GCF_000427565.txt
- SupFile1_HMM/SupFile1c_results/aprb_Neukirchen_a-hmm-001_Thermosulfurimonas_marina_SU872_GCF_012317585.txt
- SupFile1_HMM/SupFile1c_results/aprb_Neukirchen_a-hmm-002_Thermosulfurimonas_dismutans_S95_GCF_001652585.txt
- SupFile1_HMM/SupFile1c_results/aprb_Neukirchen_a-hmm-003_Thermosulfuriphilus_ammonigenes_ST65_GCF_011207455.txt
- SupFile1_HMM/SupFile1c_results/aprb_Neukirchen_a-hmm-004_Caldimicrobium_thiodismutans_TF1_GCF_001548275.txt
- SupFile1_HMM/SupFile1c_results/aprb_Neukirchen_a-hmm-005_Thermosulfurimonas_sp_F29_GCF_019688735.txt
- SupFile1_HMM/SupFile1c_results/aprb_Neukirchen_a-hmm-006_Thermodesulfobacterium_hveragerdense_JSP_GCF_000423845.txt
- SupFile1_HMM/SupFile1c_results/aprb_Neukirchen_a-hmm-007_Thermodesulfatator_atlanticus_AT1325_GCF_000421585.txt
- SupFile1_HMM/SupFile1c_results/aprb_Neukirchen_a-hmm-008_Thermodesulfatator_indicus_CIR_29812_GCF_000217795.txt
- SupFile1_HMM/SupFile1c_results/aprb_Neukirchen_a-hmm-009_Thermodesulfatator_autotrophicus_S606_GCF_001642325.txt
- SupFile1_HMM/SupFile1c_results/aprb_Neukirchen_a-hmm-010_Desulfolithobacter_dissulfuricans_GF1_GCF_025998535.txt
- SupFile1_HMM/SupFile1c_results/aprb_Neukirchen_a-hmm-011_Desulfurivibrio_alkaliphilus_AHT_2_GCF_000092205.txt
- SupFile1_HMM/SupFile1c_results/aprb_Neukirchen_a-hmm-012_Desulfolithobacter_dismutans_B35_GCA_046599375.txt
- SupFile1_HMM/SupFile1c_results/aprb_Neukirchen_a-hmm-013_Desulfobulbus_elongatus_FP_GCF_000621145.txt
- SupFile1_HMM/SupFile1c_results/aprb_Neukirchen_a-hmm-014_Desulfobulbus_propionicus_Lindhorst_1pr3_GCF_000186885.txt
- SupFile1_HMM/SupFile1c_results/aprb_Neukirchen_a-hmm-015_Desulfobulbus_oligotrophicus_Prop6_GCF_016446285.txt
- SupFile1_HMM/SupFile1c_results/aprb_Neukirchen_a-hmm-016_Candidatus_Electrothrix_aarhusensis_MCF_GCA_004028505.txt
- SupFile1_HMM/SupFile1c_results/aprb_Neukirchen_a-hmm-017_Candidatus_Electrothrix_marina_A5_GCA_004028495.txt
- SupFile1_HMM/SupFile1c_results/aprb_Neukirchen_a-hmm-018_Candidatus_Electronema_aureum_GS_GCA_004284765.txt
- SupFile1_HMM/SupFile1c_results/aprb_Neukirchen_a-hmm-019_Desulfogranum_mediterraneum_86FS1_GCF_000429965.txt
- SupFile1_HMM/SupFile1c_results/aprb_Neukirchen_a-hmm-020_Desulfomarina_profundi_KT2_GCF_019703855.txt
- SupFile1_HMM/SupFile1c_results/aprb_Neukirchen_a-hmm-021_Desulfocapsa_sulfexigens_SB164P1_GCF_000341395.txt
- SupFile1_HMM/SupFile1c_results/aprb_Neukirchen_a-hmm-022_Desulfocapsa_sulfexigens_SB164P1_2514885009.txt
- SupFile1_HMM/SupFile1c_results/aprb_Neukirchen_a-hmm-022_Desulfocapsa_thiozymogenes_2514885009.txt
- SupFile1_HMM/SupFile1c_results/aprb_Neukirchen_a-hmm-023_Desulfofustis_glycolicus_PerGlyS_GCF_900130015.txt
- SupFile1_HMM/SupFile1c_results/aprb_Neukirchen_a-hmm-024_Desulforhopalus_singaporensis_Spore_T1_GCF_900104445.txt
- SupFile1_HMM/SupFile1c_results/aprb_Neukirchen_a-hmm-025_Dissulfuricella_hydrothermale_M19_GCA_048820955.txt
- SupFile1_HMM/SupFile1c_results/aprb_Neukirchen_a-hmm-026_Desulforhopalus_vacuolatus_ltk_10_GCF_016918505.txt
- SupFile1_HMM/SupFile1c_results/aprb_Neukirchen_a-hmm-027_Desulfotalea_psychrophila_LSv54_GCF_000025945.txt
- SupFile1_HMM/SupFile1c_results/aprb_Neukirchen_a-hmm-028_Thiovibrio_frasassiensis_RS19-109_GCF_029607905.txt
- SupFile1_HMM/SupFile1c_results/aprb_Neukirchen_a-hmm-029_Desulfovibrio_aminophilus_ALA-3_GCF_000422565.txt
- SupFile1_HMM/SupFile1c_results/aprb_Neukirchen_a-hmm-030_Humidesulfovibrio_mexicanus_Lup_1_GCF_900188225.txt
- SupFile1_HMM/SupFile1c_results/aprb_Neukirchen_a-hmm-031_Desulfovibrio_oxyclinae_P1B_GCF_000375485.txt
- SupFile1_HMM/SupFile1c_results/aprb_Neukirchen_a-hmm-032_Desulfobaculum_senezii_DSM8436_2574179788.txt
- SupFile1_HMM/SupFile1c_results/aprb_Neukirchen_a-hmm-033_Salidesulfovibrio_brasiliensis_LVform1_GCF_001311825.txt
- SupFile1_HMM/SupFile1c_results/aprb_Neukirchen_a-hmm-034_Paucidesulfovibrio_longus_SEBR_2582_GCF_000420485.txt
- SupFile1_HMM/SupFile1c_results/aprb_Neukirchen_a-hmm-035_Desulfovibrio_litoralis_STL_6_GCF_900143255.txt
- SupFile1_HMM/SupFile1c_results/aprb_Neukirchen_a-hmm-036_Maridesulfovibrio_hydrothermalis_AM13_GCF_000331025.txt
- SupFile1_HMM/SupFile1c_results/aprb_Neukirchen_a-hmm-037_Halodesulfovibrio_marinisediminis_NMRC_101113_GCF_900129975.txt
- SupFile1_HMM/SupFile1c_results/aprb_Neukirchen_a-hmm-038_Pseudodesulfovibrio_halophilus_SL_8903_2571042916.txt
- SupFile1_HMM/SupFile1c_results/aprb_Neukirchen_a-hmm-039_Humidesulfovibrio_idahonensis_CY_2_2574180452.txt
- SupFile1_HMM/SupFile1c_results/aprb_Neukirchen_a-hmm-040_Desulfonatronum_thioautotrophicum_ASO4-1_GCF_000934745.txt
- SupFile1_HMM/SupFile1c_results/aprb_Neukirchen_a-hmm-041_Desulfonatronum_thiodismutans_MLF_1_GCF_000717475.txt
- SupFile1_HMM/SupFile1c_results/aprb_Neukirchen_a-hmm-042_Desulfonatronum_thiosulfatophilum_ASO4-2_GCF_900104215.txt
- SupFile1_HMM/SupFile1c_results/aprb_Neukirchen_a-hmm-043_Desulfonatronum_lacustre_Z-7951_GCF_000519265.txt
- SupFile1_HMM/SupFile1c_results/aprb_Neukirchen_a-hmm-044_Desulfonatronovibrio_hydrogenovorans_Z-7935_GCF_963865035.txt
- SupFile1_HMM/SupFile1c_results/aprb_Neukirchen_a-hmm-045_Desulfonatronospira_thiodismutans_ASO3-1_GCF_000174435.txt
- SupFile1_HMM/SupFile1c_results/aprb_Neukirchen_a-hmm-046_Desulfonatronovibrio_magnus_AHT_22_GCF_000934755.txt
- SupFile1_HMM/SupFile1c_results/aprb_Neukirchen_a-hmm-047_Desulfobacter_curvatus_AcRM3_GCF_000373985.txt
- SupFile1_HMM/SupFile1c_results/aprb_Neukirchen_a-hmm-048_Desulfobacter_hydrogenophilus_AcRS1_GCF_004319545.txt
- SupFile1_HMM/SupFile1c_results/aprb_Neukirchen_a-hmm-049_Desulfatibacillum_aliphaticivorans_CV2803_GCF_000429905.txt
- SupFile1_HMM/SupFile1c_results/aprb_Neukirchen_a-hmm-050_Desulfococcus_multivorans_Gottingen_1be1_GCF_002009335.txt
- SupFile1_HMM/SupFile1c_results/aprb_Neukirchen_a-hmm-051_Desulfobotulus_pelophilus_H1_GCF_026155325.txt
- SupFile1_HMM/SupFile1c_results/aprb_Neukirchen_a-hmm-052_Desulfomonile_tiedjei_DCB-1_GCF_000266945.txt
- SupFile1_HMM/SupFile1c_results/aprb_Neukirchen_a-hmm-053_Desulfatiglans_anilini_Ani_1_GCF_000422285.txt
- SupFile1_HMM/SupFile1c_results/aprb_Neukirchen_a-hmm-054_GCF_Dissulfuribacter_thermophilus_S69_001687335.txt
- SupFile1_HMM/SupFile1c_results/aprb_Neukirchen_a-hmm-055_Dissulfurirhabdus_thermomarina_SH388_GCF_012979235.txt
- SupFile1_HMM/SupFile1c_results/aprb_Neukirchen_a-hmm-056_Dissulfurimicrobium_hydrothermale_Sh68_GCF_022026155.txt
- SupFile1_HMM/SupFile1c_results/aprb_Neukirchen_a-hmm-057_Leptospirillum_ferriphilum_pb_238_GCF_900198525.txt
- SupFile1_HMM/SupFile1c_results/aprb_Neukirchen_a-hmm-058_Dissulfurispira_thermophila_T55J_GCF_014701235.txt
- SupFile1_HMM/SupFile1c_results/aprb_Neukirchen_a-hmm-059_Dissulfurispira_sp_CTOTU21519_GCF_036745535.txt
- SupFile1_HMM/SupFile1c_results/aprb_Neukirchen_a-hmm-060_Thermodesulfovibrio_hydrogeniphilus_2574179746.txt
- SupFile1_HMM/SupFile1c_results/aprb_Neukirchen_a-hmm-061_Thermodesulfovibrio_aggregans_TGE-P1_GCF_001514535.txt
- SupFile1_HMM/SupFile1c_results/aprb_Neukirchen_a-hmm-062_Thermodesulfovibrio_thiophilus_TDV_GCF_000423865.txt
- SupFile1_HMM/SupFile1c_results/aprb_Neukirchen_a-hmm-063_Sulfurimonas_sp_HSL1-2_GCF_039645565.txt
- SupFile1_HMM/SupFile1c_results/aprb_Neukirchen_a-hmm-064_Sulfurimonas_sp_HSL1-6_GCF_039645955.txt
- SupFile1_HMM/SupFile1c_results/aprb_Neukirchen_a-hmm-065_Sulfurimonas_sp_HSL3-2_GCF_039645965.txt
- SupFile1_HMM/SupFile1c_results/aprb_Neukirchen_a-hmm-066_Sulfurimonas_sp_HSL3-1_GCF_039645995.txt
- SupFile1_HMM/SupFile1c_results/aprb_Neukirchen_a-hmm-067_Sulfurimonas_sp_ST-25_GCF_048079205.txt
- SupFile1_HMM/SupFile1c_results/aprb_Neukirchen_a-hmm-068_Sulfurimonas_sp_ST-27_GCF_048081595.txt
- SupFile1_HMM/SupFile1c_results/aprb_Neukirchen_a-hmm-069_Sulfurimonas_sp_NWX367_GCF_039667065.txt
- SupFile1_HMM/SupFile1c_results/aprb_Neukirchen_a-hmm-070_Sulfurimonas_sp_NWX79_GCF_039667035.txt
- SupFile1_HMM/SupFile1c_results/aprb_Neukirchen_a-hmm-071_Sulfurimonas_sp_HSL3-7_GCF_039645985.txt
- SupFile1_HMM/SupFile1c_results/aprb_Neukirchen_a-hmm-072_Sulfurimonas_marina_B_2_GCF_014905095.txt
- SupFile1_HMM/SupFile1c_results/aprb_Neukirchen_a-hmm-073_Sulfurimonas_hydrogeniphila_NW10_GCF_009068765.txt
- SupFile1_HMM/SupFile1c_results/aprb_Neukirchen_a-hmm-074_Sulfurimonas_crateris_SN_118_GCF_005217605.txt
- SupFile1_HMM/SupFile1c_results/aprb_Neukirchen_a-hmm-075_Sulfurimonas_sediminis_S2-6_GCF_014905115.txt
- SupFile1_HMM/SupFile1c_results/aprb_Neukirchen_a-hmm-076_Sulfurimonas_sp_SWIR-19_GCF_020410885.txt
- SupFile1_HMM/SupFile1c_results/aprb_Neukirchen_a-hmm-077_Sulfurimonas_autotrophica_OK10_GCF_000147355.txt
- SupFile1_HMM/SupFile1c_results/aprb_Neukirchen_a-hmm-078_Sulfurimonas_indica_NW8N_GCF_009192995.txt
- SupFile1_HMM/SupFile1c_results/aprb_Neukirchen_a-hmm-079_Sulfurimonas_lithotrophica_GYSZ_1_GCF_009258225.txt
- SupFile1_HMM/SupFile1c_results/aprb_Neukirchen_a-hmm-080_Sulfurimonas_paralvinellae_GO25_GCF_014905135.txt
- SupFile1_HMM/SupFile1c_results/aprb_Neukirchen_a-hmm-081_Sulfurimonas_xiamenensis_1-1N_GCF_009258045.txt
- SupFile1_HMM/SupFile1c_results/aprb_Neukirchen_a-hmm-082_Sulfurospirillum_tamanense_T05b_GCF_016937535.txt
- SupFile1_HMM/SupFile1c_results/aprb_Neukirchen_a-hmm-083_Sulfurovum_riftiae_1812E_GCF_001595645.txt
- SupFile1_HMM/SupFile1c_results/aprb_Neukirchen_a-hmm-084_Sulfurovum_sp_ST-21_GCF_048079285.txt
- SupFile1_HMM/SupFile1c_results/aprb_Neukirchen_a-hmm-085_Sulfurovum_sp_ST-29_PRJNA1222866.txt
- SupFile1_HMM/SupFile1c_results/aprb_Neukirchen_a-hmm-086_Sulfurovum_sp_ST1-3_GCF_020911965.txt
- SupFile1_HMM/SupFile1c_results/aprb_Neukirchen_a-hmm-087_Sulfurovum_lithotrophicum_42BKT_GCF_000987835.txt
- SupFile1_HMM/SupFile1c_results/aprb_Neukirchen_a-hmm-088_Sulfurovum_mangrovi_ST1-3_GCF_020911965.txt
- SupFile1_HMM/SupFile1c_results/aprb_Neukirchen_a-hmm-089_Nitratifractor_salsuginis_E9I37-1_GCF_000186245.txt
- SupFile1_HMM/SupFile1c_results/aprb_Neukirchen_a-hmm-090_Sulfurovum_indicum_ST-419_GCF_014931715.txt
- SupFile1_HMM/SupFile1c_results/aprb_Neukirchen_a-hmm-091_Hydrogenimonas_thermophila_SWIR-21_GCF_032850805.txt
- SupFile1_HMM/SupFile1c_results/aprb_Neukirchen_a-hmm-092_Nitratiruptor_sp_SB155-2_GCF_000010325.txt
- SupFile1_HMM/SupFile1c_results/aprb_Neukirchen_a-hmm-093_Caminibacter_mediatlanticus_TB-2_GCF_005843985.txt
- SupFile1_HMM/SupFile1c_results/aprb_Neukirchen_a-hmm-094_Lebetimonas_natsushimae_HS1857_GCF_002335445.txt
- SupFile1_HMM/SupFile1c_results/aprb_Neukirchen_a-hmm-095_Nautilia_profundicola_AmH_GCF_000021725.txt
- SupFile1_HMM/SupFile1c_results/aprb_Neukirchen_a-hmm-096_Desulfurella_amilsii_TR1_GCF_002119425.txt
- SupFile1_HMM/SupFile1c_results/aprb_Neukirchen_a-hmm-097_Desulfurella_multipotens_RH-8_GCF_900101285.txt
- SupFile1_HMM/SupFile1c_results/aprb_Neukirchen_a-hmm-098_Hippea_maritima_MH2_GCF_000194135.txt
- SupFile1_HMM/SupFile1c_results/aprb_Neukirchen_a-hmm-099_Dethiobacter_alkaliphilus_AHT_1_GCF_000174415.txt
- SupFile1_HMM/SupFile1c_results/aprb_Neukirchen_a-hmm-100_Desulfotomaculum_nigrificans_DSM_574_GCF_000189755.txt
- SupFile1_HMM/SupFile1c_results/aprb_Neukirchen_a-hmm-101_Desulfitobacterium_chlororespirans_Co23_GCF_900143285.txt
- SupFile1_HMM/SupFile1c_results/aprb_Neukirchen_a-hmm-102_Desulfitobacterium_dehalogenans_JWIU-DC1_GCF_000243155.txt
- SupFile1_HMM/SupFile1c_results/aprb_Neukirchen_a-hmm-103_Desulfosporosinus_lacus_STP12_GCF_900129935.txt
- SupFile1_HMM/SupFile1c_results/aprb_Neukirchen_a-hmm-104_Desulfocucumis_palustris_NAW-5_GCF_002933875.txt
- SupFile1_HMM/SupFile1c_results/aprb_Neukirchen_a-hmm-105_Desulfofundulus_salinus_435_GCF_003627965.txt
- SupFile1_HMM/SupFile1c_results/aprb_Neukirchen_a-hmm-106_Desulfitispora_alkaliphila_AHT_17_GCF_050433185.txt
- SupFile1_HMM/SupFile1c_results/aprb_Neukirchen_a-hmm-107_Desulfurispora_thermophila_RA50E1_GCF_000376385.txt
- SupFile1_HMM/SupFile1c_results/aprb_Neukirchen_a-hmm-108_Desulfofalx_alkaliphila_S1_GCF_000711975.txt
- SupFile1_HMM/SupFile1c_results/aprb_Neukirchen_a-hmm-109_Thermodesulfitimonas_autotrophica_SF97_GCF_003815015.txt
- SupFile1_HMM/SupFile1c_results/aprb_Neukirchen_a-hmm-110_Exiguobacterium_SRR30630613_prodigal_proteins.txt
- SupFile1_HMM/SupFile1c_results/aprb_Neukirchen_a-hmm-111_Carboxydothermus_ferrireducens_JWAS-Y7_GCF_000427565.txt
- SupFile1_HMM/SupFile1c_results/asra_TIGR02910-hmm-001_Thermosulfurimonas_marina_SU872_GCF_012317585.txt
- SupFile1_HMM/SupFile1c_results/asra_TIGR02910-hmm-002_Thermosulfurimonas_dismutans_S95_GCF_001652585.txt
- SupFile1_HMM/SupFile1c_results/asra_TIGR02910-hmm-003_Thermosulfuriphilus_ammonigenes_ST65_GCF_011207455.txt
- SupFile1_HMM/SupFile1c_results/asra_TIGR02910-hmm-004_Caldimicrobium_thiodismutans_TF1_GCF_001548275.txt
- SupFile1_HMM/SupFile1c_results/asra_TIGR02910-hmm-005_Thermosulfurimonas_sp_F29_GCF_019688735.txt
- SupFile1_HMM/SupFile1c_results/asra_TIGR02910-hmm-006_Thermodesulfobacterium_hveragerdense_JSP_GCF_000423845.txt
- SupFile1_HMM/SupFile1c_results/asra_TIGR02910-hmm-007_Thermodesulfatator_atlanticus_AT1325_GCF_000421585.txt
- SupFile1_HMM/SupFile1c_results/asra_TIGR02910-hmm-008_Thermodesulfatator_indicus_CIR_29812_GCF_000217795.txt
- SupFile1_HMM/SupFile1c_results/asra_TIGR02910-hmm-009_Thermodesulfatator_autotrophicus_S606_GCF_001642325.txt
- SupFile1_HMM/SupFile1c_results/asra_TIGR02910-hmm-010_Desulfolithobacter_dissulfuricans_GF1_GCF_025998535.txt
- SupFile1_HMM/SupFile1c_results/asra_TIGR02910-hmm-011_Desulfurivibrio_alkaliphilus_AHT_2_GCF_000092205.txt
- SupFile1_HMM/SupFile1c_results/asra_TIGR02910-hmm-012_Desulfolithobacter_dismutans_B35_GCA_046599375.txt
- SupFile1_HMM/SupFile1c_results/asra_TIGR02910-hmm-013_Desulfobulbus_elongatus_FP_GCF_000621145.txt
- SupFile1_HMM/SupFile1c_results/asra_TIGR02910-hmm-014_Desulfobulbus_propionicus_Lindhorst_1pr3_GCF_000186885.txt
- SupFile1_HMM/SupFile1c_results/asra_TIGR02910-hmm-015_Desulfobulbus_oligotrophicus_Prop6_GCF_016446285.txt
- SupFile1_HMM/SupFile1c_results/asra_TIGR02910-hmm-016_Candidatus_Electrothrix_aarhusensis_MCF_GCA_004028505.txt
- SupFile1_HMM/SupFile1c_results/asra_TIGR02910-hmm-017_Candidatus_Electrothrix_marina_A5_GCA_004028495.txt
- SupFile1_HMM/SupFile1c_results/asra_TIGR02910-hmm-018_Candidatus_Electronema_aureum_GS_GCA_004284765.txt
- SupFile1_HMM/SupFile1c_results/asra_TIGR02910-hmm-019_Desulfogranum_mediterraneum_86FS1_GCF_000429965.txt
- SupFile1_HMM/SupFile1c_results/asra_TIGR02910-hmm-020_Desulfomarina_profundi_KT2_GCF_019703855.txt
- SupFile1_HMM/SupFile1c_results/asra_TIGR02910-hmm-021_Desulfocapsa_sulfexigens_SB164P1_GCF_000341395.txt
- SupFile1_HMM/SupFile1c_results/asra_TIGR02910-hmm-022_Desulfocapsa_sulfexigens_SB164P1_2514885009.txt
- SupFile1_HMM/SupFile1c_results/asra_TIGR02910-hmm-022_Desulfocapsa_thiozymogenes_2514885009.txt
- SupFile1_HMM/SupFile1c_results/asra_TIGR02910-hmm-023_Desulfofustis_glycolicus_PerGlyS_GCF_900130015.txt
- SupFile1_HMM/SupFile1c_results/asra_TIGR02910-hmm-024_Desulforhopalus_singaporensis_Spore_T1_GCF_900104445.txt
- SupFile1_HMM/SupFile1c_results/asra_TIGR02910-hmm-025_Dissulfuricella_hydrothermale_M19_GCA_048820955.txt
- SupFile1_HMM/SupFile1c_results/asra_TIGR02910-hmm-026_Desulforhopalus_vacuolatus_ltk_10_GCF_016918505.txt
- SupFile1_HMM/SupFile1c_results/asra_TIGR02910-hmm-027_Desulfotalea_psychrophila_LSv54_GCF_000025945.txt
[truncated: 4,459 more entries]
