# Supplementary material for: Sulfur disproportionation occurs globally across anoxic habitats and has multiple mechanisms of independent evolutionary origin
Source: ISME J. 2026 Mar 2;20(1):wrag042. doi: 10.1093/ismejo/wrag042 (PMC12998232; doi:10.1093/ismejo/wrag042)
Supplement: Sup_File_1_HMM_wrag042 [file sup_file_1_hmm_wrag042.zip › SupFile1_HMM/SupFile1a_sequences/apra_Neukirchen.fas]

>2730021468
LEIDTDLLIIGGGTAGCLAAVEAKELDPDLKVTILEKAHIERSGCLAGGINAINVYIHEGESPESYVRWARWYAMGLLREDLALTMAREINKAIEKVEKWGLPIPKDDKGRYLRRGRWGIHVFGESIKPILAKAVKNAEVDVYNRVVVTNLLTKREKVIGAVGFGVRNGDFYLVRAKATIVATGGAAGLYKPKNDGEAHHKIWYSPFNTGTGYAVGIRAGAEMTSFEMRFNAIRIKDVNAPIGTIAVGFNAPVINSKGEKFMQKNYAHLGGEAAPTPLRVHGPMEEIRNGRGPCYIDTRRLNDKDLRRLKEEYLDEYPTLVLYLASNGIDLKNRFLEIYGTDPYIVGGHCNAGYWINTDRSTTLEGLYAIGDVAGGASSKFVGGCFAEGIIAARAAVDYICNKNALEEVDPELVDKERYRTFAPLWRYKEGRHGPTPKEMELRLQKVMDEYVGGVHQFYLITEKGLEIAKIEIKALKEQAENLIARDLHELMLAHELIDRLDVAEVLIHHLLYRKETRWPGFQDRVEYPHLDDKNWLVFVNSRKNPKTGEIEVFTRPYEQIVPGDRYNP
>2771145066
MTISQVGIWAGQNHEPSERPYEVITTEPYVMGSHATECGAWASGPEDLSPRVIDGLPNDRRYQYYWGYNRMTTLDGLFCAGDACGANPHKFSSGSFTEGRLAAKAAVLYLMDHSDERVEVDRQQVDSLTAKLIEPLERWEKGKNTVVTGPGYMHPIDPGKMYWKQGLFRLQKIMDEYAGGWSTMYITNEWMLNRALELIQFLKEDFIKYAVAQDWHELMRTWELWHRILTAEAVVRHMQFRKETRWPGYYVRADYPALDDDNWHVFVNSKYDAETGRWELWKVPVVHIIEFP
>2771145067
LAEKANINRSGAVAMGLSAINTYLGLRCKENTVEDYVKYVRGDLMGVVREDLVYDYARHVDSTVHLFDECGLPIWPEPKTGCYVREGKWQIMIHGESYKAIVAEAARKAIGDENILNRVMVTHLLKSPTNPNRVVGALGFNANDGTIYVFRAKAVIMAAGGGSQIYRPRSQGEGLGRSWYPPWSSASSYGMMIEAGAVMTMMEARFVVPRFKDGYGPVGAYQLLLKTRISNVNGQDFWKPHLDEIRKLYSGKGKYVDLPITPTTLRVYAQRLEWMAGRGPSLMRTDETVKKGT
>ABO08848.1
MSALHFPTKVVETDILVVGGGMAGCGAVFEAKYWCRSKCKVTLVEKANTEKSGAVGMGLSATNLGVFSEDPEDPKPEEFVRYVRNDLLGVVREDLVYDIARHMTSTIKLFDMWGLPIWRDPKTGKYLRTGRWQHPIHGESYKAIIAEPCRKSADEVYERVFVTHPLLDEQRPNRIAGVVGFHVRDGTFYVFKAKAVIVAAGGTSLLYRPRSVGEGLGRAWYPTWASGSAYAIPLLAGAETVNFEFRLVVVRFKDAYGPVGFPYLLLKMRSTDVKGKQWEPLPDEAKAELAKIFYDYAWARPTPTPIRTWVTIQNLKEGRGPDIMQTQERLPDEESLKVLFEDYLDMTPTQVIYWASQNIHPQRTPSELLPTEPYQQGSHGSSAGMWASGPPDIAPPEYKWGPNRMLTVEGLFGAGDTVGASGHKFSSGSFTEGRIAGKSAARYVLTQAKDYKPVVSNDTIERYKEIVYRPLEWYHKLKPLTTTPEMPPNLTNWFEIHPNYLNWYQLLTRLQKIMDEYAAGWGTFYTTNMYMLGRAWELLKMLEEDFRFAAAASLHELLRVWEVYHRLIVGQAVVFSMMNRKESRGYYFNADYPYIDEDNWHVFTHVRRDPKTGQWSFRTSPVIHIID
>ADW16946.1
MALPNKPKGELAAVVDPEIVEHSCDVLIVGGGMAACGAAFEIKKWAPEGMKIILCDKAAMERSGAVAQGLSAINTYIGENAIEDYVKMVRNDLMGVVREDLIYDLGRHVDESVKLFEEWGLPVWKKADDGSNLDGAKPAKTLREGGVPVRTGKWQIMINGESYKCVVAEPAKKALGEENIMERIFIVKMLLDKNKENTIAGAVGFSTRENKVHVFKCKAALVACGGAVNIFRPRSTGEGKGRAWYPVWNAGSTYTMCAQVGATLTMMENRFTPARFKDGYGPVGAWFLLFKAKVQNGLGEFYANSPAVKEELSKFMPYGQSAVTPTCLRNHLMLNELKAGRGPIYMATDVALNAFLDAQRASGKDEKEVKKFWKHLESEAWEDFLDMSVGQAGLWAGMDIEPEKVGSEIMPTEPYMLGSHSGCCGIWTSGPMESWVPEVDGPRSHQYKWGYNRMTTVNGLFTAGDGVGASGHKFSSGSHAEGRIVAKQMVKYCRDNADFTPELAQTAKELADEVYAPVKLYNQFKDATTAADVNPNYVKPAGMMMRLMKATDEYGGGVATYYMTSGKLLNICLDLLRLMREDAEKMAAGDLHELMRAWENYHRIWCVETHIRHIEFRKESRYPGFYYRSDYPTCDDENWKCFVNSTFDPKSKEWKCEKVPCINIIETSPWI
>AEG14661.1
MANFETVEVSTDLLIIGGGMSACGAAVEAAYWAKKHGLKVTLVDKAAMDRSGAVAMGLSAINLYIGQAAGDNTVEDYVRYVRQDLMGITREDLVYSIARHVDSTVHLFEKWGLPIWKDENGKYVHEGRWQIMINGESYKIIVAEAAKNALNALGPDNIYERVFIVEPLMDGDRCVGAVGFSVRENKFYVFKAKAVLVGMGGAVHVFRPRSTGEGLGRSWYPPFNTGSSAYFTLKAGAEMTCQEVRFIPVRFKDAYGPVGAWFLLFKSVATNALGEDYMKTHPDVLEQYAPYGLTKPIPANLRNHLGLIDERAGKGPIYMRTEEAIQRLAQEMPDEKQRKKKLKELEAEAWEDFLDMTISQALLWAATNTFPEEKPSEIAACEPYFIGSHSGASGAWVSGPEDIAPAEYQWGYTNMSTVKGLFCAGDASGASSHKFSSGSFTEGRIAAKSAIRFIVENNEEPKVDAAQIEELKARILKPLDTFEQYKGMTTDPDVNPNYIRPKQFMFRLQKIMDEYAGGVSKSFTTNKYLLERGLELLAMLKEDSEKLAAESLHELMRCWENVHRMWQAEAHIRSVLFREETRWPGYYIRADFPNLDEENWKCFVNCRWDRNTGQWEVFKRPVISIID
>AEG15511.1
MAAKLPAKLEEVGEVRLETDILIIGAGNAGCYAAIEAKRRRPDLRVTLMEKAHIDRSGCLASGMDAINTYIKKNETVENLVRWSRAQAGGLLREDLTITMAELLNQAIEEWEEWGLPIKKDENGEYLARGRWDIAIQGSEMKVILAEKVREYGCEVLNRVVATNYLLDGDRVIGAMGFGVRDGKFYIIKAGATIVATGGAAGLYKPYTNDGVDSHHQIWYCPFNVGTGYAMGIRAGAEMTTFEMRWCAVRTKDFNGPIDTISVGYKAPMINAKGEKILAERYAHMGGDASPRFVRANAPMEEWLAGRGPCYVDTRHMTPEQVKTLKIDYLNERPSFVLFLAARGQDITREPIEVYGSDPYIVGGHTASGYWIDVKRATTLPGLFACGDVAGGVPNKFVGGCAAEGMLAARGAIEYLESLADRGQVDESLVAAEKARVYAPAIRQVREGDGVIPREMEERLQRLMDEYAGGVHQFYRMNRERLEYALKHVAILKDQTRYLVAHDLHELMEAHEIIDRLDVAEVLVHHLLFREETRWPGWQNRVDFPERDDTRFDCFVNSRRNPQTGEIEVFTRPYEQIIPGDRYRP
>AFA39030.1
MSALHFPTRVVETDILVIGGGMAGCGAVFEAKYWCRGKCKVTLVEKANTEKSGAVGMGLSACNLGVFTTDPDDPKPEDFVQYVRNDLLGTIREDLVYDIARHMTSTIKLFDEWGLPIWRDPKTGKYLRTGRWQHPIHGESYKAIIAEPCRKSADEVYERVFITHPLLDEERPNRIAGAVGFGVRDGTFYVFRAKAVIVAAGGTSLLYRPRSTGEGLGRAWYPTWANGSAYAIPLLAGAETVNMEFRLVVVRFKDAYGPVGFPYLLLKMRSTDVYGKQWEPLPDEEKAKLAKIFYDYAWARPTPTPIRTWVTIQNLKEGRGPDLMQTQERLPDEESLKVLFEDYLDMTPTQVFLWASQNIHPQKQPSELVPTEPYVQASHGSSGGMWASGPPDIAPEEYRWGPNRMLTVEGMFGAGDVVGASGHKFSSGSFTEGRIAGKAAARYVLAGPGKDYKPAISNDTIERYKEIVYRPLEWYHKNRPLTTTPEMPPGYTNWFEIHPNYLNWYQLLTRLQKIMDEYAAGWGMFYITNNYLLNRGWELLRMLEEDFRFAAAASLHELLRVWETYHRLLVGQAVVFSMMNRKESRGYYLHADYPYIDEENWHVFSHVRRDPKSGQWSFRTSPVIHIIPP
>ANP69159.1
MKLKPHVLSADILVIGGGTAGCFAALRAAKHGDIKIIIAEKANIKRSGCLAAGINALNAYINEGETPESFLDYVKREFNGVIREDLVYTVAKKLNSVTEEIEKMGLPILKDTNGKYVKRGKRSIKINGENIKPIIASAVEKRENIEVLNGVNIIDYIHKDNRIIGAYGFSTYENKFLVIYAKAVICTTGGAAGIYKPNNSGFSRHKMWYSPFNTGAGYAMGIRAGAEMTTFEMRFIALRCKDTIAPTGTIAQGVGAVQINGSGEEYVTKYGKPTTINRLYATVSENKNGKGPCFLKTRHITKMVESDLVKAYLNMAPSQALKWIDNERMPSIENVEIEGTEPYIVGGHTASGYWVDTERATTLKGLYSAGDVNGGSPKKYATGCFAEGEIAADSALEYIKDVATDYLDQENIKIKLNEVNRFFENKESLYSTEQLEESMQKTMDEYAGGISQNYSYSIKKLKMAEKRIDELLEISNYLSARDCHELLFIYELIDRLYVCKVLIAHLNARHETRWKCYEDNADFPERDDENWFKYVNSVYKYGKVNIIFRDIVRKDVVYEHKN
>AOR93921.1
MKKKLKVEKIETDLLIIGGGTAGCYAAITAAESSDLSILILEKANIKRSGCLAAGVNAINAYITKGRKPSDYVEYAKKDADNIVREDLLLTMAQGLNKVTENMENMGLVILKDENGEYVSRGNRNIKINGENIKVILSQKIKKLSNVSVMNHVNVTDYIVKDNKIYGAFAFSIKDEVFYEIKAKKVICATGGAAGLYKPNNSGFSRHKMWYPPFNTGAGYAMGINNGAEMTTFEMRFIALRCKDTIAPTGTIAQGAGAKQINSKGEIYETKYGLTTSERVYGTVMENLEGRGPCYLKTEGISSEMSEDLKKAYLNMAPSQTLKWIESGKNPSEENVEIEGTEPYIVGGHTASGYWVDTKRETTIKGLFAAGDVAGGCPQKYVTGALVEGEIAALEAVRQIKQEQSSIYEFSENDESSLLDKKVLEAEEFLNFDKPLFSIEDLEEAMQKIMDTYAGGISRNYAYNEKQLNIADEKIDEVINLTNKLRAEDMHELMFVYELKERLTVCKSVIAHLRERKETRWHSFAENLDYREKSDEYLKYINSKVIDGKLTVLFRDLVKEGETYEHIN
>AWK49701.1
MRIEKIQTDVLIIGGGTSGCYAAITIAEKSNKNVIVLDKANIKRSGCLAAGVNAINAYIVKGKKPQDYVDYAKQDAEEIVREDLLLTMSENLNQVTKKLEDIGLVILKDENGEYVTRGNRNIKINGENIKPLLAKEATKHSNVKVLNGVNAIDYIVEDEEIIGAYAISVEEDIFYVIEAKAVICSTGGAAGLYKPNNSGFSRHKMWYSPFNTGAGYAMGIRAGAEMTTFEMRFIALRCKDTISPTGTLAQGVGAEQVNALGEEYQYKYGNTTAQRVYGTVKETLEGRGPCYLKTKGITEKQDEDLMKAYLNMSPSQTLKWIENGKGPSEENVEIEGTEPYIVGGHTASGYWIDTNRGTTIKGLYAAGDVAGGCPQKYVTGALVEGEIAAIAALNYIEGKENKEVKEKEIEEKINYVSKFLTNEKDLFSIDDLEEAMQKVMDAYAGGIGNNYQYNETQLDLAYEKIENIEDLSENLKAEDMYELMKVFELRERLTVCKSVIVHLKARKETRWHSFGENLDYPEKDDNWLKYVNSKLENGKIKIIFRDLVNGGDKYEH
>BAF58420.1
MNAGRVKIERKSADIVIVGGGTAGCFAAVTIKEMCPSADVLVVEKAHVKRSGCLAAGVNAINAYLGPGETPESYLDYVKRDSAGLVREDLVLSIGQRLNRVTEKLESWGLPFLKDESGRYKFRGKRSVEINGEHIKPVIASALRRSGAGILNRAVATNYVVKDGRAAGVFAFSAREEKFYVISAKAVICAAGGAAGIYRPNNGGPARHKMWYCPFNVGTGFAMGLRAGAEMTTFEMRFIALRIKDVLSPTGTVVQGVKARQINALGEEYLNRYGSDSTPVRLYATVEENKAGRGPCYLDLTGLPDSDNSRLKEAYLNMSPGIVLKWADEGVEPNGKPLEICGSEPYVVGGHGQAGYWVDSRRRTTLEGLFAAGDAAGGAPKKYVSGCLAEGEIAALAALEYIRGIEVPAAGDQEVAAELGRVFEPLGRQKGAAPDDYEERLQKIMDEYAGGISANYELSGPKLLIARELLRELQDEISANISAGDMHELVKAHEVIDRALVARVLVEHLLYRKETRWRSYQERVDYPVRDDRRWLVFVNSVYDGETKNIRIIERPWKGLG
>BBM43489.1
MVENKADKNKNNKERKKIEIKELETDVLIIGGGTAGCYAAITLGKNSDLSVIVAEKANIKRSGCLAAGINAINAYNVKGRVPQDYVDYAAKDANGIVRHDLLITAANRFNEITAEVEKLGLVILKDENGEYVARGNRNIKINGENFKPILADAVKKTKNVRVLNTLNITDLLVKDGKVYGAVGFSIKKEEAIVIRAKKVIISTGGAAGLYKPNNPGFSRHKMWYPPFNTGAGYAMGILAGAEMTTFEMRFIALRCKDTIAPVGTIAQGVGAKQVNSRGVVYEDKYGLTTSERVYGTVRENQLGNGPCYLKTSGISEEESESLLKAYLNMAPSQTLKWIESGKNPNEQDVEIEGTEPYIVGGHTASGFWVNTNRETTINGLYAAGDVAGGCPQKYVTGALAEGEIAALDIISKLADEKNINCGKIDENVENFLNEQKNQIINQYEKIRNTEAKRFSTEDMEEGMQKIMDEYAGGISTNYQFNEKQLNLAKQKIDQLIELSDELSAENMHDLMFAYELKERLIVCKSLIEHLFFRKETRWHSFNENLDYPETDENYFKYVNSRLVNGELEVFTREIVKEEKYEHSN
>CBK83717.1
MGIANRKILHTDILIIGGGTAGCYAALTVREHSDYSIIIAEKANIKRSGCLAAGVNAINAYIVKGRKPEDYVDYCRTDADGIVREDLLLSMSQGLNRVTDKMEKLGLVILKDENGEYVARGNRNIKINGENMKPLLAKAVEELDNCQILNRVNITDYIVENNQILGAFGFSIEDNTAYEIRAKKVLCATGGAAGLYRPNNPGFSRHKMWYPPFNTGAGYAMGINAGAEMTTFEMRFIALRCKDTIAPTGTIAQGVGAKQVNSLGEIYENKYGLTTSQRVYGTVRENIEGRGPCYLRTEGITPEQDDSLKRAYLNMAPSQTLKWLESGKNPSEQNVEIEGTEPYIVGGHTASGYWVDNDRESTIRGLFAAGDVAGGCPQKYVTGAMVEGEIAAIAMVKQLDEGYLDPELDEEAAFDRKIEEYDHFLDTDEKMFTYEAIEEAMQKVMDNYAGGISTHYQFNEKQLELAKEKIEQLQKLVWHISAHDMHELMFVYEVKERLTVALSVIAHLKDRKETRWHSFAENLDYPEKSKDWEIFVNSKMVDGELKMIHRELVNLCQVPAGNMACSVSPSPEATSNGLMFQGKGDVYEHSDK
>CBK91622.1
MKIENKKILHTDILIIGGGTAGCYAALTIREKSDYSIIIAEKANIKRSGCLAAGVNAINAYIVKGRKPEDYVDYAKKDADGIVREDLLMTMSEGLNRVTDRMEKLGLVILKDENGEYVARGNRNIKINGENMKPLLAEAVSKLTDCTVINRINITDYIVENNTIKGAYGFSIEDATAYEIRAKKVLCATGGAAGLYRPNNPGFSRHKMWYPPFNTGAGYAMGIRSGAEMTTFEMRFIALRCKDTIAPTGTIAQGVGAKQVNSLGEVYETKYGLTTSERVYGTVMENLEGRGPCYLRTEGISPQQDESLRKAYLNMAPSQTLKWVEAGKNPSKQNVEIEGTEPYIVGGHTASGYWVNTERETTIHGLYAAGDVAGGCPQKYVTGAMVEGEIAAIDMVSKLDADTSDGSPDTSAFDEKKALDAKASEYDHFLTERSQMFTTEAIEEAMQKVMDNYAGGISTHYQFNGKQLALAKEKINHLIELTGDLYASDMHELMFIYELKERLTVCLSVIAHLGARKETRWHSFAENLDYPDKSDDWMKYVNSKYENGQLHMIYRELVGREARYEHND
>CBK92816.1
MKIENKKILHTDILIIGGGTAGCYAALTIREKSDYSIIIAEKANIKRSGCLAAGVNAINAYIVKGRKPEDYVDYAKKDADGIVREDLLMTMSEGLNRVTDKMEKLGLVILKDENGEYVARGNRNIKINGENMKPLLAEAVSKLTDCTVINRINITDYIVENNTIKGAYGFLIEDATAYEIRAKKVLCATGGAAGLYRPNNPGFSRHKMWYPPFNTGAGYAMGIRSGAEMTTFEMRFIALRCKDTIAPTGTIAQGVGAKQVNSLGEVYETKYGLTTSERVYGTVMENLEGRGPCYLRTEGISPQQDESLRKAYLNMAPSQTLKWVEAGKNPSEQNVEIEGTEPYIVGGHTASGYWVNTERETTIHGLYAAGDVAGGCPQKYVTGAMVEGEIAAIDMVSKLDADTSDGSLGTSAFDEKKALDAKASEYDHFLTERSQMFTTEAIEEAMQKVMDNYAGGISTHYQFNGKQLALAKEKINHLIELTGDLYASDMHELMFIYELKERLTVCLSVIAHLGARKETRWHSFAENLDYPDKSDDWMKYVNSKYENGQLHMIYRELVGREARYEHND
>CBL20774.1
MKNRLNTKEITTDVLIIGGGTAGCYAALVLSEQKAGRVLIAEKANIRRSGCLAAGVNAINAYIVKGRKPQDYVDYATKDAAGIVRQDLLLTAAENFNEVTAKMEKLGLVILKDENGDYVARGNRNIKINGENFKPLLADAVHKAENVDVLNYVNITDLLVKDGQVYGAVGFSIMEETAYIIRAKAVLAATGGAAGLYKPNNPGFSRHKMWYPPFNTGAGYAMGILAGAEMTSFEMRFIALRCKDTIAPTGTIAQGVGAKQINAAGEIYETKYGLTTSERVYGTVRENQLGHGPCYLKTTGITKEQDEDLLKAYLNMAPSQTLKWIESGKSPSEQDVEIQGTEPYIVGGHTASGYWVNTGRETTVKGLYAAGDVAGGCPQKYVTGALAEGKLAALDMVKQFKAGTLKEADVQTETEIKVQEEEILSQYEKFRNEDAPAFSVEELEEAMQKVMDEYAGGIASNYQFNEKQLALADEKILQLQALAEKTAAADMHELMFAYELRERLIVCRSLIAHLKNRKETRWHSFNENLDHPETDEKFYKYVNSKLENGEIRMIFRDIVKEDTYEHTN
>CBL38181.1
MEITKQQIIHTDVLIIGGGTAGCYAALTIREKSDAKIVIAEKANIKRSGCLAAGVNAINAYIVKERKPQDYVDYARKDADEIVRGDLLLTMSEHLNEVTSKMEQLGLVILKDENGDYVARGNRNIKINGENIKPILADAVNQLDNVDVINHLNITDYIVEDNTIKGAFGFHMENGTAYEIRAKKVLCATGGAAGLYKPNNPGFSRHKMWYPPFNTGAGYAMGIDAGAEMTTFEMRFIALRCKDTIAPTGTIAQGVGAKQVNAKGEIYEDKYGITTSQRVYGTTQENLEGRGPCYLRTEGIEKEKDTDLKKAYLNMAPSQTLKWIEQGKDPSEQNVEIEGTEPYIVGGHTASGYWVNTNRETTIHGLYAAGDVAGGCPQKYVTGALVEGELAALDIVEKLKDQTFDITDNKEEQLLDEKVKEYNNILSDKDSIFTIEQMEEAMQKVMDAYAGGISSHYQFNENCLNLAKEKINNLITLSGQLSAQDYHELMFYYELKERLTICLTLIEHLKARKETRWHSFAENLDHPQKSDDWKKYVNTKKVDGKIKVILRELVKEDEHYEHQN
>CCX56837.1
MKFEKRERIETDVLIIGGGTAGCYAALTLQKESNAKVLIVEKAAIRRSGCLAAGVNALNAYIVKGRKPQDYVDYATKDAAGIVRHDLLLTMSERLNGVTKVLEDLGLVILKDENGEYMARGNRNIKINGENIKPILADAVLQLPNTTVMEHVIMTDYLVENGEIKGAVGFSLRNNVAYEIYAPYVICATGGAAGLYRPNNPGFSRHKMWYSPFNTGAGYAMGIKAGAEMTTFEMRFIALRCKDTIAPTGTIAQGVGAKQVNADGEVYETKYGLTTSQRVYGTVKETLDGHGPCYLATEGITSEQNMDLLKAYLNMAPGQTLKWLESGEGPQQQNVEIEGTEPYIVGGHTASGYWVDTKRETTIRNLFAAGDVAGGCPQKYVTGALAEGEIAALAIAERWQNEQGANAGTVNNVATGGKVNAARAAANTVSTTVAAQAKTYLDAYDTFLTGEAPLYTTEQLEEAMQRAMDSYAGGIGSYYRFNGKQLAKAKARIEELIGMAEQLKAENLHDLLFIYELKERLVVCLTLIAHLGARKETRWHSFAENLDYPETSDEWLCYVNSVATDKGIEIRQRPLVTSDSYEHQDGAAVSKGGAL
>CCX83338.1
MQIKKRETLNTDILIIGGGTAGCYAALTIAEKSGYSVLIAEKANIKRSGCLAAGVNAINAYIVEGRKPEDYVDYAKKDADGIVREDLLLTMSEGLNRVTEKMEKLGLVILKDENGKYVARGNRNIKINGENIKPILADAVKALPDCTILNRVNITDFYVENNTICGAYGFSIDETEENGEKSGTAYLIKAKKVLCATGGAAGLYRPNNPGFSRHKMWYPPFNTGAGYAMGINAGAEMTTFEMRFIALRCKDTIAPTGTIAQGVGAKQVNSKGEIYETKYGLTTSQRVYGTVMENIEGRGPCYLRTEGISKAQDESLKKAYLNMAPSQTLKWIESGKNPSEQNVEIEGTEPYVVGGHTASGYWVDTERRTTIHNLFAAGDVAGGCPQKYVTGAMVEGEIAAETMVKELDAQKVSETTEDKKANNENDDVCGIDKAFDEKVNEYNRILNNKDCVYTTEQLEDAMQKVMDAYAGGIGSHYQFNEKQLELAKEKIKKLQELAENVSADDCHELMFAYELKERLTVCLTLIEHLKARKETRWHSFDENLDYPEKSDEWLKYVNSKKVDGEIKIITRQLVGRGESYEHNN
>CCX83917.1
MKTEKISTDVLIIGGGTAGCYAALTISENSDKKVLICEKAHIKRSGCLAAGVNALNAYIVEGRKPQDYVDYAKKDADGIVREDLLLTMSEKLNKVTDRLEKLGLVILKDENGKYVTRGNRNLKINGENIKPILADAVEKAKNVTVLNRVNIFDYSVKDNKINGAFGFGIESGIFYTIEAKAVIIATGGAAGLYKPNNPGFSRHKMWYPPFNTGAGYAMGIRAGAEMTTFEMRFIALRCKDTIAPTGTLAQGVGAKQINSLGEVYETKYGLTTSERVYGTVNENQEGRGPCYLRTEGITAEQDESLLKAYLNMAPSQTIKWIESGRNPSRQNVEIEGTEPYIVGGHTASGYWVDTDRATTIEGLFAGGDVAGGCPQKYVTGALAEGEIAGLSAVKYIDSKENFEKISDEDTNYHLIETEKYLTDRNSLYTTEQLEEAMQTVMDSYAGGIKTNYRFNEKQLDIADCKIRQLETLTDDLYAEDFQELMYICELKERLTVCKSVIAHLRARKETRWHSFAENLDYPEKDDRNFNKYVNSRLENGEIKIIIRDLVTGGEKYEHSN
>CCX89593.1
MERLQVRRIQTDVLIVGGGTAGCYAALTISRNSNLSVLIAEKANIKRSGCLAAGVNAINAYITKGHVPQDYVDYATKDAAGIVRGDLLLTAAEHFNEVTEDMERLGLVILKDENGDYVARGNRNIKINGENFKPILAKAVEEADRVEVLNHINITDLLVEDNRVYGAVGFSVTDEAAYEIRANAVLIATGGAAGLYRPNNPGFSRHKMWYPPFNTGAGYAMGIRAGAEMTSFEMRFIALRCKDTIAPTGTIAQGVGAKQVNSRGTVYEKHYGLTTSERVYGTVRENQLGHGPCYLQTSGITEKQNEELLKAYLNMAPSQTLRWIETGKMPKEQDVEIQGTEPYIVGGHTASGFWIDTNRQTTIHGLYAAGDVAGGCPQKYVTGALAEGEIAAVDIIRRLEENKEGWIPSAPALLQESANRTLLEYEKIRATEQPAFTIEELEEAMQKVMDEYAGGITTGYQYNENQLQLADEKIDQIIALTDHIGAKDMHELLFVYELKERLVVCKSLIAHLRGRKETRWHAFNENQDYPETDEAYYRYLNSRMRDGKIELIWRDIVKEGEYEHTN
>CCY14660.1
MKTKKLETDVLIIGGGTAGCFAAYTLGKEAGVSVLIAEKANIKRSGCLAAGVNALNAYITEGHVPQDYVDYAKKDAHGIVREDLLLSMSERLNHVTKVLDDLGLVILKDENGKYVARGNRNIKINGENIKSLLAEAAMAQENVTVLERVNITDYIIEENEVKGAWGFNIEENVFYDIRAKAILCATGGAAGLYRPNNPGFSRHKMWYSPFNTGAGFAMGILAGAEMTTFEMRFIALRCKDTIAPVGTIAQGVGAKQMNAHGEIYETKYGLTTSQRLYGTVTENREGRGPCYLKTDEISAAQEQDLYRAYLNMAPSQTLKWLEGSRGPASENVEIEGTEPYIVGGHTASGYWIDNGRRTTVKGLFAAGDVAGGCPQKYVTGALAEGEIAAESMTEYVKALKEKSKAVKEDAAVHKTETMIDTAAALKKKEYESHLLAQKNDSEDTFFITAEQLEEAMQKVMDQYAGGIATDYQYNEERLVIGKKRIGELLGMVDELKAKDMFELKDIYEVRERLIVCQTLIEHLRARKETRWHSFGENTDYPEESSKWLKYVNSKRKPDGETEIIFRELVTGGKVYECTDFTE
>CCY98406.1
MSMKNRLNTKEITTDVLIIGGGTAGCYAALVLSEQKAGRVLIAEKANIKRSGCLAAGVNAINAYIVKGRKPQDYVDYATKDAAGIVRQDLLLTAAENFNEVTAKMEKLGLVILKDENGDYVARGNRNIKINGENFKPLLADAVHEAENVDVLNYVNITDLLVKDGQVYGAVGFSIMEETAYVIRAKAVLVATGGAAGLYKPNNPGFSRHKMWYPPFNTGAGYAMGILAGAEMTSFEMRFIALRCKDTIAPTGTIAQGVGAKQINAAGEIYETKYGLTTSERVYGTVRENQLGHGPCYLKTTGITKEQDEDLLKAYLNMAPSQTLKWIESGKNPSEQDVEIQGTEPYIVGGHTASGYWVNTGRETTVKGLYAAGDVAGGCPQKYVTGALAEGKLAALDMVKQFSAGSLKEADITTEAEIKVQEEKILSQYEKFRNEDAPAFSVEELEEAMQKVMDEYAGGIASNYQFNEKQLDLADEKILRLQALAEKTAAADMHELMFAYELRERLIVCRSLIAHLKNRKETRWHSFNENLDHPETDEKFYKYVNSKLENGEIKIIFRDIVKEDTYEHTN
>CCZ06564.1
MNIENTELLHTDVLIIGGGTAGCYAALIVRENSDYKIIIAEKANIKRSGCLAAGVNAINAYIVKGRKPEDYVDYAKKDADNIVREDLLLTMSEGLNRVTAKMEQLGLVILKDEDGEYVARGNRNIKINGENMKPLLASAVEALPDVTILNRVNITDYLIEDNEIKGAIGFSIEEHKAYVIRAKKVLCATGGAAGLYRPNNPGFSRHKMWYPPFNTGAGFAMGILGGAEMTTFEMRFIALRCKDTIAPTGTIAQGVGAKQVNSLGEVYETKYGLTTSERVYGTVMENLQGRGPCYLRTEGISEEQNESLKKAYLNMAPSQTLKWLESGRKPSEQNVEIEGTEPYIVGGHTASGYWVDTNRQTTINGLYAAGDVAGGCPQKYVTGAMVEGEIAAKHIVQMLDEQESASDERSEVETLDAKLQTVVDDKITEYSHYLNNPSGMFTTEALEEAMQKVMDNYAGGISTHYQFNAKQLELAKQKIRQLQELLSDVKADDMHELMFVYELRERLVVCLSVIAHLEARKETRWHSFAENLDYPEKSDAWLKYVNSRYEDGEIKIIFRDLVGREEAYEHLY
>CCZ39683.1
MDFRELTTDVLVIGGGTAGCYAAITLGQEKDVNVLIVEKANIKRSGCLAAGVNAINAYITEGHVPQDYVDYAKKDADGIVREDLLLSMSERLNEVTAHMEHLGLVILKDKDGKYVARGNRNIKINGENIKPILAEAVKKLDNTTVINHVNITDYIVEDGVIKGAYGFDVNDRTVYKINAKAVICATGGAAGLYRPNNPGFSRHKMWYPPFNTGAGYAMGIKAGAEMTTFEMRFIALRCKDTIAPTGTIAQGVHAKQLNSAGEIYEDKYGLTTSQRLYGTVTENKEGRGPCYLKTDEISDEQQSDLYKAYLNMAPSQTLKWIESGRGPKNENVEIEGTEPYIVGGHTASGYWIDNDRKTTITGLYAAGDVAGGCPQKYVTGALVEGEIAAQSAAEYVKEFAGSDTDSKAANDLSVKVIDGNDASADEKKAEYESYFVNPKGFIDTEQLEETMQKIMDQYAGGISTNYEYNESRLEIAKRKIDDIEKLSVNLHADDMDDLLRIYELKERLVVCKVLIEHLKARKETRWHSFAENLDYPNKSDDYLKYVNSRYEDGRVKIIYRDLVTGGKVYEHSDK
>CCZ78439.1
MKIEGKKILHTDVLIIGGGTAGCYAAMTIREQSDYSIIIAEKANIKRSGCLAAGVNALNAYITKGHVPQDYVDYATKDADGIVRPDLLLTMSEGLNRVTAKMEQLGLVILKDENGEYVARGNRNIKINGENFKPLLADAVSKLDDVTVINQLNITDYLVNNNKIEGAVGFSIADGTAYEIRAKKVLIATGGAAGLYRPNNPGFSRHKMWYPPFNTGAGYAMGIEAGAEMTTFEMRFIALRCKDTIAPTGTIAQGVGAKQINAHGEVYETKYGLTTSQRVYGTVEENVQGRGPCYLRTEGISAEQDESLLKAYLNMAPGQTLKWVESGKNPSEQNVEIEGTEPYIVGGHTASGYWVDTERETTIHGLYAAGDVAGGCPQKYVTGALVEGEIAAHSIVQKLNEEQVADTAASDEEAVLENKIAEYDAFLTKQDPAFTVEELEEAMQKVMDQYAGGIGTHYQFNEKQLAMAEEKIKKLQILAKGLAAADMHELMFIYELKERLTVCLTVIAHLRARKETRWHSFAENLDYPEKSDAWLCYVNSKKNGDQITMIRRDLVKGGETYEHRD
>CCZ83275.1
MGDTVKTERLQTDVLVIGGGTAGCYAALTIAEQNAAVSVLICEKAHIKRSGCLAAGVNALNAYITKGRVPQDYVDYAKKDADGIVREDLLLTMSERLNAVTAKLEDLGLVLLKDADGNYVTRGNRNLKINGENIKPILADAVSALPNTTVLNRVNIVDFAVKDNRICGAFGIGIENDTFYVIEANAVLIATGGAAGLYKPNNPGFSRHKMWYPPFNTGAGYAMGIRAGAEMTTFEMRFIALRCKDTIAPTGTLAQGVGAKQINSHGEVYETKYGLTTSERVYGTVNENVEGRGPCYLRTEGITPEQDESLLKAYLNMAPSQTLKWIESGKNPSQQNVEIEGTEPYIVGGHTASGYWVDTHRATTVTGLFAAGDVAGGCPQKYVTGALAEGEIAACSALEFLKQHTAAPIAESSVTEHAEEVQRFLTQSGSRFTTEQLEEAMQTVMDAYAGGIKTNYRFNEKQLKIADEKIVQLMQLSEQLHADDFQELMYIYELRERLVVCRSVIAHLKARQETRWHSFAENLDYPEKDDVHWRKYVNSKLENGELKIIFRDLVEGGQTYEHCH
>CDA24046.1
MKIEQKEVLYTDILIIGGGTAGCYAAMTIREHSDYSVVIAEKANIKRSGCLAAGVNALNAYIVKGRKPQDYVDYAKKDADNIVREDLLLTMSEGLNRVTAKMEQLGLVILKDENGEYVARGNRNIKINGENFKPLLADAVAKLSDVTVINQLNITDYIVKDNHIEGAYGFSIAKQKAYEIRAKKVLIATGGAAGLYKPNNPGFSRHKMWYPPFNTGAGYAMGIRSGAEMTTFEMRFIALRCKDTIAPTGTIAQGVGAKQVNSLGEVYETKYGLTTSQRVYGTVQENLEGRGPCYLRTEGITPEQDESLRKAYLNMAPSQTLKWVEAGKNPSRQNVEIEGTEPYIVGGHTASGYWVDTNRETTIHGLFAAGDVAGGCPQKYVTGALVEGEIAALRMVEQLDVESRAEDEAQESELVAVAALEDKTAEYDAILQREHALFTVEQLEEAMQKVMDQYAGGIGTHYQFNGKQLAMAEEKIRQLQVLAEGLKAEDMHELMFVYELKERLTVCLSVIAHLGARKETRWHSFAENLDYPQKSDEWLRYVNSRLVDGKIEIIYRDLVEGGTTYEHRN
>CDA33299.1
MEITKQQIIHTDVLIIGGGTAGCYAALTIREKSDAKIIIAEKANIKRSGCLAAGVNAINAYIVKGRKPQDYVDYARKDADEIVRGDLLLTMSERLNEVTSKMEQLGLVILKDENGEYVARGNRNIKINGENIKPILADAVNQLDNVEVINHLNITDYIVEDNTIKGAFGFHMENGTAYEIRAKKVLCATGGAAGLYKPNNPGFSRHKMWYPPFNTGAGYAMGIDAGAEMTTFEMRFIALRCKDTIAPTGTIAQGVGAKQVNAKGEIYEDKYGITTSQRVYGTTQENLEGRGPCYLRTEGIEKEKDTDLKKAYLNMAPSQTLKWIEQGKDPSEQNVEIEGTEPYIVGGHTASGYWVNTNRETTIHGLYAAGDVAGGCPQKYVTGALVEGEIAALDIVEKLKEQTFDTTDHKEEQLLDEKVKEYNNILSDKDSIFTIEQMEEAMQKVMDAYAGGISSHYQFNENCLNLAKEKINNLITLSGQLSAKDYHELMFYYELKERLTICLTLIEHLKARKETRWHSFAENLDHPQKSDDWKKYVNTKKVDGEIKVILRELVKEDEQYEHQN
>CDA40378.1
MKNRIIDTDVLIIGGGTAGCFAGITLGKKKDLDVLIVEKANIVRSGCLAAGVNAINAYITKGRVPQDYVDYCKKDADGIVREDLLLSMSERLNHVTKIMEDLGLVILKDENGEYVARGNRNIKINGENIKPILADAVKKQDNVTVINHLNITDFIVENNEIKGAYGFDVNNAVFYEINAKAVLVATGGAAGLYRPNNPGFSRHKMWYPPFNTGAGYAMGINAGAEMTTFEMRFIALRCKDTIAPTGTIAQGVPAKQLNSNGEVYENKYGLTTSQRLYGTVTENREGRGPCYLGTKGISKEQEEDLYKAYLNMAPSQTLKWLEAAGGPSEENVEIEGTEPYIVGGHTASGYWVDNNRETTIHGLFAAGDVAGGCPQKYVTGALAEGEIAAQAIAERLEGSGKGFVVNEVADSELSENAFAKKSEYERFLNNKQGLVDIEQTEEAMQKIMDQYAGGISTDYQYNEARLELADEKIKFLEQSIDNLAAQDADDLLRIYEIRERLTVCRSVIAHLKARKETRWHSFAENMDYPAKSDDWLKYVNSRKENGEIKIIIRDLVRGGDSYEHSDK
>CDA56431.1
MKTEIITSDVLIIGGGTSGCYAALTIAEQNPELKVVIAEKANIIRSGCLAAGVNALNAYITEGRKPEDYVDYATKDANGIVRKDLLLSMSQGLNRVTAKLEELGLVILKDENGKYVTRGNRNIKINGENIKPILAEAVKAQKNVKVINHVNITDYITEQDKVAGAYGFDVNEKIAYIFSAKAVLCATGGAAGLYRPNNPGFSRHKMWYPPFNTGAGYAMGILAGAEMTTFEMRFIALRCKDTIAPTGTIAQGVGAKQINSLGEVYETKYGITTEERVYGTVAENQEGRGPCYLHTEGIKEEQGKDLLKAYLNMAPSQTLKWIESGKEPNEQDVEIEGTEPYIVGGHTASGYWIDDARRTTLKGLYAAGDVAGGCPQKYVTGALVEGEIAAETILKDLKQEEEGQQSEGQDSKEQLEKLAQAVDQEYESCFAEKKSFFGTEQIEEAMQKVMDAYAGGIGTNYRYNEKQLNIAEEKIDQLFALTKDLTAKDTDDLLHIYEVKERLVVCKSVIAHLKARKETRWRGFGQNMDYPGTKDDWDKKAVNSVYENGKIKILFRDLTQTPDFGQKGGTL
>CDA86836.1
MQIEERKVLSTDVLIIGGGTAGCYAALTIREESDLSVIIAEKANIKRSGCLAAGVNAINAYIVKGRKPEDYVDYAKKDADNIVREDLLMTMSEGLNRVTKKMENLGLVILKDENGEYVARGNRNIKINGENMKPLLAKAVEALPDVTVLNHLNITDYIVEEGQILGAVGFSIEDNTAYEIRAKKVLCATGGAAGLYRPNNPGFSRHKMWYPPFNTGAGFAMGIQSGAEMTTFEMRFIALRCKDTIAPTGTIAQGVGAKQVNAKGEVYEDKYGLTTSERVYGTVMENLEGRGPCYLRTEGISKEQDESLKKAYLNMAPSQTLKWLEAKKDPSKQNVEIEGTEPYIVGGHTASGYWVDTNRQTTIQGLYAAGDVAGGCPQKYVTGAMVEGEIAAKHIVATLKEEQRNDPCDQQKADCLFEEKIEQYNAYLARQNDLFDVESLEEAMQKVMDQYAGGISTHYQFNEKQLTLAKEKIDHLIELSQDIGAKDMHELMFVYELKERLTVCLSVIAHLKARKETRWHSFAENLDYPQKSDAWLKYVNSRMEDGKLKIIFRDLVGREEEYEHSN
>CDB17347.1
MKTKRLETDVLIIGGGTAGCFAAYTLGKEAGVSVLIAEKANIKRSGCLAAGVNALNAYITEGHVPQDYVDYAKKDAHGIVREDLLLSMSERLNHVTKVLDDLGLVILKDENGKYVARGNRNIKINGENIKPLLAEAAMSQDNVTVLERVNITDYIIEENEIKGAWGFNIEENVFYDIRAKAVLCATGGAAGLYRPNNPGFSRHKMWYSPFNTGAGFAMGILAGAEMTTFEMRFIALRCKDTIAPVGTIAQGVGARQMNSHGEIYETKYGLTTSQRLYGTVTENREGRGPCYLKTDEISAAQEQDLYRAYLNMAPSQTLKWLEGSRGPASENVEIEGTEPYIVGGHTASGYWVDNGRRTTVKGLFAAGDVAGGCPQKYVTGALAEGEIAAESMTKYLKNLNADSEKSNAIKEIETKIDNASILKKKEYEAHLTAEGKDSEDTFFITAEQLEEAMQKVMDQYAGGIATDYQYNEERMVIGKKRIGELLGMIDELKAKDMFELKDIYEVRERLIVCQTLIEHLRTRKETRWHSFGENTDYPEESNQWLKYVNSKRKPDGGTEIIFRELVTGGKVYECTDFTE
>CDB65160.1
MKINGLKKLTTDVLIIGGGTAGCYAALTIKEQSDTASIIIAEKANIKRSGCLAAGVNAINAYIVEGRKPEDYVDYAKNDADDIVREDLLLTMSERLNEVTAKMEKLGLVILKDENGKYVARGNRNIKINGENIKPILASAVAALDGVTVINRLNITDYIVKDNKIFGAIGFNIDDGYAYEIKAKKVLCATGGAAGLYKPNNPGFSRHKMWYPPFNTGAGYAMGINAGAEMTTFEMRFIALRCKDTIAPTGTIAQGVGAKQINSKGEVYEDKYGLTTSQRVYGTVRENIEGRGPCYLRTEGISSEQDESLKKAYLNMAPSQTLKWIESGKNPSEQNVEIEGTEPYIVGGHTASGYWVDTNRRTTIDGLYAAGDVAGGCPQKYVTGAMAEGEIAALDIVKSLKEEAELADTFSSQDAAYCCHDINDDYKALESFAEEFVSKKLEEYNAYLERQDEVFSTEQLEEAMQKVMDTYAGGIGSHYQFNEKQLELAKQKIEQIITLSGNVSAADYHGLMFVYELKERLTVCQVLIEHLKARKETRWHSFAENLDYPDKSDEWLKYVNTRKNGDNIEVIFRNLVGRGETYEHNDR
>CDB67606.1
MKINGLKKLTTDVLIIGGGTAGCYAALTIREQSDAKIIIAEKANIKRSGCLAAGVNAINAYIVEGRKPEDYVDYAKKDADDIVREDLLLTMSERLNEVTAKMEKLGLVILKDENGKYVARGNRNIKINGENIKPILASAVEALEGVSVINRLNITDYIVKDGRILGAVGFNIDDGYAYEIRAKKVLCATGGAAGLYKPNNPGFSRHKMWYPPFNTGAGYAMGINAGAEMTTFEMRFIALRCKDTIAPTGTIAQGVGAKQVNSKGEVYEDKYGLTTSQRVYGTVRENIEGRGPCYLRTEGISREQDESLKKAYLNMAPSQTLKWIESGKNPSEQNVEIEGTEPYIVGGHTASGYWVDTNRRTTIDGLYAAGDVAGGCPQKYVTGAMAEGEIAAIDIVKALKEEAELTDSFSSQDAAYGCHDIKDDYKALESFAEEFVNKKLLEYNAYLERQDEVFSTEQLEEAMQKVMDTYAGGIGSHYQFNEKQLELARQKIEQIITLSGNVSAADYHGLMFVYELKERLTVCQVLIEHLKARKETRWHSFAENLDYPDKSDEWLKYVNTRKNGDNIEVIFRNLVGRGETYEHSN
>CDB78007.1
MSRPLQVKHLHTDVLIIGGGTAGCYAALTISRNSDASVLVAEKANIKRSGCLAAGVNAINAYIVKGRKPQDYVDYATKDAAGIVRNDLLLTAAEEFNEVTADMEKLGLVILKDENGDYVARGNRNIKINGENFKPLLADAVYKSKNVDVLNYVNITDLLTENGNVYGAVGFSIMEETAYVIHAKAVLIATGGAAGLYKPNNPGFSRHKMWYPPFNTGAGYAMGIRSGAEMTTFEMRFIALRCKDTIAPTGTIAQGVQAKQVNSKGEVYEHIYGLTTSQRVYGTVKENQLGHGPCYLKTSGITSDQDQDLLKAYLNMAPSQTLKWIESGKMPSEQDVEIQGTEPYIVGGHTASGFWVDTRRETTIHGLYAAGDVAGGCPQKYVTGALAEGKIASLAIIEQLKDDHNEETSEIEKQAQTIIKDYEKIRKAQNGLFTIDELEEAMQKVMDEYAGGIASNYQFNEKQLDLAEEKIVRLSELADQVGAEDMHELLFAYELKERLLVCQVLIEHLRNRKETRWHSFNENLDHPETDQNFEKYVNSRMEDGKIHILFRDLVKGDTYEHTNS
>CDB80781.1
MGIANRKILHTDILIIGGGTAGCYAALTVREHSDYSIIIAEKANIKRSGCLAAGVNAINAYIVKGRKPEDYVDYCRTDADGIVREDLLLSMSQGLNRVTDKMEKLGLVILKDENGEYVARGNRNIKINGENMKPLLAKAVEELDNCQILNRVNITDYIVEDNQILGAFGFSIEDNTAYEIRAKKVLCATGGAAGLYRPNNPGFSRHKMWYPPFNTGAGYAMGINAGAEMTTFEMRFIALRCKDTIAPTGTIAQGVGAKQVNSLGEIYENKYGLTTSQRVYGTVRENIEGRGPCYLRTEGITPEQDDSLKRAYLNMAPSQTLKWLESGKNPSEQNVEIEGTEPYIVGGHTASGYWVDNDRESTIRGLFAAGDVAGGCPQKYVTGAMVEGEIAAIAMVKQLDEGYLDPELDEEAAFDRKIEEYDHFLDTDEKMFTYEAIEEAMQKVMDNYAGGISTHYQFNEKQLELAKEKIEQLQKLVWHISAHDMHELMFVYEVKERLTVALSVIAHLKDRKETRWHSFAENLDYPEKSKDWEIFVNSKMVDGELKMIHRDLVNLCQVPAGNMACSVSPSPEATSNGLMFQGKGDVYEHSDK
>CDB90244.1
MDFRELTTDVLIVGGGTAGCYAAITLGQEKDIQVLIVEKANIKRSGCLAAGVNAINAYITEGHVPQDYVDYAKKDADGIVREDLLLSMSERLNEVTAHMERLGLVILKDKDGKYVARGNRNIKINGENIKPILADAVKSLENTTVINHVNITDYIVENGVINGAYGFDVNDKTAYKINAKAVICATGGAAGLYRPNNPGFSRHKMWYPPFNTGAGYAMGIKAGAEMTTFEMRFIALRCKDTIAPTGTIAQGVHAKQLNSDGEIYEDKYGLTTSQRLYGTVTENKEGRGPCYLKTDEISDEQQSDLYKAYLNMAPSQTLKWIESGRGPKNENVEIEGTEPYIVGGHTASGYWIDNDRKTTITGLYAAGDVAGGCPQKYVTGALVEGEIAAQSAVEYIRVIKDSENKKADYGNVSKNSDNAVNGLSSADKKAEYESYFSNPKGFIDTEQLEETMQKIMDQYAGGISTNYEYNESRLEIAKRKIDDIEKLSVNLHADDMDDLLRIYELKERLVVCKVLIEHLKARKETRWHSFAENLDYPNKSDDYLKYVNSRYEDGKIKIIYRDLVTGGKVYEHSDK
>CDB96137.1
MTNILKTERLKTDILIIGGGTAGCYAAVTVAEHSDAKVLICEKAHIKRSGCLAAGVNALNAYITEGRVPQDYVDYAKKDADGIVREDLLLTMSEKLNEVVDRLEKLGLVILKDENGKYVTRGNRNLKINGENIKPILAEAALQKENVSVLNRVNIIDYAVEGNRIKGAYGIGIENDTFYIIEAKAVIIATGGAAGLYKPNNPGFSRHKMWYPPFNTGAGYAMGIKAGAEMTTFEMRFIALRCKDTIAPTGTLAQGAGAKQINSLGEVYETKYGLTTSERVYGTVNENIEGRGPCYLRTEGISQEASEDLKKAYLNMAPSQTLKWIESGKNPSEQNVEIEGTEPYIVGGHTASGYWVDTKRRTTVKGLYAAGDVAGGCPQKYVTGALAEGEIAALTAISELGEISAIDESDIERHLSEVTDFLYGNTDGTFTTEQLEEAMQTVMDSYAGGIKTNYRFNEKQLDIADMKIRQIYQLSEKLHAEDFQELMYIYELRERLVVAKSVIAHLKARKETRWHSFAENLDYPNKDNENFNKYVNSRLKDGEIEIILRDLVEGGRTYEHND
>CDC13825.1
MDTDILIIGGGTAGCYAALTIAEQSDAKVIIAEKANIKRSGCLAAGVNAINAYIVEGRKPEDYVDYAKKDADGIVREDLLLTMSEGLNRVTEKMEKLGLVILKDENGKYVARGNRNIKINGENIKPLLASAVEALPNVTILNRVAITDYLVKENQIYGAVGFSIENETAVEIRAKKVLCATGGASGLYRPNNPGFSRHKMWYPPFNTGAGYAMGIESGAEMTTFEMRFIALRCKDTIAPTGTIAQGVGAKQVNALGEVYETKYGLTTSQRVYGTVKENLLGHGPCYLRTEGISAEQDDSLKKAYLNMAPSQTLKWIEQGKNPSEQNVEIEGTEPYVVGGHTASGYWVDTRRESTIHGLYAAGDVAGGCPQKYVTGAMVEGEIAAKAMVEDLVEENAASYEMTGEEKAFCDNRFEEKIKEYDKILTNQSGLYDTEQLEEAMQKVMDTYAGGISNHYQFNENQLNLAEEKIEKLKELSKELGASNMHELMFVYELKNRLTVCETLIYHLRARKETRWHSFAENLDYPDKSDEWLKYVNTRKENGKIQVLFRELVKRGETYEHSY
>CDC18583.1
MADYKNLKSEKLKTDVLIIGGGTAGCYAAITISEKSPETQVLICEKAHIKRSGCLAAGVNALNAYITEGRKPQDYVDYAKKDADGIVREDLLLTMSERLNAVTARLEELGLVILKDKNGKYVTRGNRNLKINGENIKPIIAEATNSCPNVKVLNRVDIIDFAVKDNKVIGAYGIGIENDTFYTIEAKAVIVATGGASGLYKPNNPGFSRHKMWYPPFNTGAGYAMGIKAGAEMTTFEMRFIALRCKDTIAPTGTLAQGVGAKQVNSLGEVYETKYGLTTSERVYGTVNENIEGRGPCYLRTEGISHEQDEDLKKAYLNMAPSQTLKWIESGKNPSEQNVEIEGTEPYIVGGHTASGYWIDTERRTTVKGLYAAGDVAGGAPQKYVTGALAEGEIAGLTVLKDIKNFKAEELSENDVENHKNEVLKFLNGENSRFTTEQIEEAMQTVMDSYAGGIKTNYRFNEKQLKIADEKIKQLYSLSENLVASDFQELMYIYELRERLVVCRSVIAHLKARKETRWHSFAENLDYPEKDNENWNKYVNSKLENGEIKIILRDIVEGGTTYEHNN
>CDC37951.1
MKTEKLTTDILIIGGGTAGCYAALIISENSDKKVIICEKAHIKRSGCLAAGVNALNAYITEGRTPQDYVDYAKHDADGIVREDLLLTMSERLNSVTHRLEQLGLVILKDENGKYVTRGNRNLKINGENIKPILAKAVEALPNTTILNRVNIIDFAVKDNRIQGAFGIGIDDDTFYTIEAKAVIIATGGAAGLYKPNNPGFSRHKMWYPPFNTGAGYAMGIKAGAEMTTFEMRFIALRCKDTIAPTGTLAQGVGAKQVNSLGEVYETKYGLTTSERVYGTVNENQEGRGPCYLRTEGITPEQDESLLKAYLNMAPSQTIKWIESGKNPSQQNVEIEGTEPYIVGGHTASGYWVDTKRATTVNGLFAGGDVAGGAPQKYVTGALAEGEIAALSAVEYVSENGISPIESSNIDSHISEVESFLTKKDSRFTTEQLEEAMQSVMDSYAGGIKTNYRFNEKQLDIADYKIKQLTELSDSLYAEDFQELMYIYELRERLTVCRSVIAHLKARKETRWHSFAENLDYPNKDDKNFNKYVNSRLENGEIKIILRDLVPGGKSYEHSN
>CDC69988.1
MKIENKKILHTDILIIGGGTAGCYAALTIREKSDYSIIIAEKANIKRSGCLAAGVNAINAYIVKGRKSEDYVDYAKKDADGIVREDLLMTMSEGLNRVTDKMEKLGLVILKDENGEYVARGNRNIKINGENMKPLLAEAVSKLTDCTVINRINITDYIVENNTIKGAYGFSIEDATAYEIRAKKVLCATGGAAGLYRPNNPGFSRHKMWYPPFNTGAGYAMGIRSGAEMTTFEMRFIALRCKDTIAPTGTIAQGVGAKQVNSLGEVYETKYGLTTSERVYGTVMENLEGRGPCYLRTEGISPQQDESLRKAYLNMAPSQTLKWVEAGKNPSEQNVEIEGTEPYIVGGHTASGYWVNTERETTIHGLYAAGDVAGGCPQKYVTGAMVEGEIAAIDMVSKLDADTSDGSFDTSALDEKKALEAKASEYDHFLTERSQMFTTEAIEEAMQKVMDNYAGGISTHYQFNGKQLALAKEKINHLIELTGDLYASDMHELMFIYELKERLTVCLSVIAHLGARKETRWHSFAENLDYPGKSDDWMKYVNSRYENGQLHMIYRELVGREARYEHND
>CDC78349.1
MKTEVLNTDILIIGGGTAGCYAALTISENSDKKVLICEKAHIKRSGCLAAGVNALNAYIVEGRTPQDYVDYAKKDADGIVREDLLLTMSQRLNKVTHRLEQLGLVILKDENGKYVARGNRNLKINGENIKPILAQAVEKAENVQVLNRVNVIDFAVKDNKINGAFAIGIENDTFYTINAKAVIIATGGAAGLYKPNNPGFSRHKMWYPPFNTGAGYAMGINAGAEMTTFEMRFIALRCKDTIAPTGTLAQGVGARQVNSLGEVYETKYGLTTSERVYGTVNENQEGRGPCYLRTEGITPQQDDSLIRAYLNMAPSQTIKWIESGKLPSQQNVEIEGTEPYIVGGHTASGYWVDTNRATTIQGLFAGGDVAGGCAQKYVTGALAEGEMAALSAVNYVDNSKQGSIEQSDTDKHINEVTGFITKKNSPYSTEQLEEAMQTVMDSYAGGIKTNYRFNEKQLDIADYKIKQLMSLVSTLYAEDFQELMYIYELKERLTVCRSVIAHLKARKETRWHSFAENLDYPNKDEKNFNKYVNSRLENGEIKIIIRDLVQGGKEYEHIN
>CDC95119.1
MSKDFEVRQINTDVLIIGGGTAGCYAALTLSRDTGLSVVIAEKAHIKRSGCLAAGVNAINAYITKGHAPQDYVDYARKDAAGIVREDLLLTAAEHFNEVTADMENLGLVILKDENGDYVTRGNRNIKINGENFKPILAKAVQEQENVSVINRVNITKLLTKDNKVYGAVGFSLEDETAYEIHAGAVLVATGGAAGLYKPNNPGFSRHKMWYPPFNTGAGYAMGIRAGAEMTSFEMRFIALRCKDTIAPTGTIAQGVGAKQINSKGFVYEDKYGLTTSERVYGTVRENQLGNGPCYLKTSGIDKDQEENLLKAYLNMAPSQTLKWIETGELPGEQDVEIEGTEPYIVGGHTASGYWVDTNRETTIHGLYAAGDVAGGCPQKYVTGALAEGELAAKAIEKQLSGTSVADGADEEIARQAQEETAAYQDILAGEQSPFTAEELEEAMQKVMDEYAGGISTHYQYNEKQLKLADEKIDQLTALADELTAQNMHELLFVYELKERLIVCKSLIAHLRGRKETRWHSFNENLDHPNEDENFFKYVNSRLEDGKIRIILRDIVKEGSYEHTN
>CDD34419.1
MQIENKKIFHTDILIVGGGTAGCYAALTIREKSDYSIIIAEKANIKRSGCLAAGVNAINAYIVKGRKPEDYVEYAKKDADGIVREDLLMTMSEGLNRVTEKMEQLGLVILKDENGEYVARGNRNIKINGENMKPLLASAVERLPNVTVLNRINITDYIVEDNTIRGAFGFSMEENTAYEIRAKKVLCATGGAAGLYRPNNPGFSRHKMWYPPFNTGAGYAMGIRSGAEMTTFEMRFIALRCKDTIAPTGTIAQGVGAKQVNAKGEVYEDKYGLTTSERVYGTVMENLEGRGPCYLRTEGISDEQDESLKKAYLNMAPSQTLKWIESGKKPSEQNVEIEGTEPYIVGGHTASGYWVDTDRQTTIHGLYAAGDVAGGCPQKYVTGAMVEGEIAALHMVKELDAGQELPVNEAEEETALEEKIKEYNHYLTGTNDMFTVEALEEAMQKVMDNYAGGISTHYQFNEKQLALAKDKIKQLIELSEDVAAEDMHELMFVYELRERLTVCLAVIAHLEARKETRWHSFAENLDYPKKDQSWLKYVNSKMEDGEIVIRFRDLVGREEHYEHSN
>CDD57489.1
MQINETKTIETDILIIGGGTAGCYAALTIAEQSDYSVVIAEKANIKRSGCLAAGVNAINAYIVEGRKPEDYVDYAKKDADGIVREDLLLTMSQGLNRVTEKMEKLGLVILKDENGRYVARGNRNIKINGENIKPILADAVYALPNVTVINRIDITDYIVDNNTILGAYGFSIDEPGTAYRILAKKVLCATGGAAGLYRPNNPGFSRHKMWYPPFNTGAGYAMGINAGAEMTTFEMRFIALRCKDTIAPTGTIAQGVGAKQVNSKGDVYETKYGLTTSQRVYGTVMENIEGRGPCYLRTEGITPQQDESLKKAYLNMAPGQTLKWLESGKNPSEQNVEIEGTEPYVVGGHTASGYWVDTYRRTTIHNLFAAGDVAGGCPQKYVTGAMVEGEIAAKTMVEELDMAAGDCADSCVSTEDARERTDSGFADKVAEYNAILGRSEGMYSTEQLEDAMQKVMDTYAGGIGSHYQFNEKQLELAKEKIEHIRKLADGVSAEDYHELMFAYELKERLTVCLSLIAHLAARKETRWHSFDENLDYPEKSDEWLKYVNSKKVDGHIQIIERKLVGRGEIYEHSN
>CDD72852.1
MEITKQQIIHTDVLIIGGGTAGCYAALTIREKSDAKIVIAEKANIKRSGCLAAGVNAINAYIVKGRKPQDYVDYVRKDADEIVRGDLLLTMSERLNEVTKKMEQLGLVILKDENGEYVARGNRNIKINGENIKPILADAVNQLNDVEVINHLNITDYIVEDNTIKGAFGFHMENGAAYEIRAKKVLCATGGTAGLYKPNNPGFSRHKMWYPPFNTGAGYAMGIDAGAEMTTFEMRFIALRCKDTIAPTGTIAQGVGAKQVNSKGEIYEDKYGITTSQRVYGTTQENLEGRGPCYLRTEGIDKEKDTDLKKAYLNMAPSQTLKWIEQGKDPSEQNVEIEGTEPYIVGGHTASGYWVNTKRETTIYGLYAAGDVAGGCPQKYVTGALVEGEIAALDIVEKLKTQTFDTTDAKEEQLLDDKVKEYNHILSDKDSIFTIEQMEEAMQKVMDAYAGGISSHYQFNENCLNLAKEKINNLITLSGQLSAKDYHELMFYYELKERLTICLTLIEHLKARKETRWHSFAENLDYPQKSDDWKKYVNTKKVDGKIQVILRELVKEDEQYEHQN
>CDD73817.1
MQIENKKILHTDILIIGGGTAGCYAALTIREQSDYSIVIAEKANIKRSGCLAAGVNAINAYIVDGRKPEDYVEYAKKDADGIVREDLLMTMSEGLNRVTHKMENLGLVILKDENGNYVARGNRNIKINGENMKPLLAKAVKELEDVTILNRINITDYIVEENEIKGAFGFSIEEGTAYEIRAKKVLCATGGAAGLYRPNNPGFSHHKMWYPPFNTGAGYAMGIRAGAEMTTFEMRFIALRCKDTIAPTGTIAQGVGAKQVNAKGEVYEDKYGLTTSERVYGTVMENLEGRGPCYLRTEGITAEQDESLKKAYLNMAPSQTLKWLESGKNPSEQNVEIEGTEPYIVGGHTASGYWVDTDRETTIHGLFAAGDVAGGCPQKYVTGAMVEGEIAAKKIVSQLNEERDKEKASDESTEKKALDAKITEYNRYLSNEGGMYETEALEEAMQKVMDEYAGGISTHYQFNEKQLALAKEKIEKIEKLAENVNAGDMHELMFVYELKERLTVCKSVIAHLFARKETRWHSFDENLDYPKKSGDWLKYVNSKMEDGKITVFTRKLVGREEHYEHHDESGAL
>CDD79318.1
MLIIGGGTAGCFAAYVIGKKSGRKVLIAEKANIKRSGCLAAGVNALNAYITEGRVPQDYVDYAKKDAHGIVREDLLLTMSERLNHVTKVMEDLGLVILKDENGKYVARGNRNIKINGENMKPILAKAAAEQENVTVLNHVNITDYKTENKKVTGAVGFSVNEDIFYDIDAKAVLCATGGAAGLYRPNNPGFSRHKMWYPPFNTGAGYAMGLLSGAEMTTFEMRFIALRCKDTIAPTGTIAQGVGARQVNAHGDIYETKYGLTTSQRVYGTVMENREGNGPCYLRTEGISKEQEQDLYKAYLNMAPSQTLKWMEAGKGPSEENVEIEGTEPYIVGGHTASGYWVDNNRATTIEGLYAAGDVAGGCPQKYVTGALAEGEIAAEAILEYLNGKDDDRIAAENKEEALERGGEQELSQTAIVKKAEYESHLNASRSLMNAEQLEEAMQKIMDQYAGGIGTDYRYSGMSLAKADEKIAALLPVVDTLAATDTYELMQIYELRERLIVCQAVIAHLAARKETRWHSFGENTDYPQQSEEWMKYVNSRMENGEIKILYRDLITKENTGLNTAEKGAGER
>CDD87772.1
MSKPLQVKHLHTDVLIIGGGTAGCYAALTISRNSGLNILVAEKANIKRSGCLAAGVNAINAYIVKGRRPQDYVDYATKDAAGIVRNDLLLTAAEEFNEVTADMEKLGLVILKDENGDYVARGNRNIKINGENFKPLLADAVYKSENVDVLNYVNITDLLTENGRVYGAVGFSIMEETAYVIHAKAVLIATGGAAGLYKPNNPGFSRHKMWYPPFNTGAGYAMGIRSGAEMTTFEMRFIALRCKDTIAPTGTIAQGVQAKQVNSKGEVYEHIYGLTTSQRVYGTVKENQLGHGPCYLKTSGITSEQDQDLLKAYLNMAPSQTLKWIESGKMPSEQDVEIQGTEPYIVGGHTASGFWVDTRRETTIHGLYAAGDVAGGCPQKYVTGALAEGKIASLAIIEQLKDDHSEETSEIEKQAQMILADYEKIRNGENGLFTIDELEEAMQKVMDEYAGGIASNYQFNEKQLNLAEEKITRLSKLADQVGAEDMHELLFAYELKERLLVCQVLIEHLKNRKETRWHSFNENLDHPETDQKFEKYVNSRMEDGKIRILFRDLVKGDTYEHTNS
>CDE12885.1
MKIERCKTDVLIIGGGTAGCYAALTIAEKSDAKVLICEKAHIKRSGCLAAGVNALNAYITEGRKPQDYVDYARKDADGIVRGDLLLTMSERLNKVTAHMEQLGLVILKDENGKYVARGNRNLKINGENMKPILAKAVEVLPQVTIKNHVNITDFFVKNNRIQGAFGFGINDDTVYLIEANAVIIATGGAAGLYKPNHPGFSRHKMWYPPFNTGAGYAMGIRAGAEMTTFEMRFIALRCKDTIAPTGTLAQGVGAKQVNSLGEVYETKYGLTTSERVYGTVSENLAGRGPCYLRTEGITPEQDDSLMKAYLNMAPSQTLKWIESGKRPSQQNVEIEGTEPYIVGGHTASGYWVDTKRATTITGLFAAGDVAGGCPQKYVTGALAESEIAAESVLEFLQNHTPTAPDTEAVQAHIAEVEHFLKDNGGLFDTEQLEDAMQTVMDTYAGGIGTNYRFHEKELDIADEKIVRLMELSDQLHAADYQELMYIYELRERLVVCRSVIAHLKARKETRWHSFAENLDHPEKDDLHWRRYVNSRMRDGKLEIVFRELVEEGRNYEHCH
>CDE29136.1
MSMKNRLNTKEITTDVLIIGGGTAGCYAALVLSEQKAGRVLIAEKANIRRSGCLAAGVNAINAYIVKGRKPQDYVDYATKDAAGIVRQDLLLTAAENFNEVTAKMEKLGLVILKDENGDYVARGNRNIKINGENFKPLLADAVHKAENVDVLNYVNITDLLVKDGQVYGAVGFSIMEETAYIIRAKAVLAATGGAAGLYKPNNPGFSRHKMWYPPFNTGAGYAMGILAGAEMTSFEMRFIALRCKDTIAPTGTIAQGVSAKQINAAGEIYETKYGLTTSERVYGTVRENQLGHGPCYLKTTGITKEQDEDLLKAYLNMAPSQTLKWIESGKSPSEQDVEIQGTEPYIVGGHTASGYWVNTGRETTVKGLYAAGDVAGGCPQKYVTGALAEGKLAALDMVKQFKAGTLKEADIQTETEIKVQEGEILSQYEKFRNEDAPAFSVEELEEAMQKVMDEYAGGIASNYQFNEKQLALADEKIIQLQALAEKTAAADMHELMFAYELRERLIVCRSLIAHLKNRKETRWHSFNENLDHPETDEKFYKYVNSKLENGEIRMIFRDIVKEDTYEHTN
>CDE33767.1
MNVKRYQTDVLIIGGGTAGCYAALTIANQSDASVLICEKAHIKRSGCLAAGVNALNAYITEGRKPQDYVDYARKDADGIVRGDLLLTMSERLNQVTAHMEQLGLVILKDENGKYVARGNRNLKINGENMKPLLAKAVEALPQVTVLNHVNITDFFVQNNRIQGAFGFGIHNDTVYVMEANAVIIATGGAAGLYKPNHPGFSRHKMWYPPFNTGAGYAMGIRAGAEMTTFEMRFIALRCKDTIAPTGTLAQGVGAKQVNSLGEVYETKYGLTTSERVYGTVSENLAGRGPCYLRTEGITSEQDDSLMKAYLNMAPSQTLKWIENGKCPSQQNVEIEGTEPYIVGGHTASGYWVDTKRATTITGLFAAGDVAGGCPQKYVTGALAEGEIAAESALEFLQNHTASKPDDKEVQAHLAEVEHFLNGTGRLFDTEQLEDAMQTVMDTYAGGIGTNYRFHEKELDLADEKIVRLMELSNQLHAADYQELMYIYELRERLVVCRSVIAHLKARKETRWHSFAENLDYPEKDDLHWKRYVNSRMKNGKLEIIFRELVEEGQNYEHCH
>CDE36344.1
MIQYLSKNQDRKAVLCGGMEGAMKKKELSTDVLIIGGGTAGCFAAMTLGKEKNISVLIAEKANIRRSGCLAAGVNAINAYITEGRVPQDYVDYAKKDADGIVREDLLLSMSERLNHVTDVMEKAGLVILKDENGKYVTRGNRNIKINGENIKPILAEAASAQENVTVLNHVNITDYIVKDNRIYGAYGFDVNEEIFYVIHAKAVICATGGAAGLYRPNNPGFSRHKMWYPPFNTGAGYAMGITAGAEMTTFEMRFIALRCKDTIAPTGTIAQGVSAKQMNSNGEIYETKYGLTTSQRVYGTVMENRAGHGPCYLKTDEITKEQEQDLYKAYLNMAPSQTLKWLESGKGPSEQNVEIEGTEPYIVGGHTASGYWVDNNRETTIHGLFAAGDVAGGCPQKYVTGALAEGEIAAEAVLGFLKDEKQTAAKDADSEAKQNEKQAEYEHFLNNPQGLLTTEQLEETMQKIMDQYAGGIATDYRYNESRLALAKEKITSLQKLVDGLAAEDMDDLLRIYEVKERLVVCQVVIAHLLARKETRWHSFAENADYPEKNADWEKYVNSRMKDGEIEIIFRELVTGGKHYEHTNYTK
>CDE46067.1
METKKIHTDVLIIGGGTAGCYAAITLGKEKDVKVLIAEKANIKRSGCLAAGVNAINAYITEGRVPQDYVDYCKKDGAGIVREDLLLSMSERLNEVTENMEKLGLVILKDENNKYVTRGNRNIKINGENIKPILADAVKKQENVTVLNHVNITDYIVEKNQIKGAYGFDVNEQVFYEIYAKAVLCSTGGAAGLYRPNNPGFSRHKMWYPPFNTGAGYAMGILAGAEMTTFEMRFIALRCKDTIAPTGTIAQGVPAKQLNAKGEVYETKYGLTTSQRLYGTVTENREGRGPCYLGTKGISSEQEKDLFKAYLNMAPSQTLKWLEAGQGPSQQNVEIEGTEPYIVGGHTASGYWVDNNRETTVYGLYAAGDVAGGCPQKYVTGALAEGEIAAEAILNYLQTHKEVPEEDAVKAKEKQQEYENYLTQKQSLLTIEQAEESMQKIMDEYAGGISTDYQYNESRLKLADEKICNLMEDCKKLSAEDMDDLLRIYEIRERLVVCRVVIAHLLARKETRWHSFAENMDYPDQSEEWLKYVNSRMENGNINIYLRELVTGGMAYEHTDSTR
>CDE53325.1
MKEKLQRKQIHTDVLIVGGGTAGCYAALTLSRKSGLSVLIAEKANIKRSGCLAAGVNAINAYIVKGRKPQDYVDYATNDANGIVRKDLLLTAAEHFNEVTAEMEKLGLVILKDENGDYVARGNRNIKINGENFKPILADAVNQAERIDVLNNVNITDLLIDNDRVYGAVGFSIKENTAYEIHAGAVLIATGGAAGLYKPNNPGFSRHKMWYPPFNTGAGYAMGIRAGAEMTSFEMRFIALRCKDTIAPTGTIAQGVRAKQVNARGFVYEDKYGLTTSERVYGTVKENQLGNGPCYLKTTGITKEQDEDLLKAYLNMAPSQTLKWIECGKNPSEQDVEIQGTEPYIVGGHTASGYWVNTNRETTIHGLYAAGDVAGGCPQKYVTGALAEGEIAALDIADKYKAGAAPEKELSGQAQKIIEEYEQILERENAPFTIEELEEAMQKVMDEYAGGISVNYQFNEKQLDLADEKIDKLIVLAEQAAAENMHELMFAYELKERLVVCKSLIAHLKYRKETRWHSFNENLDYPNQDKAYFKYVNSKMENGQIRMILRDIVKEDTYEHTN
>CDE70390.1
MSKDFEVRRITTDVLIIGGGTAGCYAALTLSRDTELSIVIAEKAHIKRSGCLAAGVNAINAYITKGHVPQDYVDYAKKDAAGIVREDLLLTAAEHFNEVTADMEQLGLVILKDENGEYVTRGNRNIKINGENFKPILAKAVQAQGNVSILNRVNITKLLTKGGAVYGAVGFSLEDEEAYVIEAKAVLVATGGAAGLYKPNNPGFSRHKMWYPPFNTGAGYAMGIQAGAEMTSFEMRFIALRCKDTIAPTGTIAQGVGARQVNSRGFVYEDKYGLTTSERVYGTVKENQQGNGPCYLQTSGIDKEQEENLLKAYLNMAPSQTLKWIETGELPGEQDVEIEGTEPYIVGGHTASGYWVDTNRETTIHGLYAAGDVAGGCPQKYVTGALAEGELAAKAIEAQLIGNAKVSDGKAGPFENDLAKKAGSSQEKIKKYIEAEAGQEIDAYRHILSEHKSSFTAEELEEAMQKVMDEYAGGISTHYQYNEKQLKLADEKIDQLIALADQLAAENMHELLFVYELKERLIVCKSLIAHLRGRKETRWHSFNENLDYPETDENYFKYVNSRLVDGKLQIILRDIVKEGSYEHTN
>CDF14684.1
MRIENLQTDVLIIGGGTAGCYAALTISEHSDAKVLICEKAHIKRSGCLAAGVNALNAYIVEGRTPQDYVDYARKDADGIVRGDLLLTMSERLNSVTERLEKLGLVILKDKEGKYVTRGNRNLKINGENIKPILADAVNGLDNVTVLNRVNITDYAVENNHINGAFGIGIENDTFYVIKAKAVIIATGGAAGLYKPNNPGFSRHKMWYPPFNTGAGFAMGINAGAEMTTFEMRFIALRCKDTIAPTGTLAQGVGAKQINSLGEVYETKYGITTSQRVYGTVNENLNGRGPCYLQTEGITEEQDESLLKAYLNMAPSQTIKWIESGKNPSQQNVEIEGTEPYIVGGHTASGYWVDTNRKTTIDGLYAAGDVAGGCPQKYVTGALAEGEIAGLSVVEYIKDKNVATIDDKAVNNHIDEVENFLKDKHCKFTTEQLEEAMQKVKDSYSRGIKTNYRFNEKQLEIADYKIKQLMELSKDLYAEDFQELMYIYELRERLTVCRSVIAHLKARKETRWHSFAENLDYPEKDNEHWNKYVNSILEDGEIKIITRELVEEGTNYEHFN
>CUM90627.1
MKIENKKILHTDILIIGGGTAGCYAALTIREKSDYSIIIAEKANIKRSGCLAAGVNAINAYIVKGRKPEDYVDYAKKDADGIVREDLLMTMSEGLNRVTDKMEKLGLVILKDENGEYVARGNRNIKINGENMKPLLAEAVSKLTDCTVINRINITDYIVENNTIKGAYGFSIEDATAYEIRAKKVLCATGGAAGLYRPNNPGFSRHKMWYPPFNTGAGYAMGIRSGAEMTTFEMRFIALRCKDTIAPTGTIAQGVGAKQVNSLGEVYETKYGLTTSERVYGTVMENLEGRGPCYLRTEGISPQQDESLRKAYLNMAPSQTLKWVEAGKNPSEQNVEIEGTEPYIVGGHTASGYWVNTERETTIHGLYAAGDVAGGCPQKYVTGAMVEGEIAAIDMVSKLDADTYDGSPDTSAFDEKKALDAKASEYDHFLTERSQMFTTEAIEEAMQKVMDNYAGGISTHYQFNGKQLALAKEKINHLIELTGDLYASDMHELMFIYELKERLTVCLSVIAHLGARKETRWHSFAENLDYPDKSDDWMKYVNSRYENGQLHMIYRELVGREARYEHND
>EAY57606.1
MNAINAYINPGESVDSFVEYVRFDAMGILREDLVRTQAALLNEVVRDLEQLGLPVVKDDSGRYAPRGRWNIKIHGESLKPLLATAVRNLGARVLNRVVVTNLLVQDGSVAGCFGFGLRDGRFYVVRARKTIVATGGASGLYRPNNEGDARHKMWYSPFNTGAGYAIGIRAGAEMTSFEHRFIALRTKETIAPTGTLALGFGAPQVNALGEEFMKKRWSHMGGEGAPTPIRLFAPLKEMAEGRGPCYMDTRHLSAERVKALKEAYLDMYPNTVQYWAANGIDPAREPIEICGTEPYIVGGHCQAGYWIGVDRKTTLDNLFAAGDVAGGAPYKFVSGCFAEGRIAAESAIREIRETPGALPKMSPGVIEREKMRVFSPLGAGGKLSPVAVEERLQKIMDEYAGGIRTQYAMNETSLKVARKKLAEMLRDLSSLAASDLHELMNLHEVLDRIDVARVLVEHLMARKETRWPGFQTRLDFPETREEWSLFVNSASDPETGDIRIILRPLDSFSDSVTEPTEVALGNPY
>EDN67518.1
MVVSQVRSGKWQIMINGESYKWIVAEAAKKALGTDNIQERVFIVKLINDKNDPGRVSGAIGFSVREDKIFVYKFKACLLAAGGCVNLFRPRSVGEGTGRAWYPVWNAGSTYAMAAEAGAELTMMENRFVPARFKDGYGPVGAWFLLFKAKATNATGEVYMDKNKAMLDDYPPYGQAAVPASCLRNHLMMHEMKEGRGPIYMDTPTALTKLAETMTPKEIKHLEAEAWEDFLDMCIGQAGVWAGENIEPEKKPSELMPTEPYLLGSHSGCCGIWVSGPTDLGAPKEWSWGYRSMTTVKRSIYGW
>EEZ79735.1
MGYKTITEDNIDILVVGAGLGGTGAAYEARYWGRDKKVVIAEKANIDRSGAVAQGLYAINCYMGTRWGENNPEDHVRYARMDLMGMVREDLAFDMARHVDSAVHKFEEWGLPLMKDPKRADLPEGDIGKGAYMREGRWQIMIHGESYKPIVAEAAKVNADKTFNRIMVTHLLMDDAQDNRIAGAVGFNVRTGNYHVFKSKTVICGAGGASNIFKPRSVGEGAGRVWYAPWSSGSAYALMIEAGAKMTQMENRIVLARFKDGYGPVGAYFLHLHTYTQNAYGDEYESKWFPALEKMVGKAYLDTKNQHFSHKPIPTCLRNHAFISEVAAGRGPIHMVTVEAFQDPHLEEVGWENFLGMTVGQAVLWAATDIDPKYINPELTTSEPYVMGSHATGCGAWCSGPKDISGDIPEYFWGYNRMMTVDGLFGAGDAVGGTPHAFSSGSFTEGRLSAKAACKYIDDGKANGINVSQKQIDDRKEEIYKPLTTYQVGSNEIVGGTVSPSYILPFPGLQRLQKLMDEYAGGVTVQYMTNDKLLNMGLAKMAILEEDLDKVAAEDIHQLLRAWELKHRHRTSECVIQHTLFREETRWPGYYYRGDKMKLDDKNWHVLTTSHRDRNTGEYTMEKQPLYHLIDEK
>EFG88364.1
MDFKIETLEADVLIIGGGAAGCFSALSITEKSNLKVIIAEKANIKRSGCLSAGVNALNAYIGKGESEESFVDYVKKDSENVIREDLVYSIAKRLNKVTEKIEALGLPILKEEKGNYIQRGKRSIKINGENIKPILADEVNRRDNIKVINRVNIIDYLIKDGEVNGAMGFSNEESTIYVIHSKFVVCSTGGTSGIYKPNNPGFSKHKMWYSPFNTGAGYAMGIRAGAEMTSFEMRFIALRCKDTIAPTGTIAQGVKVKQVNKYGETYVEKYGKPTTPMRLYATVMENYKGNGPCYLNTKGIPEELSEDLFKAYLNMAPAQTLKWIEKNTSPSKENVEIDGTEPYIVGGHTASGYWVDVDRRTTLRRLYAIGDAAGGSPKKYVTGCFAEGEIAAESIIKNVKGVVIKKSDYKEIGQKIHEMTMFFYNKSTFSIKDIEEAMQNIMDKYAGGISKAYKYNMKSLETALEKIQELNSSVYKLKAKNMHELMFIYEIIDRLDVCRVLIEHLKARKETRWRCYAENEDYPEKDDTNWLKYVNSIYKNGKVEIVFRDLVGRYDTYEH
>EIJ35356.1
MAGTFGNPEVVQEEVDILLIGGGMAACGAAYEIMPWIQAAKEEAGIDITVKLVDKAAMDRSGAVAQGLSAINTYIGPHQDPADYARMVSNDLMGITRDDLAYDLGRNVDDSVHLFEEWGLPIWKTVNGERFDGATWPKEGGKLLKDGGDPVRSGKWQIMINGESYKWIVAEAAKKALGSDNIQERVFIVKLVNDANDKNRVAGAVGFSTREDKVYVYKFKACLLVAGGCVNIFRPRSVGEGQGRAWYPVWNSGSTYTMAAEAGAELTMMENRFVPARFKDGYGPVGAWFLLFKAQATNAYGEVYMQKNKELLNDYPPYGQAAVPASCLRNHLMLKEMKEGRGPIYMDTVTALGKLRETLSPREVKHLEAEAWEDFLDMCVGQCGIWVGENVEPEKKNSELMPTEPYLLGSHSGCCGIWASGPEDVGAPTTEEHPDKDKIPAHLPQGWNWGYRGMTTVQGLFTAGDGVGASGHKFSSGSHTEGRMAAQAMVKFVIDNKDWTPTLDTSVESLVEDIYRPVRTFLEHKDYTTAIDVNPHYITPRMLQFRLQKIMDEYVAGVATYYNTNGHMLAVAEEKLGMLKEDAMKMRAKDLHELLRAWENYHRILTAEAHMKHIQFREESRYPGFYYRMDHNYVDEENWHCFVNSVYDKDTKTWTVFKRAHKDLVDKSKLFKAAAH
>EIJ76576.1
MNAINAYINPGESVDSFVEYVRFDAMGILREDLVRTQAALLNEVVRDLEQLGLPVVKDDSGRYAPRGRWNIKIHGESLKPLLATAVRNLGARVLNRVVVTNLLVQDGSVAGCFGFGLRDGRFYVVRARKTIVATGGASGLYRPNNEGDARHKMWYSPFNTGAGYAIGIRAGAEMTSFEHRFIALRTKETIAPTGTLALGFGAPQVNALGEEFMKKRWSHMGGEGAPTPIRLFAPLKEMAEGRGPCYMDTRHLSAERVKALKEAYLDMYPNTVQYWAANGIDPAREPIEICGTEPYIVGGHCQAGYWIGVDRKTTLDNLFAAGDVAGGAPYKFVSGCFAEGRIAAESAIREIRETPGALPKMSPGVIEREKMRVFSPLGAGGKLSPVAVEERLQKIMDEYAGGIRTQYAMNETSLKVARKKLAEMLRDLSSLAASDLHELMNLHEVLDRIDVARVLVEHLMARKETRWPGFQTRLDFPETREEWSLFVNSASDPETGDIRIILRPLDSFSDSVTEPTEVALGNPY
>EKO39043.1
MPTIPVKDEPKGVALAEPELIEKDVDILFVGGGMGCCGAAFEAVRWADKVGGISMMLLDKASLERSGAVAQGLSAINTYLGKNDADDYVRMVRTDLMGLVREDLIFDLGRHVDDSVHLFEEWGLPCWTKDASGHNLDGAQSKAAGVSLRTGADPVRSGRWQIMINGESYKCIVAEAAKNALGQDRYLERVFIVKLLLDAKQPNRIAGAVGFSTRENKVYVFKSNAILVACGGAVNVYRPRSTGEGMGRAWYPVWNSGSTYTMCAQVGAEMTMMENRFVPARFKDGYGPVGAWFLLFKAKATNAKGEDYCVTNRAMLKPYEDRGYAKGHIIPTCLRNHMMLREMREGRGPIYMDTAGALQATFANLNAEQQKHLESEAWEDFLDMCVGQANLWACTDTEPEKKGSEIMPTEPYLLGSHSGCCGIWVSGPDEAWVPEEYKIKADNGKVYNRMTTVNGLWTCADGVGASGHKFSSGSHAEGRICGKQMVRWVVDHKDFKPTLSVTAAELAKEIYQPWHTFKDNVGVSTDPVVNPNFISPHNFMMRLVKCTDEYGGGCATLYTTSKTLLDTGFQLLQYLEEDSKKLAARDLHELMRCWEQYHRLWTVRLHMTHIMFREETRYPGFYYRGDFLGLDDSKWKCFVNSKYDPATKETKVFKKTYYQIIPDAQ
>EKO41004.1
MPRMAPNPPSLDAVETVRVDCDVLIIGGGNAGCFSAVEAAKLDPSLKVVIMEKAHIMRSGACSAGMDAINTYIPKGKTPEDLVRWCRSQVGGGPIREDLALSNARELNESVDDLERWGLPILRDDQGNIRYRGAWDISIHGEQLKPIMAEKAIEAGAEVYNRVACTQLLMDGNRCIGALGFGVRDGKFYVFRAKATINATGGAAGLYKSYTADATDSHHQIWMCPYCVGTGYAVGIRQGAEMTSMEQRWVATRTKDFCGPVDTISVGYKAPIINAKGERIMQSRYAHLGADKAPRYIRANAPMEEWLAGRGPTYCDTRGMAPELAQQMMTDYLNERPSFVLFLASRGQDPVKEPIEIYGSDPYIVGGHTQSGFWVDMERMTTIPGLFAAGETAGGNPNKFVGGCAAEGKLALRGAAAYIAGLELPEPDAAQVDAEKARVFAPLLRGEAFDGLRALEMEERLQRLMDEYAGGTSQFYRTNEERLDYALRHLAMLRGQVQYLKAGDLHDLMAVHEVIDRIDVAEVLCHHLRFRKETRWQGWQTRSDYPEVDPAYDCHVESRKNLATGEIETFTRPYEQLVVGDRYKP
>EKQ51276.1
MSKNVQVKQLETDILIIGGGTAGCYAALTIREENSNASVLILEKANIKRSGCLAAGVNAINAYIVKGRTPEDYVDYAKKDADNIVREDLLLTMSQGLNKVTKKLEDLGLVILKDENGEYVARGNRNIKINGENIKPILADAVKKLPDVTVMNQVNVIDYIVKDNHILGAFAVGVEDETLYEIKAKKVICATGGAAGLYKPNNPGFSRHKMWYPPFNTGAGYAMGIKAGAEMTTFEMRFIALRCKDTIAPTGTIAQGVGAKQVNSKGEVYETKYGLTTSERVYGTVKENQEGRGPCYLRTEGISSAQDEELKKAYLNMAPSQTLKWIESGKNPSEQNVEIEGTEPYIVGGHTASGYWVDTKRETTIKGLYAAGDVAGGCPQKYVTGALVEGEIAAKAAVEAINSDENNITLSKAEEDSLIEKKKAEVEKVLNSENQIFNVEQLEEAMQKVMDTYAGGIGSSYQFNEKQLELAAEKIEQIEKLSENLHAEDMHELMFVYELKERLTLCKSVIAHLKARKETRWHSFAENLDYPEKSDEWLKYVNSKLEDGKLTILYRDLVGRGETYEHSNR
>EQD25387.1
SMEYQIHGESLKPILAREVRKSGADVLNRVVITNLVVKDGAVHGAYGFGLSDGTFYVISSRKTLVATGGASGLYRPNNEGLARHKMWYSPFNTGAGYAIGIRAGAEMTSFEHRFIALRTKDTIAPTGTLALGFGAPQVNSRGEEFMKLRWAESGGEGAPTPLRLEGPLREIAAGNGPCFMDTRHLNKSDLKRLYEAYLDMYPNTVLYWAANRIDLTTTPVEICGTEPYLVGGHCQAGYWVDVDRKTTLENLFAAGDVAGGAPYKFVSGCFAEGAIAARAAAREIRMESRKAAAPDPGKVSGESARTFSFRQTSRESSGRIAPDEAEARLQKIMDEYAGGIRTSYAMNEAGLLMAQEKLEELSGDLSRIHAEDPYALMQAHEVVDRVDVARVLVAHLLARKETRWPGFQTRQDFPGSDRRYEHFINSVVGDSGKIRIVHRSLEGAEIPWKDAGVPKEEPRLKRA
>ESQ09872.1
MAYKTVIEDDIDVLVAGAGLGGTGAAFEARYWGKDKKIVIAEKANIDRSGAVAQGLYAINCYMGTRWGENNPEDHVRYARIDLMGMVREDLLFDMARHVDSAVHQFEEWGLPLMRNPKTGAYQREGRWQIMIHGESYKPIVAEAAKKSADKVFNRICVTHLLMDEAKENRVAGAVGFNVRTGDYHVFKSKTVIVGAGGASNIFKPRSVGEGAGRVWYAPWSSGSAYGLMIGAGAKMTQMENRIVLARFKDGYGPVGAYFLHLKTYTQNGMGEEYESKWFPALQEMVGKEYLDVEASHRTHRPIPTCLRNHAFISEVNAGRGPIHMVTMEAFQDPHLEEIGWHNFLGMTVGQAVLWAATDVDPKHENPELTTSEPYVMGSHATGCGAWCSGPEDVSPPEYFWGYNRMTTVEGLFGAGDAVGGTPHAFSSGSFTEGRLAAKAACKYIDDGKAEGIHISDEQINRRKEEIYKPMEHYKVYRNEITAGSVNPNYINPRQGLDRLQKLMDEYCGGVTVSYMTNEKLLHIGLKKMKTLEEDLEKVAAENIHELLRAWELKHRQLTSEAVMQHTLFRKETRWPGYYYRGDVMKLDDDNWHVLTVSQRDRETGEYTMEKAPCYHLVEA
>ESQ12213.1
MALPNKPQGELLAVTDPEIVEMEVDALIVGGGMAACGTAFEIKKWAPEDMKILLVDKAALERSGAVAQGLSAINTYVGENPIKDYVKMVRNDLMGVVREDLIYDCGRHVDESVKLFEEWGLPIWKRNEEGETMDGAKPAPTLREGGTPVRTGKWQIMINGESYKCIVAEPAKTALGDDNILERVFIVKLLLDKNKPNQIAGAAGFSTRENKVYVIKCKTACVACGGAVNIFRPRSTGEGKGRAWYPIWNAGSTYTMCAQVGATLTMMENRFTPSRFKDGYGPVGAWFLLFKAKVSNGLGEFYAGGDAAKEELQKYMPYGASPVTPTCLRNHLMLNELKAGRGPIFMATDVALNAFLEEKRAAGMDEKSLKKFWKHLESEAWEDFLDMSVGQAGLWAGMNVEPEKVGSEIMPTEPYMLGSHSGCCGIWCSGPDEDWVPDVQNDSRAHKYKWGYNRMTTVDGLFTAGDGVGASGHKFSSGSHAEGRICAKQMVKFCRDNPDFTPELKQTPQELADEIYAPVKRFYEFQGASTAVDINPNYIKPSGLMMRLMKATDEYGGGVATYYMTSGKLLNMCLDLLELLREDSEKMAAGDLHGLMRCWENYHRIWCVETHIRHMEFRKESRYPGFYYRSDFPGIDDENWKCFVNSTFDPETKEWKCEKVDVVNMIETEPWI
>ESQ17063.1
MAAEFDNPTRIEEEIDILIIGGGMGACGAAYEICPWLEQAKAQGVDLKVKLVDKAAIDRSGAVAQGLSAINTYLGEQDPADYARMVSNDLMGIARDDLAYDLGRHVDDSVHLFEEWGLPIRKQPGETDKPLVEGGKPMRSGEWQILINGESYKCIVAEAAKKALGAERIQEHVFIVRLVNDKNDKNRIAGAVGISVRENQLFVYRFKACLLVAGGCVNMFRPRAVGEGMGRTWSPVWNAGSTYAMAAEAGAELTMMESRFVPTRFKDGYGSVNAWFHLFKAKATNAVGENYLETNKELLDDYLPYGQAKVPASCLRGHLMLQELQKGRGPIYIDTVSALGKLTETMTPKEIKRLEAEAWEELLDMCISQAGVWAGENLEPEKKKPEIMLSEPYLLGSHSGCCGIWTSGPEDLGAPTSEEHPDKDKIPDHLPQGWNWGYRCMTTVKGLFTAADGVGASGHKFSSGSHAEGRLAAKAMVKFCMDNKDHKPELDTSVEELVEQVYKPIRNYLEHKDDTTAVDVNPNYITPKMLQLRLQKIMDEYVAGVSSMYQTNAHMLGVAENKLEMLKQDAAKMRAKDLHELLRAWENYHRIITAEAHMKHIQFREESRYPGFYYRMDYNFVDEENWKCFVNSVYNKETKVWTCFKRAHVDLVDKTKLFKERLQREAQ
>ETI90628.1
MKKKLKVEKIETDLLIIGGGTAGCYAAITAAESSDLSILIVEKANIKRSGCLAAGVNAINAYITKGRKPSDYVEYAKKDADNIVREDLLLTMAQGLNKVTENMENMGLVILKDENGEYVSRGNRNIKINGENIKVILSQKIKKLSNVSVMNHVNVTDYIVKNNKIYGAFAFSIKDEVFYEIKAKKVICATGGAAGLYKPNNNGFSRHKMWYPPFNTGAGYAMGINNGAEMTTFEMRFIALRCKDTIAPTGTIAQGAGAKQVNSKGEIYETKYGLTTSERVYGTVMENLEGRGPCYLKTEGISSEMSEDLKKAYLNMAPSQTLKWIESGKNPSEENVEIEGTEPYIVGGHTASGYWVDTNRETTIKGLFAAGDVAGGCPQKYVTGALVEGEIAALEVVRQIKQEQSSIYEFSKNDESSLLDKKVLEAEEFLNFDKPLFSIEDLEEAMQKIMDTYAGGISRNYAYNEKQLNIADEKIDEVINLTNKLRAEDMHELMFVYELKERLTVCKSVIAHLRERKETRWHSFAENLDYREKSDEYLKYVNSKVIDGKLTVLFRDLVKEGETYEHIN
>ETR73712.1
MALPNKAKGEIKAIRDPEVEEREVDILIVGGGMAACGTAFEIKKWAGDKKILLCDKAAMERSGAVAQGLSAINTYVGDNSPEDYVRMVRNDLMGLVREDLIFDLGRHVDDSVHLFEEWGLPIWKKTEDNKNLDGKKGQKQGTLKSGAKPVRTGKWQIMINGESYKRIVAEAAKLALGEENILERVFIVELLLDANVENQIAGAVGFSTRENKVYIIKAKTMMVACGGAVNIYQPRSVGEGKGRAWYPVWNAGSTYTMCMKVGAELSMMENRFTPARFKDGYGPVGAWFLLFKAKALNGLGEVYVASDAAKKELESFAPYGTAAITPTCLRNHLMLFEMKEGRGPIIMDTVTALAELGKSMDKKELKHLESEAWEDFLDMTCGQANLWCATDTEPEKKNSEIMPTEPYLLGSHSGCCGMWVSGPNEDWVPASYKWGDGDKVYNRMTTVKGLFTSGDGVGCSGHKFSSGSHAEGRIAAKSMAQYVRDHADFTPTLAQTKEELVDMVYKSVRLYLDNCEYTTDVDINPNYVKPSGMALRLMKATNEYGAGTSTYYSTSSKNLEIVMDLLAVMREDSAKMAAGDLHELMRVWEIYHRIWTVEAHLRHIQFRKETRYPGFYYQANYPQQDDENWFCFVNSKYDPKAEKWDVKKEEYVKIIPD
>GBD97242.1
MEKATCTFSYCEKPEIVEVDTDLLLIGGGMACCGAAYEASRWANPKGLKITMVDKAATDRSGAVAMGLSAINTYVGENKCEDYVRYVRADLMGITREDLVYDLGRHVDDSVHLFEEWGLPIWKKGDDGFSLDGHQAKDAGKTSLKEGGAPVRSGKWQIMINGESYKAIVAEAAKKALATNKEATGVDQNHYERVFIVRLIRDKNDLSRVAAAAGFSVRENKMYIFKAKAMVLAAGGAVNCFRPRSTKEGQGRAWYPVWNSGSGYALGMQAGAELTLMENRFVPARFKDGYGPVGAWFLFFKAKATNSLGEDYCANEEYLADARKKYGKYVDAMGTAIRNHLMMQDMKAGKGPIIMRTDEAMSKINETFIEKLGEKEGKKKVKHLEAEAWEDFLDMCIGQAGLWAAKNIEPDKVYSEIMPTEPYILGSHAGCAGFWCSGPGDIPGTPDDWHWGYNRMSTVTGLFMAGDICGASGHKFSSGSHAEGRIAGKAAIAYILDHADYVPAPRKSPDDIAAELFLPFEVYEKNKTYSTDPKVNPFYIKPDMLQARLQKIADEYFGGISTWYMTSKTMLDEGLKQLTMLKEDSAKMGAGDFHELMRCWENYHRILSLEAHARHILFREESRYPGYYYRGDHDYIDDDNWKAFTISKYDMDTGEFAMSKRDYVEIFK
>GBE00140.1
MEKETCTFSYCEQPETIVVETDILMVGGGMGNCGAAYEACRWATPKGIKVTLVDKAAIDRSGAVAMGLSAINTYIGVNVGENTVEDYVRYVRGDLMGIIREDIVYDVGRHVDDSVYLFDEWGLPIWKQPGEEKKLLGDGAKAVRSGRWQAMISGESYKVIVAEATKKVLEYNREATGQDQNLYERIFITRLLLDEKEENRIAGAVGFSVRENKVYLFKAKAILNACGGGVNTYRPRSTDEGLGRTWYPVWNSSSTTTMGLQVGAELTLMENVFVPTRFKDGYGPVGTFFLFLKCKATNGLGEGYVQNTEVIAKYKPYCDMTPVPTCLRNVQMLEELKNGRGPIMMQTAEPIQEARASDKKKAKELEEAAWEDFLDMTIGQAGVWASNNIAPEEKPSEMMPTEPYFIGSHAACSGLWVSGPEDIAPKEWQWGYTRMTTVNGLFTAADGVGASGHKFSSGSHADGRIAGKSMVAFVLDHSDYSPTLTTTAEDAAKELYLPFEIYEKYKTYTTAPDINPNYIRPKQMQARLMKIMDEYAAGVSIWYMTSKSLMDVALDKLAMLKEDLSRIAAEDLHELMRCWEMVHRTWTAEAHVRHMLFREETRYPGYYFRADFPDLDEENWKCFVNSKYDPKTGEWEVKKVPYIQLVD
>GBE01579.1
MKEFTTEVIETDVLILGGGMGGCGAVVEASYWTKPLGLKVTWVDKAAVDRSGPVAMGLSAINTYMGLDGKVTHDSHQPEDFVKYVTNDQMGLTRQDIIYDIARHVDSSVKTFDKWGLPIWKDENGNYAKSGAWQVAISGESYKIIVAEAAKNAIATLGDKGQLIERVYITHLLKDEKESNRVCGAVGFSVREDKFYVFKANAVYDGLGGAVHVFRPRSQGEGFGRSWMPPFLGGSTYATILQAGGELTQMDVPFVPPRFKDAYGPVGTFFLLFKTPATDVYGDPYVFAYTSETDKWAPYSKIKPCPTPVRNYEMILATKAGKSPLLMHTEKVTERIKKEVTDPKEQKKALKKYESESWEDFLDMTIAGATLWASLNIDPLEKPSELQLGDPCFIGSHAASCGAWACGAPDLMPKEYADAFPEQYNFMTTVNGLFTAGCGIGASAHKFSSGSHVSGRIAAKAAVKYAYDHKGYTPTVSDDTIKKLTEIVFKPVALYEEKKTYTTSPDVNPNYISAHNFLFRLQKIMGEYAGSWETNYETTDKMLETALWKLGLLEEDVEKLGVNLEKNNHELMRAWEAVHRMWVGMACVRTRLARKESRWPGYYHKLDYPDLDEGNKHFINIKYDADKKEWKTIERPMIPIV
>GBE06410.1
MEKETCTFSYCQKPEVVEVETDLLLIGGGMACCGAAYEAARWASANKLKITMVDKAATDRSGAVAMGLSAINTYIGENKIEDYVRYVRADLMGITREDLVFDLGRHVDDSVQMFEEWGLPIWKKGDDGFSLDGFQAKDAGKKSLREGGTPVRTGKWQIMINGESYKAIVAEAAKKALEVNRKETGVDQNLFERVFIVRLLKDANDPKRVAAAAGFSVRENKIYIFKAKAMINASGGAVNCFRPRSSKEGQGRAWYPVWNAGSGYALGMQAGAELTLMENRFVPARFKDGYGPVGAWFLFFKAKATNSLGEDYCANEEYLADARKKYGEKYVGKMGTAIRNHLMMKDMKAGKGPIIMRTDQAMDVINKTFVEKLGEKEAKKKIKHLEAEAWEDFLDMCIGQAGLWAAKDIDPSKSPSEIMPTEPYILGSHAGCAGFWCSGPGDIPGTPDHYSWGYNRMSTVPGLFMAGDVVGASGHKFSSGSHAEGRIAGKAAIAFILDNPDYKPAARRTADEIAAELYLPYEVFEKSKTYTTDPDVNPNYIKPGMLQARLQKIADEYFGGISTWYMTSKTMLDEGLRQLVVLKEDSAKLGAANLHELMRCWENYHRILSLEAHARHILYREESRYPGYYYRGDHDFIDDDNWKVFTCSTYDMKTGEFTMSKRDFVEIVK
>GBE07143.1
MSEYSLGNPEVIEEEVDILIIGGGMAACGAAFELQRWNENKNLKIKMVDKAAVDRSGAVAQGLSAINTYMGENDPADYVRYVRGDLMGITREDLVYDTGRHVDDSVHQFEKWGLPIWKQEGDEGKSLTEGGKPVRSGRWQIMINGESYKPIVAEAAKKALGIDNIQERVFIVRMIDDKNDPGRVAGAAGFSVRENKMYVYRFKACLLVCGGAVNVFRPRSVGEGSGRAWYPVWNAGSTYAMAAEAGAELTLMENRFVPARFKDGYGPVGAWFLLFKAKAMNAKGEDYSEKNAHMLQEHGYGAYVKGHAMGTCLRNHLMIHEMKNGMGPIFMDTVTALANLAEKMTPKEIKHLEAEAWEDFLDMTIGQCGIWAGENIEPDKEVSELMPTEPYLLGSHAGCAGIWCSGPEDLPGTPDHYHWGYNRMTTVRGLFTEGDGCGASGHKFSSGSHAGGRIAAKAMIKYVEDNSDIVPELERSVDELKEEIYRPVQTFLEHKDYTTAIDVNPHYITPKMLQFRLQKLMDEYVAGIATWYQTNAAMLGVAERKLSMLKEDSLKMRAMDLHELLRAWENYHRILTAEAHMKHIQFREETRYPGYYYRTDFLDLDDENWKCFVNSNYDRNTGEWTLKKVPWVELIKED
>GBE10315.1
MADYAFGNPEIVEEEVDILIIGGGMAACGTAVEIVQWADSDMKIKLVDKAAMARSGAVAQGLSAINTYMGDNDPADYVRMVRTDLMGIIREDLVYDVGRQVDSSVHLFEEWGLPMWKQPGEEGKKLTEGAKPVRTGKWQIMINGESYKWIVAEAAKKALGMENIEERIFVVKLINDKNDPERVAGAVGFSVRDHKVHVYKFKACLLVCGGAVNVFRPRSIGEGTGRAWYPVWNAGSTYAMAAEVGAELTMMENRFVPTRFKDGYGPVGAWFLLFKAKAYNGLDEDYSAKNADMLKQHNYSNHSKGHVMGTCLRNHLMLHEMREGLGPILMDTPSALAKLAETMTPKEIKHLEAEAWEDFLDMTISQCGVWAGENIEPDKEMSELMPTEPYLLGSHAGCAGIWVSGPTDLPGVPDDWSWGYRGMTTVKGLFTGGDGVGASGHKFSSGSFTEGRIAAKSMVQFVRDNKDWKPELDTPVSKLVEEIYQPVKTYLEHKDYTTAEDVNPHYITPKMLQFRLQKLMDEYVAGISTWYQTNGRLLGIAEKKLQMLKEDSLKMRAKDLHELLRAWENYHRILTAEAHMRHIQFREETRYPGYYYRADFLDLDDDNWRVFVNSKYNRATGEWTLRKVPYVQLIK
>GBE12122.1
MALPNKPRGEIAAVVNPEVVEHTCDVLIVGGGMSACGAAFEIKKWASDDLKIILCDKAAMERSGAVAQGLSAINTYIGENAIEDYVKMVRNDLMGVVREDLIYDLGRHVDESVKLFEEWGLPIWKKAEDGSNLDGAKPAATLREGGQPVRTGKWQIMINGESYKCIVAEPAKKALGEEAIIERVFIVKMLLDKNRPNTIAGAVGFSVRENKVHVFTCKTAMVACGGAVNIFRPRSTGEGKGRAWYPVWNAGSTYTMCAQVGATLTMMENRFTPARFKDGYGPVGAWFLLFKAKVQNGLGEFYAGSDAAKEELKKFMPYGASAVTPTCLRNHLMVNEFKAGRGPIYMATDVALNAFLDEKRAAGLDEKAVKKYWKHLESEAWEDFLDMSVGQAGLWAGANIEPEKVGSEIMPTEPYMLGSHSGCCGIWTSGPNEDWVPTVDGTRAHQYKWGYNRMTTVDGLFTAGDGVGASGHKFSSGSHTEGRIVAKEMVRYCRDNTYTTELAQSAQELADEIYAPVKRYHEFVGATTAADVNPNYCKPAGIMMRLMKATDEYGGGVATYYMTSGKLLGICMDLLEMLREDAAKMAAGDLHELMRAWENYHRIWCVEAHIRHIQFREESRYPGFYYRSDFPKVDDEHWKCFVNSTYDPQAAEWKCEKVECINIIETEPWL
>GBE30659.1
MANFETVNVETDVLIIGGGMSACGAAVEAAYWAKKNGLKVTLIDKAAMDRSGAVAMGLSAINQYVDLRGGKNTIKNYVDYVRNDLMGITREDLVANIARHVDSSVHLFEKWGLPIWKDEDGNYVHEGRWQVMINGESYKVIVAEAAKNALGLDNIYERIFIVEPIVVDGRCVGAAGFSTREEKFYVFHAKAVFAAMGGAVHVFKPRSTGEGLGRAWYPPWNTGSSTYFSLRAGAEQTCQEVRFIPVRFKDGYGPVGAWFLLFKSRATNAMGGEYMVERRDELQKWGPYGKVKPIPANLRNWLGMLDIMDGKGPIFMRTEEALQKIADAYKDDPKGHKKKKKELENEAWEDFLDMTISQALLWAATNTEPEERASEIAAAEPYFIGSHSGASGAWVSGPEDIQTDETKGEYFWGYENMSTVTGLFHAGDASGASSHKFSSGSHAEGRIAGKAAVKYAMEKGDAPAIPNDVVEKIKAQLLKPLDIFAEKANTTSDNDINPEYMRPKMFMFRLQKIMDEYAGGVSAQFTTNKASLERALELLGMLKEDSEHLAAEDLHELMRVWENIQRMWQAEVHVRTMLFRDETRWPGYYFRADTPTMDEENWLAFANAKWDPATAEWEMIKRPVKYIFKDMEG
>GBE35251.1
MKEFTTEVIETDVLILGGGMGGCGAVVEASYWTKPLGLKVTWVDKAAVDRSGPVAMGLSAINTYMGLDGKVTHDSHQPEDFVKYVTNDQMGLTRQDIIYDIARHVDSSVKTFDKWGLPIWKDENGNYAKSGAWQVAISGESYKIIVAEAAKNAIATLGDKGQLIERVYITHLLKDEKESNRVCGAVGFSVREDKFYVFKANAVYDGLGGAVHVFRPRSQGEGFGRSWMPPFLGGSTYATILQAGGELTQMDVPFVPPRFKDAYGPVGTFFLLFKTPATDVYGDPYVFAYTSETDKWAPYSKIKPCPTPVRNYEMILATKAGKSPLLMHTEKVTERIKKEVTDPKEQKKALKKYESESWEDFLDMTIAGATLWASLNIDPLEKPSELQLGDPCFIGSHAASCGAWACGAPDLMPKEYADAFPEQYNFMTTVNGLFTAGCGIGASAHKFSSGSHVSGRIAAKAAVKYAYDHKGYTPTVSDDTIKKLTEIVFKPVALYEEKKTYTTSPDVNPNYISAHNFLFRLQKIMGEYAGSWETNYETTDKMLETALWKLGLLEEDVEKLGVNLEKNNHELMRAWEAVHRMWVGMACVRTRLARKESRWPGYYHKLDYPDLDEGNKHFINIKYDADKKEWKTIERPMIPIV
>GBE36827.1
MEKETCTFSYCEKPEVVEIETDLLVIGGGMSACGAVYEAARWATPQGIRITMIDKAATDRSGAVAMGLSAINTYMGENDPADYVRYVRGDLMGIIREDLVYDLGRHVDDSVHLFEEWGLPIWKKGDDGFSLDGFQAKDAGKAMLKDGGTPVRSGRWQIMINGESYKVIVAEAAKKALEINRKATGMEENHFERVFIVKLFKDANVENRVAAAAGFSVRENKIYLFKAKAICLGAGGAVNVFKPRSSEEGKGRAWYPVWNAGSGYALGMQVGAELTMMENRFVPARFKDGYGPVGAWFLFFKAKATNSLGEDYCANEEALTEARAKYGIYVDKMGTAIRNHLMMRDMKLGKGPIIMRTHEAMQAINKDFVEKLGEKEAKKKIKHLEAEAWEDFLDMCIGQAGLWACENVEPDKTPSEIMPTEPYLLGSHAGCAGFWVSGPDDLGAPAEWNWGYNRMSTVDGLFMMGDICGASGHKFSSGSHAEGRIAAKNATAFILDNKDYVPTLKQNVDEIASDLYLPYEVFEKYKNATTDPAMNPNYIKPKMLQARLQKIADEYFGGCSTWYMTSKAMLEEGLRKLQVLKEDAALMAAADLHELMRCWENYHRILSVEAHARHILFREESRYPGYYYRGDHDLIDDENWKCFVNSRYDVDTGAWELKKVPYVQLVD
>GBE38006.1
MEKETCTFSYCQKPEVVEVETDLLLIGGGMACCGAAYEAARWASANKLKITMVDKAATDRSGAVAMGLSAINTYIGENKIEDYVRYVRADLMGITREDLVFDLGRHVDDSVQMFEEWGLPIWKKGDDGFSLDGFQAKDAGKKSLREGGTPVRTGKWQIMINGESYKAIVAEAAKKALEVNRKETGVDQNLFERVFIVRLLKDANDPKRVAAAAGFSVRENKIYIFKAKAMINASGGAVNCFRPRSSKEGQGRAWYPVWNAGSGYALGMQAGAELTLMENRFVPARFKDGYGPVGAWFLFFKAKATNSLGEDYCANEEYLADARKKYGEKYVGKMGTAIRNHLMMKDMKAGKGPIIMRTDQAMDVINKTFVEKLGEKEAKKKIKHLEAEAWEDFLDMCIGQAGLWAAKDIDPSKSPSEIMPTEPYILGSHAGCAGFWCSGPGDIPGTPDHYSWGYNRMSTVPGLFMAGDVVGASGHKFSSGSHAEGRIAGKAAIAFILDNPDYKPAARRTADEIAAELYLPYEVFEKSKTYTTDPDVNPNYIKPGMLQARLQKIADEYFGGISTWYMTSKTMLDEGLRQLVVLKEDSAKLGAANLHELMRCWENYHRILSLEAHARHILYREESRYPGYYYRGDHDFIDDDNWKVFTCSTYDMKTGEFTMSKRDFVEIVK
>GBE40385.1
MEKETCTFSYCEKPEIVEHETDLLLIGGGMACCGAAYEGVRWAEASKLKITMVDKAAADRSGAVAMGLSAINTYMGENKVEDYVRYVRNDLMGITREDLVYDLGRHVDDSVKLFEEWGLPIWKKGDDGFSLDGHQARDAGKTSLRDGGTPVRSGKWQIMINGESYKAIVAEAAKKALELNRTATGVDQNLFERVFIVRLFKDTNDPKRVAAAVGLSVRENKMYIFKAKGIVLAAGGAVNCFRPRSVKEGQGRAWYPIWNSGSGYALGMQAGAELVLMENRMVPARFKDGYGPVGAWFLFFKAKATDSLGNDYCANEDYLKDAREKYGAKYVDKLGTTIRNHMMINAMKEGKGPILMRTDLAMAKINETFIEKLGEKEGKKKVKHLEAEAWEDFLDMCIGQAGLWAGKNVEPDKVYSEIMPTEPYLLGSHAGCAGFWVSGPSDIPGTPDHYHWGYNRMSTVPGLFMAGDICGASGHKFSSGSHAEGRIAAKACIAFILDNPDFAPKPRKTADEMAAELYLPFEIYEKNKTYSTDPSVNPFYIKPDMLQARLQKIGDEYFGGISTWYMTSKTMLEEGLKQLALLKEDSGQMGAANLHELMRCWENFHRILSLEAHARHILYREESRYPGYYYRGDFNLIDDDKWKLFTCSTYDMTSGEFTMSKRDYKEIWAD
>GBE44378.1
MSEGTFGDPEIVEHETDILIVGGGMAACGCAFEAKRWAGDDVKITLVDKAAMDRSGAVAMGLSAINTYLGENTPEDYCRYVAADLMGITRDDLVYDVGRHVDGTVHLFEEWGLPIWKEMDDGGRVDGANWEKRGGKLLKDGGKPVRSGRWQIMINGEGYKPIVAEAAKKALGMENIFERVFIVKYILDKNNPNQIAGAVGFSVREHKLYVFKAKTILNVCGGAVNVFRPRTTGEGMGRVWYPVWNAGSTYAMAAEVGAELTMMENRFVPTRFKDGYGPVGAWFLLFKAKATNAFGEDYATTNQDMLKQYAPYDKAFVVPSCLRNHVMLKEMKEGRGPIYMDTPAALAALAEKMTPQEIKHLEAEAWEDFLDMCIGQAGVWAGLNIRPEQHKSELMPTEPYLLGSHSGCCGIWVSGPEDIAPKEWQWGYNRMTTVKGLFTAGDGVGASGHKFSSGSHAEGRIAGKAMVKFVEDNKDYKPELGQDIKEVTEEIYKPVRTYMEHKDKTTEEDVNPNYITPRMFQMRLQKIMDEYVAGVATYYQTNGIMLEEGLKYLGMLKEDSVHMRAKDLHELMRAWENYHRVWTGEAHLRHIMFREESRYPGFYYRADFLDLDDENWKVFVNSRHDPETGEWEMKKVPHIDLVEKTYG
>GBE46525.1
MSEYSLGNPEVIEEEVDILIIGGGMAACGAAFELQRWNENKNLKIKMVDKAAVDRSGAVAQGLSAINTYMGENDPADYVRYVRGDLMGITREDLVYDTGRHVDDSVHQFEKWGLPIWKQEGDEGKSLTEGGKPVRSGRWQIMINGESYKPIVAEAAKKALGIDNIQERVFIVRMIDDKNDPGRVAGAAGFSVRENKMYVYRFKACLLVCGGAVNVFRPRSVGEGSGRAWYPVWNAGSTYAMAAEAGAELTLMENRFVPARFKDGYGPVGAWFLLFKAKAMNAKGEDYSEKNAHMLQEHGYGAYVKGHAMGTCLRNHLMIHEMKNGMGPIFMDTVTALANLAEKMTPKEIKHLEAEAWEDFLDMTIGQCGIWAGENIEPDKEVSELMPTEPYLLGSHAGCAGIWCSGPEDLPGTPDHYHWGYNRMTTVRGLFTEGDGCGASGHKFSSGSHAGGRIAAKAMIKYVEDNSDIVPELERSVDELKEEIYRPVQTFLEHKDYTTAIDVNPHYITPKMLQFRLQKLMDEYVAGIATWYQTNAAMLGVAERKLSMLKEDSLKMRAMDLHELLRAWENYHRILTAEAHMKHIQFREETRYPGYYYRTDFLDLDDENWKCFVNSNYDRNTGEWTLKKVPWVELIKED
>GBE47032.1
MADYAFGNPEIVEEEVDILIIGGGMAACGTAVEIVQWADSDMKIKLVDKAAMARSGAVAQGLSAINTYMGDNDPADYVRMVRTDLMGIIREDLVYDVGRQVDSSVHLFEEWGLPMWKQPGEEGKKLTEGAKPVRTGKWQIMINGESYKWIVAEAAKKALGMENIEERIFVVKLINDKNDPERVAGAVGFSVRDHKVHVYKFKACLLVCGGAVNVFRPRSIGEGTGRAWYPVWNAGSTYAMAAEVGAELTMMENRFVPTRFKDGYGPVGAWFLLFKAKAYNGLDEDYSAKNADMLKQHNYSNHSKGHVMGTCLRNHLMLHEMREGLGPILMDTPSALAKLAETMTPKEIKHLEAEAWEDFLDMTISQCGVWAGENIEPDKEMSELMPTEPYLLGSHAGCAGIWVSGPTDLPGVPDDWSWGYRGMTTVKGLFTGGDGVGASGHKFSSGSFTEGRIAAKSMVQFVRDNKDWKPELDTPVSKLVEEIYQPVKTYLEHKDYTTAEDVNPHYITPKMLQFRLQKLMDEYVAGISTWYQTNGRLLGIAEKKLQMLKEDSLKMRAKDLHELLRAWENYHRILTAEAHMRHIQFREETRYPGYYYRADFLDLDDDNWRVFVNSKYNRATGEWTLRKVPYVQLIK
>GBE50462.1
MADYAFGNPEIVEEEVDILIIGGGMAACGTAVEIVQWADSDMKIKLVDKAAMARSGAVAQGLSAINTYMGDNDPADYVRMVRTDLMGIIREDLVYDVGRQVDSSVHLFEEWGLPMWKQPGEEGKKLTEGAKPVRTGKWQIMINGESYKWIVAEAAKKALGMENIEERIFVVKLINDKNDPERVAGAVGFSVRDHKVHVYKFKACLLVCGGAVNVFRPRSIGEGTGRAWYPVWNAGSTYAMAAEVGAELTMMENRFVPTRFKDGYGPVGAWFLLFKAKAYNGLDEDYSAKNADMLKQHNYSNHSKGHVMGTCLRNHLMLHEMREGLGPILMDTPSALAKLAETMTPKEIKHLEAEAWEDFLDMTISQCGVWAGENIEPDKEMSELMPTEPYLLGSHAGCAGIWVSGPTDLPGVPDDWSWGYRGMTTVKGLFTGGDGVGASGHKFSSGSFTEGRIAAKSMVQFVRDNKDWKPELDTPVSKLVEEIYQPVKTYLEHKDYTTAEDVNPHYITPKMLQFRLQKLMDEYVAGISTWYQTNGRLLGIAEKKLQMLKEDSLKMRAKDLHELLRAWENYHRILTAEAHMRHIQFREETRYPGYYYRADFLDLDDDNWRVFVNSKYNRATGEWTLRKVPYVQLIK
>GBE52212.1
MALPNKPRGEIAAVVNPEVVEHTCDVLIVGGGMSACGAAFEIKKWASDDLKIILCDKAAMERSGAVAQGLSAINTYIGENAIEDYVKMVRNDLMGVVREDLIYDLGRHVDESVKLFEEWGLPIWKKAEDGSNLDGAKPAATLREGGQPVRTGKWQIMINGESYKCIVAEPAKKALGEEAIIERVFIVKMLLDKNRPNTIAGAVGFSVRENKVHVFTCKTAMVACGGAVNIFRPRSTGEGKGRAWYPVWNAGSTYTMCAQVGATLTMMENRFTPARFKDGYGPVGAWFLLFKAKVQNGLGEFYAGSDAAKEELKKFMPYGASAVTPTCLRNHLMVNEFKAGRGPIYMATDVALNAFLDEKRAAGLDEKAVKKYWKHLESEAWEDFLDMSVGQAGLWAGANIEPEKVGSEIMPTEPYMLGSHSGCCGIWTSGPNEDWVPTVDGTRAHQYKWGYNRMTTVDGLFTAGDGVGASGHKFSSGSHTEGRIVAKEMVRYCRDNTYTTELAQSAQELADEIYAPVKRYHEFVGATTAADVNPNYCKPAGIMMRLMKATDEYGGGVATYYMTSGKLLGICMDLLEMLREDAAKMAAGDLHELMRAWENYHRIWCVEAHIRHIQFREESRYPGFYYRSDFPTVDDENWKCFVNSTYDPQAAEWKCEKVECINIIETEPWL
>GBE56428.1
MKKIDADILIIGGGTAGCLAAVEAKEKNPDLKVVILEKGHIDRSGCLAAGMNAINAYINPGETPESFVKYVRNDARGLIREDLVKSMGQELNSVVKRVEGWGLPILKDEEGNYQARGRWNIKINGESLKPILAEVARKAGAKIYNRVAVTNLLTENGRVTGAVGFGVRDGEFYTVNAKATIVATGGASGIYKPNNDGSAHHKIWYSPFNTGAGYAMGIRAGAEMTSFEMRFVALRTKDAIAPTGTLALGFGAKQVNALGEEFMIEKYADVGGNGAPTCYRTYGPTMENKEGRGPCYMDTTHLTAEDSYNLKKSYLNMYPHIVLYWAGNGKDPSEEPVEIAGTEPYITGGHCQAGYWITEDRETTLPGLYAAGDVAGGAPYKFVSGCWAEGVIAARAAVEYVKTCSNPDVSDTVLAAEEKRVRAPQQRWAESGDGVSPREMEEKLQSVMDEYAGGIKTFYEISKARLKIAGKEVEKLKGQTQFLIARDLHELNLAHEVIDRIDVAHVLIKHLLHRRETRWPGFTTNQDYPERDDEEWLKFVNTRLNPETGDVEIVERPYSQVVS
>GBE58418.1
MEKETNEFRFVEKPEVVEVETDILLMGGGMAGTGAAYEACVWANPKNLKVVMVDKAAIERSGAVAQGLSAINTYIGDNTLDDYVRYVRSDLMGIIREDLVYDLGRHVDNSVELFEEWGLPVWKKDDEGHAMDGHQARDAGAALLKDGGTPVRSGKWQIMINGESYKAIVAEMAKIALESNRNATGMEENLYERVYCTRLLLDANEPNRVAGAIGFSVRENKVYVFKANSVLNGSGGAVNVFRPRSVGEGMGRAWFPVWNSGSGYAMGAEAGAEMTLMENRFVPMRFKDGYGPVGAWFLFFKAKATNGLGEDYCEKHADLIHKEFAPYDNPMGTCLRNHAAMIEMANGNGPIIMHTDKAMQALAETMDENQIKHLEAEAWEDFLDMTIAQAGLWAAENVEPDKVSSELMPSEPYLLGSHAGCAGFWVSGPGDIEGAPDDWSWGYNRMSTVNGLFMAGDVVGASGHKFSSGSHAEGRIAGKAMVSWCLDHADYTPTISESIDELVAEIYLPMEIYAKHKAYTTSPDNIDVNPHYIKPRMLQFRLMKIMDEYVGGVSTMYKTSGNLLKIGLEKLDVLKEDSHHLAAADLHELLRCWENYHRIWAAEAHARHIQFRKESRYPGYYYRGDYPGIDDENWKCFTNSKVNPETGEWDLQKVDYVQLVEAPTPA
>GBF26309.1
MGLFTSRKTVFVDSDILVIGGGMAGCGATYESRYWGRELKIICVEKANIERSGAVAQGLYAINCYMGMQWDENQPEDHVRYARNDLMGLVREDLGYDIARHVDATVHKFEEWGLPIMKDPETGRYLREGKWQIMIHGESYKPIVAEAARKAATEIYNRIMVTHLLMDKTKPNRVAGAVGFNVRTGDFYVFRGKAVIVAAGGASHIFKPRSTGEGMGRTWYAPWSSASAYALPIQVGAKMTQMENRIVLTRFKDGYGPVGAYFLHLKTYTENAYGNEYESNWYEQTKEIVGDYIDRHPVPTCLRNHAILEEVKAGRGPIRMVTKEAFKDPHLETVGWENFLGMTIGQAVVWASQNIDPKETNPELTTSEPYVMGSHATCSGAWASGPEDYAPDEYQWGYNRMMTVDGLFGAGDTIGGTAHKFSSGSFAEGRIAAKAAVRYITDLGNDEPQIDEEEYENLKKVVYQPLENYKVGRNEIVGGTVSPSYMLPLHGLQRLEKIMDEYVGGISAHYTTNTPLLTRGLELLQMLKEDLVHLGAEDLHQLMRAWELEHRVLASESVTQHTMFREETRWPGYYYRADHPKLDDTDWHCFTLSRYDQESGEWEMEKAPVYHIID
>GEA29193.1
MSKNVQVKQLETDILIIGGGTAGCYAALTIRENSNASVLILEKANIKRSGCLAAGVNAINAYIVKGRKPEDYVDYAKKDADNIVREDLLLTMSQGLNKVTKKLEDLGLVILKDENGEYVARGNRNIKINGENIKPILADAVQQLNDVTVMNQVNVIDYIVKDNQILGAFAVGVEEEILYEIKAKKVICATGGAAGLYKPNNPGFSRHKMWYPPFNTGAGYAMGIEAGAEMTTFEMRFIALRCKDTIAPTGTIAQGVGAKQVNSKGEVYETKYGLTTSERVYGTVKENQEGRGPCYLRTEGITSAQDEELKKAYLNMAPSQTLKWIESGKNPSEQNVEIEGTEPYIVGGHTASGYWVDTKRETTIKGLYAAGDVAGGCPQKYVTGALVEGEIAAKAVVEAINNSDKDVVTLSTTEEDLLIKKKKSEVEKVLNSENQIFNFEQLEEAMQKVMDTYAGGIGSSYQFNEKQLELAMEKIEQIEKLSENLYAEDMHELMFVYELKERLTLCKSVIAHLKARKETRWHSFAENLDYPEKSDEWLKYVNSKLVDGKLKMLYRDLVGRGETYEHSN
>GER93595.1
MEKETCTFSYCEKPPVVEIETDLLIIGGGMSACGAAFEAVRWANPKGLKVTMVDKAATDRSGAVAMGLSAINTYIGENKVEDYVRYVRGDLMGIIREDLVYDLGRHVDNSVHLFEEWGLPIWKKGDDGFSLDGFQARDAGKAMLKDGGVPVRSGKWQIMINGESYKVIVAEAAKKALEINRQATGVAQNHFERVFIVKLYHDANDPKRVAAAAGFSVRENKIYIFKAKAILLGAGGAVNVFRPRSTREGQGRAWYPVWNAGSGYALGMQAGAELTMMENRFVPARFKDGYGPVGAWFLFFKAKATNALGEDYCATRLEETKKLYSPYAEKLGTAIRNHMMMLDMKEGKGPILMNTHTAMQELAKTMDAKRIKHLEAEAWEDFLDMCIGQAGLWACKNVEPDKEPSEIMPTEPYLLGSHAGCAGFWCSGPGDIPGTPEHYSWGYNRMSTVPGLFMMGDIVGASGHKFSSGSHAEGRIAAKAAIAFILDHADYKPAIKETPEAIAAELYAPYEIYEKYKTFSTDPYTNPHYIRPHMLQARLQKIADEYFGGISTWYMTSKTMLEEGLKQLELLKEDAARSAAANLHELMRAWENFHRILSVEAHARHILFREESRYPGYYYRGDFLAIDDKNWKCFVNSRYDAEKNTWELKKVPYVQIIPD
>HAA43374.1
MKLQTKKLKTDILIIGGGTAGCFAAITIGENSDLKVIIAEKANIKRSGCLAAGVNALNAYIVKGQTPESYLEYVKKDSEDLIREDLVYSISKRLNSVTQKIENLGLVIQKDEKGEYVSRGNRNIKINGENIKPILAEAVEKNKNIKVLNYVNIIDYIKKDEKIIGAYGFSNREKVFYVILAKAVICATGGAAGLYRPNNPGFSRHKMWYCPFNTGAGYAMGIRAGAEMTTFEMRFIALRCKDTIAPTGTIAQGVGAPQVNGYGEEYQEKYGSNKTSMRLFSTVEENKEGRGPCFLKTSGISKKEEEELLKAYLNMAPAQTLKWIETNSLPSFSDVEIEGTEPYITGGHTGSGYWVDTKRATTLKGLYAAGDVAGGAPQKYVTGCFAEAEIAALSALEYIKDKKEEEIDDGEVEKKQKQVESFLGDKSGIYGIEEIEEAMQKVMDQYAGGICDGYSYNLKKLQIAKLKIDELLELSKGLKAKDMHELMLIFEVIDRLFVCKVLIRHLEERKETRWRAFQENKDYPEKDDENFLKFINSRYENGEIKVVFRNLVKRDDIYEHYD
>HAA84662.1
MPKIWFYNPGLACAEPEIVEKETDILIVGGGMAACGAAVEAVQWAKPHGLRILLCDKAAMERSGAVAMGLSAINTYIGENKPDDYVRMVRCDLMGIVREDLVFDVGRHVDDTVHCFEEWGLPIWKKDPNTGKTLDGAEAKAKGLTLKNGAQPVRSGRWQIMINGESYKVIVAEAAKNALASYDKAEIIERCFIVRPLLDANDKGRCAGAVGFSVRENKIYIIKAKATLLATGGAVNIFRPRSIDEGKGRAWYPVWNPGTGYAMCAMTGAKLVLMENRFIPARFKDGYGPVGAWFLLFKARATNAFGEDYVAKHKDELKKFAPYGEASHIGTCLRNHAMLIEMEQGRGPIYMHTEWALQEAAEKMDKKEFKHLIAEAWEDFLDMCVTQAGLWACLNIEPEKVPSEIMPTEPYLLGSHAGCAGAWVCGPNEDWVPEEYKAPWKEIGLYNRMTTIKGLFCAGDTVGASGHKFSSGSHVEGRIAAKAMIQYCLDNKDYTPTIKETAEELKKEIYGPWYRFEEFKNASTHYEINPNYLIPRHIQARLMKLMDEYVAGASTFYKTNKVMLERGLDLLRMLKEDMEYAAARDLHELMRAWENRHRVWTAEAHLLHILFREETRYPGYFYRTDFPSLDDANWRCFTLSSWDPETKEWTLETYPYVQIIPDPLGP
>HAB61605.1
MSKKITVKTYNTDILIVGGGTAGCYAALTIREKSNASVIIAEKANIKRSGCLAAGVNAINAYIVKGRTPRDYVEYATKDAAGIVRDDLLLTMSEGLNRVTKKLEDLGLVILKDENGEYVARGNRNIKINGENIKPILADAVDALENVTVLNRVAVTEYLVKDNQIYGALAIDTKENVLYEIHAKKVICATGGAAGLYRPNNPGFSRHKMWYPPFNTGAGYAMGILSGAEMTTFEMRFIALRCKDTIAPTGTIAQGVGAKQVNSIGEVYDDKYGNTTSERVYGTVRENLEGRGPCYLRTEGITQEQDRELLRAYLNMAPSQTLKWTESGKNPSEQNVEIEGTEPYIVGGHTASGYWVDTNRQTTIHGLYAAGDVAGGCPQKYVTGALVEGEIAANAAVEAIEEDKGKSENIDHIYSDADFIRDKKKEIESILNRQDAIFTTEQLEEAMQKVMDTYAGGIGSYYQYNEKQLDLAEEKIEQIIKLSERLQAANMHELLFVYELRERLVVCQSVIAHLKARKETRWHSFAENLDYPDSSENWLRYVNSKRDDGELKIIYRDLVKRGETYEHSN
>HAC02494.1
MKINGLKKLTTDVLIIGGGTAGCYAALTIKEQSDTASIIIAEKANIKRSGCLAAGVNAINAYIVEGRKPEDYVDYAKKDADDIVREDLLLTMSKRLNEVTAKMEKLGLVILKDENGKYVARGNRNIKINGENIKPILASAVEALDGVTVINRLNITDYIVKDNKILGAIGFNIDDGYAYEIRAKKVLCATGGAAGLYKPNNPGFSRHKMWYPPFNTGAGYAMGINAGAEMTTFEMRFIALRCKDTIAPTGTIAQGVGAKQINSKGEVYEDKYGLTTSQRVYGTVRENIEGRGPCYLRTEGISSEQDESLKKAYLNMAPSQTLKWIESGKNPSEQNVEIEGTEPYIVGGHTASGYWVDTNRRTTIDGLYAAGDVAGGCPQKYVTGAMAEGEIAALDIVKSLKEEAELTDTFSSQDAVYGCHDIKDDYKALDSFADEFVNKKLLEYNAYLERQDEVFSTEQLEEAMQKVMDTYAGGIGSHYQFNEKQLELARQKIAQIITLSGNVSAADYHGLMFVYELKERLTVCQVLIEHLKARKETRWHSFAENLDYPDKSDEWLKYVNTRKNGDNIEVIFRNLVGRGETYEHSDR
>HAD19538.1
MKTEKITADFLIIGGGTAGCYAALTIAQKRPDLRVVIAEKADIERSGCLAAGVNALNAYITEGHTPDYYVDYAVKDAHGIAREDLLLSMSENLNEVTEQMERLGLVILKDENGKYVSRGTRNLKINGENFKPLLAKAVRQLKNVTVYNRVNITDLILTDGRVTGACGNDVRQEVLYLISARATLVATGGASGIYKPNHPGFSRHKMWYSPFNTGAGYAMGIRAGAEMTTFEMRFIALRCKDTIAPTGTIAQGVGAKQVNRLGEVYEDRYGLTTSQRVWGTVAENKAGRGPCYLRTRGISREQAEDLERAYLNMAPSQTLKWEASGKDASQENVEIEGTEPY
>HAD38462.1
MGLFGGSKTVFVDSDVLVVGGGMAGCGATYETRYWGRDLKIVCVEKANIERSGAVAQGLYAINCYMGMQWDENQPEDHVRYARNDLMGLVREDLGYDIARHVDSTVHMFEEWGLPIMKDPETGHYLREGKWQIMIHGESYKPIVAEAARKAASEVYNRVMVTHLLMDETKPNRVAGAVGFNVRTGDFYVFRAKAVIVCAGGASHIYKPRSVGEGMGRTWYAPWSSASAYALPILVGAKMTQMENRIVLTRFKDGYGPVGAYFLHLKTYTENAYGDEYESKWYDHTKELVGDYIDRHPVPTCLRNHAFLEEIKAGRGPIRMVTKEAFQDPHKEQVGWENFLGMTIGQAVVWASQNIDPKEINPELTTSEPYVMGSHATCSGAWASGPSDYAPSDYQWGYNRMMTVEGLFGAGDTIGGTAHKFSSGSFAEGRIAAKAAVNYVNDMKNEKFQVSEKQYQDLKKVIFQPLENYQIGRNEIVAGTVSPSYILPLHGLQRLEKIMDEYCGGISAHYMTNEPLLTRGLELLDMLKEDLDHLAAEDLHQLMRAWELQHRVLASESVTHHTMFRTETRWPGYYYRADHMKLNDTDWHCFTLSQYDQESGEWTMEKAPVYHIVD
>HAD67118.1
MKIEGKKILHTDVLIIGGGTAGCYAAMTIREQSDYSIIIAEKANIKRSGCLAAGVNALNAYITKGHVPQDYVDYATKDADGIVRPDLLLTMSEGLNRVTAKMEQLGLVILKDENGEYVARGNRNIKINGENFKPLLADAVSKLDDVTVINQLNITDYLVNNHKIEGAVGFSIADGTAYEIRAKKVLIATGGAAGLYRPNNPGFSRHKMWYPPFNTGAGYAMGIEAGAEMTTFEMRFIALRCKDTIAPTGTIAQGVGAKQINAHGEVYETKYGLTTSQRVYGTVEENVQGRGPCYLRTEGISAEQDESLLKAYLNMAPGQTLKWVESGKNPSEQNVEIEGTEPYIVGGHTASGYWVDTERETTIHGLYAAGDVAGGCPQKYVTGALVEGEIAANSIVQKLNEEQVADTAASDEEAVLENKIAEYDAFLTKQDPAFTVEELEEAMQKVMDQYAGGIGTHYQFNEKQLAMAEEKIKKLQILAKGLAAADMHELMFIYELKERLTVCLTVIAHLRARKETRWHSFAENLDYPEKSDAWLCYVNSKKNGDQITMIRRDLVKGGETYEHRD
>HAE52637.1
MKTERLKTDVLIIGGGTAGCYAAITLSKSGAGKVLICEKANIKRSGCLAAGVNALNAYVTEGHTPQDYVDYCTKDAAGIVRRDLLLTMSERLNSVTHELEKLGLVILKDENGNYVARGNRNIKINGENIKPILAKAVGELSDVTVLNRVNITDIEVKDNRVVGAYGIGIENNTFYIIDAKAVLIATGGASGLYKPNNSGFSQHKMWYPPFNTGAGYAMGIRHGAEMTTFEMRFIALRCKDTISPTGTLAQGAGAKQVNSLGEVYEDKYGLTTSERLHGTVTENIEGRGPCYLRTEGISHEKEESLIKAYLNMSPSQTIKWIEGEMPSKQNVEIEGTEPYIVGGHTASGFWVDTKRSTTIKGLYAAGDAAGGAPQKYVTGALAEGEIAAESISEYIKNIRDTDEIFTEKNSVNKHIAEAERFLTQTQGAFTAVQLEEAMQTVMDSYAGGIKTNYRFNEKQLEIAECRTDKIYRLSESLHADDWQELMYIYELRERLEVCKSLIAHLRARKETRWHSFAENLDYPQRDDKKWYRYVNSRLENGKVKIIYRDIVKGENYEHTDIQR
>HAE70762.1
MKTIIEDNIDILVVGAGLGGTGAAYEARYWGRDKKIVIAEKANIDRSGAVAQGLYAINCYMGTRWGENNPEDHVRYARMDLMGMVREDLAFDMARHVDSAVHKFEEWGLPLMKDPKRADLPEGDIGKGAYMREGRWQIMIHGESYKPIVAEAAKVNADEGKTFNRIMVTHLLMDDAQDNRVAGAVGFNVRTGNYHVFKSKTVIVGAGGASNIFKPRSVGEGAGRVWYAPWSSGSAYGLMIGAGAKMTQMENRIVLARFKDGYGP
>HAF29269.1
VGAWFLLFKSKATNAKGEDYMETRKAELEKWAPYGISQPTPANLRNYLMLQELEEGNGPIYMRTDEAIQKLMADIVDEKEAKRKMKELESEAWEDFLDMTISQALNWASHNISPEESPSEISACEPYFISSHSGASGAWVSGPKDLSPSDDYHWGYDNMTTVKGLFAAGDASGASSHKFSSGSFTEGRIAAKAALAFIIDNPGSVNIDEEKINELKARILQPLATFEEHKDYANDEDVNPNFIKPKMFMFRLQKIMDEYAGGASVGFKTSKALLEKGLEFLEFMKEDSEKLAAKDLNELMRCWENVHRMWQAESHIRTMLFREETRWPGYYFRTDYPTMKDDWKAFANCKWNPETGEWEMIKRDIKELT
>HAF44740.1
MSYSTIIEDNIDILVVGAGLGGTGAAFEARYWGQDKKIVIAEKANIMRSGAVAQGLYAINCYMGTRFGENNPEDHVRYARIDLMGMVREDLLFDMARHVDSAVHNFEEWGLPIMRNEKKGSYLREGRWQIMIHGESYKPIVADAAKKSADKVFNRICVTHLLMDESKENRVAGGASNIFKPRSVGEGAGRVWYAPWSSGSAYGLMIEAGAKMTQMENRIVLARFKDGYGPVGAYFLHLKTYTQNGYGEEYESKWFPALQQMVGKEYLDPEVSHRTHRPIPTCLRNHAIINEVNAGRGPIHMVTMEAFQDPHLEEIGWHNFLGMTVGQAVLWAATDVDPKYENPELTTSEPYVMGSHATGCGAWCSGPEDISPKEYFWGYNRMTTIEGLFGAGDAVGGTPHAFSSGSFTEGRLAAKAACKYIDDGKAEGIRVSDAQINRRKEQVYKPMETYRVFSNEVVAGTVNPNFINPRQGLDRLQKMMDEYCGGFGVNYMTNDKLLNIGLKKMSILGEDLEKVAASDIHELLRAWELKHRFLTSESVFQHTLFRKETRWPGYYYRGDVMKLDDKNWHVLTVSRRDPKTGEYTMEKAPLYHLVGDVEKAAPVDHH
>HAG07287.1
MPNFETVEVTTDLLIIGGGMSACGAALEAAHWAKKHGIKVTLVDKAAMDRSGAVAQGLSAINQYLGIAEGENTPEDYVRYVRQDLMGVSREDLVYSIARHVDSSVHLFEKWGLPIWRDENGKVIRSGRWQVMISGESYKIIVAEAAKNALGTENIIERVFVVEPLLDGDRIAGAVGFSVRENKFYVFRCKAAIVCMGGAVHVFRPRSTGEGLGRSWYPPFNAGASAYFTIRAGAEMTCQEIRFIPVRFKDAYGPVGAWFLLFKSRATSAGTGEDYLVRNKAVLEEYKPYGTTKPTPANLRNYLGMIDENQGLGPLYMRTEEAIANLAKAYEGDEKAFKKKLKQLESEAWEDFLDMTIGQALLWAAHNVRPEQKPSEIAAAEPYFIGSHSGASGAWVSGPADLAPPEYFWGYENMTTVKGLFAAGDASGASPHKFSSGSFTEGRIAARSACRFIMDNNTLPNVDAAEVEKYKERILRPLDLYEQYKNYSTDPNVNPNYVRPMMYMYRLQKLMDEYCGGVSMRFMTSKTLLERGLELIQMLKEDAEKLAAEDLHELMRCWENIHRTYQAEAHLRSVLFREETRWPGYYFRADFPKMDNDNWLCFVNCKYDRNTDTWEIFKRPIINIVD
>HAH74974.1
MKSKIIKTDVLIIGGGTAGCFAAMTLAKNDPQLNILIVEKANIKRSGCLAAGVNAINAYITKGKKPEDYADYATRDADGIVRDDLLVSLSKRLNHVTAELEKLGLVILKDENGDYVTRGDRNIKINGENIKPILAKGVSSYPSIKVLNHVNITDYLIDDEGKKQIIGAVGFSINEEESYIIKAPQVICATGGAAGLYRPNNPGFSRHKMWYPPFNTGAGYAMGILSGAEMTTLEMRFIALRCKDTIAPTGTIAQGVKAKQTNSLGEIYESKYGLKTSERVYGTVMENREGRGPCFLDTRHITNKQEEELLKAYLNMAPSQSLKWIESGQLPSNYPVEIEGTEPYIVGGHTASGYWIDEGRRTTIHGLYAAGDVAGGAPQKYVTGALAEGEIAAESVLYDREKLSVKDDVDAEEIIHQYEEYLLEKDSPDIEQFEETMQKIMDEYAGGISQDYRYDTSSLNKAEIKIKELQNHLKGLYAKDMYELLHIYEIRERLIVCRALIAHLKARKETRWHAFAENVDYPDKDVRFEKYVNSRMEDDHINIIYRDLIRRGDQPLQFKERG
>HAH97367.1
MAAATAKEIAPDLAVTVIEKAHIDRSGCLAAGMNAINAYLNPGETPESFTQFVRNDACGLIREDLVLSIAGRLNEMVAKVESWGLPVVKDADGSYKRRGRWNVEIFGESLKPILAEAVRKAGATVFNRMAVADLICHEGRVAGAIAFSVRDASLHVFLAKAVIVCTGGASGLYRPNNQGSAHHKIWYSPFNTGAGYAIGLRAGAEMTSLEMRFIALRTRDVIAPTGTLALGFGAPQVNALGVEFMKENYAQVGGERAPTPWRVYAPTREYAEGRGPCFLDTRGLSPERVRALKEAYLSMYPGIVLYWAANDLDPAHEPIEICGTEPYVMGGHCQAGYWIDEQRRTTLPGLYAAGDVSGGAPYKFVSGCWVEGAIAAETAVADIMDVRTMMVDIGILGDGIEASRARILAPYRRDSQTPGPVVLLQEAEERLQKIMDEYAGGLSSAYQTNKAMLTMAEQKLDALEKQLTYLMARSPHDLMQAHEVIDRLLVAQALVKHMLTREETRWPAFHSRSDFPERNDADWLNFVNTRYNKERGSWHISRRPYTKMV
>HAI09709.1
MALPTVETVECDILVVGGGMSGCGAAFESKYWGEDLKVVIVEKAVIERSGATGEGLSAINCYMGQRYGWNTPEDFVKYVVNDMMGLAREDLVYDVGRHVDSSVHLLEEWGLPIWKKENGEYERIGRWQIPIHGESIKPVTAEPARKAVGTENIYERIAITHLLTDANDPNRIAGAIGFGVRENKIWVFKANAVIITSGGASNVFRPRSVNEGMGRTWYSVFATGSAYGLMIPIGTEMTQMEHRFVPTRFKDGYGPVGMWFQYFHAHVENSLGEDYTVTRESELRKYEPYGSAIPTPTPLRNHQMFLDIKEGKGPMYMRTDLAMQELAAGDPAKMDKVREEAWEDFLDMTIAQALTWASQNIAPEDTPSEVVLAEPYIMGSHSGEAGAWVSGPEDLAPPEYYWGYNKMTTVLGLFAAGDGVGAAPHKFSSG
>HAI70367.1
MAEFGKPDIIEEEVDILLIGGGMACCGAAYEIMRWIEGTDLKVKLIDKAAMDRSGAVAQGLSAINTYLGDQDPADYARMVANDLMGITRDDLAYDLGRHVDDSVQLFEEWGLPIWKQPGDEDKSLKDGGKPVRSGKWQIMINGESYKWIVAEAAKKALGTDKIQERVFIVKLVNDKNDPERVSGAIGFSVREHKLYVYKFKACLLAAGGCVNLFRPRSVGEGTGRAWYPVWNAGSTYAMAAEAGAELTMMENRFVPARFKDGYGPVGAWFLLFKAKATNAFGEVYMDKNKAMLDQYPPYGQAAVPASCLRNHLMMHEMKEGRGPIYMDTPTALAKLAETMTPKEIKHLEAEAWEDFLDMCIGQAGVWAGENIEPEKKPSELMPTEP
>HAJ00063.1
MALPTVETVECDILVVGGGMSGCGAAFESKYWGEDLKVVIVEKAVIERSGATGEGLSAINCYMGQRYGWNTPEDFVKYVVNDMMGLAREDLVYDVGRHVDSSVHLLEEWGLPIWKKENGEYERIGRWQIPIHGESIKPVTAEPARKAVGTENIYERIAITHLLTDANDPNRIAGAIGFGVRENKIWVFKANAVIITSGGASNVFRPRSVNEGMGRTWYSVFATGSAYGLMIPIGTEMTQMEHRFVPTRFKDGYGPVGMWFQYFHAHVENSLGEDYTVTRESELRKYEPYGSAIPTPTPLRNHQMFLDIKEGKGPMYMRTDLAMQELAAGDPAKMDKVREEAWEDFLDMTIAQALTWASQNIAPEDTPSEVVLAEPYIMGSHSGEAGAWVSGPEDLAPPEYYWGYNKMTTVLGLFAAGDGVGAAPHKFSSGSFTEGRLAAKSAVKFVRDNPGATTVSDAQVKKLSEEIWAPMETFEKHKGASTAEEINPNYITPKQALVRLQKIMDEYGGGTSTWYTVNEATLLRGITLIEMLREDLAQQAARNRHELMRSWEVVHRTWTGEAHLRHLLHRKETRWPGYYYRSDYPDLDDQNWRVFVNSRYDAVNNQWSLTTKPYVNIIK
>HAJ49745.1
MKNRIIDTDVLIIGGGTAGCFAGITLGKKKDLDVLIVEKANIVRSGCLAAGVNAINAYITKGRVPQDYVDYCKKDADGIVREDLLLSMSERLNHVTKVMEDLGLVILKDENGDYVARGNRNIKINGENIKPILADAVKKQDNVAVINHLNITDFIVENNEIKGAYGFDVNDAVFYEINAKAVLVATGGAAGLYRPNNPGFSRHKMWYPPFNTGAGYAMGINAGAEMTTFEMRFIALRCKDTIAPTGTIAQGVPAKQLNSNGEVYENKYGLTTSQRLYGTVTENREGRGPCYLGTKGISREQEEDLYKAYLNMAPSQTLKWLEAAGGPSEENVEIEGTEPYIVGGHTASGYWVDNNRETTIHGLFAAGDVAGGCPQKYVTGALAEGEIAAQAIAERLEGSGKGFVVNEVADSELSENAFAKKSEYERFLNNKQGLVDIEQTEEAMQKIMDQYAGGISTDYQYNEARLELADEKIKFLEQSIDNLAAQDADDLLRIYEIRERLTVCRSVIAHLKARKETRWHSFAENMDYPAKSDDWLKYVNSRKENGEIKIIIRDLVRGGDSYEHSDK
>HAK22124.1
MPMIPVKEAPRGVRISEPTYKEHETDLLIVGGGMGATGAAVEAVRWAKPLGIKVFLCDKAALERSGAVAQGLSAINTFLENNTPDDYVRMVRNDLMHIVRDDLIFDVGRHVDDSVKLFQDWGLPIWAKADDGVHNLNGAEALAAGKTMRSGAKPVRSGRWQIMINGESYKCIVAEAAKKALGDDGYMERCFIVKLLLDKNTPNRIAGAVGFSTRENVVHIFKTNAMIVCCGGAVNIYRPRSTGEGMGRAWYPVWNAGSTYTLCAQVGAEMTMMENRFVPARFKDGYGPVGAWFLLFKAKATNAAGEDYCKTLDHKMLDIYRKLGYATGKVVPTCLRNHQMLHEMRAGHGPIYMDTKTALLNTFATLDEKEQKDLEAEAWEDFLDMCVGQANLWAATNTQPENRGSEIMPTEPYLLGSHSGCCGIWASGPDEKWVPEEYKVRAANGKVYNRMTTVDGLFTCADGVGASGHKFSSGSHAEGRIAGKAAVRYVRDHKDFKPELAEKPEDLVKEIYAPYYTFEQYKDKSTDSVVNPNFISPRNFMMRLIKCTDEYAAGVGTYYTTSKKLLDTGFWLLGMLEEDSKKLAARDLHELLRCWENYHRLWTVRLHMQHIAFREETRYPGFYYRADFPGIDDKKWKCFVNSKYDPKTGETKVFKRTYYKLIPDAE
>HAK89016.1
MEKETCTFSYCQKPEVVEIETDLLLIGGGMACCGAAFEAARWATPKGMKITMVDKAATDRSGAVAMGLSAINTYMGGNDPKDYVKMVRGDLMGIVREDLIYDLGRHVDDSVHLFEEWGLPIWKKGDDGFSLDGFQARDAGKKLLKDTADGDEREKLVVRSGKWQIMINGESYKVIVAEAAKLALEHNRKATGVAQNLFERVFIVKLYHDANDPKRVAAAAGFSVRENKIYIFKAKAMINASGGAVNVFRPRSTQEGQGRAWYPVWNSGSGYALGMQAGAELTMMENRFVPARFKDGYGPVGAWFLFFKAKATNALGEDYCVTNFEETKKLYSPYAEKLGTAIRNHMMMIDMKAGKGPILMNTHIAMQEINKTFKEKLGDKEAVKRIKHLEAEAWEDFLDMAIGQAGLWACKNVEPDKEPSEIMPTEPYLLGSHAGCAGFWCSGPDDLGSPDHYHWGYNRMSTVPGLFMAGDICGASGHKFSSGSHAEGRIAAKSAITFILDHADYKPAIKATADEIAAELYAPYEVYEKYKTVSTDPAINPHYIRPKMLQTRLQKIADEYFGGISTWYMTSKTMLDTGLNLLDMLKEDAGKMAAANLHELMRCWENYHRILSVEAHARHILFREETRYPGYYYRGDFLPINDKDWKCFVNSKYDAEKNTWELKKVPYVQMVEDAPPAAH
>HAN58345.1
MEREILETDVLIIGGGTAGCYAAYTLAKKSDVQVIIAEKANIRRSGCLAAGVNAINCYITKGHDPQFYVDYAMKDAHGIAREDLLLSMCERVNQTVKELEDHGLVILKDENGDYVTRGNRNIKINGENIKPILASMVKDPHIKVINHVNITNYLMEDGAVKGAYGFDVNEKKAYVIKAKATLIATGGASGLYRPNNPGFSRHKMWYPPFNTGAGYAMGILNGAEMTTFEMRFIALRCKDTIAPTGTIAQGVGAKQLNSKGEIYETKYGLTTSQRLYGTVNETLEGRGPCYLGTKGISSEAEEDLYKAYLNMAPSQTLKWLEASIGPSKRNVEIQGTEPYIVGGHTASGYWIDNKRRTTLTGLYAAGDVAGGAPQKYVTGGLAEGEIAAETILQDLSSLSLPLHVSFDDQEYEHFFTNQEALFSVDDLEETMQKIMDQYAGGIGSYYQYNEASLTLAKAHIQELIPLSDQLVAKNTDDLLRIYELKERLVVCLSVIAHLAARKETRWHSFAENKDYPDVSHDYDVFINSVYRDGDITIIKRKLGGSYEH
>HAN60395.1
FEEWGLPIMKDPETGRYLREGKWQIMIHGESYKPIVAEAARKAATEVYNRIMVTHLLMDKTKANRVAGAVGFNVRTGDFYVFRAKAVIVAAGGASHIFKPRAVGEGMGRTWYAPWSSASAYALPILVGAKMTQMENRIVLTRFKDGYGPVGAYFLHLKTYTENAYGNDYEPTWYENTKELVGDYIDRHPVPTCLRNHAFLEEVKAGRGPIRMVTKEAFQDPHKEQVGWENFLGMTIGQAVVWASQNIDPKEINPELTTSEPYVMGSHATCSGAWASGPEDYAPDGYQWGYNRMMTVEGLFGAGDTIGGTAHKFSSGSFTEGRIAAKAAVNYVNDLGNDQPQVRESEYENLKQVVFQPLETYDVGRNEIVAGTVSPSYLLPIHGLQRLEKIMDEYVGGISAHYTTNEPMLTRGLELLDMLKEDLAYLGAEDLHQLQRSWELQHRVLASECVTHHTMFRKETRWPGYYYRADHPKLDDTDWHCFTLSQYDRESGKWTMDTAPVYHIVD
>HAO22228.1
MALPNKPVGELKAVKDPAVEEREVDILIVGGGMAACGTAFEAKKWAADKKVLLIDKASLERSGAVAQGLSAINTYVGENSPDDYVRMVRNDLMGLVREDLIFDLGCHVDDSVHLFEEWGLPIWKKDAAGKTLDGNKGRSMGTLKSGAKAVRTGKWQIMINGESYKRIVAEAAKKALGTDNILERVFIVELLLDAKEENRIAGAIGFSVRENKVYIIKCNAMMVACGGAVNIYQPRSVGEGKGRAWYPVWNSGSTYTLCMKVGAELSMMENRFTPARFKDGYGPVGAWFLLFKAKTLNGLGENYAVSDHAKKELAKYAPYGTAAITPTCLRNHLMLTEMKEGRGPIMMDTITALAELGKTMDKKELKHLESEAWEDFLDMTCGQANLWCATNTEPEKKNSEVMPTEPYLLGSHSGCCGLWVSGPDFDWVPDAYKLKYKGKIYNRMTTVNGLFTSGDGVGCSGHKFSSGSHAEGRMAMKSMARFVRDNADFKPTLAQTKDQLVDIVYKPVRTYLANCEYTTAVDINPNYMKPNGMMYRMMKATHEYGAGTATYYLTTSKNLEVVMDLLQTMREDCEKLAAGDLHELMRAWEILHRIWTVESHLRHIQFRKETRYPGFYYQADYPGQDDKNWFCFVNSKFDPKTQKWDVFKKDYIKLIP
>HAO38106.1
MKTIIEDNIDILVVGAGLGGTGAAYEARYWGRDKKIVIAEKANIDRSGAVAQGLYAINCYMGTRWGENNPEDHVRYARMDLMGMVREDLAFDMARHVDSAVHKFEEWGLPLMKDPKRADLPEGDIGKGAYMREGRWQIMIHGESYKPIVAEAAKVNADEGKTFNRIMVTHLLMDDAQDNRVAGAVGFNVRTGNYHVFKSKTV
>HAO38811.1
QNGYGDEYESKWFPELAERVGKAYLDTENQHFSHKPIPTCLRNHAFISEVAAGRGPIHMVTVEAFQDPHLEEVGWENFLGMTVGQAVLWAATDIDPKYINPELTTSEPYVMGSHATGCGAWCSGPEDISGNIPEYYWGYNRMTTVDGLFGAGDSVGGTPHAFSSGSFTEGRLSAKAACKYIDDGKANGINVSQKQIDDRKEEIYRPLETYTIGRNEIVGGTVSPSYILPFPGLQRLQKLMDEYAGGVTVQYMTNDKLLNMGLHKLKILEEDLEKIGAEDIHQLLRAWELKHRHRTSECVVQHTLFREETRWPGYYYRGDKMKLDDDNWHVLTTSHRDRVTGEYKMEKQPLYHLIDEK
>HAO44489.1
MKTIIEDNIDILVVGAGLGGTGAAYEARYWGRDKKIVIAEKANIDRSGAVAQGLYAINCYMGTRWGENNPEDHVRYARMDLMGMVREDLAFDMARHVDSAVHKFEEWGLPLMKDPKRADLPEGDIGKGAYMREGRWQIMIHGESYKPIVAEAAKVNADEGKTFNRIMVTHLLMDDAQDNRVAGAVGFNVRTGNYHVFKSKTVIVGA
>HAO86936.1
MKTIIEDNIDILVVGAGLGGTGAAYEARYWGRDKKIVIAEKANIDRSGAVAQGLYAINCYMGTRWGENNPEDHVRYARMDLMGMVREDLAFDMARHVDSAVHKFEEWGLPLMKDPKRADLPEGDIGKGAYMREGRWQIMIHGESYKPIVAEAAKVNADEGKTFNRIMVTHLLMDDAQDNRVAGAVGFNVRTGNYHVFKSKTVIVGA
>HAO90269.1
MKTIIEDNIDILVVGAGLGGTGAAYEARYWGRDKKIVIAEKANIDRSGAVAQGLYAINCYMGTRWGENNPEDHVRYARMDLMGMVREDLAFDMARHVDSAVHKFEEWGLPLMKDPKRADLPEGDIGKGAYMREGRWQIMIHGESYKPIVAEAAKVNADEGKTFNRIMVTHLLMDDAQDNRVAGAVGFNVRTGNYHVFKSKTVIVGAGGASNIFKPRSVGEGAGRVWYAPWSSGSAYGLLIEAGAKMTQMENRIVLARFKDGYGPVGAYFLHLHTYTQNGYGDEYESKWFPELAERVGKAYLDTENQHFSHKPIPTCLRNHAFISEVAAGRGPIHMVTVEAFQDPHLEEVGWENFLGMTVGQAVLWAATDIDPKYINPELTTSEPYVMGSHATGCGAWCSGPEDISGNIPEYYWGYNRMTTVDGLFGAGDSVGGTPHAFSSGSFTEGRLSAKAACKYIDDGKANGINVSQKQIDDRKEEIYRPLETYTIGRNEIVGGTVSPSYILPFPGLQRLQKLMDEYAGGVTVQYMTNDKLLNMGLHKLKILEEDLEKIGAEDIHQLLRAWELKHRHRTSECVVQHTLFREETRWPGYYYRGDKMKLDDDNWHVLTTSHRDRVTGEYKMEKQPLYHLIDEK
>HAP79221.1
MQSEKLTADILIIGGGTAGCYAGLTIAKESPDTKVIICEKANIKRSGCLASGVNALNAYITEGHTPQDYVDYARKDADEIVRGDLLLTMSEKLNEVTENLEKLGLVILKDSNGKYVTRGNRNLKINGENIKPILAQAVENLPNVKIMNHVNITDFSVKDNRIKGAFGFSTEKEVFYTIQSKAVIIATGGASGLYKPNNPGFSRHKMWYSPFNTGAGYAMGIRSGAEMTTFEMRFIALRCKDTISPTGTLAQGVGAKQINSLGEVYENKYGLTTSQRVYGTVMENIEGRGPCYLKTVGITPEQDESLIKAYLNMSPSQTIKWIESGKNPSQQNVEIEGTEPYIVGGHTASGYWVDTKRATTINGLFASGDVAGGCPQKYVTGAMAEGEIAAEDIVKELNKSDITENTFSQSAADEYADKLADERIKEYNEYLSREDKDTIFSTEELEEAMQKVMDTYAGGIGSHYQFNEKQLKLAKEKIEQIETLSAKANAKDYHELMFVYELKERLTVCQVLIEHLKARKETRWHSFAENLDYPEKSDEWLKYVNTRKVDGKIEVKFRNLVGRGETYEHSN
>HAP91977.1
PVGAYFLHLHTYTQNGYGDEYESKWFPELAERVGKAYLDTENQHFSHKPIPTCLRNHAFISEVAAGRGPIHMVTVEAFQDPHLEEVGWENFLGMTVGQAVLWAATDIDPKYINPELTTSEPYVMGSHATGCGAWCSGPEDISGNIPEYYWGYNRMTTVDGLFGAGDSVGGTPHAFSSGSFTEGRLSAKAACKYIDDGKANGININQKQIDDRKEEIYRPLETYTIGRNEIVGGTVSPSYILPFPGLQRLQKLMDEYAGGVTVQYMTNDKLLNMGLHKLKILEEDLEKIGAEDIHQLLRAWELKHRHRTSECVVQHTLFREETRWPGYYYRGDKMKLDDDNWHVLTTSHRDRVTGEYKMEKQPLYHLIDEK
>HAP92868.1
MKTIIEDNIDILVVGAGLGGTGAAYEARYWGRDKKIVIAEKANIDRSGAVAQGLYAINCYMGTRWGENNPEDHVRYARMDLMGMVREDLAFDMARHVDSAVHKFEEWGLPLMKDPKRADLPEGDIGKGAYMREGRWQIMIHGESYKPIVAEAAKVNADEGKTFNRIMVTHLLMDDAQDNRVAGAVGFNVRTGNYHVFKSKTVIVGAGGASNIFKPRSVGEGAGRVWYAPWSSGSAYGLLIEAGAKMTQMENRIVLARFKDGYGPVGAYF
>HAQ68895.1
MKTIIEDNIDILVVGAGLGGTGAAYEARYWGRDKKIVIAEKANIDRSGAVAQGLYAINCYMGTRWGENNPEDHVRYARMDLMGMVREDLAFDMARHVDSAVHKFEEWGLPLMKDPKRADLPEGDIGKGAYMREGRWQIMIHGESYKPIVAEAAKVNADEGKTFNRIMVTHLLMDDAQDNRVAGAVGFNVRTGNYHVFKSKTVIVGA
>HAQ89421.1
MGIANRKILHTDILIIGGGTAGCYAALTVREHSDYSIIIAEKANIKRSGCLAAGVNAINAYIVKGRKPEDYVDYCRTDADGIVREDLLLSMSQGLNRVTDKMEKLGLVILKDENGEYVARGNRNIKINGENMKPLLAKAVEELDNCQILNRVNITDYIVEDNQILGAFGFSIEDNTAYEIRAKKVLCATGGAAGLYRPNNPGFSRHKMWYPPFNTGAGYAMGINAGAEMTTFEMRFIALRCKDTIAPTGTIAQGVGAKQVNSLGEVYENKYGLTTSQRVYGTVRENIEGRGPCYLRTEGITPEQDDSLKRAYLNMAPSQTLKWLESGKNPSEQNVEIEGTEPYIVGGHTASGYWVDNDRESTIRGLFAAGDVAGGCPQKYVTGAMVEGEIAAIAMVKQLDEGYLDPELDEEAAFDRKIEEYDHFLDTDEKMFTYEAIEEAMQKVMDNYAGGISTHYQFNEKQLELAKEKIEQLQKLVWHISAHDMHELMFVYEVKERLTVALSVIAHLKDRKETRWHSFAENLDYPEKSKDWEIFVNSKMVDGELKMIHRDLVNLCQVPAGNMACSVSPSPEATSNGLMFQGKGDVYEHSDK
>HAR01091.1
MKIENKKILHTDILIIGGGTAGCYAALTIREKSDYSIIIAEKANIKRSGCLAAGVNAINAYIVKGRKPEDYVDYAKKDADGIVREDLLMTMSEGLNRVTDKMERLGLVILKDENGEYVARGNRNIKINGENMKPLLAEAVSKLTDCTVINRINITDYIVENNTIKGAYGFSIEDATAYEIRAKRVLCATGGAAGLYRPNNPGFSRHKMWYPPFNTGAGYAMGIRSGAEMTTFEMRFIALRCKDTIAPTGTIAQGVGAKQVNSLGEVYETKYGITTSERVYGTVMENLEGRGPCYLRTEGISPQQDESLRKAYLNMAPSQTLKWVEAGKNPSEQNVEIEGTEPYIVGGHTASGYWVNTERETTIHGLYAAGDVAGGCPQKYVTGAMVEGEIAAIDMVSKLDADTYDGSPDTSAFDEKKALDAKASEYDHFLTERSQMFTTEAIEEAMQKVMDNYAGGISTHYQFNGKQLALAKEKINHLIELTGDLYASDMHELMFIYELKERLTVCLSVIAHLGARKETRWHSFAENLDYPDKSDDWMKYVNSRYENGQLHMIYRELVGREARYEHND
>HAR33079.1
MALPNKPAGEIKTVREPEVEKRDVDVLIIGGGMAACGTAFEIKKWADDDTKILLVDKAALERSGAVAQGLSAINTYIGSNKPEDYVRMVRNDLMGIVREDLIFDLGRHVDDSVDLFEEWGLPIWKKSDDGKNMDGKKGMKSGTLKAGATPVRTGKWQIMINGESYKRIVAEAGKKALGDENILERVFIVEILNDKNDPKRVAGAVGFSVRENKVYIFNAKVIMVACGGAVNIYQPRSVAEGKGRAWYPVWNAGSTYTMALRAGAELSMMENRFTPARFKDGYGPVGAWFLLFKAKTVNGLGENYAGSEDAKAELAKYAPYGTAAVTPTCLRNHLMMKEYKEGRGPIIMETTKALAALGATMDKKELKHLESEAWEDFLDMSVGQAGLWCATNTEPEKKDSEIMPTEPYLLGSHSGCCGIWCSGPEEDWVPASYKWGYNRMTTVRGLFTAGDGVGCSGHKFSSGSHAEGRIIAKSMIQYLKAEGDKVSGIAESDKELVDMVYYPVYNYLDNFEYTTATDVNPKYCKPAGMAMRLMKMTNEYGAGTGTFYMTNGKSLEVLMDLFEMFREDLEKIAAGDLHELLRAWEVMHRLYTVQAHTRHIQFREESRFPGFYYRGDFMGQNDKEWFCFVNSSYDKKTNEWTLKKEPYVKIISD
>HAR46040.1
MEKETCTFSFCQKPAVEEIETDLLLIGGGMACCGAAFEGARWANPKKIKITMVDKAATDRSGAVAMGLSAINTYCGENDPADYVKYVRNDLMGITREDLVYDLGRHVDDSVHLFEEWGLPVWKVGDDGFSLDGFQAKEAGKAMLKDGGKPVRSGKWQIMINGESYKVIVAEAAKKALETNRAATGVKTNHYERVFIVKLYNDAKEPNRVAAAAGFSVRENKIYIFKAKAMVLAAGGAVNVFRPRSTQEGQGRAWYPVWNSGSGYALGMQVGAELTMMENRFVPARFKDGYGPVGAWFLFFKAKATNSLGEDYCANPEYLEDAKKRYGKYVDALGTSIRNHLMMKDMKAXWEDFLDMCIGQAGLWACKNIEPDKTPSEIMPTEPYLLGSHAGCAGFWCCGPEDLGAPEEWNKKWPAGSYNRHSTVKGLFMVGDICGASGHKFSSGSHAEGRLAAKSAIAFLLDNPNYSPTIKETADHLSSELYLPFEVYEKYKTYTTDTSTNPHYIKPKMLQTRLQKIADEYFGGISTWYMTSKTMLDEGLKQLELLKEDTNKMAASNLHELMRCWENYHRILSVEAHARHILFREESRYPGYYYRGDFDKIDDTNWKAFVNSKYDAEKNTWEMKKVPYVQLIP
>HAR78930.1
KMEQLGLVILKDENGEYVARGNRNIKINGENIKPILADAVNQLDNVEVINHLNITDYIVEDNTIKGAFGFHMENGTAYEIRAKKVLCATGGAAGLYKPNNPGFSRHKMWYPPFNTGAGYAMGIDAGAEMTTFEMRFIALRCKDTIAPTGTIAQGVGAKQVNAKGEIYEDKYGITTSQRVYGTTQENLEGRGPCYLRTEGIEKEKDTDLKKAYLNMAPSQTLKWIEQGKDPSEQNVEIEGTEPYIVGGHTASGYWVNTNRETTIHGLYAAGDVAGGCPQKYVTGALVEGEIAALDIVEKLKDQTFDITDNKEEQLLDEKVKEYNNILSDKDSIFTIEQMEEAMQKVMDAYAGGISSHYQFNENCLNLAKEKINNLITLSGQLSAQDYHELMFYYELKERLTICLTLIEHLKARKETRWHSFAENLDHPQKSDDWKKYVNTKKVDGKIKVILRELVKEDEHYEHQN
>HAR87681.1
MRIENLQTDVLIIGGGTAGCYAALTISEHSDAKVLICEKAHIKRSGCLAAGVNALNAYIVEGRTPQDYVDYARKDADGIVRGDLLLTMSERLNSVTERLEKLGLVILKDKEGKYVTRGNRNLKINGENIKPILADAVNELDNVTVLNRVNITDYAVENNHINGAFGIGIENDTFYVIKAKAVIIATGGAAGLYKPNNPGFSRHKMWYPPFNTGAGFAMGINAGAEMTTFEMRFIALRCKDTIAPTGTLAQGVGAKQINSLGEVYETKYGITTSQRVYGTVNENLNGRGPCYLQTEGITEEQDESLLKAYLNMAPSQTIKWIESGKNPSQQNVEIEGTEPYIVGGHTASGYWVDTNRKTTIDGLYAAGDVAGGCPQKYVTGALAEGEIAGLSVVEYIKDKNVATIDDKVVNNHIDEVKNFLKDKHCKFTTEQLEEAMQTVMDSYAGGIKTNYRFNEKQLEIADYKIKQLMELSKDLYAEDFQELMYIYELRERLTVCRSVIAHLKARKETRWHSFAENLDYPEKDNEHWNKYVNSILEDGEIKIITRELVEEGTNYEHFN
>HAS05447.1
MQGGTWRLKNRIIDTDVLIIGGGTAGCFAGITLGKKKDLDVLIVEKANIVRSGCLAAGVNAINAYITKGRVPQDYVDYCKKDADGIVREDLLLSMSERLNHVTKVMEDLGLVILKDENGEYVARGNRNIKINGENIKPILADAVKKQDNVTVINHLNITDFIVENNKIKGAYGFDVNDAVFYEINAKAVLVATGGAAGLYRPNNPGFSRHKMWYPPFNTGAGYAMGINAGAEMTTFEMRFIALRCKDTIAPTGTIAQGVPAKQLNSNGEVYENKYGLTTSQRLYGTVTENREGRGPCYLGTKGISKEQEEDLYKAYLNMAPSQTLKWLEAAGGPSEENVEIEGTEPYIVGGHTASGYWVDNNRETTIHGLFAAGDVAGGCPQKYVTGALAEGEIAAQAIAERLEGSGKGFVVNEVADSELSENAFAKKHEYESFLNNKQGLVDIEQTEEAMQKIMDQYAGGISTDYQYNEARLELADEKIKFLEQSIDNLAAQDSDDLLRIYEIRERLTVCRSVIAHLKARKETRWHSFAENMDYPAKSDDWLKYVNSRKENGEIKIIIRELVRGGDSYEHSDK
>HAS16417.1
MEQNTIETDVLIIGGGTAGCLAAVELRERFPGINVTIMEKAHIDRSGCLAGGMNAINAYLNPGETPESFVKYVRFDSCGIIREDLVMSMAELFEYCVKKVEKWGLPILCDDKGNYIPRGRWNIKINGESLKPIIAKAAKNAGAKILNWVVATNYIVVDGRVTGAIGLSIRNGNLFVIKAKATIIATGGAAGIYKPNNAHDAQHKTWYCPYNTGAGYAMGIRAGAEMTSFEMRYIGLRVKDTIAPTGTIALGVGAPQINSKGEKFMAIKYANIGGDGAPTPYRSHGPLQEIKEGRGPVYLDTRHITPQQARDLKSAFLDMYPSMVLYWAANEIDPSKEPVEVQTTEPYIVGGHTQSGYWVDINRKTSIEGLYAAGDVSGGAPYKFVSGCWAEGVIAAKAAGEYIQKASFADIPQEIIKEERERVFQPLLNHTHKKEGIKSYDMEVRLQKIMEEYAGGAATFYEVNEERLLVAKRRLSTLPEQFQYLMAEDLHELMKAHEVIDRFYVAQTLVEHMLYRKETRWPGYCTRTDFTERDDDNWLKFVNSRRDPATGNVEVFTRPYEQVVPGDRYKPR
>HAS71956.1
MQINGLNRLTTDVLIIGGGTAGCYAALTIREKSDASIIIAEKANIKRSGCLAAGVNAINAYIVEGRKPEDYVEYAKKDADDIVREDLLLTMSERLNEVTAKMEKLGLVILKDENGRYVARGNRNIKINGENIKPILADAVNSLENVIVINRLNITDYIVKDNTILGAVGFNIDTGEAYEIRAKKVLCATGGAAGLYKPNNPGFSRHKMWYSPFNTGAGFAMGINAGAEMTTFEMRFIALRCKDTIAPTGTIAQGVGAKQVNSLGEVYENRYGLTTSQRVYGTVRENIEGRGPCYLRTEGISSEQDESLKKAYLNMAPSQTLKWIESGKNPSEQNVEIEGTEPYIVGGHTASGYWVDTNRRTTINGLYAAGDVAGGCPQKYVTGAMAEGEIAAEDIVKELNRSDITENAFSQSTADEYADKLTDERIKEYNEYLRREDKDTIFSTEELEEAMQKVMDTYAGGIGSHYQFNEKQLKLAKEKIEQIETLSEKANAKDYHELMFVYELKERLTVCQVLIEHLKARKETRWHSFAENLDYPEKSDEWLKYVNTRKVDGRIEVKYRNLVGRGETYEHSN
>HAS88835.1
MPLLPSKEASKGVALAEPELIEKEVDLLLVGGGMGNCGVAYEAMRWIEKVGGDLSIMLLDKAAMERSGAVAQGLSAINTYLGENDADDYVRMVRTDLMGLVREDLIFDLGRHVDDSVHLFEEWGLPCWIKKDGKNLDGAAAKAAGLSLRNGDACVRSGRWQMMINGESYKCIVAEAAKMALGEDNYMERVFIVKMLLDANEPNRIAGAVGFSTRENKVYVFKCNAAVVACGGAVNVYRPRSTGEGMGRAWYPVWNAGSTYTMCAQVGAEMTMMENRFVPARFKDGYGPVGAWFLLFKAKATNYKGEDYCETNRAMLKPYEDRGYAKGHVIPTCLRNHMMLREMREGRGPIYMDTATALQNTFKELSPAEQKHLESEAWEDFLDMCVGQANLWACQNIEPENSGSEIMPTEPYLLGSHSGCCGIWTSGPDEDWVPEDYKVKADNGKVYNRMTTVNGLWTCADGVGASGHKFSSGSHAEGRIVGKQMVRWVVDHKDFKPALKENAADLAKEIYQPWYTYEEGKGISTDPVVNPNYITPKNFMMRLVKATDEYGGGVGTMYVTSKSLLHTGFHLLEMLEEDSRKLAARDLHELMRCWEQFHRLWTVRLHMQHIEFREESRYPGFYYRGDFMGLDDSKWKCFVNSKYDVEKGETTVFKRAYHQIIPT
>HAT36689.1
MMRNKETGRYQREGKWQIMIHGESYKPIVAEAARKAANEVYNRIMVTHLLKDKNNPNRVAGAVGFNVRTGDFYVFRAKAVIVSAGGASHIFKPRAVGEGMGRTWYAPWSSASAYALPILAGAKMTQMENRIVLCRFKDGYGPVGAYFLHLKTYTENAYGENYEATWYDHTKNLVGDYIDREPTPTCLRNHAFHEEMRAGRGPIRMVTKEAFQDPHKETVGWENFLGMTIGQAVVWASQNIDPKHINPELTTSEPYVMGSHATCSGAWASGPEDYAPDEYQWGYNRMMTVDGLFGAGDTIGGTAHKFSSGSFTEGRIAAKAAVNYVNDLKDQPEVSEEEYRDLEEVIFQPLENYRVGRNEIVAGTVSPSYMLPIQGLQRLEKIMDEYAGGLTVGYVTNAPLLERGLELIEMLKEDIHYLGAEDLHQLQRAWELHHRVLASECVTQHTLFRQETRWPGYYYRGDHPKLDDKDWHCFTLSRYDKESNSWDMEKAPVYHIVN
>HAT53389.1
MGYKTIVEDNIDVLVAGAGLGGSGAAFEARFWGQDKKIIIAEKANIDRSGAVAQGLYAINCYMGTRFGENNPEDHVQYARIDLMGLVREDLLFDMARHVDSAVHQFEEWGLPIMKDPVKDSYLREGRWQIMIHGESYKPIVAEAAKKNADKVYNRVCLTHLLMDEVKENRIAGAVGFNVRTGDFHVFKSKTVICGAGGASNIFKPRSTGEGMGRTWYAPWSSGSAYGLMIEVGAKMTQMENRIVLARFKDGFGPVGAYFLHLKTYTQNGLGEEFESKWWPSLQKIVGKEYLDPELAHRTHRPIPTCLRNHAMISEVNAGRGPIHMVTMEAFQDPHLEEVGWENFLGMTISQAVLWAATDVDPKNENPELTTSEPYVMGSHATGSGAWCSGPEDVSPPEYFWGYNRMMTIEGLFGAGDAVGGTPHAFSSGSFTEGRLSAKAACRYIDDGKGEGIVVSDRRINELKEKVYKPMEHYKIYRNEVVAGDVNPNYINPRQGLDRLQKLMDEYCGGAGVSYMTNEKLLGIGLKKLKIMEEDLQKLAASDFHELLRAWELMHRHRTAECVTQHTMFRKETRWPGYYYRGDALKLDDENWHVLTVSRRDPNTGEYTMEKAPVFHLVKDGE
>HAT90221.1
MKTEIVASDVLIIGGGTSGCYAALTIAEQNPEIKVVIAEKANIIRSGCLAAGVNALNAYITEGRKPEDYVDYATKDANGIVRKDLLLSMSQGLNRVTAKLEKLGLVILKDENGKYVARGNRNIKINGENIKPILAEAVKAQKNVTVINHVNITDYITVQDRVTGAYGFDVNEKKAYIFSAKAVLCATGGAAGLYRPNNPGFSRHKMWYPPFNTGAGYAMGILAGAEMTTFEMRFIALRCKDTIAPTGTIAQGVGAKQINSLGDVYETKYGITTEERVYGTVAENQEGRGPCYLHTEGIQEEQGKDLLKAYLNMAPSQTLKWIESGKEPNEQDVEIEGTEPYIVGGHTASGYWIDDARRTTLKGLYAAGDVAGGCPQKYVTGALVEGEIAAETIRKDLKQADASKESEEQVTEKQIRELAKAVDREYESYFKEKESFFGTEQIEEAMQKVMDAYAGGIGTNYRYNEKQLNIAKDKIDQLLTLTKDLTAKDTDDLLHIYEVKERLVVCKSVIAHLKARKETRWRGFGQNMDYPETKGDWDKKAVNSVYENGDIKILLRDLTKTPDFDRKGGTL
>HAU09978.1
VGDYIDRHPVPTCLRNHAFLEEVKAGRGPIRMVTKEAFQDPHKEQVGWENFLGMTIGQAVVWASQNIDPKEINPELTTSEPYVMGSHATCSGAWASGPEDYAPDGYQWGYNRMMTVEGLFGAGDTIGGTAHKFSSGSFTEGRIAAKAAVNYVNDLGNDQPQVRESEYENLKQVVFQPLETYDVGRNEIVAGTVSPSYLLPIHGLQRLEKIMDEYVGGISAHYTTNEPMLTRGLELLDMLKEDLAYLGAEDLHQLQRSWELQHRVLASECVTHHTMFRKETRWPGYYYRADHPKLDDTDWHCFTLSQYDRESGKWTMDTAPVYHIVD
>HAU20324.1
MKTIIEDNIDILVVGAGLGGTGAAYEARYWGRDKKIVIAEKANIDRSGAVAQGLYAINCYMGTRWGENNPEDHVRYARMDLMGMVREDLAFDMARHVDSAVHKFEEWGLPLMKDPKRADLPEGDIGKGAYMREGRWQIMIHGESYKPIVAEAAKVNADEGKTFNRIMVTHLLMDDAQDNRVAGAVGFNVRTGNYHVFKSKTVIVGAGGASNIFKPRSVGEGAGRVWYAPWSSGSAYGLLIEAGAKMTQMENRIVLARFKDGYGPVGAYFLHLHTYTQNGYGDEYESKWFPELAERVGKAYLDTENQHFSHKPIPTCLRNHAFISEVAAGRGPIHMVTVEAFQDPHLEEVGWENFLGMTVGQAVLWAATD
>HAU84506.1
MKITERKRLDTDVLIIGGGTAGCYAAMTLREHSKLSIIIAEKANIKRSGCLAAGVNALNAYIVKGRKPEDYVDYASKDADGIVREDLLLTMSEGLNRVTEKLERLGLVILKDENGEYVARGNRNIKINGENIKPILASAVDALEDVTVINQLNITDYIVKDNRIIGAIGFSIADGSAYEIRANAVICATGGAAGLYKPNNPGFSRHKMWYPPFNTGAGYSMGIRSGAEMTTFEMRFIALRCKDTIAPTGTIAQGVGARQVNSHGENYEKKYGITTSQRVYGTVKENIEGRGPCYLATEGITKEQDEELKKAYLNMAPSQTLKWIESGKNPSEQNVEIEGTEPYIVGGHTASGYWVDTNRQTTVQYLYAAGDVAGGCPQKYVTGALVEGEIAAKAIVASAEKEDFTLTESQKSFAEDEFSKKAEEYNSFLSKEEAVFTIEQLEEAMQKVMDTYAGGIQSHYQFNEKQLLLAKEKITSIIKLSEGLYASDMHELMFLYELRERLDVCLVLIEHLKARKETRWHSFAENLDYPEKSDDYLKYVNSKLENGEIKILYRELVKRGEQYEHSH
>HAW71196.1
MPQTNLHQADILIIGGGTAGCMAAATAKEIAPDLAVTVIEKAHIDRSGCLAAGMNAINAYLNPGETPESFTQFVRNDACGLIREDLVLSIAGRLNEMVAKVESWGLPVVKDADGSYKRRGRWNVEIFGESLKPILAEAVRKAGATVFNRMAVADLICHEGRVAGAIAFSVRDASLHVFLAKAVIVCTGGASGLYRPNNQGSAHHKIWYSPFNTGAGYAIGLRAGAEMTSLEMRFIALRTRDVIAPTGTLALGFGAPQVNALGVEFMKENYAQVGGERAPTPWRVYAPTREYAEGRGPCFLDTRGLSPERVRALKEAYLSMYPGIVLYWAANDLDPAHEPIEICGTEPYVMGGHCQAGYWIDEQRRTTLPGLYAAGDVSGGAPYKFVSGCWVEGAIAAETAVADIMDVRTMMVSIGILGDG
>HAX13426.1
MEIKNRKILDTDILIIGGGTAGCYAALTIAEQSDAEVIIAEKANIKRSGCLAAGVNAINAYIVEGRKPEDYVDYAKKDADGIVREDLLLTMSEGLNRVTEKMEKLGLVILKDENGKYVARGNRNIKINGENIKPLLASAVEALPNVIILNRVAITDYLVKENRIYGAVGFSIENETAVEIRAKKVLCATGGASGLYRPNNPGFSRHKMWYPPFNTGAGYAMGIESGAEMTTFEMRFIALRCKDTIAPTGTIAQGVGAKQVNALGEVYETKYGLTTSQRVYGTVKENLLGHGPCYLRTEGISAEQDDSLKKAYLNMAPGQTLKWIEQGKNPSEQNVEIEGTEPYVVGGHTASGYWVDTRRESTIHGLYAAGDVAGGCPQKYVTGAMVEGEIAAKAMVEDLVEENAASHEMTGEEKAFCDNRFEEKIKEYDKILTNQSGLYDTEQLEEAMQKVMDTYAGGISNHYQFNENQLNLAEEKIEKLKELSKELGASNMHELMFVYELKNRLTVCETLIYHLRARKETRWHSFAENLDYPDKSDEWLKYVNTRKENGKIHVLFRELVKRGETYEHSY
>HAX32351.1
MGIANRKILHTDILIIGGGTAGCYAALTVREHSDYSIIIAEKANIKRSGCLAAGVNAINAYIVKGRKPEDYVDYCRTDADGIVREDLLLSMSQGLNRVTDKMEKLGLVILKDENGEYVARGNRNIKINGENMKPLLAKAVEELDNCQILNRVNITDYIVEDNQILGAFGFSIEDNTAYEIRAKKVLCATGGAAGLYRPNNPGFSRHKMWYPPFNTGAGYAMGINAGAEMTTFEMRFIALRCKDTIAPTGTIAQGVGAKQVNSLGEIYENKYGLTTSQRVYGTVRENIEGRGPCYLRTEGITPEQDDSLKRAYLNMAPSQTLKWLESGKNPSEQNVEIEGTEPYIVGGHTASGYWVDNDRESTIRGLFAAGDVAGGCPQKYVTGAMVEGEIAAIAMVKQLDEGYLDPELDEEAAFNRKIEEYDHFLDTDEKMFTYEAIEEAMQKVMDNYAGGISTHYQFNEKQLELAKEKIEQLQKLVWHISAHDMHELMFVYEVKERLTVALSVIAHLKDRKETRWHSFAENLDYPEKSKDWEIFVNSKMVDGELKMIHRELVNLCQVPAGNMACSVSPSPEATSNGLMFQGKGEAYEHSDK
>HAX51943.1
MKQQLSTLRTDFIETDFLIIGGGTAGCYAALTFCGQSRGRVLIAEKANIQRSGCLAAGINAINAYIVPGRTPQDYVDYARTDAAGIVRGDLLLTMAKGLNHTVEKLESLGLTILKDEHGRYVARGNRNIKINGENIKPILAKAVADKPQISVMERVNVFDYVVVDNCIKGAYAIGVDEPVMYVISARAVLCATGGAAGLYKPNHPGFSRHKMWYPPFNTGAGYAMGIRTGAEMTTFEMRFIALRCKDTIAPTGTLAQGVGAKQINALGQVYEQKYGLTTSQRVHGTVIENLEGRGPCYLQTVGITREQDEDLQKAYLNMAPSQTLRWLESGKTPRVQNVEIEGTEPYIVGGHTASGYWVSTDRETTVKGLFAAGDVAGGCPQKYATGAFVEGEIAAKAAAKYIAGLRAPDSFDHIPDKVQAEEKRYWLEGFLNYSHTSSIVDPAAGSAEYFTVNELEEAMQEVMDEHAGGIGSHYCFSESSLHIAAGKIKELEKKSELLSAGQMQELVYILELKERLTVCKSVIAHLAARKETRWHSFAENMDYPDSSSRWNRYVNSRLEDGRLNILFRPLVQEGEIYEH
>HAX55413.1
MKIENKKILHTDILIIGGGTAGCYAALTIREKSDYSIIIAEKANIKRSGCLAAGVNAINAYIVKGRKPEDYVDYAKKDADGIVREDLLMTMSEGLNRVTDKMEKLGLVILKDENGEYVARGNRNIKINGENMKPILAEAVSKLTDCTVINRINITDYIVENNTIKGAYGFSIEDATAYEIRAKKVLCATGGAAGLYRPNNPGFSRHKMWYPPFNTGAGYAMGIRSGAEMTTFEMRFIALRCKDTIAPTGTIAQGVGAKQVNSLGEVYETKYGLTTSERVYGTVMENLGGRGPCYLRTEGISPQQDESLRKAYLNMAPSQTLKWVEAGKNPSEQNVEIEGTEPYIVGGHTASGYWVNTERETTIHGLYAAGDVAGGCPQKYVTGAMVEGEIAAIDMVSKLDADTSDGSFDTSAFDEKKALDAKASEYDHFLTERSQMFTTEAIEEAMQKAMDNYAGGISTHYQFNGKQLALAKEKINQLIELTGDLYASDMHELMFIYELKERLTVCLPVIAHLGARKETRWHSFAENLDYPDKSDDWMKYVNSKYENGQLHMIYRELVGREARYEHND
>HAX67134.1
MKIENKKILHTDILIIGGGTAGCYAALTIREKSDYSIIIAEKANIKRSGCLAAGVNAINAYIVKGRKPEDYVDYAKKDADGIVREDLLMTMSEGLNRVTDKMEKLGLVILKDENGEYVARGNRNIKINGENMKPLLAEAVSKLTDCTVINRINITDYIVENNTIKGAYGFSIEDATAYEIRAKKVLCATGGAAGLYRPNNPGFSRHKMWYPPFNTGAGYAMGIKSGAEMTTFEMRFIALRCKDTIAPTGTIAQGVGAKQVNSLGEVYETKYGLTTSERVYGTVMENLEGRGPCYLRTEGISPQQDESLRKAYLNMAPSQTLKWVEAGKNPSEQNVEIEGTEPYIVGGHTASGYWVNTERETTIHGLYAAGDVAGGCPQKYVTGAMVEGEIAAIDMVSKLDTDTSDVSPDTSVSDEKKALEAKAAEYDHFLTERTQMFTTEAIEEAMQKVMDNYAGGISTHYQFNGKQLALAKEKINHLIELTGDLYASDMHELMFIYELKERLTVCLSVIAHLGARKETRWHSFAENLDYPDKSDDWMKYVNSRYENGQLHMIYRELVGREARYEHND
>HAY03337.1
MQIENKKILHTDILIIGGGTAGCYAALTIREQSDYSIVIAEKANIKRSGCLAAGVNAINAYIVDGRKPEDYVEYAKKDADGIVREDLLMTMSEGLNRVTHKMENLGLVILKDENGNYVARGNRNIKINGENMKPLLAKAVEKLEDVTILNRINITDYIVEENEIKGAFGFSIEEGTAYEIRAKKVLCATGGAAGLYRPNNPGFSRHKMWYPPFNTGAGYAMGIRAGAEMTTFEMRFIALRCKDTIAPTGTIAQGVGAKQVNAKGEVYEDKYGLTTSERVYGTVMENLEGRGPCYLRTEGITQEQDESLKKAYLNMAPSQTLKWLESGKNPSEQNVEIEGTEPYIVGGHTASGYWVDTDRETTIHGLFAAGDVAGGCPQKYVTGAMVEGEIAAKKIVSQLNEERDKEKASDESAEKKALDAKITEYNRYLSNEGGMYETEALEEAMQKVMDEYAGGISTHYQFNEKQLALAKEKIEKIEKLAENVNAGDMHELMFVYELKERLTVCKSVIAHLFARKETRWHSFDENLDYPKKSGDWLKYVNSKMEDGKITVFTRKLVGREEHYEHHDESGAL
>HAZ20818.1
MAAATAKEIAPDLAVTVIEKAHIDRSGCLAAGMNAINAYLNPGETPESFTQFVRNDACGLIREDLVLSIAGRLNEMVAKVESWGLPVVKDADGSYKRRGRWNVEIFGESLKPILAEAVRKAGATVFNRMAVADLICHEGRVAGAIAFSVRDASLHVFLAKAVIVCTGGASGLYRPNNQGSAHHKIWYSPFNTGAGYAIGLRAGAEMTSLEMRFIALRTRDVIAPTGTLALGFGAPQVNALGVEFMKENYAQVGGERAPTPWRVYAPTREYAEGRGPCFLDTRGLSPERVRALKEAYLSMYPGIVLYWAANDLDPAHEPIEICGTEPYVMGGHCQAGYWIDEQRRTTLPGLYAAGDVSGGAPYKFVSGCWVEGAIAAETAVADIMDVRTMMADIGTLGDGIEASRARILAPYRRDSQTPGPVVLPQEAEERLQKIMDEYAGGLSSAYQTNKAMLTMAEQKLDALEKQLTYLMARSPHDLMQAHEVIDRLLVAQALVKHMLTREETRWPAFHSRSDFPERNDADWLNFVNTRYNKERGAWHISRRPYTKMV
>HBA01627.1
MKTEKISTDILVIGGGTAGCYAALTISENSDKKVLICEKAHIKRSGCLAAGVNALNAYIVEGRKPQDYVDYAKKDADGIVREDLLLTMSEKLNEVTDRLEKLGLVILKDENGKYVTRGNRNLKINGENIKPILADAVEKAKNVTVLNRVNIFDYSVKDNKINGAFGFGIESGIFYTIEAKAVIVATGGAAGLYKPNNPGFSRHKMWYPPFNTGAGYAMGIRAGAEMTTFEMRFIALRCKDTIAPTGTLAQGVGAKQINSLGEVYETKYGLTTSERVYGTVNENQEGRGPCYLRTEGITAEQDESLLKAYLNMAPSQTIKWIESGRNPSRQNVEIEGTEPYIVGGHTASGYWVDTDRATTIEGLFAGGDVAGGCPQKYVTGALAEGEIAGLSAVKYIDSKESFEKISDEDTNYHLRETEKYLTDRHSLYTTEQLEEAMQTVMDSYAGGIKTNYRFNEKQLDIADCKIRQLETLTDDLYAEDFQELMYICELKERLTVCKSVIAHLRARKETRWHSFAENLDYPEKDDRNFNKYVNSRLENGEIKIIIRDLVTGGEKYEHSN
>HBA06205.1
MKIEGKKILHTDVLIIGGGTAGCYAAMTIREQSDYSIIIAEKANIKRSGCLAAGVNALNAYITKGHVPQDYVDYATKDADGIVRPDLLLTMSEGLNRVTAKMEQLGLVILKDENGEYVARGNRNIKINGENFKPLLADAVSKLDDVTVINQLNITDYLVNNNKIEGAVGFSIADGTAYEIRAKKVLIATGGAAGLYRPNNPGFSRHKMWYPPFNTGAGYAMGIEAGAEMTTFEMRFIALRCKDTIAPTGTIAQGVGAKQINAHGEVYETKYGLTTSQRVYGTVEENVQGRGPCYLRTEGISAEQDESLLKAYLNMAPGQTLKWVESGKNPSEQNVEIEGTEPYIVGGHTASGYWVDTERETTIHGLYAAGDVAGGCPQKYVTGALVEGEIAAHSIVQKLNEEQVADTAASDEEAVLENKIAEYDAFLTKQDPAFTVEELEEAMQKVMDQYAGGIGTHYQFNEKQLAMAEEKIKKLQILAKGLAAADMHELMFIYELKERLTVCLTVIAHLRARKETRWHSFAENLDYPEKSDAWLCYVNSKKNGDQITMIRRDLVKGGETYEHRD
>HBA11953.1
MKNRIIDTDVLIIGGGTAGCFAGITLGGKKDLDVLIVEKANIVRSGCLAAGVNAINAYITKGRVPQDYVDYCKKDADGIVREDLLLSMSERLNHVTKIMEDLGLVILKDENGEYVARGNRNIKINGENIKPILADAVKKQDNVTVINHLNITDFIVENNEIKGAYGFDVNNAEFYEINAKAVLVATGGAAGLYRPNNPGFSRHKMWYPPFNTGAGYAMGINAGAEMTTFEMRFIALRCKDTIAPTGTIAQGVPAKQLNSNGEVYENKYGLTTSQRLYGTVTENREGRGPCYLGTKGISKEQEEDLYKAYLNMAPSQTLKWLEAAGGPSEENVEIEGTEPYIVGGHTASGYWVDNNRETTIHGLFAAGDVAGGCPQKYVTGALAEGEIAAQAIAERLTGSGKGFVVREASDEELSQEALEKKHEYESFLNNKQGLVDIEQTEEAMQKIMDQYAGGISTDYQYNEARLELADEKIKFLEKSIDNLAAQDADDLLRIYEIRERLTVCRSVIAHLKARKETRWHSFAENMDYPAKSDDWLKYVNSRKENGEIKIIIRDLVRGGDSYEHSDK
>HBA28513.1
MKTIIEDNIDILVVGAGLGGTGAAYEARYWGRDKKIVIAEKANIDRSGAVAQGLYAINCYMGTRWGENNPEDHVRYARMDLMGMVREDLAFDMARHVDSAVHKFEEWGLPLMKDPKRADLPEGDIGKGAYMREGRWQIMIHGESYKPIVAEAAKVNADEGKTFNRIMVTHLLMDDAQDNRVAGAVGFNVRTGNYHVFKSKTVIVGA
>HBA95955.1
MKTIIEDNIDILVVGAGLGGTGAAYEARYWGRDKKIVIAEKANIDRSGAVAQGLYAINCYMGTRWGENNPEDHVRYARMDLMGMVREDLAFDMARHVDSAVHKFEEWGLPLMKDPKRADLPEGDIGKGAYMREGRWQIMIHGESYKPIVAEAAKVNADEGKTFNRIMVTHLLMDDAQDNRVAGAVGFNVRTGNYHVFKSKTVIVGA
>HBA99392.1
MKTIIEDNIDILVVGAGLGGTGAAYEARYWGRDKKIVIAEKANIDRSGAVAQGLYAINCYMGTRWGENNPEDHVRYARMDLMGMVREDLAFDMARHVDSAVHKFEEWGLPLMKDPKRADLPEGDIGKGAYMREGRWQIMIHGESYKPIVAEAAKVNADEGKTFNRIMVTHLLMDDAQDNRVAGAVGFNVRTGNYHVFKSKTVIVGA
>HBB19990.1
METVRLNTDILVIGGGTAGCWAAITIAEQSGLDVLICEKAGIKRSGCLAAGVNALNAYITEGKTPQDYADYCEKDAAGIVRGDLLLTMSERLNSVTEKLERLGLVILKDEQGRNVARGDRNIKINGENIKPLIAQEVRRHSQISVLEHVDITDLETSSGRATGAYGFGIEDGTFYAISAKAVIIATGGAAGLYRPNNPGFSKHKMWYPPFNTGAGYAMGILHGAEMTTFEMRFIALRCKDTIAPTGTLAQGAGAKQINALGEVYEQKYGLTTSERVYGTVMENLAGRGPCYLRTKGISREKAQSLEKAYLNMAPSQTLKWLESVVPVEEQDVEIEGTEPYIVGGHTASGFWVDTARMTTIPGLFAAGDVSGGAPQKYVTGALAEGEIAGESAVRYAEKLSPEPLPEESVQAHINETEGFLSGRKSLYTAPQLEEAMQTVMDKYAGGIGASYRFTEAQLDIADRRIAQLFELSGQLSADTPRELLRIYELRERLVVCRSVIAHLRARQETRWHCFAENLDWPQRNDRDWRKYVNSRLEKGKIRVIFRELVSGGETYEHSDKQG
>HBB47480.1
MKNRLNTKEITTDVLIIGGGTAGCYAALVLSEQKAGRVLIAEKANIKRSGCLAAGVNAINAYIVKGRKPQDYVDYATKDAAGIVRQDLLLTAAENFNEVTAKMEKLGLVILKDENGDYVARGNRNIKINGENFKPLLADAVHEAENVDVLNYVNITDLLVKDGQVYGAVGFSIMEETAYVIRAKAVLVATGGAAGLYKPNNPGFSRHKMWYPPFNTGAGYAMGILAGAEMTSFEMRFIALRCKDTIAPTGTIAQGVGAKQINAAGEIYETKYGLTTSERVYGTVRENQLGHGPCYLKTTGITKEQDEDLLKAYLNMAPSQTLKWIESGKNPSEQDVEIQGTEPYIVGGHTASGYWVNTGRETTVKGLYAAGDVAGGCPQKYVTGALAEGKLAALDMVKQFSAGSLKEADITTEAEIKVQEEKILSQYEKFRNEDAPAFSVEELEEAMQKVMDEYAGGIASNYQFNEKQLDLADEKILKLQALAEKTAAADMHELMFAYELRERLIVCRSLIAHLKNRKETRWHSFNENLDHPETDEKFYKYVNSKLENGEIKIIFRDIVKEDTYEHTN
>HBB60831.1
MTENGLTIKRLTADVLIIGGGTAGCYAAITIGRRSGRSVLIAEKADIRRSGCLAAGVNALNAYLSDGHTPEDYLEYARKDAESIIRDDMVLSLAERVNAVTEDLERLGLVILKDQEGNYVTRGWRNVKINGENIKPLLAQEVSRQEHVTVINHINITDLKQSGDGRVCGAYGFSVRKKIAYEIRASAVLIASGGASGLYRPNNPGFSHHKMWYPPFNTGGGYAMGIRAGAEMTTLENRFVALRCKDTIAPTGTIAQGVHAPQINASGEVYEKKYGLTTPQRIYGTVEECRKGRGPCYLATAGISRKAEDELFKAYLNMAPMQTLKWLESGKGPSEENVEIEGTEPYVTGGHTASGFWVDTGRRTTLKGLYAAGDAAGGAPQKYVTGALAEGQIAAETILQDLQTEETEGRKDTDSCAKNETSPFRQYREYLDGGSFPVSCTQAEEAMQKIMDEYAGGIRTDYRYHRAGLLLADQRIRSLENLCKRLRASDTFELLHIYELRERLTVCRALIAHLLARRETRWHIFGENTDYANPDSRFDCYVNSVYRNGEFQMLCRPLVHDKGYSHTQEKFLQPEVKE
>HBD66818.1
MKINGLKKLTTDVLIIGGGTAGCYAALTIKEQSDTASIIIAEKANIKRSGCLAAGVNAINAYIVEGRKPEDYVDYAKNDADDIVREDLLLTMSERLNEVTAKMEKLGLVILKDENGKYVARGNRNIKINGENIKPILASAVEALDGVTVINRLNITDYIVKDNKIFGAIGFNIDDGYAYEIKAKKVLCATGGAAGLYKPNNPGFSRHKMWYPPFNTGAGYAMGINAGAEMTTFEMRFIALRCKDTIAPTGTIAQGVVAKQINSKGEVYEDKYGLTTSQRVYGTVRENIEGRGPCYLRTEGISSEQDESLKKAYLNMAPSQTLKWIESGKNPSEQNVEIEGTEPYIVGGHTASGYWVDTNRKTTIDGLYAAGDVAGGCPQKYVTGAMAEGEIAAIDIVKALKEEAELADTFSSQDAGYCCHDIKDDYKALESFAEEFVSKKLEEYNAYLERQDEVFSTEQLEEAMQKVMDTYAGGIGSHYQFNEKQLELAKHKIEQIITLSGNVSAADYHGLMFVYELKERLTVCQVLIEHLKARKETRWHSFAENLDYPDKSDEWLKYVNTRKNGDNIEVIFRNLVGRGETYEHSDR
>HBE05495.1
MAAATAKEIAPDLAVTVIEKAHIDRSGCLAAGMNAINAYLNPGETPESFTQFVRNDACGLIREDLVLSIAGRLNEMVAKVESWGLPVVKDADGSYKRRGRWNVEIFGESLKPILAEAVRKAGATVFNRMAVADLICHEGRVAGAIAFSVRDASLHVFLAKAVIVCTGGASGLYRPNNQGSAHHKIWYSPFNTGAGYAIGLRAGAEMTSLEMRFIALRTRDVIAPTGTLALGFGAPQVNALGVEFMKENYAQVGGERAPTPWRVYAPTREYAEGRGPCFLDTRGLSPERVRALKEAYLSMYPGIVLYWAANDLDPAHEPIEICGTEPYVMGGHCQAGYWIDEQRRTTLPGLYAAGDVSGGAPYKFVSGCWVEGAIAAETAAADIMDVRTMMVDIGTLGDGIEASRARILAPYRRDSQTPGPVVLPQEAEERLQKIMDEYAGGLSSAYQTNKAMLTMAKQKLDALEKQLTYLMARSPHDLMQAHEVIDRLLVAQALVKHMLTREETRWPAFHSRSDFPERNDADWLNFVNTRYNKERGAWHISRRPYTKMV
>HBE93120.1
MPEYSFDNPEVIEEEVDILIIGGGMAACGAAFELQRWNENKNLKIKMVDKAAVDRSGAVAQGLSAINTYLGENDPADYVRYVRGDLMGIIREDLVYDTGRHVDDSVHQFEKWGLPVWKQEGDDGKSLVEGGKPVRSGRWQIMINGESYKPIVAEAARKALGIDNIQEHVFIVRLINDRNDPGRVTGAAGFSVRENKIYIYKFKACLLVCGGAVNIFRPRSVGEGTGRAWYPVWNAGSTYAMAAEAGAELTLMENRFVPARFKDGYGPVGAWFLLFKARAMNAQGENYQEKNAHMLQEHGYGAYAKGHAMGTCLRNHLMMHELKNGRGPIFIDTVTALANLSENMTPKEIKHLEAEAWEDFLDMTISQCGVWAGENIEPDKDMSELMPTEPYLLGSHAGCAGIWCSGPEDLPGTPDHYHWGYNRMTTVRGLFTEGDGCGASGHKFSSGSHAGGRIAAKSMIKYVLDNPGIKPEMEHSVEELKELIYRPVKTFFEHKDYTTAIDVNPHYITPKMLQFRLQKIMDEYVAGVSTWYQTNAAMLGVAERKLGMLKEDSLKLRAKDLHELLRAWENYHRILTAEAHMKHIQFREETRYPGYYYRTDFLDLDDENWKCFVNSSYDRDTGEWTCKKVPWVELIKEA
>HBE93137.1
MAYKTIIENDIDILVAGAGLGGTGAAFEARYWGKDKKIVIAEKANIDRSGAVAQGLYAINCYMGTRFGENNPEDHVRYARMDLMGMVREDLAFDMARHVDSAVHQFEEWGLPIMRNTKTGSYLREGRWQIMIHGESYKPIVAEAAKKSADKVFNRICVTHMLMDDAKENRVAGAVGFNVRTGNYHVFKAKTVICGAGGASNIFKPRSVGEGAGRVWYAPWSSGSAYGLMIEAGAKMTQMENRIVLARFKDGYGPVGAYFLHLKTYTQNGLGEEYESKWFPALTEMVGKEYLDTEGQHLSHKPIPTCLRNHAFISEVNAGRGPIHMVTMEAFQDPHLEEIGWHNFLGMTVGQAVLWAATDVDPKYENPELTTSEPYVMGSHATGCGAWCSGPEDVSPDEYFWGYNRMTTVEGLFGAGDAVGGTPHAFSSGSFTEGRLAAKAACKYIDDGKADGINVSDKQIADLKEKIYKPLETYTVGRNEIVAGSVNPNYINPRQGLDRLQKMMDEYCGGFGVNYMTNEKLLQIGLKKMAIFGEDLEKIAAEDIHELLRAWELKHRFLTSESVFQHTLFRKETRWPGYYYRGDAMKLDDENWHVLTVSHRDRNTGEYTMEKAPCYHLVGDDEE
>HBE94097.1
MGNRPGGRANRFLPQALKDVPVEVVDCDLLIVGGGNAGCFVAVEAKKLDPGLRVVIMEKAEIMRSGATAAGMDAINTYIPPGKTPEDLVRWSRAQVGGGPLREDLALSNARELNEAVDDLQRWGLPILREEDGSIRYRGKWDISIHGEQLKPIMAEKAIASGAEVYNRIAGTGLLMDGDRCAGAMGLHVRNGTFYVFRAKATVLSTGGAGTLYKSYTADSTDCGAQIWMCPYCVGSGYAMGFRKGTEMTSLEQRWVATRTKDFCGPVDTISVGYKAPIINCKGERIMRERYAHLGGDAAPRFIRANAPMSEWLEGRGPTYCDTRGMDPEMVQRMMCDYLNERPSFVLFLAARGQDVTAEPIEIYGSDPYIVGGHTMGGFWVDLARMTTVPGLFAAGETAGGNPNKFVGGCAAEGKL
>HBE95438.1
MPQIPAKEVVKGVPLAEPTLVEKHADILMVGGGMGNCGAAFEVCRWVDAKYKDISVMLLDKAALERSGAVAQGLSAINTYLGENDPDDYVRMVRTDLMGLVREDLIFDLGRHVDDSVHLFEEWGLPCWIKKDGHNLDGAAAKAAGLSLRKGDAPVRSGRWQMMINGESYKVIVAEAAKNALGEARYLERVFIVKLLLDANTPNRIAGAVGFSTRENKVYVFTCNACLVACGGAVNVYRPRSTGEGMGRAWYPVWNAGSTYTMCAQVGAEMTMMENRFVPARFKDGYGPVGAWFLLFKAKATNYKGEDYCATNRAMLKPYEDRGYAKGHVIPTCLRNHMMLREMREGRGPIFMDTKSALLATINNDFKNPLWKHLESEAWEDFLDMCVGQANLWAATNCAPEERGSEIMPTEPYLLGSHSGCCGIWASGPDEEWVPEDYKVRAENGKVYNRMTTVMGLWTCADGVGASGHKFSSGSHAEGRIAGKAMVRWVVDHKDFKPTLKVKAADLVKEIYQPWYTFEQFKKASTAPEINPNYITPKNFMMRLTKCTDEYGGGCSTLYMTSKALLNTGFWLLGMMEEDSKKLAARDLHELMRCWEQFHRLWTVRLHMQHIEFREESRYPGFYYRGDFMGLDDSKWKCFVNSKYDPDKKEIKIFKRAYWQIIPD
>HBG03957.1
MKTIIEDNIDILVVGAGLGGTGAAYEARYWGRDKKIVIAEKANIDRSGAVAQGLYAINCYMGTRWGENNPEDHVRYARMDLMGMVREDLAFDMARHVDSAVHKFEEWGLPLMKDPKRADLPEGDIGKGAYMREGRWQIMIHGESYKPIVAEAAKVNADEGKTFNRIMVTHLLMDDAQDNRVAGAVGFNVRTGNYHVFKSKTVIVGAGGASNIFKPRSVGEGAGRVWYAPWSSGSAYGLLIEAGAKMTQMENRIVLARFKDGYGPVGAYFLHLHTYTQNGYGDEYESKWFPELAERVGKAYLDTENQHFSHKPIPTCLRNHAFISEVAAGRGPIHMVTVEAFQDPHLEEVGWENFLGMTVGQAVLWAATDIDPKYINPELTTSEPYVMGSHATGCGAWCSGPEDISGNIPEYYWGYNRMTTVDGLFGAGDSVGGTPHAFSSGSFT
>HBG15574.1
FYIIKASTILCTTGGCAGLYRSRNPVDGHHQIWYSPFNTGSGYAMGIRAGAEMTSFEMRFIALTIKDVASSISILTRDCGAYLLNSYGQQYLTSKNDTVSDLPFPSCLSLFAYLQELKEGRGPCFLETRQLTDKQVRELKESYLNENPATVLYWVTNGVEPEKKPVEISSTEPYIVGGHGQAGYWIDQERRTTIGGVYACGDVAGGYPSKYIGGSWAEAIIAGETIVDQLTSVVGDHELMAGIFLEEQRVFAPLERYRRGLTGIEPWEMEERLQKIMEEYAGGISCRYELSEPRLLRAKEDLSQLNDQVSYLLAKNSHQLMKAHEVLDLLDVAKVTVEHLLYRRETRWPGFQTRVDYPERCDLHWRKFINSRRNHNGAIEMIERPYHQLI
>HBG20191.1
MALPNKPKGELKAVVNPEVVEHDVDILIIGGGMAACGAAFEIKKWAPEGMKIVLVDKAALERSGAVAQGLSAINTYIGENPIESYVKMVRNDLMGVVREDLIYDCGRHVDESVKLFEEWGLPVWKKDADGETLDGAKPAPTLRQGGQPVRTGKWQIMINGESYKCIVAEPAKTALGADNIMERVFIVKLLLDKNKPNQIAGAAGFSTRENKVHIFRTKAALVACGGAVNIFRPRSTGEGKGRAWYPVWNAGSTYTMCAQVGATLTMMENRFTPARFKDGYGPVGAWFLLFKAKVQNGLGEFYANSASVKDELEKFMPYGASPVTPTCLRNHLMLNELKAGRGPIYMATDVALNAFLEDRKAKGMDDKSIKKYWKHLESEAWEDFLDMSVGQAGLWAGMDIEPEKVGSEIMPTEPYMLGSHSGCCGIWTSGPEEAWVPEIANESRAHKYKWGYNRMTTVDGLFTAGDGVGASGHKFSSGS
>HBG45053.1
MAAATAKEIAPDLAVTVIEKAHIDRSGCLAAGMNAINAYLNPGETPESFTQFVRNDACGLIREDLVLSIAGRLNEMVAKVESWGLPVVKDADGSYKRRGRWNVEIFGESLKPILAEAVRKAGATVFNRMAVADLICHEGRVAGAIAFSVRDASLHVFLAKAVIVCTGGASGLYRPNNQGSAHHKIWYSPFNTGAGYAIGLRAGAEMTSLEMRFIALRTRDVIAPTGTLALGFGAPQVNALGVEFMKENYAQVGGERAPTPWRVYAPTREYAEGRGPCFLDTRGLSPERVRALKEAYLSMYPGIVLYWAANDLDPAHEPIEICGTEPYVMGGHCQAGYWIDEQRRTTLPGLYAAGDVSGGAPYKFVSGCWVEGAIAAETAVADIMDVRTMMADIGTLGDGIEASRARILAPYRRDSQTPGPVVLPQEAEERLQKIMDEYAGGLSSAYQTNKAMLTMAEQKLDALEKQLTYLMARSPHDLMQAHEVIDRLLVAQALVKHMLTREETRWPAFHSRSDFPERNDADWLNFVNTRYNKERGAWHISRRPYTKMV
>HBG92597.1
MEQKIPKSLEEIPVEVIETDLLIVGGGNAGCFVAVEAKTLDPNLKVTIMEKANISRSGATAAGMDAINTYLRKDKGETPESLVKWSRAQVGGGPIREDLALSNANILNETVDMLEDWGLPFAYDEEGHKKLRGRFDVSIHGEQLKPIMAEKAMAMGAKVYNRVAATNLLMDGDKCVGAMGLGVRDGKLYVFRAKATVVSTGGACGIWKSPVTDYSSAHHQTWMSPFNVGTGYAVGIRAGAEMTSLEQRWVATRTKDFCGPVDTLSVAFGCLITNAKGEKVMQVRYAAEGGDKAPRFYRLTAPMTEWLEGRGPVYVDTTVLTQEESKELRMELLNERPSFVLFLASKGQDITKEPVEIFGSDPYIVGGHTGSGYWVDIKRMTTVPGLFAAGETAGGNPNKFVGGCGAEGRLAARGALEYLKKITMPALDSAQVGKEKERVFAPLVRGPEFDGVTDIEMEERLQRLMDEYAGGIHSFYRLNEERLVVALKNIKVLRDQVKYLYAKNLHNLMNVHEVIDRLDVAEMAVHHLMYRKETRWPGWQTRMDYPEKDPKLDCFVESTRDPKTGEVKMFTRPYEQLIPGDRTKQ
>HBG93008.1
MEKETCTFSYCKRPEVTEVECDLLIMGGGMAGCGAAYEACRWANEKGLKVVMVDKAATDRSGAVAMGLSAINTYIGENKVEDYVKYVRNDLMGIIREDLVFDLGRHVDDSVQLFEEWGLPIWKKGDDGFSLDGFQAAEAGKKSLKDGGMPVRSGKWQIMINGESYKVIVAEAAKKALQTNREKTGMEQNHFERVFIVKAVKDTNGKNVAAAIGFSTRENKIYSFKAKAMICATAGAVNCFRPRSVGEGMGRTWYPVFSAGSGYAFGMQAGAELTLMENRFVPARFKDGYGPVGAWFLFFKAKATDSFGNDYCADKEYFDDAVARYGDYAKGLGTAIRNHLMMRAMKDGRGPILMQTPAAMKALGTAFKEKLGDKEGAKKMKHLEAEAWEDFLDMAIGQASLWAARNIEPDKSVSEIMPTEPYLLGSHAGCAGFWVSGPGDIAGTPEHYSWGYNRMSTVPGLFMAGDVVGASGHKFSSGSHAEGRQAAKGAIAYILDNAGYKPAPKMSLDEIAAELYLPFEIYEKHKTYTTEPGVNPNYIGPKALQARLMKISDEYFGGVATWYMTSKTMLEEGLKQLEMLKEDAGKMAASNLHDLLRCFENYHRILSVEAHARHMLFREESRYPGYYYRGDYNKIDDANWKCFTNSTYNAENNTWELKKVPYVQMFK
>HBG93751.1
MAAEFDNPTRIEEEIDILIIGGGMGACGAAYEICPWLEQAKAQGVDLKVKLVDKAAIDRSGAVAQGLSAINTYLGEQDPADYARMVSNDLMGIARDDLAYDLGRHVDDSVHLFEEWGLPIRKQPGETDKPLVEGGKPMRSGEWQILINGESYKCIVAEAAKKALGAERIQEHVFIVRLVNDKNDKNRIAGAVGISVRENQLFVYRFKACLLVAGGCVNMFRPRAVGEGMGRTWSPVWNAGSTYAMAAEAGAELTMMESRFVPTRFKDGYGSVNAWFHLFKAKATNAVGENYLETNKELLDDYLPYGQAKVPASCLRGHLMLQELQKGRGPIYIDTVSALGKLTETMTPKEIKRLEAEAWEELLDMCISQAGVWAGENLEPEKKKPEIMLSEPYLLGSHSGCCGIWTSGPEDLGAPTSEEHPDKDKIPDHLPQGWNWGYRCMTTVKGLFTAADGVGASGHKFSSGSHAEGRLAAKAMVKFCMDNKDHKPELDTSVEELVEQVYKPIRNYLEHKDDTTAVDVNPNYITPKMLQLRLQKIMDEYVAGVSSMYQTNAHMLGVAENKLEMLKQDAAKMRAKDLHELLRAWENYHRIITAEAHMKHIQFREESRYPGFYYRMDYNFVDEENWKCFVNSVYNKETKVWTCFKRAHVDLVDKTKLFKERLQREAQ
>HBG95244.1
MAYKTVIEDDIDVLVAGAGLGGTGAAFEARYWGKDKKIVIAEKANIDRSGAVAQGLYAINCYMGTRWGENNPEDHVRYARIDLMGMVREDLLFDMARHVDSAVHQFEEWGHPLMRNPKTGAYQREGRWQIMIHGESYKPIVAEAAKKSADKVFNRICVTHLLMDEAKENRVAGAVGFNVRTGDYHVFKSKTVIVGAGGASNIFKPRSVGEGAGRVWYAPWSSGSAYGLMIGAGAKMTQMENRIVLARFKDGYGPVGAYFLHLKTYTQNGMGEEYESKWFPALQEMVGKEYLDVEASHRTHRPIPTCLRNHAFISEVNAGRGPIHMVTMEAFQDPHLEEIGWHNFLGMTVGQAVLWAATDVDPKHENPELTTSEPYVMGSHATGCGAWCSGPEDVSPPEYFWGYNRMTTVEGLFGAGDAVGGTPHAFSSGSFTEGRLAAKAACKYIDDGKAEGIHISDEQINRRKEEIYKPMEHYKVYRNEITAGSVNPNYINPRQGLDRLQKLMDEYCGGVTVSYMTNEKLLHIGLKKMKTLEEDLEKVAAENIHELLRAWELKHRQLTSEAVMQHTLFRKETRWPGYYYRGDVMKLDDDNWHVLTVSQRDRETGEYTMEKAPCYHLVEA
>HBH18980.1
MQFNIKTIETDILIVGGGTAGCYCALTIAENSDYKVIIADKANIKRSGCLAAGVNALNAYITNGETPESFVDYVKKDSEGVIREDLVYSIAQRLNKVTQKIEQLGLPILKDDKGDYITRGKRSIKINGENIKPLLSDAVNTKDTVTVLNRVNIVDYLLKNDRVVGAIGFSLDQNSICIIYAKAVICATGGASGLYKPNNPQFSRHKMWYSPFNTGAGYAMGIRAGAEMTSFEMRFIALRCKDTIAPTGTIAQGINVPQINNADEEYVEKYGKPITLMRLYSTIAENGPCYLKTIGIGKSQEEELFKAYLNMAPAQTLRWLENNSGPSIENVEITGTEPYITGGHTASGYWIDINRKTILDGLYAVGDVAGGSPKKYVTGCFAEGEIAALAVIEAIKDKQINKIDAEKLRNQVESINKFLDNPDISYSIESLEEEMQGVMDEFAGGISCNYSYSKEKLKIASEKIDELLDVSNQLKANNLHELLFIYELIDRLYVSRVVIAHLFARKETRWKCYQENADFPHQDDKQWLCYVNSKYENGNVYIILRDLIGRNDIYEH
>HBH28430.1
MALPNKPQGELLAVTDPEIVEMEVDALIVGGGMAACGTAFEIKKWAPEDMKILLVDKAALERSGAVAQGLSAINTYVGENPIKDYVKMVRNDLMGVVREDLIYDCGRHVDESVKLFEEWGLPIWKRNEEGETMDGAKPAPTLREGGTPVRTGKWQIMINGESYKCIVAEPAKTALGDDNILERVFIVKLLLDKNKPNQIAGAAGFSTRENKVYVIKCKTACVACGGAVNIFRPRSTGEGKGRAWYPIWNAGSTYTMCAQVGATLTMMENRFTPSRFKDGYGPVGAWFLLFKAKVSNGLGEFYAGGDAAKEELQKYMPYGASPVTPTCLRNHLMLNELKAGRGPIFMATDVALNAFLEEKRAAGMDEKSLKKFWKHLESEAWEDFLDMSVGQAGLWAGMNVEPEKVGSEIMPTEPYMLGSHSGCCGIWCSGPDEDWVPDVQNDSRAHKYKWGYNRMTTVDGLFTAGDGVGASGHKFSSGSHAEGRICAKQMVKFCRDNPDFTPELKQTPQELADEIYAPVKRFYEFQGASTAVDINPNYIKPSGLMMRLMKATDEYGGGVATYYMTSGKLLNMCLDLLELLREDSEKMAAGDLHGLMRCWENYHRIWCVETHIRHMEFRKESRYPGFYYRSDFPGIDDENWKCFVNSTFDPETKEWKCEKVDVVNMIETEPWI
>HBH30477.1
TALGDDNILERVFIVKLLLDKNKPNQIAGAAGFSTRENKVYVIKCKTACVACGGAVNIFRPRSTGEGKGRAWYPIWNAGSTYTMCAQVGATLTMMENRFTPSRFKDGYGPVGAWFLLFKAKVSNGLGEFYAGGDAAKEELQKYMPYGASPVTPTCLRNHLMLNELKAGRGPIFMATDVALNAFLEEKRAAGMDEKSLKKFWKHLESEAWEDFLDMSVGQAGLWAGMNVEPEKVGSEIMPTEPYMLGSHSGCCGIWCSGPDEDWVPDVQNDSRAHKYKWGYNRMTTVDGLFTAGDGVGASGHKFSSGSHAEGRICAKQMVKFCRDNPDFTPELKQTPQELADEIYAPVKRFYEFQGASTAVDINPNYIKPSGLMMRLMKATDEYGGGVATYYMTSGKLLNMCLDLLELLREDSEKMAAGDLHGLMRCWENYHRIWCVETHIRHMEFRKESRYPGFYYRSDFPGIDDENWKCFVNSTFDPETKEWKCEKVDVVNMIETEPWI
>HBH92359.1
MQINETKTIETDILIIGGGTAGCYAALTIAEQSDYSVVIAEKANIKRSGCLAAGVNAINAYIVEGRKPEDYVDYAKKDADGIVREDLLLTMSQGLNRVTEKMEKLGLVILKDENGRYVARGNRNIKINGENIKPILADAVYALPNVTVINRIDITDYIVENNTILGAYGFSIDEPGTAYRILAKKVLCATGGAAGLYRPNNPGFSRHKMWYPPFNTGAGYAMGINAGAEMTTFEMRFIALRCKDTIAPTGTIAQGVGAKQVNSKGDVYETKYGLTTSQRVYGTVMENIEGRGPCYLRTEGITPQQDESLKKAYLNMAPGQTLKWLESGKNPSEQNVEIEGTEPYVVGGHTASGYWVDTYRRTTIHNLFAAGDVAGGCPQKYVTGAMVEGEIAAKTMVEELDMAAGDCADSCVSTEDARERTDSGFADKVAEYNAILGRSEGMYSTEQLEDAMQKVMDTYAGGIGSHYQFNEKQLELAKEKIEHIRKLADGVSAEDYHELMFAYELKERLTVCLSLIAHLAARKETRW
>HBI16234.1
MALPNKPKGELKVVPNPEIQEVECDCLIVGGGMAACGAAFEIKKWAPADLKCIMVDKAALERSGAVAQGLSAINTYIGENPIESYVKMVRNDLMGVVREDLIYDLGRHVDESVKLFEEWGLPIWKKDDKGETLDGAKPAPTLRQGGQPVRTGKWQIMINGESYKCIVAEPAKKALGEENVMERIFIVKLLLDKNVANHIAGAVGFSTRENKVYIFKCKTAVVACGGAVNIFRPRSTGEGKGRAWYPVWNAGSTYTMCAQVGATLTMMENRFTPARFKDGYGPVGAWFLLFKAKVQNGLGEFFGNSPHVKEELEKFMPYGASPVTPTCLRNHLMLNELKAGRGPIYMATDVALNAFLDAKRAAGMDEKAVAKYWKHLESEAWEDFLDMSVGQAGLWAGANVEPEKVGSEIMPTEPYMLGSHSGCCGIWTSGPSEGWVPVVDGPRSHQYKWGYNRMTTVDGLFTAGDGVGASGHKFSSGAHAEGRMVAKQMVKYCRDHASFKPELAQTHQQLADEIYAPVKLYFEHVGASTAADVNPNYCKPAGLMMRLMKATDEYGGGVATYYMTSGKLLNICLDLLKMLREDAAKMAAGDLHELLRAWENYHRIWCVEAHIRHIEFRKESRYPGFYYRSDFPSCDDENWKCFVNSTFDPKTQEWKCEKVKCINVFETDPWL
>HBI51834.1
MKTERIKTDILIIGGGTAGCYAAVTAAENSDKQILICEKAHVKRSGCLAAGVNALNAYITEGRTPRDYADYCINDAAGIAREDLLVTMSERLNAVTERLEKEGLVILKDEHGKYVTRGNRNIKINGENIKPLLAGMAERQPNVRILNRVNIIDIDVAGSRVNGAFGIGIENDTFYVIEAGAVLIATGGAAGLYKPNNPGFSRHKMWYCPFNTGAGYAMGIRHGAEMTTFEMRFIALRCKNTIAPTGTLAQGVGAKQTNSLGEIYEQKYGLTTSERVYGTVAENAAGRGPCFLQTKGITDEQQQSLLKAYLNMAPSQTLHWTESGELPSGYNVEIEGTEPYIVGGHTASGFWVDTDRSTTIKGLYAAGDVSGGAPQKYVTGALAEGEIAALAMLNYLGSGTPGTVSEESISSHEKEISGFLANSGSPYTAEQLEEAMQTVMDSYAGGIKTNYRFSENSLAIADRRIVQLQALSDSLHADDMQELMYIYELRERLTVCRTVIAHLKARHETRWHCFAENSDYPERDDERWNVFVNSRFVNGETEIILRRVSGS
>HBI54217.1
MRIENLQTDVLIIGGGTAGCYAALTISEHSDAKVLICEKAHIKRSGCLAAGVNALNAYIVEGRTPQDYVDYARKDADGIVRGDLLLTMSERLNSVTERLEKLGLVILKDKEGKYVTRGNRNLKINGENIKPILADAVNELDNVTVLNRVNITDYAVENNHINGAFGIGIENDTFYVIKAKAVIIATGGAAGLYKPNNPGFSRHKMWYPPFNTGAGFAMGINAGAEMTTFEMRFIALRCKDTIAPTGTLAQGVGAKQINSLGEVYETKYGITTSQRVYGTVNENLNGRGPCYLQTEGITEEQDESLLKAYLNMAPSQTIKWIESGKNPSQQNVEIEGTEPYIVGGHTASGYWVDTNRKTTIDGLYAAGDVAGGCPQKYVTGALAEGEIAGLSVVEYIKDKNVATIDDKVVNNHIDEVKNFLKDKHCKFTTEQLEEAMQTVMDSYAGGIKTNYRFNEKQLEIADYKIKQLMELSKDLYAEDFQELMYIYELRERLTVCRSVIAHLKARKETRWHSFAENLDYPEKDNEHWNKYVNSILEDGEIKIITRELVEEGTNYEHFN
>HBK69823.1
MGPERVHFEAEVVIIGRGTAGCLAAVTIKEQAPTARVIIMEKADIRRSGCLAAGVNVIKAYLHPGETPESFLKDIRHEARGLVREDLVLSAAKRLNKVVEKVERWGLSILKNANGAYLPHGRWGIKVDGEKLKPLLAEKVKEKEVKVLNRVAATNYLLSKEGRVIGVAGIGVRDACFYIIKASTILCTTGGCAGLYRSRNPVDGHHQIWYSPFNTGSGYAMGIRAGAEMTSFEMRFIALTIKDVASSISILTRDCGAYLLNSYGQQYLTSKNDTVSDLPFPSCLSLFAYLQELKEGRGPCFLETRQLTDKQVRELKESYLNENPATVLYWVTNGVEPEKKPVEISSTEPYIVGGHGQAGYWIDQERRTTIGGVYACGDVAGGYPSKYIGGSWAEAIIAGETIVDQLTSVVGDHELMAGIFLEEQRVFAPLERYRRGLTGIEPWEMEERLQKIMEEYAGGISCRYELSEPRLLRAKEDLSQLNDQVSYLLAKNSHQLMKAHEVLDLLDVAKVTVEHLLYRRETRWPGFQTRVDYPERCDLHWRKFINSRRNHNGAIEMIERPYHQLI
>HBK75302.1
MGLFGGSKTVFVDSDVLVVGGGMAGCGATYETRYWGRDLKIVCVEKANIERSGAVAQGLYAINCYMGMQWDENQPEDHVRYARNDLMGLVREDLGYDIARHVDSTVHMFEEWGLPIMKDPETGHYLREGKWQIMIHGESYKPIVAEAARKAASEVYNRVMVTHLLMDETKPNRVAGAVGFNVRTGDFYVFRAKAVIVCAGGASHIYKPRSVGEGMGRTWYAPWSSASAYALPILVGAKMTQMENRIVLTRFKDGYGPVGAYFLHLKTYTENAYGDEYESKWYDHTKELVGDYIDRHPVPTCLRNHAFLEEIKAGRGPIRMVTKEAFQDPHKEQVGWENFLGMTIGQAVVWASQNIDPKEINPELTTSEPYVMGSHATCSGAWASGPSDYAPSDYQWGYNRMMTVEGLFGAGDTIGGTAHKFSSGSFAEGRIAAKAAVNYVNDMKNEKFQVSEKQYQDLKKVIFQPLENYQIGRNEIVAGTVSPSYILPLHGLQRLEKIMDEYCGGISAHYMTNEPLLTRGLELLDMLKEDLDHLAAEDLHQLMRAWELQHRVLASESVTHHTMFRTETRWPGYYYRADHMKLNDTDWHCFTLSQYDQESGEWTMEKAPVYHIVD
>HBK81364.1
MVEFETEVVECDVLICGGGMAGCGAAYEAAYWAKSKGLRVVLVEKGAIERSGAVAMGLSAINCYMGMKWGENQPEDFVRYVRQDLMGLSREDLVYDIARNVDSSVHMFEEWGLPFWKTPEGRYVREGRWQVMINGESYKPIVAEAAKKAIGEGNIYERVFVSDLLIDAKDPKRIAGAVGFSVRENKIYVFKAKAVISSAGGATGVFRPHSVGEGLGRIWYAPWNTGSVYKLMIEAGAEMSQFEHRLVVARFKDGYGPVGMWFLLMKATLKNAYGDVVEEKMADLLKDFPPYSTGQPIPTPIRNHQMIQDYLAGRGPHYIRTDEAMQKMYADVQHDPKKIRQIESEAWEDFLDMTMSQALLWASENIDPAKTPSEVVLTEPYLMGSHASATGAWVSGPEDLAPKEYFWGYNRMTTINGLFSAGDGVSGSAHKFSSGSYTEGRLAGKAAVAYAQDNPDEPNVEQDRVEIIKKKLLQPLEVFEKNQSKSTKPDINPNYVLPKQALLRLQKIMDEYCAGQGAYYLTNEPTLNRGLELLGLMKEDMEHLAARDLHDLLRCWEVWDRVWCAETHMRHILFREETRWPGYYYRGDFPKIDEENWKCFVNSRYDPAAGEWEIFKKDFISIVS
>HBL49705.1
MAAATAKEIAPDLAVTVIEKAHIDRSGCLAAGMNAINAYLNPGETPESFTQFVRNDACGLIREDLVLSIAGRLNEMVAKVESWGLPVVKDADGSYKRRGRWNVEIFGESLKPILAEAVRKAGATVFNRMAVADLICHEGRVAGAIAFSVRDASLHVFLAKAVIVCTGGASGLYRPNNQGSAHHKIWYSPFNTGAGYAIGLRAGAEMTSLEMRFIALRTRDVIAPTGTLALGFGAPQVNALGVEFMKENYAQVGGERAPTPWRVYAPTREYAEGRGPCFLDTRGLSPERVRALKEAYLSMYPGIVLYWAANDLDPAHEPIEICGTEPYVMGGHCQAGYWIDEQRRTTLPGLYAAGDVSGGAPYKFVSGCWVEGAIAAETAVADIMDVRTMMVDIGTLGDGIEASRARILAPYRRDSQTPGPVVLPQEAEERLQKIMDEYAGGLSSAYQTNKAMLTMAEQKLDALEKQLTYLMARSPHDLMQAHEVIDRLLVAQALVKHMLTREETRWPAFHSRSDFPERNDADWLNFVNTRYNKERGAWHISRRPYTKMV
>HBL56684.1
MEPKVNNWEFCEKPEIVVHETDLLLIGGGMACCGAAYEADRWATPEGLRVTMVDKAATDRSGAVAMGLSAINTYLGDNSPEDYVRYVRNDLMGITREDLTFDLGRVVDDSVYLFEDWGLPIWKKDKEGKSVDGARAQREEMPSLRDGGTPVRSGRWQIMINGESYKVIVAEAAKLALENNRKATGVDQNHFERVFIVKLMLDKDDPKKVAGAVGFSVREHKVYIFKCKTALLGTGGCVNIFKTRSTAEGQGRAWFPVWNSGSNYAMAAESGAEMTMMENRFVPARFKDGYGPVGAWFLLFKAKATNALGEDYCATNLEESRKLYGKYVDSMGTCMRNHMMMIDMKAGKGPIKIHTDVALQTLSETMSKKEIKHLEAEAWEDFLDMTISQAGVWAANNMEPEKVPSELMPSEPYLLGSHAGCAGLWTSGPGDFGPDEYSWGYNRMTTINGLFTAGDGVGASGHKFSSGSHAEGRIAGKSMTSYFLDTKGEDVGYGEDHEELAKEIYMPMETFAKFSGYTTDPDINPHYIRPAMMQQRLQKVMDEYVGGVGTWYMTSKTMLEEGFKYLVMIKEDALHMAAENLHELLRAWENFHRILAAEAHARHIHFREETRYPGYYYRGDFLAIDDENWKCFVNSTYDKETGEWNVFKREYHQLIP
>HBL68982.1
MAAATAKEIAPDLAVTVIEKAHIDRSGCLAAGMNAINAYLNPGETPESFTQFVRNDACGLIREDLVLSIAGRLNEMVAKVESWGLPVVKDADGSYKRRGRWNVEIFGESLKPILAEAVRKAGATVFNRMAVADLICHEGRVAGAIAFSVRDASLHVFLAKAVIVCTGGASGLYRPNNQGSAHHKIWYSPFNTGAGYAIGLRAGAEMTSLEMRFIALRTRDVIAPTGTLALGFGAPQVNALGVEFMKENYAQVGGERAPTPWRVYAPTREYAEGRGPCFLDTRGLSPERVRALKEAYLSMYPGIVLYWAANDLDPAHEPIEICGTEPYVMGGHCQAGYWIDEQRRTTLPGLYAAGDVSGGAPYKFVSGCWVEGAIAAETAVADIMDVRTMMADIGTLGDGIEASRARILAPYRRDSQTPGPVVLPQEAEERLQKIMDEYAGGLSSAYQTNKAMLTMAEQKLDALEKQLTYLMARSPHDLMQAHEVIDRLLVAQALVKHMLTREETRWPAFHSRSDFPERNDADWLNFVNTRYNKERGAWHISRRPYTKMV
>HBM95583.1
MKIENKKILHTDILIIGGGTAGCYAALTIREKSDYSIIIAEKANIKRSGCLAAGVNAINAYIVKGRKPEDYVDYAKKDADGIVREDLLMTMSEGLNRVTDKMERLGLVILKDENGEYVARGNRNIKINGENMKPLLAEAVSKLTDCTVINRINITDYIVENNTIKGAYGFSIEDATAYEIRAKRVLCATGGAAGLYRPNNPGFSRHKMWYPPFNTGAGYAMGIRSGAEMTTFEMRFIALRCKDTIAPTGTIAQGVGAKQVNSLGEVYETKYGITTSERVYGTVMENLEGRGPCYLRTEGISPQQDESLRKAYLNMAPSQTLKWVEAGKNPSEQNVEIEGTEPYIVGGHTASGYWVNTERETTIHGLYAAGDVAGGCPQKYVTGAMVEGEIAAIDMVSKLDADTYDGSPDTSAFDEKKALDAKASEYDHFLTERSQMFTTEAIEEAMQKVMDNYAGGISTHYQFNGKQLALAKEKINHLIELTGDLYASDMHELMFIYELKERLTVCLSVIAHLGARKETRWHSFAENLDYPDKSDDWMKYVNSRYENGQLHMIYRELVGREARYEHND
>HBN40588.1
MGIANRKILHTDILIIGGGTAGCYAALTVREHSDYSIIIAEKANIKRSGCLAAGVNAINAYIVKGRKPEDYVDYCRTDADGIVREDLLLSMSQGLNRVTDKMEKLGLVILKDENGEYVARGNRNIKINGENMKPLLAKAVEELDNCQILNRVNITDYIVEDNQILGAFGFSIEDNTAYEIRAKKVLCATGGAAGLYRPNNPGFSRHKMWYPPFNTGAGYAMGINAGAEMTTFEMRFIALRCKDTIAPTGTIAQGVGAKQVNSLGEVYENKYGLTTSQRVYGTVRENIEGRGPCYLRTEGITPEQDDSLKRAYLNMAPSQTLKWLESGKNPSEQNVEIEGTEPYIVGGHTASGYWVDNDRESTIRGLFAAGDVAGGCPQKYVTGAMVEGEIAAIAMVKQLDEGYLDPELDEEAAFDRKIEEYDHFLDTDEKMFTYEAIEEAMQKVMDNYAGGISTHYQFNEKQLELAKEKIEQLQKLVWHISAHDMHELMFVYEVKERLTVALSVIAHLKDRKETRWHSFAENLDYPEKSKDWEIFVNSKMVDGELKMIHRDLVNLCQVPAGNMACSVSPSPEATSNGLMFQGKGDVYEHSDK
>HBN81789.1
MSIKTLATDFLIIGGGTAGCYAALTFCGESGGRVLIAEKANIERSGCLAAGVNALNAYIVPGKTPRDYVDYARADAEGIVRGDLLLTMAEGLNRTVEKLESLGLTILKDAQGRYVTRGSRNIKINGENIKPILARAVAGQSRITVLNRVNVFEYIVRGGRILGAYAVGVDEPVLYVIPAKSVLCATGGAAGLYRPNHPGFSRHKMWYPPFNTGAGYAMGIRAGAEMTTLEMRFIALRCRDTIAPTGTLAQGVGAKQINSLGEVYERKYGVTTSQRVYGTVMENLEGRGPCYLRTVGITKEQDEELQKAYLNMAPSQTLRWLESGRTPSMQNVEIEGTEPYIVGGHTASGYWVDTRRETTVRGLFAAGDAAGGCPQKYVTGAFAEGEIAAKAAVRYERDEIPPPDPGEAQEKKRWLESFLNRPEAPRGTDELEEAMQSAMDEYAGGIGAHYRYSDQSLRIAAGKIRELQRQAGLLSARGMQDLVYILELRERLTLCQSVIAHLGARKETRWHSFAEHADYPERSAEWNCYVNSKLENGKLKMIFRPLVKEGETYEH
>HBO03975.1
MQIKKRETLNTDILIIGGGTAGCYAALTIAEKSGYSVLIAEKANIKRSGCLAAGVNAINAYIVDGRKPEDYVDYAKKDADGIVREDLLLTMSEGLNRVTEKMEKLGLVILKDENGKYVARGNRNIKINGENIKPILADAVKALPDCTILNRVNITDFYVENNTICGAYGFSIDETEENGEKSGTAYLIKAKKVLCATGGAAGLYRPNNPGFSRHKMWYPPFNTGAGYAMGINAGAEMTTFEMRFIALRCKDTIAPTGTIAQGVGAKQVNSKGEIYETKYGLTTSQRVYGTVMENIEGRGPCYLRTEGISKAQDESLKKAYLNMAPSQTLKWIESGKNPSEQNVEIEGTEPYVVGGHTASGYWVDTERRTTIHNLFAAGDVAGGCPQKYVTGAMVEGEIAAETMVKELDAQKVSETTEDKKANNENDDVCGIDKAFDEKVNEYNRILNNKDCVYTTEQLEDAMQKVMDAYAGGIGSHYQFNEKQLELAKEKIKKLQELAENVSADDCHELMFAYELKERLTVCLTLIEHLKARKETRWHSFDENLDYPEKSDEWLKYVNSKKVDGEIKIITRQLVGRGESYEHNN
>HBO32733.1
MNIENTELLHTDVLIIGGGTAGCYAALTVRENSDYKIIIAEKANIKRSGCLAAGVNAINAYIVKGRKPEDYVDYAKKDADNIVREDLLLTMSEGLNRVTAKMEQLGLVILKDEDGEYVARGNRNIKINGENMKPLLASAVEALPDVTILNRVNITDYLIEDNEIKGAIGFSIEEHKAYVIRAKKVLCATGGAAGLYRPNNPGFSRHKMWYPPFNTGAGFAMGILGGAEMTTFEMRFIALRCKDTIAPTGTIAQGVGAKQVNSLGEVYETKYGLTTSERVYGTVMENLQGRGPCYLRTEGISEEQNESLKKAYLNMAPSQTLKWLESGRKPSEQNVEIEGTEPYIVGGHTASGYWVDTNRQTTINGLYAAGDVAGGCPQKYVTGAMVEGEIAAKHIVQMLDEQAGTSDERSADEALDAKLQTVVDDKITEYSHYLNNPSGMFTTEALEEAMQKVMDNYAGGISTHYQFNAKQLELAKQKIRQLQELLPDVKADDMHELMFVYELRERLVVCLSVIAHLEARKETRWHSFAENLDYPEKSDAWLKYVNSRYEDGEIKIIFRDLVGREEAYEHLH
>HBQ24055.1
MKTIIEDNIDILVVGAGLGGTGAAYEARYWGRDKKIVIAEKANIDRSGAVAQGLYAINCYMGTRWGENNPEDHVRYARMDLMGMVREDLAFDMARHVDSAVHKFEEWGLPLMKDPKRADLPEGDIGKGAYMREGRWQIMIHGESYKPIVAEAAKVNADEGKTFNRIMVTHLLMDDAQDNRVAGAVGFNVRTGNYHVFKSKTVIVGAGGASNIFKPRSVGEGAGRVWYAPWSSGSAYGLLIEAGAKMTQMENRIVLARFKDGYGPVGAYFLHLHTYTQNGYGDEYESKWFPELAERVGKAYLDTENQHFSHKPIPTCLRNHAFISEVAAGRGPIHMVTVEAFQDPHLEEVGWENFLGMTVGQAVLWAATDIDPKYINPELTTSEPYVMGSHATGCGAWCSGPEDISGNIPEYY
>HBQ86260.1
MNLNLKVLETDILIIGGGTAGCFAAITIAENSDARVIIAEKANIKRSGCLAAGVNALNAYIVKGQTPEDYLNYVINDSEGLVREDLVYSLAQRLNKVTHKMESLGLVIQKDENGEYVARGNRNIKINGENIKPLLAQAVEDKPKVTILNRVNIIDYILKNGKAVGAYGFSIDENIFYVIKSKAVICTTGGAAGLYKPNNPGFSRHKMWYCPFNTGAGYAMGIRAGAEMTTLEMRFIALRCKDTIAPTGTIAQGVGAAQINSRGEEYDRKYGMPKTHIRVYSTAAENQNGNGPCFLKTTGISEKQEDELFKAYLNMAPAQTLKWMENGRGPARENAEIEGTEPYIVGGHTASGYWVDTARATTIEGLYAAGDVAGGSPQKYVTGCLAEGEIAARSALEYIIDGKCTDIDEEELNLKLQEVNRFLDAGPSLYSTENIEEAMQKVMDEYAGGISSGYAVNSHKLELAARYINELLINSGELRAGDTHELMHIYELVDRLYVCQSLIKHLQARKETRWHSFQENTDYPRKDDEHWLKYVNSRVEGGEVKIVLRDLVKKDEVYEHKN
>HBR05942.1
MPQIPAKEVVKGVPLAEPTLVEKHADILMVGGGMGNCGAAFEVCRWVDAKYKDISVMLLDKAALERSGAVAQGLSAINTYLGENDPDDYVRMVRTDLMGLVREDLIFDLGRHVDDSVHLFEEWGLPCWIKKDGHNLDGAAAKAAGLSLRKGDAPVRSGRWQMMINGESYKVIVAEAAKNALGEARYLERVFIVKLLLDANTPNRIAGAVGFSTRENKVYVFTCNACLVACGGAVNVYRPRSTGEGMGRAWYPVWNAGSTYTMCAQVGAEMTMMENRFVPARFKDGYGPVGAWFLLFKAKATNYKGEDYCATNRAMLKPYEDRGYAKGHVIPTCLRNHMMLREMREGRGPIFMDTKSALLATINNDFKNPLWKHLESEAWEDFLDMCVGQANLWAATNCAPEERGSEIMPTEPYLLGSHSGCCGIWASGPDEEWVPEDYKVRAENGKVYNRMTTVMGLWTCADGVGASGHKFSSGSHAEGRIAGKAMVRWVVDHKDFKPTLKVKAADLVKEIYQPWYTFEQFKKASTAPEINPNYITPKNFMMRLTKCTDEYGGGCSTLYMTSKALLNTGFWLLGMMEEDSKKLAARDLHELMRCWEQFHRLWTVRLHMQHIEFREESRYPGFYYRGDFMGLDDSKWKCFVNSKYDPDKKEIKIFKRAYWQIIPD
>HBR23965.1
MAAATAKEIAPDLAVTVIEKAHIDRSGCLAAGMNAINAYLNPGETPESFTQFVRNDACGLIREDLVLSIAGRLNEMVAKVESWGLPVVKDADGSYKRRGRWNVEIFGESLKPILAEAVRKAGATVFNRMAVADLICHEGRVAGAIAFSVRDASLHVFLAKAVIVCTGGASGLYRPNNQGSAHHKIWYSPFNTGAGYAIGLRAGAEMTSLEMRFIALRTRDVIAPTGTLALGFGAPQVNALGVEFMKENYAQVGGERAPTPWRVYAPTREYAEGRGPCFLDTRGLSPERVRALKEAYLSMYPGIVLYWAANDLDPAHEPIEICGTEPYVMGGHCQAGYWIDEQRRTTLPGLYAAGDVSGGAPYKFVSGCWVEGAIAAETAVADIMDVRTMMADIGTLGDGIEASRARILAPYRRDSQTPGPVVLPQEAEERLQKIMDEYAGGLSSAYQTNKAMLTMAEQKLDALEKQLTYLMARSPHDLMQAHEVIDRLLVAQALVKHMLTREETRWPAFHSRSDFPERNDADWLNFVNTRYNKERGAWHISRRPYTKMV
>HBR59691.1
MEPKVNNWEFCEKPEIVLHETDILLIGGGMSCCGAAYEADRWATPEGIRVTMVDKAATDRSGAVAMGLSAINTYLGDNSPEDYVRYVRNDLMGITREDLTFDLGRVVDDSVHLFEDWGLPIWKKDDEGKSLDGAQAQRDEIPSLRDGGAPVRSGRWQIMINGESYKVIVAEAAKLALENNRKATGVDQNHFERVFIVKLLLDKDDPKKIAGAVGFSVREHKIYVFKCKTAMLGTGGAVNVFKTRSTAEGQGRAWFPVWNSGSNYAMAAESGAEMTMMENRFVPARFKDGYGPVGAWFLLFKAKATNALGEDYCATNLEESRKLYGKYVDSLGTCMRNHMMMIDMKAGKGPIKIHTDVAMQELSETMSKKEIKHLESEAWEDFLDMTIAQAGVWAANNMEPDKVPSELMPSEPYLLGSHAGCAGLWTSGPEDFGPEEYSWGYNRMTTINGLFTAGDGVGASGHKFSSGSHAEGRIAGKFMTSYFLDTKGEEVAYAEDPEELAKEIYMPMETYGKYSGYTTDPNINPNYIRPAMMQQRLQKVMDEYVGGVGTWYMTSKTMLEEGFNYLVMVKEDSRHMAAENLHELLRAWENFHRILAGEAHARHIHFREETRYPGYYYRGDFLAIDDENWKCFVNSTYDKATGEWKVFKRDYHQLVP
>HBS60979.1
MNLEVKTLTTDVLVIGGGTAGCYAALTVAENSAARVLIAEKANIKRSGCLAAGVNALNAYIVKGQTPETYLAYVRNDAEGLIREDLVYTMSQRLNQVTKKLEDLGLVILKDAQGEYVSRGTRNIKINGENIKTILADAVAGQANIEVLNRVNMTDYIVVDGKIAGAYGFSLDDSIFYVISAKSVICATGGAAGLYRPNTPGFSRHKMWYCPFNTGAGYAMGIRAGAEMTTFEMRFIALRCKDTIAPTGTIAQGVGAPQINGNGEEYEKKYGQPKTSVRMYSTVRENQEGRGPCYLKTVGINREEENALYKAYLNMAPAQTLRWLERGKGPAEENVEIEGTEPYIVGGHTGSGYWIDTKRATTLPGLYAAGDVAGGSPQKYVTGCFAEGEIAAFAALEYIRDKDHLLPAAREIEQRLETVNAFLQGETGPYTAEDIEDAMQKTMDDYAGGISSGYSFNLQKLRVAKSRIEELLVLSQKLKAGDGHELLLIHEVIDRLYVCKVLIHHLEARKETRWHVFQENADYPARDDEHWLRFVNSRWENGEVKIILRDLVEKDEVYEHND
>HBS89557.1
DADGIVREDLLLTMSEKLNEVTEKMEKLGLVILKDENGKYVARGNRNIKINGENIKPILASAVEALDGVTVINRLNITDYIVKDNKILGAIGFNIDDGYAYEIKAKKVLCATGGAAGLYKPNNPGFSRHKMWYPPFNTGAGYAMGINAGAEMTTFEMRFIALRCKDTIAPTGTIAQGVGAKQINSKGEVYEDKYGLTTSQRVYGTVRENIEGRGPCYLRTEGISSEQDESLKKAYLNMAPSQTLKWIESGKNPSEQNVEIEGTEPYIVGGHTASGYWVDTNRRTTIDGLYAAGDVAGGCPQKYVTGAMAEGEIAAIDIVKALKEEAELTDTFSSQDAAYGCHDIKDDYKALESFAEEFVSKKLEEYNAYLERQDEVFSTEQLEEAMQKVMDTYAGGIGSHYQFNEKQLELAKQKIEQIITLSGNVSAADYHGLMFVYELKERLTVCQVLIEHLKARKETRWHSFAENLDYPDKSDEWLKYVNTRKNGDNIEVIFRNLVGRGETYEHSDR
>HBT04682.1
MPKIWFYNPGLACAEPEIVEKETDILIVGGGMAACGAAVEAVQWAKPHGLRILLCDKAAMERSGAVAMGLSAINTYIGENKPDDYVRMVRCDLMGIVREDLVFDVGRHVDDTVHCFEEWGLPIWKKDPNTGKTLDGAEAKAKGLTLKNGAQPVRSGRWQIMINGESYKVIVAEAAKNALASYDKAEIIERCFIVRPLLDANDKGRCAGAVGFSVRENKIYIIKAKATLLATGGAVNIFRPRSIDEGKGRAWYPVWNPGTGYAMCAMTGAKLVLMENRFIPARFKDGYGPVGAWFLLFKARATNAFGEDYVAKHKDELKKFAPYGEASHIGTCLRNHAMLIEMEQGRGPIYMHTEWALQEAAEKMDKKEFKHLIAEAWEDFLDMCVTQAGLWACLNIEPEKVPSEIMPTEPYLLGSHAGCAGAWVCGPNEDWVPEEYKAPWKEIGLYNRMTTIKGLFCAGDTVGASGHKFSSGSHVEGRIAAKAMIQYCLDNKDYTPTIKETAEELKKEIYGPWYRFEEFKNASTHYEINPNYLIPRHIQARLMKLMDEYVAGASTFYKTNKVMLERGLDLLRMLKEDMEYAAARDLHELMRAWENRHRVWTAEAHLLHILFREETRYPGYFYRTDFPSLDDANWRCFTLSSWDPETKEWTLETYPYVQIIPDPLGP
>HBT15835.1
MGPERVHFEAEVVIIGGGTAGCLAAVTIKEQAPTARVIIMEKADIRRSGCLAAGVNVIKAYLHPGETPESFLKDIRHEARGLVREDLVLSAAKRLNEVVEKVERWGLSILKNANGAYLPHGRWGIKVDGEKLKPLLAEKVKEKEVKVLNRVAATNYLLSKEGRVIGVAGIGVRDACFYIIKASTILCTTGGCAGLYRSRNPVDGHHQIWYSPFNTGSGYAMGIRAGAEMTSFEMRFIALTIKDVASSISILTRDCGAYLLNSYGQQYLTSKNDTVSDLPFPSCLSLFAYLQELKEGRGPCFLETRQLTDKQVRELKESYLNENPATVLYWVTNGVEPEKKPVEISSTEPYIVGGHGQAGYWIDQERRTTIGGVYACGDVAGGYPSKYIGGSWAEAIIAGETIVDQLTSVVGDHELMAGIFLEEQRVFAPLERYRRGLTGIEPWEMEERLQKIMEEYAGGISCRYELSEPRLLRAKEDLSQLNDQVSYLLAKNSHQLMKAHEVLDLLDVAKVTVEHLLYRRETRWPGFQTRVDYPERCDLHWRKFIN
>HBT78842.1
MKTIEKSADILIVGGGAAGCFAAITLAKAHPDLSVLLLEKAGLKRSGCLAAGVNALNAYITPGHVSQDYVNYAAKDAAGIVREDLLLQMSEGLNAVTQEMEKLGLVILKDKEGNYVSRGWRNLKINGENIKPLLAKAVRQGKNVEVLEHMNVVDLLQDAAGHAAGAWGIALREEAIVYARAKAVICATGGAAGLYRPNHPGEARHTMWYPPFNTGAGYAMGLRAGAEMTSFEMRFIALRCKDTIAPTGTLAQGVGAPQVNARGEKYQAAYGNTTSERLYAVVSENLAGRGPCYLETQGISEAAEASLEKAYLNMAPAQTMKWRETGLGPRTANVEVEGTEPYVVGGHTASGYWVDKERQTTVPGLFAAGDVAGGCPQKYVTGAFVEGKIAAEGAAKYVRQAAHIADAAQAAPVQTPAALAASVAELLTPPGAPPLFTVDALEEAMQQVMDEYAGGIATAYRYTERQLALADKHIARITRLAENLRAQDAYGLLKIFELRERLLVCRVLIAHLLARKETRWHSFAENLDHPHMDPAFAKYVNSRLREGRVEIILRDLVNRSNQVKEAAQ
>HBT87770.1
MALPNKPAGEIKTVREPEVEKRDVDVLIIGGGMAACGTAFEIKKWADDDTKILLVDKAALERSGAVAQGLSAINTYIGSNKPEDYVRMVRNDLMGIVREDLIFDLGRHVDDSVDLFEEWGLPIWKKSDDGKNMDGKKGMKSGTLKAGATPVRTGKWQIMINGESYKRIVAEAGKKALGDENILERVFIVEILNDKNDPKRVAGAVGFSVRENKVYIFNAKVIMVACGGAVNIYQPRSVAEGKGRAWYPVWNAGSTYTMALRAGAELSMMENRFTPARFKDGYGPVGAWFLLFKAKTVNGLGENYAGSEDAKAELAKYAPYGTAAVTPTCLRNHLMMKEYKEGRGPIIMETTKALAALGATMDKKELKHLESEAWEDFLDMSVGQAGLWCATNTEPEKKDSEIMPTEPYLLGSHSGCCGIWCSGPEEDWVPASYKWGYNRMTTVRGLFTAGDGVGCSGHKFSSGSHAEGRIIAKSMIQYLKAEGDKVSGIAESDKELVDMVYYPVYNYLDNFEYTTATDVNPKYCKPAGMAMRLMKMTNEYGAGTGTFYMTNGKSLEVLMDLFEMFREDLEKIAAGDLHELLRAWEVMHRLYTVQAHTRHIQFREESRFPGFYYRGDFMGQNDKEWFCFVNSSYDKKTNEWTLKKEPYVKIISD
>HBT96370.1
MALPNKPKGEIPAVVNPEIVEQEVDALIIGGGMAACGAAFEIRKWAPADMKIKLVDKAALERSGAVAQGLSAINTYIGENPIESYVKMVRNDLMGIVREDLIYDCGRHVDESVKLFEEWGLPVWKRDANGDNLDGSKPAKSLREGGTPVRTGKWQIMINGESYKCIVAEPAKMALGDENVLERIFIVKLLLDKNKPNQIAGAAGFSTRENKVFVFKCKTALVACGGAVNIFRPRSTGEGKGRAWYPVWNAGSTYTMCAQVGATLTMMENRFTPSRFKDGYGPVGAWFLLFKAKVQNGLGQDYASPAAAKPELEKFMPYGGSPVTPTCLRNHLMLNEMKAGRGPIYMATDVALNAFLEDKKAKGMDDKEIKKFWKHLESEAWEDFLDMSVGQAGLWAGMDVEPEKVGSEVMPTEPYMLGSHSGCCGIWTSGPNEAWVPDIQNDSRAHKYKWGYNRMTTVDGLFTAGDGVGASGHKFSSGSHAEGRIAAKQMVKFCRDNASFKPELKQTAQQIADEIYAPVKRYHEFVGATTAADVNPNYCKPAGLMMRLMKATDEYGGGVATYYMTSGKLLNICLDLLRLLREDAEKMAAGDLHELLRCWENYHRIWCVEAHIRHIEFRKESRYPGFYYRSDFPGVDEANWKCFVNSTFNPDTQEWKCEKVECKNIFSTDPWL
>HBU06016.1
MEKETCTFSYCKRPEVTEVECDLLIMGGGMAGCGAAYEACRWANEKGLKVVMVDKAATDRSGAVAMGLSAINTYIGENKVEDYVKYVRNDLMGIIREDLVFDLGRHVDDSVQLFEEWGLPIWKKGDDGFSLDGFQAAEAGKKSLKDGGMPVRSGKWQIMINGESYKVIVAEAAKKALQTNREKTGMEQNHFERVFIVKAVKDTNGKNVAAAIGFSTRENKIYSFKAKAMICATAGAVNCFRPRSVGEGMGRTWYPVFSAGSGYAFGMQAGAELTLMENRFVPARFKDGYGPVHAWFLFFKAKATDSFGNDYCADKEYFDDAVARYGDYAKGLGTAIRNHLMMRAMKDGRGPILMQTPAAMKALGTAFKEKLGDKEGAKKMKHLEAEAWEDFLDMAIGQASLWAARNIEPDKSVSEIMPTEPYLLGSHAGCAGFWVSGPGDIAGTPEHYSWGYNRMSTVPGLFMAGXLGRQAAKGAIAYILDNAGYKPAPKMSLDEIAAELYLPFEIYEKHKTYTTEPGVNPNYIGPKALQARLMKISDEYFGGVATWYMTSKTMLEEGLKQLEXXDLLRCFENYHRILSVEAHARHMLFREESRYPGYYYRGDYNKIDDANWKCFTNSTYNAENNTWELKKVPYVQMFK
>HBU24112.1
MGVEKNEFKFSQKPEVVYVDTDILLIGGGMACCGAAYEAAKWATPKGLRITMVDKAAVDRSGAVAMGLSAINTYCGENDPADYVKYVRADLMGIIREDLVYDLGRHVDNSVHLFEEWGLPIWKRDEDGSTMDGAKPAPKLTEGGKPVRSGRWQIMINGESYKVIVAEAAKKALEYNRKETGVEQNLYERVFISELIHDKNNPSKVAGAIGFSVREHKAYVFTAKTMLLACGGAVNVYRPRSTAEGQGRAWYPVWNAGTTYALAAQAGCELVLMENRFVPARFKDGYGPVGAWFLFFKCKATNSLGEDYCATNLAAANKDFGKYAEDPHKLTTAMRNHMMMIDMKAGKGPILMRTHEAMAALAETMTPKQIKHLEAEAWEDFLDMCIGQAVVWAGNNIEPEKTPSELMPTEPYLLGSHAGCAGIWVSGPGDIAGVPAEWSWGYNRMTTVDGLFTAGDGVGASGHKFSSGSHAEGRIAGKSMTAYCLDHADYKPELGRDVDEVIAEIYAPMETFAKYKDYSTDPSVNPNYIRPKMFQARLQKIMDEYVAGVSTWYTTSKTMLEKGLEHLSLLKEDAEKMAAADLHELMRAWENYHRLMAGEAHARHILFREDSRYPGYYFRADHFYVDDENWKCFTISKYDRDSKEWTLSKRDYVQVVPD
>HBV47011.1
MKNRIIDTDVLIIGGGTAGCFAGITLGKKKDLDVLIVEKANIVRSGCLAAGVNAINAYITKGRVPQDYVDYCKKDADGIVREDLLLSMSERLNHVTKVMEDLGLVILKDENGEYVARGNRNIKINGENIKPILADAVKKQDNVAVINHLNITDFIVENNKIKGAYGFDVNDAVFYEINAKAVLVATGGAAGLYRPNNPGFSRHKMWYPPFNTGAGYAMGINAGAEMTTFEMRFIALRCKDTIAPTGTIAQGVPAKQLNSNGEVYENKYGLTTSQRLYGTVTENREGRGPCYLGTKGISREQEEDLYKAYLNMAPSQTLKWLEAAGGPSEENVEIEGTEPYIVGGHTASGYWVDNNRETTIHGLYAAGDVAGGCPQKYVTGALAEGEIAAQAIAERLEGSGKGFVVNEVADSELSENAFAKKSEYERFLNNKQGLVDIEQTEEAMQKIMDQYAGGISTDYQYNEARLELADEKIKFLEQSIDNLAAQDADDLLRIYEIRERLTVCRSVIAHLKARKETRWHSFAENMDYPAKSDDWLKYVNSRKENGEIKIIIRDLVRGGDSYEHSDK
>HBV85640.1
MNLELKILNTDILIIGGGTAGCFAALTIANNSDCQVIITEKANIKRSGCLAAGVNALNAYILKGETPESYLEYVRNDAEGIIREDLVISMAKRLNEVTRKVETMGLVIQKDSKGDYVARGRRNIKINGENIKPLLAEAVEEKKNVQVLNQVNMIDYVIQDNRVIGAYGFSIKDNIFYTIQAKAVICATGGAAGLYRPNNPGFSRHKMWYSPFNTGAGYAMGIRAGAEMTSMEMRFIALRCKDTIAPTGTIAQGVGASQINGKGEEYERNYGAPSTPNRMYSTIRENMEGRGPCYLETKGMPMETQEELYKAYLNMAPAQTLRWIERGKGPSVENVEIEGTEPYIVGGHTASGYWVDTERAATLVGLYAAGDVAGGSPQKYVTGCFAEGEIAALSAMSYIERIKPVSIDREQIINKFNNVTRFLKNSPGLLRVEDLEEAMQKVMDEYAGGISAGYMVNMDKLFIAREQIKILLDRSTFLRANDMHELVFIYEVIDRLYVCQVVIEHLIARKETRWHCYNENADYPKKDDEHFFRYVNSRYGNGNIEIIFREIVKKDEQYEHQD
>HBV89307.1
MPMNFETVEITTDLLIIGGGMGSCGAAVEAAYWGKKHGLKVTLVDKASMPRSGAVGMGLSAINLYVGLAKGKNTVEDYVRYVKNDMMGIARDDLVANIARHVDSSVHMFEKWGLPLWKDEDGGYVHEGKWQLMISGESYKVIVAEAAKNALGEENIYERVFITEPLLKDGKCVGAVGFSVRENKIYVFKAKATLCAMGGTVGVFKPKSTGEGAGRSWYPPFSTGSSAYFTMKAGAEMTCQEVRFVPIRFKDAYGPVGAWFLLFKSRATNALGENYMETRADELKNWGKYGSAKPIPANLRNYLGLMDIKEGKGPLYMRTEEAIANLAKKYEDDAKAFKKKMKELENEAWEDFLDMTIAQALLWAATNVEPEVRSSEIAATEPYFISSHSGSSGAWVSGPEDLSAGTDYFWGYAQMTTVPALFAAGDATGACPHKFSSGTHAEGRIAAKSAIKYILENNTLIEPDQADIDAVKAEIVKPLEIFEAHKDFSTDVEVNPNYIMPKQFMYRLQKLMDEYVGGANVFFNMSESSLTRAAELFEFMKEDSQKLAARDLYELLRAWENKHRLWQAESHLRAVTFREETRWPGYYFRTDKPTLDEENWHCFVNMKWDPKTNEWSVFKKPVIDMFGVE
>HBV97125.1
MGKNYPTTPQEVQEMQIETDILIIGAGNAGCYAAIEAKRQDPSLRVTLMEKAHIDRSGCLAGGMDAINTYIKKGETVDSLVKWSREQAGGLQRDDLYKTMAELLNQSIEEWEEWGLPVKKGENGEYLARGRWDIAIHGSEMKVILAEKVREYGCEILNRVVATNFIMDGDRVVGAMGFNIREGKFYVIKAKATIVATGGAGGIYKPYTNDGTDSHHQIWYSPFNVGTGYAMGIRAGAEMTTFEMRWCAVRTKDFNGPIDTISVGYNAAMINARGEKILAERYAHLGGDKAPRYIRANAPMEEWLAGRGPCYVDTTHMTPDQIKDLKTDYLNERPSFVLFLASRNQDISRDPIEIYGSDPYIVGGHTASGYWIDVKRGTTVPGLFACGDVAGGTPNKFVGGCAAEGMLSARGAIDYIKSGMVSRINVDESLVEKEKNRVFQPFVRQLNVGDGITPLEMEERLQRLMDEYAGGVHQFYRMNRERLEYALKNIAILKEQAKFLVATDLHELMRCNEVIDMIDVAEVLCHHLLYREETRWPGWQTRMDFPEKNDDKFNCFVNSRKNLETGNIEMFTRPMEKLVD
>HBV99041.1
MPMNFETVEVTTDFLIIGGGMAACGAAVEAAYWGKKHGVKVTLVDKASMVRSGAVGMGLSAINQYIGVSKGKNTIEDYIKYVKYDLMGVARDDLVANIARHVDSTVHLFDKWGLPFWRDENGDYVNEGRWQLMINGESYKVVVAEAAKNALGMDNIYERVFIIEPLMDGDKIAGAVGFSVRENKFYVFKAKAVMAAMGGAVGVFKPRSTGEGLGRSWYPPFSTGSSAYFTIKAGAEMTCQEVRFVPIRFKDAYGPVGAWFLLFKSRATNAFGEEYMVTRRAELANWGKYGAVKPIPANLRNYLGMLDLFEGKGPIYMRTDEAIANIAKKYEGDEKAFKKKMKELEAEAWEDFLDMTISQALLWAATNVEPEKGPSEIAATEPYFIGSHSGASGAWVSGPEDLAGGTEYFWGYANMTTVKGLFAAGDASGASSHKFSSGSHAEGRIAAKAAIKYCLDNPAQPNVDAATVEALKAKTYEPLAIYEQFKDFTTDPEVNPNYIYPKMFMFRLQKIMDEYVGGVSANFSTNASSLDRATVLMGFLKEDSEKLAARNLHELMRVWENKHRIWQAESHIRTVMFREETRWPGYYFRADFPKMDEENWLCFVNTKYDPKTNEWSVFKRPVLNLFNVD
>HBV99046.1
MAERVYIDADVLILGGGTSGCIAAWEARQAGGDDLKIVILEKAFIRHSGCLSAGMNALNMYINQGTPEDYVSYVRYDICGAPIREDIILSVAGEVNDTVKLMESAGLPMKKKEDGRYLNRGKWNIEVNGSLLKPVTASKAFEAGAEIYNRVYITELIIKDGACVGAVGFGVRDGKFYICRGKVTLLCTGGAAGLWRPNNRRDAHHRIWYFPFNCGSAYAMCKRAGAEMTSFEMRLVPIRTKDTFSPTGTMSIGMGAPMVNALGEEFMEKDPYYVSWGGHTAPTPIRMLAFQRETLAHRGPIYLDTTKGDPAKVTGLKGQYLDMSPCIVLYWGCNDIDPSKEPIEIDGGDPYLVGAHAGMSGAWTKGITRETTVQRLYVSGDALGAAPSRFISGSWTCGRIAARHMVKALKENNYQFADIEDDLCDTLEDRTFGPLKRYQEKSAEGLWSDGTLMSGITHKDMESRMQKIMEEYCGGRTHWYFVNETYLGIARKQISRMRQDQLQYLCARDLHELQLSWDVINRLDVCQLVIEHMSYRKETRFPGYVNRTDYPEPDPEFDCFVNSVWDRKTDEVRCFKVPYEQVVPGDRKKQSI
>HBW14781.1
MPMIPVKEQPKGVAIAEPTVKEHDVDLLIVGGGMGACGTAFEAVRWADKYAPELKILLIDKASLERSGAVAQGLSAINTYLGKNDADDYVRMVRTDLMGLVREDLIFDLGRHVDDSVHLFEEWGLPCWIKDEHGHNLDGAQAKAAGKSLRNGDDPVRSGRWQIMINGESYKCIVAEAAKNALGEARIMERIFIVKLLLDANTPNRVAGAVGFNLRANEVHIFRSNAMLVACGGAVNVYKPRSTGEGMGRAWYPVWNAGSTYTMCAQVGAEMTMMENRFVPARFKDGYGPVGAWFLLFKAKATNYKGEDYCATNRAMLKPYEDRGYAKGHVIPTCLRNHMMLREMREGRGPIYMDTKTALQSTFANMTPEQQKHLESEAWEDFLDMCVGQANLWASMNIQPEERGSEIMPTEPYLLGSHSGCCGIWVSGPDEKWVPEDYKVRASNGKIYNRMTTVEGLWTCADGVGASGHKFSSGSHAEGRICGKQMVRWCIDHKDYKPAIKESADELVKLIYRPYYNYMEGKAASTDPVVNPSYITPKNFMMRLVKCTDEYGGGVGTYYTTSAAALDTGFSLLGMLEEDSLKLAARDLHELLRCWENYHRLWTVRLHMQHIRFREESRYPGFYYRADFMGLDDSKWKCFVNSKYDPATGETKIFKKAYYQIIPE
>HBW38187.1
MARASLPQSVEKIEEVRIETDILIIGAGNAGCFAAIEAKRLNPDLKVTLMEKAHIDRSGCLAGGMDAINTYIKKDRTIEDFVRWSRSQAGGLIREDLTISMAEVLNKPIEEWEEWGMPIKYEEDGDEYKTRGKWDITISGSEMKVILAEKTRQTGCEIINRVVATNYLMEGNKVIGAIGFGVRDGKVYIIRAKATIIATGGAAGLYKPYQNDGNDSHHQLWYAPFNVGTGFAIGIRQGAEMTTFEMRWCATRTKDFNGPIDTISVGYKTPMINCKGEQILKTRYAHLGGDAAPRYIRANAPMDEWREGRGPCYVDTTHMTSDQIHDMKYDYLNERPSYVLFLASRAQDLKKEPIEIYGSDPYIVGGHTASGYWVDVKRATTLPGLYACGDVAGGTPNKFVGGCAAEGLLSARAAVDYVASVEQGSLNEEQISQEKDRIFAPGFRNISVGDGVKPREMEERLQRLMDEYAGGVHQFFRMNKEGLEYALRNLKILKDQVKYLIAIDLHELMDAHEVIDRLDVAQVLVHHLMYREETRWAGWQTRADFPEKNDQKFDCFVNSRYNPETGDVEMFTRAYEQIISGDRLKA
>HBW53972.1
MNIENTELLHTDVLIIGGGTAGCYAALTVRENSDYKIIIAEKANIKRSGCLAAGVNAINAYIVKGRKPEDYVDYAKKDADNIVREDLLLTMSEGLNRVTAKMEQLGLVILKDEDGEYVARGNRNIKINGENMKPLLASAVEALPDVTILNRVNITDYLIEDNEIKGAIGFSIEEHKAYVIRAKKVLCATGGAAGLYRPNNPGFSRHKMWYPPFNTGAGFAMGILGGAEMTTFEMRFIALRCKDTIAPTGTIAQGVGAKQVNSLGEVYETKYGLTTSERVYGTVMENLQGRGPCYLRTEGISEEQNESLKKAYLNMAPSQTLKWLESGRKPSEQNVEIEGTEPYIVGGHTASGYWVDTNRQTTINGLYAAGDVAGGCPQKYVTGAMVEGEIAAKHIVQMLDEQAGTSDERSADEALDAKLQTVVDDKITEYSHYLNNPSGMFTTEALEEAMQKVMDNYAGGISTHYQFNAKQLELAKQKIRQLQELLPDVKADDMHELMFVYELRERLVVCLSVIAHLEARKETRWHSFAENLDYPEKSDAWLKYVNSRYEDGEIKIIFRDLVGREEAYEHLH
>HBZ13415.1
QDYVDYAKKDADGIVREDLLLTMSEKLNEVVDRLEKLGLVILKDENGKYVTRGNRNLKINGENIKPILAEAALQKENVSVLNRVNIIDYAVEGNRIKGAYGIGIENDTFYIIEAKAVIIATGGAAGLYKPNNPGFSRHKMWYPPFNTGAGYAMGIKAGAEMTTFEMRFIALRCKDTIAPTGTLAQGAGAKQINSLGEVYETKYGLTTSERVYGTVNENIEGRGPCYLRTEGISQEASEDLKKAYLNMAPSQTLKWIESGKNPSEQNVEIEGTEPYIVGGHTASGYWVDTKRRTTVKGLYAAGDVAGGCPQKYVTGALAEG
>HCA68369.1
MKTIIEDNIDILVVGAGLGGTGAAYEARYWGRDKKIVIAEKANIDRSGAVAQGLYAINCYMGTRWGENNPEDHVRYARMDLMGMVREDLAFDMARHVDSAVHKFEEWGLPLMKDPKRADLPEGDIGKGAYMREGRWQIMIHGESYKPIVAEAAKVNADEGKTFNRIMVTHLLMDDAQDNRVAGAVGFNVRTGNYHVFKSKTVIVGAGGASNIFKPRSVGEGAGRVWYAPWSSGSAYGLLIEAGAKMTQMENRIVLARFKDGYGPVGAYFLHLHTYTQNGYGDEYESKWFPELAERVGKAYLDTENQHFSHKPIPTCLRNHAFISEVAAGRGPIHMVTVEAFQDPHLEEVGWENFLGMTVGQAVLWAATDIDPKYINPELTTSEPYVMGSHATGCGAWCSGPEDISGNIPEYYWGYNRMTTVDGLFGAGDSVGGTPHAFSSGSFTEGRLSAKAACKYIDDGKANGINVSQKQIDDRKEEIYRPLETYTIGRNEIVGGTVSPSYILPFPGLQRLQKLMDEYAGGVTVQYMTNDKLLNMGLHKLKILEEDLEKIGAEDIHQLLRAWELKHRHRTSECVVQHTLFREETRWPGYYYRGDKMKLDDDNWHVLTTSHRDRVTGEYKMEKQPLYHLIDEK
>HCB32753.1
MEPKVNNWEFCEKPEIVVHETDLLLIGGGMACCGAAYEADRWATPEGLRVTMVDKAATDRSGAVAMGLSAINTYLGDNSPEDYVRYVRNDLMGITREDLTFDLGRVVDDSVYLFEDWGLPIWKKDKEGKSVDGARAQREEMPSLRDGGSPVRSGRWQIMINGESYKVIVAEAAKLALENNRKATGVDQNHFERVFIVKLLLDKDDPKKVAGAVGFSVREHKIYIFKCKTALLGTGGCVNIFKTRSTAEGQGRAWFPVWNSGSNYAMAAESGAEMTMMENRFVPARFKDGYGPVGAWFLLFKAKATNALGEDYCATNLEESRKLYGKYVDSLGTCMRNHMMMIDMKAGKGPIKIHTDVALQTLSETMSKKEIKHLESEAWEDFLDMTIAQAGVWAANNMEPEKVPSELMPSEPYLLGSHAGCAGLWTSGPEDFGPDEYSWGYNRMTTINGLFTAGDGVGASGHKFSSGSHAEGRIAGKSMTSYFLDTKGEDVGYGEDHEELAKEIYMPMETFGKFSGYTTDPDINPHYIRPAMMQQRLQKVMDEYVGGVGTWYMTSKTMLEEGFKYLVMIKEDALHMSAENLHELLRAWENFHRILAGEAHARHIHFREETRYPGYYYRGDFLAIDDENWKCFVNSTYDKETGEWDVFKREYHQLVP
>HCB54375.1
MKTIIEDNIDILVVGAGLGGTGAAYEARYWGRDKKIVIAEKANIDRSGAVAQGLYAINCYMGTRWGENNPEDHVRYARMDLMGMVREDLAFDMARHVDSAVHKFEEWGLPLMKDPKRADLPEGDIGKGAYMREGRWQIMIHGESYKPIVAEAAKVNADEGKTFNRIMVTHLLMDDAQDNRVAGAVGFNVRTGNYHVFKSKTVIVGAGGASNIFKPRSVGEGAGRVWYAPWSS
>HCB54419.1
EEVGWENFLGMTVGQAVLWAATDIDPKYINPELTTSEPYVMGSHATGCGAWCSGPEDISGNIPEYYWGYNRMTTVDGLFGAGDSVGGTPHAFSSGSFTEGRLSAKAACKYIDDGKANGININQKQIDDRKEEIYRPLETYTIGRNEIVGGTVSPSYILPFPGLQRLQKLMDEYAGGVTVQYMTNDKLLNMGLHKLKILEEDLEKIGAEDIHQLLRAWELKHRHRTSECVVQHTLFREETRWPGYYYRGDKMKLDDDNWHVLTTSHRDRVTGEYKMEKQPLYHLIDEK
>HCB90913.1
MNQKTIAIREVSTDFLIVGGGTAGCYAALAFRDISGCSVLIAEKADIRRSGCLAAGINAINAYIVPGRTPEDYVDYARADAGGIVREDLLLTMARGLNRTVSRMERLGLTVLKNENGDYATRGNWNIKINGENIKPILARAVSALPGVTVLNHVDVFDYIVRDNRIAGAYAVGVDEPVLYVISARAVLCATGGAAGLYKPNHPGFSRHKMWYPPFNTGAGYAMGIRAGAEMTTLEMRFIALRCKDTIAPTGTLAQGVGARQINAFGEVYERKYGLTTSQRVYGTVMENLANRGPCSLRTAGVTREQDEDLMKAYLNMAPSQTLRWLESGYPPSARNVEIEGTEPYIVGGHTASGYWVDTGRETTIRGLFAAGDAAGGCPQKYVSGAFAEGEIAAKTAAARYLNRTPPPPRPAETEAVRRRLEDCLNRDAKGPAVDDLERQMQEIMDHYAGGIGPHYRYSERSLGVALEKIREVERRSASLGAGDMRELVSVLELRERLTLCKSVIAHLAFRKETRWHCFAENADYPEKDPALLRFVNSRLERGKIRTFFRDLVPKGESYEH
>HCC00920.1
AERLNAVTRKMETLGLVILKNADGKYEMRGKRNVKINGENIKPLLAKAVAAHPNIQILNHINITDYLCVDNKVEGAVGFSIKEPVLYTFYAKATLCATGGASGLYRPNNPGFSRHKMWYCPFDTGAGYAMGIRAGAEMTTFEMRFIALRCKDTIAPTGTIAQGVGAPQVNGLGEPYADQYGGNTTALRLYSTVMENLAGRGPCYLKTKGITDEQQDDLYKAYLNMAPAQTLRWMENGGPASHNVEIEGTEPYVVGGHTASGYWVNTNRETTLSGLFAAGDVAGGCPQKYVTGAFAESEIAAQAVCEYLEKERLQLNFAGIQKKADTKLAEINAHLGETAGPYSVLQLEEAMQKTMDEYAGGISQHYVVNEARLKMAESRLQDLRAMAQSLHVSTLHNLVGLYEVIDRLDVCLVLVAHLLARKETRWHSFDENADYPKQDDKHFRCFVNSRMENGAIHTFTRPLLKKGETL
>HCC53734.1
MALPNKPLGELPAVANPEVVEHDVDVLIIGGGMAACGTAFEIKKWAPADLKIKLVDKASMERSGAVAQGLSAINTYIGDNKIENYVKMVRNDLMGVVREDLIYDLGRHVDDSVHLFEEWGLPIWKLDAEGNNLDGAQSAPSLPAGGKPVRTGKWQIMINGESYKCIVAEPAKTALGDENIMERVFIVKLILDKNKANQIAGAVGFSTRENKVHVFRCKTALCACGGAVNIFRPRSTGEGKGRAWYPVWNAGSTYTMCAQVGATLTMMENRFTPARFKDGYGPVGAWFLLFKAKVQNGLGEFYANSDAVKGELEKFMPYGASPVTPTCLRNHLMLNELKAGRGPIYMATDVALNAFLDAKKAAGMDEKGVKKYWKHLESEAWEDFLDMSVGQAGLWAGANIEPEKIGSEIMPTEPYMLGSHSGCCGIWTSGPDEAWVPTVDGPRSHQYKWGYNRMTTVDGLFTAGDGVGASGHKFSSGSHAEGRIVAKQMVKFCRDNASFKPELPKSAQEYADEVYAPVRRYLEFAGASTASDVNPNYCKPAGIMMRLMKATDEYGGGVATYYMTSGKLLNICLDLLKMLREDAELMAAGDLHELMRAWENYHRIWCVETHIRHIEFRKESRYPGFYYRSDYPTVDDANWKAFVNSTFDPATQEWKCEKVACINIIETEPWV
>HCD39840.1
MKIERCKTDVLIIGGGTAGCYAALTIADQSDAKVLICEKAHIKRSGCLAAGVNALNAYITEGRVPQDYVDYARKDADGIVRGDLLLTMSERLNQVTEHMERLGMVILKDANGKYVARGNRNLKINGENMKPILAKAVEALPQVTIKNHVNITDFFVKDNRIQGAFGFNIQDGTMYVIEANAVMIATGGAAGLYKPNHPGFSRHKMWYPPFNTGAGYAMGIRAGAEMTTFEMRFIALRCKDTIAPTGTLAQGVGAKQVNSLGEVYETKYGLTTSERVYGTVSENLAGRGPCYLRTEGITPEQDDSLMKAYLNMAPSQTLKWIENGRKPSQQNVEIEGTEPYIVGGHTASGYWVDTKRATTIEGLYAAGDVAGGCPQKYVTGALAEGEIAAESMLEFLRSHTPVPPEETAVQEHLAEAAHFLTTDGGLFDTEQLEDAMQTVMDTYAGGIGTNYRFHEKELGIADDKIARLTELSDQLHAADYQELMYIYELRERLLVCRSVIAHLKARKETRWHSFAENLDYPEKDDAHWKKYVNSRMKNGKLEIVFRDLVEEGQNYEHCH
>HCE35137.1
MKTIIEDNIDILVVGAGLGGTGAAYEARYWGRDKKIVIAEKANIDRSGAVAQGLYAINCYMGTRWGENNPEDHVRYARMDLMGMVREDLAFDMARHVDSAVHKFEEWGLPLMKDPKRADLPEGDIGKGAYMREGRWQIMIHGESYKPIVAEAAKVNADEGKTFNRIMVTHLLMDDAQDNRVAGAVGFNVRTGNYHVFKSKTVIVGAGGASNIFKPRSVGEGAGRVWYAPWSSGSAYGLLIEAGAKMTQMENRIVLARFKDGYGPVGAYFLHLHTYTQNGYGDEYESKWFPELAERVGKAYLDTENQHFSHKPIPTCLRNHAFISEVAAGRGPIHMVTVEAFQDPHLEEVGWE
>HCE79292.1
MPKIWFYNPGLACAEPEIVEKETDILIVGGGMAACGAAVEAVQWAKPHGLRILLCDKAAMERSGAVAMGLSAINTYIGENKPDDYVRMVRCDLMGIVREDLVFDVGRHVDDTVHCFEEWGLPIWKKDPNTGKTLDGAEAKAKGLTLKNGAQPVRSGRWQIMINGESYKVIVAEAAKNALASYDKAEIIERCFIVRPLLDANDKGRCAGAVGFSVRENKIYIIKAKATLLTTGGAVNIFRPRSIDEGKGRAWYPVWNPGTGYAMCAMTGAKLVLMENRFIPARFKDGYGPVGAWFLLFKARATNAFGEDYVAKHKDELKKFAPYGEASHIGTCLRNHAMLIEMEQGRGPIYMHTEWALQEAAEKMDKKEFKHLIAEAWEDFLDMCVTQAGLWACLNIEPEKVPSEIMPTEPYLLGSHAGCAGAWVCGPNEDWVPEEYKAPWKEIGLYNRMTTIKGLFCAGDTVGASGHKFSSGSHVEGRIAAKAMIQYCLDNKDYTPTIKETAEELKKEIYGPWYRFEEFKNASTHYEINPNYLIPRHIQARLMKLMDEYVAGASTFYKTNKVMLERGLDLLRMLKEDMEYAAARDLHELMRAWENRHRVWTAEAHLLHILFREETRYPGYFYRTDFPSLDDANWRCFTLSSWDPETKEWTLETYPYVQIIPDPLGP
>HCF04949.1
MPQIPVKDPVKGLPLAEPELVELETDALIVGGGMGACGVAYEACRWADKHGVRVLLVDKASLERSGAVAQGLSAINTYLGENEPDDYVRMVRTDLMGLVREDLIFDLGRHVDDSVHLFEEWGLPCWIKKDGKNLDGAEAKKQGLSLRNGDTPVRSGRWQIMINGESYKCIVAEAAKKALGEERYMERIFIVKLLLDAKEENRIAGAVGFSVRENKVYVIKANAICCACGGAVNVYRPRSTGEGMGRAWYPVWNAGSTYTMCAQVGAEMTMMENRFVPARFKDGYGPVGAWFLLFKAKATNAKGEDYCVTNRAMLKPYEDRGYAKGQVIPTCLRNHMMLREMREGRGPIYMDTATALQTTFKELTPKEQKHLESEAWEDFLDMCVGQANLWAAMNIKPEERGSEIMPTEPYLLGSHSGCCGIWVSGPDEEWVPEEYKVRADNGKVYNRMTTVNGLFTCADGVGASGHKFSSGSHAEGRIVGKQMVRWCVDHKDFKPTLQIDAEALKKEIYQPWYTYEQYKGASTDPVVNPHYITPHNFMMRLIKATDEYGGGVATLYTTSEKLLDTGFALLDMLEEDSKKLAARDLHELLRCWEQYHRLWTVRLHMQHIRFRQESRYPGFYYRADFMGLDDSKWKCFVNSKYDPKTGETTVFKRHYYQIIPD
>HCF07554.1
MKNRIIDTDVLIIGGGTAGCFAGITLGKKKDLDVLIVEKANIVRSGCLAAGVNAINAYITKGRVPQDYVDYCKKDADGIVREDLLLSMSERLNHVTKVMEDLGLVILKDENGEYVARGNRNIKINGENIKPILADAVKKQDNVAVINHLNITDFIVENNKIKGAYGFDVNDAVFYEINAKAVLVATGGAAGLYRPNNPGFSRHKMWYPPFNTGAGYAMGINAGAEMTTFEMRFIALRCKDTIAPTGTIAQGVPAKQLNSNGEVYENKYGLTTSQRLYGTVTENREGRGPCYLGTKGISREQEEDLYKAYLNMAPSQTLKWLEAAGGPSEENVEIEGTEPYIVGGHTASGYWVDNNRETTIHGLYAAGDVAGGCPQKYVTGALAEGEIAAQAIAERLEGSGKGFVVNEVADSELSENAFAKKSEYERFLNNKQGLVDIEQTEEAMQKIMDQYAGGISTDYQYNEARLELADEKIKFLEQSIDNLAAQDADDLLRIYEIRERLTVCRSVIAHLKARKETRWHSFAENMDYPAKSDDWLKYVNSRKENGEIKIIIRDLVRGGDSYEHSDK
>HCF47281.1
MKTEKISTDVLIIGGGTAGCYAALTISENSDKKVLICEKAHIKRSGCLAAGVNALNAYIVEGRKPQDYVDYAKKDADGIVREDLLLTMSEKLNKVTDRLEKLGLVILKDENGKYVTRGNRNLKINGENIKPILADAVEKAKNVTVLNRVNIFDYSVKDNKINGAFGFGIESGIFYTIEAKAVIIATGGAAGLYKPNNPGFSRHKMWYPPFNTGAGYAMGIRAGAEMTTFEMRFIALRCKDTIAPTGTLAQGVGAKQINSLGEVYETKYGLTTSERVYGTVNENQGGRGPCYLRTEGITAEQDESLLKAYLNMAPSQSIKWIESGRNPSRQNVEIEGTEPYIVGGHTASGYWVDTDRATTIEGLFAGGDVAGGCPQKYVTGALAEGEIAGLSAVKYIDRKESFEKISDEDTNYHLRETEKYLTDRHSLYTTEQLEEAMQTVMDSYAGGIKTNYRFNEKQLDIADCKIRQLETLTDDLYAEDFQELMYICELKERLTVCKSVIAHLRARKETRWHSFAENLDYPEKDDRNFKKYVNSRLENGEIKIIIRDLVTGGEKYEHSN
>HCF89384.1
MAAATAKEIAPDLAVTVIEKAHIDRSGCLAAGMNAINAYLNPGETPESFTQFVRNDACGLIREDLVLSIAGRLNEMVAKVESWGLPVVKDADGSYKRRGRWNVEIFGESLKPILAEAVRKAGATVFNRMAVADLICHEGRVAGAIAFSVRDASLHVFLAKAVIVCTGGASGLYRPNNQGSAHHKIWYSPFNTGAGYAIGLRAGAEMTSLEMRFIALRTRDVIAPTGTLALGFGAPQVNALGVEFMKENYAQVGGERAPTPWRVYAPTREYAEGRGPCFLDTRGLSPERVRALKEAYLSMYPGIVLYWAANDLDPAHEPIEICGTEPYVMGGHCQAGYWIDEQRRTTLPGLYAAGDVSGGAPYKFVSGCWVEGAIAAETAVADIMDVRTMMADIGTLGDGIEASRARILAPYRRDSQTPGPVVLPQEAEERLQKIMDEYAGGLSSAYQTNKAMLTMAEQKLDALEKQLTYLMARSPHDLMQAHEVIDRLLVAQALVKHMLTREETRWPAFHSRSDFPERNDADWLNFVNTRYNKERGAWHISRRPYTKMV
>HCF93117.1
MAAATAKEIAPDLAVTVIEKAHIDRSGCLAAGMNAINAYLNPGETPESFTQFVRNDACGLIREDLVLSIAGRLNEMVAKVESWGLPVVKDADGSYKRRGRWNVEIFGESLKPILAEAVRKAGATVFNRMAVADLICHEGRVAGAIAFSVRDASLHVFLAKAVIVCTGGASGLYRPNNQGSAHHKIWYSPFNTGAGYAIGLRAGAEMTSLEMRFIALRTRDVIAPTGTLALGFGAPQVNALGVEFMKENYAQVGGERAPTPWRVYAPTREYAEGRGPCFLDTRGLSPERVRALKEAYLSMYPGIVLYWAANDLDPAHEPIEICGTEPYVMGGHCQAGYWIDEQRRTTLPGLYAAGDVSGGAPYKFVSGCWVEGAIAAETAVADIMDVRTMMVSIGILGDGIEASRARILAPYRRDSQTPGPVVLPQEAEERLQKIMDEYAGGLSSAYQTNKAMLTMAEQKLDALEKQLTYLMARSPHDLMQAHEVIDRLLVAQALVKHMLTREETRWPAFHSRSDFPERNDADWLNFVNTRYDKERGAWHISRRPYTKMV
>HCG04450.1
MPMIPVKEQAKGVAIADPIVKEHDVDILIVGGGMGSCGTAFEVVRWADKYAPDLKIMLLDKATLERSGAVAQGLSAINTYLGKNPADDYVRMVRTDLMGLVREDLIFDLGRHVDDSVHLFEEWGLPCWIKDEHGHNLDGAQAKAAGKSLRNGDDPVRSGRWQIMINGESYKCIVAEAAKNALGEARIMERIFIVKLLLDANTENRIAGAVGFNLRANEVHIFRTNAMMVACGGAVNVYKPRSTGEGMGRAWYPVWNAGSTYTMCAQVGAEMTMMENRFVPARFKDGYGPVGAWFLLFKAKATNYKGEDYCATNRAMLKPYEDRGYAKGHVIPTCLRNHMMLREMREGRGPIYMDTKTALQTTFATMTPEQQKHLESEAWEDFLDMCVGQANLWACMNIQPEERGSEIMPTEPYLLGSHSGCCGIWVSGPDEPWVPEDYKVRADNGKVYNRMTTVMGLWTCADGVGASGHKFSSGSHAEGRICGKQMVRWCIDHKGFKPAIKETAEELKQLIYRPYFNYLAGKDASTDPVVNPTYISPKNFMMRLVKCTDEYGGGVGTYYTTSAAALDTGFALMDMLEEDSLKLAARDLHELLRCWENYHRLWTVRLHMQHIRFREESRYPGFYYRADFMGLDDSKWKCFVNSKHDPKKGETKIFKKPYYQIIPTE
>HCG04712.1
MANRKASRAVDIAPRSLAEVRTETVECDLLIIGGGNAGCFVATEAKRLDPSLRVVIMEKAEIMRSGACSAGMDALNTYIPEGKTPEDLVRWSRAQVGGGPLREDLALSNAEELNEAIDDLERWGLPILRDENGKIRYRGKWDISIHGEQLKPIMAEKAIEAGAEVYNRVVGTGLLMDGGRCVGAMGLGVRDGLFYVFRARSVVVSTGGAGTLYKSYTADSTDSGAQIWMCPYCVGSGYAMGFRQGAELSSLEQRWVATRTKDFCGPVDTISVGYKAPIINCKDERVMSRYAHLGGDAAPRFIRANAPMEEWLAGRGPCYCDTRNMAPELVQAMMTDYLNERPSFVLFLASRGQDVTKEPIEIYGSDPYIMGGHTMGGFWVDMQRMTTVPGLFAAGETAGGNPNKFVGGCAAEGKLAARGAMAYMAALDAAPPTESADAAVSAQVESEKARVYAPLLRGKDYDGVTPTEMKERLQRLMDEYAGGSSQFYRTNEERLDYALRHIKMLQSQFAYLKAADLHDLMQANETMDRVDVAEAVVHHLKARRETRWAGWQTRSDYPGRDDANFDCFVETRRDPATGEVTAFTRPYEQLVPGDRFKA
>HCH00134.1
MEKEVNSFQFVGKPEVIEIDCDLLLIGGGMAGAGAAFEACRWATPKGLKVVMLDKAAVDRSGAVAQGLSAINTYIGENDVQDYVRYVRADLMGITREDLVWDLGRVIDDSVHLFEEWGLPIWKRADDGSSMDGFQARDAGKALLKDGGAPVRSGKWQIMINGESYKAIVGEVAKSALEFNRQATGMDQNLYERVFTTRLLLDANVPNRVAGAISFSVRENKVYVVKANATLNGAGGAVNIFRPRSVGEGMGRAWFPVWNSGSGYAMGIQAGAELTLMENRFVPMRFKDGYGPVGAWFLFFKATATNSLGEDYCVKYADKLKELYAPYDSPMTTNLRNCAAMWDMQAGNGPIMMHTDKALQEMAKTMDAKKLKHLEAEAWEDFLDMTIPQAGLWAANNIEPDKVPSELMPSEPYLLGSHAGCAGFWCSGPGDIPGAPAEWSWGYNRMSTVDGLFMAGDVVGASGHKFSSGSHAEGRIAAKSMVSWCLDHADYKPAIKESVDDLVAEIYLPMELYGKYKPYTTSPDSVDVNPNYIKPRMLQFRLMKIMDEYVGGVSTWYVTSKTMLDEGLKRLALLKEDSSRMAAKDLHELLRCWENYHRIWAAEAHARHIMFREETRYPGYYFRGDFPKINDAEWKCFNNSKFDPNTGDWVNFKKDYVKLVD
>HCH82020.1
MKINGLKKLTTDVLIIGGGTAGCYAALTIKEQSDTASIIIAEKANIKRSGCLAAGVNAINAYIVEGKKPEDYVDYAKNDADDIVREDLLLTMSERLNEVTAKMEKLGLVILKDENGKYVARGNRNIKINGENIKPILASAVEALDGVTVINRLNITDYIVKDNKILGAIGFNIDDGYAYEIRAKKVLCATGGAAGLYKPNNPGFSRHKMWYPPFNTGAGYAMGINAGAEMTTFEMRFIALRCKDTIAPTGTIAQGVGAKQINSKGEVYEDKYGLTTSQRVYGTVRENIEGRGPCYLRTEGISSEQDESLKKAYLNMAPSQTLKWIESGKNPSEQNVEIEGTEPYIVGGHTASGYWVDTNRRTTIDGLYAAGDVAGGCPQKYVTGAMAEGEIAAIDIVKALKEEAELADIFSSQDAVYGCHDIKDDYKALDSFADEFVNKKLLEYNAYLERQDEVFSTEQLEEAMQKVMDTYAGGIGSHYQFNEKQLELAKQKIEQIITLSGNVSAADYHGLMFVYELKERLTVCQVLIEHLKARKETRWHSFAENLDYPDKSDEWLKYVNTRKNGDNIEVIFRNLVGRGETYEHSDR
>HCI12696.1
MSYQTIIEDDIDILVAGAGLGGTGAAFEARYWGQNKKIVIAEKANIMRSGAVAQGLYAINCYMGTRFGENNPEDHVRYARIDLMGMVREDLAFDMARHVDSTVHNFEEWGLPIMRNEKSGAFLREGRWQIMIHGESYKPIVAEAAKKSADKVFNRVCLTHLLMDESKENRVAGAVGFNVRTGNYHVFKSKTVVCGAGGASNIFKPRSVGEGAGRVWYAPWSSGSAYGLMIEAGAKMTQMENRIVLARFKDGYGPVGAYFLHLKTYTQNAYGEEYESKWFPALQQMVGKEYLDPEVSHRTHRPIPTCLRNHAIINEVNAGRGPIHMVTMEAFQDPHLEEIGWHNFLGMTVGQAVLWAATDVDPKYENPELTTSEPYVMGSHATGCGAWCSGPQDVSPPEYYWGYNRMTTIEGLFGAGDAVGGTPHAFSSGSFTEGRLAAKAACKYID
>HCI66677.1
MQIENKKILHTDILIIGGGTAGCYAALTIREQSDYSIVIAEKANIKRSGCLAAGVNAINAYIVDGRKPEDYVEYAKKDADGIVREDLLMTMSEGLNRVTHKMENLGLVILKDENGNYVARGNRNIKINGENMKPLLAKAVEKLEDVTILNRINITDYIVEENEIKGAFGFSIEEGTAYEIRAKKVLCATGGAAGLYRPNNPGFSRHKMWYPPFNTGAGYAMGIRAGAEMTTFEMRFIALRCKDTIAPTGTIAQGVGAKQVNAKGEVYEDKYGLTTSERVYGTVMENLEGRGPCYLRTEGITAEQDESLKKAYLNMAPSQTLKWLESGKNPSEQNVEIEGTEPYIVGGHTASGYWVDTDRETTIHGLFAAGDVAGGCPQKYVTGAMVEGEIAAKKIVSQLNEERDKEMTADENTEKKVLDAKITEYNRYLSNEGSMYETEALEEAMQKVMDEYAGGISTHYQFNEKQLALAKEKIEKIEKLAENVNAGDMHELMFVYELKERLTVCKSVIAHLFARKETRWHSFDENLDYPKKSGDWLKYVNSKMEDGKITVFTRKLVGREEHYEHHDESGAL
>HCI93276.1
MNIENKKILHTDILIIGGGTAGCYAALTIREKSDYSIIIAEKANIKRSGCLAAGVNAINAYIVKGRKPEDYVDYAKKDADGIVREDLLMTMSEGLNRVTDKMEKLGLVILKDENGEYVARGNRNIKINGENMKPLLAEAVSKLTDCTVINRINITDYIVEDNTIKGAYGFSIEDATAYEIRAKKVLCATGGAAGLYRPNNPGFSRHKMWYPPFNTGAGYAMGIRSGAEMTTFEMRFIALRCKDTIAPTGTIAQGVGAKQVNSLGEVYETKYGLTTSERVYGTVMENLEGRGPCYLRTEGISPQQDESLRKAYLNMAPSQTLKWVEAGKNPSEQNVEIEGTEPYIVGGHTASGYWVNTERETTIHGLYAAGDVAGGCPQKYVTGAMVEGE
>HCJ07609.1
MERLQVRRIQTDVLIVGGGTAGCYAALTISRNSNLSVLIAEKANIKRSGCLAAGVNAINAYITKGHVPQDYVDYATKDAAGIVRGDLLLTAAEHFNEVTEDMERLGLVILKDENGDYVARGNRNIKINGENFKPILAKAVEEAERVEVLNHINITDLLVEDNRVYGAVGFSVTDEVAYEIHANAVLIATGGAAGLYRPNNPGFSRHKMWYPPFNTGAGYAMGIRAGAEMTSFEMRFIALRCKDTIAPTGTIAQGVGAKQVNSRGTVYEKHYGLTTSERVYGTVRENQLGHGPCYLQTSGITDKQNEELLKAYLNMAPSQTLRWIETGKMPKEQDVEIQGTEPYIVGGHTASGFWVDTNRQTTIHGLYAAGDVAGGCPQKYVTGALAEGEIAAVDIIRRLEENREEWIPSDPAFLQENANRTLLEYEKIRATEQPAFTIEELEEAMQKVMDEYAGGIATGYQYNENQLQLADEKIDQIIALTDHIGARDMHELLFAYELKERLVVCKSLIAHLRGRKETRWHAFNENQDYPETDEAYYRYLNSRXRMRDGRIELIWRDIVKEGEYEHTN
>HCJ12898.1
MKTIIEDNIDILVVGAGLGGTGAAYEARYWGRDKKIVIAEKANIDRSGAVAQGLYAINCYMGTRWGENNPEDHVRYARMDLMGMVREDLAFDMARHVDSAVHKFEEWGLPLMKDPKRADLPEGDIGKGAYMREGRWQIMIHGESYKPIVAEAAKVNADEGKTFNRIMVTHLLMDDAQDNRVAGAVGFNVRTGNYHVFKSKTVIVGAGGASNIFKPRSVGEGAGRVWYAPWSSGSAYGLLIEAGAKMTQMENRIVLARFKDGYGPVGAYFLHLHTYTQNGYGDEYESKWFPELAERVGKAYLDTENQHFSHKPIPTCLRNHAFISEVAAGRGPIHMVTVEAFQDPHLEEVGWE
>HCJ51780.1
MSYQTIIEDDIDILVVGAGLGGTGAAFEARYWGQNKKIVIAEKANIMRSGAVAQGLYAINCYMGTRFGENNPEDHVRYARIDLMGMVREDLLFDMARHVDSTVHNFEEWGLPIMRNQKTGSYLREGRWQIMIHGESYKPIVAEAAKKSADKVFNRVCVTHLLMDESKENRVAGAVGFNVRTGNYHVFKSKAVICGAGGASNIFKPRSVGEGAGRVWYAPWSSGSAYGLMIEAGAKMTQMENRIVLARFKDGYGPVGAYFLHLKTYTQNAYGEEYESKWFPALQQMVGKEYLDPEVSHRTHRPIPTCLRNHAIINEVNAGRGPI
>HCJ77107.1
MEIKNRKVLDTDILIIGGGTAGCYAALTIAEQSDAKVIIAEKANIKRSGCLAAGVNAINAYIVEGRKPEDYVDYAKKDADGIVREDLLLTMSEGLNRVTEKMEKLGLVILKDENGKYVARGNRNIKINGENIKPLLASAVEALPNVTILNRVAITDYLVKENRIYGAVGFSIEDETAVEIRAKKVLCATGGASGLYRPNNPGFSRHKMWYPPFNTGAGYAMGIESGAEMTTFEMRFIALRCKDTIAPTGTIAQGVGAKQVNALGEVYETKYGLTTSQRVYGTVKENLLGHGPCYLRTEGISAEQDDSLKKAYLNMAPSQTLKWIEQGKNPSEQNVEIEGTEPYVVGGHTASGYWVDTRRESTIHGLYAAGDVAGGCPQKYVTGAMVEGEIAAKAMVEDLAEENAASHEMTGEEKAFCDSRFEEKIKEYDKILTNQSGLYDTEQLEEAMQKVMDTYAGGISNHYQFNENQLNLAEEKIEKLKELSKELGASNMHELMFVYELKNRLTVCETLIYHLRARKETRWHSFAENLDYPDKSDEWLKYVNTRKENGKIHVLFRELVKRGETYEHSY
>HCJ77482.1
FDMARHVDSAVHKFEEWGLPLMKDPKRADLPEGDIGKGAYMREGRWQIMIHGESYKPIVAEAAKVNADEGKTFNRIMVTHLLMDDAQDNRVAGAVGFNVRTGNYHVFKSKTVIVGAGGASNIFKPRSVGEGAGRVWYAPWSSGSAYGLLIEAGAKMTQMENRIVLARFKDGYGPVGAYFLHLHTYTQNGYGDEYESKWFPELAERVGKAYLDTENQHFSHKPIPTCLRNHAFISEVAAGRGPIHMVTVEAFQDPHLEEVGWENFLGMTVGQAVLWAATD
>HCJ96091.1
MKIEKLSTDILIIGGGTAGCYAALTISENSDKKVLICEKAHIKRSGCLAAGVNALNAYIVEGRKPQDYVDYAKKDADGIVREDLLLTMSEKLNEVTDRLEKLGLVILKDENGKYVTRGNRNLKINGENIKPILASAVEKTKNVEILNRVNITDFAVKNNKINGAYGIGIENDTFYIIEAKAVIVATGGAAGLYKPNNPGFSRHKMWYPPFNTGAGYAMGINAGAEMTTFEMRFIALRCKDTIAPTGTLAQGVGAKQVNSLGEVYETNYGLTTSQRVYGTVNENQEGRGPCYLRTEGITAEQDESLLKAYLNMAPSQTIKWIESGKNPSQQNVEIEGTEPYIVGGHTASGYWVDTKRATTIDGLFAGGDVAGGCPQKYVTGALAEGEIAGMSAVEYVNNHTQAPQLEDEITDKHIVEVERFLTKKDTRYTTEQLEEAMQTVMDSYAGGIKTNYRFNEKQLDIADYKIKQLIKLSDSLYAEDFQELMYIYELRERLTVCRSVIAHLKARKETRWHSFAENLDYPNKDDKNFNKYVNSRLENGEIKIIIRDLVEGGKSYEHCD
>HCJ97895.1
MKTIIEDNIDILVVGAGLGGTGAAYEARYWGRDKKIVIAEKANIDRSGAVAQGLYAINCYMGTRWGENNPEDHVRYARMDLMGMVREDLAFDMARHVDSAVHKFEEWGLPLMKDPKRADLPEGDIGKGAYMREGRWQIMIHGESYKPIVAEAAKVNADEGKTFNRIMVTHLLMDDAQDNRVAGAVGFNVRTGNYHVFKSKTVIVGAGGASNIFKPRSVGEGAGRVWYAPWSSGSAYGLLIEAGAKMTQMENRIVLARFKDGYGPVGAYFLHLHTYTQNGYGDEYESKWFPELAERVGKAYLDTENQHFSHKPIPTCLRNHAFISEVAAGRGPIHMVTVEAFQDPHLEEVGWENFLGMTVGQAVLWAATDIDPKYINPELTTSEPYVMGSHATGCGAWCSGPEDISGNIPEYYWGYNRMTTVDGLFGAGDSVGGTPHAFSSGSFTEGRLSAKAACKYIDDGKANGININQKQIDDRKEEIYRPLETYTIGRNEIVGGTVSPSYILPFPGLQRLQKLMDEYAGGVTVQYMTNDKLL
>HCK62710.1
MKTIIEDNIDILVVGAGLGGTGAAYEARYWGRDKKIVIAEKANIDRSGAVAQGLYAINCYMGTRWGENNPEDHVRYARMDLMGMVREDLAFDMARHVDSAVHKFEEWGLPLMKDPKRADLPEGDIGKGAYMREGRWQIMIHGESYKPIVAEAAKVNADEGKTFNRIMVTHLLMDDAQDNRVAGAVGFNVRTGNYHVFKSKTVIVGA
>HCL81955.1
MKKILPKTIKDVEEVRIETDLLIIGGGNSGCFVAIEAKEKNPDIDVTIMEKAHIDRSGALAAGMDAINTYIGEGETPETIVAWSRAQVGGGPLREDLALSNAKILNECVESLEKWGVPFKKDEKGKYKRRGRFDISIHGEQLKPIIAEKTKSYNPRILNRVAATNLIKEGDRVVGAMGFGIRDGKFYVIKAKATVVSTGGAAGLYRSATNDGTTSHHQMWMCPFNVGTGYAVGVRAGAEFTLMEQRWCAARVKDFTGPVDTISVGYKAKMINSKGEMILQERYAHLGGDTAPRYIRANAPMNEWSEGRGPTFVDTRHLSPEQVRDLKIDYLNERPTYVLFLAARGQDPAKEPLEIYGSDPYIVGGHTGSGYWVDIDRMSTHRGLFAAGECAGGMPNKFVGGCAAEGVLAARGALKYIASVQHGNDDENQAAGEKERVFSPLLKGLGMEAKYNIPAGQDQRGQYDGVTPEEMEERFQRLMDEYAAGVGQFFKCNEEQLNYALKHIKMLKEQVGKLFATDLHELVLVHDVIDRLEVAEVVVMHLRERRESRWPGWQTRTDYPGVDPSLDCFINSRKNLETGEIEMLKRPYEQILPGSRTSAPSPIPLSAETA
>HCL89085.1
MKTEKISTDVLIIGGGTAGCYAALTISENSDKKVLICEKAHIKRSGCLAAGVNALNAYIVEGRKPQDYVDYVKKDADGIVREDLLLTMSEKLNEVTDRLEKLGLVILKDENGKYVTRGNRNLKINGENIKPILADAVEKAKNVTVLNRVNIFDYSVKDNKINGAFGFGIESGIFYTIEAKAVIIATGGAAGLYKPNNPGFSRHKMWYPPFNTGAGYAMGIRAGAEMTTFEMRFIALRCKDTIAPTGTLAQGVGAKQINSLGEVYETKYGLTTSERVYGTVNENQEGRGPCYLRTEGITAEQDESLLKAYLNMAPSQTIKWIESGRNPSRQNVEIEGTEPYIVGGHTASGYWVDTDRATTIEGLFAGGDVAGGCPQKYVTGALAEGEIAGLSAVKYIDSKESFEKISDEDTNYHLRETEKYLTDRHSLYTTEQLEEAMQTVMDSYAGGIKTNYRFNEKQLDIADCKIRQLETLTDDLYAEDFQELMYICELKERLTVCKSVIAHLRARKETRWHSFAENLDYPEKDDRNFNKYVNSRLENGEIKIIIRDLVTGGEKYEHSN
>HCM19067.1
MPQTNLHQADILIIGGGTAGCMAAATAKEIAPDLAVTVIEKAHIDRSGCLAAGMNAINAYLNPGETPESFTQFVRNDACGLIREDLVLSIAGRLNEMVAKVESWGLPVVKDADGSYKRRGRWNVEIFGESLKPILAEAVRKAGATVFNRMAVADLICHEGRVAGAIAFSVRDASLHVFLAKAVIVCTGGASGLYRPNNQGSAHHKIWYSPFNTGAGYAIGLRAGAEMTSLEMRFIALRTRDVIAPTGTLALGFGAPQVNALGVEFMKENYAQVGGERAPTPWRVYAPTREYAEGRGPCFLDTRGLSPERVRALKEAYLSMYPGIVLYWAANDLDPAHEPIEICGTEPYVMGGHCQAGYWIDEQRRTTLPGLYAAGDVSGGAPYKFVSGCWVEGAIAAETAVADIMDVRTMMV
>HCN20380.1
MKVGQLAPERYRMTTKVVNIDTDILIIGGGAAGCYAAVEAKTLEPGVRCLIMEKAHIDRSGCLAMGLNSINAYLHPGQDPGSYLNYVKKEFMDVLREDLVLSIAEGLNDVVRKVEKWGLPIEKTNDGNYKPRGKRGVRVHGERLKPILAEAVRRSKVNVLNRVAATNLIVSDGRVTGAFGLGVRDGQLYVVKARGVIVAAGGASGLYRPANSGNGRHLIWYCPWNVGTGYALGIRAGAEMTSFENRFVALRVKDVQAPTGTLALGAGAKQINARGEPYLDKYYADHPIRNSSTYFRLLTTMLENAAGRGPCYLDLSHLGRGTKEERQFKEDLLHMSPTAALLWAGRKGSGGXAAVSRYPAANPI
>HCO34395.1
MQGGTWRLKNRIIDTDVLIIGGGTAGCFAGITLGKKKDLDVLIVEKANIVRSGCLAAGVNAINAYITKGRVPQDYVDYCKKDADGIVREDLLLSMSERLNHVTKVMEDLGLVILKDENGEYVARGNRNIKINGENIKPILADAVKKQDNVTVINHLNITDFIVENNKIKGAYGFDVNDAVFYEINAKAVLVATGGAAGLYRPNNPGFSRHKMWYPPFNTGAGYAMGINAGAEMTTFEMRFIALRCKDTIAPTGTIAQGVPAKQLNSNGEVYENKYGLTTSQRLYGTVTENREGRGPCYLGTKGISKEQEEDLYKAYLNMAPSQTLKWLEAAGGPSEENVEIEGTEPYIVGGHTASGYWVDNNRETTIHGLFAAGDVAGGCPQKYVTGALAEGEIAAQAIAERLEGSGKGFVVNEVADSELSENAFAKKHEYESFLNNKQGLVDIEQTEEAMQKIMDQYAGGISTDYQYNEARLELADEKIKFLEQSIDNLAAQDSDDLLRIYEIRERLTVCRSVIAHLKARKETRWHSFAENMDYPAKSDDWLKYVNSRKENGEIKIIIRELVRGGDSYEHSDK
>HCP09325.1
MPKIWFYNPGLACAEPEIVEKETDILIVGGGMAACGAAVEAVQWAKPHGLRILLCDKAAMERSGAVAMGLSAINTYIGENKPDDYVRMVRCDLMGIVREDLVFDVGRHVDDTVHCFEEWGLPIWKKDPNTGKTLDGAEAKAKGLTLKNGAQPVRSGRWQIMINGESYKVIVAEAAKNALASYDKAEIIERCFIVRPLLDANDKGRCAGAVGFSVRENKIYIIKAKATLLATGGAVNIFRPRSIDEGKGRAWYPVWNPGTGYAMCAMTGAKLVLMENRFIPARFKDGYGPVGAWFLLFKARATNAFGEDYVAKHKDELKKFAPYGEASHIGTCLRNHAMLIEMEQGRGPIYMHTEWALQEAAEKMDKKEFKHLIAEAWEDFLDMCVTQAGLWACLNIEPEKVPSEIMPTEPYLLGSHAGCAGAWVCGPNEDWVPEEYKAPWKEIGLYNRMTTIKGLFCAGDTVGASGHKFSSGSHVEGRIAAKAMIQYCLDNKDYTPTIKETAEELKKEIYGPWYRFEEFKNASTHYEINPNYLIPRHIQARLMKLMDEYVAGASTFYKTNKVMLERGLDLLRMLKEDMEYAAARDLHELMRAWENRHRVWTAEAHLLHILFREETRYPGYFYRTDFPSLDDANWRCFTLSSWDPETKEWTLETYPYVQIIPDPLGP
>HCQ06766.1
MKIEGKKILHTDVLIIGGGTAGCYAAMTIREQSDYSIIIAEKANIKRSGCLAAGVNALNAYITKGHVPQDYVDYATKDADGIVRPDLLLTMSEGLNRVTAKMEQLGLVILKDENGEYVARGNRNIKINGENFKPLLADAVSKLDDVTVINQLNITDYLVNNNKIEGAVGFSIADGTAYEIRAKKVLIATGGAAGLYRPNNPGFSRHKMWYPPFNTGAGYAMGIEAGAEMTTFEMRFIALRCKDTIAPTGTIAQGVGAKQINAHGEVYETKYGLTTSQRVYGTVEENVQGRGPCYLRTEGISAEQDESLLKAYLNMAPGQTLKWVESGKNPSEQNVEIEGTEPYIVGGHTASGYWVDTERETTIHGLYAAGDVAGGCPQKYVTGALVEGEIAANSIVQKLNEEQVADTAASDEEAVLENKIAEYDAFLTKQDPAFTVEELEEAMQKVMDQYAGGIGTHYQFNEKQLAMAEEKIKKLQILAKGLAAADMHELMFIYELKERLTVCLTVIAHLRARKETRWHSFAENLDYPEKSDAWLCYVNSKKNGDQITMIRRDLVKGGETYEHRD
>HCQ70268.1
MKTIIEDNIDILVVGAGLGGTGAAYEARYWGRDKKIVIAEKANIDRSGAVAQGLYAINCYMGTRWGENNPEDHVRYARMDLMGMVREDLAFDMARHVDSAVHKFEEWGLPLMKDPKRADLPEGDIGKGAYMREGRWQIMIHGESYKPIVAEAAKVNADEGKTFNRIMVTHLLMDDAQDNRVAGAVGFNVRTGNYHVFKSKTVIVGAGGASNIFKPRSVGEGAGRVWYAPWSSGSAYGLLIEAGAKMTQMENRIVLARFKDGYGPVGAYFL
>HCS03590.1
MQINGLNRLATDVLIIGGGTAGCYAALTIREKSDASIIIAEKANIKRSGCLAAGVNAINAYIVEGRKPEDYVEYAKKDADDIVREDLLLTMSERLNEVTAKMEKLGLVILKDENGRYVARGNRNIKINGENIKPILADAVNSLENVIVINRLNITDYIVKDNTILGAVGFNIDTGEAYEIRAKKVLCATGGAAGLYKPNNPGFSRHKMWYPPFNTGAGFAMGINAGAEMTTFEMRFIALRCKDTIAPTGTIAQGVGAKQVNSLGEVYENRYGLTTSQRVYGTVRENIEGRGPCYLRTEGISSEQDESLKKAYLNMAPSQTLKWIESGKNPSEQNVEIEGTEPYIVGGHTASGYWVDTNRRTTINGLYAAGDVAGGCPQKYVTGAMAEGEIAAEDIVKELNRSDITENAFSQITADEYADKLTDERIKEYNEYLRREDKDTIFSTEELEEAMQKVMDTYAGGIGSHYQFNEKQLKLAKEKIEQIETLSEKANAKDYHELMFVYELKERLTVCQVLIEHLKARKETRWHSFAENLDYPEKSDEWLKYVNTRKVDGRIEVKYRNLVGRGETYEHSN
>HCS16108.1
MSKDFEVRQINTDVLIIGGGTAGCYAALTLSRDTGLSVVIAEKAHIKRSGCLAAGVNAINAYITKGHAPQDYVDYARKDAAGIVREDLLLTAAEHFNEVTADMENLGLVILKDENGDYVTRGNRNIKINGENFKPILAKAVQEQENVSVINRVNITKLLTKDNKVYGAVGFSLEDETAYEIHAGAVLVATGGAAGLYKPNNPGFSRHKMWYPPFNTGAGYAMGIRAGAEMTSFEMRFIALRCKDTIAPTGTIAQGVGAKQINSKGFVYEDKYGLTTSERVYGTVRENQLGNGPCYLKTSGIDKDQEENLLKAYLNMAPSQTLKWIETGELPGEQDVEIEGTEPYIVGGHTASGYWVDTNRETTIHGLYAAGDVAGGCPQKYVTGALAEGELAAKAIEKQLRGTSVADGADEEIARQAQEETAAYQDILAGEQSPFTAEELEEAMQKVMDEYAGGISTHYQYNEKQLKLADEKIDQLTALADELTAQNMHELLFVYELKERLIVCKSLIAHLRGRKETRWHSFNENLDHPNEDESFFKYVNSRLEDGKIRIILRDIVKEGSYEHTN
>HCS91651.1
MAAEFDNPTRIEEEIDILIIGGGMGACGAAYEICPWLEQAKAQGVDLKVKLVDKAAIDRSGAVAQGLSAINTYLGEQDPADYARMVSNDLMGIARDDLAYDLGRHVDDSVHLFEEWGLPIRKQPGETDKPLVEGGKPMRSGEWQILINGESYKCIVAEAAKKALGAERIQEHVFIVRLVNDKNDKNRIAGAVGISVRENQLFVYRFKACLLVAGGCVNMFRPRAVGEGMGRTWSPVWNAGSTYAMAAEAGAELTMMESRFVPTRFKDGYGSVNAWFHLFKAKATNAVGENYLETNKELLDDYLPYGQAKVPASCLRGHLMLQELQKGRGPIYIDTVSALGKLTETMTPKEIKRLEAEAWEELLDMCISQAGVWAGENLEPEKKKPEIMLSEPYLLGSHSGCCGIWTSGPEDLGAPTSEEHPDKDKIPDHLPQGWNWGYRCMTTVKGLFTAADGVGASGHKFSSGSHAEGRLAAKAMVKFCMDNKDHKPELDTSVEELVEQVYKPIRNYLEHKDDTTAVDVNPNYITPKMLQLRLQKIMDEYVAGVSSMYQTNAHMLGVAENKLEMLKQDAAKMRAKDLHELLRAWENYHRIITAEAHMKHIQFREESRYPGFYYRMDYNFVDEENWKCFVNSVYNKETKVWTCFKRAHVDLVDKTKLFKERLQREAQ
>HCS92420.1
MAYKTVIEDDIDVLVAGAGLGGTGAAFEARYWGKDKKIVIAEKANIDRSGAVAQGLYAINCYMGTRWGENNPEDHVRYARIDLMGMVREDLLFDMARHVDSAVHQFEEWGLPLMRNPKTGAYQREGRWQIMIHGESYKPIVAEAAKKSADKVFNRICVTHLLMDEAKENRVAGAVGFNVRTGDYHVFKSKTVIVGAGGASNIFKPRSVGEGAGRVWYAPWSSGSAYGLMIGAGAKMTQMENRIVLARFKDGYGPVGAYFLHLKTYTQNGMGEEYESKWFPALQEMVGKEYLDVEASHRTHRPIPTCLRNHAFISEVNAGRGPIHMVTMEAFQDPHLEEIGWHNFLGMTVGQAVLWAATDVDPKHENPELTTSEPYVMGSHATGCGAWCSGPEDVSPPEYFWGYNRMTTVEGLFGAGDAVGGTPHAFSSGSFTEGRLAAKAACKYIDDGKAEGIHISDEQINRRKEEIYKPMEHYKVYRNEITAGSVNPNYINPRQGLDRLQKLMDEYCGGVTVSYMTNEKLLHIGLKKMKTLEEDLEKVAAENIHELLRAWELKHRQLTSEAVMQHTLFRKETRWPGYYYRGDVMKLDDDNWHVLTVSQRDRETGEYTMEKAPCYHLVEA
>HCS96341.1
MNIENTELLHTDVLIIGGGTAGCYAALTVRENSDYKIIIAEKANIKRSGCLAAGVNAINAYIVKGRKPEDYVEYAKKDADNIVREDLLLTMSEGLNRVTAKMEQLGLVILKDENGEYVARGNRNIKINGENMKPLLASAVEALPDVTILNRVNITDYLIEDNEIKGAIGFSIEEQKVYVIRAKKVLCATGGAAGLYRPNNPGFSRHKMWYPPFNTGAGFAMGILGGAEMTTFEMRFIALRCKDTIAPTGTIAQGVGAKQVNALGEVYETKYGLTTSERVYGTVMENLQGRGPCYLRTEGISEEQNESLKKAYLNMAPSQTLKWLESGKKPSEQNVEIEGTEPYIVGGHTASGYWVDTNRQTTINGLYAAGDVAGGCPQKYVTGAMVEGEIAAKHIVQMLDEQESASDERSEVETLDAKLQTVVDDKITEYSHYLNNPSGMFTTEALEEAMQKVMDNYAGGISTHYQFNAKQLELAKQKIRQLQELLSDVKADDMHELMFVYELRERLVVCLSVIAHLEARKETRWHSFAENLDYPEKSDAWLKYVNSRYEDGEIKIIFRDLVGREEAYEHLY
>HCT35955.1
MAAATAKEIAPDLAVTVIEKAHIDRSGCLAAGMNAINAYLNPGETPESFTQFVRNDACGLIREDLVLSIAGRLNEMVAKVESWGLPVVKDADGSYKRRGRWNVEIFGESLKPILAEAVRKAGATVFNRMAVADLICHEGRVAGAIAFSVRDASLHVFLAKAVIVCTGGASGLYRPNNQGSAHHKIWYSPFNTGAGYAIGLRAGAEMTSLEMRFIALRTRDVIAPTGTLALGFGAPQVNALGVEFMKENYAQVGGERAPTPWRVYAPTREYAEGRGPCFLDTRGLSPERVRALKEAYLSMYPGIVLYWAANDLDPAHEPIEICGTEPYVMGGHCQAGYWIDEQRRTTLPGLYAAGDVSGGAPYKFVSGCWVEGAIAAETAVADIMDVRTMMVSIGILGDGIEASRARILAPYRRDSQTPGPVVLPQEAEERLQKIMDEYAGGLSSAYQTNKAMLTMAEQKLDALEKQLTYLMARSPHDLMQAHEVIDRLLVAQALVKHMLTREETRWPAFHSRSDFPERNDADWLNFVNTRYDKERGAWHISRRPYTKMV
>HCU68361.1
MPQIPVKDTIKGLALAEPEVVELDTDILMVGGGMGNCGTAFEAVRWGDPLGVKILLVDKAAIDRGGAVAQGLSAINTYIGENQSDDYVRMVRTDLMGLVREDLIFDLGRHVDDSVHLFEEWGLPCWIKKDGKNLDGAQAKKEGLALRKGDAPVRSGRWQIMINGESYKVIVAEAAKNALGSDRYIERLFIVKLLLDAKVPNQIAGAVGFSVRENKVYIIKAKTMSVACGGAVNVYRPRSTGEGLGRAWYPVWNAGSTYTMCAQVGAEMTMMENRFVPARFKDGYGPVGAWFLLFKAKATNAKGEDYCVTNRAMLKPYEDRGYAKGHVIPTCLRNHMMLREMREGRGPIYMDTATALQTTFATLSKSEQKHLESEAWEDFLDMCVGQANLWAAMNIKPEERGSEIMPTEPYLLGSHSGCCGIWVSGPNEPWVPEEYKVKAANGKVYNRMTTVNGLFTCADGVGASGHKFSSGSHAEGRIVGKQMVRYCVDHKDFTPTLNVSADQLKKEIYQPWYTYEQFKGASTDPVVNPNYITPNNFMMRLIKATDEYGGGVATLYTTSDRLLDTGFALLDMLEEDSQKLAARDLHELLRCWEQYHRLWTVRLHMQHIRFRQESRYPGFYYRADFMGLDDAKWKCFVNSKFNPATGETEIFKRHYYQIIPD
>HCU71849.1
MKTIIEDNIDILVVGAGLGGTGAAYEARYWGRDKKIVIAEKANIDRSGAVAQGLYAINCYMGTRWGENNPEDHVRYARMDLMGMVREDLAFDMARHVDSAVHKFEEWGLPLMKDPKRADLPEGDIGKGAYMREGRWQIMIHGESYKPIVAEAAKVNADEGKTFNRIMVTHLLMDDAQDNRVAGAVGFNVRTGNYHVFKSKTVIVGAGGASNIFKPRSVGEGAGRVWYAPWSSGSAYGLL
>HCU91129.1
MGLFSRRKTVFVDSDILVIGGGMAGCGATYESRYWGRDLKIVCVEKANIDRSGAVAQGLYAINCYMGMQWDENQPEDHVRYARNDLMGLVREDLGYDIARHVDSTVHKFEEWGLPIMKDPESGRYQREGKWQIMIHGESYKPIVAEAARKAATKVYNRIMVTHLLMDEKKPNRVAGAVGFNVRTGDFYVFRAKAVIVSAGGASHIYKPRSTGEGMGRTWYAPWSSASAYALPIQVGAKMMQMENRIVLTRFKDGYGPVGAYFLHLQTYTENAYGNEYESTWYDHTKELVGDYIDRHPVPTCLRNHAFLEEVKAGRGPIRMVTKEAFQDPHKETIGWENFLGMTIGQAVVWASQNIDPKHTNPELTTSEPYVMGSHATCSGAWASGPEDYAPNEYQWGYNRMMTVDGLFGAGDTIGGTAHKFSSGSFAEGRIAAKAAVNYVNNLGKDAPQVSEGEYDRLRISVFQPLETFKVGRNEIVAGSVSPHYILPIHGLQRLEKIMDEYVGGIGSHYTTNEPLLSRGLELLEMLKEDLNHIGAEDLHQLQRAWELHHRVLASESVAHHTMFRKETRWPGYYYRADHPKLDDEDWHCFTLSRFDSESGNWELEKAPVYHIVD
>HCV21089.1
MAEYGFGNPEVVEEEVDILIIGGGMAACGAAFEIMKWAKGTDLKIKLVDKAAMDRSGAVAQGLSAINTYMGDNDPADYVRYVRGDLMGITREDLVYDVGRHVDDSVHNFEDWGLPIWKQKGDEGKKLRDGGAPVRSGRWQIMINGESYKWIVAEAAKKAIGIENIRERVFIVRLLNDKNDPSRVAGAAGFSVREDKVFVYKFKTCLLVCGGAVNVFRPRSVGEGSGRAWYPVWNAGSTYSMAAEAGAEMTLMENRFVPARFKDGYGPVGAWFLLFKAKAMNAFGEDYQEKNAPDLANYGYDAYADGHKMGTCLRNHLMIKEMKEGRGPIFMDTPTAMAELAKNMTPKEIKHLEAEAWEDFLDMTIGQCGVWAGENIEPDKEMSELMPTEPYLLGSHAGCAGLWVSGPEDLPGTPDHYHWGYNRMTTVKGLFTAGDGVGASGHKFSSGSFTEGRIAAKAMVKYAQDNAGFQPELERSTDDIVEEIYAPVRTFLEHKDYTTAIDVNPHYITPKMFQFRLQKVMDEYVAGVSTMYQTNAAMLKIAERKLEMLREDSLKMRAMDLHELLRAWENYHRLIAALAHMKHIQFREESRYPGYYYRADYLQIDDDNWKCFVNSTFDCNTGAWSLKKVAYQALIRAEDEPEAMSRPGAPV
>HCV45806.1
MEPKVNNWEFCEKPEIVLHETDILLIGGGMSCCGAAYEADRWATPEGIRVTMVDKAATDRSGAVAMGLSAINTYLGDNSPEDYVRYVRNDLMGITREDLTFDLGRVVDDSVHLFEDWGLPIWKKDDEGKSLDGAQAQRDEIPSLRDGGAPVRSGRWQIMINGESYKVIVAEAAKLALENNRKATGVDQNHFERVFIVKLLLDKDDPKKIAGAVGFSVREHKIYVFKCKTAMLGTGGAVNVFKTRSTAEGQGRAWFPVWNSGSNYAMAAESGAEMTMMENRFVPARFKDGYGPVGAWFLLFKAKATNALGEDYCATNLEESRKLYGKYVDSLGTCMRNHMMMIDMKAGKGPIKIHTDVAMQELSETMSKKEIKHLESEAWEDFLDMTIAQAGVWAANNMEPDKVPSELMPSEPYLLGSHAGCAGLWTSGPEDFGPEEYSWGYNRMTTINGLFTAGDGVGASGHKFSSGSHAEGRIAGKFMTSYFLDTKGEEVAYAEDPEELAKEIYMPMETYGKYSGYTTDPNINPNYIRPAMMQQRLQKVMDEYVGGVGTWYMTSKTMLEEGFNYLVMVKEDSRHMAAENLHELLRAWENFHRILAGEAHARHIHFREETRYPGYYYRGDFLAIDDENWKCFVNSTYDKATGEWKVFKRDYHQLVP
>HCV74502.1
MKTIIEDNIDILVVGAGLGGTGAAYEARYWGRDKKIVIAEKANIDRSGAVAQGLYAINCYMGTRWGENNPEDHVRYARMDLMGMVREDLAFDMARHVDSAVHKFEEWGLPLMKDPKRADLPEGDIGKGAYMREGRWQIMIHGESYKPIVAEAAKVNADEGKTFNRIMVTHLLMDDAQDNRVAGAVGFNVRTGNYHVFKSKTVIVGA
>HCV74678.1
GNIPEYYWGYNRMTTVDGLFGAGDSVGGTPHAFSSGSFTEGRLSAKAACKYIDDGKANGINVSQKQIDDRKEEIYRPLETYTIGRNEIVGGTVSPSYILPFPGLQRLQKLMDEYAGGVTVQYMTNDKLLNMGLHKLKILEEDLEKIGAEDIHQLLRAWELKHRHRTSECVVQHTLFREETRWPGYYYRGDKMKLDDDNWHVLTTSHRDRVTGEYKMEKQPLYHLIDEK
>HCV92790.1
NGEEYESKWFPALAEMVGKDYLDTENQHFSHKPIPTCLRNHAFISEVAAGRGPIHMVTVEAFQDPHLEEVGWENFLGMTVGQAVLWAATDIDPKYINPELTTSEPYVMGSHATGCGAWCSGPEDISGNIPEYYWGYNRMTTVDGLFGAGDSVGGTPHAFSSGSFTEGRLSAKAACKYIDDGKANGININQKQIDDRKEEIYRPLETYTIGRNEIVGGTVSPSYILPFPGLQRLQKLMDEYAGGVTVQYMTNDKLLNMGLHKLKILEEDLEKIGAEDIHQLLRAWELKHRHRTSECVVQHTLFREETRWPGYYYRGDKMKLDDDNWHVLTTSHRDRVTGEYKMEKQPLYHLIDEK
>HCW38310.1
MQINGLNRLTTDVLIIGGGTAGCYAALTIREKSDASIIIAEKANIKRSGCLAAGVNAINAYIVEGRKPEDYVEYAKKDADDIVREDLLLTMSERLNEVTAKMEKLGLVILKDENGRYVARGNRNIKINGENIKPILADAVNSLENVIVINRLNITDYIVKDNTILGAVGFNIDTGEAYEIRAKKVLCATGGAAGLYKPNNPGFSRHKMWYSPFNTGAGFAMGINAGAEMTTFEMRFIALRCKDTIAPTGTIAQGVGAKQVNSLGEVYENRYGLTTSQRVYGTVRENIEGRGPCYLRTEGISSEQDESLKKAYLNMAPSQTLKWIESGKNPSEQNVEIEGTEPYIVGGHTASGYWVDTNRRTTINGLYAAGDVAGGCPQKYVTGAMAEGEIAAEDIVKELNRSDITENAFSQSTADEYADKLTDERIKEYNEYLRREDKDTIFSTEELEEAMQKVMDTYAGGIGSHYQFNEKQLKLAKEKIEQIETLSEKANAKDYHELMFVYELKERLTVCQVLIEHLKARKETRWHSFAENLDYPEKSDEWLKYVNTRKVDGRIEVKYRNLVGRGETYEHSN
>HCW54785.1
MSKGVSVKRLNTDILIIGGGTAGCYAAITIRENSNASIIIAEKANIKRSGCLAAGVNAINAYIVKGNKPEDYVEYAKKDAENIVREDLLLTMSQGLNKVTHKLEDLGLVILKDENGEYVARGRRNIKINGENIKTILYDAVKSLDNTQILNKVNVFEYIVKDNTILGAFAFDVEENILYEIRAKKVICATGGASGLYRPNNPGFSRHKMWYCPFNTGAGYAMGIKSGAEMTTFEMRFIALRCKDTIAPTGTIAQGAGAKQINSRGEIYESKYGLTTSERVYGTVMENAEGRGPCYLKTQGIDKSKDDELFKAYLNMAPSQTLKWIEEGKKPSEQSVEIEGTEPYIVGGHTASGYWVNTKRETTIHGLFAAGDVAGGCPQKYVTGALVEGEIAAKEAIKQLENINSQVVNLLDDEEEQIVNSKKKELEEILNNENSVFTVEQLEEAMQKVMDNYAGGISRNYEFNEAQLDIALEKIDKITKLSENLYAEDMHELMFVYELKERLVVCKSLIAHLKARKETRWHSFAENKDYPNKDDNYLKYVNSKLVDGKINIIYRDLVSRGEVYEHNDK
>HCW70425.1
MKIEKLSTDILIIGGGTAGCYAALTISENSDKKVLICEKANIKRSGCLAAGVNALNAYIVEGRKPQDYVDYAKKDADGIVREDLLLTMSEKLNEVTDRLEKLGLVILKDENGKYVTRGNRNLKINGENIKPILASAVEKTKNVEILNRVNITDFAVKNNKINGAYGIGIENDTFYIIEAKAVIVATGGAAGLYKPNNPGFSRHKMWYPPFNTGAGYAMGINAGAEMTTFEMRFIALRCKDTIAPTGTLAQGVGAKQVNSLGEVYETNYGLTTSQRVYGTVNENQEGRGPCYLRTEGITAEQDESLLKAYLNMAPSQTIKWIESGKNPSQQNVEIEGTEPYIVGGHTASGYWVDTKRATTIDGLFAGGDVAGGCPQKYVTGALAEGEIAGMSAVEYVNSHTQAPQLEDEITDKHIAKVEEFLTKKDTRYTTEQLEEAMQTVMDSYAGGIKTNYRFNEKQLDIADYKIKQLIKLSDSLYAEDFQELMYIYELRERLTVCRSVIAHLKARKETRWHSFAENLDYPNKDDKNFNKYVNSRLENGEIKIIIRDLVEGGKSYEHCD
>HCX12656.1
MKTIIEDNIDILVVGAGLGGTGAAYEARYWGRDKKIVIAEKANIDRSGAVAQGLYAINCYMGTRWGENNPEDHVRYARMDLMGMVREDLAFDMARHVDSAVHKFEEWGLPLMKDPKRADLPEGDIGKGAYMREGRWQIMIHGESYKPIVAEAAKVNADEGKTFNRIMVTHLLMDDAQDNRVAGAVGFNVRTGNYHVFKSKTVIVGAGGASNIFKPRSVGEGAGRVWYAPWSSGSAYGLLIEAGAKMTQMENRIVLARFKDGYGPVGAYFLHLHTYTQNGYGDEYESKWFPELAERVGKAYLDTENQHFSHKPIPTCLRNHAFISEVAAGRGPIHMVTVEAFQDPHLEEVGWENFLGMTVGQAVLWAATDIDPKYINPELTTSEPYVMGSHATGCGAWCSGPEDISGNIPEYY
>HCX33867.1
MAGTFENPEIVQEDLDILLIGGGMACCGAAYEVMRWADAVKAETGRELKIKLVDKAAMDRSGAVAQGLSAINTYLGDLDPADYARMVSNDLMGITRDDLTYDLGRTVDDSVHLFEEWGLPIWKTDADGVRHDGAESLREGLPALKDGGKPVRSGKWQIMINGESYKWIVAEAAKKALGLDRVQERVFIVHLINDKNDPNRVAGAAGFSVRENKIYIYKAKTVLLAAGGCVNLFRPRSVGEGQGRTWYAVWNAGSTYSMAAEAGAELTMMENRFVPARFKDG
>HCX34724.1
ARFKDGYGPVGAWFLLFKAKAVNAYGEDYMAKNKELLNDYPPYGQAAVPASCLRNHLMLKEMKDGHGPIYMDTVSALARLRDTLTPKEVKHLEAEAWEDFLDMTLGQCGVWVGENIEPEKKMSELMPTEPYLLGSHSGCCGIWVSGPTDLGAPTTEEYGDIPAHLPKGWNWGYRSMTTVKGLFTAGDGVGASGHKFSSGSHAEGRIAAKGMVKYALDNKDLKPEFDETPEQIAEAIWNPVRNFLQYKDYSTAIDVNPNYITPRMLQFRLQKIMDEYVAGVATYYNTNDKMLAVAEEKLAFLKEDSLKMRAKDLHELLRAWENYHRILTAEAHMKHIEFREESRYPGFYYRTDKNFVDEKNWHCFVNSIYDKKSHKWTCFKRKHVDLVDKSKLFKAAAH
>HCX69755.1
MAAATAKEIAPDLAVTVIEKAHIDRSGCLAAGMNAINAYLNPGETPESFTQFVRNDACGLIREDLVLSIAGRLNEMVAKVESWGLPVVKDADGSYKRRGRWNVEIFGESLKPILAEAVRKAGATVFNRMAVADLICHEGRVAGAIAFSVRDASLHVFLAKAVIVCTGGASGLYRPNNQGSAHHKIWYSPFNTGAGYAIGLRAGAEMTSLEMRFIALRTRDVIAPTGTLALGFGAPQVNALGVEFMKENYAQVGGERAPTPWRVYAPTREYAEGRGPCFLDTRGLSPERVRALKEAYLSMYPGIVLYWAANDLDPAHEPIEICGTEPYVMGGHCQAGYWIDEQRRTTLPGLYAAGDVSGGAPYKFVSGCWVEGAIAAETAVADIMDVRTMMVDIGTLGDGIEASRARILAPYRRDSQTPGPVVLPQEAEERLQKIMDEYAGGLSSAYQTNKAMLTMAEQKLDALEKQLTYLMARSPHDLMQAHEVIDRLLVAQALVKHMLTREETRWPAFHSRSDFPERNDADWLNFVNTRYNKERGAWHISRRPYTKMV
>HCX89229.1
MREFATEVVETDVLILGGGMAGCGAAVEAAYWAKPLGLKVTLVEKAAIDRSGPVAMGLSALNTYMGMDGKVTHDSHTPEDFVKYAANDQMGLTRQDLVYDIARHVDSTVRHFDKWGLPIWKDEAGNYVKSGAWQVMISGESYKVIVAEAAKNAIGMDNIYERVFITHLLKDEKEPDRVCGAIGFSVREEKIYVFKAKATIALMGGAVHVFRPRSQGEGFGRSWMPPFLAGAAYATILQAGAELTQMDVTLVPPRFKDAYGPVGTFFLLFKTPATDAYGGPYVGAYGSETDKWAPYSKLKPCPTPVRNYEMILATKEGKAPLMMHTEKVTDRIKKEVTDPKEQKKALKKFENEAWEDFLDMTISGATNWAAHNVDPMEKPMELQLGDPVFIGSHACLCGAWACGAPELMPAQYKADFPAQYNCMTTVMGLFTAGCGLGASPHKFSSGSHVSGRIAAKSAVKYANDKKGYTPTLSDTTIGKLKETVLRPLALYEEKSAYTTVPDVNPNYISPHNFLFRLQKIMGEYAGGWETNYGTSDKMLETALWKLGFCEEDIEKIAVKNLHELMRAWEAIHRLWVAEACARTRLARKESRWPGYYHKYDYMKLDEGKKHFINVKYDADKKEWKVIERPMIPII
>HCX97833.1
MKTIIEDNIDILVVGAGLGGTGAAYEARYWGRDKKIVIAEKANIDRSGAVAQGLYAINCYMGTRWGENNPEDHVRYARMDLMGMVREDLAFDMARHVDSAVHKFEEWGLPLMKDPKRADLPEGDIGKGAYMREGRWQIMIHGESYKPIVAEAAKVNADEGKTFNRIMVTHLLMDDAQDNRVAGAVGFNVRTGNYHVFKSKTVIVGAGGASNIFKPRSVGEGAGRVWYAPWSSGSAYGLLIEAGAKMTQMENRIVLARFKDGYGPVGAYFLHLHTYTQNGYGDEYESKWFPELAERVGKAYLDTENQHFSHKPIPTCLRNHAFISEVAAGRGPIHMVTVEAFQDPHLEEVGWENFLGMTVGQAVLWAATDIDPKYINPELTTSEPYVMGSHATGCGAWCSGPEDISGNIPEYYWGYNRMTTVDGLFGAGDSVGGTPHAFSSGSFTEGRLSAKAACKYIDDGKANGININQKQIDDRKEEIYRPLETYTIGRNEIVGGTVSPSYILPFPGLQRLQKLMDEYAGGVTVQYMTNDKLLNMGLHKLKILEEDLEKIGAEDIHQLLRAWELKHRHRTSECVVQHTLFREETRWPGYYYRGDKMKLDDDNWHVLTTSHRDRVTGEYKMEKQPLYHLIDEK
>HCY34353.1
MKIERCKTDVLIIGGGTAGCYAALTIADQSDAKVLICEKAHIKRSGCLAAGVNALNAYITEGRVPQDYVDYARKDADGIVRGDLLLTMSERLNQVTEHMERLGMVILKDANGKYVARGNRNLKINGENMKPILAKAVEALPQVTIKNHVNITDFFVKDNRIQGAFGFNIQDGTMYVIEANAVMIATGGAAGLYKPNHPGFSRHKMWYPPFNTGAGYAMGIRAGAEMTTFEMRFIALRCKDTIAPTGTLAQGVGAKQVNSLGEVYETKYGLTTSERVYGTVSENLAGRGPCYLRTEGITPEQDDSLMKAYLNMAPSQTLKWIENGRKPSQQNVEIEGTEPYIVGGHTASGYWVDTKRATTIEGLYAAGDVAGGCPQKYVTGALAEGEIAAESMLEFLRSHTPVPPEETAVQEHLAEAAHFLTTDGGLFDTEQLEDAMQTVMDTYAGGIGTNYRFHEKELGIADDKIARLTELSDQLHAADYQELMYIYELRERLLVCRSVIAHLKARKETRWHSFAENLDYPEKDDAHWKKYVNSRMKNGKLEIVFRDLVEEGQNYEHCH
>HCY86389.1
MMENRFTPARFKDGYGPVGAWFLLFKAKTVNGLGENYAGSDAAKEELEKYAPYGTAAVTPTCLRNHLMMKEYKEGRGPIIMETSKALQTLGETMSKKELKHLESEAWEDFLDMSVGQAGLWCATNTEPEKKDSEIMPTEPYLLGSHSGCCGIWCSGPEEDWVPDSYKWGYNRMTTVRGLFTAGDGVGCSGHKFSSGSHAEGRIIAKSMLQYLKAEGDKVTGFAETDQELVDFVYAPVYNYLDNCEYTTAQDVNPNYCKPAGMAMRLMKMTNEYGAGTGTFYMTNGKSLEVLMGLFEMFREDLEKIAAGDLHELMRAWEINHRLYTVQAHTRHIQFREESRFPGFYYRGDFMGQNDEEWFCFVNSSYDKKTNEWSLKKEPYVKIISD
>HCY87430.1
MALPNKPVGELKVVREPEVEKRDVDVLIIGGGMAACGTAFEIKKWADDDTKILLVDKAALERSGAVAQGLSAINTYIGENKPEDYVRMVRNDLMGIVREDLIFDLGRHVDDSVHLFEEWGLPIWKKTEDGKNLDGKKGQKAGTLKGGATPVRTGKWQIMINGESYKRIVAEAGKKALGDENILERVFIVEILNDKEDPSRVAGAVGFSVRENKVYIINAKVMMVACGGAVNIYQPRSVAEGKGRAWYPVWNAGSTYTMALRAGAELSMMENRFTPARFKDGYGPVGAWFLLFKAKTVNDL
>HCZ10917.1
AEAWEDFLDMAIGQAGLWACKNVEPDKEPSEIMPTEPYLLGSHAGCAGFWCSGPDDLGSPDHYHWGYNRMSTVPGLFMAGDICGASGHKFSSGSHAEGRIAAKSAITFILDHADYKPAIKATADEIAAELYAPYEVYEKYKTVSTDPAINPHYIRPKMLQTRLQKIADEYFGGISTWYMTSKTMLDTGLNLLDMLKEDAGKMAAANLHELMRCWENYHRILSVEAHARHILFREETRYPGYYYRGDFLPINDKDWKCFVNSKYDAEKNTWELKKVPYVQMVEDAPPAAH
>HCZ43363.1
MPMIPVKEAMKGVAIAEPEVKEHDVDLLIVGGGMGACGAAFEAVRWGDKHGLKMMLCDKAALERSGAVAQGLSAINTYLGKNTADDYVRMVRTDLMGLVREDLIFDVGRHVDDSVHLFEEWGLPCWIKDENGHNMNGAAAKAAGKSLRNGDEPVRSGRWQIMINGESYKCIVAEAAKNALGEDRIMERIFIVKLLLDKNTPNRVAGAVGFNLRANEVHIFKANAIMVAAGGAVNVYRPRSTGEGMGRAWYPVWNAGSTYTMCAQVGAEMTMMENRFVPARFKDGYGPVGAWFLLFKAKATNSKGEDYCATNRAMLKPYEDRGYAKGHVIPTCLRNHMMLREMREGRGPIYMDTKTALLTTFATLTEEQQKDLESEAWEDFLDMCVGQANLWAATNTAPEERGSEIMPTEPYLLGSHSGCCGIWVSGPDEAWVPEDYKVRAANGKVYNRMTTVEGLFTCADGVGASGHKFSSGSHAEGRIAGKQMVRWCLDHKDFKPEFKETAEELKQLIYRPYYNYLAGKDASTDPVVNPNYITPKNFMMRLVKCTDEYGGGVGTYYTTSKALLDTGFYLLGMMEEDSAKLAARDLHELLRCWENYHRLWTVRLHMQHIAFREESRYPGFYYRADFLGIDDSKWKCFVNSKYDPATGETKIFKKPYYQIIPD
>HCZ43566.1
MANIPAAHMRQFTPENLDDIETVVVETDLLIIGGGNAGCFVATEAALVDPNVRVTIMEKAEIMRSGACSAGMDAINTYIPEGKTPEDLVRWSRAQVGGGPLREDLALSNARELNESVDDLERWGLPILRDEQGRIRYRGKWDISIHGEQLKPIMAEKALESGADVYNRVTATALIMHEGRCTGAMGFGVRDGKFYIFRAKATVVSTGGAGTLYKSYTADSTDSGAQIWMCPYCVGTGYAIGFRQGAELTSLEQRWVATRTKDFCGPVDTISVGYGAPIINAHGERVMSRYEHLGGDAAPRYIRANAPMEEWLAGRGPCYCDTTHLTPETAKAMMEDYLNERPSFVLFLASRGQDVTREPIEIYGSDPYILGGHTGGGFWVDMQRMTTIPGLFAAGETAGGNPNKFVGGCCAEGKLAARGAIAYMKDLELPPLDMAAVEQEKARVYAPLLARDEDGVRPVEMKERLQRLMDEYAGGVSQFYRTNEERLDYALKHIAMLQSQFGYLRARDLHELMQAHETMDRVDVAEAVVHHLKARKETRWAGWQTRSDYPERDDAHFDCFIESRRDPATGKVETFTRPYEQLIPGDRYIA
>HDH02119.1
MEKETCTFSYCEKPEVVEIETDLLVIGGGMSACGAVYEAARWATPQGIRITMIDKAATDRSGAVAMGLSAINTYMGENDPADYVRYVRGDLMGIIREDLVYDLGRHVDDSVHLFEEWGLPIWKKGDDGFSLDGFQAKDAGKAMLKDGGTPVRSGRWQIMINGESYKVIVAEAAKKALEINRKATGMEENHFERVFIVKLFKDANVENRVAAAAGFSVRENKIYLFKAKAICLGAGGAVNVFKPRSSEEGKGRAWYPVWNAGSGYALGMQVGAELTMMENRFVPARFKDGYGPVGAWFLFFKAKATNSLGEDYCANEEALTEARAKYGIYVDKMGTAIRNHLMMRDMKLGKGPIIMRTHEAMQAINKDFVEKLGEKEAKKKIKHLEAEAWEDFLDMCIGQAGLWACENVEPDKTPSEIMPTEPYLLGSHAGCAGFWVSGPDDLGAPAEWNWGYNRMSTVDGLFMMGDICGASGHKFSSGSHAEGRIAAKNATAFILDNKDYVPTLKQNVDEIASDLYLPYEVFEKYKNATTDPAMNPNYIKPKMLQARLQKIADEYFGGC
>HDH09303.1
MSEYSLGNPEVIEEEVDILIIGGGMAACGAAFELQRWNENKNLKIKMVDKAAVDRSGAVAQGLSAINTYMGENDPADYVRYVRGDLMGITREDLVYDTGRHVDDSVHQFEKWGLPIWKQEGDEGKSLTEGGKPVRSGRWQIMINGESYKPIVAEAAKKALGIDNIQERVFIVRMIDDKNDPGRVAGAAGFSVRENKMYVYRFKACLLVCGGAVNVFRPRSVGEGSGRAWYPVWNAGSTYAMAAEAGAELTLMENRFVPARFKDGYGPVGAWFLLFKAKAMNAKGEDYSEKNAHMLQEHGYGAYVKGHAMGTCLRNHLMIHEMKNGMGPIFMDTVTALANLAEKMTPKEIKHLEAEAWEDFLDMTIGQCGIWAGENIEPDKEVSELMPTEPYLLGSHAGCAGIWCSGPEDLPGTPDHYHWGYNRMTTVRGLFTEGDGCGASGHKFSSGSHAGGRIAAKAMIKYVEDNSDIVPELERSVDELKEEIYRPVQTFLEHKDYTTAIDVNPHYITPKMLQFRLQKLMDEYVAGIATWYQTNAAMLGVAERKLSMLKEDSLKMRAMDLHELLRAWENYHRILTAEAHMKHIQFREETRYPGYYYRTDFLDLDDENWKCFVNSNYDRNTGEWTLKKVPWVELIKED
>HDH12792.1
MEKATCTFSYCEKPEIVEVDTDLLLIGGGMACCGAAYEASRWANPKGLKITMVDKAATDRSGAVAMGLSAINTYVGENKCEDYVRYVRADLMGITREDLVYDLGRHVDDSVHLFEEWGLPIWKKGDDGFSLDGHQAKDAGKTSLKEGGAPVRSGKWQIMINGESYKAIVAEAAKKALATNKEATGVDQNHYERVFIVRLIRDKNDLSRVAAAAGFSVRENKMYIFKAKAMVLAAGGAVNCFRPRSTKEGQGRAWYPVWNSGSGYALGMQAGAELTLMENRFVPARFKDGYGPVGAWFLFFKAKATNSLGEDYCANEEYLADARKKYGKYVDAMGTAIRNHLMMQDMKAGKGPIIMRTDEAMSKINETFIEKLGEKEGKKKVKHLEAEAWEDFLDMCIGQAGLWAAKNIEPDKVYSEIMPTEPYILGSHAGCAGFWCSGPGDIPGTPDDWHWGYNRMSTVTGLFMAGDICGASGHKFSSGSHAEGRIAGKAAIAYILDHADYVPAPRKSPDDIAAELFLPFEVYEKNKTYSTDPKVNPFYIKPDMLQARLQKIADEYFGGISTWYMTSKTMLDEGLKQLTMLKEDSAKMGAGDFHELMRCWENYHRILSLEAHARHILFREESRYPGYYYRGDHDYIDDDNWKAFTISKYDMDTGEFAMSKRDYVEIFK
>HDH15782.1
MSEYSLGNPEVIEEEVDILIIGGGMAACGAAFELQRWNENKNLKIKMVDKAAVDRSGAVAQGLSAINTYMGENDPADYVRYVRGDLMGITREDLVYDTGRHVDDSVHQFEKWGLPIWKQEGDEGKSLTEGGKPVRSGRWQIMINGESYKPIVAEAAKKALGIDNIQERVFIVRMIDDKNDPGRVAGAAGFSVRENKMYVYRFKACLLVCGGAVNVFRPRSVGEGSGRAWYPVWNAGSTYAMAAEAGAELTLMENRFVPARFKDGYGPVGAWFLLFKAKAMNAKGEDYSEKNAHMLQEHGYGAYVKGHAMGTCLRNHLMIHEMKNGMGPIFMDTVTALANLAEKMTPKEIKHLEAEAWEDFLDMTIGQCGIWAGENIEPDKEVSELMPTEPYLLGSHAGCAGIWCSGPEDLPGTPDHYHWGYNRMTTVRGLFTEGDGCGASGHKFSSGSHAGGRIAAKAMIKYVEDNSDIVPELERSVDELKEEIYRPVQTFLEHKDYTTAIDVNPHYITPKMLQFRLQKLMDEYVAGIATWYQTNAAMLGVAERKLSMLKEDSLKMRAMDLHELLRAWENYHRILTAEAHMKHIQFREETRYPGYYYRTDFLDLDDENWKCFVNSNYDRNTGEWTLKKVPWVELIKED
>HDH28141.1
MKKIDADILIIGGGTAGCLAAVEAKEKNPDLKVVILEKGHIDRSGCLAAGMNAINAYINPGETPESFVKYVRNDARGLIREDLVKSMGQELNSVVKRVEGWGLPILKDEEGNYQARGRWNIKINGESLKPILAEVARKAGAKIYNRVAVTNLLTENGRVTGAVGFGVRDGEFYTVNAKATIVATGGASGIYKPNNDGSAHHKIWYSPFNTGAGYAMGIRAGAEMTSFEMRFVALRTKDAIAPTGTLALGFGAKQVNALGEEFMIEKYADVGGNGAPTCYRTYGPTMENKEGRGPCYMDTTHLTAEDSYNLKKSYLNMYPHIVLYWAGNGKDPSEEPVEIAGTEPYITGGHCQAGYWITEDRETTLPGLYAAGDVAGGAPYKFVSGCWAEGVIAARAAVEYVKTCSNPDVSDTVLAAEEKRVRAPQQRWAESGDGVSPREMEEKLQSVMDEYAGG
>HDH34961.1
MEKETCTFSYCEKPEIVEHETDLLLIGGGMACCGAAYEGVRWAEASKLKITMVDKAAADRSGAVAMGLSAINTYMGENKVEDYVRYVRNDLMGITREDLVYDLGRHVDDSVKLFEEWGLPIWKKGDDGFSLDGHQARDAGKTSLRDGGTPVRSGKWQIMINGESYKAIVAEAAKKALELNRTATGVDQNLFERVFIVRLFKDTNDPKRVAAAVGLSVRENKMYIFKAKGIVLAAGGAVNCFRPRSVKEGQGRAWYPIWNSGSGYALGMQAGAELVLMENRMVPARFKDGYGPVGAWFLFFKAKATDSLGNDYCANEDYLKDAREKYGAKYVDKLGTTIRNHMMINAMKEGKGPILMRTDLAMAKINETFIEKLGEKEGKKKVKHLEAEAWEDFLDMCIGQAGLWAGKNVEPDKVYSEIMPTEPYLLGSHAGCAGFWVSGPSDIPGTPDHYHWGYNRMSTVPGLFMAGDICGASGHKFSSGSHAEGRIAAKACIAFILDNPDFAPKPRKTADEMAAELYLPFEIYEKNKTYSTDPSVNPFYIKPDMLQARLQKIGDEYFGGISTWYMTSKTMLEEGLKQLALLKEDSGQMGAANLHELMRCWENFHRILSLEAHARHILYREESRYPGYYYRGDFNLIDDDKWKLFTCSTYDMTSGEFTMSKRDYKEIWAD
>HDH51283.1
MEKETCTFSYCQKPEVVEVETDLLLIGGGMACCGAAYEAARWASANKLKITMVDKAATDRSGAVAMGLSAINTYIGENKIEDYVRYVRADLMGITREDLVFDLGRHVDDSVQMFEEWGLPIWKKGDDGFSLDGFQAKDAGKKSLREGGTPVRTGKWQIMINGESYKAIVAEAAKKALEVNRKETGVDQNLFERVFIVRLLKDANDPKRVAAAAGFSVRENKIYIFKAKAMINASGGAVNCFRPRSSKEGQGRAWYPVWNAGSGYALGMQAGAELTLMENRFVPARFKDGYGPVGAWFLFFKAKATNSLGEDYCANEEYLADARKKYGEKYVGKMGTAIRNHLMMKDMKAGKGPIIMRTDQAMDVINKTFVEKLGEKEAKKKIKHLEAEAWEDFLDMCIGQAGLWAAKDIDPSKSPSEIMPTEPYILGSHAGCAGFWCSGPGDIPGTPDHYSWGYNRMSTVPGLFMAGDVVGASGHKFSSGSHAEGRIAGKAAIAFILDNPDYKPAARRTADEIAAELYLPYEVFEKSKTYTTDPDVNPNYIKPGMLQARLQKIADEYFGGISTWYMTSKTMLDEGLRQLVVLKEDSAKLGAANLHELMRCWENYHRILSLEAHARHILYREESRYPGYYYRGDHDFIDDDNWKVFTCSTYDMKTGEFTMSKRDFVEIVK
>HDI59155.1
MALPNKPLGELKAVKDPEVEEREVDILIVGGGMAACGAAFEIKKWAADKKILLCDKAAMERSGAVAQGLSAINTYIGENTPDDYVRMVRNDLMGIVREDLIFDLGCHVDDSVHLFEEWGLPIWKKNAEGKNLDGKKGLAMGTLKSGAQPVRTGKWQIMINGESYKRVVAEAAKKALGEDNILERVFIVKLLLDANEENQIAGAVGFSVRENKVYIIKCKTMMVACGGAVNIYQPRSVGEGKGRAWYPVWNSGSTYTLCMQVGAELSMMENRFTPARFKDGYGPVGAWFLLFKAKTLNGLGENFAASEAAKKELERYAPYGTAAITPTCLRNHLMLFEMKEGRGPIIMDTVTALAELGKTMDKKELKHLEAEAWEDFLDMTCGQANLWCAQNCEPEKKNSEVMPTEPYLLGSHSGCCGLWTSGPDLDWVPDAYKIKARNGKVYNRMTTVQGLFTAGDGVGCSGHKFSSGSHAEGRMAAKQMARYARDFADFTPTLKETKEELVDIVYKPVRTFFEHSGYTTAVDINPNYIKPNGMMYRLMKATHEYGAGTATFYMTSNKCLEIVMDLLAIMREDCEKLAAGDLHELMRAWEIQHRIWTVEAHLRHIQFRKETRYPGFYYQADYPGQDDENWFCFTNSKYDFANDKWECFKRDYIKIIP
>HDI59169.1
MALPNKPLGELKAVKDPEVEEREVDILIVGGGMAACGAAFEIKKWAADKKILLCDKAAMERSGAVAQGLSAINTYIGENTPDDYVRMVRNDLMGIVREDLIFDLGCHVDDSVHLFEEWGLPIWKKNAEGKNLDGKKGLAMGTLKSGAQPVRTGKWQIMINGESYKRVVAEAAKKALGEDNILERVFIVKLLLDANEENQIAGAVGFSVRENKVYIIKCKTMMVACGGAVNIYQPRSVGEGKGRAWYPVWNSGSTYTLCMQVGAELSMMENRFTPARFKDGYGPVGAWFLLFKAKTLNGLGENFAASEAAKKELERYAPYGTAAITPTCLRNHLMLFEMKEGRGPIIMDTVTALAELGKTMDKKELKHLEAEAWEDFLDMTCGQANLWCAQNCEPEKKNSEVMPTEPYLLGSHSGCCGLWTSGPDLDWVPDAYKIKARNGKVYNRMTTVQGLFTAGDGVGCSGHKFSSGSHAEGRMAAKQMARYARDFADFTPTLKETKEELVDIVYKPVRTFFEHSGYTTAVDINPNYIKPNGMMYRLMKATHEYGAGTATFYMTSNKCLEIVMDLLAIMREDCEKLAAGDLHELMRAWEIQHRIWTVEAHLRHIQFRKETRYPGFYYQADYPGQDDENWFCFTNSKYDFANDKWECFKRDYIKIIP
>HDI59742.1
MQEFKTVEVTTDLLIIGPGMAGCGAAVEASHWAKQNNVKVTVVDKAAMERSGAVGMGLSAINQYQGTNTPPDYLSYVRQDLMGLCRDDLVMDISRHVNGTVHMFEGYGLPIWKDPDGNYVHEGRWQLMINGESYKAIVAEAAKNAVGIDNIIERVFVVRLLLDKNDKKRVAGAIGFSVRDPEIYVFKFKACIVSAGGAVHVFRPRSTGEGLGRAWYPPWNAGSSSYLTTTAGAEMTSQEVVFIPGRFKDGYGPVGAWFLLFKASATSATGFNYMAEGLAEGGELHNWPPYGKVKPIPTCLRNHLMMIEMYQKGDGPIFIHTDKAIAKLAEKAPDEKTYKKELKKLEAEAWEDFLDMTISQAVLWASKDVFPEEGPSEIMPSEPYFIGSHSGASGAWTSGPEDLQTPESKDVYFWGYNRMTTVKGLFAAGDGVGVSSHKFSSGSFTEGRIAGKAAVKFCVENPEMPEFDAAEVDKLKERILLPLKHYEEHHKYTTLGTATKKYDLPVEEVNPYYITPKHAIFRLNKIMDEYVAGWGSQYTCSAVTLNIALDLLKLLKEDLNKLAARNLHELMRCWENVHRVQIAEAHTRHKLYREETRWPGYYYRSDFRKLDEDKWGKVFVNSVYDAEKDEFTMLTRPIIHLVDIKEVVGM
>HDJ85885.1
MADYAFGNPEIVEEEVDILIIGGGMAACGTAVEIVQWADSDMKIKLVDKAAMARSGAVAQGLSAINTYMGDNDPADYVRMVRTDLMGIIREDLVYDVGRQVDSSVHLFEEWGLPMWKQPGEEGKKLTEGAKPVRTGKWQIMINGESYKWIVAEAAKKALGMENIEERIFVVKLINDKNDPERVAGAVGFSVRDHKVHVYKFKACLLVCGGAVNVFRPRSIGEGTGRAWYPVWNAGSTYAMAAEVGAELTMMENRFVPTRFKDGYGPVGAWFLLFKAKAYNGLDEDYSAKNADMLKQHNYSNHSKGHVMGTCLRNHLMLHEMREGLGPILMDTPSALAKLAETMTPKEIKHLEAEAWEDFLDMTISQCGVWAGENIEPDKEMSELMPTEPYLLGSHAGCAGIWVSGPTDLPGVPDDWSWGYRGMTTVKGLFTGGDGVGASGHKFSSGSFTEGRIAAKSMVQFVRDNKDWKPELDTPVSKLVEEIYQPVKTYLEHKDYTTAEDVNPHYITPKMLQFRLQKLMDEYVAGISTWYQTNGRLLGIAEKKLQMLKEDSLKMRAKDLHELLRAWENYHRILTAEAHMRHIQFREETRYPGYYYRADFLDLDDDNWRVFVNSKYNRATGEWTLRKVPYVQLIK
>HDK03611.1
MADYAFGNPEIVEEEVDILIIGGGMAACGTAVEIVQWADSDMKIKLVDKAAMARSGAVAQGLSAINTYMGDNDPADYVRMVRTDLMGIIREDLVYDVGRQVDSSVHLFEEWGLPMWKQPGEEGKKLTEGAKPVRTGKWQIMINGESYKWIVAEAAKKALGMENIEERIFVVKLINDKNDPERVAGAVGFSVRDHKVHVYKFKACLLVCGGAVNVFRPRSIGEGTGRAWYPVWNAGSTYAMAAEVGAELTMMENRFVPTRFKDGYGPVGAWFLLFKAKAYNGLDEDYSAKNADMLKQHNYSNHSKGHVMGTCLRNHLMLHEMREGLGPILMDTPSALAKLAETMTPKEIKHLEAEAWEDFLDMTISQCGVWAGENIEPDKEMSELMPTEPYLLGSHAGCAGIWVSGPTDLPGVPDDWSWGYRGMTTVKGLFTGGDGVGASGHKFSSGSFTEGRIAAKSMVQFVRDNKDWKPELDTPVSKLVEEIYQPVKTYLEHKDYTTAEDVNPHYITPKMLQFRLQKLMDEYVAGISTWYQTNGRLLGIAEKKLQMLKEDSLKMRAKDLHELLRAWENYHRILTAEAHMRHIQFRKETRYPGYYYRADFLDLDDDNWRVFVNSKYNRATGEWTLRKVPYVQLIK
>HDK17236.1
VDQNLFERVFIVRLLKDANDPKRVAAAAGFSVRENKIYIFKAKAMINASGGAVNCFRPRSSKEGQGRAWYPVWNAGSGYALGMQAGAELTLMENRFVPARFKDGYGPVGAWFLFFKAKATNSLGEDYCANEEYLADARKKYGEKYVGKMGTAIRNHLMMKDMKAGKGPIIMRTDQAMDVINKTFVEKLGEKEAKKKIKHLEAEAWEDFLDMCIGQAGLWAAKDIDPSKSPSEIMPTEPYILGSHAGCAGFWCSGPGDIPGTPDHYSWGYNRMSTVPGLFMAGDVVGASGHKFSSGSHAEGRIAGKAAIAFILDNPDYKPAARRTADEIAAELYLPYEVFEKSKTYTTDPDVNPNYIKPGMLQARLQKIADEYFGGISTWYMTSKTMLDEGLRQLVVLKEDSAKLGAANLHELMRCWENYHRILSLEAHARHILYREESRYPGYYYRGDHDFIDDDNWKVFTCSTYDMKTGEFTMSKRDFVEIVK
>HDK41591.1
MEKETCTFSYCQKPEVVEVETDLLLIGGGMACCGAAYEAARWASANKLKITMVDKAATDRSGAVAMGLSAINTYIGENKIEDYVRYVRADLMGITREDLVFDLGRHVDDSVQMFEEWGLPIWKKGDDGFSLDGFQAKDAGKKSLREGGTPVRTGKWQIMINGESYKAIVAEAAKKALEVNRKETGVDQNLFERVFIVRLLKDANDPKRVAAAAGFSVRENKIYIFKAKAMINASGGAVNCFRPRSSKEGQGRAWYPVWNAGSGYALGMQAGAELTLMENRFVPARFKDGYGPVGAWFLFFKAKATNSLGEDYCANEEYLADARKKYGEKYVGKMGTAIRNHLMMKDMKAGKGPIIMRTDQAMDVINKTFVEKLGEKEAKKKIKHLEAEAWEDFLDMCIGQAGLWAAKDIDPSKSPSEIMPTEPYILGSHAGCAGFWCSGPGDIPGTPDHYSWGYNRMSTVPGLFMAGDVVGASGHKFSSGSHAEGRIAGKAAIAFILDNPDYKPAARRTADGIAAELYLPYGVFEKSKTYTTDPDVNPNYIKPGMLQARLQKIADEYFGGISTWYMTSKTMLDEGLRQLV
>HDK81545.1
MEKETCTFSYCQKPEVVEVETDLLLIGGGMACCGAAYEAARWASANKLKITMVDKAATDRSGAVAMGLSAINTYIGENKIEDYVRYVRADLMGITREDLVFDLGRHVDDSVQMFEEWGLPIWKKGDDGFSLDGFQAKDAGKKSLREGGTPVRTGKWQIMINGESYKAIVAEAAKKALEVNRKETGVDQNLFERVFIVRLLKDANDPKRVAAAAGFSVRENKIYIFKAKAMINASGGAVNCFRPRSSKEGQGRAWYPVWNAGSGYALGMQAGAELTLMENRFVPARFKDGYGPVGAWFLFFKAKATNSLGEDYCANEEYLADARKKYGEKYVGKMGTAIRNHLMMKDMKAGKGPIIMRTDQAMDVINKTFVEKLGEKEAKKKIKHLEAEAWEDFLDMCIGQAGLWAAKDIDPSKSPSEIMPTEPYILGSHAGCAGFWCSGPGDIPGTPDHYSWGYNRMSTVPGLFMAGDVVGASGHKFSSGSHAEGRIAGKAAIAFILDNPDYKPAARRTADEIAAELYLPYEVFEKSKTYTTDPDVNPNYIKPGMLQARLQKIADEYFGGISTWYMTSKTMLDEGLRQLVVLKEDSAKLGAANLHELMRCWENYHRILSLEAHARHILYREESRYPGYYYRGDHDFIDDDNWKVFTCSTYDMKTGEFTMSKRDFVEIVK
>HDL03978.1
MENFETVEITTDLLILGGGMAACGAAVEASYWAKKNNLKVTVVDKAAMDRSGAVAMGLSAINQYVDLPGGKNTVKDYVDYVRMDLMGITREDLVANIARHVDSTVHLFEKWGLPIWTDADGNYVHEGRWQLMINGESYKVIVAEAAKNALAEAGGEYFERIFIVEPLMDGDRIAGAVGFSVRENKFYVFRAKATIVAMGGAVHVFKPRSTGEGLGRAWYPPWNSGSSAYFTIRAGAEMTSQEVRFIPVRFKDAYGPVGAWFLLFKSAATNAMGGNYMVERRDELQNWKPYGLVKPIPANLRNWLGMLDIMEGKGPIYMRTEEAIQKIASEAGDEKAAKKKLKELEAEAWEDFLDMTISQAILWAATNVEPEKKSSEIAAAEPYFIGSHSGASGAWVSGPEDIQSDETKGEYFWGYDHMATVKGMFCAGDASGASSHKFSSGSHAEGRIVGKAAIKFIVENNTLPNIDQGVVDKHKEAILKPLAVFEENQALSTDPETNPNYILPKMFMFRLQKIMDEYCAGVSAQFSTNDSQLTRALELLQFLKEDAEKLGARDLHELMRCWENVQRMWQAEAHARTVKFREETRWPGYYYRADYPKLDDEKWHCFANCKWHPDKDEWEMIKRPMLHVYPQPQEHEMLGG
>HDL20232.1
LEEAAWEDFLDMTIGQAGVWASNNIAPEEKPSEMMPTEPYFIGSHAACSGLWVSGPEDIAPKEWQWGYTRMTTVNGLFTAADGVGASGHKFSSGSHADGRIAGKSMVAFVLDHSDYSPTLTTTAEDAAKELYLPFEIYEKYKTYTTAPDINPNYIRPKQMQARLMKIMDEYAAGVSIWYMTSKSLMDVALDKLAMLKEDLSRIAAEDLHELMRCWEMVHRTWTAEAHVRHMLFREETRYPGYYFRADFPDLDEENWKCFVNSKYDPKTGEWEVKKVPYIQLVD
>HDL98292.1
MALPNKPRGEIAAVVNPEVVEHTCDVLIVGGGMSACGAAFEIKKWASDDLKIILCDKAAMERSGAVAQGLSAINTYIGENAIEDYVKMVRNDLMGVVREDLIYDLGRHVDESVKLFEEWGLPIWKKAEDGSNLDGAKPAATLREGGQPVRTGKWQIMINGESYKCIVAEPAKKALGEEAIIERVFIVKMLLDKNRPNTIAGAVGFSVRENKVHVFTCKTAMVACGGAVNIFRPRSTGEGKGRAWYPVWNAGSTYTMCAQVGATLTMMENRFTPARFKDGYGPVGAWFLLFKAKVQNGLGEFYAGSDAAKEELKKFMPYGASAVTPTCLRNHLMVNEFKAGRGPIYMATDVALNAFLDEKRAAGLDEKAVKKYWKHLESEAWEDFLDMSVGQAGLWAGANIEPEKVGSEIMPTEPYMLGSHSGCCGIWTSGPNEDWVPTVDGTRAHQYKWGYNRMTTVDGLFTAGDGVGASGHKFSSGSHTEGRIVAKEMVRYCR
>HDM76188.1
MEQFETVEMSTDLLIIGGGMSACGAAVEAVHWAKDRNIKVLLVDKAAMDRSGAVAMGLSAINTYLGVGKEGGNSPEEFVDYVVNDQMGVIRQDLVYDIGRHVDSSVHLFEKWGLPIWKDEEGNYVHEGRWQIMINGESYKFIVAEAAKNALGMDNILERVFIVKLLMDEKRPNTIAGAVGFSVRENQFYVIKAKAIIMCCGGAVHIFRPRSVGEGMGRTWYPPWNAGSNYAMIAQVGGKLTQMESRFIPTRFKDGYGPVGAWFLLFKSRATNAFGENYIETRVEEIKPWEPYASHKPVPTPLRNHQMILEMVEGKGPVYMRTEEAIANLAAEYKDDPKMFKKKLKELESEAWEDFLDMTISQALLWAATNIQPEKQSSEIQASEPYFIGSHASCSGAWCSGPADIAPDEYKWGYDGDKSVTYNRMTTVNGLFAAGDGCGGNAHKFSSGSHTEGRIAAKAAIKYILNHNEEPAIDMSKADEWKAEIYKPLKTYEEGKSLTVTDDINPNYILPKMFLFRLNKIMDEYVGGTSYWFATNEKMLEKGLEYLEMLKEDSEKLGARDLHELMRAWENYHRLWTAEAHLRHVLYRQETRYPGYLYRSDYKGLDEENWLAFTISRYNPETGEWEMSKVPVIDIFGVIGKK
>HDN00514.1
MALRNKPTWELLAEPDLSKVPVQELEYDAVIVGGGMAACGSAFEIGKWMPAGSKVCLIDKAALERSGAVAQGLSAINTYLGENDPADYVRMVRGDLMGVVREDLIYDLGRFVDDSVLHFEEWGLPIWKQKGDEGKSLKDGGQPVRTGKWQIMINGESYKCIVAEAAKNALDEMGYDLHERIFIVKLLLDANKPNTIAGCVGFSARENKVVVYKCKAMIVACGGAVNIFRPRATDEGKGRAWYPIWNAGSTYTMCMQVGAEMTMMENRFTPSRFKDGYGPVGAWFLLFKAGVTNSMGESYAFSDAAKEELAKYAPYGLQPVTPTCLRNHLMLKELKEGRGPVFMDTAAALNKFLADKKAEGMDDKALKKYWKELESEAWEDFLDMSCGQAGLWASMNIEPEKVGSEIMPTEPYMLGSHSGCCGIWVSGPNEDWVPDDYKWGYNRMTTVNGLFTAGDGVGASGHKFSSGSHAEGRMAAKAMAKYVADNAGFTPALKQSAEELKAEIYKPVVHYYANHKATTDDMINPAYIRPRHMMERLMKYTDEYGGGWSPYYMTNAKLLGIAMHHLEMLREDSEKLAASGLHELIRAWEMNHRIWCVEDHLRHIQFREESRYPGFYYRGDFPEADSKSMEEGGWKCFVNSKYDPEKGEWSIFKKTLHQIIPD
>HDN27557.1
MAEATFGSPQVIEEEVDILIIGGGMAACGCAYEMMRWIEGTDLKVKLIDKAAMDRSGAVAQGLSAINTYLGDQDPADYVRMVANDLMGITRDDLAYDVGRHVDNSVELFEEWGLPIWKQPGDEDKPLKDGGKPVRSGKWQIMINGESYKWIVAEAAKKALGTDNIQERVFVVKLVNDKNDPERVAGAVGFSVREHKVHVYKFKTCLLVAGGCVNLFRPRSVGEGTGRAWYPVWNAGSTYAMAALAGAELTMMENRFVPARFKDGYGPVGAWFLLFKAKATNAVGEVYMDKNKAMLDDYPPYGQAAVPASCLRNHLMMHEMKEGRGPIYMDTPTALAKLAETMTKKEIKHLEAEAWEDFLDMCIGQAGVWAGENIEPEKKPSELMPTEPYLLGSHSGCCGIWVSGPTDLGAPPEWSWGYRSMTTVKGLFTAGDGVGASGHKFSSGSHAEGRIAAKAMVKYALDNKDWKPELDTPVQDLVDEIYQPVKNFLEHKDYTTAIDINPHYITPKMLQFRLQKIMDEYCAGVATWYQTNAHMLQVCEDKLEMLKEDSLKMRAKDLHELLRAWENYHRIITAEAHMKHIQFREESRYPGFYYRMDFNFVDEENWKCFVNSTYDRKSKKWTVKKVPHVDLVAKATAK
>HDO21657.1
MEKETCTFSYCEQPETIVVETDILMVGGGMGNCGAAYEACRWATPKGIKVTLVDKAAIDRSGAVAMGLSAINTYIGVNVGENTVEDYVRYVRGDLMGIIREDIVYDVGRHVDDSVYLFDEWGLPIWKQPGEEKKLLGDGAKAVRSGRWQAMISGESYKVIVAEATKKVLEYNREATGQDQNLYERIFITRLLLDEKEENRIAGAVGFSVRENKVYLFKAKAILNACGGGVNTYRPRSTDEGLGRTWYPVWNSSSTTTMGLQVGAELTLMENVFVPTRFKDGYGPVGTFFLFLKCKATNGLGEGYVQNTEVIAKYKPYCDMTPVPTCLRNVQMLEELKNGRGPIMMQTAEPIQEARASDKKKAKELEEAAWEDFLDMTIGQ
>HDO22976.1
TCLRNVQMLEELKNGRGPIMMQTAEPIQEARASDKKKAKELEEAAWEDFLDMTIGQAGVWASNNIAPEEKPSEMMPTEPYFIGSHAACSGLWVSGPEDIAPKEWQWGYTRMTTVNGLFTAADGVGASGHKFSSGSHADGRIAGKSMVAFVLDHSDYSPTLTTTAEDAAKELYLPFEIYEKYKTYTTAPDINPNYIRPKQMQARLMKIMDEYAAGVSIWYMTSKSLMDVALDKLAMLKEDLSRIAAEDLHELMRCWEMVHRTWTAEAHVRHMLFREETRYPGYYFRADFPDLDEENWKCFVNSKYDPKTGEWEVKKVPYIQLVD
>HDO34929.1
MEKETCTFSYCEQPETIVVETDILMVGGGMGNCGAAYEACRWATPKGIKVTLVDKAAIDRSGAVAMGLSAINTYIGVNVGENTVEDYVRYVRGDLMGIIREDIVYDVGRHVDDSVYLFDEWGLPIWKQPGEEKKLLGDGAKAVRSGRWQAMISGESYKVIVAEATKKVLEYNREATGQDQNLYERIFITRLLLDEKEENRIAGAVGFSVRENKVYLFKAKAILNACGGGVNTYRPRSTDEGLGRTWYPVWNSSSTTTMGLQVGAELTLMENVFVPTRFKDGYGPVGTFFLFLKCKATNGLGEGYVQNTDCIAKYKPYCDMTPVPTCLRNVQMLEELKNGRGPIMMQTAEPIQEARASDKKKAKELEEAAWEDFLDMTIGQAGVWASNNIAPEEKPSEMMPTEPYFIGSHAACSGLWVSGPEDIAPKEWQWGYTRMTTVNGLFTAADGVGASGHKFSSGSHADGRIAGKSMVAFVLDHSDYSPTLTTTAEDAAKELYLPFEIYEKYKTYTTAPDINPNYIRPKQMQARLMKIM
>HDO35422.1
MAEKESCTFSYCEKPEIVEVDTDLLLIGGGMACCGSAYEATRWANPKGLKITMVDKAATDRSGAVAMGLSAINTYIGENKCEDYVRYVRADLMGITREDLVYDLGRHVDDSVHLFEEWGLPIWKKGDDGFSLDGNQAKDAGKTSLKEGGTPVRSGKWQIMINGESYKAIVAEAAKKALAINKEATGVDQNHYERVFIVRLIRDKNDLSRVAAAAGFSVRENKMYIFKAKAMVLAAGGAVNCFRPRSTKEGQGRAWYPVWNSGSGYALGMQAGAELTLMENRFVPARFKDGYGPVGAWFLFFKAKATNSLGEDYCANEQYLADARKKYGKYVDAMGTAIRNHLMMQDMKAGKGPIIMRTDEAMDAINKTFVETLGEKEGKKKIKHLEAEAWEDFLDMCIGQAGLWAAKNIEPDKIYSEIMPTEPYILGSHAGCAGFWCSGPGDIPGTPDDWHWGYNRMSTVTGLFMAGDICGASGHKFSSGSHAEGRMAGKAAIAYILDHPDYVPAPRKSPDDIAAELFLPFEVYEKNKTYSTDPKVNPFYIKPDMLQARLQKIADEYFGGISTWYMTSKTMLDEGLKQLTVLKEDSAKMGASDFHELMRCWENYHRILSLEAHARHILFREESRYPGYYYRGDHDFIDDDNWKVFTISKYDMDTGEFAMSKRDFVEIFK
>HDO36595.1
MKEFTTEVIETDVLILGGGMGGCGAVVEASYWTKPLGLKVTWVDKAAVDRSGPVAMGLSAINTYMGLDGKVTHDSHQPEDFVKYVTNDQMGLTRQDIIYDIARHVDSSVKTFDKWGLPIWKDENGNYAKSGAWQVAISGESYKIIVAEAAKNAIATLGDKGQLIERVYITHLLKDEKESNRVCGAVGFSVREDKFYVFKANAVYDGLGGAVHVFRPRSQGEGFGRSWMPPFLGGSTYATILQAGGELTQMDVPFVPPRFKDAYGPVGTFFLLFKTPATDVYGDPYVFAYTSETDKWAPYSKIKPCPTPVRNYEMILATKAGKSPLLMHTEKVTERIKKEVTDPKEQKKALKKYESESWEDFLDMTIAGATLWASLNIDPLEKPSELQLGDPCFIGSHAASCGAWACGAPDLMPKEYADAFPEQYNFMTTVNGLFTAGCGIGASAHKFSSGSHVSGRIAAKAAVKYAYDHKGYTPTVSDDTIKKLTEIVFKPVALYEEKKTYTTSPDVNPNYISAHNFLFRLQKIMGEYAGSWETNYETTDKMLETALWKLGLLEEDVEKLGVNLEKNNHELMRAWEAVHRMWVGMACVRTRLARKESRWPGYYHKLDYPDLDEGNKHFINIKYDADKKEWKTIERPMIPIV
>HDO52778.1
MSEGTFGDPEIVEHETDILIVGGGMAACGCAFEAKRWAGDDVKITLVDKAAMDRSGAVAMGLSAINTYLGENTPEDYCRYVAADLMGITRDDLVYDVGRHVDGTVHLFEEWGLPIWKEMDDGGRVDGANWEKRGGKLLKDGGKPVRSGRWQIMINGEGYKPIVAEAAKKALGMENIFERVFIVKYILDKNNPNQIAGAVGFSVREHKLYVFKAKTILNVCGGAVNVFRPRTTGEGMGRVWYPVWNAGSTYAMAAEVGAELTMMENRFVPTRFKDGYGPVGAWFLLFKAKATNAFGEDYATTNQDMLKQYAPYDKAFVVPSCLRNHVMLKEMKEGRGPIYMDTPAALAALAEKMTPQEIKHLEAEAWEDFLDMCIGQAGVWAGLNIRPEQHKSELMPTEPYLLGSHSGCCGIWVSGPEDIAPKEWQWGYNRMTTVKGLFTAGDGVGASGHKFSSGSHAEGRIAGKAMVKFVEDNKDYKPELGQDIKEVTEEIYKPVRTYMEHKDKTTEEDVNPNYIT
>HDQ40950.1
MTTIPSKIAPQGVPIAEPEVVEIEKDILIVGGGMGACGAAVEVKPWADKHGVSYLMLDKAALERSGAVAQGLSAINTYLGDNTPDDYVRMVRTDLMGVVREDLIFNLGCHVDDSVHLFEEWGLPCWVKEGDHNLDGAAAKAKGLSLRTGAKPVRSGKWQIMINGESYKVLVAEAAKNAIGQDNYIERCFVVKLLLDANTPNRIAGAVGFDLRSNKVYIFKCNAMLVACGGAVNIYRPRSVGEGKGRAWYPVWNAGSTYALCAQVGAEMTMMENRFCPARFKDGYGPVGAWFLLFKAKAVNAFGEDYCVTNEALLTEYREKGYAKGHVIPTCLRNHMQMEEYRNGRGPIYMDTATALQTTFATLDKKQQKHLEAEAWEDFLDMCVGQANLWACLNIEPEKIGSEIMPTEPYLLGSHSGCCGIWVSGPDLDWVPDDYKVKADNGKVYNRMTTVNGLFTCADGVGASGHKFSSGAHAEGRIAGKQLVRWCVDHKDFKPALKETSEELKKMIYAPYYTYEAGKSASTDPVVNPMYISPRNFMDRLMKCTDEYGAGTSTYYTTSAKMLETGMHLLDLLEEDSRKLAARDLHELLRCWEQYHRLWTVRLHMQHIQFRTETRYPGFYYRADFPHLNDDEWKCFTNSKYDPKEKKTTFFKKPYIQIIP
>HDR15923.1
MANYKTVEVKTDLLIVGGGFAACGAATEAAYWAKKNGLKVTLVDKAALDRSGAVAMGLSAINQYVGIRDGENTPEDYVRYVRQDLMGVSREDLVFNIARHVDSTVHLFEKWGLKIWTDEEGKYVHEGRWQLMINGESYKIIIAEAAKNAIAEAGGEIYERVFVVEPLVEGNKCVGAVGFSTREEEFYVFKAKATIIAAGGAVHVFRPRSVGEGFGRSWYPPFNTGSSAYFTIKAGAEMTCQEVRFIPVRFKDAYGPVGAWFLLFKSRAISAEGGEYMAVRKDELQNWAPYGLAKPIPANLRNYLGMLDVEAGLGPLYMETAEAIGKIADAFKDDPKAFKKKMKELESEAWEDFLDMTISQAHLWAAQNVKPEEKHSEIAACEPYFIGSHSGASGAWVSGPEDVDTPYKWGYVNMTTVEGLFAAGDASGASSHKFSSGSHAEGRISGKSAIRYIVEKGAEPAVDGAKVEELKGKILAPLDRYKEHCKE
>HDS00627.1
MADFETKEITTDVLILGGGMAASGAAVEAAYWAKKNGLQVALVDKAAMDRSGAVAMGLSAINQYVGLKDGQNTVKDYVDYVKNDLMGIARDDLVASIARHVDSTVHLFEKWGLPIWKDEEGAYVHEGRWQLMINGESYKVIVAEAAKNAVGTDNIYERVFITEPLVADGRCVGAVGFSVRENIFYVFKAKAVLAAMGGAVHVFKPRSAGEGLGRAWYPPWNSGSSAYFTLKAGAEMTCQEVRFIPVRFKDAYGPVGAWFLLFKSRATNAQGEAYMETRRDELEKWKPYGLVKPIPANLRNWLMMLDVMEGKGPIYMRTEEAIQNIAKSEGDEKAAKKKLKELEAEAWEDFLDMTISQAILWAATNTAPEEKPSEIAAAEPYFIGSHSGASGAWVSGPADIAPEEYQWGYTNMSTVKGLFCAGDASGASSHKFSSGSHAEGRIAAKAACRFALDNADIPEVDAGKIEEMKKTILAPLDKFAQNSKDSSDPDINPAYMKPKMFMFRLQKIMDEYAGGVTAQFSTSKAQLEKGLELLTFLKEDAEHLAAEDLHELMRCWENVHRMWQAEAHVRTILAREETRWPGYYFRSDTPQMKEDWEVFVNCVWHPDSGEWEMKKVPIKRLFE
>HDW51660.1
MKRERVYIDTDILIIGGGTAGCLAAWEARQVGGPDLKITILEKANIRHSGSLAAGQNALNAYINQGTPEDWVAYVRYDLCGAPVREDILLSVGRELNETVAMMEKEGLPIKKDADGRYQARGKWNIEVNGRFLKPITAKMAEKAGAQVVNWVYTVELLKKEGRCVGAVGFGVRDGRFYVVRAKAVLMAAGGAAGIWRPRYSGDAHHRIWYVPFNTGASYAMMKRIGAEMTGFDTRMIPVRLKDTYAPAGTLAIGANAKMVNALGEIFMLEKEEYVRVGGHTAPTPIRVWACYQEIAAGRGPIFMDTTKGDPEKVAGLREQYLDMSPSTVLYWAAHDIDPAREPIEIEGDSPFLVGAHAACCGAWTIGITRMTTVPGLFASGEALGQAPSRFISGSWTCGRIAGRNMVRWIQENDIPLAELDPEEMDALEEKVFAPLDRWGQQQFFTNGKPVMGILPKEMEEHMQNVMEDYCGGRVRYFSVSEPYLNIARKRINRLRRDQLKYLTVPDLYELQQAWDVINRLDCCQLVIEHISYRKETRYLGYVNRTDYPERNDAEYDCFICSVWNPDTDELTFRKYPYEQLVPGDRTKETI
>HDW82419.1
MREFETVVVDTDILILGGGMSGCGAAVEAAYWAKPLGLKVTLVDKAAIDRSGPVAMGLSAINTYMGMDGKVTQNPRMPERFVEYVTNDQMGLIRQDLVYDIARHVDSTVKHFEKWGLPIWKDEAGNYVKSGEWQVMISGESYKIIVAEAARSAIAALGDKGQIIERVMITHLLKDEKEPNRVCGAVGFSVREDKFYVFKAKVVICMMGGAVHVFRPRSQGEGFGRSWMPPFVNGTTYALILQAGGELTQMDNTFVPPRFKDSYGPVGTFFLLFNTPATNAYGEAYVGGYPSELDKWAPYSHAKPCPTPMRNYEMILCAKEGKTPYWMRTEKVVERFQKEITDPKELKKKIKEYESEAWEDFLDMTIAGATNWAAHNIDPLEKPMELQMSDSVFIGSHAGSCGAWACGPEDLMPKEYADAFPAQYNCMTTVMGLFTAGCGVGACAHKFSSGSHVQGRIAAKASVKFANDQKDYKPTVSDATINKLKEVVLRPLALYEEKSGYTTSPDVNPHYISPHNFLFRLQKIMGEYIGGWETLYGTSDKMLETGLWKLGFCEEDTEKIAAKNLHELLRAWEAIHRMWVGMACARTRLARKESRWPGYYYKFDYLKLDETKKHFINVKYDVDKKEWKVIERPMIPII
>HDW92033.1
MEKEVNNFQYVAKPEVVEIDTDILIIGGGMAGCGTAFEACRWANPKGLKVVMLDKAAVDRSGSVAMGLSAINTYVGENSIEDYVRYVRSDLMGIIREDLVYDLGRIVDDSVHLFEEWGLPIWKKGDDGFSLDGFQARDAGKPLLKDGGEPVRSGKWQIMINGESYKVIVAEAAKAALETNRQATGMDQNLYERVFVTRLLLDANEPNRVAGAIGFSVRENKVYVVRCNAAVIATGGAVNVFRPRSVGEGLGRTWFGVWNAGSGYAMGTQAGAELTLMENRFVPMRFKDGYGPVGAWFLFFKAKATNAIGEDYCVKYADNCKEMYAPYHEPMTTALRNHCAMMDLKAGFGPILMHTDEAMAELAKTMDPKRIKHLEAEAWEDFLDMSISQAALWAANNIEPDKKPSEIMPSEPYLLGSHAGCAGFWVSGPGDIPGTPAEWSWGYNRMSTVNGLFMAGDNVGASGHKFSSGSHAEGRIAGKSMVAWCLDHPDYKPAIKESIDELVAEIYAPRELYEKYHGYTTAPHEVDINPHYIGPRMLQFRLMKIADEYVGGVSTWYTTSKTMLEAGLEKLAMLKEDAARMAAKDLHELLRCWENYHRIWALEAHARHILFREETRYPGYYYRGDFPKINDAEWKCFNNSKYNPETGEWVNFKRDYVQIIP
>HDY12441.1
MARPRVYIDTDILIIGGGTAGCLAAWEARNVGGPRLKITILEKGFIRHSGCLAAGMNALNMYLNQGTPEDYVRYVRYDMGGAPIREDILLSVAREVNETVAIMEAQGLPIKKRPDGKYLNRGKWNIEVNGALLKPITAGMAYQANAEIYNRVYVTDLLKKDGRCVGAVGFGIRDGKFYIARARAVLVCAGGAAGLWRPRNGGDAHHRIWYYPFNCGSSYAVAKRAGAEMTGFDMRLVTLRTKDTYSPTGTLAIGVGAPMVNAAGEAFMKEREEYVKLGGHTAPTIYRLWAAMREIEEHRGPIYMDTRKGNPQRVAGLKAQYLDMAPIIVLYWGAHDLDPAREPIEIDADSPVLVGAHAGVTGIWTTGTTRMSTVPGLFASGEALGQAPSRFISGSWTCGRIAARHMVEYVRQNPEPVELEEAELARLEAEIFAPLERWDQAGRAGRLFTSGKPIEGILPREMEERMQNVMEEYAGGRARLFYVNETHLNIAGKHINRLRREQLQYLMARDLHELQLAWDVIHRLECCQLVVEHINYRKETRYPGYVNRSDYPEKNDAEYDCFINSVWDPATDRITFIKRPYEQIVPGDRTRESI
>HDY12442.1
MPNFETVEVTTDLLILGGGMSACGAALEAAHWAKKHGIKVTLVDKAAMDRSGAVAQGLSAINQYLGIAAGENTPEDYVRYVRQDLMGVSREDLVYSIARHVDSSVHLFEKWGLPIWRDENGKVVRSGRWQVMISGESYKIIVAEAAKNALGTENIIERVFVVEPLLDGDRIAGAVGFSVREPKFYVFRAKAMMVCMGGAVHVFRPRSTGEGLGRSWYPPFNAGASAYFTIRAGAEMTCQEVRFIPVRFKDAYGPVGAWFLLFNSRATSAGTGEDYMVRNKAILEQYPPYGLTKPIPANLRNYLGMIDENQGLGPLYMRTEEAIANLAKAYEGDEKAFKKKLKELESEAWEDFLDMTIGQALLWAAHNVRPEQKPSEIAAAEPYFIGSHSGASGAWVSGPADLAPPEYFWGYENMTTVKGLFAAGDASGACPHKFSSGSFTEGRIAARAACRFIMDNNTLPNIDMAEVEKYKERILRPLALYEQYKNYSTDPNVNPNYIRPMMYMYRLQKLMDEYCGGVSMRFMTSKTLLERGLELLQMLKEDSEKLAAEDLHELMRCWENIHRTYQAEAHMRSVLFREETRWPGYYFRADFPKMDNENWLCFVNCKYDRNTDTWEIFKRPIINIVE
>HDY67286.1
FYVINARVVIVTTGGASRLYKPINKGDARNTTWYCPWNVGTGYAMGIRIGAEMTSFENRFIPLRVKDVNAPTGTIGQGSNIRQRNAHGEEYLEKRYKHLGGRKCLSLYRLWATLQENIAGRGPCYLDTRCLSVEEEKKLKEAYLNMNPAIVLLWASNGHSPRQRPVEISGMEPVVIGGHSQAGYWIDVERRTTINGLFAAGDIAGGAPKKYVSGAWVEGKIAARAAIEEVKGIELQRVNSKEVRKEKERISSFMNDKNGIPPAELEETFHNVMDKYAGGATANYELTEPKLQIARKKIRELTGKLEFLSARNRHELVSCLELIDRLDVAKVLIEHLIYRQETRWPCYQSRVDFPERDDTNWLKFVNSVYNPTDGQLTFIERPVQ
>HDZ03350.1
MEKATCTFSYCEKPEIVEVDTDLLLIGGGMACCGAAYEASRWANPKGLKITMVDKAATDRSGAVAMGLSAINTYVGENKCEDYVRYVRADLMGITREDLVYDLGRHVDDSVHLFEEWGLPIWKKGDDGFSLDGHQAKDAGKTSLKEGGAPVRSGKWQIMINGESYKAIVAEAAKKALATNKEATGVDQNHYERVFIVRLIRDKNDLSRVAAAAGFSVRENKMYIFKAKAMVLAAGGAVNCFRPRSTKEGQGRAWYPVWNSGSGYALGMQAGAELTLMENRFVPARFKDGYGPVGAWFLFFKAKATNSLGEDYCANEEYLADARKKYGKYVDAMGTAIRNHLMMQDMKAGKGPIIMRTDEAMSKINETFIEKLGEKEGKKKVKHLEAEAWEDFLDMCIGQAGLWAAKNIEPDKVYSEIMPTEPYILGSHAGCAGFWCSGPGDIPGTPDDWHWGYNRMSTVTGLFMAGDICGASGHKFSSGSHAEGRIAGKAAIAYILDHADYVPAPRKSPDDIAAELFLPFEVYEKNKTYSTDPKVNPFYIKPDMLQARLQKIADEYFGGISTWYMTSKTMLDEGLKQLTMLKEDSAKMGAGDFHELMRCWENYHRILSLEAHARHILFREESRYPGYYYRGDHDYIDDDNWKAFTISKYDMDTGEFAMSKRDYVEIFK
>HDZ59875.1
ERSGAVAQGLSAINTYIGDNTLDDYVRYVRSDLMGIIREDLVYDLGRHVDNSVELFEEWGLPVWKKDDEGHAMDGHQARDAGAALLKDGGTPVRSGKWQIMINGESYKAIVAEMAKIALESNRNATGMEENLYERVYCTRLLLDANEPNRVAGAIGFSVRENKVYVFKANSVLNGSGGAVNVFRPRSVGEGMGRAWFPVWNSGSGYAMGAEAGAEMTLMENRFVPMRFKDGYGPVGAWFLFFKAKATNGLGEDYCEKHADLIHKEFAPYDNPMGTCLRNHAAMIEMANGNGPIIMHTDKAMQALAETMDENQIKHLEAEAWEDFLDMTIAQAGLWAAENVEPDKVSSELMPSEPYLLGSHAGCAGFWVSGPGDIEGAPDDWSWGYNRMSTVNGLFMAGDVVGASGHKFSSGSHAEGRIAGKAMVSWCLDHADYTPTISESIDELVAEIYLPMEIYAKHKAYTTSPDNIDVNPHYIKPRMLQFRLMKIMDEYVGGVSTMYKTSGNLLKIGLEKLDVLKEDSHHLAAADLHELLRCWENYHRIWAAEAHARHIQFRKESRYPGYYYRGDYPGIDDENWKCFTNSKVNPETGEWDLQKVDYVQLVEAPTPA
>HDZ62572.1
VRLFKDANDPKRVAAAVGFSVRENKIYIFKAKAMINASGGAVNCFRPRSSKEGQGRAWYPVWNSGSGYALGMQAGAELTLMENRFVPARFKDGYGPVGAWFLFFKAKATNSLGEDYCANEEYLAEARKKYGKYVDAMGTAIRNHLMMKDMKAGKGPIIMRTHEAMDAINKSFIEKLGEKEAKKKIKHLEAEAWEDFLDMCIGQAGLWAAKDIEPDKTPSEIMPTEPYILGSHAGCAGFWCSGPGDIPGTPDHYSWGYNRMSTVPGLFMAGDVVGASGHKFSSGSHAEGRIAAKAAIAFILDNSDFVPTPRKTADEMAAELYLPFEIYEKNKTYSTDPAVNPNYIKPDMLQARLQKIADEYFGGISTWYMTSKTMLDEGLKQLTVLKEDSNKMGAANLHELMRCWENYHRILSLEAHARHILYREETRYPGYYYRGDFDFIDDDNWKLFTISKYDMETGEFAMSKKDYVEMFK
>HDZ78330.1
MAYKTIYENDIDILVAGAGLGGTGAAYEARYWGRDKKIVIAEKANIDRSGAVAQGLYAINCYMGTRWGENNPEDHVLYARNDLMGMVREDLAFDMARHVDSAVHKFEEWGLPLMKNPDTGAYMREGKWQIMIHGESYKPIVAEAAKKSADKVFNRIMITHLLMDDAKENRCAGAVGFNVRTGNYHVFKSKATIVSAGGASNIFKPRSVGEGAGRVWYAPWSSGSAYALLIEAGAKMTQMENRIVLARFKDGYGPVGAYFLHLKTYTQNGNGDEYETTWYQSTKDIVGEYIDHVPTPTCLRNHAFISEVNAGRGPIHMVTMEAFKDPHLEEVGWENFLGMTVGQAVLWAATDVDPKYENPELTTSEPYVMGSHATGCGGWASGPEDVSPPEYFWGYNRMMTVDGLFGAGDAVGGTPHAFSSGSFTEGRLAAKAACKYIDDGKAEGIVVSDKQIADLKEKIYKPLEVYTVGRNEIVAGSVNPNYINPRQGLDRLQKLMDEYCGGFGVNYMTNDKLLTIGLKKLKSLEEDLEKVAAEDIHELLRAWELKHRHRTSESVCQHTLFRKETRWPGYYYRGDAMKLDDENWHVLTVSHRDRNTGEYTMEKAPCYHLVSANDD
>HDZ78852.1
MSEYSLGNPEVIEEEVDILIIGGGMAACGAAFELQRWNENKNLKIKMVDKAAVDRSGAVAQGLSAINTYMGENDPADYVRYVRGDLMGITREDLVYDTGRHVDDSVHQFEKWGLPIWKQEGDEGKSLTEGGKPVRSGRWQIMINGESYKPIVAEAAKKALGIDNIQERVFIVRMIDDKNDPGRVAGAAGFSVRENKMYVYRFKACLLVCGGAVNVFRPRSVGEGSGRAWYPVWNAGSTYAMAAEAGAELTLMENRFVPARFKDGYGPVGAWFLLFKAKAMNAKGEDYSEKNAHMLQEHGYGAYVKGHAMGTCLRNHLMIHEMKNGMGPIFMDTVTALANLAEKMTPKEIKHLEAEAWEDFLDMTIGQCGIWAGENIEPDKEVSELMPTEPYLLGSHAGCAGIWCSGPEDLPGTPDHYHWGYNRMTTVRGLFTEGDGCGASGHKFSSGSHAGGRIAAKAMIKYVEDNSDIVPELERSVDELKEEIYRPVQTFLEHKDYTTAIDVNPHYITPKMLQFRLQKLMDEYVAGIATWYQTNAAMLGVAERKLSMLKEDSLKMRAMDLHELLRAWENYHRILTAEAHMKHIQFREETRYPGYYYRTDFLDLDDENWKCFVNSNYDRNTGEWTLKKVPWVELIKED
>HDZ84033.1
MEKETCTFSYCEKPEIVEHETDLLLIGGGMACCGAAYEGVRWAEASKLKITMVDKAAADRSGAVAMGLSAINTYMGENKVEDYVRYVRNDLMGITREDLVYDLGRHVDDSVKLFEEWGLPIWKKGDDGFSLDGHQARDAGKTSLRDGGTPVRSGKWQIMINGESYKAIVAEAAKKALELNRTATGVDQNLFERVFIVRLFKDTNDPKRVAAAVGLSVRENKMYIFKAKGIVLAAGGAVNCFRPRSVKEGQGRAWYPIWNSGSGYALGMQAGAELVLMENRMVPARFKDGYGPVGAWFLFFKAKATDSLGNDYCANEDYLKDAREKYGAKYVDKLGTTIRNHMMINAMKEGKGPILMRTDLAMAKINETFIEKLGEKEGKKKVKHLEAEAWEDFLDMCIGQAGLWAGKNVEPDKVYSEIMPTEPYLLGSHAGCAGFWVSGPSDIPGTPDHYHWG
>HDZ91806.1
MANFETVEVSTDLLILGGGFSACGVATEAAYWAKKNGLKVTLVDKAALDRSGAVAMGLSAINQYIGIKDGENTCEDYVRYVRQDLMGISREDLVYNIARHVDSTVHLFEKWGLKIWTDEEGKYVHEGRWQLMINGESYKIIIAEAAKNAIADAGGEIFERVFIVEPLLDGNKCVGAVGFSTREEKIYVFKAKATVATMGGAVHVFRPRSVGEGFGRSWYPPFNTGSSAYFTIKAGAEMTCQEVRFIPVRFKDAYGPVGAWFLLFKSRAISAEGGEYMVVRKEELNNWAPYGLAKPIPANLRNYLGMLDVDAGLGPLYMETAEAINKIADEYKDDPKGYKKKMKELESEAWEDFLDMTISQAHLWAALNVKPEEKHSEIAACEPYFIGSHSGASGAWVSGPEDMDTPYKWGYVNMCTVDGLFAAGDASGASSHKFSSGSHAEGRIVGKAAIKYIVEKGEEPTLDAAKVDEIKAKILAPLDRHQEFCNETTDPDINPNYLLWRQFMDRLQKIMDEYAGGVTAAFKTSKANLERAMELFVYLKEDSEKLAATDIYSLERVWENIHRMWQGEAHVRTMLFREETRWPGYYFRADTPKMDEENWHCFANCRYDPATGEWEMSKKDVWNIPGV
>HEA65841.1
MTLPNRPKGETKTVRDPEVEEREVDMLIVGGGMAACGAAFEVRKWMSDDQTILIVDKAAMERSGAVAQGLSAINTYIGDNTPDDYVRMVRNDLMGIVREDLIFDLGCHVDDSVHLFEEWGLPIWKKTQEGKNLDGKKGQSMGTLKSGAAPVRTGKWQIMINGESYKRIVAEAAKLSIGEDNILERVFIVELLLDADKENQIAGAVGFSVRENKVYIIKCKSMLIACGGAVNIYQPRSVGEGKGRAWYPVWNSGSTYTLGMKVGAELSMMENRFTPARFKDGYGPVGAWFLLFKAKALNGLGESYVESDAAKAELEKYAPYGTAAITPTCLRNHLMLFEMQEGRGPIIMDTVSAMAKLGEGLSKRELRHIESEAWEDFLDMTCGQANLWCATNTEPENKNSEVMPTEPYLLGSHSGCCGFWVSGPDYDWVPDAYKVKADNGKIYNRMTTVNGLFTAGDGVGCSGHKFSSGSHTEGRLAGKSMVRYARDHADFTPSINQTSQELVDLIYRPVRVYLDHCEYTTADDINPNYIKPNGMMYRMMKATNEYGAGTATFYTTNNKNLEIVMELLHCMREDCEKLAAGDLHELMRAWEIYHRIWTVESHLRHIQFRKETRYPGFYYQMDYPNTDDENWFCFSNSKYDPKTGKWDVFKKDYIKIISD
>HEB54909.1
MAEFGNPDVVEEEVDILLIGGGMACCGAAFELPRWIEASGADLKVKLVDKAAMDRSGAVAQGLSAINTYIGPEQDPADYARMVSNDLMGITRDDLAYDLGRHVDESVHLFEEWGLPIWKTDENGERYDGSKGMTPLKDGGKPVRSGKWQIMINGESYKWIVAEAAKKALGIENIQERIFIVKLINDKNDPSRIAGAVGFSTRDDKIVIYKAKAILLAAGGCVNIFRPRSVGEGTGRAWYPVWNAGSTYSMAAEAGAELTLMENRFVPTRFKDGYGPVGAWFLLFKAQATNAYGETYMTKNKEMLDDYPPYGQAAVPASCLRNHLMLKEMKEGRGPIWMDTVTALANLRETLSPREVKHLEAEAWEDFLDMCVGQCGIWVGENIEPEKKNSELMPTEPYLLGSHSGCCGIWTSGPDDVGAPTDETEAGVPDHLPKGWNWGYRGMTTVNGLFTAGDGVGASGHKFSSGSHAEGRLAAKAMVKYCLDNADFKPELDTSVDDLVAEIYKPVRTYLEHKDYTTAIDVNPNYITPKMLQFRLQKIMDEYVAGVATYYNTNAEMMKVAGEKLDMLKEDAEKMRAKDLHELLRAWENYHRILTAEAHMKHIEFREESRYPGFYYRTDKNFVDEENWHCFVNSIYDKETKKWTCFKRAHVDLVDKSKLFK
>HEB55252.1
MAGEFGNPEVVEESVDILLIGGGMACCGAGYELMRWLEAAKKDGHDLTVKLVDKAAMDRSGAVAQGLSAINTYIGPEQDPADYARMVSNDLMGITRDDLAYDLGRHVDESVHLFEEWGLPIWKLDENGERFDGSKGMTPLADGGKPVRSGKWQIMINGESYKWIVAEAAKKALGMGNIEERIFIVKLINDKNDPSRIAGAVGFSTRDHKVVVYTAKAILLAAGGCVNIFRPRSVGEGTGRAWYPVWNAGSTYSMAAEAGAELTLMENRFVPTRFKDGYGPVGAWFLLFKAKATNAFGEVYMDRNKEMLNDYPPYGQAAVPASCLRNHLMLKEMKEGRGPIYMDTVTALANLRETLSPREVKHLEAEAWEDFLDMCVGQCGIWVGENIEPEKKNSELMPTEPYLLGSHSGCCGIWVSGPTDVGAPNEETEAGVPEHLPKGWNWGYRGMTTVSGLFTAGDGVGASGHKFSSGSHAEGRMCAKSMVKYCIDNKDFTPELDTDVQTLVDAVMKPVKTFLEFKDYTTAIDVNPNYITPKMLQFRLQKIMDEYVAGVATYYQTNAEMMKIAGEKLDMLKEDAEKMRAKDLHELLRAWENYHRILTAEAHLKHIEFRQESRYPGFYYRTDKNFVDEENWHCFVNSIYDKNTKEWTCFKRAHVDLVDKSKLFK
>HEB71374.1
MVTPVENYHADFAKNPVIEVVDTDLLIVGGGMSACGVAYESVRWSKGKEKITLVDKAAMDRSGAVAQGLSAINTYLGENSPEDYVKMVANDLMGITRDDLVYDVGRHVDNSVQLFEDWGLPIWKQPGDEDKSLRDGGKPVRSGKWQIMINGESYKVIVAEAAKNALGIDNIIERCFIVKLLLDDKEDNRIAGAVGFSARENKIYIFKAKTVFIGCGGAVNIFRPRSTGEGMGRAWYPVWNSGSTYAMAAQVGAEMTTMENRFVPARFKDGYGPVGAWFLLFKSKAINALGEDYSETKKEMLFEYPPYPQNSKGVPATCLRNHLMLNEMKNGRGPILMDTPTGMANLTKDMDKKQIKHLEAEAWEDFLDMCIGQANVWAGMNIRPEETASELMPTEPYLLGSHAGACGIWVSGPEDMAPKEWQWGYNRMTTVKGLFTAGDGVGASGHKFSSGSFTEGRIAGKSMVRFARDNADFTPTINLSNEELAAEIYKPFQTYLDHKDYSVDPMINPNYIRPKMLMFRLNKLMDEYVAGTSTYYTTSEKQMDVALHLLGMLKEDSKKMAAKDLHELLRAWENYHRIWTAEMHLRHIYFRKETRYPGFYYRSDYPKLDEENWKCFVNSRFDPKTGEWELKKVPHKDLVPKD
>HEB74971.1
MEKETCTFSYCQKPEVVEVETDLLIIGGGMSACGAAFEATRWATPQGIRITMVDKAATDRSGAVAMGLSAINTYMGENDPADYVRYVRGDLMGIIREDLVYDLGRHVDDSVHLFEEWGLPIWKKGDDGFSLDGFQAKDAGKPMLKDGGTPVRSGRWQIMINGESYKVIVAEAAKKALEINRQATGMEQNHFERVFIVKLFKDANVENRVAAAAGFSVRENKLYIFRAKAICLGAGGAVNVFRPRSSEEGKGRAWYPVWNSGSGYALGMQVGAELTMMENRFVPARFKDGYGPVGAWFLFFKAKATNSLGEDYCANQEAIAEAKAKYGDYVDKMGTAIRNHLMMRDMKLGKGPIIMRTHEAMQAINKEFVEKLGEKEAKKKIKHLEAEAWEDFLDMCIGQAGLWACENVEPDKQPSEIMPTEPYLLGSHAGCAGFWVSGPNDLGAPAEWHWGYNRMSTVEGLFMMGDICGASGHKFSSGSHAEGRIAAKNAVAFILDHKDFTPTLNKTADEIAAELYLPFEIYEKYKNATTDPSMNPNYIKPKLLQARLQKIADEYFG
>HEB85343.1
MAREFETVTVETDLLIVGGGMAACGAAVEAAHWAKKHGLKVTVVDKAVMDRSGAVAMGLSAINQYVDLKSGKNSVKDYVDYVRQDLMGITREDLVANIARHVDSTVHLFEKWGLPIWKDEEGNYVHEGRWQLMINGESYKVVVAEAAKNAIASLGDNGEIYERVFIVDPLVKDGRCVGAVGFSVRDDKFYVFKAKATLVAMGGAVHVFKPRSTGEGLGRAWYPPWNTGSSAYFTLKAGAEMTCQEVRFIPVRFKDGYGPVGAWFLLFKSRATNAFGGEYMVERRDELENWAPYGKVKPIPANLRNWLGMLDIMEGKGPIFMRTEEAIQRIADQFKDDPKAYKKKMRELEGEAWEDFLDMTISQALLWAATNVQPEERSSEIAAAEPYFIGSHSGASGAWVSGPEDIQSDETRDEYFWGYENMATVHGLFCAGDASGASSHKFSSGSHAEGRIAAKAAVRYVVENPAAPEVDGAVIAELKARIFKPLELFEAEKANSSDPDINPAYIRPKMFMFRLQKIMDEYAGGVSSQFTTNQAQLERALELLGMLKEDAEKLAAEDLHELMRVWENVHRMWQAEAHVRTILFRDETRWPGYYFRADTPKMDEENWLAFANCKWHPDTGEWEMIKRPVKHVFVE
>HEB86659.1
MAGEFGNPEVVEESVDILLIGGGMACCGAAYELMRWLEAAKKDGHDLSVKLVDKAAMDRSGAVAQGLSAINTYIGTEQDPADYARMVSNDLMGITRDDLAYDLGRHVDESVHLFEEWGLPIWKTDENGERHDGSKGMTSLADGGKPVRSGKWQIMINGESYKWIVAEAAKKALGMENIEERIFIVKLINDKNDPNRIAGAVGFSVRENKVIVIKAKAILLAAGGCVNIFRPRSVGEGTGRAWYPVWNAGSTYSMAAEAGAELTLMENRFVPTRFKDGYGPVGAWFLLFKAKATNAFGEVYMDRNKEMLNDYPPYGAAAVPASCLRNHLMLKEMKEGRGPIYMDTVTALANLRKTLSPREVKHLEAEAWEDFLDMCVGQCGIWVGENIEPEKKNSELMPTEPYLLGSHSGCCGIWVSGPTDVGAPTEETEAGVPEHLPSGWNWGYRGMTTVNGLFTAGDGVGASGHKFSSGSHTEGRMAAKSMVKYCIDNKDLTPELDTSVEDLVAAVYQPVKTFLEYKDYTTAIDVNPNYITPKMLQFRLQKIMDEYVAGIATYYQTNAEMMKIAGEKIDMLKEDAKKMRAKDLHELLRAWENYHRILTAEAHLKHIEFRQESRYPGFYYRTDKNFVDEENWHCFVNSIYDKETQKFTCFKRAHKDLVDKSKLFK
>HEB95394.1
MAGEFGNPEVIEEEVDILIIGGGMGACGAAYEIGPWVDAAKKEGVDIKVKLVDKAAMDRSGAVAQGLSAINTYIGSEQDPADYARMVSNDLMGITRDDLAYDLGRHVDESVHLFEEWGLPIWKTDENGERHDGSKGLPALKDGGKPVRSGKWQIMINGESYKWIVAEAAKKALGMDNIQERVFIVKLVNDKNDSNRVAGAVGFSVREHKLYVYKFKACLLVAGGCVNIFRPRSVGEGQGRAWYPVWNAGSTYAMAAEAGAELTLMENRFVPTRFKDGYGPVGAWFLLFKAKATNAFGEVYMDRNKEMLNDYPPYGQAAVPASCLRNHLMLKEMREGRGPIWMDTVTALANLRETLSPREVKHLEAEAWEDFLDMCIGQCGIWAGENIEPEKKNSELMPTEPYLLGSHSGCCGIWVSGPEDVGAPTEEAESGVPEHLPSGWHWGYRGMTTVQGLFTAADGVGASGHKFSSGSHAEGRMCAKSMVKFVMDNKDWTPELDTSVDELIEEIYRPVKNFMEFKDYSTAIDVNPNYITPRMLQFRLQKIMDEYVAGVATYYTTNEHMLELAE
>HEB95531.1
LMPTEPYLLGSHSGCCGIWVSGPEDVGAPTDESEAGVPEHLPKGWNWGYRGMTTVQGLFTAADGVGASGHKFSSGSHAEGRMCAKSMVKFVMDNKDHTPELDTSVDELIDEIYRPVKNFMEFKDYSTAIDVNPNYITPRMLQFRLQKIMDEYVAGVATYYTTNEHMLELAEQKLEMLKEDALKMRAKDLHELLRAWENYHRILTAEAHMKHIQFRQESRYPGFYYRSDKNFVDEENWHCFVNSIYDRKTKTWTCFKRAHVDLVDKSKLFK
>HEB98426.1
MAGEFGNPEVVEEEVDILLIGGGMACCGAGFEIMRWIDAAKKEGHDISVKLVDKAALDRSGAVAQGLSAINTYIGSEQDPADYARMVSNDLMGITRDDLAYDLGRHVDESVHLFEEWGLPIWKTDENGERHNGAEGLTPLKDGGKPVRSGKWQIMINGESYKWIVAEAAKKALGMDNIQERVFIVKLVNDKNDSNRVAGAVGFSVREHKVYVYKFKACLLAAGGCVNIFRPRSVGEGQGRAWYPVWNAGSTYAMAAEAGAELTMMENRFVPARFKDGYGPVGAWFLLFKSKAINADGEVYMERNKEMLNDYPPYGQAAVPASCLRNHLMLKEMREGRGPIYMDTVTALANLRETLSPREVKHLEAEAWEDFLDMCVGQCGIWVGENIEPEKKNSELMPTEPYLLGSHSGCCGIWVSGPTDVGAPTDEAMDGVPEHLPKGWNWGYRGMTTVKGLFTAGDGVGASGHKFSSGSHAEGRLAAKAMVKFVIDNKDWTPELDTPVDQLVEEIYKPVRTFLEHKDYTTAIDVNPNYITPRMLQFRLQKIMDEYVAGVATYYTTNAHMLQVAEEKLEMLKEDAEKMRAKDLHELLRAWENYHRILTAEAHMKHIQFREESRYPGFYYRMDKNFVDEENWKCFVNSIYDKNTKKWTVFKRAHVDLVDKSKLFK
>HEC06812.1
MAEFGNPDVVEEEVDILIIGGGMAACGTAYEIGPWIDAAKKEGVDISVKLVDKAAMDRSGAVAQGLSAINTYIGPEQDPADYARMVSNDLMGITRDDLAYDLGRHVDESVHLFEEWGLPIWKLDENGERFDGSKGMTPLKDGGTPVRSGKWQIMINGESYKWIVAEAAKKALGVDNIQERIFIVKLVNDAKDKNRIAGAVGFSTREDKVVVYKFKACLLVAGGCVNIFRPRSVGEGQGRAWYPVWNAGSTYSMAAEAGAELTLMENRFVPTRFKDGYGPVGAWFLLFKSQATNGVGEPYMVRNKEMLDDYPPYGQAAVPASCLRNHLMLKEMKEGRGPIWMDTVTALANLRETLSPREVKHLEAEAWEDFLDMCIGQCGIWAGENIEPEKKNSELMPTEPYLLGSHSGCCGIWVSGPEDVGAPTDEGLGEGIPEHLPSGWNWGYRGMTTVQGLFTAGDGVGASGHKFSSGSHAE
>HEC12089.1
MAGEFGNPEVIEEEVDILLIGGGMACCGAGYEIMRWAEGTDLKIKLVDKAAMDRSGAVAQGLSAINTYIGEQDPADYARMVSNDLMGITRDDLTYDLGRCVDDSVHLFEEWGLPIWKLDENGERHDGSKGLTPLKDGGKPVRSGKWQIMINGESYKWIVAEATKKAMGVENIQERIFIVKLVNDKNDPHRIAGAVGFSTRENQVYVYKFKACLLAAGGCVNLFRPRSVGEGQGRAWYPVWNAGSTYAMAAEAGAELTLMENRFVPARFKDGYGPVGAWFLLFKAKAINANGEVYMDRNKEMLNDYPPYGQAAVPASCLRNHLMLHEMKEGRGPIYMDTVTALAALRETLSPREVKHLEAEAWEDFLDMCIGQCGIWAGENIEPEKKNSELMPTEPYLLGSHSGCCGIWVSGPTDVGAPTEETEAGVPDHLPGGWNWGYRSMTTIKGLFTAGDGVGASGHKFSSGSHAEGRLAAKAMVQYCLDNKDLTPELDTSVDDLVAEIYQPVKTFLEHKDYTTAIDINPHYITPKMLQFRLQKIMDEYVAGIATYYNTNGHMLDVAEEKLTMLKEDAAKMRAKDLHELLRAWENYHRILTAEAHMKHIQFREESRYPGFYYRTDYNFVDEENWKCFVNSIYDKETKTYTCFKRAHKDLVDKSKLFK
>HEC19717.1
MAYKTVTEDNIDVLVVGAGLGGTGAAFEARYWGQDKKIVIAEKANIMRSGAVAQGLYAINCYMGTRFGENNPEDHVRYARIDLMGMVREDLAFDMARHVDSTVHNFEEWGLPIMRNEKTGAFLREGRWQIMIHGESYKPIVATAAKKSADKVFNRICVTHLLMDEAKENRVAGAVGFNVRTGNYHVFKSKTVICGAGGASNIFKPRSVGEGAGRVWYAPWSSGSAYGLMIEAGAKMTQMENRIVLARFKDGYGPVGAYFLHLKTYTQNAYGEEYESKWFPELQKMVGKEYLDPEASHRTHRPIPTCLRNHALINEVNAGRGPIHMVTMEAFQDPHLEEIGWHNFLGMTVGQAVLWAATDVDPKYENPELTTSEPYVMGSHATGCGAWCSGPEDVSPPEYFWGYNRMTTIEGLFGAGDAVGGTPHAFSSGSFTEGRLAAKAACKYIDDGKAEGIRVSDAQINRRREQIYKPLETYKVYSNEVVAGTVNPNFINPRQGLDRLQKLMDEYCGGFGVNYMTNDKLLNIGLKKMAILGEDLEKVAAADIHELLRAWELKHRFLASESVFHHTLFRKETRWPGYYYRGDAMKLDDENWHVLTVSRRDPETGEYTMEKAPLYHLVGDIEDKDLAKVKAEGHH
>HEC24905.1
MTSAEVLNNYTIEEIDTDVLIVGGGMVGCGAAFEIKKWAPKDMKITMVEKAAIDRSGAVAMGLSAINTYLGDNTPEDYVKHVANDLMGIVREDLIYDVGRHVDASVKLFEKLGLPIFKEEENGKSIEEGGKPLRAGRWQIMIHGESYKVLVAEAARKAIGNENIYERIFITELLMDEKHENRVAGAIGFSLREAKIYIFKAKSVIMACGGAVNVFRPRSQAEGMGRTWYAIWNAGSTYAMGYEAGAEMTTMENRFVPNRFKDGYGPVGAWFTLFKARVLNAHGEDYMQKWGDMLKDFPPYGLAKVPATCLWNHVMLKDWMEGNGPFYMNTSGAMKALFETLPEKRKKSLEADAWEDFLDMTVSQAGIWAANDIDPAETNSEVMPTEPYFLGSHSGACGMWVSGPADLSPKEYQWGYNRMTTVNGLFTGGDGVGASGHKFSSGSYAEGRIAAKSAVRFVLDDSGFTPTVHTDIKVIAEKIYGPMITYEKFKGYSTEPNINPNYIRPRLYLFRLNKLMDEYVAGTSTFYRTSEANLLKGLELLNKLKEDSSKLAASNLHELMRAWENYHRSVVGELHLRHVLFREETRYPGFYYRTDRPKLDEKNWKLFVNSKLNKTTGQPELFKKPYIELVPKD
>HEC26532.1
IHGESYKPIVAEAAKKSADKVFNRIMITHLLMDDAKENRCAGAVGFNVRTGNYHVFKSRATIVGAGGASNIFKPRSVGEGAGRVWYAPWSSGSAYALLIEAGAKMTQMENRIVLARFKDGYGPVGAYFLHLKTYTQNGNGDEYETTWYQSTKDIVGEYIDHVPTPTCLRNHAFISEVNAGRGPIHMVTMEAFKDPHLEEVGWENFLGMTVGQAVLWAATDVDPKYENPELTTSEPYVMGSHATGCGGWASGPEDVSPPEYFWGYNRMMTVDGLFGAGDAVGGTPHAFSSGSFTEGRLAAKAACKYIDDGKAEGIVVSDKQIADLKEKIYKPLEVYTVGRNEIVAGSVNPNYINPRQGLDRLQKLMDEYCGGFGVNYMTNDKLLTIGLKKLKSLEEDLEKVAAEDIHELLRAWELKHRHRTSESVCQHTLFRKETRWPGYYYRGDAMKLDDENWHVLTVSHRDRNTGEYTMEKAPCYHLVSANED
>HEC26983.1
MSEYSLGNPEVIEEEVDILIIGGGMAACGAAFELQRWNENKNLKIKMVDKAAVDRSGAVAQGLSAINTYMGENDPADYVRYVRGDLMGITREDLVYDTGRHVDDSVHNFERWGLPIWKQEGDEGKSLTEGGKPVRSGRWQIMINGESYKPIVAEAAKKALGIDNIQERVFIVRMVDDKNDPGRVAGAAGFSVRENKMYVYKFKACLLVCGGAVNVFRPRSVGEGSGRAWYPVWNAGSTYAMAAEAGAELTLMENRFVPARFKDGYGPVGAWFLLFKAKAMNAKGEDYSEKNAHLLQEHGYGAYVKGHAMGTCLRNHLMMHEMKNGMGPIFMDTVTALANLAEKMTPKEIKHLEAEAWEDFLDMTIGQCGIWAGENIEPDKEMSELMPTEPYLLGSHAGCAGIWCSGPEDLPGTPDHYHWGYNRMTTVRGLFTEGDGCGASGHKFSSGSHAGGRIAAKAMIKYVEDNSDIAPELDRSVDELKEEIYRPVQTFLEHKDYTTAIDVNPHYITPKMLQFRLQKLMDEYVAGVSTWYQTNAAMLGVAERKLGMLKEDSLKMRAKDLHELLRAWENYHRILTAEAHMKHIQFREETRYPGYYYRTDFLDLDDENWKCFVNSNYDRNTGEWTLKKVPWVELIKED
>HEC29693.1
MSDYGFGNPEVVEEEVDILIIGGGMAACGAGVELMRYSESKDLKIKLVDKAALDRSGAVAQGLSAINTYMGDNDPSDYVRMVKTDLMGIIREDLVYDCGRHVDSSVHLFEEWGLPIWKQPGDEDKKLTEGGKPVRSGKWQIMINGESYKWIVAEAAKKSLGTENIQERVFIVKLVNDKNDPTRVAGAVGFSVREDKVFVYKFKCCLLVCGGAVNVFRPRSVGEGQGRAWYPVWNAGSTYAMALEAGATGTMLENRFVPARFKDGYGPVGAWFLLFKAKAMNAAGEDYQTTNAHLLEEHNYGTHAHGHVMGTCLRNHLMLADMKAGKGPIFMDTPSALAKLAETMTPKEIKHLEAEAWEDFLDMTIGQCGIWAGENIEPDKEMSELMPTEPYLLGSHAGCAGLWVSGPEDLPGVPEHWSWGSNGNKYRTMTTVNGLFTAGDGVGASGHKFSSGAFTEGRLAAKSMIRFAMDNKDFKPELETSVEELVEDIYKPVRNFLEHKDYTTAIDVNPNYITPKMLQFRLQKCMDEYVAGVSTFYQTNAAMMGVAEKKLVMLKEDAEKMRAKDLHELLRAWENYHRIMAAEAHMKHIQFREETRYPGYYYRADFLDLDDENWNCFVNSTYDRKTKEWSLVKEPYVQLIKD
>HEC41715.1
MSIANNFETVEVHTDILILGGGMAACGAAYEAAHWAKKNNLSVTLVDKASMDRSGAVAMGLSAINMYLGLKEGKNTLSDYVKYVKNDLMGIARDDLVANIGRHVDASVHLFEKWGLPIWKDEDGKYVNEGRWQIMIHGESYKTIVAEAAKNALAELGDKGQYIERVFITDPIMDGDRCVGAIGFSVRENKVYIFRAKTVLATMGGAVHVFKPKSVGEGLGRSWYPPFNSGASAYFTLKAGAEMTCQEVRFVPVRFKDAYGPVGAWFLLFKAQATNALGENYMQTRAPELEKWAPYGEAKPTPTNLRNYLMMLEIEEGKGPIFMRTDEAIQRIVDSIPDEKEAKRKLKELEKEAWEDFLDMTVSQALLWASTNIKPEEKPSEISATEPYFISSHSGASGAWVSGPEDLAPEGYKWGYPNMTTVRGLFAAGDASGASSHKFSSGSFTEGRIAAKAAASFCVDNPDLPALPEERLNELKEGMLKPLELFNTHKGYTQDPNINPNYIRPQMFMFRLQKIMDEYAGGASSGFKTSAPLLEKGLENLAMLREDMASLAAEDTHELMRCWENIHRIWQAESHIRTMLFREETRWPGYYFRSDFPELKEEDWKCFANCRWNPESGEWEMLKRDVIDMVD
>HEC50182.1
KFYHFKAKAIICACGGAVHIFRPRSTGEGYGRAWYPPWNAGSTYSMMLEVGAPMVNMECRFVPARYKDGYGPVGAWFLLFKAYATNAFDENYVVTRKPDLEKYAPYGTTKPVPTCLRNHTMMLDMFEGKFPIFMRTEAAMQKILSENPKRAKHLEAEAWEDFLDMTVSQAVLWAAENVEPEKVKSEIMPSEPYLMGSHSGANGAWCCGPDDLMPEEYKADFPGGYNRMTTVEGLFTAGDGVGASAHKFSSGSHAEGRLAAKAAIKYILDHNDFEPSPRGSVEELKAQVYKPLKTFEENKNYTSDPNVNPNYIRPKGFVFRLNKIMDEYAGGIGWQYTTSEPALLRGLEKLQVLKEDADKLAAETLHELMRAWENYHRLLTAECHMRHLLYRKETRWPGYYYRSDYPDMDEQNWRKFVLSKLNPDTGEWEMFERPYIPLID
>HEC83875.1
MAEGTFGNPQVIEEEVDILLIGGGMACCGAAYEIMRWIEGTDLKVKLIDKAAMDRSGAVAQGLSAINTYLGDQDPADYARMVANDLMGITRDDLAYDLGRHVDDSVHLFEEWGLPIWKTDENGERHDGSNRDMPSLKEGGKPVRSGKWQIMINGESYKWIVAEAAKKALGTDNIQERVFIVKLVNDKNDPERVAGAIGFSVREHKLHLYKFKACLLAAGGCVNLFRPRSVGEGSGRAWYPVWNSGSTYAMAAEAGAELTMMENRFVPARFKDGYGPVGAWFLLFKAKATNAFGEVYMDKNKAMLDQYPPYGQAAVPASCLRNHLMLHEMKEGRGPIYMDTPTALGKLAETMTKKEIKHLEAEAWEDFLDMCIGQAGVWAGENIEPEKKPSELMPTEPYLLGSHSGCCGIWVSGPTDLGAPPEWSWGYRSMTTVKGLFTAGDGVGASGHKFSSGSHAEGRLAAKAMVKFALDNKDWKPELDTSIDELVEEIYRPVRTFLEHKDYTTAIDINPHYITPKMLQFRLQKIMDEYCAGVATWYQTNAHMLQVCEDKLEMLKEDSLKMRAKDLHELLRAWENYHRIITAEAHMKHIQFREESRYPGFYYRMDHNYVDEENWKCFVNSTYDRKSKQWSLKKVPHVDLVAKPTAKT
>HEC91360.1
MSEAEFGKPEIVEIETDILLIGGGMASCGAAYEAKRWAPEGMKVILVDKAAMDRSGAVAQGLSAINTYLGDNTPDDYCRMVAADLMGITRDDLVYDVGRHVDGTVQLFEEWGLPIWKTEDTQGVPLSEGGKPVRSGKWQIMINGESYKPIVAEAAKKALGIDNIYERVFIVKLILDANEENRIAGAIGFSVRENKIYIFKCKSMLLCCGGAVNIFRPRSIGEGQGRAWYPVWNAGSTYSMAAEVGAELTMMENRFVPARFKDGYGPVGAWFLLFKSKATNGFGEDYMTKNADMLKDFAPYDTAIVVPTCLRNHAMLKEMKDGRGPIYMDTPTAMKKLAETMTPKEVKHLEAEAWEDFLDMCIGQAGVWAGLNIRPEESRSELMPTEPYLLGSHSGCCGIWVSGPDDLGAPDDWNWGYNRMTTVNGLFTAGDGVGASGHKFSSGSHTEGRIAGKNMVKFAQDHADHKPALKADIDELVAEIYKPVANYLEHKDKTTAEDINPEYILPRMLQMRLQKLMDEYVAGVSTYYNTNKVMLEEGLHLLEMVKEDAQKMRAKDLHELLRAWENYHRVITAEAHLRHILFREETRYPGFFYRTDFPELNDADWKCFVNS
>HEC96813.1
MEKETCTFSYCEKPEVIEVETDLLVIGGGMSACGAVYEATRWATPQGIRITMIDKAATDRSGAVAMGLSAINTYMGENDPADYVRYVRGDLMGIIREDLVYDLGRHVDDSVHLFEEWGLPIWKKGDDGFSLDGFQSKDAGKPMLKDGGTPVRSGRWQIMINGESYKVIVAEAAKKALEINRQATGMEQNHFERVFIVKLFKDANVKNRVAAAAGFSVRENKIYLFKAKAICLGAGGAVNVFKPRSSEEGKGRAWYPVWNAGSGYALGMQVGAELTMMENRFVPARFKDGYGPVGAWFLFFKAKATNSLGEDYCANEEALTEAKAKYGIYVDMMGTAIRNHLMMRDMKLGKGPIIMRTHEAMQVINKDFVEKLGEKEAKKKIKHLEAEAWEDFLDMCIGQAGLWACENVEPDKTPSEIMPTEPYLLGSHAGCAGFWVSGPSDLGAPAEWNWGYNRMSTVDGLFMMGDICGASGHKFSSGSHTEGRIAAKNATAFILDNKDYVPTLKQNVGDIAADLYLPYEVFEKYKNATTDPAMNPNYIKPKMLQARLQKIADEYFGGCSTWYMTSKTMLEEGLKKLAVLKEDAALMAAADLHELMRCWENYHRILSVEAHARHILFREESRYPGYYYRGDHDLIDDDNWKCFVNSKYDVDTGAWELKKVPYVQLVD
>HEC99795.1
MALPNKPLGELPAVVNPEIAEHECDILIVGGGMAACGAAFEIKKWAPNAKTILVDKAALERSGAVAQGLSAINTYLGENKPDDYVRMVRNDLMGIVREDLIYDLGRHVDDSVELFEEWGLPIWKQKGDEGKTLKEGGKPVRSGRWQIMINGESYKCIVAEAAKMALGEQNIMERIFIVKLLLDANKPNTIAGAVGFSTRENKVHVFKCKTMLVASGGAVNVFRPRSTGEGMGRAWYPVWNAGSTYTMCAEVGAELTMMENRFVPARFKDGYGPVGAWFLLFKAKAMNALGENYMVKNKAMLEEYPPYGLAKVPATCLRNHLMLKEMLDGRGPIIIDTATALAELGKNMTPKEMKHLEAEAWEDFLDMSVGQAGLWAGTNTEPEKVGSEIMPTEPYLLGSHSGCCGIWVSGPNEAWVPAEWKWGYNRMTTVNGLFTAGDGVGASGHKFSSGAHAEGRMAAKAMARYVRDNAGFAPALKKSAKELAAEIYKPVKTYEQFKNASTAADVNPNYIKPKGFMLRLIKASDEYGAGANANYMTSGPLLKRCMQLLEWLREDSEKLAAGDLHELMRAWEQYHRLGTVESHIRHMLFREETRYPGFFYRSDFPKVDEESWKCFVNSKYDPEKKEWSVFKKEWKQIIPE
>HED12176.1
MAEYGFENPEVVEEEVDILIIGGGMAACGAAFEITRWVQDTDLKIKLVDKAAMDRSGAVAQGLSAINTYMGDNDPADYVRMVRGDLMGITREDLVYDVGRHVDDSVHQFEKWGLPIWKQKGDEGKPLAEGGRFVRSGAWQIMINGESYKWIVAEAAKKSLGIENIQERVFIVRLINDKNDPDRVAGAAGFSVRENKIYIYKFKACLLVCGGAVNVFRPRSIGEGTGRTWYPVWNAGSTYAMGAEAGAELTLMENRFVPARFKDGYGPVGAWFLLFKAKAMNAFGEDYQEKNYQDLVDAGYDHYAVGFKMGTCLRNHLMMKEMREGRGPIFMDTPTAMANLAKNMTPKEIKHLEAEAWEDFLDMTIGQCGVWAGENIEPDKEMSELMPTEPYLLGSHAGCSGMWCSGPEDLPGMPDHYHWGYNRMSTVPGLFTAGDGVGASGHKFSSGSHVEGRIASKAMVKYVLDHPDIKPELERPIDELVEEIYRPVRNFLEHKDYTTAIDVNPNYITPKMLQYRLQKIMDEYVGGVSTMYQTNAAMMKVATRKLEMIKEDSLKMRAKDLHELLRAWENYHRILTAEAHMKHIEFREETRYPGYYYRTDYLQLDDDNWKCFVNSRYDRNTKEWSLKKVKYVQLIAYADNEPKGIAHQGAEV
>HED17449.1
MSEYGFGNPEVVEEEVDILIIGGGMAACGTAVEIMRWAGDDVKIKLVDKAAMDRSGAVAQGLSAINTYMGENDPADYVRMVRTDLMGIVREDLIYDVGRHVDGSVHLFEEWGLPIWKQPGDEDKKLPDGGKPVRSGKWQIMINGESYKWIVAEAAKKALGTENIQERVFIVKLVNDKNDPGRVTGAVGFSVREDKVFVYKFKCCLLVCGGAVNVFRPRSVGEGQGRAWYPVWNAGSTYAMALEAGAEGTMLENRFVPARFKDGYGPVGAWFLLFKAKAMNAQGEDYQETNKHLLEEHNYGTYAHGHVMGTCLRNHLMMEDMRNGKGPIFMDTPSALAKLAETMTPKEIKHLEAEAWEDFLDMTIGQCGIWAGENIEPDKEMSELMPTEPYLLGSHAGCSGLWVSGPGDLPGVPEEWSWGYRGMTTVPGLFTAGDGVGASGHKFSSGAFTEGRFCAKSMLQFVRDNADLKPELET
>HED35024.1
MSEGTFGNPTVVEEECDILLIGGGMACCGAAFEIMRWMEGTDLTVKLVDKAAMDRSGAVAQGLSAINTYIGDEQDPADYARMVSNDLMGITRDDLAYDVGRHVDESVHLFEEWGLPIWKTDENGERYDGSKGMASLKDGGKPVRSGKWQIMINGESYKWIVAEAAKKALGMDRIEERIFIVKLINDKNDPSRVAGAVGFSTRENKVVVYKFKACLLAAGGCVNIFRPRSVGEGTGRAWYPVWNSGSTYSMAAEAGAELTLMENRFVPTRFKDGYGPVGAWFLLFKSQATNAYGEAYMQKNKAMLDDYPPYGAAAVPASCLRNHLMLKEMKDGLGPIWMDTVTALGNLRETLSPREVKHLEAEAWEDFLDMCVGQCGIWVGENIEPEKKNSELMPTEPYLLGSHSGCCGIWTSGPTDVGAPTTETEAGVPDHLPAGWNWGYRGMTTVNGLFTAGDGVGASGHKFSSGSHAEGRLAAKAMVKYCLDNKDFTPELDTSVDDLVAAIVKPAKNFLEFKDYSTAIDVNPNYITPKMLQFRLQKIMDEYVAGVATYYNTNAEMMKVAGEKLDMLKEDAEKMRAKDLHELLRAWENYHRILTAEAHLKHIEFRQESRYPGFYYRTDKNFVDEENWHCFVNSIYDKESKKWTCFKRAHVDLVDKSKLFK
>HED52147.1
MAGEFGNPEIVEEEVDILLIGGGMACCGAAFEIMRWAEGTDLKIKLVDKAAMDRSGAVAQGLSAINTYIGTEQDPADYARMVSNDLMGITRDDLAYDLGRHVDESVHLFEEWGLPIWKLDENGERHDGSKGMTPLKDGGKPVRSGKWQIMINGESYKWIVAEAAKKALGIDNIQERIFIVELINDKNDSNRIAGAVGFSTRDHKLYVYKFKACLLAAGGCVNLFRPRSVGEGQGRAWYPVWNAGSTYAMAAEAGAELTLMENRFVPT
>HEH35836.1
MVYVPKKYQLYKPEDVKTEVVETDVLIIGGGFSGCGAAYEAAYWAKLAGLRVVLVEKAAVERSGAVAQGLSAINTYLDLTGRSERQNTVEDYVRYVTLDMMGLAREDLVADYARHVDGTVHLFEKWGLPIWKTPEGKYVREGQWQIMIHGESYKPIIAEAAKMAVGEQNVYERVFIVKLLMDKKDPNRVAGAVGFSVREPKYYIFKAKAVILATGGATLLFRPRSVGEAAGRTWYAIFDTGSGYAMGIWAGAMLTQFEHRFIPFRFKDGYGPVGAWFLFFKCKAKNAYGEEYIVTRKAELEKYKPYGLATPTPTPLRNHQVMLEIMEGKHPIYMHTEEAMRELAGGDKKKLKVIYEEAFEDFLDMTISQALLWAAQNIDPQEMPSEAMPAEPYIMGSHSGEAGFWVCGPSDLMPEEYAKFFPLRYNRMTTVKGLFAVGDCAGANPHKFSSGSFTEGRIAGKAAVKYVIEQKPDPEVDMKEAEEFKKKVFQPMVTFMENQKLSTDESVNPNYILPWQGLVRLQKIMDEYAAGIATMYKTNEKLLKRALELLQFLKEDLEKLAARDLHELMRAWELVHRVWTAEAHVRHMLERKETRWPGYYYRTDYPELNEEEWKCFLCSRYDAKTGQWTFEKVPYVQVIDWKF
>HEL65721.1
MPVPNFETVEVTTDILICGGGMAGCGAMFEAAYWAKKNGLKIVVADKAATDRSGAVAQGLSAINMYMNTAGGERTPADFARMVRNDMMGVAREDLAFDIARHVDSSVHLFEKWGLPIWRDAEGKPIRSGAWQVMISGESYKIIVAEAAKKALVDAGGELYERVFIIEPLMDGDRIAGAIGFSTREEKIYVFKAKAVLANMGGAVHVFRPRSTGEGLGRTWYPPFQTGSSTYFTLRAGAEQTCQEIRFVPVRFKDAYGPVGAWFLLFKSTATNAYDEIYTETRKADLAPWAPYDSVKPLPANLRNYQGILDEVAGKGPLLMRTERAIAALAEAYAGDEKAYKKKMKELESEAWEDFLDMTIGQANLWAAMNVRPEQMPSEITGAEPYFIGSHSGASGTWANGPTDIAPPEYNWSGYNRMTTVKGLFVAGDACGASPHKFSSGSFTEGRIAGKAMVKFVLENNTQPNVDPAQVEEFKARIKKPFEIYEQYKDYGTTDEVNPNYILPRQYLFRLQKIMDEYAGGWSCAYSTNKVKLEIALKLLEWLKEDGEKMIARNLHELMRVFENQQRTWQAEAHVRTILFREETRWPGYYFRTDTPKMDEANWKCFVNLKWDKENGWQVFKKPVINIVD
>HEL75849.1
MERVFIDTDLLIVGGGTAGCLAAWEARQVGGPDLRITILEKAYIRHSGSLAAGQNALNMYLNQGTPEDFVCYARYDLCGGPVREDILLSVAREVNETVALMEREGLPIKKRPDGRYLNRGKWNVEVNGALLKPITARMAEKAGARIFNRVYVTNLFKQEGRCVGAVGFGVRDGRFYVVRARAVLLTAGGCAGIYRPNNAGDAHHRIWYVPFNTGASYAMAKRLGCKMVGFECRFIPIRTKDTVAPTGTLAIGMGAPMINALGKQFMKENPRWVEWGGHSAPTPIRVQAFLVETAEHRGPCYMDTTRGDPHRVAEIKEQYVDMSPSLVLYWAANDIDPSKEPVEIDVSGPYIVGAHAAMAGVWVPKEDRMTTVAGLFVAGDALGGAPSRFISGSWTDGRIAARYAVEYLRGVEPPELDPDEVRRQEEIAFAPLARYQEAAESESTPRPGIRPREMEERMQKIMDEYAGGRTRWYWINETHLQIARKKINHLRRDQLQYLVAEDLHELQLAWDVINRLDVCQLVIEHLLYRKETRWPGYANRSDCPERNDAEFDCFVCSVWDPETDELTMMKEPYVQLVPGDRMKQSI
>HEL82994.1
DLRVVMVDKAVIERSGATGEGLSAINCYMGQRYGWNTPEDFVRYVVNDMMGLAREDLVYDVGRHVDASVHLLEEWGLPIWKKDNGEYERIGRWQIPIHGESIKPITAESARKALGEANIYERVAITHLLTAANDPGHIAGAIGFAVREKKFYVFKAKAVIITTGGSSNVFRPRSTEEGLGRTWYSVFSTGSAYGLMLPIGTEMTQMEHRFVPTRFKDGYGPVGMWFQYFHARVTNALGEDYTVTRADELKKYEPYGSAIPTPTPLRNHQMFLDIRDGRGPMYMRTEEAMQKLSAGDPAKMEKVREEAWEDFLDMTIAQALTWAAQNIAPEVTPSEVVLAEPYIMGSHSGEAGAWVSGPEDLAPSEYFWGYNKMTRIQGLFAAGDGVGAAPHKFSSGSFTEGRLAAKAAVHYVRDHPQAPPVDQGVVASLQQTIWAPLETFERYRGVSTSDEVNPHYLTPKQGLVRLQKIMDEYAAGTSAWYTTNGPTLQRGIQLIEMLRADLQHLAARNLHELLRCWELWHRTWVGEAHMRHMLFRQETRWPGYYYRADFPNLDDANWRVFVNSRYDAAHDRWELFTRPYISLVK
>HEM55309.1
MEREACTFSYCEKPAIVEKEVDLLIIGGGMGACGAAYEAVKWAKPNGVSILLVDKAALERSGAVAQGLSAINTYIGRDNKPEDYVRMVRTDLMGIIREDLVFDLGRHVDDSVHLFEKWGLPIWKAIGTDKNLKLEEGGVPRRTGRWQVAISGESYKCIVAEAAKSAMASYDKAEYLERVFIVKLLLDSKEENRVAAAAGFSVRENKVYFIKAKAIIIACGGAVHIYRPRSVLEGMGRAWYPVWNAGSTYAMPFQIGAEATMMENRFVPARFKDGYGPVGTWFLLFKATATNARGEDYCAKTEYIEKYAPYNKNLGTCIRNHMMIEDYKRGLGPMYMNTDKALAELAKTIDAKHAKELESEAWEDFLDMTIGQVGVWLGNNIEPDKMPSEIMPAEPYLLGSHAGCCGLWVCGPEDLQNDATKKAGYVWEYKGKIYNRMTTVNGLFTCADGVGASGHKFSSGSHTEGRIAAKQAVRFILNNRDYTPSVDKTAEELAAEIYAPMELFEKYKTVSTTPYTINPQYITPKQFLFRLNKIMDEYVAGTIGWYSTSETLLTKALYYMQLLEEDSYRMAAWDLHQLMRVWENYHRFLTARMHLRHILFRQETRYPGYYYREDFNFIDDANWRCFVNSKMDPKTGEIKEFKRDYVQLIPD
>HEN50912.1
MPKIWSYNFGLPLAEPEIVEKETDILIVGGGMAACGAAVEAVRWAKPHGIRILLCDKAAMERSGAVAMGLSAINTYLGENKPDDYVRMVRCDLMGIIREDLSFDVGRHVDDTVHCFEEWGLPIWKQDPNTGKTLDGAEAKARGLTLKAGAKPVRSGRWQIMINGESYKVIVAEAAKNALASYDKAEYIERCFIVRPLLDANEKNRCAGAVGFSVRENKIFIIKANATLLATGGAVNIFRPRSIDEGKGRTWYPVWNPGSGYAMCAMSGAKLVLMENRFVPARFKDGYGPVGAWFLLFKARATNAFDEDYVAKHKEELKKFAPYSEASVVGTCLRNHAMLIEMKEGRGPIFMHTEWALQEAEKTMDKKEFKHLIAEAWEDFLDMCVTQAGLWACLNIEPEKKASEIMPTEPYFLGSHAGCAGAWCCGPDEDWVPEEYKKPWREIGLYNRMTTVKGLFCAGDTVGASGHKFSSGSHVEGRIAAKAMVKFVLDHKDYKPTIKETPEELKKEIYGPWYRFEQYKNATTVYEVNPNYLIPRHIQARLMKLMDEYVAGTSTYYQTNKVMLERGLELLRM
>HEO64917.1
MAEERSIKSDDYKSAKVEEIETDLLLIGGGMACCGAAFEAKRWIGNDDIKVTLVDKAAMDRSGAVAQGLSAINTYLGTDRTPSDYARMVANDLMGITRDDLCYDVGRHVNDSVHLFEEWGLPIWKQKGDEGKKLADGGKPVRSGKWQIMISGESYKVIVAEASKKALGMDNIYERVFIVKLLLDAKEENRIAGAVGFSTREHKIYIFKCKAALVACGGAVNIFRPRSTGEGMGRAWYAVWNAGSTYTMAAWVGAEMTMMENRFVPARFKDGYGPVGAWFLLFKSKATNALGESYMETNKEMLKDYPPYGLAAVPASCLRNHLMLKEMKEGRGPIWMDTPTAMQNSFKTMDKKQQKELESEAWEDFLDMTIGQAGLWACMNVQPEQTASELMPTEPYLLGSHSGCAGLWVCGPEDIAPEHYKWEYKGVVYNRMTTVNGLFTAGDGVGASGHKFSSGSHTEGRITAKNMVKFIQNNKDFTPTLKESKEDLVDIVYAPFKLYEEHKNYTTDPMINPNYIRPRMYMFRLNKLMDEYVAGTSTYYITSGKMLERGLELLTMLIEDGEKLAANDLHDLLRCWENYHRAWTAEAHLRHIMFREETRYPGFYYRADHPKLDEENWKVFVNSKYDPEKKSWELKKVKHIDIVPKPS
>HER00026.1
MADFETKEITTDVLILGGGMAASGAAVEAAYWAKKNGLQVALVDKAAMDRSGAVAMGLSAINQYVGLKDGQNTVKDYVDYVKNDLMGIARDDLVASIARHVDSTVHLFEKWGLPIWKDEEGAYVHEGRWQLMINGESYKVIVAEAAKNAVGTDNIYERVFITEPLVADGRCVGAVGFSVRENIFYVFKAKAVLAAMGGAVHVFKPRSAGEGLGRAWYPPWNSGSSAYFTLKAGAEMTCQEVRFIPVRFKDAYGPVGAWFLLFKSRATNAQGEAYMETRRDELEKWKPYGLVKPIPANLRNWLMMLDVMEGKGPIYMRTEEAIQNIAKSEGDEKAAKKKLKELEAEAWEDFLDMTISQAILWAATNTAPEEKPSEIAAAEPYFIGSHSGASGAWVSGPADIAPEEYQWGYTNMSTVKGLFCAGDASGASSHKFSSGSHAEGRIAAKAACRFALDNADIPEVDAGKIEEMKKTILAPLDKFAQNSKDSSDPDINPAYMKPKMFMFRLQKIMDEYAGGVTAQFSTSKAQLEKGLELLTFLKEDAEHLAAEDLHELMRCWENVHRMWQAEAHVRTILAREETRWPGYYFRSDTPQMKEDWEVFVNCVWHPDSGEWEMKKVPIKRLFE
>HER08048.1
MHDFETVVIETDLLILGGGMAACGAAYEAAFWAKKHGMRVTLVDKAAMERSGAVAMGLSAINLYMGLDKGKNSVEDYVRYVKNDLMGIARDDLVANIARHVDSSVHLFEKWGLPIWKDGQGEYVNEGRWQIMIHGESYKNIVSEAAKNALRELGDRGAYYERIFITEPLLAGGRCVGAAGFSVREQKFYIFRAKAVLDSMGGAVHIFRPRSVGEGLGRSWYPPFNSGASAYFTLRSGAEMTCQEVRFVPVRFKDAYGPVGAWFLLFKSKATNAKGEDYMETRAGELEKWAPYGTAKPTPANLRNYLMLLELEAGNGPIFMRTDDAIRELVAQIPDEKEAARKLRELESEAWEDFLDMTISQALHWASHNIMPEKDPSEIAACEPYFISSHSGASGAWVSGPEDLAPAAHFWGYPNMTTVQGLFAAGDASGASSHKFSSGSFTEGRIAAKAAIAFCVDHPGMPEISLEQIDPVRQRILKPLDIFEEHHAYTNDEDVNPRYIKPRMFMFRLQKIMDEYAGGASVGFRTSEALLKKGMEYLQFMKEDSEKLAARDLNELMRCWENIHRMWQAEAHIRTLLFREETRWPGYYFRTDHPAMKAEWEAFANCRWDPETDRWEMIRRAIED
>HER27223.1
MSEGTFGNPEIIEIETDILLVGGGMAACGAAFEAKRWGGDDVKITLVDKAAMDRSGAVAMGLSAINTYLGDNSPEDYCRMVSADLMGITRDDLVFDVGRHVDGTVHLFEEWGLPIWKSKETEGVPLADGGKPVRSGKWQIMINGEGYKPIVAEAAKKAIGIENIMERIFIVKLLLDNNEENRIAGAVGFSVREHKLYVFKANAILNVAGGCVNIFRPRSVGEGNGRTWYPVWNAGSTYAMAAEVGAELTMMENRFVPARFKDGYGPVGAWFLLFKSKATNAYGEDYTVKNADMLKDFAPYDQATVIPTCLRNHAMLKEMKEGRGPIFMDTPTAMKKLAETMTPKEIKHLEAEAWEDFLDMCIGQAGHWAGMNIRPEETKSELMPTEPYLLGSHSGCCGIWVSGPTDLGAPTEWNWGYNRMTTVNGLFTAGDGVGASGHKFSSGSFTEGRIAGKEMVRWVKDHADFKPSLKGDIGEITEEIYLPVRNYFEHKDKTTAEDINPFYITPKMFQMRIQKYMDEYVAGTSTYYQTNEIMLNIGLDHLRMLKEDSANLRAKDLHELMRAWENYHRMWAAELHLRHILYREETRYPGFFYRTDFPELDDDNWKVFVNSRHDPETGEWEMKKIPHVDLVEKRSAGQGH
>HES61640.1
MSSLHFPTKVVETDILVVGGGMAGCGAVFEAKYWCRSKCKVTLVEKANTEKSGAVGMGLSACNLGVFSEDPDDPKPEDFVQYVRNDLLGVVREDLVYDIARHMTSTIKLFDEWGLPIWRDPKTGKYLRTGRWQHPIHGESYKAIVAEPCRKSADEVYERVFVTHPLLDENAPNRIAGVVGFHVRDGTFYVFKAKAVIVAAGGTSLLYRPRSVGEGMGRAWYPTWASGSAYAIPLLAGAETVNMEFRLVVVRFKDAYGPVGFPYLLLKMRSTDVKGKQWEPLPDEAKAELAKIFYDFAWAKPTPTPIRTWVTIHNLREGRGPDLMQTQERLPDEESLKVLFEDYLDMTPTQAFYWASQNIHPQKTPSELMPTEPYVQASHASPGGMWASGPPDIAPPEYRWGPNRMLTVEGLFGAGDVVGASGHKFSSGSFTEGRIAGKAAARYVLTQAKDYRPAVSDDTVERYKEVVYRPLEWYHENKPLTTTPEMPPAYTNWFEIHPNYLNWYQLLVRLQKIMDEYAAGWGMLYTTNMHLLNRGWELLKMLEEDFRFAAAASLHELLRVWEVYHRLLVGQAVVFSMMNRKESRGYYLNADYPYIDEENWHVFTHVRRDPKTGQWSFRTSPIIHIIPP
>HET20647.1
MVYVPKKIETFKAADVPTEVVETDILIIGGGFSGCGAAYEAAYWAKLGGLKVKLVEKAAVERSGAVAQGLSAINTYLDLTGRSERQNTIEDYVRYVTLDMMGLAREDLVADYARHVDGTVHLFEKWGLPIWKTPDGKYVREGQWQIMIHGESYKPIIAEAAKMALGEENIYERVFIFELLKDKNDPNAVAGAVGFSVREPKFYVFKAKAVILATGGATLLFRPRSTGEAAGRTWYAIFDTGSGYYMGMKAGAMLTQFEHRFIPFRFKDGYGPVGAWFLFFKCKAKNAYGEEYIKTRADELKKYEPYGLATPTPTPLRNHQVMLEIMDGNQPIYMHTEEALAELAGGDKKKLKHIYEEAFEDFLDMTVSQALLWACQNIDPQEMPSEAAPAEPYIMGSHSGEAGFWVCGPEDLMPEXYAKFFPLRYNRMTTVKGLFAVGDCAGANPHKFSSGSFTEGRIAAKAAVKYVLEQKPNPEIDNAVVEELKKKAFAPMERFEQYRNLSTADDVNPEYILPWQGLVRLQKIMDEYAAGIATIYKTNEKXLXRALELLAFLKEDLEKLAARDLHELMRAWELVHRVWTAEAHVRHMLFRKETRWPGYYYRTDYPELNDEEWKCFVCSKYDAEKNEWTFEKVPYVQVVEWSF
>HET98081.1
MALPNKPLGELPAVANPEVVEHDVDVLIIGGGMAACGAAFEIKKWAPADLKIMLVDKASMERSGAVAQGLSAINTYIGENKIENYVKMVRNDLMGVVREDLIYDLGRHVDESVKLFEEWGLPIWKKDDKGENLDGAKPAPSLREGGTPVRTGKWQIMINGESYKCIVAEPAKTALGEENILERVFIVKLILDKNKENQIAGAVGFSTRENKVHVFRCKTALCACGGAVNIFRPRSTGEGKGRAWYPVWNAGSTYTMCAQVGATLTMMENRFTPARFKDGYGPVGAWFLLFKAKVQNGLGEFYANSDSVKEELSKFMPYGASPVTPTCLRNHLMLNELKAGRGPIYMATDVALNAFLDERRAGGMDEKSVMKFWKHLESEAWEDFLDMSVGQAGLWAGMNIEPEKVGSEIMPTEPYMLGSHSGCCGIWTSGPNEDWVPTVDGPRSHQYKWGYNRMTTVDGLFTAGDGVGASGHKFSSGSHAEGRIVAKQMVKFCRDNADFKPELPKSAQEYADEVYAPVRRYLEHVGKSTAADVNPNYCKPAGLMMRLMKATDEYGGGVATYYMTSGKLLNICLDLLKMLREDAELMAAGDLHELMRAWENYHRIWCVETHIRHIEFRKESRYPGFYYRSDYPTVDEENWKAFVNSTFDPKTEEWKCEKVNCINIVETEPWV
>HEU42493.1
MAYDTIIEDGIDILVVGAGLGGTGAAWEARFWGQNKKIVIAEKANIDRSGAVAQGLYAINCYMGTRWGENQPEDHVRYARIDLMGMVREDLLFDMARHVDSTVHQFEEWGLPIMKDPKTGRYLREGRWQIMIHGESYKPIVAEAAKKSADKVFNRICVTHLLMDESRENRVAGAVGFNVRTGNFHVFKAKTVICAAGGASNIFKPRSVGEGSGRTWYAPWSSASAYGLLINAGAKMTQMENRIVLARFKDGYGPVGAYFLHLKTYTQNGLGQEYESKWWPELQKMVGKEYLDPEASHLTHRPIPTCLRNHALISEINAGRGPIHMVTMRAFQDPHLEEVGWENFLGMTVGQAVLWAATDVDPKNENPELTTSEPYVMGSHATGSGAWCSGPEDVSPPEYFWGYNRMTTVAGLFGAGDAVGGTPHAFSSGSFTEGRLAAKAACKYIDDGKAEGIVVSQAQIDRLKKEVYKPLEHYRIYRNAVVAGDVNPYYITPKQGLDRLQKLMDEYCGGVTANYMTNEKLLNIGLKKLRIMEEDLENLAAADLHELLRAWELKHRHRAAECVTQHTLFRKETRWPGYYYRGDYMKVDDQNWHVLTVSRRDPKTGEYTMEKAPCYHLVADEK
>HEU62120.1
MALRSTNRTKFVDADILVVGGGFGGCGAAYESRYWGRDLKIVLVEKANIERSGAVAQGLSAINCYMGMQWGENQPEDFVRYTRGDLMGLVREDLVYDIARHVDSTVHKFEEWGLPIIKNPETGRYLREGKWQIMIHGESYKPIVAEAARKSSTEVYNRIMVTHLLMDAKRPNRVAGAVGFSVRDGTFYVFRAKAVIIGAGGGSHIYRPRSVGEGMGRTWYAPWSTASAYGLLIPTGAKMIQMENRIVLARFKDGYGPVGAWFLLLKSHATNAYGEMYEAARFEEIKQRVGKYAEITPMPTCLRNHAMLEEMKAGKGPIYMHTQKVLDTKEKEEIGWEDFLDMTISQAVVWAAQNIDPKEKPSELITSEPYVMGSHATCSGAWASGPEDCAPSDYQWGYNRMTTVEGLFGAGDTIGGSAHKFSAGSFTEGRLAGKAAVRYVLDRRNESPEVDDAQVADLRAQIYQPLETYRVGRNEIVAGTVAPGYITPLAGLQRLEKLMDEYVGGYTTFYVTNEPLLNRGLELLEMLKEDMAHVGAEDLHQLQRAWELHHRIMTAEAVARHTLFRKETRWPGYYYRADFPKLDDPDWHVFTSSQYDAKTGQWEMTKLPVHHFV
>HEV11312.1
MSSLHFPTKVVETDILVVGGGMSGCGAVFEAKYWCRGKCKVTLVEKANTEKSGAVGMGLSACNLGVFSEDPDDPKPEDFVQYVRNDLLGVVREDLIYDIARHMTSTIKLFDEWGLPIWRDPKTGKYLRTGRWQHPIHGESYKAIIAEPCRKSADEVYERVFVTHPLLDENAPNRIAGVVGFHVRDGTFYVFKAKAVVVAAGGTSLLYRPRSMGEGLGRAWYPTWASGSAYAIPLLAGAETVNIEFRLVVVRFKDAYGPVGFPYLLLKMRSTDVKGKQWEPLPDEAKAELAKIFYDYAWARPTPTPIRTWVTIQNLREGRGPDLMQTQERLPDEESLKVLFEDYLDMTPTQAFYWASQNIHPQKTPSELVPTEPYVQASHGSSGGMWASGPPDIAPPEYRWGPNRMLTVEGLFGAGDVVGASGHKFSSGSFTEGRIAGKAAARYVLTQAKDYRPAISSNTIERYKEIVYRPLEWYHKNKPLTTTPETPPAYTNWFEIHPNYLNWYQLLVRLQKTMDEYAAGWGMFYTTNTYLLNRGWELLKMLEEDFRFAAAASLHELLRVWEVYHRLLVGQAVVFSMMNRKESRGYYLHADYPYIDEENWHVFTHVRRDPKTGQWSFRTSPVIHLIPP
>HEV65672.1
MVKTRVRYVDSDILIIGGGMAGTGAAWEARYWCRNCRIILAEKANINRSGAVAMGLSAINTYLGLRCKENTVEDYVKYVRGDLMGVVREDLVYDYARHVDSTVHLFDEWGLPIWPEPKTGCYVREGKWQIMIHGESYKAIVAEAARKAIGDENILNRVMVTHLLKSPTNPNRVVGALGFNANDGTIYVFRAKTVIMAAGGGSQIYRPRSQGEGLGRSWYPPWSSASSYGMMIEAGAVMTMMEARFVVPRFKDGYGPVGAYQLLLKTRISNVNGQDFWKPHLDEIRKLYSGKGKYVDLPITPTTLRVYAQRLEWMAGRGPSLMRTDETVKKGTESEAVAFEDFLDMTISQVGIWAGQNHEPSERPYEVITTEPYVMGSHATECGAWASGPEDLSPRVIDGLPNDRRYQYYWGYNRMTTLDGLFCAGDACGANPHKFSSGSFTEGRLAAKAAVLYLVDHSDERVEVDRQQVDSLIAKLIEPLERWEKGKNTVVTGPGYMHPIDPGKMYWKQGLFRLQKIMDEYAGGWSTMYITNEWMLNRALELIQFLKEDFIKYAVAQDWHELMRTWELWHRILTAEAVVRHMQFRKETRWPGYYVRADYPALDDDNWHVFVNSKYDAETGRWELWKVPVVHIIEFP
>HFC92651.1
EGAGRVWYAPWSSGSAYGLMIGAGAKMTQMENRIVLARFKDGYGPVGAYFLHLKTYTQNCNGEEYESKWFPALEKMVGKAYLDTENQHFSHKPIPTCLRNHAFINEVLAGRGPIHMVTMEAFQDPHLEEIGWHNFLGMTVGQAVLWAATDVDPKHENPELTTSEPYVMGSHATGCGAWCSGPEDVSPEEYFWGYNRMTTVEGLFGAGDAVGGTPHAFSSGSFTEGRLAAKAACRYIDDGKANGIVVSDKQLEERKEEIYKPLETYTVGRNEVVAGTVNPNYINPRQGLDRLQKMMDEYCAGFGVNYMTNEKLLNIGLKKMKIFEEDLEKIAAEDIHELLRAWELKHRFLTSESVFQHTLFRKETRWPGYYYRGDAMNLDDEDWHVLTVSHRDPKTGAYTMQKAPLYHLVDEKEDTGSKKGNKKGK
>HFC93329.1
MGYQTIIEDDIDVLVAGAGLGGTGAAWEARYWGQDKKIVIAEKANIDRSGAVAQGLYAINCYMGTRFGENNPEDHVRYARMDLMGMVREDLAFDMARHVDSAVHQFEEWGLPIMRKPNCEKGSYLREGRWQIMIHGESYKPIVAEAAKKSADKVFNRICVTHLLMDESKENRVAGAVGFNVRTGNYHVFKAKTVIVGAGGASNIFKPRSVGEGAGRVWYAPWSSGSAYGLMIGAGAKMTQMENRIVLARFKDGYGPVGA
>HFC98553.1
MGRIWSYNPGLPLAEPEIVEMETDILIVGGGMAACGAAVEAVRWAKQAGLKIVLCDKAALERSGAVAMGLSAINTYIGENKPDDYVRMVRCDLMGIIREDLSFDVGRHVDDTVHCFEEWGLPIWKKTDDGKTLDGAEAKAKGLTLKGGAKPVRSGRWQIMINGESYKVIVAEAAKNAMDQMGDNGVILERVFIVRPLLDANEPNRCCGGVGFSVRENKIYIIKANATLIATGGAVNIFRPRSHGEGMGRTWYPVWNPGSGYAMVLMSGGKLVLMENRFVPARFKDGYGPVGAWFLLFKARATNAFDEDYIAKHKDELKKFAPYSEASVVGTCLRNHAMLIEMKEGRGPIYMHTEWALQEAMKSMDKKEFKKLEAEAWEDFLDMCVTQAGLWACLNIEPEKKPSEIMPTEPYFLGSHAGCAGAWCCGPDEDWVPEEYKKPWDEIGRYNRMTTVKGMFCAGDTVGACGHKFSSGSHVEGRIAAKAMVKFCLDNKDFKPTPKRSAEEYKKEIYAPWYRFEEFKNATTVYEINPNYLLPRQIQNRLMKIMDEYVAGTSTYYQTNKVMLEQGLELLTMLKEDMQLAAARDLHELMRAWENIHRVWTAEAHLRHILFREESRYPGYYYRADFPGLDDQNWRCFTLSSVDPETGEWKMEKFPYIQIIPDPLGP
>HFD81262.1
MAGEFGNPEVVEEEVDILLIGGGMACCGAAFEIMRWAEGTDLKIKLVDKAAMDRSGAVAQGLSAINTYIGPEQDPADYARMVSNDLMGITRDDLAYDVGRHVDESVHLFEEWGLPIWKTDENGERHNGAEGLTPLKDGGKPVRSGKWQIMINGESYKWIVAEAAKKALGIDNIQERIFIVKLVNDKNDKNRIAGAVGFSVREHKVFVYKFKACLLAAGGCVNLFRPRSVGEGQGRAWYPVWNAGSTYSMAAEAGAELTLMENRFVPTRFKDGYGPVGAWFLLFKAKATNAFGEVYMDRNKEMLDDYPPYGQAAVPASCLRNHLMLKEMKEGRGPIYMDTVTALANLRETLSPREVKHLEAEAWEDFLDMCVGQCGIWVGENIEPEKKNSELMPTEPYLLGSHSGCCGIWVSGPTDVGAPTDEEYSDVPEHLPKGWNWGYRGMTTVKGLFTAGDGVGASGHKFSSGSHAEGRMAAKAMVKYCLDNKDVTPELDTSVDDLVAEIYKPVRNFLEHKDYTTAIDVNPNYITPRMLQFRLQKIMDEYVAGVATYYVTNAKMLEVAGEKLDMLKEDAEKMRAKDLHELLRAWENYHRILTAEAHMKHIEFREESRYPGFYYRADYNIVDEENWKCFVNSIYDKETKKWTCFKRKHVDLVDKSKLFK
>HFE52467.1
WAGENIEPEKKNSELMPTEPYLLGSHSGCCGIWVSGPDDVGAPTDEEHPEADKIPAHLPKGWNWGYRGMTTVTGLFTAGDGVGASGHKFSSGSHAEGRMCAKSMVKFVMDNKDWVPELDTPVEELVEEIYRPVRNYLEHKDYTTAIDVNPNYITPRMLQFRLQKIMDEYVAGVATYYTTNEHMLELAEQKLEMLKEDSLKMRAKDLHELLRAWENYHRILTAEAHMKHIQFREESRYPGFYYRMDKNFVDEENWKCFVNSVYDKETKTWTCFKRAHKDLVDKSKLFK
>HFG88785.1
GEIYERVFIVGPIMDGERCAGAVGFSVREEKFYVFRSKATLVAMGGAVHVFKPRSSGEGMGRAWYPPWNSGSSAYFTLKAGAEMTCQEVRFIPVRFKDAYGPVGAWFLLFKSRATNAMGGNYMVERKAELENWAPYGRVKPIPANLRNYMGMLDVMEGKGPIYMRTEEAIAAIANEYKDDEKAYKKKMKELESEAWEDFLDMTISQAVLWASTNVQPEEKSSEIAAAEPYFIGSHSGASGAWVSGPEDLQTAETKDAYFWGYANMSTVPALFCAGDASGASSHKFSSGSHAEGRIAAKAAIKYIVEKGAAPKVDDAEIEKLKAEILKPFAVYEQFKGATTDPDINPNYIKPRMFMFRLQKIMDEYAGGITAQFTTNEPLLKRALELLAFLKEDSANLAAADVHELMRCWENIHRMWQAEAHVRTILFRKETRWPGYYFRADTPKMDEQNWHVFANCRYNPANGEWETMARPILHVFPQA
>HFH11200.1
MQNFETVEVTTDLLICGGGMAACGAAVEASYWAKKKGLKVTLVDKAAMDRSGAVAMGLSALNQYVGVGEGDNTPEQYVDYVRNDLMGITREDLVYDIARHVDSTVHLFEKWGLPIWKDENGKYVHEGRWQLMINGESYKVVVAEAAKNAMKEAGGEIFERVFIVEPLMDGDRIAGAVGFSVRENKFYVFKAKAVLAAMGGAVHVFRPRSVGEGLGRSWYPPFNSGSSAYFTLRAGAEMTCQEVRFIPVRFKDAYGPVGAWFLLFKSRATNAFGGDYMVERKDELEKWAPYGLVKPIPANLRNWLGMLDMKEGKGPIYMRTEEAIQKIAQSAGDEKAAKKKLKELEAEAWEDFLDMTISQAILWAAQNIQPEEKGSEIFACEPYFIGSHSGASGAWVSGPQDVAPPEYFWGYNRMSTVKGLFCAGDASGASSHKFSDGSHAEGRIAAKGALAFIVDNPEQPKVDPKQVEALKERILRPLALYEQHKDLSDNPDINPNYIKPKMFMFRLQKIMDEYSGGYSADFTTSGKMLERGLELLQFLKEDSEKLAAEDLHELMRCWENVQRMWQAEAHMRSILFREETRWPGYYFRADFPNMDKNWEVFVNCKWDPKTDKWEMMKRPVLRFITAEK
>HFH11232.1
MNQEGEEVSERNAPKDFSEIPTEIIETDILVVGGGNAGCFAAIEAKSKDPSLRVTIMEKAHISRSGATAAGMDAINTYIRTDKGETPESLVKWSRAQVGGGPIREDLALSNAEILNESVEMLEDWGLPIVKDEDGHYKLRGRFDISIQGEQLKPIMAEKAMEMGAKVYNRVAATNLLMQDGRCVGAMGFGVRDGKFYVFKAKATIVTTGGACGIYKNYTSDYSGAHHQTWMCPFNVGTGYAMGIRAGAEMTSLEQRWVAVRTKDFSGPVDTLSVGYGCLITNARGEKVLRERYAHLGGDKAPRFVRLNAPMMEWLEGRGPVYVDTTVLDEEEAKDLREDLLNERPTFVLFLASRGIDITKEPVEIYGSDPYIVGGHTGSGFWVDIKRMTTIPGLFAAGEAAGGSPNKFVGGCAAEGRLAARGAVEYLASVQLPEADPAILSREKERVFAPLMRGPAFDGITPVEMEERLQRLMDEYAGGISQFYRMNEERLDYALNNVKMLQSQTQYLFAKDLHDLMNAHEVVDRLDVAELLIHHLKFRKETRWPGWQTRMDYPEPNPELDCFVESRRDPSTGAVEVFTRPYEQLIPGDRTQG
>HFI03465.1
MADFETVEVTTDLLIVGGGMAGCGAAVEAAHWGKKHGVKVTLVDKAAIDRSGAVAMGLSAINQYVGLKDGQNTVKDYVDYVRNDLMGITREDLVASIARHVDSTVHLFEKWGLPIWKDANGAYVHEGRWQLMINGESYKVVVAEAAKNALGMENIYERVFIVAPLMDGDRIAGAVGFSVRENKFYVFRAKAVLVALGGAVHVFKPRSSGEGLGRAWYPPWNSGSSLYFSLMAGAEQTCQEVRFIPVRFKDAYGPVGAWFLLFKSRATNGFGEDYMVTNKPELDKWAPYGHVKPVPANLRNWLMLLDVFKGKGPIYMRTEEAIQKIAAGAGDEKAAKRKLKELESEAWEDFLDMTISQAILWAGTNVEPEKKPSEIAAAEPYFIGSHSGASGAWVSGPEDLAPSEYFWGYECMSTTKGLFCAGDASGASSHKFSSGSCTEGRIAAKAAVRYCVENKEMPNANGEQVAALRAQILAPLDRFEQNKTKSSDPNINPAFIKPKMFMFRLQKIMDEYAGGVSTQFQTSKALLEKGLELIGYLKEDSAQLAAEDLHELMRCWENVHRMWQAEAHVRTILFRDETRWPGYYFRADKPALNPEWEAFCNCKYNPNTKEWEMIKRPILHVFKEYSDAESQIGG
>HFI73705.1
MTNFETVEVNTDLLIVGGGMSACGAAVEAAYWAKKHNLKVTLVDKAAVDRSGAVAMGLSAINQYVDLVSGKNTVKDYVDYVRNDLMGVTREDLVANIARHVDSTVHLFEKWGLPIWKDEEGNYVHEGRWQLMINGESYKVVVAEAAKNALGMENIYERIFIVEPLMDGDVCSGAVGFSVRENKFYVFKAKATLVALGGAVHVFKPRSSGEGLGRAWYPPWNSGSSAYLTLRAGAEMTCQEVRFIPVRFKDAYGPVGAWFLLFKSRATSSLGGEYMAERKDELENWLPYGKVKPIPANLRNWLGMMDVMDGKGPIYMRTEEAIQKIAEEYKDDPKAYKKKMKHLEEEAWEDFLDMTISQALLWASTNVFPEQEPSEIAAAEPYFIGSHSGASGAWVSGPKDLAPAEYFWGYPNMSTIKGMFCAGDASGASSHKFSSGSHAEGRIAAKGALEYIVKENPNLKYDNAAIEEMKARILKPLEIYEAHYKETSDPNINPNYIRPKMFMFRLQKIMDEYAGGVSSQFKTNKPLLEKGLQLLNFLKEDAEKLAAEDLHELMRCWENIHRMWQAEAHVRTILFREETRWPGYYYRADTPKIDNDNWLKFANIKWDPKTGEWSTFTRDIIHIF
>HFJ49392.1
MLILGGGMSGCGAAVEAAYWAKPLGLKVTMIDKAAIDRSGPVAMGLSAINTYMGLDGKVTMNPRQPERFVEYVTNDQMGLMRQDMVYDIARHVDSSVKHFDKWGLPIWKDEAGNYVKSGEWQVMIAGESYKILVAEAAKAALGALGDKGELIERVMITHLLKDEKEDNRIAGAVGFSVREDKFYVFKSKVTICLLGGAVHVFRPRSQGEGFGRSWMPPFVNGSVYALVLENGGELTQMDNTFVPPRFKDSYGPVGTFFLLFKTPALNGYGEPYVGGYPKELAQWNPYADAKPTPTPMRNYEMILCAKEGKLPFLMHTEKVVERFKQEISDPKELKKKIKMYESEAWEDFLDMTIQGATNWAAHNIDPLEKPMELQMSDSVFIGSHACSCGAWCCGPADLMPKEYAETFPEQYNCMTTIKGLFTAGCGVGACAHKFSSGSHVQGRIVGKSVVKYANDHKDYVPTVSDAQIAKLKETVFKPMALFEEKKDFTTQPDVNPNYISPHNYLFRLQKIMGEYCGGWETNYGTSDKLLEIGIWKLGMLLEDAEKLAAKDAHELMRAWEAYHRSVVGMACAHTRMARKESRWPGYYYKYDYLKLDTGKNVFINVKWNKDTNEWTTFERPMINIL
>HFK15493.1
MAYDTIIEDGIDILVVGAGLGGTGAAWEARFWGQNKKIVIAEKANIDRSGAVAQGLYAINCYMGTRWGENQPEDHVRYARIDLMGMVREDLLFDMARHVDSTVHQFEEWGLPIMKDPKTGRYLREGRWQIMIHGESYKPIVAEAAKKSADKVFNRICVTHLLMDESRENRVAGAVGFNVRTGNFHVFKAKAVICAAGGASNIFKPRSVGEGAGRTWYAPWSSASAYGLLINAGAKMTQMENRIVLARFKDGYGPVGAYFLHLKTYTQNGLGEEYESKWWPELQKMVGKAYLDPEASHLTHRPIPTCLRNHALISEINAGRGPIHMVTMRAFQDPHLEEVGWENFLGMTVGQAVLWAATDVDPKNENPELITSEPYVMGSHATGSGAWCSGPEDLSPPEYFWGYNRMTTVHGLFGAGDAVGGTPHAFSSGSFTEGRLAAKAACKYIDDGKAEGIVVSQAQIERLKAEVYKPLEHYRIYRNAVVAGDVNPHYITPQQGLDRLQKLMDEYCGGVTANYMTNEKLLNIGLKKLKIMEEDLEKLAAADLHELLRAWELKHRHRAAECVTQHTLFRKETRWPGYYYRGDYLKLDDENWHVLTVSRRDPKTGEYTMEKAPLYHLVEDK
>HFK96277.1
MKPSDFETVRVDTDLLILGGGMSACGATFEASYWAKKYGLKVTVVDKAAMDRSGAVAMGLSAINQYIGYGKGQNTVEDYVKYVRQDLMGISREDLVYDIARHVDSSVHLFEKWGLPIWKDESGEYVHEGRWQIMINGESYKVVVAEAAKNALATMGDKGQLFERVFIVEPLLNNGKCVGAVGFSVRENKFYVFTAKATIACMGGAVHVFRPRSVGEGLGRAWYPPWNSGSTAYFTIRAGAEMTCQEVRFIPVRFKDGYGPVGAWFLLFKSRATNALGEEYMVTRANELPKWAPYGTGKPIPANLRNWLGMEDVMAGKGPIFMRTEEAIANLAAKYKDDPKAFKKKMKELEAEAWEDFLDMTISQAILWAGMNIEPEVKPSEIAAAEPYFIGSHSGASGAWVCGPEDLMPAEYRKQWEPIGVYNHMTTVPALFTAGDGAGASSHKFSSGSHAEGRIAAKGAIAYILDNNQAPTVDEAQVAALRDKILAPLARFEEFAPLSSDPDINPNFIKPKMFMFRLQKIMDEYCAGVSAQFTTNKHLLERGLELLTMLKEDSEKLAAENLHELMRCWENVQRMWIAESHLRHVMFREESRWPGYYFRADFPDMDEKNWHCFVNSVWNPATGEWTLKKVPVINLDV
>HFL64356.1
MAGTFENPEIVQEELDILIVGGGMAACGCGFEIMRWAEAVKAETGKELKIKLVDKAALDRSGAVAMGLSAINTYIGPRQDPADYARMVSNDLMGITRDDLAYDLGRNVDDSVHLFEEWGLPIWKTDANGVRHDGADAIKEGLPALKDGGEPVRSGKWQIMINGESYKWIVAEAAKKALGLERIQERVFIVHLINDKNDPHRIAGAAGFSVRENKIYIYKAKAIMLAAGGCVNLFRPRSVGEGQGRAWYPVWNAGSTYAMAAEAGAELTMMENRFVPARFKDGYGPVGAWFLLFKARAANGYGEDYMAKNKDLLNEYPPYGQAAVPASCLRNHLMLKEMKEGRGPIMMDTVTALAKLRETLTPKEVKHLEAEAWEDFLDMCIGQCGVWVGENIEPEKKNSELMPTEPYLLGSHSGCCGIWVSGPTDVGAPTDEAMPGVPEHLPRGWNWGYRSMTTVKGLFTAGDGVGASGHKFSSGSHAEGRMAAKAMVKYCIDNPDLKPEFDETPEQIAEAIWKPVRNFLEHKDYTTAIDVNPNYITPRMLQFRLQKIMDEYVAGVATYYNTNDVLLKMAEEKLEMLKEDAQKMRAKDLHELLRAWENYHRILTAEAHMKHIQFREESRYPGFYYRTDKNFIDEQNWHCFVNSIYDKKTKKWTVFKRAHVDLVDKSKLFKQAAH
>HFQ13182.1
MAGEFGNPEVIEESVDILLIGGGMACCGAGYEIMRWIEAAKKEGHDLTVKLVDKAAMDRSGAVAQGLSAINTYIGPEQDPADYARMVSNDLMGITRDDLAYDLGRHVDESVHLFEEWGLPIWKTDENGERHNGAEGLPPLAEGGKPVRSGKWQIMINGESYKWIVAEAAKKALGTENIEERIFIVKLVNDKNDPSRIAGAVGFSTRNHTVHVYKAKAILLAAGGCVNIFRPRSVGEGTGRAWYPVWNAGSTYAMAAEAGAELTLMENRFVPTRFKDGYGPVGAWFLLFKAKATNAFGEVYMDRNKEMLDDYPPYGHAAVPASCLRNHLMLKEMKEGRGPIYMDTVTALANLRETLSPREVKHLEAEAWEDFLDMCVGQCGIWVGENIEPEKKNSELMPTEPYLLGSHSGCCGIWVSGPTDVGAPTDEEMDGVPEHLPKGWHWGYRGMTTVNGLFTAGDGVGASGHKFSSGSHAEGRMAAKSMVKYCIDNKDFTPELDTSVDELVAEIYKPVKTFLEHKDYTTAIDVNPNYITPKMLQFRLQKIMDEYVAGVATYYTTNAEMLRVAGEKLDMLKEDAEKMRAKDLHELLRAWENYHRILTAEAHMKHIEFREESRYPGFYYRADKNFIDEENWKCFVNSIYDKNTKKWTCFKRAHKDLVDKSKLFK
>HFQ80308.1
MALPNKPIGEIPAVVDPEIVEHDVDVLIVGGGMAACGTAFEIKKWAPADMKITLVDKAAMERSGAVAQGLSAINTYIGENPIENYVKMVRNDLMGIVREDLIYDLGRHVDDSVHLFEEWGLPIWKKDDAGHTLNGAVGKAKAKTLPEGGQPVRTGKWQIMINGESYKCIVAEPAKKALGEENCLERIFIVKLLLDKNKENTIAGAVGFSTRENKVHVFKCKVMSVCCGGAVNIFRPRSTGEGKGRAWYPVWNAGSTYTMCAQVGATLTMMENRFTPARFKDGYGPVGAWFLLFKGKVQNGNGEFYAGSDASKEELKNFMPYGASAVTPTCLRNHLMINEMKEGRGPIFMATDVALNSFLDAKKAEGMDEKALKKYWKELESEAWEDFLDMSVGQAGLWAGMDIEPEKVGSEIMPTEPYMLGSHSGCCGIWCSGPDEDWVPTVDGPRSHQYKWGYNRMTTVNGLFTAGDGVGASGHKFSSGSHAEGRIIAKQMVKYVKDNEGFTPELSQTAQELADEVYAPVKLFHEFSGASTAVDVNPNYVKPSGLMMRLMKATDEYGGGVATYYMTSGKLLNICLDLLRMMREDAAKMAAGDLHELLRCWENYHRIWCVETHIRHIEFRKESRFPGFYYRSDFPTVDDENWRCFVNSSFDPKSEEWKCEKVPCINIIETEPWI
>HFQ90266.1
ELEHYMPYGASAVTPTCLRNHLMLNEMKAGRGPIYMATDVALNAFLDEKRAAGMDEKAVKKFWKHLESEAWEDFLDMSVGQAGLWAGMNIEPEKVGSEIMPTEPYMLGSHSGCCGIWTSGPNEDWVPDVDGPRSHQYKWGYNRMTTVNGLFTAGDGVGASGHKFSSGSHAEGRIVAKQMVKYCRDNTHTPELAQSAQELADEVYAPVKRYHEFVGATTHADVNPNYCKPAGLMMRLMKATDEYGGGVATYYMTSGKLLEICMNLLEMLREDAEKMAAGDLHELLRAWENYHRIWCVEAHIRHIQFREESRYPGFYYRSDFPTCDDENWKCFVNSTYDPKAGEWKCEKVECINIIETDPWL
>HFT92428.1
MGQTVVVETDIAIIGGGAAGCYAAIAAKRQAPDLDILVVEKGHIDRSGCLAGGMNAINAYINPGETVDSFVDYVRFDAMGILREDLVRTQAALLNEVVRDLEQMGLPVVKDASGKYAPRGRWNIKIHGESLKPLLASAVRSLGARVLNRVVVTNLLQTDGKIAGLVGFGLRDGNFYVVKAKKTIVATGGASGLYRPNNEGDARHKMWYSPFNTGAGYAIGIRAGAEMTSFEHRFIALRTKETIAPTGTLALGFGAPQVNALGEEFMKKRWSHMGGEGAPTPIRLYAPLQEIAQGRGPCYMDTRHLSEERVKALKEAYLDMYPNTVQYWAANGIDPSRDPIEICGTEPYIVGGHCQAGYWIDVNRKTTLENLFAAGDVAGGAPYKFVSGCFAEGRIAAESAIREIRENPENRIPVSTEDLEREKRRVFGPLGSGGRLSSQEVEERLQKIMDEYAGGIRTQYAMNEASLKVALKKLEEMTDDLPLLSATDTHGLMNLHEVLDRIDVARVLVAHLIARKETRWPGFQTRLDYPETREEWQLFVNSATDRDTGKIRIILRPLDSFTETVSLQEEVVHGNSY
>HFW31611.1
MVYVPKKIETFKAADVPTEVVETDILIIGGGFSGCGAAYEAAYWAKLGGLKVKLVEKAAVERSGAVAQGLSAINTYLDLTGRSERQNTIEDYVRYVTLDMMGLAREDLVADYARHVDGTVHLFEKWGLPIWKTPDGKYVREGQWQIMIHGESYKPIIAEAAKMALGEENIYERVFIFELLKDKNDPNAVAGAVGFSVREPKFYVFKAKAVILATGGATLLFRPRSTGEAAGRTWYAIFDTGSGYYMGMKAGAMLTQFEHRFIPFRFKDGYGPVGAWFLFFKCKAKNAYGEEYIKTRADELKKYEPYGLATPTPTPLRNHQVMLEIMDGNQPIYMHTEEALAELAGGDKKKLKHIYEEAFEDFLDMTVSQALLWACQNIDPQEMPSEAAPAEPYIMGSHSGEAGFWVCGPEDLMPEEYAKLFPLRYNRMTTVKGLFAVGDCAGANPHKFSSGSFTEGRIAAKAAVKYVLEQKPNPEIDNAVVEELKKKAFAPMERFEQYRNLSTADDVNPEYILPWQGLVRLQKIMDEYAAGIATIYKTNEKLLQRALELLAFLKEDLEKLAARDLHELMRAWELVHRVWTAEAHVRHMLFRKETRWPGYYYRTDYPELNDEEWKCFVCSKYDAEKNEWTFEKVPYVQVVEWSF
>HGD44646.1
MAVESYKKIETYKASDVKTKVVDTDVLIIGGGMSGCGAAYEAAYWAKAANKKVVLVEKAAIERSGAVAHGLSAINCYLGLSGRSQFTNNKPITLEEFARYVTLDMMGVSREDLVVDYARNVDDSVHLFEKWGLPIWKDENGKYVREGRWQIMINGESYKPIVAEAAKKAIGEENIYERVFITHLLLDKDDKNKVAGAVGFSVRDPIFYVFKAKAVIIATGGATGLFRPKSTGEGMGRIWYAVFNTGSGYSMAIEAGAHTTQMEHRFIPTRFKDGYGPVGAWFLLFKSRATNAYGKDYTENVAAIEKYKPYANASPVPTPLRNHQMIEEIVQGRGPIYMRTEEALQKLSAGDPKNAKKLLEDAWEDFLDMTIDQALLWAATNTEPDKAPS
>HGD96357.1
MADYPTVEVTTDLLILGGGMAATGAALEAAYWAKKNGIKVVAVDKAAYTRSGAVAMGLSAINQYIGMCDGANTPEDYVHYVRQDLMGISREDLVYNIARHVDSSVHLFEKWGLPIWLDENGKYVHEGRWQLMINGESYKVIVAEAAKNAMDAAGFEIYERVFIVAPLLDGDRIAGAVGFGTRDEKFYVFKAKAVLCAMGGAVHVFRPRSTGEGIGRSWYPPFNTGSSAYFTIQAGAEMTCQEVRFIPVRFKDAYGPVGAWFLLFKSRATSATGGEYMEVRKDELKNWAPYGLAKPIPANLRNYLGMLDTEAGLGPLYMETAEAIQNLAKAAPDEKTFKKKMKELEAEAWEDFLDMTISQAMLWAATNIFPESSRSEIAACEPYFIGSHSGASGAWVSGPEDLDTPYKWGYGNMTTVKGLFAAGDASGASSHKFSSGSHAEGRFAAKEAVRYCVENPQMPNVDPAQVEALKKKILAPLNTYEQYCGLSTDPEINPNYIRPWQYLHRLQKLMDEYAGGWGSGFKTSKALLERGLELMAMLQEDSAKLGAKNVYELERCWENVQRTWQAEAHMRTILFREETRWPGYYFRADKPKMDEENWHCFANCKWDPKTGEWTMLKRDVVPLIP
>HGE57017.1
MANFENVTVETDLLILGGGMSACGAAVEAAYWAKKNGLKVTLVDKAAMDRSGAVAMGLSAINQYVGLKDGANSVKDYVDYVRNDLMGVTREDLVANIARHVDSTVHLFEKWGLPIWKDEKGAYVHEGRWQLMINGESYKVIVAEAAKNALLQSGVGQIFERVFIVGPIMDGDRIAGAVGFSVRENKFYTFKAKAVLAAMGGAVHVFKPRSAGEGLGRAWYPPWNSGSSAYFTLKAGAEMTCQEVRFIPVRFKDAYGPVGAWFLLFKSRATNAMGGEYMVERKAELENWGPYGRVKPIPANLRNYLGMLDCTEGKGPLFMRTEEAIQKIAEQYKDDEKAYKKKMKELESEAWEDFLDMTISQAVLWAASNVQPEEKSSEIAAAEPYFIGSHSGASGAWVSGPADLQTAGTKNDYFWGYENMSTVKGLFCAGDASGASSHKFSSGSHAEGRIAAKAAVKFILENNTMPKVDQATVDAMKAEILKPMDTFEAFKNATTDSEINPNYIKPKMFMFRLQKIMDEYAGGVTSNFTVNKAQLERALELLAFLKEDSEKLAASNLHELMRCWENVQRMWQAEAHVRTMLFREETRWPGYYFRADKPKIDEQNWLCFANCKYDPKSGNWEMIKRPIHRIF
>HGE66112.1
MVYVPKKIETYKADEVPTEVVETDILIIGGGFSGCGAAYEAAYWAKLAGLKVTLVEKAAIERSGAVAQGLSAINTYIDLSGRSERQNTLEDYVRYVTLDMIGLAREDLVADYARHVDGTVHLFEKWGLPIWKTPDGKYVREGQWQIMIHGESYKPIIAEAAKMAIGEGNVYERVFIFELLKDKNDPNRVAGAVGFSVRQPKFYVFKAKAVILATGGATLLFRPRSVGEAAGRTWYAIFDTGSGYYMGIKAGAMLTQFEHRFIPFRFKDGYGPVGAWFLFFKCKARNAYGEEYIQTRAAELEKYKPYGIATPTPTPLRNHQVMLEIMEGKHPIYMHTDEALAELAGGDKKKLKKIYEEAFEDFLDMTVSQALLWACQNIDPQEQPSEAMPAEPYIMGSHSGEAGFWVCGPEDLMLEEYAQFFPLRYNRMTTVKGLFAVGDCAGANPHKFSSGSFTEGRIAGKAAVKYVIEQKPEPEIDEAVVQEFKKKAFAPMERYEQYKNLTTDDSVNPEYILPWQGLVRLQKIMDEYAAGIATMYKTNEKLLQRALELLQFLKEDLEKLAARDLHELMRAWELIHRVWTAEAHVRHMLFRKETRWPGYYYRTDYPELNDEEWKCFVCSKYDAEKNEWTFEKVPYKQVIEWSF
>HGF00713.1
MQNFETVEVTTDLLILGGGMAACGAAVEASYWAKKRGLKVTLVDKAAMDRSGAVAMGLSALNMYVGVGEGDNTPEQYVDYVRNDLMGITREDLVYDIARHVDSTVHLFEKWGLPIWKDENGKYVHEGRWQLMINGESYKVIVAEAAKNAMKAAGGEIFERVFVVEPLMDGDRVAGAVGFSVRENKFYVFKAKAVLVAMGGAVHVFRPRSVGEGLGRSWYPPFNTGSSAYFTMKAGAEMTCQEVRFIPVRFKDAYGPVGAWFLLFKSRATNALGGDYMVERRDELEKWAPYGLVKPIPANLRNWLGMLDMREGKGPIYMRTEEAIQNIAQSAGDEKAAKKKLKELEAEAWEDFLDMTISQAILWAAQNIKPEERGSEIFACEPYFIGSHSGASGAWVSGPEDVAPPEYFWGYNRMATVKGLFCAGDAAGASSHKFSDGSHCEGRIAAKAAIAFIVDNPDQPKVDPKQVEALKERILKPLALYEQHKDLSDNPDINPNY
>HGF31381.1
MTLKSSDFQTVEVTTDLLIIGGGMAACGAAVEAAYWAKKNNMKVAVVDKAAMDRSGAVAMGLSALNQYVGMKAKGRKPEDYVEYVRQDLMGVSREDLVYDIARHVDGTVHLFEKWGLPIWKDAEGNYVFEGAWQLMINGESYKIIVSEAAKNAMATLGANGQIFERVFITEPIMDGDRIAGAVGFSVRENKFYVFKAKAVVCAMGGAVHVFKPRSTGEGFGRSWYPPFNSGSSCYFMMKAGAEHTCQEVRFIPVRFKDAYGPVGAWFLLFKSRATTALGGEYMVTRKEELQKWAPYGLVKPIPANLRNWLMMLDQKEGKGPAYMRTEEAIKAIVDSEPDEKKRKKRLKEVESEAWEDFLDMTISQAILWAGTNTAPEEKPSEIQACEPYFIGSHSGASGAWLSGPEDLQTAESKKDYFWGYNRMSTVKGLFGAGDASGAYSHKFSDGSHTEGRIAAKSALAFIKDNNTQPKVDPAQVEALRKKTLAPLDQFAQYCGLTTDPNVNENYIVPEQYMYRLQKIMDEYAGGVVTMFTTNEPLMKTGLDLLQMLKEDSAKLAARDHHELMRAWECMHRTMQAETHIRTMLHRKETRWPGYYFRADAPKMDNANWLKFVNIKLTKDGKFEIIERKIHKIC
>HGF35513.1
MALEREFCKWSFCAKPPVETIETDLLLVGGGMACTGAAVEAAAWAKAAGLKVTLVDKAALDRSGAVAMGLSAINTFIGPENKVDDYVKYVRTDLMGIIREDLVHSLGCHVDQSVYDFQEWGLPIWQKDKEGHTVDGQVARDEGLPLLKDGGQCCRSGRWQCMINGESYKVSVAEAAKNALGMENIYERVFIVKLLTDKNNPNRVCGAVGFSVREHKAFVFKCKAMIVACGGVVNVFRPRSVGEGQGRAWYPVWNAGSTYAMPAEIGAKMVLMENRFVPARFKDGYGPVGAWFLFFKAQATNAYNEDYMAKNWEQVKKEYPGYADSPGTCLRNHAAMIEMRAGRGPILMHTDKAMQELAKVLSKKELKHLEAEAWEDFLDMSISAASLWASMNMEPDKVPSEIIPSEPYLLGSHAGCAGLWVSGPSKNYLGAPDDWFWGYDRMTTVEGLFTAGDGVGASGHKFSSGSHAEGRMAAKGAIAFILDHKDDKLEPAQNIDEVIAEIYLPFEIYEKYKDYTTAPEINPNYLLPKQVQTRLQKLMDEYVGGCATMYQTNKPMLEEGLKRLTFLKEDAQRLAARDLHELMRAWEQYHRIIAGEAHLRHILFREESRYPGYYYRSDFLSIDDSKWKVFTISQYDKTKNEWKFETKPYVQLVK
>HGF83935.1
MTSADVLNNYTIEEVNTDVLIVGGGMVGCGAAFEIKKWAPKDMKITMVEKASIERSGAVAMGLSAINTYLGDNTPEDYVKHVANDLMGIVREDLIYDTGRHVDLTVQLFEKFGLPIFKEDEEDTRSIAEGARPLRAGRWQIMIHGESYKVLVAEAARKALGEENILERVFVTELLMDEKHENRVAGAIGFSLREAKIYIFKAKAVIMACGGTVNVFRPRSQAEGMGRTWYAIWNAGSTYAMGYQAGAEMTTMENRFVPNRFKDGYGPVGAWFTLFKSRVLNAHGEDYMQKWGHMLQDYAPYGLAKIPATCLWNHVMLKDWMEGNGPFYMNTSGAMKTLFETLPEKRKKSLEADAWEDFLDMTVAQAGLWAAMDIDPGETNSEVMPTEPYFLGSHSGACGMWVSGPEDLAPKEYRWGYNRMTTVNGLFTGGDGVGASGHKFSSGSYVEGRIAAKSAVRFILDDPGYTPTVHTENKVLAEKIYGPMITYEKFKNYSTEPNVNPNYIRPRLYLFRLNKLMDEYVAGTSTFYRTSEASLLRGLDLLNKLKEDAPKLAASNLHELMRAWENYHRSIVGELHLRHVLFREETRYPGFYYRTDHPKLDEQNWKVFVNSKLNKTTGQPELFKKPYIEIVPKN
>HGF87971.1
MVYVPKKIETFKAADVPTEVVETDILIIGGGFSGCGAAYEAAYWAKLGGLKVKLVEKAAVERSGAVAQGLSAINTYLDLTGRSERQNTIEDYVRYVTLDMMGLAREDLVADYARHVDGTVHLFEKWGLPIWKTPDGKYVREGQWQIMIHGESYKPIIAEAAKMALGEENIYERVFIFELLKDKNDPNAVAGAVGFSVREPKFYVFKAKAVILATGGATLLFRPRSTGEAAGRTWYAIFDTGSGYYMGMKAGAMLTQFEHRFIPFRFKDGYGPVGAWFLFFKCKAKNAYGEEYIKTRADELKKYEPYGLATPTPTPLRNHQVMLEIMDGNQPIYMHTEEALAELAGGDKKKLKHIYEEAFEDFLDMTVSQALLWACQNIDPQEMPSEAAPAEPYIMGSHSGEAGFWVCGPEDLMPEEYAKLFPLRYNRMTTVKGLFAVGDCAGANPHKFSSGSFTEGRIAAKAAVKYVLEQKPNPEIDNAVVEELKKKAXAPMERFEQYRNLSTADDVNPEYILPWQGLVRLQKIMDEYAAGIATIYKTNEKLLXRALELLAFLKEDLEXLAARXLXELMRAWELVHRVWTAEAHVRHMLFRKETRWPGYYYRTDYPELNDEEWKCFVCSKYDAEKNEWTFEKVPYVQVVEWSF
>HGF89811.1
GCYAALTIAENSGAKVIIAEKANIKRSGCLAAGVNALNAYIVKGKTPEDYLDYVIDDSEGLVREDLVYSMAKKLNKVTHKIESLGLVIQKDQNGEYVSRGSRNIKINGENIKPILAEAVGRKKNISVLNRVNVVDYIKNDGKVIGAYGFSIDENIFYVLKAKAVICTTGGAAGLYRPNNPGFSRHKMWYCPFNTGAGYAMGIRAGAEMTTFEMRFIALRCKDTIAPTGTIAQGIWARQVNSGGEEYDTKYGAPRTHMRLYSTVEENKKGKGPCFLKTSGISKDQEKELFKAYLNMAPAQTLKWMEKGCGPADEDVEIEGTEPYIVGGHTASGYWVDTNRAATLEGLYAAGDVAGGSPQKYVTGCFAEGEIAALAALEYIEGRKIQEPEKTETDIKLREVENFFDTVHPTNGVEELEEAMQKVMDEYAGGISTGYATNAKRLAMAQRYIDELLEASRTLRAGDMHQLMLVYEVIDRLYVCKTLIHHLQARKETRWRCFHENSDYPYRDDKNFLKYVNSRLEDGQIKIVLRELVKRDEVYEHKN
>HGG58797.1
MDYKTVVEDNIDVLVVGAGLGGTGAAFEARYWGPTKKIVIAEKANIMRSGAVAQGLYAINCYMGSRFGENNPEDHVRYARIDLMGMVREDLLFDMARHVDSAVHQFEEWGLPLMRNEKTGAYQREGRWQIMIHGESYKPIVAEAATKSADKVFNRICVTHLLMDESKANRVGGAVGFNVRTGDYHVFKSKAVIVGAGGASNIYKPRSVGEGAGRVWYAPWSSGSAYGLLIGAGAKMTQMENRIVLARFKDGYGPVGAYFLHLKTYTQNAYGEEYESKWFPALQEMVGKEYLDPEASHRTHRPIPTCLRNHALISEVNAGRGPIHMVTMEAFQDPHLEEIGWHNFLGMTVGQAVLWAATDVDPKYENPELTTSEPYVMGSHATGCGAWCSGPEDVSPEEYFWGYNRMTTVEGLFGAGDAVGGTPHAFSSGSFTEGRLAAKAACKYIDDGKAEGIVISDAQIQRRKEEIYKPMETYRVYRNAITAGTVNPHYINPRQGLDRLQKLMDEYVGGVTVNYMTNDKLLNIGLKKLKLLEEDWENGIAAEDIHELLRAWELKHRIMTSEAVIQHTLFREETRWPGYYYRGDHMKLDDENWHVLTVSRRDPETGEYTMEKAPLYHLIDDEE
>HGG59491.1
MAANRRRGWTTSAIRRSCSPAERTPATRASLALSDPEEEEPSMGEFGNPDIVEEEVDILIIGGGMAACGAAFECGPWIEQAKAAGQEIKVKLVDKAALDRSGAVAQGLSAINTYLGENDPADYVRYVRGDLMGITREDLVYDVGRHVDDSVWNFEKWGLPIWKQEGDEGKSLKEGGKPVRTGRWQIMINGESYKWIVAEAAKRALGTENIQEHVFIVKLINDKNNPNRNNPNRIAGAAGFSVREDKVYVYRFKACLLVCGGAVNVFRPRSVGEGLGRAWYPVWNAGSTYAMAAEAGAELTLMENRFVPNRFKDGYGPVGAWFLLFKAQSQNAFGEDYQQANYDTLKDHGYDAYSVGLAKMGTCLRNHLMLKELREGRGPIFIDTPAAMAKLAENMTPEQIEHLEAEAWEDFLDMTIAQCGVWASENIEPDKTMSELMPTEPYLLGSHAGCAGLWVSGPGDLPGTPDHYHWGYNRMSTVKGLFTAGDGVGASGHKFSSGSFTEGRIAAKSMVKYVMDNHDLTPELDRPVADIVEEIYQPVRNFLENRDYTTSVDVNPNVITPKNFQSRLQKIMDEYVAGVSTLYQTNAAMLRIAERKLEMLREDAARLCARDRHELLRAWENFHRILTGMAHMKHIQFREETRYPGYYYRADYMKIDDDNWKCFTNSTYDRKTGQWTLKKVQWVGLVSKGDAEAEAMGRPGAKV
>HGG99014.1
MEKESCTFSYCQKPEIVEVDTDFLIVGGGMAACGAAYEACRWATPKGLKVTMVDKAATDRSGAVAMGLSAINTYIGENKVVDYVKYVRADLMGIIREDLVYDLGRHVDDTVHMFEEWGLPIWKKGADGWSRDGFQARDEGIPKLKDGGPPCRSGKWQIMINGESYKVIVAEAAKAALEHNRKALNLPQNHYERVFIVKLLKDAKEPNRVAGAVGFSVRENKVYVFKAKAILVACGGAVNVFRPRSTKEGMGRAWYPVWNSGSGFYLGMTVGAEMTMMENRFVPARFKDGYGPVGAWFLFFKAKATDAIGNDYCSKDTPEFQDAVKKYGKWAEALGTAIRNHLMMMAMKQGRGPILMHTNVAMQELAKQMDARRLKHLEAEAWEDFLDMCIGQAGLWAATNTEPEKVPSEIMPSEPYLLGSHAGCAGFWVSGPGDIPGTPAEWSWGYNRMGTVNGLFFAGDVVGASGHKFSSGSHAEGRIAAKAAIAFILDNAGYTPTIADDINALAAELYLPYEVYEKYKTYSTDPKVNPYYIKPDMYQARLMKIADEYFGGIGTWYMTSKTMIEEGLAKLQLLKEDANRLAASNLHELLRCWENVHRTLSVEAHARHILFREESRYPGYYYRGDFDFVDDNNWRAFVNSVYDPATDTFTLKKVPYVQIFPD
>HGH61134.1
MANFETVEVTTDILICGGGMAACGAAVEASYWAHKNGLKVTLVDKAAMDRSGAVAMGLSAINQYVDINSGNNTCEDYVRYVRNDLMGITREDLVYDIARHVDSTVHLFEKWGLPIWKDEKGNYVHEGRWQLMINGESYKVIVAEAAKNALTQRGGEYFERVFITHPLMDGDRIAGAVGFSTREEKFYVFKAKAVLAAMGGAVHVFKPRSSGEGLGRAWYPPWNSGSSLYFTLMAGAEQTCQEVRFIPVRFKDAYGPVGAWFLLFKSRATNAMGGEYMVERAAELENWGSYGKVKPIPANLRNYLGMLDELEGKGPIYMRTEEAIQKIAETYKDDQKAYKKKMKELEAEAWEDFLDMTISQAILWAGTNVQPEEKSSEIAAAEPYFIGSHSGASGAWVSGPKDLAPPEYFWGYEYMSTVKGLFCAGDASGASSHKFSSGSHAEGRAAGKSIVRFVVDNNTQPNVDAAQVAALKEKTLKPLDIFAAHGAKSSDPNINPEFVKPKMFMFRLQKIMDEYAGGVSAAFRTNKAKLERALELLNWLKEDSEKLAAEDLHELMRCHENIQRMYQAEAHVRTILFREETRWPGYYFRSDFPKLDEANWKCFVNCTYKNGQWEMKKVPIISIVD
>HGH83782.1
SGRWQIMINGESYKVIVAEAAKNALAGYDKAEIIERCFIVRPLLDANEPNRCAGAVGFSVRENKIYIIKANATLLSTGGAVNVFRPRSIGEGKGRAWYPVWNPGTGYAMCAQIGAKLVLMENRFIPARFKDGYGPVGAWFLLFKARATNAYGEDYVAKHKEEMKKFAPYGEATHIGTCLRNHVMLIEMEAGRGPIYMHTEWALQEAAEKMDKKDFKHLVAEAWEDFLDMCVTQAGLWACLNIEPEKLPSEIMPTEPYLLGSHAGCAGAWVCGPDEDWVPEEYKAPWREVGLYNRMTTVKGLFCAGDTVGASGHKXSSGSHVEGRIAAKAMVKFCLDNKDYKPTPKENPEELKKEIYGPWYRFEEFKTATTAYDVNPNYLLPRHIQDRLMKLMDEYVAGTSTXYKTNKIMLERGLELIKMLKEDMELAAARDLHELMXAYENRHRVWTAEAHLIHILFREETRYPGYXYRTDFPNIDDANWRCFTLSSYNTETKEWTLETYPYVQIIPDPLGP
>HGM56409.1
VWNPGSGYAMCAMSGAKLVLMENRFVPARFKDGYGPVGAWFLLFKARATNAFDEDYVAKHKEELKKFAPYSEASVVGTCLRNHAMLIEMKEGRGPILMHTEWALQEAEKKMDKKEFKHLIAEAWEDFLDMCVGQAGLWACLNIEPEKKPSEIMPTEPYFLGSHAGCAGAWCCGPDEEWVPEEYKKPWREIGLYNRMTTVKGLFCAGDTVGASGHKFSSGSHVEGRIAAKAMVKFCLDHKDYKPAIKETAEELKKEIYGPWYRFEQYKNATTVYEVNPNYLIPRHIQARLMKLMDEYVAGTSTYYMTNKIMLERGLELLRMLKEDMELAAARDLHELMRAWENRHRVWTAEAHLLHILFREETRYPGYYYRADYPNIDDANWRCFTLSRWNPETKQWELETYPYVQIIPDPLGP
>HGM98768.1
HVFRPRSVGEGLGRAWYPPWNSGSSLYFTTKAGAEQTCQEVRFIPVRFKDAYGPVGAWFLLFKSRATNAMGGSYMDERKDELEKWKPYGLVKPIPANLRNWLGMMDVTEGKGPIYMRTEEAIQKIADAYKDDPKAFKKKMKELEEEAWEDFLDMTISQSILWAATNVQPEEKKSEIAAAEPYFIGSHSGASGAWISGPEDLQTEATKKAGYFWGYENMSTVKGLFCVGDASGASSHKFSSGSHAEGRIAAKAAIRFILDNNTQPAVDAAKVAELKDAILKPLKVYEENYKKTTDPDINPNYIRPKMFMFRLQKIMDEYAAGVTANFQTNQASLERALELITWLKEDSANLAAADLHELMRCWENVQRMWQAEAHVRTILFREETRWPGYYRRADFPGMKDDWKAFANCKWDPKTGAWEMIKRPVVDLV
>HGO45013.1
MADFQDVKVVTDLLIVGGGMSACGAAVEAAYWAKKNNVKVTLIDKAAMDRSGAVAMGLSAINQYVGLKDGQNTVEDYINYVKQDLMGIARDDLVASIARHVDSTVHLFEKWGLPIWKDENGGYVHEGRWQLMINGESYKVIVAEAAKNALKEINAEIYERVFIVEPLLDGDKIAGCVGFSVRENKFYTFQCKALMVCMGGAVHVFRPRSTGEGLGRAWYPPWNSGSSTYFTLKAGAEQTCQEIRFIPVRFKDAYGPVGAWFLLFKSRATNALGGEYMVERKAELENWAPYGLVKPIPANLRNYLGMLDVNEGKGPIYMRTEEAIQNLANKYKDDEKAFKKKMKELEAEAWEDFLDMTISQAILWAANDIQPEEKSSEIAAAEPYFIGSHSGGSGCWVSGPADIAPPEYHWGYTNMSTVPGMFCVGDASGASSHKFSSGSLTEGRIAGKEAVRYCVENPDLPKIDDAKVAELKAAILKPLDVFEANKGLTTDPNINPNYIRPKMFMFRLQKIMDEYAAGVTAAFSTNEKQLERALELIALLREDSANLAAEDLHELMRCWENVQRMWQAEVHVRTMLFRKETRWPGYYFRSDYPKMDQENWKCFVNAKWDPKTGEWEMSKKPVIELT
>HGO60766.1
HVFKAKTVICAADGASNIFKPRSVGEGSGRTWYAPWSSASAYGLLINAGAKMTQMENRIVLARFKDGYGPVGAYFLHLKTYTQNGLGQEYESKWWPELQKMVGKEYLDPEASHLTHRPIPTCLRNHALISEINAGRGPIHMVTMRAFQDPHLEEVGWENFLGMTVGQAVLWAATDVDPKNENPELTTSEPYVMGSHATGSGAWCSGPEDVSPPEYFWGYNRMTTVAGLFGAGDAVGGTPHAFSSGSFTEGRLAAKAACKYIDDGKAEGIVVSQAQIDRLKKEVYKPLEHYRIYRNAVVAGDVNPYYITPKQGLDRLQKLMDEYCGGVTANYMTNEKLLNIGLKKLRIMEEDLENLAAADLHELLRAWELKHRHRAAECVTQHTLFRKETRWPGYYYRGDYMKVDDQNWHVLTVSRRDPKTGEYTMEKAPCYHLVADEK
>HGP05770.1
TLPNGTRGPGLLAYLRGLRAVGRDRRREVIATVFDGVINRMISGYLMRDVVNLVNGIHFDSTEEIHVLARLYESMLREMREGRGPIYMDTATALQNTFATMTPAEQKHLEAEAWEDFLDMAIGQASLWAANNVEPDKVPSEIMPTEPYLLGSHAGCAGFWVSGPGDIPNTPAEWSWGYNRMSTVPGLFMAGDVVGASGHKFSSGSHAEGRIAAKAAIAYILDHADYKPDPKLTLDEIAAELYLPFEVYEKYKTYTTDPQINPYFIGPKAIQARLMKIADEYFGGCATWYMTSKTMLEEGLKKLEMLKEDCNHMAAANLHELLRCFENYHRVLAVEAHARHILFREESRYPGYYYRGDFNKIDDANWRCFTNSKYNADTNTWEFKKVPYVQLFP
>HGP69248.1
MANWETVVVNTDLLICGGGFSACGAATEAAYWAKKKGLKVTLVDKAALDRSGAVAMGLSAINQYVGIKDGENTPEDYIRYVRSDLMGISREDLVYNIARHVDSTVHLFEKWGLKIWKDEQGKYVHEGRWQLMINGESYKIIIAEAAKNAIAAAGGEIIERVFIVEPLMDGNKCVGAVGFSTRENKFYVFKAKAVIVGMGGAVHVFRPRSVGEGFGRSWYPPFNSGSSAYFTIKAGAEMTCQEVRFIPVRFKDAYGPVGAWFLLFKSRAVSATGGDYMAVRKAELENWKPYGLVKPIPANLRNYLGMLDTEQGLGPLYMETDEAIQNIAAHYKDDPKAFKKKMKELESEAWEDFLDMTISQAILWAAQNVKPEEKHSEIAACEPYFIGSHSGASGAWVSGPEDLPTPYKWGYTNMTTVEALFAVGDGSGASSHKFSSGSHAEGRIAGKSAIKYIVEKGKEPKVDMAEVEKLKAKILLPLDLWEKHSKETTDPEVNTNYIVPRQFLHRLQKIMDEYAGGVISGFKTSKALCERGLELMALLKEDSAKMAARDHHELMRVWENNQRVYQAEAHIRSILFREETRWPGYYFRADKPKMDDANWKCFVNCQMDPKTGQWKMMKRDIWTMPGV
>HGQ79111.1
MVYVPKKYELYKPEDVKTEVVETDVLVIGGGFSGCGAAYEAAYWAKLAGLKVKLVEKAAIERSGAVAQGLSAINTYLDLTGRSERKNTVEDYVRYVTLDMMGLAREDLVADYARHVDGTVHLFEKWGLPIWKTPQGKYVREGQWQIMIHGESYKPIIAEAAKMAVGEQNVYERVFIVKLLMDKKDPNRVAGAVGFSVREPKYYIFKAKAVILATGGATLLFRPRSVGEAAGRTWYAIFDTGSGYAMGIWAGAMLTQFEHRFIPFRFKDGYGPVGAWFLFFKCKAKNAYGEEYIVTRKAELEKYKPYGLATPTPTPLRNHQVMLEIMEGKHPIYMHTEQAMAELAGGDKKKLKHIYDEAFEDFLDMTVSQALLWAAQNIDPQEMPSEAMPAEPYIMGSHSGEAGFWVCGPSDLMPEEYAKFFPLRYNRMTTVKGLFAVGDCAGANPHKFSSGSFTEGRIAAKAAVRYVVEQKPDVEVDMKEAEEFKKKVFQPMVTFMENQKLSTDETVNPNYILPWQGLVRLQKIMDEYAAGIATMYKTNEKLLQRALELLQFLKEDLEKLAARDLHELMRAWELVHRVWTAEAHVRHILERKETRWPGYYYRTDYPELNDNEWKCFLCSKYDAKTGKWTFEKVPYVQVIEWKY
>HGS03057.1
MANFETVEVTTDFLILGGGMAACGAAVEAAYWAKKNNLKVTLVDKAAVDRSGAVAMGLSAINQYVDLRSGNNTVKDYVDYVRNDLMGITREDLVANIARHVDSTVHLFEKWGLPIWKDEQGNYVHEGRWQLMINGESYKVVVAEAAKNAIGMDNIYERVFIVEPLLDGDRISGAVGFSTRENKFYVFKAKAVLAAMGGAVHVFKPRSSGEGLGRAWYPPWNSGSSAYFTIKAGAEMTCQEVRFIPVRFKDAYGPVGAWFLLFKSRATSAGGGEYMVTRKDELEKWLPYGKVKPIPANLRNWLGMLDIMDGLGPIYMRTEEAIQKIAESYKDDQKAFKKKMKELEEEAWEDFLDMTISQALLWASTNIFPEEEPSEIAAAEPYFIGSHSGASGAWVSGPKDLAPAEYFWGYPNMSTIKGLFCAGDASGASSHKFSSGSHAEGRIAAKGAIEYIVKENPTLHYDVADIEKKKERILKPLDLFEQYSKETTDPNINPNYIRPKMFMFRLQKIMDEYAGGVSAQFKTNKFMLEKALQLLNFLKEDSEKLAAENLHELLRVWENIQRMWQAEAHVRTILFREETRWPGYYYRADKPAIDPNWEKFVNLTYDANADKWEVFTKDIQHIF
>HGS06060.1
MALEREFCKWSYCAKPPVETIETDLLLVGGGMACCGAAVEAAAYAKTLGIKVTLVDKAALDRSGAVAMGLSAINTYVGPENPVNDYVKYVRTDLMGIIREDLVHSLGCHVDRSVYDFQEWGLPIWQKDAENHTVDGQVARDEGLPMLEHGGKCARSGRWQCMINGESYKVIVAEAAKNALGMENIYERVFIVKLLTDKNNSNRVCGAVGFSVREQKAYVFKCKAMIVACGGVVNVFRPRSVGEGQGRAWYPVWNAGSTYAMPAEIGAKMVLMENRFVPARFKDGYGPVGAWFLFFKAQATNAYNEDYMTKNWERVKQEYPGYADSPGTCLRNHAAMIEMREGRGPILMHTDKAMQELAKVLSKKELKHLEAEAWEDFLDMSISAASLWASMNMEPDKVPSEIIPSEPYLLGSHAGCAGLWVSGPSKNYLGAPDDWFWGYDRMTTVEGLFTAGDGVGASGHKFSSGSHAEGRMAAKGAIAFILDHKDDKLEAAQNIDEVLAEIYLPFEIYEKYKDYTTAPEINPNYLMPKQVQTRLQKIMDEYVGGIATMYMTNKPMLEEGLKRLTMLKEDAQRMAARDLHELMRAWEQYHRIIAGEAHLRHILYREESRYPGYYYRSDFLSIDDNKWKVFTISQYNKDKNEWTFETKPYVQLVK
>HGT58659.1
MALPNKPKGELKAVKDPEVVEKEVDILIIGGGMAACGAAFEVRKWMEPNQTVLLVDKAALERSGAVAQGLSAINTYIGENTPDDYVRMVRNDLMGIVREDLIFDLGCHVDDSVWLFEEWGLPIWKKDEAGKTLDGKKGLKMGTLKQGGKPVRTGKWQIMINGESYKRIVAEAAKKAIGDTNILERVFVVELFLDKNRPNQIAGAAGFSVRENKVYIFKCKSCLIACGGAVNIYQPRSVGEGKGRAWYPVWNSGSTYYLGMKVGAELSMMENRFTPARFKDGYGPVGAWYLLFKAKSLNGLGENYAASEAAKKELQKYAPYGTAAITPTCLRNHLMLFEMKEGRGPIIMDTVTALAELAKTMDKKDLKHLESEAWEDFLDMTCGQANLWCATNTEPEKKNSEIMPTEPYLLGSHSGCCGFWVSGPDFDWVPESYKIKADNGKVYNRMTTVFGLFTAGDGVGCSGHKFSSGSHAEGRIAAKQLVRYAKDHADFKPELPMTKEQIVDLVYKPVRTYLQYAAYTTADDINPNYIKPNGMMYRMMKATHEYGAGTATFYTTNNKNLEIVMEMLQMMREDCEKLAAGDLHELMRAWEIIHRIWTVESHLRHIQFRKETRYPGFYYQMDYPGQDDANWFCFVNSKYDPKAGKWDIFKKDYIKLIP
>HGT83049.1
VYERVFIVKLLMDKKDPNRVAGAVGFSVREPKYYIFKAKAVILATGGATLLFRPRSVGEAAGRTWYAIFDTGSGYAMGIWAGAMLTQFEHRFIPFRFKDGYGPVGAWFLFFKCKAKNAYGEEYIVTRKAELENYKPYGLATPTPTPLRNHQVMLEIMEGKHPIYMHTEEAMRELAGGDKKKLKHIYDEAFEDFLDMTVSQALLWAAQNIDPQEMPSEAMPAEPYIMGSHSGEAGFWVCGPSDLMPEEYAKFFPLRYNRMTTVKGLFAVGDCAGANPHKFSSGSFTEGRIAAKAAVRYVVEQKPDVEVDMKEAEEFKKKVFQPMVTFMENQKLSTDETVNPNYILPWQGLVRLQKIMDEYAAGIATMYKTNEKLLQRALELLQFLKEDLEKLAARDLHELMRAWELVHRVWTAEAHVRHILERKETRWPGYYYRTDYPELNDNEWKCFLCSKYDAKTGKWTFEKVPYVQVIEWKY
>HGU15999.1
MPKIWSYNPGLECAEPEIVEKETDILIVGGGMAACGAAVEAVKWARPNGLRIILCDKAAMERSGAVAMGLSAINTYIGENTPDDYVRMVRCDLMGIVREDLVFDVGRHVDDTVHCFEEWGLPIWKKDPQTGKTLDGAEAKAKGLTLKAGAQPVRSGRWQIMINGESYKVIVAEAAKNALAGYDKAEFIERCFIVRPLLDANEPNRCAGAVGFSVRENKIYIIKSNATLLATGGAVNVFRPRSVGEGKGRAWYPVWNAGTGYAMCAQTGAKLVLMENRFIPARFKDGYGPVGAWFLLFKARATNAYGEDYVEKNKDELKKFAPYSEASVVGTCLRNHAMLIEMEAGRGPIYMHTEWALQEAAEKMDKKEFKHLIAEAWEDFLDMCITQAALWACLNIEPEKVPSEIMPSEPYLLGSHAGCAGAWCCGPDEDWVPEEYKAPWREIGLYNRMTTVKGLFCAGDCVGASGHKFSSGSHVEGRIAAKAMVKFCLDHKDYKPTPKESPEELKKEIYGPWYRFEEFKNATTAYEINPNYLLPRQIQDRLMKLMDEYVAGTSTFYKTNKVMLERGLELIKMLKEDMELTAARDLHELMRAYENRHRVWTAEAHLIHILFREETRYPGYFYRTDFPNIDDANWRCFTLSSYNTETKEWTLETYPYIQIIPDPLGP
>HGU32468.1
MALPNKPLGETKAVRDPAVEEREVDILIVGGGMAACGAAFEVKKWASDDMKILLVDKAAMERSGAVAQGLSAINTYIGENKPEDYVRMVRNDLMGLVREDLIFDLGCHVDDSVHLFEEWGLPIWKKDENNKNLDGKKGLKMGTLKSGAKPVRTGKWQIMINGESYKRIVAEAAKKALGVENILERVFIVELLLDANNENQVAGAVGFSVRENKVYIIKAKTIMVACGGAVNIYMPRSVGEGKGRAWYPVWNAGSTYTMAMKVGAELSMMENRFTPARFKDGYGPVGAWFLLFKAKTLNGLGENFAASEAAKAELQKYAPYGTAAVTPTCLRNHLMLFEMKAGRGPIIMDTVTALAEIAKTLDKKELKHLESEAWEDFLDMTCGQANLWCATNTEPEKKNSEVMPTEPYLLGSHSGCCGMWVSGPDYDWVPAAYKWGDKGKVYNRMTTVIGLFTAGDGVGCSGHKFSSGSHAEGRIAAKQMVRFVRDHADFKPTLKQTTKELVDMVYKPVYTFLDHCNYTTAVDINPNYVKPSGMALRLMKATHEYGGGTATYYMTSSKNLEIVMDMLATMREDCEKLAAGDLHELMRAWEIYHRIWTVEAHLRHIQFRKETRYPGFYYQADYPGQDDANWFCFVNSKYDPKTGQWSVFKKDYIKLFPDA
>HGU59816.1
MVYVPKKIETYKADEVPTEVVETDILIIGGGFSGCGAAYEAAYWAKLAGLKVTLVEKAAIERSGAVAQGLSAINTYIDLSGRSERQNTLEDYVRYVTLDMIGLAREDLVADYARHVDGTVHLFEKWGLPIWKTPDGKYVREGQWQIMIHGESYKPIIAEAAKMAIGEGNVYERVFIFELLKDKNDPNRVAGAVGFSVRQPKFYVFKAKAVILATGGATLLFRPRSVGEAAGRTWYAIFDTGSGYYMGIKAGAMLTQFEHRFIPFRFKDGYGPVGAWFLFFKCKARNAYGEEYIQTRAAELEKYKPYGIATPTPTPLRNHQVMLEIMEGKHPIYMHTDEALAELAGGDKKKLKKIYEEAFEDFLDMTVSQALLWACQNIDPQEQPSEAMPAEPYIMGSHSGEAGFWVCGPEDLMLEEYAQFFPLRYNRMTTVKGLFAVGDCAGANPHKFSSGSFTEGRIAGKAAVKYVIEQKPEPEIDEAVVQEFKKKAFAPMERYEQYKNLTTDDSVNPEYILPWQGLVRLQKIMDEYAAGIATMYKTNEKLLQRALELLQFLKEDLEKLAARDLHELMRAWELIHRVWTAEAHVRHILFRKETRWPGYYYRTDYPELNDEEWKCFVCSKYDAEKNEWTFEKVPYKQVIEWSF
>HGV09399.1
MPSDFQTVEVNTDLLILGGGMAACGAAFEAAYWAKKHGLKVTVVDKAVMERSGAVAMGLSAINEYIGIREGEHTCEEYVKYVRQDLMGVSREDLVYDIARHVDGTVHLFEKWGLPIWKDEKGNYVREGAWQIMINGESYKVVVGEAAKNAMATLGDKGQILERVFVVEPLMDGDRCVGAVGFSIREPKVYVMKAKAVLAAMGGAVHVFKPRSTGEGLGRSWYPPFNSGATAYFTIKAGAEMTCQEVRFIPVRFKDAYGPVGAWFLLFKSRATSALGGDYMTVRKAELEEWAPYGLAKPIPANLRNHLGLRDVYEGKGPIYMQTAEAIQNLAAQYKDDPKGFKKKMKELESEAWEDFLDMTVSQSILWAAHNIEPEKKPSEIMACEPYFIGSHSGASGAWVCGPEDLMPAEYRKQWEPIGVYNRMTTVKGLFTAGDGAGASSHKFSSGSHAEGRIAAKSAIRYILENNVEPKVDPAEVEKIKAWLLRPLEIFAKHHKETSDRNINPNYSVPRQFMFRLQKIMDEYAGGVSSCFATNRPLLERGLELMQMLKEDSEKLAAEDLNELMRCWENYTRMWIAESHMRHLLFREETRWPGYYIRADFPKMDEKNWHCFVNSVYNPKTGEWTMKKVPIVNLPV
>HGV54648.1
MPKIQSYNFGLPLAEPEIVEKETDILIVGGGMAACGAAVEAVRWAKPHGLRIILCDKAAMERSGAVAMGLSAINTYIGENKPDDYVRMVRCDLMGIIREDISFDVGRHVDDTVHAFEEWGLPIWKQDPNTGKTLDGAEAKARGLLLKNGAKPVRSGRWQIMINGESYKVIVAEAAKNALAGYDKAEIIERCFIVRPLLDANEKNRCAGAVGFSVRENKIFIIKANATLLATGGAVNIFRPRSIDEGKGRTWYPVWNPGSGYAMCAMSGAKLVLMENRFVPARFKDGYGPVGAWFLLFKARATNAFDEDYVAKHKEELKKFAPYSEASVVGTCLRNHAMLIEMKEGRGPILMHTEWALQEAEKKMDKKEFKHLIAEAWEDFLDMCVGQAGLWACLNIEPEKKPSEIMPTEPYFLGSHAGCAGAWCCGPDEEWVPEEYKKPWREIGLYNRMTTVKGLFCAGDTVGASGHKFSSGSHVEGRIAAKAMVKFCLDHKDYKPAIKETAEELKKEIYGPWYRFEQYKNATTVYEVNPNYLIPRHIQARLMKLMDEYVAGTSTYYMTNKIMLERGLELLRMLKEDMELAAARDLHELMRAWENRHRVWTAEAHLLHILFREETRYPGYYYRADYPNIDDANWRCFTLSRWNPETKQWELETYPYVQIIPDPLGP
>HGX69376.1
MANFENVVVETDLLILGGGMASCGAAVEACYWAKQKGLKVTLVDKAAMDRSGAVAMGLSAINQYVDLRTGKNTVKDYVDYVRNDLMGVTREDLVASIARHVDSTVHLFEKWGLPIWKDEQGNYVHEGRWQLMINGESYKVVVAEAAKNALLQSGVGQYFERVFIVEPLMDGDRVAGAVGFSTRENKFYIFKAKAVMMAMGGAVHVFKPRSSGEGLGRAWYPPWNSGSSAYFTLRAGAEMTCQEVRFIPVRFKDAYGPVGAWFLLFKSRATNALGGEYMVERKAELEKWGSYGRVKPIPANLRNYLGMLDVMEGKGPIYMRTEEAIQKIAATYKDDEKAYKKKMKELESEAWEDFLDMTISQAILWAASNVQPEEKSSEIAAAEPYFIGSHSGASGAWISGPEDLQTEETKKEYFWGYCNMTTVKGLFCAGDASGASSHKFSSGSHAEGRIAAKAAIKFIVENNTMPNVDMAQVEAMKAEILKPLDIYEQYKNATTDPEVNPNYLKPKQFMFRLQKIMDEYAAGVSSNFTTNESSLNRALELLGYLKEDSEKLAASNLHELMRCWENVQRMWQAEAHVRTILFREETRWPGYYFRADKPALNEKEWLVFANCKYDPSTKKWEMIKRPILHIFPQAKEHELLGG
>HGY57925.1
MEKETCTFSYCKKPEVTEVECDLLIMGGGMAGCGAAFEACRWANAKGMKVVLVDKAATDRSGAVAMGLSAINTYIGENKVADYVKYVRNDLMGIIREDLVYDLGRHVDDSVHRFEEWGLPIWKKGDDGFSIDGAEAKEKGKPMLKDGGVPCRSGKWQIMINGESYKVVVAEAAKKALESNRAATGMAQNHFERVFIVKAVMDKNGKNVAAAIGFSTRENKIYSFKAKAMICATAGAVNCFRPRSVGEGMGRTWYPVFSCGSGYAFGMQAGAEMTLMENRFVPARFKDGYGPVGAWFLFFKAKATDSYGEDYCANKEYFDDAVARYGDYAKGLGTAIRNHLMMRAMKDGKGPIIMNTHTALAEFSKRITEQLGEKAGAKKLKHLEAEAWEDFLDMAIGQASLWAAQNVEPEKVPSEIMPTEPYLLGSHAGCAGFWVSGPGDIPGTPEHYSWGYNRMSTVPGLFMAGDVVGASGHKFSSGSHAEGRLAAKAAIAYILDHPDYKPDPKLTLDEIAAELYLPFEIYEKYKTYTTAPEINPHYIRPKALQARLMKISDEYFGGVSTWYMTSKTMLEEGLKKLELLKEDANRMAAKDLHELLRCFENYHRILSVEAHARHILFREESRYPGYYYRGDFNKIDDANWKCFTNSKYNPETNTWEFKKVPYVQMFP
>HGZ12322.1
MLEKEVNKWSFCEKPAVETVETDLLIVGGGMAACGAAVEACAWAKPAGLKVVMVDKAATDRSGAVAMGLSAINTYIGENPVDDYVKYVRTDLMGIIREDLVHSLGCHVDQSVFDFEEWGLPIWKKDAEGHTVDGQVAKDEGIPLLKDGGKPCRSGRWQIMINGESYKVIVAEAAKNALGLENLYERVFVVKLLTDKKNPNRVCGAVGFSVREHKAYVFKCKAMIIACGGVVNVFRPRSVQEGQGRAWYPVWNAGSTYAMPAEIGAKMVLMENRFVPTRFKDGYGPVGAWFLFFKAQATNAYGEDAMQRNLEQLRADYPGYADAPGTCLRNHVQMIELKEGRGPILMHTDKAMAELAKTLSKKELKHLEAEAWEDFLDMSISAASLWASMNIEPDKKPSEILPSEPYLLGSHAGCAGLWVSGPSKNYLGAPDEWFWGYDRMTTVEGLFTAGDGVGASGHKFSSGSHAEGRMAAKGALAFILDHKDDKLEPAQNIDDVLAEIYLPMEIFGKYKNYTSAPDINPYYLRPKHVQARLQKIMDEYCAGVATMYTTNKVLLEMGLERLTMLKEDAEHMGAADLHELMRAWENYHRILAGEAHLRHILFREESRYPGYYYRADFLKIDDEKWKVFTISQYNKETNEWKFETLPYKQLVA
>HHB11651.1
MQVKTVVEDNIDVLVVGAGLAGTGAAFEARYWGPDKKIVIAEKANIDRSGAVAQGLYAINCYMGTRFGENQPEDHVRYARIDLMGMVREDLLFDMARHVDSAVHQFEEWGLPIMRNEEKGTYQREGRWQIMIHGESYKPIVAEAAKKSADKVYNRICVTHLLMDESRPNRVAGAVGFNVRTGDYHVFKSKTVIVSAGGASNIYKPRSVGEGAGRVWYAPWSSGSAYGLLIGAGAKMTQMENRIVLARFKDGYGPVGAYFLHLKTYTQNGLGEEYESKWWPSLQEMVGKAYLDPEASHRTHRPIPTCLRNHALIQEVNAGRGPIRMVTMEAFQDPHLEEIGWHNFLGMTVGQAVLWAATDVDPKYENPELTTSEPYVMGSHATGCGAWVSGPEDVSPPEYFWGYNRMTTVEGLFGAGDAAGGTPHAFSSGSFTEGRLAAKAACKYIDDGKAEGIVVTDAQIAKRREEIYRPMETYRVYRNAITAGTVNPYYINPRQGLDRLQKLMDEYAGGVSVNYMTNENLLKIGLKKLKLLEEDWENGIAAEDIHELLRAWELKHRIMTAEAVIRHTLFREETRWPGYYYRGDFMKLDDENWHVLTVSRRDPETGEYTMEKAPLYHLIDEEGK
>HHB13262.1
MSEYVFGNPEIVEEEVDILIIGGGMAACGAAFEIMKWVDAAKQQGTDIKVKLVDKAALDRSGAVAQGLSAINTYMGENDPADYVRYVRGDLMGIVREDLVYDVGRHVDDSVHNFEKWGLPIWKQPGDEGKPLKEGGKPVRSGRWQIMINGESYKWIVAEAAKKALGTENIQERVFIVRLENDKNDPNRVAGAAGFSVRENKVYVYKFKCCLLVCGGAVNVFRPRSVGEGMGRAWYPVWNAGSTYAMAAEAGAEMTLMENRFVPARFKDGYGPVGAWFLLFKAKAINAFGEDYQAKNYDDLANYGYDAYAQGYKMGTCLRNHLMMKEMKEGRGPIFMDTPTAMAELAKNMTPKEIKHLEAEAWEDFLDMTIGQCGVWAGENIEPDKEMSELMPTEPYLLGSHAGCAGLWVSGPEDLPGTPDHYHWGYNRMTTVKGLFTAGDGVGASGHKFSSGSHAEGRIAAKAMVKFVLDNKDWKPELARSVDEIIEEIYRPVKNFLEHKDYTTAIDVNPHYITPRMFQFRLQKIMDEYVGGVSTWYQTNAKMMEVAERKLEMLREDSLKMRAKDLHELLRAWENYHRLIAAYAHMKHIKFREESRYPGYYYRMDFQRIDDENWKCFVNSTFDRHTGEWKLKKVKYVQLIKPTDEEPEGIHRPGSEV
>HHB93133.1
MAEGTFGNPEIIEEEVDILLIGGGMACCGAAYEAMRWIEGTDISIKLVDKAAMDRSGAVAQGLSAINTYLGDNDPADYARMVANDLMGITRDDLAYDLGRHVDDSVHLFEDWGLPIWKTDENGERHDGSKGGTSLRDGGKPVRSGKWQIMINGESYKWIVAEAAKKALGTDKIQERVFIVKLINDKNDPTRIAGAVGFSVREHKVYVYKFKACLLAAGGCVNLFRPRSVGEGTGRAWYPVWNAGSTYAMAAEAGAELTMMENRFVPARFKDGYGPVGAWFLLFKAKATNAIGEVYMDKNKEMLKDYPPYGLAHVPASCLRNHLMMHEMKEGRGPIYMDTPTALGDLAKTLSKRELKHLESEAWEDFLDMCIGQAGVWAGEDIEPEKKASELMPTEPYLLGSHSGCCGIWVSGPTDLGAPKEWSWGYRSMTTVNGLFTAGDGVGASGHKFSSGSHAEGRLAAKGLVKYVQDNPDYKPELDTSVEELVAEIYKPVKTFLEHKDYSTAIDINPNYITPKMLQFRLQKIMDEYCAGVATWYQTNAHMLDVCEQKLGVLKEDAAKMRAKDLHELLRAWENYHRIITAEAHMKHIQFREESRYPGFYYRMDHNFVDEENWKCFVNSTYDKKTKEWSLKKVPHVDLVKK
>HHC72188.1
MSEYGFGNPEVIEEEVDILLIGGGMAACGAAVEIMRWADGTDLKIKLVDKAAMDRSGAVAQGLSAINTYMGENDPADYVRMVRTDLMGIIREDLVYDVGRHVDSSVHLFEEWGLPVWKQPGDEGKKLPEGGKPVRSGKWQIMINGESYKWIVAEAAKKSLGTENIQERVFIVKLVNDKNDPDRVAGAVGFSVREHKLYVYKFKCCLLVCGGAVNVFRPRSVGEGQGRAWYPVWNAGSTYAMALEAGAEGTMLENRFVPARFKDGYGPVGAWFLLFKAKAMNAYGEDYQQTNAHLLEKHNYGNHAHGHVMGTCLRNHLMMEDMRNGKGPIFMDTPTALAKLAETMTPKEIKHLEAEAWEDFLDMTIGQCGVWAGENIEPDKKMSELMPTEPYLLGSHAGCAGLWVSGPDDLPGVPEDWHWGYRGMTTVKGLFTAGDGVGASGHKFSSGAFTEGRFAAKAMVKFALDNKDWTPELDTDVSELIEEIYRPVRNFLEHKDYTTAIDVNPNYITPRMLQFRLQKIMDEYVGGVATWYQTNAKMMEVAEAKLEMLKEDSLKMRAKDLHELLRAWENYHRILAAEAHMKHIQFREETRYPGYYYRSDFLDLDDENWRCFVNSKYDRKTKEWTLRKVPYVQLIKD
>HHD56195.1
MALPNKPRGEIAAVVDPEVVEHNCDILIVGGGMAACGTAFEIKKWADDSLKIILCDKASLERSGAVAQGLSAINTYIGENAIEDYVKMVRNDLMGVVREDLIYDLGRHVDESVKLFEEWGLPVWKKDADGNNLDGAKPAPTLREGGTPVRTGKWQIMINGESYKCIVAEPAKKALGEENCMERIFIVKMLLDKNLDNTIAGAVGFSTRENKVHVFTCKAALVACGGAVNIFRPRSTGEGKGRAWYPVWNAGSTYTMCAQVGATLTMMENRFTPARFKDGYGPVGAWFLLFKAKVQNGLGEFYAGSDAAKEELKNYMPYGASAVTPTCLRNHLMVNEFKEGRGPIYMATDVALNAFLEEKRASGMSEKDVKKFWKHLESEAWEDFLDMSVGQAGLWAGANIEPEKTGSEIMPTEPYMLGSHSGCCGIWTSGPDEDWVPTIDGPRSHQYKWGYNRMTTVDGLFTAGDGVGASGHKFSSGSHAEGRIVAKQMVKYCRDYS
>HHD64733.1
MALPNKPRGELHAVVDPEVVEHSCDVLIVGGGMAACGTAFEIKKWADDSLKIILVDKAAMERSGAVAQGLSAINTYIGENAIEDYVKMVRNDLMGVVREDLIYDLGRHVDESVKLFEEWGLPVWKKDADGHTLDGAKPAPTLREGGTPVRTGKWQIMINGESYKCIVAEPAKKALGEENCMERCFIVKMLLDKNLDNTIAGAVGFSTRENKVHVFTCKAALVACGGAVNIFRPRSTGEGKGRAWYPVWNAGSTYTMCAQVGATLTMMENRFTPARFKDGYGPVGAWFLLFKAKVQNGLGEFFAMSDEAKAEVGKYMPYGASAVTPTCLRNHLMVKEFIAGRGPIYMATDVALNAFLEEKKAAGMDDKALKKYWKELESEAWEDFLDMSVGQAGLWAGANIEPEKVGSEIMPTEPYMLGSHSGCCGIWTSGPEEDWVPAAYKWGYNRMTTVNGLFTAGDGVGASGHKFSSGSHAEGRIVAKQMVKYCRDKSHTPEIAQSAQELADEIYAPVKLYHEHVGATTAADVNPNYVKPAGLMMRLMKATDEYGGGVATYYMTSGKLLGILMDLLELMREDAAKMAAGDLHELVRAWENYHRIICVEAHIRHIQFREESRYPGFYYRSDFPNVDDEHWKCFVNSTFDPKAQEWSCEKVDCINIIETDPWL
>HHE46243.1
TNGFGENYMQTNASELEKWVPYGKVKPVPANLRNWLMMLDVMDGKGPIYMRTEEAIANIAEQYKDDPKAYKKKMKELESEAWEDFLDMTISQAFLWAATNVAPEERSSEIAAAEPYFIGSHSGASGAWVSGPEDLQTDETRGEYFWGYAHMSTVKGLFCAGDASGASSHKFSSGSHAEGRIAAKAAVKFIIDNNTMPNVSDETIEGLKKEILAPLDRFAQFSKNTTDPDVNPDYIRPKMFMFRLQKIMDEYAGGVTSQFMTSKVMLDKGLELLAFLKEDSEKLAAENLHELMRCWENIHRMWQAEAHVRTILFREETRWPGYYFRADCPEMKDDWKVFANCRWDPASGEWEMKKRPVYQIFD
>HHE53165.1
MGPFETIEVNTDLLIVGGGMAACGAAVEAAYWAKKYGLKVTLVDKAALDRSGAVAMGLSAINLYVDLNSGKNTVKDYVDYVRNDLMGITREDLVANIARHVDSTVHLFEKWGLPIWKDENGNYVHEGRWQLMINGESYKVVVAEAAKNALGIENIYERIFIVEPLMDGDRCAGAVGFSVRENKFYVFKAKATLVAMGGAVHVFRPRSTGEGLGRAWYPPWNSGSSAYFTIMAGAEMTCQEVRFIPVRFKDAYGPVGAWFLLFKSRATNAFGGDYMVERTDELEKWLPYGKVKPIPANLRNWLGMLDTMEGKGPIYMRTEEAIQKIAEQYKDDPKAYKKKIKELEEEAWEDFLDMTISQAILWAATNTFPEQAPSEIAAAEPYFIGSHSGASGAWVSGPKDLAPPEYFWGYPNMSTVKGLFCAGDASGASSHKFSSGSHAEGRIAAKGAIEYIVKENPQLNYDANQIEELKKKVYKPLEVYEAHYKETTDPDINPNYIRPKMFMFRLQKIMDEYAGGVSSQFKTSKPLLEKGLQLLQFLKEDSEKLAAADLHELMRCWENIHRMYQAEAHVRAILFREETRWPGYYFRADKPSIDPNWEKFVNMTYDRKTDTWNVFTRDIIHIF
>HHF48617.1
MVYVPKKIETYKADEVPTEVVETDILIIGGGFSGCGAAYEAAYWAKLAGLKVTLVEKAAIERSGAVAQGLSAINTYIDLSGRSERQNTLEDYVRYVTLDMIGLAREDLVADYARHVDGTVHLFEKWGLPIWKTPDGKYVREGQWQIMIHGESYKPIIAEAAKMAIGEGNVYERVFIFELLKDKNDPNRVAGAVGFSVRQPKFYVFKAKAVILATGGATLLFRPRSVGEAAGRTWYAIFDTGSGYYMGIKAGAMLTQFEHRFIPFRFKDGYGPVGAWFLFFKCKAXNAYGEEYIQTRAAELEKYKPYGIATPTPTPLRNHQVMLEIMEGKHPIYMHTDEALAELAGGDKKKLKKIYEEAFEDFLDMTVSQALLWACQNIDPQEQPSEAMPAEPYIMGSHSGEAGFWVCGPEDLMLEEYAQFFPLRYNRMTTVKGLFAVGDCAGANPHKFSSGSFTEGRIAGKAAVKYVXEQKPEPEXDEAVVQEXKKKAXAPMERYEQYKNLTTDDSVNPEYILPWQGLVRLQKIMDEYAAGIATMYKTNEKLLQRALELLQFLKEDLEKLAARDL
>HHH45740.1
MSEFEFGNPEIIEEEVDILIIGGGMAACGAAYEIGPWIKAAESSLGRELKVKLVDKAALPRSGAVAQGLSAINTYLGENDPADYARMVSNDLMGITRDDLVYDLGRHVDDSVHHFEDWGLPIWKQPGDEGKKLVEGGKPVRSGKWQIMINGESYKWIVAEAAQKALGTDNIQERVFIVKLVNDKNDPNRVAGAVGFSVREHKIYVYKFKACLLVAGGCVNIFRPRSVGEGTGRAWYPVWNAGSTYAMAAEAGAELTMMENRFVPARFKDGYGPVGAWFLLFKSKAINAYGEEYLSKEGAQKLLEPYHPYNKAYVTPTCLRNHVMMDEMINGRGPIYMDTVTALAKLAETMTPKEIKHLEAEAWEDFLDMCIGQAGVWAGENIEPEKKNSELMPTEPYLLGSHSGCCGIWVSGPEDLGAPTEETHPEKDKIPSHLPSGWHWGYRSMTTVKGLFTAGDGVGASGHKFSSGSHAEGRIAAKAMVKFAIDNKDWTPELDTPVEELVEEIYKPVRNFIEHKDYTTAIDINPHYITPKMLQFRLQKIMDEYVAGVATWYRTNAKMMEVAEAKLEMLKEDAEKMRAKDLHELLRAWENYHRILAAEAHMKHIQFREESRYPGFYYRMDFNFIDDENWKCFVNSVYDKKTKTWTVFKRAHVDLVDKTQSYNN
>HHH47308.1
MAGEFGNPEVVEEEVDILLIGGGMACCGAGYEIMRWIDAARDAGTDISVKLVDKAAMDRSGAVAQGLSAINTYIGTEQDPADYARMVSNDLMGITRDDLTYDLGRHVDESVHLFEEWGLPIWKTDENGERHDGSKGLPPLAEGGKPVRSGKWQIMINGESYKWIVAEAAKKALGVENIQERIFIVKLINDKNDPNRIAGAVGFSTRDHKVVVYKFKACLLAAGGCVNLFRPRSVGEGQGRAWYPVWNAGSTYAMAAEAGAELTLMENRFVPTRFKDGYGPVGAWFLLFKAKATNAYGENYMERNAEMLNDYPPYGQAAVPASCLRNHLMLKEMKEGRGPIYMDTVTALANLRETLSPREVKHLEAEAWEDFLDMCVGQCGIWVGENIEPEKKNSELMPTEPYLLGSHSGCCGIWVSGPTDVGAPTDEAEDGVPEHLPKGWNWGYRSMTTVSGLFTAGDGVGASGHKFSSGSHAEGRLAAKAMVKYVMDNQDYQPEFAESVDELVAQVYQPVKTFLEHKDYTTAIDINPNYITPRMLQFRLQKIMDEYVAGVATYYNTNGHMLKVAEEKLEMLKEDARKMRAKDLHELLRAWENYHRILTAEAHMKHIQFREESRYPGFYYRTDYNLIDEENWHCFVNSVYDKETRQWTCFKRAHVDLVDKSKLFK
>HHH49097.1
MDHKTIVEDNIDILVCGAGLGGTGAAFEARYWGKNKKIVIAEKANIDRSGAVAQGLYAINCYMGTRFGENKPEDHVRYARIDLMGMVREDLLFDMARHVDSAVHQFEEWGLPLMRDPKTGAYQREGRWQIMIHGESYKPIVAEAAKKSADKVYNRICVTHLLMDEAKENRVAGAVGFNVRTGDFHVFKSKTVIVAAGGASNIFKPRSVGEGAGRVWYAPWSSGSAYGLLIEAGAKMTQMENRIVLARFKDGYGPVGAYFLHLKTYTQNAYGEEYESKWWPELQKMVGKEYLDPEASHRTHRPIPTCLRNHALISEVNAGRGPIHMVTMEAFQDPHLEEIGWHNFLGMTVGQAVLWAATDVDPKNENPELTTSEPYVMGSHATGCGAWCSGPEDVSPEEYFWGYNRMTTVEGLFGAGDAVGGTPHAFSSGSFTEGRLAAKAACKYIDDGKAEGIVVSEKQINDRKAEVYKPMEHYKVYRNEITAGDVNPNYINPRQGLDRLQKLMDEYCGGASVNYVTNDKLLHIGLKKLKIMEEDLEKLAAKDYHELLRAWELKHRLRTSEAVLHHTLFRKETRWPGYYYRGDAMKLDDENWHVLTVSRRDPKTGEYTMEKAPCYHIVGEDEE
>HHH86715.1
LLMQDGRGVGAMGFGVRDGKFYVFKAKATIVTTGGACGIYKNYTSDYSGSHHQTWMCPFNVGTGYAMGIRAGAEMTSLEQRWVAVRTKDFSGPVDTLSVAYGCLITNARGEKVLRERYAHLGGDKAPRFVRLNAPMMEWLDGRGPVYVDTTVLDEEEAKDLREDLLNERPTFVLFLASRGIDITKEPVEIYGSDPYIVGGHTGSGFWVDIKRMTTIPGLFAAGEAAGGSPNKFVGGCAAEGRLAARGAVEYLASVQLHEADPAILSREKERAFAPLMRGPAFDGITPVEMEERLQRLMDEYAGGISQFYRMNEERLEYALKNVKMLQSQTQYLFAKDLHDLMNAHEVMDRLDVAELLIHHLKFRKETRWPGWQTRMDYPEPNPELDCFVESRRDPSTGSVEVFTRPYKQLIPGDRTQG
>HHH86792.1
MKQKSVPKDLAEIPTQVIETDVLVVGGGNAGCFAAIEAKSKDPSLRVTIMEKAHISRSGALAAGMDAINTYIRTDKGETPESLVRWSRAQVGGGPIREDLALSIAEILNESVEMLEEWGLPIVKDENGRYKLRGRFDISIQGEQLKPIMAEKAMEMGAKVYNRVAATNLLMHDGRCVGAMGFGVRDGKFYVFKAKATIVTTGGACGIYKNYTSDYSGAHHQTWMCPFNVGTGYAMGIRAGAEMTSLEQRWVAVRTKDFNGPVDTISVAYGCLITNAKGQRVLRDRYAHLGGDKAPRFVRLNAPMVEWLEGRGPVYVDTTLLDEEEAKALKEDLLNERPTFVLFLASRGIDITKEPVEIYGSDPYIVGGHTGSGFWVDMDRMTTIPGLFAAGEAAGGCPNKFVGGCAAEGRLAARGAIKYLASITLPELDPQQVSEEKGRVFAPLLRGPSFDGITPVEMEERLQRLMDEYAGGISQFYRMNEERLDYALKHVKMLQSQTQYLFAKDLHELMNAHEVIDRLDVAELLIHHLKFRKETRWPGWQTRMDYPEINPELDCFVESRRDPRTGVVEVFTRPYEQIIPGDRTTG
>HHH87109.1
KVVVAEAAKNAMKEAGGEIYERVFIVEPLMDGDRIAGAVGFSVRENKFYVFKAKAVLAAMGGAVHVFRPRSVGEGLGRSWYPPFNSGSSAYFTLRAGAEMTCQEVRFIPVRFKDAYGPVGAWFLLFKSRATNAFGGDYMVERRDELEKWAPYGLVKPIPANLRNWLGMLDMKEGKGPIYMRTEEAIQKIAQSSGDEKAAKKKLKELEAEAWEDFLDMTISQAILWAAQNIQPEEKGSEIFACEPYFIGSHSGASGAWVSGPQDVAPPEYFWGYNRMSTVKGLFCAGDASGASSHKFSDGSHCEGRIAAKGALAFIVDNPQQPKVDPKQVEALKERILKPLALYEQHKDLSDNPDINPNYIKPKMFMFRLQKIMDEYSGGYSADFTTSGKMLERGLELLQFLKEDSEKLAAADLHELMRCWENVQRMWQAEAHMRSILFREETRWPGYYFRADFPNMDKNWEVFVNCKWDPKTDKWEMMKRPVLKFISAGN
>HHI02597.1
MPNFETVEVKTDVLIIGGGMAACGAAVEASYWAKKNNLKVTLVDKAAMDRSGAVAMGLSAINEYVEVNSGNNTIKDYVDYVRNDLMGITREDLVANIARHVDSSVHLFEKWGLPIWKDADGNYVHEGRWQLMINGESYKVIVAEAAKNALGTDNIYERVFITEPLIKDGKCVGAVGFSVRENKFYVFKAKAVLCAMGGAVHVFKPRSSGEGLGRSWYPPFNSGASAYFTIRGGAEMTCQEVRFIPVRFKDAYGPVGAWFLLFKSRATNGLGENYMETRRDELQNWKPYGMVKPVPANLRNWLMMLDVMDGKGPIFMRTEEAIAKLSSEVADEKERKKKLKELESEAWEDFLDMTISQAILWAATNTAPEEKPSEIAACEPYFIGSHSGASGAWVSGPEDIAPKDYFWGYPNMTTVEGLFAAGDASGASSHKFSSGSHAEGRIAAKGAISFAVDHADEPAFDDAKIEELKKRILLPLDLFEEHKGASSDPEINPNYIKPKMYMFRLQKIMDEYAGGVSTNFTTSKPLLEKGLELLDFLKEDAEKLAAENLHELMRCWENIHRTWQAEAHVRTIMFREETRWPGYYFRADCPNMKDDWEVFANCKWDPNTGEWEMIKRDMHRVY
>HHI65609.1
MEREACTFSYCEKPAIVEKEVDLLIIGGGMGACGAAYEAVKWAKPHGLSILLVDKAALERSGAVAQGLSAINTYIGRDNKVEDYVRMVRTDLMGIIREDLVFDLGRHVDDSVHLFEKWGLPIWKAIGTDKNLKLEEGGIPRRTGRWQVAISGESYKCIVAEAAKSAMASYDKAEYLERVFIVKLLLDSKEENRVAAAAGFSVRENKVYFIKAKAIIIACGGAVHIYRPRSVLEGMGRAWYPVWNAGSTYAMPFQIGAEATMMENRFVPARFKDGYGPVGTWFLLFKATATNARGEDYCAKTEYIEKYAPYNKNLGTCIRNHMMIEDFKRGLGPMYMNTDKALAELAKTIDAKHAKELESEAWEDFLDMTVGQVGVWLGNNIEPDKMPSEIMPAEPYLLGSHAGCCGLWVCGPEDLQNDATKKAGYVWEYKGKVYNRMTTVDGLFTCGDGVGASGHKFSSGSHAEGRIAAKSAVKFILNNRDYTPSVDKTGEELAAEIYAPMELFEKYKTVSTTPYTVNPQYITPKQFLFRLNKIMDEYVAGTIGWYSTSETLLTKALYYMELLEEDSYRMAAWDLHQLMRAWENYHRFLTARMHLRHILFRQETRYPGYYYREDFNFIDDANWKCFVNSKMDPKTGEIKEFKREYVQLIPD
>HHI76186.1
ENRFVPTRFKDGYGPVGAWFLLFKSKATNAFGEVYMERNKEMLDDYPPYGQAQVPASCLRNHLMLKEMREGRGPIWMDTVTALAKLRETLSPREVKHLEAEAWEDFLDMCIGQCGIWAGENIEPEKKNSELMPTEPYLLGSHSGCCGIWTSGPDDVGAPTTEEHPEKDKIPSHLPEGWNWGYRGMTTVKGLFTAGDGVGASGHKFSSGSHAEGRMAAKAMVKFVMDNKDWTPELDTDVDTLIEEIYRPVRNYLEFKDYTTAIDVNPNYITPRMLQFRLQKIMDEYVAGVATYYTTNEHMLNLAEQKLEMLKEDSLKMRAKDLHELLRAWENYHRILTAEAHMKHIQFREESRYPGFYYRMDKNFVDEENWKCFVNSVYDKETKTWTCFKRAHKDLVDKSKLFK
>HHI76248.1
MAEFGNPEVIEEEVDILIIGGGMAACGTAYEIGPWLEVAKEAGVDIKVKLVDKAALDRSGAVAQGLSAINTYIGPEQDPADYARMVSNDLMGITRDDLAYDLGRHVDESVHLFEEWGLPIWKTDENGERHNGAEGLPALKDGGKPVRSGKWQIMINGESYKWIVAEAAKKALGTDRIQERVFIVKLVNDKNDKNRVAGAVGFSVREHKLYVYKFKACLLAAGGCVNIFRPRSVGEGQGRAWYPVWNAGSTYAMAAEAGAELTMMENRFVPTRFKDGYGPVGAWFL
>HHI98110.1
MGKIWSYNPGLPCAEPEIVEKETDILLVGGGMACCGAAVEAVRWAKPAGLRVTLVDKAALERSGAVAMGLSAINTYIGENKPDDYVRMVRCDLMGIIREDLSFDVGRHVDDTVMAFEDWGLPIWKTTEDGKTIDGAEAKAKGLTLRAGAKPVRSGRWQIMINGESYKCIVAEAAKNAMEQLGENGEIIERCFIVRPLMDANEPNRCCGGVGFSVRENKLYIIKAKATLIATGGAVNIFRPRSIAEGQGRAWYPVWNPGSGYAMVLMSGGKLVLMENRFVPARFKDGYGPVGAWFLLFKARATNAFDEDYIAKHKGELEKFKPYSEASVIGTCLRNHAMLIEMKEGRGPIYIHTEWALQEAMKTMDKKEFKKLEAEAWEDFLDMCVTQAGLWACLNIEPEKVPSEIMPTEPYFLGSHAGCAGAWCCGPDEDWVPDQYKEPWKEIGLYNRMTTVKGMFCAGDTVGACGHKFSSGSHVEGRIAAKAMVKFCLDNKDYNPTPKESPEELKKEIYAPWYRFEQYKEATTVYEVNPNYLLPKQIQARLMKLMDEYVAGIATYYQTNKVMLERGLELLTMLKEDMQKAAARDLHELMRAWENIHRVWTAEAHLRHVLFREETRYPGYYYRADFPNIDDENWKCFTLSSIDPETGEWKMEKFPYVQIIPDPLGP
>HHJ14096.1
MAGEFGNPEVVEEEVDILLIGGGMACCGAAFEIMRWTEGTDLKVKLVDKAAMDRSGAVAQGLSAINTYIGTEQDPADYARMVSNDLMGITRDDLAYDVGRHVDESVHLFEEWGLPIWKTDENGERHNGAEGLPPLKDGGKPVRSGKWQIMINGESYKWIVAEAAKKAMGVDNIQERVFIVKLVNDKNDKNRIAGAVGFSVREHKVFVYKFKACLLAAGGCVNLFRPRSVGEGQGRAWYPVWNAGSTYSMAAEAGAELTMMENRFVPTRFKDGYGPVGAWFLLFKAKATNAFGEVYMDRNKDMLDDYPPYGQAAVPASCLRNHLMLKEMREGRGPIYMDTVTALANLRETLSPREVKHLEAEAWEDFLDMCVGQCGIWVGENIEPEKKNSELMPTEPYLLGSHSGCCGIWVSGPTDVGAPTDEEYDGIPEHLPKGWNWGYRGMTTVKGLFTAGDGVGASGHKFSSGSHAEGRLAAKAMVKYCLDNKDLTPELDTPVEDLVAEIYKPVKNFLEHKDYTTAIDVNPNYITPRMLQFRLQKIMDEYVAGVATYYTTNSKMLEVAEEKLGMLKEDAEKMRAKDLHELLRAWENYHRILTAEAHMKHIQFREESRYPGFYYRMDYNLVDEENWKCFVNSIYDKESKTWTCFKRKHVDLVDKSKLFK
>HHJ18293.1
TRIAGCAGFSVREDKVYVYTFKACLLVCGGAVNVFRPRSVGEGLGRAWYPVWNAGSTYAMAAEAGAELTLMENRFVPARFKDGYGPVGAWFLLFKAKSMNAFGEDYQEKNYADLAAAGYDGYTAGFQMGTCLRNHLMIKEMKAGRGPIFIDTPTAMAKLAENMTPKEIKHLEAEAWEDFLDMTIGQCGVWAGENIEPDKSMSELMPTEPYLLGSHAGCAGIWCSGPDDLPGTPDHYHWGYNRMTTVNGLFTGGDGVGASGHKFSSGAFTEGRIAAKSMVKYVMDNPDFKPELDRSVADIVEEIYAPVRTFLEHKDYTTAIDVNPHYITPKMLQLRLQKIMDEYVAGISTLYQTNATMLDVAERKLNMLREDAKKMRAKDRHELLRAWENFHRILAAMAHMKHIQFREETRYPGYYYRTDHLAIDDEHWKCFVNSTYNKDTGEWTLKKVKWVGLVTKGEKEPSAMSHTGAEV
>HHJ20701.1
MSSYKTIIEDDIDVLVAGAGLGGTGAAFEARYWGKDKKIVIAEKANIDRSGAVAQGLYAINCYMGTRFGENNPEDHVRYARMDLMGMVREDLAFDMARHVDSAVHQFEDWGLPIMRNKKTGAYLREGRWQIMIHGESYKPIVAEAAKKSADKVFNRICVTHLLMDDAKENRVAGAVGFNVRTGNYHVFKAKTVIVGAGGASNIFKPRSVGEGAGRVWYAPWSSGSAYGLMIGAGAKMTQMENRIVLARFKDGYGPVGAYFLHLKTYTQNCNGEEYES
>HHL19396.1
RSGAVAQGLSAINTYIGNEQDPADYARMVSNDLMGITRDDLAYDTGRHVDDSVHLFEEWGLPIWKTLADGTRVDGARWPNEGGKLLVEGGTPVRSGKWQIMINGESYKWIVAEAAKKAIGMDNIQERVFIVKLVNDKNKENTVSGAVGFSVREDQVYVYTAKAILLVAGGCVNIFRPRSVGEGQGRAWYPVWNAGSTYTMAAEAGAELTLMENRFVPARFKDGYGPVGAWFLLFKATATNAFGEVYMDRNKEMLNDYPPYGQAAVPASCLRNHLMLKEMKEGRGPMYMDTVTALANLRKTLTPKEVKHLEAEAWEDFLDMCVGQCGIWVGENIEPEKKNSELMPTEPYLLGSHSGCCGIWVSGPTDVGAPTSEEHAEADKVPSHLPSGWNWGYRGMTTVNGLFTAGDGVGASGHKFSSGSHAEGRLAAKAMVQYCIDNKDFTPELDTSVDDLVSELYQPVRTYLEHKDYSTAIDVNPNYITPRMLQFRLQKIMDEYVAGVATYYQTNAQMMAVAEEKLEMLKEDAKKMRAKDLHELLRAWENYHRILTAEAHMKHIQFREESRYPGFYYRTDYNLVDEENWHCFVNSVYDKNTKEWTVFKRAHKDLVDKSKLFK
>HHL33777.1
MALPNKPRGEIAAVVDPEVVEHSCDVLIVGGGMAACGTAFEIKKWADDSLKIILVDKASMERSGAVAQGLSAINTYIGENAIEDYVKMVRNDLMGVVREDLIYDLGRHVDESVKLFEEWGLPVWKKDADGNNLDGAKPAPTLREGGTPVRTGKWQIMINGESYKCIVAEPAKKALGEENCMERIFIVKMLLDKNLDNTIAGAVGFSVRENKVHIFTCKAALVACGGAVNIFRPRSTGEGKGRAWYPVWNAGSTYTMCAQVGATLTMMENRFTPARFKDGYGPVGAWFLLFKAKVQNGLGEFYAGSDAAKEELKNYMPYGASAVTPTCLRNHLMVNEFKEGRGPIYMATDVALNAFLEEKRAAGMDEKEVKKFWKHLESEAWEDFLDMSVGQAGLWAGANIEPEKTGSEIMPTEPYMLGSHSGCCGIWTSGPDEDWVPTVDGTRAHQYKWGYNRMTTVDGLFTAGDGVGASGHKFSSGSHAEGRIVAKQMVKYCRDKSHTPEIAQSAQELADEIYAPVKLYHEHVGATTHQDVNPNYVKPAGLMMRLMKATDEYGGGVATYYMTSGKLLGICMDLLQLLREDAEKMAAGDLHELLRAWENYHRIWCVEAHIRHIQFREESRYPGFYYRSDFPTCDDENWKCFVNSTYDPKAGEWKCEKVECINIIETDPWL
>HHN64719.1
MEKETCTWSYCEKPEIVEIETDILLVGGGMACCGAAFEAARWATPKGIKIVMVDKAATDRSGSVAMGLSAINTYMGENDPADYVRYVRADLMGIIREDLVYDLGRHVDDSVHLFEEWGLPIWKTLDDGKKVDGAEGKKVGKLLKEGGKPVRSGRWQIMINGESYKVIVAEAAKKALEYNRQATGMEQNHFERVFIVKLIPDANDPNRVAGAVGFSVREHKAYVFKAKCMLVAAGGCVNVFRPRSTGEGMGRTWFAVWNAGSTYTMPAELGAKMVLMENRFVPARFKDGYGPVGAWFLFFKAKATNALGEDYCATWHEELKKRYGKYAEVLGTCLRNTAMMEDMKAGKGPIWMRTDLAFEEAKKHMDAKELKHLEAEAWEDFLDMTIAQAGLWAANNIRPEEKYSELMPSEPYLLGSHAGCAGLWTSGPEDICKAHGLDEYFWGYNRMTTVDGLFTAGDGCGASGHKFSSGSHAEGRIAGKEMVRYVLDHQDYTPTLAKSADEYVAEIFLPFEVYEKYKNYTTDPNVNPHYIRPSMLQKRLQKIMDEYVAGAGYWYMTSKTMLEEGLRQLEMLKEDSAKMAAADHHELMRCWENYHRITAGEAHARHILFREETRYPGYYFRGDFPQIDDENWKCFTVSRINPETGQWEFEKIPYKQIIPD
>HHN66533.1
INCYMGTRFGENNPEDHVRYARIDLMGIVREDLLFDMARHVDSAVHQFEEWGLPLMRDPETGAYQREGRWQIMIHGESYKPIVAEAAKKSADKVYNRICVTHLLMDEAKENRVAGAVGFNVRTGNFHVFKAKTVIVAAGGASNIFKPRSVGEGAGRVWYAPWSSGSAYGLLIEAGAKMTQMENRIVLARFKDGYGPVGAYFLHLKTYTQNAYGEEYESKWFPELQKMVGKEYLDPEKSHRTHRPIPTCLRNHALINEVNAGRGPIHMVTMHSFQDPHLEEVGWENFLGMTVGQAVLWAATDVDPKNENPELTTSEPYVMGSHATASGAWVSGPEDVSPPEYFWGYNRMTTVHGLFGAGDAAGGTPHAFSSGSFTEGRLAAKAACQYIDDGKAEGIRVSEQQIEKRREQIYAPLERYKIYRNEIVAGTVSPSYINPRQGLDRLQKLMDEYCGGFGVNYMTNEKLLNIGLKKLKIMEEDLEKLAAADLHELLRCWELRHRHLTSESVMHHTLFRKETRWPGYYYRGDYMKLDDKNWHVLTVSRRDPETGEYTMEKAPLYHIFGDEEKKQRGAAGGKKTAAKKKKAS
>HHO46915.1
MALPNKPKGELKAVPNPEIQEHECDVLIVGGGMAACGAAFEIKKWAPDDMKIIMVDKAALERSGAVAQGLSAINTYIGENPIENYVKMVRNDLMGVVREDLIYDLGRHVDESVKLFEEWGLPIWKKDDQGNNLDGAKPAPSLREGGQPVRTGKWQIMINGESYKCIVAEPAKKALGEENIIERVFIVKMLLDKNVDNQIAGAVGFSVRENKVHVFKCKTALVACGGAVNIFRPRSTGEGKGRAWYPVWNAGSTYTLCAQVGATLTMMENRFTPSRFKDGYGPVGAWFLLFKAKVQNGLGEFYANSDAVKDELAKFMPYGASPVTPTCLRNHLMLNELKAGRGPIYMATDVALNAFLEEKRAAGMDEKAVQKFWKHLESEAWEDFLDMSVGQAGLWAGANVEPEKVGSEIMPTEPYMLGSHSGCCGIWTSGPSEDWVPAIDGPRSHQYKWGYNRMTTVDGLFTAGDGVGASGHKFSSGSHAEGRIAAKQMVKYCRDHASFKPELAQSPQELADEIYAPVKLYLEHVAKSTAADVNPNYCKPAGLMMRLMKATDEYGGGVATYYMTSGKLLNICLDLLRMMREDAEKMAAGDLHELLRAWENYHRIWCVESHIRHIEFRKESRYPGFYYRSDYPTCDDENWKVFVNSTFDPKTKEWKCEKVNCVNIFETDPWL
>HHO68216.1
MAGEFGNPEVIEEEVDILLIGGGMACCGAAFEIMRWAEGTDLKIKLVDKAAMDRSGAVAQGLSAINTYIGSEQDPADYARMVSNDLMGITRDDLAYDLGRHVDESVHLFEEWGLPIWKTDENGERHNGAEGLTPLKDGGKPVRSGKWQIMINGESYKWIVAEAAKKAMGIDNIQERVFIVKLVNDKNDPNRVAGAVGFSVREHKLYVYKFKACLLAAGGCVNLFRPRSVGEGQGRAWYPVWNAGSTYAMAAEAGAELTMMENRFVPTRFKDGYGPVGAWFLLFKAKATNAFGEVYMDRNKDMLDDYPPYGKAAVPASCLRNHLMLKEMREGRGPIYMDTVTALANLRETLSPREVKHLEAEAWEDFLDMCVGQCGIWVGENIEPEKKNSELMPTEPYLLGSHSGCCGIWVSGPEDVGAPTDEEYDGIPEHLPKGWNWGYRSMTTVKGLFTAGDGVGASGHKFSSGSHAEGRMCAKSMVKFALDNKDWTPELDTPVDQLMEEIYKPVRNFIEHKDYTTAIDVNPNYITPRMLQFRLQKIMDEYVAGVATYYTTNSKMLEVAEEKLGMLKEDAEKMRAKDLHELLRAWENYHRILTAEAHMKHIQFREESRYPGFYYRMDYNIVDEDNWKCFVNSVYDKNTKTWTCFKRKHVDLVDKSKLFK
>HHP30794.1
MPKIWSYNFGLPCAEPEIVEKETDILIVGGGMAACGAAVEAVRWAKPHGIRILLCDKAAMERSGAVAMGLSAINTYIGENKPDDYVRMVRCDLMGIIREDLSFDVGRHVDDTVHAFEEWGLPIWKQDPNTGKTLDGAEAKARGLTLKGGAKPVRSGRWQIMINGESYKVIVAEAAKNALASYDKAEYIERCFIVRPLLDANEKNRCAGAVGFSVRENKIYIIKANATLLATGGAVNVYRPRSIDEGKGRTWYPVWNPGSGYAMCAMSGAKLVLMENRFVPARFKDGYGPVGAWFLLFKARATNAFDEDYVAKQKEELKKFAPYSEASVVGTCLRNHAMLIEMKEGRGPIFMHTEWALQEAEKTMDKKEFKHLIAEAWEDFLDMCVTQAGLWACLNIEPEKKPSEIMPTEPYFLGSHAGCAGAWCCGPDEDWVPEEYKKPWREIGLYNRMTTVKGLFCAGDTVGACGHKFSSGSHVEGRIAAKAMVKFVLDHKDYKPTLKETPEELKKEVYGPWYRFEQYKTATTVYEVNPNYLIPRHIQARLMKLMDEYVAGTSTYYMTNKVMLERGLELLRMLKEDMELAAARDLHELMRAWENRHRVWTAEAHLLHILFREETRYPGYYYRADFPNLDDANWRCFTLSRWDPETKQWTLETYPYVQIIPDPLGP
>HHP70197.1
MSSLHFPTKIVETDILVVGGGMSGCGAVFEAKYWCRNKCKVTLVEKANLEKSGAVGMGLSACNLGVFSTDPDDPKPEDFVNYVRNDLLGVVREDLIYDIARHMTSTIKLFDEWGLPIWRDPKTGKYLRTGRWQHPIHGESYKAVIGEPCKKSADEVYERVLVTHPLLDESKPNRIAGVVGFHVRDGTFYVFKAKAVIVTAGGTSLLYRPRSVGEGLGRAWYPTWASGSAYAIPLLAGAETVNMEFRLIVVRFKDAYGPVGFPYLLLKMRSTDVTGKQWEPLPDEAKAELAKYFYDYAWAKPTPTPIRTWVTITNLREGRGPDLMQTQERLPDEESLKVLFEDYLDMTPTQAFYWASQNIHPQKTPSELVPTEPYVQASHASSGGMWASGPPDIAPPEYKWGPNRLLTVEGLFGAGDVVGASGHKFSSGSFTEGRIAGKSAARYVLTQARDYKPTVSGGTIERYKEIVYRPLEWYHKNKPLTTTPEMPPQLTNWFEIHPNYLNWYQLLVRLQKTMDEYAAGWGAFYVTNTYLLNRAWELLKMLEEDFNFAAAASLHELLRVWEVYHRLIVGQAVVFSMMNRKESRGYYLNADYPYIDEENWHVFSHVRRDPATGQWSFRTSPVIHIIPP
>HHQ41091.1
MAEYEFGNPEIVEEEVDILIIGGGMAACGCAVEIVQWADGTDLKIKLVDKAALSRSGAVAQGLSAINTYMGENDPADYVRYVRGDLMGIVREDLVYDVGRHVDSSVHLFEEWGLPIWKQPGDEGKKLVEGGKPVRSGRWQIMINGESYKWIVAEAAKKALGMENIQERVFIVKLVKDKNDPERVAGAVGFSVREHKVYVYKFKCCLLACGGAVNVFRPRSVGEGTGRAWYPVWNAGSTYAMALEVGAEATMMENRFVPARFKDGYGPVGAWFLLFKAKAMNAYGEDYQTKNADTLKEHGYDRYASGPKMGTCLRNHLMMKEMREGRGPIFMDTPTAMAKLAETMTPKEIKHLEAEAWEDFLDMTIAQCGIWAGENIEPDKKMSELMPTEPYLLGSHAGCAGLWVSGPEDLPGVPDHYHWGYRAMTTVKGLFTAGDGVGASGHKFSSGAFTEGRIAAKAMVKFALDNKDWKPELAKSVDELVKEIY
>HHS00320.1
MPNFQTVVVDTDLLILGGGMAACGAAVEAAYWARKNGLKVTLVDKAAMDRSGAVAMGLSAINLYVGLKDGANSVKDYVDYVRNDLMGVTREDLVANIARHVDSSVHLFEKWGLPIWKDAEGKYVHEGRWQLMINGESYKVVVSEAAKNALLQDGVGQVFERVFIVGPLMDGDRCAGAIGFSVRENKVYVFRAKATLAAMGGAVHVFKPRSSGEGMGRAWYPPWNSGSSAYFTMRAGAEMTCQEVRFIPVRFKDAYGPVGAWFLLFKSRATNAMGGDYMVERKAELDNWLPYGRVKPIPANLRNYLGMLDVMEGKGPLFMRTEEAIQKIAAASKDDPKAYKKKMKDLESEAWEDFLDMTISQALLWAGTNVQPEEKSSEIAPAEPYFIGSHSGASGAWVSGPEDLQTGESKNDYFWGYANMSTVKGLFCAGDASGASSHKFSSGSHAEGRVAAKAAIKFIVENNSAPKVDQAAVESAIAEMLKPLETYEAHKNETTDPEVNPSYIRPRMFMFRLQKVMDEYAGGVSSQFTTNQAQLNRALELLEFLKEDSTKLAAPNLHELMRCWENIHRMWQAEAHVRTLLFREETRWPGYYFRADKPRMDEERWHVFANCRYDPVTGRWEMRTRPIHRIFA
>HHS02681.1
MNFEVKMLKTDILIIGGGTAGCFAAITIAEKASNANVLIVEKANIKRSGCLAAGVNALNAYITEGETPETYLQYVKEDYENIVREDLVYTIALRLNEVTKKIEDMGLVILKDSNGKYLARGKRNIKINGENIKPILAKAVESKRNIKVLNHVNIIDYIVKDNKVIGAYGFSINSNVFYIITAKAVICTTGGAAGLYRPNNPGFSRHKMWYPPFNVGSGYAMGIRAGCEMTSYEVRFIALRCKDTLAPTGTIAQEVGAEFVNSKGECYERKYGRPTTYNRVFSTIEEIKAGRGPCYLKTVGISKEDEQRLIKAYLHMAPSQTLKWIDSGKGPSVENVEIEGSEPYIVGGHSASGYWVDTKRQTTLKGLFAAGDVVGGCPHKYVTGCFAEAEIAANSALEYIKDKEFETLDISSIEQKLNEVQRFFNNTSPLYTTEELEEAMQKVMDVYAGGISTGYAYNLKGLKVAKERIEELFALAQNLRAENTYQLMQIYELIDRLYVCKVLLHHLEARKETRWRAFQEFVDYPYKDDENFLKYVNSRFEDGKVKIIFRSLVKKDEVYEHKD
>HHS11505.1
MQNFQVKEVDTDLLILGGGMAACGAAVEAAYWAKQHGLKVTLVDKAAVDRSGAVAMGLSAINQYVGLKDGQNTVKDYVDYVRNDLMGVTREDLVANIARHVDSTVHLFEKWGLPIWKDEKGEYVHEGRWQLMINGESYKVVVAEAAKNALGKENIYERVFIVGPIMDGDKCLGAYGFSVRENTFYVFKAKATLVAMGGAVHVFKPRSSGEGQGRAWYPPWNAGASAYFTLMAGAEMTCQEVRFIPVRFKDAYGPVGAWFLLFKSRATNAFGGEYMVERKAELDNWAPYGHVKPIPANLRNYLGMLDVMEGKGPIYMRTEEAIQKIASSSGDEKEAKKKLKELEAEAWEDFLDMTISQAILWAATNVEPEVKSSEIAAAEPYFIGSHSGASGAWVSGPADIQSAESKADYFWGYENMSTVKGLFCAGDASGASSHKFSSGSHAEGRIAAKSAIRYIVNEKPAAPTVPADVIEKLKAETYKPLATFEQFKGATTQPDVNPNYIRPKMFMMRLQKLMDEYAGGVTSNFTTSEKLLTRALELLAFLKEDSAKLGAADLHELMRAWENVHRMYQAEAHVRSILFREETRWPGYYFRADKPKLDEKNWLCFVNCKYDAKTGEWQMMKRPIHHVVK
>HHS28856.1
MALEREFCKWSYCQKPPVETIETDLLIVGGGMAACGAAVEAAAWAKATGIKVKLVDKAALDRSGAVAMGLSAINTFIGENPVDDYVKYVRTDLMGIIREDLVHSLGCHVDQTVFDFEEWGLPIWKKDKEGHTVDGQVAKDEGIPSLKDGGTPCRSGRWQIMINGESYKVIVAEAAKNALGMDNIYERVFIVKLLTDKNNPNRVCGAIGFSVREHKVFVFKCKAMIVACGGVVNVFRPRSVGEGQGRAWYPVWNAGSTYAMPAEIGAKMVLMENRFVPARFKDGYGPVGAWFLFFKAQATNAYNEDYMQKNWEQVKKEYPGYADSPGTCLRNHAAMIEMRAGRGPILMHTDKAMQELAKVLSKKELKHLEAEAWEDFLDMSISAASLWASMNMEPDKVPSEIIPSEPYLLGSHAGCAGLWVSGPSKNYLGAPDDWFWGYDRMTTVEGLFTAGDGVGASGHKFSSGSHAEGRMAAKGAIAFILDHKDDKLEPGQNIDEVIAEIFLPFEIYEKYKDYTTAPEINPNYLLPKQIQSRLQKIMDEYVGGVATMYMTNKPMLEEGLRRLTFLKEDAQRMAARDLHELMRAWEQYHRILAGEAHLRHILFREETRYPGYYYRSDFLNIDDNKWRVFTISQYDPKTNEWKFETKPYVQLVK
>HHS30133.1
MALEREFCKWSFCAKPAVETVETDLLLVGGGMACCGAAVEAAAWAKAAGLKVTLVDKAALDRSGAVAMGLSAINTYIGHENKVADYVNMVRTDLMGIIREDLVYSLGAHVDQTVYDFQEWGLPIWQKDKEGHTVDGQVARDEGLPLLKDGGQCVRSGRWQCMINGESYKVIVAEAAKNALGMENIYERVFIVKLLTDKNNSNRVCGAVGFSVREHKTYVFKCKAMIVACGGVVNVFRPRSVGEGQGRAWYPVWNAGSTYAMPAEIGAKMVLMENRFVPARFKDGYGPVGAWFLFFKAQATNAYNEDYMTKNWEQVKKEYPGYADSPGTCLRNHAAMMEMRAGRGPILMHTDKAMAELAKVLSKKELKHLEAEAWEDFLDMSISAASLWASFNMEPDKVPSEIIPSEPYLLGSHAGCAGLWVSGPEKNYMGAPDSWFWGYDRMTTVEGLFTAGDGVGASGHKFSSGSHVEGRMAAKGAIAFILDHKNDKLEAAQNIDDVIAEIYLPFEIYEKYKDYTTAVEINPNYLLPKQVQTRLQKLMDEYVAGVTPMYQTNKVMLEEGLKRLTLLKEDAQRLAARDLHELMRAWEQYHRILAGEAHLRHILFREESRYPGYYYRADFLNIDDNKWKVFTISQYNKETNEWKFETEPYKKLV
>HHS42177.1
MANFENVVVETDLLILGGGMAACGAAVEAAYWAKQHGLKVTLVDKAVVDRSGAVAMGLSAINQYVGLRDGANTVKDYVDYVRNDLMGITREDLVANIARHVDSTVHLFEKWGLPIWKDEEGKYVHEGRWQLMINGESYKVVVAEAAKNALLQSGVGQIFERVFVVAPLMDGDRCAGAVGFSVREEKFYIFKAKATLVAMGGAVHVFRPRSVGEGLGRAWYPPWNSGSSAYFTIQAGAEMTCQEVRFIPVRFKDAYGPVGAWFLLFKSRATNAMGGDYMVERKAELEKWAPYGRVKPIPANLRNYLGMLDVMEGKGPIYMRTEEAIQKIAEQYKDDEKAYKKKMRELENEAWEDFLDMTISQALLWAATNVQPEERSSEIAPAEPYFIGSHSGASGAWVSGPEDLQTPETKPVYFWGYTNMATVKGLFCAGDASGASSHKFSSGSHAEGRIAAKSAIKFIVENNTMPKVDQAQIDQLKARILKPLETYEQYKNATTDPEINPNYIKPRMFMFRLQKIMDEYAGGVSAQFTTNEAMLQRALELLGYLKEDSEKLAAANLHELMRCWENVHRMWQAEAHVRTILFRQETRWPGYYFRADKPQMDEQNWRVFVNCRWDPATGEWSLFTRPVLSIFK
>HHS64366.1
MENFETKIVTTDLLILGGGMAACGAAVEGAYWAKKHGLKVTLVDKAAVDRSGAVAMGLSAINQYVGLKDGENTLEDYVKYVRNDLMGIAREDLVANIARHVDSTVHLFEKWGLPIWKDKDGKYVHEGRWQLMINGESYKVVVAEAAKNAIKEAGGEIYERVFIVGPLMDGDRVAGAYGFSVRKNEFYVFRAKAVLVAMGGAVHVFKPRSSGEGLGRAWYPPWNSGSSAYFTIAAGAEMTCQEVRFIPVRFKDAYGPVGAWFLLFKSRATNGYGEDYMVTHRDELEKWLPYGKVKPVPANLRNWLGMLDTMAGKGPIYMRTEEAIANLAKAMPDPVEQKKKLKELESEAWEDFLDMTISQALLWAATNVSPEERPSEIAAAEPYFIGSHSGASGAWVSGPEDLQTPQTKKEYFWGYTNMATVKGLFCAGDASGASSHKFSSGSCTEGRIAAKSAVKFIVENNTLPNVDMGEVEKLKQETLAPLALFEAESKKTTDPNINPNYIRPKMYMFRLQKIMDEYAGGVTSQFKTSKPLLEKGLELLNFLKEDAKKLAAEDL
>KAA0245581.1
MSISHIDTDILIIGGGAAGCFAAVEIYKKSPTCNVVVMEKAHIERSGCLSMGLNAINAYLHAGQTPESYVAFIERQFEGIIRKDLVYSIVEGLNEAVKDVEGMGLPVEKNEDGTYKMRGKRSIRIFGERLKPILAEAVQKTSALVLNRVVATNFIYDGNRVCGAFGYGVKNSTFYVIRAKAVIVATGGASGIYKPSNTGEARHLIWYCPWNAGTGYAMGIRIGAEMTSFENRFVALRVKDVNAPTGTIAVGARAKQINARGEDYLERYYKHLGGNKCLTQHRLLATVEEKKMGRGPCYLDTTTMNESDERRLKEDFLNMNPQIILLWASKGMNPRHKPVEIQGTEPFIVGGHCQAGYWIDKERRTTIPGLYAAGEVAGGAPKKYVSGSWVEGRIAATTVMKDIKDVTLKNIDSGVIRGEKTRVLAPLTKKTGTLPLEVRERLQKIMDEYAGGISMNYALHEERLLEARRLLKCLKDRMKDVAAVNNYHLVEALECIDRIDVARVLVEHLIYRKESRWACYQTRLDYPQKDNSRWLTFVNSIYNSTMDEIKMVERPLCS
>KAA0250547.1
MGIIPVDTDILIIGGGAAGCFAAVEIYKRSPNCRVVIMEKAHIERSGCLAMGLNAINAYLNPGQTPESYVSFVERQFEGVIRKDLVYSIAQGLNEVVKDVEEMGLPIEKNEDGTYRRKGKRSIRIFGERLKPILAEAVKKTPAQVLNRVVATNFIYNGKRVCGAFGYGVRDSMLYVIRANAVIVATGGASGIYRPNNTGEARNLMWYCPWNAGTGYAMGIRIGAEMTSFENRFIALRVKDVHAPTGTIAVGAGSRQINARGEDYLELYYKHLGGNKCLTQHRLLATVEETKAGRGPCFLDTTTLSEAEERRLKEDFLSMNPQIILLWASEGMNPKKRPVEVQGTEPFIVGGHCQSGYWIDKERRTTIPGLYAVGEVAGGAPKKYVSGSWVEARIAAATALDDIQGRNLEDVDDEIIQKEKARVLAPLMKKSGISPQQVRERLQKIMDEFAGGVSMSYALHEERLIEARRLLKPLKEHRKDIVAVNNYHLIEALECIDRIDVARVLVEHLIYRKETRWACYQTRLDYPGKDDNRWLVFVNSVYNPDTDEIKMIERPLCS
>KAA0444644.1
MSYKTIIEDNIDILVVGAGLGGTGAAYEARYWGRDKKVIIAEKANIDRSGAVAQGLYAINCYMGTRWGENNPEDHVRYARMDLMGMVREDLAFDMARHVDSAVHKFEEWGLPLMKDPKRAELPKGDLGKGAYMREGRWQIMIHGESYKPIVAEAAKVNADKTFNRIMVTHLLMDDAQENRIAGAVGFNVRTGNYHVFKSKTVVVGAGGASNIFKPRSVGEGAGRVWYAPWSSGSAYALLIEAGAKMTQMENRIVLARFKDGYGPVGAYFLHLKTYTQNAYGDEYESKWFPELAERVGKAYLDTENQHLSHKPIPTCLRNHAFISEVAAGRGPIHMVTVEAFQDPHLEEVGWENFLGMTVGQAVLWAATDIDPKYTNPELTTSEPYVMGSHATGCGAWCSGPEDISGKIPEYFWGYNRMMTVDGLFGAGDAVGGTPHAFSSGSFTEGRLSAKAACKYIDDGKAAGIKVSQEQIDSRKAEIYKPLETYTVGRNEIVGGTVSPSYILPMPGLQRLQKLMDEYAGGVTVQYMTNDKLLNIGLHKLKILEEDLDKVAAEDIHQLLRAWELKHRHRTSECVVQHTLFREETRWPGYYYRGDKMKLDDENWHVLTTSQRSRETGEYKMEKQPLYHLVGDEEKK
>KAA0456359.1
MSYKTIIEDNIDILVVGAGLGGTGAAYEARYWGRDKKVIIAEKANIDRSGAVAQGLYAINCYMGTRWGENNPEDHVRYARMDLMGMVREDLAFDMARHVDSAVHKFEEWGLPLMKDPKRAELPKGDLGKGAYMREGRWQIMIHGESYKPIVAEAAKVNADKTFNRIMVTHLLMDDAQENRIAGAVGFNVRTGNYHVFKSKTVVVGAGGASNIFKPRSVGEGAGRVWYAPWSSGSAYALLIEAGAKMTQMENRIVLARFKDGYGPVGAYFLHLKTYTQNAYGDEYESKWFPELAERVGKAYLDTENQHLSHKPIPTCLRNHAFISEVAAGRGPIHMVTVEAFQDPHLEEVGWENFLGMTVGQAVLWAATDIDPKYTNPELTTSEPYVMGSHATGCGAWCSGPEDISGKIPEYFWGYNRMMTVDGLFGAGDAVGGTPHAFSSGSFTEGRLSAKAACKYIDDGKAAGIKVSQEQIDSRKAEIYKPLETYTVGRNEIVGGTVSPSYILPMPGLQRLQKLMDEYAGGVTVQYMTNDKLLNIGLHKLKILEEDLDKVAAEDIHQLLRAWELKHRHRTSECVVQHTLFREETRWPGYYYRGDKMKLDDENWHVLTTSQRSRETGEYKMEKQPLYHLVGDEEKK
>KAA1282579.1
MALPTIETVESDILVIGGGMSGCGAAFESKYWGEDLKVVIVEKAVIERSGATGEGLSAINCYMGQRYGWNTPEDFVQYVVNDMMGLAREDLVYDVGRHVDSSVHLLEEWGLPIWKKDNGEYERIGRWQIPIHGESLKPVTAEPARKAVGKENIYERIAITHLLTDAKDPGRIAGAIGFGVRENKIWVFKSKAVIITSGGASNVFRPRSVNEGIGRTWYSVFATGSAYGLMIPIGTEMTQMEHRFVPTRFKDGYGPVGMWFQYFHAHVENALGEDYTVTRDSELKKYEPYGSAVPTPTPLRNHQMFLDIRDGKGPMYMRTDLAMQELAGGDPKKMDKVREEAWEDFLDMTIAQAMTWASQNIAPEDTPSEVVLAEPYIMGSHSGEAGAWVSGPEDLSPPEYFWGYNKMTTIRGLFAAGDGVGAAPHKFSSGSFTEGRLAAKSAVRFVRDNPEQVNLSDAQINDLSNAIWAPMDTFEKYKGESTSDDVNPHYITPKQALVRLQKIMDEYAGGTSSWYTVNGPTLERGIALIEMLREDLAHQGARNRHELLRSWEVVHRTWTGEAHLRHLLHRKETRWPGYYYRSDYPDLDDKNWRVFVNSTFDSSSNKWNLTTKPYKHIVT
>KAA3629335.1
MAEGTFGNPEVVQEEVDILIIGGGMAACGAAYEIVPWVEAAKEAGVDIKVKLVDKAALPRSGAVAQGLSAINTYIGTEQDPADYARMVSNDLMGITRDDLAYDLGRHVDDSVHLFEDWGLPIWKTDAEGVRHDGAAAQREGIPSLRDGAKPVRSGKWQIMINGESYKWIVAEAAQKALGVDNIEERIFIVKLINDKNDPKRIAGAVGFSVREHKVVVYKFKACLLVCGGAVNIFRPRSVGEGTGRAWYPVWNAGSTYAMAAEAGAELTMMENRFVPARFKDGYGPVGAWFLLFKSKATNAFGDVYMETNKAMLDQYPPYGQAAVPASCLRNHLMMHEMIEGRGPIYMDTVTALADLRESLTPKEVKHLEAEAWEDFLDMCIGQAGVWAGENIEPEKTNSELMPTEPYLLGSHSGCCGIWVSGPEDLGAPAEWNWGYRSMTTINGLFTAGDGVGASGHKFSSGSHAEGRLAAKAMVKYVMDNKDLKPELDASVEQLVEEIYKPVRNYIEHKDYSSAIDVNPHFITPKMLQFRLQKIMDEYVAGVATWYKTNAKMLDVAEAKLEMLKEDAQKMRAKDLHELLRAWENYHRILTAEAHMKHIQFREESRYPGFYYRMDHNYVDEENWKCFVNSTYDKTSKKWNVFKREHVDLVDKSKLFK
>KAA3629756.1
MAYETIVEEGIDILVVGAGLGGTGAAWEARFWGQNKKIVIAEKANIDRSGAVAQGLYAINCYMGTRWGENKPEDHVRYARIDLMGMVREDLLFDMARHVDSAVHQFEEWGLPIMKDPKTGRYLREGRWQIMIHGESYKPIVAEAAKKSADKIFNRICVTHLLMDESKENRVAGAVGFNVRTGNYHVFKSKTVICGAGGASNIFKPRSVGEGSGRTWYAPWSSASAYGLMINAGAKMTQMENRIVLARFKDGYGPVGAYFLHLKTYTQNGLGEEYESKWFPELQKLVGKEYLDPEASHLTHRPIPTCLRNHALISEVNAGRGPIHMVTMQAFQDPHLEEVGWENFLGMTIGQAVLWASTDVDPKNENPELTTSEPYVMGSHATGSGAWCSGPEDVSPPEYFWGYNRMTTIEGLFGAGDAVGGTPHAFSSGSFTEGRLAAKAACKYIDDGKAEGIVVSNEQINRRKQEIYKPLEHYKIYRNAIVAGDVNPHYINPKQGLDRLQKLMDEYCGGVTVNYMTNEKLLNIGLKKLEIMEEDLEKLAAEDIHELLRAWELKHRHRAAECVTQHTLFRKETRWPGYYYRGDAMKVDDENWHVLTVSRRDPETGEYTMEKAPCYHLVADDE
>KAA8921964.1
MRSRTINCDILIIGGGMSGCGAAWEARRWLPSSKIIIVDKANIDRSGAVAMGLSAINTYLGLKNGENTVEEYVKYVKNDLMGVVREDLVYDIGRHVDGTVHMFEEWGLPIWHDKNQPERYVREGRWQVMINGESYKSIVAEAARSAADEVYNRVAITHILRDGDGKGCGAVGFNVRDGTFYVFIAKAVVVAAGGASQIYRPRSTGEGMGRTWYPPWASGSAYGLLIDAGAVMTMMEARFTVPRYKDGYGPVGAWQLLLKARQTNAENKDCFGLHKDEIKRDFNGMGGYADAIPTPTNLRVYAVLSEMKLGHGPIYMHTEEVLTEKNEEVGWEDFLDMTISQALVWAAQNIDPTKMPSEILPSEPYVMGSHATENGAWASGPEDISKDHNPRGENDRGKLYFWGYNRMSTIDGVFLCGDACGATAHKFSSGSFTEGRIAGKSAARYIQDTGGSKGSVDKSTIEDLHDLIYSPINRYEKFRDTVTGGDVYSSLLFWKQGIVRLQKIMDEYAAGWGSFYETNEGLLNTGYRLILYLADDFEKYSAAKSYHELLRIWELYHRILTAESVMQHMMFRKESRWPGYYLRSDYPKLDDQNWKVYVNSRYNKHEKRWEVWKVPVLEIVG
>KAB2835295.1
MGVLSIDTDILIIGGGAAGCFAAVDIYKKSPGCRVVFMEKAHIERSGCLAMGLNAINAYLHAGQTPDSYVEYVERQFEGIIRKDLVSSIVQGINGAVKDVEKMGLPIEKNEDGAYKMRGKRSIRIFGERLKPILAEAVQKTPTKVLNRVVATNFIYDGTRVCGAFGLGVRDGSFYVIRAKAVIVATGGASGIYKPHNTGEARHLLWYCPWNAGAGYAMGIRIGAEMTSFENRFIALRVKDVNAPTGTIAIGARSRQINARGEDYLECYYKHWGGNRCLTHHRLLATVQENKIGRGPCYLDTTTLGEAEERRLKEDFLNMNPQIILLWATKEMNPRRRPVEICGTEPFLVGGHCQAGYWIDKDRRTTIPGLYAAGEVAGGAPKKYVSGSWVEARIAATTALEDIKGMSLMNTEEDAIQKEKARVLHPLTRKAGISPSEARERLQKIMDEYAGGISMNYELHEERLLEARRLLKCLKDRMKDLAAANNYSLVEALECVDRIDVARVLVEHLIYRKETRWACYQTRLDYPEKDNSRWLVFVNSICNPKTDEILMAERPLCS
>KAB2843520.1
MTQATFENPEVVQEDLDILLIGGGMACCGAAYEMMRWAEAVKAESGIDLKIKLVDKAALDRSGAVAQGLSAINTYIGPEQDPADYARMVSNDLMGITRDDLAYDLGRHVDESVHLFEEWGLPIWKTDAEGVRHDGAESQREGLPALKDGGKPVRSGKWQIMINGESYKWIVAEAAKKALGLPRIEERVFIVKLVNDKNDPSRIAGAVGFSVRENKIFVYKAKTILLAAGGCVNLFRPRSVGEGTGRAWYPVWNAGSTYAMAAEAGAELTMMENRFVPARFKDGYGPVGAWFLLFKAKAVNAYGEDYMVKNKELLDQYPPYGQAAVPASCLRNHLMLKEMKEGRGPIYMDTVSALAKLRESLSPKEVKHLEAEAWEDFLDMCIGQCGIWVGENIEPEKRMSELMPTEPYLLGSHSGCCGIWVSGPTDLGAPTAEDGELDGVPASQPRGWSWGYRSMTTIKGLFTAGDGVGASGHKFSSGSHAEGRIAAKAMVRYALDNKDWKPELDADFAQLAEEIYQPVRNYLEHKDYSTALDVNPHYITPKMLQFRLQKIMDEYVAGVATYYNTNDVMLKVAEEKLEMLKEDAAKMRAKDLHELLRAWENYHRILTAEAHMKHIQFREESRYPGFYYRTDKNFVDEKNWHVFVNSVYDKTTRKWTCFKRKHVDLVDKSKLFKPAAH
>KAB2849651.1
MAGEFGNPEIVEHETDILIVGGGMAACGAAFEAKRWAGDDVKVTLVDKAAMDRSGAVAQGLSAINTYLGENTPEDYCRYVSADLMGITRDDLVFDVGRHVDDTVHLFEEWGLPIWKDKETEGVPLKEGGKPVRSGRWQIMINGEGYKTIVAEAAKKALGMENIFERVFIVKLIRDKSDANRIAGAIGFSVREHKIYVFKAKTVLIVAGGAVNVFRPRSTGEGMGRVWYPVWNAGSTYAMAAEVGAELTMMENRFVPARFKDGYGPVGAWFLLFKSKAVNGFGEDYVVKHKDLLAQFAPYDKAFVVPTCLRNHAMLKEMKEGRGPIMMDTPAAMKALADKMTPQEIKHLEAEAWEDFLDMCIGQAGVWAGMNIRPEQSMSELMPTEPYLLGSHSGCCGIWVSGPEDFAPAEWQWGYNRMTTVQGLFTAGDGVGASGHKFSSGSHAEGRIAAKAMVRFCRDHKDHKPALNADVKEIAEEIYKPVRTYLEHKDKTTAEDVNPWYIAPRMFQMRLQKIMDEYVAGVSTYYQTNGKLLEMGLHYLTMLKEDSANLRAKDLHELLRAWENYHRVWAAEAHLRHIMFRKETRYPGFYYRADYPQLDEANWKCFVNSRFDPDKKEWSIKKVPHKDLVPKTYGAAKH
>KAB2874648.1
MAYETIIEDGIDILVVGAGLGGTGAAWEARFWGQNKKIVIAEKANIDRSGAVAQGLYAINCYMGTRWGENQPEDHVRYARIDLMGMVREDLLFDMARHVDSTVHQFEEWGLPIMKDPKTGRYLREGRWQIMIHGESYKPIVAEAAKKSADKVFNRICVTHLLMDEAKENRVAGAVGFNVRTGNYHVFKSKTVICGAGGASNIFKPRSVGEGSGRTWYAPWSSASAYGLLIEAGAKMTQMENRIVLARFKDGYGPVGAYFLHLKTYTQNGLGEEFESKWFPELQKMVGKEYLDPEASHLTHRPIPTCLRNHALINEVNAGRGPIHMVTMRAFQDPHLEEVGWENFLGMTVGQAVLWAATDVDPKNENPELTTSEPYVMGSHATGSGAWCSGPEDVSPPEYFWGYNRMTTIEGLFGAGDAVGGTPHAFSSGSFTEGRLAAKAACKYIDDGKGEGIVVGEAQIRRRKEEIYRPLEHYRVYRNEVVAGDVNPNYINPKQGLDRLQKLMDEYCAGVTVNYMTNEKLLNIGLKKLAILEEDLEKLAARDIHELLRAWELKHRHRAAECVTQHTLFRKETRWPGYYYRGDAMKVDDANWHVLTVSRRDPATGEYTMEKAPCYHLIADDKRKA
>KAB2882750.1
MAYKTIVEDNIDILVVGAGLGGTGAAWEARFWGQDKKIVIAEKANIDRSGAVAQGLYAINCYMGTRWGENKPEDHVRYARIDLMGLVREDLLFDMARHVDSTVHQFEEWGLPIMKDPKTGRYLREGRWQIMIHGESYKPIVAEAAKKSADKIFNRICVTHLLMDDSKENRVAGAVGFNVRTGNYHVFKSKTVICGAGGASNIFKPRSVGEGSGRTWYAPWSSASAYGLMINAGAKMTQMENRIVLARFKDGYGPVGAYFLHLKTYTQNALGEEYESKWFPELQKMVGKEYLDPEVSHLTHRPIPTCLRNHCIINEVNAGRGPIHMVTMKAFQDPHLEEVGWENFLGMTIGQAVLWAATDVDPKNENPELTTSEPYVMGSHATCSGAWCSGPEDVSPPEYFWGYNRMTTIEGLFGAGDAVGGTPHAFSSGSFTEGRLAAKAACKYIDDGKAEGIVVSEEQINRRKKEIYRPLEHYKVYRNEIVAGDVNPHYINPKQGLDRLQKLMDEYCGGVTVSYMTNENLLNIGLKKLKIMEEDLENLAAKDIHELLRAWELKHRHRAAECVTQHTLFRKETRWPGYYYRGDAMKVDDANWHVLTVSRRDPNSGEYTMEKAPCYHLVGADE
>KAB2892072.1
MALPNKPKGEILAVADPQVVEHDVDILIVGGGMAACGAAFEVKKWAPDDMKIVLVDKAALERSGAVAQGLSAINTYIGSNPIESYVKMVRNDLMGVVREDLIYDCGRHVDESVKLFEEWGLPIWKKDADGENLDGAKPAPTLREGGNPVRTGKWQIMINGESYKCVVAEPAKTALGADNIIERVFIVKLLLDKNKANQIAGAVGFSVRENAVHIFRCKACLVACGGAVNIFRPRSTGEGKGRAWYPVWNAGSTYTMCAQVGATLTMMENRFTPARFKDGYGPVGAWFLLFKAKVQNGLGEFYANSDAVKDELSKFMPYGQSPVTPTCLRNHLMLNELKAGRGPIYMATDVALNAFLEDRRAKGMDEKEVKKFWKHLESEAWEDFLDMSVGQAGLWAGMDIEPEKVGSEIMPTEPYMLGSHSGCCGIWTSGPEESWVPDIQNPSRAHKYKWGYNRMTTVDGLFTAGDGVGASGHKFSSGSHAEGRIAAKQMVKFCRDNASFKPELKQSAKELVDEIYAPVRRYIEFAGASTAADVNPNYCKPAGLMMRLMKATDEYGGGVATYYMTSGKLLNICLDLLRLLREDAEKMAAGDLHELLRCWENYHRIWCVEAHIRHIEFRKESRYPGFYYRSDYPTCDDENWKCFVNSTFNPETKEWKCEKVECVNIIETDPWL
>KAB2919288.1
MSEASFGNPEIVEYETDILIVGGGMAACGAAFEAKRWGGDDVKVTLVDKAAMDRSGAVAQGLSAINTYLGENTPEDYCRYVSADLMGITRDDLVYDVGRHVDDTVYLFEEWGLPVWKDKGSEGVALKDGGKPVRSGRWQIMINGEGYKTIVAEAAKKALGMENIFERVFIVKLLLDANNPGQIAGAVGFSVREHKIYVFKCKTMMVACGGAVNVFRPRSTGEGMGRVWYPVWNAGSTYAMAAEVGAELTMMENRFVPTRFKDGYGPVGAWFLLFKSKAINGFGEDYVTKNKDLLAEYAPYDKAYVVPTCLRNAAMLKEMKEGRGPIMMDTPTAMKALAEKMTPKEVKHLEAEAWEDFLDMCIGQAGVWAGLNIRPEQSMSELMPTEPYLLGSHSGCCGIWVSGPEDFAPKEWQWGYNRMTTVKGLFTAGDGVGASGHKFSSGSHTEGRIAGKNMVRYCRDHKDFKPALKGDLKQIAEEIYRPVRTYLAHKDKTTAEDINPNYITPRMFQMRLQKIMDEYVAGVATYYQTNAKLLEMGLHYLTMLKEDSVHLRAKDLHELLRAWENYHRLWTAEAHLRHIQFREETRYPGFYWRADYPKLDEANWKVFVNSTYSPETKQWTMKKVPHKDLVPKTFGAAKH
>KAB2920607.1
MRRRRTVYVDCDILVVGGGMGGCGATYESRYWGRDLKIVCVEKANIERSGAVAQGLYAINCYMGMQWNENQPEDHVRYARIDLMGLVREDLGYDIARHVDSTVHKFEEWGLPIMRDPKTGRYQREGRWQIMIHGESYKPIVAEAARKAATEVYNRIMVTHLLMDRSHKRVAGAVGFNVRTGDFYVFRAKAVIVAAGGASHIFKPRAVGEGMGRTWYAPWSSASAYALPILVGAKMTQMENRIVLTRFKDGYGPVGAYFLHLKTYTQNAYGEEYESKWYDDTKALVGNYIDQHPVPTCLRNHAILREIAAGRGPIRMVTKEAFQDPHKETVGWENFLGMTIGQAVVWASQNIDPKHVNPELTTSEPYVMGSHATCSGAWASGPEDYAPAEYQWGYNRMMTVEGLFGAGDTIGGTAHKFSSGSFTEGRIAAKAAVKYVAEKGRDLPQVSDAEIADLKKAVYKPLEHYQIYRNEIVAGTVSPSYILPIHGLQRLEKIMDEYVGGISVNYMTNEPLLTRGLELLGMLKEDVASLGAEDLHQLQRAWELQHRLLASECVTQHTLFRKETRWPGYYYRGDYPKLDDESWHCFTLSRYDRESGKWAMEKAPVYHIVT
>KAB2931110.1
MSGTFDKPEIVQEEVDILLIGGGMACCGAGYEMMRWAEAVKAETGQELKIKLVDKAAMDRSGAVAQGLSAINTYIGPEQDPADYARMVSNDLMGITRDDLAYDLGRNVDDSVHLFEEWGLPIWKTDADGVRHDGAESQREGLPALKDGGKPVRSGKWQIMINGESYKWIVAEAAKKALGLDRIQERVFIVKLVNDKNDPSRVAGAVGFSVRENKIYVYKAKAILLAAGGCVNLFRPRSVGEGTGRAWYPVWNAGSTYAMAAEAGAELTMMENRFVPARFKDGYGPVGAWFLLFKAKATNAYGEDYMVKNKEMLNDYPPYGQAAVPASCLRNHLMLKEMKEGRGPIYMDTVTALAKLRETLTPKEVKHLEAEAWEDFLDMCIGQCGIWVGENIEPEKKPSELMPTEPYLLGSHSGCCGIWVSGPTDVGAPTTEELPGVPDHLPKGWNWGYRSMTTVKGLFTAGDGVGASGHKFSSGSHTEGRLASKAMVKYALDNKDWKPELDTSAEQLAEDIYKPVRNFLEHKDYTTAIDVNPNYITPKMLQFRLQKIMDEYVAGVATYYNTNDKMLAVAEEKLEMLKEDAAKMRAKDLHELLRAWENYHRILTAEAHMKHIQFREESRYPGFYYRTDKNFVDEQNWHCFVNSVYDKNTKKWTCFKRKHVDLVDKSKLFKAAAH
>KGO32848.1
MALPNKPKGEIPAVVDPQIVEHDVDILIVGGGMAACGAAFEVKKWAPADMKIVLVDKAALERSGAVAQGLSAINTYIGSNPIESYVKMVRNDLMGVIREDLVYDCGRHVDESVKLFEEWGLPIWKKDANGETLDGAKPAPTLREGGEPVRTGKWQIMINGESYKCIVAEPAKTALGADNILERIFIVKLLLDKNKPNQIAGAVGFSTRENAVHIFRCKACCIACGGAVNIFRPRSTGEGKGRAWYPVWNAGSTYTLAAQVGATLTMMENRFTPSRFKDGYGPVGAWFLLFKAKVQNGLGEFYANSDSVKDELAKFMPYGQSPVTPTCLRNHLMLNELKAGRGPIYMATDVALNAFLEDRRAKGMDEKAVQKYWKHLESEAWEDFLDMSCGQAGLWAGMNIEPEKIGSEIMPTEPYMLGSHSGCCGIWTSGPEESWVPDIQNPSRAHKFKWGYNRMTTVDGLFTAGDGVGASGHKFSSGSHAEGRIAAKQMVKFVRDNASFKPELKQTAKELADEIYAPVRRYVEFVGASTAADVNPNYCKPSGLMMRLMKATDEYGGGVATYYMTSGKLLNICLDLLKLLREDSEKMAAGDLHELLRCWENYHRIWCVESHIRHIEFRKESRYPGFYYRSDFPTCDDENWKCFVNSTFNPDTQEWKVEKVQNVNIIATDPWL
>KHD07462.1
MSEASFGNPQIVEEEVDILLIGGGMACCGAAYELMRWIDGTDLKVKLIDKAAMDRSGAVAQGLSAINTYLGDNDPADYARMVANDLMGITRDDLAYDLGRHVDDSVQLFEEWGLPIWKQKGDEDKSLKEGGKPVRSGKWQIMINGESYKWIVAEAAKKALGTDNIQERVFIVKMINDKNDPERVAGAIGFNVREHKIHVYKFKACLLAAGGCVNLFRPRSVGEGSGRAWYPVWNAGSTYAMAAEAGAELTMMENRFVPARFKDGYGPVGAWFLLFKAKATNAFGEVYMDKNKDMLNDYPPYGLAAVPASCLRNHLMMHEMKEGRGPIYMDTPTALAKLAETMTPKEIKHLEAEAWEDFLDMCIGQAGVWAGENIEPEKKASELMPTEPYLLGSHSGCCGIWVSGPTDLGAPKEWSWGYRSMTTVKGLFTAGDGVGASGHKFSSGSHAEGRLAAKAMVKFALDNKDWKPELDTPVDELVEEIYRPVRTFLEHKDYTTAIDINPHYITPKMLQFRLQKIMDEYCAGVATWYQTNAKMLQVCEEKLETLKEDSVKMRAKDLHELLRAWENYHRIITAEAHMKHIQFREESRYPGFYYRMDYNFVDEKNWKCFVNSTYDRKSKKWSLKKVPHVDLVSKPKPTAS
>KJR44059.1
MELETCNFSYCQRPEVVEHETDLLLIGGGMGCCGAAYEAARWGERDKIKVTMVDKAATDRSGAVAMGLSAINTYMGENDPADYVRYVRGDLMGIIREDLVYDLGRHVDDSVHLFEEWGLPVWKRADDGHTMDGSQPAPKLTEGGKPVRSGKWQIMINGESYKVIVAEAAKKALEYNRQYTGVKENHFERVFIVKLIADKNDSNRVAAAVGFSVRENKAYMFKAKAMIMACGGAVNVFRPRSVAEGQGRAWYPVWNSGSTYAMAAQMGAELVLMENRFVPARFKDGYGPVGAWFLFFKAKATNSFGEDYCVTHFEDAKKHYGKYAEKLGTALRNYMMMMDMKMGKGPILMNTHLAMAELAKTMTPKQIKHLEAEAWEDFLDMCIGQAGVWAGNNIEPDKAPSEIMPTEPYLLGSHAGCAGIWVSGPDDLGAPKEWCWGYNRMTTVTGLFTCGDGVGASGHKFSSGSHAEGRLAAKAAIALILDNKGYKPEIAKSVDELVGEIYLPFEIYEKYKNYSTDPKTNPHYIRPKMLQARLQKIMDEYVAGVSTWYVTSRTLLESGLKQLVMLKEDANKLAAEDLHELMRCWENLHRVWAGESHARHIMFREESRYPGYYNRGDFWGIDDENWKCFTISKWDVAKQEWTLSKRDYVQLFPD
>KJR72880.1
MKIVNTDILVVGGGMAGCGAVFEAKYWCRNKCKVTLVEKANLEKSGAVGMGLSAINLSVFTADPADPKPEDFVNYVRNDLLGVVREDLIYDIARHMTSTVKLFDEWGLPLWRDPKTGKYERSGRWQTSIHGESYKAIIAEPCRKSADEVYERVMVTHPLLDESKPNRIAGVVGFNVRDGTFYVFKAKAVIVTAGGASQLYRPRSTGEGLGRSWYPTWASGSAYAIPILAGAETVNFEFRHVVVRFKDGYGPVGYPYLLLKMRSTDVKGQQWEPLPDEAKAELSKIFHDYAYARPTPTPIRAWVTINNLKNGRGPDLMQTQERLRDMESFKLLFEDYLDMTPSQALVWASQNLHPDKGPAELMTTEPYIIGSHASSAGMWASGPPDIAPPEYKWGPNRMLTVEGLFGGGDTVGASGHKFSSGSFAEGRIAGKAAARYVLTVAKDYVPTISNDTIERYKEIVYRPLEWYHKN
>KJR73059.1
MNFPTKIVDTDILVVGGGMAGCGAVFEAKYWCRNKCKVTLVEKANLEKSGAVGMGLSAVNTGTFTADPDDPKPEDFVEYVRNDLLGIAREDLVYDVARHMTSTIKLFDEWGLPLWRDPKTGKYIRTGRWQIPVHGESYKAIIAEPCRKSADEVYERVVVTHPLLDESRPNRIAGVVGFNVRDGTFYVFKAKAVIVAAGGTSLLYRPRSVGEGLGRAWYPTWASGSGLAIPILAGAETVNMEFRLIVIRFKDGYGPVGYPYLLLKMRSTDVRGRQWEPLPEEAKAELAKIFYDYAYAKPTPTPIRTWVTIQNLKEGRGPDLMQTQEKLPDMESFRLLFEDYLDMTPSQALCWASQNIHPQKTPSELMPTEPYVQGSHASSSGMWASGPPDIAPPEYRWGPNRMLTVEGLFGAGDVVGASGHKFSSGSFTEGRIAGKAAARYVLTTAKDYTPTISNDTIERYKEIVYRPLEWYHKNKPLTTTPEMPPQLTNWFEVHPNYLNWYQLLVRLQKIMDEYAAGWGMFYTTNTYLLNRGWELLHMLEEDFRYAAAASLHELLRVWEFYHRLIVGQAVVYSMMNRRESRGYYLNADYPYIDEENWHVFTHVRRDPRTGQWSFRTSPVIHIIP
>KJR98620.1
MALPNKPKGELKAVVNPEVVEHDVDILIIGGGMAACGTAFEIKKWAPEGMKIVLVDKASLERSGAVAQGLSAINTYIGENPIESYVKMVRNDLMGVVREDLIYDCGRHVDESVKLFEEWGLPIWKKDKDGENLDGAKPAPSLREGGQPVRTGKWQIMINGESYKCIVAEPAATALGAENIMERIFIVKLLLDKNKPNQIAGAAGFSTRENKVHIFRCKAAMVACGGAVNIFRPRSTGEGKGRAWYPVWNAGSTYTMCAQVGATLTMMENRFTPARFKDGYGPVGAWFLLFKAKVQNGLGEFYANSDSVKDELEKFMPYGASPVTPTCLRNHLMINELKAGRGPIYMATDVALNAFLDDRKAKGMDDKSLKKFWKHLESEAWEDFLDMSVGQAGLWAGANVEPEKIGSEIMPTEPYMLGSHSGCCGIWTSGPDEAWVPEVANESRAHKYKWGYNRMTTVDGLFTAGDGVGASGHKFSSGSHAEGRIAAKQMVKFCRDNASFKPELKQTAQEIADEIYAPVKLYEEFKGASTAADVNPNYCKPAGLMMRLMKATDEYGGGVATYYMTSGKLLNICLDLLRLLREDAAKMAAGDLHELLRCWENYHRIWCVETHIRHIEFRKESRYPGFYYRSDFPTCDDENWKCFVNSTFSPETQEWKCEKVECINIFPTDPWL
>KJS01402.1
MPENFETVEITTDLLIVGGGMAACGAAVEAAYWGKKHGVKVTLVDKAAMVRSGAVGMGLSAINQYVGVQKGTNTIEDYIKYVKYDLMGVARDDLVANIARHVDSSVHLFDKWGLPFWRDENGGYVNEGRWQLMINGESYKVVVAEAAKNALGMDNIYERIFIIEPLLDGDRISGAVGFSVRENKFYVFKAKAVMAAMGGAVGVFKPRSTGEGLGRSWYPPFSTGSSAYFTIKAGAEMTCQEVRFVPIRFKDAYGPVGAWFLLFKSRATNAFGEEYMVTRRSELDNWGKYGAVKPIPANLRNYLGMLDLFAGKGPIYMRTDEAIANLAKKYEGDQKAFKKKMKELEAEAWEDFLDMTISQALLWAATNVEPENSSSEIAATEPYFIGSHSGASGAWVSGPEDLSGGTEYFWGYANMTTVKGLFAAGDASGASSHKFSSGSHAEGRIAAKAAIKFILDNNTQPNVDAATVEAMKAMTYKPFEIYEQNKDYTTDPDVNPNYIFPKMFMFRLQKMMDEYVGGVSSNFSTNASSLDRAMVLMNFLKEDSEKLAARNLHELMRVWENKHRIWQAESHIRAVMFREETRWPGYYFRADFPKIDEENWLCFVNTKYDPKTNEWSVFKKPVLNLFNVD
>KJS01452.1
MILGGGTAGCLAAWEARQVGGDDLKIVIVEKAFIRHSGSLSAGMNALNMYINQGTPEDYVSYVRYDICGAPIREDIVLSVAREVNDTVSILEAAGLPMKKKEDGRYLNRGKWNIEVNGSLLKPITASKAYEAKAEIYNRVYITELIIKDNVCVGAVGFGVRDGKFYICRGKVTLLCTGGAAGLWRPNNRRDAHHRIWYFPFNCGSSYAMCKRAGAEMTSFDMRLVPVRTKDTFSPTGTLAIGMGAPMVNALGDSFMEKDPYYLSWGGHTAPTPIRMLAFQRETLAHRSPIYMDTTRGDSAKVIGLKGQYLDMSPSIVLYWGCNDHDPSREPIELDGGDPHLVGAHAGMSGAWTRDISRETTVDRLYVSGDALGAAPSRFISGSWTCGRIAARHMVKALKDNSYQLLEINPDTLDDMENRTYGPMRRFEEKSPEGVWTDGTLSGGVSPKDMESRMQKIMDEYCGGRTHWYFVNETYLSIARKHIKRMRNDQLQYLCARDLHDLQLAWDVINRLDVCQLVIEHISFRKETRFPGYVNRTDYPETNPDYDCFINSRWDAETDEVKCFKVPYQQLVPGDRRKQSI
>KJS02139.1
MGKKFPVLPQEVEEIFLDTDILIIGAGNAGCYAAIEAKRQQPSLKVTLMEKAHIDRSGCLAGGMDAINTYIKKGETVESLVKWSRDQAGGILREDLYITMAELLNQSIEEWESWGLPIKKDANGEYLARGRWDIAIHGSEMKVILAEKVREYGCEILNRVVATNYIMDGDRVVGAMGFNVREGKFYIIRAGATIMATGGAGGIYKPYTNDGNDSHHQIWYSPFNVGTGYAMGIRAGAEMTTFEMRWCAVRTKDFNGPIDTISVGYNAAMVNARGEKILAERYAHLGGDKAPRYIRANAPMEEWLAGRGPCYVDTTHMTPEQIKDLKTDYLNERPSFVLFLASRNQDIAKDPIEIYGSDPYIVGGHTASGYWIDVKRQTTVPGLFACGDVAGGTPNKFVGGCAAEGILSARGAIEYLGASGSAQSAADKENIQREKERVFQPFDRQMNVGEGISPWEMEERLQRLMDEYAGGVHQFYRMNRERLEYALKNIAILKDQTKFLVAGDLHQLMKCHEVIDMIDVAEVLVHHLLYREETRWPGWQNRMDFPERNDEKFNCFVNSRKNTETGQVEMFTRPYEKLVP
>KJS12564.1
MPMNFETVEVTTDFLIVGGGMASCGAAVEAAYWAKKQGLKVTMVDKASIDRSGAVAMGLSAINQYLGVGKGKNTVEQYVDYVRQDLMGVARDDLVYNIARHVDGSVHLFEKWGLPIWTDDDGNYVNEGRWQIMLNGESYKVIVAEAAKNALGMDNIYERIFIIEPLMDGDRVAGAVGFSVRENKFYVFKAKAVLAAMGGAVGVFKPRSTGEGLGRSWYPPFSTGSSAYFTLRAGAEMTCQEVRFIPVRFKDAYGPVGAWFLLFKSRAISAIGGEYMVERRDELQNWAPYGLVKPIPANLRNYLGMLDVSEGKGPLMMMTNEAIANIAKKYEDDPKAFKKKMKELESEAWEDFLDMTISQALLWAATNIEPEEKPSEIAAAEPYFIGSHSGASGAWVSGPKDIAPADYFWGYANMTTVKGLFAAGDASGASSHKFSSGSHAEGRIAAKAAIKFIVENNTQPNVDMAKVEELKAKAYQPMETYEANKGFTTDPEVNPAYIKPKMFMFRLQKMMDEYVGGVSANFSTNTPSLNRAMELLAFLKEDAEKLGAADLHELMRCWENVHRMWQAESHVRTVMFREETRWPGYYFRADFPKMDEENWLSFVNIKWDPNTDEWDVFKKPIIRL
>KJS18274.1
MPMNFETVEVTTDFLIVGGGMAACGAAVEAAYWGKQHGVKVTLVDKASMVRSGAVGMGLSAINQYIGVDKNKNTIEDYIKYVKYDLMGVARDDLVANIARHVDGSVHLFDKWGLPFWKDDEGGYINEGRWQLMINGESYKVVVAEAAKNALGMDNIYERVFIIEPLLDGDRIAGCVGFSVRENKFYVFKAKAVLAAMGGAVGVFKPRSTGEGMGRSWYPPFSTGSSAYFTIKAGAEMTCQEVRFVPIRFKDAYGPVGAWFLLFKSRATNAFDEEYMVTRRSELGNWGKYGAVKPIPANLRNYLGMLDLFEGKGPIYMRTDEAIANLAKKYEDDPKAFKKKMKELESEAWEDFLDMTIAQALLWAATNVEPENSSSEIAATEPYFIGSHSGATGAWVSGPEDLAGGTEYFWGYANMTTVKGLFAAGDASGASSHKFSSGSHAEGRIAAKAAIKFILDNNTQPNVDAAAVEAMKVETYKPLELFEANKNYSTNVEVNPNYILPKMFMFRLQKLMDEYVGGVSSNFSTNAKALNRAMELLTFLQEDSASLAARDLHELMRVWENKHRIWQAESHVRTVMFREETRWPGYYFRADFPKIDEENWLCFVNTKYDPKTNEWSVFKKPVLNLFNVD
>KJS21970.1
MCAEKVLPKTIDEIVLEVLETDFLIIGAGNAGCFAAIEAKRQNPNLKVTLMEKAYIDRSGCLAAGMDAINTYLKKGRTIEEFIKWSRSQAGGLIREDLAIKVAENLNKPVEEWEQWGLPIKKDEDSEEYKTRGKWDITIQGESMKPIIAEKVREYGCEILNRVTATNVLISKGKVVGAAGFGVRNGKMYVVKAKATCIATGGAAGLYKTYQNDGIDSHHQLWYCPFNTGTGYAMGIRAGAEMTTFEMRWCATRTKDFNGPIDTISVGYKTPMINAKGEKILEKRYAHLGGEAAPRYIRANAPMEEWLEGRGPCFVDTRNMSDEDIKQMKTDYLNERPTYVLFMAARGQELKEEPIEIYGNDPYIVGGHTASGYWVDTNWSTTLPGLFACGDVSGGVPNKFVGGCAAEGLLAAQGAVKYIAGLENLPEVDEKQIEAEKLRVYAPLFRMEQEGDGVQWREMEERMQRLMDEYAGGVHQFFRMSEEQLKYALKNIKILQRQVEYLIAKDFHDLMSCHEVIDRLDVAEVLIHHLLFRKETRWPGWQTRVDYPQVNNEEYDCFVNSCRNQETGEIEMYKRPYEQILPGERLQP
>KJS30121.1
MAIPNKPLGELKAVRDPAVEEREVDILIVGGGMAACGTAFEVKKWLQPGQTVLLCDKAAMERSGAVAQGLSAINTYVGENSPDDYVRMVRNDLMGLVREDLIFDLGCHVDDSVHLFEEWGLPIWKKSEEGKNLDGKKGQKMGTLKSGAKPVRTGKWQIMINGESYKRVVAEAAKKALGDENIIERCFIVELLLDANRPNQIAGAVGFSVRENKVFIIKCKTMMVACGGAVNIYQPRSVGEGKGRAWYPVWNAGSTYTMCMKVGAELSMMENRFTPARFKDGYGPVGAWFLLFKAKTLNGLGENFAASDAAKAELANYAPYGTAAITPTCLRNHLMLFEMKAGRGPIIMDTVTALAELGKTMDKKELKHLESEAWEDFLDMTCGQANLWCAQNCEPEKKNSEVMPTEPYLLGSHSGCCGLWTSGPDFDWVPDAYKIKADNGKIYNRMTTVNGLFTSGDGVGCSGHKFSSGSHAEGRMAAKQMVRYAKDHADFKPTLKQTKEELVDMVYKPVRTYLDNVAYTTASDINPNYIKPNGMMYRLMKATHEYGAGTATFYQTSSKMLEVVMDLLATMREDCTKMAAGDLHELMRAWEIEHRIWTVEAHLRHIQYRKETRYPGFYYQADYPGQDDANWFCFVNSKFDPAKKEWDVFKKDYIKIIP
>KJS48218.1
MARASLPQSVEKIEEVRIETDILIIGAGNAGCFAAIEAKRLNPDLKVTLMEKAHIDRSGCLAGGMDAINTYIKKDRTIEDFVRWSRSQAGGLIREDLTISMAEVLNKPIEEWEEWGMPIKYEEDGDEYKTRGKWDITISGSEMKVILAEKTRQTGCEIINRVVATNYLMEGNKVIGAIGFGVRDGKVYIIRAKATIIATGGAAGLYKPYQNDGNDSHHQLWYAPFNVGTGFAIGIRQGAEMTTFEMRWCATRTKDFNGPIDTISVGYKTPMINCKGEQILKTRYAHLGGDAAPRYIRANAPMDEWREGRGPCYVDTTHMTSDQIHDMKYDYLNERPSYVLFLASRAQDLKKEPIEIYGSDPYIVGGHTASGYWVDVKRATTLPGLYACGDVAGGTPNKFVGGCAAEGLLSARAAVDYVASVEQGSLNEEQISQEKDRIFAPGFRNISVGDGVKPREMEERLQRLMDEYAGGVHQFFRMNKEGLEYALRNLKILKDQVKYLIAIDLHELMDAHEVIDRLDVAQVLVHHLMYREETRWAGWQTRADFPEKNDQKFDCFVNSRYNPETGDVEMFTRAYEQIISGDRLKA
>KJS64208.1
MGKNYPTTPQEVQEMQIETDILIIGAGNAGCYAAIEAKRQDPSLRVTLMEKAHIDRSGCLAGGMDAINTYIKKGETVDSLVKWSREQAGGLQRDDLYKTMAELLNQSIEEWEEWGLPVKKGENGEYLARGRWDIAIHGSEMKVILAEKVREYGCEILNRVVATNFIMDGDRVVGAMGFNIREGKFYVIKAKATIVATGGAGGIYKPYTNDGTDSHHQIWYSPFNVGTGYAMGIRAGAEMTTFEMRWCAVRTKDFNGPIDTISVGYNAAMINARGEKILAERYAHLGGDKAPRYIRANAPMEEWLAGRGPCYVDTTHMTPDQIKDLKTDYLNERPSFVLFLASRNQDISRDPIEIYGSDPYIVGGHTASGYWIDVKRGTTVPGLFACGDVAGGTPNKFVGGCAAEGMLSARGAIDYIKSGMVSRINVDESLVEKEKNRVFQPFVRQLNVGDGITPLEMEERLQRLMDEYAGGVHQFYRMNRERLEYALKNIAILKEQAKFLVATDLHELMRCNEVIDMIDVAEVLCHHLLYREETRWPGWQTRMDFPEKNDDKFNCFVNSRKNLETGNIEMFTRPMEKLVD
>KJS64575.1
MAERVYIDADVLILGGGTSGCIAAWEARQAGGDDLKIVILEKAFIRHSGCLSAGMNALNMYINQGTPEDYVSYVRYDICGAPIREDIILSVAGEVNDTVKLMESAGLPMKKKEDGRYLNRGKWNIEVNGSLLKPVTASKAFEAGAEIYNRVYITELIIKDGACVGAVGFGVRDGKFYICRGKVTLLCTGGAAGLWRPNNRRDAHHRIWYFPFNCGSAYAMCKRAGAEMTSFEMRLVPIRTKDTFSPTGTMSIGMGAPMVNALGEEFMEKDPYYVSWGGHTAPTPIRMLAFQRETLAHRGPIYLDTTKGDPAKVTGLKGQYLDMSPCIVLYWGCNDIDPSKEPIEIDGGDPYLVGAHAGMSGAWTKGITRETTVQRLYVSGDALGAAPSRFISGSWTCGRIAARHMVKALKENNYQFADIEDDLCDTLEDRTFGPLKRYQEKSAEGLWSDGTLMSGITHKDMESRMQKIMEEYCGGRTHWYFVNETYLGIARKQISRMRQDQLQYLCARDLHELQLSWDVINRLDVCQLVIEHMSYRKETRFPGYVNRTDYPEPDPEFDCFVNSVWDRKTDEVRCFKVPYEQVVPGDRKKQSI
>KJS64580.1
MPMNFETVEVTTDFLIIGGGMAACGAAVEAAYWGKKHGVKVTLVDKASMVRSGAVGMGLSAINQYIGVSKGKNTIEDYIKYVKYDLMGVARDDLVANIARHVDSTVHLFDKWGLPFWRDENGDYVNEGRWQLMINGESYKVVVAEAAKNALGMDNIYERVFIIEPLMDGDKIAGAVGFSVRENKFYVFKAKAVMAAMGGAVGVFKPRSTGEGLGRSWYPPFSTGSSAYFTIKAGAEMTCQEVRFVPIRFKDAYGPVGAWFLLFKSRATNAFGEEYMVTRRAELANWGKYGAVKPIPANLRNYLGMLDLFEGKGPIYMRTDEAIANIAKKYEGDEKAFKKKMKELEAEAWEDFLDMTISQALLWAATNVEPEKGPSEIAATEPYFIGSHSGASGAWVSGPEDLAGGTEYFWGYANMTTVKGLFAAGDASGASSHKFSSGSHAEGRIAAKAAIKYCLDNPAQPNVDAATVEALKAKTYEPLAIYEQFKDFTTDPEVNPNYIYPKMFMFRLQKIMDEYVGGVSANFSTNASSLDRATVLMGFLKEDSEKLAARNLHELMRVWENKHRIWQAESHIRTVMFREETRWPGYYFRADFPKMDEENWLCFVNTKYDPKTNEWSVFKRPVLNLFNVD
>KJS76080.1
MPMNFETVEVTTDFLIVGGGMASCGAAVEAAYWAKKQGLKVTMVDKASIDRSGAVAMGLSAINQYLGVGKGKNTVEQYVDYVRQDLMGVARDDLVYNIARHVDGSVHLFEKWGLPIWKTDDGDYVNEGRWQIMLNGESYKVIVAEAAKNALGMDNIYERIFIIEPLMDGDRVAGAVGFSVRENKFYVFKAKAVLAAMGGAVGVFKPRSTGEGLGRSWYPPFSTGSSAYFTLRAGAEMTCQEVRFIPVRFKDAYGPVGAWFLLFKSRAISAIGGEYMVERRDELQNWAPYGLVKPIPANLRNYLGMLDVSEGKGPLMMMTNEAIANIAKKYEDDPKAFKKKMKELESEAWEDFLDMTISQALLWAATNIEPEEKPSEIAAAEPYFIGSHSGASGAWVSGPQDIAPADYFWGYANMTTVKGLFA
>KJS83277.1
MARASLPQSVEKIEEVRIETDILIIGAGNAGCFAAIEAKRLNPDLKVTLMEKAHIDRSGCLAGGMDAINTYIKKDRTIEDFVRWSRSQAGGLIREDLTISMAEVLNKPIEEWEEWGMPIKYEEDGDEYKTRGKWDITISGSEMKVILAEKTRQTGCEIINRVVATNYLMEGNKVIGAIGFGVRDGKVYIIRAKATIIATGGAAGLYKPYQNDGNDSHHQLWYAPFNVGTGFAIGIRQGAEMTTFEMRWCATRTKDFNGPIDTISVGYKTPMINCKGEQILKTRYAHLGGDAAPRYIRANAPMDEWREGRGPCYVDTTHMTSDQIHDMKYDYLNERPSYVLFLASRAQDLKKEPIEIYGSDPYIVGGHTASGYWVDVKRATTLPGLYACGDVAGGTPNKFVGGCAAEGLLSARAAVDYVASVEQGSLNEEQISQEKDRIFAPGFRNISVGDGVKPREMEERLQRLMDEYAGGVHQFFRMNKEGLEYALRNLKILKDQVKYLIAIDLHELMDAHEVIDRLDVAQVLVHHLMYREETRWAGWQTRADFPEKNDQKFDCFVNSRYNPETGDVEMFTRAYEQIISGDRLKA
>KJS84379.1
MCAEKILPKTVDEIEVEVLETDFLIIGAGNAGCFAAIEAKRQNPDLKVTLMEKAYIDRSGCLAAGMDAINTYLKKDRTIEEFVKWSRSQAGGLIREDLAIKVAENLNKPAEEWEQWGLPIKKDEDSEEYKTRGKWDITIQGESMKPIIAEKVREYGCEILNRVTATNVLVSDDKVVGAIGFGVRNGKMYVVKAKATCIATGGAAGLYKTYQNDGIDSHHQLWYCPFNTGTGYAMGIRAGAEMTTFEMRWCATRTKDFNGPIDTISVGYKTPMINAKGEKILEKRYAHLGGEAAPRYIRANAPMEEWQEGRGPCFVDTRNMSDEDIKQMKTDYLNERPTYVLFLAARGQDLKKEPIEIYGNDPYIVGGHTASGYWVDTNWSTTLPGLFACGDVSGGVPNKFVGGCAAEGLLAAQGAVKYIAGLKSQPEVDEKQIEAEKARVYAPLFRMEQEGDGVQWREMEERMQRLMDEYAGGVHQFFRMTEEQLKYALKNIKMLQGQVKYLIAEDLHDLMSCHEVIDRLDVAEVLIHHLLFRKETRWPGWQTRVDYPEVNNEEFDCFVNSRKNQETDEIEMYKRPYEQILPGERLQP
>KJU85350.1
MEKETCTFSYCARPEIIEHETDILLIGGGMANCGAAFEGARWATPKGIKITLVDKAAMDRSGAVAMGLSAINTYMGENDPANYVKYVKGDLMGIIREDLVYDVGRHVDDSVHLFEEWGLPVWKRADDGHTMDGAQPAKKLSEGGKPVRSGKWQIMINGESYKVIVAEAAKKALEYNRQGTGVAQNLFERVFIVKLLPDPKDANRVAAAVGFSVRENKVYIFKAKAMLLCAGGAVNCFRPRSVAEGQGRAWYPIWNAGSTYAMAAQMGAELVLMENRFVPARFKDGYGPVGAWFLFFKAKATNALGEDYCVTHFEATKAKYGSYCSDPHKLGTAIRNHMMMIDMKAGKGPIYMNTHHAMAELAKTMDAKQIKHLEAEAWEDFLDMCIGQAGVWAGYNIDPSKTPSEIMPTEPYLLGSHAGCAGIWVSGPDDLGAPKEWNWGYNRMSTVKGLFTAGDGVGASGHKFSSGSHAEGRIAAKAMVALCLDEPNYKPELSKSVDELAGEIYLPYEVYEKYKNYSTDPHTNPHYIRPKMLQARLQKIMDEYVGGVSTWYMTSKTMLEKGLEQLVLLKEDSLKMAAADLHELMRCWENYHRIWAGESHARHILFREDSRYPGYYYRGDFDLVDDTNWKCFTISKYNNSTQQWELSKRDYVQLIPD
>KKM12193.1
MRSPEANRVHLVTELLIIGGGAAGCAAAVAAKEQCPDLDVTIVEKAHIERSGCLAAGVNALNAYLNPGETPESFLRYVKADAHGLVREDLVYTMARDLNQAARRLESWGLPVVKDEEGVYQARGPRSVSVHGERIKPLMAEAVRKAGVRVLNRVVATNYITDGNRVLGVYGFHARTGDFHVITAKKVICATGGAAGIYRPNNPGSARHKTWYPPFNAGAGYALGIRAGAEMTSFEMRFIALRVKDTMAPTGTVAQGVKAPQINSLGERYLRRYHPATTPVRLWATLEENIHGRGPCFLDTIRLTPEEGRRLKEAYLDMCPSMVLSWADRQREPGDEPLEITGSEPYLVGGHAQAGYWVDIHRRTTLDDLYAAGDVAGGAPKKYVTGSMVEGEIAARHAVAAIAGQEARLPDRERVEAEFRRVFAPLGREQGISPEELKEAMQKVMDEYAGGACSRYAVSSHGLMLAREKLRDLRGLEDNLVAGDYHQLMQCHEVVDRLEVARVVVEHLLHRRETRWPCYQTRLDHPERDDSRWLVFVNSRYERERGQVVMLERPVTEGCLYGSADLPAAL
>KKO19053.1
MGIFHIDTDILIVGGGAAGCFAAVEIYKKSPGCRVIIMEKAHIERSGCLAMGLNAINAYLHEGQTPDSYVAYVERQFEGIIRKDLVYSIVRGLNDAVKDVEKMGLPIEKNEDGTYKMRGKRSIRIFGERLKPILAEAVQKTPARVFNRVVATNFIYDNTRVCGAFGFGIRDGIFYAIRAKAVIVATGGASGIYKPHNAGEARHLLWYCPWNAGAGYAMGIRIGAEMTSFENRFIALRVKDVNAPTGTIAVGARSKQINARGEDYLEQYYKHWGGNKCLTQHRLLATIEEKKLGRGPCYLNTTTLTEEEERRLKEDFLNMNPQIVLLWATKEMNPRKKPVEICGTEPFLVGGHCQAGYWIDKDRRTTIPGLYAAGEVAGGAPKKYVSGSWVEARIAATTALEDIKEVHLVNPDEDAIRQEKTRVLQPLSRKTGILPSEARERLQKIMDEYAGGISMNYELHEERLLEARRLLTCLKDRMKDMLAVDRYSLVETLECIDRVDVARVLVEHLIYRKETRWACYQTRLDYPEKDNNRWLTFVNSVYNPKTDETLMIERPLCA
>KLU71422.1
MKKLQVKRLKSDILIIGGGTAGCYAALTIRREGDASVLIAEKANIKRSGCLAAGVNALNAYVTKGMIPDDYVDYAKKDANEIVREDLLLTMSERLNGVTEQLESLGLVILKDENGEYVTRGKRNIKINGENIKPLLADAVQGLKDVQVMNQVHIIDYIMKDNKILGAVGIGVEDPVIYVIEAKAVLCATGGAAGLYRPNNPGFSRHKMWYPPFNTGGGYAMGIRAGAEMTTFEMRFIALRCKDTIAPTGTIAQGAGAKQMNARGELYEEKYGISTSQRVYGTVKENLAGRGPCYLKTTGVSKERDLDLMKAYLNMAPSQTLKWIEEGKPPSAADVEIEGTEPYIVGGHTASGYWVDTKRRTTITGLYAAGDVAGGCPQKYVTGALAEGEIAAQAILEDLERCNAAALTENNDGLFEQVSIEKAKEIQEILENRPGLFSTEQLEEAMQKVMDTYAGGISNHYQYNGIQLNLAERKIKELMALAENLSAADMHEVMFVYELKERLVVCLTLIAHLRARRETRWNSFNENLDYPRKDPEWMKYVNSRMEDGEIKILYRKLTGRREQYEHNN
>KOR30284.1
MAGEFGSPEVIEEEVDILVIGGGMASCGAAYEIGPWVDAAKKAGVDIKVKIVDKAAMDRSGAVAQGLSAINTYIGPDQDPADYARMVSNDLMGITRDDLAYDLGRHVDESVHLFEEWGLPIWKLDENGERHDGSKGMTPLKDGGKPVRSGKWQIMINGESYKWIVAEAAKKAIGIDNVQERVFIVKLVNDKNDKNRVAGAVGFSVREHKLYVYKFKACLLVAGGCVNIFRPRSVGEGTGRAWYPVWNAGSTYAMAAEAGAELTMMENRFVPARFKDGYGPVGAWFLLFKAQATNAFGEVYMVKNKELLNDYPPYGQAAVPASCLRNHLMLKEMMEGRGPIYMDTVTALGKLKEVLSPREVKHLEAEAWEDFLDMCIGQCGIWAGENIEPEKKNSELMPTEPYLLGSHSGCCGIWVSGPEDLGAPTSESIPGQPEHLPQGWNWGYRSMTTVKGLFTAGDGVGASGHKFSSGSHTEGRIAAKAMVKFVMDHKDHKPELDTDVNTLIEEIYRPVRNFIEHKNYSTAIDVNPNYITPKMLQFRLQKIMDEYVAGVATYYRTNAHMLKVAEDKLEMLKEDALKMRAKDLHELLRAWENYHRILTAEAHMKHIQFREESRYPGFYYRMDKNFVDETNWKCFVNSVYDRNTKQWTCFKRAHKDLVDKSKLFKAAAH
>KOR32136.1
TRFGENNPEDHVRYARIDLMHMVREDLLFDMARHVDSTVHQFEEWGLPLMRNPETGAYQREGRWQIMIHGESYKPIVAEAAKKSADKIYNRICVTHLLMDESKENRVAGAVGFNVRTGNYHVFKSKAVVVAAGGASNIYKPRSVGEGAGRVWYAPWSSGSAYGLMIGAGAKMTQMENKIVLARFKDGYGPVGAYFLHLKTYTQNCLGEEYESKWFPALEEMVGKRYLDVAASHRSHRPIPTCLRNHAFISEVNAGRGPIHMVTMHSFQDPHLEEIGWHNFLGMTVGQAVLWAATDVDPKNENPELTTSEPYVMGSHATGCGAWCSGPEDVSPPEYFWGYNRMTTVEGLFGAGDAVGGTPHAFSSGSFTEGRLAAKAACKYIDDGKAEGIKVSEKQIEDRRAEVYKPLEHYRIYRNEIVAGTVNPNYINPRQGLDRLQKLMDEYCGGVTVSYMTNEKLLNIGLKKMKLLEEDLEKVAAENIHELLRAWELKHRHLASESVMHHTLFRKETRWPGYYYRGDAMKVDDDNWHVLTVSHRNPKTGEYTMEKAPCYHLVANDK
>KPA10706.1
MALPNKPKGEIKAIRDPEVEEREVDILIVGGGMAACGTAFEIKKWAGDKKILLCDKAAMERSGAVAQGLSAINTYIGDNTSDDYVRMVRNDLMGIVREDLIFDLGRHVDDSVHLFEEWGLPVWKKTDDNKNLDGKKGQKLGTLKSGAKPVRTGKWQIMINGESYKRIVAEAAKLALGEENILERVFIVELLLDANVENQIAGAVGFSTRENKVYIIKAKTMMVACGGAVNIYQPRSVGEGKGRAWYPVWNAGSTYTMCMKVGAELSMMENRFTPARFKDGYGPVGAWFLLFKAKALNGLGEVYVASDAAKKELESYAPYGTAAITPTCLRNHLMLFEMKAGRGPIIMDTVTALAELGKSMDKKELKHLESEAWEDFLDMTCGQANLWCATDTEPEKKNSEIMPTEPYLLGSHSGCCGLWVSGPNEDWVPASYKWGDGDKIYNRMTTVKGLFTSGDGVGCSGHKFSSGSHAEGRICAKSMSQYVRDHADFTPTLAQSNDELVDMVYKSVRLYLDNCEYTTDVDINPSYVKPSGMALRLMKATNEYGAGIATYYQTSSKNLEIVMELLQVMREDSEKMAAGDLHELMRVWEIYHRIWTVEAHLRHIQFRKETRYPGFYYQANHPQQDDENWFCFVNSKYDPKAEKWDVKKEEYVKIIPD
>KPJ63756.1
MGLTSADFEVVEVSTDLLIIGGGMSACGAAVEAKYWAGDDVKVLLVDKAAMERSGAVAQGLSAINTYPGWSRDENTHEDYIKYVSQDLMGVTREDLVWDMTTHVDGSVHLFEKWGLPIWKDAEGKYLHEGRWQIMIHGESYKCIVAEAAKMALGEENYLERIFIVKLLLDEKEPNRIAGAVGFSVRENKFYVFKCNAAIVCTGGAVHVFRPRAVGEGLGRTWYPPWSTGSTYAMMGEIGAKLTQMEVIFIPARFKDGYGPVGAWFLFFAAKATNFAGEEYMIKNAPEFEKWAPYGTIKPLPTCLRNHAMMIEMFSGRGPIFMRTDWAMQTIIEKEPKRVKEVESEAWEDFLDMTISQADIWCAYNIHPEKTPYEIMPAEPYFIGSHSGQGGAWASGDARISPPEYCWDYNGVNYNRMTTVNGLFGAGDAIGGNPHKFSSGSHAEGRIAAKNAIKFILNNKDFAPTPKGVDKAKEEVLRPLDTFDKNKAYGSLPDINPAYIRPRQMLYRIMKCMDEYAAGVGSMYRTNKALLETGLKLLELMKEDSEKLAAEDLHELMRCWENYHRIRTAEAHVRHKLFREETRWPGYYYRADFPDMDDANWRAFTVSQYDPATGEYAMEKVPYISVLK
>KPJ77011.1
MALPNKPKGELKAVKDPEFEEREVDVLIVGGGMAACGAAFEVKKWLQPDQTVLLVDKAAMERSGAVAQGLSAINTYIGKNSPDDYVRMVRNDLMGIVREDLIFDLGCHVDDSVHLFEEWGLPIWKKSAEGKNLDGKKGQTMGTLKAGAEPVRTGKWQIMINGESYKRVVAEAAKKGIGEDNILERVFIVELLVDKNKPNQIAGAMGFSVRENKVYLIKCKTALIACGGAVNIYQPRSVGEGKGRAWYPVWNSGSTYYLGMRVGAELSMMENRFTPARFKDGYGPVGAWFLLFKAKTLNGLGEAFAGSDAAKAELEKYAPYGTAAITPTCLRNHLMLFEMKEGRGPIIMDTVSALAALGETMDKKELKHLESEAWEDFLDMTCGQANLWCATNTEPEKKNSEVMPTEPYLLGSHSGCCGFWVSGPDLDWIPDAYKIKAANGKVYNRMTSVNGLFTAGDGVGCSGHKFSSGSHAEGRMCVKQMVRYAKDNADFKPEPTMSGSEVVDYVYKFVRTYLEHCKYTTADDVNPNYMKPEGMMYRLMKATHEYGAGTATYYQTSSKNLEIVMDLLATMREDCEKLAAGDLHELMRGWEILHRIWTVESHLRHIQFRKETRYPGFYYQADFPGQDDANWFCFVNSKFDPKEQKWDIFKKDYVKIIPD
>KPJ93694.1
MPNFETVTVETDLLICGGGMAACGAAVEAAYWAKKHGLKVTVVDKAAMDRSGAVAMGLSAINQYVDLNSGNNTLNDYIDYVRNDLMGITREDLVASIARHVDSTVHLFEKWGLPIWKDQDGNYVHEGRWQLMINGESYKVIVAEAAKNALAEAGGEYFERVFITHPLMDGDKCVGAIGFSVRENKVYVFKAKATLVAMGGAVHVFKPRSTGEGFGRSWYPPFNSGASAFFTIYAGAEMTCQEVRFIPVRFKDAYGPVGAWFLLFKSIATNAYGGNYMQDNAAELDKWEPYGKVKPRPANIRNWLMMLDVMEGKSPIYMQTADAIKAIADKAPDEKAAKKKLKELEAEAWEDFLDMTISQAILWAATNVEPERKPSEIMACDPYFIGSHSGASGAWVSGPEDLQTAETKAEYFWGYPHMTTVKGMFAAGDASGASSHKFSSGSHAEGRIAAKGAISYIVDNNTPPKVDQKQVDALTEEILKPLDTFEQFKGATTDPNINPNYIRPTQFMYRLQKIMDEYSGGVSSQFKTNDKLLEKGMELLGYLKEDAAQLAAENLHELMRCWENVHRMYQADAHMRSILFREETRWPGYYFRADKPNMDDKNWLAFCNCVYKRDTGEWEMIKRPVKRITA
>KPJ94912.1
MGYKTIIEDNIDILVAGAGLGGTGAAFEARYWGKDKKIVIAEKANIDRSGAVAQGLYAINCYMGTRFGENNPEDHVRYARIDLMGMVREDLAFDMARHVDSTVHNFEEWGLPIMRNTKTGAYLREGRWQIMIHGESYKPIVAEAAKKSADKVYNRVCLTHLLMDESKENRVAGAVGFNVRTGNYHVFKSKTVICGAGGASNIFKPRSVGEGAGRVWYAPWSSGSAYGLMIEAGAKMTQMENRIVLARFKDGYGPVGAYFLHLKTYTQNAYGEEYESKWFPELQERVGIEYLDPEASHTTHRPIPTCLRNHAIISEVNAGRGPIHMVTMEAFQDPHLEEIGWHNFLGMTVGQAVLWAATDVDPKHENPELTTSEPYVMGSHATGCGAWCSGPEDVSPPEYFWGYNRMTTIEGLFGAGDAVGGTPHAFSSGSFTEGRLAAKAACKYIDDGKAEGIRVTEAQINRRKEQIYKPLETYRVYSNEVVAGSVNPNFINPRQGLDRLQKLMDEYCGGFGVNYMTNDKLLNIGLKKMYILGQDLEKVAASDIHELLRAWELKHRFLTSEAVFHHTLFRKETRWPGYYYRGDAMKLDDENWHVLTVSRRDPKTGEYFMEKAPLYHLVGDIEDKDLAKLKAEGHH
>KPK03700.1
MAYKTIVEDGIDILVVGAGLGGTGAAWEARFWGQNKKIVIAEKANIDRSGAVAQGLYAINCYMGTRWGENNPEDHVRYARIDLMGLVREDLLFDMARHVDSTVHQFEEWGLPIMKDPKTGRYLREGRWQIMIHGESYKPIVAEAARKSADKIFNRICVTHLLMDDGKQNRIAGAVGFNVRTGDYHVFKAKTVICGAGGASNIFKPRSVGEGSGRTWYAPWSSASAYGLMIDAGAKMTQMENRIVLARFKDGYGPVGAYFLHLKTYTQNGLGEEYESKWFPELQKMVGKEYLDPEASHLTHRPIPTCLRNHALISEVNAGRGPIHMVTMRAFQDPHLEEVGWENFLGMTVGQAVLWAATDVDPKNENPELTTSEPYVMGSHATGSGAWCSGPEDVSPPEYFWGYNRMTTIDGLFGAGDAVGGTPHAFSSGSFTEGRLAAKAACKYIDDGKAEGIVVSEEQINRRRKEIYKPLEHYKVYRNAIVAGDVNPHYINPKQGLDRLQKLMDEYCAGMSVNYMTNEKLLNIGLKKLAIMEEDLESLAAKDIHELLRAWELKHRHRAAECVTQHTLFRKETRWPGYYYRGDAMKVDDANWHVLTVSRRDPKTGEYTMEKAPCYHLVGEGE
>KPK15884.1
GGTGAAWEARFWGQDKKIVIAEKANIDRSGAVAQGLYAINCYMGTRWGENKPEDHVRYARIDLMGLLREDLQFDMARHVDSTVHQFEEWGLPIMKDPKTGRYLREGRWQIMIHGESYKPIVAEAARKSADKIFNRICVTHLLMDDSKENRVAGAVGFNVRTGDYHVFKSKTVICGAGGASNIFKPRSVGEGSGRTWYAPWSSASAYGLMINAGAKMTQMENRIVLARFKDGYGPVGAYFLHLKTYTQNGLGEEFESKWWPELQKMVGKEYLDPESFHLTHRPIPTCLRNHALISEVNAGRGPIHMVTMRAFQDPHLEEVGWENFLGMTVGQAVLWAATDVDPKNENPELTTSEPYVMGSHATGSGAWCSGPEDLSPPEYFWGYNRMTTIEGLFGAGDAVGGTPHAFSSGSFTEGRLAAKAACQYIDDGKAEGIVVSEAQIARRKEEIYKPLEHYRIYRNAIVAGSVNPHYINPEQGLVRLQKLMDEYCGGMSVNYMTNEKLLNIGLKKLRIMEEDLESLAAKDIHELLRAWELKHRHRAAECVTQHTLFRKETRWPGYYYRGDAMKVDDENWHVLTVSRRDPKTGEYTMEKAPCYHLVGDNE
>KPK16323.1
MSSDLLILGGGFSACGAATEASYWAKKNGLKVVMVDKAALDRSGAVAMGLSAINQYVGIGSGDNTAEEYVQYVRQDLMGVSREDLVYNIARHVDSTVHLFEKWGLNIWTDEEGKYVHEGRWQLMINGESYKVIIAEAAKNALNDAGGELIERVFIVEPLMDGNKCVGAVGFSTRENKFYVFKAKAVITCLGGAVHVFRPRSVGEGFGRSWYPPFNSGSSAYFTIRAGAEMTCQEVRFIPVRFKDAYGPVGAWFLLFKSRAISAVGGDYMVEHVEELKNWAPYGLAKPIPANLRNYLGMIDTDAGKGPLYMETDEAIQKIAEEYKDDPKAFKKKMKELESEAWEDFLDMTISQAILWASLNVKPEEKHSEIAACEPYFIGSHSGASGAWVSGPEDLDTPYKWGYTNMTTAEALFAAGDASGASSHKFSSGSHTEGRIAGKQAIKYILEKGAEPKVDMGKVEELKKAILAPFDLFENNKGKYSDPEVNTEYIMPRQFLHRLQKIMDEYAGGVTSAFKTSKALLERGLELMGMLKEDSDKQAARDLHELMRVWENIQRMWIAESHLRTMLFREETRWPGYYFRSDTPKMDDDNWLCFVNCRWDPNSGEWEMTKKDIWTMPGV
>KPK21888.1
MALPNKPTGEVLCKRDPEVEEREVDILIVGGGMAACGSAFEVKKWSGDKKVLLVDKAAMERSGAVAQGLSAINTYIGENSPVDYAKMVANDLMGITRDDLCYDLGRHVDDSVHLFEEWGLPIWKKSAEGKNLDGKKGLEVGSLKSGAQPVRTGKWQIMINGESYKCIVAEAAKKALGEENILERVFIVKLLLDANKENTIAGAVGFSVRENKVYVIKCKAMMVACGGAVNIYMPRAQGEGKGRAWYPVWNSGSTYTMCAQVGAELTMMENRFTPARFKDGYGPVGAWFLLFKAKTLNGLGENYAASDFSKKELEKYAPYGLAAVTPTCLRNHLMLAEMKAGRGPIIMDTVTALAELGKSMDAKELKHLESEAWEDFLDMTCGQANLWCAQDCEPEKKNSEVMPTEPYLLGSHSGCCGIWVSGPDEPWVPDHYKWGYNRMTTVNGLFTAGDGVGASGHKFSSGSHAEGRIAIKAAVKYVRDHADFAPALKASTQELVDEVYQPVRLFLDNFKYTTAVDINPNYLKPSGFAMRLMKATNEYGGGWMTYYQTSEKALEMLMDLFKVMHEDSMKLGAGDLHELMRCWEMRHRLWTVEAHCRHIQYRKETRYPGFYYNADHPGQDDENWFCFTNSKYDPKTGQWECKKVPHVKIFK
>KPK25203.1
MALPNKPLGELPAVANPEIAEHECDILIVGGGMAACGTAFEVKKWAPADMKIILVDKASMERSGAVAQGLSAINTYIGENPIENYVKMVRNDLMGVIREDLVYDLGRHVDDSVHLFEEWGLPVWKIAEDGSNLDGANPAPKLTEGGKPVRTGKWQIMINGESYKCIVAEPAKTALGEENCLERVFIVKLLLDKNTPNKIAGAVGFSTRENKVHVFKCKTMVVACGGAVNIFRPRSTGEGKGRAWYPVWNAGSTYTMCAQVGATLTMMENRFTPARFKDGYGPVGAWFLLFKAKVQNGLGEFYANSDAVKDELGKFMPYGASAVTPTCLRNHLMLNELKAGRGPIYMATDVALNAFLDNARAEGKDEKEVKKFWKHLESEAWEDFLDMSVGQAGLWAGMNIEPENVGSEIMPTEPYMLGSHSGCCGIWVSGPEEDWVPTIDGPRSHQYKWGYNRMTTVDGLFTAGDGVGASGHKFSSGSHAEGRIVAKQMVKYCRDNAGFTPELKQTAQELADEIYAPVKRYLEHVGKSTAADVNPNYCKPAGLMMRLMKATDEYGGGVATYYMTSGKLLNICLDLLQMMREDAELMAAGDLHELMRAWENYHRIWCVETHIRHIEFRKESRYPGFYYRSDYPTCDDENWKVFVNSTFDPETKEWKCEKVNCVNIIETEPWI
>KPK25343.1
MALPNKPLGELPAVANPEIAEHECDILIVGGGMAACGAAFEVKKWAPADMKITLVDKASLERSGAVAQGLSAINTYIGENPIENYVKMVRNDLMGVIREDLVYDLGRHVDDSVHLFEEWGLPVWKIAEDGSNLDGAKPAPKLTEGGKPVRTGKWQIMINGESYKCIVAEPAKTALGEENCLERIFIVKLLLDKNTPNKIAGAVGFSTRENKVHVFKCKTMVVACGGAVNIFRPRSTGEGKGRAWYPVWNAGSTYTMCAQVGATLTMMENRFTPARFKDGYGPVGAWFLLFKAKVQNGLGEFYANTDAVKGELEKFMPYGASAVTPTCLRNHLMLNELKAGRGPIYMATDVALNAFLDAAREAGKDEKEVKKFWKHLESEAWEDFLDMSVGQAGLWAGMNIEPENVGSEIMPTEPYMLGSHSGCCGIWVSGPEEDWVPTIDGPRSHQYKWGYNRMTTVDGLFTAGDGVGASGHKFSSGSHAEGRIVAKQMVKYCKNNADYKPELKQTAQELADEIYAPVKRYLEHVGKSTAADVNPNYCKPAGLMMRLMKATDEYGGGVATYYMTSGKLLNICLDLLKMMREDAELMAAGDLHELMRAWENYHRIWCVETHIRHIEFRKESRYPGFYYRSDYPTCDDENWKVFVNSTFDPETKEWKCEKVNCVNIIETEPWI
>KPK37895.1
MDRAQIDDQNLLFTQDALVEEEVDILLIGGGMACCGAATEIMRWAHGTDLKIKLVDKAALDRSGAVAQGLSAINTYMGENDPTDYVRYVRGDLMGITREDLVFDVGRHVDSSVHLYKWIVAEAAKKALGMENIQERVFIVRLINDKNDPTRVAGAAGFSVREDKIYIYKFKACLLAAGGAVNVFRPRSVGEGTGRAWYPVWNAGSTYAMAAETGAELTLMENRFVPARFKDGYGPVGAWFLLFKAQAFNAAKEDYQTKNFSDLANYGYEIYASGAKMGTCLRNHLMMKEMKEGRGPIFMDTPTAMAKLAENMTPKEMKHLEAEAWEDFLDMTIGQCGVWAGENIEPDKEMSELMPTEPYLLGSHAGCAGIWVSGPEDVPGTPAHYHWGYNRMTTVKGLFTAGDGVGASGHKFSSGSHAEGRIAAKGLVKFALDNKDWKPELARTTDELVEEIYRPVRNYLEHKDYTTAIDVNPHYITPKMLQFRLQKIMDEYVAGIATYYQTNAAMLGVAERKLGMLKEDSLKMRAKDLHELLRAWENYHRILAAEAHMKHIEFREESRYPGYYYRADFMNLDDKNWKCFVNSTYNRDTGEWSLKKVQYVQLVKPAEGEPAGMSNPGAAV
>KPK37926.1
MPNFETVTVETDLLICGGGMAACGAAVEASYWAKKHGLKVTVVDKAAMDRSGAVAMGLSAINQYVDLNSGNNTLKDYVDYVRNDLMGITREDQVANIARHVDNTVHLFEKWGLPIWKDQDGNYVHEGRWQLMINGESYKVIVAEAAKNALAEAGAEYYERVFLTHPLIDGDKCVGAIGFSVRENKVYVFKAKATLVAMGGAVHVFKPRSTGEGFGRSWYPPFNSGASAFFTIYGGAEMTCQEVRFIPVRFKDAYGPVGAWFLLFKSIATNAQGGNYMAERKDELENWAPYGKVKPVPANLRNYLMLLDVEEGKSPIYMQTSDAIKKIADSAPDEKAAKKKLKELEAEAWEDFLDMTISQAILWAATNVEPDKMPSEIMACDPYFIGSHSGASGAWVSGPEDLQTAETKDEYFWGYANMTTVKGMFAAGDASGASSHKFSSGSFTEGRIAAKSALAYVVDNNTAPKVDQGQVDELTKAILKPIENYEQHKGATTDPEINPNYIRPKQYMYRLQKIMDEYAGGVSSQFKTSDKLLERGMELLGYLKEDAEHLAASNLHELMRCWENVHRLYQADAHMRSILFREETRWPGYYFRADKPKMDNDNWLAFCNCTYDKGTGEWTMKKRPVKYIV
>KPK50073.1
MGYKTIVEDNIDILVAGAGLGGTGAAFEARYWGKDKKIVIAEKANIDRSGAVAQGLYAINCYMGTRFGENKPEDHVRYARIDLMGMVREDLAFDMARHVDSTVHNFEDWGLPIMRNEKTGAYLREGRWQIMIHGESYKPIVAEAAKKSADKVYNRVCITHLLMDEAKENRIAGAVGFNVRTGNYHVFKAKTVICGAGGASNIFKPRSVGEGAGRVWYAPWSSGSAYGLMIGAGAKMTQMENRIVLARFKDGYGPVGAYFLHLKTYTQNAYGEEYESKWFPDLQKLVGVEYLDPEASHRTHRPIPTCLRNHAIINEVNAGRGPIYMVTMEAFQDPHLEEIGWHNFLGMTVGQAVLWAATDVDPKYENPELTTSEPYVMGSHATGCGAWVSGPEDLSPPEYFWGYNRMTTVEGLFGCGDAAGGTPHAFSSGSFTEGRLAAKAACKYIDDGKAEGIRVSDEQIQRRKEEIYKPLETYRVYSNEVVAGTVNPNFINPRQGLDRLQKLMDEYCGGFGVNYMTNDKLLNIGLKKMAILGEDLDKVAASDIHELLRAWELKHRFLTSESVFQHTLFRKETRWPGYYYRGDAMKLDDKNWHVLTVSRRDPKTGEYTMEKAPLYHLVGEVEDKDLAKLKAEGHH
>KPK65885.1
MPDFETVTVETDLLICGGGMAACGAAVEASYWAKKNGLKVTLVDKAAMDRSGAVAMGLSAINQYVDLNSGNNTLKDYIDYVRNDLMGITREDLVASIARHVDSTVHLFEKWGLPIWKDKEGNYVHEGRWQLMINGESYKVIVAEAAKNALAEAGGEYFERVFITHPLVKDGKCVGAIGFSVRENKIYVFKAKATLVAMGGAVHVFKPRSTGEGFGRSWYPPFNSGASAFFTIYGGAEMTCQEVRFIPVRFKDAYGPVGAWFLLFKSIATNAEGGDYMKDNAAELDKWEPYGKVKPRPANIRNWLMMLDVMDGKSPIYMQTADAIKKIADQAPDEKAAKKKLKELEAEAWEDFLDMTISQAILWAATNVEPERKPSEIMACDPYFIGSHSGASGAWVSGPEDLQTDETKSEYFWGYPHMTTVSGMFAAGDASGDSSHKFSSGSHAEGRIAAKAAISYVIDNPDAPVVDQAEVDALKTEILKPLETFEAHSSMTTDADINPNYIRPTQFMYRLQKIMDEYAGGVSSQFKTSDKLLEKGQELLAFLKEDADKLAASNLHELMRCWENVHRVYQADAHMRSILFREETRWPGYYFRSDKPSMDNDNWLAFCNCTYDRNTGDWNMMKKPVKYITQ
>KPK71810.1
MAGTFEKPEIVQEEVDILLIGGGMACCGAGYEIMRWADAAKAEKGIDLKIKLVDKAAMDRSGAVAQGLSAINTYIGSEQDPADYARMVSNDLMGITRDDLAYDLGRCVDDSVHLFEEWGLPIWKTDENGERHDGSKGLPALKDGGKPVRSGKWQIMINGESYKWIVAEAAKKALGTERIAERIFIVHLINDKNDKNRIAGAAGFSARENKIVIYKAKAILLAAGGCVNLFRPRSVGEGTGRAWYPVWNAGSTYAMAAEAGAELTMMENRFVPARFKDGYGPVGAWFLLFKAQATNATGEVYMVKNKELLNDYPPYGQAAVPASCLRNHLMLKEMKEGRGPIYMDTVSALAKLKETLSPREVKHLEAEAWEDFLDMCVGQCGIWVGENVEPEKKNSELMPTEPYLLGSHSGCCGIWVSGPTDLGAPTTEDHPDASKIPAHLPKGWNWGYRSMTTVKGLFTAGDGVGASGHKFSSGSHAEGRICAKSMVQYCVDNKDLKVEFEETPEQIAELIWKPVRNYLQHKDYTTAIDINPHYITPKMLQFRLQKIMDEYVAGVATYYNTNATMLKVAEEKLEYLKEDAQKMRAKDLHELLRAWENYHRILTAEAHMKHIQFREESRYPGFYYRTDKNFVDEKNWHCFVNSVYDKTTHKWNCFKRAHVDLVDKSKLFKAAAH
>KPL12537.1
MSITDNFETVEIQTDILILGGGMAACGAAYEAAHWAKPHNLRVTLVDKASMDRSGAVAMGLSAINMYLGLKEGTNTLGDYVKYVKNDLMGIARDDLVANIGRHVDASVHLFEKWGLPIWKGENGKYVNEGRWQIMIHGESYKTIVAEAAKNALAELGDSGQYFERVFITDPIMEGNRCKGAVGFSVRDNKVYIFRAKSVLAAMGGAVHIFKPKSVGEGLGRSWYPPFNSGASAYFTLKAGAEMTCQEVRFVPVRFKDAYGPVGAWFLLFQAQATNAMGENYMQTRAAELEKWAPYGLAKPTPANLRNYLMMLEIEDGKSPIYMRTDEAIKKIVESMPDEIEAKRKLKELEKEAWEDFLDMTVSQALLWASMNIKPEEKPSEISACEPYFISSHSGASGAWISGPEDLAPDPYKWGYPNMTTVDGLFAAGDASGASSHKFSSGSFTEGRIAAKAAASFCVDHPDAPFLPGEKIKDLKQGILQPLELFENHKGYTQDDDINPHYIKPHMFMFRLQKIMDEYAGGASSGFKTSAPLLEKGLEHLQMLKEDAARLAAEDTHELMRCWENIHRVWQAESHIRTMLFREETRWPGYYFRSDFPDMSTDWKVFANCRWNPDTDEWELMKRDVIDLVE
>KPL20190.1
MAACGAAYEAAHWAKPHNLRVTLVDKASMDRSGAVAMGLSAINMYLGLKEGTNTLGDYVKYVKNDLMGIARDDLVANIGRHVDASVHLFEKWGLPIWKGKNGKYVNEGRWQIMIHGESYKTIVAEAAKNALAELGDSGQYFERVFITDPIMEGNRCKGAVGFSVRDNKVYIFRAKSVLAAMGGAVHIFKPKSVGEGLGRSWYPPFNSGASAYFTLKAGAEMTCQEVRFVPVRFKDAYGPVGAWFLLFQAQATNAMGENYMQTRAAELEKWAPYGLAKPTPANLRNYLMMLEIEDGKSPIYMRTDEAIKKIVESMPDEIEAKRKLKELEKEAWEDFLDMTVSQALLWASMNIKPEEKPSEISACEPYFISSHSGASGAWISGPEDLAPDPYKWGYPNMTTVDGLFAAGDASGASSHKFSSGSFTEGRIAAKAAASFCVDHPDAPFLPGEKIKDLKQGILQPLELFENHKGYTQDDDINPHYIKPHMFMFRLQKIMDEYAGGASSGFKTSAPLLEKGLEHLQMLKEDAARLAAEDTHELMRCWENIHRVWQAESHIRTMLFREETRWPGYYFRSDFPDMSTDWKVFANCRWNPDTDEWELMKRDVIDLVE
>KPL27593.1
MAGTFEKPEIVQEEVDILLIGGGMACCGAGYEIMRWADAAKAEKGIDLKIKLVDKAAMDRSGAVAQGLSAINTYIGSEQDPADYARMVSNDLMGITRDDLAYDLGRCVDDSVHLFEEWGLPIWKTDENGERHDGSKGLPALKDGGKPVRSGKWQIMINGESYKWIVAEAAKKALGTERIAERIFIVHLINDKNDKNRIAGAAGFSARENKIVIYKAKAILLAAGGCVNLFRPRSVGEGTGRAWYPVWNAGSTYAMAAEAGAELTMMENRFVPARFKDGYGPVGAWFLLFKAQATNATGEVYMVKNKELLNDYPPYGQAAVPASCLRNHLMLKEMKEGRGPIYMDTVSALAKLKETLSPREVKHLEAEAWEDFLDMCVGQCGIWVGENVEPEKKNSELMPTEPYLLGSHSGCCGIWVSGPTDLGAPTTEDHPDASKIPAHLPKGWNWGYRSMTTVKGLFTAGDGVGASGHKFSSGSHAEGRICAKSMVQYCVDNKDLKVEFEETPEQIAELIWKPVRNYLQHKDYTTAIDINPHYITPKMLQFRLQKIMDEYVAGVATYYNTNATMLKVAEEKLEYLKEDAQKMRAKDLHELLRAWENYHRILTAEAHMKHIQFREESRYPGFYYRTDKNFVDEKNWHCFVNSVYDKTTHKWNCFKRAHVDLVDKSKLFKAAAH
>KRO56576.1
MGNHKTHYEDCDILVVGGGMAGTGATFEARHWGRDMKIICVEKANIDRSGAVAQGLYAINCYMGMQWGENQPEDHVRYARNDLMGMVREDLGYDMARHVDSTVHMFDEWGLPMMKNEKTGRYLREGKWQIMIHGESYKPIVAEAAKKSADKIYNRIMITHLLMDEAQDNRIGGAVGFNMRTGDFHVFRAKAVIVAAGGASHIFKPRSVGEGMGRTWYAPWSNGSAYALPIAAGAKMTQMENRIVLCRFKDGYGPVGAYFLHLKTYTQNANGENYEKKWYEQTKELVGEYIDHHPTPTCLRNHAFIQEVAAGGGPIHMVTTEAFQDPHLETVGWENFLGMTVGQAVVWASQNIDPKYTNPELTTSEPYVMGSHATCSGAWVSGPEDLSPPEYFWGYNRMLTIDGLFGAGDTVGGSAHKFSSGSFTEGRLAAKAAVKYIEDKKADGIKVSDKQCEDFKKAVYKPLENYTIGRNEITGGTVSPSYISPIQGLQRLQKIMDEYVGGITSNYMTNGNMLKRGLELLDWLQEDLENIGAEDYHQLMRAWELKHRALTSQCVTEHTLFREETRWPGYYYRGDHMKLDDENWHCLTVSRRDPQTGKFTLEKVPVYHIVDENEKKKAS
>KRO59997.1
MGNHKTHYEDCDILVVGGGMAGTGATFEARHWGRDMKIICVEKANIDRSGAVAQGLYAINCYMGMQWGENQPEDHVRYARNDLMGMVREDLGYDMARHVDSTVHMFDEWGLPMMKNEKTGRYLREGKWQIMIHGESYKPIVAEAAKKSADKIYNRIMITHLLMDEAQDNRIGGAVGFNMRTGDFHVFRAKAVIVAAGGASHIFKPRSVGEGMGRTWYAPWSNGSAYALPIAAGAKMTQMENRIVLCRFKDGYGPVGAYFLHLKTYTQNANGENYEKKWYEQTKELVGEYIDHHPTPTCLRNHAFIQEVAAGGGPIHMVTTEAFQDPHLETVGWENFLGMTVGQAVVWASQNIDPKYTNPELTTSEPYVMGSHATCSGAWVSGPEDLSPPEYFWGYNRMLTIDGLFGAGDTVGGSAHKFSSGSFTEGRLAAKAAVKYIEDKKADGIKVSDKQCEDFKKAVYKPLENYTIGRNEITGGTVSPSYISPIQGLQRLQKIMDEYVGGITSNYMTNGNMLKRGLELLDWLQEDLENIGAEDYHQLMRAWELKHRALTSQCVTEHTLFREETRWPGYYYRGDHMKLDDENWHCLTVSRRDPQTGKFTLEKVPVYHIVDENEKKKAS
>KRO64522.1
MGNHKTHYEDCDILVVGGGMAGTGATFEARHWGRDMKIICVEKANIDRSGAVAQGLYAINCYMGMQWGENQPEDHVRYARNDLMGMVREDLGYDMARHVDSTVHMFDEWGLPMMKNEKTGRYLREGKWQIMIHGESYKPIVAEAAKKSADKIYNRIMITHLLMDEAQDNRIGGAVGFNMRTGDFHVFRAKAVIVAAGGASHIFKPRSVGEGMGRTWYAPWSNGSAYALPIAAGAKMTQMENRIVLCRFKDGYGPVGAYFLHLKTYTQNANGENYEKKWYEQTKELVGEYIDHHPTPTCLRNHAFIQEVAAGGGPIHMVTTEAFQDPHLETVGWENFLGMTVGQAVVWASQNIDPKYTNPELTTSEPYVMGSHATCSGAWVSGPEDLSPPEYFWGYNRMLTIDGLFGAGDTVGGSAHKFSSGSFTEGRLAAKAAVKYIEDKKADGIKVSDKQCEDFKKAVYKPLENYTIGRNEITGGTVSPSYISPIQGLQRLQKIMDEYVGGITSNYMTNGNMLKRGLELLDWLQEDLENIGAEDYHQLMRAWELKHRALTSQCVTEHTLFREETRWPGYYYRGDHMKLDDENWHCLTVSRRDPQTGKFTLEKVPVYHIVDENEKKKAS
>KRO75059.1
MANHKTHYEDCDILVVGGGMAGTGATFEARHWGRDMKIICVEKANIDRSGAVAQGLYAINCYMGMQWGENQPEDHVRYARNDLMGMVREDLGYDMARHVDSTVHMFDEWGLPMMKNEKTGRYLREGKWQIMIHGESYKPIVAEAAKKSADKIYNRIMITHLLMDEAQDNRIGGAVGFNMRTGDFHVFRAKAVIVAAGGASHIFKPRSVGEGMGRTWYAPWSNGSAYALPIAAGAKMTQMENRIVLCRFKDGYGPVGAYFLHLKTYTQNANGENYEKKWYEQTKELVGEYIDHHPTPTCLRNHAFIQEVAAGGGPIHMVTTEAFQDPHLETVGWENFLGMTVGQAVVWASQNIDPKYTNPELTTSEPYVMGSHATCSGAWVSGPEDLSPPEYFWGYNRMLTIDGLFGAGDTVGGSAHKFSSGSFTEGRLAAKAAVKYIEDKKADGIKVSDKQCEDFKKAVYKPLENYTIGRNEITGGTVSPSYISPIQGLQRLQKIMDEYVGGITSNYMTNGNMLKRGLELLDWLQEDLENIGAEDYHQLMRAWELKHRALTSQCVTEHTLFREETRWPGYYYRGDHMKLDDENWHCLTVSRRDPQTGKFTLEKVPVYHIVDENEKKKAS
>KRT62353.1
MNAPEVEVVETDLLILGGGMAGCGAAYEAGYWGRARGLRTTIVEKAAVERSGAVAMGLSAINCYMGMRWGENQPEDFVRYVRQDLMGLCREDLVYDIARHVDASVHQFEEWGLPIFKNEDGRYKREGRWQIMIHGESYKPIVAEAAKGAIGPENVYERIFVSHVLKDPGTGRASGAIGFSVRENKIFVFKARAVISSAGGATGVFRPHAVGEGLGRIWYAPWNTGSAYSLMIKAGATMTQMEHRLVVTRFKDGYGPVGMWFLLFKGKVKNAYGELYEETQAAALDEFPPYGAARPIPTPLRNHQMLRDQAQGRGPHYMRTDEALQARTAGLDPKAIREIESDAWEDFLDMTMSQALLWASNNIDPAVDPSELVLTEPYLMGSHSSATGAWVSGPEDLSPPDYFWGYNRMTTVPGLFAAGDGVGGSAHKFSSGSYAEGRLAAKGAIAYITDNPDRPRVDDEQVQGIVQELFQPYRVFEENQGASTSAAVNPNYFDPKQGLLRLQKVMDEYVAGLSAKYITNEPTLQRGLQLLGLFKEDMGQVAARDRHELLRCWELWDRIWCAEAHARHILFRKETRWPGYYYRGDYPKLDDENWKVFVNSRYDAQTGEWALATEPHHSIVP
>KRT72529.1
MVQPEIETVETDVLVLGGGMAGCGAAYEAAYWAKTKGLKVAIVEKAAIERSGAVAMGLSAINLYLGMRWNQNKPEDFVHYVRQDLMGLSREDLVYDIARHVDSSVHLFEEWGLPIFKNADGTYKREGRWQIMIHGESYKPIVAEAAKTAVGDGNVYERIFAARLLLDAKDPSKIAGAVGFSVRENKIYVFKAKAVIVTAGGATGVFRPHSHGEGLGRIWYAPWNTGSAYSMMIQAGAKMTQMEHRLVVARFKDGYGPVGMWFLLFKAVLKNAKGELVEQKWADLLKEWEPYGSGKPIPTPLRNHQMMADFRAGGAPFYLMTDEAMQRMFQEAGNDPKKIREIEADAWEDFLDMTMSQALIWASDNIDPAKAPTEVVLTEPYLMGSHASGTGAWVSGPEDIAPKEYFWGYNRMTTIKGLFAAGDGVGGSAHKFSSGSHVEGRLAGKAAVAYILDNGATPTVDEGQIQAIKAELWKPFENYEKGKSGSTKDDINPNYLFPKMALHRLQKIMDEYAGGQGSQYITTEHMLQKGLDRLKVFKEDLQKQAARDLHDLLRCWEVWDRTWCAEAHMRHMLFRPETRWPGYYYRADYPTLDDKNWKVFVNSRYDASKGEWQLEKVPFLTNVS
>KUJ93476.1
MVYYPKKYELYKADEVPTEVVETDILIIGGGFSGCGAAYEAAYWAKLGGLKVTLVEKAAVERSGAVAQGLSAINTYIDLTGRSERQNTLEDYVRYVTLDMMGLAREDLVADYARHVDGTVHFFEKWGLPIWKTPDGKYVREGQWQIMIHGESYKPIIAEAAKMAVGEENIYERVFIFELLKDKNDPNAVAGAVGFSVREPKFYVFKAKAVILATGGATLLFRPRSTGEAAGRTWYAIFDTGSGYYMGLKAGAMLTQFEHRFIPFRFKDGYGPVGAWFLFFKCKAKNAYGDLYIETRADELKKYEPYGTATPTPTPLRNHQVMLEIMDGNQPIYMHTEEALAELAGGDKKKLKHIYEEAFEDFLDMTVSQALLWACQNIDPQEQPSEAAPAEPYIMGSHSGEAGFWVCGPEDLMPEEYAKLFPLKYNRMTTVKGLFAIGDCAGANPHKFSSGSFTEGRIAAKAAVRFILEQKPNPEIDDAVVEELKKKAYAPMERFMQYKDLSTADDVNPEYILPWQGLVRLQKIMDEYAAGIATIYKTNEKMLQRALELLAFLKEDLEKLAARDLHELMRAWELVHRVWTAEAHVRHMLFRKETRWPGYYYRTDYPELNDEEWKCFVCSKYDAEKDEWTFEKVPYVQVIEWSF
>KUJ96951.1
MPQIPAKAKPLGLPLAEPEIVEIKTDVLLVGGGMGACGAAFEAKRWADKYGVKVLLVDKAALERSGAVAQGLSAINTYLGENDPDDYVRMVRTDLMGIVREDLIFDLGRHVDDSVHLFEEWGLPVWVTLEDGKRVDGATAKKKGLAIRNGAKPVRSGRWQIMINGESYKCIVAEAAKNALGEYREEDGKGTGYLERIFVVKLLLDANQPNRIAGAVGFSVRENKVYIFKTNAMLVACGGAVNVYRPRSTGEGMGRAWYPVWNAGSTYTLCSQVGAEMTMMENRFVPARFKDGYGPVGAWFLLFKAKATNAFGEDYCQTNRDMLKQYEEKGYAHGPIIPTCLRNHMMLKEMKEGRGPIFMDTATALQETFKTLDKKEQKHLEAEAWEDFLDMCVGQANLWACLNIEPEKVGSEIMPTEPYLLGSHSGCCGIWVSGPDEEWVPEEYKIKADNGKVYNRMTTVNGLFTCADGVGASGHKFSSGSHAEGRIAGKQLVRWAVDHKDFVPTLKESAEELAKLVYKPYYNFLEHKDITTAPDINPKYITPRNFMFRLIKATDEYGGGVATYYVTSEKLLERCEELLDMLEEDSEKLCARDLHELLRAWENYHRLWTVRLHILHIKFRKETRYPGFYYRADFMDLNDEEWKCFTNSQFNPETGEIKFFKRPYIQIIPDPMHP
>KUJ97779.1
MPKIWFYNPGLACAEPEIVEKETDILIVGGGMAACGAAVEAVQWAKPHGLRILLCDKAAMERSGAVAMGLSAINTYIGENKPDDYVRMVRCDLMGIVREDLVFDVGRHVDDTVHCFEEWGLPIWKKDPNTGKTLDGAEAKAKGLTLKNGAQPVRSGRWQIMINGESYKVIVAEAAKNALASYDKAEIIERCFIVRPLLDANDKGRCAGAVGFSVRENKIYIIKAKATLLATGGAVNIFRPRSIDEGKGRAWYPVWNPGTGYAMCAMTGAKLVLMENRFIPARFKDGYGPVGAWFLLFKARATNAFGEDYVAKHKDELKKFAPYGEASHIGTCLRNHAMLIEMEQGRGPIYMHTEWALQEAAEKMDKKEFKHLIAEAWEDFLDMCVTQAGLWACLNIEPEKVPSEIMPTEPYLLGSHAGCAGAWVCGPNEDWVPEEYKAPWKEIGLYNRMTTIKGLFCAGDTVGASGHKFSSGSHVEGRIAAKAMIQYCLDNKDYTPTIKETAEELKKEIYGPWYRFEEFKNASTHYEINPNYLIPRHIQARLMKLMDEYVAGASTFYKTNKVMLERGLDLLRMLKEDMEYAAARDLHELMRAWENRHRVWTAEAHLLHILFREETRYPGYFYRTDFPSLDDANWRCFTLSSWDPETKEWTLETYPYVQIIPDPLGP
>KUK04569.1
MDIIDTDVAIIGGGTAGCMAALELRRANPHLHITVLERSSLKRGGCLAPGVNAIYTYLHEGERPEDFVEWVRFQGMGLVRDDLALTMIEHTPYAVSILEEYGLYMERENGKPARQGRWGVRVRGEYIKPTLAKMAMEHADTILEGVYALDVHVEDAVCGVYALDVSTAEPYFVRAKSVLVATGGASGLYRPYSVSWYPPGNVGSGYSLGIRAGAEMTSLEVRFIPLRLKDVNAPIGITAVGFKAPLINARGEQFMKTRYANVGGESAPISLRLYAPTREVMEGRFPVCIDTRGLTREQAEKLKLLYLNGWPLFALFLAARGIDITTEPLEVQGTEPYITGSHTIAGYWIDTDRRTTLRGLYAAGDAAGGVPLSHVGGALAEGVIAARAIAEQTHGAPSPEMGVVEETFEQYLRPLEHDGVSPLSVERQLQHTMDYNAGGMSRFYYSTEQSLKRALRDIQGLKSERMGASSPKELLWCHEVRDRLWLAEAVVRHMLYRRETRMQGFQMRADYPEISSDVRFVNSVWRRGFELFTRSGGMA
>KUK19050.1
KKFAPYGEASHIGTCLRNHAMLIEMEQGRGPIYMHTEWALQEAAEKMDKKEFKHLIAEAWEDFLDMCVTQAGLWACLNIEPEKVPSEIMPTEPYLLGSHAGCAGAWVCGPNEDWVPEEYKAPWKEIGLYNRMTTIKGLFCAGDTVGASGHKFSSGSHVEGRIAAKAMIQYCLDNKDYTPTIKETAEELKKEIYGPWYRFEEFKNASTHYEINPNYLIPRHIQARLMKLMDEYVAGASTFYKTNKVMLERGLDLLRMLKEDMEYAAARDLHELMRAWENRHRVWTAEAHLLHILFREETRYPGYFYRTDFPSLDDANWRCFTLSSWDPETKEWTLETYPYVQIIPDPLGP
>KUK19341.1
MPKIWFYNPGLACAEPEIVEKETDILIVGGGMAACGAAVEAVQWAKPHGLRILLCDKAAMERSGAVAMGLSAINTYIGENKPDDYVRMVRCDLMGIVREDLVFDVGRHVDDTVHCFEEWGLPIWKKDPNTGKTLDGAEAKAKGLTLKNGAQPVRSGRWQIMINGESYKVIVAEAAKNALASYDKAEIIERCFIVRPLLDANDKGRCAGAVGFSVRENKIYIIKAKATLLATGGAVNIFRPRSIDEGKGRAWYPVWNPGTGYAMCAMTGAKLVLMENRFIPARFKDGYGPVGAWFLLFKARATNAFGEDYVAKHKDELKKFAPYGEASHIGTCLRNHAMLIEMEQGRG
>KUK30006.1
MDIIDTDVAIIGGGTAGCMAALELRRANPHLHITVLERSSLKRGGCLAPGVNAIYTYLHEGERPEDFVEWVRFQGMGLVRDDLALTMIEHTPYAVSILEEYGLYMERENGKPARQGRWGVRVRGEYIKPTLAKMAMEHADTILEGVYALDVHVEDAVCGVYALDVSTAEPYFVRAKSVLVATGGASGLYRPYSVSWYPPGNVGSGYSLGIRAGAEMTSLEVRFIPLRLKDVNAPIGITAVGFKAPLINARGEQFMKTRYANVGGESAPISLRLYAPTREVMEGRFPVCIDTRGLTREQAEKLKLLYLNGWPLFALFLAARGIDITTEPLEVQGTEPYITGSHTIAGYWIDTDRRTTLRGLYAAGDAAGGVPLSHVGGALAEGVIAARAIAEQTHGAPSPEMGVVEETFEQYLRPLEHDGVSPLSVERQLQHTMDYNAGGMSRFYYSTEQSLKRALRDIQGLKSERMGASSPKELLWCHEVRDRLWLAEAVVRHMLYRRETRMQGFQMRADYPEISSDVRFVNSVWRRGFELFTRSGGMA
>KUK38074.1
MPKIWFYNPGLACAEPEIVEKETDILIVGGGMAACGAAVEAVQWAKPHGLRILLCDKAAMERSGAVAMGLSAINTYIGENKPDDYVRMVRCDLMGIVREDLVFDVGRHVDDTVHCFEEWGLPIWKKDPNTGKTLDGAEAKAKGLTLKNGAQPVRSGRWQIMINGESYKVIVAEAAKNALASYDKAEIIERCFIVRPLLDANDKGRCAGAVGFSVRENKIYIIKAKATLLATGGAVNIFRPRSIDEGKGRAWYPVWNPGTGYAMCAMTGAKLVLMENRFIPARFKDGYGPVGAWFLLFKARATNAFGEDYVAKHKDELKKFAPYGEASHIGTCLRNHAMLIEMEQGRGPIYMHTEWALQEAAEKMDKKEFKHLIAEAWEDFLDMCVTQAGLWACLNIEPEKVPSEIMPTEPYLLGSHAGCAGAWVCGPNEDWVPEEYKAPWKEIGLYNRMTTIKGLFCAGDTVGASGHKFSSGSHVEGRIAAKAMIQYCLDNKDYTPTIKETAEELKKEIYGPWYRFEEFKNASTHYEINPNYLIPRHIQARLMKLMDEYVAGASTFYKTNKVMLERGLDLLRMLKEDMEYAAARDLHELMRAWENRHRVWTAEAHLLHILFREETRYPGYFYRTDFPSLDDANWRCFTLSSWDPETKEWTLETYPYVQIIPDPLGP
>KUK41770.1
MPNFETVEVTTDLLIIGGGMSACGAALEAAHWAKKHGIKVTLVDKAAMDRSGAVAQGLSAINQYLGIAEGENTPEDYVRYVRQDLMGVSREDLVYSIARHVDSSVHLFEKWGLPIWRDENGKVIRSGRWQVMISGESYKIIVAEAAKNALGTENIIERVFVVEPLLDGDRIAGAVGFSVRENKFYVFRCKAAIVCMGGAVHVFRPRSTGEGLGRSWYPPFNAGASAYFTIRAGAEMTCQEIRFIPVRFKDAYGPVGAWFLLFKSRATSAGTGEDYLVRNKAVLEEYKPYGTTKPTPANLRNYLGMIDENQGLGPLYMRTEEAIANLAKAYEGDEKAFKKKLKQLESEAWEDFLDMTIGQALLWAAHNVRPEQKPSEIAAAEPYFIGSHSGASGAWVSGPADLAPPEYFWGYENMTTVKGLFAAGDASGASPHKFSSGSFTEGRIAARSACRFIMDNNTLPNVDAAEVEKYKERILRPLDLYEQYKNYSTDPNVNPNYVRPMMYMYRLQKLMDEYCGGVSMRFMTSKTLLERGLELIQMLKEDAEKLAAEDLHELMRCWENIHRTYQAEAHLRSVLFREETRWPGYYFRADFPKMDNDNWLCFVNCKYDRNTDTWEIFKRPIINIVD
>KUO60733.1
MAYKTVVEDDIDVLVVGGGLGGTGAAWEARFWGQDKKIIIAEKANIDRSGAVAQGLYAINCYMGTRWGENNPEDHVRYARIDLMGMVREDLLFDMARHVDSTVHQFEDWGLPIMRNSKTGAYLREGRWQIMIHGESYKPIVAEAAKKSADKVFNRICVTHLLMDNAKENRVAGAVGFNVRTGDYHVFKSKTVIVAAGGASNIFKPRSVGEGAGRVWYAPWSSGSAYGLMIDAGAKMTQMENRIVLARFKDGYGPVGAYFLHLKTYTQNGVGEEYESKWFPELQKMVGKEYLDPEVSHRTHRPIPTCLRNHALISEVNAGRGPIHMVTMHAFQDPHLEEVGWENFLGMTVGQAVLWAATDVDPKSENPELTTSEPYVMGSHATGAGGWASGPEDVSPPEYFWGYNRMMTVEGLFGAGDAVGGTPHAFSSGSFTEGRLAAKAACKYIDDGKAQGIRVSDDQIEQRKKEIFAPLERYKVYRNEIVAGTVSPSYIHPKQGLDRLQKLMDEYCGGVTVNYMTNEKLLNICLKKLNIMEEDLDCLAAKDLHELLRAWELKHRHRTAECVTHHTLFRKETRWPGYYYRGDAMKLDDENWHVLTVSRRDPKTGEYTMEKAPCYHLVDKDEEKPAAAAE
>KUO82076.1
MVRTRVRYVDADILIIGGGMAGTGAAWEARYWCRNCRIILAEKANIDRSGAVAMGLSAINTYMGLKCKENTVEDYVKYVRGDLMGVVREDLVYDYARHVDSTVHLFDEWGLPIWPEPKTGCYVREGKWQIMIHGESYKPIVAEAARKALGDENIFNRVMVTHLLKSPSNPNRVVGAIGFNVNDGTIYVFRAKATILAAGGGSQIYRPRSQGEGLGRTWYPPWSSASSYGMMIEAGAVMAMMEARFVVPRFKDGYGPVGAYQLLLKTRISNVYGQDFWKPHLDEIRKLYGGKGNYVDLPITPTTLRVYAQRLEWMAGRGPSLMRTDETVKKGTESEAIAYEDFLDMTISQVVIWAGQNHEPSERPYEVITTEPYIMGSHATECGAWASGPEDLSPKKIEGLPDDRRYQYYWGYNRMTTLDGLFCAGDACGANPHKFSSGSFTEGRLAAKSAVLYLMDHSDERVEVDKAQVDSLVAKIIEPLERWERGRYDVVTAPTYMHPVDPNKMYWKQGLFRLQKIMDEYAGGWSTMYVTNEWMLNRGLELLQFLKEDFVKYAAAQDWHELMRIWELWPRILTAEAVVRPMLFRKETRWPGYYVRADYPALDDDNWHVFVN
>KUO85262.1
MVKTRVRYVDSDILIIGGGMAGTGAAWEARYWCRNCRIILAEKANINRSGAVAMGLSAINTYLGLKCKENTVEDYVKYVRGDLMGVVREDLVYDYARHVDSTVHLFDEWGLPIWPEPKTGCYVREGKWQIMIHGESYKAIVAEAARKAIGDENILNRVMVTHLLKSPTNPNRVVGALGFNANGGTIYVFRAKAVIMAAGGGSQIYRPRSQGEGLGRSWYPPWSSASSYGMMIEAGAVMTMMEARFVVPRFKDGYGPVGAYQLLLKTRISNVNGQDFWKPHLDEIRKLYSGKGKYVDLPITPTTLRVYAQRLEWMAGRGPSLMRTDETVKKGTESEAVAFEDFLDMTISQVGIWAGQNHEPSERPYEVITTEPYVMGSHATECGAWASGPEDLSPRVIDGLPNDRRYQYYWGYNRMTTLDGLFCAGDACGANPHKFSSGSFTEGRLAAKAAVLYLMDHSDERVEVDRQQVDSLTAKLIEPLERWEKGKNTVVTGPGYMHPIDPGKMYWKQGLFRLQKIMDEYAGGWSTMYITNEWMLNRALELIQFLKEDFIKYAVAQDWHELMRTWELWHRILTAEAVVRHMQFRKETRWPGYYVRADYPALDDDNWHVFVNSKYDAETGRWELWKVPVVHIIEFP
>KUO87788.1
MSSLHFPTKVVETDILVVGGGMAGCGAVFEAKYWCRNRCKVTLVEKANTEKSGAVGMGLSACNLGVFSEDPDDPKPEDFVQYVRNDLLGVVREDLVYDIARHMTSTIKLFDEWGLPIWRDPKTGKYLRTGRWQHPIHGESYKAIVAEPCRKSADEVYERVFVTHPLLDENAPNRIAGVVGFHVRDGTFYVFKAKAVIVAAGGTSLLYRPRSVGEGMGRAWYPTWASGSAYAIPLLAGAETVNMEFRLVVVRFKDAYGPVGFPYLLLKMRSTDVKGKQWEPLPDEAKAELAKIFYDFAWAKPTPTPIRTWVTIHNLREGRGPDLMQTQERLPDEESLKVLFEDYLDMTPTQAFYWASQNIHPQKTPSELMPTEPYVQASHASPGGMWASGPPDIAPPEYRWGPNRMLTVEGLFGAGDVVGASGHKFSSGSFTEGRIAGKAAARYVLTQAKDYRPAVSDDTVERYKEVVYRPLEWYHENKPLTTTPEMPPAYTNWFEIHPNYLNWYQLLVRLQKIMDEYAAGWGMLYTTNMHLLNRGWELLKMLEEDFRFAAAASLHELLRVWEVYHRLLVGQAVVFSMMNRKESRGYYLNADYPYIDEENWHVFTHVRRDPKTGQWSFRTSPIIHIIPP
>KUO90603.1
MRTRQIDTDILIIGGGMAGTGAAWEARYWCRNCSILIVEKANINRSGAVAMGLSAINTYLGMKCKENTPEDFVKYVKTDLMGIVRDDLVYDVARHVDSTVHLFDEWGLPIWRNDKTGCYVREGKWQVMINGESYKAIVAEAAQKAATEVINRVMVTHLLMDANNGNRVAGAIGFNVRDGTFYIFRSKAVIVAAGGGSHIYRPRSTDEGRGRTWYPPWASGSAYGLLIEAGAVMTMMEARFSVPRYKDGYGPVGAWQLLLKAKQTNALGQDSFELHKDEIRRLYNGKGNYADAVPTPTNLRVLASLMELKAGRGPIYMHTEKVLTPDNEEVGWEDFLDMTISQALVWAGQNIDPMKQPSEILPSEPYAMGSHATENGAWASGPSDIAPQKIDGPDDRGHQYNWGYNRMTTIDGLFVAGDACGASPHKFSSGSFTEGRIAAKAAVKYILDHSDYRPSIDKDHVSNLRDRXYEPLHRFQEGRSMITAGTVAPNMMWYRHGLSRLQKLMDEYAAGWGSWYTTNEELLNRGLQLLLYLKEDFNQYAVAEDYHQLLRTWELWHRILTAEAIIRHMLYRKETRWPGYYTRSDYPAIDDDHWRXFVNSRYNAKTGEWSLWTVPVIDIVR
>KUO92147.1
MVRTRVRYVDSDILIIGGGMAGTGAAWETRYWCRNCRIILAEKANINRSGAVAMGLSAINTYMGLKCRENTVEDYVKYVRGDLMGIVREDLVYDYARHVDSTVHLFDEWGLPIWPDPKTGCYVREGKWQIMIHGESYKAIVAEAARKAIGDENILNRVMVTHLLKSPTNPNRVVGALGFNVNDGTIYVFRAKAVIMAAGGGSQIYRPRSQGEGLGRSWYPPWSSASSYGMMIEAGAVMTMMEARFVVPRFKDGYGPVGAYQLLLKTRISNVNGQDFWKPHLDEIRKLYSGKGKYVDLPITPTTLRVYAQRLEWMAGRGPSLMRTDETVKKGTESEAVAFEDFLDMTISQVGIWAGQNHEPSERPYEVITTEPYVMGSHATECGAWASGPEDLSPKKIDGLPDDRGFQYYWGYNRMTTLDGLFCAGDACGANPHKFSSGSFTEGRLAAKAAVLYLMDHSDERVEVDRQQVDSLIAKLIEPLERWEKGKNTVVTGPGYMHPIDPGKMYWKQGLFRLQKIMDEYAGGWSTMYITNEWMLNRALELIQFLKEDFIKYAVAQDWHELMRTWELWHRILTAEAVVRHMQFRKETRWPGYYVRADYPALDDDNWHVFVNSKYDAETGRWELWKVPVVHIIEFP
>KXK30149.1
MSISHIDTDILIIGGGAAGCFAAVEIYKKSPTCNVVVMEKAHIERSGCLSMGLNAINAYLHAGQTPESYVAFIERQFEGIIRKDLVYSIVEGLNEAVKDVEGMGLPVEKNEDGTYKMRGKRSIRIFGERLKPILAEAVQKTSALVLNRVVATNFIYDGNRVCGAFGYGVKNSTFYVIRAKAVIVATGGASGIYKPNNTGEARHLIWYCPWNAGTGYAMGIRIGAEMTSFENRFVALRVKDVNAPTGTIAVGARAKQINARGEDYLERYYKHLGGNKCLTQHRLLATVEEKKMGRGPCYLDTTTMNESDERRLKEDFLNMNPQIILLWASKGMNPRHKPVEIQGTEPFIVGGHCQAGYWIDKERRTTIPGLYAAGEVAGGAPKKYVSGSWVEGRIAATTVMKDIKDVTLKNIDSGVIRGEKTRVLAPLTKKTGTSPLEVRERLQKIMDEYAGGISMNYALHEERLLEARRLLKCLKDRMKDVAAVNNYHLVEALECIDRIDVARVLVEHLIYRKESRWACYQTRLDYPQKDNSRWLTFVNSIYNSTMDEIKMVERPLCS
>KXS32025.1
MSYSTIIEDSIDILVVGAGLGGTGAAFEARYWGQNKKIVIAEKANIMRSGAVAQGLYAINCYMGTRFGENNPEDHVRYARIDLMGMVREDLLFDMARHVDSTVHNFEEWGLPIMRDQKKGSFLREGRWQIMIHGESYKPIVAEAAKKSADKVFNRICVTHLLMDESKQNRVAGAVGFNVRTGNYHVFKSKTVICGAGGASNIFKPRSVGEGAGRVWYAPWSSGSAYGLMIEAGAKMTQMENRIVLARFKDGYGPVGAYFLHLKTYTQNAYGEEYESKWFPALQEMVGKEYLDPEVSHRTHRPIPTCLRNHAIINEVNAGRGPIHMVTMEAFQDPHLEEIGWHNFLGMTVGQAVLWAATDVDPKYENPELTTSEPYVMGSHATGCGAWCSGPEDVSPPEYYWGYNRMTTVEGLFGAGDAVGGTPHAFSSGSFTEGRLAAKAACKYIDDGKAEGIRVSDKQIEDLRTKIYKPLETYAVYKNEVVAGSVNPNFINPRQGLDRLQKLMDEYCGGFGVNYMTNDKLLNIGLKKMSILGEDLEKVAASDIHELLRAWELKHRFLTSESVFHHTLFRKETRWPGYYYRGDVMKLDDKNWHVLTVSRRDPKTGEYTMEKAPLYHLVGDVEKAIPEGH
>KXS48750.1
MEKKIIKTDLLVIGGGAAGSYAAVTARREDPELNVTVIEKAHIERSGCLAAGINAINAYLNPGETPESYLHYVKNDSYGLVRDDLVYSIGRGLNKVTREVEDWGLKILKDEDGNYLKRSSRSIKIEGENFKEILADEVERSGVRVLNKTAALNYIKKDGRVCGAFALNLREDRFYVIKAKAVICATGGAAGIYEPNNSGRAKHKMWYPPFNTGAGYAMGIRAGAEMTTFEMRFVALRVKDVIAPTGSFAFAGGRQVNQQGEEYLKKYSRITTAMRLYATVRENKEGRGPCYLDLGHLEADKKEKLAESLLGMCPGVVLKWEDNQQEFSELKVEIEGTEPYIVGGHCQSGYWIGLDRSTTLPGLFAAGDVAGGAPKKYVTGAFVEGEIAAKSAVREIKELPQNFLDINISELITNEYQRVKTVLDNPEGAAASRLEEKLQQIMENYAGGRSQYYELEASKLKQARSKLKELKAESRNLKADSLRDFLAVQELLERIDVAEVLIEHLLYREETRWPAYQSRLDFPQRKKEWRKFVNSRRSPVTGKIEIIEREYKSLEEYSSFADRSQEDFYLEYNL
>MAE44452.1
MEPKVNNFEFCPKPEIVVHETDVLLIGGGMAACGAAYEADRWATPQGLRVTMVDKAATDRSGAVAMGLSAINTYLGENSVEDYVRYVRNDLMGIIREDLVYDLGRVVDDSVHLFEDWGLPIWKKDSEGKSLDGAQAKNEEMPSLRDGGTPVRSGRWQMMINGESYKVVVAEAGKLALENNRKETGVDQNLFERVFVVKLLMDKDDPKRVAGAXGFSVREHKIYVFKCKTALLATGGAVNVFRTRATAEGQGRAWFPVWNAGSNYAMAAESGAEMTMMENRFVPSRFKDGYGPVGAWFLLFKAKATNGLGEDXQVTNEEESRKYYGKYVDSMGTCMRNHMMILDMKAGKGPIKIHTDKALGTLAETMSKKEIKHLEAEAWEDFLDMTISQAGVWAANNMEPENVPSELMPSEPYLLGSHAGCAGLWTSGPGDFGPEEYFWGYNRMTTINGLFTAGDGCGASGHKFSSGSHAEGRIAGKAMVSYCMDTKDQSVDFSEDTEELAKEIYMPMETFGKYSGYSTDPDINPNYIRPAMFQQRLQKVMDEYVGGVATWYMTSKTMLEEGFKYLTMIKEDADHMAAENLHELLRAWENFHRLLAGEAHARHIYFREETRYPGYYYRGDFLPIDDDNWKCFVNSTYDKQSGEWNXFKRDYHQLVA
>MAF33012.1
MDNFETITVETDLLICGGGMSACGAAVEASYWANKHGLKVALVDKGAMDRSGAVAMGLSAINMYVDLNSGNNTLKDYCDYVRNDLMGITREDQVSNIARHVDGSVHLFEKWGLPIWTDEEGNYVHEGRWQLMINGESYKVIVAEAAKNAMVETGGEIYEHVYLSHPLMDGDKCVGAIGFSLRENKVYVFKAKAVFVGMGGAVHVFKPRSTGEGFGRSWYPPFNSGASAFFTIYAGAEMTCQEVRFIPVRFKDAYGPVGAWFLLFKAIATNAQGGDYMQENAAELDKWEPYSRIKPCPANLRNWLMMLDVMDGKSPIYMQTAEAIQRIAEQAPDEKSAKRKLKELEAEAWEDFLDMTIAQAILWAATNVQPDKKASEIMACDPYFIGSHSGASGAWVSGPEDLQNDQTKDEYFWGYAQMTTIKGMFAAGDASGASSHKFSSGSHAEGRIAAKSAINYIMDNNETPNVDQAQVDALKVEILKPLVTFDEHKGYTVDPDINPNYIRPKQFMYRLQKIMDEYAGGVSSQFMTSDKLLEKGIELLTYLREDVPNLAATNLHELMRCWENVHRMHQAEAHVQSILFRDETRWPGYYFRTDKPNIDNENWLAFCNCKYNKDTNEWEMIKRPVKYLTQ
>MAF48271.1
MSEGTFGDPEVIEIETDILIIGGGMAACGAAYEAKRWAGDDVKITLVDKAAMDRSGAVAQGLSAINTYLGENSPEDYCRMVSADLMGITRDDLVYDVGRHVDGTVELFEEWGLPIWKDKETEGVALKDGGKPVRSGRWQIMINGESYKTIVAEAAKKALGIENIYERVFIVKLLLDANEENRIAGAVGFSVREHKLYVFKAQTILDVCGGAVNVFRPRSTGEGMGRTWYPVWNSGSTYALAAEVGAELTMMENRFVPTRFKDGYGPVGAWFLLFKSKATNGFGEDYVEKNADMLKDFAPYDTAAVVPTCLRNHAMLKEMREGRGPILMDTPTAMKNLSETMTPQEVKHLEAEAWEDFLDMCIGQAGVWAGMNIRPEETPSELMPTEPYLLGSHSGCCGIWVSGPDDVGAPDDWNWGYNRMTTVKGLFTAGDGVGASGHKFSSGSHTEGRIAAKNMVRFVQDNQGHNPALKGDISEITEEIYKPVRTYLEHKDKTTEEDVNPFYILPRMFQMRLQKIMDEYVAGVSTYYNTNEKLLTMGLDLLEMLKEDSEHLRAKDLHELLRAWENYHRLRTAEAHLRHILYREETRYPGFFYRADFPDLDDENWKVFVNSRVDPETGEWTLRKIPHVDLVEKHYG
>MAF54480.1
MEPKVNNWEFCEKPEIVLHETDILLIGGGMSCCGAAYEADRWATPEGIRVTMVDKAATDRSGAVAMGLSAINTYLGDNSPEDYVRYVRNDLMGITREDLTFDLGRVVDDSVHLFEDWGLPIWKKDDEGKSLDGAQAQRDEIPSLRDGGAPVRSGRWQIMINGESYKVIVAEAAKLALENNRKATGVDQNHFERVFIVKLLLDKDDPKKIAGAVGFSVREHKIYVFKCKTAMLGTGGAVNVFKTRSTAEGQGRAWFPVWNSGSNYAMAAESGAEMTMMENRFVPARFKDGYGPVGAWFLLFKAKATNALGEDYCATNLEESRKLYGKYVDSLGTCMRNHMMMIDMKAGKGPIKIHTDVAMQELSETMSKKEIKHLESEAWEDFLDMTIAQAGVWAANNMEPDKVPSELMPSEPYLLGSHAGCAGLWTSGPEDFGPEEYSWGYNRMTTINGLFTAGDGVGASGHKFSSGSHAEGRIAGKFMTSYFLDTKGEEVAYAEDPEELAKEIYMPMETYGKYSGYTTDPNINPNYIRPAMMQQRLQKVMDEYVGGVGTWYMTSKTMLEEGFNYLVMVKEDSRHMAAENLHELLRAWENFHRILAGEAHARHIHFREETRYPGYYYRGDFLAIDDENWKCFVNSTYDKATGEWKVFKRDYHQLVP
>MAF94835.1
MSEGTFGNPEIIDIETDILIVGGGMAACGAAFEAKRWAGDDVKVTLVDKAAMDRSGAVAMGLSAINTYLGENSPEDYCRMVSADLMGITRDDLVYDVGRHVDGTVHLFEEWGLPIWKDKETEGVPLAEGGKPVRSGKWQIMINGEGYKTIVSEAAKKALGIENIMERVFIVKLLLDENDENRIAGAVGLSVREHKLYVFKAKAILNVCGGAVNIFRPRSTGEGMGRTWYPVWNSGSTYAMAAEVGAELTMMENRFVPARFKDGYGPVGAWFLLFKSKATNAMGEDYTVKNADMLKDFAPYDTAAVIPTCLRNHAMLKEMKEGRGPIFMDTPAAMAKLAETMSPAEIKHLEAEAWEDFLDMCIGQAGHWAGMNIRPEETKSELMPTEPYLLGSHSGCCGIWVSGPADIAPEEWQWGYNRMTTVTGLFTAGDGVGASGHKFSSGSHTEGRIAGKEMVRFCKDNADFKPSLKNDVKEIAEEIYLPVRNYFEHKDKTTAEDINPHYITPKMFQMRLQKYMDEYVAGVSTFYQTNAVMLEIGLQHIDMLKEDSKNLRAKNLHELMRAWENYHRLWTAEAHLRHIQFREETRYPGFFYRTDFPDLDEENWKCFVNSRHDPETGEWEIKKVPHKDLIEKHYG
>MAG01078.1
MSEVGTFGNPELIEEEVDILMIGGGMANCGAAFEIMPWAKQAEKELGRELKIKLVDKAALDRSGAVAQGLSAINTYIGSEQDPADYARMVSNDLMGITRDDLAYDLGRHVDESVHMFEEWGLPIWKTDENGERHDGAQGLTPLAEGGKPVRSGRWQIMINGESYKWIVAEAAKKALGIDRIQERIFIVKLVNDKNDSNRIAGAAGFSVRENKIYVYKAKAVLLAAGGCVNLFRPRSVGEGTGRAWYPVWNAGSTYSMAAEAGAELTMMENRFVPTRFKDGYGPVGAWFLLFKAKATNAYGENYMASNAEMLDDYLPYGKAAVPASCLRNHLMLKEMKEGRGPIFMDTVTALANLRETLSPREVKHLEAEAWEDFLDMCVGQCGVWVGENIEPDKKNSELMPTEPYLLGSHSGCCGIWVSGPTDVGAPNEETEAGIPDHLPSGWNWGYRSMTTVSGLFTAGDGVGASGHKFSSGSHAEGRICAKSMVKYVIDNKDYVVELDTSAEELAADIMQPVKTFLEHKDYSTAIDVNPNYITPKMLQFRLQKIMDEYVAGVATYYTTNNRMLEIAEEKLTFLKEDAMKMRAKDLHELLRAWENYHRILTAEAHMKHIEFREESRYPGFYYRTDKNFIDEENWKCFVNSIYDKSTHTWTCFKRAHVDLVDKSKLFK
>MAG95794.1
ATNGYGENYMQKNAHMLADFAPYDKAAVVPTCLRNHAMLHEMKEGRGPILMDTPTAMANLSESMTPKEVKHLEAEAWEDFLDMCIGQAGVWAGMNIRPEESPSELMPTEPYLLGSHSGCCGIWVSGPEDIEAPAEWSWGHNRMTTVTGLFTAGDGVGASGHKFSSGSFTEGRIAGKAMVRFAGQQSAFSPALKDDIATITEEIYKPVRTYLEHKDKTTSEDINPHYISPKMFQMRLQKYMDEYVAGVGPYYQTNGKLLEIGLHHLELLKEDSQHLRANDLHELLRAWENYHRLRTAEAHLRHILFREESRYPGFYYRADFPGLDEDNWKCFVNSRMDPESGEWAMKKVPHKDLVEKHYG
>MAH02215.1
MGKIKTVFEDCDILVVGGGMAGTGAAFEARYWGRDLKIVCVEKANIDRSGAVAQGLYAINCYMGMQWNENQPEDHVRYARNDLMGLVREDLGFDMARHVDSSVHLFDEWGLPMMRNKETGRYLREGKWQIMIHGESYKPIVAEAAKKSSDKIYNRIMVTHLLMDESKENRVGGAVGFNCRTGNYHVFRAKAVIVAAGGASHIFKPRAVGEGMGRTWYAPWSNGSAYALPIIVGAKMTQMENRIVLTRFKDGYGPVGAFFLHLKTYTQNGNGENYEKKWYEQTKKLVGEYIDHTPVPTCLRNHAFIEEIKAGGGPIKMVTTKAFQDPHLEQVGWENFLGMTVGQAVVWASQNIDPKHTNPELSISEPYVMGSHATCSGAWVSGPEDISPSEYFWGYNRMLTVDGLFGAGDTVGGSAHKFSSGSFTEGRLAAKAAVKYIQDLGDEKIEVNDKQCEDFKETIYKPLENYKVGRNEITAGTVSPSYILPIQGLQRLQKIMDEYCGGISVNYMTNENLLKKGIELLGILQEDLEHIGAEDYHQLMRAWELKHRALTSECVAQHTLFREETRWPGYYYRGDHMKLDDENWHCLTLSRRDPKTGKFTMEKAPLYHIVDEKKNEPS
>MAH53993.1
MSKINTVYEDCDILVVGGGMAGTGAAFEARYWGRDLKIICVEKANIDRSGAVAQGLYAINCYMGMQWNENQPEDHVRYARNDLMGLVREDLGFDMARHVDSSVHLFDDWGLPMMRNKETGRYQREGKWQIMIHGESFKPIVAEAAKKSADKIYNRIMITHLLMDDSKENRVGGAVGFNVRTGDYHVFHAKAVIVAAGGASHIFKPRAVGEGMGRTWYAPWSNGSAYALPIAVGAKMTQMENRIVLTRFKDGYGPVGAYFLHLKTYTRNGKGEDYEKKWYEQTKKLVGEYIDHHPVPTCLRNHALIEEVKDGGGPIHMVTTKAFQDPYLEEVGWENFLGMTIGQAVVWASQNVDPKHVDPELTISEPYVMGSHATCSGAWVSGPEDLSPPEYFWGYNRMTTVDGLFGAGDTVGGSAHKFSSGSFTEGRLAAKAAVKYVLDLGDQKINVNNKQCEDLKETIYKPLENYTVGRNEITAGTVSPSYLLPIQGLQRLQKIMDEYVGGISVNYMTNENLLKKGIELLGMLQEDLEHIGAEDYHQLMRAWELKHRTLTSQCVTEHTLFREETRWPGYYYRGDHMKVDDKNWHCLTLSRRDPKTAKFTMEKAPLYHIVDXKKMKLLEKIMGF
>MAH83814.1
MGVKTIVEDNIDILVVGAGLGGTGAAFEARYWGQDKKIIIAEKANIDRSGAVAQGLYAINCYMGTRWGENNPEDHVRYARIDLLGMVREDLLFDMARHVDSAVHQFEEWGLPLMKNETTGNYLREGRWQIMIHGESYKPIVAEAAKKSADKVYNRICVTHLLMDDSKENRIAGAVGFNVRTGNFHVFKSKTVICGAGGASNIFKPRSVGEGSGRTWYAPWSSGSAYGLMIEAGAKMTQMENRIVLARFKDGYGPVGAYFLHLKTYTQNGVGEEYESKWWDSLQEIVGREYLDPEVSHKTHRPIPTCLRNHALISEVNAGRGPIHMVTMEAFQDPHLEEVGWENFLGMTVGQAVLWAATDVDPKNENPELTTSEPYVMGSHATSSGAWCSGPSDLSPPEYFWGYNRMMTVEGLFGAGDAVGGTPHAFSSGSFTEGRLAAKAACQYIDDGKADGIIVSDKQINERKTQVFAPMDRYKIYRNEIVAGTVNPHYINARQGLDRLQKLMDEYAGGVTVNYMTNEKLLQIGLKKLKIMEEDLDKLAAKDLHELLRAWELRHRHRTSECVVQHTLFRKETRWPGYYYRGDAMKLDDENWHVLTVSHRDRETGQYTMSKAPCYHLVGAEEETAKISSTENDSSKEETKVLEPAE
>MAI29644.1
MARRKTIFVDSDILIIGGGFGGCGAAYESRFWGRDKKIVVVEKANIERSGAVAQGLYAINCYMGMQWDENKPEDHVRYARNDLMGIVREDLGYDIARHVDSTVHKLEEWGLPIMRDEKNGRYQREGKWQIMIHGESYKPIIAEAARKAATEVYNRIMVTHLLKDKNNSNKVAGAVGFNVRTGDYYVFRSKAVVVSAGGASHIFKPHSVGEGMGRTWYAPWSSASAYALPLRVGAKMTQMENRIVLCRFKDGYGPVGAYFLHLKTHTENAYGNNYEKTWYNDTKKLVGNYIDMNPTPTCLRNHAFLREVESGRGPIRMVTKEAFKDPHKETVGWENFLGMTVGQAVVWASQNIDPKETNPELVMSEPYVMGSHATCSGAWASGPSDYAPDEYQWGYNRMMTVDGLFGAGDAIGGTAHKFSSGSFTEGRIAGKSAIKYVNDLNGNIPEVDVNEYESLMEEIYRPIEHYNVNRNEITAGTVSPSYLLPLGGLQRLEKIMDEYVGGISTHYMTNEPMLNRGLELLQMLKEDLDYLGADSLHQLQRAWELKHRVLASECVTRHTLFRKETRWPGYYYRGDHPKLNDKDWHCFTLSKYISEEDRWELETAPVHHIVD
>MAJ23161.1
MAKHKTHYEDCDVLVVGGGMAGTGAAFEARHWGRDLKIVCVEKANIDRSGAVAQGLYAINCYMGMQWGENQPEDHVRYARNDLMGMVREDLGYDMARHVDSTVHMFDEWGLPMMKNEKTGRYLREGKWQIMIHGESYKPIVAEAAKKSADKIYNRIMVTHLLMDEEKNNRVGGAVGFNMRTGDFYVFRAKTVIVAAGGASHIFKPRAVGEGMGRTWYAPWSNGSAYALPIAAGAKMTQMENRIVLCRFKDGYGPVGAYFLHLKTYTQNANGENYEKKWYNQTKELVGDYIDHHPTPTCLRNHAFIQETMAGGGPIQMVTTEAFQDPHLETVGWENFLGMTVGQAVVWASQNIDPKYTNPELTTSEPYVMGSHATCSGAWVSGPEDLSPPEYFWGYNRMLTVEGLFGAGDTVGGSAHKFSSGSFTEGRLAAKAAIKYIEDKMAENIKVSDKQCDEFKTAVYKPLENYTVGRNEITGGTVSPSYISPIQGLQRLQRIMDEYVGGIATNYMTNENMLKRGLELLKWLEEDLENVGAEDYHQLMRAWELKHRAITSQCVTEHTLFREETRWPGYYYRGDHMKLDDDNWHCLTVSRRDPETGKFTLEKVPVYHIVDEKEKKQAS
>MAJ65807.1
MAKYKTLYEDCDILVVGGGMAGTGAAFEARHWGRDLKIICVEKANIDRSGAVAQGLYAINCYMGMQWGENQPEDHVRYARNDLMGMVREDLGYDMARHVDSTVHMFDEWGLPMMKNNETGRYLREGKWQIMIHGESYKPIVAEAAKKSADKIYNRIMVTHLLMDEEKENRIGGAVGFNMRTGDFHVFRAKTVIVAAGGASHIFKPRAVGEGMGRTWYAPWSNGSAYALPIAVGAKMTQMENRIVLCRFKDGYGPVGAYFLHLKTYTQNANGENYEKKWYDQTKELVGEYIDHHPTPTCLRNHAFIQETMAGGGPIQMVTTEAFQDPHLETVGWENFLGMTVGQAVVWASQNIDPKYTNPELTTSEPYVMGSHATCSGAWVSGPEDLSPPEYFWGYNRMLTVDGLFGAGDTVGGSAHKFSSGSFTEGRLAAKAAVKYIEDQKAEGINVSKKQCEDFKEIVYKPLENYTVGQNEITGGTVSPSYISPIQGLQRLQRIMDEYVGGIATNYMTNANMLKRGLELLAWLQEDLENIGAEDLHQLMRAWELKHRALTSQCVTEHTMFREETRWPGYYYRGDYMKLDDENWHCLTVSRRDPKTGKFSMEKVPVYHIVDENEKKKAS
>MAK18922.1
MPKSKTVYEDCDVLVVGGGMAGTGAAFEARHWGRDLKIICVEKAXIDRSGAVAQGLYAINCYMGMQWGENQPEDHVRYARNDLMGLVREDLGYDMARHVDSTVHMFDEWGLPMMKNKETGRYQREGKWQIMIHGESYKPIVAEAAKKSADKIYNRIMVTHLLMDETKENRVGGAVGFNMRTGDYHVFRSKTVIVAAGGASHIFKPRSVGEGMGRTWYAPWSNGSAYALPIAAGAKMTQMENRIVLCRFKDGYGPVGAYFLHLKTYTQNANGENYEKKWYEQTKELVGEYIDHHPTPTCLRNHAFVQEVMSGNGPIHMVTKEAFQDPHLETVGWENFLGMTVGQAVVWASQNIDPKYTNPELTTSEPYVMGSHATCSGAWVSGPEDLSPPEYFWGYNRMLTVEGLFGAGDTVGGSAHKFSSGSFTEGRLAAKAAVKYIEDKKAKDLTVSXKQCEDFREVIYKPLENYTVGRNEITGGTVSPSYISPIQGLQRLQKIMDEYVGGITVNYMTNENLLKKGLELLDWLTEDLENVGAEDYHQLMRAWELKHRTLTSQCVTEHTLFRKETRWPGYYYRGDYMKLDDENWHCLTVSRRDPKTGKFTMEKQPVYHIIDEKEKKQAS
>MAM21420.1
MGLFSKRKTVFVDADILVVGGGMAGCGATYESRYWGRDKKIVVVEKANIERSGAVAQGLYAINCYMGMQWDENQPEDHVRYARNDLMGLVREDLGYDIARHVDSTVHKFEEWGLPIMKDPETGRYLREGKWQIMIHGESYKPIVAEAARKAATEVYNRIMVTHLLMDKTKANRVAGAVGFNVRTGDFYVFRAKAVIVAAGGASHIFKPRAVGEGMGRTWYAPWSSASAYALPILXGAKMTQMENRIVLTRFKDGYGPVGAYFLHLKTYTENAYGNDYEPTWYENTKALVGDYIDRHPVPTCLRNHAFLEEVKAGRGPIRMVTKEAFQDPHKEQVGWENFLGMTIGQAVVWASQNIDPKEIXPELTTSEPYVMGSHATCSGAWASGPEDYAPDGYQWGYNRMMTVEGLFGAGDTIGGTAHKFSSGSFTEGRIAAKAAVNYVNDLGNDQPQVRESEYENLKQVVFQPLETYDVGRNEIVAGTVSPSYLLPIHGLQRLEKIMDEYVGGISAHYTTNEPMLTRGLELLDMLKEDLAYLGAEDLHQLQRSWELQHRVLASECVTHHTMFRKETRWPGYYYRADHPKLDDTDWHCFTLSQYDRESGKWTMDTAPVYHIVD
>MAM65176.1
MALPTVETVECDILVVGGGMSGCGAAFESKYWGEDLKVVIVEKAVIERSGATGEGLSAINCYMGQRYGWNTPEDFVKYVVNDMMGLAREDLVYDVGRHVDSSVHLLEEWGLPIWKKENGEYERIGRWQIPIHGESIKPVTAEPARKAVGTENIYERIAITHLLTDANDPNRIAGAIGFGVRENKIWVFKANAVIITSGGASNVFRPRSVNEGMGRTWYSVFATGSAYGLMIPIGTEMTQMEHRFVPTRFKDGYGPVGMWFQYFHAHVENSLGEDYTVTRESELRKYEPYGSAIPTPTPLRNHQMFLDIKEGKGPMYMRTDLAMQELAAGDPAKMDKVREEAWEDFLDMTIAQALTWASQNIAPEDTPSEVVLAEPYIMGSHSGEAGAWVSGPEDLAPPEYYWGYNKMTTVLGLFAAGDGVGAAPHKFSSGSFTEGRLAAKSAVKFVRDNPGATTVSDAQVKKLSEEIWAPMETFEKHKGASTAEEINPNYITPKQALVRLQKIMDEYGGGTSTWYTVNEATLLRGITLIEMLREDLAQQAARNRHELMRSWEVVHRTWTGEAHLRHLLHRKETRWPGYYYRSDYPDLDDQNWRVFVNSRYDAVNNQWSLTTKPYVNIIK
>MAN21023.1
MANHKTVYEDCDILIVGGGMAGTGATFESRYWGRDMKILCVEKANIDRSGAVAQGLYAINCYMGTRWNENQPEDHVRYARNDLMGMVREDLALDMARHVDSCVHMFEEWGLPLMKNKEGRYQREGKWQIMIHGESYKPIVAEAAKKSASKVYNRVMITHLLKDESKDNRCGGAVGFNMRTGDFHVFRAKATIICAGGASHIFKPRAVGEGMGRTWXAPWSNGSXYALPIALGAKMTQMENRXVLCRFKDGYGPVGAYFLHLKTYTQNTYGEEYESKWYDQTKEMVGEYIDHHPTPTCLRNHAFLEXVKAGRGPIHMVTMEAFQDPHLEVIGWENFLGMTVGQAVVWASQDIDPKYQNPELTTSEPYVMGSHATCSGAWVSGPSDLSPKEYXWGYNRMMTVDGVFGAGDTVGGTAHKFSSGSFTEGRLAAKAAVQYINDMESKPSVSEKQINDFKEEVYKPLENFTVGRNEITSGTVSPSYLLPIQGLQRLQKIMDEYCGGITVGYQCNEHQLKKGLKDLEILQEDLENVGAEDLHQLMRAWELKHRALVSQCVTEHTLFREETRWPGYYYRSDFKKLDXDXWXCLTLSRRDPETGKFTMEKAPLYHIVDEEQKKAG
>MAN94574.1
MTLPTTETIECDILIIGGGMSGCGAAFESKFWSGDLKVVMVEKAAIERSGATGEGLSAINCYMGQRYGWNTPEDYTNYVVNDMMGLAREDLVYDVGRHVDNSVHLLEEWGLPIWKKENGEYERIGRWQIPIHGESIKPVAAEPARKAIGPENLYERVAITHLLTDADDSQKIAGAVGFAVRENKFYVFKAKAVIITCGGASNVFRPRSVGEGLGRTWYSVFATGAAYGLMIPIGAEMTQMEHRFVPTRFKDGYGPVGMWFQYFHAQVLNAKGEDYTVTRADELKKYEPYGSAIPTPTPLRNHQMFLDVKDGLGPMYMRTDTAMQKLAEGDPAKMDKVRDEAWEDFLDMTISQALTWAAQNIAPEDTPSEVVLAEPYIMGSHSGEAGAWVSGPEDVATGEYFWGYNRMTTINGLFAAGDGVGAAPHKFSSGSFTEGRIAAKSAVNFLADNPDAPNVSDANVRSIQETIWAPLETFEKHKGASSAEEINPNYMTPKQALVRLQKIMDEYGGGASTWYTTNEPTLLRGIELIEMFREDLAHLAARNRHELMRCWEVVHRTWVGEAHLRHLLHRKETRWPGYYYRSDYPDLDDANWRVFVNSKFDAANNTWEMQTRPYKNIITSI
>MAO06970.1
MAKHKTFFEDCDILVVGGGMAGTGATFEARHWGRDLKIVCVEKANIDRSGAVAQGXYAXNCYMGMQWNENQPEDHVRYARNDLMGLVREDLGYDMARHVDSTVHMFDEWGLPMMKNKEGRYQREGKWQIMIHGESYKPIVAEAAKKSADKVYNRIMITHLLKDETQENRIGGAVGFNMRTGDYYVFRAKAVIVCAGGASHIFKPRAVGEGMGRTWYAPWSNGSAYALPIAAGAKMTQMENRIVLCRFKDGYGPVGAYFLHLKTYTQNANGENYEKKWYDHTKNLVGEYIDHHPTPTCLRNHAFIQEMAAGGGPIHMVTKEAFQDPHLETVGWENFLGMTVGQAVVWASQNIDPKYTNPELTTSEPYVMGSHATCSGAWVSGPEDIAPDEYFWGYNRMTTVDGLFGAGDTVGGSAHKFSSGSFTEGRLAAKAAVKYIQDKKANGIDVSEKQYNNLKEVIYKPLENYTVGRNEITGGTVSPSYISPIQGLQRLQKIMDEYCGGLSNNYMTNENLLKKGLELLDWLQEDLEHVAAEDYHQLMRAWELKHRAMTSQCVTEHTLYRKETRWPGYYYRGDHMKLDDENWHCLTVSKRDPDSGKFEFEKKPVYHIIDEKEKKQAS
>MAQ10105.1
MGLFGSRKTIVVESDVLIVGGGMAGCGAAYEARYWGRDLNIVCVEKANIERSGAVAQGLYAINCYMGMQWDENQPEDHVRYARNDLMGLVREDLGYDIARHVDSTVHKFEEWGLPIMKDPETGRYLREGKWQIMIHGESYKPIVAEAARKAASKIYNRIMVTHLLMDETKPGRVAGAVGFNVRTGDFYVFRAKAVIVAAGGASHIFKPRAVGEGMGRTWYAPWSSASAYALPILAGAKMTQMENRIVLTRFKDGYGPVGAYFLHLKTYTENAYGDEYESKWYDQTKELVGDYVDHQPVPTCLRNHAFLEEIKAGRGPIRMVTKQAFQDPHKETVGWENFLGMTVAQAVVWASQNIDPKEINPELTSSEPYVMGSHATCSGAWASGPEDYAPADYQWGYNRMMTVDGLFGAGDTIGGTAHKFSSGSYTEGRIAAKAAVNYVNDLKNEKLQVSEKQVREFKNAIFQPLENYEVGRNEIVGGTVSPSYILPIHGLQRLEKIMDEYVGGISSHYLTNEPLLTRGLELLGMLKEDLDHLAAEDLHQLQRAWELQHRVLASESVTHHTMYRTETRWPGYYYRGDHPKLNDDDWHCFTLSQYDKESGEWAMGKAPVYHIID
>MAQ20303.1
MGLFAKRKTHFVDSDVLVIGGGMAGCGATYESRYWGRDLKIVCVEKANIERSGAVAQGLYAINTYMGMQWDENKPEDHVRYARNDLMGLVREDLGYDIARHVDSCVHKFEEWGLPMMKDPETGRYQREGKWQIMIXGESYKPIVAEAXTKAANEVYNRIMITHLLMDKTKANRVSGAVGFNVRTGDFYVFQAKAVIICAGGASHIYKPRAVGEGMGRTWYAPWSTGSAYALPILVGAKMTQMENRIVLARFKDGYGPVGAYFLHLKTYTQNGNGEEYESKWYDHTKELVGDYIDRQPVPTCLRNHAFLEELKAGRGPIRMVTKEAFQDPHKETVGWENFLGMXIGQAVVWASQNIDPKHTNPELTTSEPYVMGSHATCSGAWAXGPEDCAPDDYQWGYNRMMTVDGLFGAGDTIGGAAHKFSSGSFTEGRIAAKAAVNYINDLGKDSPQVSEEEYESLKKEVYKPMENYEIGRNEIVAGTVSPSYLLPLQGLQRLEKIMDEYVGGIGANYITNEPLLTRGLEHLAMLKEDLDKLGAEDLHQLQRAWELQHRVIASESVTHHTMFRQETRWPGYYYRGDHPKLDDNDWHCFTLSKYDRESGEWELEKAPVHHIID
>MAQ54098.1
MTLPTTETIECDILIIGGGMSGCGAAFESKFWSGDLKVVMVEKAAIERSGATGEGLSAINCYMGQRYGWNTPEDYTNYVVNDMMGLAREDLVYDVGRHVDNSVHLLEEWGLPIWKKENGEYERIGRWQIPIHGESIKPVAAEPARKAIGPENLYERVAITHLLTDADDSQKIAGAVGFAVRENKFYVFKAKAVIITCGGASNVFRPRSVGEGLGRTWYSVFATGAAYGLMIPIGAEMTQMEHRFVPTRFKDGYGPVGMWFQYFHAQVLNAKGEDYTVTRADELKKYEPYGSAIPTPTPLRNHQMFLDVKDGLGPMYMRTDTAMQKLAEGDPAKMDKVRDEAWEDFLDMTISQALTWAAQNIAPEDTPSEVVLAEPYIMGSHSGEAGAWVSGPEDIATGEYFWGYNRMTTINGLFAAGDGVGAAPHKFSSGSFTEGRIAAKSAVNFLADNPDAPNVSDANVRSIQETIWAPLETFEKHKGASSAEEINPNYMTPKQALVRLQKIMDEYGGGASTWYTTNEPTLLRGIELIEMFREDLAHLAARNRHELMRCWEVVHRTWVGEAHLRHLLHRKETRWPGYYYRSDYPDLDDANWRVFVNSKFDAANNTWEMQTRPYKNIITSI
>MAQ72723.1
MGIKTVSVDCDILIVGGGMAGTGATFESRYWGKDMKIICVEKANIDRSGAVAQGLYAINTYMGMQWGENQPEDHVRYARNDLMGMVREDLAYDMARHVDSAVHMFEEWGLPMMRNKETGQYQREGKWQIMIHGESYKPIVAEAAKKSADKIYNRVMITHLLMDENEENRVGGACGFNMRTGDFYVFRAKAVICAAGGASHIFKPRSTGEGMGRTWYAPWSNGSAYALPIAIGAKMTQMENRIVLTRFKDGYGPVGAYFLHLKTYTQNGAGEDYEKRWYENTKAMVGEYIDHHPVPTCLRNHAFIQETIAGGGPIRMVTTEAFQDPHLEEIGWENFLGMTIGQAVVWASQDIDPKYQNPELTTSEPYVMGSHATCSGAWCSGPEDLSPPEYFWGYNRMMTVDGLFAAGDAAGGTAHAFSSGSFTEGRLCAKAAVKYVNDKKAENIKVSDEQCEKFKEDVYKPLENYTVGSNEITGGTVSPSYLLPMQGLQRLQKIMDDYCGGIGTHYMTNGNMLKRGIELLDTLTEDLEHIGAEDYHQLMRTWELKHRVLVSQCVAEHTLFREETRWPGYYYRGDHLKLDDENWHCLTVSRRDPKTGKFTLEKVPVYHIV
>MAR18829.1
MARRKTIYVDSDILVVGGGFGGCGAAYESRYWGRDKKVVVVEKANIERSGAVAQGLYAINCYMGMQWGENTPEDYVRYQRNDLMGLVREDLGYDIGRHVDSTVHMFEEWGLPIMTDPETGRYQREGKWQIMIHGESYKPIVAEAARKAATEVYNRIMVTHLLMDKKKKNRVAGAVGFNVRTGDFYVFRSKAVIIAAGGASHIFKPHSAGEGMGRTWYAPWSSASAYALPILTGAKMTQMENRIVLTRFKDGYGPVGAYFLHLKTTTENAYGEAYEAKWRSSIEDMVGDYVNHEPTPTCLRNHAFLKEVEAGRGPIRMVTKEAFKDPHKEVIGWENFLGMTIGQAVVWAANNIDPKETNPELVMSEPYVMGSHATCSGAWASGPEDYAPDEYQWGYNRMMTVDGLFGAGDTLGGTPHKFSSGSFTEGRIAGKAANKYINDLGTDQPEVSEQEYETLKQIIYQPLETYRVGRNEITAGTVSPSYLLPLSGLQRLEKIMDEYVGGAGTRYMTNEPMLTRGLELLKMLKEDLAFLGADSLHQLQRSWELHHRVIASECVTHHTMYRKETRWPGYYYRGDHPQLDDKDWHCFTLSSYNQEADEYSMESAPVHHIVD
>MAR77444.1
MANYKTHYEDCDILIVGGGMAGTGATFESRYWGRDMKIICAEKANIDRSGAVAQGLYAINCYMGMQWDENQPEDHVRYARNDLMGMVREDLAYDMARHVDSCVHMFEEWGLPLMRNEKTGRFQREGKWQIMIHGESYKPIVAEAAKKSADKIYNRVMITHLLMDETNSNRVGGATGFNMRTGDHYVFRAKAVICAAGGASHIFKPRAVGEGMGRTWYAPWSNGSAYALPIAVGAKMTQMENRIVLTRFKDGYGPVGAYFLHLKTYTQNANGDNYEKTWYDQTKEMVGEYIDHVPTPTCLRNHAFIQETAAGRGPIHMVTMEAFQDPHLEVIGWENFLGMTVGQAVVWASQDIDPKYQNPELTTSEPYVMGSHATCSGAWVSGPEDISGGIPEYFWGYNRMMTVDGLFAAGDAAGGTAHAFSSGSFTEGRLCAKAAVQYINDGKANGITVTEKQCEKFKEIIYKPLENYTVGRNEITAGTVSPSYILPIQGLQRLQKIMDDYVGGIGTNYMTNGNGLKRGLELLEILQEDLENVGAEDLHQLMRAWELKHRALVSQCVAEHTMFREETRWPGYYYRGDFLKLDDDNWHCLTVSRRDPTTGKFTLEKAPLYHLIDEESEGEKKA
>MAR81720.1
MARKTVYEDXDILVVGGGMAGTGATFEARYWGRDLKIICAEKANIDRSGAVAQGLYAINCYMGTQWXENQPEDHVRYARNDLMGMVREDLAFDMARHVDSTVHMFDEWGXPMMRNKETGRYQREGKWQIMIHGESYKPIVAEAAKKSADKIYNRIMITHLLKDEAQENRIAGAVGFNCRTGDYHVFRAKAVIVAAGGASHIFKPRAVGEGMGRTWYAPWSSGSCYALCIEAGAKLTQMENRIVLCRFKDGYGPVGAYFLHLKTYTQNGAGENYEKKWYDHTKEMVGEYIDHHPTPTCLRNHAFIQEVMSGNGPIHMVTMEAFQDPXLEEVGWENFLGMTVGQAVVWASQDIDPKYQNPELTTSEPYVMGSHATCSGLWVSGPEDVSPDEYYWGYNRMGTVDGLFGAGDTVGGTAHKFSSGSFTEGRLAAKAAVKYIQDMKSDIKVTDGQXKNFEKVIFKPLDNYQVGRNEITAGTVSPSYILPIQGLQRLQKIMDEYCGGISVNYMTNANFLKRGLELLQILEEDLENVGAEDNHQLMRAWELKXRALVSRCVTEHTMFREETRWPGYYYRGDFLKLDDENWHCLTLSQYDPKTGKFTMEKAPLYHIVEEEEEKQQQEGAKAS
>MAT64837.1
MAYETIVEDNIDILVCGAGLGGTGAAWEARYWGQNKKIVIAEKANIDRSGAVAQGLYAINCYMGTRFGENNPEDHVRYARIDLMGMVREDLLFDMARHVDSAVHQFEEWGLPLMRDPKTGAYQREGRWQIMIHGESYKPIVAEAAKKSADKVFNRICVTHLLMDESKENRVAGAVGFNVRTGNYHVFKSKTVIVAAGGASNIYKPRSVGEGAGRVWYAPWSSGSAYGLLIGAGAKMTQMENRIVLARFKDGYGPVGAYFLHLKTYTQNCLGEEYESKWWPQLQEMVGKEYLDPEASHRTHRPIPTCLRNHALISEVNAGRGPIHMVTMEAFQDPHLEEIGWHNFLGMTVGQAVLWAATDVDPKNENPELTTSEPYVMGSHATGCGAWCSGPEDVSPPEYFWGYNRMTTVEGLFGAGDAVGGTPHAFSSGSFTEGRLAAKAACRYIDDGKAEGIVVSEKQIEDRRKEIYKPMEHYRIYRNEITAGTVNPNYINPRQGLDRLQKLMDEYAGGVTVNYMTNEKLLHIGLKKLKILEEDLEKIAAEDIHELLRAWELKHRLLTSEAVMQHTLFRKETRWPGYYYRGDALKVDDENWHVLTVSRRDPKTGEYTMEKAPCYHLVGEDE
>MAW34643.1
MADHKTVYEDCDILIVGGGMAGTGATFESRYWGRDMNIVCVEKANIDRSGAVAQGLYAINCYMGTRWNENQPEDHVRYARNDLMGMVREDLALDMARHVDSCVHMFEEWGLPLMKNKEGRYQREGKWQIMIHGESYKPIVAEAAKKSASKIYNRVMITHLLKDESKDNRCGGAVGFNMRTGDFHVFRAKATIICAGGASHIFKPRAVGEGMGRTWYAPWSNGSCYALPILLGAKMTQMENRIVLCRFKDGYGPVGAYFLHLKTYTQNTYGEEYESKWYDQTKEMVGDYIDHHPTPTCLRNHAFLEEVKAGRGPIHMVTMEAFQDPHLEVIGWENFLGMTVGQAVVWASQDIDPKYQNPELTTSEPYVMGSHATCSGAWVSGPSDLSPKEYFWGYNRMMTVDGVFGAGDTVGGTAHKFSSGSFTEGRLAAKAAVQYIKDMESKPSVTEKQINNFKEEVFKPLDNFTIGRNEITAGTVSPSYILPIQGLQRLQKIMDEYCGGITVGYQCNENQLKKGLKDLGILQEDLENIGAEDLHQLMRAWELKHRTLVSQCVTEHTLFREETRWPGYYYRSDKMKLDDENWHCLTLSRRDPETGKFTMEKAPLYHIVDEEKKKAG
>MAW35370.1
MADHKTVYEDCDILIVGGGMAGTGATFESRYWGRDMNIVCVEKANIDRSGAVAQGLYAINCYMGTRWNENQPEDHVRYARNDLMGMVREDLALDMARHVDSCVHMFEEWGLPLMKNKEGRYQREGKWQIMIHGESXKPIVAEAAKKSAXXIYNRVMITHLLKDESKDNRCGGAVGFNMRTGXFHVFRAKATXXXAGGASXXFKPRAVGEGMGRTWXAPWSXGSCYALPXLXGAKMTQMENRIVXCRFKDGYGPVGAYFLHXKTYTQNTYGEEXESKWYDQTKEMVGDXIDHHPTPTCLRNHAFXEEVKAGRGPXHMVTMEAFXDPHLEVIGWXNFLGMTVGQAVVWASQDIDPKYQNPXLTTSEPYVMGSHATCSGAWVSGPSDLSPKEYFWGYNRMMTVDGVFGAGDTVGGTAHKFSSGSFTEGRLAAKAAVQYIKDMETKPSVTEKQINNFKEEVFKPLDNFTIGRNEITAGTVSPSXILPIQGLQRLQKIMDEYCGGITVGXQCNENQLKKGLKDLGILQEDLENIGAEDLHQLMXAWELKHRTLVSQCVTEHTLFREETRWPGYYYRSDKMKLDDENWHCLTLSRRDPETGKFTMEKAPLYHIVDEEKKKAG
>MAW48641.1
MANHKTVYEDCDILIVGGGMAGTGATFESRYWGRDMNIVCVEKANIDRSGAVAQGLYAINCYMGTRWNENQPEDHVRYARNDLMGMVREDLALDMARHVDSCVHMFEEWGLPLMKNKEGRYQREGKWQIMIHGESYKPIVAEAAKKSASKIYNRVMITHLLKDESKDNRCGGAVGFNMRTGDFHVFRAKATIICAGGASHIFKPRAVGEGMGRTWYAPWSNGSCYALPILLGAKMTQMEXRIVXCRFKDGYGPVGAYFXHLKTYTQNTYGEEYESKWYDQTKEMVGDYIDHHPTPTCLRNHAFLEEVKAGRGPIHMVTMEAFQDPHLETIGWENFLGMTVGQAVVWASQDIDPKYQNPELTTSEPYVMGSHATCSGAWVSGPSDLSPKEYFWGYNRMMTVDGVFGAGDTVGGTAHKFSSGSFTEGRLAAKAAVQYIKDMETKPSVTEKQISNFKEEVFKPLENYTVGRNEITAGTVSPSYILPIQGLQRLQKIMDEYXGGITVGYQCNENQLKKGLKDLGILQEDLENIGAEDLHQLMRAWELRHRALVSQCVTEHTLFREETRWPGYYYRSDKMKLDDENWXCLTLSRRDPETGKFTMEKAPLYHIVDEEQKKAG
>MAW48962.1
MANHKTVYEDCDILIVGGGMAGTGATFESRYWGRDMNIVCVEKANIDRSGAVAQGLYAINCYMGTRWNENQPEDHVRYARNDLMGMVREDLALDMARHVDSCVHMFEEWGLPLMKNKEGRYQREGKWQIMIHGESYKPIVAEAAKKSASKIYNRVMITHLLKDESKDNRCGGAVGFNMRTGDFHVFRAKATIICAGGASHIFKPRAVGEGMGRTWYAPWSNGSCYALPILLGAKMTQMENRIVLCRFKDGYGPVGAYFLHLKTYTQNTYGEEYESKWYDQTKEMVGDYIDHHPTPTCLRNHAFLEEVKAGRGPIHMVTMEAFQDPHLETIGWENFLGMTVGQAVVWASQDIDPKYQNPELTTSEPYVMGSHATCSGAWVSGPSDLSPKEYFWGYNRMMTVDGVFGAGDTVGGTAHKFSSGSFTEGRLAAKAAVQYIKDMETKPSVTEKQISNFKEEVFKPLENYTVGRNEITAGTVSPSYILPIQGLQRLQKIMDEYCGGITVGYQCNENQLKKGLKDLGILQEDLENIGAEDLHQLMRAWELRHRALVSQCVTEHTLFREETRWPGYYYRSDKMKLDDENWHCLTLSRRDPETGKFTMEKAPLYHIVDEEQKKAG
>MAX57927.1
MALPAVETVECDILVVGGGMSGCGAAFESKYWGEDLKVVIVEKAVIERSGATGEGLSAINCYMGQRYGWNTPEDFVKYVVNDMMGLAREDLVYDVGRHVDSSVHLLEEWGLPVWKKDNGEYERIGRWQIPIHGESIKPVTAEPARKAVGPENIYERISITHLLTDANDSGRIAGAIGFGVRENKIWVFKAKAVIITSGGASNVFRPRSVNEGIGRTWYSVFATGSAYGLMIPIGTEMTQMEHRFVPTRFKDGYGPVGMWFQYFHAHVENALGEDYTVTRDSELRKYEPYGSAIPTPTPLRNHQMFLDIKEGKGPMYMRTDLAMQELSGGDPAKMDKVREEAWEDFLDMTIAQALTWASQNIAPEDTPSEVVLAEPYIMGSHSGEAGAWVSGPEDLAPPEYNWGYNKMTTIQGLFAAGDGVGAAPHKFSSGSFTEGRLAAKSAVRFVRDNPGAITVSDAQVRQLSETIWAPLETFEKHKGASTAEDINPNYITPKQALVRLQKIMDEYGGGTSTWYTVNQATLERGIVLIEMLREDLAHQGARSRHELLRSWEVVHRTWTGEAHLRHLLYRKETRWPGYYYRSDYPDLDDQNWRVFVNSRYDAASDKWSLSTKPYINLIK
>MAZ60148.1
MPSIETVECDILVIGGGMSGCGAAFESKFWGEDLKVVIVDKAVIERSGATGEGLSAINCYMGQRYGWNTPEDFVHYVVNDMMGLAREDLVYDVGRHVDSSVHLLEEWGLPIWKKDNGEYERIGRWQIPIHGESLKPVTAEPARKAVGKENIYERVSITHLLTDANDPNRIAGAIGFGVRENKIWVFKAQAVIVTSGGASNVFRPRSVNEGIGRTWYSVFATGSAYGLMIPIGTEMTQMEHRFVPTRFKDGYGPVGMWFQYFHAHVENALGEDYTVTRDDELRKYEPYGSAIPTPTPLRNHQMFLDIKEGKGPMYMRTDLAMQELAGGDPAKMDKVREEAWEDFLDMTIAQAMTWASQNIAPEETPSEVVLAEPYIMGSHSGEAGAWVSGPEDLAPPEYYWGYNKMTTIQGLFAAGDGVGAAPHKFSSGSFTEGRLAAKSAVRFVKENSTSVQLNSSQVNTLAESIWAPLETFDKYKGVSTAPEINPHYITPKQALVRLQKIMDEYAGGTSALYTTNGPTLERGIALIEMLREDLQHQGARNRHELLRCWEVVHRTWTGEAHLRHLLHRKETRWPGYYYRSDYPDLDDVNWRVFVNSKFDASANRWDISTKPYLNLVK
>MAZ64263.1
MALPTVETVECDILVVGGGMSGCGAAFESKYWGEDLKVVIVEKAVIERSGATGEGLSAINCYMGQRYGWNTPEDFVKYVVNDMMGLAREDLVYDVGRHVDSSVHLLEEWGLPIWKKENGEYERIGRWQIPIHGESIKPVTAEPARKAVGTENIYERIAITHLLTDANDPNRIAGAXGFGVRENKIWVFKANAVIITXGGASNVFRPRSVNEGMGRTWXSVFATGSAYGLMIPIGTEMTQMEHRFVPTRXKDGYGPVGMWFQYFHAHVENSLGEDYTVTRESELRKXEPYGSAIPTPTPLRNHQMFLDIKEGKGPMYMRTDLAMQELAAGDPAKMDKVREEAWEDFLDMTIAQALTWASQNIAPEDTPSEVVLAEPYIMGSHSGEAGAWVSGPEDLAPPEYYWGYNKMTTVLGLFAAGDGVGAAPHKFSSGSFTEGRLAAKSAVKFVRDNPGATTVSDAQVKKLSEEIWAPMETFEKHKGASTAEEINPNYITPKQALVRLQKIMDEYGGGTSTWYTVNEATLLRGITLIEMLREDLAQQAARNRHELMRSWEVVHRTWTGEAHLRHLLHRKETRWPGYYYRSDYPDLDDQNWRVFVNSRYDAVNNQWSLTTKPYVNIIK
>MAZ79763.1
MANHKTVYEDCDVLIVGGGMAGTGATFESRYWGRDMNIVCVEKANIDRSGAVAQGLYAINCYMGTRWNENQPEDHVRYARNDLMGMVREDLALDMARHVDSAVHMFEEWGLPLMKNKEGRYQREGKWQIMIHGESYKPIVAEAAKKSASKIYNRVMITHLLKDESNDNRCGGAVGFNMRTGDFHVFRAKATIICAGGASHIFKPRAVGEGMGRTWYAPWSNGSCYALPILLGAKMTQMENRIVLCRFKDGYGPVGAYFLHLKTYTQNAYGDEYESKWYDQTKEMVGEYIDHTPTPTCLRNHAFLEEVKAGRGPIHMVTMEAFQDPHLEVIGWENFLGMTVGQAVVWASQDIDPKYENPELTTSEPYVMGSHATCSGAWVSGPSDLSPKEYFWGYNRMMTVDGVFGAGDTVGGTAHKFSSGSFTEGRLAAKAAVQYINDMETKPSVSEKQISNFKEEVFKPLDNYIVGRNEITGGTVSPSYILPIQGLQRLQKIMDENCGGITSGYMTNGIGLKKGLHHLEILQEDLENIGAEDLHQLMRAWELKHRALVSQCVTEHTLFREETRWPGYYYRGDHMKLDDENWHCLTLSRRDPKTGKFVMEKAPIYHIVDEEQKKAG
>MBA33679.1
MSKHKTIVEECDVLVVGGGMAGTGATFEARHWGRDLKIICVEKANIDRXGAVAQGLYAINCYMGMQWGENMPEDHVRYARNDLMGLVREDLGYDMARHVDSTVHMFDEWGLPMMKNKETGRYQREGKWQIMIHGESYKPIVAEAAKKSADKIYNRIMITHLLTDEKNPNRIAGAVGFNVRTGNFHVFKSKTVVVAAGGASHIFKPRSVGEGMGRTWYAPWSNGSAYALPIMAGAKMTQMENRIVLCRFKDGYGPVGAYFLHLKTYTQNANGENYEKKWYDATKELVGEYIDHHPTPTCLRNHAFIQETAAGGGPIHMVTKEAFQDPHLETVGWENFLGMTVGQAVVWASQNIDPKYTNPELTTSEPYVMGSHATCSGAWVSGPEDIAPDEYFWGYNRMMTIEGLFGAGDAVGGSAHKFSSGSFTXGRLASKAAVKYIEDKKAENLEVSESQLENLKXAIFKPXENYTVGRNEITGGTVSPSYILPIQGLLRLQKIMDEYCGGLTNNYMTNDNLLKKGIEQLTILEEDLENIGAEDYHQLMRAWELKHRAVTSQCVTEHTLFREETRWPGYYYRGDHMKLDDENWHCLTVSRRDPKTGKFEMEKMPVYHIVDXKEKKQAS
>MBC16061.1
MPLLPTKEASKGVALAEPEIVEKSVDILMVGGGMGNCGAAFEAMRWIEKVDPSITLELVDKAAIERGGAVAQGLSAINTYCGENDVDDYVRMVRTDLMGIVREDLIFDLGRHVDDSVHLFEEWGLPIWVKKDGKNLDGGKAKAEGLAIRNGAEPVRSGRWQIMINGESYKCIVAEAAKNAIGEDRYVERVFIVKMLLDANEPNRIAGAVGFSTRENKIYIYKCNAATVACGGAVNVYRPRSTGEGMGRAWYPVWNAGSTYTMVAQVGGEMTMMENRFVPARFKDGYGPVGAWFLLFKAKATNYKGEDYCETNRAMLKPYEDRGYAKGHIIPTCLRNHMMLREMREGRGPIFMDTKTALLNTVNGDLTGPEWKHLESEAWEDFLDMCVGQANLWAATNCAPEDRGSEIMPTEPYLLGSHSGCCGIWVSGPDEEWVPESYKVKADNGKVYNRMTTVNGLWTCADGVGASGHKFSSGSHAEGRIVGKQMVRWVVDHKDFTPTLKETAEELKQELYQPWYTYEENKGGSTDPVVNPAYITPHNFMMRLIKCTDEYGGGVGTLYMTSKALLNTGFWLLGMIEEDSQKLAARDLHELMRCWEQFHRLWTVRLHMQHIEFREESRYPGFYYRGDFMGLDDSKWKCFVNSKYDVETGVTTVFKKPYVKIIPDA
>MBC26695.1
MGLFGGRKTITVDTDILVIGGGMAGCGATYESRFWGRDLKVVTVEKANIERSGAVAQGLYAINCYMGMQWDENQPEDFVRYARNDLMGLTREDLSYDIARHVDSTVHKFDEWGLPIMRDPETGRYQREGKWQIMIHGESYKPIVAEAARKAADEVYNRIMVTHLLKDKNNANRVSGAVGFNVRTGDFYVFRAKAVIVSAGGASHIFKPRAVGEGMGRTWYAPWSSASAYALPILAGAKMTQMXNRIVLCRFKDGYGPVGAYFLHLKTYTENAYGENYEKTWYEHTKELVGDYIDQEPTPTCLRNHAFHEEMRAGRGPIRMVTKEAFQDPHKETVGWENFLGMTIGQAVVWASQNIDPKHTNPELTTSEPYVMGSHATCSGAWASGPEDYAPDEYQWGYNRMMTVDGLFGAGDTIGGTAHKFSSGSFTEGRIAAKAAVNYVNDLKDQPEVCEQEYQELEEIIYQPLENYRVGRNEIVAGTVSPSYMLPIQGLQRLEKIMDEYVGGISVGYVTNEPMXERGLEHLQMLKEDIPHLGAEDLHQLQRAWELHHRVLASECVTQHTLFRKETRWPGYYYRGDHPKLDDKDWHCLTLSQYDKENDSWQMDKAPVYHIVNXXDKKGPGIILPGHIFCYWHLMEESYFLLFLSALLAATIVPISSEIMLMGFVTASNKNAWSFFLVASAGNILGAVINWILGRFCITWQKFKWFPVSKVRLDKITNWFNRFGVWSLLLAWVPVIGDXLTVAAGFFRVRFWLFLILVTISKAGRYAVLLILF
>MBC47820.1
MAKRKTVWEDCDILVVGGGMAGTGAAYEARYWGRDMRIICAEKANIDRSGAVAQGLYAINCXMGMQWDENQPEDHVRYARNDLMGLVREDLAFDMARHVDSAXHKFEEWGLPIMRNEETGRYQREGKWQIMIHGESYKPIVAEAARNSVDKIYNRIMVTHLLMDESXENRVGGAVGFNCRTGDYHVFRAKAVIVGAGGASHIFKPRSVGEGMGRTWYAPWSSGSAYALPIQVGAKMTQMENRIVLTRFKDGYGPVGAYFLHLKTYTQNTYGEEYESKWYEHTKAMVGEYIDHTPTPTCLRNHAFIEEVKAGRGPIHMVTMEAFQDPHLEVIGWENFLGMTVGQAVVWASQNIDPKYTNPELTTSEPYVMGSHATCSGAWVSGPEDISPPEYFWGYNRMLTVEGLFGAGDTVGGTAHKFSSGSFTEGRIAAKAAVKYIQDLGDEKIQVSNKQCDDLKEIIFKPLENYTVGRNEITSGTVSPSYLLPIQGLQRLEKIMDEYVGGISVNYMTNGNLLKRGIELLAILQEDLEHIGAEDLHQLMRGWELKHRTITSECVAQHTLFREETRWPGYYYRGDHMKLDDDNWHCLTVSRRDPETGEYTMEKAPLYHIVD
>MBC50879.1
MTLPTTETIECDILIIGGGMSGCGAAFESKFWSGDLKVVMVEKAAIERSGATGEGLSAINCYMGQRYGWNTPEDYTNYVVNDMMGLAREDLVYDVGRHVDNSVHLLEEWGLPIWKKENGEYERIGRWQIPIHGESIKPVAAEPARKAIGPENLYERVAITHLLTDADDSQKIAGAVGFAVRENKFYVFKAKAVIITCGGASNVFRPRSVGEGLGRTWYSVFATGAAYGLMIPIGAEMTQMEHRFVPTRFKDGYGPVGMWFQYFHAQVLNAKGEDYTVTRADELKKYEPYGSAIPTPTPLRNHXMFLDVKDGLGPMYMRTDTAMQKLAEGDPAKMDKVRDEAWEDFLDMTISQALTWAAQNIAPEDTPSEVVLAEPYIMGSHSGEAGAWVSGPEDIATGEYFWGYNRMTTINGLFAAGDGVGAAPHKFSSGSFTEGRIAAKSAVNFLADNPDAPNVSDANVRSIQETIWAPLETFEKHKGASSAEEINPNYMTPKQALVRLQKIMDEYGGGASTWYTTNEPTLLRGIELIEMFREDLAHLAARNRHELMRCWEVVHRTWVGEAHLRHLLHRKETRWPGYYYRSDYPDLDDANWRVFVNSKFDAANNTWEMQTRPYKNIITSI
>MBD07383.1
MGLFAKRKTHFVDSDVLVIGGGMAGCGATYESRYWGRDLKIVCVEKANIERSGAVAQGLYAINTYMGMQWDENKPEDHVRYARNDLMGLVREDLGYDIARHVDSCVHKFEEWGLPMMKDPETGRYQREGKWQIMIHGESYKPIVAEAATKAANEVYNRIMITHLLMDKTKANRVSGAVGFNVRTGDFYVFQAKAVIICAGGASHIYKPRAVGEGMGRTWYAPWSTGSAYALPILVGAKMTQMENRIVLARFKDGYGPVGAYFLHLKTYTQNGNGEEYESKWYDHTKELVGDYIDRQPVPTCLRNHAFLEELKAGRGPIRMVTKEAFQDPHKETVGWENFLGMTIGQAVVWASQNIDPKHTNPELTTSEPYVMGSHATCSGAWASGPEDCAPDDYQWGYNRMMTVDGLFGAGDTIGGAAXKFSSGSFTEGRIAAKAAVNYINDLGKDXPQVSEEEYESLKKEVYKPMENYEIGRNEIVAGTVSPSYLLPLQGLQRLEKIMDEYVGGIGANYITNEPLLTRGLEHLAMLKEDLDKLGAEDLHQLQRAWELQHRVIASESVTHHTMFRQETRWPGYYYRGDHPKLDDNDWHCFTLSKYDRESGEWELEXAPVHHIID
>MBD42277.1
MSKIKTFYEDCDILVVGGGMAGTGATFEARHWGRDLKIVCVEKANIDRSGAVAQGLYAINCYMGMQWGENQPEDHVRYARNDLMGLVREDLGYDMARHVDSTVHMFDEWGLPMMHNKETGRYQREGKWQIMIHGESYKPIVAEAAKXSADKIYNRIMITHLLMDENNENRVGGAVGFNMRTGNYHVFRAKAVIVAAGGASHIFKPRAVGEGMGRTWYAPWSNGSAYALPIAVGAKMTQMENRIVLCRFKDGYGPVGAYFLHLKTYTQNANGENYEKKWYEQTKKLVGEYIDHHPTPTXLRXHAFXQEVXAGGGPIXMVTKXAFQDPHXETVGWENFLGMTVGQAVVWASQNIDPKYQNPELTTSEPYVMGSHATCSGAWVSGPEDLSPPEYFWGYNRMTTVQGLFGAGDTVGGSAHKFSSGSFTEGRLAAKAAVKYIQEEKANDIKVSDEQCKNFQKIIYKPLENYTVGRNEITAGTVSPSYILPLQGLQRLQKIMDEXVGGISFNYMTNENTLKKALELLDWLQEDLENIGAQDYHQLMRAWELKHRTLTSQCVTEHTLFREETRWPGYYYRGDHMKLDDENWHCLTVSRRDPKTGKFSMEKXPVYHIIDEEKKKVAS
>MBD62496.1
MAKSKTIYEDCDILVVGGGMAGTGATFESRYWGRDMKIICAEKANIDRSGAVAQGLYAINCYMGMRWDENQPEDFVRYARNDLMGMVREDLAYDAARHVDSAVHMFEEWGLPLMRNEKTGRYQREGKWQIMIHGESYKPIVAEAAKKSADKIYNRVMITHLLMDESHENRIGGAVGFNMRTGDYHVFRSKTVICCAGGASHLFKPRAVGEGMGRTWYAPWSNGSAYALPIAVGAKMTQMENRIVLTRFKDGYGPVGAYFLHLKTYTQNAAGENYEEKWYDNTKAIVGEYIDHVPRPTCLRNHAFIQETAAGGGPIHMVTMEAFQDPHLEVIGWENFLGMTVGQAVVWASQNIDPKYTNPELTTSEPYVMGSHATCSGAWVSGPEDLSPPEYFWGYNRMLTIDGLFGAG
>MBE28521.1
MAKRKTVWEDCDILVVGGGMAGTGAAYEARYWGRDMRIICAEKANIDRSGAVAQGLYAINCYMGMQWDENQPEDHVRYARNDLMGLVREDLAFDMARHVDSAVHKFEEWGLPIMKNEETGRYQREGKWQIMIHGESYKPIVAEAARNSVDKIYNRIMVTHLLMDESKENRVGGAVGFNCRTGDYHVFRAKAVIVGAGGASHIFKPRSVGEGMGRTWYAPWSSGSAYALPIQVGAKMTQMENRIVLTRFKDGYGPVGAYFLHLKTYTQNTYGEEYESKWYEHTKAMVGEYIDHTPTPTCLRNHAFIEEVKAGRGPIHMVTMEAFQDPHLEVIGWENFLGMTVGQAVVWASQNIDPKYTNPELTTSEPYVMGSHATCSGAWVSGPEDISPPEYFWGYNRMLTVEGLFGAGDTVGGTAHKFSSGSFTEGRIAAKAAVKYIHDLGDEKIQVSNKQCDDLKEVIFKPLENYTVGRNEITAGTVSPSYLLPIQGLQRLEKIMDEYVGGISVNYMTNGNLLKKGIELLGILQEDLEHIGAEDLHQLMRGWELRHRTITSECVAQHTLFREETRWPGYYYRGDHMKLDDDNWHCLTVSRRDPKSGEWTMEKAPLYHIVD
>MBE68818.1
MLETKVNNFEHSEKPEIEEHETDILIIGGGMAACGCAFEADRWATPQGLRVTMVDKAATDRSGAVAMGLSAINTYVGQENTAEDYVRYVRNDLMGIIREDLVYDVGRLVDDSVHLFEDWGLPIWKKDEEGHSIDGHTSKRNEMPSLRDGGKPVRSGRWQVMINGESYKVVIAEAGKSALANNRQETGVDQNHFERVFIVKLLSDKNDPTRIAGAVGFNVREKKLHVFKCKAALLAAGGCVNVFKTRATGEGQGRAWFPVWNSGSTYAMAAEIGAEMTMMENRFVPARFKDGYGPVGAWFLLFKAKATNALGEDYQEKNKEESRKLYGKYVDTMGTCMRNHMMMIDMKAGKGPIKIHTDVALQSLAETMSKKEIKHLEAEAWEDFLDMTITQAGVWAANNMEPEKVPSELMPSEPYLLGSHAGCAGLWTSGPGDFGPEEWHWGYNRMTTINGLFTAGDGVGASGHKFSSGSHTEGRITGKMMTAYCMDHKDESVEFAENPEDLAKEIFMPMETWGKFSGYTTDPNINPHYIRPAMLQQRLQKIMDEYVGGVGTWYMTSKYMLEEG
>MBE88029.1
MGLFSKRKTVYVDSDVLVVGGGMAGCGATYESRYWGRDLKVVCVEKANIQRSGAVAQGLYAINCYMGMQWDENQPEDHVRYARNDLMGLVREDLGYDIARHVDSTVHKFEEWGLPIMKDPETGRYLREGKWQIMIHGESYKPIVAEAARKAATEVYNRIMVTHLLTDKNNPNRVAGAVGFNVRTGDYYVFRAKAVIVAAGGASHIFKPRAVGEGMGRTWYAPWSSASAYALPIQVGAKMTQMENRIVLTRFKDGYGPVGAYFLHLKTYTENAYGKNYEPTWYDQTKELVGDYIDREPVPTCLRNHAFLEEIKAGRGPIRMVTKEAFQDPHKETVGWENFLGMTIGQAVVWASQNIDPKYTNPELTTSEPYVMGSHATCSGAWASGPEDYAPDEYQWGYNRMMTVDGLFGAGDTIGGTAHKFSSGSFTEGRIAAKAAVKYVNDLGNNQPEVSETEYKDLEQVIFQPLDTYSVGRNEIVAGTVSPSYILPIQGLQRLEKIMDEYVGGISAHYSTNEPMLTRGLELLGMLKEDLAHLGAEDLHQLQRAWELQHRVLASECVTQHTMFRTETRWPGYYYRGDHPKLDDKDWHCFTLSQFDRQSGEWAMEKAPVYHIVN
>MBF40345.1
MGLFSKRKTVFVDADILVVGGGMAGCGATYESRYWGRDKKIIVVEKANIERSGAVAQGLYAINCYMGMQWDENQPEDHVRYARNDLMGLVREDLGYDIARHVDSTVHXFEEWGLPIMKDPETGRYLREGKWQIMIHGESYKPIVAEAARKAATEVYNRIMVTHLLMDKTKANRVAGAVGFNVRTGDFYVFRAKAVIVAAGGASHIFKPRAVGEGMGRTWYAPWSSASAYALPILVGAKMTQMENRIVLTRFKDGYGPVGAYFLHLKTYTENAYGNDYEPTWYENTKALVGDYIDRHPVPTCLRNHAFLEEVKAGRGPIRMVTKEAFQDPHKEQVGWENFLGMTIGQAVVWASQNIDPKEINPELTTSEPYVMGSHATCSGAWASGPEDYAPDGYQWGYNRMMTVEGLFGAGDTIGGTAHKFSSGSFTEGRIAAKAAVNYVNDLGNDQPQVRESEYENLKQVVFQPLETYDVGRNEIVAGTVSPSYLLPIHGLQRLEKIMDEYVGGISAHYTTNEPMLTRGLELLDMLKEDLAYLGAEDLHQLQRSWELQHRVLASECVTHHTMFRKETRWPGYYYRADHPKLDDTDWHCFTLSQYDRESGKWTMDTAPVYHIVD
>MBG76340.1
MXKXKTXYXXCDXLVXGGGMAGTGATFEARXWGRDXKXXCVEKAXIXRSGAVAQGXXAINCYMGMXWGENQPEDHVXYAXNDXMGLVREXXGXXMAXXVXSTVHMFDEWGXPMMXNKETGRYXXEGXWXIMXHGXSYKPIVAEAAKKSADKIYNRIMITHLLMDENNENRVGGAVGFNMRTGNYHVFRAKAVIVAAGGASHIFKPRAVGEGMGRTWYAPWSNGSAYALPIAVGAKMTQMENRIVLCRFKDGYGPVGAYFLHLKTYTQNANGENYEKKWYEQTKKLVGEYIDHHPTPTCLRNHAFIQEVMAGGGPIHMVTKEAFQDPHLETVGWENFLGMTVGQAVVWASQNIDPKYQNPELTTSEPYVMGSHATCSGAWVSGPEDLSPPEYFWGYNRMTTVQGLFGAGDTVGGSAHKFSSGSFTEGRLAAKAAVKYIQEEKANDIKVSDEQCKNFQKIIYKPLENYTVGRNEITAGTVSPSYILPLQGLQRLQKIMDEYVGGISFNYMTNENTLKKALELLDWLQEDLENIGAQDYHQLMRAWELKHRTLTSQCVTEHTLFRKETRWPGYYYRGDHMKLDDENWHCLTVSRRDPKTGKFSMEKKPVYHIIDEEKKKVAS
>MBH38870.1
MALPTIETVESDILVIGGGMSGCGAAFESKYWGEDLKVVIVEKAVIERSGATGEGLSAINCYMGQRYGWNTPEDFVQYVVNDMMGLAREDLVYDVGRHVDSSVHLLEEWGLPIWKKDNGEYERIGRWQIPIHGESLKPVTAEPARKAVGKENIYERIAITHLLTDAKDPGRIAGAIGFGVRENKIWVFKSKAVIITSGGASNVFRPRSVNEGIGRTWYSVFATGSAYGLMIPIGTEMTQMEHRFVPTRFKDGYGPVGMWFQYFHAHVENALGEDYTVTRDSELKKYEPYGSAVPTPTPLRNHQMFLDIRDGKGPMYMRTDLAMQELAGGDPKKMDKVREEAWEDFLDMTIAQAMTWASQNIAPEDTPSEVVLAEPYIMGSHSGEAGAWVSGPDDLSPPEYFWGYNKMTTIRGLFAAGDGVGAAPHKFSSGSFTEGRLAAKSAVRFVRDNPEQVNLSDAQIKDLSDAIWAPMDTFEKYKGESTSDDVNPHYITPKQALVRLQKIMDEYAGGTSSWYTVNGPTLERGIALIEMLREDLAHQGARNRHELLRSWEVVHRTWTGEAHLRHLLHRKETRWPGYYYRSDYPDLDDKNWRVFVNSTFDSSSNKWNLTTKPYKHIVT
>MBH44624.1
MARKTIEENCDVLIVGGGMAGTGATFESRYWGKDLKIICAEKANIDRSGAVAQGLYAINCYMGMQWGENQPEDHVRYARNDLMGMVREDLAYDMARHVDSAVHMFEEWGLPLMRNKETGRYQREGKWQIMIHGESYKPIVAEAAKKSADEIYNRVMITHLLMDENEDNRIGGACGFNMRTGDFYIFRAKAVICAAGGASHIFKPRAVGEGMGRTWYAPWSNGSAYALPIAVGAKMTQMENRIVLTRFKDGYGPVGAYFLHLKTYTQNAAGENYEKKWYDNTKKMVGEYIDHHPTPTCLRNHAFIQETIAGGGPIYMVTMEAFQDPHLEEVGWENFLGMTVGQAVVWASQDIDPKYQNPELTTSEPYVMGSHATCSGAWCSGPEDLSPPEYFWGYNRMMTVNGLFAAGDAAGGTAHAFSSGSFTEGRLCAKAAVKYINDKKGENINVSNDQCEKFKEEVYKPLENYAVGRNEITAGTVSPSYLLPIQGLQRLQKIMDDYCGGIGTHYMTNGNTLKRGLELLDTLTEDLEHIGAEDYHQLMRAWELKHRVLVSQCVTEHTLFREETRWPGYYYRGDFLKLDDDNWHCLTVSRRDPKTGKFTLEKAPLYHLVDEKKEKAS
>MBH62197.1
MGLFSRSRDTITVDADVLIIGGGFGGCGATYEAGHWGRDKKVVVVEKANIERSGAVAQGLYAINCYMGMQWDENQPEDHVRYARTDLMGLVREDLGYDIARHVDATVHKFDEWGLPMMKDPGTGRYLREGKWQIMIHGESYKPIVAEAARKSATEVYNRIMVTHLLTDKKNPNRVAGAVGFSVRSGDFYVFRAKAVVIAAGGASHIFRPRAVGEGMGRTWYAPWSSASAYGLPIPIGAKMTQMENRIVLARFKDGYGPVGAYFLHLKTYTKNAYGDQYEATWYDETKGMVGNYIDREPTPTCLRNHAFLQEIRAGRGPIYMETREAFQDPHLEEVGWENFLGMTIGQAVVWASQNIDPKYRMSELTTSEPYVMGSHATCSGAWTSGPDDYAPPDYRWGYNRMMTVEGLFAAGDACGGTAHKFSSGSFTEGRIAGKAAVNYINDLGEMPQIDNAEVERLKTEVYRPMETYKIGRNEIVAGTVSPTYISPLQGLQRLEKIMDEYVGGIATGYLTNEPMLNRGLELLGMLHEDLDHIGAEDLHQLQRAWELNHRVWASESVTQHTLFRDETRWPGYYYRGDHLQLDDENWHCLTLGRYNPDNGDWEMEKAPVHHLVYPEDFPNHLYQPKAAAE
>MBH89771.1
MAPKTIIEDNIDILVAGAGLGGTGAAFEARYWGQDKKIVIAEKANIDRSGAVAQGLYAINCYMGTRFGENNPEDHVRYARIDLMGMVREDLLFDMARHVDSTVHNFEKWGLPIMRDAEAGTYLREGRWQIMIHGESYKPIVAEAAKKSADKVFNRICVTHLLMDEAKENRIAGAVGFNVRTGNFHVFKSKTVICGAGGASNIFKPRSTGEGSGRTWYAPWSSGSAYALMINAGAKMTQMENRIVLARFKDGFGPVGAYFLHLKTYTQNSLGEEYESNWWPELTEMVGKEYLDIEASHLTHRPIPTCLRNHALISEVNAGRGPIHMVTMHSFQDPHLEEIGWHNFLGMTVSQAVLWAATDIDPKNENPELTTSEPYVMGSHATGCGAWCSGPEDVSPPEYHWGYNRMMSIEGLFGAGDAVGGTPHAFSSGSFTEGRLAAKAACKYIDDGKGENIKVTNATLDKLKKEVFKPLEHYKLYRNEIVAGSVNPHYHNPRQFLDRLQKLMDEYCGGLTVNYMTNEKLLNIGLKKLAIMEEDLEKIAAEDLHELLRAWELKHRHRTSECVMQHTLFRKETRWPGYYYRGDAMKLDDENWHVLTVSRRDPQTGSYTMEKAPLYHLEDVKEDEVAGKETIAAE
>MBH98262.1
MGLFARRKTHFVDSDILVIGGGMAGCGATYESRYWGRDLKILCVEKANIERSGAVAQGLYAINTYMGMQWDENQPEDHVRYARNDLMGLVREDLGYDIARHVDSCVHKFEEWGLPMMRDPETGRYQREGKWQIMIHGESYKPIVAEAATKAATEVYNRIMVTHLLMDKTTPNRVSGAVGFNVRTGDFYVFQAKAVIVCAGGASHIYKPRAVGEGMGRTWYAPWSCASAYALPIRVGAKMTQMENRIVLARFKDGYGPVGAYFLHLKTYTQNGLGEEYESKWYDHTKELVGDYIDRQPVPTCLRNHAFLEELKAGRGPIRMVTKEAFQDPHKETVGWENFLGMTIGQAVVWASQNIDPKHTNPELTTSEPYVMGSHATCSGAWASGPEDCAPSDYQWGYNRMMTVDGLFGAGDTIGGAAHKFSSGSFTEGRIAAKAAVNYVNDLGTNAPKVSETEYENLKKEVYKPMENYEVGRNEIVAGTVSPSYILPMQGLQRLEKIMDEYVGGIGANYITNEPLLTRGLEHLAMLKEDLDKLGAEDLHQLQRAWELQHRVLASESVTHHTMFRTETRWPGYYYRGDHPKLDDNDWHCFTLSQYDHESGEWELEKAPVHHIID
>MBI04186.1
MSKIKTFYEDCDILVVGGGMAGTGATFEARHWGRDLKIVCVEKANIDRSGAVAQGLYAINCYMGMQWGENQPEDHVRYARNDLMGLVREDLGYDMARHVDSTVHMFDEWGLPMMHNKETGRYQREGKWQIMIHGESYKPIVAEAAKKSADKIYNRIMITHLLMDENNENRVGGAVGFNMRTGNYHVFRAKAVIVAAGGASHIFKPRAVGEGMGRTWYAPWSNGSAYALPIAVGAKMTQMENRIVLCRFKDGYGPVGAYFLHLKTYTQNANGENYEKKWYEQTKKLVGEYIDHHPTPTCLRNHAFIQEVMAGGGPIHMVTKEAFQDPHLETVGWENFLGMTVGQAVVWASQNIDPKYQNPELTTSEPYVMGSHATCSGAWVSGPEDLSPPEYFWGYNRMTTVQGLFGAGDTVGGSAHKFSSGSFTEGRLAAKAAVKYIQEEKANDIKVSDEQCKNFQKIIYKPLENYTVGRNEITAGTVSPSYILPLQGLQRLQKIMDEYVGGISFNYMTNENTLKKALELLDWLQEDLENIGAQDYHQLMRAWELKHRTLTSQCVTEHTLFRKETRWPGYYYRGDHMKLDDENWHCLTVSRRDPKTGKFSMEKKPVYHIIDEEKKKVAS
>MBI10580.1
MGLFGGRKTIRVESDVLVVGGGMAGCGAAYESRFWGRDKKVVIVEKANIERSGAVAQGLYAINCYMGMQWGENQPEDFVKYASNDLMGLVREDLAYDIGRHVDSTVHKFEEWGLPIMRDPETGRYLREGKWQIMIHGESYKPIVAEAARKAATEVYNRIMVTHLLMDKRDRKRVAGAAGFNVRTGDFYVFKAKSVIVAAGGASHIFKPRSVGEGMGRTWYAPWSSASAYGLPIQIGAKMTQMENRIVLTRFKDGYGPVGAYFLHLGTYTQNAYGEEYESKWYDDTKTLVGDYIDRQPVPTCLRNHAFLREVANGRGPIHMVTKEAFQDPHKETVGWENFLGMTIGQAVVWASQNIDPKEINPELTTSEPYVMGSHATCSGAWASGPDDYAPSEYRWGYNRMMTVNGLFGAGDASGGTPHKFSSGSFTEGRIAGKSSVNYINDMGDDTQLDEAEVRRIKEEIFQPMEHYQVGRNEIVAGTVSPSYILPLHALQRLEKLMDEYCGGIGVNYMTNEPLLNRGLELMEMLKEDSDHIGAEDLHQLQRTWEFKHRRLASESVMQHTLFRKETRWPGYYYRGDHMKLDDENWHCFTLSEYEAESGNWTMEKAPVYHITE
>MBI12998.1
MEPKVNNFEFSEKPEIVVHETDILLIGGGMAACGCAYEADRWATEQGLRITMVDKAATDRSGAVAMGLSAINTYVGQENTPEDYVRYVRNDLMGIIREDLVYDVGRLVDDTVHLFEDWGLPIWKKDEEGHSIDGHTALRNDMISLREGGKPVRSGRWQIMINGESYKVIVAEAGKAALANNREKTGVEQNHFERVFIVKLLSDKNDPTKIAGAVGFSVREKKLYVFKCKTALLAAGGCVNVFKTRATGEGQGXAWFPVWNSGSTYAMAAEVGAELTMMENRFVPARFXDGYGPVGAWFLLFKAKATNAFGEDYQETNKEESRKLYGKYVDSMGTCMRNHLMIIDMKAGKGPIKIHTDVALQKLAETMTKKEIKHLESEAWEDFLDMTITQAGVWAANNMEPEKVPSELMPSEPYLLGSHAGCAGLWTSGPGDFGPEEWHWGYNRMTTVNGLFTAGDGVGASGHKFSSGSNTEGRIVGKMMAAYCIXHKDESVXFAEDPEDLAKEIFMPMETWGKYSDYTTDPNINPHYIRPGMLQQRLQKLMDEYVGGVGTWYMTSKYMLEEGFYYLDMLKEDSYHMCAENLHELLRAWENFHRILAGEAHARHIHFREETRYPGYYYRGDHLAIDDENWKCFVNSTYDKNTGEWNIFKRDYHQLVSDADKS
>MBI16403.1
MGLFGGRKTVFVESDVLVIGGGMAGCGATYETRYWGRDLKIVCVEKANIERSGAVAQGLYAINCYMGMQWDENQPEDHVRYARNDLMGLVREDLGYDIARHVDSSVHKFEEWGLPIMKDPETGRYLREGKWQIMIHGESYKPIVAEAARNAASEVYNRIMVTHLLMDEAKPNRVAGAVGFNVRTGDFYVFRAKAVIVCAGGASHIYKPRAVGEGMGRTWYAPWSSASAYALPILVGAKMTQMENRIVLTRFKDGYGPVGAYFLHLKTYTQNAYGEEYESKWYDHTKELVGDYIDRQPVPTCLRNHAFLEEVKAGRGPIHMVTKEAFQDPHKEQVGWENFLGMTIGQAVVWASQNIDPKHVNPELTTSEPYVMGSHATCSGAWASGPSDYAPSDYQWGYNRMMTVEGLFGAGDTIGGTAHKFSSGSFTEGRIAAKAAVNYVNDMTNEKFKVSEKQYEDLKKTVFQPLENYQVGRNEIVAGTVSPSYILPLNGLQRLEKIMDEYVGGISANYMTNEPLLTRGLELLGMLKEDLEHLAAEDLHQLMRAWELQHRLLASESVTHHTMFRTETRWPGYYYRGDHMQLNDTDWHCFTLSQYDRESGDWAMEKAPVYHIVD
>MBJ41124.1
MAKRKTHYEECDILVVGGGMAGTGATFESRYWGRDMKIICAEKANIDRSGAVAQGLYAINCYMGMQWDENQPEDFVRYARNDLMGMVREDLAYDAARHVDSAVHMFEEWGLPLMRNEKTGRYQREGKWQIMIHGESYKPIVAEAAKKSADKIYNRVMITHLLMDETQENRIGGAVGFNMRTGDFHVFRAKAVICCAGGASHLFKPRSVGEGMGRTWYAPWSNGSAYALPIAVGAKMTQMENRIVLTRFKDGYGPVGAYFLHLKTYTQNANGENYEEKWYDNTKEIVGEYIDHVPRPTCLRNHAFIQETAAGGGPIHMVTMEAFQDPHLEQIGWENFLGMTVGQAVVWASQDIDPKYQNPELTTSEPYVMGSHATCSGAWVSGPEDLSPPEYFWGYNRMMTIEGLFGAGDAAGGTPHIFSSGSFTEGRICAKSAVQYINDGRAQNIKVTEEQIDNFKTEVFKPLENYQVGRNEITAGTVSPSYLLPIQALQRLQKIMDDYVGGIGTNYMTNANTLKKGLKDLGILQEDLEHIGAEDYHQLMRAWEVKHRALVSQCVTEHTLFREETRWPGYYYRGDFLKLDDDNWHCLTLSRRDPKTGKFTLEKAPIYHLIEDEDKGETEAS
>MBK46680.1
MAKSKTIYEDCDILVVGGGMAGTGATFESRYWGRDMKIICAEKANIDRSGAVAQGLYAINCYMGMRWDENQPEDFVRYARNDLMGMVREDLAYDAARHVDSAVHMFEEWGLPLMRNEKTGRYQREGKWQIMIHGESYKPIVAEAAKKSADKIYNRVMITHLLMDESDENRIGGAVGFNMRTGDYHVFRSKTVICCAGGASHLFKPRAVGEGMGRTWYAPWSNGSAYALPIAVGAKMTQMENRIVLTRFKDGYGPVGAYFLHLKTYTQNAAGENYEEKWYDNTKAIVGEYIDHVPRPTCLRNHAFIQETAAGGGPIHMVTMEAFQDPHLEVIGWENFLGMTVGQAVVWASQDIDPKXQNPELTTSEPYVMGSHATCSGAWVSGPEDLSPPEYFWGYNRMMTVXGLFGAGDAAGGTPHIFSSGSFTEGRICAKSAVQYINDGKANGIKVTEEQIDNFKTXIFKPXXNYRVGRNEITXGTVSPXYXLPIQALQRLXKXMDDYVGGIGTNYMTNGNTLKKALKDLGILQEDLEHIGAEDYHQLMRAWEVKHRALVSQCVTEHTLFREETRWPGYYYRGDFLKLDDENWHCLTVSRRDPKTGKFEXEKAPLYHLIDDEKGESEAS
>MBL10785.1
MGLFGTRKTVFVDSDVLIIGGGMAGCGATYESRYWGRDLNIVCVEKANIERSGAVAQGLYAINCYMGMQWDENQPEDHVRYARNDLMGLVREDLGYDIARHVDSTVHKFEEWGLPMMKDPETGRYLREGKWQIMIHGESYKPIVAEAARKAATKIYNRVMVTHLLMDEKKENRVAGAVGFNVRTGEFYVFRSKAVVVAAGGASHIFKPRAVGEGMGRTWYAPWSSASAYALPILAGAKMTQMENRIVLTRFKDGYGPVGAYFLHLKTYTENAYGDEYESNWYKQTKELVGDYIDQQPVPTCLRNHAFLEEVKAGRGPIRMVTKEAFKDPHKETVGWENFLGMTIGQAVVWASQNIDPKEVNPELTTSEPYVMGSHATCSGAWASGPSDYAPADYQWGYNRMMTVEGLFGAGDTIGGTAHKFSSGSYTEGRIAAKAAVNYVNERKNERIEVSDQQYEKLKKLIFQPLENYRLGRNEIVAGTVSPSYILPLSGLQRLEKIMDEYVGGIGANYMTNEPMLVRGIELLNMLKEDLTFLAAEDLHQLQRAWELHHRVLASESVTHHTRFRTETRWPGYYYRGDYPKLDDSHWHCFTLSQYDSESNSWNMETAPVYHIVD
>MBL25529.1
MGLFGGRKTVTVDADVLVIGGGMAGCGATYESRFWGRDLKIVTVEKANIERSGAVAQGLYAINCYMGMQWDENRPEDFVRYARNDLMGLVREDLAYDIARHVDSTVHKFDEWGLPMMRDPETGRYQREGKWQIMIHGESYKPIVAEAARKAANEVYNRIMVTHLLKDKNNPNRVAGAVGFNVRTGDFYVFRAKAVIVSAGGASHIFKPRAVGEGMGRTWYAPWSSASAYALPILAGAKMTQMENRIVLCRFKDGYGPVGAYFLHLKTYTENAYGENYEATWYDHTKNLVGDYIDREPTPTCLRNHAFHEEMRAGRGPIRMVTKEAFQDPHKETVGWENFLGMTIGQAVVWASQNIDPKHINPELTTSEPYVMGSHATCSGAWASGPEDYAPDEYQWGYNRMMTVDGLFGAGDTIGGTAHKFSSGSFTEGRIAAKAAVNYVNDLKDQPEVSEEEYRDLEEVIFQPLENYRVGRNEIVAGTVSPSYMLPIQGLQRLEKIMDEYAGGLTVGYVTNAPLLERGLELIEMLKEDIHYLGAEDLHQLQRAWELHHRVLASECVTQHTLFRQETRWPGYYYRGDHPKLDDKDWHCFTLSRYDKESNSWDMEKAPVYHIVN
>MBL95424.1
MAVKTIVEDNIDILVVGAGLGGTGAAFEARYWGKKKKIVIAEKANIDRSGAVAQGLYAINCYMGTRWGENNPEDHVQYARIDLMGMVREDLLFDMARHVDSTVHQFEEWGLPLMKNEKTGSYLREGRWQIMIHGESYKPIVAEAAKKSADKVYNRICVTHLLMDDAKENRIAGAVGFNVRTGNFHVFKSKTVICGAGGASNIFKPRSVGEGAGRTWYAPWSSGSAYGLMIEAGAKMTQMENRIVLARFKDGYGPVGAYFLHLKTYTQNGLGEEYESKWWPSLQEIVGKEYLDPELSHKTHRPIPTCLRNHALISEVNAGRGPIHMVTMEAFQDPHLEEVGWENFLGMTVGQAVLWAATDVDPKNENPELTTSEPYVMGSHATSSGAWCSGPADLSPPEYYWGYNRMMTVEGLFGAGDAVGGTPHAFSSGSFTEGRLAAKAACQYIDDAKADGIVVSEEQISERREQVFKPMERYKIYRNEIVAGTVNPHYIFARQGLDRLQKLMDEYAGGVTVNYMTNEKLLHIGLKKLKLLEEDLEKLAAKDIHDLLRAWELRHRHRTSECVVQHTLFRKETRWPGYYYRGDAMKLDDKNWHVLTVSHRDRKTGQYTMEKAPLYHLVKADEEQREESLAAIDQEDVKDETKILEPAQ
>MBM09634.1
MAVKTIVEDNIDILVVGAGLGGTGAAFEARYWGKDKKIVIAEKANMDRSGAVAQGLYAINCYMGTRWGENNPEDHVRYARIDLLGLVREDLLFDMARHVDSTVHQFEEWGLPLMKNEETGTYLREGRWQIMIHGESYKPIVAEAAKKSADKVYNRICVTHLLMDDAKENRIAGAVGFNVRTGDFHVFKSKTVICGAGGASNIFKPRSVGEGSGRTWYAPWSSGSAYGLMIEAGAKMTQMENRIVLARFKDGYGPVGAYFLHLKTYTQNGLGEEYESKWWDSLQKIVGKEYLDTELSHKTHRPIPTCLRNHALISEVNAGRGPIHMVTMEAFQDPHLEEVGWENFLGMTVGQAVLWAATDVDPKNENPELTTSEPYVMGSHATSSGAWCSGPEDLSPPEYFWGYNRMMTVEGLFGAGDAVGGTPHAFSSGSFTEGRLAAKAACHYINDGKADGIVVSDKQVNERREQIFEPLERYKIYRNEIVAGTVNPHYINARQGLDRLQKLMDEYAGGVTVNYMTNEKLLNIGLKKLKIMEEDLDKLAAKDLHELLRAWELRHRHRTSECVVQHTLFRKETRWPGYYYRGDAMKLHDENWHVLSVSHRDRKTGQYTMEKAPCYHLVEVDE
>MBO31681.1
MAYKTITEDNIDILVAGSGLGGSGAAWEARFWGKDKKIVIAEKANIDRSGAVAQGLYAINCYMGTRFGENNPEDHVQYARIDLMGLVREDLLFDMARHVDSTVHQFEEWGLPIMKNQETGSYLREGRWQIMIHGESYKPIVAEAAKKSADKVFNRVCLTHLLLDEARENRIAGAVGFNVRTGDFHVFKSKTVICGAGGASNIFKPRSTGEGAGRVWYAPWSSGSAYGLMIDAGAKMTQMENRIVLARFKDGYGPVGAYFLHLKTYTQNGLGEEFESNWWPQLQEMVGKEYLDPELSHKTHRPIPTCLRNHAMISEMNAGRGPIHMVTMHAFQDPHLEEVGWENFLGMTVGQAVLWAATDVDPKYENPELTTSEPYVMGSHATGSGAWCSGPEDVSPPEYFWGYNRMMTVEGLFGAGDAVGGTPHAFSSGSFTEGRLAAKAACRYIDDGKGEGIVVSRKQIDNLKETVFKPIEHYKTYRNEIVAGDVNPNYHNPRQALDRLQKLMDEYCGGATVNYMTNDKLLSIGLKKLKIMEEDLEKLAAKDFHELLRAWEVKHRHRTSECVMQHTMFRKETRWPGYYYRGDAMKLDDDNWHVLTVSRRDPETGEYTMEKAPCYHLVGEGE
>MBO44125.1
MGLFSKRKTVYVDSDVLVVGGGMAGCGATYESRYWGRDLKVVCVEKANIQRSGAVAQGLYAINCYMGMQWDENQPEDHVRYARNDLMGLVREDLGYDIARHVDSTVHKFEEWGLPIMKDPETGRYLREGKWQIMIHGESYKPIVAEAARKAATEVYNRIMVTHLLTDKNNPNRVAGAVGFNVRTGDYYVFRAKAVIVAAGGASHIFKPRAVGEGMGRTWYAPWSSASAYALPIQVGAKMTQMENRIVLTRFKDGYGPVGAYFLHLKTYTENAYGKNYEPTWYDQTKELVGDYIDREPVPTCLRNHAFLEEIKAGRGPIRMVTKEAFQDPHKETVGWENFLGMTIGQAVVWASQNIDPKYTNPELTTSEPYVMGSHATCSGAWASGPEDYAPDEYQWGYNRMMTVEGLFGAGDTIGGTAHKFSSGSFTEGRIAAKAAVKYVNDLGNNQPEVSETEYKDLEQVIFQPLETYSVGRNEIVAGTVSPSYILPIQGLQRLEKIMDEYVGGISAHYSTNEPMLTRGLELLGMLKEDLAHLGAEDLHQLQRAWELQHRVLASECVTQHTMFRTETRWPGYYYRGDHPKLDDKDWHCFTLSQFDRQSGEWAMEKAPVYHIVN
>MBO55545.1
MALPTIETVESDILVIGGGMSGCGAAFESKYWGEDLKVVIVEKAVIERSGATGEGLSAINCYMGQRYGWNTPEDFVQYVVNDMMGLAREDLVYDVGRHVDSSVHLLEEWGLPIWKKDNGEYERIGRWQIPIHGESLKPVTAEPARKAVGKENIYERIAITHLLTDAKDPGRIAGAIGFGVRENKIWVFKSKAVIITSGGASNVFRPRSVNEGIGRTWYSVFATGSAYGLMIPIGTEMTQMEHRFVPTRFKDGYGPVGMWFQYFHAHVENALGEDYTVTRDSELKKYEPYGSAVPTPTPLRNHQMFLDIRDGKGPMYMRTDLAMQELAGGDPKKMDKVREEAWEDFLDMTIAQAMTWASQNIAPEDTPSEVVLAEPYIMGSHSGEAGAWVSGPEDLSPPEYFWGYNKMTTIRGLFAAGDGVGAAPHKFSSGSFTEGRLAAKSAVRFVRDNPEQVNLSDAQIKDLSNAIWAPMDTFEKYKGVSTSDDVNPHYITPKQALVRLQKIMDEYAGGTSSWYTVNGPTLERGIALIEMLREDLAHQGAKNRHELLRSWEVVHRTWTGEAHLRHLLHRKETRWPGYYYRSDYPDLDDNNWRVFVNSTFDSSSNKWSLTTKPYKHIVT
>MBO68719.1
MGLFSGRKTVFVDSDVLVVGGGMAGCGATYESRYWGRDLKIVCVEKANIERSGAVAQGLYAINCYMGMQWDENQPEDHVRYARNDLMGLVREDLGYDIARHVDSTVHKFDEWGLPMMKDPDSGRYLREGKWQIMIHGESYKPIVAEAARKAATEVYNRVMVTHLLMDEAKPNRVAGAVGFNVRTGDFYVFRSKAVIVAAGGASHIFKPRAVGEGMGRTWYAPWSSASAYALPIMAGAKMTQMENRIVLTRFKDGYGPVGAYFLHLKTYTENAYGDEYESKWYEQTKELVGDYIDRQPVPTCLRNHAFLEETKAGRGPIRMVTKEAFQDPHKETVGWENFLGMTIGQAVVWASQNIDPKHINPELTTSEPYVMGSHATCSGAWASGPEDYAPAEYQWGYNRMMTVDGLFGAGDTIGGTAHKFSSGSYTEGRIAAKAAVNYVNDLKNDRVQVSEMQYQNLKEAIFQPLENYRVGRNEIVAGTVSPSYILPLNGLQRLEKIMDEYVGGISANYMTNDPMLTRGLELLDMLKEDLNHLAAEDLHQLQRAWELHHRVLASESVTHHTKFRTETRWPGYYYRGDHPKLDDTDWHCFTLSQYDAKSGEWTMEKAPVYHIVD
>MBP09872.1
MGLFGGRKTVFVESDVLVIGGGMAGCGATYETRYWGRXLKIVCVEKANIERSGAVAQGLYAINCYMGMQWDENQPEDHVRYARNDLMGLVREDLGYDIARHVDSSVHKFEEWGLPIMKDPETGRYLREGKWQIMIHGESYKPIVAEAARNAASEVYNRIMVTHLLMDEAKPNRVAGAVGFNVRTGDFYVFRAKAVIVCAGGASHIYKPRAVGEGMGRTWYAPWSSASAYALPILVGAKMTQMENRIVLTRFKDGYGPVGAYFLHLKTYTQNAYGEEYESKWYDHTKELVGDYIDRQPVPTCLRNHAFLEEVKAGRGPIHMVTKEAFQDPHKEQVGWENFLGMTIGQAVVWASQNIDPKHVNPELTTSEPYVMGSHATCSGAWASGPSDYAPSDYQWGYNRMMTVEGLFGAGDTIGGTAHKFSSGSFTEGRIAAKAAVNYVNDMTNEKFKVSEKQYEDLKKTVFQPLENYQVGRNEIVAGTVSPSYILPLNGLQRLEKIMDEYVGGISANYMTNEPLLTRGLELLGMLKEDLEHLAAEDLHQLMRAWELQHRLLASESVTHHTMFRTETRWPGYYYRGDHMQLNDTDWHCFTLSQYDRESGDWAMEKAPVYHIVD
>MBP45251.1
MEPKVNNFEFSEKPEIVVHETDILLIGGGMAACGCAYEADRWATEQGLRITMVDKAATDRSGAVAMGLSAINTYVGQENTPEDYVRYVRNDLMGIIREDLVYDVGRLVDDTVHLFEDWGLPIWKKDEEGHSIDGHTAVRNDMISLREGGKPVRSGRWQIMINGESYKVIVAEAGKAALANNREKTGVEQNHFERVFIVKLLSDKNDPTKIAGAVGFSVREKKLYVFKCKTALLAAGGCVNVFKTRATGEGQGRAWFPVWNSGSTYAMAAEVGAELTMMENRFVPARFKDGYGPVGAWFLLFKAKATNAFGEDYQETNKEESRKLYGKYVDSMGTCMRNHLMIIDMKAGKGPIKIHTDVALQKLAETMTKKEIKHLESEAWEDFLDMTITQAGVWAANNMEPEKVPSELMPSEPYLLGSHAGCAGLWTSGPGDFGPEEWHWGYNRMTTVNGLFTAGDGVGASGHKFSSGSNTEGRIVGKMMAAYCIDHKDESVEFAEDPEDLAKEIFMPMETWGKYSDYTTDPNINPHYIRPGMLQQRLQKLMDEYVGGVGTWYMTSKYMLEEGFYYLDMLKEDSYHMCAENLHELLRAWENFHRILAGEAHARHIHFREETRYPGYYYRGDHLAIDDENWKCFVNSTYDKNTGEWNIFKRDYHQLVSDADKS
>MBP50251.1
MGLFSKRKTVFVDADILVIGGGMAGCGATYESRYWGRDKKIVVVEKANIERSGAVAQGLYAINCYMGMQWDENQPEDHVRYARNDLMGLVREDLGYDIARHVDSTVHKFEEWGLPIMKDPETGRYLREGKWQIMIHGESYKPIVAEAARKAATEIYNRIMVTHLLMDKTKANRVAGAVGFNVRTGDFYVFRAKAVIVAAGGASHIFKPRAVGEGMGRTWYAPWSSASAYALPILXGAKMTQMENRIVLTRFKDGYGPVGAYFLHLKTYTENAYGNDYEPTWYENTKELVGDYIDRHPVPTCLRNHAFLEEVKAGRGPIRMVTKEAFQDPHKEQVGWENFLGMTIGQAVVWASQNIDPKEINPELTASEPYVMGSHATCSGAWASGPEDYAPDGYQWGYNRMMTVEGLFGAGDTIGGTAHKFSSGSFTEGRIAAKAAVNYVNDLGNDQPQVRESEYENLKQVVFQPLETYDVGRNEIVAGTVSPSYLLPIHGLQRLEKIMDEYVGGISAHYTTNEPMLTRGLELLDMLKEDLAYLGAEDLHQLQRSWELQHRVLASECVTHHTMFRKETRWPGYYYRADHPKLDDTDWHCFTLSQYDRESGKWTMDTAPVYHIVD
>MBR02456.1
MAEYGFGNPEVVEEEVDILIIGGGMAACGAAFEIMKWAKGTDLKIKXVDKAAMDRSGAVAQGLSAIXTYXGDNDPADYVRXVRGDLMGITREDLVYDVGRHVDDSVHNFEDWGLPIWKQKGDEGKKLRDGGAPVRSGRWQIMINGESYKWIVAEAAKKAIGIENIRERVFIVRLLNDKNDPSRVAGAAGFSVREDKVFVYKFKTCLLVCGGAVNVFRPRSVGEGSGRAWYPVWNAGSTYSMAAEAGAEMTLMENRFVPARFKDGXGPVGAWFLLFKAKAMNAXGXDYQEKNAPXLANYGYDAXADGHKMGTCLRNHLMIKEMXEGRGPIFMDTPTAMAELAKNMTPKEIKHLEAEAWEDXLDMTIGQCGVWAGENIEPXKEMSELMPTEPYLLGSHAGCAGLWVSGPEDLPGTPDHYHWGYNRMTTVKGLFTAGDGVGASGHKFSSGSFTEGRIAAKAMVKYAQDNAGFQPELERSTDDIVEEIYAPVRTFLEHKDYTTAIDVNPHYITPKMFQFRLQKVMDEYVAGVSTMYQTNAAMLKIAERKLEMLREDSLKMRAMDLHELLRAWENYHRLIAALAHMKHIQFREESRYPGYYYRADYLQIDDDNWKCFVNSTFDRNTGAWSLKKVAYQALIRAEGEPEAMSRPGAPV
>MBR83224.1
MAYKTIIEDNIDILVAGAGLGGTGAAFEARFWGQDKKIVIAEKANIDRSGAVAQGXYAINCYMGTRFGENNPEDHVQYARIDLMGMVREDLLFDMARHVDSTVHQFEEWGLPIMRDKEKGTYLREGRWQIMIHGESYKPIVAEAAKKSADKVFNRICVTHLLMXEAKENRIAGAVGFNVRTGDFHVFKSKTVICGAGGASNIFKPQSTGEGAGRVWYAPWSSGSAYGLMINAGAKMTQMENRIVLARFKDGYGPVGAYFLHLKTYTQNGLGEEYESKWFPELQKMVGKEYLDPEASHLTHRPIPTCLRNHALISEINAGRGPIHMVTMEAFQDPHXEEIGWHNFLGMTVGQAVLWASTDVDPKLENPELTTSEPYVMGSHATGSGAWCSGPEDVSPPEYFWGYNRMMTIEGLFGAGDAVGGTPHAFSSGSFTEGRLAAKAANKYIDDGKGEGIVVSDEQINKFKGEIYKPLEHYKMYRNEIVAGDVNPHYINPRQGLDRLQKLMDEYCGGSTVNYMTNDKLLNICLKKLKLLEEDLDKLAASDFHELLRCWELKHRHRTSECVTQHTLFRKETRWPGYYYRGDAMKVDDENWHVLTVSRRDPETGEYTMEKAPCYHLVNEEEEKAASSSANTGSTEAELELV
>MBS35665.1
MAYKTVVEDNIDVLVCGAGLGGTGAAFEARYWGQDKKIVIAEKANIDRSGAVAQGLYAINCYMGTRFGENNPEDHVRYARIDLMGMVREDLLFDMARHVDSTVHQFEEWGLPLMRDPESGTYLREGRWQIMIHGESYKPIVADAAKKSADKVFNRICVTHLLMDDAKENRVAGAVGFNVRTGNYHVFKSKTVIVSAGGASNIFKPRSVGEGAGRVWYAPWSSGSAYGLLISAGAKMTQMENRIVLARFKDGYGPVGAYFLHLKTYTQNGIGEEYESKWWPSLQEMVGKEYLDPELSHRTHRPIPTCLRNHALIQEVNAGRGPIHMVTMEAFQDPHLEEIGWHNFLGMTVGQAVLWASTDVDPKYENPELTTSEPYVMGSHATGCGAWCSGPSDVSPPEYYWGYNRMTTVEGLFGAGDAVGGTPHAFSSGSFTEGRLAAKAACRYIDDGKAEGIRVSNEQIDRRRKEIYKPMDTYRIYRNEITAGSVNPNYINPRQALDRLQKLMDEYAGGVTVNYMTNEKLLNIGLKKLKYLEEDLEKIAAEDIHELLRAWEVKHRTLTSEAVIQHTLFRKETRWPGYYYRGDHMKVDDENWHVLTVSRRDPKTGEYTMEKAPCYHLVSTDEEDAA
>MBS38927.1
MGLFSHSRNTITVDSDVLVIGGGFGGCGATYEAGHWGRDKKVVVVEKANIERSGAVAQGLYAINCYMGMQWDENQPEDHVRYARTDLMGLVREDLGYDIARHVDSTVHKFDEWGLPMMKDPGTGRYLREGKWQIMIHGESYKPIIAEAARKSATEVYNRIMVTHLLTDKKNPNRVAGAVGFSVRSGDFYVFRAKAVVIAAGGASHIFRPRAVGEGMGRTWYAPWSSASAYGLPIPIGAKMTQMENRIVLARFKDGYGPVGAYFLHLKTYTKNAYGDQYEATWYDETKGMVGDYIDREPVPTCLRNHAMLQEQRAGRGPIYMETREAFQDPHKEQVGWENFLGMTIGQAVVWASQNIDPKERMSELTTSEPYVMGSHATCSGAWTSGPDDYAPPDYRWGYNRMMTVEGLFAAGDACGGTAHKFSSGSFTEGRIAGKAAVNYINDLGEMPQIDNAEVERLKAEVYKPMETYKIGRNEIVAGTVSPTYISPLQGLQRLEKIMDEYVGGIATGYLTNEPMLNRGLELLGMLHEDLDHIGAEDLHQLQRAWELNHRVWASESVSHHTLFRDETRWPGYYYRGDHPQLDDENWHCLTLGRYNPENGDWEMEKAPVHHLVYPEDFPNHPYQPKAAAE
>MBS55332.1
MAKRKTIYEDSDILVVGGGMAGTGATFESRYWGRDMKIICAEKANIDRSGAVAQGLYAINCYMGMRWNENQPEDFVRYARNDLMGMVREDLAYDVARHVDSTVHMFEEWGLPLMRNEKTGAYQREGKWQIMIHGESYKPIVAEAAKKSADKIXNRVMXTXLLMDXSXXNRXGGAVGFNMRTGXYHVXRSKTVICXAGGASHLFKPRAVGEGMGRTWYAPWSNGSAYALPIAVGAKMTQMEXRIVLTRFKDGYGPVGAYFXHXKTYTQNAAGEXYEEKWYDNTKAIVGEYXDHVPRPTCLRXHAFIQETAAGGGPXHMVTMEAFQDPHLEVIGWENFLGMTVGQAVVWASQDIDPKYQNPELTTSEPYVMGSHATCSGAWVSGPEDLSPPEYFWGYNRMMTVDGLFGAGDAAGGTAHVFSSGSFTEGRIXAKSAVQYINDGRAXGIKVTEEQIDNXKEEIYKPLENYRVGRNEITAGTVSPSYILPIQALQRLQKIMDDYCGGIGTNYMTNGNTLKKALKDLDILQEXLENIGAEDLHQLMRAWEVKHRTLVSQCVTEHTLFREETRWPGYYYRGDFLKLDDDNWHCLTVSKYDSKTGKFEMEKAPLYHLIDDEKNETEAS
>MBS83402.1
MAIKTVHENCDILIVGGGMAGTGATFESRYWGKNLKIICAEKANIDRSGAVAQGLYAINCYMGMQWGENQPEDHVRYARNDLMGMVREDLAYDMARHVDSAVHMFEEWGLPLMRNKETGRYQREGKWQIMIHGESYKPIVAEAAKKSADKIYNRVMITHLLMDEKEENRIGGACGFNMRTGDFHIFRAKAVICAAGGASHIFKPRAVGEGMGRTWYAPWSNGSAYALPIAVGAKMTQMENRIVLTRFKDGYGPVGAYFLHLKTYTQNAAGENYEKKWYENTKKMVGEYIDHHPTPTCLRNHAFIQETIAGGGPIHMVTMEAFQDPHLEEIGWENFLGMTVGQAVVWASQDIDPKYQNPELTTSEPYVMGSHATCSGAWCSGPEDLSPPEYFWGYNRMMTVDGLFAAGDAAGGTAHAFSSGSFTEGRLCAKAAVKYINDKKGENINVTDEQCEKLKKEVYQPLENYAIGRNEITAGTVSPSYLLPIQGLQRLQKIMDDYCGGIGTHYMTNGNMLKRGLELLDTLTEDLEHIGAEDYHQLMRAWELKHRVLVSQCVTEHTLFREETRWPGYYYRGDFLKLDDDNWHCLTVSRRDPKTGKFTLEKAPVYHLVDEGKEKAS
>MBU16194.1
MTLPTTETIECDILIIGGGMSGCGAAFESKFWSGDLKVVMVEKAAIERSGATGEGLSAINCYMGQRYGWNTPEDYTNYVVNDMMGLAREDLVYDVGRHVDNSVHLLEEWGLPIWKKENGEYERIGRWQIPIHGESIKPVAAEPARKAIGPENLYERVAITHLLTDADDSQKIAGAVGFAVRENKFYVFKAKAVIITCGGASNVFRPRSVGEGLGRTWYSVFATGAAYGLMIPIGAEMTQMEHRFVPTRFKDGYGPVGMWFQYFHAQVLNAKGEDYTVTRADELKKYEPYGSAIPTPTPLRNHQMFLDVKDGLGPMYMRTDTAMQKLAEGDPAKMDKVRDEAWEDFLDMTISQALTWAAQNIAPEDTPSEVVLAEPYIMGSHSGEAGAWVSGPEDIATGEYFWGYNRMTTINGLFAAGDGVGAAPHKFSSGSFTEGRIAAKSAVNFLADNPDAPNVSDANVRSIQETIWAPLETFEKHKGASSAEEINPNYMTPKQALVRLQKIMDEYGGGASTWYTTNEPTLLRGIELIEMFREDLAHLAARNRHELMRCWEVVHRTWVGEAHLRHLLHRKETRWPGYYYRSDYPDLDDANWRVFVNSKFDAANNTWEMQTRPYKNIITSI
>MBU36269.1
MKEISTVKLDTDILIIGGGAAGCMAAIEAKKLDQSIKCIVMEKAHIERSGCLAMGLNAINAYLNTGQTPETYVEYVKDEFFGVIREDLVHSIAKGLNESVKQVEALGLPIEKDQNGNYVSRGKRSIRIYGERLKPILAAAVYRADVKVLNRVVATNFIFDGERVRGVYGFGNRDGKFYVIHAKAVIVTTGGATRLYKPIKTGDARNTTWYCPWNVGTGYAMGIRIGAEMTSFENRFIPLRVKGVNAPTGTIGQGSDIKQRNAHGEEYLEERYKHLGGKRCLSPHRLLATLQEEKEGRGPCYFDTKGLSIEEEKKLKEVYLNMNPAIVLLWANDGYNPRKRPVEIGGMEPVVIGGHCQAGYWIDGERRTTISGLFAAGDVAGGAPKKYVSGAWVEGKIAAKAAVEEVKGIELLHINGEGINKEKERILSCMNGREGMSPEELERNLQEIMDEYAGGATSHYELTESXLIIARKKLKKLNGKLQLLSAGDKHELVSCLELIDRFDVAKVLIEHLIYRKETRWPVFQTRTDYPEKDDTNWLGFVNSVYDPVEDRVRIIKRALKKENEYLYK
>MBU56172.1
MFSNRKTVFVDSDILVVGGGMAGCGATYESRYWGRDLKVVCVEKANIERSGAVAQGLYAINCYMGMQWDENQPEDHVRYARNDLMGLVREXLGYDIARHVDSSVHXFEEWGLPXMKDPETGRYLREGKWQIMIHGESYKPIVAEAARKAASEVYNRIMVTHLLMDEAKPNRVAGAVGFNVRTGDFYVFRAKAVIVCAGGASHIYKPRAVGEGMGRTWYAPWSSASAYALPILVGAKMTQMENRITLTRFKDGYGPVGAYFLHLKTYTENAYGEEYESKWYDHTKELVGDYIDRHPVPTCLRNHAFLEETKAGRGPIRMVTKEAFQDPHKEQVGWENFLGMTIGQAIVWASQNIDPKHVNPELTTSEPYVMGSHATCSGAWASGPSDYAPSDYQWGYNRMMTVDGLFGAGDTIGGTAHKFSSGSYTEGRIAAKAAVNYVNDMKNDKFQVSEKQYQDLKKTIFQPLENYQVGRNEIVAGTVSPSYLLPLSGLQRLEKIMDEYCGGISANYITNEPMLTRGLELLDMLKDDLDHLAAEDLHQLQRAWELQHRVLASESVTHHTMFRTETRWPGYYYRADHPKLDDTDWHCFTLSHYDQESGEWTMEKAPVYHIVD
>MBV04080.1
MAKFKTHYEDCDILVVGGGMAGTGATFESRYWGRDMKIICAEKANIDRSGAVAQGLYAINCYMGMQWDENQPEDHVRYARNDLMGMVREDLAYDMARHVDSCVHMFEEWGLPLMRNEKTGQYQREGKWQIMIHGESYKPIVAEAAKKSADKIYNRVMITHLLMDETNDNRIGGATGFNMRTGDHYVFRAKAVICAAGGASHIFKPRSVGEGMGRTWYAPWSNGSAYALPIAVGAKMTQMENRIVLTRFKDGYGPVGAYFLHLKTYTQNANGDNYEKTWYDQTKEMVGEYIDHIPTPTCLRNHAFIQETMAGRGPIYMVTMEAFQDPHLETIGWENFLGMTVGQAVVWASQDIDPKYQNPELTTSEPYVMGSHATCSGAWVSGPEDVSGGIPEYFWGYNRMMTIDGLFAAGDAAGGTAHAFSSGSFTEGRLCAKAAVQYINDGRANGITVTDGQCEKLKEVIYKPLENYTVGRNEITAGTVSPSYLLPIQGLQRLQKIMDEYVGGIGTNYMTNGAGLKRGIELLGILEEDLEHVGAEDLHQLMRAWELKHRALVSQCVAEHTIFREETRWPGYYYRGDFLKLDDENWHCLTVSRRDPKTGKFELEKAPLYHLIDEEVDGEQKA
>MBV40532.1
MSLFNRRKTVLVDSDILVIGGGMAGCGATYESRYWGRDLKVVCVEKANIERSGAVAQGLYAINCYMGMQWDENQPEDHVRYARNDLMGLVREDLGYDIARHVDSTVHKFEEWGLPIMKDPETGRYLREGQWQIMIHGESYKPIVAEAARKAATEVYNRIMVTHLLKDKTNPNRVAGAVGFNVRTGDFYVFRAKAVIVAAGGASHIFKPRATGEGMGRTWYAPWSSASAYALPILAGAKMTQMENRIVLTRFKDGYGPVGAYFLHLKTYTENAYGNEYESNWYEHTKELVGDYVDRHPVPTCLRNHAFLEEVKAGRGPIRMVTKEAFQDPHKEQVGWENFLGMTIGQAVVWASQNIDPKHINPELTSSEPYVMGSHATCSGAWASGPADYAPSDYQWGYNRMMTVDGLFGAGDTIGGTAHKFSSGSFTEGRIAGKAAVNYVNDMRNETPEVSEAEYEDLKNVIFQPLENYQLGRSEIVAGTVSPSYLLPIQGLQRLEKIMDEYVGGISSHYTTNEPLLTRGIELLDMLREDLEYLGAEDLHQLQRSWELRHRVLASECVTQHTMFRKETRWPGYYYRADHPKLDDDDWHCFTLSQYDRDTGRWEMEKAPVYHIVD
>NMX23407.1
MALPNKPNWELLAEPDLSKVPVEEHEYDAIIVGGGMAACGAAWEIGKWMPAGSKVALIDKAALERSGAVAQGLSAINTYIGENTPADYVRMVRNDLMGVVREDLIFDLGRHVDDSVHHFEEWGLPIWKQKGDEGKKLTEGGKPVRTGKWQIMINGESYKCIVAEAAKAALEEMGYDLFERVFIVKLLLDANKPNTIAGAVGFSVRENKVHVFKAKAMIVACGGAVNIFRPRATDEGKGRAWYPVWNAGSTYTMCMQVGAEMTMMENRFTPSRFKDGYGPVGAWFLLFKATVTNGLGEHYVKSDKAKAELDKYAPYGHAAVTPTCLRNHLMLFEMKEGRGPIYMDTAAALNAFLEEKKASGMDEKALKRYWKELESEAWEDFLDMSVGQAGLWAAMNIEPEKVGSEIMPTEPYMLGSHSGCCGIWVSGPNEDWVPDDYKWGYNRMTTVNGLFTAGDGVGASGHKFSSGSHAEGRIAAKAMARYIRDHKDFTPTLKDSADELKAEIYKPVVHYYANYQKTTAEMVNPNYIKPRHMMERLMKYTDEYGGGWSPYYMTNGKLLEIAMRHLQWLREDSEKMAAGGLHELLRAWENLHRIWCVEDHLRHIQFREESRYPGFYYRGDHNTVSDVDMDEGGWKCFVNSKYDPNTGEWSTFKKKLHKIIPD
>NP_346749.1
MELSHDILKTDLLIVGGGTAGCFAAISAANKPSIHILIVEKFNIKRSGCLAAGVNALNAYITKNETPESFVDYVKKEFNEVVREDLIYTAAKRLNRVTEKVEKMGLTILKNEAGEYVSRGKRSIKINGENIKPILVDALKKKENIEVLNGVNIVDYIVRDGKVIGAFGFSVKEAKVYIIYAKAVICATGGAAGIYKPNNPGFSRHKMWYSPFNTGAGYAMGIRAGAEMTTFEMRFIALRCKDTIAPTGTIAQGIKTPQVNAFGEKYVTRYGKPTTINRLYSTIMENLNGNGPCYLKTEGIEESQVQDLFKAYLNMAPAQALKWFDRDINPSKQNIEIEGTEPYIVGGHGASGYWVDTRRKTTLDGLYAAGDVSGGSPKKYVTGCFAEGEIAAENAIEYISNKHLNTITDDEIDEIIHRIKDFFDGKSDFKIEQIEEAMQKVMDEYAGGISQHYRYTEEKLNIAEKRIEELLKLSYKLKAKGSHELLFIFELIDRLYVAKVVIAHLKARRETRWKCYEENESYTARDDENFLKYVNSIYKEGKVNILYRNLVGRNEIYEH
>NP_661759.1
MGVEKNEFKFSQKPEVVYVDTDILLIGGGMACCGAAYEAAKWATPKGLRITMVDKAAVDRSGAVAMGLSAINTYCGENDPADYVKYVRADLMGIIREDLVYDLGRHVDNSVHLFEEWGLPIWKRDEDGSTMDGAKPAPKLTEGGKPVRSGRWQIMINGESYKVIVAEAAKKALEYNRKETGVEQNLYERVFISELIHDKNNPSKVAGAIGFSVREHKAYVFTAKTMLLACGGAVNVYRPRSTAEGQGRAWYPVWNAGTTYALAAQAGCELVLMENRFVPARFKDGYGPVGAWFLFFKCKATNSLGEDYCATNLAAANKDFGKYAEDPHKLTTAMRNHMMMIDMKAGKGPILMRTHEAMAALAETMTPKQIKHLEAEAWEDFLDMCIGQAVVWAGNNIEPEKTPSELMPTEPYLLGSHAGCAGIWVSGPGDIAGVPAEWSWGYNRMTTVDGLFTAGDGVGASGHKFSSGSHAEGRIAGKSMTAYCLDHADYKPELGRDVDEVIAEIYAPMETFAKYKDYSTDPSVNPNYIRPKMFQARLQKIMDEYVAGVSTWYTTSKTMLEKGLEHLSLLKEDAEKMAAADLHELMRAWENYHRLMAGEAHARHILFREDSRYPGYYFRADHFYVDDENWKCFTISKYDRDSKEWTLSKRDYVQVVPD
>OCW77139.1
MAKHKTIIEECDVLVVGGGMAGTGATFEARHWGRDLKIICVEKANIDRSGAVAQGLYAINCYMGMQWGENMPEDHVRYARNDLMGLVREDLGYDMARHVDSTVHMFDEWGLPMMKNKETGRYQREGKWQIMIHGESYKPIVAEAAKKSADKIYNRIMITHLLKDEKNPNRIAGAVGFNVRTGNFHVFKSRTVVVSAGGASHIFKPRAVGEGMGRTWYAPWSNGSAYALPIQAGAKMTQMENRIVLCRFKDGYGPVGAYFLHLKTYTQNANGENYEKKWYEATKELVGEYIDHHPTPTCLRNHAFIQETAAGGGPIHMVTKEAFQDPHLETVGWENFLGMTVGQAVVWASQNIDPKYTNPELTTSEPYVMGSHATCSGAWVSGPEDIAPDEYFWGYNRMMTIDGLFGAGDAVGGSAHKFSSGSFTEGRLASKAAVKYIQDKKADDIEVSDAQLEKLKEEIFKPIENYTVGRNEITGGTVSPSYILPIQGLQRLQKIMDEYCGGLTNNYMTNDNLLKKGLEQLQLLQEDLDHVGAEDYHQLMRAWELKHRAVTSECVAHHTLFREETRWPGYYYRGDHMKLDDENWHCLTVSRRDPETGKFEMEKKPVYHIVDDKEKKQAS
>OCW78256.1
MAKHKTIIEECDVLVVGGGMAGTGATFEARHWGRDLKIICVEKANIDRSGAVAQGLYAINCYMGMQWGENMPEDHVRYARNDLMGLVREDLGYDMARHVDSTVHMFDEWGLPMMKNKETGRYQREGKWQIMIHGESYKPIVAEAAKKSADKIYNRIMITHLLKDEKNPNRIAGAVGFNVRTGNFHVFKSRTVVVSAGGASHIFKPRAVGEGMGRTWYAPWSNGSAYALPIQAGAKMTQMENRIVLCRFKDGYGPVGAYFLHLKTYTQNANGENYEKKWYEATKELVGEYIDHHPTPTCLRNHAFIQETAAGGGPIHMVTKEAFQDPHLETVGWENFLGMTVGQAVVWASQNIDPKYTNPELTTSEPYVMGSHATCSGAWVSGPEDIAPDEYFWGYNRMMTIDGLFGAGDAVGGSAHKFSSGSFTEGRLASKAAVKYIQDKKADDIEVSDAQLEKLKEEIFKPIENYTVGRNEITGGTVSPSYILPIQGLQRLQKIMDEYCGGLTNNYMTNDNLLKKGLEQLQLLQEDLDHVGAEDYHQLMRAWELKHRAVTSECVAHHTLFREETRWPGYYYRGDHMKLDDENWHCLTVSRRDPETGKFEMEKKPVYHIVDDKEKKQAS
>OCW82808.1
MARKTIVENCDVLVVGGGMAGTGATFEARHWGRDLKIVCVEKANIDRSGAVAQGLYAINCYMGMQWGENQPEDHVRYARNDLMGLVREDLGYDMARHVDSTVHMFDEWGLPMMKNKATGRYQREGKWQIMIHGESYKPIVAEAAKKSADKIYNRIMITHLLMDENNENRVGGAVGFNMRTGDYHVFKSKTVIVAAGGASHIFKPRAVGEGMGRTWYAPWSNGSAYALPIAAGAKMTQMENRIVLCRFKDGYGPVGAYFLHLKTYTQNANGENYEKKWYEKTKELVGEYIDHHPTPTCLRNHAFIQETMAGGGPIHMVTKEAFQDPHLETVGWENFLGMTVGQAVVWASQNIDPKYTNPELTTSEPYVMGSHATCSGAWVSGPEDLSPPEYFWGYNRMTTIQGLFGAGDTVGGSAHKFSSGSFTEGRLAAKAAVKYIEDQKANDIKVSDKQCDDYKEVIYKPLENYTVGRNEITGGTVSPSYISPIQGLQRLQKIMDEYVGGISYNYMTNENTLKKGLELLAWLEEDLENVGAEDYHQLMRAWELKHRTITSQCVTEHTLFRQETRWPGYYYRGDYMKLDDENWHCLTLSRRDPKTGKFTMEKAPVYHIVDEKEKKEAS
>ODB99095.1
MAYKTIVEDNIDILVAGAGLGGTGAAFEARYWGKDKKIVIAEKANIDRSGAVAQGLYAINCYMGTRFGENNPEDHVRYARIDLMGMVREDLLFDMARHVDSAVHQFEEWGMPIMRNPKTGSYLREGRWQIMIHGESYKPLVAEAAKKSADKVYNRICVTHLLMDDAKENRVAGAVGFNVRTGDYHVFKSKTVVVGAGGASNIFKPRSVGEGAGRVWYAPWSSGSAYGLMIGAGAKMTQMENRIVLARFKDGYGPVGAYFLHLKTYTQNCDGEEYESKWFPALEKMVGKAYLDTEASHVSHRPIPTCLRNHAFINEVASGKGPIHMVTMEAFQDPHLEEIGWHNFLGMTVGQAVLWAATDVNPKYENPELTTSEPYVMGSHATGCGAWCSGPEDISPDEYFWGYNRMTTVEGLFGAGDAVGGTPHAFSSGSFTEGRLAAKAACKYIDDGKAQGIRVSQEQIDRRKEDIYKPMEHYKIYRNEIVAGSVNPNYINPRQGLDRLQKLMDEYAGGVTVQYMTNEKLLHIGLKKMKTLEEDLEKVAAENVHELLRAWELKHRHLASEAVIHHTLFREETRWPGYYYRGDHMKVDDDNWHVLTVSRRDPVSGEYTMEKAPLYHLVGDIEDKALAEVKATEKS
>ODB99973.1
MAEFGNPEVVLEEVDILLIGGGMACCGAAYEIGPWVQAAGGDIKVKLIDKAAVDRSGAVAQGLSAINTYIGSEQDPADYARMVSNDLMGITRDDLTYDLGRHVDESVHLFEEWGLPIWKTDEKGERHDGSKGMTLLKDGGKPVRSGKWQIMINGESYKWIVAESAKKALGADNIQEHVFIVKLVNDKNDNNRIAGAVGFSVRENKLYIFKAKAILLAAGGCVNIFRPRSVAEGQGRAWYPVWNAGSTYAMAAEAGAELTMMENRFVPTRFKDGYGPVGAWFMLFKSKATNAFGEDYMDRNKEMLDDYPPYGKAAVPASCLRNHLLLKELREGRGPIWMDTVTALGNLSETLSPREVKHLEAEAWEDFLDMCVSQCGIWAGENIEPEKKNSELMPTEPYLLGSHSGCCGIWTSGPDDVGAPTDETETGVPDHLPKGWHWGYRGMTTVSGLFTAGDGVGASGHKFSSGSHAEGRLAAKAMVKYVMDNKEFTPELDADVDTLVEAIYRPVRNYLEHKDYTTAIDVNPNYITPRMLQFRLQKIMDEYVAGISTYYTTNEQMLGLAEQKLEILKEDALKMRAKDLHELLRAWENYHRILTAEAHMKHIQFRQESRYPGFYYRMDKNFIDEENWKCFVNSIYDKESKTYKCFKRAHVDIVDKSKLFK
>ODJ86115.1
MAEFGNPEVVQEEVDILLIGGGMACSGAAYEIGPWVEAAGGDIKVKLVDKAAMDRSGAVAQGLSAINTYIGSEQDPADYARMVSNDLMGITRDDLAYDLGRHVDESVHLFEEWGLPIWKTDENGERHDGSKGMTSLKDGGKPVRSGKWQIMINGESYKWIVAEAAKKALGMDNIQERIFIVKLVNDKNDSNRIAGAVGFSVREHKLYVFKAKAILLAAGGCVNIFRPRSVGEGQGRAWYPVWNAGSTYAMAAEAGAELTMMENRFVPTRFKDGYGPVGAWFLLFKSKATNAFGEVYMDRNKEMLDDYPPYGQAAVPASCLRNHLMLKEMKEGRGPIWMDTVTALANLRETLSPREVKHLEAEAWEDFLDMCIGQCGIWAGENIEPEKKNSELMPTEPYLLGSHSGCCGIWTSGPEDVGAPTEETEAGVPEHLPQGWNWGYRGMTTVSGLFTAGDGVGASGHKFSSGSHAEGRMAAKAMVKYVMDNKDYSPELDTDVDSLIEEIYRPVRNYLEHKDYSTAIDVNPNYITPRMLQFRLQKVMDEYVAGVATYYTTNEHMLDLAEQKLEMLKEDALKMRAKDLHELLRAWENYHRILTAEAHMKHIQFRQESRYPGFYYRMDKNFVDEENWKCFVNSIYDKETKTYKCFKRAHVDIVDKAKLFK
>ODS32877.1
MEELSTVKLETDILIIGGGAAGCMAAIEVKKLNPGIECVIMEKAHIERSGCLAMGINAINAYLAPDQTPEMYVKYVKDEFFGIIREDLVYSIAKGLNESIKQVEELGLPIEKDQYGNYRNRGERSVRIYGERIKPILATAVYRANAKVLNRVVTTNFIFDGERVRGAYGFGIRDGRFYVIRAKAVIVTTGGASRIYKPMKTGDARNTTWYCPWNVGTGYAMGIRIGAEMTSFENRFVPLRVKGVNAPTGTIGQGSNIKQRNAHGEEYLEERYKHLGGRKCLSLYRLMATLQENRAGRGPCYLDTRDLSIEEEKKLKEEYLNMNPAIVLLWANDGYGPRKQPVEIGAMEPVLIGGHCQAGYWIDRERRTTKKGLYAAGDVAGGAPKKYVSGAWVEGKIAARVAIEEVKGVELPHINDKEVNEEKERILCHMNGRGEISPEELEQAFHKIMDEYAGGATAGYELTESKLGIARKKLRKLEGKLQLLRARHKHDLVKCLELIDRFDVAKVLIEHLIYRKETRWPCFQNRIDFPERDDANWLGFVNSVYDPVDDRLKVIKRALK
>ODS99522.1
MAYQTIIEDGIDILVVGAGLGGTGAAWEARFWGQNKKIVIAEKANIDRSGAVAQGLYAINCYMGTRWGENQPEDHVRYARIDLMGMVREDLAFDMARHVDSTVHQFEEWGLPIMKDPKTGRYLREGRWQIMIHGESYKPIVAEAAKKSADKVFNRICVTHLLMDESRENRVAGAVGFNVRTGNFHVFKAKTVICGAGGASNIFKPRSVGEGAGRTWYAPWSSASAYGLLINAGAKMTQMENRIVLARFKDGYGPVGAYFLHLKTYTQNGLGEEFESKWWPSLQKMVGKEYLDPEASHLTHRPIPTCLRNHAMISEINAGRGPIHMVTMRAFQDPHLEEVGWENFLGMTVGQAVLWAATDVDPKNENPELTTSEPYVMGSHATGSGAWCSGPEDVSPPEYFWGYNRMTTIEGLFGAGDTVGGTPHAFSSGSFTEGRLAAKAACKYIDDGKAEGIVVSQAQIDRLEKEVYRPLEHYRIYRNAVVAGDVNPHYINPQQGLDRLQKLMDEYCGGVTANYMTNEKLLNIGLKKLRIMEEDLEKLAAADSHELLRAWELKHRHRAAECVTHHTLFRKETRWPGYYYRGDYLKLDDQNWHVLTVSRRDPKTGEYTMEKAPCYHLVGDET
>ODU09404.1
MATFENPEVVREELDILLIGGGMACCGAAFEMMRWAEAVKAETGQELKIKLVDKAAMDRSGAVAQGLSAINTYIGSEQDPADYARMVSNDLMGITRDDLAYDLGRHVDESVHLFEEWGLPIWKTDDDGVRHDGAESQKEGLPALKDGGKPVRSGKWQIMINGESYKWIVAEAAKKALGLDRIQERVFIVKLVNDKNDPSRIAGAVGFSVRENRIYVYKAKAVLLAAGGCVNLFRPRSVGEGTGRAWYPVWNAGSTYSMAAEAGAELTMMENRFVPARFKDGYGPVGAWFLLFKAKAINAYGEDYMVKNKELLDQYPPYGQAAVPASCLRNHLMLKEMKEGRGPIYMDTVTALAALRESLSPKEVKHLEAEAWEDFLDMCIGQCGIWVGENIEPEKKMSELMPTEPYLLGSHSGCCGIWVSGPTDLGAPTADEGELDGVPAHLPRGWSWGYRSMTTVKGLFTAGDGVGASGHKFSSGSHAEGRIAAKAMLRFALDHKDWQPELDTDAATLAEEIYKPVRTYLQHKDYTTAIDVNPHYITPKMLQFRLQKIMDEYVAGVATYYNTNDVMLKVAEEKLEMLKEDAGKMRAKDLHELLRAWENYHRILTAEAHMKHIQFREESRYPGFYYRTDKNFVDEENWHVFVNSTYDKTTRKWTCFKRRHVDLVDKSKLFKKAA
>ODU49225.1
MAYNTVVEDNIDVLVVGAGLGGTGAAWEARYWGQDKKIVIAEKANIDRSGAVAQGLYAINCYMGTRWGENKPEDHVRYARMDLMGMVREDLLFDMARHVDSAVHQFEEWGLPIMRDPKTGHYQREGRWQIMIHGESYKPIVAEAAKKSSDKVFNRICVTHLLMDDAKENRVAGAVGFNVRTGDYHVFKSKTVIVGAGGASNIFKPRSVGEGAGRVWYAPWSSGSAYGLMIQAGAKMTQMENRIVLARFKDGYGPVGAYFLHLKTYTQNCNGEEYESKWFPALTEMVGKEYLDTEGQHLSHKPIPTCLRNHAFISEVNAGRGPIHMVTMEAFQDPHLEEIGWHNFLGMTVGQAVLWAATDVNPKFENPELTTSEPYVMGSHATGCGAWCSGPEDVSPPEYYWGYNRMTTVEGLFGAGDAVGGTPHAFSSGSFTEGRLAAKAACRYIDDGKAEGIHVSDEQIERRRQEIYKPMEHYRIYRNEITAGSVNPNYINPRQGLDRLQKLMDEYCAGATVNYMTNDKLLQIGLKKLKIMEEDLEKVAAEDIHELLRAWELKHRHLTSEAVMQHTLFRKETRWPGYYYRGDAMKLDDANWHVLTVSRRDPETGEYTMEKAPCYHLVGKDE
>ODU49806.1
MAYNTVVEDNIDVLVVGAGLGGTGAAWEARYWGQDKKIVIAEKANMDRSGAVAQGLYAINCYMGTRWGENQPEDHVRYARMDLMGMVREDLLFDMARHVDSAVHQFEEWGLPIMRNPKTGHYQREGRWQIMIHGESYKPIVAEAAKKSADKVFNRVCITHLLMDDAKENRVAGAVGFNVRTGDYHVFKSKTVIVGAGGASNIFKPRSVGEGAGRVWYAPWSSGSAYGLMIQAGAKMTQMENRIVLARFKDGYGPVGAYFLHLKTYTQNGNGEEYESKWFPALTEMVGREYLDTEGQHLSHKPIPTCLRNHAFISEVNAGRGPIHMVTMEAFQDPHLEEIGWHNFLGMTVGQAVLWAATDVNPKYENPELTTSEPYVMGSHATGCGAWCSGPEDISPPEYFWGYNRMTTVEGLFGAGDAVGGTPHAFSSGSFTEGRLAAKAACKYIDDGKAEGIQVSDAQIRRRGEEIFKPMEHYRVYRNEITAGSVNPHYINPRQGLDRLQKLMDEYCAGATVNYMTNDKLLQIGLKKLKIMEEDLEKIAAKDIHELLRAWELKHRHLTSEAVMQHTLFRKETRWPGYYYRGDAMKLDDANWHVLTVSRRDPETGEYTMEKAPCYHLVGKDE
>OED37280.1
MKYDTIVEDDIDILVCGAGLGGTGAAFEARYWGQDKKIVIAEKANIDRSGAVAQGLYAINCYMGTRFGENNPEDHVRYARIDLMGMVREDLLFDMARHVDSTVHQFEEWGLPLMRDPETGNYLREGRWQIMIHGESYKPIVADAAKKSADKVFNRICVTHLLMDDAKDNRVAGAVGFNVRTGNYHVFKSKAVIVAAGGASNIFKPRSVGEGAGRVWYAPWSSGSAYGLLINAGAKMTQMENRIVLARFKDGYGPVGAYFLHLKTYTQNGMGEEYESKWWPSLQEIVGKEYLDPEVSHLSHRPIPTCLRNHAFISEVNAGRGPIHMVTMEAFQDPHLEEIGWHNFLGMTVGQAVLWASTDVDPKYENPELTTSEPYVMGSHATGCGAWCSGPSDLSPPEYQWGYNRMTTVEGLFGAGDAVGGTPHAFSSGSFTEGRIAAKAACQYIDDGKADGIRVSDEQIERRKEEIYKPMDTYRTYRNEITAGSVNPHYINPRQALDRLQKLMDEYAGGVTVSYMTNEKLLNIGLKKLKLLEEDLEKVAAEDIHELLRAWEIKHRHLTSESVVQHTLFRKETRWPGYYYRGDHMKLDDQNWHVLTVSRRDPATGEYTMEKAPLYHLVDVDKKSEDAA
>OEU47193.1
MALPNKPKGELLADVNPEVVEMDVDVLIVGGGMAACGTAFEIKKWAPEDLKILLVDKASVERSGAVAQGLSAINTYIGENPIEDYVKMVRNDLMGVVREDLIYDCGRHVDESVKLFEEWGLPVWKKDADGENIDGAKPAKSLREGGTPVRTGKWQIMINGESYKPIVAEPALTALGADNVLERLFIVKLLLDKNKPNQIAGAAGFSTRENKVVVIRCKTAMVACGGAVNIFRPRSTGEGKGRAWYPVWNAGSTYTLAAQVGATLTMMENRFTPSRFKDGYGPVGAWFLLFKAKVANGLGEFYAMGDAANEELAKFMPYGGSPVTPTCLRNHLMINELKEGRGPIYMATDVALNAFLDERRDAGMDEKKLKKFWKHLESEAWEDFLDMSVGQAGLWAGTNTEPEKVGSEIMPTEPYMLGSHSGCCGIWCSGPEEDWVPDVQNDSRAHKYKWGYNRMTTVDGLFTAGDGVGASGHKFSSGSHAEGRICAKQMVKFCRDNADFTPELKQTAQEIADEIYAPVRLYSEFVGESTAADVNPNYCKPAGLMMRLMKATDEYGGGVATYYMTSGKLLGMCLDLLQLLREDAAKMAAGDLHELLRCWENYHRIWCVETHIRHIEFREESRYPGFYYRSDFPNVDDENWKCFVNSTFDPETQEWKCEKVEVINLVETDPWL
>OEU51270.1
MAIPSKPNAELLVVKDPEVEEREVDILIVGGGMAACGSAFEVKKWSGDMSVLLVDKAAMERSGAVAQGLSAINTYIGKNPVEDYVKMVRNDLMGLTRDDLVFDCGRHVDDSVHLFEEWGLPMWKKTAEGKNLDGHKGQDLGTLKSGAEPVRTGKWQIMINGESYKCIVAEAAKKALGEENILERVFIVKLLLDANKENTVAGAVGFSVRENKVYIIKCKTMMVACGGAVNIYMPRAQGEGKGRAWYPVWNSGSTYTMCSQVGAELTMMENRFTPARFKDGYGPVGAWFLLFKAKLQNGLGENYLLSDFTKNELEKYAPYGTAAVTPTCLRNHVMLAEMKEGRGPIRMDTPAALAELGKTMDKKELKHLESEAWEDFLDMTCGQANLWCAQNCEPEKKMSEIMPTEPYLLGSHSGCCGIWVSGPNEDWVPDSYKWGYNRMTTVNGLFTAGDGVGASGHKFSSGSHAEGRIAIKEAVRYVKDNADLAPALKESTQELVDLTYAPVRIFLEHSAYTTAVDINPNYMKPAGFSMRLMKATNEYGAGWMTYYQTSGTALQILMEMFGVMREDCDKLAAGDLHELMRCWEMRHRLWTVEAHCRHILYREESRYPGFYYRADYPEQNDEEWFCFTNSKYDPATKEWTCKKEPYHKIIPD
>OEU54621.1
MALPNKPLGELPAVANPEIVEMEVDYLIVGGGMAACGTAFEIKKWAPDAKSLMVDKASLERSGAVAQGLSAINTYLGDNDPADYVRMVRNDLMGVVREDLIYDLGNHVDDSIELFEEWGLPIWKQKGDEKKALKDGGKPVRTGKWQIMINGESYKCIVAEAAKKAIGEDNVLERVFIVKLLLDANKENTIAGAVGFSTRENKVYVIKCKAMMCACGGAVNVYRPRSTGEGKGRAWYPIWNAGSTYTMCAEVGAEMTMMENRFTPSRFKDGYGPVGAWFLLFKAKVTNGLGESYVGTDRAKAELAKYEPYGSSAVTPTCLRNHLMLFEMKEGRGPVMMDTPGALAALSKDMDKKQMKHLEAEAWEDFLDMSVGQAGLWAGTNTEPEKKPSEIMPTEPYLLGSHSGCCGIWVSGPELDWVPDAYKWGYNRMTTVNGLWTSGDGVGASGHKFSSGSHAEGRMCAKAMARYVRDHADLAPALKQSAQELADIVYKPVKTYLEHAGYTTTTNVNPNYIKPDGLSMRLMKLTDEYGAGQTVYYMTSGPLLKICLDGLKVMREDAEKMAAGDLHELMRAWEMYHRIRTAEMHVGHINFRTESRYPGFYYRSDHPTVDEENWKCFVNSTLNPETNELEFKKVELINIIPE
>OEU55652.1
MALPNKPKGELLADVNPEVVEMDVDVLIVGGGMAACGTAFEIKKWAPEDLKILLVDKASVERSGAVAQGLSAINTYIGENPIEDYVKMVRNDLMGVVREDLIYDCGRHVDESVKLFEEWGLPVWKKDADGENIDGAKPAKSLREGGTPVRTGKWQIMINGESYKPIVAEPALTALGADNVLERLFIVKLLLDKNKPNQIAGAAGFSTRENKVVVIRCKTAMVACGGAVNIFRPRSTGEGKGRAWYPVWNAGSTYTLAAQVGATLTMMENRFTPSRFKDGYGPVGAWFLLFKAKVANGLGEFYAMGDAANEELAKFMPYGGSPVTPTCLRNHLMINELKEGRGPIYMATDVALNAFLDERRDAGMDEKKLKKFWKHLESEAWEDFLDMSVGQAGLWAGTNTEPEKVGSEIMPTEPYMLGSHSGCCGIWCSGPEEDWVPDVQNDSRAHKYKWGYNRMTTVDGLFTAGDGVGASGHKFSSGSHAEGRICAKQMVKFCRDNADFTPELKQTAQEIADEIYAPVRLYSEFVGESTAADVNPNYCKPAGLMMRLMKATDEYGGGVATYYMTSGKLLGMCLDLLQLLREDAAKMAAGDLHELLRCWENYHRIWCVETHIRHIEFREESRYPGFYYRSDFPNVDDENWKCFVNSTFDPETQEWKCEKVEVINLVETDPWL
>OEU59659.1
MALPNKPLGELPAVANPEIVEMEVDYLIVGGGMAACGTAFEIKKWAPDAKSLMVDKASLERSGAVAQGLSAINTYLGDNDPADYVRMVRNDLMGVVREDLIYDLGNHVDDSIELFEEWGLPIWKQKGDEKKALKDGGKPVRTGKWQIMINGESYKCIVAEAAKKAIGEDNVLERVFIVKLLLDANKENTIAGAVGFSTRENKVYVIKCKAMMCACGGAVNVYRPRSTGEGKGRAWYPIWNAGSTYTMCAEVGAEMTMMENRFTPSRFKDGYGPVGAWFLLFKAKVTNGLGESYVGTDRAKAELAKYEPYGSSPVTPTCLRNHLMLFEMKEGRGPVMMDTPGALAALSKDMDKKQMKHLEAEAWEDFLDMSVGQAGLWAGTNTEPEKKPSEIMPPEPYLLGSHSGCCGIWVSGPELDWVPDAYKWGYNRMTTVNGLWTS
>OEU59682.1
MALPNKPLGELPAVANPEIVEMEVDYLIVGGGMAACGTAFEIKKWAPDAKSLMVDKASLERSGAVAQGLSAINTYLGDNDPADYVRMVRNDLMGVVREDLIYDLGNHVDDSIELFEEWGLPIWKQKGDEKKALKDGGKPVRTGKWQIMINGESYKCIVAEAAKKAIGEDNVLERVFIVKLLLDANKENTIAGAVGFSTRENKVYVIKCKAMMCACGGAVNVYRPRSTGEGKGRAWYPIWNAGSTYTMCAEVGAEMTMMENRFTPSRFKDGYGPVGAWFLLFKAKVTNGLGESYVGTDRAKAELAKYEPYGSSPVTPTCLRNHLMLFEMKEGRGPVMMDTPGALAALSKDMDKKQMKHLEAEAWEDFLDMSVGQAGLWAGTNTEPEKKPSEIMPPEPYLLGSHSGCCGIWVSGPELDWVPDAYKWGYNRMTTVNGLWTS
>OEU69286.1
MALPNKPLGELKAVKDPEVEEREVDILIVGGGMAACGTAFEIKKWAPDKKVLLVDKAALERSGAVAQGLSAINTYLGENSAEDYVRMVRNDLMGIVREDLIYDLGYHIDDSVHLFEEWGLPMWKMSDDGKKLDGKKGLKVGTLKSGAKPVRTGKWQIMINGESYKRIVAEAAKLAIGDENILERVFIVKLLLDANEENRIAGAVGFSVRENKVYIIKCNTVTVAAGGAVNVYQPRSVGEGKGRCWYPIWNAGSTYTMCMEVGAELSMMENRFTPSRYKDGYGPVGAWFLLFKAKTLNGLGEGYVGSDVAKAELEKYAPYGTAAITPTCLRNHLMLVEMKEGRGPIMMDTITALKELGAAISKKELKALESEAWENFLDMTCGQANLWCGTNTEPDKKNSEIMPTEPYLLGSHSGCCGLWCSGPDFDWVPDAYKFKYKDKVYNRMTTVNGLFTAGDGVGCS
>OEU70652.1
MPLLPINEASKGVALAEPELIEKDVDILLVGGGMGNCGVAYEACRWIEKVGGDISIMLLDKAALERSGAIAQGLSAINTYLGENNADDYVRMVRTDLMGIVREDLIFDLGRHVDDSVHLFEEWGLPCWIKKDGKNLDGAQAKAAGLSLRNGDACVRSGRWQMMINGESYKCIVAEAAKMVLGEDGYMERIFIVKMLLDVNEPNRIAGAVGFSTRENKVYLFKCNTAVVACGGAVNVYRPRSTGEGMGRAWYPVWNAGSTYTMCAQVGAEMTMMENRFVPARFKDGYGPVGAWFLLFKAKATNYKGEDYCETNRAMLKPYEERGYAKGHVIPTCLRNHMMLREMREGRGPIYMDTATALQNTFKELTPAEQKHLESEAWEDFLDMCVGQANLWACMNIKPEETGSEIMPTEPYLLGSHSGCCGIWTSGPDESWVPESYKVKAANGKVYNRMTTVDGLFTCADGVGASGHKFSSGSHAEGRIVGKQMVRWCVDHKDYKPAVKETLADLAKELYQPWYTYEEGKSISTDPVVNPNYITPKNFMMRLVKATDEYGGGCATLYVTSGALLKTGFHLLGMLEEDSKKLAARDLHELMRCWEQFHRLWTVRLHMQHISFREESRYPGFYYRGDFMGLDDDNWKCFVNSKYDVEKGETVIFKKAYHQIIPV
>OEU80401.1
MALPNKPLGELKAVRDPEVEEREVDVLIVGGGMAACGAAFEVKKWLGDDQTVLLCDKAAMERSGAVAQGLSAINTYVGENSVEDYVRMVRNDLMGIVREDLIYSLGCHVDDSVHLFEEWGLPVWKRSEEGKSLDGKKGQKLGTLKGGATPVRTGKWQIMINGESYKRIVAEAAKLAIGEENIIERCFIVELLLDANNENQITGAVGFSTRENKVYIIKCKTMMVACGGAVNIYQPRSVGEGKGRAWYPVWNAGSTYTMCMKVGAELSMMENRFTPARFKDGYGPVGAWFLLFKAQTLNGLGEAFAGSDAAKAELATYAPYGTAAITPTCLRNHLMLVEMKAGRGPIIMDTVSALAKLGETMDKKELKHLESEAWEDFLDMTCGQANLWCAQDCEPEKKNSEVMPTEPYLLGSHSGCCGLWCSGPELDWVPDSYKWGDKGKTYNRMTTVKGLFSAGDGVGCSGHKFSSGSHAEGRLVAKQMVRYAKDHADFSPAISQSTEELVDLVYKPVRTYLDNYEYTTDEDINPAYVKPSGMALRLMKATHEYGAGTATFYQTSSKCLEIIMDLLQTMREDCEKLAAGDLHELMRAWEIEHRIWTVESHLRHIQFRKETRYPGFYYQSDYPGQDDENWFCFVNSKYDPKAGTWDVFKKDYVKLFKD
>OEU81101.1
MAIPSKPNAELLVVKDPEVEEREVDILIVGGGMAACGSAFEVKKWSGDMSVLLVDKAAMERSGAVAQGLSAINTYIGKNPVEDYVKMVRNDLMGLTRDDLVFDCGRHVDDSVHLFEEWGLPMWKKTAEGKNLDGHKGQDLGTLKSGAEPVRTGKWQIMINGESYKCIVAEAAKKALGEENILERVFIVKLLLDANKENTVAGAVGFSVRENKVYIIKCKTMMVACGGAVNIYMPRAQGEGKGRAWYPVWNSGSTYTMCSQVGAELTMMENRFTPARFKDGYGPVGAWFLLFKAKLQNGLGENYLLSDFTKNELEKYAPYGTAAVTPTCLRNHVMLAEMKEGRGPIRMDTPAALAELGKTMDKKELKHLESEAWEDFLDMTCGQANLWCAQNCEPEKKMSEIMPTEPYLLGSHSGCCGIWVSGPNEDWVPDSYKWGYNRMTTVNGLFTAGDGVGASGHKFSSGSHAEGRIAIKEAVRYVKDNADLAPALKESTQELVDLTYAPVRIFLEHSAYTTAVDINPNYMKPAGFSMRLMKATNEYGAGWMTYYQTSGTALQILMEMFGVMREDCDKLAAGDLHELMRCWEMRHRLWTVEAHCRHILYREESRYPGFYYRADYPEQNDEEWFCFTNSKYDPATKEWTCKKEPYHKIIPD
>OEU82432.1
MALPNKPKGELLADVNPEVVEMDVDVLIVGGGMAACGTAFEIKKWAPEDLKILLVDKASVERSGAVAQGLSAINTYIGENPIEDYVKMVRNDLMGVVREDLIYDCGRHVDESVKLFEEWGLPVWKKDADGENIDGAKPAKSLREGGTPVRTGKWQIMINGESYKPIVAEPALTALGADNVLERLFIVKLLLDKNKPNQIAGAAGFSTRENKVVVIRCKTAMVACGGAVNIFRPRSTGEGKGRAWYPVWNAGSTYTLAAQVGATLTMMENRFTPSRFKDGYGPVGAWFLLFKAKVANGLGEFYAMGDAANEELAKFMPYGGSPVTPTCLRNHLMINELKEGRGPIYMATDVALNAFLDERRDAGMDEKKLKKFWKHLESEAWEDFLDMSVGQAGLWAGTNTEPEKVGSEIMPTEPYMLGSHSGCCGIWCSGPEEDWVPDVQNDSRAHKYKWGYNRMTTVDGLFTAGDGVGASGHKFSSGSHAEGRICAKQMVKFCRDNADFTPELKQTAQEIADEIYAPVRLYSEFVGESTAADVNPNYCKPAGLMMRLMKATDEYGGGVATYYMTSGKLLGMCLDLLQLLREDAAKMAAGDLHELLRCWENYHRIWCVETHIRHIEFREESRYPGFYYRSDFPNVDDENWKCFVNSTFDPETQEWKCEKVEVINLVETDPWL
>OFW32358.1
MEKEVNSFQFVGKPEVIEIDCDLLLIGGGMAGAGAAFEACRWATPKGLKVVMLDKAAVDRSGAVAQGLSAINTYIGENDVQDYVRYVRADLMGITREDLVWDLGRVIDDSVHLFEEWGLPIWKRADDGSSMDGFQARDAGKALLKDGGAPVRSGKWQIMINGESYKAIVGEVAKSALEFNRQATGMDQNLYERVFTTRLLLDANVPNRVAGAISFSVRENKVYVVKANATLNGAGGAVNIFRPRSVGEGMGRAWFPVWNSGSGYAMGIQAGAELTLMENRFVPMRFKDGYGPVGAWFLFFKATATNSLGEDYCVKYADKLKELYAPYDSPMTTNLRNCAAMWDMQAGNGPIMMHTDKALQEMAKTMDAKKLKHLEAEAWEDFLDMTIPQAGLWAANNIEPDKVPSELMPSEPYLLGSHAGCAGFWCSGPGDIPGAPAEWSWGYNRMSTVDGLFMAGDVVGASGHKFSSGSHAEGRIAAKSMVSWCLDHADYKPAIKESVDDLVAEIYLPMELYGKYKPYTTSPDSVDVNPNYIKPRMLQFRLMKIMDEYVGGVSTWYVTSKTMLDEGLKRLALLKEDSSRMAAKDLHELLRCWENYHRIWAAEAHARHIMFREETRYPGYYFRGDFPKINDAEWKCFNNSKFDPNTGDWVNFKKDYVKLVD
>OFZ67683.1
MSEGTFGNPKIVQEELDILLIGGGMACCGAAYEMMRWAEAVKAETGTELKIKLVDKAAMDRSGAVAQGLSAINTYIGSEQDPADYARMVSNDLMGITRDDLAYDLGRNVDDSVHLFEEWGLPIWKTDTAGVRHDGAESIKEGLPLLKDGGKPVRSGKWQIMINGESYKWIVAEAAKKALGLSRIEERIFIVKLINDKNDPNRIAGAVGFSVRDNTIHIYKAKSILLAAGGCVNIFRPRSVGEGQGRAWYPVWNAGSTYAMAAEAGAEMTMMENRFVPARFKDGYGPVGAWFLLFKAKATNAYGVDYMAQNKEMLNDYPPYGQAAVPASCLRNHLMLKEMKEGRGPIYMDTVTALAKLRETLSPKEVKHLEAEAWEDFLDMCIGQCGIWVGENIEPEKKMSELMPTEPYLLGSHSGCCGIWVSGPTDLGAPTDEEHEDKSKIPAHLPKGWNWGYRSMTTVKGLFTAGDGVGASGHKFSSGSHTEGRLASKAMVKYALDNKDWKVELDTDPATLAEEIYKPVRNFLEHKDYTTAIDVNPNYIIPKMLQMRLQKIMDEYVAGVSTYYNTNDKMLAVAEEKLEMLKEDAQKMRAKDLHELLRAWENYHRILTAEAHMKHIQFREESRYPGFYYRTDKNFVDEKNWHCFVNSVYDKKSKKWNCFKRKHVDLVDKSKLFKPATPH
>OFZ85995.1
MAEYGFGNPEVVEEELDVLIIGGGMAACGAAFEIGKWAKAAGADLKIKLVDKAALSRSGAVAQGLSAINTYIGENDPADYVRYVRNDLMGIVREDLIYDIGRHVDDSVHNFEDWGLPIWKAKGDEEKSLRQGGKPVRSGRWQIMINGESYKWIVAEAAKKALGMDRIEERVFIVRLINDKNDPTRIAGAAGFSVRDHKLYIYKFKACLLVCGGAVNVFRPRSVGEGTGRAWYPVWNAGSTYSMAAEAGAEMTMMENRFVPARFKDGYGPVGAWFLLFKAKVMNGAGEDYSTLRADIIKDEKRFGKYGMGVPGTCLRNHIMLEEMIAGRGPIFMDTPTALKKLAEKMTPKEIKHLEAEAWEDFLDMTIAQCGMWAGENIEPEKTPSEIMPTEPYLLGSHSGCAGIWVSGPTDIPGAPKEWSWGYRSMTTVKGLFTAGDGVGASGHKFSSGSFTEGRICAKSMVKYCIDNKGLKPELQRGAAELADEIYKPVKNFLEHKDYTTDIDVNPHFISPKMLQFRLQKIMDEYVAGVSTYYRTNGKMLEVAEGKLEMLKEDSLKMRAKDLHELLRAWENFHRIMAAEAHMKHIQFRTETRYPGFYYRMDHNYIDDENWKCFTNSTYDRSTHKWSLKKVPYVQLIK
>OFZ90117.1
MAEYGFGNPEVVEEELDILIIGGGMAACGTAFEVPRWAEGTGLKIKLVDKAALSRSGAVAQGLSAINTYLGENDPADYVRYVRNDLMGIIREDLVYDVGRHVDDSVHNFEDWGLPIWKAPGDEEKSLRDGGKPVRSGKWQIMINGESYKWIVAEGAKKALGMENIEERVFIVRLINDKKDPTRIAGAVGFSVREHKLFIYKFKACLLACGGAVNVFRPRSVGEGGGRAWFPVWNAGSTYSMAAEAGAEMTMMENRFVPARFKDGYGPVGAWFLLFKAKLMNGAGEDFGTLRGDIIKDEKRFGKYGQGVPGTCLRNHIMLEEMIEGRGPIFMDTPTALAKLAEKMTPKEIKHLEAEAWEDFLDMTISQCGIWAGENIEPEKTPSEIMPTEPYLLGSHSGCAGIWASGPTDLPGVPKEWSWGYRSMTTVKGLFTAGDGVGASGHKFSSGSFAEGRIAAKAMVKYALDNKDWKPELQRTRDELVEEIYRPVRNFIEHKDYTTAIDINPHYITPKMLQFRLQKIMDEYVAGVATYYRTNKKMLEVAEFKLEMLKEDSLKMRAKDLHELLRAWENFHRIMTAEAHMKHIQFREETRYPGFYYHMDYNYIDDVNWKCFVNSTYDRNTKKWSLKKVPYVQLIR
>OGA05823.1
MARRTRFVDSDILIVGGGFGGCGAAYESRYWGRDLKIVLVEKANVERSGAVAQGLSAINCYMGMQWGENQPEDFVKYARGDLMGLVREDLVYDIARHVDSTVHKFEEWGLPILKNANGRYMREGKWQIMIHGESYKPLAAEAARKSATEVYNRIMVTHLLMDQKRPNRIAGAVGFNVRNGDFYVFRAKAVIVGAGGGSHIYRPRAVGEGMGRTWYAPWSTASAYGLIIPTGATMTQMENKIVLTRFKDGYGPVGAWFLLLKAVATNAAGEFYEKDRYPEIKERVGHYVDIVPMPTCLRNHAMLEEIKAGKGPIYMHTQKVLDTREKEEIGWEDFLDMTIGQAVVWAAQNIDPKEKPSELITSEPYIMGSHATCSGAWASGPEDCAPAEYQWGYNRMTTVEGLFGAGDTIGGSAHKFSAGSFTEGRLAAKAAVRYVMDRKGESPEVDDDHVESLKQAVFKPLETYRVGRNEIVAGTVAPGYINPLQGLQRLEKIMDEYVGGVGMFYVTSENLLNRGLEHLAMLQEDFEKIGAEDLHQLQRAWELQHRILTGESVARHTLYRKETRWPGYYYRGDYPKLDDNEWHCFTGSEYDPRSREWKMSKLPVHRIVPGFELLRT
>OGA15522.1
MTTVKGLFTAGDGVGASGHKFSSGSHAEGRIAAKAMVKYALDNKAWKPEMQRTRDELVEEIYRPVRTFLEHKDYTTAIDINPHYITPKMLQFRLQKIMDEYVAGVGTYYRTNKKMLEVAALKLEMLKEDSLKMRAKDLHELLRAWENFHRIMTAEAHMKHIQFREETRYPGFYYRMDHNYIDDVNWKCFVNSTYDRNTKKWSLKKVPYVQLIR
>OGA26095.1
PIVAEAARKAATEVYNRIMVTHLLMDESKPNRVAGAVGFNVRTGDFHVFRAKAVIVAAGGASHIFKPRAVGEGMGRTWYAPWSSGSCYALPIQVGAKMTQMENRIVLTRFKDGYGPVGAYFLHLKTYTQNGLGEEYEKRWVEDTRALVGEYIDHHPVPTCLRNHALLKELAAGRGPIRMVTKEAFQDPHKETVGWENFLGMTIGQAVVWASQNIDPKHVNPELTTSEPYVMGSHATCSGAWASGPEDYAPAEYQWGYNRMMTVDGLFGAGDTIGGTAHKFSSGSFTEGRIAAKAAVKYVMEKGRDQPQVSEKEYRDLEKLIYQPLENYRVGRNEIVAGTVSPSYLLPIHGLQRLEKIMDEYAGGISTNYMTNGVLLNRGLELLTMLKEDMSNMGAEDLHQLQRTWELHHRLLASESVTHHTLFREETRWPGYYYRGDHMKLDDKNWHCFTLSRYDRSTGKWAMEKAPVYHIID
>OGA34563.1
MAEYIFGNPEVIEEEVDLLIIGGGMAACGSAFEIPRWAEGTGLKVKLVDKAALSRSGAVAQGLSAINTYLGENDPADYVRYVRNDLMGIVREDLIYDVGRHVDDSVHNFEDWGLPIWKAQGDEEKSLRSGGKPVRSGKWQIMINGESYKWIVAEAAKKALGMDNIQERIFIVRLINDKNDPTRIAGAAGFSVREHKLYIYKFKACMLAAGGAVNVFRPRSIGEGGGRAWFPVWNAGSTYSMAAEAGAEMTMMENRFVPARFKDGYGPVGAWFLLFKAKLMNGAGEDFGTLRGDIIKDEKRFGKYGMGVPGTCLRNHIMLEEMIAGRGPIFMDTPTALAKLAEKMTPKEIKHLEAEAWEDFLDMTISQCGIWAGENIEPEKTPSEIMPTEPYLLGSHSGCAGIWVSGPTDLPGVPKEWSWGYRSMTTVKGLFSAGDGVGASGHKFSSGSFAEGRIAGKAMVKYALDNKDWKPELERTKDELVEEIYRPVRNFLEHKDYTTAIDINPHYITPKMLQYRLQKIMDEYVAGVATYYRTNKKMLEVAEFKLEMLKEDSLKMRAKDLHELLRAWENYHRIMSAEAHMKHIQFREETRYPGFYYRMDYNYIDDVNWKCFSNSTYDKKTKKWALKKVPYVQIIK
>OGA47647.1
MAEQFEFGNPEIVQEEVDILIIGGGMAACGCAFEIMRWAEGTGLKIKLVDKAAMDRSGAVAINTYIGENDPGDYVRYVRNDLMGIIREDLVYDVGRHVDDSVHQFEEWGLPIWKQPGDEDKKLADGGKCVRSGRWQIMINGESYKWIVAEGAKKALGMENIEERVFIVRLVTDKNDPTRVAGAAGFSVRDHKLHIYKFKCCLLAAGGAVNVFRPRSIGEGTGRAWYPVWNAGSTYAMAAECGAEMTMMENRFVPARFKDGYGPVGAWFLLFKAKVANGLGEDYNAIHGAELKDTKRFGKYGQGVPGTCLRNHIMLQEMKEGRGPIMMDTPGAMAKLAEKMTPKEVKHLEAEAWEDFLDMTISQCGIWAGENIEPDKQPSEIMPTEPYLLGSHAGCAGIWVSGPTDIPGTPKEWSWGYNRMTTVKGLFTSGDGVGASGHKFSSGSFTEGRIAAKAMVKFALDNKAWKPEMARSVDELVKEIYQPVKTFLEHKDYTTAIDINPHYITPKMLQFRLQKIMDEYCAGISTWYQTNAKMLELCEKKLEMIKEDSLKMRAKDLHELLRAWENYHRIIAAECHMKHIQFREETRYPGYYYRMDYNYIDDDNWKCFVNSKYDRDTKQWLLKKVPYVQLIKD
>OGA48425.1
MAEQFEFGNPEIIQEEVDILIIGGGMAACGCAFEIMRWAEGTGLKVKLVDKAAMDRSGAVAQGLSAINTYCGENDPADYVRYARNDLMGIIREDLVYDVGRHVDDSVHQFEEWGLPIWKQPGDEDKKLVEGGKPVRSGRWQIMINGESYKWIVAEGAKKSLGMENIQERVFIVRLVTDKNDPTRVAGAAGFSVRDHKLYVYKFKCCLLAAGGAVNVFRPRSIGEGTGRAWYPVWNAGSTYAMAAECGAEMTMMENRFVPARFKDGYGPVGAWFLLFKAQVANGLGEDYNAIHGAELKDTKRFGKYGQGVPGTCLRNHIMIQEMKEGRGPIMMDTPGAMAKLAEKMTPKEVKHLEAEAWEDFLDMTIAQCGIWAGENIEPDKEPSEIMPTEPYLLGSHAGCAGIWVSGPTDIPGTPKEWSWGYNRMSTVKGLFTSGDGVGASGHKFSSGSFTEGRIAAKAMVKFALDNKGWKPEMARTVDELVEEIYRPVKTFLEHKDYTTAIDINPHYITPKMLQFRLQKIMDEYCAGVSTWYQTNARMLEMCERKLEMIKEDSLKMRAKDLHELLRAWENYHRIIAAECHMKHIQFREETRYPGYYYRMDHNYIDDDNWKCFVNSHYDRDTRKWALKKVPYVQLIKD
>OGA48783.1
MARRTKFVDSDILIIGGGFGGCGAAYESRFWGRDMKIVLVEKANIERSGAVAQGLSAINCYMGMQWGENQPEDFVRYARGDLMGLVREDLVYDIARHVDSTVHKFEEWGLPIIKNPQTGRYLREGKWQIMIHGESYKPIVAEAARKSVNEVYNRIMVTHLVMDSKQPNRIAGAVGFNVRNGDFYVFRAKAVIVGAGGGSHIYRPRSVGEGMGRTWYAPWSTASAYGLIIPTGATMTQMENKIVLARFKDGYGPVGAWFLLLKSHATNAAGEFYEKDRYPEIKARVGHYVDIQPMPTCLRNHAMIEEIKAGKGPIYMHTQKVLDTKEKEEIGWEDFLDMTIGQAVVWAAQNIDPKETPSELITSEPYVMGSHATCSGAWASGPEDCAPADYQWGYNRMTTVQGLFGAGDTIGGSAHKFSAGSFTEGRLAGKAAVRYVMDMKSDTPRVDDDHINSLRETVFKPLENYRVGRNEIVAGTVAPGYINPLQGLQRLEKIMDEYVGGVSMFYVTNESLLNRGLELLQMLTEDFENIGADSLHQLQRAWELQHRIMTAESVTRHTLFRKETRWPGYYYRADHPKLDDSDWHCFTGSQYDAKTREWKMSKLPVHRIVPGFELLKN
>OGA55730.1
MNEPYGFGNPEVIEEELDILIIGGGMAACGAAFEVQRWAEGTGLKIKLVDKAALSRSGAVAMGLSAINTYLGENDPSDYVRYVRSDLMGIVREDLVYDVGRHVDDSVHNFEEWGLPVWKQPGDEGKSLREGGKPVRSGKWQIMINGESYKWIVAEAAKKALGQDRIQERVFIVRLVTDKNDPNRVAGAAGFSVREHKLYIYKFKCCLLVCGGAVNVFRPRSVGEGTGRAWYPVWNAGSTYAMAAECGAELTMMENRFVPARFKDGYGPVGAWFLLFKAKVANGMGEDYGTLRGAELKDMKRFGKYGQGVPGTCLRNHLMLNEMKEGRGPIIMDTVTAMKNLSAKMTPKEVKHLEAEAWEDFLDMTISQCGIWAGENIEPDKQPSEIMPTEPYLLGSHAGCAGIWVSGPTDLPGTPKEWSWGYNRMTTVKGLFTAGDGVGASGHKFSSGSFTEGRIAAKAMVKFALDNKDWKPEMLRTKDELVEEIYRPVKTFLQHKDYTTAIDVNPHYITPKMLQFRLQKIMDEYVAGVATWYQTNATMLELAEKKLVMIREDSQKMRAKDLHELLRAWENYHRILAAEAHMRHIQYRQETRYPGYYYRTDYNYIDDENWKCFVNSRYDRNSGTWELKKVPHKQLIKD
>OGA59302.1
MGLFGGRKTVFVDADILVIGGGMAGCGATYESRYWGRDLKIVCVEKANIERSGAVAQGLYAINCYMGMQWGENQPEDHVRYARNDLMGLVREDLGYDIARHVDASVHLFEEWGLPMMKDPKTGRYQREGKWQIMIHGESYKPIVAEAARKSATEVYNRIMVTHLLMDKTRPNRIAGAVGFNVRNGDFYVFRAKAVIVGAGGGSHIYRPRAVGEGMGRTWYAPWSTASAYGLLILTGAKMTQMENKIVLTRFKDGYGPVGAWFLLLKSHATNAAGEFYEKDRYPEIKARVGHYADIQPMPTCLRNHAMLEEIKAGKGPIYMHTQKVLDTKEKEEIGWEDFLDMTIGQAVVWASQNIDPKETPSELITSEPYIMGSHATCSGAWASGPEDCAPAEYQWGYNRMTTVEGLFGAGDTIGGSAHKFSAGSFTEGRLAAKAAVRYVMDHKAESPQVDDEYLKQLREVVFKPLENYRVGRNEIVAGTVAPSYINPLQGLQRLEKIMDEYVGGYSMFYVTSENLLNRGLELLDMLTEDFEHIGAEDLHQLQRAWELQHRILTAESVTRHTLFRQETRWPGYYYRGDYPKLDDAAWHCFTASQYDPKTREWQMSKLPVHRIVEGFELLRT
>OGA67662.1
MAEYGFGNPEVVEEELDILIIGGGMAACGAAFEVEKWAKASGADLKIKLVDKAALSRSGAVAQGLSAINTYIGDNDPADYVRYVRNDLMGIIREDLVYDVGRHVDDSVHNFEDWGLPIWKQPGDEGKPLRQGGKPVRSGRWQIMINGESYKWIVAEAAKKALGMDRIQERIFVVRLINDKNDPTRIAGAAGFSVREHKLYIYKFKACLLVCGGAVNVFRPRSVGEGTGRAWYPVWNAGSTYSMAAEAGAEMTMMENRFVPARFKDGYGPVGAWFLLFKAKVMNGFGEDYSTLRADIIKDEKRFGKYGQGVPGTCLRNHIMLEEMINGRGPIYMDTPTAMKKLSEKMTPKEVKHLEAEAWEDFLDMTISQCGIWAGENIEPEKSPSEIMPTEPYLLGSHSGCAGIWVSGPTDIPGVPKEWSWGYRSMTTVKGLFTAGDGVGASGHKFSSGSFTEGRICAKSMVKYCLDHKDLKPELQRGAAELADEIYKPVKNYLQHKDYTTDIDINPHFISPKMLQFRLQKIMDEYVAGVGTYYRTNGKMLEVAEGKLEMLKEDSLKMRAKDLHELLRAWENFHRIMAAEAHMKHIQFRTETRYPGFYYRMDHNYIDDENWKCFSNSTYDRNTHKWTLKKVPYVQLIK
>OGA71162.1
MARRTRFVDSDILIVGGGFGGCGAAYESRYWGRDLKIVLVEKANVERSGAVAQGLSAINCYMGMQWGENQPEDFVKYARGDLMGLVREDLVYDIARHVDSTVHKFEEWGLPILKNANGRYMREGKWQIMIHGESYKPLAAEAARKSATEVYNRIMVTHLLMDQKRPNRIAGAVGFNVRNGDFYVFRAKAVIVGAGGGSHIYRPRAVGEGMGRTWYAPWSTASAYGLIIPTGATMTQMENKIVLTRFKDGYGPVGAWFLLLKAVATNAAGEFYEKDRYPEIKERVGHYVDIVPMPTCLRNHAMLEEIKAGKGPIYMHTQKVLDTREKEEIGWEDFLDMTIGQAVVWAAQNIDPKEKPSELITSEPYIMGSHATCSGAWASGPEDCAPAEYQWGYNRMTTVEGLFGAGDTIGGSAHKFSAGSFTEGRLAAKAAVRYVMDRKEESPEVDDDHVESLKQAVFKPLETYRVGRNEIVAGTVAPGYINPLQGLQRLEKIMDEYVGGVGMFYVTSENLLNRGLEHLAMLQEDFEKIGAEDLHQLQRAWELQHRILTGESVARHTLYRKETRWPGYYYRGDYPKLDDNEWHCFTGSEYDPRSREWKMSKLPVHRIVPGFELLRT
>OGI18310.1
MSSLIDNIKIERLKTDFLIIGAGAAGCFAAYEAKRLNPNIDVLILEKAHIDRSGCLAAGVNAINAYITPGQTPESFVEYVKNDSVGLIREDLVYTIGKEVNHVVDLLEEWGLPIPKDEHGERFVRGRGSIIVQGERIKPIISQATKATKARILNRVVVTNLIINQNKVSGAFGFGVRDGKFYVVEAKAVLVATGGASGIYKPNNEGEARHKTWYSPFNTGTGYAIGIRAGAEMTTFEMRYVSMRIKDLMAPTGAVAQGVKAQQVNATGERYLEERYKKLGGRSMPTPMRLWATIQENIEGRGPCYLDTTHLNKEQAERLKAYYLHMTPGLTLYWAARGTSPDIDPPEIVGTEPYIVGGHAQAGYWININRMSNIENLYAAGDVAGGAPKKYLSGAGVEGMIAARDIVSKLKSISEPKVFEKDIKDEINRVFRHLRRDAVTASLQPDELELRMQKIMDDYAGGISSGYILNEEKLLRARKHLKQLKEEANNLYACRDGVTPSLHELMKCHEVIDRLDVARVLVEHLLYRKETRWPVYQTRADYPDRDDKNWLKFVNSVYDQNKNEIKIIEREYKPLDKKLGAIR
>OGI41514.1
EVVRWAEAAKAEKGVNLKIKLVDKAAMDRSGAVAQGLSAINTYIGPEQDPADYARMVSNDLMGITRDDLAYDLGRVVDDSVHLFEEWGLPIWKTDASGVRHDGAESIREGLPALKDGGKPVRSGKWQIMINGESYKWIVAEAAKKALGMENIQERIFIVHLINDKNDPSRIAGAAGFSVRDNKIVIYKAKAILLAAGGCVNLFRPRSVGEGQGRAWYPVWNAGSTYAMAAEAGAEMTMMENRFVPARFKDGYGPVGAWFLLFKAKAVNANGEVYMDRNKAMLDDYPPYGQAAVPASCLRNHLMLHEMKEGRGPIYMDTVTALAKLKETLTPKEVKHLEAEAWEDFLDMCIGQCGIWVGENIEPEKKNSELMPTEPYLLGSHSGCCGIWVSGPTDLGAPTANDAEEAGVPAHLPKGWNWGYRSMTTVKGLFTAGDGVGASGHKFSSGSHAEGRLCAKSMVQYCVDNKDLKPEFEEAPEQIAELIYMPVRNFLQHKDYTTAIDINPHYITPKMLQFRLQKIMDEYVAGVATYYTTNDKMLKMAEEKLEMLKEDSLKMRAKDLHELLRAWENYHRIITAEAHMKHIQFREESRYPGFYYRMDKNFVDEKNWKCFVNSVYDKKTHKWTCFKRKHVDLVDKSKLFKAAAH
>OGI44063.1
MAQGTFGNPEIVQEEVDILLIGGGMACSGAAYEIVRWAEAAKAEKGVNLKIKLVDKAAMDRSGAVAQGLSAINTYIGPEQDPADYTRMVSNDLMGITRDDLAYDLGRVVDDSVHLFEEWGLPIWKTDAQGVRHDGAESIREGLPALKDGGKPVRSGKWQIMINGESYKWIVAEAAKKALGSQNIQERIFIVKLVNDKNDPSRIAGAVGFSVREHKLYVFKAKAILLACGGAVNIFRPRSVGEGTGRAWYPVWNAGSTYAMAAEAGAELTMMENRFVPARFKDGYGPVGAWFLLFKAKATNAYGEDYMTKNKALLDDYPPYGQAAVPASCLRNHLMLKEMKEGRGPIYMDTVTALAKLSATLTPKEVKHLEAEAWEDFLDMCIGQCGVWVGENIEPEKKNSELMPTEPYLLGSHSGCCGIWVSGPEDLGAPTAKDEEYPDVPASQPRGWNWGYRSMTTVKGLFTAGDGVGASGHKFSSGSHAEGRLAAKAMVKFALDNKDWKPELDTPPEQLAEEIYKPVRNYLQHKDYTTAIDVNPHYIVPKMLQFRLQKIMDEYVAGVATYYNTNDKMLKVAEEKLEMLKEDSFKMRAKDLHELLRAWENYHRILTAEAHMKHIQFREESRYPGFYYRTDKNFVDEKNWKCFVNSIYDRKTHKWTLFKRKHVDLVDKSKLFKPAAH
>OGI44731.1
[truncated: 982,284 more chars]
