# Supplementary material for: Sulfur disproportionation occurs globally across anoxic habitats and has multiple mechanisms of independent evolutionary origin
Source: ISME J. 2026 Mar 2;20(1):wrag042. doi: 10.1093/ismejo/wrag042 (PMC12998232; doi:10.1093/ismejo/wrag042)
Supplement: Sup_File_1_HMM_wrag042 [file sup_file_1_hmm_wrag042.zip › SupFile1_HMM/SupFile1a_sequences/aprb_Neukirchen.fas]

>2730021467
MLTIVIHHEKCTGCKGMKEPLCVKLCPGDLIMIKNEKSFIRDPGDCWDCMACVXSCPYGAIETKLPYELGYKDAHLIPKRKGKIIVWELVYSDGRREVFERQVRL
>ABO08849.1
MPTFVYASLCKGCGKCVDICPADNMHYNPKIRKAYNADPVSCAECLNCVKYCPEHAVEVRGYSDFIPLGARIGVVRDTKKNIIYWRVMYRDGTVYEFASPIRTTPWGSAKGALDFPERPDLDSELLALEDNPEFLGFKELPRPAQPVRIVGSIIKAKQAK
>ADW16945.1
MPSYVDPSKCDGCKGGDKTACMYICPNDLMVLNVEAMRAYNQEPDACWECYSCVKICPQGAIFVRGYDDFVPLGGQVHPMRSSDSIMWTVKFRNGNVKRFKFPIRTTAEGASNEYAGQKGANLDDECLLLESNLPTPTKLA
>AEG14660.1
MPSYVIAEKCDGCKGQDKTACMYICPNDLMVLDKERMKAYNRDPQMCWECACCVKICPQQAMDLRGYADFVPMGASTIPLRGSEDIMWTIKFRNGTIKRFKFPIRTTPEGSIVPDAGFETGTDDLKSYVLFTEPGSLGCEVPTLKK
>AEG15510.1
MPPKVNLQKCDGCRAESEALCVQICPGDLMALDENNGKAYCRSARDCWDCMSCVKACPNGAIETRLPYQLGYYPAKLIPLVGSNKISWTVVDIHGKVERFTFKNRND
>AFA39031.1
MPTFVYSSLCKGCGKCVDICPADNMQYNPKNRKGYNADPIMCAECMNCVKYCPEHAVDVRPYADFAPLGARIGVVRDTKKNIIYWRIMYRDGTVYEMASPIRTTPWGSAKGALEYPERTDLDSELLAMEDKPEYLGFPELPRPKQTVRLLGSIIKAKQQGGSGR
>ANP69160.1
MSIRIDVDKCIGCFKCIKVCPGSLIYSNKSRQAYIKYEKDCWGCTACVKECEFGAIHYYLGADIGGNGAYLYTSQNSDELKWNIVDKNGTKVVVNTNRKESNKY
>AOR93922.1
MSISINKEKCIGCRKCINVCPGSLLKADENNKAYIKYPKDCWGCSSCIKECNEEAISLYLGADIGGRGSRLSVKYEGDIIHWNIEDPQGKIKTIDVNSKDSNKY
>AWK49700.1
MSIKIDKNLCVGCKQCKNVCPGNLITIDKDNKAIIKYPKDCWGCASCIKECKVEAIKYYLGADMGGKGSLLYVNEDKDIMSWIIEKNDKSKKIININKKNSNEY
>BAF58421.1
MAVRVNRSLCNGCGDMAEPMCVAVCPGDLLYRDESNRCAVRDWRDCWDCAACVKECPRQAIEMFLPVQIGGRGSTLTARSGRGRITWKLTRPDGKEEIFEIINQTFNEVK
>BBM43488.1
MSIVIDPYVCIGCTKCTLVCPGTLIEMQKVDDMKIEKAVMQYPKDCWGCVSCVKECPVQAISFFLGADIGGNGSTMTTKEEGDVLKWIIEKRDGTVEEIDINRKDANKY
>CBK83718.1
MSIVINKELCKNCGKCANVCPGYLIKRDEDGQIFMKYPKDCWGCSSCIKECAFDAISLYLGADIGGMGSQMSVENKGDLLLWNIRKMDGTTDQIVIDKKEANKY
>CBK91623.1
MSIMIDKAKCKGCGMCTSVCSGSLIYQDSEKKAFIKYPKDCWGCASCIKECHFGAIALYLGADIGGMGSLMTVKSTPDTLTWDIKKRDGSKEEILINKKESNKY
>CBK92815.1
MSIMIDKAKCKGCGMCTSVCPGSLIYQDSEKKAFIKYPKDCWGCASCIKECHFGAIALYLGADIGGMGSLMTVKSTPDTLTWDIKKRDGSKEEILINKKESNKY
>CBL20775.1
MSIRIDQKKCVGCRKCSEVCPGTLIVMEDKKAVMKYPKNCWGCVSCVKECKAGAIDFFLGADIGGNGSIMNVKSEGDILHWIITKTDGSTSVIDVDRRNSNKY
>CBL23763.1
MSIQIRKDRCVGCGKCQEVCPGTLIQIIDKKAVMKYPKNCWGCVSCVKECKAGAIEFYLGADIGGMGGTMNVTQKGDLLNWNITRADGSELVISVDRRNSNKY
>CBL38182.1
MSIRINKNKCVGCKRCLDVCPGSLIKTDATGKAYIKYPKDCWGCTSCLKECKTGAIAFFLGADIGGMGSEMTVNESKDTILWKIKKYTGEEQTIEINKKDSNKY
>CCX56838.1
MSIKIDQQTCVGCQRCVNICPGSLPAMNEAGKAFMAYPKDCWGCMACIKECPVGAIAYFLGPDMGGLGGTMKARRDGQYWNWEYTSPTGESQTIVVNAQESNKY
>CCX83337.1
MSIIIDKEKCRKCGKCTQVCPGSLIKKDEDGKAFIKYPKDCWGCCSCIKECQFDAIGLYLGADIGGMGSSMTVKSRDHFLDWNIHKTDGSTETIIIDKKESNKY
>CCX83916.1
MSIVIDKSKCIGCKKCRNVCPGSLIKTDENGKAYIKYPKDCWGCTSCIKECPAYAISFFLGSDIGGMGSKVHTEKNGDILSWLIEKPHGEVIKIDINQKESNKY
>CCX89592.1
MSIRINKDKCIACGRCTQVCPGTLISLKEEKANMDYPRDCWGCVSCVKECPVGAIEFFLGADIGGNGSVMNVTSEGDILHWNIHKTDGSTQTIDIDRRNANQY
>CCY14659.1
MSVRILQNKCVGCGRCLSVCPGNLLKKGEDGKVHIRNIRDCWGCTACLKECHTGAILYFLGADMGGMGSMLSVKEKGDVRVWRVDSPDGQTKTIEINMKDSNKY
>CCY98405.1
MSIRIDQKKCVGCRKCSEVCPGTLIVMEDKKAVMKYPKNCWGCVSCVKECKAGAIDFFLGADIGGNGSIMNVKSEGDILHWIITKTDGSTSVIDVDRRNSNKY
>CCZ06563.1
MSIFIDKEKCKKCGKCAAVCPGSLIGKNPDGTACMRYPKDCWGCSSCIKECKFGAIALYLGADIGGMGSKMTVNAEDGKLYWNIEKRDGTTEQVVINQKESNKY
>CCZ39682.1
MSIRINDEKCVGCGLCIEACPGNLIKKNEKGKAFIKHERDCWGCTSCIKECKINAIDFFLGADVGGAGSVLSVSSKGDINTWTITKSDGSVEEIVINKKDANKY
>CCZ78440.1
MSIAIDSMKCRACGKCLDVCPGSLIVRGEDKKAVIRYPKDCWGCASCIKECPFEAISYYLGADIGGMGSQMTVHTEGDLLHWRIKKTDGTIETIVVNKKDSNKY
>CCZ83274.1
MSIAINQNACIGCGKCHDVCPGTLIHLNADRKAFIKYPKDCWGCTSCLKECPVHAIRFYLGADMGGMGSLVHTEKEGDILRWIVERTDGTTTEIRVNQKESNQY
>CDA24047.1
MSIAIDSMKCRGCKKCTVVCPGSLIELNEEKKAYIRYPKDCWGCASCLKECAFGAISFYLGADIGGMGSKMTVSSKGDLLNWQIEKADGTKEVIVVNKKDSNKY
>CDA33298.1
MSIRINKNKCVGCKRCLDVCPGSLIKTDETGKAYIKYPKDCWGCTSCLKECKTGAIAFFLGADIGGMGSEMTVNESKDTILWKIKKYTGEEQTIEINKKDSNKY
>CDA40381.1
MSIQINKLKCVGCGKCVEACPGNLIKKDTDGKAFIKHVKDCWGCTSCLKECRFEAINFFLGADVGGKGSTLSFRQNGSINTWTVTSPDGTVKTLEVNRQESNKY
>CDA56429.1
MSIAINKSKCVKCRRCIEVCPGNLIKADADGKAYIKEPRDCWGCTSCVKECRAEAIDFFLGADIGGRGSTLTTREDGDYRLWTVTAPDGDKTVVRINKKDANKY
>CDA86838.1
MSIAINADLCKGCKACMAVCPGSLIKETTEGKAYMKYPKDCWGCASCVKECHFGAITFFLGADIGGMGSKLTVDSKKDRLIWNIARRDDTKEQIVINTKESNKY
>CDB17348.1
MSVRILQNKCVGCGKCLSVCPGNLLKKGEDGKVHIRNIRDCWGCTACLKECHTGAILYFLGADMGGMGSMLSVKEKGDVRIWRVDSPNGETKTIEINMKDSNKY
>CDB65159.1
MSIMIDKSRCAGCGQCSIVCPGSLIKMGEDKKAYIKYPKDCWGCSSCLKECKFEAIALYLGADMGGMGSKMSVTTKGDYLNWNIDKTDGSRETIVINKKESNKY
>CDB67607.1
MSIVINKSKCVGCGQCSIVCPGSLIKMGEDRKAYIKYPKDCWGCSSCLKECKFEAIALYLGADMGGMGSKMSVTTKGDYLNWNIDKTDGSRETIVINKKESNKY
>CDB78008.1
MSIRIREDRCVGCGKCQEVCPGTLIQIKDKKAVMKYPKNCWGCVSCVKECKMGAIEFYLGADIGGMGGTMNVTQKGDLLNWNITRSDGSELVISVDRRNSNKY
>CDB80782.1
MSIVINKELCKNCGKCANVCPGSLIKRDEDGQIFMKYPKDCWGCSSCIKECAFDAISLYLGADIGGMGSQMSVENKGDLLLWNIRKMDGTTDQIVIDKKEANKY
>CDB90245.1
MSIRINDEKCVGCGLCIEACPGNLIKKNEHGKALIKHEKDCWGCTSCIKECKIKAIDFFLGADVGGAGSVLSVSSKGDINTWTITKADGSVEEIIINKKDANKY
>CDB96135.1
MSIMIDKSKCIGCGKCCMVCPGSLIKKDGDNKAFIKYPKDCWGCTSCIKECPMHAISFYLGADIGGMGSKVHTEENGDILKWVIEKYDGTVSEIDIDRKESNKY
>CDC02282.1
MSIAIDKQKCIGCGRCRNVCPGSLIKLDSDNRAYIKYPKDCWGCTSCIKECPAYAISFYLGADIGGMGSLVHTEKKGDILSWIIDKPEGETIKIDINQKESNKY
>CDC13824.1
MSIAINQSKCVGCGRCSQVCPGTLIGMDSDGKACMLYPKDCWGCCSCIKECKVDAIALYLGADMGGMGSKMSVASREQYLDWKIEKRDGSVETIVIDRKQSNQY
>CDC18582.1
MSIIIDKNKCVGCKKCSVVCPGSLIKTDENNKAYIKYPKDCWGCTSCIKECKAHAIGFYLGADIGGMGSLVHTEKSGDILKWVIESPDGNVSEIDINQKESNKY
>CDC37950.1
MSIAINKQKCVGCGRCQNVCPGSLIKIDESGKAYIKYPKDCWGCTSCIKECPVHAINFYLGADIGGMGSMVHTEKSGDILSWIIEKPQGDTIKIDINQRESNKY
>CDC69990.1
MSIMIDKAKCKGCGMCTSVCPGSLIYQDSEKKAFIKYPKDCWGCASCIKECHFGAIALYLGADIGGMGSLMTVKSTPDTLTWDIKKRDGSKEEILINKKESNKY
>CDC78347.1
MSISINKNKCIGCGKCRNVCPGSLIKVDSDGKAYIKYPKDCWGCTSCIKECPVYAIDFFLGADIGGMGSRVHTEKKGDILSWIIQKPQGDSIKIDINQKESNKY
>CDC95118.1
MSIQINRQKCIGCGQCMQVCPGTLIEKQEGKAVMRYPKDCWGCASCVKECPVGAIGFFLGADIGGNGSVMTVTKDGQILHWNIHKSDGREVTIEVDRRSSNKY
>CDD34420.1
MSIAINKALCKGCTACAKVCPGSLIKMDDDKKAYIKYPKDCWGCSSCIKECRFGAIALYLGADIGGMGSKMTVLSEENQLYWNILRRDGSKEQVIINKKESNKY
>CDD57490.1
MSIAIDKVKCRGCGKCTEVCPGSLIKKDADGKAYIRYPRDCWGCCSCIKECHFDAIGLYLGADMGGMGSVMTVNSKGQFLNWNIHKTDGSTETIVIDKKESNKY
>CDD72856.1
MSIRINKNKCVGCKRCLDVCPGSLIKTDETGKAYIKYPKDCWGCTSCLKECKTGAIAFFLGADIGGMGSEMTVNESKDTILWKIKKYTGEEQTIEINKKDSNKY
>CDD73816.1
MSITMNQALCKGCKACEQVCPGSLIKMNEAGKAYIKYPKDCWGCSSCVKECHFGAISLYLGADIGGMGSKMTVDKKGDKLYWQIHRQDGETEQIVLNTKESNKY
>CDD79317.1
MSIRIQKSKCAGCGRCIEACPGNLIKKDKENKAFIRQVRDCWGCTSCIKECRHDAIRFFLGADVGGRGASMVVSEKPDISTWTVEKPDGTKITIQVNKKDANKY
>CDD87773.1
MSIRIREERCVGCGKCQEVCPGTLIQIIDRKAVMKYPKNCWGCVSCVKECKAGAIEFYLGADIGGMGGTMNVTQKGDLLNWNITRSDGSELVISVDRRNSNKY
>CDE12884.1
MSIAIDQKQCIGCGKCRMICPGSLIHQNETGKAFIKYPKDCWGCTSCLKECPVHAIRFYLGADMGGMGSLVHTEKEGDVLRWIVEHPKGDVSEIRINTKESNHY
>CDE29135.1
MSIRIDQKKCVGCRKCSEVCPGTLIVMEDKKAVMKYPKNCWGCVSCVKECKAGAIDFFLGADIGGNGSIMNVKSEGDILHWIITKTDGSTSVIDVDRRNSNKY
>CDE33769.1
MSIAINQAQCVGCGKCCMICPGSLIHQQENGKAFIKYPKDCWGCTSCLKECAVHAIRFYLGADMGGMGSLVHTEKQGDILRWIVEHPKGDVSEIRINTKESNRY
>CDE36343.1
MSIRITQNNCVGCGRCIEACPGNLIKKDAQGKAVIKHISDCWGCTSCLKECKTGAISFYLGADMGGAGSTLSVKSKGDIREWCVTSPDGSVQVIEVNKKDANKY
>CDE46066.1
MSIRIRPDKCVGCKRCIEACPGNLIKLNEQGKAWIKHEKDCWGCTSCLKECKVDAIAFFLGADIGGRGSTLSVTQKGDMNIWKVENPAGEIQTIEVNKKDANKY
>CDE53324.1
MSIRINQSRCVGCGKCTQVCPGTLIDVVNHCAVMQYPRDCWGCVSCVKECPAGAIEFYLGADIGGNGSVMNVTTEGDILHWNIVSAGGQQTTIDVDRRNSNKY
>CDE70391.1
MSIQINQQKCVGCGQCMEVCPGTLIEKEQGKAVMRYPRDCWGCASCVKECPVGAIGFFLGADIGGNGSVMTVTKDGQILHWNIHKSNGREVTIDVDRRSSNKY
>CDF05332.1
MSIRINQERCIGCGQCIDVCPGSLIDRNDQGKAWMHYPKDCWGCVSCVKECPVQAIDFYLGADMGGRGSTMNVTADGHYLHWHIHQADGTEKTITVDRKQANSY
>CDF08951.1
MSIVINKEKCAGCGQCSIVCPGSLIKMGEDKKAYMKYPKDCWGCSSCIKECKFEAIALYLGADMGGMGSKMSVISKGDFLNWNIDKTDGSRETIVINKKESNKY
>CDF14683.1
MSISIDKDKCIGCGKCRNVCPGTLIKMDENKKAYIKYPKDCWGCTSCIKECPVYAINFFLGADIGGMGSNVHTEKEGDILHWIINKPDGKTINIDINQKESNKY
>CUM90637.1
MSIMIDKAKCKGCGMCTSVCPGSLIYQDSEKKAFIKYPKDCWGCASCIKECHFGAIALYLGADIGGMGSLMTVKSTPDTLTWDIKKRDGSKEEILINKKESNKY
>EAY57605.1
MGILIDENACHGCTKLPEARCVTACPGDLIGIREDRKAYMRVQADCWDCYACVKMCPVSAVEVVLPYPIAGQNARLMPKMRRESIRWSLTYPEGNQEQFDAPTRVPEELLAEER
>EDN65852.1
MYICPHDLMKLDKDGSETGHAMKAYNQEPEQCWECYSCVKICPQQAIECRHYADIVPLGASVQPLRGSDSIMWTIKFRNGNTKRFKFPIRTTPEGSIDPYAGKPGINMDDIDKPGLFTISQDKLKGDRSQLLHV
>EEZ80741.1
MPTFVYMTRCDGCGHCVDICPSDIMHIDKKYRRALNIEPNMCWECYSCVKACPHQAIDVRGYADFAPLGHSVRVIRDERKGTIAWRVKFRDGRVKNFLSPITTKPWGSAIP
>EFG88363.1
MSIKIDKDKCIKCGKCIKVCPGSLIYADENKKAFIKYEDECWGCTACLKECGVSAIKYFLGEDIGGRGGSMTVNKGKDFWQWNITDGNGKVHWVKINTKESNKY
>EIJ35355.1
MPTYVRTDKCDGCKGGDRTACMYICPHDLMKLDVDGSATGHAMRAYNQEPDQCWECYSCVKICPQNAIEARHYADVVPLGGSVQPLRGQDSIMWSIKFRNGTMKRFKFPIRTTPEGSIDCYGGKPKAVLANLGKALLTRDMMGGYRAGNPDELICK
>EIJ76575.1
MGILIDENACHGCTKLPEARCVTACPGDLIGIREDRKAYMRVQADCWDCYACVKMCPVSAVEVVLPYPIAGQNARLMPKMRRESIRWSLTYPEGNQEQFDAPTRVPEELLAEER
>EKO39042.1
MPTFVDPSKCDGCKGGEKTACMYICPNDLMILDPQEMRAFNQEPSACWECYSCVKICPQGAISARPYADFAPMGGTSIPMRSADSIMWTVKFRNGNIKRFKFPIRTTPEGSIKPFEGKPEPGDLDSELLFTETALVAPKEALGKKFDVTGADTVQCWLDGFCK
>EKO41005.1
MPPIVDPKKCNGCAGREESFCEEACPGDLMYVGQDGKSHCHAARDCWDCMSCVKMCPRNAIETRMPYQLGYHKARLVPLMGKNSITWKCTDINGQTVTYKYRNRLDIKD
>EKQ51275.1
MSIAIDKNKCIGCKKCLAVCPGSLIKLRDDGKVYIKYPKDCWGCSSCIKECPTGSISLYLGADMGGRGSKLTVKFKDDIADWKIEETDGTEHSIKINRKDSNQY
>EQD25388.1
MGIAISESLCHGCKKLSEARCVVACPGNLIRMDGTGSLAVMREQADCWDCYACVKMCPVGAIDVVLPYELAGREARLMPKLRRESIRWTLSVAGEADQTFELATRVPEELLESEQ
>ESQ09873.1
MPTFVYMTRCDGCGQCVDICPSDIMHIDPKVRRAYNIEPNMCWECYSCVKACPHNAIDVRGYADFAPLGHSVRVRRDEEKGVIAWRIIFRNGEKDMNLLAPITTKPWGQHIPKLADVASPSKEVRDSQLLFNEPKYLRMDDGGLHTLESNGLKMQEGVSY
>ESQ12212.1
MYICPNDLMVLNKETMLAYNQEPDGCWECYSCVKICPQGAIFCRHYDDIVPLGGQVHPMRSADSIMWTVKFRNGNMKRFKFPVRTTAEGAANAYVGERGASLDDEALLLEGELPTP
>ESQ17062.1
MKLDKDASDSGWPQAFNQEPEQCWECYCCVKICPRQAIECRHYADIVPMGASVQPVRNTDSITWTIKFRNDRVKQFKFPIRTTPEGSIDPYGNKPKADMTKIGEPGYFTTGGAHKPGDVSELIRK
>ETI90627.1
MSISINKEKCIGCRKCINVCPGSLLKADENNKAYIKYPKDCWGCSSCIKECNEEAISLYLGADIGGRGSRLSVKYEGDIIHWNIEDPQGTINSIDVNSKDSNKY
>ETR73713.1
MPSFVIQEKCDGCKGGDKTACMYICPNDLMVLDADAMKAYNQEPDQCWECFSCVKICPSQAIEVRGYSDFVPLGSSVMPMLGTEDIMWTCKFRNGTVKRFKFPVRTTAEGSANAYSDVVGKDLDSGLLCTEEVDGKVLQGPSATA
>GBD97243.1
MPSFVIAEKCDGCKAQDKTACQYICPNDLMALNRDLMKAYNQEPDQCWECYNCVKICPQQAIEVRGYADFVPLDANVIPMRGTDAIMWTVKFRNGVLKRFKFPIRTTAEDSIDPYAGKPEADFSKIKGSGFFNYEAKTE
>GBE00139.1
MPSYVLTEKCDGCKGQERTACMYICPNDLMKLDRDRMKAWNQEPNQCWECYNCVKICPQQAVEVRGYTDFNPLGANVIPLRGSDAIMWTIKFRDGRLKRFKFAIRKTAEGSIDPYGNKPEPDYSKIKDSGFFTHQGRGDTMPVPSK
>GBE01580.1
MPSFVMTEKCDGCKGQDKTACMYICPNDLMMLDKERMKAYNQEPTYCWECYCCVKICPQQAMDVRGYQDFMPLGAASTPLRGTEDIMWTITYRDGRIKRFKYATRTTPEGSIKALEGFPEAKVEDLNNQLLFSEPDMLGVKELPTKK
>GBE04289.1
MPSFVIAEKCDGCKAQDKTACQYICPNDLMALDRDLMKAFNQEPDQCWECYNCVKICPQQAIEVRGYADFVPLHGSVIPMRGTDSIMWTVKFRNGTLKRFKFPIRTTEEDSINPYDGKPEADMSKVKESGFFNTPARAE
>GBE06409.1
MPSFVIAEKCDGCKAQDKTACQYICPNDLMALNRDLMKAYNQEPDQCWECYNCVKICPTQAIEVRGYADFVPLGASVIPLRGTDAIMWTVKFRNGTLKRFKFPIRTTAEDSIDPYAGKPEADMSKIKQPGFFNYEARKE
>GBE07142.1
MPTYVRTEKCDGCKGQDRTACMYICPHDLMRLDKDGSETGHAMKAYNQEPEQCWECYSCIKICPQNAIECRSYADITPLGGMVQPLRGSDAIMWTIKFRNGNMKRFKFPIRTTAEGSTDPFAGLPEPVDAEIGDHSTLFTKGTHSCDMSQFNAS
>GBE10316.1
MPTFVRTDKCDGCKGQDKTACMYICPHDLMLLDKDGSKTGHAMRAFNQEPEQCWECYSCVKICPQQAIECRHYADIVPLGASVQPLRGTDSIMWTIKFRNGTMKRFKFPIRTTPEGSADPTVGKGKPDGSEIGKPDVLFDHDPHACDMSQFVNG
>GBE12123.1
MPSYVDPEKCDGCKGGDKTACMYICPNDLMVLNTEEMKAYNQEPDACWECYSCVKICPQGAIAVRGYDDFVPMGGQVVPLRSSDSIMWTIKFRNGNIKRFKFPIRTTAEGSANEYPGQKGDNLDDCKLFLEGELKSPTKLA
>GBE17734.1
MTVKIDLKRCNGCKNLDAPRCEKLCPGDLMTLNPETGKAYIRSAADCWDCMVCVKACPMLAIETKLPYTLAYYGASLKPKAGKDKITWILKNSDGTVETFEIETRF
>GBE30660.1
MPSYVILDKCDGCKALDKTACQYICPNDLMVLNKDLMKAHNREPELCWECYNCVKICPVQAIEVRGYADFVPMGATVSPMRGSDSIMWTVKFRNGMLKRFKFPIRTTEEGTAVPAGGFDEGAGDINGQMLFTEPESVRADFFTLNK
>GBE35252.1
MPSFVMTEKCDGCKGQDKTACMYICPNDLMMLDKERMKAYNQEPTYCWECYCCVKICPQQAMDVRGYQDFMPLGAASTPLRGTEDIMWTITYRDGRIKRFKYATRTTPEGSIKALEGFPEAKVEDLNNQLLFSEPDMLGVKELPTKK
>GBE36826.1
MPSYVITEKCDGCKGQERTACMYICPNDLMKLDRDRMKAWNREPDQCWECYNCVKICPQQGIEIRGYQDFNPLGGNVIPLRGTDAIMWTVKFRNGTLKRFKFPIRTTAEGSVDPYAGKPEADLSKIKEPGHFTQQGAGVTLPTIK
>GBE38007.1
MPSFVIAEKCDGCKAQDKTACQYICPNDLMALNRDLMKAYNQEPDQCWECYNCVKICPTQAIEVRGYADFVPLGASVIPLRGTDAIMWTVKFRNGTLKRFKFPIRTTAEDSIDPYAGKPEADMSKIKQPGFFNYEARKE
>GBE40386.1
MPSFVIAEKCDGCKAQDKTACQYICPNDLMALDRDLMKAFNQEPDQCWECYNCVKICPQQAIEVRGYADFVPLHGSVIPMRGTDSIMWTVKFRNGTLKRFKFPIRTTEEDSINPYDGKPEADMSKVKESGFFNTPARAE
>GBE44377.1
MPTFVHTEKCDGCKGGEVTACMYICPNDLMKLDTDRMKAFNQEPDQCWECQCCVKACPQQAIEVRAFQDWVPMGGAAIPLRTDNAIMWTIKFRDGEVKRFKFPVRTTPVGSIDPYGNQPEPGDLNDQLLFTESGMELPVPSN
>GBE46524.1
MPTYVRTEKCDGCKGQDRTACMYICPHDLMRLDKDGSETGHAMKAYNQEPEQCWECYSCIKICPQNAIECRSYADITPLGGMVQPLRGSDAIMWTIKFRNGNMKRFKFPIRTTAEGSTDPFAGLPEPVDAEIGDHSTLFTKGTHSCDMSQFNAS
>GBE47031.1
MPTFVRTDKCDGCKGQDKTACMYICPHDLMLLDKDGSKTGHAMRAFNQEPEQCWECYSCVKICPQQAIECRHYADIVPLGASVQPLRGTDSIMWTIKFRNGTMKRFKFPIRTTPEGSADPTVGKGKPDGSEIGKPDVLFDHDPHACDMSQFVNG
>GBE50463.1
MPTFVRTDKCDGCKGQDKTACMYICPHDLMLLDKDGSKTGHAMRAFNQEPEQCWECYSCVKICPQQAIECRHYADIVPLGASVQPLRGTDSIMWTIKFRNGTMKRFKFPIRTTPEGSADPTVGKGKPDGSEIGKPDVLFDHDPHACDMSQFVNG
>GBE52211.1
MPSYVDPEKCDGCKGGDKTACMYICPNDLMVLNTEEMKAYNQEPDACWECYSCVKICPQGAIAVRGYDDFVPMGGQVVPLRSSDSIMWTIKFRNGNIKRFKFPIRTTAEGSANEYPGQKGDNLDDCKLFLEGELKSPTKLA
>GBE56427.1
MTVKIDLKRCNGCKNLDAPRCEKLCPGDLMTLNPETGKAYIRSEADCWDCMVCVKACPMLAIETKLPYTLAYYGASLKPKAGKDKITWTLKNSDGTVETFEIETRF
>GBE58417.1
MPSFVMTEKCDGCKGQEKTACMYICPHDLMVLDTERMKAHNQEPEQCWECYNCVKICPQQAIEVRSYADFAPLGAAVIPLRATDAIMWTVKFRNGILKRYKFPIRLVPEGSVDPYAGTPEPNFDEISKPGFFNLSLS
>GBF26308.1
MPTFVYMTSCDGCGLCVDICPSDIMHIDTTYRRAYNIEPNFCWECYSCVKACPQHAIDVRGYAEFAPMGHSVRVLREEEKGTVSWKVKFRDGREKNFVSPIRTTPWGSIKSPSDYPVPSPDALNSQELAHEPEALNIDALPALTPDQLKKGVV
>GEA29192.1
MSIAINKNKCIGCKRCLAVCPGSLIKSNEDGKKVYIKYPKDCWGCSSCIKECPTGSISLYLGADMGGRGSKLTVKFKDDIADWKIEETDGTEHSIEINRKDSNQY
>GER93594.1
MPSYVITEKCDGCKAQDKTACQYICPNDLMTLNRDIMKAYNQEPDQCWECYNCVKICPQQAIEVRGYQDFNPLGGNVIPMRGTDSIMWTIKFRNGSLKRFKFPIRTTPEGSIDPYKGLPEPDYSKIKQPGYFNYEARKQ
>HAA43375.1
MSIMIESEKCTACGRCREVCPGNLLYPDSLGKTVIRYPKDCWGCTSCLKECSFNAIRYFLGADIGGRGSTLHVKKEGNLMHWIIKNPRGEEKIIIIDKSKANAY
>HAA84661.1
MPSYVNPEKCDGCKGGDRTVCMYICPNDLMILDPEAMKAYNQEPDQCWECYSCVKSCPQGAIAIRHYADFAPLHGTCQPMRGTTDIMWTIKFRNGVVLRFKFPIRTTPEGSADPTVGKPAPDPSKLSTNQLFTQAADGIEPKKPEAVLNKKFEVGALGKVAKY
>HAB61604.1
MSIAISQSKCTGCKMCTTVCPGSLLSINENKKAYIEYPKDCWGCASCVKECKFGAISLYLGADIGGRGSHLSTMCEEDIVTWLIENPNGENQTIVINRKESNKY
>HAC02495.1
MSIVIDKSRCAGCGQCSIVCPGSLIKMGEDKKAYIKYPKDCWGCSSCLKECKFEAIALYLGADMGGMGSKMSVTTKGDYLNWNIDKTDGSRETIVINKKESNKY
>HAD38461.1
MPTFVYMTRCDGCGHCVDICPSDIMHIDKTYRRAYNIEPNMCWECYACVKACPQNAIDVRGYADFAPLGHSVRVLREEPKATISWKIKFRDGREKNFVSPIRTTEWGSIPSPAELPVPSAEDFHSQELAHEPDALNVANGLPALRSDQLKQGLI
>HAD67119.1
MSIAIDSMKCRACGKCLDVCPGSLIVRGEDKKAVIRYPKDCWGCASCIKECPFEAISYYLGADIGGMGSQMTVHTEGDLLHWRIKKTDGTIETIVVNKKDSNKY
>HAE04284.1
MPTFVYMTRCDGCGHCVDICPSDIMHIDKKYRRALNIEPNMCWECYSCVKACPQNAIDVRGYADFAPLGHSVRVIRDEEKGTIAWKVKFRDGREKNFLSPITTKPWGSAIPNFRNEPEPSQADRDSELLSFEPESIRLDDGGLHTLESNGLKLVEGVYY
>HAE52638.1
MSILIYKDKCIGCGKCRDVCPGTLIKSDDNGKAYIKYPEKCWGCTSCLKECPVYAIRFYIGADIGGGGSLVHTENYSNILRWIIDCPDGRTVTVDIDRRESNKY
>HAE70763.1
MPTFVYMTRCDGCGHCVDICPSDIMHIDKKYRRALNIEPNMCWECYSCVKACPQNAIDVRGYADFAPLGHSVRVIRDEEKGTIAWKVKFRDGREKNFLSPITTKPWGSAIPNFRNEPEPSQADRDSELLSFEPESIRLDDGGLHTLESNGLKLVEGVYY
>HAE72737.1
MPTFVYMTRCDGCGHCVDICPSDIMHIDKKYRRALNIEPNMCWECYSCVKACPQNAIDVRGYADFAPLGHSVRVIRDEEKGTIAWKVKFRDGREKNFLSPITTKPWGSAIPNFRNEPEPSQADRDSELLSFEPESIRLDDGGLHTLESNGLKLVEGVYY
>HAF29922.1
MPSFVITEKCDGCKAQDKTACQYICPNDLMVLDKEKNKAYNRAVDMCWECYSCVKICPTQAIEVRGYADFMPLGAVVQPLRSTDSIMWSVKFRNKKIKRFKFPIRTTPEGTIEPDAGMQTGTDDLKSPLLRTEPESLGTELYKK
>HAF44741.1
MPTFVYMTRCDGCGECVDICPSDIMHIDKKLRRAYNIEPSMCWECYSCVKACPHQAIDVRGYADFAPLGHSVRVIRDEEKGTIAWRIKFRNGKKDMELLAPITTKPWGSATPDLAKVPAPSKEMRNSQLLFNEPKYIRMDDGGLHTLQSNGLEIKEGVQY
>HAG07286.1
MPTYVIAEKCDGCKGQDKTACMYICPNDLMVLDKERMKAYNRNPWYCWECLCCGKICPQQAIELRGYADFVPLGASCTPLRGSEDIMWTIKFRDGEIKRFKFPIRTTPEGSAQPDGGYGVGADDINSLNLFTEPASLGTEVPSIKK
>HAH74973.1
MSIKINKNKCVGCKRCVEVCPGNLIKIDENGKATIRSPLDCWGCTSCLKECHVKAIEFFLGEDIGGKGSTLSYHEKNNIVTWSVTSQDEQRQIVIDKTQSNKY
>HAH95650.1
MTVKVNSQRCTGCPGYVEPPCVECCPGDLLLINDQGQSEIRNAAECWDCMACIKACPNGALETQLPFMLAGLGASLRPQLYKDKIRWICKDAQGRIEEFEIPRVIESAER
>HAI09710.1
MPTFVEPNACNACAGEHLGPLCVYICPNDLMVLDPGMNKGANQEPELCSECYACVKLCPQEAIFVRGYSDFVPLGASVQPKRVEGGFTWTVKFRDGRELQFTYPSRSTPVGSSDPYKDFTEDKVNDLEGQGLAGESKWLGVDRLPTLQAGS
>HAI70368.1
MPTFVRTEKCDGCKGQDKTACMYICPHDLMKLDKDGSETGHAMKAYNQEPEQCWECYSCVKICPQQAIEVRHYADIVPLGASVQPLRGSDSIVWTIVFRNGNKKRFKFPIRTTPEGSIDPYTGKPEANMADIDKPGLFNMGSELKGDKSQLIRL
>HAI77471.1
MSIAINQNACIGCGKCHDVCPGTLIHLNADRKAFIKYPKDCWGCTSCLKECPVHA
>HAJ00064.1
MPTFVEPNACNACEGEHLGPLCVYICPNDLMVLDPGMNKGANQEPELCSECYACVKLCPQEAIFVRGYSDFVPLGASVQPKRVEGGFTWTVKFRDGRELQFTYPSRSTPVGSSDPYKDFTEDKVNDLEGQGLAGESKWLGVDRLPTLQAGS
>HAJ49746.1
MSIQINKLKCVGCGKCVEACPGNLIKKDTDGKAFIKHVKDCWGCTSCLKECRFEAINFFLGADVGGKGSTLSFRQNGSINTWTVTSPDGTVKALEVNRQESNKY
>HAK22123.1
MPTFVDPSKCDGCKGGEKTACMYICPNDLMVLDPDAMRAYNQEPDACWECYSCVKICPQGAITARPYADFAPLGGTCIPMRSADSIMWTVNFRDGSTKRFKFPIRTTPEGSIEPYKGWDKEGNLDDEYFYTESELKEPEQPIMEKATVEDADASLTFKL
>HAK59863.1
MPSYVITEKCDGCKAQDKTACQYICPNDLMALNRDLMKAYNQEPEQCWECYNCVKICPQQAIEVRGYQDFNPLGANVIPLRGTDSIMWTVKFRSGTLKRFKFPIRTTAEGSVDPYVGLPEADHSKIKQPGHFTQQGAGKAMPTIKK
>HAK88665.1
MPPYVVKEKCDGCKGKEEPLCEQICIGDLMTLDAETGKAYCRSLRDCWDCMSCTKLCPKGAIEQRIPYQLGYHGAKLIPMMGTDSITWTCVDINGKVERFAYRTRNRK
>HAK89017.1
MPSFVITEKCDGCKAQDKTACQYICPNDLMTLNRDIMKAYNQEPEQCWECYNCVKICPQQAIEVRAYQDFAPLGGNVIPMRGTDSIMWTVKFRNGSLKRFKFPIRTTAEGSINIYGGKPEPDITKIKQPGFFTHQGAGVAMPTIK
>HAM51598.1
MPSFVITEKCDGCKAQDKTACQYICPHDLMALDREKMKAYNQEPEQCWECFNCVKICPQQAIEVRGYSDFVPLGSSTIPLRGTDSIMWTIRFRSGILKRFKFPIRTTAEGSVDPYAGKPEPDFATVKQPGFFTGAARKE
>HAM57271.1
MPTFVNPDKCDGCRGLARTACMYICPNDLMKYDADLGKAYSKEHGMAFNQEPDACWECFSCVKACPQGAITMRGYADVVPLGGSLVPLRGTDAIMWTAKYRDGQIKRFKFPIRTTPWGTIDPFRDSPTPPADAIKNQDLYAESKWLMVDKLPTPTKN
>HAN33823.1
MPTFVYMTRCDGCGHCVDICPSDIMHIDKKYRRALNIEPNMCWECYSCVKACPQNAIDVRGYADFAPLGHSVRVIRDEEKGTIAWKVKFRDGREKNFLSPITTKPWGSAIPNFRNEPEPSQADRDSELLSFEPESIRLDDGGLHTLESNGLKLVEGVYY
>HAN58346.1
MSIKINDKKCVGCKGCVEACPGNLIKIKEDGKAHIDRVRDCWGCTSCLKACHFDAIAFFLGADIGGRGGTLHYEEKGDHAYWRFKDQTITINKKESNQY
>HAO22229.1
MPSYVIQEKCDGCKGGDKTACMYICPNDLMVLDSTAMKAYNQEPDQCWECFSCVKICPTQAIEVRGYADFVPLGSSVMPMMGTEDVMWTCKFRNGLVKRFKFPIRTTPEGAANDYAALKGKDLDSELLSTEEADGYKMPRPKELVK
>HAO38105.1
MPTFVYMTRCDGCGHCVDICPSDIMHIDKKYRRALNIEPNMCWECYSCVKACPQNAIDVRGYADFAPLGHSVRVIRDEEKGTIAWKVKFRDGREKNFLSPITTKPWGSAIPNFRNEPEPSQADRDSELLSFEPESIRLDDGGLHTLESNGLKLVEGVYY
>HAO44490.1
MPTFVYMTRCDGCGHCVDICPSDIMHIDKKYRRALNIEPNMCWECYSCVKACPQNAIDVRGYADFAPLGHSVRVIRDEEKGTIAWKVKFRDGREKNFLSPITTKPWGSAIPNFRNEPEPSQADRDSELLSFEPESIRLDDGGLHTLESNGLKLVEGVYY
>HAO53586.1
MPTFVYMTRCDGCGHCVDICPSDIMHIDKKYRRALNIEPNMCWECYSCVKACPQNAIDVRGYADFAPLGHSVRVIRDEEKGTIAWKVKFRDGREKNFLSPITTKPWGSAIPNFRNEPEPSQADRDSELLSFEPESIRLDDGGLHTLESNGLKLVEGVYY
>HAO70766.1
MPTFVYMTRCDGCGHCVDICPSDIMHIDKKYRRALNIEPNMCWECYSCVKACPQNAIDVRGYADFAPLGHSVRVIRDEEKGTIAWKVKFRDGREKNFLSPITTKPWGSAIPNFRNEPEPSQADRDSELLSFEPESIRLDDGGLHTLESNGLKLVEGVYY
>HAO86937.1
MPTFVYMTRCDGCGHCVDICPSDIMHIDKKYRRALNIEPNMCWECYSCVKACPQNAIDVRGYADFAPLGHSVRVIRDEEKGTIAWKVKFRDGREKNFLSPITTKPWGSAIPNFRNEPEPSQADRDSELLSFEPESIRLDDGGLHTLESNGLKLVEGVYY
>HAO90270.1
MPTFVYMTRCDGCGHCVDICPSDIMHIDKKYRRALNIEPNMCWECYSCVKACPQNAIDVRGYADFAPLGHSVRVIRDEEKGTIAWKVKFRDGREKNFLSPITTKPWGSAIPNFRNEPEPSQADRDSELLSFEPESIRLDDGGLHTLESNGLKLVEGVYY
>HAP92869.1
MPTFVYMTRCDGCGHCVDICPSDIMHIDKKYRRALNIEPNMCWECYSCVKACPQNAIDVRGYADFAPLGHSVRVIRDEEKGTIAWKVKFRDGREKNFLSPITTKPWGSAIPNFRNEPEPSQADRDSELLSFEPESIRLDDGGLHTLESNGLKLVEGVYY
>HAQ68896.1
MPTFVYMTRCDGCGHCVDICPSDIMHIDKKYRRALNIEPNMCWECYSCVKACPQNAIDVRGYADFAPLGHSVRVIRDEEKGTIAWKVKFRDGREKNFLSPITTKPWGSAIPNFRNEPEPSQADRDSELLSFEPESIRLDDGGLHTLESNGLKLVEGVYY
>HAQ89420.1
MSIVINKELCKNCGKCANVCPGSLIKRDEDGQIFMKYPKDCWGCSSCIKECAFDAISLYLGADIGGMGSQMSVENKGDLLLWNIRKMDGTTDQIVIDKKEANKY
>HAR01092.1
MSIMIDKAKCKGCGMCTSVCPGSLIYQDSEKKAFIKYPKDCWGCASCIKECHFGAIALYLGADIGGMGSLMTVKSTPDTLTWDIKKRDGSKEEILINKKESNKY
>HAR33078.1
MPSFVIAEKCDGCKGGDKTACMYICPNDLMVLDATAMKAYNQEPDQCWECYSCVKICPSQAIEVRGYSDFVPMGASVQPMMGTEDIMWTCKFRNGVVKRFKFPIRTTPEGEANAYENLKGKDLYSGLLSTQEADGMELKAPAAAERA
>HAR46039.1
MPSYVITEKCDGCKAQDKTACQYICPNDLMALNRDLMKAFNQEPEQCWECYNCVKICPQQAIEIRGYQDFNPMGGNIIPMRGTDSIMWTVKFRNGILKRFKFPIRTTAEGSVDPYAGKPEADMAKIKQGGFFTTTKPLPVIKK
>HAR78929.1
MSIRINKNKCVGCKRCLDVCPGSLIKTDATGKAYIKYPKDCWGCTSCLKECKTGAIAFFLGADIGGMGSEMTVNESKDTILWKIKKYTGEEQTIEINKKDSNKY
>HAR87682.1
MSISIDNDKCIGCGKCRNVCPGTLIKMDENKKAYIKYPKDCWGCTSCIKECPVYAINFFLGADIGGMGSNVHTEKEGDILHWIINKPDGKTINIDINQKESNKY
>HAS05448.1
MSIQINKLKCVGCGKCVEACPGNLIKKDTDGKAFIKHVKDCWGCTSCLKECRFEAINFFLGADVGGKGSTLSFRQNGSINTWTVTSPDGTVKTLEVNRQESNKY
>HAS16418.1
MVSPEQKEVKKMPVIIHTDKCDGCHGSQNPPCVRMCPGDLLMKDPKTGKILMRDPAECWDCLPCVKVCPQEAIEFKLSYQLGFHTAKLLPHIHDTRDFITWELRDTKGNTDKFTIRTKILPVELDEKIEGVTAVDFSI
>HAS54445.1
MPSYVITEKCDGCKAQDKTACQYICPNDLMALNRDLMKAFNQEPEQCWECYNCVKICPQQAIEIRGYQDFNPMGGNIIPMRGTDSIMWTVKFRNGILKRFKFPIRTTAEGSVDPYAGKPEADMAKIKQGGFFTTTKPLPVIKK
>HAS71957.1
MSIVINKEKCAGCGQCSIVCPGSLIKMGEDKKAYMKYPKDCWGCSSCIKECKFEAIALYLGADMGGMGSKMSVISKGDFLNWNIDKTDGSRETIVINKKESNKY
>HAS88834.1
MPTFVNPEKCDGCKGGEKTACMYICPNDLMILDPEEMRAYNQEPEGCWECYSCVKICPQGAIEARPYGDFAPMGGTSIPMRSAEDIMWTVKFRNGNVKRFKFPIRTTPEGSIKPYEGKPEPTDLDNELLFTETELATPKEVLGQKFDVAEADKTTAWKDLD
>HAT53390.1
MPTFVYMTRCDGCGHCVDICPSDIMHIDKVNRRAYNIEPTHCWECMSCVKACPQNAIDVRGYADFSPLGHSVRVDRDEDKGTIAWSVKYRDGREKSFLSPITTKPWGSCTPNLKEVEGPTQEQRDSQYLFNEPKYIRFDKGGLHTLESNGLTLKQGVYY
>HAT90220.1
MSIAINKSKCVKCRRCIEVCPGNLIKADADGKAYIKEPRDCWGCTSCVKECRAEAIDFFLGADIGGRGSILTTKEDGDYRLWTVTAPDGVATVIKINKKDANKY
>HAU11740.1
MPTFVYMTRCDGCGHCVDICPSDIMHIDKTYRRAYNIEPNMCWECYACVKACPQNAIDCRGYADFAPMGHSVRVLREEEKGTISWKLK
>HAU20325.1
MPTFVYMTRCDGCGHCVDICPSDIMHIDKKYRRALNIEPNMCWECYSCVKACPQNAIDVRGYADFAPLGHSVRVIRDEEKGTIAWKVKFRDGREKNFLSPITTKPWGSAIPNFRNEPEPSQADRDSELLSFEPESIRLDDGGLHTLESNGLKLVEGVYY
>HAU84507.1
MSIAIKKEKCAGCRKCTSVCPGSLIKTDEDGKAYIKYPRDCWGCASCLKECKFGAIEFYLGADIGGIGSKMHVTEDGDIYHWHIKKVTGETETITINKKDSNQY
>HAW71381.1
MTVKVNSQRCTGCPGYVEPPCVECCPGDLLLINDQGQSEIRNAAECWDCMACIKACPNGALETQLPFMLAGLGASLRPQLYKDKIRWICKDAQGRIEEFEIPRVIESAER
>HAX13427.1
MSIAINQSRCVGCGRCSQVCPGTLIGMDSDGKACMLYPKDCWGCCSCIKECKVDAIALYLGADMGGMGSKMSVASREQYLDWKIEKRDGSVETIVIDRKQSNQY
>HAX32352.1
MSIVINKELCKNCGKCANVCPGSLIKRDEDGQIFMKYPKDCWGCSSCIKECAFDAISLYLGADIGGMGSQMSVENKGDLLLWNIRKMDGTTDQIVIDKKEANKY
>HAX51942.1
MSIEIKKNQCIGCGRCCKVCPGSLIWLKIGKAEIPHPERCWGCVSCVKECPVQAIAMYLGEDMGGLGGRLTVLREENLLHWTVIKQEGGILTVTVDGRNSNKY
>HAX55412.1
MSIMIDKAKCKGCGMCTGVCPGSLIYQDSEKKAFIKYPKDCWGCASCIKECHFGAIALYLGADIGGMGSLMTVKSTPDTLTWNIKKRDGSKEEILINKKESNKY
>HAX67133.1
MSIMIDKAKCKGCGMCTSVCPGSLIYQDSEKKAFIKYPKDCWGCASCIKECYFGAIALYLGADIGGMGSLMTVKSTPDTLTWDIKKRDGSKEEILINKKESNKY
>HAY03336.1
MSITMNQALCKGCKACEQVCPGSLIKMNEAGKAYIKYPKDCWGCSSCVKECHFGAISLYLGADIGGMGSKMTVDKKGDKLYWQIHRQDGETEQIVLNTKESNKY
>HAZ22113.1
MTVKVNSQRCTGCPGYVEPPCVECCPGDLLLINDQGQSEIRNAAECWDCMACIKACPNGALETQLPFMLAGLGASLRPQLYKDKIRWICKDAQGRIEEFEIPRVIESAER
>HBA01628.1
MSIVIDKSKCIGCKRCRNVCPGSLIKTDENGKAYIKYPKDCWGCTSCIKECPAYAISFFLGSDIGGMGSKVHTEKNGDILSWLIEKPHGEVIKIDINQKESNKY
>HBA06204.1
MSIAIDSMKCRACGKCLDVCPGSLIVRGEDKKAVIRYPKDCWGCASCIKECPFEAISYYLGADIGGMGSQMTVHTEGDLLHWRIKKTDGTIETIVVNKKDSNKY
>HBA11954.1
MSIQINKLKCVGCGQCIEACPGNLIKKDTDGKAFIKHVKDCWGCTSCLKECRFEAINFFLGADVGGKGSTLSFRQKGSINTWTVTAPDGTVKTLEVNRQESNKY
>HBA28514.1
MPTFVYMTRCDGCGHCVDICPSDIMHIDKKYRRALNIEPNMCWECYSCVKACPQNAIDVRGYADFAPLGHSVRVIRDEEKGTIAWKVKFRDGREKNFLSPITTKPWGSAIPNFRNEPEPSQADRDSELLSFEPESIRLDDGGLHTLESNGLKLVEGVYY
>HBA95956.1
MPTFVYMTRCDGCGHCVDICPSDIMHIDKKYRRALNIEPNMCWECYSCVKACPQNAIDVRGYADFAPLGHSVRVIRDEEKGTIAWKVKFRDGREKNFLSPITTKPWGSAIPNFRNEPEPSQADRDSELLSFEPESIRLDDGGLHTLESNGLKLVEGVYY
>HBA99391.1
MPTFVYMTRCDGCGHCVDICPSDIMHIDKKYRRALNIEPNMCWECYSCVKACPQNAIDVRGYADFAPLGHSVRVIRDEEKGTIAWKVKFRDGREKNFLSPITTKPWGSAIPNFRNEPEPSQADRDSELLSFEPESIRLDDGGLHTLESNGLKLVEGVYY
>HBB19991.1
MSIAINRDKCIGCGRCTQACPGSLIGMSQGKAVMRYPEECWGCTACLKECPVHAVRLFLGADIGGGGTLLHTERQGEILCWIFERPDGTVQEIPIDTRESNKY
>HBB47479.1
MSIRIDQKKCVGCRKCSEVCPGTLIVMEDKKAVMKYPKNCWGCVSCVKECKAGAIDFFLGADIGGNGSIMNVKSEGDILHWIITKTDGSTSVIDVDRRNSNKY
>HBB60832.1
MSIHINQKKCVGCGRCADACPGSLIWLNSSGKAEIRIPEDCWGCTSCMKECPTAAISLFLGADIGGQGSELSIRREGTVSRWIMHRFDGTEKVISVDSRNANSY
>HBC27287.1
MSIEISTEKCIGCGRCRSVCPGSLIRLAPSGKAAIPRPERCWGCASCVKECPVQAIAMFLGEDMGGLGGRLTVRRENTLLRWTVTTPDGGAKTITVDSRDSNRY
>HBC93137.1
MSIAMDRNKCTGCGKCRDVCPGNLLYPDSEGRTYIRYPRDCWGCTSCVKECRSSAIRYYLGADIGGRGGYLYTKVEQNLIHWTFCSPDGGKKILTVDRNKANRY
>HBD66819.1
MSIVIDKSRCAGCGQCSIVCPGSLIKMGEDKKAYIKYPKDCWGCSSCLKECKFEAIALYLGADMGGMGSKMSVTAKGDYLNWNIDKTDGSRETIVINKKESNKY
>HBE05506.1
MTVKVNSQRCTGCPGYVEPPCVECCPGDLLLINDQGQSEIRNAAECWDCMACIKACPNGALETQLPFMLAGLGASLRPQLYKDKIRWICKDAQGRIEEFEIPRVIESAER
>HBE93119.1
MPTYVLTEKCNGCEDQDKTACMYICPHDLMRLDMDGSDSGHAMKAYNQEPEQCWECYACVKICPENAIECRSYADVTPLGGMVQPLRGSDSIIWTITFRNGNLKRFKFPIRTTAEGSADPYAGTPEPDDAELGDHSTLFTKCTHSCDMSQFNAS
>HBE93136.1
MPTFVYMTRCDGCGQCVDICPSDIMHIDKTLRRAYNLEPNMCWECYSCVKACPHHAIDVRGYADFAPLGHSVRVVRDEEKGTIAWRIKFRNGKKDMELLAPITTKPWGTGIPQLSDEAAPGSEMRDSELLFNEPKYVRMDDGGLHTLESNGLTLKEGVYY
>HBE93937.1
MPPRINPKKCDGCPDRAESRCEEVCPGDLMFVDEATGKAACRSSQDCWDCMSCVKVCPHRAIETRIPYQIGYHKATLRPSLKGDRIIWQCVDIHGRKAIYEYRNRLPPEE
>HBE95437.1
MPTFVNPEKCDGCKGGEKTACMYICPNDLMILDPAEMKAYNQEPDACWECYSCVKICPQGAIEARPYADFAPLGGTSIPMRSAEDIMWTVKFRNGSVKRFKFPIRTTPEGSIKPFEGKPEPGDINNELLFTETALKAPKAVLMKKFEIADADISQCWQDGVCEPIQG
>HBG03958.1
MPTFVYMTRCDGCGHCVDICPSDIMHIDKKYRRALNIEPNMCWECYSCVKACPQNAIDVRGYADFAPLGHSVRVIRDEEKGTIAWKVKFRDGREKNFLSPITTKPWGSAIPNFRNEPEPSQADRDSELLSFEPESIRLDDGGLHTLESNGLKLVEGVYY
>HBG15575.1
GCGECVQICPGDLLYLDQEEKVSIRSSRECWQCMACVKCCLFEALSPKLPYSSADYGGTLCPYQGQKKINWVSKNKGGRVEKYFPTKQF
>HBG20192.1
MPSYVDPSKCDGCKGGDKTACMYICPNDLMVLNVEEMKAYNQEPDACWECYSCVKICPQGAIFVRGYDDFVPMGGQVHPMRSSDSIMWTVKFRNGNLKRFKFPIRTTAEGAANAYAGQKGASLDDECLLLEASLPTPTK
>HBG43081.1
MTVKVNSQRCTGCPGYVEPPCVECCPGDLLLINDQGQSEIRNAAECWDCMACIKACPNGALETQLPFMLAGLGASLRPQLYKDKIRWICKDAQGRIEEFEIPRVIESAER
>HBG92598.1
MPPKVDKEKCDGCKAEKESLCEQICPGDLMTLSEDKKGYCRMPRDCWDCMSCIKACPKGALETRIPYQLGYHVARLIPMMGTNTITWTCIDINGKKETFRFINRGSADE
>HBG93009.1
MPSFVITEKCDGCKAQDKTACQYICPHDLMALDREKMKAYNQEPEQCWECFNCVKICPQQAIEVRGYSDFVPLGSSTIPLRGTDSIMWTIKFRNGVLKRFKFPIRTTTEGSVDPYAGKPAPDFATLKQPGFFNGPARTE
>HBG93752.1
MPTFVLTDQCDGCRGQDKAACVYICPHDLMKLDKDASDSGWPQAFNQEPEQCWECYCCVKICPRQAIECRHYADIVPMGASVQPVRNTDSITWTIKFRNDRVKQFKFPIRTTPEGSIDPYGNKPKADMTKIGEPGYFTTGGAHKPGDVSELIRK
>HBG95245.1
MPTFVYMTRCDGCGQCVDICPSDIMHIDPKVRRAYNIEPNMCWECYSCVKACPHNAIDVRGYADFAPLGHSVRVRRDEEKGVIAWRIIFRNGEKDMNLLAPITTKPWGQHIPKLADVASPSKEVRDSQLLFNEPKYLRMDDGGLHTLESNGLKMQEGVSY
>HBH18979.1
MSIKIDDKRCISCGNCTNVCPGSLISQDAERRAYLKYPKDCWGCTACVKECSVGAIQFYLGSDIGGKGGYLYVSKNDNCLNWHIVNKDGHEKIIKINRKESNKY
>HBH28431.1
MPTYVDPSKCDGCKGGDKTACMYICPNDLMVLNKETMLAYNQEPDGCWECYSCVKICPQGAIFCRHYDDIVPLGGQVHPMRSADSIMWTVKFRNGNMKRFKFPVRTTAEGAANAYVGERGASLDDEALLLEGELPTP
>HBH35731.1
MPTFVRTDKCDGCKGQDRTACMYICPHDLMKLDKDGSETGHAMKSFNQEPDQCWECYSCVKICPQNAIEARPYADIVPLGASVQPLRGTDSIMWSIKFRNGTQKRFKFPIRTTPEGSIDPYGGKPDADIAKIGDTGFFVQHNGYRAGDPSELIAK
>HBH62261.1
MPSFVITEKCDGCKAQDKTACQYICPNDLMALNRDLMKAYNQEPEQCWECYNCVKICPQQAIEVRGYQDFSPLGGNVIPLRGTDSIMWTIKFRNGALKRFKFPIRLTAEGSIDPYAGKPEADLAKLKQAGFFTHQGAGKAMPTIKK
>HBI16235.1
MPSFVIQEKCDGCKGGDKTACMYICPNDLMVLNVEEMKAYNQEPDACWECYSCVKICPQGAIMVRGYDDFVPMGGQVHPMRSSDSIMWTVKFRNGNIKRFKFPIRTTAEGAANAYEGTKGASLDDELLALEASIPAPTKLAK
>HBI24538.1
MVSPEQKEVKKMPVIIHTDKCDGCHGSQNPPCVRMCPGDLLMKDPKTGKILMRDPAECWDCLPCVKVCPQEAIEFKLSYQLGFHTAKLLPHIHDTRDFITWELRDTKGNTDKFTIRTKILPVELDEKIEGVTAVDFSI
>HBI51835.1
MSIEIDKKKCVGCGRCRDVCPGTLIALDEERRAYIKYPRDCWGCTSCIKECPVYAIRFFLGADMGGLGSRLHTEKDGDILRWVIEKPGGSTAVIDVDTRESNKY
>HBI54216.1
MSISIDNDKCIGCGKCRNVCPGTLIKMDENKKAYIKYPKDCWGCTSCIKECPVYAINFFLGADIGGMGSNVHTEKEGDILHWIINKPDGKTINIDINQKESNKY
>HBK69824.1
MLAGNKLKDGRRKKMGVWIKREQCIGCGECVQICPGDLLYLDQEEKVSIRSSRECWQCMACVKCCLFEALSPKLPYSSADYGGTLCPYQGQKKINWVSKNKGGRVEKYFPTKQFG
>HBK81363.1
MPTYVNPDKCDGCKALDKPACMYICPSDIMHLDQSMGKAYNIEPDLCWECYACVKTCPQTAIDMRGYGDVMPMGASLTPLRGTDSILWTVKFRNGEMKRFKYPIRTTPWGSIEPFQDLPDPSAEEANKAGLCGEAKYLGVDKLPVLSND
>HBL49208.1
MTVKVNSQRCTGCPGYVEPPCVECCPGDLLLINDQGQSEIRNAAECWDCMACIKACPNGALETQLPFMLAGLGASLRPQLYKDKIRWICKDAQGRIEEFEIPRVIESAER
>HBL56683.1
MPSYVITEKCDSCAGQDKTACMYICPHDLMALTEQVDPITKKVIVNPETNKPVMKAWNQEPVQCWECYSCVKICPQQAISIRCYADFAPLGGEVIPMLGSDSIMWTIKFRNGNIKRFKFPVRTVDAGAVDIFSGVGEAQADVSRIKEPGFFTHHAIGVGLPTPA
>HBL68994.1
MTVKVNSQRCTGCPGYVEPPCVECCPGDLLLINDQGQSEIRNAAECWDCMACIKACPNGALETQLPFMLAGLGASLRPQLYKDKIRWICKDAQGRIEEFEIPRVIESAER
>HBM01820.1
MSIAINQSKCVGCGRCSQVCPGTLIGMDSDGKACMLYPKDCWGCCSCIKECKVDAIALYLGADMGGMGSKMSVASREQYLDWKIEKRDGSVETIVIDRKQSNQY
>HBM95582.1
MSIMIDKAKCKGCGMCTSVCPGSLIYQDSEKKAFIKYPKDCWGCASCIKECHFGAIALYLGADIGGMGSLMTVKSTPDTLTWDIKKRDGSKEEILINKKESNKY
>HBN40587.1
MSIVINKELCKNCGKCANVCPGSLIKRDEDGQIFMKYPKDCWGCSSCIKECAFDAISLYLGADIGGMGSQMSVENKGDLLLWNIRKMDGTTDQIVIDKKEANKY
>HBN81790.1
MSIEISAEKCIGCGRCRSVCPGSLIRLAPSGKAAIPRPERCWGCASCVKECPVQAIAMFLGEDMGGLGGRLTVRRENTLLRWTVTTPDGGAKTITVDSRDSNRY
>HBO03976.1
MSIIIDKEKCRKCGKCTQVCPGSLIKKDEDGKAFIKYPKDCWGCCSCIKECQFDAIGLYLGADIGGMGSSMTVKSRDHFLDWNIHKTDGSTETIIIDKKESNKY
>HBO32734.1
MSIFIDKEKCKKCGKCAAVCPGSLIGKNPDGTACMRYPKDCWGCSSCIKECKFGAIALYLGADIGGMGSKMTVNAEDGKLYWNIEKRDGTTEQVVINQKESNKY
>HBP62257.1
MSIMIDKAKCKGCGMCTSVCPGSLIYQDSEKKAFIKYPKDCWGCASCIKECHFGAIALYLGADIGGMGSLMTVKSTPDTLTWDIKKRDGSKEEILINKKESNKY
>HBP64275.1
MPSYVITEKCDGCKGQDKTACMYACPNDLMMLDKETMKATNLDASACWECLCCVKACPQQAMDLRGYADFVPLGGSVVPLRGSDSIMWTVKFRNGMTKRFKFPIRTTEEGSAVPDGGYPITTDIDDVELSTEPASALDHPVWTFKK
>HBQ24054.1
MPTFVYMTRCDGCGHCVDICPSDIMHIDKKYRRALNIEPNMCWECYSCVKACPQNAIDVRGYADFAPLGHSVRVIRDEEKGTIAWKVKFRDGREKNFLSPITTKPWGSAIPNFRNEPEPSQADRDSELLSFEPESIRLDDGGLHTLESNGLKLVEGVYY
>HBQ29810.1
MSIRVHEDRCIGCGRCTEACPGNLLLMEETDAGRKAKIREARDCWGCTACMKVCPVSAIGYFLGADLGGSGSTMTIERQGHYYHWHIRKPDQHDVTITIDRENANQY
>HBQ86259.1
MSIKIDQEKCTGCGKCRSVCPGSLLYKDEAGKTVNRFPRDCWGCTACLKECRFGAISYFLGADLGGRGTILHTRDEGEKLNWIFIKPSGQEKVITVCRNKANQY
>HBR05943.1
MPTFVNPEKCDGCKGGEKTACMYICPNDLMILDPAEMKAYNQEPDACWECYSCVKICPQGAIEARPYADFAPLGGTSIPMRSAEDIMWTVKFRNGSVKRFKFPIRTTPEGSIKPFEGKPEPGDINNELLFTETALKAPKAVLMKKFEIADADISQCWQDGVCEPIQG
>HBR07132.1
MPPRINPKKCDGCPDRAESRCEEVCPGDLMFVDEATGKAACRSSQDCWDCMSCVKVCPHRAIETRIPYQIGYHKATLRPSLKGDRIIWQCVDIHGRKAIYEYRNRLPPEE
>HBR23953.1
MTVKVNSQRCTGCPGYVEPPCVECCPGDLLLINDQGQSEIRNAAECWDCMACIKACPNGALETQLPFMLAGLGASLRPQLYKDKIRWICKDAQGRIEEFEIPRVIESAER
>HBR59692.1
MPSFVITEKCDGCQGQDKTACMYICPHDLMALKEVVDKDTNEVKMKGVNQEPVQCWECYNCVKICPQQAISIRCYADFAPLGGEVIPMLGSDSIMWTVKFRNGNLKRFKFPVRTVEAGNVDIRSGVGEASADISRIKDPGFYTHHASGSSLPTPS
>HBS60980.1
MSITIDREKCTGCGKCREVCPGSLLYAAQDGKAEIRYPKDCWGCTSCVKECRFTAIKYYLGPDIGGKGGFLRTKQEENLLHWIITGPEGEEKVITVDKSKANAY
>HBS89556.1
MSIVIDKSKCAGCGQCSIVCPGSLIKMGEDKKAYIKYPKDCWGCSSCLKECKFEAIALYLGADMGGMGSKMSVTTKGDYLNWNIDKTDGSRETIVINKKESNKY
>HBT04681.1
MPSYVNPEKCDGCKGGDRTVCMYICPNDLMILDPEAMKAYNQEPDQCWECYSCVKSCPQGAIAIRHYADFAPLHGTCQPMRGTTDIMWTIKFRNGVVLRFKFPIRTTPEGSADPTVGKPAPDPSKLSTNQLFTQAADGIEPKKPEAVLNKKFEVGALGKVAKY
>HBT15836.1
MLAGNKLKDGRRKKMGVWIKREQCIGCGECVQICPGDLLYLDQEEKVSIRSSRECWQCMACVKCCLFEALSPKLPYSSADYGGTLCPYQGQKKINWVSKNKGGRVEKYFPTKQFG
>HBT78843.1
MSIRIESAKCVGCGRCTDVCPGNLLFLQQRKAVIRDSRDCWGCTACVKECPQDAICFTLEATLGGAGGRLYAQDSAATLTWVLRLADGAEQRITVNKQQANAY
>HBT87769.1
MPSFVIAEKCDGCKGGDKTACMYICPNDLMVLDATAMKAYNQEPDQCWECYSCVKICPSQAIEVRGYSDFVPMGASVQPMMGTEDIMWTCKFRNGVVKRFKFPIRTTPEGEANAYENLKGKDLYSGLLSTQEADGMELKAPAAAERA
>HBT96371.1
MPSYVDPSKCDGCKGGDKTACMYICPNDLMVLEKGEMKAYNQEPDACWECYSCVKICPQGAIFVRGYDDFVPMGGQVHPMRSADSIMWTVKFRNGNIKRFKFPVRTTAEGKANAYVGQMGANLDDECLLLEKDLPSPK
>HBU06015.1
CWECFNCVKICPQQAIEVRGYSDFVPLGSSTIPLRGTDSIMWTIKFRNGVLKRFKFPIRTTTEGSVDPYAGKPAPDFATLKQPGFFNGPARTE
>HBU24111.1
MPSFVIKEKCDGCKGQERTACMYICPNDLMKLDVERMKAWNQEPDQCWECYNCVKICPQQAIEVRGYADFVPLGGNVIPLRGTDAIMWTIKFRNGILKRYKFPIRTTSEGSIDPYSGKPEPDYANLKKPGFFNMTEYPTL
>HBU29375.1
MPTYVRTDKCDGCKGQDKTACMYICPHDLMKLDKDGSETGHAMKAFNQEPEQCWECYSCVKICPQQAIDARHYADVVPLGGMVQPLRGSDSIMWTIKFRNGTLKRFKFPIRTTPEGSIDPFGGKPTASLANITATGFFTGSADGGITKGYRAGNPAELIRK
>HBU30165.1
MPTFVYMTRCDGCGYCVDICPSDIMHIDKITRRAYNIEPNMCWECYSCVKACPQDAIDVRGYADFAPLGHSVRVRRDEEKGVIAWRIKFRNGEKDMELLAPITTKPWGKHIPQLSAVPAPSQAMRDSQLLFNEPKYIRMDEGDLHTLESNGLVMKEGVYY
>HBV41932.1
MPPIVNLKKCTGCQGREESYCENICPGDLMAVNPETGKAYCRSAKECWDCMSCVKACPNGALETKIPYQIGYYKATLRPIMGKNTVTWKSKDIYGNESTYKTKNRNT
>HBV47012.1
MSIQINKLKCVGCGKCVEACPGNLIKKDTDGKAFIKHVKDCWGCTSCLKECRFEAINFFLGADVGGKGSTLSFRQNGSINTWTVTSPDGTVKTLEVNRQESNKY
>HBV85639.1
MSIKINQEFCIRCKKCVNVCPGNLLDMGDKGKAYVKYPKECWGCTSCLKECPTGAIKYYLGADIGGRGGYLYTKRDNDQLSWLICKPDGKHVCITVDGTQANRY
>HBV89306.1
MPSFVMQEKCDGCKGQDKTACMYACPNDLMLLDKERMKAVNLDPSQCWECLCCVKACPQQAMDVRGYADFVPLGASCVPLRSSDSIMWTVKFRNGMTKRFKFPIRTTEEGSAVPDAGYEVTTDINSHELYTEPASMHMPVWTYKK
>HBV97126.1
MPPKVDLQKCDGCKGEKEPLCVAICPGDLLMLNEETVKAACRSTRDCWDCMSCIKVCPQGALETKLPYQLGYHPARLIPLMGGKRVSWTCVSQDGKVERFNYKNRN
>HBV99042.1
MPTFVMAEKCDGCKGQDKTACMYACPNDLMVLDKEKMKAYNRDPWACWECLCCAKACPQQAMDLSGYKDFVPLGASCTPLRGSEDIMWTIKFRNGMVKRFKFPIRTTEEGSAVPDGGFGAGSDDLNSVDLYTEPASLGSAVWSFKK
>HBV99045.1
MPPKVDPTKCDGCQGESEPLCEQVCPGNLMTLHKETMKAIIRDKSDCWDCMTCTKACPRQAIQTVLQYQLAYFPGKLIPLVGTNSVTWTSIDCHGRVERFVMKTLVSGDDEDED
>HBW14782.1
MPTYVDPSKCDGCKGGEKTACMYICPNDLMILDPEEMRAYNQEPEACWECYSCVKICPQGAITARPYADFAPMGGTCIPMRSADSIMWTVKFRNGNVKRFKFPIRTTPEGSIKPFEGKPEAGDLESELLFTETALTAPKEALGKKFDVTDAETSQCWYETGCQGGNR
>HBW38186.1
MPPIVYQDKCQGCGKCEEICPGDLMELNEEKKAFCRAKRDCWDCMACVKACRFEAIETRIPYQLGYYPARLIPKVREKEIEWTCIDINGKVDKFLVRTHNK
>HBW53973.1
MSIFIDKEKCKKCGKCAAVCPGSLIGKNPDGTACMRYPKDCWGCSSCIKECKFGAIALYLGADIGGMGSKMTVNAEDGKLYWNIEKRDGTTEQVVINQKESNKY
>HBZ13413.1
MSIMIDKSKCIGCGKCCMVCPGSLIKKDGDNKAFIKYPKDCWGCTSCIKECPMHAISFYLGADIGGMGSKVHTEENGDILKWVIEKYDGTVSEIDIDRKESNKY
>HBZ63750.1
MSIAINKALCKGCTACAKVCPGSLIKMDDDKKAYIKYPKDCWGCSSCIKECWFGAIALYLGADIGGMGSKMTVLSEENQLYWNILRRDGSKEQVIINKKESNKY
>HCA68368.1
MPTFVYMTRCDGCGHCVDICPSDIMHIDKKYRRALNIEPNMCWECYSCVKACPQNAIDVRGYADFAPLGHSVRVIRDEEKGTIAWKVKFRDGREKNFLSPITTKPWGSAIPNFRNEPEPSQADRDSELLSFEPESIRLDDGGLHTLESNGLKLVEGVYY
>HCB32752.1
MPSYVITEKCDSCAGQDKTACMYICPHDLMALTEQVDPITKQVIVNPETNKPVMKAWNQEAVQCWECYSCVKICPQQAISIRCYADFAPLGGEVIPMLGSDSIMWTIKFRNGNIKRFKFPVRTVDAGAVDIFSGVGEAQADVSRIKEPGFFTHHAIGVGLPTPA
>HCB54376.1
MPTFVYMTRCDGCGHCVDICPSDIMHIDKKYRRALNIEPNMCWECYSCVKACPQNAIDVRGYADFAPLGHSVRVIRDEEKGTIAWKVKFRDGREKNFLSPITTKPWGSAIPNFRNEPEPSQADRDSELLSFEPESIRLDDGGLHTLESNGLKLVEGVYY
>HCB90914.1
MSIEVTRSRCVGCGRCVAICPGNLLRLDEAGKAEIRFPRDCWGCAACLKECPTQAIALFLGADMGGLGGRLTVRRENTLLHWTVRLPDGSEKTITTDSRRANRY
>HCC00919.1
MSIQIRKDLCTGCGACVSACPGSLFNLKDNKVVLRHPEDCWGCTACLKACAFGAIYTFLGADIGGKGTELSISREGTKLHWTFVKPNGGKHSITVDARNANRY
>HCC53733.1
MPSYVDPSKCDGCKGGDKTACMYICPNDLMVLNKEEMKAYNQEPDACWECYSCVKICPQGAIAVRGYNDFVPMGGQVHPMRSSDSIMWTVKFRNGNMKRFKFPIRTTAEGAANAYPALKCTNLDDELLSTEKQLPSPTMVAK
>HCC68342.1
KICPQQAMEVRGYADYIPLGGNVIPLRGTDSIMWTIKFRNGVLKRFKFPIRTTPEGSIDPYAGYPEPDYSKLTQPGFFCYEARKE
>HCD39841.1
MSIAINAKQCVGCGKCSMVCPGSLIHMNADGKAFIKYPKDCWGCTSCLKECAVHAIRFYLGADMGGMGSLVHTEKEGDVLRWIIDHPDGKTSEIRIHTKQSNQY
>HCE35136.1
MPTFVYMTRCDGCGHCVDICPSDIMHIDKKYRRALNIEPNMCWECYSCVKACPQNAIDVRGYADFAPLGHSVRVIRDEEKGTIAWKVKFRDGREKNFLSPITTKPWGSAIPNFRNEPEPSQADRDSELLSFEPESIRLDDGGLHTLESNGLKLVEGVYY
>HCE79293.1
MPSYVNPEKCDGCKGGDRTVCMYICPNDLMILDPEAMKAYNQEPDQCWECYSCVKSCPQGAIAIRHYADFAPLHGTCQPMRGTTDIMWTIKFRNGVVLRFKFPIRTTPEGSADPTVGKPAPDPSKLSTNQLFTQAADGIEPKKPEAVLNKKFEVGALGKVAKY
>HCF04950.1
MPTFVDPAKCDGCKGGEKTACMYICPNDLMILDPVEMRAYNQEPSACWECYSCVKICPQGAITARPYADFAPMGGTSIPLRSAEDIMWTVQFRSGEVKRFKFPIRTTPEGSIDPYAGKPEPGNLDDELLFTETALKKPQTALGKKFEVAEADLKQVFKSAVA
>HCF07555.1
MSIQINKLKCVGCGKCVEACPGNLIKKDTDGKAFIKHVKDCWGCTSCLKECRFEAINFFLGADVGGKGSTLSFRQNGSINTWTVTSPDGTVKTLEVNRQESNKY
>HCF47282.1
MSIVIDKSKCIGCKRCRNVCPGSLIKTDENGKAYIKYPKDCWGCTSCIKECPAYAISFFLGSDIGGMGSKVHTEKNGDILSWLIEKPHGEVIKIDINQKESNKY
>HCF89396.1
MTVKVNSQRCTGCPGYVEPPCVECCPGDLLLINDQGQSEIRNAAECWDCMACIKACPNGALETQLPFMLAGLGASLRPQLYKDKIRWICKDAQGRIEEFEIPRVIESAER
>HCF91937.1
MTVKVNSQRCTGCPGYVEPPCVECCPGDLLLINDQGQSEIRNAAECWDCMACIKACPNGALETQLPFMLAGLGASLRPQLYKDKIRWICKDAQGRIEEFEIPRVIESAER
>HCG04449.1
MPTYVDPSKCDGCKGGEKTACMYICPNDLMILDPEAMKAYNQEPEACWECYSCVKICPQGAITARPYADFAPMGGTCIPMRSADSIMWTVKFRNGNVKRFKFPIRTTPEGSIKPFDGKPEAGDLENELLFTETALIAPKVALGEKAAISDADMSQCWYETGCEGGNR
>HCG04711.1
MPPRILTEKCNGCEGLPESRCEEACPGNLMVVDAATGKARCRCTRDCWDCMSCTKACPRAAIETRIPYQLGYHKASLRPIMGKDHITWKCVDIHGVETTYKYRNRLAVAPATQTDKNA
>HCH00133.1
MPSFVIKEKCDGCKGQDKTACMYICPHDLMTLDKDGSETGTEMKAYNQEPEQCWECYNCVKICPQQAIEVRAYADFAPLGASVIPMRGTDSIMWTVKFRNGVLKRFKFPIRLVPEGSVDPYAGKPEPNFDDIKKPGFFNYSL
>HCH82021.1
MSIVIDKSKCAGCGQCSIVCPGSLIKMGEDKKAYIKYPKDCWGCSSCLKECKFEAIALYLGADMGGMGSKMSVTTKGDYLNWNIDKTDGSRETIVINKKESNKY
>HCI12695.1
MPTFVYMTRCDGCGECVDICPSDIMHIDKKLRRAYNIEPNMCWECYSCVKACPHQAIDVRGYADFAPLGHSVRVIRDEEKGTIAWRIKFRNGKKDMELLAPITTKPWGSATPNLADVPAPSKEMRNSELLFNEPKYIRMDNGGLHTLESNGLEIKEGVQY
>HCI66676.1
MSITMNQALCKGCKACEQVCPGSLIKMNEAGKAYIKYPKDCWGCSSCVKECHFGAISLYLGADIGGMGSKMTVDKKGDKLYWQIHRQDGETEQIVLNTKESNKY
>HCJ07608.1
MSIRINKDKCIACGRCTQVCPGTLISLKDEKANMDYPRDCWGCVSCVKECPVGAIEFFLGADIGGNGSVMNVTSEGDILHWNIHKTDGSIETIDVDRRNSNQY
>HCJ12899.1
MPTFVYMTRCDGCGHCVDICPSDIMHIDKKYRRALNIEPNMCWECYSCVKACPQNAIDVRGYADFAPLGHSVRVIRDEEKGTIAWKVKFRDGREKNFLSPITTKPWGSAIPNFRNEPEPSQADRDSELLSFEPESIRLDDGGLHTLESNGLKLVEGVYY
>HCJ51779.1
MPTFVYMTRCDGCGECVDICPSDIMHIDKKLRRAYNIEPNMCWECYSCVKACPHQAIDVRGYADFAPLGHSVRVIRDEDKGTIAWRIKFRNGKKDMELLAPITTKPWGSATPKLADVPAPSKEMRDSQLLFNEPKYIRMDEGGLHTLKSNGLEIKEGVQY
>HCJ77108.1
MSIAINQSKCVGCGRCSQVCPGTLIGMGSDGKACMLYPKDCWGCCSCIKECKVDAIALYLGADMGGMGSKMSVASRDQYLDWKIEKRDGTVETIVIDRKQSNQY
>HCJ77484.1
MPTFVYMTRCDGCGHCVDICPSDIMHIDKKYRRALNIEPNMCWECYSCVKACPQNAIDVRGYADFAPLGHSVRVIRDEEKGTIAWKVKFRDGREKNFLSPITTKPWGSAIPNFRNEPEPSQADRDSELLSFEPESIRLDDGGLHTLESNGLKLVEGVYY
>HCJ96092.1
MSIAIDKQKCIGCGRCRNVCPGSLIKLDSDNRAYIKYQKDCWGCTSCIKECPAYAISFYLGADIGGMGSLVHTEKKGDILSWIIDKPEGETIKIDINQKESNKY
>HCJ97896.1
MPTFVYMTRCDGCGHCVDICPSDIMHIDKKYRRALNIEPNMCWECYSCVKACPQNAIDVRGYADFAPLGHSVRVIRDEEKGTIAWKVKFRDGREKNFLSPITTKPWGSAIPNFRNEPEPSQADRDSELLSFEPESIRLDDGGLHTLESNGLKLVEGVYY
>HCK62711.1
MPTFVYMTRCDGCGHCVDICPSDIMHIDKKYRRALNIEPNMCWECYSCVKACPQNAIDVRGYADFAPLGHSVRVIRDEEKGTIAWKVKFRDGREKNFLSPITTKPWGSAIPNFRNEPEPSQADRDSELLSFEPESIRLDDGGLHTLESNGLKLVEGVYY
>HCL35626.1
MSIRINKNKCVGCKRCLDVCPGSLIKTDATGKAYIKYPKDCWGCTSCLKECKTGAIAFFLGADIGGMGSEMTVNENKDTILWKIKKYTGEEQTIEINKKDSNKY
>HCL81954.1
MPPYVVKEKCDGCKGKEEPLCEQICIGDLMTLDAETGKAYCRSLRDCWDCMSCTKLCPKGAIEQRIPYQLGYHGAKLIPMMGTDSITWTCVDINGKVERFAYRTRNRK
>HCL89086.1
MSIVIDKSKCIGCKKCRNVCPGSLIKTDENGKAYIKYPKDCWGCTSCIKECPAYAISFFLGSDIGGMGSKVHTEKNGDILSWLIEKPHGEVIKIDINQKESNKY
>HCM19081.1
MTVKVNSQRCTGCPGYVEPPCVECCPGDLLLINDQGQSEIRNAAECWDCMACIKACPNGALETQLPFMLAGLGASLRPQLYKDKIRWICKDAQGRIEEFEIPRVIESAER
>HCO12247.1
MPTFVNPAKCDGCKGGEKTACMYICPNDLMILDPEEMKAYNQEPDACWECYSCVKICPQGAIEARPYADFAPMGGTSIPMRSASDIMWTIQFRNGNIKRFKFPIRTTDEGSIKPYEGKPEAGDLDNELLFTETELKQPKEVLGKKFEVANADYVETWVDPKYRK
>HCO34394.1
MSIQINKLKCVGCGKCVEACPGNLIKKDTDGKAFIKHVKDCWGCTSCLKECRFEAINFFLGADVGGKGSTLSFRQNGSINTWTVTSPDGTVKTLEVNRQESNKY
>HCP09324.1
MPSYVNPEKCDGCKGGDRTVCMYICPNDLMILDPEAMKAYNQEPDQCWECYSCVKSCPQGAIAIRHYADFAPLHGTCQPMRGTTDIMWTIKFRNGVVLRFKFPIRTTPEGSADPTVGKPAPDPSKLSTNQLFTQAADGIEPKKPEAVLNKKFEVGALGKVAKY
>HCP35743.1
MPSFVITEKCDGCTGQDKTACMYICPHDLMTLKKDVKKAVNQEPVQCWECYSCVKICPQQAIEIRCYADFAPLGGSVIPLPASDSIMWTVKFRNGNIKRFKFPTRTVLPGEVNIFAGEGEAKADFSKVKEQGFFTHHATGKALPVPAAA
>HCQ06767.1
MSIAIDSMKCRACGKCLDVCPGSLIVRGEDKKAVIRYPKDCWGCASCIKECPFEAISYYLGADIGGMGSQMTVHTEGDLLHWRIKKTDGTIETIVVNKKDSNKY
>HCQ70267.1
MPTFVYMTRCDGCGHCVDICPSDIMHIDKKYRRALNIEPNMCWECYSCVKACPQNAIDVRGYADFAPLGHSVRVIRDEEKGTIAWKVKFRDGREKNFLSPITTKPWGSAIPNFRNEPEPSQADRDSELLSFEPESIRLDDGGLHTLESNGLKLVEGVYY
>HCR04896.1
MPSYVNPDKCDGCKALDRPACHYICPNDLMHLDKEQGKSINIEPDLCWECYACVKTCPQSAIDIRAYADIAPMGASITSLRGTDTIMWTVKFRDGQIKRFKLPIRSTPWGSIVPFEGMPDPTLDDLKGQGLCQEAQFLGVPDLPKPALA
>HCS03589.1
MSIVINKEKCAGCGQCSIVCPGSLIKMGEDKKAYMKYPKDCWGCSSCIKECKFEAIALYLGADMGGMGSKMSVISKGDFLNWNIDKTDGSRETIVINKKESNKY
>HCS16109.1
MSIQINRQKCIGCGQCMQVCPGTLIEKQEGKAVMRYPKDCWGCASCVKECPVGAIGFFLGADIGGNGSVMTVTKDGQILHWNIHKSDGREVTIDVDRRSSNKY
>HCS91650.1
MPTFVLTDQCDGCRGQDKAACVYICPHDLMKLDKDASDSGWPQAFNQEPEQCWECYCCVKICPRQAIECRHYADIVPMGASVQPVRNTDSITWTIKFRNDRVKQFKFPIRTTPEGSIDPYGNKPKADMTKIGEPGYFTTGGAHKPGDVSELIRK
>HCS92421.1
MPTFVYMTRCDGCGQCVDICPSDIMHIDPKVRRAYNIEPNMCWECYSCVKACPHNAIDVRGYADFAPLGHSVRVRRDEEKGVIAWRIIFRNGEKDMNLLAPITTKPWGQHIPKLADVASPSKEVRDSQLLFNEPKYLRMDDGGLHTLESNGLKMQEGVSY
>HCS96342.1
MSIFIDKEKCKKCGKCAAVCPGSLIGKNPDGTACMRYPKDCWGCSSCIKECKFGAIALYLGADIGGMGSKMTVNAEDGKLYWNIEKRDGTTEQVVINQKESNKY
>HCT36856.1
MTVKVNSQRCTGCPGYVEPPCVECCPGDLLLINDQGQSEIRNAAECWDCMACIKACPNGALETQLPFMLAGLGASLRPQLYKDKIRWICKDAQGRIEEFEIPRVIESAER
>HCU68360.1
MPTFVDPAKCDGCKGGEKTACMYICPNDLMILDPVEMKAYNQEPAACWECYSCVKICPQGAITARPYADFAPMGGTCIPLRGAEDIMWTVQFRNGEVKRFKFPIRTTVEGSIKPFDGKPEPGDLESELLFTETALAAPKEALGKKIEVGEADLKVTFKSAVA
>HCU71850.1
MPTFVYMTRCDGCGHCVDICPSDIMHIDKKYRRALNIEPNMCWECYSCVKACPQNAIDVRGYADFAPLGHSVRVIRDEEKGTIAWKVKFRDGREKNFLSPITTKPWGSAIPNFRNEPEPSQADRDSELLSFEPESIRLDDGGLHTLESNGLKLVEGVYY
>HCU91130.1
MPTFVYMTHCDGCGECVDICPSDIMHIDPTYRRALNIEPNFCWECYSCVKACPQNAIDVRGYADFAPLGHSVRVLREENKRTISWKVKFRDGRDKKFVSPIRTTPWGSIKSPSDYDPPSPESFATQELSHEPEALHVPNLPTLSNNNFKQGVI
>HCV21088.1
MPTYVRTEKCDGCKGQDKTACMYICPHDLMRLDKDGSKTGHAMKAYNQEPEQCWECYSCVKICPQQAIECRHYADVVPMGASVQPLRGTESIMWTIKFRNGNVKRFKFPIRTTPEGSADPYGDKPEAEISKITDHSILFTNATHSCDMSQFTAS
>HCV45807.1
MPSFVITEKCDGCQGQDKTACMYICPHDLMALKEVVDKDTNEVKMKGVNQEPVQCWECYNCVKICPQQAISIRCYADFAPLGGEVIPMLGSDSIMWTVKFRNGNLKRFKFPVRTVEAGNVDIRSGVGEASADISRIKDPGFYTHHASGSSLPTPS
>HCV74501.1
MPTFVYMTRCDGCGHCVDICPSDIMHIDKKYRRALNIEPNMCWECYSCVKACPQNAIDVRGYADFAPLGHSVRVIRDEEKGTIAWKVKFRDGREKNFLSPITTKPWGSAIPNFRNEPEPSQADRDSELLSFEPESIRLDDGGLHTLESNGLKLVEGVYY
>HCW25100.1
MSIVINKELCKNCGKCANVCPGSLIKRDEDGQIFMKYPKDCWGCSSCIKECAFDAISLYLGADIGGMGSRMSVENKGDLLLWNIRKMDGTIDQIVIDKKEANKY
>HCW38309.1
MSIVINKEKCAGCGQCSIVCPGSLIKMGEDKKAYMKYPKDCWGCSSCIKECKFEAIALYLGADMGGMGSKMSVISKGDFLNWNIDKTDGSRETIVINKKESNKY
>HCW54786.1
MSIMINKDKCIGCKKCLDVCPGSLIKYDLENKKSYMKYPKDCWGCCSCIKECPSDAISLFLGADIGGSGSRMTVKLSESNAVWKISKSNKEEVIININRKDSNKY
>HCW70424.1
MSIAIDKQKCIGCGRCRNVCPGSLIKLDSDNRAYIKYPKDCWGCTSCIKECPAYAISFYLGADIGGMGSLVHTEKKGDILSWIIDKPEGETIKIDINQKESNKY
>HCX12657.1
MPTFVYMTRCDGCGHCVDICPSDIMHIDKKYRRALNIEPNMCWECYSCVKACPQNAIDVRGYADFAPLGHSVRVIRDEEKGTIAWKVKFRDGREKNFLSPITTKPWGSAIPNFRNEPEPSQADRDSELLSFEPESIRLDDGGLHTLESNGLKLVEGVYY
>HCX33868.1
MPTFVRTEKCDGCKGQDKTACAYICPHDLMKLDKDGSETGHPMRAFNQEPDQCWECYSCXYICPHDLMKLDKDGSETGHPMRAFNQEPDQCWECYSCVKICPQGAIEARHYADIVPLGGSVQPMRGSDSIMWTIKFRNGTIKRFKFPIRTTPEGSIDAFGGKPLPKLADLEKAGFFTRDVMGGFRAGNPAELIRK
>HCX70990.1
MTVKVNSQRCTGCPGYVEPPCVECCPGDLLLINDQGQSEIRNAAECWDCMACIKACPNGALETQLPFMLAGLGASLRPQLYKDKIRWICKDAQGRIEEFEIPRVIESAER
>HCX89230.1
MPSYVISEKCDGCKGQDKTACMHICPNDLMVLNKDTMKAYNQEPTYCWECYCCVKICPQQAMDVRGYADFMPLGAASTPLRGSEDIMWTITFRDGRIKRFKYPTRTTPEGSIKPLEGFSEAKVADLANQFLLGEPDIMGVKELPTKK
>HCX97834.1
MPTFVYMTRCDGCGHCVDICPSDIMHIDKKYRRALNIEPNMCWECYSCVKACPQNAIDVRGYADFAPLGHSVRVIRDEEKGTIAWKVKFRDGREKNFLSPITTKPWGSAIPNFRNEPEPSQADRDSELLSFEPESIRLDDGGLHTLESNGLKLVEGVYY
>HCY12813.1
MPTFVYMTKCDGCGHCVDICPSDIMHIDKTYRRALNIEPNMCWECYSCVKACPQNAIDVRGYADFAPLGHSVRVLREEEKGTISWKIKFRDGREKDFISPITTEPWGEKIPRLAELAEPTQEDVDSQLLCFEPDALNIERGLPVIDKSKFKQGVYY
>HCY34354.1
MSIAINAKQCVGCGKCSMVCPGSLIHMNADGKAFIKYPKDCWGCTSCLKECAVHAIRFYLGADMGGMGSLVHTEKEGDVLRWIIDHPDGKTSEIRIHTKQSNQY
>HCY87429.1
MPSFVITEKCDGCKGGDKTACMYICPNDLMVLDANEMKAYNQEPDQCWECYSCVKICPSQAIEVRGYSDFVPMGASVQPMMGTEDIMWTCKFRNGVVKRFKFPIRTTPEGEANSYDDLKGKDLSSGLLSTEEADGYELVAPTELA
>HCZ12752.1
MPPYVVKEKCDGCKGKEEPLCEQICIGDLMTLDAETGKAYCRSLRDCWDCMSCTKLCPKGAIEQRIPYQLGYHGAKLIPMMGTDSITWTCVDINGKVERFAYRTRNRK
>HCZ43362.1
MPTFVDPSKCDGCKGGEKTACMYICPNDLMILDPQEMKAYNQEPDACWECYSCVKICPQGAITARPYADFAPMGGTCIPMRSADSIMWTVQFRNGSVKRFKFPIRTTPEGSIKPFEGKPEGANLDDELLFTEEKLATPIEVLGKKFEVTEADKVFTAMEQGR
>HCZ43567.1
MPPRIDPNKCNGCGGKPETACEMVCPGDLMMLDPETGKARCRATGECWDCMSCIKVCPTGALQTRMPYQLGYYKASLRPIMGKDCITWKCRDIDGNEYTYKYVNRIRH
>HDH00235.1
MPSFVIAEKCDGCKAQDKTACQYICPNDLMALNRDLMKAYNQEPDQCWECYNCVKICPTQAIEVRGYADFVPLGASVIPLRGTDAIMWTVKFRNGTLKRFKFPIRTTAEDSIDPYAGKPEADMSKIKQPGFFNYEARKE
>HDH02118.1
MPSYVITEKCDGCKGQERTACMYICPNDLMKLDRDRMKAWNQEPDQCWECYNCVKICPQQGIEIRGYQDFNPLGGNVIPLRGTDAIMWTVKFRNGTLKRFKFPIRTTAEGSVDPYAGKPEADLSKIKEPGHFTQQGAGVTLPTIK
>HDH12793.1
MPSFVIAEKCDGCKAQDKTACQYICPNDLMALNRDLMKAYNQEPDQCWECYNCVKICPQQAIEVRGYADFVPLDANVIPMRGTDAIMWTVKFRNGVLKRFKFPIRTTAEDSIDPYAGKPEADFSKIKGSGFFNYEAKTE
>HDH15783.1
MPTYVRTEKCDGCKGQDRTACMYICPHDLMRLDKDGSETGHAMKAYNQEPEQCWECYSCIKICPQNAIECRSYADITPLGGMVQPLRGSDAIMWTIKFRNGNMKRFKFPIRTTAEGSTDPFAGLPEPVDAEIGDHSTLFTKGTHSCDMSQFNAS
>HDH34962.1
MPSFVIAEKCDGCKAQDKTACQYICPNDLMALDRDLMKAFNQEPDQCWECYNCVKICPQQAIEVRGYADFVPLHGSVIPMRGTDSIMWTVKFRNGTLKRFKFPIRTTEEDSINPYDGKPEADMSKVKESGFFNTPARAE
>HDH51284.1
MPSFVIAEKCDGCKAQDKTACQYICPNDLMALNRDLMKAYNQEPDQCWECYNCVKICPTQAIEVRGYADFVPLGASVIPLRGTDAIMWTVKFRNGTLKRFKFPIRTTAEDSIDPYAGKPEADMSKIKQPGFFNYEARKE
>HDH98870.1
MPSYVIEEKCDGCKGGEKTACMYICPNDLMVLNPDAMKAYNQEPDQCWECYNCVKICPQGAIEVRHYADICPMGGYVQPMRSSDSIMWTVKFRNGNIKRFKFPIRTTPEGSIKPYEGKPEPGPIDDGLLFTMSGQTLRTP
>HDI59741.1
MPSFVIEEKCDGCKGGDKTACMYICPNDLMVLDVDRMKAYNSEPDMCWECYNCVKICPTQAIEVRGYADFTPLGASVQPMRGTEDIMWTVKFRGGTIKRFKFPIRTTPEGSAKPDGGFGVGPGTLNDQLLFTEPASLKDDKLWTLGD
>HDJ86467.1
MPTFVRTDKCDGCKGQDKTACMYICPHDLMLLDKDGSKTGHAMRAFNQEPEQCWECYSCVKICPQQAIECRHYADIVPLGASVQPLRGTDSIMWTIKFRNG
>HDK03610.1
MPTFVRTDKCDGCKGQDKTACMYICPHDLMLLDKDGSKTGHAMRAFNQEPEQCWECYSCVKICPQQAIECRHYADIVPLGASVQPLRGTDSIMWTIKFRNGTMKRFKFPIRTTPEGSADPTVGKGKPDGSEIGKPDVLFDHDPHACDMSQFVNG
>HDK38047.1
MPTFVRTDKCDGCKGQDKTACMYICPHDLMKLDMDGSATGHAMKSYNQEPDQCWECYSCIKICPQNAIEARPYADIVPLGASVQPLRGTDSIMWTIKFRNGTMKRFKFPIRTTPEGSIDPYGNKPEADIAKIGDAGFFNHMEQNGYRAGDPSELICK
>HDK41590.1
MPSFVIAEKCDGCKAQDKTACQYICPNDLMALNRDLMKAYNQEPDQCWECYNCVKICPTQAIEVRGYADFVPLGASVIPLRGTDAIMWTVKFRNGTLKRFKFPIRTTAEDSIDPYAGKPEADMSKIKQPGFFNYEARKE
>HDK44166.1
MPSYVDPEKCDGCKGGDKTACMYICPNDLMVLNTEEMKAYNQEPDACWECYSCVKICPQGAIAVRGYDDFVPMGGQVVPLRSSDSIMWTIKFRNGNIKRFKFPIRTTAEGSANEYPGQKGDNLDDCKLFLEGELKSPTKLA
>HDK81546.1
MPSFVIAEKCDGCKAQDKTACQYICPNDLMALNRDLMKAYNQEPDQCWECYNCVKICPTQAIEVRGYADFVPLGASVIPLRGTDAIMWTVKFRNGTLKRFKFPIRTTAEDSIDPYAGKPEADMSKIKQPGFFNYEARKE
>HDL03979.1
MPSFVNPEKCDGCKALDKTACQHICPNDLMVLDKDKMKAYNREPEMCWECYNCVKICPTQAVEIRGYADFVPMNASVTPLRSTDSIMWTVKFRNGILKRFKFPIRTTEEGKAQPAGGFETAHGDLNDHILAQEPEALKLSEVYTIK
>HDL98293.1
MPSYVDPEKCDGCKGGDKTACMYICPNDLMVLNTEEMKAYNQEPDACWECYSCVKICPQGAIAVRGYDDFVPMGGQVVPLRSSDSIMWTIKFRNGNIKRFKFPIRTTAEGSANEYPGQKGDNLDDCKLFLEGELKSPTKLA
>HDM76189.1
MPSYVIYEKCDGCKGQDKTACMYICPNDLMVLDKEAMKAYNREPEYCWECYNCVKICPQQAIDVRGYADFVPMGASVIPLRGSEDIMWTIKFRNGMVKRFKFPIRTTPEGTADPWAIMGSKKDDFDGEYLYSEPESLLLDELPSK
>HDN00515.1
MPSYVIEEKCDGCKGGDKTACMYICPNDLMVLNPDAMKAYNQEPDQCWECYNCVKICPQGAIEVRHYADIAPMGGYVQPMRSSDSIMWTVKFRNGNIKRFKFPIRTTPEGSIKPYEGKPEPGSIDDGLLFTMAGQTLQTP
>HDN27556.1
MPTFVRTDKCDGCKGQDKTACMYICPHDLMMLDKDGSVTGHAMKAYNQEPEQCWECYSCVKICPQQAIECRHYADIVPLGASVQPLRGSDSIVWTIKFRNGNTKRFKFPIRTTPEGSIDPYGNKPSVNMDDIGNPGLFTLPGTELKGDKSQLIRL
>HDO21658.1
MPSYVLTEKCDGCKGQERTACMYICPNDLMKLDRDRMKAWNQEPNQCWECYNCVKICPQQAVEVRGYTDFNPLGANVIPLRGSDAIMWTIKFRDGRLKRFKFAIRKTAEGSIDPYGNKPEPDYSKIKDSGFFTHQGRGDTMPVPSK
>HDO30107.1
MPSYVDPEKCDGCKGGDKTACMYICPNDLMVLNTEEMKAYNQEPDACWECYSCVKICPQGAIAVRGYDDFVPMGGQVVPLRSSDSIMWTIKFRNGNIKRFKFPIRTTAEGSANEYPGQKGDNLDDCKLFLEGELKSPTKLA
>HDO34930.1
MPSYVLTEKCDGCKGQERTACMYICPNDLMKLDRDRMKAWNQEPNQCWECYNCVKICPQQAVEVRGYTDFNPLGANVIPLRGSDAIMWTIKFRDGRLKRFKFAIRKTAEGSIDPYGNKPEPDYSKIKDSGFFTHQGRGDTMPVPSK
>HDO35421.1
MPSFVIAEKCDGCKAQDKTACQYICPNDLMALNRDLMKAFNQEPDQCWECYNCVKICPQQAIEVRGYADFVPLDASVIPMRGTDSIMWTVKFRNGVLKRFKFPIRTTAEDSIDPYAGKPEADFSKIKGPGFFNVDARTE
>HDO36596.1
MPSFVMTEKCDGCKGQDKTACMYICPNDLMMLDKERMKAYNQEPTYCWECYCCVKICPQQAMDVRGYQDFMPLGAASTPLRGTEDIMWTITYRDGRIKRFKYATRTTPEGSIKALEGFPEAKVEDLNNQLLFSEPDMLGVKELPTKK
>HDO52779.1
MPTFVHTEKCDGCKGGEVTACMYICPNDLMKLDTDRMKAFNQEPDQCWECQCCVKACPQQAIEVRAFQDWVPMGGAAIPLRTDNAIMWTIKFRDGEVKRFKFPVRTTPVGSIDPYGNQPEPGDLNDQLLFTESGMELPVPSN
>HDQ40949.1
MPTFVNPEKCDGCKGGEKTACMYICPNDLMILDPQEMKAFNQEPDACWECYSCVKICPQGAIEARPYADFAPMGGSSIPLRSGDSIMWTIKFRNGNIKRFKFPIRTTAEGSINPYEGKPAPGDLENELLFTETELKKPAEVLNKKVEFGNADYTQCWIEPACGA
>HDR15922.1
MPSYVIVDKCDGCKGQDKTACMYICPNDLMVLDKDTMKAYNRDPSMCWECQCCVKICPQQAMDVRGYADFIPLGASCTPLRGSEDIMWTVKFRDGSIKRFKFPIRTNAEGTAEPLGGYPAHDDLNNPALATEPASLGLDAVPALK
>HDS00628.1
MPSYVIPEKCDGCKALDKTACQHICPNDLMVLNKDIMKAYNREPEMCWECYNCVKICPTQAIEVRGYADFVPMGATVTPMRSSDSILWTVKFRNGMLKRFKFPIRTTSEGTAEPEGGYSTEPDLNSEVLFTEPDSIGMDQMWTK
>HDW51154.1
MPAFVIAEKCDGCKGQDKTACMYICPNDLMVLDKERMKSYQRDPQLCWECLCCAKICPQQAIDVRGYADFVPMGSQCVPLRGSQDIMWTIKFRDGEVKRFKFPIRTTPEGGAVPDGGYGPGSKANDINDQYLFTEPESAGFDLATLSLK
>HDW51661.1
MPPYVLPDRCDGCKNEPDPLCVSVCPGNLFTIDAATSKAYCRDPGECWDCMTCTIYCPTQAIVTQVQYQLAPIPARLVPKLEGHSITWTLTDCKGKVYRMRTWF
>HDW82418.1
MPSFVINEKCDGCKGQDKTACMYICPNDLMFLDKERMKAYNQEPTYCWECYCCVKICPQQAMDVRGYADFMPLGAASTPLRGTEDIMWTITFRDGRIKRFKYPTRTTPEGSIKALEGFPEAKVEDLANQLLLGEPDIMGVKELPTKKK
>HDW92032.1
MPSFVMNEKCDGCKGQDKTACMYICPNDLMILDKERMKAYNQEPEQCWECYNCVKICPQQAIEVRTYADFAPLGASTIPMRGTDSIMWTIKFRNGVIKRFKFPIRLTPEGSINPYAGKPEPNYDDIKKPGLFTQTADQLVVK
>HDY12440.1
MPPYVIPEKCDACQGEEEPLCVQVCPGDLMMVDPASNKAICREPGDCWDCMICVKSCTRQAVQTVIQYQLAPVPAKLIPLIRPDAITWTLVDCHGRIERFVMKTLTGEEEEEV
>HDY12443.1
MPTYVIAEKCDGCKGQDKTACMYICPNDLMVLDKERMKAYNRNPWYCWECLCCGKICPQQAIELRGYADFVPLGASCTPLRGSEDIMWTIKFRDGEIKRFKFPIRTTPEGSAQPDGGYGVGADDINSLNLFTEPASLGTEVPTIKK
>HDY67287.1
MSIFIDNNVCNGCGKLKETLCERICPGDLLSRNKLHKAEICSQADCWTCGACVKVCPVQAIDLKLPSQIIKSNTSLKARCKKQHTIWEIVNGNGVKEEFVIPARNEKGE
>HDY74770.1
MTVKIDLKRCNGCKNLDAPRCEKLCPGDLMTLNPETGKAYIRSAADCWDCMVCVKACPMLAIETKLPYTLAYYGASLKPKAGKDKITWILKNSDGTVETFEIETRF
>HDZ03351.1
MPSFVIAEKCDGCKAQDKTACQYICPNDLMALNRDLMKAYNQEPDQCWECYNCVKICPQQAIEVRGYADFVPLDANVIPMRGTDAIMWTVKFRNGVLKRFKFPIRTTAEDSIDPYAGKPEADFSKIKGSGFFNYEAKTE
>HDZ59738.1
MPSFVMTEKCDGCKGQEKTACMYICPHDLMVLDTERMKAHNQEPEQCWECYNCVKICPQQAIEVRSYADFAPLGAAVIPLRATDAIMWTVKFRNGILKRYKFPIRLVPEGSVDPYAGTPEPNFDEISKPGFFNLSLS
>HDZ62584.1
MPSFVIAEKCDGCKAQDKTACQYICPNDLMALNRDLMKAYNQEPDQCWECYNCVKICPTQAIEVRGYADFVPLGASVIPLRGTDSIMWTVKFRNGVLKRFKFPIRTTVEDSIDPYAGKPDADMSKIKQPGFFNTEARTE
>HDZ78122.1
MPTYVRTEKCDGCKGQDRTACMYICPHDLMRLDKDGSETGHAMKAYNQEPEQCWECYSC
>HDZ78329.1
MPTFVYMTRCDGCGQCVDICPSDIMHIDKSLRRAYNIEPNMCWECYSCVKACPHQAIDVRGYADFAPLGHSVRVIRDEERGTIAWKVIFRDGREKNFLSPITTKPWGQEIPELAKLPEPGKEMRDGPLLCYEPEYIRLDDGDLHTLESNGLKFKEGVYY
>HDZ78851.1
KDGSETGHAMKAYNQEPEQCWECYSCIKICPQNAIECRSYADITPLGGMVQPLRGSDAIMWTIKFRNGNMKRFKFPIRTTAEGSTDPFAGLPEPVDAEIGDHSTLFTKGTHSCDMSQFNAS
>HDZ84034.1
MPSFVIAEKCDGCKAQDKTACQYICPNDLMALDRDLMKAFNQEPDQCWECYNCVKICPQQAIEVRGYADFVPLHGSVIPMRGTDSIMWTVKFRNGTLKRFKFPIRTTEEDSINPYDGKPEADMSKVKESGFFNTPARAE
>HDZ91217.1
MPPIFDDNACSGCGLCDSICPADAIYLRSDDDREIPYLKYPDECWHCGSCRQDCPEGAISIQFPPDMLNI
>HDZ91807.1
MPSFVIAEKCDGCKGQDKTACMYICPNDLMFLDMEKMKAYNRDPSMCWECQCCVKICPQQAMDVRGYSDFIPLGASCVPLRGSEDIMWTVKFRDGSLKRFKFPIRTTEEGSADPLGGFATHDDLNSQALATEPESLGLDAVPTV
>HEA65842.1
MPSFVIDEKCDGCKGGDKTACMYICPNDLMVLEANTMKAYNQEPDQCWECFSCVKICPTQAIEVRGYSDFVPLGSSIMPMLGTEDVMWTCKFRNGNIKRFKFPIRTTPEGTANAYQDLKGKDLESGLLSTEEADGYEIPKPAATV
>HEB54908.1
MPTFVRTEKCDGCKGQDRTACMYICPHDLMKLDKDGSETGHAMKSYNQEPEQCWECYSCVKICPQNAIEARHYADVVPLGGSVQPLRGTDSIMWTIKFRNGVMKRFKFPIRTTAEGSIDPYAGKPEADMSKISEPGFFNHNEQNGYRAGDPSELICK
>HEB55251.1
MPTFVRTEKCDGCKGQDKTACMYICPHDLMKLDKDGSDTGHAMKAYNQEPEQCWECYSCVKICPQQAIECRHYADVVPLGGSVQPLRGTDSIMWTIKFRNGVMKRFKFPIRTTPEGSIDPYAGKPEADMSKIADTGFFETCNGYRAGDPSELICK
>HEB71375.1
MPTFVIAEKCDGCKGQDKTACMYICPHDLMYLDKDKMKAQNQEPDQCWECYSCVKICPQQAIEARPYADFVPMGGTSIPMRSSDSIMWTIKFRDGKLKRFKFPIRTTPEGSIKAYEGKPDPSDTDLSSHNLFTEPGVELPKIS
>HEB74972.1
MPSYVITEKCDGCKGQERTACMYICPNDLMKLDRDRMKAWNQEPDQCWECYNCVKICPQQAIEVRGYQDFNPLGGNVIPLRGTDAIMWTIKFRNGTLKRFKFPIRTTAEGSIDPYAGKPEADISRIKEPGHFTQQGAGVTMPTIK
>HEB85342.1
MPSYVNPDKCDGCKALDKTACQHICPNDLMVLDNETMKAFNREPELCWECYNCVKICPVQAVEVRGYADFVPLGASVTPMRGSDSIMWTVKFRNGNIKRFKFPIRTTEEGAAVPAGGFAEGDDDLNSTKLFTEPESIQADFFTHK
>HEB86658.1
MPTFVRTEKCDGCKGQDKTACMYICPHDLMKLDKDGSETGHAMKAFNQEPEQCWECYSCVKICPQQAIECRHYADIVPLGGSVQPLRGTDSIMWTIKFRNGVMKRFKFPIRTTPEGSIDPYAGKPEADMSKIEDTGFFVTCNGYRAGNPSELICK
>HEB95395.1
MPTFVRTEKCDGCKGQDKTACMYICPHDLMKLDMDGSETGHAMKSFNQEPDQCWECYSCIKICPQQAIEARPYADIVPLGASVQPLRGTDSIMWTIKFRNGTMKRFKFPIRTTPEGSIDPYGGKPEADISKISEPGYFVQSNGYRAGDPSELIRK
>HEB98427.1
MPTYVRTEKCDGCKGQDKTACMYICPHDLMKLDKDGSLTGHAMKSFNQEPDQCWECYSCVKICPQQAIEARHYADIVPLGGSVQPLRGTDSIMWTIKFRNGTLKRFKFPIRTTPEGSIQPYAGKPEADMSKIEEPGFFCQENGYRAGDRSELIRA
>HEC06813.1
MPTFVRTDKCDGCKGQDKTACMYICPHDLMKLDMDGSATGHAMKSYNQEPDQCWECYSCIKICPQNAIEARPYADIVPLGASVQPLRGTDSIMWTIKFRNGTMKRFKFPIRTTPEGSIDPYGNKPAADLAKISEAGFFNHMEQNGFRAGDPSELICK
>HEC12090.1
MPTFVRTDKCDGCKGQDKTACMYICPHDLMMLDRDGSETGHAMKAYNQEPEQCWECYSCIKICPQNAIEARPYADIVPLGASVQPLRGTDSIMWTIKFRNGTKKRFKFPIRTTPEGSIDPYGGKPEADMSKIAEPGFFNGGLCECDRSELICA
>HEC19718.1
MPTFVYMTRCDGCGECVDICPSDIMHIDKTLRRAYNIEPNMCWECYSCVKACPHQAIDVRGYADFAPLGHSVRVIRDEEKGTIAWRIKFRNGKKDMDLLAPITTKPWGKHYPNLASVAAPSQEMRNSELLFNEPKYIRMDEGGLHTLESNGLNMKEGVYY
>HEC24906.1
MPSFVIAEKCDGCKGRDKTACQYICPNDLMVLNKDMMKAYNQEPDQCWECYNCVKICPQSAVEIRAYQDFAPMGASVIPMRGSDSIMWTIKYRNGKIKRFKFPIRTTPEGGIDPYQGIPEVINEDLKSEILCDEIGQTLIVPKK
>HEC26984.1
MPTYVRTEKCDGCKGQDRTACMYICPHDLMRLDKDGSETGHAMRAYNQEPEQCWECYSCIKICPQNAIECRSYADVTPLGGMVQPLRGSDAIMWTIKFRNGNMKRFKFPIRTTAEGSTEPYAGLPEPVDAEIGDHSTLFTKGTHSCDMSQFNAS
>HEC27915.1
MPTFVYMTRCDGCGQCVDICPSDIMHIDKSLRRAYNIEPNMCWECYSCVKACPHQAIDVRGYADFAPLGHSVRVIRDEERGTIAWKVIFRDGREKNFLSPITTKPWGQEIPELAKLPEPGKEMRDGPLLCYEPEYIRLDDGDIHTLESNGLKLKEGVYY
>HEC41714.1
MPSFVITEKCDGCKALDRTACQYICPNDLMVLDRESSKAINRAPDMCWECYNCVKICPTQAIEVRGYADFMPLGGVVQPLRSSDAIMWTVKFRDGQIKRFKFPTRTTPEGSAVPDAGFETSSDDLKSPLLRTEPASTGMDDLEKI
>HEC67694.1
MPSFVIVEKCDGCQSAPRTACQYICPNDLMVLDREKMKAYNQEPEMCWECYSCVKICPQQAIEVRGYVDFVPLGATVFPMRGTDSIMWTVKFRNGLIKRFKFPIRTTPEGSIDVYAGFPPADRSKLGDNTLFSEPDTLDGLELATPKK
>HEC83876.1
MPTFVRTEKCDGCKGQDKTACMYICPHDLMMLDKDGSETGHAMKAYNQEPEQCWECYSCVKICPQQAIEVRHYADIVPLGASVQPMRGSDSVVWTIKFRNGNTKRFKFPIRTTPEGSIDPYANKPKSNMDDIDKPGFFTTDTEFPGDRSQLIRL
>HEC91359.1
MPTFVHTEKCDGCKGGDVTVCMYICPHDLMALDTERMKAYNQEPDQCWECMSCVKACPQQAIEVRSYADFVPMGGAVIPLRTDEAIMWTIKFRDGELKRFKFPVRTTPVGSIDPYGGKPEAGDINSQLLFTEVGQDMPTIS
>HEC96812.1
MPSYVITEKCDGCKGQERTACMYICPNDLMKLDRDRMKAWNQEPDQCWECYNCVKICPQQAIEVRGYQDFNPLGGNVIPLRGTDAIMWTVKFRNGTLKRFKFPIRTTAEGSVDPYGGKPEADISKIKEPGHFTQQGAGVTLPTIK
>HEC99796.1
MPSFVIPEKCDGCKGGEKTACMYVCPNDLMVLNTDEMKAYNQEPDACWECFSCVKICPQGAIEVRSYSDIVPLGGSVVPMRASDSIMWTIKFRNGNLKRFKFPIRTTPEGSIKPFEGKPEPAAADLDNELLFTEIGKTLPTP
>HED12177.1
MPTYVRTDKCDGCKGQDKTACMYICPHDLMRLDKDGSETGWAMKAYNQEPEQCWECYSCVKICPQQAIECRAYADVVPLGGQVQPLRGSESIMWTIKFRNGNMKRFKFPIRTTPEGSIDPYNNLPDVSMDEIGDHSTLFTKRTHVCDMNQFAVNR
>HED17448.1
MPTFVRTDKCDGCKGQDKTACMYICPHDLMKLDMDGSETGHAMKAFNQEPEQCWECYSCIKICPQQAIECRAYADIVPLGGSVQPLRGTDSIMWTIKFRNGNMKRFKFPIRTTPEGSADPTAGFSDPDKSRLDDGGHYFNEDVHSTDMSQFVSS
>HED35025.1
MPTFVRTEKCDGCKGQDKTACMYICPHDLMKLDKDGSDTGHAMKSYNQEPEQCWECYSCVKICPQNAIECRHYADVVPLGGSVQPLRGTDSIMWTIKFRNGTMKRFKFPIRTTPEGSIDPYAGKPEADMAKIEEPGFFNHDEQKGYRSGNPEELICK
>HED52146.1
MPTFVRTDKCDGCKGQDKTACMYICPHDLMKLDKDGSETGHAMKAFNQEPEQCWECYSCVKICPQQAIEARHYADIVPLGGSVQPLRGTDSIMWTIKFRNGTMKRFKFPIRTTPEGSIDPYAGKPSADMSKIEENGFFNHNEQNGYREGDRSELINL
>HEH35837.1
MPSFVNPEKCDGCKALERTACEYICPNDLMVLDKEKMKAYNREPDMCWECYSCVKMCPQGAIDVRGYVDYAPLGASCVPMRGTSDIMWTIKYRNGKVLRFKFPIRTTPWGSIKPFDGFPEPTMDMLNTELLSGEPEILGLKELYKPKLKK
>HEL75850.1
MPPLVDPTRCDGCPHEAEPPCVLVCPGDLMILDAERKKAYCREEADCWDCMTCVKACPRQALRIRLSYQLADAAASLIPEVTGDHITWTLVDCRGQVERFTIRTLNPEPKGHT
>HEN50911.1
MPSYVNPEKCDGCKGGDRTVCMYICPNDLMILDPEAMKAYNQEPDQCWECYSCVKSCPQGAISVRHYADFAPLHGTCQPMRGTTDIMWTIKFRNGVVLRFKYPIRTTPEGSADPTLGGKEPDPAKINTNQLFTEAVDGVEPKKPEAVLNKVFPCINKTMTI
>HER00025.1
MPSYVIPEKCDGCKALDKTACQHICPNDLMVLNKDIMKAYNREPEMCWECYNCVKICPTQAIEVRGYADFVPMGATVTPMRSSDSILWTVKFRNGMLKRFKFPIRTTSEGTAEPEGGYSTEPDLNSEVLFTEPDSIGMDQMWTK
>HER08049.1
MPSFVITGKCDGCKSQDRTACQYICPNDLMVLDLLTNKAYNRAVDMCWECYSCVKICPTQAIEVRGYADFMPAGAVVQPLRSTDAIMWAVRFRNNTMRRFKFPIRTTPEGSIEPDAGFPTASDDLNDPGLRTEPDSLRR
>HER27222.1
MPTFVHTDKCDGCKGGDVTACMYICPNDLMKLDTERMKAFNQEPEQCWECQCCVKACPQQAIEVRAYADVVPMGGACIPLRTDQAIMWTIKFRDGEVKRFKFPVRTTAVGSIDPYGNKPAPGNLTDNLLFTEAGATLPTI
>HES61639.1
MPTFVYSSQCKGCGKCVDICPADNMQFNPKVRRAYNADPVSCAECMNCVKYCPEHAVDVRPYSDFAPLGARVGVVRDTKKNIIYWRIMFRDGTVYDFASPIRTTPWGSARGAQDIPERTDLDSELLALEDKPEYLGFKELPRPKQPARIVGSIIKAKSGAGK
>HET20648.1
MPSFVNPEKCDGCKALERTACEYICPNDLMTLDKEKMKAYNREPDMCWECYSCVKMCPQGAIDVRGYVDYSPLGGSCVPMRGTSDIMWTVKYRNGKVLRFKFAIRSTPWGSINPFEGFPEPTEEALKXQLLAGEPSILGXNELXQVKKKA
>HET98082.1
MPSYVDPSKCDGCKGGDKTACMYICPNDLMVLNKDEMKAYNQEPDACWECYSCVKICPQGAIFVRGYNDFVPMGGQVHPMRSSDSIMWTVKFRNGNMKRFKFPIRTTAEGAANAYLDGKGDNLDDEKLLLEKDLPQPTMLAK
>HEU42494.1
MPTFVYMTRCDGCGHCVDICPSDIMHIDKTYRRAYNIEPNMCWECYSCVKACPQHAIDVRGYADFAPLGHSVRVHRDEQKGTIAWRIKFRNGTEKNFLSPITTKPWGQAIPKLAEAPPPSKEMRDSQLLYNEPKYIRLDDGGLRTLKDAGLKLKKGVYY
>HEU62119.1
MPTYVDMTRCDGCGECVDICPSDIMHIDKVYRRSYNIEPNFCWECYSCVKHCPQHAIDVRGYSDFAPLGHKVRVLRETEKGMIYWKIRYRDGREKEFEFPIRTTPWGSIKSAGEYEAPDLKALSSPMLAHEPEALHIDALPTLPREKKA
>HEV11311.1
MPTFVYSSQCKGCGKCVDICPADNMQFNPKVRRAYNADPVSCAECLNCVKYCPEHAVDVRPYSEFAPLGARVGVVRDTKKNIIYWRIVFRDGTVYDFASPIRTTPWGSARGALDIPERGDLDSELLALEDKPEYLGFKELPRPKQPARIVGSIIKAKVAVGR
>HEV65673.1
MPSYVIPARCTGCGDCVNICPSHIMQFTKTGVFGRKAVNIEPESCWECYNCVKHCPQGAVQIRGYADFTPLGGAVEVYRDEETNRVYWTIRYRNGTVKHFVFPIRTTPWGSIKPPHETPEPPKDMLRTPYLSFEHEKLGGNKLGVELPRIKVPEMVKVEVRG
>HFC93330.1
MPTFVYMTRCDGCGHCVDICPSDIMHIDKVTRRAYNLEPNMCWECYSCVKACPHHAIDVRGYADFAPLGHGVRVVRDEEKGTIAWRIKFRNGKKDMELLAPITTKPWGKHYPDLASEDAPSDTMRNSELLFNEPKYIRLDKDGKDSLHTLESNGQKLKEGVYY
>HFC98552.1
MPSYVNPEKCDGCKGGDRTVCMYICPNDLMILDTENMKAYNQEPDQCWECYSCVKSCPQGAISVRHYSDFSPLGASCQPMRGTTDIMWTIKFRNGVVKRFKFPIRTTPEGSADPTLGKPDPDLSALGDNRLFTEIADGVTPATPENPVAIKFAG
>HFD81263.1
MPTFVRTDKCDGCKGQDKTACMYICPHDLMKLDKDGSETGHEMRAFNQEPDQCWECYSCVKICPQQAIEARHYADIVPLGGSVQPLRGTDSIMWTIKFRNGTMKRFKFPIRTTPEGSIDPYAGKPAADMAKIEEPGFFCQENGYRAGDRSELINL
>HFH11199.1
MPSYVILEKCDGCKGQDKTACQYICPNDLMVLNKDTMKAYNRAPEMCWECYNCVKICPQQAVDVRGYADFVPMGASVVPLRSSDSIMWTVKFRNGQIKRFKFPIRTTPEGSAVPDGGWETGSDDLKSPVLFTEPASLWLKEVPMLKK
>HFH11231.1
MPPKVDKEKCDGCKAQQEPLCEQVCPGDLMTLGEDKKAYCRMPRDCWDCMSCTKACPVGAIETRIPYQLGYHLAKLIPMMGTNTITWTCIDINGKVERFRYVNRGRLD
>HFI03466.1
MPSYVMPEKCDGCKALDKTACQYICPNDLMVLNKEIMKAYNREPEMCWECYNCVKICPTQAIEVRGYADFVPMGANVVPMRSSDSILWTVKFRNGMIKRFKFPIRSTPEGTAKPEGGYASGSDDLKSPMLCTEPDSTGMAEVFTMKKA
>HFI73704.1
MPSFVLVEKCDGCKALDKTACQYICPNDLMVLNKDTVKAYNREPEMCWECYNCVKICPTQAIEIRGYADFVPLGGQVTPMRSTDSIMWTVKFRNGELKRFKFPIRTTPEGSAVPDGGWETSNDDLSSPYLFTEPASLKMDDIFKK
>HFK15492.1
MPTFVYMTRCDGCGHCVDICPSDIMHIDKTYRRAYNIEPNMCWECYSCVKACPQHAIDVRGYADFAPLGHSVRVHRDEQKGTIAWRIKFRNGTEKNFLSPITTKPWGQAIPKLAEAPPPSKEMRDSQLLYNEPKYIRLDDGGLRTLKDAGLKLKKGVYY
>HFK96278.1
MPSYVILEKCDGCKGQDKTACMYICPNDLMVLDKEKMKAFNRAPEMCWECYNCVKICPQQAVDVRGYADFVPMGASVVPLRGSEDIMWTVKFRNGQVKRFKFPIRTTPEGQAKPWPDEWQTGSDDIKSPVLCTEPASTLAAQLPTLKK
>HFL64355.1
MPTFVRTEKCDGCKGQDKTACMYICPHDLMKLDKDGTYTGHAMKAFNQEPDQCWECYSCVKICPQGAIEARHYADIVPLGGSVQPMRGSDSIMWTIKFRNGVVKRFKFPIRTTAEGSIDPYGGKPMPKLSQLAETGSFTRDVMGGFRAGNPAELIRK
>HFP64521.1
MPPIIDKEICKSCGVCEDRCPLDVIYMNQEAQMPYIKYPEECWHCGSCRQECPEGAIQIRFPMRMLVSAGLAPY
>HFQ13183.1
MPTFVRTEKCDGCKGQDKTACMYICPHDLMKLDKDGSDTGHAMKAYNQEPEQCWECYSCVKICPQQAIEARHYADVVPLGGSVQPLRGTDSIMWTIKFRNGTMKRFKFPIRTTPEGSIDPYAGKPEADLSKIEDNGFFVQCNGYRAGDPSELICK
>HFQ80309.1
MPSYVDPSKCDGCKGGDKTACMYICPNDLMVLNAEEMRAYNQEPDACWECYSCVKICPQGAIAVRGYSDFVPLGGQVHPMRSSDSIMWTVKFRNGNVKRFKFPIRTTAEGAANAYEGSTGADLSNELLFNETALKTPDADKMAK
>HFT92427.1
MGILIDDNACHGCTRLPEARCVTACPGDLIGIRPEDRKAFMRVQADCWDCYACVKLCPVSAIEVILPYPIAGQGARLMPKMKRESIRWTLTLEDGSQEQFDAPTRVPEELLAEER
>HFW31610.1
MPSFVNPEKCDGCKALERTACEYICPNDLMTLDKEKMKAYNREPDMCWECYSCVKMCPQGAIDVRGYVDYSPLGGSCVPMRGTSDIMWTVKYRNGKVLRFKFAIRSTPWGSINPFEGFPEPTEEALKSQLLAGEPSILGLNELAQVKKKA
>HGD44645.1
MPTYVNPDKCDGCKALARTACQYICPNDLMILDMVKMKAYNQEPDMCWECFSCIKTCPKDAIEARGYADFVPLGAKVTPKRGTDSILWTVKFRNGKVLRFKFPIRTTPWDSIDPFQGFEPPSLEKLGAPELAGGHECKDPSKLTLKKKGA
>HGD96356.1
MPSYVIKEKCDGCKGQDKTACMYICPVDLMFLDKDGSLGHGEMKAFNRDPSLCWECYNCVKICPQQAIDVRGYADFIPMGASVTPLRGSEDIMWTVKFRNGTIKRFKFPIRTTPEGSAVPNGGFDEGSGDLKSPYLFTEPASLKIAALPTPKK
>HGE57018.1
MPSYVNPEKCDGCKALDKTACQYICPNDLMVLDKEKMKAFNRDVAMCWECYNCVKICPTQAIEIRGYADFVPMGAQVTPLRSTDSIMWTVKFRNGMLKRFKFPIRTTAEGSAVPDGGFESKGDINSPALFTEPASTGMAEVFTLNK
>HGE66111.1
MPSFVNPDKCDGCKALERTACEYICPNDLMTLDKEKMKAYNREPDMCWECYSCVKMCPQGAVDVRGYVDYSPLGGSCVPMRGTADIMWTIKYRNGKILRFKFPIRTTPWGSINPYEGFPEPTEEALKTQQLAGEPDILGLSEFPQVKKKA
>HGF00714.1
MPSYVILEKCDGCKGQDKTACQYICPNDLMVLNKETMKAYNRAPEMCWECYNCVKICPQQAIDVRGYADFVPLGASVVPLRSSDSIMWTVKFRNGEIKRFKFPIRTTPEGSAVPDGGWETGSDDLKSPVLFTEPGSLWLKEVPTLKK
>HGF03752.1
MPSWVNPEKCDGCKAQDKTACQYICPNDLMALNREIMKAYNQEPEYCWECYSCVKICPQQAIEVRGYADFVP
>HGF31382.1
MPSYVIVEKCDGCKGQDKTACMYICPNDLMVLDKQRMKAYNRDPKMCWECMCCVKICPQQAMAVRGYADFVPMGAQATPLRGSEDIMWTVKFRNGTLKRFKFPIRTTPEGKAVPDGGFKTDPKGDDLKSPILMGEPECLRVPALPTLKK
>HGF35512.1
MPSFVIVEKCDGCKALDKTACQYICPNDLMVLDPEKKKAYNQEPDQCWECYNCVKICPQQAIEVRHYADIMPLGSSTFPLRGTDNIMWTIKFRDQKTVKRFKFPTRTTPEGSIDPFKGKTMPSNLADLKKPGFFSGAARTE
>HGF56583.1
MPSYVITEKCDGCKAQDKTACQYICPHDLMTLDREKMKAYNQEPEQCWECYNCVKICPQQAIEVRGYSDFVPLGASTIPMRGSDSIMWTIKFRNGLTKRFKFPIRTTAEGSVDPYAG
>HGF85030.1
MPSFVITEKCDGCKGRDKTACQYICPNDLMVLNKDIMKAYNQEPDQCWECYSCVKICPQSAIEVRAYQDFAPMGASVIPMRGSDSIMWTVKFRNGKIKRFKFPIRTTPEGGIDPYQGIAEVNQGNLKDERLCDELG
>HGF87972.1
MPSFVNPEKCDGCKALERTACEYICPNDLMTLDKEKMKAYNREPDMCWECYSCVKMCPQGAIDVRGYVDYSPLGGSCVPMRGTSDIMWTVKYRNGKVLRFKFAIRSTPWGSINPFEGFPEPTEEALKTQLLAGEPSILGLNELAQVKKKA
>HGF89812.1
MSIKIDRKKCTGCGKCRNVCPGNLIYRDEDQKSFIRYPKDCWGCTACVKECDAGAIMYYLGADIGGRGTTLHTRQAGTLLHWVFRKPEGKEESITIDRKQSNKY
>HGG58796.1
MPTFVYMVRCDGCGDCVDICPSDIMHIDKVNRRAYNIEPNMCWECYSCVKACPHNAIDVRGYADFAPLGHSVRVRRDEEKGVIAWRIIFRNGKKDWDLLAPITTKPWGTAIPDLKAVPAPSDEMRNSELLYNEPKYIRLDDGGLRSVKDAGASFKAGVYY
>HGG59490.1
MPTYVRTDKCDGCKDLDQPACEHICPHDLMKLDADGSGTGHAMKAFNQEPEQCWECYACVKICPQNAIECRHYADICPMGGSVQPLRGDDSIIWTIRFRNGAMKRFKFPVRTTPEGSADPYGGEPAARLDDISDPAKLFTGGTHACDPSQFGVI
>HGG99015.1
MPSFVITEKCDGCKAQDKTACQYICPNDLMTLDREKMKAYNQEPEQCWECYNCVKICPQQAIEVRGYADFCPLGASVIPMRAQDSIMWTIKFRNGAIKRFKFPIRTTPEGYWNADNIYAGLPEPDYSKIKQPGYFNYEARKE
>HGH61133.1
MPSYVILEKCDGCKGQDKTACMYICPNDLMVLDKEKMKAFNRAPEMCWECYNCVKICPQQAIDVRGYADFVPMGASVVPLRGSEDIMWTVKFRSGMVKRFKFPIRTTPEGSAKPDGGFGEVTTDLASQCLYNEPDALRLKELPTIKK
>HGJ35540.1
MPSYVNPEKCDGCKGGDRTVCMYICPNDLMILDPEAMRAYNQEPDQCWECYSCVKSCPQGAISVRHYADFAPLHGTCQPMRGTTDIMWTIKFRNGVVIRFKYPIRTTPEGSADPTLGG
>HGM56101.1
MPSYVNPEKCDGCKGGDRTVCMYICPNDLMILDPEAMKAYNQEPDQCWECYSCVKSCPQGAISVRHYADFAPLHGTCQPMRGTSDIMWTIKFRNGVVVRFKFPIRTTPEGSADPTLGLGDPDPAKINTNQLFTEAIQGVEPKKPEAVVNKVFPCIDKKMTI
>HGO45012.1
MPSFVKVDKCDGCKALDKTACQHICPNDLMALNKEISKAYNLEPEMCWECYNCVKICPQDAIEVRGYADFVPMGANVIPMRSSDSIMWTVKFRSGQIKRFKFPIRTTPEGSAVPDGGFETGTDDLKSPVLFTEPASAGLDKIWTK
>HGO57490.1
MPTFVYMTRCDGCGHCVDICPSDIMHIDKTYRRAYNIEPNMCWECYSCVKACPQHAIDVRGYADFAPLGHSVRVHRDEQRGTIAWRIKFRNGTEKNFLS
>HGP67430.1
MPSFVMTEKCDGCKGQDKTACMYICPNDLMMLDKERMKGYNQEPQYCWECYCCVKICPQQAMDVRSYQDFAPMGAASTPLRGSEDIMWTITYRDGRIKRFKYPTRRTPEGSIKPFDGFPEANPADLNNQFLLGEPDIMGVKELCTIKK
>HGP69249.1
MPSYVITEKCDGCKGQDKTACMYICPNDLMVLDKEKMKAYNRDPQMCWECMCCVKICPQQAMDVRGYADFVPMGASATPLRGSEDIMWTVKFRDGSIKRFKFPTRTTPEGSADPLGGFGTHDDLNSQALATEPASLGLKEVPTKK
>HGQ79112.1
MPSFVNPDKCDGCKALERTACQYICPNDLMVLDKEKMKAYNREPDMCWECYSCVKMCPQGAIDVRGYVDYTPLGASCVPMRGTGDIMWTVKYRNGKVLRFKFPIRSTPWGSIKPFEGFPEPTMDALKTELLAGEPQILGLNELYKPKKKA
>HGS03056.1
MPSYVIVEKCDGCKALDKTACQYICPNDLMALDKAAMKAYNLEPEMCWECYNCVKICPNQAIEVRGYADFVPLGAQVTPMRSSDSILWTIKFRNGTLKRFKFPIRTTPEGTAVPNGGWDICGEDDLSSPYLYTEPASLGLTRLFTKTECAICGDESMNPQNP
>HGS06061.1
MPSFVIVEKCDGCKALDKTACQYICPNDLMVLNPESKKAYNQEPEQCWECFNCVKICPQQAIEVRHYADIMPLGSSTFPLRGSDSIMWTIKFRDQKTVKRFKFPIRTTPEGSIDVFKGKTLPTADDLKKPGFFTGAARTE
>HGT58660.1
MPSFVIQEKCDGCKGGEKTACMYICPNDLMVLDPVAMKAYNQEPDQCWECFSCVKICPTQAIEVRGYADFVPLGSSIMPMLGTEDIMWTCKFRNGLIKRFKFPIRTTPEGAANAYESLKGKDLESPLLATEEAENRAIPRPKELVK
>HGU16000.1
MPSYVNPEKCDGCKGGDKTVCMYICPNDLMILDPEAMKAYNQEPDQCWECYSCVKSCPQGAISVRHYADFAPLHGTCQPMRGTVDIMWTIKFRNGVIIRFKYPTRTTPEGSADPSVGKPDPDPALINTNQLFTQAAEGKEPAKPAAVVNKKFEVGALGKTMKIKTA
>HGU32469.1
MPSYVIAEKCDGCKGGDKTACMYICPNDLMVLDTTAMKAYNQEPDQCWECFSCVKICPNQAIEVRGYSDFVPLGSSIMPMMSSEDVMWTCKFRNGVIKRFKFPIRTTPEGEANAYPNLKGKDLDSPLLATEEADGYQIPKPALL
>HGU59815.1
MPSFVNPDKCDGCKALERTACEYICPNDLMTLDKEKMKAYNREPDMCWECYSCVKMCPQGAVDVRGYVDYSPLGGSCVPMRGTADIMWTIKYRNGKILRFKFPIRTTPWGSINPYEGFPEPTEEALKTQQLAGEPDILGLSEFPQVKKKA
>HGV09400.1
MPSFVIMEKCDGCKGQDKTACMHICPNDLMVLDKTTDPQNPKAYNRAPDYCWECYNCVKICPQQAIDVKGYADFVPMGASVVPLRGSEDIMWTVKFRNGTIKRFKFPIRTTPEGKAEPLAGWSTGTDDLKSNLLCTEPDSLGYELPTLKK
>HGV54647.1
MPSYVNPEKCDGCKGGDRTVCMYICPNDLMILDPEAMKAYNQEPDQCWECYSCVKSCPQGAISVRHYADFAPLHGTCQPMRGTSDIMWTIKFRNGVVVRFKFPIRTTPEGSADPTLGLGDPDPAKINTNQLFTEAIQGVEPKKPEAVVNKVFPCIDKKMTI
>HGV98703.1
MPSYVNPEKCDGCKGGDRTVCMYICPNNLMILDPEAMKAYNQEPEQCWECYSCVKSCPQGAISVRHYADFAPLNGTCQPMRGTTDIMWTIKFRNGVVVRFKFPIRTTPEGSADPTLGGKEPDPAKINTNQLFTEAVDGVEPKKPEAVLNKVFPCIQKTMTI
>HGX69375.1
MPSYVNPEKCDGCKALDKTACQYICPNDLMVLDKDKMKAYNRDVSMCWECYNCVKICPSQAVEIRGYADFVPMGAQVTPLRSTDSIMWTVKFRNGMLKRFKFPIRTTPEGSAVPDGGWTETKGDLNDPAVLFTEPASLDLPEVFTLKK
>HGY57924.1
MPSFVITEKCDGCKAGDKTACQYICPHDLMILDREKMKAYNQEPEQCWECFNCVKICPQQAIEVRGYSDFVPLGSQTIPMRSSDSIMWTIKFRNGLTKRFKFPIRTTVEGSVDPYAGTPEPDFSTLKSPGFFTGPARNE
>HGZ12323.1
MPSFVIVEKCDGCKALDRTACQYICPNDLMVLDRETMKAYNQEPDQCWECFNCVKICPQQAIEVRHYADIMPLGSSTFPLRGTDSIMWTIKFRDGKTVKRFKFPIRTTPEGSIEVFKGKTIPSDLSGLKKPGFFTGPAREK
>HGZ72797.1
MPPVIDEKRCNGCGICYKHCPGDLFTINKRRKKAELLYPDECWHCGVCRMDCPVSAIKIVFPIRML
>HHB11650.1
MPTFVYMTRCDGCGHCVDICPSDIMHIDKVTRRAYNIEPNMCWECYSCVKACPMNAIDVRGYADFAPLGHAVRVRRDEEKGVIAWRIIFRNGKKDFTLIAPITTKPWGTAIPNLKEVPPPDKDMRDSQLLYNEPRYIRLDDGGLRTLADTGAQFKVGVYY
>HHB13261.1
MPTYVRTDKCDGCKGQDKTACMYICPHDLMRLDKDGSETGWAMKAYNQEPDQCWECYSCVKICPQQAIECRHYADVVPLGAQVQPLRGTDSIMWTIKFRNGTMKRFKFPIRTTPEGSADPYGGEPDAVLDEIGDHSTLFTKGTHSCDMSQFLAS
>HHC72189.1
MPTFVRTDKCDGCKGQDKTACMYICPHDLMKLDKDGSETGHAMKAFNQEPDQCWECYSCVKICPQQAIECRHYADIVPLGASVQPLRGTDSIMWTIKFRNGNMKRFKFPIRTTPEGSADPTVGLSNPDKSKIEDPTFLFNDDLHSCDMSQFVAG
>HHD56196.1
MPSYVDPSKCDGCKGGDKTACMYICPNDLMVLNVEEMRAYNQEPDACWECYSCVKICPQGAIAVRGYDDFVPLGGQVHPMRSSDSIMWTVKFRNGNVKRFKFPIRTTAEGAANEYAGEKGANLDDECLLLESDLPTPTKLA
>HHD64734.1
MPSYVDPSKCDGCKGGDKTACMYICPNDLMVLNVEEMKAYNQEPDACWECYSCVKICPQGAIFVRGYDDFVPLGGQVHPMRSSDSIMWTVKFRNGNIKRFKFPIRTTAEGAANEYAGEKGANLDDECLLLESDLPTPTKTV
>HHD65244.1
MPSYVNPEKCDGCKALDKTACQYICPNDLMVLDKLTMKAYNREPEMCWECYNCVKICPNQAIEVRGYADFVPLGATVTPMRSTDSILWTIKFRNGTLKRFKFPIRTTEEGKAVPDGGWKTADNNLKSPVLFTEPDSLGLSEVVTLKK
>HHE53164.1
MPSFVIVDKCDGCKALDKTACQYICPNDLMVLNKETMKAYNREPELCWECYNCVKICPNQAIEVRGYADFVPLGAQVTPMRSSDSIMWTVKFRNGELKRFKFPIRTTPEGSAVPDGGWETATDDISSPLLFTEPGSLKMDSLFTLNK
>HHF48618.1
MPSFVNPDKCDGCKALERTACEYICPNDLMTLDKEKMKAYNREPDMCWECYSCVKMCPQGAVDVRGYVDYSPLGGSCVPMRGTADIMWTIKYRNGKILRFKFPIRTTPWGSINPYEGFPEPTEEALKTQQLAGEPDILGLSEFPQVKKKA
>HHG34676.1
MPSYVIMEKCDGCKGQDKTACQYICPNDLMVLDKERMKAYNQEPHWCWECYSCVKICPQQAIDVRGYADFMPLGAASTPLRGSEDIMWTITFRDGRVKRFKYPIRTTPEGSIKALEGYPEAKVDDLTSNKLFAEPELLGVNEIPTLKK
>HHH40358.1
MPTFVRTDKCDGCKGQDKTACMYICPHDLMKLDMDGSLTGHAMKSFNQEPDQCWECYSCVKICPQNA
>HHH45741.1
MPTFVRTDKCDGCKGQDKTACMYICPHDLMKLDKDGSDTGHAMKAFNQEPEQCWECYSCVKICPQQAIECRHYADIVPMGASVQPLRGSDSIMWTIKFRNGTLKRFKFPIRTTPEGSIEPYAGKPEADMSKITEPGFYTGYLKESDRSQLLNA
>HHH47307.1
MPTFVRTDKCDGCKGQDKTACMYICPHDLMKLDKDGSETGHAMKAFNQEPEQCWECYSCVKICPQQAIEARHYADIVPLGGSVQPLRGSDAIMWTIKFRNGNMKRFKFPIRTTPEGSIDPYGGKPEADLSKIDEPGFFVQCNGYRAGDPSELIAK
>HHH49096.1
MPTFVYMTRCDGCGHCVDICPSDIMHIDTVTRRAYNIEPNMCWECFSCVKACPMNAIDVRGYADFAPLGHSVRVKRDEEKGIIAWRIKFRNGKKDFELVAPITTKPWGSAIPNLREVPEPTQEQRDSQLLYNEPKYIRMDDGGLDTLESNGLKMKAGVYY
>HHH86716.1
MPPKVDKEKCDGCKAQQEPLCEQVCPGDLMTLGEDKKAYCRMPRDCWDCMSCTKACPVGAIETRIPYQLGYHLAKLIPMMGTNTITWTCIDINGKVERFRYVNRGRLD
>HHH86793.1
MPPKVDREKCDGCKAQQEPLCEQVCPGDLMTLGEDGKAYCRMPRDCWDCMSCTKACPVGAIETRIPYQLGYHVAKLIPLMGTNTITWTCIDINGKVERFRYVNRGRLD
>HHH88327.1
MPSYVILEKCDGCKGQDKTACQYICPNDLMVLNKDTMKAYNRAPEMCWECYNCVKICPQQAIDVRGYADFVPMGASVVPLRSSDSIMWTVKFRNGQIKRFKFPIRTTPEGSAKPDGGWETGSDDLKSPVLFTEPASLWLKEVPTLKK
>HHI02598.1
MPSYVIPDKCDGCKALDKTACQHICPNDLMVLNKDLMKAYNQAPEMCWECYSCVKICPTQAIEVRGYADFCPLGASVTPMRSTDSIMWTVKFRNGTLKRFKFPIRSTAEGSAVPDGGYPTGTDDLKSPLLFTEPESTRCGELPKVK
>HHI65212.1
MPSWVNPEKGDGCKAQDKTACQYICPNDLMTLNREIMKAYNQEPEYCWECYSCVKICPQQAIEVRGYADFVP
>HHI65610.1
MKAYNQEPEYCWECYSCVKICPQQAIEVRGYADFVPLGGNAIPLRGSDNIMWTCKYRNGKVKRFKFPIRTVPEGSIKPYEGFEADPNVADLDKPGFFTHNMRGDTLPTI
>HHI76249.1
MPTFVRTDKCDGCKGQDKTACMYICPHDLMKLDMDGSETGHAMKSYNQEPDQCWECYSCIKICPQNAIEARPYADIVPLGASVQPLRGTDSIMWTIKFRNGTMKRFKFPIRTTPEGSIDPYGGKPKADLSKIAEPGFFNKGEQNGWREGDPSELLYK
>HHI98111.1
MPSYVNPEKCDGCKGGEKTACMYICPNDLMILDTEAMKAYNQEPDQCWECYSCVKICPQGAISVRHYADFSPLGGTCQPMRGTTDIMWTIKFRNGVVKRFKFPIRTTPEGEADPTLGKPDPDLSAIGDNRLFTEVADNVTPAVPEAVAWK
>HHJ14097.1
MPTFVRTDKCDGCKGQDKTACMYICPHDLMKLDKDGSETGHAMKAFNQEPDQCWECYSCVKICPQQAIEARHYADIVPLGGSVQPLRGTDSIMWTIKFRNGTMKRFKFPIRTTPEGSIDPYAGKPAADMSKIDEPGFFCQENGFRAGDRSELLRV
>HHJ20700.1
MPTFVYMTRCDGCGQCVDICPSDIMHIDKTLRRAYNIEPNMCWECYSCVKACPHHAIDVRGYADFAPLGHSVRVDRDEEKGTIAWRIRFRNGKKDFDLLAPITTKPWGTAIPQLANESAPSKEMRDSHLLFNEPKYIQLDKDGKDSLHTLKSNKLTLKAGVYY
>HHL33778.1
MPSYVDPSKCDGCKGGDKTACMYICPNDLMVLNVEEMRAYNQEPDACWECYSCVKICPQGAIFVRGYDDFVPLGGQVHPMRSSDSIMWTVKFRNGNVKRFKFPIRTTAEGAANEYAGEKGANLDDECLLLESDLPSPTKLA
>HHN64720.1
MPSYVITEKCDGCKGQERTACMYICPNDLMKLDRDRMKAWNQEPDQCWECYNCVKICPQQAIEVRGYADFCPMGANVIPLRGTDAIMWTIKFRDGSLKRFKFPIRTTPEGSIDPYAGKPEPDFSKIKEPGFFTHQGEGKEMPKP
>HHO46914.1
MPSYVDPEKCDGCKGGDKTACMYICPNDLMVLNVEEMKAYNQEPDACWECYSCVKICPQGAIMVRGYDDFVPMGGMVHPMRSSDSIMWTVKFRNGNVKRFKFPIRTTAEGAANEYGGQKGANLDDECLFLEAQMPSPQKLAK
>HHO68215.1
MPTFVRTDKCDGCKGQDKTACMYICPHDLMKLDKDGSETGHAMKAFNQEPDQCWECYSCVKICPQQAIEARHYADIVPLGGSVQPLRGTDSIMWTIKFRNGTMKRFKFPIRTTPEGSIDPYAGKPAADMSKITEPGFFCQENGYREGDRSELIRL
>HHP30795.1
MPSYVNPEKCDGCKGGDRTVCMYICPNDLMILDPEAMKAYNQEPDQCWECYSCVKSCPQGAISVRHYADFAPLNGTCQPMRGTTDIMWTIKFRNGVVLRFKYPIRTTPEGSADPTLGGKEPDPAKINTNQLFTEAVDGVEPKKPEAVLNKVFPCINKTMTI
>HHP70196.1
MPTFVYASQCKGCGKCVDICPADNMQFNPKVRRAYNADPVSCAECMNCVKYCPEHAVDVRPYSDFAPLGARVGVIRDTKKNIIYWRIVFRDGTVYDFASPIRTTPWGSARGAMDIPERPDLDSELLALEDKPEYLGFPELPRPKEPVRIVGSIIKAKAGAGR
>HHP79770.1
MPSYVIPAKCTGCGDCVNICPSHIMRFTKSGVFGRKAVNIEPESCWECYNCVKHCPQGAVQMRANLD
>HHP79865.1
MPSYVIPAKCTGCGDCVNICPSHIMRFTKSGVFGRKAVNIEPESCWECYNCVKHCPQGAVQIRGYMDFTPLGGAVEVYRDEKTNRVYWTIRYRNGTIKYFIFPIRTTPWGSIKPPHEAPEPPKDMLRTPYLSFEHEKLGGNKLGVELPKTKVPEVVKVEVRGVRIW
>HHQ41090.1
MPTYVRTDKCDGCKGQDKTACMYICPHDLMKLDKDGSETGWAMKAFNQEPEQCWECYSCVKICPQQAIEVRHYADIVPLGAQVQPLRGTDSIMWTIRFRNGTIKRFKFPIRTTPEGSADPTAGKPKPDKADLTNPAVLFTKDTHPGDMSQFVAS
>HHS00321.1
MPSYVNPEKCDGCKALDRTACQYICPNDLMVLDKEKMKAYNRDVSMCWECYNCVKICPNQAIEVRGYADFVPLGASATPMRSTDSIMWTVKFRNGTVKRFKFPIRTTAEGSAVPDGGFKSTDGLGTPALFTEPESLGLSEVFTLSGKETHHA
>HHS02682.1
MSIRIDRQRCVGCGKCAEICPGNLIIIDENKKAFIRDPRDCWGCAACVKECRFQAIKYFLGADIGGRRTIMYVKNENDLLYWFFEKPSGEKEVIIQNPNDNTTY
>HHS11506.1
MPSFVNPDKCDGCKALDKTACQYICPNDLMVLNKETMKAYNQEPEMCWECYNCVKICPTQAVDVRGYADFVPMGASVVPMRSTDSIMWTVKFRNGMLKRFKFPIRTTPEGQAQPAGGWNTSPSLDGPTLFTEPDSLGLPAVWTMG
>HHS28857.1
MPSFVIAEKCDGCKALDKTACQYICPNDLMVLDPEKKKAYNQEPDQCWECFNCVKICPQQAIEVRHYADIMPLGSSTFPLRGTDNIMWTIKFRDGKTVKRFKFPIRTTPEGSIDVFKGKTIPSDVADLKKPGFFTGPARTK
>HHS30132.1
MPSFVIVEKCDGCKALDKTACQYICPNDLMVLDSVKKKAYNQEPDQCWECYNCVKICPQQAIEVRHYADIMPLGSSTFPLRGTDSIMWTIKFRDQKTVKRFKFPIRTTAEGSIDPFKGKTLPSDLAALKKPGLFTGPARTE
>HHS42178.1
MPSYVNPEKCDGCKALDKTACQYICPNDLMVLDKATMKAYNRDVTMCWECYNCVKICPTQAIEIRGYADFIPMGASVTPLRSTDSIMWTVKFRNGMLKRFKFPIRTTPEGGAVPDGGYATTADLSSPALFTEPESLGIPEVFTLKK
>HHS64367.1
MPSYVNPEKCDGCKAKDKTACQHICPNDLMVLNKATEKAYNREPEMCWECYNCVKICPQGAIEVRGYADFVPLGASVTPMRGSDSIMWTVKFRNGQIKRFKFPIRTTPEGSARPDGGFGEGAGSLDSPELFTEPASLGMGSVATLKVLKG
>KAA0245582.1
MSIYIDENICNGCKGLPEARCERICPGDLCYRKENTKAAIRDQSACWTCACCVKECPVQAIELRLPFQVCSDGSSLKARLKRDKTIWTIWDAEGHQEEFIIQAKCLKGD
>KAA0250548.1
MSIFIDENICNGCKGLPEARCERICPGDLCYRKENMKAAIRDQSACWTCACCVKECPVQAIELKLPFQVCSSGASLKARLKRDKTIWTIRDADGHQEEFIIQAKCLKGDT
>KAA0444645.1
MPTFVYMTRCDGCGHCVDICPSDIMHIDKKYRRALNIEPNMCWECYSCVKACPHQAIDVRGYADFAPLGHSVRVIRDEEKGTIAWKIKFRDGREKNFLSPITTKPWGSAIPDFRNEAEPSQEMRDSELLSFEPESIRLDDGGLHTLESNGLELKEGVYY
>KAA0456358.1
MPTFVYMTRCDGCGHCVDICPSDIMHIDKKYRRALNIEPNMCWECYSCVKACPHQAIDVRGYADFAPLGHSVRVIRDEEKGTIAWKIKFRDGREKNFLSPITTKPWGSAIPDFRNEAEPSQEMRDSELLSFEPESIRLDDGGLHTLESNGLELKEGVYY
>KAA1282580.1
VYICPNDLMTLDTEQNKGFNQEPELCSECYACVKLCPQDAIFVRGYSDFVPLGASVQPKRIDGGLTWTVKFRDGRELQFTYPSRSTPVGSSDPYKDFTEDKEKDLAGQGLAGESKWLGVDALPTLQGNK
>KAA3629334.1
MPTFVRTDKCDGCKGQDKTACMYICPHDLMALDKDGSVTGHAMKAYNQEPEQCWECYSCVKICPQQAIEARHYADIVPMGASVQPLRGSDSIIWTIKFRNGTMKRFKFPIRTTPEGSIEPYTGKPKADISKIGEAGFFNLGGVQKPGNRSELTRL
>KAA3629755.1
MPTFVYMTRCDGCGHCVDICPSDIMHIDKTYRRAYNIEPNMCWECYSCVKACPQNAIDVRGYADFAPLGHSVRVQRDEEKGTIAWKIKFRNGAEKNFLSPITTKPWGTADPKLADVPGPSQEMRDSQLLYSEPKYIRLDDGGLHTLKSNGLTMKKGVYY
>KAA3631837.1
MPTFVYMTRCDGCGHCVDICPSDIMHIDTVTRRAYNIEPNMCWECYSCVKACPHQAIDVRGYADFAPLGHSVRVKRDEEKGVIAWRIKFRNGKKDIDLLAPITTKPWGKHIPKLKEETGPTQEQRDSQLLYNEPKYIRMDDDGIHTLESNGLKMKAGVYY
>KAA8921963.1
MPTFVYTSRCVGCGDCVDICPNDLMHFNPKNRKPYNIEPEGCWECLNCVKVCNRSAIEVRGYADFVPMGAAIDVLRDEKRNMVFWRIKYRNGKIKEFSFPIRTKPWGSIKRPKAADPAQLRSEFLSDEPDIIGIKDLKVPSAPREVSK
>KAB2835296.1
MSISIDEAICNGCKGLPEARCERICPGDLCYRKENTKAAIRDQSACWTCGCCVKECPVQAIELRLPFQICSNGSSLKARLKPDKTIWTVRDAEGRQEEFIIKAKWLKGD
>KAB2843521.1
MPSFVRTEKCDGCKGQDKTACMYICPHDLMALDKDGKATGHAMKAYNQEPEQCWECYSCVKICPQGAIEVRHYADIVPLGGSVQPMRGSDSIMWTIRFRNGTLKRFKFPIRTTPEGSIDPYGGKPMPALADLSKPGFFTQNNGFRAGRPEELLRKR
>KAB2849650.1
MPTFVHTDKCDGCKGGEVTACMYICPHDLMKLDTVRMKAFNQEPEQCWECQCCVKACPQQAIEVRSFQDWVPMGGAVIPLRTDNAIMWTIKFRDGEVKRFKFPVRTTPVGSIDPYGNKPEAGNLMDQLLFTEAGKELPKPKVA
>KAB2874649.1
CVKACPQHAIDVRGYADFAPLGHSVRVDRDERKGTIAWRIKFRNGTEKNFLSPITTKPWGQAIPKLAEVPGPSKEMRDGELLYNEPKYIRMDDGGLRTLQAAGLELKMGVTY
>KAB2882756.1
MHIDQTYRRAYNIEPNMCWECYSCVKACPQNAIDVRGYADFAPLGHSVRVIRDEEKGTIAWKIKYRNGMEKNFLSPITTKPWGQAIPQLANIPGPSKEMRDSQLLYNEPKWIRMDDGGLHTLQSAGLKLKKGVYY
>KAB2885427.1
MPTFVYMTRCDGCGHCVDICPSDIMHIDQTYRRAYNIEPNMCWECYSCVKACPQNAIDVRGYAD
>KAB2892073.1
MPSYVDPSKCDGCKGGDKTACMYICPNDLMVLEKTEMRAYNQEPDACWECYSCVKICPQGAIFVRGYDDFVPMGGQVHPMRSADSIMWTVKFRNGNIKRFKFPVRTTAEGAANAYVGQKGASLDDECLLLEGNLPTPK
>KAB2919287.1
MPTFVHTEKCDGCKGGEVTACMYICPHDLMKLDVTRMKAFNQEPEQCWECQCCVKACPQQAIEVRSFQDWVPMGGAAIPLRTDSAIMWTIKFRDGEVKRFKFPVRTTPVGSINPYGNKPQIGDLKDQRLFTEAGKELPKPAA
>KAB2920482.1
MPTFVYMTRCDGCGHCVDICPSDIMHIDKTYRRALNIEPNMCWECYSCVKACPQFAIDCRGYADFAPLGHSVRARREEEKGTISWKIKFRDGREKNFVSPIRTTPWGSIPSPTELAPPTAEMLKSQHLAHEPDALKVPALPALKPDQLKREMV
>KAB2931109.1
MPTFVRTEKCDGCKGQDKTACMYICPHNLMKLDKDGSDTGHAMKAYNQEPEQCWECYSCVKICPQNAIEARHYADIVPLGGSVQPLRGSDSIMWTIKFRNGTIKRFKFPIRTTAEGSIDPFGGKPMPKMADLDKPGVFTKDVMGGYRAGKADELIRVK
>KGO32847.1
MPSYVDPSKCDGCKGGDKTACMYICPNDLMVLEKAEMRAYNQEPDACWECYSCVKICPQGAIFVRGYDDFVPMGGQVHPMRSADSIMWTVKFRNGNIKRFKFPVRTTAEGAANAYVGQMGGSLDDECLLLEGNLPTPK
>KHD07461.1
MPTFVRTEKCDGCKGQDKTACMYICPHDLMMLDKDGSQTGHAMKAYNQEPEQCWECYSCVKICPQNAIEVRHYADIVPMGASVQPLRGSDSIMWTIKFRNGNMKRFKFPIRTTPEGSIEPYAGKPTPNMDDIDKPGFFTLAPADFKGDRSQLLHV
>KJR44060.1
MPSFVITEKCDGCKGQERTACMYICPNNLMKLDRDRMKAFNQETEQCWECYNCVKICPQQAIEVRGYQDFIPLGGNVIPLRGTDSIMWTIKFRNGNLKRFKFPIRTTAEGSVNPYAGKPEPNFDNLKKGGFFNMPTIRKPA
>KJR73060.1
MPTFVYTSLCKGCGKCIDICPADNMQYDTKTRRAYNADPVSCAECLNCVKYCPEHAVDVRTYADFAPLGMRLGVIRDTKRNIIYWRIMYRDGTIYEFASPIRTTPWGSARGALDIPPREDLDSELLAMEDNPEYLGFPELPRPRQTIRVVGSLMRYKQTVESLKSG
>KJR98619.1
MPSYVDPSKCDGCKGGDKTACMYICPNDLMVLNVEEMKAYNQEPDACWECYSCVKICPQGAIFVRGYDDFVPMGGQVHPMRSSDSIMWTVKFRNGNMKRFKFPIRTTAEGAANAYVGQKGANLDDECLLLEKDLPTPK
>KJS01403.1
MPTFVMAEKCDGCKGQDKTACMYACPNDLMVLDKEKMKAYNRDPWACWECLCCAKACPQQAMDLSGYKDFVPLGASCTPLRGSEDIMWTIKFRNGMVKRFKFPIRTTEEGSAVPDGGFGNGEASLDSVELYTEPTSIGVPVWTFKK
>KJS01406.1
MPPKVDPTKCDGCQGEKEPLCEQVCPGNLMTMHKESLKAIIREPGDCWDCMTCTKACPRQAIQTVLQYQLAYFPGKLIPMVGTNSVTWTSIDCNGKVERFVMKTLVSGDDEDED
>KJS02138.1
MPPKVDLKKCDGCKGENEPLCVSICPGDLLFLNEESVRAVCRSPRDCWDCMSCVKACPQGAIETKLPYQLGYYPAKLIPLMGGKRVSWTCIGQDGKVERFTYKNRN
>KJS12563.1
MPTFVMTEKCDGCKGQDKTACMYACPNDLMVLNKETMKATNRDPWACWECLCCAKACPQQAMDLRGYADFVPMGATATPLRGSDSIMWTIKFRNGMVKRFKFPIRTTEEGTAVPDGGFPADQNDLNDENLYTEPASLLMDAVPTINK
>KJS18270.1
MPPKADPTKCDGCQGESEPLCEQVCPGNLMTLDKETRKAYCREPGDCWDCMTCTKACPRQAIQTTLQYQIAYFPGKLIPLVGTNSVTWTSIDCHGRVERFVMKTLVSPDDEDED
>KJS18273.1
MPAFIIAEKCDGCKGQDKTACMYACPNDLMVLDKEIMKAYNRDTWACWECLCCGKACPQQAIDLRGYADFVPLGATCTPLRGSDNIMWTIKFRNGSVKRFKFPIRTTEEGSAVPDGGFANEATLESIELYTEPASLGAAIWTYKK
>KJS30120.1
MPSYVIQEKCDGCKGGDKTACMYICPNDLMVLDPNAMKAYNQEPDQCWECFSCVKICPTQAIEVRGYADFVPLGSSIMPMMGTEDVMWTCKFRNGTIKRFKFPIRTTPEGAANAYESLKGKDLESELLSTEEADGRQLPRPQATV
>KJS48217.1
MPPIVYQDKCQGCGKCEEICPGDLMELNEEKKAFCRAKRDCWDCMACVKACRFEAIETRIPYQLGYYPARLIPKVREKEIEWTCIDINGKVDKFLVRTHNK
>KJS64207.1
MPPKVDLQKCDGCKGEKEPLCVAICPGDLLMLNEETVKAACRSTRDCWDCMSCIKVCPQGALETKLPYQLGYHPARLIPLMGGKRVSWTCVSQDGKVERFNYKNRN
>KJS64576.1
MPPKVDPTKCDGCQGESEPLCEQVCPGNLMTLHKETMKAIIRDKSDCWDCMTCTKACPRQAIQTVLQYQLAYFPGKLIPLVGTNSVTWTSIDCHGRVERFVMKTLVSGDDEDED
>KJS64579.1
MPTFVMAEKCDGCKGQDKTACMYACPNDLMVLDKEKMKAYNRDPWACWECLCCAKACPQQAMDLSGYKDFVPLGASCTPLRGSEDIMWTIKFRNGMVKRFKFPIRTTEEGSAVPDGGFGAGSDDLNSVDLYTEPASLGSAVWSFKK
>KJS76081.1
MPTFVMTEKCDGCKGQDKTACMYACPNDLMVLNKETMKATNRDPWACWECLCCAKACPQQAMDLRGYADFVPMGATATPLRGSDSIMWTIKFRNGMVKRFKFPIRTTEEGTAVPDGGFPADQNDLNDENLYTEPASLLMDAVPTINK
>KJS83276.1
MPPIVYQDKCQGCGKCEEICPGDLMELNEEKKAFCRAKRDCWDCMACVKACRFEAIETRIPYQLGYYPARLIPKVREKEIEWTCIDINGKVDKFLVRTHNK
>KJS84380.1
MPPKINLNKCDGCRAEEEPLCEQICPGNLLTLKEGKAYCRADRDCWDCMSCTKICPQGAIETRLPYQLGYYPAKLIPRVGTNKIMWTCVDINGKVERFVVKTRND
>KJU85349.1
MTEKCDGCKGQEKTACMYICPNNLMKLDRDRMKAFNQETEQCWECYNCVKICPQQAIEVRGYQDFIPLGGNVIPMRGSDSIMWTVKFRNGSLKRFKFPIRTTAEGSIDPYKGKPEPDFATLKKPGFFNLAQVKTIK
>KKM12194.1
MAVRIYRQLCNGCGGADEPNCVRVCPGNLLYQMDGKTAIRSSMDCWDCAACIKACPRQAIAMYLPTAVGGRGATLKARAYPDRTVWICTRPDGDREIFELPATGAGKVNT
>KKO19052.1
MSIFIDETICNGCKGLAEARCERICPGDLCYRKENTKAAIRDQSACWTCAGCVKECPVQAIELRLPFQICSNGSSLKARLKHDKTTWTIWDAEGHQENFIIQARCLKGD
>KLU71421.1
MSITIKRDVCIGCGKCRMVCPGSLLKADQDRKAYIAYPRDCWGCASCVKECPVNAISLYLGSDMGGKGSLLSVEEKGDLLYWKVEKTDGTTVTIEVNKKDANQY
>KOR28507.1
MPTFVYMTRCDGCGYCVDICPSDIMHIDTVNRRAYNIEPNMCWECYSCIKACPHNAIDARGYADFAPLGHSVRAIRDEEKGVIAWRIKFRNGKKDLNLLAPITTKPWREHIPQLADVPGPNQEMRNSQLLYNEPKYIRLDDGGLHTLESNGLKLQAGVCD
>KOR30285.1
MPTFVRTEKCDGCKGQDKTACMYICPHDLMKLDKDGSETGHAMKSYNQEPEQCWECYSCIKICPQQAIEARAYADIVPLGGSVQPMRGTDSIVWSIQFRNGVKKKFKFPIRTTPEGSIEPYAGKPEADITKISEPGFFVQVGGYRPGNPSELICK
>KPA10707.1
MPSFVIQEKCDGCKGGDKTACMYICPNDLMVLDADAMKAYNQEPDQCWECFSCVKICPSQAIEVRGYSDFVPLGSSIMPMLGTEDVMWTCKFRNGTVKRFKFPVRTTAEGTANAYLDLIGKDLDTGLLSTEEVDGKVLEGPIATV
>KPJ63755.1
MPSCVIWEKCDGCQKAERTACMYICPNDLMILDRETMKAYNQEPELCWECYNCVKICPQQAVIMRGYADFVPLGSQVVPLRGTDSIMWTCTYRDGTIKRFKFAIRTTPEGSIEPYAGYPPMDRAKIDDLYLYSEPDTLMGKEIPLPPIKR
>KPJ77010.1
MPSFVIDEKCDGCKGGDKTACMYICPNDLMVLDPDAMKAYNQEPDQCWECFSCVKICPTQAIEVRGYADFVPLGSSIMPMLGTEDVMWTCKFRNGVIKRFKFPIRTTPEGAANEYPDLKGQDLESQLLSTEEADGFAIPTPQATV
>KPJ93693.1
MPSFVNPDKCDGCKALDKTACQFICPNDLMVLNKDTMKAFNQDPQMCWECYSCVKICPTQAIEVRGYADFVPLGASVTAMRSTEDIMWTVQFRSKEIKPKRFKFPHRRGVEEGKAQPFDHYPTGDDDIKSPTLMCEPTGLNTERGPVKMDKVPTL
>KPJ94911.1
MPTFVYMTRCDGCGHCVDICPSDIMHIDKTLRRAYNIEPNMCWECYSCVKACPMHAIDVRGYADFAPLGHSVRVHRDEEKGTIAWRIKFRNGKKDMDLLAPITTKPWGSGYPNLSQAAEPGKEMRDGELLFNEPKYIRMDEGGLHTLESNGLEMKEGVYY
>KPK03699.1
MPTFVYMTRCDGCGHCVDICPSDIMHIDKTYRRAYNIEPNMCWECYSCVKACPQHAIDVRGYADFAPLGHSVRVHRDEQKGTIAWRIKFRNGTEKNFLSPITTKPWGQAIPKLAEVPGPSKDMRDGELLYNEPKFIRMDDGGLHTLQSAGLKMTKGVVY
>KPK12024.1
MPTFVYMTRCDGCGQCVDICPSDIMHIDKSLRRAYNIEPNMCWECYSCVKACPHHAIDVRGYADFAPLGHSVRVHRDEEQGTIAWRIKFRNGKKDMDLLAPITTVPWGTGYPDLAAAPAPAKEMRDSQLLFNEPKYVRMDEGGLHTLESNGLELKEGVYY
>KPK13892.1
MPTFVYMTRCDGCGHCVDICPSDIMHIDKTYRRAYNIEPNMCWECYSCVKACPQHAIDVRGYADFAPLGHSVRVHRDEEKGTIAWRIKFRNGTEKNFLSPITTKPWGQAIPKLADVPGPSKELRDSQLLYNEPKYVRMDDGGLDTLQSAGLKMKKGVYY
>KPK21889.1
MPSFVINEKCDGCKGGEKTACMYICPNDLMVLNVEAMKAYNQEPDQCWECFSCVKICPTQAIEVRGYSDFVPLGSSVMPMRGTEDVMWTCKFRNGTIKRFKFPIRTTAEGAANAYEGLQGKDLDSNLLSTEEADGKTLPTP
>KPK25342.1
ICPNDLMVLNKEEMKAYNQEPDACWECYSCVKICPQGAIYVRGYNDFVPMGGQVHPMRSSDSIMWTVKFRNGNMKRFKFPIRTTAEGAANAYPDLKGENLDDERLSTEKELPSPDPAKMAK
>KPK30379.1
MPPIFDMEKCSGCGTCDDICPADAIYMKTSEDADVPYLKYPEECWHCGSCRQDCPEEAIEIQFPPDMLSI
>KPK37925.1
MPSFVNPDKCDGCKALDKTACQYICPNDLMVLNKDSMKAFNQDPQMCWECYSCVKICPTQAIEVRGYADFVPMGASVTAMRSTEDIMWTVQFRSKEVKPKRFKFPHRRGVEEGKAQPFDQFPTGDDEIKSPTLMSEPAGINTDRGPVKFDKVPTL
>KPK50072.1
MPTFVYMTRCDGCGQCVDICPSDIMHIDKSLRRAYNIEPSMCWECYSCVKACPHHAIDVRGYADFAPLGHSVRVHRDEEKGTIAWRIKFRNGKKDMELLAPITTKPWGTGIPRLADAAAPGKDMVNSQLLFNEPKYVRMDEGGLNTLQSNGLSLKEGVYY
>KPK71811.1
MPTFVRTDKCDGCKGQDKTACMYICPHDLMKLDKDGSETGHAMKAFNQEPEQCWECYSCVKICPQQAIEARHYADIVPLGGSVQPLRGTDSIMWTIKFRNGTMKRFKFPIRTTAEGSIKPYDGKPAAKLGDIAKSGFFTGTDGGGITKGYRAGNPAELIRKK
>KPK79633.1
MPSFVIQQKCDGCKALDKTACQYICPNDLMLLDKETNKAYNRAPEMCWECYNCVKICPTQAIEVRGYADFMPLGAVVQPLKSTDSILWSVRFRNGQIKRFKFPIRTIPEGTAVPDAGFQTASDNLNDSLLRTEPGSSGVDDLPKL
>KPK91220.1
MQIRIYPERCNGCGECVEICPCDVFRLDSGTGRAEAKYEVDCWYCGACEMDCPTRAIEVKLPYLVA
>KPL12538.1
MPSFVITDKCDGCKALDRTACQYICPNDLMVLDKESNKARNRAPEMCWECYNCVKICPTQAIEVRGYADFMPLGGVVQPLRSSDAIMWSVKFRDGQVKRFKFPTRTTPEGSADPDAGFETGTGDLKSPLLRTEPASTGLDELEKI
>KPL27594.1
MPTFVRTDKCDGCKGQDKTACMYICPHDLMKLDKDGSETGHAMKAFNQEPEQCWECYSCVKICPQQAIEARHYADIVPLGGSVQPLRGTDSIMWTIKFRNGTMKRFKFPIRTTAEGSIKPYDGKPAAKLGDIAKSGFFTGTDGGGITKGYRAGNPAELIRKK
>KRO56577.1
MSTFVYMTRCDGCGHCVDICPSDIMHIDENIRRAVNIEPNFCWECYSCVKACPNHAIDVRGYADFAPMGHSVRVRREEEKGTISWKIKFRNGTEKNFVSPITTKPWGKFIPKLAEGEKPNQGEINSQRLYNEPHGLNTGEELPVMPKESFKKGVYY
>KRO59243.1
MSTFVYMTRCDGCGHCVDICPSDIMHIDENIRRAVNIEPNFCWECYSCVKACPNHAIDVRGYADFAPMGHSVRVRREEEKGTISWKIKFRNGTEKNFVSPITTKPWGKFIPKLAEGEKPNQGEINSQRLYNEPHGLNTGEELPVMPKESFKKGVYY
>KRO59998.1
MSTFVYMTRCDGCGHCVDICPSDIMHIDENIRRAVNIEPNFCWECYSCVKACPNHAIDVRGYADFAPMGHSVRVRREEEKGTISWKIKFRNGTEKNFVSPITTKPWGKFIPKLAEGEKPNQGEINSQRLYNEPHGLNTGEELPVMPKESFKKGVYY
>KRO64521.1
MSTFVYMTRCDGCGHCVDICPSDIMHIDENIRRAVNIEPNFCWECYSCVKACPNHAIDVRGYADFAPMGHSVRVRREEEKGTISWKIKFRNGTEKNFVSPITTKPWGKFIPKLAEGEKPNQGEINSQRLYNEPHGLNTGEELPVVPKESFKKGVYY
>KRO75058.1
MSTFVYMTRCDGCGHCVDICPSDIMHIDENIRRAVNIEPNFCWECYSCVKACPNHAIDVRGYADFAPMGHSVRVRREEEKGTISWKIKFRNGTEKNFVSPITTKPWGKFIPKLAEGEKPNQGEINSQRLYNEPHGLNTGEELPVVPKESFKKGVYY
>KRT62354.1
MPTYVNPDKCDGCKALDKPACAYICPNDLMVLDTALGKAFNQEPDQCWECYSCVKTCPQSAIAMRGYSDVMPLGASLTPLRGTESIMWTVQYRDKRVKRFKFPIRTTPWGTIDPFAGMPEPDISRIKDPHLAGEDVWLGVDRLPVAEGMVS
>KRT72528.1
MPTYVNPDKCDGCRGLARTACMYICPNDLMKYDADLGKVFSKEHGMAFNQEPDLCWECFSCVKACPTGAIVMRGYADVVPLGATLTPLRATDSIMWTAKYRDGQTKRFKFPIRTTPWGSINPFKDFPEPSPADLKKETLYGEPKWLMVDQLPTLKK
>KUJ93477.1
MPSFVNPEKCDGCKALERTACEYICPNDLMTLDKEKMKAYNREPDMCWECYSCVKMCPQGAIDVRGYVDYSPLGGACVPMRGTSDIMWTVKYRNGKVLRFKFAIRTTPWGSIQPFEGFPEPTEEALKSELLAGEPEIIGTSEFPQVKKKA
>KUJ96952.1
MPTFVNPAKCDGCKGGEKTACMYICPNDLMILDPEEMKAYNQEPDACWECYSCVKICPQGAIEARPYADFAPMGGTSIPMRSASDIMWTIQFRNGNIKRFKFPIRTTDEGSIKPYEGKPEAGDLDNELLFTETELKQPKEVLGKKFEVANADYVETWVDPKYRK
>KUJ97780.1
MPSYVNPEKCDGCKGGDRTVCMYICPNDLMILDPEAMKAYNQEPDQCWECYSCVKSCPQGAIAIRHYADFAPLHGTCQPMRGTTDIMWTIKFRNGVVLRFKFPIRTTPEGSADPTVGKPAPDPSKLSTNQLFTQAADGIEPKKPEAVLNKKFEVGALGKVAKY
>KUK04568.1
MPLRVERDVCTRCGKCAMVCPSNVIVVEDYPEVMEVGRCWHCLACVKECPTHALSLTLPEHIGSQRFEMRAWHEGKDVVFQILESGKPIEEYRFQVVR
>KUK05576.1
MPSFVNPEKCDGCKALERTACEYICPNDLMTLDKEKMKAYNREPDMCWECYSCVKMCPQGAIDVRGYVDYSPLGGACVPMRGTSDIMWTVKYRNGKVLRFKFAIRTTPWGSIQPFEGFPEPTEEALKSELLAGEPEIIGTSEFPQVKKKA
>KUK19342.1
MPSYVNPEKCDGCKGGDRTVCMYICPNDLMILDPEAMKAYNQEPDQCWECYSCVKSCPQGAIAIRHYADFAPLHGTCQPMRGTTDIMWTIKFRNGVVLRFKFPIRTTPEGSADPTVGKPAPDPSKLSTNQLFTQAADGIEPKKPEAVLNKKFEVGALGKVAKY
>KUK30005.1
MPLRVERDVCTRCGKCAMVCPSNVIVVEDYPEVMEVGRCWHCLACVKECPTHALSLTLPEHIGSQRFEMRAWHEGKDVVFQILESGKPIEEYRFQVVR
>KUK38073.1
MPSYVNPEKCDGCKGGDRTVCMYICPNDLMILDPEAMKAYNQEPDQCWECYSCVKSCPQGAIAIRHYADFAPLHGTCQPMRGTTDIMWTIKFRNGVVLRFKFPIRTTPEGSADPTVGKPAPDPSKLSTNQLFTQAADGIEPKKPEAVLNKKFEVGALGKVAKY
>KUK41769.1
MPTYVIAEKCDGCKGQDKTACMYICPNDLMVLDKERMKAYNRNPWYCWECLCCGKICPQQAIELRGYADFVPLGASCTPLRGSEDIMWTIKFRDGEIKRFKFPIRTTPEGSAQPDGGYGVGADDINSLNLFTEPASLGTEVPSIKK
>KUO60734.1
MPTFVYMTRCDGCGHCVDICPSDIMHIDPTYRRAYNIEPDMCWECYSCVKACPQNAIDARGYADFAPLGHSVRVRREEEKGTISWRIKFRDGREKNFVSPITTKPWGEGIPQLKEVAGPNKDMRDSQLLYSEPKYIRMDEGDLHTLQKAGLKLKQGVYY
>KUO82077.1
MPSYVIPAKCTGCGDCVNICPSHIMRFTKSGIFGRKAVNIEPESCWECYNCVKHCPQGAVQMRGYMDFTPLGGAVEVYRDEKTNRVYWTIRYRNGTVKYFIFPIRTTPWDSIKPPHEAPEPSKDMLRTPYLSFEHEKLGGNKLGVELPRIKVPEVVKVEVRG
>KUO84462.1
MPTFVYSSQCKGCGKCVDICPADNMQFNPKVRRAYNADPVSCAECMNCVKYCPEHAVDVRTYSDFAPLGARVGVVRDTKKNIIYWRIMFRDGTVYDFASPIRTTPWGSARGAQDIPERTDLDSELLALEDKPEYLGFKELPRPKQPARIVGSIIKAKSGAGK
>KUO87789.1
MPTFVYSSQCKGCGKCVDICPADNMQFNPKVRRAYNADPVSCAECMNCVKYCPEHAVDVRPYSDFAPLGARVGVVRDTKKNIIYWRIMFRDGTVYDFASPIRTTPWGSARGAQDIPERTDLDSELLALEDKPEYLGFKELPRPKQPARIVGSIIKAKSGAGK
>KUO90602.1
MPTLVYSSRCVGCGDCVDICPSDIMHFDPKTRKAYNAEPDMCWECFNCVKVCHRYAMDVRGYADFVPMGHSISVLRDEKENKVYWKIKYRNGTVKEFVFPIRTTPWGSIKPPQAYAEPARGKLMDEYLSAEPDKLYVPELPKPREAVIHEN
>KUO92146.1
MPSYVIPARCTGCGDCVNICPSHIMQFTKTGVFGRKAVNIEPESCWECYNCVKHCPQGAVQIRGYADFTPLGGAVEVYRDEKTNRVYWTIRYRNGTVKHFVFPIRTTPWGSIKPPQETPEPPKEMLRTPYLSFEHEMLGSNKLGVELPRIKVPEVVKVEVRG
>KUO93419.1
MPSYVIPAKCTGCGDCVNICPSHIMQFTKSGIFGRKAVNIEPESCWECYNCVKHCPQGAVQIRGYIDFTPLGGAVEVYRDEKTNRVYWTIRYRNGTVKYFIFPIRTTPWGSIKPPQEAPEPPKEMLRTPYLSFEHEKLGGNKLGVELPRIKVPEVVKVEVKG
>KXK30150.1
MLMSIYIDENICNGCKGLPEARCERICPGDLCYRKENTKAAIRDQSACWTCACCVKECPVQAIELRLPFQVCSDGSSLKARLKRDKTIWTIWDAEGHQEEFIIQAKCLKGD
>KXS32024.1
MTRCDGCGECVDICPSDIMHIDKTLRRAYNIEPSMCWECYSCVKACPHQAIDVRGYADFAPLGHSVRVLRDEEKGTIAWSIKFRNGKKDMELLAPITTKPWGSATPKLADVPAPSKEMRDSQLLFNEPKYIRMDDGGLHTLQSNGLEIKKGVQY
>KXS48749.1
MAIKIDKSICDGCPDYQEGRCERICPGNLIAKEGEKAEMKRPAECWDCAACVKACPRNAISLYLPEEIGGQGTELKVQQNQKRSLWIFDKEDGSRKVYKTG
>MAA88984.1
MPSFVITEKCDGCTGQDKTACMYICPHDLMTLKKDVKKAVNQEPVQCWECYSCVKICPQQAIEIRCYADFAPLGGSVIPLPASDSIMWTVKFRNGNIKRFKFPTRTVLPGEVXIFAGEGEAKADFSKVKEQGFFTHHATGKALPVPAAA
>MAA90564.1
MPSFVITEKCDGCQGQDKTACMYICPHDLMVLDKGKKKAVNQEPVQCWECYNCVKICPQQAIEVRGFAEFTPLGASVIPLRSSDTIMWTVKFRNGNIKRFKFPIRTVPEGEVDIYAGAGSANADPTKIKEPGLFTQQAAGTTFSIPA
>MAE37606.1
MSTFVYMTRCDGCGHCVDICPSDIMHIDKETRRAVNIEPNMCWECYSCVKACPQNAIDARGYADFAPMGHKVRVLREEEKGTISWRIKFRNGTEKNFESPITTKPWGKHIPKLAEEN
>MAE44451.1
MPSFVITEKCDGCQGQDKTACMYICPHDLMVLDKDKMKAVNQEPVQCWECYNCVKICPQQAIEVRGYAEFTPLGASVIPLRGSDSIMWTVKFRNGNIKRFKFPIRTVPEGEVDIFAGXGSASADPAKIKEPGLFTQQASGTAYSTPS
>MAF33011.1
MPSFVILDKCDGCKALDTTACQHICPNDLMVLDKETMKARNQDPQMCWECFNCVKICPTQAVEVRGYQDFVPMGASVTPMRSTEDIMWTVQFRDKNIRPKRFKFPIRRGVEEGKAQPFGHYETGDEDLKSPTLMCEPASLNTERGPVKMDKVPTL
>MAF48270.1
MPTFVHTEKCDGCLGGELTACMHICPHDLMKLDTDRMKAFNQEPEQCWECQCCVKACPQQAIEVRSFQDFVPMGGAAIPLRTDNAIMWTIKFRDGEVKRFKFPNRTTPVGSIEPYAGKPEAGDIGDQRLFTEAGKDIPSLAS
>MAF54479.1
MPSFVITEKCDGCQGQDKTACMYICPHDLMALKEVVDKDTNEVKMKGVNQEPVQCWECYNCVKICPQQAISIRCYADFAPLGGEVIPMLGSDSIMWTVKFRNGNLKRFKFPVRTVEAGNVDIRSGVGEASADISRIKDPGFYTHHASGSSLPTPS
>MAF94834.1
MPTFVHTDKCDGCKGGEVTVCVYICPNDLMKLDTERMKAFNQEPEQCWECQCCVKACPQQAIEVRAYADVVPMGGACIPLRTDNAIMWTIKFRDGEVKRFKFPVRTTPVGSIDPYGNKPEPGDLNDSRLFTEPGVDLPTPS
>MAG01079.1
MPTFVRTEKCDGCKGQDRTACMYICPHNLMKLDKDGSETGHAMKAFNQEPEQCWECYSCVKICPQGAIEARHYADIVPLGGSVQPMRGSDSIMWTIKFRNGTMKRFKFPIRTTPEGSIDPYDGKPEADLAKISDNGFFHTANGFRAGDSSELIKA
>MAH02216.1
MSTFVYMTRCDGCGHCVDICPSDIMHIDKIIRRAVNIEPNFCWECYSCVKACPQQAIDVRGYADFAPMGHSVRVLREEEKGTISWKVKFRNGTVKNFVSPITTKPWGKHIPKLTEKEVPNKESLDSQLLFSEPKGLNIDTGLPEMKKERFKQGVYY
>MAH53994.1
MPTFVYMTRCDGCGHCVDICPSDIMHIDKNIRRAVNIEPNFCWECYSCVKACPQNAIDVRGYADFAPMGHSVRVLREEEKGTISWKVKFRNGKEKNFVSPITTKPWGKHITKLTELEVPNEKALNSQLLFSEPKGLNISTGLPDLKKERFKLGVYY
>MAH83813.1
MPTFVYMTRCDGCGHCVDICPSDIMHIDTTYRRAYNIEPDMCWQCFSCVKACPQNAIDVRGYADFAPLGHSVRVNREEEKGTISWRIKYRDGSEKSFVSPITTKPWGSGIPQLADVAQPSKEMRESQLLYNEPKYIRFDEGGLHTLESNGLKMEEGVYY
>MAI29645.1
MHTQHHTQPNFCWECYSCVKACPQNAIDVRGYADFAPLGHSVRVLREEEKGTISWKIKFRDGREKNFVSPIRTTPWGSIKSPSDYEEPNPQLMHNQELAHEPDALNIPALPSITRDRFKEGAL
>MAJ23162.1
MSTFVYMTRCDGCGHCVDICPSDIMHIDETIRRAKNIEPNFCWECYSCVKACPNHAIDVRGYADFAPMGHSVRVRREEEKGTISWKIKFRNGTEKNFVSPITTKPWGKFIPKLSEGDKPNQGEINSQRLYTEPEGLNINGELPSVPKKSFKKGVYY
>MAJ65808.1
MSTFVYMTRCDGCGHCVDICPSDIMHIDENIRRAKNIEPNFCWECYSCVKACPNHAIDVRGYADFAPMGHSVRVRREEEKGTISWKIKFRNGTTKDFVSPITTKPWGKFIPKLSEGDKPNQGEINSQRLYTEPEGLNINGELPSVPKESFKKGVYY
>MAJ75516.1
MPTFVYMTRCDGCGHCVDICPSDIMHIDKTIRRAVNIEPNMCWECYSCVKACPQNAIDARGYTDFAPLGHSVRVLREEEKGTISWKIKFRDGREKNFLSPITTQPWGEKIPKLGELEVPDQEALDSQLLCFEPDALNVETGLPVISKDKLKEGVYY
>MAK18923.1
MSTFVYMTRCDGCGHCVDICPSDIMHIXETIRRAKNIEPNFCWECYSCVKACPNHAIDVRGYADFAPMGHSVRVRREEEKGTISWRIKFRNGTEKNFVSPITTKPWGKFIPKLAEADTPNQGEINSQILYNEPHGLNTNQXLPTVDKSKFKKGVYY
>MAK55232.1
MPTFVYMTACDGCGHCVDICPSDIMHIDPVTRRAVNIEPNFCWECYSCVKACPQNAIDDRGYSDFAPMGHKVRVLREPEKGVISWRLKFRDGREKNFESPIRTTPWGSIPGPAEYDMPDDTMRDSQKLAHEPDYLKAGELRTITRDQFKKWEDMHAAA
>MAM21419.1
MPTFVYMTRCDGCGHCVDICPSDIMHIDKTYRRAYNIEPNMCWECYACVKACPQNAIDCRGYADFAPMGHSVRTLREEEKGTISWKIKFRDGREKNFESPIRTTPWGSIKSAADYAVPDQEAMKSQELAHEPNALNIDKLPALAPDQLKLGVV
>MAM65177.1
MPTFVEPNACNACAGEHLGPLCVYICPNDLMVLDPGMNKGANQEPELCSECYACVKLCPQEAIFVRGYSDFVPLGASVQPKRVEGGFTWTVKFRDGRELQFTYPSRSTPVGSSDPYKDFTEDKVNDLEGQGLAGESKWLGVDRLPTLQAGS
>MAN21024.1
MSTFVYMTRCDGCGHCVDICPSDIMHIDPKIRRAVNIEPNFCWECYSCVKACPQNAIXARGYAXFAPMGHKVRVLREEEKGTISWKITFRNGTEKNFVSPITTKPWGKHIHKVADAEVPDQAAHDSQLLFNEPDYLKIGDNRDAALINEDGLPSRAKDTFKQGVYY
>MAN94575.1
MPTYVDPNACNACQDEHQGPLCVYICPNDLMVLDEATNKGINQEPEMCSECYACVKLCPQEALHVRGYADFVPMGAEVMPHRTEDGLRWEVRFRDGRTFEFTYQSRTKPAGSVVLYEGFTEDRQNDAKNQSLAGDSLWLGVDKLPTPN
>MAO05958.1
MSTFVYMTRCDGCGHCVDICPSDIMHIDKLIRRAVNIEPNFCWECXSCVKACPQNAIDVRGYADFAPMGHKVRVLREEEKGTISWKIKFRNGTVKNFVSPITTKPWGKFIDKVADKDKPSNDMLKSQLLYNEPKYLLTEEGVLPDMHKVGKLKQGVYY
>MAO06971.1
MSTFVYMTRCDGCGHCVDICPSDIMHIDENIRRAKNIEPNFCWECYSCVKACPNHAIDVRGYADFAPMGHSVRVRREEEKGKISWRIKFRNGTEKNFVSPITTKPWGKHIPKLAEADTPNQGEMQSQILYNEPHGLNTDKDLPTINKDTFKKGVYY
>MAP89872.1
MPTFVYMTRCDGCGHCVDICPSDIMHIDKTIRRAVNIEPNMCWECYSCVKACPQNAIDVRGYADFAPLGHSVRVLREEEKGTISWKIKFRDGREKNFLSPITTKPWGENIPKLGDLEVPDQNALDSQLLCFEPDALNVDTGLPVIXKDKLKEGVYY
>MAQ10106.1
MPTFVYMTKCDGCGHCVDICPSDIMHIDKTYRRAVNIEPNMCWECYSCVKACPQNAIDVRGYADFAPLGHSVRVLREEEKATISWKIKFRDGREKNFTSPIRTTEWGSIPSPAELDLPSVEDFQSQTLSHEPDALNIPNGLPALRPDQLKQGVI
>MAQ20304.1
MPTFVYMTRCDGCGHCVDICPSDIMHIDPEYRRAYNIEPNFCWECYSCVKACPQNAIDVRGYADFAPLGHSVRVLREEDKGTVSWKVKFRNGEEKNFVSPIRTTEWGSIKSPSDYEKPSAPDFKDQELAHEPEFLNIPGLPSLPLKTSDKGAT
>MAQ54099.1
MPTYVDPNACNACQDEHQGPLCVYICPNDLMVLDEATNKGINQEPEMCSECYACVKLCPQEALHVRGYADFVPMGAEVMPHRTEDGLRWEVHFRDGRTFEFTYQSRTKPAGSVVLYEGFTEDRQNDAKNQSLAGDSLWLGVDKLPTPN
>MAQ72724.1
MPTFVYMTRCDGCGMCVDICPSDIMHIDPKLRRAVNIEPNMCWECYSCVKACDQNAIDARGYADFAPLGHSVRVLREEEKGTISWKIKFRNGTEKNFQSPITTKPWGECIPKLADENKPNQEIMDSQLLYNEPKYLKTGDVKTGDDGLPEMNKVGKLKQGVYY
>MAR18828.1
MPTFVYMTSCDGCGHCVDICPSDIMHIDPVTRRAVNIEPNFCWECYSCVKACPQNAIDVRGYADFAPMGHSVRCLREEEKGTISWKLKFRDGRVKDFVSPIRTTPWGSIKAVTEYSAPSDAAFDSQELAHEPEYLKIEGGLPTYSGKFKEGVV
>MAR77443.1
MSTFVYMTRCDGCGHCVDICPSDIMHIDKLIRRAVNIEPNFCWECYSCVKACPQNAIDVRGYADFAPMGHKVRVLREEEKGVISWKIKFRNGHMKSFVSPITTKPWGKYIPHLAEKNIPTKAEHENNQLYGEPKYLKTGKVPVSETGLPVMEKVGKLKQGVYY
>MAR81719.1
MSTFVYMTRCDGCGMCVDICPSXIMHIDPKLRRAVNIEPHMCWECYSCVKACDQNAIDVRGYADFAPMGHKVRVRRXEEKGVISWKIKFRNGTIKNFCSPITTKPWGQFIPKVAEENTPSQKDLDSQTLYNEPKYLKLGEFRKAVNEDGIPNRDKKTFKQGVYY
>MAT64836.1
MPTFVYMTRCDGCGHCVDICPSDIMHIDKVTRRAYNIEPNMCWECYSCVKACPHQAIDVRGYADFAPLGHSVRVKRDEEKGVIAWRIKFRNGQKDIDLLAPITTKPWGTCIPQLADVSAPTQEQRDSQLLFNEPKYIRLDDGDIHTLKSNGLKMKAGVYY
>MAW34642.1
MSTFVYMTRCDGCGHCVDICPSDIMHIDPKIRRAVNIEPNFCWECYSCVKACPQNAIDARGYADFAPMGHKVRVLREEEKGTISWRITFRNGTEKNFVSPITTKPWGKHIHKVADAEVPDEAAHESQLLFNEPDYLKIGDNREAELINEDGLPSRAKDTFKQGVYY
>MAW35371.1
MSTFVYMTRCDGCGHCVDICPSDIMHIDPKIRRAVNIEPNFCWECYSCVKACPQNAIDARGYADFAPMGHKVRVLREEEKGTISWRITFRNGTEKNFVSPITTKPWGKHIHKVADAEVPDEAAHESQLLFNEPDYLKIGDNREAELINEDGLPSRAKDTFKQGVYY
>MAW48640.1
MSTFVYMTRCDGCGHCVDICPSDIMHIDPKIRRAVNIEPNFCWECYSCVKACPQNAIDARGYADFAPMGHKVRVLREEEKGTISWKITFRNGTEKNFVSPITTKPWGKHIHKVADAEVPDEAAHDSQLLFNEPDYLKIGDNRDAKLINDDGLPSREKDTFKQGVYY
>MAW48961.1
MSTFVYMTRCDGCGHCVDICPSDIMHIDPKIRRAVNIEPNFCWECYSCVKACPQNAIDARGYADFAPMGHKVRVLREEEKGTISWKITFRNGTEKNFVSPITTKPWGKHIHKVADAEVPDEAAHDSQLLFNEPDYLKIGDNRDAKLINDDGLPSREKDTFKQGVYY
>MAX57926.1
MPTFVEPNACNACAGEHLGPLCVYICPNDLMVLDPGMNKGANQEPEMCSECYACVKLCPTEAIHIRGYADFIPLGASVQPKRVEGGFTWTVTFRDGRELQFTYPSRSTPVGSSDPYKDFTEDRVNDLGGQGLAGESKWLGVDKLPPLQAGN
>MAZ60149.1
MPTYVDPNTCNACAGEHEGPLCVYICPNDLMTMDLEQNKGFNQEPELCSECYACVKLCPQEAIFVRGYADFVPLGASVHPTRVEGGLTWTVKFRDGRELQFTYPSRTTPVGSSDPYRDFTEDRVNGLQGQGLAGESKWLGVDKLPTL
>MAZ64262.1
MPTFVEPNACNACEGEHLGPLCVYICPNDLMVLDPGMNKGANQEPELCSECYACVKLCPQEAIFVRGYSDFVPLGASVQPKRVEGGFTWTVKFRDGRELQFTYPSRSTPVGSSDPYKDFTEDKVNDLEGXGLAGESKWLGVDRLPTLQAGS
>MAZ79764.1
MSTFVYMTRCDGCGHCVDICPSDIMHIDPKIRRAVNIEPNFCWECYSCVKACPQNAIDARGYADFAPMGHKVRVLREEEKGTISWKITFRNGTEKNFVSPITTKPWGKHIHKVAEAEVPDQAAHENQLLFNEPDYLKIGDNRDAKLINNDGLPDRPKATFKQGVYY
>MBA33678.1
MSTFVYMTRCDGCGHCVDICPSDIMHIDETIRRAKNIEPNFCWECYSCVKACPNHAIDVRGYADXAPMGHXVRVRREEEKGTISWRIKFRNGHEKNFVSPITTKPWGKYIPKLAEEDTPNQGEINSQILYNEPHGLNTEKDLPTLDKSAFKQGVYY
>MBB54468.1
MPTFVYMTRCDGCGHCVDICPSDIMHIDKTYRRAYNIEPSMCWQCYSCVKACPQNAIDVRGYADFAPLGHSVRVDRDEEKGVIAWRIKFRNGEKDMNLIAPITTKPWGSGQPQLRDVEGPTKEMRDGQLLYNEPKYLRFDDGGLHTLKSNGLTMKQGVYY
>MBC16062.1
MPTFVNPEKCDGCKGGEKTACMYICPNDLMILDADEMKAYNQEPSACWECYSCVKICPQGAIEARPYADFAPMGGTSIPMRSAEDIMWTIKFRNGSVKRFKFPIRTTPEGSIKPFEGKPEPTDLDNELLFTEAELVTPIATAMEEAQVTDADLKKEWKMEDYANLV
>MBC26696.1
MPTFVYMTRCDGCGHCVDICPSDIMHIDKTYRRAYNIEPNMCWECYSCIKACPQNAIDDRGYADFAPMGHSVRVLREPEKGTISWKLKFRDGTVKEFVSPIRTTEWGSIPSAETYNAPKSQEYKTQELSHEPDALNLEDGLPALAPDQLEKYSVPNAVGHNSKSKQFKQEVV
>MBC47819.1
MPTFVYMTRCDGCGHCVDICPSDIMHIDKTIRRAVNIEPNMCWECYSCVKACPQNAIDVRGYADFAPLGHSVRVLREEEKGTISWKIKFRDGREKNFLSPITTQPWGEKIPNLGDLEVPDQAALDSQLLCYEPDALNVETGLPVISKDKLKEGVYY
>MBC50878.1
MPTYVXPNACNACQDEHQGPLCVYICPNDLMVLDEATNKGINQEPEMCSECYACVKLCPQEALHVRGYADFVPMGAEVMPHRTEDGLRWEVXFRDGRTFEFTYQSRTKPAGSVVLYEGFTEDRQNDAKNQSLAGDSLWLGVDKLPTPN
>MBD07382.1
MPTFVYMTRCDGCGHCVDICPSDIMHIDPEYRRAYNXEPNFCWECYSCVKACPQNAIDVRGYADFAPLGHSVRVLREEEKGTVSWKVKFRNGEEKNFVSPXRTTEWGSIKSPSDYEKPSAPDFKDQELAHEPEFLNIPGLPSLPLKTSDKGAT
>MBD42276.1
MSTXVYMTRCDGCGHCVDICPSDIMHIDETIRRAVNIEPNFCWECYSCVKACPNHAIDVRGYADFAPMGHSVRVRREEEKGTISWKIKFRNGTVKDFVSPITTKPWGKFXPKLSEEEKPNQGEINSQTLYSEPXGLNTDKELPTIKKXSFKKGVYY
>MBD62495.1
MSTYVYMTRCDGCGHCVDICPSDIMHIDKLIRRAVNIEPNFCWECYSCVKACPQNAIDVRGYADFAPMGHKVRVLREEEKGTISWKIKFRNGTIKNFVSPITTQPWGKYIPKLSEKNGPSKEEFKSQLLYNEPKYLKREDGVLPEMQKVGKLKQGVYY
>MBE28520.1
MPTFVYMTRCDGCGHCVDICPSDIMHIDKTIRRAVNIEPNMCWECYSCVKACPQNAIDARGYTDFAPLGHSVRVLREEEKGTISWKIKFRDGREKNFLSPITTQPWGEKIPKLGELEVPDQEALDSQLLCFEPDALNVETGLPVISKDKLKEGVYY
>MBE68817.1
MPXFVITEKCDGCAGQDKTACMYICPHDLMALKGVVDKETNEVKMKGVNQEPVQCWECYSCVKICPQQAIEIRCYADFAPLGGSVIPLPGSDSIMWTIKFRNGNIKRFKFPTRTVNPGEVNIFAGEGEAKADISKIKDQGFFTHQAKGKQLPVPA
>MBE88028.1
MPTFVYMTRCDGCGHCVDICPSDIMHIDKTYRRAYNIEPNMCWECFSCVKACPQNAIDDRGYADFAPMNHSVRVLREEAKGTISWKLKFRDGTEKNFVSPIRTTEWGSIKCSSDYDAPSDEAINSQELAHEPDVLNIEGGLPTLKPDQLKQGVI
>MBF40344.1
MPTFVYMTRCDGCGHCVDICPSDIMHIDKTYRRAYNIEPNMCWECYACVKACPQNAIDCRGYADFAPMGHSVRTLREEEKGTISWKIKFRDGREKNFESPIRTTPWGSIKSAADYAVPNQEAMKSQELAHEPNALNIDKLPALAPDQLKLGVV
>MBH38871.1
MPTYVNPQTCNACAGEHEGPLCVYICPNDLMTLDTEQNKGFNQEPELCSECYACVKLCPQDAIFVRGYSDFVPLGASVQPKRIDGGLTWTVKFRDGRELQFTYPSRSTPVGSSDPYKDFTEDKEKDLAGQGLAGESKWLGVDALPTLQGNK
>MBH44623.1
MSTFVYMTKCDGCGMCVDICPSDIMHIDKTLRRAVNIEPNMCWECYSCVKACDQNAIDARGYADFAPLGHSVRVLREEEKGTISWRIKFRNGTEKNFCSPITTKPWGECIPKLSEEKTPTKEALESELLYNEPKYLKTGEVVTGDDGLPEMKKVGKLKQGVYY
>MBH62196.1
MPTFVYMTRCDGCGECVDICPSDIMHIDKTYRRAYNIEPNMCWECYSCVKACPTHAIDVRGYADFAPLGASVRVRREPEKGTISWKVKFRDGREKDFVSPIRTTKWGSIEEPADYPAPSDEEFEKQELWHEPGALHIDALPTLAGKVKA
>MBH89772.1
MPTFVYMTRCNGCGNCVDICPSDIMHIDKTYRRAYNIEPSMCWECCACVKACPKKAIDVRGYADFAPLGHSVRVDRDEEKGVIAWRVKFRNGKKDVSLMAPITTVPWGSGQPQLRDVPAPTQEQRESQHLYSEPETIRMDDGDVHTLKSNGLRMKLGVSY
>MBH98261.1
MPTFVYMTRCDGCGHCVDICPSDIMHIDPTYRRAVNIEPNMCWECYSCVKACPQNAIDARGYADFAPLGHSVRVLREESKGTVSWKVKFRNGEEKNFVSPIRTTEWGSIKSPSEYDVPSEESFKEQELAHEPEALNIPGLPDLTLKASDQEAQ
>MBI04185.1
MSTFVYMTRCDGCGHCVDICPSDIMHIDETIRRAKNIEPNFCWECYSCVKACPNHAIDVRGYADFAPMGHSVRVRREEEKGTISWKIKFRNGTVKDFVSPITTKPWGKFIPKLSEEEKPNQGEINSQTLYSEPKGLNTDKELPTIKKESFKKGVYY
>MBI04850.1
MSTFVYMTRCDGCGHCVDICPSDIMHIDETIRRAVNIEPNFCWECYSCVKACPQNAIDVRGYADFAPMGHSVRVLREEEKGTISWKIKFRNGTVKNFVSPITTKPWGKHIPKLSEVEKPNQGEINSQILYSEPEGLNTNKELPKVEKSAFKKGVYY
>MBI10581.1
MPTFVYMTRCDGCGHCVDICPSDIMHIDKTYRRAYNIEPNMCWDCYSCVKACPQNAISSRGYADFAPLGHSVRALREEEKGTISWKVKFRDGREKDFVSPIRTTEWGSIQSPQDYTAPSADDYKSQELSHEPDALNIEGGLPVLDSSKLKEGVG
>MBI12999.1
MPSFVITEKCDGCTGQDKTACMYICPHDLMTLKKDVKKAVNQEPVQCWECYSCVKICPQQAIEIRCYADFAPLGGSVIPLPASDSIMWTVKFRNGNIKRFKFPTRTVLPGEVNIFAGEGEAKADFSKVKEQGFFTHHATGKALPVPAAA
>MBI14058.1
MPSFVITEKCDGCTGQDKTACMYICPHDLMTLKKDVKKAVNQEPVQCWECYSCVKICPQQAIEIRCYADFAPLGGSVIPLPASDSIMWTVKFRNGNIKRFKFPTRTVLPGEVNIFAGEGEAKADFSKVKEQGFFTHHATGKALPVPAAA
>MBI17909.1
MPTFVYMTRCDGCGHCVDICPSDIMHIDETYRRAYNIEPNMCWECYSCVKACPQNAIDARGYADFAPLGHSVRVLREEAKATISWKIRFRDGREKNFVSPIRTTEWGSIPSPAELEIPDAEALQSQELAHEPDALNVPGGLPALTPDQLVQGVA
>MBI29561.1
MSTFVYMTRCDGCGHCVDICPSDIMHIDETIRRAVNIEPNFCWECYSCVKACPNHAIDVRGYADFAPMGHSVRVRREEEKGTISWKIKFRNGTEKNFVSPITTKPWGEFIPKLSEEEKPNQGEINSQILYSEPKGLNTNKDLPTISKDSFKKGVYY
>MBJ41125.1
MSTFVYMTRCDGCGHCVDICPSDIMHIDKTIRRAVNIEPNFCWECYSCVKACPQNAIDVRGYADFAPMGHKVRVLREEAKGTISWKIKFRNGTIKTFVSPITTKPWGKCIPKLAEKKVPTKKDLESQLLYNEPEYLKIDGGLPEMEKVGKLKQGVYY
>MBK46681.1
MSTYVYMTRCDGCGHCVDICPSDIMHIDKLIRRAVNIEPNFCWECYSCVKACPQNAIDVRGYADFAPMGHKVRVLREEEKGTISWKIKFRNGTIKNFVSPITTQPWGKYIPKLSEKNGPSKDEFKSQLLYNEPKYLKREDGVLPEMQKVGKLKQGVYY
>MBL10786.1
MPTFVYMTKCDGCGHCVDICPSDIMHIDKKYRRAYNIEPNMCWECYSCVKACPQNAIDVRGYADFAPLGHSVRALREEKKGTISWRIKFRDGREKNFVSPIRTTEWNSIKSPAEFEAPSERSRHSQELSHEPDALKIAGGLPTLRPDQLKIGKV
>MBL25530.1
MPTFVYMTRCDGCGHCVDICPSDIMHIDKTYRRAYNIEPNMCWECYSCVKACPQNAIDDRGYADFAPMGHSVRVLREPEKGTISWKLKFRDGTVKNFVSPIRTTEWGSIPSAETYDAPSEDDYKTQNLAHEPDALNVEGGLPTLRPNQLKQGVI
>MBL95425.1
MPTFVYMTRCDGCGHCVDICPSDIMHIDTTYRRAYNIEPDMCWECYSCVKACPQDAIDVRGYADFAPLGHSVRVKREEEKGTISWRVKFRNGTEKNFLSPITTKPWGTAIPKLANEPEPSQEMRNSQLLFNEPKYIRFDDGDLHTLKSNKLSFKEGVYY
>MBL97894.1
MPTFVYMTACDGCGHCVDICPSDIMHIDPVTRRAVNIEPNFCWECYSCVKACPQNAIDDRGYSDFAPMGHKVRVLREPEKGVISWRLKFRDGREKHFESPIRTTPWDSIQGPAEYDPPPVGMAESQKLAHEPDYLKAGELRTITKDKFKKYVWEEQHAA
>MBM09633.1
MPTFVYMTRCDGCGHCVDICPSDIMHIDPTYRRAYNIEPDMCWQCYSCVKACPQNAIDVRGYADFAPLGHSVRVNREEDKGTISWRIKYRDGTEKSFVSPITTKPWGTCIPELANETEPTQEMRDSQLLYNEPKYIRFDDGGLHTLKSNGLKMKEGVYY
>MBO31682.1
MPTFVYMTRCDGCGHCVDICPSDIMHIDKTYRRAYNIEPNMCWECYSCVKACPQHAIDVRGYADFAPLGHSVRVVREEEKGTIAWKIKFRNGTEKNFLSPITTKPWGSALSNFADEPAPTQDMRDSQCLYNEPKYIRMDDGDVHTLESNGLKMKKGVYY
>MBO44124.1
MPTFVYMTRCDGCGHCVDICPSDIMHIDKTYRRAYNIEPNMCWECFSCVKACPQNAIDDRGYADFAPMNHSVRVLREEAKGTISWKLKFRDGTEKNFVSPIRTTEWGSIKCSSDYDAPSDEAINSQELAHEPDVLNIEGGLPTLKPDQLKQGVI
>MBO55546.1
MPTYVNPQTCNACAGEHEGPLCVYICPNDLMTLDTEQNKGFNQEPELCSECYACVKLCPQDAIFVRGYSDFVPLGASVQPKRIDGGLTWTVKFRDGRELQFTYPSRSTPVGSSDPYKDFTEDKEKDLAGQGLAGESKWLGVDVLPTLQGNK
>MBO68718.1
MPTFVYMTRCDGCGHCVDICPSDIMHIDKTYRRAYNIEPNMCWECYSCVKACPQNAIDARGYADFAPLGHSVRALREEAKGTISWKIKFRDGREKDFVSPIRTTEWGSIPSPADLERPSAEAMKSQELAHEPDALKISGGLPTLRPDQLKREVV
>MBP09873.1
MPTFVYMTRCDGCGHCVDICPSDIMHIDETYRRAYNIEPNMCWECYSCVKACPQNAIDARGYADFAPLGHSVRVLREEAKATISWKIRFRDGREKNFVSPIRTTEWGSIPSPAELEIPDAEALQSQELAHEPDALNVPGGLPALTPDQLVQGVX
>MBP45250.1
MPSFVITEKCDGCTGQDKTACMYICPHDLMTLKKDVKKAVNQEPVQCWECYSCVKICPQQAIEIRCYADFAPLGGSVIPLPASDSIMWTVKFRNGNIKRFKFPTRTVLPGEVNIFAGEGEAKADFSKVKEQGFFTHHATGKALPVPAAA
>MBP50252.1
MPTFVYMTRCDGCGHCVDICPSDIMHIDKTYRRAYNIEPNMCWECYSCVKACPQNAIDCRGYADFAPMGHSVRTLREEEKGTISWKIKFRDGREKNFESPIRTTPWGSIKSAEDYAAPSQEAMKSQELAHEPNALNIDKLPALVPDRLKLGVV
>MBR02455.1
MPTYVRTEKCDGCKGQDKTACMYICPHDLMRLDKDGSKTGHAMKAYNQEPEQCWECYSCVKICPQQAIECRHYADVVPMGASVQPLRGTESIMWTIKFRNGNVKRFKFPIRTTPEGSADPYGDKPEAEISKITDHSILFTNATHSCDMSQFTAS
>MBR83223.1
MPTFVYMTRCDGCGHCVDICPSDIMHIDKTYRRAYNIEPSMCWQCYSCVKACPQNAIDVRGYADFAPLGHSVRVDRDEEKGVIAWRIKFRNGEKDMNLIAPITTKPWGSGQPQLRDVEGPTKEMRDGQLLYNEPKYLRFDDGGLHTLKSNGLTMKQGVYY
>MBS35664.1
MPTFVYMTRCDGCGLCVDICPSDIMHIDTVTRRAYNIEPNMCWECYSCVKACPHQAIDVRGYADFAPLGHSVRVKRDEEKGVIAWRIKFRNGKKDMDLLAPITTKPWGSGTPQLRDVDPPTQEQRDSQQLYNEPKYIRFDEGDVHTLESNGLKMKSGVYY
>MBS38926.1
MPTFVYMTRCDGCGECVDICPSDIMHIDKTYRRAYNIEPNMCWECYSCVKMCPTHAIDVRGYADFAPLGHSVRVRREPEKGTISWKIKFRDGREKDFVSPIRTTKWGSIEEPKDFPAPKEEEFRAQELWHEPSALNIDALPTLAGKIKA
>MBS55331.1
MSTFVYMTRCDGCGHCVDICPSDIMHIDKLIRRAVNIEPNFCWECYSCVKACPQNAIDVRGYADFAPMGHKVRVLREEEKGTISWKIKFRNGTVKNFVSPITTKPWGKFIDKVADKDKPSNDMLKSQLLYNEPKYLLTEEGVLPDMHKVGKLKQGVYY
>MBS83401.1
MSTFVYMTKCDGCGMCVDICPSDIMHIDKTLRRAVNIEPNMCWECYSCVKACDQNAIDARGYADFAPLGHSVRVLREEEKGTISWKIKFRNGTEKNFCSPITTKPWGECIPKLSEEKTPSNEVYESELLYNEPKYLKTGEVVTSEDGLPEMKKVGKLKQGVYY
>MBU16195.1
MPTYVDPNACNACQDEHQGPLCVYICPNDLMVLDEATNKGINQEPEMCSECYACVKLCPQEALHVRGYADFVPMGAEVMPHRTEDGLRWEVHFRDGRTFEFTYQSRTKPAGSVVLYEGFTEDRQNDAKNQSLAGDSLWLGVDKLPTPN
>MBU36270.1
MSIFINKNVCNGCGKLKEALCERICPGDLLFRNAAHKAEIRSQADCWTCGACVKXCPVQAIDLKLPSQILKSNVSLRAQCKKQHTVWEIRNGNGIKEEFVIPAITGSGAEQ
>MBU56171.1
MPTFVYMTRCDGCGHCVDICPSDIMHIDXTTRRAYNIEPNMCWECYSCVKACPQNAIDARGYADFAPLGHSVRVLREEEKGTISWKIKFRDGREKNFVSPIRTTKWGSIQSPAELPVPSAEDIHSQELAHEPEVLNVPGGLPALRXDQLKQGVV
>MBV04081.1
MSTFVYMTRCDGCGHCVDICPSDIMHIDKLIRRAVNIEPNFCWECYSCVKACPQNAIDVRGYADFAPMGHKVRVLREEEKGVISWKIKFRNGHMKSFVSPITTKPWGKHIPHLADKDVPNKDAHANNKLYGEPTYLKTGKVPVSDTGIPLMEKIGKLKQGVYY
>MBV38735.1
MPTFVYMTRCDGCGHCVDICPSDIMHIDTTYRRAVNIEPNMCWECYSCVKMCPQNAIDCRGYADFAPLGHSVRALREEEKGTISWKIKFRDGREKNFVSPIRTTPWGSIKSPAEYDVPDPADLNAQELAHEP
>MBV40531.1
MPTFVYMTRCDGCGHCVDICPSDIMHIDTTYRRAVNIEPNMCWECYSCVKMCPQNAIDCRGYADFAPLGHSVRALREEEKGTISWKIKFRDGREKNFVSPIRTTPWGSIKAPSDYEAPTQEALKGEELSHEPDALNIEKLPALTPDKLKQGLV
>NMX23408.1
MPSFVNPEKCDGCKGGEKTACMYICPNDLMVLNPDAMRAYNQEPDQCWECYSCVKICPQGAIEVRHYADIAPMGGYVQPMRGTDSIMWTVKFRNGNMKRFKFPIRTTPEGSIKPYAGKPSPDASALDSELLFTEGDGGRATCKPSDFA
>NP_346750.1
MSIKIDLNKCVGCQKCINICPGSLIDKNNDGKAYIKYPKDCWGCTACLKECKFKAIKYFLGADIGGNGSYMYVSEKGEELEWHMINEDGKEKIITTSRKESNKY
>NP_661758.1
MPSFVIKEKCDGCKGQERTACMYICPNDLMKLDVERMKAWNQEPDQCWECYNCVKICPQQAIEVRGYADFVPLGGNVIPLRGTDAIMWTIKFRNGILKRYKFPIRTTSEGSIDPYSGKPEPDYANLKKPGFFNMTEYPTL
>OCW77138.1
MSTFVYMTRCDGCGHCVDICPSDIMHIDETIRRAKNIEPNFCWECYSCVKACPNHAIDVRGYADFAPMGHSVRVRREEEKGTISWRIKFRNGTEKNFVSPITTKPWGKFIPKLAEADTPNQGEINSQILYNEPHGLNTEKDLPTLDKNSFKQGVYY
>OCW78255.1
MSTFVYMTRCDGCGHCVDICPSDIMHIDETIRRAKNIEPNFCWECYSCVKACPNHAIDVRGYADFAPMGHSVRVRREEEKGTISWRIKFRNGTEKNFVSPITTKPWGKFIPKLAEADIPNQGEINSQILYNEPHGLNTEKDLPTLDKNSFKQGVYY
>OCW82809.1
MSTFVYMTRCDGCGHCVDICPSDIMHIDETIRRAKNIEPNFCWECYSCVKACPNHAIDVRGYADFAPMGHSVRVRREEEKGTISWRIKFRNGTEKNFVSPITTKPWGKFIPKLAEGDKPNQGEINSQILYSEPEGLNTNKELPKVDKSAFKKGVYY
>ODB99096.1
MPTFVYMTRCDGCGHCVDICPSDIMHIDPTYRRAYNIEPNMCWECYSCVKACPHHAIDVRGYADFAPLGHSVRVIRDEEKGVIAWRIKSRNGETDLNLLAPITTKPWGKHIPQLSSVPAPTQDQRDSQLLYNEPKYIRLDDGDIHTLESNGLHMEKGVYY
>ODB99972.1
MPTFVRTEKCDGCKSQAMTACMYICPHDLMKLDMDGSETGHAMKSYNQEPEQCWECYSCVKICPQQAIEVRPYADIVPLGAMVQPLRGTDSIMWSIKLRNGTMKRFKFPIRTTPVGSIDPYGGKPAADMAKIDEPGFFNHNEQNGYRAGDADELIRK
>ODJ86116.1
MPTFVRTEKCDGCKGQDRTACMYICPHDLMKLDKDGSETGHAMKSFNQEPEQCWECYSCIKICPQQAIEARPYADIVPLGASVQPLRGTDSIMWTIKFRNGTMKRFKFPIRTTPEGSIDPYGGKPAADIAKIGEPGFFNHNEQNGYRAGDASELIRK
>ODS32876.1
MGIFINKKVCNGCGKLKEALCERICPGDLLFRNEMHKADIRTQADCWTCGACVKACPVQAIDLRLPSQILESNVSMRARCKKQHTIWEIRKGNSIKEEFVVPATTGKGE
>ODS99521.1
MPTFVYMTRCDGCGHCVDICPSDIMHIDKTYRRAYNIEPNMCWECFSCVKACPQHAIDVRGYADFAPLGHSVRVDRDERRGTIAWRIKFRNGTEKNFLSPITTKPWGEAIPKLAEVPPPAKEMRDSELLYNEPKYVRLDDGGLRTLQDAGLKLKKGVYY
>ODU00562.1
MPTFTYMTRCDGCGQCVDICPSDIMHIDPVYRRSYNIEPNFCWECYSCVKACPQHAIDVRGYADFAPLGHSVRVLREEAANTISWKIRYRDGRVKAFTFPIRTTPWGSIKPPSAYEAPGADAMDSPLLAHEPAALMVATLPSLPPFDPKRG
>ODU00798.1
MPTFTYMTRCDGCGQCVDICPSDIMHIDPVYRRSYNIEPNFCWECYSCVKACPQHAIDVRGYADFAPLGHSVRVLREEASNTISWKIRYRDGRVKAFTFPIRTTAWGSIKPPSAYEAPGADAMGSPLLAHEPDALMVAMLPSLPPFDPKQG
>ODU09403.1
MPTYVRTDKCDGCKGQDKTACMYICPHDLMKLDKDGSETGHPMRAFNQEPEQCWECYSCVKICPQNAIEVRHYADIVPLGGSVQPLRGSDSIMWTIKFRNGTLKRFKFPTRTTEEGSIQPYAGKTMPRLADIDKPGYFTPSGGYRAGRDGELLRVKK
>ODU49224.1
MPTFVYMTRCDGCGYCVDICPSDIMHIDKVTRRAYNIEPNMCWECYSCVKACPQDAIDVRGYADFAPLGHSVRVRRDEEKGVIAWRIKFRNGEKDMELLAPITTKPWGKHIPQLSAVPAPSQAMRDSQLLFNEPKYIRLDEGDLHTLESNGLVMKEGVYY
>ODU49805.1
MPTFVYMTRCDGCGHCVDICPSDIMHIDKVTRRAYNIEPNMCWECYSCVKACPHDAIDVRGYADFAPLGHSVRVRRDEEKGVIAWRIKFRNGEKDMELLAPITTKPWGKHIPQLSDVPAPSQAMRDSQLLFNEPKYIRIDEGDLHTLESNGLVMKEGVYY
>ODU89848.1
MPTYVRTDKCDGCKGQDKTACMYICPHDLMKLDKDGSETGHAMRAFNQEPEQCWECYSCVKICPQQAIEARHYADVVPLGGMVQPLRGSDSIMWTIKFRNGTLKRFKFPIRTTPEGSIDPYGGKPTAKMADIVNVGFFTGTADGGITKGYRPGNPAELIRK
>ODV12151.1
MPTYVRTDKCDGCKGQDKTACMYICPHDLMKLDKDGSETGHAMRAFNQEPEQCWECYSCVKICPQQAIEVRHYADVVPLGGMVQPLRGSDSIMWTIKFRNGTLKRFKFPIRTTPEGSIDPYGNKPMPKMADIEATGSFTRDMMGGYRAGNPSELIRK
>ODV13175.1
MPTFVYMTRCDGCGQCVDICPSDIMHIDKTYRRAYNIEPSMCWECYSCVKACPHHAIDVRGYADFAPLGHSVRVHRDEEKGTIAWRIKFRNGKKDMELLAPITTKPWGTCIPKLAEVAAPSKDMRDSQLLFNEPRYIRLDDGGLHTLKSNGLKFKAGVYY
>OED37281.1
MPTFVKMTRCDGCGHCVDICPSDIMHIDKTTRRAYNIEPNMCWECYSCVKACPHQAIDVRGYADFAPLGHSVRVLRDEEKGTIAWRIKFRNGKKDMDLLAPITTKPWGSGTPQLKEVAAPTKEQRDSQLLFNEPKYIRFDDGGIHTLKTNGLEMKLGVNY
>OEU45897.1
MPSFVITEKCDGCKGGEKTACMYICPNDLMVLETESMKAYNQEPDQCWECFSCVKICPTQAIEVRGYSDFVPLGSSIMPMRGTEDVMWTCKFRNGLIKRFKFPIRTTAEGEANAYEDLKGNDINSQQLSTEEADGKAMPTPQV
>OEU47194.1
MPSYVEPAKCDGCKGGDKTACMYICPNDLMVLNVETMLAYNQEPDACWECYSCVKICPQGAIFVRGYDDFVPMGGQVHPMRSSDSIMWTVKFRNGNLKRFKFPIRTTAEGAANAYGAEKGANLDDECLLLEADLPTPK
>OEU51269.1
MPSFVIQEKCDGCKGGDKTACMYICPNDLMVLDATAMKAYNQEPDQCWECFSCVKICPTQAVEVRGYSDFVPMGSSIMPMRGTEDVMWTCKFRNGLIKRFKFPIRTTAEGTANDYAGLVGKDLNSALLCTEEAEGVTLPVPQT
>OEU54620.1
MPSFVITEKCDGCKGGDKTACMYICPNDLMVLDANEMKAYNQEPDACWECYSCVKICPQGAIEVRGYSDFVPLGGSVVPMRSSDSIMWTIKFRNGTLKRFKFPIRTTAEGAANEYLDAKGKDLDSELLFTEEADGVTLRTP
>OEU55653.1
MPSYVEPAKCDGCKGGDKTACMYICPNDLMVLNVETMLAYNQEPDACWECYSCVKICPQGAIFVRGYDDFVPMGGQVHPMRSSDSIMWTVKFRNGNLKRFKFPIRTTAEGAANAYGAEKGANLDDECLLLEADLPTPK
>OEU59660.1
MPSFVITEKCDGCKGGDKTACMYICPNDLMVLDANEMKAYNQEPDACWECYSCVKICPQGAIEVRGYSDFVPLGGSVVPMRSSDSIMWTIKFRNGTLKRFKFPIRTTAEGAANEYLDAKGKDLDSELLFTEEADGVTLRTP
>OEU59681.1
MPSFVITEKCDGCKGGDKTACMYICPNDLMVLDANEMKAYNQEPDACWECYSCVKICPQGAIEVRGYSDFVPLGGSVVPMRSSDSIMWTIKFRNGTLKRFKFPIRTTAEGAANEYLDAKGKDLDSELLFTEEADGVTLRTP
>OEU69287.1
MPSFVIDEKCDGCKGGDKTACMYICPNNLMVLEPNLMKAYNQEPDACWECFSCVKICPTQAIEVRGYADFVPLGSSVVPMLGTEDIMWTCKFRNGTIKRFKFPIRTTPEGAANAYLDLVGKDLDSEVLSTEEADGYQLPTPETV
>OEU70651.1
MPTFVNPEKCDGCKGGEKTACMYICPNDLMILDPEAMRAYNQEPDACWECYSCVKICPQGAVEARPYGDFAPMGGTSIPMRSAEDIMWTVKFRNGDVKRFKFPIRTTPEGSIKPYEGKPEPTDLDNELLFTETELVVPQVDAGNEIKIGDADKTLTIKDLL
>OEU79044.1
MPSFVIQEKCDGCKGGDKTACMYICPNDLMILDPVAMKAYNQEPDQCWECFSCVKICPTQAVEVRGYSDFVPLGSSIVPMRGSEDIMWTCKFRNGMIKRFKFPIRTTAEGAANAYDDLKGKDLDSGLLSTEEAAGMTLPTPQTV
>OEU81100.1
MPSFVIQEKCDGCKGGDKTACMYICPNDLMVLDATAMKAYNQEPDQCWECFSCVKICPTQAVEVRGYSDFVPMGSSIMPMRGTEDVMWTCKFRNGLIKRFKFPIRTTAEGTANDYAGLVGKDLNSALLCTEEAEGVTLPVPQT
>OEU82431.1
MPSYVEPAKCDGCKGGDKTACMYICPNDLMVLNVETMLAYNQEPDACWECYSCVKICPQGAIFVRGYDDFVPMGGQVHPMRSSDSIMWTVKFRNGNLKRFKFPIRTTAEGAANAYGAEKGANLDDECLLLEADLPTPK
>OFW32357.1
MPSFVIKEKCDGCKGQDKTACMYICPHDLMTLDKDGSETGTEMKAYNQEPEQCWECYNCVKICPQQAIEVRAYADFAPLGASVIPMRGTDSIMWTVKFRNGVLKRFKFPIRLVPEGSVDPYAGKPEPNFDDIKKPGFFNYSL
>OFW65289.1
MPSFVNPEKCDGCKALDRTACQYVCPNDLMVLNTETSKAYNQEPDACWECYSCVKICPTQAIDVRGYADFVPLGAAVVPLRGTDSIMWTVQFRDGRIKRFRFPIRTTAEGSVVAFSGIAEASDEGFKSQLLAGEPDQLGVSELAQLQK
>OFX25121.1
MPSFVNPEKCDGCKALDKTACQYICPNDLMVLNKDLMKAFNREPEMCWECYSCVKICPQQAIDVRGYADFVPLGGSVVPLRSTDSIMWTVKFRNGMVKRFKFPIRTTPEGKAEPTGGFPPGEDLQSIALFTEPQSLGLPNVWTK
>OFZ67684.1
MPTFVRTEKCDGCKGQDKTACMYICPHDLMKLDKDGSETGHAMKAFNQEPEQCWECYSCVKICPQGAIEVRHYADIVPLGGSVQPMRGSDSIMWTIKFRNGTLKRFKFPIRTTSEGSINPYGGKPMPKMAELTAPGVYTKAVMGGYRAGRPEELIRRK
>OFZ85996.1
MPTFVRTDKCDGCKGQDKTACMYICPHDLMLLDKDGSKTGHAMKAFNQEPEQCWECYSCVKICPQNAIEVRHYADVVPMGASVQPLRGTDSIMWTIKFRNGTLKRFKFPIRTTAEGSADPYGGKPEANMADIENHAVLFTKDTHKGDRSQFING
>OFZ90116.1
MPTYVRTDKCDGCKGQDKTACMYICPHDLMKLDKDGSETGHAMKAWNQEPEQCWECYSCVKICPQNAIEVRFYADIVPLGASVQPMRGSDSILWTIKFRNGTMKRFKFPIRTTPEGSADPYGGKPKANMADIDKHDVLFTKSTHAGDRSQFLAS
>OFZ95940.1
MPTYVRTEKCDGCKGQDKTACMYICPHDLMLLDKDGSLTGHPMKAFNQEPEQCWECYSCVKICPQNAIEVRHYADVVPMGAQVQPLRGSDSIMWTIRFRNGTIKRFKFPIRTTAEGSADPYGGKPEADIADIENPLVLFTKDLHKGDASQFVHSK
>OGA05822.1
MPTYTDMTRCDGCGDCVDICPSDIMHIDPVYRRSYNIEPNFCWECYSCVKACQQHAIDVRGYADFAPLGHKVRVLREPEKGSISWKIRYRDGRIKEFTFPIRTTPWGSIKAAQDYEKPDLSALGSPLLAHEPEDLHVGALPTIKKA
>OGA20712.1
MPTFVYMTRCDGCGHCVDICPSDIMHIDKTYRRAYNIEPNMCWECYSCVKACPQHAIDCRGYADFAPLGHSVRVLREEAKATISWKLKFRDGREKNFVSPIRTTPWGSIKGPAEYDAPRPEDFARQELAHEPDALNIKGGLPALRPDQLKQGVV
>OGA34569.1
MPTYVRTEKCDGCKGQDKTACMYICPHDLMHLDRDGSVTGHAMKAYNVEPEQCWECYSCVKICPQNAIECRHYADIVPLGASVQPLRGTDSIMWTIKFRNGTMKRFKFPIRTTPEGSADPYGGKPKANMADIANDEVLFTKALHAGDRSQFVKA
>OGA47646.1
MPTFVRTDKCDGCKGQDKTACMYICPHDLMLLDKDGSLTGHAMRAFNQEPEQCWECYSCVKICPQNAIEVRHYADVVPLGASVQPLRGTDSIMWTIKFRNGTVKRFKFPIRTTAEGSINPYGSKPKANMAEIEDHSKLFTNGMHKCDTSQFINS
>OGA48426.1
MPTYVRTDKCDGCKGQDKTACMYICPHDLMLLDKDGSMTGHAMKAFNQEPEQCWECYSCVKICPQNAIEVRHYADVVPLGAQVQPLRGSDSIMWTIKFRNGTMKRFKFPIRTTAEGSVNPYADKPEANLAEIEDHSTLFTKGTHKCDMSQFMNK
>OGA48782.1
MPTYTDMTRCDGCGECVDICPSDIMHIDPIYRRSYNIEPNMCWECYSCVKACPQNAIDVRGYADFAPLGHKVRVLREPEKGVISWKIRYRDGRLKEFAFPIRTTPWGSIKPPQDYEKPDMSAIGSQMLAHEPEALHVEFPVLPAYKTRA
>OGA55731.1
MPTYVRTDKCDGCKGQDKTACMYICPHDLMLLDKDGSRTGHAMKAYNQEPEQCWECYSCVKICPQNAIEVRHYADVVPLGASVQPLRGSDSIMWTIRFRNGNVKRFKFPIRTTAEGSIEPYRGKPPADMAEIERHDLLFTRGTHKVDPSQFLA
>OGA67661.1
MPTYVRTEKCDGCKGQDKTACMYICPHDLMLLDKDGSLTGHPMKAFNQEPEQCWECYSCVKICPQNAIEVRHYADVVPMGAQVQPLRGSDSIMWTIRFRNGTIKRFKFPIRTTAEGSADPYGGKPEADIADIENPLVLFTKDLHKGDASQFVHSK
>OGA70223.1
MPTYTDMTRCDGCGDCVDICPSDIMHIDPVYRRSYNIEPNFCWECYSCVKACQQHAIDVRGYADFAPLGHKVRVLREPEKGSISWKIRYRDGRLKEFTFPIRTTPWGSIKAAQDYEKPDLSGLGSQHLAHEPEALHIAALPTIKKKA
>OGA71161.1
MPTYTDMTRCDGCGDCVDICPSDIMHIDPVYRRSYNIEPNFCWECYSCVKACQQHAIDVRGYADFAPLGHKVRVLREPEKGSISWKIRYRDGRIKEFTFPIRTTPWGSIKAAQDYEKPDLSALGSPLLAHEPEDLHVGALPTIKKA
>OGI18311.1
MGINIDQNLCDGCGYPQSETPCNMACPGDLIFMQSNGKAQICCNADCWDCTACIKICPQQAIEIRLPFEIVGKEGSLKARAYREKTIWTATDENGNEQIFETPARNESSRGEVTSPLLSPNEFTDCVDSYKGVSKTFVDLGSDI
>OGI37652.1
MPTYVRTDKCDGCKGQDKTACMYICPHDLMKLDKDGSETGHAMKAFNQEPEQCWECYSCVKICPQQAIECRHYADVVPLGGSVQPLRGTDSIMWTIKFRNGNMKRFKFPIRTTPEGSIKPYDGKPTAKYADIAKTGFFTGSDNGGITKGYRAGNPAELIRKK
>OGI44062.1
MPTFVRTDKCDGCKGQDKTACMYICPHDLMMLDKDGSATGHAMKAYNQEPEQCWECYSCVKICPQNAIEVRHYADIVPLGGSVQPLRGSDSIMWTIKFRNGTLKRFKFPTRTTAEGSIKPYDGKPVAKMADIGKTTLFTTEVMGGYRAGKKEELIRLK
>OGI44730.1
MPTFVRTDKCDGCKGQDKTACMYICPHDLMMLDKDGSATGHAMKAYNQEPEQCWECYSCVKICPQNAIEVRHYADIVPLGGSVQPLRGSDSIMWTIKFRNGTLKRFKFPTRTTAEGSIKPYDGKPTPKMADIGKTTLFTTEVMGGYRAGKKEELIRLK
>OGI46961.1
MPTFVRTDKCDGCKGQDKTACMYICPHDLMMLDKDGSETGHAMKAYNQEPEQCWECYSCVKICPQQAIECRHYADIVPLGGSVQPLRGSDSIMWTIKFRNGNMKRFKFPIRTTAEGSIKPYDGKPVAKMADIGKTTLFTTEVMGGYRAGKREELIRLK
>OGI52022.1
MPTFVRTDKCDGCKGQDKTACMYICPHDLMKLDKDGSETGHAMKAWNQEPEQCWECYSCVKICPQQAIECRHYADVVPLGGSVQPLRGTDSIMWTIKFRNGNIKRFKFPIRTTPEGSIKPYDGKPKADIAKLDAIEFFTADSIHKADRSQLLNG
>OGI52216.1
MPTFVRTDKCDGCKGQDKTACMYICPHDLMKLDKDGSETGHAMKAWNQEPEQCWECYSCVKICPQQAIECRHYADVVPLGGSVQPLRGTDSIMWTIKFRNGNIKRFKFPIRTTPEGSIKPYDGKPKADIAKLDAIEFFTADSIHKADRSQLLNG
>OGI52540.1
MPTFVRTDKCDGCKGQDKTACMYICPHDLMMLDKDGSATGHAMKAYNQEPEQCWECYSCVKICPQNAIEVRHYADIVPLGGSVQPLRGSDSIMWTIKFRNGTLKRFKFPTRTTAEGSIKPYDGKPVAKMADIGKTTLFTTEVMGGYRAGKKEELIRLK
>OGI54094.1
MPTFVRTDKCDGCKGQDKTACMYICPHDLMKLDKDGSETGHAMKAWNQEPEQCWECYSCVKICPQQAIECRHYADVVPLGGSVQPLRGTDSIMWTIKFRNGNIKRFKFPIRTTPEGSIKPYDGKPKADIAKLDAIEFFTADSIHKADRSQLLNG
>OGI57222.1
MPTFVRTDKCDGCKGQDKTACMYICPHDLMMLDKDGSSTGHAMKAYNQEPEQCWECYSCVKICPQQAIEVRHYADIVPLGGSVQPLRGTDSIMWTIKFRNGNMKRFKFPIRTTPEGSIKPYEGKPTVKMADIAKPGTFTSAVMGGYRAGKKEELIRVK
>OGI58677.1
MPTFVRTDKCDGCKGQDKTACMYICPHDLMKLDKDGSETGHAMKAWNQEPEQCWECYSCVKICPQQAIECRHYADVVPLGGSVQPLRGTDSIMWTIKFRNGNIKRFKFPIRTTPEGSIKPYENKPKADMAKIDQSGFFTANSIHTTDRSQLLSG
>OGK79937.1
MPTFVNPDKCDGCRGLARTACMYICPNDLMKYDPELGKAYSKEHGMAFNQEPDACWECFSCVKACPQGAITMRGYADVVPLGGSLVPLRGTDAIMWTAKYRDGQIKRFKFPIRTTAWGSIDPFKDSPTPPAGAIKNQDLYAESKWLMVDKLPTPTKN
>OGK84797.1
MPTFVNPDKCDGCRGLARTACMYICPNDLMKYDADLGKAYSKEHGMAFNQEPDACWECFSCVKACPQGAITMRGYADVVPLGGSLVPLRGTDAIMWTAKYRDGQIKRFKFPIRTTPWGTIDPFRDSPTPPADAIKNQDLYAESKWLMVDTLPTPTKN
>OGK90101.1
MPTFVNPDKCDGCRGLARTACMYICPNDLMKYDADLGKAYSKEHGMAFNQEPDACWECFSCVKACPQGAITMRGYADVVPLGGSLVPLRGTDAIMWTAKYRDGQIKRFKFPIRTTPWGTIDPFRDSPTPPADAIKNQDLYAESKWLMVDTLPTPTKN
>OGL04998.1
MPTYVNPDKCDGCRGLARTACMYICPNDLMKYDADLGKVFSKEHGMAFNQEPDLCWECFSCVKACPTGAIVMRGYADVVPLGATLTPLRATDSIMWTAKYRDGQMKRFKFPIRTTPWGSINPFKDFPEPSPADLKKETLYGEPKWLMVDQLPTLKK
>OGL13806.1
MPTFVNPDKCDGCRGLARTACMYICPNDLMKYDADLGKAYSKEHGMAFNQEPDACWECFSCVKACPQGAITMRGYADVVPLGGSLVPLRGTDAIMWTAKYRDGQIKRFKFPIRTTAWGTIDPFRDSPTPPADAIKNQDLYAESKWLMVDKLPTPPKN
>OGL21278.1
MPTYVNPDKCDGCRGLARTACMYICPNDLMKYDADLGKVFSKEHGMAFNQEPDLCWECFSCVKACPTGAIVMRGYADVVPLGATLTPLRATDSIMWTAKYRDGQMKRFKFPIRTTPWGSINPFKDFPEPSPADLKKETLYGEPKWLMVDQLPTLKK
>OGL46665.1
MPSFVILEKCDGCKGQDKTACQHICPNDLMVLNSETMKAYNREPEMCWECYNCVKICPQQAVDVRGYADFVPLGASVIPLRGSEDIMWTVKFRNGMVKRFKFPIRSTQEGTAVPNGGWETSPTDLMNRELFTEPDSAGLSEIPTITK
>OGN91177.1
MPSYVIMEKCDGCKGLDKTACQYTCPNDLMVLNQATMKAYNRDPAMCWECMCCVKICPQQAMAVRGYADFIPMGASVTPLRGTEDIMWTVKFRNKTLKRFRFPTRTTTEGSAVPDGGFKTAPEAENLKSPLLFTEPESLRVPALPTLKKK
>OGP50769.1
MPSFVIKEKCDGCKGQDKTACMYICPVDLMFLDKDGSLGYGEMKAFNRDTSLCWECYNCVKICPQQAMDVRGYADFVPMGASVTPLRGSEDIMWTVKFRNGTIKRFKFPIRTTAEGSAVPGGGFDEGSGDLKSPYLFTEPASLKVAALPTPKK
>OGP56680.1
MPSFVIPEKCDGCKALDKTACQHICPNDLMVLNKEIMKAFNREPEMCWECYNCVKICPTQAVEVRGYADFVPLGANVVPLRSSDSIMWTVKFRNGQLKRFKFPIRTTEEGKAVPDGGWKTGTDDLKSPLLFTEPDSLGMSGVAKL
>OGP56881.1
MPPTIDEKKCTGCGTCYRNCPGDLIAMNKKKKKAQVLYPDECWHCGVCRMDCPEEAVTIVFPLEML
>OGP60891.1
QEPDQCWECFSCVKICPTQAIEVRGYADFVPLGSSVMPMLGTEDVMWTCKFRNGLIKRFKFPIRTTPEGGANAYQDLKGKDLESGLFANQEAEGYKLPRPKATV
>OGP69426.1
MPSFVIVEKCDGCKALDKTACQYICPNDLMVLNAESKKAINQEPDQCWECFNCVKICPQQAIEVRHYADIMPLGSSTFPLRGTDSIMWTIKFRDQKTIKRFKFPIRTTAEGSIDCFKGKTMPSDFADLKKPGFYTGKARTE
>OGP81080.1
MPVYVDNNKCNGCGSSKEPPCVRMCPGDLMVKDFTSSKAYLRSKEDCWNCYACVKPCPQEAIEMKLSYQMGFLNAKVQPHIISSELIEWECIDTHGNVERYRIPTKYVPVEIDEEPLAEEPSTGADI
>OGQ90785.1
MPSFVNPEKCDGCKAQDKTACQYICPNNLMVLDKDKMKAYNQEPDQCWECMCCVKICPQQAMDVRGYADFVPMGASCVPMRSTDNIMWTVKFRGGMVKRFKFPIRTTPEGKAVPNGGWDTNPDLDGPTLYTEPQSLGMDSVWSK
>OGQ92607.1
MPTFVIAEKCDGCKAQDKTACQHACPNDLMTLNRDIMKAYNQEPDTCWECQCCAKVCPQNAIEVRGYSDFMPLGASVIPLRGSEDIMWTVKFRNGSIKRFKFPIRTTPEGSAKPHGDFATATADLKSPLLFTEPASLGLKELHKL
>OGQ92676.1
MPSFVIAEKCDGCKGGDKTACMYICPNDLMVLDPNEMKAYNQEPDQCWECYSCVKICPSQAIEVRGYSDFVPMGASVVPMMGTEDIMWTCKFRNGVVKRFKFPIRTTPEGEANAYPDLKGKDLNSGLLSTQEADGYVLKAPTELA
>OGQ97050.1
MPSYVEASKCDGCKGGDKTACMYICPNDLMVLNKEEMKAYNQEPDACWECYSCVKICPQGAIAVRGYNDFVPMGGQVHPMRSSDSIMWTVKFRNGNMKRFKFPIRTTAEGAANAYKDGKGANLDDECLFLEAALPTPKK
>OGR08311.1
MPSYVDPSKCDGCKGGDKTACMYICPNDLMVLNKEAMRAYNQEPDACWECYSCVKICPQGAIMVRGYNDFVPMGGQVHPMRSSDSIMWTIKFRNGNIKRFKFPIRTTAEGAANAYEGQKGGSLDDELLLGETALPTPKK
>OGR13363.1
MPSFVNPEKCDGCKAQDKTACQYICPNNLMVLDKDKMKAYNQEPDQCWECMCCVKICPQQAMDVRGYADFVPMGASCVPMRSTDNIMWTVKFRGGMVKRFKFPIRTTPEGKAVPNGGWDTNPDLDGPTLYTEPQSLGMDSVWSK
>OGR19069.1
MPSYVDPSKCDGCKGGDKTACMYICPNDLMVLNVEEMKAYNQEPDACWECYSCVKICPQGAIFVRGYDDFVPMGGQVHPMRSSDSIMWTVKFRNGNLKRFKFPIRTTAEGAANAYAGQKGASLDDECLLLEASLPTPTK
>OGR26105.1
MPSFVIAEKCDGCKGGDKTACMYICPNDLMVLDPNEMKAYNQEPDQCWECYSCVKICPSQAIEVRGYSDFVPMGASVLPMMGTEDIMWTCKFRNGVVKRFKFPIRTTPEGEANAYADLKGKDLNSGLLSTQEADGYVLKAPTELA
>OGR36371.1
MPTFVNPEKCDGCKGGEKTACMYICPNDLMILDPDAMKAYNQEPDACWECYSCVKICPQGAIEARPYADFAPMGGTCIPMRSAEDIMWTVKFRSGAVKRFKFPIRTTPEGSINCFGGKPEGANLDDELLFTETKLSTPENPMSKKFEITESDKTQCWLDAVCD
>OGS05850.1
MPTYTDMTRCDGCGDCVDICPSDIMHIDPVYRRSYNIEPNFCWECYSCVKACQQHAIDVRGYADFAPLGHKVRVLREPEKGSISWKIRYRDGRIKEFTFPIRTTPWGSIKAAQDYEKPDLSALGSPLLAHEPEDLHVGALPTIKKA
>OGS08978.1
MPSYVDPSKCDGCKGGDKTACMYICPNDLMVLNKEEMKAYNQEPDACWECYSCVKICPQGAIAVRGYNDFVPMGGQVHPMRSSDSIMWTVKFRNGNMKRFKFPIRTTAEGAANAYPALKCTNLDDELLSTEKQLPSPTMLAK
>OGS10061.1
MPTFVYMTRCDGCGQCVDICPSDIMHIDKTYRRAYNIEPNFCWECYSCVKACPQHAIDVRGYSDFAPLGHSVRVLREEEKGVISWKIKYRDGRVKEFAFPIRTTPWGSIQSPADYAAPDAKALSSVLLAHEPEALMVNALPTLPARKKG
>OGS91059.1
MPTFVYMTRCDGCGECVDICPSDIMHIDKKLRRAYNIEPSMCWECYSCVKACPHQAIDVRGYADFAPLGHSVRVIRDEEKGTIAWRIKFRNGKKDMELLAPITTKPWGSATPDLAKVPAPSKEMRNSQLLFNEPKYIRMDDGGLHTLQSNGLEIKEGVQY
>OGS91718.1
MPTFVYMTRCDGCGECVDICPSDIMHIDKKLRRAYNIEPNMCWECYSCVKACPHQAIDVRGYADFAPLGHSVRVIRDEEKGTIAWRIKFRNGKKDMELLAPITTKPWGSATPKLADEPPPSKEMRDSELLFNEPKYIRMDEGGLHTLKSNGLEIKEGVQY
>OGS91746.1
MPTFVRTEKCDGCKGQDKTACMYICPHDLMKLDKDGSETGTPMKAWNQEPEQCWECYSCVKICPQNAIEVRHYADIVPLGGSVQPLRGSDSIMWTIKFRNGNVKRFKFPIRTTSEGSIDPYGNKPMPKVAELITDGVFTKSMMGGYRAGKPEELIRRK
>OGS96157.1
MPTFVRTEKCDGCKGQDKTACMYICPHDLMKLDKDGSETGHAMRAFNQEPEQCWECYSCVKICPQGAIEVRHYADIVPLGGSVQPMRGSDSIMWTIKFRNGTLKRFKFPIRTTSEGSINPYGGKPMPKMAELTAPGVYTKEVMGGYRAGKPEELIRRK
>OGS98962.1
MPTFVRTEKCDGCKGQDKTACMYICPHNLMKLDKDGSETGHAMRAFNQEPEQCWECYSCVKICPQGAIEVRHYADIVPLGGSVQPMRGSDSIMWTIKFRNGNMKRFKFPIRTTSEGSINPYGNKPMPKVSELDAPGVFTKAIMGGYRAGKPEELIRK
>OGT01557.1
MPTFVRTEKCDGCKGQDKTACMYICPHNLMKLDKDGSETGHAMRAFNQEPEQCWECYSCVKICPQGAIEVRHYADIVPLGGSVQPMRGSDSIMWTIKFRNGNMKRFKFPIRTTSEGSINPYGNKPMPKVSELDAPGVFTKAIMGGYRAGKPEELIRK
>OGT13154.1
MPTFVRTEKCDGCKGQDKTACMYICPHNLMKLDKDGSETGHAMRAFNQEPEQCWECYSCVKICPQGAIEVRHYADIVPLGGSVQPMRGSDSIMWTIKFRNGNMKRFKFPIRTTSEGSINPYGNKPMPKVSELDAPGVFTKAIMGGYRAGKPEELIRK
>OGT16151.1
MPTFVRTEKCDGCKGQDKTACMYICPHDLMKLDKDGSETGHAMRAFNQEPEQCWECYSCVKICPQGAIEVRHYADIVPLGGSVQPMRGSDSIMWTIKFRNGTLKRFKFPIRTTSEGSINPYGGKPMPKMAELTAPGVYTKEVMGGYRAGKPEELIRRK
>OGT16442.1
MPTYVRTEKCDGCKGQDKTACMYICPHDLMKLDKDGSETGHAMKAFNQEPEQCWECYSCVKICPQGAIEVRHYADIVPLGGSVQPMRGSDSIMWTIKFRNGNMKRFKFPIRTTSEGSIDPYGSKPMPKMAELSSPGVFTKDVMGGYRAGRPEELIRR
>OGT91685.1
MPTFVRTDKCDGCKGQDKTACMYICPHDLMKLDKDGSETGHAMKSYNQEPEQCWECYSCIKICPQQAIEARPYADIVPLGGSVQPLRGTDSIMWTIKFRNGTMKRFKFPIRTTPEGSIDCYGGKPAADIAKIGASGFFNHNEQKGYRAGNPAELICK
>OGT94627.1
MPTFVRTDKCDGCKGQDKTACMYICPHDLMKLDKDGSETGHAMKSYNQEPEQCWECYSCIKICPQQAIEARPYADIVPLGGSVQPLRGTDSIMWTIKFRNGTMKRFKFPIRTTPEGSIDCYGGKPAADIAKIGASGFFNHNEQKGYRAGNPAELICK
>OGU21275.1
MPTYVRTDKCDGCKGQDKTACMYICPHDLMKLDKDGSETGHAMRAFNQEPEQCWECYSCVKICPQQAIECRHYADVVPLGGMVQPLRGSDSIMWTIKFRNGVLKRFKFPIRTTPEGSIDPYGNKPMPKMADIETTGSFTRDMMGGYRAGNPAELIRK
>OGU23732.1
MPTFTYMTRCDGCGQCVDICPSDIMHIDPVYRRSYNIEPNFCWECYSCVKACPQHAIDVRGYADFAPLGHSVRVLREEASGTISWKIRYRDGREKAFSFPIRTTPWGSIKPPFEYAAPDAAALNSPLLAHEPEMLKVDTLPTLRTAAEPA
>OGU41752.1
MPSFVLVEKCDGCKALDKTACQYICPNDLMVLNKDSMKAFNNEPDMCWECYNCVKICPTQAIEVRGYADFVPLGAQVTPMRSSDSILWTVKFRNGTLKRFKFPIRTTAEGSAVPDGGYATGTDDLSSPVLFTEPASLEGPAVFMLS
>OGU90564.1
MPSFVLVEKCDGCKALDKTACQYICPNDLMVLNKDSMKAFNNEPDMCWECYNCVKICPTQAIEVRGYADFVPLGAQVTPMRSSDSILWTVKFRNGTLKRFKFPIRTTAEGSAVPDGGYATGTDDLSSPVLFTEPASLEGPAVFMLS
>OGV23318.1
MPSFVLVEKCDGCKALDKTACQYICPNDLMVLNKDSMKAFNNEPDMCWECYNCVKICPTQAIEVRGYADFVPLGAQVTPMRSSDSILWTVKFRNGTLKRFKFPIRTTAEGSAVPDGGYATGTDDLSSPVLFTEPASLEGPAVFMLS
>OGW14089.1
MKDPKTGKILMRDPAECWDCLPCVKVCPQEAIEFKLSYQLGFHTAKLLPHIHDTRDFITWELRDTKGNTDKFTIRTKILPVELDEKIEGVTAVDFSI
>OGW17889.1
MPSYVITEKCDGCKAQDKTACQYICPNDLMALNRDLMKAFNQEPEQCWECYNCVKICPQQAIEIRGYQDFNPMGGNIIPMRGTDSIMWTVKFRNGILKRFKFPIRTTAEGSVDPYAGKPEADMAKIKQGGFFTTTKPLPVIKK
>OGW19477.1
MPPYVVKEKCDGCKGKEEPLCEQICIGDLMTLDAETGKAYCRSLRDCWDCMSCTKLCPKGAIEQRIPYQLGYHGAKLIPMMGTDSITWTCVDINGKVERFAYRTRNRK
>OGW19836.1
MPPYVVKEKCDGCKGKEEPLCEQICIGDLMTLDAETGKAYCRSLRDCWDCMSCTKLCPKGAIEQRIPYQLGYHGAKLIPMMGTDSITWTCVDINGKVERFAYRTRNRK
>OGW21207.1
MPSFVITEKCDGCKAQDKTACQYICPNDLMTLNRDIMKAYNQEPEQCWECYNCVKICPQQAIEVRAYQDFAPLGGNVIPMRGTDSIMWTVKFRNGSLKRFKFPIRTTAEGSINIYGGKPEPDITKIKQPGFFTHQGAGVAMPTIK
>OGW24762.1
MPPYVVKEKCDGCKGKEEPLCEQICIGDLMTLDAETGKAYCRSLRDCWDCMSCTKLCPKGAIEQRIPYQLGYHGAKLIPMMGTDSITWTCVDINGKVERFAYRTRNRK
>OGW25818.1
MPSFVITEKCDGCKAQDKTACQYICPNDLMTLNRDIMKAYNQEPEQCWECYNCVKICPQQAIEVRAYQDFAPLGGNVIPMRGTDSIMWTVKFRNGSLKRFKFPIRTTAEGSINIYGGKPEPDITKIKQPGFFTHQGAGVAMPTIK
>OGW30001.1
MPSYVITEKCDGCKAQDKTACQYICPNDLMALNRDLMKAFNQEPEQCWECYNCVKICPQQAIEIRGYQDFNPMGGNIIPMRGTDSIMWTVKFRNGILKRFKFPIRTTAEGSVDPYAGKPEADMAKIKQGGFFTTTKPLPVIKK
>OGW31183.1
MPSFVITEKCDGCKAQDKTACQYICPHDLMALDREKMKAYNQEPEQCWECFNCVKICPQQAIEVRGYSDFVPLGSSTIPLRGTDSIMWTIKFRNGVLKRFKFPIRTTTEGSVDPYAGKPAPDFATLKQPGFFNGPARTE
>OGW31498.1
MPPKVDKEKCDGCKAEKESLCEQICPGDLMTLSEDKKGYCRMPRDCWDCMSCIKACPKGALETRIPYQLGYHVARLIPMMGTNTITWTCIDINGKKETFRFINRGSADE
>OGW32034.1
MPPKVDKEKCDGCKAEKESLCEQICPGDLMTLSEDKKGYCRMPRDCWDCMSCIKACPKGALETRIPYQLGYHVARLIPMMGTNTITWTCIDINGKKETFRFINRGSADE
>OGW37281.1
MPSYVITEKCDGCKAQDKTACQYICPNDLMTLNRDLMKAYNQETEQCWECYNCVKICPQQAIEIRAYQDFAPLGANVIPMRGTDSIMWTIKFRNGKLLRFKFPIRTTAEGSVDPYKGKPEADLAKLKQPGFFTTTKPMPVIKK
>OGW39060.1
MPSFVITEKCDGCKAQDKTACQYICPHDLMALDREKMKAYNQEPEQCWECFNCVKICPQQAIEVRGYSDFVPLGSSTIPLRGTEDIMWTIKFRSGLLKRFKFPIRTTVEGSVDPYAGKPEPDFATIKQPGLFTKPARTA
>OGW40432.1
MPSFVITEKCDGCKAGDKTACQYICPHDLMILNRETMKAYNQEPEQCWECFNCVKICPQQAVEVRGYSDFVPLGSQTIPLRSSDTIMWTIKFRSGLTKRFKFPIRTTVEGTVDAYAGKPEPDFATIKKPGLFTKPARTE
>OGW43939.1
MPSFVITEKCDGCKAQDKTACQYICPHDLMALDREKMKAFNQEPEQCWECFNCVKICPQQAIEVRGYSDFVPLGSSTIPLRGTEDIMWTIKFRSGLTKRFKFPIRTTVEGSVDPYAGKPAPDYATIKGSGFFNVPARKE
>OGW44836.1
MPVIIHTDKCNECHGSTNPPCVRMCPGDLWMKXXXTGKILMRNPSDCWDCLPCVKVCPQEAIEFRLSYQLGFQTARLLPHIHDTRDFITWELIDTKGNIDKFTIRTKILPVELDEKIEGVTPDQYAI
>OGW46000.1
MPSYVITEKCDGCKAQDKTACQYICPNDLMALNRDLMKAYNQEPEQCWECYNCVKICPQQAIEIRAYQDFAPLGANVIPMRGTDSIMWTIKFRNGLLKRFKFPIRTTAEGSVDPFKGKPEADMAKIKQPGYFTTSKPMPVIKK
>OGW53126.1
MPVIIHTDKCDGCHGSQNPPCVRMCPGDLLMKDPKTGKILMRDPAECWDCLPCVKVCPQEAIEFKLSYQLGFHTAKLLPHIHDTRDFITWELRDTKGNTDKFTIRTKILPVELDEKIEGVTAVDFSI
>OGW56034.1
MITEKCDGCKAQDKTACQYICPNDLMALNRDLMKAFNQEPEQCWECYNCVKICPQQAIEIRAYQDFAPLGANVIPMRGTDSIMWTVKFRNGILKRFKFPIRTTVEGSVDPFKGKPEVDYAKIKQPGHFTQQGAGKAMPVIKK
>OGW56798.1
MPVIIHADKCDGCHGSQNPPCVRMCPGDLLMKDPKTGKILMRDPAECWDCLPCVKVCPQEAIEFKLSYQLGFHTAKLLPHIHDTRDFITWELRDTKGNTDKFTIRTKILPVELDEKIEGVTAVDFSI
>OGW57977.1
MPVIIHTDKCDGCHGSQNPPCVRMCPGDLLMKDPKTGKILMRDPAECWDCLPCVKVCPQEAIEFKLSYQLGFHTAKLLPHIHDTRDFITWELRDTKGNTDKFTIRTKILPVELDEKIEGVTAVDFSI
>OGW58623.1
MPSFVITEKCDGCKAQDKTACQYICPHDLMALDREKMKAYNQEPEQCWECFNCVKICPQQAIEVRGYSDFVPLGSSTIPLRGTDSIMWTIKFRDGVLKRFKFPIRTTVEGSIDPYAGKPEPDFSKIKQPGFFNSPARKE
>OGW59167.1
MPSFVYTEKCDGCKGQDKTACMYICPHDLMMLDKGKMKAYNQEPEQCWECYSCVKICPQQAIEVRAYADIVPMGGAVIPLRGSDSIMWTVKFRNGQVKRFKFPTRTTAEGSVDPYKGKPEPKLEDLTKPGFFTHAGQTLPTLKK
>OGW65495.1
MPPKVDKEKCDGCKAEKESLCEQICPGDLMTLSEDKKGYCRMPRDCWDCMSCIKACPKGALETRIPYQLGYHVARLIPMMGTNTITWTCIDINGKKETFRFINRGSADE
>OGW65950.1
MPSFVITEKCDGCKAQDKTACQYICPHDLMALDREKMKAYNQEPEQCWECFNCVKICPQQAIEVRGYSDFVPLGSSTIPLRGTDSIMWTIKFRNGVLKRFKFPIRTTTEGSVDPYAGKPAPDFATLKQPGFFNGPARTE
>OGW73491.1
MPPKVDKEKCDGCKAEKESLCEQICPGDLMTLSEDKKGYCRMPRDCWDCMSCIKACPKGALETRIPYQLGYHVARLIPMMGTNTITWTCIDINGKKETFRFINRGSADE
>OGW73966.1
MPSFVITEKCDGCKAQDKTACQYICPHDLMALDREKMKAYNQEPEQCWECFNCVKICPQQAIEVRGYSDFVPLGSSTIPLRGTDSIMWTIKFRNGVLKRFKFPIRTTTEGSVDPYAGKPAPDFATLKQPGFFNGPARTE
>OHB36212.1
MSIFINKNVCNGCGKLKETLCERICPGDLLFRNAAHKAEIRSQADCWTCGACVKACPVQAIDLKLPSQILKSNVSLRAQCKKQHTVWEIRNGNGIKEEFVIPATTGNEAK
>OHB37176.1
MVTIDYNVCNRCGDAKEKRCERICPGDLITQDEGGWPVVRPLEDCWACTSCVKDCPVAAISLRLPFQIEQDAGASLKASARGDKTFWTITDRKGEKEEFTLEAVRKNVS
>OHB38937.1
MSIFIDENICNGCKGLAEARCERICPGDLCYRKENMKAAIRDQSACWTCAACVKECPVQAIELRLPFQACSNGASLKARLKHDKTIWTVWYADGHQEEFIIQAKCLKGDR
>OHB47012.1
MSIFINKNVCNGCGKLKETLCERICPGDLLFRNAAHKAEIRSQADCWTCGACVKACPVQAIDLKLPSQILKSNVSLRAQCKKQHTVWEIRNGNGIKEEFVIPATTGNEAK
>OHB49283.1
MSIFIDENICNGCKGLTEARCERICPGDLCYRKENMKAAIRDQSACWTCAACVKECPVQAIELRLPFQACSNGASLKARLKHDKTIWTVWYADGHQEEFIIQAKCLKGGR
>OHB72526.1
MPSYVIPDKCDGCKALDKTACQHICPNDLMVLDKETMKAFNQDPQMCWECYSCVKICPTQAIEVRGYADFVPLGASATAMRSTEDILWTIQFRSKEIKPKRF
>OHB74442.1
MSIFIDKTICNGCKGLPEARCERICPGNLCYRREDIMKAEIRDQSACWTCACCVKECPVQAIELRLPFQICSDSASLKARLTKDKTIWTIWNSQGKKEEFVVKVRN
>OHB88180.1
MVTIDYNVCNRCGDAKEKRCERICPGDLITQDEGGWPVVRPLEDCWACTSCVKDCPVAAISLRLPFQIEQDAGASLKASARGDKTFWTITDRKGEKEEFTLEAVRKNVS
>OHB89053.1
MSIFINKNVCNGCGKLKETLCERICPGDLLFRNAAHKAEIRSQADCWTCGACVKACPVQAIDLKLPSQILKSNVSLRAQCKKQHTVWEIRNGNGIKEEFVIPATTGNEAK
>OHB91617.1
MVTIDYNVCNRCGDAKEKRCERICPGDLITQDEGGWPVVRPLEDCWACTSCVKDCPVAAISLRLPFQIEQDAGASLKASARGDKTFWTITDRKGEKEEFTLEAVRKNVS
>OHB95719.1
MVTIDYNVCNRCGDAKEKRCERICPGDLITQDEGGWPVVRPLEDCWACTSCVKDCPVAAISLRLPFQIEQDAGASLKASARGDKTFWTITDRKGEKEEFTLEAVRKNVS
>OHB96987.1
MSIYIDENICNGCKGLAEARCERICPGDLCYRKENTKAAIRDQSACWTCACCVKECPVQAIELRLPFQISCNAASLKAQLKRNRTIWTIKDASGQVEEYVIQARSLKGD
>OHB99115.1
MSIFIDENICNGCKGLAEARCERICPGDLCYRKENMKAAIRDQSACWTCAACVKECPVQAIELRLPFQACSNGASLKARLKHDKTIWTVWYADGHQEEFIIQAKCLKGDR
>OHC01174.1
MSIFIDENICNGCKGLPEARCERICPGDLCYRKENMKATIRDQSACWTCACCVKECPVQAIELRLPFQASSNGASLKARLKRDKTIWTVWDDKGHQEEFIIQARCLRGD
>OHC01803.1
MSIFINKNVCNGCGKLKETLCERICPGDLLFRNAAHKAEIRSQADCWTCGACVKACPVQAIDLKLPSQILKSNVSLRAQCKKQHTVWEIRNGNGIKEEFVIPATTGNEAK
>OHC02957.1
MVTIDYNVCNRCGDAKEKRCERICPGDLITQDEGGWPVVRPLEDCWACTSCVKDCPVAAISLRLPFQIEQDAGASLKASARGDKTFWTITDRKGEKEEFTLEAVRKNVS
>OHC08749.1
MSIFIDENICNGCKGLPEARCERICPGDLCYRKENMKATIRDQSACWTCACCVKECPVQAIELRLPFQASSNGASLKARLKRDKTIWTVWDDKGHQEEFIIQARCLRGD
>OHC11134.1
MSIFIDENICNGCKGLPEARCERICPGDLCYRKENMKATIRDQSACWTCACCVKECPVQAIELKLPFQASGNGASLKARLKRDKTIWTVWDDKGHQEEFIIQARCLRGD
>OHC12153.1
MSIFIDENICNGCKGLPEARCERICPGDLCYRKENMKATIRDQSACWTCACCVKECPVQAIELRLPFQASSNGASLKARLKRDKTIWTVWDDKGHQEEFIIQARCLRGD
>OHC71884.1
MPTFVRTEKCDGCKGQDKTACMYICPHNLMKLDKDGSETGHAMKAFNQEPEQCWECYSCVKICPQGAIEARHYADIVPLGGSVQPLRGSDSIMWTIKFRNGTLKRFKFPIRTTAEGSIDPYGNKPMPKMSELTAEGVFTRSVMGGFRAGNPAELIRK
>OHC81802.1
MPTFVYMTRCDGCGECVDICPSDIMHIDKKLRRAYNIEPSMCWECYSCVKACPHQAIDVRGYADFAPLGHSVRVIRDEEKGTIAWRIKFRNGKKDMELLAPITTKPWGSATPDLAKVPAPSKEMRNSQLLFNEPKYIRMDDGGLHTLQSNGLEIKEGVQY
>OHC82265.1
MPTFVYMTRCDGCGECVDICPSDIMHIDKKLRRAYNIEPNMCWECYSCVKACPHQAIDVRGYADFAPLGHSVRVIRDEEKGTITWRIKFRNGKKDMELLAPITTKPWGSATPDLAKVPAPSKEMRDSQLLFNEPKYIRMDDGGLHTLESNGLEIKEGVQY
>OHC82651.1
MPTFVWTDKCDGCKGGEVAACMYICPHDLMKLDVARMKAYNQEPEQCWECQCCVKACPRQAIEVRPGADFVPMGGAVIPLRTDNAILWTIKFRDGEVKRFKFPVRTTPVGSIDPYGNKPAAGNLKDQLLFTEAGKSLPTI
>OHE24702.1
MPSFVIVEKCDGCKALDKTACQYICPNDLMVLEPEQKKAYNQEPEQCWECYNCVKICPVQAIEVRHYADIMPLGSSTIPMRSSDSITWTIKFRDQKTIKRFKFPVRTTPEGSIDCFKGKTMPTAADLKKPGFYTGPARTE
>OHE33797.1
MPSFVIVEKCDGCKALDKTACQYICPNDLMVLNAESKKAINQEPEQCWECYNCVKICPQQAIEVRHYADIMPLGSSTIPLRGSDNIMWTIKFRDQKTIKRFKFPIRTTAEGSIDCFKGKTMPTAADLKKPGFYTGPARTE
>OHE56941.1
MPSFVITEKCDGCKAQDKTACQYICPHDLMALDREKMKAYNQEPEQCWECFNCVKICPQQAVEVRGYSDFVPLGASTIPLRGSDSIMWTIKFRSGLTKRFKFPIRTTVEGSVDPYAGKPEPDFATIKKAGLFTKPARTE
>OHE59658.1
MPTYVRTDKCDGCKGQDKTACMYICPHDLMKLDKDGSETGHAMKAFNQEPEQCWECYSCVKICPQQAIXXXHYADVVPLGGMVQPLRGSDSIMWTIKFRNGTLKRFKFPIRTTPEGSIDPFGGKPTASLANITATGFFTGSADGGITKGYRAGNPAELIRK
>OIN98893.1
MPTFVNPEKCDGCKGGEKTACMYICPNDLMILDPEAMRAYNQEPDACWECYSCVKICPQGAIEARPYADFAPMGGTSIPMRSAEDIMWTVKFRSGAVKRFKFPIRTTPEGSIDCFGGKPEGADLDNELLFTETALKTPESPIMKKFDVTEADKSQCWLDAVCD
>OIO79263.1
MPTYVRTDKCDGCKGQDKTACMYICPHDLMKLDKDGSETGHAMKAFNQEPEQCWECYSCVKICPQQAIEVRHYADIVPLGGSVQPLRGSDSIMWTIKFRNGTLKRFKFPIRTTPEGSIDPYAGKAMPKMADIEKSGFFTNDYAKGYRAGNPAELIRK
>OIO84302.1
MPSFVMREKCDGCKGQDKTACMYICPNDLMKLDKDGSVTGVPMKAYNQEPAYCWECYSCVKICPQQAIDVRGYADFMPLGAASTPLRGTSDIMWTIKFRDGRIKRFKYPIRTTTEGSIKALEGFPEAKVEGLSNQLLLGEPDIMGVKELPTRK
>OIO93146.1
MPSYVIPEKCDGCKALDRTACQHICPNDLMVLNQEISKAYNRDPAMCWECYNCVKMCPVQAVEVRGYADFVPLGASVTPLRSTDSIMWTVKFRNGTLKRFKFPIRTTPEGEAQPAGGFPDDQTDLNSPALFTEPASSGLAEVPTL
>OIP07458.1
MPTFVRTEKCDGCKGQDKTACAYICPHDLMKLDKDGSETGHPMRAFNQEPDQCWECYSCVKICPQGAIEARHYADIVPLGGSVQPMRGSDSIMWTIKFRNGTIKRFKFPIRTTPEGSIDAFGGKPLPKLADLEKAGFFTRDVMGGFRAGNPAELIRK
>OIP11453.1
MPTFVRTEKCDGCKGQDKTACMYICPHDLMKLDKDGSETGHAMKAFNQEPEQCWECYSCVKICPQNAIEARHYADIVPLGGSVQPLRGTDSIMWTIKFRNGSMKRFKFPIRTTPEGSINPYGGKPAASMANIAKPGFFNQENGFRAGNPAELIRK
>OIP36253.1
MPSFVIAEKCDGCKGQDKTACQYICPNDLMRLNEEKTKGFNQEPDQCWECYSCAKICPQQAVEIRAYADIVPMGGKVLPMRGTDSIMWTIQFRDGNIKRFKFPIRTTAEGSIKPYEGKPQPTAADLKTNNLFTEIGKTLAVMAK
>OIP43801.1
MPSFVMVEKCDGCKGQDKTACMYICPNDLMVLDKERMKAYNRDPSMCWECQCCVKICPQQAMDVRGYSDFIPLGASVVPLRGSQDIMWTVKFRDGSMKRFKFPIRTTEEGTAKPTAGYATHDDLKSEALATEPASLGLQAVPTRK
>OIP50377.1
MPSYVDPSKCDGCKGGDKTACMYICPNDLMVLNVEAMKAYNQEPDACWECYSCVKICPQGAISVRGYSDFVPMGGQVQPMRSSDSIMWTIKFRNGNMKRFKFPIRTTAEGAANAYPGKQGANLDDECLLLESNLPTPTK
>OIP61201.1
MPSFVMTEKCDGCKGQDKTACMYICPNDLMTLDKERMKAYNQEPTYCWECYCCVKICPQQAMDVRGYADFMPLGAASTPLRGTEDIMWTIAYRDGRIKRFKYPTRTTPEGSIKALEGFPEAKAADLANQFLLGEPDIMGVKELPTKK
>OIP62433.1
MPTFVMTEKCDGCKGQDKTACMYICPHDLMKLDKSINKALNQEPDNCWECYSCVKICPQQAIEARAYADIVPLGGQVIPMRSSDSIMWTIKFRNGDTKRFKFPIRTTAEGSINPYGGKPEGGNINDECFFTEAAGTLPANY
>OIP62970.1
MPSYVMTEKCDGCKGQDKTACMYICPNDLMFLDKERMKAYNQEPTYCWECYCCVKICPQQAMDVRGYADFMPLGASSTPLRGTEDIMWTITYRDGRIKRFKYPIRTTPEGSIKALEGYPEAKVADLNSQLLFSEPDMLGVKELPTKK
>OIP89951.1
MPSYVIAEKCDGCKGQDKTACMHICPNDLMVLNKDTMKAYNQEPTYCWECYCCVKICPQQAMDVRGYADFMPLGAASTPLRGS
>OIQ01360.1
MPSYVIMEKCDGCKGQDKTACMYICPNDLMVLDKEKMKGYNRAPEMCWECYNCVKICPQQAIDVRAYADFVPMGASCVPLRGSEDIMWTVKFRSGQVKRFKFPIRTTAEGQAVPLGGFATGTDDLKSPVLCTEPASTWAKELPTLKK
>OIR14110.1
MPTFVDPNACNTCEGEDKGPLCVYICPNDLMKLKGDKGFNQEPNLCSECYACVKLCPTEAIRVRGYADFIPLGAEVQPRRVELGLTWTVKFRDGEVLEFTYPSRTKPVGSSIPYEGFTEDPIADLRGQTLAGESVWLGVDNLPTFASNV
>OJW37776.1
MPTYVRTDKCDGCKGQDKTACMYICPHDLMKLDKDGSETGHAMRAFNQEPEQCWECYSCVKICPQQAIEARHYADVVPLGGMVQPLRGSDSIMWTIKFRNGTLKRFKFPIRTTPEGSIDPYGGKPTAKMADIVNVGFFTGTADGGITKGYRPGNPAELIRK
>OJW91667.1
MPTFTYMTRCDGCGQCVDICPSDIMHIDPVYRRSYNIEPNFCWECYSCVKACPQHAIDVRGYADFAPLGHSVRVLREEAANTISWKIRYRDGRVKAFTFPIRTTPWGSIKPPSAYEAPGADAMDSPLLAHEPAALMVATLPSLPPFDPKRG
>OJW95214.1
MPTYVRTDKCDGCKGQDKTACMYICPHDLMKLDKDGSETGHAMRAFNQEPEQCWECYSCVKICPQQAIEARHYADVVPLGGMVQPLRGSDSIMWTIKFRNGTLKRFKFPIRTTPEGSIDPYGGKPMPKMADITSTGSFTRDVMGGYRAGNPAELIRK
>OJY55584.1
MPTYVRTDKCDGCKGQDKTACMYICPHDLMKLDKDGSETGHAMRAFNQEPEQCWECYSCVKICPQQAIEARHYADVVPLGGMVQPLRGSDSIMWTIKFRNGTLKRFKFPIRTTPEGSIDPFGGKPTATLANITATGFFTGSADGGITKGYRAGNPAELIRK
>OJZ08375.1
MPTYVRTDKCDGCKGQDKTACMYICPHDLMKLDKDGSETGHAMRAFNQEPEQCWECYSCVKICPQQAIEVRHYADVVPLGGMVQPLRGSDSIMWTIKFRNGTLKRFKFPIRTTPEGSIDPYGNKPMPKMADIEATGSFTRDMMGGYRAGNPSELIRK
>OJZ12443.1
MPTFVYMTRCDGCGQCVDICPSDIMHIDKTYRRAYNIEPSMCWECYSCVKACPHHAIDVRGYADFAPLGHSVRVHRDEEKGTIAWRIKFRNGKKDMELLAPITTKPWGTCIPKLAEVAAPSKDMRDSQLLFNEPRYIRLDDGGLHTLKSNGLKFKAGVYY
>OJZ17244.1
MPTYVRTDKCDGCKGQDKTACMYICPHDLMKLDKDGSETGHAMRAFNQEPEQCWECYSCVKICPQQAIEARHYADVVPLGGMVQPLRGSDSIMWTIKFRNGTLKRFKFPIRTTPEGSIDPYGGKPMPKMADITAVGSFTRDVMGGYRAGNPAELIRK
>OKY74728.1
MPSYVDPSKCDGCKGGDKTACMYICPNDLMVLNKEEMRAYNQEPDACWECYSCVKICPQGAIMVRGYDDFVPMGGQVHPMRSSDSIMWTVKFRNGNIKRFKFPIRTTAEGAANAYVGQTGSNLDDECLLLESALPQPTKLAK
>OKZ72981.1
MSIRIDQKKCVGCRKCSEVCPGTLIVMEDKKAVMKYPKNCWGCVSCVKECKAGAIDFFLGADIGGNGSIMNVKSEGDILHWIITKTDGSTSVIDVDRRNSNKY
>OKZ80735.1
MSIRINDEKCVGCGLCIEACPGNLIKKNEKGKAFIKHERDCWGCTSCIKECKINAIDFFLGADVGGAGSVLSVSSKGDINTWTITKADGSVEEIVINKKDANKY
>OKZ84721.1
MSIQINQQKCVGCGQCMEVCPGTLIEKEQGKAVMRYPRDCWGCASCVKECPVGAIGFFLGADIGGNGSVMTVTKDGQILHWNIHKSNGREVTIDVDRRSSNKY
>OKZ93795.1
MSIIIDKEKCRKCGKCTQVCPGSLIKKDEDGKAFIKYPKDCWGCCSCIKECQFDAIGLYLGADIGGMGSSMTVKSRDHFLDWNIHKTDGSTETIVIDKKESNKY
>OKZ98645.1
MSIRINKNKCVGCKRCLDVCPGSLIKTDATGKAYIKYPKDCWGCTSCLKECKTGAIAFFLGADIGGMGSEMTVNESKDTILWKIKKYTGEEQTIEINKKDSNKY
>OKZ99441.1
MSIRIDQKKCVGCRKCSEVCPGTLIVMEDKKAVMKYPKNCWGCVSCVKECKAGAIDFFLGADIGGNGSIMNVKSEGDILHWIITKTDGSTSVIDVDRRNSNKY
>OLA00945.1
MSITMNQALCKGCKACEQVCPGSLIKMNEAGKAYIKYPKDCWGCSSCVKECHFGAISLYLGADIGGMGSKMTVDKKGDKLYWQIHRQDGETEQIVLNTKESNKY
>OLA06720.1
MSVRILQNKCVGCGRCLSVCPGNLLKKGEDGKVHIRNIRDCWGCTACLKECHTGAILYFLGADMGGMGSMLSVKEKGDVRVWRVDSPDGQTKTIEINMKDSNKY
>OLA12165.1
MSIVINKELCKNCGKCANVCPGSLIKRDEDGQIFMKYPKDCWGCSSCIKECAFDAISLYLGADIGGMGSQMSVENKGDLLLWNIRKMDGTTDQIVIDKKEANKY
>OLA14515.1
MSIVINKEKCAGCGQCSIVCPGSLIKMGEDKKAYMKYPKDCWGCSSCIKECKFEAIALYLGADMGGMGSKMSVISKGDFLNWNIDKTDGSRETIVINKKESNKY
>OLA16309.1
MSIQINKLKCVGCGKCIEACPGNLIKKDTDGKAFIKHVKDCWGCTSCLKECCFEAINFFLGADVGGKGSTLSFRQNGSINTWTVTSPDGTVKTLEVNRQESNKY
>OLA18148.1
MSIMIDKAKCKGCGMCTSVCPGSLIYQDSEKKAFIKYPKDCWGCASCIKECHFGAIALYLGADIGGMGSLMTVKSTPDTLTWDIKKRDGSKEEILINKKESNKY
>OLA51649.1
MSIVIDKSKCIGCKKCRNVCPGSLIKTDENGKAYIKYPKDCWGCTSCIKECPAYAISFFLGSDIGGMGSKVHTEKNGDILSWLIEKPHGEVIKIDINQKESNKY
>OLA54830.1
MSIAINKSKCVKCRRCIEVCPGNLIKADADGKAYIKEPRDCWGCTSCVKECRAEAIDFFLGADIGGRGSTLTTREDGDYRLWTVTAPDGNKTVVRINKKDANKY
>OLA59373.1
MSIAIDSMKCRACGKCLDVCPGSLIVRGEDKKAVIRYPKDCWGCASCIKECPFEAISYYLGADIGGMGSQMTVHTEGDLLHWRIKKTDGTIETIVVNKKDSNKY
>OLA70634.1
MSIAIDSMKCRGCKKCTVVCPGSLIELNEEKKAYIRYPKDCWGCASCLKECAFGAISFYLGADIGGMGSKMTVSSKGDLLNWQIEKADGTKEVIVVNKKDSNKY
>OLA79279.1
MSIRIQKSKCAGCGRCIEACPGNLIKKDKENKAFIRQVRDCWGCTSCIKECRHDAIRFFLGADVGGRGASMVVSEKPDISTWTVEKPDGTKITIQVNKKDANKY
>OLA83046.1
MPTFVDPSKCDGCKGGEKTACMYICPNDLMILDPQEMKAYNQEPDACWECYSCVKICPQGAITARPYADFAPMGGTCIPMRSADSIMWTVQFRNGSVKRFKFPIRTTPEGSIKPFEGKPEGANLDDELLFTEEKLATPIEVLGKKFEVTEADKVFTAMEQGR
>OLA83272.1
MPPRIDLNKCNGCGGKPETACEMVCPGDLMMLDPETGKARCRATGECWDCMSCIKVCPTGALQTRMPYQLGYYKASLRPIMGKDCITWKCRDIDGNEYTYKYVNRIRH
>OLC69849.1
MPTYADMSRCNGCGECVDICPSNIMHIDPVYRRSYNIEPNFCWECYSCVKYCPQQAIDVRGYADFAPLGHKVRVLREPEKGSVSWKIRYRDGREKEFTFPIRTTPWGSIKAPTDYAAPPASSHEPEALHIPALPLITAAKAA
>OOP57375.1
MSISIDETICNGCKGLPEARCERICPGDLCYRKENTKAAIRDQSACWTCGCCVKECPVQAIELRLPFQICSNGSSLKARLKPDKTIWTVWDAEGRPEEFIIQAKWLKGD
>OOY42780.1
MPTFVYMTRCDGCGHCVDICPSDIMHIDPTYRRAYNIEPNMCWECYSCVKACPHHAIDVRGYADFAPLGHSVRVIRDEEKGVIAWRIKSRNGENDLNLLAPITTKPWREHIPQLADAPAPSQEMRDSQLLFNEPKYIRMDDGDIHTLESNGLHMEKGVYY
>OOZ64347.1
MPTFVYMTRCDGCGHCVDICPSDIMHIDPTYRRAYNIEPNMCWECYSCVKACPHHAIDVRGYADFAPLGHSVRVIRDEEKGVIAWRIKSRNGENDLNLLAPITTKPWREHIPQLADAPAPSQEMRDSQLLFNEPKYIRMDDGDIHTLESNGLHMEKGVYY
>OPX20057.1
MPSFVIVEKCDGCKALDRTACQYICPNDLMVLDQEKMKAWNQEPDQCWECFNCVKICPQQAIEIRHYSDFTPLGSSTIPLRGTDSIMWTIKFRDGKTMKRFKFPIRTTAEGSIDVYKGKPEADLSKIKEPGFFNNPARAN
>OPX38724.1
MPSFVITDKCDGCKGQDRTACLYICPNDLMVLDQERMKAYNQEPSMCWECYNCVKICPQQAIDMRGYADFMPLGASVVPLRGTEDIMWTVKFRDGSVKRFKFPIRTTPEGSAPPDGGFGFGSATLDDQLLATEPASLRTDKVWTLGD
>OQW92638.1
MPTYVRTDKCDGCKGQDKTACMYICPHDLMKLDKDGSETGHAMKSYNQEPEQCWECYSCVKICPQNAIEVRHYADIVPLGASVQPLRGSDSIMWTIKFRNGIMKRFKFPIRTTPEGSIDPYAGKPSADMSKI
>OQW93231.1
MPTFVRTEKCDGCKGQDKTACMYICPHDLMKLDKDGSETGHAMKSFNQEPEQCWECYSCVKICPQNAIEVRAYADFVPLGGSVQPLRGSDSIMWTIKFRNGTMKRFKFPIRTTPEGSIDPYKGKPTANMADIDKAGFFNFKDLPGDRSQLICL
>OQW94929.1
MPTYVRTDKCDGCKGQDKTACMYICPHDLMMLDKDGSATGHAMKAYNQEPEQCWECYSCVKICPQNAIECRHYADIVPLGASVQPLRGSDSIMWTIKFRNGMMKRFKFPIRTTPEGSIEPYAGKPKANLADLDKPGVFTLKDLPGNRAQLICL
>OQW97547.1
MPSFVIAEKCDGCKGGDKTACMYICPNDLMVLDTTAMKAYNQEPDQCWECFSCVKICPTQAIEVRGYSDFVPLGSSIMPMMGTEDVMWTCKFRNGLIKRFKFPIRTTPEGQANGYLDLKGKDLNSGLLSTEEADGRVLPKPKI
>OQX07879.1
MPPRIDPERCNGCEGLPESYCEQSCPGNLMAVDEDRGKAYCRSTNDCWDCMSCTKACPRNAIETRIPYQLGYHKATLKPFMSKNSITWKCVDIHGKLTSYKYRNRMDR
>OQX08646.1
MPSYVDPSKCDGCKGGDKTACMFICPNDLMVLNKEEMKAYNQEPDACWECFSCVKICPQGAIAVRGYDDFVPMGGQVHPMRSSDSIMWTVKFRNGNVKRFKFPIRTTAEGAANEYAGTKCTNLDDELLALEASLPQPTKLA
>OQX09368.1
MPPRIDPERCNGCEGLPESYCEQSCPGNLMAVDEERGKAYCRSTNDCWDCMSCTKACPRNAIETRIPYQLGYHKATLKPFMSKNSITWKCVDIHGKLTSYKYRNRMDR
>OQX12734.1
MPSYVDPSKCDGCKGGDKTACMFICPNDLMVLNKEEMRAYNQEPDACWECFSCVKICPQGAIAVRGYDDFVPMGGQVHPMRSSDSIMWTVKFRNGNVKRFKFPIRTTAEGAANEYAGQRGENLDDERLLLEGPLAQPTKLA
>OQX18852.1
MPSYVIQEKCDGCKGGDKTACMYICPNDLMVLDSTAMKAYNQEPDQCWECFSCVKICPTQAIEVRGYADFVPLGSSVMPMMGTEDVMWTCKFRNGLVKRFKFPIRTTPEGAANDYAALKGKDLDSELLSTEEADGYKMPRPKELVK
>OQX26116.1
MPSYVIAEKCDGCKGGDKTACMYICPNDLMVLDPNAMKAYNQEPDQCWECFSCVKICPTQAIEVRGYADFVPLGSSVMPMLSSEDVMWTCKFRNGVIKRFKFPIRTTPEGQANAYKSLKGKDLNSALLSTEEAEGRTMPKPIATV
>OQX27178.1
MPSYVIAEKCDGCKGGDKTACMYICPNDLMVLDPNAMKAYNQEPDQCWECFSCVKICPTQAIEVRGYADFVPMGSSVMPMLGTEDVMWTCKFRNGLVKRFKFPIRTTPEGQANAYKALKGKDLESDLLSTEESEGRKMPQPVATV
>OQX32152.1
MPSFVRTDKCDGCKGQDKTACMYICPHNLMKLDMDGSETGHAMKSFNQEPEQCWECYSCIKICPQQAIEARPYADIVPLGGSVQPLRGTDSIMWTIKFRNGTMKRFKFPIRTTPEGSIDPYGGKAEADMANIGKPGFFNHNEQNGYREGNPAELICK
>OQX35219.1
MPSFVRTDKCDGCKGQDKTACMYICPHNLMKLDMDGSETGHAMKSFNQEPEQCWECYSCIKICPQQAIEARPYADIVPLGGSVQPLRGTDSIMWTIKFRNGTMKRFKFPIRTTPEGSIDPYGGKAEADMANIGKPGFFNHNEQNGYREGNPAELICK
>OQX36270.1
MPSFVRTDKCDGCKGQDKTACMYICPHNLMKLDMDGSETGHAMKSFNQEPEQCWECYSCIKICPQQAIEARPYADIVPLGGSVQPLRGTDSIMWTIKFRNGTMKRFKFPIRTTPEGSIDPYGGKAEADMANIGKPGFFNHNEQNGYREGNPAELICK
>OQX39405.1
MPSFVRTDKCDGCKGQDKTACMYICPHNLMKLDMDGSETGHAMKSFNQEPEQCWECYSCIKICPQQAIEARPYADIVPLGGSVQPLRGTDSIMWTIKFRNGTMKRFKFPIRTTPEGSIDPYGGKAEADMANIGKPGFFNHNEQNGYREGNPAELICK
>OQX41219.1
MPSFVRTDKCDGCKGQDKTACMYICPHNLMKLDMDGSETGHAMKSFNQEPEQCWECYSCIKICPQQAIEARPYADIVPLGGSVQPLRGTDSIMWTIKFRNGTMKRFKFPIRTTPEGSIDPYGGKAEADMANIGKPGFFNHNEQNGYREGNPAELICK
>OQX42666.1
MPSFVRTDKCDGCKGQDKTACMYICPHNLMKLDMDGSETGHAMKSFNQEPEQCWECYSCIKICPQQAIEARPYADIVPLGGSVQPLRGTDSIMWTIKFRNGTMKRFKFPIRTTPEGSIDPYGGKAEADMANIGKPGFFNHNEQNGYREGNPAELICK
>OQX46788.1
MPSFVRTDKCDGCKGQDKTACMYICPHNLMKLDMDGSETGHAMKSFNQEPEQCWECYSCIKICPQQAIEARPYADIVPLGGSVQPLRGTDSIMWTIKFRNGTMKRFKFPIRTTPEGSIDPYGGKAEADMANIGKPGFFNHNEQNGYREGNPAELICK
>OQX47442.1
MPSFVRTDKCDGCKGQDKTACMYICPHNLMKLDMDGSETGHAMKSFNQEPEQCWECYSCIKICPQQAIEARPYADIVPLGGSVQPLRGTDSIMWTIKFRNGTMKRFKFPIRTTPEGSIDPYGGKAEADMANIGKPGFFNHNEQNGYREGNPAELICK
>OQX48729.1
MPSFVRTDKCDGCKGQDKTACMYICPHNLMKLDMDGSETGHAMKSFNQEPEQCWECYSCIKICPQQAIEARPYADIVPLGGSVQPLRGTDSIMWTIKFRNGTMKRFKFPIRTTPEGSIDPYGGKAEADMANIGKPGFFNHNEQNGYREGNPAELICK
>OQX61647.1
MPSYVIAEKCDGCKGGDKTACMYICPNDLMVLDPNEMKAYNQEPDQCWECFSCVKICPSQAIEVRGYSDFVPLGSSIVPMMGTEDIMWTCKFRNGVVKRFKFPIRTTDEGTANAYTDLQGKDLDSGLLATEEADGYEIPRPQATV
>OQX65749.1
MPSFVYAEKCDGCKGQDKTACMYICPNDLMVLDMEKMKAYNRDPSMCWECQCCVKICPQQAMDVRGYADFIPLGASCVPLRGSQDIMWTIKFRDGSIKRFKFPIRTTEEGTADPLGGFAAHDDLNSQALATEPASLGLDAVPTI
>OQX74753.1
MPSFVINEKCDGCKAQDRTACQYICPNDLMLLDKEKNKAYNRAVDMCWECYSCVKICPTQAIEIRGYADFMPLGATVQPMRSTDSIMWAIRFRNQKVKRFKFPIRTTPEGSIEPAAGFSTGTEDLKDPLLRTEPESIGTGLFIK
>OQY02120.1
MPSFVIAEKCDGCKGGDKTACMYICPNDLMVLEPNEMKAYNQEPDQCWECYSCVKICPSQAIECRGYSDFVPMGSSVVPMMGTEDIMWTCKFRNGVIKRFKFPIRTTPEGEANAYLDLKGKDLDSGLLSTQEADGYELKAPTELA
>OQY05061.1
MPSYVIDEKCDGCKGGDKTACMYICPNDLMVLDPNAMKAYNQEPDQCWECFSCVKICPTQAIEVRGYSDFVPLGSSIMPMMGTEDVMWTCKFRNGLIKRFKFPIRTTPEGGANAYPDLKGKDIESGLLSTEEADGYVIPTPKELV
>OQY50011.1
MPSFVITEKCDGCKGQDKTACMYICPNDLMVLDQEKMKAFNRDPSMCWECQCCVKICPQQAMDVRGYADFIPLGASCTPLRGSEDIMWTVKFRDGSLKRFKFPIRTTEEGSADPLGGYATSDDLNDQNLASEPASLGIDVPTI
>OQY52956.1
MPSFVIAEKCDGCKGGDKTACMYICPNDLMVLEPNEMKAYNQEPDQCWECFSCVKICPTQAIEVRGYSDFVPMGSSVVPMLGTEDIMWTCKFRNGKIKRFKFPIRTTPEGEANSYDDLKGKDLYSGLLSTQEADGYVLVAPTELA
>OQY55253.1
MPTFVRTEKCDGCKGQDKTACMYICPHDLMMLDKDGSETGHAMKAYNQEPEQCWECYSCVKICPQQAIEVRHYADIVPLGASVQPMRGSDSVVWTIKFRNGNTKRFKFPIRTTPEGSIDPYANKPKSNMDDIDKPGFFTTDTEFPGDRSQLIRL
>OQY57164.1
MPSFVIAEKCDGCKGGDKTACMYICPNDLMVLDPNAMKAYNQEPDQCWECFSCVKICPTQAVEVRGYADFVPLGSSIMPMLGTEDVMWTCKFRNGLIKRFKFPIRTTPEGQANAYADLKGKDLESQLLSTEESDGYEMPKPAATV
>OQY73466.1
MPTFVRTEKCDGCKGQDKTACMYICPHNLMKLDKDGSETGHAMKAFNQEPEQCWECYSCVKICPQNAIEARHYADIVPLGGSVQPLRGSDSIMWTIKFRNGTIKRFKFPIRTTAEGSIDPYGGKPMPKMADLDKPGVFTKDVMGGYRAGKADELIRVK
>OQY97639.1
MSIFIDETICNGCKGLAEARCERICPGDLCYRKENTKAAIRDQSACWTCACCVKECPVQAIELRLPFQICSNGSSLKARLKHDKTTWTIWDAEGHQENFIIQARCLKGD
>OQZ04780.1
MSIFIDETICNGCKGLPEARCERICPGDLCYRKENTKAAIRDQSACWTCASCVKECPVQAIELRLPFQICSNGSSLKARLKRDKTIWTVWDAEGHQEEFIIRTRWLKGD
>OUT51460.1
MPTFVYMTRCDGCGHCVDICPSDIMHIDTTYRRAYNIEPDMCWQCFSCVKACPQNAIDVRGYADFAPLGHSVRVNREEEKGTISWRIKYRDGSEKSFVSPITTKPWGSGIPQLADVAQPSKEMRESQLLYNEPKYIRFDEGGLHTLESNGLKMEEGVYY
>OUU55942.1
MPTFVYMTKCDGCGHCVDICPSDIMHIDKTYRRAMNIEPNMCWECYSCVKACPQNAIDARGYADFAPMGHSVRVLREEEKGTISWKIKFRNGEVKDFVSPITTQPWGEKIPKLAELAEPTQEEVDSQLLCYEPDALNIERGLPIIDKSKFKQGVYY
>OUU65731.1
MSTFVYMTRCDGCGHCVDICPSDIMHIDETIRRAKNIEPNFCWECYSCVKACPNHAIDVRGYADFAPMGHSVRVRREEEKGTISWKIKFRNGTEKNFVSPITTKPWGKFIPKLSEGDKPNQGEINSQRLYTEPEGLNINGELPSVPKKSFKKGVYY
>OUW02258.1
MPTFVYMTKCDGCGHCVDICPSDIMHIDKTYRRAMNIEPNMCWECYSCVKACPQNAIDARGYADFAPMGHSVRVLREEEKGTISWKIKFRNGEVKDFVSPITTQPWGEKIPKLAELAEPTQEETDSQLLCHEPDALNIERGLPMIDKSKFTQGVYY
>OUW62809.1
MSTFVYMTRCDGCGHCVDICPSDIMHIDENIRRAKNIEPNFCWECYSCVKACPNHAIDVRGYADFAPMGHSVRVRREEEKGTISWKIKFRNGTEKNFVSPITTKPWGKFIPKLSEGDKPNQGEIKSQRLYNEPEGLNTKKELPTVPKESFKKGVYY
>OUW62911.1
MSTFVYMTRCDGCGHCVDICPSDIMHIDENIRRAKNIEPNFCWXCYSXVXACPNHAXDVRGYADFAPMGHSVRVRREEEKGTISWKIKFRNGTTKDFVSPITTKPWGKFIPNLAEGDKPNQGEINSQRLYLEPEGLNTKKELPVVPKDSFKKGVYY
>OUW83424.1
MPTFVYMTRCDGCGHCVDICPSDIMHIDKTIRRAVNIEPNMCWECYSCVKACPQNAIDARGYTDFAPLGHSVRVLREEEKGTISWKIKFRDGREKNFLSPITTQPWGEKIPKLGELEVPDQEALDSQLLCFEPDALNVETGLPVISKDKLKEGVYY
>OUX38188.1
MSTFVYMTRCDGCGHCVDICPSDIMHIDETIRRAKNIEPNFCWECYSCVKACPNHAIDVRGYADFAPMGHSVRVRREEEKGTISWRIKFRNGTEKNFISPITTKPWGKFIPKLSEADTPNQGEINSQTLYNEPKGLNTKKELPTLDKKSFKKGVYY
>OXS27646.1
MPTYVDPSKCDGCKGGEKTACMYICPNDLMILDAEEMKAYNQEPDACWECYSCVKICPQGAITARPYADFAPMGGTCIPMRSADSIMWTVQFRNGNVKRFKFPIRTTPEGSIKPFEGHPEGANIEDELLFTETALVAPKEALGKKFEMLEADKALTCMELGR
>OYO90497.1
MSIRINLDKCVGCLRCIEVCPGSLIKEKDTKAFMKYPKDCWGCVSCVKECKAGAIEFYLGADIGGNGGKMNVSYEGDIIHWNITKSDGTVKVIDVNSKDSNKY
>OYT27290.1
MPPVVNPEKCDGCKALAVPACNYICPMDLMHLDKATGKAYNIEPDMCWECFSCAKMCPQGAIEIRGYSDVMPLGGRLVPLRGTDSIMWTAVMRSGRILRFKYVIRTTPWGSIKDPREFPEPPADQLKTQLLSHEPDKLGVPELPTLKK
>OYV75399.1
MPTFVRTDKCDGCKGQDKTACMYICPHDLMLLDKDGAMTGHAMKAFNQEPEQCWECYSCVKICPQQAIECRHYADIVPLGASVQPLRGTDSIMWTIKFRNGTMKRFKFPIRTTPEGSADPTAGKGKPNGSEIGNPHVLFDHDLHACDMSQFVNG
>OYV78049.1
MPTFVYMTRCDGCGHCVDICPSDIMHIDPTYRRAVNIEPNMCWECYSCVKACPQNAIDCRGYADFAPLGHSVRVRREEEKGTISWRIKFRDGREKNFVSPITTKPWGEAIPRLADLPVPDGNAMNSQLLCHEPDALNINTGLPVMAKNKFKQGVYY
>OYV95684.1
MPSFVNPEKCDGCKALDKTACQFICPNDLMVLNKDTMKAYNQEPEMCWECYNCVKICPTQAIDVRGYADFVPMGASVVPLRSTDSIMWTVKFRNGTLKRFKFPIRTTPEGQAKPSGGWDNAPKLDSPTLFTEPESLGLPAVWTKA
>OYW06114.1
MPSFVNPEKCDGCKALDKTACQFICPNDLMVLNKDTMKAYNQEPEMCWECYNCVKICPTQAIDVRGYADFVPMGASVVPLRSTDSIMWTVKFRNGTLKRFKFPIRTTPEGQAKPSGGWDNAPKLDSPTLFTEPESLGLPAVWTKA
>OYW25388.1
MPTFVYMTRCDGCGYCVDICPSDIMHIDKVTRRAYNIEPNMCWECYSCVKACPQDAIDVRGYADFAPLGHSVRVRRDEEKGTIAWRIKFRNGEKDMELLAPITTKPWGKHIPQLAAVPAPSQAMRDSQLLFNEPKYIRMDEGDLHTLESNGLVMKEGVYY
>OYW36937.1
MPTYVRTDKCDGCKGQDKTACMYICPHDLMKLDKDGSETGHAMRAFNQEPEQCWECYSCVKICPQQAIECRHYADVVPLGGMVQPLRGSDSIMWTIKFRNGVLKRFKFPIRTTPEGSIDPYGNKPMPKMADIEQTGSFTRDMMGGYRAGNPAELIRK
>OYW38747.1
MPTFTYMTRCDGCGECVDICPSDIMHIDPVYRRSYNVEPNFCWECYSCVKACPQHAIDVRGYADFAPLGHSVRVLREEASGTISWKIRYRDGREKQFTFPIRTTPWGSIKPPFDYAAPDAAALNSPLLAHEPEMLKVDALPMLRTAAEPG
>OYW65205.1
MPTFVYMTRCDGCGHCVDICPSDIMHIDTVTRRAYNIEPNMCWECYSCVKACPHQAIDVRGYADFAPLGHSVRVLRDPEKGVIAWRIKFRNGKKDMDLLAPITTKPWGTCIPQLSSVPAPSAEMRKSQLLFNEPKYIRMDDGGLHTLESNGLKMKAGVYY
>OYX27181.1
MPTYVRTDKCDGCKGQDKTACMYICPHDLMKLDKDGSETGHAMRAFNQEPEQCWECYSCVKICPQQAIECRHYADVVPLGGMVQPLRGSDSIMWTIKFRNGVLKRFKFPIRTTPEGSIDPYGNKPMPKMADIEQ
>OYY45712.1
MPTFVYMTRCDGCGECVDICPSDIMHIDKTLRRAYNIEPSMCWECYSCVKACPHQAIDVRGYADFAPLGHSVRVIRDEEKGTIAWRIKFRNGKKDMELLAPITTKPWGSATPDLAKVPAPSKEMRDSQLLFNEPKYIRMDDGGLHTLKSNGLEIKEGVQY
>OYY80975.1
MPTYVRTDKCDGCKGQDKTACMYICPHDLMKLDKDGSETGHAMRAFNQEPEQCWECYSCVKICPQQAI
>OYY94308.1
MPTFVRTDKCDGCKGQDKTACMYICPHDLMKLDRDGSETGHAMKSFNQEPEQCWECYSCVKICPQQAIECRHYADVVPLGGSVQPLRGSDSIMWTIKFRNGVLKRFKFPIRTTPEGSIDCYGGKPMPKLAEIESTGSFTREMMGGYRAGNPAELIRK
>OYZ06283.1
MPTFVYMTRCDGCGHCVDICPSDIMHIDTVTRRAYNIEPNMCWECYSCVKACPHQAIDVRGYADFAPLGHSVRVLRDPEKGVIAWRIKFRNGKKDMDLLAPITTKPWGTCIPQLSSVPAPSAEMRKSQLLFNEPKYIRMDDGGLHTLESNGLKMKAGVYY
>OYZ26948.1
MPTYVRTDKCDGCKGQDKTACMYICPHDLMKLDKDGSETGHAMKAWNQEPEQCWECYSCVKICPQQAIEVRHYADVVPLGGMVQPLRGSDSIMWTIKFRNGTLKRFKFPIRTTPEGSIDCYGGKPMPKMADIEATGSFTRDMMGGYRAGNPAELIRK
>OYZ27027.1
MPTFTYMTRCDGCGQCVDICPSDIMHIDPVYRRSYNVEPNFCWECYSCVKACPQHAIDVRGYADFAPLGHSVRVLREEANGTISWKIRYRDGREKLFTFPIRTTPWGSIKPPTDYAAPDAAALDSPLLAHEPAALMVAALPSLPPRPEQG
>OYZ56847.1
MPTYVRTDKCDGCKGQDKTACMYICPHDLMKLDKDGSETGHAMRAFNQEPEQCWECYSCVKICPQQAIECRHYADVVPLGGMVQPLRGSDSIMWTIKFRNGVLKRFKFPIRTTPEGSIDPYGNKPMPKMADIEQTGSFTRDMMGGYRAGNPAELIRK
>OYZ64000.1
MPTFVYMTRCDGCGECVDICPSDIMHIDKTLRRAYNIEPSMCWECYSCVKACPHQAIDVRGYADFAPLGHSVRVIRDEEKGTIAWRIKFRNGKKDMELLAPITTKPWGSATPDLAKVPAPSKEMRDSQLLFNEPKYIRMDDGGLHTLKSNGLEIKEGVQY
>OZA11042.1
MPTYVRTDKCDGCKGQDKTACMYICPHDLMKLDKDGSETGHAMRAFNQEPEQCWECYSCVKICPQQAIECRHYADVVPLGGMVQPLRGSDSIMWTIKFRNGVLKRFKFPIRTTPEGSIDCYGGKPMPKMSEIESTGSFTRDMMGGYRAGNPAELIRK
>OZA11965.1
MPTYVRTDKCDGCKGQDKTACMYICPHDLMKLDKDGSETGHAMRAFNQEPEQCWECYSCVKICPQQAIECRHYADVVPLGGMVQPLRGSDSIMWTIKFRNGVLKRFKFPIRTTPEGSIDPYGNKPMPKMADIEQT
>OZA22000.1
MPTFVYMTRCDGCGYCVDICPSDIMHIDKVTRRAYNIEPNMCWECYSCVKACPQDAIDVRGYADFAPLGHSVRVRRDEEKGVIAWRIKFRNGEKDMELLAPITTKPWGKHIPQLSDVPAPSQAMRDSQLLFNEPKYIRMDEGALHTLESNGLVMKEGVVY
>OZA24780.1
MPTYVRTDKCDGCKGQDKTACMYICPHDLMKLDKDGSETGHAMRAFNQEPEQCWECYSCVKICPQQAIEAR
>OZA29354.1
MPTFVYMTRCDGCGHCVDICPSDIMHIDKVTRRAYNIEPNMCWECYSCVKACPHDAIDVRGYADFAPLGHSVRVRRDEEKGVIAWRIKFRNGEKDMELLAPITTKPWGKHIPQLSDVPAPSQTMRDSQLLFNEPKYIRLDEGGLHTLESNGLVMKEGVYY
>OZA32020.1
MPTYVRTDKCDGCKGQDKTACMYICPHDLMKLDKDGSETGHAMKAWNQEPEQCWECYSCVKICPQQAIEVRHYADVVPLGGMVQPLRGSDSIMWTIKFRNGTLKRFKFPIRTTPEGSIDCYGGKPMPKMADIEATGSFTRDMMGGYRAGNPAELIRK
>OZA32541.1
MPTFTYMTRCDGCGQCVDICPSDIMHIDPVYRRSYNVEPNFCWECYSCVKACPQHAIDVRGYADFAPLGHSVRVLREEANGTISWKIRYRDGREKLFTFPIRTTPWGSIKPPTDYAAPDAAALDSPLLAHEPAALMVAALPSLPPRPEQG
>OZA38818.1
MPTFVYMTRCDGCGHCVDICPSDIMHIDTVTRRAYNIEPNMCWECYSCVKACPHQAIDVRGYADFAPLGHSVRVLRDPEKGVIAWRIKFRNGKKDMDLLAPITTKPWGTCIPQLSSVPAPSAEMRKSQLLFNEPKYIRMDDGGLHTLESNGLKMKAGVYY
>OZA47517.1
MPTYVRTDKCDGCKGQDKTACMYICPHDLMKLDKDGSETGHAMRAFNQEPEQCWECYSCVKICPQQAIECRHYADVVPLGGMVQPLRGSDSIMWTIKFRNGVLKRFKFPIRTTPEGSIDPYGNKPMPKMADIEQTGSFTRDMMGGYRAGNPAELIRISNRER
>OZB09171.1
MPTFVYMTRCDGCGECVDICPSDIMHIDKTLRRAYNIEPSMCWECYSCVKACPHQAIDVRGYADFAPLGHSVRVIRDEEKGTIAWRIKFRNGKKDMELLAPITTKPWGSATPDLAKVPAPSKEMRDSQLLFNEPKYIRMDDGGLHTLKSNGLEIKEGVQY
>PBO81119.1
MPTFVDPNACNTCEGEEQGPLCVHICPNDLMKLKGDKGFNQEPNMCSECYACVKLCPTEAIHVRGYADFIPLGAEVQPHRVELGLTWTIRFRDGEEMEFTYPSRTKPAGSSIPYDGFTEDPIADLRGQTLAGESIWLGVDSLPSFASSV
>PCH46007.1
MSTFVYMTRCDGCGHCVDICPSDIMHIDETIRRAVNIEPNFCWECYACVKACPQNAIDVRGYADFAPMGHSVRVLREEEKGTISWKIKFRNGKVKDFVSPITTKPWGKYIPKLAELEIPSKEALDSQLLYAEPKGLNIDTELPEMKKERFKQGVYY
>PCH47345.1
MPTFVYMTRCDGCGHCVDICPSDIMHIDETIRRAVNIEPNFCWECYACVKACPQNAIDVRGYADFAPMGHSVRVLREEEKGTISWKVKFRNGKEKNFVSPITTKPWGKHIPKLDEKEIPNKEALDSQLLFSEPKGLNIDTGLPEMKKERFKQGVYY
>PCH83555.1
MPTFVYMTRCDGCGHCVDICPSDIMHIDKTYRRAYNIEPNFCWECYSCVKACPQNAIDVRGYADFSPLGHSVRVLREPEKGTISWKVKFRDGREKDFVSPIRTTDWGTLKGPAEYDAPSQDAFKSQELAHEPEALNIEGGLPALTPDQLKVGVV
>PCI20578.1
MPTFVEPNACNACAGEHLGPLCVYICPNDLMVLDPGMNKGANQEPEMCSECYACVKLCPTEAIHIRGYADFVPLGASVQPKRVDGGFTWTVKFRDGRELQFTYPSRTTPVGSSDPYKDFTEDRVNDLGGQGLAGESKWLGVDRLPTLQAGN
>PCJ79032.1
MPTYVDPNACNACQDEHEGPLCVYICPNDLMVLDEATNKGINQEPEMCSECYACVKLCPTEALHVRGYADFIPMGASVQPHRTEDGLRWEVNFRDGRKFEFTYQSRTKPAGSVVLYEGFTEDSKNDVKNQSLAGDSLWLGVDKLPTPN
>PCJ88552.1
MPTFVYMTRCDGCGQCVDICPSDIMHIDKTLRRAYNIEPNMCWECYSCVKACPHNAIDVRGYADFAPLGHSVRVHRDEEKGTIAWRIKFRNGKKDFDLLAPITTKPWGTGIPQLANESAPDDSMRNSHLLYNEPKYIQLDKEGKDSLHTLESNKLSMKAGVYY
>PDH17769.1
MSTFVYMTRCDGCGHCVDICPSDIMHIDENIRRAKNIEPNFCWECYSCVKACPNHAIDVRGYADFAPMGHSVRVRREEEKGTISWKIKFRNGTTKDFVSPITTKPWGKFIPKLAEGDKPNQGEINSQRLYTEPEGLNIDGELPSVPKDSFKKGVYY
>PDH17785.1
MSTFVYMTRCDGCGHCVDICPSDIMHIDENIRRAKNIEPNFCWECYSCVKACPNHAIDVRGYADFAPMGHSVRVRREEEKGTISWKIKFRNGTEKNFVSPITTKPWGKFIPKLAEGDTPNQGEINSQRLYSEPEGLNTNQELPSVPKESFKKGVYY
>PDH18222.1
MSTFVYMTRCDGCGHCVDICPSDIMHIDENIRRAKNIEPNFCWECYSCVKACPNHAIDVRGYADFAPMGHSVRVRREEEKGTISWKIKFRNGTEKNFVSPITTKPWGKFIPKLAEGDKPNQGEINSQRLYTEPEGLNINGELPSVPKESFKKGVYY
>PDH19599.1
MSTFVYMTRCDGCGHCVDICPSDIMHIDETIRRAKNIEPNFCWECYSCVKACPNHAIDVRGYADFAPMGHSVRVRREEEKGTISWKIKFRNGTEKDFVSPITTKPWGKFIPKLSEVDKPNQGEINSEILYSEPKGLNTNKELPTISKESFKKGVYY
>PDH20489.1
MSTFVYMTRCDGCGHCVDICPSDIMHIDETIRRAKNIEPNFCWECYSCVKACPNHAIDVRGYADFAPMGHSVRVRREEEKGTISWRIKFRNGTEKNFVSPITTKPWGKFIPKLAEEDKPNQGEITTQRLYTEPKGLNIDGDLPTVSKDSFKKGVYY
>PDH41997.1
MPTFVYMTRCDGCGHCVDICPSDIMHIDKTTRRAYNIEPNMCWECYSCVKACPQNAIDARGYADFAPLGHSVRVLREEEKGTISWKIKFRDGREKNFVSPIRTTKWGSIQSPAEFPVPNAEDIHSQELAHEPEVLNVSGGLPALRPDQLKQGVV
>PHQ85959.1
MSTFVYMTRCDGCGQCVDICPSDIMHIDETIRRAKNIEPNFCWECYACVKACPNHAIDVRGYADFAPMGHSVRVRREEEKGTISWKIKFRNGTEKDFVSPITTKPWGKFIPKLAEGKKPSQEEINSQKLYLEPEGLNTKKELPTVPKDSFKKGVYY
>PHR26633.1
MPSYVDPAKCDGCKGGDKTACMYICPNDLMVLNVEEMKAYNQEPDACWECYSCVKICPQGAVFVRGYDDFVPMGGQVHPMRSSDSIMWTVKFRNGNIKRFKFPIRTTAEGAANAYAGEKGASLDDECLLLESNLPTPK
>PHS03471.1
MPTFVYMTRCDGCGHCVDICPSDIMHIDXXYRRAYNIEPNMCWECYACVKACPQXAIDVRGYADFSPLGHSVRVLREEDKGTISWKLKFRDGREKNFVSPIRTTPWGSIKGPAEYEAPSQDAFKSQELAHEPEALNIKALPALTPDQLKQGIV
>PHS07614.1
MPTFVYMTRCDGCGHCVDICPSDIMHIDKTYRRAYNIEPNMCWECYACVKACPQNAIDVRGYADFAPLGHSVRVLREEPKATISWKIKFRDGREKNFVSPIRTTEWGSIPSPAELPVPSAEDIHSQELAHEPDALNVANGLPALRSDQLKQGLI
>PHS78399.1
MPTFVYMTRCDGCGHCVDICPSDIMHIDTTYRRAYNIEPNMCWECYSCVKACPQNAIDVRGYADFAPLGHSVRVDRDEEKGVIAWRIKFRNGKKDLSLLAPITTKPWGSGIPKIADGPAPSQEQRDSELLYNEPKYIRMDDGGLHDFKTNKLKMQKGIQY
>PHX89690.1
MSTFVYMTRCDGCGHCVDICPSDIMHIDENIRRAVNIEPNFCWECYSCVKACPNHAIDVRGYADFAPMGHSVRVRREEEKGTISWKIKFRNGTEKNFVSPITTKPWGKFIPKLSELPKPNEGEINSQTLYSEPQGLNINGELPSIPKESFKKGVYY
>PID39968.1
MPSFVIQEKCDGCKGGDKTACMYICPNDLMVLDPNAMKAYNQEPDQCWECFSCVKICPTQAIEVRGYADFVPLGSSIMPMMGTEDVMWTCKFRNGLIKRFKFPIRTTPEGQANAYADLKGQDLESGLLSTQEADGVTLPTPKV
>PID41234.1
MPSYVDPSKCDGCKGGDKTACMYICPNDLMVLNVEEMKAYNQEPDACWECYSCVKICPQGAIFVRGYDDFVPMGGQVHPMRSSDSIMWTVKFRNGNMKRFKFPVRTTAEGAANAYVGETGGDLENECLFLEGDLPTPK
>PID72386.1
MPSYVDPSKCDGCKGGDKTACMYICPNDLMVLNVEEMRAYNQEPDACWECYSCVKICPQGAIFVRGYDDFVPMGGQVHPMRSSDSIMWTVKFRNGNMKRFKFPIRTTAEGAANEYPGERGANLDDECLLLESDLPTPTKLA
>PID73481.1
MPSFVIQEKCDGCKGGDKTACMYICPNDLMVLDPNAMRAYNQEPDQCWECFSCVKICPTQAIEVRGYADFVPLGSSIMPMMGTEDVMWTCKFRNGLIKRFKFPIRTTPEGAANAYEDLKGKDLASPLLSTQEADGAAIPVPQELA
>PID76030.1
MPSYVDPSKCDGCKGGDKTACMYICPNDLMVLNVEEMRAYNQEPDACWECYSCVKICPQGAIFVRGYDDFVPMGGQVHPMRSSDSIMWTVKFRNGNMKRFKFPIRTTAEGAANAYVGEKGGSLDDECLLLESDLPTPK
>PID77836.1
MPSFVIAEKCDGCKGGEKTACMYICPNDLMVLDPNEMKAYNQEPDACWECFSCIKICPNQAIGVRGYSDFVPMGSDLVPMMGTEDIMWTCKFRNGNIKRFKFPIRTTAEGSSNAYEDLKGSDIDSELLSTETEAVLVNPIETPEWKK
>PIE56536.1
MPSYVDPEKCDGCKGGDKTACMYICPNDLMVLNVAEMRAYNQEPDGCWECYSCVKICPQGAIFVRHYDDIVPMGGSVQPMRSSDSIMWTIKFRNGNMKRFKFPIRTTAEGAANEYPDGKGNNLDDENLFLEEALPAPSKLA
>PIE57978.1
MPSYVDPSKCDGCKGGDKTACMYICPNDLMVLNIEEMRAYNQEPDACWECYSCVKICPQGAIFVRGYDDFVPMGGQVHPMRSSDSIMWTVKFRNGNMKRFKFPIRTTAEGAANEYPGEKGANLDDECLLLESELPTPTKLA
>PIE59133.1
MPSYVDPSKCDGCKGGDKTACMYICPNDLMVLNVEEMRAYNQEPDACWECYSCVKICPQGAIFVRGYDDFVPMGGQVHPMRSSDSIMWTVKFRNGNMKRFKFPIRTTAEGAANEYAGERGANLDDECLLLESDLPTPTKLA
>PIE60321.1
MPSYVDPSKCDGCKGGDKTACMYICPNDLMVLNVEEMRAYNQEPDACWECYSCVKICPQGAIFVRGYDDFVPMGGQVHPMRSSDSIMWTVKFRNGNMKRFKFPIRTTAEGAANEYPGERGANLDDECLLLESDLPTPTKLA
>PIE63220.1
MPSFVIAEKCDGCKGGDKTACMYICPNDLMVLDANEMKAYNQEPDQCWECYSCVKICPSQAIEVRGYSDFVPMGASVQPMMGTEDIMWTCKFRNGVVKRFKFPIRTTPEGEANSYDDLKGKDLSSGLLSTEEADGMELKAPTELA
>PIE65005.1
MPSYVDPSKCDGCKGGDKTACMYICPNDLMVLNVEEMKAYNQEPDACWECYSCVKICPQGAIFVRGYDDFVPMGGQVHPMRSSDSIMWTVKFRNGNMKRFKFPVRTTAEGAANAYVGETGGDLENECLFLEGDLPTPK
>PIE65726.1
MPSYVDPEKCDGCKGGDKTACMYICPNDLMVLDKGEMRAYNQEPDACWECYSCVKICPQGAIFVRGYDDFVPMGGQVHPMRSADSIMWTVKFRNGVMKRFKFPVRTTAEGAANAYVGETGGNLDDECLLLESDLPVPK
>PIE70509.1
MPSFVITEKCDGCKGGEKTACMYICPNDLMVLDPNTMKAYNQEPDACWECFSCIKICPNQAIGVRGYSDFVPMGSDLVPMMGTEDIMWTCKFRNGVVKRFKFPIRTTAEGAANAYEDLKGKDINSEFLSTEEADNATLVMPKEPPVWKS
>PIE73784.1
MPSYVDPSKCDGCKGGDKTACMYICPNDLMVLNVEEMRAYNQEPDACWECYSCVKICPQGAIFVRGYDDFVPMGGQVHPMRSSDSIMWTVKFRNGNMKRFKFPIRTTAEGAANAYVGEKGGSLDDECLLLESDLPTPK
>PIE74411.1
MPTFVIAEKCDGCKGGDKTACMYICPNDLMVLDPNAMKAYNQEPDQCWECFSCVKICPSQAIECRGYSDFVPMGSSVVPMMGTEDI
>PIP04996.1
MPSYVIAEKCDGCKGQDKTACMHICPNDLMVLNKETMKAYNQEPTYCWECYCCVKICPQQAMDVRGYADFMPLGAASTPLRGSEDIMWTITYRDGRIKRFKYAIRTTPEGSIKPLEGFSEAKVADLANQF
>PIP38976.1
MPSFVIAEKCDGCKGGDKTACMYICPNDLMVLDPNAMKAYNQEPDQCWECFSCVKICPTQAIEVRGYSDFVPLGSSIMPMMGTEDVMWTCKFRSGLIKRFKFPIRTTPEGTANAYKSLKAKDLNSGLLSTEEADGYKLPRPQALV
>PIP40752.1
MPSFVIAEKCDGCKGQDKTACQYICPNDLMRLNEEKTKGFNQEPDQCWECYSCAKICPQQAVEIRAYADIVPMGGKVLPMRGTDSIMWTIQFRDGNIKRFKFPIRTTAEGSIKPYEGKPQPTAADLKTNNLFTEIGKTLAVMAK
>PIP44405.1
MPSYVDPSKCDGCKGGDKTACMYICPNDLMVLNVEAMKAYNQEPDACWECYSCVKICPQGAISVRGYSDFVPMGGQVQPMRSSDSIMWTIKFRNGNMKRFKFPIRTTAEGAANAYPGKQGANLDDECLLLESNLPTPTK
>PIP47125.1
MPSFVMVEKCDGCKGQDKTACMYICPNDLMVLDKERMKAYNRDPSMCWECQCCVKICPQQAMDVRGYSDFIPLGASVVPLRGSQDIMWTVKFRDGSMKRFKFPIRTTEEGTAKPTAGYPTHDDLKSEALATEPASLGLQAVPTRK
>PIP70318.1
MPSFVMTEKCDGCKGQDKTACMYICPNDLMMLDKERMKAYNQEPTYCWECYCCVKICPQQAMDVRGYADFMPLGAASTPLRGTEDIMWTITYRDGRIKRFKYPTRKTPEGSIKALEGFPPAKTADLNNQLLFSEPDMLGVKELPTKK
>PIQ07096.1
MPTFVMTEKCDGCKGQDKTACMYICPHDLMKLDKSINKALNQEPDNCWECYSCVKICPQQAIEARAYADIVPLGGQVIPMRSSDSIMWTIKFRNGDTKRFKFPIRTTAEGSINPYGGKPEGGNINDECFFTEAAGTLPANY
>PIQ11849.1
MPTFVRTEKCDGCKGQDKTACMYICPHDLMKLDKDGSETGHAMKAFNQEPEQCWECYSCVKICPQNAIEARHYADIVPLGGSVQPLRGTDSIMWTIKFRNGSMKRFKFPIRTTPEGSINPYGGKPAASMANIAKPGFFNQENGFRAGNPAELIRK
>PIQ45812.1
KAYNQEPTYCWECYCCVKICPQQAMDVRGYADFMPLGAASTPLRGSEDIMWTITFRDGRIKRFKYPTRTTPEGSIKPLEGFSEAKVADLANQFLLGEPDIMGVKELPTKK
>PIQ93350.1
MPSFVMTEKCDGCKGQDKTACMYICPNDLMTLDKERMKAYNQEPTYCWECYCCVKICPQQAMDVRGYADFMPLGAASTPLRGTEDIMWTIAYRDGRIKRFKYPTRTTPEGSIKALEGFPEAKAADLANQFLLGEPDIMGVKELPTKK
>PIS38035.1
MPSYVMTEKCDGCKGQDKTACMYICPNDLMFLDKERMKAYNQEPTYCWECYCCVKICPQQAMDVRGYADFMPLGASSTPLRGTEDIMWTITYRDGRIKRFKYPIRTTPEGSIKALEGYPDAKVADLNSQLLFSEPDMLGVKELPTKK
>PIU27016.1
MPSFVMREKCDGCKGQDKTACMYICPNDLMKLDKDGSVTGVPMKAYNQEPAYCWECYSCVKICPQQAIDVRGYADFMPLGAASTPLRGTSDIMWTIKFRDGRIKRFKYPIRTTTEGSIKALEGFPEAKVEGLSNQLLLGEPDIMGVKELPTRK
>PIU30743.1
MPSYVIMEKCDGCKGQDKTACMYICPNDLMVLDKEKMKGYNRAPEMCWECYNCVKICPQQAIDVRAYADFVPMGASCVPLRGSEDIMWTVKFRSGQVKRFKFPIRTTAEGQAVPLGGFATGTDDLKSPVLCTEPASTWAKELPTLKK
>PIU52821.1
MPSFVITEKCDGCKALDKTACQYICPNDLMVLNAESKKAYNQEPEQCWECFNCVKICPQQAIEVRHYADIMPLGSSTIPLRGTDNIMWTIKFRDGKTTKRFKFPIRTTVEGSIEALKGKAAPNLADIKKPGFFTGSARTE
>PIU77473.1
MPTFVMTEKCDGCKGQDKTACMYICPHDLMKLDKSINKALNQEPDNCWECYSCVKICPQQAIEARAYADIVPLGGQVIPMRSSDSIMWTIKFRNGDTKRFKFPIRTTAEGSINPYGGKPEGGNINDECFFTEAAGTLPANY
>PIU85588.1
KGQDKTACMHICPNDLMVLNKDTMKAYNQEPTYCWECYCCVKICPQQAMDVRGYADFMPLGAASTPLRGSEDIMWTITFRDGRIKRFKYPTRTTPEGSIKPLEGFSEAKVADLANQFLLGEPDIMGVKELP
>PIU88846.1
MPSYVIPEKCDGCKALDRTACQHICPNDLMVLNQEISKAYNRDPAMCWECYNCVKMCPVQAVEVRGYADFVPLGASVTPLRSTDSIMWTVKFRNGTLKRFKFPIRTTPEGEAQPAGGFPDDQTDLNSPALFTEPASSGLAEVPTL
>PIV22878.1
MPTYVRTDKCDGCKGQDKTACMYICPHDLMKLDKDGSETGHAMKAFNQEPEQCWECYSCVKICPQQAIEVRHYADIVPLGGSVQPLRGSDSIMWTIKFRNGTLKRFKFPIRTTPEGSIDPYAGKAMPKMADIEKSGFFTNDYAKGYRAGNPAELIRK
>PIV40028.1
MPSFVMTEKCDGCKGQDKTACMYICPNDLMMLDKERMKAYNQEPTYCWECYCCVKICPQQAMDVRGYADFMPLGAASTPLRGTEDIMWTITYRDGRIKRFKYPTRKTPEGSIKALEGFPPAKTADLNNQLLFSEPDMLGVKELPTKK
>PIV41411.1
MPSFVMTEKCDGCKGQDKTACMYICPNDLMTLDKERMKAYNQEPTYCWECYCCVKICPQQAMDVRGYADFMPLGAASTPLRGTEDIMWTIAYRDGRIKRFKYPTRTTPEGSIKALEGFPEAKAADLANQFLLGEPDIMGVKELPTKK
>PIV66101.1
MPSFVMTEKCDGCKGQDKTACMYICPNDLMMLDKERMKAYNQEPTYCWECYCCVKICPQQAMDVRGYADFMPLGAASTPLRGTEDIMWTITYRDGRIKRFKYPTRKTPEGSIKALEGFPPAKTADLNNQLLFSEPDMLGVKELPTKK
>PIV84761.1
MPSYVMTEKCDGCKGQDKTACMYICPNDLMFLDKERMKAYNQEPTYCWECYCCVKICPQQAMDVRGYADFMPLGASSTPLRGTEDIMWTITYRDGRIKRFKYPIRTTPEGSIKALEGYPDAKVADLNSQLLFSEPDMLGVKELPTKK
>PIV89155.1
MPTFVRTDKCDGCKGQDKTACMYICPHDLMKLDRDGSETGHAMRAFNQEPEQCWECYSCVKICPQQAIEVRHYADIVPLGGSVQPLRGSDSIMWTIKFRNGVLKRFKFPIRTTPEGSIDCYGGKPAASLANIGNPGFFTGSANGGLVKGYRAGNPAELIRK
>PIW01237.1
MPSFVMVEKCDGCKGQDKTACMYICPNDLMVLDKERMKAYNRDPSMCWECQCCVKICPQQAMDVRGYSDFIPLGASVVPLRGSQDIMWTVKFRDGSMKRFKFPIRTTEEGTAKPTAGYATHDDLKSEALATEPASLGLQAVPTRK
>PIW21511.1
MPSFVMREKCDGCKGQDKTACMYICPNDLMKLDKDGSVTGVPMKAYNQEPAYCWECYSCVKICPQQAIDVRGYADFMPLGAASTPLRGTSDIMWTIKFRDGRIKRFKYPIRTTTEGSIKALEGFPEAKVEGLSNQLLLGEPDIMGVKELPTRK
>PIW39151.1
MPTYVRTDKCDGCKGQDKTACMYICPHDLMKLDKDGSETGHAMKAFNQEPEQCWECYSCVKICPQQAIEVRHYADIVPLGGSVQPLRGSDSIMWTIKFRNGTLKRFKFPIRTTPEGSIDPYAGKAMPKMADIEKSGFFTNDYAKGYRAGNPAELIRK
>PIW72213.1
MPTYVRTDKCDGCKGQDKTACMYICPHDLMKLDKDGSETGHAMKAFNQEPEQCWECYSCVKICPQQAIEVRHYADIVPLGGSVQPLRGSDSIMWTIKFRNGTLKRFKFPIRTTPEGSIDPYAGKAMPKMADIEKSGFFTNDYAKGYRAGNPAELIRK
>PIW82945.1
MPTFVMTEKCDGCKGQDKTACMYICPHDLMKLDKSINKALNQEPDNCWECYSCVKICPQQAIEARAYADIVPLGGQVIPMRSSDSIMWTIKFRNGDTKRFKFPIRTTAEGSINPYGGKPEGGNINDECFFTEAAGTLPANY
>PIW84825.1
MPSYVMTEKCDGCKGQDKTACMYICPNDLMFLDKERMKAYNQEPTYCWECYCCVKICPQQAMDVRGYADFMPLGASSTPLRGTEDIMWTITYRDGRIKRFKYPIRTTPEGSIKALEGYPEAKVADLNSQLLFSEPDMLGVKELPTKK
>PIW86749.1
MPSFVMTEKCDGCKGQDKTACMYICPNDLMTLDKERMKAYNQEPTYCWECYCCVKICPQQAMDVRGYADFMPLGAASTPLRGTEDIMWTIAYRDGRIKRFKYPTRTTPEGSIKALEGFPEAKAADLANQFLLGEPDIMGVKELPTKK
>PIX02719.1
MPTYVRTDKCDGCKGQDKTACMYICPHDLMKLDKDGSETGHAMKAFNQEPEQCWECYSCVKICPQQAIEVRHYADIVPLGGSVQPLRGSDSIMWTIKFRNGTLKRFKFPIRTTPEGSIDPYAGKAMPKMADIEKSGFFTNDYAKGYRAGNPAELIRK
>PIX48360.1
MPSYVIPEKCDGCKALDRTACQHICPNDLMVLNQEISKAYNRDPAMCWECYNCVKMCPVQAVEVRGYADFVPLGASVTPLRSTDSIMWTVKFRNGTLKRFKFPIRTTPEGEAQPAGGFPDDQTDLNSPALFTEPASSGLAEVPTL
>PIX52289.1
MPSFVMREKCDGCKGQDKTACMYICPNDLMKLDKDGSVTGVPMKAYNQEPAYCWECYSCVKICPQQAIDVRGYADFMPLGAASTPLRGTSDIMWTIKFRDGRIKRFKYPIRTTTEGSIKALEGFPEAKVEGLSNQLLLGEPDIMGVKELPTRK
>PIX74701.1
MPTFVRTEKCDGCKGQDKTACAYICPHDLMKLDKDGSETGHPMRAFNQEPDQCWECYSCVKICPQGAIEARHYADIVPLGGSVQPMRGSDSIMWTIKFRNGTIKRFKFPIRTTPEGSIDAFGGKPLPKLADLEKAGFFTRDVMGGFRAGNPAELIRK
>PIX82352.1
MPTFVMTEKCDGCKGQDKTACMYICPHDLMKLDKSINKALNQEPDNCWECYSCVKICPQQAIEARAYADIVPLGGQVIPMRSSDSIMWTIKFRNGDTKRFKFPIRTTAEGSINPYGGKPEGGNINDECFFTEAAGTLPANY
>PIX85415.1
MPSYVMTEKCDGCKGQDKTACMYICPNDLMFLDKERMKAYNQEPTYCWECYCCVKICPQQAMDVRGYADFMPLGASSTPLRGTEDIMWTITYRDGRIKRFKYPIRTTPEGSIKALEGYPEAKVADLNSQLLFSEPDMLGVKELPTKK
>PIX88921.1
MPSFVMTEKCDGCKGQDKTACMYICPNDLMMLDKERMKAYNQEPTYCWECYCCVKICPQQAMDVRGYADFMPLGAASTPLRGTEDIMWTITYRDGRIKRFKYPTRKTPEGSIKALEGFPPAKTADLNNQLLFSEPDMLGVKELPTKK
>PIX95873.1
MPTFVRTDKCDGCKGQDKTACMYICPHDLMKLDRDGSETGHAMRAFNQEPEQCWECYSCVKICPQQAIEVRHYADIVPLGGSVQPLRGSDSIMWTIKFRNGVLKRFKFPIRTTPEGSIDCYGGKPAASLANIGNPGFFTGSANGGLVKGYRAGNPAELIRK
>PIY00948.1
MPTFVRTEKCDGCKGQDKTACMYICPHDLMKLDKDGSETGHAMKAFNQEPEQCWECYSCVKICPQNAIEARHYADIVPLGGSVQPLRGTDSIMWTIKFRNGSMKRFKFPIRTTPEGSINPYGGKPAASMANIAKPGFFNQENGFRAGNPAELIRK
>PIY19820.1
MPSFVIAEKCDGCKGQDKTACQYICPNDLMRLNEEKTKGFNQEPDQCWECYSCAKICPQQAVEIRAYADIVPMGGKVLPMRGTDSIMWTIQFRDGNIKRFKFPIRTTAEGSIKPYEGKPQPTAADLKTNNLFTEIGKTLAVMAK
>PIY21715.1
MPSFVMVEKCDGCKGQDKTACMYICPNDLMVLDKERMKAYNRDPSMCWECQCCVKICPQQAMDVRGYSDFIPLGASVVPLRGSQDIMWTVKFRDGSMKRFKFPIRTTEEGTAKPTAGYATHDDLKSEALATEPASLGLQAVPTRK
>PIY23086.1
MPSYVDPSKCDGCKGGDKTACMYICPNDLMVLNVEAMKAYNQEPDACWECYSCVKICPQGAISVRGYSDFVPMGGQVQPMRSSDSIMWTIKFRNGNMKRFKFPIRTTAEGAANAYPGKQGANLDDECLLLESNLPTPTK
>PIY39889.1
MPSYVIPEKCDGCKALDRTACQHICPNDLMVLNQEISKAYNRDPAMCWECYNCVKMCPVQAVEVRGYADFVPLGASVTPLRSTDSIMWTVKFRNGTLKRFKFPIRTTPEGEAQPAGGFPDDQTDLNSPALFTEPASSGLAEVPTL
>PIY42306.1
MPSFVMREKCDGCKGQDKTACMYICPNDLMKLDKDGSVTGVPMKAYNQEPAYCWECYSCVKICPQQAIDVRGYADFMPLGAASTPLRGTSDIMWTIKFRDGRIKRFKYPIRTTTEGSIKALEGFPEAKVEGLSNQLLLGEPDIMGVKELPTRK
>PIY87528.1
MPSFVMTEKCDGCKGQDKTACMYICPNDLMTLDKERMKAYNQEPTYCWECYCCVKICPQQAMDVRGYADFMPLGAASTPLRGTEDIMWTIAYRDGRIKRFKYPTRTTPEGSIKALEGFPEAKAADLANQFLLGEPDIMGVKELPTKK
>PIY99591.1
MPTYVRTDKCDGCKGQDKTACMYICPHDLMKLDKDGSETGHAMKAFNQEPEQCWECYSCVKICPQQAIEVRHYADIVPLGGSVQPLRGSDSIMWTIKFRNGTLKRFKFPIRTTPEGSIDPYAGKAMPKMADIEKSGFFTNDYAKGYRAGNPAELIRK
>PIZ18343.1
TACMHICPNDLMVLNKDTMKAYNQEPTYCWECYCCVKICPQQAMDVRGYADFMPLGAASTPLRGSEDIMWTITFRDGRIKRFKYPTRTTPEGSIKPLEGFSEAKVADLANQFLLGEPDIMGVKELPTKK
>PIZ37707.1
MPSFVMREKCDGCKGQDKTACMYICPNDLMKLDKDGSVTGVPMKAYNQEPAYCWECYSCVKICPQQAIDVRGYADFMPLGAASTPLRGTSDIMWTIKFRDGRIKRFKYPIRTTTEGSIKALEGFPEAKVEGLSNQLLLGEPDIMGVKELPTRK
>PIZ45626.1
MPSYVIPEKCDGCKALDRTACQHICPNDLMVLNQEISKAYNRDPAMCWECYNCVKMCPVQAVEVRGYADFVPLGASVTPLRSTDSIMWTVKFRNGTLKRFKFPIRTTPEGEAQPAGGFPDDQTDLNSPALFTEPASSGLAEVPTL
>PJA80025.1
MPSFVMTEKCDGCKGQDKTACMYICPNDLMTLDKERMKAYNQEPTYCWECYCCVKICPQQAMDVRGYADFMPLGAASTPLRGTEDIMWTIAYRDGRIKRFKYPTRTTPEGSIKALEGFPEAKAADLANQFLLGEPDIMGVKELPTKK
>PJB03455.1
MPTFVRTDKCDGCKGQDKTACMYICPHDLMKLDRDGSETGHAMRAFNQEPEQCWECYSCVKICPQQAIEVRHYADIVPLGGSVQPLRGSDSIMWTIKFRNGVLKRFKFPIRTTPEGSIDCYGGKPAASLANIGNPGFFTGSANGGLVKGYRAGNPAELIRK
>PJB07611.1
MPTFVRTEKCDGCKGQDKTACMYICPHDLMKLDKDGSETGHAMKAFNQEPEQCWECYSCVKICPQNAIEARHYADIVPLGGSVQPLRGTDSIMWTIKFRNGSMKRFKFPIRTTPEGSINPYGGKPAASMANIAKPGFFNQENGFRAGNPAELIRK
>PJB29040.1
MPSFVIAEKCDGCKGQDKTACQYICPNDLMRLNEEKTKGFNQEPDQCWECYSCAKICPQQAVEIRAYADIVPMGGKVLPMRGTDSIMWTIQFRDGNIKRFKFPIRTTAEGSIKPYEGKPQPTAADLKTNNLFTEIGKTLAVMAK
>PJB40344.1
MPSYVISEKCDGCKGQDKTACMHICPNDLMVLNKDTMKAYNQEPTYCWECYCCVKICPQQAMDVRGYADFMPLGAASTPLRGSEDIMWTITFRDGRIKRFKYPTRTTPEGSIKPLEGFSEAKVADLANQFLLGEPDIMGVKELPTKK
>PJB63110.1
MPSYVIPEKCDGCKALDRTACQHICPNDLMVLNQEISKAYNRDPAMCWECYNCVKMCPVQAVEVRGYADFVPLGASVTPLRSTDSIMWTVKFRNGTLKRFKFPIRTTPEGEAQPAGGFPDDQTDLNSPALFTEPASSGLAEVPTL
>PJB81186.1
MPSFVMREKCDGCKGQDKTACMYICPNDLMKLDKDGSVTGVPMKAYNQEPAYCWECYSCVKICPQQAIDVRGYADFMPLGAASTPLRGTSDIMWTIKFRDGRIKRFKYPIRTTTEGSIKALEGFPEAKVEGLSNQLLLGEPDIMGVKELPTRK
>PJB96747.1
MPTFVMTEKCDGCKGQDKTACMYICPHDLMKLDKSINKALNQEPDNCWECYSCVKICPQQAIEARAYADIVPLGGQVIPMRSSDSIMWTIKFRNGDTKRFKFPIRTTAEGSINPYGGKPEGGNINDECFFTEAAGTLPANY
>PKB60817.1
MPTYVDPNTCNACAGEHEGPLCVYICPNDLMTMDLEQNKGVNQEPELCSECYACVKLCPQEAIFVRGYSDFVPLGASVHPTRVEGGLTWTVKFRDGRELQFTYPSRTTPVGSSDPYRDFTEDRENDLQGQGLAGESKWLGVDKLPTL
>PKB68990.1
MPTYVDPNACNACAGEHQGPLCVYICPNDLMVLDQDVNKGFNQEPEMCSECYACVKLCPTEAIHVRGYADFVPMGAAVQPHRTEDGLRWDVRFRDGRTFEFTYPSRTKPAGSVVPYEGFTEDRQTDLKNQSLAGDSQWLGVDRLPTPN
>PKB75160.1
MPTFVEPNACNACAGEHLGPLCVYICPNDLMVLDPGMNKGANQEPEMCSECYACVKLCPTEAIHIRGYADFVPLGASVQPKRVDGGFTWTVKFRDGRELQFTYPSRTTPVGSSDPYKDFTEDRVNDLGGQGLAGESKWLGVDRLPTLQAGN
>PKB83727.1
MPTFVDPEACNACEGAHQGPLCVYICPNDLMVLDPNIQKGFNQEPDMCSECYACVKLCPQEAVHVRGYADFVALGAEVQPRRVDLGLTWTVRFRDGRELQFTYPSRTTPTGPAEPYLGFTEDPLADLKTQALAGESLWLGVEHLPAP
>PKK84323.1
MPSFVNPEKCDGCKALDKTACQHICPNDLMVLDKDKMKAFNREPEMCWECYNCVKICPTQAVEIRGYADFVPLNASVTPLRSTDSIMWTVKFRNGMLKRFKFPIRTTEEGKAKPAGGYGTSHGNLNDHILAQEPEALKLSEVYTIK
>PKL52412.1
MPSFVDPVKCDGCKGGEKTACMYICPNDLMVLNVESMKAYNQEADQCWECFSCVKICPQGAISVRSYSDFVPLGGSVSPLMSSDSIMWTIQFRNGNLMRFKFPIRTTPEGSIDPKNAAHKGKNLDDEMLTDEEVDNYQLPRPIAIVGK
>PKM41983.1
MTVRIDSSRCNGCGRTKEPRCVRVCPGNLLYKSNSKCVIRDPGDCWDCAACIKECPRQAIEMFLPVQIGGRGSTLQAKTAKGRITWRLTKPDGQEELFEIQTQNI
>PKM43070.1
MPTFVRTDKCDGCKGQDKTACMYICPHDLMKLDKDGSETGHAMRAFNQEPEQCWECYSCVKICPQQAIEARHYADIVPLGGSVQPLRGSDSIMWTIKFRNGTMKRFKFPIRTTPEGSIDPYGGKPAADMAKIAQVGFFNHEEQKGYRAGNPAELIRK
>PKN06715.1
MPPKVQHHKCNGCAGLPESRCEEACPGDLMVVDEATGKAYCRSTRDCWDCMSCTKACPAAAIETRIPYQLGYHKASLRPIMGKDRIIWKCVDIHGQETSYEYKNRLKR
>PKN06996.1
MPTFVNPEKCDGCKGGEKTACMYICPNDLMILDPDAMKAYNQEPDACWECYSCVKICPQGAIEARPYADFAPMGGTSIPMRSAEDIMWTVKFRNGSVKRFKFPIRTTPEGSINPFGGKPEGASLDNELLFTETTLSTPESPIMKKFDVAEGDKSQCWLDAVCD
>PKN42557.1
MPTFVDPAKCDGCKGGEKTACMYICPNDLMILDPVEMKAYNQEPAACWECYSCIKICPQGAITARPYADFAPMGGTCIPLRGAEDIMWTVQFRNGEVKRFKFPIRTTVEGSIKPFEGKPEAGNLEDELLFTETALATPKEALGQKIEIGEADLKVTFKSAVA
>PKN61522.1
MPPRIDSDLCQKCGTCEDSCPVDVIYFHPDEGVVEIRYPDECWHCGSCRQDCPAGAIKIVFPPIMANV
>PKN62755.1
MPSYVMVEKCDGCKGQDKTACMYICPNDLMVLDKERMKAYNRDPQMCWECMCCVKICPQQAMDVRGYADFIPLGASATPLRGSEDIMWTVKFRDGSIKRFKFPTRTTPEGSAKPLGGYQTHDDLKSAALATEPDSLGLKEVPTVK
>PKO61985.1
MPTYVRTDKCDGCKGQDKTACMYICPHDLMALDKDGSQTGHAMKAWNQEPEQCWECYSCVKICPQNAIEVRHYADIVP
>PKO72717.1
MPTFVRTDKCDGCKGQDKTACMYICPHDLMMLDKDGSATGHAMKAWNQEPEQCWECYSCVKICPQNAIEVRHYADIVPLGGSVQPMRGSDSIMWTIKFRNGTLKRFKFPIRTTSEGSIDPYGGKPMPKVAELDKPGVFTKDVMGGYRAGKADELIRVK
>PKO73152.1
MPTYVRTDKCDGCKGQDKTACMYICPHDLMKLDKDGSETGHAMKAWNQEPEQCWECYSCVKICPQQAIEVRHYADVVPLGGMVQPLRGSDSIMWTIKFRNGTLKRFKFPIRTTPEGSIDCYGGKPMPKMADIEATGSFTRDMMGGYRAGNPAELIRK
>PLX16581.1
MPSFVINEKCDGCKAQDKTACQYICPNDLMILDKEKNKAYNRAVDMCWECYSCVKICPTQAIEVRGYADFMPLGAVVQPLRSTDTIMWSVRFRNKKIKRFKFPIRTTPEGSAQPDAGMETGTDDLKSPLLRTEPESLGTDLYEK
>PLX37661.1
MPTFVYMTRCDGCGHCVDICPSDIMHIDKTYRRAYNIEPNMCWECFSCVKACPHHAIDVRGYADFAPLGHSVRVVRDEEKGTIAWRIKFRNGTEKNFLSPITTKPWGKAIPQLKDVPAPSKEMRDSQLLYNEPKYIRLDEGGLHTLESNGLTMKAGVYY
>PLX42363.1
MPTFVHTDKCDGCKGGEVTACMYICPNNLMKLDTERMKALNQEPDQCWECQCCAKACPQQAIEVRAFADWVPMGGAAIPLRTDNAIMWTIKFRDGEVKRFKFPVRTTQVGSIDPYGNKPEPGDLNSNLLFTESELPTI
>PLX47604.1
MPSYVDPEKCDGCKGGDKTACMYICPNDLMVLNKEAMLAYNQEPDACWECYSCVKICPQGAIYVRGYNDFVPMGGQVHPMRSSDSIMWTVKFRNGNMKRFKFPIRTTAEGAANAYPDLKGENLDDERLSTEKELPAPDPAKMAK
>PLX51339.1
MPSYVDPSKCDGCKGGDKTACMYICPNDLMVLNKEEMKAYNQEPDACWECYSCVKICPQGAIAVRGYDDFVPMGGQVHPMRSADSIMWTVKFRNGAMKRFKFPVRTTAEGAANAYVGEKGDNLDDERLLLEAELPQPTMLAK
>PLX53542.1
MPSFVISEKCDGCKGGDKTACMYICPNDLMVLEPNEMKAYNQEPDQCWECFSCVKICPTQAIEVRGYADFVPLGSSIMPMLGTEDVMWTCKFRNGTIKRFKFPIRTTPEGAANGYVDLVGKDLDSELLSTQEADGYEIPKPLATV
>PLX59633.1
MPTFVYMTRCDGCGHCVDICPSDIMHIDKVTRRAYNIEPNMCWECYSCVKACPHQAIDVRGYADFAPLGHSVRVKRDEEKGVIAWRIKFRNGQKDMDLLAPITTKPWGTCIPQLRDVSAPTKEQRDSELLFNEPKYLRLDDGDIHTLKSNGLKMKAGVYY
>PLX60859.1
MPTFVRTDKCDGCKGQDKTACMYICPHNLMKLDMDGSLTGHAMKSFNQEPDQCWECYSCIKICPQQAIEARPYADIVPLGASVQPLRGTDSIMWTIKFRNGTMKRFKFPIRTTPEGSIDPYGGKPEADISKIAESGFFVQVNGYRAGDPSELIKK
>PLY13008.1
MPTFVRTDKCDGCKGQDKTACMYICPHDLMKLDKDGSETGHAMKSYNQEPEQCWECYSCIKICPQQAIEARPYADIVPLGASVQPLRGTDSIMWTIKFRNGTMKRFKFPIRTTPEGSIDPYGGKAAAEIGNIAKPGFFNHNEQNGYRDGNPAELIRK
>PMB76327.1
MPSWVNPEKCDGCKAQDKTACQYICPNDLMTLNREIMKAYNQEPEYCWECYSCVKICPQQAIEVRGYADFVPLGGNAIPLRGSDNIMWTCKYRNGKVKRFKFPIRTVPEGSIKPYEGFEADPNMADLDKPGFFTHNMRGDTLPTI
>PMP64014.1
MPSYVNPEKCDGCKGGDRTVCMYICPNDLMILDPEAMRAYNQEPEQCWECYSCVKSCPQGAISVRHYADFAPLNGTCQPMRGTTDIMWTIKFRNGVVVRFKYPIRTTPEGSADPTLGKPDPDPSLINNNQLFTQVAEGKQPAKPEAVLNKVFPCIDKKMTI
>PMP65650.1
MPSYVNPEKCDGCKGGDKTVCMYICPNDLMILDPEAMKAYNQEPDQCWECYSCVKSCPQGAISVRHYADFAPLHGTCQPMRGTTDIMWTIKFRNGVVLRFKYPTRTTPEGSADPNVGKPDPDPALINTNQLFTQAVDGIEPKKPQAVLNKKFEVGALGKTMKIKTA
>PNV87437.1
MPSYVIDEKCDGCKGQDRTACMYICPNDLMVLDAEAMKAYNQEPEFCWECYSCVKICPQQAMDVRGYADFVPMGASVVPLRGSEDIMWTVKFRNGTIKRFKFPIRTTEEGMAVPDGGFTEGPGDLNDENLWTEPTSGGFDTLPTK
>PPR20201.1
MPTFVYMTRCDGCGHCVDICPSDIMHIDPTYRRAINIEPNMCWECYACVKACPQNAIDCRGYSDFAPMGHSVRVLREEEKATISWKLIFRDGREKNFVSPIRTTPWGSIKSASDYAPPTKEAMNSQELAHEPDGLNIDKLPALTPDQLKLGVV
>PPR42143.1
MSTFVYMTRCDGCGHCVDICPSDIMHIDETIRRAVNIEPNFCWECYSCVKACPNHAIDVRGYADFAPMGHSVRVRREEEKGTISWKIKFRNGTVKDFVSPITTKPWGKFIPKLSEEEKPNQGEINSQTLYSEPKGLNTDKELPTIKKESFKKGVYY
>PPR45796.1
MSTFVYMTKCDGCGHCVDICPSDIMHIDPVTRRAVNIEPNMCWECYSCVKACPNEAIDARGYADFAPMGHSVRVLREEEKGTISWRIKFRNGTEKNFVSPITTKPWGKYIPKLAEVDKPNNGEINSQILYSEPEGLNTKKELPTINKNSFKKGVYY
>PPR46102.1
KEKNNMSTFVYMTKCDGCGHCVDICPSDIMHIDPVTRRAVNIEPNMCWECYSCVKACPNEAIDARGYADFAPMGHSVRVLREEEKGTISWRIKFRNGTEKNFVSPITTKPWGKYIPKLAEVDKPNNGEINSQILYSEPEGLNTKKELPTINKNSFKKGVYY
>PPR47294.1
MSTFVYMTRCDGCGHCVDICPSDIMHIDETIRRAVNIEPNFCWECYSCVKACPQNAIDVRGYADFAPMGHSVRVLREEEKGTISWKIKFRNGTVKNFVSPITTKPWGKHIPKLSEVEKPNQGEINSQILYSEPEGLNTKKELPTIDKNSFKKGVYY
>PPR48488.1
MSTFVYMTKCDGCGHCVDICPSDIMHIDPVTRRAVNIEPNMCWECYSCVKACPNEAIDARGYADFAPMGHSVRVLREEEKGTISWRIKFRNGTEKNFVSPITTKPWGKHIPKLAEEDEPNQAEINSQILYSEPKGLNTNKELPTISKSSFKKGVYY
>PPR51015.1
MSTFVYMTKCDGCGHCVDICPSDIMHIDPVTRRAVNIEPNMCWECYSCVKACPNEAIDARGYADFAPMGHSVRVLREEEKGTISWRIKFRNGTEKNFVSPITTKPWGKHIPKLAEEDEPNQAEINSQILYSEPKGLNTNKELPTISKSSFKKGVYY
>PPR54418.1
MSTFVYMTKCDGCGHCVDICPSDIMHIDPVTRRAVNIEPNMCWECYSCVKACPNEAIDARGYADFAPMGHSVRVLREEEKGTISWRIKFRNGTEKNFVSPITTKPWGKYIPKLAEVDKPNNGEINSQILYSEPEGLNTKKELPTINKNSFKKGVYY
>PPR55368.1
MPTFVYMTRCDGCGHCVDICPSDIMHIDEITRRAVNIEPNMCWECYSCVKACPNEAIDVRGYADFAPMGHSVRVLREEEKGTISWKIKFRNGTEKNFESPITTKPWGKYIPKLAEVEEPTEEAINSQLLYDEPKGLNIDTGLPKMKKERFKQGIYY
>PPR64581.1
MPTFVYMTRCDGCGHCVDICPSDIMHIDKTYRRAYNIEPNMCWECYACVKACPQNAIDVRGYADFSPLGHSVRVLREEDKGTISWKLKFRDGREKNFVSPIRTTPWGSIKGPAEYEAPSQDAFKSQELAHEPEALNIKALPALTPDQLKQGIV
>PPR68326.1
MPTFVYMTRCDGCGHCVDICPSDIMHIDPTYRRAINIEPNMCWECYACVKACPQNAIDCRGYSDFAPMGHSVRVLREEEKATISWKLIFRDGREKNFVSPIRTTPWGSIKSASDYAPPTKEAMNSQELAHEPDGLNIDKLPALTPDQLKLGVV
>PPR70303.1
MPTFVYMTRCDGCGHCVDICPSDIMHIDKTNRRAYNIEPNFCWECYSCVKACPQNAIDVRGYADFSPLGHSVRVLREPEKGTISWKVKFRDGREKDFVSPIRTTDWGTLKGPAEYDAPSQDAFKSQELAHEPEALNIEGGLPALTPDQLKVGVV
>PSN82932.1
MPTFVYTSLCDGCGKCVEICPSDIMHIDPVMRRAYNIEPEYCWECYSCVKACPQHAIDIRGYADFAPLGHALTVLREPEKGVISWKVVYRNGETKTFRFPIRTTKFGSIKPPKELPEPRPEELSSELLSHEPEYLKIPFLPKLEVKKA
>PSN85425.1
MPTFVYTSLCDGCGKCVEICPSDIMHIDPVMRRAYNIEPEYCWECYSCVKACPQHAIDIRGYADFAPLGHALTVLREPEKGVISWKVVYRNGETKTFRFPIRTTKFGSIKPPKELPEPRPEELSSELLSHEPEYLKIPFLPKLEVKKA
>PSN88171.1
MPTFVYTSLCDGCGKCVEICPSDIMHIDPVMRRAYNIEPEYCWECYSCVKACPQHAIDIRGYADFAPLGHALTVLREPEKGVISWKVVYRNGETKTFRFPIRTTKFGSIKPPKEIPEPRPEELSSELLSHEPEYLKIPFLPKLEVKKA
>PSN88430.1
MPTFVYMSMCDGCGKCVEICPSDIMHIDPVMRRAYNIEPEYCWECYSCVKACPQNAIDMRGYADFAPLGHELTVLREPEKGVVSWKVVYRNGETKTFRFPIRTTKFGSIKPPTAYPEPSLEALSSPLLAHEPEYLKVEGLPTLHPKEAERA
>PSN95786.1
MPTFVYMSMCDGCGKCVEICPSDIMHIDPVMRRAYNIEPEYCWECYSCVKACPQNAIDMRGYADFAPLGHALTVLREPEKGVVSWKVVYRNGETKTFRFPIRTTKFGSIKPPTAYPEPSLEALSSPLLAHEPEYLKVEGLPTLRLKEAERA
>PSN96554.1
MPTFVYMSMCDGCGKCVEICPSDIMHIDPVMRRAYNIEPEYCWECYSCVKACPQNAIDMRGYADFAPLGHALTVLREPEKGVVSWKVVYRNGETKTFRFPIRTTKFGSIKPPTAYPEPSLEALSSPLLAHEPEYLKVEGLPTLRLKEAEKA
>PSO00556.1
MPTFVYMSMCDGCGKCVEICPSDIMHIDPVMRRAYNIEPEYCWECYSCVKACPQNAIDMRGYADFAPLGHALTVLREPEKGVVSWKVVYRNGETKTFRFPIRTTKFGSIKPPTAYPEPSLEALSSPLLAHEPEYLKVEGLPTLRLKEAERA
>PSO03151.1
MPTFVYMSMCDGCGKCVEICPSDIMHIDPVMRRAYNIEPEYCWECYSCVKACPQNAIDMRGYADFAPLGHALTVLREPEKGVVSWKVVYRNGETKTFRFPIRTTKFGSIKPPTAYPEPSLEALSSPLLAHEPEYLKVEGLPTLRLKEAERA
>PSO03802.1
MPTFVYTSLCDGCGKCVEICPSDIMHIDPVMRRAYNIEPEYCWECYSCVKACPQHAIDIRGYADFAPLGHALTVLREPEKGVISWKVVYRNGETKTFRFPIRTTKFGSIKPPKELPEPRPEELSSELLSHEPEYLKIPFLPKLEVKKA
>PSO04977.1
MPTFVYTSLCDGCGKCVEICPSDIMHIDPVMRRAYNIEPEYCWECYSCVKACPQHAIDIRGYADFAPLGHALTVLREPEKGVISWKVVYRNGETKTFRFPIRTTKFGSIKPPKELPEPRPEELSSELLSHEPEYLKIPFLPKLEVKKA
>PSO07628.1
MPTFVYMSMCDGCGKCVEICPSDIMHIDPVMRRAYNIEPEYCWECYSCVKACPQNAIDMRGYADFAPLGHALTVLREPEKGVVSWKVVYRNGETKTFRFPIRTTKFGSIKPPTAYPEPSLEALSSPLLAHEPEYLKVEGLPTLRPKEAERA
>PUB73053.1
MPTFVRTEKCDGCKGQDRTACMYICPHDLMKLDKDGSETGHAMKSFNQEPEQCWECYSCIKICPQQAIEARPYADIVPLGASVQPLRGTDSIMWTIKFRNGTMKRFKFPIRTTPEGSIDPYGGKPAADIAKIGEPGFFNHNEQNGYRAGDASELIRK
>PUB79543.1
MPTFVRTEKCDGCKGQDRTACMYICPHDLMKLDKDGSETGHAMKSFNQEPEQCWECYSCIKICPQQAIEARPYADIVPLGASVQPLRGTDSIMWTIKFRNGTMKRFKFPIRTTPEGSIDPYGGKPAADIAKIGEPGFFNHNEQNGYRAGDASELIRK
>PUB86525.1
MPTFVRTEKCDGCKGQDRTACMYICPHDLMKLDKDGSETGHAMKSFNQEPEQCWECYSCIKICPQQAIEARPYADIVPLGASVQPLRGTDSIMWTIKFRNGTMKRFKFPIRTTPEGSIDPYGGKPAADIAKIGEPGFFNHNEQNGYRAGDASELIRK
>PUB88011.1
MPTFVRTEKCDGCKGQDRTACMYICPHDLMKLDKDGSETGHAMKSFNQEPEQCWECYSCIKICPQQAIEARPYADIVPLGASVQPLRGTDSIMWTIKFRNGTMKRFKFPIRTTPEGSIDPYGGKPAADIAKIGEPGFFNHNEQNGYR
>PUB89070.1
MPTFVRTEKCDGCKGQDRTACMYICPHDLMKLDKDGSETGHAMKSFNQEPEQCWECYSCIKICPQQAIEARPYADIVPLGASVQPLRGTDSIMWTIKFRNGTMKRFKFPIRTTPEGSIDPYGGKPAADIAKIGEPGFFNHNEQNGYRAGDASELIRK
>PUD99681.1
MPSFVRTDKCDGCKGQDKTACMYICPHNLMKLDMDGSETGHAMKSFNQEPEQCWECYSCIKICPQQAIEARPYADIVPLGGSVQPLRGTDSIMWTIKFRNGTMKRFKFPIRTTPEGSIDPYGGKAEADMANIGKPGFFNHNEQNGYREGNPAELICK
>PUE02904.1
MPSFVRTDKCDGCKGQDKTACMYICPHNLMKLDMDGSETGHAMKSFNQEPEQCWECYSCIKICPQQAIEARPYADIVPLGGSVQPLRGTDSIMWTIKFRNGTMKRFKFPIRTTPEGSIDPYGGKAEADMANIGKPGFFNHNEQNGYREGNPAELICK
>PUE03347.1
MPSFVRTDKCDGCKGQDKTACMYICPHNLMKLDMDGSETGHAMKSFNQEPEQCWECYSCIKICPQQAIEARPYADIVPLGGSVQPLRGTDSIMWTIKFRNGTMKRFKFPIRTTPEGSIDPYGGKAEADMANIGKPGFFNHNEQNGYREGNPAELICK
>PUU89525.1
MAIKIDKSICDGCPDYQEGRCERICPGNLIAKEGEKAEMKRPAECWDCAACVKACPRNAISLYLPEEIGGQGTELKVQQNQKRSLWIFDKEDGSRKVYKTG
>PVV09560.1
MPTFVRTEKCDGCKGQDRTACMYICPHDLMKLDKDGSETGHAMKSFNQEPEQCWECYSCIKICPQQAIEARPYADIVPLGASVQPLRGTDSIMWTIKFRNGTMKRFKFPIRTTPEGSIDPYGGKPAADIAKIGEPGFFNHNEQNGYRAGDASELIRK
>PVV12047.1
MPTFVRTEKCDGCKGQDRTACMYICPHDLMKLDKDGSETGHAMKSFNQEPEQCWECYSCIKICPQQAIEARPYADIVPLGASVQPLRGTDSIMWTIKFRNGTMKRFKFPIRTTPEGSIDPYGGKPAADIAKIGEPGFFNHNEQNGYRAGDASELIRK
>PVV13300.1
MPTFVRTEKCDGCKGQDRTACMYICPHDLMKLDKDGSETGHAMKSFNQEPEQCWECYSCIKICPQQAIEARPYADIVPLGASVQPLRGTDSIMWTIKFRNGTMKRFKFPIRTTPEGSIDPYGGKPAADIAKIGEPGFFNHNEQNGYRAGDASELIRK
>PVV22538.1
MPTFVRTEKCDGCKGQDRTACMYICPHDLMKLDKDGSETGHAMKSFNQEPEQCWECYSCIKICPQQAIEARPYADIVPLGASVQPLRGTDSIMWTIKFRNGTMKRFKFPIRTTPEGSIDPYGGKPAADIAKIGEPGFFNHNEQNGYRAGDASELIRK
>PVV22869.1
MPTFVRTEKCDGCKGQDRTACMYICPHDLMKLDKDGSETGHAMKSFNQEPEQCWECYSCIKICPQQAIEARPYADIVPLGASVQPLRGTDSIMWTIKFRNGTMKRFKFPIRTTPEGSIDPYGGKPAADIAKIGEPGFFNHNEQNGYRAGDASELIRK
>PVV26607.1
MPTFVRTEKCDGCKGQDRTACMYICPHDLMKLDKDGSETGHAMKSFNQEPEQCWECYSCIKICPQQAIEARPYADIVPLGASVQPLRGTDSIMWTIKFRNGTMKRFKFPIRTTPEGSIDPYGGKPAADIAKIGEPGFFNHNEQNGYRAGDASELIRK
>PVX58310.1
MSIVINKEKCAGCGQCSIVCPGSLIKMGEDKKAYMKYPKDCWGCSSCIKECKFEAIALYLGADMGGMGSKMSVISKGDFLNWNIDKTDGSRETIVINKKESNKY
>PWB39780.1
MPTFVRTEKCDGCKGQDKTACMYICPHNLMKLDKDGSDTGHAMKAYNQEPEQCWECYSCVKICPQNAIEARHYADIVPLGGSVQPLRGSDSIMWTIKFRNGTIKRFKFPIRTTAEGSIDPYGGKPMPKMADLDKPGVFTKDVMGGFRAGKADELIRVK
>PWB57686.1
MPTFVRTDKCDGCKGQDKTACMYICPHDLMKLDKDGSETGHAMRAFNQEPEQCWECYSCVKICPQQAIEARHYADVVPLGGSVQPLRGSDSIMWTIKFRNGTLKRFKFPIRTTPEGSIDCYGGKPAASMANIAKSGFFNQMNGYRTGNPAELIRK
>PWB58731.1
MPTFVYMTRCDGCGHCVDICPSDIMHIDKTYRRAYNIEPNMCWECYSCVKACPQHAIDVRGYADFAPLGHSVRVHRDEQKGTIAWRIKFRNGTEKNFLSPITTKPWGQAIPKLAEVPGPGKEMREGELLYNEPKYIRLDEGGLRSLKDAGLKLKKGVYY
>PWB62279.1
MPTFVYMTRCDGCGHCVDICPSDIMHIDKTYRRALNIEPNMCWECYSCVKACPQFAIDCRGYADFAPLGHSVRVRREEEKGMISWKIKFRDGREKDFVSPIRTTPWGSIPSPAELAAPSADMMKSQQLAHEPEALNVPVLPALRPDQLKQGLV
>PWB78697.1
MPSFVNVEKCDGCKALDKTACQFICPNDLMVLNKETMKAYNREPEMCWECYNCVKICPTQAVDVRGYADFVPMGASAVPLRSTDSIMWTVKFRNGQIKRFKFPIRTTPEGKAVPNGGWATDPDLEGPTLFTEPDSLGTPAVWTK
>PWL66525.1
MSIAINADLCKGCKACMAVCPGSLIKETTEGKAYMKYPKDCWGCASCVKECHFGAITFFLGVDIGGMGSKLTVDSKKDRLIWNIARRDDTKEQIVINTKESNKY
>PWM03621.1
MSIAINKALCKGCTACAKVCPGSLIKMDDDKKAYIKYPKDCWGCSSCIKECRFGAIALYLGADIGGMGSKMTVLSEENQLYWNILRKDGSKEQVIINKKESNKY
>PXF54057.1
MPSYVIEEKCDGCKGGEKTACMYICPNDLMVLNPDAMKAYNQEPDQCWECYNCVKICPQGAIEVRHYADIAPMGGYVQPMRSSDSIMWTVKFRNGNIKRFKFPIRTTPEGSIKPYEGKPEPGSIDDGLLFTEAGKTLETP
>PXF57424.1
MPSYVIEEKCDGCKGGEKTACMYICPNDLMILDPELMKAYNQEPDQCWECYNCVKICPQGAIEVRHYADLAPMGGYVQPMRSSDSIMWTVKFRNGNIKRFKFPIRTTAEGSIKPYEGKPEPGSIDDGVLFTMAGTTLETP
>PYO57409.1
MPTYVNPDKCDGCKALDRPACEYICPNDLMTLDKALGKAWNQEPDMCWECYACVKTCPQGAIAMRGYGDVVPLGASLTPLRGTDSIMWTVKFRDGQMKRFKYPIRTTPWGSIQPHQDLAAPVVEDTKKPGLSGQAKYLGVDTLPVVAKA
>PZP57376.1
MPTYVRTDKCDGCKGQDKTACMYICPHDLMLLDKDGSLTGHPMKAFNQEPEQCWECYSCVKICPQGAITARPYADFAPMGGTCIPMRSADSIMWTVKFRNGNVKRFKFPIRTTPEGSIKPFEGHPEGANIEAAALEFTGIKLDHPLRMAVSEESALTDIFRGVRKALKANGCKRAILVGHNSSFDLGFLNAAVARNDLKRNPFHPFSSFDTATLAGLAYGQTVLARACQSADIDFDGREAHSARYDTEKTAELFCGIVNRWKEMGGWRDFND
>PZP57776.1
RRSYNIEPNFCWECYSCVKACPQHAIDVRGYSDFAPLGHKVRVLRDRQNNRIYWKIRYRDGRVKEFTFPIRTTPWGSIKPPSEYERPDASALNSPLLAHEPEALKVDALPVLPRSEKV
>PZP79007.1
MPTYVRTDKCDGCKGQDKTACMYICPHDLMLLDKDGSLTGHPMKAFNQEPEQCWECYSCVKICPQGAITARPYADFAPMGGTCIPMRSADSIMWTVKFRNGNVKRFKFPIRTTPEGSIKPFEGHPEGANIEAAALEFTGIKLDHPLRMAVSEESALTDIFRGVRKALKANGCKRAILVGHNSSFDLGFLNAAVARNDLKRNPFHPFSSFDTATLAGLAYGQTVLARACQSADIDFDGREAHSARYDTEKTAELFCGIVNRWKEMGGWRDFND
>PZP79390.1
RRSYNIEPNFCWECYSCVKACPQHAIDVRGYSDFAPLGHKVRVLRDRQNNRIYWKIRYRDGRVKEFTFPIRTTPWGSIKPPSEYERPDASALNSPLLAHEPEALKVDALPVLPRSEKV
>QES75218.1
MSIAINKNKCIGCKRCLAVCPGSLIKSNEDGKKVYIKYPKDCWGCSSCIKECPTGSISLYLGADMGGRGSKLTVKFKDDIADWKIEETDGTEHSIEINRKDSNQY
>RDH81128.1
MPTFVRTEKCDGCKGQDKTACMYICPHDLMKLDKDGSDTGHAMKSYNQEPEQCWECYSCVKICPQNAIECRHYADVVPLGGSVQPLRGTDSIMWTIKFRNGTMKRFKFPIRTTPEGSIDPYAGKPEADMANIEKPGFFNHDELKGYRSGDPSELICK
>RDH81802.1
MPTFVRTEKCDGCKGQDKTACMYICPHDLMKLDMDGSETGHAMKSFNQEPEQCWECYSCIKICPQQAIEARPYADIVPMGASVQPLRGTDSIMWTIKFRNGTMKRFKFPIRTTPEGSIDPYGDTPDADYAKIGDVGFFNHNQQNGYRAGDPSELICK
>RDH86575.1
MPTFVRTEKCDGCKGQDKTACMYICPHDLMKLDMDGSETGHAMKSFNQEPEQCWECYSCIKICPQQAIEARPYADIVPMGASVQPLRGTDSIMWTIKFRNGTMKRFKFPIRTTPEGSIDPYGDTPDADYAKIGDVGFFNHNQQNGYRAGDPSELICK
>RDH90744.1
MPTFVRTEKCDGCKGQDKTACMYICPHDLMKLDMDGSETGHAMKSFNQEPEQCWECYSCIKICPQQAIEARPYADIVPMGASVQPLRGTDSIMWTIKFRNGTMKRFKFPIRTTPEGSIDPYGDTPDADYAKIGDVGFFNHNQQNGYRAGDPSELICK
>REK52419.1
MSTFVYMTRCDGCGHCVDICPSDIMHIDENIRRAKNIEPNFCWECYSCVKACPNHAIDVRGYADFAPMGHSVRVRREEEKGTISWKIKFRNGTEKNFVSPITTKPWGEFIPKLADGDKPNQGEINSQRLYREPEGLNTGGELPSVPK
>RIJ93366.1
MSIYIDENICNGCKGLPEARCERICPGDLCYRKENTKAAIRDQSACWTCACCVKECPVQAIELRLPFQVCSDGSSLKARLKRDKTIWTIWDAEGHQEEFIIQAKCLKGD
>RIK02621.1
MSIFIDETICNGCKGLAEARCERICPGDLCYRKENTKAAIRDQSACWTCAGCVKECPVQAIELRLPFQICSNGSSLKARLKHDKTTWTIWDAEGHQENFIIQARCLKGD
>RJO70480.1
MPSFVINQKCDGCKGQDKTACMYICPNDLMVLDKERMKAYNRAPDMCWECYSCVKICPQQAVDVRGYADFVPLGASCVPMRGSDSIMWTIKFRNGTVKRFKFPIRTTPEGQAAPNGAFGAGDGSLKDQTLFTEPASLGCAVPMVKK
>RJP18798.1
MPSYVNPEKCDGCKALDKTACQYICPNDLMVLNKDLMKAYNREPEMCWECYNCVKICPTQAVEVRGYADFVPMGANVTPMRSTEDIMWTVKFRSGQIKRFKFPIRTTPEGSAVPDGGWKTGTDDLSSPILFTEPASGGMSDLAKLNK
>RJP30746.1
MPSFVIPEKCDGCKALDKTACQYICPNDLMVLNKDIMKAYNCEPEMCWECYNCVKICPTQAVDIRGYADFVPLGASVTPLRSTDSIMWTVKFRNGNLKRFKFPIRTTPEGSADPAGGWQTGSDDLKSPCLFTEPASSGLPDVPKL
>RJP39337.1
MPSFVIAEKCDGCKGGEKTACMYICPNDLMVLDPNAMKAYNQEPDQCWECFSCVKICPTQAIEVRGYADFVPLGSSIMPMMGTEDVMWTCKFRNGLIKRFKFPIRTTPEGTANAYKDLKGKDLDSGLLSTEEADGYQIKKPQATV
>RJP56641.1
MPSYVITEKCDGCKGQDKTACMHICPNDLMVLNKEKMKAYNQEPTYCWECYCCVKICPQQAMDVRGYADFMPLGAASTPLRGTEDIMWTITFRDGRIKRFKYPIRTTTEGSIAPFAGFPEANAADINNLMLLGEPDIMGVTALPTKK
>RJP70085.1
MPSYVIPEKCDGCKALDKTACQHICPNDLMVLNKELMKAYNREPEMCWECYNCVKICPTQAIEVRGYADFVPMGASVTPMRSTEDIMWTIKFRNGQIKRFKFPIRKTPEGSAVPDGGWKTGIDDLASPNLFTEPESLGMSAVLQLKKK
>RJP73491.1
MPSFVITEKCDGCKALDKTACQHICPNDLMVLDKVQMKAYNREPEMCWECYNCVKICPTQAVEVRGYADFVPLGAAVTPMRGTDSIMWTVKFRNGTLKRFKFPIRTTEEGKAVPDGGFGPGDANLKNQMLFTEPASAGMPTIPSLKK
>RJP78343.1
MPSFVITEKCDGCKGGDKTACMYICPNDLMVLDPNAMKAYNQEPDQCWECFSCVKICPTQAIEVRGYSDFVPLGSSIMPMMGTEDVMWTCKFRNGLVKRFKFPIRTTPEGAANAYKGLKGKDLDSGLLSTEEADGMKLIRPQGK
>RJP95675.1
MPSFVRTDKCDGCKGGDKTACMYICPNDLMVLDPNAMKAYNQEPDQCWECFSCVKICPTQAIEVRGYADFVPMGSSIMPMMGTEDVMWTCKFRNGLIKRFKFPIRTTPEGAANAYPALKGKDLDSALLSTEEADGYTMPKPQALV
>RJQ16397.1
MPSFVITEKCDGCKAQDKTACQYICPHDLMALDREKMKAYNQEPEQCWECFNCVKICPQQAIEVRGYSDFVPLGSSTIPLRGTDSIMWTIKFRNGILKRFKFPIRTTVEGSVDPYAGKPAPDFSTIKQPGFFTAPARKE
>RJQ31406.1
MPSFVITEKCDGCKGQDKTACMYICPNDLMVLDKDRMKAYNRAPEMCWECLCCVKICPQQAMDLRGYADFIPLGASCVPLRGSQDIMWTVKFRNGTIKRFKFPTRTTEEGKAQPDGGWSTGSDDLKSPVLFTEPDSLGLSAVPTIQK
>RJQ39851.1
MPSFVITEKCDGCKAQDKTACQYICPHDLMTLDREKMKAYNQEPEQCWECFNCVKICPQQAIEVRGYSDFVPLGSSTIPLRGTDSIMWTIKFRNGILKRFKFPIRTTTEGSVDPYAGKPAPDFANLKKSGFFNGPARTE
>RJQ42205.1
MPSFVMTEKCDGCKGQEKTACMYICPHDLMVLDTERMKAHNQEPEQCWECYNCVKICPQQAIEVRAYADFAPLGAAVIPLRSSDSIMWTIKFRNGNLKRFKFPIRTTEEGSVDPYAGKPEPNYDDVKKPGFFTGPTAC
>RJQ47431.1
MPSFVITEKCDGCKAQDKTACQYICPNDLMALNRDLMKAYNQEPDQCWECYNCVKICPQQAIEVRGYQDFNPIGGNVIPMRGTDSIMWTVKFRNGILKRFKFPIRTTAEGSVDPYAGKPEPDFSKLKASGFFNYEARQA
>RJQ52568.1
MPPRIDKEKCDGCKAEEETLCEQICPGDLMTLGENKKAYCRQPRDCWDCMSCTKVCPVGAIETRMPYQLGYHGAKLIPMMGTDNITWTCVDIYGNVERFRYKNRVDPE
>RJQ61469.1
MPSFVIYEKCDGCKGGDKTACEYICPNDLMVLDPTAMKAYNQEPDQCWECFSCVKICPTQAIEVRGYADFVPLGSSIMPMLGTEDVMWTCKFRNGNIKRFKFPIRTTPEGTANAYKNMKGKDINSNQLSTEEAGGKQIPRPKALA
>RJQ74490.1
MPSFVIQEKCDGCKGGDKTACMYICPNDLMVLDPTAMKAYNQEPDQCWECFSCVKICPTQAIEVRGYADFVPLGSSIMPMMGTEDVMWTCKFRNGLIKRFKFPIRTTPEGAANAYESLQGKDLESQLLSTEEADGYKMPRPQGV
>RJR23216.1
MPSFVMVEKCDGCKGQDKTACMYICPNDLMILDKERMKAYNRDPSMCWECQCCVKICPQQAMDVRGYADFIPLGASCVPLRGSQDIMWTVKFRDGSMKRFKFPTRTTEEGTAKPLAGYPAHDDIKSEALATEPASLGLQAVPTRK
>RJR32232.1
MPPRIDTELCQRCGTCEDSCPVDVIYFHPDEGTVEIRYPEECWHCGSCRQDCPAGAIRIVFPPIMANV
>RJR34766.1
MPSFVIVEKCDGCKALDKTACQYICPNDLMVLDAEKKKAFNQEPEQCWECYNCVKICPQQAIEVRHYADIMPLGSSTFPLRGTDSIMWTIKFRDQKTMKRFKFPIRTTAEGSIECFKGKTMPTADDLKKPGFYTGPARTE
>RJR44270.1
MPSYVMVEKCDGCKGQDKTACMYICPNDLMVLDKERMKAYNRDPQMCWECMCCVKICPQQAMDVRGYADFVPMGASATPLRGSEDIMWTVKFRDGSIKRFKFPTRTTPEGSAKPTAGFATHDDLNSQALATEPESLGLKEVPTVK
>RJR46877.1
MPPRVDLQKCDGCKAQHEPLCEQVCPGDLMTLGDNGKAYCRAKRDCWDCMSCTKICPVGAIETRMPYQLGYHKAQLIPMMGTNTITWTCVDIHGNVERFRYKNRVESE
>RJX18859.1
MPPRVDNVKCDGCRNEREALCEVICPGNLMALDTETNKGYCRSLRDCWDCMSCTKICPKGAIETRIPYQLGYYPAKLVPFTGTGKMTWTAVDINGKVERFTFRTRNK
>RJX21393.1
MPAFVISEKCDGCKGQDKTACMYICPNDLMKLDKDRMKAYNQEYDACWECLCCAKICPQQAIDLRGYADFVPMGASCVPLRGSQDIMWTVKFRNGVLKRFKFPIRTNDEGSAVPDGGYGAGVDDINNPTYLFTEPASLDFLGTGADVPKLK
>RJX21395.1
MPPMVIPDKCDGCQGEGEPLCEQVCPGDLMMLDRSVNKAVCRNVGDCWDCMSCTKACPRQAIQTRLQYQVAFFPGKLIPLVGTHSVTWTLIDCRGNVERFVMKTLAGDEEEE
>RJX23569.1
MPSYVDPSKCDGCKGGDKTACMYICPNDLMVLNVEEMRAYNQEPDACWECYSCVKICPQGAIMVRGYDDFVPMGGQVHPMRSSDSIMWTVKFRNGNIKRFKFPIRTTAEGAANDYAGQTGANLDDECLLLESALPTPTKLAK
>RJX33684.1
MPSYVDPSKCDGCKGGDKTACMYICPNDLMVLNKEEMRAYNQEPDACWECYSCVKICPQGAIFVRGYDDFVPMGGQVHPMRSSDSIMWTVKFRNGNLKRFKFPIRTTAEGAANAYVGQKGANLDDECLLLEADLPKPTKLAK
>RKW32618.1
MSIRIDQRECIGCQRCVNACPGNLIDLNENGRAKIEMVRDCWGCTSCMKECPVAAIHFFLGADIGGRGSQMTIRKDHDLYRWEVEFLDGSQKEIVVNRKNSNTY
>RKW69024.1
MSIQINKDTCIGCGRCQQVCPGTLIYKDEAKKAYIAYPSDCWGCVSCVKECPVGAISFFLGEDMGGKGATMVVTTEGHLLHWDITKIDGTVQRITVNAKESNAY
>RKX21799.1
MPSYVIPDKCDGCKALDKTACQHICPNDLMVLNKDLMKAYNQAPEMCWECYSCVKICPTQAIEVRGYADFCPLGASVTPMRSTDSIMWTVKFRNGTLKRFKFPIRSTAEGSAVPDGGYPTGTDDLKSPLLFTEPESTRCGELPKVK
>RKX26842.1
MPSYVIPDKCDGCKALDKTACQHACPNDLMVLDKKTMKAYNQDPAMCWECMCCVKICPVQAMEIRGYADFVPLGALVTPLRSSDSILWTVKFRNGTLKRFKFPIRTTQEGSAVPDGGFPTGTDDLKSPLLFTEPESTKCGELPKVK
>RKX28643.1
MPSFVNPEKCDGCKALDKTACQHICPNDLMVLDKDKMKAYNREPEMCWECYNCVKICPTQAVEIRGYADFVPMNASVTPLRSTDSIMWTVKFRNGILKRFKFPIRTTEEGKAQPAGGFETAHGDLNDHILAQEPEALKLSEVYTIK
>RKX58743.1
CWECYNCVKICPQQAIDVRGYADFVPMGASVIPLRGSEDIMWTIKFRNGMVKRFKFPIRTTPEGTADPWAIMGSKKDDFDGEYLYSEPESLLLDELPSK
>RKX58792.1
MPSYVNPEKCDGCKGGDKTVCMYICPNDLMILDPEQMKAYNQEPDQCWECYSCVKSCPQGAISVRHYADFAPLNGTCQPMRGTTDIMWTIKFRNGVVVRFKYPTRTTPEGSADPSVGKPDPDPGLIGNSQLFTEAADGKEPAKPQSVLNKKFEVGALGKTLKIKTA
>RKX60533.1
MPSYVIEEKCDGCKGGEKTACMYICPNDLMVLNPDAMKAYNQEPDQCWECYNCVKICPQGAIEVRHYADIAPMGGYVQPMRSSDSIMWTVKFRNGNIKRFKFPIRTTPEGSIKPYEGKPEPGSIDDGLLFTEAGKTLETP
>RKX61014.1
MPSYVIEEKCDGCKGGEKTACMYICPNDLMVLNPDAMKAYNQEPDQCWECYNCVKICPQGAIEVRHYADICPMGGYVQPMRSSDSIMWTVKFRNGNIKRFKFPIRTTPEGSIKPYEGRSEPGPIDDGLLFTMAGQTLETP
>RKX61149.1
MPSYVNPEKCDGCKGGDKTVCMYICPNDLMILDPEAMKAYNQEPDQCWECYSCVKSCPQGAISVR
>RKX63584.1
MPSYVNPEKCDGCKGGDKTVCMYICPNDLMILDPEAMKAYNQEPDQCWECYSCVKSCPQGAISVRHYADFAPLHGTAQPMRGTTDIMWTVKFRSGVVIRFKYPIRTTPEGSADPTLGGKEPDPGLINTNQLFTEAVEGKEPAKPKEVLNKKFEVGALGKTLKIKTA
>RKX64351.1
MPSYVDPEKCDGCKGGDKTACMYICPNDLMVLSKEDMLAYNQEPDACWECYSCVKICPQQAIEVRGYVDFVPLGASVYPMRGTDSIMWTVKFRNGLIKRFKFPIRTTPEGSIDVYAGFPPADRSKLG
>RKY39749.1
MPSFVIAEKCDGCKGQDKTACMYICPNDLMVLDKERMKAYNRDPSLCWECQCCVKICPQQAMDVRGYADFIPLGASCVPMRGSQDIMWTVKFRDGSMKRFKFPIRTNEEGSADPLGGFATHDDLASEALATEPASLGLDAVPTI
>RKY92883.1
MPSYVISDKCDGCKALDKTACQFICPNDLMVLNKDAMKAYNREPEMCWECYNCVKICPTQAVEVRGYADFVPLGATVTPMRSTD
>RKY93363.1
MPSYVISDKCDGCKALDKTACQFICPNDLMVLDKDKMKAYNCEPEMCWECYNCVKICPTQAVEVRGYADFVPLGATVTPMRSTDTIMWTVKFRNGKLKRFKFPIRTTPEGEAQPDGGFSITDDFDGPALYSEPEAAGLEKIPSFK
>RKZ10534.1
MPSFVIQEKCDGCKGGDKTACMYICPNDLMVLDPNAMKAYNQEPDQCWECFSCVKICPTQAIEVRGYADFVPLGSSIMPMMGTEDVMWTCKFRNGVVKRFKFPIRTTPEGAANAYESLQGKDLDSNLLSTEEADGYTLPKPQATV
>RKZ36914.1
MPTFVRTEKCDGCKGQDKTACMYICPHNLMKLDKDGSETGHAMKAFNQEPEQCWECYSCVKICPQNAIEVRHYADIVPLGASVQPLRGSDSIMWTIVFRNGNKKRFKFPIRTTPEGSIEPYAGKPQVNMDDIDKPGFFNMGKELKGDRSQLIRL
>RKZ38019.1
MPTYVRTDKCDGCKGQDKTACMYICPHDLMRLDKDGSETGHAMKAYNQEPEQCWECYSCVKICPQQAIECRAYADVVPMGGSVQPLRGSDSIMWTIKFRNGNMKRFKFPIRTTPEGSAEPYADKPEANLADLANSAVLFTNATHECDMSQFVSS
>RKZ38322.1
MPTFVRTEKCDGCKGQDKTACMYICPHNLMKLDKDGSETGHAMKAFNQEPEQCWECYSCVKICPQNAIEVRHYADIVPLGASVQPLRGSDSIMWTIVFRNGNKKRFKFPIRTTPEGSIEPYAGKPQVNMDDIDKPGFFNMGKELKGDRSQLIRL
>RKZ49683.1
MPTFVRTEKCDGCKGQDKTACMYICPHDLMMLDKDGSETGHAMKAYNQEPEQCWECYSCVKICPQQAIEVRHYADIVPLGASVQPMRGSDSVVWTIKFRNGNTKRFKFPIRTTPEGSIDPYANKPKSNMDDIDKPGFFTTDTEFPGDRSQLIRL
>RKZ52043.1
MPTFVRTEKCDGCKGQDKTACMYICPHDLMKLDKDGSETGHAMKAFNQEPEQCWECYSCVKICPQQAIEVRHYADIVPLGASVQPLRGSDSIVWTIVFRNGNKKRFKFPIRTTPEGSIEPYAGKPEANMADIDKPGLFNMGSELKGDKSQLIRL
>RKZ67317.1
MPTFVRTEKCDGCKGQDKTACMYICPHDLMKLDKDGSETGHAMKAFNQEPEQCWECYSCVKICPQQAIEVRHYADIVPLGASVQPLRGSDSIVWTIVFRNGNKKRFKFPIRTTPEGSIEPYAGKPEANMADIDKPGLFNMGSELKGDKSQLIRL
>RKZ75966.1
MPTFVRTEKCDGCKGQDKTACMYICPHNLMKLDKDGSETGHAMKAFNQEPEQCWECYSCVKICPQNAIEVRHYADIVPLGASVQPLRGSDSIMWTIVFRNGNKKRFKFPIRTTPEGSIEPYAGKPQVNMDDIDKPGFFNMGKELKGDRSQLIRL
>RKZ80665.1
MPTFVRTEKCDGCKGQDKTACMYICPHDLMKLDKDGSETGHAMKAFNQEPEQCWECYSCVKICPQQAIEVRHYADIVPLGASVQPLRGSDSIVWTIVFRNGNKKRFKFPIRTTPEGSIEPYAGKPEANMADIDKPGLFNMGSELKGDKSQLIRL
>RKZ92262.1
MPTFVRTDKCDGCKGQDKTACMYICPHDLMMLDKDGSVTGHAMKAYNQEPEQCWECYSCVKICPQQAIECRHYADIVPLGASVQPLRGSDSIVWTIKFRNGNTKRFKFPIRTTPEGSIDPYGNKPSVNMDDIGNPGLFTLPGTELKGDKSQLIRL
>RLA02759.1
MPTFVRTDKCDGCKGQDKTACMYICPHDLMKLDKDGSETGHAMKAFNQEPDQCWECYSCVKICPQQAIEARHYADIVPLGGSVQPLRGSDSIMWTIKFRNGTLKRFKFPIRTTPEGSIDPYGGKPEADMSKIEEPGFFVQCNGYRAGDPSELIKV
>RLA05959.1
MPTFVRTEKCDGCKGQDRTACMYICPHDLMKLDKDGSETGHSMKAFNQEPEQCWECYSCVKICPQNAIEARHYADIVPLGGSVQPLRGTDSIMWTIKFRNGTMKRFKFPIRTTAEGSIEPYAGKPDADKSKIEDNGFFCTHNGYREGDRSELINL
>RLA13313.1
MPTFVYMTRCDGCGHCVDICPSDIMHIDPTTRRAYNIEPNMCWECYSCVKACPHNAIDVRGYADFAPLGHSVRVIRDEEKGVIAWRIKSRNGEIDLNLLAPITTKPWGKHIPKLAQAPEPSQEMRDSQLLYSEPKYIRMDDGDIHTLKSNGLKMKAGVAY
>RLA35044.1
MPTFVYMTNCDGCGECVDICPSDIMHIDPTHRRAYNIEPNFCWECYSCVKACPQNAIDVRGYSDFAPLGHSVRVLREEEKATISWKIKFRDGREKNFVSPIRTTPVGSIKSASEYAAPNPADINSQELAHEPDGLNVKELPALTRDQLKQGVV
>RLA37868.1
MPTFVYMTNCDGCGECVDICPSDIMHIDPTHRRAYNIEPNFCWECYSCVKACPQNAIDVRGYSDFAPLGHSVRVLREEEKATISWKIKFRDGREKNFVSPIRTTPVGSIKSASEYAAPNPADINSQELAHEPDGLNVKELPALTRDQLKQGVV
>RLA45179.1
MPTFVYMTRCDGCGQCVDICPSDIMHIDKTLRRAYNIEPNMCWECYSCVKACPHNAIDVRGYADFAPLGHSVRVDRNEEKGVIAWRIKFRNGKKTIDLLAPITTKPWGTCIPKLADEPAPGEEMRSSELLYKEPTYVRMDDDGLHTLESNGLTLKEGVYY
>RLA89920.1
MPSFVIVEKCDGCKALDRTACQYICPNDLMVLDQEKMKAWNQEPDQCWECFNCVKICPQQAIEIRHYSDFTPLGSSTIPLRGTDSIMWTIKFRDGKTMKRFKFPIRTTAEGSIDVYKGKPEADLSKIKEPGFFNNPARAN
>RLA93982.1
MPSFVIMEKCDGCKGQDKTACQYICPNDLMVLNTETMKAYNRDPQMCWECYNCVKICPQQAVDIRGYADFIPLGASVTPLRGSEDIMWTIKFRNGMLKRFKFPIRTTPEGSADPLGGFDEGPGDIKGVELMTEPASLGCDVPKK
>RLB05941.1
MPSYVIYEKCDGCKGQDKTACMYICPNDLMVLDKEAMKAYNREPEYCWECYNCVKICPQQAIDVRGYADFVPMGASVIPLRGSEDIMWTIKFRNGMVKRFKFPIRTTPEGTADPWAIMGSKKDDFDGEYLYSEPESLLLDELPSK
>RLB09937.1
MPSYVIYEKCDGCKGQDKTACMYICPNDLMVLDKEAMKAYNREPEYCWECYNCVKICPQQAIDVRGYADFVPMGASVIPLRGSEDIMWTIKFRNGMVKRFKFPIRTTPEGTADPWAIMGSKKDDFDGEYLYSEPESLLLDELPSK
>RLB33436.1
MPSFVMVEKCDGCKGQDKTACMYICPNDLMVLDMEKMKAYNRDPSMCWECQCCVKICPQQAMDVRGYTDFIPLGASCVPLRGSQDIMWTVKFRDGSIKRFKFPIRTTEEGTADPLGGYATHDDLNSQALATEPASLGLDAVPTR
>RLB34786.1
MPSYVITEKCDGCKGQDKTACMYICPNDLMVLDTERMKAYNREPAMCWECYNCVKICPQQAIDVRGYADFMPLGASVVPLRGSEDIMWTVKFRDGNVKRFKFPIRTTGEGSAPPDGGFGFGPGTLDDQLLATEPASLKADKLWTLGD
>RLB58988.1
MPSFVNPEKCDGCKALDKTACQYICPNDLMVLDKDKMKAYNRDPSLCWECYNCVKICPTQAVDVRGYADFVPMGASVVPMRSTDNIMWTVKF
>RLB65334.1
MPSFVNPEKCDGCKAVDKTACQYVCPNDLMVLDKETQKAYNQEPEMCWECYCCVKMCPTQAIDVRGYADFVPMGASVVPMRSSDNIMWTVKFRNGKIKRFKFPIRTTPEGKADAPGGWANEPSLDGPVLFTEPESLGLDKVWTKD
>RLB81759.1
MPSFVIQEKCDGCKGGEKTACMYICPNDLMVLDATAMKAYNQEPDQCWECFSCVKICPTQAIEVRGYSDFVPLGSSVMPMRGTEDVMWTCKFRNGTIKRFKFPIRTTPEGAANAYESLVGKDLDSNLLATEEADGKTLVTPQATV
>RLB84506.1
MPSFVIAEKCDGCKGGDKTACMYICPNDLMVLDPNSMKAYNQEPDQCWECFSCVKICPTQAIEVRGYSDFVPLGSSVMPMLGTEDVMWTCKFRNGVIKRFKFPIRTTPEGAANAYPDLKGKDLDSELLSTEEADGVELKKPLATV
>RLB84602.1
MPSFVIAEKCDGCKGGDKTACMYICPNDLMVLEPNEMKAYNQEPDQCWECFSCVKICPTQAIEVRGYADFVPLGSSVMPMLGTEDVMWTCKFRNGVIKRFKFPIRTTPEGAANAYTDLVGKDLDSEVLSTEEADGYQLPTPETV
>RLB97028.1
MPSFVIEEKCDGCKGGDKTACMYICPNDLMVLDVDRMKAYNSEPDMCWECYNCVKICPTQAIEVRGYADFTPLGASVQPMRGTEDIMWTVKFRGGTIKRFKFPIRTTPEGSAKPDGGFGVGPGTLNDQLLFTEPASLKDDKLWTLGD
>RLB97948.1
MCWECYNCVKICPTQAVEVRGYADFTPLGASVVPMRGSEDIMWTVKFRGGTIKRFKFPIRTTPEGGAKPDGGFGVGPGTLDDQLLFTEPASLRKDKLWTLGD
>RLB98948.1
MPSFVIQEKCDGCKGGDKTACMYICPNDLMVLDPNAMKAYNQEPDQCWECFSCVKICPTQAIEVRGYADFVPLGSSIMPMMGTEDVMWTCKFRNGVVKRFKFPIRTTPEGAANAYESLQGKDLDSNLLSTEEADGYTLPKPQATV
>RLC05026.1
MPSFVISEKCDGCKGGDKTACMYICPNDLMVLEPNEMKAYNQEPDQCWECFSCVKICPTQAIEVRGYSDFVPLGSSVMPMLGTEDVMWTCKFRNGTIKRFKFPIRTTPEGTANAYLDLKGQDLDGPLLSTEEADGKELCSPAADQLV
>RLC05868.1
MPSFVIAEKCDGCKGGDKTACMYICPNDLMVLEPNEMKAYNQEPDQCWECFSCVKICPTQAIEVRGYSDFVPMGGSTVPMMGTEDVMWTCKFRNGVIKRFKFPIRTTPEGEANAYLDLKGKDLDSGLLSTQEADGYV
>RLC07156.1
MPSFVIDEKCDGCKGGDKTACMYICPNDLMVLDADRMKAYNCEPDMCWECYNCVKICPTQAVEVRGYADFTPLGASVVPMRGSE
>RLC13798.1
MPSFVISEKCDGCKGGDKTACMYICPNDLMVLEPNEMKAYNQEPDQCWECFSCVKICPTQAIEVRGYSDFVPLGSSVMPMLGTEDVMWTCKFRNGTIKRFKFPIRTTPEGTANAYLDLKGQDLDGPLLSTEEADGKELCSPAADQLV
>RLC16615.1
MPSFVIDEKCDGCKGGDKTACMYICPNDLMVLDADRMKAYNCEPDMCWECYNCVKICPTQAVEVRGYADFTPLGASVVPMRGSEDIMWT
>RLC17647.1
YICPNDLMVLEPNEMKAYNQEPDQCWECFSCVKICPTQAIEVRGYSDFVPMGGSTVPMMGTEDVMWTCKFRNGVIKRFKFPIRTTPEGEANAYLDLKGKDLDSGLLSTQEADGYVLAAPTELV
>RLC24324.1
MPSFVIAEKCDGCKGQDKTACMYICPNDLMVLDMEKMKAYNRDPSMCWECQCCVKICPQQAMDVRGYTDFIPLGASCVPLRGSQDIMWTVKFRDGSIKRFKFPIRTNEEGSADPLGGFATHDDLNSQALATEPASLGLDAVPTV
>RLC30027.1
MPSFVIAEKCDGCKGQDKTACMYICPNDLMVLDTEKMKAYNRDPMMCWECQCCVKICPQQAIDVRGYADFIPLGASVVPMRGSEDIMWTVKFRDGSLKRFKFPIRTTEEGTADP
>RLC33546.1
MPSFVIMEKCDGCKGQDKTACQYICPNDLMVLNTETMKAYNRDPQMCWECYNCVKICPQQAVDIRGYADFIPLGASVTPLRGSEDIMWTIKFRNGMLKRFKFPIRTTPEGSADPLGGFDEGPGDLKGVELMTEPASLGCDVPKK
>RLD04193.1
AYNIEPNMCWECYSCVKACPHHAIDVRGYADFAPLGSSVRVHRDEEKGTIAWRIKFRNGKKDMELLAPITTKPWGTGIPQLGDESAPSQEMRDSHLLFNEPKYLRLDEGGLHTLESNGLTLKEGVYY
>RLD51955.1
MPSFVISDKCDGCKAQDRTACQYICPNDLMVLDKEKNKAYNRAVDMCWECYSCVKICPTQAIEVRGYADFMPMGGVVQPLRSTDSIMWA
>RLD94484.1
MPSFVITEKCDGCKAQDRTACQYICPNDLMVLDKEKNKAYNRAVDMCWECYSCVKICPTQAIEVRGYADFMPLGGVVQPLRSTDSIMWAVKFRNKKVKRFKFPIRTTAEGSIDPDAGFSTGTDDLKSPVLRTEPDSL
>RLG12824.1
MPSYVNPEKCDGCKGGDKTVCMYICPNDLMILDPEAMKAYNQEPDQCWECYSCVKSCPQGAISVRHYADFAPLKGTAQPMRGTTDIMWTIKFRNGVVIRFKYPIRTTPEGSADPTLGKPDPDPSLIGNNQLFTEAADGVEPAKPKEVLNKKFEVGALGKTATY
>RLI72542.1
MPSWVNPEKCDGCKALERTACEYICPNDLMVLDKEAMKAYNREPDMCWECYSCVKMCPQQAVECRGYLDYSPLGGSVIPLRGTDAIMWTIKYRNGKVLRFKFPIRTTPEGSIQPFEGFPEPSLDGLKTQQLAGEPDILGVPFPEVKLKQ
>RLI75332.1
MPSYVNPEKCDGCKALERTACEYICPNNLMVLDKETMKAYNREPNMCWECYSCVKMCPQGAIDVRGYVDYSPLGGACVPLRGTDSIMWTVKYRNGKILRFKFQIRTTPWGSIQPYEGFPEPTEEALKTELLAGEPQILDLNKLPQVKLKK
>RLI76724.1
MPSWVNPEKCDGCKALERTACEYICPNDLMVLDKEAMKAYNREPDMCWECYSCVKMCPQQAIECRSYLDYSPLGGSVIPLRGTDAIMWTIKYRNGKVLRFKFPIRTTPEGSIQPFEGFPEPSLDGLKTQQLAGEPDILGVPFPEIKLKQ
>RLI82057.1
MPSYVNPEKCDGCKALDKTACQYICPNDLMVLDKKTEKAYNREPEMCWECYNCVKICPQQAIEVRGYADFVPLGASVTPLRGSDSIMWTVKFRNGKIKRFKFPIRTTPEGSIQAHEGFPEAKVEDLDNELLFSEPETLGVDFPTLKK
>RLI87147.1
MPSWVNPEKCDGCKALERTACEYICPNDLMTLDKEAMKAYNREPDMCWECYSCIKMCPQGAIECRSYIDYSPMGASCVPMRGTDAIMWTIKYRNGKVLRFKFAIRTTPWGSIQPFEGFPDPTEDMLKTELLAGEPDILDYKEFPPIKLRDKPLTKLG
>RLJ17987.1
MPTFVRTEKCDGCKGQDKTACMYICPHNLMKLDMDGSETGHAMKAFNQEPEQCWECYSCIKICPQQAIEARPYADIVPMGASVQPLRGTDSIMWTIKFRNGTMKRFKFPIRTTPEGSIDPYGDTPEADYAKIGDTGFFNHNQQNGYRAGDPSELICK
>RLJ19170.1
MPTFVRTEKCDGCKGQDKTACMYICPHNLMKLDMDGSETGHAMKAFNQEPEQCWECYSCIKICPQQAIEARPYADIVPMGASVQPLRGTDSIMWTIKFRNGTMKRFKFPIRTTPEGSIDPYGDTPEADYAKIGDVGFFNHNQQNGYRAGDPSELICK
>RLW51684.1
MPTFVRAEKCDGCKDQDRIACMYICPHDLMKLDSNGTETGHAMKAFNQEPDQCWECYACVKICPQQAIEVRPYADIVPLGAMVQPLRGSDTITWSIKLRNGTMKRFEFPIRTTPEDSIDPYGGKPAAELSKIDEPGFFNHNELNGFRAGDADELIRK
>RLW52171.1
MPTFVYMTRCDGCGHCVDICPSDIMHIDPTYRRAYNIEPNMCWECYSCVKACPHNAIDVRGYADFAPLGHSVRVIRDEEKGVIAWRIKSRNGETDLNLLAPITTKPWGKHIPQLSSVPAPTQDQRDSQLLYNEPKYIRLDDGDIHTLESNGLHMEKGVYY
>RLW57349.1
MPTFVYMTRCDGCGHCVDICPSDIMHIDPTYRRAYNIEPNMCWECYSCVKACPHNAIDVRGYADFAPLGHSVRVIRDEEKGVIAWRIKSRNGETDLNLLAPITTKPWGKHIPQLSSVPAPTQDQRDSQLLYNEPKYIRLDDGDIHTLESNGLHMEKGVYY
>RLW60090.1
MPTFVYMTRCDGCGHCVDICPSDIMHIDPTYRRAYNIEPNMCWECYSCVKACPHNAIDVRGYADFAPLGHSVRVIRDEEKGVIAWRIKSRNGETDLNLLAPITTKPWGKHIPQLSSVPAPTQDQRDSQLLYNEPKYIRLDDGDIHTLESNGLHMEKGVYY
>RLW62031.1
MPTFVRAEKCDGCKDQDRIACMYICPHDLMKLDSNGTETGHAMKAFNQEPDQCWECYACVKICPQQAIEVRPYADIVPLGAMVQPLRGSDTITWSIKLRNGTMKRFEFPIRTTPEDSIDPYGGKPAAELSKIDEPGFFNHNELNGFRAGDADELIRK
>RLW65258.1
MPTFVRTEKCDGCKDQDRIACMYICPHDLMKLDSDGTETGHAMKAFNQEPDQCWECYACVKICPQQAIEVRPYADIVPLGAMVQPLRGSDTITWSIKLRNGTMKRFEFPIRTTPEDSIDPYGGKPAAELSKIDEPGFFNHNELNGFRAGDADELIRK
>RLW66774.1
MPTFVYMTRCDGCGHCVDICPSDIMHIDPTYRRAYNIEPNMCWECYSCVKACPHNAIDVRGYADFAPLGHSVRVIRDEEKGVIAWRIKSRNGETDLNLLAPITTKPWGKHIPQLSSVPAPTQDQRDSQLLYNEPKYIRLDDGDIHTLESNGLHMEKGVYY
>RLW69494.1
MPTFVYMTRCDGCGHCVDICPSDIMHIDPTYRRAYNIEPNMCWECYSCVKACPHNAIDVRGYADFAPLGHSVRVIRDEEKGVIAWRIKSRNGETDLNLLAPITTKPWGKHIPQLSSVPAPTQDQRDSQLLYNEPKYIRLDDGDIHTLESNGLHMEKGVYY
>RLW69759.1
MPTFVRTEKCDGCKDQDRTACVYICPHDLMKLDSDGTETGHAMKAFNQEPDQCWECYACVKICPQQAIEVRPYADIVPLGAMVQPLRGSETITWSIKLRNGTMKRFEFPIRTTPEDSIDPYGGKPAAELSKIDEPGFFNHNELSGFRAGDADELIRK
>RMD52782.1
MPSYVNPEKCDGCKGGDKTACMYICPHDLMVLNVDTMKAYNQEPDQCWECYSCVKICPQQAISVRGYVDFNPLGGEVVPMRGTEDIMWTIKFRNGKLLRFKFPIRTTAEGSIDGKVGVVGKDLDSQLLFTEEAEGKTLPTPQK
>RMD71406.1
MPTYVRTDKCDGCKGQDKTACMYICPHDLMLLDKDGSLTGHAMKAFNQEPEQCWECYSCVKICPQNAIECRHYADVVPLGAQVQPLRGSDSIMWTIKFRNGTMKRFKFPIRTTPEGSADPTVGKPNPDPSELTRPDVLFTHDVHSCDMSQFVAS
>RMD71524.1
MPTFAYMTRCDGCGQCVDICPSDIMHIDRTYRRAYNIEPNFCWECYSCVKYCPKQAIDVRGYADFAPLGHKVRVRREPEKGVIAWKIRYRDGRLKEFSFPIRTTPWDSIRPPSDYPAPDEQALASPLLAHEPEALHVDTLPTLETKGGAS
>RMF04376.1
MPTFVYMTSCDGCGHCVDICPSDIMHIDTTYRRALNIEPNMCWECYSCVKACPQNAIDCRGYADFAPMGHSVRALREPEKGTISWKIKFRDGREKDFVSPIRTTEWGSIPGPDEYEMPSREMYDSQELAHEPEYLKIEGGLPTLKKSQLKKGFRKGL
>RMF86677.1
MPTFVMTEKCDGCKGQDKTACMYICPHDLMKLDKSLNKALNQEPDNCWECYSCVKICPQQAIEARAYADIVPLGGKVIPMRSSDSIMWTIKFRSGETKRFKFPIRTTPEGSIEPYAGKPEPGDIESEQFFTETEALPTP
>RMF88870.1
MTVVVDLKRCNGCRHMDEPQCEKLCPGDLMALNRDTGKAYIREPRDCWDCMVCVKACPMRAIETRLPYPLALYGASLKPRVKGDRIIWTLKDARGNVETFELQTRTPGR
>RMG30641.1
MPTFVRTDKCDGCKGQDKTACMYICPHDLMKLDKDGSFTGHAMKAFNQEPEQCWECYSCVKICPQQAIECRHYADIVPLGASVQPLRGSDSIMWTIKFRNGTLKRFKFPIRTTPEGSIEPYAGKPEADLSKIDQPGYYTGYLKEADRSQLLNA
>RMG35495.1
MPTFVRTDKCDGCKGQDKTACMYICPHDLMKLDKDGSETGHAMKSYNQEPEQCWECYSCIKICPQNAIEARPYADIVPLGASVQPLRGTDSIMWTIKFRNGTMKRFKFPIRTTPEGSIDPYGGKPKADLSKIAEPGFFNKGEQNGWRDGDPSELICK
>RMG66717.1
MPSYVITEKCDGCKGQERTACMYICPNDLMKLDRDRMKAYNQEPDQCWECYNCVKICPQQAIEVRGYQDFCPMGANVIPLRGTDAIMWTIKFRDGSLKRFKFPIRTTPEGSIDPYAGKPEPNYDKIKEPGFFTHQGEGKEMPTP
>ROL57733.1
MPSFVIVDKCDGCKALDKTACQYICPNDLMVLNKETMKAYNREPELCWECYNCVKICPNQAIEVRGYADFVPLGAQVTPMRSSDSIMWTVKFRNGELKRFKFPIRTTPEGSAVPDGGWETATDDISSPLLFTEPGSLKLDSLFTLNK
>ROL57986.1
MPSFVIVDKCDGCKALDKTACQYICPNDLMVLNKETMKAYNREPELCWECYNCVKICPNQAIEVRGYADFVPLGAQVTPMRSSDSIMWTVKFRNGELKRFKFPIRTTPEGSAVPDGGWETATDDISSPLLFTEPGSLKMDSLFTLNK
>ROL62392.1
MPSYVIQEKCDGCKALDKTACQHICPNDLMVLNKEAMKAYNLEPEMCWECYNCVKICPNQAIEVRGYADFVPLGAQVTPMRSSDSIMWTIKFRGGELKRFKFPIRTTAEGSAVPNGAFDEGAADISAAELFTEPASTGLAELAAPGRTGWQ
>RPF74219.1
MSTFVYMTRCDGCGHCVDICPSDIMHIDENIRRAKNIEPNFCWECYSCVKACPNHAIDVRGYADFAPMGHSVRVRREEEKGKISWRIKFRNGTEKNFVSPITTKPWGKHIPKLSEGDTPNQGEIQSQILYNEPNGLNTNKDLPTINKETFKKGVYY
>RPG07006.1
MSTFVYMTRCDGCGHCVDICPSDIMHIDENIRRAKNIEPNFCWECYSCVKACPNHAIDVRGYADFAPMGHSVRVRREEEKGTISWKIKFRNGTTKDFVSPITTKPWGKFIPKLAEADKPNQGEINSQRLYTEPEGLNIDGELPSVPKDSFKKGVYY
>RPG95970.1
MSTFVYMTRCDGCGHCVDICPSDIMHIDETIRRAKNIEPNFCWECYSCVKACPNHAIDVRGYADFAPMGHSVRVRREEEKGTISWKIKFRNGTVKDFVSPITTKPWGKFIPKLADGDKPNQGEINSQILYSEPEGLNTKKELPKVEKSAFKKGVYY
>RPG98060.1
MSTFVYMTRCDGCGHCVDICPSDIMHXDENIRRAKNIEPNXCWECYSCVKAXPNHAIDVRGYADFAPMGHSVRVRREEEKGTISWKIKFRNGTTKDFVSPITTKPWGKFIPKLADGDKPNQGEINSQRLYLEPEGLNTKKELPSVPKETFKKGVYY
>RPG98580.1
MSTFVYMTRCDGCGHCVDICPSDIMHIDENIRRAKNIEPNFCWECYSCVKACPNHAIDVRGYADFAPMGHSVRVRREEEKGTISWKIKFRNGTTKDFVSPITTKPWGKFIPKLAEGDKPNQGEINSQRLYTEPEGLNIDGELPSVSKDSFKKGVYY
>RPG98997.1
MSTFVYMTRCDGCGHCVDICPSDIMHIDETIRRAKNIEPNFCWECYSCVKACPNHAIDVRGYADFAPMGHSVRVRREEEKGTISWKIKFRNGTEKDFVSPITTKPWGKFIPKLAEADKPRQGEMNSQILYSEPEGLNTKQDLPTINKDSFKKGVYY
>RPH38801.1
MPTFVYMTRCDGCGHCVDICPSDIMHIDKTYRRAYNIEPNMCWECYSCVKACPQNAIDVRGYADFAPLGHSVRVHRDEQKGTIAWRIKFRNGTEKNFLSPITTKPWGQAIPKLAEVPGPSKEVRDGQLLYNEPKWIRMDEGDLRTLQAAGLKMKTGVYY
>RPH39862.1
MPTFVYMTRCDGCGHCVDICPSDIMHIDKTYRRAYNIEPNMCWECYSCVKACPQNAIDVRGYADFAPLGHSVRVHRDEQKGTIAWRIKFRNGTEKNFLSPITTKPWGQAIPKLAEVPGPSKEVRDGQLLYNEPKWIRMDEGDLRTLQAAGLKMKIGVYY
>RPH50771.1
MPSFVIAEKCDGCKGGDKTACMYICPNDLMVLDTTAMKAYNQEPDQCWECFSCVKICPTQAIEVRGYSDFVPLGSSVMPMMGTEDVMWTCKFRNGLIKRFKFPIRTTPEGQANAYLNLKGKDLNSGLLSTEEADGRVLPTPKI
>RPH95773.1
MPTFVYMTRCDGCGHCVDICPSDIMHIDPTTRRAYNIEPNMCWECYSCVKACPQNAIDVRGYADFAPLGHSVRVIRDEEKGVIAWRIKSRNGETDLNLLAPITTKPWGTAIPRVKDAAGPTQEQRDSQLLFNEPKYIRMDDGDIHTLESAGLKMKAGVYY
>RPI37204.1
MPSFVDPAKCDGCKGGEKTACMYICPSDLMVLNVESMKAYNQEPDQCWECFSCVKICPQGAIAVRSYSDFVPLGGSVAPMMSSDSIMWTIQFRNGNLMRFKFPIRTTAEGSIDPKNAAHKGKDLDTEMLTDEEVDGYVLPRPIAIHGK
>RPI44276.1
MPTFVYMTRCDGCGHCVDICPSDIMHIDKTYRRAYNIEPNMCWECYSCVKACPQNAIDARGYADFAPLGHSVRALREEAKGTISWRLKFRDGREKNFVSPIRTTPWGSIKGPAEYDAPRPEDFSSQELAHEPEALKIDGGLPALRPDQLKQGVV
>RPI55680.1
MPSYVIQEKCDGCKGGEKTACMYICPNDLMVLNPDAMKAYNQEPDQCWECYNCVKICPQGAIEVRHYADIAPMGGYVQPMRSSDSIMWTVKFRNGNIKRFKFPIRTTPEGSIKPYEGKPEPGSIDDGLLFTEAGKTLRTP
>RPJ13195.1
MPSYVDPSKCDGCKGGDKTACMYICPNDLMVLNVEEMKAYNQEPDACWECYSCVKICPQGAIFVRGYDDFVPMGGQVHPMRSSDSIMWTVKFRNGNMKRFKFPIRTTAEGAANAYAGQRGASLDDECLLLESNLPNSK
>RPJ18204.1
MPSYVIAEKCDGCKGGDKTACMYICPNDLMVLDTTAMKAYNQEPDQCWECFSCVKICPTQAIEVRGYSDFVPLGSSIMPMMGTEDVMWTCKFRNGLIKRFKFPIRTTPEGQANGYLSLRGKDLNSGLLSTEEADGYVLPRPKI
>RQD60251.1
MPTFVNPEKCDGCKGGEKTACMYICPNDLMILDPEEMKAYNQEPEACWECYSCVKICPQGAIGARPYGDFAPMGGTSIPMRSGSDIMWTIQFRNGNIKRFKFPIRTTEEGSIKPYEGKPDAGDLENELLFTETELAKPKEVLGKKFDVDQPEFTQCWFEPSCELGNR
>RQD67914.1
MPTYVNPEKCDGCKGGEKTACMYICPNDLMILDPEAMLAYNQEPEACWECYSCVKICPQGAIGARPYGDFAPMGGTSIPMRSGSDIMWTVQFRNGNIKRFKFPIRTTEEGSIKPYEGKPEPGNLDDELLFTEKELAKPKEALGKKFDVDQPEMTQCWFEPSCELGNR
>RQD72842.1
MPTFVNPEKCDGCKGGEKTACMYICPNDLMILDPEAMLAYNQEPDACWECYSCVKICPQGAIEARPYADFAPMGGTSIPMRSGTDIMWTIQFRNGNIKRFKFPIRTTEEGSIKPYEGKPEAGDLENELLFNETELKKPTNVINQKVEIKNADYTETWKNPAVMK
>RRF96518.1
MSIRIDRNKCIGCGRCSDACPGNLLWLDKENKAFIKDVRDCWGCTSCLKACPVTAISFYLGADIGGCGSQMTVERNGFIYNWRIKTPDGGEKVISVDSRNSNAY
>RRF98661.1
MSISIDKAACVGCGACVRVCPGNLIKLDEDGLAWMRRPRDCWGCTACLKACPAGAIAYFLGADAGGRGTTLHVKRSGTHSSWSFVHPDDSIDEIDVDSGQANAY
>RRG11569.1
MSIKIDKEKCNGCGLCADICPGNLIKMVGKGKNRKAEMAYPDECWGCMSCVKICPKHAIEFYLGDDIGGKGTVLIAETNHKEIDWTACKEGCILEKIITSRKDANKY
>RRS31349.1
MPTFVRTEKCDGCKGQDKTACMYICPHDLMKLDMDGSETGHAMKSFNQEPEQCWECYSCIKICPQQAIEARPYADIVPMGGSVQPLRGTDSIMWTIKFRNGTMKRFKFPIRTTPEGSIDPYGDKPAADYAKIGDVGFFNHNEQNGYRAGDPSELICK
>RRS36909.1
MPTFVRTEKCDGCKGQDKTACMYICPHDLMKLDMDGSETGHAMKSFNQEPEQCWECYSCIKICPQQAIEARPYADIVPMGGSVQPLRGTDSIMWTIKFRNGTMKRFKFPIRTTPEGSIDPYGDKPAADYAKIGDVGFFNHNEQNGYRAGDPSELICK
>RTZ59244.1
MPTYVRTEKCDGCKGQDKTACMYICPHDLMKLDEDGSETGHAMKSYNQEPEQCWECYCCVKICPQNAIECRHYADIVPLGGSVQPLRGSDSIMWTIKFRNGVMKRFKFPIRTTPEGSIDPYAGKPAADLSRIEEPGFFTDENGYRAGDRSELINLQG
>RTZ59373.1
MPTYVRTEKCDGCKGQDKTACMYICPHDLMKLDEDGSETGHAMKSYNQEPEQCWECYCCVKICPQNAIECRHYADIVPLGGSVQPLRGSDSIMWTIKFRNGVMKRFKFPIRTTPEGSIDPYAGKPAADLSRIEEPGFFTDENGYRAGDRSELINLQG
>RTZ60987.1
MPTFVYMTRCDGCGQCVDICPSDIMHIDKTLRRAYNIEPNMCWECYSCVKACPHHAIDVRGYADFAPLGHSVRVIRDEEKGTIAWRIKFRNGKKDMELLAPITTKPWGKFIPKLADETGPTQEMRDSELLFNEPKYVRLDDGGLHTLESNGQTLKAGVYY
>RTZ63672.1
MPTFVYMTRCDGCGHCVDICPSDIMHIDKTYRRAYNIEPNMCWECYACVKACPQNAIDVRGYADFAPLGHSVRVLREEPKATISWKIKFRDGREKNFVSPIRTTEWGSIPSPAELPVPSAEDFHSQELAHEPDALNVANGLPALRSDQLKQGLI
>RTZ67396.1
MPTFVYMTRCDGCGHCVDICPSDIMHIDTVTRRAYNIEPNMCWECYSCVKACPHHAIDVRGYADFAPLGSSVRTVRDEEKGTIAWRIKFRNGKKDMELLAPITTKPWGKFIPQLADEAAPSQEMRDSELLFNEPKYIRLDEGGLHTLESNGQKLKEGVYY
>RTZ71820.1
MPTFVRTDKCDGCKGQDKTACMYICPHDLMKLDMDGSLTGHAMKSFNQEPDQCWECYSCIKICPQNAIEARPYADIVPLGASVQPLRGTDSIMWTIKFRNGTMKRFKFPIRTTPEGSIDPYGGKPEADISKIKEPGFFVQVNGYRAGDPSELICK
>RTZ75254.1
MPTFVRTDKCDGCKGQDKTACMYICPHDLMKLDMDGSLTGHAMKSFNQEPDQCWECYSCIKICPQNAIEARPYADIVPLGASVQPLRGTDSIMWTIKFRNGTMKRFKFPIRTTPEGSIDPYGGKPEADISKIKEPGFFVQVNGYRAGDPSELICK
>RTZ96302.1
MPSFVIQEKCDGCKGGDKTACMYICPNDLMVLDPNAMKAYNQEPDQCWECFSCVKICPTQAVEVRGYADFVPLGSSIMPMLGTEDVMWTCKFRNGLIKRFKFPIRTTPEGQANAYVDLKGQDLESEFLSTEEADGYAMPVPQATV
>RUA03020.1
MPSFVIQEKCDGCKGGDKTACMYICPNDLMVLDPNAMKAYNQEPDQCWECFSCVKICPTQAVEVRGYADFVPLGSSIMPMLGTEDVMWTCKFRNGLIKRFKFPIRTTPEGQANAYVDLKGQDLESEFLSTEEADGYAMPVPQATV
>RUA06995.1
MPTFVYMTRCDGCGHCVDICPSDIMHIDKKYRRALNIEPNMCWECYSCVKACPHQAIDVRGYADFAPLGHSVRVIRDEEKGTIAWKIKFRDGREKNFLSPITTKPWGSAIPDFRNEAEPTAEARNSELLAFEPESIRLDDGGLHTLESNGLKLVEGVYY
>RUA19008.1
MSTFVYMTRCDGCGHCVDICPSDIMHIDETIRRAVNIEPNFCWECYACVKACPQNAIDVRGYADFAPMGHSVRVLREEEKGTISWKIKFRNGKVKDFVSPITTKPWGKYIPKLAELEIPSKEALDSQLLYAEPKGLNIDTELPEMKKERFKQGVYY
>RUA21870.1
MPTYVDPNACNACQDEHEGPLCVYICPNDLMVLDEATNKGINQEPEMCSECYACVKLCPTEALHVRGYADFIPMGASVQPHRTEDGLRWEVNFRDGRKFEFTYQSRTKPAGSVVLYEGFTEDSKNDVKNQSLAGDSLWLGVDKLPTPN
>RUA29789.1
MPTYVDPNACNACQDEHEGPLCVYICPNDLMVLDEATNKGINQEPEMCSECYACVKLCPTEALHVRGYADFIPMGASVQPHRTEDGLRWEVNFRDGRKFEFTYQSRTKPAGSVVLYEGFTEDSKNDVKNQSLAGDSLWLGVDKLPTPN
>RUM33224.1
MPSYVNPDKCDGCKALDKTACQYICPNDLMKLNEELMKAYNQEPEMCWECYSCIKICPQGAIEARGYVDFVPLGASCTPMRGTDAIMWTIKFRNGKVLRFKFPIRTTPWGSIQPYEGMPEPSTDGLKDLLLCGEPSILEVDSLPTLK
>RUM73137.1
MPTFVKMTRCDGCGECVDICPSDIMHIDKTIRRAYNIEPNMCWECYSCVKACPHHAIDVRGYADFTPLGSSVRVHRDEEKGVIAWRIIFRNGKKDMELLAPITTKPWGTGIPDLNSAEEPSDEMRNSNLLYNEPKYIRMDDGGLHTLESNKLTMKEGVYY
>RUM86147.1
MPTFVYMTRCDGCGHCVDICPSDIMHIDKKYRRALNIEPNMCWECYSCVKACPQNAIDVRGYADFAPLGHSVRVIRDEEKGTIAWKVKFRDGREKNFLSPITTKPWGSAIPNFRNEPEPSQADRDSELLSHEPESIRLDDGGLHTLESNGLKLVEGVYY
>RUM88642.1
MPSYVNPEKCDGCKGGDRTVCMYICPNDLMILDTENMKAYNQEPDQCWECYSCVKSCPQGAISVRHYADFSPLGASCQPMRGTTDIMWTIKFRNGVVKRFKFPIRTTPEGSADPTVGKPDPDLGAIGTNQLFTELADGVTPATPQNPVAIKFAG
>RWX44057.1
MPSYVDPAKCDGCKGGDKTACMYICPNDLMVLNTEEMKAYNQEPDACWECYSCVKICPQGAIAVRGYDDFVPMGGQVHPMRSSDSIMWTIKFRNGNIKRFKFPIRTTAEGSANAYSDEKGANLDDECLTLEGELKKPTMLA
>RWX49236.1
MPSYVNPEKCDGCKGGDKTACMYICPNDLMVLNTEEMKAYNQEPDACWECYSCVKICPQGAIAVRGYDDFVPMGGQVHPMRSSDSIMWTIKFRNGNIKRFKFPIRTTAEGSANEYADTKGTNLDDECLALESELKKPTMLA
>RWX49671.1
MPSYVDPAKCDGCKGGDKTACMYICPNDLMVLNTEEMKAYNQEPDACWECYSCVKICPQGAIAVRGYDDFVPMGGQVHPMRSSDSIMWTIKFRNGNIKRFKFPIRTTAEGSANAYSDEKGANLDDECLTLEGELKKPTMLA
>RWX50406.1
MPSYVNPEKCDGCKGGDKTACMYICPNDLMVLNTEEMKAYNQEPDACWECYSCVKICPQGAIAVRGYDDFVPMGGQVHPMRSSDSIMWTIKFRNGNIKRFKFPIRTTAEGSANEYADTKGTNLDDECLALESELKKPTMLA
>RWX51737.1
MPSYVNPEKCDGCKGGDKTACMYICPNDLMVLNTEEMKAYNQEPDACWECYSCVKICPQGAIAVRGYDDFVPMGGQVHPMRSSDSIMWTIKFRNGNIKRFKFPIRTTAEGSAN
>RXF75764.1
MPPRILTEKCNGCEGLPESRCEEACPGNLMVVDAATGKARCRCTRDCWDCMSCTKACPRAAIETRIPYQLGYHKASLRPIMGKDHITWKCVDIHGVETTYKYRNRLAVDPAIRTDKDA
>RXF76159.1
MPTYVDPSKCDGCKGGEKTACMYICPNDLMILDPEAMKAYNQEPEACWECYSCVKICPQGAITARPYADFAPMGGTCIPMRSADSIMWTVKFRNGNVKRFKFPIRTTPEGSIKPFDGKPEAGDLENELLFTETALIAPKVALGEKAAISDSDLSQCWYETGCEGGNR
>RYD03793.1
MPSFVIAEKCDGCKGQDKTACMYICPNDLMVLDREIMKATNRDVSQCWECYCCVKICPQQAIDVRGYADFVPMGASCVPLRSSDSIMWTVKFRNGMLKRFKFPIRTTAEGEAVPDGGYTVDQDDLNNQLLFTEPYSVGTAELPALKK
>RYD06944.1
MPPVINVEKCIGCGKCEICPGDLMEVNESTKKLLSYKQGLLGLHGLYQGLPHRSNRDKNTYQLGYYPAKLIPKMGNKQIEWTLIDINGKVERFIVKTHNK
>RZB29617.1
MPSFVIAEKCDGCKGGDKTACMYICPNDLMVLDPNAMKAYNQEPNQCWECFSCVKICPTQAIEVRGYSDFVPLGSSVMPMLGTEDVMWTCKFRNGLIKRFKFPIRTTPEGAANAYPDLKGKDLDSEVLSTEEADGYTLKTPQTV
>RZB32366.1
MPSFVIAEKCDGCKGGDKTACMYICPNDLMVLEPNEMKAYNQEPDQCWECFSCVKICPTQAIEVRGYADFVPLGSSVIPMLGTEDIMWTCKFRNGVIKRFKFPIRTTPEGAANAYLDLVGKDLDSEVLSTEEADGYQLPTPETV
>RZD14981.1
MPSFVIAEKCDGCKGRDKTACQYICPNDLMVLNKDIMKAYNQEPDQCWECYSCVKICPQSAIEVRAYQDFAPMGSSVIPMRASDSIMWTVKFRNGKIKRFKFPIRTTPEGGIDPYHGIPEENKGDLKSELLCDEHGKTLAVPQK
>RZD16460.1
MPSFVIAEKCDGCKGRDKTACQYICPNDLMVLNKDIMKAYNQEAEQCWECYNCVKICPQSAIEIRAYQDFAPMGSSVIPLRGSDSIMWTIKYRNGNLKRFKFPIRTTPEGGIDPYQGISDTNAGDINSDLLCDETGKTLSVPGK
>RZD18818.1
MPSFVIAEKCDGCKGRDKTACQYICPNDLMVLNKDIMKAYNQEPEQCWECYNCVKICPQSAVEIRAYQDFAPMGSSVIPLRASDSIMWTVKYRNGSLKRFKFPIRTTPEGGIDPYQGISDVNPDDLNSNLLCDEAGKTLSVPKK
>RZO23402.1
MPTFVYMTKCDGCGHCVDICPSDIMHIDKTYRRAMNIEPNMCWECYSCVKACPQNAIDNRGYADFAPMGHSVRVLREEEKGTISWKVKFRNGEVKDFVSPITTQPWGEKIPKLAELAEPTQEEVDSQLLWSEPDALNIERGLPEIDKSKFKQGVYY
>RZO40730.1
MPSFVITEKCDGCQGQDKTACMYICPHDLMTLNKDTKKAVNQEPVQCWECYSCVKICPQQAIEIRCYADFAPLGGSVIPLPGSDSIMWTVKFRNGTIKRFKFPTRTVNPGEVDIFAGEGAAVA
>RZO49868.1
MSTFVYMTRCDGCGHCVDICPSDIMHIDETIRRAKNIEPNFCWECYSCVKACPNHAIDVRGYADFAPMGHSVRVRREEEKGTISWKIKFRNGTIKDFVSPITTKPWGKFIPKLAEAEKPDQGEIRSQILYNEPEGLNTKKELPTVSKASFKKGVYY
>RZO51365.1
MSTFVYMTRCDGCGHCVDICPSDIMHIDETIRRAKNIEPNFCWECYSCVKACPNHAIDVRGYADFAPMGHSVRVRREEEKGTISWRIKFRNGTEKNFVSPITTKPWGKFIPKLAEADTPNQGEINSQILYNEPHGLNTNQDLPTVDKSKFKKGVYY
>RZO63328.1
MSTFVYMTRCDGCGHCVDICPSDIMHIDENIRRAKNIEPNFCWECYSCVKACPNHAIDVRGYADFAPMGHSVRVRREEEKGTISWKIKFRNGTTKDFVSPITTKPWGKFIPKLAEADKPNQGEINSQRLYTEPEGLNIDGELPSVPKDSFKKGVYY
>RZV38622.1
MPSFVITEKCDGCKGRDKTACQYICPNDLMVLNKDIMKAYNQEPDQCWECYSCVKICPQSAIEVRSYQDFAPLGASVIPMRGSDSIMWTVKFRNGKIKRFKFPIRTTPEGGIDPYHGIAEVNQGSLKDERLCDELGVELTAPKK
>RZV57404.1
MSIFIDETICNGCKGLPEARCERICPGDLCYRKENTKAAIRDQSACWTCASCVKECPVQAIELRLPFQICSNGSSLKARLKRDKTIWTVWDAEGHQEEFIIRTRWLKGD
>RZW26281.1
MPSYVDPEKCDGCKGGDKTACMYICPNDLMVLNTETMLAYNQEPDACWECYSCVKICPQGAVFVRGYDDFVPMGGQVHPMRSSDSIMWTVKFRNGNMKRFKFPIRTTAEGAANAYQGEKGANLDDECLILESDLPTP
>SBW04529.1
MPTFVDPSKCDGCKGGEKTACMYICPNDLMILDSEEMKAYNQEPDACWECYSCVKICPQGAITARPYADFAPMGGTCIPMRSADSIMWTVKFRNGNVKRFKFPIRTTPEGSIKPFEGHPEGANIEDELLFTETALAVPKTALGKKFDVKDANKTFTCMEHGR
>SBW09175.1
MPPKIDTHKCNGCNGREETHCEEICPGDLMALNPATGKAYLRAARDCWDCMSCIKACPAGALEIKMPYQLGYFKATLRPIMGSNFIIWKCRDINGQEQTYRYVNRLDKA
>SCH25626.1
MSIRIREERCVGCGKCQEVCPGTLIQIIDRKAVMKYPKNCWGCVSCVKECKAGAIEFYLGADIGGMGGTMNVTQKGDLLNWNITRSDGSELVISVDRRNSNKY
>SCH30643.1
MSIQIRKDRCVGCGKCQEVCPGTLIQIIDKKAVMKYPKNCWGCVSCVKECKAGAIEFYLGADIGGMGGTMNVTQKGDLLNWNITRADGSELVISVDRRNSNKY
>SCH41286.1
MSIRIDQKKCVGCRKCSEVCPGTLIVMENKKAVMKYPKNCWGCVSCVKECKAGAIDFFLGADIGGNGSIMNVKSEGDILHWIITKTDGSTSVIDVDRRNSNKY
>SCH84610.1
MSIRIDQKKCVGCRKCSEVCPGTLIVMEDKKAVMKYPKNCWGCVSCVKECKAGAIDFFLGADIGGNGSIMNVKSEGDILHWIITKTDGSTSVIDVDRRNSNKY
>SCH87112.1
MSIMIDKSKCIGCGKCCMVCPGSLIKKDGDNKAFIKYPKDCWGCTSCIKECPMHAISFYLGADIGGMGSKVHTEENGDILKWVIEKYDGTVSEIDIDRKESNKY
>SCH87353.1
MSIQIDQKKCVGCRKCSEVCPGTLIVMEDKKAVMKYPKNCWGCVSCVKECKAGAIDFFLGADIGGNGSIMNVKSEGDILHWIITKTDGSTSVIDVDRRNSNKY
>SCH96077.1
MSIRIDQKKCVGCRKCSEVCPGTLIVMEDKKAVMKYPKNCWGCVSCVKECKAGAIDFFLGADIGGNGSIMNVKSEGDILHWIITKTDGSTSVIDVDRRNSNKY
>SCI10129.1
MSVRILQNKCVGCGKCLSVCPGNLLKKGEDGKVHIRNIRDCWGCTACLKECHTGAILYFLGADMGGMGSMLSVKEKGDVRIWRVDSPNGETKTIEINMKDSNKY
>SCI13112.1
MSIAINQSKCVGCGRCSQVCPGTLIGMGSDGKACMLYPKDCWGCCSCIKECKVDAIALYLGADMGGMGSKMSVASREQYLDWKIEKRDGSVETIVIDRKQSNQY
>SCI69073.1
MSIRINKNKCVGCKRCLDVCPGSLIKTDETGKAYIKYPKDCWGCTSCLKECKTGAIAFFLGADIGGMGSEMTVNESKDTILWKIKKYTGEEQTIEINKKDSNKY
>SCJ03069.1
MSIMIDKSKCIGCGKCCMVCPGSLIKKDGDNKAFIKYPKDCWGCTSCIKECPMHAISFYLGADIGGMGSKVHTEENGDILKWVIEKYDGTVSEIDIDRKESNKY
>SCJ05770.1
MSIAINKQKCVGCGRCQNVCPGSLIKIDESGKAYIKYPKDCWGCTSCIKECPVHAINFYLGADIGGMGSMVHTEKSGDILSWIIEKPQGDTIKIDINQRESNKY
>SCJ20101.1
MSIAINKQKCVGCGRCQNVCPGSLIKIDESGKAYIKYPKDCWGCTSCIKECPVHAINFYLGADIGGMGSMVHTEKSGDILSWIIEKPQGDTIKIDINQRESNKY
>SCJ20402.1
MSIVIDKSKCIGCKRCRNVCPGSLIKTDENGKAYIKYPKDCWGCTSCIKECPAYAISFFLGSDIGGMGSKVHTEKNGDILSWLIEKPHGEVIKIDINQKESNKY
>SCJ48993.1
MSVRILQNKCVGCGKCLSVCPGNLLKKGEDGKVHIRNIRDCWGCTACLKECHTGAILYFLGADMGGMGSMLSVKEKGDVRIWRVDSPNGETKTIEINMKDSNKY
>SCJ75427.1
MSVRILQNKCVGCGRCLSVCPGNLLKKGEDGKVHIRNIRDCWGCTACLKECHTGAILYFLGADMGGMGSMLSVKEKGDVRVWRVDSPDGQTKTIEINMKDSNKY
>SCM70839.1
MPPKIDVHKCNGCKGREETHCEEACPGNLMALDQGTGKAFLRNPRDCWDCMSCIKACPSGALEIKMPYQLGYFKASLKPIMGSNFIIWKCRDIYGQEQTYRYVNRLDKA
>SCM72186.1
MPTYVDPSKCDGCKGGEKTACMYICPNDLMILDAEEMKAYNQEPDACWECYSCVKICPQGAITARPYADFAPMGGTCIPMRSADSIMWTVQFRNGNVKRFKFPIRTTPEGSIKPFEGHPEGANIEDELLFTETALVAPKEALGKKFEMLEADKALTCMEIGR
>SCM81375.1
MSIRIDSHKCSGCGKCREVCPGSLLRTTDSGRTDIREPKDCWGCTSCLKECSCNAITYYLGADMGGRGSLLHTRQEGNLLHWIVTEPNGREKTITVDKKQANAY
>SEH74444.1
MPTFVYMTRCDGCGHCVDICPSDIMHIDKKYRRALNIEPNMCWECYSCVKACPHQAIDVRGYADFAPLGHSVRVIRDEEKGTIAWKIKFRDGREKNFLSPITTKPWGSAIPDFRNEAEPSDEMRRSELLSFEPESIRLDDGGLHTLESNGLKLKEGVYY
>SFE26597.1
MSIVINKEKCAGCGQCSIVCPGSLIKMGEDKKAYMKYPKDCWGCSSCIKECKFEAIALYLGADMGGMGSKMSVISKGDFLNWNIDKTDGSRETIVINKKESNKY
>SMM98739.1
MPTFVYMTRCDGCGHCVDICPSDIMHIDKKYRRAYNIEPNMCWECYSCVKACPHQAIDVRGYADFAPLGHSVRVLRDEEKGTIAWRVKFRDGRVKNFLSPITTKPWGSAIPDFRDEAEPSAEMRNSELLSFEPKYIRMDDGGLHTLESNGLTLKEGVYY
>SMN02131.1
MPTYVRTDKCDGCKGQDKTACMYICPHDLMMLDKDGSVTGHAMKAYNQEPEQCWECYSCVKICPQQAIECRHYADVVPLGAQVQPLRGTDSIMWTIKFRKGTVKRFKFPIRTTPEGSADPYGGKPDAERSDLGNPAKLFTDAIHHCDMSQFLAN
>SMN02509.1
MPTFVYMTRCDGCGHCVDICPSDIMHIDKKYRRAYNIEPNMCWECYSCVKACPHQAIDVRGYADFAPLGHSVRVLRDEEKGTIAWRVKFRDGRVKNFLSPITTKPWGSAIPDFRDEAEPSAEMRNSELLSFEPKYIRMDDGGLHTLESNGLTLKEGVYY
>SMN11946.1
MPTFVYMTRCDGCGHCVDICPSDIMHIDKKYRRAYNIEPNMCWECYSCVKACPHQAIDVRGYADFAPLGHSVRVLRDEKKGTIAWRVKFRDGRVKNFLSPITTKPWGSAIPDFRDEAEPSAEMRNSELLSFEPKYIRMDDGGLHTLESNGLTLKEGVYY
>SMN14608.1
MPTFVYMTRCDGCGHCVDICPSDIMHIDEKYRRAYNIEPNMCWECYSCVKACPHQAIDVRGYADFAPLGHSVRTIRDEEKGTIAWRVKFRDGRVKNFLSPITTQPWGTKIQDFRELDEPTAEMRNSELLAFEPKYIRMDDGGLHTLETNKLSLKAGGEYHESL
>SMN15454.1
MPTFVYMTRCDGCGHCVDICPSDIMHIDKKYRRALNIEPNMCWECYSCVKACPHQAIDVRGYADFAPLGHSVRVIRDEEKGTIAWKIKFRDGREKNFLSPITTKPWGSAIPDFRNEAEPSAEMRNSELLAFEPESIRLDDGGLHTLKSNGLKLKEGVYY
>SPD75081.1
MPSFVIAEKCDGCKGQDKTACMYICPNDLMVLDKEKMKAYNRDPMMCWECQCCVKICPQQAMDVRGYADFIPLGASVVPMRGSQDIMWTVKFRDGSLKRFKFPIRTTEEGTANPTGGYKTHDDINSPALATEPDSLGCALPTK
>TAA76001.1
MPSFVNPEKCDGCKGGDKTACMYICPNDLMVLNVEAMKAYNQEPDACWECYSCVKICPQGAIAVRGYDDFVPMGGQVHPMRSSDSIMWTIKFRNGNIKRFKFPIRTTAEGSANAYAEAKGTNLDDECLTLETALKAPTMLAKK
>TAK06851.1
MPVWVDPEKCNGCHGASQPPCLRMCPGDLIVKDHTANKAYLKYPEDCWDCLPCVKVCPEEAIEFHLSYQFGGKGAKLIPHIHKSHDQISWELIDTQGNSETFTIRTKLMPVALDEKVEGGTQTLDFSI
>TAK41230.1
MPTYVRTEKCDGCKGQDKTACMYICPHDLMLLDKDGSLTGHPMKAFNQEPEQCWECYSCVKICPQNAIEVRHYADVVPMGAQVQPLRGSDSIMWTIRFRNGTLKRFKFPIRTTAEGSANPYGGKPEANLAEIDDPTVLFTKDLHKGDTSQFLHSK
>TAK46038.1
MPTYVRTEKCDGCKGQDKTACMYICPHDLMLLDKDGSLTGHAMKAFNQEPEQCWECYSCVKICPQNAIEVRHYADVVPMGAQVQPLRGSDSIMWTIRFRNGTLKRFKFPIRTTAEGSADPYGGKPDANLADIDDPLVLFTKDLHKGDASQFVHSK
>TAK66438.1
MPTFVRTEKCDGCKGQDKTACMYICPHDLMHLDRDGSVTGHAMKAYNVEPEQCWECYSCVKICPQNAIECRHYADIVPLGASVQPLRGTDSIMWTIKFRNGTLKRFKFPIRTTAEGTADPYGGKPKANMADIENGEVLFTKGLHAGDRSQFVKA
>TAK85429.1
MPTYVRTDKCDGCKGQDKTACMYICPHDLMLLDKDGSRTGHAMKAFNQEPEQCWECYSCVKICPQNAIEVRHYADVVPLGASVQPLRGSDSIMWTIRFRNGNVKRFKFPIRTTAEGSIDPYRGKPPADRAEIERHDLLFTRGTHKVDPSQFIA
>TAK86167.1
MPTYTDMTRCDGCGDCVDICPSDIMHIDPVYRRSYNVEPNFCWECYSCVKACQQHAIDVRGYADFAPLGHKVRVLREPEKGSISWKIRYRDGRIKEFTFPIRTTPWGSIKAAQDHPQPDLSALGSPLLSHEPEALHIDALPTVRKV
>TAL25172.1
MPSFVITEKCDGCKAQDKTACQYICPNDLMALNRDLMKAYNQEPEQCWECYNCVKICPQQAIEVRGYADFVPLGGNVIPMRGSDSIMWTIKFRNGKLKRFKFPIRTTPEGSVDPYKGKPEANIANIKKPGFFTHQGAGKTMPLPKK
>TAL67381.1
MPSFVLVEKCDGCKALDKTACQYICPNDLMVLNKDLMKAYNSEPEMCWECYNCVKICPTQAIEVRGYADFVPLGAQVTPMRSSDSILWTVKFRNGTLKRFKFPIRTTAEGSAVPDGGFATGTDDLSSPVLFTEPASLRGPEVFKLS
>TAM47518.1
MPTFVYMTRCDGCGQCVDICPSDIMHIDKSLRRAYNIEPNMCWECYSCVKACPHHAIDVRGYADFAPLGHSVRVHRDEEKGVIAWHIKFRNGKKDLQLLAPITTKPWGTAIPKLADAAAPGKDMIDSQLLFNEPKYVRMDNGGLNTLQSNGLSLKEGVYY
>TAM48273.1
MPSFVNPEKCDGCKALDKTACQYICPNDLMVLNKETMKAYNQEPEMCWECYNCVKICPTQAIDVRGYADFVPMGASVVPMRSTDSIMWTVKFRNGTLKRFKFPIRTTPEGQAKPAGGWENAPNLDGPTLFTEPQSLGLPAVWTKN
>TAN39865.1
MPSFVITEKCDGCKAQDKTACQYICPNDLMTLNRDLMKAYNQEPEQCWECYNCVKICPQQAIEVRAYQDFAPLGGNVIPMRGTDSIMWTIKFRNGSLKRFKFPIRLTAEGSIDPYAGKPEADMSKLKQPGFFTHQGAGKTMPNMK
>TAN42496.1
MPSFVITEKCDGCKAQDKTACQYICPHDLMALNRDIMKAYNQEPEQCWECFNCVKICPQQAIETRGYSDFVPLGSSTVPMRGTDSIMWTIKFRNGILKRFKFPIRTTAEGSIDPYAGKPAPDFANLNKPGFFTGPARAE
>TAN44743.1
MPTFVHTDKCDGCKGGQVTACMYICPNNLMKLDTERMKAFNQEPDQCWECQCCVKACPQQAIEVRAYQDVVPMGGQVIPMRTDTTIMWTIKFRDGEVKRFKFPVRTTPVGSIDPYAGKPMPGDLDSILLFTEAGKTLPVI
>TAN54137.1
MPTYVRTEKCDGCKGQDKTACMYICPHDLMLLDKDGSLTGHPMKAFNQEPEQCWECYSCVKICPQNAIEVRHYADVVPMGAQVQPLRGSDSIMWTIRFRNGTLKRFKFPIRTTAEGSADPYGGKPDADFADIDNPLVLFTKDLHKGDASQFVHSK
>TAN58218.1
MPTFVHTDKCDGCKGGSVTACMYICPNNLMKLDTSRMKAFNQEPDQCWECQCCVKACPQQAIEVRAYQDFVPMGGAVIPMRTDSAIMWTIKFRDGEVKRFKFPVRTTPVGSIDPYAGKSAPGSLDDNLLFTETGKSLPSI
>TDA25531.1
MPSFVNPDKCDGCKALERTACQYICPNDLMVLDKEKMKAYNREPDMCWECYSCVKMCPQGAIDVRGYADFTPLGASCVPMRGTSDIMWTIKYRNGKVLRFKFPIRTTPWGSIKPFEGFPEPTMDMLKTELLSGEPAILGLKELYKPKLKK
>TDA28542.1
MPSFVNPDKCDGCKALERTACQYICPNDLMVLDKEKMKAYNREPDMCWECYSCVKMCPQGAIDVRGYADFTPLGASCVPMRGTSDIMWTIKYRNGKVLRFKFPIRTTPWGSIKPFEGFPEPTMDMLKTELLSGEPAILGLKELYKPKLKK
>TDA63813.1
MGVVIDGERCTGCPRAQDPPCVRACPGDVLQRVEGKVGCRSPGECWDCAACLKACPHGAAALVLPLTLGGGAGVRLMARSRADVTEWSLEWPDGRQETFVTHTRERR
>TDB39324.1
MPSYVDPSKCDGCKGGDKTACMYICPNDLMVLNKEEMRAYNQEPDACWECYSCVKICPQGAIAVRGYNDFVPMGGQVHPMRSSDSIMWTVKFRNGNMKRFKFPVRTTAEGAANAYPALKCTNLDDELLSTEKQLPAPTMLAK
>TDI63921.1
MPTFVYMTSCDGCGHCVDICPSDIMHIDTTYRRAYNIEPNMCWECYACVKACPQNAIDIRGYADFAPLGHSVRVLREEEKGTVSWKIKFRDGREKNFVSPIRTTPWGSIKSPSDYQAPSPDAINGQELAHEPEALHIDKLPALTPDRLKQGLV
>TDJ65002.1
MPTFVYMASCDGCGECVDICPSDIMHIDPTYRRAYNIEPNFCWECYACVKACPQNAIDVRGYADFAPLGHSVRVLREPDKGVISWKIKFRDGREKNFESPIRTTPWGSIKSPSAYEMPGPDAFKTQELAHEPEALNIEKLPALTPISLNQGVV
>TDJ68811.1
MPTFVYMARCDGCGQCVDICPSDIMHIDRTYRRAYNIEPNFCWECYACVKACPQNAIDVRGYADFAPLGHSVRVLREEEKGMISWKIKFRDGREKNFVSPIRTTPWGSIKSPSDYDAPSPDALNGQELAHEPEALKVKTLPTLPVSQKKQV
>TES64549.1
MPSFVMTEKCDGCKGQERTACMYICPNDLMKLDRDRMKAFNQEPEQCWECYSCVKICPQQAIEVRGYQDFNPLGGNVIPMRGSDSIMWTIKFRSGALKRFKFPIRTTAEGSIDPYKGKPEPNYDNLKKPGFFNLLEVKKP
>TET16503.1
MPSYVIMEKCDGCKGQDKTACMHICPNDLIVLNKDTMKAYQRDPMMCWECYSCVKICPQQAMAVRGYADFVPMGASATPLRGTEDIMWTVKFRNETLKRFKFPIRTTPEGSAVPDGGFKTAPEADDLKSPLLFTEPESLWVAELPTIKK
>TET33166.1
MPSFVIPDKCDGCKALDKTACQHICPNDLIVLNKDTMKAYNQDPQMCWECYNCVKICPTQAVEVRGYADFVPMGASVTCMRSSEDILWTVQFRDKNIKPKRFKFPIRKGVEEGKAQPFDHYPTGDDDLKSPTLMCEPAGLNTELGPVKMDKVLTL
>TEU13944.1
MAIIIDEKTCNSCGLCIKLCPGDLLALNPKTKKAFIWDNSDCWNCLVCVKHCPVDAITLKLPKSIAPYDATLTPEMRKDKIVWTLIDADKKREKFEIKRKSVGGA
>TEU20356.1
MPTFVYMTRCDGCGHCVDICPSDIMHIDKKYRRALNIEPNMCWECYSCVKACPHQAIDVRGYADFAPLGHSVRVLRDERKGTIAWRVKFRDGRVKNFLSPITTKPWGSAIPDFRNEAEPTQAERDSELLAFEPESIRLDDGGLHTLESNGLKLKEGVYY
>TFH24259.1
MPSFVINEKCDGCKAQDRTACQYICPNDLMVLDKEKNKAYNRAVDMCWECYSCVKICPTQAIEVRGYADFMPLGGVVQPLRSTDSIMWAVKFRNKKVKRFKFPIRTTPEGTIVPDAGFETGSDDLKSPILRTEPDSL
>TFH44077.1
MPTFVYMTRCDGCGHCVDICPSDIMHIDPTYRRAINIEPNMCWECYSCVKACPQNAIDVRGYADFAPLGHSVRVLREEAKGTISWKIGFRDGREKNFVSPIRTTQWGSIKSPADYERPGQDALKSQELAHEPDALNIKKLPALRPDQLKQGVV
>THB67597.1
MPTFVDPEKCDGCKGGEKTACMYICPNDLMILDPDEMKAFNQEPEACWECYSCIKICPQGAITARPYADFAPMGGTSIPLRGSEDIMWTIKFRNGNVKRFKFPIRTTAEGSIKPFEGKPEPGDLESELLFTETELPAPKEALGQKFDVAEADKTSTAKASAV
>TKJ40785.1
MPSFVINEKCDGCKALDKTACQHICPNDLMVLDKDLMKAYNCEPEMCWECYNCVKICPTQAVEVRGYADFVPLGAAVTPLRGTDSIMWTVKFRNGTLKRFKFPIRTTEEGKAVPDGGFDTGTEDLKSPVLFTEPGSSGMDSIPSLK
>TLD43190.1
MSIFIDENICNGCKGLPEARCERICPGDLCYRKENMKAAIRDQSACWTCACCVKECPVQAIELKLPFQVCSSGASLKARLKRDKTIWTIRDADGHQEEFIIQAKCLKGDT
>TMD06300.1
MPTYVNPDKCDGCKALDKPACAYICPNDLMILDLAQGKAWNQEPDQCWECYACVKTCPQSAIAMRGYSDVMPLGASLTPLRGTDSIMWTVQFRDKRVKRFKFPIRTTGWGTIEPYDGMREPDAAELKDSHLAGEDVWLGVDTLPVPEGIVLEGKSENRDPAGSLAADGRTN
>TMD89428.1
MPTYVNPDKCDGCKALDKPACAYICPNDLMILDLAQGKAWNQEPDQCWECYACVKTCPQSAIAMRGYSDVMPLGASLTPLRGTDSIMWTVQFRDKRVKRFKFPIRTTGWGTXXPRS
>TMH64909.1
MPTYTDMTRCDGCGDCVDICPSDIMHIDPVYRRSYNIEPNFCWECYSCVKACSQNAIDVRGYADFAPLGHKVRVLREPEKGSISWKIRYRDGRRKEFTFPIRTTPWGSIKGPSEYEAPDLSGLTSQLLAHEPTALHIDALPTLKRA
>TMH84507.1
MPTFVYMTRCDGCGHCVDMCPSGIMHIDKTYRRAYNIEPNMCWECYSCVKACPQNAIDVRGYADFAPLGHSVRVLREEAKGTVSWRLKFRDGREKNFVSPVRTTPWGSIKGPAEYDAPRPEDFAKQELAHEPE
>TMH94844.1
MPTFVYMTRCDGCGHCVDICPSDIMHIDKTYRRAYNIEPNMCWECYSCVKACPQNAIDVRGYADFAPLGHSVRVLREEAKATVSWRLKFRDGREKNFESPIRTTPWGSIKGPAEYAAPRPEDFARQELAHEPEALKTDKGLPALRPEQLKRGVA
>TMI03801.1
MPTFVYMTRCDGCGHCVDICPSDIMHIDKTYRRAYNIEPNMCWECYSCVKACPQDAIDVRGYADFAPLGHSVRVLREEAKATISWRLKFRDGREKNFVSPIRTTPWGSIKGPAEYDAPRPEDFARQELAHEPEALKTDKALPALRLPALRPEQLKRGVA
>TMI10192.1
MPTFVYMTRCDGCGHCVDICPSDIMHIDKTYRRAYNIEPNMCWECYSCVKACPQNAIDVRGYADFAPLGHSVRVLREEAKATVSWRLKFRDGREKNFESPIRTTPWGSIKGPAEYAAPRPEDFARQELAHEPEALKTDKALPALRPAQLKRGVA
>TMI37113.1
MPTFVYMTRCDGCGHCVDICPSDIMHIDKTYRRAYNIEPNMCWECYSCVKACPQNAIDVRGYADFAPLGHSVRVLREEAKATISWRLKFRDGREKNFESPIRTTPWGSIKGPAEYAAPRPEDFARQELAHEPEALKTDKALPALRPEQLKRGVV
>TMJ34056.1
MPTYVDMTRCDGCGECVEICPSDIMHIDRTYRRAYNIEPNFCWECYSCVKACPQNAIDVRGYADFAPMGHKVRVRREKEKGSVSWRIKYRDGRVKEFTFPIRTTPWGSIKAPDSYAAPDMKALSSPLLSHEPTALNVAALPMLASAKK
>TMJ83218.1
MPTFVYMTSCDGCGHCVDICPSDIMHIDSIYRRAYNIEPNMCWECYSCVKACPQNAIDCRGYADFAPLGHSVRVLREPEKATISWKIKFRDGREKDFVSPIRTTAWGSIKSPADYALPTPAAMNSQELAHEPEALKIDALPALSRDRLKQGLI
>TMK17242.1
MPTFVYMTSCDGCGHCVDICPSDIMHIDTTYRRAYNIEPNMCWECYSCVKACPQNAIDCRGYADFAPLGHSVRVLREDKKGTISWKIKFRDGREKNFVSPIRTTPWGSIKSPSDYEPPIAEALNSNSSEGCCNGPVHSPKNRDGGFGYPRHRWRHGRVRGHLRVPILGA
>TNC95473.1
MPTFVYMTRCDGCGECVDICPSDIMHIDKKLRRAYNIEPSMCWECYSCVKACPHHAIDVRGYADFAPLGHSVRVIRDENKGTIAWRIKFRNGKKDMELLAPITTKPWGSATPKLADVPAPSKEMRDSQLLFNEPKYIRMDDGGLHTLQSNGLEIKEGVQY
>TND04945.1
MPTFVRTEKCDGCKGQDKTACMYICPHNLMKLDKDGSETGHAMKAFNQEPEQCWECYSCVKICPQGAIECRHYADIVPLGGSVQPLRGSDSIMWTIKFRNGTLKRFKFPIRTTAEGSIDCYGGKPMPKMSELTVDGVFTKSMMGGFRAGNPAELIRK
>TNF53476.1
MPTFVRTDKCDGCKGQDKTACMYICPHDLMKLDRDGSETGHAMKSYNQEPEQCWECYSCVKICPQQAIEARHYADIVPLGGSVQPLRGSDSIMWTIKFRNGTLKRFKFPIRTTPEGSIDPYGGKPTASLGNITAIGFFTGTAEGGVTKGYRSGNPAELIRK
>TRZ70435.1
MPTFVRTEKCDGCKGQDKTACMYICPHDLMMLDKDGSQTGHAMKAWNQEPEQCWECYSCVKICPQGAIEVRHYADIVPLGGSVQPMRGSDSIMWTIKFRNGKVKRFKFPIRTTSEGSIDPFGGKPMPKVADLVTPSMFTGTMMGDYRAGNPAELIRRK
>TRZ92316.1
MPTFVRTEKCDGCKGQDKTACMYICPHNLMKLDKDGSETGHAMKAFNQEPEQCWECYSCVKICPQGAIECRHYADIVPLGGSVQPLRGSDSIMWTIKFRNGTLKRFKFPIRTTAEGSIDPFGGKPMPKMADLTAAGVFTQSVMGGYRPGKPEELIRRG
>TSA06953.1
MPSFVIPEKCDGCKGGEKTACMYICPNDLMVLNTEEMKAYNQEPDGCWECFSCVKICPQGAIEVRSYSDIVPLGGSVVPLRASDSIMWTIKFRNGNLKRFKFPIRTTPEGSIKPFEGKPEPTAADLDNELLFTEIGKTLPTP
>TSA07514.1
MPTYVRTDKCDGCKGQDKTACMYICPHDLMALDKDGSQTGHAMKAWNQEPEQCWECYSCVKICPQNAIEVRHYADIVPLGGSVQPLRGSDSIMWTIKFRNGTLKRFKFPIRTTAEGSIDPFGGKPMPKMADLTAPGVFTQEVMGGYRPGKPEELLRRG
>TSA11060.1
MPTFVRTEKCDGCKGQDKTACMYICPHDLMHLDRDGAVTGHAMKAYNVEPEQCWECYSCVKICPQNAIEVRHYADIVPLGASVQPLRGTDSIMWTIKFRNGTMKRFKFPIRTTPEGSADPYGGKPKANMADIENGEVLFTKGLHAGDRSQFVKA
>TSA21764.1
MPTFVYMTRCDGCGHCVDICPSDIMHIDTVLRRAYNIEPNMCWECFSCVKACPHHAIDVRGYADFAPLGSSVRVHRDEEKGTIAWRIKFRNGQQDMELLAPITTKPWGKHIPKLADVPAPSKEMRNSQLLFNEPKYIRMDDGGLHTLQSNGLKLKIGVYY
>TSA40960.1
MPTFVRTEKCDGCKGQDKTACMYICPHDLMLLDKDGSKTGHAMKAFNQEPEQCWECYSCVKICPQNAIEVRHYADVVPMGASVQPLRGTDSIMWTIKFRNGTMKRFKFPIRTTAEGSANPYGGKPAANMAEIEDHSKLFTHGTHPGDLSQFINS
>TVL97792.1
MSIFIDETICNGCKGLPEARCERICPGDLCYRKENTKAAIRDQSACWTCASCVKECPVQAIELGLPFQICSSGSSLKARLKRDKTIWTVWDAEGHQEEFIIRTRWLKGD
>TVL99210.1
MSIFIDKTICNGCKGLPEARCERICPGNLCYRTENMKAEIRDQSACWTCACCVKECPVQAIELRLPFQICSESASLKARMTKDKTIWTIWNSHGKKEEFVIKVRN
>TVM02954.1
MSISIDETICNGCKGLPEARCERICPGDLCYRKENTKAAIRDQSACWTCACCVKECPVQAIELRLPFQICSNGSSLKARLKPDKTIWTVWDAEGHQEEFIIQAKWLKGD
>TVP79091.1
MPTFVYMTRCDGCGYCVDICPSDIMHIDKTYRRAYNIEPNMCWECFSCVKACPHDAIDVRGYADFAPLGHSVRVKRDEERGTIAWKIKFRDGREKNFLSPITTKPWGKHIPKLAEVPAPSKEMRDSQLLFNEPKYIRLDEGDLYSLKDAGLKLKEGVYY
>TVP83995.1
MPTFVYMTRCDGCGYCVDICPSDIMHIDPTMRRAYNIEPNMCWECYSCVKACPHDAIDVRGYADFAPLGHSVRVKRDEERGTIAWKVKFRDGREKDFLSPITTKPWGKHIPKLSDVSGPGKDMRDSQLLFNEPKYIRMDEGGLHTLDSAGLKLKEGVYY
>TVQ87869.1
MPTFVYMTRCDGCGQCVDICPSDIMHIDSTVRRAYNIEPNMCWECYSCVKACPHNAIDVRGYADFAPLGHSVRVRRDEEKGVIAWRIIFRNGKKDMTLLAPITTKPWGQCIPKLADEPAPTQEMRDSQRLYNEPKYLRFDDGQLHTLQSNGLKMKEGVYY
>TVQ95381.1
MPTFVNPEKCDGCKGGEKTACMYICPNDLMILDAQEMKAFNQEPDACWECYSCVKICPQGAIEARPYADFAPMGGTSIPLRSGDSIMWTIKFRNGNIKRFKFPIRTTAEGSIKPYDGKPEPGDLENELLFTESELKKPGEAVNKQYEFKDAELTQCWFEPTCEPGNR
>TVQ98474.1
MPTFVNPEKCDGCKGGEKTACMYICPNDLMILDAQEMKAFNQEPDACWECYSCVKICPQGAIEARPYADFAPMGGTSIPLRSGDSIMWTIKFRNGNIKRFKFPIRTTAEGSIKPYEGKPEPGDLESELLFTETELVKPGEVLEGKGKTFEPKDPEYTQCWFEPTCEPGNRV
>TVT53168.1
MPTFVYMTRCDGCGQCVDICPSDIMHIDKTLRRAYNIEPNMCWECYSCVKACPHQAIDVRGYADFAPLGHSVRVLRDEEKGTIAWRIKFRNGKKDMELLAPITTKPWGTAIPQLSKEAAPSNEMRASELLFNEPKYIRLDEGGLHTLKSNGLKLKEGVYY
>TVT59878.1
MPTFVRTDKCDGCKGQDKTACMYICPHNLMKLDMDGSLTGHAMKSFNQEPDQCWECYSCIKICPQQAIEARPYADIVPLGASVQPLRGTDSIMWTIKFRNGTMKRFKFPIRTTPEGSIDPYGGKPEADISKIAEAGFFVQCNGFRAGDPSELIKK
>TVT64419.1
MPTFVRTDKCDGCKGQDKTACMYICPHNLMKLDMDGSLTGHAMKSFNQEPDQCWECYSCIKICPQQAIEARPYADIVPLGASVQPLRGTDSIMWTIKFRNGTMKRFKFPIRTTPEGSIDPYGGKPEADISKIAEAGFFVQCNGFRAGDASELIKK
>TXH72486.1
MPTYVRTDKCDGCKGQDKTACMYICPHDLMKLDKDGSETGHAMRAFNQEPEQCWECYSCVKICPQQAIEARHYADVVPLGGMVQPLRGSDSIMWTIKFRNGTLKRFKFPIRTTPEGSIDPFGGKPTASLANITATGFFTGSADGGITKGYRAGNPAELIRK
>TXT22464.1
MPTFVRTDKCDGCKGQDKTACMYICPHDLMKLDRDGSETGHAMRAFNQEPEQCWECYSCVKICPQQAIECRHYADVVPLGGSVQPLRGSDSIMWTIKFRNGVLKRFKFPIRTTPEGSIDPFGGKPMPKLADIEAVGSFTRDTTGGFRAGNPAELIRK
>TXT23215.1
MPTFVRTDKCDGCKGQDKTACMYICPHDLMKLDKDGSETGHAMKAFNQEPEQCWECYSCVKICPQNAIEARHYADIVPLGGSVQPLRGSDSIMWTIKFRNGTLKRFKFPIRTTAEGSIDPYGSKPTPKMADIEKIGLFTKDVMGGFRAGNPAELIRRK
>TYO95962.1
MPTFVMAEKCDGCKGQDKTACMYACPNDIMVLDKDKMKAYNRDPWHCWECLCCAKACPQQAIDLRGYADFVPMGASVTPLRGSDNIMWTVKFRNGMVKRFKFPIRTTEEGTAVPGGDFAEGDGDLNSPALFTEPASLLLDAVPTIKK
>VEJ97788.1
MSIRIDQKKCVGCRKCSEVCPGTLIVMEDKKAVMKYPKNCWGCVSCVKECKAGAIDFFLGADIGGNGSIMNVKSEGDILHWIITKTDGSTSVIDVDRRNSNKY
>VEN72823.1
MPSFVIAEKCDGCKGGDKTACMYICPNDLMVLDTNAMKAYNQEPDQCWECFSCVKICPTQAIEVRGYSDFVPLGSSIMPMMGTEDVMWTCKFRNGLIKRFKFPIRTTPEGSANAYPDLKGKDLESGLLSTQEADGYELPVPKETA
>VFM95511.1
MPTFVRTEKCDGCKGQDKTACMYICPHDLMKLDKDGTDTGNAMKAYNQEPEQCWECYSCVKICPQNAIECRHYADVVPLGGSVQPLRGTDSIMWTIKFRNGTLKRFKFPIRTTPEGSIDPYKGKPNADMSKIDEPGFFCQENGFRAGDRSELICV
>VFM96114.1
MPTFAYMTRCDGCGACVDICPSDIMHIDTVTRRAYNLEPNMCWECFSCVKACPHNAIDVRGYADFAPLGHSVRAIRDEEKGVIAWRIKFRNGKKDLNLLAPITTKPWGKHIPRLADAPAPSQEMRNSQLLFNEPKYIRLDDGGLHTLESNGLKMKEGVYY
>VFM96734.1
MPTFVRTEKCDGCKGQDKTACMYICPHDLMKLDKDGTDTGNAMKAYNQEPEQCWECYSCVKICPQNAIECRHYADVVPLGGSVQPLRGTDSIMWTIKFRNGTLKRFKFPIRTTPEGSIDPYKGKPNADMSKIDEPGFFCQENGFRAGDRSELICV
>VFM97428.1
MPTFAYMTRCDGCGACVDICPSDIMHIDTVTRRAYNLEPNMCWECFSCVKACPHNAIDVRGYADFAPLGHSVRAIRDEEKGVIAWRIKFRNGKKDLNLLAPITTKPWGKHIPRLADAPAPSHEMRNSQLLFNEPKYIRLDDGGLHTLESNGLKMKEGVYY
>VFM98943.1
MPTFVRTEKCDGCKGQDKTACMYICPHDLMKLDKDGTDTGNAMKAYNQEPEQCWECYSCVKICPQNAIECRHYADVVPLGGSVQPLRGTDSIMWTIKFRNGTLKRFKFPIRTTPEGSIDPYKGKPNADMSKIDEPGFFCQENGFRAGDRSELICV
>VFM99789.1
MPTFAYMTRCDGCGACVDICPSDIMHIDTVTRRAYNLEPNMCWECFSCVKACPHNAIDVRGYADFAPLGHSVRAIRDEEKGVIAWRIKFRNGKKDLNLLAPITTKPWGKHIPRLADAPAPSQEMRNSQLLFNEPKYIRLDDGGLHTLESNGLKMKEGVYY
>VVH62350.1
MPTFVYMTRCDGCGHCVDICPSDIMHIDKKYRRALNIEPNMCWECYSCVKACPHQAIDVRGYADFAPLGHSVRVIRDEEKGTIAWKIKFRDGREKNFLSPITTKPWGSTIPDFRNEAEPSAEMRNSELLAFEPESIRLDDGGLHTLKSNGLELKEGVYY
>WP_002579887.1
MSISINKEKCIGCRKCINVCPGSLLKADENNKAYIKYPKDCWGCSSCIKECNEEAISLYLGADIGGRGSRLSVKYEGDIIHWNIEDPQGTINSIDVNSKDSNKY
>WP_003427991.1
MSISINKEKCIGCRKCINVCPGSLLKADENNKAYIKYPKDCWGCSSCIKECNEEAISLYLGADIGGRGSRLSVKYEGDIIHWNIEDPQGKIKTIDVNSKDSNKY
>WP_003445840.1
MSIKIDSNKCVSCGRCLDVCPGSLIYKDEMNKAYIKYEKDCWGCTACLKECKVAAIKYYLGADIGGNGACLYVNENKDVLNWHIIDKKGKKSIITTSRKESNKY
>WP_003539984.1
MPSFVIAEKCDGCKGQDKTACMYICPNDLMVLDKERMKAYNRDTSQCWECYCCVKICPQQAIDVRGYADFVPMGASCVPLRSSDSIMWTVKFRNGQLKRFKFPIRTTPEGSADPTGGYTVDQEDLNNELLFTEPYSIGTPELPAFKK
>WP_003540106.1
MPPVVDKEKCIGCGNCEEICPGDLMEIDEATNTAFCRSKRDCWDCMACVKDCPTGAIETRIPYQLGYYPAKLIPKKKEKEIEWTCIDINGNVEKFIVRTRNK
>WP_003551102.1
MSIKIDKEKCNGCGLCADICPGNLIKMVGKGKNRKAEMAYPDECWGCMSCVKICPKHAIEFYLGDDIGGKGTVLIAETNHKEIDWTACKEGCILEKIITSRKDANKY
>WP_003677937.1
MSIKIDRDLCIGCGRCVDICPGNLIQMVGEGENRKAEMMYPDECWGCISCIKVCPVQAIKFYLGADIGGNGGALIAKPERTVIHWSIYDQEKVTQEIDIDRRNANKY
>WP_004071465.1
MPSFVIAEKCDGCKGGDKTACMYICPNDLMVLDATAMKAYNQEPDQCWECYSCVKICPSQAIEVRGYSDFVPMGASVQPMMGTEDIMWTCKFRNGVVKRFKFPIRTTPEGEANAYEGLKGKDLYSGLLSTQEADGMELKAPTELA
>WP_004604361.1
MSIRINSASCVGCGKCAEVCPGNLIRISDRKAEIKREKDCWGCTSCLKECKTGAILFFLGADIGGRGSVLSVKEEGENRIWTVTAGDGTKKTITVNTKESNRY
>WP_004851736.1
MSIVINKELCKNCGKCANVCPGSLIKRDEDGQIFMKYPKDCWGCSSCIKECAFDAISLYLGADIGGMGSQMSVENKGDLLLWNIRKMDGTTDQIVIDKKEANKY
>WP_005024738.1
MPAMIDTKTCTGCGRCDRSCPLDVIYYNKDEKKAEIRYPEECWMCGSCRQECPSGAITLRFPLNTLYNASSNPYM
>WP_005351654.1
MSVRILQNKCVGCGKCLSVCPGNLLKKGEDGKVHIRNIRDCWGCTACLKECHTGAILYFLGADMGGMGSMLSVKEKGDVRIWRVDSPNGETKTIEINMKDSNKY
>WP_005425520.1
MSIRIREERCVGCGKCQEVCPGTLIQIIGRKAVMKYPKNCWGCVSCVKECKAGAIEFYLGADIGGMGGTMNVTQKGDLLNWNITRSDGSELVISVDRRNSNKY
>WP_005985212.1
MPPRIDPKKCNGCDGREESFCEEACPGNLMYVGEDGKSHCRELRDCWDCMSCTKACPRNAIETRVPYQLGYHVAKLTPIMGKNSITWKCVDIHGNEETFKYRNRMDK
>WP_005988240.1
MPTYVDPSKCDGCKGGEKTACMYICPNDLMILDPEEMRAFNQEPEACWECYSCVKICPQGAISARPYADFAPMGGTSIPMRSAEDIMWTVKFRNGEVKRFKFPIRTTPEGSIKPFEGKPEPGDINNELLFTEKELTKPETALGKKIEIGEADKQIQW
>WP_005994630.1
MPTFVDPSKCDGCKGGEKTACMYICPNDLMILDPQEMRAFNQEPSACWECYSCVKICPQGAISARPYADFAPMGGTSIPMRSADSIMWTVKFRNGNIKRFKFPIRTTPEGSIKPYEGKPEGADLDSELLFTETALAAPKEALGKKFDVTGMDTVQCWLDGFCQ
>WP_006007810.1
MPPRIDPNKCNGCGGKPETACEMVCPGDLMMLDPETGKARCRATGECWDCMSCIKVCPTGALQTRMPYQLGYYKASLRPIMGKDCITWKCRDIDGNEYTYKYVNRIRH
>WP_006008678.1
MPTFVDPSKCDGCKGGEKTACMYICPNDLMILDPQEMKAYNQEPDACWECYSCVKICPQGAITARPYADFAPMGGTCIPMRSADSIMWTVQFRNGSVKRFKFPIRTTPEGSIKPFEGKPEGANLDDELLFTEEKLATPIEVLGKKFEVTEADKVFTAMEQGR
>WP_006420562.1
MPSFVIAEKCDGCKGQDKTACMYICPNDLMLLDKDKMKAFNRDPSMCWECQCCVKICPQQAMDVRGYADFIPLGASCTPLRGSEDIMWTVKFRDGSLKRFKFPIRTTEEGSADPLGGFETQDDLSSQNLATEPASLGVDVPTI
>WP_006520414.1
MPTFVMAEKCDGCKGQDKTACMYACPNDLMVLDKEKMKAFNRDPWHCWECLCCAKACPQQAMDLRGYADFVPMGASVTPLRGSDNIMWTVKFRDGMVKRFKFPIRTTEEGTAVPGGDFAEGAGDLNSPALFTEPASLLMDEVPTIKK
>WP_006522791.1
MPPVIDKEKCIGCGACEEICPGDLMEIDEHENKAFCRANRDCWDCMACVKECPNGAIETRIPYQLGYYPAKLIPKKREKEIEWTIIDINANVEKLIVETRNK
>WP_006746312.1
MPTFVYMTRCDGCGHCVDICPSDIMHIDKTYRRAYNIEPNMCWECFSCVKACPHHAIDVRGYADFAPLGHSVRVDRDEERGTIAWRIKFRDGREKNFLSPITTKPWGKHIPKLSDVPGPDKSARDSQLLFNEPKYIRMDDGDLYSLETAGLKLKEGVYY
>WP_006805883.1
MSIVIDPYVCIGCTKCTLVCPGTLIEMQKVDDMKIEKAVMQYPKDCWGCVSCVKECPVQAISFFLGADIGGNGSTMTTKEEGDVLKWIIEKRDGTVEEIDINRKDANKY
>WP_006856327.1
MSIAINKSKCVKCRRCIEVCPGNLIKADADGKAYIKEPRDCWGCTSCVKECRAEAIDFFLGADIGGRGSTLTTREDGDYRLWTVTAPDGDKTVVRINKKDANKY
>WP_006967047.1
MPTFVITEKCDGCKGGDKTACMYICPNDLMVLDPNEMKAYNQEPDQCWECYSCVKICPSQAIEVRGYNDFVPMGASVVPMLGTEDVMWTCKFRNGVVKRFKFPIRTTPEGEANSYDDLKGKDLNSGLLSTEEADGRNFPTPTELA
>WP_007040209.1
MPTFVYMTRCDGCGQCVDICPSDIMHIDTTVRRAYNIEPNMCWECYSCVKACPHNAIDVRGYADFAPLGHSVRVRRDEEKGVIAWRIIFRNGEKDMNLLAPITTKPWGTGIPKLADVPAPSTDMRDSQLLFNEPKYIRLDDGGLHTLESNGLKMKAGVYY
>WP_007040793.1
MPTFVRTDTCDGCKGRDMIACMYICPHDLMKLDQDGSETGHAMRAFNQEPEHCWECYACVKLCPQHAIECRHSADVVPIGASVQPLRGSDSISWTITFRKGNMKRFEFPIRTTPEGSIDPYGSKPEADLAKIGEPGFFTLGGVQKPGNPDELIRK
>WP_007064738.1
MSIKIDKDKCIKCGKCIKVCPGSLIYADENKKAFIKYEDECWGCTACLKECGVSAIKYFLGEDIGGRGGSMTVNKGKDFWQWNITDGNGKVHWVKINTKESNKY
>WP_007195422.1
MPTFVYMTRCDGCGQCVDICPSDIMHIDPVVRRAYNIEPNMCWECYSCVKACPHNAIDVRGYADFAPLGHSVRVQRDEEKGVIAWRIIFRNGEKDMNLLAPITTKPWGKHIPQLSDAPAPSQEMRDGELLYNEPKYLRFDDGGLHTLEAAGLQLKVGVYE
>WP_007221064.1
MSIFIDENICNGCKGLPEARCERICPGDLCYRKENMKAAIRDQSACWTCACCVKECPVQAIELKLPFQVCSSGASLKARLKRDKTIWTIRDADGHQEEFIIQAKCLKGDT
>WP_007292268.1
MPSYVETEKCDGCKGGDKTACMYICPNDLMVLNKDEMKAYNQEPDACWECYSCVKICPQGAIAVRGYNDFVPMGGVVHPMRSSDSIMWTVKFRNGNMKRFKFPIRTTAEGAANAYLDVKGDNLDDEKLVLEQDLPQPKK
>WP_007524483.1
MPPRILTEKCNGCEGLPESRCEEACPGNLMVVDAATGKARCRCTRDCWDCMSCTKACPRAAIETRIPYQLGYHKASLRPIMGKEHITWKCVDIHGVETTYKYRNRLAVAPATQTDKNA
>WP_007527152.1
MPTYVDPSKCDGCKGGEKTACMYICPNDLMILDPEAMKAYNQEPEACWECYSCVKICPQGAITARPYADFAPMGGTCIPMRSADSIMWTVKFRNGNVKRFKFPIRTTPEGSIKPFDGKPEAGDLENELLFTETALIAPKVALGEKAAISDADMSQCWYETGCEGGNR
>WP_007778985.1
MPPVVYQDKCQGCGKCEEICPGDLMELNEDKKAFCRAKRDCWDCMACVKACRFGALETRIPYQLGYYPARLIPQVREKEIEWTCIDIDGKVDKFLVRTYNK
>WP_007781741.1
MPSFVMQEKCDGCKGQDKTACMYACPNDLMLLDKERMKAVNLDPSQCWECLCCVKACPQQAMDVRGYADFVPLGASCVPLRSSDSIMWTVKFRNGMTKRFKFPIRTTEEGSAVPDGGYEITTDINSIELYTEPASMHMPVWTYKK
>WP_007783809.1
MSIKINQQLCIRCGKCVNACPGNLLDRGDTGQAYVKYPKECWGCTSCLKECSSGAIKYYLGADMGGRGGYLYTKLDKDQLHWFICKPDGKNVCISVDRTQANRY
>WP_007933473.1
MSIKIDRHKCTGCGKCREVCPGSLLAEDPAGKTQIKYPKECWGCTSCVKECNFNAIQYYLGADMGGKGSYLYTKQEGQLLHWIIVAPDGRKQILTIDKRQANAY
>WP_007958359.1
MSIKIDRHKCTGCGKCREVCPGSLLAEDPAGKTQIKYPKECWGCTSCVKECNFNAIQYYLGADMGGKGSFLYTKQEGQLLHWIIVAPDGSKQILTIDKRQANAY
>WP_008391349.1
MSIRINKNKCVGCKRCLDVCPGSLIKTDATGKAYIKYPKDCWGCTSCLKECKTGAIAFFLGADIGGMGSEMTVNESKDTILWKIKKYTGEEQTIEINKKDSNKY
>WP_008411667.1
MPSFVIAEKCDGCKGQDKTACMYICPNDLMVLDKEKMKAYNRDTSQCWECYCCVKICPQQAIDVRGYADFVPMGASCVPLRSSDSIMWTVKFRNGSLKRFKFPIRTTDEGTAQPDGGYTVDQEDLNSPLLFTEPYSIGTAELPGLKK
>WP_008428103.1
MSIAIDKNKCIGCKKCLAVCPGSLIKLRDDGKVYIKYPKDCWGCSSCIKECPTGSISLYLGADMGGRGSKLTVKFKDDIADWKIEETDGTEHSIKINRKDSNQY
>WP_008516085.1
MTVRIDGTVCDGCPHAKEAPCMRVCPGDLLTKDSSGKAAIAMPEDCWDCAACVKECPRDAISLFLPTEAGGRGSTLVARKKTDGVQWTLTDRKGKTTRIFTAGKKVI
>WP_008681944.1
MPPLVNASRCTGCAGKEESFCERACPGDLMAVSPQSGKAFCRAANECWDCMSCIKVCPSGALELRIPYQISYFGARLRPILGRNSITWKCRDINGVESTYSYRNRTN
>WP_008683225.1
MPTFVDPSKCDGCKGGEKTACMYICPNDLMILDPEEMKAYNQEPDACWECYSCVKICPQGAITARPYADFAPMGGTCIPMRSADSIMWTVKFRNGSVKRFKFPIRTTPEGSIKPFEGHPEGANLEDELLFTEQVLAAPKEALGKKFDVSDADKVFTCMEHGR
>WP_008705189.1
MSIRIQKSKCAGCGRCIEACPGNLIKKDKENKAFIRQVRDCWGCTSCIKECRHDAIRFFLGADVGGRGASMVVSEKPDISTWTVEKPDGTKITIQVNKKDANKY
>WP_008869596.1
MPTFVNPEKCDGCKGGEKTACMYICPNDLMILDPEAMLAYNQEPDACWECYSCVKICPQGAIEARPYADFAPMGGTSIPMRSGTDIMWTIQFRNGNIKRFKFPIRTTEEGSIKPYEGKPEAGDLENELLFNETELKKPTNVINQKVEIKNADYTETWKNPAVMK
>WP_009107436.1
MPTFVDPSKCDGCKGGEKTACMYICPNDLMILDPQEMRAFNQEPSACWECYSCVKICPQGAISARPYADFAPMGGTSIPMRSADSIMWTVKFRNGNIKRFKFPIRTTPEGSIKPYEGKPEGANLEDELLFTETSLVAPKEALGKKFDVTGADTTQCWLDGFCK
>WP_009109736.1
MPPIIDPKKCNGCEGREESYCEEACPGDLLYVGADGKSHCHATRDCWDCMSCVKMCPRNAIETRIPYQLGYHKARLLPIMGKNSITWKCTDIHGQTVTYKYKNRLDPKD
>WP_009147388.1
MPTFVYMTRCDGCGQCVDICPSDIMHMDSVVRRAYNIEPNMCWECYSCVKACPHNAIDVRGYADFAPLGHSVRVQRDEEKGVIAWRIIFRNGEKDMTLLAPITTKPWGQAIPQLADESEPSQEMRDSQHLFNEPKYIRLDDGGLHTLESNGLKLKAGVYY
>WP_009167863.1
MSIAIDKQKCIGCKKCLYVCPGSLIKLGDDGKTYIKYPRDCWGCSSCIKECPKSAISLYLGADIGGRGSKLTVKLQENIAHWKVEESNGTEHSININRKDSNQY
>WP_009181265.1
MPTFVDPSKCDGCKGGEKTACMYICPNDLMILDPQEMRAFNQEPSACWECYSCVKICPQGAISARPYADFAPMGGTSIPMRSADSIMWTVKFRNGNIKRFKFPIRTTPEGSIKPYEGKPEGANLEDELLFTETSLATPKEALGKKFDVTGADTTQCWLDGFCK
>WP_009264321.1
MSIRINKNKCVGCKRCLDVCPGSLIKTDETGKAYIKYPKDCWGCTSCLKECKTGAIAFFLGADIGGMGSEMTVNESKDTILWKIKKYTGEEQTIEINKKDSNKY
>WP_009302863.1
MPPLVNASRCTGCAGKEESFCERACPGDLMAVSPQSGKAFCRAANECWDCMSCIKVCPSGALELRIPYQIGYFGARLRPILGRNSITWKCRDINGVESTYSYRNRTN
>WP_009368658.1
MPPKVDTRKCTGCAGSAESCCERACPGDLMAVSPENGKAYCRATNECWDCMSCVKACPYGALETRIPYQLGYYKATLRPIMGKDSITWKCRDIHGRESVYKYVNRLR
>WP_009379621.1
MPPLIDREKCTGCGTCAEICNSSLFVFDRGVDRFPRIKFPEECWHCDSCVLDCPVGAISLRIPLSYGLMHVDASTLTTKEAKS
>WP_009624019.1
MPPVVYQDKCKGCGKCEEICPGDLMELNEDKKAFCRSSRDCWDCMACVKACQWGALETRIPYQLGYYPARLIPKMGDKQIEWTCIDINGKVDQFLVKTYNK
>WP_010074925.1
MSISIDKSLCVGCKQCSEVCPGNLIRIDENNKAFIKYPKDCWGCVSCVKECKVNAIKFYLGADIGGRGSLAYTKEEKDITHWVIEEKYGTVKTIDVNKKSANAY
>WP_010233308.1
MSIKIDSNKCVACGKCIDVCPGTLIYKDENKKAYIKYEKNCWGCTACLKECKVAAIKYYLGADIGGNGAKLHVEEKGEVLNWHIVDKKGKEAIISTNRKESNKY
>WP_010455577.1
MSIKIDTSLCIGCGKCVEACPGNLLTLTGEKNKPGTKAQILIKEDCWGCCSCLKECPKHAISFFLGADMGGRGSVTHYAKERGLVIWTITKTDGSEEKIVIDPKNANKY
>WP_010879165.1
MPSFVNPEKCDGCKALERTACEYICPNDLMTLDKEKMKAYNREPDMCWECYSCVKMCPQGAIDVRGYVDYSPLGGACVPMRGTSDIMWTVKYRNGKVLRFKFAIRTTPWGSIQPFEGFPEPTEEALKSELLAGEPEIIGTSEFPQVKKKA
>WP_010938146.1
MPTYVDPSKCDGCKGGEKTACMYICPNDLMILDPEEMRAYNQEPEACWECYSCVKICPQGAITARPYADFAPMGGTCIPMRSADSIMWTVKFRNGNVKRFKFPIRTTPEGSIKPFEGKPEAGDLESELLFTETALTAPKEALGKKFDVTDAETSQCWYETGCQGGNR
>WP_010963432.1
MSIKIDLNKCVGCQKCINICPGSLIDKNNDGKAYIKYPKDCWGCTACLKECKFKAIKYFLGADIGGNGSYMYVSEKGEELEWHMINEDGKEKIITTSRKESNKY
>WP_011188347.1
MPSYVDPAKCDGCKGGDKTACMYICPNDLMVLDKVSMKAYNQEPDGCWECYSCVKICPQGAIFVRGYDDFVPMGGQVHPMRSADSIMWTVKFRNGALKRFKFPIRTTAEGAANAYVGAAGASLDDERLLLEGELPTPK
>WP_011281984.1
MSTFVYMTRCDGCGHCVDICPSDIMHIDENIRRAVNIEPNFCWECYSCVKACPNHAIDVRGYADFAPMGHSVRVRREEEKGTISWKIKFRNGTTKDFVSPITTKPWGKFIPKLAEGEKPNQGEINSQMLYTEPNGLNIDGKLPVVPKDSFKKGVYY
>WP_011311385.1
MPTYVRTDKCDGCKGQDKTACMYICPHDLMKLDKDGSETGHAMRAFNQEPEQCWECYSCVKICPQQAIEARHYADVVPLGGMVQPLRGSDSIMWTIKFRNGTLKRFKFPIRTTPEGSIDPFGGKPTAKLADLTATGFFTGSADGGITKGYRPGNPAELIRK
>WP_011312795.1
MPTFVYMTRCDGCGYCVDICPSDIMHIDKVTRRAYNIEPNMCWECYSCVKACPMDAIDVRGYAEFAPLGHSVRVRRDEEKGVIAWRIKFRNGEKDMELLAPITTKPWGKHIPQLADVPAPSQAMRDSQLLFNEPKYIRLDEGDLHTLASNGLVMKEGVYY
>WP_011345546.1
MPPRFSKERCNGCPKAKVAPCEAICPLNLLYRDRGEVFIYHEAFCYDCAACVKKCPQKAIYLALHPSVALVNAELFYDKGFKFKVLEEE
>WP_011362603.1
MPSFVIKEKCDGCKGQERTACMYICPNDLMKLDVDRMVAWNQEPDQCWECYNCVKICPQQAIEVRGYADFVPLGGNVIPLRGTDAIMWTIKFRNGILKRYKFPIRTTAEGSIEPYAGKPEPDYANLKKPGFFNMTEYPTI
>WP_011367137.1
MPTYVDPSKCDGCKGGEKTACMYICPNDLMILDPEEMKAYNQEPEACWECYSCVKICPQGAITARPYADFAPMGGTSIPMRSADSIMWTVKFRNGNVKRFKFPIRTTPEGSIKPFEGKPEPGDLENELLFTETELGAPETALGQKFDVAEADKAVEFKASAV
>WP_011697912.1
MPSYVILEKCDGCKGQDKTACMYICPNDLMVLDKEKMKAFNRAPEMCWECYNCVKICPQQAIDVRAYADFVPMGASVVPLRGSEDIMWTVKFRNGMVKRFKFPIRTTPEGKADPLAGFATGTDDIKSPVLCTEPASTWASELPTLKK
>WP_011737512.1
MPTFVYMTRCDGCGHCVDICPSNIMHIDDKYRRAYNIEPNMCWECYSCVKACPHQAIDVRGYADFAPLGHSVRVIRDEEKGTIAWRVKFRDGRVKNFLSPITTQPWGTKIPDFRNEPEPSDDMRNSQLLAFEPKYIRMDDGDIHTLESNGLKFKEGVYY
>WP_011877012.1
MPSFVIAEKCDGCKGQDKTACMYICPNDLMVLDKEKMKAYNRDTSQCWECYCCVKICPQQAIDVRGYADFVPMGASCVPLRSSDSIMWTVKFRNGMLKRFKFPIRTTDEGTAVPDGGYTLDQEDLNSQLLFTEPYSTGTPELPGLKK
>WP_011900708.1
MPTFVYSSLCKGCGKCVDICPADNMQYNPKNRKGYNADPIMCAECMNCVKYCPEHAVDVRPYADFAPLGARVGVIRDTKKNIIYWRIMYRDGTVYEMASPIRTTPWGSAKGALEYPERTDLDSELLAMEDKPEYLGFPELQRPKQAVRIVGSIIKAKQQGGSGR
>WP_011917166.1
MSIRIDRQRCIGCGKCAEICPGNLIVIDEDKKAFVRDPRDCWGCAACVKECKFSAIRYFLGAEIGGNGTTMYVEKENDEIMYWYFEKPSGEKEMIVQNLKDNTTY
>WP_011929497.1
MPTFVYMTRCDGCGHCVDICPSDIMHIDDKYRRAYNIEPNMCWECYSCVKACPHQAIDVRGYADFAPLGHSVRVIRDEEKGTIAWRVKFRDGRVKNFLSPITTQPWGTKIPDLRNEPEPSNDMRNSQLLAFEPKYIRMDDGDIHTLESNGLKFKEGVYY
>WP_012060345.1
MSIAINKNKCIGCKRCLAVCPGSLIKSTEDSKKVYIRYPKDCWGCSSCIKECPTGSISLYLGADMGGRGSKLTVKFKDDIADWKIEETDGTEHSIEINRKDSNQY
>WP_012064585.1
MSIQIDKNKCISCGKCCDICPGNLIDKDDENKAFIRLPEECWGCTACLKECPVEAIKYYLAADIGGKGGYMYSKNHGEYMDWYIVSADHKKYCIKINKKVSNAY
>WP_012102192.1
MSIKIDRESCIGCLKCKNVCPGNLIYADDHGKAYLKYESDCWGCTACVKECANGSIKYYLGADIGGNGSYLYVNKNGDELKWHLINDDNNVGITIMTNRKESNRY
>WP_012174425.1
MPSFVIAEKCDGCKGGDKTACMYICPNDLMVLDANAMKAYNQEPDQCWECFSCVKICPTQAIEVRGYADFVPLGSSIMPMMGTEDVMWTCKFRNGTVKRFKFPIRTTDEGTANAYKDLQGKDLDSGLLSTEEADGRTLPTPKTV
>WP_012185340.1
MPSYVIPAKCTGCGDCVNICPSHIMRFTKSGVLGRKAVNIEPESCWECYNCVKHCPQGAVQIRGYADFTPLGGSVEVYRDEKTNRVYWTIRYRNGSVKHFVFPIRTKPWNSIKPPEEYPEPPRELLRTPYLSFEHDKLGGNKLGVELPTYKVPEVVKAEVR
>WP_012199854.1
MSIKINQEKCVGCLSCILVCPGSLIKEKDGKAYIKYPKDCWGCASCVKECKVCAIDYYLGADIGGNGSKLNVSYEGDILHWNITKGDGSVLVIDVNSKDSNQY
>WP_012301895.1
MPPRVDNVKCDGCRNEREALCELICPGNLMALDTETNKGYCRSPRDCWDCMSCTKICPKGAIETRIPYQLGYYSAKLVPFTGTGKMTWTVVDIDGKVERFTFRTRNK
>WP_012302955.1
MPTFVMTEKCDGCKGQDKTACMYICPNDLMVLDKERMKAYNRAPDECWECLCCVKICPQQAMDMRGYADFVPMGAACVPLRGSQDIMWTVKFRNGTVKRFKFPIRTTDEGTAVPDGGYGAGVDDINDVVHLYTEPASLGVAVPKP
>WP_012302957.1
MPPYVIPDKCDGCQGEQEPLCELVCPGNLMVIQEHTGKAVCRDVGDCWDCMTCTKSCPRQAIQTRIQYQLAFVPGKLVPVVGPHSVTWTLIDCHGHVERFIMRTLAGDEEEEEM
>WP_012475232.1
MPSFVIKEKCDGCKGQERTACMYICPNDLMKLDVDRMLAWNQEPDQCWECYNCVKICPQQAIEVRGYADFVPLGGNVIPLRGTDAIMWTIKFRNGTLKRFKFPIRTTAEGSIELYSGKPEHDYDNLKKPGFFNMTEYPTL
>WP_012506895.1
MPSFVIKEKCDGCKGQERTACMYICPNDLMKLDVDRMLAWNQEPDQCWECYNCVKICPQQAIEVRGYADFVPLGGNVIPLRGTDAIMWTIKFRNGILKRYKFPIRTTSEGSIDLYSGKPEHDYANLKKPGFFNMTEYPTL
>WP_012546160.1
MPSFVIQEKCDGCKAQDKTACQYICPNDLMTLDREKMKAFNQEPDQCWECYNCVKICPQQAIEVRGYADFCPLGASVIPMRGQDAIMWTIKFRNGSIKRFKFPIRLTPEGYWNADNIYAGLPDPDYGKIKGPGYFNYEARKE
>WP_012610702.1
MPSFVIQEKCDGCKGGEKTACMYICPNDLMVLDPNAMKAYNQEPDQCWECFSCVKICPTQAIEVRGYSDFVPLGSSIMPMMGTEDVMWTCKFRNGTVKRFKFPIRTTAEGSANAYLDLQGKDIDSELLSTEEADGMVMAGPTELA
>WP_012612831.1
MPPRILTEKCNGCEGLPESRCEEACPGDLMVVDAATGKARCRCTRDCWDCMSCTKACPRAAIETRIPYQLGYHKASLRPIMGKDHITWKCVDIHGVETTYKYRNRLAVAPAMRTDQDA
>WP_012635172.1
MGIRIDKGKCTGCPGRDEPPCVKYCPGNLIVIAPETKKARIRGQRDCWDCMVCVKSCPFGAIETRLPFQLAGFGASLKPEVAKDKIVWKLKDADGNTEIFEVLTKKV
>WP_012636938.1
MPTFVYMTRCDGCGACVDICPSDIMHIDPTVRRAYNIEPNMCWECYSCVKACPHNAIDVRGYADFAPLGHSVRVIRDEEKGVIAWRIKSRNGEMDLNLLAPITTKPWGQYIPKLADAPAPSKDMRDSQLLFNEPKYIRLDEGGLHTLESNGLRMKAGVYY
>WP_012662816.1
MPSFVIAEKCDGCKGGDKTACMYICPNDLMVLDPNAMKAYNQEPDQCWECYSCVKICPSQAIEVRGYSDFVPMGASVVPMMGTEDIMWTCKFRNGVVKRFKFPIRTTPEGQANAYADLKGKDLNSGLLSTQEADGMVLTTPQELA
>WP_012740116.1
MSIQINKLKCVGCGKCVEACPGNLIKKDTDGKAFIKHVKDCWGCTSCLKECRFEAINFFLGADVGGKGSTLSFRQKGSINTWTVTSPDGTVKTLEVNRQESNKY
>WP_012750111.1
MPTFVDPSKCDGCKGGEKTACMYICPNDLMILDPQEMKAFNQEPSACWECYSCVKICPQGAISARPYADFAPMGGTSIPMRSADSIMWTVKFRNGNIKRFKFPIRTTPEGSIKPFEGKPEPGDLESELLFTETALVAPKEALGKKFDVTGADTVQCWLDGFCK
>WP_012765822.1
MPTFVNPEKCDGCKGGEKTACMYICPNDLMILDPEEMRAYNQEPEGCWECYSCVKICPQGAIEARPYGDFAPMGGTSIPMRSAEDIMWTVKFRNGNVKRFKFPIRTTPEGSIKPYEGKPEPTDLDNELLFTETELATPKEVLGQKFDVAEADKTTAWKDLD
>WP_012819989.1
MSISIDQSKCIGCRRCHDVCPGTLIKINEDKKAFIKYPKDCWGCTSCIKECPVHAIQFFLGEDIGGKGSKVHTEKVNGLIRWIVEFPDGNVKSIDIDPKESNKY
>WP_012940650.1
MPSYVNPDKCDGCKALERTACQYICPNDLMVLDKEKMKAYNQEPDMCWECYSCVKICPQGAIDMRGYVDFVPLGAQCVPMRGTDAIMWTIKFRNGKILRFKFPIRTTPWGSIQPFEGFPEPSLDNLKNELLAGEPQILDLDKLPEVKKKA
>WP_012966681.1
MIKIYREKCISCGKCEKICPSSAIKMNEFPQLAYPDKCWHCAACVKECPAKAITLLLPPHVGDQRYELLVWKDGREMVFQILFEGEVVEEKRIVVRR
>WP_012970334.1
MPTFVYMTRCDGCGQCVDICPSDIMHIDTTIRRAYNIEPNMCWECYSCVKACPHNAIDVRGYADFAPLGHSVRVRRDEEKGVIAWRIIFRNGEKDMNLLAPITTKPWGQCTPKLKEVPAPSNEMRDSQLLFNEPKYIRLDDGGLHTLESNGLKMQAGVCY
>WP_012981480.1
MPTFVYMTRCDGCGYCVDICPSDIMHIDETTRRAYNIEPNMCWECYSCVKACPHHAIDVRGYADFAPLGHSVRVDRDEERGTIAWKIKFRDGREKNFLSPITTKPWGKHIPQLADVPAPDQSMRDSQLLFNEPKYIRMDEGDLHTLEAAGLKLKEGVYY
>WP_013029845.1
MPTFVYMTRCDGCGECVDICPSDIMHIDKKLRRAYNIEPNMCWECYSCVKACPHQAIDVRGYADFAPLGHSVRVIRDEEKGTIAWRIKFRNGKKDMELLAPITTKPWGSATPKLADEPAPSKEMRDSQLLFNEPKYIRMDEGGLHTLESNGLEIKKGVQY
>WP_013121091.1
MPVKVDKNLCNGCGNATEPRCVRVCPGDLLFKDSANRCAVRDPRDCWDCAACIKECPRQALEMYLPVQIGGRGATLKAKSEQGVLSWFLTKPDGTTETFIIKTRTEKSQS
>WP_013163694.1
MPSYVDPSKCDGCKGGDKTACMYICPNDLMVLNKDEMKAYNQEPDACWECYSCVKICPQGAIAVRGYDDFVPMGGVVHPMRSSDSIMWTVKFRNGNMKRFKFPIRTTAEGAANAYTDVKGDNLDDEKLVLEQDLPAPTMLAK
>WP_013257805.1
MPSYVIVEKCDGCKGQDKTACMYICPNDLMLLDKDGSMGYGAMKAFNRDVSMCWECYNCVKICPQQAIDIRGYADFMPLGGSVVPLRGSDSIMWTVKFRDGNVKRFKFPIRTTAEGSADPMGGFPVGDGDIKSANLMTEPASCGADVLPTR
>WP_013278913.1
MTVKIDKELCDECKECIRICPGNLLYQAQSGAIMIRNKKNCWDCGACVKKCPQEAIEMYLPVEIGGRGSSLKASQKENKLIWKLKKFDGSKKQFIIKNKT
>WP_013337184.1
MPSYVIPAKCTGCGDCVNICPSHIMRFTKSGIFGRKAYNAEPESCWECYNCVKHCPQGAVQIRGYMDFTPLGGAVEVYRDEKTNRVYWTIRYRNGTVKYFVFPIRTTPWGSIKPPQEYPEPPREFLRTPYLSCEHEKLGGNKLGVELPRTKVPEVVKAEVRG
>WP_013389250.1
MAIKIDAKRCIGCRLCVEVCPGNLISLDKKFKAEIYDPRECWDCTACMKECPVQAIEMYLFPETGGSGSTLFVKEEKNIMKWQIKENGVVVEEIEVNKKDSNKF
>WP_013403426.1
MSIRIDRQRCIGCGKCAEICPGNLIVIDEDKKAFIRDPRDCWGCAACVKECKFSAIRYFLGADIGGNGTTMYVEKENDEIMYWYFEKPSGEKEMIVQNLKDNTTY
>WP_013430461.1
MSIRIDRQRCIGCGKCAEICPGNLIVIDEDKKAFIRDPRDCWGCAACVKECKFSAIRYFLGAEIGGNGTTMYVEKENDEIMYWYFEKPSGEKEMIVQNLKDNTTY
>WP_013432485.1
MSIRIDRQRCVGCGKCAEICPGNLIIINENKKAFIRDPRDCWGCAACVKECRFQAIKYFLGADIGGKGTIMYVKKENDLLYWFFEKPSGEKEVIIQNPNDNTTY
>WP_013515928.1
MPTFVNPEKCDGCKGGEKTACMYICPNDLMILDADAMKAYNQEPSACWECYSCVKICPQGAIEARPYADFAPMGGTSIPMRSAEDIMWTVKFRNGNVKRFKFPIRTTPEGSIKPFEGKPEPTDLENELLFTETALVAPKAAISEQAAVTEADLKKEWKAEDYANLV
>WP_013655112.1
MSIQINADKCTNCGMCRKVCPGNLLTENDRHQIIMRCPEDCWGCTSCVKACNFQAISYFLGADIGGLGSTLQTKEEGDLLHWIMKHTDESEQVITINKKQANTY
>WP_013683128.1
MPSYVNPDKCDGCKALEKTACQYICPNDLMKLNEELMKAYNQEPDMCWECYSCVKICPQGAIEMRGYVDFVPLGAACTPMRGTDAIMWTVKFRNGKILRFKFPIRTTPWGSIQPFEGLPEPSTDGLKDELLTGEPDILEVSELPTLKK
>WP_013705729.1
MPSFVIAEKCDGCKALDKTACQYICPNDLMVLNAEIKKAYNQEPDQCWECYNCVKICPQQAIEVRHYADIMPLGSSTIPLRGTDSIMWTIKFRDGKTVKRFKFPIRTTAEGSIDCFKGKTLPSDVADLKKPGFFSGPARTE
>WP_013756929.1
MPSWVNPEKCDGCKAQDKTACQYICPNDLMTLNREIMKAYNQEPEYCWECYSCVKICPQQAIEVRGYADFVPLGGNAIPLRGSDNIMWTCKYRNGKVKRFKFPIRTVPEGSIKPYEGFEADPNMADLDKPGFFTHNMRGDTLPTI
>WP_013822175.1
MPSYVIAEKCDGCKGQDKTACMYICPNDLMVLDKERMKAYNRDPQMCWECACCVKICPQQAMDLRGYADFVPMGASTIPLRGSEDIMWTIKFRNGTIKRFKFPIRTTPEGSIVPDAGFETGTDDLKSYVLFTEPGSLGCEVPTLKK
>WP_013823024.1
MPPKVNLQKCDGCRAESEALCVQICPGDLMALDENNGKAYCRSARDCWDCMSCVKACPNGAIETRLPYQLGYYPAKLIPLVGSNKISWTVVDIHGKVERFTFKNRND
>WP_013840869.1
MPPVVYQEKCKGCGKCEEICPGDLLELTEEKKIVCRAPRDCWDCMACVKACQFGALETRIPYQLGYYPARLIPKMRDKEIEWTSIDIHGKVEKFLVKTRNK
>WP_013843327.1
MPSFVIAEKCDGCKGQDKTACMYICPNDLMVLDREKMKATNRDVSQCWECYCCVKICPQQAIDVRGYADFVPMGASCVPLRSSDSIMWTVKFRNGMLKRFKFPIRTTDEGTAEPAGGYTVDQDDLNNQLLFTEPYSVGTAELPGLKK
>WP_013906916.1
MPSYVNPEKCDGCKGGEKTACMYICPNDLMILDTEAMKAYNQEPDQCWECYSCVKICPQGAIMVRHYADFAPLGGTCQPMRGTTDIMWTIKFRNGVVKRFKFPIRTTPEGEADPTLGKPDPDLSAIGDNRLFTEVADNVTPAVPEAVAWK
>WP_013908992.1
MPSYVNPEKCDGCKGGDKTVCMYICPNDLMILDPEAMKAYNQEPDQCWECYSCVKSCPQGAISVRHYADFAPLHGTCQPMRGTTDIMWTIKFRNGVVLRFKYPTRTTPEGSADPTVGKPTPDPALINTNQLFTEAADGKEPAKPAAVLNKKFEVGALGKTMKIKTA
>WP_013977444.1
MSIRIDRNQCVGCGRCEKVCPGSLIAMNREKAEILYPADCWGCASCLKECPAGAIEFFLGKDMGGGDTYMKAERRGQYLDWKFYHPDGLFKTIEIDRTSSNKY
>WP_014016658.1
MSIRINQERCIGCGQCIDVCPGSLIDRNDQGKAWMHYPKDCWGCVSCVKECPVQAIDFYLGADMGGRGSTMNVTADGHYLHWHIHQADGTEKTITVDRKQANSY
>WP_014126364.1
MPTFVYASLCKGCGKCVDICPADNMQFNPKTRKAFNADPISCAECMNCVKYCPEHAVDVRPYADFVPLGVKVGVVRDTKKNVIYWRLVFRDGTVKDFAIPIRTTPWGSAKGAKDFPERSDLDSELLCCEDSPEWTGFRELPRPKELKYYKGPPQYSSPPPEILEHYKRK
>WP_014184193.1
MPSFVIAEKCDGCKGQDKTACMYACPNDLMLLDKEKMKAVNLDPSQCWECLCCVKACPQQAMDLRGYADFVPLGASCVPLRGSDSIMWTVKFRNGMTKRFKFPIRTTEEGSAVPDGGYEITSSDINGIELYTEPASMHMPVWTYKK
>WP_014258336.1
MPPRIDPKKCNGCEGREESHCEEACPGNLMYVGEDGKSHCRSLRDCWDCMSCTKACPRNAIETRVPYQLGYHLARLTPLMGKNSITWKCVDIHGNEETFKYRNRMDK
>WP_014289031.1
MPTFVYASLCKGCGKCVDICPADNMQYNPKNRKGYNADPISCAECMNCVKYCPEHAVDVRPYSDFAPLGARVGVIRDTKKNIIYWRIVFRDGTVYDFASPIRTTPWGSAKGALDIPERSDLDSELLALEDKPEYLGFPELPRPKQTVRIVGSILKAKQKTGGG
>WP_014323272.1
MPTFVNPEKCDGCKGGEKTACMYICPNDLMILDPAEMKAYNQEPSACWECYSCVKICPQGAIEARPYADFAPMGGTSIPMRSAEDIMWTIKFRNGSVKRFKFPIRTTAEGSIKPFDGKPEPGDLDSELLFTETALAAPKAAIMEQASVTDADLKKEWKLEDYASLV
>WP_014425868.1
MSIAIEKDKCVGCGLCTEACPGNLLKLREGKAHIRDVRDCWGCTACVKECPRQAIYYYLAADLGGSGGRLYAQNNEREIKWQMLWPDGSSDEIVTVKQEANKY
>WP_014449988.1
MGIRIDLNVCHGCVKLPEARCVMACPGDLIGIRKDDQKAFMRVQADCWDCYACVKPCPVGAVEVVLPYSVAAENARLMPKVRRETIRWTLETVNREPEFFDAPTRVPDDLIAEMGGA
>WP_014779580.1
MPTFVRTDKCDGCKGQDKTACMYICPHDLMKLDQDGSETGHAMKAFNQEPEQCWECYSCVKICPQQAIECRHYADVVPMGASVQPLRGTDSIMWTIKFRNGNMKRFKFPIRTTPEGSIDPYGSKPEADIAKIGDAGFFTLGGVQKPGNPSELIRK
>WP_014809302.1
MPSYVILEKCDGCKGQDKTACMYICPNDLMVLDKEKMKAWNRAPEMCWECYNCVKICPQQAIDVRGYADFVPMGASVVPLRGSEDIMWTVKFRSGMIKRFKFPIRTTPEGSAKPDGGFGEVTPDLASQCLYNEPTALKLDALPTVKK
>WP_014827269.1
MPSFVIAEKCDGCKGQDKTACMYACPNDLMFLDKERMKAVNLDPSQCWECLCCVKACPQQAMDLRGYADFVPLGASCVPLRGSDSIMWTVKFRNGMTKRFKFPIRTTEEGSAVPDGGFIEENTDINSLNLFSEPSSLKLPAVWTYQK
>WP_014827275.1
MPSFVIAEKCDGCKGQDKTACMYACPNDLMFLDKERMKAVNLDPSQCWECLCCVKACPQQAMDLRGYADFVPLGASCVPLRGSDSIMWTVKFRNGMTKRFKFPIRTTEEGSAVPDGGFVEANTDINSIELFTEPSSMKMPVWTYKK
>WP_014901585.1
MPPVVYQDKCQGCGKCEEICPGDLMELNEKKKAFCRAKRDCWDCMACVKACRFEALETRIPYQLGYYPARLIPKVREKEIEWTCIDINGKVDKFLVKTHNK
>WP_014902579.1
MPSFVIAEKCDGCKGQDKTACMYACPNDLMLLDKEKMKAVNLDPSQCWECLCCVKACPQQAMDLRGYADFVPLGASCVPLRSSDSIMWTVKFRNGMTKRFKFPIRTTEEGSAVPDGGYEVTTDIDSIELYTEPASMHMPVWTYKK
>WP_014953097.1
MSTFVYMTRCDGCGHCVDICPSDIMHIDENIRRAKNIEPNFCWECYSCVKACPNHAIDVRGYADFAPMGHSVRVRREEEKGTISWKIKFRNGTEKNFVSPITTKPWGEFIPKLADGDKPNQGEINSQRLYREPEGLNTGGELPSVPKESFKKGVYY
>WP_014955973.1
MPSFVIAEKCDGCKGGDKTACMYICPNDLMVLDPNEMKAYNQEPDQCWECFSCVKICPSQAIEVRGYSDFVPMGGSTVPMMGTEDVMWTCKFRNGVVKRFKFPIRTTPEGEANDYADLKGKDLDSGLLSTQEADGYVLVAPTELA
>WP_014960248.1
MGILIDENACHGCTKLPEARCVTACPGDLIGIREDRKAYMRVQADCWDCYACVKMCPVSAVEVVLPYPIAGQNARLMPKMRRESIRWSLTYPEGNQEQFDAPTRVPEELLAEER
>WP_014968653.1
MSIVISKEKCVGCNKCIGVCPGNLIYKNSDNKAFIKYPKECWGCTACLKECKFEAIKYYLGADIGGKGGYLYTKDENDYLHWHIVDKNGERQVITIDKNESNKY
>WP_015280162.1
MPTFVYMTRCDGCGQCVDICPSDIMHIDTTVRRAYNIEPNMCWECYSCVKACPHNAIDVRGYADFAPLGHSVRVRRDEEKGVIAWRIIFRNGEKDMNLLAPITTKPWGTGIPKLADASAPSNEMRNSQLLYNEPKYIRLDEGDLHTLESNGLKMKAGVYY
>WP_015327925.1
MAVKVNKKLCNGCGSCKESRCMRICPGNLLYKTEDNKATIRDKRECWDCAACVKECPNQAIEMYLPAEIGGRGSTLKAKTKRDEIIWTLKKIDGSTKKFKVKNKLLLNKNL
>WP_015335439.1
MPTFVNPEKCDGCKGGEKTACMYICPNDLMILDPEEMRAYNQEPDACWECYSCVKICPQGAVEARPYGDFAPMGGTSIPMRSAEDIMWTVKFRNGNVKRFKFPIRTTPEGSIKPYEGKPEPTDLDNELLFTETELATPKEVVGKKIEVAEADKTTAWKDLD
>WP_015393055.1
MSIKIDKNLCVGCTKCKNVCPGNLITMDEDNKAIIKYPKDCWGCASCIKECKALAIKYYLGADMGGKGSLLYVKEDKDIMSWIIEKSHGEKKIIEVNKKNSNEY
>WP_015404263.1
MPSYVDPSKCDGCKGGDKTACMYICPNDLMVLNKEEMRAYNQEPDACWECYSCVKICPQGAIFVRGYDDFVPMGGQVHPMRSADSIMWTVKFRNGNMKRFKFPVRTTAEGAANAYPGEKGANLDDECLLLESSLPTPK
>WP_015415089.1
MPTFVNPEKCDGCKGGEKTACMYICPNDLMILDPAEMKAYNQEPSACWECYSCVKICPQGAIEARPYADFAPMGGTSIPMRSAEDIMWTIKFRNGSVKRFKFPIRTTPEGSIKPFEGKPEPSDLENELLFTETELVTPIATAMEPAAITEADLKKEWKMEDYADLV
>WP_015523493.1
MSIVIDKSRCIGCKKCRNVCPGSLIKTDENGKAYIKYPKDCWGCTSCIKECPAYAISFFLGSDIGGMGSKVHTEKNGDILSWLIEKPHGEVIKIDINQKESNKY
>WP_015526617.1
MSIRIDQKKCVGCRKCSEVCPGTLIVMEDKKAVMKYPKNCWGCVSCVKECKAGAIDFFLGADIGGNGSIMNVKSEGDILHWIITKTDGSTSVIDVDRRNSNKY
>WP_015542539.1
MSIQIRKDRCVGCGKCQEVCPGTLIQIIDKKAVMKYPKNCWGCVSCVKECKAGAIEFYLGADIGGMGGTMNVTQKGDLLNWNITRADGSELVISVDRRNSNKY
>WP_015568199.1
MSIMIDKAKCKGCGMCTSVCPGSLIYQDSEKKAFIKYPKDCWGCASCIKECHFGAIALYLGADIGGMGSLMTVKSTPDTLTWDIKKRDGSKEEILINKKESNKY
>WP_015591666.1
MPSYVNPEKCDGCKALDKTACQYICPNDLMVLDKEKEKAYNREPEMCWECYNCVKICPQGAIEVRCYADFAPLGARVTPLRGSDSIMWTVQFRNGTVKRFKFPIRTTPEGSIKAHDGFPEAKPEDLDSELLFSEPDTLEVEFPVFKK
>WP_015617337.1
MSIKIDKDKCVGCGKCIDVCPGTLIYKDKENKAYIKYEKNCWGCTACLKECKVAAIKYYLGADIGGNGASLYVEQDKDILNWNITDKNGEKVVISTNRKEANRY
>WP_015738938.1
MPPYVLPDKCDGCKNEADPWCVAVCPGNLFMIDPVTSKALCRDPGECWDCMTCTIFCPRQAIVTQVQYQLAPIPAELIPRLGKRHITWTLIDCKGRIYRLENMILAGEGEEED
>WP_015739085.1
MPAYVIAEKCDGCKGQDKTACMYICPNDLMVLDKERMKAYQRDPQMCWECLCCGKICPQQAIDLRGYADFVPMGSKCVPLRGSQDIMWTIQFRDGEIKRFKFPIRTTPEGSAQPDGGFGPGKADDINSIYLFTEPDSTGVEIPTLKK
>WP_015752394.1
MPTYVNPEKCDGCKGGEKTACMYICPNDLMILDEKEMKAFNQEPEACWECYSCVKICPQGAITARPYADFAPLGGTSIPLRSAEDIMWTVQFRNGEVKRFKFPIRTTAEGSIKPFEGKPEPGDLDSELLFTEAELPTPKELLNKRFDCQDEDLTQCWLDTACAGANR
>WP_015758977.1
MPTFVMQEKCDGCKGQDKTACMYICPNDLMVLDKEKMKAYNRDLTACWECLCCVKICPQQAMDFRGYADFVPLGASVVPLRSSDSIMWTVKFRNGLMKRFKFPIRTTEEGTAVPDAGYTLDNDDLQSEMLFTQPYSMNLTEFPTIK
>WP_015775361.1
MPTFVDPAKCDGCKGGEKTACMYICPNDLMILDPVEMKAYNQEPAACWECYSCIKICPQGAITARPYADFAPMGGTCIPLRGAEDIMWTVQFRNGEVKRFKFPIRTTVEGSIKPFEGKPEGANLEDELLFTETALATPKEALGQKIEVGEADLKVTFKSAVA
>WP_015861620.1
MPPIVDPKKCNGCAGREESFCEEACPGDLMYVGQDGKSHCHAARDCWDCMSCVKMCPRNAIETRMPYQLGYHKARLVPLMGKNAITWKCTDINGNTVTYKYRNRLDVKD
>WP_015939135.1
MPTYVDPSKCDGCKGGEKTACMYICPNDLMILDPEEMKAYNQEPDACWECYSCVKICPQGAITARPYADFAPMGGTCIPMRSADSIMWTVQFRNGNVKRFKFPIRTTPEGSIKPFEGFPEGGNIEDELLFTEKALVTPKEALGKKFEMLEADKVLTCMEHGR
>WP_015946512.1
MPTYVDPSKCDGCKGGEKTACMYICPNDLMILDPEAMKAYNQEPEACWECYSCVKICPQGAITARPYADFAPMGGTCIPMRSADSIMWTVKFRNGNVKRFKFPIRTTPEGSIKPFEGKPEAGDLENELLFTETALIAPKVALGEKAAISDSDLSQCWYETGCEGGNR
>WP_017211401.1
MSIAINKNKCIGCKRCLAVCPGSLIKSTEDCKKVYIKYPKDCWGCSSCIKECPTGSISLYLGADMGGRGSKLTVKFKDDIADWKIEETDGTEHSIKINRKDSNQY
>WP_017751061.1
MSIRIDVDKCIGCSKCIKVCPGSLIYSNKSRQAYIKYEKDCWGCTACVKECEFGAIHYYLGADIGGNGAYLYTSQNSDELKWNIVDKNGTKVVVNTNRKESNKY
>WP_017866012.1
MPSYVDPAKCDGCKGGDKTACMYICPNDLMVLNKAEMKAYNQEPDACWECYSCVKICPQGAILVRGYDDFVPMGGQVHPMRSSADIMWTVKFRNGNIKRFKFPIRTTAEGAANEYGGQKGGNLDDNTLFLEKELPQPTKLAK
>WP_017894587.1
MSIRIDVDKCIGCFKCIKVCPGSLIYSNKSRQAYIKYEKDCWGCTACVKECEFGAIHYYLGADIGGNGAYLYTSQNSDELKWNIVDKNGTKVVVNTNRKESNKY
>WP_018078911.1
MPTYVRTDKCDGCKGQDKTACMYICPHDLMKLDKDGSETGHAMRAFNQEPEQCWECYSCVKICPQQAIEVRHYADVVPLGGMVQPLRGSDSIMWTIKFRNGVLKRFKFPIRTTPEGSIDPYGNKPMPKMADIESTGSFTRDMMGGYRAGNPAELIRK
>WP_018085431.1
MPTFVMVEKCDGCKGQDKTACMYACPNDLMVLDKERMKAYNRDPWACWECLCCAKACPQQAMDLRGYADFVPMGASCTPLRGSDSIMWTIKFRNGMVKRFKFPIRTTEEGTAEPSGGYEYAGDINDQTLFTEPASLGTEVWTLKK
>WP_018124555.1
MPTFVNPEKCDGCKGGEKTACMYICPNDLMILDPEAMKAYNQEPEACWECYSCVKICPQGAIEARPYADFAPMGGTSIPMRSAEDIMWTIKFRNGSVKRFKFPIRTTPEGSIKPFEGKPEPGDLENELLFTESELATPKEVVNKKFEVSDADASRVWKAGEFEE
>WP_018142311.1
MPTFVYMTRCDGCGYCVDICPSDIMHIDETTRRAYNIEPNMCWECYSCVKACPQHAIDVRGYADFAPLGHSVRVHRDEERGTIAWRIKFRDGREKNFLSPITTKPWGKHIPQLSDVPGPDKSMRDSQLLFNEPKYIRMDEGGLHTLEAAGLKLKEGVYY
>WP_018153800.1
MTIRIIEEICIGCGLCTKVCPGNLLYQREDGKSEIMDKRDCWDCAACVKECPVNAIEMYLQPEIGGRGSTLKAKKTDDSIVWIITDNNGEEEVIEVKNKKTFDM
>WP_018249261.1
MSVKINKSLCNGCGNSKESRCMRVCPGNLIYKNKDNQAEIRDKRECWDCAACVKECPRQAIEMYLPVEIGGRGSTLQAQDLGDKIVWKLNKLDGSVEEFNIQNKLWFNSNL
>WP_018507694.1
MPTYVRTDKCDGCKGQDKTACMYICPHDLMKLDKDGSETGHAMRAFNQEPEQCWECYSCVKICPQQAIEVRHYADVVPLGGMVQPLRGSDSIMWTIKFRNGTLKRFKFPIRTTPEGSIDPYGNKPMPKMADIEATGSFTRDMMGGYRAGNPAELIRK
>WP_018507767.1
MPTFVYMTRCDGCGYCVDICPSDIMHIDKVTRRAYNIEPNMCWECYSCVKACPQDAIDVRGYADFAPLGHSVRVRRDEEKGVIAWRIKFRNGEKDMELLAPITTKPWGKHIPQLSAVPAPSQAMRDSQLLFNEPKYIRMDEGDLHTLESNGLVMKEGVYY
>WP_019163125.1
MSIRIQKSKCVGCGRCIEACPGNLIKKDKEGKAFIRQVRDCWGCTSCIKECSRDAIRFFLGADVGGRGASMVVSEKPDISTWTVEKPDGTQITIQVNKKDANKY
>WP_019551834.1
MSIKIDKTKCIGCQKCKQVCPGNLIRLDKQGKAEIHAAEECWGCASCLKECPQNAIRYYLGADMGGNGTLLYVKDNETTIEWVIDKGDGTTESIIINKSNSNSY
>WP_020000343.1
MPTYVDPSKCDGCKGGEKTACMYICPNDLMILDADEMKAFNQEPEACWECYSCVKICPQGAITARPYADFAPLGGTCIPMRSADSIMWTVKFRNGNVKRFKFPIRTTPEGSIKPFEGKPEPADLDSEFLFTETELATPIEAMGQKFEVAEADITMVTKASAV
>WP_020023504.1
MPTFVYMTRCDGCGHCVDICPSDIMHIDKTIRRAVNIEPNMCWECYSCVKACPQNAIDVRGYADFAPLGHSVRVLREEEKGTISWKIKFRDGREKNFVSPITTQPWGEKIPKLGDLEVPDQAALDSQLLCFEPDALNVEKGLPVISKDKLKEGVYY
>WP_020310954.1
MSIRIKQERCIGCGQCIDVCPGSLIDRNGQGKAWMHYPKDCWGCVSCVKVCPVQAIDFYLGADMGGRGSTMNVTADGHYLHWHIHKADGSEKTITVDRKQANSY
>WP_020504060.1
MPTFVRTDKCDGCKGQDKTACMYICPHDLMKLDQDGSETGHAMKAFNQEPEQCWECYSCVKICPQQAIECRHYADVVPMGASVQPLRGTDSIMWTIKFRNGTMKRFKFPIRTTPEGSIDPYGNKPTADIANIEKAGFFTTGTDGLHAADATQLIAK
>WP_020585404.1
MPSFVIAEKCDGCKGGDKTACMYICPNDLMVLDANAMKAYNQEPDQCWECYSCVKICPSQAIEVRGYSDFVPMGAAVQPMMGTEDIMWTCKFRNGVVKRFKFPIRTTPEGEANSYDDLKGKDLSSGLLSTEEADGMTLVAPTELA
>WP_020877730.1
MPSFVIQEKCDGCKGGDKTACMYICPNDLMVLDPNAMKAYNQEPDQCWECFSCVKICPTQAIEVRGYADFVPLGSSIMPMMGTEDVMWTCKFRNGVIKRFKFPIRTTPEGAANAYADLKGKDLDSELLATEETDGVTLKKPIATV
>WP_020879468.1
MPTFVDPSKCDGCKGGEKTACMYICPNDLMILDPEEMRAFNQEPEACWECYSCVKICPQGAISARPYADFAPMGGTSIPMRGAEDIMWTVKFRNGNVKRFKFPIRTTPEGSIKPYDGKPEAGDLENELLFTETALKAPKEVLNKKFEIADAGMDQCWFDLPCEGGNR
>WP_020886070.1
MPPKVDWQKCDGCKALDEPLCEQVCPGNLMTLNKDKKAYCRPLRHCWDCMSCTKVCPVGAIETRIPFQIGYHGAKLIPMMGTNSITWTCQDINGKVTRYRFKNRIED
>WP_020887853.1
MPTYVDPSKCDGCKGGEKTACMYICPNDLMILDPEEMKAFNQEPEACWECYSCVKICPQGAIGARPYGDFAPMGGTSIPMRGAEDIMWTVKFRNGNVKRFKFPIRTTPEGSIKPYDGKPEPGDIDSELLFTETSLPTPKEVLNKKFEVTDVDATQCWFDLPCEGGNRA
>WP_021683339.1
MSIAINAKQCVGCGKCSMVCPGSLIHMNADGKAFIKYPKDCWGCTSCLKECAVHAIRFYLGADMGGMGSLVHTEKEGDVLRWIIDHPDGKTSEIRIHTKQSNQY
>WP_021746972.1
MSIVIDPYVCIGCTKCTLVCPGTLIEMQKVDDMKIEKAVMQYPKDCWGCVSCVKECPVQAISFFLGADIGGNGSTMTTKEEGDILKWIIEKRDGTIEEIDINRKDANKY
>WP_021759002.1
MPTFVDPSKCDGCKGGEKTACMYICPNDLMILDPEEMKAFNQEPEACWECYSCIKICPQGAITARPYADFAPMGGTCIPLRGSEDIMWTIKFRNGSVKRFKFPIRTTPEGSIKPFEGKPEAGDLENELLFTETALTVPQVALGQKAQIADAETSQCWFDLPCEGGNR
>WP_021803903.1
MSIRIRKETCIKCGKCLEVCPGSLIYRDSEGKAYIKYEKNCWGCTACLKECPVKAIEYYLGEDIGGKGAYLYVNKQKEDLHWHIVDKKGNEKVITTNRKESNKY
>WP_021840429.1
MSIKIDQQTCVGCQRCVNICPGSLPAMNEAGKAFMAYPKDCWGCMACIKECPVGAIAYFLGPDMGGLGGTMKARRDGQYWNWEYTSPTGESQTIVVNAQESNKY
>WP_021883710.1
MSIVIDKSKCIGCKKCRNVCPGSLIKTDENGKAYIKYPKDCWGCTSCIKECPAYAISFFLGSDIGGMGSKVHTEKNGDILSWLIEKPHGEVIKIDINQKESNKY
>WP_021906561.1
MSVRILQNKCVGCGRCLSVCPGNLLKKGEDGKVHIRNIRDCWGCTACLKECHTGAILYFLGADMGGMGSMLSVKEKGDVRVWRVDSPDGQTKTIEINMKDSNKY
>WP_021984382.1
MSIFIDKEKCKKCGKCAAVCPGSLIGKNPDGTACMRYPKDCWGCSSCIKECKFGAIALYLGADIGGMGSKMTVNAEDGKLYWNIEKRDGTTEQVVINQKESNKY
>WP_022046733.1
MSIAIDSMKCRACGKCLDVCPGSLIVRGEDKKAVIRYPKDCWGCASCIKECPFEAISYYLGADIGGMGSQMTVHTEGDLLHWRIKKTDGTIETIVVNKKDSNKY
>WP_022099023.1
MSIQINKLKCVGCGKCVEACPGNLIKKDTDGKAFIKHVKDCWGCTSCLKECRFEAINFFLGADVGGKGSTLSFRQNGSINTWTVTSPDGTVKTLEVNRQESNKY
>WP_022213499.1
MSIRIREDRCVGCGKCQEVCPGTLIQIKDKKAVMKYPKNCWGCVSCVKECKMGAIEFYLGADIGGMGGTMNVTQKGDLLNWNITRSDGSELVISVDRRNSNKY
>WP_022230254.1
MSIMIDKSKCIGCGKCCMVCPGSLIKKDGDNKAFIKYPKDCWGCTSCIKECPMHAISFYLGADIGGMGSKVHTEENGDILKWVIEKYDGTVSEIDIDRKESNKY
>WP_022243159.1
MSIAINQSKCVGCGRCSQVCPGTLIGMDSDGKACMLYPKDCWGCCSCIKECKVDAIALYLGADMGGMGSKMSVASREQYLDWKIEKRDGSVETIVIDRKQSNQY
>WP_022263603.1
MSIAINKQKCVGCGRCQNVCPGSLIKIDESGKAYIKYPKDCWGCTSCIKECPVHAINFYLGADIGGMGSMVHTEKSGDILSWIIEKPQGDTIKIDINQRESNKY
>WP_022378154.1
MSITMNQALCKGCKACEQVCPGSLIKMNEAGKAYIKYPKDCWGCSSCVKECHFGAISLYLGADIGGMGSKMTVDKKGDKLYWQIHRQDGETEQIVLNTKESNKY
>WP_022389393.1
MSIRIREERCVGCGKCQEVCPGTLIQIIDRKAVMKYPKNCWGCVSCVKECKAGAIEFYLGADIGGMGGTMNVTQKGDLLNWNITRSDGSELVISVDRRNSNKY
>WP_022465092.1
MSIQINQQKCVGCGQCMEVCPGTLIEKEQGKAVMRYPRDCWGCASCVKECPVGAIGFFLGADIGGNGSVMTVTKDGQILHWNIHKSNGREVTIDVDRRSSNKY
>WP_022504950.1
MSISIDKDKCIGCGKCRNVCPGTLIKMDENKKAYIKYPKDCWGCTSCIKECPVYAINFFLGADIGGMGSNVHTEKEGDILHWIINKPDGKTINIDINQKESNKY
>WP_022657275.1
MPPKIDTHKCNGCNGREETHCEETCPGDLMALNPATGKAYLRAARDCWDCMSCIKACPAGALEIKMPYQLGYFKATLRPIMGSNFIIWKCRDINGQEQTYRYVNRLDKA
>WP_022658830.1
MPTFVDPSKCDGCKGGEKTACMYICPNDLMILDSEEMKAYNQEPDACWECYSCVKICPQGAITARPYADFAPMGGTCIPMRSADSIMWTVKFRNGNVKRFKFPIRTTPEGSIKPFEGHPEGANIEDELLFTETALVAPKTALGKKFDVKDANKTFTCMEHGR
>WP_022660467.1
MPTFVNPEKCDGCKGGEKTACMYICPNDLMILDPAEMRAYNQEPDACWECYSCVKICPQGAIEARPYGDFAPLGGTCIPMRSAEDIMWTVKFRNGSVKRFKFPIRTTPEGSIKPYDGKPEPADLDSELLFTETELAKPKEALGKKFDVTDGGMSRVWKGGELQD
>WP_022665271.1
MPSFVIAEKCDGCKGGDKTACMYICPNDLMVLDPNEMKAYNQEPDQCWECYSCVKICPSQAIEVRGYSDFVPMGASVVPMMGTEDVMWTCKFRNGVVKRFKFPIRTTPEGEANSYDDLKGKDLNSGLLSTEEADGYELKAPTELA
>WP_022749039.1
MSIAINKDKCIGCKKCLSVCPGSLIKSSEDGKVYIKYPKDCWGCSSCIKECPKRAISLYLGADIGGRGSRLTVKLEKDIVHWNIEESDGTEHSIDINRKDSNKY
>WP_022854118.1
MPSYVNPEKCDGCKGGEKTACMYICPNDLMILDTEAMKAYNQEPDQCWECYSCVKICPQGAIMVRHYADFAPLGGTCQPMRGTTDIMWTIKFRNGVVKRFKFPIRTTPEGEADPALGKPDPDLSAVGDNRLFTQVADNVTPAVPEAVAWK
>WP_022855490.1
MPSYVNPEKCDGCKGGDRTVCMYICPNDLMILDPEAMKAYNQEPDQCWECYSCVKSCPQGAIAIRHYADFAPLNGTCQPMRGTTDIMWTIKFRNGVVVRFKFPIRTTPEGSADPTVGKPAPDPSKINTNQLFTQIADGVEPKKPEAVLNKKFEVGALGKVAKY
>WP_023648677.1
MSTFVYMTRCDGCGHCVDICPSDIMHIDENIRRAKNIEPNFCWECYSCVKACPNHAIDVRGYADFAPMGHSVRVRREEEKGTISWKIKFRNGTTKDFVSPITTKPWGKFIPKLADGDKPNQGEINSQRLYTEPEGLNIDGELPVVPKDSFKKGVYY
>WP_023853969.1
MSTFVYMTRCDGCGHCVDICPSDIMHIDENIRRAKNIEPNFCWECYSCVKACPNHAIDVRGYADFAPMGHSVRVRREEEKGTISWKIKFRNGTEKNFVSPITTKPWGKFIPKLADGDKPNQGEINSQRLYTEPEGLNIDGELPTVPKESFKKGVYY
>WP_023973165.1
MSIAINKNKCIGCKRCLAVCPGSLIKSNEDGKKVYIKYPKDCWGCSSCIKECPTGSISLYLGADMGGRGSKLTVKFKDDIADWKIEETDGTEHSIEINRKDSNQY
>WP_024292573.1
MSIEIRSKQCIGCGRCRSICPGSLIRLQRGKAEILRPERCWGCASCLKECPVQAIALYLGEDIGGLGGRFTIRRTGTQLHWTLTNPDGSTKTLTVDSRSANKY
>WP_024823457.1
MPTFVDPSKCDGCKGGEKTACMYICPNDLMILDPQEMRAFNQEPSACWECYSCVKICPQGAISARPYADFAPMGGTSIPMRSADSIMWTVKFRNGNIKRFKFPIRTTPEGSIKPFEGKPEPGDLESELLFTETALVAPKEALGKKFEVAGADTVQCWLDGFCQ
>WP_024838381.1
MSIRIDKNKCVGCMKCIDVCPGSLIVEKDHKAHMRYPKDCWGCVSCVKECRFSAIDFYLGADIGGNGSTMNVSIEGDILHWIIRKKDGTITEIQVNSKDSNKY
>WP_025230713.1
MSIEIRSEKCIGCGRCLGICPGSLIRLQRGKAEILRPERCWGCASCLKECPVQAIALYLGEDIGGLGGRFTIQRTGTQLHWTLTKPDGSTKTLTVDSRSANKY
>WP_025769231.1
MPTYVRTDKCDGCKGQDKTACMYICPHDLMKLDMDGSETGHAMKAWNQEPEQCWECYSCVKICPQQAIEVRHYADVVPLGASVQPLRGTDSIMWSIKFRNGTMKRFKFPIRTTPEGSADPYGNMPEPVMDEIENHSLLFTRQTHQYDMSQFIES
>WP_026327925.1
MSIRLETEKCIGCGRCADVCPGNLLVIEAGRARLRDARDCWGCTACVKACPRAAIFYTLEASLGGAGGRLYAENSRDTLTWVLRLADGEEQRIAVNKKQANDY
>WP_026486064.1
MAIRIDRQLCNGCGKMQEPLCVRICPGDLLYKDSGGKAAIRDIRDCWDCAACLKECPRQAIEMYLPAQIGGRGSTLKAKKDKEKIIWTLKTVEGTQEVIEIQAHKIV
>WP_026767523.1
MSIAIEKEKCVGCGLCTEVCPGNLLQLRAGKAAIREVRDCWGCTACVKECPRKAIYYYLAADLGGRGGRLYAENNEQEIKWQMQWPDGSQEEIVTAKQEANQY
>WP_026882140.1
MSIKIDVNKCVGCNKCLEICPGSLIYKNESNKAFIKYEKDCWGCTACLKECKFKAIKYYLGTDIGGNGAELYVEEVNDTLNWHITDKCGRDVIISTNRKQSNKY
>WP_026888409.1
MSIAINKSKCIGCKRCLAVCPGSLIKSTEDGKKVYIKYPKDCWGCSSCIKECPTGSISLYLGADMGGRGSKLTVKFKEDIADWKIEETDGTEHSIKINRKDSNQY
>WP_026891757.1
MSIRIDQDKCVGCMKCIDVCPGSLIVEKDHKAHMRYPKDCWGCVSCVKECRFSAIDFYLGADIGGNGSTMNVSIEGDILHWIIRKKDGTITEIQVNSKDSNKY
>WP_027175792.1
MPTFVNPEKCDGCKGGEKTACMYICPNDLMILDPAEMKAYNQEPEACWECYSCVKICPQGAIEARPYADFAPLGGTSIPMRSAEDIMWTIKFRNGSVKRFKFPIRTTPEGSIKPFDGKPEPGDINNELLFTETALKAPKAVLMKKFEVSDADISQCWQDGVCEPVNG
>WP_027178545.1
MPTFVNPEKCDGCKGGEKTACMYICPNDLMILDPEEMRAYNQEPDACWECYSCVKICPQGAIEARPYGDFAPMGGTSIPMRSAEDIMWTVKFRNGNVKRFKFPIRTTPEGSIKPFDGKPEGADLDTELLFTEEALTTPKEVLGKKFDVTEADKSNSYKDI
>WP_027181889.1
MPTYVDPSKCDGCKGGEKTACMYICPNDLMILDPEEMKAYNQEPEACWECYSCVKICPQGAITARPYADFAPMGGTSIPMRSADSIMWTVKFRNGNVKRFKFPIRTTPEGSIKPFEGKPEPGDLENELLFTETELGAPETALGQKFDIAEADKAVEFKASAV
>WP_027182975.1
MPTFVDPSKCDGCKGGEKTACMYICPNDLMILDPEEMRAYNQEPEACWECYSCVKICPQGAIEARPYADFAPMGGTSIPMRSADSIMWTVKFRNGNIKRFKFPIRTTAEGSIKPYDGKPEPGDLDSELLFTETELKQPKEVLGKKFDIDDSSTSQCWQDLPCE
>WP_027188190.1
MPTYVDPSKCDGCKGGEKTACMYICPNDLMILDPEEMKAYNQEPDACWECYSCVKICPQGAITARPYADFAPMGGTCIPMRSADSIMWTVKFRNGNVKRFKFPIRTTPEGSIKPFEGHPEPVSLEDELLFTEKELIKPAEAMGKKFEMADADASISW
>WP_027191049.1
MPPIVDPKKCNGCEGREESFCEEACPGDLMYVGADGKSHCHASRDCWDCMSCVKMCPRNAIETRVPYQLGYHKATLKPLMGKNSITWKCTDIHGNTVTYKYRNRLDIKD
>WP_027191378.1
MPTFVDPSKCDGCKGGEKTACMYICPNDLMILDPAEMKAYNQEPEACWECYSCVKICPQGAIEARPYADFAPMGGTSIPMRSADSIMWTVKFRNGNVKRFKFPIRTTPEGSIKPFEGKPEPGSLDDELLFTETGSLMVPQATSMKKSEVTEGDTVQCWLDGFCK
>WP_027292422.1
MSITIKRGVCIGCGKCRMVCPGSLLKADQDRKAYIAYPRDCWGCASCVKECPVNAISLYLGSDMGGKGSLLSVEEKGDLLYWKVEKTDGTTVTIEVNKKDANQY
>WP_027339425.1
MTIRIDKNLCDGCGKAKEPLCVRICPGNLLYKDIDKKAEIRDKGECWDCAGCVKECPKGAIEMYLQPEIDGRGATLRAKKKSEKVEFIIKSGKSAC
>WP_027353073.1
MPSFVIAEKCDGCKGGDKTACMYICPNDLMVLEPNAMKAYNQEPDQCWECFSCVKICPTQAIEVRGYSDFVPLGSSVMPMLGTEDVMWTCKFRNGLIKRFKFPIRTTDEGKANAYLDLKGKDLDSELLSTEEADEMTLKTPIATV
>WP_027358965.1
MPSFVIAEKCDGCKGGEKTACMYICPNDLMVLDPTAMKAYNQEPDACWECFSCIKICPNQAIGVRGYSDFVPMGSDLVPMMGTEDIMWTCKFRNGVIKRFKFPIRTTSEGSANAYLGAKGKDLESELLFNEEAEGVTLAAPKEPAVWKK
>WP_027366014.1
MPTFVMTEKCDGCKGKDKTACMHACPNDLMVLDKEKMKAYNRDPWHCWECLCCAKACPQQAMDLRGYADFVPMGASVTPLRGSDNIMWTIKFRDGMVKRFKFPIRTTEEGTAVPGGDFAEGAGDLNSQALFTEPASLLMDEVPTIKK
>WP_027369969.1
MPSYVNPEKCDGCKGGEKTACMYVCPHDLMILDEKEMKAYNQEPYECWECYSCIKICPQGAITARPYADFAPMGGTSIPLRSAEDIMWTIQFRSGEVKRFKFPIRTTPEGSIDPFGGKPEPGDLEDNLFYTETELKQPKEVLNKKFECSDMDSTQCWLDTQCSGGNR
>WP_027718699.1
MPSYVLAEKCDGCKGQDKTACMYICPNDLMVLDKERMKAYNRDPQMCWECACCVKICPQQAMDLRGYADFMPLGASTIPLRGSQDIMWTVKFRNGTIKRFKFPIRTTPEGSIVPDAGFETGTDDLKSPLLFTEPASIGRELATLKR
>WP_027720410.1
MPTFVNPEKCDGCKGGEKTACMYICPNDLMILDPEEMRAYNQEPEACWECYSCVKICPQGAIEARPYGDFAPMGGTSIPMRSAEDIMWTVKFRNGNVKRFKFPIRTTPEGSIKPYEGKPEPADLDSELLFTETELATPKEALGLKVDVADADKKTAWKDLD
>WP_027871472.1
MSIRINDASCVGCRRCAEVCPGNLIRIVDRKAVIRREKDCWGCTSCLKECRNGAILFFLGADIGGKGSVLSVEEKGDIRTWTVTGSDGTKKEIAVNMKESNRY
>WP_027894535.1
MSIRINQERCIGCGQCIDVCPGSLIDRNDQGKAWMHYPKDCWGCVSCVKECPVQAIDFYLGADMGGRGSTMNVTADGHYLHWHIHKADGTEKTITVDRKQANSY
>WP_028234912.1
MSIRINQTSCVGCKRCIEACPGNLIKLKDGKAEIKREKDCWGCTSCLKECATGAIEFFLGADIGGKGSILSTKQQGDLRHWIVTAVDGSIKTITINTKESNKY
>WP_028246446.1
MSIKINALSCVGCKRCAEVCPGNLIKIVNNRAVIKREKDCWGCTSCLKECKTGAIEFFLGADIGGKGSILSVEEKGDLRTWTVKRLDGSSETITVNTKESNKY
>WP_028309646.1
MPPKIDINKCDGCKAEEEPLCDQICPGNLMKLNENNKAECRASRDCWDCMSCTKICPQGAIETKLPYQLGYYPAKLIPKVGTDKIMWTCVDINGKVERYVIKTRNN
>WP_028318907.1
MPSYVDPSKCDGCKGGDKTACMYICPNDLMVLNVEAMRAYNQEPDACWECYSCVKICPQGAIFVRGYDDFVPLGGQVHPMRSSDSIMWTVKFRNGNVKRFKFPIRTTAEGASNEYAGQKGANLDDECLLLESNLPAPTKLA
>WP_028321948.1
MPSYVITEKCDGCKGQDKTACMYICPNDLMVLDKERMKAYNRDPAMCWECQCCVKICPQQAMDVRGYADFIPMGASVVPLRGSQDIMWTVKFRDGSLKRFKFPIRTTEEGTADPLGGFAAHDDLNSPALATEPASLGLKEVPTIK
>WP_028323505.1
MPSYVIAEKCDGCKGGDKTACMYICPNDLMVLDTTAMKAYNQEPDQCWECFSCVKICPSQAIEVRGYSDFVPLGSSVMPMMSSEDVMWTCKFRNGVIKRFKFPIRTTPEGEANAYEGLKGKDLDSPLLATEEADGKQIPKPALL
>WP_028489677.1
MPTFVRTDKCDGCKGGDRTACMYICPHNLMKLDVDGSATGHAMKAYNQEPDQCWECYSCVKICPSNAIEARHYADVVPLGGSVQPLRGQDSIMWSIKFRNGTMKRFKFPIRTTPEGSIDCYGGKPKADLANLGKALLTRDVMGGYRAGNPAELICK
>WP_028573227.1
MPTFVNPEKCDGCKGGEKTACMYICPNDLMILDAQEMKAFNQEPDACWECYSCVKICPQGAIEARPYADFAPMGGTSIPLRSGDAIMWTIKFRNGNIKRFKFPIRTTAEGSIKPYEGKPEPGDLENELLFTETELKKPAEVVNKKFEFTNADYTQCWTEPTCGA
>WP_028573945.1
MPTFVNPEKCDGCKGGEKTACMYICPNDLMILDPEAMLAYNQEPEACWECYSCVKICPQGAIEARPYGDFAPMGGTSIPMRSGSDIMWTVQFRNGNIKRFKFPIRTTEEGSIKPYEGKPEPGNLEDELLFTEKELAKPKEVLGKKFEIDQPEFTQCWFEPTCEAPKD
>WP_028576411.1
MPTFVDPAKCDGCKGGEKTACMYICPNDLMILDPVEMKAYNQEPAACWECYSCVKICPQGAITARPYADFAPMGGTCIPLRGAEDIMWTVQFRSGEVKRFKFPIRTTVEGSIKPFDGKPEPGDLESELLFTESALATPKEALGKKIEVGEADLKVTFKSAVA
>WP_028580569.1
MPSYVDPSKCDGCKGGDKTACMYICPNDLMVLNVEEMRAYNQEPDACWECYSCVKICPQGAIFVRGYDDFVPLGGQVHPMRSSDSIMWTVKFRNGNIKRFKFPIRTTAEGAANEYPGEKGASLDDEKLILEGDLPTPTKLA
>WP_028585205.1
MPSYVDPSKCDGCKGGDKTACMYICPNDLMVLNIEEMKAYNQEPDACWECYSCVKICPQGAIFVRGYDDFVPLGGQVHPMRSSDSIMWTVKFRNGNIKRFKFPIRTTAEGAANEYPGETGANLDDECLLLESDLPTPTKLA
>WP_028586277.1
MPTFVDPSKCDGCKGGEKTACMYICPNDLMILDPEEMKAYNQEPDACWECYSCVKICPQGAITARPYADFAPMGGTSIPMRSSEDIMWTIKFRDGSVKRFKFPIRTTPEGSIKPFDGKPEPGDIESELLFTETALATPKEALCQKFDVADGGKSQCWQDIPCE
>WP_028841677.1
MPSYVNPEKCDGCKGGDRTVCMYICPNDLMILDPEAMKAYNQEPDQCWECYSCVKSCPQGAIAIRHYADFAPLNGTCQPMRGTTDIMWTIKFRNGVVVRFKFPIRTTPEGSADPTVGKPAPDPSKINTNQLFTQVADGVEPKKPEAVLNKKFEVGALGKVAKY
>WP_028842327.1
MPSFVIQEKCDGCKAQDKTACQYICPNDLMTLDREKMKAFNQEPDQCWECYNCVKICPQQAIEVRGYADFCPLGASVIPMRGQDAIMWTIKFRNGSIKRFKFPIRLTPEGYWNADNVYAGLPEPDYGKIKGPGYFNYEARKE
>WP_028844959.1
MPSFVITEKCDGCKAQDKTACQYICPNDLMVLDREKMKAFNQEPDQCWECYNCVKICPQQAIEIRGYADFCPLGASVIPMRGQDAIMWTIKFRNGSLKRFKFPIRTTPEGYWTADNIFAGLPDPDFGKVKNPGFFNYEVRKE
>WP_029134891.1
MPTFVRTDKCDGCKGQDKTACMYICPHNLMKLDMDGSLTGHAMKSFNQEPDQCWECYSCIKICPQQAIEARPYADIVPLGASVQPLRGTDSIMWTIKFRNGTMKRFKFPIRTTPEGSIDPYGGKPEADISKIAESGFFVQVNGYRAGDPSELIKK
>WP_029227506.1
MSIRIDRQRCVGCGKCAEICPGNLIIIDENKKAFIRDPRDCWGCAACVKECRFQAIKYFLGADIGGRRTIMYVKKENDLLYWFFEKPSGEKEVIIQNPNDNTTY
>WP_029434825.1
MPPKVDTRKCTGCAGSAESCCERACPGDLMAVSPENGKAYCRATNECWDCMSCVKACPCGALETRIPYQLGYYKATLRPIMGKDCITWKCRDIHGRESVYKYVNRLR
>WP_029435417.1
MPPLIDREKCTGCGTCAEICNSNLFVFDRSVDKFPRIKFPEECWHCDSCVLDCPVGAISLRIPLSYGLMHVDASTLTTKEVKS
>WP_029454500.1
MSTFVYMTRCDGCGHCVDICPSDIMHIDENIRRAKNIEPNFCWECYSCVKACPNHAIDVRGYADFAPMGHSVRVRREEEKGTISWKIKFRNGTTKDFVSPITTKPWGKFIPKLADGDKPNQGEINSQRLYTEPEGLNIDGELPAVPKESFKKGVYY
>WP_029460423.1
MPTFVDPSKCDGCKGGEKTACMYICPNDLMILDPQEMRAFNQEPSACWECYSCVKICPQGAISARPYADFAPMGGTSIPMRSADSIMWTVKFRNGNIKRFKFPIRTTPEGSIKPYDGKPEGANLDDELLFTETALATPKEALGKKFDVTGMDTVQCWLDGFCQ
>WP_029893559.1
MPTYVDPSKCDGCKGGEKTACMYICPNDLMILDPDQMLAFNQEPEACWECYSCVKICPQGAITARPYADFAPMGGTSIPMRSAEDIMWTVKFRNGNVKRFKFPIRTTPEGSIKPYEGKPEVGDLEDELLFTETELAKPKEVLGKKLEVTELETDQCWQDMVCEPGTANR
>WP_031387253.1
MPTFVNPEKCDGCKGGEKTACMYICPNDLMILDAQEMKAFNQEPDACWECYSCVKICPQGAIEARPYADFAPMGGTSIPLRSGDAIMWTIKFRNGNIKRFKFPIRTTAEGSIKPYEGKPAPGDLENELLFTETELKKPAEVVNKKFEFTNTDYTQCWTEPTCGA
>WP_031481348.1
MPTFVNPEKCDGCKGGEKTACMYICPNDLMILDPEAMRAYNQEPDACWECYSCVKICPQGAVEARPYGDFAPMGGTSIPMRSAEDIMWTVKFRNGDVKRFKFPIRTTPEGSIKPYEGKPEPTDLDNELLFTETELAVPQVDAGNEIKIGDADKTLTIKDLL
>WP_031513080.1
MPPVINKEKCTGCGKCEEICPGDLMEVDESTKVAFCRDTRDCWDCMACTKECSSGAIETRIPYQLGYYPAKLIPKKRAKEIEWTCIDIYGKEEKFIVKTHNK
>WP_031513380.1
MPSFVIQEKCDGCKGQDKTACMYICPNDLMVLDREKMKAYNRDVSMCWECYCCVKICPQQAIDVRGYADFVPMGASCVPLRSSDSIMWTVKFRNGMMKRFKFPIRTTEEGKAEPAGGYPADQNDLNDETLFTEPASLGLDAVPTLK
>WP_031579490.1
MSIRIDKSKCTGCGACTRVCPGNLLQLTEEKDGKKSSIRCSRDCWGCCSCIKECRFQALQFFLGADIGGQGAVMTFKKAGGLNEWEITLPAGEKKTIAVDPKNANQY
>WP_033128095.1
MSISINKEKCIGCRKCINVCPGSLLKADENNKAYIKYPKDCWGCSSCIKECNEEAISLYLGADIGGRGSRLSVKYEGDIIHWNIENPQGKIKTIDVNSKDSNKY
>WP_033166284.1
MSIAIRKESCTGCRKCMQVCPGSLIKLTEDKKAYIKYPKDCWGCSSCLKECSFGAISFYLGADIGGMGSKLLTSIEGDIVHWQIEKTNGDLSVIDVNRKDSNQY
>WP_033170729.1
MSISIEPEKCVGCGRCTEVCPGNLLEVTAGKAAIREVRDCWGCTACVKECPRDAIFYYLSADLGGAGGRLYAHDSAASLTWQLRLPDGSEQEIIVAKNKANAY
>WP_033336949.1
MPTFVYMTRCDGCGACVDICPSDIMHIDPIVRRAYNIEPNMCWECYSCVKACPHHAIDVRGYADFAPLGHSVRVIRDEQKGVIAWRIKSRNGETDLNLLAPITTKPWGEYIPKLADAPAPSKEMRDSELLFNEPKYIRLDEGGLHTLESNGLRMKAGVYY
>WP_034585553.1
MSIKIDLNKCVGCQKCINVCPGSLIDKNNEGKAYIKYPKDCWGCTACLKECKFKAIKYFLGADIGGNGSYMYVSEKGEELEWHMLNEDGKEKIITTSRKESNKY
>WP_034596737.1
MPPVVYQDKCQGCGKCEEICPGDLMELNEEKKAFCRAKRDCWDCMACIKACRFEALETRIPYQLGYYPARLIPKVREKEIEWTCININGKVDKFLVKTHNK
>WP_034598786.1
MPSFVIAEKCDGCKGQDKTACMYACPNDLMLLDKEKMKAVNLDPSQCWECLCCVKACPQQAMDLRGYADFVPLGASCVPLRSSDSIMWTVKFRNGMTKRFKFPIRTTEEGSAVPDGGYEVTTDIDSIELYTEPASNHMPIWTVKK
>WP_035067015.1
MPPRILTEKCNGCEGLPESRCEEACPGNLMVVDAATGKARCRCTRDCWDCMSCTKACPRAAIETRIPYQLGYHKASLRPIMGKEHITWKCVDIHGVETTYKYRNRLAVAPAILTDKDA
>WP_035068573.1
MPTYVDPSKCDGCKGGEKTACMYICPNDLMILDPEAMKAYNQEPEACWECYSCVKICPQGAITARPYADFAPMGGTCIPMRSADSIMWTVKFRNGNVKRFKFPIRTTPEGSIKPFDGKPEAGDLESELLFTETALIAPKVALGEKAAISDADMSQCWYETGCEGGNR
>WP_035108149.1
MPPKVNPQKCDGCRAESEPLCVQICPGDLMVLDENTGKAYCRSARDCWDCMSCVKACPHGAIETRLPYQLGYYPAKLIPLVGSNKISWTVVDIHGNVERFTFKTRND
>WP_035236196.1
MPSFVIAEKCDGCKGGDKTACMYICPNDLMVLDANAMKAYNQEPDQCWECYSCVKICPSQAIEVRGYSDFVPMGASVQPMMGTEDIMWTCKFRNGVVKRFKFPIRTTPEGEANAYSDLKGKDLSSGLLSTEEADGMELKVPTELA
>WP_035317361.1
MSIEITAARCIGCGRCCSVCPGSLIRLGADKRAGIPHPERCWGCASCVKECPVQAIAMFLGKDMGGLGGRLTVRRENTLLHWTVTNPDGSAKTITVDSRDSNQY
>WP_035450691.1
MSIRIDPAKCNGCGRCAEICPGNLIQMVGSGKDRKAQMAYPDECWGCMSCVKVCPVQAIEFYIGSDIGGQGASLTAAVSKKEIDWTACKDGCILQQIITERQKANKY
>WP_035762989.1
MSISINKEKCIGCRKCINVCPGSLLKSDENNKAYIKYQKDCWGCSSCIKECNEEAISLYLGADIGGRGSRLSVKYEGDIIHWNIENPQGKIKTIDVNSKDSNKY
>WP_036081271.1
MGILIDENACHGCTKLPEARCVTACPGDLIGIREDRKAYMRVQADCWDCYACVKMCPVSAVEVVLPYPVAGQNARLMPKMKRESIRWSLTYPAGNQEQFDAPTRVPEELLVEER
>WP_036204417.1
MSIRINQERCIGCGQCIDVCPGSLIDRNDQGKAWMHYPKDCWGCVSCVKECPVQAIDFYLGADMGGRGSTMNVTADGHYLHWHIHQADGTEKTITIDRKQANSY
>WP_036376091.1
MSIRIHEDRCIGCGRCTEACPGNLILLQDGPSGRKAKIREVRDCWGCTACMKECPVSAIGYFLGADLGGSGSTMTIHKEGHYYHWHIRKADQQEVTITIDRENANQY
>WP_037354663.1
MSIAIEKNKCVGCGQCTEVCPGNLLQLRAGKAVIREVRDCWGCTACVKECPRKAIYYYLAADLGGRGGRLYAENNEQEIKWQMQWPDGSQEEIVTAKQEANQY
>WP_037375409.1
MPTFVYMTRCDGCGHCVDICPSDIMHIDKVTRRAYNIEPNMCWECYSCVKACPHQAIDVRGYADFAPLGHSVRVKRDEEKGVIAWRIKFRNGQKDMDLLAPITTKPWGTCIPQLRDVSAPTKEQRDSELLFNEPKYLRLDDGDIHTLKSNGLKMKAGVYY
>WP_037562416.1
MPSFVITEKCDGCKGGDKTACQYICPNDLMVLEPNEMKAYNQEPDQCWECFSCVKICPTQAIEVRGYADFVPLGSSVMPMLGTEDVMWTCKFRNGTIKRFKFPIRTTPEGQANGYLDLKGQDIESESLSTEEADGTEMRAPAADQMV
>WP_038028264.1
MPTFVYMTRCDGCGYCVDICPSDIMHIDETTRRAYNIEPNMCWECFSCVKACPHHAIDVRGYADFAPLGHSVRVDRDEERGTIAWKIKFRDGREKDFLSPITTKPWGKHIPQLADVPAPDKSMRDSQLLFNEPKYIRMDEGDLHTLEAAGLKLKEGVYY
>WP_038029702.1
MPTFVYMTRCDGCGYCVDICPSDIMHIDETTRRAYNIEPNMCWECYSCVKACPHHAIDVRGYADFAPLGHSVRVDRDEERGTIAWKIKFRDGREKNFLSPITTKPWGKHIPQLADVPAPDKSMRDSQLLFNEPKYIRMDEGDLHTLEAAGLKLKEGVYY
>WP_038034341.1
MPTFVYMTRCDGCGYCVDICPSDIMHIDPTTRRAYNIEPNMCWECFSCVKACPHHAIDVRGYADFAPLGHSVRVDRDEERGTIAWKIKFRDGREKDFLSPITTKPWGKHIPQLADVPAPDKSMRDSQLLFNEPKYIRMDEGDLHTLEAAGLKLKEGVYY
>WP_038038494.1
MPTFVYMTRCDGCGYCVDICPSDIMHIDETTRRAYNIEPNMCWECFSCVKACPHHAIDVRGYADFAPLGHSVRVDRDEERGTIAWKIKFRDGREKEFLSPITTKPWGKHIPQLADVPAPDKSMRDSQLLFNEPKYIRMDEGDLHTLEAAGLKLKEGVYY
>WP_038043504.1
MPTFVYMTRCDGCGACVDICPSDIMHIDPTVRRAYNIEPNMCWECYSCVKACPHNAIDVRGYADFAPLGHSVRVIRDEEKGVIAWRIKSRNGEMDLNLLAPITTKPWGQYIPKLADVPAPSKEMRDSQLLFNEPKYIRLDEGGLHTLESNGLRMKAGVYY
>WP_038056356.1
MPSYVNPEKCDGCKGGDRTVCMYICPNDLMILDPEAMKAYNQEPDQCWECYSCVKSCPQGAISVRHYADFAPLNGTCQPMRGTTDIMWTIKFRNGVVVRFKFPIRTTPEGSADPTVGKPDPDPSLINNNQLFTEAADGVEPAKPEAVLNKKFEVAALGKTAKF
>WP_038058853.1
MPTFVYMTRCDGCGHCVDICPSDIMHIDKVTRRAYNIEPNMCWECYSCVKACPHDAIDVRGYADFAPLGHSVRVRRDEEKGVIAWRIKFRNGEKDMELLAPITTKPWGKHIPQLSAVPAPSQAMRDSQLLFNEPKYIRMDEGDLHTLESNRLVMKEGVYY
>WP_038062625.1
MPSYVNPEKCDGCKGGDRTVCMYICPNDLMILDPEAMKAYNQEPDQCWECYSCVKSCPQGAIAIRHYADFAPLHGTCQPMRGTTDIMWTIKFRNGVVLRFKFPIRTTPEGSADPTVGKPAPDPSKLSTNQLFTQAADGIEPKKPEAVLNKKFEVGALGKVAKY
>WP_038070474.1
MPTFVYMTRCDGCGYCVDICPSDIMHIDETTRRAYNIEPNMCWECYSCVKACPHHAIDVRGYADFAPLGHSVRVDRDEERGTIAWRIKFRDGREKNFLSPITTKPWGKHIPQLADVPAPDKSMRDSQLLFNEPKYIRMDEGDLHTLEAAGLKLKEGVYY
>WP_038080533.1
MPTFVYMTRCDGCGYCVDICPSDIMHIDETTRRAYNIEPNMCWECYSCVKACPHHAIDVRGYADFAPLGHSVRVDRDEERGTIAWRIKFRDGREKNFLSPITTKPWGKHIPQLADVPGPDKSMRDSQLLFNEPKYIRMDEGDLHTLEAAGLKLKEGVYY
>WP_038265347.1
MSIRINSSKCIGCGKCSNICPGNLICMKGKKASIEFPKECWGCTACMKECKFEAIELTLGADVGGNEASMTVRINSGRVEWKIAKGAERVNIEVDPMDSNKY
>WP_038322469.1
MSIEITAAKCIGCGRCRKVCPGSLIRLDKTGKAVIPRAERCWGCASCVKECPVQAIAMFLGEDMGGLGGRLTVRRENTLLHWTVTNPDGSAKTLTVDSRDSNNY
>WP_038668937.1
MSIKIDIQKCTGCGKCREVCPGSLLYKDIAGKTQIRYPKECWGCTSCVKECSFNAIQYYLGADMGGKGSFLYTKQEGQLLHWIVVLPDGTEKILTTDKSQANAY
>WP_039763512.1
MSIRIDRQRCIGCGKCAEICPGNLIVIDEDKKAFVRDPRDCWGCAACVKECTFQAIQYFLGADIGGRGTIMYVKKENNLLYWFFEKPNGEKEVIVQNPNDNTTY
>WP_040333217.1
MPSFVMTEKCDGCKGQEKTACMYICPNNLMKLDRDRMKAFNQETEQCWECYNCVKICPQQAIEVRGYQDFIPLGGNVIPMRGSDSIMWTVKFRNGSLKRFKFPIRTTAEGSVDPYKGKPEPDFATLKKPGFFNLAQVKTIK
>WP_040635312.1
MSIRVHEDRCIGCGRCTEACPGNLLLMQGTDAGRKAKIREVRDCWGCTACMKVCPVSAIGYFLGADLGGSGSTMTIERQGHYYHWHIRKPDQHDVTITIDRENANQY
>WP_040819155.1
MPTFVRTEKCDGCKGQDRTACMYICPHDLMKLDKDGSETGHAMKSFNQEPEQCWECYSCIKICPQQAIEARPYADIVPMGGSVQPLRGTDSIMWTIKFRNGTMKRFKFPIRTTPEGSIDPYGNTPAADMAKIAEPGFFNHNQQNGYRAGDPSELICK
>WP_041064979.1
MPTFVRTDKCDGCKGQDKTACMYICPHDLMKLDMDGSMTGHAMKSFNQEPDQCWECYSCVKICPQNAIEARPYADIVPLGASVQPLRGTDSIMWTIKFRNGTMKRFKFPIRTTPEGSIDPYGNKPAADISKVGEPGFFNHNEQNGFRAGDPSELICK
>WP_041100039.1
MPTFVRTEKCDGCKGQDKTACMYICPHNLMKLDKDGSETGHAMKAFNQEPEQCWECYSCVKICPQGAIECRHYADIVPLGGSVQPLRGSDSIMWTIKFRNGTLKRFKFPIRTTAEGSIDCYGGKPMPKMSEITADGVYTRAVMGGFRAGNPAELIRK
>WP_041313559.1
MVVLIDRELCNGCGGGYRCAAICPGNLLTPGEDGKIHYREPSLCWDCTACLKVCPRGALALRLPNGEDGTDGAILKATMGRETVRWTIRFSDGRVKVLEVLNRRVPVET
>WP_041673408.1
MPTFVRTEKCDGCKGQDKTACMYICPHDLMKLDKDGSETGHAMKAFNQEPEQCWECYSCVKICPQNAIEVRHYADMVPLGGSVQPLRGTDSIMWTIKFRNGSMKRFKFPIRTTPEGSIDCYGGKPEAVMANITKAGFFNQMNGFRAGNPAELIRK
>WP_041899333.1
MSIAINKNKCIGCKRCLAVCPGSLIKSTEDGKKVYIKYPKDCWGCSSCIKECPTGSISLYLGADMGGRGSKLTVKFKDDIADWKIEETDGTEHSIKINRKDSNKY
>WP_042686489.1
MPLRVERDVCTRCGKCAMVCPSNVIVVEDYPEVMEVGRCWHCLACVKECPTHALSLTLPEHIGSQRFEMRAWHEGKDVVFQILESGKPIEEYRFQVVR
>WP_042735601.1
MSVRINKENCVKCGRCIEACPGNLIKKDSDGKAFILHERDCWGCTSCLKECKHLAIDLFLGADMGGKGEVLKFYKEKEENIWEMTALDGTVKKLKINPKESNKY
>WP_043108756.1
MPTFVRTDKCDGCKGQDKTACMYICPHDLMKLDMDGSETGHAMKSYNQEPEQCWECYSCIKICPQNAIEARPYADIVPLGASVQPLRGTDSIMWTIKFRNGTMKRFKFPIRTTPEGSIDPYGGKPKADLSKIAEPGFFNHNEQNGYRAGDPSELICK
>WP_043116941.1
MPTFVYMTRCDGCGHCVDICPSDIMHIDPTYRRAYNIEPNMCWECYSCVKACPHHAIDVRGYADFAPLGHSVRVIRDEEKGVIAWRIKSRNGENDLNLLAPITTKPWREHIPQLADAPAPSQEMRDSQLLFNEPKYIRMDDGDIHTLESNGLHMEKGVYY
>WP_043630618.1
MPPIIDHKKCNGCQGREESFCEEACPGDLLYVGADGKSHCHAARDCWDCMSCVKMCPRNAIETRIPYQLGYHKARLMPIMGKNNITWKCTDIHGETITYKYRNRLEVADEQGGSS
>WP_043635031.1
MPTFVDPSKCDGCKGGEKTACMYICPNDLMILDPQEMKAFNQEPSACWECYSCVKICPQGAISARPYADFAPMGGTSIPMRSADSIMWTVKFRNGNIKRFKFPIRTTPEGSIKPFEGKPEPGDLDSELLFTETSLATPKEALGKKFDVTGADTVQCWLDGFCK
>WP_043662699.1
MSISINKEKCIGCRKCINVCPGSLLKADENNKVYIKYPKDCWGCSSCIKECNEEAISLYLGADIGGRGSRLSVKYEGDIIHWNIEDSQGKIKTIDVNSKDSNKY
>WP_043739894.1
MPTFVYMTRCDGCGHCVDICPSDIMHIDPTYRRAYNIEPNMCWECFSCVKACPHHAIDVRGYADFAPLGHSVRVHRDEERGTIGWKIKFRDGREKNFLSPITTKPWGKHIPKLADVPGPDKTARESQLLFNEPNYIRMDDGDLYTLETAGLKLKEGVYY
>WP_043749762.1
MPTFVYMTRCDGCGQCVDICPSDIMHIDTTVRRAYNIEPNMCWECYSCVKACPHNAIDVRGYADFAPLGHSVRVKRDEEKGVIAWRIIFRNGEKDMNLLAPITTKPWGTCIPKLADAAAPSKEMRDSQLLFNEPKYIRLDDGGLHTLESNGLKMKEGVYY
>WP_043750975.1
MPTFVRPDRCDGCIDRDMTSCIYICPHDLMKLDRDGSETGHAMRAFNQEPEQCWECYACVKICPQQAIECRHYADLVPLGASVQPQRGPDSILWTIAFRNGNTKRFKFPTRTTLEGSIDPYGSKPEADLSTLGEPGYFTSGGVRKPGNPDELIRK
>WP_044040097.1
MSIAINKEKCVGCKGCTKVCPGSLLEIDENNKAYIKYPKDCWGCCSCIKECKFSAISLYLGADIGGRGSKLSVNIEGDIAHWKIEEGNGNIEEININRKDSNKY
>WP_044295740.1
MSITIKRDVCIGCGKCRMVCPGSLLKADQDRKAYIAYPRDCWGCASCVKECPVNAISLYLGSDMGGKGSLLSVEEKGDLLYWKVEKTDGTTVTIEVNKKDANQY
>WP_044349634.1
MPSFVMVEKCDGCKGQDKTACMYICPNDLMLLDKDGSLGYGEMKAFNRDPSMCWECYNCVKICPQQAIDVRGYADFVPLGASVVPLRGSDSIMWTVKFRDGSVKRFKFPIRTTAEGEAQPLGGFEEGDGDINSVNLMTEPMSAGVDKMPSI
>WP_044503736.1
MSIRINQDRCIGCKRCVSVCPGSLIDINETGKARMHYPKDCWGCVSCVKECPVQAIDFYLGADMGGRGSTMNVTTEGQYIKWHIRRPDGSEETITIDRKQANSY
>WP_044823590.1
MSIQIDKTKCISCGKCLNICPGNLIAEDEEKKASIKHPKECWGCTACLKECSAEAIKYYLAADIGGKGGHLYSKNCGDSMAWYIVSADHKKYHIKINKKDSNAY
>WP_045174658.1
MSIRIDRQRCIGCGKCAEICPGNLIVIDEDKKAFIRDPRDCWGCAACVKECTFQAIQYFLGADIGGKGTIMYVKKENNLLYWFFKKPNGEKEVIVQNPNDNTTY
>WP_045211214.1
MPTFVNPEKCDGCKGGEKTACMYICPNDLMILDPEEMKAYNQEPEACWECYSCVKICPQGAIGARPYGDFAPMGGTSIPMRSGSDIMWTIQFRNGNIKRFKFPIRTTEEGSIKPYEGKPDAGDLENELLFTETELAKPKEVLGKKFDVDQPEFTQCWFEPSCELGNR
>WP_045218111.1
MPTFVNPEKCDGCKGGEKTACMYICPNDLMILDAQEMKAFNQEPDACWECYSCVKICPQGAIEARPYADFAPMGGTSIPLRSGDSIMWTIKFRNGNIKRFKFPIRTTAEGSIKPYEGKPEPGDLESELLFTETELKKPGEVLEGKGKTFEPTDPDYTQCWFEPTCEPGNRV
>WP_045219112.1
MPTFVNPEKCDGCKGGEKTACMYICPNDLMILDAQEMKAFNQEPDACWECYSCVKICPQGAIEARPYADFAPMGGTSIPLRSGDSIMWTIKFRNGNIKRFKFPIRTTAEGSIKPYDGKPEPGDLENELLFTETELKKPGEAVNKQYEFQDSDRTQCWFEPTCEPGNR
>WP_045476900.1
MPTYVRTDKCDGCKGQDKTACMYICPHDLMKLDKDGSETGHAMKAYNQEPEQCWECYSCVKICPQNAIEVRHYADIVPLGASVQPLRGSDSIMWTIKFRNGNMKRFKFPIRTTPEGSIEPYAGKPKPNMADIDKPGFFTMTSLKGDKSQLIRL
>WP_045572721.1
MPPVVNLDKCQGCGKCEEICPGDLMELNEEKKAFCRAKRDCWDCMACVKACKFGALETRIPYQLGYYPARLIPKVREKEIEWTCIDINGKVEKFLVKTHNK
>WP_045575372.1
MPSFVIAEKCDGCKGQDKTACMYACPNDLMMLNKDVMKATNLDPSQCWECLCCVKACPQQAMDVRGYADFVPLGASVTPLRSSDSIMWTVKFRNGMTKRFKFPIRTTEEGSAVPDAGYAITTDINSIELYTEPASMHMPVWTYKK
>WP_046022452.1
MPTFVYMTRCDGCGHCVDICPSDIMHIDKTYRRAYNIEPNMCWECYSCVKACPQNAIDVRGYADFAPLGHSVRAVRDEEKGVIAWRIKFRNGKKDLNLLAPITTKPWGTCIPQLKNAPEPSKEQRDSQLLYNEPKYIRMDDGDLHTLESNGLVMKEGVYY
>WP_046479077.1
MPTFVYMTRCDGCGHCVDICPSDIMHIDPTYRRAYNIEPNMCWECYSCVKACPQNAIDVRGYADFAPLGHSVRVQRDEERGTIAWKIKYRNGTEKEFLSPITTKPWGKHIPKLADVPAPSRDMRDSELLYNEPKWIRMDDDGLRTLKDAGLVLKKGVYY
>WP_046859924.1
MPTFVRTDKCDGCKGQDKTACMYICPHDLMKLDLDGSLTGHAMKSFNQEPDQCWECYSCIKICPQQAIEARPYADIVPLGASVQPLRGTDSIMWTIKFRNGTMKRFKFPIRTTPEGSIDPYGGKPEADISKIAESGFFVQANGYRAGDPSELIKK
>WP_047810588.1
MPSFVIAEKCDGCKGQDKTACMYACPNDLMFLDKERMKAVNLDPSQCWECLCCVKACPQQAMDLRGYADFVPLGASCVPLRGSDSIMWTVKFRNGMTKRFKFPIRTTEEGSAVPDGGFVEENTDINSLNLFSEPSSLKLPAVWTYKK
>WP_047810592.1
MPSFVIAEKCDGCKGQDKTACMYACPNDLMFLDKERMKAVNLDPSQCWECLCCVKACPQQAMDLRGYADFVPLGASCVPLRGSDSIMWTVKFRNGMTKRFKFPIRTTEEGSAVPDGGFVEDNTDINSIELFTEPSSMKMPVWTYKK
>WP_047829826.1
MSIRIDQSLCTGCGLCRDVCPGGLIRQDERKKAFIPEPRDCWGCAACLKECGYGAIRYFLGSDMGGQGAYLVVKDEQGCLHWQINKNGLHTHIRVNKKEANIY
>WP_047830849.1
MAPKVLLNKCDGCKAEKEPLCEQICPGDLMTLGTNGKAICRDPRDCWDCMSCVKICPQGAIETRVPYQIGYHEAKLIPMMGTNRITWTCVDIDGNVERFVVKNHNEADDDNDDDDDD
>WP_047831048.1
MPSFVYADKCDGCKGQDKTACMYVCPNDLMTLDKEKMKAYNRDPWACWECLCCVKACPQQAMDMRGYADFVPMGASCTPLRGSDSIMWTLKFRNGTLKRFKFPIRTTEEGTAVPDGGYAQGGDINGIELFTEPDSLGSPVWSKKGV
>WP_048057135.1
MPSYVIPAKCTGCGDCVNVCPSHIMKFTKSGILGRKAYNAEPESCWECYNCVKHCPQGAVQIRGYMDFTPLGGAVEVYRDEKTNRVYWTIRYRNGTVKYFVFPIRTTPWNSIKPPHEYPEPSKELLRTPYLSCEHEKLGGNKLGVELPKMKVPEVVKVEVRG
>WP_048091819.1
MIVFDLEKCIKCRKCEKICPTLAIGFDEFPCLAYPEKCWHCCACIKECPAEAIRLRLPPHIGDQRYEMLVKDEGKSMIFQILFEGRKIDEMEIQVRK
>WP_048096574.1
MIVFDYDACIKCGKCEKICPSLAIAIDDYPELRYADKCWHCCACIKECPAGAIRLRLPPHIGDQRYELLAFEDGKDVVYQVFFEGNVVDEMRIRVRR
>WP_048514519.1
MSIRIEQEKCVGCGQCTEVCPGSLIELNSTGKAYMRYPRDCWGCVSCVKECSFGAIEFFLGADIGGIGSKMHVEKKKSYMYWRITTPDGEVKTICIDTQKSNAY
>WP_048569139.1
MSIKIIESKCVSCGKCLKVCPGNLIYKDENKKAYIKYPRECWGCTACLKECQVGAIKYYLEPDVGGCSGYMYAKDSKDTLEWTFVIDGSEEKIKVNKKESNKY
>WP_049674625.1
MPSFVMVEKCDGCKGQDKTACMYICPNDLMLLDKDGSLGYGEMKAFNRDPSMCWECYNCVKICPQQAIDVRGYADFVPMGASCVPLRGSQDIMWTVKFRDGAVKRFKFPIRTTPEGGAQPLGGYDEGDGDINSVNLVTEPKSAGADKMPTI
>WP_050356302.1
MSIRIDKDKCVSCGKCTDVCPGNLIYKDKNKKAFIKYPRDCWGCTACLKECGVGAINYYLGADIGGKGGYLYTEKDKDYLYWHIVNKDGEKRVITINKKESNKY
>WP_051250149.1
MPPRFSKERCNGCPKARVAPCEAICPLNLLYRDRGEVFIYHEAYCYDCAACVKKCPQKAISLALHPSVALVKGELIYDNGFKFKDLEEE
>WP_051928693.1
MPTFVHTEKCDGCKGGEVTVCMYICPNDLMKLDVEGEFTGHKMKAFNQEPDQCWECLCCAKHCPQQAIELRPFADWAPMGGTAIPLRTDQAIMWTIKFRDGELKRFKFPIRTTPVGSIDPYGNKPEADPADLDSPRLFTETEVKQVDPSRGA
>WP_052220436.1
MSIKINKEKCIGCKRCLSVCPGSLIKLDEDGKAYMKYPKDCWGCCSCIKECKECAISFYLGADIGGRGSHLTVETEGDIVHWNIEESNGILHSIDVNRKNSNKY
>WP_052562893.1
MSIYIDENICNGCKGLPEARCERICPGDLCYRKENTKAAIRDQSACWTCACCVKECPVQAIELRLPFQVCSDGSSLKARLKRDKTIWTIWDAEGHQEEFIIQAKCLKGD
>WP_052886051.1
MPTFVYASLCKGCGKCVDICPADNMQYNPKTRRAYNADPASCAECLNCVKYCPEHAVDVRSYADFVPLGARVGVIRDTKKNIIYWRLVFRDGTVLDYAIPIRTTPWGSAKGAADFPERQDLDSELLCCEDNPEWLGFKELPRPKELKYIKGPP
>WP_053243028.1
MSIKIDVNKCVSCGKCIEVCPGSLLLKNENGKAFIRYPKNCWGCTACLKECKLGAIKYYLGADIGGNGSTMYVTQNGESLEWRLESKDGRKVVITTNSKEANKY
>WP_053951505.1
MPTFVYMTRCDGCGHCVDICPSDIMHIDDKYRRAYNIEPNMCWECYSCVKACPHQAIDVRGYADFAPLGHSVRTIRDEEKGTIAWRVKFRDGRVKNFLSPITTQPWGTKIQDFRDLEEPSAEMRNSELLAFEPKYIRMDDGGLHTLESNKLSLKAGAEYHESL
>WP_054029361.1
MPSFVIQEKCDGCKGGDKTACMYICPNDLMVLDPNAMKAYNQEPDQCWECFSCVKICPTQAIEVRGYADFVPLGSSIMPMMGTEDVMWTCKFRNGLIKRFKFPIRTTPEGAANAYESLKGKDLDSQLLSTEEADGRALPTPKATV
>WP_054258841.1
MSIRIDKTKCVGCGQCRMVCPGSLLYADTAGKAEIRYPRDCWGCTSCIKECTVQAIRFYLGADIGGRGSFLYTKREGDLLHWTIVHPDGREQTITVDKNEANAY
>WP_054652274.1
MPTFVNPEKCDGCKGGEKTACMYICPNDLMILDPEAMKAYNQEPEACWECYSCVKICPQGAIEARPYADFAPMGGTSIPMRSAEDIMWTIKFRNGSVKRFKFPIRTTPEGSIKPFEGKPEPGDLESELLFTETELVTPKEVLNKKIEVSDADASRVWKEGEFEG
>WP_054689150.1
MPSFVIQEKCDGCKGGDKTACMYICPNDLMVLDPNAMKAYNQEPDQCWECFSCVKICPTQAIEVRGYADFVPLGSSIMPMMGTEDVMWTCKFRNGLIKRFKFPIRTTPEGQANAYADLKGKDLESPLLSTQEADGVTLPTPKM
>WP_054791985.1
MSIEIRSEQCIGCGRCRSICPGSLIRLQQGKAEILRPERCWGCASCLKECPVQAIALYLGEDIGGLGGRFTIRRTGTQLHWMLTNPDGSTKTLTVDSRSANKY
>WP_054935656.1
MPPRVNLAKCDGCKAEKEPLCEQICPGDLMTLNPENQKAYCRSPRDCWDCMSCVKSCPQGAIETRLPYQIGYYQAKLIPLMGTNRITWTCIDINGKVERFSFKTRND
>WP_055059734.1
MSIRIQKSKCTGCGRCIEACPGNLIKKDKENKAFIRQVRDCWGCTSCIKECRHDAIRFFLGADVGGRGASMVVSEKPDISTWTVEKPDGTKITIQVNKKDANKY
>WP_055073180.1
MSIRINKNKCVGCKRCLDVCPGSLIKTDATGKAYIKYPKDCWGCTSCLKECKTGAITFFLGADIGGMGSEMTVNESKDTILWKIKKYTGEEQTIEINKKDSNKY
>WP_055182900.1
MSVRILQNKCVGCGKCLSVCPGNLLKKGEDGKVHIRNIRDCWGCTACLKECHTGAILYFLGADMGGMGSMLSVKEKGDVRIWCVDSPNGETKTIEINMKDSNKY
>WP_055272332.1
MSIVINKELCKNCGKCANVCPGSLIKRDEDGQIFMKYPKDCWGCSSCIKECAFDAISLYLGADIGGMGSQMLVENKGDLLLWNIRKMDGTTDQIVIDKKEANKY
>WP_055274465.1
MSIMIDKAKCKGCGMCTSVCPGSLIYQDSEKKAFIKYPKDCWGCASCIKECHFGAIALYLGADIGGMGSLMTVKSTPDTLTWNIKKRDGSREEILINKKESNKY
>WP_055306446.1
MSIVINKEKCAGCGQCSIVCPGSLIKMGEDKKAYMKYPKDCWGCSSCIKECKFEAIALYLGADIGGMGSKMSVISKGDFLNWNIDKTDGSRETIVINKKESNKY
>WP_055944613.1
MSIRINDEKCVGCGLCIEACPGNLIKKNEKGKAFIKHERDCWGCTSCIKECKINAIDFFLGADVGGAGSVLSVSSKGDINTWMITKADGSVEEIVINKKDANKY
>WP_057904909.1
MSIRIDRDKCDGCGLCAKICPGNLIRMEGEGKNRKAVMAYPDECWGCMSCVKVCPHQAIEYYLGEDIGGKGGTLQAKVNRKAIEWTACQKGCLLEKIITSREASNKY
>WP_058229968.1
MSISINKEKCIGCRKCINVCPGSLLKADENNKAYIKYPKDCWGCSSCIRECNEEAISLYLGADIGGRGSRLSVKYEGDIIHWNIEDPQGKIKTIDVNSKDSNKY
>WP_058295863.1
MSIKIDKDKCIGCRQCLEACPGNLIKMDDNKKAFIKYPKDCWGCTSCVKECKSQAISLYLGADIGGRGSTLTVKEDGELVHWKVEKPDGETYVIDLNPKDSNKY
>WP_058485254.1
MSIHIDKEKCIGCGKCIIVCPGSLIYQDNNGKAFIKYPKDCWGCTACLKQCSVQAIKYYLGLDMGGGGGYLTIKKEAEYLDWYITTKEGKTKKIRINSKEANKY
>WP_058557029.1
MPTFVYMTRCDGCGQCVDICPSDIMHIDPKVRRAYNIEPNMCWECYSCVKACPHNAIDVRGYADFAPLGHSVRVRRDEEKGVIAWRIIFRNGEKDMNLLAPITTKPWGKHIPQLADVPPPSQEMRDSEYLYNEPKYIRFDEGGLHTFEAAGLQLKTGVYE
>WP_059175792.1
MPSFVIQEKCDGCKAQDKTACQYICPNDLMTLDREKMKAYNQEPDQCWECYNCVKICPQQAIEIRGYADFFPLGASVIPMRGQDAIMWTIKFRNGAIKRFKFPIRLTPEGYWKAENIYEGLPEPDYSKIKGPGYFNYEARKE
>WP_059757309.1
MPTYVRTDKCDGCKGQDKTACMYICPHDLMKLDKDGSETGHAMKAWNQEPEQCWECYSCVKICPQQAIEVRHYADVVPLGGMVQPLRGSDSIMWTIKFRNGTLKRFKFPIRTTPEGSIDCYGGKPMPKMADIESTGSFTREMMGGYRPGNPAELIRK
>WP_060918056.1
MSIVIDPYVCIGCTKCTLVCPGTLIEMQKVDDMKIEKAVMEYPKDCWGCVSCVKECPVQAISFFLGADIGGNGSTMTTKEEGDVLKWIIEKRDGTIEEIDINRKDANKY
>WP_062253744.1
MPTFVDPSKCDGCKGGEKTACMYICPNDLMILDPEEMKAYNQEPDACWECYSCVKICPQGAITARPYADFAPMGGTCIPMRSADSIMWTVKFRNGSVKRFKFPIRTTPEGSIKPFEGHPEGANLEDELLFTEQALAAPKEALGKKFDVSDADKVFTCMEHGR
>WP_062412747.1
MSIRINQDRCIGCKRCVSVCPGSLIDMNETGKAWMHYPKDCWGCVSCVKECPVQAIDFYLGADMGGRGSTMNVTTEGQYIKWHIRRPDGSEETITIDRKQANSY
>WP_062808164.1
MSIRIQKSKCAGCGRCIEACPGNLIKKDKENKAFIRQVRDCWGCTSCIKECRHDAIRFFLGADVGGRGASMVVSEKPDISTWAVEKPDGTKITIQVNKKDANKY
>WP_063554574.1
MSISINKEKCVGCKKCLSVCPGSLIKLDKDGKAYIKYPKDCWGCSSCIKECKKCAISFYLGADIGGRGSRLTVVSEGDIVHWNIEKTNGTVQTIDVNRKDSNKY
>WP_065418791.1
MSIAINKNKCIGCKRCLAVCPGSLIKSTEDGKKVYIKYPKDCWGCSSCIKECPTGSISLYLGADMGGRGSKLTVKFKDDIADWKIEETDGTEHSIKINRKDSNQY
>WP_065971926.1
MPTFVYMTRCDGCGYCVDICPSDIMHIDKVTRRAYNIEPNMCWECYSCVKACPQDAIDVRGYADFAPLGHSVRVRRDEQKGVIAWRIKFRNGEKDMELLAPITTKPWGKHIPQLSDVPAPSQAMRDSQLLFNEPKYIRMDEGDLHTLESNGLVMKEGVYY
>WP_065972012.1
MPTFVRTDKCDGCKGQDKTACMYICPHDLMLLDKDGSKTGHAMKAFNQEPEQCWECYSCVKICPQNAIEARHYADVVPMGGSVQPLRGTDSIMWTIKFRNGNMKRFKFPIRTTPEGSINPYGDKPKADLSKLTDMALFTETKPYPCDRSQLTRAK
>WP_066021163.1
MSIKIDVNKCIGCKRCVNVCPGSLIEENENGKVFIKYPKDCWGCTACLKECKFKAIKYFLGADIGGNGSYMYVSEEGDKLNWHMVNPSSEEAIIRTNRKESNKY
>WP_066042568.1
MPTFVYMTRCDGCGHCVDICPSDIMHIDKKYRRALNIEPNMCWECYSCVKACPHQAIDVRGYADFAPLGHSVRVIRDEEKGTIAWKIKFRDGREKNFLSPITTKPWGSAIPDFRNEAEPTAEARNSELLAFEPESIRLDDGGLHTLESNGLKLVEGVYY
>WP_066060365.1
MPSFVIVEKCDGCQSAPRTACQYICPNDLMVLDREKMKAYNQEPEMCWECYSCVKICPQQAIEVRGYVDFVPLGATVFPMRGTDSIMWTVKFRNGLIKRFKFPIRTTPEGSIDVYAGFPPADRSKIGDNTLFSEPDTLDGLELATPKK
>WP_066245474.1
MSIKIDRQKCNGCGKCREVCPGNLLYKDCSGKTEIRYPKDCWGCTSCVKECAFNAIRYYLGADIGGTGGFLYTLQEESLLHWIIIDPEGGKKVITTDKRQANAY
>WP_066604654.1
MPTFVDPAKCDGCKGGEKTACMYICPNDLMILDPTEMKAYNQEPAACWECYSCVKICPQGAITARPYADFAPMGGTCIPLRGAEDIMWTVQFRNGEVKRFKFPIRTTVEGSIKPYEGKPEGADLENELLFTETSLKAPKEALSKKFEVTEADMKVKFKSAVA
>WP_066623989.1
MSISINKDKCVGCKKCLSVCPGSLIKLDKDGKAYIKYPKDCWGCSSCIKECKKCAISFFLGADIGGRGSRLTVDTEGDIVHWNIEKSNGSVQTIDVNRKDSNKY
>WP_066634561.1
MPTFVMQDKCDGCKGQDKTACMYICPNDLMVLDKEKGKAYNRDITMCWECLCCVKICPQQAMDFRGYADFVPMGASVVPLRSSDSIMWTVKFRNGMMKRFKFPIRTTEEGTAVPDGGYPLDNEDLKSEMLFTEPYSMGVDEFPTIKK
>WP_066669949.1
MPSFVMKEKCDGCKGQDKTACMYICPNDLMVLDKDAMKAYNRDPWACWECYCCVKICPQQAIDVRGYADFVPMGASVTPLRGSDNIMWTVKFRNGMLKRFKFPIRTTPEGTAQPDGGFGEGAGDLKGIALFTEPESLGIPVPTINK
>WP_066720028.1
MSIVINKENCIRCGKCLEVCPGSLIKKDENGFAFIKYKNDCWGCASCVKECHKGAIHFYLGADIGGMGSYMYTKCEGDITQWIINKPDGTKMSISINKKESNNY
>WP_066794808.1
MPSYVIPARCTGCGDCVNICPSHIMQFTKTGVFGRKAVNIEPESCWECYNCVKHCPQGAVQIRGYADFTPLGGAVEVYRDEETNRVYWTIRYRNGTVKHFVFPIRTTPWGSIKPPHETPEPPKDMLRTPYLSFEHEKLGGNKLGVELPRIKVPEMVKVEVRG
>WP_066800710.1
MPTFVNPEKCDGCKGGEKTACMYICPNDLMILDPAEMRAYNQEPSACWECYSCVKICPQGAIEARPYADFAPMGGTSIPMRSAEDIMWTIKFRNGSVKRFKFPIRTTAEGSIKPFDGKPEPGDLDSELLFTESELVAPKATAMEEASVTDADLKKEWKMEDYASLV
>WP_066852326.1
MPTYVDPSKCDGCKGGEKTACMYICPNDLMILDADEMKAFNQEPEACWECYSCVKICPQGAITARPYADFAPLGGTCIPMRSADSIMWTVKFRNGNVKRFKFPIRTTPEGSIKPFEGKPEPTDLDNELLFTEAELVAPIEAMGQKFEVAEADITMVKKASAV
>WP_067618327.1
MPSFVNPEKCDGCKGGEKTACMYICPNDLMVLNPDAMRAYNQEPDQCWECYSCVKICPQGAIEVRHYADIAPMGGYVQPMRGTDSIMWTVKFRNGNMKRFKFPIRTTPEGSIKPYDGKPSPGADQLDNELLFTETEGGRATCKPSDFS
>WP_068154877.1
MSIVIDPLKCIGCTKCTQVCPGTLIEMTDLKMDRKKAVMKYPKDCWGCVSCVKECPVQAISFFLGADIGGNGSTMVTKEKGDILSWIIEKRDGTTQVIDINRKDANKY
>WP_068515052.1
MPSYVNPEKCDGCKGGDRTVCMYICPNDLMILDPEAMRAYNQEPDQCWECYSCVKSCPQGAISIRHYADFAPLNGTCQPMRGTTDVMWTIKFRNGVVVRFKFPIRTTPEGSADPTMGGKEPDPAKLNTNQLFTQAADGIEPAKPEAVLNKVFPCTDKKMTI
>WP_068543424.1
MPSYVNPEKCDGCKGGEKTACMYICPNDLMILDTEAMKAYNQEPDQCWECYSCVKICPQGAIMVRHYADFAPLVEGACQPMRGTTDIMWTIKFRNGVVKRFKFPIRTTPEGEADPTLGKPDPDLSAIGDARLFTQVADNVTPAVPEAVAWK
>WP_068670947.1
MPSYVNPEKCDGCKGGDRTVCMYICPNDLMILDTENMKAYNQEPDQCWECYSCVKSCPQGAISVRHYADFSPLGASCQPMRGTTDIMWTIKFRNGVVKRFKFPIRTTPEGSADPTVGKPDPDLSAIGDNRLFTEIADGVTPATPENPVAIKFAG
>WP_068715708.1
MAVKIDKSLCNGCGSCKESRCVRVCPGNLLYKNDSNQAEIRDKRECWDCAACVKECPRQAIAMYLPAEIGGRGSTLQAQDLGDKIVWKLKKLDGSIEEFNIQNKLLFNSNL
>WP_068860247.1
MPSFVMVEKCDGCKAQDKTACQYICPNDLMTLDREKMKAFNQEPDQCWECYNCVKICPQQAIEIRGYADFFPLGASVIPMRGQDAIMWTIKFRNGSIKRFKFPIRLTPEGYWTADTIYKDLPEPDYSKIKGPGYFNYEARKE
>WP_068967031.1
MPSFVIAEKCDGCKGQDKTACMYACPNDLMALDKERMKATNLDPWACWECLCCVKACPQQAMDLRGYADFVPLGASVTPLRGSDSIMWTVKFRNGMTKRFKFPIRTTEEGSAVPGGNYEVTTDINSIELFTEPASMKMPIWTFKK
>WP_068993137.1
MPTFVYMTRCDGCGHCVDICPSDIMHIDPTYRRAYNIEPNMCWECYSCVKACPHHAIDVRGYADFAPLGHSVRVIRDEEKGVIAWRIKSRNGETDLNLLAPITTKPWGKHIPQLSSVPAPTQDQRDSQLLYNEPKYIRLDDGDIHTLESNGLHMEKGVYY
>WP_069003446.1
MPTFVRTEKCDGCKGQAMTACVYICPHDLMKLDNDGTETGHAMMSFNQEPDQCWECYSCVKICPQQAIEVRPYADIVPLGAMVQPLRGADSIMWSIKLRNGTMKRFKFPIRTTPVDSIDPYAGKPAADMAKIDEPGFFNHDEQNGYRAGDADELIRK
>WP_069283227.1
MSTFVYMTRCDGCGHCVDICPSDIMHIDKIIRRAVNIEPNFCWECYSCVKACPQQAIDVRGYADFAPMGHSVRVLREEEKGTISWKVKFRDGTVKNFVSPITTKPWGKHIPKLTEKEVPNKEALDSQLLFSEPKGLNIDTGLPEMKKERFKQGVYY
>WP_069471559.1
MPTFVYMTRCDGCGHCVDICPSDIMHIDKTTRRAYNIEPNMCWECYSCVKACPHNAIDVRGYADFAPLGHSVRVNRDEEKGVIAWRIIFRNGKKDFELFAPITTKPWGTAIPDMKEASQPDDSMRNSHLLYNEPKYIRLDDGGLHTLESNSLKMKEGVYY
>WP_069642612.1
MTVKVNQNLCNGCNGIAESRCEAVCPGNLMTRDAEQLAYIRSSKDCWDCMACVKACPQQALQTKLPFQLAGYGSKLVPKSEKKQIHWTLTHPDGKVETFTIPTESI
>WP_069702590.1
MSVVVNLHRCNGCNKAVESRCETVCPGNLMTRNQENKAYIRSKQDCWDCMACVKACPQQAIETKLPYELAGYGAKLTPKTEKNQIVWNLEYPDGRKDIFVIPTESI
>WP_069808051.1
MPSYVIPAKCTGCGDCVNICPSHIMRFTKSGLFGRKAYNAEPEMCWECYNCVKHCPQGAVQIRGYQDFTPMGGAVEVYRDEKTNRVYWTIRYRNGTIKYFVFPIRTTPWGSIKPPTEYPEPPKELLRTPYLSCEHEQLGGNKLGVELPRYKVPEVVKVEVRG
>WP_069809860.1
MPSFVIKEKCDGCKGQERTACMYICPNDLMKLDVERMKAWNQEPDQCWECYNCVKICPQQAIEVRGYADFVPLGGNVIPLRGTDAIMWTIKFRNGILKRYKFPIRTTSEGSIDLYSGKPEPDYANLKKPGFFNMTEYPTI
>WP_069857083.1
MPTYVNPEKCDGCKGGEKTACMYVCPNDLMILDPDEMKAYNQEPEGCWECYSCVKICPQGAITARPYADFAPMGGTSIPMRSAEDIMWTIQFRNGQVKRFKFPIRTTPEGSIKPYEGKPEGSDLEDSLMFNETEIVTPKEVLNKKFDVEEADLSETWVSAAHK
>WP_069897439.1
CVKICPQGAITARPYADFAPLGGTCIPMRSADSIMWTVKFRNGNVKRFKFPIRTTPEGSIKPFEGKPEPTDLDNELLFTEAELVAPIEAMGQKFEVAEADITMVKKASAV
>WP_069956672.1
MPTFVYMTRCDGCGHCVDICPSDIMHIDTTYRRAYNIEPNMCWECYSCVKACPQNAIDVRGYADFAPLGHSVRVVRDEEKGVIAWRIKFRNGKKDMSLLAPITTKPWGTCIPQLANVAGPSQEQRNSQLLYNEPKYIRMDDGGLHTLESNGLVMKEGVYY
>WP_069974737.1
MSIKINKDKCMSCSKCYNVCPGSLIDQDDRRKAFIKYPQACWGCTACLKECAAGAIQYYLGADIGGKGGFLYTSDHGETLDWHIVSPEGKKHLIKLNKKESNRY
>WP_069998064.1
MSIYIDKNKCIACNKCSNICPGNLISTAHDHKAFIKCPQDCWGCTACLKECPVGAIKYFLGADIGGKGGYLYTENHPEHIDWHIISQDGKKNTIQTQKDESNKY
>WP_070067456.1
MSIFIDETICNGCKGLPEARCERICPGDLCYRKENTKAAIRDQSACWTCASCVKECPVQAIELRLPFQICSSGSSLKARLKRDKTIWTVWDAEGHQEEFIIRTRWLKGD
>WP_070968212.1
MSIRIDKKKCISCGKCCDVCPGNLIDKDEKNKAFIKYPQECWGCTACLKECSTEAIHYYLAADIGGKGGYLYSKNHTGVMAWYIVSADDKKYHIKINKKDANAY
>WP_071064274.1
MSIAIDRQKCIGCSRCVKSCPGGLIYQDGEDKSYIKYPKDCWACMACVKSCPTGAISCYLGAELGGRGGKMTARDSVDKLEWKIEAGGAETEIVVDRRESNKY
>WP_071545135.1
MPTFVNPEKCDGCKGGEKTACMYICPNDLMILDPAEMKAYNQEPSACWECYSCVKICPQGAIEARPYADFAPMGGTSIPMRSAEDIMWTIKFRNGSVKRFKFPIRTTAEGSIKPFDGKPEPGDLDSELLFTESELKAPLATAMEEASVTDADLKKEWKMDDYANLV
>WP_071565142.1
MPTFVYMTRCDGCGHCVDICPSDIMHIDKKYRRALNIEPNMCWECYSCVKACPHQAIDVRGYADFAPLGHSVRVIRDEEKGTIAWKIKFRDGREKNFLSPITTKPWGSAIPDFRNEAEPSAEMRNSELLAFEPESIRLDDGGLHTLKSNGLELKEGVYY
>WP_071612710.1
MSIKIDLQKCVSCGKCRTICPGNLIFKNDESKAFIKYPDECWGCTACLKECPVQAINYYLGSDIGGKGTFLNTKKEKNLLHWHIYKPNKVEIIITTNVAEANKY
>WP_071982481.1
MSISINKEKCIGCRKCINVCPGSLLKADENNKAYIKYQKDCWGCSSCIKECNEEAISLYLGADIGGRGSRLSVKYEGDIIHWNIEDPQGKINTIDVNSKDSNKY
>WP_072306982.1
MSIAIEKNKCVGCGLCTEVCPGNLLQLRAGKAAIRDVRDCWGCTACVKECPRKAIYYYLAADLGGRGGRLYAENNEQEIKWQMQWPDGSQEEIVTAKQEANQY
>WP_072336557.1
MPPRIDLNKCNGCGGKSETACEMVCPGDLMMLDPGTGKARCRATGECWDCMSCIKVCPTGALQTRMPYQLGYYKASLRPIMGKDCITWKCRDIDGNEYTYKYVNRIRH
>WP_072416779.1
MSIAISSEKCIGCGRCKTVCPGSLIKLNDDGKAYIKYPKDCWGCTSCIKECPVYAIRFYLGADIGGAGSLVHTEPDGDILRWVIDRPDGSRTEIDIDRRESNKY
>WP_072521281.1
MSIQIRKDRCIGCGKCQEVCPGTLIQIIDKKAVMKYPKNCWGCVSCVKECRAGAIEFYLGADIGGMGGTMNVTQKGDLLNWNITRADGSELVISVDRRNSNKY
>WP_072695902.1
MPTYVDPSKCDGCKGGEKTACMYICPNDLMILDPEEMKAYNQEPEACWECYSCVKICPQGAITARPYADFAPMGGTCIPMRSADSIMWTVKFRDGGVKRFKFPIRTTAEGSIKPFDGFPEPTNLEDEVLFTENASALIKPQTALGKKFEMAEADLSVTWADTSI
>WP_072810125.1
MSIIIDQGKCIGCRRCHDVCPGTLIKINENKKAFIKYPKDCWGCTSCIKECPVHAISFFLGEDIGGKGCKVHTEKVKGEKNDIVQWFFELNDGSVKTIDIDPKESNKY
>WP_072828200.1
MSINIDPNICIGCGRCHDVCPGTLIKINEQKKAYIKYPKDCWGCTSCIKECPVHAIRFFLGEDIGGKGSKVHTEKVNGLIRWIVEFPDGSIKHIDIDPKESNKY
>WP_072911240.1
MSIRINALSCIGCKRCAEVCPGNLIKIVNNRAVIKREKDCWGCTSCLKECKTGAIEFFLGADIGGKGSILSVEEKGDLRTWIVKRPDGSSETITVNTKESNKY
>WP_072911824.1
MPSFVIAEKCDGCKGQDKTACMYICPNDLMVLDREIMKATNRDVSQCWECYCCVKICPQQAIDVRGYADFVPMGASCVPLRSSDSIMWTVKFRNGMLKRFKFPIRTTAEGAAEPAGGYTVDQEDLNNQLLFTEPYSVGTPELPALKK
>WP_072916501.1
MPPVVYQEKCRGCGKCEEVCPGDLMELNEDKKAFCRSRRDCWDCMACVKACQYDALETRIPYQLGYYPARLIPKMKEKEIEWTCIDINGKVDKFLVKTYNK
>WP_072977553.1
MSISIDQSKCIGCGKCHDVCPGTLIKINENKKAFIKYPKDCWGCTSCIKECPVHAISFFLGEDIGGKGSKVHTEKVNGLVRWIVEFPNGSVKTIDIDPKESNKY
>WP_072981259.1
MSIRINQERCIGCGQCIDVCPGSLIDRNDQGKAWMHYPKDCWGCVSCVKECPVQAIDFYLGADIGGRGSTMNVTADGHYLHWHIHQADGSEKTITVDRKQANSY
>WP_073021647.1
MSIRIRKETCIKCGKCLEVCPGSLIYRDSEGKAYIKYEKDCWGCTACLKECPVKAIEYYLGEDIGGKGAYLYVNKQKEDLHWHIVDKNGNEKVITTNRKESNKY
>WP_073031598.1
MPSFVIAEKCDGCKGQDKTACMYACPNDLMMLNKDVMKATNLDPSQCWECLCCVKACPQQAMDVRGYADFVPLGASVTPLRSSDSIMWTVKFRNGMTKRFKFPIRTTEEGSAVPDAGYEITTDINSHELYTEPASMHMPVWTYKK
>WP_073039651.1
MPSYVILEKCDGCKGQDKTACMYICPNDLMVLDKEKMKAFNRAPEMCWECYNCVKICPQQAVDVRGYADFVPMGASVVPLRGSEDIMWTVKFRNGQVKRFKFPIRTTPEGQAKPWPDGWDTGTEDIKSPLLCTEPASTLAAELPTLKK
>WP_073088176.1
MSIAIEKDKCVGCGLCTEACPGNLLKLWEGKAHIRDVRDCWGCTACVKECPRQAIYYYLAADLGGSGGRLYAQNNEREIKWQMLWPDGSSDEIVTVKQEANKY
>WP_073116409.1
MSISIDQGKCIGCGRCHDVCPGTLIKINENKKAFIKYPKDCWGCTSCIKECPVHAISFFLGEDIGGKGCKVHTEKVKGEKNDIVRWFFELNDGSVKTIDIDPKESNKY
>WP_073123690.1
MSIKIDKEKCVGCSKCANVCPGRLIYKDENDKAYIKYEKNCWGCTACLKECSESAIKYYLGSDIGGNGACLYVKQKSDELNWHIIDNDGNETVINTNRKESNKY
>WP_073159754.1
MAIKIDKSICDGCPDYQEGRCERICPGNLIAKEGEKAEMKRPAECWDCAACVKACPRNAISLYLPEEIGGQGTELKVQQNQKRSLWIFDKEDGSRKVYKTG
>WP_073189594.1
MSISIDQSKCIGCGRCHDVCPGTLIKINENKKAFIKYPKDCWGCTSCIKECPVHAISFFLGEDIGGKGCKVHTEKVKGEKNDIVRWFFELNDGSVKTIDIDPKESNKY
>WP_073227373.1
MSIYIDEKKCIGCGRCHEVCPGTLIKLNENKKAYIKYPKDCWGCTSCLKECPANAIRFYLGADIGGKGSLVHTEKSEGLVHWIVERPDGTTTTIDINPKESNKY
>WP_073237810.1
MPSFVIAEKCDGCKGQDKTACMYICPNDLMVLDKEKMKAYNRDTSQCWECYCCVKICPQQAIDVRGYADFVPMGASCVPLRSSDSIMWTVKFRNGQLKRFKFPIRTTAEGTAQPDGGYTVDQEDLNSPLLFTEPYSIGTAELPGLKK
>WP_073272702.1
MSIEISKEICIGCGQCAQICPGTLIRLGDTGKAFISHAERCWGCASCVKECPVQAIAMFLGEDAGGLGGRLTVRRENTLLHWIITMPDGEKQIITLDSRDANKY
>WP_073283296.1
MSIAISQSKCTGCKMCTTVCPGSLLSINENKKAYIEYPKDCWGCASCVKECKFGAISLYLGADIGGRGSHLSTKCEEDIVTWLIENPNGENQTIVINRKESNKY
>WP_073344900.1
MAVRIDRELCNGCGKLDEPLCVRICPGDLLYKNTDGKAAIRDTRDCWDCAACIKECPKQAIEMYLPAQIGGRGSTLKARKSRDKIIWMLKRADGVEEIIEIEAHRIV
>WP_073375788.1
MPSYVDPSKCDGCKGGDKTACMYICPNDLMVLNVEEMKAYNQEPDACWECYSCVKICPQGAVFVRGYDDFVPMGGQVHPMRSSDSIMWTVKFRNGNLKRFKFPIRTTAEGAANAYTGEKGANLDDEILTLEKELPTP
>WP_073424415.1
MSISIDQSKCIGCRRCHDVCPGTLIKINEDKKAFIKYPKDCWGCTSCIKECPVHAIQFFLGEDIGGKGSKVHTEKVNGLIRWIVEFPDGSVKSIDIDPKESNKY
>WP_073474772.1
MPSFVIQEKCDGCKGGEKTACMYICPNDLMVLDPNAMKAYNQEPDQCWECFSCVKICPTQAIEVRGYSDFVPLGSSIMPMMGTEDVMWTCKFRNGTVKRFKFPIRTTAEGSANAYLDLQGKDIDSELLSTEEADGMELAGPTELA
>WP_073538842.1
MSIKIDRESCIGCLKCKNVCPGNLIYADDHGKAYLKYESDCWGCTACVKECANGSIKYYLGADIGGNGSYLYVSKDGDELKWHLINDDNNVGIAIMTNRKESNRY
>WP_073591028.1
MSIEISQDVCIGCGQCAKSCPGTLIQLDDKGKACISRIERCWGCASCVKECPVQAIAMFLGEDMGGLGGKLTVGRENTLLHWIITKPDGDTQILTVDSRDPNKY
>WP_073612315.1
MPSYVDPSKCDGCKGGDKTACMYICPNDLMVLEKSEMKAYNQEPDACWECYSCVKICPQGAIFVRGYDDFVPMGGQVHPMRSADSIMWTVKFRNGAIKRFKFPVRTTAEGAANGYVGQTGANLDDECLLLESNLPTPNK
>WP_074208191.1
MSINIDPNICIGCGRCHDVCPGTLIKINELKKAYIKYPKDCWGCTSCIKECPVHAIRFFLGEDIGGKGSKVHTEKVNGLIRWIVEFPDGSVKHIVIDPKESNKY
>WP_074216940.1
MPTYVDPSKCDGCKGGEKTACMYICPNDLMILDADEMKAFNQEPEACWECYSCVKICPQGAITARPYADFAPLGGTCIPMRSADSIMWTVKFRNGNVKRFKFPIRTTPEGSIKPFEGKPEPTDLDNELLFTEAELVTPIEAMGQKFEVAEADITMVKKASAV
>WP_074502464.1
MSIRIEQEKCVGCGQCTEVCPGSLIELNSTGKAYMRYPRDCWGCVSCVKECSFGAIEFFLGADIGGIGSKMHVEKKKSYMYWRITTPDGEVKTICINTQKSNAY
>WP_074514231.1
MSISIEPEKCIGCGLCTEVCPGNLLQVKAGKAAIRDVRDCWGCTACVKECPRDAIFYYLSADLGGAGGRLYAHDTAVSLTWQLRLPDGSEQEIIVAKNKANAY
>WP_074571688.1
MSIAIEAAKCVGCGLCTEVCPGNLLQVKAGRAVIRDVRDCWGCTACVKECPRQAIYYYLAADLGGRGGRLYAENTKNEIKWQMYWPDGSFDEIVTAKGEANKY
>WP_074670985.1
MSIAIEKNKCVGCGLCTEVCPGNLLQLRAGKAAIRDVRDCWGCTACVKECPRKAIYYYLAADLGGRGGRLYAENTENEIKWQMKWPDGSQEEIVTAKQEANQY
>WP_074786324.1
MSIRINQERCIGCGQCTDVCPGSLIDRNDQGKAWMHYPKDCWGCVSCVKECPVQAIDFYLGADMGGRGSTMNVTADGHYLHWHIHQADGTEKTITVDRKQANSY
>WP_074791325.1
MSIRINSISCVGCKRCVEACPGNLIKIVDNKAVIKREKDCWGCTSCLKECKAGAIEFFLGADIGGKGSTLSVTEKGDIREWIVIGPDGNKKTITVNTKESNKY
>WP_074813767.1
MSIAIETHKCVGCGLCTEVCPGNLLQLRAGKAAIRDVRDCWGCTACVKECPRQAIYYYLAADLGGRGGRLYAENNEQEIKWQMQWPDGSQEEIVTAKQEANQY
>WP_075354461.1
MPTFVDPSKCDGCKGGEKTACMYICPNDLMILDPQEMKAFNQEPSACWECYSCVKICPQGAISARPYADFAPMGGTSIPMRSADSIMWTVKFRNGNIKRFKFPIRTTPEGSIKPFEGKPEPGDLESELLFTETSLATPKEALGKKFDVSGADTVQCWLDGFCK
>WP_075355081.1
MPPIIDHKKCNGCQGREESFCEEACPGDLLYVGADGKSHCHATRDCWDCMSCVKMCPRNAIETRMPYQLGYHKARLLPIMGKNSITWKCTDINGETVTYKYRNRLETTD
>WP_075366893.1
MPPVVYQEKCKGCGKCEEICPGDLMELNEGKKAFCRSARDCWDCMACVKACLYGAIETRIPYQLGYYPARLIPKMGDKEIEWTSIDINGKVDKFVVKTYNK
>WP_075367579.1
MPSFVIAEKCDGCKGQDKTACMYACPNDLMMLDKERMKATNLDPSACWECLCCVKACPQQAMDLRGYADFVPLGASVTPLRGSDSIMWTVKFRNGMTKRFKFPIRTTEEGSAVPGGDYPVTTDINSIELYTEPASMKMPIWTYKK
>WP_075485523.1
MSTFVYMTRCDGCGHCVDICPSDIMHIDENIRRAKNIEPNFCWECYSCVKACPNHAIDVRGYADFAPMGHSVRVRREEEKGTISWKIKFRNGTEKNFVSPITTKPWGKFIPKLADGDKPNQGEINSQTLYTEPEGLNIDGELPTVPKESFKKGVYY
>WP_075501524.1
MSTFVYMTRCDGCGHCVDICPSDIMHIDENIRRAKNIEPNFCWECYSCVKACPNHAIDVRGYADFAPMGHSVRVRREEEKGTISWKIKFRNGTEKNFVSPITTKPWGKFIPKLAEGDKPNQGEINSQRLYTEPEGLNTNQELPSVPKESFKKGVYY
>WP_075504382.1
MSTFVYMTRCDGCGHCVDICPSDIMHIDENIRRAKNIEPNFCWECYSCVKACPNHAIDVRGYADFAPMGHSVRVRREEEKGTISWKIKFRNGTTKDFVSPITTKPWGKFIPKLADGEKVKQGELNSQRLYTEPEGLNIDGELPSVPKESFKKGVYY
>WP_075506608.1
MSTFVYMTRCDGCGHCVDICPSDIMHIDENIRRAKNIEPNFCWECYSCVKACPNHAIDVRGYADFAPMGHSVRVRREEEKGTISWKIKFRNGTEKNFVSPITTKPWGKFIPKLAEGDKPNQGEINSQRLYTEPEGLNIDGELPSVPKESFKKGVYY
>WP_075515926.1
MTVAIDIEKCTGCSGAREAQCERICPGGLLVREGVKVQLRGGGACWDCAACVKSCPHQALYLILPWPLGGRGARLYARASATETEWILRLPSGREERYVIPARINQKKPVPEI
>WP_075520143.1
MSTFVYMTRCDGCGHCVDICPSDIMHIDKNIRRAKNIEPNFCWECYSCVKACPNHAIDVRGYADFAPMGHSVRVRREEEKGTISWKIKFRNGTEKDFVSPITTKPWGKYIPKLSEGDKPNQGEINSQILYNEPHGLNTDKDLPTLDKNSFKKGVYY
>WP_075521328.1
MSTFVYMTRCDGCGHCVDICPSDIMHIDETIRRAKNIEPNFCWECYSCVKACPNHAIDVRGYADFAPMGHSVRVRREEEKGTISWRIKFRNGTEKNFVSPITTKPWGKFIPKLAEADTPNQGEINSQILYNEPKGLNTEKELPTLDKNSFKQGVYY
>WP_075522233.1
MSTFVYMTRCDGCGHCVDICPSDIMHIDENIRRAKNIEPNFCWECYSCVKACPNHAIDVRGYADFAPMGHSVRVRREEEKGTISWKIKFRNGTEKNFVSPITTKPWGKFIPKLAEGDTPNQGEINSQRLYSEPEGLNTNKELPSVPKESFKKGVYY
>WP_075672095.1
MSIKINKEKCVGCKKCQEVCPGTLIAIEDHKAVIKYPRNCWGCVSCVKECAAGAIDFYLGADIGGTGSVMNVTKSGDFLHWNIRKPDGSEIVIDVNRKNSNQY
>WP_075720826.1
MSIVINKEKCVGCRMCTQVCPGSLIKLDQEGKAYIKYPKDCWGCVSCVKECKKDAIDFYLGADIGGRGSKMRVKSQGDMIYWNIERPDGEIETIEIDRTKSNQY
>WP_075753512.1
MSIRIDSHKCSGCGKCREVCPGSLLRATDSGRTDIREPKDCWGCTSCLKECSCNAITYYLGADMGGRGSLLHTRQEGNLLHWIVTEPNGREKTITVDKKQANAY
>WP_075858568.1
MPPRFSKERCNGCPKAKVAPCEAICPLNLLYRDKGEVFIYHEAFCYDCAACVKKCPQKAISLALHPSVALVKGELIYDNGFKFKDLEEE
>WP_075864318.1
MPPRFYKERCNGCPKAKVAPCEAICPLNLLYRDRGEVFIYHEAFCYDCAACVKKCPQKAISLALHPSVALVNAELFYDKGFKFKDLEEE
>WP_077279536.1
MPTFVYMTRCDGCGACVDICPSDIMHIDPTMRRAYNIEPNMCWECYSCVKACPHHAIDVRGYADFAPLGHSVRVIRDEEKGVIAWRIKSRNGETDLNLLAPITTKPWGQEIPKLADVPAPSKEMRDSQLLFNEPKYIRMDDGGIHTLESNGLSMKAGVYY
>WP_077309018.1
MSIAINKNKCIGCKRCLAVCPGSLIKSTEDGKKVYIKYPKDCWGCSSCIKECPTGSISLYLGADMGGRGSKLTVKFKDDIADWKIEETDGTEHLIKINRKDSNQY
>WP_077327214.1
MSIRINKNKCVGCKRCLDVCPGSLIKTDATGKAYIKYPKDCWGCTSCLKECKTGAIAFFLGADIGGMGSEMTVNESKDTILWKIKKYTGEEQTIDINKKDSNKY
>WP_077610396.1
MSIRINENKCVGCLKCISVCPGSLIKERDGKAFIKYPKDCWGCVSCVKECRVCAIDFYLGADIGGNGSKMNVSYEGDILHWNITKSDGTVKVIDVNRKNSNKY
>WP_077713223.1
MPSFVIAEKCDGCKGQDKTACMYICPNDLMVLDKEKMKAVNRDVSQCWECYCCVKICPQQAIDVRGYADFVPMGASCVPLRSSDSIMWTVKFRNGMLKRFKFPIRTTAEGTAEPAGGFTCDQEDLNSPLLFTEPYSIGTTELPGLKK
>WP_077829696.1
MSIAINKNKCIGCKRCLAVCPGSLIKSTEDGKKVYIRYPKDCWGCSSCIKECPTGSISLYLGADMGGRGSKLTVKFKDDIADWKIEETDGTEHSIEINRKDSNQY
>WP_077833266.1
MSIKIDENKCVGCEKCINVCPGSLIYKNEAGKAFIKYPKDCWGCTACIKECKVMAIKYFLRADIGGNGSYMYVSEKKEELEWHMVDRKNNGKIVVTSRKEANKY
>WP_077846505.1
MSIAINKEKCIGCKKCLSVCPGSLIKPSENGKKVYIKYPKDCWGCSSCIKECPTSSISLYLGADIGGRGSKLTVQLENDLAHWKIEESNGTQHSININRKDSNQY
>WP_077851330.1
MSIKVDENKCVGCEKCINVCPGSLIYKNEAGKAFIKYPKDCWGCTACLKECKVRAIKYFLGADIGGNGSYMYVSEKKEELEWHMVDRKNNEKIVVTSRREANKY
>WP_077855167.1
MSIAINKNKCIGCKRCLAVCPGSLIKSTEDGKKVYIKYPKDCWGCSSCIKECPTGSISLHLGADMGGRGSKLTVKFKDDIADWKIEETDGTEHSIKINRKDSNQY
>WP_077860272.1
MSIAIDKQKCIGCKKCLYVCPGSLIKLGDDGKTYIKYPRDCWGCSSCIKECPKSAISLYLGADIGGRGSKLTVKLQENTAHWKVEESSGTEHSININRKDSNQY
>WP_077863942.1
MSIAINKDKCIGCKKCLSVCPGSLIKSSEDGKVHIKYPKDCWGCSSCIKECPKRAISLYLGADIGGRGSRLTVKLEKDIVHWNIEESDGTEHSIDINRKDSNKY
>WP_077869775.1
MSIAINKNKCIGCKRCLAVCPGSLIKSTEDGKKVYIKYPKDCWGCSSCIKECPTGSISLYLGADMGGRGSKLTVKFKDDIADWKIEETDGTEHSIEINRKDSNQY
>WP_077894288.1
MSIKVDENKCVGCEKCINVCPGSLIYKNEAGKAFIKYPKDCWGCTACLKECKVRAIKYFLGADIGGNGSYMYVSEKKEELEWHMIDRKNNEKIVVTSRKEANKY
>WP_078121378.1
MPTFVYMTRCDGCGQCVDICPSDIMHIDTTVRRAYNIEPNMCWECYSCVKACPHQAIDVRGYADFAPLGHSVRVKRDEEKGVIAWRIKFRNGEKDMDLLAPITTKPWGKHIPQLRDVPAPTQEQRDSQLLYNEPKYIRFDDGGLHTLESNGLKMIKGVEGY
>WP_078121680.1
MPTFVRTDKCDGCKGQDKTACMYICPHDLMKLDKDGSETGHAMKSYNQEPEQCWECYSCIKICPQNAIEARPYADIVPLGASVQPLRGTDSIMWTIKFRNGTMKRFKFPIRTTPEGSIDPYGGKPEADISKIADNKFFVEANGYRAGDPSELIAK
>WP_078476205.1
MPTFVYMTRCDGCGHCVDICPSDIMHIDPTYRRAYNIEPNMCWECYSCVKACPHHAIDVRGYADFAPLGHSVRVIRDEEKGVIAWRIKSRNGETDLNLLAPITTKPWREHIPQLADAPAPSQEMRNSQLLFNEPKYIRMDDGNIHTLESNGLHMEKGVYY
>WP_078482415.1
MPTFVRTDKCDGCKGQDKTACMYICPHNLMKLDMDGSETGHAMKSFNQEPEQCWECYSCVKICPQQAIEARHYADVVPLGGSVQPLRGSDSIMWTIKFRNGTMKRFKFPIRTTPEGSIDPYGGKADADMSKIEEPGFFNHNEQNGYRAGDPSELICK
>WP_078488004.1
MPTFVYMTRCDGCGHCVDICPSDIMHIDPTLRRAYNIEPNMCWECYSCVKACPHHAIDVRGYADFAPLGHSVRAIRDEEKGVIAWRIKSRNGETDLNLLAPITTKPWGKHIPQLADAPAPSQEMRNSQLLYNEPKYIRMDDGDIHTLESNGLHMEKGVYY
>WP_078666348.1
MPPLINRERCNGCGQAAESCCQRVCPGDLLIRKDGKAELRDGRSCWDCAACVKACPRQAIRLVLPAEIGGGRAWLGIEGKEWVLAYPDGKTERFPLPETKTPT
>WP_078683348.1
MPPRIDLSKCNGCEGRSESFCEEACPGNLMAVDPKTGQSFCRSTRDCWDCMSCVKACPRNAIETRIPYQLGYHKATLKPIMGKNSITWKCTDIHGKEMVYKYRNRLDR
>WP_078683734.1
MPTFVDPSKCDGCKGGEKTACMYICPNDLMILDPEEMKAYNQEPDACWECYSCVKICPQGAITARPYADFAPMGGTSIPMRSSEDIMWTINFRNGSTKRFKFPIRTTPEGSIKPFEGKPEPADLENEYLFTETELTTPKEALGKKFDVAEADKTWTVKDVQ
>WP_078718370.1
MPTFVNPEKCDGCKGGEKTACMYICPNDLMILDPDEMKAYNQEPDACWECYSCVKICPQGAIEARPYGDFAPLGGTCIPMRSAEDIMWTVKFRNGSVKRFKFPIRTTPEGSIKPFDGKPEPGDLDSELLFTETELVAPKEALGKKFDVTDADMTRVWKGGELDG
>WP_078809601.1
MSVCIDNQACSLCSKCINVCPGDLLLEKDGKVLIRASEECWDCAACVKECPSQAIELYLPTVIGGRGATLQARRNKDNRVWVCKHLDGTKNEYIVPIK
>WP_078810282.1
MTVRIDKKLCNGCGNKDESCCMRICPGNLLYKTKNNKAEIRDKADCWDCAACVKECPRQAIEVYLPVEIGGRGSTLKAKDLGNEIVWTLKTQDGSVEEFTIRNKLWFNWNL
>WP_079440174.1
MSIAINKNKCIGCKRCLAVCPGSLIKSTDDGKKVYIKYPKDCWGCSSCIKECPTGSISLYLGADMGGRGSRLTVELKDDIADWKIEEIDGKEHSIKINRKDSNQY
>WP_079484811.1
MGVIIDQSKCARCGRCSDICPGNLIRKDGDNKAYLKRQGDCWSCVSCVKECPVGAIALILPPELGGSGGRLTLTQDGSVTRWVAESARGVQTVIVTDTKEANKY
>WP_079906565.1
MPPLINRERCNGCGQAAESCCQRVCPGDLLIRKDGKAELRDGRSCWDCAACVKACPRRAIRLVLPAEIGGGRAWLGIEGKEWVLAYPDGKTERFPLPETKTPT
>WP_079933080.1
MPPLINRERCNGCGQAAESCCQRVCPGDLLIRKDGKAELRDGRSCWDCTACVKACPRQAIRLVLPAEIGGGRAWLGIEGKEWVLAYPDGKTERFPLPETKTPT
>WP_080800328.1
MPSFVIAEKCDGCKGGDKTACMYICPNDLMVLDPNAMKAYNQEPDQCWECYSCVKICPSQAIEVRGYSDFVPMGASVVPMMGTEDIMWTCKFRNGVVKRFKFPIRTTPEGEANAYKDLKGKDLYSGLLSTQEADGFVLKTPQELA
>WP_081827017.1
METEKCIGCGRCADVCPGNLLVIEAGRARLRDARDCWGCTACVKACPRAAIFYTLEASLGGAGGRLYAEDSRDTLTWVLRLADGEEQRIAVNKKQANDY
>WP_082911007.1
MPTFVHTDKCDGCKGGSVTACMYICPNDLMKLDTSRMKAFNQEPDQCWECQCCVKACPQQAIEVRAYQDFVPMGGAVIPMRTDSAIMWTIKFRDGEVKRFKFPVRTTPVGSIDPYGGKPAAADLDSPLLFTEVGKTLTTI
>WP_084057769.1
MPSYVILEKCDGCKGQDKTACMYICPNDLMVLDKEKMKAYNRAPEMCWECYNCVKICPQQAIDVRAYADFVPMGASVVPLRGSEDIMWTVKFRSGQVKRFKFPIRTTPEGQAQPWPDEWQTGSDDIKSPVLSTEPASTWADELPTLKK
>WP_084067190.1
MPSFVIAEKCDGCKGGDKTACMYICPNDLMVLDPNAMKAYNQEPDQCWECYSCVKICPSQAIEVRGYSDFVPMGASVVPMMGTEDIMWTCKFRNGVVKRFKFPIRTTPEGEANAYLDLKGKDLNSGLLSTQEADGYVLTTPQELA
>WP_084117648.1
MSIKIKENKCVGCNKCVEVCPGSLIYKNEQNKAFIKYEKDCWGCTACLKECKFSAIEYYLGVDIGGNGAHLYVEENEDTLNWHIVCKNENETVITTNRKESNKY
>WP_084573573.1
MSIRIDSHKCIGCGKCREVCPGSLLLATDSGQTDISEPKDCWGCTSCLKECNYNAIQYYLGADMGGRGSTLYTRQEGQLMHWVVTAPNGSEKTITIDTKQANAY
>WP_084666782.1
MPPKVILEKCDGCKAEKEPLCEQICPGDLMTLGEDNKAYCRDPRDCWDCMSCTKVCPRGAIETRLPYQLGYYPAKLIPLMGTNRIIWTCVDINGKVERFVCKTRND
>WP_085052208.1
MPSFVMTEKCDGCKGQERTACMYICPNNLMKLDRDRMKAFNQETEQCWECYNCVKICPQQAIEVRGYADFIPLGGNVIPMRGSDSIMWTVKFRSGALKRFKFPIRTTAEGSIDPYKGKPEADFANLKKPGFFNMTTVKTLK
>WP_085068514.1
MSTFVYMTRCDGCGHCVDICPSDIMHIDETIRRAKNIEPNFCWECYSCVKACPNHAIDVRGYADFAPMGHSVRVRREEEKGTISWRIKFRNGTEKNFVSPITTKPWGKFIPKLAEADTPNQGEINSQILYNEPQGLNTEKELPTLDKNSFKQGVYY
>WP_085102955.1
MPTFVNPEKCDGCKGGEKTACMYICPNDLMILDPEEMRAYNQEPEACWECYSCVKICPQGAIEARPYGDFAPMGGTSIPMRSAEDIMWTVKFRNGNVKRFKFPIRTTPEGSIKPYAGKPEPSDLDNELLFTETELAKPQVVSGTKTEVGDAGKTLVIKDLL
>WP_085114128.1
MSTFVYMTRCDGCGHCVDICPSDIMHIDENIRRAKNIEPNFCWECYSCVKACPNHAIDVRGYADFAPMGHSVRVRREEEKGTISWKIKFRNGTEKNFVSPITTKPWGKFIPKLADGDKPNQGEINSQRLYREPEGLNTGGELPVVPKESFKKGVYY
>WP_085442001.1
MPTFVYMTRCDGCGHCVDICPSDIMHIDTTYRRAYNLEPNMCWECYSCVKACPHQAIDVRGYADFAPLGHSVRAIRDEEKGVIAWRIKFRNGKKDLNLLAPITTKPWGKEIPQLASVSGPTKEQRDSQLLYNEPKYIRMDEGGLHTLESNGLVIKEGVYY
>WP_085444578.1
MPSYVLSDRCDGCQGREPVCAQICPSDIMTLDPEHNRAFNREPDACWECYSCVKSCPQQAVEVSACADVVPLGGRVFPQCDEDSVTWSVQLRNGVNKQFTYPTRTIAEGAIAPYAGKPQADLSKIDQAGFFTTVGKLPTP
>WP_086976014.1
MPSFVNPEKCDGCKALERTACEYICPNDLMTLDKEKMKAYNREPDMCWECYSCVKMCPQGAIDVRGYVDYSPFGGACVPMRGTSDIMWTVKYRNGKVLRFKFAIRTTPWGSIQPFEGFPEPTEEALKSELLAGEPEIIGTSEFPQVKKKA
>WP_087017582.1
MSIHIDRNTCIGCGRCANICPGTLFCMTDGRASLRYPEECWGCVSCVKECPVHAISLYLGADIGGMGSRMTVRREDSLLHWTVARPDHTTETITVDTRDANKY
>WP_087219104.1
MPPIIEKDKCIGCHKCVDLCPVDVYGVQEKKGCPPVIRYPEECWHCNACVFDCPAKAIRLRVPAPLAMVFVDAPERKREN
>WP_087352523.1
MPTFVDPSKCDGCKGGEKTACMYICPNDLMILDPDAMKAYNQEPDACWECYSCVKICPQGAISARPYADFAPMGGTCIPMRSADSIMWTVNFRNGNVKRFKFPIRTTPEGSIDPFKDWPTDTDDLENELLYTEKELVKPQQLLNKKFEVAEADKEMVFK
>WP_088553233.1
MPPKVNKDKCDGCKAEHEPLCEQICPGDLMTLNPETKKAYCRSTRDCWDCMSCTKICPQGAIETRLSYQLGYYPAKLIPMMGTNKITWTCIDINGNVERFSFKTRNED
>WP_088554664.1
MPVDVNLALCNGCPGASEPPCMRVCPGDLLYRGENGIRLRDPRRCWDCAACIKVCPREALAMYLPVSLGGRGARLKARALAGQTRWRCIYPDGKEEVFELPAVKQE
>WP_088638427.1
MSIIIDQGKCIGCRRCHDVCPGTLIKINENKKAYIKYPKDCWGCTSCIKECPVHAISFFLGEDIGGKGCKVHTEKVKGEKNDIVRWIFELNDGSVKTIDIDPKESNKY
>WP_088659478.1
MSISIDQSKCIGCRRCHDVCPGTLIKINEDKKAFIKYPKDCWGCTSCIKECPVHAISFFLGEDIGGKGCKVHTEKVKGEKNDIVRWIFELNDGSVKTIDIDPKESNKY
>WP_089274161.1
MPTFVNPEKCDGCKGGEKTACMYICPNDLMILDPEAMKAYNQEPDACWECYSCVKICPQGAIEARPYADFAPMGGTSIPMRSAEDIMWTVKFRNGSVKRFKFPIRTTPEGSIDPFGGKPEGGSLDDELLFTETALALPESPIMKKFELADSDKSQCWLDAVCD
>WP_089284789.1
MSIRIDKNKCISCGKCCNVCPGNLIDKDDENKAFIKYSQECWGCTACLKECPAQAIKYYLAADIGGKGGYLYSKNHGDYMDWYVVSSDNRKYHIKINKKDSNAY
>WP_089727960.1
MPTFVRTEKCDGCKGQDKTACMYICPHDLMMLDKDGAETSHAMKAYNQEPEQCWECYSCIKICPQQAIEARPYADIVPLGASVQPLRGTDSIMWTIKFRNGTMKRFKFPIRTTPEGSIDPYGGKPEADISKVTEPGFFVRANGFRAGDSSELIRK
>WP_089730033.1
MPTFVYMTRCDGCGMCVDICPSDIMHIDTTVRRAYNIEPNMCWECYSCVKACPHQAIDARGYADFAPLGHSLRVLREEEKGTIAWRIKFRNGTEKNFLSPITTKPWGQAIPQLADQPEPSPAMRDGQLLFSEPKYIRLDDGDLHTLESNGLTMKEGVYY
>WP_089750760.1
MSVRINNKSCNLCGICIDICPGNLLLKKEDKVVIRAPEECWDCAACVKECPTQAIELYLPSEIGGRGATLRAKKEGNERIWACKNPAGEINEYRIKIK
>WP_090013815.1
MSIKIDKNLCVGCRKCTEVCPGNLIKIGDDKKAYIKYPDDCWGCSSCIKECKLNAVKFYLGADMGGRGSTLSVKQDGDIAYWIIEKNSNKKIIKVNKRNANAY
>WP_090149106.1
MSIKINQDKCIGCRKCIEACPGNLIKLDNKKAFIKRERDCWGCTSCLKECKAQAIEFFLGADVGGRGTILTFKEEGPIKHWIFSSGEKEIRTIDINSLESNKY
>WP_090173411.1
MSIFIDRNKCVGCGKCADVCPGNLLKITDHKAVIRHPEDCWGCTSCLKECKVEAVKFFLGADIGGRGSTLTYTYGDDNRTVTWKVISPDKVERVIVIDTQKSNKY
>WP_090298121.1
MSIRINTPSCVGCKRCVEVCPGNLIKLVDGRAYINRPKDCWGCTSCLKECKTGAIQFFLGADIGGKGSILSVNEQGDERHWIVTSPEGTTKTITVNTKESNKY
>WP_090417075.1
MSIKINQDRCVGCKRCIEVCPGNLIKLESGKAAIKRERDCWGCTSCLKECHKQAIEFFLGADVGGKGTVLTFKEEGPIKHWIFTGNDGATKTIEINSLESNKY
>WP_090487203.1
MSIKINQDKCIGCRKCIEACPGNLIKLDNKKAFIKRERDCWGCTSCLKECKAQAIEFFLGADVGGRGTILTFKEEGPIKHWIFSKGEKEIRTIDINSLESNKY
>WP_090527144.1
MSIRINALSCIGCKRCAEVCPGNLIKIVNTKAVIKREKDCWGCTSCLKECKTGAIEFFLGADIGGKGSILSVEEKGDLRTWTVKRLDGSSETITVNTKESNKY
>WP_090715528.1
MPTFVYMTRCDGCGHCVDICPSDIMHIDKKYRRALNIEPNMCWECYSCVKACPHQAIDVRGYADFAPLGHSVRVIRDEEKGTIAWKIKFRDGREKNFLSPITTKPWGSAIPDFRNEAEPSDEMRRSELLSFEPESIRLDDGGLHTLESNGLKLKEGVYY
>WP_090932269.1
MSIKIDIHKCTGCGKCREVCPGSLLAEDSAGKTQIKYPKECWGCTSCVKECNFNAIQYYLGADMGGKGSFLYTKQEGQLLHWIIVAPDGSRQILTIDKRQANAY
>WP_091334691.1
MPTFVYMTRCDGCGQCVDICPSDIMHIDTTIRRAYNIEPNMCWECYSCVKACPHNAIDVRGYADFAPLGHSVRVRRDEEKGVIAWRIIFRNGEKDMNLLAPITTKPWGQCTPKLKDAPAPSKDMRDSQLLFNEPKYIRLDDGGLHTLESNGLKMQAGVCY
>WP_091751653.1
MSIRINKDNCIGCGGCRQVCPGSLLYADEQGKSEIRYPQDCWGCTSCVKECPVAAIQFYLGADIGGRGGYLYTRREKNYLHWVMVGPDGTETVITIDKHKANAY
>WP_091828358.1
MSIKIDKTKCIGCQKCKQVCPGNLIRLDKQGKAEIHAAEECWGCASCLKECSQNAIRYYLGADMGGNGTLLYVKDNETTIEWVIDKGDGTTESIIINKSNSNSY
>WP_092066021.1
MPTFVNPAKCDGCKGGEKTACMYICPNDLMILDPEEMKAYNQEPDACWECYSCVKICPQGAIEARPYADFAPMGGTSIPMRSASDIMWTIQFRNGNIKRFKFPIRTTDEGSIKPYEGKPEAGDLDNELLFTETELKKPIEVLGKKYEVANADLVETWVDPKFRK
>WP_092072509.1
MSIRIDDEQCTGCGKCREVCPGSLLAATEAGKTAMRYPRDCWGCTSCVKECRFMAIKYYLGADIGGQGGFLYTRQDGRLLNWVIVDADGREQVITIDRSQANAY
>WP_092073302.1
MSIRIDQKKCVGCRKCSEVCPGTLIVMENKKAVMKYPKNCWGCVSCVKECKAGAIDFFLGADIGGNGSIMNVKSEGDILHWIITKTDGSTSVIDVDRRNSNKY
>WP_092117046.1
MPTFVNPEKCDGCKGGEKTACMYICPNDLMILDAQEMKAFNQEPDACWECYSCVKICPQGAIEARPYADFAPMGGTSIPLRSGDAIMWTIKFRNGNIKRFKFPIRTTAEGSIKPYEGKPEAGDLENELLFTETELKKPQEVSNKKFDFTNADYTQCWTEPTCGA
>WP_092123190.1
MPTFVNPDKCDGCKGGEKTACMYICPNDLMILDAQEMKAFNQEPDACWECYSCVKICPQGAIEARPYADFAPMGGTSIPLRSGDAIMWTIKFRNGNIKRFKFPIRTTAEGSIKPYEGKPEPGDLENELLFTESELKKPLEILEGKGKKFEFQQSDYTQCWLEPTCEGGNR
>WP_092154367.1
MPTFVDPSKCDGCKGGEKTACMYICPNDLMILDPEEMKAYNQEPDACWECYSCVKICPQGAITARPYADFAPMGGTCIPMRSADSIMWTVKFRNGNVKRFKFPIRTTPEGSIKPYDGRPEGANLEDELLFTETALAAPKEAMGKKFDVAEADKVFTCKEHGR
>WP_092157558.1
MPTFVNPEKCDGCKGGEKTACMYICPNDLMILDPEEMRAYNQEPDACWECYSCVKICPQGAIEARPYGDFAPMGGTSIPMRSAEDIMWTVKFRNGDVKRFKFPIRTTPEGSINPYEGKPEPADLDSELLFTETELAVPQVVAGNKLEVGDAGKTLVIKDLL
>WP_092189986.1
MPTFVDPAKCDGCKGGEKTACMYICPNDLMILDPVEMKAYNQEPAACWECYSCIKICPQGAITARPYADFAPMGGTCIPLRGAEDIMWTVQFRNGEVKRFKFPIRTTVEGSIKPFEGKPEAGNLEDELLFTETALATPKEALGKKIEIGEADLKVTFKSAVA
>WP_092211531.1
MPSYVIAEKCDGCKGGEKTACMYICPNDLMVLDPTAMKAYNQEPDQCWECFSCVKICPSQAIEVRGYSDFVPMGSSIMPMMGTEDIMWTCKFRNGVVKRFKFPIRTTSEGSANAYDDLKGKDLSSALLSTEEADGVTLARPLELA
>WP_092222781.1
MPSYVDPAKCDGCKGGDKTACMYICPNDLMVLNVEEMLAYNQEPDACWECYSCVKICPQGAIFVRGYDDFVPMGGQVHPMRSSDSIMWTVKFRNGNMKRFKFPIRTTAEGAANAYVGEKGASLDDQALFLESDLPTPK
>WP_092241405.1
MSIKIRSEKCIGCGRCLGICPGSLIRLQREKAEILRPERCWGCASCLKECPVQAIALYLGEDIGGLGGRFTIQRTGTQLHWTLTKPDGSTKTLTVDSRSANKY
>WP_092329460.1
MPPVVYQDKCQGCGKCEEICPGDLMELNEDKKAFCRAKRDCWDCMACIKACRFEALETRIPYQLGYYPARLIPKVREKEIEWTCIDINGKVDKFLVKTHNK
>WP_092334393.1
MPSFVIAEKCDGCKGQDKTACMYACPNDLMLLDKEKMKAVNLDPSQCWECLCCVKACPQQAMDLRGYADFVPLGASCVPLRSSDSIMWTVKFRNGMTKRFKFPIRTTEEGSAVPDGGYEVTTDIDSIELYTEPASMHMPIWTVKK
>WP_092372235.1
MPTFVDPAKCDGCKGGEKTACMYICPNDLMILDPVEMKAYNQEPAACWECYSCIKICPQGAITARPYADFAPMGGTCIPLRGAEDIMWTVQFRNGEVKRFKFPIRTTVEGSIKPFEGKPEAGNLEDELLFTETALATPKEALGQKIEVGEADLKVTFKSAVA
>WP_092453149.1
MSIAINKEKCVGCKKCFSVCPGSLIQEDENGKAYVKYPKDCWGCCSCVKECKVKAISLYLGADIGGRGSQMTVETKKDNVNHKQIMHWEITESDKTVHAIDINPKSSNQY
>WP_092469668.1
MPTFVMTEKCDGCKGKDKTACMHACPNDLMVLDKEKMKAYNRDPWHCWECLCCAKACPQQAMDLRGYADFVPMGASVTPLRGSDNIMWTIKFRDGMVKRFKFPIRTTEEGTAVPGGDFAEGAGDLNSAALFTEPASLLMDEVPTIKK
>WP_092481439.1
MPTFVMTEKCDGCKGQDKTACMYACPNDLMVLDKEKMKAYNRDPWHCWECLCCAKACPQQAMDLRGYADFVPMGASVTPLRGSDNIMWTVKFRNGMVKRFKFPIRTTEEGTAVPDGGFPADQDDLNSQALFTEPASLLMDEVPTIKK
>WP_092482075.1
MPPKVDLTKCDGCKAEEEPLCEQICPGNLMTLNDDGKAMCRESRDCWDCMSCTKICPQGAIETRLPYQLGYYPAKLIPKVGTNKIIWTCVDKDGKIERFIVKTRND
>WP_092873195.1
MSIRIDEKSCVGCKKCVEVCPGNLIKIINDKACIKRQKDCWGCTSCIKECKKNAIKFFLGADIGGKGSLLSVEEKDNFRKWIVTKRDGSKEIIVVNMKESNKY
>WP_092992735.1
MPTFVRTDKCDGCKGQDKTACMYICPHDLMKLDKDGSETGHAMKAFNQEPEQCWECYSCVKICPQQAIECRHYADVVPLGGSVQPLRGSDSIMWTIKFRNGTLKRFKFPIRTTPEGSIDPYGNKPEADYSKVTDLGFFNEANGYRKGDPSELLKV
>WP_092996119.1
MPTFVYMTRCDGCGHCVDICPSDIMHIDKTYRRAYNIEPNFCWECYSCVKACPMNAIDVRGYADFAPLGHSVRVLREEEKGTISWRIKFRDGRIKDFVSPITTQPWGEKIPKLAEYEIPDEKELDSPLLCHEPDGLKVEGGLPTIDKSKFKQGVYY
>WP_093028108.1
MPTFVYMTRCDGCGQCVDICPSDIMHIDPVVRRAYNIEPNMCWECYSCVKACPHNAIDVRGYADFAPLGHSVRVQRDEEKGVIAWRIIFRNGEKDMNLLAPITTKPWGKHIPQLADVPSPSQEMRDSELLYNEPKYIRFDDGGLHTLESAGLQLKVGVYE
>WP_093030102.1
MPAFVRTDKCDGCKGQDKAACMYICPHDLMKLDQDGSETGHAMKAFNQEPEQCWECYSCVKICPQQAIECRHYADVVPMGASVQPLRGTDSIMWTIKFRNGNMKRFKFPIRTTPEGSIDPYGSKPEADIAKIGAPGFFTLGDVQKAGDPGELIRK
>WP_093064896.1
MPTFVRTDKCDGCKGGDRTACMYICPHNLMKLDVDGSATGHAMKAYNQEPDQCWECYSCVKICPSNAIEARHYADVVPLGGSVQPLRGQDSIMWSIKFRNGVMKRFKFPIRTTPEGSIDCYGGKPKADLANIGKALLTKDVMGGYRAGNPAELICK
>WP_093188524.1
MPTFVRTDKCDGCKGQDKTACMYICPHDLMKLDQDGSETGHAMKAFNQEPEQCWECYSCVKICPQQAIECRHYADVVPMGASVQPLRGTDSIMWTIKFRNGNMKRFKFPIRTTPEGSIDPYGSKPEADIAKIGEPGFFTLGGVQKAGDPGELIRK
>WP_093395701.1
MPSYVILEKCDGCKGQDKTACMYICPNDLMVLDKERMKAYNREPELCWECYNCVKICPQQAVDIRSYADFVPLGASVVPLRGSQDIMWTIKFRNGEVKRFKFPIRTTPEGQAQPWPDEWPTGTDDIKSPLLCTEPGSTLASELPTLKK
>WP_094079958.1
MSIVIDPLKCIGCTKCTQVCPGTLIEMTDLKMDNKKAVMKYPKDCWGCVSCVKECPVQAISFFLGADIGGNGSTMVTKEKGDILSWIIEKRDGTTQVIDINRKDANKY
>WP_094376265.1
MSIRINLDKCVGCLRCIEVCPGSLIKEKDTKAFMKYPKDCWGCVSCVKECKAGAIEFYLGADIGGNGGKMNVSYEGDIIHWNITKSDGTVKVIDVNSKDSNKY
>WP_094550301.1
MSIRIDKEKCMACGKCLNVCPGNLLYRDNLNKAFIKYPKECWGCTACLKECPAGAIKYYLGADIGGKGAFLYTKKEKDFLHWFIVKASGEEQMIIINQKESNKY
>WP_094607274.1
MSILIDKNKCVGCKQCLAVCPGSLIKSDDGGKAYIKYPQDCWGCSSCVKECKVGAIAFYLGADIGGKGSKLTVREEGDIIQWHVEKTDGEVSVITVNRKASNKY
>WP_095065178.1
MSIAIDSKRCIGCKRCTVVCPGTLIEMNASGKAHMAYPRDCWGCVSCVKECPVQAIAFYLGADMGGQGGMMTVETKDHFLYWHIKTGDGRQETITIDRQESNQY
>WP_095340059.1
MSIRINQERCIGCGQCIDVCPGSLIDRNAQGKAWMHYPKDCWGCVSCVKECPVQAIDFYLGADMGGRGSTMNVTADGHYLHWHIHQADGTEKTITVDRKQANSY
>WP_096359839.1
MPTFVYMTRCDGCGQCVDICPSDIMHIDKTLRRAYNIEPNMCWECYSCVKACPHHAIDVRGYADFAPLGHSVRVHRDEEKGTIAWRIKFRNGKKDMELLAPITTKPWGTAFPKFAEIPAPSQAMRDSELLFNEPKYIRLDDGDLRSLKTAGLKLKEGVYY
>WP_096361456.1
MPTFVRTDKCDGCKGQDKTACMYICPHDLMKLDKDGSETGHAMKAWNQEPEQCWECYSCVKICPQQAIECRHYADVVPLGGSVQPLRGTDSIMWTIKFRNGNIKRFKFPIRTTPEGSIKPYDGKPNADVSKIDEIEFYSANSIHKTDRSQLVSG
>WP_096366182.1
MPTFVYMTRCDGCGHCVDICPSDIMHIDKVTRRAYNIEPNMCWECYSCVKACPHQAIDVRGYADFAPLGHSVRVKRDEEKGVIAWRIKFRNGQKDIDLLAPITTKPWGTCIPQLADVSAPTQEQRDSQLLFNEPKYIRLDDGDIHTLKSNGLKMKAGVYY
>WP_096399406.1
MPTFVDPSKCDGCKGGEKTACMYICPNDLMILDPEEMKAYNQESDACWECYSCVKICPQGAITARPYADFAPMGGTCIPMRSADSIMWTVKFRNGNVKRFKFPIRTTPEGSIKPYDGRPEGSCLDDELLFTEKALITPKEALGKKFDVAEADRTVTEMEHSR
>WP_096461601.1
MPTFVYMTRCDGCGQCVDICPSDIMHIDKSLRRAYNIEPNMCWECYSCVKACPHHAIDVRGYADFAPLGHSVRVHRDEEKGIISWRIKFRNGKKDMDLVAPITTKPWGTGFPDLKAEPAPSKEMRASQLLYKEPKYIRMDDGDIRTLKSAGLSLKAGVYY
>WP_096462428.1
MPTYVRTDKCDGCKGQDKAACMYICPHDLMKLDKDGSETGHPMKAWNQEPEQCWECYSCVKICPQNAIECRHYADVVPLGGSVQPLRGTDSIMWTIRFRNGNIKRFKFPIRTTPEGSIKPYEGKPKAEMSDIEKHDTLFTKATHKCDMSQFVSS
>WP_096895034.1
MSIFINENVCNGCGQAEETLCERICPGDLLFRNDRHKAEIRSQGDCWTCGACVKACPIQAIDLKLPTQILESDISLRAKCTKRETIWEIRDGNIIKEEFVIPATTGNGVE
>WP_097006119.1
MSIRISKESCVGCLACTRVCPGSLIKEKDGKAFIKYPRDCWGCASCVKECRFGAIDFYLGADLGGNGTVMNVLEKGDLLLWKIIRPEGTERIIEVDGKNSNKY
>WP_097012208.1
MPTFVNPEKCDGCKGGEKTACMYICPNDLMILDADEMKAYNQEPSACWECYSCVKICPQGAIEARPYADFAPMGGTSIPMRSAEDIMWTIKFRNGSVKRFKFPIRTTPEGSIKPFEGKPEPTDLDNELLFTEAELVTPIATAMEEAQVTDADLKKEWKMEDYANLV
>WP_097017126.1
MAVKIDKNLCNGCGSCKESRCMAVCPGNLLYKNEDNQAKIRDKRECWDCAACVKECPRQAIAMYLPAEVGGRGSTLQAQDFGDKIVWKLKKLDGSIEEFNIQNKLLFNSNL
>WP_097035146.1
MSISIDQGKCIGCGRCHDVCPGTLIKISESKKAFIKYPKDCWGCTSCIKECPVHAISFFLGEDIGGKGCKVHTEKVKGEKNDIVRWFFELNDGCVKTIDIDPKESNKY
>WP_097076466.1
MSIRINSISCVGCKRCVEACPGNLIKIVDNKAVIKREKDCWGCTSCLKECKVGAIDFFLGADIGGKGSTLSVTEKGDIREWIVIGPDGNKKTITVNTKESNKY
>WP_099082160.1
MPPVVYTEKCRGCGKCEEVCPGDLMELTENKKAVCRSARDCWDCMACVKACQFDAIETRIPYQLGYYPARLIPKMREKEIEWTCIDINGKVEKFLVKTRNK
>WP_099082655.1
MPSFVIAEKCDGCKGQDKTACMYICPNDLMVLDREKMKATNRDVSQCWECYCCVKICPQQAIDVRGYADFVPMGASCVPLRSSDSIMWTVKFRNGMLKRFKFPIRTTAEGSAEPAGGYTVDQENLNDQLLFTEPYSVGTPELPGMKK
>WP_099326779.1
MSIFIDKTICNGCKGLPEARCERICPGNLCYRTENMKAEIRDQSACWTCACCVKECPVQAIELRLPFQICSESASLKARMTKDKTIWTIWNSHGKKEEFVIKVRN
>WP_099392018.1
MSIKINQDKCIGCRKCIEACPGNLIKLDNKKAFIKRERDCWGCTSCLKECKAQAIEFFLGADVGGRGTILTFKEEGPIKHWIFSKGEKEIRTIDINSLESNRY
>WP_099412991.1
MSIKINQDKCIGCRKCIEACPGNLIKLDNKKAFIKRERDCWGCTSCLKECKAQAIEFYLGADVGGRGTILTFKEEGLIKHWIFSKGEKEIRTIDINSLESNKY
>WP_099467708.1
MSIRINKEKCVGCLKCMKVCPGTLIKEKDNKVYIKYPKDCWGCVSCVKECRFGAIDFYLGADIGGNAGTMNVSYEGDILHWNITKSDGTKKVIDVNSKDSNKY
>WP_100391592.1
MPSFVIKEKCDGCKGGDKTACMYICPNDLMVLDPNAMKAYNQEPDQCWECFSCIKICPTQAIEVRGYEDFVPMGSNVVPMMGTEDIMWTCKFRNGVVKRFKFPIRTTPEGTANAYLGAKGADLASELLFNEEGELRKPIELA
>WP_100920103.1
MPTYVRTDKCDGCKGQDKTACMYICPHDLMALDKDGSATGHAMKAWNQEPEQCWECYSCVKICPQNAIEVRHYADIVPLGGSVQPLRGSDSIMWTIKFRNGTMKRFKFPIRTTAEGSIDPYGNKPMPKIADLGAPGVFTKEMMGGYRAGRPDELIRR
>WP_101029423.1
MSIVIDKSKCIGCKRCRNVCPGSLIKTDENGKAYIKYPKDCWGCTSCIKECPAYAISFFLGSDIGGMGSKVHTEKNGDILSWLIEKPHGEVIKIDINQKESNKY
>WP_101298978.1
MSIMIESEKCTACGRCREVCPGNLLYPDSLGKTVIRYPKDCWGCTSCLKECSFNAIRYFLGADIGGRGSTLHVKKEGNLMHWIIKNPRGEEKIIIIDKSKANAY
>WP_103922523.1
MPTFVRTDKCDGCKGQDKTACMYICPHDLMKLDKDGSDTGHAMKSYNQEPEQCWECYSCVKICPQNAIECRHYADVVPLGGSVQPLRGTDSIMWTIKFRNGVMKRFKFPIRTTPEGSIDPYGGKAEADMAKIADNGFFNHNEQNGYREGDRSELINL
>WP_104372018.1
MPPVVYNEKCSGCGKCEEICPGDLMEVNPATQKAFCRSARDCWDCMACVKECPKGALETRIPYQLGYYPARLIPKKKDKMIEWTCIDINGKIEKFNVRTHNK
>WP_104372744.1
MPAFIIAEKCDGCKGQDKTACMYACPNDLMVLDKEIMKAYNRDTWACWECLCCGKACPQQAIDLRGYADFVPLGATCTPLRGSDSIMWTIKFRNGSVKRFKFPIRTTEEGSAAPDGGFANEAKLDSIELYTEPASLGAAVWTYKK
>WP_104372747.1
MPPKVDPTKCDGCQGESEPLCEQVCPGNLMTLEKETKKAYCREPGDCWDCMTCTKACPRQAIQTMLQYQIAYFPGKLIPLVGTNSVTWTSIDCHGRVERFVMKTLVSSDDEDED
>WP_104438553.1
MSIRISKEACVGCLACTRVCPGSLIKEKDGKAFIKYDRDCWGCASCVKECGFGAIDFYLGADMGGNGTVMNVSEHGDLLLWKVTRPDGTVRIIEVNGKNSNKY
>WP_104936286.1
MPPIVNVKKCNGCKGRAETFCEEICPGDLMMLNPETGKACLRSPRDCWDCMSCIKACPTGALEIKIPYQLGYHKARLKPIMGKNRITWKCRDINGKETTFSFENRKPVT
>WP_105074854.1
MPTFVRTDKCDGCKGQDKTACMYICPHDLMKLDQDGSDTGHAMKAYNQEPEQCWECYSCVKICPQQAIECRHYADVVPMGASVQPLRGTDSIMWTIKFRNGNMKRFKFPIRTTSEGSIDPYGNKPAADIAKIGEPGFFTLGGVQKAGNPSELIRK
>WP_105293770.1
MPSYVIPEKCDGCKALDKTACQYICPNDLMVLNKNTMKAHNQDPSMCWECYNCVKICPTQAIQVRGYADFVPMGASVVPLRSTDSIMWTVQFRNGTLKRFKFPIRTTAEGTAVPNGGFETPGDLNSTALFTEPISLGLPQVFTLTGGK
>WP_105314593.1
MPSYVNPEKCDGCKALDKTACQYICPNDLMVLDKEKMKAYNRDVSMCWECYNCVKICPTQAVEIRGYADFVPLGASVTPLRSTDSIMWTVKFRNGTLKRFKFPIRTTEEGKAVPDGGFETKASLDSPDLFTEPASSGLPAIFTLKGGANA
>WP_105480379.1
MPTFVHTEKCDGCKGGAVTVCMYICPNDLMKLDTVRMKAYNQEPDQCWECQCCVKACPQQAIEVRSFADWVPMGGAVIPMRTDTAIMWTIKFRDGEIKRFKFPVRTTSVGSINPYGNKPEAGDLRDQRLFTEPGKQLPVIAS
>WP_105502656.1
MPSYVNPEKCDGCKALDKTACQHICPNDLMVLDKDKMKAYNRDVTMCWECYNCVKICPTQAVEVRSYADFVPLGASATPMRSTDTILWTVKFRNGTIKRFKFPIRTTPEGKAVPDGGFESNGGLDSPLLFTEPASIGMDDVFRLKN
>WP_106010613.1
MSIKIDRDSCIGCLKCKSVCPGSLIYQDDQGKAYIKYENDCWGCTACVKECPNGSIKYYLGADIGGNGSYLYVSKNRDKLKWHLVNGDNVETTIITNRKESNRY
>WP_106059857.1
MSIKIDRQKCIGCGKCLEACPGNLICKRDDSKAFIKFPDECWGCTACVKECPVQAINYYLGADIGGKGTYFNTKKEKNILYWHIVKPNKEEIIITTNETEANKY
>WP_106764932.1
MSIAINKQKCVGCGRCQNVCPGSLIKIDESGKAYIKYPKDCWGCTSCIKECPVHAINFYLGADIGGMGSMVHTEKSGDILSWIIEKPHGDTIKIDINQRESNKY
>WP_106799078.1
MPSFVIAEKCDGCKGQDKTACMYACPNDLMMLDKEKMKATNLDPWACWECLCCVKACPQQAMDLRGYADFVPLGASVTPLRGSDSIMWTVKFRNGMTKRFKFPIRTTEEGSAIPGGDFPVTTDINSIELFTEPASMKMPIWTFKK
>WP_106820774.1
MPSYVILEKCDGCKGQDKTACMYICPNDLMVLDKEKMKGWNRAPEMCWECYNCVKICPQQAIDVRAYADFVPMGASVVPLRGSEDIMWTVKFRNGVVKRFKFPIRTTPEGKAVPLGGYATGSDDIKSNVLCTEPASAGATAMPTLKK
>WP_106825904.1
MPTFVHTEKCDGCKGGTMTVCMYICPNDLMKLDTARMKAYNQEPDQCWECQCCVKACPQQAIEVRSFADWVPMGGAVIPMRTDTTIMWTIKFRDGEIKRFKFPVRTTAVGSINPYGNKPELGDPRDQRLFTEPGKQLPVIAS
>WP_106825981.1
MPTYVRTDKCDGCKGQEKTACMYICPHDLMLLDLDGSKTGHPMKAYNQEPEQCWECYSCVKICPQNAIEVRHYADVVPLGAQVQPLRGTDAIMWTIKFRNGNVKRFKFPIRTTAEGSIDPYRGKPTADMAEIERHDLLFTRQTHKADPSQFLE
>WP_107627917.1
MSIRIDQRECIGCQRCVNACPGNLIDLNENGRAKIEMVRDCWGCTSCMKECPVAAIHFFLGADIGGRGSQMTIRKDHDLYRWEVEFLDGSQKEIVVNRKNSNTY
>WP_107735447.1
MPTFVNPEKCDGCKGGEKTACMYICPNDLMILDAQEMKAFNQEPDACWECYSCVKICPQGAIEARPYADFAPMGGTSIPLRSGDAIMWTIKFRNGNIKRFKFPIRTTAEGSINPYDGKPAPGDLENELLYTETELKKPIEVVNKKFEFTNTDYTQCWTEPTCGA
>WP_108139145.1
MAVKIDKNICDGCPDYNQGRCERICPGSLISKQGKKAKIIRPEECWDCAACVKACPRNAISLYLPEEVGGRGTELKVQQKNKRSIWIFDREDGSRKVYKTG
>WP_108795711.1
MPTFVYMTSCDGCGHCVDICPSDIMHIDTTYRRAYNIEPNMCWECYSCVKACPQNAIDCRGYADFAPLGHSVRALREEEKGTISWKIKFRNGSEKNFVSPIRTTDWGTIQSPADYAAPGAEEYRNQELAHEPDALNIEGGLPALAPEQLKQGVV
>WP_109135723.1
MPSYVDPVKCDGCKGGEKTACMYICPSDLMVLHVESMKAYNQEPDQCWECYSCVKICPQGAISVRAYSDIVPLGGVVSPMMSSDSIMWTIQFRNGNLQRFKFPIRTTPEGSIDAKAVAHKGKDLSSEQLSDEEVDGYKLPAPKAIFGK
>WP_109258053.1
MSIMIDKAKCKGCGMCTSVCPGSLIYQDSDKKAFIKYPKDCWGCASCIKECHFGAIALYLGADIGGMGSLMTVKSTPDTLTWNIKKRDKSEEEILINKKESNKY
>WP_109571786.1
MSISIDQSKCIGCRRCHDVCPGTLIKINEDKKAFIKYPKDCWGCTSCIKECPVHAIQFFLGEDIGGKGCKVHTEKVKGEKNDIVRWIFELNDGSVKTIDIDPKESNKY
>WP_109710479.1
MSIEIKTKQCIGCGRCCKVCPGSLICLNGGIAEIPHPERCWGCVSCVKECPVQAIQMYLGEDMGGLGGRLHVLREDTLLHWTVRKPDGSIRTLTVDSRDSNKY
>WP_110023993.1
MPSFVIKEKCDGCKGQERTACMYICPNDLMKLDVDRMLAWNQEPDQCWECYNCVKICPQQAIEVRGYADFVPLGGNVIPLRGTDAIMWTIKFRNGTLKRYKFPIRTTAEGSVDLYTGKPEPDYANLKKPGFFNMPEYPTL
>WP_110136821.1
MPTFVYMTRCDGCGYCVDICPSDIMHIDKVTRRAYNIEPNMCWECYSCVKACPQDAIDVRGYADFAPLGHSVRVRRDEEKGVIAWRIKFRNGEKDMELLAPITTKPWGKHIPQLSDVPAPSQAMRDSQLLFNEPKYIRMDEGDLHTLESNGLVMKEGVYY
>WP_110137973.1
MPTFVRTDKCDGCKGQDKTACMYICPHDLMLLDKDGSKTGHAMKAFNQEPEQCWECYSCVKICPQNAIEARHYADVVPMGGSVQPLRGTDSIMWTIKFRNGAMKRFKFPIRTTPEGSINPYGDKPKADLSKLTDMALFTESKPYPCDRSQLIRAK
>WP_110321343.1
MPPIIDKKKCIGCHTCVDICPVDVYGLKQAKKQPPVIQYPDECWHCNACVFDCPVKAISLRIPAPAAMVFVNAPKKES
>WP_110463438.1
MSIKITLEKCIGCGSCVSVCPGSLIEVSGGKAAIYDPKRCWGCASCVKECPVQAIALYLGEDIGGLGGKLTVRQENTLLYWTVLLPSGEIKTIITDRQKSNQY
>WP_111570631.1
MAIKIDQSICDGCPDYQEGRCERICPGNLIEKEGEKAEMKRPAECWDCAACVKACPRNAISLYLPEEVGGRGTKLKVQQNKKRSLWIFDREDGSRKVYKTG
>WP_111956441.1
MPSFVIAEKCDGCKGGDKTACMYICPNDLMVLDANEMKAYNQEPDQCWECYSCVKICPSQAIEVRGYSDFVPMGAAVQPMMGTEDIMWTCKFRNGVVKRFKFPIRTTPEGEANSYDDLKGKDLSSGLLSTEEADGMELIVPTELA
>WP_114114465.1
MPTFVYMTRCDGCGHCVDICPSDIMHIDKTIRRAVNIEPNFCWECYSCVKACPQNAIDVRGYADFAPMGHSVRVLREEEKGSISWKIKFRDGREKNFVSPITTKPWGENIPKLADMEVPDQAALDSQLLCFEPDALNIETGLPVINKDKLKEGVYY
>WP_114279259.1
MPTFVRTDKCDGCKGQDKTACMYICPHDLMKLDKDGSETGHAMKAFNQEPEQCWECYSCVKICPQNAIEARHYADIVPLGGSVQPLRGSDSIMWTIKFRNGTMKRFKFPIRTTPEGSIEPYAGKEEAKMENISKPGFFTASNGYRAGNPAELIRK
>WP_114297486.1
MSITIDTSKCTGCGKCIRVCPGTLLYKDKNGKAESRYPRDCWGCTACLKECLYGAVSYFLGADIGGMGSTLHTKRDGHFLHWHIAGAEGEERVITINQKESNKY
>WP_115310516.1
MSIRIDQSTCVGCQRCVNICPGSLPAMNEAGKAFMAYPKDCWGCMACIKECPVGAIAYFLGPDMGGKGGTMKARRDGHFWQWEYTSATGESQTIVVNAQESNQY
>WP_115792257.1
MPAYVITEKCDGCKGQDKTACMYICPNDLMVLDKERMKAYQRDPQMCWECLCCGKICPQQAIDLRGYADFVPMGSKCVPLRGSQDIMWTIQFRDGEIKRFKFPIRTTPEGSAQPDGGFGPGKADDINSIYLFTEPDSTGVEIPTLKK
>WP_115792393.1
MPPYVLPDKCDGCKNEADPWCVAVCPGNLFVIDPVTSKALCRDPGECWDCMTCTIFCPRQAIVTQVQYQLAPIPAELIPRLGKRHITWTLIDCKGRIYRLENTILAGGEED
>WP_116306039.1
MPTYVDPSKCDGCKGGEKTACMYICPNDLMILDPEAMKAYNQEPEACWECYSCVKICPQGAITARPYADFAPMGGTCIPLRSADSIMWTVKFRNGNVKRFKFPIRTTPEGSIKPFDGKPEAGDLENELLFTETALIAPKVALGEKAAISDSDLSQCWYETGCEGGNR
>WP_116308027.1
MPPRILTEKCNGCEGLPESRCEEACPGNLMVVDAATGKARCRCTRDCWDCMSCTKACPRAAIETRIPYQLGYHKASLRPIMGKEHITWKCVDIHGVETTYKYRNRLQADKNA
>WP_116420907.1
MPTFVYASLCKGCGKCVDICPADNMQYNPKNRRGYNADPISCAECMNCVKYCPEHAVDVRPYSDFAPLGARIGVVRDTKKNIIYWRIVYRDGTVYDFASPIRTTPWGSAKGALDYPERQDLDSELLALEDKPEYLGFPELPRPKQAVRIVGSLLKAKQQSGGR
>WP_117417849.1
MSIRISKETCVGCLACIRVCPGSLIKEKDGKAFIKYPRDCWGCASCVKECRFGAIDFYLGADMGGNGTVMNVSVEGDRLLWNITRPDGTVRMIEVDGKNSNKY
>WP_117627719.1
MSIRIREERCVGCGKCQEVCPGTLIQIIDRKAVMKYPKNCWGCVSCVKECKAGAIEFYLGADIGGMGGTMNVTQKGDLINWNITRSDGSELVISVDRRNSNKY
>WP_117674980.1
MSIRIQKSKCVGCGKCIEACPGNLIKKDKEGKAFIRQVRDCWGCTSCIKECSRDAIRFFLGADVGGRGASMIVSEKPDISTWTVEKPDGTKITIQVNKKDANKY
>WP_117684826.1
MSIMIDKAKCKGCGMCTSVCPGSLIYQDSEKKAFIKYPKDCWGCASCIKECYFGAIALYLGADIGGMGSLMTVKSTPDTLTWDIKKRDGSKEEILINKKESNKY
>WP_117698501.1
MSIAINQSKCVGCGRCSQVCPGTLIGMGSDGKACMLYPKDCWGCCSCIKECKVDAIALYLGADMGGMGSKMSVASREQYLDWKIEKRDGSVETIVIDRKQSNQY
>WP_117704913.1
MSIAIDKQKCIGCGRCRNVCPGSLIKLDSDNRAYIKYPKDCWGCTSCIKECPAYAISFYLGADIGGMGSLVHTEKNGDILSWIIDKPEGETIKIDINQKESNKY
>WP_117738758.1
MSILIREERCVGCGKCQEVCPGTLIQIIDRKAVMKYPKNCWGCVSCVKECKAGAIEFYLGADIGGMGGTMNVTQKGDLLNWNITRSDGSELVISVDRRNSNKY
>WP_117840878.1
MSIAINQSKCVGCGRCSQVCPGTLIGMDSDGKACMLYPKDCWGCCSCIKECKVDAIALYLGADMGGMGSKMSVASREQYLDWKIEKRDGTVETIVIDRKQSNQY
>WP_117919968.1
MSIAINKSKCVKCRRCIEVCPGNLIKADENGKAYIKEPRDCWGCTSCVKECRAEAIDFFLGADIGGRGSTLTTKEDGDYRLWTVTAPDGSQTIIQINKKDANKY
>WP_117946580.1
MSIAINQSKCVGCGRCSQVCPGTLIGMGSDGKACMLYPKDCWGCCSCIKECKADAIALYLGADMGGMGSKMSVASREQYLDWKIEKRDGTVETIVIDRKQSNQY
>WP_117948651.1
MSIVIDKSKCIGCKRCRNVCPGSLIKTDENGKAYIKYPKDCWGCTSCIKECPAYAINFFLGSDIGGMGSKVHTEKNGDILSWLIEKPHGEVIKIDINQKESNKY
>WP_117982008.1
MSVRILQNKCVGCGKCLSVCPGNLLKKGEDGKVHIRNIRDCWGCTACLKECHTGAILYFLGADMGGMGSMLSVKEKGDVRIWRVDSPDGETKTIEINMKDSNKY
>WP_117996723.1
MSIRIREERCVGCGKCQEVCPGTLIQIVDKKAVMKYPKNCWGCVSCVKECKAGAIEFYLGADIGGMGGTMNVTQKGDLINWNITRSDGSELVISVDRRNSNKY
>WP_118008621.1
MSIQINKLKCVGCGQCIEACPGNLIKKDTDGKAFIKHVKDCWGCTSCLKECRFEAINFFLGADVGGKGSTLSFRQKGSINTWTVTAPDGTVKTLEVNRQESNKY
>WP_118015268.1
MSIRIHEERCIGCGRCTEACPGNLLRLSSNGKAEIRAVEDCWGCTACMKECPVSAIGYFLGADIGGSGGTLRIEREGHFYHWRIEQPGRADTVITIDRQNANRY
>WP_118031129.1
MSIRIREERCVSCGKCQEVCPGTLIQIVDKKAVMKYPKNCWGCVSCVKECKAGAIEFYLGADIGGMGGTMNVTQKGDLLNWNITRSDGSELVISVDRRNSNKY
>WP_118083338.1
MSIMIDKAKCKGCGMCTSVCPGSLIYQDSEKKAFIKYPKDCWGCASCIKECHFGAIALYLGADIGGMGSLMTVKNTPDTLTWNIKKRDKSEEEILINKKESNKY
>WP_118087348.1
MSIAINQSRCVGCGRCSQVCPGTLIGMDSDGKACMLYPKDCWGCCSCIKECKVDAIALYLGADMGGMGSKMSVASREQYLDWKIEKRDGSVETIVIDRKQSNQY
>WP_118176732.1
MSIAINQSRCVGCGRCSQVCPGTLIGMDSDGKACMLYPKDCWGCCSCIKECKVDAIALYLGADMGGMGSKMSVASRKQYLDWKIEKRDGSVETIVIDRKQSNQY
>WP_118176892.1
MSIRVHEDRCIGCGRCTEACPGNLLLMQEIDAGRKAKIREVRDCWGCTACMKVCPVSAIGYFLGADLGGSGSTMTIERQGHYYHWHIRKPDQHDVTITIDRENANQY
>WP_118230253.1
MPTFVDPSKCDGCKGGEKTACMYICPNDLMILDPEEMKAYNQEPDACWECYSCVKICPQGAITARPYADFAPMGGTCIPMRSADSIMWTVKFRNGNVKRFKFPIRTTPEGSIKPYDGRPEGANLEDELLFTETALATPKEALSKKFDVSEADKVFTCKEHGR
>WP_118247510.1
MSIRIQKSKCVGCGKCIEACPGNLIKKDKEGKAFIRQVRDCWGCTSCIKECSHDAIRFFLGADVGGRGASMVVSEKPDISTWTVEKPDGTKITIQVNKKDANKY
>WP_118257423.1
MSIMIDKAKCKGCGMCTNVCPGSLIYQDSEKKAFIKYPKDCWGCASCIKECHFGAIALYLGADIGGMGSLMTVKSTPDTLTWDIKKRDGSKEEILINKKESNKY
>WP_118351363.1
MSIQINKLKCVGCGKCVEACPGNLIKKDIDGKAFIKHVKDCWGCTSCLKECRFEAINFFLGADVGGKGSTLSFRQNGSINTWTVTSPDGAVKTIEVNRQESNKY
>WP_118369462.1
MSIMIDKAKCKGCGMCTSVCPGSLIYQDSEQKAFIKYPKDCWGCASCIKECHFGAIALYLGADIGGMGSLMTVKSTPDTLTWDIKKRDGSKEEILINKKESNKY
>WP_118390671.1
MSIQINKLKCVGCEKCVEACPGNLIKKDTDGKAFIKHVKDCWGCTSCLKECRFEAINFFLGADVGGKGSTLSFRQKGSINTWTVTAPDGTVKTLEVNRQEANKY
>WP_118412721.1
MSIAINKSKCVKCRRCIEVCPGNLIKADADGKAYIKEPRDCWGCTSCVKECRAEAIDFFLGADIGGRGSTLTTREDGDYRLWTVTAPDGNKTVVRINKKDANKY
>WP_118445190.1
MSIMIDKQKCKGCGLCTEVCPGSLIYQGDDKKAYIRYPKDCWGCASCIKECHFGAIGLFLGADIGGRGSVMTVKSTEDTLTWNIEKRDGTTEQILINKKEANKY
>WP_118486519.1
MSVRILQNKCVGCGKCLSVCPGNLLKKSEDGKVHIRNIRDCWGCTACLKECHTGAILYFLGADMGGMGSMLSVKEKGDVRIWRVDSPNGETKTIEINMKDSNKY
>WP_118488227.1
MSIAINTSKCVKCRRCIEVCPGNLIKADADGKAYIKEPRDCWGCTSCVKECRAEAIDFFLGADIGGRGSTLTTREDGDYRLWTVTAPDGNKTVVRINKKDANKY
>WP_118499523.1
MSIRINDEKCVGCGLCIEACPGNLIKKNEKGKAFIKHERDCWGCTSCIKECKINAIDFFLGADVGGAGSVLSVSSKGDINTWTITKADGSVEEIVINQKDANKY
>WP_118509142.1
MSIRIQKSKCVGCGRCIEACPGNLIKKDKDGKAFIRQVRDCWGCTSCIKECSRDAIRFFLGADVGGRGASMIVSEKPDISTWTVEKPDGTKITIQVNKKDANKY
>WP_118515981.1
MSIRIDQKKCVGCRKCSEVCPGTLIVMEDKKAVMKYPKNCWGCVSCVKECKAGAIDFFLGADIGGNGSIMNVKSEEDILHWIITKTDGSTSVIDVDRRNSNKY
>WP_118559771.1
MSIQINRQKCIGCGQCMQVCPGTLIEKQEGKAVMRYPKDCWGCASCVKECPVGAIGFFLGADIGGNGSVMTVTKDGQILRWNIHKSDGREVTIEVDRRSSNKY
>WP_118572885.1
MSIRIQKSKCEGCGRCVEACPGNLIKKDKENKAFIRQVRDCWGCTSCIKECRHDAIRFFLGADVGGRGASMVVSEKPDISTWTVEKPDGTKITIQVNKKDANKY
>WP_118590496.1
MSIAINKSKCVKCRRCIEVCPGNLIKADADGKAYIKEPRDCWGCTSCVKECRAEAIDFFLGADIGGRGSTLTTREDGDYRLWTVTAPDGNKTVIRINKKDANKY
>WP_118609240.1
MSIRIDQKKCVGCRKCSEVCPGTLIVMEGKKAVMKYPKNCWGCVSCVKECKAGAIDFFLGADIGGNGSIMNVKSEGDILHWIITKTDGSTSVIDVDRRNSNKY
>WP_118609359.1
MSIRIQKSKCVGCGKCIEACPGNLIKKDKEGKAFIRQVRDCWGCTSCIKECSCDAIRFFLGADVGGRGASMIVSEKPDISTWTVEKPDGTKITIQVNKKDANKY
>WP_118650012.1
MSIVINKELCKNCGKCANVCPGSLIKRDEDGQIFMKYPKDCWGCSSCIKECAFDAISLYLGADIGGMGSRMSVENKGDLLLWNIRKMDGTTDQIVIDKKEANKY
>WP_118734969.1
MSIIIDKEKCKKCGKCAAVCPGSLIGKNPDGTACMRYPKDCWGCSSCIKECKFGAIALYLGADIGGMGSKMTVNAEDGKLYWNIEKRDGTIEQVVINQKESNKY
>WP_118745481.1
MSIRINDEKCVGCGLCIEACPGNLIKKNEKGKAFIKHERDCWGCTSCIKECKINAIDFFLGADVGGAGSVLSVSSKGDINTWTITKADGSVEEIVINKKDANKY
>WP_119211661.1
MSIQINKLKCVGCGQCIEACPGNLIKKDTDGKAFIKHVKDCWGCTSCLKECRFEAINFFLGADVGGKGSTLSFRQNGSINTWTVTSPDGTVKTLEVNRQESNKY
>WP_119223675.1
MSIMIDKAKCKGCGMCTSVCPGSLIYQGSEKKAFIKYPKDCWGCASCIKECHFGAIALYLGADIGGMGSLMTVKSTPDTLTWDIKKRDGSKEEILINKKESNKY
>WP_119225631.1
MSIQINKLKCVGCGKCVEACPGNLIKKDTDGKAFIKHVKDCWGCTSCLKECRFEAINFFLGADVGGKGSTLSFRQNGSINTWTVTAPDGTVKTLEVNRQEANKY
>WP_119234103.1
MSIRIQKSKCVGCGRCIEACPGNLIKKDKEGKAFIRQVRDCWGCTSCIKECSRDAIRFFLGADVGGRGTSMVVSEKPDISTWTVEKPDGTKITIQVNKKDANKY
>WP_119240734.1
MSIRIDQKKCVGCRKCSEVCPGTLIVMEDKKAVMKYPKNCWGCVSCVKECKAGAIDFFLGADIGGNGSIMNVKSEGDILHWIITKTDGSTSVIDVNRRNSNKY
>WP_119243904.1
MSIRIQKSKCVGCGKCIEACPGNLIKKDKEGKAFIRQVRDCWGCTSCIKECSHDAIRFFLGADVGGRGASMIVSEKPDISTWTVEKPDGTKITIQVNKKDANKY
>WP_119253532.1
MSIRIQKSKCAGCGRCIEACPGNLIKKDKENKAFIRQVRDCWGCTSCIKECRHDAIRFFLGADVGGRGASMVVSEETDISTWTVEKPDGTKITIQVNKKDANKY
>WP_120197272.1
MSIRIDKDKCVGCMKCLEVCPGSLIEEKDHKAHMRYPKDCWGCVSCVKECKFSAIDFYLGADIGGNGSTMNVSIEGEILHWNVKKSDGTMITIDVNSKDSNKY
>WP_120798671.1
MPTFVYMTRCDGCGQCVDICPSDIMHIDPVVRRAYNIEPNMCWECYSCVKACPHNAIDVRGYADFAPLGHSVRVQRDEEKGVIAWRIIFRNGEKDMNLLAPITTKPWGKHIPQLADVPSPSQDMRDSELLFNEPKYIRFDDGGLHTLEKAGLQLKVGVYE
>WP_121242475.1
MPTFVRTEKCDGCKGQDKTACMYICPHDLMKLDKDGSDTGHAMKAFNQEPEQCWECYSCVKICPQGAIECRHYADVVPLGGSVQPMRGSDSIMWTIKFRNGNIKRFKFPIRTTPEGSIDPFGGKPMPKLADLNIDGVFTKEVMGGFRAGNPAELIRK
>WP_121451897.1
MPSYVIAEKCDGCKGQDKTACMYICPNDLMVLDKERMKAYNRDPQMCWECLCCVKICPQQAMDVRGYADFVPMGASTIPLRGSEDIMWTIKFRNGTIKRFKFPIRTTPEGSIVPDAGFETGTDDLKSYVLFTEPGSLGCEVPTLKK
>WP_121978012.1
MSIRIDKEKCNGCGLCADICPGNLIKMVGEGKNRKAEMAYPDECWGCMSCVKICPKHAIEFYLGDDIGGQGTSLIAEANHREIDWTACRKGCILEKIITSRQEANKY
>WP_123290902.1
MPSYVILEKCDGCKGQDKTACMYICPNDLMVLDKEKMKAYNRSPEMCWECYNCVKICPQQAVDVRGYADFVPMGASVVPLRGSEDIMWTVKFRSGQVKRFKFPIRTTPEGQAKPWPDEWQTGSDDIKSPVLCTEPASTLAAELPTLKK
>WP_123399786.1
MPTYVRTDKCDGCKGQDKTACMYICPHDLMRLDKDGSETGWAMKAYNQEPEQCWECYSCVKICPQQAIEVRHYADIVPMGASVQPLRGSDSIIWTIKFRNGTMKRFKFPIRTTPEGSIEPYAGKPKADLSRIDQPGFFNNPDGPVKPGDRSQLIRV
>WP_123609470.1
MSIVFDKGKCVSCKKCLSVCPGSLLKSGTDGKPFIKYEKDCWGCTSCIKECQFGAIALYLGADIGGRGSKLTANIDGDIVHWKIEENNGKVHAIDINRSDSNKY
>WP_123927671.1
MPAYVIAEKCDGCKGQDKTACMYICPNDLMILDKERMKSYQRDPQMCWECLCCAKICPQQAIDVRGYADFVPMGSQCVPLRGSQDIMWTIKFRDGEVKRFKFPIRTTPEGGAVVDGGYGSGSKATDINDQYLFTEPESAGFDLATLKK
>WP_123928053.1
MPPYVLPDKCDGCKNEPDPLCVSVCPGNLFVVDAATGKAYCRDPGECWDCMTCTIYCPTQAIVTQVQYQLAPIPARLVPKLGRHSITWTLTDCKGKVYRMRNLVLSDGEEDNGA
>WP_124066634.1
MSIRIEREKCVGCMACKDVCPGSLIQEKDGKAYIKYPKDCWGCASCVKECQFLAIHFYLGADIGGDGSSLTITQEGEIIHWNFVKSDGSRNTIDVNRKNSNQY
>WP_124326746.1
MPSFVIQEKCDGCKGGEKTACMYICPNDLMVLDPNAMKAYNQEPDQCWECFSCVKICPTQAIEVRGYADFVPLGSSIMPMMGTEDVMWTCKFRNGLVKRFKFPIRTTSEGAANSYDDLKGKDIESALLSTQEADGVELPKPQTI
>WP_124704962.1
MPTYVRTDKCDGCKGQDKTACMYICPHDLMKLDKDGSETGHAMKAFNQEPEQCWECYSCVKICPQNAIEVRHYADIVPLGGSVQPLRGSDSIMWTIKFRNGTLKRFKFPIRTTPEGSIDCYGGKETAKLENITKSGFFTASGGYRAGNPAELIRK
>WP_124791949.1
MPTFVDPSKCDGCKGGEKTACMYICPNDLMILDAEEMKAYNQEPDACWECYSCVKICPQGAITARPYADFAPMGGTCIPLRSADSIMWTVQFRNGNVKRFKFPIRTTPEGSIKPFEGHPEGANIEDELLFTETSLVAPKEVLGKKFDVEDAGKVFTCMEHGR
>WP_124945407.1
MPTYVRTDKCDGCKGQDKTACMYICPHDLMMLDKDGSATGHAMKAYNQEPEQCWECYSCVKICPQQAIEVRHYADIVPLGGSVQPLRGSDSIMWTIKFRNGTLKRFKFPIRTTPEGSINPYGGKPEAKMENITKTGFFNQENGYRAGNPAELIRK
>WP_125120450.1
MSIKINDEKCVGCKGCVEACPGNLIKIKEDGKAHIDRVRDCWGCTSCLKACHFDAIAFFLGADIGGRGGTLHYEEKGDHAYWRFKDQTITINKKESNQY
>WP_125179972.1
MPTFVYMTRCDGCGHCVDICPSDIMHIDKVTRRAYNIEPNMCWECYSCVKACPHQAIDVRGYADFAPLGHSVRVKRDEEKGVIAWRIKFRNGQKDMDLLAPITTKPWGTCIPQLRDVPAPSKEERDSELLFNEPKYLRLDDGGLNTLKSNGLKLKEGVYY
>WP_125551643.1
MSIKIDRDLCIGCGRCVDICPGNLIQMVGEGKDRKAEMMYPDECWGCISCIKVCPVQAIKFYLGADIGGNGGALIAKPERTVIHWSIYDQEKVTQEIDIDRRNANKY
>WP_125992339.1
MSIKIDYELCSGCGTQDEPPCIKYCPGDLIAVDSAKEKPYIRSERDCWDCMVCVKACPFNALETRLPYQLASYKASLKPQVYQGRIVWQLKDARGKEEVFELKTSG
>WP_126308868.1
MSIVINKEKCCGCGKCREACPGSLLYPADDGKTCIRYPKDCWGCTSCVKECEYGAIQYYLGAEIGGKGGFLYTRQEGQGNFLQWIIVGPGGEERIITIDKNKANSY
>WP_126379170.1
MPTFVDPSKCDGCKGGEKTACMYICPNDLMILDPEEMKAYNQEPDACWECYSCVKICPQGAITARPYADFAPMGGTSIPMRSSEDIMWTIKFRNGDVKRFKFPIRTTPEGSIKPYEGKPEPGDIESELLFTETALVAPKEALGKKFEITDDTKTQCWADIPCEDGANR
>WP_126446609.1
MPTFVRTEKCDGCKGQDKTACMYICPHDLMKLDKDGTYTGHAMKAFNQEPDQCWECYSCVKICPQGAIEARHYADIVPLGGSVQPMRGSDSIMWTIKFRNGNVKRFKFPIRTTAEGSIDPYGGKPLPKLADLDQTGSFTRDVMGGFRAGNPAELIRK
>WP_126456959.1
MPTFVYMTRCDGCGQCVDICPSDIMHIDKTLRRAYNIEPNMCWECYSCVKACPHHAIDVRGYADFAPLGHSVRVHRDEEKGTIAWRIKFRNGKKDFDLLAPITTKPWGTCIPQLANEAAPADSMRDTQLLYNEPKYVAMNDNALMTLESNGLEIKEGVYY
>WP_126459562.1
MPTYVRTDKCDGCKGQDKTACMYICPHDLMKLDKDGSETGHAMRAFNQEPEQCWECYSCVKICPQQAIEARHYADIVPLGGQVQPLRGSDSIMWTIKFRNGTLKRFKFPIRTTPEGSIDPYGGKPEANMADISKTNTFTSAVMGGYRAGNPAELIRK
>WP_126938461.1
MSIQINKDTCIGCGRCQQVCPGTLIYKDEAKKAYIAYPSDCWGCVSCVKECPVGAISFFLGEDMGGKGATMVVTTEGHLLHWDITKIDGTVQRITVNAKESNAY
>WP_126939972.1
MSIQINKDTCIGCGRCQQVCPGTLIYKDEARKAYIAYPSDCWGCVSCVKECPVGAISFFLGEDMGGKGATMVVRTEDHLLHWDITKVDGTVQRITVNAKESNAY
>WP_127009575.1
MSIQINKDTCIGCGRCQQVCPGTLIYKDETKKAYIAYPSDCWGCVSCVKECPVGAISFFLGEDMGGKGATMVVTTEGHLLHWDITKIDGTVQRITVNAKESNAY
>WP_127040517.1
MSIVIEQQHCTGCGKCREVCPGSLLVENDQGKTAIRYPKDCWGCTSCVKECNFKAIKYYLGADIGGNGSLLYTRQEDSLLHWIIVAADGTEKVITIDKNKANAY
>WP_127065122.1
MSIQINADKCTNCGMCRKVCPGNLLTENDRHQTIMRCPEDCWGCTSCVKACNFQAISYFLGADIGGLGSTLQTKEEGDLLHWIMKHTDESEQVITINKKQANTY
>WP_127069052.1
MSIQINKDTCIGCGRCQQVCPGTLIYKDEAKKAYIAYPSDCWGCVSCVKECPVGAISFFLGEDMGGKGATMMVTTEGHLLHWDITKVDGTVQRITVNAKESNAY
>WP_127134150.1
MSIAIHKDKCIGCKRCSIVCPGSLIVIDDDKKARIAYPRDCWGCVSCVKECPVSAIDFYLGADMGGRGSTMTVSSEDSYLHWHIQKYDGTTQTITIDRRESNQY
>WP_127135891.1
MSIQINKDTCIGCGRCQQVCPGTLIYKDEAKKAYIAYPSDCWGCVSCVKECPVGAISFFLGEDMGGKGATMVVQTEGHLLHWDITKVDGTVQRITVNAKESNAY
>WP_127161399.1
MSIQINKDTCIGCGRCQQVCPGTLIYKDEAKKAYIAYPSDCWGCVSCVKECPVGAISFFLGEDMGGKGATMVVTTEGHLLHWDITKVDGTVQRITVNAKESNAY
>WP_127478325.1
MPTFVRTDKCDGCKGQDKTACMYICPHDLMKLDKDGSETGHAMRAFNQEPEQCWECYSCVKICPQQAIEARHYADIVPLGGSVQPLRGSDSIMWTIKFRNGTMKRFKFPIRTTPEGSIDPYGGKPAADLAKIGEAGFFNHMEQKGYRAGNPAELIRK
>WP_128211019.1
MSIRIDKDKCISCGKCIKVCPGSLLYKNEDNKAYIKYEDSCWGCTACLKECGSSAITYFLGNDIGGAGGAMKVKREGQYWQWEIKSTDNKTHTVKINTKESNKY
>WP_128329271.1
MPTFVNPEKCDGCKGGEKTACMYICPNDLMILDPAEMKAYNQEPSACWECYSCVKICPQGAIEARPYADFAPMGGTSIPMRSAEDIMWTIKFRNGSVKRFKFPIRTTAEGSIKPFEGKPEPGDLESELLFTETELVAPKATAMEEAPVTEADLKKEWKMEDYANLV
>WP_129051136.1
MPSFVIKEKCDGCKGQERTACMYICPNDLMKLDVERMKAWNQEPDQCWECYNCVKICPQQAIEVRGYADFVPLGGNVIPLRGTDAIMWTIKFRNGILKRYKFPIRTTSEGSIDLYSGKPEHDYANLKKPGFFNMTEYPTI
>WP_129354918.1
MPTFVDPSKCDGCKGGEKTACMYICPNDLMILDPQEMKAFNQEPSACWECYSCVKICPQGAISARPYADFAPMGGTSIPMRSADSIMWTVKFRNGNIKRFKFPIRTTPEGSIKPFEGKPEPGDLESELLFTETALVTPKEALGKKFDVTGADTVQCWLDGFCK
>WP_130472322.1
MPSCVIAAKCDGCKGQDKTACMYICPNNLMKLDRERMKAFNQEPEQCWECYSCVKICPQQAIEVRAYADIVPMGGAVIPMRASDSIMWTIKFRNGNVKRFKFPIRTTAEGSIDPYAGKPAADMSKLDQPGFFNSEGAMPTIGN
>WP_131111856.1
MPTFVRTEKCDGCKGQDKTACMYICPHDLMKLDKDGTYTGHAMKAFNQEPDQCWECYSCVKICPQGAIEARHYADIVPLGGSVQPMRGSDSIMWTIKFRNGVVKRFKFPIRTTAEGSIDPYGGKPLPKLADIDQTGSFTRDVMGGFRAGNPAELIRK
>WP_131447281.1
MPTYVRTDKCDGCKGQDKTACMYICPHDLMKLDKDGSETGHAMRAFNQEPEQCWECYSCVKICPQQAIEARHYADIVPLGGQVQPLRGSDSIMWTIKFRNGTLKRFKFPIRTTPEGSIDPYGGKPSADIAKIAENGFFNHMEQNGYRVGNPAELIRK
>WP_131907652.1
MPTYVHMTRCDGCGECVDICPSDIMHIDTDIRRAYNIEPDMCWECYSCVKACPHNAIDVRGYADFTPLGSSVRVRRDEEKGVIAWRIIFRNGQKDWDLIAPITTKPWGSGYDDLRAVPAPEDSMRNSELLYKEPKYVRFDEGGLHDLNTNKLVMKEGVYY
>WP_131917934.1
MTLCIDRERCQGCNGHPRCADVCPGNLLVLGEQGQIASREPDDCWDCAACVKVCPRQALSLTLPPEVGGRGSRLWARQVGGKMHWTIVDGQGRTKNFVI
>WP_132014915.1
MGLQINGEKCNGCGRCVDICPGDLLALNEQKRSYIRNQADCWDCMACVKACPTGALKTRLPFSVADCGAALIPALTETEIRWQCIHADQRTEEFVVPRK
>WP_132079664.1
MPPVIINSKCTGCGACEMICPGDLMTVAGKKAHCRSRRDCWDCMSCVKACPAQAIEIRIPYQLGYYPARLVPEVREKTILWTCTDINGKVEQFCVKTRN
>WP_132252483.1
MSISINKDKCVSCGRCFSVCPGNLISGDRDGKADIKCPRDCWGCTGCIKECPTGAIEFYLGLDIGGNGGHLEVCDYKEFLQWKLVDRCGEVKVVRTYKEDANRY
>WP_132282906.1
MSIHINKSKCIGCKKCFHICPGNLISEDKDKKAAIDCPKSCWGCTACIKECPTGAIEYFLGLDIGGKGGHLKVEEKNDTLNWHITTKDNEETTIQTKKNEANTY
>WP_132549460.1
MSITINEEQCIGCGRCSEVCPGTLIEMTAQHKAAILYPRDCWGCASCLKECPVGAVRFFLGPDIGGRGAVMYTKRNGSITQWIITKPDGTQTVLETDSRAANKY
>WP_132940007.1
MPTFVHTEKCDGCKGGEVTACMYICPNDLMKLDTDRMKAFNQEPEQCWECQCCVKACPQQAIEVRAYQDVVPMGGACIPLRTDTAIMWTIKFRDGEVKRFKFPVRTTAVGTIDPYGNKPQAGDLTDNLLFTEAGQTLRNIS
>WP_132971556.1
MPTFVYMTRCDGCGQCVDICPSDIMHIDKTLRRAYNIEPNMCWECYSCVKACPHQAIDVRGYADFAPLGHSVRVLRDEEKGTIAWRIKFRNGKKDMELLAPITTKPWGTAIPQLASEASPGNEMRDSELLFNEPKYIRMDEGGLHTLESNGLKLKEGVYY
>WP_133505970.1
MAIKIDKSICDGCPDYQEGRCERICPGNLIAKEGEKAEMKRPAECWDCAACVKACPRNAISLYLPEEIGGQGTELKVQQNKKRSLWIFDKEDGSRKIYKNG
>WP_133512590.1
MPTFVYMTRCDGCGMCVDICPSDIMHIDTTVRRAYNIEPNMCWECYSCVKACPHHAIDVRGYADFAPLGHSLRVIREEEKGTIAWRIKFRNGTEKNFLSPITTKPWGQEIPKLADQPEPSPEMRDSQLLFNEPKYIRLDDGDLHTLESNGLKMKEGVYY
>WP_133512819.1
MPTFVRTEKCDGCKGQDKTACMYICPHDLMMLDKDGSETGRAMKAYNQEPEQCWECYSCIKICPQQAIEARPYADIVPLGASVQPLRGTDSIMWTIKFRNGTMKRFKFPIRTTPEGSIDPYGGKPEADISKVTEPGFFVRANGFRAGDSSELIKK
>WP_133514339.1
MAIKIDQSICDGCPDYQEGRCERICPGNLIAKEGEKAEMKRPAECWDCAACVKACPRNAISLYLPEEVGGQGTKLKVQQNQKRSLWIFDREDGSRKVYKTG
>WP_134085044.1
MPTFVYMTRCDGCGHCVDICPSDIMHIDKVTRRAYNIEPNMCWECYSCVKACPMHAIDVRGYADFAPLGHSVRVDRDEEKGVIAWRIKFRNGQKDMELLAPITTKPWGEHIPKLAQVQGPTKEMRDSELLFNEPKYIRLDEGDIHTLKSNGLKMKAGVYY
>WP_135379491.1
MPPVVYQDKCKGCGKCEEICPGDLMELDENKKAFCRAKRDCWDCMACVKACQFEAIETRIPYQLGYYPARLIPKMKEKEIEWTCIDINGKVDKFLVKTHNK
>WP_135380001.1
MPSFVYTDKCDGCKGQDKTACMYACPNDLMALDKEKMKAVNLDPWACWECLCCVKACPQQAMDLRGYADFVPLGASVTPLRGSDSIMWTVKFRNGMTKRFKFPIRTTEEGTAVPDGNFPTETGLDSIELFTEPASMLGPVWTFKK
>WP_135546189.1
MPPVVNQDKCQGCGKCEEICPGDLMELNEDKKAFCRAKRDCWDCMACVKACQFQAIETRIPYQLGYYPARLIPKVSEKEIEWTCIDINGKVDKFLVKTHNK
>WP_135553251.1
MPSFVIAEKCDGCKGQDKTACMYACPNDLMMLDKEAMKATNLDPSQCWECLCCVKACPQQAMDVRGYADFVPLGASVTPLRGSDSIMWTVKFRNGMTKRFKFPIRTTEEGSAVPDAGYEITTDINSHELYTEPASMHMPVWTYKK
>WP_136398745.1
MPTFVDPSKCDGCKGGEKTACMYICPNDLMILDPEEMRAYNQEPDACWECYSCVKICPQGAITARPYADFAPMGGTCIPMRSADSIMWTVKFRNGNVKRFKFPIRTTPEGSIKPFEGKPEGANIDDELLFTESALAAPKAVLGKKFDVAEADKSFTCMEHGH
>WP_136400309.1
MPPKIDTRKCNGCNGREETHCEEVCPGDLMALNPGTGKAYLRAARDCWDCMSCIKACPAGALEIKMPYQLGYFKASLRPIMGSNFIIWKCRDINGQEQTYRYVNRLDKA
>WP_136675921.1
MPTFVNPEKCDGCKGGEKTACMYICPNDLMILDPEEMRAYNQEPEGCWECYSCVKICPQGAIEARPYGDFAPMGGTSIPMRSAEDIMWTVKFRNGDVKRFKFPIRTTPEGSIKPYEGKPEPTDLDNELLFTETELTTPKEVVGLKVDVADADKTTAWKDLD
>WP_136798101.1
MPSYVDPSKCDGCKGGDKTACMYICPNDLMVLEKGEMKAYNQEPDACWECYSCVKICPQGAIFVRGYDDFVPMGGQVHPMRSADSIMWTVKFRNGAMKRFKFPVRTTAEGAANAYVGETGANLDDECLLLESDLPTPK
>WP_136810556.1
MPSYVDPSKCDGCKGGDKTACMYICPNDLMVLEKGEMKAYNQEPDACWECYSCVKICPQGAIFVRGYDDFVPMGGQVHPMRSADSIMWTVKFRNGAMKRFKFPVRTTAEGAANAYVGETGANLDDECLLLEADLPTPK
>WP_136815886.1
MPSYVDPAKCDGCKGGDKTACMYICPNDLMVLNVEEMKAYNQEPDACWECYSCVKICPQGAIFVRGYDDFVPMGGQVHPMRSSDSIMWTVKFRNGNMKRFKFPIRTTAEGAANAYAGQKGANLDDECLLLEANLPTPK
>WP_137424469.1
MPSYVILEKCDGCKGQDKTACMYICPNDLMVLDKEKMKAYNRAPEMCWECYNCVKICPQQAIDVRAYADFVPMGASVVPLRGSEDIMWTVKFRSGQVKRFKFPIRTTPEGQAKPWPDEWSTGTEDLKSPVLCTEPASTLAPQLPTLKK
>WP_137638224.1
MSIKIDRDLCIGCGRCVDICPGNLIQMVGEGKNRKAEMKYPDECWGCISCIKVCPVQAIKFYLGADIGGNGGALVAKPERAVIHWSIYDQDRITQEIDIDRRNANKY
>WP_138120247.1
MPTFVYMTRCDGCGHCVDICPSDIMHIDEKYRRAYNIEPNMCWECYSCVKACPHQAIDVRGYADFAPLGHSVRTIRDEEKGTIAWRVKFRDGRVKNFLSPITTQPWGTKIQDFRELDEPTAEMRNSELLAFEPKYIRMDDGGLHTLKTNKLTLKIGAEYHESL
>WP_138146157.1
MPTFVYMTRCDGCGHCVDICPSDIMHIDKKYRRALNIEPNMCWECYSCVKACPHQAIDVRGYADFAPLGHSVRVIRDEEKGTIAWKIKFRDGREKNFLSPITTKPWGSAIPDFRNEAEPSAEMRNSELLAFEPESIRLDDGGLHTLKSNGLKLKEGVYY
>WP_139445604.1
MPSFVIAEKCDGCKGGEKTACMYICPNDLMVLDPNAMKAYNQEPDACWECFSCIKICPNQAIGVRGYSDFVPMGSDLVPMMGTEDIMWTCKFRNGVVKRFKFPIRTTAEGTANAYEGAKGKDLDSEFLFTEEETGFKQAAPEAPPVWKS
>WP_139659684.1
MPTFVYMTRCDGCGHCVDICPSDIMHIDKKYRRALNIEPNMCWECYSCVKACPHQAIDVRGYADFAPLGHSVRVIRDEEKGTIAWKIKFRDGREKNFLSPITTKPWGSTIPDFRNEAEPSAEMRNSELLAFEPESIRLDDGGLHTLKSNGLELKEGVYY
>WP_141827105.1
MSIEITAAKCIGCGRCRKVCPGSLIRLDKTGKAVIPRAERCWGCASCVKECPVQAIAMFLGEDMGGLGGRLTVRRENNLLHWTVTNPDGSAKTLTVDSRDSNNY
>WP_143316075.1
MSIAINKGLCVGCGKCQKVCPGNLIKSDEKKKAYIKFPKSCWGCASCVKECKVDAIKFYLGADMGGLGSTLSIKGEGDITHWIIKKDKEEIVIDVNKKNANAY
>WP_143321525.1
MSIRIDPDICVGCMKCTKVCPGSLIAERENKAFIKYPKDCWGCVSCVKECRFGAIDFYLGADIGGNGSTMNVSYEGDILNWNVKKSDGTVRTIAVNSKDSNKY
>WP_144233421.1
MPTYVDPAKCDGCKGGEKTACMYICPNDLMILDPDEMRAFNQEPDACWECYSCIKICPQGAITARPYADFAPMGGTSIPLRGSEDIMWTIKFRNGSVKRFKFPIRTTAEGSIKPFEGKPEAGDLDSELLFTETELVKPAEVVGKKFDIEAADTTQCWMDIPCEGGNR
>WP_144303625.1
MPTYVDPEKCDGCKGGEKTACMYICPNDLMILDPEEMKAFNQEPEACWECYSCIKICPQGAITARPYADFAPMGGTSIPLRGSEDIMWTIKFRNGSVKRFKFPIRTTAEGSIKPFDGKPEAGDLEDELLFTETELAKPQEALGKKFDIEAADVTQCWQDMPCEAGGNR
>WP_144304193.1
MPPKVDWEKCDGCKGKDEPLCEQICPGNLMTLNENNKAFCRPYRHCWDCMSCTKVCPVGAIETRIPFQIGYHGAKLIPMMGTDTITWTCQDIHGNVTRFRYKNRTDED
>WP_144358105.1
MPTFVRTDKCDGCKGQDKTACMYICPHNLMKLDMDGSLTGHAMKSFNQEPDQCWECYSCIKICPQQAIEARPYADIVPLGASVQPLRGTDSIMWTIKFRNGTMKRFKFPIRTTPEGSIDPYGGKPEADISKIAEAGFFVQCNGFRAGDASELIKK
>WP_144368693.1
MSIRIREERCVGCSKCQEVCPGTLIQIVDKKAVMKYPKNCWGCVSCVKECKAGAIEFYLGADIGGMGGTMNVTQKGDLLNWNITRSDGSELVISVDRRNSNKY
>WP_145096580.1
MSIRIDHQKCTGCGKCREVCPGNLLQAADSGQTEITNPKDCWGCTSCLKECKCKAIQYYLGADMGGRGSLLCIRQEGNVLHWVVVLPDGQEKIITVDKNQANAY
>WP_146326778.1
MSIFIDETICNGCKGLPEARCERICPGDLCYRKENTKAAIRDQSACWTCASCVKECPVQAIELRLPFQICSNGSSLKARLKRDKTIWTVWDAEGHQEEFIIRTRWLKGD
>WP_146868482.1
MSISINKEKCIGCRKCINVCPGSLLKADENNKAYIKYPKDCWGCSSCIKECNEEAISLYLGADIGGRGSRLSVKYEGDIIHWNIEDHQGKINSIDVNSKDSNKY
>WP_146964739.1
MSIVIDPYVCIGCTKCTLVCPGTLIEMQKVDDMKIEKAVMEYPKDCWGCVSCVKECPVQAISFFLGADIGGNGSTMTTKEEGDVLKWIIEKRDGTVEEIDINRKDANKY
>WP_147003031.1
MSIVIDPYKCIGCTKCTQVCPGTLIEMQKVEDMKVKKAVMQYPKDCWGCVSCVKECPVQAISFFLGADIGGNGSTMTTKEEGDILKWIIEKRDGTVEEIDINRKDANKY
>WP_147072441.1
MPTYVRTDKCDGCKGQDKTACMYICPHDLMMLDKDGSATGHAMKAYNQEPEQCWECYSCVKICPQNAIEVRHYADIVPLGGSVQPLRGSDSIMWTIKFRNGTLKRFKFPIRTTPEGSIDPYGGKETAKLENITKPGFFTASGGYRPGNPAELIRKQS
>WP_147074942.1
MPTYTDMTRCDGCGECVDICPSDIMHIDPVNRRSYNIEPNFCWECYACVKACPQQAIDVRGYADFVPLGHKVRVLRKEKKGLVFWKVTFRDGRVKEFTFPIRTTPWGSIKSPSAYEAPDPSELSSPMLAHEPAALKVETLPTLPPSN
>WP_147800494.1
MPTYVRTDKCDGCKGQDKTACMYICPHDLMLLDKDGSLTGHPMKAFNQEPEQCWECYSCVKICPQNAIEVRHYADVVPLGASVQPLRGTDSIMWTIKFRNGTVKRFKFPIRTTPEGSIDPYANKPKANMAEIDDHSTLFTHGTHKCDMSQFIHSS
>WP_147801184.1
MPTYVDMTRCDGCGECVDICPSDIMHIDPVYRRSYNIEPNFCWECYSCVKACPQHAIDVRGYSDFAPLGHKVRVLRDRQNNRIYWKIRYRDGRVKEFTFPIRTTPWGSIKPPSEYERPDASALNSPLLAHEPEALKVDALPVLPRSEKV
>WP_147820038.1
MPTFVNPEKCDGCKGGEKTACMYICPNDLMILDADEMKAYNQEPSACWECYSCVKICPQGAIEARPYADFAPMGGTSIPMRSAEDIMWTIKFRNGSVKRFKFPIRTTPEGSIKPFEGKPEPGDLENELLFTETELVAPKEALAQKAEVSDADMTRVWKAGELEG
>WP_148891238.1
MSIAIDREKCTACGLCRQVCPGSLLYSDGQGKTFIKYPKDCWGCTSCVKECHFKAIKYFLGADMGGKGSTLYTKEEGNLMHWIIVDFEGKEKIITIDKSKANAY
>WP_149171105.1
MSISIEPEKCVGCGRCTEVCPGNLLEMTAGKAAIREVRDCWGCTACVKECPRDAIFYYLSADLGGAGGRLYAHDTAVSLTWQLRLPDGSEQEIIVAKNKANAY
>WP_149686133.1
MPTFVRTDKCDGCKGQDKTACMYICPHDLMKLDKDGSETGHAMKSYNQEPEQCWECYSCVKICPQNAIEARHYADVVPLGGSVQPLRGSDSIMWTIKFRNGTLKRFKFPIRTTPEGSIDPYGSKPEADMAKITENGFFNHMEQNGYRSGNPDELIAK
>WP_149735929.1
MSIRINKDNCIGCGGCRQVCPGSLLYADEQRKSEIRYPQDCWGCTSCVKECPVAAIQFYLGADIGGRGGYLYTRWEKNYLHWVMVGPDGAETVITIDKHKANAY
>WP_149796793.1
MAIKIDKSICDGCPDYQEGRCERICPGNLIAKEGEKAEMKRPAECWDCAACVKACPRNAISLYLPEEIGGQGTELKVQQNKKRSLWIFDKEDGSRKVYKTG
>WP_150072384.1
MPSYVNPEKCDGCKGGDRTVCMYICPNDLMILDPEAMKAYNQEPDQCWECYSCVKSCPQGAIAIRHYADFAPLNGTCQPMRGTTDIMWTIKFRNGVVVRFKFPIRTTPEGSADPTVGKPAPDLSKINTNQLFTQVADGVEPKKPEAVLNKKFEVGALGKVAKY
>WP_150092468.1
MPTFVRTDKCDGCKGQDKTACMYICPHDLMKLDKDGSETGWAMKSYNQEPEQCWECYSCVKICPQQAIEARHYADVVPMGASVQPLRGTDSIMWTIKFRNGNMKRFKFPIRTTPEGSIDPYGGKPSADIAKIGEPGYFTLGGVQKPGDPSELIRK
>WP_151143076.1
MSIRINQEACVGCLKCIKVCPGSLIKEKDKKAYIKYPKDCWGCVSCVKECKFDAIDFYLGADIGGNASTMNVTYEGDILHWKIKKSDGTVKTIDVFSKDSNKY
>WP_151148937.1
MPTFVNPEKCDGCKGGEKTACMYICPNDLMILDADEMKAYNQEPSACWECYSCVKICPQGAIEARPYADFAPMGGTSIPMRSAEDIMWTIKFRSGNVKRFKFPIRTTPEGSIKPFEGKPEPTDLDNELLFTETELVAPKEALGKKYEVTEADMTRVWKAGELEG
>WP_151602475.1
MPTYVRTDKCDGCKGQDKTACMYICPHDLMKLDKDGSETGHAMKAFNQEPEQCWECYSCVKICPQQAIEARHYADIVPLGGSVQPLRGTDSIMWTIKFRNGTLKRFKFPIRTTPEGSIDPYGGKPTAAMANITASGFFTGTADGGVTKGYRAGNPAELIRK
>WP_151610004.1
MPTYVRTDKCDGCKGQDKTACMYICPHDLMKLDKDGSETGHAMRAFNQEPEQCWECYSCVKICPQQAIEARHYADVVPLGGMVQPLRGSDSIMWTIKFRNGTLKRFKFPIRTTPEGSIDPYGGKPTAKMADIVNVGFFTGTADGGITKGYRPGNPAELIRK
>YP_002249624.1
MPSFVIQEKCDGCKAQDKTACQYICPNDLMTLDREKMKAFNQEPDQCWECYNCVKICPQQAIEVRGYADFCPLGASVIPMRGQDAIMWTIKFRNGSIKRFKFPIRLTPEGYWNADNIYAGLPDPDYGKIKGPGYFNYEARKE
>YP_010067.1
MPTYVDPSKCDGCKGGEKTACMYICPNDLMILDPEEMRAYNQEPEACWECYSCVKICPQGAITARPYADFAPMGGTCIPMRSADSIMWTVKFRNGNVKRFKFPIRTTPEGSIKPFEGKPEAGDLESELLFTETALTAPKEALGKKFDVTDAETSQCWYETGCQGGNR
