# Supplementary material for: Sulfur disproportionation occurs globally across anoxic habitats and has multiple mechanisms of independent evolutionary origin
Source: ISME J. 2026 Mar 2;20(1):wrag042. doi: 10.1093/ismejo/wrag042 (PMC12998232; doi:10.1093/ismejo/wrag042)
Supplement: Sup_File_1_HMM_wrag042 [file sup_file_1_hmm_wrag042.zip › SupFile1_HMM/SupFile1a_sequences/asrc_Neukirchen.fas]

>ABG87260.1
MSLDINTKKLKKNAFRVTKRRGYTASRIRVPGGHLDAKLLLNIQEIADTYGDGTVHITTRQGFEIPGIDMKDIPEVNKKLQPIIEALEINQENQGDGYNAAGTRNVSACIGNNVCPFANYNTTNFAKKIEKAIFPNDLHFKIALTGCPNDCIKARMHDFGIIGMTEPQYERNRCVSCGACVRACKKKATGALSFENFKVVRDGSKCIGCGECVMNCPTNAWTRSKEKYYRLAIMGRTGKKNPRLAEDFILWVDEDSIIKIILNTYKYVTEYIDKNAPGGKEHIGYIIDRTGFMEFKKWALEGVTLSEKALMKNNVYWSGIHYTNGF
>AFK85728.1
MILDIDTKLLKKNAYRVTKQRGITALRIRVPGGDLNIKYLDIIKEVAEKYGNGTVHITTRQGFEIPGIPMEKIDKINELISPIIKGLKDEGVQIEDEEEGYPAAGTRNVSACIGNRVCPFANYDTTALALKIEKLIYPNDYHVKIAVTGCPNDCIKAHMQDIGIIGQVEPIYDPSRCIGCQACVKNCKRRVTGALTFENFKVVRDPNRCIGCGECILKCPTSAWTRGEKYYRIVIMGRTGKKNPRLAQTFIEWADEESVLKIIKNMYDFIDKYIDRTLDKEHVGYIVDREGFKKFKEEALKDVKLPKKAKVANHIDYIGYRYERNTIYD
>AJD26692.1
MDINTKAIKKNAFRVTKHRGKTALRVRVPGGDLPVKYFAILAKIAEEYGNGKVHVTTRQGFEIPDLDFNKMDEINKLIQPVIEGLNINQDEVGKGYSAAGTRNITSCVGNEVCPFANYNTAKFAKRIEKAIFPNDYHVKVALTGCPNDCIKARMHDFGILGMTEPQYDKYRCIGCMACVNNCKKRVTGALRFENFKVIRDHEKCIGCGECVGKCPTGAWTRSKEKYYKLAIMGRTGKKNPRLAEDFIKWVDEDSIVKIIVNTYDYIHEYIDKDAPGGKEHIGYIVDRTGYQEFKKWALKDINLKEKAELVKNINWSGIKYK
>ANP68605.1
MDINTKQLKKNAFRITKERGKTAIRIRVPGGYLKAEYLTVLQKVAGQYGNGTLHMTTRQGFEIPGIDMKNIPVINKIIQPVIEGLEINQKSPDTGYPASGTRNVCACIGNRVCTFANYDTTAFAKKIEKAIFPNDRHVKIALTGCPNDCIKSRMHDFGIMGMTEPQYDSYRCIGCKACVNNCRKRSADALIFKNFKVIRDPEKCIGCGECIGKCPTGAWTRSSEKYYNLFIMGRTGKKNPRLSQNFIKWIDEESIIKIILNTYDYIEDYIDENAPGGKEHIGYIVDRTGYQKFKEYALKDVKLGPKAQVKQNINW
>AOR94676.1
MDINTKKLKKNAFRVSKVRGIGASRIRVPGGLLKSEVLGMVQEIADKYGNGLVHLTTRQGFEIEGIKYEHMDEVTKMLQPIIESLEINLNETDKGYTASGTRNISACIGNKVCPFANYDTAEFAKRIEKAVFPNDLHFKIALTGCSNDCAKARMHDFGIIGMTEPQYDMNRCVSCGACVKACKSLSVGALSVENYRVVRNKEKCIGCGVCVTKCPTRAFTRSKDKYYKLTIMGRTGKKNPRLGEDFLIWVDEESIKKIILNTYKFVDKYIDPNAPARKEHIGYIIDRVGFEEYKKWALDGVELGPKTIMKHCVHWSGINFNSIDN
>ASG31265.1
MIRDLNTKKVMKNAFRITKTKYKTALRVRVPGGLIDPECLMLVSEISSKYGDGQIHITTRQGFEILGIDMEDMPAVNEMAQPLIEKLNINQDEKGKGYSAAGTRNVSACIGNKVCPKAQYNTTNFAKRIEKAIFPNDLHFKVALTGCPNDCIKARMHDFGIIGTCLPEYEMDRCVACGACVKKCKKLSVEALRMENNKIVRDENKCIGCGECVINCPMSAWTRSPKKYYKLMIMGRTGKKNPRLAEDWLRWVDEDSIVKIIENTYQYVKEYISKDAPNGKEHIGYIVDRTGFQEFRKWALKDVNLPKETVERQNIYWSGPKYDY
>AVP64573.1
MDINTKAIKKNAFRVTKHRGKTALRVRVPGGDLPVKYFAILTKIAEEYGNGKVHVTTRQGFEIPDLDFDKMDEINKLIQPVIEGLNINQDEVGRGYSAAGTRNVTSCVGNEVCPFANYNTAKFAKRIEKAIFPNDYHVKVALTGCPNDCIKARMHDFGILGMTEPQYDKYRCVGCEACINNCKKRVTGALKFENFKVIRDHEKCIGCGECVGKCPTGAWTRSKEKYYKLAIMGRTGKKNPRLAEDFIKWVDEDSIVKIIVNTYDYIHEYIDKDAPGGKEHIGYIVDRTGYQEFKKWALKDVNLKGKAELTKNINWSGIKYK
>AVP54614.1
MDINTKALKKNAFRVTKERGKTAARVRVPGGYLDAKYLSLLQNIAETYGNGKLHITIRQGFEIPGIPMKYIPEVNKALQPIIEGLEINQENPNKGYSASGTRNVSACIGNNVCPFANYNTAKFAKKIEKAIFPNDYHVKIALTGCPNDCIKARMQDFGIIGMTEPQYDAYRCIGCQACVNVCKKKSTGALSFENYKVVRDHSKCIGCGECINKCPTSAWSRSEEKYFKLVIMGRTGKKNPRIARDFITWIDEDSIVKIILNTYDYIDEYIDRNAPGGKEHIGYIVDRTGYQEFKKWALKDIELSPKAKVEHNINWY
>AVP59900.1
MDINTKAIKKNAFRVTKHRGKTALRVRVPGGDLPVKYFAILTKIAEEYGNGKVHVTTRQGFEIPDLDFDKMDEINKLIQPVIEGLNINQDEVGRGYSAAGTRNVTSCVGNEVCPFANYNTAKFAKRIEKAIFPNDYHVKVALTGCPNDCIKARMHDFGILGMTEPQYDKYRCVGCEACINNCKKRVTGALKFENFKVIRDHEKCIGCGECVGKCPTGAWTRSKEKYYKLAIMGRTGKKNPRLAEDFIKWVDEDSIVKIIVNTYDYIHEYIDKDAPGGKEHIGYIVDRTGYQEFKKWALKDVNLKGKAELTKNINWSGIKYK
>AVQ38022.1
MDINTKAIKKNAFRVTKHRGKTALRVRVPGGNLPVKYFAILAKIAEEYGNGKVHVTTRQGFEIPDLDFNKMDEINKLIQPVIEGLNIKQDEIGKGYSAAGTRNVTSCVGNEVCPFANYNTTKFAKRVEQAIFPNDYHVKVALTGCPNDCIKARMHDFGILGMTEPQYDKYRCVGCQACVNNCKKRATGALKFENFKVIRDHEKCIGCGECVGKCPTGAWTRSKEKYYKLAIMGRTGKKNPRLAEDFIKWVDEDSIVKIIINTYDYIHEYIDKDAPGGKEHIGYIVDRTGYQEFKKWALKDINLKEKAELAKNINWSGIKYK
>AVQ41562.1
MDINTKAIKKNAFRVTKHRGKTALRVRVPGGNLPVKYFAILAKIAEEYGNGKVHVTTRQGFEIPDLDFNKMDEINKLIQPVIEGLNIKQDEIGKGYSAAGTRNVTSCVGNEVCPFANYNTTKFAKRVEQAIFPNDYHVKVALTGCPNDCIKARMHDFGILGMTEPQYDKYRCVGCQACVNNCKKRATGALKFENFKVIRDHEKCIGCGECVGKCPTGAWTRSKEKYYKLAIMGRTGKKNPRLAEDFIKWVDEDSIVKIIINTYDYIHEYIDKDAPGGKEHIGYIVDRTGYQEFKKWALKDINLKEKAELAKNINWSGIKYK
>AVQ48272.1
MDINTKAIKKNAFRVTKHRGKTALRVRVPGGDLPVKYFAILAKIAEEYGNGKVHVTTRQGFEIPDLDFNKMDEINKLIQPVIEGLNINQDKIGKGYSAAGTRNVTSCVGNEVCPFANYNTTKFAKRIEQAIFPNDYHVKVALTGCPNDCIKARMHDFGILGMTEPQYDKYRCVGCQACVNNCKKRATGALKFENFKVIRDHEKCIGCGECVGKCPTGAWTRSKEKYYKLAIMGRTGKKNPRLAEDFIKWVDEDSIVKIIVNTYDYIHEYIDKDAPGGKEHIGYIVDRTGYQEFKKWALKDVNIKEKAELAKNINWSGIKYK
>AVQ44728.1
MDINTKAIKKNAFRVTKHRGKTALRVRVPGGDLPVKYFAILAKIAEEYGNGKVHVTTRQGFEIPDLDFNKMDEINKLIQPVIEGLNINQDKIGKGYSAAGTRNVTSCVGNEVCPFANYNTTKFAKRIEQAIFPNDYHVKVALTGCPNDCIKARMHDFGILGMTEPQYDKYRCVGCQACVNNCKKRATGALKFENFKVIRDHEKCIGCGECVGKCPTGAWTRSKEKYYKLAIMGRTGKKNPRLAEDFIKWVDEDSIVKIIVNTYDYIHEYIDKDAPGGKEHIGYIVDRTGYQEFKKWALKDVNIKEKAELAKNINWSGIKYK
>AWK49770.1
MDLNTKKIKKNAFRVTKVRGLTASRIRVPGGHMDAELLGKIQEISEKYGNGTIHITTRQGFEVPGIRFEDMDKVNELLQPIIEKLGINQEVPGKGYTAAGTRNVSACVGNNVCPYGNYNTSDFAMRIEKAIFPNDLHFKVALTGCPNDCIKARTHDFGIIGMTEPQYDADKCVACGACVKACKKKSVDALSAVNYKVVRNAEKCIGCGECVINCPTGAWTRSKEKYYKLVLMGRSGKKNPRLAEDFLIWTDEQSIIKIILNTYKFVEQYIDKDAPGGKEHIGYIIDRVGFDEYKKWALEGVAFPEKTIVKERIYWSGIHFC
>BBM42768.1
MSMDLNRKVVTKNAYRVTKDRSKTALRVRVPGGAVTAEIMGLVADIANTYGDGNVHITTRQGFEVLGINWKDIEKVNKMVQPIMEKLDINYKDKDKGYAAAGTRNVAACIGNKVCPKGAYNTTELAKKIEKAIFPNDFHFKVALTGCPNDCQKVRMHDFGIIGMAKPELDESRCVSCGMCERKCKKLSTGAISYKNYKPVRDHQKCIGCGECVLNCPTGAWTRSPKKYYKLAIMGRTGKQNPRLAEDWLFWADEESIIKIMKNTYEYVDKYIDRSLPKEHIGYIVDRTGFEEFKKWALKGVNLPEETVMVNNIYWGNGIKYQGIL
>QES72064.1
MDLNTKAIKKNAFRVTKKRGITASRIRVPGGHLDAELLGMIQEISQKYGDGTVHITTRQGFEVPGISFEDMDKVNELLQPIIEKLEINQEIPGKGYTAAGTRNVSACVGNNVCPFANYNTTNFAKKIEKAIFPNDLHFKIALTGCPNDCIKARTHDFGIIGMTEPQYNIDRCVSCMACVKACKKKSVGALEAINYKIVRNKEKCIGCGECANACPTGAWTRSKEKYYKLVLMGRSGKKNPRLAEDFLIWADEQSIIKIILNTYKFVEEYIDKDAPGGKEHIGYIIDRVGFEEYKKWALKDVEFPEKTIIKERIYWSGIHFC
>NP_461485.1
MSIDIDIIKARAKNEYRLSKVRGEAMISVRIPGGILPAHLLTVARDIAETWGNGQIHLTTRQKLAMPGIRYEDIDNVNAALEPFLREIEIELCDVQVEDTKAGYLAIGGRNIVACQGNRICQKANTDTTGLSRRLEKLVYPSPYHLKTVIVGCPNDCAKASMADLGIIGVAKMRFTADRCIGCGACVKACSHHAVGCLALKNGKAVKEESACIGCGECVLACPTLAWQRKPDQLWQVRLGGRTSKKTPRVGKLFLNWVTEDVIKQVIVNLYEFEKEMLGGKPIYLHMGHLIDKGGYLRFKERVLRGVQLNPEAMVAERIYWAEDESVARMHLKPAGH
>WP_011100608.1
MDINTKALKKNAFRVTKERGKTAARVRVPGGYLDAKYLSLLQNIAETYGNGKLHITIRQGFEIPGIPMKYIPEVNKALQPIIEGLEINQENPNKGYSASGTRNVSACIGNNVCPFANYNTAKFAKKIEKAIFPNDYHVKIALTGCPNDCIKARMQDFGIIGMTEPQYDAYRCIGCQACVNVCKKKSTGALSFENYKVVRDHSKCIGCGECINKCPTSAWSRSEEKYFKLVIMGRTGKKNPRIARDFITWIDEDSIVKIILNTYDYIDEYIDRNAPGGKEHIGYIVDRTGYQEFKKWALKDIELSPKAKVEHNINWY
>NP_348142.1
MDINTKNLKKNAFRVTKRRGITASRIRVPGGHLEAKFLSMIQNIAENYGDGSVHITSRQGFEIPGIKFEDMPKVNELLQPIIEGLNINQETALQGYSASGTRNITACVGNRVCPYGCYDTTSFAQRIEKAVFPHDLHFKIALTGCPNDCAKVRMHDFGIMGMTEPHYESDTCVSCGACVKVCKKKSVGALSAVNYKVVRRGEKCIGCGECVLKCPTGAWTRSEKTYYRLTLLGRTGKKNPRLGEDFIKWVDEDSIIKIILNTYDYVTKYIDPNAPGGKEHIGYIVDRTGFEEFKKWALKDVKLPSIAEVYTPIYWNGIKY
>YP_001088745.2
MIRDLNTKKVMKNAYRITKTKYETSLRVRVPGGLIDPESLAVVSKIASEYGNGQVHITTRQGFEILGINMEDMEEINKIIQPVIEKMNINQSEKNAGYPAAGTRNIAACIGNKVCPKAQYNTTEFAKRIEKAIFPNDLHFKVALTGCPNDCIKARMNDFGIIGMALPIYEKDRCVNCGACVKKCSKISVGALKTENNKVVRDKDKCIGCGECVLNCPTNAWTRDEKKYYRLAIMGRTGKKNPRLAEDFLLWVDEDSIIKIILNTYRYVEKYIDKDAPGGKEHIGYIIDRTGFMEFKKWALEGVELPEITKMYENIYWSGIKYL
>WP_003478128.1
MNHDIDIKKVRLNCFRQSKVPGEFMLQMRIPGGIVDAKYLSQIQEIAETWGNGTFHMGMRQTFNIPGIKYENIQAVNKFIENYLQEVEVDRCNCDMKVDENGYPTIGARNVMACIGNSHCIKANVDTKDMANKIEKLVFPSHYHIKVSVAGCPNDCAKGHFQDFGVIGQARMEYHEERCIGCGACVRACEHHATRVLSLNDKGLVDKDPCCCVGCGECVLACPASAWTRKPEKFYRIVIGGRTGKQTPRMGKTFINFATEEVVLGIFANWQKFSAWALDYKPEYLHGGHLIDRAGYHKFKEIILDGVELNPEALVADNIFWAETEYRSNFNVKPIKMHKTIESNRPLR
>YP_430025.1
MYNTKELIKNAYRITSRRGYTALRLRVPGGHLAAEYLGLIQDIARRYGNGTVHLTTRQGFEIPGIPLDKVPEVNQLLAPMLQQEAALGVAIENIHAGYPAAGTRNVTACIGSRVCPFANFDTTALAQKIEGLIYPNHYHVKIAITGCPNDCIKAHLQDIGIIGQVEPEYDPGRCIACQACVKNCRQFIVGALELVNYQVERDGKRCLGCGECILQCPMAAWTRGRQYYRIVALGRTGKKSPRLAANFLECIDEKAVLQVIANLYRYIERHIDRSLPKEHVGYIVDRTGYQVFRDELLDGVDLGPKGRVARELPFYGYSYDRDLLWSK
>WP_039243326.1
MVMDINTKALMKNAYRVTKEKGITALRVRIPGGHLPVKYFDVIKKIAEEYGNGDVHMTTRQGFEIMGIDMKDIPEINKLIQPVIEGLDINQEVKYKGYSAAGTRNVAACIGNKVCKFANYNTTKFAKRIEKAIFPNNYHVKIALTGCPNDCIKSRMHDFGIIGMTMPNYESYRCISCGACVRTCKKKSVGALHFENFKVVRNQEKCIGCGECVIQCPTGAWTRSHEKYYKLAIMGRTGRKNPRIAKDFIKWIDEDSIIKIILNTYDYIEKFISKDAPNGKEHIGYIVDRTGFKVFKEWVLRDLNLPEIAQVQDNIYWD
>YP_857087.1
MSLDIDIIKARAKNEYRLSKVRGEAMISVRIPGGIMPAHLLAVAQQIAEQYGNGLIHLTTRQKLAMPGIKYQDMDKVNAALEPFIKEIEVETCGIEVDDTTAGYQSIGGRNIVACQGNTICQKGNIDCTGLAQRMEKHLYPNPYHLKMVIAGCPNDCAKANMADFGILGIAKIHFNAERCIGCGACVKACSHHAVDCLAIKHGKAVKEESKCIGCGECVLACPTLAWQRDPKQLYMVKLGGRTSKKTPRTGKLFLNWVTEEVLHAVIKNLFEFEAEMLDGKPIYLHMGHLIDRAGYHKFKERVLRGVTLNPEAMVADRIFWAEDQYVANMHVKAVQ
>WP_012101313.1
MKNKYSTTGYASSGTRNVSACIGNMVCPFANYNTSAFAKRIEKAIFPNDRHVKIALTGCPNDCIKTRMQDFGIIGMTETQYDSYRCIGCQACVKNCKKRSTGALTFGSFKVVRDHDKCIGCGECVGKCPTGAWTRSDEKYFKLVIMGRTGKKNPRLAQDFAKWIDEESIIKIILNTYDYIEEYIDKDAPLGKEHIGYIVDRTGYHEFKRWALKDVKPGNKVEIQENINW
>YP_001386883.1
MDINTKAIKKNAFRVTKHRGKTALRVRVPGGNLPVKYFAILAKIAEEYGNGKVHVTTRQGFEIPDLDFNKMDEINKLIQPVIEGLNISQDEVGKGYSAAGTRNVTSCIGNEVCPFANYNTTKFAKRIEKAIFPNDYHVKVALTGCPNDCIKARMHDFGILGMTEPQYDKYRCVGCQACVNNCKKRATGALRFENFKVIRDHEKCIGCGECIGKCPTGAWTRSKEKYYKLAIMGRTGKKNPRLAEDFIKWVDEDSIVKIIINTYDYIHEYIDKDAPGGKEHIGYIVDRTGYQEFKKWALKDVNLKEKAELAENINWSGIKYK
>WP_004452116.1
MDINTKAIKKNAFRVTKHRGKTALRVRVPGGDLLVKYFAILAKIAEEYGNGKVHVTTRQGFEIPDLNFNKMDEINKLIQPVIEGLNINQDEVGKGYSAAGTRNVTSCIGNEVCPFANYNTTKFAKRIEKAIFPNDYHVKVALTGCPNDCIKARMHDFGILGMTEPQYDKYRCVGCQACVNNCKKRATGALRFENFKVIRDHEKCIGCGECVGKCPTGAWTRSKEKYYKLAIMGRTGKKNPRLAEDFIKWVDEDSIVKIIVNTYDYIHEYIDKDAPGGKEHIGYIVDRTGYQEFKKWALKDVNLKEKAELAKNINWSGIKYK
>WP_012342548.1
MDINTKAIKKNAFRVTKHRGKTALRVRVPGGDLPVKYFAILAKIAEEYGNGKVHVTTRQGFEIPDLDFNKMDAINELIQPVIEGLNINQDEVGKGYSAAGTRNVTSCVGNEVCPFANYNTAKFAKRIEKAIFPNDYHVKVALTGCPNDCIKARMHDFGILGMTEPQYDKYRCVGCQACVNNCKKRATGALRFQNFKVIRDHEKCIGCGECIGKCPTGAWTRSKEKYYKLAIMGRTGKKNPRLAEDFIKWIDEDSIVKIIVNTYDYIHEYIDKDAPGGKEHIGYIVDRTGYQEFKKWALKDVNLKEKAELAENINWSGIKYK
>WP_012425863.1
MDLNTKKIKKNAFRVTKVRGLTASRVRVPGGYLQADLLGKIQEISQIYGNGSVHITTRQGFEIPGIKYEDIDKVNELLQPIIESLGINQEIPGKGYTSAGTRNVSACIGNNVCPFANYNTTNFAKRIEKAIFPNDLHFKVALTGCPNDCIKARMHDFGIIGMTEPQYDKDRCVSCGACVRACKKKSVDALKAVNYKIVRNEEKCIGCGECVINCPTGAWTRSKEKYYKLVIMGRSGKRNPRLAEDFLIWADEQSIIKIILNTYKFVDMYIDKSAPGGKEHIGYIIDRVGFEEYKKWALEGIEFPEKTIVKQCVYWNGVHF
>WP_015769376.1
MSMDLNRKIVTKNAFRVTKDRSKTALRVRVPGGAITGEIMEMVAKIANTYGDGNVHITTRQGFEVLGISWNDIEKVNKMVQPIMEKLEINYKDKDKGYAAAGTRNIAACIGNKVCPKGAYNTTEFAKKIEKAIFPNDFHFKVALTGCPNDCQKVRMHDFGIIGMAKPELDESKCVSCGMCERKCKKLSTGAISYKNYKPVRDHQRCIGCGECVLNCPTGAWTRSPKKYYKLAIMGRSGKQNPRLAEDWLFWADEESIIKIIKNTYEYVDKYIDRSLPKEHIGYIVDRTGFEEFKKWALKDVNLPEEAVIVNNVYWKGIKYQGIL
>WP_015757173.1
MSVNTKKLIKNAYRITKERGITALRIRVPGGCLDVKYFDIIKKIAEKYGDGTVHITTRQGFEVPGISMNDIDEINEIISPILQGMEKELGVEIDDTTAGYPAAGTRNVSACIGNKVCPFANYNTAQLAQKIESLIYPNDYHVKIAVSGCPNDCIKAHMQDVGIMGMVEPVYRRERCIGCKACVSNCSKVSAGALSFINYKVERDEKRCIGCGECILKCPSSAWVRGDNYYRVVIMGRTGKKNPRIARPFLEWVTEDVVLSVIKNMYSYIERHIDKSLPKEHVGYIVDRTGFQVFSKEVLDNVELGEKAKSVKFISFGGYENDSPSRQ
>WP_012860028.1
MDINRKKVTKNAFRVTKIRDKTALRVRVPGGEISGDLMSVVVNIANTYGNGQIHMTTRQGFEILGINWEDMDKVNKMLQPLLDGLEINYDKKGDGYPAAGTRNIAACVGNKVCPKGQYNTTEFARKIEKAVFPNDFHFKVALTGCPNDCQKVRMHDFGIIGMTKPVLDDTKCVSCGMCVRKCQKLSTGAIKAENYRPVRDHDRCIGCGECVLNCPTGAWTRDEKKYFRLAVMGRTGKKNPRLAEDFVLWCNEESIIKIILNTYEYVDKYIDRSLPKEHIGYIVDRTGFMEFKKWVLKDVVFPDIAVVKQMINWSGIKYPGIE
>WP_041666724.1
MDMDCGKLKKNAYRVTKHRGVTSSRVRVPGGHLTADVLGKIQEIAETYGNGQVHLTIRQGFEILGIPFEKVPEVNKALQPIIEELDINQEAPGTGYPASGTRNIMACVGNRVCPFGNYDTTALAKRIEKAIFPNDLHVKVALTGCPNDCCKVRMHDFGIIGMTEPQFDPSRCISCGACVKKCKQLSVEALHMDKFRPVRNVEKCIGCGVCAHACPNRAWTRSRTQYFRITLLGRSGKKNPRMGVDFIKWADADSVVKIVSNVYDYARKYIDPEAPGGKEHIGYMVDRTGPEEFLRYILRDVHLPEKAEVYKPLYWNGIRYWGLK
>WP_012994475.1
MSYDIDIKKIRRNCYRQSKVRGEFMLQIRVPGGVIDAKYLSFFQHIAETWGNGEFHLGVRQTISIPRIKYEYIDEVNKYIRPYIEEIEVNLCGVDMVVDDNGYPTIGARNIMACIGNRHCIKANIDTTDLARKIEKIIFPSDYHIKLNIAGCPNDCAKAHVSDIGIIGITKTEYDYERCIGCKKCVEACAHHATRVLSVEKGKIVKDTCCCVGCGECVLVCPTGAWTRNPKKFYRVLIGGRTGKQTPRMGKIFLNWVTEDVVLGVLKNWETFSAYVMNNKPEYIHGGHLIDRVGYNKFKEMILKDVKLNPEAMVAERVLWTETEYRSNFNVKPVTQR
>YP_001253493.1
MDINTKAIKKNAFRVTKHRGKTALRVRVPGGNLPVKYFAILAKIAEEYGNGKVHVTTRQGFEIPDLDFNKMDEINKLIQPVIEGLNISQDEVGKGYSAAGTRNVTSCIGNEVCPFANYNTTKFAKRIEKAIFPNDYHVKVALTGCPNDCIKARMHDFGILGMTEPQYDKYRCVGCQACVNNCKKRATGALRFENFKVIRDHEKCIGCGECIGKCPTGAWTRSKEKYYKLAIMGRTGKKNPRLAEDFIKWVDEDSIVKIIINTYDYIHEYIDKDAPGGKEHIGYIVDRTGYQEFKKWALKDVNLKEKAELAENINWSGIKYK
>WP_011987884.1
MDINTKAIKKNAFRVTKHRGKTALRVRVPGGDLPVKYFAILAKIAEEYGNGKVHVTTRQGFEIPDLNFNKMDEINKLIQPVIEGLNISQDEVGKGYSAAGTRNVTSCIGNEVCPFANYNTAKFAKRIEKAIFPNDYHVKVALTGCPNDCIKARMHDFGILGMTEPQYDEYRCVGCQACVNNCKKRATGALRFENYKVIRDHEKCIGCGECVGKCPTGAWTRSKEKYYKLVIMGRTGKKNPRLAEDFIKWVDEDSIVKIIVNTYDYIYEYIDKDAPGGKEHIGYIVDRTGYQEFKKWALKDVNLKEKAELVKNINWSGIKYK
>WP_013149786.1
MSYDIDIKKVRRNCYRQSKVRGEFMLQIRVPGGVIDAKYLSFFQHIAETWGNGEFHLGVRQTISIPGIKYEYIDEVNKYIRPYIEEIEVNLCGVDMVVDDNGYPTIGARNIMACIGNRHCIKANIDTTDLARKIEKIIFPSDYHIKLNIAGCPNDCAKAHVSDIGIIGITKTEYDYERCIGCKKCVEACARHATRVLSVEKGKIVKDTCCCVGCGECVLVCPTGAWTRNPKKFYRVLIGGRTGKQTPRMGKIFLNWVTEDVVLGVLKNWETFSAYVMNNKPEYIHGGHLIDRVGYNKFKEMILKDVKLNPEAMVAERVLWTETEYRSNFNVKPVTQR
>WP_013278630.1
MNHDIDVGKLTSNCYRQSKVDGEFMLQMRVPGAVIDAKYLSYAQHVAETWGNGEFHIGTRQTLSLPGINYEDIDEVNEYIKGYIQGVEVELCGVDMEVNEEGFPNLGARNIMACIGNSHCIKANINTTELARKLERRIYPSPYHIKIGISGCPNDCGKGHFNDFGIIGLVDPEYQYDRCIGCGECVEACASHATGVLEKVEGKIEKDDCCCVGCGECVVACPTGAWERNPTDYYRVTIGGRAGKQYPRLGKMFLNWVTEDVVLGIIDNWEEFSAEVLNYEPIYLHGGHLIDMAGYYNFRDKILEGVELNPKAEVADHIYWDETEYRANIHVTATGNE
>WP_010076385.1
MLDINTKGLKKNAFRVTKERGKTAIRIRVPGGHMEVKYLSTLQEVAEKFGNGTLHITIRQGFELPGIDMKDMPEVNKMLQPVIEGLEINQEVPGKGYTAAGTRNVSACIGNRVCPFANYDTTTFANKIEKAIFPNDYHVKIALTGCPNDCIKARMQDFGIIGMTEPQYDPYRCIGCQACVTNCKKRATGALSFENFKVVRDHSKCIGCGECVGKCPTNAWTRSAEKYYKLAIMGRTGKKNPRLAQDFITWVDEESIIKIILNTYDYIHEYIDKDAPGGKEHIGYIVDRTGYQEYKKWALKDVKLGPLAIVAENINW
>WP_013296713.1
MILDIDTKLLKKNAYRVTKQRGITALRIRVPGGDLNIKYFDIIKEVAEKYGNGTVHITTRQGFEIPGISMEKIDEINELISPIIRGLKDEGVQIEDEEGGYPAAGTRNVSACIGNRVCPFANYDTTALALKIEKLIYPNDYHVKIAVTGCPNDCIKAHMQDIGIIGQVEPIYDPSRCIGCQACVKNCKRRVTGALTFENFKVVRDPNRCIGCGECILKCPTSAWTRGEKYYRIVIMGRTGKKNPRLAQTFIEWADEESVLKIIKNMYDFIDKYIDKTLDKEHVGYIVDREGFKKFKEEVLKDVKLPKKAKVANHIDYTGYRYERNTIYD
>WP_013297467.1
MNYDIDVKKVRRNCYRQSKVRGEFMLQMRVPGGVMDAKYLSYVEHIAKTWGNGQFHLGVRQTLSIPGIKYENIDEVNKYIKTFIKEIEVDLCGVDMEVDDNGYPTIGSRNIMACIGNKHCIKANIDTTSLARKIEKIIFPSDYHIKVSIAGCPNDCAKAHFNDFGIIGITKTEYDYDRCIGCKKCIEACKQHATGVLYMVNGKIEKDSCCCVGCGECALVCPTGAWSRNPKKFYRVLIGGRTGKQTPRMGKIFLNWVTEDVVLGILKNWQDFSADVLNHKPVYLHGGHLIDMAGYNKFKELILKGVELNPEAMVADRIFWAETEYRSNINVKPVCEC
>WP_014062263.1
MSYDIDIKKVRRNCYRQSKVRGEFMLQIRVPGGVIDAKYLSFFQHIAETWGNGEFHLGVRQTISIPGIKYEYIDEVNKYIRPYIEEIEVNLCGVDMAVDDNGYPTIGARNIMACIGNRHCIYANIDTTDLARKIEKIIFPSDYHIKLNISGCPNDCAKAHVSDIGIIGITKPEYDYERCIGCKKCVEACAHHATRVLSVEKGKIVKDTCCCVGCGECVLVCPTGAWTRNPKKFYRVLIGGRTGKQTPRMGKIFLNWVTEDVVLGVLKNWETFSAYVMNNKPEYIHGGHLIDRVGYNKFKEMILKDVKLNPEAMVAERVLWTETEYRSNFNVKPVTQR
>WP_003867167.1
MSYDIDVKKVRRNCYRQSKVRGEFMLQIRVPGGVIDAKYLSFFQHIAETWGNGEFHLGVRQTISIPGIKYEYIDEVNKYIRPYIEEIEVNLCGVDMAVDDNGYPTIGARNIMACIGNRHCIYANIDTTDLARKIEKIIFPSDYHIKLNISGCPNDCAKAHVSDIGIIGITKPEYDYERCIGCKKCVEACAHHATRVLSVEKGKIVKDTCCCVGCGECVLVCPTGAWTRNPKKFYRVLIGGRTGKQTPRMGKIFLNWVTEDVVLGVLKNWETFSAYVMNNKPEYIHGGHLIDRVGYNKFKEMILKDVKLNPEAMVAQRVLWTETEYRSNFNVKPVTQR
>WP_013380078.1
MDINTKKLKKNAFRVSKHRGETASRVRVPGGYLNAELLSQIQEIAQTYGNGTVHLTTRQGFEIPGIDLKDMEEVNTLLQPIIEKLDINQTDPGTGYPASGTRNVSACIGNNVCPYACYNTTNFAKKIEKAIFPNDLHFKVALTGCPNDCMKVRMHDFGIMGMTEPQYNKDKCVSCNACVKACSRKSTGALRMENYKIVRDESKCIGCGECVLACPVGAWRRSEKKYYRLTLMGRTGKKNPRLGEDFIIWADEESIIRIILNTYDYVKEYIDLDAPGGKEHIGYIIDRTGFEKWKKWAFKDVVLPDKAVVRDRVYWDGVRYAIDNTK
>WP_013380533.1
MNHDIDVKKVRTNCFRQSKVPGEFMLQMRVPGAVIEAKHLKAVAEICERWGNGSFHMGTRQTLDIPGVKYENIPEVNRYIKSYIEEVDVKICDCEMEADDYGYPTIGARNVMACIGNTHCIKGNVNTYELAKKIEKLVFPSHYHIKVSVAGCPNDCAKANFNDFGIMGVNKQVYDYDRCIGCGSCVDACQSHATGVLTLNKDGKIDKDVCCCVGCGECTLICPTGAWTRDPKKLYRVTLGGRTGKQSPRSGKLFMNWVTEEVVLGMFANWQKFSAWALDYKPEYLHGGHLIDRVGYKEFIKHIFEGVTFNPEAKVADDIYWAENEQRSNIHVMPLSQHKHAGPQESK
>WP_008700520.1
MIRDLNTKKVMKNAFRITKTKYKTALRVRVPGGLIDPECLMLVSEISSKYGDGQIHITTRQGFEILGIDMEDMPAVNEMAQPLIEKLNINQDEKGKGYSAAGTRNVSACIGNKVCPKAQYNTTNFAKRIEKAIFPNDLHFKVALTGCPNDCIKARMHDFGIIGTCLPEYEMDRCVACGACVKKCKKLSVEALRMENNKIVRDENKCIGCGECVINCPMSAWTRSPKKYYKLMIMGRTGKKNPRLAEDWLRWVDEDSIVKIIENTYQYVKEYISKDAPNGKEHIGYIVDRTGFQEFRKWALKDVNLPKETVERQNIYWSGPKYDY
>WP_008797295.1
MIRDLNTRKVMKNAFRITKTKYKTALRVRVPGGLIDPECLMLVSQISSKYGDGQIHITTRQGFEILGIDMEDMLAVNEMAQPLIEKLNINQDEKGKGYSAAGTRNVSACIGNKVCPKAQYNTTNFARRIEKAIFPNDLHFKVALTGCPNDCIKTRMHDFGIIGTCLPEYEMDRCVACGACVKKCKKVSVEALKMENNKIVRDANKCIGCGECVINCPMSAWTRSPKKYYKLMIMGRTGKKNPRLAEDWLRWVDEDSIVKIIENTYQYVKEYISKDAPNGKEHIGYIVDRTGFQEFRKWALKDVNLPKETVERQNIYWSGPKYDY
>WP_013388640.1
MSLDINRKKVTKNAYRVTKVRDKTTLRVRVPGGEISGELLLKVSEIANNYGNGKVHLTTRQGFEIMGIDWDKIDEVNLVVESLMEGLGINHNDKNKGYPAAGTRNIAACIGNKICPKAQYNTTELAKKIEKKVFPHDFHFKIALTGCPNDCQKIRMHDFGIIGMTLPKLEPHRCISCGRCEKKCKSLSTGAIKMNNYKPVREHDRCIGCGECVLNCPVSAWTRDSKKYYRLAIMGRTGKRNPRLAEDWMIWADEESIIKIIKNTYDYVNEYIDRTLPKEHIGYIVDRTGFMEFKKWALKEVKLPSETVTKDNIYWSGVKYPGIK
>WP_013403420.1
MGYDIDVEKLRRNCYRQSKVRGEFMLQMRVPGGVVSAKYFPMFKYIAETWGNGEIHLGMRQTISIPGIKYENIAAVNRYIRSYIEDIEVKLCGVEMEVNDNGYPTIGARNIMACIGNRHCIYANIDTTDLARKIEKIIFPSDYHIKLSISGCPNDCGKAHFNDFGIIGITKTEYDYERCIGCKKCVEACARHATGVLSVEKGKIVKDNCCCVGCGECVLVCPTGAWTRNPKKFYRVLIGGRTGKQTPRMGKIFLNWVTEDVVLGVLKNWEAFSAYVLNNKPQYLHGGHLIDRVGYEKFKEMILKDVQLNPEAMVAQRVLWTETEYRSNFNLKPVNQR
>WP_004399788.1
MSYDIDVKKVRRNCYRQSKVRGEFMLQIRVPGGVIDAKYLSFFQHIAETWGNGEFHLGVRQTISIPGIKYEYIDEVNKYIRPYIEEIEVNLCGVDMAVDDNGYPTIGARNIMACIGNRHCIYANIDTTDLARKIEKIIFPSDYHIKLNISGCPNDCAKAHVSDIGIIGITKPEYDYERCIGCKKCVEACAHHATRVLSVEKGKIVKDTCCCVGCGECVLVCPTGAWTRNPKKFYRVLIGGRTGKQTPRMGKIFLNWVTEDVVLGVLKNWETFSAYVMNNKPEYIHGGHLIDRVGYNKFKEMILKDVKLNPEAMVAERVLWTETEYRSNFNVKPVTQR
>NP_457081.1
MSIDIDIIKARAKNEYRLSKVRGEAMISVRIPGGILPAHLLTVARDIAETWGNGQIHLTTRQKLAMPGIRYEDIDNVNAALEPFLREIEIELCDVQVEDTKAGYLAIGGRNIVACQGNRICQKANTDTTGLSRRLEKLVYPSPYHLKTVIVGCPNDCAKASMADLGIIGVAKMRFTADRCIGCGACVKACSHHAVGCLALKNGKAVKEESACIGCGECVLACPTLAWQRKPDQLWQVRLGGRTSKKTPRVGKLFLNWVTEDVIKQVIVNLYEFEKEMLGGKPIYLHMGHLIDKGGYLRFKERVLRGVQLNPEAMVAERIYWAEDESVARMHLKPAGH
>WP_013362239.1
MLDLNTKKIKKNAFRITKHRGTTSLRVRIPGGELDADIMPILHDIAKKYGDGKMHITIRQGFEITGIRFEDMPEVNKMIEPVIQKLEVDNGVEIGEPNKGYPAAGTRNISACIGNKVCPFANYNTTQLAKRIEKAIFPHDHHFKVACTGCPNDCIKAHMQDFGVIGTAKVEYDYSQCIGCEACVKNCKIRVTGALSMKNGKVVRDERRCVGCGECALTCPTQAWSRNPQKYYRLVIMGRTGKKNPRIARTFLEWVDEDTIVKVIKNTYAFVDEYIDRSLPKEHVGYIVDRAGYQKFKEYALKDVILPKGAKVAEYIDFGGYKYERDAFMIEAE
>WP_005352753.1
MSLDIDIIKARAKNEYRLSKVRGEAMISVRIPGGIMPAHLLAVAQQIAEQYGNGLIHLTTRQKLAMPGIKYQDMDKVNAALEPFIKEIEVETCGIEVEDTTAGYQTIGGRNIVACQGNTICQKGNIDCTGLAQRMEKHLYPNPYHLKMVIAGCPNDCAKANMADFGILGIAKIHFNAERCIGCGACVKACNHHAVDCLAIKHGKAVKEESKCIGCGECVLACPTLAWQRDPKQLYMVKLGGRTSKKTPRTGKLFLNWVTEEVLHAVIKNLFEFEAEMLDGKPIYLHMGHLIDRAGYHKFKERVLRGVTLNPEAMVADRIFWAEDQYVANMHVKAVQ
>WP_015708421.1
MDVNTKKLKKNAFRVTKVRDFTAIRIRVPGGHLEAKYLLALQDIAETYGNGTVHITNRQGFEIPGIPFDQMARVNELLQPLISGLDINQEKPGEGYPSSGTRNIVACIGNRVCPFACYDTTSFAQRIEKAVFPNDLHFKIALTGCPNDCAKVRMHDFGIIGMTEPRFEKERCVSCRGCIRACKNKSVEALSEQNYRPSRNSEKCIGCGECVLNCPMSAWTRSEQKYYRLTLLGRSGKRNPRLGIDFVKWIDEDSIIKIILNTYDYVKQYINPQAPGGKEHIGYIVDRTGVPEYIKWAFKDVKLPPIAEVSSPLYWGGKIY
>WP_003543960.1
MAIDAKKVIKNAWRITKDPELSCLRIRVPGGHLPVKYLSLIQEIADRYGNGTVHITTRQGFEIPGIPFKYMDEVNAMIEPILEGLEISKGVKIDDSTKGYPAAGTRNVCACIGERVCPKAAFDTTALAWEVERTIYPNDYHVKIAITGCPNDCVKAHTQDIGIIGQIEPVYEAAKCVGCRLCVKKCPAGALTWTGKEIVRDADRCIGCGDCADSCPKSALSRGEQYFRVVIMGRTGKKNPRMARTFLQWVDRDTVLKLCRNLYSFIDKYINKSLPKEHVGYIFDRTGLHTFKEEVLKGVTLSPKAKVVQHIEFGGYTYKQG
>WP_013809604.1
MSINTKQVMKNAWRITKDRNLTCLRIRVPGGHLPVKFLPLIQDIAERYGNGTVHITTRQGFEVPGISFKDMTEVNALIAPIIKELEIDRGVKIEDPVKGYPAAGTRNVSACIGNRVCPNAIFDTTSLAWDVERTIYPHDPHVKIAITGCPNDCIKAHMQDIGIIGQVEPVYDASRCIGCQACVKNCKKVSTGALTFENYKVKRDPLRCIGCGECVLKCPTAAWTRGGQYFRMVIMGRTGKKNPRLARGFLEWVDRDTVLKVCGNLYAYIEEYIDRSLPKEHVGYIVDRTGLHVFKDYVLKGVTLPPKARVANFIDFGGYKYDRHVFED
>WP_013913669.1
MDINTKNLKKNAFRVTKRRGITASRIRVPGGHLEAKFLSMIQNIAENYGDGSVHITSRQGFEIPGIKFEDMPKVNELLQPIIEGLNINQETALQGYSASGTRNITACVGNRVCPYGCYDTTSFAQRIEKAVFPHDLHFKIALTGCPNDCAKVRMHDFGIMGMTEPHYESDTCVSCGACVKVCKKKSVGALSAVNYKVVRRGEKCIGCGECVLKCPTGAWTRSEKKYYRLTLLGRTGKKNPRLGEDFIKWVDEDSIIKIILNTYDYVTKYIDPNAPGGKEHIGYIVDRTGFEEFKKWALKDVKLPSIAEVYTPIYWNGIKY
>WP_006523635.1
MTVNTKKIIKNAYRVTRDRGITALRIRVPGGHLDVKYLDIIKEVAQKFGNGTVHITTRQGFEVPGISMVKMDEVNKLIEPIIRGLEQETGVFIENTDAGYPAAGTRNVSACVGSRVCPYANYDTTDLAYKIERTIYPNNFHVKIAASGCPNDCIKAHMQDIGILGMVEPVYDPNRCISCGACVENCRKRSSGALKMVNYRVERDEKQCLGCGECVLTCPNAAWTRGKNLYRLVIMGRTGKKNPRLARTFIQWVDEDVVLSVIRNMYKYIEKHIDRSLPKEHVGYIVDRTGYNVFKDEVLNGVDLTKTAQLAEFMDFNGYFYNRNHALFE
>WP_014356146.1
MLDLNTKKIKKNAYRVTKVRGETASRIRVPGGLLTADLLPLIQNIAETYGNGKIHLTTRQGFEIPGIKYSDMDAVNALLQPIIDKLEINQEIPGKGYTAAGTRNISACIGSNVCPFATYNTTNFAKKMEKEIFPNDLHFKVAFTGCANDCIKTRMHDFGIIGMTEPQYEKERCMGCQACVKACQKKSVDALSVENYRIVRNTEKCVGCGECVINCPTRAWTRSPETYYRLVIMGRTGKRNPRLAEDFLVWATEDAVIKIIKNTYTFVNHYINREAPGGKEHIGYIIDRTGFEEYKKWALEGVELDPRTIVKAPVYWSGIHYD
>WP_014520180.1
MDINTKAIKKNAFRVTKHRGKTALRVRVPGGDLPVKYFAILAKIAEEYGNGKVHVTTRQGFEIPDLDFNKMDEINRLIQPVIEGLNISQDEVGKGYSASGTRNVTSCIGNEVCPFANYNTAKFSKRIEKAIFPNDYHVKVALTGCANDCIKARMHDFGILGMTEPQYDKYRCVGCQACVNNCKKRVTGALRFENFKVIRDHEKCIGCGECVGKCPTGAWTRSKEKYYKLAIMGRTGKKNPRLAEDFIKWVDEDSIVKIIVNTYDYIHEYIDKDAPGGKEHIGYIVDRTGYQEFKKWALKDVNLKEKSELVKNINWSGIKYK
>WP_014825487.1
MTINTKKVMKNAWRITKDRDLTCLRLRVPGGHLPVKLLPLIQEIAEQFGTGAVHLTTRQGFEIPGIPFENMTEINALLAPYLEELEINIGVSLDQPAQGYPAAGTRNVVACIGNQVCTNGVFDTTALAKDIEKIIYPNNPHVKIAVTGCPNDCVKVHMHDIGIIGQVEPLYDAQRCIGCQACVKNCAKVSTGALSMVNYKVKRDASRCIGCGECVLKCPTSAWTRGGQYYRIVVMGRTGKKNPRLAAPFLEWAERETVLKLCANLYDYIDKYIDRSLPKEHVGYILDRTGYPIFKEEMLKGVDLGPKTKTANHLDFAGYVYDKKCVFD
>WP_034163414.1
MSIDVDIYRARALNEYRFSKVRSEAMVSVRIPGGILPARLLSVAQQIAEEYGNGLIHLTTRQKLAMPGIRYEDMDKVNAALEPFIREIEIETCGIEVEDPKAGYQAIGGRNIVACQGNRICQKANTDTTGMAQRLEKLIYPSRYHLKVVLAGCPNDCAKATMADLGILGVARINFTPERCIGCGACVRACKHHAVDCLSLLNGKATKQESLCIGCGECVLACPTLAWQRRPEQLYQVRLGGRTSKKTPRVGKVFLNWVTEEVIQAVIGNIFEFEREMLDGTPVYLHMGHLIDRAGYSDFKKRVLRGVTLNPGAQVAERMYWQEDTYVGNVHLKSV
>WP_013977874.1
MSLDINMKQLKRNAFRLSKVRGETASRVRIPGGLISAKSLARITEIAEEYGNGSVFVTNRQGVEIPGIPMECVDEVNQKLQAIIEDTKVNQEERDKGYPASGTRNIVACPGARLCPFGCYDTTAFAQKMDQAIFPNHLHMKVAFTGCSNDCAKVRMDDFGIIGMTEPQYNRDRCVSCEQCVKYCKIRSVGALKMVNGKVVRDENLCIGCGVCVNYCPTRAWTRSREKYFRLVLLGRTGKKNPRLAEDFIKWADEDSILKIVKNAYAYVEEYIDPEALEGKEHVGYIVDRTGFEEFVSWIMKDVELPEKAEVASRIYWGGKRYDRSNNLK
>WP_007953873.1
MDINTKILKKNAFRITKERYKTAIRIRVPGGEMAAKYLDTVKYVAETFGNGTIHITTRQGFEIPGIDIEKMAEVNAIIQSLIDGLEVNQTDSNAGYSAAGTRNVAACIGSRVCQFANFDTSAFAQRIEKVIFPNDYHVKIALTGCPNDCIKARMNDFGIIGMNEPQYDSYRCIGCQACVKACEKKSAGALKFENFKVVRHSDKCIGCGECVLKCPTGAWTRSSNKLYQLVIMGRTGRKNPRIAQPFIKWIDEASVLEIIKNTYAYVHNYIDKDAPGGKEHVGYIVDRTGYQVFKNWVLKDVILNPKAQVAEYIYW
>WP_015310692.1
MILDIDTKLLKKNAYRVTKQRGITALRIRVPGGDLNIKYFDIIKEVAEKYGNGTVHITTRQGFEIPGIPMEKINEINELISPIIRGLKDEGVQIEDEEGGYPAAGTRNVSSCIGNRVCPFANYDTTALALKIEKLIYPNDYHVKIAVTGCPNDCIKAHMQDIGVIGQVEPIYDPSRCIGCQACVKNCKRRVTGALTFENFKVVRDPNRCIGCGECILKCPTSAWTRGEKYYRIVIMGRTGKKNPRLAQTFIEWANEESVLKIIKNMYDFIDKYIDKTLDKEHVGYIVDREGFKKFKEEVLKDVKLPKKAKVANHIDYAGYRYERNTIYD
>WP_015311279.1
MNYDIDVKKVRRNCYRQSKVRGEFMLQMRVPGGVMDAKYLSYVEHIAKTWGNGQFHLGVRQTLSIPGIKYEYIDEVNKYIKTFIKEIEVDLCGVDMEVDDNGYPTIGSRNIMACIGNKHCIKANIDTTSLARKIEKIIFPSDYHIKVSIAGCPNDCAKAHFNDFGIIGITKTEYDYDRCIGCKKCIEACKQHATGVLYMVNGKIEKDSCCCVGCGECALVCPTGAWSRNPKKFYRVLIGGRTGKQTPRMGKIFLNWVTEDVVLGILKNWQDFSADVLNHKPVYLHGGHLIDMAGYNKFKELILKGVELNPEAMVADRIFWAETEYRSNINVKPVCEC
>WP_015326920.1
MSINVKEFKKNAYRITKERGVTALRVRVPGGHLEAKYLTILQEIAEEYGSGDLHITTRQGFEILGIPMDKVEEVNKKIAPLLQGMEEEIGVEIGDPENGYPAAGTRNVSACIGNKVCRVAKYDTTRFAKRIEKNIFPNDYHVKIALTGCPNDCIKAHMQDFGIMGLDRPEYDSYRCINCGACVDKCQQKATGALELVNYKVERDADKCIGCGECIKNCPTNAWSRDTSKKYYKLLIMGRTGKKNPRLAMPFLEWVTEDAIIEIINNTYDYIDKYIDRSLAKEHVGYIVDRTGFQVFKDEVLAEVKLNPECKVAEHIDWSGYKTNKNYSFKKASE
>WP_015393092.1
MDINTKKLKKNAFRVTKVRGVTAARIRVPGGDLQAEILGMVQEIAEKYGNGIVHLTSRQGFEIEGISFEDMDAVNALLKPIIEGLEINQVDTENGYEASGTRNISACVGNKVCPFANFNTTDVAKRIDKAIFPNDLHFKVGITGCSNDCAKARTQDFGIIGMTEPQYEADRCISCGACIKACKKLSVGALSFENYKVVRNTEKCVGCGVCITKCPTRAWTRSKERYYKLAIMGRTGKKNPRLAEDFLIWTDEETITKIILNTYKFVEKYIDPNAPGRKEHIGYIIDRVGFEEYKKWALDGVELGPKTIKKDCVYWSGINFNSINNG
>WP_008797793.1
MIRDLNTKKVMKNAFRITKTKYKTALRVRVPGGLIDPECLMLVSEISSKYGDGQIHITTRQGFEILGIDMEDMPAVNEMAQPLIDKLNINQDEKGKGYSAAGTRNVSACIGNKVCPKAQYNTTNFAKRIEKAIFPNDLHFKVALTGCPNDCIKARMHDFGIIGTCLPEYEMDRCVACGACVKKCKKLSVEALKMENNKIVRDANKCIGCGECVINCPMSAWTRSPKKYYKLMIMGRTGKKNPRLAEDWLRWVDEDSIVKIIENTYHYVKEYISKDAPNGKEHIGYIVDRTGFQEFRKWALKDVNLPKETVEKQNIYWSGPKYDY
>WP_000020691.1
MSIDIDIIKARAKNEYRLSKVRGEAMISVRIPGGILPAHLLTVARDIAETWGNGQIHLTTRQKLAMPGIRYEDIDSVNAALEPFLREIEMELCDVQVEDTKAGYLAIGGRNIVACQGNRICQKANTDTTGLARRLEKLVYPSPYHLKTVIVGCPNDCAKASMADLGIIGVAKIRFTAERCIGCGACVKACSHHAVGCLALKNGKAVKEESACIGCGECVLACPTLAWQRKPDQLWQVRLGGRTSKKTPRVGKLFLNWVTEEVISQVIVNLYEFEKEMLGGKPIYLHMGHLIDKGGYLRFKERVLRDVQLNPEAMVAERIYWAEDESVARMHLKPAGH
>WP_000020681.1
MSIDIDIIKARAKNEYRLSKVRGEAMISVRIPGGILPAHLLTVARDIAETWGNGQIHLTTRQKLAMPGIRYEDIDNVNAALEPFLREIEIELCDVQVEDTKAGYLAIGGRNIAACQGNRICQKANTDTTGLSRRLEKLVYPSPYHLKTVIVGCPNDCAKASMADLGIIGVAKMRFTADRCIGCGACVKACSHHAVGCLALKNGKAVKEESACIGCGECVLACPTLAWQRKPDQLWQVRLGGRTSKKTPRVGKLFLNWVTEDVIKQVIVNLYEFEKEMLGGKPIYLHMGHLIDKGGYLRFKERVLRGVQLNPEAMVAERIYWAEDESVARMHLKPAGH
>WP_021014305.1
MSVDVDIIKARAQNEFRLSKVRGEAMISVRIPGGILPAHLLSVAQYIAETYGNGQIHLTTRQKLAMPGIRYEDMDKVNAALEPFIREIEMELCEVPVDDTKAGYQAIGGRNIVACQGNRICQKGNTDTTGLARRLEKLIYPSPYHLKIVLAGCPNDCAKATMCDVGILGVARMRFNAERCIGCGACVASCGHHAVGCLSLKNGKAVKQESQCIGCGECVLACPTLAWQREPEQLYQVRLGGRTSKKTPRVGKIFLNWVTEEVITQMIPNIFEFEKEMLDGKPVYLHMGHLIDRGGYKRFKERVLQGVKLNPGAMVAEQMYWAEDETVGNIHIKSYAG
>WP_013239023.1
MDINTKVLKKNAFRVTKERGKTAIRIRVPGGHIEAKYFEIIQKVAEEYGNGTINITTRQGFEVPGIDMKNIPEINEMIQPVIEGLEINQTDSKNGYSASGTRNVTACIGNKVCPFANYDTTAFAKRIEKVIFPNDYHVKVALTGCPNDCAKVRMHDFGIIGMTEPQYESYRCVGCKACVKNCKLRSADALKFENFKVLRDDKKCIGCGECVDKCPMGAWTRSNKKYFKLTILGRTGKKNPRLGQDFIKWVDEDSIVKIILNTYEYIDKYIDKNAPGGKEHIGYIVDRTGYQEFKKWALKDVHLDPKAEVAETINW
>WP_023262439.1
MSIDIDIIKARAKNEYRLSKVRGEAMISVRIPGGILPAHLLTVARDIAETWGNGQIHLTTRQKLAMPGIRYEDIDNVNAALEPFLREIEIELCDVQVEDTKAGYLAIGGRNIVACQGNRICQKANTDTTGLSRRLEKLVYPSPYHLKTVIVGCPNDCAKASMADLGIIGAAKMRFTADRCIGCGACVKACSHHAVGCLALKNGKAVKEESACIGCGECVLACPTLAWQRKPDQLWQVRLGGRTSKKTPRVGKLFLNWVTEDVIKQVIVNLYEFEKEMLGGKPIYLHMGHLIDKGGYLRFKERVLRGVQLNPEAMVAERIYWAEDESVARMHLKPAGH
>WP_017211747.1
MDLNTKAIKKNAFRVTKKRGITASRIRVPGGHLDAELLGMIQEISQKYGDGTVHITTRQGFEVPGISFEDMDKVNELLQPIIEKLEINQEIPGKGYTAAGTRNVSACVGNNVCPFANYNTTNFAKKIEKAIFPNDLHFKIALTGCPNDCIKARTHDFGIIGMTEPQYNIDRCVSCMACVKACKKKSVGALEAINYKIVRNKEKCIGCGECANACPTGAWTRSKEKYYKLVLMGRSGKKNPRLAEDFLIWADEQSIIKIILNTYKFVEEYIDKDAPGGKEHIGYIIDRVGFEEYKKWALKDVEFPEKTIIKERIYWSGIHFC
>WP_025436684.1
MDINTKQLKKNAFRITKSRGVTASRVRVPGGHLEAKYLSMLQNIAEKYGNGTIHITSRQGFEIPGIAFEDMSEVNRLLQPIIEGLDINQPIPGKGYSAAGTRNITACIGNRVCPYACYDTTAFAQRMEKAVFPNDLHFKIALTGCPNDCAKVRMHDFGIMGMTEPQYDKDRCVNCGACVKACTRKSVSVLETVNCKVERNAQRCIGCGECVLACPTGAWTRGEQKLYRLTLMGRTGKKNPRLGEDFIKWVDEESIIKIILNTYDYVKQYIDREAPGGKEHIGYIIDRTGFEEYKKWALKDVYLPETAEVYSPVYWKGIKY
>WP_038392330.1
MSIDIDIIKARAKNEYRLSKVRGEAMISVRIPGGILPAHLLTVARDIAETWGNGQIHLTTRQKLAMPGIRYEDIDSVNAALEPFLREIEMELCDVQVEDTKAGYLAIGGRNIVACQGNRICQKANTDTTGLARRLEKLVYPSPYHLKTVIVGCPNDCAKASMADLGIIGVAKMRFTAERCIGCGACVKACSHHAVGCLALKNGKAVKEESACIGCGECVLACPTLAWQRKPDQLWQVRLGGRTSKKTPRVGKLFLNWVTEEVISQVIVNLYEFEKEMLGGKPIYLHMGHLIDKGGYLRFKERVLRDVQLNPEAMVAERIYWAEDESVARMHLKPAGH
>WP_038669858.1
MDINTKMLKKNAFRITKERDKTAVRIRVPGGEMAVKYLETVRHVAETFGNGTIHITTRQGFEIPGISIDKMAEVNAIIQSLIEGLEINQTYSNAGYPAAGTRNVAACIGSRVCQFANYDTSAFAQRIEKVIFPNDYHVKIALTGCPNDCIKARMNDFGIIGMNEPQYDSYRCIGCQACVKTCEKKSAGALKVENFKVVRNSDKCIGCGECVLKCPTGAWTRNSEKLYQLVIMGRTGRKNPRIAQPFIKWINEESILEILKNTYDYVHQYIDKDAPGGKEHVGYIVDRTGYQIFKNWVLKDVNLNSEAQVAEYIYW
>WP_049684469.1
MSYDIDIKKLRKNCYRQSKVRGEFMLQMRVPGGVIEAKYLSLFQHIAETWGNGEFHFGLRQTVSIPGIKYEYIDEVNKYIRPYIEEIEVNLCGVDMVVDDNGYPTIGARNIMACIGNRHCIKANIDTTDLARKIEKVIFPSDYHIKISIAGCPNDCAKAHFTDFGIIGITKTEYDYERCIGCKKCVEACARHATGVLSVEKGKIVKDTCCCVGCGECVLVCPTGAWTRNPKKFYRVLIGGRTGKQTPRMGKIFLNWVTEDVVLGVLKNWETFSADVMNNKPEYIHGGHLIDKVGYDKFKEMILKDVKLNPEAMVAQRVLWAETEYRSNFNVKPVTQR
>WP_011968129.1
MDLNTKAIKKNAFRVTKKRGITASRIRVPGGHLDAELLGMIQEISQKYGDGTVHITTRQGFEVPGISFEDMDKVNELLQPIIEKLEINQEIPGKGYTAAGTRNVSACVGNNVCPFANYNTTNFAKKIEKAIFPNDLHFKIALTGCPNDCIKARTHDFGIIGMTEPQYNIDRCVSCMACVKACKKKSVGALEAINYKIVRNKEKCIGCGECANACPTGAWTRSKEKYYKLVLMGRSGKKNPRLAEDFLIWADEQSIIKIILNTYKFVEEYIDKDAPGGKEHIGYIIDRVGFEEYKKWALEGIEFPEKTIIKERIYWSGIHFC
>WP_000020685.1
MSIDIDIIKARAKNEYRLSKVRGEAMISVRIPGGILPAHLLTVARDIAETWGNGQIHLTTRQKLAMPGIRYEDIDNVNAALEPFLREIEIELCDVQVEDTKAGYLAIGGRNIVACQGNRICQKANTDTTGLSRRLEKLVYPSPYHLKTVIVGCPNDCAKASMADLGIIGVAKMRFTADRCIGCGACVKACSHHAVGCLALKNGKAVKEESACIGCGECVLACPTLAWQRKPDQLWQVRLGGRTSKKTPRVGKLFLNWVTEDVIKQVIVNLYEFEKEMLGGKPIYLHMGHLIDKGGYLRFKERVLRGVQLNPEAMVAERIYWAEDESVARMHLKPAGH
>WP_035790789.1
MDLNTKKIKKNAFRVTKVRGLTASRVRVPGGYLQADLLGKIQEISQMYGNGSVHITTRQGFEIPGIKYEDIDKVNELLQPIIESLGINQEIPGKGYTAAGTRNVSACIGNNVCPFANYNTTNFAKRIEKAIFPNDLHFKVALTGCPNDCIKARMHDFGIIGMTEPQYDKDRCVSCGACVRACKKKSVDALKAVNYKVVRNEEKCIGCGECVINCPTGAWTRSKEKYYKLVIMGRSGKKNPRLAEDFLIWADEQSIIKIILNTYKFVDTYIDKSAPGGKEHIGYIIDRVGFEEYKKWALEGIEFPEKTIVKQCVYWNGVHF
>WP_039310806.1
MDINTKKLKKNAFRVTKKRGYTASRVRVPGGHLDAKYLGMIQEIADKYGNGTVHITTRQGFEIPDIKMECIPEVNEMLQPIIEGLEINQEVPGEGYSAAGTRNVAACIGNNVCPFANYNTTKFAKRIEDAIFPNDLHFKIALTGCPNDCIKARMHDFGIIGMTRTEYDPYRCVSCMACVKACKKKATGALSVENYKIKKDKSKCIGCGECVMACPTRAWTRSKKKYYRLSIMGRTGKKNPRIGEDFLIWVDEDSIVKIIENTYKYVKEYISKDAPGGKEHIGYIIDRTGFMEWKKWALDGVELPEDVIMKNNVYWSGIKYPNTQDY
>WP_038351623.1
MNHDIDVKKVRTNCFRQSKVPGEFMLQMRVPGAVIEAKHLKAVAEICERWGNGSFHMGTRQTLDIPGVKYENIPEVNRYIKSYIEEVDVKICDCEMEADDYGYPTIGARNVIACIGNTHCIKGNTNTYELAKKIEKLIFPSHYHIKVAVAGCPNDCAKANFNDFGIMGVNKQVYDYDRCIGCGSCVDACQSHATGVLTLNKDGKIDKDACCCVGCGECTLICPTGAWTRDPKKLYRVTLGGRTGKQSPRSGKLFMNWVTEEVVLGMFSNWQKFSAWALDYKPEYLHGGHLIDRVGYKEFIKHIFEGVTFNPEAKVADDIYWAENEQRSNIHVMPLSQHKHAGPQESK
>WP_000020684.1
MSIDIDIIKARAKNEYRLSKVRGEAMISVRIPGGILPAHLLTVARDIAETWGNGQIHLTTRQKLAMPGIRYEDIDNVNAALEPFLREIEIELCDVQVEDTKAGYLAIGGRNIVACQGNRICQKANTDTTGLSRRLEKLVYPSPYHLKTVIVGCPNDCAKASMADLGIIGVAKMRFTADRCIGCGACVKACSHHAVGCLALKNGKAVKEESACIGCGECVLACPTLAWQRKPDQLWQVRLGGRTSKKTPRVGKLFLNWVTEDVIKQVIVNLYEFEKEMLGGKPIYLHMGHLIDKGGYLRFKERVLRDVQLNPEAMVAERIYWAKDESVARMHLKPAGH
>WP_012449704.1
MIGNLDLQALRRNEYRESKVRGNFMVSIRIPGSIFPANLLPIVQEIAEKYGSGKIHMQTRQKLSIPDISYKHIDEVNKLLAPIIEELEVKTCGIELPDIHDGYATIGARNIMNCIGSYHCIFANSDTISLARKLEKDIYPNDYHIKIAVSGCPNDCSKANFTDLGIMGISKIDFDYDRCVGCGACVKECKQHVTSALYGKDGKAAKQIDKCIGCGACVKVCPTMAWSRSNKKFYWVKIGGRTGKQTPRAGKTMFMWITEEPLRQIVKNIFKFQDYVLNGKPVYRHFGHLIDEASYRVFRDFILGNSPEAEGLQVPKVILNEEALVADRIYWAEDETVARIHMRKY
>WP_012450985.1
MDLNTKKIKKNAFRVTKVRGLTASRVRVPGGYLQADLLGKIQEISQMYGNGSVHITTRQGFEIPGIKYEDIDKVNELLQPIIESLGINQEIPGKGYTAAGTRNVSACIGNNVCPFANYNTTNFAKRIEKAIFPNDLHFKVALTGCPNDCIKARMHDFGIIGMTEPQYNKERCVSCGACVRACKKKSVDALKAVNYKVVRNEEKCIGCGECVINCPTGAWTRSKEKYYKLVIMGRSGKRNPRLAEDFLIWADEQSIIKIILNTYKFVDKYIDRSAPGGKEHIGYIIDRVGFEEYKKWALEGIEFPKKTIVKQCVYWNGVHFN
>WP_045539229.1
MDINTKAIKKNAFRVTKHRGKTALRVRVPGGDLPVKYFAILAKIAEEYGNGKVHVTTRQGFEIPDLDFNKMDEINKLIQPVIEGLNISQDEVGKGYSASGTRNVTSCIGNEVCPFANYNTAKFAKRIEKAIFPNDYHVKVALTGCPNDCIKARMHDFGILGMTEPQYDKYRCVGCQVCVNNCKKRATGALRFENFKVIRDHEKCIGCGECVGKCPTGAWTRSKEKYYKLAIMGRTGKKNPRLAEDFIKWVDEDSIVKIIINTYDYIHEYIDKDAPGGKEHIGYIVDRTGYQEFKKWALKDVNLKEKAELVKNINWSGIKYK
>WP_041894336.1
MDLNTKGIKKNAFRVTKKRGITASRIRVPGGHLDAELLGMIQEISQKYGDGTVHITTRQGFEVPGISFEDMDKVNELLQPIIEKLEINQEIPGKGYTAAGTRNVSACVGNNVCPFANYNTTNFAKKIEKAIFPNDLHFKIALTGCPNDCIKARTHDFGIIGMTEPQYNIDRCVSCMACVKACKKKSVGALEAINYKIVRNKEKCIGCGECANACPTGAWTRSKEKYYKLVLMGRSGKKNPRLAEDFLIWADEQSIIKIILNTYKFVEEYIDKDAPGGKEHIGYIIDRVGFEEYKKWALKDVEFPEKTIIKERIYWSGIHFC
>WP_044800219.1
MSLDIDIIKARAKNEYRLSKVRGEAMISVRIPGGIMPAHLLTVAQQIAEQYGNGLIHLTTRQKLAMPGIKYQDMDKVNAALEPFIREIEVETCGIEVEDTRAGYQSIGGRNIVACQGNTICQKGNIDCTGLAQRMEKHLYPNPYHLKMVIAGCPNDCAKANMADFGILGIAKIHFNAERCIGCGACVKACSHHAVDCLAIKHGKAVKEESKCIGCGECVLACPTLAWQRDPKQLYMVKLGGRTSKKTPRTGKLFLNWVTEEVLHAVIKNLFEFEAEMLDGKPIYLHMGHLIDRAGYHKFKERVLRGVTLNPEAMVADRIFWAEDQYVANMHVKAVQ
>WP_003433832.1
MIRDLNTKKVMKNAYRITKTKYETSLRVRVPGGLIDPESLAVVSKIASEYGNGQVHITTRQGFEILGINMEDMEEINKIIQPVIEKMNINQSEKNAGYPAAGTRNIAACIGNKVCPKAQYNTTEFAKRIEKAIFPNDLHFKVALTGCPNDCIKARMNDFGIIGMALPIYEKDRCVNCGACVKKCSKISVGALKTENNKVVRDKDKCIGCGECVLNCPTNAWTRDEKKYYRLAIMGRTGKKNPRLAEDFLLWVDEDSIIKIILNTYRYVEKYIDKDAPGGKEHIGYIIDRTGFMEFKKWALEGVELPEITKMYENIYWSGIKYL
>WP_023439490.1
MDINTKALKKNAFRVTKERGKTAARVRVPGGYLDAKYLSLLQNIAETYGNGKLHITIRQGFEIPGIPMKYIPEVNKALQPIIEGLEINQENPNNGYSASGTRNVSACIGNNVCPFANYNTAKFAKKIEKAIFPNDYHVKIALTGCPNDCIKARMQDFGIIGMTEPQYDAYRCIGCQACVNVCKKKSTGALSVENYKVVRDHSKCIGCGECINKCPTSAWSRSEEKYFKLVIMGRTGKKNPRIARDFITWIDEESIVKIILNTYDYIDEYIDRNAPGGKEHIGYIVDRTGYQEFKKWALKDVKLTSKAKVEHNINWY
>WP_029954883.1
MSIDINTKRLKKNAFRVTKERGKTAVRIRVPGGHMEAKHFEILQKIAEEYGNGSVHITIRQGFEIPGIDMRNIPKINELIQPIIEGLEINQVDSNTGYSSSGTRNVSACIGNSVCPFGNYNTSEFAKKMEKAIFPNDRHVKIAFTGCANDCVKARMQDFGIIGMTEPQYDSYRCIGCQACVKNCKKRSTGALGFENFKVVRDHDKCIGCGECVGKCPTGAWTRSDEKYFKLVIMGRTGKKNPRLAKDFAKWIDEESIIKIVLNTYEFIEEFIDKDAPLGKEHIGYIIDRTGYQEYKKWALKDVKLGDKVEIQDNIYW
>WP_033058839.1
MDINTKAIKKNAFRVTKHRGKTALRVRVPGGDLPVKYFAILTKIAEEYGNGKVHVTTRQGFEIPDLDFDKMDEINKLIQPVIEGLNINQDEVGRGYSAAGTRNVTSCVGNEVCPFANYNTAKFAKRIEKAIFPNDYHVKVALTGCPNDCIKARIHDFGILGMTEPQYDKYRCVGCEACINNCKKRVTGALKFENFKVIRDHEKCIGCGECVGKCPTGAWTRSKEKYYKLAIMGRTGKKNPRLAEDFIKWVDEDSIVKIIVNTYDYIHEYIDKDAPGGKEHIGYIVDRTGYQEFKKWALKDVNLKGKAELTKNINWSGIKYK
>WP_005285964.1
MSIDVDIYRARALNEYRFSKVRSEAMVSVRIPGGILPARLLSVAQQIAEQYGNGLIHLTTRQKLAMPGIRYEDMDKVNAALEPFIREIEIETCGIEVEDPKAGYQAIGGRNIVACQGNRICQKANTDTTGMAQRLEKLVYPSRYHLKVVLAGCPNDCAKATMADLGVLGIARIKFTPERCIGCGACVRACKHHAVDCLSLHNGKASKQESLCIGCGECVLACPTLAWQRQPDQLYQVRLGGRTSKKTPRVGKVFLNWVTEDVIQAVIRNIFEFEREMLDGTPVYLHMGHLIDRAGYNNFKQRVLRGVTLNPGAQVAERMHWHEDTYVGNVHLKSV
>WP_007063382.1
MSIDINTKKLKKNAFRVTKERGKTAVRIRVPGGHMEAKHFEILQKIAEEYGNGTVHITIRQGFEIPGIDMRNIPKINELIQPVIEGLEINQVDSNTGYASSGTRNVSACIGNNVCPFGNYNTSAFAKKMEKAIFPNDRHVKIAFTGCANDCIKARMQDFGIIGMTEPQYDRYRCIGCQACVKNCKKRSTGALSFENFKVVRDHDKCIGCGECVGKCPTGAWTRSDEKYFKLVIMGRTGKKNPRLAKDFAKWIDEESIIKIVLNTYDFIEEYIDKDAPLGKEHIGYIIDRTGYQEYKKWALKDVKLGDKVEIQDNIYW
>WP_044825502.1
MSVHTKNIKKNAYRVTKERGKTALRIRVPGGHLEVKYFDIIKDIAEQYGNGTVHITIRQGFEIPGISFDKIPEINEKIAPIIKGLELDYGVAIENPAEGYPAAGTRNVSACIGNKVCPFANYNTTALAIKIEKEIFPNHRHVKIACTGCPNDCIKAHMQDFGIIGQVEPVYHAHRCVSCGSCVKNCKKRVTGALEMFNEKVERDENRCLGCGECILKCPTSAWSRNPEKFFRVVIMGRTGKKNPRLAETFLQWVNEETVVKIITNTYDFIEAYIDQEAPLGKEHIGYIVDRAGYQVFKEYALKGVTLTPKAKVTKYIEFRGYKYDNNLDLG
>WP_050344770.1
MDVNVKQLKKNAFRQSKVRGETASRVRVPGGLVSAKSMARIVEIAEEFGQGEIFLTNRQGVEIPGIRLEDVPEVNKRLKAIIEDTRINQEDTDHGYLASGTRNLVACPGKRLCPFGCYDTTAFARRMDKAIFPNNRHVKVAFTGCSNDCAHVALNDFGIIGMTEPHYDPERCIGCEQCVNWCRRRSVSALSVVNGKIVRDEDRCVGCGVCVVYCPTRAWTRSKEHYFRLKIMGRTGKQNPRLAEDWLRWVDEDSIIRIVKNTYAFIEEYIDADAPEGKEHIGYIVDRAGFEEFVSYALEGVELGEKCQRATRVYWGGKRYDRDNALR
>WP_011392682.1
MYNTKELIKNAYRITSRRGYTALRLRVPGGHLAAEYLGLIQDIARRYGNGTVHLTTRQGFEIPGIPLDKVPEVNQLLAPMLQQEAALGVAIENIHAGYPAAGTRNVTACIGSRVCPFANFDTTALAQKIEGLIYPNHYHVKIAITGCPNDCIKAHLQDIGIIGQVEPEYDPGRCIACQACVKNCRQFIVGALELVNYQVERDGKRCLGCGECILQCPMAAWTRGRQYYRIVALGRTGKKSPRLAANFLECIDEKAVLQVIANLYRYIERHIDRSLPKEHVGYIVDRTGYQVFRDELLDGVDLGPKGRVARELPFYGYSYDRDLLWSK
>WP_060676238.1
MIRDLNTKKVMKNAFRITKTKYKTALRVRVPGGLIDPECLMLVSEISSKYGDGQIHITTRQGFEILGIDMEDMPAVNEMAQPLIEKLNINQDEKGKGYSAAGTRNVSACIGNKVCPKAQYNTTNFAKRIEKAIFPNDLHFKVALTGCPNDCIKARMHDFGIIGTCLPEYEMDRCVACGACVKKCKKLSVEALKMENNKIVRDANKCIGCGECVINCPMSAWTRSPKKYYKLMIMGRTGKKNPRLAEDWLRWVDEDSIVKIIENTYQYVKEYISKDAPNGKEHIGYIVDRTGFQEFRKWALKDVNLPKETVERQNIYWSGPKYDY
>WP_029598232.1
MIRDLNTRKVMKNAFRITKTKYKTALRVRVPGGLIDPECLMLVSQISSKYGDGQIHITTRQGFEILGIDMEDMPAVNEMAQPLIEKLNINQDEKGKGYSAAGTRNVSACIGNKVCPKAQYNTTNFAKRIEKVIFPNDLHFKVALTGCPNDCIKARMHDFGIIGTCLPEYEMDRCVACGACVKKCKKLSVEALKMENNKIVRDANKCIGCGECVINCPMSAWTRSPKKYYKLMIMGRTGKKNPRLAEDWLRWVDEDSIVKIIENTYQYVKEYISKDAPNGKEHIGYIVDRTGFQEFRKWALKDVNLPKETVEKQNIYWSGPKYDY
>WP_003454647.1
MSLDINTKKLKKNAFRVTKRRGYTASRIRVPGGHLDAKLLLNIQEIADTYGDGTVHITTRQGFEIPGIDMKDIPEVNKKLQPIIEALEINQENPGDGYNAAGTRNVSACIGNNVCPFANYNTTNFAKKIEKAIFPNDLHFKIALTGCPNDCIKARMHDFGIIGMTEPQYERNRCVSCGACVRACKKKATGALSFENFKVVRDGSKCIGCGECVMNCPTNAWTRSKEKYYRLAIMGRTGKKNPRLAEDFILWVDEDSIIKIILNTYKYVTEYIAKDAPGGKEHIGYIIDRTGFMEFKKWALEGVTLSEKALMKNNVYWSGIHYTNGF
>WP_003455983.1
MNHDIDIKKVRLNCFRQSKVPGEFMLQMRIPGGIVDAKYLSQIQEIAETWGNGTFHMGMRQTFNIPGIKYENIPAVNKFIENYLQEVEVDRCNCNMKVDENGYPTIGARNVMACIGNSHCIKANVDTKDMANKIEKLVFPSHYHIKVSVAGCPNDCAKGHFQDFGVIGQARMEYHEERCIGCGACVRACEHHATRVLSLNDKGLVDKDPCCCVGCGECVLACPASAWTRKPEKYYRIVIGGRTGKQTPRMGKTFINFATEEVVLGIFANWQKFSAWALDYKPEYLHGGHLIDRAGYHKFKEIILDGVELNPEALVADNIFWAETEYRSNFNVKPIKMHKTIESNRPLR
>WP_032888574.1
MIRDLNIKKVMKNAFRITKTKYKTALRVRVPGGLIDPECLMLVSEISSKYGDGKIHITTRQGFEILGIDMEDMPAVNEMAQPLIDKLNINQDEKGKGYPAAGTRNVSACIGNKVCPKAQYNTTEFARRIEKAIFPNDLHFKVALTGCPNDCIKARMHDFGIIGTCLPEYEMDRCVACNACVKKCKKISVEALRMENNKIIRDENKCIGCGECVINCPMSAWTRSPKKYYKLMIMGRTGKKNPRLAEDWLRWVDEDSIVKIIENTYQYVKEYIAKDAPNGKEHIGYIVDRTGFQEFRKWALKDVNLPKETVERQNIYWSGPKYDY
>WP_029494887.1
MIRDLNIKKVMKNAFRITKTKYKTALRVRVPGGLIDPECLMLVSEISSKYGDGKIHITTRQGFEILGIDMEDMPAVNEMAQPLIDKLNINQDEKGKGYPAAGTRNVSACIGNKVCPKAQYNTTEFARRIEKAIFPNDLHFKVALTGCPNDCIKARMHDFGIIGTCLPEYEMDRCVACNACVKKCKKISVEALRMENNKIIRDENKCIGCGECVINCPMSAWTRSPKKYYKLMIMGRTGKKNPRLAEDWLRWVDEDSIVKIIENTYQYVKEYIAKDAPNGKEHIGYIVDRTGFQEFRKWALKDVNLPKETVEKENIYWSGPRYDY
>WP_029491324.1
MIRDLNTKKVMKNAFRITKTKYKTALRVRVPGGLIDPECLMLVSEISSKYGDGKIHITTRQGFEILGIDMEDMPAVNEMAQPLIDKLNINQDEKGKGYPAAGTRNVSACIGNKVCPKAQYNTTEFARRIEKAIFPNDLHFKVALTGCPNDCIKARMHDFGIIGTCLPEYEMDRCVACNACVKKCKKISVEALRMENNKIIRDENKCIGCGECVINCPMSAWTRSPKKYYKLMIMGRTGKKNPRLAEDWLRWVDEDSIVKIIENTYQYVKEYIAKDAPNGKEHIGYIVDRTGFQEFRKWALKDVNLPKETVEKENIYWSGPRYDY
>WP_029493517.1
MIRDLNTKKVMKNAFRITKTKYKTALRVRVPGGLIDPECLMLVSEISSKYGDGQIHITTRQGFEILGIDMEDMPAVNEMAQPLIDKLNINQDEKGKGYPAAGTRNVSACIGNKVCPKAQYNTTEFARRIEKVIFPNDLHVKVALTGCPNDCIKARMHDFGIIGTCLPEYEMDRCVTCGACVKKCKKISVEALRIENNKIVRDENKCIGCGECVINCPMSAWTRSPKKYYRLMIMGRTGKKNPRLAEDWLRWVDEDSIVKIIENTYKYAKEFIAKDAPNGKEHVGYIVDRTGFKVFREWALKDVTLPKETVERQNMYWSGPQYDY
>WP_016351057.1
MSLDIDIIKARAKNEYRLSKVRGEAMISVRIPGGIMPAHLLAVAQQIAEQYGNGLIHLTTRQKLAMPGIKYQDMDKVNAALEPFIREIEVETCGIEVDDTRAGYQTIGGRNIVACQGNTICQKGNIDCTGLAQRMEKHLYPNAYHLKMVIAGCPNDCAKANMADFGILGIAKIHFNAERCIGCGACVKACSHHAVDCLAIKHGKAVKEESKCIGCGECVLACPTLAWQRDPKQLYMVKLGGRTSKKTPRTGKLFLNWVTEEVLHAVIKNLFEFEAEMLDGKPIYLHMGHLIDRAGYHKFKERVLRGVTLNPEAMVADRIFWAEDQYVANMHVKAVQ
>WP_002581782.1
MNHDINIKNVRINCFRQSKVPGEFMLQMRVPGGTVNAKYLKDIQKIAETWGNGTFHIGTRQTFDIPGIKYENINEVNKFITNYLKEVEVDACNCNMEITENGYPTIGARNIMACIGNSHCIKGNINTKEMANKIEKLIFPSHYHIKVAVAGCPNDCTKAHMQDFGVIGQARMEYHPERCIGCGACVKACEHHATRVLSLNSKGLIDKDPCCCVGCGECVLACPASAWTRKPEKFYRIVIGGRTGKQTPRMGKTFINFATEEVVLGVFGNWQKFSAWALDYKPEYLHGGHLIDRAGYHKFKEIILDGVKLNPEALVAENIFWAETEYRSNFNVKSIGMHKSIESKRPIR
>WP_024039183.1
MDINTKKLKKNAFRVSKVRGIGASRIRVPGGLLKSEVLGMVQEIADKYGNGLVHLTTRQGFEIEGIKYEHMDEVTKMLQPIIESLEINLNETDKGYTASGTRNISACIGNKVCPFANYDTAEFAKRIEKAVFPNDLHFKIALTGCSNDCAKARMHDFGIIGMTEPQYDMNRCVSCGACVKACKSLSVGALSVENYRVVRNKEKCIGCGVCVTKCPTRAFTRSKDKYYKLTIMGRTGKKNPRLGEDFLIWVDEESIKKIILNTYKFVDKYIDPNAPARKEHIGYIIDRVGFEEYKKWALDGVELGPKTIMKHCVHWSGINFNSIDN
>WP_005896973.1
MIRDLNIKKVMKNAFRITKTKYKTALRVRVPGGLIDPECLMLVSEISSKYGDGKIHITTRQGFEILGIDMEDMPAVNEMAQPLIDKLNINQDEKGKGYPAAGTRNVSACIGNKVCPKAQYNTTEFARRVEKAIFPNDLHFKVALTGCPNDCIKARMHDFGIIGTCLPEYEMDRCVACNACVKKCKKISVEALRMENNKIIRDENKCIGCGECVINCPMSAWTRSPKKYYKLMIMGRTGKKNPRLAEDWLRWVDEDSIVKIIENTYQYVKEYIAKDAPNGKEHIGYIVDRTGFQEFRKWALKDVNLPKETVERQNIYWSGPKYDY
>WP_058694576.1
MNHDIDVKKVRTNCFRQSKVPGEFMLQMRVPGAVIEAKHLKAVAEICERWGNGSFHMGTRQTLDIPGVKYENIPEVNRYIKTYIEEVDVKICDCGMEADDYGYPTIGARNVMACIGNTHCIKGNANTYELAKKIEKLVFPSHYHIKVAVAGCPNDCVKANFNDFGIMGVNKQVYDYDRCIGCGSCVDACQSHATGVLTLNKDGKIDKDACCCVGCGECTLICPTGAWTRDPKKLYRVTLGGRTGKQSPRSGKLFMNWVTEEVVLGMFANWQKFSAWALDYKPEYLHGGHLIDRVGYKEFIKHIFEGVNFNPEAKVADDIYWAENEQRSNIHVMPLSQHKHAGPQESK
>WP_058694845.1
MDINTKKLKKNAFRVSKHRGETASRVRVPGGYLNAELLSQIQEIAETYGNGTVHLTTRQGFEIPGIDLKNMDQVNTLLQPIIEKLDINQTDPGTGYPSSGTRNVSACIGNNVCPYACYNTTNFAKKIEKAIFPNDLHFKVALTGCPNDCMKVRMHDFGIMGMTEPQYNKDKCVSCNACVKACARKSTGALRMENYKIVRDESKCIGCGECVLACPVGAWRRSEKKYYRLTIMGRTGKKNPRLGEDFIIWADEESIIKIILNTYDYVKEYIDLDAPGGKEHIGYIIDRTGFEEWKKWAFKDIELPEKAVVRDRVYWNGVKYAIDNTK
>WP_000061297.1
MSMDIDIIKARANNEYRLSKVRGEAMISVRIPGGILPAHLLTVARDIAETYGNGQIHLTTRQKLAMPGIRYEDMDKVNAALEPFIREIEMEMCNVEVDDPRAGYQAIGGRNIVACQGNRICQKANTDTTGLSQRLEKLIYPSPYHLKTVIVGCPNDCAKASMSDFGIIGVAKIRFTAERCIGCGACVKACAHHAVGCLSLKNGKATKEESACIGCGECVLACPTLAWQRKPEKFWQVRLGGRTSKKTPRIGKLFLNWVTEDVIRQVIINLFEFEKEMLNGKPIYLHMGHLIDKGGYLRFKERVLRGVQLNPEAMVAERIYWAEDESLARLHLKPAGN
>WP_068157912.1
MSMDLNRKVVTKNAYRVTKDRSKAALRVRVPGGAVTAEIMGLVADIANTYGDGNVHITTRQGFEVLGINWKDIEKVNKMVQPIMEKLDINYRDKDKGYAAAGTRNVAACIGNKVCPKGAYNTTELAKKIEKVIFPNDFHFKVALTGCPNDCQKVRMHDFGIIGMAKPELDESKCVSCGMCEKKCKKLSTGAITYKNYKPVRDHDRCIGCGECVLNCPTGAWTRSPKKYYKLTIMGRTGKQNPRLAEDWLLWADEESIIKIMKNTYEYVDKYIDRSLPKEHIGYIVDRTGFDEFKKWALKGVNLPEEAIMIDRIYWGNGIKYPGIK
>WP_061428623.1
MNHDIDIKKVRLNCFRQSKVPGEFMLQMRIPGGIVDAKYLSQIQEIAETWGNGTFHMGMRQTFNIPGIKYENIPAVNKFIENYLQEVEVDRCNCDMKVDENGYPTIGARNVMACIGNSHCIKANVDTKDMANKIEKLVFPSHYHIKVSVAGCPNDCAKGHFQDFGVIGQARMEYHPERCIGCGACVRACEHHATRVLSLNDKGLVDKDPCCCVGCGECVLACPASAWTRKPEKYYRIVIGGRTGKQTPRMGKTFINFATEEVVLGIFGNWQKFSAWALDYKPEYLHGGHLIDRAGYHKFKEIILDGVELNPEALVADNIFWAETEYRSNFNVKPIKMHKTIESNRPLR
>WP_064336306.1
MSLDIDIIKARAKNEYRLSKVRGEAMISVRIPGGIMPAHLLAVAQQIAEQYGNGLIHLTTRQKLAMPGIKYQDMDKVNAALEPFIREIEVETCGIEVEDTTAGYQTIGGRNIVACQGNTICQKGNIDCTGLAQRMEKHLYPNPYHLKMVIAGCPNDCAKANMADFGILGIAKIHFNAERCIGCGACVKACSHHAVDCLAIKHGKAVKEESKCIGCGECVLACPTLAWQRDPKQLYMVKLGGRTSKKTPRTGKLFLNWVTEEVLHAVIKNLFEFEAEMLDGKPIYLHMGHLIDRAGYHKFKERVLRGVTLNPEAMVADRIFWAEDQYVANMHVKAVQ
>WP_063390700.1
MSIDIDIIKARAKNEYRLSKVRGEAMISVRIPGGILPAHLLTVARDIAETWGNGQIHLTTRQKLAMPGIRYEDIDNVNAALEPFLREIEIELCDVQVEDTKAGYLAIGGRNIVACQGNRICQKANTDTTGLSRRLEKLVYPSPYHLKTVIVGCPNDCAKASMADLGIIGVAKMRFTAERCIGCGACAKACSHHAVGCLALKNGKAVKEESACIGCGECVLACPTLAWQRKPDQLWQVRLGGRTSKKTPRVGKLFLNWVTEDVIKQVIVNLYEFEKEMLGGKPIYLHMGHLIDKGGYLRFKERVLRGVQLNPEAMVAERIYWAEDESIARMHLKPAGH
>WP_040066440.1
MSLDIDIIKARAKNEYRLSKVRGEAMISVRIPGGIMPAHLLAVAQQIAEQYGNGLIHLTTRQKLAMPGIKYQDMDKVNAALEPFIKEIEVETCGIEVEDTTAGYQTIGGRNIVACQGNTICQKGNIDCTGLAQRMEKHLYPNPYHLKMVIAGCPNDCAKANMADFGILGIAKIHFNAERCIGCGACVKACSHHAVDCLAIKHGKAVKEESKCIGCGECVLACPTLAWQRDPKQLYMVKLGGRTSKKTPRTGKLFLNWVTEEVLHAVIKNLFEFEAEMLDGKPIYLHMGHLIDRAGYHKFKERVLRGVTLNPEAMVADRIFWAEDQYVANMHVKAVQ
>WP_017895143.1
MDINTKQLKKNAFRITKERGKTAIRIRVPGGYLKAEYLTVLQKVAGQYGNGTLHMTTRQGFEIPGIDMKNIPVINKIIQPVIEGLEINQKSPDTGYPASGTRNVCACIGNRVCTFANYDTTAFAKKIEKAIFPNDRHVKIALTGCPNDCIKSRMHDFGIMGMTEPQYDSYRCIGCKACVNNCRKRSADALIFKNFKVIRDPEKCIGCGECIGKCPTGAWTRSSEKYYNLFIMGRTGKKNPRLSQNFIKWIDEESIIKIILNTYDYIEDYIDENAPGGKEHIGYIVDRTGYQKFKEYALKDVKLGPKAQVKQNINW
>WP_065534005.1
MNHDINVKKMRLNCFRQSKVPGEFMLQMRVPGGMVDAKYLSYVEHIANTWGDGNFHFGTRQTFDITGIKYENIPAVNAYLEQYIKEVDAELCGVNMDTVAHEPQPWDPKAGYPTIGARNITACVGNYHCICGNCNTFELARKIEPIIFPSHYHIKINIAGCPNDCNKAHLCDFGIIGVARMTYHPERCIGCGACVRACEHGATRVLSLNEGTGKIEKDPCCCVGCGECVKACPTSAWTRQETKFYRVILGGRTGRQTPRTGKMFLNWATEDVVLGVLKNWQKFSAWVMDYKPEYLHGGHLIDRAGYKKFKEIILDGVELNPECLVAEDIFWHETEYRSNFNVKPVAMHHKAGPQA
>WP_065551420.1
MNHDIDIKKVRINCFRQSKVAGEFMLQMRVPGAMIEAKHLKLVQDLCERFGNGTFHLGTRQTFDIPGVRYENIEEVNKYIKSYIHDVDVEMCGVDMDVTDYGYPTIGARNIMSCIGNAHCIKGNANTYELARKIERLVFPSHYHIKVAVAGCPNDCVKANFNDFGIMGINKQVYDIDRCIGCGSCVDACRHHATGVLSLNQNGKIDKDTCCCVGCGECSLICPTGAWTRGDKKLYRVTLGGRTGKQNPRAGKLFLNWVTEDVILGMLANWQKFSAWALDYKPEYLHGGHLIDRVGYKEFVKHIFEGVEFNPEAKMADDIFWAENEQRGNMHVMPLSEHKHAGPQEPAKKQA
>WP_002609673.1
MSQDMNINALRTNCFRQSKVKGEYMLQMRVPGGLIQAKYLSFVEHLAEAYGDGTFHFGSRQCFAIPGIKYENIDAVNKELKDYLEDVEIAQCGVKMETDAGFPTIGARNVMACIGGIHCIKANINTQDMAKKIEQEVFPSHYHIKAAVAGCPNDCAKGHFNDFGIIGLTKPTYHSDLCIGCGSCVKACESHATRVLSLKNGKIEKDTCCCVGCGECTLVCPTNAMQRSPKPFYRILIGGRTGKQYPRMGKTFADFLSEDAVLAILRNWQDFSAEVLKGQPRYLHGGHLIDMAGYETFKELMLKDVKLNPEARIAENLYFAETEYRGRIHVKPVK
>WP_012848580.1
MSIDVDIYRARALNEYRFSKVRSEAMVSVRIPGGILPARLLSVAQQIAEEYGNGLIHLTTRQKLAMPGIRYEDMDKVNAALEPFIREIEIETCGIEVEDPKAGYQAIGGRNIVACQGNRICQKANTDTTGMAQRLEKLIYPSRYHLKVVLAGCPNDCAKATMADLGILGVARIHFTPERCIGCGACVRACKHHAVDCLSLLNGKATKQESLCIGCGECVLACPTLAWQRRPEQLYQVRLGGRTSKKTPRVGKVFLNWVTEDVIQAVISNIFEFEREMLDGTPVYLHMGHLIDRAGYSDFKKRVLRGVTLNPGAQVAERMYWQEDTYVGNVHLKSV
>WP_025774651.1
MYNTKELIKNAYRITSRRGYTALRLRVPGGHLAAEYLGLIQDIARRYGNGTVHLTTRQGFEIPGIPLDKVPEVNQLLAPMLQQEAALGVAIENIHAGYPAAGTRNVTACIGSRVCPFANFDTTALAQKIEGLIYPNHYHVKIAITGCPNDCIKAHLQDIGIIGQVEPEYDPGRCIACQACVKNCRQFIVGALELVNYQVERDGKRCLGCGECILQCPMAAWTRGRQYYRIVALGRTGKKSPRLAANFLEWIDEKAVLQVIANLYRYIERHIDRSLPKEHVGYIVDRTGYQVFRDELLDGVDLGPKGRVARELPFYGYSYDRDLLWSK
>WP_069976755.1
MDINTKKIKKNAYRVTKERGKTALRIRVPGGHLEVKYFDIIKDIAEKYGDGSVHITIRQGFEVPGIDFDKIPEINRMIAPIIQGLELDYGVNIEEVEQGYPAAGTRNVSACIGNKVCPFANYHTTDLAIKIEKAIFPNDRHVKIACTGCPNDCIKAHMQDFGIIGQVEPVYDAARCVGCEACVKNCTKRVSGALKMENYKVKRDEGRCLGCGECILKCPTGAWSRNPEKFFRVVIMGRTGKRNPRLAETFLEWVDEAAVIKIIQNTYAFIENYIDQEAPGGKEHIGYIVDRAGYYTFKEYALKDVALGPKAKVAQYIDFGGYKYERNVYFDKSGK
>WP_024523439.1
MSIDVDIYRARALNEYRFSKVRSEAMVSVRIPGGILPARLLSVAQQIAEQYGNGLIHLTTRQKLAMPGIRYEDMDKVNAALEPFIREIEIETCGVEVEDPQAGYQAIGGRNIVACQGNRICQKANTDTTGMAQRLEKLVYPSRYHLKVVLAGCPNDCAKASMADLGVLGIARIKFTPERCIGCGACVRACKHHAVDCLSLRNGKASKQESLCIGCGECVLACPTLAWQRQPEQLYQVRLGGRTSKKTPRVGKVFLNWVTEDVIQAVIRNIFEFEREMLAGTPVYLHMGHLIDRAGYSYFKERVLRDVTLNPGAQVAERMYWNEDTYVGNVHLKSV
>WP_025648292.1
MNHDIDIKKVRLNCFRQSKVPGEFMLQMRIPGGIVDAKYLSQIQEIAETWGNGTFHMGMRQTFNIPGIKYENIQAVNKFIENYLQEVEVDRCNCDMKVDENGYPTIGARNVMACIGNSHCIKANVDTKDMANKIEKLVFPSHYHIKVSVAGCPNDCAKGHFQDFGVIGQARMEYHEERCIGCGACVRACEHHATRVLSLNDKGLVDKDPCCCVGCGECVLACPASAWTRKPEKYYRIVIGGRTGKQTPRMGKTFINFATEEVVLGIFANWQKFSAWALDYKPEYLHGGHLIDRAGYHKFKEIILDGVELNPEALVADNIFWAETEYRSNFNVKPIKMHKTIESNRPLR
>WP_070964547.1
MSVHTKKIKKNAYRVTKERGKTALRIRVPGGHLEVKHFDIIKEIAEQYGDGTVHITIRQGFEVPGISFDKISEINEKIAPIIKGLELDCGVSIEHPTKGYPAAGTRNVSACIGNKVCPFANYNTTALAIKIEKAIFPNHRHVKIACTGCPNDCIKAHMQDFGIIGQVEPVYDAHRCVSCGSCVKNCKKRVTGALEMINEKVKRDENRCLGCGECILKCPTSAWSRNPEKFFRVVIMGRTGKRNPRLAETFLQWVDEETVIKIITNTYAFIEAYIDQEAPLGKEHIGYIVDRAGYKVFEEYALKDTILGPKAKVTKHIEFSGYKYDKNIDLG
>WP_071614573.1
MDINTKLLKKNAFRITKTRGKTAIRIRVPGGQIEAKHLEVLQKVAEIYGDGTLHITTRQGFEIPNIDMDKIPEVNKMVQSVIEGLEINQISPNTGYSAAGTRNVSACVGANVCPFANYNTTNFAKRIEKEIFPNDYHVKVALTGCPNDCIKARMQDFGIIGMTEPQYEFYRCISCKSCVNNCKKRVTGALRMENFKVVRDHDKCIGCGECIGKCPTSAWSRSLEKYYKLVIMGRTGKKKPRLAQDFIKWVDEESIVKIIKNTYSYIEKYMDIDAPGGKEHIGYIVDRTGYPVFKEWVLKDVTLGEKAEVQEFINW
>WP_071647851.1
MDINTKAIKKNAFRVTKHRGKTALRVRVPGGDLPVKYFGILAKIAEEYGNGKVHVTTRQGFEIPDLDFNKMDEINKLIQPVIEGLNINQDEVGKGYSAAGTRNITSCVGNEVCPFANYNTAKFAKRIEKAIFPNDYHVKVALTGCPNDCIKARMHDFGILGMTEPQYDKYRCIGCMACVNNCKKRVTGALRFENFKVIRDHEKCIGCGECVGKCPTGAWTRSKEKYYKLAIMGRTGKKNPRLAEDFIKWVDEDSIVKIIVNTYDYIHEYIDKDAPGGKEHIGYIVDRTGYQEFKKWALKDVNLKEKAELAKNINWSGIKYK
>WP_003356650.1
MDINTKAIKKNAFRVTKHRGKTALRVRVPGGNLPVEYFAILAKIAEEYGNGKVHVTTRQGFEIPDLDFNKVDEINKLIQPVIEGLNINQDEVGKGYSAAGTRNVTSCIGNEVCPFANYNTAKFAKRIEKAIFPNDYHVKVALTGCPNDCIKARMHDFGILGMTEPQYDKYRCVGCQACVNNCKKRAAGALRFENFKVIRDHEKCIGCGECVGKCPTGAWTRSKEKYYKLAIMGRTGKKNPRLAEDFIKWVDEDSIVKIIVNTYDYIHEYIDKDAPGGKEHIGYIVDRTGYQEFKKWALKDINLREKAELVKNINWSGIKYK
>WP_096044455.1
MDINTKAIKKNAFRVTKHRGKTALRVRVPGGDLPVKYFAILAKIAEEYGNGKVHVTTRQGFEIPDLDFNKMDEINKLIQPVIEGLNIKQDEIGKGYSAAGTRNVTSCVGNEVCPFANYNTTKFAKRIEQAIFPNDYHVKVALTGCPNDCIKARMHDFGILGMTEPQYDKYRCVGCQACVNNCKKRATGALKFENFKVIRDHEKCIGCGECVGKCPTGAWTRSKEKYYKLAIMGRTGKKNPRLAEDFIKWVDEDSIVKIIVNTYDYIHEYIDKDAPGGKEHIGYIVDRTGYQEFKKWALKDVNLKEKAELAKNINWSGIKYK
>WP_003411198.1
MNHDIDIKKVRVNCFRQSKIPGEFMLQMRAPAGLVDAKYLNNIQYISEKWGNGSFHIGTRQTFDIPGIKYESIPKVNKYIEEYIKEIEVEKCHCDMNITEHGYPTIGARNIMACIGNIHCIKGNVNTQELANKIEKLIFPSHYHIKLAVAGCPNDCVKAHMQDFGIVGEARMIYHAERCIGCGACVTACQQHATRVLKLNDHGLIEKDPCCCVGCGECVLTCPASAWTRQPEKFYRIILGGRTGKQTPRMGKTFINFATEEVVLGVFGNWQKFSAWALDYKPEYLHGGHLIDRAGYHKFKEIILDGVKLNPEALVADNIFWAETEYRSNFNVRPIETHKSIISTRPILEK
>WP_003412875.1
MDINTKKLKKNAFRVSKVRGIGASRIRVPGGLLKSEVLGMVQEIADKYGNGLIHLTTRQGFEIEGIKYEHMDEVTKMLQPIIESLEINLNETDKGYTASGTRNISACIGNKVCPFANYDTAEFAKRIEKAVFPNDLHFKIALTGCSNDCAKARMHDFGIIGMTEPQYDMNRCVSCGACVKACKSLSVGALSVENYRVVRNKEKCIGCGVCVTKCPTRAFTRSKNKYYKLTIMGRTGKKNPRLGEDFLIWVDEESIKKIILNTYKFVDKYIDPNAPARKEHIGYIIDRVGFEEYKKWALDGVELGPNTIMKHCVHWSGINFNSIDN
>WP_071981828.1
MNHDINIKNVRINCFRQSKVPGEFMLQMRVPGGTVNAKYLKDIQKIAETWGNGTFHIGTRQTFDIPGIKYENINEVNKFITNYLKEVEVDTCNCNMEITENGYPTIGARNIMACIGNSHCIKGNINTKEMANKIEKLIFPSHYHIKVAVAGCPNDCTKAHMQDFGVIGQARMEYHPERCIGCGACVKACEHHATRVLSLNSKGLIDKDPCCCVGCGECVLACPASAWTRKPEKFYRIVIGGRTGKQTPRMGKTFINFATEEVVLGVFGNWQKFSAWALDYKPEYLHGGHLIDRAGYHKFKEIILDGVKLNPEALVAENIFWAETEYRSNFNVKSIGMHKSIESKRPIR
>WP_061318700.1
MDINTKAIKKNAFRVTKHRGKTALRVRVPGGDLPVKYFAILAKIAEEYGNGKVHVTTRQGFEIPDLDFNKMDEINRLIQPVIEGLNISQDEVGKGYSASGTRNVTSCIGNEVCPFANYNTAKFSKRIEKAIFPNDYHVKVALTGCPNDCIKARMHDFGILGMTEPQYDKYRCVGCQACVNNCKKRVTGALRFENFKVIRDHEKCIGCGECVGKCPTGAWTRSKEKYYKLAIMGRTGKKNPRLAEDFIKWVDEDSIVKIIVNTYDYIHEYIDKDVPGGKEHIGYIVDRTGYQEFKKWALKDVNLKEKSELVKNINWSGIKYK
>WP_021107491.1
MDINTKAIKKNAFRVTKHRGKTALRVRVPGGNLPVKYFAILAKIAEEYGNGKVHVTTRQGFEIPDLDFNKMDEINKLIQPVIEGLNINQDEIGKGYSAAGTRNVTSCVGNEVCPFANYNTAKFAKRIEKAIFPNDYHVKVALTGCPNDCIKARMHDFGILGMTEPQYDKYRCVGCQACVNNCKKRATGALRFENFKVIRDHEKCIGCGECVGKCPTGAWTRSKEKYYKLAIMGRTGKKNPRLAEDFIKWVDEDSIVKIIVNTYDYIHEYIDKDAPGGKEHIGYIVDRTGYQEFKKWALKDVNLKEKAELVKNINWSGIKYK
>WP_058051680.1
MSLDIDIIKARAKNEYRLSKVRGEAMISVRIPGGIMPAHLLAVAQQIAEQYGNGLIHLTTRQKLAMPGIKYQDMDKVNAALEPFIKEIEVETCGIEVEDTRAGYQTIGGRNIVACQGNTICQKGNIDCTGLAQRMEKHLYPNPYHLKMVIAGCPNDCAKANMADFGILGIAKIHFNAERCIGCGACVKACSHHAVDCLAIKHGKAVKEESKCIGCGECVLACPTLAWQRDPKQLYMVKLGGRTSKKTPRTGKLFLNWVTEEVLHAVIKNLFEFEAEMLDGKPIYLHMGHLIDRAGYHKFKERVLRGVTLNPEAMVADRIFWAEDQYVANMHVKAVQ
>WP_000109848.1
MSVDIDIIKTRANNEYRLSKVRGEAMISVRIPGGILPAHLLTVAREIAETWGNGQIHLTTRQKLAMPGIRYEDIDKVNAALEPFIREIEMELCDVQVDDPKAGYLAIGGRNIVACQGNRICQKANTDTTGLSRRLEKLIYPSAYHLKTVIAGCPNDCAKASMSDFGIIGVARMRFTAERCIGCGACVKACAHHAVGCLSLKNGKAAKEESLCIGCGECVLACPTLAWQRQPQEFWQVRLGGRTGKKTPRMGKLFLNWVTEDVIRQVITNLFEFEKEMLDGKPVYLHMGHLIDKAGYLCFRERVLRDVKLNPEAMVAERIYWAEDESIARIHLRPAGH
>WP_073537995.1
MSIDINTKGLKKNAFRVTKERGKTAIRIRVPGGHMEAKYFEILQKVAEEYGNGTVHITIRQGFEIPGIDMKDIPKINEIIQPVIEGLEINQVDPNTGYASSGTRNVSACIGNMVCPFANYNTSAFAKKIEKAIFPNDRHVKIALTGCPNDCIKTRMQDFGIIGMTEPQYDSYRCIGCQACVKNCKKRSTGALTFENFKVVRDHQKCIGCGECVGKCPTGAWTRSDEKYFKLVIMGRTGKKNPRLAKDFAKWIDEESIIKIILNTYDYIEEYIDKDAPLGKEHIGYIVDRTGYHEFKKWALKDVKLRNKVEIQENINW
>WP_005449588.1
MTMDVDIIKMRANGDYRLSKVRGECMISVRIPGGIMPAYLLGAAQEIAEKWGNGVIHLTTRQKLAMPGIRYEDIPEVNKALEPFIKDITVDTCGIDVEDTQAGYQSIGGRNIVACQGSRICQKANTDTTGLAQRMERHVYPSKYHLKMVMAGCPNDCAKANMADFGIFGIAKINFESHRCIGCGACVKACAHHAVDCLSLKDGKAVKEESKCIGCGECVLACPTLAWRRDPKQFYMVKLGGRTSKKTPRVGKMFLNWVTEDVLHPVIDNLFEFEKEMLGGKPIYLHMGHLIDKGGYLRFRERVLDGVSLNPEAKVAERMYWAEDEYVANMHVK
>WP_011948643.1
MDINTKAIKKNAFRVTKHRGKTALRVRVPGGNLPVKYFAILAKIAEEYGNGKVHVTTRQGFEIPDLDFNKMDEINKLIQPVIEGLNISQDEVGKGYSAAGTRNVTSCIGNEVCPFANYNTTKFAKRIEKAIFPNDYHVKVALTGCPNDCIKARMHDFGILGMTEPQYDKYRCVGCQACVNNCKKRATGALRFENFKVIRDHEKCIGCGECIGKCPTGAWTRSKEKYYKLAIMGRTGKKNPRLAEDFIKWVDEDSIVKIIINTYDYIHEYIDKDAPGGKEHIGYIVDRTGYQEFKKWALKDVNLKEKAELAENINWSGIKYK
>WP_075142246.1
MDINTKAIKKNAFRVTKHRGKTALRVRVPGGNLPVKYFAILAKIAEEYGNGKVHVTTRQGFEIPDLDFNKMDEINKLIQPVIEGLNISQDEVGKGYSAAGTRNVTSCIGNEVCPFANYNTTKFAKRIEKAIFPNDYHVKVALTGCPNDCIKARMHDFGILGMTEPQYDKYRCAGCQACVNNCKKRATGALRFENFKVIRDHEKCIGCGECIGKCPTGAWTRSKEKYYKLAIMGRTGKKNPRLAEDFIKWVDEDSIVKIIINTYDYIHEYIDKDAPGGKEHIGYIVDRTGYQEFKKWALKDVNLKEKAELAENINWSGIKYK
>WP_024931382.1
MDINTKAIKKNAFRVTKHRGKTALRVRVPGGDLPVKYFAILAKIAEEYGNGKVHVTTRQGFEIPDLDFNKMDEINKLIQPVIEGLNINQDEVGKGYSAAGTRNITSCVGNEVCPFANYNTAKFAKRIEKAIFPNDYHVKVALTGCPNDCIKARMHDFGILGMTEPQYDKYRCIGCMACVNNCKKRVTGALRFENFKVIRDHEKCIGCGECVGKCPTGAWTRSKEKYYKLAIMGRTGKKNPRLAEDFIKWVDEDSIVKIIVNTYDYIHEYIDKDAPGGKEHIGYIVDRTGYQEFKKWALKDVNLKEKAELAKNINWSGIKYK
>WP_001581921.1
MSIDIDIIKARAKNEYRLSKVRGEAMISVRIPGGILPAHLLTVARDIAETWGNGQIHLTTRQKLAMPGIRYEDIDNVNAALEPFLREIEIELCDVQVEDTKAGYLAIGGRNIVACQGNRICQKANTDTTGLSRRLEKLVYPSPYHLKTVIVGCPNDCAKASMADLGIIGVAKMRFTADRCIGCGACVKACSHHAVGCLALKNGKAVKEESACIGCGECVLACPTLAWQRKPDQLWQVRLGGRTSKKTPRVGKLFLNWVTEDVIKQVIVNLYEFEKEMLGGKPIYLHMGHLIDKGGYLRFKERVLRGVQLNPEAMVAERIYWAEDESIARMHLKPAGH
>WP_076727012.1
MSIDIDIIKARAKNEYRLSKVRGEAMISVRIPGGILPAHLLTVARDIAETWGNGQIHLTTRQKLAMPGIRYKDIDNVNAALEPFLREIEIELCDVQVEDTKAGYLAIGGRNIVACQGNRICQKANTDTTGLSRRLEKLVYPSPYHLKTVIVGCPNDCAKASMADLGIIGVAKMRFTADRCIGCGACVKACSHHAVGCLALKNGKAVKEESACIGCGECVLACPTLAWQRKPDQLWQVRLGGRTSKKTPRVGKLFLNWVTEDVIKQVIVNLYEFEKEMLGGKPIYLHMGHLIDKGGYLRFKERVLRGVQLNPEAMVAERIYWAEDESVARMHLKPAGH
>WP_039311229.1
MNHDIDIKKVRLNCYRQSKVPGEFMLQMRIPGGLVNAKYLSTVQEIAETWGNGSFHVGMRQTFNIPGIKYEDIDSVNAFIKKYIKTVEVDGCHCDMEVDDNGYPTIGARNVMACIGNSHCIKGNVNTKKLADKIEKLVFPSHYHIKVSVSGCPNDCGKGHFQDFGVIGQARMEYHPERCIGCGACVRACKHHATRVLSLNNKGLVDKDLCCCVGCGECVLACPASAWTRKPEKYYRIVIGGRTGKQTPRMGKTFINFATEEVVLGIFGNWQKFSAWALDYKPEYLHGGHLIDRAGYHKFKEIILDGVELNKEALVADNIFWAETEYRSNFNVKSIEDHKSIPLDRPVR
>WP_045726022.1
MDINTKKLKKNAFRVTKKRGYTASRVRVPGGHLDAKYLGMIQEIADKYGNGTVHITTRQGFEIPDIKMECIPEVNEMLQPIIEGLEINQEVPGEGYSAAGTRNVAACIGNNVCPFANYNTTKFAKRIEDAIFPNDLHFKIALTGCPNDCIKARMHDFGIIGMTRTEYDPYRCVSCMACVKACKKKATGALSVENYKIKKDKSKCIGCGECVMACPTRAWTRSKKKYYRLSIMGRTGKKNPRIGEDFLIWVDEDSIVKIIENTYKYVKEYIAKDAPGGKEHIGYIIDRTGFMEWKKWALDGVELPEDVIMKNNVYWSGIKYPNTQDY
>WP_022746773.1
MDINTKKLKKNAFRVSKVRGIGASRIRVPGGYLKSEILGMVQEIAEKYGNGIVHLTSRQGFEIEGIKYEDMEAVNVMLKPIIEGLEINQVDSENGYQASGTRNVSACIGNNVCPFANYNTAEFAKRIDKAIFPNDLHVKVALTGCSNDCAKARMQDFGIIGMTEPQYEADRCISCGACVKACKKLSVGALSFDNYKVVRNTEKCIGCGVCVTKCPTRAWTRSKEKYYKLAIMGRTGKKNPRLAQDFLIWADEESITKIILNTYKFADKYISPDAPARKEHIGYIIDRVGFEEYKKWALDGVELGPKVIKKDCVYWSGIHFNSNDNI
>WP_077363181.1
MDINTKKLKKNAFRVTKVRGVTAARIRVPGGDLQAEILGMVQEIAEKYGNGIVHLTSRQGFEIEGISFEDMDAVNALLKPIIEGLEINQVDTENGYEASGTRNISACVGNKVCPFANFNTTDVAKRIDKAIFPNDLHFKVGITGCSNDCAKARTQDFGIIGMTEPQYEADRCISCGACIKACKKLSVGALSFENYKVVRNTEKCVGCGVCITKCPTRAWTRSKERYYKLATMGRTGKKNPRLAEDFLIWTDEETITKIILNTYKFVEKYIDPDAPGRKEHIGYIIDRVGFEEYKKWALDGVELGPKTIKKDCVYWSGINFNSINNG
>WP_077304504.1
MDLNTKAIKKNAFRVTKKRGITASRIRVPGGHLDAELLGMIQEISQKYGDGTVHITTRQGFEVPGISFEDMDKVNELLQPIIEKLEINQEIPGKGYTAAGTRNVSACVGNNVCPFANYNTTNFAKKIEKAIFPNDLHFKIALTGCPNDCIKARTHDFGIIGMTEPQYNIDRCVSCMACVKACKKKSVGALEAINYKIVRNKEKCIGCGECANACPTGAWTRSKEKYYKLVLMGRSGKKNPRLAEDFLIWADEQSIIKIILNTYKFVEEYIDKDAPGGKEHIGYIIDRVGFEEYKKWALNDVEFPEKTIIKERIYWSGIHFC
>WP_077713211.1
MSLNTKKVMKNAWRITKHRDLTCLRIRVPGGHLPVKFLPLVQEIAERYGNGTVHLTTRQGFEVPDIPFSKMAEINALLVPLLQELEIDKGVSLTDPSLGYPAAGTRNVSACIGNRVCPNAVFDTTSLAWDVEKTIYPNDPHVKIAITGCPNDCIKAHMQDIGIIGQVEPLYESYRCIGCQACVKNCQKVSTGALTFDNYRVKRDPKRCIGCGECVLKCPTAAWTRGGQYFRVVIMGRTGKKNPRIARSFLEWVDRETVLKVCANLYSYIDKYIDRTLPKEHVGYIVDRTGLNIFKEEVLKDVILPPQARVASFIDFGGYMYDRNIHLE
>WP_009897403.1
MIRDLNTKKVMKNAYRITKTKYETSLRVRVPGGLIDPESLAIVSKIASEYGNGQVHITTRQGFEILGINMEDMEDINKIIQPVIEKMNINQSEKNAGYPAAGTRNIAACIGNKVCPKAQYNTTEFAKRIEKAIFPNDLHFKVALTGCPNDCIKARMNDFGIIGMALPIYEKDRCVNCGACVKKCSKISVGALKTENNKVVRDKDKCIGCGECVLNCPTNAWTRDEKKYYRLAIMGRTGKKKPRLAEDFLLWVDEDSIIKIILNTYRYVEKYIDKDAPGGKEHIGYIIDRTGFMEFKKWALEGVELPEITKMYENIYWSGIKYL
>WP_039629947.1
MDINTKNLKKNAFRVTKHRGKVAIRIRVPGGHMPTKYFTILNEIAENYGNGTVHLTTRQGFEIPGIDMNKMDEINNLIQPIIEGLEINQLNPNKGYNAAGTRNVSACIGNNVCPFGNYNTSEFALKIEKAIFPNDYHVKIALTGCANDCIKARMQDFGIIGMTAPQYESYRCVGCESCVKNCKKRVTGALSFENFKVVRDHSKCVGCGECVGKCPTGAWSRSTDKYYKLVIMGRTGKKNPRMAQDFIKWIDEESIIKIILNTYDYIKEYIDKDAPGGKEHIGYIVDRTGYREFEKWALKDVKLPDIAEVTENINWY
>WP_039840588.1
MTMDVDIIKMRANGDYRLSKVRGECMISVRIPGGIMPAYLLGAAQEIAEKWGNGVIHLTTRQKLAMPGIRYEDIPEVNKALEPFIKDIIVDTCGIDVEDTQAGYQSIGGRNIVACQGSRICQKANTDTTGLAQRMERHVYPSKYHLKMVMAGCPNDCAKANMADFGILGIAKINFESHRCIGCGACVKACAHHAVDCLSLKDGKAVKEESKCIGCGECVLACPTLAWRRDPKQFYMVKLGGRTSKKTPRVGKMFLNWVTEDVLHPVIDNLFEFEKEMLGGKPIYLHMGHLIDKGGYLRFRERVLDGVSLNPEAKVAERMYWAEDEYVANMHVK
>WP_000020689.1
MSIDIDIIKARAKNEYRLSKVRGEAMISVRIPGGILPAHLLTVARDIAETWGNGQIHLTTRQKLAMPGIRYEDIDNVNAALEPFLREIEIELCDVQVEDTKAGYLAIGGRNIVACQGNRICQKANTDTTGLSRRLEKLVYPSPYHLKTVIVGCPNDCAKASMADLGIIGVAKMRFTANRCIGCGACVKACSHHAVGCLALKNGKAVKEESACIGCGECVLACPTLAWQRKPDQLWQVRLGGRTSKKTPRVGKLFLNWVTEDVIKQVIVNLYEFEKEMLGGKPIYLHMGHLIDKGGYLRFKERVLRGVQLNPEAMVAERIYWAEDESVARMHLKPAGH
>WP_088764768.1
MIRDLNIKKVMKNAFRITKTKYKTALRVRVPGGLIDPECLMLVSEISSKYGDGKIHITTRQGFEILGIDMEDMPAVNEMAQPLIDKLNINQDEKGKGYPAAGTRNVSACIGNKVCPKAQYNTTEFARRVEKAIFPNDLHFKVALTGCPNDCIKARMHDFGIIGTCLPEYEMDRCVACNACVKKCKKISVEALRMENNKIIRDENKCIGCGECVINCPMSAWTRSPKKYYKLMIMGRTGKKNPRLAEDWLRWVDEDSIVKIIENTYQYVKEYISKDAPNGKEHIGYIVDRTGFQEFRKWALKDVNLPKETVERQNIYWSGPKYDY
>WP_080227764.1
MSIDIDIIKARAKNEYRLSKVRGEAMISVRIPGGILPAHLLTVARDIAETWGNGQIHLTTRQKLAMPGIRYEDIDNVNAALEPFLREIEMELCDVQVEDTKAGYLAIGGRNIVACQGNRICQKANTDTTGLSRRLEKLVYPSPYHLKTVIVGCPNDCAKASMADLGIIGVAKMRFTAERCIGCGACVKACSHHAVGCLALKNGKAVKEESACIGCGECVLACPTLAWQRKPDQLWQVRLGGRTSKKTPRVGKLFLNWVTEDVIKQVIVNLYEFEKEMLGGKPIYLHMGHLIDKGGYLRFKERVLRGVQLNPEAMVAERIYWAEDESVARMHLKPAGH
>WP_088879547.1
MTVDVDIIKMRANGDYRLSKVRGECMISVRIPGGIMPAYLLGAAQEIAEKWGNGVIHLTTRQKLAMPGIRYEDIPEVNKALEPFIKDITVDTCGIDVEDTQAGYQSIGGRNIVACQGSRICQKANTDTTGLAQRMERHVYPSKYHLKMVMAGCPNDCAKANMADFGILGIAKINFESHRCIGCGACVKACTHHAVDCLSLKDGKAVKEESKCIGCGECVLACPTLAWRRDPKQFYMVKLGGRTSKKTPRVGKMFLNWVTEDVLHPVIDNLFEFEKEMLGGKPIYLHMGHLIDKGGYLRFRERVLDGVSLNPEAKVAERMYWAEDEYVANMHVK
>WP_002567169.1
MNHDIDIKKVRINCFRQSKVAGEFMLQMRVPGAMIEAKHLKLVQDLCERFGNGTFHLGTRQTFDIPGVKYENIEEVNKYIKSYIHDVDVEMCGVDMDVTDYGYPTIGARNIMSCIGNAHCIKGNANTYELARKIERLIFPSHYHIKVAVAGCPNDCVKANFNDFGIMGINKQVYDIDRCIGCGSCVDACKHHATGVLSLNQNGKIDKDACCCVGCGECSLICPTGAWTRGDKKLYRVTLGGRTGKQNPRAGKLFLNWVTEDVILGMFANWQKFSAWALDYKPEYLHGGHLIDRVGYKEFVKHIFEGVEFNPEAKMADDIFWAENEQRGNMHVMPLSEHKHAGPQEPAKKKA
>WP_079829614.1
MSIDIDIIKARAKNEYRLSKVRGEAMISVRIPGGILPAHLLTVARDIAETWGNGQIHLTTRQKLAMPGIRYEDIDKVNAALEPFLREIEMELCDVQVEDTKAGYLAIGGRNIVACQGNRICQKANTDTTGLSRRLEKLVYPSPYHLKTVIVGCPNDCAKASMADMGIIGVAKMRFTAERCIGCGACMKACSHHAVGCLALKNGKAVKEESACIGCGECVLACPTLAWQRKPEQLWQVRLGGRTSKKTPRVGKLFLNWVTEEVIKQVIVNLYEFEKEMLGGKPIYLHMGHLIDKGGYMRFKERVLRGVQLNPEAMVAERIYWAEDESVARMHLKSAGH
>WP_053445207.1
MSIDIDIIKARAKNEYRLSKVRGEAMISVRIPGGILPAHLLTVARDIAETWGNGQIHLTTRQKLAMPGIRYEDIDNVNAALEPFLREIEIELCDVQVEDTKAGYLAIGGRNIVACQGNRICQKANTDTTGLSRRLEKLVYPSPYHLKTVIVGCPNDCAKASMADLGIIGVTKMRFTADRCIGCGACVKACSHHAVGCLALKNGKAVKEESACIGCGECVLACPTLAWQRKPDQLWQVRLGGRTSKKTPRVGKLFLNWVTEDVIKQVIVNLYEFEKEMLGGKPIYLHMGHLIDKGGYLRFKERVLRGVQLNPEAMVAERIYWAEDESVARMHLKPAGH
>WP_094080425.1
MSMDLNRKVVTKNAYRVTKDRSKTALRVRVPGGAITAEIMGLVADIANTYGDGNVHITTRQGFEVLGINWKDIEKVNKMVQPIMEKLDINYKDKDKGYAAAGTRNVAACIGNKVCPKGAYNTTELAKKIEKAIFPNDFHFKVALTGCPNDCQKVRMHDFGIIGMAKPELDESRCVSCGMCERKCKKLSTGAITYKNYKPVRDHDRCIGCGECVLNCPTGAWTRSPKKYYKLAIMGRTGKQNPRLAEDWLLWADEESIIKIMKNTYEYVDKYIDRSLPKEHIGYIVDRTGFDEFKKWVLKDVNLPEEAIMIDRIYWGNSIKYPGIK
>WP_094397303.1
MILYIDTKLLKKNAYRVTKQRGITALRIRVPGGDLNIKYLDIIKEVAEKYGNGTVHITTRQGFEIPGISMEKIDEINELISPIIRGLKDEGVQIEDEEGGYPAAGTRNVSACIGNRVCPFANYDTTALALKIEKLIYPNDYHVKIAVTGCPNDCIKAHMQDIGIIGQVEPIYDPSRCIGCQACVKNCKRRVTGALTFENFKVVRDPNRCIGCGECILKCPTSAWTRGEKYYRIVIMGRTGKKNPRLAQTFIEWADEESVLKIIKNMYDFIDKYIDKTLDKEHVGYIVDREGFKKFKEEVLKDVKLPKKAKVANHIDYAGYRYERNTIYD
>WP_094397809.1
MNYDIDVKKVRRNCYRQSKVRGEFMLQMRVPGGVMDAKYLSYVEHIAKTWGNGQFHLGVRQTLSIPGIKYEYIDEVNKYIKTFIKEIEVDLCGVDMEVDDNGYPTIGSRNIMACIGNKHCIKANIDTTSLARKIEKIIFPSDYHIKVSIAGCPNDCAKAHFNDFGIIGITKTEYDYDRCIGCKKCIEACKQHATGVLYMVNGKIEKDSCCCVGCGECALVCPTGAWSRNPKKFYRVLIGGRTGKQTPRMGKIFLNWVTEDVVLGILKNWQDFSADVLNHKPVYLHGGHLIDRAGYNKFKELILKGLELNPEAMVADRIFWAETEYRSNINVKPVCEC
>WP_021875100.1
MDINTKKLKKNAFRVTKKRGLTASRIRVPGGFLKAEYLGLIQEIAEKYGNGSVHLTTRQGFEIPGIDMNDMEKVNELIQPIIEGLEINQEIPGKGYTSAGTRNVSACIGNNVCPFANYNTTNFAKKIEKEIFPNDLHFKIALTGCPNDCIKARMHDFGIIGMTEPQFDKDKCISCGACVRACKKKSTEALHAENYRPVRNHSKCIGCGECVINCPTGAWTRSKEKYYRLAIMGRTGKKNPRLGEDFIIWIDEESIIKIILNTYKYVEQYIDRTAPGGKEHIGYIIDRTGFMEFKKWALEGIKLSDKAKVNENVYWSGIKY
>WP_079481730.1
MNHDIDIKKVRLNCFRQSKIPGEFMLQMRIPGGTVNAKYLNNVQYIAETYGNGTFHIGMRQTFNIPGIKYENIPSVNKYIANYLKEVEIDECNCDMQVTENGYPTIGARNIMACIGNSHCIKANANTKELATKIENLIFPSHYHIKVSVAGCPNDCAKAHFQDFGIIGQARMIYHPERCIGCGACAKACEHHATRVLSLNSNGIIDKDPCCCVGCGECVLACPTGAWTRNPQKFYRVLIGGRTGKQTPRMGQTFLNFVTEDVVLGMFGNWQKFSAWALDYKPEYLHGGHLIDRAGYQKFKEIILDGVELNPEALVAENIFWKETEYRSNINVKPLSKHHTINLNRPVK
>WP_096516193.1
MSLDINTKKLKKNAFRVTKRRGYTASRIRVPGGHLDAKLLLNIQEIADTYGDGTVHITTRQGFEIPGIDMKDIPEVNKKLQPIIEALEINQENPGDGYNAAGTRNVSACIGNNVCPFANYNTTNFAKKIEKAIFPNDLHFKIALTGCPNDCIKARMHDFGIIGMTEPQYERNRCVSCGACVRACKKKSTGALSFENFKVVRDGSKCIGCGECVMNCPTNAWTRSKEKYYRLAIMGRTGKKNPRLAEDFILWVDEDSIIKIILNTYKYVTEYIAKDAPGGKEHIGYIIDRTGFMEFKKWALEGVTLSEKALMKNNVYWSGIHYTNGF
>WP_096516271.1
MNHDIDIKKVRLNCFRQSKVPGEFMLQMRIPGGIVDAKYLSQIQEIAETWGNGTFHMGMRQTFNIPGIKYENIPAVNKFIENYLQEVEVDRCNCDMKVDENGYPTIGARNVMACIGNSHCIKANVDTKDMANKIEKLVFPSHYHIKVSVAGCPNDCAKGHFQDFGVIGQARMEYHEERCIGCGACVRACEHHATRVLSLNDKGLVDKDPCCCVGCGECVLACPASAWTRKPEKFYRIVIGGRTGKQTPRMGKTFINFASEEVVLGIFANWQKFSAWALDYKPEYLHGGHLIDRAGYHKFKEIILDGVELNPEALVADNIFWAETEYRSNFNVKPIKMHKTIESNRPLR
>WP_096402266.1
MKHDININKLKLNCFRQSKVPGEFMLQMRVPGGIVKAKYLSTIQYIAETWGNGTFHLGMRQTLNAPGIKYENIGEVNKYLENYIKDIEVEMCGVDMDINEAGYPTIGARNIMACIGNSHCIKANVNTFELAKKIEKEIFPSHYHIKIAIAGCPNDCAKGHFNDFGILGVTKPIYLKERCIGCGRCVKVCEHAATRVLKLVNNKIEKDSCCCVGCGECVEACPASAWVRPTKKLYRVIVGGRTGKQYPRMGKMFLNWVTEDVVIKVIQNWQNFSANVLHHEPVYIHGGHLIDRAGYSKFKDLILKDVELNPEALVAQRILWAETEYRANINLRAVEDIPSPGEDYTK
>WP_099826040.1
MSIDIDIIKARAKNEYRLSKVRGEAMISVRIPGGILPAHLLTVARDIAETWGNGQIHLTTRQKLAMPGIRYEDIDNVNAALEPFLREIEIELCDVQVEDTKAGYLAIGGRNIVACQGNSICQKANTDTTGLSRRLEKLVYPSPYHLKTVIVGCPNDCAKASMADLGIIGVAKMRFTADRCIGCGACVKACSHHAVGCLALKNGKAVKEESACIGCGECVLACPTLAWQRKPDQLWQVRLGGRTSKKTPRVGKLFLNWVTEDVIKQVIVNLYEFEKEMLGGKPIYLHMGHLIDKGGYLRFKERVLRGVQLNPEAMVAERIYWAEDESVARMHLKPAGH
>WP_008793404.1
MIRDLNIRKVMKNAFRITKTKYKTALRVRVPGGLIDPECLMLVSEIASKYGDGQVHITTRQGFEILGIDMEDMPAVNEMAQPLIDKLNINQDEKGKGYSAAGTRNVSACIGNKVCPKAQYNTTAFAKRIEKVIFPNDLHVKVALTGCPNDCIKARMHDFGIIGTCLPEYEMDRCVTCGACVKKCKKVSVEALRIENNKIVRDENKCIGCGECVINCPMSAWTRSPKKYYKLMIMGRTGKQNPRLAEDWLRWVDEDSIVKIIENTYKYAKEFISKDAPNGKEHVGYIVDRTGFKVFREWALKDVNLPKETIEREPIYWSGPKYNY
>WP_005967083.1
MIRDLNIRKVMKNAFRITKTKYKTALRVRVPGGLIDPECLMLVSEIASKYGDGQVHITTRQGFEILGIDMEDMPAVNEMAQPLIDKLNINQDEKGKGYSAAGTRNVSACIGNKVCPKAQYNTTAFAKRIEKVIFPNDLHVKVALTGCPNDCIKARMHDFGIIGTCLPEYEMDRCVTCGACVKKCKKVSVEALRIENNKIVRDENKCIGCGECVINCPMSAWTRSPKKYYKLMIMGRTGKQNPRLAEDWLRWVDEDSIVKIIENTYKYAKEFISKDAPNGKEHVGYIVDRTGFKVFREWALKDVTLPKETIEREPIYWSGPKYNY
>WP_100027733.1
MIRDLNTRKVMKNAFRITKTKYKTALRVRVPGGLIDPECLMLVSQISSKYGDGQIHITTRQGFEILGIDMEDMPAVNEMAQPLIEKLNINQDEKGKGYSAAGTRNVSACIGNKVCPKAQYNTTNFARRIEKAIFPNDLHFKVALTGCPNDCIKARMHDFGIIGTCLPEYEIDRCVACGACVKKCKKVSVEALKMENNKIVRDANKCIGCGECVINCPMSAWTRSPKKYYKLMIMGRTGKKNPRLAEDWLRWVDEDSIVKIIENTYQYVKEYISKDAPNGKEHIGYIVDRTGFQEFRKWALKDVNLPKETVERQNIYWSGPKYDY
>WP_148137089.1
MQDMNTKKLKKNAYRITKERGITALRIRVPGGHLPIKFFDVIKTIAEKYGNGSVHITTRQGFEIPGIRMEDMEEINQLILPLINDLKGLGVPIPRDTSGYPASGTRNISACIGNRVCQYANYDTTALAYEIEKAVYPHDFHVKIALTGCPNDCIKAHMQDFGIIGQVEPHYQAERCVGCQACVKNCRKRVTGALQFINEKVVRDAQRCIGCGECILKCPTSAWTRGKNFYRVIIMGRTGKKNPRLAQTFLEWVEIEPVIQIIQNTYQFIDKYIDRSLDKEHIGYIIDREGYQKFQTEVLTGVVLNKEAHLAQSINYQGYHYNRI
>WP_043849790.1
MSLDIDIIKARAKNEYRLSKVRGEAMISVRIPGGIMPAHLLAVAQQIAEQYGNGLIHLTTRQKLAMPGIKYQDMDKVNAALEPFIREIEVETCGIEVEDTRAGYQSIGGRNIVACQGNTICQKGNIDCTGLAQRMEKHLYPNPYHLKMVIAGCPNDCAKANMADFGILGIAKIHFNAERCIGCGACVKACSHHAVDCLAIKHGKAVKEESKCIGCGECVLACPTLAWQRDPKQLYMVKLGGRTSKKTPRTGKLFLNWVTEEVLHAVIKNLFEFEAEMLDGKPIYLHMGHLIDRAGYHKFKERVLRGVTLNPEAMVADRIFWAEDQYVANMHVKAVQ
>WP_100645620.1
MSLDIDIIKARAKNEYRLSKVRGEAMISVRIPGGIMPAHLLAVAQQIAEQYGNGLIHLTTRQKLAMPGIKYQDMDKVNAALEPFIREIEVETCGIEVEDTQAGYQSIGGRNIVACQGNTICQKGNIDCTGLAQRMEKHLYPNPYHLKMVIAGCPNDCAKANMADFGILGIARIHFNAERCIGCGACIKACNHHAVDCLAIKHGKAVKEESKCIGCGECVLACPTLAWQRDPKQLYMVKLGGRTSKKTPRTGKLFLNWVTEEVLHAVIKNLFEFEAEMLDGKPIYLHMGHLIDRAGYHKFKERVLRGVTLNPEAMVADRIFWAEDQYVANMHVKAVQ
>WP_101905674.1
MTMDVDIIKMRANGDYRLSKVRGECMISVRIPGGIMPAYLLGAAQEIAEKWGNGVIHLTTRQKLAMPGIRYEDIPEVNKALEPFIKDITVDTCGIDVEDTQAGYQSIGGRNIVACQGSRICQKANTDTTGLAQRMERHVYPSKYHLKMVMAGCPNDCAKANMADFGILGIAKINFESHRCIGCGACVKACAHHAVDCLSLKDGKAVKEESKCIGCGECVLACPTLAWRRDPKQFYMVKLGGRTSKKPPRVGKMFLNWVTEDVLHPVIDNLFEFEKEMLGGKPIYLHMGHLIDKGGYLRFRERVLDGVSLNPEAKVAERMYWAEDEYVANMHVK
>WP_061328550.1
MDINTKAIKKNAFRVTKHRGKTALRVRVPGGNLPVKYFAILAKIAEEYGNGKVHVTTRQGFEIPDLDFNKMDEINKLIQPVIEGLNISQDEVGKGYSAAGTRNVTSCVGNEVCPFANYNTTKFAKIIEQAIFPNDYHVKVALTGCPNDCIKARMHDFGILGMTEPQYDKYRCVGCQACVNNCKKRATGALKFENFKVIRDHEKCIGCGECVGKCPTGAWTRSKEKYYKLAIMGRTGKKNPRLAEDFIKWVDEDSIVKIIVNTYDYIHEYIDKDAPGGKEHIGYIVDRTGYQEFKKWALKDVNLKEKAELAKNINWSGIKYK
>WP_012704805.1
MDINTKAIKKNAFRVTKHRGKTALRVRVPGGDLPVKYFAILAKIAEEYGNGKVHVTTRQGFEIPDLDFNKMDEINKLIQPVIEGLNINQDEVGKGYSAAGTRNITSCVGNEVCPFANYNTAKFAKRIEKAIFPNDYHVKVALTGCPNDCIKARMHDFGILGMTEPQYDKYRCIGCMACINNCKKRVTGALRFENFKVIRDHEKCIGCGECVGKCPTGAWTRSKEKYYKLAIMGRTGKKNPRLAEDFIKWVDEDSIVKIIVNTYDYIHEYIDKDAPGGKEHIGYIVDRTGYQEFKKWALKDVNLKEKAELVKNINWSGIKYK
>WP_055331220.1
MIRDLNTKKVMKNAYRITKNKYETALRVRIPGGCVDPESLIIVSKIANEYGNGQIHITTRQGFEILGIPMEKMDEVNKIIQPVIEKMSINQEDKDTGYPAAGTRNIASCIGNKVCPKAQYNTTKFAKRIEKEIYPNDFHFKVALTGCPNDCIKARMHDFGIIGMALPRFEKERCVSCGACVKKCKQLSTGALSAQNYRPVRDHKKCIGCGECVLNCPTNAWTRDEKKYFRLSIMGRTGKKNPRLGEDFIVWADEESIVKIIKNTYKYVDEYIDKNAPTGKEHVGYIVDRTGFMEFKKWILEGVELPDIAQVNENVYWGGIRYK
>WP_101514966.1
MDINTKAIKKNAFRVTKHRGKTALRVRVPGGNLPVKYFAILAKIAEEYGNGKVHVTTRQGFEIPDLDFNKMDEINKLIQPVIEGLNISQDEVGKGYSAAGTRNVTSCIGNEVCPFANYNTAKFAKRIEKAIFPNDYHVKVALTGCPNDCIKARMHDFGILGMTEPQYDKYRCVGCQACVNNCKKRATGALRFENFKVIRDHEKCIGCGECIGKCPTGAWTRSKEKYYKLAIMGRTGKKNPRLAEDFIKWVDEDSIVKIIINTYDYIHEYIDKDAPGGKEHIGYIVDRTGYQEFKKWALKDVNLKEKAELAENINWSGIKYK
>WP_058056676.1
MSLDIDIIKARAKNEYRLSKVRGEAMISVRIPGGIMPAHLLAVAQQIAEQYGNGLIHLTTRQKLAMPGIKYQDMDKVNAALEPFIKEIEVETCGIEVEDTQAGYQTIGGRNIVACQGNTICQKGNIDCTGLAQRMEKHLYPNPYHLKMVIAGCPNDCAKANMADFGILGIAKIHFNAERCIGCGACVKACSHHAVDCLAIKHGKAVKEESKCIGCGECVLACPTLAWQRDPKQLYMVKLGGRTSKKTPRTGKLFLNWVTEEVLHAVIKNLFEFEAEMLDGKPIYLHMGHLIDRAGYHKFKERVLRGVTLNPEAMVADRIFWAEDQYVANMHVKAVQ
>WP_102601159.1
MSIDIDIIKARAKNEYRLSKVRGEAMISVRIPGGILPAHLLTVARDIAETYGNGQIHLTTRQKLAMPGIRYEDIDKVNAALEPFIREIEMGLCNVQVEDPLAGYLAIGGRNIVACQGNRICQKANTDTTGLARRLEKLVYPSPYHLKTVIVGCPNDCAKASMADLGILGVAKLRFNAERCIGCSACVKACAHHAVGCLSLKNGKAIKEESACIGCGECVLACPTLAWQRKPDPFWQVRLGGRTSKKTPRVGKLFLNWVTEEVISQVIINLYEFEKEMLGGKPVYLHMGHLIDKGGYLRFKERVLRDVQLNPEAMVAERIYWAEDESAVRMHLKPAGH
>WP_017465861.1
MSIDIDIIKARAKNEYRLSKVRGEAMISVRIPGGILPAHLLTVARDIAETWGNGQIHLTTRQKLAMPGIRYEDIDNVNAALEPFLREIEIELCDVQVEDTKAGYLAIGGRNIVACQGNRICQKANTDTTGLSRRLEKLVYPSPYHLKTVIVGCPNDCAKASMADLGIIGVAKMRFTADRCIGCGACVKVCSHHAVGCLALKNGKAVKEESACIGCGECVLACPTLAWQRKPDQLWQVRLGGRTSKKTPRVGKLFLNWVTEDVIKQVIVNLYEFEKEMLGGKPIYLHMGHLIDKGGYLRFKERVLRGVQLNPEAMVAERIYWAEDESVARMHLKPAGH
>WP_103411917.1
MTMDVDIIKMRANGDYRLSKVRGECMISVRIPGGIMPAYLLGAAQEIAEKWGNGVIHLTTRQKLAMPGIRYEDIPEVNKALEPFIKDITVDTCGIDVEDTQAGYQSIGGRNIVACQGSRICQKANTDTTGLAQLMERHVYPSKYHLKMVMAGCPNDCAKANMADFGILGIAKINFESHRCIGCGACVKACAHHAVDCLSLKDGKAVKEESKCIGCGECVLACPTLAWRRDPKQFYMVKLGGRTSKKTPRVGKMFLNWVTEDVLHPVIDNLLEFEKEMLGGKPIYLHMGHLIDKGGYLRFRERVLDGVSLNPEAKVAERMYWAEDEYVANMHVK
>WP_005429205.1
MTMDVDIIKMRANGDYRLSKVRGECMISVRIPGGIMPAYLLGAAQEIAEKWGNGVIHLTTRQKLAMPGIRYEDIPEVNKALEPFIKDITVDTCGIDVEDTQAGYQSIGGRNIVACQGSRICQKANTDTTGLAQRMERHVYPSKYHLKMVMAGCPNDCAKANMADFGILGIAKINFESHRCIGCGACVKACAHHAVDCLSLKDGKAVKEESKCIGCGECVLACPTLAWRRDPKQFYMVKLGGRTSKKTPRVGKMFLNWVTEDVLHPVIDNLFEFEKEMLGGKPIYLHMGHLIDKGGYLRFRERVLDGVSLNPEAKVAERMYWAEDEYVANMHVK
>WP_104846419.1
MIRDLNTKKVMKNAYRITKTKYETSLRVRVPGGLIDPESLAVVSKIASEYGNGQVHITTRQGFEILGINMEDMEEINKIIQPVIEKMNINQSEKNAGYPAAGTRNIAACIGNKVCPKAQYNTTEFAKRIEKAIFPNDLHFKVALTGCPNDCIKARMNDFGIIGMALPIYEKDRCVNCGACVKKCSKISVGALKTENNKVVRDKDKCIGCGECVLNCPTNAWTRDEKKYYRLAIMGRTGKKNPRLAEDFLLWVDEDSIIKIILNTYRYVEKYIDKDAPGGKEHIGYIIDRTGFMEFKNGHLKV
>WP_003423359.1
MIRDLNTKKVMKNAYRITKTKYETSLRVRVPGGLIDPESLTIVSKIASEYGNGQVHITTRQGFEILGINMEDMEEINKIIQPVIEKMNINQSEKNAGYPAAGTRNIAACIGNKVCPKAQYNTTKFAKRIEKAIFPNDLHFKVALTGCPNDCIKARMNDFGIIGMALPIYEKDRCVNCGACVKKCSKISVGALKTENNKVVRDGDKCIGCGECVLNCPTNAWTRDEKKYYRLAIMGRTGKKNPRLAEDFLLWVDENSIIKIILNTYKYVEKYIDKDAPGGKEHIGYIIDRTGFMEFKKWALEGVELPEITKMYENIYWSGVKYL
>WP_014016652.1
MEMNCGKLKKYAFRVTKNRNMASARVRVPGGSLNAKVLGQVQHIAETYGNGEIHLTIRQGFEIMGIPFEKVEEVKKALQPIIDELDINQSEKGAGFEASGTRNVMACVGNRVCPFGNYDTTALAKRIEKAIFPNDLHVKVALTGCPNDCDKIRMHDFGVMGMTEPQFDPSRCVSCGMCVRKCKQLSVEALQMKNFRPVRNVEKCIGCGVCVWACPNRAWTRSKEQYFRITLLGRTGKKNPRMGVDFIKWADEDSVVKIISNVYAFAKKYIDPTAPGGKEHIGYMVDRTGPEEFIKFILQDVHLPKKAEIYRPLNWSGIRYVGLKSEPFYVGKDVNPADLDVFQKPLPLK
>WP_040494259.1
MDINTKKIKKNAFRVTKERGKTASRVRVPGGHLNAQLLSMIQEIAQTYGNGTVHLTSRQGFEIPGIPFDKIPEVNAKLQPIIETLGINQPEKNKGYSAAGTRNITACIGNRVCPFACYDTSAFAKRIEKAVFPHDLHFKIALTGCPNDCAKVRMHDFGIMGMTLPQFEPDRCISCGACVRACKKKSTGALTSVNYRPQRDHQKCIGCGECVINCPNMAWTRSKKKYYRLTIMGRTGKKNPRLGEDFLKWTDEETITKIILNTYDYVTEYIAKDAPGGKEHIGYIVDRTGFEEFKKWALKEVEISPETEVYTPIYWKGIKY
>WP_005976519.1
MKHDMNINKLKLNCFRQSKVPGEFMLQMRVPGGLVKAKYLSTIQYIAETWGNGTFHLGMRQTLNAPGIKYENIPEVNKYLEEYIKDIEVDMCNVCMEANEAGYPTIGARNIMACIGNSHCIKANINTFELAKKIEKEIFPSHYHIKIAIAGCPNDCAKGHFNDFGILGVTKPIYLKDRCIGCGRCVKMCEHAATRVLKLVNNKVEKDACCCVGCGECVEACPASAWVRPTKKFYRVIVGGRTGKQYPRMGKMFLNWVTEDVVIKVIQNWQNFSANVLHHEPVYIHGGHLIDRAGYAKFKDLILKDVELNPEALVAQRILWAETEYRSNINLRAVGDIPSPGEDYTK
>WP_005978848.1
MDINTKKLKKNAFRVSKVREITASRIRVPGGYLKAELLEKIQEISQKYGNGIIHITTRQGFEIEGIHYEDMDKVNELLQPIIEVLEINQTIPGTGYSASGTRNVSACIGNNVCPFANYNTSEFAQKIDKAIFPNDLHFKVGLTGCSNDCGKARMHDFGIIGMTEPQYDPDRCVNCQACVKGCKSLSVNALSVENYKIVRNTEKCIGCGVCITKCPTRAFTRSKEKYYKLTLMGRTGKKNPRLGEDFLIWVDADTIIKVILNTYDYVKEHISKDAPGGKEHIGYIIDRTGFEEYKKWVLKDIELGPKAIKKDRIYWSGIHFDKF
>WP_008801199.1
MLRDINTKKVMKNAYRITKHKYKTALRVRVPGGLIDPDSLMIISKISTEYGDGQIHITTRQGFEILGIDMENMPEVNQLIQPVIEKMGINQEIKGSGYGAAGTRNIAACIGNKVCPKAQYNTTNFAKRIEQAIFPHDLHFKVALTGCPNDCIKARMHDFGIIGTCLPEYEMDRCVNCGACVKKCKRMSVGALREENNKIIRNEEKCIGCGECVLNCPMSAWTRSPKKYYKLMLLGRTGKKNPRLAEDWLKWVDEDSIVKIIQNTYQYVKEYIDPKAPGGKEHIGYIVDRTGFQEFRKWALKDVNLPEETVENKNIYWSGPNYCSF
>WP_003430464.1
MIRDLNTKKVMKNAYRITKTKYETSLRVRVPGGLIDPESLAIVSKIASEYGNGQVHITTRQGFEILGINMEDMEEINKIIQPVIEKMNINQSDKNAGYPAAGTRNIAACIGNKVCPKAQYNTTEFAKRIEKAIFPNDLHFKVALTGCPNDCIKARMNDFGIIGMALPIYEKDRCVNCGACVKKCSKISVGALKTENNKVVRDKDKCIGCGECVLNCPTNAWTRDEKKYYRLAIMGRTGKKNPRLAEDFLLWVDEDSIIKIILNTYRYVEKYIDKDAPGGKEHIGYIIDRTGFMEFKKWALEGVELPEITKMYENIYWSGIKYL
>WP_032077613.1
MSIDINTKRLKKNAFRVTKERGKTAVRIRVPGGHMEAKHFEILQKIAEEYGDGTVHITIRQGFEIPGIDMRNIPKINELIQPVIEGLEINQVDSNTGYASSGTRNISACIGNNVCPFGNYNTSEFAKKMEKAIFPNDRHVKIAFTGCANDCVKARMQDFGIIGMTEPQYDSYRCIGCQACVKNCKKRSAGALRFENFKVVRDHDKCIGCGECVGKCPTGAWTRSDEKYFKLVIMGRTGKKNPRLAKDFAKWIDEESIIKIVLNTYDFIEEYIDKDAPLGKEHIGYIIDRTGYQEYKKWALKDIKLGDKVEIQGNIYW
>WP_068947416.1
MDLDVDIIKTRANGDYRLSKVRGECMISVRIPGGIMPAHLLSVAQYIAQEFGNGIIHLTTRQKLAMPGIKYQDIDKVNKALEPFLQEITVEQCGIDVEDTQAGYKSIAGRNIVACQGSRICQKANTDTTGLALRLEHHIYPQPYHLKIVLAGCPNDCAKANMADFGVLGVAKMHFNAERCIGCGACVRACEHHAVGCLSLKNGKAIKEESKCIGCGECVLACPTLAWQRDPKQLYMVKLGGRTSKKTPRTGKMFLNWVTEDVLHQVIENLLAFEKEMLEGKPVYLHMGHLIDRAGYHKFKERVLRNVELNPEAQVAERIYWVEDEYVANMHVKSAN
>WP_113640056.1
MSMDIDIIKARANNEYRLSKVRGEAMISVRIPGGILPAHLLTVARDIAETYGNGQIHLTTRQKLAMPGIRYEDMDKVNAALEPFIREIEMEMCNVEVDDPRAGYQAIGGRNIVACQGNRICQKANTDTTGLSQRLEKLIYPSPYHLKTVIVGCPNDCAKASMSDFGIIGVAKIRFTAERCIGCGACVKACAHHAVGCLSLKHGKATKEESACIGCGECVLACPTLAWQRKPEKFWQVRLGGRTSKKTPRIGKLFLNWVTEDVIRQVIINLFEFEKEMLNGKPIYLHMGHLIDKGGYLRFKERVLRGVQLNPEAMVAERIYWAEDESLARLHLKPAGN
>WP_075581916.1
MDMNCGKLKKYAFRVTKHRDVASARVRVPGGSLNAKILGQIQYIAETYGNGDVHLTIRQGFEILGIPFDKVEEVKKALQPIIDELDINQSERGAGFEASGTRNVMACIGNRVCPFGNYDTTALAKRIEKAIFPNDLHVKVALTGCPNDCDKVRMHDFGIMGMTEPQFDPTRCVSCGMCVRKCKQLSVEALHMKNFRPVRNVEKCIGCGVCVWACPNRAWTRSKEQYFRITLLGRSGKKNPRMGVDFIKWADADSVVKIVSNVYAFAKKYIDPTAPGGKEHIGYMVDRTGPEEFIKFILQDVHLPKKAEIYRPLNWSGIRYVGLKSEPFYVGKDVNPADLDVFQKPLPLK
>WP_023179660.1
MSIDIDIIKARAKNEYRLSKVRGEAMISVRIPGGILPAHLLTVARDIAETWGNGQIHLTTRQKLAMPGIRYEDIDNVNAALEPFLREIEIELCDVQVEDTKAGYLAIGGRNIVACQGNRICQKANTDTTGLSRRLEKLVYPSPYHLKTVIVGCPNDCAKASMADLGIIGVAKMRFTAERCIGCGACVKACSHHAVGCLALKNGKAVKEESACIGCGECVLACPTLAWQRKPDQLWQVRLGGRTSKKTPRVGKLFLNWVTEDVIKQVIVNLYEFEKEMLGGKPIYLHMGHLIDKGGYLRFKERVLRDVQLNPEAMVAERIYWAEDESVARMHLKPAGH
>WP_023237887.1
MSIDIDIIKARAKNEYRLSKVRGEAMISVRIPGGILPAHLLTVARDIAETWGNGQIHLTTRQKLAMPGIRYEDIDNVNAALEPFLREIEIELCDVQVEDTKAGYLAIGGRNIVACQGNRICQKANTDTTDLSRRLEKLVYPSPYHLKTVIVGCPNDCAKASMADLGIIGVAKMRFTADRCIGCGACVKACSHHAVGCLALKNGKAVKEESACIGCGECVLACPTLAWQRKPDQLWQVRLGGRTSKKTPRVGKLFLNWVTEDVIKQVIVNLYEFEKEMLGGKPIYLHMGHLIDKGGYLRFKERVLRGVQLNPEAMVAERIYWAEDESVARMHLKPAGH
>WP_023261442.1
MSIDIDIIKARAKNEYRLSKVRGEAMISVRIPGGILPAHLLTVARDIAETWGNGQIHLTTRQKLAMPGIRYEDIDNVNAALEPFLREIEIELCDVQVEDTKAGYLAIGGRNIVACQGNRICQKANTDTTGLSRRLEKLVYPSPYHLKTVIVGCPNDCAKASMADLGIIGVAKMRFTADRCIGCGACVKACSHHAVGCLALKNGKAVKEESACIGCGECVLACPTLAWQRKPDQLWQVRLGGRTSKKTPRVGKLFLNWVTEDVIKQVIVNLYEFEKEMLGGKPIYLHMGHLIDKGGYLRFKERVLRGVQLNSEAMVAERIYWAEDESVARMHLKPAGH
>WP_114049009.1
MSIDIDIIKARAKNEYRLSKVRGEAMISVRIPGGILPAHLLTVARDIAETWGNGQIHLTTRQKLAMPGIRYEDIDNVNTALEPFLREIEIELCDVQVEDTKAGYLAIGGRNIVACQGNRICQKANTDTTGLSRRLEKLVYPSPYHLKTVIVGCPNDCAKASMADLGIIGVAKMRFTAERCIGCGACVKACSHHAVGCLALKNGKAVKEESACIGCGECVLACPTLAWQRKPDQLWQVRLGGRTSKKTPRVGKLFLNWVTEDVIKQVIVNLYEFEKEMLGGKPIYLHMGHLIDKGGYLRFKERVLRGVQLNPEAMVAERIYWAEDESVARMHLKPAGH
>WP_023138114.1
MSIDIDIIKARAKNEYRLSKVRGEAMISVRIPGGILPAHLLTVARDIAETWGNGQIHLTTRQKLAMPGIRYEDIDNVNAALEPFLREIEIELCDVQIEDTKAGYLAIGGRNIVACQGNRICQKANTDTTGLSRRLEKLVYPSPYHLKTVIVGCPNDCAKASMADLGIIGVAKMRFTADRCIGCGACVKACSHHAVGCLALKNGKAVKEESACIGCGECVLACPTLAWQRKPDQLWQVRLGGRTSKKTPRVGKLFLNWVTEDVIKQVIVNLYEFEKEMLGGKPIYLHMGHLIDKGGYLRFKERVLRGVQLNPEAMVAERIYWAEDESVARMHLKPAGH
>WP_079812312.1
MSIDIDIIKARAKNEYRLSKVRGEAMISVRIPGGILPAHLLTVARDIAETWGNGQIHLTTRQKLAMPGIRYEDIDNVNAALEPFLREIEIELCDVQVEDTKAGYLAIGGRNIVACQGNRICQKANTDTTGLSRRLEKLVYPSPYHLKTVIVGCPNDCAKASMADLGIIGVAKMRFTADRCIGCGACVKACSHHAVGCLSLKNGKAVKEESACIGCGECVLACPTLAWQRKPDQLWQVRLGGRTSKKTPRVGKLFLNWVTEDVIKQVIVNLYEFEKEMLGGKPIYLHMGHLIDKGGYLRFKERVLRGVQLNPEAMVAERIYWAEDESVARMHLKPTGH
>WP_114046879.1
MSIDIDIIKARAKNEYRLSKVRGEAMISVRIPGGILPAHLLTVARDIAETWGNGQIHLTTRQKLAMPGIRYEDIDNVNAALEPFLREIEIELCDVQVEDTKAGYLAIGGRNIVACQGNRICQKANTDTTGLSRRLEKLVYPSPYHLKTVIVGCPNDCAKASMADLGIIGVAKMRFTADRCIGCGACVKACSHHSVGCLALKNGKAVKEESACIGCGECVLACPTLAWQRKPDQLWQVRLGGRTSKKTPRVGKLFLNWVTEDVIKQVIVNLYEFEKEMLGGKPIYLHMGHLIDKGGYLRFKERVLRGVQLNPEAMVAERIYWAEDESVARMHLKPAGH
>WP_002954259.1
MSIDIDIIKARAKNEYRLSKVRGEAMISVRIPGGILPAHLLTVARDIAETWGNGQIHLTTRQKLAMPGIRYEDIDNVNAALEPFLREIEIELCDVQVEDTKAGYLAIGGRNIVACQGNRICQKANTDTTGLSRRLEKLVYPSPYHLKTVIVGCPNDCAKASMADLGIIGVAKMRFTADRCIGCGACVKACSHHAVGCLSLKNGKAVKEESACIGCGECVLACPTLAWQRKPDQLWQVRLGGRTSKKTPRVGKLFLNWVTEDVIKQVIVNLYEFEKEMLGGKPIYLHMGHLIDKGGYLRFKERVLRGVQLNPEAMVAERIYWAEDESVARMHLKPAGH
>WP_003360921.1
MDINTKAIKKNAFRVTKHRGKTALRVRIPGGDLPVKYFAILAKIAEEYGNGKVHVTTRQGFEIPDLDFNKMDEINKLIQPVIEGLNINQDEVGKGYSAAGTRNITSCVGNEVCPFANYNTAKFAKRIEKAIFPNDYHVKVALTGCPNDCIKARMHDFGILGMTEPQYDKYRCVGCQACVNNCKKRAAGALRFENFKVIRDYEKCIGCGECVGKCPTGAWTRSKEKYYKLAIMGRTGKKNPRLAEDFIKWVDEDSIVKIIVNTYDYIHEYIDKDAPGGKEHIGYIVDRTGYQEFKKWALKDINLKEKAELVKNINWSGIKYK
>WP_003449786.1
MNHDIDIKKVRLNCFRQSKVPGEFMLQMRIPGGIVDAKYLSQIQEIAETWGNGTFHMGMRQTFNIPGIKYENIPAVNKFIENYLQEVEVDRCNCDMKVDENGYPTIGARNVMACIGNSHCIKANVDTKDMANKIEKLVFPSHYHIKVSVAGCPNDCAKGHFQDFGVIGQARMEYHEERCIGCGACVRACEHHATRVLSLNDKGLVDKDPCCCVGCGECVLACPASAWTRKPEKYYRIVIGGRTGKQTPRMGKTFINFATEEVVLGIFANWQKFSAWALDYKPEYLHGGHLIDRAGYHKFKEIILDGVELNPEALVADNIFWAETEYRSNFNVKPIKMHKTIESNRPLR
>WP_115376562.1
MSIDIDIIKARAKNEYRLSKVRGEAMISVRIPGGILPAHLLTVARDIAETWGNGQIHLTTRQKLAMPGIRYEDIDNVNAALEPFLREIEIELCDVQVEDTKAGYLAIGGRNIVACQGNRICQKANTDTTGLSRRLEKLVYPSPYHLKTVIVGCPNDCAKASMADLGIIGVAKMRFTADRCIGCGACVKACSHHAVGCLALKNGKAVKEESACIGCGECVLACPTLAWQRKPDQLWQVRLGGRTSKKTPRVGKLFLNWVTEDVIKQVIVNLYEFEKEMLGGKPIYLHMGHLIDKGGYLRFKERVLRGVQLNPEAMVAERIYWAKDESVARMHLKPAGH
>WP_022618124.1
MIRDLNTKKVMKNAYRITKTKYETSLRVRVPGGLIDPGSLAIVSKIASEYGNGQVHITTRQGFEILGINMEDMEEINKIIQPVIEKMNINQSEKNAGYPAAGTRNIAACIGNKVCPKAQYNTTEFAKRIEKAIFPNDLHFKVALTGCPNDCIKARMNDFGIIGMALPIYEKDRCVNCGACVKKCSKISVGALKTENNKVVRDKDKCIGCGECVLNCPTNAWTRDKKKYYRLAIMGRTGKKNPRLAEDFLLWVDEDSIIKIILNTYRYVEKYIDKDAPGGKEHIGYIIDRTGFMEFKKWALEGVELPEITKMYENIYWSGIKYL
>WP_021371334.1
MIRDLNTKKVMKNAYRITKTKYETSLRVRVPGGLIDPESLAVVSKIASEYGNGQVHITTRQGFEILGINMEDMEDINKIIQPVIEKMNINQSEKNAGYPAAGTRNIAACIGNKVCPKAQYNTTEFAKRIEKAIFPNDLHFKVALTGCPNDCIKARMNDFGIIGMALPIYEKDRCVNCGACVKKCSKISVGALKTENNKVVRDKDKCIGCGECVLNCPTNAWTRDEKKYYRLAIMGRTGKKNPRLAEDFLLWVDEDSIIKIILNTYRYVEKYIDKDAPGGKEHIGYIIDRTGFMEFKKWALEGVELPEITKMYENIYWSGIKYL
>WP_021401465.1
MIRDLNTKKVMKNAYRITKTKYETSLRVRVPGGLIDPESLAVVSKIASEYGNGQVHITTRQGFEILGINMEDMEEINKIIQPVIEKMNINQSEKNAGYPAAGTRNIAACIGNKVCPKAQYNTTEFAKRIEKAIFPNDLHFKVALTGCPNDCIKARMNDFGIIGMALPIYEKDRCVNCGACVKKCSKISVGALKTENNKVVRDKDKCIGCGECVLNCPTNAWTRDEKKYYRLAIMGRTGKKNPRLAEDFLLWVYEDSIIKIILNTYRYVEKYIDKDAPGGKEHIGYIIDRTGFMEFKKWALEGVELPEITKMYENIYWSGIKYL
>WP_118881027.1
MSLDIDIIKARAKNEYRLSKVRGEAMISVRIPGGIMPAHLLAVAQQIAEQYGNGLIHLTTRQKLAMPGIKYQDMDKVNTALEPFIKEIEVETCGIEVDDTRAGYQTIGGRNIVACQGNTICQKGNIDCTGLAQRMEKHLYPNPYHLKMVIAGCPNDCAKANMADFGILGIAKIHFNAERCIGCGACVKACSHHAVDCLAIKHGKAVKEESKCIGCGECVLACPTLAWQRDPKQLYMVKLGGRTSKKTPRTGKLFLNWVTEEVLHAVIKNLFEFEAEMLDGKPIYLHMGHLIDRAGYHKFKERVLRGVTLNPEAMVADRIFWAEDQYVANMHVKAVQ
>WP_066677250.1
MDINTKKLKKNAFRVTKRRGITSSRIRVPGGFLKAEYLGLIQEIAEKYGNGSVHITTRQGFEIPGIDMNNMEKVNELIQPIIEGLEINQEIPGKGYTSAGTRNVSACIGNNVCPYANYNTTNFAKKIEKAIFPNDLHFKIALTGCPNDCIKARMHDFGILGMTEPQFDRDKCISCGACVRACKKKSTEALHAENYRPVRDHSKCIGCGECVINCPTGAWTRSKEKYYRLAIMGRTGKKNPRLAEDFIVWVDEESIIKIILNTYKYVEQYIDRAAPGGKEHVGYIVDRTGFMEFKKWALEGVELSDKAILKENVYWNGIKY
>WP_122071597.1
MTMDVDIIKMRANGDYRLSKVRGECMISVRIPGGIMPAYLLGAAQEIAEKWGNGVIHLTTRQKLAMPGIRYEDIPEVNKALEPFIKDITVDTCGIDIEDTQAGYQSIGGRNIVACQGSRICQKANTDTTGLAQRMERHVYPSKYHLKMVMAGCPNDCAKANMADFGILGIAKINFESHRCIGCGACVKACAHHAVDCLSLKDGKAVKEESKCIGCGECVLACPTLAWRRDPKQFYMVKLGGRTSKKTPRVGKMFLNWVTEDVLHPVIDNLFEFEKEMLGGKPIYLHMGHLIDKGGYLRFRERVLDGVSLNPEAKVAERMYWAEDEYVANMHVK
>WP_123173271.1
MSLDIDIIKARAKNEYRLSKVRGEAMISVRIPGGIMPAHLLAVAQQIAEQYGNGLIHLTTRQKLAMPGIKYQDMDKVNAALEPFIREIEVETCGIEVEDTQAGYQTIGGRNIVACQGNTICQKGNIDCTGLAQRMEKHLYPNPYHLKMVIAGCPNDCAKANMADFGILGIAKIHFNAERCIGCGACVKACSHHAVDCLAIKHGKAVKEESKCIGCGECVLACPTLAWQRDPKQLYMVKLGGRTSKKTPRTGKLFLNWVTEEVLHAVIKNLFEFEAEMLDGKPIYLHMGHLIDRAGYHKFKERVLRGVTLNPEAMVADRIFWAEDQYVANMHVKAVQ
>WP_003869857.1
MSYDIDVKKVRRNCYRQSKVRGEFMLQIRVPGGVIDAKYLSFFQHIAETWGNGEFHLGVRQTISIPGIKYEYIDEVNKYIRPYIEEIEVNLCGVDMAVDDNGYPTIGARNIMACIGNRHCIYANIDTTDLARKIEKIIFPSDYHIKLNISGCPNDCAKAHVSDIGIIGITKPEYDYERCIGCKKCVEACAHHATRVLSVEKGKIVKDTCCCVGCGECVLVCPTGAWTRNPKKFYRVLIGGRTGKQTPRMGKIFLNWVTEDVVLGVLKNWETFSAYVMNNKPEYIHGGHLIDRVGYNKFKEMILKDVKLNPEAMVAERVLWTETEYRSNFNVKPVT
>WP_125119059.1
MDVNTKQLKKNAFRVTKERGIAASRVRVPGGRMDAKYLSVLQDIAETYGNGTIHLTLRQGFEIPGIPFEDMDKVNAMLQPVIEGMGINQEEKGKGYSASGTRNIMACVGNSICPYGNYDTTAFARKVEKEIFPNDLHFKVCFTGCHNDCAKVRMHDFGIIGMTMPQLDPNRCISCGACIKRCKKKSVGALQAMNFRPVRNEETCLGCGECVLACPNAAWTRSQKKYYKLTIFGRTGKKNPRLGVDWIKWIDEESIIKIIKNTYAYVEKYIDPNAPGGKEHIGYIVDRTGFEEFKKWALKDVTLPEIAEVTSPIYWNGIKYK
>WP_126307638.1
MNIIVKDINKDINTKQLKKNAFRVTKERYKTAARIRVPGGHLDAQYLTVIKDIAETFGNGTVHFTTRQGFEIPGIDMDKIPEVNARLQPVIEGLGINQASPNTGYPAAGTRNVAACIGSRVCPFANYDTSALAQRIEQAVFPNDYHVKIALTGCPNDCIKSRMHDFGIIGMNEPQYDSYRCIGCQACVTNCKQRAAGALKFENFKVTRDDEKCLGCGECVLKCPTGAWTRDRKKLYQLVIMGRTGKKNPRIAQTFIKWVDEESIIKILKNTYGYIDRFIDRDAPGGKEHVGYIVDRTGYQVFREWVLKDVVLNPEAQVAQSVNW
>WP_029300420.1
MSLDIDIIKARAKNEYRLSKVRGEAMISVRIPGGIMPAHLLAVAQQIAEQYGNGLIHLTTRQKLAMPGIKYQDMDKVNAALEPFIKEIEVETCGIEVDDTRAGYQSIGGRNIVACQGNTICQKGNIDCTGLAQRMEKHLYPNPYHLKMVIAGCPNDCAKANMADFGILGIAKIHFNAERCIGCGACVKACSHHAVDCLAIKHGKAVKEESKCIGCGECVLACPTLAWQRDPKQLYMVKLGGRTSKKTPRTGKLFLNWVTEEVLHAVIKNLFEFEAEMLDGKPIYLHMGHLIDRAGYHKFKERVLRGVTLNPEAMVADRIFWAEDQYVANMHVKAVQ
>WP_127721574.1
MDINTKVLKKNAFRVTKERGKTAIRIRVPGGYIEAKYFEIIQKVAQQYGNGTINITTRQGFEVPGIDMKNIPEINEMIQPVIEGLEINQTDPKNGYSASGTRNVTACIGNKVCPFANYDTTAFAKRIEKVIFPNDYHVKVALTGCPNDCAKVRMHDFGIIGMTEPQYESYRCVGCKACVKNCKLRSADALKFENFKVLRDDKKCIGCGECVDKCPMGAWTRSNKKYFKLTILGRTGKKNPRLGQDFIKWIDEDSIVKIILNTYEYIDKYINKNAPGGKEHIGYIVDRTGYQEFKKWALKDVNLDPKAEVAETINW
>WP_128214874.1
MDINTKALKKNAFRVTKKRGITSSRIRVPGGHLDAKYLAKIGEIAEKFGDGSVHITTRQGFEITGIEMKDMNEVNLMLQGLIEGLDINQEEEGKGYPAAGTRNVTSCIGNRVCPFANYDTTAFAQRIEKMIFPDDLHVKVALTGCPNDCLKVRQHDFGIIGMTEPQYDSYRCIGCQACVTNCKKRATGALKFENFKVVRDHDKCIGCGECVGKCPTGAWTRSEEKYYRLAIMGRSGKKNPRLAEDFIIWVDEESIKKIIMNTYEYVREYIDKDAPGGKEHIGYIVDRTGFQEFKKWALKDVELGPKAILKDNVYWSGIRY
>WP_053510765.1
MSIDIDIIKARAKNEYRLSKVRGEAMISVRIPGGILPAHLLTVARDIAETWGNGQIHLTTRQKLAMPGIRYEDIDNVNAALEPFLREIEIELCDVQVEDTKAGYLAIGGRNIVACQGNRICQKANTDTTGLSRRLEKLVYPSPYHLKTVIVGCPNDCAKASMAELGIIGVAKMRFTAERCIGCGACVKACSHHAVGCLALKNGKAVKEESACIGCGECVLACPTLAWQRKPDQLWQVRLGGRTSKKTPRVGKLFLNWVTEDVIKQVIVNLYEFEKEMLGGKPIYLHMGHLIDKGGYLRFKERVLRGVQLNPEAMVAERIYWAEDESIARMHLKPAGH
>WP_080234741.1
MSIDIDIIKARAKNEYRLSKVRGEAMISVRIPGGILPAHLLTVARDIAETWGNGQIHLTTRQKLAMPGIRYEDIDNVNAAMEPFLREIEIELCDVQVEDTKAGYLAIGGRNIVACQGNRICQKANTDTTGLSRRLEKLVYPSPYHLKTVIVGCPNDCAKASMADLGIIGVAKMRFTADRCIGCGACVKACSHHAVGCLALKNGKALKEESACIGCGECVLACPTLAWQRKPDQLWQVRLGGRTSKKTPRVGKLFLNWVTEDVIKQVIVNLYEFEKEMLGGKPIYLHMGHLIDKGGYLRFKERVLRGVQLNPEAMVAERIYWAEDESVARMHLKPAGH
>WP_130180466.1
MDVNTKALKKNAFRVTKERGKTASRVRVPGGHMDACYLSMIQDIAEKYGNGTVHITNRQGFEIPGIDYTDMPKVNEMLQPIIEGLDINQTDPGTGYPASGTRNVSACIGNRVCPYACYDTTAFAKRIEKAIFPNDLHFKIALTGCPNDCAKVRMHDFGIMGMTLPRLDPERCVNCGACVKYCRRKSVEALETVNYRPKRNEEKCIGCGECVLNCPASAWTRDEKKYYRLTLLGRTGKRNPRLGEDFIKWVDEDSIIKIILNTYKYVEHYIDRSAPGGKEHIGYIVDRTGFEEFKKWALDGVQLPAIAEVTTPMYWKGVHYTK
>WP_002580722.1
MDINTKKLKKNAFRVSKVRGIGASRIRVPGGLLKSEVLGMVQEIADKYGNGLIHLTTRQGFEIEGIKYEHMDEVTKMLQPIIESLEINLNETDKGYTASGTRNISACIGNKVCPFANYDTAEFAKRIEKAVFPNDLHFKIALTGCSNDCAKARMHDFGIIGMTEPQYDMNRCVSCGACVKACKSLSVGALSVENYRVVRNKEKCIGCGVCVTKCPTRAFTRSKDKYYKLTIMGRTGKKNPRLGEDFLIWVDEESIKKIILNTYKFVDKYIDPNAPARKEHIGYIIDRVGFEEYKKWALDGVELGPNTIMKHCVHWSGINFNSIDN
>WP_137328398.1
MNHDINVGKVRLNCFRQSKEPGVFMLQMRVPGGTVDAKYLSYVEHISQTWGDGNFHFGTRQTFDIPGIKYENIPAVNAYLEQYIKEVDGELCKADMDTVAHEPEPWDPKAGYPTIGARNITACIGNYHCICGNSNTFELARKIEPIIFPSHYHIKINISGCPNDCNKAHMCDFGIIGTARMTYHPERCIGCGACVRACEQRATRVLSLNEETQKIEKDTCCCVGCGECVRACPASAWTRQETKFYRVILGGRTGRQTPRAGKMFLNWATEEVILKVLGNWQKFSAWVMDYKPEYLHGGHLIDRAGYKKFKEIMLDGIELNPECLVAEDIFWTESEYRSNFNVKPIGMHCTAGPQND
>WP_135523618.1
MSVDIDIIKTRANNEYRLSKVRGEAMISVRIPGGILPAHLLTVAREIAETWGNGQIHLTTRQKLAMPGIRYEDIDKVNAALEPFIREIEMELCDVQVDDPKAGYLAIGGRNIVACQGNRICQKANTDTTGLSRRLEKLIYPSAYHLKTIIAGCPNDCAKASISDFGIIGVARMRFTAERCIGCGACVKACAHHAVGCLSLKNGKATKEESFCIGCGECVLACPTLAWQRQPQEFWQVRLGGRTGKKTPRMGKLFLNWVTEDVIRQVITNLFEFEKEMLGGKPVYLHMGHLIDKGGYLRFRERVLRDAKLNPEAMVAERIYWVEDESVARIHLRSVGY
>WP_138159241.1
MSVDIDIIKARANNEYRLSKVRGEAMISVRIPGGILPAHLLTVAREIAETWGNGQIHLTTRQKLAMPGIRYEDIDRVNAALEPFIREIEMELCDVQVDDPKAGYLAIGGRNIVACQGNRICQKANTDTTGLSRRLEKLIYPSAYHLKTVIAGCPNDCAKASMSDFGIIGVARMRFTAERCIGCGACVKACAHHAVGCLSLKNGKATKEESLCIGCGECVLACPTLAWQRQPQEFWQVRLGGRTGKKTPRMGKLFLNWVTEDVIRQVITNLFEFEKEMLDGKPVYLHMGHLIDRGGYLRFKERVLRNVQLNPEAMVAGRIYWAEDESAARIHLKPGSVK
>WP_118064000.1
MDINTKKLKKNAFRVSKVRGLTASRVRVPGGCCNADVMQQVVDIARKYGNGQIHVTTRQGFEIEGIHMEDMDKVNEMLQPIIDNLQINQNEAGTGYSASGTRNVCACIGNRVCPFGNYNTAAFAKRIEKAIFPNDLHFKIALTGCANDCIKARMHDFGIIGMTEPQYDPDRCVSCGACVKGCDKLSVDALKMDNYRIVRNEEKCVGCGVCVTKCPTRAWTRSEKKYYRLTLMGRTGKKNPRLGEDFLIWADEDTIVKVILNTYKFVKKYIDPNAPGGKEHVGYIIDRVGFAEYKRWALDGVVLPQETIVKDNIYWSGIHYR
>WP_006779087.1
MSDINIAKLRNNCYRQSKVPGEFMLQLRMPGAVIDAKWLEVIMHVCNTWGNGTFHVGMRQTLNAPGIRAESVPEVNEYIQPYLEAIECEMCGVDMDTSNGYPYIGPRNIMACIGGIHCIKGNVNTQEMAHKIENIIYPNPYHIKISIAGCPNDCAKGHFQDFGIIGCTKPVYDMDRCIGCGACVKKCKSAATRVLSLNDKGKIDKDPCCCVGCGECVTACPTGAWRRPNKEFYKIIIGGRTGKQYPRMGKMFANWLTEDSVLAIMRNWPKFSEWVLGGKPVYIHGGHLIDRAGYQKFKEFMLQGVELNPEAFIAENINWAETEYRSNIHVKPLDQHETVY
>WP_000020680.1
MSIDIDIIKARAKNEYRLSKVRGEAMISVRIPGGILPAHLLTVARDIAETWGNGQIHLTTRQKLAMPGIRYEDIDKVNAALEPFLREIEMELCDVQVEDTKAGYLAIGGRNIVACQGNRICQKANTDTTGLSRRLEKLVYPSPYHLKTVIVGCPNDCAKASMADLGIIGVAKMRFTAERCIGCGACMKACSHHAVGCLALKNGKAVKEESACIGCGECVLACPTLAWQRKPEQLWQVRLGGRTSKKTPRVGKLFLNWVTEEVIKQVIVNLYEFEKEMLGGKPIYLHMGHLIDKGGYMRFKERVLRGVQLNPEAMVAERIYWAEDESVARMHLKSAGH
>WP_023993588.1
MSIDIDIIKARAKNEYRLSKVRGEAMISVRIPGGILPAHLLTVARDIAETWGNGQIHLTTRQKLAMPGIRYEDIDNVNTALEPFLREIEIELCDVQVEDTKAGYLAIGGRNIVACQGNRICQKANTDTTGLSRRLEKLVYPSPYHLKTVIVGCPNDCAKASMADLGIIGVAKMRFTADRCIGCGACVKACSHHAVGCLALKNGKAVKEESACIGCGECVLACPTLAWQRKPDQLWQVRLGGRTSKKTPRVGKLFLNWVTEDVIKQVIVNLYEFEKEMLGGKPIYLHMGHLIDKGGYLRFKERVLRGVQLNPEAMVAERIYWAEDESVARMHLKPAGH
>WP_044815719.1
MSIDIDIIKARAKNEYRLSKVRGEAMISVRIPGGILPAHLLTVARDIAETWGNGQIHLTTRQKLTMPGIRYEDIDNVNAALEPFLREIEIELCDVQVEDTKAGYLAIGGRNIVACQGNRICQKANTDTTGLSRRLEKLVYPSPYHLKTVIVGCPNDCAKASMADLGIIGVAKMRFTADRCIGCGACVKACSHHAVGCLALKNGKAVKEESACIGCGECVLACPTLAWQRKPDQLWQVRLGGRTSKKTPRVGKLFLNWVTEDVIKQVIVNLYEFEKEMLGGKPIYLHMGHLIDKGGYLRFKERVLRGVQLNPEAMVAERIYWAEDESVARMHLKPAGH
>WP_146960579.1
MSMDLNRKVVTKNAYRVTKDRSKTALRVRVPGGAVTAEIMGLVADIANTYGDGNVHITTRQGFEVLGINWKDIEKVNKMVQPIMEKLDINYKNKDKGYAAAGTRNVAACIGNKVCPKGAYNTTELAKKIEKAIFPNDFHFKVALTGCPNDCQKVRMHDFGIIGMAKPELDESRCVSCGMCERKCKKLSTGAISYKNYKPVRDHQRCIGCGECVLNCPTGAWTRSPKKYYKLTIMGRTGKQNPRLAEDWLFWADEESIIKIMKNTYEYVDKYIDRSLPKEHIGYIVDRTGFEEFKKWALKGVNLPEETVMVNNIYWGNGIKYQGIL
>WP_146964276.1
MSMDLNRKVVTKNAYRVTKDRSKTALRVRVPGGAVTAEIMGLVADIANTYGDGNVHITTRQGFEVLGINWKDIEKVNKMVQPIMEKLDINYKDKDKGYAAAGTRNVAACIGNKVCPKGAYNTTELAKKIEKAIFPNDFHFKVALTGCPNDCQKVRMHDFGIIGMAKPELDESRCVSCGMCERKCKKLSTGAISYKNYKPVRDHQRCIGCGECVLNCPTGAWTRSPKKYYKLAIMGRTGKQNPRLAEDWLFWADEESIIKIMKNTYEYVDKYIDRSLPKEHIGYIVDRTGFEEFKKWALKGVNLPEETVMVNNIYWGNGIKYQGIL
>WP_146996586.1
MSMDINRKTVTKNAFRVTKDRSKTALRVRVPGGAITGEIMEMVAKIANTYGDGNVHITTRQGFEVLGISWNDIEKVNKMVQPIMEKLEINYKDKDKGYAAAGTRNVAACIGNKVCPKAAYNTTEFAKKIEKVIFPNDFHFKVALTGCPNDCQKVRMHDFGIIGMAKPELDESKCVSCGMCERKCKKLSTGAISYKNYKPVRDHQRCIGCGECVLNCPTGAWTRSPKKYYKLAIMGRSGKQNPRLAEDWLFWADEESIIKIIKNTYEYVDKYIDRSLPKEHIGYIVDRTGFEEFKKWALKDVNLPEETVMVNNVYWGNGIKYQGIL
>WP_147003634.1
MSIDLNRKVVTKNAYRVTKDRSKTALRVRVPGGAVTAEIMGLVADIANTYGDGNVHITTRQGFEVLGINWKDIEKVNKMVQPIMEKLDINYKDKDKGYAAAGTRNVAACIGNKVCPKGAYNTTELAKKIEKVIFPNDFHFKVALTGCPNDCQKVRMHDFGIIGMAKPELDESRCVSCGMCERKCKKLSTGAISYKNYKPVRDHQRCIGCGECVLNCPTGAWTRSPKKYYKLAIMGRSGKQNPRLAEDWLFWADEESIIKIMKNTYEYVDKYIDRSLPKEHIGYIVDRTGFEEFKKWALKGVNLPEETVMVNNIYWGNGIKYQGIL
>WP_026746358.1
MSMDLNRKIVTKNAFRVTKDRSKTALRVRVPGGAITGEIMEMVAKIANTYGDGNVHITTRQGFEVLGISWNDIEKVNKMVQPIMEKLEINYKDKDKGYAAAGTRNIAACIGNKVCPKGAYNTTEFAKKIEKAIFPHDFHFKVALTGCPNDCQKVRMHDFGIIGMAKPELDESKCVSCGMCERKCKKLSTGAISYKNYKPVRDHQRCIGCGECVLNCPTGAWTRSPKKYYKLAIMGRTGKQNPRLAEDWLFWADEESIIKIIKNTYEYVDKYIDRSLPKEHIGYIVDRTGFEEFKKWALKDVNLPEEAVIVNNVYWKGIKYQGIL
>WP_146998589.1
MSMDINRKTVTKNAFRVTKDRSKTALRVRVPGGAITGEVMEMVAKIANTYGDGNVHITTRQGFEVLGISWNDIEKVNKMVQPIMEKLEINYKDKDKGYAAAGTRNVAACIGNKVCPKAAYNTTEFAKKIEKVIFPNDFHFKVALTGCPNDCQKVRMHDFGIIGMAKPELDESKCVSCGMCERKCKKLSTGAISYKNYKPVRDHQRCIGCGECVLNCPTGAWTRSPKKYYKLAIMGRSGKQNPRLAEDWLFWADEESIIKIIKNTYEYVDKYIDRSLPKEHIGYIVDRTGFEEFKKWALKDVNLSEETVMVNNVYWGNGIKYQGIL
>WP_039901675.1
MSMDINRKIVTKNAFRVTKDRSKTALRVRVPGGAITGEIMEMVAKIANTYGDGNVHITTRQGFEVLGISWNDIEKVNKMVQPIMEKLEINYKDKDKGYAAAGTRNIAACIGNKVCPKAAYNTTEFAKKIEKAIFPHDFHFKVALTGCPNDCQKVRMHDFGIIGMAKPELDESKCVSCGMCERKCKKLSTGAISYKNYKPVRDHQRCIGCGECVLNCPTGAWTRSPKKYYKLAIMGRSGKQNPRLAEDWLFWADEESIIKIIKNTYEYVDKYIDRSLPKEHIGYIVDRTGFEEFKKWALKDVNLPEEAVIVNNVYWKGIKYQGIL
>WP_021360732.1
MIRDLNTKKVMKNAYRITKTKYETSLRVRVPGGLIDPESLAVVSKIASEYGNGQVHITTRQGFEILGINMEDMEDINKIIQPVIEKMNINQSEKNAGYPAAGTRNIAACIGNKVCPKAQYNTTEFAKRIEKAIFPNDLHFKVALTGCPNDCIKARMNDFGIIGMALPIYEKDRCVNCGACVKKCSKISVGALKTENNKVVRDRDKCIGCGECVLNCPTNAWTRDEKKYYRLAIMGRTGKKNPRLAEDFLLWVDEDSIIKIILNTYRYVEKYIDKDAPGGKEHIGYIIDRTGFMEFKKLALEGVELPEITKMYENIYWSGIKYL
>WP_018449985.1
MSMDLNRKVVTKNAYRVTKDRSKTALRVRVPGGAVTAEIMGLVADIANTYGDGNVHITTRQGFEVLGINWKDIEKVNKMVQPIMEKLDINYKDKDKGYAAAGTRNVAACIGNKVCPKGAYNTTELAKKIEKAIFPNDFHFKVALTGCPNDCQKVRMHDFGIIGMAKPELDESRCVSCGMCERKCKKLSTGAISYKNYKPVRDHQRCIGCGECVLNCPTGAWTRSPKKYYKLTIMGRTGKQNPRLAEDWLFWADEESIIKIMKNTYEYVDKYIDRSLPKEHIGYIVDRTGFEEFKKWALKGVNLPEETVMVNNIYWGNGIKYQGIL
>WP_150388917.1
MSLDIDIIKARAKNEYRLSKVRGEAMISVRIPGGIMPAHLLAVAQQIAEQYGNGLIHLTTRQKLAMPGIKYQDMDKVNAALEPFIKEIEVETCGIEVEDTTAGYQTIGGRNIVACQGNTICQKGNIDCTGLAQRMEKHLYPNPYHLKMVIAGCPNDCAKANMADFGILGIAKIHFNAERCIGCGACVKACSHHAVDCLAIKHGKAVKEESKCIGCGECVLACPTMAWQRDPKQLYMVKLGGRTSKKTPRTGKLFLNWVTEEVLHAVIKNLFEFEAEMLDGKPIYLHMGHLIDRAGYHKFKERVLRGVTLNPEAMVADRIFWAEDQYVANMHVKAVQ
>WP_023204499.1
MSIDIDIIKARAKNEYRLSKVRGEAMISVRIPGGILPAHLLTVARDIAETWGNGQIHLTTRQKLAMPGIRYEDIDNVNAALEPFLREIEIELCDVQVEDTKAGYLAIGGRNIVACQGNRICQKANTDTTGLSRRLEKLVYPSPYHLKTVIVGCPNDCAKASMADLGIIGVAKMRFTADRCIGCGACVKACSHHAVGCLALKNGKALKEESACIGCGECVLACPTLAWQRKPDQLWQVRLGGRTSKKTPRVGKLFLNWVTEDVIKQVIVNLYEFEKEMLGGKPIYLHMGHLIDKGGYLRFKERVLRGVQLNPEAMVAERIYWAEDESVARMHLKPAGH
>WP_110440840.1
MNQDINIKKVRLNCYRQSKVPGEFMLQMRVPGGTVDAKYLSYVEHIAKTWGDGTFHMGTRQNFDIPGIPYENIPAVNAYLESYIKEVDSELCNVDMDTIAHEPHPWDPTEGYPTIGARNITACIGNYHCICGNCNTFELARKIEPIIFPSHYHIKINIAGCPNDCNKAHMCDFGIIGVARMTYHPERCIACGACVRACQNGATRVLSANPAIGKVEKDACCCVGCGECVRACPTSAWTRQETKFYRVILGGRTGRQTPRAGKMFLNWATEDVILGVLKNWQKFSAWVMDYKPEYLHGGHLIDRAGYKKFKEIILDGVELNPECLVAEDLYWHETEYRSNFNVKPLSMHHTAGPKE
>WP_151117167.1
MSIDIDIIKARAKNEYRLSKVRGEAMISVRIPGGILPAHLLTVARDIAETWGNGQIHLTTRQKLAMPGIRYEDIDNVNAALEPFLREIEIELCDVQVEDTKAGYLAIGGRNIVACQGNRICQKANTDTTGLSRRLEKLVYPSPYHLKTVIVGCPNDCAKASMADLGIIGVAKMRFTADRCIGCGACVKACSHHAVDCLALKNGKAVKEESACIGCGECVLACPTLAWQRKPDQLWQVRLGGRTSKKTPRVGKLFLNWVTEDVIKQVIVNLYEFEKEMLGGKPIYLHMGHLIDKGGYLRFKERVLRGVQLNPEAMVAERIYWAEDESVARMHLKPVGH
>WP_077842898.1
MDLNTKAIKKNAFRVTKKRGITASRIRVPGGHLDAELLGMIQEISQKYGDGTVHITTRQGFEVPGISFEDMDKVNELLQPIIEKLEINQEIPSKGYTAAGTRNVSACVGNNVCPFANYNTTNFAKKIEKAIFPNDLHFKIALTGCPNDCIKARTHDFGIIGMTEPQYNIDRCVSCMACVKACKKKSVGALEAINYKIVRNKEKCIGCGECANACPTGAWTRSKEKYYKLVLMGRSGKKNPRLAEDFLIWADEQSIIKIILNTYKFVEEYIDKDAPGGKEHIGYIIDRVGFEEYKKWALKDVEFPEKTIIKERIYWSGIHFC
>WP_089863335.1
MDINTKALKKNAFRVTKERGKTAVRVRVPGGYLDAKYLNILQNIAQTYGNGTLHITIRQGFEIPGIPMKYIPEVNKALQPIIEGLEINQESTNNGYSASGTRNVSACIGNNVCPFANYNTTKFAKKIEKAIFPNDYHVKIALTGCANDCIKARMQDFGIIGMTEPQYDSYRCIGCKACVDTCKKKSTGALSFENYKVVRDHSKCIGCGECINKCPTSAWSRSEDKYFKLVIMGRTGKKNPRLAADFITWIDEESIIKIILNTYDYINEYIDRNAPGGKEHIGYIVDRTGYQEFKKWALKDVNLNPKAKVEDIIKF
>WP_111751863.1
MSIDIDIIKARAKNEYRLSKVRGEAMISVRIPGGILPAHLLTVARDIAETWGNGQIHLTTRQKLAMPGIRYEDIDKVNAALEPFLREIEMELCDVQVEDTKAGYLAIGGRNIVACQGNRICQKANTDTTGLSRRLEKLVYPSPYHLKTVIVGCPNDCAKASMADLGIIGVAKMRFTAERCIGCGACVKACSHHAVGCLALKNGKAVKEESACIGCGECVLACPTLAWQRKPDQLWQVRLGGRTSKKTPRVGKLFLNWVTEDVIKQVIVNLYEFEKEMLGGKPIYLHMGHLIDKGGYLRFKERVLRGVQLNPEAMVAERIYWAEDESVARMHLKPAGH
>WP_079801354.1
MSIDIDIIKARAKNEYRLSKVRGEAMISVRIPGGILPAHLLTVARDIAETWGNGQIHLTTRQKLAMPGIRYEDIDNVNAALEPFLREIEIELCDVQVEDTKAGYLAIGGRNIVACQGNRICQKANTDTTGLSRRLEKLVYPSPYHLKTVIVGCPNDCAKASMADLGIIGVAKMRFTAERCIGCGACVKACSHHAVGCLALKNGKAVKEESACIGCGECVLACPTLAWQRKPDQLWQIRLGGRTSKKTPRVGKLFLNWVTEDVIKQVIVNLYEFEKEMLGGKPIYLHMGHLIDKGGYLRFKERVLRDVQLNPEAMVAERIYWAEDESVARMHLKPAGH
>WP_023245995.1
MSIDIDIIKARAKNEYRLSKVRGEAMISVRIPGGILPAHLLTVARDIAETWGNGQIHLTTRQKLAMPGIRYEDIDNVNAALEPFLREIEIELCDVQVEDTKAGYLAIGGRNIVACQGNRICQKANTDTTGLSRRLEKLVYPSPYHLKTVIVGCPNDCAKASMADLGIIGVAKMRFTAERCIGCGACVKACSHHAVGCLALKNGKAVKEESACIGCGECVLACPTLAWQRKPDQLWQVRLGGRTSKKTPRVGKLFLNWVTEDVIKQVIVNLYEFEKEMLGGKPIYLHMGHLIDKGGYLRFKERVLRGVQLNPEAMVAERIYWAEDESIARMHLKPAGH
>WP_111722008.1
MSIDIDIIKARAKNEYRLSKVRGEAMISVRIPGGILPAHLLTVARDIAETWGNGQIHLTTRQKLAMPGIRYEDIDNVNAALEPFLREIEIELCDVQIEDTKAGYLAIGGRNIVACQGNRICQKANTDTTGLSRRLEKLVYPSPYHLKTVIVGCPNDCAKASMADLGIIGVAKMRFTADRCIGCGACMKACSHHAVGCLALKNGKAVKEESACIGCGECVLACPTLAWQRKPDQLWQVRLGGRTSKKTPRVGKLFLNWVTEDVIKQVIVNLYEFEKEMLGGKPIYLHMGHLIDKGGYLRFKERVLRGVQLNPEAMVAERIYWAEDESVARMHLKPAGH
>WP_000020688.1
MSIDIDIIKARAKNEYRLSKVRGEAMISVRIPGGILPAHLLTVARDIAETWGNGQIHLTTRQKLAMPGIRYEDIDNVNAALEPFLREIEIELCDVQVEDTKAGYLAIGGRNIVACQGNRICQKANTDTTGLSRRLEKLVYPSPYHLKTVIVGCPNDCAKASMADLGIIGVAKMRFTAERCIGCGACVKACSHHAVGCLALKNGKAVKEESACIGCGECVLACPTLAWQRKPDQLWQVRLGGRTSKKTPRVGKLFLNWVTEDVIKQVIVNLYEFEKEMLGGKPIYLHMGHLIDKGGYLRFKERVLRGVQLNPEAMVAERIYWAEDESVARMHLKPAGH
>WP_125135655.1
MSIDRKLVTKNAYRITKIRNKTALRVRVPGGHLEAKYFQIIQEVAEKFGDGTVHLTTRQGFECPGIDFDRIPEINKMIRPLIESLGLDVDYGDGGYPAAGTRNISACIGNRVCPYANDDTTRIANSLEKAVYPHDFHFKIAVTGCPNDCIKAHMQDFGIICLTEPQYDSKRCITCEACVDNCKKKVTGALSVKDYNIERDIEKCIGCGECILKCPAGAWTRSEEKYYRMVIMGRTGKKNPRLAMPFIKWATEEEITQIIKNTYGFVERYIDTSLPKEHIGYIVDRMGYQVFKKEVLEGITLNPKALVAEHIQWHGYHYKTDMQFNHEGL
>WP_002442241.1
MSIDVDIIKARAKNEYRLSKVRGEAMVSVRIPGGILPAHLLTVARDIAETYGNGQIHLTTRQKLAMPGIRYEDVDKVNAALEPFIREIEMELCEVDVADPKAGYQAIGGRNIVACQGNRICQKGNTDTTGLAYRLEKLVYPSDYHLKIVIAGCPNDCAKASMADLGIIGVAKMQFHADRCIGCGACVKACSHHAVNCLALKNGKAVKEASACIGCGECVLACPTLAWQRRPEQLWQVRLGGRTSKKTPRVGKIFLNWVTEDVIRQVIVNLFEFEKEMLDGKPVYLHMGHLIDKGGYLRFKQRVLDGVTLNPDAMVAERIYWAEDESVARIHVKPVA
>WP_023245299.1
MSIDIDIIKARAKNEYRLSKVRGEAMISVRIPGGILPAHLLTVARDIAETWGNGQIHLTTRQKLAMPGIRYEDIDNVNAALEPFLREIEIELCDVQVEDTKAGYLAIGGRNIVACQGNRICQKANTDTTGLSRRLEKLVYPSPYHLKTVIVGCPNDCAKASMADLGIIGVAKMRFTADRCIGCGACLKACSHHAVGCLALKNGKAVKEESACIGCGECVLACPTLAWQRKPDQLWQVRLGGRTSKKTPRVGKLFLNWVTEDVIKQVIVNLYEFEKEMLGGKPIYLHMGHLIDKGGYLRFKERVLRGVQLNPEAMVAERIYWAEDESVARMHLKPAGH
>WP_150363483.1
MSIDIDIIKARAKNEYRLSKVRGEAMISVRIPGGILPAHLLTVARDIAETWGNGQIHLTTRQKLAMPGIRYEDIDNVNAALEPFLREIEIELCDVQVEDTKAGYLAIGGRNIVACQGNRICQKANTDTTGLSRRLEKLVYPSPYHLKTVVVGCPNDCAKASMADLGIIGVAKMRFTAERCIGCGACVKACSHHAVGCLALKNGKAIKEESACIGCGECVLACPTLAWQRKPDQLWQVRLGGRTSKKTPRVGKLFLNWVTEDVIKQVIVNLYEFEKEMLGGKPIYLHMGHLIDKGGYLRFKERVLRGVQLNPEAMVAERIYWAEDESVARMHLKPAGH
>WP_005947961.1
MKHDININKLKLNCFRQSKVPGEFMLQMRVPGGLVKAKYLSTIQYIAETWGNGTFHLGMRQTLNAPGIKYENIPEVNKYLEEYIKDIEVEMCNVDMDINEAGYPTIGARNIMACIGNSHCIKANINTFELAKKLEKEIFPSHYHIKIAVAGCPNDCAKGHFNDFGILGVTKPIYLKERCIGCGRCVKVCEHAATRVLKLINNKIEKDSCCCVGCGECVEACPASAWVRPTKKLYRVMVGGRTGKQYPRMGKMFLNWVTEDVVIKVIQNWQNFSANVLHHEPVYIHGGHLIDRAGYSKFKDLILKDVELNPEALVAQRILWAETEYRANINLRAVGDIPSPGEDYTK
>WP_130890815.1
MKHDMNINKLKLNCFRQSKVPGEFMLQMRVPGGLVKAKYLSTIQYIAETWGNGTFHLGMRQTLNAPGIKYESIPEVNKYLEEYIKDIEVEMCNVDMDVNEAGYPTIGARNIMACIGNSHCIKANINTFELAKKIEKEIFPSHYHIKIAIAGCPNDCAKGHFNDFGILGVTKPIYLKDRCIGCGRCVKVCEHAATRVLKLVNNKIEKDSCCCVGCGECVEACPASAWVRPTKKLYRVLIGGRTGKQYPRMGKMFLNWVTEDVVIKVIQNWQNFSANVLHHKPVYLHGGHLIDRAGYAKFKDLILKDVELNPEALVAQRVLWAETEYRANINLRAVKDIPSPGEDYTK
>WP_133966269.1
MDINTKKLKKNAFRVSKHRGETASRVRVPGGYLNAELLSQIQEIAQTYGNGTVHLTTRQGFEIPGIDLKNIDQVNTLLQPIIEKLEINQIDPGTGYPSSGTRNVSACIGNNVCPYACYNTTNFAKKIEKAIFPNDLHFKVALTGCPNDCMKVRMHDFGIMGMTEPQYNKDKCVSCNACVKACTKKSTGALRMENYKIVRDESKCIGCGECVLACPVGAWRRSEKKYYRLTIMGRTGKKNPRLGEDFIIWADEESITKIILNTYDYVKEYIDLDAPGGKEHIGYIIDRTGFEEWKKWAFKDVALPEKAVVRDRVYWNGVKYAIDNTK
>WP_005914147.1
MIRDLNTRKVMKNAFRITKTKYKTALRVRVPGGLIDPECLMLVSQISSKYGDGQIHITTRQGFEILGIDMEDMPAVNEMAQPLIEKLNINQDEKGKGYSAAGTRNVSACIGNKVCPKAQYNTTNFARRIEKAIFPNDLHFKVALTGCPNDCIKARMHDFGIIGTCLPEYEMDRCVACGACVKKCKKVSVEALKMENNKIVRDANKCIGCGECVINCPMSAWTRSPKKYYKLMIMGRTGKKNPRLAEDWLRWVDEDSIVKIIENTYQYVKEYISKDAPNGKEHIGYIVDRTGFQEFRKWALKDVNLPKETVERQNIYWSGPKYDY
