# Supplementary material for: Sulfur disproportionation occurs globally across anoxic habitats and has multiple mechanisms of independent evolutionary origin
Source: ISME J. 2026 Mar 2;20(1):wrag042. doi: 10.1093/ismejo/wrag042 (PMC12998232; doi:10.1093/ismejo/wrag042)
Supplement: Sup_File_1_HMM_wrag042 [file sup_file_1_hmm_wrag042.zip › SupFile1_HMM/SupFile1a_sequences/chp1_new.fas]

>PMP62937.1 MAG: hypothetical protein C0197_03570 [Caldimicrobium thiodismutans]
MSYKVCFLIANRIYISDGMRSALGLAVENIYSYTYIFYQKMPAKNEYLDENLAWIRDMEGEVYAVTETMD
EETKKYNLEEWELAEATLDDVVDRILECDLVVGYGLPAQKVQAPPQCA
>PIE58023.1 MAG: hypothetical protein CSA33_05030 [Desulfobulbus propionicus]
MESLKAYILIANRVFNDGIRSGLGLAVENHYAYPVIFNGEFPRMSNYMAENIAWIADMEGEVFSCGAEAP
TDLPEGTDITNITLEELGERLREADVIIPYGLPKQTHEPPAACSE
>HIP40098.1 MAG TPA: hypothetical protein EYG88_12070 [Desulfocapsa sulfexigens]
MESLKVYILVANRMYNDGIRSALGLAVENHYGYPVILNGEFPSFSTYMKENIAWIMDMEGQVYSCGAPVP
EETYDAELEENLIKEIDLKELGEAMREADYIIPYGIPKQTNEPPPACAE
>WP_275805283.1 hypothetical protein [Desulfurivibrio alkaliphilus]
MSKKLFFMYKNADYVVDGMRSALGQAVENNYAFGAVMTDMPALDEHNKENVDWIRDMEGEIYSTVPSVCE
QNELTPITLEELGQKLREMEYIIPYGVK
>WP_073376241.1 hypothetical protein [Desulfofustis glycolicus]
MEYKKALFMYRNKDYAVDGIRSALGLAVENMYSYGVVMDCEIEKLDEHNMESIEMLRDMEGEVYTTVPAN
QEKNGFELLTLEEVGEKLREMDIIIPYGLK
>WP_067615222.1 hypothetical protein [Dissulfuribacter thermophilus]
MESKKIFMLLPNRMYAGDGIRSTLGLAIENHFAYAVIMNGEFPRFSEYVKENIDWIRDMEGDVFTCGADA
PEGVELTPITLEELGEKMREADFIIPYGLPKQSKTPPPACAEE
>HFC97273.1 MAG TPA: hypothetical protein ENJ40_02280 [Thermosulfurimonas dismutans]
MSLKIYFLIANRQYITDGIRSTLGQSVENHFSHACIFYQKMPRLTEYVKENMEWIRDMEGDVFAVVDTMD
EEAKKYNVEEAGLTPITLEELAQKLREADVIIGYGMPKQKHGPPPACAD
>WP_221172065.1 hypothetical protein [Thermosulfurimonas sp. F29]
MSLKIYFLIANRQYITDGIRSTLGQAVENHYSHACVFYNKMPRLTEYVKENIEWIRDMEGDVFAVVDTMD
EEAKKYNVEEAGLTPITLEELAQRLKEADVIIGYGLPKQKHGPPPACAD
>WP_068515357.1 hypothetical protein [Caldimicrobium thiodismutans]
MSYKVCFLIANRSFISDGMRSALGLAVENMYSYTYIFYQKMPGKSEYLEENLAWIRDMEGEFYAVTETMD
EETKNFNLQEWELAEATLDDVVEKILECDFIVGYGLPAQKVQAPPQCA
>WP_015725938.1 hypothetical protein [Desulfobulbus propionicus]
MESLKVYILIANRVYNDGIRSGLGLAVENHYAFPVIMNGEFPRFSNYMSENIAWISDMEGQVYSCGAEAP
TDLPEGTEIANISLEELGEAMREADFIIPYGLPKQSHEPPAACSE
>WP_028321836.1 hypothetical protein [Desulfatiglans anilini]
MENIKHVAFLIRTEKDLWEGSRSTLGLAVENFYSYMFVIDVEVEMTEAYKENLEWLEDMECQYFSNNQVN
VDQHGFTYMSLEDIGRKLREMDLIVPFGSLS
>WP_092225855.1 hypothetical protein [Desulforhopalus singaporensis]
MEYKKVCFMYRHKDYAIDGIRSALGLAVENMYSYGVVMDTEIDELDELTQESIEMLRDMEGDVYSTVPAN
VEKNGFEAITIEELGEKLREMTHIIPYGIK
>WP_028574671.1 hypothetical protein [Desulfonatronovibrio hydrogenovorans]
MAGVIVIIKDPEQHYEGLRTSLGLLLHAAEVSMVVLDHEVADMNEAYQDNMGFLDEMEGQRFSNNQENID
KYGFQPLDKDILVKLINQADTVIPF
>WP_045214688.1 hypothetical protein [Desulfonatronovibrio magnus]
MSGVTVIIKDIDQQYEGLRTSLGLLLHAATVNMVVLDHEIADMNEAYEDNMGFLDEMEGERYSNNPANIE
KYGFKPIDQDKLAAMINESQHVIPF
>WP_045218306.1 hypothetical protein [Desulfonatronum thioautotrophicum]
MKGVTVLIRDPEQQYEGLRTSLGLLLHATSVNMVLLDHEVAVMDEAYEENMGFLDEMEGERFSNNQVNVD
KHGFKPITRDELARLVMDSDTVIPF
>WP_013164584.1 hypothetical protein [Desulfurivibrio alkaliphilus]
MSKKLFFMYKNPDYVVDGIRSALGQAVENNYAFGAVLTDMPELDEHNKENVDWIRDMEGEMYSTVPSVCE
KNELTPITLEELGKQLRDMDLVIPYGIK
>GER94042.1 hypothetical protein A45J_1800 [hot springs metagenome]
MGARKKIAVIVRDRQSEALRMSIGLSVLNDVDIYIFDRRLESSDDILLNLEMIKELKLGLYTNTTLNEGI
EYIPIEDIAKRLLKYDNILPY
