# Supplementary material for: Sulfur disproportionation occurs globally across anoxic habitats and has multiple mechanisms of independent evolutionary origin
Source: ISME J. 2026 Mar 2;20(1):wrag042. doi: 10.1093/ismejo/wrag042 (PMC12998232; doi:10.1093/ismejo/wrag042)
Supplement: Sup_File_1_HMM_wrag042 [file sup_file_1_hmm_wrag042.zip › SupFile1_HMM/SupFile1a_sequences/chp2_new.fas]

>PMP62938.1 MAG: hypothetical protein C0197_03575 [Caldimicrobium thiodismutans]
MKILCVYRHKDSVENKDIQKIVTKLKEKGHEIIEFNLFEAKDDSDYDKLIDLIWEADKTISWW
>PIE58024.1 MAG: hypothetical protein CSA33_05035 [Desulfobulbus propionicus]
MSDEKMKILQVYRSEPNSDVQKLVEILNRDREADEFRLYVDKPNYDTLFQKIWTADKTVCWW
>WP_013164585.1 hypothetical protein [Desulfurivibrio alkaliphilus]
MKILHVYRSEPDGDTKKLVEIVSEGREAAEFKLFEGQVDYDKLVDMVMDADKSICWW
>WP_167369261.1 hypothetical protein [Desulfofustis glycolicus]
MKILNIYKSQPDETVKKLVEIVSRDRDSESFDLTVDNPDYDALVDKIFAADQTICWW
>WP_067615224.1 hypothetical protein [Dissulfuribacter thermophilus]
MSEEKKKILHVYRSEPNEDVKKLVEILNRDRDAKEFKLYDGDPNYDLLVQMIFEADQTISWW
>WP_068669730.1 hypothetical protein [Thermosulfurimonas dismutans]
MKILHVYRSEPNEEVQKLVSLLNEGNEAMEFKLYEAKDDADYDKLIQMIWEADKTISWW
>WP_221172066.1 hypothetical protein [Thermosulfurimonas sp. F29]
MKILHVYRNEPNEEVQKLVSILNEGNEAMEFKLYEAKDDADYDRLIQMIWEADKTISWW
>GER94043.1 hypothetical protein A45J_1801 [hot springs metagenome]
MKILHILKTLPEESVKKIIDEHKKDHDVDVVSLTDCKDYSTIVHLIENADKVMTW
>WP_068515360.1 hypothetical protein [Caldimicrobium thiodismutans]
MKILNVYRHKVSAENEDIKKIVAKFKEKGHEVIEFNLFEAKSDADYDKLIDLIWEADKTISWW
>WP_015725939.1 hypothetical protein [Desulfobulbus propionicus]
MSGDTMKILQVYRSEPTEDVKKLVEILNRDRVADEFKLYIGEPNYDILVQKIFANDKTVCWW
>WP_167330938.1 hypothetical protein [Desulfatiglans anilini]
MKILHILKTPPDDTTRLLKGIVSEGQDNTEVSLYEGQPDYEKLIDLIFENEQVISWW
>WP_176761335.1 hypothetical protein [Desulforhopalus singaporensis]
MKILNVYQSEPDETVQKLVQIVTRDREQDSFDLHAENPDYDTLVDKIFAADQTICWW
>WP_153304077.1 hypothetical protein [Desulfonatronovibrio hydrogenovorans]
MTTLHILKSEPDQFVRDLIKTACKDRKCKQVALFKKDTDWELVLNEIFAADKVICWW
>WP_157493216.1 hypothetical protein [Desulfonatronovibrio magnus]
MKVLHIFKSEPEKMVSDIVRSTCDENDCKVVEVFRPDVDWENLVDDIFSHNKVICWW
>WP_153306723.1 hypothetical protein [Desulfonatronum thioautotrophicum]
MKTLHILKSQPDDLTAFIVNADCLENNCRKVETYGQDVDWHQLVDWIFDADKVICWW
