# Supplementary material for: Sulfur disproportionation occurs globally across anoxic habitats and has multiple mechanisms of independent evolutionary origin
Source: ISME J. 2026 Mar 2;20(1):wrag042. doi: 10.1093/ismejo/wrag042 (PMC12998232; doi:10.1093/ismejo/wrag042)
Supplement: Sup_File_1_HMM_wrag042 [file sup_file_1_hmm_wrag042.zip › SupFile1_HMM/SupFile1a_sequences/chp3_new.fas]

>WP_008871195.1 MULTISPECIES: hypothetical protein [Desulfonatronospira]
MDMDKDLASAMVSQRCNCYDSALESAKKVVAKENLPPDQIEATRNIVKSLGAWYFRQHCMEKIMECYDLL
QRLPRVDSEKTSDKSDSLRGHEGSSRQICTALSPDVQEIFEALGQLEENRNKDEAELLREAVNLLILKYS
MEESIRDKVLSKAEKLFSE
>WP_022665020.1 hypothetical protein [Desulfospira joergensenii]
MDKDLASAIMLERCSCYDRSLEAAKRVLAKNEPASDDAFWARKIVKSLGEEFLKQRFMDRAMECYQLLTE
AAFPQEECPGKEEMEAFHNLGPNSMDLKTSVSQDVFELFQTVNQSRCNASKSESELLREAVYLLILEHAS
DKDVREKLFKKLEKVIRKD
>WP_028574672.1 hypothetical protein [Desulfonatronovibrio hydrogenovorans]
MGMDKNVATAIVLERCNCYDSSLEAAKKALMSGDLPHDQIQAAKEVIISLGNFYLNQQCLEKIMECCRLL
EKHPTEPDQEVHDLEATIPRDLFELFKATQAVPENQTKTIHQLIAEALTLLVLEYAQQPEVKKKILENAE
SRFAKYSSSSE
>WP_045214686.1 hypothetical protein [Desulfonatronovibrio magnus]
MDMDKDLASAIVLERCNCYDSALEAAKKALIKDELPPDQIQATKDVVKSLGALYFKQQCLEKILECYHLL
SEISPLDDKLEQEQVEVKISLNKDIFDILKVLESIQENQGKNQEQLFKEAMTLLILNYSTSKEVKNIILE
KAKEIF
>WP_045218311.1 hypothetical protein [Desulfonatronum thioautotrophicum]
MDMNKDLATAIVSQRCNCYDSSLESIKRAVNSAALPPDQIASARTIVKSLGAWYFRQHCMENIMECYDLL
RRLPPEDAVNVARQTDSPSVSDEQSRKVCTRLEPDVQELFDALLNLPENKNRGEADLLREAVSSLILKYS
MDETIREKVLAKAEKLFS
>MBW1751567.1 MAG: hypothetical protein JRJ46_00330 [Deltaproteobacteria bacterium]
MDKDLKSAILYENCGCYDRALDAAIKVLEKSPPESDNAIWARKIVKSLGEEFLKQRFMDKVMECFKVLTD
YPVPEDVLAEVEAECAPEDSKAAPFSGLGPDTVSVSTEVSQDVHEMFTALQTVEENKGKNEADLIREGIY
LLLLKYATDKKIRELIFNKMQKVIGE
>RQD67067.1 MAG: hypothetical protein D5R98_01305 [Desulfonatronovibrio sp. MSAO_Bac4]
MDMDKDVASAIVLERCNCYDSALEAAKKALIKDELPPDQIQATRDVVRSLGALYYKQNCLEKILECYHLL
QDISPEDPEKKMDQPEIRVKLRSDLHDMFKALEDIPENEGKNQEQLLGEAVTMLVLNYSANQEIRNLILE
KAEKVFSDHKKTVKESS
>TVQ95321.1 MAG: hypothetical protein EA399_18300 [Desulfovibrionales bacterium]
MDMNKDLATAIVSQRCNCYDSSLESIKRAVNSAALPPDQVASARTIVKSLGAWYFRQHCMEKIMECHDLL
QRLPQEDAATIARQTGPTSVTGSVSGSVSGSVPGDQSREVCTRLEPDVRELFDALLDLSENKNRGEADLL
REAVSLLILKYSMDETIREKVLAKAEKLFS
>WP_291318671.1 hypothetical protein [Desulfonatronospira sp.]
MDMDKDLASAMVSQRCNCYDSALESAKKVVTKENLPPDQIEAARNIVKSLGAWYFRQHCMEKIMECYDLL
QRLPRVDPEKTPDKSDSFRKSDVSSREISTTLNPDVQEIFEALGQLEENRNKDEAELLREAVSLLILKYS
MEESIRGKVLSKAEKLFSE
