# Supplementary material for: Sulfur disproportionation occurs globally across anoxic habitats and has multiple mechanisms of independent evolutionary origin
Source: ISME J. 2026 Mar 2;20(1):wrag042. doi: 10.1093/ismejo/wrag042 (PMC12998232; doi:10.1093/ismejo/wrag042)
Supplement: Sup_File_1_HMM_wrag042 [file sup_file_1_hmm_wrag042.zip › SupFile1_HMM/SupFile1a_sequences/dsre_new.fas]

>WP_068515354.1 hypothetical protein [Caldimicrobium thiodismutans]
MSKDPDKLGIFVTSPIHINELVKIVEAAYRKGKKVKIFFTFKSTHLVVHPDFQKLRNRIPEEDLAICVAA
FACEGYEPEYHNMGLTEKQMRTQAFHGELIEEVGKYFVL
>PIE56185.1 MAG: hypothetical protein CSA34_05595 [Desulfobulbus propionicus]
MSADPDKLGIFVTSPQNMAHILGITKAAVNAGKKVKIFFTFKSIHLTKSAEFEELTSLCDPDDLAICADS
YTCEGYDTVKDIPAGMTEKQMRTQAFHGAILDECGKYIVM
>WP_067615220.1 hypothetical protein [Dissulfuribacter thermophilus]
MAQDPNKLGIFVTSPQHMRHLLGIVSAAVRAGKKVMVFLTFKSIHLTKHSDFIKLANMCEVENLAICADS
YTCEGYDVEKDVPKGLTPKQMRTQAFHGGIIDECGKYLVL
>WP_068669734.1 DsrE family protein [Thermosulfurimonas dismutans]
MAKDPDKLGIFVTNPQYMPQLMKIVEAAQRAGKKVKIFFTFKAVHLTKQPDFPKLVQMIPEADLAICADS
YTCEGFDVETDIPGGMTPKQMRTQAYHGEILDECGKYLVL
>WP_221172064.1 hypothetical protein [Thermosulfurimonas sp. F29]
MGKDPDKLGIFVTTPQYMPHLVKIVEAAQRAGKKVKVFFTFKAIHLTKQPDFPKLVQMIPEDDLAICADS
YTCEGFDVETDVPGGMSPKQMRTQAFHGAILEECGKYLVL
>WP_013164583.1 hypothetical protein [Desulfurivibrio alkaliphilus]
MANSLGIFVTNPDNMQHIMGVTKAAKAKGIKVKVFFTWSGTKLTQDPAWSELVKLADDVSICADSYKKMG
FNVEDVPEGLTTEKMATQAQHGDIIENYERYMTL
>WP_067615220.1 hypothetical protein [Dissulfuribacter thermophilus]
MAQDPNKLGIFVTSPQHMRHLLGIVSAAVRAGKKVMVFLTFKSIHLTKHSDFIKLANMCEVENLAICADS
YTCEGYDVEKDVPKGLTPKQMRTQAFHGGIIDECGKYLVL
>WP_045218313.1 hypothetical protein [Desulfonatronum thioautotrophicum]
MSNNDTGNTPREGGKLGILVRNDLYLDQLVNLVHAAHDKGLHTQIFFTGQGVMLTQKPDFAKLVGKAARI
SICDVSFRANQLSGDVPGVSFKDFATQARNAEMVADCDRYLVF
>WP_045214684.1 hypothetical protein [Desulfonatronovibrio magnus]
MSKSSESKTMGILVRDDKYLEQVINLTSAADKKGVKVQIFFTGKSVMLTKDENFAKLLGKARLSVCDVSF
RALGLSGEVPGVGFKDFATQARNAEMIEECDRYVVF
>WP_035244011.1 DsrE family protein [Desulfonatronovibrio hydrogenovorans]
MHPSLTGKKLGILVKDDKYLDQVVNLTRTAHQKGIEVRIFFTGKGVLLTQKADFEALVGKARLSVCDVSF
RGFGLSADVPGLNFKDFATQAKNAEMVDECDRYVVF
>WP_092225854.1 peroxiredoxin [Desulforhopalus singaporensis]
MAKSLGIFVSSPENLQHVIGITKAAKAKGSNVKVFFTWKATTLSKDPAFKSLCEMADDVSICVDSYKKQG
FSIDDVPEGLTPKKMATQAQHGIIIEDFDCYLSL
>WP_028321837.1 DsrE family protein [Desulfatiglans anilini]
MGKHLGVFVTSDQHLDKLIDLCLAARRKDVEVSIFFTHTGTLLTQDPRFSELEGLAKMALCNVGFESHHL
KPPVPGIDEKDYATQARHGELIEDCDRYIVF
>WP_015725937.1 hypothetical protein [Desulfobulbus propionicus]
MAADPNKLGIFVTSPQHMRHILGITKAAVRAGKKVMVFFTYKSIHLTKNPLFYELTQLCAVEDIAICADS
YICEGFDNVNDIPRGLIDKQMRTQAFHGAILDECAKYIVM
>GER94041.1 hypothetical protein A45J_1799 [hot springs metagenome]
MTLGILVTTDRYKDDIIGITETAVNKGHRVLIFFMDEGCRLVTDKKIISLMERDGVSMSLCDFNRKKIGL
SDEETPEGITCGSQYDNAVMNKESDKVIVL
