# Supplementary material for: Sulfur disproportionation occurs globally across anoxic habitats and has multiple mechanisms of independent evolutionary origin
Source: ISME J. 2026 Mar 2;20(1):wrag042. doi: 10.1093/ismejo/wrag042 (PMC12998232; doi:10.1093/ismejo/wrag042)
Supplement: Sup_File_1_HMM_wrag042 [file sup_file_1_hmm_wrag042.zip › SupFile1_HMM/SupFile1a_sequences/dsrn_Neukirchen.fas]

>2718335460
LKIPRILISSVSGKSGKTTVTIALIKKLREHGLRVQPFKVGPDFIDPSYHTYFSGTYSRNLDSVMFSEETILASFIKNSSNSDVAVIEGVFGLYDSVDGVTEKGSTAEISKILRTPVILVMNAERINRGLIPILRGFREFDRKVRIRGVIINNIANERQKEKIVKAFREEFKDVEVVGTVPRSRIVEEKMRYRHLGLTPVSERSREMIEVEEAIKFVGEHIEIDKIIEISREAEDLPEIELDFPRVKVNVRVGVMIDDVFSFYYPENVEYIQNTAQRIVTINSLKDSKLPEIDMLYIGGGFPEVYAEALEKNKTMKKEIVRNVEKGMKIYAECGGLMYLSEKVKAFDNKEYEMVGLIDGFVEMFEKPVAHGYTYLEALRGNPLADPGSEVVGHEFHYSKINLREEVDYAFKVKKGYGVNGVHDGIIKENILAMYTHLHVLHNYRIFLRMLKWVEES
>2730020670
MHIPRIILSGTSSWAGKTVVSIGLMRALRNRGLDVRPFKVGPDFIDPSYHHYATGRYSRNLDAFMMTPQDILCTFQRSAEGGDIAVIEGTMGLYDSYHPIDEKGSTAHVSKILKSPVILIANVERIARTAAPLVLGYKVFDKDVDIEGVILNRLGNPRHAMKAKLAVENLAKMRVIGVLPKDERVFIPERHLGLIPAYERKKLNKLFDDLAEVVESYIDVDAIIKIAEQAKSMRKVKQNPIFAPNKSINVRLGFIRDEVFTFYYQDNIDAFAANGAEIIYINSIKDRRLPDIDALYIGGGYPEIFARELEVNVSLKNDIYEFCDSGKPTYAECGGLMYLGESLTTKEEEEYKMVGFLPIKTKMLKRFQALGYVKNKAFRDSPIAKKGAQIIGHEFHYSKIEFLSNIRYVYKVERGKGVDGLHDGLLLKNTLANYMHVHVLSYPEMVKNFLSTAKEVMQC
>2730025443
MDIPRILISGTSSRAGKTVISIGLMRALRNRGYKVQPFKVGPDFIDPSYHLFATGRVSRNLDGYMMRDEDILETFVRNSKGADIAVIEGTMGLYDSHNAVDAKGSTAEVSKVIKAPVILVANVERISRTAAPFVLGYKLFDPSVDIAGVVLNRVGNPRHAYKAKTAVEVLAKMRVFGTVPRNQNIVIPERHLGLIPAYEKDKLEQLFDNLASIVEEHIDIDGILEVASNAPEIEEVPLNPLFSEPREPKVTLGVARDVAFTFYYQDNLDAFAAQGARLVPIDTLHDSALPKDLDALYIGGGFPEIMAEQLERNQRLRQSIYDFCASGKPCYAECGGLMYLGQXINTRDNHEYEMVGFLPIATKMEAKFQALGYVKNLAVRDNPISRSGDLLVGHEFHYSKVKAFEKLTFAYRVERGKGVDGTHDGIIKGNTLANYMHVHVLSYPSMVNNFLRVAEKFKN
>AAM03560.1
MLCSFTAELIYINLSNKYQMTKGILIAGTHSGVGKTTVSMGIMAALKHRQLKVQPYKVGPDYIDPSHHTAICGRSSRNLDTYMMGTEGVRQTVARTSADADIAVVEGVMGLFDGIDSTEIASSAHVAKTLDIPVILVINVHGMSRSTAAILKGYSEFDPEVRIAGVILNQVGSPRHVELVVNSLPGNIPVVGTIPRRKDIEVPSRHLGLYMAHEKDYNTAEMAAFIEENVDLDAVLELAEPCSVPDFVETPHTGTDLRIGVAWDPAFCFYYRDMFDAFRDHGAEVVFFSPMEGELPDVDGIYFGGGYPELYAEVLENSETTRKLKGLAADGLPIYAECGGLLYLCGTYEVDDRTYKLADVVPANTRMTNRLKALGYTEARPLDRNLSSRNIRGHEFHYSLTECDRDARFAYEMIRGKGIQNGFDGLLEHNTLAGYMHSHPASFPVDKFVGKCREYKKR
>AAM06981.1
MSHSKQSGTEAGSIPRVLISADRSSSGKTTISMGLMAALVSRGYKVQPFKVALDYIDPSYHTEITGRFCRNLDGYLMDENGILDVYSHACETGSGADIAIIEGVRGLYEGFEGLSDLGSTAQIAKILKCPVVFVINARSITRSAAALISGYKNFDPDVEIAGVILNNIGGRRHAQKAKEAIEHYTGVPVIGIIPRDPSMQISMRHLGLMPALEGRRRLGDGGFEDRLRGIEEIINKGIDVDRFLEIAGSAKSLTSPENSIFSPAAGAGSPRPRIGIALDEAFNFYYRDNIDLLELAGAEIVYFSPVNDPELPDVDGLYIGGGYPELFAAELEANESMRRSIKEASAAGMPIYAECGGLMYLTEKISTGVPGKGTYHDASMPESTYIMVGALPGHTIMGQTRVVSYNIGTLDRDCLIGKEGNSFKGHEFHHSEIREIPEYAEFAIALLRGTGIKGDRDGLIVGNTLGSYAHLHGVAYRELAGSLVEAAGKFRASRAPR
>ABK14786.1
MQEASHIPPISLRGTRFFIRWCIQEFMMPAFIIAGTHSGVGKTTVTLGLMAALRRRGMTVQPFKVGPDFIDPTHHTAICGRHSRNLDTFMMGEDGVRRSFLSAIRGADVAVVEGVMGLYDGIGGGEEASTAHVAKVLSIPVVLVVNVHGMSRSAAALIHGFRSFDPSVNIIGVILNQVGSERHLEALRESINFRIFGALPRRRSISLPSRHLGLAMGFEIDHDVNALADLVEENVLLDELLEACALPVDVPERESTGSVESCVRIAIALDEAFCFYYQDNIDRLRSTGAEIIPFSPIRDALPDVDGIYIGGGYPELHATALEAGRCIPQIREAASDGMPIYGECGGLMYLGEHLVVEDRSYKMTGVLPASTMMTKRLQALGYVEAEVVRDNPFSQKGSVIRGHEFHYSRMECDRDAKFAYRLRRGRGIENGMDGLIEHMTLGGYLHAHFASFPLERFMESCIAYKRR
>ABK14961.1
MHIPRIVIAGDRSSSGKTTIVAGLLSALVRMNLNVQAFKVAMDYIDPSYHTWITGRFCRNLDGYLMSESRVLEIFNHASRDADIAVIEGVRGLYEGYEGDAGSTAQIAKMLRAPVILVVDARSITRSAAALVRGYMDYDRDVQIRGVILNKLGGERHADKATREIERYAGVPVVGAIQRNDEMHLAMRHLGLVPVTEGRLRHHGFAERVSRIREIVELSLDINRLIEIAKEAEDLREVEPDLYMRNDRGLGLRVGVAQDEAFNFYYRDNLELIELAGAEVVPFSPIHDSRIPEVDGLYVGGGYPELYAEDLSRNSSMMSSIRDAQTDGMPLYAECGGLMYMCRELEWPHDGEESRYQMVGVVPALARRGRRRIVSYVNGAFVTDTSIGRSGDGFMGHEFHHSELVVDGDVRYAIKLNRGTGISNGLDGIVDGRMIASYSHLHSASYRGFPDVFLDACREYRYET
>ABM77689.1
MACVIAAPASGTGKTLLSLTLTAWARSRDLSLQPFKVGPDYLDPQQLTVASGRPCRNLDLLLCGPDWVRNSFHGFGAAADLALVEGVMGLFDGVGTSQQGSTAAVARHLQLPVVLVVDASGQAGSLAALVKGFRDHDPQLTLAGVVLNRVNSNRHKELLKEVLNSIEVKVLGCLPRDPELNLPSRHLGLAPAHELERLEARLQAWSAIAETHLDLTSFKTLLRAPTRVIDPIHDLLGEKSIQSPQPLRPVAVAQDDAFHFRYPETKDCLEALGMPVLPWKPLEDEPLPAQAKGVILPGGFPEQYAASLSQCDRSMADLRAWYGRRPIYAECGGMLLLGQTLTDLEGQAHPMTGLLPFHAKKGSLQVGYRSLDGTEDSLVVRKGDRLMGHEFHRWELHPTGPNDVLSNLLDRPHKINKPRSLWQVQGWRVQQHKEGWSHQTLHASWVHLHWASCSMISRRWRAALEPQSIPATSDF
>ABO08861.1
MVPRLVVSSFKGISGKTIAALGLMYGLRRRGLRVAPFKVGPDFIDPSYHGAAAGAASRNLDVVLMGERGVLERFVKYSAGFDVAVVEGVLGLYDSVDGVSELGSTAQVAKLLKAPVVLVLNGERVNRTLRAVVRGLKAFDPGVNIAGVILTNVVGRQVEKLAKSIPEEGVRLLGAIPRSEKIAQFFAYRHLGLVPVAERGDGGLFHVLERHVLPYIDFDEVLEVAREAGDLDVEVVDPPQPRRLGCRIGVVFDRAFNFYYPEVFEYASALGEVVYVNALEDQAVPEVDVLYVGGGFPEVLAEELERNKPFRASLRRFVESGGRVYAECGGLMYMASSVVYEGGEYEMVDVVDGVAVVLKRPVGKGYAWGRVVGKTPIAPVGAQLKGHEFHYSKLILRERVEPAIKLERGVGIGGGVDGIVKYNMHAQYLHIHPYTYNVLERLCST
>ABO54603.1
MRACPALFVSAPASGQGKTSVTAGLARLHRRLGRRVRVFKTGPDFLDPMLLERASGAPVYALDLGMVGEAGCRALLADAARDADLILIEGVMGLFDGTPSSADLAAAFGVPVVAVISAKAMAQTFAAIAFGLARFRPGVPFYGVLANRVGSPRHAQLLRQALPDDLRWLGHVPADAAIALPERHLGLHQPADIDDLDARLERAADALVQTALAELPPAVAFAAPEAAALPRSLAGTRIAVARDAAFSFIYPANLALLDALGAQVRFFSPLADEPVPDACDALFLPGGYPELHAAALAANAVSARTIRAHAAAGRPIVAECGGMLYLCESLTDAQGATTPMIGLLPGHATMQRRFAALGMQTLATRWGPMRGHTFHYSRLDTPLAAAATAARCDGASGSGEAVYRAGPVVATYMHMYWPSNPDAAAALFRGEAFDQVEQADRASGETPEVVPE
>ABV50822.1
MPCVISSPSSDSGKTTLSLLISCWAFAKGIKIQTFKVGPDYLDQQQLSSIGQPICRNLDVFLSGEEWVQESFFKHSLKYEFSLIEGAMGLFDGLGSTSYSSTANISKLLNAPVIFIVNARGQVASLLATVRGFRDFDIELSIVGIIFNNVNSDRHKKLIEEVFKNENIEILGYLPSDSKIALNKANLGLISPLENGKEIDVEYFANFAERNLDIFSLMKLLKSPQKKIFNSASFENFKIVKSKPIAIAEDKIFHFQYPETREFLSEIGIPLISWSIYNDEEIPNEASSLIIPGGFPEKYADHISNSLKSLNSLRKFRKNGFIYAECGGMMILGDFIKDENGNNHKMSGVLPFKSKKSKLSVGYRYIEGLKDTPIIKQNQLCRGHEFHYWEIENNLSEIDLRKAEHQKKFSSPWKIKSWKTEYKNEGFFDDKLHASWIHLHLPSSPEVAKNFINATQTCFQKNS
>ABX04969.1
MTARVIIAAAHSGSGKTLLTAGLIGAIRRLGLNVQPFKCGPDYIDPGHHSLVAQRPCRNLDAWLFTPEQLQRHFCQIAAPADLAIIEGVMGLFDGYGALDDTGSTAHIARLLQAPVVLVVDAGGMARSAAAVVAGFQHFDPQVQIGGVLLNKVGSARHADLCATAIEQHTGIKCLGYLPRQAQFNLPERHLGLVTAESAKQTILETLDAVATTLSSTCQLEQLVSLAQSAPPIQLEPLPISPIEYAQRPVIAVAYDAAFSFIYPEMQECLQAAGAEIALFSPIADQQLPTNCAGIILSGGYPELYAAELSTNQAMLNALRQAHAANVPMYAECGGLMYLTEAIVDQAGQPWPMVGLLPGSSQMHQKVSLGYRTISVCNDNPLFSANSQVRGHEFHYSRWENPEPATAAYCIIAPDGTPQQHEGYQAGNLLASYIHLHWLANPSMAQRFVASCCS
>ACR42350.1
MRRILLSSDRSGSGKTLITSAIMRALSKKYRVRGFKAGPDFIDPGYHKIATGFPSINLDLWMMGKNNVKRSLIKYGREFDIGIIEGVMGLYDGVDTLYSTYELAKVTKTPVILIINCSNIGSTVGAIVKGLKYYRNDVNIRGVIFNKIASETHYNYCRNAVEDVEVLGYVPFDKNLEVKSRHLGLVTIEDNKEVQDLIRYASELVEKYVDLDKIYEMASDEDLEVDLPKDDENKGLKRKMAIAYDPAFSFYYQENLDILRSRYELEFFSPLNDEYVEDAEAIYIGGGYPELHLNELERSSKTKSWLKNSSYSGVKIYAECGGLMYLSKNLIDENNKNYNMVGIFDIDIKTKDKLTIGYTELEAINENFIANKNSLVRGHEFHISKPISVNEKEFVFKVRIGKGIVDKLDGVKSNNTIANYSHLHFSNFQQKIVF
>ADW18407.1
MDKVKSVVLAGLSGGSGKSVVSVALIAALRNRGKGVAAFKKGPDYIDAGWMSKAAGQPCYNLDPYLMSPEAIVSTFQRHLHGSAYAVVEGNRGIFDGVNAAGEFSTAELAQLLDLPVLLVVNCSKTTRTVAALVLGCQAFDPRIRFAGVILNQIANSRHESIIRQSMEQYTDLPVLGIMPRLKQDVFPMRHLGVTPHQEYAAAAEAVDNLAALAETHFDLDAIAAQMRGVVPLPPKVAAPAQPLVTIGVLRDAAFQFYYQENLEALQQAGARLVMIDALQSKALPPELDGLYIGGGFPETSAQQLADNASFRQSVRERIDGGLPVYAECGGLIFLGRSIILDGREFPLAGVFPVTFTLAAKPQAHGYSTFRVEKDNRFYPVGTRIKGHEFRYSRVHQWDGESDSLVLNMERGTGFAGGRDGLVKNNVLALYTHVMASGTPQWVEGFIAAARHHAGLTVAGGAEG
>ADW19158.1
MSRPAVLIAGTHSGCGKTTVTLGVMAALARRGIVVQPFKCGPDFIDPSLHRMVTGRASRNLDVRMCGADWVRRTFARHGASEGCAVVEGVMGLFDGGEGSAATLAKTLKLPVLLVIDVRSAAESVAAVAHGFATLDPDLSLAGIICNRIGSDKHRNMVAAALQAHCRVPIIGFLPRSEEVHIPSRHLGLHMGEEHPLRGEGLERLIHLVEQHLDLDLLLRIAGERRDVPPVSDAPLVATGSPVRIGVARDAAFCFYYEDNLDLLREAGAELVLFSPLHDPDLPPDLHGLYLGGGYPELHASQLSANSTMREQIWAFAASGRPVYGECGGFMYLCAAILDHEGACFPMIGVYPFVARMQTRLRSLGYRQPRVEHDCLLAPAGTVLHGHEFHYSTIDADGADVPAAYRMENGASEGHVHKNTLAGYIHLHWGRTPAVAERFVAACRKAGCGREPF
>ADX83022.1
MRRILLSSDRSGSGKTLITSAIMRALSKKYRVRGLKAGPDFIDPGYHKIATSFPSINLDLWMMGKNNVKRSLIKYGREFDIGIIEGVMGLYDGVDTLYSTYELAKVTKTPVILIINCSNIGSTVGAIVKGLKYYRNDVNIRGVIFNKIASETHYNYCKNAVEDVEVLGYVPFDKNLEVKSRHLGLVTIEDNKEVQDLIRYASELVEKYVDLDKIYEMASDEDLEVDLPKDDENKGLKRKMAIAYDPAFSFYYQENLDILRSRYELEFFSPLNDEYVEDAEAIYIGGGYPELHLNELERSSKTKSWLKNSSYSGVKIYAECGGLMYLSKNLIDENNKNYNMVGIFDIDIKTKDKLTIGYTELEAINENFIANKNSLVRGHEFHISKPIRVNEKEFVFKVRIGKGIVDKLDGVKSNNTIANYSHLHFSNFQQKIVF
>AEG15903.1
MKIPRLLIAATHSGAGKTTLATALMAAFTRAGFAVQPFKVGPDYIDPGYHTAATGRISRNLDTFFLGTAGVREVFARAASGADLCIIEGVMGLYDGKGATERGSSAEVAKALEAPVLLVVNARSMSRSAAALVLGYRLFDPRVRLAGVLLNRVGGPRHYVMLKEAIEKQAGVPVLGWVGRREEISLPHRHLGLLPAVEKNALADHLERLVAVLEEGVDLFRLLETARAAPLLPETTRKIFPAAPLPSRVRLGVVRDAAFNFYYQDGLELLAALGAEIVFVSALADPALPPELDGLYIGGGFPEMFLEKLAANKGFLESLRRAFHRGMPVYAECGGLMYLCRAICDFEGREYPMAGLLPGVCRMHSRRVALGYCEARVLADNILAPAGTRLVGHEFHYSSIEGMPRDFPRAYALYREGDREGVLDGYVHGNLLASYLHLHFASCPEVARRFIDRCEDYKRQRVMGC
>AEG16964.1
MQRYHIPRLVIGAPRGRSGKTTVTIGLLAALVYGLKLVVQPFKKGPDFIDPGWLSRIAGRACRNLDGFLMSRDTIRSSFVRHSRDADIAVVEGAMGLFDGVDLEGSGSTAEIARAIAAPVILVVDTTRMTRSVAPLVQGFIHFDPQVTVAGVILNQVARPRHEQMLRGALEKYCGVSVLGVIPKGKKLIIPDRHLGLIPAGERDELDQALEEIARVARECLDLEGILTIARQAPPLEDISGGVKAAGEKPRTGGPLIGVFRDRAFSFYYPENLEALEEAGARLIFIDALRDSELPEVDALYIGGGFPEVFAGQLEANEGLRKGVCRAIEAGLPVYAECGGLMYLGRRLTWQGRTYRMCGALPFDVVMDGKPCGHGYEVVEVTGENPFFPTGSLIRGHEFHHSRLVNIDPELRYAFRVLRGCGIDGEKDGLVYKGVLAAYNHIHALAVPQWAEALVGRARQWRGTTRMVK
>AEJ39564.1
MTKRPRLVIAAPSSGSGKTTVTVGLMAAFRRRGLTVQGFKVGPDYIDPSYHTAITGRPSRNLDSWMMSHAVLGEVFDRGSRDADLSVIEGVMGLFDGKEATGDQASTAEVSRLLKAPVILVVDVGGMAASAAAVVLGFQWLDPRVSVAGVIANRVGSEGHYHIIKQAIERVTGVPVLGYLLKSSEVTMPSRHLGLIPAIERGELSPLFNRLADLVARTVDLDAIWRMAERYADWDPPDPILFAGEPKPAAVSVAVARDRAFNFYYPENLDLLRWHGAEIVPFRPLEGEPVPAGADALYLGGGFPEEFLPQLSAQNAVHQSVRRAVEAGMPVVAECGGYMYLMDAIVDKNGERYPMAGVIPAVAVMEARLVALGYREVTALSDNALLLANERARGHEFHYSSIRYGAESWAWPYAFEVSGRRQTRRDGYAEGRLLASYMHLHFASHPAMVTRFIEAAKGRREARR
>AEW05752.1
MTKRPRLVIAAPSSGSGKTTVTVGLMAAFRRRGLTVQGFKVGPDYIDPSYHTAITGRPSRNLDSWMMSHAVLGEVFDRGSRDADLSVIEGVMGLFDGKEATGDQASTAEVSRLLKAPVILVVDVGGMAASAAAVVLGFQWLDPRVSVAGVIANRVGSEGHYHIIKQAIERVTGVPVLGYLLKSSEVTMPSRHLGLIPAIERGELSPLFNRLADLVARTVDLDAIWRMAERYADWDPPDPILFAGEPKPAAVSVAVARDRAFNFYYPENLDLLRWHGAEIVPFRPLEGEPVPAGADALYLGGGFPEEFLPQLSAQNAVHQSVRRAVEAGMPVVAECGGYMYLMDAIVDKNGERYPMAGVIPAVAVMEARLVALGYREVTALSDNALLLANERARGHEFHYSSIRYGAESWAWPYAFEVSGRRQTRRDGYAEGRLLASYMHLHFASHPAMVTRFIEAAKGRREARR
>AEW80764.1
MMRLPRILIAAPASGGGKTTVATGLMAALRASGRTVAPFKVGPDYIDPGYHSMASGRPGRNLDSVMCGDELMAPLLAHGFVTPDPADIAVIEGVMGLFDGQLGTGRGSSAEIATTTRTPVVVVVDTAHASLTHAAVVAGLATFDPDVTVAGAILNRVASPRHGAEVARGLAQLGIPVLGQIPRTESIFVPSRHLGLVPAGEWEDSATKVAGLGGLIAEYVDLDAVMDMAATAPDLDVEPWDPAAALESAGWQGHPFGESPLVGMFAGRAFTFRYPETTEMLIAAGFRVVDVDPLTDRRLPDGIQGLYLGGGFPQMHATDLETNSELADDVRSHAEAGMPIVAECAGLLYLCRHLDGHEMAGVLPMDAAMAKRLTMGYRVATRDSISVVGHEFHRTTTTPLADLDPAWHITMPDGTDRAEGALGDPAGLGRPTIQASYLHLHWAGQPTQAAWFASEVTKFHEGRGDQVVEPDLNHHGDRDIADGLVDLAVNVRVNEPPQWLRDAIISTEHDWARYPDATPGREALAAMHGVPTDMVLPTAGAAEAFPLVATLEPRHAIVVHPQFTEPEAALRAAGISVGRHILNVSDGFALDPDLVPDDADLVVVGNPTNPTGRLHPATDLLALRRPGRVLVVDEAFMDATDESQSLIGSDMDDLLVLRSLTKTYGLAGIRAGYVVGDSQLVAQLAAHQTPWSVSTPAIAAMIACTCEEARRFRTQLRDDIPAARADLVDKLKGLGLSVVDSEAPFVLVNTSSLSGDSIRQPLAERGFAVRRGETFPGLGPTWIRLAVRDSNIHAELARAISDLTAHRN
>AFA39045.1
MVPRIVVSAFKGMSGKTLISLAVMRGLRRRGLRVAPFKIGPDYIDPSYHRWASQVPSRNLDVVLMGEEGVLHRFLRYSAGVDVAVVEGVLGLYDSVDGVSELGSTAQVAKLLKAPVVLVLNADRINRTLRAVVRGLRAFDPAVKIPGVILTNVTPRQAEKLVKALPEEGVEVLGVVPKSRAVAEAFSYRHLGLVPMAERSDAPTLEEVLDNYVEPYIDLERLVEIAKSAEELGAPDLPSDPPPRLGCRVGVVMDGAFNFYYPELLEEAEALGEVVYTSAVRDSAVPDVDVLIIGGGFPEVLAERLERNKAFRKSLLTYIERGGRLYAECGGFMYLTSSIVIDRSEYEMVGAIDGVTYMLEKPVGKGYVWGEVVGETPIAPPGTRLKGHEFHYSKIALREKVRLAIRLERGVGVGGGWDGVVKGNIHAQYMHIHPDTYSVIRQLCRST
>AFK85103.1
MGKAFMIAGTHSGVGKTTITIGIIGYLSKKHKVIPFKIGPDYIDAAYHRFASGNSAYNFDVYMLGDDYVKKSFLKHALSGDVALVEGVMGMYDGINNTSYGSSAHVAKLLNLPVVLVVDASGMAASVSALVKGYIEYDKNVKIKGVIFNRVGSEKHYKLLKECIERDLGIKAFGYLPQDDMISLPERHLGLMPIYETKGDHNFNILYDKIGKFIDVDGILDVCDVDLKKDGLTEGKSTVKIKEDVKVAIAYDEAFNFYYQDSLDSLIDAGVELIPFSPLHDDAIPEDVAGIYLGGGFPEVFAERLSRNHSMLSSIKESIEKGMPVYAECGGLMYLARKIVDLNGDGHHMVGIFDLDAIMTKRLVNFGYAEAEVVKDNVLFKKGDVIFGHVFHNSKMSGVHDDFAYEVHKPNSEGKWSCGYVYKNCLGTYVHINLLKYPNAVDRFINHCKDYGREMYKHGT
>AFV23166.1
MQQTSPTDKNPEASELPAPTFKEIPRILLSAGSSSSGKTTITIGLLAALTEAGYNVQPFKVGLDYIDPSYYSEITGRRARNMDGFLMKGESVRDVFIHGCEVDGEADLAVIEGVRGLFEGFDSFTDVGSTAQIAKILKCSVVLIINARSITRSAAALVNGFKDFDKDVHIAAVILNNIGGPRHAKKAKEAIEFYTGIPVIGVIHRNGSMKISMRHLGLVPAIEERRRADNFDERITFIRDTIKEGLDIDRLLEIAHNAQPLEKPANTAFLAKETDGERPVIGIALDEAFNFYYHDNLELLQLAGADLRYFSPIHDGKLPNVDGLYIGGGYPELFAAELEDNVSMREDILTASRSGLPIYAECGGLMYLTEKLTTGVKGKSTYHMAEMPESTHEMVGALPGHTLMGHKRVVSYNIGSLEMNTVIGKMGNSFRGHEFHHSEVTDIPKDAKFSIKLSRGTGIIDGWDGLTVNNTLGCYAHLVASSYREFAGSFVEFMENNPINSL
>AFV24538.1
MTKTVLLAGTHSGVGKTTVSMGIMAALKKREMDVQPYKVGPDYIDPTYHTAICGKPSRNLDTFMMQVDGVRRTFSRHAQKNDINVIEGVMGLFDGMDSTEIASSAHVAKSLGVPVILVINVHGMSRSAAAIVKGFSEFDREVNIAGVILNRVGSPRHAQMIKDCIPDIPVVGILPRNQEISVPSRHLGLYMAHEQDFDASKLADFIEQNIDLDAIISIAESAPDIEPAKEEKLPESDVKIGVALDSAFCFYYQEMFDSFREAGAEIVPFSPIEGEVPEVDGMYFGGGYPELYLKELEHSRTTKVLRDISADGMPIYGECGGLQYLSTSYEVEEKTYRTANLFPAETVMTKKLQALGYTEGTAKGDFIKGTIRGHEFHYSVTNCASDARLSYEMKRGKGIRDGKDGITEHNSLASYTHAHPASFPVKSFVGKCREYKRS
>AFZ48232.1
MSIIIAGERSGVGKTTITLALLSWLKEKGEKVQSFKVGPDYIDPMFHTRVTGFPCRNLDPILTSESYVKSSFNYHSQGKDFAVIEGVMGLFDGLSFRNSPYYSSTAHVAQLLDLPVILIIDCSRLSGSVSAIALGYSKLDPSVTIAGVILNKVASEKHLEYLKKALQLISMPILGVFFRNSEITIPDRHLGLIPTEEIANYKHIFKQLAAIAQRSFNWDLLLPLLKFKYKNYDENFILTKETKQYHNKIIAIALDPAFNFYYQDNLDILKNQGAELIYWSPLTDKKIPKNVNMFYFGGGFPEVFAQPLSENEPIKQQLKQSILSGIPTYAECGGMMYLSEYIEDFEGEKWAMTGVLPNTAKMSKKLTLGYRKIEILKNNFFAPEKTILWGHEFHRATNSCPPQNPLIKVKDAYRNQLIDYQGWYYHNTYASYIHLHFGQIFSAHLSPILDKSYHG
>AGF96824.1
MTKGILIAGTHSGVGKTTVSMGIMAALKHRQLKVQPYKVGPDYIDPSHHTAICGRPSRNLDTYLMGTEGVRQTVARTSADADIAVVEGVMGLFDGIDSTEVASSAHVAKTLDIPVILVINVHGMSRSAAALLKGYSEFDPEVRVAGVILNQVGSPRHAELVKNSLPGNIPIIGTIPRRKDIEVPSRHLGLYMAHEKDYNTAEMAAFIEENVDLDAVLELAEPCSVSEAEVVQSLDTDLKIGVAWDPAFCFYYRDMFDAFRDNGGEVVFFSPMTGEVPDVDGIYLGGGYPELYAETLENSETTQKLKGLAADGLPIYAECGGLLYLCGTYEVDDRVYKLADVVPANTRMTNRLKALGYTEARPLDKNFSSRNIRGHEFHYSITECDRDAKFAYEMIRGKGVQDGFDGLIEHNTLAGYMHSHPASFPVDKFVQKCREYRKR
>AHC51174.1
MRFPRIIISSDRSNSGKTLVTAGLIKVLSNRYKVRGYKVGPDFIDPMYHKIASGHPVINLDLWLMGESGVYSSLTKYGKHFDVGIIEGVMGLYDGLYEDYSTYKLSELTHTPLILVINCSNLSSTVGAIVKGLKEYRNANVRGVIFNYIASEKHLDYCKKSIPENVEVLGYLPIDKSLSIPSRHLGLYTTEDFKNAKDVINATANLIEMNVDVDKIVEIAEEANELQDSNEIEERNIVGKAYVAYDSAFSFYYNENIDILKKRYDVEFFSPLNNDAPADQPSFIYIGGGYPELHLEELENSTRTKDWIKRNVEKGVKLLAECGGFMFLSNEIINEKSYRMIGLYDIQIKAKDKLTIGYTELETEKDNLLSINGESIRGHEFHVSKAISVGDVNFAFKNKHGKGIWNGKDGVYVENSLGSYSHFHFSRTRRLLSF
>AHK30495.1
MVTTLPAAPAVVIAAPASGSGKTTVATGLVGALRGSGCAVAPFKVGPDYIDPGYHGLAAGRPGRNLDPVMVGAQRIAPLYRHGSSGCDLAVVEGVMGLFDGKIDAAAQEPSAEGSTAQVAALLGAPVVLVVDARGHSQSLAAVLHGFSTYDSGVRIGGVILNRVGSPRHEQVLRQACERVGLPVLGAVPRMAELEVPSRHLGLIPAAEHGADAVDAVDAMTRLAARHLDLPAIRALAASAVDGPVWDPAAEVGPIPPGPRPTVAIAGGRAFTFGYAEHRELLGAAGADVVTFDPLHDALPPGTSGVVLPGGFPEEHAVALAENSALLTQIRELATAGAPIHAECAGLLYLARSLDGHAMASVVGVDASFGSRLTLGYREAVAVTDSILFAAGERVVGHEFHRTSLAAAEADGCAPAWGWRPWDGHPAREGFVRGGVHASYLHTHPAGHPEASTRFVAAARTFAAHG
>AHX14528.1
MTQATHHCPALMVSAPASGQGKTSVTAALARWHTRHGRRVRVFKTGPDFLDPMVLERASGAPVYQLDLWMNGEADVRTRLYEAAGEADLILLEGVMGLFDGGLSSADLAQRFGLPVLAVIDGSAMAQTFGALALGLARYREGLNMFGVAANRVGSAYHAQLLAGSVPGELRWLGALPRDAAMALPERHLGLVSAGELDDIDARLDALADAWALHASDALPSPVAFPPSPSIAVPSGLRGRRIAVAHDAAFCFLYPANLDVLREAGAELRFFSPLAGDGLPDCDAVWLPGGYPELHLPALSRNEQLKRELHAHVEAGRPLLAECGGMLYALDSLSNTEGEAFAMAGLLPGRAAMQKKLGGLGMQVAALPEGELRGHTFHYAHANIQAAPLVLAVNPDGGPSSEGVYRHRRMTASFMHLYFPSNVAAAIGLFLP
>AIE00135.1
MATRRAFILAGTDSGCGKTTVTLGLLSLLQQRGLRVQPCKVGPDYLDTAWHTAISGVASRNLDSFMLPAPILNALFAEQLQQADIAVIEGVMGLYDGYGIDPNYCSSAAMAKQLGCPVILLVDGKAVSTSIAATVMGFQHFDPALNIAGVIVNRVNSDAHFQLLKSAIERYCQVPVLGYVPRVEGVALPERHLGLVTARESVVNQQAWRDFASLLGRTLDIDRLLALSELAAMPAGEWGEQLAADAGEGLTLALADDEAFNFYYPDNLALLARCGVKMVRFSPLRDRQLPACQMIWLGGGYPELHAAGLSANHEMLAQLRAAHRRGVAIYAECGGLMYLGTTLEVTGGERYAMADIIPGHSRMGTRLTRFGYCEAQAQQQTLLAAPGEWLRGHEFHYSDFSPATPAVLACRKQRDGKTLQQWPGGWQSGSAFASYLHVHFAQRPTMLNHWLRAARRAQ
>AII63304.1
MKPQLLIGAATSGSGKTTFTMGLLRALHKRGLRVQPFKCGPDYIDTQFHTLAADHESVNLDIWMASNTHVQHLYNKYGDGADVCVTEGVMGLFDGYQRMQGSSAEIARLLNIPVVLIVSARSTAYSVAPLIYGFKHFNPAVKIAGIVFNQVSSPSHFAYLREACVDAGVECLGYLPMTEGLKIPSRHLGLTLTAKRSMNTLIEQAAELVEKYVDLDKLLSICHRNFPCRYTLPYSSEIGVESFAPSAKKMKIAIARDPAFNFIYRENIDRLSALGSITYFSPVYGSDLPDADLVYLPGGYPELFARQLHRRKKLMEALRTYAEEGGKILAECGGMMFLTRSLTVRQGGTAYAMTGILPLDCTMVGARLHLGYRRIEYKGMELRGHEFHYSNVVAPDAMPSVAKQFTARGMEVSTPLYRYKNVIAGYTHLYWGETDILKLWEV
>AII69288.1
MKPQLLIGAATSGSGKTTFTMGLLRALHKRGLRVQPFKCGPDYIDTQFHTLAADHESVNLDIWMASNTHVQHLYNKYGDGADVCVTEGVMGLFDGYQRMQGSSAEIARLLNIPVVLIVSARSTAYSVAPLIYGFKHFNPAVKIAGIVFNQVSSPSHFAYLREACVDAGVECLGYLPMTEGLKIPSRHLGLTLTAKRSMNTLIEQAAELVEKYVDLDKLLSICHRNFPCRYTLPYSSEIGVESFAPSAKKMKIAIARDPAFNFIYRENIDRLSALGSITYFSPVYGSDLPDADLVYLPGGYPELFARQLHRRKKLMEALRTYAEEGGKILAECGGMMFLTRSLTVRQGGTAYAMTGILPLDCTMVGARLHLGYRRIEYKGMELRGHEFHYSNVVVPDAMPSVAKQFTARGMEVSTPLYRYKNVIAGYTHLYWGETDILKLWEV
>AII87199.1
MSRFMIAAPSSGAGKTTVTLALMRLLQRAKIEFQPAKSGPDYIDPGFHSVAAGTPSVNLDAWAMPADLIGTLAGSSGLVVEAAMGLFDGAGKAGRGSAADLAKILDIPVILVVDAAKTAHSIAALVTGFRDYDPQVTLAGVFLNRVGSARHLDMLTQALNGRNIKIFGHLMRSEAFALPERHLGLVQADEIDQLEPWIDHIATALHPSLDFAALRELSGPTLAAQTTLPGPPAQHIAIAADRAFAFRYTHQMKGWRDAGAQLSFFSPLADEPAPKAAQYIFLPGGYPELHAGQLAAAAQFKASLAHHASLGTPIYGECGGYMVLGNGLVDAQGRRHEMLGLLPLETSFQQRKLHLGYRQLTPLSPHFSAPLMAHEFHYASTLKAAGPALFAAQDADHADLGEMGLHIGRTCGSFAHIIAGH
>AIN84501.1
MKGFMIAAPASGSGKTTVTLGLLRALKRRGEVLAPVKAGPDYIDPAYHRAASGVDCFNLDPWAMRPGLISALSSRMTESGARVLVAEGMMGLFDGAIDGKGSSADLARLLDLPVVLVVDCARQSHSIAALVWGFSQFRKDVLIEGVILNRVGSPRHEAMLRGALAPLGVPVLGALPRDPALSLPERHLGLVQADEHAGLESFLEQAADVMEAHIDMDALQTIWLRPKRYDAMANVARLKPLGNRIAVARDDAFAFAYMHLFEGWRRRGAEISFFSPLADEAPKADADAIYLPGGYPELHAQRLAGASRFRTAIGDAAARGVTVYGECGGYMVLGKTLEDAAGVHHPMLGLLPLETSFARRKLHLGYRLLEPLGGLPWDMPLKAHEFHYASIVREEKADRLFRVRDASGENLGEAGLRVGSVSGSFMHVIDFSGEAA
>AIN87541.1
MKGFMIAAPASGSGKTTVTLGLLRALKRRGEVLAPVKAGPDYIDPAYHRAASGVDCFNLDPWAMRPGLISALSSRMTESGARVLVAEGMMGLFDGAIDGKGSSADLARLLDLPVVLVVDCARQSHSIAALVWGFSQFRKDVLIEGVILNRVGSPRHEAMLRGALAPLGVPVLGALPRDPALSLPERHLGLVQADEHAGLESFLEQAADVMEAHIDMDALQTIWLRPKRYDAMANVARLKPLGNRIAVARDDAFAFAYMHLFEGWRRRGAEISFFSPLADEAPKADADAIYLPGGYPELHAQRLAGASRFRTAIGDAAARGVTVYGECGGYMVLGKTLEDAAGVHHPMLGLLPLETSFARRKLHLGYRLLEPLGGLPWDMPLKAHEFHYASIVREEKADRLFRVRDASGENLGEAGLRVGSVSGSFMHVIDFSGEAA
>AIO86748.1
MPACPALFVAAAASGQGKTSVTAALARHHRRLGRRVRVFKTGPDFLDPMLLARASGARVYSLDLGMVGERGCRALLARAAAEADVILIEGAMGLFDGTPSSADLAQAFGVPVAAVIAAQSMAQTFGALAFGLAHFRPGLPFHGVLANRVGSERHAQLLRGALPGSIRWLGHLPRDARIALPERHLGLHQPDDVADLDARLDRAADAIAHTALAALPPVVEFACGDAANAEADAGDGGATIPARDASRTAHRTATAARVAAGRGALAGATMRAAHGERAARSADAAAHETVDDALLDAAKRAGTGDGALSPSPDAGGAIGAIGTIRSTETTEAVSSLVGCRIAIARDAAFSFIYPANLDQLEALGAELAFFSPLADEPVPDGSHALYLPGGYPELHAARLAANATAARSIAAHVAAGRRVVAECGGMLYLSDALTDADGVTTPMLGLVPGHATMQRRFAALGMQTLATRFGAMTGHTFHYSRLATPLAPVAAATRPDDGAAGEPVYRHGPIVATYLHAYWPSNPRAAAALFAGDAP
>AIV79546.1
MPACPALFVAAAASGQGKTSVTAALARHHRRLGRRVRVFKTGPDFLDPMLLARASGARVYSLDLGMVGERGCRALLARAAAEADVILIEGAMGLFDGTPSSADLAQAFGVPVAAVIAAQSMAQTFGALAFGLAHFRPGLPFHGVLANRVGSERHAQLLRGALPGSIRWLGHLPRDARIALPERHLGLHQPDDVADLDARLDRAADAIAHTALAALPPVVEFACGDAANAEADAGDGGATIPARDASRTAHRTATAARVAAGRGALAGATMRAAHGERAARSADAAAYETVDDALLDAAKRAGTGDGALSPSPDAGGAIGAIGTIGTIRSTETTEAVPSLVGCRIAIARDAAFSFIYPANLDQLEALGAELAFFSPLADEPVPDGSHALYLPGGYPELHAARLAANATAARSIAAHVAAGRRVVAECGGMLYLSDALTDADGVTTPMLGLVPGHATMQRRFAALGMQTLATRFGAMTGHTFHYSRLATPLAPVAAATRPDDGAAGEPVYRHGPIVATYLHAYWPSNPRAAAALFAGDAP
>AJD25854.1
MRSIIISSNSSGGGKTTVTLGLMKALIKKGYKVQGYKVGPDYIDPAFHSYLTENSSRNLDLFLMGENGVKASYSRGKGDLGIIEGVMGLYDGKGIDTKYSTAHLSKVLNLPVVLVLTPKAQSATLCAEIMGILNYEKINIVGVIFNKVSENYYKLLKRLVEENCGLKVFGYVPKEEKLELKSRHLGLIQSSEIKDLEEKIDLCSELILKYVDIENLINHFEKTEKYKDNFYLENKNLNIGIPYDKAFSFYYKENIELLENIGNIKYFSPMKDEKLPEYLDFLYIGGGYPEVFIKELRENKSMLSSINKELNNGLSCYAECGGLMYLTEGIEDLQGDYKEAVGFFKGKCHMTKRLQNFGYAEIEVEKENKILPKGLKINCHEFHKSYVDLKEDKIYELTKNLYDDSTKKWSCGYIKNNTLASYTHVHFFGNMDFIKKLFNR
>AJD41598.1
MSGLLIAAPSSGSGKTTITLGLLRALRNRGVAVAPGKAGPDYIDPAFHSAASGAPCLNFDAWAMRPELISANAALHRSGDRILVIEAMMGLFDGAADGKGTAADLAAMLRLSVVLVVDASRMSHSVAPLVSGFASFRADVRIAGVILNKVGSERHETMLRQALDAIRMPVIAVIRSDKTLALPERHLGLVQAGEHQGLEDFIEHAAEAVSDECKFEFLLRTARQGLNVPSAANIHRLAPLGSRIAVARDIAFAFCYEHMLLGWRRRGATISFFSPLADEAPAADADAIYLPGGYPELHAGEIADAQNFRRAMVEAARRGTRIYGECGGYMVLGDGLIDAGGTRHEMLGLLPLVTSYEERSRHLGYRRVQPVDGAFFGHGMTAHEYHYSTVVREGDADRLFTVSDALGISLGEAGLRRGQIAGSYMHLIDLAGAAA
>AJP48433.1
MATALLIAAPASGQGKTSIAAGLARLYSRQGKRVRVFKCGPDFLDPMIHAVASAAPCENLDLWMCGEFDAATRLARAAENADVILVEGVMGLFDGAPSAADIARRFNLPVLAVIDAAAMAQTFGAVAHGLAHYQPDLPFYGVLANRVASPGHAEMLEESLSPGIRWCGTVPRDDAASLPERHLGLHQAAEIEDLMARLDRMANQLEKTPLAALDTGDFSANLAVSSAPARCVLSGTFSGLATPAPPLLKNKTIAIARDASFCFLYPANLELLAAMGAQLAFFSPLAGEPLPMCDAVWLPGGYPELHAAVLAQRREFFAQLATHVAASKPLIAECGGMMTLFDTLTDTQGATHPMAALLPGRIVMQPRLAALGGQEAELPEGTLRGHTFHYSKAETPLEPLTHARRQRSLGNKTQGEAIYRRARLTASYVHFYFPSNPAVAAALFLP
>AJQ98119.1
MKAFLIGGTGSGCGKTTLTLGLLRAFTRRGLKVQPYKVGPDYIDTGWHSAVSGVASRNLDAFMLPASTLNWLYNQHMQAADIAVIEGVMGLYDGFGTDPNYCSSAGMAKQLGCPVILLIDGKAVSTSAAATVLGFCHFDPEVRIAGVIVNRVNSEPHYQLLKQAIEKYTQVPVLGRIPSLPNVSLPERHLGLITAHEQHDMDEQWNTLADHLEQHIDLDRLLGLSNVEPAPNASAPSLPTSELGRGLTMALADDEAFHFYYPDNLQLLEQIGVNIVRFSPLRDAALPECQMVYIGGGYPELHAETLTKNHAMRQSLRDAHQRGVAIYAECGGLMYLGTSLKDQNGNTHEMTGIFPGESRMEGRLKRFGYCQATAQQDTVLAARGETLRGHEFHYSDFHADIPCAFQFEKQRDGVTLQRWQGGYQRGNTLASYLHVHFYQRPEMLKHWLERGRAL
>AKA03273.1
MSGGAVPRLVIAAPSSGAGKTTVATGLMAAFAEAGLAVSPHKVGPDYIDPGYHALATGRPGRNLDAFLCGPEQIAPLFLHGAAGADLALVEGVMGLFDGASGRGELASTAQVAKVLRAPVVLVVDASSQSRSVAALVHGFASWDPEVRLAGVILNKVGSPRHEELLRDAMDSSGVPVLGALHRTEQARTPSRHLGLVPVAERRAEALESVRALAARVREGCDLQALLALARNVPELPDRAWDPGAAVPAPAAGAGRPVVAVAGGPAFTFSYAEHVELLTAAGAEVVPFDPLRDERLPDGTRGLVIGGGFPEVYAPELSANAPLRAAVAELAASGAPVSAECAGLLYLARSLDGKPMCGVLPADGRMTERLTLGYREAVALSDNALAAAGTRVRGHEFHRTVLEPGAGASPAWGVTHPRRAVEGFVAGGVHASYLHVHWAAEPALAGRLVAGAARGAVPAEGGAR
>AKA73710.1
MKRILLSSDRSGSGKTLITSAIMRALSKKYKVRGFKAGPDFIDPGYHKIATGFPSINLDLWMMGKNNVKRSLAKYGKEFDIGIIEGVMGLYDGVDTLYSTYELAKVTKTPIILIINCSNIGSTVGAIVKGLKYYRSDVSIRGVIFNKIASETHYNYCRNAVEDVEVLGYVPFDKNLEIKSRHLGLVTVEDNREVQNLIRYASELVEKYVDLDKIYEMASDEDLEIDLPEDNESNGVKRKMAIAYDPAFSFYYQENLDILKNKYELEFFSPLNNEYVEDAEAIYIGGGYPELHLNELEKSTRTKKWLKNMSYAGVKIYAECGGLMYLSKNLIDENNKNHSMTGIFDIDIKTKDKLTIGYTELEAVKENFIVNKNNVVRGHEFHVSKPISVNEKEFVFKVRIGKGIINKLDGVKSNNTVASYSHLHFSNFQLRIVF
>AKA76407.1
MKRILLSSDRSGSGKTLITSAIMRALSKKYKVRGFKAGPDFIDPGYHKIATGFPSINLDLWMMGKNNVKRSLAKYGKEFDIGIIEGVMGLYDGVDTLYSTYELAKVTKTPIILIINCSNIGSTVGAIVKGLKYYRSDVSIRGVIFNKIASETHYNYCRNAVEDVEVLGYVPFDKNLEIKSRHLGLVTVEDNREVQNLIRYASELVEKYVDLDKIYEMASDEDLEIDLPEDNESNGVKRKMAIAYDPAFSFYYQENLDILKNKYELEFFSPLNNEYVEDAEAIYIGGGYPELHLNELEKSTRTKKWLKNMSYAGVKIYAECGGLMYLSKNLIDENNKNHSMTGIFDIDIKTKDKLTIGYTELEAVKENFIVNKNNVVRGHEFHVSKPISVNEKEFVFKVRIGKGIINKLDGVKSNNTVASYSHLHFSNFQLRIVF
>AKA79100.1
MKRILLSSDRSGSGKTLITSAIMRALSKKYKVRGFKAGPDFIDPGYHKIATGFPSINLDLWMMGKNNVKRSLAKYGKEFDIGIIEGVMGLYDGVDTLYSTYELAKVTKTPIILIINCSNIGSTVGAIVKGLKYYRSDVSIRGVIFNKIASETHYNYCRNAVEDVEVLGYVPFDKNLEIKSRHLGLVTVEDNREVQNLIRYASELVEKYVDLDKIYEMASDEDLEIDLPEDNESNGVKRKMAIAYDPAFSFYYQENLDILKNKYELEFFSPLNNEYVEDAEAIYIGGGYPELHLNELEKSTRTKKWLKNMSYAGVKIYAECGGLMYLSKNLIDENNKNHSMTGIFDIDIKTKDKLTIGYTELEAVKENFIVNKNNVVRGHEFHVSKPISVNEKEFVFKVRIGKGIINKLDGVKSNNTVASYSHLHFSNFQLRIVF
>AKG53577.1
MLIPRIVIAGTSSGVGKTTIATGLTYALRRRGRKIQPYKCGPDYIDPGYLSMAAGAPCHNLDTWMLPEAHLKELFMQFARDKDIALIEGVMGLFDGHRKTSGGGSTAHLAKLLKAPVVLVLNIAKMGESAAAMALGYCSYDPDLKITGIILNQVGSQSHLNSAKTAIEERCHIPVIGALPKNAELNIPERHLGLTPVAESETETAFLDKLGDIIEANIDIELLMELAGQAPDFPSIDNPILFPKSPMPRRCRIAVARDAAFNFYYQANIELLNAWGADIVYFSPIADACLPAGVNGVYIGGGFPEVFLQELEANCSMKLAIQSAVAAGLPVYAECGGLMYLSESITNFAHQSFKMVGLLPGGCVMQGKLQRLGYTVAEALKDTPLAEKGQELRGHMFHWSHLEAPGTAEAAYHIIEPNNHLEGFVSGPKNNLLASYLHLHFGSDTRLYHRFIEHCSAVV
>AKM19088.1
MRRLVIAAPGSGAGKTTVTLGLMAALKQQGYTVQGFKCGPDYIDPTYHTAVTGRPARNLDSWMAGRANVRQMLANGCQGADLAIIEGVMGLFDGKQPLSDEGSTADIAALTESPVLLVIDAAGMARSAAAIVRGFQTFHPNVRIAGVFANRVGGEGHFRLIQAAIEQMCGIPAVGYLPKDEALTLPERHLGLVPSVERGELDAFFAALGEKVAETVDWEALLQIAESAPPLEAPAPLVQPSRTYPVRIAVAKDAAFHFYYPENLEILAAYGAELVYFSPLAGEPLPEGADGLYIGGGFPEEFAAELARQTAAKQSIRAAIESGLPTLAECGGFMFLTEQLVTTSGEAYDMVGVIPGRVVMQRTLAALGYREVRGRKGNFLLPEGETARGHEFHYSVYEPRSEMPFAYDTSGRKGTKPDGCLMHRLVAGYVHFHFASAPAMAERWLAACERVKRDG
>AKU25309.1
MRRLVIAAPGSGAGKTTVTLGLMAAMRQQGYTVQGFKCGPDYIDPTYHTAVTGRPARNLDSWMAGRANVRQMLANGCQGADLAIIEGVMGLFDGKQPLSDEGSTADIAALTESPVLLVIDAAGMARSAAAIVRGFQTFHPNVRIAGVFANRVGGEGHFRLIQAAIEQMCGIPAVGYLPKDEALTLPERHLGLVPSVERGELDAFFAALGEKVAETVDWEALLQIAESAPPLEAPAPLVQPSRTYPVRIAVAKDAAFHFYYPENLEILAAYGAELVYFSPLAGEPLPEGADGLYIGGGFPEEFAAELARQTAAKQSIRAAIESGLPTLAECGGFMFLTEQLVTTSGEAYDMVGVIPGRVVMQRTLAALGYREVRGRKGNFLLPEGETARGHEFHYSVYEPRSEMPFAYDTSGRKGTKPDGCLMHRLVAGYVHFHFASAPAMAERWLAACERVKRDG
>AKZ28624.1
MATSPDAARQCPALFLSAPASHQGKTTLTAGLARHHRNQGRTVRVFKTGPDYLDPYILERASGQPVHSLDLWMTGEADCRQRLYAAAAEADLILIEGAMGLFDGTPSSADLAEAFGVPVLALIDASAMAQTFAAIAHGLASFRPALPFHGVLANRVASPRHAELLTAALPAGLRCLGTVARDDAMTLPERHLGLVMAQEIDDLEPRLEHAAARIATTGLAELPPPVAFAPARAAPMPPLLAGTRIAIARDAAFSFLYPANLELLAGLGAELRFFSPLADAALPPADAVYLPGGYPELHLDALSANRALHAALHAHAGAGKPLYAECGGMLYLADTLTDAASRRGTMAGLLPGAATLHTRLAGLGLQAVDLGDGELRGHTFHYSSLATPLAPATHARRAHGAGNAAPGEAVYRHGSIVASYLHAYFPSNPTAAARLFRP
>ALA75031.1
MKPQLLIGAATSGSGKTTFTMGLLRALHKRGLRVQPFKCGPDYIDTQFHTLAADHESVNLDIWMASNTHVQHLYNKYGDGADVCVTEGVMGLFDGYQRMQGSSAEIARLLNIPVVLIVSARSTAYSVAPLIYGFKHFNPAVKIAGIVFNQVSSPSHFAYLREACVDAGVECLGYLPMTEGLKIPSRHLGLTLTAKRSMNTLIEQAAELVEKYVDLDKLLSICHRNFPCRYTLPYSSEIGVESFAPSAKKMKIAIARDPAFNFIYRENIDRLSALGSITYFSPVYGSDLPDADLVYLPGGYPELFARQLHRRKKLMEALRTYAEEGGKILAECGGMMFLTRSLTVRQGGTAYAMTGILPLDCTMVGARLHLGYRRIEYKGMELRGHEFHYSNVVVPDAMPSVAKQFTARGMEVSTPLYRYKNVIAGYTHLYWGETDILKLWEV
>ALF25431.1
MKAFMLAGVSSGIGKTTISMALMSAFNNVSPFKVGPDYIDPGFHEFITGNKSYNLDIFMMGEAGVKYSFYKHHKNISIVEGVMGLYDGIDNSLDNNSSAHVARFLGIPVILVLDGVGKSTSIAAQVLGYKMLDPRVNIAGVIINKVSSAKTYAMFKEAIENYTGVKCLGFIEKNDKLNISSRHLGLLQANEVEDLREKLSILKNLVLQNIDLKEIERIASVQTRIFNENKTEIEPPLYISYLKDRYVGKIIAIAQDRAFSFYYNDNIEFLEYMGFKVRYFSPIKDSKVPECDVIYLGGGYPENFAEELSNNKEMIKSIKENYEQGKNILAECGGFMYLSNGIEQTDGKIFKMCGLVPCVVNMTDRLDISRFGYISINNKNDIEVAKGHEFHYSKLKAVLEDTRKFKAVKKDGRTWECIFNEKNLYAGYPHIHFFGSYKFIEEVF
>ALI36098.1
MKTPGIVIAGISSGVGKTTISTAVIQGLLKKGYKVQPFKIGPDYIDPSYHNMISKRRSRNLDVWLMGINGLKESYLKNSIDSDITVLEGVMGLYDGMSGKNNFASTAHVSRILDLPILLVVDAKKAARSLAAITLGFIKFERKIRIAGVILNNIASERHLRYIVEAFESKIKIPIVGKIFNDKKLIYYERHLGLIPRMELSATLQNSIVDNSKIVAEHLDFEMIIQIAKKINYLDKSKFEKFSMDLVKRKSRHQESKKLHNSKVKILVALDKSFNFYYQDNLDMLHKRAKIEFFSPLDDIGISEDTTGIILGGGFPEVIADKLQNNSSMRRSILDLAQKDIPIYAECGGLMYLTKTISGYKNNKKKYKMVGLFDADTLMTGKVTLGYTEALLNNDQTYLGRTRKVRGHEFHYSNVVINKNDLDLIYDLKKGKGIMDGRDGFYVHDCIASYMHTHFMNSTFSDRFVERCVRYSRK
>ALP52894.1
MPQHEPNQDRTNDAGGELRRCPALLISAPASGQGKTTVTAALARYHRRLGRDVRVFKTGPDFIDPTLLEQACGNPVYQLDLWMGGEDHCRRLLYDAAASADLILVEGVMGLFDGDSSSADLAARFGMPVLAVIDAGAMAQTFGALAHGLASYRPDLPMAGVLANRVGSAAHYEMVAESLPPDLRGVGWLPREAQFTLPERHLGLVQAAELEDLDQRLERAADALQLVDDTLPAAVPFAPVVAPDSGKPLTGTTLAMARDAAFSFIYRANLDLLEELGARLAFFSPLTDPAVPAADAVYLPGGYPELHLERLAANESMKTSIRAHHDAGKPLLAECGGMLYLLESLTDRDGHEGAMVGLLPGRARMQERLVSLGMQAAQFEQGELRGHTFHHSAAEMALDPVGHAVGQRKGRQGEALYRHGSLLASYVHWYFPANPAAAAALFQRNKINL
>AMQ81945.1
MNQPRHCPAVLIAAPASGQGKTTVTAALARLHRNQGRKVRVFKCGPDFLDPMILERASGAPVYQLDMWMVGEQESRRLLWEAAAEADLILIEGVMGLFDGTPSSADLARHFGVPVLGVIDGTAMAQTFGALALGLARYQPDLPFAGVLANRVGTVRHAQLLEGSLTEGLRWYGALSRETGIELPSRHLGLVQASELNDLDVRLDAAAEALAGTCEVALPPAVEFAAPEIVKTEKLLEGVRIAVARDEAFAFTYGASLDLLRAMGAELSFFSPIRDTQLPVADSLYLPGGYPELHHVALSQNADMLKAIRAHHAAGKPLLAECGGMLYLLDSLTDVEGTRAELVGLLSGDAVMQKRLAALALQEVDLPEGLLRGHTYHHSLTTTELTPIARGHSPNGGRGAEAVYRQGRMTASYVHFYFPSNPAAIATLFAPDHKAPIAGKPAPTVGGVMSEETQSLAGAGLPAMGP
>ANK82683.1
MTAAGGLILAAPSSASGKSTLTIGLLAAFARRGGVRAAKCGPDYIDPMFHALACGAPSVNLDPWAMTSDMLRGLAATQAADAGLLLIEGVMGLFDGAAGGGGSTADLAATLGLPVVLVLDAAHQAQSAAALVRGFDSHREDIRIAGVILNRVGSARHADLIRGALAPLNIPVLGAVQRRADLAMPSRHLGLVPAAEIEGVSKAIDALGDLIAECVDLDCLERLARPLAAASAPPALPPPGQRVAVARDIAFCFAYPHLLDGWRRAGAEILPFSPLADEPPAPEADAVFLPGGYPELHAGRLAMAGNFLDGLRRAAGLGVPVYGECGGYMVLGEGLVDAEGVRHRMAGLLPLETSFAERRLHLGYRELRPREPGPWDGPLAAHEFHYATVLSEGAGEPLFDAAAADGTPLPPMGRRAGSVMGSFAHVIARRESPTESGGTT
>ANP68927.1
MKSIIISSDSSGSGKTTVTIGIMKALTERGFTVQGYKVGPDYIDTAFHEKITRIPSRNLDIFLMGEEGVRASYSRGNGDIGIVEGVMGLYDGKGIGTKYSTAHVSKLLNLPVILVMNPKGKSTTICAEINGMIDFESVNIVGVILNNVSKSYYNLIKAAINKNCNVEVFGFIPKDNRVSLKSRHLGLIQSSEVTDLDSRVDILGKLIVENIDIDRMLEYFKETQDYEDRFHLKSKDMKIAVAYDEAFSFYYKENLELLNELGEIIFFSPIHDEKLPENIDFLYLGGGYPEVFIEVLSKNKTMIWDIREKLNSGLRCYAECGGLMYLMDEIQNVKGDKSFDMVGFFKGKVFMSDKLHNFGYSSVEVVKYNQLLKSGIKINCHEFHKSYIRSMENRVYEVTKKMYDGSEKKWECGYYKNNTLAAYAHVHFFGNMDFIKDIVNYNSGGKL
>AOJ21724.1
MPACPALFVSAPASGQGKTSVTAGLARLHRRLGRRVRVFKTGPDFLDPMLLERASGAPVHALDLGMVGEAGCRALLADAARDADLILIEGVMGLFDGTPSSADLAAAFGVPVVAVISAKSMAQTFAAIAFGLARFRPGLPFHGVLANRVGSARHAELLQQALPDELRWLGHVPADAGIALPERHLGLHQPADIDDLDARLDRAADVLAQTALAALPPVVAFAEPDVATPLPRALAGKRIAVARDAAFSFIYPANLVLLDALGAVLRFFSPLADEPVPDDCDALFLPGGYPELHAATLAANAATARTIRAHAAAGRPIVAECGGMVYLCESLTDVEGSTTPMLGLLPGHATMQRRFAALGMQQLDTRTGPMRGHTFHYSRLDTPLVPVATAARPDGEAGSGEAVYRSGAIVATYMHMYWPSNPDAVVALFSGDAF
>AOR94890.1
MKSIIIGSDASGGGKTTFTLGLMKALKNRELSVQGYKVGPDYIDPAFHKEVTNIESRNLDVHLMGKEGVIYSYKKGCGDVGIIEGVMGLYDGIGAGEEASTYDISKILSDMPIILVLSPKGQSSTICAVIKGLKYYKNANIAGIVLNSVSEKYYNLLKYSIEKNCNIKVFGYIPKNDEISLSSRHLGLVQSMEVLNLNDKIELCGKMVEQYVNVDEIINSMKEFKCNNDNNTYSQLNLKDKNLRIGIAKDKAFNFYYKDNIELLEQIGEIIYFSPMKDKSIPENLDFLYLGGGYPEVFRKELTSNETMRNSINTALNNGLRCYAECGGFMYLTEEIEGDAMIGFFQGKSFMTKRLQRFGYCRVKVDEKVFGHEIEINAHEFHKSCVESNEETIYTVEKKQYNNELITWNCGYAKKNTVAGYAHINFLGNIDFLKSVIGYNII
>AOV98796.1
MNFPRIVIAGVSSSSGKTTISSGLTAALAQRGHKVAAYKCGPDYIDPGYLTLASNNPCHNLDSWMLSKDAMTEVFFHGLKNRDIALVEGVMGLYDGYSGERPGGSTAEIARLLSAPVILLVNISHMAESAAAIVLGYKNLDPRINIAGVILNQAGSTRHYEICRKAIEKYASTPVIGYLLRNKDLVIPERHLGLKTTSEGGELETFIQNLATRIESTIDIDRILEIARNAPPLPEKPLPCLFPETPACPVTRIAVAKDEAFSFYYQANLDMLSDWGAELCYFSPVHDTCLPPDIGGIYIGGGFPEIMAAELSANQPMKDTLTKAAADGMPIYAECGGLMYLSEAIEDFDSTKYLMLGLLPGISVMQKKLHRLGYTRAAVQNDNILSAKGTELRGHIFHWSKLPSPQTKPAYTLLEPAEFVGQNEGFIIGGSTNVLASYLHLHFGTNPDLAKNFIRISKDFCTI
>APZ20139.1
MPACPALFVAAAASGQGKTSVTAALARHHRRLGRRVRVFKTGPDFLDPMLLARASGARVYSLDLGMVGERGCRALLARAATEADVILIEGAMGLFDGTPSSADLAQAFGVPVAAVIAAQSMAQTFGALAFGLAHFRPGLPFHGVLANRVGSERHAQLLRGALPGSIRWLGHLPRDARIALPERHLGLHQPDDVADLDARLDRAADAIAHTALAALPPVVEFACGDAANAEADAGDGGATIPARDASRTAHRTATAARVAAGRGALAGATMRAAHGERAARSADAAAYETVDDALLDAAKRAGTGDGALSPSPDAGGAIGTIGTIRSTETTEAVPSLVGCRIAIARDAAFSFIYPANLDQLEALGAELAFFSPLADEPVPDGSHALYLPGGYPELHAAWLAANATAARSIAAHVAAGRRVVAECGGMLYLSDSLTDADGVTTPMLGLVPGHATMQRRFAALGMQTLATRFGAMTGHTFHYSRLATPLAPVAAATRPDDGAAGEPVYRHGPIVATYLHAYWPSNPRAAAALFAGDAP
>AQT82904.1
MVSGVPAVVIAAPASGSGKTTVATGLIGALRRAGHRVGPFKVGPDFIDPGYHALAAGRPGRNLDPVLVPEELIGPLYRHGSRDADIAVIEGVMGLFDGRIDEHAVMPARGSSAHVAELLGAPVLLVVDARGQSQSIAAVLHGFSTLHSGAHVAGVILNRVGSPRHEQVLRQACDTVGVPVLGAIPRHDELSVPSRHLGLVTAVEHGYAAQSAVAAMTELVARHLDLAAVVALAGARVSAPAWSPQEAVGAPVEGAPVIAMAAGRAFSFGYAEHPELLRAAGADVVTFDPLRERLPDRTAALVLPGGFPEEHLAELSANTELRSQIRELAAKAPVQAECGGLAYLMQELDGHPMCAVLGGSARFTQRLTLGYREAVAVTDSALYQTGQRAIGHEFHRTAVEFTDSLESAWAFRAGDGRPVRDGVVRAGVHASYLHTHPAAQPRSITRFAAHAAGVAAPAVRASG
>ARF99472.1
MNTVPIPRVVIAGTNSGVGKTTIVAGLLAAYRASGHGVQSFKVGPDYIDPGFHKIASGRESYNLDSWLVPPDTLPTFFASMAGDADLAIIEGVMGLYDGGREGVSSTAQIAKQLGAPVVLVIDCKAMGESAAAIAMGFREYDKDVDFKGVILNRLGSDNHERMVREGMEKIGVPVIGAIRRDDRMHSPERHLGLTPVTEVDPTEAIATIQHAVESMVDLEALYKVAASAAPMPAPIDITKGVTKRTKIGVAYDEAFSFYYPASLSALEAQGAELVYFSPLKDSVIPDVDGLVFGGGFPEMFLQALSENTAMKESIRKANQRHMPIYAECGGLMYLCEHIHDFDGNVFDTVGVVPANCVMQQKLQKVGYVTATAKRNTLLGNTGTALHGHEFHFSTMEPTIEDFPWAFHLEGGRKPQSYDGGYATDNVLASYLHLNFAGSLEGAKHFVDVCEAFGHTK
>ARR79179.1
MVIAAPASGSGKTTVATGLIGALRRAGHTVAPFKVGPDFIDPGYHGLAAGRPGRNLDPVLVGEGLIGPLYAHGAGGADIAVIEGVMGLFDGRIGPSAATPAAGSTAHVARLLGAPVVLVIDARGQSQSIAALLHGFSTFDTATRVAGVILNRVGSARHEQVLRQACEQAGVPVLGAIPRSAELELPTRYLGLVTAVEYGRRARQAVDAMTALVAAHVDLAAVIAVARAPAAGEPWDPAAAVGDSARRRATVAVAAGKAFSFGYAEHPELLAAAGADVVAFDPLSDALPDGSDAVLLPGGFPEQFTAELSANEVVRRQIKELAAAGAPVHAECAGLIYLADELDGHPMCGVLAGHARFTPRLTLAYRDAVAVADSPLYTAGQRAVGHEFHRTAVTFSDSYQPAWMYRAPDADDADDADDAGGAVRDGVVHAGVHASYLHTHPAAAPEAVARFVAHAARRAGSRA
>ASE84122.1
MAAKLHAFILAGTGSGCGKTTVTLGLLSLLKRRGMRVQPCKVGPDYLDTGWHTAVCGSASRNLDSFMLPEPVLNALFCEHMQQADVAVIEGVMGLYDGYGTDPNYCSTAAMAKQLGCPVILLVDGKAVSTSIAATVMGFQHFDPDLNIAGVIVNRVNSETHYQLLKTAIERYCSLPVLGYVPGVEGVALPERHLGLITARESVVNQQPWQDFADTLERTLDIDALLSLSQLTALPAGEWPALPDPQAGKGLTVAIADDEAFNFYYPDNIKLLERTGVTMTCFSPLHDSTLPECQMIWLGGGYPELHAAALAANTPMLAQMRAAHQRGVAIYAECGGLMYLGSTLEDASGEIHRMVDVIPGHSKMGKRLTRFGYCEAQAREQTLLAAAGEVLRGHEFHYSDFLPENPAVMACRKVRDGKTLQEWSGGWQVGNTFASYLHVHFAQRPAMLNHWLAAGREAL
>ASG31235.1
MKAFMLAGVSSGIGKTTISMALMSAFNNVSPFKVGPDYIDTGFHEFITGNKSYNLDIFMMGEQGVKYSFYKHHKNISIVEGVMGLYDGMDNSLDNNSSAHIARFLGIPVILVLDGVGKSTSIAAQVLGYKMLDPRVNIAGVIINKVSSVKTYAIFKEAIENYTGVKCLGFVEKNDKLNISSRHLGLLQANEVEDLREKLSILRNQVLENIDLKEIEKIATEQTRTVNLNKDEIEPPLYLSYLKDRYAGKIIAIAQDRAFSFYYNDNIEFLEYMGFKVRYFSPIKDSKVPECDAIYFGGGYPENFAEELSNNKEMINSIRENYEQGKNILAECGGFMYLSNGIEETDGKIYQMCSLVPCVVNMTNRLDISRFGYISINNKNDIEVAKGHEFHYSKLKAVLEDTRKFKAVKKDGRTWECIFNEKNLYAGYPHIHFFGSYKFIEEVF
>ASR27600.1
MATRRAFILAGTGSGCGKTTVTLGLLSLLQQRGLRVQPCKVGPDYLDTAWHTAISGVASRNLDSFMLPAPILNALFADQLQQADIAVIEGVMGLYDGYGTDPNYCSSAAMAKQLGCPVILLVDGKAVSTSIAATVMGFQHFDPALNIAGVIVNRVNSDTHFQLLKSAIERYCQAPVLGYVPRVEGVALPERHLGLVTARESVVNQQAWRDFASLLGRTLDIDRLLSLSELANLPAGEWGEQLAADAGEGLTLALADDEAFNFYYPDNLALLVRCGVKIVRFSPLRDRHLPACQMIWLGGGYPELHAAGLSANQEMLAQLRAAHRRGVAIYAECGGLMYLGSALEVTGGERYAMADIIPGYSRMGTRLTRFGYCEAQAQQQTLLAAPGEWLRGHEFHYSDFTPATAAVLACRKERDGKTLQQWQGGWQSGSAFASYLHVHFAQRPTMLNHWLQAARRAL
>ASR30544.1
MATRRAFILAGTGSGCGKTTVTLGLLSLLQQRGLRVQPCKVGPDYLDTAWHTAISGVASRNLDSFMLPAPILNALFADQLQQADIAVIEGVMGLYDGYGTDPNYCSSAAMAKQLGCPVILLVDGKAVSTSIAATVMGFQHFDPALNIAGVIVNRVNSDTHFQLLKSAIERYCQAPVLGYVPRVEGVALPERHLGLVTARESVVNQQAWRDFASLLGRTLDIDRLLSLSELANLPAGEWGEQLAADAGEGLTLALADDEAFNFYYPDNLALLVRCGVKIVRFSPLRDRHLPACQMIWLGGGYPELHAAGLSANQEMLAQLRAAHRRGVAIYAECGGLMYLGSALEVTGGERYAMADIIPGYSRMGTRLTRFGYCEAQAQQQTLLAAPGEWLRGHEFHYSDFTPATAAVLACRKERDGKTLQQWQGGWQSGSAFASYLHVHFAQRPTMLNHWLQAARRAL
>ATW05899.1
MLVISSIKSNSGKTTIASGLVGVFYNLKLDFEVVKVGPDFLDCVCVSNFACVNRINLVSQCSKQFYRWTAWVSLFSLVEDCMGIMDSLEGEQFAVSSLLLNRGKFVLALDCGNVMQTAAYLSSAVCCKLSGVILNNVVSYRHESVIVGAVDSFISVPILGVLRADSTHFEQRHLGVIQPSELVGSRSVISNLILKVYYGCNVSKLVRLMASGDS
>ATW06101.1
MCFIYDNTLTRLYALGYKLWFFSLLDNEKPGSGTDAVVLPGGYPELYASGVVEATKFSVFLRTVSVMVYAECGGYMALAQLVFDGNRRWPMFGILKIINCAVSPTLAVYKYCVLFGNKRGVLLGHEFHYHAELSGVAKSCVYLVRFRDKLNLEGACAGNIFGGYTHCIGLVK
>ATX92662.1
MAANFHAFVLAGTGSGCGKTTVTLGLLSLLKKRGLRVQPCKVGPDYLDTGWHTAVCGTASRNLDSFMLPVPTLNALFNEQMQHADIAVIEGVMGLYDGYGTDPNYCSTAAMAKQLGCSVILLVDGKAVSTSIAATVMGFQHFDSTLNIAGVIVNRVNSETHYQLLKVAIERYCDVPVLGYVPRMEGVALPERHLGLVTARESVINQQPWQAFAATLEQTLDIDALLTLSQSTNLPAGEWPALPAADAGAGLTVAIADDEAFNFYYPDNITLLERTGLNIVRFSPLHDTCLPDCQMIWLGGGYPELHAAALARNVSMLNQLREAHQRGVAIYAECGGLMYLGSSLEDSNGDIWPMADIIPGHSKMGKRLTRFGYCEAQAAQQTLLAAEGEVLRGHEFHYSDFTPETPAVMNCRKVRDGKTLQAWSGGWQVGNTFASYLHVHFAQRPQMLNHWLAAARSAL
>ATY93512.1
MLVISSIRSNDGKTAVTCGLASVFCKLGLDFELAKIGPDYLDSLCAGNYANVNRINLVSQCGKQFYRWLSWLKRCSLVEDCMGVMDSSEGEKVTTAALFHSLGGKLVLVLNCESAMQTTAYISSIICSKLSGIILNNISSYKQEIIISKTINRVAGVPILGILRPRAAALGRRHLGVIQPSEVLESLDEVYNLTLEMYYSCNISKLAQLMLAGDN
>ATY93513.1
MFFIYENTLIRLYALSHEVRFFSLLDNECPSEGTDIVVLPGGYPELYASKLSKATKFLVYLKKASVIVYAECGGYMVLSQLILNSEGSWIMFGAFGVISFLTTPTLMLYKYCFLVGNKRGVFFGHEFHYYNEMSRSNQNYVYLIRMHDELKLAGANTDNMFGGYNHCIGSIR
>AUG33779.1
MCFIYDNTLTRLYALGYKLWFFSLLDNEKPKTDTDAVVLPGGYPELYADSVIEATKLSVFLQDISVTVYAECGGYIALAQSLSDGSCSWPMFGILKIINCAVSPALAVYKYCVMFGNKRGMLLGHEFHYHAELSGTAENCVYLIRFRDKLNLEGARVGNIFGGYAHCIGLVK
>AUG33780.1
MLVISSIKSGAGKTTIASGLVGVFYALKLDFEFVKIGPDFLDCACVSNFACVNRVNLVPQCSKQFYRWIVWVSSFSLVEDCMGIMDSLEGERFAVSSLLLNRSKFVLALDCGNVMQTAAHLSSAVCCKLSGVILNNVASYRHEAVVVNTVCSFISVPILGVLQADAAHFEQRHLGVIQPNELISSQSVMNNLILKVYYGCNVSKLVRLMASNDS
>AUG91470.1
MLVLSSIKSSAGKTTVASGLAGVFYKLKLDFEFVKIGPDFLDSLCVSNFACANGLNLMLRWPKQLYRWTAWANSLSLVEDSMGIMDSLEGLQLAASSLLSNRSKFVLVLDCGNALQTAAYLSSEVCFKLSGVILNNVASHRHASVVIATVGNFVNVPILGVLRANIVRFEQRHLGVIQPNELVSSQGVIESLILEVYYSCNVSRLAELMASNDS
>AUG91471.1
MCFIYDHTLVRLYVLGYKLWFFSLLDNEKPGDRADVIVLPGGYPELYASKVIEASKFLVFLRSANATVYAECGGYIALAQLLSDGRRSWLMFGILEVLNCAVAPALAVYRYCVLFGNKRGVLAGHEFHYHGELSKTAENCVYLVRVCDELNLEGLRAGNAFGGYAHCVGSIK
>AUG91587.1
MRRQLNLMLRCPKRWYRWTARANSLSLVEDSMVIMDSLERLRQAASSLLSSRSKFVLALDCGNALQTAAYLSSEVCFKLSGVILNNVAFHRHASVIIETVGNFVNVPILGVLRANIVRFEQRHLGVIQPNELVSSQSVIESLILEVCYSCNVSRLAELVASNDS
>AUI38874.1
MCFIYDNTLIRLYALGCKLWFFSLLDNEKPESDTDAVVLPGGYPELYADGVIEATKFSVFLQNVSATVYAECGGYMALAQSLSDGSCDWPMFGILKIINCAVSPVLAVYKYCVLFGNKRGTLLGHEFRYHAELSRTAESCVYLTRARDKLSLEGARAGDVFGGYVHCIGLVK
>AUI38875.1
MLVISSIKSSAGKTAIASGLVGVFYALKLDFEFVKIGPDFLDCECVSNFACVSRVNLVPQCSKQFYRWIVWVSSFSLVEDCMGVMDSLEGEQFAVSSLLLNRSKFVLALDCGNVMQTAAYLSSAVCYKLSGVILNKVVSYRHEAVIVNTVCSFISVPILGVLQADAAHFEQRHLGVIQPNELISSRRVVNNLTLKVYYGCNVSKLVRLMASNDS
>AUW94566.1
MNQRLDGAYPRLVIAAPRSGEGKTTVTLAVMAGLHSVGQSVQGFKVGPDYIDPSYYYAASQRAGRNLDAWMGGPHDVQASFIKGMAQADVGVIEGVMGYFDGKNPVTREASTWHIASLLQAPVLFVVDGQRSAASLAAIVWGFQNMVEPSYLAGVVINRVNSERHYRLLQDAIEHYTGLSCVGYLPADDQVAIAERALGIEPAHENVQTQALIDRLTFLASQTLDMDQILRIARHAPRLSGIVAPVQRPAAASKVIAVAQDQAFNFYYPQNLELLVELGAKLVPFSPLAGDDIPIEADALYIGGGFPERYVERLSAQTTLLRRYRERISSGLPTIAECGGYMFLSESLRGTDGQDYPMVGVIPHKTAMQPRLQAVGYRTITLLESSHFGPGVAFRGHEFHYSRTVQQQGPAAYRLEGRGGTEESGYAQGALLAGYAHFYFPSNVSAMGWWMNHLKARQSP
>AVD79043.1
MAANFHAFVLAGTGSGCGKTTVTLGLLSLLKKRGLRVQPCKVGPDYLDTGWHTAVCGTASRNLDSFMLPVPTLNALFNEQMQHADIAVIEGVMGLYDGYGTDPNYCSTAAMAKQLGCSVILLVDGKAVSTSIAATVMGFQHFDSTLNIAGVIVNRVNSETHYQLLKVAIERYCDVPVLGYVPRMEGVALPERHLGLVTARESVINQQPWQAFAATLEQTLDIDALLTLSQSTNLPAGEWPALPAADAGAGLTVAIADDEAFNFYYPDNITLLERTGLNIVRFSPLHDTCLPDCQMIWLGGGYPELHAAALARNVSMLNQLREAHQRGVAIYAECGGLMYLGSSLEDSNGDIWPMADIIPGHSKMGKRLTRFGYCEAQAAQQTLLAAEGEVLRGHEFHYSDFTPETPAVMNCRKVRDGKTLQAWSGGWQVGNTFASYLHVHFAQRPQMLNHWLAAARSAL
>AVK84619.1
MQTNRFVLAGTGSGVGKTTFTIGLMKAIQNKGKVVQGFKCGPDYIDPTYHTTVTGRVSRNIDSWMFSQEAVRDIVARASMDADVAIIEGVMGFYDGKSPLSDEGSAADISVITESPVILIVNCASMARSVAAVVKGFQLLSDKPNIVGVIANQVGSVGHYEIAKAAIEQECGIPVIGYLKREKGIDIPSRHLGLVPAIERGELDSFFDKLGSLMAETIDLDQLLNLTKAPILQETGQLFAEEPSQNICIAVAKDAAFNFYYEENLALLRAKGATLQYFSPLANEAVPVEADGLYIGGGFPEEFAEALANNVEAKNSIREAISKGLPTLAECGGFMYLTEAITNNDGIRFDMVGVIPGEVAMQTKLAALGYREIFGTQHNFLIGTDEVAKGHEFHYSTYSGTHNTPAYQTKGRFGKKQEGYQEGNLVAGYTHFHFVSNPKLVDNWLAACKKVKNHD
>AVL38279.1
MQRSGKQAFIIAGTGSGCGKTTVTLGILRALMARGLSVQPFKVGPDYLDTGWHSAVSGVTSRNLDAFMLPPATLNGLYNQHMRHADVAVIEGVMGLYDGYGTDPDYCSSAAMAKQLGCPVILLVDGKAVSTSVAATVLGFCQFDPNLTIAGVIVNRVNSENHYQLIRHAIEHYCGIPVLGRLPVMDDVALPSRHLGLIPVQEQREGVAGKTQQPDSSPRWQRLAQQVEAFIDLDRLLALTHCAAQPAGTPPSLPPSTLANGLTLALAEDEAFNFYYPDNLDLLEQAGVRIQRFSPLHDHRLPDCQMIYLGGGYPEIHAARLAANTAMHAALQQAHRQQIPLYAECGGLMYLGDGLTDESGQRHPMVGILAGESRMGKRLTRFGYCQAQARSDTLLAAQGEILRGHEFHYSDFTSPLTPVFDSSKWRDGVAIQRWHSGYQLQRTQASYLHIHFAQRPGLLNGWLTAARSVL
>AVP55878.1
MKSIVISSNSSGGGKTTIAVGIMKALMKKGFDVQGYKVGPDYIDPAFHSQITGKPSRNLDIYLTGEEGVKASYSRGKGNLGVVEGVMGLYDGKGIDSKYSTAHVAKTLGLPVVLVLSPKAQSATLCAEINGLINFDKVEIGGIILNNISESYYNLLKAAIEYNCNAKVLGYIPKDERLKIGSRHLGLIQSSEIEDLEEKIDICSEHILKNIDLEELFKIFKKTPEYEDNFHLENKNLKIAVAYDKAFSFYYRDNIELLEELGEITYFSPLMDKELPKDIDFLYIGGGYPEVFIEELSKNESMLKSIKEELDKGLKCYAECGGLMYLTEAIENEDLKGNAVGYFEGFSKMTKRLQNFGYAQLEVYKENEILPKGLKINCHEFHKSTVELDEDKIFKINKTMYNGQEKHWNCGYIKGNTIAAYAHVNFLGNIEFLKALLEK
>AVP59933.1
MRSIIISSNSSGGGKTTVTLGLMKALIKKGYKVQGYKVGPDYIDPAFHSYVTKNSSRNLDLFLMGEDGVKASYSRGKGDLGVIEGVMGLYDGKGIDTKYSTAHLSKVLNLPVVLVLTPKAQSATLCAEIMGILNYEKINIVGVIFNKVSESYYKLLKRLVEENCGLKVFGYVPKEEKLELKSRHLGLIQSSEIKDLEEKIDICSELILKYVNIENLINHFEKTEKYKDNFYLENKNLNIGIPYDKAFSFYYKENIELLENIGNIKYFSPMKDEKLPDDLDFLYIGGGYPEVFIKELRENKSMLNSINKALNNGLPCYAECGGLMYLTEGIEDLDGDYKKTVGFLKGKCHMTKRLQNFGYAEIEVEKENKILPKGLKINCHEFHKSYVDLKEDKIYKLTKNLYDDSTKKWSCGYIKNNTLAAYAHVHFFGNMDFVRNIFDR
>AVP64540.1
MRSIIISSNSSGGGKTTVTLGLMKALIKKGYKVQGYKVGPDYIDPAFHSYVTKNSSRNLDLFLMGEDGVKASYSRGKGDLGVIEGVMGLYDGKGIDTKYSTAHLSKVLNLPVVLVLTPKAQSATLCAEIMGILNYEKINIVGVIFNKVSESYYKLLKRLVEENCGLKVFGYVPKEEKLELKSRHLGLIQSSEIKDLEEKIDICSELILKYVNIENLINHFEKTEKYKDNFYLENKNLNIGIPYDKAFSFYYKENIELLENIGNIKYFSPMKDEKLPDDLDFLYIGGGYPEVFIKELRENKSMLNSINKALNNGLPCYAECGGLMYLTEGIEDLDGDYKKTVGFLKGKCHMTKRLQNFGYAEIEVEKENKILPKGLKINCHEFHKSYVDLKEDKIYKLTKNLYDDSTKKWSCGYIKNNTLAAYAHVHFFGNMDFVRNIFDR
>AVQ38054.1
MRSIIISSNSSGGGKTTVTLGLMKALIKKGYKVQGYKVGPDYIDTAFHSYVTKNSSRNLDLFLMGEDGVKASYSRGKGDLGIIEGVMGLYDGKGIDTKYSTAHLSKVLNLPVVLVITPKAQSATLCAEIMGILNYEKINIVGVIFNKVSESYYNLLKRLIEENCKLKVFGYVPKEEKLELKSRHLGLIQSSEIKDLEEKIDICSELILKYVDIENLINHFEKTEKYKDNFYLENKNLNIGIPYDKAFSFYYKENIELLEDIGNIKYFSPMKDEKLPHDLDFLYIGGGYPEVFIKELRENKSMLSSINKALNNGLSCYAECGGLMYLTEGIEDLDGDYKEAVGFFKGKCHMTKRLQNFGYAKIEVEQENKILPKDLTINCHEFHKSYVDLKDDKIYKLTKNLYDDSTKKWNCGYVKNNTLAAYAHVHFFGNMDFIKNLFNR
>AVQ41530.1
MRSIIISSNSSGGGKTTVTLGLMKALIKKGYKVQGYKVGPDYIDTAFHSYVTKNSSRNLDLFLMGEDGVKASYSRGKGDLGIIEGVMGLYDGKGIDTKYSTAHLSKVLNLPVVLVITPKAQSATLCAEIMGILNYEKINIVGVIFNKVSESYYNLLKRLIEENCKLKVFGYVPKEEKLELKSRHLGLIQSSEIKDLEEKIDICSELILKYVDIENLINHFEKTEKYKDNFYLENKNLNIGIPYDKAFSFYYKENIELLEDIGNIKYFSPMKDEKLPHDLDFLYIGGGYPEVFIKELRENKSMLSSINKALNNGLSCYAECGGLMYLTEGIEDLDGDYKEAVGFFKGKCHMTKRLQNFGYAKIEVEQENKILPKDLTINCHEFHKSYVDLKDDKIYKLTKNLYDDSTKKWNCGYVKNNTLAAYAHVHFFGNMDFIKNLFNR
>AVQ44761.1
MRSIIISSNSSGGGKTTVTLGLMKALIKKGYKVQGYKVGPDYIDPAFHSYVTENSSRNLDLFLMGEDGVKASYSRGKGDLGVIEGVMGLYDGKGIDTEYSTAHLSKVLNLPVVLVLTPKAQSATLCAEIMGILNYEKINIVGVIFNKVSEIYYKLLKRLVEENCGLKVFGYVPKEEKLELKSRHLGLIQSSEIKDLEEKIDICSELILKYVDIENLINHFEKTEKYKDNFYLENKNLNIGIPYDKAFSFYYKENIELLENIGNIKYFSPMKDEKLPEYLDFLYIGGGYPEVFIKELRENKSMLSSINKALNNGLPCYAECGGLMYLTEGIEDLEGDYKKTVGFFKGKCHMTKRLQNFGYAEIEVEKENKILPKGLKINCHEFHKSYVDLKEDKIYELIKNLYDDSTKKWSCGYIKNNTLAAYAHVHFFGNMDFIKKLFNR
>AVQ48305.1
MRSIIISSNSSGGGKTTVTLGLMKALIKKGYKVQGYKVGPDYIDPAFHSYVTENSSRNLDLFLMGEDGVKASYSRGKGDLGVIEGVMGLYDGKGIDTEYSTAHLSKVLNLPVVLVLTPKAQSATLCAEIMGILNYEKINIVGVIFNKVSEIYYKLLKRLVEENCGLKVFGYVPKEEKLELKSRHLGLIQSSEIKDLEEKIDICSELILKYVDIENLINHFEKTEKYKDNFYLENKNLNIGIPYDKAFSFYYKENIELLENIGNIKYFSPMKDEKLPEYLDFLYIGGGYPEVFIKELRENKSMLSSINKALNNGLPCYAECGGLMYLTEGIEDLEGDYKKTVGFFKGKCHMTKRLQNFGYAEIEVEKENKILPKGLKINCHEFHKSYVDLKEDKIYELIKNLYDDSTKKWSCGYIKNNTLAAYAHVHFFGNMDFIKKLFNR
>AVX88356.1
MNQPRHCPAVLIAAPASGQGKTTVTAALARLHRNQGRKVRVFKCGPDFLDPMILERASGAPVYQMDMWMVGEQESRRLLWEAAAEADLILIEGVMGLFDGTPSSADLARHFGVPVLGVIDGTAMAQTFGALALGLARYQPDLPFAGVLANRVGTLRHAQLLEGSLTEGLRWYGALSRETGIELPSRHLGLVQASELNDLDLRLDAAAQALASSCEVALPPAVEFAAPEVIPAEPLLDGVRIAVARDEAFAFTYGASLDLLRAMGAELSFFSPIRDTQLPDADSLYLPGGYPELHHVSLARNTAMLDAIRAHHAAGKPLLAECGGMLYLLDALTDVEGTRAELVGLLRGEAVMQKRLAALALQAVDLPEGSLRGHTYHHSLTSTELTPIARGISPNGGRGAEAVYREGRMTASYVHFYFPSNPTAIAALFAPDLKAAIAGKPAPTVAGVMPEETRSPVGAGLPAMGP
>AWK52744.1
MKSIIIASNSSGGGKTTFTLGLMKALKNRNLDVQGYKVGPDYIDPAFHTEVTKKASRNLDTFLMGEEGVIKNYLKGSGNVGIIEGVMGLYDGIGVSEKGSTYEVSKLLGNMPIILVLSPRGQSASICAEINGFKNYRNANIVGVVLNSISEKYYDLLKYAIEENCETKVFGYIPKEEKISLSSRHLGLVQSMEILNLEEKLDICGKLIEEYVDLDEIINEMQEFEISCESKVEVKNKFQKKHDESKFKCEIIKFRNKNIRIGVALDKAFSFYYKENLEILEGLGEIIYFSPIKDKILPKNLDFLYIGGGYPEVFKKELEDNYSMRNSIKEALNNGLRCYAECGGLMYLTKSIDGAQMVNFFDGESVMTNKLQRFGYCKVKIDKKCFDEKLGIEENFKINAHEFHKSEVNLNEKNVYEVEKTQYNGKIIKWKCGYFKNNTLAGYAHINFLGNIEFLKALVNVK
>AXA82933.1
MIQFLLAAPRSGSGKTTMTCALLMALKRRGCAPCAFKNGPDYIDPMFHRAVLGVESRNLDLFFSAPETVRTLYAKGAAGHGAAVCEGAMGFYDGLGGVSDRASAWHLADTLGLPVLLVAEPKGQSLTLAAELNGLVNFRTPSHIAGILLNNCTARMHALLAPMLEEETGLPVLGFLPKLPEAVIGSRHLGLYTAAEVENLQQKLALLADAVEEHIDWPRLLALCEKEPPVLPVQPETLPARVRIAVAQDEAFCFAYAETLEAFRDAGAEVVFFSPLRDTALPENIGGLYLPGGYPELHARELSENTSLLREIKRKIESGLPTAAECGGFLYLGQSLTDAEGQSWPMVGVLPGEAKDAGHLVRFGYAALSADSDSMLFRAGESFPIHEFHHWDSTVNGVALAAKKPVGGAEWRCGSVNEHFYAGFPHLYWAGTPLPQRFAAAAENYRRDHD
>AXH57473.1
MRAPRDCPAVLIAAPASGQGKTTVTAALARLHRNQGRKVRVFKCGPDFLDPMILERASGAPVYQLDMWMVGADESRRLLWEAADEADLILIEGVMGLFDGTPSSADLARHFGVPVLGVIDGTAMAQTFGALALGLARYQPDLPFAGVLANRVGTVRHAQLLENSLTEGLRWYGALSREVGFELPSRHLGLVQASELNDLDVRLDMAAAALASTCEVALPPAVTFTAPDPVQVEPLLSGVRIAIARDEAFAFLYGASLELLRNMGAELSFFSPIHDRELPDADSLYLPGGYPELHHVALAENLTMQASIRAHHIAGKPILAECGGMLYLLEALTDVEGVRAELVGLLSGEAVMQKRLAALALQAVELPEGTLHGHTYHHSLTSTELQPIARGVSPNGGRGAEAVYRLGRLTASYVHFYFPSCPQAIAALFKP
>AXQ49317.1
MSATRSCPAVLIAAPASGQGKTTVTAALARLHRNLGRKVRVFKCGPDFLDPMILERASGAPVYQLDLWMIGAEESRRLLWQAAEAADLILIEGVMGLFDGTPSSADLARHFGVPVLAVIDGTAMAQTFGALALGLARYQADLPFAGVLANRVGSLRHAQLLEGSLTEGLRWYGGLSRERGIELPSRHLGLVQASELNDLDARLDAAAEALGASCDAALPPPVVFAAPASQPCAGSLSGVRIGVARDEAFAFTYGANLDLLRDLGAQLSFFSPLHDRELPAVDSLYLPGGYPELHHHALAANAPICEAIRAHHAQGKPLLAECGGMLYLLEALTDVAGERAELLGLLPGEATMQKRLAALALQAVELPEGTLRGHTYHHSLTNTGLEPIARGLSPNGGRGNEAVYRLGRLTASYVHFYFPSNPDAAAALLRP
>AXV37712.1
MRIVLAGTGSAVGKTTISTGIMKALSKEYKVQPFKVGPDYIDPTYHTMATGNPSRNLDSFFMSDGQIRQSFERGLKNSKSNLGIIEGVRGLYEGLSPISDVGNTASIAKALDAPVILILNARSLVKSAAAIVLGFKTLDPQIKINGVILNQVKNKKHYLKTKESVEKLSYTEVIGGLPRSEDIAVEQRHLGLVPAVERENILSFIDKWGRVIEENIDLDRLLTIMKDSNKLPPGREDTWHKKNRKKVKIGVAQDEIFTFYYKENLEALEDNNAEIVPFSPYHHEELPDVDALYFGGGYPEIFAKELESNQSMRLSVKKFHEDGRPIYAECGGLMYLTKSINNKKMCNVFNYDSIMTKKPQALSYVIAKTKNDNIITKQDEIFHGHEFHYSKILLKGKNNFAFEILRGKGIKGSLDGLMSKNTVASYVHTHVAACPQFAPNLAISAVELND
>AXV40103.1
MRLVLAGTGSAVGKTTISTGIMKALSQEREVQPFKAGPDYIDTTYHTLATGNVSRNLDSFFMSDGQIREAFERGLKISNSGMGIIEGVRGLYEGISPTEDVGNTASIAKALNSPVILILNSRSLVKSAAAIVIGFKTLDPSIRIEGVILNMVKNRKHYLKTKEAVEKLADTPVIGGIPRDDFLTVEQRHLGLVPAVERENIKKNIEDWGRVMEENIDLDALTSIMKGAGNLPSGREPLFQQEHRGRVKMGIARDEVFTFYYQDNLEALESNNADLIYFSPLHDEEVPDVDGIYIGGGYPEIFARELEANKSMRHSLRQFHQEERPIYAECGGLMYLTRSINQHQMCDVFPYDSHMTKKPQALSYVIARAAHDNIIIHEREVFHGHEFHYSKLELDGAQPKFAFDILRGRGVTGNCDGLMSKKTLASYVHTHVAACPSFASRLVRAAAED
>AYK14320.1
MLSDSQPVAGNIPRILISADRSSSGKTTISMGLMAALVSRGYKVQPFKVALDYIDPSYHTEITGRFCRNLDGYLMDENGILDVYTHACEAGDRADIAIIEGVRGLYEGFESLSDLGSTAQIAKILKCPVILVINARSITRSSAALVNGYKNFDPDVEIAGVILNNIGSRRHAEKAREAIEYYTGVPIIGIVPRDPSMQISMRHLGLIPAPEGRKRFGDESFGARLHGIEEIINTGIDVDRFLEIAKSAKPLKSPENSAFTPVPNSGVSRPKIGVALDEAFNFYYRDNLDLLELAGAEIVYFSPVKDTSLPEIDGLYIGGGYPELFAAELEANESMRQDIKRASAAGMPIYAECGGLMYLTEKISTGVPGEGTYHDASMPESTYSMVGALPGHTIMGQTRVVSYNIGTLSKDCILGRKGNSFKGHEFHHSEIVEIPEDAEFAITLSRGTGIKNYRDGLISGNTLGSYAHLHGVAYRDLADSLVEAARKFRESRALS
>AYK16383.1
MTKGILIAGTHSGAGKTTVSMGIMAALKHRQLKVQPYKVGPDYIDPSHHTAICGRPSRNLDTYMMGTDGVGQTVARTAADADIVVVEGVMGLFDGIDSTEVASSAHVAKTLDLPVILVINVHGMSRSAAALLKGYSEFDPEVRVAGIILNQVGSTRHAELVKNSLPRNIPVVGTIPRRKDIEVPSRHLGLYMAHEKDYNTEEMAAFIEENVDLDAVLELAEPCSVPEIRKIQRPEADLRIGIARDPAFCFYYHDMFDAFKDHGAEIEFFSPMAGEVPDVDGIYFGGGYPELYAENLERSETTRKLKGLAADGLPIYAECGGLLYLCGRYEVENRIYKLADIVPANTRMTDRLKALGYTEARSLDKNFSSHNIRGHEFHYSLTECDHDAKFAYEMLRGKGIQDGFDGLIEHNTLAGYMHSHPATFPVEKFVEKCREYKRR
>AYZ65188.1
MPACPALFVSAPASGQGKTSVTAGLARLHRRLGRRVRVFKTGPDFLDPMLLERASGAPVHALDLGMVGKAGCRALLADAARDADLILIEGVMGLFDGTPSSADLAVAFGVPVVAVISAKSMAQTFAAIAFGLARFRADLPFHGVLANRVGSARHAELLQQALPDDLRWLGHVPADAGIALPERHLGLHQPNDIDDLDARLDRAADVLANTALAELPPAVAFAAPDAAEPLPRALAGKRIAIARDAAFSFIYPANLALLDALGAQLRFFSPLADEPVPGDCDALFLPGGYPELHAAALAANATSAGAIRAHAAAGKPIVAECGGMVYLCDALTDVDGATTPMLGLLPGRATMQRRFAALGMQQLDTRTGPMRGHTFHYSRLDTPLEPVAAAVRPNGGAGSGEAVYRAGSIVATYMHMYWPSNPTAAAALFSGETLS
>AZF83895.1
MKRILLSSDRSGSGKTLITSAIMRALSKKYKVRGFKAGPDFIDPGYHKIATGFPSINLDLWMMGKNNVKRSLAKYGKEFDIGIIEGVMGLYDGVDTLYSTYELAKVTKTPIILIINCSNIGSTVGAIVKGLKYYRSDVSIRGVIFNKIASETHYNYCRNAVEDVEVLGYVPFDKNLEIKSRHLGLVTVEDNREVQNLIRYASELVEKYVDLDKIYEMASDEDLEIDLPEDNESNGVKRKMAIAYDPAFSFYYQENLDILKNKYELEFFSPLNNEYVEDAEAIYIGGGYPELHLNELEKSTRTKKWLKNMSYAGVKIYAECGGLMYLSKNLIDENNKNHSMTGIFDIDIKTKDKLTIGYTELEAVKENFIVNKNNVVRGHEFHVSKPISVNEKEFVFKVRIGKGIINKLDGVKSNNTVASYSHLHFSNFQLRIVF
>AZP71256.1
MNQPRHCPAVLIAAPASGQGKTTVTAALARLHRNLGRKVRVFKCGPDFLDPMIHERASGAPVYQLDMWMVGEQESRRLLWEAAGEADLILIEGVMGLFDGTPSSADLARHFGVPVLGVIDGTAMAQTFGALALGLARYQPDLPFAGVLANRVGTLRHAQLLEGSLTEGLRWYGALSRETGIELPSRHLGLVQASELNDLDVRLDAAAQALGSSCEVALPPPVTFAAPEEIVAEPLLDGVRIAVARDEAFAFTYGASLDLLRAMGAELRFFSPIHDRELPDADSLYLPGGYPELHHKALSENTPMLNAIRAHHAAGKPLLAECGGMLYLLDSLTDVEGTRAELVGLLQGDAVMQKKLAALALQNVELPEGVLRGHTYHHSLTSTEWQPIARGVSPNGGRGAEAVYRQGRMTASYVHFYFPSNPAAVAALFAP
>BAF59140.1
MKEVPRLMIAAVRSGAGKTSIATGIMGALAGKGLRVQGFKVGPDFIDPGYHTAATGRWARNLDTWLLAPQRVKELFRAAAADAEVAVVEGVMGLFDGVRGRGEEASSAEVAKLLGCPVVLVVDARARARSVLVEFLGCRALDPALSFAGVILNRVQGPRHLEMLQEAFEENSIPVLGAVQEGSLPRFTERHLGLVPTPEQRGVEGVLSRLADAVARQVDLEGILSAARAAGSLPGGMEQEEGTFAPEGNTTRGGAGRGAPVRVAYAWDEAFNFYYRDGLETLAGFGVELVPFSPLSDPALPPGVGGVIIGGGFPELFAKDLAANAGMLESLRLAHRKGLPIYAECGGFMYLCERLVDQEGRSHALAGLVPGVCRMERRLAGMGYVTARALAPSILCETGETLRGHVFHYSSFAPLAAAFPWAFSFIKEGREERPDGYVRGNLLASYLHLHFAASPQAAARFASACQAGARHGFV
>BAM50736.1
MTVIIAGERSGAGKTTITLAMLAYLARQKLRVQSFKVGPDYIDPMFHSQITGRPCRNLDPFLTSEAYVQRCFHYHSQGTPYSLIEGVMGLFDGVPYQGLTDYSSTAHIARLLNLPIVFVMDCQRLSGSVAAIVQGYRHWQPGVNLVGVILNRVGGDRHLELLKIALEPLRIPILGVFFRQQDLTLPDRHLGLVPCGELPQIQQYFDQLAHVAAQQLDWPKLLPLLETPRNLPSPMSLFDVPQKSPQARLAIAQDQAFNFYYADNLDLLTHCGFELIPFSPLEDTELPPAIDGVYLGGGFPELFAEQLSQNQALKDQLKTLIHQGLPTYGECGGLMYLSQSLTNFEGQIFPMLEMLPTAVTMGGKLSLGYRQAQVVNSHSWLWQTESLRGHEFHRSQMTKLPNQALYRQRGLLAIDQNTTDGWCVGSVQASYLHLHWGSQISTVEKFRAACLAFQKKLSYLGKHPPFKSVPLRNTGGDAHGRE
>BAU82347.1
MVARLVIAAPSSGAGKTTVATGLMAAFAGRGLAVSPHKVGPDYIDPGYHALATGRPGRNLDAYMCGPELIAPLFAHGARGCELAVVEGVMGLYDGAAGQGELASTAQVAKLLRAPVVLVVDASSQSRSVAALVHGFASWDPRVRLGGVILNKVASDRHEELLREALEESGVPVLGVLRRAPAVETPSRHLGLVPVAERQTAAVAAVAAQAEQVRQGCDLDALLALARSAPPLDAEPWSPPVSVEAHGSARPVVAVAGGPAFTFSYAEHTELLAAAGAEVVTFDPLRDEALPEGTRGLVIGGGFPEMYGAELSANASLRAAVAELAASGAPVAAECAGLLYLARSLDGRPMCGVLDAEARMSERLTLGYRDAVAVNDSVLAPAGARMRGHEFHRTVVEPGAGAVPAWGLRLPVRRVEGFVQRGVHASYVHTHWAGAPEAAARFVEHCR
>BAW28664.1
MTKGILIAGTHSGVGKTTVSMGIMAALKHRQLKVQPYKVGPDYIDPSHHTAICGRPSRNLDTYMMGTDGVGQTVARTAADADIVVVEGVMGLFDGIDSTEVASSAHVAKTLDLPVILVINVHGMSRSTAALLKGYSEFDPEVRVAGIILNQVGSARHAELVRNSLPGSIPVVGTIPRKKDIEVPSRHLGLYMAHEKDYNTEEMAAFIEENVDLDALLELAEPCSVPEIRKIQRPEADLRIGIARDPAFCFYYHDMFDAFKDHGAEIEFFSPMAGEVPDVDGIYFGGGYPELYAENLEKSETTRKLKDLAADGLPIYAECGGLLYLCGRYEVGNKIYKLADVVPANTRMTDRLKALGYTEARPLDKNFSSHNIRGHEFHYSLTECDRDAKFAYEMLRGKGIQNGLDGLIEHNTLAGYMHSHPATFPVEKFIEKCREYKRR
>BAW29258.1
MLSDSQPVAGNIPRILISADRSSSGKTTISMGLMAALVSRGYKVQPFKVALDYIDPSYHTEITGRFCRNLDGYLMDENDILDVYTHACEVGDRADIAIIEGVRGLYEGFESLSDLGSTAQIAKILKCPVILVINARSITRSSAALVNGYKNFDPDVEIAGVILNNIGSRRHAEKAREAIEYYTGVPVIGIVPRDPSMQISMRHLGLIPALEGRKRFGDGNFGARLRSIEEIINTGIDVDRFLDIAKSVKPLKSPENSVFTPAPNSGMSRPKIGVALDEAFNFYYRDNLDLLELAGAEIVYFSPIKDTSLPEVDGLYIGGGYPELFAAELEANESMRQDIKRASAAGMPIYAECGGLMYLTERISTGVPGKGTYHDASMPESTYSMVGALPGHTIMGQTRVVSYNIGTLSKDCILGKKGNSFKGHEFHHSEIEGIPEDAEFAITLSRGAGIKDYRDGLISGNTLGSYAHLHGVAYRDLADSLVEAARKFRESRALS
>BAW32080.1
MRVVLAGSGSAVGKTTISTGIMKALSSEGVQPFKVGPDYIDPSYHTMATGNPSRNLDSFFMSEGQIREAFIRGMEISNARMGVIEGVRGLYEGISSVGDVGSTASIAKALNAPVVLIINSRSLVKSAAALVLGFKTLDPKVKIEGVILNQVKNRRHYLKAKKAIEKLSYTRVIGGIPRREDLKVEQRHLGLVPTVERENLKFAIEKWGNVVEEYIDLDELKNIMKDSGKIKGERETLWQTKNRKKVKIGIAYDEAFNFYYIENLEALEDNKANLYYFSPIHDEEIPDVDGIYIGGGYPEIFAEKLEKNASMKNSIRRFHEDEKPIFGECGGLLYLSRSLDGHEMCNIFPYRASMTRKVQGLSYVIAKSERNNIISPRAEIFKGHEFHYSNIHVTDNPRFAFKIQRGKGIKDGMDGLISKKTLASYIHIHAASCPTFAATLTSNALEQ
>BAZ38782.1
MPLIIAGTSSGVGKTTVTLALLASLCQKKLRVQSFKVGPDYIDPMFHRYVTGRACRNLDPILTSEDYVQECFLEQTQEVDFAVVEGVMGLFDGVGVEKGFPSSLSSFASTAHVAKLLHIPVLLVIDCSRLSGSVAAIAHGYSTLDPHLKIAGLVLNRVGSDRHLELLKNALKALQIPILGVFRREDNITIPDRHLGLIPTEELPELDIIISRLTELGNSCFNWDRLLPLLEIGEVGKCGNIGVNNDKEDRYSYLQEYPVSNTQIRIAIAFDKAFNFYYQDNLDLLEKLGAELVFWSPLVDTKLPENIQGMYFGGGFPEVFAEQLANNTSAMNSVKAAILGGMPTIAECGGLMYLCDRIIDFTGTAYSMLGIIPEVATMDKRLTLGYRRAVALQDGLLVQVNTVIYGHEFHRSRLLLNPEISSTNLLFTTSRYDTDEFTGYEGWNILPNLHASYIHLHWGGNLAIPQRFVENCHQFREVLNHS
>BAZ99456.1
MRVVLAGTGSAVGKTTIATGIMKALSGRGVQPFKVGPDYIDPSYHTMATGNTSRNLDSFFMTEAQIREAFTRAMKLSGSRMGIIEGVRGLYEGISPIGDTGSTASVAKALDAPVVLIINSRSLVKSAAAMVLGFRSLDREVKIEGVILNQVKNRRHYLKTRRAVEELTGTAVIGGIPRSSELEVEQRHLGLVPAVERDTIAAQIEKWGLAMEEYIDLEALQDIMSSAGKIRGEREPLWQRGNRKRVRIGVAIDEAFNFYYQENIEALEDNAASVVPFSPIHDEELPDVDAVYIGGGYPEIFAAELESNTSMRKSIQRFHADGRPIFGECGGLMYLMSSIDEREMCGVFPHPAEMTGRVQGLSYVIAEAVMDNLITEAGDKFRGHEFHYSRVLGASGGKFAFRVLRGRGIVDSLDGITSGSSLASYIHIHAASCPQFAANFTRNAWEF
>BBC96787.1
MVTPSTPRLVVAAPSSGSGKTTVATGLMAAFAARGLAVSPHKVGPDYIDPGYHALATGRTGRNLDAYLCGPELVAPLFLHGARGCDIAVVEGVMGLYDGAAGEGELASTAQVAKLLGAPVVLVVDASAQSRSVAALVHGFVSWDPQVRVGGVILNKVGSARHEELLREALDAVGVPVLGALRRARPVETPSRHLGLVPVAERRALAVSAVSEMAELVSRGCDLPALERLARSAGTVPGDPAPWAPGLSPTHDGPSPSAEGPKPRVAVAGGPAFTFSYAEHTELLTAAGAEVVTFDPLHDEELPEGTAGLVIGGGFPEVYAAELSANGPLRKAVAELARSGAPVAAECAGLLYLCRELDGSPMCGVLDATARMAERLTLGYRDAVAVGDSVLAAAGTRMRGHEFHRTVVEPGAGAAPAWGIRGRERRVEGFVQRGVHASYLHTHWASEPGVARRFVERCRTS
>BBD54231.1
MTLIVAGERSGVGKTTITLAILSYLKKHNSNIQSFKVGPDYIDPMFHHYVTGKPCYNLDSILTSESYIKACYNQHIQTCDYGLIEGVMGLFDGIPNGEKVPIASTAQIALILDLPVILVLDCSRLSGSIAAIALGFKNFNPDIKLEGLVLNKVGSDRHLELLKAFLEPVNIPIIGIIKRQENIVIPDRHLGLIPTNELPQMDLFIQELAELAQTWFDWEKLLPLLKNTLISDLSNSVKRENSIPTLRFEHNYQPIRIAIAKDAAFNFYYADNLEILQQLGAELIEWSPLKDEQLPTDIKGLYFGGGFPEVFAQELSQNQLILNAVKTAILSGIPTYAECGGLMYLCEKIIDFENNAWSMVGILPTTAVMGKRLKLGYYQAKVLKNTPLLLEGEIITGHEFHRSELIENPSDPLYEMQRFMSSQTTAPVLEGWGNCSNVHGSYLHLHWGNRIDIPTRFLKSCTQLSSYTK
>BBD61833.1
MALVIAGERSGVGKTTVTLALLASLCRRGGQVQSFKVGPDYIDPMFHQYVTGLACRNLDPVLTSEAYVQQCFAKHRQASEYALVEGVMGLFDGVMGSGTDDSQHPFTFASTAHIARLLDLPVVLVIDCSRLSGSVAAIAHGYCSFDPKIKIAGLVLNRVGSDRHLSLLKDALQSLQLPILGVLRRQDNITIPDRHLGLVPTGEISELDAVVERLADLGDTCFDWQSLLPLLDTQNSKLSENLRARVPRVEQSSVTQHAAQLLLPLTALTQVRIAVARDRAFNFYYQDNLDLLQQLGAELAFWSPLADAELPPNIQGMYFGGGFPEVFAEQLTKNTNVLQAVKTAILQGMPTIAECGGLMYLCREVIDFEGKTYPMVGIIPTSACMGGRLTLGYRRAVALQDSLLVNAGTNIYGHEFHRSSLRANSHQPLFETYRYDCDENMGFEGWNLPINLHASYIHLHWGASIEIPQRFIQQCQSHRMYYSNVMT
>BBI51643.1
MDVKGMAQTAAALVAGLASFRDDIHIAGLIANACGSARHRELIEDALPPSIPLLAAVPRDPALSLPERHLGLVQAAEIREDLEARFEAGAKALEAAGLLEALAALPPVTFSAPQEQLAAVQPVLKGHTIGVASDAAFSFIYQANLDLLEQMGATLRFFSPLTDSRLPECDALWLPGGYPELHAQILADNSAMRGAIQAFFNADKPILAECGGLLYCLETLTGYDDLTHTMLGLLPGQGAMRGRRGCQGMQTAELPEGPVRGHAHHRSMAEGTPEPIAHGRRQRHPAPGEAIYRQKRLTATYLHLFFPNNPDAVARLFLSDPLLLSPAPAEQQFESEEFIHATQ
>BBI62603.1
MTTPTARCPALFIAAPASGQGKTTVTAGLARLLRNQGKVVRVFKTGPDYLDPQILAQASGQPVDQLDLWMAGEAYCRQRFYDAACEADLILVEGAMGLFDGEPSSADLAALFDIPMAIVMDVKGMAQTAAALVSGLASFRDDIHIAGLIANACGSQRHRELIEGALPPTIPLLAAMPRDPALSLPERHLGLVQAAEIREDLEARFEAGAKALEAAGLLDALAALSPVTFTAPRNSLRPLIRCSKATPLAWPGTPPLASSIRPTSICWSRWAPRCASFAAKG
>BBI74898.2
MLQGKAHAALISAPGSGQGKSMVTAALARLHRNAGRTVRVFKHGPDYLDPMVQEVASGQPVYQLHPWMTGEHECRWRLAKAAQEADVILVEGSMGLFDGSPSSADLAMLAGIPALPVIDAWGMAQTFGAVAQGLANYHPDLAIHEVIANRVGSPGHGKLLAESMPEGIALLGAIPRHETMQIPDRHLGLVQASELGGLDAQLDAAAKVLEEAGLGRLPKRVTLSAEAPTPAPAHLRGVRIAIAKDDAFAFIYRANLDVLEEMGAALHFFSPLNDSTLPECDALWLPGGYPELHAARFSANQPMREAISAHHRAGKPILAECGGLMSCVEQLVDGEGIGHTMMGLLPGTARMAGKLTALGLQSLHTQRGELRGHTYHHSLLDTSLKPLARTRKLAGSEAEPIYIEGALVASYFHGYFPSAPRLVADIFTGQPIHLAE
>BBJ95354.1
MTLPAYCPALLVSAPASGQGKTSVTAALARWHTRQGRRVRVFKTGPDFLDPLLLERASGAPVFQLDLWMTGEADIRQRLHAAACDADLLLIEGVMGLFDGAPSSADLAVHFGIPVLAVIDGAAMAQTFGALALGLARYRDDLPLYGVAANRIGSAHHARLLRDSVPPPLQWLGALPRAPALQLPERHLGLVAAAEVADLEQRLDALADAWAAHASTALPPPLQFAPPDAHTAIAPVLQGVRIAIARDAAFCFAYPANLELLAAAGAQLQFFSPIAGDALPDCDAVWLPGGYPELHLQALSQRRDLAVALRAHCAQGKPLLAECGGMLFLLEALTGKDGVSAPMAGLLPGTAALQARSVALGLQEVALPEGTLRGHTFHYARASIALSPLVHARNPNTGPSAEPVYRQWRMTASFVHFYFPSNPGAAMALFLP
>BBM41854.1
MKKILISGTMSGSGKTTVSSILMSALENVAPFKVGPDYIDPTHHEVFTGHHSHNLDIFMTDDEDAVRQIFEMYSQGRDISVVEGVMGLYDGIGNEKDNFSTAHLARVLDIPVILVVNAKAISTSIAAEVLGFKMFDERVNIKGVILNNVSSQKLYESLKEAVEKYTGIECLGYIPRNEQLATESRHLGLKQAFEEDNARKQQLFKEIAQNCLNLERIKEIAQEFESSRNMDNYAKIGHLKDKFKGKRVAIARDEAFSFYYEANIDLMKFCGVEIVEFSPIRDKKLPENIDFIYFGGGYPELFSKELSKNISMKNSIVEACKNGVRIFAECGGFMYLAKKLRLLNGEIFDMCGIFDIEIGMRKRLNIGRFGYINIETANGIKLRGHEFHYSEILENNEVSENDSEGYFYNIYKNNGKEWNCGYVKNNAIAGYPHIHFYSNVEFFEFLLDVKRD
>BBN96592.1
MVLAAASSGSGKTTVAALLCRALRARGLHVQPFKLGPDYLDPTHLTRAAGREARNLDSFLLGRQRLRELFARAAAQADVSVLEGVMGLFDGRDPTTDEHSTADLALLLDAPVVLVLDAGGSARTVAAVACGLRDFRPEVRVAGVILNRVAGAGHAALCEAALAQVGLPVLGWVARDAGLHLPERHLGLLSAEQAAWDEAAADRAAEGLRLDALLDAIHAPALPDAPAPAQAGTPVRVALAHDEAFHFSYPDALDELRAQGAELIRFSPLRDAALPTGVGGVLLPGGYPEAHAHELSSNVPMRESIRDFAASGGAVLAECGGLMYLGESLEVDGQDVPMCGVIPYRTRMTPRLTLGYRDATALRGTLVAPAGAAVRGHEFHHSVLTHAPTRPAWTWTAHDGTVTEEGYAHGNVLASYLHLHLGADPALAARFLNACRAVTA
>CDX00311.1
MTTNHEHQQMSTLSTPRLVIGAPQGRSGKTTFTLGLLRALSRQGLPVQPYKKGPDYIDTSWHTAAAGRVSRNLDSFMMSQEDICRSLAQHSQDCQFSLIEGAMGLFDGLDINGSASTAEIAKITSSPVLLVLDATRITRSLGAIVMGCQHFDPNINIVGVVLNKIARARHEKLARETIEQYCRIPVVGAIPKDSRILIPDRHLGLVTNGEWSETDTFLDNLADVVSENVDIAKIMELARTAAPLSYSTPTKFSVSQGYPLKTKPPAPRIGVIRDAAFSFYYPENLAVLESKGAELVTVSALSHQHLPKDLDALYIGGGFPEVFAEQLANNRTLRQEIRLAGEDGLPIYAECGGLMFLGRSIITGDGSYDMVGLLPLDTRMEKKPQGHGYTVMKVLENNPWFRQPKIRGHEFHNSSVLNLDRTKIEFGFEVERGHGIDGKYEGICYKGVMAAYNHIHALGSPDWAECMVKLATQYKERRSKMVFELFKSS
>CDX04279.1
MPHPLPPRILIAGTHSGVGKTTIATGIMAALAQRGLPVQPYKVGPDYIDPSYHTLATGRSSRNLDRWMLREELIPIFARTSQDCWAVIEGVMGLFDGVSGTKGYGSSADIAKLLDVPVVLIVDAGNLSRSAAAVVHGFCTFDPEVKIAGVILNRVKSPAQESLLREALSEIQVPILGVLPKEEGIRLPERHLGLVPSQEQAFQESFFDELISVVNRTIDLEQIQRIMQQRVIQEAPPEKQSVAELTCPKGTASWGGEPILHEGLSEAAAGNRNYHPLRLGVARDEAFSFYYQDALDCAENLGFVLVPFSPLHDSSLPAGLDGLFFGGGFPELHLERLSQNQSFLESLRQFSRSGKPIYGECGGYMYLGTQVTDFEGRTYPMAGLIPIAAEMASKLQGMGYRQGIFRRDNFLSKAGNMVYGHEFHYSKVNYLSCDDEAFPAFELVKGERSLRMDGYARDNIVASYLHINFAGQPELLQHWAEHIRQGA
>CEA13693.1
MRLVLAGTGSAVGKTTISTGIMKALSQEREVQPFKAGPDYIDTTYHTLATGNVSRNLDSFFMSDGQIREAFERGLKISNSDMGIIEGVRGLYEGISPTGDVGNTASIAKALNAPVILILNSRSLVKSAAAIVIGFKTLDPSIRIEGVILNMVKNRKHYLKTKEAVEKLADTPVIGGIPRDDFITVEQRHLGLVPAVERENIKKNIEDWGRVMEENIDLDTLTSIMKGAGKLPMGREPLFQQEHSGRVKMGIARDEVFTFYYQDNLEALESNNADLIYFSPLHDEEVPDVDGIYIGGGYPEIFARELEANQAMRHSLKQFHQEERPIYAECGGLMYLTRSINQHQMCDVFPYDSHMTKKPQALSYVIARAAHDNIIIPEGEVFHGHEFHYSKLELDGTQPKFAFDILRGRGVTENRDGLMSKNTLASYVHTHVAACPSFASRLVRAAADDQ
>CUW27603.1
MVTRSVPRLVVAAPSSGSGKTTVATGLMAAFAARGLAVSPHKVGPDYIDPGYHALATGRVGRNLDAYLCGPELVAPLFLHGARGCDIAVVEGVMGLYDGAAGEGELASTAQVAKLLRAPVVLVVDASSQSRSVAALVHGFASFDPQVRIGGVILNKVASDRHEELLREALDSSGVPVLGALRRVAQVDTPSRHLGLVPVAERQAAAVGAVAEMAAQVERGCDLEALLGLARGAGTLPDAAWEPPVTAAPRREVVAVAGGSAFTFSYAEHTELLTAAGAEVVTFDPLRDERLPEGTAGLVVGGGFPEVYAQELSANEPLRRAVAELALSGAPVAAECAGLLYLCRELDGQPMCGVLDATARMSDRLTLGYRDAVAVGDSVLAQAGTRMRGHEFHRTVVEPGAGAAPAWGVRAPVRRVEGFVQRGVHASYLHTHWASRPGVARRFVERCRTS
>CUW44768.1
MKGFMIAAPASGSGKTTVTLGLLRALKRRGEVLAPVKAGPDYIDPAYHRAASGVDCFNLDPWAMRPELISALSSRMTESGARVLVAEGMMGLFDGAIDGKGSSADLARLLDLPVVLVVDCARQSHSIAALVWGFSQFRKDVLIEGVILNRVGSPRHEAMLRGALAPLGVPVLGALPRDPALSLPERYLGLVQAGEHAGLESFLEQAADVMEAHIDLDALQTIWLRPKRYDAMANVARLKPLGNRIAVARDDAFAFAYMHLFEGWRRRGAEISFFSPLADEAPKADADAIYLPGGYPEFHAQRLAGASRFRTAIGEAAARGVTVYGECGGYMVLGKTLENAAGVHHPMLGLLPLETSFARRTLHLGYRLLEPLGGSPWDMPLKAHEFHYASIVREEKADRLFRVRDASGENLGEAGLRVGSVSGSFMHVIDFSGEAA
>EDN66543.1
MTRGVAPLVLGYQLFDKNIHIAGVILNRVGGERHEGKLRESMEYHTDVPVIGAVRRNSSFLIKERHLGLMPSNEDNQAQEKINTIAKVIAEQVNLEQLLNIAKQANPLPPIEAKKIGENKSRLPISTSSTTSFQGGGISMVSRIHSSFQKHQSENIPKYQNIKIGLIRDAAFGFYYAGDLEALETAGAELVFINALHDSQLPKVDALFIGGGFPETRMEQLANNHSLKTEIREAIENDRPVYAECGGLMYLARQLTWQEKTCDMVGALPFDIVMGTRPQGRGYVIMRETGQGLWPLIDSSGQPAEFPAHEFHYSQAINLPDNLTYAYQVLRGHGVDGKNDGIIYKNTLASYVHLRDVENNRWTQRFVEFVRQKSTTKTKEIKE
>EIJ36731.1
MARVFISATHKSSGKTTLSIGLCAALHAQGLKVQPFKKGPDYIDPLWLGAASGRACHNLDFNTMTQDEIIQTVQHYSHDADIALIEANKGLYDGMALDGSDSNAAVAKLTCSPIVLVVDTRGMTRGIAPLLLGYQSFDRDVNIAGIIFNRVGGARHATKLRESVEHYTGIKVLGAVHNNPDMEIEERHLGLMPSNESGEAEAQIARIRDLVAAQVDLGLLREIAVGAVELERNPSQPPLIRGGAEYDSESLSPSPDKGRVGEGFLKIAICQDPAFGFYYPGDLEALQQAGAQLLPVNTLKDAALPANIDGLFIGGGFPETHMQPLAANTSMRASIRAAIDNGLPAYAECGGLMYLSRSLVWNGQQADMVGVIPGDAVMHPKPQGRGYVKLQETADMPWPGGDREKIINAHEFHYSGLENLTATGKFAYRMQRGSGIDGQHDGWVYRNLLASYTHMRDTSQYRWAQRFVEFIRQQKRKTAS
>EKO38704.1
MTHDTVPALVVAGVKSGCGKTSTALGLMRALARRGRIVAPFKVGPDFIDPGHHTLAAGRASHNLDAWMCGASGVADIYERQAAGADAVVVEGVMGLFDGFSAVDETGSTAALAKLLDLPVLLVIDAASMARSVAALAQGFVRFDPGLRFCGVALNNAGSPSHAALLAEAFRAALPDVPLWGVLPRHEAIAAPSRHLGLVTAQDTPDLHPRLDALADWLEASLDFSFFNNLQPYTHQPDPTPHPGGPGGMIPPGGSRAAPVRVRAEPGIAVGVACDRAFSFYYGENLRLLEAAGARIVPFSPLDDAGLPEGVGGLYFGGGYPELHAGQLAANAAMRRAVWDFCAAGRPVYAECGGFMYLMESLTDLEGRSHALCGVFPLTAVMGGRFAALGYREVTTRAACCLGPAGTVLRGHEFHYSRLAAVPDGLPAIYAMTGRKGVVEGPEGFVAGGTLGSYVHLHFGSNPAAAAAFVAACAEGA
>EKO38820.1
MNYRPRLVLAGLSGGAGKTILSLGVCRALAQTGLRVRPFKKGPDYIDAAWLGLAAGRDATNLDPFLLPPERIPSLFLEKSDGCDISIVEGNRGIFDGMDVAGSCSTAALARSLAAPVVLILDATKMTRTAAAVVAGVAAFEPGLNLAGVVLNRTAGPRHRDILREAIETLAQVPVLGLLPKIAENPIPERHMGLVSNREHDAVDPILDGIAKVVADHVDLDRLLAIAKSAPDLPDSLPPACFAPARADAGQPAIGVVRDAALWFYYPENLEALERAGARLVPVSILDDAPWPELDGLYLGGGFPETHVEAIAASAATRDRVRRLSQDGLPIYAECGGFMYLCQGLDVAGTVHPMAGVFPVTTTLCARPQGLGYSLAAVTRDNPFHPVGAVLRGHEFHYSKCQAAIGSCPGDVPPLPGPEAFALVMERGVGMLAGLDGLCTANTFAAYTHIHADGAPHWAPNFVAAACAYRARSGKKS
>ESQ10718.1
MTKGIVVAGLAGGSGKSVASVGLASLWRRRGKTVAPFKKGPDYIDAGWLQRAADAPCYNLDPYLMSAEQITDSFASHAAGADIVLVEGNRGLFDGVTAQAGYSTADLALMLDLPVLLVVNCTKTTRTVAAMVLGCQQFAPELTIAGVILNQVATSRQHSIIVEAVTETTGIQVVGAIPRLPVDIFPMRHLGMIPTQEYPELDKALTVLADTVERGVDLDSVEKHASELNLVKKISAPAAQEVRKDVRLGVIQDSAFQFYYPDNLEALARAGANLVFIDALADRELPPLDGLYIGGGFPETSAAVLAENSSFRDSVRRAAMAGLPIYAECGGLIYLGESIDYDGTNYPLAGVFPVRFGLSKKPQAHGYSQFVVERKNPFYPVGSRVKGHEFRYSTTTCNDNAHIEFAVKMERGTGFINGVDGLTIHNVLALYTHVHAVATPEWAPLVVKRCRLSLNE
>ESQ11257.1
MAHIYLSATHKSSGKTTLSMGLIRELGRRGRQVQPFKKGPDYIDPLWLSASAGRDCLNLDYHTTPRSEICAAFTHALCNHEFGFIEGNVGLFDSIDLQGTNSNAELAKLLGAPVLLVINVQGMTRGIAPVLLGYQSFDPDLRIAGVILNKVGGGRHGSRLRQVVEHYTDIPVVGLVPRLAGLGIEERHLGLIPSNEARGVDTTIEHIRSVIAEHVDMAQVEAIGNEAHYPSPEQDTPGSWPHRIVEPDQQTTQKASADPVVRLAVARDEAFGFYYPDDLAALERAGAQLVPFSPIHDPELPPVDALLIGGGFPECHMRELEENAGMRASIADFIRRGGVTYAECGGLMYLANQLHWHGRSSHMCGIIDSDVAMHDQPQGRGYVRLQETDDFPWPGRPSAAEDLCAHEFHHSALVDPDPRWVYAYRVRRGVGIDGKHDGIVQQNLLASYSHLRDVGGTGWTRRFLSRVRALGHD
>ESQ12464.1
MKSVPAILIGGTKSGSGKTIITLGIMKAFMMRGLVVQPYKCGPDFIDPSLHGWITGRTSYNLDIIMMGKPACRDLVARTSYDADIIVVEGVMGLFDGGEASGAELAKELGLSVVLIVDGGAKAQSAAAELLGFEAFDQEIDIAGVIFNKVSSAGHRVLIETAVTTHCTSPILGFFGKDDRFTIESRHLGLRMGHERPLTEENLTILAERIEESFKLDALISLSQRIDTDSPRPSAIHKRTVRLGVALDEAFCFYYRQNLELLQAAGIELVYFSPLHDTRLPPNLNGIYCGGGYPEIYAVQLAENGTMRSDIRSFHRRGGWLYAECGGFMYLCAYLLDATGISHEMCNIFPFTTAMRPRLQALGYRRITLMDDCLLGKKATTCAGHEFHYSELLKLDQKPADGALEDIYQTENRGGGYRIDGALASYVHIHFCSHPAIAETMAIKLAETPTANNAST
>ESQ14708.1
MQGISRPHPSNLFFLSPFGLGILRMRLEDMHNQAQSGGSTMTVSCPTLFIAAPASGQGKTTLTAGLARLHRRLGRRVRIFKTGPDFLDPMILERAAGSPVYNLDLWMGGEAHCRDLLYQAAAEVELILVEGVMGLHDGQPSGADLAERFHLPLLCVIDASAMAQTFAAIAWGLTRFHSGLQLAGVLANRVGGAAHAEMLTDRLPADIPFFGALTRDAELELPHRHLGLWQADEVADLDTRIERIADALAMTSLVELPAPVDFQPAPSQPGNEPQALLQGVRIAVARDLAFSFLYAANLDCLSRAGAQLCFFSPLADSALPMCDALYLPGGYPELHLDQLSANRAMHQAIREHQAAARPILAECGGLLYLLTSLATAESDPIPMVGLLPGEARMQPRLANLGLQRVQLPEGELRGHSFHHSRAEIPLEPIARGTTLRQHGRPEAVYREQRLTASYLHLYFPSNPTAAARLFLP
>ETR69973.1
MKTKGIVIAGTNSGSGKTTITMGIMAALQRKGKKIAPFKIGPDFIDPGHHERITKSPSRNLDGWMLSKPYNLNCFINADKDADFAIVEGVMGLYDGYDGTTEAGSTAQMSKWLGIPVVLIVNARSMARSVAAIVQGFENFDPEVTFAGVIFNNLGSQRHFDYLKEAVDQAIKMPVLGGIPRNNELSIPERHLGLVTRDDYSLSNKTIDLLADMIETHVDLNALIYNLKEIKINHTTMPKPAENNHVRIAVARDNAFCFYYPDNFDWLAHFGAELVFFSPISDKQLPDNIGGIYFGGGYPELFAKELSQNHHLLLDIKEKSNANMPIYGECGGFMYLCQTLQPHEDNKPYTMTGCFPFNTCMSKKLNALGYREINLIQDAVIGKKGMTLRGHEFHYSSVDTPVSENVCTHYQVTGRKNMAAYGDGFQIRNTLGSYIHLHFGSLPEAAQIFVNNCHNYMRSLDATQ
>ETR70949.1
MKYPRLIVSALSGGSGKTITSLGIVSALKAKGHLIAPFKKGPDYIDAGWLALAAGQPCYNLDTFLLTPSKIIQLFLTYTQQESISLIEANRGIYDSIDTQGTTSTAELAKLLQAPVILCLDCTKTTRTLAALVHGCMIFDPKVLFAGIVLNRVAGVRHEGIIRQCIEGHTGVPVVGAIPKLNDNIFPERHMGLVPTSEHQWADNAIDSAQHVAEKYLDLQQIAHIAQQAVSLSQTNITSPAKISHQTKTVRIGIARDAAFQFYYSENLEALSREGASLVFISPMSDTKLPDLDAFYLGGGFPETQSRQLSQNHSFRKSLQESVKRGLPVYAECGGLMYLGQTVIVDNTPFEMANIFSIQFDLSTRPIAHGYSIIKVAHPNPVFPVGMELRGHEFHYSRVVKWNKSDETLAFQVMRGKGFWEKQDGLCCHNVIAAYTHVHAWGTPQWAVGLVQAARNYQAKKGP
>EWS64129.1
MSLPERHLGLTVASEVMDALDRLDAAADALAVTPLGQMSLADLKRWEVAFSVGNGLDAGTETEPGKGRGDQPPNSQPLAGRTVAIARDAAFCFIYAANLDCLRNLGAELVFFSPLTDSVLPDCDAVWLPGGYPELHATRLAANTTMRDSLAKHVAQDKPVWAECGGMMVLFDVLVTVDGQTHAQWGLLPGTVTMQKRLAALGPQQLVMDGGLLRGHTFHYSTCATPLPAHHRTARPDCEPAPDAGEGVYQVARFGPAIFMRGLPPARRPRRNFLPRPTTHYPRQQES
>GBD95810.1
MQGVVIAGTHSGCGKTTITLGILAALRKKNYKVQPFKTGPDFIDTGLHTLITGRNSRNLDLWMCGRDFVIDCFARHSADSDIAVVEGVMGMYDGNLSTADLAAALRLSVVLVVDAYGMAESAGAVVKGFVSYDAETRGRGEKSPLVSPIPGIVGVIFNRVASERHYKRLKESVRDVPVFGYLPRNPGFEIPHRYLGLVTAEEEPVSSEEIDKLADAVLEYVDVDSLLKSGSALLNVAQHSSTLSKGSIKIAVAYDKAFCFYYEDNLDLLRDAGAEIVKFSPLSDSKIPEGADALYIGGGYPELYAKELSDNKSMLESVKNFSDKRMPVYAECGGFMYITEGIYDLDNAFYPMAGAFPFKTKMTKGRARLGYREVVLKEDSIPGKKGSAIRGHEFHYSEIVDRAETNNWMSENYSVKNGSGEKIQDEGYRVKNTLGSYIHIHFGSNPSIAKNFVDFVKEHDEEDYSCRTRQS
>GBD96723.1
MLNKSIPRIVVSGLRGGSGKTVLSLSLVALLREKGFRITPFKKGPDYIDAGWLAKASGLPCYNLDLFMMSPEQTVESFVSHSYNSQIAIIEGNRGLYDGVDHEGTYSTAELAKLLNAPVVLLIDCTKATNTIAALVLGCQKMDPGVSIQGVVLNRIATDRQESLIKKAITERCNLPVLGAIPRLKKDPFPERYMGLTPFQEHKDTEDSIAFAAEIGAKYLDMDGILRVAENAGTLKTAISAQPSAVSNGQRTTDNKPRIGVIRDSAFQFYYQENFEELEKRGARLIEVSPLKESKLPEIDALYIGGGFPETHAIALAENKRFRDSLYEAVQNRLPVYAECGGLMYLGKSLILEGRTYPMVGALPIIFGLERKPQAHGYTIVEVENTNPYFPPKSVFRGHEFHYSRVLEIEGNGVSMAFNVRRGKGIVDNKDGMCYKNVLAAYTHLHAVGSPEWADGLVRCAERYKEGTEAQRHKGTE
>GBD98946.1
MKYSIPRVVVAGLKGGSGKTTLSLGLLSLLNRSGRKIVPFKKGPDYIDPGWLARASGRPCYNLDAFLFPGEVVAASFVSHSMGHDGALVEGNRGLFDGMDERGTFSTARLAKSISAPVLLAVDCTKATTTIAAIIRGITAFDRDLVIGGVVLNQLAGDRHEQVIRRAVEMYTDARVVGAIRRQGRLIMGERHLGLIPHQEAVDVDTVIKDISDLIEKSVDVSAVVDMMDSAPSLDAEQNIYGAKAGIPEDEKVRVGVIKDAAFQFYYPENLNLLELEGADIVEINALMDGLLPDIDILYIGGGFPETQADILSGNTSLLDSIKHNADNGLPVYAECGGLMYLGESIEFGGKVYGMSGVLPIKFIVEEKPVAHGYTIVEVRKDNPYFEAGLELRGHEFHYSRITELGNREDLKLVFKMKRGGGIRNGYDGVVYKNVFATYTHLHALGSPEWVKAMINVAISYKNQ
>GBE02025.1
MTYNIPRVVIAGLKGGSGKTTLSIGLTKAVRDRGLTVATFKKGPDYIDAGWLACASGRDCFNLDPYLIPQEKILLSFAIHSHQADISIIEGNRGLFDGMDVSGTYSTSELAKMLKAPVILVVDCTKATRTVAAVIKGITGFDGALNVMGVVLNYIGGVRHETVVRGAIERYTSVEVLGSLHRIEKDLMPERHMGLTPYQEHRDVGSAIDKIGDIVREHVDVDRLLEMARVDEGIAPTGSLYGDGRPDDEGLTIGVIQDMAFQFYYPDNLDALTAGGARIKLIDAMKEKELSGLDALYIGGGFPETNAPGLSANRALMKSLKGEVERGLPVYAECGGLMYLGRKIILDGNVYPMTDVLPLSFKIEKRPVAHGYTMLEVAGDNPYYPVETVLKGHEFHYSGVAENDQPVRMVFRMKKGKGIGRGMDGVVYKNVLATYTHVHALGCPEWAPGLLDAAKRHKKGK
>GBE02873.1
MKGIVVAGTHSGCGKTTVTLALLSVLTDRGLRVQSYKAGPDYIDPGLHRMITGRPSQNLDLWMCGRDEVMRVFERYMQDVDFAVVEGVMGMYDGDYNTALLADVLALPVLLVVDAYGMAESAGAVVRGYSEYGKASGRPGGYKATGSNSAPMIAGVLFNRVSSEGHFRRLKSSVKGIPVIGYLPADKEFGIPERHLGLTVAEENPLSDEKIRRLNRTFSETVDIDLLLSSMQEGDASVKKIQEPPVKSFFVPGKDKGRIRIAVAYDKAFCFYYDYNLDLLREEGAEIVLFSPLTDEQVPANVDLVYIGGGYPEIFSEQLSLNRAMMDSCREWSLKGGATYAECGGLIYLSRAVIDLKGIYFGMADVFPFEMEMKKKRSYLGYREVEVSEEVLFYPEGGRLRGHEFHYSEIKGGTDDVAMEQKGISCVYRVLNKQGDEIKSEGYRRSNTLASYIHIHFGSSKRLREGVREFIKKLKEVM
>GBE03262.1
MSNTAIPRIVVSGLRGGGGKTVLSLSLVALLKNRGYNVITFKKGPDYIDAGWLAKASGSPCYNLDTFMMTPEQAAGSFSDHSENAQIAVIEGNRGLFDGVDHKGTYSTAELAKLLDAPVIIAVDCTKTTNTIAALVLGCQMMDPDVRIGGVVLNRVATKRQESVIREAIAERCGLPVLGAIPRLKKDPFPERHMGLTPFQEHAEIEGSIATVTEIGAEYLDLDGIMKVIESTGELKKAVSCQLSAVSNGQRPLDDGPRIGVIRDSAFQFYYQENFDALEKRGAVLVEVSPLKEKSLPNIDALYIGGGFPETHAIALAGNTAFKDFLLEAIENGLPVYAECGGLMYLGRSLVMGDRAYPMVGAFPIVFGLQKRPLAHGYTIVEVVTRNPFFQQKTVMKGHEFHYSNVLEIEEDGFDFAFNMKRGKGIVDNKDGICYKNVLASYTHLHAVGAPEWADGMVRCALRHKHEGIM
>GBE03682.1
MPHTNTFEGRGCEGKGHDFYPPAFFIEGRGFFMQGIVIAGTHSGCGKTTITLGLLAALIKKKYKVQPFKAGPDFIDTGLHGLLTGRASRNLDLWMCGKEYVRGCFQRNVADADIAVIEGVMGIYDGQMSTAHLAAELGLPVILIVDAYGMAESAGAIVKGFANYGAICMDHVPTLAGVIFNRVASERHYKRVRDSVTDVPVLGYLPRNIEFNIPHRHLGLVVAEEDPIDAKEIDKLADAVLEHIDVQQIVQKSNSFPTDSPFGTNLRHGDFAIVQKQEKILVGARLPVKIAVAYDKAFCFYYEDNLDLLKEAGAEIVKFSPLSDDKLPDDIDALYIGGGYPELYAAQLSANGSMLKSVSDFVGSGMPVYAECGGFMYLTEGIYDFDGNLSPMAGIFPFKTKMTKGRMRLGYREAVLREDSILAKKGTSVRGHEFHYSEIVNSSQLTDLIYSVKDGEGHDSGIEGYRTKNTLGSYIHIHFGSERLIAKNMVDFIKEHHGTDTFSRTR
>GBE05263.1
MHIKSIPRIVISGLRGGSGKTILSLCLIASLRKDGFKITPFKKGPDYIDAGWLAQAAGSPCYNLDLFMMAPGRIKRSFISHAENSQIAVIEGNRGLFDGADHKGTFSTAQIAKLLKTPVILVIDCTKATNTVAAMVLGCQKMDPKVSIAGVVLNRVATGRQETLIRKAISDRCKLPVLGAIPRLENDLFPERHMGLTPFQEHPGIKRSLSAVKKIASKYLDVNGIMKIAKKAGTIKAVVSSQSSVVSRDRQRTTDIGLRIGIIKDSAFQFYYPENFEELERRGAELIAVSPLREKKLPDMDALYIGGGFPETHAIELSQNAGFRRSLCSAVEKGLPVYAECGGLMYLGKSLVLKNRKYPMAGVFPIVFELEKKMQAHGYTIVKVAGPNPYFPEGSILKGHEFHYSRVAEFKKGRTHMAFNMRRGKGIKNSMDGICYKNVLATYTHLHALGSPKWVDGMIKCAKRYKKNKGESLESY
>GBE08684.1
MANPRIFISAAHKSSGKTTISIGLCAALKGLGNNVSPFKKGPDYIDPIWLSYAAGKPCYNLDFYTSDSEEILDTLVSHSQESDISIIEGNKGLYDGLDLDGSNSNAALAVLTKTPVILVIDSRGMTRGIAPLILGYQAFDPDIQIAGVILNNVGGSRHEGKLQRVIEHYTDVPVVGAVHKNEQLHLPERHLGLKPGNEYGEVEEKIRNIGQIIASQVDLERIQTIATGAAELSVQNRKAATNSQINNIRIAIARDSAFNFYYQNDLDAFKECGAELVEFDAINDHKLPEDIDGLFIGGGFPETQMDKLAQNIQLKQEIHSKIENRLPVYAECGGLMYLSRSIEWRGKKANMIGIIPTDTIMHDKPQGRGYVMMEKTTSFPWPQEESDNKISKVIKAHEFHYSSLENPGKTGEYALQVLRGTGIDGKYDGIVYKNMFACFTHQRNTRSNPWVRHFTNFIKSKSSRHT
>GBE10428.1
MAHLLISAAHKSSGKTTVTIGLCAALAGARRVVQPFKKGPDFIDPMWLGRAAGRPCHNLDFYTMGEAEILAVLAQHAATADLALIEGNNGLYDGLDLDGSNSNAALARLTGAPVVLVIDVRGITRGVAPLILGYQAFDREIRIAGVILNQVGGRRHEHKLRAVIEHYTDVPVLGAIHRDPELQVVERHLGLVPSSEHGAADAKIAAIGRVVGAQVDLDRLLAIAHEATPLPPPAAAHAVPTGTPDVRIGIARDAAFGFYYPGDLDALRCAGAELVFFDTLHDTRLPDLDGLFIGGGFPETAMERLEANRALRGEIRVRIEAGLPTYAECGGLMYLTRSLSWQGRRCEMVGAIPGDVVMHERPQGHGYVRLEESPDAPWPPAPGSPPREIRAHEFHYSSLENLEGPTTFAYRVLRGHGIDGTHDGLIRKNLLACYTHLRDVEGNHWAERFVRFVHGRRTTGSAGLSGPGKPDSRSPAGTTA
>GBE12229.1
MEKDYESEMKIAAFMVAGTHSGCGKTTVSLGIMAALARRGLRVAPFKAGPDFIDPGHHRLVTGRDSHNLDGWMMDRDRNRQIFRRYARNADTAVVEGVMGLYDGFSGRDESGSSAQMAKWLGLPVLLVIDARSMARSAAAIALGFRVFDRELHISGIILNRVGSATHGEMIREAIESTCPDLPILGYLPRQEDLEIPSRHLGLVTAGDLGPDAPHRDKLADWIEDGLDLDSLLRQTGGYELHEDIAAAPGRPVHLVSRPKGATGKRVRIGIARDEAFCFYYGENLRLLAEAGATLVPFSPLRDSHLPEGLHGMILGGGYPELYGERLARNRGLLEEIRRFSGAGRPIYAECGGFMFLMHTIRDLAGRQHQMAGIFPLACQMKPRLQALGYREITTGEPGILGPAGTTVRGHEFHYSNADLEDKGLSPIYRVTDRKGTIRIREGFVSGHVLGSYIHLHWGSNPAAAANFVECCRQ
>GBE13224.1
MSDGVKSLVVAGLSGGSGKSVVAVGLVAALRGPGRQVVPFKKGPDYIDAGWLTMAAGRPCYNLDPYLMSPEAIADSFRRHCAAADFAIIEGNRGLYDGVNAEGGFSTAELAIQLDLPVLLVVNCSKTTRTVAAMVLGCRELDRRLQIGGVILNQIATPRHESIIRQSVERITAIPVMGIVPRMKKDIFPMRRLGVTPPQEYGTADVAVSELAAIAGKYFDLEAIGNLMRPAASVQTAVAARQAPPPEQPVTIGVLRDQAFQFYYEENLEALRGAGARLVTIDALSAPALPVGLDGLYIGGGFPETSARRLADNAGFRASVRQEAEKGLPIYAECGGLIFLGRAIVIDGTEYPLAGVFPVTFGISGKPQAHGYSIFSVDQANPFYPQHTRVRGHEFRYSTVLEWDGKPDDLVLNIERGTGFMGGRDGLVRNNVMALYTHVLATGTKEWAPGLIRAATRYQGQRPRGDEG
>GBE37155.1
MINDKLMPSSVARVVIAGLRGGSGKTTLSLGLIKVFKDTGLKISAFKKGPDYIDAGWLASAADTNCYNLDPYLFPDKKILQSFLLHSRNADCALIEGNRGIYDGMDVEGTYSTAELAKLLKSPVILIVDCTKVTRTLAAIIQGVIAFDPEVDLKGIILNNISGRRHETVIRGAVEKYTPVKVLGAIQRLKDERFPERHMGLTPHHEHPEVVKSIEIMGRIVRDAVEYEKVLDIARGAPQLATSNQQPATRTSQLATVFDSLNPQPATRNVRIGIIKDMAFQFYYPDNLEALRGAGAELVGISAITEESLPDIDALYIGGGFPETNAITLSENKKFMASLRHAVEQGLPVYAECGGLMYLGREIEFQGKRYPMTAILPISFRMETSPVAHGYTMVEVKEDNPYFQKGTSLKGHEFHYSRVMDYDSNLKMVFAMNRGKGIDGKSDGIVYRNVLATYTHLHALGSPEWVEGMLSAAHNHAQGRRRLSSV
>GBE39983.1
MHIKSIPRIVISGLRGGSGKTILSLCLIASLRKDGFKITPFKKGPDYIDAGWLAQAAGSPCYNLDLFMMAPGRIKRSFISHAENSQIAVIEGNRGLFDGADHKGTFSTAQIAKLLKTPVILVIDCTKATNTVAAMVLGCQKMDPKVSIAGVVLNRVATGRQETLIRKAISDRCKLPVLGAIPRLENDLFPERHMGLTPFQEHPGIKRSLSAVKKIASKYLDVNGIMKIAKKAGTIKAVVSSQSSVVSRDRQRTTDIGLRIGIIKDSAFQFYYPENFEELERRGAELIAVSPLREKKLPDMDALYIGGGFPETHAIELSQNAGFRRSLCSAVEKGLPVYAECGGLMYLGKSLVLKNRKYPMAGVFPIVFELEKKMQAHGYTIVKVAGPNPYFPEGSILKGHEFHYSRVAEFKKGRTHMAFNMRRGKGIKNSMDGICYKNVLATYTHLHALGSPKWVDGMIKCAKRYKKNKGESLESY
>GBE40722.1
MSNTAIPRIVVSGLRGGGGKTVLSLSLVALLKNRGYNVITFKKGPDYIDAGWLAKASGSPCYNLDTFMMTPEQAAGSFSDHSENAQIAVIEGNRGLFDGVDHKGTYSTAELAKLLDAPVIIAVDCTKTTNTIAALVLGCQMMDPDVRIGGVVLNRVATKRQESVIREAIAERCGLPVLGAIPRLKKDPFPERHMGLTPFQEHAEIEGSIATVTEIGAEYLDLDGIMKVIESTGELKKAVSCQLSAVSNGQRPLDDGPRIGVIRDSAFQFYYQENFDALEKRGAVLVEVSPLKEKSLPNIDALYIGGGFPETHAIALAGNTAFKDFLLEAIENGLPVYAECGGLMYLGRSLVMGDRAYPMVGAFPIVFGLQKRPLAHGYTIVEVVTRNPFFQQKTVMKGHEFHYSNVLEIEEDGFDFAFNMKRGKGIVDNKDGICYKNVLASYTHLHAVGAPEWADGMVRCALRHKHEGIM
>GBE40994.1
MPHTNTFEGRGCEGKGHDFYPPAFFIEGRGFFMQGIVIAGTHSGCGKTTITLGLLAALIKKKYKVQPFKAGPDFIDTGLHGLLTGRASRNLDLWMCGKEYVRGCFQRNVADADIAVIEGVMGIYDGQMSTAHLAAELGLPVILIVDAYGMAESAGAIVKGFANYGAICMDHVPTLAGVIFNRVASERHYKRVRDSVTDVPVLGYLPRNIEFNIPHRHLGLVVAEEDPIDAKEIDKLADAVLEHIDVQQIVQKSNSFPTDSPFGTNLRHGDFAIVQKQEKILVGARLPVKIAVAYDKAFCFYYEDNLDLLKEAGAEIVKFSPLSDDKLPDDIDALYIGGGYPELYAAQLSANGSMLKSVSDFVGSGMPVYAECGGFMYLTEGIYDFDGNLSPMAGIFPFKTKMTKGRMRLGYREAVLREDSILAKKGTSVRGHEFHYSEIVNSSQLTDLIYSVKDGEGHDSGIEGYRTKNTLGSYIHIHFGSERLIAKNMVDFIKEHHGTDTFSRTR
>GBE42002.1
MAHLYLSAAHKSSGKTSVAIGLLAAYSERGMAIAPFKKGPDYIDPMWLTRAAGRACYNLDYNTQRDDEILALFARHANGAGFALIEGNKGLYDGLDPRGSDCNAALAKLLRTPVILVLDTEGVTRGLVPLVLGYQAFDRDVRIEGIILNRVASARHEDKLRASLEHYTDIPLLGAIGRHEALTVTERHLGLTTPCELGAADSKIACLKMAVTEGVDLDAVLEIAESARGPGKTRLRGAPGARADIRLGVARDAAFSFYYQDDLEALERAGAELVFFDTLGSERLPRVDGLFLGGGFPETQMGALEANAGLRGEIREAAQSGLPVYAECGGLMYLCRTISWRSKCREMVGALPYDVVMHSRPQGRGLVQLEETGNAPWRSSAQARFRAHEFHYAALENGPADAVYAYRVLRGRGIDGSHDGLVVGNLLASFCHLRDTGQNHWASRFVAFVRSCKESSNKARQPVAAGLHR
>GBE42894.1
MADPRGLVIAAPASGAGKTLVTLALLRALTRQGKSITSAKAGPDYIDPRFHEAASGGACFNLDCWAMREGYLAALAQACAGGSELVLIEGVMGLFDGAAGGGGTTADLARALGLPVILVVDAQRQGRSAAALVKGFAEFEAECDVAGVIFNRVTSASHAAILSEAVQALDMPVLGAVPETREIAVPSRHLGLVQASEHAALDAFLNRAADLVDGAVDLDALGRMAKPLAPGGTAVKSLPPLGRRIAVARDEAFSFSYPHLLHAWRDAGAQIMPFSPLGGEAPDGAADAIYLPGGYPELHAGQLAANRAFMDALGAAAARGALIYGECGGFMTLGQYLIDAEGIRHRMAGLLPLGTSFAKRGLKLGYRRLTHTGALPWPEALRGHEFHYSTLHWQGEADALFEARDSRGENLGEIGLRRDNVMGSYAHIIDMEGCP
>GBE46665.1
MANPRIFISAAHKSSGKTTISIGLCAALKGLGNNVSPFKKGPDYIDPIWLSYAAGKPCYNLDFYTSDSEEILDTLVSHSQESDISIIEGNKGLYDGLDLDGSNSNAALAVLTKTPVILVIDSRGMTRGIAPLILGYQAFDPDIQIAGVILNNVGGSRHEGKLQRVIEHYTDVPVVGAVHKNEQLHLPERHLGLKPGNEYGEVEEKIRNIGQIIASQVDLERIQTIATGAAELSVQNRKAATNSQINNIRIAIARDSAFNFYYQNDLDAFKECGAELVEFDAINDHKLPEDIDGLFIGGGFPETQMDKLAQNIQLKQEIHSKIENRLPVYAECGGLMYLSRSIEWRGKKANMIGIIPTDTIMHDKPQGRGYVMMEKTTSFPWPQEESDNKISKVIKAHEFHYSSLENPGKTGEYALQVLRGTGIDGKYDGIVYKNMFACFTHQRNTRSNPWVRHFTNFIKSKSSRHT
>GBE49096.1
MAHLLISAAHKSSGKTTVTIGLCAALAGARRVVQPFKKGPDFIDPMWLGRAAGRPCHNLDFYTMGEAEILAVLAQHAATADLALIEGNNGLYDGLDLDGSNSNAALARLTGAPVVLVIDVRGITRGVAPLILGYQAFDREIRIAGVILNQVGGRRHEHKLRAVIEHYTDVPVLGAIHRDPELQVVERHLGLVPSSEHGAADAKIAAIGRVVGAQVDLDRLLAIAHEATPLPPPAAAHAVPTGTPDVRIGIARDAAFGFYYPGDLDALRCAGAELVFFDTLHDTRLPDLDGLFIGGGFPETAMERLEANRALRGEIRVRIEAGLPTYAECGGLMYLTRSLSWQGRRCEMVGAIPGDVVMHERPQGHGYVRLEESPDAPWPPAPGSPPREIRAHEFHYSSLENLEGPTTFAYRVLRGHGIDGTHDGLIRKNLLACYTHLRDVEGNHWAERFVRFVHGRRTTGSAGLSGPGKPDSRSPAGTTA
>GBE50845.1
MAHLLISAAHKSSGKTTVTIGLCAALAGARRVVQPFKKGPDFIDPMWLGRAAGRPCHNLDFYTMGEAEILAVLAQHAATADLALIEGNNGLYDGLDLDGSNSNAALARLTGAPVVLVIDVRGITRGVAPLILGYQAFDREIRIAGVILNQVGGRRHEHKLRAVIEHYTDVPVLGAIHRDPELQVVERHLGLVPSSEHGAADAKIAAIGRVVGAQVDLDRLLAIAHEATPLPPPAAAHAVPTGTPDVRIGIARDAAFGFYYPGDLDALRCAGAELVFFDTLHDTRLPDLDGLFIGGGFPETAMERLEANRALRGEIRVRIEAGLPTYAECGGLMYLTRSLSWQGRRCEMVGAIPGDVVMHERPQGHGYVRLEESPDAPWPPAPGSPPREIRAHEFHYSSLENLEGPTTFAYRVLRGHGIDGTHDGLIRKNLLACYTHLRDVEGNHWAERFVRFVHGRRTTGSAGLSGPGKPDSRSPAGTTA
>GBE52837.1
MEKDYESEMKIAAFMVAGTHSGCGKTTVSLGIMAALARRGLRVAPFKAGPDFIDPGHHRLVTGRDSHNLDGWMMDRDRNRQIFRRYARNADTAVVEGVMGLYDGFSGRDESGSSAQMAKWLGLPVLLVIDARSMARSAAAIALGFRVFDRELHISGIILNRVGSATHGEMIREAIESTCPDLPILGYLPRQEDLEIPSRHLGLVTAGDLGPDAPHRDKLADWIEDGLDLDSLLRQTGGYELHEDIAAAPGRPVHLVSRPKGATGKRVRIGIARDEAFCFYYGENLRLLAEAGATLVPFSPLRDSHLPEGLHGMILGGGYPELYGERLARNRGLLEEIRRFSGAGRPIYAECGGFMFLMHTIRDLAGRQHQMAGIFPLACQMKPRLQALGYREITTGEPGILGPAGTTVRGHEFHYSNADLEDKGLSPIYRVTDRKGTIRIREGFVSGHVLGSYIHLHWGSNPAAAANFVECCRQ
>GBE53031.1
MSDGVKSLVVAGLSGGSGKSVVAVGLVAALRGPGRQVVPFKKGPDYIDAGWLTMAAGRPCYNLDPYLMSPEAIADSFRRHCAAADFAIIEGNRGLYDGVNAEGGFSTAELAIQLDLPVLLVVNCSKTTRTVAAMVLGCRELDRRLQIGGVILNQIATPRHESIIRQSVERITAIPVMGIVPRMKKDIFPMRRLGVTPPQEYGTADVAVSELAAIAGKYFDLEAIGNLMRPAASVQTAVAARQAPPPEQPVTIGVLRDQAFQFYYEENLEALRGAGARLVTIDALSAPALPVGLDGLYIGGGFPETSARRLADNAGFRASVRQEAEKGLPIYAECGGLIFLGRAIVIDGTEYPLAGVFPVTFGISGKPQAHGYSIFSVDQANPFYPQHTRVRGHEFRYSTVLEWDGKPDDLVLNIERGTGFMGGRDGLVRNNVMALYTHVLATGTKEWAPGLIRAATRYQGQRPRGDEG
>GBE54562.1
MDIPRILISGTSSRAGKTVISIGIMRALRNRGYKVQPFKIGPDFIDPSYHHFATGRTGRNIDGFMMSPEDMVEVLVRGSRGADISVIEGTMGLYDSHNALDPEGSTADAARILKTPVVLVANIERISRTAAAFVLGYKLFDKNLNLAGAILNRAGNPRHAYKAKTAIEQLAGMKVLGVVYRNSSLTIPERHLGLVPAYEREKLEELFDSLADIMEKSIDIEKLIDIAQNAREIEEYRENPLFIQKKKLNLRVGVARDSAFNFYYQDNIDALSSAGAEIVNFDTINDRRLPELDALYIGGGFPEVQASHLERNSSMKEEIYEFCSSGKPCYAECGGLMYLGESINTKEGDEYEMTGVLPLKTEMKKKFQALGYVRSRVEESNPIADRGDILLGHEFHHSKVVPTGKLKFAYKVLRGKGVGDSKDGIILRNTLASYLHLHILSYPKMAENFLSTAESVKHEG
>GBE55311.1
MKLPRVLIAGERSGTGKTTVATGIMGALVKAGYIVQPFKVGPDYIDPGYHSKVTGRNSRNIDIWLTSKKAVVESLSEASGDADIAVIEGAMGLYDGISGEGYKGSSADIAEITSTPVVLVIDSAKLGYSAGAIFKGYKDFGNVNLKGVIVNNIGSKSHEEIIRHSIDRAGGEILGIIPRDSSVSLPERHLGLIPALEQEEFSDIIERISKLVEENVALDRIIEIASSAEELPSTSSEEKKAHSVRIAVAKDSAFSFYYWDNIDLLKKHGAEIVFFSPLSETPPDCDGIYIGGGFPEVFRQELSSNKKALRRIKALFEDEMPIYAECGGLMYLCRNIISEGKSFRMAGVFDAEVEMTEKLQALKYTLARVDLDNIYLKKGSFVKGHEFHYSRIIDIAGDVKFLYTLQKGAGIKDFRDGLYDKNTLAGYMHIHFRGAEEFPKNFVKACMKYRRK
>GBE57937.1
MNFPRIVISGPHRSSGKTTLSTGLCRALSISGLAVQPYKKGPDFIDPMWLSAAAGRDCRNLDLFMMGEENIMTSFQTAAATADMGIIEGNMGLYDSLEVDGRGSTSDMARLLKAPVILIVDTRSMNRSIAPLLMGFQQFEPDVPIAGVILNKVFGPRHEAKLRAAVEEYTDIAIAGAIPRRSDMGIIMRHLGLEPAQEHLAADDVIDAIGRAIAGYVDLEKVRQIAATAPPLPDMELPAAGSGDARVRIGIARDRAFTFYYPENLEALTRAGAQLVPFSPLADGALPDVQGLYIGGGFPEVFMDELQGNEPLRREIREAIEAGMPVYAECGGLMYLARSMTWQDRTREMVGALPCDIVMHQKPQGHGYMRLKATGNGGWFSPGTEVRGHEFHYSEITGAGDLEFAWEVLRGTGVDGRHDGIIHRNVLASYAHLHSLGSSRWAEDLVSRMGRA
>GCC10849.1
MDIPRILISGTSSRAGKTIISIGIMRALRNRGYKVQPFKIGPDFIDPSYHHFATGKIGRNIDGFMMSPEDMVEVLVRGSKGADISVIEGTMGLYDSHNALDPEGSTADAARILKAPVVLVANIERISRTAAAFVLGYKLFDKNLNLAGAILNRAGNPRHAYKAKTAIEQLAEMKVLGVVYRNNSLTIPERHLGLVPAYERERLEELFDSLADIMEKSIDIEKLIDIAQNTREIEEYRENPLFIQKKKLNLRVGVARDSAFNFYYQDNIDAFSSAGAEIVTFDTINDRRLPELDALYIGGGFPEVQASHLERNSSMKEEIYEFCSSGKPCYAECGGLMYLGENITTKEGDEYEMAGVLPLKTEMKKKFQALGYVRSRVEKSNPIADRGDILLGHEFHHSKVVPTGKLKFAYKVIRGKGVGDGKDGIILRNTLASYIHLHILSYPKMVENFLSTAENVKHEG
>GER93429.1
MNNYPRLIIAGVRGGSGKTTLSLGVIAALRSQKGMEVVPFKKGPDFIDAGWLSVAAKNPCYNLDPFLIPKENILNSFTMHFTGDIAVIEGNRGLYDGMDAEGSYSTAELAKLLKSPVILIVDCTKVTRTAAAIVLGCIDIDRDVSIKGIVLNQVAGSRHESVVRASIERYCSVPVIGAIPRLNSEEFPERHMGLTPYHEHHDVKKAVLFAEDIAKKYIDIDRTLSIAMQAEPLNINGVSSMRRQTLDTIGQRTEDRGQKSRRTPDAREVVRIGVIRDSAFQFYYPENIEELQKNGADIIEVNALEDNHLPDIDALYIGGGFPETNAIRLAKNKDFRESVFNAAEKGLPIYAECGGLMFLGESIVVGDNRYPMVGIFPITFEMRKKPQAHGYTIVEVEKDNPFYPIGTVLHGHEFHYSAVNEIKEHIYFAFKMKRGHGIKDKQDGICYKNVFATYTHVHALGAEEWVKGLINKAKEFKEAK
>GER93456.1
MQGIIIAGTHSGCGKTTITLGILSALKKKGLTVQSFKSGPDFIDAGLHRMITGRPSRNLDLWMCGEEYVKACFYEHSRDADISIVEGVMGMYDGDFSTAKLSDVLDLPVILIVDAYGMAESAGAVVKGFASYDLEYNNMRGVIFNRVASERHYERLKNSVHDVPVLGYLPRDLNFEIPHRHLGLAVREENPIAKENIERLTDTILKHVDIDRLMEDGRWKTEDGKRRMEDGRWKMEDGKWKMEDGRKCQSVKAFTTSPLHHFTHRGSKPKIGIAYDRAFCFYYEDNLDLLKQAGAEIIEFSPLNDRNIPEADAIYIGGGYPELYAERLSKNTSMLKAIYNWATSERPMYAECGGLMYLSRGIHNFEGQFFKMAGVFPFETQMKKARTHLGYREIRLKEDCILGKKGDKLRGHEFHYSEIKDSSQPAPQKILRFFEDPESTVHSSLYAVKNNAGQNLPDEGYKFKNTLASYIHIHFGSNSNIAKSFISFIKE
>HAA03253.1
MLFQKPRLVIAALRGGAGKTLLTLGLIAAWNRHRGIRVVPFKKGPDYIDAGWLALAAQHPCYNLDAFLMSAANMWRSFVERAMGGDAAVVEGNRGLFDGVDVEGSCSTAELAKLLGAPVVLVLDATKTTRTAAAQVLGCQHLDPAVKISGVILNRVAGKRHEQVVRGAIERYCNVPVLGVIPKEKGNFFPERHLGLIPPQEHDRIDEAMGFAADMAHDCMDLDGLWDIASQAEPMGMATSTPARAFSFTGRRPVIGVLRDAAFQFYYPDNLEALAEGGAILVEVSALEDGQLPVLDALYIGGGFPETHLQQLAGNEKFRLSLKAAIDCGLPVYAECGGLMFLCRGIFQQTNYFPMAGVFPLDVVMEPKPQGHGYTVLECIGDNPFFPKGQQLRGHEFHYSRVVAGAESLPLVFRLSKGQGIVNGWDGLCYKNTLASYTHLHALGNDFWVEAMVRNALQFRKQEDSLPEPAASSRNSGLRVLQVNKRQTIM
>HAA09351.1
MRVAIGAPHGRSGKTTVTLGLILALRQKGLIVQPFKKGPDFIDPSWLSLVAGRECRNLDLYFMNHENLAQHFYASCANADIAVIEGAMGLYDGLDFEGSDSTAAVARAVKAPVILIVDATRMTRSAAALVRGFQNFEEGTEIAGVILNKVARSRHEEMLRKSIENYTGIQVVGAIPKQKNLVIADRHLGLVPAGEMKRNYEIMEYLRRTVADSIDLEAVLRIAGSAGSLPVIEHGDHEDPESIKKVRIGVIRDKVFSFYYPENLEALNRAGADLVYIDSLRDESLPAIDGLYIGGGFPEIFGTELEQNTAMRTSIRKAVVTGLPVYAECGGLMYLARKLHYEGRSFDMCGVLPCDTQMSVKPKGHGYSAMSTIAPNYLFSVGTVVRGHEFHHSQIINYSPSELQHIYQVQRGFGLNGKIDGIIHRNVIASYSHIYAGAHPEWAVNFVAKARGLAWGCTGETSLGSGV
>HAA83915.1
MNKEFNVPRFLVSSHKGGSGKTLLTIGLIYVFRDLGLKVAGFKKGPDYIDAGWLSKVSGVVCRNLDPFLFKEEDVLKSFYQGAKQSDLVIIEGNRGLFDGLDVYGSYSTAKLAQVLKTPVVLVLDCTKVTRSLAPLVKGFLNFEQGVEIKGVVLNKIARPRHEDIIRKSIEYYTGVKVLGALPKLKNLPPERHLGLITSFEYQQELFLNELSEAIKQNFDLEGFLTIAKDVPPIEFTFSPQELPESELNGIKIGVFWDKAFQFYYPENLESFQNLGAEIKLINAFEDKSLEDIDGLYLGGGFPEVQAEALSENKDLMKEVKEAVLEGMPVYAECGGLMYLGKKIIWKNKEYPMSEVLPIIFKVEPTPQGHGYVVAKVKEKNPYFDVGLSIKGHEFHYSKPVDFELDQDVKFVFDLEKGVGFKEKKDGILFKNLLAAYTHIHVFSVKCWTEKFLKKAKEFNLQKSS
>HAE70507.1
DTLMTPKPIGRGYVQLAPTGNHPWSGVSKQISAHEFHYSKLENIDPKTHYAYEVLRGVGVDNKRDGILIHNLLATYSHLRNVGSNHWVEQFVNFIKDIKKTT
>HAE71005.1
KSLNVQAFKKGPDYIDPIWLSQASGNPCYNLDFYNMSEDEITQLYGQYASNSDITIIEGNKGLYDGMNVTGGD
>HAE72718.1
MASSIYLSAAHKSSGKTVVSLGLCAAFKAKSLNVQSFKKGPDYIDPIWLSQASGNPCYNLDFYNMSEDEITQLYGQYASNSDIAIIEGNKGLYDGMNVTGGDANADLAKLLKLPVILVVDATGITRGVAPLVKGYQVFDTDVHIAGVVLNKIAGDRHESKLIQAIEHYTDIPVLGAIRRSTELIIDERHLGLMPANETPESQKFIDTAAKHIADQVD
>HAE73368.1
HIADQVDLDRLIGINQKTIESPTPVINNTTSSITVAVAKDSAFGFYYQDDLDAFDSLGVDLVYFDTLTDDKLPEADALFIGGGFPEMQLEALSANQSLLTDIKAKIQAGLPTYAECGGLMYLSRQITHQGKSHKLVGVIEADTLMTPKPIGRGYVQLAPTGNHPWSGVSKQISAHEFHYSKLENIDPKTHYAYKVLRGVGVDNKRDGILIHNLLATYSHLRNVGSNHWVEQFVNFIKDIKKTS
>HAF44636.1
MNRFLISAAHKSSGKTMVSIGLCAALAARGHVVQPFKKGPDYIDPMWLGQAAGHACFNLDLYLMENDDVVSTFARHSKAVNLVEGNKGLYDGLALDGSNSNAALAKLLDLPVILVIDARGMTRGIAPLILGYQAFDRDINIAGVILNNLGGRRHESKLREVIEHYTDVPVIGAIQYDERLSIEERHLGLMPSNESHVATAKIKQIGEAIAEQVDLDKLLALSQKEPLAVPHKAEISPLPCGDKVKIAIARDRSFGFYYADDLEALEAAGAELVPFDAMRDGQLPEADGLYIGGGFPETCATELEANVSLRSQIKQAIEGGLPTYAECGGLMYLSRGIEYEGRTYEMVGAIPGDVKMHAKPIGRGYVHLKEDEAHPWPRPDTPAKQIKAHEFHYSSLENLPKDSSFAYHVERGYGIDGDRDGLILHNLLASYTHLRTIGSCYWATRFVAFVRRCKDQQCKPISTIGKTS
>HAF88809.1
MQTPNSHKSKGFIVAGMHSSVGKTTVTCQILAALCKRKFSVQPFKVGPDYIDPGFHSHFSSKASVNLDPWIMGREHVAQVAGEFTEDAFGIAEGVMGLFDGSNPKNDSGSTMEIARWVGWPILLVVPCRNVGRSIIAAINGFVSEAGRDAKFAGIILNQVNSESHAAYLRKACSNLEIPILGALPEIPDLVWPERHLGLQPGLEQKLADPDDLAELAEKHFDLDLLVKTFPALSESVLQKKTQHSPPSKFSKRIAVAQDEAFHFYYTANLEWLRQQGVEIVPFSPLHDTKVPVNIDAMILGGGFPEVFAEKISANKMMLSSLKKTVESGMHTYAECGGLMILAESIKLQSGQNLTMAGVVPGMVEMTKRLQHFGYCKIDLPGKGEARGHEFHYSKWSSEMSRANLWEVTRHSTGISRTEGFRTDNLHASYVHLYFPQAALLINEVLQIYPKEK
>HAF89632.1
MISAPQKSAGKTTVSLGILNNLLKEGVNVKSFKKGSDYIDPMWLKLASGSECYNLDPYLMGAEGCLDSFARYGSENEMSLIEGNHGLHDGMSLDGFDSSAGLANILKSSVLLVVNSRGMGRGAAAFVTGMQKMQPETNITGVVLNKVRSNRQEEKQKSTIESYCGIPVVGSIPIDEDVSIPERHLGLTTVDEMETAKGIISRAGELVSRYCDMGEIKSMFKDIPLNTDSKKRKPILPKDPSVKIGIINDPSFCFYYPENLEALRENGAELVFIDSLHDNSLPDLDGIYIGGGFPESFFEELSANHKFLLELKERIQSGIPVYAECGGLIYLCETAHFENKKYRLAGALPFEIGYQKNPVGYGYLSLKSRCQSRWFDEGALVKAHEFHYSKPLSANGKEPRLSSMTSAERYQFNVIRGYGIDGKKDGILHKNIFASFAHLHAAVNPHWAKGFVDLATEYQY
>HAG07722.1
EGAMGLFDGVDLAGSGSTAQLAKILGAPVVLVINAARMTRSAAAVVLGCRQMDGDLNLAGVIFNNVARPRHADMLRRAVEHYAGVRVLGTIPKKRAFDIPDRHLGLVPAGEDERLHAALDALAAEAERNLDLDGILAVAARASPLAVPDRPLYPPPVPGACVTIGVFRDRAFSFYYPENLEALEAAGARLRYIDALGDGLPPVDALYIGGGFPEVLAAGLEANRPLRDAVRRAGAPGLPVYAEGGGLL
>HAG46311.1
MHYFLISAAGKSSGKTAVSAGLAAALSRRGMKVAPFKKGPDYIDPMWLSQAAGRTCWNLDFFTMENDEINACFDQARQGADVVLVEGTKGLHDGVDVNGKDSNAALAHQLGLPVVLVLDARGITRGIAPLLQGTASFDTTIQIAGVILNFVAGERHEQKLRAALSRYTDIPVLGAIRHDPGMVIGERHLGLVTVSEHTYGQAQVDRMAQLVEQQVDIPELLRRTVITEIPPRSVVTPSPTQLTANVRIAIAKDAAFGFYYPDDLAAFVRAGAELVPFDTLNDARLPAVDGLFIGGGFPESFISTLAANQTLQRDIRDFIENGGPSYAECGGLMYLCRSLRWHEDYGEMVGVIPADAVIEKKPVGRGYARFQPRETHPWPGVNGDDCPAHEFHYARLVSLPSDTRWASSVTRGHGIDGEHDGIVHRNLLAGFLHQRHGTANPWVDRFVDFVRLCN
>HAG48305.1
MASSIYLSAAHKSSGKTVVSLGLCAAFKAKSLNVQSFKKGPDYIDPIWLSQASGNPCYNLDFYNMSEDEITQLYGQYASNSDIAIIEGNKGLYDGMNVTGGDANADLAKLLKLPVILVVDATGITRGVAPLVKGYQVFDTDVHIAGVVLNKIAGDRHESKLIQAIEHYTDIPVLGAIRRSTELIIDERHLGLMPANETPESQKFIDTAAKHIADQVDLDRLIGINQKTIESPTPVINNTTSSITVAVAKDSAFGFYYQDDLDAFDSLGVDLVYFDTLTDDKLPEADALFIGGGFPEMQLEALSANQSLLTDIKAKIQAGLPTYAECGGLMYLSRQITHQGKSHKLVGVIEADTLMTPKPIGRGXVLLVFITKMTLMRSNH
>HAH73549.1
MKQKPFIMIGATSSGSGKTTFTLGLLRLLRNRGMKVQPFKCGPDYIDTKHHAMAAGEESVNLDSYMASAAHVRELYARYGAASDVCVMEGVMGLFDGYDGMKGSSAEIAELIGIPVVLVLNAKSTAYTVAPVLYGFKHFYPGIRVVGVVFNFVASVAHYAYLQQACVDAGVEALGYIPKDESIVIPSRHLGLSIDETFCFDAFADRVAEVIDKTVNVDRLLELCTVEFSGEQTGGVICSGNRKIAIARDEAFNFMYRENVEALKRAGEVVFFSPLHDKRLPDADLVYFPGGYPELHLPELAANEGMRQAVRKYCETGGRVLAECGGMMYLCDTITSDDGEVYPMAGVLKQGATMEQMKLKLGYREVRVNGQRIRGHEFHYSRILPGHEKIPVIGTIYNAKDMVVDTPVYTYKNVLASYIHFYWGECGIDHFLMLMSQK
>HAI70034.1
MPHLLISAAHKSSGKTTISLGLCAALAARMVVQPFKKGPDYIDPLWLSQAAHRACHNLDFYTMSPSEIRETFVWYSQNADISLIEGNKGLYDGMAIDGRNSNAALAHLLGAPVVLVIDTQGMTRGIAPLILGYQQFDKQIQIAGVILNRVGGDRHESKLRESMAYHTDVPVIGAVQRDASLVIEERHLGLMPSNEDNLALDKINMIAKRIVEQVNLDQLINIAKGAKPTWDDDLVNNSRLAWHKSRRVTDIKIGVMRDAAFGFYYAGDLEALEAAGAQLVLIDALHDTQLPQLDALFIGGGFPETQMAELSDNKPLKTEIRNAIDRGMPVYAECGGLMYLSRQLTWRGKTCEMVGALPFDTVMTSRPQGRGYVHLRETGNGLWPLLDASNQPADFYAHEFHYSKATSVPSDLRFAYHVLRGQGIDGNHDGVIYKNTLASYVHLRDVENNHWARRFVEFVRNLKNK
>HAK22730.1
MREDPSRLDLPRFIVTSTCGGGGKTLLSLGLAGALAARGLDVLPFKKGPDYIDAAWLSAAAGRPSTNLDPFFLSGDRLLSLFAHHAARFLPDGSLEKGNAVALIEGNRGLYDGLDVEGSCSTATLARDLGAPIVISLNATKMTRTAAAVLQGLTRFEKGLSFAGVVLNQVGRSRHGRYLRQSIETYTDLPVLGELPRLPENPLPERHMGIASLLGDRLTDTARSVLDGLKTYIAGNVDVDRIISSARGAAPLSDIRPFWEGEPVRFGNPPVIGYVRDACLWFYYRENLEALERAGARLRKLSFADSTPWNFTGPGERIDAVYLGGGFPEDYLAELAASPRLAELAAASRVGLPIYAECGGFMVLSRSITQNGKRSSAAGVLPVDIEMHKRPVGLGYVTGETIRNTPFYPAGLRIRGHEFHFSNVLPTSDISDPCLRLSKGRGFGKGTDAITAGNTWGSYTHIFAPILPEWAGGLVRLARTWRG
>HAK58880.1
MQAVPRLVLSAMRGGSGKTTLAIGITAAWRKRGRNVAVFKKGPDFIDAGWLGAAAGRQCYNLDPFLMEEEVIRRSFARHTARAGAAVIEGNRGLYDGVDESGTYSTARLAKLLKAPVVLIADCTKATGTVAALVLGCQQYDRATDIGGVILNNVSPGRHEKVVRNAIEQTSGLPVVGAVPRLGHGEFPERHMGLTPHHEHPDVDTAIQAATSVAEQYLDTDGLWNIANNAPRWEVADLPADAGHAEPEVTIGVIQDSAFQFYYPDNLEALEHQGARIIPINALKDRDLLDIDALYIGGGFPETQAAELAANEGFGRSLRAAVDEGLPVYAECGGLIYLGRSLVTGQKTYPMTGVLPLDFVLEGKPQAHGYTVLEVEKQTPFFDAGVTLRGHEFHYSHIVNLDELPDSAFRMKRGRGLDGKVDGIIYKNVLAAYTHVHALGTPEWARGMVNKARSNKERKRRDRA
>HAK87523.1
MNNYPRLVIAGVKGGSGKTTLSLGLIAALKSRGLKVIPFKKGPDYIDAGWLSAAAKNPCFNLDPFFLTREKIMESFAAHFTGDITVIEGNRGLYDGMDAEGSYSTAELAKFLHSPVILIVDCTKMTRTAAAVVLGCMNLDRDVDIKGVVLNQVSGSRHESVVRQSIEKYCSLPVLGAIPRLKSGEMPERHMGLTPYQEHPDTSNVLTIVEDIARKYLDLDAILGIANSAEPPNINSLSPMAHSLSPVVKIGVIRDSAFQFYYPENLEELERGGAELVEINAVEGERLPDIDGLYIGGGFPETNAIKLAENAGFRESVRESVERGLPVYAECGGLMFLGDSITVKGESYPMVGIFPLVFEMMERPQAHGYTIVEVKEDNPFYPAGTVLHGHEFHYSALVEDREKDGIYMAFGMKRGQGIKDKADGICYKNTLATYTHIHALGSPEWAAGFIKKAKEFKDKNE
>HAK89259.1
MTGAVIAGTHSGCGKTTVTLGILAALRGKGLKVQSFKAGPDFIDSGLHKVITGRHSRNLDMWMCGEEYVKNCFYKNSRHADVSIVEGVMGLYDGDFSTSRLAALIDIPVILVIDAYGMAESAGAIVKGFGEYNNCRNKLAGVIFNRVASGRHYERLKKSVHDVEVLGYLPRDLNFEIPHRHLGLTVAEENPIADEKIQKLADAVFKYINLEAILGRNNSLPLHHRKASRQEGDCPRFTGAAVESGLSPTSTIKIAVAYDKAFCFYYEDNFDLLKNAGAEIIKFSPLYDRVIPEAGAVYIGGGYPELYAKELSDNASMLASVREWSDAGRPIYAECGGLMYLSKGIHDFNGNFFKTADVFPFETQMKRGRAHLGYREIELKDDCIVGKKGDRLRGHEFHYSEIKAGARAEAEGTVPVTPPCLPLDKGRLGGVSEVVESGXGYKFKNTLASYVHVHFGSNPGSAVNFVDFIKETSWKTSYS
>HAM49752.1
MTNHPRLVIAGLKGGSGKTTVSLGLIAALRSLKGLAVIPFKKGPDYIDAGWMSVAAKNPCYNLDPFLISKEKILDSFISHCTGDIAVIEGNRGLYDGMDTEGSYSTAELAKLLKSPVILVIDCTKMTRTAAALVLGCLNLDRDVQIKGVVLNQVSGSRHESVIRAAIGRYCSLPVLGAIPRLPAGEFPERHMGLTPYQEHPDIERGIAFAEDLANNYLDIDQILRIAREVEPLETPEVPRPSLITRHLSLRIGVIKDSAFQFYYPENFEELKAHGATLIEISALSEKELPDIDALYIGGGFPETHAIALAENLSFRESLRSAVEEGLPVYAECGGLMYLGEGLLLGDRNYPMAGIFPLVFSLEKRPQAHGYSIVEVVNNNPFYPQGTVLKGHEFHYSKPVNAPEESDQLSYAFKMKRGHGLYGKMDGIYFHNVLATYTHLHACGAKEWGEGMVRQAVQFKGKKALFKN
>HAM83501.1
MKQKPFIMIGATSSGSGKTTFTLGLLRLLRNRGMKVQPFKCGPDYIDTKHHAMAAGEESVNLDTYMASAAHVRELYARYGAASDVCVMEGVMGLFDGYDGMKGSSAEIAELIGIPVVLVLNAKSTAYTVAPVLYGFKHFYPGIRVVGVVFNFVASVAHYAYLQQACVDAGVEALGYIPKDESIVIPSRHLGLSIDETFCFDAFADRVAEVIDKTVNVDRLLELCTVEFSGEQTEGVICSGNRKIAIARDEAFNFMYRENVEALKRAGEVVFFSPLHDKRLPDADLVYFPGGYPELHLPELAANEGMRQAVRKYCETGGRVLAECGGMMYLCDTITSDDGKVYPMAGVLKQGATMEQMKLKLGYREVRVNGQRIRGHEFHYSRILPGHEKIPVIGTIYNAKDMVVDTPVYTYKNVLASYIHFYWGECGIDHFLMLMSQK
>HAN33324.1
NADLAKLLKLPVILVVDATGITRGVAPLVKGYQVFDTDVHIAGVVLNKIAGDRHESKLIQAIEYYTDIPVLGAIRRSTELIIDERHLGLMPANET
>HAN56317.1
RFRIGLVRDQAFGFYYADDLEALAAGGAEIVPINALDDTHLPALDGLVIGGGFPELFLQELEANASLRRDIHQAVEDGLPVYAECGGLMYLSRSMRWTGRAHQMVGVIPGDVVMHDKPVGRGYVRLRETGLSPWPAGAAPAQEICAHEFHYSSLENLAPNVQFAYEMVRGHGLDGRHDGIVYRNLLASYTHLRSTRNFNWVQHFLALVAQHASSRMAAKQAVA
>HAN60474.1
MHYFLISAAGKSSGKTAVSAGLAAALSRRGMKVAPFKKGPDYIDPMWLSQAAGRTCWNLDFFTMENDEINACFDQARQGADVVLVEGTKGLHDGVDVNGKDSNAALAHQLGLPVVLVLDARGITRGIAPLLQGTASFDTTIQIAGVILNFVAGERHEQKLRAALSRYTDIPVLGAIRHDPGMVIGERHLGLVTVSEHTYGQAQVDRMAQLVEQQVDIPELLRRTVITEIPPRSVVTPSPTQLTANVRIAIAKDAAFGFYYPDDLAAFVRAGAELVPFDTLNDARLPAVDGLFIGGGFPESFISTLAANQTLQRDIRDFIENGGPSYAECGGLMYLCRSLRWHEDYGEMVGVIPADAVIEKKPVGRGYARFQPRETHPWPGVNGDDCPAHEFHYARLVSLPSDTRWASSVTRGHGIDGEHDGIVHRNLLAGFLHQRHGTANPWVDRFVDFVRLCN
>HAO21629.1
MKGLVIASTKSGSGKTTLTMGMMASLIRRGHSVAPFKVGPDFIDPGHHSRITGTISRNLDGWMLSQEYNLHCFGKNAQFANIAVIEGVMGLFDGYDGKSEAGSTAQIAKWLGLPVVLIVDAKSMARSAAAIVQGFERFDPNVVFAGVVFNHVGSSRHLRYLKEALADHVNMPCLGGISYEEAVCIPERHLGLVTSYEHCLSDDTVEHLGEVIEKHVDMDRLLSLMPDIQIAGDTTGGRTIRQCRIGVAMDEAFCFYYQDNLDLLEFYGAELLFFSPMRDSALPEDIDGLYLGGGYPELFAKRLSNNHNLLKQIRDRSLDGMPIYAECGGFMYLCQELKDKTGRKHQMAGCFPYGSAMSDKLKSLGYREITLLNDTILGRAGQVIRGHEFHYSDIVRRETDEAIEEIYKVSDRAGEDKVSEGFRRRRTLGSYIHLHFGSCPDAAANLVSACREYKQERKGRR
>HAO23173.1
MDFPRIVMSALRGGSGKTVISIGIIAAWKQRGIPVAPYKKGPDYIDAGWLALAGSRPCYNLDTYLIDSSRIFNSFLTHTRAGDVAVIEGNRGLYDGIDMSGSTSTAELAKLLTAPVILCLDCTKSTRTMAAAVLGCLHFDPGVQISGVILNHVAGARHEAILRKSIEGHCGIPVFGALPKLSEQNFPERHMGLVPTAEHEWANESVAAIAVIAEKYLDLDALLQTARAASHNEISPHHSPHITHNTFHITHPPPTIGIIRDSAFQFYYPENIEALRLAGAEIVFFSPLTHTSIPKIDALYIGGGFPETHAQELAENISFREELKRLAENGLPIYAECGGLMYLGKELILEEKSYPMAGVLPLSFGLFKRPQGHGYTEIEVAGKNPYFEVGTKILGHEFHYSRVLSYGGDEHSFAFSMKRGAGLIGNKDGCMYKNVLATYTHIHALGTPSWAGAMVKAALCFADKNSLCS
>HAO38288.1
MASSIYLSAAHKSSGKTVVSLGLCAAFKAKSLNVQSFKKGPDYIDPIWLSQASGNPCYNLDFYNMSEDEITQLYGQYASNSDIAIIEGNKGLYDGMNVTGGDANADLAKLLKLPVILVVDATGITRGVAPLVKGYQVFDTDVHIAGVVLNKIAGDRHESKLIQAIEHYTDIPVLGAIRRSTELIIDERHLGLMPANETPESQKFIDTAAKHIADQVDLDRLIGINQKTIESPTPVINNTTSSITVAVAKDSAFGFYYQDDLDAFDSLGVDLVYFDTLTDDKLPEADALFIGGGFPEMQLEALSANQSLLTDIKAKIQAGLPTYAECGGLMYLSRQITHQGKSHKLVGVIEADTLMTPKPIGRGYVQLAPTGNHPWSGVSKQISAHEFHYSKLENIDPKTHYAYEVLRGVGVDNKRDGILTHNLLATYSHLRNVGSNHWVEQFVNFIKDI
>HAO44970.1
MASSIYLSAAHKSSGKTVVSLGLCAAFKAKSLNVQSFKKGPDYIDPIWLSQASGNPCYNLDFYNMSEDEITQLYGQYASNSDIAIIEGNKGLYDGMNVTGGDANADLAKLLKLPVILVVDATGITRGVAPLVKGYQVFDTDVHIAGVVLNKIAGDRHESKLIQAIEYYTDIPVLGAIRRSTELIIDERHLGLMPANETPESQKFIDTAAKHIADQVDLDRLIGINQKTIESPTPVINNTTSSITVAVAKDSAFGFYYQDDLDAFDSLGVDLVYFDTLTDDQLPEADALFIGGGFPEMQLEALSANQSLLTDIKAKIQAGLPTYAECGGLMYLSRQITHQGKSHKLVGVIEADTLMTPKPIGRGYVQLAPTGNHPWSGVSKQISAHEFHYSKLENIDPKTHYAYEVLRGVGVDNKRDGILIHNLLATYSHLRNVGSNHWVEQFVNFIKDIKKTS
>HAO53340.1
MASSIYLSAAHKSSGKTVVSLGLCAAFKAKSLNVQSFKKGPDYIDPIWLSQASGNPCYNLDFYNMSEDEITQLYGQYASNSDIAIIEGNKGLYDGMNVTGGDANADLAKLLKLPVILVVDATGITRGVAPLVKGYQVFDTDVHIAGVVLNKIAGDRHESKLIQAIEHYTDIPVLGAIRRSTELIIDERHLGLMPANETPESQKFIDTAAKHIADQVDLDRLIGINQK
>HAO70197.1
MASSIYLSAAHKSSGKTVVSLGLCAAFKEKSLNVQAFKKGPDYIDPIWLSQASGNPCYNLDFYNMSEDEITQLYGQYASNSDIAIIEG
>HAO87179.1
MASSIYLSAAHKSSGKTVVSLGLCAAFKAKSLNVQSFKKGPDYIDPIWLSQASGNPCYNLDFYNMSEDEITQLYGQYASNSDIAIIEGNKGLYDGMNVTGGDANADLAKLLKLPVILVVDATGITRGVAPLVKGYQVFDTDVHIAGVVLNKIAGDR
>HAO90647.1
MASSIYLSAAHKSSGKTVVSLGLCAAFKAKSLNVQSFKKGPDYIDPIWLSQASGNPCYNLDFYNMSEDEITQLYGQYASNSDIAIIEGNKGLYDGMNVTGGDANADLAKLLKLPVILVVDATGITRGVAPLVKGYQVFDTDVHIAGVVLNKIAGDRHESKLIQAIEHYTDIPVLGAIRRSTELIIDERHLGLMPANETPESQKFIDTAAKHIADQVDLDRLIGINQKTIESPTPVINNTTSSITVAVAKDSAFGFYYQDDLDAFDSLGVDLVYFDTLTDDKLPEADALFIGGGFPEMQLEALSANQSLLTDIKTKIQSGLPTYAECGGLMYLSRQITHQG
>HAO98254.1
MASSIYLSAAHKSSGKTVVSLGLCAAFKAKSLNVQSFKKGPDYIDPIWLSQASGNPCYNLDFYNMSEDEITQLYGQYASNSDIAIIEGNKGLYDGMNVTGGDANADLAKLLKLPVILVVDATGITRGVAPLVKGYQVFDTDVHIAGVVLNKIAGDR
>HAO98255.1
IIDERHLGLMPANETPESQKFIDTAAKHIADQVDLDRLIGINQKTIESPTPVINNTTSSITVAVAKDSAFGFYYQDDLDAFDSLGVDLVYFDTLTDDKLPEADALFIGGGFPEMQLEALSANQSLLTDIKAKIQAGLPTYAECGGLMYLSRQITHQGKSHKLVGVIEADTLMTPKPIGRGYVQLAPTGNHPWSGVSKQISAHEFHYSKLENIDPKTHYAYEVLRGVGVDNKRDGILIHNLLATYSHLRNVGSNHWVEQFVNFIKDIKKTS
>HAP18739.1
MKQKPFIMIGATSSGSGKTTFTLGLLRLLRNRGMKVQPFKCGPDYIDTKHHAMAAGEESVNLDSYMASAAHVRELYARYGAASDVCVMEGVMGLFDGYDGMKGSSAEIAELIGIPVVLVLNAKSTAYTVAPVLYGFKHFYPGIRVVGVVFNFVASVAHYAYLQQACVDAGVEALGYIPKDESIVIPSRHLGLSIDETFCFDAFADRVAEVIDKTVNVDRLLELCTVEFSGEQTGGVICSGNRKIAIARDEAFNFMYRENVEALKRAGEVVFFSPLHDKRLPDADLVYFPGGYPELHLPELAANEGMRQAVRKYCETGGRVLAECGGMMYLCDTITSDDGEVYPMAGVLKQGATMEQMKLKLGYREVRVNGQRIRGHEFHYSRILPGHEKIPVIGTIYNAKDMVVDTPVYTYKNVLASYIHFYWGECGIDHFLMLMSQK
>HAP67500.1
MSPNNSLSAQRIVISAPHGRSGKTTVSIGLSSALSRRGLRVQPFKKGPDYIDTSWLSFATKTQSRNLDLFMMREDGVKNLFGMASQYADISIIEGNTGLYDSVDIEGKNSTANLARVLDAPVILVVDTARMTRSIAALVNGYMNFEPDIKISGVILNNVSGSRHEAKLRAALEHYSAVEVLGSIPRSPSLGIPERHLGLIPQGENSELLSVIENISDIVEVNVNIDRIIEVSKNVSSFQLSAFSFQPAISKSGIKIGVAMDRAFSFYYPENLEALKNTGAEIIFFNTLEDRYLPDIDALYIGGGFPEVFMDELDGNESLRRDIKNAVENHMPVYAECGGLMYLSRSITWSGKTRKMVGAIPCDTEMTKRLQAHGYVILQDKVSGLEIRGHEFHYSRIRNLGDVNFLYKVIRGKGIDGQHDGIAYKNVIASYSHLHTMGAPQWAEDFIYRIVNHKQRYRYKMAV
>HAP92292.1
MASSIYLSAAHKSSGKTVVSLGLCAAFKAKSLNVQSFKKGPDYIDPIWLSQASGNPCYNLDFYNMSEDEITQLYGQYASNSDIAIIEGNKGLYDGMNVTGGDANADLAKLLKLPVILVVDATGITRGVAPLVKGYQVFDTDVHIAGVVLNKIAGDRHESKLIQAIEHYTDIPVLGAIRRSTELIIDERHLGLMPANET
>HAP92515.1
MPANETPESQKFIDTAAKHIADQVDLDRLIGINQKTIESPTPVINNTTSSITVAVAKDSAFGFYYQDDLDAFDSLGVDLVYFDTLTDDKLPEADALFIGGGFPEMQLEALSANQSLLTDIKAKIQAGLPTYAECGGLMYLSRQITHQGKSHKLVGVIEADTLMTPKPIGRGYVQLAPTGNHPWSGVSKQISAHEFHYSKLENIDPKTHYAYKVLRGVGVDNKRDGILIHNLLATYSHLRNVGSNHWVEQFVNFIKDIKKTS
>HAR33084.1
MTVSREKVPGVVIAGLRGGSGKTIISLGITAAWRARNITVAPFKKGPDYIDAGWLSRAAGRPCYNLDTYLCAQSVVQTSYLTHSQSCDIAMVEGNRGLYDGIDLYGTTSTSELAKLLDLPVILVLDCTKSTRTMAAVLMGCMQFDPDINICGVILNRMAGKRHEGKVRANIEHFCNIPVFGALPKLKQEDFPERHMGLVTSEEHQESDTSLARARQVALDNIDVDELFRRITSFKGQGMPVVDNDRQESVPAMNTAENKKQATDNSTVTIGVVRDSAFQFYYPDNIEALENLGAGIKFISPLSQSDIPEVDAIYMGGGFPETHATQLSANQAFRDNLKMLSRKGLPIYAECGGLIFLGESICLDDVVYPMTGILPLRFGLSKRPQGHGYTEVEVVNENPFYAKGEVLRGHEFRYSKVISIDYDDSAMAFKMTRGKGIIEKKDGFFKDNTFGTYTHIHTLGTTSWAPSLIAKARRFKASRQ
>HAR46693.1
MRRXGGSGKTIISIGVAVAWRKHGRRIGVFKKGPDFIDAGWLGAAAGSDCYNLDLFLMEPSAILRSFAEHTMGVDAAV
>HAR98385.1
MDRTRTTACPTSPVSAAVPRLVIGALRGGAGKTTLAVGVLAALRRRGFNVAPFKKGPDYIDAAWLSAAAGISCRNLDTFLMGADRVRSSFRRHASPSGFSLIEGNRGLYDGLDAAGSHSTAELAKLLTAPVVLVMDSDKVTRTAAAMILGCQRLDPAVDIRGVILNRVARSRHEGILRRAIEEACGIPVLGAVPRMADYPFPERHLGLTPPQEHDHVTGALRRAAEVAEDCLDLERLGSLAGSAPPLAEGDGERPDDGPHPGTAHRRRRPEIPDGGRPVIGLIRDSAFQFYYPENLEALAARGASLVEISACTAAALPEIDALYIGGGFPETHARILAENGRFRQALRQGVEDGLPVYAECGGLVYLGETLTVGTETFPMAGVLPVAFGMERKPQGHGYTLLEVTEVNPFFPVGTTLKGHEFHYARLLDADAGGAAPCCRVVRGRGIDGRGDGLVANNCLALFTHLHAAGEPRWAEALVKQAVRHRRTRSRRERDADRAARGPAAFLEDRAGTGRPYGTAL
>HAS54432.1
MRRIPRVVFSAVRGGSGKTIISIGVAVAWRKHGRRIGVFKKGPDFIDAGWLGAAAGSDCYNLDLFLMEPSAILRSFAEHTMGVDAAVIEGNRGLFDGLDDAGTYSTARLARLLAAPVVLIIDCTKVTATVAALVLGCRDFDPAVSLQGVILNRVASGRQESVIRKAVEGATGIPVVGAVPRLRQEEFPERHMGLTPFQEHPEVNQAIAAAGAMAEKYIDLDALWNIASEAPDVEAPEALIGQGPRGDSFVRVGIIQDRAFQFYYPDNLEALRKQGAELVQLNALSDAALPGIDALYIGGGFPETQAAELAANDKFCASLRAAVERGLPVYAECGGLIYLGRSLQVDGKTYPMASVLPADFVLEKRPQAHGYTVLEAGENPFFPVGTVLKGHEFHYSRIANHDELSGMGLRMQRGVGIDGKNDGLVYKNVLAAYTHLHALGAPAWAEGIVRKAREYRKRAGQEAG
>HAS88174.1
MNSIKGFIVAGTHSGCGKTSVTLGLMAALARRDIKVQPFKTGPDFIDPGHHTRAAGRDCHNLDGWMLSGETLRDIFSRYTQDADACIVEGVMGLYDGYSALDETGSTAHLSKELNLPIILVVDAGSMARSAAALVQGFCNFDPETPVAGVIFNRVGSSNHAQILTEAISLTDVPLVGCLPRRAEIATPSRHLGLVTPEHLEDLEFKYNALADWVEENLDLDQIIEALPDIPVQPRFDEVPMIPRTRIGIAQDNAFSFYYEENLRLLREAGAELVPFSPIEDKVLPEGISGLYFGGGYPELAAFDLAQNTKLRRAIADFSAAEHPVYAECGGFMYLMESICKD
>HAS89033.1
MNFPRIVLAGLSGGTGKTIVTLGLCRAFRNQGRMVKPFKKGPDYIDARWLGLASGHYATNLDPFLMSNDKLTSLFLEKGQGADISIVEGNRGLFDGKDVDGSCSTAELARIIKAPVILTIDCTKMTRTVAAIVAGCKAFEDGFNLAGVILNRTAGERHRNILKDSIEFYTDIPVLGMLPKLKENPIPERHMGLVSNTEYGAVDKALDTLGQMAEECLDLDAINKIAHETPAELNFEEPAWTGIELSCESKPVIGVVRDEALWFYYEENIEALRRAGAEVKELSIYSSESWPEIHGLYLGGGFPETLAAEISQNITIREHVRSLANSGLPIFAECGGFMYLGRDVEYEGQKYAMSGVLDLSTRLCARPQGLGYTSGTIVHANPFFPVGSEVIGHEFHYSLCVDNKEDSPKYALDMSRGKGMADGHDGLIRDNIYAGYNHIHALSMPCWANNFVKAAAEYKQK
>HAT50040.1
MRVSPGFIIAATQSRSGKTTMTMALMARLVRDHHAIAPFKAGPDYLDPAWHREIAKRPSYNLDTFMVGPHACRSLFHEKRGDALGIVEGVMGLYDGKTGVGGVGSTADLARVLDLPVLLVVNVRGMAGSLIPLVKGFVDAADGFVIAGILANQVGSKHHAQRLADWLLDHNLPPLIGWMGREESLILQERHLGLTLPGETIPPDFHRLADALNLDWQLFSQRFSPTPAQGPVESNKIEPLLCGRTVAVAQDAAFNFIYPANVECLQQMGGHVIFFSPLAGDPLPASSHAVWLPGGYPELFAERLSTSPTLTDIREFGLRGGVILAECGGMMALGSQLVDHHGTSWPMAGLLPIRTTMTPRLAGLGYREEVSGVRGHEFHHSIREPCSLPPAFVMERGDLGLRLGNVRASYVHWYFPSAPKVIADWLGASKT
>HAT50145.1
MGDETVINTKAGDSIPRVMIGAPKKSSGKTTICIGIVAALAKRGVDVRPFKKGPDFIDSSWLGRAAGRPCRNLDHFMMGREGIVENFQRYALGAGLALIEGNHGFFDGQDLEGGDCGAALAADLGAPVVLVVDCRGATRGMVPVVLGHLGFRDGHVIRGIILNNVASPRQEKRLRQAMERYVPIPVIGAVARLSGAGIEERHLGLHPVMEREELERKIDVIATMVADQVDLIALMALAGTAPPMVPVPKESIQVVSESPGGGIRIGYAVDQAFHFYYPDNLEALAAQGVELVPFSMLGDSQLPSGVQGLYIGGGFPEVFMNRLEDNMALMVDLSREAAAGMPIYAECGGLMVLAEKIHWGDRSARMAGVLPVDVAMSARPQGHGYLELEGTGLTEWPGEGVRVHCHEFHYSHIVACHSEMRFAFRVRRGTGIDGQHDGLIYRNVLASYAHFHAAGSPGWAPFLARFWKRGGGFA
>HAU11150.1
MHYFLISAAGKSSGKTAVSAGLAAALSRRGMKVAPFKKGPDYIDPMWLSQAAGRTCWNLDFFTMENDEINACFDQARQGADVVLVEGTKGLHDGVDVNGKDSNAALAHQLGLPVVLVLDARGITRGIAPLLQGTASFDTTIQIAGVILNFVAGERHEQKLRAALSRYTDIPVLGAIRHDPGMVIGERHLGLVTVSEHTYGQAQVDRMAQLVEQQVDIPELLRRTVITEIPPRSVVTPSPTQLTANVRIAIAKDAAFGFYYPDDLAAFVRAGAELVPFDTLNDARLPAVDGLFIGGGFPESFISTLAANQTLQRDIRDFIENGGPSYAECGGLMYLCRSLRWHEDYGEMVGVIPADAVIEKKPVGRGYARFQPRETHPWPGVNGDDCPAHEFHYARLVSLPSDTRWASSVTRGHGIDGEHDGIVHRNLLAGFLHQRHGTANPWVDRFVDFVRLCN
>HAU32415.1
MKNIIISSNASGNGKTTATLGLIKALIKRGYTVQPYKVGPDYIDSAFHSSIAGIQSRNLDIFLMGENGVKASLSRGKSDYGIIEGVMGLYDGKGIDAEYSTAHVARLLNIPVILVLSPRPQVATLCAEINGLVGFDNIQIAGIILNNVGEDYFKLLKAAIEHNCSVPVFGFLPYDESISLQSRHLGLVQSSEVERLNEKIEICSDRIEKHIDLDEILNCCQAGETFADDYHLPYTGLNISVAYDKAFSFYYKENLELLEEAGKVTYFSPLQDEMLPHNTQFLYLGGGYPEVFLQELSRNRKMLGSIRDVLNDGVRCYAECGGLMYLTDNIDGCSVTGFFNGSACMSNRLQNFGYATLEVTASNVLLPPGLQMNCHEFHNSCVNINEGNIYTVKQSSYDGSVKQWSEGYIKKNTLGTYDHVHFFRNMEFIKALLYGT
>HAU41231.1
MSQVFIAAAHKSSGKTLVSIGLCAAYRRRAMRVAAFKKGPDYIDPAWLARASGRPCWNLDFFTMDHDEIHSCFEERRQDADVVVVEGNKGLFDGLDVEGSDSNAALAVRLGLPVILVIDVTGITRGIAPLLTGYTGFDPDVQIVGVILNRVAGPRQESKLRAAIERYSDLPVLGAIGRTSGLGIEERHLGLIPGNEDPDALGRIDRIADVVEAGVDLDAVLALTADHQEPVATRSAMPSALSSSKDSPVKIGIARDRAFGFYYPDDLAAFEQAGADLIPFDTLQDANLPSLDGLFIGGGFPECFLEPLSANAHLRAEIKAFIEDGGPTYAECGGLMYLSRSIAWKDRKLPMVGVIPGDTKMWERPVGRGYMRFRATPDHPWPDVRATAGLVYNVHEFHYSSLEEIDSPLATAYSVERGHGLDGARDGIHMHNLLATYAHQRHVAANPWVNAFVNFVRAQKT
>HAX20215.1
MDRLLISAAHKSSGKTTVSLGLCAALAARGLAVQPFKKGPDYIDPMWLGRASARACHNLDPYLMTPEQIGAVFARQAAGADISIVEGNKGLYDGLALDGSNSNAALAQLLDLPVLLVIDARGMTRGIAPLILGYQAFDRRIRIGGVILNRLGGSRHEAKLRAVIEHYTDVPVLGAIAEDTDLAVAERHLGLMPSNEHADAARQIGLIGERIAAQVSLDRVRALAASAPALNLTPMPIAPVASPAQPVRIALAQDRAFGFYYPDDLQALRDAGAELLPFDTLSDPALPEAIDGLFIGGGFPELFMRELQANASLRSQIASAIADGLPTYAECGGLMYLARSLQWRGERCAMVGAVAGDATLHQKPVGRGYVHLSATDHMPWAGLQGQSLRGHEFHYSSLDGLPADTRYAWRITRGHGIDGQHDGVVMHNLLATYSHLRSVAGTDWARHFVDFVRARRSLGARSEHPERLAA
>HAY21537.1
MPKKEPIWGRCPFIMRGLVVAGTHSGVGKTTLTLGLLAAWRRQGISVRPFKVGPDFIDPGHHAQAANSLSHNLDGWMLSREENLRIFRQHTGTATIAVVEGVMGLFDGYDGNTEAGCTAQMAKWLGLPVLLLVDARSMARSAAALVHGFATFDRDLILAGVVFNQVGSPTHLRYLRQALEQAGEVRCFGGLPREVELAIPERHLGLITTDDHPLKESYLERLADLIESNLDLEGLLAVLPALSQGKAWEEGPVYSSQPSEVRLAVARDRAFCFYYPDNLKWLARCGAEIVPFSPLDDTDLPAEVHGVYLGGGYPELFARQLSSNQAMLRIIRERAGSGMPMYAECGGLMYLSQEIQDLQGGRHAMAKVLPFGVRMLPRLKTLGYREVTLAADGLLGPAGTRARGHGYHYSEMISEPVDLPRLYRLTARTGGKSVEEGYTVNQVLASYVHLHFGSNPEVAWHFVGHCRGFKEKA
>HAY22141.1
MYRPCPRLMLAALRGGSGKTTLTLGLLAAWRQQGRNIVPFKKGPDYIDPAWHALAAGRPCYNLDPFLMDRDSMMYSLGTHTAGADGALIEGNRGLYDGLDAAGAFSTAELAKLFEAPVVLVVDCTMTTRTAAAIVLGCQKFDPDVAVRGVILNQIARPRHEGVLRASIEQYCGIPVLGALPRLKCAVFPERHMGLVPPQEHDAACQAVLTAQNLARKYLDLERLWQIAQNAPHLPAVPLHAPYTVQSPPEPVSIGIIRDAAFQFYYPENLEALVDCGARLVEINALEDAMLPPLDGLYIGGGFPETNALGLTQNLTFRQALRNAIEDGLPVYAECGGLMYLGEQIIVREQSYPMVGALPLSVLLEKKPQGHGYTVIEVDHPNPYYPVGTKLLGHEFHYSRLVETDEQKLNLVFRLKRGHGVTGQRDGVSYNNVLAAYTHIHALSTPLWAPALVSQARKYHSRLTSSESAAQPEQPLALSAAVRARKFLP
>HAY38741.1
NAGPLPVPEGAIGTIRFEDGIRHSRGSEVSASLGSAPVIGIIKDSAFQFYYPENIEALQSAGAETMMISPFTTDVIPQVDALYIGGGFPETHAQELANNVTFRRQLKDLAERGLPIYAECGGLMYLGEELVLDEGTFPMAGVLPVVFGFSKKPQGHGYTVVLVEYENPYYTIGSEIKGHEFHYSKVLKWHGADKDLAFGMKRGSGFLNKRDGVCYKNVLATYTHIHALGTPLWAEAMVRNAMAYKNKKKG
>HAY41242.1
PEMHLNELSSNKSMLTDIRNKVNQGMPTYAECGGLMYLSNKITYKNNTYPMAGLVDADTVISNRPVGRGYVKLESQANHPWGNTSDCIYAHEFHYSKLENISPSTSYAYKVLRGFGVDNSNDGIILHNLLASYSHLRNVNGNLWVNQFVNFIKSKKV
>HAZ34910.1
GDANADLAKLLKLPVILVVDATGITRGVAPLVKGYQVFDTDVHIAGVVLNKIAGDRHESKLIQAI
>HAZ34911.1
MASSIYLSAAHKSSGKTVVSLGLCAAFKAKSLNVQSFKKGPDYIDPIWLSQASGNPCYNLDFYNMSEDEITQLYGQYASNSDI
>HBA25728.1
MASSIYLSAAHKSSGKTVVSLGLCAAFKAKSLNVQSFKKGPDYIDPIWLSQASGNPCYNLDFYNMSEDEITQLYGQYASNSDIAIIEGNKGLYDGMNVTGGDANADLAKLLKLPVILVVDATGITRGVAPLVKGYQVFDTDVHIAGVVLNKIAGDRHESKLIQAIEHYTDIPVLGAIRRSTELIIDERHLGLMPANET
>HBA28912.1
MASSIYLSAAHKSSGKTVVSLGLCAAFKAKSLNVQSFKKGPDYIDPIWLSQASGNPCYNLDFYNMSEDEITQLYGQYASNSDIAIIEGNKGLYDGMNVTGGDANADLAKLLKLPVILVV
>HBA95888.1
MASSIYLSAAHKSSGKTVVSLGLCAAFKAKSLNVQSFKKGPDYIDPIWLSQASGNPCYNLDFYNMSEDEITQLYGQYASNSDIAIIEGNKGLYDGMNVTGGDANADLAKLLKLPVILVVDATGITRGVAPLVKGYQVFDTDVHIAGVVLNKIAGDRHESKLIQAIEHYTDIPVLGAIRRSTELIIDERHLGLMPANETPESQKFIDTA
>HBA99301.1
MASSIYLSAAHKSSGKTVVSLGLCAAFKEKSLNVQAFKKGPDYIDPIWLSQASGNPCYNLDFYNMSEDEITQLYGQYASNSDIAIIEGNKGLYDGMNVTGGDANADLAKLLKLPVILVVDATGITRGVAPLVKGYQVFDTDVHIAGVVLNKIAGDRHESKLIQAIEHYTDIPVLGAIRRSTELIIDERHLGLMPANETPESQKFIDTAAKHIADQVDLDRLIGINQKTIESPTPVINNTTSSITVAVAKDSAFGFYYQDDLDAFDSLGVDLVYFDTLTDDKLPEADALFIGGGFPEMQLEALSANQSLLTDIKAKIQAGLPTYAECGGLMYLSRQIT
>HBB17958.1
MNATRSRLVLAALRGGAGKTTISVALTVALRRRGVGLVTFKKGPDYIDAAWLSLAAGAPCYNLDTFLIGREAAVRSFSRRAPEDSLSLIEGNRGLYDGMNSEGEYSTAELAKLLHSPVVLVVDCDKVTRTTGAMVLGCQTLDPAVNIRGTILNRVGGKRHAAMVQRSIEAYCHIPVLGVVPRMEHLPFPERHLGLIPPQEHDRARKALDAAGDIADRFLDIDGLMRVAHEAPPWSMVTDRNATPTIAIASERVRIGVIRDAAFQFYYHENIEALAEGGAEVVEISALEERNFPDVDALYIGGGFPETQAARLAENEGFRRSLRDAAESGLPIYAECGGFIYLGESLTVGEANYPMVGALSVSFGVEKRPQGHGYTVLEVDGENPFYPVGTRLNGHEFHYCRILSRGEGAERTAFHVRRGMGLDGKREGMTRKNILAGFTHVHALGTPQWAPALIGAARRYHAQKRA
>HBB39955.1
MSLTLDRLVVAGAHRSSGKTTLAIALAAAFTGAGVAVQPYKKGPDFIDPMWLTLAAGRPCHTLDFFFHGNDAILPAFAAPAAGAALALIEGNIGLHDGVDVEGSDTTAALACRLAAPVLLVVNCQGMTRGIAPLLLGLRDFPPRPTLGGVVLNQVGSARHQAKLIAAIDRYVGLPILGALPHLADGEVRQRHLGITPVAEASQCQAVVARLGAAARDDLDLDRIREIAATAPDLDLQPAAPIPPIPAPRVLLGVAQDGAFTFYYPENLAALRQAGAELVFFSPLTDDHLPDVDGLYLGGGFPEFHAARLAANVALRGEIERRGRDGMAIYAECGGLMYLSRALTWHGKRHPMVGLLPCAVEMTDRPQAGGYCRLTPTALHPWGGGVEVRAHEFHHSRVVGYEGGGDLAFRVERGHGLDGSGDGIVVGHTVANYAHLHTGATPDWAARFVDFVAATRRAA
>HBC94176.1
MPSIPRLLIAGTNSGVGKTTLSTAIMASLNKRGLNVQPFKVGPDYIDPGYHNAVTGRMCRNLDWWMLGEETLRELFIRAAVDADISIIEGVMGLYDGIGATANSSSAHVAKILATPVILVLDARSMARSAAAVVLGYQQMDPAVDICGVILNRVSNLRHYRILKEAIESNCRLPVVGYVYRQPDIQLPERHLGLLPTTEKSRLPEHLTAMQQAVEEGIDFARLIALAGETVSLPKPGRRLFPDMPGERRVRLGLVQDRGFNFYYQDALDLLTALGAELVPCSPLSGKGLPADLHGLYIGGGFPEMFLEELSHNTLFQKDLKAAVASGMPVYAECGGLMYLTTSIADFNNRRYPAAGLIDGCC
>HBD08579.1
MLFQKPRLVIAALRGGAGKTLLTLGLIAAWNRHRGIRVVPFKKGPDYIDAGWLALAAQHPCYNLDAFLMSAANMWRSFVERSMGGDAAVVEGNRGLFDGVDVEGSCSTAELAKLLGAPVVLVLDATKTTRTAAAQVLGCQHLDPAVKISGVILNRVAGKRHEQVVRGAIERYCNVPVLGVIPKEKGNFFPERHLGLIPPQEHDRIDEAMGFAADMAHDCMDLDGLWDIASQAEPMGMATSTPVRAFSFTGRRPVIGVLRDAAFQFYYPDNLEALAEGGAILVEVSALEDGQLPVLDALYIGGGFPETHLQQLAGNERFRLSLKAAIDCGLPVYAECGGLMFLCRGIFQQTNYFPMAGVFPLDVVMEPKPQGHGYTVLECIGDNPFFPKGQQLRGHEFHYSRIVAGAESLPLVFRLSKGQGIVNGWDGLCYKNTLASYTHLHALGNDFWVEAMVRNALQFRKQEDSLPEPAASSRNSGLRVLQVNKRQTIM
>HBD09277.1
MASKIAFLVGGTHSGCGKTTVTLALMAAFQARGLQVQPFKIGPDFIDPGFHTRLTGRTSRNLDGWMLSRDYNVDRFLRSFQESQVAIVEGVMGLFDGYDGASEAGSSAEMAKWLGLPVILVVDAGSMARSAAALVYGYCHFDQDLRVTGVIFNRVGSPGHFQYLQSAMAASLPSVPVLGGIPRDQEVSLPERHLGLVMADELALDKPWAERLGELAERHIDLAELSALAGWDGDYLSRKTNAAAPVHPRRFDPDSPGSGVSVVEPSSLYQAAENPEASLALAISSPKQGAFPVTWDSNADRIVLAVPRDAAFCFYYEDNLDAVRDAGADLRFFSPLAGESLPQGTVGIYLGGGYPELHAERLARQLRFLDDLRRAAREGMPIYAECGGMMVLSRFIVTRDSEQFPMAGVLPFGTRMLKRRKALGYTEVLIRKPCLLGEVGVRMRGHEFHYSEIVEQEDQETLIRSYELQARHGTASVLEGFQIGAVLASYVHIHFGSNLDAASHLVEACRRFREKMGPHGGNRGTEG
>HBE93014.1
MANPRILISAAHKSSGKTTISIGLCAALRASGKSVQSFKKGPDYIDPIWLKHATGRPCYNLDFYTSDRDEILETLSLHSKTSDISVIEGNKGLFDGLDLDGSNSNAALAALTDTPVVLVIDARGMTRGIAPLILGYQAFDTNINIAGVILNKVGGSRHESKLVKVIEHYTDVQVIGAVHRSKDLHLPERHLGLKPSNEYESVAKTISRIGELVGSQVDMGRLVEIAQNASDPELTADAPGKPAQEKTLKMGIARDAAFNFYYQNDLDAFDAYGVELVDINTLNDNKLPVGLNALFIGGGFPETQMQELSANKSLMAAIHAAIERGMPVYAECGGLMYLSRSLRWKDGRVPLVGIIPADTIMHESPQGRGYVRMEKTADWPWVSTDDTPDAINAHEFHYSSLDKLEISEGFGFRVLRGTGIDGEYDGIVFKNLFACYTHQRNTRQNPWVKQFTDFIRAHPGPWT
>HBE94969.1
MNALPRLILAGLSGGSGKTIVSLGLCRALVQKGLAVRPFKKGPDYIDAAWLGLAARTDCSNLDPFLLSREVLTALFADKAAGSDLSIIEGNRGLFDGKDVGGSCSTAELARWLDCPVVLVLDCTKMT
>HBF42139.1
MFIAALRGGSGKTILSLGLISAWREKGLRIAPFKKGPDFIDAGWLSFSADRPCHNLDPFLMNKEQIIGSFLSNSEYADLSLIEGNRGLFDGLDISGRYSTAELAKLLNAPLIIILDVTMATRTVAAIIMGCQCFDPGLNIAGVILNKIAGTRQETLITKSIEKYCNLTVVGSVPKLKNNIFPERHMGLIPYQERNHSEKAISWTKSIVKDNLQLDEIWRIANEVKHIETDIKSRKSESIVITGNDSPRIGFIRDRSFWFYYPENLNQLERIGAVLIEINSISNKGLPPLDALYIGGGFPESQAQALADNKTFRDSLKRQIERGLPVYAECGGFMYLGESLAVDNKTYPMVNALPVKFLLKKKPQGHGYTILEVSQSNPFYSLGEILKGHEFHYSKPLIANEKDIEFVLKVSRGHGIDGLRDGVCRKNLFATYTHVHAGGNQTWAKNLYRVAVNHKKNR
>HBG03259.1
MASSIYLSAAHKSSGKTVVSLGLCAAFKAKSLNVQSFKKGPDYIDPIWLSQASGNPCYNLDFYNMSEDEITQLYGQYASNSDIAIIEGNKGLYDGMNVTGGDANADLAKLLKLPVILVVDATGITRGVAPLVKGYQVFDTDVHIAGVVLNKIAGDRHESKLIQAIEHYTDIPVLGAIRRSTELIIDERHLGLMPANETPESQKFIDTAAKHIADQVDLDRLIGINQKTIESPTPVINNTTSSITVAVAKDSAFGFYYQDDLDAFDSLGVDLVYFDTLTDDQLPEADALFIGGGFPEMQLEALSANQSLLTDIKAKIQAGLPTYAECGGLMYLSRQITHQGKSHKLVGVIEADTLMTPKPIGRGYVQLAPTGNHPWSGVSKQISAHEFHYSKLENIDPKTHYAYEVLRGVGVDNKRDGILTHNLLATYSHLRNVGSNHWVEQFVNFIKDIKKTS
>HBG18385.1
MQRKGIVIAGLAGGSGKSVVAVGLAAALRRRGRRVVPFKKGPDYIDAGWLQLAAGEKCYNLDPFLMSGEAIADSFNRRSRGADIVIVEGNRGLFDGVNADGGYSTADLALTLDLPVVLVVNCTKTTRTVAAMVLGCQMFDERLDIRGVILNQIATERQRLLVTEAVEKYTGIPVIGSVPRLKRDIFPMRHLGMVPHQEYTDSDGALAYLADLIAENVDLDRLEEVMATIQESPSIAGAAADKIVQAKVRIGILQDAAFQFYYSENLEALERAGAELVYIDAMRDPALPEIAGLYIGGGFPETGARELAANTSFRQSIRQAADLGLPIYAECGGLIYLGRSIILDGEEFPLAGVFPVQFGMSKKPQAHGYTIFQVEKNNAFYALGAEVKGHEFRYSKVLDWQGADDQLVLKMVRGNGFAGGRDGLVYNNVLALYTHVHADGTPEWAENFMRRCRHE
>HBG92451.1
MRGLVIAGTHSGCGKTTITLGLMAALKKRGLKVQPFKAGPDFIDTGLHRLVTGRHSRNLDIWMCGQEYVKECFYKYAADADISIIEGVMGMYDGEHSTAKLVGLLKLPVILVVDAYGMAESAGAIVRGFVSYSPIRIAGVIFNRVASDNHFKRLKDSVQEDVTVLGYLPRDLDFEIPHRHLGLTVAEETPIAKENIAKLADTVLEHIDMEAILVMDDYPPLHSRKNGHVGDYPRFTGATVESEQSPTSAIKIAVAYDKAFCFYYEDNLDLLKNAGAEIIAFSPLSDSAIPDKADAIYIGGGYPELYAEELSKNTSMMKSINGWANSGKPIYAECGGLMYLSKGIYDFNGKFFEMAGVFPFETEMKKGRSHLGYREILLKEDCILGKEGDKLKGHEFHYSEIVNNSYELGVMSYELKNKKDSKNLSLVTCYSLLNNNRDEGYTFKNTLANYIHIHFGSNSEIAWNFLNHIMEQKWKA
>HBG93589.1
MKYPRIIVAGLKGGSGKTTLSLGLIAAFRKKGMKVIPFKKGPDYIDGGWLSTAAGTPCYNLDTFLVSESRIIPSFMNHAKTADIAVIEGNRGFYDGMDEQGTHSTAELAKMLKSPVLLIVDCTKATRTIAAIIAGIQKFDSGVEIKGVVLNYIAGSRHEFIIRNSIEKYCKIPVLGAFPRMREENFPERHMGLVPFQEHIGAQKAIDKALEITEEYIDVDAILKIAKEAEPMTNTIHDTRCRIQDEGNRASCIMHHASSGLKIGVIRDSAFQFYYPENFEELKALGAEIIEISALKEKSLPDIDALYIGGGFPETHAIALAENSDFRDSLRKAIEKGLSVYAECGGLMYLGKSLVVDGRTYPMTEIFPFIFSLEKKPQAHGYSIAEVRKANPFYPEGAVLKGHEFHYSRVINPEAASEFNAGNISFAFGMKRGEGITDKLDGLCYKNVLATYTHTHALGTPEWTSGMIKKAEEYKRQR
>HBG96079.1
MAHIYLSATHKSSGKTTLSMGLIRELGRRGRQVQPFKKGPDYIDPLWLSASAGRDCLNLDYHTTPRSEICAAFTHALCNHEFGFIEGNVGLFDSIDLQGTNSNAELAKLLGAPVLLVINVQGMTRGIAPVLLGYQSFDPDLRIAGVILNKVGGGRHGSRLRQVVEHYTDIPVVGLVPRLAGLGIEERHLGLIPSNEARGVDTTIEHIRSVIAEHVDMAQVEAIGNEAHYPSPEQDTPGSWPHRIVEPDQQTTQKASADPVVRLAVARDEAFGFYYPDDLAALERAGAQLVPFSPIHDPELPPVDALLIGGGFPECHMRELEENAGMRASIADFIRRGGVTYAECGGLMYLANQLHWHGRSSHMCGIIDSDVAMHDQPQGRGYVRLQETDDFPWPGRPSAAEDLCAHEFHHSALVDPDPRWVYAYRVRRGVGIDGKHDGIVQQNLLASYSHLRDVGGTGWTRRFLSRVRALGHD
>HBH28276.1
MGMKSVPAILIGGTKSGSGKTIITLGIMKAFMMRGLVVQPYKCGPDFIDPSLHGWITGRTSYNLDIIMMGKPACRDLVARTSYDADIIVVEGVMGLFDGGEASGAELAKELGLSVVLIVDGGAKAQSAAAELLGFEAFDQEIDIAGVIFNKVSSAGHRVLIETAVTTHCTSPILGFFGKDDRFTIESRHLGLRMGHERPLTEENLTILAERIEESFKLDALISLSQRIDTDSPRPSAIHKRTVRLGVALDEAFCFYYRQNLELLQAAGIELVYFSPLHDTRLPPNLNGIYCGGGYPEIYAVQLAENGTMRSDIRSFHRRGGWLYAECGGFMYLCAYLLDATGISHEMCNIFPFTTAMRPRLQALGYRRITLMDDCLLGKKATTCAGHEFHYSELLKLDQKPADGALEDIYQTENRGGGYRIDGALASYVHIHFCSHPAIAETMAIKLAETPTANNAST
>HBH28540.1
MTKGIVVAGLAGGSGKSVASVGLASLWRRRGKTVAPFKKGPDYIDAGWLQRAADAPCYNLDPYLMSAEQITDSFASHAAGADIVLVEGNRGLFDGVTAQAGYSTADLALMLDLPVLLVVNCTKTTRTVAAMVLGCQQFAPELTIAGVILNQVATSRQHSIIVEAVTETTGIQVVGAIPRLPVDIFPMRHLGMIPTQEYPELDKALTVLADTVERGVDLDSVEKHASELNLVKKISAPAAQEVRKDVRLGVIQDSAFQFYYPDNLEALARAGANLVFIDALADRELPPLDGLYIGGGFPETSAAVLAENSSFRDSVRRAAMAGLPIYAECGGLIYLGESIDYDGTNYPLAGVFPVRFGLSKKPQAHGYSQFVVERKNPFYPVGSRVKGHEFRYSTTTCNDNAHIEFAVKMERGTGFINGVDGLTIHNVLALYTHVHAVATPEWAPLVVKRCRLSLNE
>HBH32078.1
MGMKSVPAILIGGTKSGSGKTIITLGIMKAFMMRGLVVQPYKCGPDFIDPSLHGWITGRTSYNLDIIMMGKPACRDLVARTSYDADIIVVEGVMGLFDGGEASGAELAKELGLSVVLIVDGGAKAQSAAAELLGFEAFDQEIDIAGVIFNKVSSAGHRVLIETAVTTHCTSPILGFFGKDDRFTIESRHLGLRMGHERPLTEENLTILAERIEESFKLDALISLSQRIDTDSPRPSAIHKRTVRLGVALDEAFCFYYRQNLELLQAAGIELVYFSPLHDTRLPPNLNGIYCGGGYPEIYAVQLAENGTMRSDIRSFHRRGGWLYAECGGFMYLCAYLLDATGISHEMCNIFPFTTAMRPRLQALGYRRITLMDDCLLGKKATTCAGHEFHYSELLKLDQKPADGALEDIYQTENRGGGYRIDGALASYVHIHFCSHPAIAETMAIKLAETPTANNAST
>HBH32527.1
MTKGIVVAGLAGGSGKSVASVGLASLWRRRGKTVAPFKKGPDYIDAGWLQRAADAPCYNLDPYLMSAEQITDSFASHAAGADIVLVEGNRGLFDGVTAQAGYSTADLALMLDLPVLLVVNCTKTTRTVAAMVLGCQQFAPELTIAGVILNQVATSRQHSIIVEAVTETTGIQVVGAIPRLPVDIFPMRHLGMIPTQEYPELDKALTVLADTVERGVDLDSVEKHASELNLVKKISAPAAQEVRKDVRLGVIQDSAFQFYYPDNLEALARAGANLVFIDALADRELPPLDGLYIGGGFPETSAAVLAENSSFRDSVRRAAMAGLPIYAECGGLIYLGESIDYDGTNYPLAGVFPVRFGLSKKPQAHGYSQFVVERKNPFYPVGSRVKGHEFRYSTTTCNDNAHIEFAVKMERGTGFINGVDGLTIHNVLALYTHVHAVATPEWAPLVVKRCRLSLNE
>HBI16426.1
MSGNCRGIVVAGLSGGSGKSVAAVGLTAYLRGAGLRVVPFKKGPDYIDAGWLGRAAQHPCYNLDPFLMTPEAICSSFGRHAAGADVALVEGNRGLYDGVDAGGAFSTAELAVQLGLPVLLVVNCSKATRTVAAMVLGCREFDHRLRIAGVILNHIATARQERVIREAVERYTSIPVAGVLPRQGRDIFPMRHLGITPHQEAESVQLAIERLAGIVAEHFDTVMIRGLLAPVEVPAFPGASGGHAQRVAIGVLRDRAFQFYYEENLEALRAAGADLVMIDALSASALPEGLDGLYIGGGFPETSARELAANSGFRASVCSAAEQGLPIYAECGGLIFLGRSIVLEGAEYPLAGVFPVTFGMGKKPQAHGYSIFTADRDNPYYSPGTTIKGHEFRYSTVLQWDGKAEDLALRMERGTGFMGGRDGLVRNNVLALYTHVLAPGSPEWTEGIAAAARRYRAGKGNPVSGFRPSGS
>HBJ75610.1
MIVKRPRLVFSALRGNSGKTFVTVGVGACLRGKGKFISSFKKGPDYIDAAWLETATGHPCYNLDLFLMGRAGLLSSFSTRVQHADGALVEGNRGLYDGMDREGSYSTAELAKLLRAPVILVVDCSMATRTVAAMILGCQHFDPEVAIKGIILNRIGGTRHESIVRSAIEDHCGVPVLGAVPRIKGGIFPERHMGLVPPREHPDAGWMVEEAARIVERHVDVNQLWEIAREAPAVDFGELDREKEERYVRPSIKPKIGFIRDSAFWFYYPDNLQILEKMGASLVECSALTDRELPQVNALYIGGGFPESHAASLAANTSFRKSLREAVEAGLPVYAECGGLMYLGKDLLVEEKTFPMTGIFPLSFILDRTPHAHGYTILEVDSPNLYFPTGEILHGHEFHYSYIPHWNEESFDLVFNVRRGQGIHGGRDGLLYKNVLATYSHLHAAGAKRWGRALLEQAVYYQNKSSLGPALTMSESPVVTTAQRSFLPGHMGLT
>HBL17028.1
MAGVPRLVISAPHGRSGKTTLSLGLAAAFCRRGLSVQPFKKGPDYIDPSWLSEAAGRPCRNLDLFLMEAGALLSGFVRASESADLALIEGAHGLFDGLDVEGTNSTAHLARLLRAPVVLVIDASRMTQSVAALVRGFVDFEPGVNVAGVILNQVSGSRHHAKLAEALCRHARIPLLGALPRGSSLTIPERHLGLLPRDEEAGFLPVVDRLREAVEASVDLDGLLALARLAPPLPRSPAPPDPPRAPSVRLGVARDRAFTFYYPENLEALRRAGAELVPLDTLEDPALPDVAGLYLGGGFPEMFLDALEANAGLRRDIRLAIADGLPVYAECGGLMYLARRITWSGRSASMVGALPCDIEMTGRIEGHGYVRGTVAAANPFFPVGTALRGHEFHYSRATTLGAAEFAYRLERGRGIVEGKDGLVAGNVLAAYMHLHALGTPGWAEGLVGLARAHHAGRPARWEVSGAR
>HBN26150.1
FCFYYQDNLDILKSYGAQILFFSPISDDFLPENIDGLYFGGGYPELFAEELSKNISMQTQIREKSLDSMPVYGECGGFIYLCREIVCKDKKSYPMTGCLPFTTQMLPRLKALGYREIRLKKETIMGKSGDVIRGHEFHYSKILSLPGDMETFYNVADRAGADKTGEGFFARRTLGSYIHLHFGSFPGAAKEFVDSCYLYKQKKGVTEIEIKSI
>HBN26782.1
VFISPLKDTKIPDLDALYIGGGFPETQAEKLAGNRGFLNALKNLAMAGLPIYAECGGLMFLGEEMVIDGVSYKMSAILPLTFGLFQKPQGHGYTKIIVKKENPFFKVGTILRGHEFHYSKVLKWNAGSGAELVFSMERGTGLIDKKDGVCMKNVFATYSHIHALGTPDWAKAVVRNANYYKIEAGR
>HBN30305.1
MSGKRRNVLHAKIDTVVTARFLIAAAHKSSGKTVISTGLAAAFVAAGQKLQTFKKGPDYIDPMWLASASARPCYNLDFNTMDADELLALFADRSADADLAMIEANKGLFDGVDLDGSDSNAAMAKLIGAPVILVIDTNGMTRGIAPLLQGYQAFDPAVNIAGVILNKVGGARHESKLRAAVAAYCDIPVIGAVWRNRALEIGERHLGLTTPAETGELAGTIAEIGRIIGGSVDLSALAAIADTAEKMAKPMRLQTPTSPADLRIGIARDTAFGFYYPDDLDAFAKAGARLIPIDTLSDAVLPGLDGLFIGGGFPETQMPALAANVSLRTNIRQAIENGLPTYAECGGLMYLCERMIWNGDRREMVGVIPGDAVMCAKPQGRGYARFTNSPAHPWATPGKSVKAHEFHYARLENLKPGLAFGRAIERGAGIDGHYDAIVIHNLVAGFCHLRSTRDNPWVKNFVDFVRSKKA
>HBN31173.1
MANGSGLILSAPASGSGKTTLTLGILRALKLRGVDVRSAKSGPDYIDPRFHAAASGQACLNLDAWAMTPDRLRALASGPGTLLIEGAMGLFDGAPPSGKGATADLARHLGLPVVLIIDTAKQSQSVAAVAMGFARHQPDVRVVGVILNNTGSDRHEKMLRDALLPTGLPVLGSVRRQAGLAHPSRHLGLVQADERPDLEDFLDHVATIVSQSIDLETLLALASPLPSRDGNGVAMPPPAQRISVAHDAAFAFAYPHLLADWQAAGAEINLFSPLADQAPPPCDLVFLPGGYPELHAGRLSGNAAFLSGLRQAAETGAVYGECGGYMVLGDSLTDAEGRVHSMTGLLRLETSFAARKLHLGYRHLVALGGLWQGELNGHEFHYATTLKAQGQALFNARNAEGETLPDMGLRTGRVSGSFAHVIDRAV
>HBP66471.1
MNEPSITKVPRLVIGAPQGRSGKTTFTLGLLRAFARQGMAVQPFKKGPDYIDASWHTAAAGCTCRNLDSFFMGKQEICRSLSQQSLGKILSIIEGAMGLYDGLDLQGSSSTAEIAKVTRTPVLLVVDATRMTRSIAAMVMGYQHFDPEVHIVGVVLNKVARARHEKMAREAIEAFCNIPVVGAIPKDVNLTIPDRHLGLVTSGEMHETDKLLEYFADVICDHVDLNKVLTLAQSAPDLPQYEESQGLKFSKYAIKSIGLTPKIGVIKDASFSFYYPENIEALEELGADVVTINALVDSQLPADLDGLYIGGGFPEIFAAELEENITLRGEIKRAGEKGLPIYAECGGLMYLGRSIITPSQNFEMVGLLPLDTQMESKPQGHGYTIMEAKTDQTWFTGDTEIKGHEFHNSRIINLAPYVKFGLKVKRGHGIDGENDGICYKNVFATYNHIHALGCPEWAERMVRLATRYKQAKCAQIEKVAGQ
>HBP85735.1
MSQVFIAAAHKSSGKTLVSIGLCAAYRRRAMRVAAFKKGPDYIDPAWLARASGRPCWNLDFFTMDHDEIHSCFEERRQDADVVVVEGNKGLFDGLDVEGSDSNAALAVRLGLPVILVIDVTGITRGIAPLLTGYTGFDPDVQIVGVILNRVAGPRQESKLRAAIERYSDLPVLGAIGRTSGLGIEERHLGLIPGNEDPDALGRIDRIADVVEAGVDLDAVLALTADHQEPVATRSAMPSALSSSKDSPVKIGIARDRAFGFYYPDDLAAFEQAGADLIPFDTLQDANLPSLDGLFIGGGFPECFLEPLSANANLRAEIKAFIEDGGPTYAECGGLMYLSRSIAWKDRKLPMVGVIPGDTKMWERPVGRGYMRFRATPDHPWPDVRATAGLVYNVHEFHYSSLEEIDSPLATAYSVERGHGLDGARDGIHMHNLLATYAHQRHVAANPWVNAFVNFVRAQKT
>HBQ23664.1
MASSIYLSAAHKSSGKTVVSLGLCAAFKAKSLNVQSFKKGPDYIDPIWLSQASGNPCYNLDFYNMSEDEITQLYGQYASNSDIAIIEGNKGLYDGMNVTGGDANADLAKLLKLPVILVVDATGITRGVAPLVKGYQVFDTDVHIAGVVLNKIAGDRHESKLIQAIEYYTDIPVLGAIRRSTELIIDERHLGLMPANETPESQKFIDTAAKHIADQVDLDRLIGINQKT
>HBR06932.1
MNALPRLILAGLSGGSGKTIVSLGLCRALVQKGLAVRPFKKGPDYIDAAWLGLAARTDCSNLDPFLLSREVLTALFADKAAGSDLSIIEGNRGLFDGKDVGGSCSTAELARWLDCPVVLVLDCTKMTRTAAAVVAGCRHFEEGLRLAGVVLNRTAGERHRAILRQAIETYTDVPVLGMLPKLSENPIPERHMGLVSDQEYDGREAALDAVGRLAADCLDLEGLAALARSAPALARPDVRLWPEAAAGEPPVIGYVRDAALWFYYPENLEALERAGARLVRLSLLDTAPWPEIHGLYLGGGFPETQAEALSANTAVRERVRSLVQAGLPLYAECGGFMYLCRSLEQEGRSFPMAGVLPLATTLCPRPQGLGYVEARVERDNPFHPQGGVIRGHEFHYSACLA
>HBR21258.1
MNGFIIAGTHSGCGKTTITLGLLAALKKKGLKVQPFKAGPDFIDSGIHRLVTGRYSRNLDIWMCGEEYVKECFYKYSADADLAIVEGVMGMYDGEYSTAKLAGLLNLPVFLVVDAYGMAESAGAVVKGFREYGSEFRVKSYELRETDSKFKIQSSKLQTPNSKLYIAGVIFNRVASDNHFKRLKDSAQDVTVLGYLPRDLDFEIPHRHLGLTVAEENPLTEKNIGRLADAVLRYIDIDRIVELTNASIVPSFPLVGNHSSSEGLRTSRYDSQPSRNDNNHSPIHPFTHSPIIAIAYDKAFCFYYEDNLDLLKNAGAEIITFSPLSDSVIPDTADAIYIGGGYPELYARELSENTSMMKSINDWAIPGKPIYAECGGLMYLSKGIYDFNANFFEMAGVFPFETEMKKGRSHLGYREIILKEDCILGKKGNELKGHEFHYSEIRNSAEAQKRRSAEGNVEERLKHAYSVTNGSGKELQPEGYRICNTLASYIHIHFGSDSEIAWNFLNHVKEQ
>HBR27439.1
MTAGALIVAAPRSGAGKTTVTLGLLVALRKRGVAVQAAKAGPDYIDPAFHEAATGRASFNLDSWAMPPSLLDALVSQAATRANILVIEGTMGLFDGIPTTPRRSGATADLAARFRLPVLLVVDVAGQAQSAAAVVRGFAAHDPEVRIGGIVLNRVGSKRHHRLVADAIAGLDVPILGSMPRDETLSLPERHLGLVQAGEHEDLAARLERLAALAERQLDIDGIQRLTTPPYLSPSRPEAAAMAPPGSRIALAQDAAFSFVYPHLLDGWRQGGAQIVSFSPLADEPPPESCDSCWLPGGYPELHAGRLAAARRFREGLARFAATRPVHGECGGFMVLGESLKGLADSRSSYTQLPSIKTPTYMFQGR
>HBR59126.1
MISAPQKSAGKTTVSLGILHNLQQEGVKVQSFKKGPDYIDPMWLKLASGTECHNLDPYLLGEEGCLDSFGRYSTKTDMALIEGNHGLHDGMSLDGFDSSAGLAKMLQSPVLLVINSRGMGRGAAAVVTGMQKMQPEPNIVGVLLNQVRSARQQEKQKSAIEKFCGIPVVGSIPIDEAVTIPERHLGLTTVDEMGSAREIISRAGELVAQHCDMDAIKSMFKATPLHTGSLDRKPLIPEYASVKIGIFYDPTFCFYYPENLAALRENGAELVLIDSLQDNSLPDLDGLYIGGGFPESFFEELSANRKLLLEVKERVRSGIPVYAECGGLIYLCETAHFKGKKFKLAGVLPFEIGYQINPVGYGYLSLKSRCQSRWFDEGALVKAHEFHYSKPLSTSGTKPSLSATTSEDRYQFKVIRGYGIDGKQDGILHQNIFASFAHLHAAVNPQWARGFVELATEYQR
>HBR97911.1
MLPPGLLISAPSSGAGKTTVMLGLLRALTRQGVQVQPFKTGPDYIDPAFHHAAAERASYNLDSWAMQPALLHALVDRAQGADLALAEGAMGLFDAVAHAGETATGASADIAALTGWPVVLVLDVSAQAQSAAATALGFATLQSDVTLAGVVLNQVASPRHEALVRNGLAQVDIPVLGALPRHKAITLPERHLGLVQASEHPHLETLLNTLGDIVAEHVDLAALLAAAGQTSQKPTLAETSRPPGQRIALAKDAAFSFVYPHLLDGWRAAGAELLPFSPLANQGPDDRADVCWLPGGYPELHAGQLAAAETFRQRLRAFATTRPVHGECGGYMAMGAGLVDKSGTRHRMAGLLGLETSYEHPKLHLGYRLATLRAALPGQEPGTRLRGHEFHYCSITAQPDAPLAKVVDANGDTVTETGSHRGHASGSFFHLIGEAHA
>HBS58072.1
ALVYGFVHYDQAVHIAGVILNHAGSERHYRMVKDTIESKVGIPVIGCLSNQETLALPERHLGLVPVEENGDRHWQEVLAEGMERSVDLTRVRRIAEKAAPLQAGPLRSEKQAYCVKIGIARDEAFSFYYQDSLDTLAAQGAEPVYFSPLRQTAIPDVDGLIFGGGFPEMFLAELSANEPMQDSIRRAHRSGMPIYAECGGLMYLCREVADFAGRKHALTGLVPAVCQMQKKRVMVGYVEAEALQDNVLCARGG
>HBT04184.1
MNKEFNVPRFLVSSHKGGSGKTLLTIGLIYVFRDLGLKVAGFKKGPDYIDAGWLSKVSGVVCRNLDPFLFKEEDVLKSFYQGAKQSDLVIIEGNRGLFDGLDVYGSYSTAKLAQVLKTPVVLVLDCTKVTRSLAPLVKGFLNFEQGVEIKGVVLNKIARPRHEDIIRKSIEYYTGVKVLGALPKLKNLPPERHLGLITSFEYQQELFLNELSEAIKQNFDLEGFLTIAKDVPPIEFTFSPQELPESELNGIKIGVFWDKAFQFYYPENLESFQNLGAEIKLINAFEDKSLEDIDGLYLGGGFPEVQAEALSENKDLMKEVKEAVLEGMPVYAECGGLMYLGKKIIWKNKEYPMSEVLPIIFKVEPTPQGHGYVVAKVKEKNPYFDVGLSIKGHEFHYSKPVDFELDQDVKFVFDLEKGVGFKEKKDGILFKNLLAAYTHIHVFSVKCWTEKFLKKAKEFNLQKSS
>HBT46561.1
MLSYRNIPRVVLAAPHGRSGKTILSLGLVAALVKKGLRVQPFKKGPDFIDPSWLSLAAGRPCRNLDLYFVDAQELRRLFLYGCREADGAVIEGAMGLFDGLDIRGSGSTAEIALALEAPVILVVDTTRMTRSVAALVKGFQEFDPRLRLSGVILNRVARPRHENMLWRAIEAYTDLPVLGALPKDDAYVIPDRHLGLIPAAEREDLHRALEATRKAVEGAVDVDGVWEIARRARPLPGEGVSGSPDPAGGVRLGVIRDRVFHFYYPENLEALLRAGARLVTVDSLKDSSLPAVDGLYIGGGFPEVFAAELEANADLRRSIRRAAEDGLPIYAECGGLIYLARRLYLEDRVFEMVGALPLDVRLEKNPQGHGYTLLEARAGNPFFRPGTRVKGHEFHHSRVINLEREKIAFAYRVLRGAGVEDGFDGILYRRILAGYNHLYAPAHPEWAARFVAGVSGEVRATVQMGS
>HBT88042.1
MRGIVVAGVHSGCGKTTITLGLMAAFKRRGLRVAPFKAGPDFIDPGYHTTVTGVAGRNLDGWMLKRQTNLDIFRQNTGQADIAVVEGVMGLFDGYDGRSEAGSTAQLSKWLDLPVLLVVDARSMARSAGALVQGFENFDPGLKFAGVLFNKVGSPVHLDYLTQALEGNVKMPCLGGVGRNPHIEIPSRHLGLVTSDDHGVGDQMHDALADLVENCMDLDALLDSLPRVRTGAPTPPQKKPAFVRIAVARDAAFCFYYPENIELLEQAGAQIIFFSPLSDPDLPDNIDGLYLGGGYPELHARTLAQNTGFREAVSLACKNGMPIYAECGGFMTLCRTLEDLDGQCHDMVGCFGFTCRMNKRLRALGYREIRLNRDTILGPTGVTARGHEFHYSSLDYSIPDDHGEKSVYDACDRTGGTRAVPGFEKNRTLGSYLHLHFKSNPDLPQNFVQACFQYQTERKFFRK
>HBT88744.1
MTVSREKVPGVVIAGLRGGSGKTIISLGITAAWRARNITVAPFKKGPDYIDAGWLSRAAGRPCYNLDTYLCAQSVVQTSYLTHSQSCDIAMVEGNRGLYDGIDLYGTTSTSELAKLLDLPVILVLDCTKSTRTMAAVLMGCMQFDPDINICGVILNRMAGKRHEGKVRANIEHFCNIPVFGALPKLKQEDFPERHMGLVTSEEHQESDTSLARARQVALDNIDVDELFRRITSFKGQGMPVVDNDRQESVPAMNTAENKKQATDNSTVTIGVVRDSAFQFYYPDNIEALENLGAGIKFISPLSQSDIPEVDAIYMGGGFPETHATQLSANQAFRDNLKLLSRKGLPIYAECGGLIFLGESICLDDVVYPMTGILPLRFGLSKRPQGHGYTEVEVVNENPFYAKGEVLRGHEFRYSKVISIDYDDSAMAFKMTRGKGIIEKKDGFFKDNTFGTYTHIHTLGTTSWAPSLIAKARRFKASRQ
>HBT95981.1
MNPSHPAVCEEYPRKLKASDSTYPRLMLAAPHGKSGKTVLTLGLLRSLSNAGKSVQAFKKGPDFIDTGWHTLAAGRVGRNLDAYFMDPEQIVGLVRDLSEGVRLSFLEGAMGMYDGLDVEGSCSSAELAKVTDTPVVLVMDVTRMSRTVAALVLGCQNLDPDLKIRGVILNKVRGSRQENLVRAAIAKYCGLPVIGAIPNNDALVIPDRHLGLLSSSEVDAIDGVLDEMAEVVSRYVDMDALVAIADAAGPLPPARYGDRGEAGACGKLSEPRDDTARNRPVSRSIHGELLGAVYSNPPINLPSIHMQIAPCFSIGSIEQQKPRIAVLRDPAFCFYYQENLDALREQGAELVFVNSLQDRSLPADIHACYIGGGFPEVFADVLEANAGFLRSLKNHARRGLPIYAECGGLMLLSRSITDKGKTYNMAGILPMDTIMRKQRQGHGYSSIAFDKPNNWFEQGTVLKGHEYHHSEIINRDAALNCACKVLRGRGFGDTREGISHGEVFASYTHVNVFASPIWAQRMVEKARAFANAPVTVEYAAGQPLNFDYEDAQVLIRA
>HBT96289.1
MSKNEANHPAFVVAGVASGCGKTTVTLGLMAACVARGLRVMPFKCGPDFIDPGLHRLVTGRISVNLDLWMMGETAVRHSFHHRMQDAGIGIVEGVMGMFDGGPSSCGMLAAFLGLPVILVVDVRSMAESAAAVVKGFESFHPGVSLAGVILNRIGSERHLRLATDSIQRHCQTEVMGHLPRTLEFSIPSRHLGLLTSDEAPISPENIGRLAAAVEKYIDLDAIWRLAQPKRQSMAAPVPTPSPGAARHPLPQEGERKSVHMPGTPTSRLCRIAVARDQAFCFHYEDNFELLRRAGAELVFFSPLNDKFLPENICGIYLGGGYPELHAAALSVNTAMRDSIRQFAANNGVIYAECGGFMYLCQGIAYDGQNHPMLGLYPVWARMNKTRAALGYREAISTASTCFGPPGTRLRGHEFHYSEITPMPEHISRVYQFDNGHREGYSLGNILGGYLHLHFASNPAAARHFVEFCRENH
>HBU06144.1
MRGLVIAGTHSGCGKTTITLGLMAALKKRGLKVQPFKAGPDFIDTGLHRLVTGRHSRNLDIWMCGQEYVKECFYKYAADADISIIEGVMGMYDGEHSTAKLVGLLKLPVILVVDAYGMAESAGAIVRGFVSYSPIRIAGVIFNRVASDNHFKRLKDSVQEDVTVLGYLPRDLDFEIPHRHLGLTVAEETPIAKENIAKLADTVLEHIDMEAILVMDDYPPLHSRKNGHVGDYPRFTGATVESEQSPTSAIKIAVAYDKAFCFYYEDNLDLLKNAGAEIIAFSPLSDSAIPDKADAIYIGGGYPELYAEELSKNTSMMKSINGWANSGKPIYAECGGLMYLSKGIYDFNGKFFEMAGVFPFETEMKKGRSHLGYREILLKEDCILGKEGDKLKGHEFHYSEIVNNSYELGVMSYELKNKKDSKNLSLVTCYSLLNNNRDEGYTFKNTLANYIHIHFGSNSEIAWNFLNHIMEQKWKA
>HBU17959.1
MDHAVAVCPALLIAAPASGQGKTTVTAALARLHTRQGRRVRVFKCGPDFLDPHWHTLASGHPVHNLDLWLNGEADIRARLFEAASSSDLILIEGVMGLFDGEPSAADLARRFGLPVLAVIDASAMAGTFGALAHGLRHYQEGLPWAGVLANRVASEGHAQMLQRSLRPAMSEGDAVGIDAGWLGALLRDAGFTLPERHLGLTVASELPDAMERLDAVADALAQTPLGQLDHAGWQRWAVRFDAVSPALPARRLVGRTVAVARDAAFCFIYPANLDSLCALGAELVFFSPLADEPVPACDAVWLPGGYPELHATTLVKGVHCRASLADHVAAGRPVWAECGGMMPLFDTLATADGDEHAMWGLLPGRVVMQKRLAALGPQRWDTAQGELRGHTFHYSTTESPLMPRASTASQRAGGRGEAIYAQGPVRASYFHAWFASNAEAAASLFLEEVL
>HBU23108.1
MNSNATTKRNATINTRQSRAFLVAAPSSGSGKTTITLGLLRLFARRGMAVQPFKCGPDYLDTMLHAMAASTGETARPGLNLDTFMASKEHVRSLFARNAASADISVIEGVMGLFDGAEKSDGSSAEIAALLGLPVIMVIDGSKIAYSAAPILYGFKHFDPSVKVAGVIFNRVGSASHYSHLEAAAKDVGVEPLGYLPRNSDITISERHLGLNTSAEYDREKLIDAMAEHIEKTVNIERLLDVARIELPEIEQAQPVTKKLDKVIAVARDEAFNFIYHDNLETLKRYGEVRFFSPLHDRELPKADLVYLAGGYPELHAEALAANKTMRKAIAEWCRNRGATWAECGGLMYLGKTLTLADGAAHPMCGVLDLDTTMQEARLTLGYRKVYPAGADGVELRGHEFHYSRIWRQGEIDTIAEIRNARGQQVGTKLFRVGNTIASYLHLYWGEHDYLANWFDVLR
>HBU24221.1
MISASWKSAGKTTVSLGLLRLLAENGVPVVSFKKGPDYIDPMWHRVASSGECYNLDTWMMGEAACRDTFIRNCARRPGSIALIEGNHGLHDGMDMAGADSSAGLAALLDAPVLLVIDSRRMNRGVAAQVLGLQAMPPKVRIAGVILNHVTSSRQESKQRAAIETFCNVPVLGAIPADSSLLLPERHLGLVTVGEASDAEAFIRVAAQQVERHCDFAAIRKLFEEASPLSHSEPREVFSPKKEATVKIGVFRDAAFCFYYPDNLDALRDAGAELVFIDTFKTTALPEIDGLYLGGGFPESFFAELSANTSLLRDMRGRIEAGIPAWAECGGLIYLCRSATWEGRQWPLASVLPIDIAYQRKPAGCGYLELESRAGSGWFPVGERVRAHEFHYSKPVAGNVDLACQFDVARGFGLTGREDGLLYRNLFASYAHFHAAANPGWAERFVGLALKFKEQGRLERD
>HBU30082.1
MPRVFISAAHKSSGKTTLTLGLCAALHARGHAVQPFKKGPDYIDPLWLGMSAQRPCYNLDFHMMQRSEIEQQFARAAANARISLIEGNKGLYDGLDLDGSNSNAALAKLLGAPVVLVIDARGMTRGVAPLILGYQAFDRDIRIAGVILNNLGGSRHESKLRAVIEHYTDVEVIGAVQHDASMQIAERHLGLVPANEQDAARMRIRHVGERVAAQVELGRLLAISDSAPALDVPLAVDAAPSAERVRIGIAHDQAFGFYYSEDLDSLRAADVELVDIDTLHATALPEVDGLVIGGGFPEMFMAELEANVPLRTQIRNAIEGGLPTYAECGGLMYLSKSLSWQGRTCEMVGVVPGNTVMHERPVGRGYARLQPTGEDRWQESATIPAHEFHYSSLENLPADSIYAYQVKRGHGIDGQHDGYQLHNLLAGYVHRRGTGAQGWIAPFLNQVRAHKARAAA
>HBV41266.1
ALVLGIRNFDPEIRLAGVILNNIASARHQTIIRQSIEEYTDIPVLGAIPRLKDNPIPERHLCLSLNKNDDKQIMLDSLAELIADNTDIQKILAAAGDMPRLPDPPLEITRKMQSSPLNIAYLYDDAFWFYYQENFDELKKLGVNLVPLSLLSEQSFAEQLQAHKLTAKNIDGLYIGGGYPELYAKEISRSPKLPQIKEWIEQNMPVYAECGGFMLLAKQLHFPEEKKYESYPMIGVFDIETKFFDKPQGLGYAEIKTIRENPYHPLGSIWKGHEFHFSTAVNAKPDQEFLFELKKGRGMTQKEMQNNNLAFDGLIYKNCFASYTHIFAPAVPHFSKNFIETARQYRKNQKENA
>HBV86965.1
MLTLPQNEQIAKNVPRLVIGAPQGRSGKTTFTLGLLRAFARHGMSVQPFKKGPDYIDASWHTAAAGHTCRNLDSFFMKKREICRSIFDQSIDKNMTIIEGAMGLYDGLDLQGSSSTAEIAKVTQSPVLLVIDATRMTRSIAAMVMGYQHFDPDVQIVGVILNKVARARHEKMAREAIEEFCKIPVVGAIPKDVNLCIPDRHLGLVTNGEMHETDKLLDYFADVISEHVDLNTIITLAQSAPELPRYSESMVSNLGEYSLRNNGLKPKIGIIQDASFSFYYPENIEALEALGAELAPISALYDIQLPHDLDALYIGGGFPEVFAAQLEENLLLRRDIRLAGEKGLPIYAECGGLMYLGRSIRTSSQNYEMVGLLPLDTQMESKPQGHGYTIMEANPGQLWFAEKTEIRGHEFHNSRVVNLAPDVKFGLKVKRGHGMDGQHDGICYKNTFASYNHIHALGCPEWAESMIKLALDYNPSKWVQIKKVSG
>HBV88726.1
MKIPRIVLAGTHSGVGKTTLATGLMAALKKRDRPIQGYKVGPDYIDPSYHAAATGRASRNLDRWLLGDHLPSVFAQTSAERWAVIEGVMGMYDGMSGTAGFGSTADVAKLLDAPIILIVDASSMSRSVAALVHGFSTYDPQVKLQGVILNRVKSSAQEKILRESLSEIQIPVLGVLPKELSLKLPERHLGLVPVGEGGLLEGFIETLSGLITQHVDLDQVESIMLGAPEFNEGLDTNLKLKPNSGTQATNSNFRLGLAWDEAFLFYYQDALDLAERLKATIVPFSPLHDLSVPEDLDGIFIGGGFPELHLKPLSENTSFLDSLRSYAASGKPIYAECGGYMYLGKSIKDFEGNELPMAGLIPMKAEMTKRLQGIGYRKGVFRDDNFLGPRGTIVQGHEFHYSRVLYDKEYPPVYELFRGDEALRMEGYARDNIVASYLHLHFAGHQELLEHWFASQSGRLGV
>HBV96232.1
MQLSKNIPRIVVGAPSGRSGKTTVTLGILAALKSAGMVVQPFKKGPDFIDPSWMTMVTGRSCRNLDGFMMTGESIRNSFAVNTADADIGVVEGAMGLFDGVDIEGSGSTAEIAKAIGAPLILVVDSTRMTRSVAPLVSGFMHFDPELKVAGIILNKVARPRHERMLRDAIERYCGIPVLGVIPKGQQFAIPDRHLGLIPAAERDELAASVTEIGKAALSFFDMDKIMEVASSADPLNYHTLPFCGDRAEEGDRPVIGVFRDRAFTFYYPENIESLVSSGADLVFVDSLTDKTLPDVDALYIGGGFPEIFAEKIESNEILRRAVRDGVEAGLPVYAECGGLMYLSGSIIWNDRKYCMSGCLPFDVVMSDRPQGHGYEVIEVEGDNPFFPRGSVIKAHEFHHSRVENIDEEKVSFCFRVTRGWGVDGHRDGAVYKNVLACYSHLHALSCSGWAGALVKKAREYKEKRSS
>HBV98768.1
MLPRIVIAGVHSGVGKTTVATSLMKALTLSGLKVQPFKVGPDYIDPGYHTEAAGRWSRNLDAWFLDGDGVREMFYRSAAGADVSIIEGVMGLYDGRGAGDEGSTAHVARLLDAPVVLVLDARSMARSAAAMVLGYTSFDPGIRLCGVILNRVGSERHYRLLKESIEEGTGVPVLGRISYSPGVELPERHLGLLPAAERKNVRLLLEEMAHKIKEGLDLNMLVKLARSAPRLGPPEKRVFPEVPARPEARLGVVLDSAFNFYYRDGLELLSSLGAELVTCSALEGGLPTDLDGLYIGGGFPEMFAGDIARNREFIEGVRREHSSGMPIYAECGGMMFLSRGMTDFSGHRHPMAGLIPGETVMLGKRAALGYVTARALGDSILAPAGSIIKGHEFHYSELRGGDTSRQAYLLKKEGEERSRPDGYAAGSLLASYLHIHFAGCPEEAGSFVKACRNYSIKRGAR
>HBW16938.1
MSEARPSIAPAHACIVAGTHSGCGKTTITLGLMAALSRRGHVVQPYKAGPDFIDPGHHTAATGRPSINLDGWMCGPQGVRVAFARGLHASGARPWPHDLFSRPSDGNAPPASHTTWERIWTALGHPPGNPAPLLRHEGGTVTVATHAAPACGVPPLANPPSAHGHTVPDIAIIEGVMGLHDGASATTCTGSTAELALLLDLPVVLVIRARGMARSAAAMAMGYAALEPGLRIAGVICNEVGGPGHREMLRDALAHHCPAMPLLGMVPRDASLGTPSRHLGLALAGERDETTFLAGLADTIEQHVDIDALLKAITPVAPVRMDSAIPQACPPVAAPAAPSHMMSGEPLRHVPGTPHLAAPGPTITDVAETPDAAGPSETSATAAPAPAAGPLGIAVVSRVPVAVARDEAFSFLYAENLALLFEAGMDVRFFSPLADTSLPEGVRGVLLPGGYPELHAKRLAANHAMRTALRDFAATGQPVHGECGGYMYLMDILETSEGSFPMSGCLPLRCRMDARLRALGYREATLLDDAAFGSAGTTLRGHEYHYSHLVDAPAAHTGLTPLWQVRDRRGRDMGAEGWCCRAITGSYIHLHLASNLSAAHAFVAACA
>HBW37800.1
MVSLTDMNECSINNVPRLVIGAPQGRSGKTTFTLGLLRAFARQGMAVQPFKKGPDYIDASWHTAAARCTCRNLDSFFMNKHELCKSISNQALDKSITIIEGAMGLYDGLDLSGSSSTAEIAKITRSPVLLVVDATRMTRSVAAMVMGYQHFDSDVQIVGVVLNKVARPRHEKMARAAIEEFCKIPVVGAIPKDINLCIPDRHLGLVTNGEIDETETLLDYFADVICEHVDLKEVLRLAQNAPQLPQFPQTIVSNLAKYSIIDKSITPKIGVIQDTAFSFYYPENIESLKALGADIVLINSLIDSQLPEDIDALYIGGGFPEVFAAKLEENKLLRANIRRAGEMGLPIYAECGGLMYLGRSIQVSSQNYEMVGLLPFDTQMEAKPQGHGYTLMEATTNQSWFADGTVIKGHEFHNSRIVNLSPDMKFGYKVQRGHGINGQNDGICYKNVFAAYNHIHVLGSPEWAEGMVKLAMNYCRKKWIQTEKLTGDCDYRHELNNPQVI
>HBX22474.1
MGNYPRILIAGTHSGAGKTTIATAVMAMLSGSGLKVQPYKVGPDYIDPGFHQVATGRISRNLDTFFLGASGVQEVFQRAATDADISVIEGVMGLYDGIGSGGEGSSARVAELLQCPVLLVMDARSMAASAAAVVWGFANLPGGVPLAGVILNRVAGPRHLEVLKTAIEGQTGVPVVGGIPRDLDLQMPERHLGLVPSEETGTVQQLVQTLAHRVTPHLAMESIIGLAKNVRHTPVKPQIFAVQPSERVRLGIVRDRAFNFYYQDGLDLLESLGAQLVYCSALDDRALPPDLDGLYIGGGFPEMFLEQLGDNRSFVADLKYHVARGLPVFAECGGLMYLCNSIIDFAGRQWPGAGILPVSCRMEKKRVALGYVTATSLRNNVLVPAGTKLRGHEFHYSRIEGTGLTPAYNLSKPGSNDGRRDGHVDGNLLATYLHIHFAGSPGAARGLLKSCASYRCRRMEN
>HBX23003.1
MRQCGIPRLVIAAPHGRSGKTITTIGLLAALKKAGYTVQPFKKGPDFIDPSWMTRITGRSCRNLDSFLMNRETIRASFARSAGDADIAVVEGAMGLFDGVDLDGSGSTAEIAKAIEAPVVLVVDTTRMTRSVAAMVSGYQHFDPEVRVAGVILNKVARPRHEQMLKGAIERYCGIPVLGVIPKGHKMDIPDRHLGLVPAKESDELALAIDEAGNSVGEYLDLPAIIEVARSAAPLAVEPPSLAGLTSAEPRARVAVFMDQAFSFYYPENLEALVAAGAEIVRVNALADTYLPDVDAAYIGGGFPEVLAANLAANQALRSDLRGRIEDGLPVYAECGGLMYLGRKISWRDREYPMVGALPFDVVMMDRPQGHGYITLQVENESPFFKIGEKVKGHEFHHSRVENLDREQIRYAFRVTRGNGLDGRHDGIIYKNVLACYTHLHALATPHWAQCLVAAGIRHKLNHQG
>HBZ56000.1
MLFQKPRLVIAALRGGAGKTLLTLGLIAAWNRHRGIRVVPFKKGPDYIDAGWLALAAQHPCYNLDAFLMSAANMWRSFVERSMGGDAAVVEGNRGLFDGVDVEGSCSTAELAKLLGAPVVLVLDATKTTRTAAAQVLGCQHLDPAVKISGVILNRVAGKRHEQVVRGAIERYCNVPVLGVIPKEKGNFFPERHLGLIPPQEHDRIDEAMGFAADMAHDCMDLDGLWDIASQAEPMGMATSTPVRAFSFTGRRPVIGVLRDAAFQFYYPDNLEALAEGGAILVEVSALEDGQLPVLDALYIGGGFPETHLQQLAGNERFRLSLKAAIDCGLPVYAECGGLMFLCRGIFQQTNYFPMAGVFPLDVVMEPKPQGHGYTVLECIGDNPFFPKGQQLRGHEFHYSRIVAGAESLPLVFRLSKGQGIVNGWDGLCYKNTLASYTHLHALGNDFWVEAMVRNALQFRKQEDSLPEPVASSRNSGLRVLQVNKRQTIM
>HBZ56074.1
MASKIAFLVGGTHSGCGKTTVTLALMAAFQARGLQVQPFKIGPDFIDPGFHTRLTGRTSRNLDGWMLSRDYNVDRFLRSFQESQVAIVEGVMGLFDGYDGASEAGSSAEMAKWLGLPVILVVDAGSMARSAAALVYGYCHFDQDLRVTGVIFNRVGSPGHFQYLQSAMAASLPSVPVLGGIPRDQEVSLPERHLGLVMADELALDKPWAERLGELAERHIDLAELSALAGWDGDYLSRKTNAAAPVHPRRFDPDSPGSGVSVVEPSSLYQAAENPEASLELAISSPKQGAFPVTWDSNADRIVLAVPRDAAFCFYYEDNLDAVRDAGADLRFFSPLAGESLPQGTVGIYLGGGYPELHAERLARQLRFLDDLRRAAREGMPIYAECGGMMVLSRFIVTRDSEQFPMAGVLPFGTRMLKRRKALGYTEVLIRKPCLLGEVGVRMRGHEFHYSEIVEQEDQETLIRSYELQARHGTASVLEGFQIGAVLASYVHIHFGSNLDAASHLVEACRRFREKMGPHGGNRGTEG
>HCA27089.1
MTGIFISAAHKSSGKTTLSIGLCAALTDQGLAVQPFKKGPDYIDPMWLSLASQQACRNLDFNIAGHAEILANYASYCRPADICLVEGNKGLYDGMDLDGGNSNAAMAKLLRLPVILVIDAQGMSRGVAPLLLGYQAFDREVAIAGVILNNIAGERHESKVRAVVEHYTDLPVVGAVRRNPAMRILERHLGLVPSNETGEALERVRQIGAYVAQQVDLNRVVAIAKRAPHIEAALPAPLFPAHPAEKRPMRVGVARDKAFGFYYADDLDALRQAGGTLVYLNMLEDRHLPPIDALFIGGGFPELFLAQLEANITLRRELKHSIDAGLPVYAECGGLMYLARTIRWNGETRQMVGAIPGDVIMNAKSIGRGYVKLRETGNSPWPTADMAPVGEINAHEFHYSSLQNLDGEVKFAYDVVRGYGVDGKHDGLIYKNLLASYTHLRSAQRYNWAARFMAFVRQCSVGRREPPAVCDTTPVI
>HCA67782.1
MASSIYLSAAHKSSGKTVVSLGLCAAFKAKSLNVQSFKKGPDYIDPIWLSQASGNPCYNLDFYNMSEDEITQLYGQYASNSDIAIIEGNKGLYDGMNVTGGDANADLAKLLKLPVILVVDATGITRGVAPLVKGYQVFDTDVHIAGVVLNKIAGDRHESKLIQAIEHYTDIPVLGAIRRSTELIIDERHLGLMPANETPESQKFIDTAAKHIADQVDLDRLIGINQKTIESPTPVINNTTSSITVAVAKDSAFGFYYQDDLDAFDSLGVDLVYFDTLTDDKLPEADALFIGGGFPEMQLEALSANQSLLTDIKAKIQAGLPTYAECGGLMYLSRQITHQGKSHKLVGVIEADTLMTPKPIGRGYVQLAPTGNHPWSGVSKQISAHEFHYSKLENIDPKTHYAYKVLRGVGVDNKRDGILIHNLLATYSHLRNVGSNHWVEQFVNFIKDIKKTS
>HCB54665.1
NADLAKLLKLPVILVVDATGITRGVAPLVKGYQVFDTDVHIAGVVLNKIAGDRHESKLIQAIEHYTDIPVLGAIRRSTELIIDERHLGLMPANETPESQKFIDTAAKHIADQVDLDRLIGINQKTIESPAPIINNTTSSITVAVAKDSAFGFYYQDDLDAFDSLGVDLVYFDTLTDDQLPEADALFIGGGFPEMQLEALSANQSLLTDIKAKIQAGLPTYAECGGLMYLSRQITHQGKSHKLVGVIEADTLMTPKPIGRGYVQLAPTGNHPWSGVSKQISAHEFHYSKLENIDPKTHYAYEVLRGVGVDNKRDGILTHNLLATYSHLRNVGSNHWVEQFVNFIKDIKKTT
>HCC54932.1
MAGDRSSAILIAGTSSGSGKTTITLGLLAALRNFGLAVQPFKCGPDFIDPGLHQLACDRVSRNLDLWMMGEAWVRETFAVARQSSGADISVIEGVMGMFDGQASSSAALAKALGVPVVLILDVRSAAESVAAVLKGFETLDPEVAPVAVILNRVASPRHLELVSGAIRRHCRAEILGHLPQNIDFAMPARHLGLFTGEEQPISAEALAGLAATISAQVNLPRLLELAAGAAPSPAEVDPVRHERVEVQARIGVAKDRAFCFYYEDNFALLRAAGAELVFFSPLADRQLPEGLDGLYLGGGYPELYARELSGNLGMRQAVYDWAESDRPLYAECGGFMYLTEGIAGDDLGVLPMAGVFPVTARMQKKRAGLGYREVRLEKDCFFGPVGAVLRGHEFHYSVIGKMPSHIERIYAVNSSVNSIESREGYRRNNVLGGYLHLHFGFNPQMAGEFVRACRPAGNEKK
>HCC55040.1
MTGGKSLAAEQGCLIKGLIVAGLGGGSGKSVVAVGLAAAFSGQGRQVVPFKKGPDYIDAGWLALAAGYPCYNLDPYLMSAEALSHSFHTHVYGRELVIVEGNRGLYDGVDAEGTFSTAELAKTLDLPVLLVVDCTKTTRTVAALVLGCQHFDPEVKIGGVILNRVGTARHEALVRQAVEQYTGLPVLGAIPRFKEDPFPQRHLGITPCHEHAGAEAAVQILAGQVRQYLDLAGIEKMMSACVGEQEIPPLALNGVEKPLRIGILKDAAFQFYYAENLAALLRCGAQLVEINALTARELPVLDGLYIGGGFPETSARALSANASFMASLKRAAEAGLPVYAECGGLIYLGASMVLADEVFPLVGLFPVRFGLRKRPQAHGYTVLKVEGENPYYPEGTEIKGHEFRYSGVEEWDGDSAQLALRMERGVGFMHGRDGLVLKNVLALYTHIHALGVISWAPALVARAQEYRARRR
>HCC68308.1
MFNYSIPRVVIAGPSGGCGKTILSIALIAAWRKKGFKVVPFKKGPDYIDASWLASAAGQPCYNLDPFLIGKEQLLCSFVEHAYGARIAVIEGNRGLYDGFDAEGTYSTAELAKLLQTPVIVVIDCTKVTRTASALILGLQKFDPTVEVKGIILNQVAGKRHESILRATINKYCNVPVLGVVPKLKEATLPERHMGLIPHQEHLGADKALDALRVIAEKYLDLDGIWKVANEAPLMPNVVGSQQLAPPLLPSSIEWERWERREAANSELRIGVIKDLAFQFYYPENLSELIKYGATLVEINALKDKELPEIDALYIGGGFPETHAIAIVENTNFSNSLRQDIEDGLPVYAECGGLMYLGESLVLENRIYPMAAVLPVVFGLEKRPQAHGYSIIEVDMHNPYFRTGTILKGHEFHYSSILEFKEKNGVYTAFKMKRGLGIIDKRDGLCYRNVLATYTHIHALGERKWVEGIISSATMYRKQRTLTGITPSL
>HCD35539.1
MHKTGFLLAAPSSGSGKTTLTLALLRILAQRGHSVQPFKCGPDYLDTWLHTIAASWGENSKKGINLDTWMASKQHVRDLFMRYSACADASIVEGVMGLFDGAEKSAGSSAEIAKLLHLPVIMVVNAKSMAYSAAPLLHGFRTFDPDVNLAGVIFNGVNTPSHYRHLENAALDAGVEPLGYVPRSDSMTIRERHLGLNISSEYDYDSMIDAMADHVKKTVDISRLLDIARIDDFSRPSVPDAVQGGHKVIAVARDEAFNFVYQENLDVLQGYGTIVFFSPMDDAVLPEADFLYLSGGYPELYADKLSANSSMRASIADYCHKGGCAYAECGGMMYLGHSITLNDGSAYPMCGVLDFDTTMQDVKMTLGYRKVSLNGGYRGELRGHEFHYSQIKRVGELQNIASITNARDENTGSALYSQGNTLASYVHLYWGEKRDFPGYLMGTHK
>HCD35684.1
MVSAPAKSSGKTTLAIGIAANLSASGWQVNSFKKGPDYIDPAWHRLATGNECYNLDPWMMGPDGCRSSFIRHSGISEASLSLIEGNHGLHDGMSLDGSDSSAGLAEILQTPVLLVVDGHDAGRGAAATVMGMQAMPPSVTIAGVVLNRVRSERQAEKQRRAIEQYCGIEVLGSIPIDRLLTIPERHLGLTTVAETATAGEFIRNAAATVAACCDMDAITRLFFSAPHMAPRLACCPRQRSANPKARIGVFRDAAFSFYYPDNLEALEHQGAELVFIDSLAAAELPAIDALYIGGGFPESFFRELTANHSLMQGVRSAAESGMPLYAECGGLIYLSREALYRGESFPMAGVLPFDIGFTDRPAGHGYLELESTTGSPWFTKGERVKAHEFHYSSTTAISGNPLWQFTVHRGKGTTGRTDGIIQRNVFASYAHLHAVASPGWAPAFVSAAAAYRTAGA
>HCE35122.1
MASSIYLSAAHKSSGKTVVSLGLCAAFKAKSLNVQSFKKGPDYIDPIWLSQASGNPCYNLDFYNMSEDEITQLYGQYASNSDIAIIEGNKGLYDGMNVTGGDANADLAKLLKLPVILVVDATGITRGVAPLVKGYQVFDTDVHIAGVVLNKIAGDRHESKLIQAIEYYTDIPVLGAIRRSTELIIDERHLGLMPANETPESQKFIDTAAKHIADQVDLDRLIGINQKTIESPTPVINNTTSSITVAVAKDSAFGFYYQDDLDAFDSLGVDLVYFDTLTDDKLPEADALFIGGGFPEMQLEALSANQSLLTDIKAKIQAGLPTYAECGGLMYLSRQITHQGKSHKLVGVIEADTLMTPKPIGRGYVQLAPTGNHPWSGVSKQISAHEFHYSKLENIDPKTHYAYKVLRGVGVDNKRDGILIHNLLATYSHLRNVGSNHWVEQFVNFIKDIKKTS
>HCF05552.1
MSEALSCPRLLVAGLGGGSGKTMVSLGLARALREDGLIVQTFKKGPDYIDAQWLSLASGQPTSNLDPFLLSPTQLRQVVAARAAGKDLLLVEGNRGLFDGKDVHGSCSSAELARLLQCPVVVVLDCTKVTRTMAAVVLGLVHFDPQLTIGGVILNRTAGCRHRTIVRQSIETYTDVPVLGELPKLKDNPIPERHMGLTSHAEWGTDALAAVAARVREHVDIAACMRLARSAPHLPLSPQEAAPLFVPRASRGVRIGVALDAALWFYYQENIDALRAAGAEVVPFSLLRDPELPPMHALYLGGGFPETLAQGLSANVSMRESVRRAVERGMPVYAECGGLMYLARELHFQDQVYPMSGALPFATTVCSRPQGHGYVAATVTAPSPFFAPGTRLLGHEFHYSCCRDLPEGADLVLQLDPGVGMAAGRDGLVWRNVLASYTHIHAVGVPAWADAMVEAAMAFAACLSGEPLENLRRSA
>HCF48194.1
MASSIYLSAAHKSSGKTVVSLGLCAAFKAKSLNVQSFKKGPDYIDPIWLSQASGNPCYNLDFYNMSEDEITQLYGQYASNSDIAIIEGNKGLYDGMNVTGGDANADLAKLLKLPVILVVDATGITRGVAPLVKGYQVFDTDVHIAGVVLNKIAGDRHESKLIQAIEHYTDIPVLGAIRRSTELIIDERHLGLMPANETPESQKFIDTAAKHIADQVDLDRLIGINQKT
>HCF71546.1
MKIPRLLIAGVQSGVGKTTLTLGIMAALKKKGLSVQGFKVGPDYIDTGLHRCASGIASHNLDSWMCSEEIIKTVFVKNAARADISIIEGVMGLYDGIKGQGIKGSSADIALILNIPVVLVVNARGLAQSCVALAKGYIDYEPRLNIKEIILNHAGTYHKNILKTALQNELGIKVLGCLPAAENIKIPERHLGLLPAEENKQVQSAIGSMARLVEQEIDLDALLQIAADAADISHTCNINENNNAGITIGVARDEAFSFYYQDSLDYMEERGAKIVFFSPLHDRALPSADGLYIGGGFPEMFLPQLSSNEDMLYSLKDAARKGMPIFAECGGFMYLTEKITDFNGHLWAGAGLIPAQATMTDSLAALGYVQAAALKDSILLNKGATVKGHEFHYSQISGIDEHDRAFSLKGGKGPEGRADGYARGNVIGSYVHLHLRANAVVVDNFFKACKKYRRNSSPA
>HCF72794.1
MVGVVPADAVVKTRPVGRGYMVFNPTPHHPWPVVAASPDKEYRVHEFHYSQLENLDNRTNMVLQVKRGHGINGQFDGFVYRNLLATYAHQRHVRDNPWVDGFVDFVRACR
>HCG03641.1
MNLPRIVIAGLSGGSGKTLVSLGVVRALARSGLAVKPCKKGPDYIDAWWLALAAGHPATNLDPYFLGADMLRSLFWTQCGLTEGHGQPTGQSPGDARVQDAPRGFSRPGPFGMAVIEGNRGLFDGRDLSGSCSTAELARILGAPVVVVMDCTKMTRTAAAIVSGLRHFEQGVRIAGVILNRTAGPRHRTVLRETIEHYTDVPVLGVLPKLADNPIPERHMGLVSGMEHEECVAGLDRVANIMADHVDLHRLREVAASAPAQRQPIADLWSLLPGAEHAAPAPSAQRDAEPDAAHHARPRIGYVHDAALWFYYEENLLALRHAGADLIRLSLLDDAPWPELDGLYLGGGFPETLAARLAANRPSLDRLRGLSDAGLPIYAECGGFMVLGRSIVMDGTEHPMADIFPVRTVFHPKPQGLGYVDATAVRDNPFHPVGTPFRGHEFHYSRCVPCDAPTAEGTAAPDCPGPDSLPACALRLTAQSGHVTGMGEGRDGLLHNNTLAAYTHIFAPAVPHWAPAMVRAASDFRARTARSA
>HCG99911.1
MNLPRVTISAPHRSSGKTTLSIGLCKALTGAGYKVQPFKKGPDFIDPMWLSAATGRTCRNLDLFMMGEDKIRESLQKAGADADISIVEGNMGLYDGMEVDGKGSTADVARIIKSPIILIIDASNMTRSIAPLLQGFINFEPDVMISGVVLNKVAGARHESKLRTAISTYTDVEVIGAIPRSPEIGIIQRHLGLKPAKEDAQAMSTIESIGAMVKEYVDLGKVVAIARAAPDLPGVELPEITVPPAQVRIGIARDEAFTFYYPENLEALTAAGAELIPFSPLHDESLPKVDALYIGGGFPEVFMEELEKNVVLRATIRAAVERGMPVYAECGGLMYLSRKMSWGGISREMVGALPCDILMHEKPRGHGYMIMEATGAGGWFEPGAKMRAHEFHYSEVVDLKNTEFGYNLARGKGLDGKHDGIIFKNVFASYAHLHSSGSSAWARGFVEHVKRNAVSPDMQP
>HCH89122.1
MKQKPFIMIGATSSGSGKTTFTLGLLRLLRNRGMKVQPFKCGPDYIDTKHHAMAAGEESVNLDTYMASAAHVRELYARYGAASDVCVMEGVMGLFDGYDGMKGSSAEIAELIGIPVVLVLNAKSTAYTVAPVLYGFKHFYPGIRVVGVVFNFVASVAHYAYLQQACVDAGVEALGYIPKDESIVIPSRHLGLSIDETFCFDAFADRVAEVIDKTVNVDRLLELCTVEFSGEQTEGVICSGNRKIAIARDEAFNFMYRENVEALKRAGEVVFFSPLHDKRLPDADLVYFPGGYPELHLPELAANEGMRQAVRKYCETGGRVLAECGGMMYLCDTITSDDGKVYPMAGVLKQGATMEQMKLKLGYREVRVNGQRIRGHEFHYSRILPGHEKIPVIGTIYNAKDMVVDTPVYTYKNVLASYIHFYWGECGIDHFLMLMSQK
>HCI12830.1
MNRFLISAAHKSSGKTMVSIGLCAALAARGHAVQPFKKGPDYIDPMWLSQAAGRSCRNLDLYLMENDDVVATFARHASEVNLVEGNKGLYDGLALDGSNSNAALAKLLDLPVMLVIDARGMTRGIAPLILGYQAFDKDIRIAGVILNNLGGKRHESKLRAVIEHYTDVPVIGAIQHDERLSIVERHLGLMPSNESIAANAKIRQIGEAIAEQVDLDKLLALSKKEPLPVPRTAEVLPIPVGEKVKIAIARDRAFGFYYADDLDALEAAGAELVPFDALNDAHLPEVDGMYIGGGFPEACAVELEANATLRGEIKQAIESGMPAYAECGGLMYLSRGIAYEGRSYEMVGAIPGDVKMHAKPIGRGYVHLKEDEAHPWPRPDVPAKQIKAHEFHYSSLENLPSDTRFAYHVERGYGIDGGRDGLIVNNLLASYTHLRTIGSCYWATRFVAFVRRCKEQSSITIIEKAL
>HCJ12679.1
MASSIYLSAAHKSSGKTVVSLGLCAAFKAKSLNVQSFKKGPDYIDPIWLSQASGNPCYNLDFYNMSEDEITQLYGQYASNSDIAIIEGNKGLYDGMNVTGGDANADLAKLLKLPVILVVDATGITRGVAPLVKGYQVFDTDVHIAGVVLNKIAGDRHESKLIQAIEHYTDIPVLGAIRRSTELIIDERHLGLMPANETPESQKFIDTAAKHIADQVDLDRLIGINQKTIESPTPVINNTTSSITVAVAKDSAFGFYYQDDLDAFDSLGVDLVYFDTLTDDKLPEADALFIGGGFPEMQLEALSANQSLLTDIK
>HCJ78020.1
MASSIYLSAAHKSSGKTVVSLGLCAAFKEKSLNVQAFKKGPDYIDPIWLSQASGNPCYNLDFYNMSEDEITQLYGQYASNSDIAIIEGNKGLYDGMNVTGGDANADLAKLLKLPVILVVDATGITRGVAPLVKGYQVFDTDVHIAGVVLNKIAGDRHESKLIQAIEHYTDIP
>HCJ79769.1
MSWPRATNDQIGGDFLFPRVVIAGVQSGVGKTTIATGLMAAMAEKGYRVQGFKAGPDYIDPGYHTAATGNVSRNLDCWMLPEACLKELFLRAAKGTDLAVIEGVMGLYDGYSGRTEAGSTARLAKLLDAPVILVVDANGMARSAAALVLGYKNFDPALNLSGVIFNHVGSEKHYQTLSEAVAEKTGLKTLGYLPKNAALKMPERHLGLLPADEREELTAHLNKLAQAMAEFLNLEEILSVAKSAPPLDYPEQSIFPAGQQKKVRIAVARDAAFNFYYQDALDLLAAWGAELVYFSPLVDSSLPQNIQGVYLGGGFPEMFLEPLARNHSMMESIRRAHKKNMPIYAECGGLMYLSEGIIDFAGSFYPMVGLVPGKALMQKKLAVLGYMTAEVINDNILAKKGDVLRGHQFHWSILADVPGEVNCAYKLSSEGNPDSQKEGIITGNLLASYLHLHFAAHPHLARNFVVSSLKFAAQNIN
>HCJ86973.1
MASSIYLSAAHKSSGKTVVSLGLCAAFKEKSLNVQAFKKGPDYIDPIWLSQASGNPCYNLDFYNMSEDEITQLYGQYASNSDITIIEGNKGLYDGMNVTGGDANADLAKLLKLPVILVVDATGITRGVAPLVKGYQVFDTDVHIAGVVLNKIAGDRHESKLIQAIEYYTDIPVLGAIRRSTELIIDERHLGLMPANETPESQKFIDTAAKHIADQVDLDRLIGINQKTIESPTPVINNTTSSITVAVAKDSAFGFYYQDDLDAFDSLGVDLVYFDTLTDDKLPEADALFIGGGFPEMQLEALSANQSLLTDIKAKIQAGLPTYAECGGLMYLSRQIT
>HCJ97450.1
MASSIYLSAAHKSSGKTVVSLGLCAAFKEKSLNVQAFKKGPDYIDPIWLSQASGNPCYNLDFYNMSEDEITQLYGQYASNSDIAIIEGNKGLYDGMNVTGGDANADLAKLLKLPVILVVDATGITRGVAPLVKGYQVFDTDVHIAGVVLNKIAGDR
>HCK62300.1
MASSIYLSAAHKSSGKTVVSLGLCAAFKAKSLNVQSFKKGPDYIDPIWLSQASGNPCYNLDFYNMSEDEITQLYGQYASNSDIAIIEGNKGLYDGMNVTGGDANADLAKLLKLPVILVVDATGITRGVAPLVKGYQVFDTDVHIAGVVLNKIAGDRHESKLIQAIEYYTDIPVLGAIRRSTELIIDERHLGLMPANETPESQKFIDTAAKHIADQVDLDRLIGINQKTIESPTPVINNTTSSITVAVAKDSA
>HCK75515.1
MSQIFISAAHKSSGKTLVSTGLCAAYRRRGMRVAAFKKGPDYIDPAWLTRASGSPCWNLDFFTMNQGEILACFEARRHGADVTVVEGNKGLFDGLDVEGSDSNAALAVSLGLPVILVIDVTGITRGIAPLLAGYTGFDPDVRIAGVIMNRVAGPRQESKLRAAIERYSDLPVLGAIGRD
>HCL81104.1
MNNYPRLVIAGVKGGSGKTTLSLGLIAALKSRGLKVIPFKKGPDYIDAGWLSAAAKNPCFNLDPFFLTREKIMESFAAHFTGDITVIEGNRGLYDGMDAEGSYSTAELAKFLHSPVILIVDCTKMTRTAAAVVLGCMNLDRDVDIKGVVLNQVSGSRHESVVRQSIEKYCSLPVLGAIPRLKSGEMPERHMGLTPYQEHPDTSNVLTIVEDIARKYLDLDAILGIANSAEPPNINSLSPMAHSLSPVVKIGVIRDSAFQFYYPENLEELERGGAELVEINAVEGERLPDIDGLYIGGGFPETNAIKLAENAGFRESVRESVERGLPVYAECGGLMFLGDSITVKGESYPMVGIFPLVFEMMERPQAHGYTIVEVKEDNPFYPAGTVLHGHEFHYSALVEDREKDGIYMAFGMKRGQGIKDKADGICYKNTLATYTHIHALGSPEWAAGFIKKAKEFKDKNE
>HCL95099.1
MSQVFIAAAHKSSGKTLVSIGLCAAYRRRAMRVAAFKKGPDYIDPAWLARASGRPCWNLDFFTMDHDEIHSCFEERRQDADVVVVEGNKGLFDGLDVEGSDSNAALAVRLGLPVILVIDVTGITRGIAPLLTGYTGFDPDVQIVGVILNRVAGPRQESKLRAAIERYSDLPVLGAIGRTSGLGIEERHLGLIPGNEDPDALGRIDRIADVVEAGVDLDAVLALTADHQEPVATRSAMPSALSSSKDSPVKIGIARDRAFGFYYPDDLAAFEQAGADLIPFDTLQDANLPSLDGLFIGGGFPECFLEPLSANAHLRAEIKAFIEDGGPTYAECGGLMYLSRSIAWKDRKLPMVGVIPGDTKMWERPVGRGYMRFRATPDHPWPDVRATAGLVYNVHEFHYSSLEEIDSPLATAYSVERGHGLDGARDGIHMHNLLATYAHQRHVAANPWVNAFVNFVRAQKT
>HCO11846.1
MGFPRFLLAGLKGGSGKTLVSLGIGKLLREKGYKVKAFKKGPDYIDAKWLSLAVGEKASNLDPFLFPREKVKSLFFSFASHFDLALVEGNRGLFDGKDIQGSFSTAELSRLLNLPVIVVADCTKVTRTMAAIVLGLKSFEPGLNLAGIILNQTAGPRHRQILRESIEYYTDVPVLGALPKLKKNPIPERHMGLVSDQEYDLEIEEVFSNLARIIAENVDVERVLEIANTGDDVDSVLAVEPLDFTPSSIKIVDIGVMLDKAFWFYYEENLRLLEKHGAKLHYLSIVEPENWPELDGLYLGGGFPETLAFQIAKNKEKLALVKEMAEKGLPIYAECGGLMLLGKELNFAEKTYPLSNVFPLEIRVEKKPKGHGYVEGEIILPNPYFPVGYRLSGHEFHYSHCPKVREARYALRLNRGVGICKGLDGLVYKNVFAAYTHIHALGHPLWAENFVLAAKKFRQLKKESVQIPPFVV
>HCP10692.1
MNKEFNVPRFLVSSHKGGSGKTLLTIGLIYVFRDLGLKVAGFKKGPDYIDAGWLSKVSGVVCRNLDPFLFKEEDVLKSFYQGAKQSDLVIIEGNRGLFDGLDVYGSYSTAKLAQVLKTPVVLVLDCTKVTRSLAPLVKGFLNFEQGVEIKGVVLNKIARPRHEDIIRKSIEYYTGVKVLGALPKLKNLPPERHLGLITSFEYQQELFLNELSEAIKQNFDLEGFLTIAKDVPPIEFTFSPQELPESELNGIKIGVFWDKAFQFYYPENLESFQNLGAEIKLINAFEDKSLEDIDGLYLGGGFPEVQAEALSENKDLMKEVKEAVLEGMPVYAECGGLMYLGKKIIWKNKEYPMSEVLPIIFKVEPTPQGHGYVVAKVKEKNPYFDVGLSIKGHEFHYSKPVDFELDQDVKFVFDLEKGVGFKEKKDGILFKNLLAAYTHIHVFSVKCWTEKFLKKAKEFNLQKSS
>HCP34915.1
MISATHKSAGKTIFSLGLLAHLASIGQKIRPFKKGPDYIDPMWLKKASGNECYNLDPYMMGEEGCIESFTSHSKNYDLSLIEGNHGLHDGMSLNGKDSSAGLAEILDAPVLLVIDSRGMNRGVASVVLGVQQLIPKVKLVGIILNRTKSQRQVDKQKLAIEHYCGIPVLGAIREDQTLNIPERHLGLTSVEESGDVESHIQTIKDQVALQCNLKSIIGLFDGENLSNVCGTIEQRENPKKPDDSVRESSFRIGVFRDAAFCFYYPDNLESLRQQGAEMVDIDSLHDSSLPEVDGLYIGGGFPESFLSELAGNLSLIRDLKDRVRSGIPLYAECGGLIYLYENTEYQGSKHKLAGILEGNVGYRKKPYGYGYLELESKQKTPWFNIHQKIKAHEFHYSKPLDLANDKDCQFNVLRGYGMDGIQDGVLHQNVLASYAHIHSKSTPEWSQNFAMLAQDYHEKINSA
>HCQ65186.1
MLTPRFLIAAAHKSSGKTVISTGLAAALAERGLKVASFKKGPDYIDPMWIGTATGGLCYNLDFNTQSSGEIETFFASRARGSDVALVEANKGLYDGVSMDGSDSNAALAKLLGLPVILVIDTGGMTRGIAPLLQGYQAFDGEVNIAGVILNKVGGPRHEAKLRAAVKTYTDLAVVGAVHRHRGLEIGERHLGLTTPGETGEFHKSIREIAQIVGTAVDLDLLLDLAGRAPDLPDPPPAPAPPTPDITIAIARDRAFGFYYPDDLEAFGAAGARLVPFDTMKDPVLPHCDGLFLGGGFPEMFVEALAANAALRDDIRTKLEAGLPSYAECGGLMYLARSIRNGADFGPMVGVIDADAVMHPRPQGRGYIKVTDTPDHPWPSPGQTIAAHEFHYAQLERVQTEPIYGRKVLRGHGVDGVHDGISVHKTLAGFCHLRSTNADPWVARFVDFVRKNKAR
>HCQ65790.1
MTGRGLILAVPGSGNGKTTLTLGLLRALQRRGTSVRGAKSGPDYIDPRFHEAACGRPCPNLDAWAMGPDRIAALAAGDGLLLIEGAMGLFDGAPPAGKGATADLARLLGLPVVLVVDASHMAQSVAPLVAGFAAHDPQVRVAGVILNKVGSPRHEVMLRRALAPLGLPVLGALHRTSGLAHPARHLGLVQAGERDDLDSWLDQVADSVEAAVDLDALEILAAPLPTPQTPPRLAPPGQRIAVACDRAFAFAYRHILADWQAVGAEILLFSPLADQPPAPTADFIFLPGGYPELHAGALASATAFRTGMTSATCPVYGECGGYMVLGDGLIDADGTRHAMLGRLRLETSFATRKLHLGYRHASAVAGPFAGRWLAHEFHYATTLKAEGTPLFSATDSQGAALPAQGLVQGRAAGSFLHLIDRTP
>HCQ69804.1
MASSIYLSAAHKSSGKTVVSLGLCAAFKEKSLNVQAFKKGPDYIDPIWLSQASGNPCYNLDFYNMSEDEITQLYGQYASNSDIAIIEGNKGLYDGMNVTGGDANADLAKLLKLPVILVVDATGITRGVAPLVKGYQVFDTDVHIAGVVLNKIAGDRHESKLIQAIEHYTDIPVLGAIRRSTELIIDERHLGLMPANETPESQKFIDTAA
>HCR14487.1
MNDRPRLVLAGLSGGAGKTILTLGICRALAAAGLRVRPFKKGPDYIDAAWLGLAAGRDATNLDPFLLPESRLLPLFLEKSRDVDISVVEGNRGIFDGMDVAGSCSTAALARQLDAPVVLILDATKMTRTAAALVAGVAAFEPGLNLAGVVANRTAGARHRDILRRSIESLARVPVVGLLPKIPKNPIPERHMGLVSDREQGAVDAILDGIAAVVREHVDLDRLVAIARSAPPLPDAAPDEPACDAPLSGAADSGEAPVIGVVRDAALWFYYPENLEALEQAGARLAAVSLLDDAPWPALDGLYLGGGFPETHVEALAKDTAMRARVAGLAASGMPVYAECGGFMYLCRGLVIDGAHYPMAGVFPVDTTLCAKPQGLGYSLARVVADNPFHPVGTLLHGHEFHYSRCQAALEGSLPGPESFCLRMERGVGMHAGHDGLLFRNTFAAYTHIHAHGAPHWARNFVHAAREWKRKG
>HCS76787.1
MIVKRPRLVFSALRGNSGKTFVTVGVGACLRGKGKFISSFKKGPDYIDAAWLETATGHPCYNLDLFLMGRAGLLSSFSTRVQHADGALVEGNRGLYDGMDREGSYSTAELAKLLRAPVILVVDCSMATRTVAAMILGCQHFDPEVAIKGIILNRIGGTRHESIVRSAIEDHCGVPVLGAVPRIKGGIFPERHMGLVPPREHPDAGWMVEEAARIVERHVDVNQLWEIAREAPAVDFGELDREKEERYVRPSIKPKIGFIRDSAFWFYYPDNLQILEKMGASLVECSALTDRELPQVNALYIGGGFPESHAASLAANTSFRKSLREAVEAGLPVYAECGGLMYLGKDLLVEEKTFPMTGIFPLSFILDRTPHAHGYTILEVDSPNLYFPTGEILHGHEFHYSYIPRWNEESFDLVFNVRRGQGIHGGRDGLLYKNVLATYSHLHAAGAKRWGRALLEQAVYYQNKSSLGPALTMSESPVVTTAQRSFLPGHMGLT
>HCS76831.1
MACRGLVIAGTHSGVGKTSVTLSAVAALRRRGYRVQTFKVGPDYLDPTYLALASGRPCYNLDGWIMGKDYVLRLFSRVTSNADIAVIEGVMGLFDGSDPSSLEGSTAQIAVWLNLPVILVVNAHGMAQSLAAQVEGFAHFDKEVSIRAVVANHCGSRRHAAWIRESLASRSLPDLLGAIPRGAWPELPSRHLGLITADHRLMGPGFFAPFADVFERCASPDALRELACEPGQMVRSEPEKKTPAQSATLGVARDDAFHFYYQDLFDELEARGCRLQFFSPLADDGLPEGIDALMIGGGYPEEYAGELSANQAILAAIRGFVLSGRPVYAECGGLMYLSSGIESRTGERFALAGILPVWTKMLERRKALGYREAKLLEDSMWGESGAVFRGHEFHYSEPAGGPMGGWRALYSLQRRGSDQQAQEGWRRGNVSASYVHLHLASRPEALEHFLNWRQRKDET
>HCS90987.1
MAHIYLSATHKSSGKTTLSMGLIRELGRRGRQVQPFKKGPDYIDPLWLSASAGRDCLNLDYHTTPRSEICAAFTHALCNHEFGFIEGNVGLFDSIDLQGTNSNAELAKLLGAPVLLVINVQGMTRGIAPVLLGYQSFDPDLRIAGVILNKVGGGRHGSRLRQVVEHYTDIPVVGLVPRLAGLGIEERHLGLIPSNEARGVDTTIEHIRSVIAEHVDMAQVEAIGNEAHYPSPEQDTPGSWPHRIVEPDQQTTQKASADPVVRLAVARDEAFGFYYPDDLAALERAGAQLVPFSPIHDPELPPVDALLIGGGFPECHMRELEENAGMRASIADFIRRGGVTYAECGGLMYLANQLHWHGRSSHMCGIIDSDVAMHDQPQGRGYVRLQETDDFPWPGRPSAAEDLCAHEFHHSALVDPDPRWVYAYRVRRGVGIDGKHDGIVQQNLLASYSHLRDVGGTGWTRRFLSRVRALGHD
>HCU69724.1
MPASALSCPRVLVAGLGGGSGKTIVSLGLARAFQEQGLAVQTFKKGPDYIDAKWLSLASHSDTTNLDPFLLSSEVLENLFRLRAKGADLALLEGNRGLYDGKDVEGSCSSAELAKLLRCPVIVVADCTKVTRTMAAIILGLTAFDPQVDIRGVILNRTAGCRHQNILRDSIEKYTDVRVLGILPKLTENPIPERHMGLISDAEHGADPFAAIAGCLRANADIDACLAIARSAPPISGEVAPLYPAPVSGATVRIGVARDAALWFYYQENFEALRHAGAELVEFSLLADGAVPDVDAVYMGGGFPETLAAGLADNESMRHSVRRCVEQGMPFYAECGGLMYLSRELLFEGAAYPMAGVFPLTTKVFQKPQGHGYMSSLVETANPFYSPKTRLTGHEFHYSRCIDIENVSSFVLRVERGQGMAKGCDGVLHRNCLAGYTHMHALGNPAWATNFVSAARVFQAARLAGGTCPDIRL
>HCV45627.1
GKTAVTCLLLGALRQRNLAVQPFKVGPDYIDPGFHSHFSAKSSVNLDPWIMGREHVVQAAEQFTENAFGIAEGVMGLFDGSDPTNDSGSTMEIARWLGWPILLVVPCRNAGRSITAAINGFIAEAGGEELFSGIILNQVNSESHAEYLRKACSTLEIPILGALSEIPELDWPERHLGLQPGVEQKFADSNELAELAEKYFDLDLLVKKFQVLSESVAQKNTQNSTPLKFCKRIAVAQDEAFHFYYAANLEWLRQQGAEIVSFSPLNDSHVPENVEALLLGGGFPEVFAEKISANKSMLSSLKKTVESGMPTYAECGGLMILAESMKLQSGQSLAMAGVVPGMVEMTKRLQQFGYCKIALPEKGEVRGHEFHYSRWSAETNRANLWNVKRHSTGISRTEGFRTANLHASYVHLYFPQAASLIAEILQIYPKK
>HCV92892.1
MASSIYLSAAHKSSGKTVVSLGLCAAFKAKSLNVQSFKKGPDYIDPIWLSQASGNPCYNLDFYNMSEDEITQLYGQYASNSDIAIIEGNKGLYDGMNVTGGDANADLAKLLKLPVILVVDATGITRGVAPLVKGYQVFDTDVHIAGVVLNKIAGDRHESKLIQAIEHYTDIPVLGAIRRSTELIIDERHLGLMPANETPESQKFIDTAAKHIADQVDLDRLIGINQKTIESPAPIINNTTSSITVAVAKDSAFGFYYQDDLDAFDSLGVDLVYFDTLTDDKLPEADALFIGGGFPEMQLEALSANQSLLTDIKAKIQAGLPTYAECGGLM
>HCW71545.1
MASSIYLSAAHKSSGKTVVSLGLCAAFKAKSLNVQSFKKGPDYIDPIWLSQASGNPCYNLDFYNMSEDEITQLYGQYASNSDIAIIEGNKGLYDGMNVTGGDANADLAKLLKLPVILVVDATGITRGVAPLVKGYQVFDTDVHIAGVVLNKIAGDRHESKLIQAIEHYTDIPVLGAIRRSTELIIDERHLGLMPANETPESQKFIDTAAKHIADQVDLDRLIGINQKTIESPTPVINNTTSSITVAVAKDSAFGFYYQDDLDAFDSLGVDLVYFDTLTDDKLPEADALFIGGGFPEMQLEALSANQSLLTDIKAKIQAGLPTYAECGGLMYLSRQITHQGKSHKLVGVIEADTLMTPKPIGRGYVQLAPTGNHPWSGVSKQISAHEFHYSKLENIDPKTHYAYKVLRGVGVDNKRDGILIHNLLATYSHLRNVGSNHWVEQFVNFIKDIKKTS
>HCX01473.1
MACRGLVIAGTHSGVGKTSVTLSAVAALRRRGYRVQTFKVGPDYLDPTYLALASGRPCYNLDGWIMGKDYVLRLFSRVTSNADIAVIEGVMGLFDGSDPSSLEGSTAQIAVWLNLPVILVVNAHGMAQSLAAQVEGFAHFDKEVSIRAVVANHCGSRRHAAWIRESLASRSLPDLLGAIPRGAWPELPSRHLGLITADHRLMGPGFFAPFADVFERCASPDALRELACEPGQMVRSEPEKKTPAQSATLGVARDDAFHFYYQDLFDELEARGCRLQFFSPLADDGLPEGIDALMIGGGYPEEYAGELSANQAILAAIRGFVLSGRPVYAECGGLMYLSSGIESRTGERFALAGILPVWTKMLERRKALGYREAKLLEDSMWGESGAVFRGHEFHYSEPAGGPMGGWRALYSLQRRGSDQQAQEGWRRGNVSASYVHLHLASRPEALEHFLNWRQRKDET
>HCX02805.1
MIVKRPRLVFSALRGNSGKTFVTVGVGACLRGKGKFISSFKKGPDYIDAAWLETATGHPCYNLDLFLMGRAGLLSSFSTRVQHADGALVEGNRGLYDGMDREGSYSTAELAKLLRAPVILVVDCSMATRTVAAMILGCQHFDPEVAIKGIILNRIGGTRHESIVRSAIEDHCGVPVLGAVPRIKGGIFPERHMGLVPPREHPDAGWMVEEAARIVERHVDVNQLWEIAREAPAVDFGELDREKEERYVRPSIKPKIGFIRDSAFWFYYPDNLQILEKMGASLVECSALTDRELPQVNALYIGGGFPESHAASLAANTSFRKSLREAVEAGLPVYAECGGLMYLGKDLLVEEKTFPMTGIFPLSFILDRTPHAHGYTILEVDSPNLYFPTGEILHGHEFHYSYIPRWNEESFDLVFNVRRGQGIHGGRDGLLYKNVLATYSHLHAAGAKRWGRALLEQAVYYQNKSSLGPALTMSESPVVTTAQRSFLPGHMGLT
>HCX33338.1
MHRFLISAAHKSSGKTTVSVGIAAAARARGLAVRPFKKGPDYIDPLWLARAAGHECRNLDFFLSGPDELRAQFARHACGADLCLVEGNKGLYDGLDLEGSNSNAALARLLDLPVLLVLDARGMTRGVAPLILGYQAFDPAIRIAGVILNRLGGSRHESKLRAVIEHYTDAEVLGAVHEDEAIAIPERHLGLMPANEAGAADKAIAAIANRIAAQVDLDRLLALTATGLALPVCLPARRSAEAPVRIGIARDRAFGFYYSDDLEALRAAGAELVAFDTLSTAHLPPVDGLFIGGGFPECCAAALEANGSLRREIREAIEAGLPTYAECGGLMYLARSITWKGETRRMVGVLPADVRMHDKPVGRGYVRLAETGALGWPRAAEPPETIAAHEFHYSSLENLPADTRYAYRVVRGHGCDGRNDGILVHNLLASYTHLRTSARYDWAARFVAFVRLHARRAGTQRSINGN
>HCX89241.1
MVVDFPRILFSALRGNSGKTLLTVGIAACLSKAGKAISPFKKGPDYIDAAWLSLAAGRTCYNLDAFLMGREGLFSSFSVHTNQTHGALVEGNRGLFDGMDPQGSYSTAELAKMLQIPVVLVVDCSMTTRTVAAMILGCQHFDPEVAIKGVILNRISGNRHESIVRTAIEEKCGVPVLGAIPKIKGGAFFPERHMGLVPPQEHPEAGKAVDEAARIVELYIDVERIWKIAVDAPFLSYNDSIEDMKEKGLPLNTSKRPRIGVIKDSAFWFYYPDNLEALEKLGAKIVECSALVQNELPPIDALYIGGGFPETHAEKLASNQDFKRSLREAVERGLPVYAECGGLMYLGEQLIVEKETFPMVGVFPLTFVLQGRPEGHGYTILEVDQPNPYFGVGETLCGHEFHYSKILDWEKDQLTPAFRVKRGYGIDGRRDGLCYKNVLATYSHLHALGTDKWARGLFDQAACYSRKHDENREDASFCGRRFPVALNF
>HCX90257.1
MEMDRAVIIGGAHSGSGKTTVSIGLMAVLRRRGLIVQPFKVGPDYIDPGLHEKACERRSYSLDPWMMGEKGLKETFFHNMTGANMGIIEGVMGLFDGRNDDTATSSTAHVAMMLNLPVILVIDARSVAQSVGAIVYGFENYMPELKLVGVVFNRVAGDSHYEMLRRAVKERCRVSVLGYLPRDPAISIPERHLGLAAPEEEKCGKRFLHDLADITERHVDIDRVLEIAAGAAIQKPSGVSSIPSPSPTGRGVRIAVALDEAFWFYYHDNLDVLEAAGAEIVFFSPLHDRLLPGDIAAIYFGGGYPELYARGLSENNSMRKAIKEWAGSGGPIYGECGGLMILTEGIYDFNGAFFEMTGVYETRVRMTRERLRLGYREVEFLERTILGDRGDRVRGHEFHYSELLHQPENARGVYSPGSSRLEGWRVKNTFASYIHIHFKSNDRIGSNFVAFCRQENP
>HCX97415.1
MASSIYLSAAHKSSGKTVVSLGLCAAFKAKSLNVQSFKKGPDYIDPIWLSQASGNPCYNLDFYNMSEDEITQLYGQYASNSDIAIIEGNKGLYDGMNVTGGDANADLAKLLKLPVILVVDATGITRGVAPLVKGYQVFDTDVHIAGVVLNKIAGDRHESKLIQAIEHYTDIPVLGAIRRSTELIIDERHLGLMPANETPESQKFIDTAAKHIADQVDLDRLIGINQKTIESPTPVINNTTSSITVAVAKDSAFGFYYQDDLDAFDSLGVDLVYFDTLTDDKLPEADALFIGGGFPEMQLEALSANQSLLTDIKAKIQAGLPTYAECGGLMYLSRQITHQGKSHKLVGVIEADTLMTPKPIGRGYVQLAPTGNHPWSGVSKQISAHEFHYSKLENIDPKTHYAYKVLRGVGVDNKRDGILIHNLLATYSHLRNVGSNHWVEQFVNFIKDIKKTT
>HCY88594.1
MTDSWENVPGVVIAGLRGGSGKTIISLGITAAWRQNSIPVAPFKKGPDYIDAGWLSRAAGRPCYNMDTYLCEKDVVQDSYLTHAKGCDIAVVEGNRGLYDGIDTDGSTSTSELAKLLNLPVLLVLDCTKSTRTMAALLLGCMHFDPDIRICGVVLNRVAGKRHEGKVRANIERFCNVPVYGAVPKLREEDFPERHMGLVTSEEHNFSDKALQAAERVARENIDLDALYTAITTGAWDGKSPSSTGATGAQGLETAEVTPEDRVTIGVVRDSAFQFYYPDNLDALENLGADIVFISPLTQESIPDVDAIYMGGGFPETHAPQLAENHGFRDNLKALSRKGLPIYAECGGLIFLGESIQLKDQVYPMTGILPIRFGLSRKPQGHGYTEVEVVQENPFYKIGEVLRGHEFRYSRIQSIDYTDDQMAFRMERGKGILEKKDGFFKDNTFGTYTHIHALGSQSWAPSLVAKAKAYKKHR
>HCZ11548.1
MNNYPRLVIAGVKGGSGKTTLSLGLIAALKSRGLKVIPFKKGPDYIDAGWLSAAAKNPCFNLDPFFLTREKIMESFAAHFTGDITVIEGNRGLYDGMDAEGSYSTAELAKFLHSPVILIVDCTKMTRTAAAVVLGCMNLDRDVDIKGVVLNQVSGSRHESVVRQSIEKYCSLPVLGAIPRLKSGEMPERHMGLTPYQEHPDTSNVLTIVEDIARKYLDLDAILGIANSAEPPNINSLSPMAHSLSPVVKIGVIRDSAFQFYYPENLEELERGGAELVEINAVEGERLPDIDGLYIGGGFPETNAIKLAENAGFRESVRESVERGLPVYAECGGLMFLGDSITVKGESYPMVGIFPLVFEMMERPQAHGYTIVEVKEDNPFYPAGTVLHGHEFHYSALVEDREKDGIYMAFGMKRGQGIKDKADGICYKNTLATYTHIHALGSPEWAAGFIKKAKEFKDKNE
>HCZ11895.1
MTGAVIAGTHSGCGKTTVTLGILAALRGKGLKVQSFKAGPDFIDSGLHKVITGRHSRNLDMWMCGEEYVKNCFYKNSRHADVSIVEGVMGLYDGDFSTSRLAALIDIPVILVIDAYGMAESAGAIVKGFGEYNNCRNKLAGVIFNRVASGRHYERLKKSVHDVEVLGYLPRDLNFEIPHRHLGLTVAEENPIADEKIQKLADAVFKYINLEAILGRNNSLPLHHRKASRQEGDCPRFTGAAVESGLSPTSTIKIAVAYDKAFCFYYEDNFDLLKNAGAEIIKFSPLYDRVIPEAGAVYIGGGYPELYAKELSDNASMLASVREWSDAGRPIYAECGGLMYLSKGIHDFNGNFFKTADVFPFETQMKRGRAHLGYREIELKDDCIVGKKGDRLRGHEFHYSEIKAGARAEAEGTVPVTPPCLPLDKGRLGGVSEVVESGQSSSIAGIYSTKNNHGELINASGYKFKNTLASYVHVHFGSNPGSAVNFVDFIKETSWKTSYS
>HCZ43680.1
MRAFHAFCLAAPRSGEGKTAVAVALMRALVRRGLAVQGCKCGPDYIDPTFHALATGRPACNLDTWMMGEAGVRAQWRAAVQGADAAICEGVMGLLDGRSPDDLSGSTLDCARVLCLPVLLVVNVRGMAASLTALVEGFRQQAARHGVRLVGVIANNAGSPRHADILRQALEKTGLPPLLGALPRHEACRIPERQLGLLPAAESDCDTAWTDRLAELAEKHVDLDRLLALTRQPRPLAQPRPAPGQRQRRLAVARDEAFCFYYRANEDALRARGWEIIPFSPLRDTALPPQPDTLYLGGGYPEAFAAQLSANTAMRSAIRDFAAAGGEIYAECGGYMYLCSGLEAAAEGHGLDGERRVWPMCGVLEATARMGQGLRSLGYRDVRFTGGAPLDLPLETCRGHEFHWSHIELHRPYAPLYDVTDRTGTRPEGVRHGNVRAGYVHLYWGGLADAAADAGVDAETPSAAPAPHTPAGQVILLNGPSSAGKSTLARALQEKLLADLGRHSIILSMDDLLRACPGRPGALLQGLAATGLPLTAILHAATAEAAHAGAWAIVDHVLGERPDWIADLWQRLRGVPILPVQVCCELDELERREKSRTDRAPDWPHAARQARDIHTPLPGELRVDTSRTSPEHCAARILSALAPLGGDRPSPTFEEDPHEV
>HCZ44792.1
MSSARLVIAGLNGGTGKTILSLGTVRALTNAGHSVKPFKKGPDYIDAEWLGLAAGRAATNLDPFFLDAARLQSLFLHASAGASISIIEGNRGLYDGRDVTGSCSTAELARILDSPVVLAMDCTKMTRTAAAILSGVAAFEPGVKLAGVVLNRTANERHRSMLRQCIEHYTDIPVLGALPRLRDNPIPERHMGLVSDREFAQCAGELDRVAQFVAQHVDVERMAEIARSAQPLASNEPFWPVVAEGDGVRPRIGYVRDAALWFYYEENLEALRQAGADLVELRIIDGDPWPTLDGLYLGGGFPETLASELSACRERLAGIREAALAGLPVYAECGGFMVLGESIVMDGVEYPMSGVFPVQTVFHPKPQGLGYVEAEVVAENPFFPQGMVFRGHEFHYSACRPRDGGAVTHALRLNPGTGMGGGADGLVQANTFAAYTHIFGPAVQGWAERFVRAARGHRDQLNKGTDLS
>HDD44518.1
MSCPRIVLAGLSGDTGKTAISVGLCRAWQQKNYKVVPFKKGPDYIDMGWLSLGANHPCYNLDLFFMTKEQIIFSFCLHTKYADIAVIEGNRGLFDGLDVEGTVSTAELAKLLNAPVILIVDCTKVTRTIAALVLGCQHFDPKVSIKGVILNKLAHARHENIIKASVEKYCKLPILGAIPRLENITFPDRHLGLVPPQEHPKAEEAIQSVAEIVKKYLDIETIWQIANQTPSLSFIEKNIPSLIKGINIKIGVIKDAAFHFYYPENLEVLKKAGAEIIEFSALKDTLPDDLDALYIGGGFPETHAEMLSSNLSLRHAIKEAAEAGLPIYAECGGLMYLSEKLIWQEKTYPMVGILPIILGVSKKPKGHGYTIIEVISKNPFFKTGHILKGHEFHYSYVIKWTQKKGYFAFSVKKGYGIDGKHDGFCYKNVLAAYTHLHALGTEEWAKNFIKQAINYHFKKSKNLSQ
>HDG97761.1
MKYAFCIAGTHSGCGKTTVTLGIMAALVRRGMRVQPFKVGPDFIDPGHHRRITGRDSHNLDGWMLTKETNIGLFQRYASDSDVAILEGVMGLFDGLSGKDEVASTAQMAKWLGIPVILVIDARAMARSAAAMASGYYHFDPDLSLIGVIFNRVGSDSHASMLQDAMEDAGLKVYGCLPRNRDVMIPSRHLGLVTEQDMEQDAKAIERFSSWIEDHVNLDELLHDTRLQKDYPLSKGWGPCRHEEGQVKIGIAQDRAFCFYYPENLRLLTEAGAQLIPFSPLHDPSLPEGIKGLYLGGGYPELYSSQLSQNTSLLREIKEFALEGGPIYAECGGFMYLMEEIQTIEGDYFPMCGVFNMRAKMELSLKVLGYREVVIGKDVIIGPKGARLRGHEYHYSFVQGWYGDTEQVYDISEQAAGRAKCEGFLFKNTLASYVHLYWASNRNVARHFVNFCKQYGP
>HDG98595.1
MNLSLPRITIAALRGGSGKTIVSLGLVSQAKEMGLRVAPFKKGPDFIDAGWLSFASGAPCHNLDPFLMTKEQILYSFLSNSKNADFSLIEGNRGLFDGVDLEGTCSTAELSKILGSHLILIVDATMVTRTTAALVKGCQSFDPDLNLAGIIINRVATKRQEELIRKTIEYYCGIPVVGSIPRLKENPFPERHMGLVPYHESEVARQAIQWATGLVKDNLDMALIRKIAQNAGPISYPTGDDQSITDWNESQQGSIRIGVIRDGVFWFYYPENIKSFERLGATIVEINSLEDKLLPDIDALYIGGGFPETQASALAGNEGFRRDLKQKIDQGLPVYAECGGFMFLGQNLLIDHEKYPMVGAVPVDFALEKKPQGHGYTLLESIRENPYYSTGEKVKGHEFHYSRAIVRKKEGLAFVFRVLRGHGIDGDQDGLNIKNLLATYTHVHAGGNPSWPRRLLKVAKAIRFRRRISQGR
>HDH00653.1
MHIKSIPRIVISGLRGGSGKTILSLCLIASLRKDGFKITPFKKGPDYIDAGWLAQAAGSPCYNLDLFMMAPGRIKRSFISHAENSQIAVIEGNRGLFDGADHKGTFSTAQIAKLLKTPVILVIDCTKATNTVAAMVLGCQKMDPKVSIAGVVLNRVATGRQETLIRKAISDRCKLPVLGAIPRLENDLFPERHMGLTPFQEHPGIKRSLSAVKKIASKYLDVNGIMKIAKKAGTIKAVVSSQSSVVSRDRQRTTDIGLRIGIIKDSAFQFYYPENFEELERRGAELIAVSPLREKKLPDMDALYIGGGFPETHAIELSQNAGFRRSLCSAVEKGLPVYAECGGLMYLGKSLVLKNRKYPMAGVFPIVFELEKKMQAHGYTIVKVAGPNPYFPEGSILKGHEFHYSRVAEFKKGRTHMAFNMRRGKGIKNSMDGICYKNVLATYTHLHALGSPKWVDGMIKCAKRYKKNKGESLESY
>HDH02474.1
MINDKLMPSSVARVVIAGLRGGSGKTTLSLGLIKVFKDTGLKISAFKKGPDYIDAGWLASAADTNCYNLDPYLFPDKKILQSFLLHSRNADCALIEGNRGIYDGMDVEGTYSTAELAKLLKSPVILIVDCTKVTRTLAAIIQGVIAFDPEVDLKGIILNNISGRRHETVIRGAVEKYTPVKVLGAIQRLKDERFPERHMGLTPHHEHPEVVKSIEIMGRIVRDAVEYEKVLDIARGAPQLATSNQQPATRTSQLATVFDSLNPQPATRNVRIGIIKDMAFQFYYPDNLEALRGAGAELVGISAITEESLPDIDALYIGGGFPETNAITLSENKKFMASLRHAVEQGLPVYAECGGLMYLGREIEFQGKRYPMTAILPISFRMETSPVAHGYTMVEVKEDNPYFQKGTSLKGHEFHYSRVMDYDSNLKMVFAMNRGKGIDGKSDGIVYRNVLATYTHLHALGSPEWVEGMLSAAHNHAQGRRRLSSV
>HDH05841.1
MQGLVIAGTHSGCGKTTITLGILAALRKKNYKVQPFKTGPDFIDTGLHSLITGRKSRNLDLWMCGMDYVVDCFAGRSADSDVAVVEGVMGMYDGNLSTADLAAALGLPVVLVVDAYGMAESAGAVVKGFVPDITGVIFNRVASERHYKRLKESVRDVPVFGYLPQNPGFEIPHRHLGLLVAEENPMDSEEIDKLADAILEYVDVEALIQSTEHRAQNTDKSKDSPGSGFRTPGSKVKIAIACDKAFCFYYEDNLDLLRQAGAEIVKFSPLSESKIPGGADALYIGGGYPELYAKELSGNKSMLESVKNFSDKGMPVYAECGGFMYITEGIYDLDNVYYPMAGVFPFETKMTKGRARLGYREAVLQENSILGKRGGAIRGHEFHYSEINPPLPPFSKGGMGGFESTERRAQTNNSMSENYSVKNGSGEKVQDEGYRVKNTLGSYIHIHFGSNPSIAEEFVDFVKEHDGKDYYCRTRQS
>HDH06334.1
MLNKSIPRIVVSGLRGGSGKTVLSLSLVALLGKKGFRVTPFKKGPDYIDAGWLAKASGAPCYNLDLFMMSPEQTVKSFVSHSYNSQIAIIEGNRGLYDGVDHEGTYSTAELAKLLNAPVALLIDCTKATNTIAALVLGCQKMDPDVPIRGVVLNRIATDRQEAVIRKAIKEKCNLPVIGAIPRLKKDPFPERYMGLTPFQEHKGAEDSIASAAEIGAKYLDMDAILSVAENAGTLETAFSGQRSAISNGPRTTDHGPRIGVIRDSAFQFYYQENFEELEKRGARLIEVSPLKESGLPEIDALYIGGGFPETHAIALAENKNFRDSLYEATRNGLPVYAECGGLMYLGKSLVLEGRTYPMVGALPVTFGLEKKPMAHGYTIVEVENTNPYFHRGGVFKGHEFHYSRVLEIEEKDIYMAFNVRRGRGIVDNKDGMCYKNVLAAYTHLHAAGSPEWADGLVRCAREYKEGTKAQRHRGTE
>HDH11276.1
MQGVVIAGTHSGCGKTTITLGILAALRKKNYKVQPFKTGPDFIDTGLHTLITGRNSRNLDLWMCGRDFVIDCFARHSADSDIAVVEGVMGMYDGNLSTADLAAALRLSVVLVVDAYGMAESAGAVVKGFVSYDAETRGRGEKSPLVSPIPGIVGVIFNRVASERHYKRLKESVRDVPVFGYLPRNPGFEIPHRYLGLVTAEEEPVSSEEIDKLADAVLEYVDVDSLLKSGSALLNVAQHSSTLSKGSIKIAVAYDKAFCFYYEDNLDLLRDAGAEIVKFSPLSDSKIPEGADALYIGGGYPELYAKELSDNKSMLESVKNFSDKRMPVYAECGGFMYITEGIYDLDNAFYPMAGAFPFKTKMTKGRARLGYREVVLKEDSIPGKKGSAIRGHEFHYSEIVDRAETNNWMSENYSVKNGSGEKIQDEGYRVKNTLGSYIHIHFGSNPSIAKNFVDFVKEHDEEDYSCRTRQS
>HDH13418.1
MLNKSIPRIVVSGLRGGSGKTVLSLSLVALLREKGFRITPFKKGPDYIDAGWLAKASGLPCYNLDLFMMSPEQTVESFVSHSYNSQIAIIEGNRGLYDGVDHEGTYSTAELAKLLNAPVVLLIDCTKATNTIAALVLGCQKMDPGVSIQGVVLNRIATDRQESLIKKAITERCNLPVLGAIPRLKKDPFPERYMGLTPFQEHKDTEDSIAFAAEIGAKYLDMDGILRVAENAGTLKTAISAQPSAVSNGQRTTDNKPRIGVIRDSAFQFYYQENFEELEKRGARLIEVSPLKESKLPEIDALYIGGGFPETHAIALAENKRFRDSLYEAVQNRLPVYAECGGLMYLGKSLILEGRTYPMVGALPIIFGLERKPQAHGYTIVEVENTNPYFPPKSVFRGHEFHYSRVLEIEGNGVSMAFNVRRGKGIVDNKDGMCYKNVLAAYTHLHAVGSPEWADGLVRCAERYKEGTEAQRHKGTE
>HDH17178.1
MANPRIFISAAHKSSGKTTISIGLCAALKGLGNNVSPFKKGPDYIDPIWLSYAAGKPCYNLDFYTSDSEEILDTLVSHSQESDISIIEGNKGLYDGLDLDGSNSNAALAVLTKTPVILVIDSRGMTRGIAPLILGYQAFDPDIQIAGVILNNVGGSRHEGKLQRVIEHYTDVPVVGAVHKNEQLHLPERHLGLKPGNEYGEVEEKIRNIGQIIASQVDLERIQTIATGAAELSVQNRKAATNSQINNIRIAIARDSAFNFYYQNDLDAFKECGAELVEFDAINDHKLPEDIDGLFIGGGFPETQMDKLAQNIQLKQEIHSKIENRLPVYAECGGLMYLSRSIEWRGKKANMIGIIPTDTIMHDKPQGRGYVMMEKTTSFPWPQEESDNKISKVIKAHEFHYSSLENPGKTGEYALQVLRGTGIDGKYDGIVYKNMFACFTHQRNTRSNPWVRHFTNFIKSKSSRHT
>HDH34162.1
PDFIDTGLHGLLTGRASRNLDLWMCGKEYVRGCFQRNVADADIAVIEGVMGIYDGQMSTAHLAAELGLPVILIVDAYGMAESAGAIVKGFANYGAICMDHVPTLAGVIFNRVASERHYKRVRDSVTDVPVLGYLPRNIEFNIPHRHLGLVVAEEDPIDAKEIDKLADAVLEHIDVQQIVQKSNSFPTDSPFGTNLRHGDFAIVQKQEKILVGARLPVKIAVAYDKAFCFYYEDNLDLLKEAGAEIVKFSPLSDDKLPDDIDALYIGGGYPELYAAQLSANGSMLKSVSDFVGSGMPVYAECGGFMYLTEGIYDFDGNLSPMAGIFPFKTKMTKGRMRLGYREAVLREDSILAKKGTSVRGHEFHYSEIVNSSQLTDLIYSVKDGEGHDSGIEGYRTKNTLGSYIHIHFGSERLIAKNMVDFIKEHHGTDTFSRTR
>HDH50521.1
MHIKSIPRIVISGLRGGSGKTILSLCLIASLRKDGFKITPFKKGPDYIDAGWLAQAAGSPCYNLDLFMMAPGRIKRSFISHAENSQIAVIEGNRGLFDGADHKGTFSTAQIAKLLKTPVILVIDCTKATNTVAAMVLGCQKMDPKVSIAGVVLNRVATGRQETLIRKAISDRCKLPVLGAIPRLENDLFPERHMGLTPFQEHPGIKRSLSAVKKIASKYLDVNGIMKIAKKAGTIKAVVSSQSSVVSRDRQRTTDIGLRIGIIKDSAFQFYYPENFEELERRGAELIAVSPLREKKLPDMDALYIGGGFPETHAIELSQNAGFRRSLCSAVEKGLPVYAECGGLMYLGKSLVLKNRKYPMAGVFPIVFELEKKMQAHGYTIVKVAGPNPYFPEGSILKGHEFHYSRVAEFKKGRTHMAFNMRRGKGIKNSMDGICYKNVLATYTHLHALGSPKWVDGMIKCAKRYKKNKGESLESY
>HDH97546.1
MFQKNFPRLVIAGLKGGAGKTVAALGLVRAWQKQGLQVVPFKKGPDYIDAGWLSQAAKRPCYNLDPFLMSKEIIRKSFAFRAKDADISVIEGNRGLFDGVDESGSSSTAELAKGIDAPVVLVLDCTKMTRTAAALVLGCQRLDPELHIDGVILNHVAGLRHETIVRQSVEKYTGISVLGALPRMKGDPIPMRHLGVTPWEEHPEAAKALDRLGRMVTESVDIHALAKIADQ
>HDI59126.1
MNPQTPQTSENRYPGILVSALRGGSGKTILAVGITAALRRRGVAVTPFKKGPDYIDAGWLASAAGRTCYNLDSFIIDQDQLLCSFHRHARDGQIAVVEGNRGLYDCIHTDGKTSSAELAKLLGLPVLLCIDATKTTRTMAAVVSGCCQFDPELRLGGVILNRVAGARHENILRDSITGHCGVPVVGAVPKLKQQAFPERHMGLVPTAEHNWAADSVAVAGAMAERYLDLEQILAIARSARGPLTPPPPEPLCQPPPAQAGAPVIGVIRDSAFQFYYPENLEAIEAAGARLVFTSPLTQDRPPAVDALYIGGGFPETHAEALSRNAGYRDEIRKLAARGLPIYAECGGLMFLGERLVIEERTYPMAGVLPISFGFSRRPMGHGYTLIRVAEPNPYFGVGTELRGHEFHYSKVLEWRGRPGDLAFSMTRGGGITEGRDGLCRGNVLATYTHLHALGTPGWAPALVRAARGYQKRRPLL
>HDI78492.1
MIAGTHSGCGKTMVTLAMIASLVRRGYRVQPFKVGPDFIDPGHHRRISGRDSHNLDGWMIGLEYSKKIFYKYTADADVAVVEGVMGLYDGYSGSDESGSSSQMAKALGIPVLLVVDARSMARSAAALTLGYRSFDPALHFGGVIFNMVGSNTHAEHLREAIAHSLSGVSVLGCLRRNESITTPSRHLGLITDEDNPFTQERIDALIDWIEDGLDLKMILEKTSIQIDSGSVYRHSFSTLYEGDRIPIGLARDQAFCFYYAENLRLLEEAGAQLVEFSPIKDHSLPKGLRGIILGGGYPELYAEQLARNRSLMEQIREFSSKGGPIYAECGGFMYLGKSIRDLQNVEHPMVGIFPVKSVMNRSLKSLGYREVITLSESPLGPKGTTARGHEFHYSHLDGSLQDPVLIHIYNVDNRKGAEGKEEGFMKRNTLGSYIHLHWGSNPEIPQNFVRFCREADIET
>HDK03098.1
DTRLPDLDGLFIGGGFPETAMERLEANRALRGEIRVRIEAGLPTYAECGGLMYLTRSLSWQGRRCEMVGAIPGDVVMHERPQGHGYVRLEESPDAPWPPAPGSPPREIRAHEFHYSSLENLEGPTTFAYRVLRGHGIDGTHDGLIRKNLLACYTHLRDVEGNHWAERFVRFVHGRRTTGSAGLSGPGKPDSRSPAGTTA
>HDK37640.1
MAHLMISAAHKSSGKTTISIGLCAALRARGYDVQPFKKGPDYIDPLWLGQAAGRSCYNLDFFTMGREEIPRLFRQRMVGADIGIIEGNKGLYDGLDLNGSNSNAALAALLQAPVVLVLDTRGMTRGIAPLILGYQAFDENIRIAGVVLNSVGGSRHETKLRNVIEHYTEVKVIGAVPRNDVVQIDERHLGLMPSNETKAAQQRIDAIADHVGSNVDLQALMDIASLAPDVSPEKAPEGGQASPDEVSIVYARDAAFGFYYPDDLQALENAGARLIPIDTLNDVAMPIADGLFIGGGFPETAMDALQANSSLRRSIRDFIEQGGPAYAECGGLMYLCRSLQWNEKSSQMVGVIPADVKMHQKPQGRGYVRLCETSHHPWPAEKSFSPQVNAHEFHYSGLESLDATLKFAYKVERGFGVDGVHDGLVYKNLLANYSHMRNVGSNHWAERFVAHVRACKHSKKTKRT
>HDK41082.1
MHIKSIPRIVISGLRGGSGKTILSLCLIASLRKDGFKITPFKKGPDYIDAGWLAQAAGSPCYNLDLFMMAPGRIKRSFISHAENSQIAVIEGNRGLFDGADHKGTFSTAQIAKLLKTPVILVIDCTKATNTVAAMVLGCQKMDPKVSIAGVVLNRVATGRQETLIRKAISDRCKLPVLGAIPRLENDLFPERHMGLTPFQEHPGIKRSLSAVKKIASKYLDVNGIMKIAKKAGTIKAVVSSQSSVVSRDRQRTTDIGLRIGIIKDSAFQFYYPENFEELERRGAELIAVSPLREKKLPDMDALYIGGGFPETHAIELSQNAGFRRSLCSAVEKGLPVYAECGGLMYLGKSLVLKNRKYPMAGVFPIVFELEKKMQAHGYTIVKVAGPNPYFPEGSILKGHEFHYSRVAEFKKGRTHMAFNMRRGKGIKNSMDGICYKNVLATYTHLHALGSPKWVDGMIKCAKRYKKTKVNL
>HDK43644.1
LRVAPFKAGPDFIDPGHHRLVTGRDSHNLDGWMMDRDRNRQIFRRYARNADTAVVEGVMGLYDGFSGRDESGSSAQMAKWLGLPVLLVIDARSMARSAAAIALGFRVFDRELHISGIILNRVGSATHGEMIREAIESTCPDLPILGYLPRQEDLEIPSRHLGLVTAGDLGPDAPHRDKLADWIEDGLDLDSLLRQTGGYELHEDIAAAPGRPVHLVSRPKGATGKRVRIGIARDEAFCFYYGENLRLLAEAGATLVPFSPLRDSHLPEGLHGMILGGGYPELYGERLARNRGLLEEIRRFSGAGRPIYAECGGFMFLMHTIRDLAGRQHQMAGIFPLACQMKPRLQALGYREITTGEPGILGPAGTTVRGHEFHYSNADLEDKGLSPIYRVTDRKGTIRIREGFVSGHVLGSYIHLHWGSNPAAAANFVECCRQ
>HDK44389.1
HESIIRQSVERITAIPVMGIVPRMKKDIFPMRRLGVTPPQEYGTADVAVSELAAIAGKYFDLEAIGNLMRPAASVQTAVAARQAPPPEQPVTIGVLRDQAFQFYYEENLEALRGAGARLVTIDALSAPALPVGLDGLYIGGGFPETSARRLADNAGFRASVRQEAEKGLPIYAECGGLIFLGRAIVIDGTEYPLAGVFPVTFGISGKPQAHGYSIFSVDQANPFYPQHTRVRGHEFRYSTVLEWDGKPDDLVLNIERGTGFMGGRDGLVRNNVMALYTHVLATGTKEWAPGLIRAATRYQGQRPRGDEG
>HDK81111.1
MQKQEKILVGARLPVKIAVAYDKAFCFYYEDNLDLLKEAGAEIVKFSPLSDDKLPDDIDALYIGGGYPELYAAQLSANGSMLKSVSDFVGSGMPVYAECGGFMYLTEGIYDFDGNLSPMAGIFPFKTKMTKGRMRLGYREAVLREDSILAKKGTSVRGHEFHYSEIVNSSQLTDLIYSVKDGEGHDSGIEGYRTKNTLGSYIHIHFGSERLIAKNMVDFIKEHHGTDTFSRTR
>HDK81519.1
MHIKSIPRIVISGLRGGSGKTILSLCLIASLRKDGFKITPFKKGPDYIDAGWLAQAAGSPCYNLDLFMMAPGRIKRSFISHAENSQIAVIEGNRGLFDGADHKGTFSTAQIAKLLKTPVILVIDCTKATNTVAAMVLGCQKMDPKVSIAGVVLNRVATGRQETLIRKAISDRCKLPVLGAIPRLENDL
>HDL03317.1
MSVKIPRLVIAGLSGDSGKTIVSLSLVKALKRKGLSVSVFKKGPDYIDSAWLTMAAGRACRNLDTFMVEPETVFSTFTRNATESDISVIEGNRGLFDGKDLDGTHSTAGLAKLLQAPVVLVVDTTKATRTIAAIIGGCISFDPDVRIAGVILNKVAGKRHQKIITEAVEKYCRIPVLGVIPKLGLDESLIPGRHLGLITPAEFDSDNSFSDQMTEIAKKYLDIDRLIEIAEKAVRLEIAPDTRDEVIQQTARIGYFKDSIFTFYYPENLEALQKYGAELIPISSTDDGQLPDIDGLYVGGGFPEVQAERLTENKTMLKSVRDAANDGLPIYAECGGLIYLSRSITWNDNTYSMAGVLPIDLKMNKKPAGHGYTEMKIDRSNPFFETGLVIKGHEFHYSSLLTSVEKLMSCMSVRTGVGIGDGRDGLVYNNTLAAFMHIHADGIENWARSFVKKAIELKKNDDALTAESFRAAI
>HDL15554.1
MDIPRILISGTSSRAGKTVISIGIMRALRNRGYKVQPFKIGPDFIDPSYHHFATGRTGRNIDGFMMSPEDMVEVLVRGSRGADISVIEGTMGLYDSHNALDPEGSTADAARILKTPVVLVANIERISRTAAAFVLGYKLFDKNLNLAGAILNRAGNPRHAYKAKTAIEQLAGMKVLGVVYRNSSLTIPERHLGLVPAYEREKLEELFDSLADIMEKSIDIEKLIDIAQNAREIEEYRENPLFIQKKKLNLRVGVARDSAFNFYYQDNIDALSSAGAEIVNFDTINDRRLPELDALYIGGGFPEVQASHLERNSSMKEEIYEFCSSGKPCYAECGGLMYLGESINTKEGDEYEMTGVLPLKTEMKKKFQALGYVRSRVEESNPIADRGDILLGHEFHHSKVVPTGKLKFAYKVLRGKGVGDSKDGIILRNTLASYLHLHILSYPKMAENFLSTAESVKHEG
>HDL15850.1
MKLPRVLIAGERSGTGKTTVATGIMGALVKAGYIVQPFKVGPDYIDPGYHSKVTGRNSRNIDIWLTSKKAVVESLSEASGDADIAVIEGAMGLYDGISGEGYKGSSADIAEITSTPVVLVIDSAKLGYSAGAIFKGYKDFGNVNLKGVIVNNIGSKSHEEIIRHSIDRAGGEILGIIPRDSSVSLPERHLGLIPALEQEEFSDIIERISKLVEENVALDRIIEIASSAEELPSTSSEEKKAHSVRIAVAKDSAFSFYYWDNIDLLKKHGAEIVFFSPLSETPPDCDGIYIGGGFPEVFRQELSSNKKALRRIKALFEDEMPIYAECGGLMYLCRNIISEGKSFRMAGVFDAEVEMTEKLQALKYTLARVDLDNIYLKKGSFVKGHEFHYSRIIDIAGDVKFLYTLQKGAGIKDFRDGLYDKNTLAGYMHIHFRGAEEFPKNFVKACMKYRRK
>HDL20331.1
MKYSIPRVVVAGLKGGSGKTTLSLGLLSLLNRSGRKIVPFKKGPDYIDPGWLARASGRPCYNLDAFLFPGEVVAASFVSHSMGHDGALVEGNRGLFDGMDERGTFSTARLAKSISAPVLLAVDCTKATTTIAAIIRGITAFDRDLVIGGVVLNQLAGDRHEQVIRRAVEMYTDARVVGAIRRQGRLIMGERHLGLIPHQEAVDVDTVIKDISDLIEKSVDVSAVVDMMDSAPSLDAEQNIYGAKAGIPEDEKVRVGVIKDAAFQFYYPENLNLLELEGADIVEINALMDGLLPDIDILYIGGGFPETQADILSGNTSLLDSIKHNADNGLPVYAECGGLMYLGESIEFGGKVYGMSGVLPIKFIVEEKPVAHGYTIVEVRKDNPYFEAGLELRGHEFHYSRITELGNREDLKLVFKMKRGGGIRNGYDGVVYKNVFATYTHLHALGSPEWVKAMINVAISYKNQ
>HDL98498.1
ARQAPPPEQPVTIGVLRDQAFQFYYEENLEALRGAGARLVTIDALSAPALPVGLDGLYIGGGFPETSARRLADNAGFRASVRQEAEKGLPIYAECGGLIFLGRAIVIDGTEYPLAGVFPVTFGISGKPQAHGYSIFSVDQANPFYPQHTRVRGHEFRYSTVLEWDGKPDDLVLNIERGTGFMGGRDGLVRNNVMALYTHVLATGTKEWAPGLIRAATRYQGQRPRGDEG
>HDM10741.1
MNLFLPRITIAALRGGSGKTIVSLGLISLWKDMGLSVTPFKKGPDFIDAGWLSFAASTPCYNLDPFLMTEDQIISSFLKYTKNTDFALIEGNRGLFDGVNIEGTCSTAELAKTLASPVLLVVDATMVTRTTAALVKGCQSFDPDLSIAGIVINRVATGRQEKLIRQTIEHYCDIPVVGAIPRKKENPFPERHMGLVPHHERALAKKAIDWTRNLVRNQLDAEKILEIMKGAGPISPQATLPEDSEGLKILNGRRPKVGVIKDSVFWFYYPENLAGLHDFGAELIEINSIQSPSLPDIDALYVGGGFPETQAEALAENLGFREDLRKAIERGLPVYAECGGFMFLGKELLIGGKTFPMAGALPVSFALERKPQGHGYTILETVNQNPYYRPGEILKGHEFHYSRPILARDAALEPVFRVLRGNGIDGMNDGLQKKNLLATYTHIHAGGNPDWAKRILKVAKAFNAQKKFWESEKRN
>HDM75313.1
MQVKSAFCIAGTHSGCGKTTVTLGIMAALVKRGLVVQPFKVGPDFIDPGHHRRVTGRDSHNLDGWMLSPEYNKEMFSRYTRDADIAVVEGVMGLFDGFSGSDEAGSTAQMAKILGIPVILVIDARSMARSAAAVALGYSLFDKDLPVKGVIFNMVGSEGHANYLKEAMESSLPQIPVLGCLLGEENLTIPSRHLGLVTDEDSPLQNDRIEQLATWVEKGVNLDRILSECKLALTESFYTKPVLSDVTVHAPVPIAIATDKAFCFYYPENLRLLREAGGILKPFSPIRDKQLPGDVKGLILGGGYPELYCKELSNNRKLVKEIRNFATRGGPVYAECGGFMYLTKSITDLDGVTYSMVGIFPLKTIMSTKLESLGYREITTTSPTVLGPTTTRVRGHEFHYSYLEGDTTLAEDAYEVADRKGQGRIPQGFLMRNTLGSYIHLHWGSNTLVARNFVRYCREAKIETT
>HDM75640.1
MVISSPRIMLTALRGGAGKTTITVGLISALRKRNLKVAAFKKGPDYIDAGWLAKASNNPCYNLDAFLMPIEEILESFKAASCQCDIAVIEGNRGLYDGMDSKGICSSAELAKALRVPVIVIIDATKTTRTAAAMVKGCQVLDPEVNIGGVILNRVANPRHRSILTSAIEEYCGVEVVGAVPKIKSRDFPERHMGLVTFLEHGKIEKSLSRMEKIVSESVDVEKLYQIACNAQTFYTSRESQLKFLKTNHHSHLTIGIVQDSAFQFYYPENIEALSRNGAKIVQITALTDKRLPKDLDGLYIGGGFPETHAQALSNNESFRKSVRRAIEEGLPVYAECGGLMFLTEAVIWKGSQYPMAGVIPAIALMEKKPQGHGYTVLEVTKNNPFFPAGLQLKGHEFHYSRLIDLKKEKIDLIFTLKRGTGIGEGRDGIRVKNTLATYTHLHARSSPVWADSFLEVASRYHLRKKPHGFLKDIKMTVREMRLNLI
>HDN01055.1
MSQQNFPRLVIAGLKGGAGKTVAALGLVRAWQKEGLQIVPFKKGPDYIDAGWLSQAAKSPCYNLDPFLMSGEIIRKSFAFRAKSADISVIEGNRGLFDGVDESGSSSTAELAKLINAPVILVLDCTKTTRTVAVLVLGCLSLDPELRIEGVILNHIGGSRHETIVRRSVEKYTGISVLGALPRMKGDPIPMRHLGVTPWEEHPKAAKALDKLGLLVRESVDIHALNRIADQNKVWKLAGMDCMKLFPAAEKTHSSHTPLIGVLRDGAFQFYYPENLEALEKAGAKLIFLNSLESAGLPELDALYIGGGFPETQAARLSANDDMKRDIYRAIHLGLPVYAECGGLMYLGRHLVWRGKTYPMAGAIGWDFIVGEKPAGHGYSALEVISQNPFYNIGTILRGHEFHYSRPVLVDKANSGKLSCSVLRGHGFDGQHEGIVFKNIFGTYTHVHALEHPEWATSLVKTAIEYRSSFTTSQK
>HDN25989.1
MPQLLISAAHKSSGKTTISLGLCAALTARGIIVQPFKKGPDYIDPLWLTQAANRSCHNLDFYTMNAAEIRHNFAQHSLTADISLIEGNKGLYDGMDVKGSNNNAALAHLLGAPVVLVIETQGMTRGVAPLILGYQLFDKNTHIAGVIFNQVGGERHESKLRESMEYHTDVPVIGAVRRDSRLVIKERHLGLMPNNEDNQAQNKINTIAELIAAQVNLEQLHNIAQQATPALHSSKSTIRSQRSLHKPDIRIGIIRDAAFGFYYAGDLEALEAAGAELVFIDALHDSQLPAVDALFIGGGFPETQMEQLSNNNSLKKDIRAAIERAMPVYAECGGLMYLSRQLTWRGKTAVMVGALPFDTVMEARPQGRGYVHLRETGHGLWPLLDSAEQPAEFYAHEFHYSKTINLPANLTFAYQVLRGHGVNGSHDGVIYKNTLASYIHLRDVENNPWTQRFVEFARKHKQSLSLEN
>HDN94940.1
MSNTAIPRIVVSGLRGGGGKTVLSLSLVALLKNRGYNVITFKKGPDYIDAGWLAKASGSPCYNLDTFMMTPEQAAGSFSDHSENAQIAVIEGNRGLFDGVDHKGTYSTAELAKLLDAPVIIAVDCTKTTNTIAALVLGCQMMDPDVRIGGVVLNRVATKRQESVIREAIAERCGLPVLGAIPRLKKDPFPERHMGLTPFQEHAEIEGSIATVTEIGAEYLDLDGIMKVIESTGELKKAVSCQLSAVSNGQRPLDDGPRIGVIRDSAFQFYYQENFDALEKRGAVLVEVSPLKEKSLPNIDALYIGGGFPETHAIALAGNTAFKDFLLEAIENGLPVYAECGGLMYLGRSLVMGDRAYPMVGAFPIVFGLQKRPLAHGYTIVEVVTRNPFFQQKTVMKGHEFHYSNVLEIEEDGFDFAFNMKRGKGIVDNKDGICYKNVLASYTHLHAVGAPEWADGMVRCALRHKHEGIM
>HDO22680.1
MKYSIPRVVVAGLKGGSGKTTLSLGLLSLLNRSGRKIVPFKKGPDYIDPGWLARASGRPCYNLDAFLFPGEVVAASFVSHSMGHDGALVEGNRGLFDGMDERGTFSTARLAKSISAPVLLAVDCTKATTTIAAIIRGITAFDRDLVIGGVVLNQLAGDRHEQVIRRAVEMYTDARVVGAIRRQGRLIMGERHLGLIPHQEAVDVDTVIKDISDLIEKSVDVSAVVDMMDSAPSLDAEQNIYGAKAGIPEDEKVRVGVIKDAAFQFYYPENLNLLELEGADIVEINALMDGLLPDIDILYIGGGFPETQADILSGNTSLLDSIKHNADNGLPVYAECGGLMYLGESIEFGGKVYGMSGVLPIKFIVEEKPVAHGYTIVEVRKDNPYFEAGLELRGHEFHYSRITELGNREDLKLVFKMKRGGGIRNGYDGVVYKNVFATYTHLHALGSPEWVKAMINVAISYKNQ
>HDO30178.1
MSDGVKSLVVAGLSGGSGKSVVAVGLVAALRGPGRQVVPFKKGPDYIDAGWLTMAAGRPCYNLDPYLMSPEAIADSFRRHCAAADFAIIEGNRGLYDGVNAEGGFSTAELAIQLDLPVLLVVNCSKTTRTVAAMVLGCRELDRRLQIGGVILNQIATPRHESIIRQSVERITAIPVMGIVPRMKKDIFPMRRLGVTPPQEYGTADVAVSELAAIAGKYFDLEAIGNLMRPAASVQTAVAARQAPPPEQPVTIGVLRDQAFQFYYEENLEALRGAGARLVTIDALSAPALPVGLDGLYIGGGFPETSARRLADNAGFRASVRQEAEKGLPIYAECGGLIFLGRAIVIDGTEYPLAGVFPVTFGISGKPQAHGYSIFSVDQANPFYPQHTRVRGHEFRYSTVLEWDGKPDDLVLNIERGTGFMGGRDGLVRNNVMALYTHVLATGTKEWAPGLIRAATRYQGQRPRGDEG
>HDO35527.1
MKGIVVAGTHSGCGKTTVTLALLSVLTDRGLRVQSYKAGPDYIDPGLHRMITGRPSQNLDLWMCGRDEVMRVFERYMQDVDFAVVEGVMGMYDGDYNTALLADVLALPVLLVVDAYGMAESAGAVVRGYSEYGKASGRPGGYKATGSNSAPMIAGVLFNRVSSEGHFRRLKSSVKGIPVIGYLPADKEFGIPERHLGLTVAEENPLSDEKIRRLNRTFSETVDIDLLLSSMQEGDASVKKIQEPPVKSFFVPGKDKGRIRIAVAYDKAFCFYYDYNLDLLREEGAEIVLFSPLTDEQVPANVDLVYIGGGYPEIFSEQLSLNRAMMDSCREWSLKGGATYAECGGLIYLSRAVIDLKGIYFGMADVFPFEMEMKKKRSYLGYREVEVSEEVLFYPEGGRLRGHEFHYSEIKGGTDDVAMEQKGISCVYRVLNKQGDEIKSEGYRRSNTLASYIHIHFGSSKRLREGVREFIKKLKEVM
>HDO36764.1
MTYNIPRVVIAGLKGGSGKTTLSIGLTKAVRDRGLTVATFKKGPDYIDAGWLACASGRDCFNLDPYLIPQEKILLSFAIHSHQADISIIEGNRGLFDGMDVSGTYSTSELAKMLKAPVILVVDCTKATRTVAAVIKGITGFDGALNVMGVVLNYIGGVRHETVVRGAIERYTSVEVLGSLHRIEKDLMPERHMGLTPYQEHRDVGSAIDKIGDIVREHVDVDRLLEMARVDEGIAPTGSLYGDGRPDDEGLTIGVIQDMAFQFYYPDNLDALTAGGARIKLIDAMKEKELSGLDALYIGGGFPETNAPGLSANRALMKSLKGEVERGLPVYAECGGLMYLGRKIILDGNVYPMTDVLPLSFKIEKRPVAHGYTMLEVAGDNPYYPVETVLKGHEFHYSGVAENDQPVRMVFRMKKGKGIGRGMDGVVYKNVLATYTHVHALGCPEWAPGLLDAAKRHKKGK
>HDO51419.1
MAHLYLSAAHKSSGKTSVAIGLLAAYSERGMAIAPFKKGPDYIDPMWLTRAAGRACYNLDYNTQRDDEILALFARHANGAGFALIEGNKGLYDGLDPMGSDCNAALAKLLRTPVILVLDTEGVTRGLVPLVLGYQAFDRDVRIEGIILNRVASARHEDKLRASLEHYTDIPLLGAIGRHEALTVTERHLGLTTPCELGAADSKIACLKMAVTEGVDLDAVLEIAESARGPGKTRLRGAPGARADIRLGVARDAAFSFYYQDDLEALERAGAELVFFDTLGSERLPRVDGLFLGGGFPETQMGALEANAGLRGEIREAAQSGLPVYAECGGLMYLCRTISWRSKCREMVGALPYDVVMHSRPQGRGLVQLEETGNAPWRSSAQARFRAHEFHYAALENGPADAVYAYRVLRGRGIDGSHDGLVVGNLLASFCHLRDTGQNHWASRFVAFVRSCKESSNKARQPVAAGLHR
>HDO51694.1
MRTRCGRTLLADPRGLVIAAPASGAGKTLVTLALLRALTRQGKSITSAKAGPDYIDPRFHEAASGGACFNLDCWAMREGYLAALAQACAGGSELVLIEGVMGLFDGAAGGGGTTADLARALGLPVILVVDAQRQGRSAAALVKGFAEFEAECDVAGVIFNRVTSASHAAILSEAVQALDMPVLGAVPETREIAVPSRHLGLVQASEHAALDAFLNRAADLVDGAVDLDALGRMAKPLAPGGTAVKSLPPLGRRIAVARDEAFSFSYPHLLHAWRDAGAQIMPFSPLGGEAPDGAADAIYLPGGYPELHAGQLAANRAFMDALGAAAARGALIYGECGGFMTLGQYLIDAEGIRHRMAGLLPLGTSFAKRGLKLGYRRLTHTGALPWPEALRGHEFHYSTLHWQGEADALFEARDSRGENLGEIGLRRDNVMGSYAHIIDMEGCP
>HDP81218.1
MPGSFIFRASLSANSFRPGIMKNQRNAIAIAGIRGGSGKTLVSIGIIRALRLSGHVVAPFKKGPDYIDPAWLGLAAERQCFNLDTFLMTQNNLIETYLGRNSDANIAVIEGNRGIFDGFDAEGTHSFAELIKITGAAVVLVVDCTKCSRTTAALVRGCMDFDRDIAISGVILNQIAGERHRKIVAESIEKYCGIPVLGAVPRINTPSFTERHLGLVPVHEQKDPAIVVEEIAQTALENIDLLKLVEISQNGDPGMRTNGSTEPSIVSAKNIKLNVKKFQKQSGKNRREIDTGPVIGIFRDAAFNFYYPENLELLESNGARLVYINSMEDKLPEIDGLYIGGGFPETHAAKLSANTALRSRVKELSEAGGPVYAECGGLIYL
>HDQ39835.1
MTECIPGLVIAGTHSGCGKTQVALALAAALMVRGFRVQGFKVGPDFIDPSHMTAVTGRATHNLDGWMLSRDTVLELFQRRDDGSDFCLVEGVMGLFDGASGREETGSTAQMAKWLGLPVVLVVDARSQGRSVAALVRGFRDFDPDLRLAGVMFTKVGGPEHARILREAMRAYLPELPCLGCLPRRPDLALPSRHLGLHTARDVDWGAQQRKTLSAWIERDADVPDLLVLAKTRIDPLPGAGAGATGVNQNNARPVMIRLAVALDRAFCFYYQENLDLLRRAGAELAFFSPLADKDLPRDVQGLYLGGGYPELHASKLSANESMRACVLRAARSGMPMYAECGGFLYLLSDLQDLEGRGYSMAGVFSLQARMCSRFQALGYREVTLAEDCLLGNKGNVLRGHEFHYSSLDGAMHESAQAAYLVRDRQGREYTEGLRFGNVLASYIHLHFGSCPRAAAALVAACAAWPKALKYKFP
>HDR15879.1
MTRPAESICIAALKGGSGKTVLSVGMIAAWHEEGFKVAAFKKGPDFIDAGWHSFAAGSPCRNLDSFMMNASQIKESFSRHAAGADIALVEGNRGLYDGLDTRGRCSTAELAKLLNLPVILIVDVTMVTRTVAAIVKGCQVFDPDIELNGVILNRVAGPRQEKLIRETVEGYCEIPVVGAVPKLKNDPFPERHMGLVPHQEQRCGSEAVSWAKDIAFKYLDLSLIRKIAATGKHKGFLTGSPSPGRPPGRPDKEKNPDYGDSAIPAPGSSTRAPLRIGVIKDSVFWFYYPENLESLARAGASLIELDSIADGALPPLDALYIGGGFPETQPELLSSNTTFLNSLKTAADDGLPIYAECGGFMYLGRGLHVGDRFYPMAGVLPVDFILKKKPRGHGYTILETVGENPYFRPGDIIKGHEFHYSEPVLTSDKGFSFAFRVNRGHGIDGRRDGMCFKNVLGVYTHIHAAGTPAWAQAITRSARSLKRLNKKLPSAA
>HDS00895.1
MSLMASKSCPRLVIAGTSGDSGKTLVSLGILAGLRQHGYKVAAFKKGPDYIDPAWLNAASGKSVRNLDTFLVDREKVYRTFARRAIENGINIIEGNRGLYDGLDTHGSHSTAELAKLLNSPIVLVCNVTKSTRTVAGVVLGMREMDRKANIAGVILNKVGGKRHKDIVKDSIESITKIPVLGAIPRVKNEKLLPSRHLGLITPAEYPDFADLIEGLGKLVSDNVDLAALVNIAESAAKLEYEAEGGREKSGSVPAIKIGYFSDTAFTFYYPENLESLQELGAELLPISSLADRELPDIDALYIGGGFPETHAERLAGNRILMDAVKKAALDGLPVYAECGGLIYLCSSLTTGESNYPMAGLFDVDLKMNSSPQGHGYSIMTVDRDNPYYPKGAQLKGHEFHYTSPIRVGRNVNTVMSVSRGSGFEGGRDGLALKAVWASYLHLHASGEQGWSEALVKLASEYKTGKSKSGGGAGVSSRKAV
>HDW83241.1
MHGVVIAGTHSGCGKTIMTLGILAALREKGYKVQAFKAGPDFIDSGLHKLVTEKPSRNLDLWMCGGDYVVECFRRQSADVDVAVIEGVMGLYDGKPSTAELAGLLGLPVILVVDAYGMAESAGAVVRGFYEDTRCKMQNAKLMGVIFNRVASERHYERLKRGVRDIPVLGYLPRDLRFRIPERHLGLMVAEEAPISQENIQRLADTVLKYIDIDWITRCRIQDWKNHASCIMHRESLTHPICIAVAYDKAFCFYYEDNLDLLRSSAEIVLFSPLSDEGVPHRADVIYIGGGYPELYAPLLSKNESMLRSIHAWAKSGKPIYAECGGLMYLSKGIYYNPPTPFNKGEYYAMAGVFPFETQIPPYPPLLKGCRGGLRPHLGYREILLKEDCILGKEGDKLRGHEFHYSEIISKPLSLPTSYSVKNGLGRDIGDEGYRIKNTLASYIHIHFGSNPHITRNFINFLKEG
>HDW83272.1
MLNYSIPRLVVSALRGGSGKTFLSLSLIALWRKKGLKVIPFKKGPDYIDAGWLAQAAKGDCFNLDLFMILPKEIIRSFIERTNDAQVAVIEGNKGLYDGVDPEGTYSTARLAKLLNAPVIIVVDCTKATNTVSAMVLGCQRFDPEVHLAGVILNRVATGRQESLIRNSIHRNCKIPVLGAIPRLKKHLLPERHMGLLPYQEHPVVEEGISRIAEIGSRYIDLDGIWRITNEAEPLRNVELEKPKSHTPRPYSARQGRLKSEIKIGVIKDSAFQFYYPENLEGLKERGAEIVEISALREKELPQLDALYIGGGFPETHAIALAENIRFKNSLCKEIENGLPVYAECGGLMYLGESLVVGNKTYPMSGVLPLVFGLEKKPQAHGYTIIEVMGKNPFFPKGSVLRGHEFHYSRLLDITKSKTFTKRGHVYFAFRMKRGQGIVNKMDGLCYKNVLATYTHLHALGTREWVDGLVEASAQFNLLGKQDLILL
>HDW93691.1
MEANLDLPRVIISAPHRSSGKTTLSIGLCAALTELGFKVQPFKKGPDFIDPMWHTAATQRDCRNLDFFIMGNENILKSFQRNARSADISIIEGNMGLYDGIELDGRGSTADLARLLKAPIILIIDVSNMTRSIAPLILGFKNFEPETSISAVILNKVSSSRHESKLRAAIDRYCNIKVIGAIPKSSDIGILQRHLGLKPAKEEDKAMAVIKRIGDVVKKYVDLTGLVDIAKSVKSLPAINDYQTVLARPVVKIGVAMDQAFTFYYPENIEALKAAGAELIPFSPLKDGKLPKVNGLYIGGGFPEVFMEELEKNESLRQEIRLAADKGMPIYAECGGLMYLSRGITWNGMTKEMVGAIPCDIKMYEKPKGHGYIKLKTTGSGWLNTDEEIRAHEFHYSEIFNLSDVEFAYELLRGKGIDGKHDGIIYKNILASYAHLHSLGTPKWAEQFVIFIKSVNYA
>HDY12260.1
MNTVPRVVVSAIQGRSGKTTATAAIIAGVVRRGLAVQAFKKGPDFIDPSWLGRVAGRPCRNLDPFLMDAATIVASFDRHTTGADVAVIEGAMGLFDGVDLAGSGSTAQLARVLGAPVILVINAARMTRSAAAVILGCREMDRELHLAGVIFNNVARPRHADMLRRAVEHYTGVRVLGTIPRKRAFDIPDRHLGLVPAWEDERLHAALEALAVEAEAHLDLDGILAVAGQASPLAVPERPLYPPPVARGDITVGFFRDRAFSFYYPENLEALEAAGARLLAIDALRDGLPPVEALYIGGGFPEVMAAELEANVSLREAVRRGVAAGLPVYAECGGLMYLGRSITWRGRTYAMSGALPFDVDLDERPRGHGYMVVEVVEENPFFPPGQLIKGHEFHHSHLTGLAAGEIRFAYRVCRGYGIDGLHDGLVYRNVLASYNHLHALATPEWAPSLVRRAAGRS
>HDY13215.1
MASRYPRICIAGTASGAGKTTVTLGVMAALRARGYEVQGFKVGPDYIDPGFHALVTGRPGRTLDLWLVGARRLAALFAHGMAGADIAVVEGVMGLYDGIGNSSAGSTADIAKRLRTPVILVVDVRGMGRTAAALVDGYRRFDAAVPLAGAILARVGSRRHFNLVKEAVEKHARVPVLGYLAFDPALSLPERHLGLVPACEQPDHSRFFDRLREAVEAGINVDALLEIASGVQELPATENPLAAGRVGDASIAVARDEAFHFYYPENLELLVSLGARLKFFSPLRDRHLPPGTQGIYIGGGFPEVFAAELAANTSLKQEIRAAAEAGVPVVAECGGYMYLCRGIGSGDAVHPMVGLIPATAVITKRLQRCGYVRAEVLKDCPLGRRGAMLRGHAFHYSVLQPEGSWPYAFRSRTFDGGKAFEGVAAKNLLASYIHFHLAGHPAAAKRFLAFCQGQKAWS
>HDY69496.1
MNFPRIVISGPHRSSGKTTLSTGLCRALSISGLAVQPYKKGPDFIDPMWLSAAAGRDCRNLDLFMMGEENIMTSFQTAAATADMGIIEGNMGLYDSLEVDGRGSTSDMARLLKAPVILIVDTRSMNRSIAPLLMGFQQFEPDVPIAGVILNKVFGPRHEAKLRAAVEEYTDIAIAGAIPRRSDMGIIMRHLGLEPAQEHLAADDVIDAIGRAIAGYVDLEKVRQIAATAPPLPDMELPAAGSGDARVRIGIARDRAFTFYYPENLEALTRAGAQLVPFSPLADGALPDVQGLYIGGGFPEVFMDELQGNEPLRREIREAIEAGMPVYAECGGLMYLARSMTWQDRTREMVGALPCDIVMHQKPQGHGYMRLKATGNGGWFSPGTEVRGHEFHYSEITGAGDLEFAWEVLRGTGVDGRHDGIIHRNVLASYAHLHSLGSSRWAEDLVSRMGRA
>HDY71615.1
MTYNIPRVVIAGLKGGSGKTTLSIGLTKAVRDRGLTVATFKKGPDYIDAGWLACASGRDCFNLDPYLIPQEKILLSFAIHSHQADISIIEGNRGLFDGMDVSGTYSTSELAKMLKAPVILVVDCTKATRTVAAVIKGITGFDGALNVMGVVLNYIGGVRHETVVRGAIERYTSVEVLGSLHRIEKDLMPERHMGLTPYQEHRDVGSAIDKIGDIVREHVDVDRLLEMARVDEGIAPTGSLYGDGRPDDEGLTIGVIQDMAFQFYYPDNLDALTAGGARIKLIDAMKEKELSGLDALYIGGGFPETNAPGLSANRALMKSLKGEVERGLPVYAECGGLMYLGRKIILDGNVYPMTDVLPLSFKIEKRPVAHGYTMLEVAGDNPYYPVETVLKGHEFHYSGVAENDQPVRMVFRMKKGKGIGRGMDGVVYKNVLATYTHVHALGCPEWAPGLLDAAKRHKKGK
>HDY72300.1
MKGIVVAGTHSGCGKTTVTLALLSVLTDRGLRVQSYKAGPDYIDPGLHRMITGRPSQNLDLWMCGRDEVMRVFERYMQDVDFAVVEGVMGMYDGDYNTALLADVLALPVLLVVDAYGMAESAGAVVRGYSEYGKASGRPGGYKATGSNSAPMIAGVLFNRVSSEGHFRRLKSSVKGIPVIGYLPADKEFGIPERHLGLTVAEENPLSDEKIRRLNRTFSETVDIDLLLSSMQEGDASVKKIQEPPVKSFFVPGKDKGRIRIAVAYDKAFCFYYDYNLDLLREEGAEIVLFSPLTDEQVPANVDLVYIGGGYPEIFSEQLSLNRAMMDSCREWSLKGGATYAECGGLIYLSRAVIDLKGIYFGMADVFPFEMEMKKKRSYLGYREVEVSEEVLFYPEGGRLRGHEFHYSEIKGGTDDVAMEQKGISCVYRVLNKQGDEIKSEGYRRSNTLASYIHIHFGSSKRLREGVREFIKKLKEVM
>HDY99890.1
MQGVVIAGTHSGCGKTTITLGILAALRKKNYKVQPFKTGPDFIDTGLHTLITGRNSRNLDLWMCGRDFVIDCFARHSADSDIAVVEGVMGMYDGNLSTADLAAALRLSVVLVVDAYGMAESAGAVVKGFVSYDAETRGRGEKSPLVSPIPGIVGVIFNRVASERHYKRLKESVRDVPVFGYLPRNPGFEIPHRYLGLVTAEEEPVSSEEIDKLADAVLEYVDVDSLLKSGSALLNVAQHSSTLSKGSIKIAVAYDKAFCFYYEDNLDLLRDAGAEIVKFSPLSDSKIPEGADALYIGGGYPELYAKELSDNKSMLESVKNFSDKRMPVYAECGGFMYITEGIYDLDNAFYPMAGAFPFKTKMTKGRARLGYREVVLKEDSIPGKKGSAIRGHEFHYSEIVDRAETNNWMSENYSVKNGSGEKIQDEGYRVKNTLGSYIHIHFGSNPSIAKNFVDFVKEHDEEDYSCRTRQS
>HDZ02167.1
MLNKSIPRIVVSGLRGGSGKTVLSLSLVALLREKGFRITPFKKGPDYIDAGWLAKASGLPCYNLDLFMMSPEQTVESFVSHSYNSQIAIIEGNRGLYDGVDHEGTYSTAELAKLLNAPVVLLIDCTKATNTIAALVLGCQKMDPGVSIQGVVLNRIATDRQESLIKKAITERCNLPVLGAIPRLKKDPFPERYMGLTPFQEHKDTEDSIAFAAEIGAKYLDMDGILRVAENAGTLKTAISAQPSAVSNGQRTTDNKPRIGVIRDSAFQFYYQENFEELEKRGARLIEVSPLKESKLPEIDALYIGGGFPETHAIALAENKRFRDSLYEAVQNRLPVYAECGGLMYLGKSLILEGRTYPMVGALPIIFGLERKPQAHGYTIVEVENTNPYFPPKSVFRGHEFHYSRVLEIEGNGVSMAFNVRRGKGIVDNKDGMCYKNVLAAYTHLHAVGSPEWADGLVRCAERYKEGTEAQRHKGTE
>HDZ24163.1
MGTRYQQMKTLHKPRVVLAGLRGGSGKTILTLGLIAALRETGHKVAPFKKGPDFIDAGWHTFAADRQCYNLDSFLMTDDQILSSFAARSEEADISVIEGNRGLYDGLDIDGRCSTAELAKRLEAPVVLIVDVSMATRTIAAIVRGCQVFDPALNIAGVILNRAAGPRQVALIKSAIEMYCKIPVLGVIPKLTGNIFPERHMGLVPHQERAQSEKAVRWAKNAVEQHLEMDAVLGLVRNAPPLTVPPSNIPPKETSTAAGHSPRIGYIMDRSFWFYYPENLEQLK
>HDZ59759.1
MAAGRPLVIAGTASGVGKTTLTLGLMGAFRRRGLRVAPFKVGPDYIDPGYHEAVAGTPSRNLDTWLTSPGTVVDIYRRGAAGSDLSVVEGVMGLFDGRAGGNDADGDGSTAEVARLIDGVVVLVVDCARMARSLAPLLAGFAGFDSRLRLGGVVLNNVGSANH
>HDZ76267.1
MSDGVKSLVVAGLSGGSGKSVVAVGLVAALRGPGRQVVPFKKGPDYIDAGWLTMAAGRPCYNLDPYLMSPEAIADSFRRHCAAADFAIIEGNRGLYDGVNAEGGFSTAELAIQLDLPVLLVVNCSKTTRTVAAMVLGCRELDRRLQIGGVILNQIATPRHESIIRQSVERITAIPVMGIVPRMKKDIFPMRRLGVTPPQEYGTADVAVSELAAIAGKYFDLEAIGNLMRPAASVQTAVAARQAPPPEQPVTIGVLRDQAFQFYYEENLEALRGAGARLVTIDALSAPALPVGLDGLYIGGGFPETSARRLADNAGFRASVRQEAEKGLPIYAECGGLIFLGRAIVIDGTEYPLAGVFPVTFGISGKPQAHGYSIFSVDQANPFYPQHTRVRGHEFRYSTVLEWDGKPDDLVLNIERGTGFMGGRDGLVRNNVMALYTHVLATGTKEWAPGLIRAATRYQGQRPRGDEG
>HDZ79282.1
MANPRIFISAAHKSSGKTTISIGLCAALKGLGNNVSPFKKGPDYIDPIWLSYAAGKPCYNLDFYTSDSEEILDTLVSHSQESDISIIEGNKGLYDGLDLDGSNSNAALAVLTKTPVILVIDSRGMTRGIAPLILGYQAFDPDIQIAGVILNNVGGSRHEGKLQRVIEHYTDVPVVGAVHKNEQLHLPERHLGLKPGNEYGEVEEKIRNIGQIIASQVDLERIQTIATGAAELSVQNRKAATNSQINNIRIAIARDSAFNFYYQNDLDAFKECGAELVEFDAINDHKLPEDIDGLFIGGGFPETQMDKLAQNIQLKQEIHSKIENRLPVYAECGGLMYLSRSIEWRGKKANMIGIIPTDTIMHDKPQGRGYVMMEKTTSFPWPQEESDNKISKVIKAHEFHYSSLENPGKTGEYALQVLRGTGIDGKYDGIVYKNMFACFTHQRNTRSNPWVRHFTNFIKSKSSRHT
>HDZ84084.1
MSNTAIPRIVVSGLRGGGGKTVLSLSLVALLKNRGYNVITFKKGPDYIDAGWLAKASGSPCYNLDTFMMTPEQAAGSFSDHSENAQIAVIEGNRGLFDGVDHKGTYSTAELAKLLDAPVIIAVDCTKTTNTIAALVLGCQMMDP
>HDZ84099.1
MPHTNTFEGRGCEGKGHDFYPPAFFIEGRGFFMQGIVIAGTHSGCGKTTITLGLLAALIKKKYKVQPFKAGPDFIDTGLHGLLTGRASRNLDLWMCGKEYVRGCFQRNVADADIAVIEGVMGIYDGQMSTAHLAAELGLPVILIVDAYGMAESAGAIVKGFANYGAICMDHVPTLAGVIFNRVASERHYKRVRDSVTDVPVLGYLPRNIEFNIPHRHLGLVVAEEDPIDAKEIDKLA
>HDZ89036.1
MKYSIPRVVVAGLKGGSGKTTLSLGLLSLLNRSGRKIVPFKKGPDYIDPGWLARASGRPCYNLDAFLFPGEVVAASFVSHSMGHDGALVEGNRGLFDGMDERGTFSTARLAKSISAPVLLAVDCTKATTTIAAIIRGITAFDRDLVIGGVVLNQLAGDRHEQVIRRAVEMYTDARVVGAIRRQGRLIMGERHLGLIPHQEAVDVDTVIKDISDLIEKSVDVSAVVDMMDSAPSLDAEQNIYGAKAGIPEDEKVRVGVIKDAAFQFYYPENLNLLELEGADIVEINALMDGLLPDIDILYIGGGFPETQADILSGNTSLLDSIKHNADNGLPVYAECGGLMYLGESIEFGGKVYGMSGVLPIKFIVEEKPVAHGYTIVEVRKDNPYFEAGLELRGHEFHYSRITELGNREDLKLVFKMKRGGGIRNGYDGVVYKNVFATYTHLHALGSPEWVKAMINVAISYKNQ
>HDZ91279.1
MIKSAFVIAGIHSGCGKTTVSLGIMAALARRGLTVQPFKVGPDFIDPGHHTLITGRPSHNLDGWMMERERNRQIFNRYTFDADVAVVEGVMGLFDGFSGKDETGSTAHMAKWLDLPVVLVIDAASMARSAAAIALGFLHFDSSLPFAGVILNRVAGPGHAEILKEAFESLPEVPILGCLPRRENLKIPSRHLGLITVEDMGADSPQADELAQWIEEGVDLDGLLEKTRRQGMKGKESLHAIDVQSPSPHKKEEGRGVRIAVARDEAFCFYYQENLRLLQEAGAEIVPFSPLRDISLPPEIKGLILGGGYPELHVETLSRNCDLNREILRAALDGMPMYAECGGFMYLMEKIEDLHGADQPMVGVFPFRCRMVERLKALGYREVITEKDSILGPPGTTIRGHEFHYSTISKAPTDVSTMYRVSNRRGRTGIREGFQMNQVLGSYVHLHWGSNPAVAPNLVEYCRRYG
>HDZ91894.1
MHPRVVIAGLKGGSGKTLISLGLVSAWRKKGYRVAPFKKGPDFIDAGWLTFAGHRPCYNLDPFLMNQTQILGSFLHRSDGMDISLIEGNRGLYDGLDVNGCCSTAELSKLLKAPVLLIVDVTMSTRTIAAITKGCQVFDPDLDMAGVILNRVANQRQEGLIRTAVEKYCDLPVVGAIPRLRENPFPERHMGLVPHQETERAAKAVSWAEKIVSEHIHLDQIWKIAHGAGPVQAVSGGLLPESIIPPGHASPRIGFLKDRAFWFYYPENLEYLERLGAVLVQIDSISDRALPSLDALYIGGGFPETQAQALADNEGFRESLREAVEEGLPVYAECGGFMYLGKRLLMNNRSYPMVGALPLEFILQKKPQGHGYTVLEVIGQNPYYPLGQLLRGHEFHYSRAVASEDRNREFVFRVNRGHGIDGLRDGLCRKKLLASYTHVHAAGNPAWARSLLRAAVEYGKRE
>HEA25824.1
MPLTSAQPLPRLLFSAPHKSSGKTTITIGVCAALRGRDVTVQPYKKGPDYIDPMWLGQAAQQPCYNLDFNVQSRDEISAFFSRHSENCALSIIEGNMGLFDSVDLDGSTSNAELAALLDTPVILIINVEGATRSIVPIIQGFIGFESKINIAGVILNNIAGKRHEERLRKVINHYIDIPIVGAIHRNPDLVIDERHLGLVPSNESHEVDAKVAEIARIVEAQVDLNLLLKIADSAPQLHNTGQNSITPLTFSPLRIGIAQDAAFGFYYPDDLEQFIELGAELIPFSPLVDQQLPERLDGLFIGGGFPETHLAQLDSNQSMKASIAVAIESGLPCYAECGGLMYLSQGIEWQGEAASMVGVIPANCRVHKKPVGRGYARMETSEHHPWPFVDIDGEFPAHEFHYSELDQLSADYPYAYRMIRGKGINGQNDGVIYKNLLANYIHLRSVGLTPWVQHFLTFVAEIRDNRLQSVS
>HEA65533.1
MDLPRIIISALRGGSGKTILSIGIIAAWRRLGKSVAPFKKGPDYIDSGWLSLAADRPCYNLDTFLFSKKHVLQSFSSHTSHKDVAVIEGNRGLFDGIDLEGATSTAELAKLLNAPVVLVLDCTKVTRTVAAVVSGCIHFDPDVTISGVILNHIAGSRHERILRKSIEYYCGIPVLGAVPKLNWQDFPERHMGLVPIFESKWARDSVDAAAEIAKTHLDLDRIANIASDPSFKMESKWAGSSENRQKKNLRRQKPKIGILKDAAFQFYYPENIDALSFQGGEPIFISPLKSKTIPKIDALYIGGGFPETHAEELAENVAFKDRLRFLAEDGLPIYAECGGLMYLAQELILDGKSYAMAGVLPIGLGFSKKPEGHGYTVVKVDSKNPYFKVGTEIRGHEFHYSRVLRWDGNDKDMVFSMKRGTGFHNRRDGVCYKNVLATFTHVHALGTPSWARAVVRNAIFHQRKKS
>HEB51300.1
MDDDVVRSLVVAGLGGGSGKSVVSVGLIAALRGTGQRVVPFKKGPDYIDAGWMSAAAGSPCYNLDPYLMEARAIRDSFLLHATGDYAIVEGNRGLYDGVNPEGGYSTAELALQLDLPVLLVVDCTKTTRTVAAMVLGCRKLDPRVRFAGVILNQIATLRHESIIRQAVERYAGVPVLGIVPRLGRDIFPMRHLGVTPHQEYGAADTAVAELAGLVKKNFDIEGIVRLMQPVRTVPADRVVSMNGNRVTIGVLRDQAFQFYYQENLEALENCGARLVMINALQADRLPPDLDGLYIGGGFPETSARELAENQGFRESVREMAGRGLPIYAECGGLIFLGRSIVLAGCEYPLAGVFPVTFGISGRPQAHGYSAFTVDRENPFYPVGTRVKGHEFRYSTVDAWDGEPDQLALKIERGTGFAGGRDGLVANNVLALYTHVLAPGTPSWAPGLVRAAAAYRREKNQNRDLN
>HEB55016.1
MSGTVHCPALLISAPASGQGKTTITAALARFYRQQGKKVRVFKTGPDFLDPMILEQAAGQPVYQLDLWMGGEQHCRQLLYKAAVDADLILIEGVMGLFDGTSSSADLAELFGIPVLAIIDSTAMAQTFGALAYGLAHYRPALPFAGVMANRVASAGHADMLKESLPEDVACLGMLTRDSCFELPSRHLGLLQAKEIVDLDRRIEQAAQALVDNGFNYQPAPIRFEQPDLAAPAADLGGIRIAVARDSAFGFVYRANLELLQDMGAELCFFSPLKDRSLPQADSLYLPGGYPELHLQQLAQNRPMHEAIRSHHEAGKPTLAECGGMLYLFDSLTDKEGRCADMIGLLPGHARMQPRLANLGLQSVELAKGVLHGHTFHHSQLETDLEPLTLSKSSRKHGRAEAVYRQQGLHASYLHLYFPSNPQASASLFRA
>HEB55214.1
MNRLLISAAHKSSGKTTLSVGLCAAFRTQGRTVQPFKKGPDYIDPMWLSRACGRNCHNLDFYTMQHDEMLATFENYAQGSDLSIIEGNKGLYDGLDIDGSNSNAALAQLTRTPVILVINVQGVTRGIAPLILGYQNFEPDINIAGVILNQVRGSRHESKLRAVIEHYTDVPVVGAVYHNPDLQIDERHLGLIPSNEALEADNKVAQIGRLIAEQVELDKLAQIAATAPPLPGHGFVNRQTAYNNERSVRIAVARDAAFGFYYPQDFEALEAAGAKLLFFDTLQDSRLPDCDGLFIGGGFPEANMQALTDNRLLRADIFDAIENGLPTYAECGGLMYLTRRILWGAQKHEMVGVIHADTRMYKTPQGRGYIQLTETAKHLWPRLANTPEPHIIPGHEFHYSALENTDSLNFAYRVVRGTGIDGQNDGIVYKNLLANYAHLRDTSANHWAQRFVEFVRNSVSSSTE
>HEB58462.1
MAHLLISAAHKSSGKTTISIGLCAALARRGLAVQPYKKGPDYIDPLWLGQASGRPCHNLDFHTQSPDEIRYSVATHSADADISIIEGNKGLHDGVNIDGSNSNAALAKLLDSPVVLVIDTRGMTRGVAALVQGFQAFDPDVAIRGVILNQVGGSRHEGKLREIIERYTDLPVLGAVGRDENLHIDERHLGLVPSNEQQQAGDIIDAFAQRIAAEVDLEAISGIAQQAPPLMRPSVSPPAPAANTELRGLRVGIIQDDAFGFYYPGDLQAFSQRGVELVKIDSMRDETLPAIDGLFIGGGFPETHAEKISANTSLRNAIAAAVEQDLPVYAECGGLMYLTRSLRWGDSEYPMVG
>HEB66614.1
ESKLRAVLEHYTDVPVVGAVYHDDAMTIAERHLGLVPSNESADARAFIEHIGQRVAEQVDFDAILAIAAAAPPVPESTIEPPTPAAERDVRIAIARDPAFGFYYPDDLEALEAAGAELLPFSPLDDSRLPECDGLFLGGGFPETHMDRLAANAPIRAAIRDAIEAGLPAYAECGGLMYLARSLRWDTHEAEMVGVLPASAVMHERPMGRGYVQLEETPDHPWPGEPGQTVFPAHEFHYSALETPLPPDLRFAYRVHRGTGVDGRHDGIVHRNLVASYAHLRDTSHNHWAGRFVQFVRACRDQKRV
>HEB67570.1
MNRLLISAAHKSSGKTTLSIGLCRALRDRGLAVQPFKKGPDYIDPMWLAQAAGRPCYNLDFYTQERPEILASLHHHAKGTDLALIEGNKGLYDGLDLEGSNSNAALARLTRTPVVLVINVQGMTRGIAPLVLGYQAFEPEVRIAGIILNQIRGARHESKLRAVLEHYTDVPVVGAVYHDDAMTIAERHLGLV
>HEB69940.1
MEKNNGSGKRHPFSSLIIAGLSGGSGKSVATVGLIAALKRQGKRVVPFKKGPDYIDAGWMTLAAGNPCYNLDPYLMTPESIAESFHVHGAGADFAIIEGNRGLYDGVNVDGGFSTAELALQLDLPVVLVVNCSKTTRTVAAMVLGCRGLEPRLRLAGVILNQIATPRHESIIRQAVEKYTGIPVVGIIPRMKKDIFPMRHLGVTPHQESGTAADTAVNELAAIAERHFDLEKIQVLMEPVDYSPALSGGGNVSDGKKVTIGILRDMAFQFYYEENLEALQAQGAELVMIDALTAERLPDNLDGLYIGGGFPETSARELAENVTFRNSVREAAEQGLPIYAECGGLIFLGRSIILDGQEFPLAGVFPVTFGMSRKPQGHGYSIFKVEQDNPFYPKGATVKGHEFRYSTVDSWEGKPEQLALVMQRGTGFQGKRDGLIKNNVLALYTHVLAPGTPEWARGLVRAARLHQL
>HEB72172.1
MPGADCPRVIIAGAHSGVGKTSLALGLSAALKKRGLKVQTYKVGPDFLDPTYLKIASGRPCYNLDAWMMGQDYVKSLFQKTSAGADIAVIEGAMGLFDGFSPESSEGSTAQIAKWLKAPVALVANAGGASRSFAALVEGYARFEPDLQIKGVIANFCGSKNHSNLLSRAINSHLSCKYLGGVVKGAAPKLDSRHLGLVTAKDTLTQNIVDELAVVVEEHILVKDVIEMAKTAPRLKTGEISANHEDTAARLGVARDKAFQFYYTDNLEALRASGFELVEFSPTCGRRLPDNLDALLIGGGYPEEYADELSENISMKNDIRNFSDSGLPVYAECGGLMYLSKGIEDINGKRNPMVGLLPAWTKMRQRFTALGYVTASFEENSLFGKASETIRGHKFHYSELLDDPAGSDGWKTVYSLKRKRDGEIFSEGYSKGGVLASYAHLHFASRPLSLRRFINSCMEANTS
>HEB75839.1
MTRAFMIGAVHSGAGKTTVAMGIMAALRKRGLRVQPFKVGPDFIDPGLHSLVCGADSCNLDIWMAGADRVRRLFASRSMDADVSVVEGVMGLYDGGISSSASVAGLLGLPVVLLVDARSMAESAAAVVQGFRDYGGRVSFVVFNRVSSLRHREMIEKGMERVDGVETLGFLPSDESVSIPGRHLGLHTADEAPLGEAAVERLAGLVEEHVDLDRLLELACCEASSGFIEYPSKGLEGVRIAVARDRAFSFYYVDFLETLRAQGAELVFFSPLFDEAIPEGIRILYLGGGYPELYAEVLSENTSMRESVRRWALSGGHTYAECGGFMYLTEGIRDFEGLFYPMAGVFPTRAVMRRKGMRLGYREVFLTDDCIVGDRGDRVRGHEFHYSDIDPMPGDIERIYEVSSPAGIGCGGGFRYLNTIGSYIHLYLGGRGFRYG
>HEB76231.1
MINEEESPCTAARVVIAGLRGGSGKTTLSLGLIKVLRDSGLRIRAFKKGPDYIDAGWLAAASGCDCYNLDPYLFSDQKILQSFSLHSRDADCALVEGNRGLYDGMHVEGTYSTAELAKLLKAPVVLVVDCTKVTRTLAAVIRGVVSFDPDVDVRGVILNNIAGSRHESVIRGAIEKYTPVEVYGAMPRLKDERFPERHMGLTPHHEHPEVSRSIELMGRLVRDAVDCEKVLETARSAPELRSKGYEAGAESASASCNHSASTPGVRIGIIKDMAFQFYYPDNFEALRNAGAELVEISAITEGSLPDVDALYIGGGFPETNAILLSENRDFMRSLRRAVEDGLPVYAECGGLMYLGREIEFAGKTYPMTDILPISFRMEDAPVAHGYTMVEVVEENPYFRKSVTLKGHEFHYSRVVDHAPDLRMVFAMKRGRGIDGRADGIVHRNVLATYTHLHALGSPEWVSGMMRAAGERARNQRRLSA
>HEB79624.1
MSHLLISAASKSSGKTTVTLGLSAALRERGIKVQTFKKGPDYIDPSWLSVASGRPCRNLDYNTMGADEIGAVFARHDGAADVSLIEGTKGLFDGLDPKGGDCTAALAAQLGAPVVLVFDAEGVTRGVAPLILGYRAFAPEINFAGVIINKVAGARHEKKLRAAIERYTDLPMLGAVWRCPEIEINERHLGLIPPNESAEAKDRIAAIAEKVAGRVDLDSLLEKAAPAPSAPTDAADYKSPPGRADVRIGLARDAAFGFYYADDLEGLRTAGAEVVEFNALRDAALPEVDGLFIGGGFPETQMAALEANAPLKRAIRDAIEGGMPAFAECGGLMYLAKSITWNGERREMAGVIDADAVMHKQPVGKGYVRVRETGLSPWPLLDAKGRLAEFPAHEFHYSTLENMKGDYRFAYEMLRGEGLGKTRDGIVHKNLLASFIHQRDVESNRWTKRFVDFVRSKKQGAA
>HEB80396.1
MAHLLVSAAHKSSGKTTVTIGLCAALTNARHVVQPFKKGPDYIDPMWLGRAAGRPCHNLDFYTMGEAEILAALAQHAAGADLSLIEGNNGLYDGLDLEGSNSNAALARLTGAPVVLVIDVRGMTRGIAPLILGYQAFDREIRIAGVILNQVGGRRHEHKLRAVIEHYTDMPVLGAIHRDPALQVVERHLGLVPSTEHGAADAKIAAIGRVVGAQVDLEHLLAIARETTPLPPLATARAAPTHTPDVRIGIARDAAFGFYYPDDLDALRYAGAELVFFDTLHDTRLPDLDGLFIGGGFPETAMERLEANRALRGEIRARIEAGLPTYAECGGLMYLARSLSWQGRRCEMVGAIPGDVLMHERPQGHGYVRLEESPDAPWPPAPGSPPREIRAHEFHYSSLENLEGPTTFAYRVLRGHGIDGTHDGLVRKNLLACYAHLRDVECNHWAERFVRFIHGRRTAGSAGLSGPGEPGPRSPDGVSA
>HEB83015.1
MMRVFISAALKSSGKTTVSIGLCAALKQRGLNVQSFKKGPDYIDPYWLSQATGRNCYNLDFYTMERDEILATMAMRAAGADISLIEGNKGLYDGLDLDGSNSNAALATLTRTPVILVLNAQGMTRGIAPLILGYQAFDKNVEIKGVILNRLGGSRHEAKLRNVIEHYTDVDVIGAIHNDPRFDIDERHLGLMPGHEDPFCSRKIGLLAEAVNEQVNLDQLLDIAGNTADLPAAGISLPQPEHHKQDIRLGLVRGSAFGFYYPDDLEALENAGAKIIEIDPEQDATLPSLDALFIGGGFPETHMSELQANTGLRESIKSAIDQGLPCYAECGGLMYLAKSIEWNGSSATMVGAIDADIIMEKRPQGRGYVQLEETGDSPWPGRSDKIINAHEFHYSRFKNVAKNVKFAYRVKRGTGINGEADGYLYKNLLANYTHQRNTLNNPWAKRFIDFARQIKQTNQTQ
>HEB83369.1
MRLIPAMNGHASVMVAGLSGDSGKTLVSLGLAAAWVRKGLRVIPFKKGPDYIDAAWLSLAAGVSCRNLDSFLMSGRTIRDTWRRHAPGADLALIEGNRGLFDGMDAAGTHSTAALARLLDVPVLLVVDVTKMTRTAAALVLGAVKLDPGLKFAGVILNRVGGSRHRNVAGEAIESVTGLPVLGAIPRVRGEKMIPGRHLGLLTTDEHPEAAEAVAEARRLVEEHLDLEALHARLREFPPPDAAGEAGPGGKEARPAGEPPRIGVLRDAAFPFYYPENLEALRGEGAELVTVSALADSGLPGELDALYIGGGFPETHAERLAANTGFLASLRRAAEA
>HEB86126.1
MLISAAHKSSGKTTLSVGLCAAFQMQGKTVQPFKKGPDYIDPMWLSRACGRDCHNLDFYTMQHDEMLATLEHYSEGSDLSIIEGNKGLYDGLDVDGSNSNAALAQLTRTPVILVINVQGVTRGIAPLILGYQSFEPDINIAGVILNQIRGRRHESKLRAVIEHYTDVPVLGAVYHNPALQIDERHLGLIPSNESHEADNKVAQIGRLIAEQVELDKLAQIAATAPPLSAHSFPGCQTAETSGGNVRIAVARDAAFGFYYPQDFEALEAAGANLLFFDTLQDTHLPDCDALFIGGGFPEAHMQALADNQLLRANIFDAIENGMPAYAECGGLMYLTRRILWGDQSHEMVGVIPADTRMYKTPQGRGYIQLTERAKHLWPSHPETPDPHIIPGHEFHYSALENTGALDFAYRVVRGIGIDGQNDGIVHKNLLANYAHLRDTSANHWTQRFVEFIRNSVSSVTE
>HEB92147.1
MSQLFITATHKSSGKTTLSIGLCAAFRLRGRDVQPFKKGPDYIDPLWLSRAAGRDCHNLDFHTMSRAEILRTAQSHGGDADLCLIEGNKGLYDGLDLDGSNSNAALATLLRSPVILVIDAQGMTRGIAPLILGYQAFAPEVNIAGVILNQLGGHRHETKLRAVIEHYTDVPVIGAVHRNPALRIRERHLGLVPSNEAQAVKRQIDAMAQAIEAQVDLHRLLTIADTAPLPTAALLTKPRRPTTDLRIAIARDAAFGFYYPGDLDAFAQAGAELLPFNTLHDSKLPADIDGLFIGGGFPETQMPALEANTALRQEIRCAINAGLPTYAECGGLMYLTRSIKWKGHRCEMVGALPADSVMHERPQGRGYVQLQETGHMPWATPSTPRDIEAHEFHYSALENLSDKLQFAYAVKRGSGIDGHHDGLIHRNVLACYAHLRNMEGNRWVARFVDFVRQQKLCRVGTAHQNIGVR
>HEB95654.1
MPHFFISAAHKSSGKTTLSIGLTAALAARGRAVQTFKKGPDYIDPLWLTAASGRSCRNLDFFTMFREEIEQEFACFMRGSDVGIIEGNKGLYDGLDLDGSNSNAALARLLNSPVILVIDARGMTRGIAPLILGYQAFDPEIRIAGVVLNKVGGSRHEGKLRNVIEHYTDVPVVGAVHFQPELEIDERHLGLMPSNEAEQARDKISLLGEAVGGQVDLDAILRIAATAAAPPPCPRSAASVARPAPVVRIGYARDRAFGFYYPGDLEKMEQAGAELVPFDTLLDSTLPQVDGLFIGGGFPETQMDALEANASMLRSVFEFIDRGGPAYAECGGLMYLARSLTWGDRTCRMAGVIGADVVMHGKPQGRGYVRLRETGAGPWPMPEGSGGTIAAHEFHYSTLSGLAADTRFAYRVERGTGVDGRHDGIVYKNLVASYTHLRDVAGNRWTRRFVEFVRACKGESS
>HEB98315.1
MALDGANSNAALARLLGYPVVLVIDTRGMTRGIAPLLLGYQAFDAGVDIQGVILNQVGGSRHEGKLREAVEYYTDIPVLGAVRRDPRLNIDERHLGLMPSNEAERAAEIVREFGEIVGSQVDLDRLLKLSAPPLRLAPPATAPVPAAANSPPVRIGIARDRAFGFYYPDDLEALERAGAELVPFDTLRDPDLPRVDGLFIGGGFPETAMRELEANTALRRAIRQAIEGGLPCYAECGGLMYLSRSIRWRGEQAEMVGVVPADTVMEARPQGRGYIRIQETADFPWPALPGETPAEIAAHEFHYSRLENLAPDARFAYQVLRGSGIDGRHDGFLYKNLLACYAHLRNTRACRWAERFVAFVRDCNSHRRQEGAPASR
>HEC04908.1
MSLIPRIYISAAHKSSGKTTLSLGLCAAMSRLDLSIQPFKKGPDYIDPLWLASASNNACYNLDFNTMQDAEILQLIDSKSRGKDMVLIEGNMGLYDGTDTQGTNSNASMAKLTDTPVILVIDAQGVTRGVAPLLLGYQSFDTDINIAGVIFNKVAGDRHESKLMAVTEHYSDIPVLGCVRRSKDLVLVERHLGLMPFNESDKAEEKVNLIADQVQEQVKLETILSISQQASPLPSYQFSPQVIAEKKNLKIGICRDASFGFYYTDDLESLERAGAKLIPIDTLKDRKLPEIDGLFIGGGFPETQMKALSENTTLRTCIHDAIESGLPVYAECGGLMYLSESISWGNKTYPMVNIIPATTVMNDKPQGRGYVSLKQTEKMPWPNVANTPTTKAIAAHEFHYSMLKDDQGKLTQKGSFAYAVERGYGIDGAHDGWLYKN
>HEC07795.1
MAHLMISAAHKSSGKTTISIGLCAAFQRKSLVVQPFKKGPDYIDPLWLGQAAGRACYNLDFFTTGSREIEHLFHSKMAGADIGIIEGNKGLYDGLDLHGSNSNAALAGLLGAPVVLVLDTRGMTRGIAPLILGYQAFDEQIRIAGVILNSVGGTRHESKLRSVIEHYTDVRVAGAVPRNDAVQIEERHLGLMPSNEADAAQKRIDSIAEHVAGHVDLDALLEISRSGQTTDVAPQDRAAQIQLSPEVRIAYARDAAFGFYYPDDLEAMSRAGAELIPFDTLNDAKLPDADGLFIGGGFPETAMSALESNRSMRASIKAFIEEGGPAYAECGGLMYLCRSLHWQDKRAAMAGVLPADVKMHQKPQGRGYVRLCETSDHPWLAGDVPPQQVNAHEFHYSGLENLDASQKFAYKVERGYGVDGLHDGLIYKNLLANYSHMRNVGSNHWAERFVSHVAACKHRNKI
>HEC13483.1
MAHLLLSAAHKSSGKTTISMGLCSALSRSGVSVQPFKKGPDYIDPMWLGLASGRPCYNLDFYQMAREEISGLFSKQASNTQISIIEGNKGLYDGLDLDGSNSNAALAKLLDAPVILTIDARGMTRGIAPLILGYQAFDSDVKIAGVILNKLGGARHESKLRAVIEHYTDVPVIGAVHYDKSMEINERHLGLIPNVEDTRASEIVEIIRTRVAKQVDLDRVVEIAHKTVTPTHSRLDNLTDSPSIGKNLTVGIVRDSVFSFYYPDDLDAFHQCGAKLVFIDSVHDKTLPDLDGLIIGGGFPETHMAKLEANAELRHLIYAKIEAGLPVYAECGGLMYLSRSLTWNDRTFEMVGAIQGDITMHKRPQGRGYVRLTETDSHPWPNHNNSGLHPTFILGHEFHYSSIKNLGQSTKFAYRVERGSGINGKFDGIVYKNLLASYAHLRNQGDHCWVNRFLQYIHSKKGLYHD
>HEC15647.1
MNGMVLAGVQSGCGKTTATLALMQFLRAQGIAIAPFKAGPDFLDPLWHQAVTGRISCNLDTQMMGDQHCRRQLAEHGDADLAVIEGVMGLFDGRCGVGGKGSTLDLARAAGLPVILVVDARGMSGSIVPLAAGFRSEAAKSGVTISGIIANRVGSERHAALLSDTLAAHDMPPLVAWISRHAPALPERHLGLKMPDETCLPDFTGSLHVDQARLLNACGALRIPDEPGPDDGPRLSGRSIAIAKDAACCFIYQANLDWLEDQGAHLHFFSPLKGEPAPTTADAVWLPGGYPELHGETLSASATWPSLRAHIEAGKPLLAECGGMMLLGEHLVDHRGKRWPMCGALPFSTRMQRRPAGLGYRDDESGARGHEFHHSTRIANADIPAAFAPGRGDRGISYKNTRCSYIHWWFPAAPAVTADWFGAGS
>HEC15931.1
MPHLLISAAHKSSGKTTVSVGLCAAYRQRGLVVQPFKKGPDYIDPLWLGRAAGRACHNLDFQVMSRPEIKTLFARRMQGAGLGIIEGNKGLYDGLDLHGSNSNAALAALLGAPVVLVIDARGMTRGIAPLILGYQSFEPGIRIGAVILNLVGGYRHEEKLRRVIEHYTDVPVLGAVHQSRDIEIVERHLGLLPSNEADAGDEVIARIGSAVADQVDLDRLLALAAEAPAITPVAPRSRPASTGPDVRIGIARDAAFGFYYAGDLEAMAGAGAELIPFDTLTDSALPDIDGLFIGGGFPEMHMEALEKNRGLRRAIRDFIQAGGPAYAECGGLMYLSRSLSWHGRTCEMVGAVPADAVMHERPRGRGYVKLRETGKSPWPKLPEGTGGIAAHEFHYSTLENLGDEISFAYEVLRGAGIDGSNDGIIHKNLLAGYAHMRDTDSHHWVQRFVAHVRACKKSGGRISREGPDHA
>HEC20276.1
MAHLFISAAHKSSGKTTLSIGLCAAFRQRGLTVQPFKKGPDYIDPMWLSRAAGRDCFNLDFHTQGHEEILDAFGQRTERADLSLIEGNKGLYDGLDLDGSNSNAALAILLDSPVILVIDAQGMTRGIAPLILGYQAFAKDIHIAGVILNQLGGSRHEAKLRNVIEHYTGVPVVGAVHRDPLLNIQERHLGLIPSNEALAVEKQIDAVAEVIAGQVNLDQLQAIAGQAATPTHRPATETALPPCDVRIGIARDAAFGFYYPDDLQAFRAAGAELVAIDTLHDAHLPDIHGLFIGGGFPETQMQALQANARLREEIRAAIEAGLPVYAECGGLMYLSRHLLWEEQRCQMVGALPMDTRMHPRPQGRGYVRLATTGDALWGTKASDHSPLCAHEFHYSSAGRLNTDTRFAYRVLRGQGVDGTHDGIIHRNVQANYSHMRNVAGNPWVTQFVDFVRRQSQSGR
>HEC24579.1
MNNIKSGVKHDNERNGAVNGIYIAAAKRNSGKTTVSIALSRIFKNRGLSVQPFKKGPDFIDSMWLSIASGKKIYNLDFYFMPRNKIKAHFLAHSLGSDISIVEGNHGLHDSLDMRGRSSNAEMAKLLGLPVIFLIDVGELNRGVVPLIRGFQQFDRDVNIKGIILNKVHSKRHEKNLIRAIHYYTDLKIVGNIPNNLEYSIKQRHLGLLSTLSSEERENFVADMSSKISDFIDTDSIVKISKISKKSCSGVKDLTVLPLNKNKRITRNTVKIGIAYDNAFNFYYNENIEALERLGCEIIKFSPLKDAFLPDVDAFYIGGGFPEIFSGELQANINIRKEMKRRIEEGIPVYAECGGLMYLCKSISYENNFHEMVGAIDADVKFTKKPKGHGYTKLSPFFYDRKEGLWFNKIKSIKGHEFHHSFIDMPSGIIGDLVFDVKKGFGVNGTGDGIAYKNVLAGYTHIYSASSSGWFKNWVAFIKKTKTVSQKGEFLT
>HEC27170.1
MANPRIFISAAHKSSGKTTISIGLCAALKSLGNNVSPFKKGPDYIDPIWLSHAAGKPCYNLDFYTSDSEEILDTLVSHSQESDISIIEGNKGLYDGLDLDGSNSNAALAVLTKTPVILVIDSRGMTRGIAPLILGYQAFDPDIQIAGVILNNVGGSRHEGKLQRVIEHYTDVPVVGAVHKNEQLHLPERHLGLKPGNEYGEVEEKIRNIGQIIASQVDLERIQTIANGASGLSAQNKKTAINSQINNIRVAIARDRAFNFYYQNDLDAFIECGVQLIEFDAINDHKLPEDIDGLFIGGGFPETQMDKLAQNIQLKQEIRSKIENRLPVYAECGGLMYLSKSIEWQDKKAEMIGIIPTGTIMHVKPQGRGYVMMEKTTAFPWPQEESDNKISKVIKAHEFHYSSLENPGKTGEYALQVLRGTGIDGKYDGIVYKNMFACFTHQRNTRSNPWVRHFTDFIKSKSSRYT
>HEC28631.1
MSHIFISAAHKSSGKTTISIGLSAAINNMGYQVQTFKKGPDYIDPMWLSRASGRNCYNLDFYTMRESEIVQTFNQHMSGADIGIIEGNKGLYDGLDLDGSNSNAALATLLDAPVILVMDSRGMTRGIAPLVLGYQNFDDNINIQGVILNQVGGSRHEEKLRAILEHYTDVTVLGAVHKNSVLNIDERHLGLIPSNEEYLADKRIQLIADNIKAQVNLEEIITLGKKSGITPGKDTSSISSGINKQATSPVRIGIFQDEAFGFYYPDDLEALQQSGAELITINSLTDQNLPEVDGLFIGGGFPETQMQPLYNNASLRNSVKVAIENGLPAYAECGGMMYLARSITWNNTRFDMVGVIQGDIIMHSRPQGRGYIKLQETEHHPWASTVNNSVVFAHEFHYSELVNLDHQYTYAYKVLRGTGIDGENDGLSYRNLLANYAHLRNTQDNQWAFRFVRFTRQVKDSIVNSRTITQ
>HEC31990.1
MKSAFCIAGTHSGCGKTTVTLGIMAALVKRGLVVQPFKVGPDFIDPGHHRRVTGRDSHNLDGWMLSPEYNKEMFSRYTRDADIAVVEGVMGLFDGFSGSDEAGSTAQMAKILGIPVILVIDARSMARSAAAVA
>HEC68198.1
MREFPRIAISGLSGDAGKTLISVGLSRLWARQRRVICFKKGPDYIDMAWLSLAAGYPCYNLDLFLANKSQVYASFVWNASKADVVVIEGNRGLYDGLDREGSVSTAELAKLLEIPLILIINCSKMTRTTAAVVLGCLNFDSQVPIKGIILNQLAHTRHQKIITACIEKYCHLPVVGNIPKLRNIIFPGRHLGLVPPQEHPQAEEAIENAAEVVSKYLDLKKIWEIASEAPPLKFKLQKMPEYGNTSVNIGIIRDSAFQFYYPENIEALKKAGAKIIEFSALNDDLLPPIDALYIGGGFPETHAQWLSANKGLRQAIKKAAEDGLPIYAECGGLMYLSEKLVSKDKSYPMAGVLPLVIGVSKKPQGHGYTILKVEKTNPYFKLGECFRGHEFHYSYVLGWSGEDKDTYFAFKMKRGYGIDGKHDGLCYKNVLATYTHLHALGTPDWASALIKQALVYKQRGSGEIKKLCNCSGF
>HEC96856.1
MVWRRSEHLSCPKAGGMMQAFLIGAAHSGAGKTTVSIGVMAALMKRGFSVQPFKVGPDFIDPGLHGLVSGSKSYNLDIWMAGDDYVRGLFAKKCADMDVAVVEGVMGLYDGGSSSSAAVSEVLGLPVILVVDARSMAESAGAVVKGFRDYQQGLRIAGVIFNRVSSQRHRELVTRGMESVKDVEIIGFLPSEEAIAIPRRHLGLYTADEIPLKKSEIERLAAFIERNLDLDKLLTLVDYKISETGRRGIEVKESYNAGRIAIARDRAFSFYYEDFLETLRAQGAELVFFSPLSDKALPEEINILYLGGGYPELYAESLSGNSSMRKAVRQWCLSGGSTYAECGGFMYLTEGIRDFEDIFYPMAGVFPTRATMRKKRMRLGYREIFLSEDSIVGQKGARLRGHEFHYSDIDPMPENIERIYRVAHPPGIETCGGYRYLNTLGGYVHLYLGGRGFCRG
>HEC97644.1
MINDKFMSGTVARVVIAGLRGGSGKTTLSLGLIKVFKDKGLKISAFKKGPDYIDAGWLASAAGTNCYNLDPYLFPDKKILQSFLVHSHGADCALIEGNRGIYDGMDVEGTYSTAELAKLLKSPVILIVDCTKVTRTLAAVIQGVIAFDPGVDIKGIILNNISGMRHESVIRGAIEKYTPVKVLGAIQRLKDERFPERHMGLTPHHEHPEVVQSIEIMGRIVRDAVEYEKVLDIARNSQPATRNPQPATVFYSLNPQPATRSLRIGIIKDMAFQFYYPDNFEALRRAGAELIGISAITEESLPEIDALYIGGG
>HED00119.1
MIQRYSPRVAIAALRGGSGKTILSLGIIVALRNKGFKIVPFKKGPDYIDAGWLTLAAEHPCYNLDPFLMGKERVISSFQLRVDEGECAIIEGNRGLYDGTDEAGTYSTAELAKMLQTPLILVVDCSKVTRTVAAMILGCQKFDPAVDIRGIILNQIARSRHEAMVRSTVEHYCGLPVIGALPRVKEGRLPERHMGLTPHFEHQSSIDAAMAIGSMVEKYVDLDKLWEIAVQSPPLLVDEPVKERLSIKSYKQPSIGLIRDSAFQFYYPENLQELVKYGARLIDVSPLRDTQLPELDALYIGGGFPETHAELLAANKNFAGSLRARVEDGLPVYAECGGLIYLGRSISIDNTVYPMAGVLPVDFCLGKRPQGHGYTEMLVDKPNPYFACGSVLRGHEFHYSRVVAWEKNTGVYMAFSVNRGYGVDGERDGFCYKNVLATYTHLHALGIREWAGAVLRRALDYKRILTQSPLKLLASAVKV
>HED13017.1
MARLQIAATHKSSGKTTVATGLCRVFSRQGLVVQPFKKGPDFIDPMWLSKAARRACYNLDYHTQTVAEIMQLLTTKSAGSDVQIIESNKGLFDGRAVDGSDSNAALAVLTDSPVVLVIDCQGITRGVAPLLVGYQTFAQQTMGPGLQLVGVVLNRIAGPRHEQKLLQAVQHYSDLPILGTLPRSPSLQITERHLGLVPSTEDERAETLIEAMADAIESHVDLPAIIALAAPGKAMSPAKPGLQPEKKSSLGVARDSAFGFYYADDLEHLQAAGVELVEFNTLKDRSLPDVDGLFIGGGFPETHLQALQSNRSLRKDIARFIEAGRPVYAECGGLMFLGRSIRWGERTADMVSALPLSTQMHDKPMGKGYVDLEATGNLCWGPQPGQQLPAHEFHYSSVEAMDPRICFGYHVRRGFGIDGRHDAIQYRNCIAGYAHHRHTKIHPWTDYLVDFLSHKVTVI
>HED15373.1
MSHIMLSAAHKSSGKTTISIGVCAALCKRQLRVQPFKKGPDYIDPLWLGRAAGHDCINLDFYTMQQDEITARFYEHMAAADIGVIEGNKGLYDGLDLDGTNSNAALAKQLGANVILVLDARGMTRGIAPLVLGYQNFDPAISITGVILNQVGGSRHEGKLVSILEHYTDVKLLGAVHRNPELIIDERHLGLVPSNETGAAQRKIDTIRRAIEDQVDLDALIEHAGRSTLPAPAPAPEIQNTIIRT
>HED17117.1
RTYSTVSEDKAIRIAIARDEAFGFYYPDDLKALEDEGATLVPFSPLHDDHLPQVNAMFIGGGFPETHMQTLSSNTSMCADIHDAIENGMPVYAECGGLMYLANTISWHENKLSMVGALPVDVVMCERPQGRGYVRLHETSEHPWPDQPEESDDLPAHEFHYSKLENIEPSIKYAYNVLRGTGIDGQHDGLLYKNVMANYTHLRNAGKNPWAKRFVSYIHLIITQADTLL
>HED31832.1
MVSAPAKSSGKTMVSLGILRYLSSRGIAIRSFKKGPDYIDPMWHRLASGSGCASLDPWMMGERSCLETFFRYGHGASCSLIEGNHGLHDGLDIEGTDSSAGLASLLGSPVLLVLDSSRLNRGAAAQVLGMQQMPPRPTIAGVILNKVRGMRQAEKQRAAIERFCHVPVLGAIPADEELVIPERHLGLTTVGESAGAEECILRAQSAVSRYCDMEAITQLFHSAPPMDLPDLQSFSPYKDKRTRIGVFRDPAFCFYYPDNLEALERNGAELVFIDTFAASGLPDLGGLYIGGGFPESFLDRLSANTGLLGDVRSRVESGMPLYAECGGLIYLSRTVSWQAKSYALAGLLPYDIEFSDRPAGHGYLDLQSMADSPWFARGECVRAHEFHYGSPVGDVMHGEFQFRVVRGHGVTGAADGFVCKNLFASFAHLHVSAFPAWAERFVDLAEGFLPSSGDHSLPGTKKRKKIGCTI
>HED31871.1
MQKPAFLLAAPSSNTGKTTLTLAILRILARRGQVVQPFKCGPDYLDTMLHTLAASPGGSGRQGRNLDTFMASERHVQDVFLRNADGADAVVAEGVMGLFDGSVRSEGSSASIAKTLGIPVILVVDAKGAAYSVAPLLYGFRHFDPGLRLAGVIFNRVNTRSHYSFLEEACHDVGVEPLGYVPRDESMTVTERYLGLNVSPDADQESAIEAMADHVMKTVDIERLLEICRVDIAPPPERQDVSVEGDRVIGVARDEAFNFVYAENLDILGRYGRIEWFSPLHDSRLPDADMLYFAGGYPELYAGGLQANSWMRHLVREYVEQGGVVYAECGGMMYLGNAMTGTSGLSYSMCGALDLETSMQDARLHLGYRKLDMSAAGYRQELRGHEFHYSRLERTGELENVAVVRSARDREVDTAVFRYRNTFASYVHQYWGDTPDFPGFLLQQR
>HED33670.1
MSKPTNKRDSNAQCPALLISAAASGQGKTTVTAALAWHFRQQGLNVRVFKTGPDFLDPQILQAASGNPVYQLDLWMLGETQCRQLLYEAAVNADLILIEGVMGLYDGEPSSADLARLFNIPVLAVIDASAMAGTFGAIASGLKNFDTQLNVAGVLANRTAGEAHAQMLQESLPENIKWFGALHHNHQISLPERHLGILLTDEISDLEEKLNTASTMLENNGLSQPSSSSSVEFRPTPEPEQPGSALKNIRIGIAHDAAFCFCYQANLDLLEALGAELIFFSPMHDNSLPEIDSLYLPGGYPELHLESLHNNLSMRTAIKQHYSQGQPLVAECGGLLYLMDAIADTQGNCKQMTGVLSGDAILQKRLVNLSMQSMELPEGTIRGHSFHHSLINTPLQATLITTPNGKYGSAESVFRDKKLLASYMHLYMPSNPFATCRLFTP
>HED35724.1
MSHFLISAAHKSSGKTTLSIGLCAALAESGALVQPFKKGPDYIDPMWLGKAANRACHNLDFYTMQKDEIIETVNRYSNTADITLIEGNKGLHDGLDLDGSNSNAALASLLKAPVILVLDARGMTRGIAPLILGYQAFDTDVNIAGVILNQLGGSRHESKLQAVIEHYTDVKVIGSVYKNPELCIDERHLGLMPSNEDGSASLKIKQISNIIKDQVNLDLLRTIADSAPALPGVKCTEKHETISISSPLKIGIVENDAFGFYYPGDLTAIKATGAKLISIDTIRDNKLPEIDGLFIGGGFPETRIHELATNQGMRSQIKQALDNGLPCYAECGGLMYLSRSLRWKAQQGEMVGFIPADCVMHTAPQGRGYIKLQETPQHPWADFEPSPEIVIAGHEFHYSALENLDPQTRFAYTVKRGAGINGVSDGIIINNTLASYAHLRDTSANHWAQRFVQFVQHCKHSK
>HEJ83878.1
SLGLVAAWRQQGFRIAPFKKGPDFIDAGWLTFAADRPCYNLDPFLMDQDQLRISFLSRSDHSDLSLIEGNRGLYDGLDLDGSSSTAELAKLLKAPVLIILDVTMATRTMAAIVKGCQVFDPEVIIAGVILNKVAGSRQERLITAAIETYCGLPIVGTVPKLKKNFFPERHMGLVPFQERDKAERAVSWAGEIVQKHLQLDRIWEIAQRSENVETSPDRASETKMAVGGASPRIGFIRDLAFWFYYPENLEQLERMGAVMVEVDAISSPNLPHLDALYIGGGFPETQAQGLADNQSFRRSLKEEIEKGLPVYAECGGGMFLGERLLVDNRSYPMVGVLPVEFVLQKKPQGHGYTVLEVVGANPYYAVGKTVRGHEFHYSRPVLTRQRDLRFAFKVARGRGIDGLRDGICIKNVLATYTHVHAAGNPDWAKGLFQAALEYKKADNFSKSRKECLTT
>HEL65218.1
MGEVYSIPRVVIAAPQGRSGKTTVTLGLVAALAARGLKVQPFKKGPDFIDPGWLGWVAGRPCRNLDAFFMDRERLRLSLAKGAAGADIAVIEGAMGLFDGVDLAGSGSTAEIAKALASPTLLVVNAVRMTRSIAAIVLGCQLFDPEVKISGVILNNVARPRHEKMLRAAVETFCGLPVVGVLPKNKAWAIPDRHLGLVPVWENESLRKAVAAARAGAEECIDLPAVLRIAQAAPPLTCAAVSPEPVLPEKGLVRVGVLRDRAFSFYY
>HEM55425.1
MVNKSFKKVLISAPFGRSGKTSFSIGLARALSRKGYKVQTFKKGPDFIDPSWLSMSSGRFCRNLDLFMMDKETVLRSFITSSIDADIAIVEGAMGLYDGIDYLGTGSTAEIAKIIDSPIIFVLPVQRITRSSAALIKGYVEFDKEIDIRGIILNKVARDRQKNLIINALKHYNLPEVLASFPKDDKRLSIPDRHLGLIPANERSELNSVIDSFADAVNEHMNWDLFFNITKNYEVSSEVLGDLVNFERLFDVRIGIIQDISFSFYYPEVFDFLKKLGAKIEIINSLADKHLPDIDVLYIGGGFPEVFAKELEKNDSLRRSIKEFGENNYPIYAECGGLMYLSDFIENDGNKYNMVGLLPFGIHMDKKPVGHGYEEVEVFEENPFFRKGIRIKGHEFHHSSVSISRSTDIKFSMKVLRGNGIMNKLDGVVYKRVMASYLHIHPLGFKDFVANLLRSIYVCK
>HEO64706.1
MPINIPSHPRIVISAPGRSSGKTTVTIGLLRALIRKGYTVQPFKKGPDYIDPMWLTAASGRVCYNLDFYLMGEDNIIDSFQRQSEESDLSIIEGNMGLYDGPDLMGSGSTAHLAQILESPVILVINARGMTRGVAALVLGYQQFQPDLDITGVILNQVRGKRHESKLISALEHYCDIDVLGAIPGDTDFEIPERHLGLVPIGENNEIDGVLDRIEKVIRDHIDLDRFLEKANVNQKPVKPSTEGDPKTPTIKSSQPKDTVKIGIAKDQAFNFYYPDNLNALEKSGAELIAFNTLEDQELPNVKGLYIGGGFPEVFMKELEGNAALRIAIKKAIDNGMPVYAECGGLMYLARSIIWNNETRKMVGAIPCDIHQTDKPKGFGYTVLNPTDSESWFPMDNEMKAHEFHYSEAVNMSDMDCIYSVKRGYGLDGQRDGILHKNVLASYVHLHSFSSPKWAESFVRFVQEIDYS
>HEQ78623.1
MDIPRILISGTSSRAGKTIISIGIMRALRNRGYKVQPFKIGPDFIDPSYHNFATGRIGRNIDGFMMSPEDMVEVLVRGSRGADISVIEGTMGLYDSHNALDPEGSTADAARILKAPVVLVANIERISRTAAAFVLGYKLFDKNLNLAGAILNRAGNPRHAYKAKTAIEQLAEMKVLGVVYRNNSLTIPERHLGLVPAYERERLEELFDSLADIMEKSIDIEKLIDIAQNTREIEEYRENPLFIQKKKLNLRVGVARDSAFNFYYQDNIDAFSSAGAEIVTFDTINDRRLPELDALYIGGGFPEVQASHLERNSSMKEEIYEFCSSGKPCYAECGGLMYLGESITTKEGDEYEMAGVLPLKTEMKKKFQALGYVRSRVEKSNPIADRGDILLGHEFHHSKVVPTGKLKFAYKVIRGKGVGDSKDGIILRNTLASYIHLHILSYPKMVENFLSTAESAKHEG
>HER00050.1
MSLMASKSCPRLVIAGTSGDSGKTLVSLGILAGLRQHGYKVAAFKKGPDYIDPAWLNAASGKSVRNLDTFLVDREKVYRTFARRAIENGINIIEGNRGLYDGLDTHGSHSTAELAKLLNSPIVLVCNVTKSTRTVAGVVLGMREMDRKANIAGVILNKVGGKRHKDIVKDSIESITKIPVLGAIPRVKNEKLLPSRHLGLITPAEYPDFADLIEGLGKLVSDNVDLAALVNIAESAAKLEYEAEGGREKSGSVPAIKIGYFSDTAFTFYYPENLESLQELGAELLPISSLADRELPDIDALYIGGGFPETHAERLAGNRILMDAVKKAALDGLPVYAECGGLIYLCSSLTTGESNYPMAGLFDVDLKMNSSPQGHGYSIMTVDRDNPYYPKGAQLKGHEFHYTSPIRVGRNVNTVMSVSRGSGFEGGRDGLALKAVWASYLHLHASGEQGWSEALVKLASEYKTGKSKSGGGAGVSSRKAV
>HER26195.1
MTDTATASNPAAPGAGLIIAAPASGSGKTVFTLGLLHHLSRSGVKIASAKAGPDYIDPAFHAAATQSNCLNLDPWAMRPAMLLQAACDLGTEGATVICEGVMGLFDGAVQEQGSTADLAEITGWPVILLVDAGAQGASAGAVLRGFATHRPGLEIAGVVFNRIGGDKHRAILTAAVAAATPDIPILG
>HER27467.1
AVAAATPDIPILGFIPRNTELNLPSRHLGLIQAGEYRNLENLLNVAANEVELHVDVEKLMSLARPLKGRGDIEKGPAPAMIKPLGQNIAIAEDEAFTFRYPLIVEGWQAQGAAISFFSPLDDVPPPDDADAVYLPGGYPELHGFRLATSTTFMDGLRSAAARGATVFGECGGYMVLGKGMIDGDGQRHVMSGLLSLETSFADRKLHLGYRDLVLDAGAALGSGNLLGRPGAKYRGHEFHYATVLKESPGAPLFQCRDAQGDDLGLAGLADGRVMGSFIHLIDRSD
>HET21613.1
MKPLQMEIPRVVIAGTSSKVGKTMISIGLMRLLVSRGYRVQPYKVGPDFIDPGFHHLATGRYSRNLDSFMLDRQTIIETFVRNFKGADIAIIEGKTGLYDSSDAISEKGSVAEVSKILKAPVVLVANVERLNRTAAAMLLGYKLFDPGVMLEGVILNRIGSQRHAGKVKMAVEKLAGLRVLGVVPRKNVKMPYRHLGLVTAYEREDIEELFDSISDIVEKHVDVDTILKIAEKAPPLDSVVENEIESEKEKQVRIGVIRDQVFSFYYQDNLDELSKYAELXFLNSLKDKKLPNLDALYIGGGFPEVFAEELEKNKKLREEIYEFCQSGKPVYAECGGLMYLGESLETSDGEFEMVGFLPLKTKMYERFQAQGYSVYRASKSCIIARRNQKIVGHEFHYSRPTITGKVDFAFRVERGFGIDGRRDGIMKENTLGCYIHVHFLSDKSVSKRFIKNAIKKKK
>HEU42477.1
MTGLLVSAAHKSSGKTTVAIGLAAALRARGLSVQPFKKGPDYIDPLWLTAAAGRACRNLDLYLCAPDEVRHAFDAGCTGADVALVEGNKGLYDGLSLDGSNSNAALAKLLDLPVVLVLDARGMTRGVAPLILGYQAFDRDVRIAGVILNRLGGARHESKLRAVIEHYTDVAVLGALHEDPRLAIDERHLGLIPATEIAQSRERIDQLAQAVAAAVDLDRVLALAGPAVARSVPAAPPSATGGRRLRIGVARDRAFGFYYPEDLEGLQRAGAELVFFDALAAPRLPAVDALFIGGGFPEVLAAELSANRSLLADIRNAVEGGLPTYAECGGLMLLARSITWNNVTWPMAGAIAADVLMHARPVGRGYVHLQETDASPWPQRVDGTIRAHEFHHSTLVNVDPRLRFAYRVKRGHGIDGENDGIVYRNTLASYAHLRSVAGHDWPARFVAFARAVHAGHHHASAA
>HEV10441.1
MVPRLIVSSFRGMSGKTIISLALMYGLQRRGLRVAPFKVGPDYIDPTYHAVATGRPSRNLDVVLMGERGVVERFLKYSAGADVAVIEGVLGLYDSVDGVSELGSTAQVAKMLKAPVVLVLNGERVNRTLRAIVRGLKSFDPAVQIPAVIITNVTERQAAKLAKSLPEEGVEVLGAVPKNSKIAEAFSYRHLGLTPVPERGDKTAVIDVLEKYVLPHIDMDRVVEVAKSAGDLTWADAPGPDPAGGGGCRIGIFFDRAFTFYYPEVFEAAKSLGSVEFIDSLSHSSLPDVDVLFIGGGFPEVFAADLSRNKPLFASLRRYVERGGRLYAECGGLMYLTSSIVIDGEEHEMAGLIDAVTVMLKRPVGKGYVWGRVAGRTPIAPPGAEIKGHEFHYSKLVLREKVDAAIKLDRGVGIGGGVDGIVKGNMHAQYTHIHPHTYDVLAALCRHAAV
>HEV64318.1
MARAILVASDRSGSGKTIVTSVMAAALSRRFRVRAFKVGPDYIDPGYHKVATGLPSINLDLWLMGEVGVRETFCRYMRGVDLGIIEGVMGLYDGVEVGSSTFQVAKLLSTPIILVIDCSNISYTAGAIVKGMVDYGPSNVVGVIFNNVASEGHYNSCRLSLPSGVVDLGYLPRDKELVVNERHLGLVTVEDYYKEVEELIKHGLELAEKYINLDLVYELANPVSCSEGDGEDDGGGKLGVAAVAYDNAFLFYYRASLDLLSSLFNLRFFSPINNEVVDDADFIYIGGGYPELHLTELENSIDTASWIRRKSNSGTPILAECGGLMYL
>HEV66134.1
MELTTPRLIISSYKGKSGKTIATMAIANALIRAGFTVSMFKVGPDYIDPSLHGLITGSPSRNLDYVLMGSGVLERLYRYSMGSDIALIEGVAGLYDSVDGSSELGSTAQLAKLTKTPVLLVINGERINRTARAIIRGLRQFDPEVKIIGAILTNIASRQVDKLTRIVEEEGLPVVGAIPRSEDIEESFSYRHLGLRHAKEVARQQLISIVDSASTGINTDLIVKMAKEYSEPIKLNGQLEVEVPIVRGRPRIGIIAGKAFTFYYPETLEEALTLGEVKLLDPEVDGDVGDVDILLIGGGFPEVYASGLEGNRAFRASVRRFVDKGGYLYAECGGLMYLASSIIFNNSEYEMAGIIDAVAVMLNRPVGHGYVVARVIKDTLIAPRGTVLMGHEFHYSRLILKGSYDLALKYERGFGVNGMDGFTINNTYAHFMHLHPHTHDVLRSIILNHVKGA
>HEW81370.1
KGTYSTAELAKLLDAPVIIAVDCTKTTNTIAALVLGCQMMDPDVRIGGVVLNRVATKRQESVIREAIAERCGLPVLGAIPRLKKDPFPERHMGLTPFQEHAEIEGSIATVTEIGAEYLDLDGIMKVIESTGELKKAVSCQLSAVSNGQRPLDDGPRIGVIRDSAFQFYYQENFDALEKRGAVLVEVSPLKEKSLPNIDALYIGGGFPETHAIALAGNTAFKDFLLEAIENGLPVYAECGGLMYLGRSLVMGDRAYPMVGAFPIVFGLQKRPLAHGYTIVEVVTRNPFFQQKTVMKGHEFHYSNVLEIEEDGFDFAFNMKRGKGIVDNKDGICYKNVLASYTHLHAVGAPEWADGMVRCALRHKHEGIM
>HEX05230.1
MIQPCRSVTVAGLSGDSGKTLVALGLVAGWTKRGHRVAPFKKGPDYIDAAWLSLAAEAPCRNLDTFLMTDAAIHRTWDYCCQRSDVSVIEGNRGLFDGVDASGSHSTAELAKRLQSPVVLVVDATKVTATLAAIVLGVRKFDPSLMISGVVLNRVGGTRHETVARESIETHTDVKVLGAIPRVKGGGGKILPGRHLGLVTVDEHPRANTAIEMAASLVYDHVDIDALFDSLRGEDVPPGDDIRPQVSISTFPDPPQESDHPQVAERIVLPQHQVRSSSSAGEGGTADSPRIAVLRDSAFSFYYPENLEALRGEGAEIVTVDSLHDSALPENIHALYIGGGFPETHAAQIAENRQLLDAIRVAAENELPIYAECGGLMLLCESIEFDGQVSRM
>HEX21828.1
MSQIFITAAHKSSGKTTLSIGLCAAYRLRGLDVQPFKKGPDYIDPMWLSRAAGRDCHNLDFHTMSRAEILRTAQRHGGDADLCLIEGNKGLYDGLDLDGSNSNAALATLLHSPVILVIDAQGMTRGIAPLILGYQAFAPEVNIAGVILNQLGGRRHEAKLRAVIEHYTDVPVIGAVHRNPALRIRERHLGLVPSNEAQAVKRQIDAIAQAIEAQVDLDRLQAIADAVPLPTAALLTEPRRPTVDLRIAIAQDAAFGFYYPGDLDAFAQAGAELLPFDTLRDSKLPADIDGLFIGGGFPETQMPALEANTALRQDIHRAIDGGLPTYAECGGLMYLTR
>HFB97833.1
GGLMLLARAIRWRGERYEMAGVLPVEVEVTSRPQGHGYTELTVDRPNPFYQEGVRLRGHEFHYSRIVPGEEMPVTACAVTRGAGCYDFRDGIVVANTFAAYPPVHALATPEWAAGLIEAARWFADRR
>HFC47109.1
MARSLIIAGTQSGVGKTTITLGIIGALTRLGLKVQPFKAGPDFIDPGLHRLFLGGKTPSHNLDTWIMEKDEIRRVFFDYSDLKDLALVEGVMGLFDG
>HFC92863.1
MSSIYISAAHKSSGKTTLSLGLCTALHNRGLKVQSFKKGPDYIDPLWLAKASHGRCYNLDFNTMTDEEILTKVSHHSEGADISIIEGNKGLYDGVKVDGTDSNAAIVKLLATPVVLVIDTRGVTRGVAPLLLGYQQFDPTIKIAGVIFNMVGGARHERKLRGVVEAYTDVPVLGAVHKHNDLVLVERHLGLMPINESELATEKITNIASLIAQQVDLDSVLSIAKTAPSVMVPENKEIIVKDAVELIQSDKLRIGICKDSAFGFYYQDDLEALQAQGAELITINTLNDAHLPKDLDGLFIGGGFPETHMEKLSANTSLRQEIYDLIEAGLPTYAECGGLMYLSESLSWKDKTLDMVGIIPADTIMHEKPQGRGYVKLEETAHMLWGTHPQGELIAAHEFHYSKLDNLNKKGKFAFRVLRGTGITGSEDGWVYKNLLASYTHMRDTKRYHWAKHFVDFIKSTKN
>HFC98173.1
MALRGLQGGNYGTLIAAAWSGSGKTVLACALIRALVKNGLRVAPFKVGPDYIDPGFLEAAAGRPCYNLDSFFCPGEALLQSFARGMRGAEVAVVEGVMGLYDGIGGTLRASAAEVAKILGLPVVLILPARSLSTTAAALVKGLVEFEPELRFRGIILNGVGSSKHERLLRRALASVEVPVVGVVPREETFRLPSRHLGLVQAEEMSLEEKLEVWAERIKDYVDIPALFEPLNLSLPPENRSSFPRKRRVAVARDEAFSFYYRENLDLLTEVGAELVFFSPLRDPFPEEAEALYLGGGYPELFAETLSRRDDLRAAIRRLIREGCPVLAECGGFMFLLEAIEHRGKAYPMMGALPGVAVMDRRLRSLGYREVRFRPEAPPSLRGALARGHEFRYSRLLKGYLYGLEVKDAEGQPVETYGWAQGHVLASYIHFHFTSAPNLVAHLMS
>HFC98292.1
MKESLRVPRLVIAAQKGGAGKTLFTLGLIRILTRRGLRVAPFKKGPDYIDAGWLSRVAGLPCRNLDPFLMSPEQILKVFRRGIAGADVAVVEGNRGLFDGVDLEGSCSTARLARLLRAPVILLLDCTKVTRSLAALVRGFQAFEEGVEIRGVILNRVARPRHENIITRSIEHYTGVRVLGSLPRIRFPFPERHLGLVPWQEYQATEEFLEVLEGVFLEHLDSDPLIEIARQAPEIKLPEEERDLPSILSGVRIGVIRDRAFQFYYPENLEILEALGAKLIFLDALRDPRLPSLEALYIGGGFPETQAEALGENRSFLQDVREAGEGGLPIYAECGGLIYLGQTVSWKGRTYPLCGLLPLDFEIKPHPVGHGYTVVRVKEENPFYPAGTVLQGHEFHYSLPRLREGRELRLVLEVERGFGFDGKRDGAVYKRVFGTYTHLHAASTFLWVEGMLRAIHGEEVVLKGWKPSPSPEGWADPMPKTK
>HFD16730.1
MGDPRRTRDVDALADGVDPGRTGVGHHDAGGAEDRESAPDTEPRVPGPPGQRLAARDGDLDLEIGALSGGLRHLAHRLRHHAPRYRVDGRFADGDGKARQGHRAHPLPGPEDDTAAEGERTQDRAHEATVGDIRIVAGILHHRRHRPPVVQNGALGEGKAGLAAARQADGHGIREAAAQERAGGRLRRRGGAGAGGPAAAQPAVPRPVRLALLVRFVHGRAELYARSRTADSMSTPTLLVAAPASGSGKTVVTLGLLRAFARQGLRTGSFKVGPDYIDPAFHARVTGRPCPNLDSWTMRFSTLAGLLEESGREADLVIGEGVMGLFDGAPDGSGSTADLAALFGLPVLLVVEAQKLGQSVAAIVEGFLRFREDVEIVGLILNRVGSPAHAEILREACDARFSLPLLGWIPRHADLHLPERHLGLVQASEQRDLDTTVERAADTVARHLDLARIRRLARAPSVSVLASTVRPLPAIGRRIAVARDEAFAFAYPA
>HFD80261.1
MSQILVSAAHKSSGKTTVTLGLCAALSARGTVVQPFKKGPDYIDPMWLGRAAGRDCHNLDFYTMERDEICDTVGYYARDAHIAIIEGNKGLYDGLDLDGSNSNAALAKLLRAPVLLVLDARGMTRGIAPLILGYQDFDREVRIAGVVLNQLGGSRHESKLRAVIEHYTDVPVVGAIGRNPDMEIVERHLGLVPSNEAAAAERRIGLIGEAVGGQVDLDRILRLAATAPLPPAPQQSPFAIAPIDTPLRIGIARDRAFGFYYPGDLQAMQEAGAELVPIDTLGDRELPELDGLFIGGGFPENHMEALAANRELRLAIKRAIENGLPTYAECGGLMYLSRRLHWGERRCDMVGVIPADCHMHARPQGRGYVRLRATGALPWPPVPGNGDEIAAHEFHYSSLEGLDENTAYAFEMLRGSGIDGRHDGYLDHRLLACYTHQRNTRGNRWTERFLAYVARCREAAGKQR
>HFE32427.1
MSQIFITAAHKSSGKTTLSIGLSAAFRLRSLDVQPFKKGPDYIDPMWLSRAAGRDCHNLDFHTMSRAEILRTAQRHGGDADLCLIEGNKGLYDGLDLDGSNSNAALATLLHSPVILVIDAQGMTRGIAPLILGYQAFAPEVNIAGVILNQLGGRRHEAKLRAVIEHYTDVPVIGAVHRNPALQIRERHLGLVPSNEAQAVKRQIDAMAQAIEAQVDLHRLQDIAATAPLPEAEPLAEIHRPATDLRIAIARDAAFGFYYPGDLEAFARAGAELLPFDTLRDEHLPADIDGLFIGGGFPETQMPTLEANRSLRKDIRRAIDAGLPTYAECGGLMYLTRSVTWKGHRCEMVGALPADSVMHERPQGRGYVQLQETGHMPWATTSTPRDIRAHEFHYSALENLPDDLRFAYAVKRGSGIDGRHDGLLHRNVLACYAHLRDVEGNRWVARFVDFVRQQKAREQQPRRVSTAHPSIGTCQ
>HFG17107.1
MTGCFPRFVTAALRGGAGKTTLSLGMIAAWKDLGRRVAVFKKGPDFIDSAWLSLAAKAPCRNLDTYLFSPGVARRSFGAHADPGGLSLIEGNRGLYDGLDSRGTHSTAELAKLLRAPVVLVLDCGKVTRTMAAMVLGCRNLDPGVDLRGVILNQVARSRQEQVLRAAISECCDLPVWGAVPRMDDFPFPERHLGLTPPQEHRWVSKALEKAADAARKYLDLEEIWRMAHEAPAFSWDPEEGEERLERRALPQPSIGVLKDSAFQFYYPENLQALAERGARLIEISAVRDRGLPELDALYIGGGFPETHAEPLAANASFRRSLRQAIEEGLPVYAECGGLMYLGESLALGDRCYPMVGALPAAFAMEKRPQGHGYTLLEVERENPFYPSGLVFKGHEFHYSRVLSLRDSGVYFAFRVRRGAGIQGSQDGLGYKNVLATYSHVHALGTKDWAEGLIRAAAGRRLAVSAAV
>HFH12159.1
MAAACPGLIVAGLRGGSGKTFLTMSLVSYWGAMGRWVVTFKKGPDYIDAAWLAMASGRPCYNLDPYLMSPEQILASYARRTEAAQVAVVEGNRGLFDGVDEHGTYSTAELAKLLGLPVVVVLDVTKTTRTAAAMVLGLRALDPELPIAGVVLNQVGNPRHESILRKSVERYGGVAVLGALPRLRDLGLPERHLGLVPPPEKRDAKGILERAAELVSHYVDVEALWELALKHTRCIPQVHLYRAKRQASKSGAKLGVIRDSAFHFYYPENLEALADEGLQLVEIDALKHSGLPKVDGLYMGGGFPEMFASALADNQGLRREIRSMVLDGLPVYAECGGLMYLGEGIRAQGRSYPMVGALPLWTEFTDRPQGHGYTALEAVEENPFIPKGDLLKGHEFHYSRVVSLDESKVRFAFSVKRGRGLDGHRDGILKENVLASYTHLHAASCEDWAFRVAECAKARKASAERLALKALP
>HFI02106.1
LRVAGFILNYMATARQQRVARAAVELATGLPVLGIVPRLDAPAFSERHLGLLPPQENPRAREAIVSAANVAARHLDLEALWRLAHSRHMHPDGSVPSAASISENFGPENAGPANSGPPHRPITLSRPSPPVRIGYFCDAAFHFYYPENLEALERCGAALVPIDALRDHVLPAGLGALYIGGGFPEESAGALSANATLRHAVRQAAERGLPIYAECGGLMYLGRRIISRDGAHDMAGLFPVSFLVERRPQGHGYVEAAVESGHPFAPAGRRFKGHEFHYSKPVDWSEADIRFVLRLERGTGFCGGRDGLVHQHAFACYTHLHALGEPWWAPALVERARKFAQTQE
>HFI73712.1
MVFNIPRLVVAGLSGDSGKTTITCGLMSQFRYLNYKVAAFKKGPDYIDPSWHVLASGNSSKNLDLYLMDRRCVLDSFLSHSEGMDISIIEGNRGLYDGLDVSGSYSTAELSKLIKAPVIIVLNINKMTRTASAIVKGCQILDKKVKICGVILNQSAGRRHSDIAKKSIEDDCGIPVLGVIPRQGENHILPSRHLGLVTPFENNQAEIAIETMRKIIEDYVDIQKIIEIANDTKPLYIKKENKKKRLIGKGLKIAYFYDKAFCFYYPENLEALRESGADLIPVSSFETKNLNEFDGLYIGGGFPETNIKELIHNTELMTDLKNRVESGFPVYAECGGLMYLSREIEIEGVNYKMSDILPLDIKMNKKPQGHGYVEAIIDTDNPFFTKGKIIRGHEFHYSGIVNHNSLLPTIMNLNKGFGAINGRDGFIYKNVLASYTHIHSKSIPEWSINFVKIINRYKNKKLSNIS
>HFJ46599.1
MVCDKPRLMIAALRGGSGKTVVSLGLMAAWRLDRGLRVVPFKKGPDYIDASWLSAAARHPCYNLDPFLMKSDEILASFIRRSEFGDISLIEGNRGLYDGVDIQGSFSTAELAKLLSAPVVLVLDATKVTRTAAAMVLGCRLMDPEVSISGVILNQVGGKRHERVLRGAIETYCDVPVLGVIPKEVHHFFPERHLGLVPPQESLDAAASLDFAARRMADHVDLERLWEIASRALSLGMPPDAFDSGAGFDTLSRPIIGVIRDAAFQFYYPENIEVLRDMGAR
>HFJ49710.1
MARHAFLIAGTQSGCGKTTISLALMAALRRRGLAVQPFKVGPDFIDPGFHGQAAGRSSRNLDGWMLSRSYNESLFQTLLRRADVAVVEGVMGLFDGYDGLTESGSSAQMAKWLGIPVILVVNARSMARSAAALVHGFSRFDSGLRVCGVIFNRIGSPGHLSFLKDAMAANLPEIPVLGGIPRQDSLTIPERHLGLVTSDEILLDQSWQDAAVSLVESCIDLDGLLAAAVHPEDADASGSSSADAPSPIEDPVPIAVARDSAFCFYYADNLDLLQKAGAEIRFFSPLAGDLLPADAAGLYLGGGYPELFAAELSSRTASLESIRSAAAAGMPIYAECGGMMFLGQDIETLEGSRYPMAGVLPFGTRMLRRRKALGYTEVELLRPCLLGPAGLRLRGHEFHYSEIAPAEMEGEFSMAGRDAPEQVYLLRGKRAGETRREGYLAGSVLASYIHLHWGSAPEAAASFVQHCREFVQ
>HFK95792.1
MRHRTPRLMIAALRGGAGKTLVSTGLAAALHRLKGLRVVPFKKGPDYIDAGWLQCAASFPCYNLDSYLMTPEKLLRSFVDRSQGADLALIEGNRGLYDGMDAQGTCSSAELAKLLKAPVILVLDATKVTRTAAAMVLGCQNLDPDVRLCGVVLNRVAGARHERVLTESIQGACGIPVLGVLPKDLGIVFPERHMGLVPVEEHTCLQETLDTLADRIVRCLDVDAVLNLAEGAEPLGRPADGTPEEGRLDGFLGPVRIGVFRDRVFQFYYPENLEALREAGADLVFIDSLTTAVLPEIDALYIGGGFPETHLSQLASNQTLRASIRQAVHQGLPVYAECGGLMYLSRGIRSAEGVYPMVGVLPFAIAMGRKPQGHGYTLLEAVKETPFFPAGVVMKGHEFHYSRIVDVDGAVACAFRVHKGFGVLEGWDGVCYKNVLATYTHLHAVGCPSWATGMVKAARRYRSFRETAMFAEGLAASPPLGQSPV
>HFK98297.1
MRRTWIVSAYRWGFVIAAPHSGSGKTTVTLAVLAALRKRGLTVQPFKVGPDFIDPGLHTRVTGRTSRNLDGWMLSREMNRALFARAAATADGAVVEGVMGLFDGYDGTSEAGSTAEMAKWLRLPVVLVVDARSMARSVAALVHGFCTFDPELRWAGVIFNRVGSEAHLAFLKDAMTATHPEIPVLGGFPRDDAVKLPERHLGLVTAEESPLDEAFLDRLARAAETHLDLDALLAVSALPFDTDQAASLQSMGALESALRDPSRDRDGGAGAVIAVARDAAFCFYYQDNLDLLETYGVRLRFFSPLAGETLPKDAGGLYLGGGYPEVHAASLRQNERFFDDLRAFAAAGRPIYAECGGLMVLSQAIELLSGEIVPMTGLLPFATRMLPTRKALGYTEVLLTKPCLLGDAGTRLRGHEFHYSEIVGDPNPASLSLCYRLTARKYRPAQDEGYQVGSVLASYVHLHWGSAPHAAARFADAARKALEK
>HFL64529.1
MTVCPALLVAAPASGHGKTTLVAALARLHTRLGRRVRVFKCGPDFLDPQIHAIASGAPCENVDLVMCGEEDARWRLARAAQEADLILVEGVMGLYDSQPTGAALARRLNLPILLVIDASAMGGSFGAVAWGLKHYRDGAPITHALANRVGSEFHARLCRDSLPDDIRWAGHLPRDVEAALPERHLGLLPAAEIAGLAARLDRLVELLAATPAAELPPTVDLGAVPPAPTFQPLLAGKTIAVARDEAFCFLYPANLECLETLGARLVFFSPLADERLPDCDAVWLPGGYPELHAEKIAANDTLRASLQAHVARGLPLLAECGGMMACFETLVDLDGREHPMFGLLPGRTRMQKRLAGLGLLEAALPEGNLRGHTFHYSTVETSLAPSVQAKKLSGQGGEAVFRHGRLTASYMHAYFPSNAEATARLFLP
>HFL65049.1
MHRFLISAAHKSSGKTTLSIGLGAALRARGLAVQPFKKGPDYIDPLWLSKAAGRGCRNLDFFLSPHDEILRQFSHGFDADVCLVEGNKGLYDGLALDGSNSNAALARLLDLPVILVLDARGQTRGIAPLILGYQAFDPAIRIAGVILNRLGGSRHEAKLRAVVEHYTNVPVLGAIHEDPQLAVVERHLGLMPANEAAHAEQTIAAIAGRIAQQVDLDRLLAISATDVPLAPPPPRPVPPQPTVRVAIARDAAFGFYYTDDLEALQDAGAELVPFDTLRDAHLPPCDALLIGGGFPESFLDELSANASLRNEIRAAISAGLPTYAECGGLMYLARSITWHGKTRPMVGVIPGDIFMHDKPVGRGYVIIEPTADHPWWQTEAASGCRPGSADFPVLHAHEFHYSEIRGLPSNQPYAYRVKRGHGIDGQHDGIVCHNLLAAYTHLRATAGCDWPNRFIRFARQCTIQTSEAAPCSP
>HFN11300.1
MSDLLALPRLIIAAPQGRSGKTTISVGVCAALAARGLVIQPFKKGPDYIDPSWLSAAAGRACRTLDPFFHASAEAVQRAFVIGAQAADLSLIEGNHALFDDSLDDEGRDSTAALSRLLHTPIVLVINTARLGRSAAALVRGFQTFEADTHIAGVIANQVGNPRHERKLREAIERYCGLPLLGAIPRDEALVIPDRHLGLVPRGETDHLTSAMAASRRAAEEHIDLDRLLSIARRAAPVNWNDAQSAINPQQSAITIGVLRDRAFSFYYPENLEALENAGAQLRFIDALTDAQLPDIHALYIGGGFPEVFMAELSANQALRHRLHEAIERGLPVYAECGGLMYLSRRIVWNGQSAEMVGALPCDVEMSDRPQGHGYV
>HFQ13218.1
MKPRGTFSGVPFSLGYPVSVARLLVSAAHKSSGKTTLSIGLCAAFRARGRTVQAFKKGPDYIDPMWLTRACGRDCHNLDFYTMQHDEILSTLARYSAGSDISIIEGNKGLYDGLDLEGSNSNAALARLTQTPVILVISVQGMTRGIAPLILGYQAFEPEINIAGVILNQIRGSRHESKLRRVIEHYTEVPVVGAVYHDPQLQIRERHLGLIPSNETRQADDKISRIGESIGGQVDLERLAAIAAAAAPLPEYHFEREPQPRDDTRLRIAVARDAAFGFYYPEDLEALENAGAELVFFDTLNDTRLPACEALFIGGGFPEANMAALSANRSLRHAIHQAIENGMPAYAECGGLMYLSRRIHWRDESHEMVGIIPADTRMYDIPQGRGYIQLRETGKAPWPAGAATGLIPGHEFHYSTLENIAPLDYAYEVVRGSGIDGRNDGIIYKNLLANYAHLRDTSANHWARRFVQFIRQCVTTAGPNPIRGESA
>HFQ14983.1
MSGCQTGKRARGLIIGAPRSGAGKTSVTIGLLRALKRRAVQVRGAKSGPDYIDPEFHQAATGEAGVNLDSWAMSPALLAALLGQAASGADMVLIESAMGLFDGVEAGAGRSGAASDLARRFRIPVLLVVDVSGQSRSAAAIAHGFNTFDPEVTLAGVVLNQVASDRHFAQAAGAVEKAGIRVFGGIRRNREMVMPERHLGLVQAGEHGDLEAFIEQMADVMERWIDIDVLLDAVPAIDLGASPAGKEVIAIAPPGQRIALARDRAFSFVYPHLLRQWRAAGAEIVPFSPLADESPPADCDCCWLPGGYPELYGGALAAARDFRQGLADFAAQKPVHGECGGFMVLGRALEDAEGVGHEMCALLDHVTSFARRKMNLGYRRALLQADCAIGRQGQAVRGHEFHYARVIEPGTDAPLVHLADALGNDLGLAGARRERVSGTFFHAIAGDD
>HFQ81134.1
MAATHSGAGKTTITLGILAALKQRGMVVQPFKCGPDFIDPTLHQMVCGRVSRNLDLKMCGPDFVRSSFIKHGRDAEALVVEGVMGLFDGGESSSAALARTLNLPVVLVVDTRSCAESIAAVVKGFETLDQKINLAGVILNRVGSPRHRQLLVDAIKRHCRTKVLGSIHRDAAFSIPERHLGLTMGEERPLDETQIARLSGAINDMGLDDLIAACPLPRPPAVESNQPIDPAPAAQKSCRIAIAMDQAFCFYYQDNLDILSAAGAKLIPFSPLKDKRLPPDINAVYLGGGYPELYAAELAANRKLLAAIREWSRAGGPLYAECGGFMYLTDGIWDLKDNFFPMAGVFPTETRMKKRLAALGYREAAVHDSRFWGQVTCLRGHEFHYSDITAMPEDVQRVYTLQDGRREGYMINNTLAGYLHLHWGATPTAAENFITFCRHHKPVFSHSS
>HFQ81235.1
MNLTKCTPKGIMVAGLSGGSGKSVAAVGITAALTEQGVRVAPFKKGPDYIDAGWLQLAAGRPCHNLDPYLMSAALIRHSCGKHAAGTQLAIVEGNRGLFDGVDLSGSYSSAELAAILRLPVILTVDCTKMTRTVAALVLGCQQLGGDIRIRGLVLNRIGSRRHERIIRQAVEHYTDVQVVGALPRLSTDVFPQRHIGITPCPEYAGAGEAVKKLAAMIREHVDLDAVLALAEPVLDGREETAAAPQRPDRGRDVRIGVIRDAAFQFYYPENLQALNQCGAELVEINALRAAALPEIDGLYIGGGFPETSLAQLAANSAFRHDLRQRVEDGMPVYAECGGLIYLCESLEIGGRAYELTGVYPVSLRMEKKPQAHGYTILEALANNAVYAPGSVIKGHEFRYSKVLSSAVKKENMAFAVQRGVGFAHGRDGLVYKNCLALYTHVHALGTPEWAEGFVGLVREKRFHQSR
>HFQ90551.1
QVLRDSFLLHAAGADFAIVEGNRGLYDGVNPEGGYSTAELALQLDLPVLLVVNCTKTTRTVAAMVLGCRELDPRVRFAGVILNQIATLRHESIIRQAVERYAGVPVLGIVPRMKNIFPMRHLGVTPHQEYDAAGRAVAELAEMAEANFDLEGIVRLMRPVRTARPDRVVSLNGNRVTIGVLRDQAFQFYYQENLEALEQCGARLVMINALQADRLPDELDGLYIGGGFPETSAGRLAENAGFRESVRKMAASGLPIYAECGGLIFLGRSIVLDGHEYPLAGVFPVTFGISRRPQAHGYSVFTVEHENPFYDVGTRVSGHEFRYSTVAAWDGEPGELALKMERGTGFAGGRDGLVRNNVLALYTHVLAPGTPAWAQGLVRAAAGYRKKKQEERGKVR
>HFS80437.1
YKVQPFKKGPDFIDPLWLGAAAGRTCRNLDFYLMQNDTILQVFDQASAGADIAVIEGNMGLFDSIDLEGNYSTASLARLLQKPVLLVVDATKMTRGVAPLLLGYMNFEKDLTIAGVILNKVAGARHEDKLRNAIEHYTGLIVVGAIPKHEAMMLPERHLGLMPSVENEKSDSLIDRMADCLDEYVDFSKVIRIAGIAPSEVRTAFPVFIETKTEAIATVAIATDNAFSFYYPDNLEALQKVGFSLVTFSPLHDQTVPDADALYIGGGFPELFAEQLSGNERMIHSIRQFAGSGRPVYAECGGLMYLSSYITANHQTYPLCSVLPFGSIMTDRPQGRGYVLAEIVNNKESLWSLPEGESVRAHEFHFSRAENFSDQNFVFNIRKGFGITGKKDGYCSGNILASYLHIHAASSPWWAESFMEAVRRFKEQQLKIINKNSNVYNMISLQREEAVVSEKKDVLAGTS
>HFW31967.1
MKPLQMEIPRVVIAGTSSKVGKTMISIGLMRLLVSRGYRVQPYKVGPDFIDPGFHHLATGRYSRNLDSFMLDRQTIIETFVRNFKGADIAIIEGKTGLYDSSDAISEKGSVAEVSKILKAPVVLVANVERLNRTAAAMLLGYKLFDPGVMLEGVILNRIGSQRHAGKVKMAVEKLAGLRVLGVVPRKNVKMPYRHLGLVTAYEREDIEELFDSISDIVEKHVDVDTILKIAEKAPPLDSVVENEIESEKEKQVRIGVIRDQVFSFYYQDNLDELSKYAELVFLNSLEDKKLPNLDALYIGGGFPEVFAEELEKNKKLREEIYEFCQSGKPVYAECGGLMYLGESLETSDGEFEMVGFLPLKTKMYERFQAQGYSVYRASKSCIIARRNQKIVGHEFHYSRPTITGKVDFAFRVERGFGIDGRRDGIMKENTLGCYIHVHFLSDKSVSKRFIKNAIKKKK
>HFZ97257.1
MATTPTGTSLPKEPGRLVVAAPRGRSGKTTVTLGLVAALRARGLAVQPFKKGPDFIDPSWLTEAAGRPCRNLDPYLMGQEGVQGAYARGSQGADVCLVEGAMGLYDGLDDEGSGSTAVLARWLRAPVVLVVEATRITRSAAALVLGYAQFEPETWLAGVIFNGVQGARHEAKLRSAVERYTRLPVWGALPRAESLAIPDRHLGLVPRAEGERWVAAVEAAREAVERHCDVPGLLDLARSAPPLGWEPPAPQVAPEGARVRVGVVRDRAFTFYYPENLEALEAAGAELVSVNAFSDPSLPAVDALYIGGGFPEVFLEELEANGALRREVRAAAEQGLPIYAECGGLMYLCRRLVWGERVGEMAGVLPATVVMEGRPAGHGYVAGEVVGGNAFYPVGLALRGHEFHHSRVDLEADLTRAFHLRRGQGLGGGQDGLVWRNVLAAYTHVHAVGTPEWARGVVEAARRFQRGETVRREE
>HGB13900.1
MTRPCPRLLLAALRGGAGKTTLTLGILAAWRAQGRRVIPFKKGPDYIDPAWHALAAASPSHNLDPFLMEGDQILALVARYAAQADALLIEGNRGLYDGLDAQGTYSTAELAKFLATPVVLVVDCTMTTRTAAALILGCQRFDPQVPLAGVILNQVARPRHEGLLRDTIEHYCGIPVLGALPRLKCAVFPERHMGLVPPQEHQTALRAVNTAKELAERYLDLQGLWRVACSAPPLPSPMQQPASALTPKAEPVTLGIIRDSAFQFYYTENLEALAQEGACLLEVSALTTPVLPPDLDGLYIGGGFPETHVQALAENETFRHSVKKAATASLPIYAECGGLMYLGAAIKTLEGERFPMVGLFPYDFIMGRKPQGHGYTVLEVVEENPYFPRGTQLKGHEFHYSRIQPEPGSEATLAFRVARGAGISGHRDGLVYKNVLATFTHLHALGAPLWAPAFVRRAREYRRLRMARSSPVVKLAGLPRQKRAG
>HGB92075.1
MNKPRIIISGVSGKIGKTLVTSAIINLLREHGYKVQPFKIGPDFIDPSYHNIFSSMSSRNLDSIMFNKETIITSFCKAVEDADICVIEGVFGLYDSLDGVSERGSTAELSKILRAPVVLIVDAERINRGLLAIIKGFLEFDREVRIGGIILNNIAHEKQREKIIYALRENFKELEIVGVIYRDSLIEEKMKYRHLGLIPASERTSEIEELKQIIRKVSSQIDVDNLVKLASNVEEICPPESGETHPIARSSIKIGIIRDSIFSFYYPENVEFLEALAGKIYYIDSINDSSLPEVDLLYIGGGFPEVYAEMLEKNKPLKNDIKKKYEGGLKIYAECGGLIYLSSSVKTFSGEEYEMIGLIDGQIEMSRRPVGHGYVYLSTIRDNPLTDLNQRLIGHEFHYSRLNLKEKVDFAFRVERGYGVDGLHDGVMKENLLAMYTHLHFLHNPEIFRKLTMWPHKS
>HGC48359.1
MRIPRIVISASNSGSGKTMLACGIARALRSRGYKVQTFKVGPDFIDPKYLAIASGRKAVNLDSWLMSEEEILRDFEYYCEGADLAIVEGVRSLYDSSDPLSLKGSTFSVAKIIKAPILLVVDIRGLNMGTAAIVKGFADLFNADIRGVILNSSRGEIHELKARKAVEELAGIRVLGSIPRKKELEIGMRHLGLITVEEIEKEVEDKIDKWAEVVNERIDLEKLLEIAEKAEELPEVERKIIEKDIDAKVAVALDKSFNFYYVQNLDLLKSMGADFSFFSPLEPDFPEDADGILIGGGYPEIFASEFNRDSMSSLKKKIEDDCPAYAECGGLMFLCKKLVVSGRKFEGAGVISAEAVFDISRRFLGYTKARVLEDNVLSGKGAILLGHEFHYSYLEVDGDTKYAYEMERGFGIDGIHDGVITHECLASYMHSLLQQKNAKRFLEKCKEYAKS
>HGD95374.1
MSLSRLMIASLRGGSGKTVMTMGILASWKAQGLEVVPFKKGPDYIDSGWLAKAADHPCFNLDPFLMGKREVIRSFRQRAGSFSIIEGNRGLFDGIDPHGTFSTAQTAKALKAPVILVVDCTKTTRTVAAMVLGCRTLDPDLDLRGVILNNLAGARHEQVTRKAVEEYTRLPVFGAVPRLPSTTFPERHLGLLPVPEHPETMKAVETARRLAEDYLDLEGLKAIAQGASPLRAIRSLKGEKFFSRGGGEDPIIGVIEDRAFQFYYPENLEALERAGARLKFLDALRGDFPKELDGLYIGGGFPETQAVLLARNRSFRRALNKAVEDGLPVYAECGGLMYLGKALEYQGRTYPMVGVFPLKFILEKRPQGHGYTQVQVIGENPFFPPGKKIRGHEFHYSRIQGGPSDLAPVFRMIKGTGLDGKGDGLVHKNVLAAYTHLHALGTPEWAPALVHAARTYGRDRRKAKE
>HGE55228.1
MTADQAPRIVVAGLAGDSGKTLLSLGLLLAFGRARREVAAFKKGPDYIDAAWLSWASGRPARNLDSYLMGFDVATDSFCRHAVREGLNVIEGNRGLYDGADAAGTHSTAELAKALRSPVILVVDATKVTRTAAAYVLGCQAMDPALHLAGVVLNQVAGKRHEAVLRQAIEETCTIPVLGVLPRAPGEALLPGRHLGLVTPSEHPRIGELESNLLRLLEGRLDLDRLAAIAEAAPPLPVPVPSGRHPAGPAAVKIGYLHDSAFTFYYPENLESLERGGALLVPLSALRDQALPPELQALYIGGGFPETHGAALAENVSFLTSVRQAAERGLPIYAECGGLMFLSQALRWQGGRYPMAGVLPFEVEVTAKPQGHGYAELEVDKENPFFAPGTRLKGHEFHYSRILAPGAPPPTACSVKRGTGALAGRDGVVMGRVWASYTHLHALATPEWTNSLLSIAGDFARHRNS
>HGE66222.1
MHIPRIVIGGTITKTGKTLISLGLMRALVKRGLEIQPFKIGPDFIDPSFHYFATGRFSRNLDSYMMSEKDIQSIFCKATRDADVAVIEGKTALYDSHNAIDEKGSTAHVAKILKAPVILVANAERISRSIAAQLLGYKIFDPDVLIAGVILNKVGNERHAKKVEIATKNLAKIEVLGVIPRRNDIVLPYRHLGLVPAHEREEFSKIFDLMANIVEEFVDVDRIIEIAEEAEEIECDFEENIVEKSNVKIGIIKDKPFSFYYQDNVDALSSLAEIVYIDSLKDRRLPKVDALYIGGGFPEVFAKELESNRRLRENIYEFCSSGNPVYAECGGLMFLGESIIDFNKEEYEMVGFLPIKTEMKRKFQALGYTEYLSEKDTPISRKGDRFVAHEFHYSKVHPLKKLEFAFKVLRGKGIMNGKDGILKDNTLATYAHIHVYSYKGFVKNFVKSASKG
>HGF26500.1
MPFPILISAPKGRSGKTTVCISLALLLKRRGYTVQCFKKGPDYIDPSWLTAASGRVARNLDPFLFDEETLLGIFHASMEGADIAIIEGAMGLFDGPFGPFQGSTSELAKILGAPVILVVDVERMTYSVAALLRGFLGFDREVRIEGVILNRVSSARHEEKLRSAIESYVGLPVFGAIPKDLHISIKQRHLGLVPFREEERFDLLGEIERRISGYIDVDTIIEVCKACETKVRKIEKPPFPDPSFTVGVFFDRIFHFYYVENLEALKREGARLLFIDTLRERTLPCVDGLYIGGGFPELFLSELEANRSLREHIASEIERGLPVYGECAGLMYLCRRIAWKGRTYEMVGTIDATCEVLERPVGHGYVEVEVVEESPLFPKGMRFLGHEFHYSRIAFHRSPIFLFRMVRGYGIDGARDGILYKNVFCSYMHMNALANPFWAKGFAHLIKLRKNKETGGAFLCQR
>HGF31389.1
MGDHVKGVPGVVISAPQGRSGKTIASLALSGILTTDGLCVQPFKKGPDYIDPSWLGAAAKRSCRNLDLFLMPEDVVRAAYSRACRGADVAVVEGAMGLYDGPEDNGVGSTAHLARLLGLPVILVVNTTRMTGSIAAMVGGYQRFQTDIEIAGVILNNVAGPRHQKKLTEAVERHCGIPVVGSIPRYGEMDMEQRHLGHVPFGERGGGEAIIAGICERLKPRLDVEHILRIAASAQSPKRMGVEPQEPHPQAKAVIGVIRDSAFNFYYIENLEALERAGAQLRFIDSLKDRLPEVDGLYIGGGFPEFFLRELEANQGLREDIAHAVEKGLPVYAECAGLMYLSRAISWRGERREMVGAIPAEVELTDRPQGHGYVELQVVKANPLFPTGMRLRGHEFHHSRLVKAEKLEFAYHLNRGHGVEHKADGIIYKNMLAAYTHLHALGTPEWAPAFVSLSERARTGGRMIWAS
>HGF32586.1
MEDPCAVARILIAGTHSGVGKTTFSIGIMAALQARGLDIRPYKVGPDYIDPSHHSAASGRLCRNLDSWMLPPSALVEIFCRSARGADIAVIEGVMGLFDGLSGLDDSGSTAEVARILRTPVILVIDAGSMARSAAAVAQGYARFDPTLPLAGFLINGIGSERHFAWVREAIETAVSLPVLGYLPKRAEITIPERHLGLIPAAEAGGKTPIEALRREIEETVDLDRIVAIGRTAEPLTPPSGGEGLFPAEPFPPAAIIAYARDEAFSFYYPDNLDLIEAYGGELVPFSPLAEPALPSGTRGIYIGGGFPEIYAERLSANRPLIRSIRSAAAAGIPIYAECGGLMYLSEGITDRSGRFHPMVGIVPGRVRMTGGLSRMGYVEVALAHDGPLGPAGLRARGHEFHWSETEGDLSPPAHRVIFPEDREEGYAFGNVIASYIHLHFGSNPALARNLVSACLKRI
>HGF32954.1
MTTRPRILRGLVVAGAQSGVGKTTLTLGLLAAWQRRGLTVQPFKVGPDFIDPGHHGRAAGRASHNLDGWMLSQEENLRIFHQHTRTADLAVVEGVMGLFDGFDGTSEAGSTAQMAKWLDLPVLLIVDARAMARSAAALVHGFATFDPELALAGVIFNRLGSATHLDYLRQALAAAGEVRCFGGLPRDPALAIPECHLGLVTTEDNPLGPAYLEHLADLVERHLDLEGLLTALPPLTRGEIAAPVRPAPRVRLAVAQDRAFCFYYPDNLEWLARFGAEVAFFSPLEDRDLPEGVHGLYLGGGYPELFARQLSANQTLLRTVRERAAAGLPIYAECGGLMYLCREIHDLEGERHALAGVLPLGVRMLPRLKALGYREVTLMADGLLGPVGTRARGHEFHYSEIISPPEQLPRLYQLTARRGGEPVLEGYAVNQVSASYVHLHFGSNPEVARHFVAYCQKFMETR
>HGF32973.1
MSRSCPRLLLTALRGGAGKTTLTLGLLAVWQAQGRKVIPFKKGPDYIDPAWHSLAAGSPSHNLDPFLMEGDQIIGLVSRHAQAADALLIEGNRGLFDGLDAQGTYSTAELAKLLRMPVVLVVDCTMTTRTAAALVMGCQHFDPQVNLAGVILNQVARPRHEDILRKSIEHYCRVPVLGALPRLKCAVFPERHMGLVPPPEHRAAVRAVQAAQELAERYLDLSGLWQAACQAPPLPSATRPLYPDVASPHPQVSLGVIRDAAFQFYYPENLEALEQAGARLIFLSALADRELPPDLDALYLGGGFPETNAAALSRNESFRASVCRAAEQGLPMYAECGGLMYLGRSIRTLQGESHPMVGLLPYEFLMGKSPQGHGYTILEVVGENPFFPRGARLRGHEFHYSRLYPEPGPEANLVFHMSRGAGICGHRDGFVYKNVLATYTHLHALGAPEWAPALVRLARKHQRRRLSGETPEGFSESRSQALQGKLRRKILG
>HGF35078.1
MEAIPSVPDLGLAGKTLTVPRGLVIAGPQSGVGKTTIALGLLAAYRRRGFKVQSFKVGPDFIDPGHHTRAAGRVCRNLDGWMLTKGANLESFQCQAQGADLVVVEGVMGLFDGHDGIEEAGSTAQMAKWLGLPVVLVVDARSMARSAAALVHGFATFDSALRLIGVIFNRVGSPTHLDYLREAVEQAGEVRYFGGLPREEDLAIPERHLGLVTSEDYPLGGDYLRRLADLVERHLDLDGLLDALPPITAKGEPAAAAHAPAVVRLGVARDRAFCFYYPENLEWLARFGAEIVPVSPLDHRDLPEVHGLYLGGGYPELFARELSANRSMRRAIREQAAAGLPIYAECGGLMYLSREICDLEGRRHAMAGVLPFAVRMLPRFKALGYREVTLTVDCLLGPAGTYARGHEFHYSEIIVEPADLPRVYQVAGRRGAPPHREGYAVNRVLASYIHLHFGSNPEIAGHMVACCRMFKENR
>HGF83878.1
SGNAKKTFHKTVSGIKDAVFKNVDFNLLVKTLKENSEDFNELSKLNRTNKLKKLKKLKIKTEEINANANSKTNSKINSDSGSDSKTIAKTAAKTKIKPKIKIAAALDKAFFFYYNFNFEILKSFGAEIIFFSPIKDKALPKGTQAVYIGGGYPEIYAEALAENAPIRKEIYEFAKNNGIIYAECGGLMYLCKKIIYKRKSFDTAGIFPFRASMDEGGLSLGYRTVRLKEKTFLGEAGLTANGHEFHYSKLIKDYCDDCEGGGIKNILEYESISAPGIFKPEGYNILNTVGSYIHLSFYSNKLLAENLVVSAGKF
>HGF84462.1
TDLKVVGNIPNNTEFSVKQRHLGLLSTLSAEEIEKLVEEMSSKVSEYLDLDGIVKISKTAESYAGTGLKDISYLSIKSGSKRPVRNTLKIGLAFDNAFNFYYNENFEALENLGCEIVKFSPIADTHLPEVDALYIGGGFPEIFSGDLQANTAIRKEIKQKIERGLPVYAECGGLMYLCKSISYEDNYNEMVGVIDADVKLTKKPKGHGYTKLTPYSYGKGGGSLWFNKIKLIKGHEFHHSYLEMPPDRYKFVFKMKKGYGVDGISDGIAYKNLLAGYTHIYSPSSPGWFKNWIASIRQIKAKAVI
>HGF87793.1
MKPLQMEIPRVVIAGTSSKVGKTMISIGLMRLLVSRGYRVQPYKVGPDFIDPGFHHLATGRYSRNLDSFMLDRQTIIETFVRNFKGADIAIIEGKTGLYDSSDAISEKGSVAEVSKILKAPVVLVANVERLNRTAAAMLLGYKLFDPGVMLEGVILNRIGSQRHAGKVKMAVEKLAGLRVLGVVPRKNVKMPYRHLGLVTAYEREDIEELFDSISDIVEKXVDVDTILKIAEKAPPLDSVVENEIESEKEKQVRIGVIRDQVFSFYYQDNLDELSKYAELVFLNSLKDKKLPNLDALYIGGGFPEVFAEELEKNKKLREEIYEFCQSGKPVYAECGGLMYLGESLETSDGEFEMVGFLPLKTKMYERFQAQGYSVYRASKSCIIARRNQKIVGHEFHYSRPTITGKVDFAFRVERGFGIDGRRDGIMKENTLGCYIHVHFLSDKSVSKRFIKNAIKKKK
>HGG05750.1
MQAPRFLISAAHKSSGKTVISTGLAAALSARGASVATFKKGPDYIDPMWLGTAARGPCYNLDFNTMPPGEIAAFFAAHASASVNLIEANKGLFDGVAEDGHDSNAALARLLDLPVILVLDTNGMTRGIAPLLQGYQAFDPDVSIAGVILNKVGGPRHEAKLRAAVATYTDIPVIGAVHRNTALEIGERHLGLTTPAETGAFQGMVLEIGRIVGNSVDLDALEAIAATAPALAVPPPVRALPKPDLKIAIARDQAFGFYYPDDLEAFARAGAELVPFNTLTDPNLPAVDGLFIGGGFPEMFIDQLAANESLRADIRRKIQAGLPSYAECGGLMYLCQSMEFATASGQMVGVIPADAVMHKRPQGRGYAVFADTPDHPWSNTNAPQTAHEFHYARLENADANLTFARNITRGHGIDGQHDGVVIHKTLAGFCHLRTSQTQPWVADFVAFVRAQKSTT
>HGG05881.1
LPVILVVDVAHMAQSVAALVAGFCGADPGGRVAGLILNKVGSPRHERMLRRALAPLGLPVLGAMYRQSGLAHPSRHLGLVQAREHPDLGAYLNAVADAVEAAVDLDALVGLAAELPGAGPFQRQTPPGQRIAIAGDAAFAFAYPHILDDWRAGGAEISVFSPLADETPKADADFIFLPGGYPELYAAQLANARRFSTALRTATCPIYGECGGFMVLGDGLTDKDGHRHAMLGLLRLETSFAKRKLHLGYRHLQALGGPFTGAWAAHEFHYATTLKADGAPLFKARDAEGQDLGAMGLVNGPVSGSFAHLLDPA
>HGG60332.1
MAVYVSAAHKSSGKTTVSIGLCAAMAKRGFSVQPFKKGPDYIDPLWLGKASRRGCVNLDFFTSTRDEILSTFKTYAAGSDAQLVEGNKGLFDGLSLNGCDSNAAMAKLLGMPVVLVIDAQGMTRGVAPLLLGYQQFDSELAIAGVIFNRVGGERHEAKLISAAREYTDIPVLGAVRKFRRSSIKEKHLGLIPANEDASATRKIEDLGRLMEEGVDVVRVAELATGQPPGSPALTPSANHDRPAADLKIGIARDAAFGFYYYDDLQAFEREGVELTPFSPITDQALPEVDALFLGGGFPERHLSELEANQGMRAAIRAAIEQGMPVYAECGGMMYLAREISWQGRVGEGVGAIPARVVMSSSPQGRGYMQLRETGLGRWPGGDPKRLINAHEFHYSRLTDLPEGMTYAYDVIRGKGIENGKDGIVYKNLLASYGHLRDQKQNHWVKRFVAFVRGLRT
>HGG65559.1
MGAVGRNPALDIGERHLGLTTPTETDHLDSKIAQIAEIIGAQVDLDQVRAIAATAPTLDAAPAVTVDPVFKGLRIAIARDRAFGFYYADDLDAFAALGAELVPFNALTDTALPDADGLFLGGGFPETQMQGLAENEALRKDIKRALEAGMPCYAECGGLMYLCRSLGWNDQSYPMCDVVAADAVMCQRPQGRGYVEYTTTPAHPWGQRDGQTKAHEFHYARLDNLAADTVFGRDLTRGAGIDGSHDAIVTGNVLAGFCHQRHTRENPWVERFLGFVQRVKNR
>HGG91541.1
MTKILLISGTRSGCGKTSLTLGLLAALRRRGLAVAPFKAGPDFIDPGLHALAAGRESLNLDTWMLPPQANREIFARQAAGADMAVVEGAMGLFDGADADAGLGSAAHLAKVLDAPVLLVADASGMGQSAAALVSGFARFDPELSLAGVAFNRVGGPGHRDILIQAAARAGTRLLGLLPKAPDLAMPARHLGLVTAQDQQGIEQAIQRLADWVEQGMDLDALLAALPDRTLRAPTDTPIVDAPVAGDGPLLGPLLGVARDRAFCFLYADNLRLLEQAGARIVFFSPLEDPGLPPGLDGLYLPGGYPELHAGALSANAPMLADVRAFCASGRPVYAECGGFMYLCEALEDGRGGRWPMAGVFDCAAVMGQRFAALGYREARLTADTPLGQAGSVARGHEFHYSHLDAPPVVPTAYALSGRSGPLPGPEGFLRGNTLGSYVHLHFASNPALAAHFVGAMR
>HGG92587.1
KMTRTVAAIVQGCANFEQGLDLAGVILNRTAGDRHRRILREAIEHYTGVPVLGMLPKMRENPIPERHMGLISNREYAGQEDILEGIAKVVGDSCDLPRLLEIARRAPVIQAAGKDIWPVRVTQASPRIGYVLDAALWFYYQENLEALRRAGAEMVELSLLSDDPWPELDGLYLGGGFPETQAQALADNAAARARVLEFSRSGMPIYAECGGFMYLCEELHAEGKIYPMAGVFPLATTLCARPQGLGYAQAPVVAGNPFHPVGSVVKGHEFHYSRCLARSSYTGHGERPVFALSMERGSGMLDGMDGAVIGNTFAAYTHIHALGAPHWAGNFVRAAARFRQGGTE
>HGG99038.1
MYPRILIAGVRGGAGKTTVTLAILSLLRKKGLNTLAFKKGPDYIDSGWLSLFSENTCYNLDTFMIPLQKVIQSFMERAKGYISVIEGNRGLYDGLDADGSVSTAELAKLLFCPVILVVDCTKITRSVAALINGFITFDKDVQIKGIVLNQVANPRHEKIIKESIKKYCSVEIVGSIPRFKDLKMPERHMGLLPYQEHEMKKEAVEFINEAAKYLDEEKILKIAMQAPNIPHISENSTIDIQYEGVKIGVIRDRVFQFYYEENLEELKKHGADILLINSLEDKNLPDIDALYIGGGFPETNVKYLCKNIDLMKNINEKAQNGLPIYAECGGLIYLCKSLITDEGEFPMAQVFPFKLKMFKKPQAHGYVLAKVNGNNPFYRKGLEIKGHEFHYSRVIEYERMPEMCFTMLRGEGIVHSKDGACYKNTLGTYIHVHALGCIEWVRGILKKAKNYKESKKCVENL
>HGH60669.1
MSRARMPAMFNIPRIVVAALKGGAGKTLITVGLIREMHRRGMSVAAFKKGPDYIDAGWLGLAARTQCHNLDSYLTGPDQARQTFIERSVVGDIAIVEGNRGVFDGVDAQGSFSTAELAKLLAAPTIIVVDATKVTRTAAAFILGCKLLDPDLRISAVILNRVAGTRHETVLREAIEHACAVSVIGAIPKLPLADFPQRHLGLISLYEHPRADAFADAAADILAKYVDVESVRDLARTAPDLAAEPLPQHAPQNELRHLGLRIGVIKDSSFQFYYPENLEALQATGASLIMLNALEPRELPSLDALYIGGGFPETHAERLARNQVFKDSLLQAIRSGLPVYAECGGLMYLARCLHVDDRTYPMVGVFPLDVTLHRKPQGHGYIKVEIVRANPFYPVGTVVTGHEFHYSSVSGAPDDEGSYCCFEVMRGHGFDGRKDGICVYNCLGTYVHVHALGTPSWAEGILDSAARFARRRGMNQGADR
>HGH60670.1
MTTTYNVPRVVIAALKGGAGKTLITLGVIAALRKRGWRVAPFKKGPDYIDAAWLAMAGGSPCYNLDRYLFGAEGVRNSFASHVIGKDLAVVEGNRGWFDGVDSMGTYSTADLARVLQAPVVLIVDATKMTRTAAALVMGCQKLEPDIRLAGVILNKVAGARHRTVLTEAIENSAGVPVIGSIHKLMWSRLPQRHLGLLPIFEHPDSNQFISQTAELIENQVNLDALLEIARAAPPLSTTPTSKGASANLSPHSPRVKIGVVRDSAFQFYYPENLAALKDHGADLLEVSALADAVLPDVHALYIGGGFPETHAESLAANVAFKTALKRAVEKGLPVYAECGGLMYLCQSLVIDDKTFPMADIFPVKAVLQRRPQGLGYITVRVVRPNPFYPLGKELTGHEFHYSTLSPPTCLRCDYAFEVLRGTGIGNQRDGLVYRNALGTYTHLHAIGEEAWASGIIAAARRFAAVREENQRSPRLCGEG
>HGH83330.1
MSKVLPIKFIVERFPQGHGYVIAKIKEKNPYFELGASIKGHEFHYSKPLEINFNKDIKFVFELEKGTGFDGKLDGILYKNLLATYTHIHVFSVKCWAINFLKKAKEFKEQKLY
>HGK67525.1
MNKPRIIISGVSGKIGKTVATSAIISLLAERGYRVQPFKVGPDFIDPSYHNIFSSRPSRNLDAVMFRKEAIINSFCRAMRNSDIGVIEGVLGLYDSVDGVTERGSTAELSKILKAPVVLIVDAERINRGLLAIVKGFLEFDRSVKIGGIIVNNVANERQGEKIVKAFREKFNGLEIVGVIHRSDIIKSKMGYRHLGLVPTSERVGEIKEIIQAIKSVGQQIDVDKIVEIASNVDEICPASFEELYPMTRCSIRIGVIRDKIFSFYYPENIEYFETVADRVYYIDSVNDSSLPDIDLLYIGGGFPEVYASLLEKNKPLKKDIKKKYEGGLKIYAECGGLIYLSERVIAFDGGEYMMAGLIDGYVEMYRRPVGHGYVYLSTIKDNPLTSLNQSLVGHEFHHSRLVLKEDVDFAFKVERGYGVDGIHDGVMKENLLAMYTHIHVLHNAEVFRKLMMWPHMSQR
>HGL61467.1
MQNTAQRIVTINSLKDSKLPEIDMLYIGGGFPEVYAEALEKNKTMKKEIVRNVEKGMKIYAECGGLMYLSEKVKAFDNKEYEMVGLIDGFVEMFEKPVAHGYTYLEALRGNPLADPGSEVVGHEFHYSKINLREEVDYAFKVKKGYGVNGVHDGIIKENILAMYTHLHVLHNYRIFLRMLKWVEES
>HGM55184.1
MMTFFSIPRVIISSHRGGAGKTIFTLLLISLLNERGYQVAPFKKGPDYIDAGWLGRVAQKPCRNLDLFLFDAEHNLFSFYKGCQGCDIAIVEGNRGLFDGVDVEGSCSTGRMSKLLKAPIILVLDCTKATRSMAALLKGFIEFDQDLRIRGAILNNIANPRHESIIRNSIERYTDVSVLGVIPRFKEIVKERHLGLITSFEEKLNFLEQLKEIASNNIDIEKIIEIAKSAPALKISENIESTKKKYKLKIGVFLDPAFQFYYPENLESLINYGAEPIFINSLENNKIPSEVSALYLGGGFPEIYAEKLAENENLRRDIKYLIEEGMPVYAECGGLMFLGEEIEWQGKKFPMVGLLPIKFKIAKKPYGHGYVIAKVIKHNPYFPLGDTIKGHEFHYSFPSQIELKREMQFVFQLEKGVGLDGKHDGIIYKNLLASYTHIHVFSVKYWAKNFLELAERFLK
>HGM55431.1
MVRGAVISALRSGEGKTLVTLGLLRLFSRKGVLVQPFKVGPDYIDPKWHKLASGRASYNLELFSMGEKRLKALFYSVATSSEIALVEGVMGLFDGKFSTFRVAKILKLPVIIVLDTFGLAETIAPLVKGAAERLKRASLPFVLFLNRVSSDKHLLRLERALRRYPLLGYLKREEALKLSSRHLGLYLPEDIERAKELLDYLSEILDQTVNLEIFEEFKLSMPPKGQRPFFLPEIPYAKIALAMDRAFNFYYQHLLDELSQKASILTFSPLEDESLPSEAEAIYIGGGYPELYAERLSANQKMLRALKEWAEAGLPLYAECGGLIYLSRALHWQGKSYNMANIFPFLIERGNLTLGYRKVIPQDRLPLFETKGPFFAHEFHYTKVTEPSSKIKTIFLVKSLEGEKFNEGFLYKKSLSTYLHLLSFAET
>HGM99154.1
MPPSRGRLLIGGLRGSSGKTALTLGLIGAFARRGLAVTAFKKGPDYIDAAWHALATGNPCYCLDVFMMGADKVQRQYASKLPDSGIAVIEGNRGLFDGVDRSGSFSTAELAKLLRAPVILVVDITKMTRTAAALVLGCQRLDPELDLRGIVLNMVAGERHGTVAAAAIEDATGIPVLGSIPRLAGLRAPERHLGLVTVEETPDALSRFRSIAAGMEGRLDVDRIIDIAYAAPDAPCPAPPSPAGWRSPHPVKIGVIRDSAFPFYYPENLEALTEAGAELVWIRALDDAELPEIDALYIGGGFPETHGSLLAGNHRFRDSLRRAANDGLPIYAECGGTVYLGRKLYYQGERFNMAGVLPLDFEFCPRPQGHGYTQWRVDRENPFYPVGSLIRGHEFHYTRVREWDPGLGSICSVERGVGFPGRREGVVIGNVAAFYGHIHALGCEIWARGLVEAAVRRRARE
>HGN83890.1
MKIPRILISSVSGKSGKTTVTIALIKKLREHGLRVQPFKVGPDFIDPSYHTYFSGTYSRNLDSVMFSEETILASFIKNSSNSDVAVIEGVFGLYDSVDGVTEKGSTAEISKILRTPVILVMNAERINRGLIPILRGFREFDRKVRIRGVIINNIANERQKEKIVKAFREEFKDVEVVGTVPRSRIVEEKMRYRHLGLTPVSERSREMIEVEEAIKFVGEHIEIDKIIEISREAEDLPEIELDFPRVKVNVRVGVMIDDVFSFYYPENVEYIQNTAQRIVTINSLKDSKLPEIDMLYIGGGFPEVYAEALEKNKTMKKEIVRNVEKGMKIYAECGGLMYLSEKVKAFDNKEYEMVGLIDGFVEMFEKPVAHGYTYLEALRGNPLADPGSEVVGHEFHYSKINLREEVDYAFKVKKGYGVNGVHDGIIKENILAMYTHLHVLHNYRIFLRMLKWVEES
>HGO45629.1
MNGATIITTPRCILAAMRGGQGKTAVSVGVTRALIRQGRKVASFKKGPDYIDAAWLTRSAKSPCYNLDTFLLGDDPVLDSFVKHARHADMAVIEGARGLFDGMDQQGSYSTAALAALIQAPVVLVVDCSKITRTAAALVLGCMTFDPEVTISGVILNQVARARHEDMLRASIQDRCGVPVIGAMPRLKDFPFQERHLGLIPPQEHLTVDQAVDQLADAVENHIDLDALWALSAGAPELRSSGRPGMSRLPMPHQRPRIGVIRDSAFQFYYPENLEALKEQGADLVDISALTDRFLPDIDALYIGGGFPETHAAQLAGNETFRIALRQAVEDGLPVYAECGGAMYMGNTLVCDGREYPMVGALPITYGLSRRPRGHGYTVCRVDRANPFFEQAQTLRGHEFHYSYVLEWDQDAMTMAFTLERGYGFDGAHDGACRHNVLAAYSHMHAAGEHGWAAGLIRSAIRYMGRKPPTPRVSLENGGKSLENQLKSVYKKVVGKT
>HGO58656.1
MTGLLVSAAHKSSGKTTVAIGLAAALRARGLSVQPFKKGPDYIDPLWLTAAAGRACRNLDLYLCAPDEVRHAFDAGCAGAEVALVEGNKGLYDGLSLDGSNSNAALAKLLDLPVVLVLDARGMTRGVAPLILGYQAFDRDVRIAGVILNRLGGARHESKLRAVIEHYTDVAVLGALHEDPRLAIDERHLGLIPATEIAQSRERIDQLAQAVAAAVDLDRVLALAGPAVARSVPAAPPSATGGRGLRIGVARDRAFGFYYPEDLEGLQRAGAELVFFDALATPRLPAVNALFIGGGFPEVLAAELSANRSLLADIRNAVEGGLPTYAECGGLMLLARSITWNNVTWPMAGAIAADVLMHARPVGRGYVHLQETDASPWPQRVDGTIRAHEFHHSTLVNVDPRLRFAYRVKRGHGIDGENDGIVYRNTLASYAHLRSVAGHDWPARFVAFARAVHAGHHHASAA
>HGP04456.1
MISRPRLTIAGLGGDTGKTLVSVGLCRCLQGKGYRVTPFKKGPDYIDMEWLSRSAAHPCYNVDLFLMSKDQVLASFCMNTSDTDIAVIEGNRGLYDGMDSEGSVSTAEVAKLLKSPVLLVVDCTKITRTAAALVLGCQRFDAEVAIKGVILNRLAGGRHESTIRKSIESYCRIPVLGAIPKLKNIQFPERHLGLVPPQEHPASEESLRNAATTVETYLDIDRIVDVARDAESLECPVWDSAPIAEKRVNIGLIRDTAFQFYYPENLDALRRAGAVLVEFSALKDRLPPSLDALYIGGGFPETHAAALSENVQLRNQIKEAAERGLPIYAECGGLMYLSRALLWDGKTYPMVDILPAEIGVSRKPRGHGYTILEVTKPNPFYAAGETIRGHEFHYSYLLSTDANDRYSFVFKVLKGEGIVPGYEGISYRNVLATYTHIHATGNPAWSHGMVRAAAAGKEK
>HGP66468.1
MIVNPPRIIIAALRGGSGKTILSLGLTSVWKGIGYRVAPFKKGPDFIDSGWLSFAAGRPCYNLDPFLMNPGQIVASLLRNSADADISVIEGNRGLFDGLDIDGCCSTGELGKILKSPVLLVVDVTMATRTVAALVMGCQQFDPELKISGVILNRVAGHRQESLTRNAVEQYCGLPVVGAVPKLRQNIFPERHMGLVPHLETDYAEKAVAWTRSIVEKHLDLKTLWNLAHGAEPLDTPSAEKTDGEALIFPRPAPRIGVIRDKSFWFYYPENLDHLRRLGAHLLDINSLEDKGLPAIDALYIGGGFPETQAQVLSDNAAFRDSLKKAIEGGLLVYAECGGLMYLGENLVVEGKEFPMVGALPLSLILEKKPQGHGYTVLEVTDKNPFYSVGDSLKGHEFHYSKAVMHPSSDTRAVFKVIRGEGLDGQKDGLCRKNVLATYTHVHAGGNRQWAERFLKAVRVMKNNFCLNSKKKG
>HGQ81382.1
DLLYIGGGFPEVYASLLEKNKPLKKDIKKKYEGGLKIYAECGGLIYLSERVIAFDGGEYMMAGLIDGYVEMYRRPVGHGYVYLSTIKDNPLTSLNQSLVGHEFHHSRLVLKEDVDFAFKVERGYGVDGIHDGVMKENLLAMYTHIHVLHNAEVFRKLMMWPHMSQR
>HGQ82044.1
MNKPRIIISGVSGKIGKTVATSAIISLLAERGYRVQPFKVGPDFIDPSYHNIFSSRPSRNLDAVMFRKEAIINSFCRAMRNSDIGVIEGVLGLYDSVDGVTERGSTAELSKILKAPVVLIVDAERINRGLLAIVKGFLEFDRSVKIGGIIVNNVANERQGEKIVKAFREKFNGLEIVGVIHRSDIIKSKMGYRHLGLVPTSERVGEIKEIIQAIKSVGQQIDVDKIVEIASNVDEICPASFEELYPMTRCSIR
>HGQ84934.1
MKISYNIPRILISSHKGGSGKTIFTIGLIYYLKSIGLNLSTFKKGPDYIDAGWLSKISKTPCRNLDLFLFDEKDNLYSFYLGSKDSDLAIIEGNRGLFDGLDIFGSCSTSRLAQLLKVPIILILDCTKVTRSLAALIKGFLEFEKDIEIKGVILNKIARPRHENIIRGSIEYYTDVKVLGVIPKLRNLPQERHLGLITSFEYNENFFLDQLQKIIKENVEVEKILEISKKVSPIEIEVSQPENIIEFKDVKIGVFKDEAFQFYYPENLETLTNLGAELIFINAFKDKSLPDVSALYLGGGFPEVKAEELSENKELLKAVKDAIMEGLPVYAECGGLMYLGEEIIWKEKRYPMSKVLPIKFMVEKFPQGHGYVIAKIKEKNPYFELGTSIKGHEFHYSKPLEMKFNEEIKFAFELEKGTGFDGKLDGILYKNLLATYTHIHVFSVKCWATNFLKKAKEFKEQKLY
>HGS03064.1
MLRYSDIPRVVIAGLGGDSGKTLLTIGLIANLKDLFNIAIFKKGPDYIDPSWLTLAGNRTTYNLDTFLMGKRKVLESFISNTKNSNLSIIEGNRGLYDGFDEKGSHSTAELAKLLKAPVILIINASKVTRTAAAIAYGCKFFDKKVEIKGIILNNVYGKRHFNIISKTILQYTGIPVIGFIPKIAEKDILPSRHLGLVTPDEIEYAKKSVNQIKNIIKENVDIESVIQIAKKSKIIKANIKEKNIKKPIKVRIGIFKDKSFSFYYPENIEFLSNEGAEIVELSSFKDNNLKDVDGLYIGGGFPETHIHELSNNKELLYNVKAKAEDGMPIYAECGGLIYLAKELEVDNKLYNLSNILPIKIKMNKIPQGHGYAISKVDKRNNFFKINSILKAHEFHYTNIENIYDNESFDTCMEMIKGEGAYQKREGIIYKNVFGTYLHIHSQGVPLWAKSFVKVAFNYKNRK
>HGS05606.1
MAGAVSQGLVIAAPHSGAGKTTVTLGLLAACRRRGLSVQPFKVGPDFIDPGHLARVSGRVCRNLDGWLLRREDNLASFARHARDAHLAVVEGVMGLFDGYGGMTEAGSTAQMAKWLGLPVLLVVDARSMARSAAALVHGFATFDPDLPLAGVIFNRVGSPTHLEYLSQALEQAGAVPCFGGLPREAALAIPERHLGLVTTEDHPLGGDYVERLADLMEEHLDLDGLLAALPPVPLHEEAPPRCPPATVRLGVARDRAFCFYYPENLEWLARFGAEIVPFSPLEDRNLPEVHGLYLGGGYPELFARQLSANFAMRRAVRERAAAGLPIYAECGGLMYLSREIHDLEGRSHPMAGVLPFGVRMFPRLKALGYREVTLTADSLLGPGGTRLKGHEFHYSEIITEPPDLPRIYELTPRRGGPPRQEGYSIHQVLASYVHLHFGSNPEAARHFADRCRRFKESL
>HGS05714.1
MSRPCPRLLLAALRGGAGKTTLTLGLLAAWRARGKRVVPFKKGPDYIDPAWHALAAGSPSHNLDPFLMEADQIRGLVLRHAGAADALLIEGNRGLFDGLDAQGTYSTAEVAKLLGTPVVLVVDCTMTTRTLAALVLGCQHFDPQVTFAGVILNQVARPRHQAIITASIEKYCGLPVLGAVPRLKCAVFPERHMGLVPPPEHRAAVRAVQAAQDLAARYLDLEGLWQAACEAPPLPESPYPLYPPPEVDEPVTIGVVRDAAFQFYYPENLEALEQAGARLVFLNALKDPGLPPGLDALYLGGGFPETNAPALAANAGFREAVRRSAAGGLPIYAECGGLMFLGRTIETLQGETWPMVGLFPYDFIMGKSPQGHGYTLLEVDGPNPYFPRGTLLKGHEFHYSRMRPEPGPEVPLAFRMTKGTGIAAQRDGLVYKNVLATYTHLHALGAPGWAPALVRQARLYKMQRRSAPKLDPEGEQTPPYSSPASRRAG
>HGT60253.1
MQQTATGLLPRLIVAALRGGAGKTILTVGLAAALRSRGKDVAVFKKGPDYIDAGWLALAAGRPCYNLDTYLLSPEAVRGSFRDHGAAADLALVEGNRGLFDGIDLDGKTSTAELAKLLEAPVLLCLDATKTTRTLAAVVSGCRTFDPGVRLAGVVLNRVAGARHESILRRTIEHYTALPVVGALPRFEEPLFPERHMGLVPTPEHGWAPQAVADLREVIARHVDLPAVVHIASQAPGLAAVGLPPPLPARPAAADPVRIGVFRDAAFQFYYPENLEALQAAGAELVFLSPLSPGEGGLDRIHGLYIGGGFPETHARELAANTQARLRLRALVEEGLPVYAECGGLMYLGGELLTGAGRFPMAGVLPLSFEICPRPQGHGYTRLEVIGENPFFECGAELRGHEFHYSRAIDWAGREADLVFRMRRGAGIRGDRDGLVHRNVLATYTHLHALGTPAWAEALVRQAAAYRDGRRR
>HGU05329.1
MKIIYNIPRLLISSHKGGAGKTIFTIGLTYYLKSLGLKISTFKKGPDYIDAGWHSSITGAPCRNLDLFMLSEEQNLFTFYLGIKDGAELAIIEGNRGLYDGVDWRGSCSSAQLARLLKTPIIFVLDCTKATRSMAALLKGFADFEKDLNIAGVILNNIARPRHEDTIRASIENSVGIKVLGSIPKLKHLPNERHLGLITSHEFNFKFLP
>HGU16052.1
MKTFTIPRLMIASHRGGAGKTILTIGLLFILKSKNVKVTAFKKGPDYIDAGWLALVSQRPCRNLDLFLLKEEQNLYSFYLGIKDNVDLALIEGNRGLFDGLDWQGSCSSAELARLLKTPIIMVLDCTKTTRSIAALVKGFLEFEKDIKIAGVILNNIARPRHEKVIKDAIENYVGIDILGSIPRLKYLPSERHLGLITSQEYRLNFLTILKEVVEKNIDLNKVLQIANQAESIELPTSSPIKENQMFTGVKIAVFYDKAFQFYYPENLEILQGLGAELVFVNSFEDSTLPSVDGVYLGGGFPEIYAEALAENKSLKKDIYLAGQEGVPIYAECGGLMYLGKEIQWNNKCYPMVGLLPIKFVVEPRPQGHGYVIARCIKSNPYFPVGEIVRGHEFHYSRPEILNFKKNIDFIFHLEKGIGFGDKQDGLYYKKIFASYTHIHFLGIPFFVANFLGEALNFKSLSINKRNKKREVGYG
>HGU33031.1
MKAICVAGVHSGVGKTTVTLGLMACLRRRGLSVAGFKVGPDFIDPGHHGRILGSPSINLDGWMLDRKTNRDRFFRRAAGADIAVVEGVMGLYDGYDGKTEDGSTAQIAKWLGIPVLLVADARHMARSAAALVLGFERFDPAVSFVGVVFNRLGSERHLAYLREALEAAGCMPCIGGLLRSDDLGIPERHLGLLTADEFGRQQGQLDRLADTIEAALDIDGLLQHLPEVRAEAIGPVSEWVGGRVRIAVARDEAFCFYYPDNLELLEANGAEIAFFSPLTDDELPEGTCGVYIGGGYPEMFGERLSQNERMRKAICNASLSGIPLYAECGGFMYLCREIIDQEGRIYPMCGCFSASVRMLGRLKSLGYREVHLMEDTCIGKPGDILRGHEFHYSELIEEPDAMRVYRIADRSGAVQRTEGYRVRRTLGSYIHLLFASHPDAARRFTESAMQYRIQKSGVRSQEKCG
>HGU33293.1
MQPSTYADFPRLILSALRGGAGKTTLSIGIIGALKSLGRSVTPFKKGPDYIDAGWLALAAGRPCYNLDSYLLSRETILSSFQAHVMPEGIAVIEGNRGIYDGIDMEGSTSTAELAKLLQAPVILCLDCTKTTRTVAAAVLGCQMFDPETPIRGVILNRTSGKRHERMVQKSIEYHCGIPVLGALPRLDEQRFPERHMGLVPTPEHPWARQAIEEATRLATTHLDLKWILELAEAAPDLPVAPLLPECGKTPSKNDPNISDHHSPRSSVNIGVLQDSAFQFYYPENLEALERCGATLVFLSALDEASLPDVDALYIGGGFPETHAERLAANVSFRSSLRKRAEEGLPIYAECGGLMYLGESLLIRDVRYPMAGVLPIVFGLFKRPQGHGYTEMVADRPNPFFPEGTVLKGHEFHYSKAIECPEGQTVFSMRRGSGLIGDRDGFCIHRTVATYTHIHALGTPEWAPSLIRNALAYRSRRIPHSHENG
>HGU59750.1
MHIPRIVIGGTITKTGKTLISLGLMRALVKRGLEIQPFKIGPDFIDPSFHYFATGRFSRNLDSYMMSEKDIQSIFCKATRDADVAVIXGKTALYDSHNAIDEKGSTAHVAKILKAPVILVANAERISXSIAAQLLGYKIFDPDVLIAGVILNKVGNERHAKKVEIATKNLAKIEVLGVIPRRNDIVLPYRHLGLVPAHEREEFSKIFDLMANIVEEFVDVDRIIEIAEEAEEIECDFEENIVEKSNVKIGIIXDKPFSFYYQDNVDALSSLAEIVYIDSLKDRRLPKVDALYIGGGFPEVFAKELESNRRLRENIYEFCSSGNPVYAECGGLMFLGESIIDFNKEEXEMVGFLPIKTEMKRKFQALGYTEYLSEKDTPISRKGDRFVAHEFHYSKVHPLKKLEFAFKVLRGKGIMNGKDGILKDNTLATYAHIHVYSYKGFVKNFVKSASKG
>HGV09384.1
MSKGLPRIMIGALRGGAGKSVVSVGLAACLTSRGKRLSVFKKGPDYIDSAWLSRAASAACFNLDTYLMGEAVVKESFLRRTADCDAALVEGNRGIFDGLDLEGSHSSAALAKLLGLSVFLVLDCTKSTRTVAALVKGCQAMDPDLRLSGVILNRIGNVRHEAVIRASIERTCAVPVVGALPRLDDLGLPERHLGLLPPQEHGEVEGAIQKSREAIEKYVDVDRLLELAAPPFEDAPSEGPAAESLRADLNQPFLFPGIRIGVVRDEAFHFYYPENLETLLASGAAITEVDAIRSRSLPPLDALYIGGGFPESRAEALAENRSLMQSVRDAVEDGLPVYAECGGAVYLGKGLKCGGLVHPFVGVFPVVYELHRRPQGHGYTLLEVDGDNPLFPKGICLKGHEFHYSGVLDWGEEVPQFACRVKKGYGFDGSREGLWVRNVYATFSHLHALGDSRWVELFLGRAAVRADSASQA
>HGV55197.1
MVRGAVISALRSGEGKTLVTLGLLRLFSRKGVLVQPFKVGPDYIDPKWHKLASGRASYNLELFSMGEKRLKALFYSVATSSEIALVEGVMGLFDGKFSTFRVAKILKLPVIIVLDTFGLAETIAPLVKGAAERLKRASLPFVLFLNRVSSDKHLLRLERALRRYPLLGYLKREEALKLSSRHLGLYLPEDIERAKELLDYLSEILDQTVNLEIFEEFKLSMPPKGQRPFFLPEIPYAKIALAMDRAFNFYYQHLLDELSQKASILTFSPLEDESLPSEAEAIYIGGGYPELYAERLSANQKMLRALKEWAEAGLPLYAECGGLIYLSRALHWQGKSYNMANIFPFLIERGNLTLGYRKVIPQDRLPLFETKGPFFAHEFHYTKVTEPSSKIKTIFLVKSLEGEKFNEGFLYKKSLSTYLHLLSFAET
>HGV55672.1
IISSHRGGAGKTIFTLLLISLLNERGYQVAPFKKGPDYIDAGWLGRVAQKPCRNLDLFLFDAEHNLFSFYKGCQGCDIAIVEGNRGLFDGVDVEGSCSTERMSKLLKAPIILVLDCTKATRSMAALLKGFIEFDQDLRIRGAILNNIANPRHESIIRNSIERYTDVSVLGVIPRFKEIVKERHLGLITSFEEKLNFLEQLKEIASNNIDIEKIIEIAKSAPALKISENIESTKKKYKLKIGVFLDPAFQFYYPENLESLINYGAEPIFINSLENNKIPSEVSALYLGGGFPEIYAEKLAENENLRRDIKYLIEEGMPVYAECGGLMFLGEEIEWQGKKFPMVGLLPIKFKIAKKPYGHGYVIAKVIKHNPYFPLGDTIKGHEFHYSFPSQIELKREMQFVFQLEKGVGLDGKHDGIIYKNLLASYTHIHVFSVKYWAKNFLELAERFLK
>HGV95468.1
MKAILVAGTHSGCGKTTVALGLMAAFRKRGLSVQGFKVGPDYIDQGLHGMVTGRPARNLDTFMMDREFLEQSFYTHSSEADVSVVEGVMGIFDGDFGTWSVAKLLGIPVLLVVDTFGMAETLGPILKGLANEARSRGIQILGCIFSKTGSHRHIKRLTNSSPIPVLGYIPRDKRLHIPSRHLGLLVAEENPLGEEEIAYLSKVVEENVDLDRILQTSIIPGPSKVSARETVSNKGGVTKTVLVAKDKAFCFYYQDNLDAIEASGCKIQYFSPIEDESIPNCDGIYIGGGYPEVHAKAISKNKSLLHSIREMAMDGIPIYAECGGLILLSQG
>HGV96670.1
NRALHIPRLVIGGLRGGSGKTIITIGILSFFRCMGLKVQGFKKGPDFIDPGWLSLAAKQPCRNLDAFIMDPKRLCGHFVSSSMGYDMVVIEGNRGIYDGMDVAGSFSTAELSKSLKAPLALVVDVTMSTRTVAALVKGCQVLDPQVPLKAVILNKVANQRQEMLIREAIKTECGIPVAGAIPKQRQNPFPERHMGLLPHREQEKALQAVEWAQGLVKRYVDMDMLLSIAKEAEPLEFSTHTTETPKAYEAQRPKIGVMLDRAFWFYYPENLELLRNLGAQITFMDALKDERVTEIHGLYIGGGFPETQAEALANNVAFRRGLRDLVNNGLPVYGECGGLIYLGKGINYRGGHYPMLDIFPVEFAFQDSPAGHGYTEFEVVLPNPYYALHKVVRAHEFHYSLPNPFEGSKLDFAFKVIRGNGFFQKTDGLVKGPVLGTYMHVHALGESSWAQGLLYLASLYAQKAHLGEKKFIDKSGILV
>HGW39041.1
MRIPRIVISASNSGSGKTMLTCGIARALRNRGYRVQTFKVGPDFIDPKYLTIASGRKAVNLDSWLMSEEEILRDFESYCEGADLAIVEGVRSLYDSSDPLSLKGSTFSIAKIIKAPILLVVDIRGLNMGTAAIVRGFADLFNADIRGVILNSSRGEMHELKAKRAVEELAGIRVMGSIPRRKELEIGMRHLGLITVEEIEREVEEKIKKWAEAVEERIDLDELLRIAEQAEEIPEVRRESIRKDFDVKIALALDKSFNFYYTQNLDLLKALGANFSFFSPLEPNFPDEVDGILIGGGYPEIYASEFDKTSMNSLRKKIEDDCPTYAECGGLMFLCEKLVTSRGRFKGAGVISAETIFDLSRRFLGYTKARVVEDNVISARGDTILGHEFHYSYLEADCDVKYAYELERGFGIDGIHDGILVNECLASYMHSFLNEKNARRFLEKCKEYKRI
>HGX13451.1
MRAKKAPPRVVLASPCGHSGKTVLSCGISTILRNRGTTVQAFKKGPDYIDPSWLTAATGRPCRNLDLYMMGEGPLISHFFLHTSQCDFALVEGNMGLYDGLEEDGKGSTAHIARLLKAPVILIVNTEKMTRSVAALVEGYRNFEPDTMVSGVILNNVSGERHAHKLVAAIERHSKLPVLGVVPREESLTISERHLGLIPFGEKDKNSLVLNKIASFVEKHIDVQGLFDLGRRAEEFVFWVEEKKGIDKKEVKIGVFYDHIFHFYYPENLEALENEGAEILFVNSVVDEKLPEVDGLYIGGGFPELYLEELSQNRALMDEVVRFVESGKPLYAECGGLMYLCEFVHFGGRSFKMAGLIPAEVYLMKRPQGHGYVEAEIICENPFHPVGALIKGHEFHHSTLKLREVINFVMRMRRGKGGDGLNDGILYKNMFASYTHVHVLGVEYWAKNFVDLCKKLKAERECNYNFKEATNG
>HGX70082.1
MKAPPTTDGAGRPPVRRGPRPTDRGLAPRATRGSGPRCLPRLAIAGLGGDSGKTLVSLGLLLLAREKGLKPAAFKKGPDYIDAAWLTWACGTAARNLDTYLMGFDGARASFFRHASPDLSVIEGNRGLYDGSDARGTHSTAELAKALGAPVLLVLNGTKVTRTAAAMVLGCQKMDPGVSFAGVVLNQVSGSRHARVTRQAVEETTGLPVLGVLPRASSGDLLPGRHLGLVTPSEHPHIRELEGNVRRLLDGHLDWEALLLAARRTQAAPAPEPTGTLSDAQPEAGLRIGVVRDSAFTFYYPENLEGLERGGARLIFLSPLSDGRFPQDLDALYIGGGFPETHGPELTAARGWMEGLRAAVGAGLPVYAECGGLMLLSRSIRWEGRSYPMAGVLAVDVEVLPDPQGHGYAELEVDRPNPFFEVGMRLRGHEFHYSRIVLPAAAGTAAAVRRGTGAFNGRDGLVEGPVWAAYTHLHALGCPEWTISLLRAAGDFAHIRKTRTPSV
>HGY12345.1
SKAAGRPCYNLDTFLCAPSVVKHSYQENSKKCDIAVVEGNRGLYDGIDTDGSTSTAELAKLLNLPILLVLDCTKSTRTMAALLLGCMKFDPEIRICGVILNRVAGKRHEGKVRTNIEKFCNIPVLGAVPKLKAKDFPERHMGLVTSEEHTFSDQAIKATFKVAEDNIDLDRLYHIVTDEDKGTDLIEISKIEKTEYEGARVIDPEASVTIGIIRDSAFQFYYPDNIDALENLGADIVFISPLSEESIPNVHAIYMGGGFPETHAPQLAGNKSFRDNLKKLSQNGLPIYAECGGLIFLGQSIRLKDQEYPMSGILPIKFGLSRRPQGHGYTRVEVVNKNPFFKKGEILKGHEFRYSSILDIDYQPFEMAFKMERGKGILDKKDGFFKQNTFGTYTHIHALGAPSWAPSLVKKARAFKASLADKQTNK
>HGZ11549.1
MSRPCPRLLLTALRGGAGKTTLTLGLLAAWRAQGRRVIPFKKGPDYIDPAWHALAAGSPSHNLDPYLMEGDQILALVQRQAQAADLLLIEGNRGLFDGLDVQGTYSTAELAKLLMAPVVMVLDCTMSTRTVAALVLGCQHFDPQVKLVGVILNQVARPRHEAILRASIEQYCGIPVLGAVPRLKCAVFPERHMGLVPPPEHRAARQALKAAQDLAERYLDLPGLWAVACKAPPLPEGSRPLFPGPEILGPVTLGIIRDSAFQFYYPENLEALEKAGARLVFLSALSDSALPPHLDGLYIGGGFPETNAPALAGNSSFRHSLRQAAENGLPIYAECGGLMYLGRTLYTVDGQAFPMVGLLPYDFHMSKSPQGHGYTTLEVVAPNPFFALGTRLKGHEFHYSRIQPEPGPNAVMAFSLGRGTGVGNQRDGFVYKRTLAAFTHLHALGTPEWALGLVRQAWEYQRQRLASLNREILPKEAAPGGETRKVPRGMNFS
>HGZ12163.1
MSAKFPKGLVIAGPQSGVGKTTVTLALIAAARRRGMRVQAFKVGPDFIDPGHLTKAAGRACHNLDGWMLTRETNREIFFRSARNTELVVVEGVMGLFDGYDGLSDAGSTAQMAKWLKLPVVLVVDARSQARSAAALIHGFATFDPELPLAGVIFNRIGSPRHLDYLRQALEKSGEVPCFGGLPRESEISLPERHLGLVTAEDHPLDATDLEHLAVWLEGGVDLDRLLEALPPLALKEVPEPVPLAPQVRLGVAKDPAFCFYYQENLEWLARFGAEIVDFSPLSDRKLPEVYGLYLGGGYPELYARQLSDNQAMLQAVREAALAGLPIYAECGALMYLSREVQDLAGNRYPLAGVLPFEVRMLQRLKALGYREVTLAADTLLGPAGLRVRGHEFHYSEIVGECGETALVYDLTPRPGTPPRKEGFQVGQVLASYVHLHFGSNPEVARQFVARCRRYKETRE
>HHA20681.1
MGGGVPRLVIGGTSSGVGKTTFSTGLVAALTRRGLRVQPFKVGPDYIDPSYHRAAAGVPSRNLDSWMLPREALVELFQRACRGADIAIIEGVMGLFDGHSGRDEAGSTAEVAKLLGAPVLLLMDAARMARSAAALALGYARFDPALRVSGFALNNVAGESHYSYAREAIEGADLGPVVGYLPRDPALVLPERHLGLVPTPERALPEGFLDGLVATMEAHLDIDAILGIASSAGPVPDAGHQRRMGEPHSLPASGGTLFPPEPLPASANIALAWDEAFSFYYQDNLDLLEAYGATLLPFSPLHDPSLPPGADALLLGGGFPEMHATALSANGSMKDSIRRAAEAGMPIYAECGGLMYLTEAIVDEAGVVHPMVGLLPGRCSMV
>HHA22847.1
MNCPRVVISAPQGRSGKTTVSMGLVAALADRGLVVQPFKKGPDYIDPSWLTGAARRPCRNLDLFIMGEGGALSAFRAGVAGASIAVIEGAMGLYDGLDLDGSGSTAQLARLLKAPVLLVVDAHRMTRSVAAMVRGYQQFEPGVEVAGVILNNVARSRHEGMLVAAIERYCGIPVVGVVPRSDGLSIPDRHLGLVPRGEDPRLAPVVECVLRAAREHLDLERIIEIARSAPPIADDANAPRRTSGHRARLAVFMDRVFTFYYPENLEALQRAGASLTFVDSLADEALPDVDALYIGGGFPEIFMDQLEANSSLRGDIRRRIERGMPVYAECAGLIYLSERVRWGERVREMVGALPCEVEMTSRPQGHGYAVAEVVGDNPLFPRGTVLRGHEFHNTRVSSLDRRKAGFAYRLARGAGIDDQHRDGLVVGNVLASYTHLHAVGSPVWAEGVVEMARRGL
>HHB77248.1
MVIGGLSGGSGKSVATVGLIAALKERGLVIPFKKGPDYIDAGWMGKAAGRPCYNLDPYLMTPDSLKNSFFSHAAGADFAVIEGNRGLFDGVDPDGSYSTAELALALDLPVLLVVNCSKTTRTVAAMVLGCRGLEPRLRLAGVILNQIATPRHETVIRQAVEKYTGVPVLGIVPRLKTDIFPMRHLGVTPHQESTTADAAVAKLAELARENFDLEKIIFCMQPI
>HHB81842.1
MAAFMIAAAHKSSGKTVISTGLSFALSAPDCRVQCFKKGPDYIDPMWLSAASGAPCYNLDFNAMERRELVDLFASRSKGAGISLVEANKGLYDGVDLAGSDSNAQMAKLLELPVVLVIDTNGITRGIAPLLLGYQGFDKEVNIAGVILNKVGGARHEAKLIAAVKEYTDIDVLGAVGRNSGLDIGERHLGLTTPGETGALHETIARFGEIVGAGVDLEKLRGVAGACGFSEASEKTVFSRKTDVRIGVVRDKAFGFYYADDLEAFGAAGAEIVEIDAINDRHLPQLDGLFIGGGFPEMAAAELAANVDLRARLKSAIQGGLPTYAECGGLMYLCKSLDFENQTYPMVGVIDAEAVMHKRPQGRGYVSFSDNNLH
>HHB83582.1
MHAAKGIIIAAPNSGSGKTVFTTGLIGAMAKTGLKVAAAKTGPDYIDTSFLGITAKSPAINLDPWSMEERRTKALASAHAANADLLVVEGVMGLFDGAVDGTGATGDLAAMLELPVLFVVDAARQSQSVGALISGFANWRKGVNIAGIILNNVASARHENILKKAIQQLDIPLVGVLRRDQNLQVPSRHLGLVLAGEIEQINEFSAAASALVASGVDLDLVRSLAAPLPQAPIQTPARLKPLGQHIAIARDAAFAFIYEHWLADWRAGGAELSFFSPLANHPPAPEADAIFLPGGYPELHGAQLSAAHDFFKALLAARDRGALIYGECGGYMVLGKSLRDKNGVTHKMSGLLPHQTYIDRPRRVLGYRRLQHGSALPWPNRLMAHEFHYSTSSAHDLPPLFEACDALGKKLDPMGAVDKNVMGSYAHIIDGVAGGEKQ
>HHB92647.1
DVKGSDSNAALASLLKTPVILVIDTKGMTRGIAPLLLGYQLFDNTINITGVIFNQVGGERHENKLRNAVEYHTDIKVIGSVRRASELEIKERHLGLIPNNEDNQAQIKINKIADLIAFQVDLDQIIPKNINTTSPIFNNQPSNIILVKIGIIRDAAFAFYYPDDLIALQAAGAELIFIDAIHDSHLPAIDALFIGGGFPETKMAELANNDSLKQDIYNAIEQKMPVYAECGGLMYLSRQITWQQQSYKMVGILPFDTIMEVQPQGRGYVHLTETGQGLWPTLNPISQDFYAHEFHYSRVVNLPTDLKFAYQVLRGEGLDGKHDGIIYKNTLASYAHLHDVKSNHWTKRFVKFIHSHKIGETNA
>HHC24478.1
MEACPRLIISALRGGAGKTVLSIGIIAAWKTSGKTISPFKKGPDYIDAGWLSLAAGETCYNLDTFLIDQEHILSSFLSHSKGDIAVIEGNRGLYDGIDTEGATSTAELAKLLKTPVILCIDCTKSTRTMAAAVLGCLHFDPDVDIKGVILNRIAGPRHEMNLRRNIEHHCGIPVMGAVPKLGSQNFPERHMGLVPTPEHEWAKNSVDAASLIAKKYLDLDALARVAFEASIYAVSGKPSQNPESESWLHPEADRTDREISTDRVFPEKSVS
>HHC73119.1
MAHLLVSAAHKSSGKTTVTIGLCAALDRLGHTVQPFKKGPDYIDPMWLGAAAGRPCHNLDFYTMERDEIRETFGCAMKGADVGVIEGNKGLYDGLDLDGTNSNAALAHLLEAPVVLVLDSQGMTRGVAPLILGYQAFDQEIRIAGVILNKVGGSRHESKLRAIIEHFTDVPVLGAVYRDDDLAIEERHLGLVPSNESTEVMERIAHIANSIADQVDLHRILELAGRAPALPCSSFPPPTIVEGPQVRIGIARDSSFGFYYPGDLEALERAGAELVFFNTMTDRQLPAVDGLFFGGGFPETHMSRLAANAELRASIRQTLEEGLPAYAECGGLMYLSRSIHWQERSAEMVGFIPADAVMHHRPQGRGYIRLRETGQGLWPLEPAGGASIRGHEFHYSSLEGLDPDLRYAYQVERGTGIDGRRDGIVLRNTQANYAHLRDVGSNHWTTRFVDFVRRIRTERH
>HHC73567.1
MNRLFISAAHKSSGKTTLSIGLCAALSRQPYTVQPFKKGPDYIDPLWLSAASGRACHNLDFNTMTHDEIRFTLAHYAQDSDIALIEANKGLFDGMALDGSDSNAALAKLTQSPVVLVINTVGTTRGVAPLLLGYQAFDPDLLLAGVIFNLVGGSRHESKLRQITETYTDFPILGAVHKHPDMQIEERHLGLMPSNEQQQAQQQIQRIADLVEQQVDLPRLIQISQSAPPVPPCHYALPETHHAPTVRIGICRDAAFAFYYPSDLIALERAGAKLITVDTLQDSHLPELDGLFIGGGFPETQMQTLSANQPLRQHIKQAIENGLPCYAECGGLMYLAEHIIWQGQSVPMVGVIPADAVMCERPQGRGYIRLKETEHMPWAKTKRDNDTSTVIYAHEFH
>HHD57467.1
MAGNFPAVIVAGTHSGCGKTTLTLGIMAALRERGVAVQPFKCGPDFIDPTLHRCVTGRVSRNLDVRMCGADFVRQTFAAHAPAAGISVIEGVMGLFDGGHGSAAHLAELLDVPVILVVDVRSAAESVAAVVKGFETLDRTIRVGGVIFNRVGSSRHLQMITDAVTNHCRAKIIGALPRDRGISLPSRHLGLHMGPEMDLDQERLAALVKEHCDLDGLLQLASTSKFTPPGPEPATSNPQTAPLVRLGIARDAAFCFYYQDNLDLLRRAGAGIVVFSPLHDDTLPEDLDGLYLGGGYPELHASRLADNASMREDIRRFSRSSRPVYAECGGFMYLCESIVDTLGMEHPMAGVYPVRATMGKRLRRLGYRQTTMRAPTSLGRKGDVCYGHEFHYSEIDPMPDHVERAFLLEDGRGEGYNINNTLAGYVHLHWGRTPDAARRFVAAMALKSHGNRA
>HHD63961.1
MAGKYPSVVIAGTSSGCGKTTVTLGVMAALCKREVKVQPFKCGPDFIDPSLHRQVTGRVSRNLDVRMCGAEYVHNVFADHAPEDGISIVEGVMGLFDGGLGSAAHLAGLLDIPVLLVVDVRSAAESVAAVVKGFETFADGIRVVGVILNRVGSERHRQMIADAVQLHCRAEIIGALPRDRRITLPSRHLGLHMGTEVQLNRKRLIEFMEKHLNLDRLQVLAAQARYSAPVNSKPEIGKAHPIHTVRLGLARDESFCFYYRDNLDMLKQAGAEIVVFSPLHDRELPADLDGLYLGGGYPELHAATLAANRSMREEINKFSESGRPVYGECGGFMYLTDSIIDFRGTEYPMAGVFPVKARMGKRLRRLGYRQVELQDDTLFGPQGTFCYGHEFHYSEIDPMPTWIERAYVLDDGRAEGYRIRNTLAGYVHLHWGRTPEAVRNFINMMKA
>HHD64956.1
MHVYYDSYPRVVIGGLSGDSGKTVVTCGLAGSLIKRGLSVSVFKKGPDYIDAAWLGAATGGHARNLDSYLMGDNGVVKSFLKSAKGSAISIIEGNRGIFDGVDSRGTYSTAELAKILQAPVVIVQDISKVTSTAAASIFGCSKLDPALKIAGVILNRVANRRHEDVAKRAIEDLTGIKVLGAIPKLSEEFSLPSRYLGLITPGEFENRSDVLSRLVNVIEDYVDTTAIVNISKKVPPMKFNLDDFNHEVQFASGERLRIAYFKDESFSFYYPENLEMLSVHGVDLIPVSASADRIPPDIDLLYIGGGFPERNINELIANSATLQTVRQMAEEGLPVYAECGGLIYLARSIELNGKEYPLSGVLPIKVRLYDVPQGHGYCEAVVDKDNPYFPVGTVLKGHEFHYSGIVDYDPDIKLTVSLLRGKGAVANRDGILYKNVFASYMHLHAFSSPEWVSGMVQCARNYRILKAKSKILETNGVELLND
>HHE31350.1
MKSNATTKPLESRGFLIAAPSSGSGKTTITLGLLRLFARRGMSVQPFKCGPDYLDTMLHAMAASTGEASKPGLNLDTFMASKAHVRSLFARHASTADISVVEGVMGLFDGTERAQGSSAEIAALLGLPVIMVIDGSKMAYSAAPILYGFKHFDPSVKVAGVIFNRIGSESHYSYLEAAAKDVGVEPLGYLPRNSNITISERHLGLNTSAEYDREKLIDAMADHIEKTVNIERLLDVARIELPEVEPSRPVAKKLGKVIAVARDEAFNFIYHANIEALKRYGEVRFFSPLHDRALPEADLLYLAGGYPELHAEGLAANADMRNAIAEWCHNGGATYAECGGLMYLGQTLTLADGATHPMCGVLDLGTTMQDAKLTLGYRKVYPTGANGVELRGHEFHYSRISRQGEIDTIGEIRNARDQQVPTSLFRVGNTIASYLHLYWGERDHLVNWFF
>HHE32805.1
MISASWKSAGKTTVTLGLLRLLGRDGPVVSFKKGPDYIDPMWHRVASGGECYNLDPWMMGAEVCRESFVRATSKHPSGLALIEGNHGLHDGLDMAGSDSSAGLAALLDAPVVLVIDGRRVNRGVVAQVLGLMAMPPKVNIAGVILNHVATARQEAKQREAIETFCKVPVLGAIPSSASLVLPERHLGLVAVGESPDAEAFIDAAAGQVSKHCDIAAVRALFDSAPPLSMPEPIKIPKPQTSAKARIGVFHDDAFCFYYPDNLEALRASGAELIFIDALKATRLPEIDGLYLGGGFPESFFEQLSANTGLMRDVQERIEAGMPTWAECGGLIWLCRSATWQGQTWPLCGVLPIDIGYQRKPAGCGYLELESRTASPWFSGDERIRAHEFHYSKPAEGSPELACQFDVARGTGLTGREDGILYKNLFASYAHLHAAANPHWATRFVELAAHFKSESP
>HHE53599.1
MKLHRPRIIIAGTSGDSGKTLVAVGLASALKKRGFTIFPFKKGPDYIDPMWLSKAGAAVARNLDTFIMGKRAILDSFLLNTHDNGIAIVEGNRGLYDGFDENGTHSTAELAKILDCPVILVVNVPKMTRTAGAIVWGLKYFDIGLNIAGVVINNFSGNRHKEIISRSISEMAGVEVIGAIPRLPEETLFPSRHLGLTTPFEFAEADTAIANATEIVETYIDLDKVTNIANSARDIFVSELPTAPSSNYKGVKIGYLYDKAFSFYYKENLEALEREGAEVIPISSIESTELPDVDGLYIGGGFPETNALELSENKSFIEDLRNKAENGLPIFAECGGMMYLAEELNYNGSYRMVGVLPVKISMSKRPIGHGYFEGIVDRPNPFFSVGSLIRGHEFHYSFISETLGDLETCVKVNLGTGIGENRDGIVKGNTFACYFHIHSIGNPDWARNFVEICLKNKNKVIHRNLNNIVK
>HHE77520.1
MVNPMKAIGITAPSTGSGKTSVSLALLSHLKNSVSVKVGPDYIDGSLGSAVSGKPAHNLDRWIQGKDFMRRFRGLSSMYDFAVVEGVMGMYDSGSPVNLSTDYYFRKIGIPYILVIDVSKLAESAYYIAKGFIGRNCMGVIINNFYSQKHLSIVKKAFSDHGVPVIGEIPHTEELKIPERHLGLKTAGEMPDIREKAEKLSQFIDFSFIEKLKDIELKVEEQKIIPGGLGNIYVAYDNAFNFYYGESLDFLGRIGKLHYFSPLKGEIPENPHMIYLGGGYPELYASDLAAKSDLNNALKGFSDQGVPILAECGGLMYLESAFESDGSSLKFPGIFGGSVKMTGKLTLGYTKLNVMQDNLLFRRGETVYGHEYHYSEIEDSSEKTMQNILGKGIKGYDGLYISNTQGSYSHFDLMRYGKRLSRSIEKFKR
>HHF48025.1
RSIAAQLLGYKIFDPDVLIAGVILNKVGNERHAKKVEIATKNLAKIEVLGVIPRRNDIVLPYRHLGLVPAHEREEFSKIFDLMANIVEEFVDVDRIIEIAEEAEEIECDFEENIVEKSNVKIGIIXDKPFSFYYQDNVDALSSLAEIVYIDSLKDRRLPKVDALYIGGGFPEVFAKELESNRRLRENIYEFCSSGNPVYAECGGLMFLGESIIDFNKEEYEMVGFLPIKTEMKRKFQALGYTEYLSEKDTPISRKGDRFVAHEFHYSKVHPLKKLEFAFKVLRGKGIMNGKDGILKDNTLATYAHIHVYSYKGFVKNFVKSASKG
>HHH38470.1
MAYFFISAAHKSSGKTTLSVGLTAALAGRGLAVQTFKKGPDYIDPLWLSSASGRSCLNLDFFTTPREEILSDFARAMQGAEIGVIEGNKGLYDGLDLDGSNSNAALAALLDAPVLLVIDARGMTRGIAPLILGYQAFDPDIRIAGVILNKVGGSRHEAKLRRVIEHYTDLPVVGAVQLAPELVIDERHLGLMPSNEAEQAQAKIKALRRAVDNQVDLDRVIEIAGMSPPLARVPPAPVQGEKRIIRVRIGYPRDRLFGFYYPGDLLKMEQAGAELVPFDSLADPRLPAVDGLFIGGGFPEIGMEELEANRTLREEILAFIEQGGP
>HHH43206.1
MSQIFISAAHKSSGKTTVTLGLCAALRARGIDVSPFKKGPDYIDPMWLGRAAGYACHNLDFHTMGSDEIRDTVGYYAGKAGISIIEGNKGLYDGLDLDGSNSNAALAKLLGAPVVLVLDARGMTRGIAPLILGYQAFDPEIRIAGVILNQLGGNRHEAKLRAVIEHYTDVPVLGAVAKNPGLQILERHLGLVPSNEQDNAAQQVRTIGEAIAEQVDLDALLEIARTAPLPAAPEVSPFAIDPLPQALRIGVARDEAFGFYYPGDLEAMQQAGAELVEIDMLRTPSLPDLDGLVIGGGFPESCMEALQANDSLRHAIRDAIESGLPVYAECGGLMYLARSLTWKGKTCAMAGVIPADAVMHDRPQGRGYVRLETTPAFPWPLAAGQEIAAHEFHYSALEQIPSLEQYAFKVLRGTGLDGKHDGYLYKNLLACYSHQRSTRSNPWTQHFLAFVAQCKATARAPDNAANQLITEDKTT
>HHH46412.1
MPPLPRLFLSAAHKSSGKTTLGIGLCAEFRHRGLSVQPFKKGPDYIDPMWLGRAAGRPCYNLDFNTMTSDEIAALFQARAAGADLSLIEGNKGLHDGISLDGSDSNAAVARLLSAPVVLVIDTQGITRGVAPLLIGYRQFDPEVKIAGVILNRVAGQRHGEKLRAAVEHYTDIPVLGLVRRTSALHLDERHLGLIPSNEAGSADHLIEEIRRRVTDQVDVDSLFRIARQADPLHESALPHMPGLPLPRLRVGIARDRAFGFYYPDDLEAFERLGAELVPVDMLNDRRLPDELDALFIGGGFPETAMEALAANAEMRHSVRSAIERGLPTYAECGGLMYLARSLRWGDRRVEMAGVIPGDVVMGERPVGRGYIRLCETAAHPWPRFDRDTAGDREIAAHEFHYSRLENLDIGAGFAYRVLRGHGIDGSHDGIVMHRLLANYAHLRDTSKYRWIHRFLAFAAHHANNGATPVSGIDSVNTGEP
>HHH88477.1
MAGTCPGIIVAGLRGGSGKTLLSMSLLSCWRGRGRSVVPFKKGPDYIDAAWLATAAGRPCYNLDPYLMSAEQILASYARRVEGVDGAVVEGNRGLFDGVDEHGTYSTAELAKLLGLPVVVVLDATKTTRTAAAMVLGLRALDPELPIAGVVLNQVGNARHESVLRRSVEQYGGVPVMGAMPRLRDLGLPERHLGLVPPPESKDVKAVVDRAAGVVSGHVDVEGLWELARQQSRGIPQVHLYRTRKQARRGRARLGVIRDSAFHFYYPENLEALADAGMELVEIDAINDPGLPAVDGLYMGGGFPEMFASALADNQALRREIRSLVSEGLPVYAECGGLMYLGEGIRAAGSSYPMVGALPLWTEFTDRPQGHGYTVLETVGENPFIPKGEILRGHEFHYSKVVSLEESTVGFAFAVRRGRGLDGRRDGILRGNVLASYSHLHASSREDWAWRVADCVAARRGQGAGLVSRALP
>HHH89137.1
MQAPRFLISAAHKSSGKTVVSTGLAAALTGQGKSLATFKKGPDYIDPMWLGTAARGACYNLDFNVQDRAEIGEFFVRRAQGADLSLIEANKGLFDGVASDGSDSNAALARLLGLPVVLVIDTNGMTRGIAPLLLGYLGFEPEVNIAGVILNKVGGPRHEAKLRAAVTEHTDLPVIGAVHRNPALEIGERHLGLTTPAESGALEQMIARIGEIVGASVDLAALEAIAASAPDLPAPGPAPATPAPDLRIAIARDRAFGFYYPDDLEAFAAAGAELVPFDTMRDTALPARIDGLFIGGGFPEMFIPELSANAGLRADIRAKINEGLPTYAECGGLMYLSRLIRHGGMSGKMVGVVPGDAVMHARPQGRGYTAFADLATHPWGDPETRRAAHEFHYARLENAAPGLKFAREVVRGHGIDGRHDGVIAANMLAGFIHLRATRADPWVTRFVDFVRAHKARP
>HHH89620.1
LGLLRALRDRAIPVRGAKSGPDYIDPRFHQAACGVACPNLDAWAMAPARLTALAAGDGLLLIEGAMGLFDGAPPDGRGATADLARTLGLPVVLVVDASHMAQSVAPLVAGFAAHDPAVRIAGVILNRLGSPRHEAMLKRALAPLSIPVLGAVHRQAGLEHPSRHLGLVPADERPDLDAWLGHVAAIVAQNVDLDALRTLAQPLPPAGRAPRLAPPGQHIAVARDAAFSFAYPHILDDWRAAGARVTPFSPLADEPPDPSADFIFLPGGYPELHAARLAAATRFRAGLRAATCPVYGECGGFMVLGEALEDADGSRHQMTGLLGLETSFATRRLHLGYRRLAARAGPFPGRWMAHEFHYATILKSQGKPLFSAQDAEGNALPDMGLVRGHVSGSFAHLLDRAPD
>HHI03525.1
MKVSRLVIAGLSGDSGKTLVTLSLLAALRKRALSISVFKKGPDYIDAAWLSHVSGFSCHNLDTYLTDPIDVVNSFVVESKDSEMAVIEGNRGLFDGKDIYGTHSTAQLAKLLKASIVLVVDCTKATRTIAAIIKGCQTFDPDLKIAGVILNKVAGERHQKIISASIEKFCDIPVLGAIPKLGKDAELIPGRHLGLTPPTEFASASQLIDKLEEIADNYLDTDKLISVAGNEDKIISRMTSPPPKETLVRIGYFRDSVFTFYYPENLEALQNEGAELISISSLDDKKLPEIDALYIGGGFPETHAGQLTQNRALMNSVKSSARSGLPIYAECGGLIYLCKSISWQNSRYEMAGVFDVDLVMKEKPVGHGYSMMQIDRSNPFYEIGETIKGHEFHYSGILGETDKVDSVATMAAGTGLGNKRDGLMFKNTLAFYTHIHAVGIKSWAFSMIAVALDHRTQKRGNPTENFSLSSRRSTAAA
>HHI65099.1
MKKKFKKILISAPFGRSGKTSFSIGLTRALSRKGYIVQTFKKGPDFIDPSWLSMSSGRPCRNLDLFMMDKETILCSFVRNSSDVDISIVEGAMGLYDGIDYLGTGSTAEIAKIIDSPIIFVLPVQRITRSCAALVKGYVEFDREIGIKGIILNKIARERQKNLIISALKHYNLPEVLASFPKDDKRLSIPDRHLGLIPAKERLELSSVIDRFADAVDEYMNWDLFFDIIKESSDLNSEFKNKSFEYEFLSSIKIGILQDASFSFYYPEVFDFLRMSGAKIEIINSLSDNCLPDIDVLYIGGGFPEVFAKDLERNHSLRMSIKEFGENNNPIYAECGGLMYLSDFIEVDDNKYNMVGLLPFGIHMEKKPVGHGYEEVEVFDENPFFPKGTRIRGHEFHHSSVSINRNADIKFSMKVIRGNGILNKLDGVIYKRVMASYLHIHPLGFKDFIANLLKSAHISK
>HHI71428.1
MGKGLILSAPGSGAGKTTITLGILRALAKRGVKVRGAKSGPDYIDPRFHEAACNAPCPNLDAWAMTPDRIRALAAGDGLLMVEGAMGLFDGAPPVGKGATADLARLLDLPVVLIIDAAKTAQSIAPLVAGFAGHDKDVRIAGIILNNVGSPRHEAMLARALAPLGIPVLGMVYRQSGLEHPSRHLGLVQAGEHPDLAAYLDRAAQAVEQAVNLDALAKLAAPLPKASTPKRLKPPAQSIAIAKDRAFAFAYPHILQDWRENGAKLQFFSPLADEPAPKADMIFLPGGYPELHAARLSAAAVFRNSMHQAARQGVEIYGECGGYMVLGDALTDAEGGRHEMLGLLPLETSFAKRKLHLGYRSVTAVSGPFAGSHTAHEFHYATTIRAKGPALFTAQDSEGRDLGPMGLIHGNVSGSFIHLIEKRRDEV
>HHI92740.1
MAHLFISAAHKSSGKTTLSIGLCGAFHQRGLSVQPFKKGPDYIDPMWLSRAAGKDCYNLDFHTQSHHEILSAFGHRTDSADISVIEGNKGLYDGLDLDGSNSNAALVTLLDSPIILVIDAQGMTRGIAPLILGYQAFEKNINIAGVILNKLGGSRHEAKLRAVIEHYTDVPVVGAVHHDPMLDIQERHLGLIPSNEAASVERQIRAIADVIAQQVNLDQLHHIASRAITPLHQPLPVTVPVVPDVRIGIAQDTAFGFYYPDDLAAFRRAGAALVSIDTLHDARLPEIDGLFIGGGFPETQMQALEANVTLRNDIQAAIEKGLPVYAECGGLMYLSRSMQWNESTCRMVGALPMDTRMHQRPQGRGYVQLSKTHNVLWHEPAGSNEFINAHEFHYSSAENLEKTTQFAYRVLRGHGMNGKHDGIVYRNVLANYSHMRNVKNNPWVTRFVDFVRRQKTGKQTSKC
>HHI93545.1
MFVSAPASNQGKTTVTAALARFHTERGRRVRVFKTGPDFLDPMILARASGNPVYQLDLWMGDEQHCRELLYEAAGDADLILIEGVMGLFDGERSSADLARLFGIPVLAVIDGSAMAQTFGALAYGLANYQPDLSFAGVLANRVASERHYEMLMESLPEGQTAFGWLRRDEDIALPDRHLGLVQADEIAGLDARIGRAAAALQGVPDQLPSAVVFHSATSDEPAEQSPLAGVRIAIARDAAFAFLYRANLDLLHKLGAELCFFSPLSDTCLPDAEALYLPGGYPELHLQQLTANASMKTAIQTHHQLGKPIVAECGGMLYLMDSLTDVQGKTAKMAGLLQGHASMQSRLSNLGLHGITLPEGNMRGHTYHYSKLDSPLEPVAVSEGARKGRRGEPVYRQGRLNASYLHLYFPSNPEATAQLFAA
>HHI96913.1
MHKFTLPRLVISAQKGGAGKTLFALGLVAALKKKGHWVIPFKKGPDYIDAGWLSLAAGHPCYNLDPFFMSQETILSSFLGHASPEGISVIEGNRGLLDGVDSQGSCSTAQLARVLKAPVILVLDSTKVTRSLAAFVKGCQVIEKDLFFGGVILNQIVRLRHEKIITESIEKYTDLKVLGILPRLKNFSFPMRHLGLLPWQEHGEGEEVVEKLARVVEENVDLDAVERLAHEAVPLSGAPLRWPAVQPVVKIGVLRDEAFQFYYPENLMALESLGAELVYIDALRERTLPSGLHALYIGGGFPETQGEALADNLSLRQELREALEEGLPAYAECGGLMYLGRRIFWRGKSFDMVGVLPIDFAVHERPQGHGYVQATVIKPNPFYPVGTKLKGHEFHYSCPVNVKENAISLVLKLEKGHGFAQKLDGVVYRNIFGAYTHVHVLGQPLWAKALVEAAFKRKEGFKEDLREVVWRPESLMLGYCQTKI
>HHI97801.1
MTVKEDQVSLKAMEIPTLVIGATQSGSGKTTLACGILAALRQRGIAVRPFKVGPDYIDPSHLARAAECPCYNLDPWMTGTLGTLRSFARGACGGDLAVIEGVMGLFDGVAGGLGSTAQIAKLFRAPVLLVLNAQGVGQSLAAQVEGFLNFDPTVRYLGAVVTNVASPRQERMLEEAFSWTGLKCLGFLPRLKDLGLPKRHLGLFMAGEIRRSFYEKLGRLVAENVNLDEIRAGARKVAFPPPPVRPKSSKASIAVARDEAFCFYYQENLDLLKEAGASLIFFSPLKEDLPEAQGYYFGGGYPELFAAQLAKRKGLFKALKEAYRRGKPILAECGGFMFLNQQLIVEEKAFRLSGLLPGKVEMTSRLKALGYRKLLPRVPNFLSPAPLRGHEFRYSTLKEPMQYGFEAVDAWGKEVSTFGVVRENLFASYVHVHLGSFPKAAENFVAQAAACQL
>HHJ14672.1
MSQVLISAAHKSSGKTTVTLGLCAALRTRGLAVQPFKKGPDYIDPMWLGRAAGRDCHNLDFYTMTPDEIRDTVAWFGQRADISLIEGNKGLYDGLDLDGSNSNAALAKLTGAPVVLVLDARGMTRGIAPLILGYQAFDEDIEIAGVILNQLGGSRHEAKLRAVIEHYTDVPVIGAVARHPDMQILERHLGLVPSNELERASAHIDAIGQRIAAQVDLDTLADIARRRLLPPPPARNPFAIEPLPEPVRLGVARDEAFGFYYPADLQTMQDAGAELVFIDTLHDSRLPAIDGLFIGGGFPESCMERLEANQTLRRAIREAVEAGLPVYAECGGLMYLARRLRWKGRSCEMVGAIPGDAVMHERPQGRGYVRLEETPHPLWPACRGCPPEIAAHEFHYSALEALELPEAWEYEVLRGTGIDGRHDGYRYRNLLACYTHQRSTSKNRWTERFLHFIRGCKSRHN
>HHJ35694.1
MPRIFISAAHKSSGKTTVSIGLCAALKRRGLKVQSFKKGPDYIDPYWLAQATGRDCYNLDFYTMEREEILSLMQDRARGAGITLIEGNKGLYDGLDLDGSNSNAALATLTQTPVILVLNARGMTRGIAPLILGYQAFDKNVSIQGVILNRLGGSRHESKLRNVIEHYTDVEVVGAIHNDDRFDIDERHLGLVPGHEDPFCEQKIDLLADAVSDQVDLEAVLTIAGQAPSLHTENTSEKILEANPEKDIKLGLIRCSAFGFYYPDDLQALQHAGAQIIEIDPCQQTDLPEIDALFIGGGFPETHMKELEANSHLREAIKSAIDDGLPTYAECGGLMYLARSIQWHHGNHDETCKMVGCIDTDIIMEKVPQGRGYVQLQETENSPWPGKSTKVINAHEFHYSRFKTVDKNVQFAFEVRRGTGINGKSDGYIYRNLLANYTHQRNTWNNPWAWRFMNFVRNCKSQNAENRKT
>HHK60342.1
DGGEGGSAGLARRFDLPVVLVVDVRSCAESVAAVVHGFASLDPQVRVAAVLCNRVGGARHRQLIETALASRSLPPVLGWLPRDGEVALPSRHLGLFTAEDHTLFPDRIQRLAAWIEAHVDLDRLLDCCQAVLPSAPPLVAGWENPATPAGPGVRIAVARDQAFCFYYQDNLDLLAAAGAELVPFSPLADQRLPAGVAAVYLGGGYPELYAERLAANETMRRSLAAFCHAGGLVYGECGGFLYLCQELVDGHGSSFPMTGVFPVRARMERRRTALGYRRAEILAPCCLGPPGAVLAGHEFHYSTIDPMPAEVERVFALADGAQEGYRVANTLAGYLHLHFGSRPEAAAAFVAAARMSPVRSSF
>HHK74587.1
MSAPGLMIAAPSTGSGKTTLTLGMLRAFQARGVQVVSAKIGPDYIDPRFHEAASGRVCVNLDGWAMRPGLIADLASRAARQGELVIAEGVMGLFDGGASAGHLGHGSTADLARALGWPVLLVVDASGLGQSVAAVVHGFCSFDPQVRVAGIILNKVAGARHENLLRAALAGLDVPVLGALPRSAKTALPSRHLGLVQAMEHGGLDNFIDEAAALVEAHLDLEAIARLAGPLVMQRPETCRKLPAPGRHVAIARDEAFAFVYPHLLAGWKQAGAQISFFSPLADEAPCAGVDAVFLPGGYPELHAARLAGNGVFMRGLQEAAASNVQVYGECGGYMVLGRGIVDV
>HHL21399.1
MTGRGLIIAAPTSGAGKTTLTLGLLRALRDRAIPVRGAKSGPDYIDPRFHQAACGVACPNLDAWAMAPA
>HHL32736.1
MLERLNACSKEYQVTQNSENKKPWAVIIGGLSGGSGKSVATVGLIAALQQEGLVIPFKKGPDYIDAGWMGKAAGRPCYNLDPYLMPPDVLKASFLSHAAGADFAVIEGNRGLFDGVDPDGSFSTAELALALDLPVLLVVNCSKTTRTVAAMVLGCRGLEPRLRLAGVILNQIATPRHETVIRQAVEKYTGVPVLGIVPRLKTDIFPMRHLGVTPHQESTTADQAVARLADLARQHFDLKKIISCMQPVTGNQSASPLNPKPEVRIGILRDAAFQFYYQENFEALEAQSARLVMIDALQAEKLPEALDGLYIGGGFPETSARQLAANSSFRASVRQAAEHGLPIYAECGGLIFLGSSIVLEGEEFPMAGVFPVTFGMGSRPQAHGYSTCTVERENAFYPIGTRIKGHEFRYSTVDHWDGQPEQLALQVERGTGFVSRRDGLVKNNVLALYTHVLAPGTPDWATGLVRAARKYAARKKG
>HHN32480.1
MSCPRLTIAGLGGDTGKTAISVGICRFWQKKGIKVIPFKKGPDYIDMGWLERAAKHPCYNLDLFMMNREQMLYSFALHSEEGNIAVIEGNRGLYDGMDIEGSVSTAEVAKLIKSPVILIVDCTKVTRTVSAMVYGCQMFDKDLEIKGVILNKLATSRHEDIIRKSIEHYCKIPVIGAIPRLKNITFPGRHLGLVPPQEFPKAEEAIETSSDVVSKYLDTDLLFDIAKQSPLIDFSIKEQIKPLKEVVKIGIIKDSAFQFYYHENINSLKLEGAEIIEINSLKDSLPSELDSLYIGGGFPETHAEQLAENKKLRQSIKKAAFEGLPIYAECGGLMYLADTLLWNEKSYPMAGVFPIIIGVSKKPEGHGYAEVLVKGENPFFHTGSVLRGHEFHYSYIHEVKDSKTFSYVFEIKKGDGANKGMDGLRHKNTLATYIHLHAFGTPEWAKGMINASIINKKKNIIIK
>HHN65465.1
MKALLIAGTHSGCGKTTATLVILHLLKSMGLSVQPFKAGPDFIDPGLHRLITGTDSVNLDLWMCGTKRTLETFLHRSETADISIIEGVMGFFDGEPSTAELAAELKVPVLLVVDAYGMAETAAAIVKGFVDYYHRDFGTDSPGIKGVILNRISSERHLQRIKKALRDIPVIGYIPSHLDITIPERHLGLTTAEESPLDRGFYDTISRILSKTIGIERLLSIATIEENTEALKREKRHHCPAPLTDRRFRVALAHDRAFSFYYPDNLNLLRSAGAEIVRFSPLNDRTPPEADLIYLGGGYPELYAEELSGNRELLSTLCRLASEGLPVYAECGGLLYISEGIYDTQGRYFPMAGILPFVMKMRKRRAYLGYREVMLEDDIFFGKRDTRYRGHEFHYSEIIEDDYSGKMEKRGIKTIYRVFDKEKGFVKMEGYRYLNTLGSYVHLHFGSNPEEFISAINKNLMR
>HHN66054.1
MRFDRPRVVIAGLRGGSGKTTLSIGLARALNRWGKRVAVFKKGPDYIDAGWLSKAAGRECYNLDPFLIPDETITKSFLFHSRDAEISLIEGNRGIFDGVNIEGSFSTAELAKRINAPVVLVLDCTKVTRTTAAILKGIESFDPELALAGVILNNIAGQRHESIIRGSIQEYTDLEVIGSIRRIKEEFMPERHLGLLPHAEHPDVESVIKSLSDMVTESVDVNRLIEIAEGAGPLDHEGPIDPYIPQKSRGADVRIGIIRDRAFQFYYPENMRSLLRAGAELVEVDALREPRLPEIDALYIGGGFPETNAIELSKNRGFMKSLKEAVEDGLPVYAECGGLMYLGRSISYKESLFQMCGVLPLDFEIRDRPVAHGYTVVEVERENPYYPAGIQLKGHEFHYSRVIDRPMDDIEFLFKMIRGKGISGRRDGIIYKNVLATYTHLHALGCPEWIDAMIDAARRYRGLRL
>HHN66730.1
MTETLIIAAPSSGAGKTVATLALLALMRARGVRVAAAKVGPDYIDPAFHAAATGRDCLNLDPWAMSDAELAARLSQAADGAELLLIEGVMGLFDGAADGSAATADVAARFSLPVLLVIDAGRMGASAAALAHGFASLRNDVAVAGVLFTNVASDTHASMLRAAVEEQAGLAVVGALRRDAALAQPSRHLGLVQAREHGALDVLLRAAAEQAAEHVSLCRLANLTRPLPKIDGDAPALPPLGQRIAIARDDAFAFLYPHWLNDWRAAGAEMTFFSPLADETVPAEAGAVFLPGGYPELHAGQLAAAATFRASLHAAAERGALIYGECGGYMALGEGLIDADGLRHDMTGLLPVVTSFAERRLHLGYRAMAHAAPLPFPAALRGHEFHYARETERGDAPALFTDITDATGQPRPDAGLRVGNVMGSFLHIISEAPS
>HHN66939.1
MPAIPRILIAAAAKSSGKTTLTVGLARALKDRGLTVRAFKKGPDYIDPLWHRLAAGRAGYNLDFNTQSPDEILRLLALKGSGADINIIETNKGLHDGIDLKGRDSNAALARLTQSPVVLLIDTEGTTRGIAPLLLGYQAFDPAVSIAGVILNRVGGPRHEEKLRAAVETYTDIPVLGAVPRDPAMVLPERHLGLTTPGDMEAELSAHVDRIAQAVRGGVDLDRLLRIAATAPALEMALPPAPPPPAPDVRVAIAQDAAFCFTYADDLEAFAAAGAELAPFSPIADERLPENIDGLFLPGGFPETHMAELAANESMR
>HHO48990.1
MSGHQVKGIVVAGLSGGSGKSVVAVGLTAHLYKSGRRVIPFKKGPDYIDAGWLSQAAGRPCYNLDPFLMPPEVLRSSFERHAVQGDYAVIEGNRGLYDGVDAAGGYSTAELALLLDLPVLLVVNCGKTTRTVAALILGCRELDKRVRLAGVILNNIATSRQEAVIREAVEQYTSIPVVGTVPRQKKDIFPMRHLGVVPHQETESAAGAIDLLAGIVGRHFDTGRIEGLMGVASVAPPIPEPVNATVTVGIVRDRAFQFYYEENLEALREAGAKLVMIDALQARTLPDDLDALYIGGGFPETSAAELANNATFRESVRTAAERGMPIYAECGGLIFLGRSIMLEGREYPLAGVFPVTFGISSRPQAHGYSIFTADRDNPFYPPGTRIKGHEFRYSTIVGWDGRAEDLVLAVERGTGFMHGRDGLVRNNVLALYTHVLAPGAPEWARALVRRARLYHRQKEGGDGPAGNDCG
>HHO64478.1
MNKPRIIISSVSGRIGKTLVTSAIISLLRERGYRVQPFKVGPDFIDPSYHNIFSDRPSRNLDSIMFNQETIIKSFCKMMKDADICVIEGVFGLFDSVDGVSERGSTAELSKILKAPVILIVDAERINRGLLALVKGFMEFDRRVKLAGIIVNNVAHEKQKEKIVNAFRENFKELEIVGVIYRDSLIEEKMRYRHLGLIPISERADEIEEIKQAVRKVGRQIDIDKLIELASNVEEIHPPEYEETCSIVRPSIKIGVIRDSIFSFYYPENIEFFEAADKVYYIDSTKDSSLPEVDLLYIGGGFPEVYAEMLEKNKPLKNDIKKKYDGGLKIYAECGGLIYLSGNVKTFNGEEYEMVGLIDGYIEMSKRPVGHGYVYLSTIRDNPLTNLNQRLIGHEFHHSRLTLREKVDFAFRVERGYGVDGLHDGVMKENLLAMYTHLHFLHNPEVFRKLTLWANKGQR
>HHO69343.1
MPRLFISAAHKSSGKTTVTLGLCAALRERGLAVQPFKKGPDYIDPMWLGRAAGRACHNLDFYTMDRDEIRETVDRHEAGADIAIVEGNKGLYDGLDLDGSNSNAALAKLLRTPVILVLDARGMTRGIAPLILGYQAFDPDIGIGGVILNQLGGQRHESKLRAVIEHYTDVPVLGAVARDPDMEILERHLGLIPSNEERDAERHIAAIGRAIGDQVDLDRLLQLAATAPAVHPVAKPAPPPAPLPPLRIGIARDDAFGFYYPGDLQAFEALGAELVPVDMIHDGRLPALDGLFIGGGFPESRMEALAANGAMRHALRDAIEGGLPAYAECGGLMYLARSLSWRGRTAEMAGVIPADAVMCERPQGRGYVRLKETAFSPWPGAGAADDEIAAHEFHYSRLENLTGDHRYAFDVARGTGIDGRHDGLLFHNLLACYSHRRHTRQDPWVQRFLAFVSDCKAGDRAALSHLHNNAHPRTEP
>HHP31076.1
MKILNTPRLMVASHRGGAGKTIVSLGLLFSFKTKNLKVVSFKKGPDYIDAGWLSSITGKPCRNLDLFILNDEQNLYTFYLGVKDGADVALIEGNRGLYDGVDWQGSCSSAQLARLLKTPVIFVLDCTKATRSMAALLKGFVEFEKDVNIVGVILNNIARPRHEDIIRASIENYVGINVLGSIPKLKHLPKERHLGLITSYEFNFKFLPILKETFEKNVDLDKVLEIARNARPLLMPEPYYFNDEKDSYRGVKIAVFYDKAFQFYYPENLEILQYLGAELVYVNALKDRTLPEVDGIYLGGGFPEVYAEALAENESLRKDVYTAGEEGIPIFAECGGLMYLGKEILWKDKAYPMVGLLPIRFIVEPRPQGHGYVVARCVRANPYFPEGEIIKGHEFHYSRPEILEYKPGMEFSFKLEKGTGFGGGKDGLQYKKIFASYVHIHFLAVSFFPKNFLKEAKNSEGIKLNKKKEVAYV
>HHP68772.1
MAPRLVVSSFKGMSGKTIISLALMYGLQKRGLSVAPFKIGPDYIDPSYHAAAAGRPSRNLDVVLMGERGVVERFVQYSAGADVAVIEGVLGLYDSVDGVSELGSTAQVAKLLKAPVVLVLNGERINRTLRAIVRGLKAFDPGVQIPGVVLTNVTERQAAKLVKSLPEEGVEVLGVVPKSSKIAEVFSYRHLGLTPVKERSDQPTVFDVVERHVLPHIDLDRVLEVAKAAGDLEWAEASLPSPPVEGRCRIGIFFDRAFTFYYPEVFEEAKSLGSVEFINALNDVDLPDVDVIFIGGGFPEIFAADLAKNKPLFSALRRYAESGGRLYAECGGLMYLTSSIVIDGEEYEMADVIDGVTIMLKRPVGKGYVWGKVVGRTPIAPLGAGIKGHEFHYSKLVLKERLETAIKLERGVGIGGGLDGIVKGNLHAQYTHIHPYTYSVLAALCKSKPA
>HHP69702.1
MVPRVVVSAFKGMSGKTIISLALMYGLQKRGLRVAPFKVGPDYIDPTYHAAAAGRDSRNLDVVLMGERGVVERFIRYSASADIAVIEGVLGLYDSIDGVSELGSTAQVAKLLKAPVVLVLNGERINRTLRAIVRGLKSFDPEVQIPAVVVTNVAERQAAKLVKSLPEEGVEVLGVVPKNSKIAEAFSYRHLGLTPVPERGDRPAIVDVVERFVLPHIDLDRLVEIAKGAGDIAFESPQPPSRGEEGGCRIGVFFDRAFTFYYPEVFERAKSLGAVEFIDSLSHSTVGDVDVVFIGGGFPEVHAAALSKNKPLFADLRRYVERGGGLYAECGGLMYLTSSIVIEGEEYEMADLIDAVTVMLKRPVGKGYAWGKVVGRTPIAPIGAEIKGHEFHYSKLILREKVEAAIRLDRGVGIGGGLDGILKNNMHAQYMHIHPYTYDVLTALCRRRRTGLRE
>HHP79295.1
MKVVSEKPRLIIASYKGKAGKTIATLAMAMALIKAGYKVSMFKVGPDFIDPSYHAALTGEPSRNLDYILMGSEGIIRRFYRYSRDSNIAVIEGVSGLYDSVDGITEDGSTAQVAKLLRAPVILVINGERINRTVRALIRGLRDFDPEVKIMGAVLTNINQRQVDKLSRAVEDEGLEFVGFIPRSDDVEELMQYRHLGLVHAQEMDRARIISVINEVSKYIDVNKLVSIAKESEPIAFEQDNVDSDNTYSRSIKIGVVLGRAFTFYYPETIEKAQEIGYVKFLDPEIDQEIGNLDLVIIGGGFPEIYGQYLEKNRAFRSDLRRFIDRGGYVYAECGGLMYLTSSIVYNNEEYEMVGAIDAVTIMHRKPVWYGYATAKIIRNTPIGDSGTILKGHEFHYSSIILRGRYEMAIRYERGAGINGLDGILVNNAYAHYLHIHPETYDVLSHILSYMHRNGNQ
>HHQ15812.1
MKISYNNPRILISSHKGGSGKTIFTIGLIYFLKSIGLNLSAFKKGPDYIDAGWLSKISKTPCRNLDLFLFDEKDNLYSFYIGSKDSDLAIIEGNRGLFDGLDIFGSCSTSRLAQLLKVPIILVLDCTKVTRSLAALIKGFLEFEKDIEIKGVILNKIARPRHESIIRGSIEYYTDVKVLGVIPKLRNLPQERHLGLITSFEYNEDSFLDQLQKIIKENVDVEKILEISKNVLPIEIEVPQTENIKDFKGIKIGVFKDEAFQFYYPENLEILTKLGAELIFINAFKNKNLPKVSALYLGGGFPEVKAEELSENKELLKSVKDAIMEGMPVYAECGGLMYLGEEIIWKEKKYPMSKVLPIKFIVERFPQGHGYVIAKIKEKNPYFELGASIKGHEFHYSKPLEINFNKDIKFVFELEKGTGFDGKLDGILYKNLLATYTHIHVFSVKCWAINFLKKAKEFKEQKLY
>HHQ42242.1
MAHLLVSAAHKSSGKTTVSIGLCAALRARGLAVQPFKKGPDYIDPMWLALAAGRPCHNLDFHTQGREEIVALAAARSADADLALIEGNKGLYDGLDLEGSNSNAALARLLRAPVVLVLDARGMTRGIAPLILGYQAFEPEVDIAGVILNRLGGSRHEAKLRAVIEHYTDVPVLGAVHQSPALEIVERHLGLVPSSEHGAAAERIRAAGEAIAAQVDLDALLALARRAPPLPAPPPVEPSARPADLTVAVLRDSAFGFYYQGDLEALERAGARLLFLDALRDRRLPDEADALLIGGGFPETHMAALEANRELRGAIREALAGGLPAYAECGGLMYLCRAIRWRGERREMVGLVPAEAVM
>HHQ47895.1
NLEALEAAGAEILWFSPLADGGLPAGTQGVYLGGGFPEVHARALAENRGIRHDLREAARSGLPVYAECGGLMALARELVDGKERFPMSGALDLVVEQTPRPQGHGYVIAGVAGESRWFGRGSTIRGHEFHYSRVVTGGDVARAVLELERGTGLGNGRDGIVKGTVWASYLHVHAASVPGWAERFGCLCTGGSGCRVEPAAAEV
>HHR90707.1
MRYSIHAPRLVISGLSGDSGKTLITLALVAEARSRGLPVAAFKKGPDYIDPAWLGLLAGRPARNLDTFLMGVEGARRNFVLHAEAEGLNLVEGNRGLYDGVDEAGTHSTATLAKALGAPVVLVLSAFKITRTAAALVLGCQQLDPELRIAGVILNRVATARQEALIRSAIESVCGVPVLGGLPRLAAGEWLPGRHLGLVPPDEHPQARELEPLLARLARQYLDFEAILDVARQANPIEIELAESQLQPLREPVRIGVVRDSAFTFYYPENLEALERFGAVLEPISALSDRRIPEDLDGLYIGGGFPETHAARLAANRDFLGSLRSAAEIGLPIYAECGGLMLLARQIRWQGATYRMAEVLPIDVEVCDRPQGHGYS
>HHR98973.1
MLKDTNTWKYPHSWDARSVLRSHSFTRHASRCANFFSTGQSRNLCNQRNTRPGPCPHSLPRSGLNCGFLQRVHHGHSPWVSEAVSEPAQGITEEGNSSRFTDSSDATASLFWIFCQHGETMQTTSGQVPRLTIAGLSGDSGKTLISLGVLLLARQLGIPAKAFKKGPDYIDAAWLSWASGSTARNLDTFLMGPEKVACLFSANALPGGLNLIEGNRGLFDGVDSRGTHSTAELAKLLKTPILLVVNAAKVTHTVAAFVLGCMKLDPDVQIVGVILNHVASCRHESVLRESVESACGIPVLGIVPNFESGTLLPSRHLGLVTPQEHEFIGVLRTNILSAVQGRLDLNSILAVAQSAPALPACFENARKPENGHGLKIAFLRDSAFSFYYPENLEALARSSAELVPISALSSTILPENLDALYIGGGFPETHAEVLSANSDLLASIHSHAQAGLPIYAECGGLMLLSQAIYWKGKRFPMAGVLPFEVEVCSGPQGHGYVELLADLPNPYYPVGTQLRGHEFHYSRIMPTSHAVPTVCSVRRGTGSLYGRDGILVKNVWASYTHLHAEATPEWVQGLVAAARRWSACRGQ
>HHS09857.1
MQFRTPRVVIAGLAGDSGKTLISLGLARCLKQRGLAVAVFKKGPDYIDAAWLGAAVGGAGRNLDTFLMGRDGVLAALRPGAGCDVAVVEGNRGLFDGLDALGSHSTAVLAETIGAPVVLVVDVSKLSRTASALVLGCRALAPQLPMAGVILNRVATARQERLVREAVERDAGVQVVGAVPRLGGGDPLPSRHLGLLTAVEHPHAEEALDRAAEAVSQAVDVDQLLAVAATAGPLELPEPVRPQAGKPVRVAVVRDEAFSFYYPENLEALEAGGARLVPVSALADEPLPEVEAVYVGGGFPEVHAEKLSRSRTFFRTLRGAALAGVPVYAECGGLMVLARSLTVGGSRVAMAGVLDLDVEQCQKPQGHGYVVAETERATPFYPAGAALRGHEFHYSRVLGGGDTAATAARLSRGVGIGQGRDGVVRGNVWASYLHVHAVGCPAWAEGMLAAARGRRVGHGDAVGWA
>HHS28342.1
MSRSCPRLLLTALRGGAGKTTLTLGLLAAWQAQGRTVVPFKKGPDYIDPAWHSLAAGSPSHNLDPFLMEGDQIVALVSRHAQAADVLIIEGNRGLFDGLDAQGTYSTAELAKLLAVPVVLVLDCTMTTRTAAAMVLGCQHFDPQVNLAGVILNQVARPRHEALLRGTIEHYCKVPVLGAVPRLKCAVFPERHMGLVPPPEHRAAVRAVQAAQDLAERYLDLPGLWEAALQAPPLPAATRPLYPDTDPLLGVRIGVVRDPAFQFYYPENLEALEHAGARLIFINALADSELPPDIDALYLGGGFPETNAAALAHNETFRTSVRRSADQGLPIYAECGGLMYLGKSIQTLQGESHPMAGVLPYDFIMGKSPQGHGYTALEVEGENPYFPPGTLLKGHEFHYSRLDPEPAADANLVFRMTRGAGICGHRDGFVYKNVLATYTHLHALGSPDWAPALVRRAQEYQRWRLTAGTLERLPEPSSPPASAAKSRKKMLG
>HHS41965.1
MLPRVVIAGLGGESGKTLVTLALTAGARQRGWQVRAFKKGPDYIDAAWLSWASGRPARNLDTFMMGFEGAAASFRRHGSADSLHLIEGNRGLFDGADARGTHSTAELAKLLAAPVILVVNTSKRTRTAAACVLGCQKMDPAVKLAGVVLNPIASLRHEQTLREAIEAECGIPVLGAIPRIPAEELVPGRHLGLIPPAEYPRLGELHRTLTETVAAHLDLERLIEIACQAPPLPCPAEAPTPSRVAAGLRIAYLRDSAFTFYYPENLEALEAAGAELVPVSSLCASALPERIHALYIGGGFPETHAAALSANVVLLSDLRRRAAAGLPIYAECGGLMLLSRAIHWQGRRYPMADVLPVEVEVCARPQGHGYAVLRVEQDNPFYPVGLTLRGHEFHYSRIPPAGPSPPCVCGVLRGVGAWQGRDAVVLGSVWASYTHVHAAATPEWVSGLIGAARRFARAGQGCSA
>HHS64711.1
MADCFPYPRIVIAGLSGGAGKTIVSLALARAFVKKGLDVRCFKKGPDYIDAGWLAFASKKPARNLDLFLMGDEVCRRSFVTYGTMEGINIIEGNKGLLDGVDAKGSFSTKTLAQTLEAPIILVASAHKVTATLGAIVKGVVDCSSNCSFGGVILNRVAGERHRKVVSESIKQRTGLDVIGAIPRIEKGAFMPERHLGLLPVDENASVNEVLSFLDEVATYIDMERAVEIGRSSPPLGYLPLPTEKKQKVCRIGVLKDSAFSFYYPENLEALEAQGAELVFFSPLPDTTLDGIDALYIGGGFPETHLEALSQNASFRNALKNLASLGLPIYAECGGLMFLSRSIDYKGKRHEMCNVLPVDIEMLEKPVGHGYATAVVDNENPFYPLGATIKGHEFHYSRPIAYEQEKIRTSLQMQKGAGAIGKRDGIVVNSVFATYIHVHALGEPHFAQALVRRACAFKARKTSYR
>HHS89776.1
MTARLMIAAPAGRCGKTTITTGICASLRKRGLIVQPFKKGPDYIDPSWLTAASKRPCRNLDLFMMKKQAILKTFYRASEDADIAIIEANMGFYDGIKPHGKDSPAGLARLLDTPVVFVVNCSRITRSVAAIIYGFAGFEPDNCIKGVILNNVSGQRHEKKLTDSIKRYCNIPILGVVPKSLSLNIKERHLGLIPYGEEGKGEDLINDIARFFEQYIDMDGILSISKIPADKKITKPVIVNKKNIDRKSHVRIGIFYDKAFSFYYPENLEFLEKNGAEIVYIDSMKDTVLPDIDGLYIGGGFPELYASEITKNRSLLVYVRAAIENWMPVFCECAGLMYLCDGIKTDEGFFEMAKVIPSVVEKKGFPQGHGYMEVEVITENPFFKKGARIKGHEFHYTRLMNDNHFHYALKVLRGNGIDGYYDGILYKNTFASYMHIHAVSVPYWAKNFVHIAEKYKNKNFNSFCTGLTKKGVC
>HHS93907.1
MRAPRFLIAAAHKSSGKTIISTGLAHALTARGVKVAAFKKGPDYIDPMWLGAATGGPCYNLDFNTQTPDEIATFFAGRAKGQDVALVEANKGLFDGVSMDGSDSNAAIAKRLDLPVILVIDTNGTTRGIAPLLQGYVAFDSQVNIAGVILNKVGGPRHEQKLREAVATYTDLPVIGAVQRNAALEIGERHLGLTTPSETGELDALIARVGEIVGSGVDLDALLGLADQAPDLPDPPVRPALPKPDVTIAYARDRAFGFYYPDDLEAFAEAGARLVPFDAMKDAALPQCDGLLIGGGFPEMFVPELTANESLRADIKARIEAGLPTYAECGGLMYLARSIIGAAAAGEMVGVVPAQAVMHPRPQGRGYTAFRDSADHPWPGVPGKTAAHEFHYARLEALDGIPRYGREVVRGHGV
>HHS94778.1
MQAPRFLISAAHKSSGKTVISTGLAAAFAARGLALGTFKKGPDYIDPMWLSAASGRVCYNLDYNIMDADEISSFFPSRASGALNLIEANKGLFDGIAIDGSDSNAALAKHLDLPVVLVIDCNGMTRGIAPLLMGYQAFDAQVNIAGVILNKVGGARHEAKLRAAVAEYTTIPVIGAVHRNKALEIGERHLGLTTPAESGEFDAMIARIGEIVGASVDLDALQAIAATAPPLAPPTVAAPAPKPDLRIAIARDQAFGFYYPDDLEAFAAAGAALVPFNTLRDSALPEDIDGLFIGGGFPEMFISELAGNHPLLKDIGGRIKAGLPVYAECGGLMYLCRSIVHGEARGAMVGAIAADAVMHPRPQGRGYAEFASLPAHPWARAENQKAHEFHYARLENPAPNMVYTRKITRGHGIDGQFDGVLVGNALAGFIHQRTSPSNPWVADFVAFVRAQKTKSERKKPR
>KAA0445380.1
MSIYISAAHKSSGKTVVSLGLCAAIKQQSLKVQAFKKGPDYIDPLWLSQASGNPCYNLDFYTMSENEITKLFNQQRSDISIIEGNKGLYDGISVDGGDANADMAKLLGASVILVIDASGITRGVAPLLLGYQAFDSKVNIAGVILNKVAGERHLSKLSQAIEHYTDIAIFGAIRRSKELIIDERHLGLMPANESAKSQTFIDNAGKMIAEQVDLDKILALDSKIKTVAKPNVINVISDLTVAVAKDLAFGFYYQDDLDAFKALGVKIKYFNTLSAAVLPKCDALFIGGGFPEMQLEDLSANQSLLADIKAKIEQGLPTYAECGGLMYLSQAISYQGKTHKMVGVIKADTEMTNQPVGRGYVQLLPTENHPWNGVADKIYAHEFHYSKLNNISAKTRYAYKVLRGVGVDNKHDGILIHNLLATYTHFRSVGNNHWVGQFVNFIKAKKQL
>KAA0452590.1
MSIYISAAHKSSGKTVVSLGLCAAIKQQSLKVQAFKKGPDYIDPLWLSQASGNPCYNLDFYTMSENEITKLFNQQRSDISIIEGNKGLYDGISVDGGDANADMAKLLKSSVILVIDASGITRGVAPLLLGYQAFDSKVNIAGVILNKVAGERHLSKLSQAIEHYTDIAIFGAIRRSKELIIDERHLGLMPANESAKSQTFIDNAGKMIAEQVDLDKILALDSKIKTVAKPNVINVISDLTVAVAKDLAFGFYYQDDLDAFKALGVKIKYFNTLSAAVLPKCDALFIGGGFPEMQLEDLSANQSLLADIKAKIEQGLPTYAECGGLMYLSQAISYQGKTHKMVGVIKADTEMTNQPVGRGYVQLLPTENHPWNGVADKICAHEFHYSKLNNISAKTRYAYKVLRGVGVDNKHDGILTHNLLATYTHFRSVGNNHWVGQFVNFIKAKKQL
>KAA3626305.1
MPHLYISATRQTSGKTAVSIGLVAALTARGVVTQPFKKGPDYIDSMWLGRAADRSCINLDFHTMSTDCISATFARYTASAQIAVIEGTRGLFDGLDLDGKDSNAALAKQLNAPVVLVIDCKGMTRGIVPLLLGHIHFDPQVAIAGIILNNLGGTRHEAKLRAALSRYTELPVLGAIPNDPRMELTMRHLGLMPSNETQDVESRIADLRACVESHVDIDALLAIAHKSSAPMYHPQAQPQRQPPAPVRVGIARDSAFGFYYPDDLERLREAGAELIPINMLRDKHLPVIDGLLIGGGFPETHLAELQANTTLRDEIRSAIEAGLPCYAECGGLMYLSRSIAWKGTIFDMAGALPGEIVMHARPVGKGYTRLEETRDHPWGSLSTSEHPQIFNAHEFHYSSIQGLPADTRFAFRIHRGVGVNGTHDGIVHNNLLACYCHLRDVGGNQWTRRFVDFIRHHMGLAHTPDANAGG
>KAA8922848.1
MKIPRLIVAGTESGAGKTTITVSIILKLMAKHVKVKPYKIGPDYIDPQFHRLASGVPSENLDLWMMDDDQIKYLLIEGSKGYDISIIEGVMGIFDGTGTDFSGSTYDLARRTGTPIILVLDGYGISATGAAIVAGVKAYAGDLIRGVIVTRVSGEPHYRLIRGAIEEKTGVPVLGYMTRNERAVIESRHLGLVQAYEIGEINSVFEAIESSTFIDTERLIDIAGSAEDIYTSYRPAVDRLGTFKISLAMDSAFDFYYEENLRILRRMGANISYFSPIRNEVPGSDSDLIYLGGGYPEVFAGMLEAAKDTRDAILFAAGHGTGIYAECGGYMFLCRSLESTEGRVYQGVGIIPASVYLENKLVIGYREISARRDTGILKSGETAKGHEFHKSRIRFEGSYNHPFLLRSRSSSTEDGFSDGTVTATYAHVHFLSNPHVAENLLQS
>KAB2843102.1
MPRFMISAAHKSSGKTTVATGLAAAFRRRGTVVQVCKKGPDYIDPMWLTAASGRACRNLDPYLQDWSEIGALFARVTRDAKLAIVEGNKGLHDGLALDGSNSSAALAKALGLPVVLVLDARGMTRGIAPLILGQEAFDREVAVGGVILNRVGGKRHEAKLRAVIEAYCDLPVLGAIGNDPRLDITERHLGLVPSNELSEVEARIAAMAQAIEEQVDLDALLALAQSAAPLAPVPTSDQLAHLPARRRLNIGITRDAAFGFYYADDLEALERAGCTLLPFDTLRDARLPEVDGLFLGGGFPESFLIELEANQSLREELRLAIKAGLPVYAECGGLMYLARSLTWKGRSARMVGAIPADAVMHERPVGRGYVHLRETAQHPWPQRPAGGTSLRAHEFHYSSLVNLDPALQFAYEVERGQGIDGRHDGLVYRNVLASYSHRRNAGADHWAQHFAAFVARERLVSVPAAARAGSRR
>KAB2868510.1
VARDTERQGASAASARHAVRIGIARDRAFGFYYPDDLAALEAAGAELVPIDTLRDARLPAIDGLFIGGGFPETCMAELEANAALRGAVHAAVSAGLPTYAECGGLMYLARSLHWRGRSARMVGVIPGDAVMHERPVGRGYVHLQETGAMPWAGGGALVRGHEFHHSSLENLDPGVAFAYRVERGHGIDGAHDGVVIHNLLASYAHLRGVTGTDWPARFVEFVRRERERAAARATLARAA
>KAB2882682.1
MAHLLISAAHKSSGKTSISVGIVAALRARNLSVQPFKKGPDYIDPMWLARAAGRPCFNLDFNTQSETEIVSLFAERSCNADLSLIEGNKGLYDGLDVEGRDSTAALAKLIGAPVILVVDVTGITRGVAPLVLGYRAFDRELAIGGIILNRLASARHETKVRQALERYTDVPVIGAIEREPALLVPERHLGLITPEEAESRDETIGRLRRTIERGVDLDRVIAVAQRARPPSRPPATSAPGRPDIRIAVARDSAFCFYYPDDLAALQQAGAELVFFNALQDSSLPEADALFIGGGFPETQMAALAANRVLREQIRSAAEGGMPIYAECGGLMYLTRSISWNAQHYDMVGFVPADTVMRDKPQGRGLVVLEETDAMPWAQVAPAGAAGAARIPAHEFHFAALDQIDPSIRYAYRIVRGRGIDGRHDGIVKGNMLASFCHLRSTARSGRWTDRFIAFIHGCKRGTGKRSA
>KAB2888352.1
MDNNVMHTRGITVAGLAGGSGKSVVSVGLTAALTRQGRRVVPFKKGPDYIDAGWLQLAAGRKCYNLDPFLMSGEALHRSLQRHGRDAEIVILEGNRGLYDGVSADGGYSTADLAIALGLPVLLVVNCTKTTRTVAAMVLGCLKFDERIDIRGVILNQIATERQRLLITEAVERYAGVPVLGAIPRMKRDIFPMRHLGMIPHQEYDDTAEALDFLVDTVTAGLDLARIDELMQPVHIDRAAAPELPPPVADVRIGILQDAAFQFYYSENLEALQRAGAELVYLNALQDRELPEIDGLYIGGGFPETSARELAANGSFRESVRRAAETGMPIYAECGGLIYLGESILLDGQEFPLAGVFPVRFGMSKKPQAHGYSVFTVERDNPFYAVGSEVRGHEFRYSTVIDWRGGDAELALKMSRGKGFVNGRDGLIRGNVLALYTHVHADGTPEWAPSVVDRCRYWRALR
>KAB2916677.1
MLVSAAHKSSGKTAVSVGLAAALTARGQVVQTFKKGPDYIDPMWLALASRRPCYNLDFNTQTRDEIRDTFARYAAVSGVAVIEGNKGLHDGVDLAGSDSTAALAKLLAAPTILVIDAEGMTRGVAPLLRGYQAFDPAVDIAGVILNRVGTPRQEGKLRAAVERYTAIPVLGAVPHSPSLMVLERHLGLTTPSEMSDRHVKIARLAAAVRDNVDLARMLEIAGRADEFVAGPEAPREQTHQGDITIAVARDAAFSFYYPDDLQALERAGARLDFFSPLGDGRLPRADALFIGGGFPETHMAALEANTAMRGEIRAAARAGLPIHAECGGLMYLSRSIAWHGETRQMAGVVPAETVMHERPQGRGLVVLEETGKCRWPKVHNETEHAAIPAHEFHYAALANLAPGASFAWRVVRGAGIDGKHDGIMIDNVLASFSHMRDTSRNRWAARFAAFVRARKGATEAAARVPAARAGRSRRKPH
>KAB2930681.1
MHRFLVSAAHKSSGKTTLSLGLAAALRSRGLAVQTFKKGPDYIDPIWLGLAAGRPCRNLDFYLQPCAEILDGFARHGANADVALVEGNKGLYDGLDLAGSNSNAALAELLGLPVVLVLDARGMTRGIAPLILGYQAFDRNIRIAGVILNRLGGTRHEAKLRAVIEHYTDVPVLGAVLENPELAIVERHLGLMPANEAATAEARIAAIARIVSEQVDIGRLLQVTATDQPLKPAIVATAPAAQPTLRVGIARDPAFGFYYADDLDALRQAGAEPVFFSPIADAKLPEVDALFLGGGFPECFMRELEANKGMRESIRGAIEAGLPAYAECGGLMYLARSLAWRGERREMVGVIPADVVMHEKPVGRGYVRLAPTDAHPWVPAGSHPDEIPAHEFHYSSLENLDPATRFAYEVKRGHGADGARDGIVYKNLLASYTHLRSAGNCNWAARFVGFARQCSPPPNP
>KFD40465.1
MFPRVVIAGVQSGVGKTTIATGLMAAMAEKGYRVQGFKAGPDYIDPGYHTAATGNVSRNLDCWMLPEACLKELFLRAAKGTDLAVIEGVMGLYDGYSGRTEAGSTARLAKLLDAPVILVVDANGMARSAAALVLGYKNFDPALNLSGVIFNHVGSEKHYQTLSEAVAEKTGLKTLGYLPKNAALKMPERHLGLLPADEREELTAHLNKLAQAMAEFLNLEEILSVAKSAPPLDYPEQSIFPAGQQKKVRIAVARDAAFNFYYQDALDLLAAWGAELVYFSPLVDSSLPQNIQGVYLGGGFPEMFLEPLARNYSMVESIRRAHKKNMPIYAECGGLMYLSEGIIDFAGSFYPI
>KGO33850.1
MHTRGITVAGLAGGSGKSVVSVGLTAALARQGKKVVPFKKGPDYIDAGWLQLAAGRRCYNLDPFLMSGEALHRSLQRHGQGADVVILEGNRGLFDGVNADGGYSTADLAVALGLPVLLVVNCTKTTRTVAAMVLGCLRFDERLDIRGVILNQIATERQRLLITEAVERYTGVPVLGAIPRLKRDIFPMRHLGMIPHQEYDGTAGALDFLVETVSAGLDLARIDALMQPVHFDRSLVLDELLPKADVRIGILQDAAFQFYYSENLEALERAGAELVFVNALQDRELPQLDGLYIGGGFPETSARELAANRGFRDSVRRAAEEGMPIYAECGGLIYLGESILLDGREHALAGVFPVRFGMAKKPQAHGYSVCIVEKDNPYYPIGTEVRGHEFRYSTVLDWRGDEADLVLRMSRGKGFVGGRDGLCRGNVFALYTHVHADGTPEWAPALVNCCRRWRGRG
>KHD07613.1
MSHFLISAAHKSSGKTTISLGLCAALRARGLLVQPFKKGPDYIDPLWLTQAAQRPCYNLDFYTMSSPEIRDSVVQYSQGVDISIIEGNKGLYDGMDVEGSNSNAALARLLDVPVVLVLDTQGMTRGVAPLVLGYQSFDKHIKFAGVILNKVGGARHEGKLRESMEYYTDVPVIGAVQRDSRLVIEERHLGLMPSNEDKQARDKINTIAELIAGQVDLELLLKLTETGARAKGERVKDHCAPDIKIGVVRDAAFGFYYASDLEALEAAGAELVFIDALHDSHLPAVDGLFIGGGFPEAKMESLSNNKSLKKDIRDAIERAMPVYAECGGLMYLSRHLTWQGKTCEMVGALPFDTVMEVRPQGRGYVHLRETGNGLWPDQPTEFYAHEFHYSRVINLPSHLKFAYHVLRGTGLDGRHDGVIYKNTLASYVHLRDVEKNRWAQRFVDFVRSYKKSTLH
>KJR42337.1
MRSAFIISAIQSGCGKTLITIGLLAALIKRAAVQSFKVGPDFIDPGLHKVITGKTSWNLDKRMCGDEYVKHIFAQKSAQSEVSIVEGVMGLFDGADASTAETAKLLNLPVILIVDVKSMAESAASIVKGVQHLDQNVNLRGVILNRTASDRHFNLTKNAIEDKCSIDVLGSIPKDNRLVMPQRHLGLYTAFDNFINNDFTNNLSQLVESRIDIEKLLDLTAIKEKKAPAYNNASLTKRYKPLPKRKTIRIAVALDNAFCFYYDDNLELFETLGAELVFFSPIKDARLPDNVNALYLGGGYPETYACELSNNKSMRASILDFYNNNGFIYAECGGFVYLAEDITDFEGITHSFVGIFKAKAQMTHTLKLGYREITLTQDTIIGKQGDVFRGHEFHYSHILNMPDSVNSVYQNSRNAKGYALNNCLASYVHLHFASSPEKTERFINNLSRI
>KJR72421.1
MRVLSTVPRVVVASYKGKVGKTTASLAISMALIKAGYRVSMFKVGPDFIDPSYHAAIMNRPSRNLDYVLMGDQGILTRFHRYSIGSDVAIIEGVSGLYDSVDGVSEVGSTAQVAKLLKAPVILVINGERINRTVRALVRGLRVFDPEVRIRGVVFTNVNKRQVDKLVKAVEEEGLETIGYILRSDDIEELMQYRHLGLVHAQEVDRSRIISVINEASIYIDVNKVLSIAKESEPVEFVQDYSRNTDINYPKRVRIGIVTGRVFTFYYPEVIERAQEIGDVRFLDPEVDQDVGDVDLVVIGGGFPEIYGRYLERNRSFRSSLRSFIDRGGYVYAECGGLMYLTDSIVYNNEEYEMVGAIDAITIMHKRPVWYGYATARVIRDSIIGGAGTIIKGHEFHYSTIVLRGRYDFVIRYERGFGINGFDGILINNAYAYYLHIHPDTYDILNNFVENIVKNKY
>KJR95952.1
MIDGGALNVVENRRRIPRVVVGAPCGRSGKTTVTLGLLAALKSRGIRVQPFKKGPDFIDPGWMTMVTGRPCRNLDSFMMTKQVILDSFMTSAADADIGVVEGAMGLFDGVDIEGSGSTAEIAKSIAAPVLLVVDTTRMTRSIAPLVKGFTSFDPNLTVAGVILNKVARPRHEAMLREAVEKYCGIPVLGVIPKGRQFTIPDRHLGLVPAAERDDLAASVDEIGKAAIRFFDMDRILEVAASAPLLSSSGFRRIFCRRSDQNGQKPVVGVFRDRAFTFYYPENIEALEEAGARLVEIDAINDQVLPGIDALYIGGGFPEVFAAGLEANQGLRKAVKEGVESGLPVYAECGGLMYLARNLVWKDRKYQMSGCLPFDVVMSDRPQGHGYEVVEVCSDNPFFSMDSIVRGHEFHHSSVENIDESMVSFAFRVTRGWGIDGRRDGAVYKNVLACYSHMHARSCPEWAPAVVKRALEFREGS
>KJR97845.1
MEQSAMQKKGIVIAGLAGGSGKSVVSVGITAALTRRGRRVVPFKKGPDYIDAGWLQLAAGRKCYNLDPYLMTGASIVESFAGRSRDADIVVVEGNRGLFDGVNASGGYSTADLALTLGLPVVLVVNCTKTTRTVAAMVLGCLKFDERLDIRGVILNQIATERQRLLVTEAVEKYTGIPVLGSVPRLKRDIFPMRHLGMVPHQEYGDSNEALAYLADLISDNIDLDRLEQVMAPVPEATEVTTRADIPGKVKIGVLQDAAFQFYYSENLEALERAGAELVYIDAMRAPALPKIAGLYIGGGFPETGARELAANTAFRHSVKQAADDGLPIYAECGGLIYLGRSIVLDGEEFPLAGIFPVQFGMAKKPQAHGYTIFRVEGDNAFYDRGSEVKGHEFRYSKILDWQGTDEQLVLKMVRGNGFTNGRDGLVYNNVLALYTHVHADGTPEWADNFVGRCRRR
>KJR99801.1
MSNPATPSFIISGTSSGSGKTTVALGLMAAFRKKGLAVQPFKCGPDFIDPGLHQLITGTVSRNLDLWMSGEQFTRSSFYHNSRNADLAIVEGVMGMFDGGLSSSGSLSATLGIPGILVLDVRSMAESAAAIVKGFETIVPEAAPRGVILNRIASDRHLQLVSDAIRKHCRAEVLGYLPRSLEFEIPGRHLGLLTGDEAPLSPQAVRLLADTVAEHIDLDKILSLCRNVPAVDDNILPMAPDKLCRIGVARDKAFCFYYEDNFDLLRAAGAELVFFSPLTDARPPDNLDGIYLGGGYPELYARQLNENRTMRLAIAEWIENDGPVYAECGGFMYLTEGIVDHEGSFRQMVGAFPVRARMQEKRASLGYREVQTESPCCFGPPGTILRGHEFHYSSIDPMPEHIARIYAVNNGTREGYAYRKVLGGYMHLHFGYSPQVVKEFVNFCRE
>KJS03885.1
MLLPRIVIAGVHSGVGKTTVATALMKALAKTGLKVQPFKVGPDYIDPGYHTAAAGRPCRNLDAWFLGADGVREMFVRSAAGADISVIEGVMGLYDGRGSGDEGSTAQVARLLKAPVILVLDARSMARSAAAMVLGYKSFDPELNLCGVILNRVGSERHCRLLTEAIEESTGIPVLGRLGHGSEMELPERHLGLLPTAEKNNLSSLLDTMAHKIREGVSLEGLVSLAGQAPPAPQPERLIFSENAAKPRARIGLVLDEAFNFYYRDGLELLGHLGAEMVDCSSLEGKLPADLDGLYIGGGFPEMFAREISQNLEFIMGVREGCARGMPVYAECGGMIFLSGAVTDFSGRRHKMAGIIPGETVMLKKRAALGYVTAVSLKDSILAPAGSRIKGHEFHYSTLQGMDPSHHAYLLKKEGEEGARPDGYSSGSLIAAYLHIHFAGCPREAGNFVGACAAFRHSRRFRP
>KJS12014.1
MRQCGIPRLVIAAPHGRSGKTITTIGLLAALKKAGYTVQPFKKGPDFIDPSWMTRITGRSCRNLDSFLMNRETIRASFARSAGDADIAVVEGAMGLFDGVDLDGSGSTAEIAKAIEAPVVLVVDTTRMTRSVAAMVSGYQHFDPEVRVAGVILNKVARPRHEQMLKGAIERYCGIPVLGVIPKGHKMDIPDRHLGLVPAKESDELALAIDEAGNSVGEYLDLPAIIEVARSAAPLAVEPPSLAGLTSAEPRARVAVFMDQAFSFYYPENLEALVAAGAEIVRVNALADTYLPDVDAAYIGGGFPEVLAANLAANQALRSDLRGRIEDGLPVYAECGGLMYLGRKISWRDREYPMVGALPFDVVMMDRPQGHGYITLQVENESPFFKIGEKVKGHEFHHSRVENLDREQIRYAFRVTRGNGLDGRHDGIIYKNVLACYTHLHALATPHWAQCLVAAGIRHKLNRQG
>KJS16087.1
MTNYPRLVIAGVHSGVGKTTVSTALMAALARSGIKVQPFKVGPDYIDPGYHTAATGKCSRNLDAWFVGEDGIREIFMRAARDADISIIEGVMGLYDGRGSGAEGSTAHVAKTLKAPVLLVLDARSMARSAAALVLGYKNFDPEVNLAGVFLNRVGSERHYNLLRQAIEECCGVPVIGYANRWDGLDLPERHLGLLPTAEKDNLDELLLTMADSVKQGVDPDRLVELSRIAPPIAPPEKKIFPITPLPAVIRLGVVMDSAFNFYYQDGLELLSARGAELVYCSALSGSFPGDIDGLYIGGGFPEMFARELSANHKFIDGLRAACAAGMPVYAECGGFMYMTRAVTDFEGNRHELAGVVPGECRMQKKRAALGYVTATALDDNILVDRGEVLRGHEFHYSVLELDQGIPGAYRLAKEGTDGHRTDGYASGNILASYLHINFAGHPEAAGRFIGKCIEYKEMAYTFSGSTD
>KJS17180.1
MLQIPRVVVAAPHGRSGKTTVTLGLLAALKRKGYNVQPFKKGLDFIDPSWMTMVTGNACRNLDSFLMDREIIRRSFIRHGIKSDIAVVEGAMGLFDGVDIDGSGSTGEIARAIEAPVILVVDTTRMTRSVAPLVQGFMHFDPGVKIAGVILNKVARSRHESMLRQAVDKYCGIPVLGVIPKGGQFTIPDRHLGLIPAAERDELACTVDEIGGAAQSCLDLEGILAVARSAPPLEAAEEALTGASVSAASGARPVIGVFRDRAFTFYYPENLEALARAGAELLFIDAMNHGSLPAVDAVYIGGGFPEVFAEQLEANSSLRHDLQEKAEKGLPIYAECGGLMYLARSLTWEGRTFSMSGVLPLDVVMTDKPQGHGYEVVEVVGDNPFFETGTIVKGHEFHNSRVINIDEEKLDFVYKVNRGSGIGGHRDGAARKNVLAAYNHLHALNTPGWAPAMVARAREYKAGK
>KJS22980.1
MFYISQKQIGGFPVLKIPRLVVGACQGRSGKTTFTLGLLKALKDGGTNVQPFKKGPDYIDPSWLSYAAGKECRNLDAFMMDKDNLVRTFINNSHDKEISVVEGAMGLFDGLDLEGTGSTAEVAYMIQAPVILVVNCQRMTRSVAALVNGVVNFDPRIKIGGVILNNVARSRHENMLTAAIGKYCQVPVVGILPKSSDIEIPDRHLGLIPATEKDELVGRVARLGKLVSENVDIEKILEIAHNAPDLQDMVYDPLPENTSSGVKIGVIRDKVFSFYYPENLEALERQGAELVFINSLIDKSLPQIDALYIGGGFPEMFAKELGENILLKESIKNLIEDGLPVYAECGGLMYLGRTIIWADKAYDMAGALPFDVSMEKKPQGHGYTINTVREGNPYLPCGLEIRGHEFHNSRLINLDSSQIKFGLDVKRGKGITGKEDGIVYKNVFASYNHLHATSVPQWAEGLVNMAKKWSAQG
>KJS23402.1
MKIPRIIIAGTHSGVGKTTITSGLMQLLCNIGYKVQGFKVGPDYIDPSYHTLATNRFSRNLDAWMLDEKALLELMLKNCHRADLAVIEGVMGLYDGFSANPQIGSTAHIAKLTKTPVILVLDTKSMGHSAAAVVYGFKNLDPQVNLAGVILNKVASQRHLEILTQAMDSLSIPIIGHVFRTSDLKMPERHLGLIPALEKDGPQAHLQKLADLLNQFIDIEKIIKIAHEAPPINEEINIIFNSKDKGIFSGLKIGYAFDKAFTFYYRDSLDLMEHLGAELIPFSPLWDTTLPPGLSGLFIGGGFPELFLSELSSNNNILNSIRDANSSGLPIYAECGGFMYLTQSITDFSGKSFEMAGLIPGSCQMTNKLAGMGYREGKLANDSILGYTNTRVRGHEFHYSTFQQSENQAVPKAYYFTNGNYEGYLNKNLLASYLHIHFAGNPDLAKNFLTSCSQFALK
>KJS31777.1
MRSLKQTPTQHSPSRCPGMVIAALRGGSGKTIFSVGIIAALRNRGATVAPFKKGPDYIDAGWLALAAGRPCYNLDTFLIDAPIIENSYRLHTDGVDAAVIEGNRGIYDCINTEGQTSTAELAKLLDLPVILCLDATKTTRTMAAVVAGCLQFDPAVRIQAVVLNHVAGARHEKILRDSIEQYCGIPVIGAMPKLRKQSFPERHMGLVPTYEHRWAQEAVGVIAELAEKYIDMTAVAGLAQVRLPDRSAAVTFKNPTAVRANETTTVAAAATDRVRIGVVRDSAFQFYYPENLDALVQAGADLVVTSPLYEDTLPDVDALYIGGGFPETHAARLSKNVVYREQIRQLAEAGLPIYAECGGLMYLGRELILEEGTFAMAGVLPLSFGFSKRPQGHGYTIVRVDRPNPYFKVGQTLKGHEFHYSNVQVWDADLAKTAFASERGSGLREGRDGLCCNNVLATYTHIHALGTPEWGPALVAQARAYRAKQAR
>KJS35355.1
MPRLLISAAHKSSGKTMVSLGLVRALRQRGRVVQPFKKGPDYIDPLWLGSAAGRPCYNLDYNTQDEAAIRALLARHESSADLAVIEGTKGLYDGVALDGSTSNAALARLIEAPVVLVIDCIGMTRGIAPLLAGYRHFEGAPAFAGVILNKVGGPRHEAKLRAAVETYTDFPVLGAVPKHDAMRVAERHLGLIPSNEQEAAEAVVEAIAAVVGAHVDLDAIEAAAARVPALIAPSPAPTPTTSPRVRIAVARDSAFGFYYPDDLDDLAAEGAEIVPLDTLHDTALPPDIDGLVIGGGFPETHMAALEANTALRSDLRDRLFAGLPCYAECGGLMYLSRSITWQGQRCAMVGAVPADTVMHDRPRGRGYVRLRATETAAPWRVDASPDGAIRAHEFHYSALESVEALASFAYDVERGDGVDGLHDGLVIGNTVAGYTHMRGNWVRPFMNFVQTRAKVPIGEPAGTR
>KJS40438.1
MTNTLLIAAPRSGSGKTTVTLGLLTALARRGVRVCAAKSGPDYIDPAFHAAATGRPGMNLESWAMPPELVAYLAGRQSEESDLMVVEGSMGLFDGVYGTPRRTGAGADIAAALGAPVVLVMDVSGQSQSAAAIVRGFASHDPDVRLGGVILNRVASERHRTQAAEAIAQVGIPVLGSVPREASIILPERHLGLVQASEQADLEARLNQLADLMERTVDLDAVLAAAAPMQSSHAAPDALLPPPGQRVALAHDAAFTFVYGHLLEGWRRAGAEVVPFSPLADEAPPADCDACWLPGGYPELHATALAAAGRFQAGLRAFAETRPVFGECGGYMVLGQGLEDADGTRHAMAGLLGHSTSFAKRRLNLGYRQARLLADCALGRAGDEVRGHEFHYASVTDQGDDPALVNLRDGRGVALGAGGSRRGRVAGTFFHAIARLG
>KJS48457.1
MKIPRIVLAGTHSGVGKTTLATGLMAALKKRHRPIQGYKVGPDYIDPSYHAAATGRASRNLDRWLLGEHLPSIFAQSAQESWAVIEGVMGMFDGMSGTAGFGSTADVAKLLQAPIILIVDASSMSRSVAALVYGFNSFDPQTKVQGVILNRVKSTAQETILREALSDLQIPVLGVLPKELSLHLPERHLGLIPVGEGGLLEGFIETLSDLITKHVDLDQVESIMLAAPEFSSESFSSHETKKTATCSVNNSSILEPNSNPAPQAQQNKFRLGLARDEAFLFYYQDALDLAERLDSIIVPFSPLHDHALPKDLDGIILGGGFPELHLNRLSENSSFIDSLRAYAASGKPIYAECGGYMYLGNSIKDFEGNELPMVGLIPMKAEMTKRLQGIGYRKGVFREDNFLGPRGTTVQGHEFHYSRVIYDKDYPPAYELFKAGQGDRLEGYARDNLVASYLHLHFSGHQELLEHWFASRSGRLGV
>KJS48648.1
MVSLTDMNECSINNVPRLVIGAPQGRSGKTTFTLGLLRAFARQGMAVQPFKKGPDYIDASWHTAAARCTCRNLDSFFMNKHELCKSISNQALDKSITIIEGAMGLYDGLDLSGSSSTAEIAKITRSPVLLVVDATRMTRSVAAMVMGYQHFDSDVQIVGVVLNKVARPRHEKMARAAIEEFCKIPVVGAIPKDINLCIPDRHLGLVTNGEIDETETLLDYFADVICEHVDLKEVLRLAQNAPQLPQFPQTIVSNLAKYSIIDKSITPKIGVIQDTAFSFYYPENIESLKALGADIVLINSLIDSQLPEDIDALYIGGGFPEVFAAKLEENKLLRANIRRAGEMGLPIYAECGGLMYLGRSIQVSSQNYEMVGLLPFDTQMEAKPQGHGYTLMEATTNQSWFADGTVIKGHEFHNSRIVNLSPDMKFGYKVQRGHGINGQNDGICYKNVFAAYNHIHVLGSPEWAEGMVKLAMNYCRKKWIQTEKLTGDCDYRHELNNPQVI
>KJS66398.1
MLPRIVIAGVHSGVGKTTVATSLMKALTLSGLKVQPFKVGPDYIDPGYHTEAAGRWSRNLDAWFLDGDGVREMFYRSAAGADVSIIEGVMGLYDGRGAGDEGSTAHVARLLDAPVVLVLDARSMARSAAAMVLGYTSFDPGIRLCGVILNRVGSERHYRLLKESIEEGTGVPVLGRISYSPGVELPERHLGLLPAAERKNVRLLLEEMAHKIKEGLDLNMLVKLARSAPRLGPPEKRVFPEVPARPEARLGVVLDSAFNFYYRDGLELLSSLGAELVTCSALEGGLPTDLDGLYIGGGFPEMFAGDIARNREFIEGVRREHSSGMPIYAECGGMMFLSRGMTDFSGHRHPMAGLIPGETVMLGKRAALGYVTARALGDSILAPAGSIIKGHEFHYSELRGGDTSRQAYLLKKEGEERSRPDGYAAGSLLASYLHIHFAGCPEEAGSFVKACRNYSIKRGAR
>KJS69529.1
MQLSKNIPRIVVGAPSGRSGKTTVTLGILAALKSAGMVVQPFKKGPDFIDPSWMTMVTGRSCRNLDGFMMTGESIRNSFAVNTADADIGVVEGAMGLFDGVDIEGSGSTAEIAKAIGAPLILVVDSTRMTRSVAPLVSGFMHFDPELKVAGIILNKVARPRHERMLRDAIERYCGIPVLGVIPKGQQFAIPDRHLGLIPAAERDELAASVTEIGKAALSFFDMDKIMEVASSADPLNYHTLPFCGDRAEEGDRPVIGVFRDRAFTFYYPENIESLVSSGADLVFVDSLTDKTLPDVDALYIGGGFPEIFAEKIESNEILRRAVRDGVEAGLPVYAECGGLMYLSGSIIWNDRKYCMSGCLPFDVVMSDRPQGHGYEVIEVEGDNPFFPRGSVIKAHEFHHSRVENIDEEKVSFCFRVTRGWGVDGHRDGAVYKNVLACYSHLHALSCSGWAGALVKKAREYKEKRSS
>KJS71794.1
MRQCGIPRLVIAAPHGRSGKTITTIGLLAALKKAGYTVQPFKKGPDFIDPSWMTRITGRSCRNLDSFLMNRETIRASFARSAGDADIAVVEGAMGLFDGVDLDGSGSTAEIAKAIEAPVVLVVDTTRMTRSVAAMVSGYQHFDPEVRVAGVILNKVARPRHEQMLKGAIERYCGIPVLGVIPKGHKMDIPDRHLGLVPAKESDELALAIDEAGNSVGEYLDLPAIIEVARSAAPLAVEPPSLAGLTSAEPRARVAVFMDQAFSFYYPENLEALVAAGAEIVRVNALADTYLPDVDAAYIGGGFPEVLAANLAANQALRSDLRGRIEDGLPVYAECGGLMYLGRKISWRDREYPMVGALPFDVVMMDRPQGHGYITLQVENESPFFKIGEKVKGHEFHHSRVENLDREQIRYAFRVTRGNGLDGRHDGIIYKNVLACYTHLHALATPHWAQCLVAAGIRHKLNHQG
>KJS77554.1
MGNYPRILIAGTHSGAGKTTIATAVMAMLSGSGLKVQPYKVGPDYIDPGFHQVATGRISRNLDTFFLGASGVQEVFQRAATDADISVIEGVMGLYDGIGSGGEGSSARVAELLQCPVLLVMDARSMAASAAAVVWGFANLPGGVPLAGVILNRVAGPRHLEVLKTAIEGQTGVPVVGGIPRDLDLQMPERHLGLVPSEETGTVQQLVQTLAHRVTPHLAMESIIGLAKNVRHTPVKPQIFAVQPSERVRLGIVRDRAFNFYYQDGLDLLESLGAQLVYCSALDDRALPPDLDGLYIGGGFPEMFLEQLGDNRSFVADLKYHVARGLPVFAECGGLMYLCNSIIDFAGRQWPGAGILPVSCRMEKKRVALGYVTATSLRNNVLVPAGTKLRGHEFHYSRIEGTGLTPAYNLSKPGSNDGRRDGHVDGNLLATYLHIHFAGSPGAARGLLKSCASYRCRRMEN
>KJS78225.1
MKIPRIVLAGTHSGVGKTTLATGLMAALKKRHRPIQGYKVGPDYIDPSYHAAATGRASRNLDRWLLGEHLPSIFAQSAQESWAVIEGVMGMFDGMSGTAGFGSTADVAKLLQAPIILIVDASSMSRSVAALVYGFNSFDPQTKVQGVILNRVKSTAQETILREALSDLQIPVLGVLPKELSLHLPERHLGLIPVGEGGLLEGFIETLSDLITKHVDLDQVESIMLAAPEFSSESFSSHETKKTATCSVNNSSILEPNSNPAPQAQQNKFRLGLARDEAFLFYYQDALDLAERLDSIIVPFSPLHDHALPKDLDGIILGGGFPELHLNRLSENSSFIDSLRAYAASGKPIYAECGGYMYLGNSIKDFEGNELPMVGLIPMKAEMTKRLQGIGYRKGVFREDNFLGPRGTTVQGHEFHYSRVIYDKDYPPAYELFKAGQGDRLEGYARDNLVASYLHLHFSGHQELLEHWFASRSGRLGV
>KJS87206.1
MLKIPRLVVGACQGRSGKTTFTLGLLQALKDRGTNVQPFKKGPDYIDPSWLSYAAGKECRNLDAFMMDKDNLVRTFINNSRDKEISVVEGAMGLFDGLDLEGTGSTAEVAYMIQAPVILVVNCQRMTRSVAALVNGVVNFDPRIKIGGVILNNVARSRHENMLTAAIEKYCQVPVVGILPKSSDIEIPDRHLGLIPATEKGELVGRVAKLGKLVSENVDIDKILEIAQNAPDLQDMVSDTLPESISSGVNIGVIRDKVFSFYYPENLEALERQGAELVFINSLVDNTLPQIDALYIGGGFPEMFAKELEENKNLRGNIKNAIEEGLPVYAECGGLMYLGRRIIWADATYDMVGTLPFDINMEKKPQGHGYTINRVREGNPYLPCGLEIRGHEFHNSKLINLDSSKIKFGLDVKRGKGITGKEDGIVYKNVFASYSHLHATSVPQWAEGLVNMAKQWKSGYLS
>KJS87901.1
MKIPRIIIAGTHSGVGKTTITSGLMQLLCNTGYKVQGFKVGPDYIDPSYHTLATNRFSRNLDAWMLDEKTLLELMLKNCYTTDIAVIEGVMGLFDGSSANPQIGSTAHIAKLTKTPVILVLDTKSMGHSAAAVVYGFKHLDPEVNLAGVILNKVASQRHLEILTQAMDSLDIPIIGHVFRTSDLKMPERHLGLIPALEKDGPQDHLQKLADKLNQLIDIKRIIKIAHEAPQINGDLNIIFNSKDKGIFSGHKIGYAFDQAFTFYYRDSLDLLEHFGAELLPFSPLCDSALPLGLSGLIIGGGFPELFLGELSSNKNLLNAIKAANSSGMPIYAECGGFMYLTQSITDFSGKSFELAGLIPGSCQMTNKLAGMGYREGVLANDSILGGKNTLVKGHEFHYSTFQPMESQTVPRAYYFTNGNYEGYLNKNLLASYLHMHFAGNPNLAKNFLASCSQFALKQKK
>KJS88131.1
MVSLTDMNECSINNVPRLVIGAPQGRSGKTTFTLGLLRAFARQGMAVQPFKKGPDYIDASWHTAAARCTCRNLDSFFMNKHELCKSISNQALDKSITIIEGAMGLYDGLDLSGSSSTAEIAKITRSPVLLVVDATRMTRSVAAMVMGYQHFDSDVQIVGVVLNKVARPRHEKMARAAIEEFCKIPVVGAIPKDINLCIPDRHLGLVTNGEIDETETLLDYFADVICEHVDLKEVLRLAQNAPQLPQFPQTIVSNLAKYSIIDKSITPKIGVIQDTAFSFYYPENIESLKALGADIVLINSLIDSQLPEDIDALYIGGGFPEVFAAKLEENKLLRANIRRAGEMGLPIYAECGGLMYLGRSIQVSSQNYEMVGLLPFDTQMEAKPQGHGYTLMEATTNQSWFADGTVIKGHEFHNSRIVNLSPDMKFGYKVQRGHGINGQNDGICYKNVFAAYNHIHVLGSPEWAEGMVKLAMNYCRKKWIQTEKLTGDCDYRHELNNPQVI
>KJU84974.1
MKHAFAVAAIQSGTGKTTLSLGLMSALGRMGLRVAPFKVGPDFIDPGLHRVVTGRTSYNLDTWMCDADYVRGLFYDKSTDADVAIAEGVMGLFDGEHSSTAAVARLLSLPVVLVLDVRGMAQSAAAIVAGVGCIDPELSVAGVILNRVGSDRHTRLVRDAIELHCNTKVLGGIPFDADAGLAQRHLGLFTAEDGCLNVGIIERLTRLIQENVDLDALLTRTGRCSENTACVDTHQTPTVNLESAGGNNTAPLRIAVARDNAFCFYYEDNLEMLQRLGMTIVSFSPLNDERLPRDIDGLYLGGGYPELYAGRLSANTSMLESIRGFVASGGVTYAECGGFMYLMEGVTGLDGVFYPMAGVFAVRAVMRDRRVSLGYRQAVLRQDTIIGKQGDVVRGHEFHYSEVVDMPHGIRNVLETPQRTQGAWLAPNCLASYIHLHFAGNPNIIARFDCMRYKERKGLCPPLQNPLQ
>KKM09739.1
MLPRNLAQVPRVVMAAPHGASGKTTLSIGILAALSRQGITVQPFKKGPDFIDPSWMSAAAGRECRNLDLFMMGSAQVKGSLVKHCRDAQLAFIEGAMGLFDGLDGEGSNSTAQLARLLRAPVVLVVDVTRMTRSAAALVAGFQSFEPGVNIAGVILNKVGSARQEQLVRDAIARYCHIPVIGAVPKKEGLTIPCRHLGLIPEGEKGGTAAVIEKLRGVAEEYLDLSLLLQAAGHRGDVPTKSQVKSGRTNGVRIGVIKDNVFTFYYPENLEVLAAAGADLQLINSLEDQGLGDIDGLYIGGGFPELFTAELEANAPLREEIRAAGEDGMPIYAECGGLMYLSRSITFEGITRSMVGLIPGDVFFDKKPRGHGYTVMEVSQPNPFFPQGSCVRGHEFHHSYLDNLDASGVRLIYKVQRGVGLGRQQDGILYKNTLASYNHIHASGLSCWAKNFIRMAGAYRKQRVRESRLAQIV
>KKM13081.1
MRIPRLVIAGTHSGVGKTSIATGLMAAMTAAGHRVQPFKVGPDYIDPGYHYHATGRISRNLDAFMMPENTVREVFLRAAAGAEIAVIEGVMGLYDGKAGASTVSSTAHITKLMQAPVILVLDVRSTAQSAAAMVLGYRQLDPQVQLAGVILNQVGSVSHFRMVKEAVEGHTGIPVVGHLMRGAVPSLPNRHLGLVPTGENRSTAESVKALAQSIGAALDMERLWAIARAAPELVSPQNSVLTIPQPRERVMVALARDDAFNFYYQDGLDLLSAYGADLIPFSPLSDCELPAGVAGLILGGGFPEVFAEELSANRPLLENIRAAVNQGMPVYAECGGMMYLTRGIRDFHGTTFTMVGAIPAVSVMQRRLAGMGYRKVTLLADSVLSPRGTEFCGHEFHYSVLDEAPDGYPWAYRIEGQEPRRMEGYNRQNVLASYIHLHLAGYPAVAGHFLDKCRRYLREGKERIPSGCFNTGNN
>KOR27182.1
DIPVVGAVHSSGQLGLVERHLGLMPSNEARAPDKHIQDIGNIVLEQVDVELLQQLAMRARMPVGSIIDNVGSVAVRLKIGVARDVAFGFYYADDLEALERYGAELVYFSPVADRVLPDVDGIFIGGGFPETSMEMLEANVGMRQAMAGYIERGYPVYAECGGLMYLCRNIIWGSRVCAMVGVIDA
>KOR33531.1
MAHLLLSAAHKSSGKTTLCIGICAELQYRGIKVQPFKKGPDYIDPMWLSQAASCPCHNLDFYTQSHAELRENFAQHLTNSDIAIIEGNKGLYDGLALDGSNSNAALAKLLKAPVILVIDVQGITRGIAPLLLGYQAFDSEVQIEGVIFNKVGGTRHEQKLRQVVKHYTDFQVLGAVQCNKDLNIVERHLGLIPSNESTAPQQQIAIIRKQIAAQVDIELLQALASTAQTIATASKSVPILDTSLPIKRLRIGIAMDAAFGFYYPGDLQAMEAYGAELLPFSPIQDQALPDVDGLFIGGGFPETHMEVLEANIAIRNAIANFIETGKPVYAECGGLMYLTNSITWKNKTCAMVGTIAANTIMYERPQGKGYVRLQETANCPWSTKDTVSQVLAGHEFHYSRLENLPSNLTFAFTVLRGDGIDGTHDGIVYKNLLAGFAHFRDVRAHHWTRRFLEHVRGCVPT
>KPA10586.1
MKYPRIIVSALSGGSGKTITSLGIISSLKAKGYLVSPFKKGPDYIDAGWLALAAGQPCYNLDTFLLSPSKIIQLFKTHTQSDSIAVIEANRGIYDSIDYEGSTSTAELAK
>KPJ76949.1
MLQDGLDFPRLLISALRGGSGKTILSIGIIAALLRKGRAVFPFKKGPDYIDAGWLSMAAGRSCYNLDTFMVLPEDVRASFLFRSFSGGIAVIEGNRGLYDGIDLEGSTSTAELAKLLQVPVVLCVDATKTTRTMAAVIAGCQQFDSDVRIGGVVLNRVAGARHESILRRSIETHCRIPVFGAIPKLGKQDFPERHMGLVPTPEHRWALDAISAIADVIERHVDLAALEDAAGSAPPLHATEHPQVPAAIRDTDPPAGSKPAVVGVIRDAAFQFYYPENLEALEAAGAQLVYFSPLETETMPDVDALYIGGGFPETHAEQLAGNTVFKKTVKTLADDGLPIYAECGGLMYLGQELVLAEKSFPMAGVLPIVYGFSKKPQGHGYTIVTADRSNPYFPIGGELRGHEFHYSRVLKWSGKDSDLVFQMKRGAGIVNGRDGAVVQNVLATYTHLHALGAPGWAPALVRRATAYRRSKKPYTV
>KPJ91009.1
MDLVSTPRVLIAGLRGGSGKTVVSLGLVATWRKQGCHVSPFKKGPDYIDAAWLSVAAGRPCRNLDLFLMTPDTVLRSFAAAAGPADVAVIEGNRGLFDGMDARGRYSTAELAKLLNTPVLLAVDCTKATRTVAAMVLGCQRLDPSVSLGGVILNNVAGHRHESVLREAVAEISGMPVVGALGRIPGQLFPERHLGLVPPQEHDQLSSAIQQAASAVEQQLDMAAIWDIARQAPALDPHDSNATATGDEGRNAVRIGVFRDAAFQFYYPENLEALVQQGAILLEISPLRDTALPDVDALYLGGGFPETAAPALADNRPFLASLRQSINSGLPVYAECGGAVFLGDKLLYDQGEYPMAGVLPVVFSFEARPRGHGYAVLETVEDNPFFSVGERLQGHEFHYTYMQSSAQEDLKFAFRVRRGYGFDGQRDGLCYRNVLASYTHLHALGTESWAPSVVRAAARLKSRSASRSGVGP
>KPJ95320.1
MGHFLISAAHKSSGKTTISIGLCAALRNKNYNVQAFKKGPDYIDPMWLGKATGRPCYNLDFYTMERQEILQRFALKAQSAQISLIEGNKGLYDGLDLDGSNSNAALAQLLQAPVVLVIDAQGMTRGIAPLILGYQAFESNLNIAGVILNKLGGGRHESKLRAVIEHYTDVPVIGAVHRNAELKILERHLGLIPSNEVSEAENHIKVVGDLIARQVDLDKLVTIANTASPPLVETPATNTAVVSPDIRIGIAMDAAFGFYYPDDMEAFTKAGAELIPINTLQDTTLPPIDGLFIGGGFPETHMPQLSGNKSLRQAIANAIEQDLPVYAECGGLMYLSRSISWGDKKYYMVGAIAADTVMHEKPQGRGYVQLQETEHHPWSRQSSSHSLPGHEFHYSRLENLSTNVKFAYTVRRGAGVNGKFDGILYKNLLANYSHLRNVKNNQWVHRFVDFVRNHKVTNRVTTQVCN
>KPJ95931.1
MDVPRITVAGVRGGSGKTLISLGLAAAWRKQGRRVAPYKKGPDYIDAAWLSLAAGQPCRNLDLFLMSPEAALRSFVDTSAQSDVAVIEGNRGLYDGMDAQGSYSTAELARLLQTPVVLAVDCTKVTRTVAAIVLGCQNLDPRVALAGVVLNQAASPRHAAVLREAVENDCDLPVVGVIPRIREHLLPERHLGLVPPQEHGQLVGAIEQAAAVAEEHIDLEAVWGLAGTAPAVELAERTVVKAEAKAEVVRIGIFRDAAFQFYYPENLEALISQGARLIEISPIRDSELPPVDALYIGGGFPETLAPVLAENQPFLDWLRRSIEGGLPVYAECGGTVYLGERLLYEGNEYPMVGALPVVFSFRSKPQGHGYTTLETIEDNPFYTVGDALRGHEFHYTYMESSSEDLSFAFRVERGHGFDGERDGLVHRNVLACYTHVHALGTESWAPSLVRAAARGRETGDLAK
>KPJ96893.1
MSHFFISAAHKSSGKTTISLGLCAALKSRKLKVRPFKKGPDYIDPMWLSKAAGLDCHNLDFNTMHTQEIQRTFQQYAKGCDISLIEGNKGLYDGLNLDGSNSNAALAILLNAPVILVIDARGMTRGIAPLILGYQAFEADLNIAGIILNQLGGSRHESKLRAVIDHYTDVPVIGAVHHDKELEIVERHLGLIPSNEMSEAQKRIELLGQRITQQVDLDLLVGIAEKAQFTFQDSQAPQQHSFKLTTTCRIGIARDAAFGFYYPGDLEAFQQAGAELVYFDTIKDNQLPPVDGLFIGGGFPETQMTALEANVSMRQSIHDAIEAGLPVYAECGGLMYLTRSLTWKQQQCEMVGAIPADTVMHEKPKGRGYVKIEETENHPWPATHKANTSREIAAHEFHYSSLDNVNGVKFAYHVRRGTGIDGVHDGIVHKNVLGCYAHLRDVDQNHWVRRFLQFVQQQRSETAPAPQ
>KPJ98837.1
MTKGLVVAGLSGGSGKSVVAVGLVAAFARQGRKVVPFKKGPDYIDAGWLQLAAGEPCYNLDPFLMEPEVIRQSFAQHGSEAELAIIEGNRGLFDGVNIEGAYSTAELAIDLKLPVLLVVDCTKTTRTVAALVLGCQKLDPRVMIKGVVLNKLGTARHESIVRQSVEYYTGVPVVGAIPRTKADIFPQRHLGLTPYQEHEGAEQATGMLVDMANEYLDLPKIESLMADVQRDRAREDSRPGIFTGSRARIGILKDAAFQFYYPENLEALYDEGAELHEINAMTAEKLPDLDGLYIGGGFPETGARRLADNRAFRQSVKSAAQSGLPIYAECGGLIYLGESILLDGTEYPLAGVFPVSFGLHKKPQAHGYTELTVRGLNPFYREGDRIKGHEFRYSTVLSWQGSPADLALTMERGVGFMNGRDGLVFNNVLALYTHIHALSTPQWAVNVVARAFEHKRQRSIS
>KPK01250.1
MRGFVIAGTHSGCGKTTVTLGILAALRKKNHTVQPFKAGPDFIDTGLHRTITGRASINLDLWMCGREYVEELFHRHSADADTAVVEGVMGLYDGATSTADLAAKLGLPVILVVDAYGMAESAAAIVKGFKEFRVKSQVLSEMSSRFKIQDSKLLTPDSKLSFAGVIFNRVGSERHYQRIKNSIQDIPVLGYLPRDLDFTIPHRHLGLVVAEEDPFGREEIDKLADSVLEHIDVEFLVGKCGSGEAKKNTENPGEKSVAATSGRSRLRTSDLRIGVAYDRAFCFYYEDNFDLLRKAGAEIVKFSPLSDTRIPDGLDALYFGGGYPELHAEALSRNRSMLDSIKELSDRGMPVYAECGGFMYLTEGIYDFDSRFHQLAGVFPLKTVMKKGRAHLGYREVALRQDAIAGDKGAVIRGHEFHYSEIMESQEARKRGSAKVVSSEPQNFRTSALSQIYSVKDGSGNELGKEGYTVKNALGSYIHIHFGSNPSIANNFIHFIKEHHGTYSPGRARQS
>KPK05662.1
MNRLFVSAAHKSSGKTTVCIGLCAALRARGEAVQPFKKGPDYIDPLWLGLAAGRPCYNLDPYLSGSDEIRAEIAQRMHGASLGLVEGNKGLYDGLALDGSNSNAALAALLGAPVVLVIDARGMTRGIAPLILGFQAFDRNIRIAGVILNQLGGARHEAKLRAVIDHYTGVPVLGAVQADERLTIVERHLGLVPSNEAGEARRRVDEIAARIAAQVDLDRLIEVARAAPPFPHVADPLDTAPARPGGAALRIGIARDAAFGFYYPGDLEALRAAGAQLVPFDALRDARLPQVDALFIGGGFPETHMDALAANTTLRGELRAAIEAGLPAYAECGGLMLLARSIEWNGRRAAMAGALPADIVMHARPVGRGYVHLRETGDGLWPGRPAGAAALIRAHEFHYSSVENLAPGTRFAYAVERGTGIDGRHDGIVHRNLLASYAHLRDVADNRWARRFVEFARRCASQRAPSMGVPA
>KPK12497.1
MAQFFVSAAHKSSGKTTISIGLCAALAANGHAVQPFKKGPDYIDPHWLGQASGRPCYNLDFYLSGSEEIENSYRQHSQGSDIQLIEGNKGLYDGLDLDGSNSNAALAKLLDVPVVLVIDVRGMTRGIAPLVLGYQQFDRDINIAGVIFNQVRGSRHESKLRAVIEHYTDVPVLGSVHFDSDMVIVERHLGLMPSNENREAEDKIRYIGQQVANQVDLAKLLAVAGKSPPAPDRSTPVRNSAPDIRIGIARDAAFGFYYADDLDAFKQAGAELVPFNTLKDDSLPDVDALFIGGGFPETHMETLSGNKPMLKSIRNAIEAGMPVYAECGGLMYLAREIRWDGRACRLVGAIPADVVMHERPVGRGYTRLKRSSAGLWPSQPSTANEDIFPAHEFHYSSLENLDPGIEFAYEVKRGMGIDGKHDGIVYKNLLASYIHQRDVENNHWTRQFVEFIRKTRQTLQPAGNATG
>KPK16597.1
MLDALPRLIIAALRGGSGKTILSLGLTSAWRKRGYRIAPFKKGPDFIDSDWLAFSAGRSCHNLDSFLMTDSQIIQSFLSHSAEADLSLVEGNRGLFDGFNEEGHYSTAELAKLLKTPVILIADVTMATRTVAAIIMGCQKFDPDLKIVGVILNRVAGLRQETLIRNSIERYCDLPVVGSVPKLKGGLFPERHMGLVPHQERAQAERAVAWARSAVEHNLDLESVWRLSQQVEPLDPVGQQQETNRSGHLNGDPPRIGVIRDKSFWFYYPENLEQLKDLGAILVEVDSMEFRELPDLDALYIGGGFPETQAQALADNRLFRESLRDEIEAGLPVYAECGGLMYLAECLLVDEKTYPMVGALPLRCVMEKKPQGHGYTVLEVTEQNPYYPVGKTLKGHEFHYSRPLIDDQEKIRSVFRVHRGRGLDGERDGLVRKNLLATYTHLHAAGNTLWGKSLFREAVEAKSRKMRNFLQDREKRD
>KPK18684.1
MNRIFVSAAHKSSGKTTISIGLCAALRMRGVAVQTFKKGPDYIDPLWLALASERPCYNLDPYLSGTEEIRAEFARRVDGASLGLVEGNKGLYDGLDLEGSNSNAALAALLGTPVVLVIDARGMTRGIAPLILGYQAFDRNVRIAGVILNQLGGSRHEAKLRAVIAHYTGVPVLGAVQRDDRLSIAERHLGLVPSNETSASRAWVRQTAERVAAQVDLERLLAVAREAPPLAGSTAGTGDPLAGPGGAPVRLGIARDAAFGFYYPGDLEALGAAGAELVAFDTLRDKRLPRVDGLFLGGGFPETQMDALAANAALRSDVREAVEGGMPTYAECGGLMYLARGIEWNGRRAEMVGALPADIVMHDRPVGRGYVHLRETGRSPWPRTLAPDAPLIRAHEFHYSSVENLSSGLEFAYEVERGYGIDGRHDGIVHKNLLASYAHLRDVAGNRWARRFVDFVRNRRRAA
>KPK28382.1
MPKGIVVAGLSGGSGKSVVAVGLVAAYTGQGRRVVPFKKGPDYIDAGWLQLAAGNPCFNLDPYLMTQETIRHSFVQHANGAQLAILEGNRGLFDGVNIDGAYSTAELSVELGLPVLLVVDCTKATRTIAALVLGAQKLDSRVMLRGVVLNRLGTARHESIVRQSVEHYTGLPVVGALPRFKNDMFPQRHLGIIPYQEHDAADQTTRILGDLALEYLDLPKIEALMADVQMFVASEKPLARHKKATEVRIGILKDAAFQFYYPENLEALENEGAELVEINAMTAERLPELDGLYIGGGFPETSAGRLADNSGFRLSVKEAAESGLPIYAECGGLIYLGESIQLEGEEYALAGVLPVRFGLHKKPQAHGYTELTVGGRNPFYREKEKIKGHEFRYSTVLSWQGNPSDLIFDMQRGVGFMNGRDGLVYKNVLALYTHIHALATPQWAQNLVSRAKEFKQERRAAGN
>KPK36990.1
MTKGIVVAGLSGGSGKSVVAVGLVAAYAGQGRRVVPFKKGPDYIDAGWLQLAAGQPCYNLDPYLMDREIISNSFGEHSRYADMSILEGNRGLFDGVNFEGDYSTAELSVYLNLPVLLVVDCTKMTRTVAALVLGCQKLDPRVMIRGVVLNRLGTARHETIVRQSVEHYAGIPVVGAVPRSRNDIFPQRHLGVTPYQEHESADQAARMLADMADEYLDLEKIESLMADIQVLAPREKQRGKDISPSKVRIGILKDASFQFYYPENLEALINEGADLVEINAMTAESLPDLDALYIGGGFPETSARRLADNKAFRHSVKGAAESGLPIYAECGGLIYLGESIQLDGEEYPLAGIFPVRFGLHKKPQAHGYTELTVSGRNPFYSEGEKIKGHEFRYSTVLSWQGNPSGLVLDMQRGVGFMEGRDGLVYRNVLALYTHIHALSTPQWAGNFVARALEFKKQMSSF
>KPK40767.1
MNSPRLLISAAHKSSGKTTIALGLCAALRNVGLTVQPFKKGPDYIDPLWLTQAAARACYNLDFYTQSEEEIAALFAAHASSADLSMIEGNKGLHDGLALDGSNSNAALAALLDAPVLLVVDTQGTTRGIAPLLLGYQAFDQRVRIGGVILNKVGGPRHEAKLRQFVEHYTDIPVMGAVQRSDELTITERHLGLMPSNESGDAAAKIGHIARVVSAQVDLGAIRALANAARPLSRPAAAPVPSPTTAASVRVGIFRDRAFGFYYQDDLEALERLGAKLVFINGETDTRLPILDGLFIGGGFPEVMMKQLSANAALRAQVRSAIDAGLPTYAECGGLMYLARSISWRGQRCEMVGSIPGDVLMHERAQGRGYIRLEPTEHFPWPQVSGTSAHAEVRGHEFHHSSLENLPEDMSYAYRVVRGHGIDGRHDGVILKNLLAAYGHQRTAGGNQWTERFVAFIRQHATQRTSPPAPARVQGNA
>KPK43384.1
ARHESTVRKSVEYYCNVPVIGAIPKLKNIKFPGRHLGLVPPQEHPESEEALRSASEIMRKYMDTEQIWKIAQNAPPLDCTTPDRAERTGKKVNIGIIRDAAFQFYYPENLDALKRAGADLFEFSALTDTLPPSLDALYIGGGFPETHALSLAENVKLKHDIKNAAEQGLPIYAECGGLMYLSRKLVWDGKTYPMVDILPAEIGVSKKPRGHGYTFLKVTGSNPFYANGQMLRGHEFHYSYIRSMDTTDQYDFVFTVMKGEGITNGMEGLRYQNVLATYTHVHAIGTPEWAQGMIQAACAYQQKNLSLN
>KPK54873.1
MAQFLVSAAHKSSGKTTISIGLCAALSAKGHSVQPFKKGPDYIDPLWLSQASGKPCYNLDFYLSSPEEIRDSYRRHSVGSDIQLIEANKGLYDGLDLDGSNSNAALAKLVDAPVVLVIDVRGMTRGIAPLVLGYQQFDPDINIAGVIFNQVRGSRHESKLRAVIEHYTDVPVLGSVHHDPGMKIIERHLGLMPSNERQEAEQKIQHIGKQVANQIDLDQLLAVAGNSPAAPAESISTPSVRKDIRIGIARDAAFGFYYPDDQEAFARAGAELVPFNTLTDESLPNVDALFIGGGFPEIHMEALSANKAMREAVRTAIENGMPVYAECGGLMYLAREISWREKTCQMVGAVPADVLMHERPVGRGYTVLEKTGTGLWSTQVAGSEELFSAHEFHYSSLENLDPDTVFAYEVKRGVGIDGKHDGIVYKNLLASYVHQRDVESNHWTRQFVDFIRKNKHNVQSANKAIG
>KPK69184.1
MKRLLISAAHKSSGKTTVTLGLCAALRQRGLRVQPFKKGPDYIDPLWLSVASGRACHNLDFYLMGHDEIRLGVAQHARDADVCLIEGNKGLYDGLDLDGSNSNAALATLLDAPVVLVIDARGMTRGIAPLILGYQAFDRRVRIAGVILNQLGGTRHESKLRAVIGHYTDVTVLGAVHYDENLTIVERHLGLVPSNETAVAEDRIDVIAAAISRQVDVDRLLALGEAPAGWPGVPAPAMRTLPTQPDVRIGIARDAAFAFYYPGDLDALRAAGAEIVPIDTLHDARLPALDGLFVGGGFPEVQMEALEANQPLRAAIRDAIELGLPTYAECGGLMYLTRSLTWRNRRCEMVGVIPADSVMHSRPQGRGYVRLRETGAGLWPLATPGQGAPELRAHEFHYSALENVSSGLTYAYEVLRGNGIDGKRDGIVYKNLLACYTHMRDLDSNHWARRFVEFVRAHKPSARGRSAQQ
>KPK87469.1
MKNAFPRIVIAGMAGDSGKTLIALSILSELRRLGIKTAAFKKGPDFIDSAWLGLASGSPARNLDIYLMGADYVYRSFVTHAVPEGINIIEGNRGLYDGMDTGETSTAEIAKILKAPVILICCPVKMTRTAAAHVLGCRHFDPDVQIAGVILNKVSGARHENVIRTAIEEECGIPVIGAVPNMEKESILPERHLGLVTPEEAASLAERINSFSGLCEKHINLRKILEIARIAPALDVITGEPEIKTGVPPVRIGYFFDSAFTFYYPENLEALNREGAELIKISALHDTSLPEIDALYIGGGFPETHAEQLEQNISMRRAVKEAAESGMPVYAECGGFIYLTESLKWNDNTYKFAGVFPVDVEMHNRPQGHGYCEVVVDCENPFFPPGARYRGHEFHYTRIVSGIDHVKSAYAVNRGVGCFNNRDGLLYKNVLAGYTHLHTGGVQEWAKGIVKAACKFKNRS
>KPL25966.1
MKRLLISAAHKSSGKTTVTLGLCAALRQRGLRVQPFKKGPDYIDPLWLSVASGRACHNLDFYLMGHDEIRLSVAQHARDADVCLIEGNKGLYDGLDLDGSNSNAALATLLDAPVVLVIDARGMTRGIAPLILGYQAFDRRVRIAGVILNQLGGTRHESKLRAVIEHYTDVTVLGAVHYDEDLTIVERHLGLVPSNETAVAEDRIDVIAAAISRQVDVDRLLALGEAPAGWPGVPAPAMRTLPTQPDVRIGIARDAAFAFYYPGDLDALRAAGAEIVPIDTLHDARLPALDGLFVGGGFPEVQMEALEANQPLRAAIRDAIESGLPTYAECGGLMYLTRSLTWRNRRCEMVGVIPADSVMHSRPQGRGYVRLRETGAGLWPLATPGQGAPELRAHEFHYSALENVSSGLTYAYEVLRGNGIDGKRDGIVYKNLLACYTHMRDLDSNHWARRFVEFVRAHKPSARGRSAQQ
>KRT72549.1
MTAIPRLVLSAPHGRSGKTTLCLGLAAAFAGRGLRVQPFKKGPDYIDPGWLGEAAGRPCRNLDLFLVEAGALLAGFGRACQSADLALIEGAHGLYDGLDGEGTNSTAQLARLLQAPVVLVIDASRMTQSVAALVRGFQDFQPGVNVAGVILNQVANPRHRAKLADALSRHVKIPLLGALPRGPSLTIPDRHLGLVPRDEEAGLLPVVEELRRAVEASVDLDGLLDLARRAPPLALSPVPPIAALAPSVRLGVARDRAFTFYYPENLEALRRAGAELVPLDTLEDRSLPEVDGLYLGGGFPEMFLEALEANEGLRRDIRRAVSDGLPVYAECGGLMYLARRITWNGRSASMVGALPCDIEMTAGIQGHGYVRGRVAGANPYFPIGTALRGHEFHYSRVTGLEAGEFAFSLERGRGIAGGKDGLVVENVLAAYTHLHALGAPGWAEGLVAQAHAYREGRVQASPLTPTLSPRGRG
>KUJ93632.1
MDIPRVVIAGTSSKVGKTMISIGLMRLLVNRGYEVQPYKVGPDFIDPGFHHLATGRYSRNLDSFMLSRSAILETFIRNFRGADVAIIEGKTGLYDSSDAVSEKGSVAEVSKILKAPVVLVANVERLNRTAAAIILGYKLFDPDVLLKGVILNRVGSERHAGKVRTAVEKLAGVRVLGVVPRKKVKMPYRHLGLVTAYEREDMDELLDNIAEIVEKHVDVDKILEIAEKAPPLDSVFEDEKEDEEKKYVKIGVIRDQVFSFYYQDNLDELSKYAELVFVNSLTDKRLPDVDALYIGGGFPEVFAEGLEKNEKLRNEIYDFCQSGNPVYAECGGLMYLGESLETSEGEFEMVGFLPLKTKMYERFQAQGYSVYRTLKPCIIAKRNQKIVGHEFHYSRPTLTGKADFAFRVERGFGIDGRRDGILKENTLGCYIHVHFLSDKSIARRFVKKAMKKK
>KUJ96769.1
MGFPRFLLAGLKGGSGKTLVSLGIGKLLREKGYKVKAFKKGPDYIDAKWLSLAVGEKASNLDPFLFPREKVKSLFFSFASHFDLALVEGNRGLFDGKDIQGSFSTAELSRLLNLPVIVVADCTKVTRTMAAIVLGLKSFEPGLNLAGIILNQTAGPRHRQILRESIEYYTDVPVLGALPKLKKNPIPERHMGLVSDQEYDLEIEEVFSNLARIIAENVDVERVLEIANTGDDVDSVLAVEPLDFTPSSIKIVDIGVMLDKAFWFYYEENLRLLEKHGAKLHYLSIVEPENWPELDGLYLGGGFPETLAFQIAKNKEKLALVKEMAEKGLPIYAECGGLMLLGKELNFAEKTYPLSNVFPLEIRVEKKPKGHGYVEGEIILPNPYFPVGYRLSGHEFHYSHCPKVREARYALRLNRGVGICKGLDGLVYKNVFAAYTHIHALGHPLWAENFVLAAKKFRQLKKESVQIPPFVV
>KUJ98031.1
MNKEFNVPRFLVSSHKGGSGKTLLTIGLIYVFRDLGLKVAGFKKGPDYIDAGWLSKVSGVVCRNLDPFLFKEEDVLKSFYQGAKQSDLVIIEGNRGLFDGLDVYGSYSTAKLAQVLKTPVVLVLDCTKVTRSLAPLVKGFLNFEQGVEIKGVVLNKIARPRHEDIIRKSIEYYTGVKVLGALPKLKNLPPERHLGLITSFEYQQELFLNELSEAIKQNFDLEGFLTIAKDVPPIEFTFSPQELPESELNGIKIGVFWDKAFQFYYPENLESFQNLGAEIKLINAFEDKSLEDIDGLYLGGGFPEVQAEALSENKDLMKEVKEAVLEGMPVYAECGGLMYLGKKIIWKNKEYPMSEVLPIIFKVEPTPQGHGYVVAKVKEKNPYFDVGLSIKGHEFHYSKPVDFELDQDVKFVFDLEKGVGFKEKKDGILFKNLLAAYTHIHVFSVKCWTEKFLKKAKEFNLQKSS
>KUK05426.1
MDIPRVVIAGTSSKVGKTMISIGLMRLLVNRGYEVQPYKVGPDFIDPGFHHLATGRYSRNLDSFMLSRSAILETFIRNFRGADVAIIEGKTGLYDSSDAVSEKGSVAEVSKILKAPVVLVANVERLNRTAAAIILGYKLFDPDVLLKGVILNRVGSERHAGKVRTAVEKLAGVRVLGVVPRKKVKMPYRHLGLVTAYEREDMDELLDNIAEIVEKHVDVDKILEIAEKAPPLDSVFEDEKEDEEKKYVKIGVIRDQVFSFYYQDNLDELSKYAELVFVNSLTDKRLPDVDALYIGGGFPEVFAEGLEKNEKLRNEIYDFCQSGNPVYAECGGLMYLGESLETSEGEFEMVGFLPLKTKMYERFQAQGYSVYRTLKPCIIAKRNQKIVGHEFHYSRPTLTGKADFAFRVERGFGIDGRRDGILKENTLGCYIHVHFLSDKSIARRFVKKAMKKK
>KUK12282.1
MLSYRNIPRVVLAAPHGRSGKTILSLGLVAALVKKGLRVQPFKKGPDFIDPSWLSLAAGRPCRNLDLYFVDAQELRRLFLYGCREADGAVIEGAMGLFDGLDIRGSGSTAEIALALEAPVILVVDTTRMTRSVAALVKGFQEFDPRLRLSGVILNRVARPRHENMLWRAIEAYTDLPVLGALPKDDAYVIPDRHLGLIPAAEREDLHRALEATRKAVEGAVDVDGVWEIARRARPLPGEGVSGSPDPAGGVRLGVIRDRVFHFYYPENLEALLRAGARLVTVDSLKDSSLPAVDGLYIGGGFPEVFAAELEANADLRRSIRRAAEDGLPIYAECGGLIYLARRLYLEDRVFEMVGALPLDVRLEKNPQGHGYTLLEARAGNPFFRPGTRVKGHEFHHSRVINLEREKIAFAYRVLRGAGVEDGFDGILYRRILAGYNHLYAPAHPEWAARFVAGVSGEVRATVQMGS
>KUK19306.1
MNKEFNVPRFLVSSHKGGSGKTLLTIGLIYVFRDLGLKVAGFKKGPDYIDAGWLSKVSGVVCRNLDPFLFKEEDVLKSFYQGAKQSDLVIIEGNRGLFDGLDVYGSYSTAKLAQVLKTPVVLVLDCTKVTRSLAPLVKGFLNFEQGVEIKGVVLNKIARPRHEDIIRKSIEYYTGVKVLGALPKLKNLPPERHLGLITSFEYQQELFLNELSEAIKQNFDLEGFLTIAKDVPPIEFTFSPQELPESELNGIKIGVFWDKAFQFYYPENLESFQNLGAEIKLINAFEDKSLEDIDGLYLGGGFPEVQAEALSENKDLMKEVKEAVLEGMPVYAECGGLMYLGKKIIWKNKEYPMSEVLPIIFKVEPTPQGHGYVVAKVKEKNPYFDVGLSIKGHEFHYSKPVDFELDQDVKFVFDLEKGVGFKEKKDGILFKNLLAAYTHIHVFSVKCWTEKFLKKAKEFNLQKSS
>KUK37456.1
MNKEFNVPRFLVSSHKGGSGKTLLTIGLIYVFRDLGLKVAGFKKGPDYIDAGWLSKVSGVVCRNLDPFLFKEEDVLKSFYQGAKQSDLVIIEGNRGLFDGLDVYGSYSTAKLAQVLKTPVVLVLDCTKVTRSLAPLVKGFLNFEQGVEIKGVVLNKIARPRHEDIIRKSIEYYTGVKVLGALPKLKNLPPERHLGLITSFEYQQELFLNELSEAIKQNFDLEGFLTIAKDVPPIEFTFSPQELPESELNGIKIGVFWDKAFQFYYPENLESFQNLGAEIKLINAFEDKSLEDIDGLYLGGGFPEVQAEALSENKDLMKEVKEAVLEGMPVYAECGGLMYLGKKIIWKNKEYPMSEVLPIIFKVEPTPQGHGYVVAKVKEKNPYFDVGLSIKGHEFHYSKPVDFELDQDVKFVFDLEKGVGFKEKKDGILFKNLLAAYTHIHVFSVKCWTEKFLKKAKEFNLQKSS
>KUK40602.1
MDTVPRVVVSAVQGRSGKTTATAAILAGMARRGLTVQAFKKGPDFIDPGWLGRVAGRPCRNLDPFMMDATTIAASFARHTGGADVAVVEGAMGLFDGVDLAGSGSTAQLAKILGAPVVLVINAARMTRSAAAVVLGCRQMDGDLNLAGVIFNNVARPRHADMLRRAVEHYAGVRVLGTIPKKRAFDIPDRHLGLVPAGEDERLHAALDALAAEAERNLDLDGILAVAARASPLAVPDRPLYPPPVPGACVTIGVFRDRAFSFYYPENLEALEAAGARLRYIDALG
>KUK54006.1
MKNIIISSNASGNGKTTATLGLIKALIKRGYTVQPYKVGPDYIDSAFHSSIAGIQSRNLDIFLMGENGVKASLSRGKSDYGIIEGVMGLYDGKGIDAEYSTAHVARLLNIPVILVLSPRPQVATLCAEINGLVGFDNIQIAGIILNNVGEDYFKLLKAAIEHNCSVPVFGFLPYDESISLQSRHLGLVQSSEVERLNEKIEICSDRIEKHIDLDEILNCCQAGETFADDYHLPYTGLNISVAYDKAFSFYYKENLELLEEAGKVTYFSPLQDEMLPHNTQFLYLGGGYPEVFLQELSRNRKMLGSIRDVLNDGVRCYAECGGLMYLTDNIDGCSVTGFFNGSACMSNRLQNFGYATLEVTASNVLLPPGLQMNCHEFHNSCVNINEGNIYTVKQSSYDGSVKQWSEGYIKKNTLGTYDHVHFFRNMEFIKALLYGT
>KUO49747.1
MNFPRLMIAGVQSGVGKTTVTLGLLSALKRRGIRVQPFKVGPDYIDTGLHYHAAGLKSHNLDSWMGSEEVVKSIFIKNAQEAELAIIEGVMGLFDGAKGERLKGSSAHVALTLGVPVVLVVNVKGMARSCVALVKGYKEYVQGLNLKGVILNNAGSAYYKTVLTAALQEELGVKVLGCLSRNNKITMPERHLGLLPAEENSELNYAINLMADLVEQEVDIDGLLEIAKNAGPMEFKWTGQKLYKNVTIGVAKDQAFTFYYQDSLDYLQELGAKLVYFSPLKDSSIPDVDGLYIGGGFPEIFIKELSENQAMINSLHNADKRSLPIFAECGGFMYLTKKVVDFEGNSWPGVGLIPAQVKMTNRLAALGYVKATALKKSIFAEVGDEVKGHEFHYSAMSGIGEGDSAFSLVGGKGADLRRDGYAKENLMASYVHLHLRSNPKIALNFINICWEYKERRHIPCKAGECPQT
>KUO52802.1
MTEKYDIPRIVISAPHGRSGKTTITLGLLSAFTKNGVRVQPFKKGPDYIDPSWHTEVTGINCRNLDCYMMDDNILRESFIKGSQNSNISIVEGAMGLHDGFDLDGTGSTAQVAKIIKAPVIFVVDTRRMTRSVAALVMGFQNFDKDVEIAGVILNQVARVRHETILRGAIEKYCGIPVIGSIPKDSKLSIPDRHLGLIPAQENDKYHNAIEYITKSIQKNIDLKLLISIAKGAQPLEYEMPTNRKDISSRPIKIGVIRDRVFSFYYPENLEALEEQGAELVYINSLNDGSLPDIDGLYIGGGFPEVFAEELEKNTSLRKDIKNKAENGLPIYAECGGLMYLAQKIIIDEKKYNMVGIFNFTVKMENKPQGHGYTRLKVKNANPFFNNANTIIRGHEFHNSKILNLDSTIATFAFNVERGSGIDGSSDGITYKNVLATYNHIHSLAVPQWAQGFISLIKGNKKDNQL
>KUO65820.1
MKAKIPRLMFAAFNSGSGKTTITCAVLKALMEKGINPAAFKCGPDYIDPMFHSEIVGVNSRNLDLFMLSEDVVKYLFATNARDAQIAILEGVMGYYDGLGANSTIASSYHLAAVTNTPVVLIVNCKGSSLSLAALIKGFAAFKADSRINGVILNNLSPSLYPLYKEMIESEAGIEVVGYLPWIEEGTLGSRHLGLITVAEVEDLQEKITTLAQQASDSIDIDKLLLIAQKAEDIDYKDFEIQKGTEIEIAVAQDKAFCFYYQDSLDLLAKMGAKITTFSPLKDQALPQCDGLILGGGYPEVFARELSENTPMLKSIEEAISSDLPCIAECGGFMYLLDSLTDTKGNQYLMAGSIKGEAFMTEKLNRFGYAKLVSQSDNLLCGKGETINAHEFHYSDSTANGSGFSAVKPSSGREWECIYTGENIFAGYPHIHLWGNLNFAYSFIEKCKKYRAKRLGFEVTKI
>KUO67138.1
MNPKDLVNINRLVIAAPQGRCGKTTITLGLLRAFKRRGLRVQPFKKGPDYIDPSWLSAAAGIACRNLDSYLMEPEQICKSVSMAAPYDLSIIEGAMGLFDGLDLAGSSSTAEIAKITKTAVILVIDATRMTRSAAAIVLGCQHFDPQIQICGVILNKVARPRHEKMLREAIEHFCKIPVLGAIPKDSELSIPDRHLGLITNIETDNSDRLLDYLAEIINKHVDLDQVYALATQTSQLPQSWYTKPLNQTRHKDSQPARIGVMRDKVFSFYYPENISALVNLGGQIVEINSLTDPCLPPDLDALYIGGGFPEVFAADLESNIELRLSIKKAVESSLPIYAECGGLMYLGRTLKVEGRFFAMTGALPFDVVMEPKPQGHGYTLLESLPGNLWYTTGIKVKGHEFHNSRIINLDPRVKFAYKVERGHGIDGVHDGIIYNGVLASYNHLHALGTPQWAVKLVELAKSHKSCKLSMSIGV
>KUO75811.1
MKIPRLVLAGTHSGVGKTTLATGLMAALKKRERPIQGYKVGPDYIDPSYHAAATGLPSRNLDRWLLGEHLPTVFAQSSGERWAVIEGVMGLFDGMSGTAGFGSTADVAKLLQAPIILIVDASSMSRSVAALVLGFKTYDPEVNLQGVILNRVKSSAQEKILREALNDLQIPVLGVLPKEVALHLPERHLGLVPVGEGGLLEGFIDTLAQLVTKHVDLEQVERLMLGAPDFNESIFVNKNTIIPTEGGSSTNPVPIPTKLIAQDHKFRLGLALDEAFLFYYQDALDLAKRLNFVIVPFSPLHDVVLPPDLDGIFIGGGFPELHLDRLSKNLTFLDSLRSYAASGKPIYAECGGYMYLGRSITDFEGREVPLAGLIPMKAEMTRRLQGIGYRRGVFREDNFLGPRGTTVQGHEFHYSRVTYNQDFPPAYELFKGNQSVRMEGYARDNIVASYLHLHFSGQSELLEHWFISRSERIGV
>KUO78853.1
MDSKNEQSINNIPRLVIGAPQGRSGKTTFTLGLLRAFARQGIAVQPFKKGPDYIDASWHTAAAGCTSRNLDSFFMGKQEICTSVSHQSSGKAITIIEGAMGLYDGLDLRGSSSTAEIAKVTRTPVLLVVDTTRITRSIAAIVMGYQHFDAEVQIVGVVLNKVAQARHEKMAREAIEAFCKIPIVGAIPKDVNLAIPDRHLGLVTNGEMHQTESLLEYLADVICEHVDLNMVLTLAQSAPELPQYEGAFGPDLSIHSKNHRSITPKIGFIQDAAFSFYYPENLEALKNKGADVVPINALIDSQLPEDLDGLYIGGGFPEVFAAELEENRTLRREIKRAGEMGLPIYAECGGLMYLGRSIMTPSHNFEMVGLLPLDTQMESKPQGHGYTIMEANPDQNWFVEKTEIKGHEFHNSRVINLASNVKFGLSVKRGSGIDGQHDGICYNNVFACYNHIHALGCPEWAERMVRLATIYNQGKWAHIEKVAGQ
>KUO79435.1
MKVVSEKPRLIIASYKGKAGKTTATLAIAMALIKAGYKVSMFKVGPDFIDPSYHTALTGEPSRNLDYILMGSEGIIRRFYRYSRDSNIAVIEGVSGLYDSVDGITEDGSTAQVAKLLRAPVILVINGERINRTVRALIRGLRDFDPEVKIMGAVLTNINQRQVDKLSRAVEDEGLEFVGFIPRSDDVEELMQYRHLGLVHAQEMDRARIISVINEVSKYIDVNKLVSIAKESEPIAFEQDNVDSDNTYSRSIKIGVVLGRAFTFYYPETIEKAREIGYVKFLDPEIDQEIGNLDLVIIGGGFPEIYGQYLEKNRAFRSDLRRFIDRGGYVYAECGGLMYLTSSIVYNNEEYEMVGAIDAVTIMHRKPVWYGYATAKIIRNTPIGDSGTILKGHEFHYSSIILRGRYEMAIRYERGAGINGLDGILVNNAYAHYLHIHPETYDVLSHILSYMHRNGNQ
>KUO85339.1
MKVVSEKPRLIIASYKGKAGKTTATLAIAMALIKAGYKVSMFKVGPDFIDPSYHTALTGEPSRNLDYILMGSEGIIRRFYRYSRNSNIAVIEGVSGLYDSVDGITEDGSTAQVAKLLRAPVILVINGERINRTVRALIRGLRDFDPEVKIMGAVLTNINQRQVDKLSRAVEDEGLEFVGFIPRSDDVEELMQYRHLGLVHAQEMDRARIISVINEVSKYIDVNKLVSIAKESEPIAFEQDNVDSDNTYSRSIKIGVVLGRAFTFYYPETIEKAQEIGYVKFLDPEIDQEIGNLDLVIIGGGFPEIYGQYLEKNRAFRSDLRRFIDRGGYVYAECGGLMYLTSSIVYNNEEYEMVGAIDAVTIMHRKPVWYGYATAKIIRNTPIGDSGTILRGHEFHYSSIILRGRYEMAIRYERGAGINGLDGILVNNAYAHYLHIHPETYDVLSHILSYMHRNGNQ
>KUO85742.1
MARAILVASDRSGSGKTIVTSVMAAALSRRFRVRAFKVGPDYIDPGYHKVATGLPSINLDLWLMGEVGVRETFCRYMRGVDLGIIEGVMGLYDGVEVGSSTFQVAKLLSTPIILVIDCSNISYTAGAIVKGMVDYGPSNVVGVIFNNVASEGHYNSCRLSLPSGVVDLGYLPRDKELVVNERHLGLVTVEDYYKEVEELIKHGLELAEKYINLDLVYELANPVNCSEGDGEDDGGGKLGVAAVAYDNAFLFYYRASLDLLSSLFNLRFFSPINNEVVDDADFIYIGGGYPELHLTELENSIDTASWIRRKSNSGTPILAECGGLMYLSRYIRSDREYRMVGLFDIGIVAKGRLTIGYTELEAVKDSFLAQSGVRIRGHEFHVSYAEYSNEGYVFRNVKGRGIANGFDGAMVNNTLALYTHTYLPSIRGIKDRLRATLKK
>KUO88049.1
MVGMELTTPRLIISSYKGKSGKTIATLAIANALIRAGFTVSMFKVGPDYIDPSLHGLITGSPSRNLDYVLMGSGVLERLYRYSMGSDIALIEGVAGLYDSIDGFSELGSTAQLAKLIKAPVLLVINGERINRTARAIIRGLRQFDPEVKIIGAILTNIASRQVDKLTRIVEEEGLPVVGAIPRSEDIEESFSYRHLGLRHAKEVARQQLISTVDSASTGINTDLIVKMAREYSEPIKLNGQLEVGVPIVRGRPRIGIIAGKAFTFYYPETLEEALTLGEVKLLDPEVDGDVGDVDILLIGGGFPEVYASGLEGNRAFRASVRRFVDKGGYLYAECGGLMYLASSIIFNNSEYEMGWG
>KUO91481.1
MHLPRLVIGGISSGVGKTMVSTGIMAXLSKKLRVQPFKIGPDFIDTSFHALATGNSSINLDTWLMGDEGVLSSFARHAVNADVSIIEGVMGIFDGESRGASTISIAKLLSAPIVLVIDCHAMGETGGMLVKGFSDVISAVIFNRAAGSHCDLCKWGASRIGVKVLGCIPYDSSVHVPERHLGLRMAHEVDSGFINSITRLIEDNIDLDELLRIANEAPDIDVDKYLIEEHSFSNSGVAYVAFDSAFNFYYRDNIDALSRSFSVKFFSPVAGDTYGDDAILVILGGGYPELFLNELASNQELISKLRRDSMDGLPIYAECGGLMYLSRYIRRNEREFPMVNLFDVGIEMTNRLTLSYSLLESLRDSPISMRGDSLRGHEFHYSGAEVLGEVEFAHRVLKGRGINGFDGLITHNSLAQYTHINFVRGNAIERLVNISNSYSRR
>KXS30935.1
NKASRRKKGWNFNLKSRDCPALFISAPGSNHGKTTVTAALARYHANQGRKVRVFKTGPDFLDPMILQRACGQPVYQLDLWLAGETECRRLVYEAAQEADLILVEGVMGLFDGVPCSADLAEKLGIPVLAVIDATGVAQTLGAIAYGLSGFRSGLQFAGILANSVASARHAEMIMAGIPSDIRYFGGLPRDRQFVLPDRHLGLVQAEEISDLESRLSAAALSIASTALAQLPEPVEFIIPAGELPPHLLAGVRIGIARDTAFSFIYASNLDVLREMGATLVFFSPLADAILPDVDSIYLPGGYPELHLQALQDNRAMKAALQAHFNLGKPIYAECGGMLYLLESITDKAGNRGQMADILPGHAFMQDRLQGLGYQSAPMPGGVMRSHTFHHSRIETQLAPTAFGKRLYNTTAGEAVFCLERLTASYLHCYFSSNFVAAAQLFLP
>KXS32817.1
MSSRLLISAAHKSSGKTMVSIGLCAALSKRGHAVQPFKKGPDYIDPMWLSLASGRACRNLDLYLMEHDDITATFARHSAEVNLVEGNKGLYDGLALDGSNSNAALAKLLGLPVFLVIDARGMTRGIAPLILGYQAFDREINIAGVILNNLGGGRHEAKLRAVIEHYTDVPVVGAIHHDERLSIVERHLGLMPSNESCVATEKIKQIGDAIAEQVDLDKLLALSQNEPLNAPHLARVSPLQCGDRVRVGIARDRAFGFYYADDLDALEAAGAKLVPFDTLNDARLPDIDALYIGGGFPETCAAELEANSSLRGEIKQAIENGMPAYAECGGLMYLSRSIEYQGHSYRMVGAIPGDVKMHDKPVGRGYVHLKEDGEHPWPRPNAPAKQIKAHEFHYSSLINLPPDTRFAYHVERGYGINGERDGLVLHNLLASYTHLRTIGSCYWATRFVAFIRRKLELRRNFESTHPTNEQHDTETLSGGYRRL
>KXS56094.1
MNRPRLLLAGAYSGVGKTSVTVGLMAAFLKRGLVIQPYKVGPDYIDPTFHNFVTSRKSRNLDSWLLDDTTIKTLFLNSTPPPEKGLSIIEGAMGLFDGHNQDQTGSSAHLAQILSAPVILVIDGATIARTAAAIVYGCDHFIPGFKLAGVIINKVSSLTQYKMLKYFVEQEARVHCFGYLPQDSKFKMESRHLGLIPSIEVPGLSELIEHLGTTVAKTFDLDGLLTLSTSAPDLSAPPLVASTPTQSIRLGLALDEAFNFYYPDALDLLVRFGAKLLPFSPIHDQVLPQKLDGLYLGGGFPEIFAARLAANDSLKKEILMVLEDGLPTYAECGGLMYLSQTLIDYAGLSHSMLNFFPTTTNMTKHLQNFGYVTVTFDRDTVLGPSGTKIRAHEFHHSYLEGTSASNYVLTMTKSDTQIWRGGLCRKNVLAAYPHLHFCTNPKLAAYFIAQCQQYNLIKTGGTHVSSHQ
>KZK74614.1
MIAPFSAFLIAAPSSGSGKTTLTLALLRLLSRRGLGVQPFKCGPDYLDTRLHGMAASVEGRERLGINLDTFMAPPAHARELFGRWSANAGVAVVEGVMGLFDGAEKDRGSSAEIAKLLGLPVVMVVDARSMAYSAAPLLHGFRTFDARLNLSGVIFNRVNTPSHYSYLEAAARDAGVEPLGYVPKNEAIAISERHLGLNTSVSYDREGVIERMADHVAETLDIERLLALSAVPRPEAPAALPRGTGRNRVIAVARDEAFSFLYHENLEVLRRYGRIEWFSPLEDSRLPEADLVCLAGGYPELYAEQLARNTAMRGAVAAYCRSGGRTWAECGGMMYLAEAITLSDGSRHPMCGVLDLETTMQQASLTLGYRSLKLQGYTGELRGHEFHYSKLLRSGPLESIANVTTASGKVSGTPVYREGNTFASYIHLYWGAEPGFPLWLLEP
>KZK75022.1
MVSAPGKSSGKTTITLALTHAFSAAGDRVMCFKKGPDYIDPAWHRLAGAEESRNLDPWMMGDDGCMQSFSRYALRGAAVLNLIEGNHGLHDGISLDGSDSSAGLASMLKAPVLLVVDALSAGRGIAAIVMGMQQMEPRADICGVVLNRVRTKRQGEKQRLAIERYCKVPVLGAIPVDERLVIPERHLGLTTVDESGEGAEAAIRSASETVAAHCDMEAIRNICFSASSFPLEDMPEAEAGIPLSGRARIGVFRDRAFCFYYPENLEALRNRGAELVFIDSMKDRKLPVLDGLYLGGGFPESFIDEIAANLTLCDSVRQAVESGMPLYAECGGLIYLSSGATWNGKRHQLVGVLPLEIDFQKHPAGHGYLELKSLHCSPWFSESERVRAHEFHYSKAVAINGRPQWQFDVVRGTGISGDYDGILQGNLFASYAHIHAVATPGWAETFVSLSALFRSSSRSCTTKSA
>MAD82134.1
MQAPNNYKHKGLIVAGMHSSXGKTAVTCLLLXALRQRNLAVQPFKVGPDYIDPGFHSHFSAKSSVNLDPWIMGREHVVQAAEQFTENAFGIAEGVMGLFDGSDPTNDSGSTMEIARWLGWPILLVVPCRNAGRSITAAINGFIAEAGGEXLFSGIILNQVNSESHAEYLRKACSTLEIPILGALSEIPELDWPERHLGLQPGVEQKFADSNELAELAEKYFDLDXLVKKFQVLSESVAQKNTQNSTPLKFCKRIAVAQDEAFHFYYAANLEWLRQQGXEXVSFSPLNDSHVPENVEALLLGGGFPEVFAEKISANKSMLSSLKKTVESGMPTYAECGGLMILAESMKLQSGQSLAMAGVVPGMVEMTKRLQQFGYCKIALPEKGEVRGHEFHYSRWSAETNRANLWNVKRHSTGISRTEGFRTANLHASYVHLYFPQAASLIAEILQIYPKK
>MAE43491.1
MLGFLPRREELRLPDRHLGLVQAVEHPDIEGFLDGAAKVAAEHIDFAALLEAARPFHPSPGNLTDVPPALGQRIAVARDKAFSFAYPHLLEGWRQGGAEILMFSPLADEPPHESADAVFLPGGYPELHAGRLAGNTNFLEGLRKAASRDAVIYGECGGYMVLGEGLVDAGGNRHRMAGLLALATSFAERRLHLGYREMVLPADGPLGPAGSRYRGHEFHYATILDEGPGGPLFSCLDSTGKALGGAGRRRGTVMGSFLHLIDAA
>MAE44233.1
MSHLLISAARKSSGKTTVSTGIVRALVQRGHIVQPFKKGPDYIDPMWLTAAASPNRSEPAVAGAADFPRRRACRNLDYHTMTQQEIIATFSRHSDGADFSLVEGNKGLHDGLDLAGGDSNAALAGLLGAPVVLVIDAGGMTRGVAPLILGYQAFEPIAEIAGVIFNKVGGGRHEAKLRAALEHYTDVPVLGAVHREPRLEIPERHLGLIPSNEADDAETRIAAIAAAISGQVDLHRLLEVAAPSLAAPPLPRPAAATPDVRIGVARDRAFGFYYPDDLEALAAARAELVPIDLLSDSRLAEIDGLIIGGGFPETHMAELEANAVLRRQIRGAIEAGLPTYAECGGLMYLARSLSWRGVVREMAGVIAADALMHEKPQGRGYVRLRETGRCPWPPLDDSGRRQELPAHEFHYSSLENLGFEPVFAYEVLRGSGIDGHHDGLVINNLLASFAHMRDVGGNRWTRRFVDFVRACKEQERHRRGGQSLAG
>MAE44465.1
MKRKRPRLLISATHKSSGKTTFSLGLLAHLTTKGLKVRAFKKGPDYIDPMWLKQASGKECYNLDPYLMGTQGCLESFLSHTEPNQYSIIEGNHGLHDGLSLDGSDSSAGLAEILDAPVLLILDSRGMNRGAAAVVLGMQKMNPRVNIAGVVLNRTRSKRQEDKQRLAIEKLCRVPVLGVLRDESALTIKERHLGLTTVGESRQVSQLVQDTADLVSACCDMNAILDLFHSPPPLTEDSESFFLNQKAFPKEEIRNRSGDHREKTPVRDEFKIGVFSDPAFCFYYPDNLEALKRMGAELVTIDSLHDQTLPDVDGLYLGGGFPESFLPELGANQSLMRELQERVKSGIPLYAECGGLIYLFEKTEYQDRIYDLSGVLPGTIGFRKRPFGNGYIQLESKSQTPWFNKGQEIKAHEFHYSKPVGLPEEQSCQFRVLRGFGIDGARDGMLQDNILASYAHIHARATPQWAQSFAHLAREYQGEIR
>MAE70746.1
MKLQSRGSHSTAHLARLTDTSVVLVVDVSKSTRTVAAQVLGCRELEPDLQLRGVILNRVGTSRQEKVIREAIAIETGLPVLGAIPRLERELLPSRYLGLVTAFEHPRMTEVLGKLATLAEERIDLSQLLEVARSAPTLARLAPHRSHTSVSKPVNIGVLRDRAFSFYYPENLEAIAGSGAELIEISPLRDSTLPAIDALYAICTRSEPRNGLQAWREPPREAGDERRIGHQRSHRTRGRAGRGGRESHASGSGDPGPCAPQRG
>MAF08296.1
MYLSRSIAWQGSAAPMVGVIPGDTKVLRRPVGRGYMCFRAMPGHPWPQVRAAAERVYNVHEFHHSRLEMTDAGLTTVYSVERGHGLDGVRDGIHLHNLLATYAHQRHVAANPWVSAFVEFVRSPEG
>MAF32663.1
MTRTIPRILIAGAQSSSGKTTLTLGLVSALRRRGLKVQAFKVGPDYLDPTWLAAASGRPCYNLDGWMAVRDFVERLFSRVTRDADLAIIEGVMGLFDGAQSSGMAGSSAEIAQWLQASVVLVVNVRGMGRSIAPIVAGFADFEEGVLICGVIANHCGSERHRAILTEALASSGQPMLVGAIPRMGIPELRSRHLGLVTADLAQNCSPAVMEEFAIATERYLDLDEVLRIAHAAPPFRPLSPFPAHRGTSPDHSICLAVARDEAFHFYYQDLFDELDRRGCRIAFFSPLRESSLPQDIDALYLGGGYPEEFAEILAANEGMIDSLRRFARSGRPVYAECGGLIYLSQAVTTREAKRYPLLGILPSETRMLDHRKRLGYVEVTLKADTLWGKAGDRLRGHEFHYGELLSDPTKQDGWTAVYGRRLQNGVREAPEGFYQRNSRILASFVHLHLASCATALERFVDMCVRIRSEGSLHTAKKPIEGHNIP
>MAF32770.1
MDFPRIIISALRGGSGKTILSIGIIAAWRRLGKSIAPFKKGPDYIDSGWLSLAADRPCYNLDTFLCSKTRVLQSFSAHTSPEDVAVIEGNRGLFDGIDLEGRTSTAELAKLLNVPVVLSLNCTKATRTVAAVVSGCIHFDPDVTISGVILNHVAGSRHERILRKNIEYYCGIPVLGAVPKLSWQDFPERHMGLVPIFESIWAKDSVDAAAEIAQTHLDLDRIANIGSDPVFKMESSGAGSSENRQKRNLGRQKPKAILQKPKPKIGILKDAAFQFYYPENIDALSLQGGEPIFISPLKSKTIPRIDALYIGGGFPETHAKELAKNVTFKDRLRSWAEDGLPIYAECGGLMYLAQELILDGKSYAMAGVLPIGLGFSKKPEGHGYTVVKVDSKNPYFKVGTEIKGHEFHYSRVLRWDGNDRDMVFSMKRGTGFHNRRDGVCYKNVLATFTHIHALGTPSWARAMVRNAIFYQRTKR
>MAF48066.1
MNGGLIVAAPASGSGKTVVTLGLIRALKNAGRRVASLKIGPDYIDADFHRIAGGGACRNYDPWGMRAATLDAQASALAEDCEVIVAEGVMGLFDGAADGSGSTADAALALGWPIVLVVDVKGQGASAAATIEGFRRHRADTDIAGVIFNRVGGERHERLLRRAAAPLGVPVIGCVPRHPDLELPSRHLGLVQARERADMETWIQRAAEIIGGALDMDAIADLAAAAPGREHGKQAPAPLPAPIPAFGAHIAIAADDAFAFTYTHLLDGWQAAGARLGYFSPLADQAPDAAADGVFLPGGYPELHAAKLAGNETFLDGLRQAAARGAAVYGECGGFMVLGESLTDAGGAEHRMAGLLPVKTSFAERRLHLGYRRLRLIADGPLGAAGEYLRGHEFHYASLTETQAEPLFGVFDAEATALGDAGGRAGSVLGSFIHLLDRE
>MAF48218.1
MGTRGFLVSAANKSSGKTTVTLGLCAVMHQRGLAVQSFKKGPDYIDPMWLGRAAGRPCINLDFHTQTPDEIAAAFQARALEADVAVIEGNKGLFDGVDPDGGNCTAALAGQLKLPVVLIIDSYGITRGIAPLLLGYQAFAGDVAIAGVVLNKVGGARHLTKLRQAVESYTDLPVLGAVDRRPEIEISERHLGLIPTNEAAGADALVAGIARLIESSVDVERLLQLAAPVAAAPAQASLRKSSGAPVRIGIARDAAFGFYYPDDAAALETCGAELVPFDCLKDKHLPSVDGLFIGGGFPENHLDALSDNMTLRGEIRAAIEGGLPAYAECGGLLYLARSLEMGEKRRHMVGVIPADGVMNERPVGRGYMRLSETGAGFWPEASTPALKEFPAHEFHYASLKGDLSELPFAYDVVRGFGLDGRRDGLMIHNLLACFAHQRDTAANRWAERFVGFARRVKSDAIAVRPAAPETALTG
>MAF54489.1
MISAPQKSAGKTTVSLGILHNLQQEGVKVQSFKKGPDYIDPMWLKLASGTECHNLDPYLLGEEGCLDSFGRYSTKTDMALIEGNHGLHDGMSLDGFDSSAGLAKMLQSPVLLVINSRGMGRGAAAVVTGMQKMQPEPNIVGVLLNQVRSARQQEKQKSAIEKFCGIPVVGSIPIDEAVTIPERHLGLTTVDEMGSARGIISRAGELVAQHCDMDAIKSMFKATPLHTGSLARKPLIPEYASVKIGIFYDPTFCLSHSA
>MAF94884.1
MAHILISAAHKSSGKTTVSAGIAAALTKQGRTVRAFKKGPDYIDPMWLAAATGRACHNLDYQTMTEAEILATFARHGHDADLSVIEGNKGLYDGLDLEGNNSNAALASLLRAPVVLVLDTKGMTRGIAPLILGYQAFDPGIRIAGVILNKVGGSRHEAKLRQIIEHYTDVPVLGSVYRQPALEISERHLGLIPSNETANARAVVSGIADVIAREVDLEAILKAAGTAPALSAVPGPGPSRAAPDVRIAIARDSAFGFYYPGDLEALEAAGAELVPFDTLIDRRLPEADGLFIGGGFPESHLKALEANVPLRTHIRDAIEMGMPAYAECGGLMYLARSLSWRGEKRKMAGVIPADAVMHSRPQGRGYIRLRETGKGPWPMLVEGGGRAEFAAHEFHYSSLENISGPVEFAYQVVRGVGVDGEHDGIVHKNLLAGFAHLRDTEANRWTGRFVNFVRATRESGAYRVSGPVANEQDGAGANVSPWADQVSRVYLVGAGPGDPALLTVRARQLIEEADIVVYDRLVADEILAVIPPGTTRIFAGKAARDHFMPQDEVNELLVRLARSGRRVVRLKGGDPFIFGRGSEEASSLAEHGISFEVVPGITASTGCTARAGIPLTHRGVSRSVTFVAGHRQDGHDLDLNWKALADSKSTLVIYMGLSNIGEISRRLISAGLPGFTPAAAIEKGTTPEQRTVVTTVADLPDCVKNEKFQAPTLLVIGEVVNFSESLDWASAVVGCGLEARG
>MAF96395.1
MPVTGNPGLVIAAPASGSGKTVLTLGLLRHLASMGRNVASAKAGPDYIDPAFHAAATGKPCLNLDSWAMRPDTLAEAACRLARKADVVICEGVMGLFDGAFVGKGEPRGSTADLSRATGWPVVLVIDAGAQAASAAAVLKGFATFQAGVEVVGVVFNRVGSERHGAILRDACARSVAEIPVLGCLPRAPGLELPERHLGLVQAGEHKDLEGFLDRAGAWAAEHLDVDGLLALARPLALGGGPPDPPLPPLPPLGQRIAVGADEAFAFSYPLVIDGWRDAGAEIVPFSPLAGEGPDGDADAVYLPGGYPELHAGTLAAAKGFMDGLASAAARGTKIFGECGGYMVLGRGLIDNAGTRHAMAGLLALETSFAKPKLHLGYRRAVTLSGGTLGEAGIAYRGHEFHYAEVIEEGPGEPLFHAAGAEAQDLGPAGLVDGKVAGSFIHLIDRE
>MAG01371.1
MAGLYISAAHKSSGKTSLSIGLCAAYSRSGIVVQPFKKGPDYIDPIWLSQAAERPCINLDFNTQDNQSLRSSFERYSDQSQLSLIEGNKGLHDGMDINGSDSNAALARLLEVPVILVIDSSGMTRGVASLIQGLHSFDPAVTIGGVVLNRVGGTRHEGKLRMAIDRYTDLPVVGAVPKLAEISIIERHLGLIPGNEDEDAIERIDRLGSTVEQCINLDQLFEIAGSSKIKKGVVVTPPLAPKEVSIGVARDQVFGFYYQDDLEALERAGAKLHYFSPLSDPDLPPVDGIFIGGGFPEVHLESLSANHGMREAIKAFIDSGKPVYAECGGLMYLCRTISWGEKKVEMAGALPADCRMHQRSRGRGYVRFRESEAAPWPGAKGERTEYPAHEFHYSSLENIDSGVEYAYQLLRGTGIDGGHDGLLWKNCLAAYLHQRDTAANRWVERFVRFVREKKSQGFRETSKQ
>MAG97243.1
MTQPDVGVPGLIIAAPASGSGKTTVTLGLLRALRDSGVKVSSFKVGPDYIDPAFHAAASARPCHTIDPWAMTAGGMAAGLRQASESAELVVGEGVMGLFDGASDGTGSTADLAASLELPVVLVVDVAAQAGSAAALVHGFTNYRSDIDLAAVIFNRVGGPGHVETLRRACEPLGVTIAGYLPRRAELALPDRHLGLVQAAEIPALEEFLAAAAAAMREHLDVEALSDLARLPVLSKRSPKGVPALGGRIALASDLAFSFRYPHVLADWRRQGAEIVPFSPLADEAPDAAVDAIYLPGGYPELHAGRLAANEKFLGGLRQAAERADIFGECGGYMVLGEGLVDEAGERHAMAGLLPLESSFAERRLHLGYRDVKTVADGPLGPSGSRFRGHEFHYVTILKEQGEAALFTARDASGRDLGSLGRRQGRVSGSFVHLIAAA
>MAG98737.1
MIAFLVSAAHKSSGKTTIATGLGATLRGRDLTVQTFKKGPDYIDPMWLGRASGRHCRNLDFWTQEGAEITAHFRRFAAAADVAIVEGSKGLYDGIDPAGGDSTAALARLLGLPVILVIDCQGITRGVAPLILGYQAFEPDLRIAGVILNKVGGERHEGKLHAAVNHHTDVPVLGAVHRNRDLEIVERHIGLVPTNEAEGPDGRIETIAEHVADHVDIDLLLRRAGDVEIPAVPAAPAAPAPDVRLAVARDAAFGFYYPGDLEALQAAGAEIVAFDALSDPELPDCDGLFISGGFPETQMAALEANESLRQSIRAALAAGLPAYAECGGLMYLARSIAWQGETRQMVGAVPADVVMTSRPVGRGYVRLRETGAGPWPLTGTAGESVPAHEFHYSRLENLDSEIPFAYQVLRGHGIDGQHDGLVVGNLLASYAHLRQVDGNHWADRFVDFVRRSR
>MAM21085.1
MHYFLISAAGKSSGKTAVSAGLAAALSRRGMKVAPFKKGPDYIDPMWLSQAAGRTCWNLDFFTMENDEINACFDQARQGADVVLVEGTKGLHDGVDVNGKDSNAALAHQLGLPVVLVLDARGITRGIAPLLQGTASFDTTIQIAGVILNFVAGERHEQKLRAALSRYTDIPVLGAIRHDPGMVIGERHLGLVTVSEHTYGQAQVDRMAQLVEQQVDIPELLRRTVITEXPPRSVVTPSPTQXTANVRIAIAKDAAFGFYXPDDLAAFVRAGAELVPFDTLNDARLPAVXGLFIGGGFPESFISTLAANQTLQRDIRDFIENGGPSYAECGGLMYLCRSLRWHEDYGEMVGVIPADAVIEKKPVGRGYARFQPRETHPWPGVNGDDCPAHEFHYARLVSLPSDTRWASSVTRGHGIDGEHDGIVHRNLLAGFLHQRHGTANPWVDRFVDFVRLCN
>MAN20850.1
MALNSLFISAAHKSSGKTIFSIGLTRLLSDFNYNVQAFKKGPDYIDPSWLTLASRSKCYNLDFNTQTKSEIKNFFESKKSHFNLIEGNKGLYDGVSNKGQDDNSALAILLKSPVILIIDTEGITRGIAPLLQGYLNFNKKCNIKGVVLNKVKTERHEGKLINAVNNYTDLKILGSIRKNTELIISERHLGLVPANEKNLAEDKISYLAKIISNSLDIKNFKDIGLKIEKQNKIIAERKLNNISTKKNIKIGIFKDKSFGFYYHDDLENFKKLGVDLVPINSIKEKILPKIDGLFIGGGFPEIYAKQIEKNKSLINSVRKFINDGFPVYAECGGLMYLTKSIKHNKKEFKMAGVLPAKTIMNKRPVGRGHVKVQSLKNHPWGFKNSLIINAHEFHHADLILDKSKKKSFAYKVNRGHGIDGAFDGFVYKKLLANFSHLRHTRKTPWIKYFVNFVRENIND
>MAN21488.1
MNSLFISAAHKSSGKTXFSIGLTRLLSXFNYNVQAFKKGPDYIDPSWLTLASRSKCYNLDFNTQTKSEIKNFFESKKSHFNLIEGNKGLYDGVSNKGQDDNSALAILLKSPVILIIDTEGITRGIAPLLQGYLNFNKKCNIKGVVLNKVKTERHEGKLINAVNNYTDLKILGSIRKNTELIISERHLGLVPANEKNLAEDKISYLAKTISNSLDIKNFKDIGLKIEKQNKIIAERKLNNISTKKNIKIGIFKDKSFGFYYHDDLENFKKLGVDLVPINSIKEKILPKIDGLFIGGGFPEIYAKQIEKNKSLINSVRKFINDGFPVYAECGGLMYLTKSIKHNKKEFKMAGVLPAKTIMNKRPVGRGHVKVQSLKNHPWGFKNSLIINAHEFHHADLILDKSKKKSFAYKVNRGHGIDGAFDGFVYKKLLANFSHLRHTRKSPWIKYFVNFVRENIND
>MAO06716.1
MKSFIITSTKKSSGKTIVSIGLSALLKAQKKSFSVFKKGPDYIDPIWLSKASGKDCFNLDFFTMQKKEIISTFNKYSKNCDLAVVEGNKGLFDGLSLDGSDSNASLAELLNLRVILVIDCNGMTRGIAPLINGYKSFNKKIKYQGVILNNVNGDRHQSKLXASIEXYTDFKIIGSIWRDSSLSXXEQHLGLVPSFAHKQTVQKXRGIRDVXKKSVDIDMFNNKVNKKKISARIITKKKYAGLKIGIMRDEAFGFYYKDDLEKFTSLGSKLVRIDSVNDKKLPKIDALLIGGGFPELCAYKLSKNKSMLNSVNEFIESHYPVYAECGGLMYLTKKIKYNSKIYPMAGVINGETQMFSKPVGRGYVMLETSVDHPWLGNSLPINCHEFHHSKLRLKEPKYKYAYRVKRGYGIDGKHEGLIYKNLLATYNHLRDTKQTNWVDKFLSFVDKQI
>MAQ72851.1
MNSYLISSTKKSSGKTVFTVGLLGILKNLNLNPSPFKKGPDFIDPLWLSKAAGNXCYNLDFYTSSNLEIKETFRSKTLSTNIAIVEGNKGLFDGLXVSGSDSNAALAKLLKLEVLLVLDCTGTTRGVAPLLNGYRTFDKKVKFKGVILNNISGDRHEXKIISSIKEYTDFNVLGSIQKNTKLEVIERHLGLEPVFQASNSNKIVSQITSIIKSSINVDEIIPKNIKKIRTKKISCNRYKNKYKNITLGIATDKAFGFYYPDDIEKFKQLGVRLKFFDTIKNTKLPDVDALFIGGGFPEIVXAQLAKNIKMKSSIFSFIDSEKPVYAECGGFMYLCESITFNSKKYKMVGSIKGKIKMHKKPIGRGYINLNINKLHPWHKTQGEIKAHEFHYSDIKLPNHKYKFAYDVKRGYGINGKKDGLVHKNLLASYAHLRNTKQSRWVDDFTKFIYQCKKNK
>MAR78475.1
MNLVNKYLISSTKKSSGKTILSIGLSAILSNQKLAVFKKGPDYIDPLWISKAAKKPCYNLDFNTMASSDIKDLYMEKSHKSNISIIEGNKGLFDGVSLDGKDSNAALSKLLSLEVILLIDCIGITRGIAPLINGYRDFDKKIKYKGIVLNNIKSERHESKILNAINEYSDFDVLGSIYNNNDLAITEQHQGLVPEFSSRRSDKIIQKIKKIIKSSVDTDSLLNKQELKKNFIKTLSKKGLSQSNIYSNINIGIIRDEAFGFYYPDDIEKFKSYGVKIKWIDSIRDKSLPNIDALFLGGGFPELNSSKLSKNKKFIKSIKLFIEKNQPIYAECGGLMYLCNSISINNKSHQMTGIIDADIKMNKKPIGRGYVNLSVTKHHPWLRNSKIINAHEFHYSSIKFNKKRYKYGFKVTRGYGVNGKSDGILYKNLVACYSHLRSTKQSNWIEQFLKYINNIKNHEAKTDI
>MAR81075.1
MNNIYISAAQKSSGKTILSIGLAKIFAEKKIPIRTFKKGPDFIDPSWLKFASSKNSYNLDFNTQSKLEIKNFYNQKKLKFNIIEGNKGLYDGVDIRGSDSNAEMAKLLDAPVILILNCEGITRGIAPLIQGYINFDLKCNISGVILNNVASSRHESKLVKSINHYTNLDTLGSIRKTKDLISERHLGLIPSFENKTSQDIVQKISHLISESVDTKKILKKFSTPEKEPSIKLSKKNKKEKVFLKNTERKLNLGXIKDNAFGFYXDDDIENFEXYGFKIXIINSXKDKKLPNIXALFIGGGFPEIFLNKLEKNTSFIKSIKNXINKGMPCYAEXGGLMYLTKEIXYKKNKGKMVGIIDARCEVQDKPVGRGLVELKPVSXPWISKKIKKIRCHXFHXSNLKFSXRNSRFVYSIERGYGIDSKNDGLLYKNLISSFSHLRHTESFPWIKYFRDFVVKCLND
>MAT64728.1
MSRFYISAAHKSSGKTTLSLGLAAALTQQGLKVQTFKKGPDYIDPMWLREASARPCYNLDFNTMQPDEIQALVGTHLQGADIGLIEGNKGLFDGMALDLSNSNAALARLLQTPVVLVIDVQGMTRGIAPLLLGYQQFDPQLRIGGVILNKVAGSRHETKLRETVEHYTDIPVVGAVHRNPALRIDERHLGLVPSNEASGARVLIDGIAARIRDEVDLTLLRGIAAAAPALPPPSIQPAAAPPRLKVRIGIARDAAFGFYYPDDLEALEAAGATLIPIDTLSDTALPAIDGLFIGGGFPETCMDRLAANTELRHAIHAAIEGGLPAYAECGGLMYLTRSLHWNERQAEMVGIIPADTVMHPRPQGRGYIVLEEKHNAHPWQGQTPSGAIAAHEFHYSRLENFNTDSATFAYRVLRGSGIDGLHDGYVYKNLLACYAHLRDTGQYHWAARFVDFVRRCKNPT
>MAW12571.1
MISAPQKSAGKTTVSLGILNNLLKEGVNVKSFKKGSDYIDPMWLKLASGSECYNLDPYLMGAEGCLDSFARYGSENEMSLIEGNHGLHDGMSLDGFDSSAGLANILKSPVLLVVNSRGMGRGAAAFVTGMQKMQPETNITGVVLNKVRSNRQEEKQKSTIESYCGIPVVGSIPIDEDVSIPERHLGLTTVDEMETAKGIISRAGELVSRYCDMGEIKSMFKDIPLNTDSKKRKPILPKDPSVKIGIINDPSFCFYYPENLEALRENGAELVFIDSLHDNSLPDLDGIYIGGGFPESFFEELSANHKFLLELKERIQSGIPVYAECGGLIYLCETAHFENKKYRLAGALPFEIGYQKNPVGYGYLSLKSRCQSRWFDEGALVKAHEFHYSKPLSANGKEPRLSSMSSAERYQFNVIRGYGIDGKKDGILHKNIFASFAHLHAAVNPHWARGFVDLATEYQY
>MAW34917.1
MKKNINSIYLSAAHKSSGKTIISIGLSRILSNFNHNVRTFKKGPDYIDMSWLTLASRNSCYNLDFNTQSKNEIKSFFNNRKSKINLIEGNKGLYDGINVNGTDDNAAMSILINAPVILVIDTEGITRGIAPLLQGYINFDKKCKINGIILNKVKTDRHENKLINAIKYYTDLHILGSVRKNKDLIITERHLGLIPPNENSIAEKKIESISQIILDSIDKKEFRKIGINLKKINEEKYKANLEIKKTDNQIKIGIIKDNSFGFYYQDDIENIEKSGSDIIYINSIKDKKLPKIDGLFIGGGFPEISAAKISKNKNLMKEIKKYIDSGGPCYSECGGLMYLSSSIKFKNKKHKMVGVIPGNIDMLEKPVGRGYVKLRTTKNHLWGIKENISINAHEFHHANINFKNNIKRKFAYNVNRGYGINGLNDGFQYKNLLANFSHLRHTKKTPWIKHFIKFIEMNKK
>MAW48506.1
MKRIIKSIYISAAHKSSGKTIVSIGLSRILSNLNHNIQTFKKGPDYIDMSWLSLSSRTNSYNLDFNTQSKKEIIDFYNNKKSHINIIEGNKGLYDGINVKGTDDNSAMSILTDSPVILVIDTEGITRGIAPLLQGYINFEKKCNIKGVILNKVKTERHENKLVNSVKNYTDLKIVGSIRKNKDLIISERHLGLIPPNENNSAEKKIELISKIILESIDIKSFSKCGLDIKKNKKTFGNKISKKNIENKNKIKLGVLRDKSFGFYYPDDLEKFEEYGVEVKYINSTRTKNLPDIDALMIGGGFPEINAENISKNKRLMRDIKSFIESDGVCYAECGGLMYLSESINYKNKTHQMVGLIPGKINMCEKPIGRGYVKLDINKSHLWGVNKNSKINAHEFHHANIIFKKNAKNNYTFKVKRGYGIDGTYDGFQYKNLLANFSHLRHTKKYPWIKYFINFIEERRDD
>MAZ57557.1
MXSYLITSTKKSSGKTIITIGLSALLNEMNYKLSVFKKGPDYIDPLWISQAAGCRCYNLDFNTMDNNEIKKLYGDKSKYSNINIVEGNKGLFDGVSLDGSDSNAQLAKILNLKTILAIDCSGITRGIAPLVNGYEQFDSKIKYSGIILNNIASDRHEGKIINALNEYTKLKVIGSVHKNSKLNIVEQHLGLEPSFLKSNTKTIKKISSVIKSSIDYKYLLKGIKKKKIKPLVNRIITSSDFSDIKLGIALDNAFGFYYADDIEKIQSLGVKIHYFNTMKHKKLPKVDALLIGGGFPELFSSKLSFNKNMMASVKDFVESNKPVYAECGGLMYLAKSIKFKNKTVKMVGAIDGKVIMHSNPVGRGHVELTQHSKHPWPMRNVIIRAHEFHYSNIILNSKTNSFAYKVKRGYGINGKYDGVLYKNLLATYSHLRDTKQSMWIKNYLQFIKNNKKS
>MAZ79265.1
MLKKNXXIRKNQKNKNIVXXKKKIKXGVFYDKSFGXYYSDDIENFKKYGAEIIXINSVKSKNLPKIXALFIGGGFPETNAXIMKKNKSXMKXVREFIELEKPCYAECGGLMYLSESINYKNKKHKMVGAIPGNIIMSKKPIGRGYVKLKIKKKHLWGMKDNNIVNAHEFHHANLLLNNNATNYAYNVERGFGINGISDGFQYKNLLANFSHLRHTKKYPWIKYFVNFIEERKND
>MAZ79266.1
MKNCIYISAAHKSSGKTIVSLGLSRILSNLNQDIQTFKKGPDYIDMGWLSLASRKSSYNLDFNTQTKKEINSFYNQKKSVINIVEGNKGLYDGISISGSDDNSAMSVLLDIPVILVIDTEGITRGIAPLLQGYINFEKKCKIKGVILNKVKTERHENKLINAVKEYTDLEVFGSIRKNKDLEISERHLGLIPANEKKVANKKIEXISEIINESIDKKKFXNIGINFKKK
>MBC15986.1
MSTIKGFVIAGTHSGCGKTSVSLGVMASLARRGIHVQPFKCGPDFIDPGHHAMACGAGETPVPSHNLDGWMLDAATNVDIFNRYASRCDVAVVEGVMGLFDGISGTHDAGSTAQMAKILGLPVILVVDARSMARSAAALVSGYASFDPDVTIAGIIFNRVGSDNHAELLTEAMTILPDVPVLGCLKRDEDITTPSRHLGLVTTESDEDGLDRYERLADWVESGLDMDTLLSALPDVDAVAPFEPVPTVPTISIGVAKDAAFCFYYEENLRLLREAGARLVEFSPIDDHRLPDALDGLYLGGGYPELYAFELGQNNKLRREIRDFCESGKPVYAECGGFMYLMEDIITSRGRYAMSGVFPFRAEMGERFRALGYREVQTRDSSLLGPAGATIRGHEFHYSTIQADADISTTPTIYAMSGRKGALPNPEGFIHANTLGSYVHLHFASHPSIAEHFVQACREALGD
>MBC16643.1
MPITIPRFILAGLSGGTGKTIVSLGLARAFHLRGLRVAPFKKGPDYIDAKWLGLAADSVCSNLDPFFHTDSMLQSLLVHKSAGRDISLIEGNRGLFDGKDRHGSCSTAELARKLDTPVILTIDCTKMTRTVAAIVQGCVHFEQGLNLAGVILNRTAGERHRSVLKESIEEHTDIPVLGMLPKLKDNPIPERHMGLMSDQEYDGTDYGSEQKALDALATMAEEWLDLEAILKIASAAPATSQQVPQLFPGDPKPRNVRIGYVHDAALWFYYPENLEALEHAGAELVRLSLLSDEPWPEVDGLYIGGGFPEVFADRIAKNRGVLDSLRHLSEAGAPVYAECGGFMVLCDYLKTDDNTYPMAGVFPVGTTFCQRPQGLGYTEAVAVRDNVFFPKGGRVLGHEFHYSVCLDKEKETLDYAMRMDRGKGIGIGWDGLHVNNTLAGYNHTHALAVPEWAPRFVEAAKRFRESRDL
>MBF41298.1
MHYFLISAAGKSSGKTAVSAGLAAALSRRGMKVAPFKKGPDYIDPMWLSQAAGRTCWNLDFFTMENDEINACFDQARQGADVVLVEGTKGLHDGVDVNGKDSNAALAHQLGLPVVLVLDARGITRGIAPLLQGTASFDTTIQIAGVILNFVAGERHEQKLRAALSRYTDIPVLGAIRHDPGMVIGERHLGLVTVSEHTYGQAQVDRMAQLVEQQVDIPELLRRTVITEIPPRSVVTPSPTQLTANVRIAIAKDAAFGFYYPDDLAAFVRAGAELVPFDTLNDARLPAVDGLFIGGGFPESFISTLAANQTLQRDIRDFIENGGPSYAECGGLMYLCRSLRWHEDYGEMVGVIPADAVIEKKPVGRGYARFQPRETHPWPGVNGDDCPAHEFHYARLVSLPSDTRWASSVTRGHGIDGEHDGIVHRNLLAGFLHQRHGTANPWVDRFVDFVRLCN
>MBH32719.1
MRIIKTKELNSLYISAAHKSSGKTILSVGLSRIFSKLNYKVQAYKKGPDYIDPSWLSLASGSPCYNLDFNTQKNSEIVDLYEETHLGFNIIEGNKGLYDGLNLDGSDSNAALAKLLNSEVLLIINTEGITRGIAPLLDGYINFDKECKISGVILNNIASSRHEEKLVSSIKKYTDLEIYGAIPKNENFIQERHLGLVPSNENRIAMAKVDFIEKVIKSSVDIKKIEKNFCKRDDIHHEILDEIRLYKKEVKKNMRIGILYDQSFGFYYPDDLEKFPQYGAELIYINSIMDKRLPKRLDGLFIGGGFPEMVAGKLEKNIKLKLEIKNFIMNNNPCYVECGGLMYLCNKLIYNKKKYNMVGVIPGTCEIYDSPIGRGYVKLQFKKNNLWDVDCKKIIKCHEFHYAKLKNNTSISNNCFSNVLRGYGINGQADSYQYKNLLANFSHLRHTESFPWVKYFIDFVKRQKSDKDNR
>MBH44840.1
MNSYLVSSTKKSSGKTTLTIGLTGLAANLNQNVAVFKKGPDYIDPLWLTQASKTFCYNLDFFTMSEAEILKLFKEKTFNANLALTEGNKGLFDGLSVSGKDSNAQLAKLLNLSVILIIDCIGTTRGIAPLLQGYKIFDKKIKYHGVVLNNIAGDRHENKAINAIKEYTDFDVIGSIHKNKELTIIERHLGLEPAFQNNKSKKIITKITKIIKNSVDIKKILRPDPKKKLKNSISKIYINTKKFSGITLGVALDNAFGFYYPDDIEKIRNYGVSVKFFNTLLDKKLPNVDALFIGGGFPETVASKISKNKSLMNDIHAFIDDGRPVYAECGGLMYLCKNINYQKSNYPMVGIIDAKINMFAKPIGRGYVVLNCTNNHLWPISKKNINAHEFHYSDIKFAKKKYKFAYNVKRGHGINGKSDGLLYKNLIATYSHMRDTRQSLWIKNFLTFIFNQRNNE
>MBH88622.1
MKAPTGAVKGLIIAAPSSGSGKTVLTLGLLRYLSIIGKSITSAKAGPDYIDPAYHTAATGMPCYNLDLWAMRPSILYEVATLGSADAIVICEGVMGLFDGAIMEQASTADLAQVTGWPVVLIIDAAAQGASAGAVLRGFATHRPNFSPVGVIFNRVGGIRHKDILRKAAIRAAPDVKILGFVPRSTDLNLPDRHLGLIQAVEHADLEKFLDSAANLVEKNIDIDEFLSLARPLKLSGGVSSSPIAPLGQRIAIADDQAFSFRYTITLNGWKKEGAELNFFSPLLDQAPTVDVDAIYLPGGYPELHCHRLASSKNFMHGLRTAAERGATVYGECGGYMVLGKGLIDMEGKYHPMAGLLPLETSFAQRKLHLGYREVELDTEAVRGSGGILGSAGQRFRGHEFHYATIFDQKAGTPLFHSYDAAGSRLGPAGLAKGRVMGSFIHLIDRKDG
>MBH89793.1
MSHILISATRKSSGKTTISLGLAAALTEMDIEVQTFKKGPDYIDPMWLSRATARPCQNLDYYTMSEQEILNAFSYYSHKARFSLIEGNKGLFDGLDLDGTNSNAALAKLLSCPVVIVIDSQGMTRGIAPLILGYLDFDHRLNIAGVILNKVGGARHEKKLRATIEHYTDIPVLGVIQKNKDLEIPERHLGLTPTNEAPEVQAKINKITSLVATQIDLDAIMKIADKAHIKSVPAPVLDYSKNKDISIGIARDSAFGFYYPGDMEALEASGANLVNINMTKDAKLPNIDGLFIGGGFPETRMVELKANSSMMDSVKNAVEGGLPTYAECGGLMYLARSITWQGKTQEMTGVIPGDIIMHSEPQGRGYVRLRETGKGLWPSNGLGEISAHEFHYSSLTNLEGNFNFAYKMVRGNGIDGKHDGLIHKNLLAGFSHLRNVEANLWATRFANFVRHNKKVQGQ
>MBI16311.1
MNRFLISAAHKSSGKTIVSVGLAAALRQRGLSVVSFKKGPDYIDPMWLGQASGSPCWNLDFFTMHSDEITACYRRRSHGADVALVEGNKGLHDGLDVEGGDSNAALAKQLDLPVVLVIDVTGITRGIAPLLTGYTAFDPAVGIAGVILNRVAGPRQETKLRAAVERYTALPVLGAIPRLESTIIEERHLGLVPTGEQGQVQDRIQNVAYEIARCVNIDQLLHLTTTPVVAKPVPPEVGYSNPIDLRIGIARDPAFGFYYPDDLAAFAKAGVELVPFDTLRDSCLPEVEGLFIGGGFPESFLDGLSANTGMRTAVRRFIEADGPVYAECGGLMYLCRSIHWQGQRADMVGVVPADAVVKTRPVGRGYMVFNPTPHHPWPVVAASPDKEYRVHEFHYSQLENLDNRTNMVLQVKRGHGINGQFDGFVYRNLLATYAHQRHVRDNPWVDGFVDFVRACR
>MBK47073.1
MLSSYLISSTKKSSGKTIVSIGLSKIFSQTYKNISLFKKGPDYIDPLWISEAGKKPCYNLDFNTMTKKEIKLLFHEKSLNSELSLIEANKGLFDGMNLNGNDSNAALADLLSLKIVLVLDCEGMTRGVAPLIQGYENFHSKLNFHGIIFNNVNGSRHEGKLISAVEKYTNMRIVGSIWRDNKLNISEQNLGLEPTFSNKKTSEVIRLIAKTIKSSVDTDSFKKKKISNSKKSKVPXTXNNSEFSKISIGIPKDAAFGFXYRDDLEKFEQYGVKIKFFXTLKDKQIPKVDALFIGGGFPEHHLQDLSXNHLMRXXXKNFXQAGKPVYAEXGGXMYLSXSITLNKTSHKMVNAIPGNIXLHEKPVGRGYVDMRVXKXHPWLKXDKVXPCHEFHHSKINITQSKSRFAFHXNRGYGINKRXDGIIIKNLVASYSHLRDSSKSRWIKPFLKFVRDIKNETKTNI
>MBL95448.1
MRAVLIAAAHKSSGKTTLAVGITGALHRKGHQVQSFKKGPDYIDPMWLSLASRGSCYNLDFHTMDAEAIREMFSLRSRVADRVIVEGNKGLFDGIDVEGSDSNAALASLLDLPVVLVIDAVGMTRGIAPLILGYSKFGAELDIVGVILNKVGGIRHEQKLRRSLEYYTDVPVLGAVGFDKTIGIKERHLGLMPTNELPSAQQKIKKLAQLASSCIDFDKMFPRDRTSTASPSISARGITKDVRIAVATDAAFGFYYPDDLEALELAGAQIVPFSAIEEKELPDADGLFIGGGFPEECGELLSANKALRMEIRGRLESGFPAYAECGGLMYLCRSIVWNSDYFEMVGFFPADAVMNENPVGRGYVHLRETGLSPWPGTAKGQEIFAHEFHYASLKGIPDSTQYAYDVIRGYGIDGKRDGVVLENLVANFAHQRNIGNNLWAERFVEFVRSVKRQKINYFN
>MBL95682.1
MPNGNNSGFGKGIIICAPSSGSGKTLLTLGLLRYLRNSGVRVVSGKVGPDYIDAAFHVAASGAQCKNLDPWAMRPSTLSRFVSDLAISSEIVIIEGVMGLFDGVGLPCDPNDGSSAALAAMINLPVVLVIDASGQAESAAVVLKAFANERKSVKIKGVIFNFVGSKRHADILSEAVRHYAPGIKVLGALPKNREMVLPERHLGLVQALEHPSLNAFLDKAASWVGENIDVSSLCNFARTSSKMTSNKAEILLSPLGQHIAVARDAAFSFTYDSILDGWRSAGAEVSFFSPVSDEGPSKNADAIFMPGGYPELHLGVLSSNENFLSGVRRAASRGVVVYGECGGYMVLGEGVVDNNGERYPMLGLLGLEATVEAPKLHLGYRQVSLIKNGVLGEIKKRFRGHEFHFASFFEQRADASLFNVEDANGRNLNKQGLERKNVFGSFIHLIDSVD
>MBO68617.1
MNRIFISAAHKSSGKTTVGIGLAAALARRELRVATFKKGPDYIDSIWLGIASGAPTWNLDFFTTPINEIVTCFDRESQGSDVAIIEGNKGLHDGLDTKGSDSSAALANLLECSVVLVLDVTGITRSVAAIVEGYKNLEPHSNIIGIILNKIGGSRHEVKLRAALKHYTDIPILGAIRRSNDIQIQEEHIGLIPGNEHQAALHTIEVLADQIEANVDIDTLLELSNDGQVKSVSNQPEITSHRDIRVGIARDAAFNFYYPDDLRAFGQAGVELVEIDTLVDSCLPSIDGLFIGGGFPERFAQPLHDNESLRHDIQNFVKDDGPVYAECGGLMYLSESISWRGDRYGMVGAVRASAIMSSRPVGRGYVSFCPTVKHPWPGMAARSEQELHGHEFHYSKLENIDPDMARAWDMKRGYGIDGMTDGIVHHNLLGAYLHQRNVGGNLWVESFVDFVRQCRST
>MBP10167.1
MNRXLISAAHKSSGKTIVXVGLAAALRQRGLSVVSFKKGPDYIDPMWLGQASGSPCWNLDFXTMHSDEITACYRRRSHGAXVALVEGXKGXHDGLDVEGXDSXAALAKQLDLPVVLVIDVTGITRGIAPLLTGYTAFDPAVGIAGVILNRVAGPRQETKLRAAVERYTALPVLGAIPRLESTIIEERHLGLVPTGEQGQVQDRIQNVAYEIARCVNIDQLLHLTTTPVVAKPVLPEVGYSNPIDLRIGIARDPAFGFYYPDDLAAFAKAGVELVPFDTLRDSCLPEVEGLFIGGGFPESFLDGLSANTGMRTAVRRFIEADGPVYAECGGLMYLCRSIRWQGQRADMVGVVPADAVVKTRPVGRGYMVFNPTPHHPWPVVAASPDKEYRVHEFHYSQLENLDNRTNMVLQVKRGHGINGQFDGFVYRNLLATYAHQRHVRDNPWVDGFVDFVRACR
>MBP43006.1
MKSKGLIIAGTQSSSGKTALTSMLLAAIKQRGIPVQPFKVGPDFIDPGYHRVYSGEDSINLDSWIMGESEVCQAAGKFTLNRVGIAEGVMGLFDGANPDDDQGSTMEIARWLEWPVLLVVDASHAGRSIAAAIRGFIEEAGPGTIAGLILNRLGSEGHGTYLRKACAELEVPVLGMLPKIPELMWPERHLGLQASQERRLPEVQQMAELAENRLDLSGILNFLQLPDSAQDMVNQEEPRNGQKKRIGVARDEAFHFYYRANLEWLRTSGAEVIPFSPLNDQTLPPNLDGLVIGGGFPEIYAEQMSANHGMREALQEAIASDLPCYAECGGLMLLAEAMQTQDGAQHPMVGAIPGSVKITDRLQHFGYCQARLDHDLSFRGHEFHYSSWNQEKSQANAWTVQRHADGRERVEGFKNGNLHASYVHLYFPKARAMLSPMLGLEGS
>MBP45438.1
MISATHKSAGKTIFSLGLLAHLASIGQKIRPFKKGPDYIDPMWLKKASGNECYNLDPYMMGEEGCIESFTSHSKNYDLSLIEGNHGLHDGMSLNGKDSSAGLAEILDAPVLLVIDSRGMNRGVASVVLGVQQLIPKVKLVGIILNRTKSQRQVDKQKLAIEHYCGIPVLGAIREDQTLNIPERHLGLTSVEESGDVESHIQTIKDQVALQCNLKSIIGLFDGENLSNVCGTIEQREXPKKPDDSVRESSFRIGVFRDAAFCFYYPDNLESLRQQGAEMVDIDSLHDSSLPEVDGLYIGGGFPESFLSELAGNLSLIRDLKDRVRSGIPLYAECGGLIYLYENTEYQGSKHKLAGILEGNVGYRKKPYGYGYLELESKQKTPWFNIHQKIKAHEFHYSKPLDLANDKDCQFNVLRGYGMDGTQDGVLHQNVLASYAHIHSKSTPEWSQNFAMLAQDYHEKINSA
>MBP49136.1
MXYXLISAAGKSSGKTAVSAGLAAALSRRGMKVAPXKXGPDYIDPMWLSQAAGRTCWNLDFFTMEXDEXNACFDQARQGADVVXVEGTKGLHDGVDVNGKDSNAALAXQLGLPVVLVLDARGITRGIAPLLQGTASFDTTXQIXGVILNFVAGERHEQKLRAALSRYTDIPVXGAIRHDPGMVIGERHLGLVTVSEHXYGQAQXXRMAXLVXXQVDIPELLRRTVITEIXPRXXVTPSPXQLTAXVRIAIAKDAAFGFYYPDDLAAFXRAGAELVPFXTLNXARLPAVXGLFIGGGFPESFISXLAANQTLQRDXRDFIENGGPSYAEXGGLMYLCRSLRWHEDYGEMVGVIPADAVIEKKPVGRGYAXFQPRETHPWPXVXGDXCPAHEFHYARLVSLPSDTRWASSVTRGHGIDGEHDGIVYRNLLAGFLHQRHGTANPWVDRFVDFVXXCX
>MBP81119.1
MNRLLISAAHKSSGKTLISIGLCAAYRNRGMRVSAFKKGPDYIDPLWLGQASGQPCWNLDFFTMGKQEIQSCFFRHQHGADITLVEGNKGLHDGLDVLGSDSNAALATLLDLPVVLVLDVSGITRGVAPLLTGYACFDPQVRIAGVILNRVAGPRQEGKLCAAIEHYTDFPVLGAIGRAPQLAINERHLGLVPENEDHGAAQRIEQIASVIEDTVDLDTVLSLTAVPQGRSKFPLASSPPGPAPLESKVRIGIARDRAFGFYYPDDLAAFGKAGAELVPFDTLNDNQLPEVDGLFIGGGFPECFLGPLSDNADLREAIRSFIEGGGPAYAECGGLMYLTRSIRWQSAQASMVGVIPADTEVLPRPVGRGYMQFRTSVNHPWPLARDSGDKLHHVHEFHYSRLNGLASDVSTVLSVERGYGLDGSRDGIHIHNLLATYAHQRHLQENPWVDAFVAFVRAARR
>MBS34572.1
MSAFYISAAHKSSGKTSVCAGLAGALQRRGEAVQTFKKGPDYIDPMWLEAASGRSSYNLDFHTMERDEIKTLFECHAGAATVSMVEGNKGLHDSVDNEGRYSNASMARLLXLPVLLVVSCQGMTRGVAPLLRGLVEFEPDLDIVGVILNNVGGXRHEGKLRAAIETYTDVTVLGAVQRSSVLELDEQHLGLVPVTEAESGAHRLSALAHTIEQQVDVDTLLSRTTGRPHTPSPQRSVSCSEXTDVRIGVSKDIAFGFYYAGDLEQLXRAGAXIVEVNTVKHAQLPQIDGLFLGGGFPEXHMRAISANSSLRQXIRSAISSGLPVYAECGGLMYLCNXLSWRGERHSMVGALDADVLMCERPQGRGYVELEETDEQLWPTVASERTGRDIPAHEFHYSKLMNLKGDYRFAYEVHRGHGVDGRHDGLVYKNVLASYSHLRNTRRNPWTRRFLDFVRACKNSNAVPTVNTRT
>MBS35992.1
MSRGIIIAAPNSGSGKTTITLALLRALKRRGVVVKSAKAGPDYIDPAYHAAASGDTCTNLDTWAMSTHTQKILIDRLERDSALVVAEGVMGLFDGAPDGAGSAASLARRTGWPVVLVVDASGMAASVAALVHGFASFNPEVRIAGVILNRVGSDKHADLLERSLANSGVKVLGSVLRARELALPERHLGLVQAREHPNLEQFLEHAADRISASLNVDALIDLADTANAGLTGQLSPLPVLGQHIAIAYDDAFAFCYPYVIDAWQQRGCTVSFFSPLADAIPNANCDAIYLPGGYPELHAGRLATARAFKSAVAECARRNCVIYGECGGYMVMGESLIDADGEAHTMTGLLPLETTFASRKLSLGYRQVELEHDGPLGPHGTVFRGHEFHFASTVRAGACQALFKTFNASLEPLGDNGLRQGNCFGSFIHLVDSVTNHHAR
>MBS82572.1
MNSYLVSSTKKSSGKTTLTIGLTGIASNLNQNVAVFKKGPDYIDPLWLKQASKNFCYNLDFFTMSDREILKLFKEKTVNANVSLTEGNKGLFDGLSISGKDSNAQLAKLLNLSVILIIDCIGTTRGIAPLLQGYKNFDKKIKYFGVVLNNIANDRHENKIINSIKEYTDFEIIGSIHKNKELNIIERHLGLEPTFQNNKSIEIINKITKIIKNSVDIKKIFKPNPKKKLRGSISKVYINKKKFRSIRIGVALDNAFGFYYPDDIEKIRNYGVSIKFFNTLTDKKLPNVDGLFIGGGFPETVANKISRNRLLMKEIYNFIEDGKPVYAECGGLMYLCKNITYNKASYPMVGIIDAKINMFSKPVGRGYVVLNCSDKHPWPISKNNINAHEFHYSDIRFFKKKYKYAYNVKRGHGVNGKSDGILYKNLVATYSHMRDTRQSLWIENFLSFIDKYKRNE
>MBT58129.1
MAGLYISAAHKSSGKTSLSIGLCAAYSRSGIVVQPFKKGPDYIDPIWLSQAAERPCINLDFNTQDNQSLRSSFERYSDQSQLSLIEGNKGLHDGMDINGSDSNAALARLLEVPVILVIDSSGMTRGVASLIQGLHSFDPEVTIRGVVLNRVGGTRHEGKLRMAIDRYTDLPVVGAVPKLAEISIIERHLGLIPGNEDEDAIERIDRLGSTVEQCINLDQLFEIAGSSKIKKGVVVTPPLAPKEVSIGVARDQVFGFYYQDDLEALERAGAKLHYFSPLSDPDLPPVDGIFIGGGFPEVHLESLSANHGMREAIKAFIDSGKPVYAECGGLMYLCRTISWGEKKVEMAGALPADCRMHQRSRGRGYVRFRESEAAPWPGAKGERTEYPAHEFHYSSLENIDSGVEYAYQLLRGTGIDGGHDGLLWKNCLAAYLHQRDTAANRWVERFVRFVREKKSQGFRETSKQ
>MBU56895.1
MNRFLISAAHRSSGKTVVSAGLATALTRRGHKVSTFKKGPDYIDPMWLGLACGQPCWNLDFFTMGRDEIRECFVRQSAGADVVLIEGNKGLFDGLDVEGGDSNAALAKLLNIPVVLVIDVTGMTRGIAPLLSGYIXFDPDVRIAGVVLNRVAGPRQEHKLRAAIDRYTDLTVLGAIPRSEELHIEERHLGLVTSVEHDRADIWLDSVAKTVDAAVDIEALLGLTDGFTEKMLVEPVKKKQTVDLRVGIARDKXFGFYYPDDLAAFSRAGAELVPFDTLNDQQLPDVDGLFIGGGFPEQFMDQLSANKRMLESVRKXIEEGGPAYAECGGLMYLCRSMRLSDAVVELVGVIPADVVMEDRPVGRGYMVCTSTAAHPWPNVARAAPQSYRFHEFHYSRLMNLCDXSKTVFEVNRGYGIDGKIDGYVCHNLLATYAHQRQVCDNPWVDRFVEFVRGCH
>MBV38748.1
MKGLLISASAKSSGKTTVTMGLTAALARRRYIVQCYKKGPDYIDAMWLSHASGRPCHNLDFFTSSHDEIVNAFAVAAAGADLGLVEGNKGLFDGVDLEGFESNAAMAELLGIPVLLVLDTRGMARGIAPLLTGYQQFGSNLKIAGVILNQVGGPRHEGKLRAAVERYTDIPILGAIGRHQSITICERHLGLMPPNEAADVSGKVDELADIIATDVDVDRIAGEVMGDVVTESETKTGAGGAVVGIQTVLKASSDRVAIAYARDAAFGFYYPDDLAALSRAGAELRPFDTLRDENLPEASGLLIGGGFPEILAPRLSANAGMRESIRQALEGGMPAYAECGGLMYLSRGLNYQGERHPMVGFVPGEAVMHKSPIGRGYVQLADTGALPWPDLGAAGEMVPAHEFHYASLENLPANLAYAYEVKRGHGIDGRNDGLIIGNLVAGFSHQRQTAANRWADRFVAFVRACSQSVQRQPEQRNFRD
>MBV39469.1
MNYAYTKPQARKRCTGVSTRASSDTNSDNGARGWVLAAPSSNSGKTLVSAALLRLLTRKGAAVTPFKVGPDYIDPGFLSAAAGLTCGNLDPWAMAPERLNQLLQEQSGSRFLIEGVMGLFDGAVSGDGSTADLTAMFNLPVILVINAKGQGASAAALAQGFANYRTDVNVAGVIFTQVGSRRHQKMLFDACAEVNIRVFGVLAADPSLLLQARHLGLVQASERADLDALLDRAADNLGRDLDLAGLHDIAAAPAYTTINSVDPVPPLGQHIAVAADIAFGFRYHHVLDDWRRAGAEISFFSPLADKAPNLDADAVYLPGGYPELHAGALAANQAFLSGLRDAAARDAVILGECGGFMVLGQGVLDQDGRCHAMAGLLGLETSFAKRKLHLGYRQVRLRQSGPLGARGVDYRGHEFHYATITEEQGEHLFTARDALGEQSAEVGLCSGKVMGSFIHLIDRDHRTAT
>MVT13510.1
MKLLGISSPYTSSGKTTVTLALSSMVRNAAVFKIGPDFIDPGLERSITGYAENIDRYLEGKNFWKLVCRASNTYDFAIFEGVMGLYDSGLDFDNSTYYYFKRYRIPHVIVLDVSNMAESAYRVFKGFKNKYTIGVIINNYYGERHLNMVIKDFIKNNVKIFGKIPHSENLKMESRHLGLYTYLEQENINKKINEVKKFIDPDIFKDLPEIECKYEEKIPRRNINIAIALDKAFNFYYQYNLDLLSSIGNVSFFSPINDEYIENSDFIYIGGGYPEIYKEQLSNSKRTREWILDHYYEGKNIYGECGGLMYMMEKIGNFKMLGIFNGHVLENAGLTLNYTKLFSDENYFIFKKGDTIFGHEYHYSRIYSDEKTALKVLRGNGINGRDGIFKNNAYGSYTHLHFFRYREKLERYLNKIYKQDSNK
>MVT14553.1
MKLLGISSPYTSSGKTTVTLALSSMVRNAAVFKIGPDFIDPGLERSITGYAENIDRYLEGKNFWKLVCRASNTYDFAIFEGVMGLYDSGLDFDNSTYYYFKRYRIPHVIVLDVSNMAESAYRVFKGFKNKYTIGVIINNYYGERHLNMVIKDFIKNNVKIFGKIPHSENLKMESRHLGLYTYLEQENINKKINEVKKFIDPDIFKDLPEIECKYEEKISRRNINIAIALDKAFNFYYQYNLDLLSSIGNVSFFSPINDEYIENSDFIYIGGGYPEIYKEQLSNSKRTREWILDHYYEGKNIYGECGGLMYMMEKIGNFKMLGIFNGYVLENAGLTLNYTKLFSDENYFIFKKGDTIFGHEYHYSRIYSDEKTALKVLRGNGINGRDGIFKNNAYGSYTHLHFFRYREKLERYLNKIYKQDSNK
>MVT35407.1
MKLLGISSPYTSSGKTTVTLALSSMVRNAAVFKIGPDFIDPGLERSITGYAENIDRYLEGKNFWKLVCRASNTYDFAIFEGVMGLYDSGLDFDNSTYYYFKRYRIPHVIVLDVSNMAESAYRVFKGFKNKYTIGVIINNYYGERHLNMVIKDFIKNNVKIFGKIPHSENLKMESRHLGLYTYLEQENINKKINEVKKFIDPDIFKDLPEIECKYEEKISRRNINIAIALDKAFNFYYQYNLDLLSSIGNVSFFSPINDEYIENSDFIYIGGGYPEIYKEQLSNSKRTREWILDHYYEGKNIYGECGGLMYMMEKIGNFKMLGIFNGYVLENAGLTLNYTKLFSDENYFIFKKGDTIFGHEYHYSRIYSDEKTALKVLRGNGINGRDGIFKNNAYGSYTHLHFFRYREKLERYLNKIYKQDSNK
>NMX22783.1
MKQQGRPFPRHAAAPGVVVAGPHSGCGKTTVTLALMAALRRRGLEVAPFKVGPDFIDPGLHAAVCGRPSRNLDGWMSARDEVLGIFARGMERADVAVVEGVMGLFDGARADGEAGSTAEIAKWLGLPVLLVVDAARAARSVAALVRGFRDFDPELRLAGVLLNRVGGSRHAGILLEALAPLDLPWVGWLPRREELRMPSRHLGLVTAAELDLGPGVQAALAGWMEGGGRMEELLRVLGCPEGRGGAARRQGPPGAPARPGGEPRPVVAVAMDRAFCFYYRANLDLLEAAGAELAFFSPLRDTDLPAGTSGLYLGGGYPELHGPALAENRPLLGAVRRAVEAGMPVYAECGGLLYLCRGLLDPAAPGGLVPWVGALPYAVEMTPRRRALGYREVELAVDCLLGPAGTRLRGHEFHYSRLVPAGGEGTPPAARRPFRVWDAAGRLVETAHFHVERTVASYVHLHLAGCPGAAASWVAACRAYAAETVG
>NMX23996.1
MADRVIARLVVAAIRGGSGKTVLTLGMVRALRRRGLAVAPFKKGPDYIDAAWLAFAAGADCGNLDPYLVPAERLRAAFSARSGPADLALVEGNRGVFDGVDAAGTYSTAELAKLLGAPVVLVLDCAKMTRTAAAVVQGVRHFDPDLSVGGVILNRTGGARHVRVLRDAVERYGGLPVLGAFPRLDADPLPMRHLGVTPLAEHPEADRALDRLAEAVAERVDLDGLLELAQGAGPFDPGAGEARPWAASGRPGGGLRIGVARDAAFNFYYPENLQALEDGGAELVFLDLAADRRLPDIDLLYIGGGFPETQGERLARNAELMERLRRRVAAGLPVYAECGGLMYLGRRIEWRGRTFPMLGVIDWDFVLEGRPQGHGYSRLRVERPTPFYAPGEEISGHEFHYSRPVPLQPKAGERLACRVLRGSGFDGERDGLCRGTVFGTYTHVHALGQPAWAARLLRAAREARHAAASGSSA
>NP_051552.1
MNINRFVLAAPGSGSGKTTVAALLCLALRARGLSVQPFKLGPDYLDPTHLTRAAGRETRNLDSFLLAPERLQTLFARAAAQAEVCVIEGVMGLYDGRDPGSDEHSTAALARLLGARVVLVIDAGGMARTVAAVAAGLRDFGEGVNVAGVILNRVGSVRHAELCAEALTQVGLACLGFLLQDDALRLPSRHLGLLSAQQASWDEAAALAAARYLDLDALLNVTRAPDLSSSSSMSPPPSTRIAYAFDSAFHFYYPDALDELRSCGAELVPFSPLEDAGVPEDVGGLLLGGGYPEAHAAELAANERMRRSVRAFAASGRPVVGECGGLMYLSETLEDENGVTHEMCGVVPYRTRMARRLSLGYRDALSLADSPLLPAGTAIRGHEFHFSTLTHEPTHPAYRWRTHDGQEVAEGYARGNVLASYLHLHYGGFPAVAARLVERCQ
>NP_217364.1
MRVSAVAVAAPASGSGKTTIATGLIGALRQAGHTVAPFKVGPDFIDPGYHALAAGRPGRNLDPVLVGERLIGPLYAHGVAGADIAVIEGVLGLFDGRIGPAGGAPAAGSTAHVAALLGAPVILVVDARGQSHSVAALLHGFSTFDTATRIAGVILNRVGSARHEQVLRQACDQAGVAVLGAIPRTAELELPTRYLGLVTAVEYGRRARLAVQAMTAVVARHVDLAAVIACAGSQAAHPPWDPVIAVGNTARQPATVAIAAGRAFTFGYAEHAEMLRAAGAEVVEFDPLSETLPEGTDAVVLPGGFPEQFTAELSANDTVRRQINELAAAGAPVHAECAGLLYLVSELDGHPMCGVVAGSARFTQHLKLGYRDAVAVVDSALYSVGERVVGHEFHRTAVTFADSYQPAWVYQGQDVDDVRDGAVHSGVHASYLHTHPAATPGAVARFVAHAACNTPRA
>NP_249964.1
MTQARCPALLIAAPASGQGKTTVTAALARLHARQGRRVRVFKCGPDFLDPMILARASGAPVYQLDLWMVGEAEARRLLARAAGEADLILIEGVMGLFDGNPSAADLARRFGVPVLGVINGAAMAQTFGALAYGLAHFQPDLPFSGVLGNRVGSQRHSDILRDCLPPGMRWFGGLPRSAEFELPSRHLGLVQAEELADLDARLDAAADALRASAETDLPEPVTFEVPAPAPLQRSLEGVRIGVARDASFAFLYQANLDLLRELGAELAFFSPLQDQALPAVDSLYLPGGYPELHLGRLQGNRAMAEAIRAHHAAGKPLLAECGGMLYLLDCLEDADGERGELLGLLPGRARLQKRLTALALQEVELPEGRLRGHTFHHSTLDCAVEPLARGVCPNGRNTAEAVFRLGRLTASYIHFYLPSNPQAAAALLAPARDAD
>NP_348003.1
MRSIIIASNSSGGGKTTVTLGLMKALVSRGLEVQGFKVGPDYIDTAFHESVTGKLSRNLDLFLMGEDGVKASFARGNGDYGIIEGVMGLYDGRGVTSEYSTAHLSKILKLPIVLVLTPKAQSLTLCAEIEGIVNFDSDINIVGVILNNISEGYYNLLRIAIEEHFKGKIKVFGYLPKNEALSLKSRHLGLVQSVEINTLNEKLEKCSELLENHVKVDELLKYFSKTSDFKDDYHLKNKNLKIAVAKDEAFNFYYKENLELLHELGEVTYFSPLKDKKLPENIDFLYIGGGYPEIFKDALSENKDMLLEIKNKLEDGTRCYAECGGLMYLMEAIEGSSMVGFFKGSSYMGKRLQNFGYAEVTVSKENRLLPLNIKINCHEFHKSYVNTEEETIYSVTKYTYLGENKSWRCGYTKKNVLAAYAHVHFFGNLDFLKHLVR
>NP_355721.1
MTARAIIIGAPRSGSGKTSVTIGLLRAFARRGVKVRGIKTGPDYIDPGFHAFATGTPGLNLDSWAMQPDLLRHLFSQQTEDAELILIESAMGLFDGIPVAENRTGSAADLARLFRIPVLLVLDVSGQSQTAATIAHGFAHYDPDVTMGAVVLNRAGSERHRTLCTEAIEKIGLPVVGCVLRDPSLILPERHLGLVQASEHPEIDPHIDRLADAMEKSIDLDTLFSLAAPVDMPCGSVAAAIAPPGQRIALAEDAAFTFLYPHLRRHWRAAGAEIVPFSPLADEAPDESCDICWLPGGYPELFAGKLADAVGFKAGITRFAETKPVHGECGGYMVLGERLEDAEGVIHAMTGLLSHATSFATRKMNLGYRQATIAADSPLGMAGDVLRGHEFHYARVIDPGRDQPFAHMADGQGRPLGPSGGRRGFVSGTFFHAIAKGG
>NP_386051.1
MNGLMIAAPSSGSGKTTVTLGLMRALRRRGLSIAPGKAGPDYIDPAFHTAASGKPCFNYDPWAMRPELLLANAAAAAEDGSVLIMEAMMGLFDGAADGTGAPADLAAALGLAVILVVDCARLSHSVAALVGGYARHRDDVRVAGVILNRVGSDRHEGMLRDALAGIAMPVFGVLRQDAALKLPERHLGLVQAGEHGSLEAFIDHAAMRVASGCDLEAVLAAATPLTVGERAGTLKPLGQRTAVARDVAFAFCYEHLLSGWRGQGAEVTFFSPLADEAPDPRADAVYLPGGYPELHAEQLSNASNFRAAMHKAAGGGARVFGECGGYMVLGEGLVAADGGRYEMLGLLPLVTSFAERKRHLGYRRVTPVDDVFFRGPMTAHEFHYATIVSEGAAEPLFTVRDAAGLDLGRAGLRRRNVAGSFMHLIDFSE
>NP_456585.1
MRVPVYPYHPEQDQGNGGKASRFILAGTGSGCGKTTVTLGLLRLLQKRALRVQPFKVGPDYLDTGWHTAICGVASRNLDSFMLPPPVLNALFCEQMRQADIAVIEGVMGLYDGYGVDPNYCSTAAMAKQLGCPVILLVDGKAVSTSLAAIVMGFQHFDPTLNLAGVIVNRVTSDAHYQLLKNAIEHYCSLPVLGYVPPCDGVALPERHLGLITARESLVNQQSWHDFAATLEQTVDVDALLSLSLLSALPAGMWPERPDNTAGAGLTLALADDEAFNFYYPDNIDLLERAGVNIVRFSPLHDRALPDCQMIWLGGGYPELYAADLAANTAMLKHLRAAHQRGVAIYAECGGLMYLGSTLEDSGGEIHQMANIIPGHSKMGKRLTRFGYCEAQAMQPTLLAVPGEIVRGHEFHYSDFIPETPAVMACRKVRDGRVLQEWTGGWQTGNTFASYLHVHFAQRPEMLQHWLAAARRVL
>NP_460980.1
MAARHHAFILAGTGSGCGKTTVTLGLLRLLQKRALRVQPFKVGPDYLDTGWHTAICGVASRNLDSFMLPPPVLNALFCEQMRQADIAVIEGVMGLYDGYGVDPNYCSTAAMAKQLGCPVILLVDGKAVSTSLAATVMGFQHFDPTLNLAGVIVNRVTSDAHYQLLKNAIEHYCSLPVLGYVPPCDGVALPERHLGLITARESLVNQQSWHDFAATLEQTVDVDALLSLSVLSALPAGMWPERPDNTAGAGLTLALADDEAFNFYYPDNIDLLERAGVNIVRFSPLHDRALPDCQMIWLGGGYPELYAADLAANTVMLKHLRAAHQRGVAIYAECGGLMYLGSTLEDSGGEIHQMANIIPGHSKMGKRLTRFGYCEAQAMQPTLLAAPGEIVRGHEFHYSDFIPETPAVMACRKVRDGRVLQEWTGGWQTGNTFASYLHVHFAQRPEMLQHWLAAARRVL
>NP_464716.1
MNKILIAAASSGTGKTTVTLGIMHALKKRGLRVQPFKVGPDYIDTNYHQAITGVASINLDSFLIDDDAMLAALFEKHGQSADISVIEGVMGLFDGLGIDRDNSSTSFIAKCTKTPVILVVDGKAISTSAAAIVDGFNRFDPELTIAGVIINRVASENHFSLIKGAIERYTDVPVLGYLPKNAAVALPERHLGLVPKEEMTELETKWEVLGDLIAEHVDLDRLLAISKTGAKLTVHPPEIQVPDFSGMRVAYALDAAFHFYYQDNLDFIRSTGATLIPFSPLEEREVPDADFIYIGGGFPEVFAERLAKNKSMHESILAAHEQGKPIYAECGGLMYLGSSLEMEAESYEMVGVFDGVSKMTTRLRKFGYCIAEPLEDTLLGKKGTAIRGHEFHHSVFETTEPTRMKLTKKRDGETVKEWHGGYQKGNTFASYLHIHFYQNLAMITHMFGAIER
>NP_603869.1
MKAFMLAGVSSGIGKTTISMALMSVFNNVSPFKVGPDYIDPGFHEFITGNKSYNLDIFMMGEQGVKYSFYKHHKDISIIEGVMGLYDGMDNSLDNNSSAHIARFLGVPVILVLDGVGKSTSIAAQVLGYKMLDPRVNISGVIINKVSSAKTYAIFKEAIEKYTGVKCLGFVEKNDKLNISSQHLGLLQASEVEDLREKLSILKNLVLQNIDLKEIEKIASEQTRTFNENETEIEPPLYISYLKDRYVGKIIAIAQDRAFSFYYNDNIEFLEYMGFKVKYFSPLKDSKVPECDIIYLGGGYPENFAEELSNNKEMFNSIRKNYEQGKNILAECGGFMYLSNGIEQIEGKVYQMCGLVPCVVNMTNRLDISRFGYILINNKNDIEIARGHEFHYSKLKAVLEDTRKFKAVKKDGRTWECIFNEKNLYAGYPHIHFFGSYKFIEEVF
>NP_626120.1
MTSSDSGSAVPRLVIAAPSSGSGKTTVATGLMAALTARGLAVSPHKVGPDYIDPGYHALATGRVGRNLDAYLCGPELVGPLFLHGARGCDIAVVEGVMGLYDGAAGEGELASTAQVAKLLRAPVVLVVDASSQSRSVAALVHGFVSWDPEVRIGGVILNKVASDRHEALLREAVDSVGVPVLGVLRRAAPVETPSRHLGLVPVAERGSDAVDAVAAMGARVADGCDLEALVGLARSTGALSCAAWDAGEALVSSPPPPLPVPSPGAAPPDPLVRPGRPRPQAPDGLRRRVAMASGAAFTFSYAEHTELLAAAGAEVVTFDPLRDEELPEGTQGLVIGGGFPEVYASELSANEGLRKSVAELAFSGAPVAAECAGLLYLCRELDGLPMCGVLDAAARMSKRLTLGYRDAVAVSDSALAVAGTRMRGHEFHRTVVEPGAGAAPAWGMRAPERRVEGFVERGVHASYLHTHWAAEPGVARRFVERCRTS
>NP_638410.1
MTLPAYCPALLVSAPASGQGKTSVTAALARWHTRQGRRVRVFKTGPDFLDPLLLERASGAPVFQLDLWMTGEADIRQRLHAAACDADLLLIEGVMGLFDGAPSSADLAVHFGIPVLAVIDGAAMAQTFGALALGLARYRDDLPLYGVAANRIGSAHHARLLRDSVPPPLQWLGALPRAPALQLPERHLGLVAAAEVADLEQRLDALADAWAAHASTALPPPLQFAPPDAHAAIAPVLQGVRIAIARDAAFCFVYPANLELLAAAGAHLQFFSPIAGDALPDCDAVWLPGGYPELHLQALSQRRDLAVALRAHCAQGKPLLAECGGMLFLLEALTGKDGVSASMAGLLPGTAALQARSVALGLQEVALPEGTLRGHTFHYARASIALSPLVHARNPNTGPSAEPVYRQWRMTASFVHFYFPSNPGAAMALFLP
>NP_661822.1
MNSNATTKRNATINTRQSRAFLVAAPSSGSGKTTITLGLLRLFARRGMAVQPFKCGPDYLDTMLHAMAASTGETARPGLNLDTFMASKEHVRSLFARNAASADISVIEGVMGLFDGAEKSDGSSAEIAALLGLPVIMVIDGSKIAYSAAPILYGFKHFDPSVKVAGVIFNRVGSASHYSHLEAAAKDVGVEPLGYLPRNSDITISERHLGLNTSAEYDREKLIDAMAEHIEKTVNIERLLDVARIELPEIEQAQPVTKKLDKVIAVARDEAFNFIYHDNLETLKRYGEVRFFSPLHDRELPKADLVYLAGGYPELHAEALAANKTMRKAIAEWCRNRGATWAECGGLMYLGKTLTLADGAAHPMCGVLDLDTTMQEARLTLGYRKVYPAGADGVELRGHEFHYSRIWRQGEIDTIAEIRNARGQQVGTKLFRVGNTIASYLHLYWGEHDYLANWFDVLR
>NP_663124.1
MISASWKSAGKTTVSLGLLRLLAENGVPVVSFKKGPDYIDPMWHRVASSGECYNLDTWMMGEAACRDTFIRNCARRPGSIALIEGNHGLHDGMDMAGADSSAGLAALLDAPVLLVIDSRRMNRGVAAQVLGLQAMPPKVRIAGVILNHVTSSRQESKQRAAIETFCNVPVLGAIPADSSLLLPERHLGLVTVGEASDAEAFIRVAAQQVERHCDFAAIRKLFEEASPLSHSEPREVFSPKKEATVKIGVFRDAAFCFYYPDNLDALRDAGAELVFIDTFKTTALPEIDGLYLGGGFPESFFAELSANTSLLRDMRGRIEAGIPAWAECGGLIYLCRSATWEGRQWPLASVLPIDIAYQRKPAGCGYLELESRAGSGWFPVGERVRAHEFHYSKPVAGNVDLACQFDVARGFGLTGREDGLLYRNLFASYAHFHAAANPGWAERFVGLALKFKEQGRLERD
>NP_682638.1
MQTFKVGPDYIDPLFHRAISGRPCRNLDVILTSPDYVSACVGYHSQGMDAVLIEGVMGLFDGRGGSHEGSTAHIAQLLQAPILLVLDVQKQAASVAAVVYGFCHYNPSLEIAGVVLNRVASDRHRQLLEAALAPLGVPILGVLYRDQALALPSRHLGLVPPQESREFQALGDRLAHLGNTCFDWERLTPLLAPAPPPPDPPFNVSPLTQVTIGIAQDAAFHFYYADTLDLLRALGATLIPVSPLRDTHLPTDLQGLILGGGFPEVFAPELAANHSFLGSLRQAIQGGLALYAECGGLMYLSQGIETFEGHYYPLVGYWPTVAHMGKKLTLGYRQATALQTTVCVQAGETVQGHEFHYSCLSVPPARPLWQLAGEPEGWGNSRIHASYLHLHWGGHPQWAIRFLQQAARAG
>NP_714698.1
MNIKIPRIVIGGTGSGVGKTTIALALTQILRKKGLKVATFKCGPDYLDPTYHSRASQKICHNLDGWLMGKESVLNTFYQACHNVDIVIIEGMMGLFDGHSPNSEIGSTAEIAKWLASPVLVVLDTRGMARTVSAILKGLKIFDPDLNLAGAFANFTGSPSHIQLLKDASTEVPILGGLCKHSEQTFPERHLGLYSASEENVSEEKFNFWGEEGEKSLEVNSILEIANSAPEISIPVSNINTTLKRCKIGIAMDSAFHFYYEENLMRLRQAGAELVFFSPLSDSKLTDVDGLYFGGGYPEVFAPTLSKNKSLLNYIQDLSYKNIPIYAECGGLMYLSKGIKLVEGEFFPMLGLISATSIMEKKLKALGYVEVTTKKETIFGEVGLRFRGHQFRYSDLELDESNPIELVYNLRKRKSDQVSEEGYSKNSILASYIHAHWASNPNLAEGFVQSCLRK
>NP_743830.1
MSRSRHCPAVLIAAPASGQGKTTVTAALARLHRNLGRKVRVFKCGPDFLDPMILERASGAPVYQLDLWMIGAEESRRLLWEAAGEADLILIEGVMGLFDGTPSSADLARHFGVPVLAVIDGTAMAQTFGALALGLARYQADLPFAGVLANRVGSLRHAQLLEGSLTEGLRWYGGLSRERGIELPSRHLGLVQASELNDLDTRLDAAAEALGASCDAALPPPVSFAEPEPQACVASLAGVRIGVARDEAFAFIYGANLDLLRNLGAQLVFFSPLHDHELPAVDSLYLPGGYPELHHHALAANAPMCEAIRAHHAQGKPLLAECGGMLYLLDALTDVAGERAELLGLLPGEATMQKRLAALALQAVELPEGTLRGHTYHHSLTSTALEPIARGLSPNGGRGNEAVYRLGRLTASYVHFYFPSCPDAAAALLRP
>NP_769912.1
MPAGLVISAPASGVGKTTLTLALARAWRNRGLSVQCFKSGPDYIDPAFHAAATGRASVNVDSWAMDRGGIAHLVGRGADADVVLAEGSMGLFDGVAARGVSGTGATADIAEMLGWPVLLVIDPSGQAQTAAAIAAGLRDYRPGVRLAGVVLNRVASPRHEDLVRRALDDAGIAVFGALPRHAEISLPKRHLGLVQAEEQAEIGKLIDEAARFVAEHVDLDAVLQSAAAWAPQPAANGLNVTPPGQRIALARDAAFSFVYPHMLEAWRAAGADISTFSPLADEAPDASADVCWLPGGYPELHAGKIAANARFCSGLRAFAETRPVHGECGGYMVLGTALTDADGVRHEMAGLLGLETSFAKRRMHLGYRLAELAAPMPGHSPGARLRGHEFHYSTIAAQPDMPLAVVHDATGAVIAETGSRRGNATGTFFHLIAEDR
>NP_791534.1
MRAPRHCPAVLIAAPASGQGKTTVTAALARLHRNQGRKVRVFKCGPDFLDPMILERASGAPVYQLDMWMVGADESRRLLWEAADEADLILIEGVMGLFDGTPSSADLARHFGVPVLGVIDGTAMAQTFGALALGLARYQPDLPFAGVLANRVGTVRHAQLLENSLTEGLRWYGALSREVGFELPSRHLGLVQASELNDLDLRLDMAAAALASTCEVALPPAVTFTAPDPVEVEPLLKGVRIAIARDEAFAFLYGASLDLLRNMGAELTFFSPIHDSQLPEADSLYLPGGYPELHHLALAANTSMQAAIRAHHNAGKPMLAECGGMLYLLDALTDVEGVRAELVGLLAGEAVMQKRLAALALQAVELPEGTLHGHTYHHSLTSTELQPIARGVSPNGGRGAEAVYRIGRLTASYVHFYFPSCPQAIAALFKP
>NP_875518.1
MAFVIAAPASSNGKTLLSILIASWARRNGESTQTFKIGPDYLDPQLLSAVTERPCRNLDTILCGKNWVVNSFNLYGSAAEYAFIEGVMGLFDGIGSSDKGSTADIARLLNLPLLLVVDARGQAGSIAALVKGFKDFDHTLNIAGVVLNKVNSSRHKVLLTEALTKINVKVLGCLPKDDYLSIPSRSLGLQPAHEISNIEKLINTWASIAEKNLDFCSLRPLLKAPSQSNSLSNILFKNNLKNPRLKRTTIAIAEDKAFHFRYPETKECLEELGINLIKWQITQDSPIPKQAKGLIIPGGFPEQFAEEISQCKRSLNSIKEFLNNYPIYAECGGMLILGKSLSDTNEKKFPMAGILPFNAKEGKLKVGYRKLTAISNSLISNKGDLINGHEFHRWKLDINGSNDLDITKKEPMIQSSMNLYSPWEIRGWGIDTRQEGWSNKNFHASWIHLHWASSPSILQNWSSIVHKHI
>NP_926641.1
MAIIIAAPASGTGKTTITLALLAYLKAHALRVRSFKVGPDYIDPMFHAAVTGQGCVNLDLFLTDEPFVRATYHHHCRGQQAAVIEGVMGLFDGRAGQGDFASTAHVARLLRLPVILVIDGSGAGFSVAATLYGFRRFDPRVRIAGVILNRVGSERHAQILSEAVRSQGLELLGTVYKDETIALPHRHLGLVPVEELSDFRRTQQQLAALAERSFDWQKLLPLVAIQPTAPAPARWEAEPLPPVRIAVARDRAFSFYYQDNLELLAALGAQLETFSPLAGEWPDCRGYLLGGGFPELCAGELSAKTRFWEGLRGAVARGVPLYAECGGLMVLGEALRTPEGRSHPMAGILEASCWMGKRTVLGYRVATALHSSCAVEAGRQLRGHLFHRSRMEPQPGAPLWQLDDDEQEGWVRGNLHASYLHLHWGTQAWAARRFVRRCLAVAFEGKSTPARF
>NP_954048.1
MKSIIIAAPHSGSGKTTITVGIMECFRRRGLTVAPFKVGPDFIDPGYHRLVTGLPSANLDGWICPPEFVRASFAHHALNADMAIIEGVMGLFDGFGGIADEGSTAQVARLTGAPVILVVDARGLARSAAAILKGFAEFDPSVRVAGVIFNNVGSDSHERILREAVGQSLPELKVFGCIPRDDGLHIPARHLGLLTAEEHPLSGEFLDHLVEVIRDRVDLGLLWGAANPLGAPVPRAEPIPCQTLGGSVRLAVARDEAFCFVYEDNLCLLRRAGAEIVTFSPLRDERLPEDVAGVYLPGGYPEVFADALAANTGMKESLARAVNEGMPVYAECGGFIYLTRGVTDSAGEPESLHEFVGIFPVTTRMLPRRKALGYREVELAADTIIGPAGTLARGHEFHYSEMEEMPADVERAYRVRRGPVDLGMEGYRYRNCLASYVHLHFGSNPELAAAFVARCRSFVTRSRV
>NP_973256.1
MKGIMISAPNSNSGKTVITAALLYSLKKEGFDISAFKTGPDQVDRKILEIISGKRAGNLDPFMMGQKGIEFSLNISNSEYALIEGVMGCFDGMGTTSENSSFDTAEKIGSDIVLVYAPQGEMFTLIPKLKGMIEFSKNRIRGIILNKLNPKLFPLYKKMIEDNLKLQVLGFFPKVSEFEIEESGLGLDIDERLKEKKFLDVLYKIVKENIDIQKLLNLFQPLKTDTKIEIKKTNTRTAIAMDEAFNLYYSENIFLLENSTEVNYFSPFKDTELPDCNFLYLGSGQINKYKDALSQNIKIKTAIKKFAEAGGKILAEGEGLSYLFEDLDGFKMCGIFQGSVESTSTLQNFGYKQLEFMQDCILGKKGTLLNAAEYHKSKATTKLSPIFTVKKPYANISFKDAYVYKNCLGLFQNIHFIYNIENLYNLIQS
>OAD21563.1
MTFLQAVVDHYQKFLLPDMSHFLISAAHKSSGKTTISLGLCAAFRARGLLVQAFKKGPDYIDPLWLTQAAQRPCYNLDFYTMSSAEIRDSLVQYSQGADISIIEGNKGLYDGMDVEGSNSNAALARLLAVPVVLVLDTQGMTR
>ODC01684.1
MPSIYISAAHKSSGKTTLSIGLVRALVDRGLQVQPFKKGPDYIDPLWLSAAAGRACYNLDFYTQSRDEITERYINQQQDCDLVLIEGNKGLYDGVDVAGSNSNAAMAVHLGTPVVLVINCRGMTRGIAPLLLGYRAFDRNIRIAGVILNQVGGSRHQSKLIQVVEHYTDIPVLGAVQADPELQIVERHLGLIPSNEELSSEKLINKLAETAKTNVDLDRFLEIANGAESIGSASTQNPLKSDRPYQGLKIGLARDEAFGFYYPDDLDRFLELGAELLEFNTLKDRELPDVDGIFLGGGFPETTMEKIESNPDMQQAIVGFIERGGPVYAECGGLIYLTRSLSWQGKKCRMAGVIPADTVMHEKPQGRGYVRLSETGRSPWPNLGVGHKEIFAHEFHYSSLVGLKAQQDDYAYRVERGYGIDGKNDGYVYKNLLASYTHRRSVGGNNWVARFLALVASVKNV
>ODJ87230.1
MILYRWFPVSAIYLSAAHKSSGKTTLAIGLVRVLIKRGIALQPFKKGPDYIDPLWLSAAAGRDCYNLDFYTQTRDEILHNYANYMSGREMALIEGNKGLFDGVDIEGSNSNAAMAAFLNTPVILVINCRGMTRGIAPLLLGYQAFDRNIELAGVILNQVGGSRHQSKLIQVVEHYTDIPVLGTIQADNRLQIDERHLGLIPSNESETSEQIIQLLAETVEQHVDIEKVIEISAKSSMPPINTTRTSSYSLPINPLRIAIARDKAFGFYYPDDLDKFRALGVELIEIDTLNDKRLPEIDGLFLGGGFPEMAMEALEANRPMRDAISEYVEQGGPVYAECGGLIYLTRSLTWGAKKCRMVGVIPADTRMYEKPQGRGYVRLRDTGRGPWPQLAEDETNRLIHAHEFHYSSLESFECDENDFMYRVERGAGINGEFDGYIYKNLLASYTHMRNVGGNNWVQRFVAHVDAFKNKG
>ODS99513.1
MSRWLVSAAHRSSGKTTVAIGLCAALRRRGLSVQPFKKGPDYIDPMWLTLAAGRACRNLDPHLAGLDEIEATFVRHAGRADASLVEGNLGLHDGMAADGSDSNAALACRLGLPVVLVLDARGTSRGIAPLVLGYQAFEPRLRIAGVILNRVGGARHEHRLREALERYTDVPVLGAVGEDPRLAILERHLGLVPGNEAQDAARIVETLADAIAASVDLDALLDATAPRAGESPTLQTADAPALRPARSDDARLRIGIAQDEAFGFYYVDDLEALQAAGAELVPFDTLRDAAPPEVDGLFIGGGFPEALAARLAANQALRGALRERIEAGLPVYAECGGLMYLARSIRWHGERHEMVGAIPADVVMHDRAVGRGYVRLQETDAFPWPGGPIDTVRGHEFHHSGLENVAPELRYAYRVVRGHGIDGSRDGIVHRNVLASYAHLRSVGGNRWPQRFVQFVRGVAAARRECPTLTECSP
>ODU05440.1
MPRVFISAAHKSSGKTTLTLGLCAALHARGHAVQPFKKGPDYIDPLWLGMAAQRPCYNLDFHMMQRSEIERQFANTAAGARISLIEGNKGLYDGLDLDGSNSNAALAKLLGAPVVLVIDARGMTRGVAPLILGYQAFDPDIHIAGVILNNLGGSRHESKLRAVIEHYTDVEVIGAVQHDASMQIAERHLGLVPANEQQAALARIRHVGERVAAQVDLDRLLVIADSAPAREVMPAERSGTACPERVRVAIAHDPAFGFYYSEDLDSLRSSNVELVGLDTLHADTLPEVDGLIIGGGFPEVFMDELEANVPLRASIRTAIEAGLPTYAECGGLMYLSRRLSWKGRTCEMVGVVPGDTVMHERPVGRGYASLQPTGVDRWQESVRIPAHEFHYSSLENLPADSIYAYRVKRGHGIDGVHDGYQQYNLLAGYVHRRGSGEQGWIAPFLNQVRAHKARAAA
>ODU09396.1
MQRLLVSAAHKSSGKTMVAVGLAAALRARGLALQPFKKGPDYIDPLWLARAAGRPCFNLDPHLQSPQALDRSFDAALAGADVALVEGNKGLHDGMALDGRDSNAALARQLGLPVLLVLDARGMTRGIAPLILGQQAFDPALRIGGVILNRVGGARHEAKLRAAIECYTALPVLGALADDPALALAERHLGLPTCAEVADADARVQALGRAVAAQVDLARVLELAAGAGAWSAPATVASAPMPEGPRLRIGIARDRAFGFYYPDDLAALQAAGAELVFIDTLHDARLPVLDGLFIGGGFPETAMAALEANAALRQALRQAIEGGLPTYAECGGLMYLSRSIRWQGRCAEMVGVIPGDAVMQPRAVGRGYVRLQATGALPWPVLRAGEGQGGGIVRGHEFHHSSLENLPPGLRFAWQVQRGHGIDGRHDGLLLHNLVASYSHLRSGAGSDWGPRFMAHVRRCRQRCGAAALAA
>ODU13437.1
MQQAFTSTTRGAERPRVFVSAAHKSSGKTTLTLGLAAALAQREHIVQPFKKGPDYIDPLWLGMAAGRPCYNLDFHMMQRDEIAAQFARAAEGARISLVEGNKGLYDGLDLDGSNSNAALARLLDAPVVLVIDARGMTRGVAPLILGYQAFDRDIRIAGVILNQLGGSRHESKLRAVIEHYTDVEVLGAVQHDDAMQIAERHLGLVPANEQDVARARIRAVGERIAGQVDLGRLLAIADTAPSFETFAAPAPASATRVRIGIAQDQAFGFYYSEDLDSLRAANVELVSLDMLHDAALPAVDGLVIGGGFPEVFMDALEANAGMRASVRAAIEAGLPAYAECGGLMYLSRSLSWQGRTRQMVGIVPGDTVMHQRPVGRGYARLEPSGDDRWRESGIIPAHEFHYSSLENLSGDTCFAYRVARGHGIDGAHDGYQTHNLLAAYVHRRGSGPQGWITPFLNQVRARKARLAA
>ODU91127.1
MQQAFTSTTRGAERPRVFVSAAHKSSGKTTLTLGLAAALAQREHIVQPFKKGPDYIDPLWLGMAAGRPCYNLDFHMMQRDEIAAQFARAAEGARISLVEGNKGLYDGLDLDGSNSNAALARLLDAPVVLVIDARGMTRGVAPLILGYQAFDRDIRIAGVILNQLGGSRHESKLRAVIEHYTDVEVLGAVQHDDAMQIAERHLGLVPANEQDVARARIRAVGERIAGQVDLGRLLAIADTAPSFETFAAPAPASATRVRIGIAQDQAFGFYYSEDLDSLRAANVELVSLDMLHDAALPAVDGLVIGGGFPEVFMDALEANAGMRASVRAAIEAGLPAYAECGGLMYLSRSLSWQGRTRQMVGIVPGDTVMHQRPVGRGYARLEPSGDDRWRESGIIPAHEFHYSSLENLSGDTCFAYRVARGHGIDGAHDGYQTHNLLAAYVHRRGSGPQGWITPFLNQVRARKARLAA
>ODV01398.1
MPRVFISAAHKSSGKTTLTLGLCAALHARGHEVQPFKKGPDYIDPLWLGMAAQRPCYNLDFHMMQRSEIERQFARAAAGAHISLIEGNKGLYDGLDLDGSNSNAALAKLLGAPVVLVIDARGMTRGVAPLILGYQAFDPDIRIAGVILNNLGGSRHESKLRAVIEHYTDVEVIGAVQHDASMQIAERHLGLVPANEQQAARARIQHVGERVAAQVDLDRLRAIADSAPAREAPDEHPAPAAGVQVRVAIAHDPAFGFYYSEDLDTLRASNVELIELDTLHADTLPDVDGLIIGGGFPEVFMAELEANVSLRSRIRRAIEAGLPTYAECGGLMYLSRRLDWQGKRCEMVGVVPGDTVMHDRPVGRGYARLQPTGDDRWQETAPIPAHEFHYSSLENLPADSIYAYQVKRGHGIDGVHDGYQQYNLLAAYVHRRGSGERGWIAPFLNQVRAHKARAAA
>ODV12841.1
MNQPAILNDTAKRGAHRPRVFISAAHKSSGKTTLALGLCAALHARGHVVQPFKKGPDYIDPLWLSMAAQRPCYNLDFHMMQREEIERLFARASAGARISLIEGNKGLYDGLDLDGSNSNAALAKQLDVPVVLVIDARGMTRGVAPLILGYQGFDPAIRIVGVILNNLGGSRHESKLRAVIEHYTDVEVIGAVQHDAGLQIVERHLGLIPANEQQAAAARVRHVGERIAAQVDLDRLLAIADWAPARELPAETAGPIQGERVRLAVAHDPAFGFYYSEDLDSLRASNVELVELDTLHARSLPKVDGLIIGGGFPEVFMAELEANTALRTQIRSAVEAGLPTYAECGGLMYLSRRLSWQGRTCEMVGVVPGDTVMHERPVGRGYASLQPTGDDRWQESASIPAHEFHYSSLENLPAGSIYAYQVKRGHGIDGQHDGYQQHNLLASYSHRRGSGKQGWIAPFLNQVRAYKARTAA
>OED41917.1
MPGIMVSAPWRSSGKTTVSMGLIRAACRRQLALQPFKKGPDYIDPLWLGAAGKLPCYNLDPYIQSTDEVIDTYSSNVSGNSLALVEGTMGLHDGLASDGTDSNAAIAALLGLSVVLVVDCRGMHRTIAALINGIQHFDPDVPFAGVILNRIRSDRHRQKIATAMADHSDMRVLGCLPDSSEIEVIERELGLTPAPDCDHADTSIDAVADALEQHCDLHLLFDHCVPQPAKASNAQLVSSAVAYPQPCRIGLCRDAAFHFTYQDDRDELHRRGVEVVELSPLADEFPDNLHGLIIGGGFPERHAKTLAANSRFRRRLKTAIANGLVVHAECAGLMYLCRSIHDGAVRYPMVSAIEADVTLQKKPVGRGYVRLAEQVGGASQVSLPAHEFHHSKITFDNPPEYQYSVKRGYGVDGEHDGVRFANVIASYAHFRHTRRTPWIDWFLARVTAAEAASRAGVDQHANQGRVYNG
>OEU44900.1
MAISRILIAGLRGGSGKTIVSLGLIASWRKRGMAVSPFKKGPDFIDAGWLALAAGRSCHNLDPFFMPAETIRSSFANHSFQSDLAVIEGNRGLYDGIDVEGTTSTSELAKLLKTPVILVIDCTKSTRTVAAMVMGCIQFDPEVETRGVILNRVAGGRHESILRKSVETYCDIPVLGAIPKLKDEPFPERHMGLVPTQEHAWAADSIDRAAEVAEKHLDLAGLMAVAVQAAPDLPAGSKVSGKCVNSGEPRTFSGPDDPPGPVEWQTNATRPRIGVIRDAAFQFYYPENITALEQAGAEIVILSALADPGLPPLDGLYIGGGFPETQAKGLASNEGFRKDVRHLAEGGLPVYAECGGLMYLGEKLILKDRAYPMAGVLPVVFGFSRRPQGHGYTICEVERENPYFEVGSRIRGHEFHYSKVLSWQGNSEDLAFNMVRGGGIDGKRDGLCYKNTLATYTHIHALGTPAWAKAMVEASRRYQGEKNPTKKP
>OEU47662.1
MKGLVIAGTHSGTGKTTISLGLIAAFKRRGLNVCAFKVGPDFIDPGYHSRISGNVSRNLDGWMLTEDYNRDTFRKYARASDLAVVEGVMGLFDGYDGRSEAGSTAQMAKWLKLPVLLVVDARSMARSAAALVCGFEDFDQDVDFAGVVFNRIGSRTHLAYLREAVADRSRMHCLGGLPREPLLSLPERHLGLVTTDENPLSSNYIDTLADIVENSLELEAILSGLSDVPDKQVEKHPDMDELYTARIGVARDEAFCFYYQDNLDILESSGAELVFFSPLRDKLLPQGISGLYLGGGYPELFARRLSDNASLRGEIKELGEKGFPIYAECGGFMFLCRGIQDTEGDFYPMAGAYPFAVRMLSRLKSLGYREVCLASRCPLGIPGQVIRGHEFHYSEMIEGPGDVQHAYRIMDRRGDDKYAEGFLVKNTLGSYVHLHFGSNPGVAKNFVRLCWEKGNAQEVRGDFLKLKSNKKR
>OEU49580.1
MPSFIIAGTSSGSGKTTVALGLMAAFKARGLQVQPYKCGPDFIDPGLHKLITGTVSRNLDLWMSGEKFTRHCFHENLQGADISIIEGVMGMFDGGKSSSASLALAMGIDTILVLDVRSTAESAAAMLKGFETLDPRVAPKGVILNRIASERHLQLVSDAIKKHCRAEILGYIPRTLEFSIPSRHLGLLTGDEAPLSADAIQILTETVTNHVDLDRILQLFTLAPENQAFPAPEQEKPVCRIAIARDKAFCFYYEDNLDLLRKNGAELCFFSPLLDSFLPENIDGLYLGGGYPELYAKELSENHSMLQAIKNWVENDGTTYAECGGFMYLTEGIVGTTDTFHPMAAIFPVKAHMQKKRASLGYREVKTREHSFFGPPGTTLRGHEFHYSNIDEMPAHIKRIYQVNNGDQEGYCYKNVLGGYMHHHFGYNPQVVREFINHCQKNTTL
>OEU50741.1
MAFPRIIIAALRGGAGKTIVSLGLIASWRKRGMAIAPFKKGPDFIDAGWLALAAGQPCHNLDTFLIPAYQVLLSFSHRTQDSDLAVIEGNRGLYDGIDLEGNTSTAELAKLLKAPVVLVIDCTKSTRTVAAMLLGCLRFDPDVNISGVILNRVAGARHESIIRKTVEEYCAIPVLGAIPRIKKEAFPERHMGLVPTPEHGWADESIEKAADIAQQYLDLDRFLGLAGQAPPLKANEIPPSPPLEKGGRKGNTLKASFRKGGLRGISKESPPRIGVIRDAAFQFYYPENIEALESAGAEIVMVSALADSHLPNLDGLYIGGGFPETHAQALAENAGFRNDVHNLAEKGLPIYAECGGLMYLGENLVLDGVNYPMAGVFPVLFGLSRRPEGHGYTVFEVKKTNPYFKPGVLVRGHEFHYSKVLSWQGSSEDLAFRMIRGTGFDGEGDGLCYKNTLATYCHVHALGTPSWAEAMVEASALYQQQKTG
>OEU52229.1
MKGIVLAGTHSGSGKTTVSLGLMAAFRRRGLKVCGFKVGPDFIDPGYHRQVCGAVSRNLDGWMLTREYNSKTFERCVPGFDLAVVEGVMGLFDGYDGRTEAGSTAEMAKWLGIPVVLVVDARSMARSAAALIYGFENFDQALDLAGVVFNRVGSPTHLAYLKEAMAGNVEAPCLGGLPREPDLALPERHLGLVTNEENPLSSDYIERLADVVEKSIDLETILARLADVPGKEPVSIPSNNRYRVRIGVARDEAFCFYYKDNLEILESFGAELVFFSPLRDKGLPERISGLYLGGGYPELFARRLSENVSLKDEIRRFSQEDCPIYAECGGLIFLSRGIQDTEGGFYPMAGVYPFSVRMISRLKSLGYREVRLSEPCPLGSIGQVIRGHEFHYSEMIEGPMGVKLAYSIANRRGRSRYSEGFVVNNTLGSYVHLHFGSNPELAENFVRLCSKGQDGIDHTDETGRD
>OEU57156.1
MIEKKGLVVAGLAGGSGKSVVSVGLTAAFTRRGKSVAPFKKGPDYIDAGWLQLAAGARCYNLDPYLMSHEAIEASFLTRSQSADIVILEGNRGIFDGVNVGGGYSTADLAVLLNLPVLLIVNCTKTTRTVAALVLGCLQFDKRVDIRGVVLNQIATQRQRRLITEAVEHYTDLPVLGTVPRLKRDIFPMRHLGMIPHQEYVGSNQALDYLADLIEEHVDLARVEQVMASVPDRGCAASLYTDSGKKERVRIGVLQDAAFQFYYSENFEALERCGAELIYINALSDRSLPELDGLYIGGGFPETSAKDLAANGSFRKAVKDAAEAGLPIYAECGGLIYLGRSIIIGDKEYPLADVFPVRFGMSEKPQAHGYSIFTVEFENPFYPVGLEVKGHEFRYSTVLDWQGSEDQLVLKMKRGKGFMNGCDGLVKKNVFALYTHVHADGTPEWAEAFIGRCRLAR
>OEU59435.1
ERCVPGFDLAVVEGVMGLFDGYDGRTEAGSTAEMAKWLGIPVVLVVDARSMARSAAALIYGFENFDQALDLAGVVFNRVGSPTHLAYLKEAMAGNVEAPCLGGLPREPDLALPERHLGLVTNEENPLSPEYIERLADIVEKSINLETILARLADVPGKEPVSIPSNNRYRVRIGVARDEAFCFYYKDNLEILESFGAELVFFSPLRDKGLPERISGLYLGGGYPELFARRLSENVSLKDEIRRFSQEDCPIYAECGGLIFLSRGIQDTEGGFYPMAGVYPFSVRMISRLKSLGYREVRLSEPCPLGSIGQVIRGHEFHYSE
>OEU59450.1
MRVFPRLIISALRGGSGKTLFSLGLIAALRKRGIFVTPFKKGPDYIDAGWLALAAGQPCRNLDTFFASRDQVLSSFRRHAVINGASVIEGNRGLYDGIDLEGATSTSELAKLIQSPVILTLDCTKSTRTVAAMVLGCLRFDPDVMIRGVILNRIAGPRHEKILSKSIEHYTGVKVIGAVPKLKKNTFPERHMGLIPTYESPEANQSIQAAAEVAEKYLDMVGLLEVASNAPDVPRSETSKIEAVPIEHSNEQPGQTNQKIRIGIIRDSAFQFYYPDNLEALEARGAELVFMSALSDPNIPEIDAMYIGGGFPETQAAQLSAXXGLGELAKNGLPIYAECGGLMYLGEELILDGESYPMAGVLPVTYGLSKRPEGHGYTKLTVDRENPYFKVGTRLRGHEFRYSKVLEWRGKPEDLAFRLERGRGFYEKRDGVCHKNVLGTYTHIHALGCPEWAEGVVRMGXLLAVMLVLGSVTASAADQTDDADKGDAAAQAMEEDAAEPLPGILIDEPVFDFGSLYEGDPVVHTFVIRNKGDAGLVIEKVKPG
>OEU64154.1
IKGVILNRVAGPRHEKILRKNIEHYCDIPVLGALPKLDWQNFPERHMGLLPTPEHGWAEDSIKAASQIAGRYLDLEALAAVAGDAGALPIPAKLRESIPPETGPLLDSDQQLRPRIGIIKDSAFQFYYPENIEAIGAAGAETIFISPLTSDTIPPIDALYIGGGFPETHAQQLAQNVKFRDQLKSLAKEGLPIYAECGGLMYLGEELVLDEKSFPMAGILPIVFGFSKKPQGHGYTIVAVEQPNPYFKVGTQLKGHEFHYSRVLKWRGTDKDLAFNMKRGAGFINNRDGVCYKNVLATYTHIHALGTPSWAKAMVRNAVAYKKSKK
>OEU65864.1
MNTNIPRVVIAGDRSSAGKTTICIGLLSVLRDRGLKVQGFKIGLDYIDPGFHTLVSGRKSRNLDGFLLPPDSVKELFLRGCEGADIAVIEGVRGLYEGLNYFDDVGSTAQIAKVLDCPVILVVDAGSITRSVAAIVNGYKSFDPEVQIAGVILNNIGSERHAEKAERAVMKYSGVNVIGKIPRRSDLGISMRHLGLITATECNDRWHDFHSVLDRIKKTVEDNVDIDVLFEVANSARALKPPEPMIFRAKRRENIKVKIAVAFDEAFNFYYQDTLDLLALEGAKLVYFSPIHDTKLPEGVDAVYIGGGFPEIYAEELSLNTQMLDSVKDFYDGYGVIYAECGGLMYLMEQLEYKHSQSLRGHAALPDKGDRFRMCGVIKGLARMVNRRVVNYVEGELQKDCIIGKKGSRFKGHEFHHSEIIVDADVDFAYKMLRGDGIKNGMDGIVTKNCLASFAHLHAASYTEFAKNFVRNATKNKVNT
>OEU67074.1
MNSIKGFIVAGTHSGCGKTSVTLGLMAAFARKGLRVQPFKVGPDFIDPGHHSRAAEQICHNLDGWMLSKNTLRDIFSRHSQGADAAIVEGVMGLFDGYSALEETGSTAHLSKSLNLPVILVVDARAMARSAAALVKGFSEFDPDTAVAGVIFNRVGSKNHEQTLHEAISLTDIPLVGCLPRRQEIETPSRHLGLITPEHLEDLEGKYAALADWVEEHLDLETILEALPDIPMEPRFDELPMIPRTRIGIAQDEAFSFYYEENLRMLRYAGAELVPFSPIKDKELPPNISGIYLGGGYPELSAFDLAQNTKLRRAIAEFSKSGRPIYAECGGFMYLMDSISKKDRVFPMCGIFPFRSIMQDRFQALGYKEIELTEDCILGPAGTIARGHEFHYSALEDMPESAERCYMVSSKKGEPEPEGFITESNTLGSYIHLHFASNPDIATNFVESCANFSEQEED
>OEU69483.1
MNFPRLVLAGLNGGTGKTIVTLGLCRAFKNLGKTVKPFKKGPDYIDAKWLGLASGHFTTNLDPFLMSVDKLKGLFLEKGQGFDISIVEGNRGLFDGKDVAGTCSTAELARIINAPVVLAIDCTKMTRTVAAIVAGCKAFEDGFNLAGVILNRTAGERHRNILQKSIETYTDVPVLGMLPKLSENPIPERHMGLVSNTEYGPQDESLNILGKMAQECIDLDKIFDIASGSGDIPQNDEPLWSGIELVSDKKPVIGVVRDEALWFYYEENLEALTKAGAQIEEVSLISSDPWPEIDGLYLGGGFPETLAAELSANKGRRDHVRKLADGGLPIYAECGGFMYLGDDVEYEGCKYPMAGVLPLSTCLCPKPQGLGYTSGKIVKENIFFPVGTEIVGHEFHYSLCLSSTGSNPEYALDLSRGKGMADGFDGMIKDNVYAGYNHIHALGASCWAGNFVKAAGKFQKERK
>OEU80327.1
MKGLVIAGTHSGTGKTTISLGLIAAFKRRGLNVCAFKVGPDFIDPGYHSRISGNVSRNLDGWMLTEDYNRDTFRKYARASDLAVVEGVMGLFDGYDGRSEAGSTAQMAKWLKLPVLLVVDARSMARSAAALVCGFEDFDQDVDFAGVVFNRIGSRTHLAYLREAVADRSRMHCLGGLPREPLLSLPERHLGLVTTDENPLSSNYIDTLADIVENSLELEAILSGLSDVPDKQVEKHPDMDELYTARIGVARDEAFCFYYQDNLDILESSGAELVFFSPLRDKLLPQGISGLYLGGGYPELFARRLSDNASLRGEIKELGEKGFPIYAECGGFMFLCRGIQDTEGDFYPMAGAYPFAVRMLSRLKSLGYREVCLASRCPLGIPGQVIRGHEFHYSEMIEGPGDVQHAYRIMDRRGDDKYAEGFLVKNTLGSYVHLHFGSNPGVAKNFVRLCWEKGNAQEVRGDFLKLKSNKKR
>OEU80416.1
MAFPRIIIAALRGGAGKTIVSLGLIASWRKRGMAIAPFKKGPDFIDAGWLALAAGQPCHNLDTFLIPAYQVLLSFSHRTQDSDLAVIEGNRGLYDGIDLEGNTSTAELAKLLKAPVVLVIDCTKSTRTVAAMLLGCLQFDPDVNISGVILNRVAGARHESIIRKTVEEYCAIPVLGAIPRIKKEAFPERHMGLVPTPEHGWADESIEKAADIAQQYLDLDRFLGLAGQAPPLKANEIPPSPPLEKGGRKGNTLKASFRKGGLRGISKESPPRIGVIRDAAFQFYYPENIEALESAGAEIVMVSALADSHLPNLDGLYIGGGFPETHAQALAENAGFRDGVRNLAEKGLPIYAECGGLMYLGENLVLDGVNYPMAGVFPVLFGLSRRPEGHGYTVFEVKKTNPYFKPGVLVRGHEFHYSKVLSWQGSSEDLAFRMIRGTGFDGEGDGLCYKNTLATYCHVHALGTPSWAEAMVEASALYQQQKTG
>OEU84002.1
MKGLVIAGTHSGTGKTTISLGLIAAFKRRGLNVCAFKVGPDFIDPGYHSRISGNVSRNLDGWMLTEDYNRDTFRKYARASDLAVVEGVMGLFDGYDGRSEAGSTAQMAKWLKLPVLLVVDARSMARSAAALVCGFEDFDQDVDFAGVVFNRIGSRTHLAYLREAVADRSRMHCLGGLPREPLLSLPERHLGLVTTDENPLSSNYIDTLADIVENSLELEAILSGLSDVPDKQVEKHPDMDELYTARIGVARDEAFCFYYQDNLDILESSGAELVFFSPLRDKLLPQGISGLYLGGGYPELFARRLSDNASLRGEIKELGEKGFPIYAECGGFMFLCRGIQDTEGDFYPMAGAYPFAVRMLSRLKSLGYREVCLASRCPLGIPGQVIRGHEFHYSEMIEGPGDVQHAYRIMDRRGDDKYAEGFLVKNTLGSYVHLHFGSNPGVAKNFVRLCWEKGNAQEVRGDFLKLKSNKKR
>OEU84806.1
MAFPRIIIAALRGGAGKTIVSLGLIASWRKRGMAIAPFKKGPDFIDAGWLALAAGQPCHNLDTFLIPAYQVLLSFSHRTQDSDLAVIEGNRGLYDGIDLEGNTSTAELAKLLKAPVVLVIDCTKSTRTVAAMLLGCLQFDPDVNISGVILNRVAGARHESIIRKTVEEYCAIPVLGAIPRIKKEAFPERHMGLVPTPEHGWADESIEKAADIAQQYLDLDRFLGLAGQAPPLKANEIPPSPPLEKGGRKGNTLKASFRKGGLRGISKESPPRIGVIRDAAFQFYYPENIEALESAGAEIVMVSALADSHLPNLDGLYIGGGFPETHAQALAENAGFRDGVRNLAEKGLPIYAECGGLMYLGENLVLDGVNYPMAGVFPVLFGLSRRPEGHGYTVFEVKKTNPYFKPGVLVRGHEFHYSKVLSWQGSSEDLAFRMIRGTGFDGEGDGLCYKNTLATYCHVHALGTPSWAEAMVEASALYQQQKTG
>OFW32284.1
MNLPRVTISAPHRSSGKTTLSIGLCKALTGAGYKVQPFKKGPDFIDPMWLSAATGRTCRNLDLFMMGEDKIRESLQKAGADADISIVEGNMGLYDGMEVDGKGSTADVARIIKSPIILIIDASNMTRSIAPLLQGFINFEPDVMISGVVLNKVAGARHESKLRTAISTYTDVEVIGAIPRSPEIGIIQRHLGLKPAKEDAQAMSTIESIGAMVKEYVDLGKVVAIARAAPDLPGVELPEITVPPAQVRIGIARDEAFTFYYPENLEALTAAGAELIPFSPLHDESLPKVDALYIGGGFPEVFMEELEKNVVLRATIRAAVERGMPVYAECGGLMYLSRKMSWGGISREMVGALPCDILMHEKPRGHGYMIMEATGAGGWFEPGAKMRAHEFHYSEVVDLKNTEFGYNLARGKGLDGKHDGIIFKNVFASYAHLHSSGSSAWARGFVEHVKRNAVSPDMQP
>OFX25128.1
MRPSLPRVVVAGLAGDVGKSLVTLGVARALRQRGWRVAPFKKGPDFIDVAWLGAAACAPGRNLDTYLMSPEAIAGSLQRASKSADLALVEGNRGLFDGADAKGSHSTAQLAKLIGAPVILVVSAAKVTRTIAAQVLGCQALDPDLNLAGVVLNRIATSRQEKVIREAIASETGVPVLGAIPRLEVQHLPSRHLGLVCASEHPEREAALDGLAAVISKHVDVEAVCAIAARAECMPASAMPELPRSNGRPVRIGVLRDAAFSFYYPENLEALEAAGAELVPISPLADDELPAIDGLYAGGGFPEEHAAALAANQRLRSALAAAIDAGLPAWAECGGLMYLSRGLVRDGLEHAMVGALPFVVEHTARPQGHGYVAATIDTANPFLAVGSRVVGHEFHYSRLARPADVETVLAVERGVGLGHGRDGARVGNVIATYTHLHALGAPGWASSLVQAARGVIAHLPGHAVTASAGGAR
>OFZ66496.1
MSYRMLISAAHKSSGKTMVSIGLCAALKKRGHTVQPFKKGPDYIDPMWLSQASGRACRNLDLYLMERDDIVATFARHSAEVNLVEGNKGLYDGLALDGSNSNAALAKLLDLPVFLVIDARGMTRGIAPLILGYQAFDRDIDIAGVILNNLGGSRHEAKLRAVIEHYTGVPVIGAIHHDERLSIVERHLGLMPSNESHVATAKIKQIGEAVTEQVDLDKLLILSQKKPLYVPHKANISPLSCGSKVRIGIARDRAFGFYYADDLDALEAAGAELVPFDTLRDACLPEADALYIGGGFPETCAAELEANSSLRTEIKQAIENGMPAYAECGGLMYLSRSIEYQGRIFQMVGAIPGDVIMHDKPIGRGYVHLREDEAHPWPRPNALPRPSPQSSEETTSHSTKPASGQVAGYPASGRGSEREKQPTILAHEFHYSSLENLPPDTRFAYFVERGYGINGNRDGIVLHNLLASYTHLRTIGSCYWATRFVAFIRRQSEQRKRLESAHSNNRAT
>OFZ68331.1
MRRCRALLVSAPASGSGKTTATAALARYFRNQGQLVRVFKTGPDFIDPMVLERASGQPVYQLDLWMTGEAECERLLYEAAGEADLILVEGVMGLFDGDPSSADLAQHFKLPVMTVIQSGAMAQTFGALALGLARYRPELNFYGVLANGVASTNHDKMLRESMPEGIAYLGSLPKDPAIALPERHLGLFLASEVEDIEARLERAAAALNGLVLDALPVVEFSEPVVNEVPRTLAGTTIAVAHDAAFAFLYRANLDLLQAMGATLLYFSPLQDSAIPEADALYLPGGYPELHLRTLQDNHAMLDGLRAFHASGKPIHAECGGMMVLFESITDKQGERGTMAGLLPGAVTMQPRLAGLGLQSVVLPEGKLRGHTFHYSRTETALAPIAHGVPRRHGSTGEVVYRSDRLTASYLHLYFPSNPQAAARLFLP
>OFZ69395.1
MPAERPMSRFLISAAHKSSGKTTISIGLSAALSARGLKVQPFKKGPDYIDPMWLSAATGRACRNLDFYLMRHEEIQTLFARHTQDADIALVEGNKGLYDGLELDGSNSNAALAKLLHLPVILVIDTRGIIRGIAPLLLGYQAFDREVNIAGVILNHVGGSRHESKLRAVVEHYTDVPVLGCVQHDKALGIVERHLGLMPSNEAQTGSQQIAEIGRLIGAQVDMERLIKIAENAPPLALPRLPQPMPSVAPTLRIGIAQDAAFGFYYADDLDGLRAAGAELVPFSPIHDTQLPRVDALFLGGGFPEVFARELEANRTLRAEIHAAIEAGMPAYAECGGLMYLARSITWQGEKHEMAGVVPGDVVMHEKPVGRGYVRLKETANFPWPS
>OFZ95531.1
MPAERPMSRFLISAAHKSSGKTTISIGLSAALSARGLKVQPFKKGPDYIDPMWLSAATGRACRNLDFYLMRHEEIQTLFARHTQDADIALVEGNKGLYDGLELDGSNSNAALAKLLHLPVILVIDTRGIIRGIAPLLLGYQAFDREVNIAGVILNHVGGSRHESKLRAVVEHYTDVPVLGCVQHDKALGIVERHLGLMPSNEAQTGSQQIAEIGRLIGAQVDMERLIKIAESAPPLALPRLPQPTQNIAPALRIGIAQDAAFGFYYADDLDGLRAAGAELVPFSPIHDTQLPRVDALFLGGGFPEVFARELEANRTLRAEIHAAIEAGMPAYAECGGLMYLARSITWQGEKHEMAGVVPGDVVMHEKPVGRGYVRLKETANFPWPSDSPPASVMAHEFHYSSLENLPSNLSFAYEVERGYGIDGKRDGLVYKNLLAAYTHLRSLEGYNWAARFVESVR
>OFZ97213.1
MHRFLVSAAHKSSGKTTLSVGLAAALARRGLATQTFKKGPDYIDPLWLSAASGRACRNLDFHVSPPAEIAAAFARHGAEVCLVEGNKGLYDGLDLQGSNSNAALAKLLGLPVLLVLDARGMTRGIAPLILGYQAFDREVRFAGVILNRLGGSRHEAKLRAVIEHYTDVPVLGAVHEDPAIGIFERHLGLVPANEAQAAAARIAAIGDAIERQVDIEKLLLATRTSEPLAAMSPESLAARAAGIRIGVARDRAFGFYYAGDLEALEEAGAAVVPFDALQDRTLPQVDALFIGGGFPECFAAELEANRSLRGEIRTRIEAGLPAYAECGGLMYLARSISWQGKRSEMVGAIPADVVMRDRPTGRGYVVLEQTAAHPWRIGSGSEVRAHEFHYSTLENTDPNLAYAYRVKRGHGIDGERDGIVLRNVLASYTHLRAAGGCDWPARFVAFALRCRAG
>OGA40083.1
MHRLLISAAHKSSGKTTISIGLCAALRRRGLVVQPFKKGPDYIDPMWLSCASGRACRNLDPYLMDSEEINSTFRRWSDGAGMNLVEGNKGLYDGLALDGSNSNAALAHILGLPVVLVIDARGMTRGIAPLILGYQAFDRGIHIAGVILNNLGGARHEAKLRAVIEHYTHVPVLGAVHHDARLQIVERHLGLMPSNEAAGASSMIAEIGAAIGAQVDLERIVRVAAGAPRLAAGKAAGVNCRLMARQKVRIGLARDRAFGFYYADDLDAFEAAGADIVPLDTLRDRQLPEVDGLFIGGGFPESFMAGLEANAALRGQIRDAIEAGLPVYAECGGLMYLARTMTWRGRTCSMVGAIPGDIVMHDKPVGRGYVELTETGRSPWPQLAQAAAAHVRGHEFHYSSLENLDRNIEFAYEVRRGHGVDGRRDGIVCRNVLASYAHLRGVGGNEWVARFVAFVRQVKSAAQAGPRRDMNLESRPG
>OGA47509.1
MNRHHPRLLISAAHKSSGKTTISIGLCQALRDRGIALQPFKKGPDYIDPMWLSAAAGRTCRNLDFYLMERAEITAYFERHAADADLALIEGNKGLYDGLDLDGSNSNAALAALLRAPVVLVIDARGMTRGIAPLILGFQAFDRDINIAGVVLNNLGGARHEAKLRAVIEHYTDVPVVGAVHHDARIEIVERHLGLMPSNESAEASAKIGEIGAAVARQVDLDRVLEIAGWLPPMRRRGSAAAVAAAASAPAADLRIGWARDRAFGFYYADDLEALRQAGAQLVPVDTLRDSRLPALDALFIGGGFPERLMQELEANAALRADIRRAALGGLPVYAECGGLMYLARSISWNGVTRQMTGVIPADVVMHDKPAGRGYVRLRETDRHPWPQLGAAGNGGEVAAHEFHYSTLENIGAGVSFGYEVLRGFGIDGRRDGITCHNVFACYAHLRSVGAHNWAQRFVAFARRIKAGARQSAAAAVKREPEPVC
>OGA51339.1
MAHLFISSAHRSSGKTTVTLGLCAALAVRGLRVQPFKKGPDYIDPMWLARAAGRPCRNLDFHLMSRNEIRASFARHGRAADIAVIEGTQGLHDGLELDGTNSNAALARLLGSPVILVIDARGMARGIAPLILGYQAFDRAIRIAGVILNNVGGPRHEQKLRAAIGHYTDVAVMGAVPFDARVSIVERHLGLVPSNESDAPEATIEAARSLVERHVDLDRLLASAREAAPFPECAAPELPERAHGGRPVRLGIARDEAFGFYYADDLDALQGAGAELVPVDTLHAPRLPQLDALMIGGGFPEARMRVLEANEGLRRDLKCAIEEGLPVYAECGGLMYLARSLTWRGETARMVGAIPADAVMHERAVGRGYARLVGTGAASWLPVRADAEVAAHEFHYSSLENVGAGLAYAFRVVRGHGVDSARDGIVYRNVLASYCHLRGAGPTGWARPFVEFADGRARRRRAEAMEAGIA
>OGA69275.1
MHRFLVSAAHKSSGKTTLSVGLAAALARRGLATQTFKKGPDYIDPLWLSAASGRACRNLDFHVSPPAEIAAAFARHGAEVCLVEGNKGLYDGLDLQGSNSNAALAKLLGLPVLLVLDARGMTRGIAPLILGYQAFDREVRFAGVILNRLGGSRHEAKLRAVIEHYTDVPVLGAVHEDPAIGIFERHLGLVPANEAQAAAARIAAIGDAIERQVDIEKLLLATRTSEPLAAMSPKPLAARAAGIRIGVARDRAFGFYYAGDLEALEEAGAAVVPFDALQDRTLPQVDALFIGGGFPECFAAELEANRSLRGEIRTRIEAGLPAYAECGGLMYLARSISWQGKRSEMVGAIPADVVMRDRPTGRGYVVLEQTAAHPWRIGSGSEVRAHEFHYSTLENTDPNLAYAYRVKRGHGIDGERDGIVLRNVLASYTHLRAAGGCDWPARFVAFARRCRAG
>OGA75558.1
MDRLLISAAHKSSGKTTVSLGLCAALAARGLAVQPFKKGPDYIDPMWLGRASARACHNLDPYLMTPEQIGAVFARQAAGADISIVEGNKGLYDGLALDGSNSNAALAQLLDLPVLLVIDARGMTRGIAPLILGYQAFDRRIRIGGVILNRLGGSRHEAKLRAVIEHYTDVPVLGAIAEDTDLAVAERHLGLMPSNEHADAARQIGLIGERIAAQVSLDRVRALAASAPALNLTPMPIAPVASPAQPVRIALAQDRAFGFYYPDDLQALRDAGAELLPFDTLSDPALPEAIDGLFIGGGFPELFMRELQANASLRSQIASAIADGLPTYAECGGLMYLARSLQWRGERCAMVGAVAGDATLHQKPVGRGYVHLSATDHMPWAGLQGQSLRGHEFHYSSLDGLPADTRYAWRITRGHGIDGQHDGVVMHNLLATYSHLRSVAGTDWARHFVDFVRARRSLGARSEHPERLAA
>OGA93684.1
MDRLLISAAHKSSGKTTVSLGLCAALAARGLAVQPFKKGPDYIDPMWLGRASARACHNLDPYLMTPEQIGAVFARQAAGADISIVEGNKGLYDGLALDGSNSNAALAQLLDLPVLLVIDARGMTRGIAPLILGYQAFDRRIRIGGVILNRLGGSRHEAKLRAVIEHYTDVPVLGAIAEDTDLAVAERHLGLMPSNEHADAARQIGLIGERIAAQVSLDRVRALAASAPALNLTPMPIAPVASPAQPVRIALAQDRAFGFYYPDDLQALRDAGAELLPFDTLSDPALPEAIDGLFIGGGFPELFMRELQANASLRSQIASAIADGLPTYAECGGLMYLARSLQWRGERCAMVGAVAGDATLHQKPVGRGYVHLSATDHMPWAGLQGQSLRGHEFHYSSLDGLPADTRYAWRITRGHGIDGQHDGVVMHNLLATYSHLRSVAGTDWARHFVDFVRARRSLGARSEHPERLAA
>OGB31639.1
MDRLLISAAHKSSGKTTVSLGLCAALAARGLAVQPFKKGPDYIDPMWLGRASARACHNLDPYLMTPEQIGAVFARQAAGADISIVEGNKGLYDGLALDGSNSNAALAQLLDLPVLLVIDARGMTRGIAPLILGYQAFDRRIRIGGVILNRLGGSRHEAKLRAVIEHYTDVPVLGAIAEDTDLAVAERHLGLMPSNEHADAARQIGLIGERIAAQVSLDRVRALAASAQALNLTPMPIAPVASPAQPVRIALAQDRAFGFYYPDDLQALRDAGAELLPFDTLSDPALPEAIDGLFIGGGFPELFMRELQANASLRSQIASAIADGLPTYAECGGLMYLARSLQWRGERCAMVGAVAGDATLHQKPVGRGYVHLSATDHMPWAGLQGQSLRGHEFHYSSLDGLPADTRYAWRITRGHGIDGQHDGVVMHNLLATYSHLRSVAGTDWARHFVDFVRARRSLGARSEHPERLAA
>OGB35640.1
MDHAVAVCPALLIAAPASGQGKTTVTAALARLHTRQGRRVRVFKCGPDFLDPHWHTLASGHPVHNLDLWLNGEADIRARLFEAASSSDLILIEGVMGLFDGEPSAADLARRFGLPVLAVIDASAMAGTFGALAHGLRHYQEGLPWAGVLANRVASEGHAQMLQRSLRPAMSEGDAVGIDAGWLGALLRDAGFTLPERHLGLTVASELPDAMERLDAVADALAQTPLGQLDHAGWQRWAVRFDAVSPALPARRLVGRTVAVARDAAFCFIYPANLDSLCALGAELVFFSPLADEPVPACDAVWLPGGYPELHATTLVKGVHCRASLADHVAAGRPVWAECGGMMPLFDTLATADGDEHAMWGLLPGRVVMQKRLAALGPQRWDTAQGELRGHTFHYSTTESPLMPRASTASQRAGGRGEAIYAQGPVRASYFHAWFASNAEAAASLFLEEVL
>OGG93915.1
MISAPAKSGGKTTLTLGLARALSEAGERVRCFKKGPDYIDPLWHKLASGMDSYNLDPWMMERSVILSSFKRRSQGIDYTLIEGNHGLHDGLDLEGNFSTAGLAGLLKCPVLLSINGAGMNRGVAALVLGQMMMKPKVNLGGVVLSRVRSPRQESKMIQAIEHHTGVPVLGVLPDDPKMAVTERHLGLVPVSEDPKAEQRVAKAASLVNKNLDLQKIRILAQSAPALSLPNLQPKKKATGPRLPVGVIRDQAFTFYYPENLEALEDSGAELIFLDALKDQTIPPLAGLYIGGGFPESFLPELSANTSFKTELKNRLTAGLPCWAECGGLIYLAERAYFEGQEADLVGFLAGEISFYKKPVGYGYLEMEPFDKNFWLQGPIKGHEFHYSKLDPAPKGLFKLKRGVGLGASQDGMQIKNCFAGYTHLHALAVPDWAPGFMNFIRSQA
>OGH00152.1
MPSRPVPRILISAPAKSSGKTTVTLGLIRSLVRRGLTVQAFKKGPDFIDPLWHGQASGRPGRNLDPWMMEPQGVLDSLDRHSRGTDLVVIEGNHGLHDGLDREGRFSTAGLAELLQTPVVLVVDSRGLNRGVAAQVLGQLAMTPKIELAGVILNRVKTERQGAKLVASLEYHTGAKVLGVLGEDLAVGIEERHLGLTTVEETQGAEQKINGAADWVAQGLDLDEILTLAQKAAALEFPALEPTPAWTGEKLPLGVIRNEAFCFYYPENLEALERAGAELVFLDPIRDRTIPPLAGLYIGGGFPESFLPQLAANQSFRAELKTRLQAGLPYWAECGGLIYLAESASFDGETRYEGVGWIPGQINFSKRPVGFGYMELTAQKPHWLSGSFRAHEFHYSKLTPLDPDLPKLFSVERGFGLGGQEDGLLWGQGLAGYAHLHALAAPLWAPGFLDQIRNLGFR
>OGH01536.1
MPSRPVPRILISAPAKSSGKTTVTLGLIRSLVRRGLTVQAFKKGPDFIDPLWHGQASGRPGRNLDPWMMEPQGVLDSLDRHSRGTDLVVIEGNHGLHDGLDREGRFSTAGLAELLQTPVVLVVDSRGLNRGVAAQVLGQLAMTPKIELAGVILNRVKTERQGAKLVASLEYHTGAKVLGVLGEDLAVGIEERHLGLTTVEETQGAEQKINGAADWVAQGLDLDEILTLAQKAAALEFPALEPTPAWTGEKLPLGVIRNEAFCFYYPENLEALERAGAELVFLDPIRDRTIPPLAGLYIGGGFPESFLPQLAANQSFRAELKTRLQAGLPYWAECGGLIYLAESASFDGETRYEGVGWIPGQINFSKRPVGFGYMELTAQKPHWLSGSFRAHEFHYSKLTPLDPDLPKLFSVERGFGLGGQEDGLLWGQGLAGYAHLHALAAPLWAPGFLDQIRNLGFR
>OGH06757.1
MPSRPVPRILISAPAKSSGKTTVTLGLIRSLVRRGLTVQAFKKGPDFIDPLWHGQASGRPGRNLDPWMMEPQGVLDSLDRHSRGTDLVVIEGNHGLHDGLDREGRFSTAGLAELLQTPVVLVVDSRGLNRGVAAQVLGQLAMTPKIELAGVILNRVKTERQGAKLVASLEYHTGAKVLGVLGEDLAVGIEERHLGLTTVEETQGAEQKINGAADWVAQGLDLDEILTLAQKAAALEFPALEPTPAWTGEKLPLGVIRNEAFCFYYPENLEALERAGAELVFLDPIRDRTIPPLAGLYIGGGFPESFLPQLAANQSFRAELKTRLQAGLPYWAECGGLIYLAESASFDGETRYEGVGWIPGQINFSKRPVGFGYMELTAQKPHWLSGSFRAHEFHYSKLTPLDPDLPKLFSVERGFGLGGQEDGLLWGQGLAGYAHLHALAAPLWAPGFLDQIRNLGFR
>OGI41271.1
AHKSSGKTTVSLGLCAALRNRGLAVQPFKKGPDYIDPMWLGLASGRDCHNLDFYLMSREEILATFAGRSRGAGISIIEGNKGLYDGLDLDGSNSNAALATLLRTPVVLVIDARGMTRGIAPLILGYQAFDIDLQIAGVILNRLGGSRHESKLRAVIEHYTDVPVLGAVHNDPQLEIVERHLGLMPSNESSEAISRIAIIAERIAAQVDLDRLQAIAANVPTLVFDDSRQPALTPAPLPSSPSPPSPLPQAGEGSEPLRAYARTSFTRGEGNRVRLGIARDEAFGFYYPGDLEALTSAGAELVPFNTLRDSRLPTVDGLFIGGGFPEMRLDQLAANKTLRADIHAAIENGLPTYAECGGLMYLTRAIRWQDRRAEMVGVIPAETVMEKHPQGRGYVRLRETGQGPWPPATPGDQPAEIPAHEFHYSRLEGLPPGQTWAYEVLRGAGCDGRHDGLIHKNLLACYCHQRDLAGNHWATRFVGFVRDRKSRATGR
>OGI43534.1
MNRLLISAAHKSSGKTTITLGLAAALRARGLVVQPFKKGPDYIDPLWLSAASGRDCHNLDFYLMGREEILRTFAQRARGADVSLIEGNKGLYDGLDLDGSSSNAALAQLLGAPVVLVIDARGMTRGIAPLILGYQAFDRQVRIAGVILNQLGGSRHEAKLRAVIEHYTDVPVLGAVHFDDRLAIVERHLGLIPSNEAKEAAQRIETIAAAVARQVDLDRVLTVARAAPPLSVPVAGDDALSQASPARGRWDLEDIEKEPSPRPLPPSPSFPLPQAGEGGEPSALRATSIRLGIARDSAFGFYYPGDLEALRAAGAALVSFNALRDTRLPEVDALFIGGGFPETHMQALEQNAPLRRDVRRAIEGGMPVYAECGGLMYLSRGIAWRGTRCEMVGAIPADTVMHEKPHGRGYVLLRETGAGPWPAAGAGGTPAEVRAHEFHYSSLENLGPGLTYAYEVLRGTGIDGRRDGIVYKNVLACYAHMRDLDNNHWAARFVNFVRAHRRPVESYKLLAAS
>OGI43759.1
MNRLLISAAHKSSGKTTVTLGLAAALRARGLAVQPFKKGPDYIDPMWLSLASGRDCHNLDFYLMGRGEILRTFVARARGADLALVEGNKGLYDGLALDGGNSNAALAQLLGTPVVLVIDARGMTRGIAPLILGYQAFDRDIRIAGVILNRLGGARHESRLRGVIEHYTDVPVLGAVHEDESLAIVERHLGLMPSNESGAALEKISAIAAVVARQVDLDRLLAVAAAAPALPVPAGFASTLTRASPASGSGDLEDAGKEPSPLPLSRSGGRGGVGESLPFGRGEPSALRATPIRLGIARDAAFGFYYPGDLEALRAAGAELVPFDTLRDPRLPAVDALFLGGGFPETHMEALQANAALRRDIKRAIAGGLPVYAECGGLMYLTRGISWNGRRCEMVGAIPADTVMHAKPQGRGYVLLRETGKGPWPAAGAGDAAAEIKAHEFHYSGLENLAPDLEYAYEVLRGAGVDGRRDGIVYNNVLACYSHMRDLEGNHWTARFVEFVRQCQKASSKWQVASSKKAIEPTCHL
>OGI46330.1
MNRLLISAAHKSSGKTTITLGLAAALRARGLAVQPFKKGPDYIDPMWLSLASGRDCHNLDFYLMGRGEILRTFVARARGADLALIEGNKGLYDGLALDGGNSNAALAQLLGTPVVLVIDARGMTRGIAPLILGYQAFDRDIRIAGVILNRLGGARHESRLRGVIEHYTDVPVLGAVHEDESLAIVERHLGLMPSNESGAALEKISAIAAVVARQVDLDRLLAVAAAAPALPVPAGFASTLTRASPASGSGDLEDAGKEPSPLPLSRSGGRGGVGESLPFGRGEPSALRATSIRLGIARDAAFGFYYPGDLEALRAAGAELVPFDTLRDPRLPAVDALFLGGGFPETHMEALQANAALRRDIKRAIAGGLPVYAECGGLMYLTRGISWNGRRCEMVGAIPADTVMHAKPQGRGYVLLRETGKGPWPAAGAGGAAAEIKAHEFHYSGLENLAPDLEYAYEVLRGAGVDGRRDGIVYNNVLACYSHMRDLEGNHWTARFVEFVRQCQKASSKWQVASSKKAIEPTCHL
>OGI49227.1
MNRLLISAAHKSSGKTTLSIGLCAALRQRGLAVQAFKKGPDFIDPMWLALATGRDCHNLDFFLMSREEILRMFSARSQGADISLIEANKGLYDGLSLDGSNSNAALATLLQTPVVLVIDARGMTRGIAPLILGYQAFDKDIRIAGVILNQLGGSRHEAKLRAVIEHYTDIPVLGAVHHDDRLTIVERHLGLMPSNEATEARVKIDAIASVIAGSVDLDRLLAISATAPSLPEVKGKEPSPRPLPLRGRGDSEENPIKIGIARDAAFAFYYPGDLEALRAAGAELVPINTLQDEKLPEVDALLIGGGFPEVFMEQLEANVSLRRDIRQAIEAGMPAYAECGGLMYLSRSLSWQGQRCEMAGVIPGDVVMHDRPMGRGYVVLRETGRGLWPATGTGQPFAEIRAHEFHYSSLDNLAPGTVYAYDVLRGTGIDGKHDGIVHKNLFACYVHLRDLENNHWAARFVDFVRQCNKRVASSKWQVTRK
>OGI50071.1
MNRLLISAAHKSSGKTTLSIGLCAALRQRGLAVQAFKKGPDFIDPMWLALATGRDCHNLDFFLMSREEILRMFSARSQGADISLIEANKGLYDGLSLDGSNSNAALATLLQTPVVLVIDARGMTRGIAPLILGYQAFDKDIRIAGVILNQLGGSRHEAKLRAVIEHYTDIPVLGAVHHDDRLTIVERHLGLMPSNEATEARVKIDAIASVIAGSVDLDRLLVVSATAPSLPEVKGKEPSPRPLPLRGRGDSEDVEKEPSPRPLPLRGRGDSEENPIKIGIARDAAFAFYYPGDLEALRAAGAELVPINTLQDEKLPEVDALLIGGGFPEVFMEQLEANVSLRRDIRQAIEAGMPAYAECGGLMYLSRSLSWQGQRCEMAGVIPGDVVMHDRPMGRGYVVLRETGRGLWPATGTGQPFAEIHAHEFHYSSLDNLAPGTVYAYDVLRGTGIDGKHDGIVHKNLFACYVHLRDLENNHWAARFVDFVRQCNKRVASSKWQVTRK
>OGI55122.1
MNRLLISAAHKSSGKTTLSIGLCAALRQRGLAVQAFKKGPDFIDPMWLALATGRDCHNLDFFLMSREEILRMFSARSQGADISLIEANKGLYDGLSLDGSNSNAALATLLQTPVVLVIDARGMTRGIAPLILGYQAFDKDIRIAGVILNQLGGSRHEAKLRAVIEHYTDIPVLGAVHHDDRLTIVERHLGLMPSNEATEARVKIDAIASVIAGSVDLDRLLVVSATAPSLPEVKGKEPSPRPLPLRGRGDSEDVEKEPSPRPLPLRGRGDSEENPIKIGIARDAAFAFYYPGDLEALRAAGAELVPINTLQDEKLPEVDALLIGGGFPEVFMEQLEANVSLRRDIRQAIEAGMPAYAECGGLMYLSRSLSWQGQRCEMAGVIPGDVVMHDRPMGRGYVVLRETGRGLWPATGTGQPFAEIRAHEFHYSSLDNLAPGTVYAYDVLRGTGIDGKHDGIVHKNLFACYVHLRDLENNHWAARFVDFVRQCNKRVASSKWQVTRK
>OGK11602.1
MLGKSDYPRLIIAGTKGGSGKTTLSLGLIAAWREKGLKIATYKKGPDYIDAGWLSSAAGQPCYNLDPFLVSNEKILSSFTGHYNDADCAVIEGNRGLYDGMDSAGTFSTAELSRLLKSPVVLILDCTKVTRTAGAIVLGMQKFDNRVDIRGVVLNRIAGSRHEKIVTEAIEKYCGIPVVGSIPKLGNELLSERHMGLTPSQEHPDVERSISFIAQIAKKYLDLDRILKIAQQAKPLPKGRDALSIIHNESEKISPYSSLLTPHIVKIGIMRDSAFQFYYPENFEELERRGAELVEISALKQKELPDIDALYIGGGFPETNAIALAKNKAFRNSVKKAIENGLPVYAECGGLMYLGKALVLGNKEYPMADVFPIKFSLEKKPQAHGYTIVEIIRKNPFYSKGIELKGHEFHYSKVIELGDIKGMGFSFKMKRGEGIRDKMDGICYKNVLATYTHLHAYGSPEWAEGLINKALEYRKGSC
>OGK75954.1
MAGVPRLVISAPHGRSGKTTLSLGLAAAFCRRGLSVQPFKKGPDYIDPSWLSEAAGRPCRNLDLFLMEAGALLSGFVRASESADLALIEGAHGLFDGLDVEGTNSTAHLARLLRAPVVLVIDASRMTQSVAALVRGFVDFEPGVNVAGVILNQVSGSRHHAKLAEALCRHARIPLLGALPRGSSLTIPERHLGLLPRDEEAGFLPVVDRLREAVEASVDLDGLLALARLAPPLPRSPAPPDPPRAPSVRLGVARDRAFTFYYPENLEALRRAGAELVPLDTLEDPALPDVAGLYLGGGFPEMFLDALEANAGLRRDIRLAIADGLPVYAECGGLMYLARRITWSGRSASMVGALPCDIEMTGRIEGHGYVRGTVAAANPFFPVGTALRGHEFHYSRATTLGAAEFAYRLERGRGIVEGKDGLVAGNVLAAYMHLHALGTPGWAEGLVGLARAHHAGRPARWEVSGAR
>OGK85402.1
MGAVHIPRLVISAPHGRSGKTTVAIGLAAAFARRGLRVQPFKKGPDYIDPSWLGEAAGRPCRNLDLFLMDADRALETVACACQSADLALVEGAHGLYDGLDGDGANSTARLARLLQAPVVLVVDATRMTQSVAALVLGFRDFDPGVQLAGVIANQVSSPRHRAKLADALARHTGIPLLGALPRDPSLSIPDRHLGLVPRDEDDGLLPVVERVRAAVEASVDVEALLGLARGAPALPVGPHCPERMPPAQVRLAIARDRAFTFYYMENIEALRAAGAELVCLDTLGDGALPDVDGLYLGGGFPEMFLDELEANEALRADIRAAVGEGLPVYAECAGLMYLARRIAWRGRSAAMVGALPCDVEVTERPQGHGYVRARVTGANPCFPVGTELRGHEFHYSRVVNLGPARFAYRLERGQGVADGRDGLVVGNVLAAYTHLHAAGTAGWAESLVAQARAHQARRPAREAR
>OGK88766.1
MAGVPRLVISAPHGRSGKTTLSLGLAAAFCRRGLSVQPFKKGPDYIDPSWLSEAAGRPCRNLDLFLMEAGALLSGFVRASESADLALIEGAHGLFDGLDVEGTNSTAHLARLLRAPVVLVIDASRMTQSVAALVRGFVDFEPGVNVAGVILNQVSGSRHHAKLAEALCRHARIPLLGALPRGSSLTIPERHLGLLPRDEEAGFLPVVDRLREAVEASVDLDGLLELARRAPPLPPSPAPPDPPRAPSVRLGVARDRAFTFYYPENLEALRRAGAELVPLDTLEDPALPDVAGLYLGGGFPEMFLDALEANAGLRRDIRLAIADGLPVYAECGGLMYLARRITWSGRSASMVGALPCDIEMTGWIQGHGYVRGTVAAANPFFPVGTALRGHEFHYSRATTLGAAEFAYRLERGRGIVEGKDGLVAGNVLAAYMHLHALGTPGWAEGLVGLARAHHAGRPARWEVSGAR
>OGL04987.1
MLHIPRLVISAPHGRSGKTTLCLGLAAAFAGRGLRVQPFKKGPDYIDPSWLGEAAGRPCRNLDLFLVEAGALVAGFGRACQSADLALIEGAHGLYDGLDGEGTNSTAQLARLLQAPVVLLIDASRMTQSVAALVRGFQDFQPGVNVAGVILNQVANPRHRAKLADALSRHTTLPLLGALPRGPSLTIPDRHLGLVPRDEEAGLLPVVEQLRRAVEASVDLDGLLDLARRAPPLALSPVPPIAALAPSVRLGVARDRAFTFYYPENLEALRRAGAELVPLDTLEDRSLPEVDGLYLGGGFPEMFLEALEANEGLRGDIHRAIADGLPVYAECGGLMYLARRIAWNGRSASMVGALPCDIEMTAGIQGHGYVRGRVAGANPYFPIGTALRGHEFHYSRVTGLEAGEFAFSLERGRGIAGGKDGLVVENVLAAYTHLHALGAPGWAEGLVAQAHAYREGXXXASPLTPTLSPRGRG
>OGL06830.1
MSRALVIAGVSSGVGKTTVTLGLLEVFRRRGLAVQAFKVGPDFIDPGWHALVTGRPSHTLDGWMCSRESVVATVARQARGADLALIEGVMGCFDGLEAKSEEGSTAQVAKWLGAPVVLVVDAGAMARSAGAVVLGFERFDPDLNLAAVIFNRVGGSVHAEWLRQAVEGGCRAVPLGFIPAREALALPERHLGLVTAAEGGLGRDFLDELAQVVEDSVDLDRLLALAGTSLPHVPRGDSETPGAAPVARIGVARDVAFQFYYPANFDLLRAAGAELVFWSPLRDTALPPVDGLYLGGGYPEVYAKGLAANEPMLRAVGEFARSGRPIYAECGGLMYLAEAIEDEAGARHPMVGLLPSTVRMSPKRLALDYVEVEIARPTPLGPPGLIARGHEFHASLIDVVPASVPRAYRVRTRRGPAPEEGYLVGNSLLSYFHLHFGSNPEVASHLVASCRARGRA
>OGL10446.1
MLHIPRLVISAPHGRSGKTTLCLGLAAAFAGRGLRVQPFKKGPDYIDPSWLGEAAGRPCRNLDLFLVEAGALVAGFGRACQSADLALIEGAHGLYDGLDGEGTNSTAQLARLLQAPVVLLIDASRMTQSVAALVRGFQDFQPGVNVAGGILNQGANPRHRAKLADALSRHTTLPLLGALPRGPSLTIPDRHLGLVPRDEEAGLLPVVEQLRRAVEASVDLDGLLDLARRAPPLALSPVPPIAALAPSVRLGVARDRAFTFYYPENLEALRRAGAELVPLDTLEDRSLPEVDGLYLGGGFPEMFLEALEANEGLRRDIRLAAAAGLPVYAECGGLMYLARRIAWNGRSASMVGALPCDIEMTAGIQGHGYVRGRVAGANPYFPIGTALRGHEFHYSRVTGLEAGEFAFSLERGRGIAGGKDGLVVDNVLAAYTHLHALGAPWWAEGLVAQARAYREGRVQASPLTPTLSPRGRG
>OGL15179.1
MAGIPRLVISAPHGRSGKTTLSLGLAAAFCRRGLSVQPFKKGPDYIDPSWLTEAAGRPCRNLDLFLMEAGALLSGFVRASESADLALIEGAHGLFDGLDVEGTNSTAHLARLLRAPVVLVIDASRMTQSVAALVRGFVDFEPDVNVAGVILNQVSGSRHHAKLAEALCRHARIPLLGALPRGSSLTIPERHLGLSPRDEEAGFLPVVDRLREAVEASVDLDGLLELARRAPPLPPSPAPPDPPRAPSVRLGVARDRAFTFYYPENLEALRRAGAELVPLDTLEDPALPDVAGLYLGGGFPEMFLDALEANAGLRRDIRLAIADGLPVYAECGGLMYLARRITWSGRSASMVGALPCDIEMTGRIQGHGYVRGTVAAANPFFPVGTALRGHEFHYSRATTLGAAEFAYRLERGRGIVEGKDGLVAGNVLAAYMHLHALGTPGWAEGLVGLARAHHAGRPARWEVSGAR
>OGL15464.1
MGAVHIPRLVISAPHGRSGKTTVAIGLAAAFARRGLRVQPFKKGPDYIDPSWLGEAAGRPCRNLDLFLMDADRALETVACACQSADLALVEGAHGLYDGLDGDGANSTARLARLLQAPVVLVVDATRMTQSVAALVLGFRDFDPGVQLAGVIANQVSSPRHRAKLADALARHTGIPLLGALPRDPSLSIPDRHLGLVPRDEDDGLLPVVERVRAAVEASVDVEALLGLARGAPALPVGPHCPERMPPAQVRLAIARDRAFTFYYMENIEALRAAGAELVCLDTLGDGALPDVDGLYLGGGFPEMFLDELEANEALRADIRAAVGEGLPVYAECAGLMYLARRIAWRGRSAAMVGALPCDVEVTERPQGHGYVRARVTGANPCFPVGTELRGHEFHYSRVVNLGPARFAYRLERGQGVADGRDGLVVGNVLAAYTHLHAAGTAGWAESLVAQARAHQARRPAREAR
>OGO01135.1
MKSTKRMCSSVLISAPQGRSGKTVVSLALCALLRRRGLSVQPFKKGPDYIDPSWLTGAAGRSCRNLDLFFMPEETLLASFQQACQGADVALIEGAMGLYDGLDSAGRGSTAHLARLLNVPVILVVNTTRMTGSIAAMVMGYQRFQPDVKIAGVILNNVSGSRHERKLTTAVEQYCHIPVVGSIPRDTDLYMTERHLGLIPFPENKQAESTVDRICRKLEQHLDIDSILTIAHSFEAAPRIPLTGFKNKTSLARIGVMLDRVFNFYYPENLEALSRAGADLVFIDSLQDRLPKVDGLYIGGGFPELFLEELEANRLLRLDIANAIEDGLPVYAECAGLMYLCRGIRWQGQWHEMVGIIPAEVEMSVRPKGHGYVEAEVIEKNPYFPIGLTLRGHEFHHSKLSKLDGVKFAYRIRQGHGIDGELDGIIYKKVFAAYTHLHALSIPEWAEAFVSLSSQERECPSTSALRNQ
>OGP49274.1
MGLPRIMMASLRGGSGKTVLSMGVLAAWKARGHKVLPFKKGPDYIDAGWLAVAAGHPCFNLDPFLMGKSTVLHSFQHRAQSGELSLIEGNRGLFDGINPQGTYSTAELAKVLNVPVVLIVDCTKTTRTLAAMILGCRHFDPDLDLKGVILNHIAGNRHEKVIRKAVEEYCGLPILGAIPRMPSSHFPERHLGLLPFQEHPEVEKAILSARKMVEGNLDIDLLLAMAYAAPFMKSYAPAMVHHKKTGPALMNPSIGIIQDQAFQFYYPENLEALEKAGAKLVFLNALTGDFPASLDGLYIGGGFPETQAPLLAKNDSFRLALKEAIEDGLPVYAECGGLMYLGKTLFYQEEAFPMVGVLPLTFVLEKKPQGHGYTQIKVREENPFFPVGKVMKGHEFHYSRILNWDACEISPVFKMIKGFGLDGIGDGIVYKNILASYTHLHALGTPEWAPALVMQAEKHKVRYTQQSILINGKGVKPWTETLHP
>OGP56667.1
MQGRILIAGLRGSGGKTALSLALIAAWRSRGIRVIPFKKGPDYIDAAWLALAAGEPCSSLDSFLMGDQAVRICFAERTRYPGLAVIEGNRGLFDGLDQRGTYSTAALARLLDVSVVLVVDAVKTTRTAAALVLGCQHLEPGLPLRGVILNRVAGSRHEKLMRQCIEAECGIPVLGAVPSLSGIELPERHLGLLPSAEHPEARRVIATLARAAEQYLDLDALQTLAQSATFFAAEPPTAEFAAPLSGPPVRIGVVRDAAFQFYYPENLEALARRGARLIEVNALTDPALPDLDALYLGGGFPETQAAALAANQSFRTSVREAVAAGLPVYAECGGVLFLGESLTFQGRTFPMAGALPITFSFSARPQGHGYTEFAVEAENPFFPVGTRLRGHEFHYSRVQSWQEASLGFAFRLQRGQGFDGKRDGITKHNVLATYSHVHALGHRAWAEGIVARARVYQRDRLGAEDRPGSPTASLGYSRKEDLEAGFYLAAKSGLISKV
>OGP58432.1
MKCPRIVVAASRGGSGKTLLSVGMIAAWRAEGKNVIPFKKGPDYIDAGWLALAAGRPCRNLDTFLIPPRTVFKSFLCHSSAGDISVIEGNRGLYDGLDYKGATSTAELAKLLNAPVILCINSTKTTRTMAAVVVGCIHFDPDVDIKGVILNHVAGSRHESILRKSIEYYCGIPVVGAVPKLDRQRFPERHMGLVPTPEHEWAKGSVEEALRVARNYLDLGALERIAAGALAIQACGKMKKQSFGVLSGDRKGTVKIGIVRDSAFQFYYPENMEALQSAGAELVFISPLSDDIIPEIHALYIGGGFPETHVEALAENTRFKEQLKFLVGKGLPVYAECGGLMYLGDELVFEGRAYPMAGILPVVFGFSKRPQGHGYTIAKVEKGNPFYRTGTVLKGHEFHYSKVIKWRGKNQDLAFALKKGVGFENGRDGVCYKNVLAAYIHIHALGTPAWAKSMVARAELFQKKKRAASLAS
>OGP62347.1
MSLALIASLKRKGLKVQAFKVGPDFLDPSYLAAASGRPCYNLDGWMTGKEYVLELFHRTTEDADLAVIEGVMGLFDGSDPATSEGSTAEIARWLDAPVLLVVNVHGMARSLAAVVKGCIELERNLRIVGVVANHSGSARHRDWLAQSLQSASLPSLLGAIPRATLPTLPSRHLGLVTADSQNLSPRILEELADRFEREVSVETILQMAKDAPPLVARGSSSKGNPRRKDVSIGVAYDRAFHFYYPDNLDELALRGCDLIRFSPLEDNELPRNVDGLYLGGGYPEEYAEALAENQEMREAIRQFAERGLPLYAECGGLMYLSRGIETAGGKRHPMVGILPVWSRMLDRLKSLGYVEVTLTRDSLWGESGAVLRGHEFHYSELTGDPLEDDLWTSVYRLRHRRSETPVVEGFQQGNILASYTHLHWASQPQSMATFINHCGAES
>OGP69323.1
MVHGSSIGQIQGLVIAGTQSGVGKTTITLGLIAALRRRGLTVQPFKVGPDFIDPGHHTRAAGRVSRNLDGWMLSQEDSLALFRRHAGAAQVAVVEGVMGLFDGYDGLSEAGSTAQMAKWLGLPVLLVVDARSLARSAGALVHGYATFDPDLALAGVVFNRIGSPTHLQYLRQALSQLDKITCFGGLPRDQDLAIPERHLGLFTAEDHPLEEKHLERLGDFLEQNLDLDGLLASLPSISFPQEPPLEAAPPTVRLGVARDPAFCFYYPENLELLAHFGAEIVPFSPLVDPKLPENLHGIYLGGGYPELSAAQLAANATLKRDLHDQAAAGLPIYAECGGLMYLSREIEDLAGNRHPMAGVLPLKVRMLPRLRALGYREITLTAPGLLGPAGTKARGHEFHYSEIAAVPADFPRLYRLTARQGTETTTEGYCVNNVLASYVHLHFGSNPEIARHLVDRCVEYKMKVEKVA
>OGP74442.1
MTRPCPRLLLAALRGGAGKTTLTLGLLAAWRDQGRRLVPFKKGPDYIDPAWHALAAGCPSHNLDPFLMAGDQILALVGRYAAQADGLLIEGNRGLYDGLDAQGTFSTAELAKLLAVPVVLVVDCTMTTRTAAALVLGCQHFDPQVPIKGVILNQVARPRHEAILRSAIETYCGLPVLGALPRLKCAVFPERHMGLVPPQEHAAAQKAVSTARDLARRYLDLEGLWRVAGEAPDLPQPLAAGKPAASPGPPVTIGVIRDSAFQFYYPENLEALEQEGARLVILNALEDESLPADLAGLYIGGGFPETHARELARNQSFRQAIKAAAQGGLPIYAECGGLMYLGEAIQVQEEKFPMVGLFPYDFVMGRSPQGHGYTILEVTGDNPYFSPGTQLKGHEFHYSRIQPEPGPQENLAFRVVRGAGLGGHREGFIFKNVLATYTHLHALGAPEWAPALVRQAREFAQRQRGRSGETPPSLKPKGSKRGNGEREAILS
>OGP89612.1
MARGDQLVHGDRTFGCLLISSPQGHSGKTIVTVGLCNLLTQRGLLIQPFKKGPDYIDPSWLTIAAGKSCRNLDLFLAPKEKLIQTFEQACEKADLAIVEGAMGLYDGLDDQGTTAEIARLLNIPVVLLVNTSRMTSSIAAMVRGYQHFQPETNIAGVLLNYVSGIRHESKLRNAVEKYCKIPVVGSIPRDANLHIPERHLGLIPSRESDEADQSVKRLGEKLKSYLDVEQILSISKRFKMPSSSPVPVKDKGRQEGPRVKIGVIFDQVFNFYYPENLEGLRQWGADLVFINSLQDRLPQVDGLYIGGGFPEFFLEKLEKNKELRQELWKAIEQGLPVYAECAGLMYLSQKIHWQGRSYEMVGAIPAEVQISEKPEGHGYVTAEVIDENPLFPIGFSIRGHEFHHSKVSIKSEVKFAYQIRRGYGIDGQRDGVLYKNIFAAYTHLHALGTPSWAQAFVSLAAKEGKSGRR
>OGQ86775.1
MQEILKKTGRGIVLAAPSSDSGKTMVSLGLGAALVRDGASVQYFKCGPDFIDPTLHRLVSGRVSRTLDLRMCGPSFVRQSYAQHCNADFVIVEGVMGLFDGGEASTAALARTLALPVVLVVDASACAESIAALVHGFESFDPQLTIAGVIFNRVGSDSHYRLLAQAVQEHCRAVVLGGVPRHDDFLVSGRHLGLHMDYDEPLSSERIGRIADVMAQHVDLALLREKGAVLPEIRGQAERISNTAPCVRLGIARDAAFCFYYEDNLDMLRAAGAEFIVFSPLADSKLPDDLDGLYLGGGYPELHAEALAANRSLREEIGRQAKAGLPIYGECGGFMYLCEALVTAEGAEYPMTGVFPVKARMQKRLVRLGYHTATVTKNTLWPEGARLFGHEFHYSETDPMPDWVERMYRLDDDRLEGFCLNNTLAGYMHLHLGSTPEAAAHLIEFCRRHGLEAQ
>OGQ87894.1
MGGKGLAAERGYSAKGLIVAGLGGGSGKSVIAVGMAAAFFGQGRLVVPFKKGPDYIDAGWLALAAGYPCYNLDPYLMTPEALGHSFRTHAHGRELVIIEGNRGLYDGVDAEGTFSTAELAKALGLPVLLVVDCTKTTRTVAALVLGCQNFDPKVKIGGVILNRVGTPRHETIVRQAVEQYTGIPVLGAMPRSREDVFPQRHLGITPCHEHTGAEAAVQTLAGKAERYLDLAGIEKMMAPCASEPEARRPEQKGGEEPVRIGILKDAAFQFYYAENLEALVRCGAELVEINALTAPELPVLDGLYIGGGFPETSARALSANGSFRDSLKRGAEAGLPIYAECGGLIYLGESMVLGDEVFSLVGLFPVRFGLMKRPQAHGYTVLKVEGQNPYYPEGTEIKGHEFRYSRVEEWGGESSRLALRMERGVGFVGGRDGLVFKNVLALYTHIHALGTPAWAPALLARAREYRAARG
>OGQ95699.1
MTTNSVNTTTGLVVAGLAGGSGKSIVAVGMIAAFVRQGLTVVPFKKGPDYIDAGWLHLAAGQPCYNLDPYLMQSAMIEHSFRQHAAAADLVVVEGNRGLYDGVDAAGAYSTAELAVSLGLPVLLVVDCTKSTRTVAALVLGCREMDRRVRLGGVVLNRLGSRRQESVIRQAVEQYTGILVLGAVQRQATDAFPQRHLGVTPHQEHEGARAAVDFLADLSEASLDLPAIRALMAPVQHGRLAATVPVSPAGARVRIGVLQDAAFQFYYPDNLEALAQEGADLVLINALTAPELPDLDGLYIGGGFPETSAAQLSANRGFLNSLRRAVAVGLPVYAECGGLIYLGESITLDGETFSLAGIFPARFGLEQRPQAHGYTNLQVTAANPFYPEGLTVKGHEFRYSRVLEWRGSESDLALRVERGVGFWAGRDGLRHNNVLALYTHVHALGTPEWAPGLATAARGFSRRGA
>OGQ97862.1
MITEEKGLTAERKYSAKGLVVAGLGGGSGKSVVAVGLAAAFAGQGRLVAAFKKGPDYIDAGWLAMAAGYPCYNLDAYLMSPEALAHSFRTQVYGRELVIIEGNRGLYDGVDAKGSFSTAELAKTLGLSVLLVVDCTKTTRTVAALVLGCQKFAPEVKIGGVILNRVGTARHEALVRQAVTQYTGIPVLGALPRSQEDAFPQRHLGITPCPEHAGAEAAVQTLAEKAARYLDLTGIEKMMAPCASESKVQTLELKETEKPVRIGILKDAAFQFYYAENLEALTRCGAKLVEINALTATELPALDGLYIGGGFPETSAGALSANITFRASLKRAAEAGLPIYAECGGLIYLGESMTLAGEVFPLVGLFPVRFGLRERPQAHGYTVLKVEGQNPYYPEGSEIKGHEFRYSRVEEWGGDAAQLALRMERGVGFAEKRDGLVFKNVLALYTHIHALGTPAWAPALVARAREYRATLRLMAS
>OGQ99396.1
MAGDRQSAFLIAGTSSGCGKTTLTLGLLAALRNLGLAVQPFKCGPDFIDPGLHRLACGRVSRNLDLWMMGEARVRETFAAGAAGAEIAVIEGVMGMFDGRDSSSAALAKALGLPVVLILDLRSAAESIAAVLKGFETLDPEVAPVAVILNRVASPRHLELVSGAIRSHCRAEILGHLPQNLDFAMPARHLGLFTGEEQPLSPEALARLAATISGQVNLERLLELAAFAALPKPEAAPTRQEAAARARIGVARDRAFCFYYEDNLDLLRAAGAELVFFSPLADRQLPEGLDGLYLGGGYPELYARELSGNLAMREAVYDWAQSGKVLYAECGGFMYLSEGIAGDDLGVLPMAGVFPVTARMQKKRASLGYREVRLERDCFFGPAGTVLRGHEFHYSVIGEMPAHIERIYAVNSSADSDGSREGYRHNNVLGGYLHLHFGFNPQMAGEFVRACRPA
>OGR01623.1
MSSPTSSPRGLVVAALRGSSAKTMISLSLVTALRRRGLVLGACKKGPDFIDPGWLTAAGGRPCRNLDVFLMGETVVRETLVEAARDLDFMLVEGNRGLFDGLDGRGSYSTAALAKLLGLPVLLVLDCTKCTGTIAALVRGCRAHDPELQLAGVILNKVAGKRHEAVLREALGFIEAIPVLGVLPVLDQALVGERYLGLHPAAEREDAAMFLDRLAEVGERYFELETMLSVASPINLPPQLGSETFRSSADPVRIGVVRDRAFHFYYPENLEQLEAGGAELIFLDALTDKRLPELDTLYLGGGFPEVHAERLAANRDFLVEVREAAEAGLPIYAECGGAIFLGRSVLVEGRRHELCSVLDLDFQVFEKPRGHGYVEAVVDAPNPFFPMGMSLRGHEFHYSAAANIVHPTAYRLDRGQGFGARRDAVVRYQVLASYTHLHARATQDWAACLLERARNHRVERDGSS
>OGR06841.1
MAGDRSSAILIAGTSSGSGKTTITLGLLAALRNFGLAVQPFKCGPDFIDPGLHQLACDRVSRNLDLWMMGEAWVRETFAVARQSSGADISVIEGVMGMFDGQASSSAALAKALGVPVVLILDVRSAAESVAAVLKGFETLDPEVAPVAVILNRVASPRHLELVSGAIRRHCRAEILGHLPQNIDFAMPARHLGLFTGEEQPISAEALAGLAATISAQVNLPRLLELAAGAAPSPAEVDPVRHERVEVQARIGVAKDRAFCFYYEDNFALLRAAGAELVFFSPLADRQLPEGLDGLYLGGGYPELYARELSGNLGMRQAVYDWAESDRPLYAECGGFMYLTEGIAGDDLGVLPMAGVFPVTARMQKKRAGLGYREVRLEKDCFFGPVGAVLRGHEFHYSVIGKMPSHIERIYAVNSSVNSIESREGYRRNNVLGGYLHLHFGFNPQMAGEFVRACRPAGNEKK
>OGR12567.1
MLRAPRFVLAGLAGDTGKSLVSLGVIRALRGRGKRVVPFKKGPDFIDAAWLGCAAGVACHNLDTFMMPSVAIHRTVARAMATADIGVVEGNRGLFDGLDAEGSHSTATLAKLIGAPVILLVDATKVTRTVAALVLGCRALDPDLEIAGVILNRVATARQEAIIRTAVEAYAKVPVLGAIPKLRQQLLPSRHLGLVTAGEHGDAEAALESAAEEVAKHVDLDAIVAVAEGATSLVFVEQPSAPAKASVRIGILKDAAFSFYYPENLEALRAAGAELVDISPLADTEIPSIDGLYAGGGFPEVHAEALSANVSLREDLKRRIDDGLPVWAECGGLMYLSRAVQHNDVSYPMVGALPLSILQTGKPQGHGYVRARVDRSNPFLSCDTTVSGHEFHYSRLCEDAADLDTVMALERGTGMGAGRDGLRSGAVVASYTHVHAAGLPGWA
>OGR14227.1
MQKGGKKVPGIIIAGLRGGSGKTVVSLGITAAWKEKGFNVSPFKKGPDYIDAGWLSKAAGRPCYNLDTFLCPSSAVKYSYIEHSQNCDICVIEGNRGLYDGIDTDGSTSTAELAKLLNLPILLVLDCTKATRTMAALVLGCMKFDPDIRIIGVILNRVAGKRHEKKLKDNIEKFCQIPVFGAIPKLDSEDFPERHMGLVTSEEHHFADKAIQASIQIVQENIDLNGLYTLISRREYSDDSRIRMMGELEVSRNQKLKPVSVTIGIIRDSAFQFYYPDNIDALIRLGATIVYISPLKETSIPDVDAIYMGGGFPETHAAELAQNIEFKRILKRLSLKGLPIYAECGGLIFLGQCLSLEGVDYPMTGIFQIRFGLCKQPQGHGYTRIEVVHENPFFKTGEILTGHEFRYSSVLNIDYQDYEMAFRMDRGKGIVDKRDGFFKQNTFGTYTHIHALGTPSWASSLIGMANTYKALKS
>OGR17245.1
MQRKGIVIAGLAGGSGKSVVAVGLAAALRRRGRRVVPFKKGPDYIDAGWLQLAAGEKCYNLDPFLMSGEAIADSFNRRSRGADIVIVEGNRGLFDGVNADGGYSTADLALTLDLPVVLVVNCTKTTRTVAAMVLGCQMFDERLDIRGVILNQIATERQRLLVTEAVEKYTGIPVIGSVPRLKRDIFPMRHLGMVPHQEYTDSDGALAYLADLIAENVDLDRLEEVMATIPESPSIAGAAADKIVQAKVRIGILQDAAFQFYYSENLEALERAGAELVYIDAMRDPALPEIAGLYIGGGFPETGARELAANTSFRQSIRQAADRGLPIYAECGGLIYLGRSIILDGEEFPLAGVFPVQFGMSKKPQAHGYTIFQVERNNAFYALGAEVKGHEFRYSKVLDWQGADDQLVLKMVRGNGFAGGRDGLVYNNVLALYTHVHADGTPEWAENFMRRCRHE
>OGR17594.1
MHTTPSFIISGTSSGSGKTTVALGLMAAFRQKGLSVAPFKCGPDFIDPGLHRLVTGKVSRNLDLWMTGEAFTRATFAMNGRAADIAIIEGVMGMFDGGLSSSGSLAATLGLPGILVLDVRSMAESAAAIVKGFETILPEAAPRGVILNRVASDRHLQLVTDAIRAHCQAEVLGYLPRSLEFNIPSRHLGLLTGDEAPIGPEAIGLLAEAVAIHIDLDRIMCLAREVSPADSTVLQAAAEPLCRIGIARDRAFCFYYEDNFDLLRAAGAELVFFSPLTDGRLPENLDGIYLGGGYPELYARQLSDNDTMRAALREWIENDRPVYAECGGFMYLTEGIVDHEGDFHRMVGAFPVRARMQEKRASLGYREVQTEAASCFGLAGTVLRGHEFHYSTIDAMPAHIVRTYAVNNGTREGYSYRKTLGGYMHLHFGFSPAAVREFINFCRG
>OGR21703.1
MQKNGKNVPGVIIAGLRGGSGKTVISLGITAAWKEKGFKISPFKKGPDYIDAGWLSKAAGRPCHNLDTFLCPPAIVKQSYIEHSKNCDICLVEGNRGLYDGIDTDGSTSTAELAKLLSLPVLLVLDCTKATRTMAALVLGCMRFDPDIRIIGVILNRVAGKRHEQKVRVNIEKFCQVPVFGAVPKLDAEDFPERHMGLVTSEEHAFSDKAIQAALQIVRDNIDLKGLYDVLIPEEPSLRMAEIQASLENQYSGPERVTIGVIRDSAFQFYYPDNIDALRKLGAKIVFISPLKETSIPDVDAIYMGGGFPETHAPELARNQGFRDNLKRISEKGLPIYAECGGLIFLGHSIRLEEQIYPMSGVFPIQFGLCKTPQGHGYTKVEVVHENPFFKPGEILKGHEFRYSSILTIDYTDDEMAFRMQRGKGIIDKKDGFFKQNTFGTYTHLHALGAPSWAPSLIEKAMAYKVSKS
>OGR24589.1
MQKPCPRLLLSALRGGAGKTTLTLGLLAAWRDQGRRLVPFKKGPDYIDPAWHCLAAGCPSHNLDPFLMEGDQILASVARHAAQADAILIEGNRGLYDGLDAQGTSSTAELAKFLATPVVLVVDCTMRTRTTAALVLGCQHFDPQVPIRGVILNQIARPRHEAVIRQAIETYCGIPVLGAIPRLKCEVFPERHMGLVPPQEHATALKAVATARDLARRYLDLEGLWQVAVQAPPLPEVPATPPSCCADCAPPVIGVIRDSAFQFYYPENLEALRDAGAALMELSALDDPVLPAHLDALYIGGGFPETHARALAQNLSFRNSVKAAAQAGLPIYAECGGLMYLGEHIQVESDKFPMVGIFPYDFVMGKKPQGHGYTILEVARDNPYFAPGTVLKGHEFHYSRIVPDPAADAPMAFNVSRGAGIGGQREGLLFRNVLATYTHLHALGCPQWAKALVHRAREYHGDPVLDENASSPECETPDRVRL
>OGR26532.1
MKGFVIAATGSGTGKTTITLAILSYLATKGYKLAPFKIGPDFIDPGHHTRIAGKTSVNLDSWMLTKDYNKKLFHENTKDSDLAVVEGVMGLFDGYDGLSESGSTAEMAKWLNLPVVLVVSAKGKARSAAAIVKGFEDFDKDLPLAGVIFSKTGSLRHYDYLKKAVEQNCRTRCLGHMPKDESVTLQERHLGLVTADEQVLTGNALSRLCAMVRDHIDMDALINSLKSFDSHQNQEKADEPDHSDHPDETGPAIAVARDKAFCFYYPDNLDILKKSGAKIIEFSPLRDDLLPEGIDGIYLGGGYPEVYAEELSKKTGLLMQIRENSMDGMPVYGECGGFMFLCKTLTAMDGVQSYPMAGCFDFHVRMSRRLRSLGYREITLTSDTIIGRKGMTLRGHEFHYSSIQNPGMDAAGVYQVASRDGQTLSLKGYQVFNTVGSYLHVHFGSNEACAKEFVKACKKYKDQHHVRRSA
>OGR27147.1
MQKGGKKVPGIIIAGLRGGSGKTVVSLGITAAWKEKGFNVSPFKKGPDYIDAGWLSKAAGRPCYNLDTFLCPSSAVKYSYIEHSQNCDICVIEGNRGLYDGIDTDGSTSTAELAKLLNLPILLVLDCTKATRTMAALVLGCMKFDPDIRIIGVILNRVAGKRHEKKLKDNIEKFCQIPVFGAIPKLDSEDFPERHMGLVTSEEHHFADKAIQASIQIVQENIDLNGLYTLISRREYSDDSRIRMMGELEVSRNQKLKPVSVTIGIIRDSAFQFYYPDNIDALIRLGATIVYISPLKETSIPDVDAIYMGGGFPETHAAELAQNIEFKRILKRLSLKGLPIYAECGGLIFLGQCLSLEGVDYPMTGIFQIRFGLCKQPQGHGYTRIEVVHENPFFKTGEILTGHEFRYSSVLNIDYQDYEMAFRMDRGKGIVDKRDGFFKQNTFGTYTHIHALGTPSWASSLIGMANTYKALKS
>OGR31170.1
MSQQTRGLVIGGTQSGVGKTTVTLGLLYALARRGLKVQPFKVGPDFIDPGHHSRAAGRVCRNLDGWMLSREANLALFRRQARGADVAVVEGVMGLFDGYDGASEAGSTAQMAKWLGLPVLLVVDARAMARSAAALVHGFASFDPDLSLAGVVFNRIGSAAHLEYLQQALTSLPGVRCFGGLPRDGELAIPERHLGLATAEDHPLDDSYLRRLADRLETHLDLEGLLEALPRLTLPEEPAPAAAPPLVRLGVARDQAFCFYYPENLELLVRFGAELVFFSPLEDRELPAGLDGIYLGGGYPELYAEQLAANAGLKQALKAGAAEGLPIYAECGGLMYLAREIRDLEGRVHPMAGVFPFSVRMLPRLKALGYREVTLTADSLLGPEGTTARGHEFHYSEIVSEPDGVPRLYRLTPRRGGAAVNEGYGEHHVLASYVHLHFGSNPEVARHLVETCRAYKEKLREGPEAVVSCQLPVALLTTDY
>OGR38011.1
MTAFPRIILAGLSGGSGKTFVSAGICRALTRRGLSVMPFKKGPDYIDASWLSHAAKTTATNLDPFLLTPGVIAALFQEKAASADISIIEGNRGLFDGKDFAGTCSTAELGRQLSAPVILVLDATKMTRTAAAIVAGCRAFEPGLNLAGVILNRTAGERHRNILKECIEGLAGVPVLGALPKSAQNPIPERHMGLVSDQEHSGREQALDAIADTVAACVDMERLLEIARSAPAPAAAPPVPWPTSVVSGEAPVIGYVFDAALWFYYPENLEALTRAGAKLQRLSLLDPEPWPEIHGLYLGGGFPETQAEALSANTAVRSRVRALAQDGLPIYAECGGFMYLCQSLALDQNGEHGEHG
>OGR61298.1
MQKGGKKVPGIIIAGLRGGSGKTVVSLGITAAWKENGFNVSPFKKGPDYIDAGWLSKAAGRPCYNLDTYLCPPGTVKQSYLEHSKNCDICVVEGNRGLYDGIDTDGSTSTAELAKLLNLPVLLVLDCTKATRTMAALVFGCMKFDPDIRIIGVILNRVAGKRHEKKVRENIEKFCHIPVFGAIPKLDAEDFPERHMGLVTSEEHLFSDKAVQSAVQVVKENIDLDGIFDILIQQDGAGDLKIFEPSEEIFENQYSVSAKVRIGIIRDSAFQFYYPDNIDALRKLGAAIVFISPLKETSIPDVDALYMGGGFPETHAPELTQNTGFREDLRRLSHMGLPIYAECGGLIFLGQSIKLQDKEYPMAGIFPIWFGLCKQPQGHGYTMVEVTQKNPFFKTGEKLRGHEFRYSSIIGIDYQDHEMAFRMERGKGIIDKKDGFFKHNTLGTYTHIHALGTPSWAPSLISMASSYKARNPNTSLDRL
>OGS71561.1
MNRFLISAAHKSSGKTMVSIGLCAALAARGHAVQPFKKGPDYIDPMWLSQAAGRSCRNLDLYLMENDDVVATFARHASEVNLVEGNKGLYDGLALDGSNSNAALAKLLDLPVMLVIDARGMTRGIAPLILGYQAFDKDIRIAGVILNNLGGKRHESKLRAVIEHYTDVPVIGAIQHDERLSIVERHLGLMPSNESIAANAKIRQIGEAIAEQVDLDKLLALSKKEPLPVPRTAEVLPIPVGEKVKIAIARDRAFGFYYADDLDALEAAGAELVPFDALNDAHLPEVDGMYIGGGFPEACAVELEANATLRGEIKQAIESGMPAYAECGGLMYLSRGIAYEGRSYEMVGAIPGDVKMHAKPIGRGYVHLKEDEAHPWPRPDVPAKQIKAHEFHYSSLENLPSDTRFAYHVERGYGIDGGRDGLIVNNLLASYTHLRTIGSCYWATRFVAFVRRCKEQSSITIIEKAL
>OGS81202.1
MNRFLISAAHKSSGKTMVSIGLCAALAARGHAVQPFKKGPDYIDPMWLGLAAGHACRNLDLYLMENDDVVATFARHASEVNLVEGNKGLYDGLALDGSNSNAALAKLLDLPVVLVIDARGMTRGIAPLILGYQAFDRDINIAGVILNNLGGKRHESKLRAVIEHYTDVPVIGAIQHDERLSIVERHLGLMPCNESIAANAKIRQIGEAIAEQVDLDKLLALSQKAPLEAPHKAVVSPLPCGEKVKIAIARDRAFGFYYADDLDALEAAGAELVPFDALNDAHLPEADGLYVGGGFPEACAVELEANALLRNEIKQAIANGMPAYAECGGLMYLSRGIAYEGRTFEMVGAIPGDVKMHAKPIGRGYVHLKEDEVHPWPRPDIPARQIKAHEFHYSKLENLPADSRFAYHVERGYGIDGGRDGLIVNNLLASYTHLRTIGSCYWATRFVAFVRRCKEQQAPTSITEKAL
>OGS91087.1
MNRFLISAAHKSSGKTMVSIGLCAALTARGHAVQPFKKGPDYIDPMWLSQAAGHACRNLDLYLMENDDVLATFARHASEVNLVEGNKGLYDGLALDGSNSNAALAKLLDLPVFLVIDARGMTRGIAPLILGYQAFDKDIHIAGVILNNLGGRRHESKLRQVIEHYTDVPVIGAIQHDERLSIVERHLGLMPSNESVAAAAKIRQIGEAIAEQVDLDKLLALSRKEPLPAPHIAEVSPLPCGRKVKIAIARDRAFGFYYADDLDALEAAGAELVPFDAINDTHLPEVDGLYIGGGFPEACAVELEANAAMRGEIRRAIEDGLPAYAECGGLMYLSRSIEYEGRTFEMVGAIPGDVKMHAKPVGRGYVHLREDAGHPWPRPDIPARQIKAHEFHYSSLENLPPDTRFAYHVERGHGIDGAHDGLMLHNLLASYTHLRTIGSCYWATRFVAFIRRCKEQRVEPISINEKAI
>OGS91347.1
MNRMLISAAHKSSGKTMVSIGLCAALKARGHVVQPFKKGPDYIDPMWLSLASGNGAAGRPCRNLDLYLMERDDVVATFARHSAEVNLVEGNKGLYDGLALDGSNSNAALAKLLDLPVFLVIDARGMTRGIAPLILGYQAFDRDIDIAGVILNNLGGSRHEAKLREVIEHYTDVPVIGAIHHDERLGIVERHLGLMPSNESHVATARIRQIGEAIAEQVDLDRLLALSQKAPLDAPHKAEVSPLPCGDKVRIGIARDRAFGFYYADDLDALEAAGAELVPFDALRDARLPEVDALYIGGGFPETCAAELEANSTLRAQIRQAIENGMPAYAECGGLMYLSRSIAYQGRTYQMVGAIPGDVRMHDKPIGRGYVHLKEDEAHPWPRPNAPAKQIKAHEFHYSSLENLPDDTRFAYHVERGYGIDGECDGLVLHNLLASYTHLRTIGSCYWATRFVAFIRRQREQRHAKLTRSNQQAR
>OGS91770.1
MNRMLISAAHKSSGKTMVSIGLCAALKARGHVVQPFKKGPDYIDPMWLSLASGNGAAGRACRNLDLYLMERDDIVATFARHSAEVNLVEGNKGLYDGLALDGSNSNAALAKLLDLPVFLVIDARGMTRGIAPLILGYQAFDRDINIAGVILNNLGGSRHEAKLREVIEHYTDVPVIGAIHHDERLSIVERHLGLMPSNESHVAAAKIKQIGEAIAEQVDLDKLLALSQKVPLDVPHQSPHSNSLPEGERANAKNIIKFPAEVSPLRCGEKVRIGIARDRAFGFYYADDLDALEAAGAELVPFDALRDARLPEVDALYIGGGFPETCAAELEANSTLRAQIKQAIENGMPAYAECGGLMYLSRSITYQGRVYQMAGAIPGDVRMHDKPIGRGYVHLKEDEAHPWPRPNAPAKQVKAHEFHYSSLENLPPDTRFAYHVERGYGIDGEHDGLILHNLLASYTHLRTIGSCYWATRFVAFIRRQREQRHLEPTYSNEHAI
>OGS94225.1
MNRMLISAAHKSSGKTMVSIGLCAALRARGHVVQPFKKGPDYIDPMWLSQAAGHACRNLDLYLMERDDIIATFAQHSAEVNLVEGNKGLYDGLALDGSNSNAALAKLLDLPVFLVIDARGMTRGIAPLILGYQAFDRDINIAGVILNNLGGSRHEAKLREVIEHYTDVPVIGAIHHDERLSIVERHLGLMPSNESHVATAKIKQIGEAIAEQVDLDKLLALSQKAPLNIPHKAKVSPLPCGKQVKIGIARDRAFGFYYADDLDALEAAGAELVPFDALRDARLPEVDALYIGGGFPETCAAELEANSTLRAQIKQAIENGMPAYAECGGLMYLSRGIEYQGRIYQMVGAIPGDVKMHDKPIGRGYVHLKEDEAHPWPRPNALAKQIKAHEFHYSSLENLPPDTRFAYHVERGYGIEGKRDGLIVHNLLASYTHLRTIGSCYWATRFVAFVRRQLEQRKHFEATHSNQQAI
>OGT02455.1
MNRFLVSAAHKSSGKTMVSIGLCAALKARGHVVQPFKKGPDYIDPMWLSQAAGRACRNLDLYLMERDDIVATFARHSAEVNLVEGNKGLYDGLALDGSNSNAALAKLLDLPVFLVIDARGMTRGIAPLILGYQAFDRDINIAGVILNNLGGSRHEAKLREVIEHYTDVPVIGAIHHDGRLSIVERHLGLMPSNESHVATAKIKQIGEAIAEQVDLDKLLALSQKEQLEVPHKAVVSPLSIGEKVRIGIARDRAFGFYYADDLDALEAAGAELVPFDALRDAHLPEVDALYIGGGFPETCAAELEANSTLRAQIKQAIENGMPAYAECGGLMYLSRSIDYQGRTYQMAGAIPGDVRMHDKPIGRGYVHLQEEEAHPWPRPNSPAKQIKAHEFHYSSLENLPPDTRYAYRVERGYGIDGKQDGLILHNLLASYTHLRTIGSCYWATRFVAFIRRQREQRRPETTCSSEHAI
>OGT04610.1
MNRMLISAAHKSSGKTMVSIGLCAALKARGYAVQPFKKGPDYIDPMWLSLAAGRACRNLDLYLMERDDVVATFARHSAEVNLVEGNKGLYDGLALDGSNSNAALARLLDLPVFLVIDARGMTRGIAPLILGYQAFDRDINIAGVILNNLGGSRHEAKLREVIEHYTDVPVIGAIHHDERLSIVERHLGLMPSNESHVAAARIRQIGETIAEQVDLDKLLALSRKAPLDAPHQSPLSNSDETTSHSTRPASGQVAGYLPEGERANVKNILQFPAEVSPLPCGDKVRIGIARDRAFGFYYADDLDALEAAGAELVPFDALRDARLPEVDALYIGGGFPETCAAELEANSALRAQIRQAIENGMPAYAECGGLMYLSRGIAYQGRTYQMVGAIPGDVRMHDKPIGRGYVHLKEDEAHPWPRPAPLSEESPPIQLSPASGRKSERERQFLIRAHEFHYSSLENLPDDMRFAYHVERGYGIDGKCDGLVLHNLLASYTHLRTIGSCYWATRFVAFIRRQREQRHSRLTRSNRQAR
>OGT12791.1
MNRMLISAAHKSSGKTMVSIGLCAALRARGHVVQPFKKGPDYIDPMWLSQAAGHACRNLDLYLMERDDIIATFAQHSAEVNLVEGNKGLYDGLALDGSNSNAALAKLLDLPVFLVIDARGMTRGIAPLILGYQAFDRDINIAGVILNNLGGSRHEAKLREVIEHYTDVPVIGAIHHDERLSIVERHLGLMPSNESHVATAKIKQIGEAIAEQVDLDKLLALSQKAPLNIPHKAKVSPLPCGKQVKIGIARDRAFGFYYADDLDALEAAGAELVPFDALRDARLPEVDALYIGGGFPETCAAELEANSTLRAQIKQAIENGMPAYAECGGLMYLSRGIEYQGRIYQMVGAIPGDVKMHDKPIGRGYVHLKEDEAHPWPRPNALAKQIKAHEFHYSSLENLPPDTRFAYHVERGYGIEGKRDGLIVHNLLASYTHLRTIGSCYWATRFVAFVRRQLEQRKHFEATHSNQQAI
>OGT13197.1
MNRFLVSAAHKSSGKTMVSIGLCAALKARGHVVQPFKKGPDYIDPMWLSQAAGRACRNLDLYLMERDDIVATFARHSAEVNLVEGNKGLYDGLALDGSNSNAALAKLLDLPVFLVIDARGMTRGIAPLILGYQAFDRDINIAGVILNNLGGSRHEAKLREVIEHYTDVPVIGAIHHDGRLSIVERHLGLMPSNESHVATAKIKQIGEAIAEQVDLDKLLALSQKEQLEVPHKAVVSPLSIGEKVRIGIARDRAFGFYYADDLDALEAAGAELVPFDALRDAHLPEVDALYIGGGFPETCAAELEANSTLRAQIKQAIENGMPAYAECGGLMYLSRSIDYQGRTYQMAGAIPGDVRMHDKPIGRGYVHLQEEEAHPWPRPNSPAKQIKAHEFHYSSLENLPPDTRYAYRVERGYGIDGKQDGLILHNLLASYTHLRTIGSCYWATRFVAFIRRQREQRRPETTCSSEHAI
>OGT90906.1
MGYFYISAAHKSSGKTTLSIGLCSALAARGLRVQPFKKGPDYIDPLWLSRAAGRACYNLDFNTQQIQEIRDLFQGHMADADLGLIEGNKGLYDGMALDGSDCNAAMAKLLDAPVVLVLDAKGVTRGVAPLLLGYQGFDPGVKIAGVILNQLAGPRQEGKIRQVIEHYTDIPVLGAVQRNPRLVIEERHLGLVPSNEAGEVEEKIAGLRLAVEQGVDLDALLGLARENSVQTRISPAYPKPKVRIGVALDAAFGFYYPDDLDGLRQAGAELVFFSPIAGRELPPVDGLFLGGGFPETHMVALEANRPMREAIKGFIEDSGPAYAECGGLMYLCRSLQWKGRLSQMAGVIPADAVMHERPQGRGYVRLKERPEHPWGGGAGQEYPVHEFHYSRLENLAAPLHYAFDVTRGVGIDGSHDGIIYKNLLAGYGHHRQVSNNPWTQRFVDFVEGCKNQPK
>OGT94431.1
MGYFYISAAHKSSGKTTLSIGLCSALAARGLRVQPFKKGPDYIDPLWLSRAAGRACYNLDFNTQQIQEIRDLFQGHMADADLGLIEGNKGLYDGMALDGSDCNAAMAKLLDAPVVLVLDAKGVTRGVAPLLLGYQGFDPGVKIAGVILNQLAGPRQEGKIRQVIEHYTDIPVLGAVQRNPRLVIEERHLGLVPSNEAGEVEEKIAGLRLAVEQGVDLDALLGLARENSVQTRISPAYPKPKVRIGVALDAAFGFYYPDDLDGLRQAGAELVFFSPIAGRELPPVDGLFLGGGFPETHMVALEANRPMREAIKGFIEDSGPAYAECGGLMYLCRSLQWKGRLSQMAGVIPADAVMHERPQGRGYVRLKERPEHPWGGGAGQEYPVHEFHYSRLENLAAPLHYAFDVTRGVGIDGSHDGIIYKNLLAGYGHHRQVSNNPWTQRFVDFVEGCKNQPK
>OGU13650.1
MFKTTTGIVIAGTGGDSGKTFVSCGLIAELKRIGLKQSIFKKGPDYIDPAWLKLSSGTVVRNLDTYLMGNDNVIKSFLSHSKNSDISVIEGNRGLYDGFDSSGTHSTAELSKLLKVPVVLVLNATKMTRTASAIVLGCKTLDKDVVISGVILNQVGGKRHEKILRETIVNDTGISVLGAIPRMKNAEILPSRHLGLITPGEYSSASKSIEIVRKVVSEHVDIDKLIEIAKTAQTINFEFRSEEIIRDGKGLKLGYLSDKVFSFYYPENFEVMEERGVELIGISSIQDTRLPDIEGLYIGGGFPESNIEELINNRSLMNDIKYKAEKGLPIYAECGGLIYLSESIEYNGSTFPMAGVFPIKIKLEKEPQGHGYMIVKVDKPNPFFEVGTEIKGHEFHYSHVITQHSTLNTQHPKLNTQHPTLNTQHSKIQTCLSVQRGKGTIDGRDGLFYKNVFASYLHIHALGCPQWVEGVIRMMRGINY
>OGU21573.1
MPRVFISAAHKSSGKTTLTLGLCAALTQRGHTVQPFKKGPDYIDPLWLGMAAGRPCYNLDFHMMTRVEIEQQFDHASRNSHISLIEGNKGLYDGLDLDGSNSNAALAKLLGAPVILVIDARGMTRGVAPLILGYQAFDPEINIAGVILNNLGGTRHESKLRAVIEHYTDVEVIGAVQFDASMQIAERHLGLVPANEQDAARKQIRHVGDRVAEQVDLERFVAVGDSAKPYQCQPARIVRTAGQPIRIGIAHDQAFGFYYSEDLETLRASNVELIQIDTIRDPDLPALDGLVVGGGFPEVFMAELEANISLRSQIRLAVANGLPTYAECGGLMYLSQSLSWQGQTRQMVGLVPGNTVMHERPVGRGYAVLQPTGNDHWQEPDNIPAHEFHYSSLENLPPDSIYAYNVKRGHGIDGRRDGYQLHNLLAGYVHRRGSGTRGWIAPFLQQVRAHKALAAT
>OGU40030.1
MFKTTTGIVIAGTGGDSGKTFVSCGLIAELKRIGLKQSIFKKGPDYIDPAWLKLSSGTVVRNLDTYLMGNDNVIKSFLSHSKNSDISVIEGNRGLYDGFDSSGTHSTAELSKLLKVPVVLVLNATKMTRTASAIVLGCKTLDKDVVISGVILNQVGGKRHEKILRETIVNDTGISVLGAIPRMKNAEILPSRHLGLITPGEYSSASKSIEIVRKVVSEHVDIDKLIEIAKTAQTINFEFRSEEIIRDGKGLKLGYLSDKVFSFYYPENFEVMEERGVELIGISSIQDTRLPDIEGLYIGGGFPESNIEELINNRSLMNDIKYKAEKGLPIYAECGGLIYLSESIEYNGSTFPMAGVFPIKIKLEKEPQGHGYMIVKVDKPNPFFEVGTEIKGHEFHYSHVITQHSTLNTQHPKLNTQHPTLNTQHSKIQTCLSVQRGKGTIDGRDGLFYKNVFASYLHIHALGCPQWVEGVIRMMRGINY
>OGU44090.1
MPRVFISAAHKSSGKTTLTLGLCAALHARGHGVQPFKKGPDYIDPLWLGMAAQRPCYNLDFHMMQRSEIERQFARAAAGARISLIEGNKGLYDGLDLDGSNSNAALAKLLGAPVVLVIDARGMTRGVAPLILGYQAFDPDIRIAGVILNNLGGSRHESKLRAVIEHYTEVEVIGAVQHDASMQIAERHLGLVPANEQQAALARIRHVGERVAAQVDLDRLLVIADSAPAREVVPAERSGQAVPERVRVAIAHDPAFGFYYSEDLDSLRSSNVELVGLDTLHADTLPEVDGLIIGGGFPEVFMDELEANVPLRASIRTAIEAGLPTYAECGGLMYLSRRLSWQGRTCEMVGVVPGDTVMHERPVGRGYASLQPTGVDRWRESVRIPAHEFHYSSLENLPADSIYAYQVKRGHGIDGVHDGYQQYNLLAAYVHRRGSGEQGWIAPFLNQVRAHKACAAA
>OGU86914.1
MFKTTTGIVIAGTGGDSGKTFVSCGLIAELKRIGLKQSIFKKGPDYIDPAWLKLSSGTVVRNLDTYLMGNDNVIKSFLSHSKNSDISVIEGNRGLYDGFDSSGTHSTAELSKLLKVPVVLVLNATKMTRTASAIVLGCKTLDKDVVISGVILNQVGGKRHEKILRETIVNDTGISVLGAIPRMKNAEILPSRHLGLITPGEYSSASKSIEIVRKVVSEHVDIDKLIEIAKTAQTINFEFRSEEIIRDGKGLKLGYLSDKVFSFYYPENFEVMEERGVELIGISSIQDTRLPDIEGLYIGGGFPESNIEELINNRSLMNDIKYKAEKGLPIYAECGGLIYLSESIEYNGSTFPMAGVFPIKIKLEKEPQGHGYMIVKVDKPNPFFEVGTEIKGHEFHYSHVITQHSTLNTQHPKLNTQHPTLNTQHSKIQTCLSVQRGKGTIDGRDGLFYKNVFASYLHIHALGCPQWVEGVIRMMRGINY
>OGV21956.1
MFKTTTGIVIAGTGGDSGKTFVSCGLIAELKRIGLKQSIFKKGPDYIDPAWLKLSSGTVVRNLDTYLMGNDNVIKSFLSHSKNSDISVIEGNRGLYDGFDSSGTHSTAELSKLLKVPVVLVLNATKMTRTASAIVLGCKTLDKDVVISGVILNQVGGKRHEKILRETIVNDTGISVLGAIPRMKNAEILPSRHLGLITPGEYSSASKSIEIVRKVVSEHVDIDKLIEIAKTAQTINFEFRSEEIIRDGKGLKLGYLSDKVFSFYYPENFEVMEERGVELIGISSIQDTRLPDIEGLYIGGGFPESNIEELINNRSLMNDIKYKAEKGLPIYAECGGLIYLSESIEYNGSTFPMAGVFPIKIKLEKEPQGHGYMIVKVDKPNPFFEVGTEIKGHEFHYSHVITQHSTLNTQHPKLNTQHPTLNTQHSKIQTCLSVQRGKGTIDGRDGLFYKNVFASYLHIHALGCPQWVEGVIRMMRGINY
>OGW01512.1
MKGFIIAGTHSSVGKTTIAIGLMTALRKRGMSVQPFKAGPDYIDPSFHRMACGRPSYNLDTWMMGVNGVKKTFAKAMENAEIEKMRNYEVKKNLSISQPLNLSTSAFTVGVIEGVMGLFDGKGGRNEEGSTAHIAKVLKLPVILIVDASAMARSAGALVYGYEKFDPTVKIKGVIFNRVGSERHFEMLKQAVEDRCNAKVLGYIPRDEKISLPERHLGLVMAGDRVVSGQLSVVSKRLVSLIEKFVDVDGILELQKPEVRSQKSEEKKANIELRTSRIAVAMDNAFCFYYQENLDMLKEFGAELVFFSPLKDKRLPDDINGIYLGGGYPELHAKRLELNKSLRRDIKDFADKGFPIYAECGGLMYLGKGLKDLKGNGYKMVGIFPWVSRMRRGIMSLGYREINAIDGCPFLKKGQRVRGHEFHYSEIDKPRNKIERVYQLTNLPTPPFRKGGKKGGFEGYLYKNTLCSYMHLHFGSNPEFVNGFVKKCKENIYVNSN
>OGW07311.1
MAIPSKSFIIAGESSGVGKTTIAIGLMAALEKRGFTVQPFKAGPDYIDPSFHRMICGRPSYNLDTWIMGVKGVKNTFAKAMQGANVGIIEGVMGLFDGKGGRDEEGSTAHIAKVLKMPVILVVDASAMARSAGALVYGYEKFDPAVKIKGVIFNRVGSERHFYMLKQAVEDRCNANVLGYIPRDEEISLPERHLGLVMAGDRVVSGQWSVVSKRIVGLIEKFVDIDGILRISSTTHFRGCPEQTPNSKITRIAVALDDAFCFYYQENLDMLKELGAELVFFSPLKDKRLPKGIKGIYLGGGYPELYAKRLSANKSLMREIKDLAERNIPIYAECGGLMYLGKGLKDLKDRRYDMVGLFPYVSKMTKKRMVLGYREVIATKDCPFMDKGEKIRGHEFHYSNIDEPPRRIKRVYQLREDSFRDKEGYLYKNTLVSYIHLHFGSNPEFAKGFIEKCRRL
>OGW08691.1
MSLSMSPNNSLSAQRIVISAPHGRSGKTTVSIGLSSALSRRGLRVQPFKKGPDYIDTSWLSFATKTQSRNLDLFMMREDGVKNLFGMASQYADISIIEGNTGLYDSVDIEGKNSTANLARVLDAPVILVVDTARMTRSIAALVNGYMNFEPDIKISGVILNNVSGSRHEAKLRAALEHYSAVEVLGSIPRSPSLGIPERHLGLIPQGENSELLSVIENIGDIVEVNVNIDRIIEVSKNVSSFQLSAFSFQPAISKSGIKIGVAMDRAFSFYYPENLEALKNTGAEIIFFNTLEDRYLPDIDALYIGGGFPEVFMDELDGNESLRRDIKNAVENHMPVYAECGGLMYLSRSITWSGKTRKMVGAIPCDTEMTKRLQAHGYVILQDKVSGLEIRGHEFHYSRIRNLGDVNFLYKVIRGKGIDGQHDGIAYKNVIASYSHLHTMGAPQWAEDFIDRIVNHKQRYRYKMAV
>OGW21523.1
MTGAVIAGTHSGCGKTTVTLGILAALRGKGLKVQSFKAGPDFIDSGLHKVITGRHSRNLDMWMCGEEYVKNCFYKNSRHADVSIVEGVMGLYDGDFSTSRLAALIDIPVILVIDAYGMAESAGAIVKGFGEYNNCRNKLAGVIFNRVASGRHYERLKKSVHDVEVLGYLPRDLNFEIPHRHLGLTVAEENPIADEKIQKLADAVFKYINLEAILGRNNSLPLHHRKASRQEGDCPRFTGAAVESGLSPTSTIKIAVAYDKAFCFYYEDNFDLLKNAGAEIIKFSPLYDRVIPEAGAVYIGGGYPELYAKELSDNASMLASVREWSDAGRPIYAECGGLMYLSKGIHDFNGNFFKTADVFPFETQMKRGRAHLGYREIELKDDCIVGKKGDRLRGHEFHYSEIKAGARAEAEGTVPVTPPCLPLDKGRLGGVSEVVESGQSSSIAGIYSTKNNHGELINASGYKFKNTLASYVHVHFGSNPGSAVNFVDFIKETSWKTSYS
>OGW21547.1
MNNYPRLVIAGVKGGSGKTTLSLGLIAALKSRGLKVIPFKKGPDYIDAGWLSAAAKNPCFNLDPFFLTREKIMESFAAHFTGDITVIEGNRGLYDGMDAEGSYSTAELAKFLHSPVILIVDCTKMTRTAAAVVLGCMNLDRDVDIKGVVLNQVSGSRHESVVRQSIEKYCSLPVLGAIPRLKSGEMPERHMGLTPYQEHPDTSNVLTIVEDIARKYLDLDAILGIANSAEPPNINSLSPMAHSLSPVVKIGVIRDSAFQFYYPENLEELERGGAELVEINAVEGERLPDIDGLYIGGGFPETNAIKLAENAGFRESVRESVERGLPVYAECGGLMFLGDSITVKGESYPMVGIFPLVFEMMERPQAHGYTIVEVKEDNPFYPAGTVLHGHEFHYSALVEDREKDGIYMAFGMKRGQGIKDKADGICYKNTLATYTHIHALGSPEWAAGFIKKAKEFKDKNE
>OGW22403.1
MLASVREWSDAGRPIYAECGGLMYLSKGIHDFNGNFFKTADVFPFETQMKRGRAHLGYREIELKDDCIVGKKGDRLRGHEFHYSEIKAGARAEAEGTVPVPPPCLPLDKGRLGGVSEVVESGQSSSIAGIYSTKNNHGELINASGYKFKNTLASYVHVHFGSNPGSAVNFVDFIKETSWKTSYS
>OGW25842.1
MTGAVIAGTHSGCGKTTVTLGILAALRGKGLKVQSFKAGPDFIDSGLHKVITGRHSRNLDMWMCGEEYVKNCFYKNSRHADVSIVEGVMGLYDGDFSTSRLAALIDIPVILVIDAYGMAESAGAIVKGFGEYNNCRNKLAGVIFNRVASGRHYERLKKSVHDVEVLGYLPRDLNFEIPHRHLGLTVAEENPIADEKIQKLADAVFKYINLEAILGRNNSLPLHHRKASRQEGDCPRFTGAAVESGLSPTSTIKIAVAYDKAFCFYYEDNFDLLKNAGAEIIKFSPLYDRVIPEAGAVYIGGGYPELYAKELSDNASMLASVREWSDAGRPIYAECGGLMYLSKGIHDFNGNFFKTADVFPFETQMKRGRAHLGYREIELKDDCIVGKKGDRLRGHEFHYSEIKAGARAEAEGTVPVTPPCLPLDKGRLGGVSEVVESGQSSSIAGIYSTKNNHGELINASGYKFKNTLASYVHVHFGSNPGSAVNFVDFIKETSWKTSYS
>OGW26049.1
MNNYPRLVIAGVKGGSGKTTLSLGLIAALKSRGLKVIPFKKGPDYIDAGWLSAAAKNPCFNLDPFFLTREKIMESFAAHFTGDITVIEGNRGLYDGMDAEGSYSTAELAKFLHSPVILIVDCTKMTRTAAAVVLGCMNLDRDVDIKGVVLNQVSGSRHESVVRQSIEKYCSLPVLGAIPRLKSGEMPERHMGLTPYQEHPDTSNVLTIVEDIARKYLDLDAILGIANSAEPPNINSLSPMAHSLSPVVKIGVIRDSAFQFYYPENLEELERGGAELVEINAVEGERLPDIDGLYIGGGFPETNAIKLAENAGFRESVRESVERGLPVYAECGGLMFLGDSITVKGESYPMVGIFPLVFEMMERPQAHGYTIVEVKEDNPFYPAGTVLHGHEFHYSALVEDREKDGIYMAFGMKRGQGIKDKADGICYKNTLATYTHIHALGSPEWAAGFIKKAKEFKDKNE
>OGW29604.1
MRRIPRVVFSAVRGGSGKTIISIGVAVAWRKHGRRIGVFKKGPDFIDAGWLGAAAGSDCYNLDLFLMEPSAILRSFAEHTMGVDAAVIEGNRGLFDGLDDAGTYSTARLARLLAAPVVLIIDCTKVTATVAALVLGCRDFDPAVSLQGVILNRVASGRQESVIRKAVEGATGIPVVGAVPRLRQEEFPERHMGLTPFQEHPEVNQAIAAAGAMAEKYIDLDALWNIASEAPDVEAPEALIGQGPRGDSFVRVGIIQDRAFQFYYPDNLEALRKQGAELVQLNALSDAALPGIDALYIGGGFPETQAAELAANDKFCASLRAAVERGLPVYAECGGLIYLGRSLQVDGKTYPMASVLPADFVLEKRPQAHGYTVLEAGENPFFPVGTVLKGHEFHYSRIANHDELSGMGLRMQRGVGIDGKNDGLVYKNVLAAYTHLHALGAPAWAEGIVRKAREYRKRAGQEAG
>OGW30698.1
MKMKYPRIIVAGLKGGSGKTTLSLGLIAAFRKKGMKVIPFKKGPDYIDGGWLSTAAGTPCYNLDTFLVSESRIIPSFMNHAKTADIAVIEGNRGFYDGMDEQGTHSTAELAKMLKSPVLLIVDCTKATRTIAAIIAGIQKFDSGVEIKGVVLNYIAGSRHEFIIRNSIEKYCKIPVLGAFPRMREENFPERHMGLVPFQEHIGAQKAIDKALEITEEYIDVDAILKIAKEAEPMTNTIHDTRCRIQDEGNRASCIMHHASSGLKIGVIRDSAFQFYYPENFEELKALGAEIIEISALKEKSLPDIDALYIGGGFPETHAIALAENSDFRDSLRKAIEKGLSVYAECGGLMYLGKSLVVDGRTYPMTEIFPFIFSLEKKPQAHGYSIAEVRKANPFYPEGAVLKGHEFHYSRVINPEAASEFNAGNISFAFGMKRGEGITDKLDGLCYKNVLATYTHTHALGTPEWTSGMIKKAEEYKRQR
>OGW32517.1
MRGLVIAGTHSGCGKTTITLGLMAALKKRGLKVQPFKAGPDFIDTGLHRLVTGRHSRNLDIWMCGQEYVKECFYKYAADADISIIEGVMGMYDGEHSTAKLVGLLKLPVILVVDAYGMAESAGAIVRGFVSYSPIRIAGVIFNRVASDNHFKRLKDSVQEDVTVLGYLPRDLDFEIPHRHLGLTVAEETPIAKENIAKLADTVLEHIDMEAILVMDDYPPLHSRKNGHVGDYPRFTGATVESEQSPTSAIKIAVAYDKAFCFYYEDNLDLLKNAGAEIIAFSPLSDSAIPDKADAIYIGGGYPELYAEELSKNTSMMKSINGWANSGKPIYAECGGLMYLSKGIYDFNGKFFEMAGVFPFETEMKKGRSHLGYREILLKEDCILGKEGDKLKGHEFHYSEIVNNSYELGVMSYELKNKKDSKNLSLVTCYSLLNNNRDEGYTFKNTLANYIHIHFGSNSEIAWNFLNHIMEQKWKA
>OGW32755.1
MKMKYPRIIVAGLKGGSGKTTLSLGLIAAFRKKGMKVIPFKKGPDYIDGGWLSTAAGTPCYNLDTFLVSESRIIPSFMNHAKTADIAVIEGNRGFYDGMDEQGTHSTAELAKMLKSPVLLIVDCTKATRTIAAIIAGIQKFDSGVEIKGVVLNYIAGSRHEFIIRNSIEKYCKIPVLGAFPRMREENFPERHMGLVPFQEHIGAQKAIDKALEITEEYIDVDAILKIAKEAEPMTNTIHDTRCRIQDEGNRASCIMHHASSGLKIGVIRDSAFQFYYPENFEELKALGAEIIEISALKEKSLPDIDALYIGGGFPETHAIALAENSDFRDSLRKAIEKGLSVYAECGGLMYLGKSLVVDGRTYPMTEIFPFIFSLEKKPQAHGYSIAEVRKANPFYPEGAVLKGHEFHYSRVINPEAASEFNAGNISFAFGMKRGEGITDKLDGLCYKNV
>OGW37955.1
MIRCPRLIIAGLGGDTGKTAISVGLCRAWQAQGYKVIPFKKGPDYIDMGWLSHGANHPCYNIDLFLMTKDQILSSFGLNTKKADIAVIEGNRGLYDGMDLEGSVSTAEIAKLLQSPVILIVNCTKVTRTIAALVLGCQMLDSEVPIKGVILNRLAGSRHESIIRKSIEHYCNLPVVGAIPRLKNVTFPGRHLGLVPPQEYPMAEEAIATASEIVKKYLDATKLWQFAQDAPLLNFNCREDTVIKEKKVNIGIIRDSAFQFYYPENIEALERSGARVLEFSALTDDLPPEIDALYIGGGFPETHAEVLSGNEKLRKSIKQAAEDGLPIYAECGGLMYLAEELIWEGKKYPMVNIFPIVIGVSKKPHGHGYTIIEINAPNPYFNTGQILHGHEFHYSYVFNLDEKDSISFCFKMKRGQGIVNKMDGLCYKNVLATYTHIHALGTVEWISSFINTAIRYKKGKEVKYQI
>OGW39500.1
MRGVVIAGTHSGCGKTTATLGIMAALRKKGLEVQPFKAGPDFIDAGLHRLAAGRVSRNLDQWMCGKDYVVDCFQKHASASDIAVIEGVMGMYDGEFSTAHLANLLQVPVILVIDAYGMAESAGAMVYGFAGFGVRSADCGVKVENLERSGALKFAGVIFNRVASENHYKRLKESVRDMPVLGYLPRDLNFEIPHRHLGLATAEEIPITDENMDRLSDAILEHVDFDAIIARVELPKEKDHHREGAKDAKKTGRFRIALAYDKAFSFYYEDNLDLLRDAGAEIVHFSPLTDHAIPDSVDAVYIGGGYPELHAEALAGNRSMLASVKAWSEDGKSIYAECGGLMYLSQCIRDFDSRSHAMAGVFPFETRMLKKPKLAYREIVLTEDCMLGTGGERLRGHEFHYSEIPDRDRPDLLGQGSRIYTVRDKYGKETLPEGFRIRNTLASYIHVHFGSNRNIAKRFVGFLK
>OGW44091.1
MRRIPRVVFSAVRGGSGKTIISIGVAVAWRKHGRRIGVFKKGPDFIDAGWLGAAAGSDCYNLDLFLMEPSAILRSFAEHTMGVDAAVIEGNRGLFDGLDDAGTYSTARLARLLAAPVVLIIDCTKVTATVAALVLGCRDFDPAVSLQGVILNRVASGRQESVIRKAVEGATGIPVVGAVPRLRQEEFPERHMGLTPFQEHPEVNQAIAAAGAMAEKYIDLDALWNIASEAPDVEAPEALIGQGPRGDSFVRVGIIQDRAFQFYYPDNLEALRKQGAELVQLNALSDAALPGIDALYIGGGFPETQAAELAANDKFCASLRAAVERGLPVYAECGGLIYLGRSLQVDGKTYPMASVLPADFVLEKRPQAHGYTVLEAGENPFFPVGTVLKGHEFHYSRIANHDELSGMGLRMQRGVGIDGKNDGLVYKNVLAAYTHLHALGAPAWAEGIVRKAREYRKRAGQEAG
>OGW46845.1
MINCPRLTIAGLGGDTGKTVVSVGLCRVWKKQGYSIVPFKKGPDYIDMGWLSRGADHPCYNVDLFLMNKDQVLSSFSMNTRNANVAVIEGNRGLYDGMDLEGSVSTAEVAKLLQSPVILIVDCTKVTRTVAAMVLGCQMLDQDVPIKGVILNRLAGNRHEEIIRKSIEHYCHLPVVGTIPKLKNITFPGRHLGLIPPQEHPLAEDAIDNATEVMAKYLDVEQLWQIAREAPPIEVSSRFENPPSPPFNKGGMGGLINIGIIRDSAFQFYYPENIDALKRAGAQIVEFSALTDDLPPSLNALYIGGGFPETHAATLSKNVRLRQAVKRAAEEGLPIYAECGGLMYLGEKLFWEGKAYEMTGVLPIVIGVSKKPQGHGYTVIEV
>OGW47669.1
MAGTHSGCGKTTATLGIMAALRKKGLEVQPFKAGPDFIDAGLHRLAAGRVSRNLDQWMCGKDYVVDCFQKHASASDIAVIEGVMGMYDGEFSTAHLANLLQVPVILVIDAYGMAESAGAMVYGFAGFGVRSADCGVKVENLERSGALKFAGVIFNRVASENHYKRLKESVRDMPVLGYLPRDLNFEIPHRHLGLATAEEIPITDENMDRLSDAILEHVDFDAIIARVELPKEKDHHREGAKDAKKTGRFRIALAYDKAFSFYYEDNLDLLRDAGAEIVHFSPLTDHAIPDSVDAVYIGGGYPELHAEALAGNRSMLASVKAWSEDGKSIYAECGGLMYLSQCIRDFDSRSHAMAGVFPFETRMLKKPKLAYREIELTEDCMLGTGGERLRGHEFHYSEIPDRDRPDLLGQGSRIYTVRDKYGKETLPEGFRIRNTLASYIHVHFGSNRNIAKRFVGFLK
>OGW55514.1
MTQCPRLTIAGIGGDSGKTVVSVGLSRVWWQKGYKVIPFKKGPDYIDMSWLSLGANHPCYNLDLFFMTNEQVLFSYSLNTQQADIAIIEGNRGLYDGMDVQGSVSTAEVAKLLYSPVILIVDCTKVTRTVAALVLGCQTFDPNVSIQGVILNQLATHRHETIIRKSIEHYCNLPVVGAIPRLSNITFPGRHLGLVPPQEHPRAQEAIDKAAETIEKFLDVDKLWQIAHQAPPLEVTPPPIPPPRGGRARERVLRIAVIKDSAFQFYYPENIEALKRAGAEIVEFSALTDDLPLSIHALYIGGGFPETHAAALSANESLRQSIRKAVEDGLPIYAECGGLMYLGEKLVWEGKDYPMVGVLPIVIGVSKKPQGHGYSIIEVEAPNPFFRPGQILRGHEFHYSHLIDIAKKDNIYFAFNMKKGQGIKNNRDGLCYKNVLATYTHLHALGTKEWIEGIMNRAVMYKEQRQFQETP
>OGW62999.1
MEGAFVEMPRIVISAAHRSSGKTTVAIGLCAAFAGLGRRVQAFKKGPDYIDPMWLSTASGRSCRNLDHYLMGEEDLLSVFSRGAEGADINIIEGNAGLFDSIDVDGKGSTATLARLLDAPVVLVVDCHGMNRGIAPLLMGYRQFDPGLPIAGVILNRVGGPRHEAKLRAALKKYTDIEVLGAIPSLPQVVIPERHLGLLPAKEESGASSIIAAIAEVVSRHVDLDRIFAIAGSSPPLSSSCCPPDRSSASPDRFSPSKVRIAVASDQAFTFYYPENLEALQEAGAELVPFSPIGDPHLPSSVNGLFIGGGFPEVFMDRLEANQSLREEIRAAVEA
>OGW64839.1
MRGLVIAGTHSGCGKTTITLGLMAALKKRGLKVQPFKAGPDFIDTGLHRLVTGRHSRNLDIWMCGQEYVKECFYKYAADADISIIEGVMGMYDGEHSTAKLVGLLKLPVILVVDAYGMAESAGAIVRGFVSYSPIRIAGVIFNRVASDNHFKRLKDSVQEDVTVLGYLPRDLDFEIPHRHLGLTVAEETPIAKENIAKLADTVLEHIDMEAILVMDDYPPLHSRKNGHVGDYPRFTGATVESEQSPTSAIKIAVAYDKAFCFYYEDNLDLLKNAGAEIIAFSPLSDSAIPDKADAIYIGGGYPELYAEELSKNTSMMKSINGWANSGKPIYAECGGLMYLSKGIYDFNGKFFEMAGVFPFETEMKKGRSHLGYREILLKEDCILGKEGDKLKGHEFHYSEIVNNSYELGVMSYELKNKKDSKNLSLVTCYSLLNNNRDEGYTFKNTLANYIHIHFGSNSEIAWNFLNHIMEQKWKA
>OGW65376.1
MKMKYPRIIVAGLKGGSGKTTLSLGLIAAFRKKGMKVIPFKKGPDYIDGGWLSTAAGTPCYNLDTFLVSESRIIPSFMNHAKTADIAVIEGNRGFYDGMDEQGTHSTAELAKMLKSPVLLIVDCTKATRTIAAIIAGIQKFDSGVEIKGVVLNYIAGSRHEFIIRNSIEKYCKIPVLGAFPRMREENFPERHMGLVPFQEHIGAQKAIDKALEITEEYIDVDAILKIAKEAEPMTNTIHDTRCRIQDEGNRASCIMHHASSGLKIGVIRDSAFQFYYPENFEELKALGAEIIEISALKEKSLPDIDALYIGGGFPETHAIALAENSDFRDSLRKAIEKGLSVYAECGGLMYLGKSLVVDGRTYPMTEIFPFIFSLEKKPQAHGYSIAEVRKANPFYPEGAVLKGHEFHYSRVINPEAASEFNAGNISFAFGMKRGEGITDKLDGLCYKNVLATYTHTHALGTPEWTSGMIKKAEEYKRQR
>OGW74183.1
MKMKYPRIIVAGLKGGSGKTTLSLGLIAAFRKKGMKVIPFKKGPDYIDGGWLSTAAGAPCYNLDTFLVSESRIIPSFMNHAKTADIAVIEGNRGFYDGMDEQGTHSTAELAKMLKSPVLLIVDCTKATRTIAAIIAGIQKFDSGVEIKGVVLNYIAGSRHEFIIRNSIEKYCKIPVLGAFPRMREENFPERHMGLVPFQEHIGAQKAIDKALEITEEYIDVDAILKIAKEAEPMTNTIHDTRCRIQDEGNRASCIMHHASSGLKIGVIRDSAFQFYYPENFEELKALGAEIIEISALKEKSLPDIDALYIGGGFPETHAIALAENSDFRDSLRKAIEKGLSVYAECGGLMYLGKSLVVDGRTYPMTEIFPFIFSLEKKPQAHGYSIAEVRKANPFYPEGAVLKGHEFHYSRVINPEAASEFNAGNISFAFGMKRGEGITDKLDGLCYKNVLATYTHTHALGTPEWTSGMIKKAEEYKRQR
>OHB72512.1
MGIPRVLIAGLRGGGGKTLVSLGLVAAWREQGYRVAPFKKGPDYIDAAWLAVAAEQPCRNLDLFLMSPRTVVRSFAASAGGADVAVIEGNRGLFDGMDAEGTYSTAELAKLLRTPVVLAVDCTKTTRTVAALVLGCQRLDPQVDIRGVILNQTAGARHDSVLRKAIEQECGLPVLGAVARIPEQLFPERHLGLVPPEEHEQRIRSIRHVAEVAEQYLDLQSIWDVAQQAPALELGGLDSDVPDGCKPQVVRIGVFRDAAFAFYYPENLEALARAGASLIEISPLRDARLPDVDALYIGGGFPETVAPALARNGPFIESLCRSIEKGLPVYAECGGAVYLGRRLLYDQRQYAMAGVLPLDFVFRARAQGHGYAVLEVVEPNAFYTVGQSIRGHEFHYTCIESCEGEDLTFALRVDRGYGFDGRRDGLCQGNVLACYTHVHALGTESWAPSLVRAAVRFRSGA
>OHB86632.1
MSPERCREIFVRVARQADLALVEGAFDSAISGEHVGGRLETLCRWLNLPRLVVLDAFGMGQRELPERPQQVDGLLLDRVADGYNLAELSTDLEALWGVPVLGALEELPRLRCRLEAVPAGVRPSPRVCDQLADHFTRHWQPELLWKLALGREFPAGLTTTAPSADPAFTKLTVAIAYDEAFHCYFQDTFDFLELRGASLVDFSPLRDESLPPGTDVVCLGCGHPERYAAALSENHCMKAALRSHLSAGGRVYAEGGGAAYLCQQMETPSGELKRMVGIFPAAARLKPAPTPPVPVEVTLSRPNWLSPAQTRLRGYRNCRWDMEPLGALTGFAAEEEHRYDLVGSFRAIGSMIHLDFAARPKLLASFFYPQVPETAFVDPWAAVS
>OHC61313.1
MLSCPALFICAPASGQGKTTVTAALARLHRQQGRRVRVFKCGPDFLDPQIHAMASGAPCENIDFRMCGEADGRWRLARAAADADLILIEGVMGLHDGEPSAAELARQLGVPILLVLDASAMAGSFGAVAWGLKNYRAGAPIAAVLANRVGSDYHAQLCRDTLPQDIAWHGALPRDAAAALPERHLGLLPAGEIADLEQRITRMADALAKTPAAELPAPVDFAVSPAPTVAPLLAGKTIAVARDAAFCFLYPANLECLTALGARLVFFSPLADAALPACDAVWLPGGYPELHGPQLAANSAMATALRGHAAAGKPLLAECGGMMACFESLHTVDGERHAGYGLLPGTTHMQRKLAGLGMIAVDLPEGHLAGHTFHYSRSETPLAPLVRATKPDGRESEAVYRADRLTASYM
>OHC65879.1
MHRFLISAAHKSSGKTTISIGLAAALSSGKHGQPSRSVQPFKKGPDYIDPLWLSVAAGRPCYNLDFFLSPDAELETQFARHGHDAEVCLVEGNKGLYDGLDLHGSNSNAALARLLDLPVVLVLDARGMTRGIAPLILGYQAFDRNIRIAGVILNRLGGHRHEAKLRAVIEHYTDVPVIGAVQEDAELALVERHLGLMPANETAEAERHIATIGERMASQVDLDRLLAISHTDAVLEPPPPPLRHGGDKTMRIAIARDAAFGFYYADDLAALTAAGAQLQFFDTLRDSHLPPCDGLLIGGGFPECFLDQLEANDSLRADIRRAIEAGLPTYAECGGLMYLARSIHWKGRSAAMVGVIPGDIRMHEKPVGRGYVILDANANHPWRAADSGSNAVSLRAHEFHYSNLYDLPADTRYAYTVSRGHGIDGKHDGVVLHRLLASYTHLRATTGCDWPAKFVQHVRDCVTADHKETAPCSP
>OHC71750.1
MHRFLISAAHKSSGKTTISIGLAAALSSGKHGQPSRSVQPFKKGPDYIDPLWLSVAAGRPCYNLDFFLSPDAELETQFARHGHDAEVCLVEGNKGLYDGLDLHGSNSNAALARLLDLPVVLVLDARGMTRGIAPLILGYQAFDRNIRIAGVILNRLGGHRHEAKLRAVIEHYTDVPVIGAVQEDAELALVERHLGLMPANETAEAERHIATIGERMASQVDLDRLLAISHTDAVLEPPPPPLRHGGDKTMRIAIARDAAFGFYYADDLAALTAAGAQLQFFDTLRDSHLPPCDGLLIGGGFPECFLDQLEANDSLRADIRRAIEAGLPTYAECGGLMYLARSIHWKGRSAAMVGVIPGDIRMHEKPVGRGYVILDANANHPWRAADSGSNAVSLRAHEFHYSNLYDLPADTRYAYTVSRGHGIDGKHDGVVLHRLLASYTHLRATTGCDWPAKFVQHVRDCVTADHKETAPCSP
>OHC82192.1
[truncated: 2,157,270 more chars]
