# Supplementary material for: Sulfur disproportionation occurs globally across anoxic habitats and has multiple mechanisms of independent evolutionary origin
Source: ISME J. 2026 Mar 2;20(1):wrag042. doi: 10.1093/ismejo/wrag042 (PMC12998232; doi:10.1093/ismejo/wrag042)
Supplement: Sup_File_1_HMM_wrag042 [file sup_file_1_hmm_wrag042.zip › SupFile1_HMM/SupFile1a_sequences/eyh_new.fas]

>WP_068511973.1 EscU/YscU/HrcU family type III secretion system export apparatus switch protein [Caldimicrobium thiodismutans]
MEDEKVAVALRYEPEEGSPEVIAKGKGYLAELILKIAKEKGIPIKEDSKLVKELYRLELNKPIPPELYQA
VAVVLAWAFRLNERLRERVLKSLKGS
>WP_015724856.1 EscU/YscU/HrcU family type III secretion system export apparatus switch protein [Desulfobulbus propionicus]
MADDQRTAKKAVALLYDQDKGTAPKVIASGSNLIAEKIIATAMEAGVHIREDKDLVELLAKIPLGQEIPV
ELYQTIAEVLAFVYSVNGTYKNKSNPTTQQGQ
>WP_015405338.1 EscU/YscU/HrcU family type III secretion system export apparatus switch protein [Desulfocapsa sulfexigens]
MKKKELEKAVAILYDAQTSASPRVVASGQGEVARRIIETAREAGVHIQEDANLVELLSKIDLGAEIPTEL
YQTVAEVLAFVYKVNEKFKNKIVS
>WP_275805181.1 EscU/YscU/HrcU family type III secretion system export apparatus switch protein [Desulfurivibrio alkaliphilus]
MPTEKPAKKSTPRQKAVALRYDTEQQGAPQMVAKGSGAVAEKLIAIAKEHGVPIHQDADLTEILSRLDLY
QEIPPETYLLVAEILAFIYRTNQSYR
>WP_086034395.1 EscU/YscU/HrcU family type III secretion system export apparatus switch protein [Desulfurella amilsii]
MSLKNDDIKKAIALKYLAEKDNAPKVVAKGKGYLAFIIEKTAREHNVYVKQEPALAKELYRLNIDNQIPQ
ELYEVVAKILSFVYKLKKL
>WP_073379123.1 EscU/YscU/HrcU family type III secretion system export apparatus switch protein [Desulfofustis glycolicus]
METPGGRQDKAVALLYDKKQSDAPRVVATGKGLVAEKIIETAREAGVHIHEDPDLVELLAKIPLGQEIPV
ELYQTIAEVLAFVYQINENFKQKVSTP
>WP_264698152.1 EscU/YscU/HrcU family type III secretion system export apparatus switch protein [Dethiobacter alkaliphilus]
MQGKKPLKAVALQYQEEKDDAPRVVARGAGKIAEQILLLAQDHGVPVKQSKVLAETLSLVEPGDEIPEGL
YLAVAQIMAEVLAVDASQR
>WP_067616781.1 EscU/YscU/HrcU family type III secretion system export apparatus switch protein [Dissulfuribacter thermophilus]
MKRSMRKKAVALKYDPSIDKAPKVVAKGAGKIAEQILEIAQRSGVPIREDSDLVEVLSHLDIHQEIPPET
YIVVAEILAWVYRLNAEKV
>WP_068669317.1 EscU/YscU/HrcU family type III secretion system export apparatus switch protein [Thermosulfurimonas dismutans]
MPVSEKKAVALKYEQGKDQAPRVVAKGQGRLAELILEVARKHGIPVREDSALVEALSRVELSAEIPPELY
EAVAVVLAWAYRLNRRARNP
>WP_221172598.1 EscU/YscU/HrcU family type III secretion system export apparatus switch protein [Thermosulfurimonas sp. F29]
MPDPRKAVALKYEPEKDGAPRVVAKGQGRLAELILEVARRHGIPVREDSELVRELFRLEIEAEIPPELYE
AVAVILAWAYRLNRKARSTPSP
>HHS48333.1 hypothetical protein [Desulfurella acetivorans]
MSSKNDDIKKAIALKYQPEKDNAPKVVAKGKGYLAFIIEKTAKAHNVYVKQEPALAKELYKLNIDSQIPQELYEAVAKIL
SFVYKLKKL
>WP_291491993.1 EscU/YscU/HrcU family type III secretion system export apparatus switch protein [Desulfurella sp.]
MSLKNDEPKKAVALKYIKEKDIAPKVVAKGKGYLAFIIEETAKKHNVYIKKEPALAQELYKLNIDSQIPQELYEAVAKIL
SFIYKLKKM
>WP_025392609.1 MULTISPECIES: EscU/YscU/HrcU family type III secretion system export apparatus switch protein [Desulfurella]
MSSKNDEPKKAVALKYVKEKDKAPKVIAKGKGYLAFIIEETAKKHNVYIKKEPALTQELYKLNIDSQIPEELYEAVAKIL
SFIYKLKKL
>AHF97461.1 FhlB domain-containing protein [Desulfurella acetivorans A63]
MVSSKNDEPKKAVALKYVKEKDKAPKVIAKGKGYLAFIIEETAKKHNVYIKKEPALTQELYKLNIDSQIPEELYEAVAKI
LSFIYKLKKL
>WP_008514819.1 EscU/YscU/HrcU family type III secretion system export apparatus switch protein [Dethiobacter alkaliphilus]
MQGKKPLKAVALQYQEEKDDAPRVVARGAGKIAEQILLLAQEHGVPVKQSKVLAETLSLVEPGDEIPEGLYLAVAQIMSE
VLAVDASQH
>MBS3885980.1 EscU/YscU/HrcU family type III secretion system export apparatus switch protein [Dethiobacter sp.]
MMKRKKAVALRYHQEQDQAPRVVASGAGYLAEKILEIAQKNGVSIREDRVLAEALSLIEPGDEIPEELYLAVAQILVEII
NADRKQK
>MBT9140164.1 Flagellar biosynthetic protein FlhB [Dehalococcoidia bacterium]
MKERKKAIALRYHQEKDEAPRVLASGAGYLAEKILEIAQKNGVSVKEDRVLAEALSLIEPGSEIPEELYLAVAQILVEII
NADKKQ
>MBS3982973.1 EscU/YscU/HrcU family type III secretion system export apparatus switch protein [Dethiobacter sp.]
MMKRKKAVALRYHQEQDQAPRVVASGAGYLAEKILEIAQKNGVSIREDRVLAEALSLIEAGDEIPEELYLAVAQILVEII
NADRKQK
>MBS4008772.1 EscU/YscU/HrcU family type III secretion system export apparatus switch protein [Clostridium sp.]
MKKRKKAVALRYSQEKEQAPRVVASGAGFLAEKILEIAQKNGVSVREDSVLAEALSLVEFGSEIPEELYLAVAQILAEII
SADQKQQKYISPLPPAEG
>MBS3900510.1 EscU/YscU/HrcU family type III secretion system export apparatus switch protein [Dethiobacter sp.]
MKERKKAIALRYQQDRDQAPRVVAAGAGYLAEKILEIAHKNGISVREDSVLAEALSLLEPGSEIPEELYLAVAQILVEII
NADRKQKK
>UKL13718.1 EscU/YscU/HrcU family type III secretion system export apparatus switch protein [Dissulfurimicrobium hydrothermale]
MKRQTAERKKAVALSYDAEKDIAPRVTAKGEGLVAEKILEIARASGVPVRQDSDLVEVLSRLELNAAIPP
DTYAVVAEILAWIYKVNNKAINNK
