# Supplementary material for: Sulfur disproportionation occurs globally across anoxic habitats and has multiple mechanisms of independent evolutionary origin
Source: ISME J. 2026 Mar 2;20(1):wrag042. doi: 10.1093/ismejo/wrag042 (PMC12998232; doi:10.1093/ismejo/wrag042)
Supplement: Sup_File_1_HMM_wrag042 [file sup_file_1_hmm_wrag042.zip › SupFile1_HMM/SupFile1a_sequences/molya_new.fas]

>WP_068513992.1 molybdopterin-dependent oxidoreductase [Caldimicrobium thiodismutans]
MTEKKVVYSLCCMCTGRCPIMVEVEGGVIKHIWGNPHVFGAKSLCPRGAAGVAFEYDNERPQYPMIRDGE
RGSGKWRRVSWDEALDFIADKLKTIIENYGAKAIALSDRGGPHTELQKLFLRSIGSPNYFTHHATCSNSV
HNAHMSVAGHARNTVGYDYKNCKYMVVFGRNLLESLITGEARNVIEMINSGGKMVYIDVRWNYTASKAYK
FFIINPGTDYALALALINVILNQHLYDADFVNKYVVGLDYLRSFIQPYTPEWAEKETGIPAEEIRKIAYE
AADAKPSVIFHPGWMTAWNSQDFHFRRAIYILNALMGSYEAKGGIVISKGAGDAGVKIKQPTSIAPKVTE
ERCDGAGIKYPWIRAQWGMLQVLPEVIETGEPYPVKAYIAMRHDPLASMPDPEVWIKAFDKLDLVVAIDV
NWSWTAWYADVILPEATYLERTDNILVRKGLKPQLALRQKVIEPRFDAKSRFQIFKALAERLGKGEYFPW
KDEIEMVNWQLEGTGFTFEDFSKKGIIDLTKDPIWYDRNNLKFNTPSGKIEAYSEFLEKAGVPSLAPYER
PESPPEGMLRLVSGKVALHTQGRTTSNNPYLNEIYPENHLYIHPEASKKFGVKDGDLVEVSSNGVSEKIR
VRVSPYVHPEVAFMLHGFGDPVPVRTRSFGRGASDVRLMKEKLKVTVGGNCPLFETFVKINKI
>WP_015725077.1 molybdopterin-dependent oxidoreductase [Desulfobulbus propionicus]
MAMNLTRRKFLKAASIAAASVPLSKVAVKAESGVVKTPLVAPGTFKNTQTAVGGVCEMCFWRCQLVGKIR
DGRLIKLEGNPKSIDNGVSICARGNAGVKLLYDPDRLKYPLKNVGKRGAPKWQRISWEEALDTCGAKLKE
IRDKYGAKGIAMFPHGSTATYPMGFLENVVGTHNVSEASFFQCRGIRDTAYMATIGQPPNEDVDMANAKV
IFLLGNHIGENIHVSHVKRYLKGLERGAKLIVVDPRYSAAAAKSHIWVQIRPGTDTAFLLAIMNYLIQNK
KYNADFVDEYGEGFEKMAEGIKEWTLEKAAQECDVPAAQIKEVADLLAANMPHVSIHPGRHVSWYGNDFQ
RQRALACLTGVLGAFGVKGSFVPPKGPKGLAKVGWPKGEGHGESLREMADLYHYSPPGTPTDLIRDTAIT
GKPYPIKGCVIWGQNPIQTIPNQEKTIKMLEQMDFVMCVDVMPTDITMFADILLPDCSYLERYDMIKTGT
QWDFAEEHKQYIAPRMPLVAPGFERKDSIYITNEIAKRMGYGDKIPVQTQEESIDKMLAGVGLSIEKIKA
EDGIHIQPGKEPYGDLELTVLFYNEELEDNGYPPIPTYIPVDRAPDGYMRLLYGRSPVHTFNRSQNNAWL
MAENDSNPVWINDQLAAKLGLKEGDTVSLVNQDGVKSRTTTTVKITPGIRQDCVYMYHGFGSMNPELTLG
VGKGVDDCSLITKLAVDPETGAHGMRNNFVKLVKVS
>WP_015405008.1 molybdopterin-dependent oxidoreductase [Desulfocapsa sulfexigens]
MAFNLTRRKFLQTATLAAASVPLSKVVSASTGVTKSALDTPGTAGDQTVVGGICEMCFWRCQLVGKVRDG
RLMKLEGNPKSIDNGTAICARGNAGVKLLYDVDRLKYPMKNVGKRGAPKWKRISWKEALDECGSKLKNTV
DQYGAQGICVFPHGASAKYPMHYFERAVGTHNVSEASFFQCRGIRDTAYVATIGKAPGEKIDMPNTKVLF
FIGDHLGENIHVSHIKQYIQGLQNGAKLIVADPRFSASAAKADIWVQIKPGTDTAYMLAIMNYLVQNDKY
DKEFVEDHTDGFEQFAESIKEWTLEKAAKECDIPAAQIKEVAEMLAANAPNVAIHPGRHVSWHGNDFQRE
RALACLTGILGAYYVKGGWVPAKGPKVGGVSWKKEDHGHKYDLNYDHHEDEKVYPYNPPGTPTDLIRDCA
ISGKPYPIKSCVVWGQNPMQTIPNQQMMKDLFNAMDFVMCVDVMPTDVTAWADILLPEASYLERYDYIKT
GTQWDLSKEHQQYISARMPLVPPMFERKDQIYITNEIAKRMGHEAKIPVKTMEEMVDKNLATVNLSIEKL
KAEDGIHIQPGKDPYGIPEEFEVRLFNEDIADTGHPGAPTYIPVPDNPKGFARLLYGRAPVHTFNRSQNN
VWLHNAMPDNPVWVNDEVAAKIGLIDGDTVGFVNSEGVESATTTTVKVTAGIRKDCVYMYHGFGSANPLM
TIGVGAGVDDTSLITKLAVDPETGCHGMRNNFVKLIKNGKVLDIPA
>WP_275805062.1 molybdopterin-dependent oxidoreductase [Desulfurivibrio alkaliphilus]
MSGKSGLSRRALLKAAGVAAAALPLQSLQAGAITLPGGEASLSEERLVPTVCGMCPARCLVTATVRDGRV
ISLAGTGDNHLNGSLICARGMAAPDLLYDPDRLKYPMKRVGPRGSGQWQRISWAEAIDVISLRLEQTLRR
HGPDALALFAAGPSAAYIKELFTELGASRVNDSHYEHCRCNREAAYLATFGFDPGAPARVDYERTRCLVL
LGSHFGENLMLPEFRRFMDSQEQGAHLIVADPRRSVIAAQSDEHLMLKPGSDTALLLGWINYLLQRDLFD
RDYIAAHALGLDELREHAAAYPLERVAELTGLSPKAIEQSARRLAASAPAVIIHPGRHSNWYGDDVDRLR
AQAILAALLGAPGRPGGMPLPGVNEPGAEATPYARSRQRLARALQPDSRERAEEIFKDLEADRIKVLGCW
GQNPFHGYPNPYRTSLAWRRAEFIFACDVVPSEPCLMADIILPEATFLERSDRVELRREVEPPLLTARFP
VLPPAFEARDPYWIVRQLSIRLGRGRGLRYPEVSSRLEHDLTTWRLRLDDLRRGRAFVSLPAAAEPQLAE
FRFPTLSGKIELVSRDLAEAAQAPLPQFRPPPEPPAGYFRLLYGRSQLHTLSSTQNNRRLMSEQGENELW
LNEEVAAGLGMGSGDRVLLENQDGLTALRTVRLYVSRDIRPDCVYLVHGFGHRSHLLSRAFHQGVADGSL
MSRATANPITGVRALRNNFVRIRKERS
>WP_158090462.1 molybdopterin-dependent oxidoreductase [Desulfurella amilsii]
MQIKRRTFLKGALAGSALLSLPLVFDSKADAREELKPYKPDKVTFNFCEMCFWNCTEKVFVNDGKVRKLE
GNDKSPLNFGKLCAKGQAGIKTLYDDNRLKTPLIRVGERGEGKWKKVSWEEAFEFAAKKFKEVIDKYGPE
TIGLEMHGTGEPGIHRLFEVLGGTTNFAIPAYSQCTGSRDVGFYYTFGAALGGHEPFDLSNSRYIIMLGR
NETESLHVSELYHFSKAIGNKAKIVYVDPRYTHTAAKADKYLQIKPGTDAAFVLALINVMVTEDLINHDF
VDKYTTGYDKLKPHIAKYTPQWAQEQTGIKAEEIIQIAREISSFAPNCIIVPPRRSTRYGDDTQFARAIA
IANVLLGNWFQPGGFFKPNKIKVPNADMPDVEESKYAQLAQQKNAANAVLSLTNLPTTTQEIVGVLGLDN
ILWEAIRTQKPYPIKAMISYATNPLFHTGDSNKVKEAISKLDFYMVVDILPWEHTLYADIVFPESTYLEM
YAALKSIGWKYPYVNFREPAVDTIYDTRDIWAIAHGIAKHMGLGEFFPFSDAKGVLYSSLNQMPKDQRDK
LLKDGVISLGPIPEDADLSGDIDPKVAYQKMLDAYKKAPFNPYPIALGEDVSFNTGSGKIDIYSDSLAGN
SFDPLPNYTPPNKPKKQNEFRLIFGRVAVHTHARTQDNEWLLEHYDDNNVWINPQDAKSINIKDGDKVVL
VKGNLKSLYPVKAKVTDKIIQGTVFIVHGWGRFSPYTTRCYEKGVSDAEFCSNDTDPLSGAAAFLNSFVS
IEKV
>WP_073378153.1 molybdopterin-dependent oxidoreductase [Desulfofustis glycolicus]
MDVRELNRARGQLYHFLSVMFRDELPAELLAKMGGGAFFDQVLSLQDSCSIQDFCSGLNRLTSFLKTRSA
DEAWRQLRHDYAELFLNAGKNPAFPYESCYHNREPLVMQEPLAAVRAAYRAAGVHKSETYPDLDDHIAVE
LEFMRYLADQAASGEDNDQFDFLRNHLMGWSVDFCAVLTSAAPSEFYRGLAEMTMSFLFNERMYSFAAMA
EQEASPAYVHILEKMAAAIATLELDPGYALIAEGAAPPAANRSVKTHCYICLGLCGQEVVVKDNVITGCK
GLPGDPKGGGRLCIKGANAHNNTYSAYRLKTPLIKENGRFRKAGWDEAMAMIAERLKAMDPETVAFHRGN
DFNNWCHEAVMTAYGTPHKTTHRQMCDNPARMANEKCFSEKRPWIDYANSRFILLFGINELATSAGQRKV
ALLKKAVNDGAKLVVVDPRRCESASLAAEWIPIKPGTDGAMAMAMCYVIVKEELYDRDFVDNWTHGFAEF
KKRLLGEEDGIARTPKWAAEICGVPAATIERLAHEFAAAAPHAGANAWTGVAQAPNTVHATQALMSLNAL
MGCFDAPGGPSLIRKFKLASAWADDQPKPPNNAAKTKLNQGHLWSGWIPAYFEQDVEAGRLKAMVCYFGN
PVMSSGSEPAMRRGMEKLEFSCGIDCFLTNTTVLCDVILPDCTYLEQSRVVADWMYESFISLGQKAIEPM
YQSRTVVQIFSDLANRLGYGEFFPWQSEEEYLRNQLRNQKVSLEELKQTGFYVTDPQEFYKYKAWGSVNP
PAGYGSSGSSASGKYAFINPVAEEKGLDGLPDYKSPYEDWPQLQSDDEFPMLLGYFRVLEHEHTSTYANV
ALMKQSGTNPVWINFVDAKRLGIGDGDQVEISSPWAVVRAKAKVTWDIRQGVLAAAGGFGGLFGLEGDPK
YPHYHGFNTNVLLPPNVACKWSGTPPLKYIKTRVVKA
>WP_067618970.1 molybdopterin-dependent oxidoreductase [Dissulfuribacter thermophilus]
MKRRDFLKLSASSTLALAALGMDKQGGFFKPSKSFAKSQDLPGSLGAKEITSVCEMCFWRCPIVAKVKDG
KLVKIEGNPKSPANGPRVCARGNSGVQLLYDPDRLKYPLKRVGERGEGKWAKITWDEALDEIAYNMDKVR
KKYGPHALAYFDHGASAEFMREIFKALGTENYSSEPAFFQCVGPVVMAYIYSMGYVVSGTRQWVDMANAK
AMLLVGSHIGENVHVSHVREFVEGLSKGAKLIVVDPRFSAAANKADIYLPIRPGTDTALLLAWINYVIQN
NLYDKKFVEKNCIGFEKVKASVKDYSLEWAARICDLKVEDIKRAIEILAENRPHVAIHPGRHSTWYGRGD
VGRHQALAILSALFGAVGQKGGLYFPTPIKKPHAHCTGCEGENEIEEPETSLRDNYPFIGPLPGTPTNEI
IKATITGKPYPIRLWGINGVNVIQTIPNPYETMKAIKSLDFIFCEEMLPGETAIWSDIVLPGATYLERYD
AVYTYEGLTPYLTVRQPVTKPLFEVKTPYWIAQQLAKRLNLECFTCKDEVEFIEEELKEVGLSLEKLNKE
GGIVTFKANPYRKPDELKMPTESGKILLAVEDFEDEDFDPVPRFIPTPAPPKGYARLIYGRVPVHTFSRT
MNNLWLNHECPENQAWINDEVAAKIGVKDGDEIILENQDGYKSNPIKAKVTPGIRPDCIYIAHGFGSKSK
HLTKTYGKGASDQFLITNNQNDPFMGSTSKRTNFVKIIKGNKSLAIPEIRPVPNEIPRFQAKRA
>WP_068669177.1 molybdopterin-dependent oxidoreductase [Thermosulfurimonas dismutans]
MKRRDFLKLSAGASLALATMDLRSGSFFKKAYAHCDTGGELPGSLGAKEVTSVCEMCFWRCPIVAKVKNG
KVVKIEGNPKSPTNGRGDKARVCARGNSGVKLLYDPDRVLHPLKRKGARGEGKFVKISWDEALDEVAYNL
KKVKDKYGPHAIAYFDHGASAEPLREIFKAIGTENYSNEPAFFQCVGPVAIAYISTMGYLTSGTMQYTDM
ANAKAMLLVASHIGENVHVSHVMDFVGGLSKGAKLVVVDPRFSVAAGKADIWLPIRPGTDTALLLAWINY
VIKHELYDKEFVNKYCEGFSELKEAVKDYTLDWAAKICDLKKEDIEAAIKMLAEAKPHVCIHPGRHSTWY
GKGDVYRHQALAILAALFGGIGTPGGLYFPTPISLGHVHSVKEMEPKESDEPLKEKYPFAGPLPGNPTHE
IIRATITGEPYPIKAWGICGVNILQTIPNPYQTMEALKKLDFVFSLEMLPTETALWSDIVLPDAVYLERY
DDVYTYDGLPECFVTVRQPAVEPLGEAKPPFWVAKELAKRMGFDIFHAESEEEIINEKLKGLNLTLEKLR
EEGGLVVLPAKGAYDRENFKNIFGEKGFKVHLTIEDFADEDFSPVPKFEPTPAPPKGYARLIYGRVPVHT
FSRTMNNEWLHHEWPENHAWINDEVAAKIGIKDGDEIILENQDGKRSFPVKAKVTPGIRPDCIYLPHGFG
SLSPKLSRAYKKGASDQFLITYYVQDPFMGASSHRTNFVRIVKDGKVLNIPELRPVPNEIPRFEIKKG
>WP_221171714.1 molybdopterin-dependent oxidoreductase [Thermosulfurimonas sp. F29]
MKRRDFLKLSAGASLALAGLRLRSEGLFRKAYAAEAGGEELPGSLGAKEVPSVCEMCFWRCPIVAKVKHG
KVVKIEGNPKSPTNGRGDKARVCARGNSGVKLLYDPDRVLHPLKRVGERGEGKFVKISWDEALDEVAYNL
KKVKEKYGPHAIAYFDHGASAEALREVFKALGTENYSNEPAFFQCVGPVAVAYISSLGYLTSGTMQYTDM
ANAKAMLLVGSHIGENVHVSHVMSFVDGLSKGAKLVVVDPRFSVAAGKADLWLPIRPGTDTALLLAWINY
VIEHDLYDKEFVSKYCEGFEILKKKVKGWTLEKAARICDLPKDKIEEAIKILAAARPHVLIHPGRHSAWY
GKGDVYRHQALAILAALFGSVGTPGGLYFPTHVPLAPVSCVREIKPRSSDTPLKEKYPFSGPIPGSPTHE
IIKATLTGKPYPIKAWGICGVNILQTIPNPYQTMEAIKKLDFIFSFEILPTETALWSDIVLPDTVYLERY
DDVYVYDGLPECYVTVRQPAVEPLGEARTPLWVAKQLAHRLGFEIFFTENETDIINDKLRALNVTLKDLQ
EQGGIITLPAKGAYDRENFRNVFGEKGFKVNLAVEDFEDEDFSPVPVFEPTPAPPKGFARLIYGRVPVHT
FSRTMNNEWLHHEWPENHAWINDEVAAKLGIKDGDEIVFENQDGKRSLPVKAKVTPGIRPDCIFLPHGFG
SLSQKLRRAYRKGASDQFLITHYVQDPFMGASSHRTSFVRIVKDGKVLDIPELRPLPPEIPRFKLAAAGM
MGGQCEKMMKKKKHHKRMTIEGC
>HHS49346.1 molybdopterin oxidoreductase [Desulfurella acetivorans]
MQIKRRTFLKGALAGSALLSLPLVFDSKADAREKLKPYKPDKVTFNFCEMCFWNCTEKVFVNDGKVRKLEGNDKSPVNFG
KLCAKGQAGIKTLYDDNRLKTPLIRVGKRGEGKWKKVSWEEAFEFAAKKFKEVIDKYGPESIALEMHGTGEPAIHRLFEA
LGGTTNFAVPAYSQCRGSRDVGFYYTFGAALGGVEPLDLSNSRYIILLGRDITESLHVSELYHFSKAIGNKAKIVYVDPR
YTHTAAKADRYLQIKPGTDTAFVLALINVMVTEDLINHDFVDKYTVGYDKLKPHIAKYTPQWAQKQTGIKAEEIIQIARE
ISSFAPNCIIVPPRRSARYGNDTQFARAVAIANALLGNWFQPGGFFKPNKIKVPKANMPDVEKSKYAQLAHQRNAANAVL
ALTNLPTITREIVGVLGLDNVLWEAIRTQKPYPIKAMISYATNPLFHNGDSNKIKEAMNKLDFYMVVDILPWEHTLYADV
VFPESTYLEMYAPPKSKSWKYPYAHFREPAVDPIYDTRDIWAIVHGIAKHMGLGEFFPFKDAKGVLYSSLNRMPKDQRDK
LLKDGVISLGPIPEDADLSGDIDPKVAYQKMLDAYKKAPFNPYPIALGEDVNFNTGSGKIDIYSDFLAEDGFDPLPNYTP
PNKPKKQNEFRLVFGRVAVHTHARTQNNEWLLEHYDDNNVWINPQDAKSINIKDGDKVVLVKGNLKSPYPVKAKVTDKII
QGTIFIAHGWGRFSPYTTRCYKKGVSDAEFCSNDTDPLSGAAAFQNSFVSIEKA
>WP_272979509.1 molybdopterin-dependent oxidoreductase [Desulfurella multipotens]
MQIKRRTFLKGALAGSALLSVPLIFDSKAQAREELKPYKPDKVTFNFCEMCFWNCTEKVFVNDGKVRKLEGNDKSPLNWG
KLCAKGQAGIKTLYDDNRLKTPLIRVGERGEGKWKKVSWEEAFEFAAKKFKEVIDKYGPETIALEMHGTGEPAIHRLFEV
LGGTTNFAIPAYSQCTGSRDIGFYYTFGAALGGHEPYDLSNSRYIILIGRNETESLHVSELYHFAKAIGNKAKIVYVDPR
YTHTAAKADKFLQIKPGTDTAFVLALINVMVTEDLINHDFVEKYTTGYDKLKPHIVKYTPQWAESQTGIKADEIIQIARE
ISSFAPNCIIVPPRRSTRYGFDTQLSRAIAIANALLGNWFQPGGFFKANKIKVPNADMPDVEESKYAQLAQQRNAANAVL
SLTNLPNTTQEIVGVLGLDNVLWEAIRTQKPYPIKAMISYGTNPLFHNGDSNKIKEAISKLDFYMVVDILPWEHTLYADI
VFPESTYLEKYDALKSISWKYPYVHFREPAVDPVYDTKDIWAIVHGIAKHMGLGEFFPYKDAKGVFFSSLNQMPKDQRDK
LLKDGVISLGPIPEDVDLSGDIDPKVAYQKMLDAYKKAPFNPYPIALGEDVSFNTGSGKIDIYCESLKEGGFDPLPTYTP
PNKSKKQNEFRLVFGRVAVHTHARTQDNEWLLEHYDDNSVWINPKDAKAINIKDGDKVVLVKGNLKSPYPVKAKVTDKII
EGTIFIAHGWGRFSPYVTRCYKKGVSDAEFCSNDSDPLSGAAAFLNSFVSVEKA
>HEX13361.1 molybdopterin oxidoreductase [Desulfurella acetivorans]
MWGETEKGGFMQIKRRTFLKGALAGSALLSVPLIFDSKAQAREELKPYKPDKVTFNFCEMCFWNCTEKVFVNDGKVRKLE
GNDKSPLNWGKLCAKGQAGIKTLYDDNRLKTPLIRVGERGEGKWKKVSWEEAFEFAAKKFKEVIDKYGPETIALEMHGTG
EPAIHRLFEVLGGTTNFAIPAYSQCTGSRDIGFYYTFGAALGGHEPYDLSNSRYIILIGRNETESLHVSELYHFAKAIGN
KAKIVYVDPRYTHTAAKADKFLQIKPGTDTAFVLALINVMVTEDLINHDFVEKYTTGYDKLKPHIVKYTPQWAESQTGIK
ADEIIQIAREISSFAPNCIIVPPRRSTRYGFDTQLSRAIAIANALLGNWFQPGGFFKANKIKVPNADMPDVEESKYAQLA
QQRNAANAVLSLTNLPNTTQEIVGALGLDNVLWEAIRTQKPYPIKAMISYGTNPLFHNGDSNKIKEAISKLDFYMVVDIL
PWEHTLYADIVFPESTYLEKYDALKSISWKYPYVHFREPAVDPVYDTKDIWAIVHGIAKHMGLGEFFPYKDAKGVFFSSL
NQMPKDQRDKLLKDGVISLGPIPEDVDLSGDIDPKVAYQKMLDAYKKAPFNPYPIALGEDVSFNTGSGKIDIYCESLKEG
GFDPLPTYTPPNKSKKQNEFRLVFGRVAVHTHARTQDNEWLLEHYDDNSVWINPKDAKAIN
>WP_035588457.1 molybdopterin-dependent oxidoreductase [Hippea jasoniae]
MAKNISRRAFIKTAVVGGSAIIGLSALNSNSIASSKTKSYEEKIVTYDRGKKSFNFCEMCFWNCGVIAYTRNGIVHKLEG
NPHNPNNRGYLCAKGNAGIYTLYDPNRLKYPMMRVGKRGEGKFKKVSWKEAFDYIADKLKFIQRKYSSKSIASFLHGTGE
EPFIILSKALGTPNIIIPAYSQCMGSREVGWVLTYGTGVSGHSTFDFKNSKYIISFGRNILGALQVREAEDLIEGISRGG
KLVYVDPRFSETAAKAYKWLQINPGTDLALILSLIHVLIRDQLVNMDFVDKYCIGFGQLSNFVKQYTPEWAEAETGISAK
LIEKIAWEYAENAPNVLAVPPRRFSRYGNDTQTSRAIAILNALAGNWGVPGGIWVRDKFAYIEEQYNSNDCEIIKVPFRP
PKEDEPPLVNEERADGAGSEYPLAPKSLGRENGIIEATRTAKPYPIKAWIIYGTNPISSSAIGVNRLTEEVLNKLELIVD
IDIIPNDTSMYADIILPESTYLERYDLPHIQKDAYPFIAIREPAVKPLFDTKVSWDIAKGIADRLGLGKYFKETVKERTE
KILSKLPSKLKKELEEKGVIVFEGTDPYPQASGKKLTFKTPSGKIELYSTKLEKLYKEKGDAYYPLPKYIPPVSIEDKSL
FRLLFGRVPVHTHARTQNNKLLAELYGKNEVWINKKDAERLGLTEKSKVVLSNPKTGVKSPVVGVKITNRIKEGCLFIAH
GFGHISKFLDVAYKKGISDAQLCSDGVDPISGAAAFNNSFVKITKVRS
>WP_025209213.1 molybdopterin-dependent oxidoreductase [Hippea sp. KM1]
MAKNISRRAFIKTSLTTAAVAATIGGMPKGSKANSKIDAYNKKMLKYDKGKTSFTFCEMCFWNCGVIAHTRNGVVHKLEG
NPYNPNNRGHLCAKGNSGIFSLYDPNRLKYPLIRTGKRGEGKFKKASWDEAFDYIAEKLKTIKEKYGPQSLVSFLHGTGE
EPFIILSHALGTPNVVIPAYSQCMGSREVGWVLTYGTGVSGHSTFDLKNSKYIISFGRNLLGSLQVREAEDATEAIARGA
KLVYVDPRFSETASKAYRWLPLKPGTDLALILGIIHVLIRDNLVNLDFVEKYCYGFGQLSEFIKQYTPEWASSETGIDAK
TIQAIAWEYAENMPHVLAVPPRRFSRYGNDTQTSRGIAILNALAGNWGVPGGIWERSKYKYIIANYNRSDCDIREVEFRP
PKEDEPPRPTVERADGAGSLFPLAPKSLGRENGIIEATLSGKPYPIKAWLLYGTNPIGSTAIGMNRLVDEVLPKLDLIVD
IDIIPNDISMFADVVLPESTYLERYDLPHIQKDAYPFIAIREPAVKPLFDTKGAWEIAKGIAERMGCGEYFKESLEERIE
KVISQLPKDKQKELKEKGVVVYEGVEPFPQAAGKPLRFKTPTGKIELYSTKLDRFYKEKGDSYYPLPKYTPPPTSEQPGT
YRLLFGRVPMHTHARTQNNGMLAEIYPENEVWINEEEARRLGLSEHDEVMLYNVKTKVEVGPVKVKPTKRIRRDCLFIAH
GFGHISKFLEVAYKKGVSDSMLCSDGVDPISGSAALNNGFVKIKRVRG
>NLK67227.1 molybdopterin-dependent oxidoreductase [Campylobacteraceae bacterium]
MKDMKVTRRGFLKISGATAVAATAGIKGLPLPLDAKEHKLSKAMEELMHYDAGVKTTNVCEMCFWGCGVDVYTKDGVVKK
LEGNIHNPNNYGTLCAKGNAGIASTYDPDRIKSPLIRVGERGEGKWRKASWDEAYQYIHDKLAPLIEQYGAQTIAAFSHG
SSASYFNDMIKILGSPNLTVSSFSECRGSREIGYSLTFGGGGIGGHERYDMKNSKYMLVFGRNMSGAIQVREARDFIEGI
SRGCKVTYVDPRLSESASNVHRWLQIKPGTDLAMSLAIIHVIMRDNLANFDYVQKYCYGYNELKAHVQKYTPEWAEKECG
ISAKDIENVAWELAKAAPHCVVIAPRRNARYGNDSQSARAMAIINALMGSYGSVGGIWENTRFPIKMPDGEPIKPVTAKR
ADGAGTTYPHTPTNLGLTNGVYKATLEEKPYPIKAWLLYATNPITSTSTETGKLFEAMKKVDFILAIDTQMNDSAYYADV
VLPESTYLEKDDGPFIQADEKPFVTFRQAAIKPLYDTKHIQEMCYGIMSKFGYTEYFTNSPKDDMVLLKARLSKDQVETL
EKDGVLVHEDTVPFPYSSGKKMFFPTPTGKIQLYAPQAEEMHKQYGDVCAPMPTYVPVPQPKDGEFRLIFGRGPAHAHAR
TQNNWILMELEDDSPIWINPEDAKKVGLKKGDKVIVTNTVTGYTSEPQNIKITDRIIKDTLFIHHGFGHISKDMTIAYKK
GISDSFFCSNDVDPLSGCSAHNNGFVTIKKA
>WP_270863298.1 molybdopterin-dependent oxidoreductase [Campylobacter sp. CS_NA1]
MRELKITRRNFLKMASSVAVASTAGITGLPNPLMAKTHKNSPELSNLLEYDEGVKTPNYCEMCFWNCGVNVFTRDGKIHK
IEGNKLNPYNYGTICAKGNAGVYSTYDPDRLKYPMIRVGKRGEGKWKKVSWDEAFDFVHENLEKIIDKYGAKSIAAFAHG
SCSSYFHKFATLLGTPNVSYASFSECRGSRAIGWSLTFGGGGIGGHENYDMANTKYMILFGRNMAGAIQVREARDFMEGL
ANGAKLVYVDPRQSESAIRAHKWLRIKPGCDMALALALIHVIIRDNLANMEFINKYCYGFDKLARHVKQYTPKWAEEICG
IKAETIEEVAWEFAKFAPHVLAIAPRRFSRYANDTQTARAIAILNAIMGNYGVKGGTWVNQSINLAKLPKDDDAPAVREP
RADGVGTRWPFNPANLGLSGEIYRATLSEQPYPIKAWLTYDTNPLGHTAVEANGVMKSIEKLDFLMAIDTQMNDFCAYCD
IVLPESTYLEKDDGPYIQKYDVPFVAVRKAAIKPLHDTKHVFDIVRGICKRFDMDEYFTISPSDAINNFVNSLSPDEKAK
FEKDGILCDYLADAYPQSSGKPLSFPTSTGKIHLYNPDMEKMYEKYGDVCAPLPTWVAPPQPKEGEFRLLFGRGPAHSHA
RSQNNKLLLELEDDSPIWINPDDAANLGLKTGDKVVMINAKTGLKSKPQNIKITKRITAGNVFIHHGFGHVSKEWSNGFD
KGISDVYFCSNDIDPVSGCSGLNNGFVRLERA
>WP_270877261.1 molybdopterin-dependent oxidoreductase [Campylobacter sp. VBCF_01 NA2]
MRELKITRRNFLKMASSVAVASTAGITGLPNPLMAKTHKNSPELSNLLEYDEGVKTPNYCEMCFWNCGVNVFTREGKIHK
IEGNKLNPYNYGTICAKGNAGVYSTYDPDRLKYPMIRVGKRGEGKWKKVSWDEAFDFVHENLEKIIDKYGAKSIAAFAHG
SCSSYFHKFASLLGTPNVSYASFSECRGSRAIGWSLTFGGGGIGGHENYDMANTKYMILFGRNMAGAIQVREARDFMEGL
ANGAKLVYVDPRQSESAVRAHKWLRIKPGCDMALALALIHVIIRDNLANMEFINKYCYGFDKLARHVKQYTPKWAEEICG
IKAETIEEVAWEFARFAPHVLAIAPRRFSRYANDTQTARAIAILNAIMGNYGVKGGTWVNQSINLAKLPKDDEAPAVREP
RADGVGTRWPFNPPNLGLSGEIYRATLSEQPYPIKAWLTYDTNPLGHTAVEANGVMKSIEKLDFIMSIDTQMNDFCAYCD
IVLPESTYLEKDDGPYIQKYDVPFVAVRKAAIKPLYDTKHVFDIVRGICKRFDMDEYFTISPSDAINNFVNSLSPEDKEK
FEKDGILCDYLADAYPQSSGKPLSFPTSTGKIHLYNPDMEKMYEEYGDVCAPLPTWVAPPQPKEGEFRLLFGRGPAHSHA
RSQNNKLLLELEDDSPIWINPDDAANLGLKTGDKVIMINAKTGLKSKPQNIKITKRITKGNVFIHHGFGHVSKEWSNGFD
KGISDVYFCSNDIDPVSGCSGLNNGFVRLERA
>MCK5524331.1 molybdopterin-dependent oxidoreductase [Thiomargarita sp.]
MSTHNNFDPSRRAFLGATVGGTALSIAGLPSQALARINAPHPHEKLKETTEVFGFCDMCYWGCGLKIRSRNGLAMKIEGN
PEHPNNWGVVCAKGNSGIMVAYAPNRLKYPMKRVGERGAGEWKRISWDEALDTVAKELKKIKEKYGPQALAMIGHGTWEK
PYHRLAHAFGTPNTTSPVFGLCCGPRGLSNAVVTGRNLTGNETIDLENCKYFLMMGRNITESLHNGETLGWLNGVANGAK
VVYFDPRYTITASKADEYYAIRPLTDHAFLLAMIHVVVNEALYDKKFVAEQTVGFEELKQRVQKYTPEWAASITDVPADI
IPRIAREMAAKAPSVFVYAPRRLTRSANDLGTGLSITILNTLFGVWDRKGGIFSSIKFEVPEIDLPKFEHAHIAKRIETG
GDFDYSGDVPQAHFVDEQGKIQRADGAGVMGRWPLANAQYGLTNEMWKAMAEQKPYPVKMLITAGGNGFLNSTDYKTIRQ
ALMNLDFYVAADVIPNEMNMYADIILPEASYLERYDDLQIGGGKEGYVAVRMPAMKPLHDTRDAWTICKQIADRADLGQY
FPHDSIKELIEERLKKAGHSLAEIEKKGILKVPADPKENFRGEQGIPSVFPTPSGKAELVPSILKMMKFDDTLDYVEQVR
PDEDEFHFTFARIGFHTHARTQDNIWTAEFMPENLLWIHPDAANKRGIKDGDLVKVTVRDGRSEQIKVKVTLRIRKDTVF
MVHGYGHFDKRMTTAYKKGASDSNLASYAQDPRVGSISMGQSLVKVEKV
>WP_067618970.1 molybdopterin-containing oxidoreductase family protein [Dissulfuribacter thermophilus]
MKRRDFLKLSASSTLALAALGMDKQGGFFKPSKSFAKSQDLPGSLGAKEITSVCEMCFWRCPIVAKVKDG
KLVKIEGNPKSPANGPRVCARGNSGVQLLYDPDRLKYPLKRVGERGEGKWAKITWDEALDEIAYNMDKVR
KKYGPHALAYFDHGASAEFMREIFKALGTENYSSEPAFFQCVGPVVMAYIYSMGYVVSGTRQWVDMANAK
AMLLVGSHIGENVHVSHVREFVEGLSKGAKLIVVDPRFSAAANKADIYLPIRPGTDTALLLAWINYVIQN
NLYDKKFVEKNCIGFEKVKASVKDYSLEWAARICDLKVEDIKRAIEILAENRPHVAIHPGRHSTWYGRGD
VGRHQALAILSALFGAVGQKGGLYFPTPIKKPHAHCTGCEGENEIEEPETSLRDNYPFIGPLPGTPTNEI
IKATITGKPYPIRLWGINGVNVIQTIPNPYETMKAIKSLDFIFCEEMLPGETAIWSDIVLPGATYLERYD
AVYTYEGLTPYLTVRQPVTKPLFEVKTPYWIAQQLAKRLNLECFTCKDEVEFIEEELKEVGLSLEKLNKE
GGIVTFKANPYRKPDELKMPTESGKILLAVEDFEDEDFDPVPRFIPTPAPPKGYARLIYGRVPVHTFSRT
MNNLWLNHECPENQAWINDEVAAKIGVKDGDEIILENQDGYKSNPIKAKVTPGIRPDCIYIAHGFGSKSK
HLTKTYGKGASDQFLITNNQNDPFMGSTSKRTNFVKIIKGNKSLAIPEIRPVPNEIPRFQAKRA
>WP_163299371.1 molybdopterin-containing oxidoreductase family protein [Dissulfurirhabdus thermomarina]
MKRREFLKFSTASCMALAAMELGGGKAFFRPAKAMASGELPGSLGAKEVYSVCEMCFWRCPIVAKVKGGK
LVKIEGNPKSPANGKRVCARGNSGVQLLYDPDRVKYPMKRTGARGEGKWARISWDEALDEVAYNMKKVRK
KYGPHALAYFDHGASAEFMRGLFMHMGTENYSNEPAFFQCVGPVAEAFISSMGYLVSGTRQYTDMGHAKA
ILLVGSHIGENVHVSHVREYIQGLANGAKLVVVDPRFSAPANKADVWLPIRPGTDTALLLAWINYVIQHK
LYDKDFVANHCEGFEAVKEGVKDYTLEWAARICDLKVADMEAAIRMLAKAAPNVTIHPGRHSTWYGRGDV
QRHRALAILNGLLGAVAVPGGLYLPTPVKTGKSECPECEAEVEEPDTSLKDDFPYAGNFPGNPTAKIIEA
TLTGEPYPIKLWGVNGVNILQTIPNPYDTMEAIKKLDFIFTESMMADEAAMWADIVLPGATYLERYDSLH
TYDGITPYLAVRQPAVEPLFESKSSYWIARELAKRLGVDCYPCEHEVEYIEEELKGAGLTLEKLNRMGGI
VSYKANPYRSRKELKLPTESGKVNLAVAHYEDDDFDPVPKFEPTPAPPKGYARLIYGRVPVHTFSRTMNN
LWLHNEWPENHAWVNDEVAAKLGIADGDTIVLENQDGKRSLEVKAKVTPGIRPDAIYLPHGFGSRSKRLT
RAYGKGASDQFLITHYENCPFTGASSHRTSFVRIVKGGKALDIPELRPLPREIPRFKKSA
>WP_166032267.1 molybdopterin-containing oxidoreductase family protein [Thermosulfuriphilus ammonigenes]
MKRRGFLKLSAATWATLAAMELKGKGLFRPKVTQASETGDLPGSLGAKEVPSVCEMCFWRCPIVVKVKGG
KVVKIEGNPLSPANGPRVCARGNSGIQLLYDPDRVKYPLKRTGARGEGKWARISWDEALDEVAHNIKKIK
DKYGPHALAFFDHGASAEYFREIFKELGTENYSNEPAFFQCVGPVAVAYLTTMGYVVSGTRQYVDMSHTK
AMLLVGSHLGENLHVSHIREYVEGLARGAKLVVVDPRFSAPAGKADLWLPIRPGTDTALLLAWINYVIQK
NLYDENFVRKNCHGFDELKEAVKGYDLKWAARICDLKEKDIKKAIEILAEARPQVVIYPGRHSTWYGRGD
VQRHRCLAILAALFGAIGVPGGIYFPTPIPIGEAECLIGKEEAGESDTPLKEKFPFAEPFPGSPTNEIIK
ATLTGKPYPIKLWGVCGINILQTIPNPYQTMEAIKKLDFIFSVEMLPTETAIWSDIVLPDAVYLERYDHV
YKNDELHPFITIRQPAVEPLGEARPPYWIAQQLARRLGLSLFTCENEIAYLNGQLKEIGLSVEKLTRAGG
LITFPGKPYRDPNKGLNLATETGKVELYLEAFADEDFDPIPKFEPTPAPPKGYARLIYGRVPVHTFSRTM
NNLWLHNEWPENEVWINDEVAAKLGIKDGEMVVLVNQDGYKSNPIKAKVTPGIRPDAIYLAHGFGSRSPR
LTKAYGKGASDQFLITHYVEDPFMGSSSHRTSFVKIIKGGRTLDIPELRPLPPEIPRFKIKEA
>WP_168719055.1 molybdopterin-containing oxidoreductase family protein [Thermosulfurimonas marina]
MRRRDFLKLSAGASLALAGLKLRSEGLFRKAHAQCQSAQDLPGSLGAKEVPSVCEMCFWRCPIVAKVKGG
KVVKIEGNPKSPTNGRGDKARVCARGNSGIKLLYDPDRVLHPLKRVGERGEGKFVKISWDEALDEVAENL
KRVRDKYGPHAIAYFDHGASAEALREVFKGLGTENYSNEPAFFQCVGPVAVAYINAMGYLASGTMQYTDM
ANAKAILLVGSHVGENVHVSHVMDFVEGLSKGAKLVVVDPRFSVAAAKADIWLPIRPGTDTALLLAWINY
VIEHGLYDREFVSKYCEGFEAVKKAVKDWTLERAARICDLPKDKMEEAIKILASARPHVCIHPGRHSTWY
GKGDVYRHQALAVLAALFGGIGTPGGLYFPTHIPLGHLGRVKEINPQPSATPLKEKYPFSGPFPGSPTNE
IIQATLTGKPYPIKAWGVCGVNILQTIPNPYQTMEAIKKLDFIFSFEILPTETAIWSDIVLPDTVYLERY
DDVYVYDGLPQCYVTARQPAVEPLGEAKSPLWVAKELARRLGFEIFFTESELDIINDKLRGLNLTFEELQ
KEGGLVVLPAKGAYDRENFKNLFGEKGLKVKLAIEDFEDEDFSPVPVFEPTPAPPKGFARLIYGRVPVHT
FSRTMNNEWLHHEWPENHAWINDEVATKLGIRDGDEIVLENQDGKRSFPVKAKVTPGIRPDCIYLPHGFG
SRSPKLSRAYKKGASDQFLITHYVQDPFMGSSSHRTSFVRIVKDGKVLDIPELRPVPPEIPRFELAAGSA
AGCRIEKHLKHKKRRHKKTHAIEGC
>WP_068669177.1 molybdopterin-containing oxidoreductase family protein [Thermosulfurimonas dismutans]
MKRRDFLKLSAGASLALATMDLRSGSFFKKAYAHCDTGGELPGSLGAKEVTSVCEMCFWRCPIVAKVKNG
KVVKIEGNPKSPTNGRGDKARVCARGNSGVKLLYDPDRVLHPLKRKGARGEGKFVKISWDEALDEVAYNL
KKVKDKYGPHAIAYFDHGASAEPLREIFKAIGTENYSNEPAFFQCVGPVAIAYISTMGYLTSGTMQYTDM
ANAKAMLLVASHIGENVHVSHVMDFVGGLSKGAKLVVVDPRFSVAAGKADIWLPIRPGTDTALLLAWINY
VIKHELYDKEFVNKYCEGFSELKEAVKDYTLDWAAKICDLKKEDIEAAIKMLAEAKPHVCIHPGRHSTWY
GKGDVYRHQALAILAALFGGIGTPGGLYFPTPISLGHVHSVKEMEPKESDEPLKEKYPFAGPLPGNPTHE
IIRATITGEPYPIKAWGICGVNILQTIPNPYQTMEALKKLDFVFSLEMLPTETALWSDIVLPDAVYLERY
DDVYTYDGLPECFVTVRQPAVEPLGEAKPPFWVAKELAKRMGFDIFHAESEEEIINEKLKGLNLTLEKLR
EEGGLVVLPAKGAYDRENFKNIFGEKGFKVHLTIEDFADEDFSPVPKFEPTPAPPKGYARLIYGRVPVHT
FSRTMNNEWLHHEWPENHAWINDEVAAKIGIKDGDEIILENQDGKRSFPVKAKVTPGIRPDCIYLPHGFG
SLSPKLSRAYKKGASDQFLITYYVQDPFMGASSHRTNFVRIVKDGKVLNIPELRPVPNEIPRFEIKKG
>WP_068512788.1 molybdopterin-dependent oxidoreductase [Caldimicrobium thiodismutans]
MRVSRRTFLKTALLGSAFLAGSKYFKKGFTEISRDEGIKYVRSTCSPNCTGACGFKAMVYRGRLVALIQA
ADYPEEEYNPRGCLRGQSMINLIYGPDRLKQPLIRVGKRGEGRFKAVSWDEALDYTATKLAEIMKKYGPE
SVASFIQVPGTGYVQKGALMRLSSMLGWSVIHAYTMNGDLPMFWPITFGVQTEELESLEWANSKYTLICG
SNILWTRVPDAKFLHLSRERGGKIVVVDPNYSPTAAAADEWIQINPSTDAAFALGLAHVILSEGLYDENF
VKTYTDLPLLVRLDNQKKLKAEEVAGLSAQAKAMKSRLPEYRECYVVYDVKAKRFVIPNPENLKRDFEPF
LEGEIEVTLVDGKKVKVKPVFQLLKEEILANYSPEKVAQIISPSADRVKEYEEIVKRIGREIATIKPLHI
VYGASNYQWYHGDLKGRAYSLLVALTGNLGKSGAGISTYAGQYRIRWPLGAWWQFKGKPLKWVSFLLWLN
KEYRESEEFKKYNKETPYPPNDVKALVFGWGNPFDQHNLANRLREKALNGELELIVNFDFQMATSVAWSD
VILPGVAWYEKYDLTATVLHPYVQLQQPAIEPLFQCMPEIWICKELAKRVAEKLGDDELKKEVREFYVNP
ELFDKEESARKKGEWNLRLAREIANQASLDAADLMLKTGGPLVEGITLEALKKGPVRLNLPAPGKRQLVF
YEQIQEYKPFPPVSYPAPLPKTARFVKSGRIEFYKEEDVFIDLKETLPVHKDPIKDTEHKNMKEKYSLIY
ITRNRLYTVHSTHSNNITMLELQDFRPRIWIHPDTAKKRGIKEGDLVEIYNERGKVYAYAVLDPGIHPQI
VTFEEGWWSRYLRGTSYNTLIYPWIKPTHIIYFVPGIWEASTCWNEAACEIKKA
>WP_015403467.1 molybdopterin-containing oxidoreductase family protein [Desulfocapsa sulfexigens]
MKKISRRNVLKLAAASGALLTAGKGMVGNALAGSVELAMGGRDFNPDTGKERKAVPTVCYSCVTRDPKIA
FVEDGRVVKIEGQPNSIRSLGKICAKGQAGVNQVYFPDRILYPLKRAGKRGDGKYKRISWDEALTDLAAR
MKKLRDDGHPEKLMYHYGRAKGSSSSLPKTVFMGTYGSKTISGHTSICEGGKWVAQELTWGNHYDNWDFD
NTDYVLNFGSGVLEAHTNHIPTAQRLVKAMVERNVPCITFDVRLSYTAAKSTKWEPVRPGTDLAVLLAMN
NVIMQENLYDREAFTFIRTTEDVNAPLDEKIAALKKHLISYTPEWAEKISGVSAANIKKYAREFAKAKAA
CIISYRGLVAHYNGTDGERAAQMLGMITGNINSPGGRCKAVAPHWKYPKGPKVKPKGKQLKITNGTLSAL
PNHGECQSVLKMIKDGSHGRPDIYLWYCYNPVYVNGECQENIDVLSDEKLMPFTVTSNIVYDESSRLADL
ILPDTSYLERWDWDGNVAPTQQTEFELRQPVVTPLGECRNFSDILCDLAKRMEMPLGFDTMEEFVKLSCE
MTPTVKDLPGGGFEYLKKHGVYHDPNEKPDFYSHKKIVKDADLKKEGILFDEATGVYWNWKKSKAKDEAE
AMAKGYAKMAYSYKGYVGQKIGDKVYKGFKPDKVNKTGYFELYSTILKEKGFEPFPSWKAIPEHQELTKN
QLTLTTYKVPVQIHSRSTHCKWLTEMFHDNPAWINSKTAASLGIKDGDLVKLTSKIGEISIKAYVNEMIV
PGSIAISYHLGRTESGRYGSGKKSIMGSDNDPDLKLKWWDTYGVHPNWLIANAPDPISGQHRWMDEVVTV
SKA
>WP_013162657.1 molybdopterin-containing oxidoreductase family protein [Desulfurivibrio alkaliphilus]
MKVSRRKFLAGSVAGLGALGAGSAGLRFVRKAEAQGRAGEVKYVNSSCAICTSKCVFRGQVVNGIIRRLE
PEPDFPKSRGMMCARGNAGAWTPYDPDRVKYPLIRTGRRGEGKWRKATWEEAYKYIADKTNQVVEEEGGH
RSCIGFASSEGTYQEMYWHQFREVFGSPNSLRHPTLCLSSVIRGFQSVFGTYPVTDLKNARYVIMAGANR
AEAIFTPDTMDIFSRPKGSYKLIYLDPRFTKTAAKADQWLPIKPGTDMAFALALAHVIIAENLYDRDFVA
NFCTGFDELVEHVKPYSPEWAAEETGIAAADIRQIARELATTPHSVFYPGRRSSWQGEEVQTRRAIAIVN
ALIGAFDRPGGLLPAVGVPMRSYFYEPAWYTQTRPRLESDDVMFLGPRDGSWVAWRDRALKADPYRIRGL
FIYKQNVLEAVPDRDKSMKLFDQMDIIVCIDTFMSDTAWYADVVLPESNYLERLDPPQSLGGIEPTAVFR
QPLIDRLYDTKPGFEIVSELAAYFEDEDGFKLSEYFEGSPEEHARNFVADHPGAWEQLREKAFITVPKVQ
FGAYRQEGRRINTATGKVELYSEDFAGRGLDPLPVFRRCEEPGPDQFRFLVGRHAIHTNSMTAAFPELNW
HQPENAVWLNPEPAARLGINDGDLVQMQNRSGAQVTVKAKVTAGIRPDCVYYAPGYGAISPGKPLVYQRG
ASQAAILESHFEPISGNALMHETIVEIRRV
>WP_203473635.1 molybdopterin-dependent oxidoreductase [Dissulfurispira thermophila]
MEIKRRDFLKAGVAAGAAVALTGPLLNAFAVTKPLAGEKVSGSTDPGKWIPSTCQGCTQWCPVEFFVQNG
RAVKVRGNQLSKVNNGYVCPRGHLMLQELYDPDRIKVPMKRTNPKKGRGVDPKFVPISWDEALGTLADKL
IELRKNNEPHKFLFIRGRYSPKTYPLAYGTLPKIIGSPNAISHSAICAEAEKFGPFVTEGYWGYRDYDLQ
NMKCLVVWGCDPLSSNRNVPNTINKIGDLIDRGTLITVDPRLSAIAAKSHMWVPVKPGEDGALALAIAHV
ILTEGLWSKEFIGDFNDGKNQFKTGKTVDESAFAEKLSHGLVKWWNIELKDRTPEWAEKICGISKDQIIK
IAKTMAAAAPQCAIWMGPGAVMSPRGAAASQAIYAINGLLGCVDVEGGVLSHHPKSPSNKLPKIDDFLDD
MAKKYGKEKKIDQRGYKQFPALNPDPDKKGNFKPGTAVITNNVATGILNADPYEIKVVVSNWANFNFSCT
GAERWDRAMEKVFYVHIGTNPSEAAMYADIVLPAAHHATQKLSIIDNKGNGYTHISIQQPVVGRLWEEKA
DETEIMYMLAQKLAEKGFPNMINYFNSFKDPETGKHPTGPEDFAEIASKIISSAVWKPKEPLKGDKLNGW
EDFKAKGIYNSEPYKYKGLWEKGFPTPTKKFEFYSEGLKIGLKAHAEKYKTTIDDIVESAQYTAKGEEVF
VPHYEPPKVWGDPVKYPFILVDFKSRLNREGRSQNTTWFQEFKKVDVGDESWDDVVRINPEDAKKLGIKT
GDMVKLTSLTGSITVKAKLFEGVRPGTVSKCFGQGHWAYGKVATKEFNKTPRGGNNNDLMPFDVERFTGS
NCRNGGFTRVKIEKV
