# Supplementary material for: Sulfur disproportionation occurs globally across anoxic habitats and has multiple mechanisms of independent evolutionary origin
Source: ISME J. 2026 Mar 2;20(1):wrag042. doi: 10.1093/ismejo/wrag042 (PMC12998232; doi:10.1093/ismejo/wrag042)
Supplement: Sup_File_1_HMM_wrag042 [file sup_file_1_hmm_wrag042.zip › SupFile1_HMM/SupFile1a_sequences/molyb_new.fas]

>WP_015725078.1 4Fe-4S dicluster domain-containing protein [Desulfobulbus propionicus]
MQYGMIIDVDRCVGCHACVIACKAEWEVPAQFDRNWVHRLGPSMTSSGMAATYYPGLCNHCNEPPCVPVC
PADPVNMTFKDAKTGKTVTMEVGATWKDPFNGTVQVDRERCIGCGACRDACPYNARYVDESLKDDNSLGK
VDKCTYCMPRVAEGLEPACVQTCLARARIFGDLDDPNSEVAKYVAKGAVGLTSKAVQIGPNGKYYGSKKG
DMELLMQAAPQEMPKVALRRGLLTKMSLTAKNQVKDLGLLGLAGGLLVKSLQNDEK
>WP_015405007.1 4Fe-4S dicluster domain-containing protein [Desulfocapsa sulfexigens]
MQYGMIIDLERCVGCHACTIACRAEWEVPVPYQRNWVKRLGPTMTDDGMASTYYPGLCNHCDKPPCVEEC
PADVVERTFTDVKTGKTTTLEVAATWKDPFDGSVQVDKDRCLGCGACADACPYGARYVNPAQADDNSEGK
VDKCTYCKPRVDQGLVPACVQTCIADARIFGDLDDPNSAVSQYVKKGAKGLEVQDGHIGPNSRYYGNKKD
MGLLFADYTPKLADMGSVKRRAMMASMVKPAMRKAKDIGILGLAGAMLVKGLSEDKDNK
>WP_221171713.1 4Fe-4S dicluster domain-containing protein [Thermosulfurimonas sp. F29]
MKHQWAMVIDLDRCVGCHACAVACRAEWQVPVNPDYDGYSFIGDYDQWLGVVSAEGGDYRRNWVLRLGPE
RTSKGEIAFTFFPGLCNHCDHPVCVDVCPVEPEKRTFKCYKTGKTVTMEIKATYKEPFTGAVLIDKERCI
GCGNCVEACPYRARYLNDTLDEPKADKCTFCYERVTRGELPACVKTCIADARIFGDLSDPNSEVAKLVRS
GKARRLESDKVKIGPNVYFMGKEKNLELLFKHFAPRKRTWEDVEVRARTRRGLIKMALRKLPTLG
>HFC47029.1 MAG TPA: 4Fe-4S dicluster domain-containing protein [Dissulfuribacter thermophilus]
MSQYAMVIDLDRCVGCHACAVACRAEWKVPVEEGYRRNWVKRIGPVATPHGLSYTFYPGLCNHCDHPVCV
DVCPVDPEERTFKSFKDGRTKKMTIKATYKEPFTGIVLIDKERCIGCGACVEACPYHARYLDETLDEPKA
DKCTFCFERISRGEVPACVKTCIGDARIFGDLSDPNSEVSKLVKAGARRLESKVVKIGPNVYWKGKKKDI
HALMSAFAPMEKTWEEVKNGPDRLRRSLIKALV
>HFC98080.1 MAG TPA: 4Fe-4S dicluster domain-containing protein [Thermosulfurimonas dismutans]
MKAQWAMVIDLDRCVGCHACAVACRAEWRVPVNSQYDGYSFIDDYDKWLEVVSAEGGDYRRNWVLRLGPE
RTSKGEIAFTFYPGLCNHCDHPVCVDVCPVEVEKRTFKCYKTGKTVTMEIRATYKEPFTGAVLIDKERCI
GCGNCVEACPYRARYLNDTLEEPKADKCTFCYERVIRGELPACVKTCIADARIFGDLSDPNSEVSKLVRS
GKARRLESSKVKIGPNVYFMGKEKNLELLFKHFAPRKRTWEEVEIGARSRRGLLKLALRNLPRLG
>WP_297058301.1 4Fe-4S dicluster domain-containing protein [Thermosulfurimonas sp.]
MKAQWAMVIDLDRCVGCHACAVACRAEWRVPVNSQYDGYSFIDDYDKWLGVVSAEGGDYRRNWVLRLGPERTSKGEIAFT
FYPGLCNHCDHPVCVDVCPVEVEKRTFKCYKTGKTVTMEIRATYKEPFTGAVLIDKERCIGCGNCVEACPYRARYLNDTL
EEPKADKCTFCYERVIRGELPACVKTCIADARIFGDLSDPNSEVSKLVRSGKARRLESSKVKIGPNVYFMGKEKNLELLF
KHFAPRKRTWEEVEVGARSRRGLLKLALRNLPRLG
>HFC98080.1 4Fe-4S dicluster domain-containing protein [Thermosulfurimonas dismutans]
MKAQWAMVIDLDRCVGCHACAVACRAEWRVPVNSQYDGYSFIDDYDKWLEVVSAEGGDYRRNWVLRLGPERTSKGEIAFT
FYPGLCNHCDHPVCVDVCPVEVEKRTFKCYKTGKTVTMEIRATYKEPFTGAVLIDKERCIGCGNCVEACPYRARYLNDTL
EEPKADKCTFCYERVIRGELPACVKTCIADARIFGDLSDPNSEVSKLVRSGKARRLESSKVKIGPNVYFMGKEKNLELLF
KHFAPRKRTWEEVEIGARSRRGLLKLALRNLPRLG
>WP_168719054.1 4Fe-4S dicluster domain-containing protein [Thermosulfurimonas marina]
MRHQWAMVIDLDRCVGCHACAVACRAEWQVPVNHDYDGYSFIKDYDQWLEVVSPEGGGDYRRNWVLRLGPERTSKGEIAF
TFFPGLCNHCDQPVCVDVCPVDPEEREFVDFKTGKKTTMQIKATYKEPFYGAVLIDKERCIGCGNCVAACPYRARYLNDT
LDEPKADKCTFCYERIVHGEIPACVKTCIADARIFGDLADPNSEVSKLVRSGKARRLESEMVKIGPNVYFMGKEKNLELL
FKHFAPRKRTWEEVEVRARTRRGVLKMALRKLPHLG
>WP_068669175.1 4Fe-4S dicluster domain-containing protein [Thermosulfurimonas dismutans]
MKHQWAMVIDLDRCVGCHACAVACRAEWQVPVNPNYDGYSFIKDYNDWLQTVSAEGGDYRRNWVLRLGPERTSKGLAFTF
FPGLCNHCDRPVCVEVCPADPEEREFKCYKTGKTVKMEIKATYKEPFTGAVLIDKERCLGCGNCVEACPYKARYLNDTLD
EPKADKCTFCYERIIHGEIPACVKTCIADARIFGDLGDPNSEVSKLVKSGKARRLESDVVKIGPNVYFMGKEKNLELLIK
RFAPRKRTWEEVEAKAPSRRDVLKLALKKIPVLG
>WP_163299370.1 4Fe-4S dicluster domain-containing protein [Dissulfurirhabdus thermomarina]
MSQYAMVIDLDRCVGCHACAIACRAEWKVPTEEGYRRNWVKRIGPEKTPYGISYTFFPGLCNHCDHPVCVDVCPVDPEER
TFTDFRTGKKTRMEIKATYKDPFTGAVLIAKERCIGCGACVEACPYHARYLDETLDEPKADKCTFCYERLAHGEEPACVK
TCIADARIFGDLSDRNSRVYKLVHKEGAKRLESDVVKIGPNVYWKGKKKDLHALFKNYAPRERTWEEVDNMSRRGFLAGL
ARKTSLKG
>WP_067618971.1 4Fe-4S dicluster domain-containing protein [Dissulfuribacter thermophilus]
MSQYAMVIDLDRCVGCHACAVACRAEWKVPTEEGYRRNWVKRIGPEKTPYGLSYTFYPGLCNHCDNPVCVSVCPADPEER
EFKSFKDGKTKKMTIKATFKEPFTGIVLIDKERCLGCGSCVDACPYGARYLNETLDDPKADKCTFCFERIALGEKPACVK
TCIADARIFGDLSDPNSEVSKLVKAGAKRLESKVVKIGPNVYWKGKEKDIYALLKNYAPQTRTWEEVKNGPDFKRRTILR
AAIKNPLFNPKG
>WP_166032266.1 4Fe-4S dicluster domain-containing protein [Thermosulfuriphilus ammonigenes]
MSAQNSQYAMVIDLDRCVGCHACALACRAEWQVPVPYRRNWLKRLGPEKTPYGISYTFYPGLCNHCDAPACITVCPVEPR
EKEFHCKKTGATTKMMVKATYKEPFTGIVLIDKDRCIGCGACVEACPYGARYLNEELDEPKADKCTFCIERIRHGEVPAC
VKTCIADARIFGDLADKDSEVYKLVHRKGAMRLTSKEVNIGPNVYYIGQKKDLHLLWEKFAPHERTWENVKAPDRRRILL
ATARRLKKRLG
>RUM89117.1 MAG: 4Fe-4S dicluster domain-containing protein [Thermodesulfatator sp.]
MSQLAMVIDLKRCVGCHACALACRAEWAIPVGYQRNWVHRLGPEKTPKGLSYTFYPGLCNHCDDPKCVSVCPVDPEERVF
KDPKTGKTKKMAIHATYKDPFSGAVLIDKSRCIGCGSCVEACPYGARYLNEDLDEAKADKCTFCVERLSAGEEPACVKTC
ITSARLFGDLSDKGSEVYKIVASGKAVRLTSKEVNIGPNVYYTGLDRDTWLLVKKCAPHERKWENVKAPTRRDILIAAVR
RLKAAV
>HEB49767.1 4Fe-4S dicluster domain-containing protein [Desulfobulbus sp.]
MKQYAMIINLDRCVGCHACAVACRAEWQVPTREGYRRNWVHRLGPANTSHGMAFTFYPGLCNHCDSPACVPVCPADPVEV
TFKDAATGKTKTMEVAATWKDPFNGTVQIDQSRCLGCGACRDACPYGARYVNTEVANEDIGGEGIADKCTFCMPRVEKGL
APACVQTCITDARIFGVLDDPKSEVAAYVRKGARRLESANVKIGPNVYYFGKPRDLELLARTSTPQEMPEAASRRRMLAS
MMQPAVRQVKTAGLLGLAGAIAVRGLAEESEEE
>MDG4476830.1 4Fe-4S dicluster domain-containing protein [Desulfobacterales bacterium RS19-109]
MSQYGMIIDLEKCVGCHACAIACRAEWEVPTGKDSAERERRRNWVTRLGPTKTPKGLASTYYPGLCNHCDKPACVDVCPA
DKVEVTFTDAKSGKTKKMEVAATWKDPFNGTVQIDKERCLGCGACADACPYSARYVNEEESDPKADKCTFCVERVAEGLE
PACVQTCLARARIFGDLNDPNSEVAKYVKKGAAKLESAKVKIGPNVRYYGNKKDMHLLTTTCTPQAMPQANLRRTIMAHM
LKPAMDQVKGLGMLGLAGAVIVKGLSDDEKE
>WP_092346328.1 4Fe-4S dicluster domain-containing protein [Desulfuromusa kysingii]
MSQYAMVIDLEKCIGCHACSVACRAEWEVPVGKDSEGREQHRCWVDRLGPAKTPHGLSSTYYPGLCNHCDEPSCVEACPY
DLEKRTFVDKKTGKEVTMEVAATWKDPFDGTVQINKEGCWGCGACADACPYGARYINEEGDEPKADKCTFCVERLAVGKE
PACVQTCLAGARIFGDLSDPDSEVSKYIKKGAVGLESEEVKIGPNVSYYGNERDMSLLTSTCTPMTKPVANVNTRRLLME
RLAKSTFKGVTNFALIGMAGGLLLDTETDKKESE
>WP_163299370.1 4Fe-4S dicluster domain-containing protein [Dissulfurirhabdus thermomarina]
MSQYAMVIDLDRCVGCHACAIACRAEWKVPTEEGYRRNWVKRIGPEKTPYGISYTFFPGLCNHCDHPVCV
DVCPVDPEERTFTDFRTGKKTRMEIKATYKDPFTGAVLIAKERCIGCGACVEACPYHARYLDETLDEPKA
DKCTFCYERLAHGEEPACVKTCIADARIFGDLSDRNSRVYKLVHKEGAKRLESDVVKIGPNVYWKGKKKD
LHALFKNYAPRERTWEEVDNMSRRGFLAGLARKTSLKG
>WP_068516574.1 4Fe-4S dicluster domain-containing protein [Caldimicrobium thiodismutans]
MPRWGMAIDLGRCIGCRSCAVICKIHNALPPGTWWQRVETIGSKVHHTPVGRYPDFSEVYLPVPCQHCDN
APCVKVCPVGATWQREDGLVLIDFERCIGCRYCMTACPYGVRQFNWQNPDKNFKEAFKKLGYPQDWFADS
SYRPGYPLEHRTKDGRLVFTPKRPRGVVEKCTFCVQYVDQGLPPACVRGCPGNARIFGDLNDPHSLISQV
IKRRDVIRMREDLNTSPKVFYLLPEYKSYRGRIIYERVLKAFEGKVVNL
>WP_015403468.1 4Fe-4S dicluster domain-containing protein [Desulfocapsa sulfexigens]
MTTNTRDDRREMLRVTGVSLAAAGLASVSLLQPKEAEAAEVKTPQWVMIMDLRRCTGCRACTVACKAEYD
VPLGAFKTVIKQVVTGKYPDTRRTLIPRRCNHCEGTEKVGDMTVPPCVKACPEYPKDRRVFVTAEGKKIR
YRGGATYKRPDGLILIDNDACTGCGKCIDACPYGARTFNKRKLSGKDKSKNAIVKCSSCVHRLDEGITPA
CVNTCAPGARIFGDLNDPNSDVAKLAKEFNLLENRNKTTMKPEAKTMPNIYYIDPDEVLADYSYEDKDKL
TEYRDIVE
>WP_013162656.1 4Fe-4S dicluster domain-containing protein [Desulfurivibrio alkaliphilus]
MSQERKKRWVMVVDPDKCIDCKACDVACKRENGMDAGTDQQVYRNWITSKGVEGTYPYLKERFEPSQCQH
CQNPPCVKVCPTSASYQTEDGLVAIDYKRCIVCASCILACPYDARYKSPQTKVIDKCTFCAHRIAEGKLP
ACVDTCPTKVRVFGDLNDPNSEVARLLATRHYRVLKPEQGTKPSLFYLS
>WP_203473636.1 4Fe-4S dicluster domain-containing protein [Dissulfurispira thermophila]
MPKYGMVIDLQKCVGCGACAIACKTENNTQDRAKGQTFNWADFVMKTEGKFPDVKFTPMPVLCNHCSDAA
CVAACPVTPKAMHKHENGMTIHNMERCIGCRQCQRACPYSSEDVEKAGTQYSVISFNDFTDEVHPFYKDT
KEVIPGCTSSGADVSKRAGDMPPHRTLYKHSDYASVREKGKVEKCMFCEHRVLNGEQPYCVASCPAKARI
FGDLSDPNSEPSKLLKKHKAVQLKNNKGELLKPGEKGTQPNVYYIRSFKAEAKKA
