# Supplementary material for: Sulfur disproportionation occurs globally across anoxic habitats and has multiple mechanisms of independent evolutionary origin
Source: ISME J. 2026 Mar 2;20(1):wrag042. doi: 10.1093/ismejo/wrag042 (PMC12998232; doi:10.1093/ismejo/wrag042)
Supplement: Sup_File_1_HMM_wrag042 [file sup_file_1_hmm_wrag042.zip › SupFile1_HMM/SupFile1a_sequences/molyc_new.fas]

>WP_015725076.1 molecular chaperone TorD family protein [Desulfobulbus propionicus]
MAAHSTPLDQEDASVTEAATLSALYSFLALTMRYPDPAFCNDQFLDAMDFLLESLDWQAERAEFRVWREQ
TDDVVDNLRTEYTRLFITAPPRTTIPPYASVYVDGDGTLFGRTTERTRDFYRERGYDLANDSEPADHISF
ELDFLAALAAEARFEDEDLFLRTLFRPWFERFQEKSMTEARHPFYKVSIQLIDFFTKEEQ
>WP_015405009.1 molecular chaperone TorD family protein [Desulfocapsa sulfexigens]
MLDTEPSNDIARVYRFLAQCMQYPDQEWMNDEFFNVLYNFLGTLDAVEDGIAIKKAIDNTDDAIEDLQVE
YTRLFINGVPHVVAPPYGSVYMDQSLQGTFAGDTLAFYHTKGFEMDKSADLPDHLIHELEFLSLLAEEND
FSGEEEFLKKLFRPWYKKFHPRVTKGAHHPFYRVVVQLIDFFTKEEDKDGFQPNEA
>WP_067618969.1 molecular chaperone TorD family protein [Dissulfuribacter thermophilus]
MTQLENFLLIKFPNHVNSVPMSELGDAFRFLARGFQYPTELEFIQIGWEVIEKLSNDLSITVPPNRPPQD
LKELQAEYVRLFISSPLGVAAPPYASYYMNKSGLLLQEGAQEALRFYREIGVEPENSSEAPDHISLELAF
IGMLLDQNRVQLLNTFIEKHMMIWYPNFLKDLLKANPSYWYQQLGLVTQALLEKITRKEELDEAT
>WP_084270927.1 molecular chaperone TorD family protein [Thermosulfurimonas dismutans]
MFGPEDLRMLAEAFLYPEEEGFLSLISYLQALSRKAGLDLNGDFRVEDLEELKVEYTRLFITSPYRTPAP
PYASVYLSSDRRLKGEGYDQALAFYREAGYEPVEDGDFADHVAYELAFMALLLEENRKDLLRGFLEDHFL
KWYPRFLLALKQAEPKPFYRALGELVSVITNRLREEVVHEEKRFS
>WP_221171715.1 molecular chaperone TorD family protein [Thermosulfurimonas sp. F29]
MFKSEDLRVVAEAFLYPEDSSFLELIPYLVSLGRRLGLYLNGDFGGENLEDLRVEYTRLFITSPYRTPAP
PYASVYLSGDRRLKGEGYDQALAFYREAGYQPVEEGDLADHVAYELAFMALLLEEGRRDLLARFLTEHFL
KWYPRFLGALRQAQPRPFYRALGDLVLFLTNRLREEVAHEKKGLS
>WP_237888109.1 molecular chaperone TorD family protein [Dissulfurimicrobium hydrothermale]
MDAASVFHLLSEAFSFPDMPPSANEGIVDLIAGFPTVIESGNSDANALANSISAENLLELQAEYTRLFINAPRKTPAPPY
ASVYLSNNRRLMQEGYDDTIRFYLEAGVEPLDGPEPADHIFYELEFVGLLIDSGQAELLCRFLKGHLLKWYPEFFGCILQ
ADPNPYYETIARITMSSLTSLEKEFCHEGESNLKNGGSL
>WP_163299372.1 molecular chaperone TorD family protein [Dissulfurirhabdus thermomarina]
MFLGRAFQYPDAQVALHGAWTLKKLARDLGLDLPDVPEISLEELQTEYTRLFINSPEGAAAPPYASIYRHRAGFLYQEGH
DEALSYYREMGFEPVEGPEPGDHIGFELAFVGLLLEEGRLDLLERFLGGHLLKWYPELAARLLAARPHPFYAALAQVTDA
CLNRLLEEVVHEEKRVP
>WP_169755538.1 molecular chaperone TorD family protein [Dissulfurirhabdus thermomarina]
MSSSDRDLFLFLGRAFQYPDAQVALHGAWTLKKLARDLGLDLPDVPEISLEELQTEYTRLFINSPEGAAAPPYASIYRHR
AGFLYQEGHDEALSYYREMGFEPVEGPEPGDHIGFELAFVGLLLEEGRLDLLERFLGGHLLKWYPELAARLLAARPHPFY
AALAQVTDACLNRLLEEVVHEEKRVP
>WP_013162658.1 molecular chaperone TorD family protein [Desulfurivibrio alkaliphilus]
MEATMHPPGNSRQLLNLAGCFDYPSAELARQLNVQLEQLENIHVRLFINDRGGTKTPPYAGCYLDRDDRR
QFMIDFSGICCEQGIVISSGHPPDHIPAMLETLALLLAEAKESPELDIDSLLQRYYRGWPERFAAALEEH
DEVGFYAAAAAELKETLATLHRHSDKGLDH
>WP_073373270.1 TorD/DmsD family molecular chaperone [Desulfofustis glycolicus]
MNSATEQELIRRGDTFKLLAACFYEPDKELLQGKHVCANLAGLLREIDPSAAAAAEAMVTALAATEQQQL
SIDHAALFVGPFELPAAPYGSVYLERQRRTMGDSTMMVQRFYREAGLSIDVAEPPDHIAIELEFLFYLCR
KEAEADASEQTQRYRTLQAAFFNQALLPWMKPFCSAIRSATGNPFYLALAACLEQFIESCRPIYRQRREG
TDRVVPQTV
>WP_203473637.1 TorD/DmsD family molecular chaperone [Dissulfurispira thermophila]
MHINELILNEKVRGDCYRLLSACFYQPDKSLFMQENLLRNLVEALKRVCPPASVFAEKMEGSIVRYTDED
LLIDYAKLFVGPNELIAPPYGSVYLDRERRVMGDSTLKTMELYREAGLVISDDFKELPDHVAIELEFMYY
LVFKEVEALEKSDMDTAHKFIKMQQEFLNSFLGLWINPFCEKIKEGTDNKFYHSLAECVSVFIMNSTIPY
EIMNEKAQGVLN
>WP_068512797.1 TorD/DmsD family molecular chaperone [Caldimicrobium thiodismutans]
MKNLWFKYYSLLLSYPSKDWLYELENIERYLEKEKNDFFKFSQFFKNFSLQELQEEYTNLFISSFPTLPC
PPYEAYYREGLLLGETSQEVLDYYEKTGFQFFKEGEAPDHIAVELEFCALTEDLTFIKRIKNWFNDLKEC
VEKSSQIYSKIVKFISEELKKWE
>WP_168719056.1 TorD/DmsD family molecular chaperone [Thermosulfurimonas marina]
MVQSKDLRAVAEAFLYPEDPSFLGIVSYLTHLARSLGLNLNGDFQVKDLEELKVEYTRLFVTSPYRTPAP
PYASVYLSSDRRLKGEGYDQALAFYREAGLEPVEEGELADHVAYELSFMALLLEEGRLDLLERFLSEHFL
LWYPRFLVALKQADPQPFYRALGDLVLAITNRLREEVSHEKTRFS
>WP_166032268.1 TorD/DmsD family molecular chaperone [Thermosulfuriphilus ammonigenes]
MFRLFYLLADCFSYPPPDPRESKIWSVLPTIAQKLHLNIPDLDNLSQDLLRSEYTRLFISAPYGPPAPPY
ASVYLSPEGILYQKGYDEAQKFYSQAGLEPQEGPEPADHLAFELAFIGRLLEEDRWDILAAFLQKHLLRW
YPLFLNRLLAAKPHPYFAFLARLTGEVLQNLSEEVCHEKEGFS
