# Supplementary material for: Sulfur disproportionation occurs globally across anoxic habitats and has multiple mechanisms of independent evolutionary origin
Source: ISME J. 2026 Mar 2;20(1):wrag042. doi: 10.1093/ismejo/wrag042 (PMC12998232; doi:10.1093/ismejo/wrag042)
Supplement: Sup_File_1_HMM_wrag042 [file sup_file_1_hmm_wrag042.zip › SupFile1_HMM/SupFile1a_sequences/phsa_new.fas]

>XCS57833.1 thiosulfate reductase PhsA [Salmonella enterica subsp. enterica serovar Typhimurium]
MSISRRSFLQGVGIGCSACALGAFPPGALARNPIAGINGKTTLTPSLCEMCSFRCPIQAQVVNNKTVFIQ
GNPSAPQQGTRICARGGSGVSLVNDPQRIVKPMKRTGPRGDGEWQVISWQQAYQEIAAKMNAIKAQHGPE
SVAFSSKSGSLSSHLFHLATAFGSPNTFTHASTCPAGKAIAAKVMMGGDLAMDIANTRYLVSFGHNLYEG
IEVADTHELMTAQEKGAKMVSFDPRLSIFSSKADEWHAIRPGGDLAVLLAMCHVMIDEQLYDASFVERYT
SGFEQLAQAVKETTPEWAAAQADVPADVIVRVTRELAACAPHAIVSPGHRATFSQEEIDMRRMIFTLNVL
LGNIEREGGLYQKKNASVYNKLAGEKVAPTLAKLNIKNMPKPTAQRIDLVAPQFKYIAAGGGVVQSIIDS
ALTQKPYPIKAWIMSRHNPFQTVTCRSDLVKTVEQLDLVVSCDVYLSESAAYADYLLPECTYLERDEEVS
DMSGLHPAYALRQQVVEPIGEARPSWQIWKELGEQLGLGQYYPWQDMQTRQLYQLNGDHALAKELRQKGY
LEWGVPLLLREPESVRQFTARYPGAIATDSDNTYGEQLRFKSPSGKIELYSATLEELLPGYGVPRVRDFA
LKKENELYFIQGKVAVHTNGATQYVPLLSELMWDNAVWVHPQTAQEKGIKTGDEIWLENATGKEKGKALV
TPGIRPDTLFVYMGFGAKAGAKTAATTHGIHCGNLLPHVTSPVSGTVVHTAGVTLSRA
>BFY48485.1 thiosulfate reductase PhsA [Edwardsiella piscicida]
MSISRRSFLKGIGIGCSGCALSSFPPGALALNRPDEIKGKARLTPSLCEMCSFRCPIQAQVVNNKTVFIQ
GNPQAAHQGTRICARGGSGVSLVNDPQRIVRPMKRSGPRGAGEWQTISWQQAYREIAEKMNAIKAQHGAQ
SLAFSSKSGSLSGHLFHLASAYGSPNTFTHASTCPAGKSIAAKVMMGGDLAMDIVNTRYMVAFGHNLYEG
IEVADTHEMMMAQERGAKVVSFDPRLSVFSSKADEWHAIRPGGDLPVLMAMCHVMIAERLYDAAFVDRYT
LGFDRLAAAVSETTPAWAQQHSDIPAQVIVRVTRELAACAPHAMVNPGHRATYSQEEIDMRRMIFTLNAL
LGNVERQGGLYQKKGASVYNKLAGETVAPTLAKPGVKGMPSIQAPRIDATAPQFTYITASGGVVQSIIDA
ALKQTPYPLKGWIMSRHNPFQTVTCRPDLVKTVESLDLVVSCDVYLSESAAYADYLLPECTYLERDEEVS
DVSGLNPAYALRQQVVETIGDARPSWQIWKELGEALGLGQYYPWETMATRQLFQLGGDRALYGALREKGY
LSWGVPLLLREPASVARFIERYPQAAAQCDSDGTLGGALRFKSPSGRIELYSAALEALLPGYGAPRFRNL
ALKQPDQLYFIQGKVAVHTNGATQYVPLLSELMWDNAVWVHPQTAQARGIRSGDMVWLENAIGREKGRAL
VTPAIRPDTLFVYMGFGAKAGARTEATRHGIHCGNLLPHETSPVSGTVVHTAGVTLSRA
>AAN57036.1 sulfur reductase molybdoperterin-binding subunit PhsA [Shewanella oneidensis MR-1]
MIELNRRTFLKGAGASGATCALASLLPGSLAALESKQLKGMGKEIASICEMCSTRCPISARVIEGKNVFI
SGNKAAKSFGGKVCARGGAGHSLLYDPQRIVKPLKRVGERGEGKWAEISWDEAYQLIADNLTKIKQAHGP
EAVAFSSKSGSQEKHLFHLATAFGSPNTFTHASTCPGGYEIAAKAMFGTKVKRDLSNSKYIINFGHNLYE
GINMSETRGMMAAQMDKGAKLVVFEPRFSIVADKADEWYAIRPGTDVAVALALCHVLIEENLYDKAFVER
YVEGFDAFAAEVKAYTPEWAETISDVPAKDIRRIVREYAAKAPHAVVDFGHRATFTTEEFEMRRALYAAN
ILIGNIERKGGIYLGQKPGDYNKLAGEDVAPVLGKPGVKDMPKPAAKRIDQVEEQYAMMWSAGGIYQTVL
DATLSAVPYQLHGWVMSRTNPMQTMTDRARVVEALKKLDFVAVCDVYISETAAYADVILPESTYLERDEE
IADKSGKNPAYYVRQRVVETLSDTRPSWQIFKDIGHKLGLSEFYPWENMETLQLLQVNRDTELLRRIKDE
GFVSFGKPIMLCEPKMVAEFTKAYANAKPADEDGTYGSLLSFKTPSGKIELTSAKVEAMAPGRGVIKFRE
VQLKKPNELYFIQGKVAVHTNGATHNVPMLANLMSDNAVWVHPVTAGKLGISNGDPIRLTSSVGTEEGHA
LVTPGIRPDTVFAYMGFGSKNKELVRATGKGIHCGNLLPHVTAPVCGMTVHTTGVTLAKR
>WP_136797087.1 thiosulfate reductase PhsA [Desulfosediminicola ganghwensis]
MEITRRTFLKSATIGGAYCALSGAVPGTLASLYAETPELVAQHINSMCEMCSTRCPITAEIINGKNVYLGGNPLAESFGG
SVCARGGAGHSLLYDPDRLVKPIRRVGERGEGKWEEISWKEAYSYIAEKLLAIKLQHGPESVAFSTKSGSGQSHLFHLAQ
AYGSPNTFTHATTCPGAYQVAGRAMFAGSLSRDIGNSRYIINFGHNVYEGINMPETIGMMENQRAKGAKLIVFEPRFSIL
ADKADEWHPIRPGSDICVALAMCQVLIEEDLYDKEFVDRYVHGFEEFSEAVANYTPEWAEELSDVKAADIVRIAREIASH
APHALIDYGHRTTFTTEEFDLRRTLYALNVLLGNIERKGGLYFSSNPAKYNTFAGEEVAPVPAGPFDKVPKVEAQRIDQA
DTQYYLLWSSGGVYQSILDAALSADPYQLKAWVITRSNPMQTMTDRARVEEALKALDLVVACDVYISETAAFADIILPES
TYLERAEDIFDRSGKFPRFSIRQPVVKTIGDTKPGWQIWRELGLAMGLGEYYKSWNDIDDFQLAQFKGDAATLNKLKQDG
WIEFGKAPLITREKSEVSNFVKAFPNARTPDYDGTYSSSLKFNTPTGKIELSSPKVEEMAPGRGIIRYRPVTLKKDDELY
FIQGKTAIHTNGATHNVPMLSNMMSDNGLWIHPVVAKKMGIVTGDKIRIYNDLGSEEGSALVTPGIRPDTVFAYMGFGSK
NKELKRAYDRGIHCGNLLPHITAPVCGMNLHTSGVKIEKI
>MFT5730025.1 thiosulfate reductase/polysulfide reductase chain A [Desulforhopalus sp.]
MKCVLRVVLFQRDSSTIKMFLLVGMRGLKPLEVVFAPGVVQDTVYSMTLIVWSNQSSVFTHISTCPGGPYVASKAIFGKA
PLKLDIGNSKYIVNFGHNLYEGIEMVETRAMMKAQVDKKAKLVVFEPRFSIVADKADEWFAIKPGTDIAVALAMCHVLIR
DDLVNHDFVTKYVDGYNEFVDQVKQYTPEWAENISDVKATDIERITHELASHAPHALVDFGHRSTFTTEEFELRRALFAI
NILMGNIERKGGLFFGVNAQKYNELAGEDVAPELVNPNAKLPEISKKRIDLVDKQFSLIGALGGIYQSVLDAAIDSNPYP
LKGWVITRSNPMQTMADRTKVEKVLKEMELVVVCDVYISETASMADIVLPESTYLEREEAIFDYSSKFPTYSIRQPVVET
IGDTKPCWKIWRELAFKMGLGDNYTWEDMEKFQLGQLKNDTAELSRLKQEGWLQYGKVPLLLREKEMVQEFSKNYPHGRV
PDSDGTYTSALSFPTPSGKIELSSPYIEEMAPGRGVIRYREVKLKKDDELFFIQGKVAVHTNAATQNIPFLNSLMPDCSL
WIHPATAGSLNITTGDNIRISNERGSEEGKALVTPGIRQDTVFAYMGFGSKNKELKRAYNRGIHCGHLLPDVTAPVCGMS
VHTTGVKVDKA
>WP_028324348.1 molybdopterin-dependent oxidoreductase [Desulfatirhabdium butyrativorans]
MEKTVYTLCFMCSVRCPIKVQVKDGQVRWIEGNPQVPGMEGSLCPRGSAGISLLYDRERLQTPLIRDGERGEGRWRKASW
NEALDYVAEKLKKIISEYGPQSLVMGERTNLSTHVSKTFLKALGSPNHFTHDALCKGSVNTACRSLFGYTDAQIGIDYKN
TRHIVLYGRNIFEAIAVKEVNGLMDAIQAGAKVTYIDPRVSVTATKADRYWMIRPGTDLALNYALIHVILQERLYDAAYV
DRWVLGLSELQDFVQPFTPQWAEQETGIPADEIIDFARKISRDKPSVIFHYGYRGAHQQNEIHLRRSILILNALMGSVEA
KGGIFFKKGPGALGKKPARKLTDQTLPKVTTVRFDKVGTPDFPLPDPAHGVPQVLTEAILKENPYPIKALIANRFDPLKS
IPDTNGMKKALEKLDLIVTIDINMSDIAWYSDVILPESIYLERTDCIQQANGLKPQMFLRRQAVQPRYDTREAAIILKQL
AERLDIGQYFPYQTMEELVEWQLEPTGFTLKDFEAKGFVAYGKDPIFWDRQDGIQFKTPSGKIELVSSLLENAGFPSFPP
YPKAPEPAENRFRLTVGRVALHTHVSTQNNPLLSELFPENVLWINTAKAKAIGIQNNDRVEVSSSVGSGTIRAFVTDFIH
PEAVFMVHGFGHEAKTASRCFNKGLADNVLQENLTDWVGGSPALHDTFVTVKRVQ
>WP_123291171.1 molybdopterin-dependent oxidoreductase [Desulfosoma caldarium]
MKKKEVYSLCFMCSVRCPIKVTVENGQVKWIEGNPHVPGMEGSLCPRGAAGIALLNDTQRVQSPLIRSGPRGSGKWKKVS
WDEALNYVAEKLKEIIAQHGPQSVVLGERTQLATHVSKTFMRAIGSPNHFTHDAICKGSVNTAARSLFGYTDAQMSFDYK
NTKHIVLYGRNFFEAVEVKAVNSLMEAVENGAKITYIDPRVTVTATKAHDYFMIRPGTDLALNYALMHVIINEKLYDARY
VQRWVDGLAVLQDFVQPYSPEWAERETGIEAHRIVTLAREMAKKKPSVIFHFGYRGASHPNEIYLRRSIMILNVLMGSVE
AKGGLFFKKGPGEVGGKPARKLTEQEGLPSVNVVRFDKVGTPDFPLPDKNHGVGQMLPLAILNEDPYPLKALIAYRFEPL
LSIPDLNQNKRALEKLDLVVSIDINYSDIAWYSDVILPESMYLERLDCPQQANGLKPQMFLRQQAVSPRYDTRPGAIILK
QLADRLGLGQYFPYETMEDLVRWQLEGTGFYLEDFDKKGFVAYTDKQIFWDRDDGLKFKTPSGKIELVSSLLENAGYPSF
PAYEPVQAPPEGHYRLMVGRCAQHTHVSTQNNPYLNELVPENRLWIHTKEAQRLGIKDGDWVEVSSKVGSGQIRAYVTSM
IHPEAVFMLHGFGHEARLAARSFNRGLADAVLQENISDCIGGSPALDHTTVTVKRVQ
>WP_084057198.1 molybdopterin-dependent oxidoreductase [Desulfacinum hydrothermale]
MRKEVYSLCFMCSVRCPIKVVVENGQAKWIEGNPHVAGMEGSLCPRGAAGLALLNDTQRVQSPLIRTGPRGSGKWKKATW
AEALDYVAEKLQAIIGQHGPQSVVLAERTQLATHVSKTFLRAIGSPNHCTHDAICKGSVNTAGRSLFGYTDAQMSFDYKN
TKHIVFYGRNFFEAVEVKAVNALMEAVENGAKITYIDPRVTVTATKAHDYFMIRPGTDLALNYALMHVIIKEKLYDAHFV
ERWVDGFAELQDFVQPYTPEWAERETGIEAHRIVNLARQISKQKPSVIFHFGYRGASHPQEIYLRRSILILNALMGSVEA
KGGLFFKKGPGEVGGKPARKLTEQEGLPKVDVVRFDKVGTADFPLPDKNHGVAQMLPMAILNEDPYPLKALIAYRFDPLM
SIPDMNQNKRALDQLDLVVTIDINYSDIAWYSDVILPESTYLERLDCVQQANGLKPQMFLRHQALSPRYDTRPGAIILKQ
LAERLGVGQYFPYETMEDLVRWQLEGTGFYLEDFAKKGFVAYTDKQIFWDRENGIKFKTPSGKIELVSSLLEEAGYPSFP
AYEPVSSPPEGQYRLMVGRCAQHTHVSTQNNPYLNELVPENCLWIHTKEAERLGIKDGDWVEVSSKVGSGEIRAHVTDMI
HPEAVFMLHGFGHQARSAARSFNRGLADGVLQENISDTIGGSPALDETVVTVKRLH
>WP_073039574.1 molybdopterin-dependent oxidoreductase [Desulfacinum infernum]
MGKLVHSICFMCTVRCPIVVEVEDDEVKWIQGNPQVPGIEGALCAKGSAGVALLNDHERPQYPMIRTGERGAGQWRRATW
DEALDYVAEKLKAIIDAHGGQSVVFGERTNLNTHISKTFMRAIGSPNHFTHDALCKGSVNTAFRSLTGYTDAQVGIDYAN
TKHIVLYGRNIFESLEIKPINALLDAMEKGAKVTYIDPRVTITATKAHRYWQIRPGTDLALNYALIHTILKENLYDAAYV
RKWVSGLNELRAFVEPYTPEWAEKETGIPASEIVALAREVAESKPSVIFHYGYRGAHHPNEIHFRRSLIILNALMGSIEA
KGGIFFKKGAKAAGRGDIGKYVQQEGLPKVTAPRFDGSGADKFPIADSTHGNPQMLAHAILNEDPYPIKALIANRFEPLQ
SIPDAGRLRKALDKLDLIVTVDVNFSEIAWYSDVILPESTYLERADSIQMASGLKPQLFIRKQAVSPRYDTKPAWMIWKE
LANRLGIGQFFPYESIEDIWNFQLKDMGVSIQDFDAKGFVALTDKQILWDRMEGIQFKTPSGKIELVSSLMEEAGIPSFV
PYEPVPKPEEGTFRLTVGRCAVHTHVSTQNNLYLNELVPENVLWIHKDAAAKLGIKDGQMVEVESPVAVSRLKAKVTDTI
HPEAVFMLHGFGKTVPAQTRACGKGASDALLQENISDTVGGSPALDHTLVKVRPVKD
>WP_232019768.1 thiosulfate reductase PhsA [Helicobacter pullorum]
MSIHRRDFLKGMGVGSVALGMPGTLGAFSGKIEGSSKFVPSICEMCSTRCPIEARVDNGSKVFIQGNPFSIATGGAVCAR
GGSGVSQLYDPNRLVNPIMRVGERGEGKWKEVSWEEAYEYIAKKLNEIKEKYGAHTVAFASKTGPEQTFLNQFAYAYGSP
NTFDHGNTCPSGYTTALMSVYGNGGVSRDFANCKFMLNFGHNVYEGMVISYARGITQALENGCKLVSLDPRFSILSSKAS
EWIPIRPGGDAAFMMAFLHTLIFEELYDKKFVEKYTIGFDKLKESIKDYTPEKMAKECDIPADKIIALTRECASFAPHCM
VDFGHRATFTPEEIEFRRSIAIANALLGNMEVKGGLYFPKGAGIYNKIAGEKVAPIFKGSILPKLPEPKQPRIDFVDVKE
GEFSKIPKNRGVYSKIYECILSGNPYALKGVFITRSNPVMTVAGSDSVVEAIKKLELFVCVDVYISDTAQYADIILPEST
YLERDEQFLANNGKNPGYQVRQKVVKTIGNTKPSWQIYLELAQKMGYGDAFPYKDMDDFRMKQGYEYPEDMFEIKHKGLM
SYGIPLLARDPESVKKFVEKYPNSKQFLDSDNEFAEFLKCNTKSGKIELYDEVLQKACGRGGLTYNDPKLKGDGDFYFIQ
GKTAVHTNGHTANVPWLNTLMNDNAVWIHEKVAKEMNLKKGDKIKITSKNGSQIGSVLPTIGIREDTLFAYFGFGHTSKH
NTISYGKGLSAGHLLENTISPVAGNNVHTIGVKIQKVEG
>WP_006802889.1 thiosulfate reductase PhsA [Helicobacter winghamensis]
MSVNRRDFLKGVGVGSVALSMPGTLGAFQGKLEGVSKFVPSICEMCSTRCPIEARVDNGEKVFIQGNPYSVATGGSVCAR
GGSGANQLFDPKRLVKPIMRTGERGEGKWKEISWEEAYDYIAKKLVEIKEKYGAQSVAFASKSGPEQAFLNQFAHAYGSP
NTFDHGNTCPSGYAVALTSVFGSGSVSRDFSNCKYMLNFGHNVYEGIVISYARGVTEALEKGCKLVSLDPRFSVLSSKAS
EWIPIRPAGDTAFMMAFVHTLIFEELYDKKFVEKYTIGFEKLKESVKDYTPERMSKECDIPADKIVAITRECASYAPHCI
VDFGHRATFTPEEIEFRRAIAIANALLGNVEAKGGLYFPKGPGIYNKVAGEKVAPVFKGSILPKIPAPKHPRIDLIDVKD
GEFSKISKTRGVYSQVFKSVLDGKPYAIRGLWITRSNPVMTVNNSNEVVEALKKLDLFVSVDVYVSDTSQYADIILPEST
YLERDEQFLASNGKNPGYQVRQKVVETIGDTKPSWQIYLEMAQKMGYEAAFPYKDMNDYRMQQAYEYPEDMFEVKHKGII
KYGIPLLARDSKSVKKFVEKYPNSKQFLDADGEFAEFLKCKTKSGKIELFDEVLEAACGRGGLTYNDPKLKEEGEFYFIQ
GKVAVHTNGHTMNVPWLNTLMDDNAVWINQDVASKLRLKKGDKIKITSKVGSQIASVLPTVGIREDTLFAYFGFGHTSKY
QEIAYEKGMSASHLLANTISPVTGNNVHTIGVKIEKV
>WP_067173343.1 thiosulfate reductase PhsA [Sulfurospirillum sp. UCH001]
MTQMLNRRSFLKLSSTAAAAAGMSSVPGLLGALEPEQKALVGSAKFTASVCEMCSTRCPIEARVENKEGVFIRGNPKSKG
TGGRVCARGGSGFNQLYDPQRIVKPLMRVGERGEGKWKEVSWDEAYTFIAQKLGEIKEKYGAHTVAFSAKGGWETDYLCN
FAGGYGSPNTFDHGTTCPLAYGVALETVFGTSGVSRDFGKCKYMINLGHNVYEGIVISYARAISEAVEAGCKLISLDPRY
SVLSSKATEWHPVRPGSDVAFILALINVLITENLYDKKFVEKYCEGFDELKASVATYTPEWAEKECDISAKDIKRIAHEY
AKAAPAAMIDYGHRVTYTPEEIELRRAIVIANVLIGNIEKPGGYYFNKGASMYNKLAGEKVAPVFKKFKIPEFKKSEFKR
IDGIDLPDSEFGYISKKRGIYQKILDAAVDGVPYQLKGWVMTRSNPVMTITNTDKVVQALKKLDFVAVMDIYMSDTAWFA
DIVLPESTYLERDEEFVAGGGKNPTYQVRQKVVEPIGDTKPYWMVFKELATKMGFGEYFPYKDMDDIRMAQAADFPELMF
ELKKNGLASVGVPLLLRDKKSVADFVAKYPAAETLVTEEGYIDAPFFELKTPSKKIQLFDAKLEKTAGRGSISFRPVKLK
EDDELFFIQGKTALHTNGHTGNILWLNNAMPTNAVWIHTETANKLGIKNGDKIELANKYGKQIGEALLTVGIRKDTVFAY
FGFGHISKGLKRAYGKGVNSGTLLPHFTSPVVGMNLHTSGVKVRKA
>WP_169784837.1 thiosulfate reductase PhsA [Campylobacter curvus]
MDKSRRDFLKIGAGASALATCLTPGSLGAVGAGALKGSENFTPSFCEMCSSRCPIEGRVVDGKNVFIQGNHKASGTATSV
CARGGSGHNQLYDKERIVKPLIRAGERGEGKWREASWDEALDLVAKKMLEIKEKYGAQSFIFTAKSSQTHKLMVNFASSY
GSPNCFSHFSCCPITYQMVCEHMYGKPKLKRDFANAKYVVNFGHNLFEGIVIADAKKLAKFADKKDTKLLVLDPRFSVVA
SKADEWLPVKPGTDIAFVMALINTWIKNGTYDKEFIDKFTIGFDKVVENTKDTTPQWQEAITGIPAGTVERIAAEIWAAA
PRVIIDFGHKTTTTKAEYMRTRAIMTANAMMGNWEVKGGLFGGKNAKTFNKLTGTSDFPELKNMDEPFKVPKVTRLDYAG
DSGKHKFVSRKHGVLMDINEAILTQKPYPIKGWFNIRFNHLINVAGTDKSVEALKKLDFIVVSDIYLNDMATYADVVLPE
STYLERDEGIEDKSGLKPAYMIRNKIVDPIGDTKDGAGIFRELARRMKIDELYTWNDMREWRMQQVKGNVELLSALEKDG
YVTWKVPGILFREKALVDKFVEKFPNAAQFVGENGLMDGLAKLATKSGKIELFSEQVEAEFPGYGCLNTKDIDVFDGHEL
CLMSGKTPVHTNGHTQNVPFLHDLMSESPIWIHPNTAARKNLKDGDEVVLQNKYGKQKGKIMLTQGIREDTLFVYHGFGH
VTPGMSRANGIGVNSSVLLSPEEGPVAATMVTNVGVDILKA
>WP_007290079.1 thiosulfate reductase PhsA [Thermosinus carboxydivorans]
MKKFSRRTFLKLSGAATAALAAAPTLPRMASLAANIQLEGSAEFKASYCEMCTSRCPIQAKVVDGKTVLINGNPEWAATG
GTVCARGGSGFSQLYDPQRLKKPLIRTGERGEGKWKEVSYEEAYAYIAEKMQDIKARYGPEAMAFACRKGPHMGYLYTLA
KAYGSPNTFNHESTCPMAKTVALEATFGTAALGIDYANVKYLVTFGRNFFEGIHVAQTRGVMTAVSKGAKLVSFDPRFSL
TSAKAHEWFAIRPGTDLAVVLAINHVLIRDGLYDRDFIDKYTEGFEAVKASLTACTPAWAEQESGVRAADIERIARELAA
ARPRAVVEFGWRTTSTPEEFELRRAIIITNLLLGNLEVPGGTFFVKSANFINSLVGKPVIQPIAGPKLPPFPQPGRPRID
GAGSKGQPYSLVPPIDGVVQTIPEAALTGKPYPIRGWFIYRYNPVLTIPDTNRVIEGLKKMDLVVVCDINMSDTAWYADV
VLPESTYLERDEGFNDYSGAVPVYTLRQKVVEPLYDTRPHWQIFKELAEKLGLGAYFPWKDVEELRLIQMGGKADLVRMG
KEKGFVNFGLKPLFLRDRASVAEFVAKFPEAKELVNTQGIIDKPLLNLKTKSKKIELLSTEAEELFGRGVPVYRPVKLAE
AGEAYFVQGKVAVHTNGHTHNVPWLYNLMSENRLWLNPATAAKLGLKDGDKAILKTRTGQQQVKVLVTEGVRPDTVFGYF
GFGRLSPGLGRAYKKGINSNLALPLVTADVCGSTIQTTGVTISKV
>WP_371379363.1 thiosulfate reductase PhsA [Sporomusa aerivorans]
MNKRFSRRTFLKLSGATAAAISVSGSIGKMVAEVSAEAKGGTRELVRSYCEMCTSRCPLEVRTENGRISFIAGNPEWGAT
GGTVCARGGAAFSQLYDKERVQKPLIRTGERGQGKWREATWDEALSYIAEKMLAIKDKYGAESVAFAARGGPHKAYMDNL
AKAYGSPNVFTHESTCPIARTVAQEATFGTSAVAIDYGNAKYLLSLGRSYFEGINVAHVRAITSAMAKGCKLVSVDPRFS
VTAAKADEWFAIKPGSDLALVLAIIHVLIRDNLYDKEFVDKYTEGFEAVRASVANATPAWAAGETGIADRDIERIAREMA
AAKPRAVIDWGWRTTFTPEEFELRRASLIATLLLGSFEVPGGIYLTKSAALINGLVGRNVVPGLAAPKIPAYPKPARPRV
DGAQVKGHPHFMVPASDGVVQAVPEAILTEQPYPIKGWFVLRNNPVISQSNTNRVIEALKKLDLLVVCDLYLSDTAWYAD
VVLPESSFLERDEGFNNATGSAPAYTLRQQVIKPVYDTKPHWQIFKELGEKLGLASYFPWRDMEDMRAIQLGGRQELIKT
AKEKGFINFGIKPLFLRDKNSVAQFVEKFPDALSRVNEQGTIDGPLLNLKTHSKKIELLSHETEELFGRGVPVYRPVKLK
EENQLYFTQGKVAVHTNAHTHDVPWLNALMPANRVWINPDTAAKLGLKTGDSVEIENEYGKQPAAVLLSKGIRPDTVFTY
FGFGRLSPGLKRAYKQGTNSNIMLPTVMGPVCGIALHTAGVAIRKV
>WP_171904666.1 thiosulfate reductase PhsA [Sporolituus thermophilus]
MKKFSRRTFLKLSGAATAALAAGSALPRMASLAADSQLEGSAEFKASYCEMCTSRCPIQAKVVDGKTVLINGNPEWAATG
GTVCARGGAGFSQLYDPQRLQKPLIRTGARGEGKWKEVSWDEAYAYIAEKMKAIKAQYGPEAMAFANRGGAHMAYMVTLA
RAYGTPNIFTHESTCPLARTVALEATFGTSALAIDYGNVKYLVSLGRNYFEGLHVAQARAVMNALAKGAKLVSVDPRFSL
TSAKAQEWFAIKPGTDLAFVLAINHVLIRDNLYDRDFVEKYTEGFDAVKASVAKYTPAWAEQETGIKAADIERVARELAA
ARPRAVIDWGWRTQFTPEEFELRRAIVIANMLLGNLEVPGGTFFVKSPPFINGLVGKEVVPNLAGFKIPPFPAPGKPRVD
GAKVKGHPNYMVPPGDGAVQIVPEAILTEQPYPIKGWFVLRYNPVITIPNTQRVIEAIKKLDLLVVCDIYMTDTAWYADV
VLPESTYLERDEGFNAYHGAVPVYTLRQQVVKPVFDTKPHWQIFQELAQKLDLGAYFPYKDVEEIRLVQMGGKADLVKTA
KEKGVLTFGFKPIFLRDKSSVAEFIKKVPEAQALVNDQGIIDKPLTNLKTKSKKIELYSHEAAEAFGRGVPEYRPVEMKK
EGQYFYIQGKTAIHTNGHTHNVPWLYNLMGANRLWMHPETAKKLGVTDGATVEITSDYGKQQGKVLVSEGIRPDTVYTYF
GFGRLSPGLKRAYKQGINAGMLLPTFVAPVCGTTVQTTGVTIKKV
>WP_015263331.1 thiosulfate reductase PhsA [Desulfitobacterium dichloroeliminans]
MRRREFLKYALCGAGGTAITVGSFGALNKISPKTALATETTEEATIFSACEMCRNQCPIAVKVSNGKVTKIEGNPNDSGF
GGVICARGNSGPSLLYDPQRLKKPMIRTGDRGTGKYKEVSWDEAYTYIAEKVKEIQTTYGSEEIAFASRKGPHDMFFRAI
GKGIGSPNIFSHEATCPMTRSVALDSMFGVEMIAADYANAKYIISFGRNWLEGIHIAQTRGIMKALAKGAKIVSLDPRLN
VTATKGEWLPIKGATDLAFVMAMANILINEELYDKEFVERYTSGFEQWKEAVKDKTPEWAEQETGIPKDTIIRVTREFAE
ACPNALIEFGWRTGLTPNDYQLRRGIMIVNMMMGNFEVPGGYYRVKNAGVTNRFPGMTGYAKPLGSVSQPEFPKPITSRI
DGTGIKGVPGQIIPEGDGAVGQIVESILTESPYPIKGWFVHRFNPVISITESERTIEALKKLDLLVVCDLYMTDTAMYAD
VILPECTYLERSEQIYDMSALTPKYVIRQAAVPLVYPDTKPAWQIYKELGETMGIGQYFPYETIDDYINQQLTPAGITLE
HMKEKGVWTPEGMKPFYVRKDPLASLDNLIAKPSKKIEFYAEEVQQATKQGIPQYTHYPQPEEGQFRFVQGKVAVHTNAG
TANVPILNQLMPENSLWINPESAGKLGIKDGDEIVISSGKYEHKGRAKVTQGIRPDTVFAYHGFGRISPEMKRAYGKGIN
VNKLTDNVIGEVGNVVTSMNFVTLKKA
