# Supplementary material for: Sulfur disproportionation occurs globally across anoxic habitats and has multiple mechanisms of independent evolutionary origin
Source: ISME J. 2026 Mar 2;20(1):wrag042. doi: 10.1093/ismejo/wrag042 (PMC12998232; doi:10.1093/ismejo/wrag042)
Supplement: Sup_File_1_HMM_wrag042 [file sup_file_1_hmm_wrag042.zip › SupFile1_HMM/SupFile1a_sequences/qmoa_Neukirchen.fas]

>2771144595
MSSGIFQKILEKAEVVRESLSYDAVVIGGGIAGMEASLDLAEMGYRVLLVEKEPTIGGKMFLLSKVFPTLDCASCISTPKMAAVAHHPNIDLWTYSEVRSINIRERGDFEIEVLRKPRFVDESLCTGCGTCEEVCPVTVPKEFDYGLRGRRAAYIPFDTAVPKKAVIDIDHCIFCGQCERKCPANAIDFTQRPRIYRVKTHAIIIATGCKLFQAERKEAYGYGKVPNVITAMQMERLLSPTRPFNSVLRPSDGKEPSSIGYILCVGSRDKTVGNPRCSQVCCMYSIKQAQLILGALPLADVTIYCMDIRAYGKGFEEFYQRAKAMGVRFVRGRVAKVEGLPDGNVKVTYEDIDEGKVKTAVHDLVVLSVGLLPNIDVLVTFNGKALSTDDVGFIRIDPTDPVKTNVEGVFAAGCVTGPKDIPDTILEAAAAASRCAAFLREVMGDGRR
>ADW16947.1
MSDTAGNGAVLVVGGGISGLTAALEAAEVGNDVFLIEKNAYFGGRVAQLNQYFPKLCPPTCGLEINFKRIKDNRRIRTYTMTTVKSISGGPGNFEVQLETAPRFINSNCTACGDCAQACTDEIDDAFNFGMGKIKAVYLPHEMAFPRRYVLAKQACSPSCLEAIKAACKYNAVELDMQPKTFTLKVSSIIWSTGWNPYDANKISNLNYGSSSAIITNMMMERLAADNGPTKGKILRPGDNKEPASFAFVQCAGSRDENHLQHCSYICCMATLKHISYIRAQYPDAKIYVFYIDLRTPGKYEKFREKFMADPNTVFIKGKVADIVAERDGGVTVVAENAVTGKKVHQKVDLCVLATGMEPALGEQAKTLGVAMDGNGFVVSDPAKGMIAAGCAKSAVDVYSSGQSSTAAALKAIQIGR
>AEG14662.1
MGNKSILVVGGGISGLTAAIEASEVGYEVFIIEKNPYLGGRVAQMNQYFPKLCPPNCGLEINFRRIKSNPRIRFLTLAEVTGVSGQEGDFEIKVKIHPRYVNENCTACGKCVEVCPEERKNTFNYGLDKTRAIYLPHLFAFPMKYVIDAEACSKCNKCVEVCPVNAIDLNMEPKEMTLRVGSIIWATGWNPYDASKIGYYGFGQYENVITNVMLERLAASNGPTQGKILRPSDGKPVERVAFVQCAGSRDENHLPYCSGVCCLASLKQATYVINQNPNAQVYIYFIDVRALGKFEDFYAKVKDNPNIHLVKGKAGDITEDPATKDLTVVVEDQETQKLMKEKFDLVVLATGMAPATREAKAPADLVYDENGFAVGGAPGIYSAGCVSRPMDVASCVEDATAAALKAIQSTVGR
>EDN70006.1
MTDVVATNQTILVVGGGISGMTAALEAAECGKDVILLEKNPSIGGRVSQLYKYFPKMCYPTCGMEINLRRMKANRHLRVITLAEVTSVTGDTGNYTVNIKVSPRYVNENCTACGACSQAVETEFGDEHNYNLKKRKGAYLPFFMAYPQRYVIDPRLIGTADADKAKGACKYDAINLDMQEQNLTLNVGAVVFATGWRPYDANKIQPYGYDRIPNVITSVEFERMMDPFGPTSGKILRPSDGKEAKDIAFIQCAGSRDRNYLKHCSRICCTASLKQTTYVREKYGDEGQSTIYYIDIRAIDRFEDLYHKAKADEKVNFIKSKVANITQDKATGNPILNGVDTEGYNRYSNPHELVVLAVGMEPSVDFKQLGINVSVNENGFIENVPGSGMFGAGVATDALDVNRAVQNATASALRAIQVVNQVAAAEGG
>EIJ34740.1
MTDVVATNQTIIVVGGGISGMTAALEAAETGKQVILLEKRPYLGGRVSQLYKYFPKMCHPTCGQEINQRRIKMNKNLTVLTQAEVSNISGDKGDYTVSVTLTPRYVNSNCTACGECEKAATSEFDDEFNYNLGKRKGVYLPNAMAYPQQYVIDSRLIGTAEAEAAKAACKYGAIDLDEKEETIELKAGAVVFATGWKPFDANKIQPYGYDRFANVINNVEFERLMDPHGPTGGKLLRPSDGKEAKNIAFIQCAGSRDRNYLRHCSRFCCMASLKQTQYVTEKYGDEGKSTIYYIDIRSIDRFEDFYRNVQNDANVSFIKSKVAKVEADKEGNPVLHGVNTEGYHRYADTYDLVVLATGMEPSVDFKGLPIKIAVNEEGFIEHDEANGGIFAAGVAADAMDVNRAVQHATAAALRAVQVVNQVAGA
>EKO39044.1
MSSNAILVVGGGFSGITAALEAAEVGHEVYIVEKNPFLGGRVMQLNKYFPKLCPPSCGLEIQFQRIKNNKKVKFFTLAEVTKVTGKAGDYEVTVKIKPRFVEPGSVDLSDTAKKLSKDVKSDFELGLGDRKALYMDVPFAFPNRYVLDKERCTKEDLEVLSGSDVINLDDAPKEIVLKVGSIVYATGWKPYDVTRLTNLGAGEIANCVTNMQLERLASPNGPTCGNIVRPSDGKAPRSVAFVQCAGSRDENHLNYCSYICCMASLKQAAYVREAFPDARVTIYYIDLRTPGRYDNFAKRILNDDRINAVKGKVAAVAEDAGSGDVILTVEDAVTGIKSDNRFELVVLATGMQPSIAGERLPVDVPVDEMGFIVGGEEKGIFAAGCAATPLDVMKSAQSATGAAMKAIASVRGR
>ESQ12215.1
MATVASVSGSPGNYEVVVDVAPRYVNSNCTACGECTAACPDEVENSFNFGMNTRKAAYLPHEMAFPRRYVIEKDALSAEGAEAVKNACKYDAVDLNMQPQQVTLSVGAIVWATGWTPYDPEKIENLRFGQSPAIVTNMMIERMAAPSGPTGGKIVVPGSNKEPQSVAFVQCAGSRDENHLEYCSYICCTATIKQMGYVRERYPDAHMYVFYIDMRTPGKYEQLRDVYLTDEKATFIKGKVADIELADEGVTVIAENALTGEKIHQTVDLVVLATGMQPSLYEGGAPAGLSLDDNGFVLSAYDQGIIGAGCAKKAADVVTSAQSSTAAALKAIQISGR
>ETR73711.1
MTDKATPPVSANILVVGGGISGLTTTLEAAEAGYDVILLEKEPSLGGRVSQLRQYFPKLCPPTCGLEINYRRIKDNPRIKVYTLTEVENVDGTPGDYTVTVRMNPRYVTQDCTCCGDCEKASKTEIPNEFNFGMDKTSGAYLPHNMAFPQQYVISPQIIGTEDAKRCKEACKYNAIDLDMESKTLDFKVGAIVWATGWEPYDATRIENLGFGRYDNIVTNMMLERLAAKNGPTQGKIVRPSDDKAPESIAFVQCAGSRDENHLPYCSYICCMASLKHATYIREQYPDTEVYIFYIDIRSPGQRYEKFYNKIKEDDKVFFIKGKVAEVSEDDAGNVIVVAENAVTGEKIRKTVDMAVLATGMQPTTANVKLPADLNYTDDGFIINDLEKGGMFATGCANKPADVVTSNQNATGMALKAIQTLVRR
>GBD97241.1
MSEQETNILVIGGGISGLTTATEAAEAGYTVTILEKEPFLGGRVSRMNKYFPKLCPPSCGLEINYRRVKLNDRISFLTLTEVEKISGQAGSYEVDVKLNPRYVNEKCTGCNACVEACPVEVPNDFNAGLDKRKAAYVRSEQSFPFQYVIDKAACKSDCGAKCREACKYGAVDLEMQAETVKIKAGAIALATGWKPYDAKKIDNLGFGTSPDIITNVMMERISSGNGPTQGKITRPSDGKEVKKVAFVQCAGSRDENHLAYCSAVCCLATLKQITYVREQYPDAEAYMFYIDIRTPGTAYERFFNNVKDDENVKLIKGKVAKVSADPATGDIIVEAEDILAGGKIKVQVDMCVLATGMQPTVSEMKLPSDIKINENGFAVIGKDRKGIYAVGCAKDPVDVAKSVQSATGAALKAIQTVGRLS
>GBE00141.1
MTQSAGKTILVVGGGISGLTTAVEAAETGYNVVIVEKNPYLGGRVAQHYRYFPKLCPPYCGMEINFRRIKPNPAISFYTMAEVESVSGEAGNFNVKIKQKPRYVNEKCVSCNACVDACPVERPNDFNFGLDNTKSVYLPHEMAFPMRYVIDGKTCKGTECGKCIEACKYGAIDLNMEPKTIELSVGSIVYATGWNPYDATKMDNLGFGKIKNVITNMMMERLSAPNGPTKGKILRPSDGKEVRNIAFVQCAGSRDENHLPYCSAICCMASLKQSTYIREKNPESKATIFYIDLRAPGKYEDFLRRVDSDENITRIKGKVAKVEEDTASGDVIVTAEDVAGGKKVHERFDMVVLAAGMEPQTRSQRFAGNLNYEENGFLHINQPDGISATGVAKRPNDVTSCVQDATAMAIKSIQTVVGGK
>GBE01575.1
MALEKTKNIMVVGGGISGITTAVEAAEVGYEVTLIEKNPYLGGRVTQLNKYFPKLCPPNCGLEINYRRIKNNPRVKIYTLAEVEKLSGSEGNFDVTVKLNPRFVNERCTACGECVKACPVERPNDFNFGMNKTKAIYLPHEFAFPLRYVIDDKYCTKEKCTKCLDACTYNAIDLNMKPESISLKTGSIVWATGWKPYDAAKIDNLGFGKYQNVVTNMMMERLASQNGPTNGKILRPSDGKEPLRVAFVQCAGSRDENHLPYCSYICCLASMKEATYVREQYPKAQIFVFYIDIRSPGTRYERFYKKIQQDENINFIKGKVAKIEEDPATKDLTVTAEDTLIGDKICEKVNLVVLATGMAPSTQECKIPSSVSCDTDGFVLSNTGMPGVYAAGCAIKPIDVYSSAQTAAAAALKSIQSLVRR
>GBE06411.1
MSELETNILVVGGGISGLTAATEAAEAGYNIALLEKTPFLGGRVSRMNKYFPKLCPPACGLEINYRRIKFSSRVTFHTMAEIQDISGQPGSYEVTVRLNPRYVNDKCTGCNACTEVCPVEVLNDMNFGLDKRKAAYISSEQSFPQQYVIDDNACRKGDCSKCSDACKYDAIQLDMKPETMKIKTGSIVLATGWNPYDASKIDNLGFGTSPDIITNVMMERIASQNGPTGGKITRLSDGKEAKRVAFVQCAGSRDENHLAFCSAVCCMASLKQATYVREQYPDSKVYMFYIDIRTPGTAYERFLNKIKDDENVSLIKGKVAKVSEDPATKDIIVEAEDILAGGKVKVNIDLCVLATGMAPTVGEVKLPADVKINENGFMVPGKDQKGIYAVGCVKNPSDVAKSVQEATGAALKAIQTVGRKS
>GBE07166.1
MTDIVATNETILVVGGGISGMTAAIEAAECGKNVILVEKAPSLGGRVSQLYKYFPKLCFPTCGLEINQRRIKANKNLHILTMSEITNVTGDSGNYTATVKTAPRYVNENCTACGACGEAVTAEIDNPFNYNMNKIKAAYLPHNMAYPQRYVIDPSIIGTDEAEKAKAACKYDAIDLDMQETTMELNIGTIVWATGWKPYDAAKIQPYGYDRFDNVITSVEFERMMDPSGPTGGKLLRPSDNHEAKNIAFIQCAGSRDRNHLTHCSRICCMASLKQTSYLTEQYGDDEEARASVYYIDIRAIDRFEDFYQKVQDDPKVSFIKSKVANITLDEESGNPVLQGVDTEGYHRYSNPHDLVVLAIGMTPSVDISEIASGVSTDSSGFIQVNVDNGGIFAAGCASNALDVNRSVQSATAAALHSIQVVNKVSAAEA
>GBE10309.1
MSDAVATNQSILVVGGGISGMTAALEAAECGKQVVLVEKNPSVGGRVSQLYKYFPKLCFPTCGMEINLRRMRANRNLRLMTQTELVSLGGSPGDYTATLRVTPRYVNESCTACGECAKVVEAEFDDEFNYGLKKRKGAYLPFNMAYPSRYVLDSRIIGSEDAQRAMAACKYDAIDLDMQEHTLELHVGAVVWATGWRPYDASRIQPYGYDRFANVITSVEFERMMDPFGPTGGKLLRPSDGKPAKDVAFIQCAGSRDRNHLKHCSRICCMASLKQSTYVREQFGDEGRVSIYYIDIRAIDRFEDFYARVKADGNVRFIKSKVASITGDRATDNVILNGVNTEGYHRYSNPHDLCVLAVGMEPSVDRGKFPVEVVVDQNGFIEAAPGNGAVFAAGCSSDALDVNRSVQSATAAALRAIQVVNRVAGVEG
>GBE12121.1
MSDTAGTGAVLVVGGGMSGLTAALEAAEVGNDVYIIDKNPYFGGRVAQLNRYFPKLCPPTCGLEINFRRIKDNRKVRTYTMTTVKSVSGGPGNYEVQLETAPRYVNSNCTACGACAEACTDEIDNAFNFGMNRTKAIYLPHEMAFPRRFVLDKDACSSASLEAVKAACKYDAIDTEMQSKAFTVNVASIVWATGWNPYDPTKMDNLKFGSSPAIITNMMMERMAAPNGPTGGKILRPGDDKEPESFAFVQCAGSRDENHLEFCSYVCCMATFKQMTYIRERYPEAMIYVFYIDLRTPGKYEHFREKLMGDEKAQFIKGKVADIIAEDDGGVTVVAENAVTGVKIQQKVDMCILATGMQPALGEQGKALGVDMDGNGFVVSDPDKGMIAAGCAKSPADVYTCGQSSTAAALKAIQIGR
>GBE35247.1
MALEKTKNIMVVGGGISGITTAVEAAEVGYEVTLIEKNPYLGGRVTQLNKYFPKLCPPNCGLEINYRRIKNNPRVKIYTLAEVEKLSGSEGNFDVTVKLNPRFVNERCTACGECVKACPVERPNDFNFGMNKTKAIYLPHEFAFPLRYVIDDKYCTKEKCTKCLDACTYNAIDLNMKPESISLKTGSIVWATGWKPYDAAKIDNLGFGKYQNVVTNMMMERLASQNGPTNGKILRPSDGKEPLRVAFVQCAGSRDENHLPYCSYICCLASMKEATYVREQYPKAQIFVFYIDIRSPGTRYERFYKKIQQDENINFIKGKVAKIEEDPATKDLTVTAEDTLIGDKICEKVNLVVLATGMAPSTQECKIPSSVSCDTDGFVLSNTGMPGVYAAGCAIKPIDVYSSAQTAAAAALKSIQSLVRR
>GBE36828.1
MGEQKSILIIGGGISGITTAIEAAEAGYDTTIVERNPYLGGRVAQMFKYFPKLCPPYCGLEINFRRIKQNPKVKFYTLSEVESISGSEGDFKVSVKVNARYVNEKCTACDKCVEACPAERPNDYNFGMDNTKAIYRPHDMAFPMRYVIDEQACKGSACSECVKVCKYGAIDLDMKPSTVELNVGSIVTATGWNPYDATKMENLGFGKIKNVITNMMMERLSAPNGPTKGKIKRPSDGKDVQSIAFVQCAGSRDENHLPYCSAVCCMASMKQATYIRDKNPESKVYIFYIDLRTPGKYEDFLRKVQSDENIEMIKGKVAKIEEDGDGGAIVTAEDIVGGGKVHQKVDMVVLAAGMESALKNNGLVSTIKTEESSFAISEGQAAGIYVAGVAGRPNDVTTSVQGATGAALKSIQSLVRR
>GBE38005.1
MSELETNILVVGGGISGLTAATEAAEAGYNIALLEKTPFLGGRVSRMNKYFPKLCPPACGLEINYRRIKFSSRVTFHTMAEIQDISGQPGSYEVTVRLNPRYVNDKCTGCNACTEVCPVEVLNDMNFGLDKRKAAYISSEQSFPQQYVIDDNACRKGDCSKCSDACKYDAIQLDMKPETMKIKTGSIVLATGWNPYDASKIDNLGFGTSPDIITNVMMERIASQNGPTGGKITRLSDGKEAKRVAFVQCAGSRDENHLAFCSAVCCMASLKQATYVREQYPDSKVYMFYIDIRTPGTAYERFLNKIKDDENVSLIKGKVAKVSEDPATKDIIVEAEDILAGGKVKVNIDLCVLATGMAPTVGEVKLPADVKINENGFMVPGKDQKGIYAVGCVKNPSDVAKSVQEATGAALKAIQTVGRKS
>GBE40384.1
MSEHESNIIVIGGGISGLTTATEAAEAGYTVTILEREPFLGGRVSRMNKYFPKLCPPTCGLEINYRRVKLNDRISVYTMSEVEKISGQAGSYEVDVKLKPRYINDKCTGCNACTEACPVEIPNDFNAGLDKKKAAFIPTSQAFPYQYVIDKSACKSDCGAKCKEACKYDAVDLEMQPETLKLKAASIVLATGWKPYDAKKIDNLGFGTSPSIITNAMMERIASGNGPTGGKITRPGDGKEAKKVAFVQCAGSRDENHLAYCSAVCCMASLKQITYVTDQYPDAEVYMFYIDIRTPGTSYEKFYNTIKDNENVKLIKGKVASVTAESNGDVTVEAEDILAGEKIKVTVDMVVLATGMQPEVADLKLPSDIKINENGFAVIGKDQKGIYAVGCAKDPMDVAKSVQGATGAALKAIQTVGRLS
>GBE44373.1
MANDKPKGGKSGSGKTKAGEATASDTPDGAEDLEDEFAAFEREAREAAAKAMGTMSGGAAASAKSEPKAETPAPADDTASGEDDQEDEFAAFEREAREAAAKAMGTMGGGAAGTESDAQTSAPAGADPGQAAAEGGKAAVSDEQGEAAGQAGAEESPAKAAATAAAAKTVAAKRKEIFGPRKGIKSQTVLVVGGGIAGITAAIEIAETGFDVVLLEQGPALGGRVTRLNLYFPKMCHPNCGLEINYQRIRNNRRLKVMTMSQVLSVAGKAGDYKVKVRTRPTYTTRDCNGCGECAKVVKKKIPNRYNYGMDKMAAAYLPHEHAFPMRYVIDPGVKGTADAKKLEKACPAGAIDFGQEDEEFELNAGAIVWATGWRPYDARKLEVYSYGHSPDIINNVEMERLASHDGPSGGKILRPSNGKEVKKVALIQCAGSRDINHLPYCSMICCLASLKHAAYVREQHGDAEVDIYYIDIRAHDKMSQFYERVRQDEKIKFIKSKPGHIDIGEDGRPVLCGERTIDREIYAEPYDLVVLATGMEPSLNGSSAPDGISRDEYGFVVDDGGQFSAGVAGGPFDVALSTQSATAAALKAIQAVRGGVS
>GBE45996.1
MTDIVATNETILVVGGGISGMTAAIEAAECGKNVILVEKAPSLGGRVSQLYKYFPKLCFPTCGLEINQRRIKANKNLHILTMSEITNVTGDSGNYTATVKTAPRYVNENCTACGACGEAVTAEIDNPFNYNMNKIKAAYLPHNMAYPQRYVIDPSIIGTDEAEKAKAACKYDAIDLDMQETTMELNIGTIVWATGWKPYDAAKIQPYGYDRFDNVITSVEFERMMDPSGPTGGKLLRPSDNHEAKNIAFIQCAGSRDRNHLTHCSRICCMASLKQTSYLTEQYGDDEEARASVYYIDIRAIDRFEDFYQKVQDDPKVSFIKSKVANITLDEESGNPVLQGVDTEGYHRYSNPHDLVVLAIGMTPSVDISEIASGVSTDSSGFIQVNVDNGGIFAAGCASNALDVNRSVQSATAAALHSIQVVNKVSAAEA
>GBE47038.1
MSDAVATNQSILVVGGGISGMTAALEAAECGKQVVLVEKNPSVGGRVSQLYKYFPKLCFPTCGMEINLRRMRANRNLRLMTQTELVSLGGSPGDYTATLRVTPRYVNESCTACGECAKVVEAEFDDEFNYGLKKRKGAYLPFNMAYPSRYVLDSRIIGSEDAQRAMAACKYDAIDLDMQEHTFELHVGAVVWATGWRPYDASRIQPYGYDRFANVITSVEFERMMDPFGPTGGKLLRPSDGKPAKDVAFIQCAGSRDRNHLKHCSRICCMASLKQSTYVREQFGDEGRVSIYYIDIRAIDRFEDFYARVKADGNVRFIKSKVASITGDRATDNVILNGVNTEGYHRYSNPHDLCVLAVGMEPSVDRGKFPVEVVVDQNGFIEAAPGNGAVFAAGCSSDALDVNRSVQSATAAALRAIQVVNRVAGVEG
>GBE50456.1
MSDAVATNQSILVVGGGISGMTAALEAAECGKQVVLVEKNPSVGGRVSQLYKYFPKLCFPTCGMEINLRRMRANRNLRLMTQTELVSLGGSPGDYTATLRVTPRYVNESCTACGECAKVVEAEFDDEFNYGLKKRKGAYLPFNMAYPSRYVLDSRIIGSEDAQRAMAACKYDAIDLDMQEHTFELHVGAVVWATGWRPYDASRIQPYGYDRFANVITSVEFERMMDPFGPTGGKLLRPSDGKPAKDVAFIQCAGSRDRNHLKHCSRICCMASLKQSTYVREQFGDEGRVSIYYIDIRAIDRFEDFYARVKADGNVRFIKSKVASITGDRATDNVILNGVNTEGYHRYSNPHDLCVLAVGMEPSVDRGKFPVEVVVDQNGFIEAAPGNGAVFAAGCSSDALDVNRSVQSATAAALRAIQVVNRVAGVEG
>GBE52213.1
MSDTAGTGAVLVVGGGMSGLTAALEAAEVGNDVYIIDKNPYFGGRVAQLNRYFPKLCPPTCGLEINFRRIKDNRKVRTYTMTTVKSVSGGPGNYEVQLETAPRYVNSNCTACGACAEACTDEIDNAFNFGMNRTKAIYLPHEMAFPRRFVLDKDACSSASLEAVKAACKYDAIDTEMQSKAFTVNVASIVWATGWNPYDPTKMDNLKFGSSPAIITNMMMERMAAPNGPTGGKILRPGDDKEPESFAFVQCAGSRDENHLEFCSYVCCMATFKQMTYIRERYPEAMIYVFYIDLRTPGKYEHFREKLMGDEKAQFIKGKVADIIAEDDGGVTVVAENAVTGAKIQQKVDMCILATGMQPALGEQGKAFGVDMDGNGFVVSDPDKGMIAAGCAKSPADVYTCGQSSTAAALKAIQIGR
>GBE57813.1
MNISGSEGDFEASIKLNPRFVNRKCTACGECVEVCDVDRPNEFNYGMDSTRAVYLPHDQAFPMRYIIDGDACKGEACGKCVEVCKYGAIDLSMQPSSTQVKADSIVYATGWNPYDAAKIENLNFGTARNVITNVMMERLAAPNGPTKGKILRPSDGKEVKNIAFAQCAGSRDQNNLDYCSAVCCMASLKQTTYLREKSPEDTEATIYYIDLRTPGKYEDFLRKVEDDEKVTMIKGKIAKIEEDAASGDVIITAEDILGGGKIEKKYDMVVLAAGMEPSAVSDEMGGVSKEDNGFIISAATPGVYAAGVARGPGDVSQSVQMGTGCALKSLQSAKGGE
>GER93596.1
MPDINRVLVIGGGFSGLTTAVDAAETGAEVVVIEKNPYLGGRVAQLNKYFPKLCPPICGLEINFRRIKTNANISFYTMAEVDSISGGPGNYNVTVKVNPRYVNDNCVACDACAQACPAERPNEYNFGMDKTRAAYLPFNQAFPQKYVIDSNYCKADCGKACKEACKYNAIDLDMKPETMSFTVGSIVVATGWNPYDANKLSLLGFGKVKNVITNMMMERLASPTGPTSGKILRPSDGKPVQNIAFVQCAGSRDENHLPFCSYICCLASLKQTTYIREQNPESKATIFYIDIRTPGKYEKFYWKVKEDANVTFIKGKVADIIQDEGSDDVVVTAEDMLTGNKVKMKFDMVVLATGMEPSGASKKIAGVKYNESGFALPVTGIYSAGCTKNPMDVARSAQDSTSAALKAISAGKGR
>HAA03666.1
MVDAINGDRSILVVGGGMSGLTAALEAAEAGFPVYIVEKEPYLGGRVARMNKYFPKLCPPSCGLEINFRRIKNNPLVRFFTMAEVVKVDGGPGDFDVQIRLQPRYVNENCTGCGVCEDAATTQVPNLFNYGLDKVKAIHLPHEFAFPMRYVLAPEVLGTDEATAIKKACPYDAVDLEMQPQEFDLKVGAIIWATGWKPYDASKILYYGFEKNSNVISNVMMERYAALNGPTGGQIVRPSDGAPVQKMAFVQCAGSRDENHLAYCSGVCCLASLKQATYLMEQNPAAQATIFYIDIRALGKFEEFFTKVRADERVTLIKGKAGEISQDLQSGLVTVQVEDQATGKILKEQFDLVVLATGMVPNTPTGQLAAGLSVDDHGFILSDQGGSGMVGAGCVKQPADVATNTQDATAAALKAIQATVRR
>HAA03964.1
MANGGTVSQSILVVGGGMSGLTAALEAAEAGYDVYLVEKNPYLGGRVAQLHHYFPKLCPPLCGLEINFRRIKSNPRVRFFTMAEVQRISGEEGDLDVTVKINPRYVNEKCTGCAKCSEVCTMEIDNPFNYNMNKMKAAYLPHDMAFPLRYVLDPALVKSAEAQKVKEACPYDAIELDMAAKTVDLKVGAVVWATGWKPYDPAKLESYGFGKHPNVITNVMMERLASWNGPTQGKILRPSDGQAPKNIAFVQCAGSRDQNHLAFCSGICCLASLKQTTYIREQYPDAKVTIFFIDIRATDRLEDFFVKVKSDENLTLFKGKVAQINQDEATKNLILRVEDTTTEKLHEITVDMVVLATGMQPNTADNPLPTSVAYDDYGFVASLKAKPGIFAAGCTRTPVGVSESVQDGTAAALKAIQS
>HAA84663.1
MSKPILVVGGGISGVTAAVEAAEVGAEVILVEKQPTLGGRVAQLRYYFPKLCPPTCGLEINYRRIKSNPRIKVYTMAEVLEVSGTPGNYNVKIKIYPRYVNNNCTACGECEKVCEGERVSDFDFGLSKTKAIYLPHPVAFPMKYVLDKDALAPGDLERIMAACKYNAIDPEMKEEILELNVGAIIWATGWKPYDATKLDNLGYGKYANVITNMQMERMASPWGPTQGKIVRPSDNQPPKKVAFVQCAGSRDENHLPFCSYICCLASLKHSLYLAEQDPKAESYIFYIDLRTPGRYEKFLKKAEAEAKINFIKGKVAKIEEDPETKDLIVTAEDTLSGKKVSQKVDLVVLALGMQPSLASAEIKGIKIDQNGFVVEDEGIISCGCAKMPLDVMTSNETATGAALKAIQIIKRG
>HAF29268.1
MNKTQKPVLVIGGGISGITTAVEIAEVGKEVILIEKEPYLGGNVVKFNNYFPKLCPPTCGLEINFRRIKQNPGINYFTSTEVVEIAGEKGNFKAKLKTEPLYIKNNCTACGKCAEVCPEERPNDFNYGFTKNKAAYLPHEMAFPYKYFIDDEYCKKESCNKCVEVCNYDAIDLNAKEEIREIEVSSVVIATGWKNYDASKIDNLNYSTSKNIITNVEFERFIASNGIGENKLLRLSDKNEPKKIAFVQCAGSRDENHLPYCSAVCCSASLKHALTIQELYPKSEIKIFYIDLRVAGRNEDFLVKVQNNKNIELIKGKVGKITETENNNLILEAEDILSGKKIKYEADMVVLATGIVPSNLNLNLEKDKNQFMLDIQTEGIIPVACSRKPMDVSSSVKDATAAALKAIQ
>HAG07944.1
MGNKSVLVVGGGMSGLTAAVEASEAGCEVFLVEKRPYLGGRVTQLNQYFPKLCPPNCGLEINFRRIKQNPRIRCFTLAEVTDISGQEGNFDVKVTLYPRYVTEQCTACNKCAEVCPAERPNEFNYGMDKTKAIYLPHIFAFPAKHVIDKQACLGSSCNKCAEVCPVNAIDLGMEPKTVTLNVGAIIWATGWDPYDVTKLTQYGSGQYQNVITNVMMERLAAVNGPTGGKIVRPSDGKPVEKVAFVQCAGSRDENHLPYCSGVCCLASLKQATYILDQNPEAKVYIFYIDIRALGRYEDFYAKVKGRENLFLVKGKVGQITEDPATRNLTLVAEDQEAQRLLTETFDMVVLATGMVPTTRMQPPANLTCDKDGFVVGSVPGIYSAGCVNKPMDVATSVQDATAAAIKAIQSTVGR
>HAI70608.1
MTDVVATNQTILVVGGGISGMTAALEAAECGKDVILIEKNPSLGGRVSQLYKYFPKMCHPTCGMEINVRRIKANKRVRVMTLAEVSGVTGDAGNYSVNIKHSPRYVNDNCTACGACTAAVETEFDDEYHYGLKKRKGAYLPFFMAYPQRYVIDPRLIGTADADKAKAACQYEAIDTDMADENLTLNVGAIIWATGWKPYDANKIQPYAYDRNPNVITSVEFERLMDPMGPTGGKILRPSDGKEAKDIAFIQCAGSRDRNYLKHCSRICCTASLKQSTYVREQYGDDGKSTIYYIDIRAIDRFEDLYHKAKADSTVNFIKSKVANITLDKATGNPILNGVDTEGYNRYSTPHELVVLAIGMEPSVDFNQLGVKMAVNEHGFIENDPSNGGMFGAGVATDALDVNRAVQSATASALRAIQVVNQVATTEGG
>HAK22125.1
MSNAILVVGGGFSGLTAAIEAAELGHDVYIVEKTPFLGGRVAQLNKYFPKLCPPSCGLEIQFQRIRNNPHIKFFTLAQVTALSGTKGDYKVQVTVQPRYTAPHNVDLGLTASALEGEVANEFDFGLSKRKALYKSMPFAFPGRYVLDPKSLTPSDTAKIAACKFIDTKEQPRTVELNVGAIVVATGWKPYDVTRLANLGAGSVKNCITNMQMERLASPFGPTGGRIVRPSDGIAPRRVCFVQCAGSRDQNHLNYCSYICCMASIKQSLYLAEKLPDATADIYYIDLRTPGRYVNFLDKAKATGKVHFIKGKVANVEQAEGDKVSVQVEDAIRGEKLTLTYDLVVLATGMQPSLAGEKFPLPVPLDEDGFVTGGEDAGIFAAGCAVMPLDVTRSAQTGTAAALKAVQAVQGR
>HAK89015.1
MPDVNRILVIGGGFSGLTTAVDAAETGAEVIVIEKNSYLGGRVAQLNKYFPKLCPPICGLEINFKRIKTNANITFHTMAEVESVSGGPGNYTVTVKLNPRYVNDNCTACDACAQACTAERPNEFNFGMNTTKAAYLPFNQAFPQKYVIDSSYCKGDCAKACKDACKYNAVDLDMKPGTITLNVGSIVVATGWNPYDADKLDILGFGKVKNVITNMMMERLASPTGPTAGKILRPSDGKPAQNIAFVQCAGSRDESHLPFCSYICCLASLKQTTYIREQNLESKATIFYIDIRTPGKYEKFYWKVKDDPNVSFIKGKVADIVQEQGSDDVIVTAEDMMTNKKVRMKFDMVVLATGMEPAGASKKIAGVKYNENGFALPDSGIYPAGCTKNPMDVARSAQDSTGAVLKALSKANSSGQGR
>HAM52662.1
MAENKTVLVIGGGFSGLTAAVETTEAGYDVVIIEKNPYLGGRVAQLNKYFWKLCPPTCGLEIQFKRIKNSSNITFYTLAEVEDIKGEEGNFDVTVKVKPRYVNDRCVGCDACAQACPSYRESEFDFGMNKTKAAYLPFDQAFPFQYVIDDASCAKDCMKACFNACKYSAIDLDMKPKTVKLNVGAVVMATGWNPYDATKIDNLGFGKVRNVITNMMMERLAAPNGPTKGKILRPSDGKEVKNIAFVQCAGSRDENHLPYCSYICCLASLKQTLYVREQYPDSKAQIFYIDLRTPGLYEHRFLWKVKDDPNVILTKGKVAGVTEDPVTKDVIVDVEDVYGGNKIKVAFDMVVLATGMVPATQEMKISKDISYTPDGFVDMTTAKKGIYAVGTLKSPVDVARSAQDATGVVIKSIQSLGRR
>HAM59451.1
MTQSTVEGAARAAEAIPSVHRSILVVGGGIAGITAAVEAAEAGYEVYIVEKSPYLGGRVAQLNKYFPKLCPPYCGLEINFQRIRKEPRLRFFTLAEVERLSGRPGRFEATLVLHPRYVNDRCTACGDCVRVCPVDRPNAFNYGMGTTKAIYLPHEMAFPMKYVIDGAACKLTECAKCVGTCGYGAIDLTMQPRTLTLQVGAVVVTTGWKPYDATRIDNLGFGTYPNVITNVMMERLAAPNGPTKGKILRPSDGKPVESAAFIQCAGSRDVNHLGYCSGICCLASLKEATYLREQNPNAKAHIFYIDLRTPGTYDFFARKVLGDPNVSIMKGKVARIVEDPATRRLTVEAEDILSARKATVTVDLVVLATGMVSSLDGTRLPAGVGLDGDSFVVPDASSDGIFAAGCARSPVDVATATQEGTAAALKAIQAIQGAVRR
>HAN56869.1
MTEVVATNETILVVGGGISGMTAALEAAETGKQVVLVEKNPAIGGRTSQLYRYFPKLCHPICGLEINLRRLKSNPRIRLLTMAEVTGITGSKGDYTATIKITPRYVNANCTACGDCAKVVETEVPNPFNYGLNKMKAAYLPNKMAYPMRYVLDKSIIGTPDAERAKAACKYDAIDLDMQEETVQIKAGAVVWATGWQPYDANKIQPYGYDRFKNVITSVEFERLADPHGPTGGKILRPSDGKEAKNVAFIQCAGSRDENHLRHCSRICCMASLKQTNYVQEHFGDEGKSTIYYIDIRAIDRFEDFYAKVQANPNVSFIKSKVAKVTQDDATGDVILHGVNTEGYHRYATPHDLCVLAVGMEPSVKGANIPIEILADSSGFIEADPANGAFFGAGCASNALDVNRSVQSATAAALRAIQVVNKVARAEV
>HAO19271.1
VGGGISGLTTALEAAEVGYEVFIVEKNPYLGGRVAQLNQYFPKLCPPTCGLEINFKRIKDNPRIRTFTLAEVEKVEGSAGNYDVSIRLNPRYVNEQCTSCGECAKVCKTEVSNDFNFGMNRTKGAYLPFEMAFPARYVISPQIIGTEDAKRCKEACKYNAVDLDMQAKTVTFKVGAIVWATGWKPYDAGKIDNLGFGRYPNIITNMMMERLASPGGPTKGKIQRPSDGKAPESVAFVQCAGSRDENHLPYCSYICCMASLKQATYIREQYPDAKIYIFYIDLRAPGQRYENFYKKIKEDKNVFFIKGKVAEVSEDAGTKSITVVAENAVTGEKIRQTVDMVVLATGMQPTAATGKLPADLKYTPEGFILNGKTQGMFAAGCANKPADVVSSNQNATGMALKAIQTLVKR
>HAR33080.1
MTTENSAPVSGSIMVVGGGISGLTTALEAAEVGYEVFLIEKEASLGGRVSQLKHYFPKLCPPTCGLEINYRRLKDNKNIKVYTLSEVQNVDGKPGNYTVSVKTAPRYVNSNCTCCGECAKVCETEISNEFNFGMDRRKAAYLPHNMAFPQRYVMDPAMGKDDREKVKEACKYNAIDFTMEENTFDLKVGAVVFATGWQPYDATRIDNLGFGRYQNIITNMMLERLASSNGPTEGKIIRPSDDKAPETIAFAQCAGSRDENHLPYCSYICCMASLKHATYIRAQYPDAKIYIYYIDLRTPGRKYENFYAKLKADKNVFFVKGKVAEVSEESGTGNINLVAEDTISGEKIRQTVDMLVLATGMQPTCAIDKPAADLTFDDEGFIINDFSKGGLFAAGCANKPADVVTSNQNATGMALKAIQTLRR
>HAR46041.1
MAENKVLIVGGGFSGLTAAVEAAEAGSDVIIVEKNPYLGGRVTQLNKYFWKMCPPNCGLEIQYKRIKNNGQVKIYTMAEVEKISGSEGNFDVTIKTQPRFVNEKCTGCNKCAEACPEERSSDFDFGMSKTRAAYLPHNQAFPLQYVIDVKACKGSSCAKCVEACKYDAIHLDMKAETVTVKVGAVVMATGWNPYDATKMDNLSFGKVKNVITNMMMERIASPNGPTLGKIVRPSDGKEVKNIAFVQCAGSRDENHLAHCSYICCLASLKQASYVRELYPDAKVKIFYIDIRTPGLYENRFYTKIKEDQNVSFLKGKVARVEQAPNGDVKVTAEDIHGGSKITETFDMVVLATGMQPTAASLKNAGVAMTDDGFVDQAALPKGIYATGTLKTPVDVARSAQDATGVVMKSIQSLRRN
>HAS54446.1
MAENKVLIVGGGFSGLTAAVEAAEAGSDVIIVEKNPYLGGRVTQLNKYFWKMCPPNCGLEIQYKRIKNNGQVKIYTMAEVEKISGSEGNFDVTIKTQPRFVNEKCTGCNKCAEACPEERSSDFDFGMSKTRAAYLPHNQAFPLQYVIDVKACKGSSCAKCVEACKYDAIHLDMKAETVTVKVGAVVMATGWNPYDAAKMDNLGFGTVQNVITNMMMERIASPNGPTLGKIVRPSDGKEVKNIAFVQCAGSRDENHLAHCSYICCLASLKQASYVRELYPDAKVKIFYIDIRTPGLYENRFYTKIKEDQNVSFLKGKVARVEQAPNGDVKVTAEDIHGGSKITETFDMVVLATGMQPTAASLKNAGVAMTDDGFVDQAALPKGIYATGTLKTPVDVARSAQDATGVVMKSIQSLRRN
>HAS88638.1
MSNSILVVGGGFSGITAALEAAEVGHEVFIVEKAPYLGGRVMQLNKYFPKLCPPSCGLEIQFQRIKNNKNVKFFTLAEVESISGSKGSYEVKVRIKPRYVGPGSVELTDVIEKLTNNITDEFEYKLCDRKALYMDVPFAFPARYVLEKENCTDEDLKLLKGVDVIDLKEEEKVITLNVGSIVYATGWKPYDVTKLSNLGAGTVKNCVSNMALERLAAPSGPTDGQIVRPSDGAPVKNIAFVQCAGSRDENHLNYCSYICCMASLKQAAYVRDQYPDAKVTIYYIDLRTPGRYDKFAKRILSDDRINAVKGKVAEVIEESGSGNVLVTVEDAETGIKSQNEHDLVVLATGMQPSLAGTPVPSGVQVDDQGFIVGGEEQGIFAAGCAKQPLDVMKTAQSGTAAALKAIQTVIGR
>HAY20582.1
MNASNKKILVIGGGMSGLTAALEAAESGAQVVLVEKTPYLGGRVAQLNKYFPKLCPPTCGLEINFRRVKTNPDITFYTMADITQITGQEGNFNVTINLRPRFVNDKCVACNKCAEVCPVERVNDFNYGLDNNKAAYLPFDMAFPLQYVIDMNVCLGEACQKCVSACEYNAIDLTMAPQTVNVDVTSIILAGGWDLYDASKIDNLGFGQVANVITNMQMERLAAPNGPTGGKILRPSDGREPKSVAFVQCAGSRDENHLPYCSYICCMASLKQVTYLLDLDPEAQATVFYIDIRTPGRYEQFYWKVRDRENVELIRGKVAKVTQAPGDTVEVIAEDTATGRKVRRNYDLVVLATGMVPSTKTDKLPMALKYTDEGFIDPNGLPAGVYAVGSLKSPLDVAKSVQDATGAAIKALQSSVGR
>HBB40832.1
MATATSDALPILVIGGGIAGLTAANEAAEAGHRVIIVEKEAYLGGRAIRLGKYFPKLCPPYCGFEINLRRIKQNPDVTVHTLAEVTRIAGGPGAYTVSLRQEPRYVNQRCTVCNECVAVCPEERADDFNYGLTKTKAIYLPHDMAFPMKFAVDMAACQGSSCSKCVAACQYDAIDLAQQAQEKELKVGAIIVATGWRPYDASRMDNLGFGTHPNIVSNVQFERMAAESGPTGGKILRPSDGKLPKRVVFVHCAGSRDENHLPFCSSICCMSSLKEGLLLKEQYPEAEVTDFYIDIRTPGRYEDFFTTAKAAGIELIKGKVAKIEASTDGNYLVVTAEDAVNGKKVHRVADIVVLATGMQPSLAGAMLPGPLEHDDDGFVMTPVSDAGIFPVGCARAPVDVTTATRDATAAALHSIHQLVARS
>HBD10350.1
MANGGTVSQSILVVGGGMSGLTAALEAAEAGYDVYLVEKNPYLGGRVAQLHHYFPKLCPPLCGLEINFRRIKSNPRVRFFTMAEVQRISGEEGDLDVTVKINPRYVNEKCTGCAKCSEVCTMEIDNPFNYNMNKMKAAYLPHDMAFPLRYVLDPALVKSAEAQKVKEACPYDAIELDMAAKTVDLKVGAVVWATGWKPYDPAKLESYGFGKHPNVITNVMMERLASWNGPTQGKILRPSDGQAPKNIAFVQCAGSRDQNHLAFCSGICCLASLKQTTYIREQYPDAKVTIFFIDIRATDRLEDFFVKVKSDENLTLFKGKVAQINQDEATKNLILRVEDTTTEKLHEITVDMVVLATGMQPNTADNPLPTSVAYDDYGFVASLKAKPGIFAAGCTRTPVGVSESVQDGTAAALKAIQSIVRR
>HBD10484.1
MVDAINGDRSILVVGGGMSGLTAALEAAEAGFPVYIVEKEPYLGGRVARMNKYFPKLCPPSCGLEINFRRIKNNPLVRFFTMAEVVKVDGGPGDFDVQIRLQPRYVNENCTGCGVCEDAATTQVPNLFNYGLDKVKAIHLPHEFAFPMRYVLAPEVLGTDEATAIKKACPYDAVDLEMQPQEFDLKVGAIIWATGWKPYDASKILYYGFEKNSNVISNVMMERYAALNGPTGGQIVRPSDGAPVQKMAFVQCAGSRDENHLAYCSGVCCLASLKQATYLMEQNPAAQATIFYIDIRALGKFEEFFTKVRADERVTLIKGKAGEISQDLQSGLVTVQVEDQATGKILKEQFDLVVLATGMVPNTPTGQLAAGLSVDDHGFILSDQGGSGMVGAGCVKQPADVATNTQDATAAALKAIQATVRR
>HBE95439.1
MANNSILVVGGGFAGITAALEAAEVGYDVTIVETNPYLGGRVAQLNQYFPKLCPPSCGLEIQFQRIKNNPRVRFYTMAEVASVSGGPGAYEVKIKQRPRHVNERCTACGECEKAAKTTVPNEFEFGLCQRKAVYKTHGFAFPFRYVLDPAGVPAEELEAIQAACPYEAIDLAEGEKVFDLTVGSIVYATGWKPYDLKNLDNLGSGKLKNVVSNMQMERLASPSGPTNGQILRPSDHKAPKRIAFVQCAGSRDQNHLNYCSYICCMASLKHVAYIRKNNPDAKVVIYYIDLRTPGRYDKFKKRILADEHLSLVKGKVAKIVEDKHKNPVVTVENAVTGIKSDETFDLVVLATGMQPTMAGQKVPASVLDEDGFVLGAEDKGVVAAGCAKSPLDVMKTAQSGTGAALKAIQNVVGR
>HBF43308.1
MANTETQSILVVGSGMSGLTAAIEAAEAGYDTYIVEKNPYLGGRVAQLHQYFPKLCPPYCGLEINFRRIKQNPRVHFFTMAEVKKISGEEGDFNVTIGLSPRYVNEKCTACGECAEACTIEIENAFNYGMDKIKAAYLPHDMAFPMRYVLDPILVKSEEAQRVKEACPYDAIDLNMEPKTMELKVGSIIWATGWKPYDANKLETYGFAQHLDVITNVMMERLASWTGPTKGKIIRPSDGRAPESVAFVQCAGSRDENHLPFCSGICCLASMKQATYVHEQYPDAKIYIFFIDIRATDRLEDFYNKVKEDENIRFIKGKVAKITQDENDKGLILRVEDTVKEELHEISADLVVLATGMQPNTSDTPVPIHVDYDDYGFISSQNTTAGIYAAGCVRTPTFVSEVVQDGTAAALKAIQSVVRR
>HBG93007.1
MAEKKKVLVIGGGFSGLTAAVESAEAGSDVVIVEKTPFLGGRVTQLNKYFPKLCPPNCGLEINFKRIKNNADISFYTLAEVESISGQEGNYNVTIKINSRFINDKCVGCNACNEACPVEMPNEFNFGLDKTKAAYITHNQAFPFKYAIDGKHCKGKSCAKCVEACKYDAIDLDMKPDTVNLNVASVVIATGWDLYDTAKLDNLGGGNIKNVITNMQMERLASINGPTSGKILRPSDGKEVKNIAFVQCAGSRDENHLPYCSYICCMASLKQATYLREQYPDSKVRIFYIDIRTPGRYEQFYWKVKEDPNVTLTKGKVAKITEDSATGDVELVVEDVLAGNKITEKYDMVVLAAGMVPSTKASKVPGEISYTHDGFVVASYLKKGMYAVGTAKSPVDVAKSVQDATGVAIKTIQSARR
>HBH28429.1
MTDGQGTSGAILVVGGGISGLTAALEAAEVGKDVFLIDQNPYLGGRVAQLNHYFPKMCPPSCGLEINFKRIKNNRRIRTYTMATVASVSGSPGNYEVVVDVAPRYVNSNCTACGECTAACPDEVENSFNFGMNTRKAAYLPHEMAFPRRYVIEKDALSAEGAEAVKNACKYDAVDLNMQPQQVTLSVGAIVWATGWTPYDPEKIENLRFGQSPAIVTNMMIERMAAPSGPTGGKIVVPGSNKEPQSVAFVQCAGSRDENHLEYCSYICCTATIKQMGYVRERYPDAHMYVFYIDMRTPGKYEQLRDVYLTDEKATFIKGKVADIELADEGVTVIAENALTGEKIHQTVDLVVLATGMQPSLYEGGAPAGLSLDDNGFVLSAYDQGIIGAGCAKKAADVVTSAQSSTAAALKAIQISGR
>HBH30476.1
MTDGQGTSGAILVVGGGISGLTAALEAAEVGKDVFLIDQNPYLGGRVAQLNHYFPKMCPPSCGLEINFKRIKNNRRIRTYTMATVASVSGSPGNYEVVVDVAPRYVNSNCTACGECTAACPDEVENSFNFGMNTRKAAYLPHEMAFPRRYVIEKDALSAEGAEAVKNACKYDAVDLNMQPQQVTLSVGAIVWATGWTPYDPEKIENLRFGQSPAIVTNMMIERMAAPSGPTGGKIVVPGSNKEPQSVAFVQCAGSRDENHLEYCSYICCTATIKQMGYVRERYPDAHMYVFYIDMRTPGKYEQLRDVYLTDEKATFIKGKVADIELADEGVTVIAENALTGEKIHQTVDLVVLATGMQPSLYEGGAPAGLSLDDNGFVLSAYDQGIIGAGCAKKAADVVTSAQSSTAAALKAIQISGR
>HBH35081.1
MTEVVATNETILVVGGGISGMTAAVEAAETGKRVVLVEKRPYLGGRVSQFYKYFPKMCFPTCGLEINQRRTKMNPNITVLTMAEVTSIEGEAGNYNATITLSPRYINENCTGCGDCAKAVEAEFDNEYDYGMSKRKGAYLPHVMAHPMRYVLDPAIIGTEEADKAKTACKVDAVDLEMQEEEVKFNCGAVIWATGWQPYDADKIQPYGHDRFDNVLSNVEFERMCDPKGPTGGKIVRPSDGKEAKNIAFIQCAGSRDRNHLYHCSRICCMATLKQTNYVTDALGDDADVTIYYIDIRSIDRFEDFYKKVQENENVKFVKSKVASVTQDSDGNPVCNGVDTEGYNRYAQAHDLVVLATGMEPSVDADKFPVDIVVNREGFIEADEKNGGIFAAGVASEALDVNRAVQHATGAALRAIQVVNRVASTEA
>HBI16233.1
MSDTAGTGAVLVVGGGISGLSAALEAAEVGNDVFLIDSNPYFGGRVAQLNQYFPKLCPPTCGLEINFRRIKDNRRVRTYTMTTVKSISGGPGNFEVQLVTAPRYVNSNCTACGDCARACTDEIDNAFNFGMDKTTAIYLPHEMAFPRRFVLDKGACSASCLEAIKASCKYDAVDLDMQPETFTVKVGSIVWATGWDPYDATKMDNLKFGQSPAIITNMMMERMAAPNGPTQGKILRPGDNKEPASFAFVQCAGSRDENHLEYCSYICCMATFKHMTYIRERYPDAQIYVFYIDLRTPGKYEHFREKLMADAKSQFIKGKVAEIIPEADGGVTVVAENAVTGAKIKQKVDLCVLATGMQPALGDRGKALGVRMDGNGFVVSDPDKGQIAAGCAKSAADVYTSVQSSTAAALKAIQIGR
>HBK81365.1
METTPSVYRTILVVGGGIAGITAALEAAEAGYEVFLVEKEPYLGGRVAQLNKYFPKLCPPYCGLEINFQRMKKNPQIRFATLAEVESISGGPGNFDVTIKQHPRYINDRCTACNACVPVCPVDRPNAFNFGMDTTKAVYLPHEMAFPMKYVIDDSVCTLTECAKCVEACEYDAIDLNMVSKTFDLKVGAIIMATGWMPYDATRIDNLGFGRYSDVITNVMMERLAAPNGPTKGKIVRPSDGKPVNSVAFIQCAGQRDETHLGYCSGICCLASLKQATYVRERNPESRSYIFYIDLRTPGTYKFFSKKILSDPNISTLKGKVARIIEDPATKELIVEAEDILLAEILRVKVDLVVLATGMVSSAEEKKTAADLQYDKDHFLLTEQPAPGIFAAGCARGPVDVATAVQDATAAALKSMRTIQTAARR
>HBL18965.1
MTQSTVEGAARAAEAIPSVHRSILVVGGGIAGITAAVEAAEAGYEVYIVEKSPYLGGRVAQLNKYFPKLCPPYCGLEINFQRIRKEPRVRFFTLAEVDRLSGRPGRFEATLVLHPRYVNDRCTACGDCVRVCPVDRPNAFNYGMGTTKAIYLPHEMAFPMKYVIDGAACKLTECAKCVGTCGYGAIDLTMQPRTLTLQVGAVVVTTGWKPYDATRIDNLGFGTYPNVITNVMMERLAAPNGPTKGKILRPSDGKPVESAAFIQCAGSRDVNHLGYCSGICCLASLKEATYLREQNPNAKAHIFYIDLRTPGTYDFFARKVLGDPNVSIMKGKVARIVEDPATRRLTVEAEDILSARKTRLTVDLVVLATGMVSSLDGTRLPAGVGLDGDSFVVPDASSDGIFAAGCARSPVDVATATQEGTAAALKAIQAIQGAVRR
>HBN26017.1
INFRRIKDNPSIKVFTQAEVENVEGSPGNYNVALKLSPRYVNENCTGCGDCASACQAEISNEFNFGMDKTKGAYLPHNMAFPARYVISSQIIGTDDAKLAKDACKYDAIDLDMEEKTLNLNVGAIVWATGWEPYDAAKIDNLGFGKYKNIVTNMMLERMASTNGPTGGKILRPSDQKEPESVVFVQCAGSRDENHLPYCSYICCMASLKHTTYIREQYPDAKIYIFYIDLRTPGYKYEKFYKKIKEDKNVIFIKGKVAEVLEDPETGNITVTAENAITGEKINQTADMVVLATGMQPTAKDAKLSADLKYNDDGFIINDFKKGGIFGAGCANKPADVVSSNQNATGMALKAIQTLVRR
>HBP63343.1
MAFKSILVVGGGISGVTAAVEASEAGNEVYLVEKESYLGGKVTQINQYFPKLCPPNCGLEINFKRIKQNPLIRVFTLSEIESIEGQEGDFTVTVKSNPRYVNQNCTACGKCAEVCPVERPNDFNYGVDKTGAIYKAHEFAFPMKYVIDDKVCLGAECGKCVSVCEYDAIELDMTPKSFKVNVGSIVWATGWDPYDATKVDYYGFGQYPNVITNVMMERLAASNGPTGGKIVRPSDGKEVKSIAFVQCAGSRDENHLTYCSGVCCMASLKQSTYVKSQYPDAKVSMFYIDVRAMGKHEEFYLKVQDDINMIKGKVGEITEDPLTHDLTIQVENQLTGENMKEKVDMVVLATGMVPATARTKIPFETTYDEDGFIASDSQKPGIYGAGCVKKPLDVASSVKDSTAAALKAIQSTVRR
>HBR05941.1
MANNSILVVGGGFAGITAALEAAEVGYDVTIVETNPYLGGRVAQLNQYFPKLCPPSCGLEIQFQRIKNNPRVRFYTMAEVASVSGGPGAYEVKIKQRPRHVNERCTACGECEKAAKTTVPNEFEFGLCQRKAVYKTHGFAFPFRYVLDPAGVPAEELEAIQAACPYEAIDLAEGEKVFDLTVGSIVYATGWKPYDLKNLDNLGSGKLKNVVSNMQMERLASPSGPTNGQILRPSDHKAPKRIAFVQCAGSRDQNHLNYCSYICCMASLKHVAYIRKNNPDAKVVIYYIDLRTPGRYDKFKKRILADEHLSLVKGKVAKIVEDKHKNPVVTVENAVTGIKSDETFDLVVLATGMQPTMAGQKVPASVLDEDGFVLGAEDKGVVAAGCAKSPLDVMKTAQSGTGAALKAIQNVVGR
>HBR22463.1
AVIVEKTPFLGGRVAQLNKYFPKLCPPNCGLEINFKRIKNNADITFYTLAEIEKISGEEGNYDVYIKVKPRYVNDKCVGCNACSEACPVEMPNEFNFGLDKTKAAYIAHNQAFPFKYAIDDRHCKGASCAKCVEACKYDAIKLDMKPETFNLNVGAIVLATGWDLYDSSRLDILGAGKIQNVVTNMQMERIASPNGPTAGKILRPSDGKEVKNIAFVQCAGSRDENHLPYCSFICCMASLKQATYLREQYPDSKAQIFYIDIRTPGRYEQFYWKVKDDPNVTLTKGKVAKITEDPSTKDVIVEAEDIMVGKKIKAKFDMVVLAVGMVPSTKNSKISEDISYTPDGFVVLSSLKKGIYAVGTLKSPVDVAKSVQDATGVAIKSIQSAASRSK
>HBR59690.1
MSEQGKILVIGGGISGVTTALEASEVGHDVILVERSPTLGGRVSRFHQYFPKLCPPTCGLEINYKRLRANPHVQVHTNSAVLSVTGDTGNFKVKVRKDPTFVNEKCVACDHCTEVCPAERSNDFNAGMDKTKAVYLPNKMAYPPRYVIDRPACEPGCSKCVDACKYGAIELEMQTKEIEFEVASVVVATGWKPYDAKKLTNLGFSSVPNVINNIMMERISSVSGPTKGQILRPSDQKPVEKIAFVQCAGSRDENHLSYCSSICCLASLKHAKYVMAQNPEAKIYIFYIDIRTPGKYEDFVAKVQAEPNVSMIKGKVAKIVAGENGGVQLEAEDIHQQSKVHLDVDMVVLATGMESSLRGQAQIAGIELDADGFVPAELQKAGIFSAGVAKRPVDVNSSIQDSTGAALKAIQIGMGVTNG
>HBT04683.1
MSKPILVVGGGISGVTAAVEAAEVGAEVILVEKQPTLGGRVAQLRYYFPKLCPPTCGLEINYRRIKSNPRIKVYTMAEVLEVSGTPGNYNVKIKIYPRYVNNNCTACGECEKVCEGERVSDFDFGLSKTKAIYLPHPVAFPMKYVLDKDALAPGDLERIMAACKYNAIDPEMKEEILELNVGAIIWATGWKPYDATKLDNLGYGKYANVITNMQMERMASPWGPTQGKIVRPSDNQPPKKVAFVQCAGSRDENHLPFCSYICCLASLKHSLYLAEQDPKAESYIFYIDLRTPGRYEKFLKKAEAEAKINFIKGKVAKIEEDPETKDLIVTAEDTLSGKKVSQKVDLVVLALGMQPSLASAEIKGIKIDQNGFVVEDEGIISCGCAKMPLDVMTSNETATGAALKAIQIIKRG
>HBT87771.1
MTTENSAPVSGSIMVVGGGISGLTTALEAAEVGYEVFLIEKEASLGGRVSQLKHYFPKLCPPTCGLEINYRRLKDNKNIKVYTLSEVQNVDGKPGNYTVSVKTAPRYVNSNCTCCGECAKVCETEISNEFNFGMDRRKAAYLPHNMAFPQRYVMDPAMGKDDREKVKEACKYNAIDFTMEENTFDLKVGAVVFATGWQPYDATRIDNLGFGRYQNIITNMMLERLASSNGPTEGKIIRPSDDKAPETIAFAQCAGSRDENHLPYCSYICCMASLKHATYIRAQYPDAKIYIYYIDLRTPGRKYENFYAKLKADKNVFFVKGKVAEVSEESGTGNINLVAEDTISGEKIRQTVDMLVLATGMQPTCAIDKPAADLTFDDEGFIINDFSKGGLFAAGCANKPADVVTSNQNATGMALKAIQTLRR
>HBT96369.1
MADEHSAAGAVLVVGGGISGLTAALEAAEVGNDVFLIEKGPSLGGRVAQLNKYFPKLCPPSCGLEINFRRIRDNRRIRTYTMTTVQSVTGGPGNYEVKLNVAPRYVNSNCTACGDCTAACPDEVDNDFNFDLDKSKAIYLPHPMAFPRRYAINKEKLSTEGAKAVTKACKYGAIDLEMKAETLTINVASIVWATGWVPYDARKIDNLKFGQSPAIITNMMMERLASPSGPTDGKILRPGDNKPIQSIGFVQCAGSRDENHLEYCSHICCMATFKQMSYVREQYPDAEIYVFYIDLRTPGKYEKFRAERMADAKAKFIKGKVADITLEADGGVTLIAENAVTMEKISQKVDMAVLATGMQPSAAIEPMPVAVRQDVNGFLLSEADKGYYAAGCAKKAADVVTCAQSSTAAALKALQVSRR
>HBU06017.1
MAEKKKVLVIGGGFSGLTAAVESAEAGSDVVIVEKTPFLGGRVTQLNKYFPKLCPPNCGLEINFKRIKNNADISFYTLAEVESISGQEGNYNVTIKINSRFINDKCVGCNACNEACPVEMPNEFNFGLDKTKAAYITHNQAFPFKYAIDGKHCKGKSCAKCVEACKYDAIDLDMKPDTVNLNVASVVIATGWDLYDTAKLDNLGGGNIKNVITNMQMERLASINGPTSGKILRPSDGKEVKNIAFVQCAGSRDENHLPYCSYICCMASLKQATYLREQYPDSKVRIFYIDIRTPGRYEQFYWKVKEDPNVTLTKGKVAKITEDSATGDVELVVEDVLAGNKITEKYDMVVLAAGMVPSTKASKVPGEISYTHDGFVVASYLKKGMYAVGTAKSPVDVAKSVQDATGVAIKTIQSARR
>HBU24113.1
MSVETILVVGGGISGITTAVEAAEVGYNTVLVEKKPYLGGRAAQLNKYFPKLCPPYCGLEMNFRRIKPNPKITVYTMTEVESVSGQEGNYSVRLKVSPRFVNEKCTACNACAEACPVERPNEFNFGMDKTKAAYLPHVLSYPMRYVIDRDACKDNSCDKCVKACKYNAIDLNMKPQTIEMKVGSIVYATGWNPYDATRMDNLGFGRVKNVITNMMMERLAAPNGPTGGKLLRPSDNKEVKKVVFVQCAGSRDENHLNYCSSICCMASLKQATYVRERIPDSQVVVAYIDLRAPGKYEEFLNKVEADANVKLVKGKVAKIEEDKATGGVILEFEDVEGGGKRHEHADMAVLATGMEPCVKANSMLSFEENGFINGGSAAGIYSTGVAKRPSDVTTAIQDATGMALKSIQSLVRS
>HBV89302.1
MAHKSILVVGGGVSGLTAAVEASEAGSEVYLVEQKSYLGGRVAQMNQYFPKLCPPNCGLEINFKRIKQNPRIKFFTLAEIEKINGVEGDYTVTVKLNPRYVNQNCTACGKCSEVCPAERSNEFNYGMDKTKAAYKAHEFAFPMKYVIDGEACLGAECGKCVAACQYGAIELDMAAKSFDLNVGSIVWSTGWEPYDATKVDYYGFGKHQNVITNVMMERLAASNGPTAGKIVRPSDGKEVKTIAFVQCAGSRDENHLPYCSGVCCMASLKQATYVKAMYPDSKVYMFYIDVRAMGKHEEFYTKVQDDITMIKGKVGEISEDPETKDVIVQVENQLTGEIMKETVDMVVLATGMVPATSNVPDAIAYDEDGFVVSDPQQLGIYGAGCVKKPLDVSSSVKDSTSAALKAIQSTVRR
>HBV99040.1
MVNKSILVVGGGISGLTAAIEAAEVGFDVFIVEKNPYLGGKVTQINQYFPKLCPPNCGLEINFRRIRSNPAVKFFTMAEVESVSGQEGNFDVTVKINPRYVNENCTGCGKCAEVCPAQRANDFNYGLDKTKAAYLPHQFAFPVKYVIDAGACQDGCSKCVEACQYNAIEKDMQPKTMKLNVGSIVWATGWKPYDAEKLSYYGFGRYPNVITNVIMERLAAINGPTGGKIVRPSDGKEIKSIAFVQCAGSRDENHLHACSSVCCMASLKQATYVREQYPDAKICIYYIDIRARGKHEDFFVKVQNEANITLIKGKAGEIQEDSATGQLVIVAEDQLNQALSEEKFDMVVLATGMQPATAETKVPAEMTYDEDGYVAAGTPGICAAGCTKKPQDVAAAVADATAAALRAIQSVRGQS
>HBV99435.1
MNYDVLVVGSGIGGMESSLKLGDMGYKVLLVEKEASIGGKMILLSKVFPTLDCASCISTPKMAAAAHHPNVDLMVYSEVEEIERSSRGTFNVRVRKKPTYVNPSLCTGCRQCETACNVAVPDQFNASLAARRAAYIAFPQAVPKKAVIEKEGSSPCTFTCPAGIKAHGYVALTRSGKYDEAFNLVLGETPLVGSLGRACYAPCEGECTRGLAEGAVPVRRIKRFIADRYYQGHRQPVYSSVEKTRGHKVAVVGSGPAGLTAAYQLALKGYEVKVFEAEPLPGGMLRTALPSFRLPKAVVDRDIENVTALGVVIETGVRVEKIGRLKEEGFDAVFMATGTNKDATLGVKGEKLEGVRGALDFLGSVNLGAEPSLEGKTVLVAGGGNVAVDSARAAVRLGAKKVIIQYRRGREDMPAHRWEVEAALSEGVDLQAFCSPVEFNGENGRLAGVQSVRMQPGEPDSSGRKKPVPVKGSEFTTPADLVITAVGLSPSTGDFEKDLKLNGNGTFKVNPETLQTSVPYVFAGGDAVTGPSMIVKAVGQGKRAAYFIDQFLSGESLEGADYDRRLGPVDQKAVLGRQESLSRLEPVAEKEIPLAGSKGGFNEVEMSLTEEEARYSSGRCLDCGVCSECSQCAASCPAIAVDLGMREEKRDLEVGSVIVSTGFKLFPADAKPQYGYGKYKNVITGMQMDRLLAPTRPFNAILRPGDGKVPDSIAYILCTGSRDKTVGNPLCSRVCCMYSIKQNQLIMGSLPLADVTVYYIDIRAFSKGYEEFYNQAGGMGANFVKGRVAGIDEQENGNLVLTYEDIDGGGVIQKAEHDLVVLSVGILPNTDPFGLFTGVELEQDDFAYVKEADEDVNPGKTSIDGVFVAGTASGAKDIPDTILHAGAAVAQAAAYVERIRRGK
>HBW14780.1
MSNSILVVGGGFSGLTAAIEAAEVGYEVFIVEKSPFLGGRVAQLNKYFPKLCPPSCGLEIQFQRIKKNPNIKFFTQAQVTAVKGEKGNYTVSVRIEPRHTVPNSADLSMLAGALEGEVENEFELGLAKRKPLYLSTPFAFPNRYVLDKNALSQADQLKVGASAFCDLNEGPREIELSVGSIVLATGWKPYDVTNLSNLGAGKIANCVSNMQLERLAAACGPTKGAITRPGDGKSPRKIAFVQCAGSRDQNHLNFCSYICCMASLKQALYVREQYPDAEVTVYYIDLRTPGRYDKFMRKVRADEKISLVKGKVAGVEEDTATGDVIVEVEDAVKGEKRKVRYDMVVLATGMQPSLAGQKLPFDVPVDEDGFIVGGEEKGIFAAGCAQKPLDVMRSAQSGTSAALKAIQTVRGR
>HBW36264.1
MAHKSILVVGGGVSGLTAAIEASEAGSEVYLIEQKSYLGGRVAQMNQYFPKLCPPNCGLEINFKRIKQNPRIKFFTLAEIEKIDGVEGDYTVTVKSNPRYVKQSCTACGKCSEVCPVERANEFNYGLDKTKAIYKAHEFAFPMKYVIDEKACLGAECAKCVTACQYDAIELDMAPKSFNLNVGAIVWATGWEPYDAKKVDYYGYGQHQNVITNVIMERLAASNGPTAGKIVRPSDGKEVKTVAFVQCAGSRDENHLPYCSGVCCMASLKQATYVKAMNPDSKVYMFYIDVRAMGKHEDFYTKVQDDITMIKGKVGEISEDPLSKDLIVQVENQLTGEIMKETVDMVVLATGMVPATSNVPEAIACDEDGFILSKLGIYGAGCVKKPLDVSSSVKDSTSAALKAIQSTVRR
>HBX24096.1
MANKSILVVGGGISGITAALEAAEAGCEVYIAEKNPYLGGRVTQINQYFPKLCPPNCGLEINFQRIRNNPRINFFTLAEVENISGQEGNFDVTLKINPRYVNENCTGCGKCVEACPVEVDNPFNYGMNKIKAIHLPHDFAFPMKYVIKADACKEAGCAGKCAEVCEYQAIEPGMQSKTMNLNVGAIVWATGWEPYDANKLSYYGFGRFKNVVTNVMLERMAAMNGPTGGKIVRPSDGKEIKSIAFVQCAGSRDENHLKACSSVCCLASLKHATYVREQYPDAEISIYYIDIRARGKYEDFFTKVQEEANITLIKGKAGEIEEDQTNGQLVVIAEDQEAKQVTRKSYDLVVLATGMAPSTATAAIPADMAYDEDGFVVPGAGTAGIVAAGCVKNPLDVASAVRDATAAALKAIQSTVRGR
>HBZ56661.1
MVDAINGDRSILVVGGGMSGLTAALEAAEAGFPVYIVEKEPYLGGRVARMNKYFPKLCPPSCGLEINFRRIKNNPLVRFFTMAEVVKVDGGPGDFDVQIRLQPRYVNENCTGCGVCEDAATTQVPNLFNYGLDKVKAIHLPHEFAFPMRYVLAPEVLGTDEATAIKKACPYDAVDLEMQPQEFDLKVGAIIWATGWKPYDASKILYYGFEKNSNVISNVMMERYAALNGPTGGQIVRPSDGAPVQKMAFVQCAGSRDENHLAYCSGVCCLASLKQATYLMEQNPAAQATIFYIDIRALGKFEEFFTKVRADERVTLIKGKAGEISQDLQSGLVTVQVEDQATGKILKEQFDLVVLATGMVPNTPTGQLAAGLSVDDHGFILSDQGGSGMVGAGCVKQPADVATNTQDATAAALKAIQATVRR
>HCA26353.1
MTEIVATNQTILVVGGGIGGMTAALEAAECGKDVVLVEKNPALGGRVSQLYRYFPKLCHPVCGLEINQRRVKQNQRIRVLTMAEVSGISGAQGDYTVNVKVSPRYVKESCTACGACAEAVESEVSDPFNYGLGTVKAAYLPHKMAYPQTYVLDSSIVGTSEGEKAKAACKYDAVDLDMKEEEITLKAGAVIWATGWKPYDAAKIQPYGYDRFPNVVTSVEFERLSDPHGPTGGKLLRPSDGKEAKNVAFIQCAGSRDENHLRHCSRICCMASLKQTNYVREAYGEEAKSSIYYIDIRAIDRFEDFYQKVRNDSTVSFIKSKVAKVVGDEKTGDLTLHGVDTEGYHRYANTHDLVVLAVGMEPSVKGAEIPADIISDSNGFISPDPANGAVFGAGCATNPLDVNRAVQSATASALRAIQVINRVAGVEG
>HCB32264.1
MAYPPRYVIDRPACEPGCSKCVAACKYGAIDLDMKTQEIELEVASVVVATGWKPYDASKLTNMGFSSVPNVINNIMMERLASVSGPTKGKILRPSDQKPVESVVFVQCAGSRDENHLPYCSSICCLGSLKHAKYVLEQNPEAKVHIFYIDIRTPGKYEDFVVKVQAEPNVNMIKGKVAKIIAGKEGGVLVEAEDILKLSKVHLEVDMVVLATGMEPSLKGQAQVAGIKLDEYGFVPMELQQQGIFSAGVAKWPADVNSSIQDSTGAALKAIQTTMGVN
>HCC53735.1
MTDERSAGAVLVVGGGISGLTVALEAAEVGNDVFLVEKNSYLGGRVAQLNQYFPKLCPPSCGLEINFQRIKANRRVRVYTMTEVKSVAGGPGKYQVTLESKPRFINNNCTACGACADACPDERDNEFNFGMNKSKAVYKPHDMAFPMKYVLDKNACSAAGLQAIKDACKYDAVDLEMAGKEFTVEVSAIVWATGWNPYDPTKMTNLKYDFSNAIITNMMMERLAAPNGPTGGKILRPGDNKEPASFAFVQCAGSRDENHLEYCSYICCMASMKHINYIREQYPTAKITVFYIDLRTPGKYEKFREKLMADANITWVKGKVADIVAEADGSVTLIAENAVTGAKIKETVDLAILATGMEPAAKAQAAALGLSVDSNGFILADANGGMVSAGCAKKAADVVTCAQSATAAAMKAIQASRR
>HCC68980.1
MSGLTSAIEAAETGYNVTIVEKSPYLGGRVTQLNKYFWKLCPPNCGLEIQFKRIKNNPNVTIYTLTEVEKISGQEGNYDVTLKINPRYVNDRCVGCDACAQVCPSERPNGFNFGMDKTKAAYLPFEQAFPFKYVIDDKYCKEGCKKACLGACKYDAIDFGMKPETVNLKAGAIVMATGWAPYDLNKIDNLGFGSVKNVISNMMMERIASPNGPTKGKIVRPSDGKEVKNIAFVQCAGSRDENHLPYCSYICCLASLKQAMYVREQYPESKAQVFYIDLRTPGLYEHRFLLKAKDDPNITLTKGKVAKITEDPETKDVVVVVEDISGGSKVTKRFDMVVLAAGMVPNTKNSLIGMDIPLTEEGFVNAASLKKGIYALGTLKSPVDVARSVQDATGATVKSIQSMKGFSGFPDQVGE
>HCE79291.1
MSKPILVVGGGISGVTAAVEAAEVGAEVILVEKQPTLGGRVAQLRYYFPKLCPPTCGLEINYRRIKSNPRIKVYTMAEVLEVSGTPGNYNVKIKIYPRYVNNNCTACGECEKVCEGERVSDFDFGLSKTKAIYLPHPVAFPMKYVLDKDALAPGDLERIMAACKYNAIDPEMKEEILELNVGAIIWATGWKPYDATKLDNLGYGKYANVITNMQMERMASPWGPTQGKIVRPSDNQPPKKVAFVQCAGSRDENHLPFCSYICCLASLKHSLYLAEQDPKAESYIFYIDLRTPGRYEKFLKKAEAEAKINFIKGKVAKIEEDPETKDLIVTAEDTLSGKKVSQKVDLVVLALGMQPSLASAEIKGIKIDQNGFVVEDEGIISCGCAKMPLDVMTSNETATGAALKAIQIIKRG
>HCF04948.1
MANTSILVIGGGFAGMTAALEAAELGHEVYIVEKSPYLGGRVMQLNKYFPKLCPPSCGLEIQYQRIKNNPLVKFFTLAEVAKVEGSKGNYTVTVRVRPRHTAPNSVDLSAVAKGLSGETASEFEFGLARRKGLYLDVPFAFPQRYVVDTACLTDADKSALSACPHVDLAEEERLIPLQVGAIVVATGWQPYDVTRLTNLGAGTVKNCISNMQMERLASPYGPTQGKILRPSDGRAPKKVAFVQCAGSRDENHLSFCSYICCMASLKQAQYVREQYPDADVTVFYIDLRTPGRYESFAEKVLADPKIHAVKGKVAAVAQDKAGDDVWVTVEDAVTGAKSVERFDLVVLATGMQPSLAAQKLPLDVTVDEEGFIVNGEDQGIFVAGCAKQPLDVMKTAQSATAAAMKAIQTVRGR
>HCG04451.1
MSNSILVVGGGFSGLTAAIEAAEVGYEVYIVEKTPFLGGRVAQLNKYFPKLCPPSCGLEIQFQRIKKNPRIKFFTQAEVTAVSGEAGNYTVKVHIEPRGTVPSSADLSLLASSLESDVDNEFELGLAKRKPLYMSVPFAFPSRFVLDKAALSRADELKVGKSAFCDMNEAPRDIELNVGSVVIATGWKPYDVTKLSNLGAGKFANCVSNMQLERLASASGPTAGQIKRPSDGKAPKKVAFVQCAGSRDQNHLNYCSYICCMASLKQALYVREQFPDAEVTVYYIDLRTPGRYDKFLRKVKADEKIALVKGKVAGVEEDAATGDVIVEVEDAVKGEKRKHRYDLVVLATGMQPSLAGQKLPFDVPVDEEGFIVGGEEKGIFAAGCAQKPLDVMRTAQSGTSAALKAIQTVRGR
>HCH00135.1
MSEEKNLGSILVVGGGISGLTTAIEAAEVGYDVYLVEKNPYLGGRVAQLNKYFPKLCPPACGLEINFQRIRKNPKVKYLTMAEVESISGQPGDYDVTVKVKARKVNENCTACNACIEACPVDRLNDFNFGMDSTKAVYLPHQMAFPMRYVIDEKACKGSSCAKCVEACKYDAIDLEMEADTVNFKVGSVVWATGWQPYEASQIDTLGYGKVPNVVTNMMMERLAAGNGPTGGQIQRPSDGKVPETIAFVQCAGSRDENHLAYCSYVCCMASLKQATYILEQNPEAKVYIYYIDLRTPGRYEKFLKTIEANENVVMIKGKVANITADPESGDPVVVAEDILGGGLVRQKVDMVVLATGMQPSTAEKKAPLDFKYDEHGLILEDPQAVGVYATGCAKNPVDVTSGVKDATGAALKAIQTMVRR
>HCO12040.1
MSNSILVLGGGFSGLTAALEAAEVGYEVFIVEKQPYLGGRVAQLNKYFPKLCPPTCGLEINFQRVKKNPKVKYFTLAEVSKISGGPGNYEVTVKIKPRFVNNNCTACNKCVEVCPVERDCEFDFGLGKTKAIYKPHTMAMPMQYVIDSEVCTGTSCAKCVSACEYKAIDLEDKEKEVVLNVGSIVVATGWKPYDLANLTNLGAGQIKNAISNMQMERLAAPNGPTGGKIVRPSDGKEPQRIAFVQCAGSRDQNHLNYCSYICCMASFKQCTYIREQYPDAEIVIYYIDLRAPGRYEKFLNKVQADEKVKMVKGKVAKLEEDSEGNVIVTAEDIIAGVKKEETYDLVVLATGMQPSLDGVELPLDAEIKEGFVVGGEDKGIFAAG
>HCP09326.1
MSKPILVVGGGISGVTAAVEAAEVGAEVILVEKQPTLGGRVAQLRYYFPKLCPPTCGLEINYRRIKSNPRIKVYTMAEVLEVSGTPGNYNVKIKIYPRYVNNNCTACGECEKVCEGERVSDFDFGLSKTKAIYLPHPVAFPMKYVLDKDALAPGDLERIMAACKYNAIDPEMKEEILELNVGAIIWATGWKPYDATKLDNLGYGKYANVITNMQMERMASPWGPTQGKIVRPSDNQPPKKVAFVQCAGSRDENHLPFCSYICCLASLKHSLYLAEQDPKAESYIFYIDLRTPGRYEKFLKKAEAEAKINFIKGKVAKIEEDPETKDLIVTAEDTLSGKKVSQKVDLVVLALGMQPSLASAEIKGIKIDQNGFVVEDEGIISCGCAKMPLDVMTSNETATGAALKAIQIIKRG
>HCU68362.1
MASNSILVIGGGFAGLTAALEAAEIGHEVFIIEKTPFLGGRVMQLNKYFPKLCPPSCGLEIQYQRIKNNPKVKFFTLAEVTKVEGGVGNYDVTVRIKPRYAGPSSPDLSDLCSSLDSEVVNDFEFGLATRKPVYMDAPFAFPQRYVVDKAGMSDADKAKVKKCDYFDLNEEEKTVTLNVGSIVIATGWKPYDVTKLTNLGAGQVKNCISNMQMERLASPYGPTNGKIVRPSDGRKPKKIAFVQCAGSRDENHLHYCSYICCAASLKQAQYVREQYPDAEVTIFYIDLRTPGRYDNFAKKVLADEKTFAVKGKVAAVEQDKAGDDVWVTVEDAVSGSKSVERFDLVVLATGMQPSLAGASLPIDVPVDSEGFIIGGEEKGIFAAGCAKQPLDVMKSAQSATGAAMKAIQTVRGR
>HCV21551.1
MTDAVATSETILVVGGGISGMTAALEAAECCKQVILVEKGPSLGGRVAQLYKYFPKLCRPSCGQEINQRRLRANRNIRLLTLAQVENISGVAGAYSARVRLRPRYVNENCTACGACADAVTSEVDNPFDYGMSRIKAAYLPHNMAYPQRYLLDPSIIGSSEAQAAKDACRYNAIDLNMIEKVIEFDIGAVIFATGWQPYAAERIQPYGYGRYRNVVTSVEFERMMDPFGPTGGKLLRPSDGEEARNIAFIQCAGSRDRNHLSHCSRICCMASLKQSTYIGERYGDSSNAVATIYYIDIRSIDRFEGFYRMVQADQKVKFVKSKVAQIKQDQGTSDLVLHGVDTEGYHRYANRHDLVVLAIGMQPSLDMQTVSPGVALDRSGFIELQPENGALFGAGCASNALDVNRAVQSATAAAMRAVKAVNTVARPEAA
>HCV45805.1
MSEQGKILVIGGGISGVTTALEASEVGHDVILVERSPTLGGRVSRFHQYFPKLCPPTCGLEINYKRLRANPHVQVHTNSAVLSVTGDTGNFKVKVRKDPTFVNEKCVACDHCTEVCPAERSNDFNAGMDKTKAVYLPNKMAYPPRYVIDRPACEPGCSKCVDACKYGAIELEMQTKEIEFEVASVVVATGWKPYDAKKLTNLGFSSVPNVINNIMMERISSVSGPTKGQILRPSDQKPVEKIAFVQCAGSRDENHLSYCSSICCLASLKHAKYVMAQNPEAKIYIFYIDIRTPGKYEDFVAKVQAEPNVSMIKGKVAKIVAGENGGVQLEAEDIHQQSKVHLDVDMVVLATGMESSLRGQAQIAGIELDADGFVPAELQKAGIFSAGVAKRPVDVNSSIQDSTGAALKAIQIGMGVTNG
>HCX34514.1
MTARVATNESILVVGGGISGMTAALEAAECGRQVILAEKTPTLGGRTALLYRYFPKMCHPVCGLEINLRRLKANRNLRILTMAEVVRIEGARGDYTATLRIAPRYVNENCTACGACAEAVASTIPNPYNYGLDRMKAAYLPHAMAYPQRYVLDPSIAGTEEGQQARAACRYGAIDLDMKEETIALKVGAVVWATGWKPYDAAKIQPYGYGRYANVITSVEFERLADPRGPTGGAILRPSDGKPAKNVAFIQCAGSRDENHLRHCSRICCMASLKQTQYLREAYGEDARSTIYYIDIRAIDRFEDFYQKVQHDATVRFVKSKVARIAEDEKTRNPILHGVDTEGYHHYATSHDLVVLAIGMEPEVTGAQVPAEVIEDSSGFIEGAADGGIVAAGVAAAPLDVNRAVQSATAASLRAIAVVHRAAATENA
>HCX89800.1
MVEREVFGKGILVVGGGISGLTTALEVAETGYRVILVEKEAFLGGRVARLNKYYTKLCPPSCGLEINFKRIKRNPNIQYFTLAEVESVSGEEGNYDVAIRVQPRYVNDNCTACGECEKVCVTEIENDFNLGMDKTKAAYLPYHMAFPMKYVLAPEIIGTDEAKRCLEACKYNAIDLEMQPETINVKVGSIVVTTGWKPYDAAKIDNLGFGKYENVITNVMMERLAAPNGPTNGKILRPSDGKEVKNVIFAQCAGSRDENHLPYCSAVCCLASLKQATYVREQDRESKVTIFYIDVRAIGRYEDFYTKVQSDENVSFIKGKVAKVEEDPATKDPIVEVEDTLSGEKIRAKADLVVLATGIVPNMSENKIPLNITCDEFGFAVSDPSKTGIYAAGCARRPVGVAGAVQDATGAALKSIQSTLRR
>HCY86391.1
MTTENLAPISGSIMVVGGGISGLTTALEAAEVGYEVFLVEKEASLGGRVSQLKHYFPKLCPPTCGLEINYKRLKDNKNIKVFTLSEVQSVAGTPGDYTVTVKTAPRYVNENCTACGECANVCETEVSNDFNFGMDRRKAAYLPHNMAFPQRYVMDPAMSTDDRDKVKEACKYDAVDFDMEEKTFDLKVGAVVFNTGWQPYDATRIDNLGFGRYQNIVTNMMLERMASGNGPTEGKIIRPSDDEAPKTIAFAQCAGSRDENHLSYCSYICCMASLKHATYIRAQYPDAKIYIYYIDLRTPGRKYENFYAKLKEDENVFFVKGKVAEVSEESGTGNIQLVAEDTISGEKVRQTVDMLVLATGMQPTAAIDKPNADLTYNDEGFIVNDFSKGGLFAAGCANKPADVVTSNQNATGMALKAIQTLRR
>HCZ10918.1
MPDVNRILVIGGGFSGLTTAVDAAETGAEVIVIEKNSYLGGRVAQLNKYFPKLCPPICGLEINFKRIKTNANITFHTMAEVESVSGGPGNYTVTVKLNPRYVNDNCTACDACAQACTAERPNEFNFGMNTTKAAYLPFNQAFPQKYVIDSSYCKGDCAKACKDACKYNAVDLDMKPGTITLNVGSIVVATGWNPYDADKLDILGFGKVKNVITNMMMERLASPTGPTAGKILRPSDGKPAQNIAFVQCAGSRDESHLPFCSYICCLASLKQTTYIREQNLESKATIFYIDIRTPGKYEKFYWKVKDDPNVSFIKGKVADIVQEQGSDDVIVTAEDMMTNKKVRMKFDMVVLATGMEPAGASKKIAGVKYNENGFALPDSGIYPAGCTKNPMDVARSAQDSTGAVLKALSKANSSGQGR
>HCZ43364.1
MSNSILVVGGGFAGLTAAIEAAELGHDVYIVEKSPYLGGRVAQLNKYFPKLCPPSCGLEIQFQRIRKNPRIKFFTMAEVTKLVGCKGDYTATVSIKPRKVAAHNVDFTLLASSLEGTVPNEFDFGLSQRKALYKSMPFAFPNRFVLDTDALSKADAARVAGQKFLDQNEPAREIELNVGAIVVATGWKPYDVTNLANLGAGKVKNCVTNMQLERLASPFGPTGGKIVRPTDGRRPKRIAFVQCAGSRDQNHLNYCSYICCMATLKQCQYICEQYPETQISVFYIDLRAPGRYVKVLDKVKAAPNVRFIKGKVADVAQAADDNVTVTVEDAIRGEKLHLDYDMVVLATGMQPSLATDSLPLPLPLDEDGFVMGGEEAGIFAAGCARMPLDVMRTAQSGTAAALKAVQTVKGR
>HDD36093.1
MSTILVIGGGIAGLTAAIEAAETGYDVIIVEKNPYLGGRVAQLRKYFPKLCPPYCGLEIFFKRIKSNPKVKIFTMAEVVSIEGEAGNFDVTIKINPRYVNDNCTACNECVEVCPVERPNEFNFGMDKTKAIYLPHEMAFPLKYVIDPEYCKKDECKACLSACKYSAIDFNMEPKTMKVNVSSIVVATGWKPYDASNLDNLLPEHPDVITNMMMERLAAYNGPTKGKIVRPSDGKEIESIAFVQCAGSRDENHLPYCSAVCCLATLKQATYVREQYPDAKVYIFYIDIRALGRYEDFFAKVQADENVVLIKGKVAKIEESEDGLIVIAEDTATGVKTRQKVDMVVLATGMQPSSSEYKIPGIEYDDYGFVVPKDGIIAAGVARKPADVASCNEDATGAALKAIQVVRGR
>HDH08073.1
MTDIVATNETILVVGGGISGMTAAVEAAECGKNVILVEKAPSLGGRVSQLYKYFPKLCFPTCGLEINQRRIKANKNLHILTMSEITNVTGDSGNYTATVKTAPRYVNENCTACGACGEAVTAEIDNPFNYNMNKIKAAYLPHNMAYPQRYVIDPSIIGTDEAEKAKAACKYDAIDLDMQETTMELNIGTIVWATGWKPYDAAKIQPYGYDRFDNVITSVEFERMMDPSGPTGGKLLRPSDNHEAKNIAFIQCAGSRDRNHLTHCSRICCMASLKQTSYLTEQYGDDEEARASVYYIDIRAIDRFEDFYQKVQDDPKVSFIKSKVANITLDEESGNPVLQGVDTEGYHRYSNPHDLVVLAIGMTPSVDISEIASGVSTDSSGFIQVNVDNGGIFAAGCASNALDVNRSVQSATAAALHSIQVVNKVSAAEA
>HDH12791.1
MSEQETNILVIGGGISGLTTATEAAEAGYTVTILEKEPFLGGRVSRMNKYFPKLCPPSCGLEINYRRVKLNDRISFLTLTEVEKISGQAGSYEVDVKLNPRYVNEKCTGCNACVEACPVEVPNDFNAGLDKRKAAYVRSEQSFPFQYVIDKAACKSDCGAKCREACKYGAVDLEMQAETVKIKAGAIALATGWKPYDAKKIDNLGFGTSPDIITNVMMERISSGNGPTQGKITRPSDGKEVKKVAFVQCAGSRDENHLAYCSAVCCLATLKQITYVREQYPDAEAYMFYIDIRTPGTAYERFFNNVKDDENVKLIKGKVAKVSADPATGDIIVEAEDILAGGKIKVQVDMCVLATGMQPTVSEMKLPSDIKINENGFAVIGKDRKGIYAVGCAKDPVDVAKSVQSATGAALKAIQTVGRLS
>HDH15455.1
MTDIVATNETILVVGGGISGMTAAIEAAECGKNVILVEKAPSLGGRVSQLYKYFPKLCFPTCGLEINQRRIKANKNLHILTMSEITNVTGDSGNYTATVKTAPRYVNENCTACGACGEAVTAEIDNPFNYNMNKIKAAYLPHNMAYPQRYVIDPSIIGTDEAEKAKAACKYDAIDLDMQETTMELNIGTIVWATGWKPYDAAKIQPYGYDRFDNVITSVEFERMMDPSGPTGGKLLRPSDNHEAKNIAFIQCAGSRDRNHLTHCSRICCMASLKQTSYLTEQYGDDEEAR
>HDH34960.1
MSEHESNIIVIGGGISGLTTATEAAEAGYTVTILEREPFLGGRVSRMNKYFPKLCPPTCGLEINYRRVKLNDRISVYTMSEVEKISGQAGSYEVDVKLKPRYINDKCTGCNACTEACPVEIPNDFNAGLDKKKAAFIPTSQAFPYQYVIDKSACKSDCGAKCKEACKYDAVDLEMQPETLKLKAASIVLATGWKPYDAKKIDNLGFGTSPSIITNAMMERIASGNGPTGGKITRPGDGKEAKKVAFVQCAGSRDENHLAYCSAVCCMASLKQITYVTDQYPDAEVYMFYIDIRTPGTSYEKFYNTIKDNENVKLIKGKVASVTAESNGDVTVEAEDILAGEKIKVTVDMVVLATGMQPEVADLKLPSDIKINENGFAVIGKDQKGIYAVGCAKDPMDVAKSVQGATGAALKAIQTVGRLS
>HDH51282.1
MSELETNILVVGGGISGLTAATEAAEAGYNIALLEKTPFLGGRVSRMNKYFPKLCPPACGLEINYRRIKFSSRVTFHTMAEIQDISGQPGSYEVTVRLNPRYVNDKCTGCNACTEVCPVEVLNDMNFGLDKRKAAYISSEQSFPQQYVIDDNACRKGDCSKCSDACKYDAIQLDMKPETMKIKTGSIVLATGWNPYDASKIDNLGFGTSPDIITNVMMERIASQNGPTGGKITRLSDGKEAKRVAFVQCAGSRDENHLAFCSAVCCMASLKQATYVREQYPDSKVYMFYIDIRTPGTAYERFLNKIKDDENVSLIKGKVAKVSEDPATKDIIVEAEDILAGGKVKVNIDLCVLATGMAPTVGEVKLPADVKINENGFMVPGKDQKGIYAVGCVKNPSDVAKSVQEATGAALKAIQTVGRKS
>HDH58184.1
MEISENGDRITADLLVVGGGISGMTAAIEASELGKDAVLVEKEPFLGGRVARLNQYFPKLCPPICGLEINYRRLRFNERVKVMTLTTVEEVSGKRGDYEVKLTVHPRFINDNCTACEECEKVCEIEVSDDYNFGMNTRKAVYIRQMAYPPIYVADPDYVKDPKFKACVDACKYDAFDLDMQPRTVTVKAKGIIWATGWKPYDASKIDNLGFGKYENVITNVMMERLASVDGPTEGKITRPSDNGAITKIGFAQCAGSRDENHLPYCSGVCCAASMKHALYVREQYPEAEIHIFYIDVRTPGRLEDFYNRVDEDEKIFFHRGKAAEVREVPGSKNLIVAAENTLTGEISEMEVDMLVLATGMVPNTTDDKPPLDTQMDDWGFLLPDPISGIVGAGVACRPVEVAACVQDATGSVLKAIQAEERS
>HDH97944.1
MSGSILVVGGGFSGLTAAVEAAEMGYDVYIVEKESYMGGRVTQLNKYFPKLCPPTCGLEINYKRIKTSPKITFYNLAEVESVSGGPGDFNVQVKVNPRYTTPQCTNCAAGAEAVATEIPNDFNFGLNTRKPLYMSNMMAFPNQCVLDPSAVSSGDGQQIKDAMPAGHVDLDQTAESVSLNVGAIIMATGWSPYDATKMDNLCFGKYDNIVTNMMVERMASPSGPTEGKIVRPSDKEEPKAVGFVQCAGSRDENHLKYCSYICCMATLKQACYLREQSEDVDIYIFYIDIRSPGLKYEKFYSKVKEDKKVHFIKGKVAEVKEGSSPGSVVLVAEDTIGGGKIEQEVDLAVLATGMQPTGATTQIPGIEYNSDGFVVPKDGIIPCGCAKRPIDVVSSAQSATAAALKAVQTLVRRAG
>HDI59156.1
MTADKSAPVSGSILVVGGGISGLTTALEAAEVGYEVVLVEKNPYLGGRVAQLNQYFPKLCPPSCGLEINFRRIKDNPRIQVLTLAEVEKIEGSPGNYEATIRINPRYVNEKCTCCGDCAAACQTEVVNEFNFGLNRTKGAYLPHPMAFPARYVISPQIVGTEDGQRCQQACQYGAVELDMQPRTVNFKVGTVVWATGWEPYDATKIDNLGFGRYPNIITNMMMERLAAPSGPTGGKILRPSDDQPPASVAFVQCAGSRDENHLPYCSYICCMASLKQATYIRAQYPDAKIYIFYIDLRAPGYRYEKFYKKIREDENVFFIKGKVAEVAEADGDAVTVTAENAVTGEKIHQTVDMVVLATGMQPTAVNTPLPADLKVSPDGFLLNDFKKGGQFATGCANKPLDVVSSNQSATGMALKAIQTLVKR
>HDI59168.1
MTADKSAPVSGSILVVGGGISGLTTALEAAEVGYEVVLVEKNPYLGGRVAQLNQYFPKLCPPSCGLEINFRRIKDNPRIQVLTLAEVEKIEGSPGNYEATIRINPRYVNEKCTCCGDCAAACQTEVVNEFNFGLNRTKGAYLPHPMAFPARYVISPQIVGTEDGQRCQQACQYGAVELDMQPRTVNFKVGTVVWATGWEPYDATKIDNLGFGRYPNIITNMMMERLAAPSGPTGGKILRPSDDQPPASVAFVQCAGSRDENHLPYCSYICCMASLKQATYIRAQYPDAKIYIFYIDLRAPGYRYEKFYKKIREDENVFFIKGKVAEVAEADGDAVTVTAENAVTGEKIHQTVDMVVLATGMQPTAVNTPLPADLKVSPDGFLLNDFKKGGQFATGCANKPLDVVSSNQSATGMALKAIQTLVKR
>HDJ22490.1
MDFDALIIGGGIAGMESALNLGDMGYQVLLVEKETTIGGKMILLSKVFPTLDCASCIATPKMASTAHHPRITLMTNTQVEKIHQLPQGGFEIQLMKKATFVDFAKCTGCQECEFNCPVPVADQFNYDLVARRAAYIPFPQAVPKKAVIEKVGTSPCSYNCPASIKAHGYIALSRCGKFEEAFHLILEDAPLVGTLGRACYAPCENECTRNLLTEPHQLKLVERYNKEYFYLAREIKEGPLSIRRIKRFIADYYYSRHPKPEYGPPPPEKRIDQKIAIIGSGPAGLTAAYFLAQKGYPVKIYEAENQPGGMLRFAIPSFRLPNDVVDRDIKNITSLGVEIETDHRVSSLADLKAKGYSAIFLATGAQEPRYLKVEGEDLAGVVTAMDFLKDVNLGRKKIDLSGKTVMVVGGGNVAIDSARVAVRLGAAKVFIQYRRSREQMPAFDWEIKEAEEEGVDFQYLRVPVRFIGQEGHIVASESIRMKLGAPDASGRPRPVPIKGSEHKIPIDYVILAIGLTPSTHPFQSELELNKDGSIKVNPITLQTSLPHVFAGGDAVTGPSMIVSAMGQGKQAAQAIEAYLKGENLENFRLTQPMPPVPREKVLQRQKYHTRLAPLGRKEIPPAERINSFDEVELPLTAEEVKYSASRCLDCGICSECHQCLRVCPAEAIDFSQRDEEQKIETGSIILATGFNLFPAELKETYGYGRFPNVITSMQMDRLLSPTRPYNTVLRPSDGKTPDNIAYILCTGSRDHTVGNPLCSQVCCMYSIKQAQLLMGALPLADITIYYIDIRAFGKGFEEFYQQAQAMGTYFIKGKVAKIEEKDHGQLVVRYEDIDNGGVVKEAEHDLVVLAVGFLANSEAQQYFPDKSLQLDNFNYIKQVEEDISPGKTSLDGVFVAGTAASPMDIPDSVIHAGAAATQAAAYIEKIRRRT
>HDK03427.1
LRVTPRYVNESCTACGECAKVVEAEFDDEFNYGLKKRKGAYLPFNMAYPSRYVLDSRIIGSEDAQRAMAACKYDAIDLDMQEHTFELHVGAVVWATGWRPYDASRIQPYGYDRFANVITSVEFERMMDPFGPTGGKLLRPSDGKPAKDVAFIQCAGSRDRNHLKHCSRICCMASLKQSTYVREQFGDEGRVSIYYIDIRAIDRFEDFYARVKADGNVRFIKSKVASITGDRATDNVILNGVNTEGYHRYSNPHDLCVLAVGMEPSVDRGKFPVEVVVDQNGFIEAAPGNGAVFAAGCSSDALDVNRSVQSATAAALRAIQVVNRVAGVEG
>HDK17237.1
MSELETNILVVGGGISGLTAATEAAEAGYNIALLEKTPFLGGRVSRMNKYFPKLCPPACGLEINYRRIKFSSRVTFHTMAEIQDISGQPGSYEVTVRLNPRYVNDKCTGCNACTEVCPVEVLNDMNFGLDKRKAAYISSEQSFPQQYVIDDNACRKGDCSKCSDACKYDAIQLDMKPETMKIKTGSIVLATGWNPYDASKIDNLGFGTSPDIITNVMMERIASQNGPTGGKITRLSDGKEAKRVAFVQCAGSRDENHLAFCSAVCCMASLKQATYVREQYPDSKVYMFYIDIRTPGTAYERFLNKIKDDENVSLIKGKVAKVSEDPATKDIIVEAEDILAGGKVKVNIDLCVLATGMAPTVGEVKLPADVKINENGFMVPGKDQKGIYAVGCVKNPSDVAKSVQEATGAALKAIQTVGRKS
>HDK41395.1
MSELETNILVVGGGISGLTAATEAAEAGYNIALLEKTPFLGGRVSRMNKYFPKLCPPACGLEINYRRIKFSSRVTFHTMAEIQDISGQPGSYEVTVRLNPRYVNDKCTGCNACTEVCPVEVLNDMNFGLDKRKAAYISSEQSFPQQYVIDDNACRKGDCSKCSDACKYDAIQLDMKPETMKIKTGSIVLATGWNPYDASKIDNLGFGTSPDIITNVMMERIASQNGPTGGKITRLSDGKEAKRVAFVQCAGSRDENHLAFCSAVCCMASLKQATYVREQYPDSKVYMFYIDIRTPGTAYERFLNKIKDDENVSLIKGKVAKVSEDPATKDIIVEAEDILAGGKVKVNIDLCVLATGMAPTVGEVKLPADVKINENGFMVPGKDQKGIYAVGCVKNPSDVAKSVQEATGAALKAIQTVGRKS
>HDK81544.1
MSELETNILVVGGGISGLTAATEAAEAGYNIALLEKTPFLGGRVSRMNKYFPKLCPPACGLEINYRRIKFSSRVTFHTMAEIQDISGQPGSYEVTVRLNPRYVNDKCTGCNACTEVCPVEVLNDMNFGLDKRKAAYISSEQSFPQQYVIDDNACRKGDCSKCSDACKYDAIQLDMKPETMKIKTGSIVLATGWNPYDASKIDNLGFGTSPDIITNVMMERIASQNGPTGGKITRLSDGKEAKRVAFVQCAGSRDENHLAFCSAVCCMASLKQATYVREQYPDSKVYMFYIDIRTPGTAYERFLNKIKDDENVSLIKGKVAKVSEDPATKDIIVEAEDILAGGKVKVNIDLCVLATGMAPTVGEVKLPADVKINENGFMVPGKDQKGIYAVGCVKNPSDVAKSVQEATGAALKAIQTVGRKS
>HDL02849.1
MAEFEPDESQIRAETLVVGGGIAGMTVAIETAELGKHVILAEKLPSIGGRVAAMHQYFPKLCPPTCGIEINLKRIRQNPYIRVLTLAEIGKISGSPGDYEVEITLKPRYVNDKCTACGDCEKVCEIERDNEFNYGLDKSKAIYIPHLMAYPPRYVVDPEYASDERMKKCVEACKYDAIELDMQPKTVTAKVKAVVWATGWRPYDATKIDNLGFGRFKNVITNVIMERMASVNGPTSGKIIRPSDQKEITKIGFVQCAGSRDENHLPYCSAVCCLASMKHATYIRELYPDAEVHMFYIDVRSPGRLEDFYVKMQEDEKFHFHRGKVAKIEENPANQNLVLHAENTLTGQITTTEVDLAVLATGMVPNTADEAPPLETPLDDFGFIVPDTGKGVLGTGSAVRPMEVSASIQDATGTALKALNIGTRR
>HDL20233.1
MTQSAGKTILVVGGGISGLTTAVEAAETGYNVVIVEKNPYLGGRVAQHYRYFPKLCPPYCGMEINFRRIKPNPAISFYTMAEVESVSGEAGNFNVKIKQKPRYVNEKCVSCNACVDACPVERPNDFNFGLDNTKSVYLPHEMAFPMRYVIDGKTCKGTECGKCIEACKYGAIDLNMEPKTIELSVGSIVYATGWNPYDATKMDNLGFGKIKNVITNMMMERLSAPNGPTKGKILRPSDGKEVRNIAFVQCAGSRDENHLPYCSAICCMASLKQSTYIREKNPESKATIFYIDLRAPGKYEDFLRRVDSDENITRIKGKVAKVEEDTASGDVIVTAEDVAGGKKVHERFDMVVLAAGMEPQTRSQRFAGNLNYEENGFLHINQPDGISATGVAKRPNDVTSCVQDATAMAIKSIQTVVGGK
>HDL98865.1
MSDTAGTGAVLVVGGGMSGLTAALEAAEVGNDVYIIDKNPYFGGRVAQLNRYFPKLCPPTCGLEINFRRIKDNRKVRTYTMTTVKSVSGGPGNYEVQLETAPRYVNSNCTACGACAEACTDEIDNAFNFGMNRTKAIYLPHEMAFPRRFVLDKDACSSASLEAVKAACKYDAIDTEMQSKAFTVNVASIVWATGWNPYDPTKMDNLKFGSSPAIITNMMMERMAAPNGPTGGKILRPGDDKEPESFAFVQCAGSRDENHLEFCSYVCCMATFKQMTYIRERYPEAMIYVFYIDLRTPGKYEHFREKLMGDEKAQFIKGKVADIIAEDDGGVTVVAENAVTGAKIQQKVDMCILATGMQPALGEQGKAFGVDMDGNGFVVSDPDKGMIAAGCAKSPADVYTCGQSSTAAALKAIQIGR
>HDM09532.1
MVETQANSQSILVVGGGISGVTAALEAAEAGYDVVLIEKNPYLGGRVAQFYHYFPKLCPPTCGLEINFRRLKQNPRVRFFTMAELVKVSGEPGNYDVTIKLSPRYVNEKCTCCGKCAEVCEAEIDNPFNFGMDKIKAAYLPHEFAFPMRYVLDPSIIGTDEAKKCQEACEYGAIDLDMQESTFDLKVGAIIWAAGWNPYDASKIEYYGFGQYKNVITNVMMERLASPNGPTGGKIVRPSDGKEVKNVAFIQCAGSRDENHLPYCSGICCLASMKHATYIREQYPDCEVTIFFIDIRALDRLEDFYVKVEQDEKVHFVKSKIAYITEDEETGNLTVEGENTRTGEQIRMTFDMVVLATGMVPNKMNGVAPPEVIYDDYGFILLDPEKAGIYGAGCTRRPTDVATCVQDATAAALKAIQSIARR
>HDM60269.1
MEYDVLVVGGGIAGMEASLTLGDAGFDVLLVEKDPSIGGHMIQLSKVFPTTDCAGCITTPKMAATAKHPKIKLLTYSEVKGVEKVGKKFKVRILKKPRYVDEDACIGCGRCEDVCPVLVPKEFEYGLIGRKAVYIPFEMATPKKALIDLDNCIMCGRCERACPKEAINFLQEPEEIEVDVKAIIIATGYNLFPPERKKEYGYTGSLTTIHTNANPNIIHAMQMERLLAPSRPYNALLRPGDGKVPEKVAFVLCTGSRDKSVGNPLCSRVCCMYSVKQALLYTSAVPFGEVTIYYMDIRAFGKGFEEFYNMVKELGVRFVRGKVAKIESRNGNPVVVVENTETGEIEEEEYDMVVLSIGLLSNPELAEILGVEVNPYGFYSQPEESTNPAITNVEGIFVAGTATCPKDIPDTVAEAAAAAAQCIAYIKEVGS
>HDM76187.1
MAEEKKMPSGTNSVLVVGGGMSGLSAAVEAAEVGYEVFIVEKNPYLGGRVAQMNKYFPKLCPPYCGLEINFRRIKDNNRIRFFTCAEVENVSGQRGDYDVTIRLNPRYVNENCTSCGECVKVCPVERDNDFNFGMDKSKAIYLPHELSFPMRYAIDMDACLGEECGKCVAACKYDAIELGMTSSTFNLKVASIIWATGWEPYDASKIDNLGFGQYPNVITNMMMERLASVNGPTQGKILRPSDQKEINSIAFVQCAGSRDENHLPYCSYICCMASLKQATYVREQYPDANIYIFYIDLRAPGRYEKFLKNVEADDKVTFIKGKVAKVTEDPETGNITVEAEDAVSGRKIQKTVEMVVLATGMVPSAANITLPEELKVDENGFIVDGLKDGGMFAVGCAKKPVDVVSCVEDSTGAALKAIQTMVRR
>HDN00513.1
MSESILVVGGGFSGLTAAVEAAEMGYNVFIIEKESYMGGRVAQLNKYFPKLCPPSCGLEINYKRIKTSPKITFYNLAEVESVSGGPGDFNVKVKVNPRYTTPQCNNCAPGAEAVTTETPNEFNFGMNMRKPLYMPNMMAFPNQCVLDPAAVSSGDGQRIKDTMPEGHVDLDQKAEIIDLNVGAIIMATGWNPYDATKMDNLCFGKYENIVTNMMVERMASPSGPTEGKIVRPSDKEEPKTVGFVQCAGSRDENHLKYCSYICCMATLKQACYLREQSEDVEIYIFYIDIRSPGLKYERFYKNVKEDKKVHFIKGKVAEVKEGSSPGSVVLIAEDTIGGGKIEQEVDLAVLATGMQPTGATTQIPGIEYNSDGFVVSKEGIIPCGCAKRPIDVVSSAQSATAAALKAVQTLVRRAG
>HDN94873.1
MSEHESNIIVIGGGISGLTTATEAAEAGYTVTILEREPFLGGRVSRMNKYFPKLCPPTCGLEINYRRVKLNDRISVYTMSEVEKISGQAGSYEVDVKLKPRYINDKCTGCNACTEACPVEIPNDFNAGLDKKKAAFIPTSQAFPYQYVIDKSACKSDCGAKCKEACKYDAVDLEMQPETLKLKAASIVLATGWKPYDAKKIDNLGFGTSPSIITNAMMERIASGNGPTGGKITRPGDGKEAKKVAFVQCAGSRDENHLAYCSAVCCMASLKQITYVTDQYPDAEVYMFYIDIRTPGTSYEKFYNTIKDNENVKLIKGKVASVTAESNGDVTVEAEDILAGEKIKVTVDMVVLATGMQPEVADLKLPSDIKINENGFAVIGKDQKGIYAVGCAKDPMDVAKSVQGATGAALKAIQTVGRLS
>HDO22977.1
MTQSAGKTILVVGGGISGLTTAVEAAETGYNVVIVEKNPYLGGRVAQHYRYFPKLCPPYCGMEINFRRIKPNPAISFYTMAEVESVSGEAGNFNVKIKQKPRYVNEKCVSCNACVDACPVERPNDFNFGLDNTKSVYLPHEMAFPMRYVIDGKTCKGTECGKCIEACKYGAIDLNMEPKTIELSVGSIVYATGWNPYDATKMDNLGFGKIKNVITNMMMERLSAPNGPTKGKILRPSDGKEVRNIAFVQCAGSRDENHLPYCSAICCMASLKQSTYIREKNPESKATIFYIDLRAPGKYEDFLRRVDSDENITRIKGKVAKVEEDTASGDVIVTAEDVAGGKKVHERFDMVVLAAGMEPQTRSQRFAGNLNYEENGFLHINQPDGISATGVAKRPNDVTSCVQDATAMAIKSIQTVVGGK
>HDO33716.1
RIIGSEDAQRAMAACKYDAIDLDMQEHTFELHVGAVVWATGWRPYDASRIQPYGYDRFANVITSVEFERMMDPFGPTGGKLLRPSDGKPAKDVAFIQCAGSRDRNHLKHCSRICCMASLKQSTYVREQFGDEGRVSIYYIDIRAIDRFEDFYARVKADGNVRFIKSKVASITGDRATDNVILNGVNTEGYHRYSNPHDLCVLAVGMEPSVDRGKFPVEVVVDQNGFIEAAPGNGAVFAAGCSSDALDVNRSVQSATAAALRAIQVVNRVAGVEG
>HDO35423.1
MSEQETNILVIGGGISGLTTATEAAEAGYTVTILEKEPFLGGRVSRMNKYFPKLCPPSCGLEINYRRVKLNDRISVLTLAEVENISGQAGSYEVDVKLNPRYVNDKCTGCNACAEACPVEVPNDFNAGLDKRKAAYVRSEQSFPFQYVIDKAACKSDCGSKCSEVCKYGALDLEMQAETVKIKAGAIALATGWKPYDAKKIDNLGFGTSPDIITNVMMERISSGNGPTQGKIIRLSDGKEIKKIAFVQCAGSRDENHLAYCSAVCCLATLKQITYVREQYPDAEAYMFYIDIRTPGTAYERFFNNVKDDENVKLIKGKVAKVSADPATGDIIVEAEDILAGGKIKVRVDMCVLATGMQPTVSEMKLPSDIKINENGFAVIGNDQKGIYAVGCAKDPVDVAKSVQSATGAALKAIQTVGRLS
>HDO51149.1
MGGGAAGTESDAQTSAPAGADPGQAAAEGGKAAVSDEQGEAAGQAGAEESPAKAAATAAAAKTVAAKRKEIFGPRKGIKSQTVLVVGGGIAGITAAIEIAETGFDVVLLEQGPALGGRVTRLNLYFPKMCHPNCGLEINYQRIRNNRRLKVMTMSQVLSVAGKAGDYKVKVRTRPTYTTRDCNGCGECAKVVKKKIPNRYNYGMDKMAAAYLPHEHAFPMRYVIDPGVKGTADAKKLEKACPAGAIDFGQEDEEFELNAGAIVWATGWRPYDARKLEVYSYGHSPDIINNVEMERLASHDGPSGGKILRPSNGKEVKKVALIQCAGSRDINHLPYCSMICCLASLKHAAYVREQHGDAEVDIYYIDIRAHDKMSQFYERVRQDEKIKFIKSKPGHIDIGEDGRPVLCGERTIDREIYAEPYDLVVLATGMEPSLNGSSAPDGISRDEYGFVVDDGGQFSAGVAGGPFDVALSTQSATAAALKAIQAVRGGVS
>HDQ40951.1
MEHSGILVVGGGFSGITAALEAAEVGHEVYIVEKNSYLGGRVSQLNQYFPKLCPPSCGLEINYQRIKNNPLVKYFTMAEVVSIAGKPGEYTAKIKISPRYVNTNCTACDKCTQACPVETDSEFDFGLRKRKAIYRPHLNSFPLRYVIDPAVCLGKTCSKCVEACPYNAVELEEQPKEITLSVGAVIWATGWKPYDLGKLEILGSGKVKNAISNMQMERLASPSGPTNGKIVRPSDGKEPQRIGFVQCAGSRDESHLSYCSYICCMASLKQVTYLRAQYPDAQIVIYYIDLRTPGRYDKFLQKIREDENVLMVKGKVAKVEEDGATGDVLVTAEDIIHGLKKEERFDMVVLATGMQPNMAGQALPMEMQLDEEGFCISQEDGFSAVGCAKMPLDVMRSAQTATGAALKAIQTVVGR
>HDW82421.1
MAEEAKGILVVGGGISGITAAVEAAEVGYEVTLIEKNPYLGGRVAQLNKYFPKLCPPNCGLEINFRRIKNNPRIKFYTLAEVENISGKEGDFDVIVKLNPRYVNHNCTACNACVEACPIERPNDFNFGMDKTRSIYLPHEFAFPLRYVIDERYCTKEKCSKCLQACAYNAIDLNMKAQSLSLKVGSIVWATGWSPYEATKIDNLGFGKYPNVITNMMMERLASFNGPTKGKILRPSDGKEVSRVAFVQCAGSRDENHLPYCSYICCLASMKQASYVREQYPQAEVSIFYIDIRTPGRYERVYSKAQKDEKIKFIKGKVAKIEEDPATKDLTVTAEDTLTGKKIYEKVELVVLATGMAPSTKEWRLPANISYDTDGFITPNKGIGGMYAAGCALKPLDVYSSVQEGTAAALKAIQSLVRR
>HDY11816.1
MGNKSVLVIGGGISGLTAAVEASEAGCEVYLVEKRPYLGGRVTQLNQYFPKLCPPNCGLEINFRRIKQNPRIRYFTLAEVAEISGQEGNFDVKVTLYPRYVTEQCTACNKCVEVCPAERPNDFNYGMDKTKAIYLPHIFAFPARYVIDKQACLGTSCNKCLEVCPVNAIDLGMEPKTVTFNVGSIVWATGWDPYDVTKLTYYGAGQYQNVITNVMMERLAAPNGPTGGKVVRPSDGKPVEKVAFVQCAGSRDENHLPYCSGVCCLASLKQATYILEQNPDAKVYIFFIDIRALGRYEDFYTRVKGKENLFLVKGKVGQITEDPATKSLTLVAEDQETQRLLTETFDMVILATGMMPTTKTQPPANVTCDENGFVIGSVPGVYSAGCINKPMDVATSVQDATAAAIKAIQSTVGR
>HDY70434.1
DLLGGRVTQLNKYFPKLCPPNCGLEINYRRIKNNPRVKIYTLAEVEKLSGSEGNFDVTVKLNPRFVNERCTACGECVKACPVERPNDFNFGMNKTKAIYLPHEFAFPLRYVIDDKYCTKEKCTKCLDACTYNAIDLNMKPESISLKTGSIVWATGWKPYDAAKIDNLGFGKYQNVVTNMMMERLASQNGPTNGKILRPSDGKEPLRVAFVQCAGSRDENHLPYCSYICCLASMKEATYVREQYPKAQIFVFYIDIRSPGTRYERFYKKIQQDENINFIKGKVAKIEEDPATKDLTVTAEDTLIGDKICEKVNLVVLATGMAPSTQECKIPSSVSCDTDGFVLSNTGMPGVYAAGCAIKPIDVYSSAQTAAAAALKSIQSLVRR
>HDZ03349.1
MSEQETNILVIGGGISGLTTATEAAEAGYTVTILEKEPFLGGRVSRMNKYFPKLCPPSCGLEINYRRVKLNDRISFLTLTEVEKISGQAGSYEVDVKLNPRYVNEKCTGCNACVEACPVEVPNDFNAGLDKRKAAYVRSEQSFPFQYVIDKAACKSDCGAKCREACKYGAVDLEMQAETVKIKAGAIALATGWKPYDAKKIDNLGFGTSPDIITNVMMERISSGNGPTQGKITRPSDGKEVKKVAFVQCAGSRDENHLAYCSAVCCLATLKQITYVREQYPDAEAYMFYIDIRTPGTAYERFFNNVKDDENVKLIKGKVAKVSADPATGDIIVEAEDILAGGKIKVQVDMCVLATGMQPTVSEMKLPSDIKINENGFAVIGKDRKGIYAVGCAKDPVDVAKSVQSATGAALKAIQTVGRLS
>HDZ62571.1
MSEIETNILVVGGGISGLTVAAEAAEAGYTATIVEKTPYLGGRVSRMHKYFPKLCPPTCGLEINYRRMKFNERVNYYTLSEIESISGQPGSYNVTVKLSPRYINDKCTGCNACTEACPVEVPNDTNFGLDKRKAAYIPFEHAFPYQYVIDDSACKKADCSKCADACKYDAIDLNMKPETVNIKAGSIVLATGWKPYDASKIDNLGFGSSPNIITNVMMERLASPNGPTQGKLLRPSDNKEVKSVAFVQCAGSRDENHLAFCSAVCCLASLKQATYVREQYPDSKAYIFYIDIRTPGTSYERFLNKVKDDGSVSLIKGKVAKVSEDPETKDIIVEAEDILAGGKVKVKVDMCVLATGMEPMVNEVKLPSDISINENGFVVPGNGKQGIFAVGCAKNPADVAKSVQEATGAALKAIQVVGRKS
>HDZ91805.1
MADVQTTNQSILVVGGGMSGITAALEAAEAGYDVVLVEKNPYLGGRVTQLYQYFPKLCPPNCGLEINFRRMRQNPKIRFFTMAEVAGISGQEGDYDVTIKLSPRYVNEKCTCCGKCAEVCEVEIDNPFNYGMDKIKAAYLPHEFAFPMRYVLDPCLVGTDEGKKCLEACEYGAVDLDMEEATFDLRVGAIVWAAGWDPYDAAKVDYYGYGEYENVITNVMMERLASPNGPTEGKIVRPSDGKEVKNIAFIQCAGSRDENYLPYCSGICCLASLKQTTYVRELYPDCDVTVFFIDIRALDRLEDFYTKVQEDEKVTFIKSKIANITEDEDTGDLLLEGENTRTGEQILMNFDLVVLATGMVPNGIQVDGAPEVPCDEYGFLVNDPEKTGIYGVGCVRRPTDVASSVQDATAGALKAIQSIARR
>HEA65840.1
MTEGNILSANGSILVVGGGISGLTTTLEAAEVGYEVFLVEKNPYLGGRVSQLNQYFPKLCPPTCGLEINFRRIKDNPRIKVFTLGEIERVDGAPGNYDVSVRLTPRYVNENCTCCGECATACETEIPNDFNFGMNKMKGAYLPFEMAFPARYALSPLIIGTEDAKRCWKACKYDAIDLEMQAKTIRLKVGAIVWATGWEPYDAKKINNLGFGTYPNVVTNMMLERMASPNGPTAGKILRPSDDKAPQSVAFVQCAGSRDENYLPYCSYICCMASLKHTTYIRERYPDAKVYIFYIDVRAPGQRYEKFYSKIKTDENVFFIKGKVAQVSEDPETKDITVVAENAITAEKIEQTVEMAVLATGIQPTAAAAKPAADLNYTEDGFIMNDFEKGGMFAAGCANKPRDVFSSNQNATGIALKAIQTLMNR
>HEB56344.1
AKEACKYDAIDLDMQEESTSITVGAIIWATGWQPYDANKIQPYGYDRFDNVITSVEFERLMDPHGPTGGKLLRPSDGKEAKNIAFIQCAGSRDRNHLKHCSRICCMASLKQTTYVRERYGDDGKSTIYYIDIRAIDRIDNFFQNVKADETVSFIKSKVANIVENKENKNPILRGVNTEGYDRYENEHDLVVLAVGMQPSVPAGDFPMNVVVNEHGFIEEDESNGGIFAAGCSSDALDVNRAVQSATASALRAIQVVNRVAGTEG
>HEB58073.1
MSEVIATNQTILVVGGGISGMSAALEAAECGKQVILVEKNPSIGGRVSQLYKYFPKLCHPKCGLEINLRRIKANRGLRVMTMTEVTNIEGEAGNYSVTLKTAPRYVNENCTACGACADAVEAEFDDEHNYGLGKRKGAYLPFNQAYPERYVLDPAIIGTDDGEKAKAACKFDAIDLDMGESESTITVGAIIWATGWRPYDAGRIQPYGYDRFPNVITSVEFERMADPHGPTGGKLLRPSDGQEAKNIAFIQCAGSRDRNHLAHCSRICCMASLKQSTYLRERYGDDAKGTIYYIDIRAIDRIDDFHQMVKQDPNIRFVKSKVASITENKENSNPVLHGVDTEGYHRYSNEHDLVVLAIGMEPSVPANGFPMEVVLNEEGFVELDEKNGAFFAAGCSADALDVNRAVQSATAGALRAIQVVNKVAGAEG
>HEB59019.1
MADIVATNETILVVGGGISGMTAAIEAAECGKQVILVEKNPAVGGRVSQLYKYFPKLCHPTCGLEINLRRIKANKNIRLMTMTEVANVEGETGNYQVTLKSTPRFVNENCTACGDCAAAVEAEFDDEFNYNLKKRKGAWLVSNMAYPQRYVLDPRIIGTPDADKAKAACKYDAIDLDDSEKETTITVGAIIWATGWKPYDANKIQPYGYDRYKNVITSVEFERMMDPAGPTGGKILRPSDGKEAKNVAFIQCAGSRDRNYLKHCSRICCMASLKQTTYVREQFGDEGKSTVYYIDIRAIDRIDDFYQKIQADENVTFIKSKVASITQDKDENPVLNGVNTEGYQRYANAHDLVVLAIGMEPSTAGSDFPIDVVVNEHGFIEQDESNGSIFAAGCSSDALDVNRAVQSATASALRAIQVINRVASTEG
>HEB69689.1
MSDTAGNGAVLVVGGGISGLTAALEAAEVGNEVYLIDKNSYFGGRVAQLNQYFPKLCPPTCGLEINFKRVKDNRKIRAYSMTTVKSVSGEAGNFEVTLETAPRYVNSNCTACGDCAEVCTDEIDNAFNFGMNKTKAIYLPHEMAFPRRFVLDKEACSAECLDAIKGACKYNAIDTEMTAKSFTVNVSSIIWATGWNPYDASKLDNLKPDSSSAIITNMMMERMAADNGPTAGKILRPGDDKEPESFGFVQCAGSRDENHLEHCSYICCMATFKQITYIRERYPEAKIYVFYIDLRTPGKYEHFREKLMDDANIEFIKGKVADIIAEEDGGVTMVAENAVTGAKIQQKVDLCILATGMQPALGEAGKALGVAMDGNGFVVSEPEKGMIAAGCAKSAVDVYTSGQSSTAAALKAIQIGR
>HEB71373.1
MQSSVLVVGGGISGMTAAIEAAECGRQVYLVEKEAYLGGRVSKMNKYFPKLCPPLCGLEINFRRLRVNPLVTVMTGSKVEKVTGASGDFTAVIKTAPRYVNEKCVACDDCVKVCPVNRPDDFNYNMSETKAVYLPHAMAMPAKYVIDMSVCKGEACSECVKACKYGAIELNMEEKTTTVKVAAVVYATGWKPYDAGKIENLGYGQIKNVINNVEMERLSAVNGPTGGKIVRQDNAEPVKKVAFVQCAGSRDENHLPYCSSICCLASIKQANYVRDQYPESEVSIFYIDLRAPGKYEAFYKKMEKDKNVKFIKGKVARIEQDESGRATVTVEDILGGGKLKESFDLVVLATGMEPTMKTDKAVDVVLNDDGFMELDRQTVDGFIPAGVASGPVDVTTSIQNSTGAALRAFQCGVGKRG
>HEB78934.1
MTNDGAKAGVNSQTILVVGGGIGGVTAAIEAAETGYEVVLIEQSPSLGGRVAQLNRYFPKLCHPTCGLEINYQRIKNSRNIKVFTMATVAHVEGARGDFTVTLKTSPRHVKANCTACGDCARAAVTEVPNPFNYNMDKVKAAYLPHEMAFPMRYVIDPSVIATPEAKKIKDACKYDAVDLEEKEGSFEIKAGAIIWATGWRPYDAAKITPYGYGDIANVVNNVEMERLASHNGPTGGKILRPSDGKEAKKVAMVQCAGSRDVNHLPYCSRICCLASMKHAAYVREQYPDAEVDIYYIDIRAHDKLEHFYRKLAADPQVNFVKSKPASISEGEGGDPVLHGENTLTRELYNSSYDLVVLATGMEPSTASCAPPVTLKMDEYGFIVPANGVTEDGPGETMDGGMVAAGVASGPLDVSMTAQSATAAALKAIQAVDGATK
>HEB83225.1
MSDIVATNQTILVVGGGISGMTAALEAAEVGKQVIVIEKTPSVGGRVTKLYKYFPKLCFPTCGQEINQRRMAANRNITVLTMAEVTELSGEAGNYSATVKISPRYVNDNCTACGACAEVVESEFDDEHNYNMSKRKGAYLPHNLAMPKRYVIDPALIGTDEATKAKEACPFNAIDLDMQEETIELKAGAVVWATGWRPFDANKIQPYGYDRFDNVITSVEFERMMDPFGPTGGKLVRPSDGKEAKNVAFIQCAGSRDRNYLRHCSRICCMASLKQSTYVTEKYGDEANVSIYYIDIRAIDRFEDFYQKVQDNENVTFIKSKVANIVENHENNNPVLKGVNTEGYHRYENEHDLVVLAVGMEPSVAKDEFPIELKLNDEGFIENDEANGGVFAAGCSADALDVNRAVQSATASALRAIQVVNRVAQAEG
>HEB84755.1
MTADLLVVGGGVAGVTTAVEAAEAGLQVVLVERLPYLGGRVAQFNHYFPKMCPPSCGLEINFRRLRDSENVQIFTLTDLNWINGEPGAYKATLRVTPRYVKPDAMDYTEWAKSCPVEYDNEFDYGLSRRKALYYPFENAFPPLWVVDERAVSDPIFREWAAGCPDGGLDLDQQPEEVHLEVKSVAWATGWQPYDAGRLELLGYGTHPDVITNVQMERLAAPNGPTGGKIRKLSGEGEVKSVAFVQCAGSRDENHLPYCSGVCCAASLKQASYVREQLPEAEVHIFYIDIRTPGRLEDFYQARQEDEKIHLHRGKVAKVVPVDGGLAVTAENTLTGDLETLTVDLVVLATGMQPAAKSEPPPLGLELDENGFAVQQDEAAGIYGVGTAVRPLNVAETLQDATGAAMKALLMARGA
>HEB95543.1
MTEVIATNQTILVVGGGISGLTAALEAAETGKQVVLVEKRPFVGGRVTQLYKYFPKLCFPTCGLEINQRRAKMNPNLTIITMAEVTDIQGEAGNYTATVRISPRYVNDKCTACGDCGRAVESEFDNEFNYGLGGLAKRKGAYLPHTMAHPQQYVLDPRIIGTDDAQKAKEACKYDAIDLEMQEETVEFKAGAVIWATGWRPYDANRIQPYGYDRFDNVITNVEFERMADPKGPTGGKLLRPSDGKEAKNIAFIQCAGSRDKNHLLHCSRICCMATLKQTHFVQDAWGDEGKSTVYYIDIRAIDRFEDFYQNVKANPNVKFIKSKVASITLNRENGNPILNGVDVESYNRDGNGGYDRYSTEYDLVVLAIGMEPSVDKESFPVDISINEEGFIEPAPENGGVFAAGCASDALDVNRAVQQATGAALRAIQVVNRVAGTEG
>HEB98925.1
MSEVIATNQTILVVGGGISGTSAALEAAECGKQVILVEKNPSVGGRVSQLYKYFPKLCHPKCGLEINFRRMKANKNLRLLTMTEVTKVEGEPGNYQVTLKTSPRYVNENCTACGACAEAVEAEFDNEYDYGLGKRKGAYLPNSLAYPLRYVLDPRIIGTPDADKAREACKYDAIDLDMQEQETTITVGAIVWATGWQPFDANRIQPYGYDRFDNVITSVEFERMADPFGPTGGKILRPSDGKEAKNVAFIQCAGSRDRNYLKHCSRICCMASLKQVTYLRDKYEDDFKASVYYIDIRAIDRIDDFYRRVKEDENVTFIKSKVASITEDRETKNPVLHGVDTEGYHRYSNSHDLVVLAIGMEPSVPADAMPMDVAINEEGFIVPDEKNGAVFAAGCSADALDVNRAVQSATAGALRAIQVVNRVAGTEG
>HEC06889.1
MTEVVATNQTILVVGGGISGMTAALEAAETGAQVVLVEKRPYLGGRVSQLYKYFPKLCHPTCGLEINQRRAKMNPNLTIVTGAEVSKLEGEAGNYTATVKLSPTYVNDNCTACGDCARAVEAEFDDEYNYGMSKRKGAYLPHVMAHPMKYVLDPAIIGTDDAQKAKDACKYDAIDLDDAEKEIQFPVGAVVWATGWKPYDAARIQPYGYDRYANVVTNVEFERMADPKGPTGGKIVRPSDGKEAKNVAFIQCAGSRDRNHLYHCSRICCMASLKQTHYVVDAYGDDAQVSIYYIDIRAIDRFEDFYAEVQAMDNVKFIKSKVASITKGENDNPCLNGVDTEGYHRYANEHDLVVLATGMEPSVSIDSFPVDVEINREGFIEPAEKNGGVFAAGCASDALDVNRAVQSATGAALKAIQVVNRVARAEG
>HEC11999.1
MTDLVATNETILVVGGGISGMTAAIEAAECGKDVVLIEKTPALGGRVSQLYKYFPKLCHPVCGLEINLRRLKAQKRLRVLTMAQVTNISGNAGDYSVSIKVSPRYVNENCTACGACAEAVSSEIDDPFQYNMSRTKAVYLPFNMAYPQRYVIDGSIIGTAEADQAKTACQYNAVDLDMSEETLELKAGAVIWATGWKPYDANKIQPYGYDRYANVITSVEFERMMDPYGPTAGKLLRPSDNKEAKNIAFIQCAGSRDRNHLTHCSRICCMASLKQSTYISEQYGDDDDAKSTIYYIDIRAIDRFEDFYKKVQDDPKTHFVKSKVANITEDEKTGDVILHGVDTEGYNRYDNSHDLCVLAVGMTPNANIKEVAADTHTDVSGFIEADEANGAIFGAGCASNALDVNRSVQHATAASLRAIQVVNRVASAEA
>HEC14452.1
MSNGGPNSQTILVVGGGIAGVSAAVEAAETGYDVILLEQSPVLGGRVSRLNRYFPKLCHPTCGLEINYQRIKKCKNLKLFTLSEVDKVSGEKGNFTVTVKTAPRYVKPNCTACGKCAEAAASDVPNPFNYGMDTVKAAYLPHEHAFPMRYIIDGSVIGTPEADAIKAACPVDAVDLDQTETTFDITVGAIIWATGWKPYDAAKITPYGYGRVPDVINNVEMERLAAHNGPTGGRIVRPSNGEEVKKVALIQCAGSRDLNHLPYCSRICCLGSLKHAAYVREQYADAVVDIYYIDIRAHDKLDSFYLKVKNDPQVNFIKSKPATVVADENGNPMVKGEDTINRDIYANSYDLVVLATGMEPTAAGCAPPVKLEQDDYGFIVPHVENGDGHISAGVASGPLDVSMSVQSATAAALRAIQAVSNNG
>HEC24904.1
MSKSNNENPVLIIGGGHSGVSTALEITEAANKKVYIVEKKHYIGGRVLQMYKYFPKLCPPFCGFEINVKRIKSSISDNIEFFVSSVVEEINKEKNGNGYTVKIRQKPQYINDNCTICGECVAACPESRPNDFNYDMDMTKAIYLPNISAFPSKYAVDDEYCKFSSCKKCEEACKYSAIDLNAKENTFEINVSNIIFATGWKPYSVEKLKNLGFGKFKNVITNVMMERLAADSGPTKGKILRPSDNKNVNNVVFIQCAGSRNEKHLPYCSAVCCMASLKQALYLRDKNPSSSPTIFYIDLRTPGRYEKFLNKAVCDENIKFNKGVVGKISEDHASGDLILDVEDILSGKKIKFKTEMVVLAAGMYPNIKDDLSEIKIGDDVKIDLDENGFIFNENFAGGIFSAGVAKFPLDVYMSGQSATSAALSVLQYDHNIDK
>HEC25994.1
MTDIVATNETILVVGGGISGMTAAIEAAECGKNVILVEKAPSLGGRVSQLYKYFPKLCFPTCGLEINQRRIKANKNLHILTMSEVTNVTGDSGNYTATVKTSPRYVNENCTACGACGEAVTAEIDNPFNYNMNKIKAAYLPHNMAYPQRYVIDPSIIGTDEAEKAKAACKYDAIDLDMQETTMELNIGTIVWATGWKPYDAAKIQPYGYDRFDNVITSVEFERMMDPFGPTGGKLLRPSDNNEAKNIAFIQCAGSRDRNHLTHCSRICCMASLKQTSYLTEQYGDDEEAKASVYYIDIRAIDRFEDFYQKVLDDPKVTFIKSKVANITLDEESGNPVLQGVDTEGYHRYSNPHDLVVLAIGMTPNVDISEIASGVSTDSSGFIQVNVDNGGIFAAGCASNALDVNRSVQSATAAALHSIQVVNKVSAAEA
>HEC29486.1
MSDVIATNQTILVVGGGISGMTAALEAAECGKQVILLEKSPALGGRVSQLYRYFPKLCHPTCGLEINNRRIKGNKNLRIITMSEVASISGDAGNYSVKVKVSPRYITENCTACGECGKVVETEFDDDFNYGLGKRKGAYLQHAMAYPQRYVLDPAIIGTDDASKAREACKYDAIDLDMQEEEIDITVGAIIWATGWQPYDANKIQAYGYDRIDNVITSVEFERLCDPHGPTGGKILRPSDGAEAKNVAMIQCAGSRDINHLKHCSRICCMASLKHANYVNEKYGEEGQATIYYIDIRAIDRIDDFYRKVKELPNVTFTKSKVASVVENKENGNPVLHGVDTEGYHRYANEHDLVVLAIGMEPSVPADAFPVDVKFNEEGFIEADESNGAIFAAGCSSDALDVNRAVQNATASALRAIQVVNNVAGSEG
>HEC32479.1
MAEEKKMPSGTNSVLVVGGGMSGLSAAVEAAEVGYEVFIVEKNPYLGGRVAQMNKYFPKLCPPYCGLEINFRRIKDNNRIRFFTCAEVENVSGQRGDYDVTIRLNPRYVNENCTSCGECVKVCPVERDNDFNFGMDKSKAIYLPHELSFPMRYAIDMDACLGEECGKCVAACKYDAIELGMTSSTFNLKVASIIWATGWEPYDASKIDNLGFGQYPNIITNMMMERLASVNGPTQGKILRPSDQKEINSIAFVQCAGSRDENHLPYCSYICCMASLKQATYVREQYPDANIYIFYIDLRAPGRYEKFLKNVEADDKVTFIKGKVAKVTEDPETGNITVEAEDAVSGRKIQKTVEMVVLATGMVPSAANITLPEELKVDENGFIVDGLKDGGMFAVGCAKKPVDVVSCVEDSTGAALKAIQTMVRR
>HEC41716.1
MDKKSVLIIGGGISGITAAVEAAEAGCKVYLIEKRPYLGGQVARMNEYFPKLCPPYCGLEINFKRIRNSSRIEVITSAEVENLSGTAGDFTIELRLEPEYVNSSCTVCGDCSAVCPVEAKDSFNFGMSMHKAIDLPHELSYPNRFYLDDLVCQKESCKKCEEACNYDAINLEAAPGKRKIKVGSVLFCTGWEPYDPTNLKEYSWGESPDILNNVMMERVGAPNGPTSGKILKPSDGEPARKIAFVQCAGSRDENHLPYCSAVCCSASLKQAIYFTEQDPENRADIFYIDLRVSGRNEDFLKRVEENQQIRLIKGKASEVSLLEGSPVIEAEDILSGRKIREQYDMVVLATGVVPCIPGLKGIELDPDGFIAKDALENGLSAGGCCFEPKDVASSVRESTGLVINALQ
>HEC49812.1
MNGKTTQSVLVVGGGMSGLTAAVEIGEVGYDVVIVERRPYLGGRVAQLHQYFPKLCPPYCGLEINFRRIKDNPHIKFFTSAEVEKILGQAGNFDVTIKIKPRYVNSNCTICGKCVEACPEERTDEFNYGLSKTKAIYLPHEMAFPAKYAIDETACNKCGKCVEACPYNAIDLNEEVKTVDLKVGAIIWATGWKPYDATKMDKLGFGKYPNVITNVMMERLAAVNGPTKGKILRPSDHKPPKSIAFVQCAGSRDENHLPYCSAICCLASMKQANYIKEQYPDAKIYIFYIDLRAFGRFEDFYNRIKELENVSFIKGKVANITETKDKTLIVEAEEALAAKKIKQEVEMVVLATGMMPVTTEEKVPAEGVVYDEFNFLSDLEDSGIYAAGCSKRPMDVASCVQDATGAAIKAIQTIVRR
>HEC99794.1
MTSGTGPVSGTILVVGGGISGLTAALEAAEVGYDVILVEKNPYLGGRVAQLNKYFPKLCPPTCGLEINFKRIKTNPRVKFYTLAEVEKVSGSPGNYDVSVKITPRYVNEKCVACNACAEVCPVTRENDFNFGMDTNKAAYKPHDMAFPMQYVIDGKVCQKESCAKCVAVCKYDAIDLKMEPKNLELKVGSIVWATGWNPYDAAKMDNLGFGKYKNVITNMMMERLAAPNGPTAGKILRPSDGKEIQKIAFVQCAGSRDENHLPYCSYICCLASLKQATYVAEQYPDAKIFIYYIDIRTPGRYENFYRKVAANPNISLIKGKVAQIEEDPATKDVTVVAENTATGAKVREKVDMAVLAAGMQPMMAGTDISLNAPLNESSFVLADPQRGISACGCAKEPLDVVSCAETATGAAMKAIQTLVRR
>HED14593.1
MADVIASNETILVVGAGISGLTAALEAAECGKQVILLEKNPAIGGRVSQLYRYFPKLCKPACGLEINVRRLKANPRVRLITMAEVTAIDGQAGDYTVSVHIRPRFVNENCTACGACAEVVNQEIEDTFNYNMGTVKAAYLPHNAAYPQRYLLDPSLIGSPEAQAAKAVCKYDAIDLEMQDEQLQIKAGAIIWATGWKPYDAAKIQAYGYDRFENVITSVEFERMMDKYGPTGGRLLRPSDGKEARNIAFIQCAGSRDQNHLPHCSRICCMASLKQSTYLSEQYGQDSDARASIYYIDIRVIDRFEDFYRKVQADEKVHFIKSKVASVVEDSSNGDVILHGVNTEGYHRYANHHDLCVLAIGMQPSVPASKINGGIRGDSSGFIELDINNGAIFGAGCASNALDVNRAAQSATAAALYAIQTVNRVARAEQTMIGE
>HED34305.1
MTDVVATNETILVVGGGVSGMTTALEAAEAGKQVILVEKRAYVGGRITQLYKYFPKLCFPTCGLEINQRRTKMNPNITVLTLAEVTTLAGEEGNYTATVKISPRYINEKCTACGACGEAIESAFDDDYNYGMSKHKGAYLPHRMALPERYVIDPAMIGTDDAQKAKAACPVDAIDLDMAEETVELKIGAVVYATGWRPFDANKIQPYGYDRYPNVITSVEFERMNDPMGPTGGKILRPSDGKEATDIAFIQCAGSRDRNYLKHCSRICCMASLKQTTYASEAGAKSTIYYIDIRAIDRFEDFYKNVQADENVSFIKSKVANITQGENDNPTLQGVDTEGYHRYATEHELVVLAVGMEPSIDTSTLPGNVSVNEHGYIENDGTNGGIFAAGCASDALDVNRAVQSATACALKAIQVVNRVAGSEG
>HED51954.1
MSEVIATNQTILVVGGGISGMTAALEAAECGKQVILVEKNPSLGGRVSQLYKYFPKLCHPKCGLEINLRRIKANRNLRVMAMTEVATISGDTGNYSVTLKTAPRYVNEHCTNCGDCSDAVEAEFDNEYNYGLSKRKGAYRPFNQAYPERFVLDPAIIGTDDAEKAKAACKYNAVDLDMTEAESTITVGAIIWATGWKPYDAGKIQPYGYDRYQNVITSVEFERMLDPQGPTGGKILRPSDGKEAKDVAFIQCAGSRDKNHLAHCSRICCMASLKQTTYLREQYGDEAKGTVYYIDIRAIDRIDDFYQKIQADPNITFTKSKVASITEDRETGNPVLHGVDTEGYHRYSNPHELVVLAIGMEPSVPAGDFPIEV
>HEH35186.1
MGDILVIGGGIAGISSAVEASETGYSVILVEKSPFLGGRVAQLNKYFPKLCPPFCGLEILYKRMRTNPKLKVITNAEVLSISGSAGDFSVNLRIKPRFVNENCTACGECAKVCPVEVKNEYDFGLSNRKAIYMPYPVAMPFIYAIDEKSCNKCGECVKVCKYNAINLNETEKSMNLRVSAVIVATGWKPYDAGKIANLGYGKIRNVVTNMEFERLASPNGPTKGKIMTLDGKPIGAIAFAQCAGSRDQNHLPYCSAVCCLASLKQATYVREQYPEAKIYIFYIDIRAFGRYEDFFAKVAKEKGIELIKGKVAKVEEKDGKIVVTAEDTANGKKVHKEVDMLVLATGMQPSLAENPIPGIDLDEYGFVKEKPGIFPAGVAMKPLDVMFSNETATSAALKAIQIARR
>HEL65720.1
MGNKAVLVVGAGISGITAALEASEVGYEVFLLEKRPYLGGRVAQLNQYFPKLCPPNCGLEINLRRVKNSPYIKYFTQAEVEEITGQEGNLTVKVRLAPRYVNNNCTACGKCVEVCPAERPNDFNFGLDKTKAIYFPHLFAFPAKYVIDSQACQGTACGKCVAACPVGAIDLNMQPQTITLQVGSVIWATGWDPYDLTKLTQYGSGQYPNVITNMMMERLAAESGPSGGQILRPSDGKAVKRIAFVQCAGSRDENHLSYCSGVCCLASLKQATYVREKHPDAEIYMFYIDIRALGRYEDFFVRVKEMGINLVKGKVGTITEDATTKDVILEVEDQEAGRLLKETFDLAVLATGMAPTTRSTPPPVEATLNKEGFIVDAVPGVYGAGCANRPMEVAASVQDATAAAMKAIQSVVGR
>HEM55308.1
MIEFQGKVLVIGGGISGITAAIEAAETGVGVYLVEKNPYLGGRVAQLTKYFPKLCPPTCGLELNFRRMRENKGVEILTQTEVLKVEGSKGNFKVTLKRMPRFVNDNCTLCGECFNVCPVEKDNEFNFNMNKSKAIYSPFEFANPPYAIIDPNVCLGEKCSKCIDVCKYNAIDLKMKEEIIDVTVDSIIVTTGWQPYDAGKIDNLKFGIVPNVITNMMMERLASPSGPTGGKILRPSDGKPVKNVAFVQCAGSRDENHLPYCSYICCMASLKQCTYLLDQDPEVKATIYYIDIRTPGRYEQFYWNVKENPNITFVKGKVANIEADPSGDVWVEAEDILAGSKNKERFDMVVLATGMQPTTADWNLPFNAKKTPDGFIEPESLPDGIYLAGSAVMPFDVIRSLHSATGSVLKALQSISGRGN
>HEO66018.1
MSNPSGLPSGNKSILVVGGGLSGMTSAIEAAEVGYETYIIEKQAYLGGRVAQLNQYFPKLCPPYCGLEINFRRIKTNPRIHYFTLSEVESVSGEAGNFDVKIKRTPRYVNDKCTACNDCVEVCPEERPNDFNFGMNKTKAIYLPHEMAFPMKYVIDSKYCKDNCSACVTACKYDAIEPDMKAKEMTLNVASIIYSTGWKPYDATKMDNLGMTPHNNIISNIMMERIAAPNGPTRGKLIRPTDQKEAKTIVFVQCAGQRDESHLPYCSSICCMASLKQTTY
>HER00022.1
MDVQDIKGDQVSCDLLVVGGGIAGITTALEASEVGRKAVLIEKTPMLGGRVLRTNLYFPKMCPPGCGIEINLKRIRQNENITVSTLTEVESISGSPGNYEITLKINPRFVNEKCTACDECAKVCEVMRKNELNFGLDETTAIYLPHKLAFPYRYVIDPEYVDDERMKKCVEACEYGAIELDMQPRTVKVKTGAIIWATGWEPYDATKIDNLGFGQYPNVVTNVIMERLASVDGPTHGEIKRPSDGNAPKSVGFVQCAGSRDENHLPYCSAICCMASMKQAQYIRRQHPDTEIHIFYIDVRSPGRWEDFYMNAQEDEKIHFHRGKVARITEEDGTGNLVLEAENTLTGEMTRTTVEMAILATGMVPTTKSSPPPVDVRLDEFGYIDQDDDSGIIGCGNVMRPLEVSATIQDATGAALKGIIAAKGGTK
>HET21127.1
MAGEILVIGGGISGLTAAIEAAETGYDVILVEKNPYLGGRVSQLNKYFPKLCPPFCGLEILFKRMKSTPKLKYFTNAEVQEISGEPGNFTVKVKIRPRYVNENCTACGACREVCPVDAPDDYNFGMKNKKAIDLPNIMAMPFQYYIDDGYCXKCGECVSACKYNAIDLNEKEKELTLNVSAIIVATGWKPYDATKLENLGYGKYRNVITNMQMERLASPNGPTGGIIKTMDGKPIETIAFVQCAGSRDENHLPYCSAICCLASLKQATYVREQYPDAKIYIFYIDIRAFGRYEDFFAKVKADEKIELIKGKVAKVEEVNGKLVVTAEDTLSGVKSKREVDMVVLATGMQPAIEPIPGIELDEYGFVKAKPGIIPAGVAAMPVEVASANESATAAALKAIQLARR
>HET98080.1
MTDERSAPAGAVLVVGGGISGLTTALEAAEVGQEVFLVEKNPYLGGRVAQLNQYFPKLCPPSCGLEINYQRLKNNRKIRVHTMTEVKSVSGGPGNYKVTLLSRPRYINSNCTCCGACSDACQDEIDNPFNFGMDKVKAVRKVHDHAFPARYVLDKAACSQSSLDAILAACKYDAIDLNMQEREMTVEVSSIVWATGWNPYDPTKMENLKFGSSPAIITNMMMERLASSSGPTGGKILRPGDNAEPASFAFVQCAGSRDENHLEYCSYICCMASMKQINYIRAQYPEAPITVFYIDLRTPGKYEKFREKLMADEKITWIKGKVADIIAESDGSVTLVAENAVSGDKVKTKVDLAILATGMQPALDQAKALGVDTDANGFVLSQDEGMISAGCAKKASDVVTCAQSATAAAMKAIQASRR
>HEU12530.1
MNNENKFDVLVIGAGIAGMEASINMGDLGFKVLLVEKTPSIGGTMILLSKVFPTLDCASCICTPKMSSVIHHENIKTMTYSEIKEITKKNGGFTVKIIKKPRYVIENKCTGCGQCEMSCPVIVPDQYNFGLVGRKAAYIPFSNAAPRIALIDIDNCVLCGMCERICPANAIDFSQKEEEILVEVKSIIIATGFDLFPAGRISNFGYGRFKNVITSMQMERLLAPTRPFNTVLRPSDGKIPSKIAYILCAGSRDKTLGNPICSQICCMYSIKQAQLLLGALPLVEISIFYIDIRAFGKGFEEFYQQAKDMGIRFVKGKISKIEEKKDGNLLLKYENIENSGRLTEEEFDLVVLSVGILPTQDLLSKLKDLKLEVDEASFIKSYDKLSPVKTNIPGVFVAGAAFGPKDIPDTINSSGAASAEAAAFIKHQEG
>HEV65960.1
MAREPLYYDAVVIGGGIAGMETSLDLADMGYKVLLIEKEPTIGGKMFLLSKVFPTLDCASCISTPKMAAVAHHQNIDLWTYSEVRKINVKGRGDFEVEVLKKPRFIDESLCTGCGTCEEVCPVTVPKEFDYGLRGRRAAYIPFDTAVPKKAVIDIDYCIFCGQCERKCPANAIDFTQRPMIYRVKTHAIIIATGCKLFQAERKEAYGYGKVPNVVTAMQMERLLSPTRPFNSVLRPSDGKEPSSIGYILCVGSRDKTVGNPRCSQVCCMYSIKQAQLILGALPLADVTIYYMDIRAYGKGFEEFYQRAKAMGVRFVRGRVAKVEGLPDGNVKVTYEDIDEGKVKTAVHDLVVLSVGLLPNIDVLITFDGKAPSTDDVGFIRVDPTDPVKTNIEGVFAAGCVTGPKDIPDTILEAAAAASRCAAFLGEVVGDGGR
>HEW97138.1
MTDVVATNQTILVVGGGISGMTAALEAAECGKDVILIEKNPSLGGRVSQLYKYFPKMCYPTCGMEINLRRIKANKRVRVMTLAEVTSVTGDTGNYSVDIKHAPRYVNDNCTACGACTAAVETEFDDEYHYGLKKRKGAYLPFFMAYPQRYIIDPRLIGTADVDKAKAACQYEAIDMDMAEENLTLNVGAIIWATGWKPYDANKIQPYAYDRIPNVITSVEFERLLDPMGPTGGKILRPSDGKEAKDIAFIQCAGSRDHNYLKHCSRICCTASLKQTTYVREQYGDDGKSTIYYIDIRAIDRFEDLYHKAKADSTVNFIKSKVANVTLDKATGNPILNGVDTEGYNRYSTPHELVVLAIGMEPSVDFNQLGVKMAVNEHGFIENDPSNGGMFGAGVATDALDVNRAVQSATASALRAIQVVNQVATTEGG
>HEX19343.1
MTDVVATNQTILVVGGGISGMTAAIEAAECGKDVVLVEKNPAVGGRVSQLYKYFPKLCFPTCGLEINQRRMNANKRIRVLTMSEVTNISGASGHYTARIKISPRYINENCTACGACAEAVSAEIDDPFNYNMKKIKAAYLPHQMANPQRYVIDPSIIGTPEADKAKEACNYNAIDLDMKEEEVEITVGSVIWATGWRPYDAARIQPYGYDRFDNVITSVEFERLMDPNGPTGGKLLRPSDGKEAKDIAFIQCAGSRDRNHLKHCSRICCMASLKQSTYVKEQYGDDEAARASIYYIDIRAIDRFEDFYNMVRNEHKVNLIKSKVAKIVQDKEANPVLHGVDTEGYKRYANTHDLAVLAIGMEPSVDIKQIAPDVHTDISGFIEVNSDNGGIFPAGCASNALDVNRSVQNATAASLRAIQVVNRVGQAEA
>HFD15475.1
MSEPVATNQTILVVGGGISGMTAALEAAECGKQVILVEKSPSVGGRVSQLYKYFPKMCFPTCGLEINLRRLKANRNIRLLTMAEVTRLEGEPGNYTATVRIRPRYVNENCTACGACAEAVEAEFDDEFHFGLKKRKGAYLPFTMAYPQRYVLDPRILGTEDAERAKAACKYGAIDLDMQEQTVELKVGAVVWATGWRPYDAARIQPYGYDRFKNVITSVELERIMDPNGPTGGRLVRPSDGKEAKNIAFIQCAGSRDRNHLKHCSRICCMASLKQATYLREKFGDEGKATIYYIDIRAIDRIEDFYARVKADPNVSFIKSKVASITEDHATGDVILHGVDTEGYHRYSNRHDLCVLAIGMEPSVPADQFPTELVVDENGFIQRDPANGAIFAAGCSEDALDVNRAVQSGTAAALKAIQVVNRVAGTEG
>HFD80982.1
MSEVIATNQTILVVGGGISGMTAALEAAECGKQVILVEKNPSIGGRVSQLYKYFPKLCHPKCGLEINLRRIKSNPNLRVMAMTEVTSIEGEAGNYSVSLKTSPRYVNENCTRCGACGDAVEAEFDDEYNYCLSKRKGAYLPFNQAYPERYVLDPRIIGTADADKAKEACKYGAIDTDMQEQETTLTVGAIIWATGWRPYDANRIQPYGYDRFANVITSVEFERMLDPHGPTGGKILRPSDGKEAKDVAFIQCAGSRDRNHLKHCSRICCMASLKQTTYLRELYGDDAKGTVYYIDIRAIDRIDDFYQEVKKDPNISFTKSKVASITEDKETGNPVLHGVDTEGYHRYSNPHELVVLAIGMEPSVPADGFPMEVVLNEEGFVELDEANGAFFAAGCSSDALDVNRAVQSATASALRAIQVVNKVAGAEG
>HFE31923.1
MAVATNQTILVVGGGISGLTAALEAAECGKDVVLIEKNPSLGGRISQLYKYFPKLCHPSCGLEINLRRIKGNRRVRVMTLTEVAAIEGDSGDYSVTLKRSPRYVNDNCTACGECGKAVETEFPDEFHYGMKTRKGAYLPFNMAYPQRYVLDPRIIGSGDADKAKAACPMDAIDLEMQEENLELNVGAIIWATGWKPYDANKIQPYGYDRFDNVITNVEFERMLDPFGPTGGKILRPSDGKEAKDIAFIQCAG
>HFE48954.1
MTEVVATNETILVVGGGISGMTAALEAAEAGKKVVLVEKRPYLGGRVTQLYKYFPKLCFPTCGLEINQRRAKMNPNLTILTMAEVTNLAGEAGAYTATVKLSPRYVNDNCTACGACADAVEAEFDDEYNYGMTKRKGAYLPHVMAHPAQYVLDPAIIGSDDAEKAKAACKYDAIDLDMQEEEVNFSCGAVIWATGWQPYDAAKIQPYGYDRFANVISSVEFERMSDPKGPTGGKLLRPSDGKEAKNIAFIQCAGSRDRNHLLHCSRICCMASLKQTTYVTDAWGDDADVSIYYIDIRAIDRFEDFYQNVKSNKNVKFIKSKVASVTENKENGNPVLNGVDTEGYNRYANEHDLVVLAVGMQPSVDQDSFPVDIVVNREGFIEQSDSNGGVFAAGSASDALDVNRAVQHATGAALRAIQVVNRVAGAEG
>HFG88788.1
MSDGKPVLVLGGGIAGITAAVEAAEAGCEVILAEKSPSLGGRVARSNLYFPKLCPPACGLEINYRRIRANPRITVLTQAELEQLSGLPGDFEATLRIEPRYVTADCTGCGECSKVCPAEIADEYNSGMAKTKAVRLPFAAAYPARYALERSACPAGCEACVKACSYNAIDLQQQAERKTLRVAAVIAATGWAPYDASKLTELGFGKYPNVITNVMLERLAAVDGPTGGRILRPSDQQPPGMTVFVQCAGSRDENHLPYCSAVCCAASLKQATYLRDLYPELPITVFYIDIRTPGRLEDFHVKVAADPKLALVKGKVGQIDEDPATHDLIVTAEEVQSGKKSTQRVGMVVLATG
>HFH11201.1
MAQERGKGVLVIGAGIAGITAAIEAAEVGFPVYMVEKEPYLGGRVVRFDQYFPKFCPPTCGMEINFRRIKANPLIQYFTMAEVVDLKGVEGDFQVKVRVNPRYVNEKCTACGKCAEVCQTEIPDPFNYGMKKIKAAYLPHEMAFPMRYVLAPEIIGTEEAARCRDACPYGAIDLEMGPVTIELKVSSIIVATGWEPYDASRMENLAFGKAPNVITNVMMERLHAANGPTQGKVLRPSDGKPPHTVVFCQCAGQRDENHLRFCSRVCCSATLKQVQYVRKQYPDSQVYVFYIDLRALGRNEDLLTAVQGDPNVHLIKGKVARITEDTVKHNPIVEAEITASGKISRTMADLVVLATGMMPSTAQEQRSGMQLSCDEDGFVLDGAGVYGAGCARKPMEVSATVQDATSAALKAIQSAVRR
>HFH12298.1
MSGTADAGILVVGGGISGLTAAVEAAEVGFPVHIVEKAPYLGGRVARSNRYFPKMCPPQCGLEINFRRIRKNPRIRIHTMAQVVGIQGEPGKMLAQVEVRPRFVNHRCTACGACEKVCPVERPNDFNYGMDKTKAIYLPHEMAFPARYVIDPEVCLGASCGKCVEVCAFQAVDLDMKPETLSLEVGAVIWATGWDPFDASNVEYYRFSKNPNVINNVMMERLSAVNGPTKGKILRPSDGAEVKKVAFVQCAGSRDENHLPYCSGVCCLASLKQALYVREQYPEAEVTIFYIDIRALGRLEDFYNKVKADEKISLVKGKVADIREDKETGELVLTVEDVEQGKGIQARADLVVLATGMVPTTAKIQVPGQVSYDDYGFLAESGSPGIIPAGCVKKPVDVAHSVQDATGAALLAIQSLVGR
>HFI03459.1
MSNQQPTSPSGAILVIGGGIAGMTVAVEAAETGREVWLVEKTPTLGGRVARMFKYFPKLCPPACGLEINYQRLRKNHGRVHVLTLAQVEKIDGKPGAFEATLRMDPRFVNEKCTICGECAKVCPVERPNDFNANLDKTRAIYLPHEMAYPPRYVIDAAVCPGASCGKCLAACKYAAIELNMAPKRMKIAVGAVVVATGWAPFDAKALDNLSFGVAKNVITNAVMERLASPNGPTKGRIVRPSDGQPPRRVVFVQCAGSRDVNHLPYCSGVCCLVSLKQAAYVREQIPESKAQVFYIDLRASGVYEDFLTRIQADENVTVKKGKVAKITENAATGELDIEVEDVLGAGKMRVKADLAVLATGMVPSIKAAPLPFEMTCDEYGFCAGNGHQAPGLIAAGTAKAPTDVATAIQDATGAALKAIQILRNGLRP
>HFI71951.1
MEIHSHIEEQLETDLLVVGAGIAGISTALETAETGFRVILLEKEPFIGGRVSQLNQYFPKLCPPSCGLEINIRRLRDNTNIDLITLGEVANIEGGPGNFNVSVIQKARFVNNRCTTCGDCAPVCPVERNNSFNFNIDKTKAIYINHENAYPQKYVIDPDVCLGESCSECVKSCKYEAIDLKQTTKQIKIKTKAIVWATGWEPYDANKLEYLGFGKYPEVITNMMFERYSAPNGPTKGKIIIPGTNREIGKIAFVQCAGSRDELHLEYCSSICCLASMKQAQYVREQYPDAEIDIFYIDLRAQGLLEDFYTKTKKDDKIYFHRGKVAKVFKDESDNKLVVEAENTLEGKLYQMKFDMVVLATGMEPSAKKNGINIQDFLDDSGFIKSDENYKIIGCGVSTGPKEVATVVQESTGAALKAIHQIKGGF
>HFJ46256.1
MGTSRANSEPESPNGHTWRLRPIAGGVLDISHSLRRISMANAVTQSILVVGGGMSGLTAAIEAAEAGHEVYLVERNPYLGGRVAQLHQYFPKLCPPYCGLEINFRRMKNCPKLRFFTMAEVESVSGEEGNFDVAVKLSPRYVNEKCTACGKCAEACTMEIDNPFNYNMDKVKAAYLPHDMAFPLRFVLDPALVRSSEAQKVKEACPYDAIDLDMTVKTVELKVGTIVWATGWKPYDVGKLDTYGAGKYPNVITNVMMERLAAPNGPTQGKILRPSDGKAPETIAFVQCAGSRDENHLPFCSTICCLASMKQSTYVREQYPDAKVHIFYIDIRATDRLEDFYRMVKEDPNVTFFKGKVAKIEQDNATKNLMLRVEDTNTATLHELNFDLVVLATGMQPTTSDEPVPASVPYDDYGFVASLDAAPGICAAGCTRTPAGVSESVQDGTAAALKAIQSVARR
>HFJ49387.1
MADALNGNRSILVVGSGMSGLSTALEAAEAGFQVYMVEKEAYLGGRVARMNKYFPKLCPPSCGLEINFRRIKSNPLIRFFTMAQVEKITGEAGGFDVTVAIQPRYVNEKCTGCGLCEAAATTEIPDAFNYGMSKVKAAHLPHEFAFPFRYVVAPEVIGTDEAAAIKAACPYDAVDLEMQPQRFDLKVGAIVWATGWAPYDAGKISYYGFGKARNVITNVMMERLASGNGPTGGRIVRLSDGEPARNVAFIQCAGSRDENHLPYCSGVCCLASLKQATYVFEQDPEARATMFYIDIRALGKYEDFFTRVQADERLTLIKGKAGEITEDPRTGLVTVQVEDQSTGKILRHQFDLVVLATGMVPTTAADKIPAETAYDESGFVLASQPVPGIVGAGCARKPVDVSASVQDATAAALKAIQATCRR
>HFK96276.1
MTNGHRSVLVVGGGMSGLSAALEAAEAGFPVYIVEKEPYLGGRVARMNKYFPKLCPPACGLEINFRRIKNNPLVRFFTMAEVVKISGQPGDLDVTVKIAPRYVNEKCTGCGLCAEAAETEVPNPFDYGLSMVKAAYLPHEFAFPMRYVIAPDVVGTAEAEKIRAACPYGAVDLDMQEKVFDLKVGAVIWATGWMPYDASRIAYYGAGRYKNVITNVMMERLASTNGPTKGSIVRPSDGAPVQRVAFVQCAGSRDENHLPYCSGICCLASLKQATYVLDQNPQASVTIFYIDIRALGKYEDFYAKVQADARIRFVKGKPGEILENAETGQVTVQVEDQETGAILRDAFDLVVLATGMVPTTADQKVPAEAAYDEHGFMLAAQPSSGVIPAGCVKRPVDVASSVQDATAAALKAIQAMVRR
>HFK96686.1
MANTVTQSIMVVGGGMSGLSAAVEAAEAGYEVFLVEKNPYLGGRVAQLHQYFPKLCPPYCGLEINFRRIKDNPKVKVFTMAEVTAIRGVEGDFDVTVKISPRYVNEKCTGCGKCAEACTLEIQNPFNYHMDTVKAAYLPHDMAFPMRYVLDPSLVKSAEAQKVKEACPYDAIELDMAEKTVELKVGSIVWATGWKPYDVKKLENYGAGAFANVITNVQMERLAAWNGPTQGKILRPSDGQAPKTVAFVQCAGSRDQNHLPFCSGICCLASLKQATYVREQIPDATIYFFYIDVRATDRLEDFVNRVKADDKLIFFKGKVATITEDGATKSLVCRVENTMTEELHEIPVDLVVLATGMQPNTSETPLPTPVPYDEYGFVASMDAMPGIYAAGTTRTPCNVAESVADGTAAALKAIQSVVRR
>HFL64734.1
MTASIATNPTILVVGGGIAGMTAALEAAECGKQVILAEKSPTLGGRTSMLYRYFPKMCHPTCGLEINLKRIRGNPNVRVMTMTEVAAVSGTRGDYTVTLKIKPRYVNENCTACGDCGKAVTTEVPNTFNYGLDKVKAAYLPHAMAYPQRYVIDPSIVGTADGEAAKAACKYGAVDLAMQEQTVELKVGSIVWATGWRPYDANRIQPYGYDRYQNVITSVEFERLCDPRGPTGGKILRPSDGKEAKNIAFIQCAGSRDENHLRHCSRICCMATLKQTMYVREIDPTAKSTVYYIDIRVIDRLEDFYQDVQKDPNVSFVKSKVARIALNEANGNPILHGVNTEGYHRYANEHDLVVLAIGMEPEVAGVKLPDDIILDSSKFIEGSKSAGMFGAGSAASPLDVNRAVQSATAAALRAVQVIHKTASTEAA
>HFQ14150.1
MADIIATNETILVVGGGISGMTAALEAAEYGKQVILVEKNPSVGGRVSQLYKYFPKLCHPTCGQEINQRRIKMNPNVRLLTMTEVTEVSGEEGNYSVTLKTRPRYVNENCTACGACADAVEAEFDDEMNYNLGKRKGAYLPSRMSYPFQYVIDPRIIGTPDANAAREACKYDAIDLDMQEETTTINVGAIVWATGWQPFDANKIQPYGYDRFDNVITSVEFERLMDPHGPTGGKLLRPSDGAEAKNIAFIQCAGSRDRNYLKHCSRVCCMASLKQATYVRERYGDDGKATIYYIDIRAIDRIDDFFQKVKADENVSFIKSKVANIVENKENKNPVLRGVNTEGYDRYENEHDLVVLAVGMQPSVPASDFPMNVVVNEHGFIEADESNGGIFAAGCSADALDVNRAVQSATASALRAIQVVNRVAGTEG
>HFQ80307.1
MTDAGGASPMGAVLVVGGGISGMTVALEAAEVGKDVFLIEKNPYLGGRVAQLNQYFPKLCPPSCGMEINFKRLKNNRKVRMYTMTQIKSVSGAAGNYEVTLETTPRMVNNNCTACNDCVAVCPEERDNAFNFGMDKTKAIYKPHEMAMPMKYAIDPEACTKCGKCVEACKYQAIELDMAAKTFTVNVASIAWSTGWNPYDPTQMDNLKFNQSDAIITNMMMERLAAPAGPTKGKILRPGDNKEPESFGFVQCAGSRDENHLEYCSYICCMATMKQITYIRERYPEVPIYIFYIDLRTPGKYEKFRAPLMSDPNNHFIKGKVADIVPEADGGVTMIAENAVTGEKIKQKVDLAILATGMEPAAKSQAAALGVQTDNNGFIVSDADKAMLSAGCARKASDVVTAAQNSTAVALKAIQASRR
>HFQ90267.1
MSNTAGNGAVLVVGGGISGLTAALEAAEVGNDVFIIDRNPYFGGRVAQLNQYFPKLCPPTCGLEINFRRIKDNRKIRTYTMTTVKKVSGGPGNFTVELETAPRYVNSNCTACGECAEVCTDEIDDAFNFGMQKTKAIYLPHEMAFPRRYVLDKDACSSECLEAIKGACKYDAIDTDMKAETFTINVGSIVWATGWNPYDPTKLDNLKFNSSPAIITNMMMERMAADNGPTGGKILRPGDDKEPESFAFVQCAGSRDENHLEHCSYICCMATFKQMTYIREQYPEAKIYVFYIDLRTPGRYEKFREKLMDDANSEFIKGKVADIIAEDDGGVTVVAENAVTGAKVQQKVDMCILATGMQPALGEQAAALGVSTDGNGFVVSEPEKGMIAAGCAKSSADVYTCGQSSTAAALKAIQIGR
>HFW33102.1
MAGEILVIGGGISGLTAAIEAAETGYDVILVEKNPYLGGRVSQLNKYFPKLCPPFCGLEILFKRMKSTPKLKYFTNAEVQEISGEPGNFTVKVKIRPRYVNENCTACGACREVCPVDAPDDYNFGMKNKKAIDLPNIMAMPFQYYIDDGYCNKCGECVSACRYNAIDLNEKEKELTLNVSAIIVATGWKPYDATKLENLGYGKYRNVITNMQMERLASPNGPTGGIIKTMDGKPIETIAFVQCAGSRDENHLPYCSAICCLASLKQATYVREQYPDAKIYIFYIDIRAFGRYEDFFAKVKADEKIELIKGKVAKVEEVNGKLVVTAEDTLSGVKSKREVDMVVLATGMQPAIEPIPGIELDEYGFVKAKPGIIPAGVAAMPVEVASANESATAAALKAIQLARR
>HGD44780.1
TASVEAAEMGMTVALAEKNPYLGGRVVQLFKYFPKLCPPQCGLEIFTKRIKQLGNLRILTNAEVKSVKKDGDFYDSRVVIHPRYVNDRCTACGKCVDVCPVTRPDTFNLSMGNTKAIYLPNPYSYPFIYAIDDKYCKGKECSKCVEVCPYDAIDLNEREDAIKIISKSVLITTGWEPYDASKIEGLGFGKYRNVITNLMLERIASPNGPTGGKIVRPSDGKEPRRVAFVQCAGSRDENNLIYCSQICCLSSMKEATYIRDQYADSSVEIFYIDIRAYGLNENFFNRIRSDKGIKFTRGRVTKVVENEKGNLVVQAEDTIAGKKITEEFDLVVLATGMEPSSRNGRIEGVNYDDWGFVIEQDGIYGAGVASRPMDVKQSNEEATGALIRVLQKIVEAREKA
>HGD96358.1
MGEKKSILIVGGGMSGLTAAIEAAEVGYPVVIVEKNPYLGGRVAQLYQYFPKLCPPNCGLEINFKRIKNNPRVTIHTLTEVESISGEEGNFRVTLKTTPRFINENCTACNKCAEVCPVERPNAFNFGLDQTKAAYLPYAMAFPMRYVIDGSVCPGSSCAKCVEVCAYQAIDLSMKPVTFSLEVGAIVWAAGWNPYDATKLENYGFGRYPNVITNVMMERLCADNGPTRGKILRPSDQKEVEKVAFIQCAGSRDENHLPFCSGVCCLASLKQATYVREKNPEAQTFIYFIDIRAQGKLEDFFAKVQKDEQLALVKSKIALITEDPATKDLILEGEDTQSGERIREKVDLVVLATGMEPATASCKVPAAVQYDDYGFILSDQEQKGIYGAGCIKRPADVAGVVQDATGAALRAIQSVVRR
>HGE57014.1
MQPATESPNGKGILVIGGGIAGMTTAIEAAETGCDVILVEKDPFLGGRVSRVNQYFPKLCPPTCGLEINFKRIKNNARITVLTQAEVAEVTGTPGDYRATVKVSPRFVTDACTLCGKCAEVCPAERPDDYNLGLCTTKAAYLPHSMAFPAAYAIDRAACKEGCTACAEACTYGAVDLAQKPEEKVFEVASVVAATGWRPYDAGKIDNLGFGRFPNVVSNVIMERLAAPNGPTAGKILRPSDQAQPKSVAFVQCAGSRDENHLPYCSAVCCSASLKQSIYLKDQDPSIEATVFYIDIRTPGRLEDFYRKAVEERGVELVKGKVAKVEEDPVTHDLLVTAEDVLGGRKITRRFNMVVLATGIVPNTDGLPAGFTLDEFRFIAVPEGKTGLYGAGCVRRPEEVSATVQDATGAALKAYQCVVRSAHHG
>HGE66116.1
MAGEILVIGGGIAGLTAAIEVAETGYDVILVEKNPYLGGRVAQLNKYFPKLCPPFCGLEIFFKRIKSNPKVKFFTNAEVIKVEGEAGNFTVTVKLKPRYVNENCTACGECAKVCPIERPNEFNLGLDKTKAIYLPNEIAMPFMYVINDRYCDKCGKCVEVCKYNAIDLNETEKEMTLNVSAIVVATGWKPYDAKKLENLGYGKYKDVITNMELERMASINGPTEGKITISDGRPIESVAFVQCAGSRDENHLPFCSAVCCLASMKEATYIREQYPDAKIYIFYIDIRAFGRYEDFYNKIKEDDKIQFIKGKVAKIEKDVEKLIVIAEDTISGRKIEVPVDLVVLATGMQPSSADYKIPGIEYDEYGFVKEKEGIYPAGVAAKPLEVAGANESATAAALKAIQIVRR
>HGF31982.1
QYFPKLCIPSCGLEINFRRIKTNPKIKVITQAEVKNITGKKGAYEVTVEVTPRMVNDNCTLCGKCAEVCPVERADEFNLGMSKTKAIYLPNSMAFPAKYAIDKAVCPGASCGKCVEVCAYKAIDLGMSGQSLTLKVGGIVVATGWKPYDAAKLDNLGFGKYPNVITNVMMERLAAVDGPTGGKILRPSDGQPPKSVAFVQCAGSRDQNHLPYCSGVCCMGSLKQINYVKAQLPDAQAFMFYIDIRAMGYLEDFLRKVQEMPNVSLIKGKVAKITGEAGDALKLEVEDVAQGKKITQVVDMVVLATGLVPSIADKRLPGDITYDEYGFIVPSDSGIVGAGCAKRPVDVYHSAMDATGAALKAIQSVVAGGVHHG
>HGF35514.1
MSADNNKILVVGGGMSGLTAAIEAAEAGAQVIIAEKEPYLGGRVAQLHRYFPKLCPPTCGLEIQFRRIRENPRVTFHTMAEVTQVTGSAGEFEVTVQVKPRYVNDRCVACNACAEACPAWRVNDFNFGLDKTKAAYLPFDMAFPLKYVIDMDKCPGDCGQKCLEACKYEAIDLNMQPQTFTYQVGAIVLAGGWELYDVSKVETLGRGQVNNVITNMQMERLAAANGPTGGKILRHSDNKPPKKVAFVQCAGSRDENHLPYCSYICCMASLKQVTYLREQDPEAEAAVFYIDLRTPGRYEQFMWKVRDDEKVRLIRGKVAKVEQHPGTDNVVVTVEDTVNGRRLKETFDMVVLAAGMVPSTKNNPFPLPLSYTPEGFVIPELLPEGVFAVASMKSPLDVMKSNEDATGAALKSLISLSRR
>HGF55319.1
MAENKKVLVIGGGMSGLTAAIEVAEAGFEAYIVEKNPYLGGRGTQLNKYFWKLCPPNCGLEIQYKRIKNNPNVKFYTLAEVESVKGEEGNFEVTIKLNPRYVNDKCVGCNACAEACPVYRDNDFNFNMDKTKAAYLPSSQAFPFLYVIDRASCPKDCAKPCLEACKYNAIDLEMKPQTLNLNVGAIVLATGWKPYDMSKLDILGAGKIQNVVSNMMLERMASPDGPTNGKIVRPSDGKEVKNIAFVQCAGSRDENHLAYCSYICCLATLKHAMYIREQYPDAKIQIFYIDIRTPGLYEPRFYWKIKDDPNVIFIKGKVAQIDEEPGTKNVSLVVEDVLKGEKIRATFDMVVLATGMELSTKSSKVGLDIPYTPDGLVDDSALKKGIYAVGTLKSPADVARSVQDATGAAIKCIQSLSRR
>HGF83936.1
MSELNNENPVLIIGGGHSGVSAALEITEAVNKKVYIVEKKSYIGGRVLQMYKYFPKLCPPFCGFEINTKRIKSSDTNSINFLVSSAVEEINKEKDGKGYAVKIRQKPQYINDNCTVCGECAKVCPEDRPNDFNYGMDTTKAIYMPALSTFPLKYSVDDNYCKFSSCKKCEEVCSYDAINLNAKENIIELKVSDIIFATGWKPYNVEKLENLGFGKFKNVITNVMMERLAADNGPTGGKIVRPSDNKEVTNVAFIQCAGSRNENHLPYCSAICCMASLKQALYLRDKNPASSPTIFYIDLRTPGRYENFLNKAQNDKNIKFNKGVVGKISEDHATGDLLLDVEDMISGKKNKLRAEMVVLAAGMYPNIKDDLKEIKIGGGIKIDIDENGFIFNENYEDGIFSAGVAKFPLDVYMSGQSATSAALSVIQHNRKL
>HGG99013.1
MSAETNRILVIGGGFSGLTAGIESAETGAEVIIVERNPYLGGRVAQLNKYFPKICPPMCGLEINFRRIKVNPLVTFYTMAEVESISGGPGDYRVKIKLNPRYVNENCTACNACAEVCPVERNNDFNFGLNKTKAIYLPFEQAFPLRYVVDRAVCPKDCPTPCVTACKYNAIELNMQPESIEVNVGSIVVATGWRPYDATKIDNLGFGKVKNVITNMMLERLASKNGPTQGQILRPSDGKPVQSIAFVQCAGSRDENHLPYCSYICCLASLKHTLYIKEQNPDAEVTIFYIDIRTPGRYEKFFNQVKEQTGVNLIKGKVAAVEQDSESDDVIVTAEDMLSGEKIRKKVNMVVLATGMQPEGFDIKVPGLKYAIEGFVIDTEGIYSTGCAKAPMDVAGCGKDATGAALKAIQIGARR
>HGH61135.1
MPDDKTVLVVGGGISGITAAVEAAEAGCKVILVERLPYLGGRVAQLNKYFPKLCPPTCGLEINFRRIRRNPDITVLTLAQVDSISGSPGSYKVKVTVKPRYVDDHASTTQCVQDCPVEITNEFNYGMDKTKAVHLAYEMAYPMKLVADAEALNKVKGTPAFQEFVESCKAKGIKIDLDAKPQSLELNVHSIVWATGWKPYDATKLDSLGFGRCANVITNVMMERLASVGGPTKGHIVRPSDGKKVNSLAFVQCAGSRDRNHLPYCSSICCLASLKQATYLREYNPDAQAHIFYIDLRAYGRFEYFFDKVRKDDKILLTKGKIVNITEDPATKDVILEGEDILSGTKIRRTFDMAVLAVGMQPNTMEEKVPISGVQYDEFGFLVSDEGIHPAGLTRRPMDVGTCLQDATGAALKALQDTLGR
>HGH61382.1
MTDEAEKILVVGGGISGMTAAIEAAEAGADVVLVEKNPYLGGRVAGFNQYFPKLCPPFCGLEINFRRIKQNSKITYYTMARVESISGTPGNYEATVVVEPRYVNDNCTACGKCAEVCETEIPNPVNFGMDKVKGAYLPHPMAFPFRYVLAPEILGTPDAKKCLEACPYGAIDLDMQTKTIKLKAAAVVWATGWDPYEVEKVDYLGLGAIPNVMTSLMFERLASHNGPTAGKLLRPSDGKEVKSVAFIQCAGSRDENHLPYCSGVCCLASLKQATYLREKVPDSMAYIYYIDVRAMGKYEDFYTRVQEDENIVLTKSKIARISLDKDSGGLLIEGEDVGQTGKVRQVVDLAVLAVGMVPCTAKEKPALPMEFDDFGFVTSSGSSGIIPAGCVKAPMEVAASLQDATAAALKAIQLTAGR
>HGH83783.1
MKKPILVVGGGISGITAAVEAAEVGAEVILIEKEPSLGGRVAQLRYYFPKLCPPNCGLEINYRRIKTNPRIKVYTMTEITEISGEKGNYKVXXXIXPRYVNDNCTACGDCEKVCEGERVSEFDFGLRKTKAIYLPXPMAFPMKYILDKEALAPGDLERIMSACKYNAIDPDMKEETLEFEVGAIIWATGWKPYDATKLDNLGYGKYVNVITNMQMERLASPWGPTGGKILRPSDQSFPKKVAFVQCAGSRDENHLPYCSYICCLASLKQSLYLAEQDPEAEALIFYIDIRTPGRYEKFLRRAQNEARITFIKGKVAKIEEDPETKDLIVTAEDILSGKKIHERVNLVVLALGMQPSIAGINIKGLEVDENGFVISENGIIACGCAKIPLDVMTSNETATGAALKAIQTILRG
>HGM56408.1
MANSSILVVGGGISGVTAAIEAAEMEVPVYLVEKEPTLGGRVGQLRYYFPKLCPPNCGLEINYKRMKANPNLTIYTMSEVLEISGSAGAYRVRVKKYPRYVNDNCTACGACEKVCEGERVSSYDYGMGKTKAIYLPSPMAFPMKYVLDKSALAPGDLERIMAACPYNAIDPDMKEEIIELEVGAIIWATGWKLYDATKLDNLGYGKYANVVSNMQVERMASPWGPTKGNIIRPSDGKVPKRVAFIQCAGSRDENHLPYCSYICCLASLKHSLYFAEKSPETECLIFYIDIRTPGRYEKFLRRAQNEANIRFIKGKVAKIEEDSATKDLIVTAEDTITGKKVNERVEMVVLALGMQPSIVGNSIPGLSTDEYGFVLEKDGIIPVGCAKKPLDVMTSNETATGAVIKALQIIKRA
>HGM98765.1
MTDEKKILVIGGGISGITAAVEAAETGLAVVLVEREAYLGGRVSRMYQYFPKMCPPTCGLEINFKRIRNNPRIEVLTLAEVVGVSGGPGDYTVKVKVRPRYVTGKQPLTQAHLDAVKTEVPDPFNHGRSKRKALYLPHGMAFPYRYVLDKAALASDELAALKAAPAGAIDLDETERELEFKVSAVIVATGWKSFDAAKMPELSFGKIPDVVDNLTFERYVALNGPTGGEIKKPSDGQAPKRIAFVQCVGSRDENHLPYCSGVCCMGSLKQARYVRSRLPEAEVSIFYIDIRPISRLEKFYYDLLQDGKVRFVKGKVPKITANASGQPVLHVEEMLEGRKAEETFDLVVLAAGVVPNTADEKIPGLKAEYDANGFVLDRPEAGILGAGCVKRPLDVSRSVKDATAAALKALQIARR
>HGP05769.1
MAENKKVLIVGGGMSGLTAAVEIAEAGLEAHIVEKNPYLGGRVTQLNKYFWKLCPPNCGLEIQFKRIRNNPLVKFYTLAEVEGIKGEEGNFDVSLTLHPRFVNDKCVGCDACAQACPSFRSSDFNFGMNQTKAAYLPHEQAFPFQYVIDAHACSKDCMKACLDACKYNAIDLDMKPEKITLKVGAIVFATGWTPYDPAKLDILGSGNIKNVVTNMMLERLASPDGPTQGKIIRPTDGKAVKNVAFVQCAGSRDENHLPYCSYICCLASLKHAMYIREQHPDAKITIYYIDIRTPGLYEPRFYWKIKEDPNVTFVKGKVAGVAEAPGGDVTVEVEDIFAGGKKKSTFDLVVLATGMEVKGGKFGTDIPFSADGLVDDAALKKGMYAVGTMKSPADVARSVQDATAAAIKSIQSVNRR
>HGP69246.1
MASTDTQSILVVGGGISGMTAAIEAAEAGYDTYVVERNPYLGGRVAQLHNYFPKLCPPLCGLEINFRRIKNNSRIRFFTLAEVESISGSEGNFDVAIRLNPRYVNEKCTACGKCAEACSMEVEDAFNYGMSKRKAAYLPHDMAFPMRYVLDPALVKSGEAQRVKESCPYGAIELDMAPKTVNLKVGSIVWASGWKPYDAKKLETYGFGQYPDVITNVMMERLAAWTGPTQGKIVRPSDGQPPQSVAFVQCAGSRDQNHLPFCSGICCLASMKEATYVREQYPEAKIYIFYIDIRATDRLEDFYVKVKSDPNIHFFKGKVAKITADSAGKKLVLRVEDTTAESLQEVAVDLVVLATGMQPNTSETKIPVQVPYDDYGFVAGQAAAPGLYAAGCARTPTGVVEAVQDGTAAALKAIQSIARR
>HGQ78532.1
MGGEILVIGGGIAGLTSAVEASETGYSVVLVEKTPFLGGRVAQLNKYFPKLCPPFCGLEIFYKRMRTNPKLKVFTNAEVMSISGNAGDFSVSLRIRPRFVNENCTACGECAKVCPIEVENEYDFGLSKRKAIYLPHAMAMPFIYAIDENKCNKCGECVKVCKYNAINLNDTEKTLNLKVSAIIVATGWKPYDAKKLTNLGYGKFKNVVTNMEFERLASLNGPTKGKILSNGKPITSIAFAQCAGSRDENHLPYCSAVCCLASLKQATYVRDQYADAKIYIFYIDIRAFGRYEDFFAKVAKEKGIELIKGKVAKVEERDGKLIVTAEDTATGQKIHKEVDMLVLATGMQPSLSENPIPGIEVDEYGFVKEKPGIIPAGVAMKPLDVMFSNETATSAVLKAIQLAKR
>HGQ86172.1
MKKPILVVGGGISGITAAVEAAEVGAEVILIEKEPSLGGRVAQLKYYFPKLCPPNCGLEINYRRIKTNPRIKVYTMTEIAEISGEKGNYKVKAVVKPRYVNDNCTACGECEKVCEGKRVSEFDFGLRKTKAIYLPHPMAFPMKYVLDKSALAPGDLERIMSACKYNAIDLDMKEETLEFEVGAIIWATGWKPYDATKLDNLGYGKYANVITNMQMERLASPWGPTGGKILRPSDQSFPKRVAFVQCAGSRDENHLPYCSYICCLASLKQSLYLAEQNPEAEALIFYIDIRTPGRYEKFLRRAQNEARINFIKGKVAKIEEDPETKDLIVTAEDILSGKKIHEKVNLVVLALGMQPSIAGLNIKGLEVDENGFVISENGIIACGCAKMPLDVMTSNETATGAALKAIQTILRG
>HGS03856.1
MEQHEHNHHKTLEADLLVVGAGIAGLTSALEAAETGFRVILIEKNSYIGGRVAQLNEYFPKMCPPTCGLEINIKRLKDNKNIQLFTLTEVKSVTGEAGNYKVKIKQKPRYVKDEASESELLKATEKLTSTIQNAFNFGLDKIKPLYIAYNNAYPQKYVLEKNACTEEELNYLSEHFNHCIDLNQTEETLELNVKAIIWASGWQPYDAKKLETLGFGIYKGVITNMLLERLAAPNGPTNGKIEIPDYNKEIKRVAFVQCAGSRDENHLEYCSSICCLATMKQAKYIREQLPETEIYIFYIDIRSPGILEDLYTEAKEDSKIHFQRGKVAKVIINNETDKLIVEAENTLTGILTQTEVDLVVLATGMQAIAQLNDFPDLTLIDDNGFIRTDKASSIIGCGVATGPKEVASTVQDATGAVMKAIHIIKGGK
>HGS06059.1
MNTNDRKVLVVGGGMSGLTAALEAAESGAQVVITEKLPYLGGRVAQLHRYFPKLCPPTCGLEIQFRRIRENPRITFYTMAEVTQVTGSAGDFEVTVEVKPRYVNDRCVACHACAEACPAFRDNDFNFGLDKTKAAYLPFDMAFPLKYVIDREACTGNCGTKCAEACQYQAIDLGMQPQTLTFQVGAIVLAGGWDLYDAAKIDNLGFGQVSNVITNMQMERLAAANGPTGGKIQRPSDGKAPKKVAFVQCAGSRDENHLPYCSYICCMASLKQATYLREQDPEAEAYVFYIDLRTPGRYEQFMWKVRDDEGVKLIKGKVAKVEQAPGSDDVVVTFENTATLEKTRMTFDLVVLAAGMVPTTKTTPFPLALSYTPDGFVIPELLPDGVFAVGSMKSPLDVMKSNEDATGAALKSLISLSRR
>HGT58658.1
MSEEKAAPASGTILVVGGGISGLTTALEAAEVGYEVFLVEKNPYLGGRVAQLNQYFPKLCPPTCGLEINFRRIKDNPKIQVLTMAEVERVEGKPGDYTVAVKVHPRYVNENCTCCGACAEACRTEIPSEFDFGMKTVKAAYLPFAMAFPARYVIDPRILGTEDAARVKEACRYDAVDLEMQPKSLRLNVGAVVWATGWVPYDAKKIDNLGFGRHKNILTNMMMERLAAHNGPTAGAIVRPSDGKPPASVAFVQCAGSRDENHLAYCSYICCMASLKQATYVREKCPEAEIYIFYIDLRAPGYRYERFYDRIKQDPRVHFIKGKVAKVSEDPKTGDLTVVAENAVTGEKIEQTVGLVVLATGMQPTASVHKPPAAVRTTPEGFILNAPEAGLFAAGCAAKPADVVSSNQNATGMALKAIQTVVRR
>HGT82812.1
MGGEILVIGGGIAGLTSAVEASETGYSVVLVEKTPFLGGRVAQLNKYFPKLCPPFCGLEIFYKRMRTNPKLKVFTNAEVMSISGNAGDFSVSLRIRPRFVNENCTACGECAKVCPIEVENEYDFGLSKRKAIYLPHAMAMPFIYAIDENKCNKCGECVKVCKYNAINLNDTEKTLNLKVSAIIVATGWKPYDAKKLTNLGYGKFKNVVTNMEFERLASLNGPTKGKILSNGKPITSIAFAQCAGSRDENHLPYCSAVCCLASLKQATYVRDQYADAKIYIFYIDIRAFGRYEDFFAKVAKEKGIELIKGKVAKVEERDGKLIVTAEDTATGQKIHKEVDMLVLATGMQPSLSENPIPGIEVDEYGFVKEKPGIIPAGVAMKPLDVMFSNETATSAVLKAIQLAKR
>HGU15998.1
MKKPILVVGGGISGVTAAVEAAEVGAEVILIEKEPSLGGRVAQLRYYFPKLCPPNCGLEINYRRIKTNPRIKVYTMAEITEISGEKGNYKVKVIIKPRYVNDNCTACGECEKVCEGERVSEFDFGLRKTKAIYLPHPMAFPMKYILDKEALAPGDLERIISACKYNAIDPDMKEETLEFEAGAIIWATGWKPYDATKLDNLGYGKYVNVITNMQMERLASPWGPTGGKILRPSDQSFPKKVAFVQCAGSRDENHLPYCSYICCLASLKQSLYLAEQDPEAEALIFYIDIRTPGRYEKFLRRAQNEARITFIKGKVAKIEEDPETKDLIVTAEDILSGKKIHEKVNLVVLAVGMQPSIAGINIKGLEVDENGFVISENGIIACGCAKMPLDVMTSNETATGAALKAIQTILRG
>HGU32467.1
MTADTAAPAGGSILVVGGGISGITTALEAAEVGYEVYLIEKNPYLGGRVAQLNQYFPKLCPPTCGLEINFRRIKDNPRIKVLTMAEVQSIDGKPGDYTATIKVNPRYVTEACTCCGACADVCQTEIPNEFNFGMNKIKGAYLPHDMAFPARYVLSSRIIGTEDAKRCKEACKYDAIDLDMQAKNVSLKVGAVVWATGWVPYDAYKIDNLGFGRYKNIITNMMLERMASTTGPTGGKILRPSDQKEPATVAFVQCAGSRDENHLPYCSYICCMASLKHVTYIRERYPNAKIAIFYIDLRAPGYKYEKFYKKIKEDANVSFIKGKVAEVSEDAATGNITVVAENAVTGEKIRHTAELVVLATGMQPTAAVSKLPVELNLTADGFIVNDFARGGMFATGCANKPADVISCNQNATGMALKAIQTLKKR
>HGU59641.1
MAGEILVIGGGIAGLTAAIEVAETGYDVILVEKNPYLGGRVAQLNKYFPKLCPPFCGLEIFFKRIKSNPKVKFFTNAEVIKVEGEAGNFTVTVKLKPRYVNENCTACGECAKVCPIERPNEFNLGLDKTKAIYLPNEIAMPFMYVINDRYCDKCGKCVEVCKYNAIDLNETEKEMTLNVSAIVVATGWKPYDAKKLENLGYGKYKDVITNMELERMASINGPTEGKITISDGRPIESVAFVQCAGSRDENHLPFCSAVCCLASMKEATYIREQYPDAKIYIFYIDIRAFGRYEDFYNKIKEDDKIQFIKGKVAKIEKDVEKLIVIAEDTISGRKIEVPVDLVVLATGMQPSSADYKIPGIEYDEYGFVKEKEGIYPAGVAAKPLEVAGANESATAAALKAIQIVRR
>HGV09398.1
MADGTNKAAGNGAILVVGGGIAGITAALEAAEVGVNVILVERNPYLGGRVARTNLYFPKLCPPTCGLEINFKRIKKNPRIRVLTLAEVEAVNGQPGSYEVTIRQNPRYVNENCTACGACAEACSIMVPNEFDLDMSQRKGAYLPFPMAYPAQYVLDPQILGTEDANRCLQACKYNAIDLGMQPKVFTEKVGAIIVATGWKPYDAKKLDKLGFGRLPNVITNVMMERIGSPSGPTQGRILRPSDQKPVESVIFAQCAGSRDENHLAYCSGVCCLASMKQAAYVREQNPNARIQIFYIDVRAMGKFEDFYTKVQKDDKIQFVKGKVAKIEEDPASRDPIVEVEDTLSGEKIRAQADLVVLATGMVPSTSGERLPMDVAYDEFGFIVSDGAQKGIYAAGCARRPVDVASSLQDATGAALKAIQCLRR
>HGV54649.1
MANSSILVVGGGISGVTAAIEAAEMEVPVYLVEKEPTLGGRVGQLRYYFPKLCPPNCGLEINYKRMKANPNLTIYTMSEVLEISGSAGAYRVRVKKYPRYVNDNCTACGACEKVCEGERVSSYDYGMGKTKAIYLPSPMAFPMKYVLDKSALAPGDLERIMAACPYNAIDPDMKEEIIELEVGAIIWATGWKLYDATKLDNLGYGKYANVVSNMQVERMASPWGPTKGNIIRPSDGKVPKRVAFVQCAGSRDENHLPYCSYICCLASLKHSLYFAEKSPETECLIFYIDIRTPGRYEKFLRRAQNEANIRFIKGKVAKIEEDSATKDLIVTAEDTITGKKVNERVEMVVLALGMQPSIVGNSIPGLSTDEYGFVLEKDGIIPVGCAKKPLDVMTSNETATGAVIKALQIIKRA
>HGX69379.1
MEGTLNGKPVLVIGGGMAGMTAALEAAEAGCSVVLVERSPFLGGRVARTHQYFPKLCPPLCGLEINFKRIKNNPRITVLTQAEVAEISGTPGDYKAEVRVFPRYVTEACTLCGACAEACPSERADDFNYGLSKTKAAYLPHVMAFPARYAIDRAACKEGCTACREACVYGAVNLDEKPETRTVEAAAVVAATGWAPYDATKIDNLGFGRFPNVVTNVIMERLAAPGGPTAGKILRPSDGKAPAAVAFVQCAGSRDENHLPYCSAVCCSASLKQATYVRALVPEAKITMFYIDIRTPGRLEDFYQKAAADTGVVLIKGKVAKVEEDPATKDLLVTAEDVLSGRKVTERVSLLVLATGIVPQTDGLPKGFNLDEFGFVANVEGKAGLYGAGCVRRPEEVSATVQDATGAALKALQCVVRSAHHG
>HGY57926.1
MAENKKVLVVGGGMSGLTAAIEAAEAGLDAYIVEKNPYLGGRVAQINKYFWKLCPPNCGLEIQFKRIKNNPRVTIYTLAEVAEIKGEEGNFDVTVKLNPRYVNDRCVGCDACAQACPSYRSNDFNFGMDKTKAAYLPHAQAFPFQYVIDATACPKDCAKPCLEACKYNAINLDMKPETVTLKVGAVVLATGWNPYDTSKLDILGEGKIKNVITNMMMERLASEDGPTGGKIIRPSDGKEIKNIAFVQCAGSRDENHLPYCSYICCLATLKHAMYIREQYPDATIQIFYIDIRTPGLYENRFYWKIKDDPKVIFTKGKVAGITEEAGTNDVIVDVEDTLGGGKIKAKFDMVVLATGMDLATKSSNVGTSLSYTPDGLVDDAALKKGIYAVGTLRSPADVARSVQDATGVVLKCIQSVNRR
>HGZ12321.1
MNSNDRKILVVGGGMSGLTAALEAAESGAQVIITEKEPYLGGRVAQLHRYFPKLCPPTCGLEINFRRIRENPKITFYTLAEVTQVTGSAGNFNVSVLLKPRYVNDRCVGCNACAEVCPAWRDNDFNYGLDKTKAVYLPYDMAFPFKYVIDASACQAGCGQKCVEACEYQAIDLNMQPQTLNLEVGSIVLAGGWDLYEISKADNLGYGTVKNVITNMQMERLAAANGPTGGKILRPSDHQPPQKVAFVQCAGSRDEKHLPYCSYICCMASLKQVTYLREQHPDSEAYVFYIDLRTPGRYEQFMWKVRDDEGVHLIRGKVAKVEQEPGTDNVMVTFEHTLSGRREKMTFDLVVLAVGMVPSTKAKPFPLPLSYTPEGFVIPELLPDGIVAVGSLKSPLDVMKSNEDATGAALKSLVALSRR
>HHB12833.1
MTEVIATNETILVVGGGISGVTAALEAAEAGKDVILLEKRPYIGGRVTQLYKYFPKLCFPTCGLEINQRRIKANPNLRLFTMAEVTEVSGQEGDYTVKVTLHPRYVNENCTACGECAKAVEAEFDDEFNYNLKKRKGAYLPYAMAYPERYVLDPRILGTEDAERAKAACKYDAIDLDMQPEEIELRVGAIVWATGWRPYDAAKIQPYGYDRIENVISSVEFERMMDPFGPTGGKLVRPSDGKPAKNVAFIQCAGSRDRNHLLHCSRICCMASLKQTTYVLDTYGEEADVSIYYIDIRAIDRLDDFYQKVQADENVRFIKSKVASITRDAETG
>HHB75723.1
MSDTAGNGAVLVVGGGISGLTAALEAAEVGNDVFLIDKNPYFGGRVAQLNQYFPKLCPPTCGLEINFKRIKDNRKIRPYTMTTVKSVSGSPGNFEVTLETAPRYVNSNCTACGDCEAACTDEIDNPFNFDMDKCKAIRLPHEMAFPRRFVLDKEACSDECLSAIKSACKYDAIDTEMQAKTFTINVSSIIWSTGWNPYDYKKLDNLKPESSSAIITNMMMERMAADNGPTGGKIIRPGDGKEPESFAFVQCAGSRDENHLEHCSYICCMATFKQMTYIRERYPEAKIYVFYIDLRTPGKYEHFREKLMNDENTEFIKGKVADIIAEDDGGVTLVAENAVTGNKIKQKADMCILATGMQPALGEAGKALGVNMDGNGFVVSDPENGMIAAGCAKSAVDVYTSGQSSTAAALKAIQIGR
>HHB91859.1
MTDVIATNQTILVVGGGISGMSAALEAAECGKDVILIEKNPSLGGRVSKLYKYFPKMCYPTCGMEINLRRIKANKKVRVITMAEVTEVTGDTGNYSVNIKIAPRYINNNCTACGECSDATETKFANEHNYGLNKRKGAYLPFFMAYPQRYVIDPALIGTDDANKVKESCKYDAVDLDMQEENLTFNVGAIIWATGWQPFDANKIQPYAYDRNPNVITSVEFERMMDPMGPTGGKILRPSDNKEAKDIAFIQCAGSRDRNYLKHCSRICCTATLKQTTYVREQHGDNGKSTIYYIDIRAIDRFEDLYTKVKADSTVSFIKSKVANITKDKETGNPILNGVDTEGYHRYSNPHELVVLAIGMQPSVDFAKLGINVTINEHGFIENDAGNGSMFAAGCASDALDVNRAVQSATASALRAIQVVNKVATTEGGA
>HHC73252.1
MSEIVATNQTILVVGGGISGMTAALEAAECGKQVILLEKNPSLGGRVSQLYRYFPKMCHPTCGVEINYRRIKANRNLRVITMAEVASVSGDEGNYQVKVKISPRYVNENCTACGECSKAVEAEFDDEYNYGLGKRKGAYLPYAMAYPQRYVIDPRILGSDDAEKAKAACKYDAIDLEQQEQEVDLNVGAIIWATGWRPYDAAKIQPYGYDRIANVITSVEFERMADPYGPTGGKILRPSDGKEAKDIAFIQCAGSRDRNHLKHCSRICCMASLKQTHYVREKYGDDGKATIYYIDIRAIDRIDDFHRKVKEDPNVTFVKSKVASIVEDKATGNPVLRGVNTEGYHRYENPHDLVVLAVGMEPSVPADQFPADVTINEEGFIEPTSQGAIFAAGCSSDALDVNRAVQSATASALRAIQVVNRVAGMEG
>HHD64595.1
CTACGDCSDACTDEIDNAFNFGMDKCKAIYLPHEMAFPRRFVLDKDACSEECLSAIKGACKYDAVDTEMQPKVFTINVASIVWATGWDPYDYKKLDNLKPESSSAIITNMMMERMASDNGPTGGKIIRPGDGKEPESFAFVQCAGSRDENHLEHCSYICCMATFKHMTYIRERYPEAKIYVFYIDLRTPGKYEHFREKLMSDENAEFIKGKVADIIAEDDGGVTVVAENAVTGVKMKQKVDMCVLATGMQPALGEAGKALGVAMDGNGFVVSEPEKGMIAAGCAKSAVDVYTSGQSSTAAALKAIQIGR
>HHE46833.1
MNTDLLVIGGGIAGITAAVEAAETGREVVLVEKQHQLGGRVLQMHKYFPKLCPPVCGLEINFRRIRQNPKIKVLTGAKPTSIEGVPGDLTAIIHVEPSYVKADFTSGNGVENDCPVEIADRFNFGMNRTKAFRLPHELAYPYRYVIDEESAHDPAMKQFIESSGIEGVDLDMQPEDVEVKAKAVIWATGWEPYDANKLDHLAYGRLPNVVTNMEMERIAAVNGPTKGKILRPSDQQPITRAAFVQCAGSRDENHLPYCSAVCCMASLKQSRYIREQYPDAEIHIFFIDARTPGRWEDFYQEVQEDEKTVIHRGKVARIEEAGNGMVTLTAENTLTGKLEQVSVDMAILATGMVPTVAVDAPPIKINVDEFGFIQNNGTSVVVGAGVATGPKDVASTNEEATGAVVRALQMMTGK
>HHE54083.1
METHNNGFQRIETDLVVVGAGIAGISAALEAAETGFSVLLIEKNPFIGGRVAQLFEYFPKLCPPTCGLEINIRRLRENEKIKLLTLANVKKIEKTEKGLVLEVTQNPRFVNNWCTICGECAKVCPVERPNDFNFGLDKTKAIYIPYENAYPSKYVIDPQYCKFDECKICLDVCKYNAIDFNEHKQKYRVEARALIWATGWDPYDATRLENLGFGKYPNVITNMMMERLASPFGPTKGEIRIPNFNMELKEVAFVQCAGSRDENHLEFCSTVCCLASMKQAHYIRTQYPDTKIHIFYIDLRANGILEDFYNRTKADPLIEFHRGKVAKVWQNPQNKRLVVEAEDTLSGVLTKKEVDLVVLATGMQPTTSKKIIPLDNIIDDNGFVRNELDGAIIGCGTCVSPKDVASVVQEATGAAMKAIVKIKEAQ
>HHF52794.1
MKSLPILVVGGGISGITAAVEAAEVGAEVILVEKEPTLGGRVAQLRYYFPKLCPPTCGLEINYRRIKTNPRIKVYTMAEVTEISGEAGNYRVKINIKPRYVNDNCTACGECEKVCEGERVSEFDFGLRKTKAIYLPSPMAFPMKYVLDKEALAEGDLDRIISACKYNAIDPDMKEETLEFEVGAIIWATGWKPYDATKLDNLGYGKYINVITNMQMERLASPWGPTGGKILRPSDQSPPKKVAFVQCAGSRDENHLPYCSYICCLASLKQSLYLAEQDPEAESLIFYIDIRTPGRYEKFLKRAQEEARINFIKGKVAKIEEDPETKDLIVTAEDTLSGKKVNERVNMVVLALGMQPSIAGINIKGLKVDENGFVVSENGIVACGCAKMPLDVMTSNETATGAALKAIQTIVRG
>HHG36278.1
MSNSKSIMVVGGGISGITAAVEAAEVGYEVFLVEKNPYLGGRVAQNYQYFPKLCPPSCGLEINFRRIKDNPRIKYFTLTEVESISGDEGDYEVKLRINPRYVNENCTACGECAKVCTTEIPNEINYGMDKVKAAYLPFDFAFPLRYVISPQIIGTPEAQKCKDACKYNAIDLDMKPTTLDLKVGAIVWATGWQPFDATKVGYYGFGKYKNVITNVMMERLTSHHGPTQGKILRPSDGKEIKSIAFVQCAGSRDENYLSFCSSVCCMASLKQARYVREQYPEAKIYIFYIDIRAIGKYEEFFTPLTQDKNISLIKGKVADIGEDPATGNLTVTAEDQFSGRIVKETVDMVVLATGMVPSTAERKIPGAKVNYDENGFIILNGNSKGIYAAGCVRSPMDVASSVRDATAAALKAIQSIVRR
>HHH42938.1
FPKLCHPKCGLEINLRRIKANRNLRVMAMTEVTAISGDAGNYSVTLKTAPRYVNENCTNCGDCGNAVETEFDDEYNYGLGKRKGAYRPFNQAYPERFVLDPAIIGTDDAEKAKAACKYGAIDLDMTEVENTITVGAIIWATGWKPYDAGKIQPYGYDRYQNVITSVEFERMLDPHGPTGGKILRPSDGKEAKDVAFIQCAGSRDQNHLKHCSRICCMASLKQTTYLREQYGDDAKGTVYYIDIRAIDRIDDFYQKVQDDENITFTKSKVASITEDRETGNPVLHGVDTEGYHRYSNPHELVVLAIGMEPSVPADGFPMEVVLNEEGFVELDEANGAFFAAGCSSDALDVNRAVQSATASALRAIQVVNKVAGAEG
>HHH46263.1
MPEAIATNQTILVVGGGISGMSAALEAAECGKQVILVEKNPSVGGRVAQLYKYFPKLCHPKCGLEINLRRTKANKNLRLMTMTEVTAIEGEPGNYSVTLKKHPRYVNENCTACGECARAVEAEFDDEYNYGLGKRKGAYIPHNLAYPQRYVIDPRILGTPDAEKAKEACKYDAIDLDMQPEETTITVGAIIWATGWRPYDANRIQPYGYDRYPNVITSVEFERMADPFGPTGGKILRPSDGKEAKDIAFIQCAGSRDRNHLKHCSRICCMATLKQTTYLREKYGDDYKASIYYIDIRAIDRIDDFHRKVKEDPNTRFIKSKVASITEDKETRNPILHGVDVEGYHRYSNPHDLVVLAIGMEPSVPADAFPAKVTFNEEGFIVPDEANGAIFAAGCSEDALDVNRAVQSATAGALHAIQVINRVAGTEG
>HHH87110.1
MGEQTRKGVMVIGGGIAGITAAIEAAEVGFPVFLVEREPYLGGRVVRFDQYFPKFCPPTCGMEINFRRIKANPLISCYTMAEVVEVRGAEGDFQVKLRIRPRYVNERCTACGKCAEVCQTEIPNPFNYGMDRIKAAYLPHEMAFPMRYVLSPEIIGTEEATRCRDACPYGAIDLEMAPVTLDLRVSSIVVATGWEPYEATRMENLAFGKAPNVITNVMMERLHAANGPTQGKVLRPSDGKPPHTVVFCQCAGQRDENHLRFCSRVCCSATLKQVQYVRKQYPDSQVYVFYIDLRALGRNEDLLTAVQADPNVHLIKGKVARIT
>HHI02760.1
MDVSAKPVLVIGGGIAGITAAAEVAEVGYRVILVEKEAYLGGRIIRMYRYFPKMCPPSCGFEINIRRLRQNPRITVYTRAMVEKITGDAGNFAVKLKIRPRYITGRYPLDDSIAEQLSSERDNDFNYGMDKTKALYQPHDMAYPAGYVLDRDVLSEADAATLMKICPEGALDLEMKEDEIEIKVGAVIIATGWRPYDAGKLDNLGYGQYPNVITNVMMERMAAATGPTGGEIIRPLDGKKAENVAFVQCAGSRDENHLPYCSAVCCMASLKQVRYLREKNKEAKATVFYIDIRTIGREEKFYYDTLEDEKVSFIKGKVAKINEDPDSGELILDVEDTLSRENLHDRFDLVILATGMVPNTADLKIPFKLKYDQYSFIDRSANIEGIFAAGCAKNPCDVSRTTKEATAAALKAIQCLGGGD
>HHI65608.1
MIEFQGKVLVIGGGISGITAAIEAAETGVGVYLVEKNPYLGGRVAQLTKYFPKLCPPTCGLELNFRRMRENKGVEIMTQTEVLKVDGTKGNFKVTLKKAPRFVNENCTLCGECFKVCPVERDDEFNFNMKKTKAIYSPFEFANPPYAVIDPNTCLGEKCSKCLDACKYGAIDLKMKEEIIDITVDSIIVTTGWQPYDAGKIDNLKFGIVPNVITNMMMERLASPSGPTGGKILRPSDNKPVKNVAFVQCAGSRDENHLPYCSYICCMASLKQCTYLVDQDPEAKATVYYIDIRTPGRYEQFYWNVKENQNINFVKGKVANIEADPSGDVWVEAEDILAGSKSKERFDMVVLATGMQPASVNWELPFNAKKTPEGFIDPDSLPDGIYLAGSAVMPFDVIRSLHSATGSVLKALQSISGRGN
>HHI77491.1
MTEVVATNETILVVGGGISGMTAALEAAETGKKVVLVEKRPFLGGRVSQLYKYFPKLCHPTCGQEINQRRIKMNPNVTVLTMAEVTGLEGEPGNYTATVKLSPRYVNDNCTACGDCAKAVEAEFDNEFDYGMSKRKGAYLPHVMAHPMQYVLDPRIIGTDDAQKAKDACKYDAIDLDMQEQEIKFPCGAVIWATGWKPYDAARIQPYGYDRYENVITNVEFERMADPKGPTGGKIVRPSDGKEAKNVAFIQCAGSRDRNHLFHCSRICCMASLKQTHYVVDAYDDAQVTIYYIDIRAIDRFEDFYQNVKAMDNVKFVKSKVANIIADKDGNPICRGVDTEGYHRYENPHDLVVLATGMEPSVTKSDFPVDIVINREGFIEPDPANGGVFAAGGASDALDVNRAVQHATGAALKAIQVVNRVACTEG
>HHJ34816.1
MSDIVATNQTILVVGGGISGMTAALEAAEVGKQVIVIEKTPSVGGRVTRLYKYFPKLCFPTCGLEINQRRMAANKNITVLTMAEVTDLQGEAGNYTASVKISPRYVNANCTACGACADAVEAQFDNEHNYNMDKHKGAYLAHDMAMPKRYVLEPGMIGTDDAQKAKDACKYDAIDLDMQEETLELKAGAVVWATGWRPFDAAKIQPYGYDRIDNVITSVEFERLMDPKGPTGGKLVRPSDGKEAKNVAFIQCAGSRDRNYLKHCSRICCMASLKQSTYVSEKFGDDAEVSIYYIDIRAIDRFDNFYQKVQDDKNVTFIKSKVANIVENKENGNPTLKGVDTEGYNRYENEHDLVVLAVGMEPSVNKDTFPIEIKVNDEGFIEQDEANGGVFAAGCSSDALDVNRAVQSATASALRAIQVVNRVAQAEG
>HHK75331.1
MGGMSGGAAAAASGEPADDAEDEDEDEDDDFAAFEAAAKAAAAGAMANMGGGAAGSGAAADEAPTQDSAPAETGEDTTEDEAEAPSGETAPVADDAKSAALAAAAGNIKDASEKLFGKTDGVKSQTILVVGGGIAGVTAALEAAETGYDVILLEKEPFLGGRVTRLNRYFPKMCHPTCGLEINYQRIKRNPRLKVITMAEVQDVSGSRGDYTVTVKTTPRYTTSACDGCGLCAEAVESEVSNPFNYGLDKVKTVRLSHEHAFPMAYVIDPSIIGTDEADKVKAACPKDAVDFEQTEESFDLNIGAIIWATGWKPYNASKIEVYSYDKCDDIINNVEMERLANHDGPTGGKILRPSNGEEVKKVAMIQCAGSRDINHLAYCSMICCLA
>HHL19726.1
MVDVVGTNQTIIVVGGGISGMTAALEAAETGKQVILIEKRPYLGGRVSQLYKYFPKMCHPTCGQEVNQGRMKRNPNLRVITMAEVTDISGDTGNYSVSIKLAPRYVKDSCTACGDCEKAVTTEFDDEHNYGLSQRKGAYIANKMAYPQTYVLDPRMMGTEDATKAKEACKFDAIDLDMQEETIELTAGAVIWSTGWKPYDANKIQPYGYDRFKNVITNVEFERLMDPHGPTGGKLLRPSDGKEAKDVAFIQCAGSRDKNHLAHCSRICCMASLKQSNYVQEKYGHDGKSTVYYIDIRAIDRFEDFYQAVKDNNNISFIKSKVAKIEQDGDQNPVLHGVDTEGYKRYATSHDLVVLATGMEPSVDVSDFPVKLVVNPEGFIEQDDKNGGVFAAGCSSDALDVNRSVQHATASALRAVQVVNQVARSEVQ
>HHL33776.1
MSDTAGNGAVLVVGGGISGLTAALEAAEVGNDVFLIDKNPYFGGRVAQLNQYFPKLCPPTCGLEINFKRIKDNRKIRPYTMTTVKSVSGGPGNFEVTLETAPRYVNSNCTACGDCEAACTDEIDNPFNFNMDKCKAIRLPHEMAFPRRFVLDKEACSDECLSAIKSACKYDAIETEMQAKTFTINVASIIWSTGWNPYDYKKLDNLKPESSSAIITNMMMERMASDNGPTGGKILRPGDDKEPESFAFVQCAGSRDENHLAHCSYICCMATFKQITYIRERYPEAKIYVFYIDLRTPGKYEHFREKLMNDENTEFIKGKVADIIAEEDGGVTLVAENALTGNKIQQKVDMCILATGMQPALGEAGKALGVNMDGNGFVVSEPENGMIGAGCAKSAVDVYTSGQSSTAAALKAIQIGR
>HHN64718.1
MAIAPDKTVLVIGGGISGITAALETAEAGTKAVIVERNPYLGGRVAQLYRYFPKLCPPYCGLELNFRRIKENPSISYYTMAEVEDISGSAGDFTVRVRQKARYVNEKCTACGACVEACPVERPNDFNFGMDTTKAIYLPHDLAFPMRYVVDSNHCKGKSCGKCVEACKYGAIDLDMQDKTVEIKAGAIVYATGWNPYDATRMDNLSFGRVKNVITNMMMERLSAQNGPTGGKIIRPSDGKEVQNIAFVQCAGSRDENHLNYCSAICCMASMKQATYIREKNPDSRVTIFYIDLRTPGKYEDFYRKVQADENIRFVKGKVAKIEEDPETGNVLVTAEDVANLKKITEEFEMVVLATGMEPQARSQGLPGNVNTEENGFIMADGLPSGIFATGVATRPLDVNTSNQDATAKAIKCLQTLVGGR
>HHO46916.1
MSDTAGTGAVLVVGGGISGLTAALEAAEVGNDVFIIDKNPSFGGRVAQLNQYFPKLCPPTCGLEINYRRIKDNRRVRTYSMTTVKSVSGGPGNYEVQLVTAPRYVNSNCTACGECAKVCPDLIDDPFNFGMNKTTAIRLPHEMAFPHRYVLDKEACSAETLEAIKGACKYDAVDLDMQPETFTIHVGSIIWSTGWDPYDAKKMDNLKFGQSSAIITNMMMERLAAPNGPTKGKILRPGDNKEPESFAFVQCAGSRDENHLEYCSYICCMATFKQMTYIRERYPEAQIYVFYIDLRTPGRYEHFREKLLGDPKSQFIKGKVADIIPESDGGVTVVAENALTGAKIQQKVDLCVLATGMQPALGQNGKSLGVRMDPNGFVVSDADKGQFAAGCAKSAVDVYTSGQSSTAAALKAIQIGK
>HHO69548.1
MSEVIATNQTILVVGGGISGMTAALEAAECGKQVLLVEKNPTVGGRVSQLYKYFPKLCHPKCGLEINLRRMKANRNLRLMTLTEVTAVEGEAGNYSVTLKTSPRYVNDNCTACGACGDAVEAEFDDEHNYGLMKRKGAYLPFNQAYPFRYVLDPRIIGTPDADKAKEACKYDAIDLDMQEEETTITVGAIVWATGWRPYDAGKIQPYGYDRFDNVITSVELERMMDPHGPTGGKILRPSDGKEAKDVAFIQCAGSRDKNHLKHCSRICCMASLKQATYLPEQYGEDYKGTIYYIDIRAIDRLDDFYQNIQKDPNISFVKSKVASITEDKETGNPVLHGVDTEGYHRYSNPHDLVVLAIGMEPSVPADGFPMEVVINEEGFVELDEKNGAFFAAGCSSDALDVNRAVQSGTASALRAIQVVNRVAGAEG
>HHP30793.1
MFKKPILVVGGGISGITAAIEAAEMEVDVILVESAPTLGGRVSQLRHYFPKLCPPTCGLEINYKRMKARGNLEIYTMADVLEVSGGAGNFRVKVRIRPRYVNDNCTACGECEKVCEGERLSDFDFGLRKTKAIYLPYPMAFPTKYVLDKSALAPGDLDKIMAACKYNAIDPDMKEEIKEFEVGAIIWATGWKLYDATKLDNLGFGRFANVVTNMQVERMASPWGPTNGKIIRPSDGAIPSRVAFVQCAGSRDENHLPYCSYICCLATLKHTLYLAEQNPNTESLVFYIDIRTPGRYEKFLRRAQSEAKLNFIKGKVAKIEEDSDTKDLIVVAEDTIFGKRLSERVNMVVLAMGMQPSMAGISIPGVSINEYGFVRETEGIIPVGCAKKPLDVMTSNETATGAVIKALQYVK
>HHP80933.1
MSSGIFQKILEKAEVVRESLSYDAVVIGGGIAGMEASLDLAEMGYRVLLVEKEPTIGGKMFLLSKVFPTLDCASCISTPKMAAVAHHPNIDLWTYSEVRSINIRERGDFEIEVLRKPRFVDESLCTGCGTCEEVCPVTVPKEFDYGLRGRRAAYIPFDTAVPKKAVIDIDHCIFCGQCGRKCPANAIDFTQRPRIYRVKTHAIIIATGCKLFQAERKEAYGYGKVPNVITAMQMERLLSPTRPFNSVLRPSDGKEPSSIGYILCVGSRDKTVGNPRCSQVCCMYSIKQAQLILGALPLADVTIYCMDIRAYGKGFEEFYQRAKAMGVRFVRGRVAKAEGLPDGNVKVTYEDIDEGKVKTAVHDLVVLSVGLLPNIDVLVTFNGKALSTDDVGFIRIDPTDPVKTNVEGVFAAGCVTGPKDISDTILEAAAAASRCAAFLREVMGDGRR
>HHQ15959.1
MKKPILVVGGGISGITAAVEAAEVGAEVILIEKEPSLGGRVAQLRYYFPKLCPPNCGLEINYRRIKTNPRIKVYTMTEITEISGEKGNYKVKAVIKPRYVNDNCTACGDCEKVCEGERVSEFDFGLRKTKAIYLPHPMAFPMKYILDKEALAPGDLERIMSACKYNAIDPDMKEETLEFEVGAIIWATGWKPYDATKLDNLGYGKYVNVITNMQMERLASPWGPTGGKILRPSDQSFPKKVAFVQCAGSRDENHLPYCSYICCLASLKQSLYLAEQDPEAEALIFYIDIRTPGRYEKFLRRAQNEARITFIKGKVAKIEEDPETKDLIVTAEDILSGKKIHERVNLVVLALGMQPSIAGINIKGLEVDENGFVISENGIIACGCAKIPLDVMTSNETATGAALKAIQTILRG
>HHR91661.1
ALEAAEAGAQVVLIEREPALGGRVAQLARYFPKLCPPSCGLEINFRRIKHNPRIRILTRARVEDITAQPGGYRLTVLVEPRYVNQACTACGKCVEVCPAEVPDPWNYGLSKRRAVYLPYPAAFPFQFVIDRSACLSGCRACQDACPYGAIELTEQPKQEVIEAAAVIVATGWSPYDASRLTHLGFGRFPDVITNAMMERLAAPDGPTGGRIVRPSDGKEPRSVVFVQCAGSRDENHLPYCSSVCCAASLKQATYVREQCPDAEVTIFYIDIRTPGRLEDFYQQVLNGDRIRLIKGKVAKVERSAETGRLVAVAEDALSGRKLTVEADLIVLATGIVPNSQDLPPVLARDPFGFLAIPPSEKGIYVAGCVRRPEEVAATVQDATGAALRAYQCLVRSLAHA
>HHS00317.1
MINGSTAPLNRNSLLVIGGGIAGLTAAIEAAEAGWSVVLIEKGAYLGGRAVGFNLYFPKLCPPTCGFEINFRRIKNNPRIKVLTRAELEGLTGSVGNFEATVKVSPRFVTEACTLCGACVEACPAERPDDFNFGLSKTRAVYLPYMMAFPAQYVIDRNLCRKDCTACVEACPYGAINLEQPIERKKFRVAAVVVATGWTPYDATRLTNLGYGRFPNVVTNVVLERMAAANGPTAGRILRPSDGKEPATVAFVQCAGSRDENHLPYCSGVCCSASLKQSTYIHNLYPETKVTIFYIDVRTPGFLQNFYTKVTANDRLKMTKGKVGRVEEDTQTHDLLVTVEEALTGKKLTQRFSLVVLATGVVPQTNELPLELARDEFGFVTSGGPGVYPTGCVKRPE
>HHS11503.1
MSEPTPRPLLVIGAGIAGVTAALEAAEAGREVVLVEREPSVGGRVLRIHHYFPKLCPPSCGMEINTRRLERNPRITVMTATTVTGASRNGAGWTVTLQHAPAYVNTRCTACGACSAVCPAKVADPFNLGMNQVPAIRLPHPNAWPKRFVLDRSACPAGCRACVDACAYAAIDLDAQPTTSTVEVSAIVVATGWQPYPIEKLPELGGGVLPDVVSNVQMERMASVTGPTGGKILRPSDGRAPARVAFVQCAGSRDVNHLPYCSAVCCLASLKQALYVKEQLSDAEVTIYYIDRRTPGRNEDFLVKAAATAGVRLVKGKVGKVAKGHDGRLVLRVEDVEAGKLLEDQADLVVLATGMWPNLATAALPVSVLRDEDGFVLDDAAARVFAAGVARRPEDVAASVQDATGAAAKAIAAGRGV
>HHS28855.1
MSSDNNKVLVVGGGMSGLTAALEAAESGAQVIITEKLPYLGGRVAQLHRYFPKLCPPTCGLEIQFRRIRENPRITFHTLAEVTGVTGSVGDFQVTVQVKPRYVNDRCVACNACAEACPAWRVNDFNYGLDKSKAAYLPFDMAFPQKYVIDREACTGDCGAKCAEACQYGAVDLNMAPQTLTFQVGSIILAAGWELYDISKVDYLGFGRVNNVITNMQMERLAASNGPTGGKILRPSDQRPPKKVAFVQCAGSRDENHLPYCSYICCMASLKQATYLREQDPEAQASIFYIDLRTPGRYEQFMWKVRDDENVKLIRGKVAKVDQEPGSDNVVVTVENTLDGKKLREVFDLVVLAVGMVPSTKQNPFPLPLSYTPEGFVIPELLPEGVFAVASMKSPLDVMKSNEDATGAALKSLISLSRR
>HHS30134.1
MSADNNTILAVGGGMSGLTAAIEAAEAGAQVIIAEKEPYLGGRVAQLHRYFPKLCPPTCGLEIQFRRIRENPRITFHTMAEVTQVTGSAGEFEVTIQVKPRCVNDRCVACNACAEACPAWRVNDFNFGLDKTKAAYLPFDMAFPQKYVIDMSSCTGDCGQKCLEACKYEAIDLNMQPQTHTYQVGSIVLAGGWELYDTSKVETLGKGQVNNVITNMQMERLAASNGPTGGKILRPSDSQPPKKVAFVQCAGSRDENHLPYCSYICCMASLKQVTYLREQDPEAEATVFYIDLRTPGRYEQFMWKVRDDEKVRLIRGKVAKIEQAPGTDNVVVTVEDTVHGRRLKETFDMVVLAAGMVPSTKYHPFALPLSYTPEGFIIPELLPDGVYAVASMKSPLDVMKSNEDATGAALKSLISLSRR
>HHS42174.1
MTENAKPILVVGGGIAGMTAAIELAEAGCRVILIERLPYLGGRVARLYQYFPKLCPPACGLEINFRRIKNNPRITVLTQAELESLSGSPGEYRATVRIAPRYVTAACTLCGACAEVCPAERADEFNYGLAKTKAAYLPHAMAFPALYVIERSACPSGCRACAEACKYGAIELDQQGERRELEVAAVIAATGWAPYEAARLETLGFERAANVVTNVVMERLAAPNGPTGGKILRPSDGQPPASVAFIQCAGSRDENHLPYCSAVCCSASLKQARYLRSLYPDIPIMIFYIDLRTPGRLEEFLTQMQQETGVELIKGKVGKLIEDKATGDLLITAEDIASGSKFERRAAMVVLATGMVPQSDGLPADFTRDEFGFLTVPDGRKGIYAAGCVRRPAEVAGVVQEAVAAALGALQCAARSVRHG
>HHS65027.1
MKGEICVIGGGMSGITTALEAAESGAKVYRGEAGWSLGGRIAGLARYFPKMCPPTCGLEINYRRVKRNPNILVYTGADVVDVTKDGGRFEVTIRKRPRFVNSRCTACGECVNVCPVERASDFDYGLKKTKAIYLPHAMAYPFIYAIDIQACKGKECSKCVQACKYGAIDLGEREETFKIKVSSIVVATGFAPYEASKLQNMGFGKYEDVITNLMMERLLAEDGPTNGKLLRPSDRTPPKKIVFVQCAGSRDRNHLPYCSAVCCGGTLKEALIAREQVPDAQITIFYIDRRVMGRNEDVLAKVEADANTKFVRGKAVKVEKGANGLVVEAEDTKTGQKLKTEADLVVLAVGLVPNTSNLPAMVKQNLDEFGFVLSSNGIYGAGCVSAPQVVATCMQQATGAALKALVWGSKAL
>KAA3629358.1
MSNVIATNQTILVVGGGISGISAALEAAECGKQVVLVEKGPSLGGRVSQLYKYFPKLCFPTCGIEINYRRLKGNRNVRVLTMTEVTKVNGAPGDYAVTLRTAPRYVTENCTACGDCAKALETEFDDEFNYGLGKRKGAYLPHTHAFPQRYVLDPRVVANGDGEKARAACKYDAIDLGMGEQTTDLKVGAVIWATGWRPYDAAKIQPYGYDRFANVITNVEFERLADPHGPTGGKLLRPSDGKEATNIAFIQCAGSRDRNHLRHCSRICCMASLKQTTYVSERGAEGAKSTIYYIDIRAIDRIDDFYRTVQEDPNVGFVKSKVANITEDKASGDLILHGVNTEGYQRYDTPHDLVVLAVGMEPSVHASQIPAADLRVNPDGFLEFEADGQAIYAAGCAGDALDVNRAVQNATASALRAIQVVNRVAATEGQ
>KAB2892071.1
MTDEQGTNGAILVVGGGISGLTAALEAAEVGKDVILIEKGPSFGGRVAQLNQYFPKLCPPSCGLEINFKRIKANRRIRTYTMTTVKSVAGGPGNYEVTLEIAPRYVNSNCTACGECATACPDEIPNEFNFGMDKCKAAYLPHEMAFPRRYIINKAALSSSGVDAVRAACKYDAVDLEMKPETVKVQVGAIVWATGWAPYDAKKIDNLKFGTSNAIITNMMMERMASPNGPTGGNIVRPGDGKAIDSVAFVQCAGSRDENHLEYCSHICCMASFKQMSYVRAQYPEAKIYVFYIDLRTPGKYEKFREERMSDANALFIKGKVAQINSEADGGVTVVAENAVTGDKISQKVDLVVLATGMQPELAVQNAPMPLNMDNSGFVISDTDKGIIAAGCAKKAADVVTTTQSSTAAALKAIQVSRR
>KAB2919284.1
MTLDGPKAGPKSQTILVVGGGIAGITAALEAAETGHEVVLLEQGPSLGGRVTRLARYFPKLCHPTCGLEINYQRIKKNPRLKVMTMCEPTAVAGRKGAFTVTIRRHPRYVNDKCTACGECAKATAIRVPNPYNYGLDKVSAAYLPHEHAMPMRYVIDPAAMRAGEGAKLKAACAYGAVDPDEKETTFELSVGAIIWATGWRPYDPNKLDVYSYGHSADIINNVEMERLAAHDGPTQGKILRPSNGEPAKRVALIQCAGSRDNNHLPYCSRICCLGSLKHAAYVREQYADAEVHIYYIDIRAHDKLEAFYNKVRSDPQVRFIKSKPAHIRVGDDGRPVLFGERTIDRQIYAEPYDLVVLATGMEPSAVEGYRPAVSLAADDYGFLVANEQDGDDGIFSAGVASGPLDVSMSVQSATAAALKAVQAVRSGM
>KAB2938156.1
MSASIATSQTILVVGGGISGMTAALEAAECGKQVILAEKLPTLGGRTALLYRYFPKMCHPTCGLEINLKRLKGNPKLRVMTMTEVAAVSGSRGDYTVTLKVKPRYVTEACTACGDCGNAVSAEIPNPANYGLDRIKAAYLPHGMAYPQRYVIDPTIVGTPEGEKAKAACKAGAVDLAMQEETVELKVGSVVWATGWRPYDAAKIQPYGYGRIPNVVTSLEFERMADPHGPTSGRLLRADGKEAKNVAFIQCAGSRDENHLRHCSRICCMASLKQTHYVREACGEEGKSTIYYIDIRAIDRFEDFYQSVQNDPTVTFVKSKVARIAFNEQTGNPVLHGVDTEGYKRYATEHDLVVLAVGMEPEVTGVKLPEDIVLDSSNFIEGSKSGGMFGAGSAASPLDVNRSVQSATAASLKAIQVIHKTASTEAA
>KGO32849.1
MTDEQGTSGAILVVGGGISGLTAALEAAEVGNDVVLIEKGASFGGRVAQLNKYFPKLCPPSCGLEINFKRIKANRRIRTYTMTTVKSVAGGPGNYEVTLEIAPRYVNSNCTACGDCAAACPDEIPNAFNFGMDMCKAAYLPHEMAFPRRYVIEKASLSTVGADAVKSACKYDAVDLDMKTESVKIQVSSIIWATGWAPYDAKKIDNLKFGTSDAIITNMMMERMASANGPTKGVINRPGDGKAIDSIAFVQCAGSRDENHLEYCSHICCMATFKQMSYVREQYPDAKIYVFYIDLRTPGKYEKFREERMSDANALFIKGKVAQINSESDGGVTVVAENAVTGAKISQKVDMVVLATGMQPELAVQGAPIAMNLDSSGFVISDLDKAIIAAGCAKKAADVVTTTQSSTAAALKAIQVSRR
>KHD06324.1
MTDVVATNQTILVVGGGISGMTAALEAAECGKDVILIEKNPSLGGRVSQLYKYFPKMCHPTCGMEINLRRIKANRHVRVITMAEVAEVTGNGGNYTVNINLSPRYVNENCTACGACRDAVDAEFDDEYNYGLKKRKGAYLPFFMAYPQHYVVDPRLIGTADADKAKESCKYGAIDLDMQAENLTLNVGAIIWATGWKPYDANKIQPYGYDRIPNVITSVEFERMMDPSGPTGGKILRPSDGKEAKDIAFIQCAGSRDINYLKHCSRICCTASLKQTTYVREQYGNEGKSSIYYIDIRAIDRFENLYHNAKADETVHFIKSKVASITQDKATGNPVLQGVNTEGYHRYSNPHELVVLAIGMEPSLDLSKFGLNVNEHGFIENDSNKGGMFGAGVATDALDVNRAVQNATASALRAIQVVNQVAAAEG
>KJR44058.1
MSEDKIGTVLVVGGGISGMTTAIEAAEVGYETVIVEKNPYLGGRVAQLNRYFPKICPPYCGLEINFRRIKQNPKITYYTMAQVESLNGTEGDFKARIRISPRFVNEKCTACNKCTEACPVERPNEFNFNMDKTKAIYLPHDMSFPMKYVIDKNVCKGSSCGKCLEVCKYNAIDLNMEPKIVELKVSSVVFSTGWDPYDAKNMDNLSFGKVKNVIFNMMMERLAAPGGPTKGKILRPSDGKEVKDIAFVQCAGSRDVNHLSHCSAICCMASLKQTIYVREQYPDSKVTIYYIDLRAPGKYEDFLKKVGSDENVKMLKGKVAKIEEDPETQDPIVVVEDIVGGGKLRVKHDMVVLATGMNPAINAAKAPDIIKTEDMGFIEEGQTAGIYSAGVAKRPYDVSTSVQDATATALRTIQSIVRR
>KJR98621.1
MTDEQGTSGAVLVVGGGISGLTAALETAEVGNDVFLIEKSPSFGGRVAQLNEYFPKLCPPSCGLEINFRRVKDNRKIRTYTMTTVKSVSGVPGKYEVTLETAPRYVNSNCTACGDCTAACPDEIANDFNFGMNKSKAAYLPHEMAFPRRYVIKKEALSSAGAEAVKAACKYDAVDLDMKTETFTINVASIIWATGWVPYEPAKMENLKFGQSNAIVTNMMIERMAAPNGPTGGKIVRPGDGKAIDSIAFVQCAGSRDENHLEYCSHICCMATFKQMSYVREQYPDAKIYVFYIDLRTPGKYEKFREVRMADKNASFIKGKVADIILEADGGVTVVAENALTAEKLSQKVDMAVLATGMQPSLGLQGAPVALNMDTSGFIISDYDKAMISAGCAKKAADVVTCTQSSTAAALKAIQVSRR
>KJS01401.1
MVNKSILVVGGGISGLTAAIEAAEVGFEVYIVEKNSYLGGKVTQINQYFPKLCPPNCGLEINFRRIRSNPNIRFFTMAEVEEITGQEGNFDVTVKLNPQYVNENCTACGKCAEVCPAERANDFNYGLDKTKAVHMAHQFAFPVKYVIDAKACEAGCSKCAEVCQYKAVELDMQPKTMKLNVGSVVWATGWKPYDAQKLSYYGFGRYPNVITNVIMERLAAANGPTGGKIVRPSDGKEIKSIAFIQCAGSRDENHLHCCSTVCCMATLKQTTYVREQYPDARICVYYIDIRSRGKHEDFFVKVQNETNITLIKGKAGEIMEDPATGNLTVMAEDQIAQQLTGEMFDMVVLATGMAPATAEQKIPAEISYDEDGFVASPQTAGVHAAGCVKKPLDVAASVQDATAAALKAIQSVRGQNNV
>KJS12565.1
MANKSILVVGGGISGITAALEAAEAGCEVYIAEKNPYLGGRVTQINQYFPKLCPPNCGLEINFQRIRNNPRINFFTLAEVENISGQEGNFDVTLKINPRYVNDNCTGCGKCVEACPVEVDNPFNYGMNKIKAIHLPHDFAFPMKYVIKADACKEAGCAGKCAEVCEYKAIEPDMQSKTMNLNVGAIVWATGWNPYDANKLSYYGFGRFKNVVTNVMLERMAAMNGPTGGKIVRPSDGKEIKSIAFVQCAGSRDENHLKACSSVCCLASLKHATYVREQYPDAEISIYYIDIRARGKYEDFFTKVQEEANVTLIKGKAGEIEEDQTNGQLVVIAEDQEAKQVTRKSYDLVVLATGMAPSTATAAIPADMAYDEDGFVVPGAGTAGIVVAGCVKNPLDVASAVRDATAAALKAIQSTVRGQ
>KJS18275.1
MVNNSILVVGGGISGLTTAVEAAEVGYEVFLVEKNSYLGGKVTQINQYFPKLCPPNCGLEINFKRIKSNPKIRFYTLAEVENISGREGDFDVTIKLNPRYVNENCTACGKCAEACPVERSNDFNYGMDKTKAIYLPHEFAFPMKYIIDPKACAGNGCTKCADVCQYNAIEPGMEAKTVTIKVGSVVWATGWNPYDAAKISCYGFGTYPNVITNVMLERMAAVNGPTKGKIVRPSDGKEIKSIAFVQCAGSRDENHLHTCSTVCCMASLKQVTYVRKQYPDAKIVVYYIDIRSRGKHEDFYVKVQNEANAVFIKGKAGEIKEDPSNNNLIVIAEDQTSQVLTEEQYDMVVLATGMQPATAAAQVPAEMTYDEDGFLASDPVTPGIYGAGCVNKPLDVAAAVQDATAAALKAIQSVRRQNNG
>KJS30122.1
MTSENKAPASGSIVVVGGGISGLTTAIEAAEVGYEVYLLEKNPYLGGRVAQLNQYFPKLCPPTCGLEINFRRIKDNPRIKVFTQAQVEKVEGTPGSYNVAVRLNPRYVNERCTCCGECAKACGTEISNEFNFGMDTHKGAHLPFEMAFPPRFVLSQQIIGTDDAQKAKAACKYDAIDLEMQPKTMNLQAGAIVWATGWEPYDAGRIDNLGFGQYDNIITNMMMERLASPNGPTQGKIVRPSDQKAPQNIGFVQCAGSRDENHLPYCSYICCMASLKQATYLRERYPDANIYIFYIDLRTPGQRYETFYKKIKEDKKVFFIKGKVAEVIEDPATKNITVVAENAVTGEKIKQTVDLVVLATGMQPTAANTKLPADLKYNPDGFILNDYEKGGMFAAGCAHKPADVVSSNQNATGMALKAIQTLARK
>KJS47661.1
MAHKSILVVGGGVSGLTAAIEASEAGSEVYLIEQKSYLGGRVAQMNQYFPKLCPPNCGLEINFKRIKQNPRIKFFTLAEIEKIDGVEGDYTVTVKSNPRYVKQSCTACGKCSEVCPVERANEFNYGLDKTKAIYKAHEFAFPMKYVIDEKACLGAECAKCVTACQYDAIELDMAPKSFNLNVGAIVWATGWEPYDAKKVDYYGYGQHQNVITNVIMERLAASNGPTAGKIVRPSDGKEVKTVAFVQCAGSRDENHLPYCSGVCCMASLKQATYVKAMNPDSKVYMFYIDVRAMGKHEDFYTKVQDDITMIKGKVGEISEDPLSKDLIVQVENQLTGEIMKETVDMVVLATGMVPATSNVPEAIACDEDGFILSKLGIYGAGCVKKPLDVSSSVKDSTSAALKAIQSTVRR
>KJS64581.1
MVNKSILVVGGGISGLTAAIEAAEVGFDVFIVEKNPYLGGKVTQINQYFPKLCPPNCGLEINFRRIRSNPAVKFFTMAEVESVSGQEGNFDVTVKINPRYVNENCTGCGKCAEVCPAQRANDFNYGLDKTKAAYLPHQFAFPVKYVIDAGACQDGCSKCVEACQYNAIEKDMQPKTMKLNVGSIVWATGWKPYDAEKLSYYGFGRYPNVITNVIMERLAAINGPTGGKIVRPSDGKEIKSIAFVQCAGSRDENHLHACSSVCCMASLKQATYVREQYPDAKICIYYIDIRARGKHEDFFVKVQNEANITLIKGKAGEIQEDSATGQLVIVAEDQLNQALSEEKFDMVVLATGMQPATAETKVPAEMTYDEDGYVAAGTPGICAAGCTKKPQDVAAAVADATAAALRAIQSVRGQS
>KJS66091.1
MNYDVLVVGSGIGGMESSLKLGDMGYKVLLVEKEASIGGKMILLSKVFPTLDCASCISTPKMAAAAHHPNVDLMVYSEVEEIERSSRGTFNVRVRKKPTYVNPSLCTGCRQCETACNVAVPDQFNASLAARRAAYIAFPQAVPKKAVIEKEGSSPCTFTCPAGIKAHGYVALTRSGKYDEAFNLVLGETPLVGSLGRACYAPCEGECTRGLAEGAVPVRRIKRFIADRYYQGHRQPVYSSVEKTRGHKVAVVGSGPAGLTAAYQLALKGYEVKVFEAEPLPGGMLRTALPSFRLPKAVVDRDIENVTALGVVIETGVRVEKIGRLKEEGFDAVFMATGTNKDATLGVKGEKLEGVRGALDFLGSVNLGAEPSLEGKTVLVAGGGNVAVDSARAAVRLGAKKVIIQYRRGREDMPAHRWEVEAALSEGVDLQAFCSPVEFNGENGRLAGVQSVRMQPGEPDSSGRKKPVPVKGSEFTTPADLVITAVGLSPSTGDFEKDLKLNGNGTFKVNPETLQTSVPYVFAGGDAVTGPSMIVKAVGQGKRAAYFIDQFLSGESLEGADYDRRLGPVDQKAVLGRQESLSRLEPVAEKEIPLAGSKGGFNEVEMSLTEEEARYSSGRCLDCGVCSECSQCAASCPAIAVDLGMREEKRDLEVGSVIVSTGFKLFPADAKPQYGYGKYKNVITGMQMDRLLAPTRPFNAILRPGDGKVPDSIAYILCTGSRDKTVGNPLCSRVCCMYSIKQNQLIMGSLPLADVTVYYIDIRAFSKGYEEFYNQAGGMGANFVKGRVAGIDEQENGNLVLTYEDIDGGGVIQKAEHDLVVLSVGILPNTDPFGLFTGVELEQDDFAYVKEADEDVNPGKTSIDGVFVAGTASGAKDIPDTILHAGAAVAQAAAYVERIRRGK
>KJS77033.1
MANKSILVVGGGISGITAALEAAEAGCEVYIAEKNPYLGGRVTQINQYFPKLCPPNCGLEINFQRIRNNPRINFFTLAEVENISGQEGNFDVTLKINPRYVNENCTGCGKCVEACPVEVDNPFNYGMNKIKAIHLPHDFAFPMKYVIKADACKEAGCAGKCAEVCEYQAIEPGMQSKTMNLNVGAIVWATGWEPYDANKLSYYGFGRFKNVVTNVMLERMAAMNGPTGGKIVRPSDGKEIKSIAFVQCAGSRDENHLKACSSVCCLASLKHATYVREQYPDAEISIYYIDIRARGKYEDFFTKVQEEANITLIKGKAGEIEEDQTNGQLVVIAEDQEAKQVTRKSYDLVVLATGMAPSTATAAIPADMAYDEDGFVVPGAGTAGIVAAGCVKNPLDVASAVRDATAAALKAIQSTVRGR
>KJS89158.1
MAHKSILVVGGGVSGLTAAIEASEAGSEVYLIEQKSYLGGRVAQMNQYFPKLCPPNCGLEINFKRIKQNPRIKFFTLAEIEKIDGVEGDYTVTVKSNPRYVKQSCTACGKCSEVCPVERANEFNYGLDKTKAIYKAHEFAFPMKYVIDEKACLGAECAKCVTACQYDAIELDMAPKSFNLNVGAIVWATGWEPYDAKKVDYYGYGQHQNVITNVIMERLAASNGPTAGKIVRPSDGKEVKTVAFVQCAGSRDENHLPYCSGVCCMASLKQATYVKAMNPDSKVYMFYIDVRAMGKHEDFYTKVQDDITMIKGKVGEISEDPLSKDLIVQVENQLTGEIMKETVDMVVLATGMVPATSNVPEAIACDEDGFILSKLGIYGAGCVKKPLDVSSSVKDSTSAALKAIQSTVRR
>KJU85351.1
MSDKKSILVIGGGISGLTTAIEAAEAGYNTIIVEKNPYLGGRVAQLNRYFPKLCPPYCGLEINFKRIKQNPNIKFYTMAEVDSVSGTEGNFSVQLKINPRFVNAKCTACNKCVEVCPVERPNSFNFGMDKTKAIYRPHEMSFPMKYVIDSAVCPGTQCSKCVEACKYNAIDLNMKPETVQLNVAGIVYATGWNPYDATKMDNLGYGKVKNVITNMMMERLAAPNGPTKGQIIRPSDSKAVKSVAFVQCAGSRDENHMAHCSSICCMATLKQATYLRDTNPEIKAVMYYIDLRAPGKYEDFLQKIQADNVIEMIKGKVAKIEEDSETADPILTVEDVLGGKKITQQVDMVVLATGMEPAIKGKGTGAKLDDNGFVIGDGQEAGVYGAGVAKNPNDVMTSLQDATAMALKGIQSTARR
>KPA10705.1
MTDKATPPVSANILVVGGGISGLTTTLEAAEAGYEVILLEKEPTLGGRVSQLRQYFPKLCPPTCGLEINYRRIKDNPRVNVYTLAEVENVDGVPGDYTVTVRMNPRYVTEECTCCGDCEKASKTEIPNEFNFGMDKTKGAYLPHNMALPQRYVVSPQIIGTEDARRCKEACKYNAIDLEMESKTIDFKVGAIVWATGWVPYDATRIENLGFGRFDNIITNMMLERLASKNGPTEGKIVRPSDEKAPESVAFVQCAGSRDENHLPYCSYICCMASLKHATYIREQCPETEVFIFYIDVRAPGQRYEKFYNKLKEDDKVFLIKGKVAEVSEDASGNITVVAENAVTGEKIRKTVDMAVLATGMQPTTASVKLPADLNYTDDGFIINDFEKGGMFATGCANKPADVVTSNQNATGMALKAIQTLVRR
>KPJ63757.1
MVEKAVTETVLVVGGGMSGVTAAVEVAEVGYDVLLIEKRPYLGGRVAQLYQYFPKLCPPLCGMEINYKRIRNNPRIRVFTLAEVQSISGQEGDFDVVIKINPRYVNENCTCCGECAKVCSLEIPSEFDYGMSKTKAAYLPYEMAFPMRYVLAPEIIGTEDAKKCLEACKYNAIDLEMKPKDFTVKVGSIIWATGWKPYDAAKIDNLGFGQYKNIITNVMMERLAAPGGPTKGKIVRPSDGGTIESVAFVQCAGSRDENHLPFCSNICCLASMKQAHYVREQYPNAKIYIFYIDVRPFGRFEDFYTRIQGENVNFIKGKVAKVEEDPKTKKVTVEAEDILSVTKMRKTVDLVVLATGMAPTTIDEKLPFEAMYDDLGFLVSDLQKPGIYPAGCVRRPMDVMTSVKDATAAALKAIQSIVRR
>KPJ75028.1
MTEEKTAPASGSILVVGGGISGLTTALEAAEVGYEVFLVEKNPYLGGRVAQLNQYFPKLCPPTCGLEINFRRIKDNPRVKVLTLSEVEKVDGSPGNYDVTIKVNPRYVNENCTCCGDCAAASQSEIGSEYDFGMKKNKGAYLPFEMAFPSRFVVSPEVIGTDDATRIQAACKYDAVDLNMEAKTLNLNVGSIVWATGWQPYDAAKIDNLGFGQYPNIITNMMMERLAAPNGPTKGKIIRPSDDKAPESIAFVQCAGSRDENHLPYCSYICCMASLKQATYVRERYPEAKIYVFYIDLRTPGNRYEKFYEKIKEDENIFLIKGKVAEVSEDPASKNVTVVAENAVTGEKIHQTVEMVVLATGMQPTTATAKLPADLTYNDDGFIVNNFENGGMFATGCANKPADVVSSNQNATGMALKAIQTLVNR
>KPJ77012.1
MTENTALASGSIMVVGGGISGLTTALEAAEVGYEVFLVEKNPYLGGRVAQLNQYFPKLCPPTCGLEINFRRIKDNPRITVLTLAEVEKVDGGPGAYSVTVKLNPRYVNENCTCCGDCAQACQTEIDSPFDFDMRKIKGAHLPFELAYPARFIIHPSVKDSAEDAQRVKASCKYDAVDFDMETKSLELQVGAVVWATGWQPYDAKKIDNLGFGTYPNIITNMMMERMASPNGPTKGQVLRPSDGKGPDSVAFVQCAGSRDENHLPYCSYICCMASLKQATYVRERYPDAKIYIFYIDMRAPGLRYEKFYKKIKEDENIFFIKGKVAEVSDAGSGNVTVTAENAVTGEKIHQTVEMVVLATGMQPTAAGAKLPAELQYTEDGFVINDFDKGGMFAVGCANKPLDVVTSNQNATGMALKAIQTLADK
>KPJ90620.1
MVDVVATNQTIMVVGGGISGLTAAIEAAECGKQVILIEKNPSVGGRITQLYKYFPKMCHPTCGLEINLRRLKASKNIRVITMAEVSDVAGETGNYKVNVTMQPRYINENCTACGDCAKDIEAEFDDEYHFGMKKRKGVYLAHKMAYPQRYVIDPRIIGTADADKAKAACKFDAVNLDMQEQTMELTVGAIIWATGWKPYDAAKIQPYGYDRYENVITSVELERMMDPLGPTGGKLVRPSDGKEAKNVAFIQCAGSRDKNHLAHCSRICCMASLKQSTYLREQFGDEGKSSIYYIDIRAIDRIDDFHQKVKQDPNVTFVKSKVANITQDKDGNPVVHGVDTEGYHRYSNPHDLVVLAVGMEPSVPKDSLPTQVVVNDNGFIEHDDSNGAIFAAGCASDALDVNRAVQSATASALRAIPVVNRVAGTEG
>KPJ93696.1
MSGNGKKGKILVVGGGISGVTAAVEAAEVGCEVVLVERNPYLGGRVAQMNQYFPKLCPPNCGLEINFRRIKTNPRIQVLTTSEVDQVTGTPGHYKATIRHHPRFVNSKCTACGACVDACPVERPDEFNYGMGSTKAVYLPYEMAYPMQFVIDGSVCPGEECGKCVPACPYDAIDLAMQPVVVEVEVQAVVWATGWDPYDAKQIEGLGFGTYPNVITNVMMERLAALGGPTAGKIQRPSDAKEVESVAFVQCAGSRDENYLKHCSGVCCLGSLKQARYVREQYPEAQIYIFYIDIRAPGRLEDFFVATEADEKLTLIKGKVAKIVEDSASGSLQVEAEDTLSGERVIQKVDLVVLATGLVPNGAGATLVEGGLSTDEDGFLQTEQSLGGLLAAGCAKRPTEVATCVRDATGAVAKALHFSGE
>KPK25202.1
MTDEHTPGSGGILVVGGGISGLTAALEAAEVGEDVFLVERNPYLGGRVAQLNQYFPKLCPPSCGLEINFKRIKNNRKIRVYPLTEVKDVSGSAGNYQVNLETKPRFVNNNCTGCNACVEVCPEERDNAFNFNMDKTKAIYKPHDMAFPMKYVIDMDACTKCGKCVEACKYEAIELDMAAKSFTLDVASIVWATGWNPYDATKMDNLKFGESNAIITNMMMERLSAPNGPTEGKILRPGDNKEPESFAFVQCAGSRDENHLEYCSYICCMASLKQVNYIRERYPEAKISVYYIDLRTPGKYEKFREKLLADEKISFIKGKVADIIPEADGGVTVVAENAVTGEKVQEKVDMAILATGMAPAMQPEGASLGLQMDSNGFLLGDPDAGMIAAGCAKKAADVVTSNQSATAAALKAIQVLRR
>KPK25344.1
MTDEHTPVSGGILVVGGGISGLTAALEAAEVGTDVFLVEKNPYLGGRVAQLNQYFPKLCPPSCGLEINFKRIKNNRKIRVYTLTEVKNVSGSAGSYQVTLETSPRFVNNNCTSCNACVEVCPEERDNAFNFNMDKTKAIYRPHDMAFPMKYVIDMDACTKCGKCVEACKYEAVDLDMEAKSFTLDVASIVWATGWNPYDATKMDRLKFGQSGAIITNMMMERLSAPNGPTEGKILRPGDNKEPESFAFVQCAGSRDENHLEYCSYICCMASLKQITYIRERYPEAKISVYYIDLRTPGKYEKFREKLMADEKISFIKGKVADIIPEADGGVTVVAENAVTGEKVQEKVDMAILATGMAPAIQAEGTALGLQMDSSGFLLGDVDAGIIAAGCAKKAADVVTSNQSATAAALKAIQVLRR
>KPK37928.1
MSGNGRKGKILVIGGGISGITAAVEASEAGREVVLVERNPYLGGHVAQMNQYFPKLCPPSCGLELNVRRFKTSPRIRCLTLAEVESISGGPGNYHAVIRRNPRFVNDKCTACGACADVCPVERPDAYNFGMSSTKAAYLPYDMAYPLQFAIDGSVCRGSECGECVSACAYGAIELDMKPETVEVDVQAVIWATGWDPFDAGKIAGLGFGVHPNVVTNMMMERFAAVDGPTGGKIQRPSDQKGIESVAFVQCAGSRDENYLKHCSGVCCLASLKQARYVREQYPDAEVYVFYIDIRAPGRLEDFFVASQQDSKLRLVKGKVAKITEDAAGDLEVVAEDTLSGQQVKQKVNLVVLATGLVPANGRPVQMDGGLQKDEHGFMTVTQPMGGMFAAGCAKRPTDVATSVRDATGVVAKALHFCGE
>KPK38806.1
MADVVATNETILVVGAGISGMTAALEAAETGKQVVLVEKNPAVGGRVSQLYKYFPKLCHPTCGLEINLRRLKANKNIRLMTMAEIVRIDGQPGDYTAEVRVTPRYVNDNCTACGDCAKVVETEFDDEYNYGLGQRKGAYLPHMMAYPQRYVLDPRLIGTAEADKAKAACKFEAIDLDMQEQTVQVKAGAVIWATGWKPYDANKIQPYGYDRIANVITSVEFERLLDPRGPTGGQILRPSDGKEAKDIAFIQCAGSRDRNHLKHCSRICCMATLKQTTYVRERYGDDGKASVYYIDIRAIDRIDDFYQKVKEDNTTHFIKSKVASITENKSNGNPVLHGVDTEGYHRYSNEHDLVVLAIGMEPSVPKDTFPVSVVVNEHGFIEQDESNGAIFAAGCASDALDVNRAVQNATAAALRAIQVVNRVAGTEG
>KPK65887.1
MSGNGKRGTVLVVGGGISGISAAIEASEAGCEVVVVEKNPYLGGRVAQFAQYFPKLCPPTCGLEIHYRRLRTSPRVRILTLSQVESISGGPRNYKATIQCMPRLVNSKCTACGECAAVCPVERADEFNLGMSNTKAAYLPFEMAHPLRFVIDGSVCPGNECAKCVDACPYDAIELDMQPETIELEVQAVIWATGWDPYDARQIDNLGFGTYPNVITNVMMERLASVNGPTGGKIQRPSDGGGIESVAFVQCAGSRDENYLAHCSGVCCLGSLKQVRYVREQYPDAQIYVFYIDIRAPGRLEDFFVATEKDEELSLIKGKVAKITEVSDGSLEVEAEDALTAEKIRQKVDLVVLATGLVPVAGGGVQVEGGLKTDEFGFLTTEQGHPGLLAAGCAKRPTDVATCVRDATGVAMKALKSFGE
>KPK69495.1
MTAVVATNETILVVGGGISGVTAALEAAECGKDVVLVEKQPTLGGRVSQLYRYFPKLCHPSCGMEINFKRLKVNKRIRVLTMAEVTSLSGEAGDYTAAVKIAPRYVNENCTACGACAEAVTAEIDDAHNYNMRKIKAAYLPNAMAYPQRYVLDPSVIGTPDADKAKSACKYNAIELDQKEETLNLKVGTVVWATGWKPYDAAKIQPYGYDRIPNVITSVEFERMMDPFGPTGGKLVRPSDGKEAKNVAFIQCAGSRDKNHLSHCSRICCMASLKQSTYVSEKYPEDGAVSIYYIDIRAIDRFEDFYQKVRADKSVKFIKSKVASIVEDQATGHPVLHGVDTEGYHRYANPHDLVVLAVGMEPSVDASKIMKGVAADVSGFIDVNSTTEAVFGAGCASNALDVNRAVQSATAATLRAIQVVNRVSRAEA
>KPK81802.1
MDKKQDTYTNNQTPILIIGGGIAGLTAAVEAAETGYRVILIEKQPYLGGRVAQLNRYFPKMCPPYCGLEINFRRIRTNPRITVYISTTVTNISGEPGNFSVTLLTEPQYINNKCTSCGECVKVCPVERPDEFNQGMTTTRTAYLPHELAYPFRYVIDHQKCKGVSCGLCLDACDYQAINLSATETKKVVKAGTIILTTGWKPYDPMNLQDLGYGKSPDIITGMMMERLGAPNGPTHGQILRLSDNEIPKKIAFIQCAGSRDENNLPYCSGVCCSATLKQAMHYVEQNPEGEATIFYIDLRVTGRNEDFLSKIIDHPRINLIKSKVATVQMSSDKHTINLDYEDILSGLKQKSAFDMVILATGIIPENIDPIKISADDFGFAKSEHLPDGFYSAGCLNKPADVASSIKESTGITLKALRTAGFKP
>KPL20191.1
MAGKSVLVIGGGIGGITAAVEAAETGCQVYLVEKLPYLGGQVARINEYFPKLCPPYCGLEINFRRIRDHSLIEVFTSSTVEEITGMAGDFRVRIKTGPEYVTRNCTACGECAAVCPVETDDPFNYGMTIRKAIALPHELAYPARFHLDDAACKMDSCKKCVDACLYDAIQLDASPKTREIKVKSVILSTGWKSYEPENLEDYSWGKSRDILTNVMMERLGAPNGPTGGKILKPSDQRPAQKIAFVQCAGSRDENHLPYCSAVCCSASLKQALYFTRQDKEHMADIYYIDLRISGRNEDFLRKVEENDQIRLVKGKVSAVGLEEGKPVVEAEDILSGRKIHAAYDLVILATGMVPEIPVSPGLDLDPDGFIIKESLEHGFSAGGCCCEPKDVAATVRESTGMVLNVLQENT
>KRT62352.1
MTDRATEVPVEGMIGASEEILVVGGGIAGITAALEAAEAGARVYLVEKNAHLGGRVAQLARYFPKLCPPNCGLEINFQRLRDNPDIRFFTMSEVEQVEGGRGRYRVKIRRQPRYVNDRCTSCGECVPVCPVERPDPFDYGMSTTKAISLSHEMAFPMKHAIDGATCLFEECGKCVAACPYDAIDLRAQPETIELEVGAIIVATGWQPYDARAITNLAFEHHPDVITNVMFERMLADNGPTQGRLLRPSDGSPVDSVAFVQCAGSRDRLHLAYCSGICCLASLKEAQLLLERNPQAQAHIFYIDLRTPGTYEAYAAKVLAQPNIRAVKGKVADILPDADGDRLVVVADDMVGGAMSRTSVDLVVLATGMVPSRDGEGVAGALGRDADGFLAEGGDGSGIFAAGCARAPVDVATAALDGTAAAMRALNTVRRAVAST
>KRT72530.1
MPSSVESHRGILVVGGGIAGITTAVEAAEAGYEVYIVEKNPYLGGRVAQLYKYFPKLCPPYCGLEINFQRIKKEPRVRFFTLAEVDKIEGRPGNFDVTITQRPRYVNDRCTACNACVAVCPVDRPNEFNFGMGTTKAIYLPHEMAFPMKYVIDDRACRLTECAKCVEACQYNAIDLTMQPRTFSLKVGAVVLATGWKPYDAARIDNLGFGKYPNVITNVMMERLAAPNGPTKGKILRPSDGKPVESAVFIQCAGSRDVNHLGYCSSICCLASLKEATYLRDQNPSAKAYVFYIDLRTPGTYEYFSQKVLSDQNVSIMKGKVAKIVEDPQTKQLTVEAEDILGAEKTTLTVDLVVLATGMASSLEGSKLGAGVTLDKDSFVVADASGEGIFAAGCARSPVDVATATQEGTAAALRAIETIQIAARR
>KUJ94250.1
MAGEILVIGGGISGLTAAIEAAETGYDVILLEKNPYLGGRVSQLNKYFPKLCPPFCGLEILFKRMKSTPKLKYFTNAEVQEISGESGNFTVKVKLKPRYVNENCTACGACKEVCPIEAPDEYNFGLKKKKAIDLPNIMAMPFQYYIDDKYCNKCGECVSACKYNAIDLNEEEREMTLNVSSIIVATGWKPYDATKLDNLGYGKYKNVITNMEMERLASPNGPTGGVIQTMDGKPIETIAFVQCAGSRDENHLPYCSAICCLASLKQATYVREQYPDAKIYIFYIDIRAFGRYEDFFAKVKADEKIELIKGKVAKVEEVDGKLVVTAEDTLTGVKSKKEVDMVVLATGMQPAIEPIPGLELDEYGFVKPKPGIIPVGVAAMPMEVASANETATAAALKAIQLARR
>KUJ96950.1
MSNSILVLGGGFSGLTAALEAAEVGYEVFIVEKQPYLGGRVAQLNKYFPKLCPPTCGLEINFQRVKKNPKVKYFTLAEVSKISGGPGNYEVTVKIKPRFVNNNCTACNKCVEVCPVERDCEFDFGLGKTKAIYKPHTMAMPMQYVIDSEVCTGTSCAKCVSACEYKAIDLEDKEKEVVLNVGSIVVATGWKPYDLANLTNLGAGQIKNAISNMQMERLAAPNGPTGGKIVRPSDGKEPQRIAFVQCAGSRDQNHLNYCSYICCMASFKQCTYIREQYPDAEIVIYYIDLRAPGRYEKFLNKVQADEKVKMVKGKVAKLEEDSEGNVIVTAEDIIAGVKKEETYDLVVLATGMQPSLDGVELPLDAEIKEGFVVGGEDKGIFAAGCAKMPLDVMTSAETATGAALKAIQTLVRR
>KUJ97778.1
MSKPILVVGGGISGVTAAVEAAEVGAEVILVEKQPTLGGRVAQLRYYFPKLCPPTCGLEINYRRIKSNPRIKVYTMAEVLEVSGTPGNYNVKIKIYPRYVNNNCTACGECEKVCEGERVSDFDFGLSKTKAIYLPHPVAFPMKYVLDKDALAPGDLERIMAACKYNAIDPEMKEEILELNVGAIIWATGWKPYDATKLDNLGYGKYANVITNMQMERMASPWGPTQGKIVRPSDNQPPKKVAFVQCAGSRDENHLPFCSYICCLASLKHSLYLAEQDPKAESYIFYIDLRTPGRYEKFLKKAEAEAKINFIKGKVAKIEEDPETKDLIVTAEDTLSGKKVSQKVDLVVLALGMQPSLASAEIKGIKIDQNGFVVEDEGIISCGCAKMPLDVMTSNETATGAALKAIQIIKRG
>KUK07525.1
MAGEILVIGGGISGLTAAIEAAETGYDVILLEKNPYLGGRVSQLNKYFPKLCPPFCGLEILFKRMKSTPKLKYFTNAEVQEISGESGNFTVKVKLKPRYVNENCTACGACKEVCPIEAPDEYNFGLKKKKAIDLPNIMAMPFQYYIDDKYCNKCGECVSACKYNAIDLNEEEREMTLNVSSIIVATGWKPYDATKLDNLGYGKYKNVITNMEMERLASPNGPTGGVIQTMDGKPIETIAFVQCAGSRDENHLPYCSAICCLASLKQATYVREQYPDAKIYIFYIDIRAFGRYEDFFAKVKADEKIELIKGKVAKVEEVDGKLVVTAEDTLTGVKSKKEVDMVVLATGMQPAIEPIPGLELDEYGFVKPKPGIIPVGVAAMPMEVASANETATAAALKAIQLARR
>KUK19051.1
MSKPILVVGGGISGVTAAVEAAEVGAEVILVEKQPTLGGRVAQLRYYFPKLCPPTCGLEINYRRIKSNPRIKVYTMAEVLEVSGTPGNYNVKIKIYPRYVNNNCTACGECEKVCEGERVSDFDFGLSKTKAIYLPHPVAFPMKYVLDKDALAPGDLERIMAACKYNAIDPEMKEEILELNVGAIIWATGWKPYDATKLDNLGYGKYANVITNMQMERMASPWGPTQGKIVRPSDNQPPKKVAFVQCAGSRDENHLPFCSYICCLASLKHSLYLAEQDPKAESYIFYIDLRTPGRYEKFLKKAEAEAKINFIKGKVAKIEEDPETKDLIVTAEDTLSGKKVSQKVDLVVLALGMQPSLASAEIKGIKIDQNGFVVEDEGIISCGCAKMPLDVMTSNETATGAALKAIQIIKRG
>KUK38075.1
MSKPILVVGGGISGVTAAVEAAEVGAEVILVEKQPTLGGRVAQLRYYFPKLCPPTCGLEINYRRIKSNPRIKVYTMAEVLEVSGTPGNYNVKIKIYPRYVNNNCTACGECEKVCEGERVSDFDFGLSKTKAIYLPHPVAFPMKYVLDKDALAPGDLERIMAACKYNAIDPEMKEEILELNVGAIIWATGWKPYDATKLDNLGYGKYANVITNMQMERMASPWGPTQGKIVRPSDNQPPKKVAFVQCAGSRDENHLPFCSYICCLASLKHSLYLAEQDPKAESYIFYIDLRTPGRYEKFLKKAEAEAKINFIKGKVAKIEEDPETKDLIVTAEDTLSGKKVSQKVDLVVLALGMQPSLASAEIKGIKIDQNGFVVEDEGIISCGCAKMPLDVMTSNETATGAALKAIQIIKRG
>KUK41573.1
MGNKSVLVVGGGMSGLTAAVEASEAGCEVFLVEKRPYLGGRVTQLNQYFPKLCPPNCGLEINFRRIKQNPRIRCFTLAEVTDISGQEGNFDVKVTLYPRYVTEQCTACNKCAEVCPAERPNEFNYGMDKTKAIYLPHIFAFPAKHVIDKQACLGSSCNKCAEVCPVNAIDLGMEPKTVTLNVGAIIWATGWDPYDVTKLTQYGSGQYQNVITNVMMERLAAVNGPTGGKIVRPSDGKPVEKVAFVQCAGSRDENHLPYCSGVCCLASLKQATYILDQNPEAKVYIFYIDIRALGRYEDFYAKVKGRENLFLVKGKVGQITEDPATRNLTLVAEDQEAQRLLTETFDMVVLATGMVPTTRMQPPANLTCDKDGFVVGSVPGIYSAGCVNKPMDVATSVQDATAAAIKAIQSTVGR
>MAA88985.1
MTSLKKILVIGGGISGITTALEASETGYEVILVEKSPTLGGRISGFHQYFPKMCPPTCGLEINYRRLRSNKSIDVYTHSELKSISGDPGAFKVVVEKKPTYVNDQCVLCDHCTPVCPSVRSNEFNYGMDKTKAIYLPNFMAFPSKYHIDRESCETGCEKCVEACKYNAINLNMEGETYEFDVASIVFATGWKPYDAKKLKNLGFSKSPDVINNVMMERLASVSGPTKGKILRPSNQQPVQSIAFVQCAGSRDENHLPYCSSICCLGSLKQANYILEQNPDSQVTIFYIDIRTAGKYEDFVAIVQNHPNVEMIKGKVANVVLGQTGNPVVEAEDILKQKMVSREYDLVVLATGMEPNLKTQISLKEIKLDEDGFLNPDFQKPGIYSTGTAKRPVDVNSSIQDATGTSLKAIQNVVAN
>MAE44453.1
MINQSRIMVIGGGISGISSALEASEAGQQVILVEKNTSLGGRVSRFHQYFPKLCPPTCGLEINYRRLRSNPKVELYLGTEITSISGEAGSFKVKATKKPRYVTQECVNCGECEKVCPVERGNEFNCGMNKTKAVYLPHPMAYPPLYAVDREVCPSGCSKCVAACAYQAIKLDMEEEKLEFEVASLVFATGWRPYRTSKLTQLGFSGQPDVINNVMMERLAAVNGPTEGKLERPSDGKPIXSVAFVQCAGSRDENHLSYCSAICCLASLKQATYVLEQNPDAQVYIFYIDIRTPGRYEDFVRRVQEMPNVNMIKGKVAKXEEAPEGRMTVVAEDVMNRRMMRQQVDLVVLATGMEPNLKDIELDGIRLDDEGFLQPDIQQPGIFAAGVAKRPVDVNQSIQDATGTALKAIQTAGGF
>MAF33014.1
MSENGKHGTILVIGGGISGLTAAIEASEAGCDVVLVEKNPYLGGQVVRTNQYFPKLCSPACGLEINFRRIRTVPAIRCMTLSEVEKITGELGRYQVTIRQNPRKVNNKCTACGACVEVCPVDRPDDINFGMSKTKAIYLPFENANPLQYVIDGSVCPDAECGKCISACLYEAIELDMAPKTVEVEVGAVIWATGWEPYDAGKIEDLGFGTTPNVITNVMMERLAATGGPTGGKIQRLSDGGKIESIAFVQCAGSRDENYLKHCSGVCCMGSLKQTRYVREQYPDAQITIFYIDIRSPGRQEDFYAEIQNDEKLELIKGKVAKVTEGNGGNLVVEAEDTLSGDRVSKEVNLVVLATGIVPTDAGVQLELGGDLQRDAHGFLTNDQHLPGLLAAGCAKRPVDVAACTRDATGVALKALQSCVGQNNG
>MAF48267.1
MLNGAPESQTIVVVGGGIAGITAAIETAETGYDVVLLERGPSLGGRVARFNRYFPKLCHPTCGLEINFQRIKRNPRIRVITMASVDAVSGTKGNYTVGVKTAPRYVNANCTACGECAKVAETEVPNPFNYDLGNISAAYLPHEHAFPMRYLVAPEVIGTPEADKIKAACAYDAVDLDETEQRFDISAGAIVWATGWKPYDAAKITPYSYDQSPDIINNVEMERLAAHDGPTGGKILRPSNGEPAKKVALIQCAGSRDTNHLPYCSRICCLGSLKHAAYLREQYADAEVHIYYIDIRAHDKLESFVGRVRNDPQVKFIKSKPGHIEIAEDGAPVVCGERTIEREIYAEPYDLVVLATGMQPSAEAPDGIPGGLPGDPDQDEYGFIMPSDDDGIFVAGVAHAPLDVSMSVQSATAAALKAIQAVRVGA
>MAF54481.1
MSEQGKILVIGGGISGVTTALEASEVGHDVILVERSPTLGGRVSRFHQYFPKLCPPTCGLEINYKRLRANPHVQVHTNSAVLSVTGDTGNFKVKVRKDPTFVNEKCVACDHCTEVCPAERSNDFNAGMDKTKAVYLPNKMAYPPRYVIDRAACEAGCSKCVDACKYGAIELEMQTKEIEFEVASVVVATGWKPYDAKKLTNLGFSSVPNVINNIMMERISSVSGPTKGQILRPSDQKPVEKIAFVQCAGSRDENHLSYCSSICCLASLKHAKYVMAQNPEAKIYIFYIDIRTPGKYEDFVAKVQAEPNVSMIKGKVAKIVAGENGGVQLEAEDIHQQXKVHLDVDMVVLATGMXSSLRGQAQIAGIELDADGFVPAELQKAGIFSAGVAKRPVDVNSSIQDSTGAALKAIQIGMGVTNG
>MAF94831.1
MSNQGPESQTILVVGGGIAGITAAVEIAETGFDVILLEQGPSLGGRVARFNRYFPKLCHPTCGLEINFQRIKKNSQIKVMTMATVKDVSGGPGNFAVTVETTPRFVNAKCTACGDCAKATEMEIPNPFNYGLDNIKAAYLPHEHAFPMRYVIAPEALANGDGEKIKAACKYGAVDLDEKPESIDISVGAIIWATGWKPYDAAKITPYLYDQSPDIINNVEMERLAAHDGPTGGKILRPSNGEPAKKVALVQCAGSRDTNHLPYCSRICCLGSLKHAAYLREQYADAEVDIYYIDIRAHDKLEAFYNKIRGDSQVNFIKSKPGHIEIGEDGRPVLCGEHTLSREIYATPYDLVVLATGMEPTAAAEYQPPVKLSQDEYGFIVAEIGDGPQGMFSGMFSAGVAAGPLDVSMSVQSATAAALKAIQAVRGQAA
>MAG01083.1
MAEVVATNETIVVVGGGISGMTAALEAAECGKDVVLIEKNPSLGGRVAQLYKYFPKLCRPTCGQEINQRRLKVNPRIKVLTMAEVEAVSGQAGDYSITVNQSPRFVNEKCTACGACSSAVTSEIANPFDYNLSKTKAAYLPFDMAYPQQYVIDPSIVGTEEGEKAKAACSVGAIDLEMEAETINLKAGAIIWATGWKPYDAGNIQPYGYDRFLNVVTSVEFERMMDPKGPTAGKLVRPSDGAEAKSIAFIQCAGSRDRNHLTHCSRICCMATLKQTTYLTEQFGEQSEAEATIYYIDIRAIDRFEEFYNRVQEDEKVSFVKSKVAYIAEDKASGNPILHGVDTEGYNRYAAEHDLVVLAIGMEPSVDINALTSEISTDASGFIQLDEENGAFFGAGCSTNPLDVNRAVQSATAAALRAIQVVNQISRAEAA
>MAG96382.1
MSNDPSTTILVVGGGIAGVSAAVEAAEVGFDVVLVEREASLGGRVARLNRYFPKLCHPACGLEINYQRLRNNPRVRVITMAEVAAIEGQVGDYRISLSTRPRYVTPACTACGDCSRAAESEVADAFNYGLSKVPAAYLPESQAYPLRYVIAPEIIGTPEAAAIKDACRYGAVDLDEQPGSIELAAGAVIWATGWRPYDASRIEAYGYGRLANVITNVEMERLAAPEGPTQGRILRPSDGAEAKRVALIQCAGSRDVNHLPYCSRICCMASFKHAAYVREQYADASVDIYYIDIRADNKLEAFYRRAADDDQIRLIKSKPGAIEEDADKNPVVKGEDTLSRELYGNAYDLVVLAVGMQPNAALDAPPLALSQDDYGFIVPELDRGQIAAGVAAGPLDVSMSVQSATAAALRAIQALQGARQVAAE
>MBC16060.1
MSNNSILVVGGGFAGITAALEAAELGYEVYIVETNPYLGGRVAQLNQYFPKLCPPSCGLEIQFQRIKNNPNVKVITMASVESVSGSVGNYDVKVTQRPRFVNEKCTACGECEKATSTQVASEFDYGVGKRGLAYKTHPFMFPMRYVVDAENASDGELAAIKNACPYDAVDLDETSKTIDLAVGAIVVATGWKSYDMSNLTNLGGGQIKNVISNAQLERLAAPNGPTGGKIVRPSDGAEPKKIAFVQCAGSRDQNHLNYCSYICCMASLKHVRYIRERSDAEVTVFYIDLRTPGRYDKFKSITEADDKLSLVKGKVAGIVEDTDGSPVVTVEDALTSIKREDKFDMVVLATGMEPSIAGLQAPAGTIDADGFVIDGEGIFAAGCAKQPLDVMKTAQSGTAAAMKAIQSVVGR
>MBI12997.1
MTSLKKILVIGGGISGITTALEASETGYEVILVEKSPTLGGRISGFHQYFPKMCPPTCGLEINYRRLRSNKSIDVYTHSELKSISGDPGAFKVVXEKKPTYVNDQCVLCDHCXPVCPSVRSNEFNYGMDKTKAIYLPNFMAFPSKYHIDRESCETGCEKCVEACKYNAINLNMEGETYEFDVASIVFATGWKPYDAKKLKNLGFSKSPDVINNVMMERLASVSGPTKGKILRPSNQQPVQSIAFVQCAGSRDENHLPYCSSICCLGSLKQANYILEQNPDSQVTIFYIDIRTAGKYEDXVAXVQNHPNVEMIKGKVANXVLGQTGNPVVEAEDILKQKMVSREYDLVVLATGMEPNLKTQIPLKEIQLDEDGFLNPDFQKPGIYSTGTAKRPVDVNSSIQDATGTSLKAIQNVVAN
>MBP45252.1
MTSLKKILVIGGGISGITTALEASETGYEVILVEKSPTLGGRISGFHQYFPKMCPPTCGLEINYRRLRSNKSIDVYTHSELKSISGDPGAFKVVVEKKPTYVNDQCVLCDHCTPVCPSVRSNEFNYGMDKTKAIYLPNFMAFPSKYHIDRESCETGCEKCVEACKYNAINLNMEGETYEFDVASIVFATGWKPYDAKKLKNLGFSKSPDVINNVMMERLASVSGPTKGKILRPSNQQPVQSIAFVQCAGSRDENHLPYCSSICCLGSLKQANYILEQNPDSQVTIFYIDIRTAGKYEDFVATVQNHPNVEMIKGKVANIVLGQTGNPVVEAEDILKQKMVSREYDLVVLATGMEPNLKTQIPLKEIQLDEDGFLNPDFQKPGIYSTGTAKRPVDVNSSIQDATGTSLKAIQNVVAN
>MBR03281.1
MTDAVATSETILVVGGGISGMTAALEAAECCKQVILVEKGPSLGGRVAQLYKYFPKLCRPSCGQEINQRRLXANRNIRLLTLAQVENISGVAGAYSARVRLRPRYVNENCTACGACADAVTSEVDNPFDYGMSRIKAAYLPHNMAYPQRYLLDPSIIGSSEAQAAKXAXRYNAIDLNMIEKVIEFDIGAVIFATGWQPYAAERIQPYGYGRYRNVVTSVEFERMMDPFGPTGGKLLRPSDGEEARNIAFIQCAGSRDRNHLSHCSRICCMASLKQSTYIGERYGDDSNAVATIYYIDIRSIDRFEGFYRMVQADQKVKFVKSKVAQIKQDQGTSDLVLHGVDTEGXHRYANRHDLVVLAIGMQPSLDMQTVSPGVALDRSGFIELQPENGALFGAGCASNALDVNRAVQSATAAAMRAVKAVNTVARPEAA
>MBT58072.1
MTEVVATNETIVVVGGGISGMTAALEAAECGKDVVLIEKNPSLGGRVAQLYKYFPKLCRPTCGQEINQRRLKVNPRIKVLTMAEVEAXSGQAGDYSITVNQSPRFVNEKCTACGACSSAVTSEIANPFDYNLSKTKAAYLPFDMAYPQQYVIDLSIVGTEEGEKAKAACSVGAIDLEMEGETINLKAGAIIWATGWKPYDAGNIQPYGYDRFLNVVTSVEFERMMDPKGPTAGKLVRPSDGAEAKSIAFIQCAGSRDRNHLTHCSRICXMATLKQTTYLTEQFGXQSXAXATXYYXDIRAIDRFEEXYNRVXEDEKVSFVKSKVAYIAEDKASGNPILHGVDTEGYNRYAAEHDLVVLAIGMXPSVDINALTSXISTDASGFIQLDEENGAFFGAGCSTNPLDVNRAVQSATAAALRAIQVVNQISRAEAA
>NMX23406.1
MSGSVLVIGGGFSGLTAAVEAAEMGHDVYIVEGQSYLGGRVAQLNKYFPKLCPPTCGLEINFKRVKTSPRITFYTLAEVESVSGGPGNYEVRVRVNPRYTTPQCTSCEAGAAAATTEVPNEFNFGMDTRKPIYMPHPMAFPAQCVVDPAVAGTEEGEAIKAAMPAGHVDLGQQPETVTLNVGAIVVATGWAPYDAGKIDNLGFGRCTNVVTNMMVERMASPAGPTGGKILRPSDQAEPKSVAFVQCAGSRDENHLPYCSYICCMATLKQALYLREQSPDTEIYVFYIDIRAPGRKYENFYKRVKEDEKIHFVKGKVAEVSEDPATKAVKVVAEDAVGGGKIEQEVDLAVLATGMQPTGALKAIPGIEYDQDGFVVPKEGIIPCGCALRPIDVVSSAQSATAAALKAVQTLRRAG
>NP_661760.1
MSVETILVVGGGISGITTAVEAAEVGYNTVLVEKKPYLGGRAAQLNKYFPKLCPPYCGLEMNFRRIKPNPKITVYTMTEVESVSGQEGNYSVRLKVSPRFVNEKCTACNACAEACPVERPNEFNFGMDKTKAAYLPHVLSYPMRYVIDRDACKDNSCDKCVKACKYNAIDLNMKPQTIEMKVGSIVYATGWNPYDATRMDNLGFGRVKNVITNMMMERLAAPNGPTGGKLLRPSDNKEVKKVVFVQCAGSRDENHLNYCSSICCMASLKQATYVRERIPDSQVVVAYIDLRAPGKYEEFLNKVEADANVKLVKGKVAKIEEDKATGGVILEFEDVEGGGKRHEHADMAVLATGMEPCVKANSMLSFEENGFINGGSAAGIYSTGVAKRPSDVTTAIQDATGMALKSIQSLVRS
>ODJ86100.1
MTEVIATNETILVVGGGISGMTAALEAAETGKQVVLVEKRPYVGGRVTQLYKYFPKLCFPTCGLEINQRRAKMNPNLNIITMAEVTDIKGEAGNYTATVKISPRYVNENCTACGDCAKAVETEFDDEFNYEMGKRKGAYLPHRMAHPQRYVLDPAIIGTDDAQKAKDACKVNAIDLDMQEETIEFKAGAVVWATGWKPYDANKIQPYGYDRIANVITSVEFERMADPNGPTGGKLVRPSDGKEVKSVAFIQCAGSRDKNHLLHCSRICCMASLKQATYPADEVDISIYYIDIRAIDRFEDFYQKVKAKENVSFIKSKVASIVENKENGNPTLHGVDTEGYNRYANEHDLVVLAVGMEPSVDKASFPVEIVINEEGFIEPAPENGGVFAAGCSSDALDVNRAVQHATGAALRAIQVVNRVAATEG
>ODU09412.1
MMDTVAGNPTLLVVGGGISGMTAALEAAEAGREVILIEREPALGGRTARLYRYFPKMCHPTCGLEVNLRRLRANRRVRVLTMAEVTAVQGRAGDYRVSVRQRPRYVTERCTACGECARAVTARIPNPYNYGLDQMPAAYLPHGLAHPQRYVLDPSIIGTPEAEQARAACPVGAIDLDMPERTLELAAGSVIWATGWRPYDAARIQPYGYGRFKNVITSVEFERLADPAGPTGGRLLRPSDGQPARNIAFIQCAGSRDENHLRHCSRICCMATLKQTQYVRAAYPEGDARSTVYYIDIRAIDRLEDFSARVHADPLVTFIKSKVARIAQDAASANPVLHGVDTEGYHRYTNAHDLVVLAIGMQPETEGLQLPEEIVRDSSGFLEGSTSGGQIAAGAAAAPLDVNRAVQSATAAALRGIQVIHRNARAEASHG
>ODU87580.1
MTEHVATNETILVVGGGISGMTAALEAAETGKNVVLVEKNPALGGRTSQLYRYFPKLCHPTCGLEINQRRLKNNPRIRVLTLAEVTGIEGGTGNYTVSVRVKPRYVNENCTACGECAKAVSTEVADPFNYNLGTHKAAYLPSSMAYPQRYVLDPAIIGTPEADAAKAACKYGAIELDMQEETLQVKAGAVIWATGWQPYDAAKIQPYGYGRFKNVITSVEFERLADPHGPTGGKLLRPSDGKEAKNVAFIQCAGSRDENHLRHCSRICCMASLKQTHYVREKYPEDGKSTIYYIDIRAIDRFEDFYQKVQADPSVSFIKSKVARISEDEQGNPVCWGVNTEGYKRYTTPHDLVVLAVGMEPSVKGVNIPGHIVADSSGFIEADPANGAVFGAGCASNALDVNRAVQSATAAALRAIQVVNKVAKAEA
>ODV00035.1
MTEHVATNETILVVGGGISGMTAALEAAETGKNVVLVEKNPALGGRTSQLYRYFPKLCHPTCGLEINLRRLKNNPRVRVLTLAEVSGIEGGTGDYTATIKIKPRYVNENCTACGDCGRAVETMVDDPFNYNLGQHKAAYLPNAMAYPQRYVLDPAIIGTPDADKAKAACKYGAIDLDMKEETIQVKAGAVVWATGWKPYDAAKIQPYGYGRFKNVITSVEFERLADIHGPTGGKILRPSDGKEAKNIAFIQCAGSRDENHLRHCSRICCMASLKQTHYVREKYPEDGKSTIYYIDIRAIDRFEDFYQKVQADPSVTFIKSKVAKITEDEQGNPVCWGVNTEGYKRYTTPHDLVVLAVGMEPSVKGINIPGHIVADSSGFIEADPANGAVFGAGCASNALDVNRAVQSATAAALRAIQVVNKVAKAEA
>ODV09399.1
MTEHVATNETILVVGGGISGMTAALEAAETGKNVVLVEKNPALGGRTSQLYRYFPKLCHPVCGLEINLRRLKGNPRVRVLTLAEVTDIQGGAGDYTVAVKIKPRYVNENCTACGDCGRVVETMVDDPFNYNLGQHKAAYLPNAMAYPQRYVLDPAIIGTPDAEKAKAACKYGAIDLDMKEETIQVKAGAVVWATGWQPYDAAKIQPYGYGRFKNVITSVEFERLADIHGPTGGKILRPSDGKEAKNIAFIQCAGSRDENHLRHCSRFCCMASLKQTHYVREKYPEDGKSTIYYIDIRAIDRFEDFYQKVQADSSVTFIKSKVAKVTEDEHGNPVCWGVNTEGYKRYTTPHDLVVLAVGMEPSVKGINIPGHIVADSSGFIEADPTNGAVFGAGCATNALDVNRAVQSATAAALRAIQVVNKVAKAEA
>OEU47192.1
MTDEHGTSGAVLVVGGGISGLTTALEAAEVGNDVFLVEKGAYFGGRVAQLNEYFPKLCPPSCGLEINFRRIKDNRRIRTYTMTTVKSVSGGPGNYEVTLEKAPRYVNSNCTACGDCSDACPDEIDNEFNFGMDKCKAAYLPHEMAFPRRYVINKDALSPAGAEAVEAACKYNAVDLDMQVETVTVNVASIVWATGWTPYEPTKMENLKYAESDGIITNMMMERMAAPGGPTGGSIVRPGDGKEIESIAFVQCAGSRDENHLEYCSHICCMATFKQMTYVRNQYPDAQIYVFYIDLRTPGKYEKFREARMADENATFIKGKVADIVPEADGGVTVIAENTMIAEKISQKVDLAVLATGMQPSLDIQGAPVPLDMDDNGFVISNFEKAMIAAGCAKKAADVVTTTQSSTAAALKAIQVSRR
>OEU51268.1
MTEEQRAEDVTKGSILVVGGGISGLTATLEAAEVGYDVILVEKNPYLGGRVAQLKHYFPKLCPPTCGLEINFRRIKDNQKVSFYTMAEVQSISGGAGNYDVTINVMPRYVNEKCTCCGECEKVCMAKLPDEFNFDMSTTKGAYLPHEMAFPMRYVISPKIIGTDDAKRCVEACKYDAIDLEMQSQTINLKVGAIIWATGWKPYDASKIDNLGFEYPNVITNMMMERLGATNGPTKGNIVRPSDNKKISKIAFVQCAGSRDENHLPYCSYICCMASLKQATYVREQYPEAAIFVFYIDIRAPGQRYEKFYKKIKEDENVFLIKGKVAEVQEDPTTKDITVVAENAVTGEKVYETVDMAVLATGMVPNTADTELPGGVKCDPDGFLVSDLADGGMFATGCALKPLDVTSSNQLATGAALKAIQTVVNS
>OEU54622.1
MADEKSRPSVAGSILVVGGGISGLTTALEAAEVGYDVYLVEKNPYLGGRVAQMNKYFPKLCPPSCGLEINFKRIKNNRRIKFYTMSEVQSVSGTPGSYDVTITQNPRYVTSNCTACGDCVDACPVERESGFDFGMAKTKAIYRPHEMSFPMKYVIDGDVCKKDTCVECIKACNYRAIDLKMQPKTFDLKVGSVVIATGWEPYDATKLDKLGYGQCDNVITNMMMERLAAPNGPTKGKIERPSDNKEVSTVAFAQCAGSRDENHLPYCSYICCMASLKQATYIREQYPDAKIYIYYIDMRAPGERYEKFYKKIKDDKNVFFIKGKVAEIEEDPGTKDVTVMAENAMTGEKLRQKVDMAVLATGMQPTGANTKITGDITYDENGFVIADLEKGGIFASGCARQPSDVMGCTKNATGAALKAIQTLVRR
>OEU55651.1
MTDEHGTSGAVLVVGGGISGLTTALEAAEVGNDVFLVEKGAYFGGRVAQLNEYFPKLCPPSCGLEINFRRIKDNRRIRTYTMTTVKSVSGGPGNYEVTLEKAPRYVNSNCTACGDCSDACPDEIDNEFNFGMDKCKAAYLPHEMAFPRRYVINKDALSPAGAEAVEAACKYNAVDLDMQVETVTVNVASIVWATGWTPYEPTKMENLKYAESDGIITNMMMERMAAPGGPTGGSIVRPGDGKEIESIAFVQCAGSRDENHLEYCSHICCMATFKQMTYVRNQYPDAQIYVFYIDLRTPGKYEKFREARMADENATFIKGKVADIVPEADGGVTVIAENTMIAEKISQKVDLAVLATGMQPSLDIQGAPVPLDMDDNGFVISNFEKAMIAAGCAKKAADVVTTTQSSTAAALKAIQVSRR
>OEU59633.1
MADEKSRPSVAGSILVVGGGISGLTTALEAAEVGYDVYLVEKNPYLGGRVAQMNKYFPKLCPPSCGLEINFKRIKNNRRIKFYTMSEVQSVSGTPGSYDVTITQNPRYVTSNCTACGDCVDACPVERESGFDFGMAKTKAIYRPHEMSFPMKYVIDGDVCKKDTCVECIKACNYRAIDLKMQPKTFDLKVGSVVIATGWEPYDATKLDKLGYGQCDNVITNMMMERLAAPNGPTKGKIERPSDNKEVSTVAFAQCAGSRDENHLPYCSYICCMASLKQATYIREQYPDAKIYIYYIDMRAPGERYEKFYKKIKDDKNVFFIKGKVAEIEEDPGTKDVTVMAENAMTGEKLRQKVDMAVLATGMQPTGANTKITGDITYDENGFVIADLEKGGIFASGCARQPSDVMGCTKNATGAALKAIQTLVRR
>OEU70653.1
MSKSILVVGGGFSGITAALEAAEVGHEVFIVEKAPFLGGRVMQLNKYFPKLCPPSCGLEIQFQRIKNNKNVKFFTMAEVESISGSKGDFEVKISIKPRYVGPGSVDLSEIIEKLSNNVTDEFEFKLCDRKALYMDVPFAFPARYVLEKENCTDEDLKLFAGVDAIDLEEEEKVITLNVGSIVYATGWKPYDVTKLSNLGAGTVANCITNMQMERLAAPSGPTSGQIVRPSDGAQPKNIGFVQCAGSRDENHLNYCSYICCMASLKQAQYIREQYPDAKVTVYYIDLRTPGRYDKFAKRILSDDKINAVKGKVAEVIEVSGSGNVLVTVEDAETGIKAQNEHDLLVLATGMQPSLAGVPVPTGVQVDDQGFIVGGEEQGIFAAGCAKQPLDVMKTAQSGTATALKAIQTVIGR
>OEU81099.1
MTEEQRAEDVTKGSILVVGGGISGLTATLEAAEVGYDVILVEKNPYLGGRVAQLKHYFPKLCPPTCGLEINFRRIKDNQKVSFYTMAEVQSISGGAGNYDVTINVMPRYVNEKCTCCGECEKVCMAKLPDEFNFDMSTTKGAYLPHEMAFPMRYVISPKIIGTDDAKRCVEACKYDAIDLEMQSQTINLKVGAIIWATGWKPYDASKIDNLGFEYPNVITNMMMERLGATNGPTKGNIVRPSDNKKISKIAFVQCAGSRDENHLPYCSYICCMASLKQATYVREQYPEAAIFVFYIDIRAPGQRYEKFYKKIKEDENVFLIKGKVAEVQEDPTTKDITVVAENAVTGEKVYETVDMAVLATGMVPNTADTELPGGVKCDPDGFLVSDLADGGMFATGCALKPLDVTSSNQLATGAALKAIQTVVNS
>OEU82433.1
MTDEHGTSGAVLVVGGGISGLTTALEAAEVGNDVFLVEKGAYFGGRVAQLNEYFPKLCPPSCGLEINFRRIKDNRRIRTYTMTTVKSVSGGPGNYEVTLEKAPRYVNSNCTACGDCSDACPDEIDNEFNFGMDKCKAAYLPHEMAFPRRYVINKDALSPAGAEAVEAACKYNAVDLDMQVETVTVNVASIVWATGWTPYEPTKMENLKYAESDGIITNMMMERMAAPGGPTGGSIVRPGDGKEIESIAFVQCAGSRDENHLEYCSHICCMATFKQMTYVRNQYPDAQIYVFYIDLRTPGKYEKFREARMADENATFIKGKVADIVPEADGGVTVIAENTMIAEKISQKVDLAVLATGMQPSLDIQGAPVPLDMDDNGFVISNFEKAMIAAGCAKKAADVVTTTQSSTAAALKAIQVSRR
>OFW32359.1
MSEEKNLGSILVVGGGISGLTTAIEAAEVGYDVYLVEKNPYLGGRVAQLNKYFPKLCPPACGLEINFQRIRKNPKVKYLTMAEVESISGQPGDYDVTVKVKARKVNENCTACNACIEACPVDRLNDFNFGMDSTKAVYLPHQMAFPMRYVIDEKACKGSSCAKCVEACKYDAIDLEMEADTVNFKVGSVVWATGWQPYEASQIDTLGYGKVPNVVTNMMMERLAAGNGPTGGQIQRPSDGKVPETIAFVQCAGSRDENHLAYCSYVCCMASLKQATYILEQNPEAKVYIYYIDLRTPGRYEKFLKTIEANENVVMIKGKVANITADPESGDPVVVAEDILGGGLVRQKVDMVVLATGMQPSTAEKKAPLDFKYDEHGLILEDPQAVGVYATGCAKNPVDVTSGVKDATGAALKAIQTMVRR
>OFX25120.1
MLVVGAGIAGITTALEAAEAGQEVVLVEREASVGGRVLRNHQYFPKMCPPACGMEINTRRMEKNPRLRVLTRTQLESAERTGATWRVSLRRSPEYVTAACTACGDCSKACPVSVPDAFNLGLGKVPAIRIPHVDAWPRRFVLAPREACPSGCRLCADACKVAGAIVLDAKETHEQVEVSSIVVATGWAPYRMEKLPELGGGVLADVIANVHMERLAAPGGPTGGKIVRPSDGAVPKRVAFVQCAGSRDVNHLPYCSAVCCMASLKQAMYVREQIPDAAITVYYIDRRTPGRNEAMLEKLAAANVQLVKGKVGKVQQGSGGALVMHVEDVEAGRLLDVEADLVVLATGMEPRLGGGELPLPIVRDGDGFALDDRAARLFAAGVARRPEDVAASVRDATGTAAKAVSSARSV
>OFZ67674.1
MTSSIATNQTILVVGGGIGGITAALEAAECGKQVILAERNATLGGRTALLYRYFPKMCHPTCGLEINLRRLKGNRNVRVMTMTEVVSVTGQRGDYTVTLRKSPRYVNTNCTACGDCATAVEAQIDNPCEYGLAKTKAAYLPHAMAYPMQYVLDPSIIGTADADKAKAACKYGAIDLNMQEETVEIKAGAIVWATGWKPYDAAKIQPYGYDRYANVITSLEFERLANPHGPTGGKLLRPSDGKEARNIAFIQCAGSRDENHLRHCSRICCMASLKQTHYVREAYGDAAKSTIYYIDIRVIDRLEDFYQKVQQDPTVSFVKSKVAKIAEDKDGNPVLHGVDTEGYHRYATAHDLVVLAVGMEPETNGIILPDDILLDSSGFIEGSRDDGMFGAGSATSPLDVNRSVQSATAAALRAIQVVYKTAAAEGAQS
>OFZ85981.1
MTHAVATNQTILVVGGGVSGMTAALEAAECGRQVLLVEKTPTLGGRTALLYRYFPKLCHPTCGLEINLRRVKASRNLRVLTQAEVTRITGARGDYSVALKLAPRYVNENCTACGACGAAVEATIDDPYNYNLSKMKAAYLPHAMAFPQRYVLDPSIIGTPDGEKAKAACRYGAIDLGMKVESLEIRVGAVIWATGWRPYDAAKIQPYGYDRYPNVITSLEFERLADPHGPTGGRILRPSDGREAKDIAFIQCAGSRDENHLRHCSRICCMASLKQTQYVREAYGEAGKSTVYYIDIRAIDRFEDFYSKVLADQTVRFVKSKPARIAEDAGTRDPVIHGVDTEGYHRYATRHDLVVLAVGMEPSVNGADVPHEIVADSSGFIESAASGGFFAAGCASNALDVNRSVQSATASALRAIQIVRKADRVEA
>OFZ87517.1
MAEFVATNQTILVVGGGISGVTAALEAAECGKDVVLVEKSPTLGGRTALLYRYFPKLCHPTCGFEINLRRIKANPRLRVLTMAEVVKIGGSRGDYTATIKISPRYVNENCTACGACADAVETTVDNPFNYNLNQMKAAYLPHAMAYPQRYVLHPSIVGTPDAEQARAACKYNAIDLDMKEEMIELKAGAVIWATGWQPYDAAKIQPYGYDRFANVITSVEFERLADPHGPTGGKILRPSDGKEAKDVAFIQCAGSRDENHLRHCSRICCMASLKQTNYVREAYGENGKSTIYYIDIRAIDRFEEFYAKVKSDP
>OFZ89229.1
MTGSIATGEIILVVGGGISGMTAALEAAECGKKVVLVEKSPTLGGRTALLYRYFPKLCHPACGLEINLRRLKGNRNVRVLTLAQVTAISGARGDYTATVKVAPRYVNDNCTACGDCERAVQAEIPNPYNYGLDQMKAAYLPHAMAYPQRYVLDPSIAGTEDGERAKSACKYGAVDLDMKEDTLEIRAGAVIWATGWEPYDAAKIQPYGYGLYANVITSVEFERLADPHGPTGGKIVRPSDGKEAKNIAFIQCAGSRDENHLRHCSRICCMASLKQSQYVREAYGAEGRSTIYYIDIRAIDRFEDFYQKVLKDPGVQFIKSKVANIVQDGKTGDVILHGVDTEGYHRYANSHDLAVLAIGMQPSVAAADIPAEVIADSSGFIEGALAGSGVFGAGCATNALDVNRAVQSSTAAALRAIQVVNRVARAEEAS
>OGA00649.1
MTEVVATNQTILVVGGGISGMTAALEAAECGKDVVLLEKNPALGGRVSQLYRYFPKLCHPICGLEINLRRLKGSRRIRTLTMAEVTGITGQKGDYTVSVKLSPRYVNENCTACGECAKAVTAEIPNAFNYNLNKIKAAYIPNAMAYPMRYVLDSSIIGTPEADKAKAACKYDAIDLDMKEETIQIKVGAVVWATGWQPYDAAKIQPYGYDRFANVITSVEFERLADPHGPTGGKILRPSDGKEAKNVAFIQCAGSRDENHLRHCSRICCMASLKQTNYVTEKFGDDGKSTIYYIDIRAIDRFEDFYQKVKDNPNVKFVKSKVAKIVEDEKSGNPICHGVDTEGYHRYATEHDLVVLAVGMAPSVPAGMIPIEIVADSSGFIQMDDANGGVFGAGCATNALDVNRAVQSATASALRAIQVVNQVARAEA
>OGA01155.1
MPELVATEQTILVVGGGISGMTAALEAAECGKQVILVESSATLGGRTALLYRYFPKLCHPTCGLEINLRRIKASRNIRVYTLAEVTRIDGRSGDYTVSLKLTPRYVNASCTACGDCAKAVAATIPNPWNYGLDRITAAYLPHAMAYPQRFVIDPSIIGTPEADNAKAACRYGAVDLEMKEETLTLKAAAVIWATGWKPYDAAKIQPYGYGRFKNVITSVEFERLADPHGPTGGRIVRPSDGKEAKDVAFIQCAGSRDENHLRHCSRICCMASLKQTRFMREAFGEAAQSTIYYIDIRAIDRFEDFYKQVQADPHVKFIKSKVARIEEDRASADPVLHGVDTEGYLRYANRHDLAVLAIGMEPSVRGSAIPATLGEDSSGFLVPALDGAAIFGAGCATNALDVNRAVQSSTAAALRAIQVVNRSARAET
>OGA11632.1
MTGSIATGEIILVVGGGISGMTAALEAAECGKKVVLVEKSPTLGGRTALLYRYFPKLCHPACGLEINLRRLKGNRNVRVLTLAQVTAISGARGDYTATVKVAPRYVNDNCTACGDCERAVQAEIPNPYNYGLDQMKAAYLPHAMAYPQRYVLDPSIAGTEDGERAKSACKYGAVDLDMKEDTLEIRAGAVIWATGWEPYDAAKIQPYGYGLYANVITSVEFERLADPHGPTGGKIVRPSDGKEAKNIAFIQCAGSRDENHLRHCSRICCMASLKQSQYVREAYGAEGRSTIYYIDIRAIDRFEDFYQKVLKDPGVQFIKSKVANIVQDGKTGDVILHGVDTEGYHRYANSHDLAVLAIGMQPSVAAADIPAEVIADSSGFIEGALAGSGVFGAGCATNALDVNRAVQSSTAAALRAIQVVNRVARAEEAS
>OGA31328.1
MPELVATEQTILVVGGGISGMTAALEAAECGKQVILVESSATLGGRTALLYRYFPKLCHPTCGLEINLRRIKASRNIRVYTLAEVTRIDGRSGDYTVSLKLTPRYVNASCTACGDCAKAVAATIPNPWNYGLDRITAAYLPHAMAYPQRFVIDPSIIGTPEADKAKAACRYGAVDLEMKEETLTLKAAAVIWATGWKPYDAAKIQPYGYGRFKNVITSVEFERLADPHGPTGGRIVRPSDGKEAKDVAFIQCAGSRDENHLRHCSRICCMASLKQTRFMREAFGEAAQSTIYYIDIRAIDRFEDFYKQVQADPHVRFIKSKVARIEEDRASADPVLHGVDTEGYLRYANRHDLAVLAIGMEPSVRGSAIPATLGEDSSGFLVPALDGAAIFGAGCATNALDVNRAVQSSTAAALRAIQVVNRSARAET
>OGA33454.1
MTEVVATNQTILVVGGGISGMTAAIEAAECGKQVLLVEKSPTLGGRTALLYRYFPKLCHPACGLEINLRRIKSSRSIRVLTLAEVSAISGKRGDYSATVKIAPRYVNEHCTACGACADAVSAEVPNPYNYGMNKMKAAYLPHAMAYPQRYVLDASLIGTPEADKAKASCKYGAIDLAMREETIEVKAGAVVWATGWQPYDAAKIQPYGYDRFANVITSLEFERLADPHGPTGGKILRPSDGKEAKNIAFIQCAGSRDENHLRHCSRICCMASLKQSQYVKEAWGDAAKSTIYYIDIRAIDRFEDFYQKVRRDPTVNFLKSKVAKVTQDKSGDVILHGVDTEGYHRYANAHDMAVLAIGMQPSVAGVDIPAEIIADSSGFIESSAAESGFFGAGCATNALDVNRAVQSSTAAALRAIQVINKLARAEA
>OGA49626.1
MAEFVATNQTILVVGGGISGVTAALEAAECGKDVVLVEKSPTLGGRTALLYRYFPKLCHPTCGFEINLRRIKANPRLRVLTMAEVVKIGGSRGDYTATIKISPRYVNENCTACGACADAVETTVDNPFNYNLNQMKAAYLPHAMAYPQRYVLHPSIVGTPDAEQARAACKYNAIDLDMKEETIELKAGAVIWATGWQPYDAAKIQPYGYDRFANVVTSVEFERLADPHGPTGGKILRPSDGKEAKDVAFIQCAGSRDENHLRHCSRICCMASLKQTNYVREAYGENGKSTIYYIDIRAIDRFEEFYAKVKSDPRVKFIKSKVAKVTEYGKTKDVILHGVDTEGYHRYANTHDLCVLAIGMEPSVNAASIPAEIIADSSGFIESSPEGSGLFGAGCATNALDVNRAVQSATAAALRAIQVVNKVSRAET
>OGA51347.1
MTEVVATNQTILVVGGGISGVTAALEAAECGKDVVLVEKSPTLGGRTTLLYRYFPKLCHPTCGLEINLRRIKANPRLRVLTMAEVVKISGSRGDYAATIRLSPRYVNENCTACGACAEAVEAKVDNPFNYNLDRMKAAYLPHAMAYPQRFVLHPSIIGTPEAEKARAACKYNAIDLDMKEETIELKAGAVIWATGWQPYDAARIQPYGYDRFANVITSVEFERLADPHGPTGGKILRPSDGKEAKDIAFIQCAGSRDENHLRHCSRICCMASLKQTSYVREAYGEDGKSTIYYIDIRAIDRFEEFYAKVRRDPCVKFIKSKVARIAEDRETKDLVLHGVDTEGYHRYANTHDLCVLAIGMEPSVNAADIPAEIIADSSGFIESSPEGSGAFGAGCATNALDVNRSVQSATAAALRAIQVINEVARAEA
>OGA55714.1
MQHIATSQTILVVGGGVSGMTAALEAAECGKQVVLVEKSPTLGGRTALLYRYFPKLCHPTCGLEINLRRLKGNRNVRVMTLTEVAKIEGRRGDYSVTLRVAPRYVNENCTACGACADAVSAEVPNPWNYNLNRMKAAYLPHAMAYPQRYVLDASILGTPDAAKAKAACKYGAVDLDMKEQTLTLNAGAVIWATGWRPYDAAKIQPYGYGRHANVITSVEFERLADPHGPTGGRIVRPSDGKEAKNIAFIQCAGSRDENHLRHCSRICCMASLKQTQFVREAYGEAARSTIYYIDIRAIDRFEDFYRKVRADSTVKFVKSKPARIDEDRASGDVVLHGVDTEGYHRYAAQHDLAVLAIGMETSVPLPDGAEVFPAGCAGDALDVNRSVQSSTAAALRAIQVVNRAARAES
>OGA70157.1
MPELVATEQTILVVGGGISGMTAALEAAECGKQVILVESSATLGGRTALLYRYFPKLCHPTCGLEINLRRIKASRNIRVYTLAEVTRIDGRSGDYTVSLKLTPRYVNASCTACGDCAKAVAATIPNPWNYGLDRITAAYLPHAMAYPQRFVIDPSIIGTPEANKAKAACRYGAVDLEMKEETLTLKAAAVIWATGWKPYDAAKIQPYGYGRFKNVITSVEFERLADPHGPTGGRIVRPSDGKEAKDVAFIQCAGSRDENHLRHCSRICCMASLKQTRFMREAFGEAAQSTIYYIDIRAIDRFEDFYKQVQADPHVKFIKSKVARIEEDRASADPVLHGVDTEGYLRYANRHDLAVLAIGMEPSVRGSAIPATLGEDSSGFLVPALDGAAIFGAGCATNALDVNRAVQSSTAAALRAIQVVNRSARAET
>OGI44209.1
MTDVVATNETILVVGGGISGMTAALEAAECGKDVVLVEKNPALGGRVSQLYKYFPKLCHPTCGLEINLRRLKANQRVRLLTLAEVTAISGKPGDYTATVRIKPRYVNENCTACGECAKAVETEIADAYNYNLKQTRAAYLPFPMAFPQRYVLDPAIIGTPDAERAQAACKYNAVALDMKEEVLNIKAGAIVWATGWRPYDAAKIQPYGYDRYKNVVTSVEFERMLDPYGPTGGKLVRPSDGKEARNVAFIQCAGSRDRNHLTHCSRICCMASLKQSTYVREKFGDDGQVSIYYIDIRAIDRFEDFYKKIQADPKVKFIKSKVANITEDKATGDPILHGVDTEGYHRYDTRHDLAVLAIGMEPSVNAQSIGLNADAGGFIEIHANEPGIFGAGGASNALDVNRAVQSATAAALRAIQVVNRVS
>OGI45031.1
MTDVVATNETILVVGGGISGMTAALEAAECGKDVVLVEKNPALGGRVSQLYKYFPKLCHPTCGLEINLRRLKANQRVRLLTLAEVTAISGKPGDYTATVRIKPRYVNENCTACGECAKAVETEIADAYNYNLKQTRAAYLPFPMAFPQRYVLDPAIIGTPDAERAQAACKYNAVALDMKEEVLNIKAGAIVWATGWRPYDAAKIQPYGYDRYKNVVTSVEFERMLDPYGPTGGKLVRPSDGKEARNVAFIQCAGSRDRNHLTHCSRICCMASLKQSTYVREKFGDDGQVSIYYIDIRAIDRFEDFYKKIQADPKVKFIKSKVANITEDKATGDPILHGVDTEGYHRYDTRHDLAVLAIGMEPSVNAQSIGLNADAGGFIEIHANEPGIFGAGGASNALDVNRAVQSATAAALRAIQVVNRVSRAEA
>OGI45089.1
MTDVVATNETILVVGGGISGMTAALEAAECGKNVVLVEKNPALGGRVSQLYKYFPKLCHPTCGLEINLKRLKAQKRIRVLTLAEIKSIAGKPGDYTATVTIKPRYVNENCTACGACGEAVSAEISNGFNYGLNRMKAAYLLSNMAYPQRYVLDPSIIGTPDADKAKAACKYDAIDLGMQEETVSLKVGAVVWATGWKPYDAAKIQPYGYDRYQNVITSVEFERLMDPFGPTGGRLVRPSDGKEAKNVAFIQCAGSRDRNHLKHCSRICCMASLKQSTYVGEKYGDAAAASIYYIDIRAIDRLEDFYKKVQADPKVKFIKSKVANITEDKASGDPILHGVDTEGYHRYDNQHDLVVLAVGMEPSVDAGKIMKGVAADASGFIDIYATEAAVFGAGCAANALDVNRAVQSATASALRAIQVINRVSRAEA
>OGI49388.1
MTDVVATNETILVVGGGISGMTAALEAAECGKDVVLVEKNPALGGRVSQLYKYFPKLCHPTCGLEINLRRLKANQRVRLLTLAEVTAISGKPGDYTATVRIKPRYVNENCTACGECAKAVETEIADAYNYNLKQTRAAYLPFPMAFPQRYVLDPAIIGTPDAERAQAACKYNAVALDMKEEVLNIKAGAIVWATGWRPYDAAKIQPYGYDRYKNVVTSVEFERMLDPYGPTGGKLVRPSDGKEARNVAFIQCAGSRDRNHLTHCSRICCMASLKQSTYVREKFGDDGQVSIYYIDIRAIDRFEDFYKKIQADPKVKFIKSKVANITEDKATGDPILHGVDTEGYHRYDTRHDLAVLAIGMEPSVNAQSIGLNADAGGFIEIHANEPGIFGAGGASNALDVNRAVQSATAAALRAIQVVNRVSRAEA
>OGI50357.1
MTDVVATNETILVVGGGISGMTAALEAAECGKDVVLVEKNPSLGGRVTQLYKYFPKLCHPTCGMEINLRRLRAQKRIRVLTLAEVKAITGKPGDYTATIRISPRYVNENCTACGECEKAVSAEISNPFNYGMDKIKAAYLPFSMAYPPRYVIDPSIIGTPEAEKAKAACKYDAVDLNMKEATVNFKVGAVVWATGWKPYDAKKIQPYGYDRYANVITSVEFERLMDPFGPTGGKLLRPSDGKEAKNVAFIQCAGSRDRNHLKHCSRICCMASLKQSTYVREKFVDAANVSIYYIDIRAIDRFEDFYKKIQADPKVKFIKSKVANITEDKATGNPILHGVDTEGYHRYDNQHDLVVLAIGMEPSVDASRIMPGVAADASGFIDINATTEAVFGAGCASNALDVNRSVQNATAAALRAIQVVNRVSRAEA
>OGI50723.1
MTDVVATNETILVVGGGISGMTAALEAAECGKDVVLVEKNPSLGGRVTQLYKYFPKLCHPTCGMEINLRRLRAQKRIRVLTLAEVKAITGKPGDYTATIRISPRYVNENCTACGECEKAVSAEISNPFNYGMDKIKAAYLPFSMAYPPRYVIDPSIIGTPEAEKAKAACKYDAVDLNMKEATVNFKVGAVVWATGWKPYDAKKIQPYGYDRYANVITSVEFERLMDPFGPTGGKLLRPSDGKEAKNVAFIQCAGSRDRNHLKHCSRICCMASLKQSTYVREKFVDAANVSIYYIDIRAIDRFEDFYKKIQADPKVKFIKSKVANITEDKATGNPILHGVDTEGYHRYDNQHDLVVLAIGMEPSVDASRIMPGVAADASGFIDINATTEAVFGAGCASNALDVNRSVQNATAAALRAIQVVNRVSRAEA
>OGI56252.1
MTDVVATNETILVVGGGISGMTAALEAAECGKDVVLVEKNPSLGGRVTQLYKYFPKLCHPTCGMEINLRRLRAQKRIRVLTLAEVKAITGKPGDYTATIRISPRYVNENCTACGECEKAVSAEISNPFNYGMDKIKAAYLPFSMAYPPRYVIDPSIIGTPEAEKAKAACKYDAVDLNMKEATVNFKVGAVVWATGWKPYDAKKIQPYGYDRYANVITSVEFERLMDPFGPTGGKLLRPSDGKEAKNVAFIQCAGSRDRNHLKHCSRICCMASLKQSTYVREKFVDAANVSIYYIDIRAIDRFEDFYKKIQADPKVKFIKSKVANITEDKATGNPILHGVDTEGYHRYDNQHDLVVLAIGMEPSVDASRIMPGVAADASGFIDINATTEAVFGAGCASNALDVNRSVQNATAAALRAIQVVNRVSRAEA
>OGK79944.1
MTQSTAEGAARAAETVPSVHRSILVVGGGIAGLTAAVEAAEAGYQVYIVEKNPYLGGRVAQLNRYFPKLCPPYCGLEINFQRIRKEPRVRFFTLAEVERLTGRPGQFEATLVLHPRYVNDRCTACGDCVRVCPVDRPNAFNYGMDTTKAIYLPHELAVPMKYVIDGTACKMAECARCVEACGYGAIDLAMQPRTLTLQVGAVVVATGWKPYDAGRIDNLGFGRYPDVITNVMMERLAAPNGPTRGKILRPSDGKPVESAAFVQCAGSRDVNHLGYCSGICCLASLKEATYLREQNPNAKAHVFYIDLRTPGTYDFFATKVLGDPNVSTVKGKVARIVEDPVTRRLTVEAEDILSAVKTTVTVDLVVLATGMVSSLEGTPPPAGVGLDTDSFVVPDTSGEGIITAGCARSPGDVATAAQEGTAAALRAIQAIQTAARR
>OGK84802.1
MTQSTVEGAARAAEAIPSVHRSILVVGGGIAGITAAVEAAEAGYEVYIVEKSPYLGGRVAQLNKYFPKLCPPYCGLEINFQRIRKEPRVRFFTLAEVERLSGRPGRFEATLVLHPRYVNDRCTACGDCVRVCPVDRPNAFNYGMGTTKAIYLPHEMAFPMKYVIDGAACKLTECAKCVGTCGYGAIDLTMQPRTLTLQVGAVVVTTGWKPYDATRIDNLGFGTYPNVITNVMMERLAAPNGPTKGKILRPSDGKPVESAAFIQCAGSRDVNHLGYCSGICCLASLKEATYLREQNPNAKAHIFYIDLRTPGTYDFFARKVLGDPNVSIMKGKVARIVEDPATRRLTVEAEDILSARKTRLTVDLVVLATGMVSSLDGTRLPAGVGLDGDSFVVPDASSDGIFAAGCARSPVDVATATQEGTAAALKAIQAIQGAVRR
>OGK90104.1
MTQSTVESAARAAEAIPSVHRSILVVGGGIAGITAAVEAAEAGYEVYIVEKSPYLGGRVAQLNKYFPKLCPPYCGLEINFQRIRKEPRLRFFTLAEVERLSGRPGRFEATLVLHPRYVNDRCTACGDCVRVCPVDRPNAFNYGMGTTKAIYLPHEMAFPMKYVIDGAACKLTECAKCVGTCGYGAIDLTMQPRTLTLQVGAVVVTTGWKPYDATRIDNLGFGTYPNVITNVMMERLAAPNGPTKGKILRPSDGKPVESAAFIQCAGSRDVNHLGYCSGICCLASLKEATYLREQNPNAKAHIFYIDLRTPGTYDFFARKVLGDPNVSIMKGKVARIVEDPATRSLTVEAEDILSARKATVTVDLVVLATGMVSSLDGTRLPAGVGLDGDSFVVPDASSDGIFAAGCARSPVDVATATQEGTAAALKAIQAIQGAVRR
>OGL20209.1
MTVERVPAGHRGILVVGGGIAGITAAVEAAEAGYDVTIVEKNPYLGGRVAQLNKYFPKLCPPYCGLEINFQRIRKEPRVRFFTLAEVEKIEGGPGDFDATIVLHPRYVNDRCTACNACVAVCPVDRPNEFNYGMGTTKAIYLPHEMAVPMKYVIDGKACKLTECARCVAACPYDAIDLAMQPRTLTLKVGAVVMATGWKPYDAARIDNLKFGRYPNVITNVMIERLAAPNGPTRGKILRPSDGKPVGSAAFIQCAGSRDVNHLGYCSGICCLASLKEAVYLREQNPDAKAHIFYIDLRTPGTYEFFSKKVLSDPNVSIMKGKVARIEEDPATRDLIVEAEDVLRATKMRLTVDLVVLATGMAPSLEGTKPPAAGVALDADSFVVPDASGAGIFAAGCARSPVDVATATQEGTAAALLAIQAIRGAARR
>OGL21276.1
MPAGIETHRGILVVGGGIAGITTAVEAAEAGYEVYLVEKNPYLGGRVAQLYKYFPKLCPPYCGLEINFQRIKKEPRVRFFTLAEVDKIEGRAGNFDVTLTQRPRYVNDRCTACNACVAVCPVDRPNEFNFGMGTTKAIYLPHEMAFPMKYVIDDRACRLTECAKCVEVCQYNAIDLAMQPRTFSLKVGAVVLATGWKPYDAARIDNLGFGKHPNVITNVMMERLAAPNGPTKGKILRPSDGKPVESAVFIQCAGSRDVNHLGYCSSICCLASLKEATYLRDQNPTAKAYVFYIDLRTPGTYEYFSQKVLSDPNVSIMKGKVAKIVEDPQTKQLTVEAEDILGAEKTTLTVDLVVLATGMASSLEGSKLGAGVTLDTDSFVVADASGEGIFAAGCARSPVDVATATQEGTAAALRAIETIQTAARR
>OGL46668.1
MTEVHDVQSGREKILVIGGGISGLTASIEAAEAGFEGVLVEKNPYLGGRVARMNLYFPKLCPPTCGMEINFKRLKANSNITLYTLAEVLEITGEPGNFNVKIRQNPRFVNENCTACNACVEVCPNERPNDFNYGMDKTKAIYLPFGMAFPRHYVVDSGHCPGSECAKCVEVCKYNAIDLKMEPKMIEIKAGAVIMATGWEPYDALKIDNLGFGQYKNVITNVMMERLASPHGPTQGKILRPSDNKEVQSIAFVQCAGSRDENYLPYCSGVCCMASLKQARYVREFKPDSKVHIYYIDIRAAGKYEDFYAAVQKDENVIIQKGKVAKVTEDPATNNLIVEAENTATGEKMATAVEMVVLATGMVPASGNGQFPVNLSIDDNGFMVPEWRKTGIDAVGCVKNPVDVASSVRDATGAALHAIQHVIRR
>OGN91174.1
MGNIESINSPNSILVVGGGMSGMTAAVEAAEVGYEVFLIEESPYLGGRVARANKYFPKLCAPYCGLEINFRRIKTNPRIRVFTLAQVEDISGKEGDYEVTVKLTPRLVNDNCTACDKCAEVCPVERPNDFNFGLDKTKAIYLTSPMAFPMKYVIDTKVCLGAECAKCISACQYQAIDLGMSAKSLRIKVGSIVLATGWKPYDATKLDNLGYGKYPNVITNVIMERLAATDGPTQGKIVRLSDGKEVKSIAFVQCAGSRDQNHLPYCSAVCCLGSLKQCTYVKDQNPEAKVSIFYIDVRASGIMEDFFQRVQGIEGVTLVRGKVAKIEEDPVTKNLTLHAEDTAAGKRIKESFEMVVLAVGMVPTTAEAKIPADLVYDNYGFVAADAAGVYAAGCVRRPTDVSTSVQDGTRAALKAIQSIVRRGANV
>OGP50768.1
MGDKKSILIVGGGMSGLTSAIEAAEVGFDVVIVEKNPYLGGRVAQLYQYFPKLCPPNCGLEINFKRTKSSPRISFYTLAEVEQISGEEGNYQVTIKTKPRFINDQCTGCNKCAEVCPVERSNDFNYGLDKTKAAYLPYAMAFPMQYVIDGSVCHGKACAKCVEVCNYQAIDLEMQPETITLNVGAIVWAAGWNPYDAVKLENYGFGQYANVITNVMMERLCADNGPTQGKILRPSDQKEVEKVAFIQCAGSRDENHLAYCSGICCLASLKQSTYVREKNPNAQAFIYFIDIRAQGKLEDFFVKVKQDEKLSLVKSKIALITEDPATKNLILEGEDTQSGERIRETVDMVVLATGMEPATATVKVPAEVAYDDYGFIVSDQDQKGIYGAGCIKRPADVAGVVQDATGAALRAIQSVVRR
>OGP56676.1
MSAEQKNILVIGGGISGITVALEAAEAGYEVTLLEKSPSLGGRVAQLNLYFPKLCPPFCGLEINYRRLRSNPKIKIHTLAEVTRITGEPKNYTATVELKPRLVNEKCTACDACVAACPKERPNPFNYGLDQTKAIYLPHEMALPMRYVIDSEVCPGVSCGQCLSACKYQAIDLMMKPQTIELKAGAVVYATGWKPYPAEKIDNLGFGKIPNVITNVIMERLAAANGPTQGKILRPSDLKPVSSVAFVQCAGSRDENHLAYCSSVCCLASLKQASYVRSQYPEAKLYMFYIDLRALGRMEDFLEKIKAETGLELIKGKVAKVSEEAGTGRVTVEAEEVLAGRKRRETVDLVVLATGMMPELGANPPLPAVRDEFGFLVARNGGPGAAGTAKRPADVANSIQDATGAALKAIQTLVSPV
>OGP60889.1
MTDEKTAPVNGSILVVGGGISGLTTTLEAAEVGYEVFLIEKNPYLGGRVAQLNQYFPKLCPPTCGLEINFRRIKDNPRIKTFTLAEVGKVSGTPGHYDVTINLNPRYINEKCTCCGDCAKACQMEISNDFNFGIDKHKGAYLPFEMAFPARYVISPQIIGTEDAKRCLSACKYDAVDLDMKAKTIHLSVGAIVWATGWEPYDATKIDNLGFGRYPNIVTNMMLERLAAPNGPTKGKILRPSDEKEPKSIAFVQCAGSRDENHLPYCSYICCMASLKQTTYIRERYPDAEIYVFYIDLRAPGYRYERFYKKIKEDQKVHFVKGKVAEVSEDSDSKNITVVAENAVTGEKIRQTVELVVLATGMQPTAAQAKPSPDLKYTQDGFMINDFERGGMFAAGCANKPADVVSSNQNATGMALKAIQTLVRK
>OGP69428.1
MGGLTAALEAAEAGAQVIITEKAPYLGGRVAQLYRYFPKLCPPVCGLEINFRRLKENPQISFYTMAEVTQISGRAGDYEVTVKVNPRYVNDRCVACDACAQACTQWRVNDFNFGLDKTKAAFIPFDMAFPQKYVLDASVCSGDCGKKCLEACQYEAIDLDMKPETLKFNVGAIILASGWEPYDAAKIDNLGYGQVANVITNMQMERLAAPNGPTGGQIIRPSDQRPPKRVAFVQCAGSRDENHLPYCSYICCMASLKQATYLREKDPDSEAYIFYIDLRTPGRYEQFLWKVRDDEKVNLIRGKVAKVTQAGGSDDVEIVAEDTATGNKVKMTFDMVVLATGMVPSTKTSPFPLPLSYTPDGFIIQELLPQGVYAVGTLKGPLDVMKSNEDATGAALKSLIALGRRS
>OGQ90781.1
MSSSNQPLMVIGAGIAGITTSLEAAEAGREVILVEREPSVGGRVLRNHNYFPKMCPPSCGMEINTRRMEKNPRLRVLVNATVAKAESVGSGWKVTVKKAPEYVKASCTACGECSKVCPAKVKDSFNMDLAEVPAVRMPHADAWPRLYTLDRKACPSGCKKCVEACAFKAIDLDAKETEETFQVGSMVVATGWKPYPKKNLVELGGDVLEDVVSNVELERMAASAGPTAGKILRPSNKEAPKKVAFVQCAGSRDHNHLPYCSAVCCLASLKQAIYVREQIPESEVTIYYIDRRTPGRNEDMLTRVAGMDGVKLVKGKVGKIEKVGGALKLRVEDVENNKLLEEDADLVVLATGMQPNVTDGIGFDLSVDGDGFVVDDVQKGLFAAGVARRPEDVAASVRDATGAAAKAIIASAAVGRSA
>OGQ92603.1
MDKKTILVVGAGISGITTAIEAAEVGHEVVLVERLPYLGGRVAQLGRYFPKLCPPYCGLEINFRRIKNNPRVQVHTSTELVSIRGDRGAYTVELLQKPQYVNDRCTACGACVEVCPVTRDDDFNYGLTTTKAIYLPHEMAYPYRYAIDTSVCMKLECKKCVDACAYRAIDFSRQDQRFEVKVHSVVLATGWTPYDATKIENLRYGSYRNVITNVQMERLLAANGPHQGLILRPSDAKAPESIAFVQCAGSRDDNHLPYCSTVCCLASMKHALEYRERNPQGKAFIFYIDLRAMGRNEDVLSRVKADENIVLIKGKVARIDEEPCGSLVVEAEDILSGLKRKEKVGMVVLATGMTPNLPALDKVVVDEFGFFNAEAVEEGIFAAGCDKAPLDVSSALKDATGMALKAIQG
>OGQ92678.1
MTTDNLAPVSGSIMVVGGGISGLTTALEAAEVGYEVFLVEKEASLGGRVSQLKHYFPKLCPPTCGLEINYRRIKDNKNIKVFTLSEVQNVSGSAGDYTVTVKTAPRYVNENCTACGECAKVCETEISNEFNFGMDRRKAAYLPHNMAFPMRYVMDPAMSTDDRDKVKAACKYDAVDFDMDEKTIDLKVGAIVWNTGWSPYDATKIDNLGFGRYQNIVTNMMLERMASLNGPTGGKIVRPSDDKAPATIAFAQCAGSRDENYLPYCSYICCMASLKHATYLRAQYPEAKIYIYYIDLRTPGRKYEKFYANLKTDKNIFFIKGKVAEVSEESGTGNITLVAENAITGEKARQTVDMLVLATGMQPNCAIDKPNADLSFNADGFIVNDFKKGGMFAAGCANKPADVVTSNQNATGMALKAIQTLVRR
>OGQ97052.1
MTDERSTPGTGGILVVGGGISGLTTAVEAAEVGNDVFLVERNPYMGGRVAQLNQYFPKLCPPTCGLEINFKRVKNNRKIRMYTMTEVQSISGAPGSYQVTLVSKPRYVNNNCTGCNACVDACPEQRDNAFNFDMDKTKAIYKAHDMAFPMKYVIDMPACTKCGKCKDACKYDAVDLDMESKTFTLDVASIVWATGWNPYDATKMDNLKFGQSNAIITNMMMERLAAPNGPTGGKILRPGDNKEPGSFAFVQCAGSRDENHLEYCSYICCMATMKQITYIRERYPTAKIYVFYIDLRTPGKYEKFREKLMADANTVFIKGKVANITPEADGGVTVVAENAMTGEKIQQKVDLAILATGMAPALKLQGASLGVQLDSNGFVMSDTAKGIIAAGCAKKAADVVTCGQNSTAAALKAIQATRR
>OGR03678.1
MTDERSAGAVLVVGGGISGLTAALEAAEVGKDVFLVEKNSYLGGRVAQLNQYFPKLCPPSCGLEINFQRIKANRRLRVYTMTEVKSVAGGPGKYQVTLESKPRFINNNCTACGACADACPDERDNEFNFGMNKSKAVYKPHDMAFPMKYVLDKTACSAAGLQAVKDACKYEAVDLDMAAKEFTVEVSAIVWATGWNPYDPTKMTNLKYDSSNAIITNMMMERLAAPNGPTGGKILRPGDNKEPASFAFVQCAGSRDENHLEYCSYICCMASMKQINYIREQYPTAKITVFYIDLRTPGKYEKFREKLMADANITWVKGKVADIVAEADGSVTLIAENAVTGAKIKETVDLAILATGMEPAAKAQAAALGLSVDSNGFILADANGGMVSAGCAKKAADVVTCAQSATAAAMKAIQASRR
>OGR13367.1
MSSSNQPLMVIGAGIAGITTSLEAAEAGREVILVEREPSVGGRVLRNHNYFPKMCPPSCGMEINTRRMEKNPRLRVLVNATVAKAESVGSGWKVTVKKAPEYVKASCTACGECSKVCPAKVKDSFNMDLAEVPAVRMPHADAWPRLYTLDRKACPSGCKKCVEACAFKAIDLDAKETEETFQVGSMVVATGWKPYPKKNLVELGGDVLEDVVSNVELERMAASAGPTAGKILRPSNKEAPKKVAFVQCAGSRDHNHLPYCSAVCCLASLKQAIYVREQIPESEVTIYYIDRRTPGRNEDMLTRVAGMDGVKLVKGKVGKIEKVGGALKLRVEDVENNKLLEEDADLVVLATGMQPNVTDGIGFDLSVDGDGFVVDDVQKGLFAAGVARRPEDVAASVRDATGAAAKAIIASAAVGRSA
>OGR19071.1
MTDEQGTSGAVLVVGGGISGLTAALETAEVGNDVFLIEKGASFGGRVAQLNEYFPKMCPPSCGLEINYRRVKDNRRIRTYTMTTVKSISGVPGKYEVTLETAPRFVNSNCTACGECAEACPDEIANEFNFGMNTSKAAYLPHAMAFPRRYVIKKDALSAAGAEAVKAACKYDAVDLDMKAESFTVNVASIIWATGWVPYEPTKMENLKFGKSDAIITNMMMERMAAPNGPTGGKIVRPGDDKAINSIAFVQCAGSRDENHLEYCSHICCMATFKQMTYVREQYPDAKIYVFYIDLRTPGKYEKFREDRMADKNASFIKGKVADIIPEADGGVTVVAENALTAEKIAQKVDMAVLATGMQPSLSLQGAPVSLNMDGSGFIISDFDKAMISAGCAKKAADVVTCTQSSTAAALKAIQVSRR
>OGR21245.1
MTTENSAPVSGSIMVVGGGISGLTTALEAAEVGYEVFLVEKEASLGGRVSQLKHYFPKLCPPTCGLEINYKRLKDNKNIKVFTLSEVRDVSGSAGNYTVTVKTSPRYVNENCTACGDCAKVCETEISNDFNFGMDRRKAAYLPHNMAFPMRYVMDPAMSTDDRDKVKTACKYNAVDFDMEEKTLDLKVGAVVWNIGWSPYDATKIDNLGFGRYQNIITNMMLERMASLNGPTNGKIIRPSDAKAPATIAFAQCAGSRDENHLSYCSYICCMASLKHATYIRAQYPEAKIYIYYIDLRTPGRKYEKFYANLKADKNIFFIKGKVAEVGEAAGTGNINLVAENTITGEKVRQTVDMLVLATGMQPNCAIDKPNADLTFNAEGFIVNDFKKGGMFAAGCANKPADVVTSNQNATGMALKAIQTLVRR
>OGR21936.1
YFPKLCPPTCGLEINYRRIKDNKNIKVFTLSEVQNVSGSAGDYTVTVKTAPRYVNENCTACGECAKVCETEISNEFNFGMDRRKAAYLPHNMAFPMRYVMDPAMSTDDRDKVKAACKYDAVDFDMDEKTIDLKVGAIVWNTGWSPYDATKIDNLGFGRYQNIVTNMMLERMASLNGPTGGKIVRPSDDKAPATIAFAQCAGSRDENYLPYCSYICCMASLKHATYLRAQYPEAKIYIYYIDLRTPGRKYEKFYANLKTDKNIFFIKGKVAEVSEESGTGNITLVAENAITGEKARQTVDMLVLATGMQPNCAIDKPNADLSFNADGFIVNDFKKGGMFAAGCANKPADVVTSNQNATGMAL
>OGR36373.1
MSNNSILVVGGGFAGITAALEAAEVGHEVYIVETNPYLGGRVAQLNQYFPKLCPPSCGLEIQFQRIKNNPKVKFFTMSEVVSVTGGPGAFDVKIKERPRFVNANCTMCGECEKAATSSVKSEFDFGLVERKVAYSTHLFAFPQRFVVDAAACAPGELDKVKDACPYNAIETGDAEKTFDLSVGSIIWATGWKPYDMAKLDNLGGGKLANVVSNMQFERLAAPNGPTGGKIERPSDGKAPKRIAFVQCAGSRDENHLNYCSYICCMASLKHVTYIRERLPEAQVVIYYIDLRTPGRYDNFMQKVAADDKLTLVKGKVAKIVECECKSPIVTVEDAVTGIKGEERFDLVVLATGMQPSCAGSKLPVELPVDDDGFIIGGAEKGVFAAGCAKLPLDVMKTAQTGTGAALKAIQNVVGR
>OGR37274.1
MTTDNLAPVSGSIMVVGGGISGLTTALEAAEVGYEVFLVEKEASLGGRVSQLKHYFPKLCPPTCGLEINYRRIKDNKNIKVFTLSEVQNVSGSAGDYTVTVKTAPRYVNENCTACGECAKVCETEISNEFNFGMDRRKAAYLPHNMAFPMRYVMDPAMSTDDRDKVKAACKYDAVDFDMDEKTIDLKVGAIVWNTGWSPYDATKIDNLGFGRYQNIVTNMMLERMASLNGPTGGKIVRPSDDKAPATIAFAQCAGSRDENYLPYCSYICCMASLKHATYLRAQYPEAKIYIYYIDLRTPGRKYEKFYANLKTDKNIFFIKGKVAEVSEESGTGNITLVAENAITGEKARQTVDMLVLATGMQPNCAIDKPNADLSFNADGFIVND
>OGS08980.1
MTDERSAGAVLVVGGGISGLTAALEAAEVGNDVFLVEKNSYLGGRVAQLNQYFPKLCPPSCGLEINFQRIKANRRLRVYTMTEVKSVAGGSGKYQVTLESKPRFINNNCTACGACADACPDERDNEFNFGMNKSKAVYKPHDMAFPMKYVLDKNACSAAGLQAIKDACKYDAVDLEMAGKEFTVEVSAIVWATGWNPYDPTKMINLKYDSSNAIITNMMMERLAAPNGPTGGKILRPGDNKEPASFAFVQCAGSRDENHLEYCSYICCMASMKQINYIREQYPTAKITVFYIDLRTPGKYEKFREKLMADANITWVKGKVADIVAEADGSVTLIAENAVTGAKIKETVDLAILATGMEPAAKAQAAALGLSVDSNGFILADANGGMVSAGCAKKAADVVTCAQSATAAAMKAIQAS
>OGS96487.1
MSPSIATNQTILVVGGGISGMTAALEAAECGKQVILVERNATLGGRTALMNRYFPKMCHPTCGLEINLRRLKGNRNVRVMTMAEVSSVTGQRGDYTVTLKLAPRYVNANCTACGDCAAAVDAEISNPYEYGLSKTRVAYLPHAMAYPMHYVLDPSIIGTADAGKAKAACKYDAIDLDMQTETVELKVGAIVWATGWKPYDAAKIQPYGYDRFANVITSLEFERLADPHGPTGGKLLRPSDGKEAKNIAFIQCAGSRDENHLRHCSRICCMATLKQTHYVREAYGESGKSTVYYIDIRVIDRLEDFYQKVQQDATVSFVKSKVAKIVEGKDGNPVLHGVDTEGYHRYATAHDLVVLAVGMEPETNGIKLPEDMLLDSSGFIESSQDEGMFGAGAATSPLDVNRSVQSATAAALRAIQVVHKTAAAEGAK
>OGT01116.1
MSPSIATNQTILVVGGGISGMTAALEAAECGKQAILVERNATLGGRTALMSRYFPKMCHPTCGLEINLRRLKGNRNVRVMTLAEVSNVAGQRGDYTVTLKLTPRYVNTNCTACGACAAAVEAEIPNPYEYGLSKTRAAYLPHSMAYPMHYVLDPSIIGTADAEKARAACKYDAIDLDMQAETVELKVGAIVWATGWKPYDAAKIQPYGYGRFANVITSLEFERLADPHGPTGGKLLRPSDGNEAKDIAFIQCAGSRDENHLRHCSRVCCMASLKQTHYVREAHGDSGKSTIYYIDIRVIDRLEDFYQKAQQDATVSFVKSKVAKIAEDKDGNPVLHGVDTEGYHRYATTHDLVVLAVGMEPETNGIKLPDDLLLDSSGFIEGSLSEGMCGAGAATSPLDVNRSVQSATAAALRAIQVVHKTSAAEGVK
>OGT02124.1
MSPSIATNQTILVVGGGISGMTAALEAAECGKQAILVERNATLGGRTALMSRYFPKMCHPTCGLEINLRRLKGNRNVRVMTLAEVSNVAGQRGDYTVTLKLTPRYVNTNCTACGACAAAVEAEIPNPYEYGLSKTRAAYLPHSMAYPMHYVLDPSIIGTADAEKARAACKYDAIDLDMQAETVELKVGAIVWATGWKPYDAAKIQPYGYGRFANVITSLEFERLADPHGPTGGKLLRPSDGNEAKDIAFIQCAGSRDENHLRHCSRVCCMASLKQTHYVREAHGDSGKSTIYYIDIRVIDRLEDFYQKAQQDATVSFVKSKVAKIAEDKDGNPVLHGVDTEGYHRYATTHDLVVLAVGMEPETNGIKLPDDLLLDSSGFIEGSLSEGMCGAGAATSPLDVNRSVQSATAAALRAIQVVHKTSAAEGVK
>OGT04701.1
MTASISTNQTILVVGGGISGMTAALEAAECGKQVILAERNTSLGGRTALLHRYFPKMCHPTCGLEINLRRLKNNRNLRVLTQAEVVSVSGQRGDYTVALKISPRYVNANCTACGECARVVEAEIPNPYEYGLGKTRAAYLPHAMAYPQRYVLDPSIIGTADGEKARAACKYDAIELDMQSEIIEMKVGAVVWATGWRPYDAAKIQPYGYDRFDNVVTSLEFERLADPHGPTGGKLLRPSDGKEARNIAFIQCAGSRDENHLRHCSRICCMASLKQTQYVREAHGDEGKSTVYYIDIRSIDRLEDFYLRVQQDPTVKFIKSKVASIKLDEASGDLILHGVDTEGYHRYAAQHDLVVLAVGMEPESNGIALPADIVTDSSGFIEGSADGGQFAAGAASSPLDVNRSVQSATAAALHAIQVVYRTAAAEGTKS
>OGT12231.1
MSPSIATNQTILVVGGGISGMTAALEAAECGKQAILVERNATLGGRTALMSRYFPKMCHPTCGLEINLRRLKGNRNVRVMTLAEVSNVAGQRGDYTVTLKLTPRYVNTNCTACGACAAAVEAEIPNPYEYGLSKTRAAYLPHSMAYPMHYVLDPSIIGTADAEKARAACKYDAIDLDMQAETVELKVGAIVWATGWKPYDAAKIQPYGYGRFANVITSLEFERLADPHGPTGGKLLRPSDGNEAKDIAFIQCAGSRDENHLRHCSRVCCMASLKQTHYVREAHGDSGKSTIYYIDIRVIDRLEDFYQKAQQDATVSFVKSKVAKIAEDKDGNPVLHGVDTEGYHRYATTHDLVVLAVGMEPETNGIKLPDDLLLDSSGFIEGSLSEGMCGAGAATSPLDVNRSVQSATAAALRAIQVVHKTSAAEGVK
>OGT13066.1
MSPSIATNQTILVVGGGISGMTAALEAAECGKQVILVERNATLGGRTALMNRYFPKMCHPTCGLEINLRRLKGNRNVRVMTMAEVSSVTGQRGDYTVTLKLAPRYVNANCTACGDCAAAVDAEISNPYEYGLSKTRVAYLPHAMAYPMHYVLDPSIIGTADAGKAKAACKYDAIDLDMQTETVELKVGAIVWATGWKPYDAAKIQPYGYDRFANVITSLEFERLADPHGPTGGKLLRPSDGKEAKNIAFIQCAGSRDENHLRHCSRICCMATLKQTHYVREAYGESGKSTVYYIDIRVIDRLEDFYQKVQQDATVSFVKSKVAKIVEGKDGNPVLHGVDTEGYHRYATAHDLVVLAVGMEPETNGIKLPEDMLLDSSGFIESSQDEGMFGAGAATSPLDVNRSVQSATAAALRAIQVVHKTAAAEGAK
>OGT91626.1
MTEVVATNQTILVVGGGISGMTAAIEAAETGKQVVLVEKRPYLGGRVSQLHKYFPKLCHPTCGLEINQRRTKMNPNLTILTMAEVTGLSGDAGNYSATVKISPRYVNENCTACGDCGKAVSSEFPNEFDYGLSKRKGAYLPNTMAHPMRYVVDPAILGSDEAQKAKDACKYNAIDLDMKEEEISIPCGAVVWATGWKPYDAARIQPYGYDRFPNVVTNVEFERMADPNGPTGGKIVRPSDGKEAKNVAFIQCAGSRDRNHLYHCSRICCMATLKQCHYVTDAYSDANVSVYYIDIRAIDRFEDFYAAVKAKSNVGFIKSKVASVTQDKDGNPVLHGVNTEGYQRYANTHDLVVLAVGMEPSVEAGSFPVDILINREGFIEPAPENGGVFAAGTASDALDVNRSVQHATGAALRAIQVVNRVAGTEG
>OGT93593.1
MTEVVATNQTILVVGGGISGMTAAIEAAETGKQVVLVEKRPYLGGRVSQLHKYFPKLCHPTCGLEINQRRTKMNPNLTILTMAEVTGLSGDAGNYSATVKISPRYVNENCTACGDCGKAVSSEFPNEFDYGLSKRKGAYLPNTMAHPMRYVVDPAILGSDEAQKAKDACKYNAIDLDMKEEEISIPCGAVVWATGWKPYDAARIQPYGYDRFPNVVTNVEFERMADPNGPTGGKIVRPSDGKEAKNVAFIQCAGSRDRNHLYHCSRICCMATLKQCHYVTDAYSDANVSVYYIDIRAIDRFEDFYAAVKAKSNVGFIKSKVASVTQDKDGNPVLHGVNTEGYQRYANTHDLVVLAVGMEPSVEAGSFPVDILINREGFIEPAPENGGVFAAGTASDALDVNRSVQHATGAALRAIQVVNRVAGTEG
>OGU24546.1
MTDIVATNETILVVGGGISGMTAALEAAETGKNVVLVEKNPALGGRTSQLYRYFPKLCHPTCGLEINQRRLKNNPRIRVLTLAEVTGLEGGIGNYTASIKIKPRYVNENCTGCGDCERAVETEVPDPFNYNLGVHKAAYLPNAMAYPQRFVLDPAIIGTADADRAKAACKYGAIDLDMKEETIQVKAGAVIWATGWQPYDAAKIQPYGYGRFKNVITSVEFERLADIHGPTGGKILRPSDGKEAKNIAFIQCAGSRDENHLRHCSRICCMASLKQTHYVREKYPEDGKSTIYYIDIRAIDRFEDFYQKVQADASVSFIKSKVAKVTEDEHGNPVCHGVDTEGYKRYTTPHDLVVLAVGMEPSVKGINIPGHIVADSSGFIEADPSNGAVFGAGCATNALDVNRAVQSATAAALRAIQVVNKVAKAEA
>OGU41239.1
MENSSFNTDILVVGAGVSGISTALEAAETGFTVTLIEKNPYIGGRVAQLNQYFPKLCPPTCGMEINIRRLRDNPRITLYTLAEVKIVSGDSGNYNVKVKVNPRYVNNKCTNCGDCATACTVEKSNDFNFGMDKTKAIYLPYNNCYPMKYVLDKSLCSREELNLIIDSCKYNAIDVNEEERELNINAKAIVWASGWDPYDAKNLDTLGYGKFKGVVTNMMLERLASPSGPTCGKIQIPGSDKPIEKVAFVQCAGSRDENHLEYCSSVCCMASLKQAKYIREQLPDTEIHVFYIDIRSPGPLEDFYTKVKDDSKVFFHRGKVAKVIQDPSSTQLIVEAEDTMAGELKQLAVDLVVLATGMQPTTSKNGFPDKSLLDENGFIRTDVEKSIIGCGVCTGPKEVSSVVQESTGAAMKALHIVKGGN
>OGU96227.1
MENSSFNTDILVVGAGVSGISTALEAAETGFTVTLIEKNPYIGGRVAQLNQYFPKLCPPTCGMEINIRRLRDNPRITLYTLAEVKIVSGDSGNYNVKVKVNPRYVNNKCTNCGDCATACTVEKSNDFNFGMDKTKAIYLPYNNCYPMKYVLDKSLCSREELNLIIDSCKYNAIDVNEEERELNINAKAIVWASGWDPYDAKNLDTLGYGKFKGVVTNMMLERLASPSGPTCGKIQIPGSDKPIEKVAFVQCAGSRDENHLEYCSSVCCMASLKQAKYIREQLPDTEIHVFYIDIRSPGPLEDFYTKVKDDSKVFFHRGKVAKVIQDPSSTQLIVEAEDTMAGELKQLAVDLVVLATGMQPTTSKNGFPDKSLLDENGFIRTDVEKSIIGCGVCTGPKEVSSVVQESTGAAMKALHIVKGGN
>OGV23162.1
MENSSFNTDILVVGAGVSGISTALEAAETGFTVTLIEKNPYIGGRVAQLNQYFPKLCPPTCGMEINIRRLRDNPRITLYTLAEVKIVSGDSGNYNVKVKVNPRYVNNKCTNCGDCATACTVEKSNDFNFGMDKTKAIYLPYNNCYPMKYVLDKSLCSREELNLIIDSCKYNAIDVNEEERELNINAKAIVWASGWDPYDAKNLDTLGYGKFKGVVTNMMLERLASPSGPTCGKIQIPGSDKPIEKVAFVQCAGSRDENHLEYCSSVCCMASLKQAKYIREQLPDTEIHVFYIDIRSPGPLEDFYTKVKDDSKVFFHRGKVAKVIQDPSSTQLIVEAEDTMAGELKQLAVDLVVLATGMQPTTSKNGFPDKSLLDENGFIRTDVEKSIIGCGVCTGPKEVSSVVQESTGAAMKALHIVKGGN
>OGW17891.1
MAENKVLIVGGGFSGLTAAVEAAEAGSDVIIVEKNPYLGGRVTQLNKYFWKMCPPNCGLEIQYKRIKNNGQVKIYTMAEVEKISGSEGNFDVTIKTQPRFVNEKCTGCNKCAEACPEERSSDFDFGMSKTRAAYLPHNQAFPLQYVIDVKACKGSSCAKCVEACKYDAIHLDMKAETVTVKVGAVVMATGWNPYDAAKMDNLGFGTVQNVITNMMMERIASPNGPTLGKIVRPSDGKEVKNIAFVQCAGSRDENHLAHCSYICCLASLKQASYVRELYPDAKVKIFYIDIRTPGLYENRFYTKIKEDQNVSFLKGKVARVEQAPNGDVKVTAEDIHGGSKITETFDMVVLATGMQPTAASLKNAGVAMTDDGFVDQAALPKGIYATGTLKTPVDVARSAQDATGVVMKSIQSLRRN
>OGW21209.1
MPDVNRILVIGGGFSGLTTAVDAAETGAEVIVIEKNSYLGGRVAQLNKYFPKLCPPICGLEINFKRIKTNANITFHTMAEVESVSGGPGNYTVTVKLNPRYVNDNCTACDACAQACTAERPNEFNFGMNTTKAAYLPFNQAFPQKYVIDSSYCKGDCAKACKDACKYNAVDLDMKPGTITLNVGSIVVATGWNPYDADKLDILGFGKVKNVITNMMMERLASPTGPTAGKILRPSDGKPAQNIAFVQCAGSRDESHLPFCSYICCLASLKQTTYIREQNLESKATIFYIDIRTPGKYEKFYWKVKDDPNVSFIKGKVADIVQEQGSDDVIVTAEDMMTNKKVRMKFDMVVLATGMEPAGASKKIAGVKYNENGFALPDSGIYPAGCTKNPMDVARSAQDSTGAVLKALSKANSSGQGR
>OGW25816.1
MPDVNRILVIGGGFSGLTTAVDAAETGAEVIVIEKNSYLGGRVAQLNKYFPKLCPPICGLEINFKRIKTNANITFHTMAEVESVSGGPGNYTVTVKLNPRYVNDNCTACDACAQACTAERPNEFNFGMNTTKAAYLPFNQAFPQKYVIDSSYCKGDCAKACKDACKYNAVDLDMKPGTITLNVGSIVVATGWNPYDADKLDILGFGKVKNVITNMMMERLASPTGPTAGKILRPSDGKPAQNIAFVQCAGSRDESHLPFCSYICCLASLKQTTYIREQNLESKATIFYIDIRTPGKYEKFYWKVKDDPNVSFIKGKVADIVQEQGSDDVIVTAEDMMTNKKVRMKFDMVVLATGMEPAGASKKIAGVKYNENGFALPDSGIYPAGCTKNPMDVARSAQDSTGAVLKALSKANSSGQGR
>OGW30003.1
MAENKVLIVGGGFSGLTAAVEAAEAGSDVIIVEKNPYLGGRVTQLNKYFWKMCPPNCGLEIQYKRIKNNGQVKIYTMAEVEKISGSGGNFDVTIKTQPRFVNEKCTGCNKCTEACPEERSSDFDFGMSKTRAAYLPHNQAFPLQYVIDGKACKGSSCAKCVEACKYDAIHLDMKAETVTVKVGAVVMATGWNPYDAAKMDNLGFGTVQNVITNMMMERIASPNGPTLGKIVRPSDGKEVKNIAFVQCAGSRDENHLAHCSYICCLASLKQASYVRELYPDAKVKIFYIDIRTPGLYENRFYTKIKEDQNVSFLKGKVARVEQAPNGDVKVTAEDIHGGSKITETFDMVVLATGMQPTAASLKNAGVAMTDDGFVDQAALPKGIYATGTLKTPVDVARSAQDATGVVMKSIQSLRRN
>OGW31181.1
MAEKKKVLVIGGGFSGLTAAVESAEAGSDVVIVEKTPFLGGRVTQLNKYFPKLCPPNCGLEINFKRIKNNADISFYTLAEVESISGQEGNYNVTIKINSRFINDKCVGCNACNEACPVEMPNEFNFGLDKTKAAYITHNQAFPFKYAIDGKHCKGKSCAKCVEACKYDAIDLDMKPDTVNLNVASVVIATGWDLYDTAKLDNLGGGNIKNVITNMQMERLASINGPTSGKILRPSDGKEVKNIAFVQCAGSRDENHLPYCSYICCMASLKQATYLREQYPDSKVRIFYIDIRTPGRYEQFYWKVKEDPNVTLTKGKVAKITEDSATGDVELVVEDVLAGNKITEKYDMVVLAAGMVPSTKASKVPGEISYTHDGFVVASYLKKGMYAVGTAKSPVDVAKSVQDATGVAIKTIQSARR
>OGW35579.1
MAEKKKVLVIGGGFSGLTAAVESAEAGSDVVIVEKTPFLGGRVTQLNKYFPKLCPPNCGLEINFKRIKNNADISFYTLAEVESISGQEGNYNVTIKINSRFINDKCVGCNACNEACPVEMPNEFNFGLDKTKAAYITHNQAFPFKYAIDGKHCKGKSCAKCVEACKYDAIDLDMKPDTVNLNVASVVIATGWDLYDTAKLDNLGGGNIKNVITNMQMERLASINGPTSGKILRPSDGKEVKNIAFVQCAGSRDENHLPYCSYICCMASLKQATYLREQYPDSKVRIFYIDIRTPGRYEQFYWKVKEDPNVTLTKGKVAKITEDSATGDVELVVEDVLAGNKITEKYDMVVLAAGMVPSTKASKVPGEISYTHDGFVVASYLKKGMYAVGTAKSPVDVAKSVQDATGVAIKTIQSARR
>OGW39416.1
MAENKKVLVVGGGMSGLTAAIEAAEAGLEAYIVEKNPYLGGRVAQISKYFWKLCPPNCGLEIQFKRIKNSPHVTVYTLAEIESIKGEEGNFDVTVKLNPRYVNDKCVGCDACAQACPSYRDNDFNFGMNKTKAAYLPHSQAFPFQYVIDAKACPKDCMKPCLESCKYNAIDLNMRAETINLNVGAIVLATGWNPYDINKLDILGSGKIQNVITNMMLERLASPDGPTGGKIVRPSDGKEVKNIAFVQCAGSRDENHLHYCSYVCCLATLKHAMYIREQYPDAKIRIFYIDIRTPGLYENRFYWKIKDDPNVIFTKGKVAGLTEEAGSKDVEVDVEDTLGGGKIKAKFDMVVLATGMDLTTKNSKVGTSISYTPDGLVDDAALKKGIYAVGTLRSPADVARSVQDATGVVIKCIQSVNRR
>OGW43937.1
MAENKKVLVVGGGMSGLTAAIEIAEAGIETVLVEKNPYLGGRVAQINKYFWKLCPPNCGLEIQFKRIKNNPRITFYTLAEVENIKGEEGNFDVTVKLNPRYVNDKCVGCDACAQACPSYRDNEFNFGMDKTKAAYLPFAQAFPFQYVIDSGHCSKDCMRACFDACKYNAVDLDMKPEKINLKVGAVVLAAGWNPYDMGKLDILGSGKIKNVITNMMMERLASTDGPTKGKIVRPSDGKEIKNIAFVQCAGSRDENHLPYCSYICCLATLKHAMYIKEQYPDAKMQIYYIDIRTPGLYEQRFYWKIKDDPNVIFTKGKVAGLTEEPGTNDVIVEVEDIYAGSKIKAKFDMVVLATGMEVSTKMSKIGMDILYTPDGLVDDAALKKGIYAVGTMKSPVDVARSVQDATGAAIKSIQSVSRR
>OGW46002.1
MAENKVLVVGGGFSGLTAAVEAAETGSDVIIVEKNPYLGGRVTQLNKYFWKMCPPNCGLETQYKRIKNNGQVTIMTMAEVEKITGSEGNFEVTIKTQPRFVNEKCTGCNKCAEACPEERSNDFDFGMSKTKAAYLPHNQAFPLQYVIDGKACKGSSCAKCAAACAYGAIDLNMKPETKTVKVGAVVMATGWNPYDATKMDNLSFGKVKNVITNMMMERIAAPNGPTAGKIVRPSDGKEVKNIAFVQCAGSRDENHLAHCSYICCLASLKQASYVREMYPDSKVKIFYIDIRTPGLYENRFYAKIKEDQNVSFLKGKVAKIEQGENGDVKVTAEDIHGGGKITETFEMVVLATGMQPTAQSLAGAGVKVTEDGFVDQATLPKGIYATGTLKTPVDVARSAQDATGVVMKSIQSLRRK
>OGW51384.1
MSDQKGLLIIGGGISGLTTAIEAAEAGHKVTIVEKNPYLGGRVAQLNKYFPKLCPPNCGLEIQFKRIKNNANVTIYTLAEVEKITGEEGNYDAAIKVRPRYVNDKCVGCDACAQACPSERPNEFNFGMNKTKAAYIPFEQAFPFLYAIDEKYCAEDCKKACLDACKYNAIDFNMKPETINLKAGAIIMATGWNLYDASKIDNLSFGKAQNVITNMMMERLAAPNGPTNGKILRPSDNKEVKNIAFVQCAGSRDENHLSHCSYICCLASLKQTTYVRELYPDSKAQIFYIDIRTPGRYEQFYWKVRDDKNVTLTKGKVAKITEDPATKDVIVEAEDIAAGSKIKASFDMVVLAAGMAPSTKESTCGMNIPLTDEGFVNAPSLQKGVYAVGTLKSPVDVARSVQDATGAVLKGIQSLVRR
>OGW58621.1
MAEDKKILVIGGGFSGLTAAVETAEAGFNVVIVEKTPFLGGHVTQLNKYFPKLCPPNCGLEINFKRIKNNSDITFYTLAEVENMSGHEGNYNVTIKHTPRFINDKCVGCNACAEACPVEMPNEFNFGMDNTKAAYITHNQAFPFTYAIDGKHCKGTSCAKCVAACKYDAVHLDMKPETINLNVGSVVLATGWDLYDISKLDILGGGKIKNIITNMQMERLASPNGPTSGKILRPSDGKEVKNIAFVQCAGSRDENHLPYCSYICCMASLKQATYLREQYPDSKVRIFYIDIRTPGRYEQFYWKVKEDPNVTLTKGKVAKVTEDTETGDVELVVEDILAGKKIMEKYDMVVLAAGMVPSTKASKIPGDIPYTNEGFVIPSSLKKGIYAVGTLKSPADVSKSVQDATGAAIKTIQSARR
>OGW59173.1
MSEAIAANRTILVVGGGISGLTTAIEAAEAGADVLLVERNPYLGGRVAQLNKYFPKLCPPSCGLEINFRRIKANPRVKVFTMTEVSGIAGEEGNFQVTLKTSPRYVNERCTACGKCAEACEAEVANPFNFGMDRMKAAYLPHDMAFPLRYVVDPSVLGTPDQKRIVDACAYGAVDFDMQARNVTLTVGSIVWATGWDPYEAGNLHAYGFGTFPNVITNMMIERLAAVGGPTKGRIVRPSDGKEAKNVAIIHCAGSRDEFHLPFCSRICCMAALKEAQFVREQYPDSKVTLYYIDIRALDTLEDFYVKVKNDPNVTFIKSKVAAIQQDEATGDLILQGENTTARERYLNRHDLVVLATGMNPTTAREKVPVEVVTDQYGFVAADSGRPGIHAAGCARGPLDVAAAVQQSTAAALKAIQSISRR
>OGW65952.1
MAEKKKVLVIGGGFSGLTAAVESAEAGSDVVIVEKTPFLGGRVTQLNKYFPKLCPPNCGLEINFKRIKNNADISFYTLAEVESISGQEGNYNVTIKINSRFINDKCVGCNACNEACPVEMPNEFNFGLDKTKAAYITHNQAFPFKYAIDGKHCKGKSCAKCVEACKYDAIDLDMKPDTVNLNVASVVIATGWDLYDTAKLDNLGGGNIKNVITNMQMERLASINGPTSGKILRPSDGKEVKNIAFVQCAGSRDENHLPYCSYICCMASLKQATYLREQYPDSKVRIFYIDIRTPGRYEQFYWKVKEDPNVTLTKGKVAKITEDSATGDVELVVEDVLAGNKITEKYDMVVLAAGMVPSTKASKVPGEISYTHDGFVVASYLKKGMYAVGTAKSPVDVAKSVQDATGVAIKTIQSARR
>OHB72525.1
RCLTTAEVEKITGEPGRYRATIARHPRRVNNKCTACGACEEVCPVERPNEFNFAMDTTKAVYLPFEMAYPMQYAIDPAVCLGAECGKCVEACPYQAIDLEMQPERVDVEVQAVIWATGWDPFEAEKIEGLGFGTYRNVITNVMMERLASIGGPTAGKIERPSDGKEIQSVAFVQCAGSRDENYLKHCSGVCCMASLKQTRYVREQYPDAQIYIFYIDVRTPGRLEDFYSAVQKDEKVQLIKGKVAKITEDGAADLVVEAEDTLSGDRVSQKVNLVVLATGIVPADATGCVEFDGVLQDGGLQDGGLQKDEHGFLTNDQPLAGLMGAGCAKRPVDVAMCVRDATGTALKALQSCVE
>OHC69048.1
MTASIATNQTILVVGGGISGMTAALEAAECGKQVVLVEKAPVLGGRTARLYRYFPKMCHPTCGLEINLRRIKQNRNVRLMTMTEVTAVSGSRGNYSVTLKVAPRFVNEHCTACGKCAEAVSAEVPNPWNYGLDKMKAAYLPHNMAYPQRYVIDPSIVGTSEGEKAKAACPVGAVDLEMKEESVTLQVGAVIWATGWRPYDANKIQPYGYDRFANVITSLEFERLADPQGPTGGKILRPGDGKEAKNIAFIQCAGSRDENHLRHCSRICCMASLKQTQYVREAYGEAGKSTIYYIDIRAIDRFEDFYQMVQKDATVSFVKSKVAKIVENKENGNPVLHGVDTEGYHRYATEHDLVVLAVGMEPEITGVKLPDDIILDSSNFIEGSKDGGMFGAGSAASPLDVNRSVQSATAASLHAIQIVNKTARAEA
>OIN95517.1
MVEREVFDEGILVIGGGISGLTTAIEAAEVGHKVILVEKEPFLGGKVAKNNKYYTKLCPPSCGLEINFKRIKKNPLIQCFTLAEVEAISGGEGNYEVTIKVNPRYVNENCTACGECAEVCTTEIQNEFNYGMDKTKAVYLPHPMAFPMRYVIAPEIIGTDEAKKCLEACKYNAIDLEMKEEIIKVKVGAIVIATGWEPYDAAKIDNLGFGRCRNVITNVMMERLASPSGPTKGKIVRPSDGKEVKNIIFAQCAGSRDENHLPYCSGVCCLVSLKQATYVRELYPDAKATIFYIDIRALGKDEDFYTKVAADENVSLIRGKVAEVEEDPATFDVVVEVEDTMKGDKIRAKADMVVLATGMVPQSPGSNIAITYDEFGFITSDPLKRGIYGAGCVKKPTGVAQSVQDATGAALKAIQSIVRR
>OIN98891.1
MSNNSILVVGGGFAGITAALEAAEVGHEVYIVETNPYLGGRVAQLNKYFPKLCPPSCGLEIQFQRIKNNPKVKFFTMAEVASVTGGPGAYDVKIKIRPRFVNANCTMCGECEKAASTSVPSEFDLGVADRKVAYRTHIFAFPQRYVVDAAACAPGELDKIAAACPYGAVNTADAEKTVDLQVGSIVVATGWKPYDMAKLTNLGGGKLKNVVSNMQFERLAAPNGPTSGKILRPSDGREPKRIAFVQCAGSRDENHLNYCSYICCMASLKHVTYIREKCPDAHVTIYYIDLRTPGRYDNFLKKVTADDKLTLVKGKVAKIVECECQSPIVTVEDAVTGIKGEEKFDLVVLATGMQPSCAGSKLPIPVSMDDDGFMAGDAEKGVFTAGCAKMPLDVMKTAQTGTGAALKAIQNVVGR
>OIO27793.1
MAAEKTKGILVVGGGISGITTAVEAAEVGYEVTLIEKNPYLGGRVAQLNKYFPKLCPPNCGLEINYRRIKSNPRVKIYTSAEVEKVSGAEGDFDVTVKLNPRYVNENCTACRACVDVCPIERPNDFNFGMDKTKAIYLPHDFAFPMRYVIDDKVCKKAECAKCVDACKYNAIDLNMKTQSLSLKAGSIVWATGWKPYDAKKIDNLGFGKYQNVITNMMMERLASQNGPTKGNIIRPSDGKEVSRVAFVQCAGSRDENHLPYCSYICCLASMKQATYVREQYPQAQIFIFYIDVRSPGTRYEKFYKKIQQDENIKFIKGKVAKIEEDPATKDIIVTAEDTQTLQKIHEKVDLVVLAAGMAPSTQESKIPSSVSYDTDGFITSNTGVAGMSAAGCAVKPIDVYSSAQTAAAAALKSIQSLVRR
>OIO78850.1
MTSVVATNQTILVVGGGIAGMTAALEAAETGKEVVLVEKNPYLGGRTVQLYRYFPKMCHPACGLEINLRRLKANPRIQVLTMAEVTGIAGDKGNYSVTVKLAPRFVNESCTACGECNKAASTEILDAFNYNLGKVKAAYLPSDMAYPQRYVIDPSVVGSAEGQAIKAACKYGAVDLDMKEEVVTLNAGAIVWATGWQPYDAEKITPYRYGEFKNVITNVEFERLADPHGPTGGKLLRPSDGKEAKNVAFIQCAGSRDENHLRHCSRFCCMASLKQTRYVQEAFGDAGKSTVYYIDIRAIDRFEDFYQEVKANPNVAFVKSKVARISEDKNGDPRLWGVNTEGYIRYSEPYDLVVLAVGMEPSVKNVAIPAEVLGDSSGFVMADPANAGIFGAGCATNALDVNRAVQSATAAALRAVQVVNQVARAEA
>OIO84298.1
MEETMPAEKTGTILVVGGGISGLTTAVEAAETGYDVYVVEKGPSMGGRVAQLNKYFPKLCPPTCGLEINYQRIRKNQRVKYYTLAEVETITGQPGDYDITVKLHPRRVNENCTACNACVDACPVERPNDFNFGMDTTKAIYLPHQMAFPMRYVIDEKACKGGECAKCVEACKYDAIDLNMEPETISFKVGSVVFATGWDPYDASKLGILGYGKAKNVITNMMMERYAALNGPTQGKIVKPSDGEAPQTVAFVQCAGSRDENHLSYCSYICCMASLKQSTYIREQYPDAKITIFYIDLRAPGRYEKFLNKIEADENVTFIKGKVASIIEDPETGGVIVKAEDIMGGGIVEQKFDMAVLATGMQPTTAEKKLPADLKYDENGLIIEDPNKPGIYATGCAKRPVDVTTSVKDATGSALKAIQTMVRR
>OIO93159.1
MTVALEAAETGREVVLVERSAYLGGRVVQSNQYFPKLCPPSCGLEINLKRLRANPRIRVYTLAEVEKVAGGKGNFEITVRQNPRFVNEKCTACDDCTAVCPVERDNPFNYGLDKTKAIYQPHQRSFPLRHVIDMTVCQGKDCNKCVAACKYDAIELDMQPRTFTVQAASVVIATGWQPPDATKLEKLGFGQYPNVITNVMMERLAAPDGPTGGKLLRPSDGHPAKKVAFVQCAGSRDENHYPYCSGVCCLASLKQATYVRESGADAEARIFYIDVRATGRLEDFFTRVSSDEKVSLNKGKVANIEEDPTTHNLFVEAEDTLSGRKLREEADLVVLATGMTPCDGLPELPLNVPRDDYGFFVDDDSRNGIYAVGCAKKPVDVATCVRDATGVALKAMQA
>OIP08495.1
MTARVATNESILVVGGGISGMTAALEAAECGRQVILAEKTPTLGGRTALLYRYFPKMCHPVCGLEINLRRLKANRNLRILTMAEVVRIEGARGDYTATLRIAPRYVNENCTACGACAEAVASTIPNPYNYGLDRMKAAYLPHAMAYPQRYVLDPSIAGTEEGQQARAACRYGAIDLDMKEETIALKVGAVVWATGWKPYDAAKIQPYGYGRYANVITSVEFERLADPRGPTGGAILRPSDGKPAKNVAFIQCAGSRDENHLRHCSRICCMASLKQTQYLREAYGEDARSTIYYIDIRAIDRFEDFYQKVQHDATVRFVKSKVARIAEDEKTRNPILHGVDTEGYHHYATSHDLVVLAIGMEPEVTGAQVPAEVIEDSSGFIEGAADGGIVAAGVAAAPLDVNRAVQSATAASLRAIAVVHRAAATENA
>OIP19526.1
MTDIIATNQTILVVGGGISGMTAALEAAECGKNVVLVEKNPALGGRVSQLYRYFPKLCHPICGLEINQRRLKQNPRIRVLTMAEVTAITGGEGDYTATVKLAPRYVNENCTACGECAKAVDAEVPDAFNYNLGKVKVAYLPNKMAYPQRYVLDPSIIGSADADKAKAACKYGAIDLDMKEESIQFKAGAVIWATGWKPYDAAKIQPYGYDRYSNVITSVEFERLADIHGPTKGKILRPSDGKEAKNIAFIQCAGSRDENHLRHCSRICCMASLKQTHYVREAYGDAGKSTIYYIDIRAIDRFEDFYAKVWKDPNVNFIKSKVAKAVQDEKTGDVVLHGVNTEGYHRYADSYDLVVLAIGMEPSVMGANLPAEIVSDSSGFIEADPANHAFFGAGCASNPLDVNRAVQSATASALRAIQVVNRVARVEGN
>OIP32676.1
MVEREVFGKGILVVGGGISGLTTALEVAETGYRVILVEKEAFLGGRVARLNKYYTKLCPPSCGLEINFKRIKRNPNIQYFTLAEVESVSGEEGNYDVAIRVQPRYVNDNCTACGECEKVCVTEIENDFNLGMDKTKAAYLPYHMAFPMKYVLAPEIIGTDEAKRCLEACKYNAIDLEMQPETINVKVGSIVVTTGWKPYDAAKIDNLGFGKYENVITNVMMERLAAPNGPTNGKILRPSDGKEVKNVIFAQCAGSRDENHLPYCSAVCCLASLKQATYVREQDRESKVTIFYIDVRAIGRYEDFYTKVQSDENVSFIKGKVAKVEEDPATKDPIVEVEDTLSGEKIRAKADLVVLATGIVPNMSENKIPLNITCDEFGFAVSDPSKTGIYAAGCARRPVGVAGAVQDATGAALKSIQSTLRR
>OIP37538.1
MQDILIIGGGISGITTAVEAAETGYNVTLLEKNPYLGGRVIQMNRYFPKLCPPYCGMEINLKRIRTNNKIKHYTLTEVQNITGNEGNYEVTLKINPRKVTEKCTACGECSASCPIERKDDFNLGLNTTKAVYLPHELAFPYRFVVDTKACIKCGACVEACKYGAIDLNMQAETIKLKVGSIVMATGWQPYDASKIDNLGFGKYKDVITNMMMERLAAPNGPTQGKIIRPSDQKEPKKVAFVQCAGSRDENHLPYCSAVCCLASLKQITYVRENIPDSEAFMFYIDVRTPGKYEEFYTKVKGDERVHLIKGKVASIEQDGDSLTVEAEDILSGNKLRVVVDMVVLACGMQPTNGTLNNISRDQNGFISQVQGNGIYAAGVARKPADVSSSVQDATGCALKAIQSVVRG
>OIP50375.1
MTDESSTTVTGGVLVVGGGISGLTAALEAAEVGKDVFLVEQNPYMGGRVAQLNQYFPKLCPPSCGLEINFKRVKNNRKIRMYTMTTVQAVAGGPGSYQVTLESKPRFVNNNCTACNACVAVCPEERDNPFNFGMDKTKAIYKAHDMAFPMKYVIDMVTCTKCGKCKEACIYDAIELDMQPKTFTVDVSAIVWATGWKPYDASRMTNLKFNESNAIITNMMMERLAAPNGPTGGKILRPGDNKAPESFAFVQCAGSRDENHLEYCSYVCCMASMKHITYIRAQYPEAKIYVFYIDLRTPGKYEKFREKLMADPNTQFIKGKVADIIAEADGGVTVVAENALTGDKIKQKVDMAILATGMEPANKEQAKALGLATDSNGFILSDANGGMIAAGCAKKVADVVTCAQSSTAAALKAIQASRR
>OIP61205.1
MAAEKTKSILVVGGGISGITTAVEAAEVGYEVTLVEKNPYLGGRVTQLNKYFPKLCPPNCGLEINFRRIKNNPRVKIHTLAEIEKISGSEGDFDVTVKLNPRYVNENCTACNACLDVCPLERPNDFNFGMDKTKAIYLPQDFAFPLRYVIDDKYCKKAGCVKCIEACTYKAIDLNMKAQSFSLKVGSIVWATGWSPYDATKIDNLGFGTYQNVITNMMMERLASQNGPTKGKILRPSDGKEPSRIAFVQCAGSRDENHLPYCSYVCCLASMKQTTYIREQYPDAEILVFYIDIRTPARAERLYLRAQKDEKIRFIKGKVAKIEEDPSTKDITVTAEDALTLQRIHEKVNLVVLATGMAPNTKEWKAPANISYDTDGFILSNTGAAGMYAAGCALKPIDVYSSVQTATAAALKTIQSLVRR
>OIP62435.1
MATATSDALPILVIGGGIAGLTAANEAAEAGHRVIIVEKEAYLGGRAIRLGKYFPKLCPPYCGFEINLRRIKQNPDVTVHTLAEVTRIAGGPGAYTVSLRQEPRYVNQRCTVCNECVAVCPEERADDFNYGLTKTKAIYLPHDMAFPMKFAVDMAACQGSSCSKCVAACQYDAIDLAQQAQEKELKVGAIIVATGWRPYDASRMDNLGFGTHPNIVSNVQFERMAAESGPTGGKILRPSDGKLPKRVVFVHCAGSRDENHLPFCSSICCMSSLKEGLLLKEQYPEAEVTDFYIDIRTPGRYEDFFTTAKAAGIELIKGKVAKIEASTDGNYLVVTAEDAVNGKKVHRVADIVVLATGMQPSLAGAMLPGPLEHDDDGFVMTPVSDAGIFPVGCARAPVDVTTATRDATAAALHSIHQLVARS
>OIP62966.1
MAEEKRILVVGGGISGMTTAIEAAEAGYKTVIVEKNPYLGGRVAQMNKYFPKLCPPYCGMEINFRRIRPNRNIRYYTLAQVDKVTGGDGSYQVSVKVQPRYVNAKCTACGKCVEACPVERLNDFNLGMDKTKAIYLPHEMAFPMRYVIDMSVCKGKACAKCVAACAYNAIDLEMKPETVDLNVGAMVLATGWNPYDAAKIDNLEFGKYKNVVTNVMMERLAAPNGPTGGKIQRPSDGKAPESIAFVQCAGSRDENHMAHCSSICCLATFKHIAYLHELNPNAQAYMFYIDLRAQGKYEKFVQTVSAQPNTTLIKGKVAKITEDPATGKLTVTAENAVTGEKVHQTVDLVVLATGMDPTAREGRLPVAVEQDISGFIVSNGTGIISTGVARKPTDVASCTQDATGAALKAIQSIVRR
>OIP90398.1
MADTKVSDGDVLVIGGGISGLTTAVEAAEVGCRVILVEKEPSLGGRVARNNKYYTKLCPPSCGLEINFKRIKKNPNIQCLTLSEVEAISGGEGNYEVTIRINPRYVNENCTACGKCAEVCVTEIPNEFNLGMDKIRAAYLPHPMAFPMRYVIAPEIIGTEEVKKCLDACKYNAIDLDMKQETVKVKVGAVVVATGWNPYDAAKIDNLGFGKCRNVITNVMMERLASPSGPTKGRIVRPSDGKEVKTVIFAQCAGSRDENHLAYCSGVCCLASLKQATYVREQYPDAKATIFYIDVRALGNYEDFYTKVAGDENISLIKGKVARVEEDPTTADVVVEAEDTLTGDKIKARADMLVLATGMVPSAPGGNIAVTYDEFGFVVSDPSIRGIYGVGCARRPTGVAQSVQDATGAALKAMQSMVRR
>OIP93093.1
MAKSVTQSILVVGGGMSGLTAAVEAAEAGYDVVLVERNPYLGGRVAQLHHYFPKLCPPYCGLEINFRRVKTNSRVRFFTMAEVESISGTEGDFDVRVSLKPRYVNEKCTACGKCAEACSMEIDNPFNYNMDRIKAAFLPHDMAFPLRYVLDPALVKSSEAAKVKEACPYDAIDLEMGVQTLDLKVGAVIWATGWKPYDANKLVNYHSDDYPNVISNVMMERLAAWNGPTQGKIVRPSDGKAPETVAFIQCAGSRDQNHLPFCSGICCLASMKQATYVREQYPNAKIYIFYIDIRATDRLEDFYSKIKADENIVFFKGKVAKIEQDADGNKLILRVENTMTEQLNEIPVDLVVLATGMQPNTSLEPIPTPVPYDDYGFVAAQNAMPGVYAAGCTRTPVGVSESVADGTAAALKAIQSIARR
>OIQ01363.1
MSEQGILIIGGGITGISAAVEAAEAGYQVYLVEREPYLGGRVARMNKYFPKLCPPNCGLEINFRRIKQNPLVRFFTLATVETISGEAGHFDVTIALAPRYVNERCTGCGDCVAAAETEIANPFNYGLDRVKSIHLPHDFAFPMRYLLAPEVVGTPEAKKIKAACPYGAVDLEMQTERFDLKVGAVILATGWHPYEAEKIAYYGFGKHKNVISNVMLERLAAANGPTAGVIQRPSDGAPVKRVAFIQCAGSRDENHLPYCSGVCCLASLKQATYLLEQDAEAEATIFYIDVRAIGKYEDFYTRVQADPRVHLIKGKAGEIRDNADTGRVTVQVEDQQSGRILTDEFDLVVLATGMVPNTKDWVPFAAVDCDDNGFVLGSRQVPGIIGAGCARHPVDVSTSVQDATAAVLKAIQVVGRR
>OJW38822.1
MTEHVATNETILVVGGGISGMTAALEAAETGKNVVLVEKNPALGGRTSQLYRYFPKLCHPTCGLEINQRRLKNNPRIRVLTLAEVTGIEGGTGNYTVSVRVKPRYVNENCTACGECAKAVSTEVADPFNYNLGTHKAAYLPSSMAYPQRYVLDPAIIGTPEADAAKAACKYGAIELDMQEETLQVKAGAVIWATGWQPYDAAKIQPYGYGRFKNVITSVEFERLADPHGPTGGKLLRPSDGKEAKNVAFIQCAGSRDENHLRHCSRICCMASLKQTHYVREKYPEDGKSTIYYIDIRAIDRFEDFYQKVQADPSVSFIKSKVARISEDEQGNPVCWGVNTEGYKRYTTPHDLVVLAVGMEPSVKGVNIPGHIVADSSGFIEADPANGAVFGAGCASNALDVNRAVQSATAAALRAIQVVNKVAKAEA
>OJW47759.1
MTEHVATNETILVVGGGISGMTAALEAAETGKNVVLVEKNPALGGRTSQLYRYFPKLCHPICGLEINQRRLKNNPRVRVLTLAEVSGIEGDAGNYTVTVKVKPRYVNENCTACGDCGRAVETMVDDPFNYNLGQHKAAYLPNAMAYPQRYVLDPAIIGSADADRAKAACKYGAIDLDMQEETIQVKAGAVVWATGWQPYDAAKIQPYGYDRFKNVITSVEFERLADIHGPTGGKILRPSDGKEAKNIAFIQCAGSRDENHLRHCSRICCMASLKQTHYVREAYPEDGKSTIYYIDIRAIDRFEDFYQKVQADPSVNFIKSKVAKITEDEHGNPVCHGVNTEGYKRYTTPHDLVVLAVGMEPSVKGVNIPGHIVADSSGFIEADPANGAVFGAGCASNALDVNRAVQSATAAALRAIQVVNKVAKAEA
>OJW74657.1
GGRTSQLYRYFPKLCHPICGLEINQRRLKNNPRVRVLTMAEVGGIEGDAGNYTVTVKVKPRYVNENCTACGDCGRAVETMVDDPFNYNLGQHKAAYLPNAMAYPQRYVLDPAIIGSADADRAKAACKYGAIDLDMQEETIQVKAGAVVWATGWQPYDAAKIQPYGYDRFKNVITSVEFERLADIHGPTGGKILRPSDGKEAKNIAFIQCAGSRDENHLRHCSRICCMASLKQTHYVREAYPEDGKSTIYYIDIRAIDRFEDFYQKVQADPSVTFIKSKVAKITEDEHGNPVCHGVNTEGYKRYTTPHDLVVLAVGMEPSVKGVNIPGHIVADSSGFIEADPANGAVFGAGCASNALDVNRAVQSATAAALRAIQVVNKVAKAEA
>OJW94272.1
MTEHVATNETILVVGGGISGMTAALEAAETGKNVVLVEKNPALGGRTSQLYRYFPKLCHPICGLEINQRRLKNNPRVRVLTMAEVGGIEGDAGNYTVTVKVKPRYVNENCTACGDCGRAVETMVDDPFNYNLGQHKAAYLPNAMAYPQRYVLDPAIIGSADADRAKAACKYGAIDLDMQEETIQVKAGAVVWATGWQPYDAAKIQPYGYDRFKNVITSVEFERLADIHGPTGGKILRPSDGKEAKNIAFIQCAGSRDENHLRHCSRICCMASLKQTHYVREAYPEDGKSTIYYIDIRAIDRFEDFYQKVQADPSVTFIKSKVAKITEDEHGNPVCHGVNTEGYKRYTTPHDLVVLAVGMEPSVKGVNIPGHIVADSSGFIEADPANGA
>OJY55510.1
MTEHVATNETILVVGGGISGMTAALEAAETGKNVVLVEKNPALGGRTSQLYRYFPKLCHPTCGLEINLRRLKNNPRVRVLTLAEVSGIEGGTGDYTATIKIKPRYVNENCTACGDCGRAVETMVDDPFNYNLGQHKAAYLPNAMAYPQRYVLDPAIIGTPDADKAKAACKYGAIDLDMKEETIQVKAGAVVWATGWKPYDAAKIQPYGYGRFKNVITSVEFERLADIHGPTGGKILRPSDGKEAKNIAFIQCAGSRDENHLRHCSRICCMASLKQTHYVREKYPEDGKSTIYYIDIRAIDRFEDFYQKVQADPSVTFIKSKVAKITEDEQGNPVCWGVNTEGYKRYTTPHDLVVLAVGMEPSVKGINIPGHIVADSSGFIEADPANGAVFGAGCASNALDVNRAVQSATAAALRAIQVVNKVAKAEA
>OJZ04517.1
MTEHVATNETILVVGGGISGMTAALEAAETGKNVVLVEKNPALGGRTSQLYRYFPKLCHPVCGLEINLRRLKGNPRVRVLTLAEVTDIQGGAGDYTVAVKIKPRYVNENCTACGDCGRAVETMVDDPFNYNLGQHKAAYLPNAMAYPQRYVLDPAIIGTPDAEKAKAACKYGAIDLDMKEETIQVKAGAVVWATGWQPYDAAKIQPYGYGRFKNVITSVEFERLADIHGPTGGKILRPSDGKEAKNIAFIQCAGSRDENHLRHCSRFCCMASLKQTHYVREKYPEDGKSTIYYIDIRAIDRFEDFYQKVQADLSVTFIKSKVAKVTEDEHGNPVCWGVNTEGYKRYTTPHDLVVLAVGMEPSVKGINIPGHIVADSSGFIEADPTNGAVFGAGCATNALDVNRAVQSATAAALRAIQVVNKVAKAEA
>OJZ17216.1
MTEHVATNETILVVGGGISGMTAALEAAETGKNVVLVEKNPALGGRTSQLYRYFPKMCHPVCGLEINLRRLKSNPRVRVLTLAEVTGIDGVAGDYTATVKVSPRYVNANCTACGDCARAVELEVDDPFNYNLGKHKAAYLPNAMAYPQRYVLDPAIIGTPDADKAKAACKYGAIDLDMQEETIQVRAGAVIWATGWKPYDAAKIQPYGYGRFKNVITSVEFERLADVHGPTGGKILRPSDGKEAKNVAFIQCAGSRDENHLRHCSRFCCMASLKQTHYVRENYPQDGKSTIYYIDIRAIDRFEDFYQKVRDDASVTFIKSKVARISEDKDGNPVVWGVNTEGYKRYSTPHDLVVLAVGMEPSVKGMDIPGHIVADSSGFIEADPANGAVFGAGCATNALDVNRAVQSATAAALRAIQVVNKVAKAEA
>OKY74730.1
MTEQNASGTGAVLVVGGGISGLTAALEAAEVGKDVFLIEKNPYLGGRVAQLNQYFPKLCPPSCGLEINFKRVKSNRRIRMYTMTQVKSVSGSAGSYEVTCETAPRYVNNNCTGCGACSDACADERVDEFNFGMGKTKAIYRPHEMSFPMKYVLDKNACSADTLAKIKDACKYDAIDTEMESKTFTLNVSSIVWATGWNPYDPTKMDNLKYNESEAIITNMQMERLAAPNGPTGGQILRPGDNKEPASFGFVQCAGSRDENHLEYCSYICCMASMKQITYIRERYPSAPIYVFYIDLRTPGKYEKFREKLMSDPNTHFIKGKVADIIPEADGVTLVAENAVTGDKVRQKVDLCVLATGMEPAIKSQAAALGLDVDSNGFVVGNEGKGMFSAGCAKKAADVVTSAQSATAAALKAIQAAK
>OLA83048.1
MSNSILVVGGGFAGLTAAIEAAELGHDVYIVEKSPYLGGRVAQLNKYFPKLCPPSCGLEIQFQRIRKNPRIKFFTMAEVTKLVGCKGDYTATVSIKPRKVAAHNVDFTLLASSLEGTVPNEFDFGLSQRKALYKSMPFAFPNRFVLDTDALSKADAARVAGQKFLDQNEPAREIELNVGAIVVATGWKPYDVTNLANLGAGKVKNCVTNMQLERLASPFGPTGGKIVRPTDGRRPKRIAFVQCAGSRDQNHLNYCSYICCMATLKQCQYICEQYPETQISVFYIDLRAPGRYVKVLDKVKAAPNVRFIKGKVADVAQAADDNVTVTVEDAIRGEKLHLDYDMVVLATGMQPSLATDSLPLPLPLDEDGFVMGGEEAGIFAAGCARMPLDVMRTAQSGTAAALKAVQTVKGR
>OPL13567.1
MSESILVVGGGFSGLTAAVEAAEMGYEVFIIEKESYMGGRVAQLNKYFPKLCPPSCGLEINYKRIKTSPNITFYNLAEVESVSGGPGDFNVKVKVNPRYTTPQCNNCALGAEAVATETPNEFNFGMDMRKPLYMPNMMAFPNQCVLDPAALSSGDGQQIKKAMPDGHVDLDQKAEVIDLNVGAIIMATGWHPYDATKMDKLCFGKYENIVTNMMVERMASPSGPTAGKIVRPSDKEEPKTVGFVQCAGSRDENHLKYCSYICCMATLKQARYLREQSEDVDIYIFYIDIRSPGLKYERFYKNVKEDKKVHFIKGKVAEIKEGSSPGSVVLIAEDTIGGGKIAQEVDLAVLATGMQPTGATTQIPGIDYNSDGFVVPKEGIIPCGCAKRPIDVVSSAQSATAAALKAVQTLVRRAG
>OPX20070.1
MSGLTTALEAAESGAQVVIVERSPYLGGRVTQLNKYFPKLCPPTCGLEINFRRIKTNPDITFYTQAEVTQISGQEGNFDVTIKVKPRYVNDNCVACNKCAEVCPVERVNDFNYGLDKNKAAYLPFDMAFPLKYVIDDSVCLGSACAKCVEACTYNAIDLAMQPQTINVKVGAIALAGGWDLYDATKIDNLGFGTVKNVISNMQMERLASPNGPTEGRILRPSDGQEPKTVAFVQCAGSRDENHLPYCSYICCMASLKQVTYLREQDPEAKASIFYIDIRSPGRYEKFYWKVRDDENVQLIRGKVAKVTQEPGTDKVIVEAEDTVTGDKVRQTFDLVVLALGMVPATKAMKLPLNISYTEDGFVIPASLPPGVYAVGSLKSPLDVAKSVQEGTGAAIKCLQSLGGR
>OPX38719.1
MANTDTQSILVVGSGMSGLTAAIEAAEAGYDVYIVEKNPYLGGRVAQLHHYFPKLCPPYCGLEINFRRIRQNPRVRFFTMAEVEKISGEEGDFDVTIRLNPRYVNEKCTGCGKCAEACTMEIENAFNYGMDKIKAAYLPHDMAYPMRYVLDPALIKSDEAQKVKEACPYDAIDLDMESRAVELKVGSVVWATGWKPYDANKLDTYGFGQYPDVITNVMMERLASWTGPTKGKIVRPSDGKAPETIAFVQCAGSRDENHLPYCSGICCLASMKQATYVREQYPDAKIYIFFIDIRATDRLEDFYNKVKEDENIRFFKGKVAKITEEDGKGLVLRVEDTMTEELHEISADLVVLATGMQPNTSESPLPIQVPYDDYGFMVSRNGKPGIYAAGCVRTPTFVSEVVQDGTAAALKAIQSVVRR
>OPX39397.1
MANTETQSILVVGSGMSGLTAAVEAAEAGYDVYIVEKNPYLGGRVAQLYHYFPKLCPPYCGLEINFRRIKQNPRIRVFTMAEVEGISGDEGDFDVTVKLNPRYVNAKCTCCGKCAEACTKEIDNAFNYGMDKVKAAYLPHDMAFPMRYVLDPVLIQSEEAQKVKDACPYDAIDLDMAPKTMNLKVGSVVWATGWKPYDANKLDSYGFGQYPDVITNVMMERLAAWSGPTKGKIIRPSDGKAPETVAFVQCAGSRDENHLPFCSGVCCLASMKQATYVREQYPDAKIIIFYIDIRATDRLEDFYNKVKQDENIRFFKGKVAKITQEESGGLILRVEDTTTEELKEIPADLVVLATGMQPNTSENPLPIQVPYDDYGFVASQNARPGIYAAGCTRTPTFVSEVVQDGTAAALKAIQSIVRR
>OQW93545.1
MTNVVATNQTILVVGGGISGMTAALEAAECGKDVILIEKNPSLGGRVTQLYKYFPKLCYPTCGIEINFRRIKANQRLRVITLAEVTQVTGKTGNYTVELKIAPRYVNENCTACGACRDAVTAEFADEYNYDLNKRKGAYLPFLMAYPQRYVLDSRIIGTPDADKAKTACKYNAIDLSMSSQTLQLNIGAIIWATGWQPYNANKIQPYGYDRIQNVITSVEFERLADPQGPTGGKLVRPSDGKEAKNVAFIQCAGSRDRNYLRHCSRICCMASLKQTTYVRERYGEDSKVTIYYIDIRAIDRFEDFYQKVRQEKQVTFTKSKVANITLDKTTGDPVLHGVDTEGYFRYHNHHDLVVLAVGMQPSVDFRNMPFKLALNEEGFIENDEANGGMFAAGCASDALDVNRAVQQATASALRAIQVVNRVASVEC
>OQW97549.1
MTSDKAAPASGSVLVVGGGISGLTTALETAEVGYEVFLVEKNPYLGGRVAQLNQYFPKLCPPTCGLEINFRRIKDNPKIKVFTLAEVQHVEGVPGNYDVKIKLSPRYVNENCVACDECVKVCPVERKNDFNFGLDNSKAIFRPFEMSFPMRYVIDGATCKGPECAKCIDACKYSAIDLKMESKTIDLKVGAIVWATGWTPYDANKIDNLGFGKYPNIITNMILERYASSNGPTKGKIIRPSDGKAPESVAFVQCAGSRDENHLPYCSYICCMASLKHATYIREQYPDAKIYIFYIDLRTPGLRYEKFYNKIKADDKVFFIKGKVAEVSEDPATKNITVVAENAVTGEKVRQTVEMAVLATGMQPTAAISKPHAELNYNPDGFIINDFIKGGMFAAGCANKPADVVSSNQNATGMALKAIQTLVRR
>OQX01312.1
MTVEKQAPASGSILVVGGGISGLTTALEAAEVGYEVFIVEKNPYLGGRVAQLNQYFPKLCPPTCGLEINFKRIKDNPRIRTFTLAEVEKVEGSAGNYDVSIRLNPRYVNEQCTSCGECAKVCKTEVSNDFNFGMNRTKGAYLPFEMAFPARYVISPQIIGTEDAKRCKEACKYNAVDLDMQAKTVTFKVGAIVWATGWKPYDAGKIDNLGFGRYPNIITNMMMERLASPGGPTKGKIQRPSDGKAPESVAFVQCAGSRDENHLPYCSYICCMASLKQATYIREQYPDAKIYIFYIDLRAPGQRYENFYKKIKEDKNVFFIKGKVAEVSEDAGTKNITVVAENAVTGEKIRQTVDMVVLATGMQPTAATGKLPADLKYTPEGFILNGKTQGMFAAGCANKPADVVSSNQNATGMALKAIQTLVKR
>OQX06358.1
MLVVGGGISGLTAALEAAEVGHDVYLVDKNPYLGGRVAQLNQYFPKLCPPTCGLEINFRRLKDNRSIRTYTMTTVKSVSGAPGKYQVVLETAPRYVNANCTACGACAEACECERDNEFNLGMSKTKGIYLPHEMAFPRRYVLDKKVCTPACLDKMKAACKYDAIDLDMQAETRTVEVAAIVWATGWNPYDATKMDNLKFGQSKAIITNMMMERLAAPNGPTGGKILRPGDNKEPQSIAFVQCAGSRDENHLEYCSYICCMASLKQMTYVREQYPDAQIYVFYIDLRSPGKYENFRRKLMGDPKATFIKGKVADIIPEADGGVTVVAENAVTGAKVRQKVDLAVLATGMQPAMAGQGQALGLRQDPNGFVVEAPGMFGAGCAKGASDVYTCAQNSTAAAMKAIQITR
>OQX07346.1
MTAVVATNQTIIVVGGGISGMTAALEAAETGKQVILLEQRPYLGGRVSQLYKYFPKMCHPTCGQEINQRRIKMNHNLTVLTQAEVSNISGDKGDYTVSVTLTPRYVNNNCTACGDCAKAATTEFDDEFNYNLGKRKSVYLPNAMAFPQHYVIDSRIIGTAEADAAKAACKYGAIDLDQQTETLDLKAGAVIFATGWKPYDANKIQPYGYDRFANVITNVEFERLMDPHGPTNGKLLRPSDGKEAKNIAFIQCAGSRDKNHLAHCSRICCMASLKQTNYVQEKFGDDGKSTIYYIDMRAIDRFDDFYQNVQNNPNVSFIKSKVAKIEEDKASGNPVLHGVDTEGYKRYANQHDLVVLATGMEPSVDFKGFPIKILVNDEGFIEHDDSNGGIFAAGVASDALDVNRAVQHATAAALRAVQVVNQVAGA
>OQX26118.1
MAIDKSGSILVVGGGISGLTTAIEAAEVGYEVFLVEKNPYLGGRVAQLNQYFPKLCPPTCGLEINFRRIKDNPKIKVLTLAEVAEVNGKPGAYDVSLKINPRYVNENCTCCGDCAVVCQTEISNDFNFGMNKIKGAYLPHEMAFPARFVISPQIIGTEDAKRCKEACKYNAVDLDMSAKTMNLKVGAIVWTTGWMPYDAGKIDNLGFGRYPNIITNMMMERLAAPNGPTCGKIRRPSDDKEPESIAFVQCAGSRDENHLPYCSYICCMASLKQTTYIREQYPEAKIYIFYIDLRAPGHRYEKFYKQIKSDKNVFLIKGKVAEVAEDPKTRNITVIAENAVTGEKVRQTVEMVVLATGMQPTAAIRKLPADLEYTADGFIVNDFAKGGMFAAGCANKPADVVSSNQNATGMALKAIQTVRSEQ
>OQX27180.1
MTVNKSGSILVVGGGISGLTTAIEAAEVGYEVFLVEKNPYLGGRVSQLNQYFPKLCPPTCGLEINYRRIKDNPKIKVFTLAEVEKIEGTAGDYNVGIKISPRYVNENCTCCGDCATACQTEIPNEFNFGMNKSKGAYLPFEMAFPARYVISSRILGTEDAQRSKDACKYNAVDLGMEAKTVTLNVGAVVWATGWQPYDAGKIDNLGFGRYSNIVTNMMMERLASPNGPTCGKILRPSDSKEPASVAFVQCAGSRDENHLPYCSYICCMASLKQATYIRERYPEAKIYIFYIDLRAPGARYEKFYQKIKADKNIILIKGKVAEVSEDPETKNVTVVAENAVTGEKIRQAAEMVVLATGMQPTAATVKLPADLKYTADGFIINDFEKGGMFAAGCANKPADVVSSNQNATGMALKAIQTLRN
>OQX30429.1
MTEVIATNQTILVVGGGISGMTAALEAAETGKKVVLVEKRPYVGGRVTQLYKYFPKLCFPTCGLEINQRRAKMNPNLTILTMAEVTGIQGEAGDYTATVKISPRYVNDNCTGCGDCATAVEAEFDNEFNYGLGGVSKRKGAYLPHKMAHPQRYVIDPAIIGTDDAEKAKGACKYNAVDLEMQEETIEFKAGAVVWATGWQPYDANRIQPYGYDRFANVITNVEFERMADPQGPTGGKLLRPSDGKEAKNVAFIQCAGSRDHNHLLHCSRICCMATLKQTHFVQDAWGDEGKSTIYYIDIRAIDRFEDFYQSVKANPNVSFIKSKVASIVENTENGNPVLHGVDTEGYNRYASEYDLVVLAVGMEPSVDKASFPVDIVVNEEGFIEPAPENGGIFAAGCASDALDVNRAVQQATGAALRAIQVVNRVAGTEG
>OQX38060.1
MTEVIATNQTILVVGGGISGMTAALEAAETGKKVVLVEKRPYVGGRVTQLYKYFPKLCFPTCGLEINQRRAKMNPNLTILTMAEVTGIQGEAGDYTATVKISPRYVNDNCTGCGDCATAVEAEFDNEFNYGLGGVSKRKGAYLPHKMAHPQRYVIDPAIIGTDDAEKAKGACKYNAVDLEMQEETIEFKAGAVVWATGWQPYDANRIQPYGYDRFANVITNVEFERMADPQGPTGGKLLRPSDGKEAKNVAFIQCAGSRDHNHLLHCSRICCMATLKQTHFVQDAWGDEGKSTIYYIDIRAIDRFEDFYQSVKANPNVSFIKSKVASIVENTENGNPVLHGVDTEGYNRYASEYDLVVLAVGMEPSVDKASFPVDIVVNEEGFIEPAPENGGIFAAGCASDALDVNRAVQQATGAALRAIQVVNRVAGTEG
>OQX42943.1
HKMAHPQRYVIDPAIIGTDDAEKAKGACKYNAVDLEMQEETIEFKAGAVVWAPGWQPYDANRIQPYGYDRFANVITNVEFERMADPQGPTGGKLLRPSDGKEAKNVAFIQCAGSRDHNHLLHCSRICCMATLKQTHFVQDAWGDEGKSTIYYIDIRAIDRFEDFYQSVKANPNVSFIKSKVASIVENTENGNPVLHGVDTEGYNRYASEYDLVVLAVGMEPSVDKASFPVDIVVNEEGFIEPAPENGGIFAAGCASDALDVNRAVQQATGAALRAIQVVNRVAGTEG
>OQX45304.1
VSKRKGAYLPHKMAHPQRYVIDPAIIGTDDAEKAKGACKYNAVDLEMQEETIEFKAGAVVWATGWQPYDANRIQPYGYDRFANVITNVEFERMADPQGPTGGKLLRPSDGKEAKNVAFIQCAGSRDHNHLLHCSRICCMATLKQTHFVQDAWGDEGKSTIYYIDIRAIDRFEDFYQSVKANPNVSFIKSKVASIVENTENGNPVLHGVDTEGYNRYASEYDLVVLAVGMEPSVDKASFPVDIVVNEEGFIEPAPENGGIFAAGCASDALDVNRAVQQATGAALRAIQVVNRVAGTEG
>OQX46074.1
YLPHKMAHPQRYVIDPAIIGTDDAEKAKGACKYNAVDLEMQEETIEFKAGAVVWATGWQPYDANRIQPYGYDRFANVITNVEFERMADPQGPTGGKLLRPSDGKEAKNVAFIQCAGSRDHNHLLHCSRICCMATLKQTHFVQDAWGDEGKSTIYYIDIRAIDRFEDFYQSVKANPNVSFIKSKVASIVENTENGNPVLHGVDTEGYNRYASEYDLVVLAVGMEPSVDKASFPVDIVVNEEGFIEPAPENGGIFAAGCASDALDVNRAVQQATGAALRAIQVVNRVAGTEG
>OQX47155.1
PAIIGTDDAEKAKGACKYNAVDLEMQEETIEFKAGAVVWATGWQPYDANRIQPYGYDRFANVITNVEFERMADPQGPTGGKLLRPSDGKEAKNVAFIQCAGSRDHNHLLHCSRICCMATLKQTHFVQDAWGDEGKSTIYYIDIRAIDRFEDFYQSVKANPNVSFIKSKVASIVENTENGNPVLHGVDTEGYNRYASEYDLVVLAVGMEPSVDKASFPVDIVVNEEGFIEPAPENGGIFAAGCASDALDVNRAVQQATGAALRAIQVVNRVAGTEG
>OQX48855.1
MTEVIATNQTILVVGGGISGMTAALEAAETGKKVVLVEKRPYVGGRVTQLYKYFPKLCFPTCGLEINQRRAKMNPNLTILTMAEVTGIQGEAGDYTATVKISPRYVNDNCTGCGDCATAVEAEFDNEFNYGLGGVSKRKGAYLPHKMAHPQRYVIDPAIIGTDDAEKAKGACKYNAVDLEMQEETIEFKAGAVVWATGWQPYDANRIQPYGYDRFANVITNVEFERMADPQGPTGGKLLRPSDGKEAKNVAFIQCAGSRDHNHLLHCSRICCMATLKQTHFVQDAWGDEGKSTIYYIDIRAIDRFEDFYQSVKANPNVSFIKSKVASIVENTENGNPVLHGVDTEGYNRYASEYDLVVLAVGMEPSVDKASFPVDIVVNEEGFIEPAPENGGIFAAGCASDALDVNRAVQQATGAALRAIQVVNRVAGTEG
>OQX55284.1
MDFDALIIGGGIAGMESALNLGDMGYQVLLVEKETTIGGKMILLSKVFPTLDCASCIATPKMASTAHHPRITLMTNTQVEKIHQLPQGGFEIQLMKKATFVDFAKCTGCQECEFNCPVPVADQFNYDLVARRAAYIPFPQAVPKKAVIEKVGTSPCSYNCPASIKAHGYIALSRCGKFEEAFHLILEDAPLVGTLGRACYAPCENECTRNLLTEPHQLKLVERYNKEYFYLAREIKEGPLSIRRIKRFIADYYYSRHPKPEYGPPPPEKRIDQKIAIIGSGPAGLTAAYFLAQKGYPVKIYEAENQPGGMLRFAIPSFRLPNDVVDRDIKNITALGVEIETDHRVSSLADLKAKGYSAIFLATGAQEPRYLKVEGEDLAGVVTAMDFLKDVNLGRKKIDLSGKTVMVVGGGNVAIDSARVAVRLGAAKVFIQYRRSREQMPAFDWEIKEAEEEGVDFQYLRVPVRFIGQEGHIVASESIRMKLGAPDASGRPRPVPIKGSEHKIPIDYVILAIGLTPSTHPFQSELELNKDGSIKVNPITLQTSLPHVFAGGDAVTGPSMIVSAMGQGKQAAQAIEAYLKGENLENFRLTQPMPPVPREKVLQRQKYHTRLAPLGRKEIPPAERINSFDEVELPLTAEEVKYSASRCLDCGICSECHQCLRVCPAEAIDFSQRDEEQKIETGSIILATGFNLFPAELKETYGYGRFPNVITSMQMDRLLSPTRPYNTVLRPSDGKTPDNIAYILCTGSRDHTVGNPLCSQVCCMYSIKQAQLLMGALPLADITIYYIDIRAFGKGFEEFYQQAQAMGTYFIKGKVAKIEEKDHGQLVVRYEDIDNGGVVKEAEHDLVVLAVGFLANSEAQQYFPDKSLQLDNFNYIKQVEEDISPGKTSLDGVFVAGTAASPMDIPDSVIHAGAAATQAAAYIEKIRRRT
>OQX61645.1
MATDNSTSANGSIMVVGGGISGLTTALEAAEVGYEVFLIEKEPYLGGRVSQLNQYFPKLCPPSCGLEINYRRIKDNRKIHTYTLAEVEKVEGEAGNYKVTVQLNPRFINQNCTACGECVDVCPVERSNSFNFGMDKTKAIFKSTDMAFPMRYTIDGVACKGTSCGKCAEACRYNAIELDMKPRMIDLNVGSIVWATGWEPYDATKIDNLGFGKYKNVITNMMMERLAAPNGPTQGKIVRPSDGKEPKSVAFVQCAGSRDENHLPYCSYVCCMASLKQATYIRERYPDAEIYIFYIDIRTPGYRYEKFYKKVKEDEKVFFIKGKVAEVREEAGSGITVVAENAVTGEKTSKTVDMAVLATGMQPTAAKNKLPADLVYNEDGFIINDFEKGGMFAAGCANKPADVVSSNQNATGMALKAIQTLKR
>OQX65747.1
MADVQTTSQTILVVGGGMSGITAALEAAEAGYEVVLVERNPYLGGRVTQLYQYFPKLCPPNCGLEINFRRMRQNPKVRFFTMAEVTGISGQEGDYDVTIKLNPRYVNEKCTCCGKCAEACEVEIDNPFNYGMDKIKAAYLPHEFAFPMRYVLDPSIVGTDQGKKCLEACEYGAIDLDMKETTFDLKVAAIVWAAGWRPYDAAKIEYYGFGEYKNVITNVMMERMASPNGPTEGKILRPSDNKEPKNIAFIQCAGSRDENHLPYCSGVCCLASLKQSTYVRERQPDCDVTIFFIDIRALDRLEDFYVKVQADEKVTFIKSKIANITEDEGTGNLILEGENTRTGEQILMNFDMVVLATGMVPNGLTIDGPLKVSHDEYGFLVNNPDQPGIYGAGCVRTPTDVASSVQDGTAAALKAIQSIARR
>OQY02118.1
MTTDKSASTGGIIMVVGGGISGLTTAIESAEVGYEVLLVEKEPSLGGRVSQLKQYFPKLCPPTCGLEINYRRIKDNPKIKVFTMAEVEEVDGSPGDYTVKIKITPRYVNEKCTACGECEKVCESEISNDYNLGMDKRKAAYLPNNIAFPSRYVMSSSMLEDDKNKVKEACKFDAIDFDMQEKSLEFKVGAIVWATGWTPYDARKISNLGFGMYQNIITNMMLERLAAPNGPTKGEILRPSDSKAPDTIAFAQCAGSRDENHLSYCSYICCMASLKHATYLRGQYPNAKIYIYYIDIRASGRKYENFYKKLKQDENIFFIKGKVAEVSEEESTGNINLVAEDTISGEKVRQNVDMLVLATGMQPNASLDKPNADLQFNSDGFIVNDFKEGGMFAAGCANKPADVITSNQNATGMALKAIQTLVGR
>OQY49060.1
EAEIDNPFNFGMDKMKAAYLPHEFAFPMRYVMDPSIVETEDGKKCLEACEYGAVELDMAESTFDLNVGAVVWAAGWDPYEAKEIDYYGFGEYKNVITNVMMERMAAPGGPTDGKILRPSDGKPVKNIAFVQCAGSRDENHLPYCSGICCLASMKQATYVRERHPDADISIFFIDIRALDRLEDFYIKVQEDEKIEFIKSKIANISEDEATGNLLLEGENTRTGEQLRMTFDMAVLATGMVPNKIDIDGAPDVAADEYGFVVNDPEKTGIYGAGCVRRPTDVASSVQDATSSALKAIQSIARR
>OQY52958.1
MTTDNSAPVSGSIMVVGGGISGLTTALEAAEVGYEVFLVEKEASLGGRVSQLKHYFPKLCPPTCGLEINYRRIKDNKNIKVFTMSEVQKVEGNPGDYTVTLKTAPRYVNENCTACGECAKVCETEISNEFNFGMDRRKAAYLPHNMAFPQRYIMDTAMGTDDRDRVIEACKYDAIDFDMEEKNIDLKVGAIVWNTGWQPYDATKIDNLGFGRYQNIVTNMMLERMASINGPTDGKIIRPSDDKAPATIAFAQCAGSRDENHLPYCSYICCMASLKHATYLREQYPEAKIYIYYIDLRTPGLKYEKFYANLKQDENIFFIKGKVAEVSEESGTGNINLVAEDTITGEKVRQTVDLLVLATGMQPAAAIDKPNADLNYNEEGFIMNDFSKGGMFAAGCANKPADVVTSNQNATGMALKAIQTLVRR
>OQY55618.1
MTDVVATNQTILVVGGGISGMTAALEAAECGKDVILIEKNPSLGGRVSQLYKYFPKMCHPTCGMEINLRRIKANKRVRVMTMAEITQVTGEAGNYTVNLKLSPRYVNDNCTACGACKDAVEAEFDDEYNYGVMDSKRKGAYLPFFMAYPQHYVIDQRLIGTADADKAKAACQYEAIELDMPEQDLTLNVGAIVWATGWKPYDANKIQPYGYDRIPNVITSVELERMMDQMGPTGGKILRPSDGKEAKDIAFIQCAGSRDRNYLKHCSRICCTASLKQTTYVREQYGDDGKSTIYYIDIRAIDRFEDLYHKAKADETVHFIKSKVASITQDKATGNPILHGVDTEGYNRYSNPHDLVVLAIGMEPSVDFSQLDVNMTVNEHGFIENDPSNGGMFGAGVATDALDVNRAVQSATASALRAIQVVNQVAATQGG
>OQY57162.1
MTENSGSILVVGGGISGLTTALEAAEVGYEVFLVEKEPSLGGRVSQLNQYFPKLCPPTCGLEINYRRIKDNPGLRVLTLAEVEEVHGTPGNYDVTIRMNPRYVNENCTCCGECAEACQTEISNEYNFGIDKRKGAYLPHEMAFPARYVISPQILGTEDAKRCEKACKYDAVDFDMEAKSINLKVGAVVWATGWVPYDAGKIDNLGFGRYKNIITNMMMERFAAPSGPTSGKILRPSDDKAPESVAFVQCAGSRDENHLPYCSYICCMASLKQATYVRERYPDAKIYIFYIDLRAPGQRYEKFYQKIKEDENIFLIKGKVAEVSENSDNKNITVVAENAVTGEKIRQEVELAVLATGMQPTAAVKKLPAGDLNYSADGFIINDFEKGGMFAAGCANKPADVVSSNQNATGMALKAIQELRK
>OQY75787.1
KVKPRYVNENCTACGDCGNAVSAQIPNPANYGLDRIKAAYLPHGMAYPQRYVIDPSIVGTPEGEKAKAACKFGAVDLGMQEETVELKVGSVVWATGWRPYDAAKIQPYGYGRIPNVVTSVEFERMADPHGPTGGKLLRADGKEAKNVAFIQCAGSRDENHLRHCSRICCMASLKQTQYVREACGEEGKSTIYYIDIRAIDRFEDFYQSVQNDPTVTFVKSKVARIAFNEETGNPVLHGVDTEGYHRYAAEHDLVVLAVGMEPEVAGVKLPEDIVLDSSNFIEGSRSGGMFGAGAAASPLDVNRAVQSATAASLRAIQVIHKTASTEAA
>OXS27644.1
MSNAILVVGGGFAGLTAAIEAAELGHDVYIVEKSPWLGGRVAQLNKYFPKLCPPSCGLEIQFQRIRKNPRVKFFTQAEVVGFRGVKGDYTVKVRIEPRHTAPHNVDFSLLASSLDGETPSEFDLGLSKRKALFKAMPFAFPSRYTLDLKGLSKADAARVAGNQFLDVNEEPREIELSVGAVVVATGWKPYDVTRLTNLGAGAVKNCISNMQLERLAAPSGPTGGRIVRPTDGRRPHHVAFVQCAGSRDQNHLNYCSYICCMATLKQCQYLAEQSPETQITVYYIDLRAPGRYVKVLEKVKAMPNVHFVKGKVADAVQAEGDKVRLTAEDAVSGEKLTLDYDLVVLATGMQPSLAGEDAPLPLPLDEEGFVAGGEEAGIFAAGCARMPLDVMRSAQSGTAAALKAVQTVKGR
>OYV75405.1
MAVTVATDQTILVVGGGISGMTAALEAAECGKQVVLVEKNPSLGGRVSQLYKYFPKLCFPTCGMEINLRRVRANRNLRIMTQTELVELQGSAGDYTASVRITPRYVNERCTACGECAKVVEAEFDDEFNYGMKKRKGAYIPFNMSYPQRYVLDSRIIGTPDAQRAQSACRYDAIDLEQQEQVVQLKVGAVIWATGWRPYDAARIQPYGYDRFPNVITSVEFERMMDPFGPTEGRLVRPSDGKPAKDVAFIQCAGSRDRNHLKHCSRICCMASLKQSTYVREKYGDDAKVSIYYIDIRVIDRLEDFYNKVKADKNVRFIKSKVANITGDTATGNVVLHGVDTEGYHRYSNPHDLCVLAVGMEPSVDRGKFPVDVVVNQNGFIEPDPANGAIFAAGCASDALDVNRSVQSATAAALRAIQVVNRVAGVEG
>OYV95680.1
MVVGAGIAGITAALEAAEAGREVVLVERDASVGGRVLRNHHYFPKLCPPSCGMEINTGRLERNPRVRVVTRARVTGCRESDGGYEVTIAHAPAWVNERCTACGACSSVCPAKVKDAFNLEMAEVPAVRLPHPNAWPKRFVLDRQACPEGCHACKDVCTYGAIDLDAEERTETVHAGAVVVATGWDPYPLERLPELGGGLSPDVIANVHMERMAAPAGPTGGKILRPSDQQPPKRVAFVQCAGSRDVNHLAYCSAVCCLASLKQAIYVKEQLPDALVTIYYIDRRTPGRNEEMLTRVAAMEGVRLVKGKVAKVEPRDGVLALRVEDVEGGRIVHAEADLVVLATGMVPSLGAGAGLFGLASDDDGFGVEKPGVAVAGV
>OYW06110.1
MTGQQPRPLVVVGAGIAGITAALEAAEAGREVVLVERDASVGGRVLRNHHYFPKLCPPSCGMEINTGRLERNPRVRVVTRARVTGCRESDGGYEVTIAHAPAWVNERCTACGACSSVCPAKVKDAFNLEMAEVPAVRLPHPNAWPKRFVLDRQACPEGCHACKDVCTYGAIDLDAEERTETVHAGAVVVATGWDPYPLERLPELGGGLSPDVIANVHMERMAAPAGPTGGKILRPSDQQPPKRVAFVQCAGSRDVNHLAYCSAVCCLASLKQAIYVKEQLPDALVTIYYIDRRTPGRNEEMLTRVAAMEGVRLVKGKVAKVEPRDGVLALRVEDVEGGRIVHAEADLVVLATGMVPSLGAGAGLFGLASDDDGFGVEKPGVAVAGVVHRPEDVAASVRDATGAAARACVAAGRRA
>OYW15481.1
MTEHVATNETILVVGGGISGMTAALEAAETGKNVVLVEKNPALGGRTSQLYRYFPKLCHPTCGLEINLRRLKNNPRVRVLTLAEVTGIEGSTGNYTVSVKVKPRYVNESCTACGDCGRAVETMVDDPFNYNLGQHKAAFLPNAMAYPQRYVLDPAIIGTPDADKAKAACKYGAIDLDMKEETIQVKAGAVVWATGWQPYDAAKIQPYGYGRFKNVITSVEFERLADIHGPTGGKILRPSDGKEAKNIAFIQCAGSRDENHLRHCSRICCMASLKQTHYVREKYPEDGKSTIYYIDIRAIDRFEDFYQKVQADPSVSFIKSKVAKITEDEHGNAVCHGVDTEGYKRYTTPHDLVVLAVGMEPSVKGINIPGHIVADSSGFIEADPANGAVFGAGCASNALDVNRAVQSATAAALRAIQVVNKVAKAEA
>OYW37161.1
MMDIVATNETILVVGGGISGMTAALEAAETGKNVVLVEKNPALGGRTSQLYRYFPKLCHPTCGLEINQRRLKNNPRIRVLTLAEVTGLEGATGNYNATIKIRPRYVNENCTGCGECERAVETEVPDPFNYNMGMHKAAYLPNSMAYPQRYVLDPAIIGSADADRAKAACKYGAIDLDMKEETIQVKAGAVIWATGWQPYDAAKIQPYGYGRFKNVITSVEFERLADIHGPTGGKILRPSDGKEAKNIAFIQCAGSRDENHLRHCSRICCMASLKQTHYVREKYPEDGKSTIYYIDIRAIDRFEDFYQKVQADASVSFIKSKVAKVTEDEQGNPVCHGVDTEGYKRYTTPHDLVVLAVGMEPSVKGINIPGHIVADSSGFIEADPANGAVFGAGCATNALDVNRAVQSATAAALRAIQVVNKVAKAEA
>OYY57983.1
NYNATIKIRPRYVNENCTGCGECERVVETEVPDPFNYNMGMHKAAYLPNSMAYPQRYVLDPAIIGTADADKAKAACKYGAIDLDMKEETIQVKAGAVIWATGWQPYDAAKIQPYGYGRFKNVITSVEFERLADIHGPTGGKILRPSDGKEAKNIAFIQCAGSRDENHLRHCSRICCMASLKQTHYVREKYPEDGKSTIYYIDIRAIDRFEDFYQKVQADPSVSFIKSKVAKVTEDEHGNPVCHGVDTEGYKRYTTPHDLVVLAVGMEPSVKGINIPGHIVADSSGFIEADPANGAVFGAGCATNALDVNRAVQSATAAALRAIQVVNKVAKAEA
>OYY92404.1
MTSVVATNQTILVVGGGISGMTAALEAAETGKQVVLVEKNPYLGGRTVQLYRYFPKMCHPTCGLEINLRRLKANPRIQVLTMAEVTGISGDKGAYNISVKLKPRYVNENCTACGECGKAVKAEIDDEFNYNLGKIKAAYLPSSMAYPQRYVIDSSIVGTPDGEVAKAVCKYNAVELDMQEEVVTLNAGAIVWATGWQPYDASKIVYYGYGRFPNVISNVEFERLADPHGPTGGKILRPSDGKEAKNVAFIQCAGSRDENHLRHCSRFCCMASLKQTHYVQEAFGNAGKSTIYYIDIRAIDRFEDFYQNVKANPNVSFVKSKVARITEDKEGNPVCNGVNVEGYKRYATAHDLVVLALGMEPSVKGMDIPAEVMSDSSGFIMADPVNAGIFGAGCATNALDVNRAVQSATAAALRAIQVVNKVARAEA
>OYZ28943.1
MTEHVATNETILVVGGGISGMTAALEAAETGKNVVLVEKNPALGGRTSQLYRYFPKLCHPTCGLEINLRRLKGNPRVRLLTLAEVTGIEGSTGNYTATIKVRPRYVNENCTACGECERAVEMKVDDPFNYNLSQHKAAYLPNAMAYPQRYVLDPAIIGTADADRAKAACKYGAIDLDMQEETIQVKAGAVVWATGWQPYDAAKIQPYGYGRFKNVITSVEFERLADLQGPTGGKILRPSDGREAKNIAFIQCAGSRDENHLRHCSRICCMASLKQTHYVREKYPEDGKSTIYYIDIRAIDRFEDFYQKVQADPSVSFIKSKVAKITEDAQGNPVCHGVDTEGYKRYTTPHDLVVLAVGMEPSVKGINIPGHIVADSSGFIEADPANGAVFGAGCASNALDVNRAVQSATAAALRAIQVVNKVAKAEA
>OYZ57143.1
MTDIVATNETILVVGGGISGMTAALEAAETGKNVVLVEKNPALGGRTSQLYRYFPKLCHPTCGLEINQRRLKNNPRIRVLTLAEVTGLEGATGNYNATIKIRPRYVNENCTGCGDCERAVETEVPDPFNYNMGMHKAAYLPNSMAYPQRYVLDPAIIGTADADKAKAACKYGAIDLDMKEETIQVKAGAVIWATGWQPYDAAKIQPYGYGRFKNVITSVEFERLADIHGPTGGKILRPSDGKEAKNIAFIQCAGSRDENHLRHCSRICCMASLKQTHYVREKYPEDGKSTIYYIDIRAIDRFEDFYQKVQADPSVSFIKSKVAKVTEDEHGNPVCHGVDTEGYKRYTTPHDLVVLAVGMEPSVKGINIPGHIVADSSGFIEADPANGAVFGAGCATNALDVNRAVQSATAAALRAIQVVNKVAKAEA
>OZA27508.1
MTEHVATNETILVVGGGISGMTAALEAAETGKNVVLVEKNPALGGRTSQLYRYFPKLCHPICGLEINQRRLKNNPRVRVLTMAEVSGIEGDAGNYTVTVKVKPRYVNENCTACGDCGRAVETMVDDPFNYNLGQHKAAFLPNAMAYPQRYVLDPAIIGTPDAEKAKAACKYGAVDLDMQEETIQVKAGAVVWATGWQPYDAAKIQPYGYGRFKNVITSVEFERLADIHGPTGGKILRPSDGKEAKNIAFIQCAGSRDENHLRHCSRICCMASLKQTHYVREAYPEDGKSTIYYIDIRAIDRFEDFYQKVQADPSVNFIKSKVAKITEDEHGNPVCHGVNTEGYKRYTTPHDLVVLAVGMEPSVKGVSIPGHIVADSSGFIEADPANGAVFGAGCASNALDVNRAVQSATAAALRAIQVVNKVAKAEA
>OZA29241.1
MTEHVATNETILVVGGGISGMTAALEAAETGKNVVLVEKNPALGGRTSQLYRYFPKLCHPTCGLEINLRRLKGNPRVRVVTLAEVSGLSGSTGNYTATIKVRPRYVNENCTACGDCERAVETLVDDPFNYNLGQHKAAYLPNAMAYPQRYVLDPAIIGTPDAERARAACKYGAIDLDMQEETIEVKAGAVIWATGWQPYDAAKIQPYGYGRFKNVITSVEFERLADIHGPTGGKILRPSDGREAKNIAFIQCAGSRDENHLRHCSRICCMASLKQTHYVREKYPEDGKSTIYYIDIRAIDRFEDFYQKVQADSSVSFIKSKVAKITEDEHGNPVCHGVDTEGYKRYTTPHDLVVLAVGMEPSVKGINIPGHIVADSSGFIEADPANGAVFGAGCASNALDVNRAVQSATAAALRAIQVVNKVAKAEA
>OZA33691.1
MTEHVATNETILVVGGGISGMTAALEAAETGKNVVLVEKNPALGGRTSQLYRYFPKLCHPTCGLEINLRRLKGNPRVRLLTLAEVTGIEGSTGNYTATIKVRPRYVNENCTACGECERAVEMKVDDPFNYNLSQHKAAYLPNAMAYPQRYVLDPAIIGTADADRAKAACKYGAIDLDMQEETIQVKAGAVVWATGWQPYDAAKIQPYGYGRFKNVITSVEFERLADLQGPTGGKILRPSDGREAKNIAFIQCAGSRDENHLRHCSRICCMASLKQTHYVREKYPEDGKSTIYYIDIRAIDRFEDFYQKVQADPSVSFIKSKVAKITEDAQGNPVCHGVDTEGYKRYTTPHDLVVLAVGMEPSVKGINIPGHIVADSSGFIEADPANGAVFGAGCASNALDVNRAVQSATAAALRAIQVVNKVAKAEA
>OZA45047.1
GGRTSQLYRYFPKLCHPTCGLEINQRRLKNNPRIRVLTLAEVTGLEGATGNYNATIKIRPRYVNENCTGCGDCERAVETEVPDPFNYNMGMHKAAYLPNSMAYPQRYVLDPAIIGTADADKAKAACKYGAIDLDMKEETIQVKAGAVIWATGWQPYDAAKIQPYGYGRFKNVITSVEFERLADIHGPTGGKILRPSDGKEAKNIAFIQCAGSRDENHLRHCSRICCMASLKQTHYVREKYPEDGKSTIYYIDIRAIDRFEDFYQKVQADPSVSFIKSKVAKVTEDEHGNPVCHGVDTEGYKRYTTPHDLVVLAVGMEPSVKGINIPGHIVADSSGFIEADPANGAVFGAGCATNALDVNRAVQSATAAALRAIQVVNKVAKAEA
>PHR26631.1
MTDEQGTSGAVLVVGGGISGLTAALETAEVGNDVFLIEKNATFGGRVAQLNEYFPKMCPPSCGLEINFKRIRDNRRIRTYSMTTVKAVTGGPGNYEVTLETAPRYVNSNCTACGDCAAACTDEIDNDFNFGMNKSKAAYLPHEMAFPRRYVIDKNALSTAGAEAVKAACKYNAVDLDMQVVTCTINVSSIIWATGWVPYDATKMENLNFGKSQSIVTNMMMERMAAPSGPTGGKILRPGDNKEIESIAFVQCAGSRDENHLEYCSHVCCMATFKHMTYVREQYPDAKIYVFYIDLRTPGKYEKFRAVRMADKNATFIKGKVADITVNTDGSVTVIAENALTAEKISQKVDMAVLATGMQPSFSLQAPPADLQMDANGFVISEPDKAMISAGCAKKAADVVTCTQSSTAAALKAIQVSRR
>PID39970.1
MTNDKAAPANGSILVVGGGIAGLTTAIEAAEVGYEVFLVEKNPYLGGRVAQLNQYFPKLCPPTCGLEINFRRIKDNPRIKVFTLAEVAKVSGSPGNYTASVKISPRYVNENCTCCGDCAEVCQTEVSDEYNFGMGKNKGAYMPFEMAFPAKFVVSPQIIGTDDATKVKDACKYDAVDLDMQPKTVDLPVGAIVWATGWEPYDAHRIDNLGFGQYDNIITNMMLERQASKSGPTDGKIQRPSDDKAPESVAFVQCAGSRDENHLPYCSYICCMASLKHATYIREQYPDTKVYIFYIDIRSPGDRYEKFYNKIKDDENVILIKGKVAEVSEDPATKNITVVAENAVTGEKIHQTVEMAVLATGMQPTAANTNLPADLTINEDGFMVNDFEKGGQFAAGCAVKPADVISSNQNATGMALKAIQTLVKR
>PID72388.1
MSDTAGNGAVLVVGGGISGLTAALEAAEVGRDVFLIDKKPYFGGRVAQLNQYFPKLCPPTCGLEINFKRLKESRKIRTYTLTTVKGITGGPGNYQVELETTPRYVKNNGRACSSCIAACKDEIDNPFNFGMDKIKALYIPHEMAYPQRYVADKDALSEESLAAMKAACEYGDGCVDLDMEPETFTLHVSSIIWSTGWNPYDPEKIENLKYNSSPAIITNMIMERLAAPNGPTGGKILRPGDNKEPESFAFVQCAGSRDENHMEHCSYICCMATFKQISYIREQYPEAKIYVFYIDLRTPGKYESFREKFTADENTTFVKGKVADIVAEGDGGVTVIAEDTISGTKIQQQVDMAILATGMQPAMDKEKGQEFGLSVDGNGFIVSEPEKGMISAGCAKAAVDVYTSGQSSTAAALKAIQMGR
>PID73483.1
MTENRQAPASGSIMVVGGGISGLTTALEAAEVGYEVFLVEKNPYLGGRVAQLNQYFPKLCPPTCGLEINFRRIKDNPRIKVFTLAEVEKVDGEPGNYEAVIRINPRYVNENCTGCGSCAQACQGEVPNDFNFGMNRIKGAYLPHEMAFPSRYVLSPRIIGTEDAKRARDACKYDAIDLDMAPKTMSLNVGAVVWATGWEPYDATRIDNLGFGRYPNIITNMMMERLAAPGGPTAGKILRPSDDRAPESVVFVQCAGSRDENHLPYCSYICCMASLKQATYVRAQYPDAKIYIFYIDIRSPGHRYEKFYKMIKEDENIFLIKGKVAEVSENPETRAVTVVAENAVTGRKIRQEADMVVLATGMQPAAANIKLPADLSYTDDGFVINDFDKGGMFAAGCANKPADVVSCNQNATGMALKAIQTLKR
>PID76028.1
MADEQGTSGAVLVVGGGISGLTAALETAEVGKDVFLVEKEASLGGRVAQLNEYFPKMCPPSCGLEINFRRIRDNRKIRTYTMTKVKSISGTPGNYEVELETTPRYINSNCTSCGTCADACPDEVDNEFNFGMDKRKAVYLPHIMAFPRRYVIDKDNLSAKGADVIRAACKHDAIDLDMEVETRTIHVGSIVWATGWRPYDASKMQNLKFGQSQSIVTNMMFERLAAPSGPTNGKILRPGDNKEIDSIAFVQCAGSRDENHLEFCSHICCMATLKQMTYVREQYPEAKIYVFYIDLRTPGKYEKFREARMQDENATFVKGKVADIVPEADGSVTVIAENAVTAEKLSQRVDMAVLATGMEPSFSGQQAPAELGIDTNGFLISNVQKAMISAGCAKKAADVVTCTQSSTAAALKAIQTSRR
>PID77838.1
MSVEATASAGGSILVVGGGISGLTTALEAAEVGYEVYIVEKSPSLGGRVAQLNQYFPKLCPPTCGLEINYRRIKDNPRVKTFTMAEVEKVEGSAGNYDVKIKVSPRFVTAKCTCCGECARVCETEVDNEYNFGMNKSKGAYLPHEMAYPQRYVIDPSIIGTEDAQKCREACKYDAVDLDMEVKVFSLKVGSVVWATGWEPYDASKIDNLGFGRYPNIVTNMMLERMAAGNGPTEGKILRPSDDKEPESIAFVQCAGSRDENHLPYCSYICCMASLKQATYIRSQYPDADIYIYYIDMRTPGNRYEKFYRKLKEDKKIFFIKGKVAEVDEDEDGKIIVVAENAVSGEKRGQKVDMVVLATGMQPSSVKEKPGADLKISEYGFIQNDFEEGGMFAVGCANKPLDVVSSNQNATGIALKAIQTVKRS
>PIE56534.1
MSNSAGTGAILVVGGGISGLTAALEAAEVGKDVFLIDKNPYFGGRVAQLNQYFPKLCPPTCGLEINFKRIRDNRRIRTYSMTTVTSIAGEPGNYEVQLETAPRYINSNCMACGACSEACTDEIDDVFNFGMRKIKAAYLPHEMAFPMRYVLVKDACSTKCLQAMQAACEFDAIDIDMQPETFTVHVSSIIWATGWDPYDAEKIDNLKITSSPAIITNMMMERLAAPNGPTKGIILRPGDDKEPESFAFVQCAGSRDENHLEHCSYICCLATFKQISYIRAQYPEAKIHVFYIDLRTPGKYESFRAKYMDDANTVFVKGKVADIQAEADGGVTVVAEDAITGAKINQKVDLCVLATGMQPALGKQGEQLGVTVDGNGFVVSEPDRAMISAGCAKAAVDVHTSGQSSTAAALKAIQNGR
>PIE57976.1
MNDTAGNGAVLVVGGGISGLTAALEAAEVGRDVFLIDKNPYFGGRVAQLNQYFPKLCPPTCGLEINFKRIKENRKIRTYTLTTVKTISGEPGDYRVELETTPRYVKANGRACTACVEACKDLIDNPFNFGMDKIKALYIPHEMAFPQRFVADKDALSEESLAAMQAACEYGQGCVDLTMQPEVFTLHVSSIIWATGWDPYDAEKIENLKSSSSSAIVTNMMMERLAAPNGPTKGVILRPGDDKKPESFAFVQCAGSRDENHMEHCSYICCMATFKQISYIREQYPEAKVYVFYIDLRTPGKYESFRAKFMDDENTTFIKGKVADIVAEDDGGVTVVAEDTLTGNKVNQKVDLCVLATGMKPAIGALATQYGLTVDGNGFIVSEPEKGMISAGCAKAAVDVYTSGQSSTAAALKAIQIGRR
>PIE59131.1
MSDTAGNGAVLVVGGGISGLTAALEAAEVGKDVFLVEKNPYLGGRVAQLNQYFPKLCPPTCGLEINFRRIKDSRNIRTYTLTVIKEISGEPGNFKVELETTPRYVKNNGRACASCVEACKDEIDNPFNFGMDRVKALYIPHEMAYPMRFVAEKDAISEESLAAMKAACDYGEGCVDLSMEPKTFTLHVSSIIWATGWNPYDPEKIENLKYSSSPAIITNMIMERLAAPNGPTAGKILRPGDDKEPESFAFVQCAGSRDENHMEHCSYICCMATFKQISYIREQYPEAKIYVFYIDFRTPGKYESFRAKFTDDENTVFIKGKVADIVAEGDGGVTVVAENTLTATRVQQKVDMCVLATGMKPALENGQQYGLTIDGNGFIVSEPEKGMISAGCAKAAVDVYTSGQSSTAAALKAIQTGR
>PIE60319.1
MSDTAGNGAVLVVGGGISGLTAALEAAEVGRDVFLIDKKPYFGGRVAQLNQYFPKLCPPTCGLEINFKRLKESRKIRTYTLTTVKGITGGPGNYQVELETTPRYVKNNGRACSSCIAACKDEIDNPFNFGMDKIKALYIPHEMAYPQRYVADKDALSEESLAAMKAACEYGDGCVDLDMEPETFTLHVSSIIWSTGWNPYDPEKIENLKYNSSPAIITNMIMERLAAPNGPTGGKILRPGDNKEPESFAFVQCAGSRDENHMEHCSYICCMATFKQISYIREQYPEAKIYVFYIDLRTPGKYESFREKFTADENTTFVKGKVADIVAEGDGGVTVIAEDTISGTKIQQQVDMAILATGMQPAMDKEKGQEFGLSVDGNGFIVSEPEKGMISAGCAKAAVDVYTSGQSSTAAALKAIQMGR
>PIE63222.1
MTTENSAPVSGSIMVVGGGISGLTTALEAAEVGYEVFLIEKEASLGGRVTQLKHYFPKLCPPTCGLEINYRRLKDNKNIRVYTLSQVQHVDGTPGDYTVTVKSAPRYVNSNCTCCGECAKVCETEISNEFNFGMDRRKAAYLPHNMAFPQRYVMDPAMGSDDREKVKDACKYDAIDFSMDENTFDLKVGAVVFTTGWQPYDATRIDNLGFGRYQNIITNMMLERLASSNGPTEGKIIRPSDDKAPETIAFAQCAGSRDENHLPYCSYICCLASLKHATYIRAQYPDAKIYIYYIDLRTPGRKYEKFYANLKADENVFFVKGKVAEVSEDSGTGNINLVAENTISGEKIRQTVDMLVLATGMQPSCAIDKPAADLTFDDEGFIINDFSKGGLFAAGCANKPVDVVTSNQNATGMALKAIQTLRR
>PIE65007.1
MTDEQGTSGAILVVGGGISGLTSALEAAEVGNDVFLIDKNPYFGGRVAQLNEYFPKMCPPSCGLEINFRRIRDNRKIRTYTMATVTSVSGKPGNYEVTVEIAPRYVNSNCAACGDCTAACPDEIDNPFNFGMDKCKAAYLPHEMAFPRRYVIDKQGLSQAGAEAVTAACKYGAVDLDMKPETITLNVGSIVWATGWDPYDAEKIDNLNFNQSNAIVTNMMIERMAAPNGPTGGKIIVPGSDKEPESIAFVQCAGSRDENHLEFCSYICCMATFKQMNYIREQYPEAQIYVFYIDLRTPGKYEKFRDKLMSDEKATFVKGKVADIQAEADGSVIVIAENAVTGEKMQQKVDMAVLATGMQPSFANGGAPAGVSVDRNGFVVSDPVKGMIAAGCAKKAADVATTTQSSTAAALKAIQVSRR
>PIE68259.1
APVSGSIMVVGGGISGLTTALEAAEVGYEVFLVEKEASLGGRVAQLKYYFPKLCPPTCGLEINYRRLKDNKNIKVFTMSEVQKVDGQAGDYTVTVKTRPRYVNENCTACGECAKVCETEISNDFNFGMNRRKAAYLPHNMAFPQRCVIDPAMSNDDRERVKAACKYDAVDFDMQEKTFELKVGAVVFNTGWQPYDATRIDNLGFGRYQNVVTNMMLERMAASNGPTEGKILRPSDEKAPKTIAFAQCAGSRDENHLSYCSYICCMASLKHATYLRAQYPDAKIYIYYIDLRTPGRKYEKFYANLKADENIFFVKGKVAEVGEESGTGNIKLVAENTISGEKVRQTVDMLVLATGMQPTCAVDKPVADLNFDEEGFIINDFSKGGLF
>PIE70511.1
MTVESSAPASGSILVVGGGISGLTTALEAAEVGYDVFIVEKGPSLGGRVAQLNQYFPKLCPPTCGLEIQFRRIRDNQRIKVITLADIESVTGAPGNYDVAVRVNPRYVNENCTACGACAQVCETEIQNDHNYGMDTCKAAYLPHEMAFPQRYVLAPEIIGTEDAKKCKEACQYDAIDLDMAPKTLNLKVGSVVWATGWQPYDATKIDNLGFGRYRNIVTNMMMERLAATNGPTAGKIIRPSDDKAPETVGFVQCAGSRDENHLPYCSYICCMASLKQATYIRAQYPDAKIYIFYIDMRAPGQRYEKFYKMLKDDENVFFVKGKVAAVDEDADGNVILTAENAVTGEKVSQKVDMAVLATGMQPSLSGIKPEADLKFNEDGFIVNDFSKGGMFAAGCANKPADVISSNQNATGMALKAIQTLVKR
>PIE73782.1
MADEQGTSGAVLVVGGGISGLTAALETAEVGKDVFLVEKEASLGGRVAQLNEYFPKMCPPSCGLEINFRRIRDNRKIRTYTMTKVKSISGTPGNYEVELETTPRYINSNCTSCGTCADACPDEVDNEFNFGMDKRKAVYLPHIMAFPRRYVIDKDNLSAKGADVIRAACKHDAIDLDMEVETRTIHVGSIVWATGWRPYDASKMQNLKFGQSQSIVTNMMFERLAAPSGPTNGKILRPGDNKEIDSIAFVQCAGSRDENHLEFCSHICCMATLKQMTYVREQYPEAKIYVFYIDLRTPGKYEKFREARMQDENATFVKGKVADIVPEADGSVTVIAENAVTAEKLSQRVDMAVLATGMEPSFSGQQAPAELGIDTNGFLISNVQKAMISAGCAKKAADVVTCTQSSTAAALKAIQTSRR
>PIP40750.1
MQDILIIGGGISGITTAVEAAETGYNVTLLEKNPYLGGRVIQMNRYFPKLCPPYCGMEINLKRIRTNNKIKHYTLTEVQNITGNEGNYEVTLKINPRKVTEKCTACGECSASCPIERKDDFNLGLNTTKAVYLPHELAFPYRFVVDTKACIKCGACVEACKYGAIDLNMQAETIKLKVGSIVMATGWQPYDASKIDNLGFGKYKDVITNMMMERLAAPNGPTQGKIIRPSDQKEPKKVAFVQCAGSRDENHLPYCSAVCCLASLKQITYVRENIPDSEAFMFYIDVRTPGKYEEFYTKVKGDERVHLIKGKVASIEQDGDSLTVEAEDILSGNKLRVVVDMVVLACGMQPTNGTLNNISRDQNGFISQVQGNGIYAAGVARKPADVSSSVQDATGCALKAIQSVVRG
>PIP44407.1
MTDESSTTVTGGVLVVGGGISGLTAALEAAEVGKDVFLVEQNPYMGGRVAQLNQYFPKLCPPSCGLEINFKRVKNNRKIRMYTMTTVQAVAGGPGSYQVTLESKPRFVNNNCTACNACVAVCPEERDNPFNFGMDKTKAIYKAHDMAFPMKYVIDMVTCTKCGKCKEACIYDAIELDMQPKTFTVDVSAIVWATGWKPYDASRMTNLKFNESNAIITNMMMERLAAPNGPTGGKILRPGDNKAPESFAFVQCAGSRDENHLEYCSYVCCMASMKHITYIRAQYPEAKIYVFYIDLRTPGKYEKFREKLMADPNTQFIKGKVADIIAEADGGVTVVAENALTGDKIKQKVDMAILATGMEPANKEQAKALGLATDSNGFILSDANGGMIAAGCAKKVADVVTCAQSSTAAALKAIQASRR
>PIP45670.1
MADEHTTNQTILVVGGGMSGITAALEASEAGYDVVLLEKNAYLGGRVTQLHQYFPKLCPPNCGLEINFKRMRVNPRIRFFTMAEVLKISGRPGDYDIEVKLSPRYVNEKCTCCGKCGEVCETEISNAFNYGMGKVKAAYLPHEFAFPMRYVLDPSIVGEDQGKKCLEACQYGAIELDMKETTFDLKVGSIVWAAGWEPYDASKIEYYGFGQYKNIITNVMMERLAAHDGPTGGKILRPSDGKEPKKIAFIQCAGSRDENHLAYCSGICCLASLKQTTYIREILPECDVTIFFIDIRALDRLEDFYTKVQQDKKVSFVKSKIALMTEDETSKDLLLEGENTRTGEQIRDKFDLVVLATGMVPNRIGIENPPDVIYDDYGFMTFDPAKPGIYGAGCVRRPTDVASSVQDATSAALKAIQTISRR
>PIP70323.1
MAAEKTKGILVVGGGISGITTAVEAAEVGYEVTLIEKNPYLGGRVAQLNKYFPKLCPPNCGLEINYRRIKSNPRVKIYTSAEVEKVSGAEGDFDVTVKLNPRYVNENCTACRACVDVCPIERPNDFNFGMDKTKAIYLPHDFAFPMRYVIDDKVCKKAECAKCVDACKYNAIDLNMKTQSLSLKAGSIVWATGWKPYDAKKIDNLGFGKYQNVITNMMMERLASQNGPTKGNIIRPSDGKEVSRVAFVQCAGSRDENHLPYCSYICCLASMKQATYVREQYPQAQIFIFYIDVRSPGTRYEKFYKKIQQDENIKFIKGKVAKIEEDPATKDIIVTAEDTQTLQKIHEKVDLVVLAAGMAPSTQESKIPSSVSYDTDGFITSNTGVAGMSAAGCAVKPIDVYSSAQTAAAAALKSIQSLVRR
>PIQ07098.1
MATATSDALPILVIGGGIAGLTAANEAAEAGHRVIIVEKEAYLGGRAIRLGKYFPKLCPPYCGFEINLRRIKQNPDVTVHTLAEVTRIAGGPGAYTVSLRQEPRYVNQRCTVCNECVAVCPEERADDFNYGLTKTKAIYLPHDMAFPMKFAVDMAACQGSSCSKCVAACQYDAIDLAQQAQEKELKVGAIIVATGWRPYDASRMDNLGFGTHPNIVSNVQFERMAAESGPTGGKILRPSDGKLPKRVVFVHCAGSRDENHLPFCSSICCMSSLKEGLLLKEQYPEAEVTDFYIDIRTPGRYEDFFTTAKAAGIELIKGKVAKIEASTDGNYLVVTAEDAVNGKKVHRVADIVVLATGMQPSLAGAMLPGPLEHDDDGFVMTPVSDAGIFPVGCARAPVDVTTATRDATAAALHSIHQLVARS
>PIQ11606.1
MTDIIATNQTILVVGGGISGMTAALEAAECGKNVVLVEKNPALGGRVSQLYRYFPKLCHPICGLEINQRRLKQNPRIRVLTMAEVTAITGGEGDYTATVKLAPRYVNENCTACGECAKAVDAEVPDAFNYNLGKVKVAYLPNKMAYPQRYVLDPSIIGSADADKAKAACKYGAIDLDMKEESIQFKAGAVIWATGWKPYDAAKIQPYGYDRYSNVITSVEFERLADIHGPTKGKILRPSDGKEAKNIAFIQCAGSRDENHLRHCSRICCMASLKQTHYVREAYGDAGKSTIYYIDIRAIDRFEDFYAKVWKDPNVNFIKSKVAKAVQDEKTGDVVLHGVNTEGYHRYADSYDLVVLAIGMEPSVMGANLPAEIVSDSSGFIEADPANHAFFGAGCASNPLDVNRAVQSATASALRAIQVVNRVARVEGN
>PIQ45808.1
MVEREVFGKGILVVGGGISGLTTALEVAETGYRVILVEKEAFLGGRVARLNKYYTKLCPPSCGLEINFKRIKRNPNIQYFTLAEVESVSGEEGNYDVAIRVQPRYVNDNCTACGECEKVCVTEIENDFNLGMDKTKAAYLPYHMAFPMKYVLAPEIIGTDEAKRCLEACKYNAIDLEMQPETINVKVGSIVVTTGWKPYDAAKIDNLGFGKYENVITNVMMERLAAPNGPTNGKILRPSDGKEVKNVIFAQCAGSRDENHLPYCSAVCCLASLKQATYVREQDRESKVTIFYIDVRAIGRYEDFYTKVQSDENVSFIKGKVAKVEEDPATKDPIVEVEDTLSGEKIRAKADLVVLATGIVPNMSENKIPLNITCDEFGFAVSDPSKTGIYAAGCARRPVGVAGAVQDATGAALKSIQSTLRR
>PIQ93345.1
MAAEKTKSILVVGGGISGITTAVEAAEVGYEVTLVEKNPYLGGRVTQLNKYFPKLCPPNCGLEINFRRIKNNPRVKIHTLAEIEKISGSEGDFDVTVKLNPRYVNENCTACNACLDVCPLERPNDFNFGMDKTKAIYLPQDFAFPLRYVIDDKYCKKAGCVKCIEACTYKAIDLNMKAQSFSLKVGSIVWATGWSPYDATKIDNLGFGTYQNVITNMMMERLASQNGPTKGKILRPSDGKEPSRIAFVQCAGSRDENHLPYCSYVCCLASMKQTTYIREQYPDAEILVFYIDIRTPARAERLYLRAQKDEKIRFIKGKVAKIEEDPSTKDITVTAEDALTLQRIHEKVNLVVLATGMAPNTKEWKAPANISYDTDGFILSNTGAAGMYAAGCALKPIDVYSSVQTATAAALKTIQSLVRR
>PIS37469.1
MAEEKRILVVGGGISGMTTAIEAAEAGYKTVIVEKNPYLGGRVAQMNKYFPKLCPPYCGMEINFRRIRPNRNIRYYTLAQVDKVTGGDGSYQVSVKVQPRYVNAKCTACGKCVEACPVERLNDFNLGMDKTKAIYLPHEMAFPMRYVIDMSVCKGKACAKCVAACAYNAIDLEMKPETVDLNVGAMVLATGWNPYDAAKIDNLEFGKYKNVVTNVMMERLAAPNGPTGGKIQRPSDGKAPESIAFVQCAGSRDENHMAHCSSICCLATFKHIAYLHELNPNAQAYMFYIDLRAQGKYEKFVQTVSAQPNTTLIKGKVAKITEDPATGKLTVTAENAVTGEKVHQTVDLVVLATGMDPTAREGRLPVAVEQDISGFIVSNGTGIISTGVARKPTDVASCTQDATGAALKAIQSIVRR
>PIU27013.1
MPAEKTGTILVVGGGISGLTTAVEAAETGYDVYVVEKGPSMGGRVAQLNKYFPKLCPPTCGLEINYQRIRKNQRVKYYTLAEVETITGQPGDYDITVKLHPRRVNENCTACNACVDACPVERPNDFNFGMDTTKAIYLPHQMAFPMRYVIDEKACKGGECAKCVEACKYDAIDLNMEPETISFKVGSVVFATGWDPYDASKLGILGYGKAKNVITNMMMERYAALNGPTQGKIVKPSDGEAPQTVAFVQCAGSRDENHLSYCSYICCMASLKQSTYIREQYPDAKITIFYIDLRAPGRYEKFLNKIEADENVTFIKGKVASIIEDPETGGVIVKAEDIMGGGIVEQKFDMAVLATGMQPTTAEKKLPADLKYDENGLIIEDPNKPGIYATGCAKRPVDVTTSVKDATGSALKAIQTMVRR
>PIU30747.1
MSEQGILIIGGGITGISAAVEAAEAGYQVYLVEREPYLGGRVARMNKYFPKLCPPNCGLEINFRRIKQNPLVRFFTLATVETISGEAGHFDVTIALAPRYVNERCTGCGDCVAAAETEIANPFNYGLDRVKSIHLPHDFAFPMRYLLAPEVVGTPEAKKIKAACPYGAVDLEMQTERFDLKVGAVILATGWHPYEAEKIAYYGFGKHKNVISNVMLERLAAANGPTAGVIQRPSDGAPVKRVAFIQCAGSRDENHLPYCSGVCCLASLKQATYLLEQDAEAEATIFYIDVRAIGKYEDFYTRVQADPRVHLIKGKAGEIRDNADTGRVTVQVEDQQSGRILTDEFDLVVLATGMVPNTKDWVPFAAVDCDDNGFVLGSRQVPGIIGAGCARHPVDVSTSVQDATAAVLKAIQVVGRR
>PIU50181.1
MAAENTKKILIVGGGISGITTAVESAEVGYEVTLIEKNPYLGGRVAQLNKYFPKLCPPNCGLEINYRRIKNNPRVKIYTSAEVEKISGAEGDFDVTVKLNPRYVNENCTACRACVDVCPIERPNDFNFGMNKTKAIYLPNDFAFPLRYVIDDKVCKKAECAKCVEACKYNAIDLNMKTQSLSLKAGSIVWATGWNPYDAKKIDNLGFGKYQNVITNMMMERMASQNGPTNGKILRPSDGKEPLRVAFVQCAGSRDENHLPYCSYICCLASMKHATYVREQYPQAQIFIFYIDIRSPGTRYEKFYKKIQQDEKIKFIKGKVAKIEEDPATRDITVTAEDTLKGEKIHEKVNLVVLATGMVPSTQEWKIPSNVSYDTDGFVLSNTGTPGMYAAGCAIKPIDVYSSVQTAAAAALKSIQSLGRR
>PIU52819.1
MNADNKILVIGGGMSGLTAALEAAEAGSQVIITEAGPYLGGRVAQLHRYFPKLCPPTCGLEINFRRIKENPHISFYTMAEVTQVSGSAGNFDVTVKVRPRYVNDRCVACHACAEACPQWRVNDFNYGLDKTKAAYLPYDMAFPQQYVIDKSACSSDCGQKCLEACAYDAIELHQKPQTLNFNVGAIIMASGWEPYDATKMDNLGFGVVANVITNMQMERLAASNGPTGGQILRPSDQQSPKKVAFVQCAGSRDENHLPYCSYICCMASLKQATYVREKAPEAEVYIFYIDIRTPGRYEQFYWKVRDDENVHLIRGKVAKITQEPGTDNVVVVAENTATGNKQSMVFDMVVLAAGMVPSTKASPFPLPLSYTPDGFVIQDLLPPGVYAVGTLKGPLDVTKSVQDGTGAALKSLIALGRRS
>PIU77475.1
MATATSDALPILVIGGGIAGLTAANEAAEAGHRVIIVEKEAYLGGRAIRLGKYFPKLCPPYCGFEINLRRIKQNPDVTVHTLAEVTRIAGGPGAYTVSLRQEPRYVNQRCTVCNECVAVCPEERADDFNYGLTKTKAIYLPHDMAFPMKFAVDMAACQGSSCSKCVAACQYDAIDLAQQAQEKELKVGAIIVATGWRPYDASRMDNLGFGTHPNIVSNVQFERMAAESGPTGGKILRPSDGKLPKRVVFVHCAGSRDENHLPFCSSICCMSSLKEGLLLKEQYPEAEVTDFYIDIRTPGRYEDFFTTAKAAGIELIKGKVAKIEASTDGNYLVVTAEDAVNGKKVHRVADIVVLATGMQPSLAGAMLPGPLEHDDDGFVMTPVSDAGIFPVGCARAPVDVTTATRDATAAALHSIHQLVARS
>PIU85569.1
MVEREVFGKGILVVGGGISGLTTALEVAETGYRVILVEKEAFLGGRVARLNKYYTKLCPPSCGLEINFKRIKRNPNIQYFTLAEVESVSGEEGNYDVAIRVQPRYVNDNCTACGECEKVCVTEIENDFNLGMDKTKAAYLPYHMAFPMKYVLAPEIIGTDEAKRCLEACKYNAIDLEMQPETINVKVGSIVVTTGWKPYDAAKIDNLGFGKYENVITNVMMERLAAPNGPTNGKILRPSDGKEVKNVIFAQCAGSRDENHLPYCSAVCCLASLKQATYVREQDRESKVTIFYIDVRAIGRYEDFYTKVQSDENVSFIKGKVAKVEEDPATKDPIVEVEDTLSGEKIRAKADLVVLATGIVPNMSENKIPLNITCDEFGFAVSDPSKTGIYAAGCARRPVGVAGAVQDATGAALKSIQSTLRR
>PIU88842.1
MDGRAVAARPGRRPVQRDGGALQRADPPRPVPSGRASGSKADGDVSYGGLRLGQVPSVRVREQFPSAFRGRGEAVRDDAKRRRGAASLRVRLAEVLPARTEDHEAQAGGGERAEPPEHVTSVVAGAEPVEPSGAPLPCRTQTTRWRARLQRIARFTVADTEDNAQGSANGRLLIIGGGISGMTVALEAAETGREVVLVERSAYLGGRVVQSNQYFPKLCPPSCGLEINLKRLRANPRIRVYTLAEVEKVAGGKGNFEITVRQNPRFVNEKCTACDDCTAVCPVERDNPFNYGLDKTKAIYQPHQRSFPLRHVIDMTVCQGKDCNKCVAACKYDAIELDMQPRTFTVQAASVVIATGWQPPDATKLEKLGFGQYPNVITNVMMERLAAPDGPTGGKLLRPSDGHPAKKVAFVQCAGSRDENHYPYCSGVCCLASLKQATYVRESGADAEARIFYIDVRATGRLEDFFTRVSSDEKVSLNKGKVANIEEDPTTHNLFVEAEDTLSGRKLREEADLVVLATGMTPCDGLPELPLNVPRDDYGFFVDDDSRNGIYAVGCAKKPVDVATCVRDATGVALKAMQA
>PIV22972.1
MTSVVATNQTILVVGGGIAGMTAALEAAETGKEVVLVEKNPYLGGRTVQLYRYFPKMCHPACGLEINLRRLKANPRIQVLTMAEVTGIAGDKGNYSVTVKLAPRFVNESCTACGECNKAASTEILDAFNYNLGKVKAAYLPSDMAYPQRYVIDPSVVGSAEGQAIKAACKYGAVDLDMKEEVVTLNAGAIVWATGWQPYDAEKITPYRYGEFKNVITNVEFERLADPHGPTGGKLLRPSDGKEAKNVAFIQCAGSRDENHLRHCSRFCCMASLKQTRYVQEAFGDAGKSTVYYIDIRAIDRFEDFYQEVKANPNVAFVKSKVARISEDKNGDPRLWGVNTEGYIRYSEPYDLVVLAVGMEPSVKNVAIPAEVLGDSSGFVMADPANAGIFGAGCATNALDVNRAVQSATAAALRAVQVVNQVARAEA
>PIV40045.1
MAAEKTKGILVVGGGISGITTAVEAAEVGYEVTLIEKNPYLGGRVAQLNKYFPKLCPPNCGLEINYRRIKSNPRVKIYTSAEVEKVSGAEGDFDVTVKLNPRYVNENCTACRACVDVCPIERPNDFNFGMDKTKAIYLPHDFAFPMRYVIDDKVCKKAECAKCVDACKYNAIDLNMKTQSLSLKAGSIVWATGWKPYDAKKIDNLGFGKYQNVITNMMMERLASQNGPTKGNIIRPSDGKEVSRVAFVQCAGSRDENHLPYCSYICCLASMKQATYVREQYPQAQIFIFYIDVRSPGTRYEKFYKKIQQDENIKFIKGKVAKIEEDPATKDIIVTAEDTQTLQKIHEKVDLVVLAAGMAPSTQESKIPSSVSYDTDGFITSNTGVAGMSAAGCAVKPIDVYSSAQTAAAAALKSIQSLVRR
>PIV41406.1
MAAEKTKSILVVGGGISGITTAVEAAEVGYEVTLVEKNPYLGGRVTQLNKYFPKLCPPNCGLEINFRRIKNNPRVKIHTLAEIEKISGSEGDFDVTVKLNPRYVNENCTACNACLDVCPLERPNDFNFGMDKTKAIYLPQDFAFPLRYVIDDKYCKKAGCVKCIEACTYKAIDLNMKAQSFSLKVGSIVWATGWSPYDATKIDNLGFGTYQNVITNMMMERLASQNGPTKGKILRPSDGKEPSRIAFVQCAGSRDENHLPYCSYVCCLASMKQTTYIREQYPDAEILVFYIDIRTPARAERLYLRAQKDEKIRFIKGKVAKIEEDPSTKDITVTAEDALTLQRIHEKVNLVVLATGMAPNTKEWKAPANISYDTDGFILSNTGAAGMYAAGCALKPIDVYSSVQTATAAALKTIQSLVRR
>PIV67318.1
MAAEKTKGILVVGGGISGITTAVEAAEVGYEVTLIEKNPYLGGRVAQLNKYFPKLCPPNCGLEINYRRIKSNPRVKIYTSAEVEKVSGAEGDFDVTVKLNPRYVNENCTACRACVDVCPIERPNDFNFGMDKTKAIYLPHDFAFPMRYVIDDKVCKKAECAKCVDACKYNAIDLNMKTQSLSLKAGSIVWATGWKPYDAKKIDNLGFGKYQNVITNMMMERLASQNGPTKGNIIRPSDGKEVSRVAFVQCAGSRDENHLPYCSYICCLASMKQATYVREQYPQAQIFIFYIDVRSPGTRYEKFYKKIQQDENIKFIKGKVAKIEEDPATKDIIVTAEDTQTLQKIHEKVDLVVLAAGMAPSTQESKIPSSVSYDTDGFITSNTGVAGMSAAGCAVKPIDVYSSAQTAAAAALKSIQSLVRR
>PIV73703.1
MTARVATNESILVVGGGISGMTAALEAAECGRQVILAEKTPTLGGRTALLYRYFPKMCHPVCGLEINLRRLKANRNLRILTMAEVVRIEGARGDYTATLRIAPRYVNENCTACGACAEAVASTIPNPYNYGLDRMKAAYLPHAMAYPQRYVLDPSIAGTEEGQQARAACRYGAIDLDMKEETIALKVGAVVWATGWKPYDAAKIQPYGYGRYANVITSVEFERLADPRGPTGGAILRPSDGKPAKNVAFIQCAGSRDENHLRHCSRICCMASLKQTQYLREAYGEDARSTIYYIDIRAIDRFEDFYQKVQHDATVRFVKSKVARIAEDEKTRNPILHGVDTEGYHHYATSHDLVVLAIGMEPEVTGAQVPAEVIEDSSGFIEGAADGGIVAAGVAAAPLDVNRAVQSATAASLRAIAVVHRAAATENA
>PIV84765.1
MAEEKRILVVGGGISGMTTAIEAAEAGYKTVIVEKNPYLGGRVAQMNKYFPKLCPPYCGMEINFRRIRPNRNIRYYTLAQVDKVTGGDGSYQVSVKVQPRYVNAKCTACGKCVEACPVERLNDFNLGMDKTKAIYLPHEMAFPMRYVIDMSVCKGKACAKCVAACAYNAIDLEMKPETVDLNVGAMVLATGWNPYDAAKIDNLEFGKYKNVVTNVMMERLAAPNGPTGGKIQRPSDGKAPESIAFVQCAGSRDENHMAHCSSICCLATFKHIAYLHELNPNAQAYMFYIDLRAQGKYEKFVQTVSAQPNTTLIKGKVAKITEDPATGKLTVTAENAVTGEKVHQTVDLVVLATGMDPTAREGRLPVAVEQDISGFIVSNGTGIISTGVARKPTDVASCTQDATGAALKAIQSIVRR
>PIV99272.1
MADEHTTNQTILVVGGGMSGITAALEASEAGYDVVLLEKNAYLGGRVTQLHQYFPKLCPPNCGLEINFKRMRVNPRIRFFTMAEVLKISGRPGDYDIEVKLSPRYVNEKCTCCGKCGEVCETEISNAFNYGMGKVKAAYLPHEFAFPMRYVLDPSIVGEDQGKKCLEACQYGAIELDMKETTFDLKVGSIVWAAGWEPYDASKIEYYGFGQYKNIITNVMMERLAAHDGPTGGKILRPSDGKEPKKIAFIQCAGSRDENHLAYCSGICCLASLKQTTYIREILPECDVTIFFIDIRALDRLEDFYTKVQQDKKVSFVKSKIALMTEDETSKDLLLEGENTRTGEQIRDKFDLVVLATGMVPNRIGIENPPDVIYDDYGFMTFDPAKPGIYGAGCVRRPTDVASSVQDATSAALKAIQTISRR
>PIW21508.1
MPAEKTGTILVVGGGISGLTTAVEAAETGYDVYVVEKGPSMGGRVAQLNKYFPKLCPPTCGLEINYQRIRKNQRVKYYTLAEVETITGQPGDYDITVKLHPRRVNENCTACNACVDACPVERPNDFNFGMDTTKAIYLPHQMAFPMRYVIDEKACKGGECAKCVEACKYDAIDLNMEPETISFKVGSVVFATGWDPYDASKLGILGYGKAKNVITNMMMERYAALNGPTQGKIVKPSDGEAPQTVAFVQCAGSRDENHLSYCSYICCMASLKQSTYIREQYPDAKITIFYIDLRAPGRYEKFLNKIEADENVTFIKGKVASIIEDPETGGVIVKAEDIMGGGIVEQKFDMAVLATGMQPTTAEKKLPADLKYDENGLIIEDPNKPGIYATGCAKRPVDVTTSVKDATGSALKAIQTMVRR
>PIW38590.1
MTSVVATNQTILVVGGGIAGMTAALEAAETGKEVVLVEKNPYLGGRTVQLYRYFPKMCHPACGLEINLRRLKANPRIQVLTMAEVTGIAGDKGNYSVTVKLAPRFVNESCTACGECNKAASTEILDAFNYNLGKVKAAYLPSDMAYPQRYVIDPSVVGSAEGQAIKAACKYGAVDLDMKEEVVTLNAGAIVWATGWQPYDAEKITPYRYGEFKNVITNVEFERLADPHGPTGGKLLRPSDGKEAKNVAFIQCAGSRDENHLRHCSRFCCMASLKQTRYVQEAFGDAGKSTVYYIDIRAIDRFEDFYQEVKANPNVAFVKSKVARISEDKNGDPRLWGVNTEGYIRYSEPYDLVVLAVGMEPSVKNVAIPAEVLGDSSGFVMADPANAGIFGAGCATNALDVNRAVQSATAAALRAVQVVNQVARAEA
>PIW72457.1
MTSVVATNQTILVVGGGIAGMTAALEAAETGKEVVLVEKNPYLGGRTVQLYRYFPKMCHPACGLEINLRRLKANPRIQVLTMAEVTGIAGDKGNYSVTVKLAPRFVNESCTACGECNKAASTEILDAFNYNLGKVKAAYLPSDMAYPQRYVIDPSVVGSAEGQAIKAACKYGAVDLDMKEEVVTLNAGAIVWATGWQPYDAEKITPYRYGEFKNVITNVEFERLADPHGPTGGKLLRPSDGKEAKNVAFIQCAGSRDENHLRHCSRFCCMASLKQTRYVQEAFGDAGKSTVYYIDIRAIDRFEDFYQEVKANPNVAFVKSKVARISEDKNGDPRLWGVNTEGYIRYSEPYDLVVLAVGMEPSVKNVAIPAEVLGDSSGFVMADPANAGIFGAGCATNALDVNRAVQSATAAALRAVQVVNQVARAEA
>PIW82943.1
MATATSDALPILVIGGGIAGLTAANEAAEAGHRVIIVEKEAYLGGRAIRLGKYFPKLCPPYCGFEINLRRIKQNPDVTVHTLAEVTRIAGGPGAYTVSLRQEPRYVNQRCTVCNECVAVCPEERADDFNYGLTKTKAIYLPHDMAFPMKFAVDMAACQGSSCSKCVAACQYDAIDLAQQAQEKELKVGAIIVATGWRPYDASRMDNLGFGTHPNIVSNVQFERMAAESGPTGGKILRPSDGKLPKRVVFVHCAGSRDENHLPFCSSICCMSSLKEGLLLKEQYPEAEVTDFYIDIRTPGRYEDFFTTAKAAGIELIKGKVAKIEASTDGNYLVVTAEDAVNGKKVHRVADIVVLATGMQPSLAGAMLPGPLEHDDDGFVMTPVSDAGIFPVGCARAPVDVTTATRDATAAALHSIHQLVARS
>PIW85540.1
MAEEKRILVVGGGISGMTTAIEAAEAGYKTVIVEKNPYLGGRVAQMNKYFPKLCPPYCGMEINFRRIRPNRNIRYYTLAQVDKVTGGDGSYQVSVKVQPRYVNAKCTACGKCVEACPVERLNDFNLGMDKTKAIYLPHEMAFPMRYVIDMSVCKGKACAKCVAACAYNAIDLEMKPETVDLNVGAMVLATGWNPYDAAKIDNLEFGKYKNVVTNVMMERLAAPNGPTGGKIQRPSDGKAPESIAFVQCAGSRDENHMAHCSSICCLATFKHIAYLHELNPNAQAYMFYIDLRAQGKYEKFVQTVSAQPNTTLIKGKVAKITEDPATGKLTVTAENAVTGEKVHQTVDLVVLATGMDPTAREGRLPVAVEQDISGFIVSNGTGIISTGVARKPTDVASCTQDATGAALKAIQSIVRR
>PIW86754.1
MAAEKTKSILVVGGGISGITTAVEAAEVGYEVTLVEKNPYLGGRVTQLNKYFPKLCPPNCGLEINFRRIKNNPRVKIHTLAEIEKISGSEGDFDVTVKLNPRYVNENCTACNACLDVCPLERPNDFNFGMDKTKAIYLPQDFAFPLRYVIDDKYCKKAGCVKCIEACTYKAIDLNMKAQSFSLKVGSIVWATGWSPYDATKIDNLGFGTYQNVITNMMMERLASQNGPTKGKILRPSDGKEPSRIAFVQCAGSRDENHLPYCSYVCCLASMKQTTYIREQYPDAEILVFYIDIRTPARAERLYLRAQKDEKIRFIKGKVAKIEEDPSTKDITVTAEDALTLQRIHEKVNLVVLATGMAPNTKEWKAPANISYDTDGFILSNTGAAGMYAAGCALKPIDVYSSVQTATAAALKTIQSLVRR
>PIX02191.1
MTSVVATNQTILVVGGGIAGMTAALEAAETGKEVVLVEKNPYLGGRTVQLYRYFPKMCHPACGLEINLRRLKANPRIQVLTMAEVTGIAGDKGNYSVTVKLAPRFVNESCTACGECNKAASTEILDAFNYNLGKVKAAYLPSDMAYPQRYVIDPSVVGSAEGQAIKAACKYGAVDLDMKEEVVTLNAGAIVWATGWQPYDAEKITPYRYGEFKNVITNVEFERLADPHGPTGGKLLRPSDGKEAKNVAFIQCAGSRDENHLRHCSRFCCMASLKQTRYVQEAFGDAGKSTVYYIDIRAIDRFEDFYQEVKANPNVAFVKSKVARISEDKNGDPRLWGVNTEGYIRYSEPYDLVVLAVGMEPSVKNVAIPAEVLGDSSGFVMADPANAGIFGAGCATNALDVNRAVQSATAAALRAVQVVNQVARAEA
>PIX17664.1
MQDILIIGGGISGITTAVEAAETGYNVTLLEKNPYLGGRVIQMNRYFPKLCPPYCGMEINLKRIRTNNKIKHYTLTEVQNITGNEGNYEVTLKINPRKVTEKCTACGECSASCPIERKDDFNLGLNTTKAVYLPHELAFPYRFVVDTKACIKCGACVEACKYGAIDLNMQAETIKLKVGSIVMATGWQPYDASKIDNLGFGKYKDVITNMMMERLAAPNGPTQGKIIRPSDQKEPKKVAFVQCAGSRDENHLPYCSAVCCLASLKQITYVRENIPDSEAFMFYIDVRTPGKYEEFYTKVKGDERVHLIKGKVASIEQDGDSLTVEAEDILSGNKLRVVVDMVVLACGMQPTNGTLNNISRDQNGFISQVQGNGIYAAGVARKPADVSSSVQDATGCALKAIQSVVRG
>PIX18488.1
MADEHTTNQTILVVGGGMSGITAALEASEAGYDVVLLEKNAYLGGRVTQLHQYFPKLCPPNCGLEINFKRMRVNPRIRFFTMAEVLKISGRPGDYDVEVKLSPRYVNEKCTCCGKCGEVCETEISNAFNYGMGKVKAAYLPHEFAFPMRYVLDPSIVGEDQGKKCLEACQYGAIELDMKETTFDLKVGSIVWAAGWEPYDASKIEYYGFGQYKNIITNVMMERLAAHDGPTGGKILRPSDGKEPKKIAFIQCAGSRDENHLAYCSGICCLASLKQTTYIREILPECDVTIFFIDIRALDRLEDFYTKVQQDKKVSFVKSKIALMTEDETSKDLLLEGENTRTGEQIRDKFDLVVLATGMVPNRIGIENPPDVIYDDYGFMTFDPAKPGIYGAGCVRRPTDVASSVQDATSAALKAIQTISRR
>PIX26256.1
MVEREVFGKGILVVGGGISGLTTALEVAETGYRVILVEKEAFLGGRVARLNKYYTKLCPPSCGLEINFKRIKRNPNIQYFTLAEVESVSGEEGNYDVAIRVQPRYVNDNCTACGECEKVCVTEIENDFNLGMDKTKAAYLPYHMAFPMKYVLAPEIIGTDEAKRCLEACKYNAIDLEMQPETINVKVGSIVVTTGWKPYDAAKIDNLGFGKYENVITNVMMERLAAPNGPTNGKILRPSDGKEVKNVIFAQCAGSRDENHLPYCSAVCCLASLKQATYVREQDRESKVTIFYIDVRAIGRYEDFYTKVQSDENVSFIKGKVAKVEEDPATKDPIVEVEDTLSGEKIRAKADLVVLATGIVPNMSENKIPLNITCDEFGFAVSDPSKTGIYAAGCARRPVGVAGAVQDATGAALKSIQSTLRR
>PIX48363.1
MDGRAVAARPGRRPVQRDGGALQRADPPRPVPSGRASGSKADGDVSHGGLRLGQVPSVRVREQFPSAFRGRGEAVRDDAKRRRGAASLRVRLAEVLPARTEDHEAQAGGGERAEPPEHVTSVVAGAEPVEPSGAPLPCRTQTTRWRARLQRIARFTVADTEDNAQGSANGRLLIIGGGISGMTVALEAAETGREVVLVERSAYLGGRVVQSNQYFPKLCPPSCGLEINLKRLRANPRIRVYTLAEVEKVAGGKGNFEITVRQNPRFVNEKCTACDDCTAVCPVERDNPFNYGLDKTKAIYQPHQRSFPLRHVIDMTVCQGKDCNKCVAACKYDAIELDMQPRTFTVQAASVVIATGWQPPDATKLEKLGFGQYPNVITNVMMERLAAPDGPTGGKLLRPSDGHPAKKVAFVQCAGSRDENHYPYCSGVCCLASLKQATYVRESGADAEARIFYIDVRATGRLEDFFTRVSSDEKVSLNKGKVANIEEDPTTHNLFVEAEDTLSGRKLREEADLVVLATGMTPCDGLPELPLNVPRDDYGFFVDDDSRNGIYAVGCAKKPVDVATCVRDATGVALKAMQA
>PIX52286.1
MPAEKTGTILVVGGGISGLTTAVEAAETGYDVYVVEKGPSMGGRVAQLNKYFPKLCPPTCGLEINYQRIRKNQRVKYYTLAEVETITGQPGDYDITVKLHPRRVNENCTACNACVDACPVERPNDFNFGMDTTKAIYLPHQMAFPMRYVIDEKACKGGECAKCVEACKYDAIDLNMEPETISFKVGSVVFATGWDPYDASKLGILGYGKAKNVITNMMMERYAALNGPTQGKIVKPSDGEAPQTVAFVQCAGSRDENHLSYCSYICCMASLKQSTYIREQYPDAKITIFYIDLRAPGRYEKFLNKIEADENVTFIKGKVASIIEDPETGGVIVKAEDIMGGGIVEQKFDMAVLATGMQPTTAEKKLPADLKYDENGLIIEDPNKPGIYATGCAKRPVDVTTSVKDATGSALKAIQTMVRR
>PIX75142.1
QVILAEKTPTLGGRTALLYRYFPKMCHPVCGLEINLRRLKANRNLRILTMAEVVRIEGARGDYTATLRIAPRYVNENCTACGACAEAVASTIPNPYNYGLDRMKAAYLPHAMAYPQRYVLDPSIAGTEEGQQARAACRYGAIDLDMKEETIALKVGAVVWATGWKPYDAAKIQPYGYGRYANVITSVEFERLADPRGPTGGAILRPSDGKPAKNVAFIQCAGSRDENHLRHCSRICCMASLKQTQYLREAYGEDARSTIYYIDIRAIDRFEDFYQKVQHDATVRFVKSKVARIAEDEKTRNPILHGVDTEGYHHYATSHDLVVLAIGMEPEVTGAQVPAEVIEDSSGFIEGAADGGIVAAGVAAAPLDVNRAVQSATAASLRAIAVVHRAAATENA
>PIX82354.1
MATATSDALPILVIGGGIAGLTAANEAAEAGHRVIIVEKEAYLGGRAIRLGKYFPKLCPPYCGFEINLRRIKQNPDVTVHTLAEVTRIAGGPGAYTVSLRQEPRYVNQRCTVCNECVAVCPEERADDFNYGLTKTKAIYLPHDMAFPMKFAVDMAACQGSSCSKCVAACQYDAIDLAQQAQEKELKVGAIIVATGWRPYDASRMDNLGFGTHPNIVSNVQFERMAAESGPTGGKILRPSDGKLPKRVVFVHCAGSRDENHLPFCSSICCMSSLKEGLLLKEQYPEAEVTDFYIDIRTPGRYEDFFTTAKAAGIELIKGKVAKIEASTDGNYLVVTAEDAVNGKKVHRVADIVVLATGMQPSLAGAMLPGPLEHDDDGFVMTPVSDAGIFPVGCARAPVDVTTATRDATAAALHSIHQLVARS
>PIX85645.1
MAEEKRILVVGGGISGMTTAIEAAEAGYKTVIVEKNPYLGGRVAQMNKYFPKLCPPYCGMEINFRRIRPNRNIRYYTLAQVDKVTGGDGSYQVSVKVQPRYVNAKCTACGKCVEACPVERLNDFNLGMDKTKAIYLPHEMAFPMRYVIDMSVCKGKACAKCVAACAYNAIDLEMKPETVDLNVGAMVLATGWNPYDAAKIDNLEFGKYKNVVTNVMMERLAAPNGPTGGKIQRPSDGKAPESIAFVQCAGSRDENHMAHCSSICCLATFKHIAYLHELNPNAQAYMFYIDLRAQGKYEKFVQTVSAQPNTTLIKGKVAKITEDPATGKLTVTAENAVTGEKVHQTVDLVVLATGMDPTAREGRLPVAVEQDISGFIVSNGTGIISTGVARKPTDVASCTQDATGAALKAIQSIVRR
>PIX88916.1
MAAEKTKGILVVGGGISGITTAVEAAEVGYEVTLIEKNPYLGGRVAQLNKYFPKLCPPNCGLEINYRRIKSNPRVKIYTSAEVEKVSGAEGDFDVTVKLNPRYVNENCTACRACVDVCPIERPNDFNFGMDKTKAIYLPHDFAFPMRYVIDDKVCKKAECAKCVDACKYNAIDLNMKTQSLSLKAGSIVWATGWKPYDAKKIDNLGFGKYQNVITNMMMERLASQNGPTKGNIIRPSDGKEVSRVAFVQCAGSRDENHLPYCSYICCLASMKQATYVREQYPQAQIFIFYIDVRSPGTRYEKFYKKIQQDENIKFIKGKVAKIEEDPATKDIIVTAEDTQTLQKIHEKVDLVVLAAGMAPSTQESKIPSSVSYDTDGFITSNTGVAGMSAAGCAVKPIDVYSSAQTAAAAALKSIQSLVRR
>PIX97842.1
MTSVVATNQTILVVGGGISGMTAALEAAETGKQVVLVEKNPYLGGRTVQLYRYFPKMCHPTCGLEINLRRLKANPRIQVLTLAEVTGISGGKGDYRVSVKLKPRYVNTNCTACGECGKAVQSEIDDEFNYNLGKIKAAYLPSSMAYPQRYVIDSSIIGTPDAERAKAACKYDAVNLDDQEEVISLNAGAIVWATGWQPYAAEKIVYYGYDRFPNVITNVEFERLADPHGPTGGKILRPSDGKEAKNVAFIQCAGSRDENHLRHCSRFCCMASLKQTHYVQEAFGDAGKSTIYYIDIRAIDRFEDFYQKVKANPNVSFVKSKVARITQDGQGNPVCNGVDVEGYKRYATAHDLVVLAVGMEPSVKGIDIPAEVMSDSSGFIMADPANAGIFGAGCATNALDVNRAVQSATAAALRAIQVVNKVARAEA
>PIX99052.1
MTDIIATNQTILVVGGGISGMTAALEAAECGKNVVLVEKNPALGGRVSQLYRYFPKLCHPICGLEINQRRLKQNPRIRVLTMAEVTAITGGEGDYTATVKLAPRYVNENCTACGECAKAVDAEVPDAFNYNLGKVKVAYLPNKMAYPQRYVLDPSIIGSADADKAKAACKYGAIDLDMKEESIQFKAGAVIWATGWKPYDAAKIQPYGYDRYSNVITSVEFERLADIHGPTKGKILRPSDGKEAKNIAFIQCAGSRDENHLRHCSRICCMASLKQTHYVREAYGDAGKSTIYYIDIRAIDRFEDFYAKVWKDPNVNFIKSKVAKAVQDEKTGDVVLHGVNTEGYHRYADSYDLVVLAIGMEPSVMGANLPAEIVSDSSGFIEADPANHAFFGAGCASNPLDVNRAVQSATASALRAIQVVNRVARVEGN
>PIY19818.1
MQDILIIGGGISGITTAVEAAETGYNVTLLEKNPYLGGRVIQMNRYFPKLCPPYCGMEINLKRIRTNNKIKHYTLTEVQNITGNEGNYEVTLKINPRKVTEKCTACGECSASCPIERKDDFNLGLNTTKAVYLPHELAFPYRFVVDTKACIKCGACVEACKYGAIDLNMQAETIKLKVGSIVMATGWQPYDASKIDNLGFGKYKDVITNMMMERLAAPNGPTQGKIIRPSDQKEPKKVAFVQCAGSRDENHLPYCSAVCCLASLKQITYVRENIPDSEAFMFYIDVRTPGKYEEFYTKVKGDERVHLIKGKVASIEQDGDSLTVEAEDILSGNKLRVVVDMVVLACGMQPTNGTLNNISRDQNGFISQVQGNGIYAAGVARKPADVSSSVQDATGCALKAIQSVVRG
>PIY26944.1
MADEHTTNQTILVVGGGMSGITAALEASEAGYDVVLLEKNAYLGGRVTQLHQYFPKLCPPNCGLEINFKRMRVNPRIRFFTMAEVLKISGRPGDYDIEVKLSPRYVNEKCTCCGKCGEVCETEISNAFNYGMGKVKAAYLPHEFAFPMRYVLDPSIVGEDQGKKCLEACQYGAIELDMKETTFDLKVGSIVWAAGWEPYDASKIEYYGFGQYKNIITNVMMERLAAHDGPTGGKILRPSDGKEPKKIAFIQCAGSRDENHLAYCSGICCLASLKQTTYIREILPECDVTIFFIDIRALDRLEDFYTKVQQDKKVSFVKSKIALMTEDETSKDLLLEGENTRTGEQIRDKFDLVVLATGMVPNRIGIENPPDVIYDDYGFMTFDPAKPGIYGAGCVRRPTDVASSVQDATSAALKAIQTISRR
>PIY39885.1
MDGRAVAARPGRRPVQRDGGALQRADPPRPVPSGRASGSKADGDVSYGGLRLGQVPPVRVREQFPSAFRGRGEAVRDDAKRRRGAASLRVRLAEVLPARTEDHEAQAGGGERAEPPEHVTSVVAGAEPVEPSGAPLPCRTQTTRWRARLQRIARFTVADTEDNAQGSANGRLLIIGGGISGMTVALEAAETGREVVLVERSAYLGGRVVQSNQYFPKLCPPSCGLEINLKRLRANPRIRVYTLAEVEKVAGGKGNFEITVRQNPRFVNEKCTACDDCTAVCPVERDNPFNYGLDKTKAIYQPHQRSFPLRHVIDMTVCQGKDCNKCVAACKYDAIELDMQPRTFTVQAASVVIATGWQPPDATKLEKLGFGQYPNVITNVMMERLAAPDGPTGGKLLRPSDGHPAKKVAFVQCAGSRDENHYPYCSGVCCLASLKQATYVRESGADAEARIFYIDVRATGRLEDFFTRVSSDEKVSLNKGKVANIEEDPTTHNLFVEAEDTLSGRKLREEADLVVLATGMTPCDGLPELPLNVPRDDYGFFVDDDSRNGIYAVGCAKKPVDVATCVRDATGVALKAMQA
>PIY42309.1
MPAEKTGTILVVGGGISGLTTAVEAAETGYDVYVVEKGPSMGGRVAQLNKYFPKLCPPTCGLEINYQRIRKNQRVKYYTLAEVETITGQPGDYDITVKLHPRRVNENCTACNACVDACPVERPNDFNFGMDTTKAIYLPHQMAFPMRYVIDEKACKGGECAKCVEACKYDAIDLNMEPETISFKVGSVVFATGWDPYDASKLGILGYGKAKNVITNMMMERYAALNGPTQGKIVKPSDGEAPQTVAFVQCAGSRDENHLSYCSYICCMASLKQSTYIREQYPDAKITIFYIDLRAPGRYEKFLNKIEADENVTFIKGKVASIIEDPETGGVIVKAEDIMGGGIVEQKFDMAVLATGMQPTTAEKKLPADLKYDENGLIIEDPNKPGIYATGCAKRPVDVTTSVKDATGSALKAIQTMVRR
>PIY87523.1
MAAEKTKSILVVGGGISGITTAVEAAEVGYEVTLVEKNPYLGGRVTQLNKYFPKLCPPNCGLEINFRRIKNNPRVKIHTLAEIEKISGSEGDFDVTVKLNPRYVNENCTACNACLDVCPLERPNDFNFGMDKTKAIYLPQDFAFPLRYVIDDKYCKKAGCVKCIEACTYKAIDLNMKAQSFSLKVGSIVWATGWSPYDATKIDNLGFGTYQNVITNMMMERLASQNGPTKGKILRPSDGKEPSRIAFVQCAGSRDENHLPYCSYVCCLASMKQTTYIREQYPDAEILVFYIDIRTPARAERLYLRAQKDEKIRFIKGKVAKIEEDPSTKDITVTAEDALTLQRIHEKVNLVVLATGMAPNTKEWKAPANISYDTDGFILSNTGAAGMYAAGCALKPIDVYSSVQTATAAALKTIQSLVRR
>PIY97544.1
MTSVVATNQTILVVGGGIAGMTAALEAAETGKEVVLVEKNPYLGGRTVQLYRYFPKMCHPACGLEINLRRLKANPRIQVLTMAEVTGIAGDKGNYSVTVKLAPRFVNESCTACGECNKAASTEILDAFNYNLGKVKAAYLPSDMAYPQRYVIDPSVVGSAEGQAIKAACKYGAVDLDMKEEVVTLNAGAIVWATGWQPYDAEKITPYRYGEFKNVITNVEFERLADPHGPTGGKLLRPSDGKEAKNVAFIQCAGSRDENHLRHCSRFCCMASLKQTRYVQEAFGDAGKSTVYYIDIRAIDRFEDFYQEVKANPNVAFVKSKVARISEDKNGDPRLWGVNTEGYIRYSEPYDLVVLAVGMEPSVKNVAIPAEVLGDSSGFVMADPANAGIFGAGCATNALDVNRAVQSATAAALRAVQVVNQVARAEA
>PIZ19768.1
MVEREVFGKGILVVGGGISGLTTALEVAETGYRVILVEKEAFLGGRVARLNKYYTKLCPPSCGLEINFKRIKRNPNIQYFTLAEVESVSGEEGNYDVAIRVQPRYVNDNCTACGECEKVCVTEIENDFNLGMDKTKAAYLPYHMAFPMKYVLAPEIIGTDEAKRCLEACKYNAIDLEMQPETINVKVGSIVVTTGWKPYDAAKIDNLGFGKYENVITNVMMERLAAPNGPTNGKILRPSDGKEVKNVIFAQCAGSRDENHLPYCSAVCCLASLKQATYVREQDRESKVTIFYIDVRAIGRYEDFYTKVQSDENVSFIKGKVAKVEEDPATKDPIVEVEDTLSGEKIRAKADLVVLATGIVPNMSENKIPLNITCDEFGFAVSDPSKTGIYAAGCARRPVGVAGAVQDATGAALKSIQSTLRR
>PIZ37704.1
MPAEKTGTILVVGGGISGLTTAVEAAETGYDVYVVEKGPSMGGRVAQLNKYFPKLCPPTCGLEINYQRIRKNQRVKYYTLAEVETITGQPGDYDITVKLHPRRVNENCTACNACVDACPVERPNDFNFGMDTTKAIYLPHQMAFPMRYVIDEKACKGGECAKCVEACKYDAIDLNMEPETISFKVGSVVFATGWDPYDASKLGILGYGKAKNVITNMMMERYAALNGPTQGKIVKPSDGEAPQTVAFVQCAGSRDENHLSYCSYICCMASLKQSTYIREQYPDAKITIFYIDLRAPGRYEKFLNKIEADENVTFIKGKVASIIEDPETGGVIVKAEDIMGGGIVEQKFDMAVLATGMQPTTAEKKLPADLKYDENGLIIEDPNKPGIYATGCAKRPVDVTTSVKDATGSALKAIQTMVRR
>PIZ45622.1
MDGRAVAARPGRRPVQRDGGALQRADPPRPVPSGRASGSKADGDVSHGGLRLGQVPPVRVREQFPSAFRGRGEAVRDDAKRRRGAASLRVRLAEVLPARTEDHEAQAGGGERAEPPEHVTSVVAGAEPVEPSGAPLPCRTQTTRWRARLQRIARFTVADTEDNAQGSANGRLLIIGGGISGMTVALEAAETGREVVLVERSAYLGGRVVQSNQYFPKLCPPSCGLEINLKRLRANPRIRVYTLAEVEKVAGGKGNFEITVRQNPRFVNEKCTACDDCTAVCPVERDNPFNYGLDKTKAIYQPHQRSFPLRHVIDMTVCQGKDCNKCVAACKYDAIELDMQPRTFTVQAASVVIATGWQPPDATKLEKLGFGQYPNVITNVMMERLAAPDGPTGGKLLRPSDGHPAKKVAFVQCAGSRDENHYPYCSGVCCLASLKQATYVRESGADAEARIFYIDVRATGRLEDFFTRVSSDEKVSLNKGKVANIEEDPTTHNLFVEAEDTLSGRKLREEADLVVLATGMTPCDGLPELPLNVPRDDYGFFVDDDSRNGIYAVGCAKKPVDVATCVRDATGVALKAMQA
>PJA58157.1
MTARVATNESILVVGGGISGMTAALEAAECGRQVILAEKTPTLGGRTALLYRYFPKMCHPVCGLEINLRRLKANRNLRILTMAEVVRIEGARGDYTATLRIAPRYVNENCTACGACAEAVASTIPNPYNYGLDRMKAAYLPHAMAYPQRYVLDPSIAGTEEGQQARAACRYGAIDLDMKEETIALKVGAVVWATGWKPYDAAKIQPYGYGRYANVITSVEFERLADPRGPTGGAILRPSDGKPAKNVAFIQCAGSRDENHLRHCSRICCMASLKQTQYLREAYGEDARSTIYYIDIRAIDRFEDFYQKVQHDATVRFVKSKVARIAEDEKTRNPILHGVDTEGYHHYATSHDLVVLAIGMEPEVTGAQVPAEVIEDSSGFIEGAADGGIVAAGVAAAPLDVNRAVQSATAASLRAIAVVHRAAATENA
>PJA72903.1
MAEEKRILVVGGGISGMTTAIEAAEAGYKTVIVEKNPYLGGRVAQMNKYFPKLCPPYCGMEINFRRIRPNRNIRYYTLAQVDKVTGGDGSYQVSVKVQPRYVNAKCTACGKCVEACPVERLNDFNLGMDKTKAIYLPHEMAFPMRYVIDMSVCKGKACAKCVAACAYNAIDLEMKPETVDLNVGAMVLATGWNPYDAAKIDNLEFGKYKNVVTNVMMERLAAPNGPTGGKIQRPSDGKAPESIAFVQCAGSRDENHMAHCSSICCLATFKHIAYLHELNPNAQAYMFYIDLRAQGKYEKFVQTVSAQPNTTLIKGKVAKITEDPATGKLTVTAENAVTGEKVHQTVDLVVLATGMDPTAREGRLPVAVEQDISGFIVSNGTGIISTGVARKPTDVASCTQDATGAALKAIQSIVRR
>PJA80020.1
MAAEKTKSILVVGGGISGITTAVEAAEVGYEVTLVEKNPYLGGRVTQLNKYFPKLCPPNCGLEINFRRIKNNPRVKIHTLAEIEKISGSEGDFDVTVKLNPRYVNENCTACNACLDVCPLERPNDFNFGMDKTKAIYLPQDFAFPLRYVIDDKYCKKAGCVKCIEACTYKAIDLNMKAQSFSLKVGSIVWATGWSPYDATKIDNLGFGTYQNVITNMMMERLASQNGPTKGKILRPSDGKEPSRIAFVQCAGSRDENHLPYCSYVCCLASMKQTTYIREQYPDAEILVFYIDIRTPARAERLYLRAQKDEKIRFIKGKVAKIEEDPSTKDITVTAEDALTLQRIHEKVNLVVLATGMAPNTKEWKAPANISYDTDGFILSNTGAAGMYAAGCALKPIDVYSSVQTATAAALKTIQSLVRR
>PJA81941.1
MAAEKTKGILVVGGGISGITTAVEAAEVGYEVTLIEKNPYLGGRVAQLNKYFPKLCPPNCGLEINYRRIKSNPRVKIYTSAEVEKVSGAEGDFDVTVKLNPRYVNENCTACRACVDVCPIERPNDFNFGMDKTKAIYLPHDFAFPMRYVIDDKVCKKAECAKCVDACKYNAIDLNMKTQSLSLKAGSIVWATGWKPYDAKKIDNLGFGKYQNVITNMMMERLASQNGPTKGNIIRPSDGKEVSRVAFVQCAGSRDENHLPYCSYICCLASMKQATYVREQYPQAQIFIFYIDVRSPGTRYEKFYKKIQQDENIKFIKGKVAKIEEDPATKDIIVTAEDTQTLQKIHEKVDLVVLAAGMAPSTQESKIPSSVSYDTDGFITSNTGVAGMSAAGCAVKPIDVYSSAQTAAAAALKSIQSLVRR
>PJB05085.1
MTSVVATNQTILVVGGGISGMTAALEAAETGKQVVLVEKNPYLGGRTVQLYRYFPKMCHPTCGLEINLRRLKANPRIQVLTLAEVTGISGGKGDYRVSVKLKPRYVNTNCTACGECGKAVQSEIDDEFNYNLGKIKAAYLPSSMAYPQRYVIDSSIIGTPDAERAKAACKYDAVNLDDQEEVISLNAGAIVWATGWQPYAAEKIVYYGYDRFPNVITNVEFERLADPHGPTGGKILRPSDGKEAKNVAFIQCAGSRDENHLRHCSRFCCMASLKQTHYVQEAFGDAGKSTIYYIDIRAIDRFEDFYQKVKANPNVSFVKSKVARITQDGQGNPVCNGVDVEGYKRYATAHDLVVLAVGMEPSVKGIDIPAEVMSDSSGFIMADPANAGIFGAGCATNALDVNRAVQSATAAALRAIQVVNKVARAEA
>PJB07011.1
MTDIIATNQTILVVGGGISGMTAALEAAECGKNVVLVEKNPALGGRVSQLYRYFPKLCHPICGLEINQRRLKQNPRIRVLTMAEVTAITGGEGDYTATVKLAPRYVNENCTACGECAKAVDAEVPDAFNYNLGKVKVAYLPNKMAYPQRYVLDPSIIGSADADKAKAACKYGAIDLDMKEESIQFKAGAVIWATGWKPYDAAKIQPYGYDRYSNVITSVEFERLADIHGPTKGKILRPSDGKEAKNIAFIQCAGSRDENHLRHCSRICCMASLKQTHYVREAYGDAGKSTIYYIDIRAIDRFEDFYAKVWKDPNVNFIKSKVAKAVQDEKTGDVVLHGVNTEGYHRYADSYDLVVLAIGMEPSVMGANLPAEIVSDSSGFIEADPANHAFFGAGCASNPLDVNRAVQSATASALRAIQVVNRVARVEGN
>PJB29038.1
MQDILIIGGGISGITTAVEAAETGYNVTLLEKNPYLGGRVIQMNRYFPKLCPPYCGMEINLKRIRTNNKIKHYTLTEVQNITGNEGNYEVTLKINPRKVTEKCTACGECSASCPIERKDDFNLGLNTTKAVYLPHELAFPYRFVVDTKACIKCGACVEACKYGAIDLNMQAETIKLKVGSIVMATGWQPYDASKIDNLGFGKYKDVITNMMMERLAAPNGPTQGKIIRPSDQKEPKKVAFVQCAGSRDENHLPYCSAVCCLASLKQITYVRENIPDSEAFMFYIDVRTPGKYEEFYTKVKGDERVHLIKGKVASIEQDGDSLTVEAEDILSGNKLRVVVDMVVLACGMQPTNGTLNNISRDQNGFISQVQGNGIYAAGVARKPADVSSSVQDATGCALKAIQSVVRG
>PJB37179.1
MADEHTTNQTILVVGGGMSGITAALEASEAGYDVVLLEKNAYLGGRVTQLHQYFPKLCPPNCGLEINFKRMRVNPRIRFFTMAEVLKISGRPGDYDIEVKLSPRYVNEKCTCCGKCGEVCETEISNAFNYGMGKVKAAYLPHEFAFPMRYVLDPSIVGEDQGKKCLEACQYGAIELDMKETTFDLKVGSIVWAAGWEPYDASKIEYYGFGQYKNIITNVMMERLAAHDGPTGGKILRPSDGKEPKKIAFIQCAGSRDENHLAYCSGICCLASLKQTTYIREILPECDVTIFFIDIRALDRLEDFYTKVQQDKKVSFVKSKIALMTEDETSKDLLLEGENTRTGEQIRDKFDLVVLATGMVPNRIGIENPPDVIYDDYGFMTFDPAKPGIYGAGCVRRPTDVASSVQDATSAALKAIQTISRR
>PJB41195.1
MVEREVFGKGILVVGGGISGLTTALEVAETGYRVILVEKEAFLGGRVARLNKYYTKLCPPSCGLEINFKRIKRNPNIQYFTLAEVESVSGEEGNYDVAIRVQPRYVNDNCTACGECEKVCVTEIENDFNLGMDKTKAAYLPYHMAFPMKYVLAPEIIGTDEAKRCLEACKYNAIDLEMQPETINVKVGSIVVTTGWKPYDAAKIDNLGFGKYENVITNVMMERLAAPNGPTNGKILRPSDGKEVKNVIFAQCAGSRDENHLPYCSAVCCLASLKQATYVREQDRESKVTIFYIDVRAIGRYEDFYTKVQSDENVSFIKGKVAKVEEDPATKDPIVEVEDTLSGEKIRAKADLVVLATGIVPNMSENKIPLNITCDEFGFAVSDPSKTGIYAAGCARRPVGVAGAVQDATGAALKSIQSTLRR
>PJB63113.1
MDGRAVAARPGRRPVQRDGGALQRADPPRPVPSGRASGSKADGDVSYGGLRLGQVPPVRVREQFPSAFRGRGEAVRDDAKRRRGAASLRVRLAEVLPARTEDHEAQAGGGERAEPPEHVTSVVAGAEPVEPSGAPLPCRTQTTRWRARLQRIARFTVADTEDNAQGSANGRLLIIGGGISGMTVALEAAETGREVVLVERSAYLGGRVVQSNQYFPKLCPPSCGLEINLKRLRANPRIRVYTLAEVEKVAGGKGNFEITVRQNPRFVNEKCTACDDCTAVCPVERDNPFNYGLDKTKAIYQPHQRSFPLRHVIDMTVCQGKDCNKCVAACKYDAIELDMQPRTFTVQAASVVIATGWQPPDATKLEKLGFGQYPNVITNVMMERLAAPDGPTGGKLLRPSDGHPAKKVAFVQCAGSRDENHYPYCSGVCCLASLKQATYVRESGADAEARIFYIDVRATGRLEDFFTRVSSDEKVSLNKGKVANIEEDPTTHNLFVEAEDTLSGRKLREEADLVVLATGMTPCDGLPELPLNVPRDDYGFFVDDDSRNGIYAVGCAKKPVDVATCVRDATGVALKAMQA
>PJB81183.1
MPAEKTGTILVVGGGISGLTTAVEAAETGYDVYVVEKGPSMGGRVAQLNKYFPKLCPPTCGLEINYQRIRKNQRVKYYTLAEVETITGQPGDYDITVKLHPRRVNENCTACNACVDACPVERPNDFNFGMDTTKAIYLPHQMAFPMRYVIDEKACKGGECAKCVEACKYDAIDLNMEPETISFKVGSVVFATGWDPYDASKLGILGYGKAKNVITNMMMERYAALNGPTQGKIVKPSDGEAPQTVAFVQCAGSRDENHLSYCSYICCMASLKQSTYIREQYPDAKITIFYIDLRAPGRYEKFLNKIEADENVTFIKGKVASIIEDPETGGVIVKAEDIMGGGIVEQKFDMAVLATGMQPTTAEKKLPADLKYDENGLIIEDPNKPGIYATGCAKRPVDVTTSVKDATGSALKAIQTMVRR
>PJB96745.1
MATATSDALPILVIGGGIAGLTAANEAAEAGHRVIIVEKEAYLGGRAIRLGKYFPKLCPPYCGFEINLRRIKQNPDVTVHTLAEVTRIAGGPGAYTVSLRQEPRYVNQRCTVCNECVAVCPEERADDFNYGLTKTKAIYLPHDMAFPMKFAVDMAACQGSSCSKCVAACQYDAIDLAQQAQEKELKVGAIIVATGWRPYDASRMDNLGFGTHPNIVSNVQFERMAAESGPTGGKILRPSDGKLPKRVVFVHCAGSRDENHLPFCSSICCMSSLKEGLLLKEQYPEAEVTDFYIDIRTPGRYEDFFTTAKAAGIELIKGKVAKIEASTDGNYLVVTAEDAVNGKKVHRVADIVVLATGMQPSLAGAMLPGPLEHDDDGFVMTPVSDAGIFPVGCARAPVDVTTATRDATAAALHSIHQLVARS
>PKK84347.1
MAEFEPVDSQIKADILVVGGGIAGMTAAIETAEVGKHVILVEKLPSLGGRVASIHQYFPKLCPPTCGIEINLKRIRLNPHVRVLTLAEVESVSGSPGDYEIKITLKPRYVNDKCTACGDCEQVCEIERDNEYNYGLNKSKAIYIPHLMAYPPRYVIDPEFANDDRMKKCVEACKYDAIELDMQPKTITAKVGAIVWATGWKPYDATKIDNLGFGKYKNVVTNVIMERLASANGPTEGKILRPSDQKEVTKVGFVQCAGSRDENHLPYCSAVCCLASMKQATYIRSQYPEAEVHMFYIDVRSPGRLEDFYTKAQEDKKLHFHRGKVAKIEENPANHNLILHAENTLTGEITKTEVDLAVLATGMVPNTAEVAPPLDTPLDEFGFIVTDTGGGIIGAGTAVRPMEVAASIQDATGVALKALNIGARR
>PKL52414.1
MAHEMSGAPVSGILVVGGGISGITTALEAAEVGHEVFIVEKNPYLGGRVAQLYKYFPKLCPPACGLEINFQRIKKNRNVKYFTLTEVEKISGAPGNYDVTLKETPGYVNSNCTCCGKCAEACDVEIPNEFNFGMDKTKAAYLPHEMAFPQRYVLHPSILGTSAAQKCKDACQYNAIDLDMKPKTFTLKVASIVWATGWNPYDAKKIDNLSFGKVKNVITNIMMERLAAPNGPTKGKIVRPSDGKAVQNIAFVQCAGSRDENHLPFCSYICCLASLKQTTYIREANPKSKATIFYIDLRTPGRYEKFYKKVKADTNVSFVKGKVAKIEEDASTGDVLVTVEDTLAGKKLHEKFDMVVLAAGMEPSTSAVKVPGNAKYDENNFVISGEILSTGCVRKPCDVMSSGQTATGAALKAIQMLGRR
>PKM43012.1
MSEVIATNQTILVVGGGISGLTAALEAAECGKQVILLEKSPSVGGRVGQLHKYFPKLCVPSCGLEIQYRRLKANKNVRLLTMAEVTQISGDAGNFTVNVKVSPRYVNENCTACGECGKAVSAEFDDEFNYGMKKRKGAYLVSHMAYPQRFVIDPRIVAGDDGAKAKEACKYGAVELDMQEQNLNLNVGAVVWATGWKPYDAAKIQPYGYDRYDNVISNVEFERMLDPFGPTGGKIVRPSDGHAPKNIAFIQCAGSRDQNHLKHCSRICCMATLKQTTYVKDQLGDNCKSTVYYIDIRAIDRIDDFHRKVKEDANVTFVKSKVANITGGENGNVILNGVDTEGYNRYRTEHDLVVLATGMESTVPAGVFPAGININEHNFIELDGDSGIYGAGCSSDALDVNRAAQNATAAALRAIQVVTRVAGQEG
>PKN06998.1
MSNNSILVVGGGFAGITAALEAAEVGHEVYIVETNPYLGGRVAQLNQYFPKLCPPSCGLEIQFQRIKNNPKVKFFTMSEVVSVTGTPGAFDVKIKERPRFVNANCTMCGECEKAATTSVTSEFEFGLAERKVAYSTHLFAFPQRYVVDAAACAPGELDALRDACPYGAIDTADAEKTFDLQVGSIIWATGWKPYDMAKLDNLGGGKLKNVVSNMQFERLAAPNGPTGGKIERPSDGKAPKRIAFVQCAGSRDENHLNYCSYICCMASLKHVTYIREKLPEAQVVIYYIDLRTPGRYDNFMQMVAADDKLTLVKGKVAKIVECECKSPILTVEDAVTGIKGEERFDMVVLATGMQPSCAGSKLPVELPVDDDGFIIGGAEMGVFAAGCAKLPLDVMKTAQTGTGAALKAIQNVVGR
>PKN23980.1
MATKETQSILVVGGGMSGLTAAIEAAEAGYDTYLVEKNPYLGGRVTQLHHYFPKLCPPYCGLEINFRRIRQNPRIRFFTMAEVEKISGEEGDFDVSIKLSPRYVNEKCTACGKCAEACGMEIENPFNYGMNKIKAAYLPHDLAFPMRYVLAPELVKSGDGQKVKEACPYGAVELDMQVRTMNLKVGSVVWTTGWRPYDAAKLDTYGFGQYPDVITNVMMERLASYSGPTQGKIIRPSDGQAPKSVAFIQCAGSRDENHLAYCSGICCLASMKQATYVREQYPDAKITIFFIDIRATDRLEDFYVNVKKDEKIEFFKGKVAKIAQDATGKGLVLRVEDTTKEALQEITVDMAVLATGMQPNTSVNPLPVKVAYDDYGFVASQNAGPGIIAAGCTRVPAGVQESVQDGTAAALKAIQSVARR
>PKN42555.1
MASNSILVIGGGFAGLTAALEAAEIGHEVFIIEKTPFLGGRVMQLNKYFPKLCPPSCGLEIQYQRIKNNPNVKFFTLAEVTKVDGTVGNYEVTVQIKPRYAGPSSPDLSDLCDDLSTEVVNDYEFGLATRKPVYMDAPFAFPQRYVVDKASLSDSDKSKVQKCDYLDLTEEEKSITLSVGSIIIATGWKPYDVTNLSNLGAGAVKNCISNMQMERLASPYGPTNGKILRPSDGRVPTKIAFVQCAGSRDENHLHYCSYICCMASLKQAQYVREQYPDAEVTIYYIDLRTPGRYDNFAKKILADEKIFAVKGKVAAVEQDKAGDDVWVTVEDAVTCSKSVERFDLVVLATGMQPSLAGASLPVDVPVDAEGFIVGGEEKGIFAAGCAKQPLDVMKSAQSATGAAMKAIQTVRGR
>PKN45140.1
VVGGGISGLTAALEAAEVGKDVFLIERNPYLGGRVAQLNQYFPKLCPPSCGLEINFQRVKSNRRVRVYTMTEVKSVAGGPGNYQVTLESKPRFINNNCTACGACADACPDERDNDFNFGMDKSKAVYKPHDMAFPMKYVLDKSACSAAGLQAVKDACKYDAVDLDMAAKEFTVDVSAIVWATGWNPYDPTKLTNLKYDSSNAIITNMMMERLAAPNGPTGGKILRPGDNKEPASFAFVQCAGSRDENHLEYCSYICCMASMKHINYIREQYPTAKITVFYIDLRTPGKYEKFREKLMADANITWVKGKVADIVAEADGSVTLVAENAVTGEKVKETVDLAILATGMEPAAKAQAAALGLSVDSNGFILADVNGGMVSAGCAKK
>PKN62752.1
MATKETQSILVVGGGMSGLTAAIEAAEAGYDTYLVEKNPYLGGRVTQLHHYFPKLCPPYCGLEINFRRIRQNPRIRFFTMAEVEKISGEAGDFDVSIKLSPRYVNEKCTACGKCAEACGMEIENPFNYGMNKIKAAYLPHDLAFPMRYVLAPELVKSGDAQRVKEACPYGAIELDMQVRTMNLKVGSVVWTTGWRPYDAAKLDTYGFGQYPDVITNVMMERLASYSGPTQGKILRPSDNQPPKSVAFIQCAGSRDENHLAYCSGICCLASMKQATYVREQYPDAKITIFFIDIRATDRLEDFYVNVKKDEKIEFFKGKVAKIAQDATGKGLVLRVEDTTKEALQEITVDMAVLATGMQPNTSVNPLPVKVAYDDYGFVASQNAGPGIIAAGCTRVPAGVQESVQDGTAAALKAIQSVARR
>PKO62317.1
MKVPIATSQTILVVGAGISGMTAALEAAECGREVVLIERSASLGGRTAQLYRYFPKMCHPACGLEINLRRLKGNRNVRVMTMTEVVRIEGKRGAYTVTLKIRPRYVNENCTVCGACAAAVSTEISNPYNYGQDKIKAAHLPYAMAYPQRYVLDPCLIGTDEANKAKAACKVDAIDLAMQEETVELAVGAVIWATGWKPYDAAKIQPYGYGRFPNVVTSVEFERMADPAGPTGGKLLRPSDGQEAKSIAFIQCAGSRDENHLRHCSRICCMATLKQTQYVREACGDAAKSTVYYIDIRAIDRFEDFYQMVQKDASVAFVKSKVASIDQSSNQDLVLHGVDTEGYHRYASTHDLVVLAIGMEPETNGITLPDDLITDSSGFIEGTLDGGMVGAGAAASPLDVNRSVQSATGAALRAIKVIHQTVGEEA
>PKO63590.1
NPALGGRTSQLYRYFPKLCHPTCGLEINLRRLKGNPRVRLLTLAEVTGIEGSTGNYTATIKVRPRYVNENCTACGDCERAVEMKVDDPFNYNLSQHKAAYLPNAMAYPQRYVLDPAIIGTPDAEKAKAACKYGAIDLDMQEETIQVKAGAVIWATGWQPYDAAKIQPYGYGRFKNVITSVEFERLADLQGPTGGKILRPSDGREAKNIAFIQCAGSRDENHLRHCSRICCMASLKQTHYVREKYPEDGKSTIYYIDIRAIDRFEDFYQKVQADPSVNFIKSKVAKITEDAQGNPVCHGVDTEGYKRYMTPHDLVVLAVGMEPSVKGINIPGHIVADSSGFIEADPANGAVFGAGCASNALDVNRAVQSATAAALRAIQVVNKVAKAEA
>PKO72705.1
MSASIATNQTILVVGGGISGMTAALEAAECGKQVILAEKLPTLGGRTALLYRYFPKMCHPVCGLEINLRRLKGNRNVRVLTMAEVSAISGTRGDYTATLKIAPRYVNEKCTGCGDCGKAVTAEIPNPFNYGLDKMKAAYLPHGMAYPQRYVLDPSIVGTPDGEAAKAACKVGAIDLGMQEETIELKVGAVVWATGWKPYDAAKIQPYGYDRFANVITSVEFERMCDPHGPTGGKILRPSDGKEAKNVAFIQCAGSRDENHLRHCSRICCMASLKQTQYVREAWGDEGKSTIYYIDIRAIDRFEDFYQMVQRDSTVSFIKSKVAKIVQDEKTGDVVLHGVDTEGYKRYATPHDLAVLAVGMEPSIKGVSLPADIVLDSSGFIETAGDGMFSAGCATNALDVNRAVQNATAASLRAIQVINKTASMEKA
>PLX23854.1
MDQSQKPVLIIGGGISGITAAVEIAEVGKEVILIEKMPYLGGNVVKFNNYFPKLCPPTCGLEINFRRIKQNPRIKYFTSTEVQEISGEKGNFGVKLKTNPQYIKNNCTVCGKCAEVCPEERPDEFNHGFTKTKVAYLPHEMAFPYKYHIDNEYCKKEACKKCMEVCEYTAIDLSRNEETIDLEVSSIIIGTGWKNYDASKIENLNYSTSKNIITNVEFERLIASNGVGENKLLRLSDNAEPQKIAFVQCAGSRDENHLSYCSAVCCSASLKHALTIKELYPNTEVKIFYIDMRVSGRNEDFLVKVQDNKNIELIKGKVGKISELDNNNLLLEAEDILSGMKIKYEAEMAVLATGIIPSNINLDMNLDQNQFIADLQKGGIIPVACSRKPMDVSSSVKDATAAALKAMQIN
>PLX33806.1
MVLLEKEPYLGGRVTRLNRYFPKMCHPTCGLEINYQRIKRNRNLKVMTMTEVVDVKGAKGDYTVSVKTSPRYTTSACDGCGKCAEVTETMIDNPFNYGLDQVKAARLSHEHAFPMAYVIDESVKGTPEAEKISAACPKGAVDFDQTEESFDLNVGAIVWATGWKPYDASKIEVYSYDKCADIINNVEMERLANHDGPTGGKILRPSNGGEVSKVAMIQCAGSRDINHLPYCSMICCLASLKHAAYVREQYPDAQIDIYYIDIRAHDKMSQFYQRIKRDNNINFIKSKPGHILVGEDGRPVVCGEHTIEQGLYQNPYDLVVLATGMQPNMDADFAPANMSKDEFGFVVPSIGDDEGQFSAGVAGGPFDVALSNQSATAAALKAIQAVRAGTK
>PLX47602.1
MTDEHTPVSGGILVVGGGISGLTAALEAAEVGTDVFLVERNPYLGGRVAQLNQYFPKLCPPSCGLEINFKRIKNNRRIRVYTLTEVKDVSGSAGNFQVSLETSPRYVNNNCTGCNACVEVCPEERDNAFNFNMDKTKAIYKAHDMAFPMKYVIDMDACTKCGKCLEACKYEAIELDMEAKIFSLDVASIVWATGWNPYDASKMDKLKFGQSNAVITNMMMERLSAPNGPTEGKILRPGDNKEPESFAFVQCAGSRDENHLEYCSYICCMASLKQITYIRERYPEAKISVYYIDLRTPGKYEKFREKLMADEKITFIKGKVADIIPEADGGVTVVAENAVTGEKVQEKVDMAILATGMAPAIQTEGAALGLQMDSNGFLLGDADAGTIAAGCAKKAADVVTSNQSATAAALKAIQVLRR
>PLX51337.1
MTDQSSGSVLVVGGGISGLTAALEAAEVGKDVFLVEKNPYMGGRVAQLNQYFPKLCPPTCGLEIQFKRIRANRNIRMYNMTTVKSVSGSAGNYEVTCVTAPRYVNNNCTCCGDCVDACADERDNDFNFGMNKSKAIYRPHDMAFPAKYVLDKDACSAETLEAIKGACKYDAIDTDMTEEEFTLNVDSVVWATGWTPYDAEKLENLKVNSSKAIITNMQMERLASPNGPTTGKILRPGDDKEPESFGFVQCAGSRDENHLEYCSYICCMATMKQITYIRERYPEAPIYVFYIDLRTPGKYEKFREKIMADENVHFIKGKVADIVAEEDGGVTMIAENAVTGDKVSQKVDLCVLATGMEPAAKAQAAELGLDVDSSGFIVSNPDAGMISCGCAKKAADVVTCAQSSTAAAMKAIQAGR
>PLX54387.1
MTEDKATPANGSILVVGGGISGLTTALEAAEVGYEVFLVEKNPYLGGRVAQLNQYFPKLCPPTCGLEINFRRIKDNPKIKVLTLAEVEKVDGTPGNYDVSVKLSPRYVNENCTCCGDCAEVCETDVTSEFNFGMSTNKGAYLPFEMAFPARYVISSQIIGTDDGKRCKDACKYDAVDLDMQAETTNLKVGAIVWATGWEPYDAAKIDNLGFGQYPNIITNMMMERLAAPNGPTKGKITRPSDNKEPESIAFVQCAGSRDENYLPYCSYICCMASLKQTTYIREQYPDAKVYIFYIDVRAPGQRYEKFYQKIKEDENVFLIKGKVAEVSEDAGTGNITVVAENAVTGEKIKQTVEMAVLATGMQPTTATVKLPADLKYNEDGFIVNDFEKGGMFATGCANKPSDVVSANQNATGMALKAIQTLVRR
>PLX62241.1
MTEVIATNQTILVVGGGISGLTAALEAAETGKQVVLVEKRPYVGGRVTQLYKYFPKLCYPTCGLEINQRRAKMNPNLTILTMAEVTDIQGEAGNYTASVKISPRYVNDNCTGCGDCAKAVSAEFDDEYNYGLGKRKGAYLPHRMAHPQRYVIDPAILGTEDAEKAKTACKAGAVDLDMQEETVAFKAGAVVWATGWQPYDANKIQPYGYDRFQNVITNVEFERMADPNGPTGGKIVRPSDGEVAKNIAFIQCAGSRDKNHLLHCSRICCMATLKQTHYVQEALGDEGKSTIYYIDIRAIDRFEDFYQTVRENPNVSFIKSKVASITQNRENSNPVLNGVDTEGYHRYANEHDLVVLAVGMQPSVDKSSFPVDIVINEEGFIEPATENGGIFAAGCSSDALDVNRAVQQATGAALRAIQVVNRVAGTEG
>PLY13014.1
MTEVIATNQTILVVGGGISGLTAALEAAETGKKVVLVEKRPFVGGRITQLYKYFPKLCFPTCGLEINQRRAKMNPNVVILTMAEVTDIAGEAGDYTATVKISPRYVNDNCTACGDCANAIESEFDNDFNYGLAGMSKRKGAYLPHKMAHPQRYVIDPAMIGTDDAEKAKAACKYNAIDLDMQEETISFKAGAVVWATGWKPYDANKIQPYGYDRFANVITNVEFERMADPQGPTGGKLVRPSDGKEAKNVAFIQCAGSRDHNHLLHCSRICCMASLKQTHFVQEAWGDEGKSTIYYIDIRAIDRFEDFYQNVRKNPNVKFIKSKVASIVENRENGNPILHGVDTEGYNRYADEYDLVVLAVGMEPSVDKGSFPVDIVVNEEGFIEPAPENGGIFAAGCASDALDVNRAVQQATGAALRAVQVVNRVARTEG
>PMB76325.1
MIEFQGKVLVIGGGISGITAAIEAAETGVGVYLVEKNPYLGGRVAQLTKYFPKLCPPTCGLELNFRRMRENKGVEILTQTEVLKVEGSKGNFKVTLKRMPRFVNDNCTLCGECFNVCPVEKDNEFNFNMNKSKAIYSPFEFANPPYAIIDPNVCLGEKCSKCIDVCKYNAIDLKMKEEIIDVTVDSIIVTTGWQPYDAGKIDNLKFGIVPNVITNMMMERLASPSGPTGGKILRPSDGKPVKNVAFVQCAGSRDENHLPYCSYICCMASLKQCTYLLDQDPEVKATIYYIDIRTPGRYEQFYWNVKENPNITFVKGKIANIEADPSGDVWVEAEDILAGSKNKERFDMVVLATGMQPTTADWNLPFNAKKTPDGFIEPESLPDGIYLAGSAVMPFDVIRSLHSATGSVLKALQSISGRGN
>PMP64512.1
MGNSTILVVGGGISGVTAAIEAAEMETEVILVEKEPSLGGRVSQLRYYFPKLCPPTCGLEINYRRIKANPHLTVYTMTDVLEIKGEPGNYRVKLRKRPRYVNENCTACGECEKVCEGEVVSEFDFGLGKRKAIYLPNPMAFPLRYVLDKEALAPGDLERIMAACKYNAIDPDMKEEIFEVEVGAIIWATGWKLYDPSKLDNLGFGKYANVITNMQMERMASPWGPTGGDIIRPSDGNFPQKVAFVQCAGSRDENHLPYCSYICCLASLKHSLYLAEKSPEAQSLIFYIDIRTPGRYEKFLRRAQNEAKITFIKGKVAKIEEDPETKDLIVTAEDTLSGKKIHERVNLVVLAMGMQPSIAGEKIPGLPVDENGFVIETEGIIPVGCAKKPLDVMTSNETATGAVIKALQVIKRA
>PNV87435.1
MADEKALTESILVVGGGISGLTTAVEAAEAGRDVFIVEKRPYLGGRVAQLNQYFPKLCPPSCGLEINFRRIRENPRIKTFTMAEVENVSGEEGNFDVTIKLNPRYVNENCTACGDCTEGVTTEIPNEYNYNMDKIKAVYLPHDMAYPMRYVIAPEIIGTEEATKAKEACQYDAVDLDMQPESITLKVASVVWATGWNPYDATKMENLGFGTVPNVITNVMMERLAAFDGPTDGKIVRPADGKPVESVAFVQCAGSRDENYMDFCSHICCLASLKQTTYVKEQLPDAKVTIFYIDIRALGKYEEFYTKVAADENVTLIKGKVAKVEADPASGQIVVEAEDIYSGSKSQAKVDLVVLATGMEPSMATARVPADVSYDESGFVVGEKPGIYAAGCARRPLDVATSNRDATAAALKAIQSTVRR
>PUB73065.1
MTEVIATNETILVVGGGISGMTAALEAAETGKQVVLVEKRPYVGGRVTQLYKYFPKLCFPTCGLEINQRRAKMNPNLNIVTMAEVTDIKGEAGDYTATVKISPRYVNENCTACGDCAKAVEAEFDDEFNYNIGKRKGAYLPHRMAHPQRYVLDPAIIGSDDAQKAKDACKVNAIDLDMQEETIEFKAGAVIWATGWKPYDANKIQPYGYDRIANVITSVEFERMADPNGPTGGKLQRPSDGKEIKSVAFIQCAGSRDKNHLLHCSRICCMASLKQATYPADEVDISIYYIDIRAIDRFEDFYQTVKAKENVSFIKSKVASIVENKENGNPTLHGVDTEGYNRYANEHDLVVLAVGMEPSVDKASFPVEIVINEEGFIEPAPENGGVFAAGCSSDALDVNRAVQHATGAALRAIQVVNRVAATEG
>PUB79531.1
MTEVIATNETILVVGGGISGMTAALEAAETGKQVVLVEKRPYVGGRVTQLYKYFPKLCFPTCGLEINQRRAKMNPNLNIVTMAEVTDIKGEAGDYTATVKISPRYVNENCTACGDCAKAVEAEFDDEFNYNIGKRKGAYLPHRMAHPQRYVLDPAIIGSDDAQKAKDACKVNAIDLDMQEETIEFKAGAVIWATGWKPYDANKIQPYGYDRIANVITSVEFERMADPNGPTGGKLQRPSDGKEIKSVAFIQCAGSRDKNHLLHCSRICCMASLKQATYPADEVDISIYYIDIRAIDRFEDFYQTVKAKENVKFIKSKVASIVENKENGNPTLHGVDTEGYNRYADEHDLVVLAVGMEPSVDKESFPVEIVINEEGFIEPAPENGGVFAAGCSSDALDVNRAVQHATGAALRAIQVVNRVAATEG
>PUB84242.1
MTEVIATNETILVVGGGISGMTAALEAAETGKQVVLVEKRPYVGGRVTQLYKYFPKLCFPTCGLEINQRRAKMNPNLNIITMAEVTDIKGEAGNYTATVKISPRYVNENCTACGDCAKAVETEFDDEFNYEMGKRKGAYLPHRMAHPQRYVLDPAIIGTDDAQKAKDACKVNAIDLDMQEETIEFKAGAVVWATGWKPYDANKIQPYGYDRIANVITSVEFERMADPNGPTGGKLVRPSDGKEVKSVAFIQCAGSRDKNHLLHCSRICCMASLKQATYPADEVDISIYYIDIRAIDRFEDFYQKVKVKDNVSFIKSKVASIVENKENGNPTLHGVDTEGYNRYANEHDLVVLAVGMEPSVDKASFPVEIVINEEGFIEPAPENGGVFAAGCSSDALDVNRAVQHATGAALRAIQVVNRVAATEG
>PUB89061.1
MTEVIATNETILVVGGGISGMTAALEAAETGKQVVLVEKRPYVGGRVTQLFKYFPKLCFPTCGLEINQRRAKMNPNLNIITMAEVTDIKGEAGNYTATVKISPRYINENCTACGDCAKAVETEFDDEFNYNIGKRKGAYLPHRMAHPQRYVLDPAIIGTDDAQKAKEACKVNAVDLDMQEETIEFKAGAVIWATGWKPYDANKIQPYGYDRIANVITSVEFERMADPNGPTGGKLQRPSDGKEVKSVAFIQCAGSRDKNHLLHCSRICCMASLKQATYPADDVDISIYYIDIRAIDRFEDFYQTVKAKENVKFIKSKVASIVENMENGNPTLHGVDTEGYKRYADEHDLVVLAVGMEPSVDKESFPVEIVINEEGFIEPAPENGGVFAAGCSSDALDVNRAVQHATGAALRAIQVVNRVAATEG
>PUB91782.1
MTEVIATNETILVVGGGISGMTAALEAAETGKQVVLVEKRPYVGGRVTQLYKYFPKLCFPTCGLEINQRRAKMNPNLNIITMAEVTDIKGEAGNYTATVKISPRYVNENCTACGDCAKAVETEFDDEFNYEMGKRKGAYLPHRMAHPQRYVLDPAIIGTDDAQKAKDACKVNAIDLDMQEETIEFKAGAVVWATGWKPYDANKIQPYGYDRIANVITSVEFERMADPNGPTGGKLVRPSDGKEVKSVAFIQCAGSRDKNHLLHCSRICCMASLKQATYPADEVDISIYYIDIRAIDRFEDFYQKVKVKDNVSFIKSKVASIVENKENGNPTLHGVDTEGYNRYANEHDLVVLAVGMEPSVDKASFPVEIVINEEGFIEPAPENGGVFAAGCSSDALDVNRAVQHATGAALRAIQVVNRVAATEG
>PUD98303.1
MTEVIATNQTILVVGGGISGMTAALEAAETGKKVVLVEKRPYVGGRVTQLYKYFPKLCFPTCGLEINQRRAKMNPNLTILTMAEVTGIQGEAGDYTATVKISPRYVNDNCTGCGDCATAVEAEFDNEFNYGLGGVSKRKGAYLPHKMAHPQRYVIDPAIIGTDDAEKAKGACKYNAVDLEMQEETIEFKAGAVVWATGWQPYDANRIQPYGYDRFANVITNVEFERMADPQGPTGGKLLRPSDGKEAKNVAFIQCAGSRDHNHLLHCSRICCMATLKQTHFVQDAWGDEGKSTIYYIDIRAIDRFEDFYQSVKANPNVSFIKSKVASIVENTENGNPVLHGVDTEGYNRYASEYDLVVLAVGMEPSVDKASFPVDIVVNEEGFIEPAPENGGIFAAGCASDALDVNRAVQQATGAALRAIQVVNRVAGTEG
>PUE03454.1
MTEVIATNQTILVVGGGISGMTAALEAAETGKKVVLVEKRPYVGGRVTQLYKYFPKLCFPTCGLEINQRRAKMNPNLTILTMAEVTGIQGEAGDYTATVKISPRYVNDNCTGCGDCATAVEAEFDNEFNYGLGGVSKRKGAYLPHKMAHPQRYVIDPAIIGTDDAEKAKGACKYNAVDLEMQEETIEFKAGAVVWATGWQPYDANRIQPYGYDRFANVITNVEFERMADPQGPTGGKLLRPSDGKEAKNVAFIQCAGSRDHNHLLHCSRICCMATLKQTHFVQDAWGDEGKSTIYYIDIRAIDRFEDFYQSVKANPNVSFIKSKVASIVENTENGNPVLHGVDTEGYNRYASEYDLVVLAVGMEPSVDKASFPVDIVVNEEGFIEPAPENGGIFAAGCASDALDVNRAVQQATGAALRAIQVVNRVAGTEG
>PUE05548.1
MTEVIATNQTILVVGGGISGMTAALEAAETGKKVVLVEKRPYVGGRVTQLYKYFPKLCFPTCGLEINQRRAKMNPNLTILTMAEVTGIQGEAGDYTATVKISPRYVNDNCTGCGDCATAVEAEFDNEFNYGLGGVSKRKGAYLPHKMAHPQRYVIDPAIIGTDDAEKAKGACKYNAVDLEMQEETIEFKAGAVVWATGWQPYDANRIQPYGYDRFANVITNVEFERMADPQGPTGGKLLRPSDGKEAKNVAFIQCAGSRDHNHLLHCSRICCMATLKQTHFVQDAWGDEGKSTIYYIDIRAIDRFEDFYQSVKANPNVSFIKSKVASIVENTENGNPVLHGVDTEGYNRYASEYDLVVLAVGMEPSVDKASFPVDIVVNEEGFIEPAPENGGIFAAGCASDALDVNRAVQQATGAALRAIQVVNRVAGTEG
>PVV05884.1
MTEVIATNETILVVGGGISGMTAALEAAETGKQVVLVEKRPYVGGRVTQLYKYFPKLCFPTCGLEINQRRAKMNPNLNIITMAEVTDIKGEAGNYTASVKISPRYVNENCTACGDCAKAVESEFDDEFNYEMGKRKGAYLPHRMAHPQRYIIDPALIGTDEAQKAKDACKVNAVDLDMQEETIEFKAGAVVWATGWRPYDAKKIQPYGYDRIANVITSVEFERMADPNGPTGGKLVRPSDGKEVKSVAFIQCAGSRDKNHLLHCSRICCMASLKQATYPADEVDITIYYIDIRAIDRFEDFYQTVKAKENVSFIKSKVASIVENKENGNPTLHGVDTEGYNRYANEHDLVVLAVGMEPSVDKASFPVEIVINEEGFIEPAPENGGVFAAGCSSDALDVNRAVQHATGAALRAIQVVNRVAATEG
>PVV12056.1
MTEVIATNETILVVGGGISGMTAALEAAETGKQVVLVEKRPYVGGRVTQLFKYFPKLCFPTCGLEINQRRAKMNPNLNIITMAEVTDIKGEAGNYTATVKISPRYINENCTACGDCAKAVETEFDDEFNYNIGKRKGAYLPHRMAHPQRYVLDPAIIGTDDAQKAKEACKVNAVDLDMQEETIEFKAGAVIWATGWKPYDANKIQPYGYDRIANVITSVEFERMADPNGPTGGKLQRPSDGKEVKSVAFIQCAGSRDKNHLLHCSRICCMASLKQATYPADDVDISIYYIDIRAIDRFEDFYQTVKAKENVKFIKSKVASIVENKENGNPTLHGVDTEGYKRYADEHDLVVLAVGMEPSVDKESFPVEIVINEEGFIEPAPENGGVFAAGCSSDALDVNRAVQHATGAALRAIQVVNRVAATEG
>PVV13291.1
MTEVIATNETILVVGGGISGMTAALEAAETGKQVVLVEKRPYVGGRVTQLFKYFPKLCFPTCGLEINQRRAKMNPNLNIITMAEVTDIKGEAGNYTATVKISPRYINENCTACGDCAKAVETEFDDEFNYNIGKRKGAYLPHRMAHPQRYVLDPAIIGTDDAQKAKEACKVNAVDLDMQEETIEFKAGAVIWATGWKPYDANKIQPYGYDRIANVITSVEFERMADPNGPTGGKLQRPSDGKEVKSVAFIQCAGSRDKNHLLHCSRICCMASLKQATYPADDVDISIYYIDIRAIDRFEDFYQTVKAKENVKFIKSKVASIVENKENGNPTLHGVDTEGYKRYADEHDLVVLAVGMEPSVDKESFPVEIVINEEGFIEPAPENGGVFAAGCSSDALDVNRAVQHATGAALRAIQVVNRVAATEG
>PVV22011.1
MTEVIATNETILVVGGGISGMTAALEAAETGKQVVLVEKRPYVGGRVTQLYKYFPKLCFPTCGLEINQRRAKMNPNLNIITMAEVTDIKGEAGNYTASVKISPRYVNENCTACGDCAKAVESEFDDEFNYEMGKRKGAYLPHRMAHPQRYIIDPALIGTDEAQKAKDACKVNAVDLDMQEETIEFKAGAVVWATGWRPYDAKKIQPYGYDRIANVITSVEFERMADPNGPTGGKLVRPSDGKEVKSVAFIQCAGSRDKNHLLHCSRICCMASLKQATYPADEVDITIYYIDIRAIDRFEDFYQTVKAKENVSFIKSKVASIVENKENGNPTLHGVDTEGYNRYANEHDLVVLAVGMEPSVDKASFPVEIVINEEGFIEPAPENGGVFAAGCSSDALDVNRAVQHATGAALRAIQVVNRVAATEG
>PVV22529.1
MTEVIATNETILVVGGGISGMTAALEAAETGKQVVLVEKRPYVGGRVTQLFKYFPKLCFPTCGLEINQRRAKMNPNLNIITMAEVTDIKGEAGNYTATVKISPRYINENCTACGDCAKAVETEFDDEFNYNIGKRKGAYLPHRMAHPQRYVLDPAIIGTDDAQKAKEACKVNAVDLDMQEETIEFKAGAVIWATGWKPYDANKIQPYGYDRIANVITSVEFERMADPNGPTGGKLQRPSDGKEVKSVAFIQCAGSRDKNHLLHCSRICCMASLKQATYPADDVDISIYYIDIRAIDRFEDFYQTVKAKENVKFIKSKVASIVENKENGNPTLHGVDTEGYKRYADEHDLVVLAVGMEPSVDKESFPVEIVINEEGFIEPAPENGGVFAAGCSSDALDVNRAVQHATGAALRAIQVVNRVAATEG
>PVV27792.1
GLEINQRRAQMHPNLNIIPMAEVTDIKGEAGNYTASVKISPRYVNENCTACGDCAKAVESEFDDEFNYEMGKRKGAYLPHRMAHPQRYIIDPALIGTDEAQKAKDACKVNAVDLDMQEETIEFKAGAVVWATGWRPYDAKKIQPYGYDRIANVITSVEFERMADPNGPTGGKLVRPSDGKEVKSVAFIQCAGSRDKNHLLHCSRICCMASLKQATYPADEVDITIYYIDIRAIDRFEDFYQTVKAKENVSFIKSKVASIVENKENGNPTLHGVDTEGYNRYANEHDLVVLAVGMEPSVDKASFPVEIVINEEGFIEPAPENGGVFAAGCSSDALDVNRAVQHATGAALRAIQVVNRVAATEG
>PWB41165.1
MSASIATSQTILVVGGGISGMTAALEAAECGQQVILAEKLPTLGGRTALLYRYFPKMCHPTCGLEINLKRLRGNPNVRVMTMTEVAAVAGSRGDYTVTLKVKPRYVNENCTACGDCGNAVSAEIPNPANYGLDRIKAAYLPHGMAYPQRYVIDPSIVGTPEGEKARAACKVGAVDLGMQEETVELKVGSVIWATGWRPYDAAKIQPYGYGRIPNVVTSLEFERMADPHGPTGGKLLRADGKEAKNVAFIQCAGSRDENHLRHCSRICCMASLKQTHYVREACGDEGKSTIYYIDIRAIDRFEDFYQSVQNDPTVSFVKSKVARIALNEENGNPVLHGVDTEGYHRYATEHDLVVLAVGMEPEVTGVKLPEDIVLDSSNFIEGSKSGGMFGAGSAASPLDVNRSVQSATAASLKAIQVIHKTASTEAA
>PWB46862.1
MTEVVATNQTILVVGGGISGMTAALEAAECGKEVVLIEKNPALGGRVSQLYRYFPKLCHPTCGLEINQRRVKQNKRIRVLTMAEVTGITGSPGDYTASVKIAPRYVNENCTACGACGDAAETMVDDAFNYNLGKVKAAFLPSRMSYPQHYVIDPSVIGTPEADKIKAACKYDAVDLAMQEETVSIKAGAVVWATGWKPYDANKIQPYGYDRFDNVITSVEFERLSDPHGPTGGKILRKDGKEAKNIAFIQCAGSRDENHLRHCSRICCMASLKQTNYVREAWGDEGKSTIYYIDIRAIDRFEDFYQKVQADPNVSFIKSKVAKIVQDKQGNPVLHGVNTEGYHRYANTHDLVVLAVGMEPSVKGASIPAEIVSDSSGFIEQDQANGAIFGAGCAANPLDVNRAVQSATASALRAIQVINRVARAEG
>PWB78701.1
MKVTRPLLVVGAGIAGVTAALEAAEAGAEVILVEREPTIGGRVLRSHSYFPKMCPPTCGMEINIRRLEANPRIRVVVAAQVAAAEPTADGWKVTLALAPAFVNGRCTACGDCEQACTTEVADPFNLGMSAVKAIRLPHLHAWPRRYVFDRAACSDDEARAIAASCRYDAIDPTATPTTETLEVGAVVLATGWRPYPSERLPELGGGLPDVIANVEMERLASPSGPTRGAILRPSDGRPPARVAFIQCAGSRDVNHLPYCSSVCCLVSLKQATYVKEQLPEAEVTIYSIDLRTPGRNEDLLRKVAALQGVRLVKGKVGRVEPAARSLRLRVEDVEAERIVEADADLVVLATGMVPSAVGDPMPLFTRTDEDGFALDDPAAGITVAGVARRPEDVASSVRDATGAAARAIAAAARGR
>PXF54059.1
MSKSILVIGGGFSGLTAAVEAAEMGYDVYIVEKESYMGGRVAQLNKYFPKLCPPTCGLEINYRRIKTNPRITFYSLAEVESVSGGPGNFNVQVRVNPRYTTPQCTNCAAGAEAVATEIPNDFNFGMDTRKPLYMPNMMAFPNQCVLDPSAVSSGDGQQIKAAMPAGHVDLDQKAETVSLNVGAIIVATGWNPYDATKIDNLCFGKYDNIVTNMMVERMASPSGPTDGKIVRPSDKEEPKTVGFVQCAGSRDENHLKYCSYICCMATLKQACYLREQSEDVEIYIFYIDIRSPGLKYEKFYNKVKEDKKVHFIKGKVAEVREGSSPGGVVLVAEDTIGGGKVEQEVDLAVLATGMQPAGATTQIPGIEYNSDGFVVPKDGIIPCGCAKRPIDVVSSAQSATAAALKAVQTLVRRAG
>PXF57422.1
MSGSILVVGGGFSGLTAAVEAAEMGYDVYIVEKESYMGGRVTQLNKYFPKLCPPTCGLEINYKRVKTSPKITFYNLAEVESVSGGPGDFNVQVKVNPRYTTPQCTNCAAGAEAVATEVPNDFNFGMDTRKSFYMPNMMAFPNQCVLDPSAVSSGDGQQIKDAMPAGHVDLDQKAESVSLNVGAIVMATGWNPYDATKMDNLCFGKYDNIVTNMMVERMAAASGPSEGKIVRPSDKEEPKTVGFVQCAGSRDENHLKYCSYICCMATLKQACYLREQSEDVEIYIFYIDIRSPGLKYENFYSKVKEDKKVHFIKGKVAEVKEGSSPGSVVLVAEDTIGGGRVEQEVDLAVLATGMQPTGSTTQIPGIEYNSDGFVVPKDGIIPCGCAKRPIDVVSSAQSATAAALKAVQTLVRRAG
>PYO57411.1
MLVIGGGIAGVSAALEAAEAGYDVTIIEKNPYLGGRVAQLYRYFPKLCPPYCGLEINFRRIKDNPRIRFHTMAEVKTISGGPGNFDVTVRLRPRYVNDRCTACNACVAVCPSERPNAFNFGLGKTKAIYLAHEMAFPMKYAIDDSACALTECAKCVEVCEYDAIDLGMQGKSMTLKAGAIVIATGWDPYDAARIDNLGFGKYPDVITNVMLERLAAPNGPTKGKILRPSDGREVESAVFIQCAGSRDQNHLGYCSGICCLASLKEATYLRERNP
>RDH84823.1
MTDVVATNETILVVGGGVSGMTTALEAAEAGKQVILVEKRAYVGGRITQLYKYFPKLCFPTCGLEINQRRTKMNPNITILTMSEVETLTGEEGNYTATVKISPRYVNDKCTSCGACGEAVESEFDDEYNYGLSKHKGAYLPHRMALPERYVIDPAMIGTDDAEKAKAACPVDAIDLDMAEETVELKVGAVVYATGWRPFDANKIQPYGYDRYKNVITSVEFERMNDPTGPTGGKILRPSDGAEVKDIAFIQCAGSRDRNYLKHCSRICCMASLKQTTYATAAEAKSTIYYIDIRAIDRFEDFYKNVQADENVTFIKSKVANITLGENDNPTLQGVDTEGYNRYATEHELVVLAVGMEPSIDTSTLPGDVSVNEHGYIENDGTNGGIFAAGCASDALDVNRAVQSATACALKAIQVVNRVAGSEG
>RDH86586.1
MTEVIATNETILVVGGGISGMTAALEAAETGKKVVLVEKRPYVGGRVTQLYKYFPKLCHPTCGLEINQRRAKMNPNLTIITMAEVTDIKGEAGNYTATVKIAPRYINDNCTGCGDCGKAVEAEFDDEYNYGMGKRKGAYLPHRMAMPQQYVIDPAIIGTDDAQKAKDVCKVNAVDLDMQEETIEFNAGAVVWATGWQPYDANKIQPYGYDRFENVITSVEFERLADPTGPTGGKILRPSDGKEVKNVAFIQCAGSRDKNHLLHCSRICCMASLKQCTYPADDVDISVYYIDIRAIDRFEDFYQKVKAQENVSFIKSKVASIVKGEDDSPVLHGVDTEGYNRYANQHDLVVLAVGMEPSVDKESFPVDIVINEEGFIEPASENGGIFAAGCSSDALDVNRAVQHATGAALRAVQVINRVAGTEG
>RDH92012.1
MTEVIATNETILVVGGGISGMTAALEAAETGKKVVLVEKRPYVGGRVTQLYKYFPKLCHPTCGLEINQRRAKMNPNLTIITMAGVTDIKGEAGNYTATVKIAPRYINDNCTGCGDCGKAVEAEFDDEYNYGMGKRKGAYLPHRMAMPQQYVIDPAIIGTDDAQKAKDACKVNAVDLDMQEETIEFNAGAVVWATGWQPYDANKIQPYGYDRFENVITSVEFERLADPTGPTGGKILRPSDGKEVKNVAFIQCAGSRDKNHLLHCSRICCMASLKQCTYPADDVDISVYYIDIRAIDRFEDFYQKVKAQDNVNFIKSKVASIVKGEDDSPVLHGVDTEGYNRYANQHDLVVLAVGMEPGVDKESFPVDIVINEEGFIEPASENGGIFAAGCSSDALDVNRAVQHATGAALHAIQVINRVAGTES
>RDH92679.1
MTEVIATNETILVVGGGISGMTAALEAAETGKKVVLVEKRPYVGGRVTQLYKYFPKLCHPTCGLEINQRRAKMNPNLTIITMAGVTDIKGEAGNYTATVKIAPRYINDNCTGCGDCGKAVEAEFDDEYNYGMGKRKGAYLPHRMAMPQQYVIDPAIIGTDDAQKAKDACKVNAVDLDMQEETIEFNAGAVVWATGWQPYDANKIQPYGYDRFENVITSVEFERLADPTGPTGGKILRPSDGKEVKNVAFIQCAGSRDKNHLLHCSRICCMASLKQCTYPADDVDISVYYIDIRAIDRFEDFYQKVKAQDNVNFIKSKVASIVKGEDDSPVLHGVDTEGYNRYANQHDLVVLAVGMEPGVDKESFPVDIVINEEGFIEPASENGGIFAAGCSSDALDVNRAVQHATGAALHAIQVINRVAGTES
>RJO70485.1
MKHSSVMVVGGGIGGITAACELAEVGYEVILVEKAPSLGGRVARMNKYFPKLCPPWCGLEINYRRIRENKNIRVLTLAQVEKIAGKPGDLDVTVKVEPRYVVPNRDGYDKAIAACEVETSDDFNLGLSKAKAIRYWHDMAFPRLPYVDRTAAADPGVKAAIEASGSDGFDLSQKPETMNFKVGAVVWAAGWRPFDPSPISYLGYGKYADVIANVQMERLASVNGPTGGKLVRPSDGRPAKRVAFVQCAGSRDVNYLPYCSGVCCLASMKQATYVREQYPDAETWMFYIDVRSDRYADFLAKIQADEKIHLVKGKAGQVLQDPETKDMIVMVEDVAKGEMLRLPVDLVVLATGVVPATRDEKIPAEAVAYDEYGFVTSDPKATGVFALGSVRKPADVSTTVQDATGVAIKVIHTILGR
>RJP18801.1
MSTNGKILVIGGGISGISAAADAAEFGYDVVLVEKEPCLGGRVIRMNQYFPKLCPPSCGMEINVRRIRQNPKIKVYTMAEIEKVSGGPGDYSVSIRIRPRYVTGKQPVGQAHLDAVTTEVPNDFNYGMNSTKALHLPHETAFPMLHVLERSKLGAEEVEKLMAASPAGAIDLDMKEEVVEEKVGAIIIAAGWRPYDVAKLDNLGAGKYPNVITNVMMERLASHTGPTGGKITRPSDGKEPATVAFVQCAGSRDENHLPYCSALCCMGSLKQARYVRENLPEAKITIFYIDIRTIGRFEKFYYDLLDDPNISFIKGKVAKITEDAATGNPIVEAEEVMPGEKLREQFDMVVLATGVVPSTADLNIPGLKLEKDSDGFVIDSPNGSGIFAAGCAKRPLDVSRSVKDATAAVMKAIQLIRR
>RJP30753.1
MSEKRKILVIGGGISGITAAVEAAEVGYEVILVEKEPYLGGRVARMHKYFPKMCPPTCGLEINFRRIRNNPRIQVHTMAEVTRISGEAGNFDVQIRLRPRYVNNGARIPDSLVDQVKSEMPDEFNLGMNKTKALYYPHPMAFPMLHVLEKDALSAEDRALLEKETPKGIIDFNMAVQEISEKVGAIVVATGWRPYDAQKIDNLGFGRCENVITNVMMERLVADSGPTQGKLKRMSDNEEIKKVAFVQCAGSRDENHLPYCSGVCCMGSLKQARYVREKLPDAHITIFYIDIRAISRHEKFYYDLLNDDHITFVKGKAAMITEDAVSRDAVVEVENTLSGKKMREPFDLVVLATGMVPNTAKTKIPMDSLRYDEYGFVKPWNGQKGVYAVGCALRPVDVARSVRQATGAAIKAIQCCKEV
>RJP39339.1
MTENRATPASGSIMVVGGGISGLTTALEAAEVGYEVFVVEKNPYLGGRVAQLNQYFPKLCPPTCGLEINFRRIKDNPKIKYFTLAEVENVSGGPGAYEVTVRLNPRYVNENCTCCGDCADACQAEIPNEFNFGMDRSKGAYLPFEMAFPSRYVLSPQIIGTEDAKRCQEACKYAAVDLEMTSKTLTLSVGAIVWATGWEPYDAAKIDNLGYGRYANIITNMMLERLASPNGPTKGKILRPSDDAEPKSVAFVQCAGSRDENHLPYCSYICCMASLKHATYIRERYPDAKIFIFYIDLRAPGYRYEKFYKKIKEDKNVFFIKGKVAEVQQAADNHQITVVAENAVTGEKIRQTVDLVVLATGMQPTAAINRPPVSDLCYTEDGFIVNDFEKGGMFGAGCANKPADVVSSNQNATGMALKAIQTLVKR
>RJP55860.1
MDREVFDKGILVIGGGISGLTTALEAAETGYRVILIEKEAFLGGRVARLNKYYTKLCPPSCGLEINFKRIKRNPNLQYFTQAEVESVSGEEGNYNVAIKVNPRYVNDNCTACGECEKVCVTEIENDFNLGMDKTKAAYIPYQLAFPLKYVLAPEIIGTDEAKRCLEACKYNAIDLEMQPETINVKVGSIVVTTGWKPYDAVKIDNLGFGKYENVITNVMMERLAAPNGPTNGKILRPSDGKEVKNVIFAQCAGSRDENHLPYCSAVCCLASLKQATYVREQDQESKVTIFYIDVRAIGRYEDFYTKVQSDENVSLIKGKVAKVEEDPVTKDPIVEVEDTMSGEKIRAKADLVVLATGIVPNMSDNKIPVDITCDDFGFTVSDPSKTGIYAAGCAKRPIGVAGAVQDATGAALKAIQSTLRR
>RJP70092.1
MSTNGKILVIGGGISGISAAADAAELGCDVILVEKEPYLGGRVVRMNQYFPKLCPPTCGMEINIRRVRQNPRIKVYTFSEVETISGSPGDYTVTIRVNPRYVTGKQPVSQAHIDAVATEIPNPFNYNMDTTKALFIPHDAAYPMMHVLKKDALTAEEGEKLKAAEPAGAIDLDMKEDRVEEKVGAVIIATGWRPYDVTKLENLGAGKLANVITNVMMERLASRNGPTEGKLLRPSDGKEVANVAFVQCAGSRDENHLPYCSAVCCMGSLKQARYVREKVADAKVTIFYIDIRTIGRFEKFYYDLLEDQNVRFVKGKVAKITEDPATKNPIVEVEEVLPGDKKREQFDMVVLATGVVPATADSPVPGVSLVYDNDGFLVDQPNGAGIFGAGCVKRPLDVSRSVKDATAAVMKAIQIVRR
>RJP73493.1
MNVPDNGARITADLLVVGGGIAGMTAAIEASEMGLEVVLVEKEPFLGGRVAQFNQYFPKMCPPWCGLEINYRRLRGNDKVRILTLTTVDQASGGPGNCEARLTIHPRYVNENCTACGDCAQACPVDVPDEYNFGLSTRKAVYYRDMAFPPLYVVDPALAGDPRLQACRDACKYEAVDLAMQPVTVTVQAKGIIWATGWQPYDANKLDTLGFGKFPNVVTNVMLERLASAGGPTEGKIRRPSDQGAIGKIAFVQCAGSRDANHLPYCSGVCCAASIKQAQYVREQYPEAEIHLFYIDVRTPGRLEDFYAGAEKDAKIFFHRGKVGEIREAANHNLIVAAENTLTGKVTEMEVEMAVLATGMVPNTAQERPPLDTPLDEWGFVGSSASGVTGAGVASRPADVAASVQQATGSVIQALLAQRR
>RJP78341.1
MTTDNAAPASGSILVVGGGISGLTATLEAAEVGYEVFLVEKNPYLGGRVSQLNQYFPKLCPPSCGLEINFRRIKDNPKVKVFTLAEVEKVSGTPGNYDVTIKLNPRFVNENCTACGACAEACQAEIANEFNFGMDRIKAAYLPHNMAFPTRYTISSQIKGTEDAQRCQEACKYDAIDFNMEPKSLTLKVGSVIWATGWEPYDATRIDNLGFGQYQNIITNMMMERLAATNGPTKGKILRPSDNKEPESIAFVQCAGSRDENHLPYCSYICCMASLKQATYVRERYPDAKIYIFYIDLRTPGNRYEKFYKKIKEDRNIFLIKGKVAEVNEEAGTGNITVVAENAVTGDKVKQTVDMVVLATGMQPSAANSKLPADLKYTEDGFILNDFSKGGMFAAGCANKPADVVSSNQNATGMALKAIQTLVKR
>RJP95677.1
MTEDKSAPFSGSIMVVGGGISGLTTALEAAEVGYEVFIVEKNPYLGGRVAQLNQYFPKLCPPTCGLEINFRRIKDNPNIKFFTLAEVEKVSGGPGNYSVTLKLNPRYVNENCTGCGACAEACQTELPSEFNFGLNKTKGAYLPHEMAFPSRYVISPQIIGTEDAKRCQEACQYNAVDLEMKAKTIELNVGSMVWATGWEPYDAAKIDNLGFGRYPNIITNMMLERLAAPNGPTKGQILRPSDDKAPESIAFVQCAGSRDENHLPYCSYICCMASLKHATYIRARYPEAKIYIFYIDMRTPGYRYEKFYQNIKEDKNVFFIKGKVAEVQESADNRQITVVAENAVTGEKIRQAVDLVVLATGMQPTAAKNKLPAGELKYTEDGFIINDMERGGMFGAGCANKPADVVSSNQNATGMALKAIQTLVRR
>RJQ16399.1
MAEKKKVLVIGGGFSGLTAAVETAEAGSEVIIVEKAPFFGGRVTQLNKYFPKLCPPNCGLEINFRRIKTNGDITFYTLAEVESISGQEGNYDVTIKVNPRFVNDKCVGCNACNEACPVEIPNEFNFGLDKTKAAYITHNQAFPFKYVIDGKHCKGTSCAKCAEACKYDAIHLDMKPETVKVNVGSVVLASGWEPYDVTKLDILGGGKIKNVITNMQMERLAAPNGPTAGKILRPSDGKEVKNIAFVQCAGSRDENHLPYCSYICCMASLKQATYLREQYPDSKARIFYIDIRTPGRYEQFYWKVKDDPGVTLTKGKVAKITEDAATGDVIMVAEDVLAGKKITETFDMVVLATGMVPSTRASKIPGDISYTNEGFVQAASLKKGIYAVGTLKSPVDVAKSVQDATGVAIKSIQSSRRS
>RJQ39853.1
MAENKKILIIGGGMSGLTAAVETAEAGNDAVIVEKTPFLGGRVAQLNKYFPKLCPPNCGLEINFKRIKNNADVTFYTLAEVEKISGEEGNYNVAVKLQPRFINDNCTGCNACAEACPVEMPNEFNFGLDKTKTAYIAHNQAFPFKYAIDARYCKGKACAKCVDACKYNAIDLDMKAETVNLNVASVVIATGWDPYDAGNLDILGGGKIKNVITNMQMERLASPNGPTSGKILRPSDNKEVKNIAFVQCAGSRDENHLPYCSYICCMASLKQATYLREQYPDSKVRIFYIDIRTPGRYEQFYWKVKEDPNVTLTKGKVAKVAEDTATGDVELVVEDVLAGKKITEKYEMVVLATGMVPSTKNFKIPGDISYTNDGFVAMSSLKKGIYAVGTAKNPVDVAKSVQEATGVAIKSIQSARRSK
>RJQ42204.1
MADKDVIVVGGGISGTTAAVEAAEAGLEAVIVEKNPYLGGRVSQLFRYFPKLCPPYCGLEINFRRIRNNPKVSYHTQAVVESVSGAAGDFKVSIRKNPRYVNEKCTSCGECVKVCPVERDNEYNFGLDKTRAIYLPHELAFPMRYVIDMSVCKGSACAECVKVCKYGAIDLEMQPETVEVSAGNVVYATGWNPYDASKIENLNADTIPNVVTNMVMERMAAPNGPTKGAIVRPSDGKEVKKIAFAQCAGSRDRNNLEYCSAVCCMASLKQATYIREKYPEDAEATIFYIDLRAPGKYEDFLRKLQEDEKVTMRKGKVAKIEEDSATGDVIVTLEDVFGSGKVEERFDMVVLATGMEPAAVSDKPASAVLEKNGFIDAGASADGIHAAGVARRPSDVAESVQGATGAALKCMQTVREVSNV
>RJQ47433.1
MSEQQKTVLVVGGGFSGLTAAVETAEAGLNVIIVEKSPFLGGRVTQLNKYFPKLCPPNCGLEINFKRIKNSGDITFHTLAEVEKISGQEGNYDVTIRKAPRFVNDKCVGCNACNEACPVEMPNEFNFGLDKTKAAYITHNQAFPFRYVLDGRHCKGKACAKCAEACKYDAINLDMKPETVNVKVSSIVYATGWNLYDVSNLDILGGGKIKNVITNMQMERLASPNGPTGGKILRPSDGKEVKNIAFVQCAGSRDENHLPYCSYICCMASLKQATYLREQYPDSKARIFYIDMRTPGRYEQFYWKVKEDTNVTLTKGKVAKVEEDAATGDVILTAEDVLRGEKITEKFDMVVLAAGMVPSTKASKIPADISYTDEGFVVPASLKKGMVAVGTLKSPVDVARSVQDATGAAIKSIQSGRR
>RJQ52054.1
MAFPFKYVLSPEIIGTDDARKVKEALPEGAVDLEAGPKSMKIEVGAVIWATGWVPYDATKIDNLGFGKYDNIVTNMMMERYASPNGPTKGRIVRPSDKKAPESVAFVQCAGSRDENYLPYCSYICCMASLKQATYVREQYPDAKIYIFYIDLRTPGQRYEKFYKKIKEDQNIFFIKGKVAEVSEDPATKNITVVAENAVTGEKIRQTAEMVVLATGMQPTAKDAPLPADLKYDENGFIINDFKKGGMFAVGCANKPLDVVSSNQNATGMALRAIQTLVRK
>RJQ74493.1
MTNENKAPASGSIVVVGGGISGLTTAIEAAEVGYEVYLVEKNPYLGGRVSQLNQYFPKLCPPTCGLEINFRRIKDNPRIKVLTMAQVEKVDGTPGNYTVAIRLNPRFVNEKCTCCGECSKVCSTEINDEFNFGMSTRKGAYLPFEMAFPARYVISQQIIGTEEAQKAQAACKYGAIDLSMQPKTMNLQAGAVVWATGWEPYDASRIDNLGFGRHENIITNMMMERMAAPNGPTKGIIVRPSDDKAPKSVAFVQCAGSRDENHLPYCSYICCMASLKQATYVRARYPEADIYIFYIDLRAPGQRYEKFYKAIKADKKVFFIKGKVAEVSEDPATKNITVVAENAVTGEKTRQTVEMVVLATGMQPTAANAKLPADLKYNADGFILNDYEKGGMFAAGCAHKPADVVSSNQNATGMALKAIHTLARK
>RJR48134.1
MNAENRKILVIGGGISGLTAALEAAEAGAQVVITEKAPYLGGRVAQLHRYFPKLCPPTCGLEINFRRVKENPNISFFTMAEVTQISGAAGDFDVTVKVTPRFVNDRCVACNACAEACTAERANDFNFGLDKTKAAYIPFDMAFPQKYVIDASVCSGDCGKKCLEACKYEAIDLNMKPETLKFKVGSIIMAGGWEPYDIAKADNLGFGKAANVITNMQMERLAAANGPTAGQILRPSDQAAPKKVAFVQCAGSRDENHLPYCSYICCMASLKQATYLREKDPECEAYIFYIDIRSPGRYEQFYWKVRDDEGVHLIRGKVAKVEEEPGTGNVKIVAEDTATGDKVRMTFDMVVLAAGMVPSTKASPFPLPLSYTPDGFIIQELLPPGIFAVGTMKGPLDVMKSNEDATGAALKSLISVGGRS
>RJX21391.1
MANKTILVVGGGISGLSAALEAAEAGRDVVIVEKNPYLGGRVTQLHQYFPKLCPPNCGLEINFKRLRENLSIKFYTSAEVESISGQKGNFDVKVKLNPTFINANCTACGKCTEVCPVEIPNAFNYGLDKTKAANLPHQFAFPLKFTIDTVACQGASCGKCLEVCEYKAIDLGMQPETVSLNVGAIVWATGWNPYDPSKIGYYGFGRNKNVITNVMLERMAVLAGPTGGKIVRPSDGKAPETIAFVQCAGSRDENHQPYCSQVCCMATLKQTTYIREQYPDAKIYVFYIDIRAMGKYEDFYARVQKDENVIFIKGKVGEITEDASGTLELEVEDQYAGKVIKQQADLVVLATGMAPPTRDTGVPVGFDVTDKDGFVVTSAAEVGISGAGCAKKPSEVSGSVRDATAAALQAIQGTVGGGN
>RJX23567.1
MSDTAGTGAVLVVGGGISGLTAALEAAEVGNDVFLIEKNPYFGGRVAQLNQYFPKLCPPTCGLEINFRRVKDNRRVRPYTMTTVKSISGGPGNYEVQLVTAPRYVNSNCTACGDCARVCTDEIDNAFNFGMNKTTAIYLPHEMAFPRRYVLDKAACSPSCLEAIKGACKYNAIDLDMQPETFTVKVGSIVWATGWNPYDATRMDNLKFGQSPAIITNMMMERMAAPNGPTSGQILRPGDNKEPQSIAFVQCAGSRDENHLEYCSYICCMATFKQMTYVRERYPDAQIYVFYIDLRTPGKYEHFREKLMADQKSQFIKGKVADIISEADGGVTVVAENAVTGAKIQQKVDLCVLATGMQPALGDNGRALGVRMDGNGFVVSDPDKGQIAAGCAKSAADVYTSAQSSTAAALKAIQIGR
>RJX33682.1
MTEQSASGAGAVLVVGGGISGLTAALEAAEVGKDVFLIEKNPYMGGRVAQLNQYFPKLCPPSCGLEINFKRVKNNRKIRMYTMTQVKSVSGSPGSYEVTCETLPRYVNNNCTGCGACAEACGDERVDDFNFGMGKTKAIYRPHEMSFPMKYVLDKNACSRDTLQKIKDACKYDAVDLEMQAKTFTVNVASIVWATGWNPYDATKMTNLKYGQSNAIITNMQMERLAAPNGPTGGQILRPGDNAEPKSFAFVQCAGSRDENHLEYCSYICCMATMKQITYIRERYPEAPIYVFYIDLRTPGKYEKFREKLMTDKNNHFIKGKVADIIPEADGVTLVAENAVTGDKVHQKVDLCVLATGMEPAIKAQASALGLAVDSNGFVVSNPDTGMISAGCAKKAADVVTSAQSATAAALKAIQAAK
>RKX21503.1
MNGDSKPILVIGGGIAGMTAAVEIAEVGYNVILVEKEAYIGGRVLRMHRYFPKMCPPTCGFEINVKRIRRNPRITIHTLATVEKISGKAGAFRTTVRVRPRFVTGTQPIDEAVAEKMTSVRDNDFNYGMDKTKALYLPHDMAYPSVQVLDRECLSDADTQALSEVCASGAIDMEMSEKELEIDVGAIVVATGWQPYDATKLDTLGFGQYPNVITNVMMERLAANGGPTAGEILRPSDGNKPENVAFVQCAGSRDENHLPYCSAVCCMASLKHARYLREKNETSKATLFYIDIRTVGRLEKFYYDMLEDENVSYIKGKVAKINEVAESRNLILDVEDTLSGENLHEEFDMVVLATGMVPNTADVKIPFELNYDEYGFVDGATDVDGIYAVGCAKRPCDVTRATKDATAVALKAIQCLDGGE
>RKX31198.1
MAEFEPDESQIRAETLVVGGGIAGMTVAIETAELGKHVILAEKLPSIGGRVAAMHQYFPKLCPPTCGIEINLKRIRQNPYIRVLTLAEIGKISGSPGDYEVEITLKPRYVNDKCTACGDCEKVCEIERDNEFNYGLDKSKAIYIPHLMAYPPRYVVDPEYASDERMKKCVEACKYDAIELDMQPRTVTAKVKAVVWATGWRPYDATKIDNLGFGRFKNVITNVIMERMASVNGPTSGKIIRPSDQKEITKIGFVQCAGSRDENHLPYCSAVCCLASMKHATYIRELYPDAEVHMFYIDVRSPGRLEDFYVKMQEDEKFHFHRGKVAKIEENPANQNLVLHAENTLTGQITTTEVDLAVLATGMVPNTADEAPPLETPLDDFGFIVPDTGKGVLGTGSAVRPMEVSASIQDATGTALKALNIGTRR
>RKX56431.1
LEINYRRIKTNPRIKVYTMAEVTEISGEPGNYKVKINIKPRYVNDNCTACGECEKVCEGERISEFDFGLRKTKAIYLPYPMAFPMKYVLDKEALAEGDLERIMSVCKYNAIDPNMKEETREFEVGAIIWATGWKPYDATKLDNLGYGKYANVITNMQMERLASPWGPTGGKILRPSDQTPPKKVAFVQCAGSRDENHLPYCSYICCLASLKHSLYLAEQDPEAEALIFYIDIRTPGRYEKFLKRAQEEARITFIKGKVAKIEEDSETKDLIVTAEDILSGKRVNERVNMAVLALGMQPSIAGINISGLKVDENGFIISENGIIACGCAKMPLDVMTSNETATGAALKAIQTILRG
>RKX58741.1
MAEEKKMPSGTNSVLVVGGGMSGLSAAVEAAEVGYEVFIVEKNPYLGGRVAQMNKYFPKLCPPYCGLEINFRRIKDNNRIRFFTCAEVENVSGQRGDYDVTIRLNPRYVNENCTSCGECVKVCPVERDNDFNFGMDKSKAIYLPHELSFPMRYAIDMDACLGEECGKCVAACKYDAIELGMTSSTFNLKVASIIWATGWEPYDASKIDNLGFGQYPNIITNMMMERLASVNGPTQGKILRPSDQKEINSIAFVQCAGSRDENHLPYCSYICCMASLKQATYVREQYPDANIYIFYIDLRAPGRYEKFLKNVEADDKVTFIKGKVAKVTEDPETGNITVEAEDAVSGRKIQKTVEMVVLATGMVPSAANITLPEELKVDENGFIVDGLKDGGMFAVGCAKKPVDVVSCVEDSTGAALKAIQTMVRR
>RKX60535.1
MSKSILVIGGGFSGLTAAVEAAEMGYDVYIVEKESYMGGRVAQLNKYFPKLCPPTCGLEINYRRIKTNPRITFYSLAEVESVSGGPGNFNVQVRVNPRYTTPQCTNCAAGAEAVATEIPNDFNFGMDTRKPLYMPNMMAFPNQCVLDPSAVSSGDGQQIKAAMPAGHVDLDQKAETVSLNVGAIIVATGWNPYDATKMDNLCFGKYDNIVTNMMVERMASPSGPTDGKIVRPSDKEEPKTVGFVQCAGSRDENHLKYCSYICCMATLKQACYLREQSEDVEIYIFYIDIRSPGLKYEKFYNKVKEDKKVHFIKGKVAEVREGSSPGGVVLVAEDTIGGGKVEQEVDLAVLATGMQPAGATTQIPGIEYNSDGFVVPKDGIIPCGCAKRPIDVVSSAQSATAAALKAVQTLVRRAG
>RKX61012.1
MSGSILVVGGGFSGLTAAVEAAEMGYDVYIVEKESYMGGRVTQLNKYFPKLCPPTCGLEINYKRIKTSPKITFYNLAEVESVSGGPGDFNVQIKVNPRYTTPQCTNCAAGAEAVATEISNDFNLGLNTRKPLYMPNMMAFPNQCVLDPSAVSSGDGRQIKDAMPVGHVDLDQKAESVSLNVGAIVMATGWSPYDATKMDNLCFGKYDNIVTNMMVERMASASGPTEGKIVRPSDKEEPKAVGFVQCAGSRDENHLKYCSYICCMATLKQACYLREQSEDVEIYIFYIDIRSPGLKYENFYSKVKEDKKVHFIKGKVAEVKEGSSPGSV
>RKX63586.1
MKSLPILVVGGGISGVTAAVEAAEVGAEVILIEKEPSLGGRVAQLRYYFPKLCPPTCGLEINYRRIKTNPRIKVYTMAEVTEISGEPGNYKVKINIKPRYVNDNCTACGECEKVCEGERVSEFDFGLRKTKAIYLPYPMAFPMKYVLDKEALAEGDLERIMSACKYNAIDPDMKEETLELEVGAIIWATGWKPYDATKLDNLGYGKYVNVITNMQMERLASPWGPTGGKILRPSDQTPPKKVAFVQCAGSRDENHLPYCSYICCLASLKHSWYLAEQDPETESYIFYIDLRTPGRYEKFYKRVEKEARIHLIKGKVAKIEEDSETKDLIVTAEDILSGKRVNERVNMVVLALGMQPSIAGMNISGLKVDENGFVISENGIIACGCAKMPLDVMSSNETATGAALKAIQIIKLFKS
>RKX65262.1
MNGKTTQSVLVVGGGMSGLTAAVEVGEVGYDVIIVEKRPYLGGRVAQLHQYFPKLCPPYCGLEINFRRIKDNSHIKFFTSAEVEKILGQAGNFDVTIRIKPRYVNNNCTMCGACVEACPEERTDEFNYGLSKTKAIYLPHEMAFPAKYVIDDTVCNKCGKCVEVCPYNAIDLNEEVKTVDLKVGAIIWATGWKPYDATKMDKLGFGKYPNVITNVMMERLAAVNGPTKGKILRPSDHKEPKSIAFVQCAGSRDENHLPYCSAICCLASMKQANYVKELYPDAKIYIFYIDLRAFGRFEDFYNRIKENENVSFIKGKVANITETKDKTLIVEAEDALAAKKIKQEVEMVVLATGMMPVTTEEKVPAEGIVYDEFNFLPDLEDGGIYAAGCSKRPMDVASCVQDATGAALKAIQSIVRR
>RKY91056.1
MTENSTSSELLIVGAGIAGITAAVEAAETGVSVILIEKNPYIGGKVAQFNQYFPKLCPPSCGLEINLRRLRTNPSITLLTMAEVTNVVNEDGKYKVEVSLKPRYVNNQCTVCGDCVPVCPEKRKNEFNYLMDETAAIFIPYENAHPQKYVIDMNACKGSSCNKCVEACKYKAIDLNEQEKKISLEVKSIIWSTGWDPYDAKKLDILGYGEYPDVVTNVMMERFASPDGPTKGEILRPSTKEKINSVAFVQCAGSRDENHLEYCSSVCCLASLKQAKYIREQHPDAEIHFHYIDIRSNGLLEDFYNSVKEDDKLHFHRGKVAKVFKDDSSGKLVVEAENTLTGDLMQNGVEMVVLATGMESTAKSLPIDKSLLDENGFIKSNGNGMIGCGVSTKPKDVSSVVQEATGSVLKAIQTIKGN
>RKZ39290.1
MTDVVATNQTILVVGGGISGMTAALEAAECGKDVILIEKNPALGGRVAQLYKYFPKMCHPTCGIEINLRRIKANRKLRVITMAEVSEVTGDKGDYTVKVNVAPRYVNENCTACGACNEAVETEFDNEYNYSLNKRKGAYLPFFMAYPQRYVVDPRLIGSAEADKAKVSCKYDAIDLEMQVENLTLNVGAIIWATGWQPFDANKIQPYGYDRIPNVITSVEFERMMDKMGPTGGKILRPSDGKEAKDIAFIQCAGSRDRNYLKHCSRICCTASLKQTTYVREQYGDEGKSTIYYIDIRAIDRFEDLYTKAKADNTVHFIKSKVANITLDKVTDNPVLQGVNTEGYHRYSNPHDLVVLAIGMQPSVDFSQLGINLTVNEHGFIENDADNGGMFAAGCASDALDVNRAAQNATASALRAIQVVNQLATVEG
>RKZ39312.1
FFMAYPQRYVVDPRLIGSAEADKAKASCKYDAIDLEMQVENLTLNVGAIIWATGWQPFDANKIQPYGYDRIPNVITSVEFERMMDKMGPTGGKILRPSDGKEAKDIAFIQCAGSRDRNYLKHCSRICCTASLKQTTYVREQYGDEGKSTIYYIDIRAIDRFEDLYTKAKADNTVHFIKSKVANITLDKVTDNPVLQGVNTEGYHRYSNPHDLVVLAIGMQPSVDFSQLGINLTVNEHGFIENDADNGGMFAAGCASDALDVNRAAQNATASALRAIQVVNQLATVEG
>RKZ46452.1
MTDVVATNQTILVVGGGISGMTAALEAAECGKDVILIEKNPSLGGRVSQLYKYFPKMCYPTCGMEINLRRIKANKRVRVMTLAEVTSVTGDTGNYSVDIKHAPRYVNDNCTACGACTAAVETEFDDEYHYGLKKRKGAYLPFFMAYPQRYIIDPRLIGTADVDKAKAACQYEAIDMDMAEENLTLNVGAIIWATGWKPYDANKIQPYAYDRIPNVITSVEFERLLDPMGPTGGKILRPSDGKEAKDIAFIQCAGSRDHNYLKHCSRICCTASLKQTTYVREQYGDDGKSTIYYIDIRAIDRFEDLYHKAKADSTVNFIKSKVANVTLDKATGNPILNGVDTEGYNRYSTPHELVVLAIGMEPSVDFNQLGVKMAVNEHGFIENDPSNGGMFGAGVATDALDVNRAVQSATASALRAIQVVNQVATTEGG
>RKZ60495.1
MTDVVATNQTILVVGGGISGMTAALEAAECGKDVILIEKNPSLGGRVSQLYKYFPKMCHPTCGMEINLRRIKANKRVRVMTMAEITQVTGEAGNYTVNLKLSPRYVNDNCTACGACKDAVEAEFDDEYNYGVMDSKRKGAYLPFFMAYPQHYVIDQRLIGTADADKAKAACQYEAIELDMPEQDLTLNVGAIVWATGWKPYDANKIQPYGYDRIPNVITSVELERMMDQMGPTGGKILRPSDGKEAKDIAFIQCAGSRDRNYLKHCSRICCTASLKQTTYVREQYGDDGKSTIYYIDIRAIDRFEDLYHKAKADETVHFIKSKVASITQDKATGNPILHGVDTEGYNRYSNPHDLVVLAIGMEPSVDFSQLDVNMTVNEHGFIENDPSNGGMFGAGVATDALDVNRAVQSATASALRAIQVVNQVAATQGG
>RKZ64546.1
MSDIVATNQTILVVGGGISGMTAALEAAEVGKQVIVIEKTPSVGGRVTKLYKYFPKLCFPTCGLEINQRRMAANKNITVLTMAEVTDLQGEAGNYTASVKISPRYVNSNCTACGACADAVEAEFDDEHNYNMNKHKGAYLAHNMAMPKRYVLEPGMIGTDDAQKAKDACKYDAIDLDMQEETIELKAGAVIWATGWRPFDANKIQPYGYDRIDNVITSVEFERLMDPFGPTGGKLVRPSDGKEAKNVAFIQCAGSRDRNYLKHCSRICCMASLKQSTYVSEKFGDDADVSIYYIDIRAIDRFDNFYQKVQDDKNVTFIKSKVANIVENKENGNPVLNGVDTEGYERYANEHDLVVLAIGMEPSVDKDTFPIEIKVNDEGFIEQDEANGGVFAAGCSSDALDVNRAVQSATASALRAIQVINKVAQAEA
>RKZ68634.1
MTDVVATNQTILVVGGGISGMTAALEAAECGKDVILIEKNPSLGGRVSQLYKYFPKMCYPTCGMEINLRRIKANKRVRVMTLAEVTSVTGDTGNYSVDIKHAPRYVNDNCTACGACTAAVETEFDDEYHYGLKKRKGAYLPFFMAYPQRYIIDPRLIGTADVDKAKAACQYEAIDMDMAEENLTLNVGAIIWATGWKPYDANKIQPYAYDRIPNVITSVEFERLLDPMGPTGGKILRPSDGKEAKDIAFIQCAGSRDHNYLKHCSRICCTASLKQTTYVREQYGDDGKSTIYYIDIRAIDRFEDLYHKAKADSTVNFIKSKVANVTLDKATGNPILNGVDTEGYNRYSTPHELVVLAIGMEPSVDFNQLGVKMAVNEHGFIENDPSNGGMFGAGVATDALDVNRAVQSATASALRAIQVVNQVATTEGG
>RKZ74574.1
MTDVVATNQTILVVGGGISGMTAALEAAECGKDVILIEKNPALGGRVAQLYKYFPKMCHPTCGIEINLRRIKANRKLRVITMAEVSEVTGDKGDYTVKVNVAPRYVNENCTACGACNEAVETEFDNEYNYSLNKRKGAYLPFFMAYPQRYVVDPRLIGSAEADKAKASCKYDAIDLEMQVENLTLNVGAIIWATGWQPFDANKIQPYGYDRIPNVITSVEFERMMDKMGPTGGKILRPSDGKEAKDIAFIQCAGSRDRNYLKHCSRICCTASLKQTTYVREQYGDEGKSTIYYIDIRAIDRFEDLYTKAKADNTVHFIKSKVANITLDKVTDNPVLQGVNTEGYHRYSNPHDLVVLAIGMQPSVDFSQLGINLTVNEHGFIENDADNGGMFAAGCASDALDVNRAAQNATASALRAIQVVNQLATVEG
>RKZ88688.1
MTDVVATNQTILVVGGGISGMTAALEAAECGKDVILIEKNPSLGGRVSQLYKYFPKMCYPTCGMEINLRRIKANKRVRVMTLAEVTSVTGDTGNYSVDIKHAPRYVNDNCTACGACTAAVETEFDDEYHYGLKKRKGAYLPFFMAYPQRYIIDPRLIGTADVDKAKAACQYEAIDMDMAEENLTLNVGAIIWATGWKPYDANKIQPYAYDRIPNVITSVEFERLLDPMGPTGGKILRPSDGKEAKDIAFIQCAGSRDHNYLKHCSRICCTASLKQTTYVREQYGDDGKSTIYYIDIRAIDRFEDLYHKAKADSTVNFIKSKVANVTLDKATGNPILNGVDTEGYNRYSTPHELVVLAIGMEPSVDFNQLGVKMAVNEHGFIENDPSNGGMFGAGVATDALDVNRAVQSATASALRAIQVVNQVATTEGG
>RKZ92161.1
MTNVVATNQTILVVGGGISGMTAALEAAECGKDVILVEKNPSLGGRVSQLYKYFPKLCHPTCGMEINLRRIKANRKLRVITMAEVTEVTGDTGNYTVKMKVSPRYVNDNCTACGACKDVVAAEFEDEYNYGVMDSKRKGAYLPFFMAYPQRYVIDPRLIGTADADKAQAACQYEAIHLDMQEETQTLNVGAIIWATGWKPYDANKIQPYGYDHIPNVITSVEFERMLDQMGPTGGKILRPSDKKEAKDIAFIQCAGSRDHNYLKHCSRICCTASLKQTHYVREQYGDEGKSTIYYIDIRVIDRFEDMYLEAKADKTVHFIKSKVANITQDKPTGNPILHGVDTEGYHRYSNPHDLVVLAIGMEPSVDFNTLGVKITVNEHGFIENDPSNGGMFGAGVATDALDVNRALQSATASALRAIQVVNQVAATEGG
>RLA01799.1
MSDVIATNQTILVVGGGISGVTAAIEAAECGKQVILIEKNPSLGGRVSQLYKYFPKLCYPSCGMEINMRRMKANRNLNILTMTEVSAVSGESGNYSVTLKTRPRFVNENCTACGECEKVVDAEFDNEYDYGMKKRKGAYLPFNMSYPQRYVIDPNMIGTDDAQKAKDACKYDAIDLDMQESETTLTVGAIIWATGWQPYDADKIQPYGHDRFDNVISSVEFERMLDPFGPTGGKIVRPSDGKEAKDVAFIQCAGSRDRNHLKHCSRICCMATLKQTTYLREKYDDDFKASVYYIDIRAIDRIDDFYQKIQDDENVTFIKSKVASITEDKDGNPVLNGVDTEGYQRYANAHDLCVLAVGMEPSVPKDAFPVDIVLNESGFIEADEKNGGIFAAGCSSDALDVNRAVQSATASALRAIQVVNRVAGTEG
>RLA04872.1
MEKVVSSNETTVVVGAGISGMTTAIELANLGNKVILIEKEPYIGGRVTQLYKYFPKLCHPTCGFEINLQKIRASQDITVLTMAEVIDVAGSEGDFTLKVKVHPRYIKETCTACGDCTPALTSEFDDQYNLGMMKRKGIYRNNNNAYPNTYTIDPGLLGTDELAEAKKACKFDAIDEDMAEENIELTAGVVVWATGWTPYDAAKIQAYGYDRFDNVITNIELERMMDPYGPTGGKILRPSDNTEAKNVAFIQCAGSRDENHLPHCSRFCCMASLKQTHYLREKYDDDFEASIYYIDIRSIDRFEDFYKKVQNDDNVTFIKSKVASITEDDETKNPILHGVDTEGYHRYSNSHDLIVLAVGMESNVEKDILPEQIEVNRSNYIEDTSNLPGFYAAGCSTDALDVNRSVQQSTATALRALQSINHISKGNS
>RLA06954.1
MAIATNQTILIVGGGISGMTAAIEAAEIGKNVILIEKRPFIGGRVSQIYKYFPKLCFPTCGLEINQKRIKQNSGINILTMSQVASVTGSTGDYEVVIKTSPRYINEKCTACGDCATVATSEIDNEFNYNLNKTKSAYLPYSNAYPQRYVIDESVIKTDEGKKIADSCKVGAVDLSMQESETTLKVASIIWATGWQPFDADKIQPYGHDRFDNVISSVEFERMMDPMGPTSGKLVRPSDGRDAKNVAFVQCAGSRDHNYLKHCSRICCMATLKQTTYITDTYEDGKADIYYIDIRAIDRFEDFYQKIKNKDNVNFIKSKVASITEDKKNKNPVLNGVDTEGYHRYANSYDMVVLAVGMQPAMDTSILPKDITINEHGFMENNDNNGGMFAAGCAADALDVNRSVQSATAAALKAVQVVNSQS
>RLA36067.1
MTDVVATNQTILVVGGGISGLTAALEAAECGKQVILVEKGPSVGGRVTQLYKYFPKLCFPTCGLEINLRRLKANRNLRVLTMAEVTAIDGEAGDYRVAVKLAPRHVNDNCTACGDCADAVEAEFDNEFDFGMGQRKGAYLPFNMAWPQRYVLDPRLIGTPDADKAKAACKADAIDLDMVEETVEMKVGAVIWATGWKPYDAGKIQPYGHGRFTNVVTNMEFERMLDPFGPTDGKIVRPSDGKAPTNIAFIQCAGSRDRNHLEHCSRICCMASLKQTTYVREQFADDVTSTIYYIDIRAIDRIDDFYRDVQADPNVKFIKSKVANITEDRDSHGLLLHGVDTEGYHRYSNPHDLVVLATGMEPSVPAGQVPGPVTGDEHGFVAADGAIFGAGCASEALDVNRAVQNATAAALRAIQVVNRVAATESRDV
>RLA89918.1
MTPNDRKILVIGGGMSGLTTALEAAESGAQVVIVERSPYLGGRVTQLNKYFPKLCPPTCGLEINFRRIKTNPDITFYTQAEVTQISGQEGNFDVTIKVKPRYVNDNCVACNKCAEVCPVERVNDFNYGLDKNKAAYLPFDMAFPLKYVIDDSVCLGSACAKCVEACTYNAIDLAMQPQTINVKVGAIALAGGWDLYDATKIDNLGFGTVKNVISNMQMERLASPNGPTEGRILRPSDGQEPKTVAFVQCAGSRDENHLPYCSYICCMASLKQVTYLREQDPEAKASIFYIDIRSPGRYEKFYWKVRDDENVQLIRGKVAKVTQEPGTDKVIVEAEDTVTGDKVRQTFDLVVLALGMVPATKAMKLPLNISYTEDGFVIPASLPPGVYAVGSLKSPLDVAKSVQEGTGAAIKCLQSLGGR
>RLB05943.1
MAEEKKMPSGTNSVLVVGGGMSGLSAAVEAAEVGYEVFIVEKNPYLGGRVAQMNKYFPKLCPPYCGLEINFRRIKDNNRIRFFTCAEVENVSGQRGDYDVTIRLNPRYVNENCTSCGECVKVCPVERDNDFNFGMDKSKAIYLPHELSFPMRYAIDMDACLGEECGKCVAACKYDAIELGMTSSTFNLKVASIIWATGWEPYDASKIDNLGFGQYPNIITNMMMERLASVNGPTQGKILRPSDQKEINSIAFVQCAGSRDENHLPYCSYICCMASLKQATYVREQYPDANIYIFYIDLRAPGRYEKFLKNVEADDKVTFIKGKVAKVTEDPETGNITVEAEDAVSGRKIQKTVEMVVLATGMVPSAANITLPEELKVDENGFIVDGLKDGGMFAVGCAKKPVDVVSCVEDSTGAALKAIQTMVRR
>RLB09683.1
MVEATSQNILVVGGGMSGITAALEASETGYNVILLEKRPYLGGKVVQFYQYFPKLCPPNCGLEINFRRMRQNPRVRFFTMAEPIKIAGEEGNYDVTVKVSPRYINEKCTCCGKCAEVCETEIDNPFDFGLSKIKAVYLPHEFAFPMRYVMDPSIVGSEEAKKCQEICPYGAIDLDMKEQVFDIKVGSIIWAAGWEPYDASKIEYYGFGEYKNLISNVMMERLASPDGPTGGKILRPSDNKEVKSIAFIQCAGSRDENHLPYCSGVCCLASMKQAIYAREKNPDCEVTIFYIDIRALDRYEDFYIKVKEDEKVRFIRSKIATITEDENTGDLIVEGEDTHKGEQIVMRFDMVVLATGMVPNTIKIEAPDVPKDKFGFILRDNGIRGIYGAGCVKKPTDVATSVQDATAAAMKAVQSISRR
>RLB09939.1
MAEEKKMPSGTNSVLVVGGGMSGLSAAVEAAEVGYEVFIVEKNPYLGGRVAQMNKYFPKLCPPYCGLEINFRRIKDNNRIRFFTCAEVENVSGQRGDYDVTIRLNPRYVNENCTSCGECVKVCPVERDNDFNFGMDKSKAIYLPHELSFPMRYAIDMDACLGEECGKCVAACKYDAIELGMTSSTFNLKVASIIWATGWEPYDASKIDNLGFGQYPNIMTNMMMERLASVNGPTQGKILRPSDQKEINSIAFVQCAGSRDENHLPYCSYICCMASLKQATYVREQYPDANIYIFYIDLRAPGRYEKFLKNVEADDKVTFIKGKVAKVTEDPETGNITVEAEDAVSGRKIQKTVEMVVLATGMVPSAANITLPEELKVDENGFIVDGLKDGGMFAVGCAKKPVDVVSCVEDSTGAALKAIQTMVRR
>RLB16245.1
MMVETQANTQSILVVGGGMSGVTAALEAAEAGYDVVLIEKNPYLGGRVTQLYHYFPKLCPPNCGLEINFRRLKQNPRVRFFTMAELVKVSGEAGNYDVTVKLSPRYVNEKCTCCGKCAEVCETEIDNPFNFGMDKIKAAYLPHEFAFPMRYVLDPSIIGTEDAKRCQEACEYGAIDLDMQETTFDMKVGAIIWAAGWNPYDASKIEYYGFGQYKNVITNVMMERLASPNGPTGGKIVRPSDGKEVKNVAFIQCAGSRDENHLPYCSGICCLASMKHATYIREQYPDCEVTIFFIDIRALDRLEDFYVKVQQDEKVHFVKSKIAYITEDEETGDLTVEGENTRTGEQIRMSFDMVVLATGMVPNKMNGVGPSDVTYDDYGFIVLDPEKPGIYGAGCTRRPTDVATCVQDATAAALKAIQSIARR
>RLB16298.1
MVDAQTTNQSILVVGGGMSGLTAALEAAEAGYDVVLIEKNPYLGGRVAQMYHYFPKLCPPNCGLEINFRRMKQNPRIRFFTMAELAAVSGQEGDYDVTIRISPRYVNENCTCCGKCADVCETEIDNPFNYGMDKIKAAYLPHEFAFPMRYILDPSIVGTEEGKKCQEACEYGAIDLAMEESTFDLKVGSIVWAAGWTPFEAEKIEYYGFGEYKNVITNVMMERLASPNGPTVGKILRPSDGKEVKNVAFIQCAGSRDENYLPYCSGICCLASLKQTTYLREQYPDCDVTIFFIDIRALDRLEDFYTKVQEDEKVNFIKSKIANISEDEESLDLLVEGENTRTGEQIKMSFDMVVLATGMVPNKLDIETSPEVSYDEYGFLSNDPEKAGIYGAGCVRRPTDVASCVQDGTAAALKAIQSIARR
>RLB20040.1
MMVETQANTQSILVVGGGMSGVTAALEAAEAGYDVVLIEKNPYLGGRVTQLYHYFPKLCPPNCGLEINFRRLKQNPRVRFFTMAELVKVSGEAGNYDVTVKLSPRYVNEKCTCCGKCAEVCETEIDNPFNFGMDKIKAAYLPHEFAFPMRYVLDPSIIGTEDAKRCQEACEYGAIDLDMQETTFDMKVGAIIWAAGWNPYDASKIEYYGFGQYKNVITNVMMERLASPNGPTGGKIVRPSDGKEVKNVAFIQCAGSRDENHLPYCSGICCLASMKHATYIREQYPDCEVTIFFIDIRALDRLEDFYVKVQQDEKVHFVKSKIAYITEDEETGDLTVEGENTRTGEQIRMSFDMVVLATGMVPNKMNGVGPSDVTYDDYGFIVLDPEKPGIYGAGCTRRPTDVATCVQDATAAALKAIQSIARR
>RLB34061.1
MAETQTQSILVVGGGMSGLTAAIEAAEAGYDTYLVEKNPYLGGRVAQFYQYFPKLCPPYCGLEINFRRIKQNPKIQTITMAEVEKIAGEEGNFDVTIKVNPRYVNENCTACGKCAEACSMEIDNPFNYGMNKMKAAYLPHDMAFPMRYVLDPALVKSDEAQKVKDACPYDAIELDMEPRTINLKVGAIVWATGWRPYDANKLETYGFGQYPDVITNVMMERMASWTGPTKGKIVRLSDGEAPKSVAFVQCAGSRDENHLPFCSGICCMASMKQATYVREQYPDAKIYIFFIDIRTTDRLEDFYYKVKEDENIQFFKGKVAKITQDEDGKGLLLRVEETTAGALQEISVDMVVLATGMQPNTSDAPLPVEVAYDDYGFLASQVPRPGIYAAGCTRTPTGVSESVQDGTAAALKAIQSIARR
>RLB39465.1
MADVQTTNQSILVVGGGMSGITAALEASEAGYDVVLVEKNPYLGGRVAQIYHYFPKLCPPNCGLEINFKRMRVNPRLRFFTMSEVSGIKGSAGDYDVTIKTMPRYVNENCTCCGKCAEVVETEIDNPFNYGMDKIKAAYLPHPFAFPMRYVLDPSIVGTEEGKKALEACEYGAIDLEMTETSFDLKVGAIVWAAGWQPYDASKVEYYGFGEYPNVITNVMMERLADPNGPTGGKIVRPSDGKEAKKVAFIQCAGSRDENHLPYCSGICCLASMKQATYLREQYPDGEATIFFIDIRALDRLEDFYIKVQEDEKIQFVKSKIAFISEDEESGDLLLEGENTRTGKQIRETFDMVVLATGMVPNGIALEEPPDVSFDDYGFLTLDPEKPGIFGAGCVRRPTDVASSVQDATASALKAIQTIARR
>RLB41358.1
MVETQANTQSILVVGGGISGVTAALEAAEAGYDVVLIEKNPYLGGRVAQLYHYFPKLCPPACGLEIYFRRLKQNPRVRFFTMAELVKVSGEAGNYDVTIKLSPRYVNEKCTCCGKCAEVCETEIDNPFNFGMDKIKAAYLPHEFAFPMRYVLDPSIIGTEDAKKCQEACEYGAIDLDMKESTFDMKVGAIIWAAGWNPYDASKIEYYGFGQYKNVITNVMMERLASPNGPTGGRIVRPSDGKEVKNVAFIQCAGSRDENHLPYCSGICCLASMKHATYIREQYPDCEVTIFFIDIRALDRLEDFYTMVEADDKVSFIKSKIAYITEDEETGNLTVEGENTRTGEQIRMSFDMVVLATGMVPNKMNGVAPPDVTYDDYGFIVLDPEKPGIYGAGCTRRPTDVATCVQDATAAALKAIQSIARR
>RLB55139.1
MEEERCPDGATFCTHAWRFIQMTAKHSSVLVVGGGMSGITAAVEAAELGREVYLVERAPSLGGRVSAMKSYFPKLCPPACGLEINYQRIRKNPRIQVFTSTRVTAISGEPGDLQVELVSEPSYVKESCTDPITPFQQLPAELSDDFNYGLSKKRPAGLVHPHAFPSRPVVDPRALEDEKLRSLLQGVEQVDLEQQPQKFTLQVGAVVWATGWVPYDASRIDYLGYSEFADVVSNVEFERLAAPDGPTGGKLLRPSDGKECRRVAFIQCAGSRDVNHLPYCSAVCCLASLKQATYVREAYSDSQVWIFYIDIRANKYEAFYQHLQEDANIHFVKGKVGLVEGTSDGSLHLLAENIAAGGIESVDVDLVVLATGMVPSTRLEPVPCQQVQTDEYGFVVSDPAATGIVATGCAKRPADVATCVQDATAAALLATLR
>RLB57773.1
MNTTDKPLLVLGAGIAGITAALEAAEAGGEVLLVEREPYLGGRVARNHLYFPKLCPPLCGLEINLQRLQRNPRIRVLTSTSLVAAERSGSGWRVVLESRPAWIRDNCTACGECARVCQTTVPDPFNLGMNQVKAVRLPHAAAWPHRYILDHDACSPEELEAIRRACPVDAVDLQAQPTRQELEVTAVIVATGWQPYSPARLDNLGAGQLPDVISNVQMERMAAPGGPTDGHIKRLSDGQPPQRVAFVQCAGSRDVNHLPYCSGVCCLASLKQALYVKEQLPDCQVDIYYIDRRALGRNEDVLTRVEATEGVRLVKGKVGEIKPAADGKLSLRLEDVEAGRLVDASADLVVLATGMVPNLAVDGLPLEIPLDDDGFARDDESARIFAAGVARRPEEVAASTRDATGAAAKALVAARRA
>RLB81757.1
MTEEQRAEEKKGSILVVGGGISGLTATLEAAEVGYEVFLVEKNPYLGGRVAQLKHYFPKLCPPTCGLEINFRRIKDNPRITFYTLAEVENISGAPGNYDITIKLNPRYVNEKCTCCGECEKACMAKIPNEFNFGMGTTKGAYLPHEMAFPMRYVISPQIMGTEDAKRCVEACQYDAIDLEMQPQTVNLKVGAIIWATGWKPYDASKIDNLGFQYQNVITNMMMERLAASNGPTNGKILRPSDNKKISRIAFVQCAGSRDENHLPYCSYICCMASLKQATYVREQYPEAQIYVFYIDIRAPGFRYEKFYKKIKEDENIFLIKGKVAEVQEDPSTKDITVVAENAVTGEKIQETVDMAVLATGMVPNTADTKLPGGVKCDPDGFVVSDLAQGGMFATGCAVKPLDVISSNQHATGMALKAIQTLVSS
>RLB84508.1
MTNNKTAPASGSILVVGGGISGVTTALEAAEVGYEVFLVEKNPFLGGRVAQLNQYFPKLCPPTCGLEINFRRIKDNPKIKVFTLANVEKVEGTAGNYNVSIKLSPRYINENCTCCGDCSSVCQMEISNEFNFGMNKSKGAYLPYEMAFPARYVISPQIIGTEDAKRCREACKYNAVDLEMETKTIDLNVGAVVWATGWEPYDAAKIDNLGFGRYKNIITNMMMERMASTNGPTKGKILRPSDEKEPESIAFVQCAGSRDENHLPYCSYICCMASLKQTTYIREQYPDARIYIFYIDVRAPGQRYEKFYKKIKEDENVFFIKGKVAEVKEDSGTQNITVVAENAVTGEKTLQNVEMVVLATGMQPTAADVKLPADLKYDENGFIINDFEKGGMFASGCANKPADVVSSNQNATGMALKAIQTLVRR
>RLB84604.1
MTEHKAGPANGSILVVGGGISGLTTTLEAAEVGYEVFLVEKNPYLGGRVAQLNQYFPKLCPPSCGLEINFRRIKDNPNIKVFTLAEVDKVDGTPGNYDVTIKLSPRYVNENCTCCGDCEAVCETEISSDFNFGMNKIKGAYLPFEMAFPARYVISPQIVGTEDGKRCKEACKYDAVDLDMEAKTMNLKVGAIVWATGWEPYDATKIDNLGFGQYPNVITNMMMERLASPNGPTKGKINRPSDNKEPETIGFVQCAGSRDENHLPYCSYICCMASLKQATYIREQYPDAKVYIFYIDVRAPGQRYEKFYQKIKEDENVFFIKGKVAEVTEDPGTGNITVVAENAVTGEKMKQTVEMAVLATGMQPTTANVKLPADLKYNEDGFIINDFEKGGMFAAGCANKPADVVSSNQNATGMALKAIQTLVKR
>RLB91670.1
MTTDNSAPVSGSIMVVGGGISGLTTALEAAEVGYEVFLVEKEASLGGRVSQLKHYFPKLCPPTCGLEINYRRLKENKNITVLTMSEVAGVDGKPGDYTVTIKTAPRYVNENCTACGECAAVCETEIANDFNFGMDRRKAAYLPHNMAFPQRYVMDPAMGTDDRDKVQKACKYDAVDFDMEEKNIDLKVGAIVWSTGWQPYDATKIDNLGFGRYQNIVTNMMLERMASLNGPTGGKIVRPSDDKAPATIAFAQCAGSRDENHLSYCSYICCMASLKHATYLRAQYPDAKIYIYYIDLRTPGLKYEKFYANLKADENIFFVKGKVAEVSEEAGSGDINLVAEDTITGEKVRQTVDLLVLATGMQPTCAIDKPNADLQYNEEGFIVNDFSKGGMFAAGCANKPADVVTSNQNATGMALKAIQTLVRR
>RLB97464.1
MTTDNSAPGSSSIMVVGGGISGLTTALEAAEVGYEVFLVEKEASLGGRVSQLKHYFPKLCPPTCGLEINYRRLKDNKNIKVFTLSEVQNVAGAAGDYTVTVKTSPRYVNENCTACGDCEKVCDTEISNDFNFGMDRRKAAYLPHNMAFPLRYVMDPAMSTDDRDKVKEACKYDAVDFDMEEKTIELKVGAVVWNTGWTPYDATKIDNLGFGRYQNIVTNMMLERLASSNGPTAGKIVRPSDDKAPETIAFAQCAGSRDENHLSYCSYICCMASLKHATYLRAQYPEAKIYIYYIDLRTPGRKYEKFYTNLKEDENIFFIKGKVAEVSEDAGTGNINLVAEDTITGEKIRQTVDLLVLATGMQPTCAIDKPAADLTYNPEGFIVNDFKKGGMFAAGCANKPADVVTSNQNATGMALKAIQTLVGGRG
>RLB98966.1
MTADKSAPVSGSILVVGGGISGLTTALEAAEVGYEVVLVEKNPYLGGRVAQLNQYFPKLCPPSCGLEINFRRIKDNPRIQVLTLAEVEKIEGSPGNYEATIRINPRYVNEKCTCCGDCAAACQTEVVNEFNFGLNRTKGAYLPHPMAFPARYVISPQIVGTEDGQRCQQACQYGAVELDMQPRTVNFKVGTVVWATGWEPYDATKIDNLGFGRYPNIITNMMMERLAAPSGPTGGKILRPSDDQPPASVAFVQCAGSRDENHLPYCSYICCMASLKQATYIRAQYPDAKIYIFYIDLRAPGYRYEKFYKKIREDENVFFIKGKVAEVAEADGDAVTVTAENAVTGEKIHQTVDMVVLATGMQPTAVNTPLPADLKVSPDGFLLNDFKKGGQFATGCANKPLDVVSSNQSATGMALKAIQTLVKR
>RLC05024.1
MTEDKGAPASESIMVVGGGISGLTTAIEAAEVGYEVFLVEKNPYLGGRVSQLNQYFPKLCPPSCGLEINFRRIKDNPKIKVFTLAEVEKVTGTPGDYDVSIKLAPRYVNENCTCCGDCAAVCETEIESDFDFGMRQIKAAYQPFEMAFPARYVLSPRIIGTDDAVRCKEACKYDAIDLEMETHTMNLKVGALVWATGWEPYDASKIDNLGFGQYENVITNMMLERLASPNGPTKGTIQRPSDNKDIESIAFVQCAGSRDENHLPYCSYVCCMASLKHATYIRERYPDAKIYIFYIDLRAPGSRYEKFYKRIKEDENVFFIKGKVAEVNEDPETRNITVVAENAVTGEKIHQTVEMAVLATGMQPTAANAKLPAELTYTEDGFIINDFEKGGMFAAGCANKPADVVSSNQNATGMALKAIQTLVNR
>RLC13800.1
MTEDKGAPASESIMVVGGGISGLTTAIEAAEVGYEVFLVEKNPYLGGRVSQLNQYFPKLCPPSCGLEINFRRIKDNPKIKVFTLAEVEKVTGTPGDYDVSIKLAPRYVNENCTCCGDCAAVCETEIESDFDFGMRQIKAAYQPFEMAFPARYVLSPRIIGTDDAVRCKEACKYDAIDLEMETHTMNLKVGALVWATGWEPYDASKIDNLGFGQYENVITNMMLERLASPNGPTKGTIQRPSDNKDIESIAFVQCAGSRDENHLPYCSYVCCMASLKHATYIRERYPDAKIYIFYIDLRAPGSRYEKFYKRIKEDENVFFIKGKVAEVNEDPETRNITVVAENAVTGEKIHQTVEMAVLATGMQPTAANAKLPAELTYTEDGFIINDFEKGGMFAAGCANKPADVVSSNQNATGMALKAIQTLVNR
>RLC17645.1
MTTDNSAPGSSSIMVVGGGISGLTTALEAAEVGYEVFLVEKEASLGGRVSQLKHYFPKLCPPTCGLEINYRRLKDNKNIKVFTLSEVQNVAGAAGDYTVTVKTSPRYVNENCTACGDCEKVCDTEISNDFNFGMDRRKAAYLPHNMAFPLRYVMDPAMSTDDRDKVKEACKYDAVDFDMEEKTIDLKVGAVVWNTGWTPYDATKIDNLGFGRYQNIITNMMLERLASSNGPTAGKIVRPSDDKAPETIAFAQCAGSRDENHLSYCSYICCMASLKHATYLRAQYPEAKIYIYYIDLRTPGRKYEKFYTNLKEDENIFFIKGKVAEVSEDAGTGNINLVAEDTITGEKIRQTVDLLVLATGMQPTCAIDKPAADLTYNPEGFIVNDFKKGGMFAAGCANKPADVVTSNQNATGMALKAIQTLVGGRG
>RLC27511.1
MADVETTNQSILVVGGGISGITAALEAAEAGYDVVLVEKNPYLGGRVTQLYQYFPKLCPPNCGLEINFRRMRANPRIRFFTMAEVVGISGQEGDYTATIRLAPRYVNEKCTCCGKCAEACEAEIDNPFNFGMDKIKAAYLPQEFAFPMRYVLDPSIVGTDEGKKCRDACEYDAIDLEMEEKTFELKAGAVIWAAGWNPYDAASIDYYGFGEYPNVITNIMMERLASPNGPTGGKILRPSDGKEVKNVAFVQCAGSRDENHLPYCSGICCLASMKHATYLREQYPDCDVTIFFIDIRALDRLEDFYTRIQEDEKVTFIKSKIATITEDEETNNLLLEGENTNTGEQIRMTFDLVVLATGMVPNRINADPSPDVSYDEYGFLTNDPEKAGIYGAGCVRRPTDVASCVQDATAAALKAIQSIVRR
>RLC29084.1
MADVQTTNQSILVAGGGISGLTAALEAAEAGYEVVLIEKKPYLGGYVTQLYQYFPKLCPPNCGLEINFKRMRVNPRIRFFTMAEIAAISGQEGNYDVTVKIAPRYVNEKCTCCGKCADACESEIDNPFNFGMDKIKAAYLPQGFAFPMRYVLDPSIVGTEDGKKCQDACEYGAIDLDMKESTFDLKAGAIVWATGWEPYDASKVEYYGFGQNTNVVTNVMMERLADLNGPTGGKILRPSDGKEPKNIAFVQCAGSRDENHLPYCSGICCLASLKQSRYVREQYPDCEVTVFFIDIRAMDRLEDFYTMVQEDEKVRFVKSKIAHITQDEETGGLLLEGENTNTGEQIRETFDMVVLATGMVPNSIREVPAPDVSCDEYGFLTNDPDKAGIYGAGCARRPTDVASTVQDATAAALKAIQSIARR
>RLC69063.1
MGARNSILVAGGGISGITSAIEAAEVGYDVVLIEQSPCLGGRVSRTNKYFPKLCAPDCGLEINFRRIRLNPRIKMITQAEIESVTGTEGNYEVTVKVTPRKVNDNCTACGKCVEACPVERPNDRNYGMDNTKAIYLPSVAAFPMKYVIDIDACEGSQCAKCVATCEYNAIDLEMAEEKLTLNVGSIIVATGWKPYDAGKLDNLAFGKSPNIVTNVMMERMASADGPTQGKVLCPSDGREPASVAFVQCAGSRDQNHLPYCSGVCCMASLKQITYIKEQYPDAQVYMFYIDLRAQGYLEDFLQAVQVREGVSLIKGKVAKISETAEGKLKLEVEDVAKGQKITPEVDMVVLATGLVPSIVDARIPGDITYDDYGFMVPAAPGIYGAGCAKRPLDVSNSVMDATGAALKAIQSVVAGGKNG
>RLC77012.1
MSGLPVLVVGGGISGITAAVEAAEVGCEVILIEKNPALGGRVSQLKYYFPKLCPPTCGLEINYRRIKSNPRIKVYTLAEVTEISGSPGNYKVKIKIKPRYVNNNCTACGECEKVCTGEKDSEFDFGLRKRKAIYLPYPMAFPLKYVLDKDALAPGDLDRIISACKYNAIDPDMKEETLELNVGAIIWATGWKPYDATKLDNLGYGKFANVITNMQMERLASPWGPTNGKILRPSDNTPPKRVAFVQCAGSRDVNHLPYCSYICCLATLKHSLYLAENDPETESLIFYIDIRTPGRYEKFFNRVQQEARIKLIKGKVAKIEEDPSTKDLIVTAEDTLSGKKVSEKVNMVVLALGMQPSTAGVNIPG
>RLD70459.1
MNFPTLIIGGGISGITAAVELAEAGKEVVLIEKEPYLGGNVSGFNNYFPKLCPPACGLEINYRRIRSNPRISYYTGAEVSGISGSEGKFKVTVSLSPRLINNHCTACGKCAEVCPESPSPAAYIPGGLAFPMQYTIDADACKKMECARCLEVCDYEAIQLDAQAEEIEIQAGNIVVATGWKLYDPSKIENYHYSNEPDIITNLEFEHLLASCTRENKKLSRPSDGTVPGRIAFIQCAGSRDHNHLSYCSAVCCSATIKHALTLAEHYPKMLSEVFYIDLRLSGRNEKLLAKAENSKQITLTRGKAGRIRRADSSDGLVIEVEDMMAGRRREDSFDMVVLAMGMEPNQMGLELEVNEQGFYLEKQTAGIYPAASCKRPMDVVSSVRDATATALKTMRL
>RLD94486.1
MLNFPTLIIGGGISGITSAVELAEAGQEVVLIEKDNYLGGNVSHFNNYFPKLCPPSCGLEINYRRIRSNPRISYYTGASLKNICGSDGDYRATILLSPRLINNNCTSCGLCADVCPELRPEKLGRTAGEKAAFINNGLPFPMKYCIDPEVCLREECAKCMEVCDYNAIQLNASAAEVEIQAGKVIVATGWVLYDAKRIENFRYSEESDVVTNMEFERMLAECTRENSKLTRPSDGKTPQRIAFIQCAGSRDVKHLPYCSAVCCSVSLKHALTLEAAYPELLAEIFYIDMRLSGRNEKLLKQAEDKERIILTKGKVGRISPSDQETGLRVEVEDIASGRKRQDAFDMVVLAMGLTPAPVAVEMKKNEYGFYLPGQSSGLIPTASCKRPMDVSSSVKDATASALKAMQK
>RLE03022.1
MDYDALVIGGGIAGMESALNLGDMGYRVLLVEKEASIGGKMILLSKVFPTLDCASCIATPKMAATAHHPNITLLSSTQVEKISPLPQGSFKVRLHKKATFVDAAKCTGCQECEFNCPVAAPDQFNYGLVARRAAYIPFPQAVPKKAIIEKIGTSPCTYNCPASIKAHGYIALARSGKFEEAFHLIMEDAPLVGTLGRACYAPCENECTRNLLTEPHHLKLVERYNKEYFYLAREIKEGPLSIRRIKRFIADYYYARHPEPEYGPPPPEKRIDKKIAIIGSGPAGLTAAYFLAQKGYEVTIYEAEDQPGGMLRFAIPAFRLPNEVVDRDIKNITALGVSIKTKHRVQKLAELKAQGYDAVFLATGAQEPRHLKVEGEDLEGVVTSMDFLKDINLGRRQIDLSGKTVMVVGGGNVAIDSARVAVRLGAKRVFIQYRRSREQMPAFDWEIKEAEEEGVEFQYLRVPVKFLGEQGKVTAAESIRMKLGAPDASGRPRPVPIKGSEHKIPVDFVILAIGLTPTTHPFKDELELNKDGSVKVDPETLQTSLPYVFAGGDAVTGPSMIVSAMGQGKQAAQAIETYLSGTNLKDFHRTKPAPAVPREKVLKRQKYHTRLAPVPRREIPPAERINSFQEVELPLTEEEVRYAASRCLDCGICSECHQCVRVCPAEAIDFSQRDEWPEIETGSIILATGFNLFPAELKETYGYGRFPNVITSMQMDRLLSPTRPYNTVLRPSDGKTPDNIAYILCTGSRDRTVDNPICSQVCCMYSIKQAQLLMGALPLADITIYYIDIRAFGKGFEEFYQQAQAMGTYFVKGKVAKIEEKGDGQLIVRYEDIDHGGVVREAEHDLVILSVGFLANTEAQRYFPDNSLQLDDFHYIQQVEEDISPGKTSLEGVFVAGTAASPMDIPDSVIHAGAAATQAAVYIEKIRRRT
>RLG12854.1
MSGLPVLVVGGGISGITAAVEAAEVGCEVILIEKNPALGGRVSQLKYYFPKLCPPTCGLEINYRRIKSNPRIKVYTLAEVTEISGSPGNYKVKIKIKPRYVNNNCTACGECEKVCTGEKDSEFDFGLRKRKAIYLPYPMAFPLKYVLDKDALAPGDLDRIISACKYNAIDPDMKEETLELNVGAIIWATGWKPYDATKLDNLGYGKFANVITNMQMERLASPWGPTNGKILRPSDNTPPKRVAFVQCAGSRDVNHLPYFSYICCLATLKHSLYLAENDPESESLIFYIDI
>RLI75079.1
MSTILVIGGGIAGLTAAIEAAETGYDVIIVEKNPYLGGRVAQLRKYFPKLCPPYCGLEIFFKRIKSNPRVKILTMAEIVSIEGEAGNFDVSIKINPRYVNENCTACNECVEVCPVERPNDFNFGMNNSKAIYLPHEMAFPLRYVIDAEYCKKEECKACLSVCKYKAIDLNMEPKTMKINVSSIVVATGWKPYDAANLDNLLPEHPDVITNMMMERLAAYNGPTKGKIVRPSDGKEIESIAFVQCAGSRDENHLPYCSAVCCLATLKQATYIREQYPDAKVYIFYIDIRALGRYEDFFAKVQADENVVLIKGKVAKIEEDEDGLIVKAEDTATGVKTKQKVDMVVLATGMQPTSSEYKVPGIEYDEYGFVIPKEGIIATGVARKPADVASCNEDATGAALKAIQVVRGR
>RLI78151.1
MSYDVMVIGGGIAGMEASLTLADAGYQVLLVEKSPSIGGKMIELSKVFPTLDCAGCITTPKMAATANHPNITIMTYCEVQEIYKEGEGKFRVKILKKPRYVKVDDCIGCQRCEIACPIFVPKEYEYGLIGRKVAYIPFEMASPRKALIDLDNCVMCGRCERACPTDAIDFLQQPEVVEEEVKAVIIATGFKPFDACLKKEYGYGRYKNVIHALEMERLLAPSRPYNWVLRPSDGKVPDRIAYVLCVGSRDKSLDFPICSRVCCMYSTKQAILFTSALPLADVTIYYMDIRAFGKGFEEFYNMAEDMGIRFVKGKVAKITEKEDGNLVVRVENIDDGTIEEEEYDMVVLSIGLTPNSEVVKAFKNVEIELDPFGFIKPVSENTNPVLTNVKGVFVAGCAAGPKDIPDSVAEANAAAIQCIDYLYEVGAKVVVR
>RLI79444.1
MGYDVMVIGGGIAGMEASLTLADAGYHVLLVEKSPSIGGKMIELSKVFPTLDCSGCITTPKMAATANHPNITIMTYCEVQEVYKEGEGKFKVKILQKPRYVKVDDCIGCQRCELACPTFVPKEYEYGLIGRKVAYIPFEMASPRKALIDLDNCILCGRCERACPTNAIDFLQQPEVVEEEVKAVIIATGFKPFDACLKKEYGYDKYKNVIHALEMERLLAPSRPYNSVLRPSDGKIPDKIAYVLCVGSRDKSLGFPICSRVCCMYSTKQAILFTSALPLADVTVYYMDIRAFGKGFEEFYNMAEDMGIRFVKGKVAKITEKEGGNLIVRVENIDDGTIEEEEYDMVVLSIGLTPNSEVVKAFKNVEIELDPFGFIKPVSENTNPVLTSVKGVFVAGCAAGPKDIPDSVAEANAAAVQCIDYLYEVGAKVMAEAK
>RLI79489.1
MSTILVIGGGIAGLTAAIEAAETGYDVIIVEKNPYLGGRVAQLRKYFPKLCPPYCGLEIFFKRIKSNPRVKILTMAEVESIEGSAGNFDVTIKINPRYVNDNCTACNECVEVCPVERPNDFNFGMDNTKAIYLPHEMAFPLKYVIDPEYCKKDECKACLSVCKYKAIDLNMEPQTMKVNVSSIVVATGWKPYDASNLDNLLPEHPDVITNMMMERLAAYNGPTKGKIVRPSDGKEIESVAFVQCAGSRDENHLPYCSAICCLATLKQATYIREQYPDAKVYIFYIDIRALGRYEDFFAKVQKDENVVLIKGKVAKIEEDEDGLIVTAEDTATGVKTRQKVDMVVLATGMQPSSSEYKVPGIEYDEYGFVVPKEGIVAAGVARKPADVASCNEDATGAALKAIQVVRGR
>RLI84505.1
MRDSIPSGALSGNILVIGGGMAGLSAALEASEAGYDVYLIEKNPYLGGRVAQMYQYFPKLCPPYCGLEIIFRRIRTNPKIKYLTMSEVVDVSGEPGAFDVDVRINPRYVDLEKCTACGECVKVCPVDRENDFNYGMDKTKAIYLPHDLAFPMKYVIDDSVCKKLECAKCVEACSYDAIDLNMKPKTIRIKAESIVIATGWKPYDATKLDDLGFGKYPNVITNVMMERLAAFNGPTKGRILRPSDGKEPKTVAFVQCAGSRDENHLPYCSAVCCLASMKQATYLREQIPDSKVYIFYIDIRTPGGKFEDFYTKVSQDENIVFVKGKVAKVEEGEDGNLIVVAENALTGEKTRTEVEMVVLATGMQPELSDVKLPIKELKLDEYDFATFDTPGIYAAGVARGPADVASVVEQGTAAALKGIQTAKR
>RLI84967.1
ECVKACPAERPHEFNYGMDKTKAIYLPHEMAFPMKYVIDAAYCKKDEGCRACVEACKYDAIDLAMQPKTMKLNVGAIIVATGWQPYDKSKLDNLLPDHPNVITNVMFERLASISGPTKGKIVRPSDGKPIESIAFAQCAGSRDENHLPYCSAICCLASLKHATYVREQYPDAKIFMFYIDVRAFGRFEDFFTKVKEYNIELIRGRVAKITEAEDGDLIVEAEDTETGVKRKEKVNMVVLATGMQPSDTIFEKDEYGFVKSKDGIIAAGCAKKPLDVASCVEDATGAVLKAIQVLRR
>RLI85607.1
MNVDILVIGGGISGLTAAVEAAETGYSVALIEKNPYLGGRVAQLTKYFPKMCPPYCGLEIFLKRLKNCDIKVITNAKVKRVEGVAGNFNVFIEKMPRFVNENCTACGECEKVCLIERPSEFDFGLGKTKAIYLPHDMAYPYIYAIDPNACNKCGECVKVCRYNAIDLEDQPEEMTINAKAIIVATGYNPYDANKLETLGFENPDVITNMMMERLASPNGPTKGKILRLSDGKEPKVVAFAQCAGSRDENHLPYCSAICCLATMKHALYIREQIPDSKVYIFYIDVRAYGRYEDFLKRVEEDENIVFVRGKVAKVESRDGKVVVHAEDTLTGKRTEMEADLVVLAVGMQPTTAVERIEGLEYDDYGFVIEKEGIIPCGVARMPADVAMSNRDATGAVVKAIQVVRG
>RLI88465.1
MEYDVLVVGGGIAGMEASLTLGDAGFDVLLVEKDPSIGGHMIQLSKVFPTTDCAGCITTPKMAATAKHPKIKLLTYSEVKGVEKVGKKFKVRILKKPRYVDEDACIGCGRCEDVCPVLVPKEFEYGLIGRKAVYIPFEMATPKKALIDLDNCIMCGRCERACPKEAINFLQEPEEIEVDVKAIIIATGYNLFPPERKKEYGYTGSLTTIHTNANPNIIHAMQMERLLAPSRPYNALLRPGDGKVPEKVAFVLCTGSRDKSVGNPLCSRVCCMYSVKQALLYTSAVPFGEVTIYYMDIRAFGKGFEEFYNMVKELGVRFVRGKVAKIESRNGNPVVVVENTETGEIEEEEYDMVVLSVGLLSNPELAEILGVEVNPYGFFSQPEESTNPAITNVEGIFVAGTATCPKDIPDTVAEAAAAAAQCIAYIKEVGS
>RLJ03268.1
MAAENKSILVVGGGMSGLTAAIEAAEAGFNTYIVEKNPYIGGRVTQIYHYFPKLCPPYCGLEINFRRIKTNPNIKVFTMAEVEEIKGEEGNFQVTVKINPRYVNERCTACGICEKECTAQIENPFNYGMDKVKAIYLPHPLAYPMRYVMESSYAKSEEAKKLKDICPYGAIDLDMKEERIELNVGAIIFAIGWSPYDAKKLDTYGFGKYKDVITNVMMERLVSWTGPTKGKILRPSDGKPPKRVAFVQCAGSRDENHLPYCSGVCCLASMKHARYIREQLPECEIYIFFIDIRATDRMEDFYNSVKDDEKIKFFKGKVAKITEKDGKLLLKVEDTTAEALKEIEVDLVVLATGMQPNSSLESLPIDLPIDEYGFIASHNPAPGIYAAGCTRKPTGVAEAVQDGTAAALRAIQSLVRR
>RLJ17976.1
MTEVIATNETILVVGGGISGMTAALEAAETGKKVVLVEKRPYVGGRVTQLYKYFPKLCHPTCGLEINQRRAKMNPNLTIITMAEVTDIKGEAGNYTATVKIAPRYINDNCTGCGDCGKVVEAEFDDEYNYSMGKRKGAYLPHRMAMPQQYVIDPAIIGTDDAQKAKDACKVNAVDLDMQEETIEFNAGAVVWATGWQPYDANKIQPYGYDRFKNVITSVEFERLADPTGPTGGKLVRPSDGKEVKSLAFIQCAGSRDKNHLLHCSRICCMASLKQCTYPADDVDISVYYIDIRAIDRFEDFYEKVKAKDNVKFIKSKVASIVNGENDSPVLHGVDTEGYNRYADQHDLVVLAVGMEPSVDKESFPVDIVINEEGFIEPAPENGGIFAAGCSSDALDVNRAVQHATGAALHAIQVINRVAGTEG
>RLJ19181.1
MTEVIATNETILVVGGGISGMTAALEAAETGKKVVLVEKRPYVGGRVTQLYKYFPKLCHPTCGLEINQRRAKMNPNLTIITMAEVTDIKGEAGNYTATVKIAPRYINDNCTGCGDCGKVVEAEFDDEYNYSMGKRKGAYLPHRMAMPQRYVIDPAIIGTGDAQKAKDACKVNAVDLDMQEETIEFNAGAVVWATGWQPYDANKIQPYGYDRFKNVITSVEFERLADPTGPTGGKLVRPSDGKEVKSLAFIQCAGSRDKNHLLHCSRICCMASLKQCTYPADDVDISVYYIDIRAIDRFEDFYEKVKAKDNVKFIKSKVASIVNGENDSPVLHGVDTEGYNRYADQHDLVVLAVGMEPSVDKESFPVDIVINEEGFIEPASENGGIFAAGCSSDALDVNRAVQHATGAALHAIQVINRVAGTEG
>RMD52780.1
MSGDKKGKILVVGGGIAGISSALEASEAGYEVILVEKKPYLGGRVAQFNKYFPKLCPPYCGLEINFKRLKSNPKVKVYTLSEVVSVNGEAGGYTVQIKVNPRFVNEKCVACNDCVEVCQVERDNDFNYGMDKTKGIYLPHEMAYPMRYVIDAEVCKGQECAKCADVCKYDAIDLSMEEELVEEKVSSIIYATGWNPYDAKKMDNLGFGVYENVITNVMMERLAAPNGPTDGKILRPSDKGEISSIAFVQCAGSRDENHLPYCSSICCLASLKQAAMVREQYPEADIHIFYIDLRAPSKYETFYQRFQEDPKIFFTKGKIAKITEDPSTKKLTVEGEDTLTGKKVKAEVDMVVLATGMEPTTVSEKIPADVTYDEFGFIIPDKPGIYSAGVARRPVDVARSVQSATGAALKAIQQASGGK
>RMD67883.1
MTETIATNQSILVVGGGISGMSAALEAAECGKQVVLVEKNPSLGGRVSQLYKYFPKLCHPTCGMEINLRRMKANPNLRVLTMAEVTDIAGKPGDYTVTLKLSPRYVNENCTACGECEQAVEAEFDDEFNYGLKKRKGAYLPFNMAYPQRYVLDPRILNTPDAEKAKAACKYDAIDLDMQEETIQLNTGAIIWATGWRPYDAAKIQPYGYDRFDNVITSVEFERMMDPFGPTGGKILRPSDGKEARDIAFIQCAGSRDRNHLRHCSRICCMATLKHTNYVREKYGDEGRSTVYYIDIRAIDRLDDFHRKAIEDPNVTFIKSKVANITEDHATRDPILHGVDTEGYHRYDNRHDLVVLAIGMEPSVPAFDVPGVQLVADQNGFIEHDPRNGAIFPAGCSEDALDVNRSVQSATASALRAIQVVNRISGTEG
>RME21958.1
MSGKLPLLVIGGGIAGMTAAIEAAEAGAEVVLVESLPYLGGRVVRNHLYFPKLCPPLCGLEINLQRLTRNERIRVFTSTRIVGAERTGSKWAVELETAPQWINEKCTACGECAKVCTTEVSDPFNLEMNKVKAVRLPHPAAWPHRYVLDSDACTPDELQAIAEACPVGAVDLDASASRHTIEAGAIIVATGWQPYSPSRLDNLGAGNIADVITNVQMERMAAEDGPTGGRIQRISDARQPRKVAFVQCAGSRDVNHLPYCSGVCCLASLKQALYVKEQIPDCQVDIFYIDRRALGRNEDVLRRVEGLEGVRLIKGKAGKIQSDGNEIVLRLEDVESGRMLEARADLVVLATGMVPNLASEKLPIPVAVDEDGFAVDDPQQAIFAAGVARRPEEVAATTRDATGAAAKAMAAMRRA
>RMF86679.1
MATATRDALPILVIGGGIAGLTAANEAAEAGHPVIIVEKEAYLGGRAIRLGKYFPKLCPPYCGFEINLRRIRQNPDVTVHTLAEVESISGEPGDYTVRIRKEPRYVNQRCTACGECVEVCPEERADDFNYGMSNTKAIYLPHDMAYPAKFAIDMVACQGSSCSKCVEKCAYDAIDLAQQAETVEVRVGAIIVATGWRPYDASRMDNLGFGTHPNILNNVMFERLASESGPTGGKILRPSDGKMAKRVVFVHCAGSRDENHLSYCSSICCMSSLKEGLLVKEQYPDAEVTDFYIDIRTPGRYEDFFTTAQEAGIELIKGKVAKIEPTEDGTYLIVTAEDAVNGKKVHRVADIVVLATGMQPSLAGNMLNGPVEHDDSGFVMTPLSDAGIFPVGCARAPVDVTTATRDATAAALHSIHQLVARS
>RMG04132.1
MAIAPDKTVLVVGGGISGITATLETAEAGTKAVIVEKNPYLGGRVAQLYRYFPKLCPPYCGLELNFRRIKENPSISYYTLAEVEDISGGPGNFRVKVRQKPRFVNEKCTACGACVEACPVERPNDFNFGMDNTKAIYLPHDLAFPMRYVIDGSVCKGKSCAKCVEACKYGAIDLDMKDQSIEIEVGSIVFATGWNPYDATKMDNLAFGKVKNVITNMMMERLSAQNGPTKGRILRPSDGKEAQNVAFVQCAGSRDENHLNYCSAICCMASMKQATYLREKNPD
>RMG28972.1
MPEAIATNQTILVVGGGISGMSAALEAAECGKQVILVEKNPSVGGRVAQLYKYFPKLCHPKCGLEINLRRTKANKNLRLMTLTEVTAVEGEPGNYTVTLKKHPRYVNENCTACGACARAVEAEFDDEYNFGLGKRKGAYLPHNLAYPQRYVIDPRILGTPDAEKAKAACKYDAIDLDMQPEEIKLTVGAIIWATGWKPYDANKIQPYGYDRYPNVITSVEFERMADPFGPTGGRILRPSDGKEAKDVAFIQCAGSRDRNHLKHCSRICCMATLKQTTYLREKYGDDYKASIYYIDIRAIDRIDDFHRRVKEDPNTRFIKSKVASITEDKETRNPILHGVDIEGYHRYSNPHDLVVLAIGMEPSVPADAFPAKVRFNEEGFIVPDEANGAIFAAGCSEDALDVNRAVQSATASALHAIQVINRVAGTEG
>RMG61552.1
MKRNGSPAYDVAIVGAGIAGMESALTLGDMGFRVLLVEKEPSVGGKMILLSKVFPTLDCASCISTPKMAAVAHHPMVDLLTWSEVEDVRKEDGGFVLRVRKKSRFVDEKSCTGCGDCEKACPVPIPDRFNFDLAAHRAVHIPFPQAVPKKAVLIREGTSPCIFECPAGVKAHGYIALIRAGKYEEAFRLHMEDAPLPGVLSRACYAPCEGECSRKELEGPLRIRMLKRFMVDRYYESHPEPEEEGPEKRREERVAVVGSGPAGLTAAYYLAREGFQVTIFEAREKAGGMLRYGIPPYRLPREVLERDLKNITSLGVSIRTGERVESLTQLKESFDAVFLAAGAWEPVRPGIEGEGMDGVVDAMTFLPRVFEGKFPRLNGGKVVVIGGGNVAIDSARTALRYGAGKVEILYRRGREEMPAHDWEVDAALVEGVSLVEWRAPARFIGKGNRVVGVEAVKMEPGPPDESGRRRPVPVPGSEEVIPADLVILAIGLKPSTSPFAGEIEVNPDGTVRVDPTTMETSMPGVFAGGDAVTGPSMIIQAVAQGRKAAFFIAQRLIEGKVDPAKWREFLPPPERGKIPGLGENGRGRPDRVPPVAVREIPTEKRVLSMDEVEEPLTEDEAVGEASRCLDCAVCSLCGECSRVCPSGAIDYSMRDSAETYHVKSLVLSTGFRLFDPSLKEQYGFGKYPNVITSMQMDRLLAPTRPSPGVVRPSDGKAPENIAFILCAGSRDRTVSNPFCSRVCCMYSVKQAQLLLGALPLAEVTVYYMDIRAFGKGYEEFFQQAKGMGISFVRGRVAKVEEGPDGNLIVVYEDTEGTGRVVRAEHDLVVLSVGILPDLSIAGVPGVREIERDELLFVREKSEVVNPGATNLEGVFVAGTASGPRDIPDTVLHAGAVSAQVGAYLLRRKEVRS
>RMG71310.1
MAIAPDKTVLVIGGGISGVTAALETAEAGTKAVIVERNPYLGGRVAQLYRYFPKLCPPYCGLELNFRRIKENPAITFYTMAEVEEISGSAGNFTVKVKQRARYVNEKCTACGACVEACPVERSNDFNFGLDTTKAIYLPHELSFPMRYVIDPSVCKGKECAKCVEACKYGAIDLDMQDKTIELNVDSIVFATGWNLYDATKMDNLAFGKVKNVITNMQMERLAAPNGPTKGKILRPSDGKEVQ
>ROL57614.1
MEKHEIQETDLLVVGAGIAGISSALEAAETGYSVVLLEKRPYIGGRVAQLNQYFPKMCPPTCGLEINTRRLKDNPLIKLYTLAEVVSLEGKAGDYTAKIKLKPRYIKDDCTDEQLEIASQNCPVEIPDEFNYGLNKVKALHLPSNNIYPMKYVFGKDGLTAEQIKQVESACGECLDLNQHEETIEIKAKAVIYATGWKPYDAKNLDILGYKDYPNVITNVEMERLASPSGPTAGVIKIPGMKNEIKRVAFVQCAGSRDETHLEYCSSICCLASMKHARFVREEFPNAEIYFFYIDIRSPGAFEDFYNETKKDSKIHWHRGKVAKVFKEINTEELIVEAEDTLTGKLKQTKVDLVVLATG
>ROL58213.1
MVSHSVDAERLEVDVVVVGAGIAGLSSALELAETGFTVLLVEKNPYVGGRVAQLYEYFPKLCPPTCGLEINIRRLRENNKIKLLTTSIVKSFEKTNGKLSLTIQQNPRFVNSRCTLCGDCLSVCPVDRPNDFNFGLDTTKAIYYPYNNAYPQRYVIDEKYCQFENCKMCVDVCKYKAIDLGEKKKIIDVSAKSVVWATGWDPYDATRLDHLGFGKYPNVITNMMMERIASPSGPTNGVLRIPNLDIPINEVAFVQCAGSRDENHLEYCSSICCLASMKQATYIRTQYPNAKVHIFYIDLRANGILEDFYNKTKSDPMIEFHRGKVAKVFQNPINKRLLVEAEDTLTGRLIEKEVDLVVLATGMQPTTAKNSGFLGELLDENGFIRKDSNDGIVGCGVCVRPKDVASVVQEATGAAMKAIVKIKEVQ
>ROL60777.1
METYNNGFQGIETDLVVVGAGIAGISAALEAAETGFGVLLIEKNPFIGGRVAQLFEYFPKLCPPTCGLEINIRRLRENEKIKLLTLANVKKIEKTEKGLVLEVTQNPRFVNNRCTICGECAKVCPVERPNDFNFGLDKTKAIYIPYENAYPSKYVIDPQYCKFDECKMCLDVCKYNAIDFNEHKQKYRVEARALIWATGWDPYDATRLENLGFGKYPNVITNMMMERLASPFGPTKGEIRIPNFNMELKEVAFVQCAGSRDENHLEFCSTVCCLASMKQAHYIRTQYPDTKIHIFYIDLRANGILEDFYNRTKADPLIEYHRGKVAKVWQNPQNKRLVVEAEDTLSGVLTKKEVDLVVLATGMQPTTSKKIIPLDNIIDDNGFVRNELDGAIIGCGTCVSPKDVASVVQEATGAAMKAIVKIKEAQ
>RPH50769.1
MTADKAAPASGSVMVVGGGISGLTTALETAEVGYEVFLVEKNPYLGGRVAQLNQYFPKLCPPTCGLEINFRRIKDNPKIKVFTLAEVQNVEGVPGNYDVQIKLTQRYVNENCVACDECVKVCPVERKNDFNFGLDNTKAIFRPFEMSFPMRYVIDGAVCKGPECAKCVDACKYSAIDLKMESKTINLKVGAIVWATGWAPYDANKIDNLGFGKYPNIITNMILERYASPNGPTKGKIIRPSDSKSPESVAFVQCAGSRDENHLPYCSYICCMASLKHATYIREQYPDAKIYIFYIDLRTPGLRYEKFYNKIKADDKVFFIKGKVAEVSEDPATKNITVVAENAVTGEKVRQTVEMAVLATGMQPTAATSKPHAELNYNPDGFIINDFNKGGMFAAGCANKPADVVSSNQNATGMALKAIQTLVRR
>RPH89970.1
MGDKKSILVVGGGMSGLTAAIEAAEVGYEVVIVEKNAYLGGRVAQLYQYFPKLCPPSCGLEINFKRTKNNSRVTMYTLAEVEQIAGQEGNYQVTIKIKPRFINDNCTGCNKCAEVCPVERPNDFNYGLDKNKAAYLPHDMAFPMKYVIDGSVCLGKSCAKCVEACAYQAIDLEMPAETKTLEVGAIVWAAGWNPYDAAKLENYGFGLYPNVITNVMMERLCAERGPTQGKILRPSDQKEAEKIAFIQCAGSRDENHLAYCSGICCLASLKQATYVREKNPNAQAFIYFIDIRAQGKLEDFYVKVKQDEKLSLVKSKIALITEDPVTHNLILEGEDTMSGQRVRETADLVVLATGMEPATASVKVPAEVAYDDYGFITSDQAQSGIYGAGCIKRPADVAGVVQDATGAALRAIQSVRR
>RPI36394.1
MADEKSATPVSGTIMVVGGGISGITTALEAAEVGHQVFIVEKNPYLGGRVTRMYKYFPKLCPPTCGLEINFQRIKKSKNVKYFTLTEVEKITGGPGNYDVTLKETPRYVNSNCTCCGKCAEACDVEIPNEFNLGMDKTKAAYLPHEMAFPQRYVLHPSIIGTSTAQKCTDACPYNAIDLDMKPNTYTLKVGSIVWATGWKPYDANKIDNLSFGKVKNVITNVMMERLSAPNGPTKGKIVRPSDGKTVEKIAFVQCAGSRDENHLPFCSYICCLASLKQTTYIREANPKSKATIFYIDLRTPGRYEKFYKKVKEDANVSFVKGKVAKIEEDAATGDVIVTVEDTLSGKKLHEKFDMVVLATGMEPTTATDKVPGNAKYDENNFVISSEILSTGCVKKPCDVMSSGQTATGTALKAIQMLGRR
>RPI98805.1
MTDEKAAPVSGSILVVGGGISGLTTALEAAEVGYEVFLVEKNPYLGGRVAQLNQYFPKLCPPTCGLEINFKRIKDNPRIKVLTLAEVETVEGGPGNYTVAVKLNPRYVNENCTCCGACADACQTEIASDYDFGMQKIKAAYLPFAMAFPARFVIAPEIVATEDGKRVKQACTYDAVDLEMQPKTLTLNVGAVVWATGWVPYDAKKMDNLGFGRHPNIITNMMMERLAAPNGPTRGKIVRPSDGKAPESIAFVQCAGSRDENYLSYCSYICCMATLKQATYLRSQYPEAKIYIFYIDLRAPGLRYERFYETIKKDANVFFIKGKVAEVSEDPATGNITVVAENAVTGEKIHQAVEMVVLATGMQPSAAVKKLPAAVKTSPEGFILNDYAAGGMLGAGCAHKPADVVSSNQNATGMALKAIQTLVRR
>RPJ11306.1
CGKCVEACKYDAIDLKMETKTINFKVGAIVWATGWTPYDANKIDNLGFGKYPNIITNMILERYASPNGPTKGRIIRPSDGKAIESIAFVQCAGSRDENHLPYCSYICCMASLKHATYIREQYPDAKIYIFYIDLRAPGLRYEKFYNKIKADDKVFFIKGKVAEVSEDSGTKNITVVAENAVTGEKIRQTVEMVVLATGMQPSAAISRPNSELNYNPDGFIINDFNKGGMFAAGCANKPADVVSSNQNATGMALKAIQTLVRR
>RPJ16299.1
MTAETAAPANGSVLVVGGGISGLTTALEIAEVGYEVFLVEKNPYLGGRVAQLNQYFPKLCPPTCGLEINFRRIKDNPKIKVFTLAEVQNVEGTPGNYDVKIKLSPRYVNENCVACDECVKVCPAERKNDFNFGLDNSKAIFRPFEVSFPMRYVIDGAACKGPECGKCVEACKYDAIDLKMETKTINFKVGAIVWATGWTPYDANKIDNLGFGKYPNIITNMILERYASPNGPTKGRIIRPSDGKAIESIAFVQCAGSRDENHLPYCSYICCMASLKHATYIREQYPDAKIYIFYIDLRAPGLRYEKFYNKIKADDKVFFIKGKVAEVSEDSGTKNITVVAENAVTGEKIRQTVEMVVLATGMQPSAAISRPNSELNYNPDGFIINDFNKGGMFAAGCANKPADVVSSNQNATGMALKAIQTLVRR
>RPJ20531.1
MASTDTQSILVVGGGISGMTAAIEAAEAGYDTYVVERNPYLGGRVAQLHNYFPKLCPPLCGLEINFRRIKNNSRVRFFTLAEVESISGSEGNFDVAIRLNPRYVNEKCTGCGKCAEACSMEVEDAFNYGMSKRKAAYLPHDMAFPMRYVLDPALVKSGEAQKVKEACPYGAIELDMAAKTVTLKVGSIVWASGWKPYDAKKLETYGFGQYPDVITNVMMERLAAWTGPTKGKIVRPSDGQAPQTVAFVQCAGSRDQNHLPFCSGICCLASMKEATYVREQYPDAKIYIFYIDIRATDRLEDFYVKVKSDPNIHFFKGKVAKITADGTGKKLVLRVEDTTAESLQEVTVDLVVLATGMQPNTSEIKLPVQVPYDDYGFVAGQAAKPGIYAAGCTRTPTGVVEAVQDGTAAALKAIQSIARR
>RPJ70306.1
MTDAQAPPVSGSIMVVGGGISGLTTALEAAEVGYEVFLVEKNPYLGGRVAQLNQYFPKLCPPTCGLEINFKRIKDNPRIKVLTLAEVETVEGGPGNYTVAVKLNPRYVNENCTCCGACADACQTEIASDYDFGMQKIKAAYLPFAMAFPARFVIAPEIVATEDGKRVKQACTYDAVDLEMQPKTLTLNVGAVVWATGWVPYDAKKMDNLGFGRHPNIITNMMMERLAAPNGPTLGKIVRPSDGKAPESVGFVQCAGSRDENYLSYCSYICCMASLKQATYLRSQYPEAKIYIFYID
>RPJ71844.1
MTDAQAPPVSGSIMVVGGGISGLTTALEAAEVGYEVFLVEKNPYLGGRVAQLNQYFPKLCPPTCGLEINFKRIKDNPRIKVLTMAEVEKVDGGPGSYTVSVKLRPRYVNENCTCCGACAEACQTEIASDYDFGMRKIKAAYLPFAMAFPARFVIDPQIVKTEDGKRVKAACVYDAVELEMQPKTLTLNVGAVVWATGWVPYDAKKMDRLGFGTHPNIITNMMMERLAAPNGPTQGKIARPSDGKAPASIAFVQCAGSRDENYLPYCSYICCMASLKQTTYIRAQYPEAKIYIFYIDMRAPGYRYEKFYDTIKQDPNVVFIKGKVAEVSVDAASGNITVVAENAVTGEKIRQTVEMAVLATGMQPTAAVQKLPAAVKTTPDGFILNDYSAGGMFGAGCASKPADVVSSNQNATGMALKAIQTLVRR
>RPJ75104.1
FGMRKIKAAYLPFAMAFPARFVIDPQIVKTEDGKRVKEACVYDAVELEMQPKTLTLNVGAVVWATGWVPYDAKKMDRLGFGTHPNIITNMMMERLAAPNGPTQGKIARPSDGKAPASIAFVQCAGSRDENYLPYCSYICCMASLKQTTYIRAQYPEAKIYIFYIDMRAPGYRYEKFYDTIKQDPNVVFIKGKVAEVSVDAASGNITVVAENAVTGEKIRQTVEMAVLATGMQPTAAVQKLPAAVKTTPDGFILNDYSAGGMFGAGCASKPADVVSSNQNATGMALKAIQTLVRR
>RPJ82324.1
MTTDNAAPASGSILVVGGGISGLTATLEAAEVGYEVFLVEKNPYLGGRVSQLNQYFPKLCPPSCGLEINFKRIKDNPRVKVFTLAEVEKVSGAPGNYDVTIKLNPRYVNENCTACGACAEACQTEIANEFNFGMDKTKAAYLPHNMAFPTRYTISPQIKGTDDAKKCLEACKYNAVDFDMEPKTLTLKVGSVIWATGWEPYDATRIDNLGFGQYQNIITNMMMERLAAPNGPTKGKILRPSDNKEPESVAFVQCAGSRDENHLPYCSYICCMASLKQATYIRERYPEAKIYIFYIDLRTPGNRYEKFYKKIKEDKNIFLIKGKVAEVNEVAGSGNITVIAENAVTGEKVKQTVDMVVLATGMQPTAANTKLPADLKFTEDGFILNDFSKGGMFAAGCANKPADVVSSNQNATGMALKAIQTLVKR
>RQD60249.1
MSNNSILVIGGGFSGITAALEAAEVGHEVFIVEKMPYLGGRVAQLKHYFPKLCPPTCGLEINFQRIKNNPRVKYFTMAEVVSVSGGPGSYDVKIKIKPRYVNNNCTACDKCVDVCPVERDSAYDFNLGKTKAIYRPHLMSFPMRYVIDEQVCEGTSCSKCVEACEYQAIDLEEKEKEITISVGSVMVATGWEPYDVSKLTNLGGGQIPNVITNMQLERLAAPAGPTDGKIQRPSDGEEPKRIAFVQCAGSRDQNHLDYCSYICCMASLKHCTYIREQYPDAEVVIYYIDLRAPGRYEKFLNKIQQDAKVLMVKGKVAKIEEDAGSNQVVVTAEDIMGGIKKEEKFDLVVLATGMQPSIAENDLPLEVPKDEEGFITGGDEKGIFAVGCAKMPLDVMTSAETATGAALKAIQTVRR
>RQD72840.1
MSNNSILVIGGGFSGLTAALEAAEVGHEVYIVEQEPYLGGRVAQLKHYFPKLCPPTCGLEINFQRIKKNPRVKQFTMAQVTQVSGGPGNYEAKIKVKPRFVNSNCTACDKCVEVCPVERDSDYDFGMGKTKAIYRPHLMSFPMRYVIDDQVCEGSSCAKCVDACEYQAIDLDEKEREFTLNVGSIIVATGWKPYDVSKLTNLGGGQIPNVISNMQLERLAAPAGPTDGQVLRPSDGKEPKRIAFVQCAGSRDQNHLDYCSYICCMASLKHCTYIREQYPDAEVVIYYIDLRAPGRYENFLSKIQQDEKVQMVKGKVAKITEDTATGDLVVTAEDIMGGVKKEETFDLVVLATGMQPSISIDGLAVEVPRDESGFITGGEEKGIFPVGCAKMPLDVMTSAETATGGALNAIQTVRR
>RRS31341.1
MTEVIATNETILVVGGGISGMTAALEAAETGKKVVLVEKRPYVGGRVTQLYKYFPKLCHPTCGLEINQRRAKMNPNLTIITMAEVTDIKGEAGNYTATVKIAPRYINDNCTGCGDCGKAVEAEFDDEYNYGMGKRKGAYLPHRMAMPQQYVIDPAIIGTDDAQKAKDACKVSAVDLDMQEETIEFNAGAVVWATGWQPYDANKIQPYGYDRFENVITSVEFERLADPTGPTGGKILRPSDGKEVKNVAFIQCAGSRDKNHLLHCSRICCMASLKQCTYPADDVDISVYYIDIRAIDRFEDFYQKVKAQENVSFIKSKVASIVKGEDDSPVLHGVDTEGYNRYANQHDLVVLAVGMEPSVDKESFPVDIVINEEGFIEPASENGGIFAAGCSSDALDVNRAVQHATGAALHAVQVINRVAGTEG
>RRS36917.1
MTEVIATNETILVVGGGISGMTAALEAAETGKKVVLVEKRPYVGGRVTQLYKYFPKLCHPTCGLEINQRRAKMNPNLTIITMAEVTDIKGEAGNYTATVKIAPRYINDNCTGCGDCGKAVEAEFDDEYNYGMGKRKGAYLPHRMAMPQQYVIDPAIIGTDDAQKAKDACKVSAVDLDMQEETIEFNAGAVVWATGWQPYDANKIQPYGYDRFENVITSVEFERLADPTGPTGGKILRPSDGKEVKNVAFIQCAGSRDKNHLLHCSRICCMASLKQCTYPADDVDISVYYIDIRAIDRFEDFYQKVKAQENVSFIKSKVASIVKGEDDSPVLHGVDTEGYNRYANQHDLVVLAVGMEPSVDKESFPVDIVINEEGFIEPASENGGIFAAGCSSDALDVNRAVQHATGAALHAVQVINRVAGTEG
>RTZ74501.1
MTEVVATNQTILVVGGGISGMTAALEAAETGAQVVLVEKRPYLGGRTSQLYKYFPKLCHPTCGLEINQRRAKTNPNLTIITNAEVTGLEGEAGNYTATVKLNPTYVNDNCTACGDCAKAVETEFEDEYNYGLSKRKGAYLPHVMAHPMKYVLDPRIIGTDDAQKAKDACKYDAIDLEQEEQEINFPVGAVVWATGWKPYDAAKIQPYGYDRFANVITSVEFERMADPKGPTGGKIVRPSDGKEAKNVAFIQCAGSRDRNHLWHCSRICCMASLKQTHYVVDAYGDDAKVSIYYIDIRAIDRFEDFYANVKAMDNVSFIKSKVASITRNKENDNPVLNGVDTEGYHRYANEHDLVVLAIGMEPSVDADSLPVQVQLNREGFIEPSDENGGVFPAGVATDALDVNRAVQNATGAALKAIQVVNRVARAEG
>RTZ75421.1
MTEVVATNQTILVVGGGISGMTAALEAAETGAQVVLVEKRPYLGGRTSQLYKYFPKLCHPTCGLEINQRRAKTNPNLTIITNAEVTGLEGEAGNYTATVKLNPTYVNDNCTACGDCAKAVETEFEDEYNYGLSKRKGAYLPHVMAHPMKYVLDPRIIGTDDAQKAKDACKYDAIDLEQEEQEINFPVGAVVWATGWKPYDAAKIQPYGYDRFANVITSVEFERMADPKGPTGGKIVRPSDGKEAKNVAFIQCAGSRDRNHLWHCSRICCMASLKQTHYVVDAYGDDAKVSIYYIDIRAIDRFEDFYANVKAMDNVSFIKSKVASITRNKENDNPVLNGVDTEGYHRYANEHDLVVLAIGMEPSVDADSLPVQVQLNREGFIEPSDENGGVFPAGVATDALDVNRAVQNATGAALKAIQVVNRVARAEG
>RTZ77846.1
MTEVVATNQTILVVGGGISGMTAALEAAETGAQVVLVEKRPYLGGRTSQLYKYFPKLCHPTCGLEINQRRAKTNPNLTIITNAEVTGLEGEAGNYTATVKLNPTYVNDNCTACGDCAKAVETEFEDEYNYGLSKRKGAYLPHVMAHPMKYVLDPRIIGTDDAQKAKDACKYDAIDLDQEEQEINFPVGAVVWATGWKPYDAAKIQPYGYDRFANVITSVEFERMADPKGPTGGKIVRPSDGKEAKNVAFIQCAGSRDRNHLWHCSRICCMASLKQTHYVVDAYGDDAKVSIYYIDIRAIDRFEDFYANVKAMDNVSFIKSKVASITRNKENDNPVLNGVDTEGYHRYANEHDLVVLAIGMEPSVDADSLPVQVQLNREGFIEPSDENGGVFPAGVATDALDVNRAVQNATGAALKAIQVVNRVARAEG
>RTZ96300.1
MTTEKTAPASESILVVGGGISGLTTALEAAEVGYDVFVVEKNPYLGGRVAQLNQYFPKLCPPTCGLEINFRRIKDNPRIHVLTMAEVEKIDGGPGDYDATVKISPRFVNENCTCCGACEDACKMEVSNDFNLGMDNTRAAYLPFAMAFPARYVISPQVIGTEDADRIKKACRYDAVELDMAERTVNLKVGAVVWATGWEPYDANRIDNLGFGSYPNIITNMMLERMAAPNGPTRGIIRRPSDSQAPESIAFVQCAGSRDENHLPYCSYICCMASLKHATYIRSRYPEAKIYIFYIDLRAPGYRYERFYDTIKADENVFFIKGKVAEVTENADTHQLTVTAENAVTGEKVHQTVDMVVLATGMQPTAVNHPLPADLTFNENGFVINDLKGGGMLATGCANKPADVVSSNQNATGMALKAIQTLTGK
>RUA03018.1
MTTEKTAPASESILVVGGGISGLTTALEAAEVGYDVFVVEKNPYLGGRVAQLNQYFPKLCPPTCGLEINFRRIKDNPRIHVLTMAEVEKIDGGPGDYDATVKISPRFVNENCTCCGACEDACKMEVSNDFNLGMDNTKAAYLPFAMAFPARYVISPQVIGTEDADRIKNACEYDAVELDMAERTVNLKVGAVVWATGWEPYDANRIDNLGFGLYPNIITNMMLERMAAPNGPTRGIIRRPSDSQAPESIAFVQCAGSRDENHLPYCSYICCMASLKHATYIRSRYPEAKIYIFYIDLRAPGYRYERFYDTIKADENIFFIKGKVAEVTENTDTHQLTVTAENAVTGEKVHQTVDMVVLATGMQPTAVNHPLPADLTFNENGFVINDLKGGGMLATGCANKPADVVSSNQNATGMALKAIQTLTGK
>RUM34661.1
MSDTAGNGAVLVVGGGISGLSAALEAAEVGNEVYIVDKNPYFGGRVAQLNQYFPKLCPPTCGLEINFKRVKDNRKVRTYTMTTVKSVSGGPGNYEVTLETAPRYVNSNCTACGDCAEACTDEIDNAFNFGMNKTKAIYLPHEMAFPRRFVLDKDACSSECLEAIKGACKYNAIDTEMQTKTFTVSVGSIVWATGWDPYDAGKLDNLKPNSSPAIITNMMMERMAADNGPTGGKILRPGDDKEIESIAFVQCAGSRDENHLEFCSYICCMATFKQMTYVRERYPEAKIYVFYIDLRTPGKYEKFREKLMNDENSEFIKGKVADIIAEDDGGVTMVAENAVTGAKIRQKVDMCVLATGMQPALGDQGKALGVAMDGNGFVVSEPDKGMIAAGCAKSAADVYTSVQSATAAALKAIQIGR
>RUM88644.1
MAQEKILVVGGGISGVTAAVEAAEMEYDVYLVEKEPTLGGRVLQLRYYFPKLCPPTCGLEINYRRIKSNPRITVYTMATVKEISGGPGNYRVKVEIAPRYVNENCTACGECEKVCQGERVNTFDFGLSKTKAIYLPHPMAFPPYYVLDKSALAEGDLERIMAACKYNAIDPNMQPQTVELEVGAIIWATGWRPYDATKLDNLGYGRFANVITNMQMERLASPTGPTGGKILRPSDQTEPKTVVFVQCAGSRDENHLSYCSYICCLASLKQSLYLAEQNPEIESYIFYIDIRTPGRYEKFLRRAQEEARIHFIKGKVAKIEEDPETKDLVVTAEDTLSGKKVQQRANLVVLAVGMQPSLAEGAVSGVSVDENGFVQVTEGMYACGCAWMPLDVMTSNETATAAALKAIQTIVRG
>RUM93053.1
MSDSILVIGGGFSGITAAVEAAEMGYDVYLVEKESYLGGRVAQLNKYFPKICPPTCGLEMNFRRIKTNPRITFYTMADVQSVSGGPGGFKVSIKVKPRGTTPQCTNCKPGEAAATTEIPNEFNFGMNTRKALYMPHPMAYPHQCVLDQSVDASEIEAIKAAMPEGHVEPSQGEETVSLNVGAIIMATGWQPYDPNKIDNLKFGEFENVITNMMMERLASPSGPTEGKILRPSDNEEPKTVGFVQCAGSRDENHLGFCSYICCMATLKQITYLREQSPDIEVYVFYIDIRSPGRKYENFYKKLKDDEKVHFIKGKVADIQPGSAPGSVKLVAEDTIGGGKKEQEVDMAVLATGMQPTGAETKIPGIEYDQDGFVVPKEGIIPCGCALRPIDVVSSAQSATAAAFKAVQTLVRRAG
>RWX44059.1
MSDATKTGAVLVVGGGISGLTAALEAAEVGNEVYIIEKNPYFGGRVAQLNQYFPKLCPPTCGLEINFKRVKNNRKIRPYTMTTVKSVSGGPGNYEVELETAPRYVNSNCTACGDCAEACTDEIDNAFNFGMNKSKAIYLPHEMAFPRRYVLDKDACSADCLEAVKGACKYNAIDTEMAAETFTVNVSSIVWATGWNPYDRKKLDNLKPESSPAIISNMMMERMAAPNGPTGGKILRPGDDKEIESIAFVQCAGSRDENHLEYCSYICCMATFKQMTYIRERYPEAKIYVFYIDLRTPGKYEHFREKLRTDANSSFIKGKVADIIAEDDGGVTVVAEDAVGGGKVQQKVDMCVLATGMKPALGEQGKALGLKMDGNGFVVSEPEKGMIAAGCAKSASDVYTCTQSATAAALKAIQNAQ
>RWX49238.1
MSDATKTGAVLVVGGGISGLTAALEAAEVGNDVYIIEKNPYFGGRVAQLNQYFPKLCPPTCGLEINFKRVKNNRKIRPYTMTTVKSVSGDPGNYEVELETAPRYVNSNCTACGDCAEACTDEIDNAFNFGMNKSKAIYLPHEMAFPRRYVLDKDACSADCLEAVKGACKYNAIDTEMAAETFTVNVSSIVWATGWNPYDRSKLDNLKPESSPAIISNMMMERMAAPNGPTGGKILRPGDDKEIESIAFVQCAGSRDENHLEYCSYICCMATFKQMTYIRERYPEAKIYVFYIDLRTPGKYEHFREKLRTDENSTFIKGKVADIIAEDDGGVTVVAEDAVGGGKVQQKVDMCVLATGRTYRLLLH
>RWX51263.1
MSDATKTGAVLVVGGGISGLTAALEAAEVGNDVYIIEKNPYFGGRVAQLNQYFPKLCPPTCGLEINFKRVKNNRKIRPYTMTTVKSVSGGPGNYEVELETAPRYVNSNCTACGDCAEACTDEIDNAFNFGMNKSKAIYLPHEMAFPRRYVLDKDACSADCLEAVKGACKYNAIDTEMAAETFTVNVSSIVWATGWNPYDRSKLDNLKPESSPAIISNMMMERMAAPNGPTGGKILRPGDDKEIESIAFVQCAGSRDENHLEYCSYICCMATFKQMTYIRERYPEAKIYVFYIDLRTPGKYEHFREKLRTDENSTFIKGKVADIIAEDDGGVTVVAEDAVGGGKVQQKVDMCVLATGMQPALGEQGKTLGLNMDGNGFVVSEPEKGMIAAGCAKSASDVYTCTQSATAAALKAIQNAQ
>RXF76161.1
MSNSILVVGGGFSGLTAAIEAAEVGYEVYIVEKTPFLGGRVAQLNKYFPKLCPPSCGLEIQFQRIKKNPRIKFFTQAEVTAVSGDAGNYTVKVHIEPRGTVPSSADLSLLASSLESDVDNEFELGLAKRKPLYMSVPFAFPSRFVLDKAALSRADELKVGKSAFCDMNEAPRDIELNVGSIVVATGWKPYDVTKLSNLGAGAFANCVSNMQLERLASASGPTAGQIKRPSDGKAPKKVAFVQCAGSRDQNHLNYCSYICCMASLKQALYVREQYPDAEVTVYYIDLRTPGRYDKFLRKVKADEKIALVKGKVAGVEEDAATGDVIVEVEDAVKGEKRKYRYDLVVLATGMQPSLAGQKLPFDVPVDEEGFIVGGEEKGIFAAGCAQKPLDVMRTAQSGTSAALKAIQTVRGR
>RZB29619.1
MTEDKAAPVSGSILVVGGGISGLTTCLEAAEVGYEVFLVEKNPYLGGRVAQLNQYFPKLCPPSCGLEINFRRIKDNRKIRVFTMGEVEKVDGTPGNYDVSIKLNPRYVNENCTCCGDCEAACETEISSDFNFGMNKIKGAYLPFEMAFPARYVISPEIIGTEDAKRCKEACKYNAIDLDMEAKTINLKVGAIVWATGWEPYDAAKIDNLGFGKYQNIITNMMLERLASPNGPTKGQIFRPSDSKQPESVAFVQCAGSRDENHLTYCSYICCMASLKHVTYIRERYPDARIYIFYIDIRTPGYRYEKFYKKIKEDKNVFFIKGKVAEVNENPDSKNITVVAENAVTGEKIKQEVEMVVLATGMQPTTKNVKLPADLKYNEEGFIINDFEKGGMFAAGCANKPADVVSSNQNATGMALKAIQTLVRR
>RZB32364.1
MTEHKAGPANGSILVVGGGISGLTTTLEAAEVGYEVFLVEKNPYLGGRVAQLNQYFPKLCPPSCGLEINFRRIKDNPNIKVFTLAEVEEVDGTPGNYDVTIKLSPRYVNENCTCCGDCEAVCETEISSDFNFGMNKIKGAYLPFEMAFPARYVISPQIIGTEDGKRCKEACKYDAVDLDMEVKTMNLKVGAIVWATGWEPYDATKIDNLGFGQYPNIITNMMMERLASPNGPTKGKIARPSDNKEPETIGFVQCAGSRDENHLPYCSYICCMASLKQTTYIREQYPDAKVYIFYIDVRAPGQRYEKFYQKIKEDENVFLIKGKVAEVSEDPGTGNITVVAENAVTGEKIKQTVEMVVLATGMQPTTASVKLPADLKYNEDGFIINDFEKGGMFAAGCANKPADVVSSNQNATGMALKAIQTLVKR
>RZD15536.1
MNNENSVLIIGGGHSGVSAALEITESVDKEVYIVEKRPYIGGRVLQMYKYFPKLCPPFCGFEINTKRIKSSTEGNIKFFISSVVEEINKDKDGTGYKVKIRQKPQYINDNCTICGECAKACPEDRPNDFNYDMDTTKAIYLPAISTFPLKYTVDENYCKFSSCKKCEEVCKYNAINLNAQENIIELKVSDIIFATGWKPYAVEKLENLGFGKFKNVITNVMMERLAADNGPTNGKILRPSDNKEVTNVAFIQCAGSRNENHLPYCSAICCMASLKQALYLREKNSASTPTIFYIDLRTPGRYENFLNKATCDKNIKFNKGVVGKISEDHMTGDLLLDVEDILSGKKIKFKAEMVVLAAGMYPNIKDDLNGIKIDGGIKIDIDENGFIFNENFEGGIFSAGVAKFPLDVYMSGQSATSAALSVIQHNVKL
>RZD16462.1
MNEKPVLIIGGGFSGISAALEITESSSKSVIVVEKNPYIGGRVLQMYKYFPKLCPSFCGFEINLRRVKSADESRIKFYVSSEIEEITEIQKNSGETEIVNGDASVQGKISSLPADASAGSRMTAVVDVNVNSNNYGNGSGCVNGYKVKIRQKPQYINDNCTICGECAKVCPENRLNDFNYNMDTQKAIYITNISAYPSKYNIDAEACKFDSCKKCETVCRYDAINFNTKEEIFDIEAESIVMASGWKPYDAEKITNLGFGKYKNVITNVMMERLAADSGPTGGKILRPSDGKEAKNVAFVQCAGSRNENHLPYCSAICCLASLKQSIYLREKNPESNSTIFYIDIRTPGRYEKFYNRASSDERTKFIKGIVANIFEDELSGDLFLEAEDILSGKKIKFRADMVVLAAGMVPNRPAIKTGNVKFAYDANGFLFNQNENLGIFSAGVAKNPTDVYSSVQASTGAALSVLQFSANKRG
>RZD18816.1
MSEKPVLIIGGGFSGISAALEITEAGNQSVIVVEKNPYLGGRVLQMYKYFPKLCPPFCGFEINLRRIKSGDEGRIQFLVSSEIEEVNTIGSADGKGYKVTIKQKPQYINNNCTICGECAKVCTENRLNDFNYNMDSQKAIYITNISAYPSKYNIDAEFCKFDSCKKCESVCKYDAINLNAKEEIFDIEVESIIVASGWKPYDAEKITNLGFGRYKNVITNVMMERLAADSGPTGGKILRPSDNKEVTNVAFVQCAGSRNENHLPYCSAICCLASLKQSIYLREKNPESNSTIFYIDIRTPGRYEKFYNRASSDEKTKFIKGVVANISEDSLSGDLILDAEDILSGKKIKFRADMVVLASGMVPNGPDIKTGNIKFDYDANGFLFNQNENSGIFSTGVAKNPADVYGSIQASTGAALSVLQFSVNNSKKG
>RZV38623.1
MSELNNENAVLIIGGGHSGVSAALEITEAVDKKVYIVEKKSYIGGRVLQMYKYFPKLCPPFCGFEINTKRIKSSTEGNINFLVSSNVEEITKAKEGTGYKVKIKQKPQYINDNCTVCGECAKVCPEERPNDFNYGMDNTKAIYLPAISSFPLKYSVDDKYCKFSACKKCEEACRYSAINLDAKENVIELTVSDIIFATGWKPYEVEKLENLGYGKYKNVITNVKMERLAAENGPTGGKILRPSDRKEVKNVAFIQCAGSRNENHLPYCSAICCMASLKQAMYLRDKNPESSPVIFYIDLRTPGRYENFLNKVKSDEKIKFNKGVVGKISEDHETGDLLLDVEDMISGKKNKVRAEMVVLAAGMASNIKDDLKEIKIDEDIKIDIDENGFIFNDNFKQGIFSAGVARFPLDVYMSGQSATSAALSVIQHNAK
>RZW26279.1
MTDEQGTSGAILVVGGGISGLTAALEAAEVGNDVFLIDRNPSFGGRVAQLNEYFPKMCPPSCGLEINYKRIKNNRKIRTYTMASVSSVSGGPGNYEVSVEVAPRYVNSNCTACGDCAAACPDEIDNEFNFGMDKCKAAYLPHEMAFPRRYVIAKDALSAEGGEAVKASCKYDAVDLDMKSETITLHVDSIVWATGWQPYAPEKMDNLNFGKSDAIVTNMMVERMAAPNGPTGGKIVIPGSDKEIESIGFVQCAGSRDETHLEYCSHICCTATFKQMNYIREQYPEAKIYVFYIDLRTPGKYDKFREKLMADENAEFIKGKVADIEVQGDGVTVIAEDAVSGAKVQQKVDLAVLATGMQPSIAESGAPAGVNLDNNGFVLSDYANGIIGAGCAKKASDVVTTTQSSTAAALKAIQVSRR
>SBW04559.1
MSNAILVVGGGFAGLTAAIEAAELGHDVFIVEKSPWLGGRVAQLNKYFPKLCPPSCGLEIQFQRIRNNPRIKFFTQAEVVGFMGVKGDYKVKVRISPRHTAPHNIDFSLLASSLTGEVESEFELGLATRKALHKDMPFAFPSRYTLDLDALSKSDSARVAGAKFLDVNEPQRELDLNVGAVVVATGWKPYDVTQLTNLGAGNVKNCVSNMQLERLASPFGPTGGRIVRPSDGRAPHQVAFVQCAGSRDQNHLNYCSYICCMATLKQCLYIAEQNPDTQITVYYIDLRAPGRYVKVLEKVKALPNVKFVKGKVADAVQAEGNRVRITAEDAVRGEKMTLDYDLVVLATGMQPSLAGENAPLPLPLDEDGFIAGGEEAGIFAAGCARMPLDVMRSAQSGTAAALKAVQTVKGR
>SCM72183.1
MSNAILVVGGGFAGLTAAIEAAELGHDVYIVEKSPWLGGRVAQLNKYFPKLCPPSCGLEIQFQRIRKNPRVKFFTQAEVVGFRGVKGDYTVKVRIEPRHTAPHNVDFGLLASSLDGETPSEFDFGLSKRKALFKAMPFAFPSRYTLDMKGLSKADAARVAGNQFLDVNEGPREIELSVGAVVVATGWKPYDVTRLTNLGAGAVKNCITNMQLERLAAPSGPTGGRIVRPTDGRRPHHVAFVQCAGSRDQNHLNYCSYICCMATLKHCQYLAEQSPETQITVYYIDLRAPGRYVKVLEKVKAMPNVHFVKGKVADAVQAEGDKVRLTAEDAVSGEKLTLDYDLVVLATGMQPSLAGEDAPLPLPLDEEGFVAGGEEAGIFAAGCARMPLDVMRSAQSGTAAALKAVQTVKGR
>SPD75084.1
MADVQTTNQSILVVGGGISGITTALEAAEAGYDVVLLEKNPYLGGRVTQLHQYFPKLCPPSCGLEINFKRLKANPRIRFFTMAEVAGISGKEGDYDVKVKISPRYVNEKCTGCGKCAEACTAEVDNPFNYGMDKIKAAYLPHGFAFPMRYVLDPSIVGTDDGKKCKDACQYDAIDLDMKETSFDLKAGAIVWATGWNPYDAAKVEYYGFGENKNVITNVMMERMASMNGPTGGKIVRPSDGKEIKNIAFIQCAGSRDENHLAYCSGICCVASLKQTRYIREQYPDCEVTVFFIDIRALDRLEDFYTMVKEDQKVKFIKSKIATITEDGATGNLVLEGENTNTGEQIKATFDMVVLATGMAPNSIKSVCSADVSCDEYGFIANDPAKAGIYGAGCARRPTDVASSVQDATSSALRAIQSIARR
>TAA76003.1
MSNAAKTGAVLVVGGGISGLTAALEAAEVGNDVFLIDRNPYFGGRVAQLNQYFPKLCPPSCGLEINFKRVKNNRKIRTYTLTTVKSVTGGPGNYEVTLETAPRYVNSNCTACGDCAQVCTDEIDNAFNFGMNKTKAIYLPHEMAFPRRYVLAKNACSSQCLETIKAACKYNAIDTEMQTETFTLQVGSIVWATGWNPYDASKLTNLKPNSSSAIITNMMMERMAADNGPTGGKIVRPGDNKEIESIAFVQCAGSRDENHLEYCSYICCMATFKQMTYVRERYPNAKIYVFYIDLRTPGKYEHFREKLRTDANAQFIKGKVADIVAESDGGVTVVAENAVTGAKIRQKVDMCVLATGMQPALGEQGKALGLKMDGNGFVVSEPEKGMIAAGCAKSAADVYTCTQSATAAALKAIQTAQ
>TAK42224.1
MAEFVATAQTILVVGGGISGMSAALEAAECGKQVILLESTPTLGGRTALLYRYFPKLCHPSCGLEINLQRIKANRNIRVYTLAEVTRIEGSSGSYTVSLRIAPRHVNANCTACGDCARAVEATIPNPWNYGLDRCKAAYLPHAMAYPQRYVIDASIIGTPEAEKAKAACRYGAVDLEMKTQTLTLEVAAIVWATGWKPYDAAKIQPYGYGRLRNVITSVEFERLADPRGPTAGRILRPSDGKPATKVAFIQCAGSRDENHLRHCSRICCMASLKQTQFVREAHGEAARSTIYYIDIRAIDRFEDFYKKVQADASVRFVKSKVARIEEDRASGDPVLHGVDTEGYRRYADRHDLVVLAIGMEPSVKGSAIPAGLGEDSSGFLVPSLDGAAIFGAGCATNALDVNRAVQSSTAAALRAIQVVNRTARAES
>TAK43482.1
MAEFVATAQTILVVGGGISGMTAALEAAECGKQVILLESTPTLGGRTALLYRYFPKLCHPSCGLEINLQRIKANRNIRVYTLAEVTRIEGRSGEYSVSVKLAPRYVNANCTACGDCARALEATIPNPWNYGLDRITAAYLPHAMAYPQRFVIDASIIGTPEAEKAKAACRYGAVDLEMKAQTLTLEVAAVVWATGWKPYDAAKIQPYGYGRFRNVITSVEFERLADPRGPTAGRILRPSDGKPATKVAFIQCAGSRDENHLRHCSRICCMASLKQTQFVREAFGEAAQSTIYYIDIRAIDRFEDFYKKVQADATVRFVKSKVARIEEDRASGDPVLHGVDTEGYRRYADRHDLVVLAIGMEPSVKGSAIPAVLGEDSSGFLVPSLDGAAIFGAGCATNALDVNRAVQSSTAAALRAIQVVNRSARAES
>TAK72912.1
MTEVVASNQTILVVGGGISGMTAAIEAAECGKQVLLVEKSPTLGGRTALLYRYFPKLCHPTCGLEINLRRIKSNRNIRVLTLAEVSAIAGSRGDYSATVKIAPRYVNEHCTACGDCAKAVGAEVPNPYNYGMNKMKAAYLPHAMAYPQRYALDASIIGTPEADKAKAACKYGAIDLGMREETVKIKAGAVVWATGWQPYDAAKIQPYGYDRYANVITSLEFERLADPHGPTGGKILRPSDGKEAKNIAFIQCAGSRDENHLRHCSRICCMASLKQTQYVKEAWGAEAKSTIYYIDIRAIDRFEDFYQKVQKDPSVSFLKSKVAKVTQDKSGDVILHGVDTEGYHRYENAHDLAVLAIGMQPSVAGVDIPADIVADSSGFIESSAAESGFFGAGCATNALDVNRAVQSSTAAALRAIQVINKVARAEA
>TAK85381.1
MRDIATSQTILVVGGGVSGMTAALEAAECGKQVLLVEKSPTLGGRTALLYRYFPKLCHPTCGLEINLRRLKGNRNVRVMTMAEVVRVEGRRGDYSVTLRVAPRFVNENCTACGACAEAVGAEIPNPWNYNLNRMKAAYLPHAMAYPQRYVLDASIAGTPDAEKARTACKYGAIDLEMKEQTLTVSAGAVVWATGWKPYDAAKIQPYGYGRYANVITSVEFERLADPHGPTGGRIVRPSDGKEAKNIAFIQCAGSRDENHLRHCSRICCMASLKHTQFVREAYGEAARSTIYYIDIRAIDRFEDFYRKVRADRTVKFVKSKPARIAEDRASGDVVLHGVDTEGYHRYAAQHDLAVLAIGMETAVPLPQDAEVFPAGCAADALDVNRSVQSSTAAALRAIQVVNRAARAES
>TAL25174.1
MSDGKSILVIGGGMSGLTAAIEAAEAGNSAVIVEKSPFLGGRVSQLNKYFPKLCPPNCGLEINFKRIKNSADITSYTLAEVENISGDEGNYDVTVKLKPRYVNDKCVGCNACYEACPVEMPNEFNFGLNNTRAAYIPHNQAFPFKYVIDDRFCKGAACKKCAEACKYDAIHLDMKPETVKLKVSAIVMATGWELYDTSKLDILGGGKIKNVITNMQMERLASPNGPTAGKILRPSDGKEVKNIAFVQCAGSRDENHLAYCSYICCMASLKQVTYIRDQYPDSKARVFYIDIRTPGTRYEQFYWKIKEDPNVTLTKGKVAKITEDAATGDVVLVAEDILAGKKITEKYDMVVLAAGMVPSTKASKIPADIKYTDDGFVLPSSLKKGLYAVGTVKSPLDVAKSVQDATGAAVKGIQSARRSK
>TAL67285.1
MIMEKCSIDTDILVVGAGISGISTALEAAETGFTVTLIEKNPYIGGRVAQLNQYFPKLCPPTCGLEINIRRLRDNPRITLYTLSEVKTISGDAGNYNVNVKVNPRYVNNKCTNCGDCATACTVERSNDFNFGMDKTKAIYLPYNNCYPMKYVLDKKLCSREELNLIIDSCKYNAIDLNEEEKELNISAKAIVWASGWDPYDAKKLETLGYGKLQGVITNMMLERLASPSGPTGGKIQIPGSDKPIEKVAFVQCAGSRDENHLEYCSSVCCMASLKQAQYIREQIPETEIHVFYIDIRSPGPLEDFYSKMQNDSKVFFHRGKVAKVMQDPDSNQLIVEADDTMNAVLKQYTVDLVVLATGMQPTKSRNGFPDKSILDENGFIRTDVDKTIIGCGVCTGPKEVSSVVQESTGAAMKAIHIVKGGN
>TAM48269.1
MTATPSRPLLVVGAGIAGITAALEAAEAGREVVLVERDACVGGRVLRNHHYFPKLCPPSCGMEINTRRLERNPRVRVVTGAQVTGCRANAGGYEVTITHAPAYVNDRCTACGACTPVCPARVKDPFNLDMSEVPAVRLPHPNAWPKRFVLDRQACPSGCHACRDACTYDAIDLDAGERTETLQAGAVVLATGWDPYPLERLPEVGGGRSPDVISNVQMERLAAPAGPTGGKIVRPSDQQPPKRVAFVQCAGSRDVNHLPYCSAVCCLASLKQAIYVKEQLPEAEVTIYYIDRRTPGRNEEMLGRVAAMDGVRLVKGKVAKVEPNGPGLALRVEDAQAGRIVHAEADLVVLATGMVPSLGDGARVFGLACDDDGFGVENSGIVVAGVAHRPEDVAASTRDATAAAARACVAAGRSA
>TAN42378.1
MAENKKVLVIGGGFSGLTAAVETAEAGSEVVLIEKTPFLGGRVTQLNKYFPKLCPPNCGLEINFRRIKNSGDITFHTLAEVEKISGQEGNFDVTVTVKPRFVNDKCTGCNACAEACPVEMPDEFNFGLNMTKAAYITHNQAFPFKYAIDGRSCKGKACAKCVEACKYDAIDLDMKPETITLKVGSIILASGWDPYDVTKLDNLGGGKIKNVITNMQMERIASPNGPTGGKILRPSDGKEAHNIAFVQCAGSRDENHLPYCSFICCMASLKQATYVREQYPESKAEIFYIDIRTPGRYEQFYWKVKDDPGVTLTKGKVARITEEAGTGNLIVEAEDILSGKKVKRTFDMVVLATGMVPSTKDTKIPVEVKYTPDGFVMPATLQKGVYAIGTLKSPVDVAKSVQEATGVAIKSIQSVRR
>TAN42498.1
MAESKKVLVIGGGFSGLTAAVETAEAGSEVVLVEKTPFFGGRVTQLNKYFPKLCPPNCGLEINFKRIKNSGDIEFHTLAEVEKVSGQEGNFDVTVKKTPRYVNDKCVGCNACAEACPVEIPNEFNFGLDKTKAAYITHNQAFPFIYAIDGKHCKGKACGKCVEACKYGAIDLDMKPETLTFKVGSIILASGWDPYDVAKLDTLGAGNIKNVITNMQMERLASPNGPTGGKILRPSDGKEPKNIAFVQCAGSRDENHLPYCSFICCMASLKQATYLREQYPDSKANIFYIDIRTPGRYEQFYWKVKEDPNITLTKGKIAKITDDPATGNPIVEAEDILSGKKIKQAFDMVVLATGMVPSTSASKVPVEVSYTPEGFVLPATLKKGVYAVGTLKSPVDVAKSVQDATGVAIKSIQSVRR
>TAN54102.1
MAEFVATAQTILVVGGGISGMTAALEAAECGKQVILLESTPTLGGRTALLYRYFPKLCHPSCGLEINLQRIKANHNIRVYTLAEVARIEGRSGRYTVTLRIAPRHVNANCTACGECARAVEATIPNPWNYGLDRCKAAYLPHAMAYPQRYVIDPSIIGTPEAEKAKAACRYGAVDLEMKAQTLTLEVAAVVWATGWKPYDAAKIQPYGYGRFRNVITSVEFERLADPRGPTAGRILRPSDGKPATKVAFIQCAGSRDENHLRHCSRICCMASLKQTQFVREAHGESARSTIYYIDIRAIDRFEDFYKKVQADATVRFVKSKVARIEEDRASGDPVLHGVDTEGYRRYADRHDLVVLAIGMEPSVKGSAIPAVLGEDSSGFLVPSLDGAAIFGAGCATNALDVNRAVQSSTAAALRAIQVVNRSARAES
>TAN58518.1
MTNKPKSQTVLVVGGGIGGISAALEAAECGSQVVLIEKAPTLGGRVAALNRYFPKMCHPTCGLEINYQRIKKNPRIKVFTMAEVSGISGSAGDYTVTVTTTPRHVTPACTACGDCAKVATSEVADGFNYNLSKVKAAYLPHAMAFPMRYVVDASVAGTPEGQAIKAACKVGAVDLDEKPDTFTLQVGAVIWATGWRPYDPKNLTMYRHGDIADVITNVEMERLASHDGPTKGHVLRPSNGEAPKKVALIQCAGSRDLNHLAYCSRICCLASMKHAAYVREQYPEAEVDIYYIDIRAHDKLEAFYRKAKADPGIRWIKSKPSRIEKGPNGEPVVCGENTLSREVYANAYDLVVLATGMQASAQPPAGAELDDYGFVVSQVGVFGAGVATGPLDVSMSVQSATAAALRAVQAVRS
>TDA28086.1
MGDILVIGGGIAGITSAVEASETGYSVILVEKSPFLGGRVAQLNKYFPKLCPPFCGLEIFYRRMRTNPKLKVITNAEVLGISGNPGNFSVTLKVKPRFVNENCTACGECAKVCPVEVNNEYDFGLSKRKAIYIPHAMAMPFIYAIDEKSCNRCGECVKACKYNAINLNETEKTVNLNVSAIIVATGWKPYDANRIENLGYGKIKNVVTNMEFERLSSLNGPTNGRIITAEGKPIGSIAFAQCAGSRDQNHLPYCSAVCCLASLKQATYVREQYPDAKIYIFYIDIRAFGRYEDFFAKVAKEKGIELIKGKVAKVEEKDGKVVVTAEDTATGQKIRKEVDMLVLATGMQPSLAENPIPGIELDEYGFVKEKPGIFAAGVAMKPLDVMFSNETATAAALKAIQIARR
>TDB39326.1
MTDERSAPAGAVLVVGGGISGLTAALEAAEVGKDVFLIERNPYLGGRVAQLNQYFPKLCPPSCGLEINFQRVKSNRRVRVYTMTEVKSVSGGPGNYQVTLESKPRFINNNCTACGACADACPDERDNDFNFGMDKSKAVYKPHDMAFPMKYVLDKSACSAAGLQAVKDACKYDAVDLDMAAKEFTVDVSAIVWATGWNPYDPTKMTNLKYDSSNAIITNMMMERLAAPNGPTGGKILRPGDNKEPASFAFVQCAGSRDENHLEYCSYICCMASMKHINYIREQYPTAKITVFYIDLRTPGKYEKFREKLMADANITWVKGKVADIVAEADGSVTLVAENAVTGEKVKETVDLAILATGMEPAAKAQAAALGLSVDSNGFILADANGGMVSAGCAKKAADVVTCAQSATAAAMKAIQASRR
>TES69440.1
YVIDESLCTKASCAKCVAVCKYDAIDFNMKPETVEIKTQSVVYATGWNPYDAKKMDNLGFGKVKNLVTNMMMERMASPNGPTKGKILRPGDKKEPKTVAFVQCAGSRDENHLAHCSAICCMASLKQATYVREQYPDSNVFIYYIDLRTPGKYEDFLKKIQADENVHMIKGKVAKIEEDPESGDPVLTVEDIEGGAKITKKVDMVVLATGMEPAIKTVGNHGLKLDDNGFIDADTQTAGIYSSGVAKRPNDVSNSVQDSTASALRGIQSTVRR
>TET16500.1
MSEVDVIDSPKGILVIGGGMAGVTAAVEIAEVGYDVFLVEKEPYLGGRVARLNQYFPKLCSPSCGLEINFRRIKTNPRIKVFTLAEVESVSGKEGAYEVDLKLNPRMVNDNCTACGNCIEVCPVERPNDFNYEMDHTKAIYLPHAMAFPMQYVIDMKECKGAECAKCVAACQYDAIDLDMPVQNLKLKVGSVVLATGWKPYDANKLDNLGFGKYVNVITNVMMERLAAPDGPTKGKIVRPSDGKEVGNIAFVQCAGSRDENHLPYCSGVCCLGSLKQSTYVKDQNPEAKVSIFYIDVRALGILEDFFQRVQGSEGVTLVRGKVAKIEEDPGSQDLTLHAEDTVAGEKVKQSFEMVVLATGMVPTSAESKIAADIAHDNYGFVASDTAGIYAAGCSRRPADVSTSVQDATRAALKAIQSVVRGGANG
>TET33170.1
MSGNGKKGKILVVGGGISGISAAIEASEAGCEVVLVEKNPYLGGRVVQMNQYFPKLCPPSCGLEINLRRIRTSPRIRCLTTAQVEKITGGPGSYKVTVRQEPRYVNDLCTACGDCVDACPEERPDEFNLDMGKTKAIYKTVETAYPVWYAIDGDACKGAECGKCVEACQYSAIDLDMKPGTHELDVQAVIFATGWSPYDATKLENIGFGKYKNVITNLMMERLASDSGPTAGKIKRPSDDKDIESIAFVQCAGSRDENHMEQCSGVCCMGSLKQTRYVREQYPDAQIYIFYIDVRTPGRLEDFYAEVQKDEKVTLIKGKVAKITEDSSGDVEVEAEDTLSGNRVKQKVNLAVLATGLVPADLSSIEIDGGLQKDEYGFLTGEQPGLFSAGCARRPVEVAACVRDAAAAALKAIQCSVE
>TET82622.1
MANTDTQSILVVGSGMGGLTAAVEAAEAGYDVYIVEKKPYLGGRVAQLHHYFPKLCPPNCGLEINFRRIRQNPRVRFFTMAEVEKISGEEGDFDVTIRLSPRYVNEKCTGCGKCTEACTMEIENAFNYGMDKIKAAYLPHDMAYPMRYVLDPSLVKSDEAQKVKEACPYDAIDLDMETRTVELKVGSIVWATGWKPYDANKLDTYGFGQYPDVITNVMMERLASWTGPTQGKIVRPSDGKAPETIAFVQCAGSRDENHLLYCSGICCLASMKQATYVREQYPDAKIYIFFIDIRATDRLEDFYNKVKEDENIRFFKGKVAKITEEDGKGLVLRVEDTMTEELHEISADLVVLATGMQPNTSDSPLPIQVPYDDYGFMVSRNGKPGIHAAGCVRTPTFVSEVVQDGTAAALKAIQSVVRR
>TFG36289.1
MGNVESINSPNSILVVGGGISGITAAVEAAEVGYEVILIEKSPYLGGRVARMNQYFPKLCAPYCGLEINFRRIKTNPRIKVFTLAEIENISGKEGDYDVTVKLTPRMVNDNCTACGKCVEVCPVERLNDLNYGMDKTKAIYAPNPMAFPANYVIDTEVCTGAECSKCVSVCPYEAIDLSMTAESVHMKVGSVVMATGWKPYDATKLDNLGYGKYPNVITNVMMERMAATDGPTQGKIVRPSDGKEVKIIAFVQCAGSRDVNHLPYCSAVCCLGSLKQVTYIQEKNPDAKVFLFYIDIRATGYLEDFYRKVQGYENLSLIKGKVAKIKEDPQTKNLIVEAEDVAQGKKVSEPVEMVVLATGLVPSIADIKIAADITYDDYGFIASQPPGIYAAGCSKRPADVSNSVMDATGAALKAIQSIVAGGQNG
>TFG43546.1
MTDEKAAPVSGSILVVGGGISGLTTALEAAEVGYEVFLVEKNPYLGGRVAQLNQYFPKLCPPTCGLEINFKRIKDNPRIKVLTLAEVEKVEGGPGNYSVDVKLNPRYVNENCTCCGVCAEACQTEIASDYDFGMKKIKAAYLPFAMAFPARFVIAPEIVGTEDGERAKQACKYDAVELDMQPKTLTLNVGAVVWATGWAPYDAKKMDNLGFGTHKNIITNMMMERLAAPNGPTLGKITRPSDGKAPESVAFVQCAGSRDENYLPYCSYICCMASLKQATYLRSQYPEAKIYIFYIDLRAPGLRYERFYETIKKDPNVFFIKGKVAEVSEDPATGNITVVAENAVTGEKIHQAVEMVVLATGMQPSAAVKKLPAAVKTSPDGFILNDYAAGGMLGAGCAHKPADVVSSNQNATGMALKAIQTLVRR
>TFH24261.1
MTLQTLIIGGGIAGITAAVELAEAGKQVMLVEKLNYLGGNVSSFNNYFPKLCPPACGLEINYSRIRSNPRITFYTGASVLSIRGSDGDFRVSIALEPRLINNHCTSCGLCAEVCPEERPRKLGRKEGEKAAYINSGLAFPMKYSIDPLVCKREACGKCLEVCDYDAIQLSATAAEVEIHVGKIVVATGWTLYDAARIENYRYQEEADVVTNLEFEQILAACTREKSKLIRPSDGLSPRRIAFVQCAGSRDVNHLPYCSAVCCSASLKHALTLESEYPEIRSEIFYIDMRLSGRNEKLLKEVEGKERIALTKGKVGRILRGEGEKQLVLEVEDIHRGVRREDPFDMVVLAVGL
>TFH46911.1
MTDEHTPVSGGILVVGGGISGLTAALEAAEVGTDVFLVEKNPYLGGRVAQLNQYFPKLCPPSCGLEINFKRIKNNRRIRVYPMTEVKNVSGSAGNYQVSLETRPRYVNNNCTGCNACVEVCPEERQNDFNFGMDTTKAIYKPHDMAFPMKYVIDMDACTRCGKCVEACKYGAIDLDMGAKTFSLDVASIVWATGWNPYDATRMDRLKFGQSNAIITNMMMERLAAPNGPTEGKILRPGDNKEPESFAFVQCAGSRDENHLEYCSYICCMASLKQITYIRERYPEAKISVYYIDLRTPGKYEKFREKLMADKKITFIKGKVADIIPEADGGVTVVAENAVTGEKVQEKVDMAILATGMAPAIQAQGGALGLQMDSNGFLLGDADAGMIAAGCAKKAADVVTSNQSATAAALKAIQVLRR
>TFH59126.1
KMCPPSCGLEINVRRVKTNSRIRTLTLSTVESITGGPGSYTAIISKAPRFVNSKCTICGDCVKVCPAERPDEINLGLSTTKAIYLPYEMAFPSRFVIDPATCLGADKCGKCVDACPYGAIDLAMAPEKEEIAVDAVVWATGWDPPDATQFKGLGFGTFPNVINNVMMERISAFNGPTGGKILRPSDGKAPQSIAFVQCAGSRDENYYKHCSGVCCMASLKQARYVREQFPEAQIYVFYIDIRAPGRLEDFFTAVKEDGRLSLVKGKVANITEDPATGTLTVEAEDTLSGRKVAQKVDMVVLATGMIPNGIGDTRVEGGVELDEHGFLAIKQPQGYLAAGCAKRPTDVSTCTRDATGIALKALHLSHLSAE
>TFH66448.1
MSGNGKRGDILVIGGGISGLTAAIEAAETGANVTVVEKEAFLGGRVARMNLYFPKMCPPSCGLEINVRRVKTNSRIRTLTLSTVESITGGPGSYKAIISKAPRFVNSKCTICGDCVKVCPAERPDAINLELNTTKAIYLPYEMAFPSRFVIDPATCLGADKCGKCVDACPYGAIELAMAPEKEEIAVDAVVWATGWDPPDATQFKGLGFGTFPNVINNVMMERISALNGPTGGKILRPSDGKAPQSIAFVQCAGSRDENYFKHCSGVCCMASLKQTRYVREQFPEAQIYVFYIDIRAPGRLEDFFTAVKED
>THB68937.1
MSNSILVVGGGFSGITAALEAAELGHEVYIVEKSPYLGGRVMQLNKYFPKLCPPSCGLEIQYQRIRNNPNVKFFTQAQVVAVSGKSPDFKVKVRIEPRYTSATSVEMAELVDELEGTATDEFNFGLAERKALYMDVPFAFPHRYVVDPAAMAGEDEKVLHRNPGVDLDQEGKEIELEVGSIVIATGWKPYDASQLTNLGAGEITNCVTNMQLERLAAASGPTKGDIKRPSDGKAVKKVAFVQCAGSRDQNHLNFCSYICCMASLKQAAYVREQYPDAEITIFYIDLRTPERYQKFAAKILADEKITAVKGKVAAVAEDGSGDVLITVENAVSGIKTEQRFDLVVLATGMQPSLAGEKLPIDVEVDADGFIVGGADQGIFAAGCAKKPLDVMKSAQSATGAAMKAIQTVRGR
>TKJ38513.1
MNANAKPLLVIGGGIGGMTAAVDAAEIGYKVILVEKEAYLGGRVMRMHRYFPKMCPPTCGFEINTRRIKQNPRITVHTMATVEEITDEAGDLRAKIRIRPKYVTDMHLIADSMTEKLTTERVNDFNYGMDKTKALYMPHDMAYPPGYVLDREALSETDAEKLNEICPPGAIDLEMTEKRIAVDIGAVIIATGWRPYDATKLDYLGFGQCQNVITNVMMERLAAMGGPTAGEIVRPSDGKKAENIAFVQCAGSRDENHLPYCSAVCCMGSLKQVRYIREKNENAKITVFYIDVRTIGREEKFYYDLLEDENVSFIKGKVAKISEEPGSENLVLDVEDTITRENLHKGFDMVVLATGMVPNTPDFKIPFELKYDDYGFTDGVTNFDGVYTVGCAKRPCDVSRTTKDSTAATLKAIQCLNRGE
>TKJ40788.1
MEISGNGDQITADILVVGGGIAGITAAIEASEIGKSAVLVEKEPFLGGRVAKMNQYFPKLCPPLCGLEINFKRLRFNDQVKIMTLTTVEEVTGKPGDFEITLKVEPRYVKDDSPDFDEYVEACPIEVPNQDNFGIDMHKAVYLPQMAYPSIYAVDPSVVNDDKFKSWAKGCKTDIFDLDMKPETVKVKAAAIIWATGWQPYDAAKIDNLGFGKHDNVVTNVIFERLASADGPTQGKIQRPSDNAEIKKIGFVQCAGSRDENHLPYCSAVCCAASIKQANYVREQHPEAEIHIFYIDVRTPGRLEDFYASTDEDEKIFFHRGKVAEVREVSGSKNLIVAAENTLTGKITEMEMDMVVLATGMVPNSVECKPPVDAIMDDWGFLSSDTSSGVVGAGVASRPFDVAASVQDATGSVLKALQMMNRS
>TMD06302.1
MSTVSEAGQDAILVIGGGIAGITAALEAAEAGMSVYLVERNPNLGGRVAQLARYFPKLCPPSCGLEINFQRLRDNRAVRLFTMSEVESISGGPGAYTVSVRIEPRFVTDRCTTCNACAEVCPVDRPSAFDYGMTTTRTAYLPLENPYPARYAIDPATCLFDECAKCVEACQYGAIDLHMQPQTVELRAGAVIVATGWRPYDARAISNLAFGHSPDVITNVMMERLAAETGPTGGRIVRPSDGEPVRSVAFIQCAGSRDRLHLGYCSSICCLASLKEASLVLERNPEAQVHVFYIDLRTPGTYEAFAQRVLSDGRVRAVKGKVADILTDPGSGQLVVVADDMVGGAMSRTPVDLVVLATGMAPSLGDGPPAGVDVDEEGFVVEGTDTEGILVAGCARAPVDVATTTVDATAAAMRAIALVRRAPVGA
>TMK51796.1
MAGRNGNGAAAVGRERGILVVGGGMAGISAAIEAAEAGSDVYIVEANPSLGGRVAQLHQYFPKLCPPYCGLEINFRRIRSDHRHFKVFTQAQVERVSGAAGDYEVTIRLDPRYVIADRCIACNKCAEVCPAERPNAFNYGLDTTKAAYLPNPMAFPMKYVIDGSACVGAACSACVEACPTDAIDLSMTAKAVTVKVGSIVLATGWKPYDANRLSILGYAEHRDVVSNMQFERLAAVDGPTCGRIVRPSDGREAKRVAFVQCAGSRDVNHLPYCSSICCLSSIKEATYVRAQYPDSEVFVFYIDIRAPGRNEDFYHRIRADEGVHFIKGKVAKVTADPAGTGDLIVEADDVLSGAKRQVNVDLVVLATGMEPSLSGAEPIPGLPVEFDEYGFAGENRAAGVFVAGVARRPADVVTTVRDATGAALKAIHATVHP
>TND03290.1
MTASIATNQTILVVGGGISGMTAALEAAECGKQVILVEKTPALGGRTARLYRYFPKMCHPTCGLEINLRRLKQNRNVRLMTMTEVTAVSGSRGDYAVTLKVAPRFVNENCTACGKCGEAVTAEVPNPWNYGLDKMKAAYLPHNMAHPQRFVIDPSIVGTPEGEKAKAACPVGAVDLDMKEESVTLQVGAVIWATGWRPYDANKIQPYGYDRFPNVITSLEFERLADPQGPTGGKILRPGDGKEAKNIAFIQCAGSRDENHLRHCSRICCMASLKQTQYVREAYGEATSAPSTASRTSTRWCRRTRRSASSRARWPRSSRTRKTAIRSCTASIPRATTATPPSMTWWCWPWAWNPRSPV
>TNF37980.1
MTDVVATNETILVVGGGVSGMTTALEAAEAGKQVILVEKRPYVGGRITQLYKYFPKLCFPTCGLEINQRRAKANPNVTILTMAEVTKLDGSEGNYTATIKISPRYVNENCTACGACEQAVEAEFDDEYNYGLNKHKGAYRPYRMAYPERFVLDPRIIGTADADKAKEACKYNAIDLDMQEETLNLKVGAVVFATGWRPYDAAKIQPYGYDRYPNVISSVEFERMKDPMGPTGGKVLRPGDGKEAKDIAFIQCAGSRDRNYLKHCSRICCMASLKQTTYVSEMEGGKSTVYYIDIRAIDRFEDFYKKVQADEKVSFIKSKPAFIVQDKEGNPVVNGVNTEGYHRYANTHDLVVLAVGMEPSIKDDMPEGVSITVNEHGFIENDGSNGGIFAAGCASDALDVNRAVQSATACALKAIQVVNRVAGSEG
>TNF55533.1
MTEVVATNETILVVGGGISGMTAALEAAETGKQVVLVEKRPYLGGRVSQLYKYFPKLCFPTCGLEINQRRAKMNPNLRVLTMAEVTGLKGEKGNYTATVRISPRYVNGNCTACGDCEKAVSSEFDDEYNYGLGKRKGAYLPYRMAHPAQYVIDPRLIGTPEADQAKAACKYGAVDLAMSEETIDFPCGAVIWATGWQPYDAAKIQPYGYDRFPNVITSVEFERLADPQGPTGGKLTRPSDGKEAKKVAFIQCAGSRDRNHLLHCSRICCMASLKQCTYVADAWGKDADVSVYYIDLRAIDRFEDFYAKVRGIEQVKFIKSKPASIVADKEGNPVVHGVDTEGYNRYADSFDLVVLAVGMEPSVDQASFPVDIVLNREGFIEADEANGGVFAAGCASDALDVNRAVQHATGAALRAIQVVHGAAGVEG
>TRZ97363.1
MTASIATSQAILVVGGGISGMTAALEAAECGKQVILAEKTPTLGGRTALLYRYFPKMCHPTCGLEINLRRLKGNRNVRTMTMTEVLAVSGRRGDYTVTLKVSPRYVTENCTGCGDCANAVSAEIDNPYEYGLAKTRAAYLPHAMAYPQRYVIDPSIVGTPEGEKAKAACKVGAVDLEMKETTVEIKVGAVIWATGWKPYDAAKIQPYGYDRFANVITSLEFERLADPHGPTGGKILRPSDGKEAKDIAFIQCAGSRDENHLRHCSRICCMATLKQTQYVREACGDDVANPGKSTVYYIDIRAIDRLEDFYAMVWNDPTVSFVKSKVARIVEDKESNPVLHGVDTEGYHRYATTHDLVVLAVGMEPEANGIKLPDDMLLDSSGFIEGCKGSTGDEGMFGAGAASSPLDVNRSVQSATAAALRAITVIHKTARTEQV
>TSA06955.1
MTSGTGPVSGTILVVGGGISGLTAALEAAEVGYDVILVEKNPYLGGRVAQLNKYFPKLCPPTCGLEINFKRIKTNPRLKFYTLAEVEKVSGSPGNYDVSVKITPRYVNEKCVACNACAEVCPVTRENDFNFGMDMNKAAYKPHDMAFPMQYVIDGKVCQKASCAKCVEVCKYDAIDLKMEPKTLELKVGSIVWATGWNPYDATKMDNLGFGKYKNVITNMMMERLAAPNGPTAGKITRPSDGKEIQKIAFVQCAGSRDENHLPYCSYICCLASLKQATYVAEQYPEAKISIYYIDIRTPGRYENFYRKVAANPNISLIKGKVAQIEEDPATKDVTVVAENTATGAKVREKVDMAVLATGMQPVMAGTNISLNVPLNESSFVLADPQRGISACGCAKEPLDVVSCAETATGAAMKAIQTLVRR
>TSA07527.1
MTATIATSQTILVVGGGISGMTAALEAAECGREVVLVERSATLGGRTALLYRYFPKMCHPTCGLEINLRRLKSNRHVRVMTMVEVVSIEGQRGAYSVTLKIRPRYVSEICTACGDCGAAISTEIPNTDNYGQDKRKAAYLPFAMAYPQRYVLDPSLIGTADAEKAKAACKVGAIDLAMQEQTVTLSVGAVIWATGWKPYDAARIQPYGYGRFPNVITSLEFERLADPNGPTGGKLLRPSDRREAKNIAFIQCAGSRDENHLRHCSRICCMASLKQTQYVREAHGDAGKSTVYYIDIRAIDRFEDFYQQVQRDSTVTFVKSKVASIDAAQNGDLILHGVDTEGYHRYASTHELVVLAIGMEPESSGITLPTDVITDSSGFIEGSADGGMLGAGAASSPLDVNRSVQSATGAALRAIKVIHQTAGEEA
>TSA10520.1
MTDVVATNQTILVVGGGISGMTAAIEAAECGKQVVLVEKSPTLGGRTALLYRYFPKLCHPTCGLEINLRRIKSSRNIRVLTLAEVSAISGKRGDYSATIKIAPRYVNEHCTACGACADAVAAEVPNPFNYGLSKMKAAYLPHVMAYPQRYVLDASLIGTPEADKAKASCKYGAIDLAMQPETIEVRAGAVIWATGWQPYDAAKIQPYGYDRFANVITSLEFERLADPHGPTGGKILRPSDGKEAKNVAFIQCAGSRDENHLRHCSRICCMASLKQTQYVKEAWGAGAKSTVYYIDIRAIDRFEDFYQKVQNDPTVSFLKSKVAKVTQDKSGDVVLHGVDTEGYHRYANAHDMAVLAIGMQPSVAGVDIPAEIIADSSGFIESSAAESGFFGAGCATNALDVNRAVQSSTAAALRAIQVINQVARAEA
>TVQ95379.1
MEHSGILVVGGGFSGITAALEAAEVGHEVFIVEKGSYLGGRVSQLNQYFPKLCPPSCGLEINFQRIKNNPKVKFFTMAEVVSVTGTPGNYTAKVKLSPRYVNTNCTGCDKCSQVCPVETDSEFELGLAKRKAIYRPHLASFPLRYVIDPVVCLGKSCSKCVEACSYDAVELDDREKEITLNVGSVIWATGWKPYDPKKLEILGAGTIKNAITNMQMERLASPSGPTSGQITRPSDGKAPERIAFVQCAGSRDESHLPYCSYICCMASLKQVTYLRAQYPDAEIVIYYIDIRTPGRYDKFLQRIREDEKVLMVKGKVAQVTEDGATGDVLVMAEDIIQGLKKEERFNMVVLATGMEPSVAGTTLPAGMQQDDDGFCISQENGVFSAGCAKMPLDVMRSAQTATGAALKAIQTVVGR
>TVT59895.1
MTEVIATNQTILVVGGGISGLTAALEAAETGKQVVLVEKRPYVGGRVTQLYKYFPKLCYPTCGLEINQRRAKMNPNLTILTMAEVTDIQGEAGNYTASVKLSPRYVNDNCTGCGDCGKAVTAEFDDEYNYGMGKRKGAYLPHRMAHPQQYVIDPAILGTDDAEKAKAACKVNAVDLDMQEETVSFKAGAVVWATGWQPYDANKIQPYGYDRFSNVITNVEFERMADPNGPTGGKILRADGSPAKNIAFIQCAGSRDKNHLLHCSRICCMATLKQTHYVQEALGDEGKSTIYYIDIRAIDRFEEFYQTVRENPNVSFIKSKVASIVENRENGNPVLKGVDTEGYHRYENEHDLVVLAVGMQPSVDKASFPVDIVINEEGFIEPASENGGIFAAGCSSDALDVNRAVQQATGAALRAIQVVNRVAGTEG
>TVT64437.1
MTEVIATNQTILVVGGGISGLTAALEAAETGKQVVLVEKRPYVGGRVTQLYKYFPKLCYPTCGLEINQRRAKMNPNLTILTMAEVTDIQGEAGNYTASVKLSPRYVNDNCTGCGDCGKAVTAEFDDEYNYGMGKRKGAYLPHRMAHPQQYVIDPAIIGTDDAEKAKAACKVNAVDLDMQEETVSFKAGAVVWATGWQPYDANKIQPYGYDRFSNVITNVEFERMADPNGPTGGKILRADGSPAKNIAFIQCAGSRDKNHLLHCSRICCMATLKQTHYVQEALGDEGKSTIYYIDIRAIDRFEEFYQTVRENPNVSFIKSKVASIVENRANGNPVLKGVDTEGYHRYENEHDLVVLAVGMQPSVDKASFPVDIVINEEGFIEPASENGGIFAAGCSSDALDVNRAVQQATGAALRAIQVVNRVAGTEG
>TXH73346.1
MTEHVATNETILVVGGGISGMTAALEAAETGKNVVLVEKNPALGGRTSQLYRYFPKLCHPTCGLEINLRRLKINPRVRVLTLAEVTGIEGSTGNYTVSVKVKPRYVNENCTACGDCGRAVETMVDDPFNYNLGQHKAAFLPNAMAYPQRYVLDPAIIGTPDADKAKAACKYGAIDLDMKEETIQVKAGAVVWATGWQPYDAAKIQPYGYGRFKNVITSVEFERLADIHGPTGGKILRPSDGKEAKNIAFIQCAGSRDENHLRHCSRICCMASLKQTHYVREKYPEDGKSTIYYIDIRAIDRFEDFYQKVQADPSVSFIKSKVAKITEDEHGNPVCWGVNTEGYKRYTTPHDLVVLAVGMEPSVKGINIPGHIVADSSGFIEADPANGAVFGAGCASNALDVNRAVQSATAAALRAIQVVNKVAKAEA
>TXT20886.1
MTSIVATNQTILVVGGGISGMTAALEAAETGKQVVLVEKNPYLGGRTVQLYRYFPKMCHPTCGLEINLRRLKANPRIQVLTLAEVTGITGSKGAYSVSVKLKPRYVNTNCTACGECGKAVQTEIADAFNYNLGKIKAAYLPSSMAYPQRYVIDPSIIGTPDAERAKAACKYDAVNLDDQEEVISLNAGAIVWATGWQPYDASKIVYYGYDRFANVISNVEFERLADPHGPTGGRILRPSDGKEAKNIAFIQCAGSRDENHLRHCSRFCCMGSLKQTHYVQEKYGDAGKSTIYYIDIRAIDRFEDFYQKVKANPNVSFVKSKVARITEDKDGNPVCNGVDTEGYVRYANAHDLVVLALGMEPSVKGVEIPAEVMSDSSGFIMADPANAGIFGAGCATNALDVNRAVQSATAAALRAIQVVNKVARAEA
>TXT27338.1
MTTPIATSQTILVVGGGISGMTAALEAAECGKQVILLEKSPTLGGRTSLLYRYFPKLCHPVCGLEINLRRLKGNRNVRVITMAEVTRISGTRGNYTVAAKVSPRYINENCTACGECARAVSAEIPNPYNYGLDQMKVAYLPHDMAYPLRYVLDPSAIGTEEAGKAQAACKYSAVDPGMQEEALELTVGAVIWATGWQPYDAAKIQPYGYDRFPNVITSLEFERLCDPHGPTGGRILRSSDGKEAKNIAFIQCAGSRDENHLRHCSRICCMASLKQTQYVRDVYGEDGKSTIYYIDIRAIDRFEDFYQKVRKDPTVSFIKSKVARIAQESKSGDLILHGVDTEGYHRYANTHDLVVLAVGMAPSVHGADIPAEIVADSSGFLEPGSGIFGAGCASGPLDVNRSVQHATAAALRAIQVINQNSNAEPAP
>TYO95960.1
MANKSILVVGGGISGLTAALEAAETGQQVYIVEKKPYLGGKVTQVNQYFPKLCPPNCGLEINFQRIKKNPRINFFTMAEVESISGQEGNFDVTVKINPRFVNENCTGCNNCVDVCPAQRPNSFNYGMDKTKAIYLPHQFAFPMKYVIDMDACQGAQCGKCASACLYDAIDLNMQPKTITLNVGAIVWATGWDAYDANKLSYYGFGRYDNVITNVMMERLAAINGPTGGKILRPSDGKEIKSIAFIQCAGSRDENHLKACSSVCCLASLKQATYVREQYPEADIYIYYIDIRARGKYEDFYTKVEREANVQFIKGKAGEIKEDPSTKQLIVVAENQMEQKVEERAYDMVVLATGMAPATAVTKVPAEVAYDEDNFLISGSQPGIYAAGCVKNPLDVASAVRDATATALKAIQSTVRGQQ
>VEN72821.1
MTEDKAAPASGTILVVGGGISGLTTALEAAEVGYEVFLVEKNPYLGGRVAQLNQYFPKLCPPTCGLEINFRRIKDNPRLKVFTLAEVEKVEGSPGAYDVAIKINPRYVNEKCTCCGECEAAVKTEVDDDFNFGMSRAKGARLPFEMAFPARYVIDPKIKGADDAQKCLDACPYGAVDFDMEPKTLNIQAGAIVWATGWTPYDAKKIDNLGFGKYDNIITNMMMERLAAPNGPTKGKILRPSDGKAPESVAFVQCAGSRDENHLPYCSYICCMASLKQATYLRERYPDAKIYIFYIDLRAPGQRYEKFYKKIKEDENIFLIKGKVAEVSEEAGGDITVVAENAVTGEKTRQKVEMAVLATGMQPSAAAAKLPGDLKYTEDGFIINDFEKGGMFAAGCANKPADVVSSNQNATGMALKAIQTLVKN
>VFM96849.1
MTDVVATNQTILVVGGGISGMTAALEAAECGKDVVLIEKNHSVGGRVSQLYRYFPKLCFPTCGMEINVRRFKAQPRVRVLTSSEVVGIEGEAGDYTATVRIAPRYVNENCTACGECEKAVESEFDDEFQYGLGKRKGAYLPFKMAYPQRYVIDPRIIGTGEVDKAKAACKYDAIDSEMQEETIPIKAGAIVWATGWRPFDAAKIQPYGYDRFKNVITSVEFERLADPAGPTGGKLMRPSDGKEAKSIAFIQCSGSRDRNYLLHCSRICCMASLKQTTYVRGQEGKSTIYYIDIRAIDRFEDFYANVKQDDTVTFIKSKVASITEDKATGNPILHGVNTEGYKRYANQHDLVVLAVGMEPNNKDGLPVELAVNPNGFIEADEKNGGIFAAGCASDALDVNRAVQNATASTLRAIQVVNRVAAAEK
>VFM97776.1
MTDVVATNQTILVVGGGISGMTAALEAAECGKDVVLIEKNHSVGGRVSQLYRYFPKLCFPTCGMEINVRRFKAQPRVRVLTSSEVVGIEGEAGDYTATVRIAPRYVNENCTACGECEKAVESEFDDEFQYGLGKRKGAYLPFKMAYPQRYVIDPRIIGTGEVDKAKAACKYDAIDSEMQEETIPIKAGAIVWATGWRPFDAAKIQPYGYDRFKNVITSVEFERLADPAGPTGGKLMRPSDGKEAKSIAFIQCSGSRDRNYLLHCSRICCMASLKQTTYVRGQEGKSTIYYIDIRAIDRFEDFYANVKQDDTVTFIKSKVASITEDKATGNPILHGVNTEGYKRYANQHDLVVLAVGMEPNNKDGLPVELAVNPNGFIEADEKNGGIFAAGCASDALDVNRAVQNATASTLRAIQVVNRVAAAEK
>VFM98580.1
MTDVVATNQTILVVGGGISGMTAALEAAECGKDVVLIEKNHSVGGRVSQLYRYFPKLCFPTCGMEINVRRFKAQPRVRVLTSSEVVGIEGEAGDYTATVRIAPRYVNENCTACGECEKAVESEFDDEFQYGLGKRKGAYLPFKMAYPQRYVIDPRIIGTGEVDKAKAACKYDAIDSEMQEETIPIKAGAIVWATGWRPFDAAKIQPYGYDRFKNVITSVEFERLADPAGPTGGKLMRPSDGKEAKSIAFIQCSGSRDRNYLLHCSRICCMASLKQTTYVRGQEGKSTIYYIDIRAIDRFEDFYANVKQDDTVTFIKSKVASITEDKATGNPILHGVNTEGYKRYANQHDLVVLAVGMEPNNKDGLPVELAVNPNGFIEADEKNGGIFAAGCASDALDVNRAVQNATASTLRAIQVVNRVAAAEK
>VVB73858.1
MADNKTALVIGGGFSGLTAAVEIAEAGQDVIIVEKNPYLGGKVAQLNKYFWKLCPPVCGLEINFKRIKNNGQVKFYTLAEVQDIKGEEGNFDVTIKVNPRYVNDKCVACDACAQACPSFRSNEFNFGMDKTKAAYLPFNQAFPFKYVIDANACSKDCGKACAAACKYDAIDLNMKPETMNLKVGAIVMATGWNLYDATRMDILGFGKVQNVITNMMMERLSAPNGPTGGKIVRPSDGKEVKNIAFVQCAGSRDENHLPYCSYICCLASLKQSMYIREQYPDSKATIFYIDLRTPGLYENRFLWKVKDDPNVTLTKGKVAGVTEDPATKDVIVEVEDIFSGKKVKATFDMVVLAAGMVPGTKETKVVKDISYTPDGFVDASTAKKGIYAVGTLKSPADVVRSVQDATGVAIKSIQSLRRR
>WP_003539988.1
MANKSILVVGGGISGITAAVEAAEVGYEVFLVEKNSYLGGKVAQINEYFPKLCPPNCGLEINFQRIKKNPKIRVITLAEVENISGQEGNFDVTIKIKPRYVADNCTGCGKCAEVCPVERANDFNFGLDKTKAAYLAHPFAFPMKYVIDDTACTGASCGKCVEACEVKAIDLGMKAKTMNLNVGAIIWATGWDSYPIEKLSNYGSGTVTNAISNIMMERLAALTGPTNGKIVRPSDGKEPKNIAFVQCAGSRDENHQKACSSVCCMASLKQITYVKKQYPDAKVTIYYMDIRAMGKYEDFYNKVQEYDITMIKGKPSEIKEDPETKDVIVLAENQLTQEITELKYDMVVLATGMAPATATAQVPAAAAYDVDGFLVNSPEAPGIYGAGCVAKPGDVASSVQSATGAVIKAIQSTVRG
>WP_004071461.1
MTTENSAPVSGSIMVVGGGISGLTTALEAAEVGYEVFLIEKEASLGGRVSQLKHYFPKLCPPTCGLEINYRRLKDNKNIKVYTLSEVQKVDGKPGNYTVSVKTAPRYVNSNCTCCGECAKVCETEISNEFNFGMDRRKAAYLPHNMAFPQRYVMDPAMSKDDREKVKEACKYNAVDFTMEERTFDLKVGAVVFATGWQPYDATRIDNLGFGRYQNIITNMMLERLASFNGPTEGKIIRPSDDKAPETIAFAQCAGSRDENHLPYCSYICCMASLKHATYIRAQYPDAKIYIYYIDLRTPGRKYENFYAKLKADKNVFFVKGKVAEVSEESGTGNINLVAEDTISGEKIRQTVDMLVLATGMQPTCAIDKPAADLTFDDEGFIINDFSKGGLFAAGCANKPADVVTSNQNATGMALKAIQTLRR
>WP_005988236.1
MSSKSILVIGGGFAGITSALEAAEMGHEVFLIEKSPFLGGRVMQLYKYFPKLCPPSCGLEIQFQRLKKAKDKVKVFTLAEVVSVTGAKGDYKVKVRIKPRYVQPNGSSLTEAAGELSATVENPFEFGLATRKPLYMDVPFAFPHRYVLDKDAATPEDLKKLAGNAYINLEETAKDIELDVGSIIVATGWKPYDLKNLTNLGGGKIKDAISNMQMERLASPNGPTGGKIVRPSDGNAPKSVAFVQCAGSRDENHLNYCSYICCMASLKQACYLLDQYPDVRITIYYIDLRTPGRYETFLKRVLSSSNVTTVKGKVAAVEDTAGGKVLVTVENAITGIKAQDAHDLVVLATGMQPSLAVEGLPFDLPKDEEGFIIGGAEQGIFAAGCAKVPLDVMKSAQSATGAALKAIQTVVGR
>WP_005994627.1
MGSNAILVVGGGFSGITAALEAAEVGHEVYIVEKNPFLGGRVMQLNKYFPKLCPPSCGLEIQFQRIKNNKNVKFFTLAEVTKVSGTAGDYEVTVSIKPRYVEPGSVDLSETVAKLSKDVKSDFEFGLGQRKALYMDVPFAFPNRYVLEKERCTKEDLETLSGADVVNLDDAPKEIVLKVGSIVYATGWKPYDVTRLTNLGAGEIANCVTNMQLERLAAPSGPTHGKIVRPSDGKAPRSVAFVQCAGSRDENHLNYCSYICCMASLKQAAYVREAFPDARVTIYYIDLRTPGRYDNFAKRILADDRINAVKGKVAAVAEDAGTGDVILTVEDAVSGIKSDNRFELVVLATGMQPSIAGERLPVDVPVDEMGFIMGGEEKGIFAAGCAATPLDVMKSAQSATGAAMKAIALVRGR
>WP_006008672.1
MSNSILVVGGGFAGLTAAIEAAELGHDVYIVEKSPYLGGRVAQLNKYFPKLCPPSCGLEIQFQRIRKNPRIKFFTMAEVTKLVGCKGDYTATVSIKPRKVAAHNVDFTLLASSLEGTVPNEFDFGLSQRKALYKSMPFAFPNRFVLDTDALSKADAARVAGQKFLDQNEPAREIELNVGAIVVATGWKPYDVTNLANLGAGKVKNCVTNMQLERLASPFGPTGGKIVRPTDGRRPKRIAFVQCAGSRDQNHLNYCSYICCMATLKQCQYICEQYPETQISVFYIDLRAPGRYVKVLDKVKAAPNVRFIKGKVADVAQAADDNVTVTVEDAIRGEKLHLDYDMVVLATGMQPSLATDSLPLPLPLDEDGFVMGGEEAGIFAAGCARMPLDVMRTAQSGTAAALKAVQTVKGR
>WP_006420564.1
MADVQTTNQSILVVGGGMSGITSALEAAEAGYDVVLVEKNPYLGGRVAQLYQYFPKLCPPNCGLEINFRRMRQNSKIRFFTMAEVANISGSEGNYNVTIKLSPRYVNDKCTCCGKCSDACEAEIDNTFNFGMDKIKAAYLPHEFAFPMRYVIDPSIVETEDGKKCQEVCEYGAIELDMAESTFDLNVGAVVWAAGWNPYEAEKIDYYGFGEYPNVITNVMMERMASPNGPTQGKILRPSDGKEVKNIAFIQCAGSRDENHLPYCSGICCLASMKQATYVRERHPDCDISIFFIDIRALDRLEDFYTKVQEDEKIQFIKSKIANISEDEATGNLLLEGENTRTGEQLRMTFDMAVLATGMVPNKIDIAGAPEVAADEYGFVINDPEKAGIYGAGCVRRPTDVASSVADATSSAFKAIQSIARR
>WP_006474367.1
MTEVIATNETILVVGGGISGMTAAIEAAETGKQVVLVEKRPYVGGRVTQLYKYFPKLCFPTCGLEINQRRAKMNPNLNIITMAEVTDIKGEAGDYTATVKISPRYINEKCTGCGDCGRAVEAEFDDEYNYGLGKRKGAYLPHTMAHPQRYVIDPAIIGTDDAQKAADACKVGAVDLEMQEETIELKAGAVIWATGWQPYDANKIQPYGYDRFANVITNVEFERLADPNGPTGGKIVRPSDGKEVKNVAFIQCAGSRDKNHLLHCSRICCMASLKQATYPADDVDISIYYIDIRAIDRFEDFYETVKAKDNVKFIKSKVASIVKGENDSPVLHGVDTEGYNRYANEHDLVVLAVGMEPSVDKASFPVEIVMNEEGFIEPDPNNGGIFAAGCSSDALDVNRAVQHATGAALRAVQVVNRVAGTEG
>WP_006520412.1
MANKSILVVGGGISGITAALEAAETGQQVYIVEKKPYLGGKVTQVNQYFPKLCPPNCGLEINFQRIKKNPRINFFTMAEVESISGQEGNFDVTVKINPRFVNENCTGCNNCVDACPTQRPNAFNYGMDKTKAIYLPHQFAFPMKYVIDMDACQGAECGKCAAACPYEAIDLNMQPKTMNLNVGAIVWATGWDAYDATKLSYYGFGRYENVITNVMMERLAAINGPTNGKIVRPSDGKEIKSIAFIQCAGSRDENHLKACSSVCCLASLKQATYVREQYPDAEIYIYYIDIRARGKYEDFYTKVEREANVQFIKGKAGEIKEDPSTKQLIVVAENQIEQKVEQKAYDMVVLATGMAPATNVSKIPAEVDYDEDSFVISGSQPGIYAAGCVKNPLDVASAVRDATATALKAIQSTVRGQQ
>WP_006967038.1
MTTDNSAPVSGSIMVVGGGISGLTTALEAAEVGYEVFLVEKEASLGGRVSQLKHYFPKLCPPTCGLEINYRRIKDNKHIKVLTMTEVQNVDGSPGDYTVTVKTAPRYVNENCTACGECAKVCETEISNEFNFGMDRRKAAYLPHNMAFPMRYVMDPSMSTDDRDKVKQACKYDAVDFDMEEKTIDLKVGAIVWNTGWKPYDATRIDNLGFGRYQNVVTNMMLERLASLNGPTQGKIVRPSDDKAPETIAFAQCAGSRDENHLPYCSYICCMASLKHATYLREQYPDAKIYIYYIDLRTPGLKYERFYAKLKEDKNIFFVKGKVAEVSEEDGTGNINLVAEDTISGDKIRQTVDLLVLATGMQPTAAVDKPAADLTFDADGFIVNDFSKGGMFAAGCANKPADVVTSNQNATGMALKAIQTLVRR
>WP_007292270.1
MTDERSAPAGAVLVVGGGISGLTVALEAAEVGQDVFLVEKNPYLGGRVAQLNQYFPKLCPPSCGLEINYQRLENNRKVRIHTLTEVKSVSGGPGNYQVAMVSHPRYVNSNCTCCGACSEACQDEIDNDFNFGMDKVKAIRKPHDHAFPARYVLAKEACSQESLDAIRESCKYDAIELDGQAREFTLEVASIVWATGWNPYDANQLENLKPGSSSAIISNMMMERLAATNGPTGGQILRPGDNAEPASFAFVQCAGSRDENHLEYCSYICCMATMKQINYIRAQYPEAPITVFYIDLRTPGKYEKFREKLMADENITWVKGKVADIIAEDDGSVTVVAENAVNGDKVKAKVDLAVLATGMQPAMGESATALGLSTDSNGFILSQEDGPVSAGCAKKASDVVTCAQSATAAAMKAIQASRR
>WP_007527154.1
MSNSILVVGGGFSGLTAAIEAAEVGYEVYIVEKTPFLGGRVAQLNKYFPKLCPPSCGLEIQFQRIKKNPRIKFFTQAEVTAVSGEAGNYTVKVHIEPRGTVPSSADLSLLASSLESAVDNEFELGLAKRKPLYMSVPFAFPSRFVLDKAALSRADELKVGKSAFCDMNEAPRDIELNVGSVVIATGWKPYDVTRLSNLGAGKFANCVSNMQLERLASASGPTAGQIKRPSDGKAPKKVAFVQCAGSRDQNHLNYCSYICCMASLKQALYVREQFPDAEVTVYYIDLRTPGRYDKFLRKVKADEKIALVKGKVAGVEEDAATGDVIVEVEDAVKGEKRKHRYDLVVLATGMQPSLAGQKLPFDVPVDEEGFIVGGEEKGIFAAGCAQKPLDVMRTAQSGTSAALKAIQTVRGR
>WP_007781734.1
MAHKSILVVGGGVSGLTAAVEASEAGSEVYLVEQKSYLGGRVAQMNQYFPKLCPPNCGLEINFRRIKQNPRIKFFTLAEIEKIDGVEGDYTVTIKLNPRYVNQNCTACGKCSEVCPAERSNEFNYGMDKTKAIYRAHEFAFPMKYVIDGEACLGAECGKCVEVCQYAAIETDMAAKSFDLNVGSIVWATGWEPYDAKKVDYYGFGKHQNVITNVMLERLAASNGPTAGKIVRPSDGKEVKTVAFVQCAGSRDENHLPYCSGVCCMASLKQATYVKAMYPDSKVYMFYIDVRAMGKHEEFYTKVQDDITMIKGKVGEISEDPETKDVIVQVENQLTGEIMKETVDMVVLATGMVPATSNVPDAIAYDEDGFVVSDPQQLGIYGAGCVKKPLDVSSSVKDSTSAALKAIQSTVRR
>WP_008411670.1
MANKSILVVGGGISGITAAVEAAEVGYEVFLVEKNPYLGGKVSQINEYFPKLCPPNCGLEINFQRIKKNPKIRVITMAEVESISGQEGNFNVSVKVNPRYVTDGCTGCGKCTEVCPVERADDFNFGLSKTKAVYLPQPFAYPMKYVIDSAACSGASCGKCAEVCEYKAIDLTMSAKTMQLNVGAVVWATGWDSYPVEKLANYGSGTVTNAISNLMMERLAALTGPTGGKIVRPSDGKEPQNIAFVQCAGSRDENHQKACSSVCCMATLKQISYVKKQYPDAKVTIYYMDIRAMGKHEDFYNKIKEYDITMIKGKPSEIKEDPATKDVIVLAENQITQEITELKYDLVVLATGMAPATAAAKVPAEVAYDVDGFVLSGSVPGIYAAGCVAKPGDVASSVQGATAAVLKAIQSSVRG
>WP_008683227.1
MSNAILVVGGGFSGLTAAIEAAELGHDVYIVEKSPWLGGRVAQLNKYFPKLCPPSCGLEIQFQRIRKNPRIKCLTMAEVTGLTGRKGDYSVRVRLSPRRTAPHNVDFSLLASSLEGETPSEFDLGLSKRKGLYKAMPFAFPGRYVLDPSTLSKSDAARVAGNKFLNLTEKEHEIELNVGAIVVATGWKPYDVTRLTNLGAGSVKNCISNMQMERLASAFGPTGGRIVRPSDGRPPHTVAFVQCAGSRDQNHLNYCSYICCMASLKQCLYIAEQNPDTLITVYYIDLRAPGRYVNVLEKVKALPNVRFVKGKVADAVQADGDKVRVTVEDAVRGEKLTLDYDLVVLATGMQPSLAGENPPLPLPLDEDGFIAGGEEAGIFAAGCARMPLDVTRSAQSGTAAALKAVQTVKGR
>WP_008869598.1
MSNNSILVIGGGFSGLTAALEAAEVGHEVYIVEQEPYLGGRVAQLKHYFPKLCPPTCGLEINFQRIRKNPRVKQFTMAQVTQVTGGPGNYEAKIKVKPRFVNSNCTACDKCVEVCPVERDSDYDFGMGKTKAIYRPHLMSFPMRYVIDDQVCEGSSCAKCVDACEYQAIDLDEKEREFTLNVGSIIVATGWKPYDVSKLTNLGGGQIPNVISNMQLERLAAPAGPTDGQVLRPSDGKEPKRIAFVQCAGSRDQNHLDYCSYICCMASLKHCTYIREQYPDAEVVIYYIDLRAPGRYENFLSKIQQDEKVQMVKGKVAKITEDTATGDLVVTAEDIMGGVKKEEKFDLVVLATGMQPSISIDGLAVEVPRDESGFITGGEEKGIFPVGCAKMPLDVMTSAETATGGALNAIQTVRR
>WP_009107434.1
MSSNAILVVGGGFSGITAALEAAEVGHEVYIVEKNPFLGGRVMQLNKYFPKLCPPSCGLEIQFQRIKNNKNVKFFTLAEVTKVTGKAGDYEVTVKIKPRYVEPGSVDLSETVKKLSKDVKSDFEFGLGDRKALYMDVPFAFPSRYVLEKERCTKEDLELLSGADVVNLDDAPKEVVLKVGSIVYATGWKPYDVTRLTNLGAGTVANCVSNMQLERLASPSGPTQGKILRPSDGKAPRSVAFVQCAGSRDENHLNYCSYICCMASLKQAAYVREAYPDARVTIYYIDLRTPGRYDNFAKRILSDDRVNAVKGKVAAVAEDAGTGDVILTVEDAVSGIKSDNRFELVVLATGMQPSLAGERLPVDVPLDEMGFIVGGEEKGIFVAGCAGTPLDVMKSAQSATGAAMKAIALVRGR
>WP_009181267.1
MSSNAILVVGGGFSGITAALEAAEVGHEVYIVEKNPFLGGRVMQLNKYFPKLCPPSCGLEIQFQRIKNNKNVKFFTLAEVTKVTGKAGDYEVTVKIKPRYVEPGSVDLSETVKKLSKDVKSDFEFGLGERKALYMDVPFAFPSRYVLEKERCTKEDLELLSGADVVNLDDAPKEVVLKVGSIVYATGWKPYDVTRLTNLGAGNVANCVSNMQLERLASPSGPTQGKILRPSDGKAPRSVAFVQCAGSRDENHLNYCSYICCMASLKQAAYVREAYPDARVTIYYIDLRTPGRYDNFAKRILADDRINAVKGKVAAVAEDAGTGDVILTVEDAVSGIKSDNRFELVVLATGMQPSLAGERLPVDVPLDEMGFIVGGEEKGIFAAGCAGTPLDVMKSAQSATGAAMKAIALVRGR
>WP_009204888.1
MTDVIATNQTILVVGGGISGMTAALEAAECGKNVVLVEKNPALGGRVSQLYRYFPKLCHPTCGLEINLRRLKQNPRIRVLTMAEVTAITGGEGDYSATVKLAPRYVNENCTACGECSKAVDAEVLDAFNYNLGKIKAAYLPHKMAYPQRYVLDPSIIGTADADKAKAACKYGAIDLDMKEETVQFKAGAVIWATGWKPYDAAKIQPYGYGRFSNVITSVEFERLADIHGPTKGKILRPSDGKEAKNIAFIQCAGSRDENHLRHCSRICCMASLKQTNYVREAYGDAGKSTIYYIDIRAIDRFEDFYQKVLKDPTVSFIKSKVAKVTQDEKTGDVILHGVNTEGYHRYATPHDLVVLAVGMEPSVTGANLPAEIVSDSSGFIEADPANHAFFGAGCASNPLDVNRAVQSATASALRAIQVVNRVARVEG
>WP_009302591.1
MSNAILVVGGGFSGLTAAIEAAELGHDVYIVEKSPWLGGRVAQLNKYFPKLCPPSCGLEIQFQRIRKNPRIKCLTMAEVTGLTGRKGDYSVRVRLSPRRTAPHNVDFSLLASSLEGETPSEFDLGLSKRKGLYKAMPFAFPGRYVLDPSTLSKSDAARVAGNKFLNLTEKEHEIELNVGAIVVATGWKPYDVTRLTNLGAGSVKNCISNMQMERLASAFGPTGGRIVRPSDGRAPHTVAFVQCAGSRDQNHLNYCSYICCMASLKQCLYIAEQNPDTLITVYYIDLRAPGRYVNVLEKVKALPNVRFVKGKVADAVQADGDKVRVTVEDAVRGEKLTLDYDLVVLATGMQPSLAGENPPLPLPLDEDGFIAGGEEAGIFAAGCARMPLDVTRSAQSGTAAALKAVQTVKGR
>WP_009623506.1
MAYKSILVVGGGISGLTAAIEASEAGNEVYLVEEKPYLGGRVAQMNQYFPKLCPPNCGLEINFKRIKQNPLIKFFTLAEIEQIEGGEGDFTVTVKSNSRYVNQNCTACGKCVEVCPAERSNEFNYGLDKTKAIYKAHAFAFPMKYAIDDKACLGAECGKCVSACQYGAIELDMTAKSFKLNVGAIVWATGWEPYDAKKVDYYGFGRHQNVITNVIMERMAAHNGPTGGKIVRPSDGKEVESIAFVQCAGSRDENNLPYCSGVCCMASLKQATYVKAQNPDAKVSMFYIDVRAMGKYEDFYTKVQDSISMIKGKVGEISEDPLTKDLIVQVENQVTGEIMKEKVDMVVLATGMVPATAGSKVPVTITYDQDGFIATDSQQPGIYGTGCVKKPLDVASSVKDATAAALKAIQSTVRR
>WP_010878166.1
MAGEILVIGGGISGLTAAIEAAETGYDVILLEKNPYLGGRVSQLNKYFPKLCPPFCGLEILFKRMKSTPKLKYFTNAEVQEISGESGNFTVKVKLKPRYVNENCTACGACKEVCPIEAPDEYNFGLKKKKAIDLPNIMAMPFQYYIDDKYCNKCGECVSACKYNAIDLNEEEREMTLNVSSIIVATGWKPYDATKLDNLGYGKYKNVITNMEMERLASPNGPTGGVIQTMDGKPIETIAFVQCAGSRDENHLPYCSAICCLASLKQATYVREQYPDAKIYIFYIDIRAFGRYEDFFAKVKADEKIELIKGKVAKVEEVDGKLVVTAEDTLTGVKSKKEVDMVVLATGMQPAIEPIPGLELDEYGFVKPKPGIIPVGVAAMPMEVASANETATAAALKAIQLARR
>WP_010938148.1
MSNSILVVGGGFSGLTAAIEAAEVGYEVFIVEKSPFLGGRVAQLNKYFPKLCPPSCGLEIQFQRIKKNPNIKFFTQAQVTAVKGEKGNYTVSVRIEPRHTVPNSADLSMLAGALEGEVENEFELGLAKRKPLYLSTPFAFPNRYVLDKNALSQADQLKVGASAFCDLNEGPREIELSVGSIVLATGWKPYDVTNLSNLGAGKIANCVSNMQLERLAAACGPTKGAITRPGDGKSPRKIAFVQCAGSRDQNHLNFCSYICCMASLKQALYVREQYPDAEVTVYYIDLRTPGRYDKFMRKVRADEKINLVKGKVAGVEEDTATGDVIVEVEDAVKGEKRKVRYDMVVLATGMQPSLAGQKLPFDVPVDEDGFIVGGEEKGIFAAGCAQKPLDVMRSAQSGTSAALKAIQTVRGR
>WP_011312160.1
MTEHVATNETILVVGGGISGMTAALEAAETGKNVVLIEKNPALGGRTSQLYRYFPKLCHPVCGLEINTRRLKNNPRVRVMTLAEVTGIEGSTGNYTVSVKVKPRYVNENCTACGECGRAVETLVDDPFNYNLGQHKAAYLPNAMAYPQRYVIDPAIIGTADAERAKAACKYGAVDLDMKEETIQVKAGAVVWATGWQPYDAAKIQPYGYDRFKNVITSVEFERLADIHGPTGGKILRPSDGKEAKNIAFIQCAGSRDENHLRHCSRICCMASLKQTHYVREAYPQDGKSTIYYIDIRAIDRFEDFYQKVQADPSVTFVKSKVAKITEDEQGNPICWGVNTEGYKRYTTTHDLVVLAVGMEPSVKGINIPGHIVADSSGFIEADPANGAVFGAGCASNALDVNRAVQSATAAALRAIQVVNKVAKAEA
>WP_011362601.1
MSVETIVIVGGGISGITTAVEAAEVGYNVILVEKNAYLGGRVAQLNKYFPKLCPPYCGLEMNFRRIKLNPKITVYTLTEVENVSGKEGDYSIKLKVNPRYVNEKCTACNACAEVCPAERSNDFNFGMNKSKAIYLPHELAYPTKYVIDRKACAQSCDKCVKACVYNAIDLTMKPETVEVKAGSIVYATGWNPYDATKMQNLGFGRVKNVITNMMMERLAAPNGPTGGKIVRPSDGREVKKVVFVQCAGSRDQNHLNYCSAICCMASLKQATYIRDRYPDADIMIAYIDLRTPGKYEAFLNKVENDKRIRLVKGKVAQIEEDRATGNVILTSEDVEGGGKSTYEADMVVLATGMAPSVSDHPMLAFEQNGFIQGGKAAGIYSTGVAKRPSDVTTSLQDATGVALKSIQSLVRS
>WP_011367139.1
MSNSILVVGGGFSGLTAALEAAEVGYEVFIVEKTPFLGGRVMQLSKYFPKLCPPSCGLEIQYQRIRNNPKIKFFTQATVQAVKGEAGNYTVKVAIKPRHTAPYSADLGLLASSLEGESTSEFDFGLAKRKPLYLSVPFAFPNRYVLDKEALTKADELKVGRSVAVDMNEAAREIELEVGSIVLATGWKPYDVTRLTNLGAGQIANCVSNMQLERLAASGGPTGGAIRRPSDGKAPKKVAFVQCAGSRDQNHLNYCSYICCMASLKQATYVREQYPDAEVTVYYIDLRTPGRYDKFMRKVRADEKISLVKGKVAGVEEDAASGDVIVEVEDAVKGEKKKVRYDMVVLATGMRPTLADEKLPVDVPVDEDGFIVGGEDKGIFAAGCAKMPLDVMRSAQSGTSAALQAIQTVKGR
>WP_011697914.1
MADVLNANRSILVAGGGMSGLSAALEAAEAGIPVCLVEREPYLGGRVARMNKYFPKLCPPSCGLEINFRRIRNNPLIRVFTMAEVEKIAGEAGNFDVTIKVAPRYVNEKCTGCGLCSEAASTAVPDAFNYGLQTVRAAYLPHEFAFPMRYVVAPEVIGTPEAEAIKAACPYGAVELDMQPATFDLNVGAIVWATGWQPYDATGIRYCGVGKHRNVITNVVMERLASPGGPTGGRITRPSDGVEAKKIAFVQCAGSRDENHLPYCSGVCCLASLKQATYLLERHENASATIFYIDIRALGKYESFFTTVRSDPRVNLIKGKPGEISEDPETGMVTVQVEDQATGGIVKDQFDLVVLAVGMVPSCAVETPPAQLALDEHGFVLDEQPVPGIVGAGCARKPVDVASSVQDATAAALKAIQATCRR
>WP_011698150.1
MANAVTQSILVVGGGMSGLTAAIEAAEAGHEVYLVEKNPYLGGRVAQLHQYFPKLCPPYCGLEINFRRIKNNPRVRVLTLAEVERVSGQEGNWDVSVKINPRYVNENCTACGKCAEACAMEIENAFNYGMDKIKAAYLPHDMAFPMRFVLDPALVKSGEAQKVQEACAYNAIELDMQAKSLNLTVGSIIWATGWQPYDATRLDTLGFGKYPNVITNVMMERLASFGGPTQGKIVRPSDGKEPQTIAFVQCAGSRDENHLPFCSSICCMASMKQATYIREQYPDAKVYIFFIDIRATDRLEDFYRKVKEDQNVVFFKGKVAKIEEDGATKNLTLRVEDTTAGSLHEITVDMAVLATGMQPTTSVAGAPNGIPLGDYGFVGSEGGKPGIIGAGCTRTPAGVSESVQDGTAAALKAIQSIARR
>WP_011792678.1
MSNSILVVGGGFSGLTAAIEAAEVGYEVFIVEKSPFLGGRVAQLNKYFPKLCPPSCGLEIQFQRIKKNPNIKFFTQAQVTAVKGEKGNYTVSVRIEPRHTVPNSADLSMLAGALEGEVENEFELGLAKRKPLYLSTPFAFPNRYVLDKNALSQADQLKVGASAFCDLNEGPREIELSVGSIVLATGWKPYDVTNLSNLGAGKIANCVSNMQLERLAAACGPTKGAITRPGDGKSPRKIAFVQCAGSRDQNHLNFCSYICCMASLKQALYVREQYPDAEVTVYYIDLRTPGRYDKFMRKVRADEKISLVKGKVAGVEEDTATGDVIVEVEDAVKGEKRKVRYDMVVLATGMQPSLAGQKLPFDVPVDEDGFIVGGEEKGIFAAGCAQKPLDVMRSAQSGTSAALKAIQTVRGR
>WP_011877014.1
MANKSILVVGGGISGITAAVEAAEVGYEVFLVERNAYLGGKVSQINEYFPKLCPPNCGLEINFQRIKKNPKIRVITMAEVESISGQEGNFDVTVKMNPRYVTDNCTGCGKCSEVCPVERANAFNLGMDKTKAVYLPQPFAYPMKYVIDNTACTGASCGKCVEVCDVKAIDLNMGAKTMNLNVGAVIWATGWNSYPVEKLANYGSGTVTNAISNIMMERLAAVTGPTNGKIVRPSDGQEPKNIAFVQCAGSRDENHQKACSSVCCMATLKHIDYVKRQYPDAKVTIYYMDIRAMGKHEDFYNKIKEYDINMIKGKPSEILEDETKDVIVIAENQNTQEITQLKYDMVVLATGMAPATAVSQVPAAVAYDVDGFVQSGSVPGVYAAGCVAKPGDVASSVQSATAAVLKAIQSTVRG
>WP_012174427.1
MATDNSTSANGSIMVVGGGISGLTTALEAAEVGYEVFLIEKEPYLGGRVAQLNQYFPKLCPPSCGLEINYRRIKDNRNIRTYTMAEVEKVEGGPGNYKVSIQLNPRFVNENCTACGDCVAVCPAERSNNFNFGMDKNKAIFKSTDMVFPMRYAIDGAACKGTACNKCVEVCQYNAIELDMKPKVIELQVGSIVWATGWEPYDATKIDTLGFGKYKNIITNMMLERLASPNGPTQGKIVRPSDEKAPESVAFVQCAGSRDENHLPYCSYICCMASLKHATYIRERYPEAKVYIFYIDLRTPGYRYEKFYNTIKEDPNIFFIKGKVAEVKEAAGSNITVVAENAVTGEKTEQTVDMVVLATGMQPTAARQKLPADLQYNEDGFVLNDFDKGGMFAAGCANKPLDVVSSNQNATGMALKAIQTLKR
>WP_012302953.1
MANKSILVVGGGISGLTTALEAAEVGYEVYLVEKNPYLGGRVAQLHQYFPKLCPPNCGLEINFRRLRKNPRIKFFTCAEVEKISGRKGDFDVTVKLSPRYIKPECTACGDCVAVCPAERPNDFNYGLDTTKAIYLPHPFAFPLKYLIDRQACPDGCAKCVEACKYNVIDLTMAPETVNLKVGAVVYATGWKPYDAAKISYYGFGRLKNVITNVMLERLAVPNGPTEGRIVRPSDGKQPETIAFVQCAGSRDENHQAYCSQICCLATLKQITYIREKNPDAKIYVFYIDIRALGKYEDFYTKVAKDENVVFIKGKVGEITADPATGDLTLETEDQEAGKTVTQKVNLVVLATGMAPSTLEAPVPSELAAADAGGFVVSDIAETGIGGAGCARKPMEVSASVRDATAAALKAIQATVGGGK
>WP_012506892.1
MSVETILIVGGGISGITTAVEAAEVGYNTVLVEKNPYLGGRVAQLNKYFPKLCPPYCGLEMNFRRIKLNPKITVYTLTEVEEVSGKEGNFSVRLKVNPRYVNEKCTSCNACVDVCPAERLNEFNFGMDKTRAIYRPHEMAHPMRYVIERNACSDPSCNKCVTACKYNAIDLAMKPETVEIKAGSIVYATGWKPYDAANMENLGFGRIKNVITNMMLERLAAPNGPTGGKILRPSDGREVKKVVFVQCAGSRDENHLNYCSAICCMASLKQATYIRERIPDAEVFIAYIDLRTPGKYEDFLGKVQADEHVKMVKGKVAMIEEDSATGNVIVTSEDVEGGRKSRQIADMVVLATGMVPSVKENAMLNFEQNGFIQAGKTPGIYSVGVAKRPSDVTSSIQDATGTALKSIQSLVRS
>WP_012546111.1
MSAETNRILVIGGGFSGLTAGIEAAETGAEVIIVEKNPYLGGRVAQLNKYFPKICPPLCGLEINFRRIKVNPSVTFYTMAEVESISGNPGDYTVKIKLNPRYVNENCTACNACAEVCPVEKDSDFNFGLNKTKAIYLPFEQSFPLRYVVDRTACPKDCPAPCVEACKYNAIDLNMQPETIEVKVDSIVVATGWKPYDATKIDNLNFGKVKNVITNMMLERLASKNGPTGGQILRPSDGKPVEKIAFVQCAGSRDENHLPFCSYICCLASLKHTLYIKEQNPDAEVNIFYIDIRTPGRYEKFFNQVKEQSGVNLIKGKVAAVEQDKDSDDVIVTAEDMLNGEKIRKKVDMVVLATGMQPEGIEIKVPGLKYAIDGFVVDAEGIYSAGCAKAPMDVAGCGKDATSAALKAIQTGVRR
>WP_012610700.1
MTTDTAARASGSILVVGGGISGLTTTLEAAEVGYEVFLVEKNPYLGGRVSQLNQYFPKLCPPTCGLEINFRRIKDNPSIKTFTLAEVVKVSGGPGDYDVEIKLNPRYVNENCTCCGECEKACQIEVDNDFNFGMDKTKGAFLPHEMAMPARYVISPKIIGTEDAKRCLEACKYDAVDLEMEPRTINLKVGAIVWATGWEPYDATKIDNLGFGQYDNIITNMMLERLAAPNGPTKGQIVRPSDNTAPESVAFVQCAGSRDENHLPYCSYICCMASLKHACYIREQYPDAKIYIFYIDLRAPGDRYEKFYKKVKEDENVFFIKGKVAEVSADASGDITVTAENAVTGEKVSQTVNMAVLATGMQPSAALNKLPADLKYTDDGFIINDYAAGGMFACGCAAQPADVVSSNQNATGMALKAIQTLVKR
>WP_012662814.1
MTTDNSAPTSGSIMVVGGGISGLTTALEAAEVGYEVFIVEKEPSLGGRVSQLKQYFPKLCPPTCGLEINYKRIKDNPKITVITMAEVDKVDGKPGDYTVKLKISPRYVNENCTACGECAKVCESEISNEYNLGMDRCKAAYLPHNMAFPQRYVMAPSMAQDDRDRCKEACKFDAIDFDMEEKSLDLKVGAIVWATGWRPYDAARIDNLGFGRYQNIITNMMLERLASPNGPTRGKIIRPSDDKAPATIGFVQCAGSRDENHLPYCSYICCMASLKHATYLRAQYPEAKIYIYYIDIRTPGRKYENFYKKLKEDKNIFFVKGKVAEVGEEEGTGNITLVAEDTMSGDKVRQTVDLLVLATGMQPNSAVERPNADLTFNSDGFIVNDFKKGGMFAAGCANKPADVVTSNQNATGMALKAIQTLVRR
>WP_012750113.1
MSSNAILVVGGGFSGITAALEAAEVGHEVYIVEKNPFLGGRVMQLNKYFPKLCPPSCGLEIQFQRIKNNKNVKFFTLAEVTKVTGKAGDYEVTVKIKPRFVEPGSVDLSDAAKKLSKDVKSDFELGLGDRKALYMDVPFAFPNRYVLDKERCTKEDLEVLSGSDVINLDDAPKEIVLKVGSIVYATGWKPYDVTRLTNLGAGEIANCVTNMQLERLASPNGPTCGNIVRPSDGKAPRSVAFVQCAGSRDENHLNYCSYICCMASLKQAAYVREAFPDARVTIYYIDLRTPGRYDNFAKRILDDDRINAVKGKVAAVAEDAGTGDVILTVEDAVTGIKSDNRFELVVLATGMQPSIAGERLPVDVPVDEMGFIVGGEEKGIFAAGCAATPLDVMKSAQSATGAAMKAIASVRGR
>WP_012765824.1
MSNSILVVGGGFSGITAALEAAEVGHEVFIVEKAPYLGGRVMQLNKYFPKLCPPSCGLEIQFQRIKNNKNVKFFTLAEVESISGSKGNYEVKVRIKPRYVGPGSVELTDVIAKLSNDITDEFEFKLCDRKALYMDVPFAFPARYVLEKENCTDEDLKLLEGVDVIDLKEEEKVITLNVGSIVYATGWKPYDVTKLSNLGAGTVQNCISNMAMERLAAPSGPTDGKIVRPSDGAQPKNIAFVQCAGSRDENHLNFCSYICCMASLKQAAYVREQYPDAKVTIYYIDLRTPGRYDKFAKRILSDDKINAVKGKVAEVIEESGSGNVLVTVEDAESGIKSQNEHDLLVLATGMQPSLAGTPVPSGVQVDDQGFIVGGEEQGIFAAGCAKQPLDVMKTAQSGTAAALKAIQTVIGR
>WP_012940648.1
MLFCLELKRGISMNVDILVIGGGISGLTAAVEAAETGYSVALVEKNPYLGGRVTQLTKYFPKMCPPYCGLEIFLKRLKNCENLQVITNAKVKKVEGVAGNFNVFVEVRPRFVNENCTACGECEKVCPVERPNDFDFGMDKTKAIYLPHDMAFPPIYVIDPDVCNKCGECVKVCKYDAINLDEQPQELTINAKVIIVATGWNPYDATKLETLGFGKYPNVITNMMMERLASPSGPTKGKIVRPSDGKEPKIVAFAQCAGSRDENHLPYCSAVCCLATMKHALYVREQIPDSKVYIFYIDRRAYGRYEDFFQKVDQDENIVFIRGKVAKVEEGENGNVIVHAEDTETGKKVQMEVELLVLATGMQPTTAVEKIEGLEYDDYGFVVEKEGIIPCGVARMPADVASSNRDATGAVIRAIQVVRG
>WP_013163692.1
MTDERSAPSGAVLVVGGGISGLTAALEAAEVGQDVFLVEKNPYLGGRVAQLNQYFPKLCPPSCGLEINYQRIKNNRKIRVHTMTEVKSVSGGPGNYQVTLSVKPRYINSNCTCCNACVDACQDEVDNPFNFGMDKVKAIRKPHEHAFPARYVLDKDACSSASLDAIVAACKYDAVELDMQEREITVDVASIVWATGWNPYDPVNMENLKFNSSPAIISNMMMERLASVGGPTGGKILRPGDNAEPASFAFVQCAGSRDENHLEYCSYICCMASMKQINYIRAQYPEAPITVFYIDLRTPGKYEKFREKLMADENITWIKGKVADIVAEDDGSVTVIAEDAVSGNKAQAKVDLAVLATGMQPAIGEQAKALGLTTDDNNFIVSQEEGMISAGCAKKASDVVTCAQSATAAAMKAIQASRR
>WP_013515926.1
MSNNSILVVGGGFAGITAALEAAEVGYEVYIVETNPYLGGRVAQLNQYFPKLCPPSCGLEIQFQRIKNNPKVKVLTMASVTSVSGSAGNYDVMITQRPRYVNERCTACGDCEKAASTTVSSEFDFGVGTRKVAYKTHPFMFPMRYVVDADNASDSELAAIRDACKYDAVDLDDAAKTVELKVGAIVVATGWKPYDVANLTNLGGGKLKNVVTNMQFERLAAPNGPTGGKILRPSDGVEPRKIAFVQCAGSRDQNHLNYCSYICCMASLKHVRYVRERSDANVTVFYIDLRTPGRYDKFKVMTEADDKLTLVKGKVAAIVQDAAGNPVVTVENAITGIKTEEKFDMVVLATGMQPSIAGLRVPAGAVDADGFVIDGDGIIAAGCAKQPFDVMKTAQSGTAAAMRAIKTVVGR
>WP_013605695.1
MAELIQGSFEYDVVVIGGGIAGMEASLDLAEMGFKVLLVEREPTIGGKMFLLSKVFPTLDCASCISTPKMAAVAHHPNIDLWTYSEVTRIDVKGKGDFEITVLRKPRFVNEELCTGCGTCEEVCPVVLPKEYDYGLRGRKAAYIPFDTAVPKKAVIDIDNCIFCGQCERECPAGAIDFTQKPTIYKIKAHAIIITTGYRLFPAERKEQYGYGKIPNVITAMQMERLLSPTRPFNSVLRPSDGKEPSSIGYVLCVGSRDKTVGNPRCSQVCCMYSIKQAQLILGALPLADVTIYCMDIRAYGKGFEEFYQKAKAMGVKFVRGRVAKIEELPSGNVRVVYEDIDDGKVNSAEHDLVVLSVGLLPSNDSIISIIHGAKIAVDDLGFIRVDPSAPTQTNIEGIFAAGCATGPKDIPDTILEAASAAARCAAYLKSLKQERMIPVEVVSNGKK
>WP_013683130.1
MSEEKAGGCILVIGGGISGLTAAIEAAEAGYNVYLVEKNPYLGGRVAQLWRYFPKLCPPYCGLEILFKRLKNLPRLKYFTNAEVESISGEPGNFDVTVKINPRYVTDACTACGECVKACPAERPNEFNYGMDKTKAIYLPHEMSFPMKYVIDAEYCQKNEGCKACVDACPYDAIDLAMEPKTLNLKAGAIVVATGWKPYDKSKLDNLLPDHPNVITNVMFERLAALGGPTKGKIVRPSDGKPIESIAFVQCAGSRDENHLPYCSAVCCLASLKQATYIREQYPDAKVYIFYIDIRAFGRFEDFFAKVKADENIELIKGKVANIVEAEDGDLIVEAEDTETGVKRKEKVNMVVLATGMQPSDVALEKDEYGFAKVKEGIFVAGCARKPADVASCVEDATGAALKAIQILRR
>WP_013705727.1
MNASNKKILVIGGGMSGLTAALEAAESGAQVVLVEKTPYLGGRVAQLNKYFPKLCPPTCGLEINFRRVKTNPDITFYTMADITQITGQEGNFNVTINLRPRFVNDKCVACNKCAEVCPVERVNDFNYGLDNNKAAYLPFDMAFPLQYVIDMNVCLGEACQKCVSACEYNAIDLTMAPQTVNVDVTSIILAGGWDLYDASKIDNLGFGQVANVITNMQMERLAAPNGPTGGKILRPSDGREPKSVAFVQCAGSRDENHLPYCSYICCMASLKQVTYLLDLDPEAQATVFYIDIRTPGRYEQFYWKVRDRENVELIRGKVAKVTQAPGDTVEVIAEDTATGKKVRRAYDLVVLATGMVPSTKTDKLPMALKYTDEGFIDPNGLPAGVYAVGSLKSPLDVAKSVQDATGAAIKALQSSVGR
>WP_013756927.1
MIEFQGKVLVIGGGISGVTAAIEAAETGVGVYLVEKNPYLGGRVAQLTKYFPKLCPPTCGLELNFRRMRENKGVEILTQTEVLKVEGSKGNFKVTLKKMPRFVNDNCTLCGECFNVCPVERENEFNFNMNKSKAIYSPFEFANPPYAVIDPNVCLGEKCSKCIDACKYNAIDLKMKEKIIDITVDSIIVTTGWQPYDATKIDNLKFGVVPNVITNMMMERLASPSGPTGGKILRPSDGKPVKNVAFVQCAGSRDENHLPYCSYICCMASLKQCTYLLDQDPEVKATVYYIDIRTPGRYEQFYWSVKENPNIFFIKGKVANIEADPSGDVWVEAEDILAGSKSKERFDMVVLATGMQPTSVDWNLPFNAKKTPEGFIDPDSLPDGIYLAGSAVMPFDVIRSLHSATGSVLKALQSISGRGN
>WP_013843325.1
MANKSILVVGGGISGITAAVEAAEVGYEVFLVEKNAYLGGKVSQINEYFPKLCPPNCGLEINFQRIKKNPRIRVITLAEVENISGQEGNFDVTVKIRPRYITDGCTGCGKCAEVCPVERADDFNFGLSKTKAAYLPQPFAFPMKYIIDNTACTGSSCGKCAEACEFKAVDLNMGEKTMNFNVGAVIWATGWDSYAVEKLANYGSGTVTNAISNIMMERLSALTGPTNGKILRPSDGKEPKNIAFVQCAGSRDENHQKACSSVCCMATLKQISYVKKQYPEAKVTIYYMDIRAMGKHEDFYNKIKEYDITMIKGKPSEIKEDAETKDVMVLSENQITQEISELKYDMVVLATGMAPATAAAKVPAAVAYDVDGFVLSGSAPGIYAAGCVAKPGDVASTVQGATAAVIKAIQSTVRG
>WP_013906914.1
MGEGKILVVGGGISGVTAAVEAAEMEYDVILIEKEPFLGGRVNQLRYYFPKLCPPTCGLEINYRRIKENPRINFYTMATIKDIQGAPGNYKVTVEIAPRYVNENCTCCGECEKVCEGEREDTFNFGLGKTKAIYLPHEHAFPARYVLDKSALADGDLERIKEACKYNAIDPDMQPQTITLEVGAIIWATGWKPYDAKKLDNLKYGQPGFENVITNMQMERLAAPNGPTGGKIVRPSDQQVPQSIAFVQCAGSRDENHLPYCSYICCLASLKHSIYFAEQNPEGKVYFFYIDIRTPGRYEKFLNRAKEEANIEFIKGKVADIQQAENGDLIVVAEDTLSGKKIQKQVNMVVLATGMQPSLAGEEVPQILEMDENGFVIPSEAKGMYACGCARLPLDVMSSNETATAAALKAIQTLVRG
>WP_013908990.1
MKKPILVVGGGISGITAAVEAAEVGAEVILIEKEPSLGGRVAQLRYYFPKLCPPSCGLEINYRRIKTNPRIKVYTMTEIAEISGEKGNYKVKAVVKPRYVNDNCTACGECEKVCEGERVSEFDFGLRKTKAIYLPHPMAFPMKYVLDKSALAPGDLERIMSACKYNAIDPDMKEETLEFEVGAIIWATGWKPYDATKLDNLGYGKYANVITNMQMERLASPWGPTGGKILRPSDQSFPKRVAFVQCAGSRDENHLPYCSYICCLASLKQSLYLAEQDPEAEALIFYIDIRTPGRYEKFLRRAQNEARINFIKGKVAKIEEDPETKDLIVTAEDILSGKKIHEKVNLVVLALGMQPSIAGINIKGLEVDENGFVISENGIIACGCAKMPLDVMTSNETATGAALKAVQTILRG
>WP_014184189.1
MAQKSILVVGGGVSGLTAAIEASEAGNEVYLVEQKSYLGGRVAQMNQYFPKLCPPNCGLEINFKRIKQNPRIKFFTLSEVEKIDGVEGDYTVTIKSNPRYVNQNCTACGKCTEVCPAERSNEFNYGMDKTPAIYKAHEFAFPMKYVIDSTACLGSECGKCVEACQYGAIELDMTAKSFNLNVGSIVWATGWEPYDATKVDYYGFGRHQNVITNVIMERLAANNGPTKGKIVRPSDGKEAKTIAFVQCAGSRDENNLPYCSGVCCMASLKQATYVKAMYPDAKVYMFYIDVRAMGKHEEFYKNVENDITMIKGKVGEITENPETKDLIVQVENQLTGEIMKETVDMVVLATGMVPAASNAPIACDEDGFVLSNPQPGIYSAGCVKKPLDVSSSVKDSTSAALKAIQSTVRR
>WP_014258546.1
MSSKSILVIGGGFAGITSALEAAEMGHEVFLIEKSPFLGGRVMQLYKYFPKLCPPSCGLEIQFQRLKKAKDKVKVFTLAEVVSVTGAKGDYKVKVRIKPRYVQPNGSSLTEAAGELSATVENPFEFGLATRKPLYMDVPFAFPHRYVLDKDAATPEDLKKLAGNAYINLEETAKEIELDVGSIIVATGWKPYDLKNLTNLGGGKIKDAISNMQMERLASPNGPTGGKIVRPSDGNAPKSVAFVQCAGSRDENHLNYCSYICCMASLKQACYLLDQYPDARITIYYIDLRTPGRYETFLKRVLSSPNVTTVKGKVAAVEDTAGGKVLVTVENAITGIKAQDAYDLVVLATGMQPSLAVEGLPFDLPKDEEGFIIGGAEQGIFAAGCAKVPLDVMKSAQSATGAALKAIQTVVGR
>WP_014323274.1
MSNNSILVVGGGFAGITAALEAAEVGYEVYIVETNPYLGGRVAQLNQYFPKLCPPSCGLEIQFQRIKNNPNVKVITMADVTSVSGSAGNYDVKITQRPRYVNEKCTACGDCEKATKTRVSSEFDFGTGTRGLAYKTHPFMFPMRYVVDAKNASETELAAIKNACPYDAVDLDDASKTIDLAVGAIVVATGWKPYDVANLTNLGGGKLKNVVTNMQFERLCAPNGPTNGKIKRPSDGAEPKKIAFVQCAGSRDQNHLNYCSYICCMASLKHVRYVRERSDAAATIFYIDLRTPGRYDKFKTLTEADDKLSLVKGKVAAIVEDAAGNPIVTVENALTGIKTDEKFDMVVLATGMQASCAGLQVPAGAIDADGFVIDGEGIIAAGCAKQPLDVMKTAQSGTAAAMKAIQTVVGR
>WP_014779405.1
MTAVVATNETILVVGGGISGMTAALEAAETGKRVVLVEKRPYLGGRVTQLYKYFPKLCFPTCGLEINQRRAKMNPNLTILTLAEVTGLTGREGDYTATVKLSPRYVNERCTACGDCGTAVEAEFDDDYNYGLGKRKGAYLPYRMAHPARYVLDPAIIGTPDADKAKAACQYGAIDLEMREETVEFRCGAVIWATGWKPYDAAKIQPYGYDRIANVITSVEFERLADPNGPTGGKLVRPSDGREAKKVAFIQCAGSRDRNHLLHCSRICCMASLKQATYVADAFADDAEINLYYIDLRAIDRFEDFYNKVRANRNIRFIKSKPASIVADKDGNPVVHGVDTEGYNRFAEPHDLVVLAIGMEPSVDQDAFPVSIVINREGFIEAAPENGGVFAAGCASDALDVNRAAQHATGAALRAIQVVNRVARAEV
>WP_014809304.1
MAGDKTVLVVGGGISGITAAVEAAEVGCKVILVEKLPYLGGRVAQLNKYFPKLCPPTCGLEINYKRIRRNPDITVYTRAEVVNISGTAGNYKATIKVTPRYVEDHTATSKCVEDCPVEITNEFNYGMDKTKAVSLPYEMAYPMNLVADRDALLKAKGQPGVAEFMEACNAKGIRFNLDAAPETFDLDVSSVVWATGWRPYDAKKLTKLGFGTCANVITNVMMERLAAPSGPTKGEILRPSDGKKVNSIAFVQCAGSRDRNHLPYCSSICCLASLKQATYLRDYNPEAQAHIFYIDLRAYGRFEFFFDRVRNDDKILLTKGKIVSITEDPVTKNVILEGEDILSGQKIRRTFDMAVLATGMQPNTSLEKIPAQNVKYDEFGFVISDEGIHATGVSKRPMDVGTCLQDATGAALKALQDTVGR
>WP_014811624.1
MGDGERKILVVGGGISGMTAAIEAAETGAEVVLVEKNPYLGGRVAQLNQYFPKLCPPSCGLEINFRRIKQNANITFHTLAEVQSISGGPGNYEVTVAIQPRYVNDNCTACGKCAEVCETEVPNGLNYDMDNVKAARLPHAMAFPFKYMIAPEIIGTDEATKCAEACPYGAVDLTMQPTTLTYNVGAVVWATGWDPYNAANVDYLGFGSIPNVITSVMFERLVSPGGPTGGKLLRPSDGKEVKSVAFVQCAGSRDENHLKYCSGVCCLASLKQATYLRERVSDGNAFIYYIDVRAMGKYEDFYLKVKQDENIVLTKSKIARITPDPETGGVIVEGEDIGRGAMVKQKVDLAVLAVGMVPGTASVKPSLEMEYDDFGFVTASGSSGIIPAGCVKAPMEVAASLQDATAAALKALQCSMGR
>WP_014827264.1
MAYKSILVVGGGISGLTAAVEASEAGSEVYLVEEKAYLGGRVAQMNQYFPKLCPPNCGLEINFRRIKQNPRIKFFTLAEIESIEGDEGDFTVTVTSKPRYVNQNCTACGKCTEVCPAERANEFNYGMDKTKAIYQAHAFAFPMKYLIDGEACLGAECGKCLSACEYGAIELDMEPKSFKLNVGSIVWATGWEPYDAAKISYYGFGRYQNVITNVMMERMAAINRPTAGKIVRPSDGKEVKTIAFVQCAGSRDENHLAYCSGICCMASLKQATYVLKQSPDAKVSMFYIDVRAMGKYEDFYTNVQDKINLIKGKVGEISEDPATKELIVQVENQETGEIMRERVDMVVLATGMVPSTAGTKVPVSIAYDEDGFIASESEKPGIYGAGSVKKPLDVASSAKDATAAALKALQSTVRR
>WP_014827271.1
MAYKSILVVGGGISGLTAAVEASEAGSEVYLVEEKAYLGGRVAQMNQYFPKLCPPNCGLEINFRRIKQNPRIKFFTLAEIESIEGDEGDFTVTVTSKPRYVNQNCTACGKCTEVCPAERANEFNYGMDKTKAIYQAHAFAFPMKYLIDGEACLGAECGKCLSACEYGAIELDMEPKSFKLNVGSIVWATGWEPYDAAKISYYGFGRYQNVITNVMMERMAAINGPTAGKIVRPSDGKEVKTIAFVQCAGSRDENHLAYCSGICCMASLKQATYVLKQSPDAKVSMFYIDVRAMGKYEDFYTNVQDKINLIKGKVGEISEDPATKELIVQVENQETGEIMRERVDMVVLATGMVPSTAGTKVPVSIAYDEDGFIASESEKPGIYGAGSVKKPLDVASSAKDATAAALKALQSTVRR
>WP_014902575.1
MAHKSILVVGGGVSGLTAAIEASEAGSEVYLVEQKSYLGGRVAQMNQYFPKLCPPNCGLEINFKRIKQNPRIKFFTLSEIEKIDGVEGDYTVTVKSNPRYVNHNCTACGKCTEACPAERANEFNYGMGKTKAIYNAHEFAFPMKYVIDGSACLGAECGKCVAACEYGAIELDMSAKSFNLNVGSIVWATGWEPYDAQKVDYYGFGRHQNVITNVMMERLAASNGPTAGKILRPSDGKEVKTIAFVQCAGSRDENHLPYCSGVCCMASLKQATYVKAASPDAKVYMFYIDVRAMGKHEDFYTKVQDDINMIKGKVGEISEDPETKDLIVQVENQLTGEIMKETVDMVVLATGMAPSTSSALDTISYDEDGFIVSQPGIFGAGCAKKPLDVSSSVKDSTSAALKAIQSTVRR
>WP_014955971.1
MTTDNSAPVSGSIMVVGGGISGLTTALEAAEVGYEVFLVEKEASLGGRVSQLKHYFPKLCPPTCGLEINYRRLKDNKNIKVFTLSEVQNVTGAAGDYTVTVKTSPRFVNENCTACGECAKVCDTEISNDFNFGMDRKKAAYLPHNMAFPMQYVMDPAMSTDDRDKVKEACKYNAVDFDMEEKTLDLKVGAIVWNTGWTPYDATKIDNLGFGRYQNIVTNMMLERMASSNGPTQGKIVRPSDDKAPETIAFAQCAGSRDENHLPYCSYICCMASLKHATYLRAQYPDAKIYIYYIDLRTPGRKYENFYANLKKDENIFFVKGKVAEVSEEAGSGNINLVAEDTISGEKLRQTVDMLVLATGMQPTCAIDKPNADLSYNPDGFIVNDFKKGGMFAAGCANKPADVVTSNQNATGMALKAIQTLVRR
>WP_015335437.1
MSNSILVVGGGFSGITAALEAAEVGHEVFIVEKAPFLGGRVMQLNKYFPKLCPPSCGLEIQFQRIKNNKNVKFFTLAEVESISGSKGNFEVKVRIKPRYVGPGSVELSEVIEKLSNDITDEFEFKLCDRKALYMDVPFAFPARYVLEKENCTDEDLKLLEGVDVIDLKSEEKVITLNVGSIVYATGWKPYDVTKLSNLGAGTVQNCVTNMALERLAAPSGPTGGKIVRPSDGAQPKNIAFVQCAGSRDENHLNFCSYICCMASLKQAAYIRDQYPDAKVTIYYIDLRTPGRYDKFAKRILSDDRINAVKGKVADVIEESGSGNVLVTVEDAETGIKAQNEHDLVVLATGMQPSLAGTPVPSGVQVDDQGFIVGGEEQGIFAAGCAKQPLDVMKTAQSGTAAALKAIQTVIGR
>WP_015404265.1
MTDEQGTSGAILVVGGGISGLTAALEAAEVGNDVYLVEKNAYFGGRVAQLNQYFPKLCPPSCGLEINFKRIKDNRRIRTYTMTSVTAVSGGPGNYEVTLETSPRYVNSNCTACGECADACPDEIDNEFNFGMNKSKAAYLPHEMAFPRRYVINKEALTSAGADAVKASCKYGAVDLDMATESKTINVASIIWATGWTPYDPTKMDNLKFNESNAIVTNMMIERMAAPGGPTNGAILRPGDNKEPESFAFVQCAGSRDENHLEFCSYICCMATFKQMTYIRERYPEAKIYVFYIDLRTPGKYEKFREKLMKDANSTFIKGKVAEIIPESDGSVTVVAENAVTGEKIKQNVDMAVLATGMQPSLAVNGTPVALDTDPSGFVNSNPETGVLSAGCACRAADVVTSNQSATAAALKAIQVSRRS
>WP_015415087.1
MSNNSILVVGGGFAGITAALEAAEIGYEVYIVETNPYLGGRVAQLNQYFPKLCPPSCGLEIQFQRIKNNPNVKVITMASVESVSGTKGNYDVKITQRPRYVNEKCTACGECEKATASTVESEFDFGTGKRGMAYKTHPFMFPMRYVVDAENASEGELSAIKAACPYDAVDLDDTSKAIDLNVGAIVVATGWKPYDVSNLTNLGGGTLKNVVTNMQFERLAAPNGPTGGQIARPSDGMEPKKIAFVQCAGSRDQNHLNYCSYICCMASLKHVRYVRKRSDANVTVFYIDLRTPGRYDKFKVATEADDKLSLVKGKVAAIVEDAAGNPIVTVENALTGIKSEEKFDMVVLATGMEPSTAGLTAPVGSMDADGFVMDGEGIIAAGCAKQPLDVMKTAQSGTAAAMKAIQTVVGR
>WP_015591664.1
MRENIPSGQLSGNILVIGGGIAGLSAALEASEAGYDVYVVERNPYLGGRVAQLYKYFPKLCPPYCGLEILFRRIRTNPKIKFLTMSEVVDVSGSPGNFDVTVRIKPRYVDISKCTACGECAKVCPVERDNDFNYGMDKTKAIYLPHDLAFPMKYVIDDSVCKKDECAKCVSACKYDAIDFSMEEKTINIKAESIIVATGWKPYDATKLTNLGFGKYPNVITNVMMERLASYNGPTKGKIVRPSDGKEPNTIAFVQCAGSRDENHLPYCSAICCLASMKQATYIREQYPDAKVYIFYIDIRAPGRFEDFYATVSEDENIVFVKGKVAKIEEGENGNLIVVAENTLTGEKTRTEVEMVVLATGMQPELSGVNLPIKELKLDSYGFALSSPGIYVAGVAKKPSDVATAVEESTAAALKGIQIAKR
>WP_015739083.1
MGSQNVLVVGGGISGITAAVEVAEASQGEVYLVEKRPYLGGRVTQLNQYFPKLCPPNCGLEINFKRIKNNPRIHVYTLAQVEEIKGEEGNFEVKVKVNPRYVTAACTACGKCVEVCPAERPNEFNYNLDKTKAIYLPHIFAFPYKYVIDMQACQGTSCSKCVEVCPVKAIDLNMQPETLTLQVGAVIWATGWDPYDITKLEKYGAGRYPNVITNVMMERLASKDGPTGGQILRPSDGKPAKKIAFVQCAGSRDENHLPYCSTVCCLASLKQALYVKERDPEAQVYFFFIDIRALGRYEDFFNRAKNEAKITFIKGKVGEIIEDPATKDLTLKVEDQNEGKLMSETFDLVVLATGMMPTTKINPPPARVALDKDGFILNETPGIYGAGCVTRPVEVAAAVQEATAAALRALQSIRGR
>WP_015752392.1
MSKAILVIGGGFAGITAALEAAEVGHEVYLVEKGPFLGGRVMQLNKYFPKLCPPSCGLEIQFQRIKNNKNIKCLTLSEVTAVSGQAGDYEVKVKVKPRHTAPNSVDLSGLAAKLKQSIKDDFEFGLAARKALYMDVPFAFPHRYVLDAGALSEEDRAMLKEHEAIDLEAQEKDLTLNVGSIVVATGWKPYDVTNLENLGAGKLDNCISNMQMERLAAPSGPTSGQILRPSDNAAPKKVAFVQCAGSRDENHLSYCSYICCMASLKQAQYLREQYPDSEVTIYYIDLRTPGRYENFAKKILDDPKVHAVKGKVAEVELDDAGEDVWVTVEDAVSGAKGQEKYDMVVLATGMQPSLAGEKLPFALQLDEEGFVTGNEQGIFAAGCAKQPLDVMKSAQSATGAAMQAIQTVRGR
>WP_015758975.1
MANKSILVVGGGISGLTTAVEAAEVGYEVYIVEQKPYLGGKVAQINQYFPKLCPPNCGLEINFQRIRKNPNITFYTMAEVEAITGQEGNFTVTVKQNPRFVNENCTGCNKCTEACPADRANTFNYGIDKTKAIYLPHEFSFPQQYVIDAEACLGKGCTKCVEACAYNAIDVNMQAKSFELNVGAIVYATGWNSYDVTKLAYYGGGQYANVITNTVMERMAATNGPTQGKIVRPSDGKEINSIAFIQCAGSRDENHLSACSTVCCMASLKQATYVRDQYPDAKISIFYIDIRTRGRHEDFFNKVQNEANVTLVKGKAGELEEDPETKDITVIAEDQMSQQLMQEKFDLVVLATGMYPATADTKIPFAVDYDKDGFVASNTPGIYGAGCVKSPMDVSASVKDATAAALKAIQSTVRG
>WP_015775363.1
MASNSILVIGGGFAGITAALEAAEIGHEVFIIEKTPFLGGRVMQLNKYFPKLCPPSCGLEIQYQRIKNNPNVKFFTLAEVTKVDGSVGNYEVTVQIKPRYAGPSSPDLSDLCDDLSTEVVNDYEFGLATRKPVYMDAPFAFPQRYVVDKASLSDSDKSKVQKCDYLDLTEEEKTITLSVGSIIIATGWKPYDVTNLSNLGAGAVKNCISNMQMERLASPYGPTNGAILRPSDNRAPKKIAFVQCAGSRDENHLHYCSYICCMASLKQAQYVREQYPDAEVTIYYIDLRTPGRYDNFAKKILADEKIFAVKGKVAAVEQDSAGDDVWVTVEDAVSCSKSVERFDLVVLATGMQPSLAGASLPIDVPVDAEGFIVGGEEKGIFAAGCAKQPLDVMKSAQSATGAAMKAIQTVRGR
>WP_015939132.1
MSNAILVVGGGFAGLTAAIEAAELGHDVYIVEKSPWLGGRVAQLNKYFPKLCPPSCGLEIQFQRIRKNPRVKFFTQAEVVGFSGVKGDYTVKVRIQPRHTAPHNVDFSLLASSLDGESPSEFDFGLSKRKGLYKAMPFAFPSRYTLDKQTLSKADKARVAGNQFLDVTEAPREIELGVGAVVIATGWKPYDVTRLSNLGAGNVKNCISNMQMERLASPCGPTAGRITRPTDGRRPHRVAFVQCAGSRDQNHLNYCSYICCMATLKQCQYIAEQNPDTQITVYYIDMRAPGRYVKVLEKVKAMPNVHFVKGKVADVVQAEGDKVRLTAEDAVSGEKLTLDYDLVVLATGMQPSLAGEDAPLPLPLDEEGFVAGGEEAGIFAAGCARMPLDVMRSAQSGTAAALKAVQTVKGR
>WP_015946514.1
MSNSILVVGGGFSGLTAAIEAAEVGYEVYIVEKTPFLGGRVAQLNKYFPKLCPPSCGLEIQFQRIKKNPRIKFFTQAEVTAVSGDAGNYTVKVHIEPRGTVPSSADLSLLASSLESDVDNEFELGLAKRKPLYMSVPFAFPSRFVLDKAALSRADELKVGKSAFCDMNEAPRDIELNVGSIVVATGWKPYDVTKLSNLGAGAFANCVSNMQLERLASASGPTAGQIKRPSDGKAPKKVAFVQCAGSRDQNHLNYCSYICCMASLKQALYVREQYPDAEVTVYYIDLRTPGRYDKFLRKVKADEKIALVKGKVAGVEEDAATGDVIVEVEDAVKGEKRKYRYDLVVLATGMQPSLAGQKLPFDVPVDEEGFIVGGEEKGIFAAGCAQKPLDVMRTAQSGTSAALKAIQTVRGR
>WP_018078682.1
MTEHVATNETILVVGGGISGMTAALEAAETGKNVVLVEKNPALGGRTSQLYRYFPKLCHPVCGLEINLRRLKNNPRVRVLTLAEVGGIEGDAGNYTVTVKVKPRYVNENCTACGDCGRAVETMVDDPFNYNLGQHKAAYLPNAMAYPQRYVLDPAIIGSADADRAKAACKYGAIDLDMQEETIQIKAGAVVWATGWQPYDAAKIQPYGYGRFKNVITSVEFERLADIHGPTGGKILRPSDGKEAKNIAFIQCAGSRDENHLRHCSRFCCMASLKQTHYVREKYPEDGRSTIYYIDIRAIDRFEDFYQKVQADSSVTFIKSKVAKITEDEHGNAVCHGVNTEGYKRYTTPHDLVVLAVGMEPSVKGINIPGHIVADSSGFIEADPANGAVFGAGCATNALDVNRAVQSATAAALRAIQVVNKVAKAEA
>WP_018085433.1
MGNSSILVVGGGISGLTAAVEAAEVGYDVFLVEKNPYLGGKVAQINQYFPKLCPPNCGLEINFKRIRSNPRIKFFTLAEVESITGQEGDFTVTVKLSPRYINEKCTGCGKCVEVCPAERSNTFNYGLDKTKAVYLPHEFAFPFKYVIDGQACQGASCGKCVEVCPVKAVELDMQPKTMTLQVGSIVWATGWQPYDASKLAYYGFGRYPNVITNVMLERLAAVNGPTRGKIVRPSDGKEITSIAFVQCAGSRDENHLKCCSTVCCMATLKQALYVREQYPDAKITIYYIDIRSRGKHEDFYTKVKETANVNFIKGKAGEIVEDPATGNLVVIAEDQLAQQLTKESYDLVVLATGMQPATAAGQIPAEAGYDEDGFVASALPGIYAAGCVSGPMDVAACVQDATAAALKAIQSVRGQKNG
>WP_018086213.1
MDYDILVVGSGIGGMESAIKLGDMGYRVLLVEKEASVGGKMILLSKVFPTLDCSSCISTPKMAATVHHPNIDVLTYSEVEEINKNPDGTFSVLVRRKPTFVNPARCTGCRQCEEVCNVAVPDQFNFGLVARRAVYIPFPQAVPKKAVIEREGTSPCSHTCPTGIRAHGYVALVRSGKFDAAMELILQSTPLVGSLGRACYAPCESQCSRARLEGAVPVRRLKRFVAENYYARHAQPAGGAPAEPGGKKVAVVGSGPAGLSAAYFLARRGHSVTIFEAAEKPGGMLRLALPEFRLPRAVLERDIANVTALGVEIRTGVRVDDPVALKESGYDAVFVATGTPGQRRLGLEGEDLAGVQGGLDFLRAAKSDSPPDLSGRTVLVVGGGNVAIDAARVARRLGAARVIVQYRRGREEMPAHAWEIAAAEKEGVEFQYLALPRRFTGRDGRVVQVESVRMRLVPDPAGGRPRPEPLAGSEFSTPADLVLVAAGLKPDTAAFAASLPVRPDGTLQVDPETLQTSVPGIFAGGDVVSGPSMIVQAAGQGRRAAHYIDSYLRGLDLQAAALPEQLPAVDVEQVLGRQQQYTVLPPAPEEQRTGPDGLLLPEPVFSEQEARQNAARCLDCGVCSECSQCAAVCPAGAIDLQMREKRQQYAVGAVILATGFRLFPAEQKKQYGYGRFANVITGMQMDRLLAPTRPYNAVLRPSDGKVPENIAYVLCTGSRDVTAGNPLCSRVCCMYSVKQNQLIMGALPLADVTVYYMDIRAFGKGYEEFYRQARDMGANFIKGRVARIEEKEDGNLLLHYEDIDGGGALREAEHDLVVLAVGLLPDPRVKELFKNLDLPQDEQGFVREMDEDFSPARTGSEGVFVAGAVSGIKDIPDSILHAGAAAVQAAAYVERIKVRK
>WP_018124557.1
MSNNSILVVGGGFAGITAALEAAEVGHEVYIIETNPYLGGRVAQLNKYFPKQCPPSCGLEIQFQRIKNNPNVKFYTMAEVVSVSGGPGSYDVKIKQRPRYVNGRCTACGECEKASWTKFENEFELGLSKRKAAYKTHPFMFPMQYVVEGDKIDPAELKAIAKACPYEAVETEDAEKLFDLQVGSVVWATGWKPYEAEKLETLGGGKLPNVVTNMQFERLAAANGPTEGKIVRPSDKAEPQRIAFVQCAGSRDQNHLNYCSYICCMASLKHVRYLREQYPDAVIVIYYIDLRTPGRYDKFKAMTCDDPKLSLVKGKVANICEDTGKNPVVTVEDAVSGIKSDEKFDMVVLATGMQPSTAGQQIQIGAQVDEEGFVVGGDDKGFVAAGCAKQPLDVMKSAQSGTSAALKAIQTVVGR
>WP_018507797.1
MTEHVATNETILVVGGGISGMTAALEAAETGKNVVLVEKNPALGGRTSQLYRYFPKLCHPTCGLEINLRRLKNNPRVRVLTLAEVTGIEGSTGNYTVSVKVKPRYVNENCTACGDCGRAVETMVDDPFNYNLGQHKAAFLPNAMAYPQRYVLDPAIIGTPDADKAKAACKYGAIDLDMKEETIQVKAGAVVWATGWQPYDAAKIQPYGYGRFKNVITSVEFERLADIHGPTGGKILRPSDGKEAKNIAFIQCAGSRDENHLRHCSRICCMASLKQTHYVREKYPEDGKSTIYYIDIRAIDRFEDFYQKVQADPSVTFIKSKVAKITEDEHGNAVCHGVDTEGYKRYTTPHDLVVLAVGMEPSVKGINIPGHIVADSSGFIEADPANGAVFGAGCASNALDVNRAVQSATAAALRAIQVVNKVAKAEA
>WP_020000341.1
MSNSILVVGGGFSGLTAALEAAELGYEVYIVEKSPFLGGRVAQLNKYFPKLCPPSCGLEIQFQRIKKNPNVKFLTMATVDSVEGESGNFTVKVSIAPRCTAPSSADLGELASSLESEVADEFNLGLATRKPLYMDTPFAFPNRYVLEPKKLSSADAIKVGASESCDLNEAPKEIELSVGSIILATGWKPYDVTNLTNLGAGQITNCISNMQMERLASPNGPTDGAIARPSDGKAPEKIAFVQCAGSRDQNHLGFCSYICCMASLKQALYVREQYPDADVTIYYIDMRTPGRYDKFMRKAVADEKLHLVKGKVAGVEEDVATGDVIVEVEDAVKGHKAKIRHDMVVLATGMQPSLAGAANPFGVTLDDEGFVVDGEAKGIFSAGCAQKPLDVMRTAQSGTSAALKAIQTVRGR
>WP_020504182.1
MTAVVATNETILVVGGGISGMTAALEAAETGKRVVLVEKRPYLGGRVSQLYKYFPKLCFPTCGLEINQRRAKQNPNLTILTMAEVTGLTGAKGNYTATVKLSPRYVNANCTACGDCAKAVTAEFDDEYNYGLGKRKGAYLPYRMAHPARYVLDPAIIGTPDAERAKAACRYDAIDLEMQEETIDFPCGAVIWATGWKPYDAAKIQPYGYDRFANVITSVEFERMADPTGPTGGKLVRPSDGKEAKKVAFIQCAGSRDRNHLLHCSRICCMASFKQCTYVIDAFGADAQINVYYIDLRAIDRFEDFYQKVRANQNIRFIKSKPASITQDKDGSPVVHGVDTEGYQRFAEPHDLVVLAIGMEPSVDPASFPVPIVLNREGFIETDSANGGVFAAGGAADALDVNRAVQHATGAALRAIQVVNSVARAEV
>WP_020585406.1
MTTENSAPVSGSIMVVGGGISGLTTALEAAEVGYEVFLIEKEASLGGRVTQLKHYFPKLCPPTCGLEINYRRLKDNKNIKVYTLSEVQNVDGKPGDYTVTVKTAPRYVNSNCTCCGECEKVCETEISNEFNFGMDRRKAAYLPHNMAFPQRYVMDSAMGKEDRDKVKEACKYDAIDFTMEESTFDLKVGAVVFTTGWQPYDATRIDNLGFGRYQNIITNMMLERLASSNGPTEGKIIRPSDDKAPETIAFAQCAGSRDENHLPYCSYICCLASLKHATYIRAQYPDAKIYIYYIDLRTPGRKYENFYAKLKEDENVFFVKGKVAEVSEESGTGNINLVAEDTISGEKIRQTVDMLVLATGMQPTCAIDKPAADLTFDDEGFIINDFSKGGLFAAGCANKPADVVTSNQNATGMALKAIQTLRR
>WP_020877728.1
MTVDKQAPGSGSIMVVGGGISGLTTALEAAEVGYEVFIIEKNPYLGGRVAQLNQYFPKLCPPTCGLEINFRRIKDNPNIKVFTLAEVEKVSGNPGNYTVDVKLSPRYVNSNCTCCGECGKACETEVPNDFNFGMDRIKGAYLPHEMAFPARYVISPRIIGTEDAKKVKAACKYDAVELDMEAKTISLSVGSVVWATGWEPYDANRIDNLGFGRYPNIVTNMMIERLAAPNGPTKGKILRPSDDKAPESIAFVQCAGSRDENHLPYCSYICCMASLKQATYVRALYPDAKIYIFYIDIRSPGQRYEKFYNMVKADENVFFIKGKVAEVSEDPDTRNITVVAENAVTGEKIHQTVDMVVLATGMQPTAANIKLPADLKYNADGFIINDFEKGGMFGTGCAAKPFDVTSANQHATGTALKAIQTLVNK
>WP_020879466.1
MANTSILVVGGGFSGLTAALEAAEVGHEVFIVEKNPFLGGRVAQLNKYFPKLCPPSCGLEIQFQRVKNNPLVKVLTMAEVTGVSGGPGNYEVSVSIKPRHVGPGAADLSGDAAALSASVPSEFELGMGTRKALYMDMPFAFPHRYVLDKANLTENEAKALAANEAIDLAEQEKSITLNVGAIIYATGWKPYDMTNLTNLGAGMVPNVVSNMQLERLAAPSGPTKGRIVRPTDGAAPKRVAFVQCAGSRDENHLNYCSYICCMASLKQAAYIREQMPETDVVIYYIDLRTPGRYENFKQRILADEKIKTVKGKVAKIEASGGNVKVTVEDAVTGLKGEDVFDMVVLATGMQPTLAGAPLPKGVEVDQDGFLVNGEEKGIFAAGCAKLPLDVMKSAQSATGAALKAIQTVRGR
>WP_020887855.1
MANTSILVVGGGFSGLTAALEAAEVGHEVFIVEKSPFLGGRVAQLNKYFPKLCPPSCGLEIQFQRVKSNPLVKVFTLAEVVSVSGKAGNYEVTIKLTPRHVKPGNYDFSEEARALSKDVPSEFELGMGTRKALHLDMPFAYPARWTLDKGALTEAEAKKLAENPVVDLDEKEKTITLSVGAIVYATGWKPYDVTKLSNLGAGMVPNVVSNMQFERLSAPCGPTNGKIVRPTDGAAPKRIAFVQCAGSRDENHLNYCSYICCMASLKQAAYIREQYPEASVVIYYIDLRTPGRYDTFKDRILADPKIKPVKGKVAKIEASGQNVKVTVEDAVTGIKGEDVFDLVVLATGMQPSLSGERLPAGIQVDADGFLVGGEDKGIFAAGCAKLPLDVMKSAQSATGAALQAIQTVKGR
>WP_021758998.1
MSQAILVVGGGFSGITAALEAAEVGYDVYIVEKGPYLGGRVMQLNKYFPKLCPPSCGLEIQYQRIKNNPRVKFFTQAEVSKVAGGPGKYTVTVKLTPRHTAAANADLANLAESLSGQQQDSFNLGLAPRKPLFMDVPFAYPSRYVLDSTGLSDDDAKKLAKSPFINLNDSPKDIELEVGAIIIATGWKPYDVTRLSNLGAGSVPNCVSNMQLERLASPNGPTGGAITRPSDGKAPKKICFVQCAGSRDQNHLNFCSYICCMASLKQALYLREQYPDCECTVYYIDMRTPERYDKFLRRVRADEKINLVKGKVAGVAAGPGGDVIVEVEDAVSGIKKKLAYNMVVLATGMQPSLAEAKLPFDVPMDEDGFVIGGEERGIFVAGCAKKPLDVMKSAQSATGAAMKAINSVKGR
>WP_022658828.1
MSNAILVVGGGFAGLTAAIEAAELGHDVFIVEKSPWLGGRVAQLNKYFPKLCPPSCGLEIQFQRIRNNPRIKFFTQAEVVGFMGVKGDYKVKVRISPRHTAPHNIDFSLLASSLTGEVESEFELGLATRKALHKDMPFAFPSRYTLDLDALSKSDSARVAGAKFLDVNEPQRELDLNVGAVVVATGWKPYDVTRLTNLGAGNVKNCVSNMQLERLASPFGPTGGRIVRPSDGRAPHQVAFVQCAGSRDQNHLNYCSYICCMATLKQCLYIAEQNPDTQITVYYIDLRAPGRYVKVLEKVKALPNVKFVKGKVANAVQAEGNRVRITAEDAVRGEKMTLDYDLVVLATGMQPSLAGENAPLPLPLDEDGFIAGGEEAGIFAAGCARMPLDVMRSAQSGTAAALKAVQTVKGR
>WP_022660465.1
MSNNSILVVGGGFAGITAALEAAELGYEVFIVEKNPYLGGRVAQLNQYFPKLCPPSCGLEIQFQRIKKNPKVKFFTLSEVESVSGKTGDFNVKITTKPRYVNGRCTGCGECAKAAKTEVESEFDFGTGKRKAAYTTHLFAFPARYTIDADACDKIELERIKNACPYDAIDLDEQPRSFELNVGSIVYATGWKPYPMEKLTTLGAGKVANVISNMQMERLASPSGPTDGKIVRPSDGAEPKRIAFVQCAGSRDENHLNYCSYICCMASLKQVRYVRARYPEAKIVVYYIDLRTPGRYDKFKALTVDDPNLSLVKGKVAAVAEDASKNPILTVENAVTGIKNDEKFDLVVLATGMQPSIAGEKLPMGLPVDEEGFIIGGEDKGVVAAGCAKLPLDVMKTAQSATSAALKAIQNVVGR
>WP_022665273.1
MTTDNSAPMTGSIMVVGGGISGLTTALEAAEVGYEVFLVEKEASLGGRVTQLKHYFPKLCPPTCGLEINYRRIKDNKNIKVFTLSEVQKVEGAPGDYTVSVRTAPRYVNENCTACGECAAVCETEISNEFNFGMDRRKAAYLPHNMAFPQRYVMDPAMSTDDREKVKEACKYDAVDFDMEEKTFDLKVGAIVWNTGWQPYDATKIDNLGFGRYQNVVTNMMLERLASLNGPTGGKILRPSDDKEPETIAFAQCAGSRDENHLSYCSYICCMASLKHATYLRAQYPDAKIYIYYIDLRSPGRKYENFYAKLKEDENIFFIKGKVAEVSEEAGTGNINLVAEDTITGDKVRQTVDMLVLATGMQPTAAVDKPAADLTYNEEGFIVNDFSKGGMFAAGCANKPADVVTSNQNATGMALKAIQTLVRR
>WP_022854116.1
MGEGKILVVGGGISGVTAAVEAAEMEYDVILIEKEPFLGGRVNQLRYYFPKLCPPACGLEINYRRIKENPRIKFYTMATVKNIEGGPGNYKVTVEIAPRYVNENCTCCGECEKVCQGEREDTFNFGLRKTKAIYLTHEHAFPARYVLDKSALAEGDLERIKEACKYNAIDSDMQPQTITLEVGAIIWATGWKPYDATKLDNLKYGQPGFENVITNMQMERLAAPNGPTGGKILRPSDQTVPQTIAFVQCAGSRDENHLPYCSYICCLASLKHSIYFAEQNPEGKAYIFYIDIRTPGRYEKFLNRAKEEANIEFIKGKVADIQQADNGDLIVIAEDTLSGKKVQQRVNMVVLATGMQPSLAGEEIPQILDVDENGFVIPSEAKGMYACGCARIPLDVMSSNETATAAALKAIQTLVRG
>WP_024335617.1
MTTDNSAPVSGSIMVVGGGISGLTTALEAAEVGYEVFLVEKEASLGGRVSQLKHYFPKLCPPTCGLEINYRRIKDNKHIKVLTMTEVQNVDGSPGDYTVTVKTAPRYVNENCTACGECAKVCETEISNEFNFGMDRRKAAYLPHNMAFPMRYVMDPSMSTDDRDKVKQACKYDAVDFDMEEKTIDLKVGAIVWNTGWKPYDATRIDNLGFGRYQNVVTNMMLERLASLTGPTQGKIVRPSDDKAPETIAFAQCAGSRDENHLPYCSYICCMASLKHATYLREQYPDAKIYIYYIDLRTPGLKYERFYAKLKEDKNIFFVKGKVAEVSEEDGTGNINLVAEDTISGDKIRQTVDLLVLATGMQPTAAVDKPAADLTFDADGFIVNDFSKGGMFAAGCANKPADVVTSNQNATGMALKAIQTLVRR
>WP_024823455.1
MSSNAILVVGGGFSGITAALEAAEVGHEVYIVEKNPFLGGRVMQLNKYFPKLCPPSCGLEIQFQRIKNNKKVKFFTMAEVTKVTGKAGDYEVTVKIKPRYVEPGSVDLSETCKKLSKDVPSDFELGLGDRKALYMDVPFAFPNRYVLDKERCTKEDLELLSGSDVVNLDDAPKEVVLKVGSIVYATGWKPYDVTRLTNLGAGEIANCVTNMQLERLASPTGPTSGMIVRPSDGKPPRSVAFVQCAGSRDENHLNYCSYICCMASLKQAAYVREAFPNARVTIYYIDLRTPGRYDNFAKRILDDDRINTVKGKVAAVAEDAGTGDVILTVEDAVSGIKSDNRFDLVVLATGMQPSIAGERLPVDVPVDEMGFIVGGEEKGIFAAGCAATPLDVMKSAQSATGAAMKAIASVRGR
>WP_027175790.1
MANNSILVVGGGFAGITAALEAAEVGYEVFIVETNPYLGGRVAQLNQYFPKLCPPSCGLEIQFQRIKNNPLVHFYTMAEVVSVSGGPGAYDVKIKQRPRYVNERCTACGDCEKAARTTVDNEFEFGLCKRKAVFKTHSFAFPHRYVLDPKDIPADELSAIQAACPYEAIDLNDAEKTFDLNVGSIVYATGWKPYDLKNLDNLGSGKLKNVVSNMQLERLAAPNGPTSGKILRPSDGKAPKSIAFVQCAGSRDQNHLNYCSYICCMASLKHVSYIRKNYPDAKVVIYYIDLRTPGRYDKFKKRILEDDKLLLVKGKVAKIVEDKHKNPVVTVENAVTGIKSDETFDMVVLATGMQPTMSGQKQPFAGVDEDGFVLAAEDKGVVAAGCAKSPLDVMKSAQSGTGAALKAIQNVVGR
>WP_027178543.1
MSNSILVVGGGFSGITAALEAAEVGHEVFIVEKAPYLGGRVMQLNKYFPKLCPPSCGLEIQFQRIKKNKNVKFFTLAEVESISGSAGNFDVKVRIKPRYVKPGSVDLDSVIGKLSNDIVDEFEFKLADRKALYMDVPFAFPQRHVLEKENCTDDDLKVLEGVAAIDLNDQEKTITLNVGSIVYATGWKPYDVTKLTNLGAGTVKNCISNMQMERLAAPSGPTNGKIVRPSDGATPKRVAFVQCAGSRDENHLNYCSYICCMASLKQAAYVRDQFPDAEVTVYYIDLRTPGRYDKFAKRILSDDKINAVKGKVAEVIEDSATKDVVVTVEDAVTGIKSQNVHDLVVLATGMQPSLAGVPVPACVQVDDQGFIVGGEDKGIFAAGCAKQPLDVMKTAQSGTAAALKAIQTVIGR
>WP_027182977.1
MSSSSILVVGGGFSGITAALEAAEVGHEVFLIEKNPFLGGRVAQLNKYFPKLCPPSCGLEIQFQRIKNNKNVKVYTLAEVVSVKGSAGDYEVTIRLKPRHVTPGSIDLSDVAASLKKDVPSEFNFSLATRKALYMDVPFAFPFRYVLDKENLSSEEESALSGIDVIDLDEKAKEFTINVGSIVYATGWKPYDITNLTNLGAGEIDNCVSNMQLERLAAANGPTEGNIVRPSDNTEPKSVAFVQCAGSRDENHLSFCSYICCMASLKQAAYLVEQNPNIRVVIYYIDLRTPGRYDNFAKRILAHPQIRAVKGKVAEIKQDTSSGGVVLTVEDVMSGIKSQNKFDMVVLATGMQPSIAGETLPVDVEVDAEGFIIGGEDKGIFAAGCAKQPLDVMKSAQSATGAALKAIQTVRGR
>WP_027188192.1
MSNAILVVGGGFSGLTAAIEAAEVGYDVFIVEKSPFLGGRVAQLNKYFPKLCPPSCGLEIQFQRIKNNPRIKFFTQACVQKVQGSAGNFTVTVAIEPRHTAPNSADLSLLASSLQGEAENDFEFGLAKRKPLYLSAPFSFPSRYVLDKSAVGKEDQIKLAGNPFIEMNEAPREITLEVASIVLATGWKPYDASNLTNLGASTLQNCISNMQMERLASPHGPTKGKITRPSDGASPKNIAFVQCAGSRDENHLNYCSYICCMASLKQALYLREQYPSAKVTIYYIDLRTPGRYENFRKKVMADEHITLVKGKVAGVEGLAGGDVLLEVEDAVHGVKGKHQHDLVVLATGMQPSLASGCNPFGVTLDNDGFVVEEAEKGIFAAGCAKQPLDVMRSAQSGTSAALKAIQTVRRR
>WP_027191380.1
MSGNAILVVGGGFSGITAALEAAEMGYEVILVEKNPYLGGRVAQLNQYFPKLCPPSCGLEIQFQRIRSNPNVKVITMAQVTKVSGQAGNFDVTLSIKPRFVNEKCTGCNACAEAAETKVPCEFDLGMGQRKVAFRPNLFAFPMRYVFEKNRCSEAEAKKIEASCKYGAIDLADQERTQTFKVGAVVEATGWKPYDMSKLENLGAGKLKNVISNMQMERLCAPNGPTGGLLLRPSDKAAPKRIAFVQCAGSRDENHLNYCSYICCMASLKQATYVRERVPEALVTIYYIDLRTPGRYQKFLEKVSADDKLTLVKGKVAELTESASGKVLATVENVDTGIKNVEEFDLVVLATGMQPSTAGEAVAVNTPRDEEGFFIGSPDSGVIATGCAKLPLDVMRSAQAATGAALKAIQTVAGR
>WP_027353075.1
MANNQAALAGGSILVVGGGISGLTTTLEAAEVGYEVFLVEKNPYLGGRVSQLKQYFPKLCPPTCGLEINFRRIKDNPRIKVFTMAEIEKVDGAPGSYNVAIKLKPRYVNENCTCCGECAEACQTEISDEFNFGMNKIKAAYLPHNMAFPAKYVISPQIIGTDDAKRCLEACKYDAIDFDMKEKVINLNVGAVVWATGWEPYDASKIDNLGFGTYPNIITNMMLERLASTNGPTNGKILRPSDDKEPESIAFVQCAGSRDENHLPYCSYVCCMASLKHTTYIREQYPDAKIYIFYIDLRAPGQRYEKFYKKIKEDKNIFFIKGKVAEVSENTGTGDITVVAENAVTGEKIRQDVEMVVLATGMQPTAAGAKLPADLKYNEDGFIINDFEQGGMFAAGCANKPADVVSSNQNATGMALKAIQTLVRR
>WP_027356135.1
MGNKSILVVGGGISGLTAAIEASEVGHEVFIIEKNPYLGGRVAQMNQYFPKLCPPNCGLEINFRRIKNNPKIHVITLAEVMGVSGQEGDFEVKVKVSPRYVNENCTACGKCVEVCPEERKNTFNYGLDNTRAIYLPHIFAFPMKYVIDAQACSRCNKCAEVCPVNAVDLNMEPREMTLRVGSIIWATGWNPYDASRIGYYGFGQYQNVINNVMLERLAASNGPTGGKILRPSDGKPVEKVAFVQCAGSRDENHLPYCSGVCCLASLKQATYILERNPEAQVYIYFIDIRALGKFEDFYMKVKDNPNIHLVKGKAGEITEDPATRDLILVVEDQETQKLMKEKFDLVVLATGMAPTTRESRAPVDLVYDENGFAVGGAPGIYSAGCVSRPMDVASCVEDATAAALKAIQSTVGR
>WP_027358963.1
MTQAINSTPVSGSILVVGGGISGLTAAIEAAEVGYEVFLVEKEASLGGRVSQLNKYFPKLCPPSCGLEINYRRIKDNPNIKVFTLAEVDSVDGKPGDYSVTVTVKPKYVSERANVKFLEAAQALETELPNDFNFGMDTRKGLYMASNMAFPSQYVVDPDIIGTSDANKIKEVCGDAVNFDEEPKSFTLKVGAVVWATGWKPYDAARIDNLGFGRYENIITNMMLERLASSNGPTAGKIQRPSDSKAPQSIAFVQCAGSRDENHLPYCSYICCMASLKHATYIREQNPEAKIYIYYIDLRTPGYRYEKFYNKLKEDKNVFFIKGKVAEVDEDVNGNIKVLAEDAVTGEKKWNTVDMAVLATGMQPAYSDNMPKADLKLDENGFIINDFVKGGMFACGCANKPADVVSCTQNATGIALKAIQTLVRR
>WP_027361721.1
MSNSILVVGGGFSGLTAALEAAELGYEVYIVEKSPFLGGRVAQLNKYFPKLCPPSCGLEIQFQRIKKNPNVKFLTMATVDSVEGESGNFTVKVSIAPRCTAPSSADLGELASSLESEVADEFNLGLATRKPLYMDTPFAFPNRYVLEPKKLSSADAIKVGASESCDLNEAPKEIELSVGSIILATGWKPYDVTNLTNLGAGQITNCISNMQMERLASPNGPTDGAISRPSDGKAPEKIAFVQCAGSRDQNHLGFCSYICCMASLKQALYVREQYPDADVTIYYIDMRTPGRYDKFMRKAVADEKLHLVKGKVAGVEEDVATGDVIVEVEDAVKGHKAKIRHDMVVLATGMQPSLAGAANPFGVTLDDEGFVVDGEAKGIFSAGCAQKPLDVMRTAQSGTSAALKAIQTVRGR
>WP_027366016.1
MANKSILVVGGGISGLTAAVEAAEVGNEVFIIEKNPYLGGRVSQLNQYFPKLCPPNCGLEINFQRIRKNPKINFFTMAEVESISGQEGNFEVTVKINPRYVNEKCTACGKCVEACPAERANTFNYGMDKTKAVYLPHEFAFPMKYAIDDQACKGAGCGKCAEACEYGAIELGMQAKTMKLNVGSIIWATGWTPYDAGKLSYYGFGRYDNVITNVMMERLAAYNGPTKGKIVRPSDGKEIKSVAFIQCAGSRDENHLKACSNVCCLASLKHATYIREQYPDAEICIYYIDIRARGKYEDFFTKVQEEANITLIKGKAGEVKQDPETNQLIVIAEDQIEQKVIEKKFDLVVLATGMAPNTSMAQIPCEAAYDEDGFVAAAAPGIYATGCTKSPLDVASAVRDATATALKAIQSTVRGQQ
>WP_027366264.1
MSSKSILVIGGGFAGITSALEAAEMGHEVFLIEKSPFLGGRVMQLYKYFPKLCPPSCGLEIQFQRLKKAKDKVKVFTLAEVVSVNGAKGDYKVKVRIKPRYVQPNGSSLTEAAGELSATVENPFEFGLATRKPLYMDVPFAFPHRYVLDKDAATPEDLKKLAGNEYINLEETAKEIELDVGSIIVATGWKPYDLKNLTNLGGGKIKDAISNMQMERLASPNGPTGGKIVRPSDGNAPKSVAFVQCAGSRDENHLNYCSYICCMASLKQACYLLDQYPDARITIYYIDLRTPGRYETFLKRVLSSPNVTTVKGKVAAVEDTAGGKVLVTVENAITGIKAQDAYDLVVLATGMQPSLAVEGLPFDLPKDEEGFIIGGAEQGIFAAGCAKVPLDVMKSAQSATGAALKAIQTVVGR
>WP_027369967.1
MSQSILVIGGGFSGITAALEAAEVGHEVYLVEKSPFLGGRVMQLNKYFPKLCPPSCGLEIQFQRIKKNPKVKCFTLAEVVSVSGQAGNYEVSVRIKPRYTAPSSANLQALADSLSQNIPNQFEFGLSTRKALYMDVPFAYPQRYVLDPEHIDEEDRQKLSENDFIDLNEQDKSITLNVGSIIIATGWKPYDVTKLTNLGAGEIQNCINNMQMERLAAPSGPTQGQILRPSDGRPPRKVAFVQCAGSRDENHLSFCSYICCMASLKQAKYLRDQYPDAEATIFYIDLRTPGRYDNFAQDVLSDPLVKTVKGKVAEVEEDITDGSVWVTAEDALTGNKMQECFDLVVLATGMQPSLAGQPLPLNAEVDEEGFVFSAESNGIFAAGCAAEPLDVMKSAQSATSAAMKAIQTVRGR
>WP_027718701.1
MGNKSILVVGGGISGLTAAVEAAEVGYEVYIVEKNPYLGGRVAQLNQYFPKLCPPNCGLEINFRRIKNNPKIHFFTQAEVTGVSGQEGDLEVRVKINPRYVNENCTACGKCVEVCPAERENDFNYGLDKTKAIYLPHIFAFPLKYVIDSRACRGKECGKCLEACAYGAIDLDMQPKEMALKVGSIVWATGWNPYDASKISYYGFGRYKNVITNVMMERLASINGPTGGRIVRPSDGKPVEKVAFVQCAGSRDENHLPYCSGICCLASLKQATYVLEQNPAAQAYIFFIDIRALGKYEDFYARVKDNPNLHLIKGKAGEITEDPETKDLIVVAEDQVTQKLMKERFDMVVLATGMVPATREARPPVEMAFDGNGFVVGGANGVYGAGCVHRPMDVASCVQDATAAALKAIQSTLGR
>WP_027720408.1
MSNSILVVGGGFSGITAALEAAEVGHEVFIVEKSPYLGGRVMQLNKYFPKLCPPSCGLEIQFQRIKNNKNVKFFTLAEVESINGSKGNFEVKVRIKPRYVGPGSVELTDVIEKLSNDITDEFEFKLCDRKALYMDVPFAFPARYVLEKENCTDEDLKVLKGVDVIDLKEEEKVVTFNVGSIVYATGWKPYDVTKLSNLGAGTVKNCISNMQMERLAAPSGPTHGQIVRPSDGAQPKNIAFVQCAGSRDENHLNFCSYICCMASLKQAAYIRDQYPDAKVTVYYIDLRTPGRYDKFAKRILSDDKINAVKGKVAEVIEESGSGNVLVTVEDAVTGIKAQNEHDLVVLATGMQPSLAGTPVPSGVQVDDQGFIVGGEEQGIFAAGCAKQPLDVMKTAQSGTAAALKAIQTVIGR
>WP_027982912.1
PRVKVLTLAEVEKVDGTPGNYDVAIKVNPRYVNENCTLCGDCAAASQTEIDSEYDFGMKKNKGAYLPFEMAFPSRFVVSPEIIGTDDARRCKEACKYDAVDLDMEAKTLNLNVGSIVWATGWQPYDATKIDNLGFGQYPNIITNMMMERLAAPNGPTRGKIVRPSDDKAPESIAFVQCAGSRDENHLPYCSYICCMASLKQAIYVRERYPEAKIYVFYIDLRTPGNRYEKFYEKIKEDESIFLIKGKVAEVSEDPASKNVTVVAENAVTGEKIHQTVEMVVLATGMQPTTATDKLPADLTYTDDGFIVNDFERGGMFATGCANKPADVVSSNQNATGMALKAIQTLVNR
>WP_028313302.1
MTTDTAARASGSILVVGGGISGLTTTLEAAEVGYEVFLVEKNPYLGGRVSQLNQYFPKLCPPTCGLEINFRRIKDNPGIKTFTLAEVVKVSGGPGDYDVEIKLNPRYVNENCTCCGECAKACQIEVDNDFNFGMDKTKGAFLPHEMAMPARYMISPKIIGTEDAKRCLEACKYDAVDLEMEPRTINLKVGAIVWATGWEPYDATKIDNLGFGQYDNIITNMMLERLAAPNGPTKGQIVRPSDNTAPESVAFVQCAGSRDENHLPYCSYICCMASLKHACYIREQYPDAKIYIFYIDLRAPGDRYEKFYKKVKEDENVFFIKGKVAEVSADASGDITVTAENAVTGEKVSQTVSMAVLATGMQPSAALNKLPADLKYTDDGFIINDYAAGGMFACGCAAQPADVVSSNQNATGMALKAIQTLVKR
>WP_028318909.1
MSDTAGNGAVLVVGGGISGLTAALEAAEVGNDVFLIEKNAYFGGRVAQLNQYFPKLCPPTCGLEINFKRIKDNRRIRTYTLTTVKSISGGPGNFEVQLETAPRYVNSNCTACGDCAQVCGDEIDDAFNFGMGTTKAVYLPHEMAFPRRYVLAKEACSAATLDAIKAACKYNAVDLDMQPQTFTLKVSAIVWSTGWNPYDPTKITNLQYSSSNAIITNMMMERLAADNGPTKGKILRPGDGKEPASFAFVQCAGSRDENHLQHCSYICCMATFKQISYIRAQYPDAKIYVFYIDLRTPGKYENFREKFMADPNTTFIKGKVADIAAERDGGVTVTAEDAINGTKIHQKVDLCILATGMEPALGEQGKALGVTMDGNGFVVSDAAKGMFSAGCAKAAVDVYTSGQSSTAAALKAIQIGR
>WP_028321950.1
MADVQTTNQSILVVGGGMSGITAALEAAEAGYDVVLVEKRPYLGGRVAQLYEYFPKLCPPNCGLEINFRRLKANPRVRFFTMAEVSKISGKEGDYDVTVALKPRYVNEKCTCCGKCAEVCEAQIDNPFNYGMDNMKAAYLPHDFAFPMRYVLDPSIVKTEEGQKCKEACAYDAIDLDMQETSFDLKAGAIVWAGGWDPYDASKIEYYGFGTYKNVITNVMMERLASLEGPTAGRILRPSDGKPAKNVAFIQCAGSRDENHLAYCSGICCLASMKQASYLREKDPESAATVFFIDIRALDRLEDFYTRVKQDEKVSFVKSKIAVITEDEETGDLLLEGENTQTSEQIRMRFDLVVLATGMVPNRMSTDVTGDISWNEYGFFACEPGKPGIYGAGCARRPTDVASCVQDATASALKAIQSIARR
>WP_028323502.1
MTAETAAPASGSILVVGGGISGITTALEAAEVGYEVYLIEKNPYLGGRVAQLNQYFPKLCPPTCGLEINFRRIKDNPRIKVLTLAEVQSIDGKPGDYTANIQISPRYVTEACTCCGACAEACQTEIPNEFNFGMNKIKGAYLPNDMAFPARYVLSSRIIGTEDAKRCKEACKYDAIDLDMAAKTVSLKVGAVVWATGWVPYDAHKIDNLGFGRHKNIITNMMLERMASTTGPTGGKILRPSDQKAPATIAFVQCAGSRDENHLPYCSYICCMASLKHVTYIREQYPDAKIAIFYIDLRAPGYKYERFYKKIKEDANVTFIKGKVAEVSEDAATGNITVVAENAVTGEKIHHTSEMVVLATGMQPTAAVSKLPVELNLTNDGFIVNDFAKGGMFATGCANKPADVVSCNQNATGMALKAIQTLKKR
>WP_028488259.1
MTDVVATNQTIIVVGGGISGMTAALEATETGKQVILLEKRPYLGGRVSQLYKYFPKMCHPTCGQEINQRRIKMNQNLTVLTQAEVANISGNTGDYTVSVTLTPRYVNNHCTACGECAKAATTEFDDEFNYNMGKRKGVYLPNAMAFPQHYVIDQRLIGTAEADAAKAACKYGAIDLDQQVETLDLKAGAVIFATGWKPYDANKIQPYGYDRFANVITNVEFERLMDPHGPTGGKLLRPSDGKEAKNVAFIQCAGSRDKNHLAHCSRICCMASLKQTNYVQEKFGDDGKSTIYYIDMRAIDRFDDFYQKVQDNPNVSFIKSKVAKVEEDKASGNPVLHGVDTEGYKRYANQHDLVVLATGMEPSVDFKGFPVKIMVNDEGFIEQDDSNGGIFAAGVASDALDVNRAVQHATAAALRAVQVVNQVAGA
>WP_028573229.1
MEHSGILVVGGGFSGITAALEAAEVGHYVYIIEKNSCLGGRVSQLNQYFPKLCPPSCGLEINYQRIKNNPRVKFFTLAEVVSVTGSPGNYTAKIKLSPRYVNTNCTACDKCSQVCPVETDSEFELGLQKRKAAYRPHLNSFPLRYVIDPEVCLGKSCSKCVEACAYDAIDLDDREKEITLNVGAVVWATGWKPYDVSKLEILGAGKVKNAISNMQMERLASPSGPTNGKIVRLSDGKAPERIAFVQCAGSRDESHLSYCSYICCMASLKQVTYLRAQYPDAQIVIYYIDIRTPGRYDKFLQKIREDEKVLMVKGKVAQVVEDGATGDVLVTAEDIIKGLKKEERFDMVVLATGMEPSVAGQTLPAGLQQDDDGFCISQEAGVIAAGCAKMPLDVMRSAQTATGAALKAIQTVVGR
>WP_028573947.1
MSNSSILVIGGGFSGITAALEAAEVGHEVFIVEEMPYLGGRVAQLKHYFPKLCPPSCGLEINFQRIKNNPKVKYFTLAEVVSVSGGPGNYEVKIKIKPRYVNNNCTACDKCVEVCPVERSSDYDFDMGKTKAIYRPHLMSFPMRYVIDDQVCEGTACAKCVEACEYQAIDLDEKEREITLNVGSVVVATGWKPYDVAKLTNLGGGQIPNVITNMQFERLAAPAGPTSGKIQRPSDGEEPKRIAFVQCAGSRDQNHLDYCSYICCMASLKHCTYIREQYPDAEVVIYYIDLRAPGRYEKFLNKIQQDEKVLMVKGKVAKIEEDASSGNVTVTAEDIMGGMKKEEQFDLVVLATGMQPSIADGKLAIEVPKDEEGFITGGEEKGIFAVGCAKMPLDVMTSAETATGAALKAIQTVRR
>WP_028576413.1
MASNSILVIGGGFAGLTAALEAAEIGHEVFIIEKTPFLGGRVMQLNKYFPKLCPPSCGLEIQYQRIKNNPKVKFFTLAEVTKVEGGVGNYDVTVRIKPRYAGPSSPDLSELCGSLDSDVVNDFEFGLATRKPVYMDAPFAFPQRYVVDKAAMSDADKAKAKKCEYIDLNEEEKTVTLNVGSIVIATGWKPYDVTKLTNLGAGQVKNCISNMQMERLASPYGPTNGKIVRPSDGREPKKIAFVQCAGSRDENHLHYCSYICCAASLKQAQYVREQYPDAEVTIFYIDLRTPGRYDNFAKKVLADEKTFAVKGKVAAVEQDKAGDDVWVTVEDAVSGSKSVERFDLVVLATGMQPSLAGASLPIDVPVDSEGFIIGGEEKGIFAAGCAKQPLDVMKSAQSATGAAMKAIQTVRGR
>WP_028580571.1
MSDTAGNGAVLVVGGGISGLTAALEAAEVGKDVFLIDKNPYFGGRVAQLNQYFPKLCPPTCGLEINFKRIKDNRRIRTYSMTTVKSVSGGPGNFQVELETAPRYINSNCTACGACSEACSSEIDDPFNFGMRKIKAAYLPHEMAFPRRYVLDKQACSDESLSAVKGACKYDAVDLDMQPEVFTLNVSAIVWSTGWNPYDPEKLENLKFSSSSAIITNMMMERLAADNGPTAGKILRPGDDKEPESFAFVQCAGSRDENHMEHCSYICCMATFKQISYIRAQYPEAKIYVFYIDLRTPGKYESFRAKFMDDENIIFIKGKVADIVAENDGGVTVVAEDTLTAKKVNQKVDLCVLATGMQPAIGEQGKAYGLTLDGNGFVVSEPEKGMISAGCAKAAVDVYSSGQSSTAAALKAIQIGR
>WP_028585203.1
MSNTAGNGAVLVVGGGISGLTAALEAAEVGNDVFVIDKNPYFGGRVAQLNQYFPKLCPPTCGLEINFKRLKDNRKIRSYSMTTVKSVSGGPGNFTVELETAPRFVNSNCTACGDCAAACTDEIDDPFNFGMRKIKAAYLPHEMAFPRRFVLAKDACSDECLAAVKASCKYNAIDTEMQTETFTLQVSSIIWSTGWNPYEAEKIDNLKFNSSPAIITNMMMERLAADNGPTAGKILRPGDDKEPESFAFVQCAGSRDENHMEHCSYICCMATFKQISYIREQYPEAKIYVFYIDLRTPGKYESFREKFTADENTTFIKGKVADIIAEGDGGVTVVAEDTLSAKKIQQKVDMCVLATGMKPAMEQGEQLGLTVDGNGFIVSEPEKGMISAGCAKAAVDVYSSGQSSTAAALKAIQIGR
>WP_028586275.1
MPNTSVLVVGGGFSGITAALEAAEVGHEVYLVEKTPFLGGRVAQLNKYFPKLCPPSCGLEIQFQRIKKNKNVKVFTLAEVVSVSGQQGDYTAKIRIRPRHTAPGSADLSELAGELPARADNAFELGLAKRGPLHLDMPFAFPARYVLEKDELRAADLETLEDNEFIDLDETEKEIEVAVGSIVIATGWKPYDVTRLTNLGAGAIDNCITNMQMERLAAPCGPTGGQILRPSDSAAPKKIAFVQCAGSRDENHLNFCSYICCMASLKQATYVREQYPDAQVTIFYIDLRTPDRYQKFRARVLADENIRTVKGKVAAAAQGPGGSVVLTVEDAVAGTKSHETFDLVVLATGMQPTLAGERLPIDVPIDEDGFVVGGEDKGIFAAGCAKKPLDVMKSAQSGTGAAMKAIETVRR
>WP_028841675.1
MGKPILVVGGGISGVTAAVEAAEVGAEVILVEKQPTLGGRVAQLRYYFPKLCPPTCGLEINYRRIKSNPRIKVYTMAEVLEVNGAPGNYNVKIKIAPRYVNDNCTACGECEKVCEGERISDFDFGLSKTKAIYLPHPVAFPMKYVLDKDALAPGDLERIMAECKYNAIEPEMKEQVLELEVGSIIWATGWKPYDATKLDNLGYGKYANVITNMQMERMASPWGPTQGKIVRPSDNQPPKKVAFVQCAGSRDENHLPFCSYICCLASLKHSLYLAEQDPEAETYIFYIDLRTPGRYEKFLKKAEAEAKINFIKGKVAKIEEDPETNDLIVTAEDTLSGKKISQKVDLVVLALGMQPSLASAEIKGIKIDQNGFVGEEEGMISCGCAKMPLDVMTSNETATGAALKAIQIIKRG
>WP_028843072.1
MGKPILVVGGGISGVTAAVEAAEVGAEVVLIEKQPTLGGRVAQLRYYFPKLCPPTCGLEINYRRIKSNPRIKVYTMAEVLEVNGAPGNYNVKIKIAPRYVNDNCTACGECEKVCEGERISDFDFGLSKTKAIYLPHPVAFPMKYVLDKDALAPGDLERIMAACKYNAIEPEMKEQILELEVGSIIWATGWKPYDATKLDNLGYGKYANVITNMQMERMASPWGPTQGKIVRPSDNQPPKKVAFVQCAGSRDENHLPFCSYICCLASLKHSLYLAEQDPEAESYIFYIDLRTPGRYEKFLKKAEAEAKINFIKGKVAKIEEDPETNDLIVTAEDTLSGKKISQKVDLVVLALGMQPSLASAEIKGIKIDQNGFVVEEEGMISCGCAKMPLDVMTSNETATGAALKAIQIIKRG
>WP_028844961.1
MSGENPNRILVIGGGFSGLTAGIEAAETGAEVIVVEKNPYLGGRVAQLNKYFPKICPPMCGLEINFRRIKVNPLFTFYTMSEVDSISGVPGDYTVKIKINPRYVNENCTACNACSEACPVERNCDFNFGLNKSKAIYLPFEQAFPLKYVIDRKSCPKDCPAPCLNACKYNAIDFNMQPETVEVKVTSIVVATGWKPYDASKIDNLNFGKVKNVITNMMFERIAAKNGPTNGQILRPSDGKSVENVAFVQCAGSRDENHLPFCSYICCLASLKHTLYLKEQNPDAEVNIFYIDIRTPGKYEKFYNQVKELSGVNFIKGKVAGIEQDSDSDDVIVIAEDILNGEKIRQKVDMVVLATGMQPESFDFKVPGVKYAVDGFVVDAEGIYSAGCAKAPMDVAGCGKDSTSAALKAIQTGVRR
>WP_029134903.1
MTEVIATNQTILVVGGGISGLTAALEAAETGKQVVLVEKRPYVGGRVTQLYKYFPKLCYPTCGLEINQRRAKMNPNLTILTMAEVTDIQGEAGNYTASVKISPRYVNDNCTGCGDCAKAVSAEFDDEYNYGLGKRKGAYLPHRMAHPQRYVIDPAILGTEDAEKAKTACKAGAVDLDMQEETVSFKAGAVVWATGWQPYDANKIQPYGYDRFQNVITNVEFERMADPNGPTGGKIVRPSDGEVAKNIAFIQCAGSRDKNHLLHCSRICCMATLKQTHYVQEALGDEGKSTIYYIDIRAIDRFEDFYQTVRENPNVSFIKSKVASITQNRENSNPVLNGVDTEGYHRYANEHDLVVLAVGMQPSVDKSSFPVDIVINEEGFIEPATENGGIFAAGCSSDALDVNRAVQQATGAALRAIQVVNRVAGTEG
>WP_029460421.1
MGSNAILVVGGGFSGITAALEAAEVGHEVYIVEKNAFLGGRVMQLNKYFPKLCPPSCGLEIQFQRIKNNKNVKFFTLAEVTKVSGKAGDYEVTVKIRPRYVEPGSVDLSETVKKLSKDVKSDFELGLGERKALYMDVPFAFPNRYVLDKERCTKEDLELLSGADVINLDDAPKEIVLKVGSIVYATGWKPYDVTRLTNLGAGEIANCVSNMQLERLASPSGPTRGRIVRPSDGKAPRSVAFVQCAGSRDENHLNYCSYICCMASLKQAAYVREAFPEARVTIYYIDLRTPGRYDNFAKRILADDRINAVKGKVAAVAEDAGTGDVILTVEDAVSGIKSDNRFELVVLATGMQPSIAGERLPVDVPLDEMGFIVGGEEKGIFAAGCAATPLDVMKSAQSATGAAMKAIALVRGR
>WP_029893563.1
MSNSSILVVGGGFSGITAALEAAEVGHEVFIVEKTPFLGGRVAQLNKYFPKLCPPSCGLEIQFQRIKNNKNVKFFTQAEVGGIKGSKGDYEVTVKIKPRHVGPGSAQLTEVAEGLEKDVTNEFEFGLSKRKALHLDMPFAFPQRWVLDKDACTEADLKKLSELEVIDLEETEREVTLNVGSIVYATGWKPYDMTNLTNLGGGQIPNMISNMQMERLASGSGPTKGNIVRPSDGEKPMNVAFVQCAGSRDENHLGFCSYICCMASLKQAAYLREQHPDCRVSIFYIDLRTPGRYDNFKNKILDDPKIRAVKGKVADAQPAGDKVKLTVENAVTGIKGEETFDMVVLATGMQPSLAGQKLPAGLEVDEEGFIIGGEDKGIYAAGCAKLPLDVMKSAQSATGAALKAIQTVKGR
>WP_031387255.1
MEHSGILVVGGGFSGITAALEAAEVGHDVYIIEKNSCLGGRVSQLNQYFPKLCPPSCGLEINYQRIKNNPRVKFFTLAEVVSVSGSPGNYTAKIKISPRYVNTNCTACDKCSQVCPVETDSEFELGLQKRKAVYRPHLNSFPMRYVIDPAVCLGKSCSKCVEACAYDAIELDDREKEITLNVGAVVWATGWKPYDVSKLEILGAGKIKNAISNMQMERLASPSGPTNGQILRPSDGKAPERIAFVQCAGSRDESHLSYCSYICCMASLKQVTYLRAQYPDAQIVIYYIDIRTPGRYDKFLQKIREDEKVMMVKGKVAQVMEDGATGDVLVTAEDIIKGIKKEERYDMVVLATGMEPSVAGQTLPAGMQQDDDGFCISQEAGVIAAGCAKMPLDVMRSAQTATGAALKAIQTVVGR
>WP_031481344.1
MSKSILVVGGGFSGITAALEAAEVGHEVFIVEKAPFLGGRVMQLNKYFPKLCPPSCGLEIQFQRIKNNKNVKFFTMAEVESISGSMGDFEVKVRIKPRYVGPGSVELSEVIEKLSNNVTDEFEFKLCDRKALYMDVPFAFPARYVLEKENCTDEDLKLLAGIDVIDLKEEEKVITLNVGSIVYATGWKPYDVTKLSNLGAGTVANCITNMQMERLAAPSGPTSGQIVRPSDGAQPKNIGFVQCAGSRDENHLNYCSYICCMASLKQAQYLREQYPDAKVTVYYIDLRTPGRYDKFAKRILSDDKINAVKGKVAEVIEVSGSGNVLVTVEDAETGIKAQTEHDLLVLATGMQPSLAGVPVPTGVQVDDQGFIVGGEEQGIFAAGCAKQPLDVMKTAQSGTASALKAIQTVIGR
>WP_031513384.1
MENKTILVVGGGISGITAATEAAEAGCEVFLVEKNSYLGGKVSQINQYFPKMCPPNCGLEINFQRIKKNPRIKVLTLAEVESISGSEGNFDVNIKLNPRFVNGNCTGCNKCTEVCPVERANDFNFGLDKTKAIYLAHPFAFPMKYVIDAKACEGASCGKCVEACEYKAIDLNMEAKTMTVNVGAIIWATGWNSYDMAKISNYGGGRYENMISNIMMERMASLTGPTGGKIIRPSDNAEPKKIAFVQCAGSRDQNYQKACSSVCCMATLKQVNYVREQNPDADITIYFMDIRAMGKHEDYYQKVMEKEVKLIKGKPSEIKENPDNKNLIVLSEDQFTQEITTLEYDMVVLATGMAPATAEDKVPAELNYDVDGFLIAGPPTPGIYGAGCTRKPGDVASSVQDATAAALKAIQSTVRR
>WP_034598781.1
MAHKSILVVGGGVSGLTAAIEASEAGSEVYLVEQKSYLGGRVAQMNQYFPKLCPPNCGLEINFKRIKQNPRIKFFTLSEIEKIDGVEGDYTVTVKSNPRYVNHNCTACGKCTEACPAERANEFNYGMGKTKAIYNAHEFAFPMKYVIDGSACLGAECGKCVAACEYGAIELDMSAKSFNLNVGAIVWATGWEPYDAKKVDYYGFGRHQNVITNVMMERLAASNGPTAGKILRPSDGKEVKTIAFVQCAGSRDENHLPYCSGVCCMASLKQATYVKSASPDAKVYMFYIDVRAMGKHEDFYTKVQDDINMIKGKVGEISEDPETKDLIVQVENQLTGEIMKETVDMVVLATGMAPSTSSALDTISYDEDGFIVSQPGIFGAGCAKKPLDVSSSVKDSTSAALKAIQSTVRR
>WP_035068577.1
MSNSILVVGGGFSGLTAAIEAAEVGYEVYIVEKTPFLGGRVAQLNKYFPKLCPPSCGLEIQFQRIKKNPRIKFFTQAEVTAVSGDAGNYTVKVHIEPRGTVPSSADLSLLASSLESDVDNEFELGLAKRKPLYMSVPFAFPSRFVLDKAALSRADELKVGKSAFCDMNEAPRDIELNVGSIVVATGWKPYDVTRLSNLGAGAFANCVSNMQLERLASASGPTGGQIKRPSDGKAPKKVAFVQCAGSRDQNHLNYCSYICCMASLKQALYVREQYPDAEVTVYYIDLRTPGRYDKFLRKVKADEKIALVKGKVAGVEEDAATGDVIVEVEDAVKGEKRKHRFDLVVLATGMQPSLAGQKLPFDVPVDEEGFIVGGEEKGIFAAGCAQKPLDVMRTAQSGTSAALKAIQTVRGR
>WP_035236206.1
MTTENSAPVSGSIMVVGGGISGLTTALEAAEVGYEVFLIEKEASLGGRVTQLKHYFPKLCPPTCGLEINYRRLKDNKNIKVYTLSEVQNVDGTPGDYTVTVKSTPRYVNSNCTCCGECEKVCETEISNEFNFGMNRRKAAYLPHNMAFPQRYVMDSAMGKDDREKVKEACKYNAIDFSMEESTFDLKVGAVVFTTGWQPYDATRIDNLGFGRYQNIITNMMLERLASSNGPTEGKIIRPSDDKAPETIAFAQCAGSRDENHLPYCSYICCLASLKHATYIRAQYPDAKIYIYYIDLRTPGRKYENFYAKLKADENVFFVKGKVAEVSEESGTGNINLVAEDTISGEKIRQTVDMLVLATGMQPTCAIDKPAADLTFDDEGFIINDFSKGGLFAAGCANKPADVVTSNQNATGMALKAIQTLRR
>WP_037562418.1
MTEEKATPASGSILVVGGGISGLTTALEAAEVGYEVFLVEKNPYLGGRVAQLNQYFPKLCPPTCGLEINFRRIKDNPRVKVLTLAEVEKVAGSPGNYDVAVKVNPRYVNENCTCCGDCAAACQSEIDSEYDFGMKKNKGAYLPFEMAFPHRFVIAPEIIGTPDAQRAKDACQYDAIDLAMEAKTLNLNVGSIVWATGWEPYDATKMDKLGFGQHPNVITNMMMERMAAPNGPTRGSIVRPSDKKEPASIAFVQCAGSRDENHLPYCSYICCMASLKQATYVRERYPEAKIYVFYIDLRTPGYRYEKFYEKIKEDENIFLIKGKVAEVSEDPNSNNITVVAENAVTGEKIHQEVEMAVLATGMQPTTATDKLPADLNYNEDGFILNDDEAGGMFGAGCANKPADVVSSNQNATGMALKAIQTLVNR
>WP_038035176.1
MAQDGPHSQTIAVIGGGIAGLTAALEAAETGYDVILIEKEPALGGRVTRLNRYFPKFCHPTCGLEINYQRLRKNPRVKVLTMHEVVAVDGEKGNYTITAKKLPRFVNEKCTACGECGKVCETEIDDPYNYGMSKVKAARLPHEHAWPMRYVIDPVVKGTDDQKRIEEACKYGAVDFSEEEEEVTINAGAIVWATGWRPYDARKLETYHYDSSPDIINNVEMERLANHDGPTGGKVVRPSNGEPAKKVALIQCAGSRDVNHLPYCSMICCLASLKHAAYVLEQYEDAEVHMYYIDIRAHDKMQTFYERLKVDPRLKFIKSKPAEIGLGEDGRPYVKGERTIDRELYCESYDLVVLATGMEPEAKGVDIKGDVVKDEDGFVLALEGEDGGQFSCGVAAGPFDVALSTMSGTAAALKAIQAVGAR
>WP_038056351.1
MGQLPILVVGGGISGITAAVEAAEVGAEVILIEKEPSLGGRVAQLRYYFPKLCPPTCGLEINFRRIKSNPRIKVYTMAEVMEISGEPGNYKVKVKIRPRYVNDNCTACGECEKVCEGERVSDFDFGLRKTKAIYLPYPMAFPMKYVLDKDALAPGDLERIMAACKYNAIDPDMKEEIKEFEVGAIIWATGWKPYDATKLDNLGYGKFTNVITNMQMERLASPWGPTGGKILRPSDNTPPKKVAFVQCAGSRDENHLPYCSYICCLASLKHSLYLAEQDPEAEALIFYIDIRTPGRYEKFLRRAQEEARITFIKGKVAKIEEDPETKDLIVTAEDTLSGKKINERVNMVVLALGMQPSIAGMEIPGLKVDENGFVFYEEGIIGCGCAKMPLDVMTSNETATGAALKAIQIIKRG
>WP_038062619.1
MSKPILVVGGGISGVTAVVEAAEVGAEVILVEKQPTLGGRVAQLRYYFPKLCPPTCGLEINYRRIKSNPRIKVYTMAEVLEVSGTPGNYNVKIKIYPRYVNNNCTACGECEKVCEGERVSDFDFGLSKTKAIYLPHPVAFPMKYVLDKDALAPGDLERIMAACKYNAIDPEMKEEILELNVGAIIWATGWKPYDATKLDNLGYGKYANVITNMQMERMASPWGPTQGKIVRPSDNQPPKKVAFVQCAGSRDENHLPFCSYICCLASLKHSLYLAEQDPKAESYIFYIDLRTPGRYEKFLKKAEAEAKINFIKGKVAKIEEDPETKDLIVTAEDTLSGKKVSQKVDLVVLALGMQPSLASAEIKGIKIDQNGFVVEDEGIISCGCAKMPLDVMTSNETATGAALKAIQIIKRG
>WP_040333220.1
MSDKKSILVIGGGISGITTAIEAAETGYNTIIVEKNPYLGGRVAQLNRYFPKLCPPYCGLEINFKRIKQNPNIKFYTMAEVDSVSGTEGNFSVQLKISPRFVNSKCTACDKCVEVCPVERPNSFNFGMDKTKAIYRPHEMSFPMKYVIDSTVCPGSQCSKCVGACKYNAIDLNMKPETVQLNVASIIYATGWTPYDATKMDNLGYGKVKNVITNMMMERLAAPNGPTKGKIVRPSDSKAVTSVAFVQCAGSRDENHMAHCSSICCMATLKQATYLRDSNPEIKATMYYIDLRAPGKYEDFLKKVQADNIIDMVKGKVAKIEEDSETADPILTVEDVLGGQKISQQVDMVVLATGMEPSIKSKAGNAKLDDNGFVIGDGQDAGIYGAGVAKNPNDVMTSLQDATAMALKGIQSTARR
>WP_041069621.1
MTEVVATNQTILVVGGGISGMTAALEAAETGAQVVLVEKRPYLGGRVSQLYKYFPKLCHPTCGLEINQRRAKMNPNLTILTGAEVSKVEGEAGNYTATVKLTPTYVNDNCTACGECAKAVEAEFDDEYNYGLSKRKGAYLPHVMAHPMKYVLDPSIIGTDDAQKAKDACKYDAIDLDDSEKEIQFPAGAIVWATGWKPYDAARIQPYGYDRFENVITNVEFERMADPKGPTGGKIVRPSDGKEAKNVAFIQCAGSRDRNHLYHCSRICCMASLKQTHYVVDAYGDDAQVSIYYIDIRAIDRFEDFYQTVQDMDNVKFIKSKVASITKGEGDNPCLNGVDTEGYHRYANEHDLVVLATGMEPSVSIDSFPVDVEINREGFIEPAEKNGGVFAAGCASDALDVNRAVQSATGAALKAIQVVNRVARAEG
>WP_041100027.1
MTASIATNQTILVVGGGISGMTAALEAAECGKQVILVEKTPVLGGRTARLYRYFPKMCHPTCGLEINLRRIKQNRNIRLMTMTEVTAVSGSRGNYSVTLKVAPRFVNENCTACGKCGEAVTAEVSNPWNYGLDKMKAAYLPHNMAYPQRYVIDPSIVGTPEGEKAKAACPVGAVDLDMKEESVSLQVGAVIYATGWRPYDAAKIQPYGYDRFPNVITSLEFERLADPQGPTGGKILRPGDGKEAKNVAFIQCAGSRDENHLRHCSRICCMASLKQTQYVREAFGETGKSTIYYIDIRAIDRFEDFYQMVQKDATVSFVKSKVAKIVENKENGNPILHGVDTEGYHRYATEHDLVVLAVGMEPEITGVKLPDDVILDSSNFIEGSKDGGMFGAGAASSPLDVNRSVQSATAASLHAIQVIHKTASTEAA
>WP_041277675.1
MTDEQGTSGAVLVVGGGISGLTAALETAEVGNDVFLIEKSPCFGGRVSQLNQYFPKLCPPSCGLEINFRRVKENRGIRTYSMTTVKSVTGEAGNYEVTLEIAPRYVNSNCTACGACSAACPDEVANEFNFGMDMRKAAYLPHEMAFPRRYVIDKDALSPAGAEAVVAACKYGAVDLDMQPETVVIQVGSIIWATGWNPYDPAKMDNLKYGQSDAIVTNMMIERMASPNGPTSGKILRPGDNKEPESIAFVQCAGSRDENHLEYCSSVCCMATFKHMTYVREQYPDAQIYVFYIDLRTPGKYEKFREQRMADEKATFIKGKVADIIIEADGGVTVVAEDALTGNKKNQKVDMVVLATGMQPSFATGAPVGLEVDSNGFIISDFNKGMIAAGCAKKPVDVVTTTQSSTAAALKAIQISRRSN
>WP_043108749.1
MTEVVATNETILVVGGGISGMTAALEAAETGKRVVLVEKRPFLGGRVSQLYKYFPKLCHPTCGQEINQRRIKMNPNITVLTMAEVTGLEGEPGAYTATVKLTPRYVNDNCTACGECAKAVEAEFDNEFDYGMSKRKGAYLPHVMAHPMQYVLDPRIIGTDDAQKAKDACKYDAIDLDMEEREIQFPCGAVIWATGWKPYDAAKIQPYGYDRFENVITNVEFERMADPKGPTGGKIIRPSDGKEAKNIAFIQCAGSRDRNHLFHCSRICCMASLKQTHYVVDAYEDAQVTIYYIDIRAIDRFEDFYQNVRAMDNVIFVKSKVANIITDKDGNPICRGVDTEGYHRYENTHDLVVLATGMEPSVSKSDFPVDIVINRESFIEPDPANGGVFAAGSASDALDVNRAVQHATGAALKAIQVVNRVAGAEG
>WP_043635025.1
MSSNAILVVGGGFSGITAALEAAEVGHEVYIVEKNPFLGGRVMQLNKYFPKLCPPSCGLEIQFQRIKNNKKVKFFTLAEVTKVTGTAGDYEVTVKIKPRYVEPGSVDLTETCKKLSKDAPSDFELGLGTRKALYMDVPFAFPNRYVLDKERCTKEDLELLSGSDVINLDDAPKEIVLKVGSIVYATGWKPYDVTRLTNLGAGEIANCVSNMQLERLASPTGPTNGQIVRPSDGKAPRSVAFVQCAGSRDENHLNYCSYICCMASLKQAAYVREAFPNARVTIYYIDLRTPGRYDNFAKRILDDDRINTVKGKVAAVAEDAGTGDVILTVEDAVTGIKSDNRFDLVVLATGMQPSIAGERLPVDVPVDEMGFIVGGEEKGIFAAGCAATPLDVMKSAQSATGAAMKAIASVRGR
>WP_043813746.1
MTEESTMGQAIMVVGAGMTGLSAALEAAEAGCKVVLVEKNPYLGGRVAQLHQYFPKLCPPYCGLEINFRRVRSNSNIDILTMAEVTAISGEPGNYKVSVKQSPRFVNDKCTACGKCAEAVETQIDSAFNYGLCKTKAAYLPHDLAFPYRYVIDPSIIGTPEAQKAKDACPYDAVVLDDAEKELTFEVASVIWAAGWTPYDPRKVQYYNFDKSPNIVTNVQMERLAAFSGPTGGQILRPGDGQAPKSVAFIQCAGSRDINNMPQCSTICCLASLKQATYVREKLPEAKVTIYFIDIRAMDRNEDFYTKVKADEGVSFVKSKIAMIEPQDDGSLILEGENTTTGERFKAQHDLVVLATGMQPNTALSKVPAEVEYDEYGFMRQGEGIFGAGTVRRPSEVVTCVQDGTGAALRAIQLVAGR
>WP_044349637.1
MTDQDKTSVLVVGGGISGLTAALEAAEAGHEVVLVERSPYLGGRVAQLHQYFPKLCPPNCGLEINFKRLRANPNVTIHTMSEVSSIEGAPGEYKVTIKTSPRFVNEKCTCCGKCAEAVETMIPNSFNYGLDQIKAAYLPYDMAFPMRYVIDPSIAKTEEGKKAAEACPYGAVDLEDKGAEFTLTTGSVVWAAGWTPYDPTKLTTYNFDQSPNVITNVQMERLAAHNGPTSGKILRPGDGEAPKSVAFIQCAGSRDENHLPYCSTVCCLASLKQSLYVREQLPEAKVTIYFIDIRAMDRNEDFYNRVKDDGGVDFIKSKIATITPMEGGSKLILEGENTATCEKFQVEHDLVVLATGMQPNTDLDKIPAEVLYDDYGFLLPQEGIIGVGTARRPCEVVSCTQDGTAAALKAIQAVAGGR
>WP_045211217.1
MSNNSILVIGGGFSGITAALEAAEVGHEVFIVEKMPYLGGRVAQLKHYFPKLCPPTCGLEINFQRIKNNPRVKYFTMAEVVSVSGGPGSYDVKIKIKPRYVNNNCTACDKCVDVCPVERDSAYDFNLGKTKAIYRPHLMSFPMRYVIDEQVCEGTSCSKCVEACEYQAIDLEEKEKEITISVGSVMVATGWEPYDVSKLTNLGGGQIPNVITNMQLERLAAPAGPTDGKIQRPSDGEEPKRIAFVQCAGSRDQNHLDYCSYICCMASLKHCTYIREQYPDAEVVIYYIDLRAPGRYEKFLNKIQQDEKVLMVKGKVAKIEEDAGSNQVVVTAEDIMGGIKKEEKFDLVVLATGMQPSIAENDLPLEVPKDEEGFITGGDEKGIFAVGCAKMPLDVMTSAETATGAALKAIQTVRR
>WP_045219116.1
MEHSGILVVGGGFSGITAALEAAEVGHEVFIVEKGSYLGGRVSQLNQYFPKLCPPSCGLEINFQRIKNNPKVKFFTMAEVVSVTGTPGNYTAKVKLSPRYVNTNCTGCDKCSQVCPVETDSEFEFGLAKRKAIYRPHLASFPLRYVIDPVVCLGKSCSKCVEACSYDAVDLDDREKEITLNVGSVIWATGWKPYDPKKLEILGAGTIKNAITNMQMERLASPSGPTNGQITRPSDGKAPDRIAFVQCAGSRDESHLPYCSYICCMASLKQVTYLRAQYPDAEIVIYYIDIRTPGRYDKFLQKIREDEKVLMVKGKVAQVTEDGATGDVLVMAEDIIQGLKKEERFNMVVLATGMEPSVAGTTLPAGMQQDDAGFCISQENGVFSAGCAKMPLDVMRSAQTATGAALKAIQTVVGR
>WP_045475579.1
MTDVVATNQTILVVGGGISGMTAALEAAECGKDVILLERNPSLGGRVAQLYKYFPKLCYPTCGMEINLRRIKANPKLRVITLAEVTKVIGGAGNYTVDITLQPRYVNNNCTACGACSEAVEAKFDNEYNYGLNQRKGAYLPFYMAYPQRYVVDPRIIGTADAEKAKAACKYDAIDLNMSAQNIQLTVGAIIWATGWRPFDANKIQPYGYDRIPNVITSVELERMMDPLGPTDGKILRPSDQTEAKNIAFIQCAGSRDRNYLKHCSRMCCTATLKQTTYVRERYGDAGKSSVYYIDIRAIDRFDDLYQRVKADPNVTFIKSKVANITLDKATGNPILNGVDTEGYHRYNNPHDLVVLAIGMEPSVDFSRLGIDIKVNEHGFIEADPSNGGLFAAGCASDALDVNRAVQHATASALRAIQVVNQVS
>WP_045575376.1
MAHKSILVVGGGVSGLTAAIEASEVGNEVYLVEQKSYLGGRVAQMNQYFPKLCPPNCGLEINFKRIKQNPRIKFFTLAEIEKIEGVEGDFTVTIKSNPRYVKQNCTACGKCTEVCPVERANEFNYGLDKTKAIYKAHEFAFPMKYVIDEKACLGAECAKCVSVCQYDAIELDMAPKSFKLNVGSIVWATGWEPYDAKRIDYYGYGKHQNVITNVIMERLAASNGPTAGKIVRPSDGKEVKTIAFVQCAGSRDENHLPYCSGVCCMASLKQATYIKAKNPDSKVYMFYIDVRAMGKHEDFYSKVQGDITMIKGKVGEISEDPLTKDLVVQVENQLTGEIMKETVDMVVLATGMVPATSNVPDAIACDEDGFVVPNPEQLGIYGAGCVKKPLDVSSSVKDSTSAALKAIQSTVRR
>WP_046859899.1
MTEVIATNQTILVVGGGISGLTAALEAAETGKQVVLVEKRPYVGGRVTQLYKYFPKLCYPTCGLEINQRRAKMNPNLTIITMAEVTDIQGDAGNYTASVKISPRYVNDNCTGCGDCARAVSSEFDDEYNYGLGKRKGAYLPHRMAHPQRYVIDPAIIGTEEAEKAKAACKANAIDLEMQEETVSFKAGAVVWATGWQPYDANKIQPYGYDRFQNVITNVEFERMADPNGPTGGKILRPSDGEVAKNIAFIQCAGSRDKNHLLHCSRICCMATLKQTHYVQEALGDEGKSTIYYIDIRAIDRFEDFYQTVRENPNVSFIKSKVASITQNNANGNPVLNGVDTEGYHRYANEHDLVVLAVGMQPSVDKASFPVDIVINEEGFIEPATENGGIFAAGCSSDALDVNRAVQQATGAALRAIQVVNRVAGTEG
>WP_047810582.1
MAYKSILVVGGGISGLTAAVEASEAGSEVYLVEEKSYLGGRVAQMNQYFPKLCPPNCGLEINFRRIKQNPRIKFFTLSEIESIEGEEGDFTVTVTAKPRYVNQNCTACGKCTEVCPAERSNEFNYGMDKTKAIYRAHAFAFPMKYVLDREACLGAECGKCVSVCEYGAIELDMEPKSFKLNVGSIVWATGWEPYDATKISYYGYGRHQNVLTNVMLERMAAHNGPTGGKIVRPSDGKEVKTIAFVQCAGSRDENHLAYCSGICCMASLKQATYVLKQAPDAKVSMFYIDVRAMGKYEDFYNNVKDKINLIKGKVGEISEDAETKDLIVQVENQETGEIMRERVDMVVLATGMVPSTAGSKVPAGIVYDEDGFIASETGKPGIYGAGSVKKPLDVASSAKDATAAALKALQSTVRR
>WP_047831056.1
MALRSILVVGGGISGLTAAVEASEAGSEVYLVEKRPYLGGRVAQMNQYFPKLCPPNCGLEINFRRIKQNPRIRIFTLSEVEKIEGVEGNFTVTVKANPRYVNENCTACGKCAQVCPVQRENEFNYGLGKTPAIYKAHEFAFPLKYVIDDQACLGAECGKCLEACQYQAIELDMQAKSFKLNVGAIVWATGWGPYDAAKIDYYGYGRYENVVTNVIFERLASANGPTGGKLLRPSDGKEPESIAFIQCAGSRDENHLPYCSAVCCMASLKQATYVKALNPAAKVYMFYIDVRAMGKHEDFYTKVADDITLVKGKVGEVSEDPATKDLTLQVEDQLTGNIMRQKVDLVVLATGMVPATFDAKIPLSVSYDEDGFIASDSQQPGIYGAGCVKKPMDVASSVKDATAAALKAIQSTVRR
>WP_049674627.1
MTDQDKKILVVGGGISGLTAALEAAEAGHEVVLVERNPYLGGRVAQLHQYFPKLCPPYCGLEINFRRIKANPRLEVLTMAEVEAIKGEPGNYTVTIKQRPRFVNEKCTACDKCADAVSTKIKNPFNYGLNEVKAAYLPHELCYPYRYVIDPCIVGEEDGKKAAEACPYDAVNLDDKESEITVEATAVIWAAGWQPYDPLKLETYNFDKSPDILSNVQFERLAAANGPTAGKVLKPSDGQPPKSVAFIQCAGSRDENHLPFCSTICCLASLKHSTYVREQYPDSEVTIYFIDIRAMARNEDFYTRVKADEGVKFVKSKIARIETEGGKLVLEGENTATGAKFKAEHDLVVLATGMQPSTAENKIPADIAYDAYGFPISTDGIIACGTVRSPMEVANSTQDATAAVLKAIQTSVRR
>WP_049757121.1
MGAKDVLVIGGGIAGVQAALDLADQGFKVYLVEKEPSIGGRMIQLQKVFPTMDCPSCIFTPKMVAVSNHPQIELLTYTEVDEVKREGKTFQVTLHKKARYVDEERCVGCGICENNCPVDVPSEFDNYLGARKAIYIPFAQAVPKVAVVDLDNCVLCGVCERVCPAKAVDFTQRPQTIKVEVGAIIVATGFKLYDLSRLEHFGGGKYSNVIPSLTMDRLLIPNGPYGVLIRPSDGKIPRRVAFVLCVGSRARNPLVGYPYCSRVCCMYTIRQAQSTILNLRKVEVDVYYMDIRAYGKGFEEFYRRAEGVGVRFIKGRVARITEKKNGNLVLRAEIIAGKDSRIVEEEYEMVVLALGIRPQHQALARLLPDLDVDEYGFVKTVSPKLDPTATNIPGVFVAGVAEGPKDIVDTVMQASAAAMRASAYISRL
>WP_054029363.1
MTSENKAPASGSIVVVGGGISGLTTALEAAEVGYDVYLLEKNPYLGGRVAQLNQYFPKLCPPTCGLEINFRRIKDNPRIKVFTLAEVEKVEGAPGNYDVTIKLNPRYVNEKCTCCGACSDACETEISDDYNFGMTTRKGAYMPFEMAFPARYVVSPQIIGTEDAQKANAACKYDAIDLEMQAKSMTIQAGAIVWATGWEPYDASKIDNLGFGQYDNIITNMMVERLAAPNGPTKGKILRPSDSKEPQSVAFVQCAGSRDENHLPYCSYICCMASLKQATYIRERCPDADIYIFYIDLRAPGDRYEKFYKKIKEDKKVFFVKGKVAEVVEDSTTRQVTVVAENAVTGEKTRQTVDLVVLATGMQPTAAKVKLPADLKYNADGFILNDYEKGGMFAAGCANKPADVVSSNQNATGMALKAIQTLARK
>WP_054652272.1
MSNNSILVVGGGFAGITAALEAAEVGHEVYIIETKPYLGGRVAQLNKYFPKQCPPSCGLEIQFQRIKKNPNVKFYTMADLVSVSGGPGSYDVKIKQRPRYVNNKCTACGECEKASWTKFENEFEFGLVKRKAAYKTHPFMFPMQYVVDGDRIDSSELEAIKNACQYDAVEVDDAERSFDLQVGSIVWATGWKPYELEKLETLGGGKLANVVSNMQFERLAAANGPTEGAIVRPSDKQAPKRIAFVQCAGSRDENHLNYCSYICCMASLKHVRYLREQNPDAAIVIYYIDLRTPGRYDKFKAMTCDDPKLTLVKGKVAGIVEDAGKNPIVTVEDAVSGIKSDEMFDMVVLATGMQPSTAGQQIQIGAQVDEEGFVVGGDDKGFVAAGCAKQPLDVMKTAQSGTSAALKAIQTVVGR
>WP_054689148.1
MTNDKAAPASGSIMVVGGGIAGLTTALEAAEVGYEVYLVEKNPYLGGRVAQLNQYFPKLCPPTCGLEINFRRIKDNPRIKVFTLAEVESVDGGPGNYKVSVKLNPRYVNENCTCCGACGEACETEVSDEYNFGMCRTKAAYLPFQMAFPAKYVISPQVIGTDDATKIKEACKYDAVDLEMQAKTVDLPVGAIVWATGWEPYDAHRIDNLGFGQYDNIVTNMMLERLASNNGPTQGKIQRPSDDKAPASVAFVQCAGSRDENHLPYCSYICCMASLKHATYIREQYPDTKVYIFYIDIRSPGDRYEKFYNKIKEDENVILIKGKVAEVSEDPDTKNITVVAENAVTGEKIHQTVEMVVLATGMQPTAANTKLPADLNVNDDGFIINDYAKGGMFAAGCANKPADVISSNQNATGMALKAIQTLVKR
>WP_057955023.1
MTEVIATNETILVVGGGISGMTAAIEAAETGKQVVLVEKRPYVGGRVTQLYKYFPKLCFPTCGLEINQRRAKMNPNLNIITMAEVTDIKGEAGDYTATVKISPRYINEKCTGCGDCGRAVEAEFDDEYNYGLGKRKGAYLPHTMAHPQRYVIDPAIIGTDDAQKAADACKAGAVDLEMQEETIELKAGAVIWATGWQPYDANKIQPYGYDRFANVITNVEFERLADPNGPTGGKIVRPSDGKEVKNVAFIQCAGSRDKNHLLHCSRICCMASLKQATYPADDVDISIYYIDIRAIDRFEDFYETVKAKDNVKFIKSKVASIVKGENDSPVLHGVDTEGYNRYANEHDLVILAVGMEPSVDKASFPVEIVMNEEGFIEPDPNNGGIFAAGCSSDALDVNRAVQHATGAALRAVQVVNRVAGTEG
>WP_059175794.1
MHHNGSPNRVLVIGGGFSGLTAGIEAAETGAEVIIVEKNPYLGGRVAQLNKYFPKICPPLCGLEINFRRIKTNPKITFYTMAQVESISGGPGDYTVKIKVNPRYVNENCTACNACTEACPQERDSDFNFGLNKTKAIYIPFEQAFPLRYVVDRNTCPKDCPAPCVEACKYNAIDLNMQPETIEVKVDSIVVATGWKPYDATKIDNLGFGKVKNVITNMMLERLASKNGPTQGQILRPSDGKPVQSVAFVQCAGSRDENHLPFCSYICCLASLKHTLYIKEQNPEAEVTIFYIDIRTPGRYEKFFNQVKEQTGVNLVKGKVAAIEQDKDSDDVVVTAEDMLSGEKIRKKVDMVVLATGMQPEGFDIKVPGLKYAIDGFVIDTEGIYSTGCAKNPMDVAGCGKDATAAALKAIQIGLRR
>WP_059420009.1
MTDVIATNQTILVVGGGISGMTAALEAAECGKNVVLVEKNPALGGRVSQLYRYFPKLCHPTCGLEINLRRLKQNPRIRVLTMAEVTAITGGEGDYTATVKLAPRYVNENCTACGECAKAVDAEVPDAFNYNLGKTKAAYLPHKMAYPQRYVLDPSIIGTADADKAKAACKYGAIDLDMKEETVQFKAGAVIWATGWKPYDAAKIQPYGYGRYSNVITSVEFERLADIHGPTKGKILRPSDGKEAKNIAFIQCAGSRDENHLRHCSRICCMASLKQTNYVREAYGDAGKSTIYYIDIRAIDRFEDFYQKVLKDPTVSFIKSKVAKAVQDEKTGDVILHGVNTEGYHRYATPHDLVVLAVGMEPSVKGANIPAEIVSDSSGFIEADPSNHAFFGAGCASNPLDVNRAVQSATASALRAIQVVNRVARVEG
>WP_059755022.1
MTEHVATNETILVVGGGISGMTAALEAAETGKNVVLVEKNPALGGRTSQLYRYFPKLCHPTCGLEINLRRLKGNPRVRLLTLAEVTGIEGSTGNYTATIKVRPRYVNENCTACGDCERAVEMKVDDPFNYNLSQHKAAYLPNAMAYPQRYVLDPAIIGTADAEKAKAACKYGAIDLDMQEETIQVKAGAVIWATGWQPYDAAKIQPYGYGRFKNVITSVEFERLAALQGPTGGKILRPSDGKEAKNIAFIQCAGSRDENHLRHCSRICCMASLKQTHYVREKYPEDGKSTIYYIDIRAIDRFEDFYQKVQADPSVNFIKSKVAKITEDEHGNPVCHGVDTEGYKRYTTPHDLVVLAVGMEPSVKGINIPGHIVADSSGFIEADPANGAVFGAGCASNALDVNRAVQSATAAALRAIQVVNKVAKAEA
>WP_065972313.1
MADVVATHETIVVVGGGISGMTAAVEAAETGKNVILLERTPSLGGRVNQLYKYFPKLCHPTCGMEINLRRLRANKRIKVLTLAEVTKVEGHAGDYKISVTLHPRYVNDHCTACGACGEAVSAEIPNPFNYGMSRMKAAYLPSLMAYPQRYVIDPSILGTPDAEKARDACKYGAVDLDMKAEVITLSAGAVVWATGWRPYDAGKIQPYGYDRFDNVITSVEFERLSDPRGPTGGRIVRPSDGKEAKNVAFIQCAGSRDRNHLKHCSRICCMASLKQTTYMRERFGDEAQSTVYYIDIRAIDRFEDFYQKVQADSTVRFVKSKVANITEDEATGDVILHGVDTEGYHRYDNRHDLCVLAIGMEPSVNIKAIADVAVDASGFIEMGATDGGLFGAGCAANALDVNRSVQSATASVLRAVQVVNRVAKAEG
>WP_066065330.1
MNGKTTQSVLVVGGGMSGLTAAVEIGEVGYDVVIVERRPYLGGRVAQLHQYFPKLCPPYCGLEINFRRIKDNPHIKFFTSAEVEKILGQAGNFDVTIKIKPRYVNNNCTICGKCVEACPEERTDEFNYGLSKTKAIYLPHEMAFPAKYAIDETACNKCGKCVEVCPYNAIDLNEEVKTVDLKVGAIIWATGWKPYDATKMDKLGFGKYPNVITNVMMERLAAVNGPTKGKILRPSDHKPPKSIAFVQCAGSRDENHLPYCSAICCLASMKQANYIKEQYPDAKIYIFYIDLRAFGRFEDFYNRIKELENVSFIKGKVANITETKDKTLIVEAEEALAAKKIKQEVEMVVLATGMMPVTTEEKVPAEGVVYDEFNFLSDLEDGGIYAAGCSKRPMDVASCVQDATGAAIKAIQTIVRR
>WP_066608725.1
MASNSILVIGGGFSGLTAALEAAELGHEVFIVEKTPFLGGRVMQLNKYFPKLCPPSCGLEIQYQRIKNNPKVKFFTLAEVTKVNGAPGAYEVTVRIRPRHAGPNSPDLSGLCGELNAEVPNDFDFGLSTRKAVYMDAPFAFPQRYVVDKTALSSADKAKVQKCGYFDLNEEEKEITLNVGSIVIATGWKPYDVKKLTNLGAGEIENCITNMQMERLASPFGPTNGKILRPSDGNAPRKVAFVQCAGSRDENHLHYCSYICCMASLKQAQYVREQYPDAEVTIYYIDLRTPGRYENFARKILSDENVHAVKGKVAAVTRDKAGDDVWVIVEDAVSGAKSVERFDLVVLATGMQPSLADSPLPLDISMDAEGFIQDGGGKGIFAAGCAKQPLDVTKSAQSATGAAMQAIQTVRGR
>WP_066635101.1
MTNKSILVVGGGISGLTTAVEAAEVGYQVYIVEKNPYLGGKVAQINQYFPKLCPPNCGLEINFQRIKKNPNIKFFTLAEVEKVSGQEGDFTVSVKQNPRYINDNCTGCGKCSDECPAERSNPFNYGLDKTKAVYLPHEFAFPMQYVIDPEACAGNGCTKCADACTYNAIDLSMEAKTIELNVGAIVVATGWNSYDVTKLSYYGGGKYANVITNTVMERMAAVNGPTQGKIVRPSDGKEISNIAFIQCAGSRDENHLSCCSTVCCMASLKQATYVREQYPDAKISIFYIDIRTRGKHEDFFNKVQDETNITLIKGKAGELIEDPETKDITVIAEDQMSQRLLQEKFDLVVLATGMAPATAETKLPFEIDYDQDGFVASNTPGIYGAGCVKSPMDVSSSVKDATATALKAIQSTVRG
>WP_066639941.1
MNYDILVVGSGIGGMESALKLGDMGYKVLLVEKEPSVGGKMILLSKVFPTLDCASCISTPKMAAATHHPNVDVMVYSEVEQIKKNRKGHFEVKVSKKPTFVNPSLCTGCRQCEMVCNVAVPDQYNSNLVARRAAYIAFPQAVPKKAVIEREGSSPCSFTCPAGIKAHGYVALVRGGKYEEAFNLILENTPLIGSLGRACYAPCEGECTRGGIEGPVSVRRIKRFVADQYYHKHSEPEYKPLRVTGNKRVAVIGSGPAGLTAAFHLARNGYKVKIFEAQSQPGGMLRLALPAFRLPKDVVDRDIKNVTALGVEIETNVKIEHFSELKDKGFDAVFIATGTQGNRKLQVEGENLDGVISSLDFLRNVNLGKQISLMDKTVVVVGGGNVAIDSARVAVRLGAKKVIVQYRRSKAEMPAHHWEIEASEQEGIEFQYLSAPKKFIGNNGTLVGIESLKMELSEPDTSGRRKPVPVPGSEYSVPADVVITAVGLVPVTEHFGKQLELNNNNTISVNPETLQTAVPYVFAGGDVVTGPSMIVNAVGQGRKAAFFIDRYLKGEELNGVEFDYKLPVVDKEQVIRRQQKYSVMKPVDTKEILKEKINVFAEVELPLTEEEARYSAGRCLDCGVCSECHQCIAACPANAIDMTMKEERVELEVGSVIVSTGFKLFPADLKPQYGYGKFNNVITGMQMDRLLAPTRPYNTVLRPGDGKEPDNIAFILCTGSRDQSVDNPLCSRVCCMYSVKQNQLIMGALPLADVTIYYIDIRAFGKGYEEFYEQAKAMGANFVKGRVAKMEETENGNLIVQYEDINNSGKLSQAEHDMVVLSVGLLPNTGIHSLFVGEELAADEYFYVKEVDEDINPGKTSIDGVFVAGSASGAKDIPDSILHAGAAAAQAAAHVERTRIRND
>WP_066666471.1
MEKSILVVGGGISGITTALEAAEAGREVFLVEKNPYLGGRVAQLNQYFPKLCPPNCGLEINFKRLKQNPRIRFFTMAEVEKISGQEGDFEVTVRLNPRYVNQNCTACGKCAEVCPLERPNAFNYGLDKTKAIYLPHVFAFPMKYVIDKQVCDSCGKCVEACQYNAIELDMEPKTINLKVGAIVWATGWQPYDATKLSYYGFGRYENVITNVMMERLAAGNGPTGGKIVRPSDGKEINSIAFVQCAGSRDENHLHCCSNVCCLATLKQATYVRKQYPGAKISIFFIDIRARGKYEDFFVKVQNEDDITLIKGKAGEIKEDADKNLTVIAEDQLNQNLLEEKFDLVVLATGMAPGTREDKIPLDVCYDEDGFFDTDPQTPGIYGAGCVKQPLDVASAVRDATAAALKAIQSTVRR
>WP_066800716.1
MSNNSILVVGGGFAGITAALEAAEVGYEVYIVETNPYLGGRVAQLNQYFPKLCPPSCGLEIQFQRIKNNPKVKVITMADVASVSGSAGNYDVKITQRPRYVNERCTACGECEKATSTKVTSEFDFGTGTRGLAYKTHPFMFPMRYVVDAENASETELAAIKNACPYDAVVTDDAPKTIDLAVGAIVVATGWKPYDASNLTNLGGGKLKNVVTNMQFERLCAPNGPTGGKIQRPSDGAEPKKIAFVQCAGSRDQNHLNYCSYICCMASLKHVRYVRERSDASATIYYIDLRTPGRYDKFKSITEADDKLSLVKGKVAGIVEDAAGNPIVTVENALTGIKTDEKYDLVVLATGMQPSCAGLQAPAGSIDADGFVIDGEGIIAAGCAKQPLDVMKTAQSGTAAAMKAIQTVVGR
>WP_066852322.1
MSNSILVVGGGFSGLTAALEAAELGYEVYIVEKSPFLGGRVAQLNKYFPKLCPPSCGLEIQYQRIKKNPNVKFLTMATVDSVEGEAGNFTVKVSIAPRCTAPSSADLGELAASLESEVADEFNLGLATRKPLYMDTPFAFPNRFVLEPKKLSSADAIKVGASDACDLNEAAKEIELSVGSIVLATGWKPYDVTNLSNLGAGQITNCISNMQMERLASPNGPTDGGITRPSDGKAPEKIAFVQCAGSRDQNHLGFCSYICCMASLKQALYVREQYPDADVTIYYIDMRTPGRYDKFMRKAIADEKLHLVKGKVAGVEEDAATGDVIVEVEDAVKGHKAKIRHDMVVLATGMQPSLAGDTNPFGVELDEEGFVVDGEAKGIFSAGCAQKPLDVMRSAQSGTSAALKAIQTVRGR
>WP_067618332.1
MSDKILVIGGGFSGLTAACEAAEMGYEVAIVEREDYLGGRVAQLNKYFPKLCPPTCGLEINFKRIRTNPRITFYTRSEVESVSGGPGAYNVKIKVNPKYTTPQCMNCKPGEAAATTEVPNEFNFGMDTRKGIYLPHPMAFPNQCVMDPAVAQSDEGKAIEAAMPAGHIDLGQQPETIDLNVGAIIIATGWDPYDATKMDNLGFGKYENIITNMMMERMASPSGPTGGKILRPSDKEAPKSIGFVQCAGSRDENHLPYCSFICCMATLKQITYIREQYPDTDVYVFYIDIRAAGRKYENFYAKVKADEKVKFIKGKVAEVREGSSPGSVILVAEDTIGGGKVEQEVDLAVLATGMQPTGAKVKIPGIQYDEDGFVVQQEGIIPCGCAKRPADVVSSAQSATAAALKAVQTIVRRAG
>WP_068503224.1
MSETTSRSRTIMVVGGGIAGITAAVEAAEAGHDVVLIEKSPSLGGRVAQMNRYFPKLCHPTCGLEINFQRIKKSKRISVFTFSEVSAVKGGPGGYTVTVKTSPRHVKANCTACGDCAKVATSEVSNAFNYGMDSVKSAYLPHVMAFPMRYVVDPSVVGTPEGEAIKAACPVGAVDLEQKDESFDLEVGAVVWATGWRPYPAANLTAYRWTDIPDVITNVEMERLASVDGPTKGKIVRPSNGEAPKRVALIQCAGSRDLNHLAYCSRICCLASMKHAAYVREQLADATVDVYYIDLRAHDKLESFLNRLKRDPQVNFVKSKPARIEKSEAGGPVVCGENTLTREVYAEPYDLVVLATGMQASLAAEGQPSFAADFDDYGFVFAEGDSIAAGVASGPLDVSMSVQSATAAACRAIRAVTA
>WP_068516706.1
MGSSTILVVGGGISGVTAAIEAAEMETDVVLVEREPTLGGRVGQLRYYFPKLCPPTCGLEINYKRMKVNPHLTVYTMTDVLEISGSAGNYKIKLRKKPRYVNENCTACGECEKVCEGERISSFDFGLGKTKAIYLPSPMAFPMRYVLDKDALAPGDLERIQSACKYNAIDPDMKEEIFEIEAGAIIWATGWKLYDATKLDNLGYGRFANVITNMQMERMASPWGPTGGNIIRPSDGNVPQRVAFVQCAGSRDENHLPYCSYICCLASLKHSLYLAEKAPDTESLIFYIDIRTPGRYEKFLRRAQNEAKVNFIKGKVAKIEEDPATKDLIVTAEDTLTGKKVHEKVNMVVLALGMQPSIVDEKISGLPQDEYGFVLESDGIIPVGCAKKPLDVMTSNETATGAVIKALQIIKRA
>WP_068543418.1
MSKILVVGGGISGVTAAVEAAEMEYDVVLIEKEPFLGGRVNQLRYYFPKLCPPTCGLEINYRRIKENPRIDFYTMATVKDIQGGPGNYKVTVEIAPRYVNENCTCCGECEKVCQGEREDTFNFGLSKTKAIYLSHEHAFPARYVLDKSALADGDLERIKEACKYNAIDPDMQPQTITLEVGAIIWATGWKPYDATKLDNLKYGQPGFENVITNMQMERLAAPNGPTGGKILRPSDQQVPQTIAFVQCAGSRDENHLPYCSYICCLASLKHSIYFAEQNPEGKVYFFYIDIRTPGRYEKFLNRAKEEANIEFIKGKVADIQQADNGDLIVVAEDTLSGKKIQKQVNMVVLATGMQPSLAGEEIPQVLEMDENGFVIPSEAKGMYACGCARLPLDVMSSNETATAAALKAIQTLVRG
>WP_068670943.1
MAYDKILVVGGGISGITAAVEAAEMEYDVYLVEKQPSLGGRVAQLRYYFPKLCPPTCGLEMNYRRIKTNPRITVYTMANIKNISGGPGNYKVTVEIAPRYVNENCTACGECEKVCQGERVSDFDFGLTKTKAIYLPSPMAFPLRYVLDKSALADGDLDRIMAACKYNAIEPDMQPETVELEVGAIIWATGWKPYDATKLDNLGYGRFANVITNMEMERLASPTGPTGGKILRPSDQTEPKTVAFVQCAGSRDENHLPYCSYICCLASLKQSLYLAEQDSETNIYFFYIDIRTPGRYEKFLRRAQEEARINFIKGKVAKIEEDPETKDLIVTAEDAISGKRVNQRVNMVVLALGMQPSLAVEGVPGVAVDENGFVKISDGMYACGCARMPLDVMTSNETATAAALKAIQTIVRG
>WP_068860243.1
MHHNGSPNRILVIGGGFSGLTAGIEAAETGAEVIIVEKNPYLGGRVAQLNKYFPKICPPLCGLEINFRRIKVNPLINFYTMAEVESISGTPGDYTLKIKLNPRYVNENCTACNACTEACPVERDSDFNFGLNKTKAIYLPFEQAFPLRYVVDRNKCPKDCPAPCVDACKYNAIDLNMQAETINLNVNSIIVATGWKPYDAQKIDNLGFGKVKNVVTNMMFERIASKNGPTGGQIIRPSDGKPVEKVAFVQCAGSRDENHLPFCSYICCLASLKHTLYIKEQNPDAEVYIFYIDIRTPGRYEKFFNQVKEQSGVNLIKGKVASIEQDAESDDVVVVAENILNGEKIKQKVDMVVLATGMQPEGLEFKVPGLKYAVDGFVIDAEGIYSAGCAKNPMDVAGCGKDSTGAALKAIQIGVRR
>WP_068966950.1
MNQYFPKLCPPNCGLEINFKRIKQNPLIKFFTLAEIEQIEGGEGDFTVTVKSNSRYVNQNCTACGKCVEVCPAERSNEFNYGLDKTKAIYKAHAFAFPMKYAIDDKACLGAECGKCVSACQYGAIELDMTAKSFKLNVGAIVWATGWEPYDAKKVDYYGFGRHQNVITNVIMERMAAHNGPTGGKIVRPSDGKEVESIAFVQCAGSRDENNLPYCSGVCCMASLKQATYVKAQNPDAKVSMFYIDVRAMGKYEDFYTKVQESISMIKGKVGEISEDPLTKDLIVQVENQVTGEIMKEKVDMVVLATGMVPATAGSKVPATITYDQDGFIATDSQQPGIYGTGCVKKPLDVASSVKDATAAALKAIQSTVRR
>WP_069809856.1
MSVETILIVGGGISGITTAVEAAEVGYNTVLVEKNPYLGGRVSQLNKYFPKLCPPYCGLEMNFRRIKPNPKITVYTMTEVESVSGQEGNYSVRLKVSPRYVNEKCTVCNACAEACPAERPNEFNFGMDKTKAAYLPHVLSYPMRYVIDRNACKDKSCDKCVKACKYNAIDLDMKPQTIEMKVGSIVYATGWNPYDATRMENLGYGRVKNVITNMMMERLAAPNGPTGGKLLRPSDKKEVKKVVFVQCAGSRDENHLNYCSSICCMASLKQATYIRERVPDAKVVVAYIDLRAPGKYEEFLNKVQSDANVKLVKGKVAKIEEDPSTGGVILEFEDVEGGGKVHERADMAVLATGMEPSVKTHSMLSIEENGFINGGSAPGIYSTGVAKRPSDVTTSIQDATGMALKSIQSLVRS
>WP_069857081.1
MSTSSILVIGGGFSGITAALEAAEVGHEVFLVEKSPFLGGRVSQLNKYFPKLCPPSCGLEIQFQRLKKNPNVKCFTLAEVTAVSGDVGNYEVTVKVRPRHTAPQSVELGDLAGKLSKDVEDDFNFGLSTRKAVYKDVPFAFPPRYVVDTDNLTDADQAVLAQNEYIDMGEKEKDITLNVGSIVIATGWKPYDVTRLTLLGAGQITDCITNMQMERLASPNGPTNGKILRPSDKTEPKRIAFVQCAGSRDENHLSYCSYICCMASLKQAEYVLEQYPDAEVSIFYIDLRTPGRYENFARKVLAHGKVRAVKGKVAEVKEEAGKVWLTVEDAVAGNKSTDSFDLVVLATGMQPSVAGQALPLDLPQNDEGFLVSDEAKGIFVAGCAGRPLDVMKSAQSGTAAAMKAIQTVRGR
>WP_071545133.1
MSNNSILVVGGGFAGITAALEAAEVGYEVYIVETNPYLGGRVAQLNQYFPKLCPPSCGLEIQFQRIKNNPNVKVITMADVTSVSGSAGDYDVKITQRPRFVNEKCTACGECEKATSTKVTSEFDFGTGSRGLAYKTHPFMFPMRYVVDAENASETELAAIKNACPYDAVDTDDAAKTIDLAVGAIVVATGWKPYDVSNLTNLGGGKLKNVVTNMQFERLCAPNGPTGGKIKRPSDGAEPQKIAFVQCAGSRDQNHLNYCSYICCMASLKHVRYVRERSDAAATIYYIDLRTPGRYDKFKSITEADDKLSLVKGKVAAIVEDGDGNPIVTVENALTGIKTEEKYDMVVLATGMQPSCAGLQVPAGAIDADGFVIDGEGIIAAGCAKQPLDVMKTAQSGTAAAMKAIQTVVGR
>WP_072335333.1
MSNSILVVGGGFAGLTAAIEAAELGHDVYIVEKSPYLGGRVAQLNKYFPKLCPPSCGLEIQFQRIRKNPRIKFFTMAEVTKLVGCKGDYTATVSIKPRKVAAHNVDFTLLASSLEGTVPNEFDFGLSRRKALYKSMPFAFPNRFVLDTDALSKADAARVAGQKFLDQNEPAREIELNVGAIVVATGWKPYDVTNLANLGAGKVKNCVTNMQLERLASPFGPTGGKIVRPTDGRRPKRIAFVQCAGSRDQNHLNYCSYICCMATLKQCQYICEQYPETQISVFYIDLRAPGRYVKVLDKVKAAPNVRFIKGKVADVAQAADDNVTVTVEDAIRGEKLHLDYDMVVLATGMQPSLATDSLPLPLPLDEDGFVMGGEEAGIFAAGCARMPLDVMRTAQSGTAAALKAVQTVKGR
>WP_072695898.1
MSSAILVVGGGFSGLTAALEAAELGYEVYIIEKEPFLGGRVSQLNKYFPKLCPPSCGLEIQFQRIKKNPKVKFFTQAELIELKGEKGNYLAKIKIAPRYTSAHSANLKELSESLNGEKISEFEFKLTNRKALYLNTPFAFPNRYVLDKSAITKSDQIKLASCSDINLNDTEKEIELNIGSIVFATGWKPYDATRLSNLGAGQLTNCISNMQLERLASPCGPTLGKIQRPSDSEAPRNVAFVQCAGSRDQNHLNYCSYICCMASLKQALYIREQYPKAEITIYYIDLRAPGRYDNMLKRIKADPKITLIKGKVAGIKEDCANKDIIIEVEDAIKAEKWEKRHDLVVLATGMQPSLAGQKLPFNIDLDEDGFILDAESKGIFAAGCASKPLDVMRSAQSGTSAAMKAIQVVRGR
>WP_072870907.1
MGNKSILVVGGGISGLTAAIEASEVGYEVFIIEKNPYLGGRVAQMNQYFPKLCPPNCGLEINFRRIKSNPRIRFLTLAEVTGVSGQEGDFEVKVKIHPRYVNENCTACGKCVEVCPEERKNNFNYGLDKTRAIYLPHLFAFPMKYVIDAEACSKCNKCVEVCPVNAVDLNMEPKEMTLRVGSIIWATGWNPYDASKIGYYGFGQYENVITNVMLERLAASNGPTQGKILRPSDGKPVERVAFVQCAGSRDENHLPYCSGVCCLASLKQATYVIDQNPNAQVYIYFIDVRALGKFEEFYAKVKDNPNIHLVKGKAGDITEDPATKDLTVVVEDQETQKLMKEKFDLVVLATGMAPATREAKAPADLVYDENGFAVGGAPGIYSAGCVSRPMDVASCVEDATAAALKAIQSTVGR
>WP_072911829.1
MANKSILVVGGGISGITAAVEAAEVGYEVFLVEKNAYLGGKVSQINEYFPKLCPPNCGLEINFQRIRKNSKIRVLTLAEVEGISGQEGNFDVTVKLNPRYTTDGCTGCGKCAEVCPVERADAFNFGLNKTKAAYLPQPFAFPMKYVIDNTACTGASCGKCAEVCEVKAVDLGMTAKTMNLNVGAVIWATGWDSYPVEKLANYGSGTVTNAISNIMMERLASLTGPTSGKIVRPSDNKEPQNIAFVQCAGSRDESHQKACSSVCCMATLKHISYVKKQYPDAKVTIYYMDIRAMGKHEDFYNKIKEYDITMIKGKPSEIKEDAETKDVIVLAENQITQEITELKYDLVVLATGMAPATAAAQVPAAVGYDVDGFVLSGSVPGIYAAGCVAKPGDVASSVQGATAAVIKAIQSTVRG
>WP_073031590.1
MAHKSILVVGGGVSGLTAAIEASEAGSEVYLVEQKSYLGGRVAQMNQYFPKLCPPNCGLEINFKRIKQNPRIKFFTLAEIEKIDGVEGDYTVTVKSNPRYVNQNCTACGKCSEVCPAQRSNEFNYGMDKTQAIYKAHEFAFPMKYVIDDQACLGAECGKCVAACQYGAIELDMSAKSFNLNVGAIVWATGWQPYDAKKVDYYGYGKHENVITNVIMERLAASNGPTAGKIVRPSDGKEVKSVAFVQCAGSRDENHLPYCSGVCCMASLKQATYVKAMNSDSKVYMFYIDVRAMGKHEDFYTKVQDDITMIKGKVGEISEDPVTKDLIVQVENQLTGEIMKETVDMVVLATGMVPATSNVPDAIAYDEDGFVVSNPQQLGIYGAGCVKKPLDVSSSVKDSTSAALKAIQSTVRR
>WP_073039648.1
MSDVVNANRSLLVVGGGMSGLSAALEAAEAGYQVYIVEKEPYLGGRVARMNKYFPKLCPPSCGLEINFRRIKNNPLVRFFTMAEVTRIKGTPGDLDVTIKIRPRYVNEKCTGCGLCAEAAETEIPNPFDYGLSTVKAAYLPHEFAFPMRYVIAPEVIGTEEAQKIQAACPYGAVELDMAEKAFDLKVGAVVWATGWKPYDAEKIGYYGFGKHQNVVTNVIFERLASVNGPTAGVIQRPSDGQPVKNVAFIQCAGSRDENHLPYCSGVCCLASLKQATYLLDQDPDARATIFYIDIRALGKYEDFFAKVQADERVRLVKAKAGEITEDPQTGQVTVQAEDQTTGAILKEAFDLVVLATGMVPSTAEDKVPADVAYDDNGFLMNGSAGAVIPAGCVRRPVDVATSVQDATAAALKAIQATVRR
>WP_073041085.1
MANTVTQSIMVVGGGMSGLSAAIEAAEAGYEVFLVEKNPYLGGRVAQLNQYFPKLCPPYCGLEINFRRIKDNPKVKVFTLAEVESIRGVEGDFDVTVKIHPRYVNEKCTACGKCAEACTLEIENPFNYGMDTVKAAYLPHDMAFPLRYVLDPSLVQSAEAQKVKEACPYDAIELDMAEKTVDLKVGSIVWATGWKPYDISKLDNYGGGAYPNVITNVQMERLAAWNGPTQGKIVRPSDGQAPQTVAFVQCAGSRDENHLPFCSGICCLASLKQATYVREQYPDATIYFFYIDVRATDRLEDFVNKVKADDKLIFFKGKVAKITQDDATKSLVCRVENTMTEELHEIPVDLVVLATGMQPTTSETPLPTPVPYDEYGFVASMDAMPGIFAAGTTRTPANVAECVADGTAAALKAIQSVVRR
>WP_073166393.1
[truncated: 53,870 more chars]
