# Supplementary material for: Sulfur disproportionation occurs globally across anoxic habitats and has multiple mechanisms of independent evolutionary origin
Source: ISME J. 2026 Mar 2;20(1):wrag042. doi: 10.1093/ismejo/wrag042 (PMC12998232; doi:10.1093/ismejo/wrag042)
Supplement: Sup_File_1_HMM_wrag042 [file sup_file_1_hmm_wrag042.zip › SupFile1_HMM/SupFile1a_sequences/qmob_Neukirchen.fas]

>2771144596
MVEGRNVRIGVYVCHCGGNISDVVNVKRVVEEISKEKDVVVAVDYPFMCSEAGQKLIEDDIRSGRINAVVVASCSPRLHEATFRAAIARAGGNPYMYYHVDIREECSWVHEDDKGGATEKAIREVRMAVAYLRHAEPLNKIKVESEKSALIIGGGIAGLRAAVDLAEMGVNVYLVEKSPFLGGNAAKLGRLKVFPYEKSIIDIVRELISKLRSMSNVAIYTNAEVENVSGYVGNFEVTIRVNPRYFKGRCGKSDIANLCPRKTEDEFYFGVGERTAIIMPPFEGAYPDIPTIDMNLCDRCGLCTKYCPEIDLKQQPQTIRLRVGAIIIATGFKPYVPKKGEYGYGLPSVITLPELIGVINRFGKVKIGDREPRNIVMIYCVGSRQKRDGEGKVNEYCSRYCCIAAIDTAVLIHSIMPNTKIYHLVRDVRSYGINELLFEEAQRLGQVFIKFSEDSPPQVLQNGNETIVKVRDILTENAEIEIPADLVVLITGMEPSDGTVNIAEKLKISRGMDGFLQEIHPKLRPVEIMLGGVFITGTAQAPRGLMETLASASASAAKVASLVLKGYTELEPFVAFVDINECNASGLCVTECPYNAVELRDYPGLGKRAWVNEALCKGCGACVAVCPSGAIQLKGLRNAQIEDMIRSAMGGKHE
>ADW16948.1
MKKVYGAYLCTGCGIGDVLDVDGLKDAASDAGIEMVEHGCLCGADGRAFIEKDIAEKGVNTIVVCACSPRVMQQEFNFGEQTITVRGNLREHVAWTGSLKEDGSVDDFLQEMATDYVRMAVTRAQKTELPVPYQLETICKKILVMGGGLAGLTAAKEAALAGYEVTIVEKEPQLGGKALGWRKMFPTAFPYDALENPTIHDLIAEVQGNSKITVKTSCEVARIGGAPGQFNVTFKGAGTASEWDAPAKVTADQQDLINKGELDDPNKGLQKYTTLNPEGEIFGAVVLATGWKPADVSQYDHLGYGKLTNVVTNAEFEKLAKNGKVPARVAFVQSPGGKDNDQDFPYCNSVTSMVALKQANYVVEDNPVDGKAYILYQHMRTPGNTELFYKGMQAKDGVFMTKAAVTKVDAAGSGLVVDVEDNLLGENLQLEVDMVVLAAGMVPTTAGENVINLAYRQGPAFLDLDLFDGYADSHFICFPYETRRTGIYTCGGVRKAETMEETIDDATGAALKAIQCIESANRGVAVHPRSGDQTYPDFFFSRCTQCKRCTEECPFGALDDDEKGTPLPNPTRCRRCGTCMGACPERIINFADYSIDMIGSMVKSIEVPDDDEEKLRIAVFVCENDAYPAIDMSGMHRNKINRLVRFIPVRCLGSVNMVWIKDAMSSGMDGALLLGCKYGDDYQCHFVKGSEIASRRMENIGETLGSLGLEPERCGVREIAISDYDKIPAIIDEFVEEIVAMGPNPFKGF
>AEG14663.1
MDKKLAVYICTGCGIGDALDIDALSKVATKEYKVPVYKSHPFLCGAEGVELIKQDMEGEGVNTIVIAACSMRVNYDVFNFPNAIVERVNLREQGVWCHPANDEDTQMLAEDSLRMGIVKAQQSSLPEPFQAENLSRTVLVVGGGLAGLTAAAEAARAGYKTVLVEKNPSLGGWVTKLYKQVGLKPPYSELEDVGITQLIKEVEENSNITVYKGAQIEKISGAPGMFDVEIKQNGNLATERVGSIVLATGAVAYDATKLSHLGFGQYPNVITGEMFEEMAARGEFKRPSDGKEVKSVAFILCAGSRDKEHLPYCSAICCTESLKQALYVKEKDPEATVYIFYKDMRAAGNYEFLYQRVQKEGALFFRGEVAGIEEDGGNLVVEFDDVLVGDRIRTEPIDLVVLATGMVPTTAIGERLVVQADEQGKESEPPADEIIKSNILNLEYRQGPEVPTLKYGFADSHFICFPYETRRTGIYAAGSVRAPMDIPSTIKDATGAALKAIQCIELTAQGSAVHPRVWDLSYPEFFMQRCTQCKRCTVECPFGAINEDEKANPLPNPTRCRRCGTCMGACPERIISFKNYSVPMIGSMVKAIEVPEEDEEKPRILVFACENDAYPALDMAGINRLTISPWVRIIPVRCLGSMNLIWIADALSKGIDGILLLGCKHGDDYQCHFIKGSELASYRLSKISETLNRLALESDRVRMEQVSIMDYDRIPQIIEDFASKLEEVGPNPYKGF
>AEG15509.1
MPPKIGVYLCHCYGEIGKILDLEKLSQQAGKWRGVAASIHYPALCSADGLEIIAEDVRQGRVDRVVVGACSPAVHRDTFLRLARQVGLNEHFLERCNLREQCTRAHRDQPALVMAKARNLLKMAVGRLSPAESFEPVSSSTSRSVLVVGGGIAGLTAAENLARAGVNVTLVEKSPYLGGKVARLHRYYPRFCSPRCGLEVLMARLLATGRVTVHTLTEVTGVRGTAGNFTVELLKQPRYVKNTCTGCGACLEVCPVEVAPSAALPPGSQRAIEGPGLFPYPLNYAVNREFCRGKSCSRCVEVCPAGAIDLDQEEDRLSIGVDAIILAAGWEPYDAGRINNYGYGRLPGVITSMDLEVLARPDGPTGGQLIRPHDKKPVRRVAFIQCAGSRDKQHLAYCSGVCCAATLKQIDYVRAAAPEAGIFVFYMDIRTPGNLEELYRRAREEHGAVFIRGNPYAVEWDPVAEELVVTADDTLSGSRVAVRAELVVLATGMVPCAVPAFERLEKDTTGFITGHLPCSPMEVRRAGIYVAGCAQEPMDVSTSVKSALAAAAECLAAIQNQSVVVPPVVERHKCDRCGRCVEECPYGACSFDTGGYPAVNPPACRGCGICQGGCPLRCIYLPGFSSREMAGLIEAVDTGSMDEQPCVLAFLCANDAYPALDLAGTRGTGYGANILTVRVPCAGAVNAGWINDALLSGIDGVLVAGCRTTECHYGRGTSLAESRVNNLRETLQRMLVEPGRVQVLTAGIEDGQSLVAAIKRFVKQLQELGPNPFKE
>BBD44844.1
MRKRIGVYICHCGGNISDYVDVEELSKMFHKEDGVVVSKDVMFACADSNQKAMVEDIQKHNLDAIVVASCSPKLHLHTFRGVAGRAGLNPNNYVQVNIREQCSWPHSDRPREATVKAAGLIRAGINRVSFSEALDNIEIEVKKAAMVIGAGISGMKAAIDLARSGNEVYLVEKDYFVGGRITQREKLFTTGQSGKEIVKKLYDEIKLYKNITVFTGATIEKVTGSLGNFNIEVKVKPRYINGKIDKQTVNRAMDDLQVYVDDEFNFGLSKRKAIYKNYPDALPDVPVVDVEALKDHPDYLEKYKSVINLNEKEETIALLVGSVLVTTGFDNYEPKEGEFGYKNIPNVITLPQLNRLMELSPEKLIYNGKEIHNVAFIYCVGSRQKKGENKYCSRHCCTSTIYTALQLKEKYGKIQNFHLYRDIRTYGKQEILYEQASKQGDLFFKYEEKELPTVEMNGKGISLKVKDYLTGKKELEIAPDLVVLVTGMVARTDAPHISELFKIPIGNDKFFNEIHPKLKPVETVIKGVYIGGTCQGPKNVSEAVQSSLAGASKITALLKSGTVMGDPVVARVNADACTWCGKCAEVCDYTAIRETVNEAGKHIAGVNKGVCAGCGICAPVCPVNAIEIAKYTDNEIEAMIDGFAAKVEIKEKEASGITEEKADVVAAHMKEYPQIWKDILATIESDKKTIPEVVDMLKIAPEMVTYHLMTMNKYGVVAPAGTNEKEEYYYYKMK
>EDN70007.1
MAMIATREGKVGFAKQHDFLCNSDGVKMIQADIEAGEVNHLVIAACSRRAKTDAFNFDNVAISRANLREGVIWVRPDSDEAQETTQEMAEDYIRMACAEVKYMNLPAFSGEQGKTDQVLVVGGGFTGLTAALEIAKAGYKATIVEKAATLGGGAAQAFKEIPIRAPFADLQDNSIADLIQQVEANDKITVHLNSTVTQTNGAPGRFSSDITQAGGSTTSVNFGSIIQASGFKPYDASQLPEFAYGKSPDVVDQLGLEALAKQANGSGIKRPSDGKEVKSVIFVQCAGQRSEKEGHLSYCSGHCCMTSVKQAMYFKDANPEIDTMIVYTELRTPGAGGEDFYRSGQNKGITFTKGQVNEVVPNGGSLTVKFKDLILNEDVDQEVDLVVLATGMVPNSGVDIDIVVIEEEETEGEGEADATIPKILPTESILNLDYRQGPDLPQLVNGFTDSHFICFPYETRRTGIYAAGPVRRPMDMGQAGDDATGAALKAIQALENAALGRAAHPRSGDLSFPSFRKEGCTQCKRCTVECPFGAINEDEKRYPLFNEARCRRCGTCMGACPVRVISFENYSVETVGQAIKAVDVPDEFDEKPRILVLACENDAYPALDMAGMTRMEYSAFVRIAPVRCLGSVNTIWVTDALNNGFDGIILMGCQKGDNYQCHFVKGSELAHTRMSKIDDTLKQLQLESERVQTYEIAITDIQRVPQIINDMAATIEKIGMSPLKF
>EIJ34739.1
MKIGGYLCTGCGIGDRLDTKSLESVAVREGRIGFCKTHDFLCSQAGVDMINADIAAEGDDKVSKVVIMACSRRAKTEAFNFGAVPTSRVNLREGVIWIRPEGSEHDETTQEMAADYIRMGCAEVKAMNQADSSGEQGKNNHIMVVGGGVTGMTAALEASKAGYYASIIEKSDRLGGVMGQLHKRQPQRSPYQETQDTGVDALIAAVEADDKITVYLNSTVASTSGAPGRFSVVIASSVSEGSMVEFGAIVQASGFKPYDANNLPEFSYGKSPNVVTQLELEAMAKAANGGPIKRADGKAVENVVFVQCAGQRSEKEGHLSWCSGHCCGTSIKQAMYFKDTNPEIETTILFDDLRTPGAGGENFYRSAQDKMVTFRKGKVSTVEAVGADLKVNFKDLILNEDAHMGADLVVLATGMVPNAGVNIEAEKPAEGEVTVPVESILNLKYRQGPDVPQLVNGFADSHFICFPYETRRTGIYTAGPVRRPMDGGQAQTDAMGAVMKAIQAIENSAIGRAAHPRSGDLSFPTFRKEGCTQCKRCTVECPFGAINEDEKGYPQYNEARCRRCGTCMGACPVQVISFKNYSIETVGAQLKAVDVPDEFQEKPRILVLACENDAYPSLDMAAMKRSEMSPFIRVIPVRCLGSTNTIWIKDALGSGYDGVVMMGCKKGVDYQCHFVKGSEMAHVRMAKIGDTLSTMNLESERVAVHEVAITDINRAPKLLDEMVETINRVGLSPFKF
>EKO39045.1
MAEKIGVYIDESSVAPLLSAEELVAFVKAKCAGACPIVKSHKRLSSPDGVAMIKADVESGEIDAVMLAGTSPRVDWEVFDFGDKVIVDRVNLREFVTLSYKNPDGSAPVAGQPVPRELTSMVQDYLRMGVVKLQKMAKPNPEIPETNKTILVLGGGWTGINAALAAAGAGYSVVLVEKEAALGGKAANLYKTFPLAYPYLEATDTGIDRLIGLVAGNSKITVKLSTTLKLLAGAPGLYEATLVTGGKEETLPIGSVVLAAGWQPMDGEALAAYGYGTLKNVVTSAEFEAMVKAGAIKRPSDGKAPKTVAFIVDVTKAMEAKPAAVAEEAPAEAAKPAEAKEGEEAGPVFTPIKTPKHLAYSSELTSLVALKQANYVREKLDDAVAMIIYDNMMVPGINERYYRAAQDNPGVMLTKGTVTGVAEEGISLVVSAKDTLLGGDISLAADLVVVPTGIVPATALDPTINLLYRQGPAFPDLQLFDGFADSNYICFPYETRRTGVYAAGCVRQPMTMAQAKEDAAGAALKAIQCIESASRGVAVHPRSGDLSYPVFNFVRCTQCKRCTEECPFGALDDDEKGTPKPNPTRCRRCGTCMGACPERVISFDNYNVDMIGSQIRECEIPPKIEDGGPRVFILACENDAYPALDMAALRGKKWSPYVRIIPVRCLGSVNAIWVADAMSKGVDGVMMLGCKYGDDYQCHFVKGSEICNRRKENIAESLKRLGVEPERVEQYQVAIDEYDKIPDMIDQFMDMVLKIGPNPFKGY
>ESQ12216.1
MDKKTCAYLCSGCGIGEALDMEALAEVVTGEMSMDCKSGDYLCGEAGRAMILKDIEDEGVNTIVIGACSPRVMEQEFNFGEDKITVRANLREQVVWSEVKPAEGEEPHAEAAEFLQETAADYMRMACTRAKKTKLPEPFTLEEINKKILVMGGGIAGLTAAKEAAAAGYEVTVVEKSDSLGGMALNWRKSFPTKAPWTALEDNPVADLIAAVEGDSRISIKTGTEVARIAGAPGAFRVSMKAAGTRTEWDAPFKVTSEERDLIDKGEMEDPNVGFKNYMDEDKAAEMHGAVVLATGWKPADVSEYEHLGYGTLKNVVTNAEFEELAKQGTVPANVAFIQSPGGAKSDNDFPYCNSVTSMVALKQAQYVCEDNPDGRAYVLYQHMRTPGSMELYYKNVQDTDNIFLTKASVTKVEQNGDKLTVSADDTLLGENLNLDVDMVVLAAGMVPTTKDAATVNLAYRQGPAFADLDLFGGYADSHFICFPYETRRTGIYTCGGVRKAETIEETIDDATGAALKAIQCLESTDRGVSVHPRSGDMTYPDFFMQRCTQCKRCTEECPFGALDDDAKGTPLPNNTRCRRCGTCMGSCPERIIGFSDYNIDLIGSMIKAVEVPEDDDDRLRILVFACENDAYPALDMAGMKRLGINHMVRFIPVRCLGSVNMAWIRDALSAGMDGAMLLGCTYGDNYQCHFVKGSEIANKRMDNIGDTLSTLGLESERCATEQVAITDYDKIPRIINDFVDEIVEMGPNPFKGF
>ETR73710.1
MDKKFGFYICSGCGIGEAVNTEWIMDNVPKEEGYANCTVHPFLCSKEGVDTINNDIKEKGVNTIVIGGCSRRVNYDVFKFDGCIVDRVNLREQVVWSHPRPEGWTMPEEVNEDEPDHLQMMAEDYFRMGMVRCEKVSLPEPFKLDTQSDKILIIGGGIAGMQAALDASKAGYESTIVEKEGQLGGYATRIRKQLPLQAPYETLISPIVQQKIKAVEEDSKIDIKTNTLVARIAGQPGEFTVTFKAPGEKIEFDVPLAVPPEMRVDEKGKELDKEQIDEVYKKINEGRADVLTIDPNGEKYGAVVLAAGWRPYEPEKDEFTHLGFGTIKDVITNAAFEEIAKSGKITRPSDGKEARSVLFVQSPGQGTDSDFKYCGSVTSMVSLKQASYVREDYPDDGKAFVFYQHMRTPGLVENFYKAMQQDPGIFLTKGDVTEVSQDGDMLTVTAKDTLLGESVSVKVDMVVLATGMVPVTHDGPVVNLAYRQGPGFRDIDLFEDYVDSNFICFPYETQRTGVYAAGAVRRSMTMEESMEDATGAALKAIQCLKSVDRGEAVHPRAGDKTFPDFFFQRCTQCKRCTEECPFGALDDDEKGTPKPNPTRCRRCGTCMGACPERIIGFADYSIDSVGSMLKCIKVPSEDDYDEPPLRILVFLCENDAYPAMDMAGMNRLTWHHDVRFIPVRCLGSVNTIWVKDALSTGMDGVLYIGCKHGDDYQCHFIKGSELAEIRKSKISEALASLALEEERVAMHEIAIDEYDKLPKIINEFMDEIEALGPNPFKGF
>GBD97240.1
MEKKYGVYICKGCEIADTVEIEKLEEVAAKEKQIPVCKTHDALCSPEGLDLIKNDISGEGVNTVVVAACSPRVKYKEFSFNGSIVERINLREFVAWTQEPKTEDTQALAEDYMRMGITKAQHTELPEPFMLEEIDKAVLVVGGGITGMTSALGAAEAGYNVILVEKQAELGGWAAKMHKQLPQSYPFESIEEPTIKATIDKVTSHSNIKVYTSSEIEKIAGFPGQYDVSIKTNGGPEQAKAGAVIMAAGWRPYDANKLEHLGYGTNPNVITNVQMEEIASSGKIIRPSDGREAKKVAFIQCAGSRDPGHLPYCSSYCCLTSLKQAKYVREKNPDAMAYILYKDMRTPGQYELFYKSMQNDPGVMLTKGEVTGVSEASDGNLYVDLKDTFLGENIRIEADMVVLATGMVPNTKIDAEVLAEWKTKFDEELKASGGKPDPNAPLEPHKVPNILNLEYKQGPELPVLDEAYGFNESNYICFQYETRRTGIYTAGSVRQPMHMLGSIEDALGASLKAIQCIEATAKGFSVHPRAWDQTYPEVNLQKCTSCKRCTEECPFGAIEEDEKGTPFHKMSRCRRCGTCLGSCPERVINFKDFSIGMMSSMFKAMDVPDEGLRLIGLVCENDAYPALDAAAINREKWSNAIRFIPVRCLGNLNLAWIADALSSGIDGMVLIGCKFGENYQCHFVKGSELANERLGKLQETLGRLQLEPERVELIQLSIQDYDKLPEILAEYVEKLEEMEPNPFKEF
>GBE00142.1
MEKKLGVYICTDCGIGDSLDIEKLQNTANEYNPAVCRTHPFLCSQEGVQVIKDDIRNEGINTIVVGACSQRVNYDIFDFDPLKYVTERVNLREHVVWVHTPNDESTQLMAEDYVRMGITRANKSEPPEPKTADLEKTTLVVGGGIAGITAALETVKAGYKAVIVEKESELGGWVRKMHKTLPSVPPYAELEKPDIDAKIRELESNPGIRVFKGASIESIEGEPGMFDVTVNSNGSSETLRVGAVVFTIGWKPYDAGKLEDLGYGKYRNVVTNVEMEELAKNGKIKRPSDGKDVKSVVFVQCAGQRDESHLPYCSSVCCLTSLKQAKYVRESDPDAGAYIIYKDMRTPGLYENFYKTAQDDEGIFLAKGEIMGMEEAGDGSIHVKVDNKLLGSVTTIKADLVVLATGMVTNMVPDGREPNNLTEEFIGDILKKETQDGITEELKPVPIVLNLKYRQGPEMPHLKYGFPDSHFICFPYETRRTGIYAAGAARLPMDAASAATDAAGAALKAIQCVELTSQGKSVHPRAGDQTFPEFRLETCTQCRRCTVECPFGTLDEDEKGTPREHPYRCRRCGVCMGACPQRIISFKNYSVDMISSMLKEIQVPEDEEIPLIVCFICENDAYPALDMAGINRIQYPPNFRFISLRCLGGTNLVWIADSLSRGADGVLLIGCKYGDDYQCHFIKGSQMANERLGKVQETLDRLMLESERVAQVQLAINEYDKLPQILNDFVEKIREIGPNPFKGF
>GBE01574.1
MEKKIGLYICTDCEIGNAINLDELAKVAAEMKVPLVKTHPSLCQKEGVEFIKKDMAQEGVNAVIIAACSLRVNYDVFDLGIPLVERVNLREGVVWSHPPNDEDTQMMAEDYIRMGILKMQKMEAPEPYKVEEPSKNVLIVGGGLAGITAANEAAKAGYDVFLVEKNESLGGWMSKIYKQPPTKPPYAEMEEPVINNLIKEIQQNPKVKIYTSSLIEKIDGAPGLYDVTVKRNGGAETFRVGAIVEAAGTVPYDATKITNLGFGKYPNVITNYMMEDMAAKGKMVRPSDGKPVKSVAFIQCAGQRDENHLPYCSATCCVESLKQAKYIRLQDPDSKAYIFYKDMRTPGHYEYFYKSMQNDPGVFLTKGDVIGITEDENKDLVVEVENTLLGEKISVNADLVVLATGMVPVTALGEEVLPPGVKPGDEFIPYVMIETDILNLEYRQGGEVPVLINGYPDSNFICFPYETRRTGVYAAGSVRAPMDIPSTVTDATGAALKAIQCVELTSRGEAVHPRVGDTSYIDIFLQKCTQCKRCTEECPFGAINEDEKANPLYNPTRCRRCGICMGACPERIMSFKNYSVDMIGNMVKNIEVPEEEEEKPRIIVFACENDAYPALDMVGLNRLQYNSFVRVIPLRCAGSMNLVWVADALSKGIDGILILGCQYGDDYQCHMATGSHLAKIRLSKVSETLDRLKLESGRVQMEQVSISEYYKIPRILDEFLERLEGFGPNPYKGF
>GBE06412.1
MEKKLGVYICKGCNIADTVEIEKLQEVATKEKQIPVCKTHDALCGTEGLELIKNDISGEGVNTVVVAACSPRVKFREFSFPGNLVERINLREFVAWSQEPKTEDTQALAEDYMRMGIVKAQKGDFPEPFMLEETDKSVLVVGGGITGLTSALGVADAGYKAIVVEKSPELGGWAAKMYKQLPQSYPFESLEEPTVKSVAERVISHDNIKVYTSSEVEKIVGFPGQYDVAIKTAGGTEQEKAGSIIMAAGWRPYDAGKLEHLGYGKNPNVITNVQMEEMASSGKITRPSDGKEAKRVAFIQCAGSRDANHLPYCSSFCCLTSLKQAAYVREKNPDAIAYVLYKDIRTPGQYELFYQSMQNDPGVMLTKGEVTGVSEASGGDLLVNVKDTLLGEDVSIEADLVVLATGMVPNTKIEQDVLAEWKKKFDEQLTASGGKPDPNAALEPHKVPNILKLDYKQGPELPGLDEAYGFADSNYICFQYETLRTGIYAAGSVRQPMNMLQSIEDALGASMKAIQCIEATANGYAVHPRAWDQTYPEVNLNKCTSCKRCTEECPFGAIEEDEKGTPFHKMTRCRRCGTCLGSCPERVINFKDFSIDMISSMFKTMDVPDEGLRLLGLVCENDAYPALDAAAMKRQKLPSAIRFVSVRCLGTLNLAWIADALSRGIDGMILLGCKFGENYQCHFVKGSELAQERLGKLQETLGRLMLEPERVELVQLSISDYDKLPEILNEYVEKLDGFEPNPFKEF
>GBE07165.1
MSDEKKTAAYICKGCGLGDRLDCTELTTIAEKEGKAEIVREHEFLCNANGVAMIQKDIDEGANRIIINACSRRAKTEAFNFENVAMTRANLREGVIWSQPNTDEARETTQEMAADYVRMACAEIKFMNIPEENPEHGTNKRLLVVGGGISGMTSAIEAARAGYEVILVEKTGALGGMAAQLYKRVPDHEDYADPQDTGIAEMVAEIEADSLITVKLDSTITRTSGAPGQFSVDITKESGSTETENVGAIIQASGFTNYDANNLPHLGYGKSADVVDQAGLEALAKAANGGAIKRPSDGKEVTSVAFIQCAGQRSKKKGELSYCSGHCCNTSIKQAMYFKDANPDVDAIVIYTDLRTPGNGEDFYRSAQKKRIIFTKGEVSEVVTSGSGLEVKFKDLILNEDTAMNADLVVLATGQVPNSGVNIEAIPASVDKDEAAAEAEESSINTEVDTGAIQEVSVLNLTYRQGKDLPHLRHGFSDSHFICFPYETRRTGIYTTGPVRRPMDIAQAKEDATGAALKAIQAIENSGLGRAAHPRSGDLSYPDFRKENCTQCKRCTVECPFGAIDETEDGYPQFNEGRCRRCGTCMGACPVRIISFANYSVDTVGAQLKAVDMPDEFDEKPRMLVLACENDAYPAIDMAGMNGKSYSPYVRIVPVRCLGSVNTIWISDAMNSGYDMVLLMGCKHGDDYQCHFVKGSELANIRMSKIGDTLQTLNLEPERVQDYEVAITDIDRIPQLINDAAEVIGTIGMNPFKGF
>GBE10310.1
MAEVKIGAYVCKGCGLGERLDTQALAAIATREGKAVFAKEHDVLCSQSGVEMIRKDIEAGEVNRVVLAACSRRAKTDAFHFDTVAVSRCNLREGVIWTQPDADEARELTQEMGEDYVRMSCAEVKQMTPPRPNEQAERNRHVLVVGGGISGLTAAVEASRAGYPATIVEKGDALGGWAAKLWRRVPTRAPYADPRETGVAELIAEVEADPNLTVYLNATVTRTSGAPGRFAADIATESGKTVTENFGAIVQASGFTPYDANRLPEFGYGKSPDVVDQLGLEKLARQADGGPIKRPSDGKEVQSVLFIQCAGQRSQAEGHLSYCSGHCCNTSIKQAMYFKDRNPDVDTLVLYTDLRTPGKGEDLYRSGQRKGVIFTKGVAREVKLGPDGLQVQFRDLILDQEVSVDEDLVVLATGMVANSGVDIEASLQKEAPNGEQAPASQEVSVLNLDYRQGPDLPHLVHGFQDSHFICFPYETRRTGIYATGPVRRPMDIAQAIEDATGAALKAIQALENAAQGRAAHPRSGDLSFPSFHRDGCTQCKRCTVECPFGAIDEDEQRYPLFNEARCRRCGTCMGACPVRVIYFDNYSIDTVGQQIKAVDMPEESQEKPRILVLACENDAYPALDMAAMNRVGYSAYARVIPVRCLGSVNSIWVTDALNGGYDGIMLMGCQKGDNYQCHFVKGSELAHDRMSKVYDTLEQLQLEKDRVETHEVAITDIQRAPRLIEAMAETVKRVGPSPFKF
>GBE12120.1
MDNVYGAYLCTGCGIGDVLDIDGLKAAASESGMEMKDHSCLCGADGRSFIEKDMADNGINTLVICACSPRVMQKEFNFGDQTITIRGNLREHVAWTASKPAEGEEAAEGVDEFLQEMGCDYVRMAVTRAQKTTLPEPYLLESISRKILVMGGGIGGLTAAREASKAGYQVTLVEKTGVLGGKALNWRKMFPTRYPYAELETPSVEQMIADVTSDSNITVKTETEVARISGAPGQFVVTFKTAGTKSEWDAPAKVGADEQDRIDKGEMEDPNAGLKAYTEQNPDGEMYGAVVLATGWSPADVSEYEHLGYGTLKNVVTNAEFEKLAKEGKVPANVAFIQSPGGKEDDRDFPYCNSVTSMVALKQAQYVRDDNPDGKAYILYQHMRTPGNTELFYKAMQQNDGVFLTKAAVTKVEETGNGLAVQAADTLFGEDLTLNVDMVVLAAGMVPTTVDEPTINLAYRQGPGFMDLDLFDGYADSNFICFPYETRRTGVYTCGGVRKAETMEETIDDATGAALKAIQCIESANRGVAVHPRSGDQTYPDFFFTRCTQCKRCTEECPFGALDDDEKGTPLPNPTRCRRCGTCMGACPERIIGFADYNVDMIGSMVKAIEVPDDDEDKLRVVVFVCENDAYPAIDMSGMHRNKVNRLVRFIPVRCLGSVNMVWIKDAMSAGMDGVLLLGCKWGDDYQCHFVKGSELADRRMQNIGETLGTLGLEPERCAVKQIAISDYDAIPAIIDEFVEEIVELGPNPFKGF
>GBE18775.1
MTEEELRVGVYVCHCGTNIAGVVDVDAVVEYAASLPNVVHATKNMYMCSLPAQSGIKEDIKKHSLNRVVVASCTPKMHEPTFRAAVQAGGLNPFLYEQANIREHCAWVHADQPERATEKAKDLVRMAVAKARLLSPLNPKKIAVIRSALVVGGGPAGLRSAADLASRGFEVSLIEKSHFLGGNAVRSASLPFTDQTPREAAAVLTDALEDEKNISVHTGYEAESLNGYLGNFTISLVKKPRFVKECSNCGRCIAVCPVETDNEFDYGLSMRKAIYMPYDSAYPNYPAIDMSVCKKCGECVNACAESAIDLEAEDEKLDLSVGAVVIATGAKNYTPKDGEFGWGKSDRVLSLPVLERVLDKTGPTKGRLKGKVENVVFIGCVGSRQKKTSEEEKVNEYCSRICCTESVKNAIHIKDRHPDAGVFYLFRDIRTYGRDEYLYREALEKGVVFIQFEGDVPPEVNVLKKGAKVVVSDVLSRESFEIPASHVVLATGFEPGADADKVLEVFKLNRSADGFFQEAHIKLRPLETSTEGVFIAGACQAPKNLVESIASGSAAAAKAAVPLSMGEVELDPAKAMVTEFCDGCAICIDPCLGKAITLVEYEKDGELKKTVEVNEALCKGCGVCMATCPKKGIDVRHFTLDQLQAMVDAALET
>GBE30662.1
MADKEIKVGVYVAADEEITSSLDMEALEKVANGEMKATIYKTHENISSPEGSEMIRADIEEHGLSHVVILDRSPRAFPGLFDFGPNVLVDQVGLRELVVWTHEPNDEDTQMLAEDYLRMYVARTKNIDPPEANIEPVERRVLVIGGGVAGLRAALNTAGAGVAVTLVEKNAELGGWSKKFKKSFPTQPPYDQLVDNPIGDLIERAEAHDLIDVKLNTVVKQISGQPGSFAAILQNGGAPEDVLVGSIIQATGWNPYNPERLGHLGYGKSNVVTNVQLEEMLSDGAVLKADGSAPESIAFIQCAGSRDKDHLPYCSSVCCRASLKHAMQLREMYPDVKVYVLYKDIRAPGQYELFYQKAQDDAGFFFTKGEVVSVDESDGKLSINLDETLMGAPITVESDMLVLATGMVPTTQVEDGIFADDGKEEGKPDSPVDEGDGTTADGKKAASGAEAGAKILNLNYRQGTDLPTLKYGFPDSHFVCFPYETRRTGIFAAGTVRAPMDAAQARMDANGASLKAVQALEMVAKGEGLHPRSRDLSFPDFFLQRCTQCKRCTEDCPFGALDEDEKGTPKPNLARCRRCGTCMGACPERIINFQNYSVPMGNSMIKAVEIPEEDEEKPRIVAFVCENDALPALETAARKRIKFNSWVRIIPVRCLGSVNSVWLTNCLDAGFDGIMLIGCKHGDDYQCHFVRGSELAEYRMDNIQEKLLQMQLETERILVSAIAIDEWDKIPALLDEYAEQIEEIGPNPFKDF
>GBE35246.1
MEKKIGLYICTDCEIGNAINLDELAKVAAEMKVPLVKTHPSLCQKEGVEFIKKDMAQEGVNAVIIAACSLRVNYDVFDLGIPLVERVNLREGVVWSHPPNDEDTQMMAEDYIRMGILKMQKMEAPEPYKVEEPSKNVLIVGGGLAGITAANEAAKAGYDVFLVEKNESLGGWMSKIYKQPPTKPPYAEMEEPVINNLIKEIQQNPKVKIYTSSLIEKIDGAPGLYDVTVKRNGGAETFRVGAIVEAAGTVPYDATKITNLGFGKYPNVITNYMMEDMAAKGKMVRPSDGKPVKSVAFIQCAGQRDENHLPYCSATCCVESLKQAKYIRLQDPDSKAYIFYKDMRTPGHYEYFYKSMQNDPGVFLTKGDVIGITEDENKDLVVEVENTLLGEKISVNADLVVLATGMVPVTALGEEVLPPGVKPGDEFIPYVMIETDILNLEYRQGGEVPVLINGYPDSNFICFPYETRRTGVYAAGSVRAPMDIPSTVTDATGAALKAIQCVELTSRGEAVHPRVGDTSYIDIFLQKCTQCKRCTEECPFGAINEDEKANPLYNPTRCRRCGICMGACPERIMSFKNYSVDMIGNMVKNIEVPEEEEEKPRIIVFACENDAYPALDMVGLNRLQYNSFVRVIPLRCAGSMNLVWVADALSKGIDGILILGCQYGDDYQCHMATGSHLAKIRLSKVSETLDRLKLESGRVQMEQVSISEYYKIPRILDEFLERLEGFGPNPYKGF
>GBE36829.1
MSESKLGIYICTDCGIGESLNIEDLQKIAKAQICRTHPFLCSQEGAQIIRDDINNEGVNKIVVAACSQRVNYDVFDYDPLKYVTERVNLREHVVWSHPPNTEETQAMAEDYLSLGITRASKSEPPEPKITDLNRTILVVGGGVTGLTAAIEAAKAGSQVVLVEKEAELGGWAKKMYKVLPTKAPFSELEKPAIDSKIAAANGNENIKIYTATTIKKIAGEPGMYDVTVEKGGSEETFSIGAIIYAIGWKPYDASKLDNLGYGKFKNVVTNVEMEELALKGKIARPSDGKPAQSVVFIQCAGQRDEAHVPYCSSVCCNVSLKQAMYVRESNPDAGAYIIYKDMRTPGLYENFYKTAQDDEGIFLAKGEILGIEEEADGSLLVEVNNLLLGKTVRIKADIVVLATGMLTNMIPEDYEVNNLTTEYIGTITKKETTDGVTEELEPVPISLNLSYRQGPEMPHLKYGFPDSHFICFPYETRRTGIYAAGAVRHPMDALQASADATGAALKAIQCLELTSQGKAVHPRSGDQTLPEFRLESCTQCRRCTVECPFGVLDEDEKGTPQEHPYRCRRCGTCMGACPQRIINFKNYSIDMISSMIRSVNVPDESEEPFILGLICENDAYPALDLAGQNRVQYNPNFRFISLRCLGGTNLVWIADALSKGIDGIMLIGCKFGDDYQCHFIKGSQLANERLGKVQETLDRLMLESERVQQVQLAINEWDNLPKILDDFSERLKELGPNPYKGF
>GBE38004.1
MEKKLGVYICKGCNIADTVEIEKLQEVATKEKQIPVCKTHDALCGTEGLELIKNDISGEGVNTVVVAACSPRVKFREFSFPGNLVERINLREFVAWSQEPKTEDTQALAEDYMRMGIVKAQKGDFPEPFMLEETDKSVLVVGGGITGLTSALGVADAGYKAIVVEKSPELGGWAAKMYKQLPQSYPFESLEEPTVKSVAERVISHDNIKVYTSSEVEKIVGFPGQYDVAIKTAGGTEQEKAGSIIMAAGWRPYDAGKLEHLGYGKNPNVITNVQMEEMASSGKITRPSDGKEAKRVAFIQCAGSRDANHLPYCSSFCCLTSLKQAAYVREKNPDAIAYVLYKDIRTPGQYELFYQSMQNDPGVMLTKGEVTGVSEASGGDLLVNVKDTLLGEDVSIEADLVVLATGMVPNTKIEQDVLAEWKKKFDEQLTASGGKPDPNAALEPHKVPNILKLDYKQGPELPGLDEAYGFADSNYICFQYETLRTGIYAAGSVRQPMNMLQSIEDALGASMKAIQCIEATANGYAVHPRAWDQTYPEVNLNKCTSCKRCTEECPFGAIEEDEKGTPFHKMTRCRRCGTCLGSCPERVINFKDFSIDMISSMFKTMDVPDEGLRLLGLVCENDAYPALDAAAMKRQKLPSAIRFVSVRCLGTLNLAWIADALSRGIDGMILLGCKFGENYQCHFVKGSELAQERLGKLQETLGRLMLEPERVELVQLSISDYDKLPEILNEYVEKLDGFEPNPFKEF
>GBE40383.1
MEKKYGVYICKGCDIAETVKIEGLEEVATKEKQIPICKSHNALCSPEGLDLIKGDISGEGVNIVVVAACSPRAKHREFKFDGCIVERINLREFVAWSQEPNTEDTQALADDYMRIGIIKAQNTDLPEPFFLEELDKTVLVIGGGVSGMSSALGAAEAGYNVLLVEKQAELGGWAARMHKQLPQSYPFEAIEENSVQSTIDKVTSNSNIKVYMSSEIEKIAGVPGMYDVSIKTNGGSEQAKAGAVVMAAGWRPYDANKLPHLGYGANPNVITNVQMEEIAKSGKITRPSDGKEAKRVAFIQCAGSRDPEHLPYCSSYCCLTSLKQAAYVREKNPDAMAYILYKDVRTPGQYELFYKSMQDDPGVMLTKGVVTGVSEGPDGDLNVEVSDTFLGEKIIIEADMVVLATGMVPNSRIDAEDLAKWKVKFDEIAVAKGGKPDPNAPLEPHKIPNILNLEYKQGPELPVLDEAYGFNDSNYICFQYETSRTGIYAAGSIRQPMHMLGSIEDGLGASLKAIQCMEATEKGFAVHPRAYDQTYPEVNLQKCTSCKRCTEECPFSAIEEDDKGTPFHKMSRCRRCGTCLGSCPERVINFKDFSIKMMSNMFKGMDIPDEGLRLIGLVCENDAYPALDMAALNRSKWSNAIRFIPVRCLGNLNLAWIADALSVGVDGMILIGCKFGENYQCHFVKGSELANERLGKLQETLGRLQLEPERVELVQLSINDYDKLPQILADYVEKLDEMEPNPFKEF
>GBE44372.1
MAATEKKQAVYLCEGCGISDAISLDELEQAVTGEMRVPLCRRIDACCGEDGLAQIKKDIDKGEVTQAIIAACSPRVMCEEFDALGAQVIRANLREQVIWSQPAGDENTQMLATDHVRMAVAKAAKTEKPAAHGPGASSMKLLVVGGGVTGLSAAREASKTGADVVLVEKTGELGGWAGKWSKHIPYASPYRGLQENPLPDLIKEVMGDKAITVKTNTTVARTEGGPGEFAVQLQNGKGDEWDVFGAIVVATGWRPYDTAKLEPLGYGSSPHIVTDIEFEDILSAGLSKKTKKKKSLDVVAFVIPGGADRMPYSSGVSDRVAIKQALQVVEAVPGAMVYVIYEDLRAHGTAEEFYREAQEAGVVFQKGEVISISSDLTVTVRDDLLGGEVPMSGIDMVVISTGMVPNSTDIDREPSQSGADQLKDDIDPRVPITFSGKLVNGGNGAEPDKAADDDEPALPGGPILNLQYRQGPHIPILANGFADSHYICFPYETRRTGIYTCGPVRRAMTVGEARQDAQGAVLKAIQAMRAADESLAVHPRSGDLSYPKINHDICTKCRRCTVECPFGAIDEDPDGRPHINFSRCRRCGTCMGACPVRTITFDNYNPQMVADMIGAVEVPDEFAEKPRILVLACENDAYPALDMAGINRRQLSPYLRIIPVRCLGSVTMLWISTALEKGFDGVMLMGCKSGDDYQCHFIKGSGIAEERMSSVGETLKSMMLEEDRVVMEEVSIADSVRAPQVLNEFADKIGAMPPNPFKGF
>GBE47037.1
MAEVKIGAYVCKGCGLGERLDTQALAAIATREGKAVFAKEHDVLCSQSGVEMIRKDIEAGEVNRVVLAACSRRAKTDAFHFDTVAVSRCNLREGVIWTQPDADEARELTQEMGEDYVRMSCAEVKQMTPPRPNEQAERNRHVLVVGGGISGLTAAVEASRAGYPATIVEKGDALGGWAAKLWRRVPTRAPYADPRETGVAELIAEVEADPNLTVYLNATVTRTSGAPGRFAADIATESGKTVTENFGAIVQASGFTPYDANRLPEFGYGKSPDVVDQLGLEKLARQADGGPIKRPSDGKEVQSVLFIQCAGQRSQAEGHLSYCSGHCCNTSIKQAMYFKDRNPDVDTLVLYTDLRTPGKGEDLYRSGQRKGVIFTKGVAREVKLGPDGLQVQFRDLILDQEVSVDEDLVVLATGMVANSGVDIEASLQKEAPNGEQAPASQEVSVLNLDYRQGPDLPHLVHGFQDSHFICFPYETRRTGIYATGPVRRPMDIAQAIEDATGAALKAIQALENAAQGRAAHPRSGDLSFPSFHRDGCTQCKRCTVECPFGAIDEDEQRYPLFNEARCRRCGTCMGACPVRVIYFDNYSIDTVGQQIKAVDMPEESQEKPRILVLACENDAYPALDMAAMNRVGYSAYARVIPVRCLGSVNSIWVTDALNGGYDGIMLMGCQKGDNYQCHFVKGSELAHDRMSKVYDTLEQLQLEKDRVETHEVAITDIQRAPRLIEAMAETVKRVGPSPFKF
>GBE50457.1
MAEVKIGAYVCKGCGLGERLDTQALAAIATREGKAVFAKEHDVLCSQSGVEMIRKDIEAGEVNRVVLAACSRRAKTDAFHFDTVAVSRCNLREGVIWTQPDADEARELTQEMGEDYVRMSCAEVKQMTPPRPNEQAERNRHVLVVGGGISGLTAAVEASRAGYPATIVEKGDALGGWAAKLWRRVPTRAPYADPRETGVAELIAEVEADPNLTVYLNATVTRTSGAPGRFAADIATESGKTVTENFGAIVQASGFTPYDANRLPEFGYGKSPDVVDQLGLEKLARQADGGPIKRPSDGKEVQSVLFIQCAGQRSQAEGHLSYCSGHCCNTSIKQAMYFKDRNPDVDTLVLYTDLRTPGKGEDLYRSGQRKGVIFTKGVAREVKLGPDGLQVQFRDLILDQEVSVDEDLVVLATGMVANSGVDIEASLQKEAPNGEQAPASQEVSVLNLDYRQGPDLPHLVHGFQDSHFICFPYETRRTGIYATGPVRRPMDIAQAIEDATGAALKAIQALENAAQGRAAHPRSGDLSFPSFHRDGCTQCKRCTVECPFGAIDEDEQRYPLFNEARCRRCGTCMGACPVRVIYFDNYSIDTVGQQIKAVDMPEESQEKPRILVLACENDAYPALDMAAMNRVGYSAYARVIPVRCLGSVNSIWVTDALNGGYDGIMLMGCQKGDNYQCHFVKGSELAHDRMSKVYDTLEQLQLEKDRVETHEVAITDIQRAPRLIEAMAETVKRVGPSPFKF
>GBE52214.1
MDNVYGAYLCTGCGIGDVLDIDGLKAAASESGMEMKDHSCLCGADGRSFIEKDMADNGINTLVICACSPRVMQKEFNFGDQTITIRGNLREHVAWTASKPAEGEEAAEGVDEFLQEMGCDYVRMAVTRAQKTTLPEPYLLESISRKILVMGGGIGGLTAAREASKAGYQVTLVEKTGVLGGKALNWRKMFPTRYPYAELETPSVGQMIADVTSDSNITVKTETEVARISGAPGQFVVTFKTAGTKSEWDAPAKVGADEQDRIDKGEMEDPNAGLKAYTEQNPDGEMYGAVVLATGWSPADVSEYEHLGYGTLKNVVTNAEFEKLAKEGKVPANVAFIQSPGGKEDDRDFPYCNSVTSMVALKQAQYVRDDNPDGKAYILYQHMRTPGNTELFYKAMQQNDGVFLTKAAVTKVEETGNGLAVQAADTLFGEDLTLNVDMVVLAAGMVPTTVDEPTINLAYRQGPGFMDLDLFDGYADSNFICFPYETRRTGVYTCGGVRKAETMEETIDDATGAALKAIQCIESANRGVAVHPRSGDQTYPDFFFTRCTQCKRCTEECPFGALDDDEKGTPLPNPTRCRRCGTCMGACPERIIGFADYNVDMIGSMVKAIEVPDDDEDKLRVVVFVCENDAYPAIDMSGMHRNKVNRLVRFIPVRCLGSVNMVWIKDAMSAGMDGVLLLGCKWGDDYQCHFVKGSELADRRMQNIGETLGTLGLEPERCAVKQIAISDYDAIPAIIDEFVEEIVELGPNPFKGF
>GBE57812.1
MAEENTATEKTTEEAAKPKLGVYICSGCGIGDSLNLEELEKIASGQYKAPVCKTNDFLCNQEGVDLITGDINNEGVNRIVIAACSARVNTDAFAFDPLSYYTERVSLREQVVWTQEPNDENTQMMAEDQLRMGIVRAQKAKPPVPHIEPISRTVMVIGGGTTGINAALETARAGSEVILVEKEAELGGWARKMYRVLPEKAPFEQIQESDIGDRIREVEASDRIKVMTSAHIDNIAGEPGKYEATVTTGGTTTTENLGAIIMAIGWRPYDANKLGHLGYGKFRNVVTNVEMEEMVTAASGKVNRPSDGKAAQRVAFLQCAGQRDPDHIPYCSSVCCLTSLKQALYVTDSNKDAGAYIIYKDMRTPGLYENFYKAAQDNPGVMLTKGEVLNIEEDSSGNIILEVDNTMLGEKVRIEADMLVLATGMETNMMPADRNVNDLTPEYVGKWKETETQDGIIKEVIADPVVLNLDYRQGPELPYQSYGFPDSHFICFPYETRRTGIYAAGAVRAPMTGLQAIADASGAALKAIQCLELTSQGKAVHPRVGDQTFPEINFNTCTQCRRCTVECPFGALDEDEKGTPKTNTYRCRRCGTCMGACPQKIISFNDYTIDMVASMMKAINVPDDTEKPRFIALICENDAYPSIDIAALNRMKFSPFFRFITLRCLGGTNLVWVAEALSTGVDGIILIGCKYGDDYQCHFIKGSQMCNERLGKVQETLGRLMLEAERVKQVELAMNEWDQIPQILDDFAEEVKGFGPNPFKGF
>GER93597.1
MDKNIGLYICTGCSIGESIDVEKLSNIAKNALRVPVVKSHFALCGKEGVELINNDIKNEGVNTVVIAACSPRIKYEEFDFPGCIVERAPLRELAVWMQDNKENAQLAAEDYVKMHVIKAQKGDLPEPYMMETVKTILVIGGGIAGMTAALQAADAGYQVFLVEKEPQLGGFANKLYKVVPTATGEYSEPLIVDSDISNTIKAVEGHPNIKVYKSAKVEKTDGQPGAYDVTISANGAEEVVKIGTIVLAAGWRPYDATKLEHLGYGVSKDVVTNIELEEIAKNNSGKIIRPSDGKEAKKVAFIQCAGQRDPNHLPYCSAMCCVTSLKQAKYVTQNKDATAMILYKDIRTPGRLEYYYKAAQNDPGVMMTKGEVTGVTKAENGNLYVEMENSLLGEKIKIEADLVVLATGIVPATVDDPILNLQYRQGPGLPDLELFDGFADSNFICFQYETRRTGVYAAGCVRQPMNMSEAQEDATGAALKAIQAAEHVAKGIAVHPRAWDMTYPDPFMQRCTACKRCTEECPFGAIDEDEKGTPFYKPGRCRRCATCMGACPERIVSFKDYHVDMIGSMMKNVSVPADDDKPRIIVLACENDAYPAIDTAALKQTKLDPSVRFIQLRCLGSTNLVWIADALSRGVDGMLLLGCKFGENYQCHFAKGSELANYRLGKVQETLGRLQLEAERVQMVQLAIDEYDNIPKIIGDFVERVKKIGPNPFKGF
>HAA03667.1
MEKKLGVYICGGCGLGDALDLDSLAKVATKEFKVPVCKQHSHLCGAEGAGLIKADVDQGGVNSIVVAACSPRVMTDVFDYGPAVLLERVNLREQVAWSHPAGDEDTQMLADDQLRIGLNRMKEMEPPSPFEGENLSKRILVVGGGLTGMSAANEAAKAGCEVVLVEKEAELGGYLRQVAKLPPSQPPYEDLQDVDLPDLIGELTGRSSVMIYTGAQVASIAGAPCMFDVTIQQNGSQAAERVGAVVLATGSVPYDARKLDHLGYGKLSDVITAADLEAQFKAGGVTRPSNGQPVGSAAFVLCAGSRDAKHLAYCSAACCVESLKQAKMFKTANPEMPVYIFYQDMRAVGQYELFYKQLQKDGVIFVRGTITGISDDGAGALTVSAEDELTRSPVLSESVDLVVLATGMVPTSALGQPYKAQQPQEGEEAAEVPADTILVSNLLNLQYRQGPEVPALKYGFPDSHFICFPYESRRTGIYPAGTVRAPMDYARAVEDGTGAALKAIQCMQMTSQGMALHPRAGDLSYPEFFMQRCTQCKRCTEECPFGAINEDEKANPLPNPTRCRRCGVCMGACPERIISFKNYSVPMIGNMIKGIEVPEEDEEKPRIIVLACENDAYPALDMAGIRRLQYNPWVRIIPVRCLGSMNLVWIADALSKGIDGVLLLGCKHGDDYQCHFVKGSELANIRLSKIKETLDRLRLESDRVRLEQLSITEYQRLPEILDSFADALEAVGPNPYKGF
>HAA03962.1
AQESGVLFIRCQDPEVKVSGNAVSIEAKDELLNDTLLIEDVEMVVLATGMVPMTAFGEDFKAKPKEEGAPAEESDVPADAILVSDILNLEYRQGPEVPGLSYGFPDSHFICFPYESRRTGIYPAGCVRRPMGTASAAEDGAGAAMKAIQCVELTARGAAVHPRAGDMTYPEFFMQRCTQCKRCTEECPFGAINEDEKGNPLPQPTRCRRCGVCMGACPERIISFKNYSVPMIGDMIKAIEVPEEDEEKPRIVVLACENDSYPALDMMGMRHMTHNPWIRVIPMRCLGSLNLVFIADALSKGIDGILLLGCQHGENYQCHFVKGSELASIRLSKIKETLDRLKLESDRVLFENLSIIDYSKLPQILDDFAARLEQVGPNPYKGF
>HAA84664.1
MEKIGVFICSSCNIGDRLELADLENVAKDQGAAVVYTKEFLCSKEGRAFIEEKIAQDGLDAVSICACSQRVNYDVFSFDQVAVDRVSLREGVVWSRFLVGENGEILEDTAEYVSGVTFKDELMALAKDYVRMSVAKLQTYKKPEPFKPEEEISKVILVIGGGVAGLTAALEAAKAGYEVVLVEKEKELGGFVAKMKAHCEVNPPFQKLVPPIVNDLIAQVEANDKIKVYKGAVVTNISGAPGLFQVKIKQGGKEEEIKIGSIVLAAGFKPYDASKLTDLGYGVIPNVVTNVKFEEMAKNGALVRPSDGAPIKSVLFIQCAGQRDENHLPYCSGFCCLASLKQAKYVREVDPEAKAFIVYDHMRTIGIFENFYKTLQDDPGVFLTKGKVVSVTEGENGKVKVLVDETLLGEKIELEVDLVVLATGMVPVTAEESVLNLEYRQGPGLPELELFYGYADSNFICFPYETRRTGIYAAGAIHQPMTIQQAIEDAKGAALKAIQCLIAIEEGHAVHPRTWDYAYPEWDLKMCTQCKRCTEECPFGALNEDEKGNPLPNITRCRRCGTCFGACPQRIINFKDYSIDMISTMIKATEMPEQGYEQYRLMAFVCENDALPALDMVAYNKKSIPVAFRIIPVRCLGAVNVAFIKDSMSKGYDGILLLGCKYGENYQCHFIKGSELANRRMENVAETLQQLALEPERVTIHTVAIDEVDLVVDKMQKFAEEIKGFGENPFKGW
>HAC73066.1
MRKRIGVYICHCGGNISDYVDVEELSKMFHKEDGVVVSKDVMFACADSNQKAMVEDIQKHNLDAIVVASCSPKLHLHTFRGVAGRAGLNPNNYVQVNIREQCSWPHSDRPREATVKAAGLIRAGINRVSFSEALDNIEIEVKKAAMVIGAGISGMKAAIDLARSGNEVYLVEKDYFVGGRITQREKLFTTGQSGKEIVKKLYDEIKLYKNITVFTGATIEKVTGSLGNFNIEVKVKPRYINGKIDKQTVNRAMDDLQVYVDDEFNFGLSKRKAIYKNYPDALPDVPVVDVEALKDHPDYLEKYKSVINLNEKEETIALLVGSVLVTTGFDNYEPKEGEFGYKNIPNVITLPQLNRLMELSPEKLIYNGKEIHNVAFIYCVGSRQKKGENKYCSRHCCTSTIYTALQLKEKYGKIQNFHLYRDIRTYGKQEILYEQASKQGDLFFKYEEKELPTVEMNGKGISLKVKDYLTGKKELEIAPDLVVLVTGMVARTDAPHISELFKIPIGNDKFFNEIHPKLKPVETVIKGVYIGGTCQGPKNVSEAVQSSLAGASKITALLKSGTVMGDPVVARVNADACTWCGKCAEVCDYTAIRETVNEAGKHIAGVNKGVCAGCGICAPVCPVNAIEIAKYTDNEIEAMIDGFAAKVEIKEKEASGITEEKADVVAAHMKEYPQIWKDILATIESDKKTIPEVVDMLKIAPEMVTYHLMTMNKYGVVAPAGTNEKEEYYYYKMK
>HAF29266.1
MSKNIGIYICSGCEIGKALDFDKLCQLASSAQNVTVCKSHKSLCSVEGFDTINNDIKNESIEKLIIAACSPRAKTEVFDFPENILLERTNLREQIAWCMEPGEEDTQMAAEDYLRMSITKVNNINIPTPFIAENISSDILVVGGGITGITAAIEAAKAGYNVHIIEKEERLGGWLNKLHKQIPYVAPYNKSIDPEIEDKIKELEQFENIKIHTSTSIQNISGQPGQFHITLLNGKAETIIVGSIVTATGWQPYDANKLAHLGYGKPNVLTNVEFEEYVKNNPSRDLPKNILFIQCAGSRDKDHLPYCSGFCCGTSLKQATYIRELSPESNVFIVYKDIRTLGLYEEFYKEVQKDDQIFFTKGEIEEITEKSGNLKVQVKDTLIGEDISLSVDMIILATGMVPNSTLDLNLNYRLGKGLPELKYNFSDSHFICFPYETRRTGIYAAGSLRAPMDIAASKSDATGAMLKAIQTIEATKRGEAVHPRSGDKSYPELYMDRCTDCKRCTEECPFGAYDENEKGTPIQNPTRCRRCGICVGSCPERVISFADYSINSISAMIKSVHVPDEFEEKPRILVFVCENDAYPAMDMAGQKGLKYSPYVRVIPVRCIGSVNKVWISDALSQGFDGILQIGCKPGDDYQCHFIHGSELTETRGENIQETLETMMLEPERMRTEFVEITDYDKIPQIINDYVEEIQLIGPNPFKDM
>HAG06955.1
GVVIAACSQRVNTDVFDFGPSVVVERVNLREQCIWCHPANDEDTQMLAEDQLRMGIVKAQQMEPPEPYKVEEISRTVLVVGGGLAGITAALEAAKAGYPVVLVEKSSSLGGWMNRMYKQVSKRPPYNELEDVDIGDRIKEVQENANIKVYTSAQVEKIAGGPGVFDVTIKQNGNLVNERIGAVVLATGAVPYDATKLGHLGFGRYANVITGDMLEEMAAKGKIVRPSDGKEVQSVAFVLCAGSRDPEHLPYCSSVCCIESLKQALYVKQQNPEATVYIFFKDLRAPGQYEYLYKRVQTEGVVFFRGDIGSIEEGSNNTLVVQADDVLAGEKIVAEDIDLVMLATGMVPTTAFGEALAVEEEEDKKEEGPPPDVILKSDILNLEYRQGPELPALKYGFPDSHFICFPYETRRTGIYAAGSVRAPLDIPSTIRDATGAALKAIQCIELTSIGSAVHPRVWDFSFPEFNLQRCTQCKRCTVECPFGAINEDEKTYPLPNPTRCRRCGTCMGACPERLISFKNYSVGMIGSMVKTIEVPEEEEEKPRIVIFACENDAYPALDMVGINRMQLSPWIRIIPLRCLGSMNLIWIADALSKGIDGILLLGCKHGEDYQCHFVKGSELANYRLGKIAETLNRLALESDRVRMEQVSIMDYDRIPQIIEDFAKRLEEIGPNPYKGF
>HAH60144.1
MKKKIGVYICHCGGNISDYVDVEKVKKSIEDEGGVYLAKTTMFACSDSNQKDMVDDIKGNELNGIVVASCSPKLHLTTFRNVSERADLNKYNYVHANIREQDSWAHSDDKNGATEKAILLVKAAIAKARLAEPLIPNKIQAQKAVAVIGGGIAGMKAAIALSDKDCPVYLIEKAPFVGGRVAQWGNMFTSNQTGEELITKLYHELIKRKNITLFTGAEVTHNAGSIGDFRLKVSVQPRYFTGTCEEKQLQQAIDACPVEVLDEFNFNLTKRKAIYRNAASEYPQTATIDMENCTRCGKCEAICDKIDLSQKEEILDLHVGSVLMATGFDPYTPAEGEYGYNEVDNVLTLPQFVRMLELSDKKLIRNGKEIKNIAYIYCVGSRQEEDGNTYCSRYCCTSAIHTSVEVKKKFPGVYNYHFNRGIRTYGKQELLYAESLQLGDIYLQGDEESLPEVSGESGKTMVKVKDILSAGRLIEVEADLVVLVTGMVPRADNSVGSMFKLPKGRDKFFNEIHMKLRPVETFIDGVTIAGACQGPKNIMESVNSALAAATKSYSYVSKGELETEPIVAEVDAELCSWCDACTAACPFDAISMTNESSKAIALINNSVCKGCGMCLPVCPTDALNLIAYSNNEIESMIDALAAG
>HAI70607.1
MADKKLGAYICKGCGIGERLDIAQLEKVAKREGKVGFAKSHDFLCNSDGVKMIQADIDAGEVNHIVLAACSRRAKTDAFNFDDVALSRANLREGVIWVRPDNDDAQETTQEMADDYIRMACAEVKFMNVPAESAEQGRTPNVLVVGGGFTGLNAAIEVAKAGYSATIVEKSDALGGTAAQLYKRIPNRAPFADPQDSSIADLIKQVEGNDKITTHLNAKVMQTSGAPGRFSAEITTEGGSTVTENFGSIIQASGFKPYDATQLPEFAYGKSPDVVDQLGLEALAKQANGGAIKRPSDGKEVKSVVFIQCAGQRSEKEGHLSYCSGHCCMTSVKQAMYFKDANPDVDAMVLYTEMRMPGAGGEDFYRNGQDKGITFTKGVASEVVSNGGNLTVKVKDLILNEENSCETDLVVLATGMVPNSGVDIGIAVDEENEEVVASLQKQSVLNLDYRQGRDMPQLVHGFTDSHFICFPYETRRTGIYSAGPVRRPMDMGQSTEDATGAALKAIQAIENAALGRAAHPRSGDLSFPRFRKEGCTQCKRCTVECPFGAINEDEQRYPQFNESRCRRCGTCMGACPVRVISFDNYSVDSVGQAIKAVDVPDEFDEKPRILVLACENDAYPALDMAGMNRIEYSAYVRIVPVRCLGSVNTIWITDALNNGYDGIILMGCQKGDNYQCHFVKGSEMAHERMSKIDDTLKQMQLETERVETHEIAITDIQRVPQIINNMAATIEKIGMSPFKF
>HAK22869.1
KLAGQPGAYECTLATPNGEKVEKIGSAVVACGWVPMDDKYLAPLGLGSSDKIVTAAAFQKMVAQGRVDAKRIAFVLDTTVAEEEFRKQAEEAEAARKAAEEAAAKEGADEKKEEGTEKVFVKEDLESIKHLRYSNVVNSVGMLRLANTVAEQTNDKTQCYVIYRNMTMPGIFERFYKTMQNRLGLMMTKADVTSVKEDGDHVVVSCANTLLGMDFDLDCDLVVLPTGIVPVTAKDAVMQFEYRQGPDFPDLDHFDGYVDSNYICFPYETRRTGVYAAGCVRQPMTLDGCVEDARGAVLKAIQAIECAERGVAVHPRSGDKTYPVFNFARCTQCKRCTEECPFGALDDDEKGTPKPNPGRCRRCGTCFGACPERVISFANYNIDMIGSMIGQVAVPKDFKNDGPRVLILACENDAYPALDMAAQRHETWSPYVRIIPVRCLGSVNAIWISDAMSKGYDGVMLLGCKYGDDYQCHFIKGSELCSRRMQNIAETLNRLGVEPERVEQFEVAIDEYDKVPGMINDFVKRIEKIGANPFKAM
>HAK88666.1
MDNDIKIGVYFCTCEGEIEKVIDVDSSAKEASEWSGITAVHKDAFLCSNDAIRKIRDDVKEFGLDRILIAACSPFFKVEEFSDLGINKYFVERVNMREQCSRVHSNDPENAAKKAKAMLKIFLEKVKNSKSLQPVKIPVSKSALVIGGGVAGINASIDIAETGNEVLLIEKNLFLGGKAAELHRYFPRMCPPSCGMELMFSKIKNNTNVHVLTSAEIDTIGGSPGNFEVLIKTSPRHVDMDKCTLCGKCLQLCPQNAIIYPEGFSYPDIPAINRKLCAAECNKCAEICPVDAIDLYEEAKMSNVKAGAIILATGWEPFDPAPITEFGYGRLENVVTNIEFERIAKEQKTFFDEPKKAAFIQCVGSRDERHLPYCSDVCCMVSIRQALFIKEANPDSSVYIFYNDIRTPGEYEELYRKARKTGIIFVKGIPSELRQDEPQKINFSAFDTVAGERLDITTDIVILATGMKPPEGTPDLKDKIGITLNRNNFIESHLQCYPQDTQREGIFSAGCCRAPMDVSRSIESAGTAAIKTLQFFNNRTEIIPDHPAVNTLKCDVCKRCIEECPFKAYSFDEKGFPKSDIMKCRRCGVCMGGCPLAAISLGDISIEQLSEMIDAIDKSYLGDDEPIILGFLCKNDAYRAADDAGLKGIKYPPNFLGIMVPCAGTVNGAIIAKAISTGVDGILIAGCSDNQCHYVQGSALAKVRLTDISNKLKEMYLEPERVRFVSINRDESEKFAETIEGYVKELKEMGRNPLRI
>HAM44494.1
MSEPEATQATPEPAKHDKTAPEDRRIGVYICHCGGNISDYVDVEAVRDALADEPNVVISDDPIFACSDGTQQDMIQAIKANGLDGLVVASCSPKLHQTTFRNVSKRADMNPYAYTQVNVREQASWVHQHDKAGATEKVIGLVRSGVAKSRLSDELVPLRVNTVPRTLVIGGGIAGLRAAKGLADLGIDAILIERQPELGGWVGKLGAMFPHEDSGKEQVATLIDEVKDRRDVTIYTAAELTSKAGSFGNYEVEITLHREGGDKVLNLEVGSIIVATGFDSYNPDDGEYGYGMDGVVTLPQFKELVDATGSGTLSYDGRPVRSVAYIYCVGSRQEAGGNEYCSKYCCTAAIHTSSLVSSLDPGIRQYHLYRDIRAYGRNELTYNESREAGSVYVKFDPDTPPEVAKLDSGVLGVTVTDLLTGHAELTLPVDLVVLVTGMVPRENKTLIDLLKLPLGSDGFFNEIHPKLRPVET
>HAN03845.1
MDEKTRDEASKDNFRQEPKVGVYVCHCGGNISDIIDVKAVAAALAKYPGVAVAREYAFMCSSNGQDLITEDIKNLGINRTVVAACSPSLHELTFRNVLQRAGVNPYLHEHINIREQASWVHKLDKAGATAKAIKLAQAGVEKVLRKDALNAIRVAAEQRVAVIGGGVAGMRAALSAAGKGLEAVIIEKAPRLGGKLLELGKIYPSGEEGAAVAKKLETLVLAEKKITVHTGADIDYVSGFVGNFKVNFKKPDGSSRQVKAGAIVMATGYEHYKPAQGEFGYGEDANVVTLPEFLALMKNSPAGRLELAGREIKSLALIHCVGSRQVEGVHKPQADGKINDYCSRVCCSSALYAANQVKERYPGVRIYDVYRDIRTYGMQHEEYYDKASRDGVLFFRHNDTDQPAVTSDRTGHTVKVKDVLTWGEELEVKADLIVLVTGMMPADISLIKSQLKLPSSADRFLQEVHLKLRPVELANSGIFVAGTAQYPMDVTEAMASAGTAAAKAAILLAEPDIPLEPFVAVVDEAKCTGCGLCPAECSYDGALMMGEHKGKKVAIVNPALCKGCGACVAVCPTRAINVAGWTLDQFDAMVEAIAKE
>HAN18373.1
MKERIGVYICHCGGNISDYVDVEEIGKMLKTDDGVVISKDVMFACADSNQKDMISDIKEYKLDAIVVASCSPKLHLHTFKNVADRAGLNPTNYVQVNIREQCSWPHSDKPREASVKAAGLIRAGIKRVAYSESLDNIEINVKKAVLVVGAGVSGMKAAIDLARLGNEVYLIEKDYFVGGHITQTENLFTTGQNGKEIVSRLYAELKSYNNITLFTGATVEKVSGSLGNFAVDVRVKPRFINGKADLQAVQNAMNDCTVLVDDDFNFGFTKRKAIYKNYPGALPDVPVVNADALRNEKDFLDKHASCLDLNQQDEILSLTAGSVLVTTGFDSYQPKDGEYGYKTFSNVVTLPELNRLIELNPEKLIYNNKPVKKIAFIYCVGNRQTKGENKYCSRQCCSSAINSSLQLADKYKGMAAFHLFRDIRTYGKQELMYEKSSKQGDIYIRFDEKEPPVVEQNGKSINIKVKDYLTSKKELEIEADLVVLVTGMVARDDSKQISEKFKIPIGTDKFFNEIHPKLKPVETVIKGVYIGGSCQGPKNISESIQSSLSAASKINALLKGGTVSLDPVIARVNNDACTWCGKCAEVCEYTAIKEIESGDKHIATVNKAICTGCGICAPVCPVNAIEIAQFTDNEIESMIDGFMEKIDLKVREKESESTEEVSGVKMKEYPQLWKNILGTMNGSKLTIPEIAEKIGVDKEIVTYHVMTMHKYNVVVTEGMDKKELYYYYKLKN
>HAN56870.1
MAEEKKVAAYICQGCGLGERLDTAALAEVVKKEGRIQQVKTHPFLCNSEGVAMIQNDIDNDGVTHIMLGACSRRAKTDAFNFTTVAMSRANLREGVIWIRPDTEEARETTQEMAEDYLRMGSAEIKAMRQPQGNPNTGTSRTLLVVGGGITGMTAALEAAKTGYPVVLVEKSGQLGGWAARMHQRVPSHEPYKAPVDTGVADMISAIEADANIKVYLNATVAKTSGAPGRFQAEIATESGSVSTEDVGAIVQASGFELYDANKLPELGYGKSPNVVDQGGLEQLAMEAAQRGGAILRPSDGQPVKSVVFVQCAGQRDASGIHLAYCSGHCCNTSIKQAMYFKDANADIDTTVLYTDLRTPGNGEDFYRSAQEKGVIFTKGKVSSVEPNGNTCKVNFHDMILDDKAAIENADLVVLATGQVPNSGVNIDFKPEAGAEAAWDEQKKTISILNLDYRQGSDVPQLKYGFTDSHFICFPYETRRTGIYTAGPVRRPMDIAQAKEDATGATLKAIQALENAAIGSAAHPRSGDLSYPSVRLEGCTQCKRCTVECPFGAIDEDEKRYPLFNESRCRRCGTCMGACPVRVISFENYSVDTVGSQIKAVSIPDEFSEKPRILVLACENDAYPAMDMAAMNRTETSSFVRVVPVRCLGSVNTIWITDALNSGYDGVMLMGCKHGDEYQCHFVKGSELANYRMSKIDDTLKGFNLETDRVQTYEVAITDIDRVPKLINDFEKRMFEIGMSPFKGF
>HAR33216.1
LPAPYQTESFSKKVLVIGGGVTGMSAALDAAKAGYQVTIVEKTAALGGYAAKLRAQMPVQPPFETLQAPVVDALVQEVEGNTNIDVRTNCLVARIAGQPGEFTVTMKKPGEKIPFDVPFPLPPEELVDENGKELDADAAHQKYLKFNEGREDILSLDPNGELYGAVVLAAGWRPDVLKGEAYAHLSVDNPDVVTNDEFELIAAKGKILRPSDGKEAKRVVFIQSAGKDEDDSDFDYAGSVTSMVALKQARYVREDYADGKAYVIYQHMRTPGLQEYFYKAMQQDDGIFMTKGAVTDVTAMSSELMVTAQHTLLGENLVLKADLVVVASGMVPVTKDDPVINLAYRQGPGFRDNDIFGQYADSNYICFPYETQRTGIYAAGTVRRAMTIEESMEDATGAALKAIQCIESANRGMSVHPRSGDLTYPDFFFQRCTQCKRCTVECPFGALDDDARGTPKANPTRCRRCGTCMGACPERIISFADYTIDSIGSQVKAITVPSQDDYSEPPLRFLALVCENDAYPAFDMVGMNRVDYSPDVRVIPVRCLGSVNTIWIKDALAQGLDGVILIGCKHGDDYQCHFVKGSELAEIRVKKIGDALASLALENERVAFAEVAIDDYDKLPQIINDFVEEVDALGPNPFKGF
>HAS54447.1
MEKKYCVYICKGCGIKEAMDVDKLSGAAKKVQNFKIHDVLCSPEGVQLIKDDMAKDGINTIIIAACSPRVKAAEFTFPGALVERVNIREFVAWTMEPNTDETNDAAYDYLTMGIVKSQKSDLAEPNILPDLTSTILVVGGGIAGMTAALSAAGAGQKVVLVEKDAQLGGFVNKLYKKIPTGSYINKPLIVDTDISKTVSEVESNPNIKVYKSTTVSKTDGQPGLYDVTLSNNETVKIGAIVMASGWKPYDANKLDYLGYGKMKNVVTNFELEEIAKKNNGKLLRPSDGKPALKVAFIQCAGQRDPNHLAYCSSMCCATSLKQSQYVRQNEDALAMIFYKDIRTPGRTELYYKEAQNNPGVMLTKADVTGVSDAGNGNMFVEMENTLFGTTTGEKVKIEADLVVLATGMVPTSRAPQEYADGLTAAAGLGDEAKKNYLEQTPKPDYILNLGYRQGPEIPTLEGASGFADSNFICFQYETRRTGIYAAGSVHQPMNMAEAQEDAAGAAFKAIQVIDHVSRGVAVHPRAWDTTYPDPLLIKCTACKRCTEECPFGAIDEDEKGIPNYNINRCRRCGTCMGACPERIVSFKDYSVDIVGSMLKAIDVPDDEDIFRIACLVCENDSYPALDTAAIVGKKIDPSVRFVSMRCLGGMNLVWVADALSKGIDGMLLLGCKFGENYQCHFVKGSELANTRFSKVSETLNRLQLESGRVELMQIAINEYDKLPDMINEFVEKVKEFGPNPFKSM
>HAS88637.1
MPEKIGVYFDQASVSPYLNAEDMAELVGRVYANECPVVKVHPRLNSEEGRKLIQEDIDAGNVDAVCICGTSPRVDWDIFDFDNVAVERVNLREQCIKVFRNPDGTMPDPNGEVPELLKIMANEYVKMGVTKLLKTNEQESQAFDANKVVMVMGGGFTGLTAALYAAKTNHDVILVEKEANLGGKAAGMYKTFPLSYPYTEAHETGIEDLISEVQSNSRIKVLTSAQLKALEGAPGQYTAKVEVGGSIEEMPVGACVLATGWVPQDTKYVEPMGYGSSKVVTAAEFEKMVKEGTMTAKSVAFVLDTRLSEAEFAAQEAAAGEATEEAEEAPKAEEGEDAEDSFVYEDMESYKHLPYTSELSSLVALKQANYVREKNDDAVAYIIYDHMMVPGVNERYYRAAQDNPGVMLTKGTVTSIKEEGAGMVVCASNTLLGENIEIEAELVVVPTGMVPTTAHDPTINLVYRQGPAFPDLQQFDGYADSNYICFPYETRRTGIYAAGCVRQPMSMGLAREDAAGAVLKAIQCINSSNHGVAVHPRSGDSTYPVFNFMRCTQCKRCTEECPFGALDDDEKGTPMPNPSRCRRCGTCMGACPERVIGFDNYNIDMIGSMIKQVDVPDDMEVGGPRFIVLACENDAYPALDMAAMRGKGWSPYVRVVPVRCLGSVNTIWIADAMSKGVDGVLLLGCKYGEDYQCHFMKGSELCNRRMENVADSLNRLGVEPERVVQAELAIDEYDKVPDMIDNFVSEMIKIGPNPFKGY
>HAT72298.1
MDEKIKEEAAKDNYRQEPKVGVYVCHCGGNISDIIDVKAVAAALARYPGVTVAREYAFMCSSNGQDLIAQDIKNLGINRTVVAACSPSLHELTFRNVLQRAGVNPYLHEHINIREQASWVHKADHDGATAKAIKLAQAGVEKVRRKDPLNAIRVAAEPRVAVIGGGVAGMRAALSAAGKGLEAVIIEKSPRLGGKLPDFGKMYPSGEEGQAIAGKLETLVRGEPKITVHTGADIDFVGGFVGNFKINFKNADGTSSQVKAGAIIMATGYQHYKPHQGEFGYGEDANVVTLPEFISLMKNSPAGRLEYSGREIQSLALIHCVGSRQVEGVHKPQADGKINDYCSRVCCSSALYAANQVKDKYPGVRIYDVYRDIRTYGMQHETYYDKASKDGVLFLRHNETDQPVVTSDRTGHLVKVKDVLTWGEELEVKADLIVLVTGMMPADISLIKSQMKMPSGSDRFLQEVHLKLRPVEMANSGIFIAGTAQYPMDVPEAMAAAGTAAAKACILLAEPDIPLEPFVAVVDEHKCTGCGLCPAECSYDGALTIAVHSGRKVAVVNPALCKGCGACVAVCPARAIDVAGWTLDQFDAMVEAIAKE
>HAY20581.1
MEERKYGVYICKGCGIAEAVNLEGLEKAARKSGKVPHIKSHDVLCSAEGIEFIKNDIAAEGINCFVIAACSPRVKYEEFDFPGCLAERVGLRELVAWTQEPMNEETQSLAEDYLLMGCSRIKKSDIPEAVPAEIDRSILVIGGGVTGLTAALEAANFGQSVVLVEKEAELGGLAAGLYQQTPRSYPYQELEIPVVFSKIKEVLSHPKIKVLTKSEVVQTDGQPGLYDVTIKTDGKENVYKIGAVILAAGAKPYDPTKLGHLGYGASDDVVTNWEMEKLAAEGKILRPSNGKPAQKVVFIQCAGSRDPEHLPYCSAFCCNTSLKQARYVRQMNPDALAYIIYRDMRTPGQYELFYKHTQNDPGILLTKGDITGVNVADDGTLAVIAENTLLGERIKIEADLVVLATGLVPVTVDNPVLNLNYRQGPGLPDLDLFQGFADSNFICFQYETRRTGVYAAGAVRQPMDIATAMEDAAGAALKAYQCLEHTSKGIAVHPRAWDTTFPDPFMQRCTSCKRCTEECPFGAIEEDEKGTPFYKINRCRRCGTCMGACPERIVNFKDFSVDIVGSMVKALDIPDEGVRIVAFVCENDAYPAIDAAALHKLRLHPAVRFIPVRCLGSFNLVWIADALSRGIDGIMLLGCKYGDDYQCHFAKGSELANYRMSKLQETLDRLGLESERAQFFEVAISDFDRLPKMIDDFVARVEEIGPNPYKEF
>HBA59273.1
MEDKIKEEASRDNYRQEPKVGVYVCHCGGNISDIIDVKAVAAALAKYPGVVVAREYAFMCSSNGQDLIADDIKNLGVNRTVVAACSPSLHELTFRGVLQRAGVNPYLHEHINIREQASWVHKADHAGATAKAIKLAQAGVEKVLRKDALNAIRVAAEQRVAVIGGGVAGMRAALSAAGKGLEAVILEKAPRLGGKLLELGKMYPSGEEGPAVAAKLEALVRAEKKITVHTGAGIEFVSGFVGNFVVNFKNPDGRMEQVKAGAIVMATGYEHYKPHNGEFGYGEAANVVTLPEFLALMKKSPAGRLALAGQEIKSLALIHCVGSRQVEGVHKPQADGKVNDYCSRVCCSSALYAANQVKEKYPGVRIYDIYRDIRTYGMQHEEYYDKASKDGVLFLRHNEADQPVVTSDRTGHLVKVKDVLTWGEELELKADLIVLVTGMMPSDISLIRSQMKLPASADRFLQEVHPKLRPVELANSGIFVAGTAQYPMDVPEAMASAGTAAAKAAILLAEPDIPLEPFVAVVDEHKCTGCGLCPAECSYDGALMMTEKNGKKLAQVNPALCKGCGACVAVCPTRAINVAGWTLDQFDAMVAAIAKE
>HBA99541.1
MRQRIGVYICHCGGNISDYVDVEELSKMFHKEDGVVVSKDVMFACADSNQKAMVEDIQQYNLDAIVVASCSPKLHLHTFRAVAGRAGLNPNNYVQVNIREQCSWPHSDRPREATVKAAGLIRAGINRVVYSEALDSIEIEVKKAAMVIGAGISGMKAAIDLARAGNEVYLVEKDYFVGGHIAQQEKLFMTGQSGKEIVKRLYDEMKSYKNITVFTGATVSKVTGSLGSFNIEVKVKPRFINGKMDKQSVKRVMDDCQVTVRDRFNEGLTTRKAIYKNYPEALPDVPVVDMEALRDHPDFLEKHKAVINPNEQEETIALLAGSVLVTTGFDNYEPKEGEFGYKNIPNVITLPQLNRLMELSPEKLVYNGKEIRSVAFIYCVGSRQKKGENKYCSRQCCTSTIYTALQLKEKYGKIQNYHLYRDIRTYGKQEILYDRASKQGDLFFKYEEKELPTVEMNGNAITLKVKDYLTNKKELEITPDLVVLVTGMVARADAPHISELFKIPIGNDKFFNEIHPKLKPVETVIKGVYIGGTCQGPKNVSEAVQSSLAGASKITALLKSGTVMGDPVVARIDADVCTWCGKCAEVCDYTAIRETITKAGKHIAGVNRSVCTGCGICAPVCPVNAIEVAKYTDHEIEAMIDGFAAEVEIREEDVSAVNEGKEDFVAAHMKEYPQIWKDILDTLDTEKKTIPEMVDTLNMAPEMVTWHLMTMNKYGVVSPAGTNDKEEYYYYKIK
>HBB40831.1
MANDTAAEPKLGTYICTGCGLGEALDIGALEKIAQAAPKSVTCKTHAFFCSDEGVKVIRDDLAGAGVNHVVIAACSGRVNQEVFAFPKEVVLDRVNLREQVAWSHAAKDADTDALAQDYLRMGLVKNSKSSIPASPVTQEVYETLLVIGAGATGMQAAIEAAKAGHKVVLVEKEAELGGYMRTLHRQLPQRQPYTALMEPDLARKQVEVKAQPNITVMTSAEVVKISGQPGLFTALVKSDGRESTLQVGAVVLATGSSPYDATKLGHLGFGASPNVVSSDTFEAMAKSGKLVRPSDGQPARSVAFVLCAGSRDPDHLPYCSSTCCATSLKQAAYVRQANPREGRAYVFYRDMRTPGHLEYFYKAMQQDEGVFLTKGKVTAVKAAGKNQVAVTAEETLLGGPITVEVDLVVLATGMVPSTLAHDILGLQYRQGPALPDLKYGFPDSHFICFPYETRRTGVFAAGTVRAPMTIADATIDGGGAAMKGIQAIAYARTGEAALPRAMDPTYPVFGLDRCTACKRCTEECPFGTLNEDDKGFPQLNINRCRRCGICMGACPERVINFQNYSIDGMSSQIRAIEIPSESSGKLRILAFMCENDAYPAIDMAGVRRLQYDAQVRVVPVRCLGAINQVWIADSLSGGFDGVMLLGCKYGDNYQCHMIRGSELAVERLGKIQETLNRLGLEAERVQYIEFPISDYQRFPEIVKGFVKAIRKIGPNPFKGF
>HBB66176.1
MCSSNGQDLIIDDIKKLGVNRVVVAACSPSLHELTFRGVLQRAGINPYLYEHVNIREQVSWVHKADHEGATAKAVKLTQAGVEKVLRQDPLNAIRVAAEPRVAVIGGGAAGMKAALAAAGKGLEAVIIEKAPRLGGKLLELGKVYPSGEQASSVLKKFEDLVAAEKLITVHTGAEIDFVGGFVGNFKINFKKSDGGMAQIKAGAVIMATGFEHYKPHKGEFGFGEAANVVTLPDLITLLKNSPAGRLEYAGKEIKSLALIHCVGSRQIEGVNQPQADGKVNDYCSRVCCTSALYTANQVKEKYPAVQIYDIYRDIRTYGMRHEDYYEKASKDGVIFFRHAETDQPIVESARVAHTVKVKDVLTWNEELEIKADLLVLVTGMMPSDIKFLASQMKLAVGADRFLQEVHPKLRPVEAANSGIFIAGTAQAPMDLTETAAAAATAAAKAAILLAEPDIPLEPFVAVVDEAKCTGCGLCPAECSYEGALMMTEKNGKKLAQVNPALCKGCGACVAVCPVRAIDVAGWTLDQFDAMVDAIGKEG
>HBD07814.1
MAKERRIGVFICYCGGNISDYVDAEKVREQVAREPGVFVARTFMFACSDAAQQEMITDIKIAGLDGLVVASCSPTLHMHTFRGMAERAGLNPYRYVQVNVREQCSWAHTNNKMEATEKAIHLIRAGIAKCALTHPLNPLRVTTQPRVLVIGAGAAGMRASLSLADMGLAVYLIEKEANPGGWSLEAGRMGPEGYLGLDVVTTLLQRIHENDRIVLHTQTELVEKTGSIGDFDVKINVKGMQVSLNVGAIIVTTSFTPYSPEKGEYGWGADGIVDLVQFRQILTEGILAYHAKPLRDIVFIYCAGSRQAETETCSNPNRYISRYCCSAATYSAVLLHELETQAKQTVNQYHLYRDIRTYGALETVYEEARHGGALFLRWEPEAPPVVEEVDGRLSVKVRDTLDGGEVIVIGADLVVLVTGMEPRENYKLNQVLKIPVGADGFYKEIHPKLRPVETVIDGVFIAGAAQSPKTMSESVTSALAAVAKTGGLLKKGYVNLEPLVAQADTEKCTWCGECLKVCPYNAIEKMICAEKEVAIVIASLCKGEGACVPVCPQDAIDVEGFRNDQIIAMIDASLKETAI
>HBD10351.1
MDKKIAAYLCSGCGIGDALNIEALSKVATKEAKAAICRTHANLCSQEGAQLIKDDIANEGVNTVIIGACSPRVMYDVFNFEGCILDRINLREQVAWTQKPNDEDTQMMAEDYLRMAGAKMKQMELPEPYQPEQEICRDVLVVGGGLTGLSAALEAAGAGRKVVLVEKEAELGGFQRKVSQKATFPYKDVKANDIQELINAVTSNANITVYTSAKVAKTAGGPGVFTVQIGQNGSTVEAKIGSVVMAAGWQPYDATKLDARLGFGASPNVITNTMFEEIASAGNITRPSDGKEPKVVAFLQCAGQRDPDHLPYCSSICCVTALKQAIQVKNQDPDAAVFVIYKEMRTPGQAEDFYRKAQESGVLFIRCQDPEVKVSGNAVSIEAKDELLNDTLLIEDVEMVVLATGMVPMTAFGEDFKSKPKEEGAPAEESDVPADAILVSDILNLEYRQGPEVPGLSYGFPDSHFICFPYESRRTGIYPAGCVRRPMGTASAAEDGAGAAMKAIQCVELTARGAAVHPRAGDMTYPEFFMQRCTQCKRCTEECPFGAINEDEKGNPLPQPTRCRRCGVCMGACPERIISFKNYSVPMIGDMIKAIEVPEEDEEKPRIVVLACENDSYPALDMMGMRHMTHNPWIRVIPMRCLGSLNLVFIADALSKGIDGILLLGCQHGENYQCHFVKGSELASIRLSKIKETLDRLKLESDRVLFENLSIIDYSKLPQILDDFAARLEQVGPNPYKGF
>HBD10483.1
MEKKLGVYICGGCGLGDALDLDSLAKVATKEFKVPVCKQHSHLCGAEGAGLIKADVDQGGVNSIVVAACSPRVMTDVFDYGPAVLLERVNLREQVAWSHPAGDEDTQMLADDQLRIGLNRMKEMEPPSPFEGENLSKRILVVGGGLTGMSAANEAAKAGCEVVLVEKEAELGGYLRQVAKLPPSQPPYEDLQDVDLPDLIGELTGRSSVMIYTGAQVASIAGAPCMFDVTIQQNGSQAAERVGAVVLATGSVPYDARKLDHLGYGKLSDVITAADLEAQFKAGGVTRPSNGQPVGSAAFVLCAGSRDAKHLAYCSAACCVESLKQAKMFKTANPEMPVYIFYQDMRAVGQYELFYKQLQKDGVIFVRGTITGISDDGAGALTVSAEDELTRSPVLSESVDLVVLATGMVPTSALGQPYKAQQPQEGEEAAEVPADTILVSNLLNLQYRQGPEVPALKYGFPDSHFICFPYESRRTGIYPAGTVRAPMDYARAVEDGTGAALKAIQCMQMTSQGMALHPRAGDLSYPEFFMQRCTQC
>HBE95440.1
MAEKLGVYICGGCEIGKALDLAGLAEHVKNSKVAPLCKVIKTNPVLCSPEGVAEIEADIKAEGLDGVVVCACSPRVKWDIFRFGDKIQVERVNLREQCVWSFQDDAKVPGLLTLMAQDYVRMGVTRLSKAAIPAPEIPETSKTLMVLGGGFTGMTAALNAAALNRDVILVEKGDKLGGKALNMYKTFPLAAPYDKAQDTGIEKMVAAVSGNPKIKVLLNSTLESLEGAPGLFKATIAGSVYDVGAAILATGWVPGEAKHLEPFGYGTMKNVVTSAQFEEMAKSGKIVRPSDGKPAASVAFVLDMDLALKDVSYDAAAACEPPAPLAGDAPAEGEEKPFVYEQTESAKHLAISSEISSLVALKQAGYVAELNAGAVAMVLYDHMMVPGINEKYYKAAQDNASIMLTKAVVTGVTESGDGSLTVAAKDTLIGDSIELVADLVVLPTAVVPVTAYEPTMNFVYRQGPHFPDLKLFDGFVDSNYICFPYETRRTGVYAAGCAHQPMTMANARDDAAGAVLKAVQCIESINRGVAVHPRSGDLSFPVFNFVRCTQCKRCTEECPFGALDDDEKGTPKPNYTRCRRCGTCMGACPERVIKFDSYNVDQIGSTIKEVQVPDDMVKGGPRVIVLVCENDAYPALDMAAFRGKSWSPYVRFIPVRCLGSVNAIWVADAMSKGVDGVMLLGCKYGDDYQCHFVKGSELCSRRKENIAESLKRLGVEAERVEQYEVAIDEYDQIPGLIEKFMTEVITKFGPNPFKGY
>HBF95146.1
MKERIGVYICHCGGNISDYVDVEKVRQAVENDKGVALAKTTVFACSDSNQNDMVEDIKKHNLDGVIVASCSPKLHLVTFRNVTERGDLNKYTYVHTNIREQASWAHSDDKAGATEKTIHLVKAAIAKSRYAEPLYPHQFEAEKTIAVIGAGISGMKAAATLSDKNTHVILIEKEDRVGGHTATWGSLAMSDEKGCELSQRIHSDLLQRDNVTILTGSEVISSKGSIGNFTLKVRRRPCQAGDPVETMEFNVGSVVVATGFDSYLPKEEEFGFLSYENVITLPDFKHLIDSFSGKFLEYKGKRVSRIAYIYCVGSRQIDGENKYCSRYCCTSVIHAAIQAKKKFNNIYNFHFNRGIRTYGKQELLYAESLQQGDIYLQSFEDAPPQVYAENGITKVKVKDVLTKNKELEVEADLVVLVTGMVPRTDNSIGTLFKLPKGRDKFFNEVHMKLRPVETVIDGVTIAGACQGPKNIVESVNSALSAAAKSYSHISKGVLETEPIVAEVNAELCTWCGKCTEACPFDAIEQKEINGKQVAVVNNSVCKGCGMCAPVCPPDAINLVNYSSEEIMSMIDALV
>HBG24054.1
MCKMKERIGVYICHCGGNISDYVDVEELGRMFHKEDGVVVSKDVMFACADSNQKEMIEDIKNFNLDAIVVASCSPKLHLHTFRNVASRGGLNPNNYVQVNVREQCSWPHSDNPREATVKAAGLIRAGIKRVAHSQALDNIELTVKKSALVVGAGVSGMKAAIDLARTGNEVYLVEKDFFVGGHIVQQETLFTTGENSKEIVSKLFKEIKSYRNITLFTGATIEKVSGSLGNFHIDIKIRPRYINTKADYDLVVKALNECPVYVEDEFNLGLKKRGAIYKNYPDAMPNIPAVNLEVLQSSPEAMLQYANIIDLNQQEELLSFIVGGVLVTTGFDSYIPNSGEYGYKSSPYVLTLPEFNRLTELSSNKLVFQNREIKSVAYIYCVGSRQSKGENRYCSRSCCTSAIFSSLNIKEKYKDITSYHLYRDIRTYGKQEILYEKSSNLGDIYIKFEEKEPPVVEYNGKTNVIKVKDYLSAKMELEIEADMVVLVTGMVSRKESVQISEKFKIPIGSDRFFNEIHPKLKPVETVIKGVYIGGCCQGPKNISESVQSSLSAAAKINALLKSGTISIDPVIAVIDENVCTWCGKCEKVCDYTAIKEIDKDGKRVALVNRAICTGCGICAPVCPVNAIEIAQYTDLEIESMIDGFIQKIEMEVKEETTEVQQESESAKMKEYPQLWKDIIQNIGESKKTIPQLSEELTCKSEIVTYNLMTMNKYGIITADGMDEDEAYYYYKVKNR
>HBG70775.1
MNNKIGVYICHCGGNISDYVDVAEVQRLMKDEDGVVISKHVMFACADSNQKEMIEDIESQNLDAIVVASCSPKLHTHTFRGVAERAGLNKYNYIQANIREQCSWPHSDKPLDATHKAVGLIRAAIKKAALSEALETIEIEAKDASLVIGAGVAGMKAAIELAGIGNQVFLIEKEAHVGGKLLENGKLFPTSQNGKELAAGLLSQIKANPKITLFTETEVEKVSGSVGNFSVDVKVRMAGTNTETMTLAVGSVLVATGYAHYQPKESEYGYGLSDRVITLPELKKRIEENNGVITHNGKPVKSLAFVYCVGSRQSKGENKYCSRMCCSSAIHTSLLLKESNRDMKILHLYRDIRTYGKQEIMYEKSSKQGDIYLKFEEKEAPVVDVVNNTITVKLKDYLTQKKEIEFQPDMLVLVTGAVAREDSADVSAKFKIPRGADKFFNEIHPKLKPVETVINGVFIGGSCQGPKNISESVQSSSSAVSKIAALIKDGLVQLEPIIARVNADACLWCGKCAAVCEYDALKEMTFNGKQIAEVNPATCKGCGICTPVCPTDALEVIMYTNSEMESMIDGFMENVVLEPSTEDTEEESVASGPVKMKEHPQLWRQIAASIATEHKTIPEIAQTIGMDKDLVTWHVMTMNKYNVLMADGMDSKEQYYYYKLKN
>HBG93006.1
MEKKFGVYMCKGCGIGEAIDFEKLKKRVALKGKVPADIIKEHQVLCGPEGLELIKNDIKEGTNTLIIGACSPRVKTDEFDFPCTITERVNLREFVAWTAEPMSSDAQSLADDYMVMGIIKTQKGDLPEPSILPDLSNTILVVGGGTAGLSAAIESAKAGYQVVLVEKEAELGGWAAKLYKETPRQEPFDKLEEPKIFDRIKEVEAHSNIKVFKSSTIEKTEGQPGLFDVTIRKNGNSETVKVGAVIMAVGWKPYDASKLEHLGYGKPNVITNVQMEEMAKKGKITRPSDGKEAKKVAFIQCAGSRDPNHLPYCSSFCCGTSLKQAKYIREKNGDAIAMIFYKDIRTPGQTEIFYKNMQNDPGVLLTKAEVTGISDAGNGNLFVEAENTLLGEKIKVEADLVVLATGIVPATRAPQEYLDGLTEAGKKGDIAKKEYLDNTPKPEFILNLAYKQGPEIPTLEGAYGFADSGFICFQYETRRTGVYAAGCVKQPMTMADATEDAAGAALKAIQCVEHIAKGIAVHPRAWDVTFPDPMMIKCTSCKRCTEECPFSAIEEDDKGTPFYKLNRCRRCGTCMGACPERIVSFKDFSVDMVGSMIKSIEVDEDEFRIIVLACENDAYPALDSAAIKRIKLNPKVRIIPVRCLGSMNLVWVSDAFSRGIDGLMLLGCKYGENYQCHFIKGSELANYRFSKVKETLDKLQLESDRCQLVQVAINEYDKLPQMIEDFVSRVEEIGPNPFKEF
>HBH13792.1
MKERIGVYICHCGGNISDYIDVEELSKMFYQEDNIVVSKDVMFACADSSQKTMIADIQENKLDAIVVCSCSPKLHLHTFRSVASRAGLNPFNYVQVNIREQCSWPHSDHPHEATVKAAGLIRAGINRVSYSESLENIEIGVKKSAMVVGAGVAGMKAAIELASSGNEVFLIEQDYFVGGHIAQKGQLFMSGQEGKEVITSLYNEMKKYPNITLFTGTTIEKVSGSLGNFHIDLKVKPRYINPQADKQAIKSLMDECPVETDDSYNLGLVKRKAIYKNYPEALPDVPVVDAEVLKAFPDFVAKYKSLLNLTEEEQFISLIAGSVLVTTGYDDYMPKEGEFGYKTIENVITLPELIRLIELNPNKLVYHGKEIKSIAFIYCVGSRQSKGENKYCSRQCCTSTIYTSLQLKKKYKGIQTYHIYRDIRTYGKQEVLYEQSSKQGDLYFKYEEKEMPVIERKGKSTIIKVKDYLTAKKQLEIEADMVVLVTGMIPRKDSLRIAELFKIPIGSDAFFNEIHPKLKPVETVIKGVYIGGTCQGPKNVTESVQSSLAATSKINALLKKGSVSADPIIAQINTEACIWCGKCAEVCEYSALKMIEMDGKMVAGINKVVCVGCGICAPVCPENAIEIAQYTDKEIESMIDGFLAMVEINEKESGSDATSKETAIGMKEYPQIWKEILAEMKEGKNTIPQLAENLNLNGELITYHLMTMNKYGIVVPDGMDDKEMYYYYKKNK
>HBH28428.1
MDKKTCAYLCSGCGIGEALDMEALAEVVTGEMSMDCKSGDYLCGEAGRAMILKDIEDEGVNTIVIGACSPRVMEQEFNFGEDKITVRANLREQVVWSEVKPAEGEEPHAEAAEFLQETAADYMRMACTRAKKTKLPEPFTLEEINKKILVMGGGIAGLTAAKEAAAAGYEVTVVEKSDSLGGMALNWRKSFPTKAPWTALEDNPVADLIAAVEGDSRISIKTGTEVARIAGAPGAFRVSMKAAGTRTEWDAPFKVTSEERDLIDKGEMEDPNVGFKNYMDEDKAAEMHGAVVLATGWKPADVSEYEHLGYGTLKNVVTNAEFEELAKQGTVPANVAFIQSPGGAKSDNDFPYCNSVTSMVALKQAQYVCEDNPDGRAYVLYQHMRTPGSMELYYKNVQDTDNIFLTKASVTKVEQNGDKLTVSADDTLLGENLNLDVDMVVLAAGMVPTTKDAATVNLAYRQGPAFADLDLFGGYADSHFICFPYETRRTGIYTCGGVRKAETIEETIDDATGAALKAIQCLESTDRGVSVHPRSGDMTYPDFFMQRCTQCKRCTEECPFGALDDDAKGTPLPNNTRCRRCGTCMGSCPERIIGFSDYNIDLIGSMIKAVEVPEDDDDRLRILVFACENDAYPALDMAGMKRLGINHMVRFIPVRCLGSVNMAWIRDALSAGMDGAMLLGCTYGDNYQCHFVKGSEIANKRMDNIGDTLSTLGLESERCATEQVAITDYDKIPRIINDFVDEIVEMGPNPFKGF
>HBH30475.1
MDKKTCAYLCSGCGIGEALDMEALAEVVTGEMSMDCKSGDYLCGEAGRAMILKDIEDEGVNTIVIGACSPRVMEQEFNFGEDKITVRANLREQVVWSEVKPAEGEEPHAEAAEFLQETAADYMRMACTRAKKTKLPEPFTLEEINKKILVMGGGIAGLTAAKEAAAAGYEVTVVEKSDSLGGMALNWRKSFPTKAPWTALEDNPVADLIAAVEGDSRISIKTGTEVARIAGAPGAFRVSMKAAGTRTEWDAPFKVTSEERDLIDKGEMEDPNVGFKNYMDEDKAAEMHGAVVLATGWKPADVSEYEHLGYGTLKNVVTNAEFEELAKQGTVPANVAFIQSPGGAKSDNDFPYCNSVTSMVALKQAQYVCEDNPDGRAYVLYQHMRTPGSMELYYKNVQDTDNIFLTKASVTKVEQNGDKLTVSADDTLLGENLNLDVDMVVLAAGMVPTTKDAATVNLAYRQGPAFADLDLFGGYADSHFICFPYETRRTGIYTCGGVRKAETIEETIDDATGAALKAIQCLESTDRGVSVHPRSGDMTYPDFFMQRCTQCKRCTEECPFGALDDDAKGTPLPNNTRCRRCGTCMGSCPERIIGFSDYNIDLIGSMIKAVEVPEDDDDRLRILVFACENDAYPALDMAGMKRLGINHMVRFIPVRCLGSVNMAWIRDALSAGMDGAMLLGCTYGDNYQCHFVKGSEIANKRMDNIGDTLSTLGLESERCATEQVAITDYDKIPRIINDFVDEIVEMGPNPFKGF
>HBI16232.1
MDKVYGGYLCTGCGIGDVLDIEALKSTASSAGMAMQDHPCLCGAEGRALIEKDIAEKGVNTIVVCACSPRVMQNEFNFGENTITVRGNIREQVAWIGGRKESGEVDDFLQELGQDNVRMAVVRAQKTQMPEPYKLGTLNKRILVMGGGIAGLTAAREASKAGYEVTIVEKDAVLGGKANNWRKQFPTSYPYAALEDNSISKMIAAVQSDSRITVLTSSEVARISGAPGEFNVTIKATGTKSDWDAPAKVTVDEQEKIDKGELPDPNAGLQKYTEKNPAGESFGAVVLATGWRPADVSEYEHLGYGKIKNVVTNTEFEKLAKDGRVPGRVAFIQSPGGKEHDKDFPYCNSVTSMVALKQAKYVRDDNADGKAYIIYSHMRTPGNMELFYKGIQQDDGIFLTKGSVTKVEEQGGALVVQAEDTLLGESLSLQVDMVVLAAGMVPTTVDEPTINLAYRQGPAFMDLDLFDGYADSHFICFPYETRRTGVYACGGVRKAETMEETMDDATGAALKAIQCIESVNRGVAVHPRSGDLTYPDFFFQRCTQCKRCTEECPFGALDDDAKGTPLPNPTRCRRCGTCMGACPERIINFADYSIDMIGSMVKSIEVPSDDEEKLRIIVFVCENDAYPALDMSGMHRNSLNKLARFIPVRCLGSMNMVWIKDAMSSGMDGALLLGCKWGDDYQCHFVKGSEIANKRMENIGETLGTLGLEPERCAVRQVAISDYDKVPAMIEDFVQEIIAMGPNPFKGF
>HBI82078.1
MKQRIGVYICHCGGNISDYVDVEMVREAVAHEKGVAIAKTTVFACADSNQKEMVQDIKDNQLDAVVVASCSPKLHEVTFRAVVERAGLNKYNYVHANIREQVSWPHSDNKAGATQKAIQIVRAAIAKVRLSEAIEPLEVDTTQAVLVIGAGIAGMKAAIALSKMGVKVYLVEREHFIGGRIAQWDVLCLTNETGKELVSRLYNEIVSNKNITLYTGAQLIECKGSMGNFAVKLKLNPRYVKDICNDRASLRKAIDVCPVEVPDEFNFGITKRKAIYHNFPGEYPQAAVIDMNSCTRCGLCAKVCDKIDLDMKVEDLELNVGSILVATGFDPYTPAEGEFGYKVIDNVVTLSQFKRLLAFSEPGKLQWKGKPVKNIAYIYCVGSRQVEGENKYCSRYCCTATINTALKANEKFPELNHFHFTRGIRTYGKQEQLYHNASKSGHVFLQSYEDDPSRVERKGDKTIVRINDILTNRKELEVEADLVVLVIGMVPRSNNSVADILKLPRGRDSFFNEIHMKLRPVETVIDGITIAGTCQGPKNVVESINSALSAAIKSYSFVGKDTLMVEPVVAEVDPNLCKWCDKCTRACPFDAIFKNEQGVAHVNDTVCKGCGMCLPVCPTNAIQLKTFTDNEIESMIDVLANEL
>HBK41011.1
MRKRIGVYICHCGGNISDYVDVEELSKMFHKEDGVVVSKDVMFACADSNQKAMVEDIQKHNLDAIVVASCSPKLHLHTFRGVAGRAGLNPNNYVQVNIREQCSWPHSDRPREATVKAAGLIRAGINRVSFSEALDNIEIEVKKAAMVIGAGISGMKAAIDLARSGNEVYLVEKDYFVGGRITQREKLFTTGQSGKEIVKKLYDEIKLYKNITVFTGATIEKVTGSLGNFNIEVKVKPRYINGKIDKQTVNRAMDDLQVYVDDEFNFGLSKRKAIYKNYPDALPDVPVVDVEALKDHPDYLEKYKSVINLNEKEETIALLVGSVLVTTGFDNYEPKEGEFGYKNIPNVITLPQLNRLMELSPEKLIYNGKEIHNVAFIYCVGSRQKKGENKYCSRHCCTSTIYTALQLKEKYGKIQNFHLYRDIRTYGKQEILYEQASKQGDLFFKYEEKELPTVEMNGKGISLKVKDYLTGKKELEIAPDLVVLVTGMVARTDAPHISELFKIPIGNDKFFNEIHPKLKPVETVIKGVYIGGTCQGPKNVSEAVQSSLAGASKITALLKSGTVMGDPVVARVNADACTWCGKCAEVCDYTAIRETVNEAGKHIAGVNKGVCAGCGICAPVCPVNAIEIAKYTDNEIEAMIDGFAAKVEIKEKEASGITEEKADVVAAHMKEYPQIWKDILATIESDKKTIPEVVDMLKIAPEMVTYHLMTMNKYGVVAPAGTNEKEEYYYYKMK
>HBK81367.1
MQFPKRSPYDGLEPVDIHSKIHEVESLSNVRVFTEAEVAGISGQPGHFEVTIRHGGAEERMAVGAIVMATGWTEADPAIFSSYGLGSYPNVVTSITLEEMASRGEIVRPSDGQPVRSAAFVLCDGPGDDSHFPYGGNVSSLVALKQAMYIRERLPDSIVYILYKDMQTPGQYEYFYKRVQKDEGVLFSQGEIRSVAEGPEHKVLLEVDNTLMGGAIRMEVDILVLSAGMVPATLDPEASGSLNLQFLQGKDLPTTKFGFADSHFICFPYETRRTGIYSAGAVRQAMDLAASAQDGTAAALKAIQCIEKSSAGVAVHPRVGDLSYPSFFMQRCTSCGRCSQECPFGALEVDDNQHPSLDPNRCRRCGICMGACPVQIISFDDYSVDMISSMIKAVEIPEDDEEKPRILVFACENDAYPALDMAGISRLNYPASVRVIPVRCLGSVNSILIADAMSRGFDGVALMGCKPGEDYQCHFIRGSELLENRMENIKETLDRLALEAERVKVMEVEISDSDKIPGMLEEFVETVREVGLNPFKGF
>HBK95183.1
MRKRIGVYICHCGGNISDYVDVEELSKMFHKEDGVVVSKDVMFACADSNQKAMVEDIQKHNLDAIVVASCSPKLHLHTFRGVAGRAGLNPNNYVQVNIREQCSWPHSDRPREATVKAAGLIRAGINRVSFSEALDNIEIEVKKAAMVIGAGISGMKAAIDLARSGNEVYLVEKDYFVGGRITQREKLFTTGQSGKEIVKKLYDEIKLYKNITVFTGATIEKVTGSLGNFNIEVKVKPRYINGKIDKQTVNRAMDDLQVYVDDEFNFGLSKRKAIYKNYPDALPDVPVVDVEALKDHPDYLEKYKSVINLNEKEETIALLVGSVLVTTGFDNYEPKEGEFGYKNIPNVITLPQLNRLMELSPEKLIYNGKEIHNVAFIYCVGSRQKKGENKYCSRHCCTSTIYTALQLKEKYGKIQNFHLYRDIRTYGKQEILYEQASKQGDLFFKYEEKELPTVEMNGKGISLKVKDYLTGKKELEIAPDLVVLVTGMVARTDAPHISELFKIPIGNDKFFNEIHPKLKPVETVIKGVYIGGTCQGPKNVSEAVQSSLAGASKITALLKSGTVMGDPVVARVNADACTWCGKCAEVCDYTAIRETVNEAGKHIAGVNKGVCAGCGICAPVCPVNAIEIAKYTDNEIEAMIDGFAAKVEIKEKEASGITEEKADVVAAHMKEYPQIWKDILATIESDKKTIPEVVDMLKIAPEMVTYHLMTMNKYGVVAPAGTNEKEEYYYYKMK
>HBL56687.1
MESKIGVYICSGCDIDQALDVDELVKVAGKECKAPVSKTHPFLCSEEGVQLMKEDQKNEGVNRFMIAACSQRYHEATFDMGDDSLVVRAPIREYVAWTQKTKDENGEFDEDTQLAGEEYIQMYYAKIKKHGIPEAFEQDTSKNLLVIGGGVSGMTAAMEAANAGYSVNLVEKEDHLGGFCLDEYKLIPAQAPFRDPQMNSVSEAVSAVASNNLITVHASSFVVSISGQPGEFQVKLNTDGGFKEFKSGAIIMATGSHPYDAEKLTELGIKYENVISSAEFEQMAKSGKIQRKDGKPALNIGFIQCAGSRTPEHLPYCSGTCCMDSLKQAAYIREQNPDAKAHIIYRDIRTPGLYEDFYRTRQDDPGVFLTQGDVVGVNETENKNIAIDVDNTLFGEPVTMEMDLVVLAVGQVPSTMKGESALNLQYHQGPDLPELKYGYPDSHFICFPYETRRTGIYAVGSVRQPMDINDAKLDATGAALKAIQAMELTDQGKTVHPRVGDLTFPEFALSRCTSCKRCTEECPFGVLEVDDKGMPLPNPARCRSCGICMGSCPVQIISFKDSSPNIFKEMMTSYEMPDEFDEKPRVLIFVCENDALPVFDMAALERLKINTNVRIMPMRCLGGTNLIYVTDALSFGYDGIMFMGCAFGDDYQCHFVNGSELANMRLSKVQETIGRLNLEPERVRQYAISMNDYEKLPKIIDDFVEELEDFGPNPFKGM
>HBN26016.1
MDKKYGVFICTGCGIGDALVMDELCDVPEEEGFPVKTHPFLCSKEGIDLIKKDISDDGVNTLIIAGCSRRVNYDIFKFDGCIVDRVNLREQVVWTHPRSEYPALTEDQKDDEEHFDSLQMLAEDYLKMSMAKVEKINLPEPFLLESISKKILVIGGGITGISAALDASLAGYSVTIVEKESSLGGFASKVRKQIPVAEPYDDLVPPVIESMIKQVEDDSNITVKTGTLVARIAGQPGEFTVTLKKPGETVAFDVPFPLPDEMKVDENGKDLDVEKLQERYLEFNKGKEDILSLDPDGELFGAVILAAGWRPDELESGVASHLGYGTIPDVVTNVQFEKIAQAGKIVRPSDGKEAKSVVFVQSPGKSDDDSDFSYTGSVTSLVALKQAKYVCEDYEDGKAYVIYQHMRTPGLSENFYKGLQQTEGIFLTKGEVVNVSNGGGSLLVEADNTLLGEEIQIKADMLVLASGMVPVTADDPVINLAYRQGPGFRDNALFDDYADSNFICFPYETQRTGIYAAGAIRRGMTMEESIEDASGAALKAIQCVESVNRGVSVHPRSGDMTFPDFFFQRCTQCKRCTEECPFGALDDDEKGTPKPNPTRCRRCGTCMGACPERIIGFADYNVDSVGSMVKAIGVPSEDDYDEPPMRILCLVCENDAYPALDIAGLNRLNYSAEVRFIPVRCLGSVNVIWIKDALSQGMDGVFLLGCKHGDDYQCHFVKGSELADVRMQKIGEALSSLALEEERVAQYEVAIDDYDKLPQIINEFAEIIEDLGPNPFKGF
>HBP63342.1
MDKKTGVYICTGCGIGESLDIESLSKVATKESKVPVCKTHSFYCGAEGAAQIKSDIENEGVNTVVIAACSSRVNYDVFEYGPSILLERTNLREQITWCHPANDEDTQMMAEDSLRMSLAKAKHIQLPESFVGENMVKTILVVGGGLSGITAALESAKAGYKSVLVEKSPVLGGWMNSLYKQAPFKAPYDVPEEVDIEERIKELEAHPDVTVYVGAEIKEIAGAPGMFDVTISQDGKTITERIGSVVLATGAVPYDATKLENLGYGKYENVITGQKMEELAKKGKIVRPDGKEVQSIAFIQCAGSRDPQHLPYCSTECCVESLKQATYLKEQNPEAAVYVFYKDIRTPGQYERLYKRVQKDGGIFVRGEISVITEDDEKNLIIQAIDVLTGATITTEGVDMVVLATGMVPTTALGESMVVQADPAEGTKKEETPAVEEILRSNLLNLAYRQGPEMPTLKYGFADSHFICFPYETRRTGIYAAGSVRMPMDAVSSIEDATGAAMKAIQCTELSANGSAVHPRVGDLSFPDFAMSRCTQCKRCTVECPFGAINEDDKFNPLPNPTRCRRCGICMGACPERIISFKNYAVPMIGNMIKAIEVPDEDEEKPRIVIFACENDAYPALDMAGINHLKYNAWVRVIPVRCLGSMNIVWIADTMSQGIDGVLLLGCKHGDDYQCHFIQGSELAETRLAKVAETLNRLDLDSDRVRMEQISITDYDKIPAILDGFAARLEELGPNPYKGF
>HBQ55774.1
MKERIGVYICHCGGNISDYVDVEKVRQAVENDKGVALAKTTVFACSDSNQNDMVEDIKKHNLDGVIVASCSPKLHLVTFRNVTERGDLNKYTYVHTNIREQASWAHSDDKAGATEKTIHLVKAAIAKSRYAEPLYPHQFEAEKTIAVIGAGISGMKAAATLSDKNTHVILIEKEDRVGGHTATWGSLAMSDEKGCELSQRIHSDLLQRDNVTILTGSEVISSKGSIGNFTLKVRRRPCQAGDPVETMEFNVGSVVVATGFDSYLPKEEEFGFLSYENVITLPDFKHLIDSFSGKFLEYKGKRVSRIAYIYCVGSRQIDGENKYCSRYCCTSVIHAAIQAKKKFNNIYNFHFNRGIRTYGKQELLYAESLQQGDIYLQSFEDAPPQVYAENGITKVKVKDVLTKNKELEVEADLVVLVTGMVPRTDNSIGTLFKLPKGRDKFFNEVHMKLRPVETVIDGVTIAGACQGPKNIVESVNSALSAAAKSYSHISKGVLETEPIVAEVNAELCTWCGKCTEACPFDAIEQKEINGKQVAVVNNSVCKGCGMCAPVCPPDAINLVNYSSEEIMSMIDALV
>HBR22462.1
MEKKYGVYICNGCGIEKAIDIEKLSKNAAKGAKVPEEIIKNHPILCSPEGLGLIKSDIKEGTNTIVIAACSPRVKYEEFDFPGTITERVNIRELVAWSQQPNTEEAQMTAADYLRMGIIKVQKGTLPEPNVLEDLSKTILVVGGGISGLSAALEAANAGYQVVLVEKEAELGGWAAKLYKEVPREYPYEKLDDPIIFSKIKEVESNPNIKVFKSSVIEKTDGQPGLLDVTIRNNGTRETIRAGSVIMATGWKPYDAAKLGHLGYGKPNVITSVHMEEMAKKGKIIRPSDGKEAKKVAFIQCAGSRDPNHLPYCSSFCCATSLKQAKYVREKNSNAIAMIFYKDIRTPGQLELFYKNIQNDPGVLLTKADVTGISDAGNSSLFVEVENALLGEKIKVEADLVVLATGVVPSTRAPQEYLDGLTEASKKGDEARKGYIDSTPKPEFILNLEYRQGPEIPSLEGAYGFADSNFICFQYETRRTGIYAAGCVRQPMNMSEAQLDAAGTAMKAIQCVEHVAKGIAVHPRAWDITFPDPMLIKCTACKRCTEECPFGAIDEDEKGIPVYKINRCRRCGTCMGACPERIVSFKDYSVDMIGSMIKSIEVPDEGLRIIALACENDAYPALDSAAINGKQFNTSVRFIPVRCLGSTNLVWVADAFSRGIDGLLLLGCKYGENYQCHFIKGSELANYRFSKIQETLDKLQLEAERCQLIQVAISEYDKLPDMINDFVKGIEKVGPNPFKGF
>HBR59689.1
MDKKIGVYICSGCDIDQALDVEELAKVAKKECKAPVSKTHPFLCSEEGVQMMKEDQKNESINSFMIAACSQRYHEATFDMGEENIVVRAPIREYVAWTQKTKDESGKFDEDTQLAGEEYIQMYTAKLKKHGVAEPYEQDTSKNLLVIGGGVSGMTSAMEAANAGYSVNLVEKEDHLGGFCLNEHKLIPAHAPFREPEINSVSAAVTAVANNDLITVHASSFVVSISGQPGEFQVKLNSSGEIKEFKSGAIIMATGSQPYDAGKLTDLGIQYENVVSSAEFEQMAKSGKIVRKDGTPALNIGFIQCAGSRTPDHLSYCSGTCCMDSLKQAAYIREQNPEAKAHIIYRDMRTPGLYEDFYRSRQDDPGVFLTQGDVVGVNETASKNIAIDVDNTLFGEQVTLEMDLVVLAVGQVPSTLNGESALNLEYRQGPDLPELKYGYPDSHFICFPYETRRTGIYAVGSVRQPMDINDAKLDATGAALKAIQAIELTDQGKTVHPRVGDLTFPEFALSRCTSCKRCTEECPFGVLEEDVKGTPFPNPARCRSCGVCMGSCPVQIISFKDSSPNIFKEMMTSFEMPDEFDEKPRVLIFACENDALPVFDMAAMNRLKINTNVRIMPMRCLGGLNLIYVTDALSYGYDGIMFMGCAYGDDYQCHFVKGSELANTRLTKVQETIGRLNLESERIQQFAISMNDYEKLPKIIDDFVEEMDDYGPNPFKGM
>HBT04684.1
MEKIGVFICSSCNIGDRLELADLENVAKDQGAAVVYTKEFLCSKEGRAFIEEKIAQDGLDAVSICACSQRVNYDVFSFDQVAVDRVSLREGVVWSRFLVGENGEILEDTAEYVSGVTFKDELMALAKDYVRMSVAKLQTYKKPEPFKPEEEISKVILVIGGGVAGLTAALEAAKAGYEVVLVEKEKELGGFVAKMKAHCEVNPPFQKLVPPIVNDLIAQVEANDKIKVYKGAVVTNISGAPGLFQVKIKQGGKEEEIKIGSIVLAAGFKPYDASKLTDLGYGVIPNVVTNVKFEEMAKNGALVRPSDGAPIKSVLFIQCAGQRDENHLPYCSGFCCLASLKQAKYVREVDPEAKAFIVYDHMRTIGIFENFYKTLQDDPGVFLTKGKVVSVTEGENGKVKVLVDETLLGEKIELEVDLVVLATGMVPVTAEESVLNLEYRQGPGLPELELFYGYADSNFICFPYETRRTGIYAAGAIHQPMTIQQAIEDAKGAALKAIQCLIAIEEGHAVHPRTWDYAYPEWDLKMCTQCKRCTEECPFGALNEDEKGNPLPNITRCRRCGTCFGACPQRIINFKDYSIDMISTMIKATEMPEQGYEQYRLMAFVCENDALPALDMVAYNKKSIPVAFRIIPVRCLGAVNVAFIKDSMSKGYDGILLLGCKYGENYQCHFIKGSELANRRMENVAETLQQLALEPERVTIHTVAIDEVDLVVDKMQKFAEEIKGFGENPFKGW
>HBT84653.1
MKRLGVYICHCGGNISDYVDVEEVRKAVEHEEGVVLAKTTMFACSDSNQNDMVSDIKKHKLDGVVVASCSPKLHLVTFRNVTERGDLNKYTYVHANIREQASWAHSDDKQGATGKAIHLVKAAIAKSRYAEPLYPNQIEAEKTIAVIGAGIAGLKAAASISDKNINVILIEKENRVGGHAAELGDLFMSDEKGYDLVNRVYNDIVQRENVTILTGSEVISSKGSIGDFTLKIRKRPQNAGDPVETMEIKVGSMVVATGFESYIPKEGEFDYVVNENVIALPEFKLLVDKSTGDRLIYKGKTIKNIVYIYCVGSRQNEGGNTYCSRFCCTSVIHTSIEAKKKFKNIYNIHLNRGIRTYGKQELLYAESLKMGDIYLQFDQTTPPEITSNGKNSIVTVTDILSEGKKMSVEADLIVLVTGMVPRSDQSVGTMLKIPKGRDKFYNEVHIKLRPVETVIDGITIAGACQGPKNISESVNSALSAATKSFSYVSKGTLETEPIIAVINEDSCSWCGKCLEACPFDAIEKRNVNSREIAVVNSSVCKGCGMCAPVCPPDAINLIGYRNEEIISMIDVLA
>HBT87772.1
MDKKYGVYICTGCGIGDTLDMKALAGIPDNEGVNCTTHPFLCSKEGVALIQKDIDDGKVNAMVIGACSRRVNFDVFNFPGCIIERANLREGVVWPHSRETYPALTEEQKDDGESFDRIQMKAQDYIKMGMIRLEKVKLPAPYQTESFSKKVLVIGGGVTGMSAALDAAKAGYQVTIVEKTAALGGYAAKLRAQMPVQPPFETLQAPVVDALVQEVEGNTNIDVRTNCLVARIAGQPGEFTVTMKKPGEKIPFDVPFPLPPEELVDENGKELDADAAHQKYLKFNEGREDILSLDPNGELYGAVVLAAGWRPDVLKGEAYAHLSVDNPDVVTNDEFELIAAKGKILRPSDGKEAKRVVFIQSAGKDEDDSDFDYAGSVTSMVALKQARYVREDYADGKAYVIYQHMRTPGLQEYFYKAMQQDDGIFMTKGAVTDVTAMSSELMVTAQHTLLGENLVLKADLVVVASGMVPVTKDDPVINLAYRQGPGFRDNDIFGQYADSNYICFPYETQRTGIYAAGTVRRAMTIEESMEDATGAALKAIQCIESANRGMSVHPRSGDLTYPDFFFQRCTQCKRCTVECPFGALDDDARGTPKANPTRCRRCGTCMGACPERIISFADYTIDSIGSQVKAITVPSQDDYSEPPLRFLALVCENDAYPAFDMVGMNRVDYSPDVRVIPVRCLGSVNTIWIKDALAQGLDGVILIGCKHGDDYQCHFVKGSELAEIRVKKIGDALASLALENERVAFAEVAIDDYDKLPQIVNDFVEEVDALGPNPFKGF
>HBT96368.1
MDKKYCAYICSGCGIGDALDVDGLVSMVGKEMSMDCKKHNFLCGEEGRKMIAADVEGGVNTVIIGACSQRVMTKEFNFGPQTITIRANLREQVIWSEMKPEEGKEPHKEAKAFLNEAAADYMRMACTRAEKTELPEPYKLENMSKTIMVMGGGIAGLTAAKEAAASGYQVILVEKENVLGGKALGWRKSFPSQYPWVDLEENPVAAMLASVTGNANIQIKTGTEVARIAGAPGAFRVSFKAAGSASEWDAPVKVGVDEQDMITKGEKEDPNKGLQPYTAVDANAVMVGAVVLATGWKPANIDQYEHLGHGRIAKVVTNAEFEKIAKEGKVPAKVAFVQSPGGKDNDEDFPYCNSVTSMVALKQAQYVCDDNADGQAYILYQHMRTPGHMELFYKAVQQNDGVFMTKASVTKVEENGGQVRVIAEDTLLGQELVLDVDMVVLAAGMEPVTLHEYSINLAYRQGPAFLDIELFDGYADSHFICFPYETRRTGIYTCGGVRKAETMEETIDDATGAALKAIQCLEATERGVAVHPRSGDATYPDFFFQRCTQCKRCTEECPFGALDDDERGTPLPNPTRCRRCGTCMGACPERIIGFKDYNIDMIGSMIKAIEVPEDDEDRLRIVVFVCENDALPALDMSGMRRNGLSHMVRFIPVRCLGSVNMAWIRDALSAGMDGAMLLGCSYGDDYQCHFIKGSEIANKRMENISDTLSSLGLESERCAARQVSITDFDKIPAIINEFVDEIVGMGPNPFKGF
>HBU06018.1
MEKKFGVYMCKGCGIGEAIDFEKLKKRVALKGKVPADIIKEHQVLCGPEGLELIKNDIKEGTNTLIIGACSPRVKTDEFDFPCTITERVNLREFVAWTAEPMSSDAQSLADDYMVMGIIKTQKGDLPEPSILPDLSNTILVVGGGTAGLSAAIESAKAGYQVVLVEKEAELGGWAAKLYKETPRQEPFDKLEEPKIFDRIKEVEAHSNIKVFKSSTIEKTEGQPGLFDVTIRKNGNSETVKVGAVIMAVGWKPYDASKLEHLGYGKPNVITNVQMEEMAKKGKITRPSDGKEAKKVAFIQCAGSRDPNHLPYCSSFCCGTSLKQAKYIREKNGDAIAMIFYKDIRTPGQTEIFYKNMQNDPGVLLTKAEVTGISDAGNGNLFVEAENTLLGEKIKVEADLVVLATGIVPATRAPQEYLDGLTEAGKKGDIAKKEYLDNTPKPEFILNLAYKQGPEIPTLEGAYGFADSGFICFQYETRRTGVYAAGCVKQPMTEADATEDAAGAALKAIQCVEHIAKGIAVHPRAWDVTFPDPMMIKCTSCKRCTEECPFSAIEEDDKGTPFYKLNRCRRCGTCMGACPERIVSFKDFSVDMVGSMIKSIEVDEDEFRIIVLACENDAYPALDSAAIKRIKLNPKVRIIPVRCLGSMNLVWVSDAFSRGIDGLMLLGCKYGENYQCHFIKGSELANYRFSKVKETLDKLQLESDRCQLVQVAINEYDKLPQMIEDFVSRVEEIGPNPFKEF
>HBU24114.1
MADDKKIGVYLCTDCGIGEALNVDELEAVAKKEFKVPVCKQHPNLCSNEGVQIIKDDLNNGEVNKIVIAACSQRVNNDVFNFDPLTYVTERVNLREQVVWTAPKGDDAKEGTQLMAADYLRMGITRVQKSEVPIPKIADVNRTVLVVGGGVTGLTAALEASQTGYKVVLVEKAQELGGWAKKMHRVFPTKPPFAEIEQPAIGNKIEAVKKDGNITVHTGTTIASIEGGPGEYTVTIDRNGTTETFPAGAIVLAAGWKPYDASKLGHLGYGKHRNVVTNLEFEQNVAKTGGKVTRPSDGKPAKNVVFLQCAGQRDKDHVPYCSTVCCNVSLKQAKYVRESDPDAGAFIVYKDMRTTGLYENFYKSAQDDEGIFLTKGEILGLSEESDGSLVIEIDNQLLGRKMKVKADLLVLATGMVSNMVPDGMSVNNLTPEYIGKMVQRETSDGVIEALEPESLILNLKYRQGPEMPHHKWGFPDSHFICFPYETRRTGIYSAGAVRHPMDAVQASADATGAALKAIQCMELTAQGRAVHPRTWDRTYPEIRFESCTQCRRCTVECPFGAYNEKADGTPLEFPSRCRRCGVCMGACPQRVISFRDYSVDMISAMIKSIEVPDEGTFVIGFVCENDAYPAFDMVGLNRIGMNTNFRFIPLRCLGGLNLAWIADALSRGVDGILLLGCKYGDDYQCHYVKGSQMANERLGKVQETLDRLMLEAERVEQVQLAINEWDKLPGILEEFSKKIKDIGDNPYKGF
>HBU45151.1
MRKRIGVYICHCGGNISDYVDVEELSKMFHKEDGVVVSKDVMFACADSNQKAMVEDIQKHNLDAIVVASCSPKLHLHTFRGVAGRAGLNPNNYVQVNIREQCSWPHSDRPREATVKAAGLIRAGINRVSFSEALDNIEIEVKKAAMVIGAGISGMKAAIDLARSGNEVYLVEKDYFVGGRITQREKLFTTGQSGKEIVKKLYDEIKLYKNITVFTGATIEKVTGSLGNFNIEVKVKPRYINGKIDKQTVNRAMDDLQVYVDDEFNFGLSKRKAIYKNYPDALPDVPVVDVEALKDHPDYLEKYKSVINLNEKEETIALLVGSVLVTTGFDNYEPKEGEFGYKNIPNVITLPQLNRLMELSPEKLIYNGKEIHNVAFIYCVGSRQKKGENKYCSRHCCTSTIYTALQLKEKYGKIQNFHLYRDIRTYGKQEILYEQASKQGDLFFKYEEKELPTVEMNGKGISLKVKDYLTGKKELEIAPDLVVLVTGMVARTDAPHISELFKIPIGNDKFFNEIHPKLKPVETVIKGVYIGGTCQGPKNVSEAVQSSLAGASKITALLKSGTVMGDPVVARVNADACTWCGKCAEVCDYTAIRETVNEAGKHIAGVNKGVCAGCGICAPVCPVNAIEIAKYTDNEIEAMIDGFAAKVEIKEKEASGITEEKADVVAAHMKEYPQIWKDILATIESDKKTIPEVVDMLKIAPEMVTYHLMTMNKYGVVAPAGTNEKEEYYYYKMK
>HBV89303.1
MDKKTGVYICTGCSIGESLKVESLSKVATKEGKVPVCKTHPFLCGAEGVALIKNDIEAEGVNTVLIAACSPRVNYDVFEFDGSVIMERVNIREQVIWSQPANDEDTQMMAEDYLRMGLAKVKHIDLPVPYQGVDMVKTLLVVGGGLTGMSAALEAAKAGYKAVLVEKSPVLGGWMNGLFKQAPRKAPFTTPEEVDIAELVKQVEDHSDITVYTSAEIQEIAGAPGMFDASISQNGATVKERVGSVVLATGAVPYDPTKLDYLGYGKYENVITSQQMEELASKGKIVRPDGKEVQSIAFIQCAGSRDPEHLPYCSATCCVESLKQASYLKEQNPEANVFVFYKDMRAAGQYERLYQQVQKDGGIFVRGEIKGITEDGDKNLLIEATDVLSGATIATEGVDMVVLANGMVPTTAFGEDIAAKADTEEDAKEDDGPKPEIIRKSNLLNLAYRQGPEMPTLKYGYADSHFICFPYETRRTGIYAAGSVRAPMDELSSVEDATGAALKAIQCMESSAKGVAVHPRVGDMSFPDFAMSRCTQCKRCTVECPFGAINEDDKFNPLPNPTRCRRCGICMGACPERIISFKNYSVPMIGNLIKAIEVPDEDEEKPRILIFACENDAYPALDMAGINRLNYNAWVRVIPLRCLGSLSLVWIADSMSQGIDGIFLLGCKHGDDYQCHFIKGSELAEIRLSKVSETLNRLDLDSERVRMDQVSITDYDKIPAMLDDFAEKLNELGPNPYKGF
>HBV99039.1
MAKKIGVYICSGCGIGDALDIDALAKVATKEYKVPVCQKNAFFCGKEGVEVIKKDIAENEVTYVVIAGCSGRVNYDVFNFGPSVVLERVNLRERVVWTQEPDDEDTQMMAEDYLRITLAKLKNLELPEAYVIENCNKRVMVVGGGLAGMTSAVEVAKAGYEVVLVEKEDSLGGWLKRSYKIAPLNSPYTDPEDTGLEARVKEIEGNSNIKVYTSTTIEKTAGAPGMFDVTLKQGGGTLEEKVGAIILATGAVPYEPSKLGHLGYGASPNVVTQAQFEELAAKGTIARPSDGKAVQKVGFIQCAGSRDQEHLPYCSAACCVESIKQALYVKGQNSEAAVYVFYKDIRSSGQYEHFYKKAQSEGVMFIKADVTGVTDDGGNLTIEANDLLMGSPTMADELDMVVLANGMVPTTAFEDPAYGTEAQEEAACAAADAAPVPAPIIKSNILNLEYRQGPELPSLKYGFPDSHFICFPYETRRTGIYAAGSVRRPMDMSQAVGDATGAALKAVQCIEMTDKGGAVHPRSGDISFPDFQLNRCTQCKRCTEECPFGAINEDEKGNPLPNPTRCRRCGTCMGACPERIISFKNYSVPMLGNMLKSIEVPEEDEEKPRVLIFACENDAIPALDMAGINRLQYSKWVRIIPVRCLGSLNLVWINDAMSKGFDGVLLMGCKHGDDYQCHFMKGSELAGIRLSKVSETLDRLGLESERVYMTEVNVMDYDRIPKIINEFVEKIDKFGPNPMKGF
>HBV99436.1
MSDRRIGVYICHCGGNISDYVDVEAVREAAGREAGVVVAKTAMFTCSDATQQEMVEDIRENSLDGLVVASCSPKLHLYTFRDVAKRAGLNPYRYTQVNVREQCSWAHTDDKKGATEKAVRLVRAGIARTSLTDSLEPVIIDTVPRALVVGAGIAGLRAALGLSDIGISVYLVERENAVGGRVAGLGSMYPHGRNGNSIISQLVSEIGKRENIVAYTGAEVVEKSGSVGNFNVKVRVGGDKPQFVDLNVGSIVVATGFDTFQPGNSEYGFGTGGVVTLDQFRELLDRSGGVPAYNGKEIKSVAYIYCVGSRRDPGVEEAKAYCSRYCCNAAVHASLLAVEKNSRIHQYHLYRDMRTYGRYELMFDQAREAGSIFLRFGEDAPPVVSQSAGGGLRVSVKDLLTFGEEVEMEVDLVVLVTPMKPRQNGGLVDVLKLPLGKDGFFNEIHPKLRPVETVVDGVFICGSCQGPKNSSESVASALAAVTQAASLLKKGYVELEPLMAVVDRDICRWCGECARACPYGAISSEEIQGTEVASVNEAVCKGCSGCTPVCPKNAIDLKGYTDAQVKAMIEALAE
>HBW14779.1
MASRIGVYFDQSSIGGGLDVEALSDGVSKKWGTLTPVVKVLPVLAAEKARDEIRADIEENELDGVLLCGTSPRVDWDLYKFDGVIVDRVNLREQCVLSYKNPDGSTVEEGDDAPELLVNLATDYLNMGVVRLQKTTAPEAAPVESVRRVLVLGGGWTGLTAARNASIAGLEVVLVEKGDVLGGKTLNLHQTIPLHAPYVEAHATGIEQKIADVESDANIKVLKGSVLTKLAGMPGEFTAIVKTPTGDEEIAVGAVVLATGWQPQDAKLLAPLGYGNVPNVVTSAEFEKMVKEGTMTARRVAFILNTSLCDGGDIYAPFCADEAAPAEAAAEAPAEGEEAGPKCKDLESIRHLPYSNSISSVVALKQANYVCDKFEGAQAFILYDSMVVQGIHERYYKAAQDRLGIMMSKADIREVREGANGTVSVLCDNTLIGDDIQIDVDMVVLPTGIVPSTAKDAIMNFEYRQGPGFPDLDLFDGFADSNYICFPYETRRTGVYAAGCVRQPMTLDSCEEDAIGAAMKAIQCIESANRGVAVHPRSGDLSYPIFNFVRCTQCKRCTEECPFGALDDDEKGTPKPNYSRCRRCGTCMGACPERVISFANYNIDQIGSMIREVNVPADMKKGGPRVIILACENDAYPALDMAALRGKPWSPYVRIIPVRCLGSVNAIWVADAMSKGIDGVMMLGCKYGDDYQCHFVKGSEICNRRKENIAETLNRLGVEPDRVEQYEVAIDEYDKLPGMIEGFMNMIFEKGPNPFKGY
>HBW22717.1
MEENIKDEAAKDNYRQAPKTAVYVCHCGGNISDVVDVKKVAAEMARYPGVAVAREYAFMCSSNGQDLIIDDIKKLGVNRVVVAACSPSLHELTFRGVLQRAGINPYLYEHVNIREQVSWVHKADHEGATAKAVKLTQAGVEKVLRQDPLNAIRVAAEPRVAVIGGGAAGMKAALAAAGKGLEAVIIEKAPRLGGKLLELGKVYPSGEQASSVLKKFEDLVAAEKLITVHTGAEIDFVGGFVGNFKINFKKSDGGMAQIKAGAVIMATGFEHYKPHKGEFGFGEAANVVTLPDLITLLKNSPAGRLEYAGKEIKSLALIHCVGSRQIEGVNQPQADGKVNDYCSRVCCTSALYTANQVKEKYPAVQIYDIYRDIRTYGMRHEDYYEKASKDGVIFFRHAETDQPIVESARVAHTVKVKDVLTWNEELEIKADLLVLVTGMMPSDIKFLASQMKLAVGADRFLQEVHPKLRPVEAANSGIFIAGTAQAPMDLTETAAAAATAAAKAAILLAEPDIPLEPFVAVVDEAKCTGCGLCPAECSYEGALMMTEKNGKKLAQVNPALCKGCGACVAVCPVRAIDVAGWTLDQFDAMVDAIGKEG
>HBW36263.1
MDKKTGVYICTGCSIGESLKIESLSKVATKEGKVPVCKTHPFLCGPEGVALIKNDIESEGVNTLLIAACSPRVNYDVFEFDSSCIMERVNLREQVIWSQPANDEDTQMMAEDYIRMGLAKVKHIDLPVPYQGENMVKTLLVVGGGLTGMTAALEAAKAGYKAVLVEKSPVLGGWMNGLFKQAPRKAPFTTPEAVDIAELVNQVEANPDVTVYTGAEILEIAGAPGMFDASINQNGTTVKERVGSVVLATGAVPYDPTKLDYLGYGKYENVITSQKMEELASEGKIVRPDGKEVQSIAFIQCAGSRDQEHLPYCSATCCVESLKQATYLKEQNPEANVFIFYKDMRASGQYERLYQQVQKDGGIFVRGDINGITEDGEKNLLIEATDVLSGETITTEGVDMVVLANGMVPTTAFGEDIAAKADTEE
>HBX24095.1
MEKKIAVYICTGCGIGDALDIDALSKVAKSEFKVPICKTDGQLCGPEGVALIKQDIESEGVNTVVIAGCSSRVNFDVFKFGPDNIVERINLREQVIWCHTADDEDTQMLAEDYMRMGLVKQKNMYVPEPYQVESFSRNILVVGGGLTGLTAAVESAKAGYSTILVEKDAELGGYVGKMYKQVPMKPPYTDLEENCIPNLVKAAEDAGVKIYKSATVENTAGAPGMFDVTIKQGDSTVQERVGAIVLATGAKPYEADKLGHLGFGKFPNVITQSMFEEMVVAGKLEASKVAFIQCAGSRDQEHLPYCSAACCIESIKQALYVKEKNAEANVYVYYKDIRSNGQYEHFYMKAQQEGVVFVKGDVTEITEEDGKLTIEADDKTMGTTSLADEFDYVVLANGMVPTAALGDLVEEEPAADEAAAASDEPKASTPPVIKANLLNLAYRQGPELPALKYGFPDSHYICFPYETRRTGIYAAGVVRAPMDMLSAVEDGAGAAMKAVQCVEATEMGQAVHPRSGDMSFPEFNMNRCTQCKRCTEECPFGAINEDEKGNPLPNPSRCRRCGTCMGACPERIISFKNYSVPMVGNMVKTIEMPEEDEEKPRILIFACENDAIPALDMAGINRLQYNAWVRIIPLRCLGSLNLVWINDAMGGGFDGVLLMGCKHGDDYQCHFMKGSELAEIRLSKISETLDRLGLESERVRATTVNIMDYDKIPAMLDEFAADLEELGPNPMKDFA
>HBX24120.1
MSDRRIGVYICHCGGNISDYVNVETVRQAVANEPGVVVAKTAMFSCSDATQQEMIQDIREQNLDGLVVASCSPKLHLPTFREVARRAGLNPYRYTQVNIREQCSWTHTNDHAGATEKAVRLVRAGIARTNLTDPLQPIVIDTVPAVLVVGAGIAGLRAAVGLADLGLSVYLVEKSPNPGGRVGGLGAMYPHGKNGRQLIDRLVGEVRKRELVTLFTNAEMVAKSGTIGSFNVKIRVGGKAPGEISVDVGAIVVATGFDNYQPAAGEYGYGMDGVITLPEFKKLLDGTAGELEYNGRQVKDIVYIYCVGSRQQGGENPNKYCSRYCCNAAVHASLQVSEKSPRAHQFHLYRDVRTYGKYELMYNEAREKGAVFCAFGRDEPPGVASGPDGKLVVTVRDLLTYGEELAIPADLVVLVTGMVSAANSGLTELLKLPLGQDRFFNEIHPKLRPVETMVDGVFICGTCQGPKNSSESVASALAAVSQGASILKKGYVELEPLIAEVDPQACDLCGDCLNTCPYSAIEQDTAAIRINSAQCKGCGGCAPVCPKGAINLKGYTDSQVKSMIDALLKEI
>HBX49758.1
MKTKIGVYICHCGGNISDYVDVEKVKQAIEKEEGVSLSKTTIFACADSNQKEMVEDIKNNNLEGVVVASCSPKLHQITFRAVTERAGLNKYNYVHANIREQASWAHSDKKTEATEKAIQIVKAAVAKARLATSLNPIKIESKKSVAVIGAGVAGLKSALELANMGVNVHLIERDFFIGGRVAQWDNLCTSNDKGKDIISRLYKEISSKKNIQLYTGAEVISYSGSIGDFHLKLKIQPRFIHNNSNTEKLQKAIDACPVEVPDAFNFNITKRKAIYKNFPGEFPELPVIDIVSCTKCGVCEKICDQIDFSQKEEIIDINIGSVLMATGFDPYMPAEAEFGYQQSDNVITLPQFQRLIANSNNKLSYLNKEIKNIAFIYCVGSRQVEGENKYCSRYCCTTTIHAAIEAKKKFPEINNFHFTRGIRTYGKQEILYRESLLNGDVYLQSYEDDPAQVLIENGKTIVRINDILTKKKEVDIDADLVVLVTGMTPREDNSIGSLFKLPKGRDKFFNEIHMKLRPVETVIDGITIAGACQGPKNVMESINSGLSAAVKSYSYVSKGELELEPIIAVINKDACIWCGKCAAVCPFGAIKMENDGKKDFAIMNNSVCKGCGMCLPVCPTDAIELIAYSNKEIESMIDALL
>HBY01707.1
MMKKKLGIYICACGGNISDYVDIEKVKESIKDEECVILAKTTMFACGDSNQKDMDADIKANDLSGIVVASCSPKLHLTTFRAVSERAGLNKYNYVHANIREQASWAHSDNKAGATEKAILLVKAAIAKARLAEPLMPFKIKSRRSVAVIGAGVAGLKAAIALSRMNDEVFLVERESRVGGKLHELDTISPEHVSGKELLSRLEEDLIKEKNITLFTNSEVVGNSGTIGDFTLTIKISGSQGETTKDIKVGSVLVATGFNSYTPTDGEFGYNHITNVITLPQFRELLRNNSKKLVCNGKEINSVAYIYCVGSRQVKGENKYCSRYCCTAAVQASLDVKAKYPEIQNYHFTKGVRTYGKQELVYKESNKQGDIYIQFLDKKPPVVTESDGIISIKAGDLLSEKKEIEAIADLVVLVTGMVPDKDTSVGSLFKLPKGRDKFFNEIHMKLRPVETVIDGITIAGTCQGPKNVMESVNSALAAAVKSHSFVSKGELELEPIVAYVNTASCNWCTACSDACPFSAISMVDSEGKQVASINKSTCKGCGMCLPVCPSDSIELISYSNKEMESMIDVLAQ
>HBZ26297.1
MCKMKERIGVYICHCGGNISDYVDVEELGRMFHKEDGVVVSKDVMFACADSNQKEMIEDIKNFNLDAIVVASCSPKLHLHTFRNVASRGGLNPNNYVQVNVREQCSWPHSDNPREATVKAAGLIRAGIKRVAHSQALDNIELTVKKSALIVGAGVSGMKAAIDLARSGNEVYLVEKDFFVGGHIVQQESLFTTGENSKEIVSKLFKEIKSYRNITLFTGATIEKVSGSLGNFHIDIKIRPRYINTKADYDLVVKALNECPVYVEDEFNLGLKKRGAIYKNYPDAMPNIPAVNLEVLQSSPEAMLQYANIIDLNQQEELLSFIVGGVLVTTGFDSYIPNSGEYGYKSSPYVLTLPEFNRLTELSSNRLVYQNREIKSVAYIYCVGSRQSKGENRYCSRSCCTSAIFSSLNIKEKYKDITSYHLYRDIRTYGKQEILYEKSSNLGDIYIKFEEKEPPVVEYNGKTNVIKVKDYLSAKMELEIEADMVVLVTGMVSRKESVQISEKFKIPIGSDRFFNEIHPKLKPVETVIKGVYIGGCCQGPKNISESVQSSLSAAAKINALLKSGTISIDPVIAVIDENVCTWCGKCEKVCDYTAIKEIDKDGKRVALVNRAICTGCGICAPVCPVNAIEIAQYTDLEIESMIDGFIQKIEMEVKEETTEVQQESESAKMKEYPQLWKDIIQNIGESKKTIPQLSEELTCKSEIVTYNLMTMNKYGIITADGMDEDEAYYYYKVKNR
>HCA26352.1
MSEQKIGAYICQGCGLGERLDTAELAKVAQKEGKAAVVREHEFLCNSAGVQLIQADIDNEGVTHVMVAACSRRAKTQAFNLDKAAVARANLREGVIWTQPDTDEARELTQEMAADYVRMGCAEAKNMTLPGGNPNTAHNKRILVVGGGVSGMTAALESAKAGYHVVLVEKSGQLGGWAAKLHKRVPFAEPFRDPQDNGVAALAAAVEGHANITVYLNAITSKTDGSPGKFSVEISQESGSTVTEEMGSIIQATGFTLYDANKLPELGYGKTPNVVDQAGLEKLAQEAAAKGEPIRRPSDGGDVKSVVFVQCAGQRDDTGKHLPYCSGFCCNTSIKQAMYFKDANPDIDAAVIYTDLRVPGNGEDFYRNAQDKGVIFTKGKVSAVEGSGNGCKVTFHDLILNDQNTVAEADLVVLATGQVPNSGVDIDTLVATDAEEEKSEEAEAAAPEEIKVVSVLNLTYR
>HCA98555.1
MRKRIGVYICHCGGNISDYVDVEELSKMFHKEDGVVVSKDVMFACADSNQKAMVEDIQKHNLDAIVVASCSPKLHLHTFRGVAGRAGLNPNNYVQVNIREQCSWPHSDRPREATVKAAGLIRAGINRVSFSEALDNIEIEVKKAAMVIGAGISGMKAAIDLARSGNEVYLVEKDYFVGGRITQREKLFTTGQSGKEIVKKLYDEIKLYKNITVFTGATIEKVTGSLGNFNIEVKVKPRYINGKIDKQTVNRAMDDLQVYVDDEFNFGLSKRKAIYKNYPDALPDVPVVDVEALKDHPDYLEKYKSVINLNEKEETIALLVGSVLVTTGFDNYEPKEGEFGYKNIPNVITLPQLNRLMELSPEKLIYNGKEIHNVAFIYCVGSRQKKGENKYCSRHCCTSTIYTALQLKEKYGKIQNFHLYRDIRTYGKQEILYEQASKQGDLFFKYEEKELPTVEMNGKGISLKVKDYLTGKKELEIAPDLVVLVTGMVARTDAPHISELFKIPIGNDKFFNEIHPKLKPVETVIKGVYIGGTCQGPKNVSEAVQSSLAGASKITALLKSGTVMGDPVVARVNADACTWCGKCAEVCDYTAIRETVNEAGKHIAGVNKGVCAGCGICAPVCPVNAIEIAKYTDNEIEAMIDGFAAKVEIKEKEASGITEEKADVVAAHMKEYPQIWKDILATIESDKKTIPEVVDMLKIAPEMVTYHLMTMNKYGVVAPAGTNEKEEYYYYKMK
>HCB62397.1
MNNKIGVYICHCGGNISDYVDVAEVQRLMKDEDGVVISKHVMFACADSNQKEMIEDIESQNLDAIVVASCSPKLHTHTFRGVAERAGLNKYNYIQANIREQCSWPHSDKPLDATHKAVGLIRAAIKKAALSEALETIEIEAKDASLVIGAGVAGMKAAIELAGIGNQVFLIEKEAHVGGKLLENGKLFPTSQNGKELAAGLLSQIKANPKITLFTETEVEKVSGSVGNFSVDVKVRMAGTNTETMTLAVGSVLVATGYAHYQPKESEYGYGLSDRVITLPELKKRIEENNGVITHNGKPVKSLAFVYCVGSRQSKGENKYCSRMCCSSAIHTSLLLKESNRDMKILHLYRDIRTYGKQEIMYEKSSKQGDIYLKFEEKEAPVVDVVNNTITVKLKDYLTQKKEIEFQPDMLVLVTGAVAREDSADVSAKFKIPRGADKFFNEIHPKLKPVETVINGVFIGGSCQGPKNISESVQSSSSAVSKIAALIKDGLVQLEPIIARVNADACLWCGKCAAVCEYDALKEMTFNGKQIAEVNPATCKGCGICTPVCPTDALEVIMYTNSEMESMIDGFMENVVLEPSTEDTEEESVASGPVKMKEHPQLWRQIAASIATEHKTIPEIAQTIGMDKDLVTWHVMTMNKYNVLMADGMDSKEQYYYYKLKN
>HCB88752.1
MRKRIGVYICHCGGNISDYVDVEELSKMFHKEDGVVVSKDVMFACADSNQKAMVEDIQKHNLDAIVVASCSPKLHLHTFRGVAGRAGLNPNNYVQVNIREQCSWPHSDRPREATVKAAGLIRAGINRVSFSEALDNIEIEVKKAAMVIGAGISGMKAAIDLARSGNEVYLVEKDYFVGGRITQREKLFTTGQSGKEIVKKLYDEIKLYKNITVFTGATIEKVTGSLGNFNIEVKVKPRYINGKIDKQTVNRAMDDLQVYVDDEFNFGLSKRKAIYKNYPDALPDVPVVDVEALKDHPDYLEKYKSVINLNEKEETIALLVGSVLVTTGFDNYEPKEGEFGYKNIPNVITLPQLNRLMELSPEKLIYNGKEIHNVAFIYCVGSRQKKGENKYCSRHCCTSTIYTALQLKEKYGKIQNFHLYRDIRTYGKQEILYEQASKQGDLFFKYEEKELPTVEMNGKGISLKVKDYLTGKKELEIAPDLVVLVTGMVARTDAPHISELFKIPIGNDKFFNEIHPKLKPVETVIKGVYIGGTCQGPKNVSEAVQSSLAGASKITALLKSGTVMGDPVVARVNADACTWCGKCAEVCDYTAIRETVNEAGKHIAGVNKGVCAGCGICAPVCPVNAIEIAKYTDNEIEAMIDGFAAKVEIKEKEASGITEEKADVVAAHMKEYPQIWKDILATIESDKKTIPEVVDMLKITPEMVTYHLMTMNKYGVVAPAGTNEKEEYYYYKMK
>HCC18585.1
MRQRIGVYICHCGGNISDYVDVEELSKMFHKEDGVVVSKDVMFACADSNQKAMVEDIQQYNLDAIVVASCSPKLHLHTFRAVAGRAGLNPNNYVQVNIREQCSWPHSDRPREATVKAAGLIRAGINRVVYSEALDSIEIEVKKAAMVIGAGISGMKAAIDLARAGNEVYLVEKDYFVGGHIAQQEKLFMTGQSGKEIVKRLYDEMKSYKNITVFTGATVSKVTGSLGSFNIEVKVKPRFINGKMDKQSVKRVMDDCQVTVRDRFNEGLTTRKAIYKNYPEALPDVPVVDMEALRDHPDFLEKHKAVINPNEQEETIALLAGSVLVTTGFDNYEPKEGEFGYKNIPNVITLPQLNRLMELSPEKLVYNGKEIRSVAFIYCVGSRQKKGENKYCSRQCCTSTIYTALQLKEKYGKIQNYHLYRDIRTYGKQEILYDRASKQGDLFFKYEEKELPTVEMNGNAITLKVKDYLTNKKELEITPDLVVLVTGMVARADAPHISELFKIPIGNDKFFNEIHPKLKPVETVIKGVYIGGTCQGPKNVSEAVQSSLAGASKITALLKSGTVMGDPVVARIDADVCTWCGKCAEVCDYTAIRETITKAGKHIAGVNRSVCTGCGICAPVCPVNAIEVAKYTDHEIEAMIDGFAAEVEIREEDVSAVNEGKEDFVAAHMKEYPQIWKDILDTLDTEKKTIPEMVDTLNMAPEMVTWHLMTMNKYGVVSPAGTNDKEEYYYYKIK
>HCC47448.1
MDEKITEASSKDNYRQEPKVGVYVCHCGGNISDIIDVKAVAAALAKYPGVTVAREYAFMCSSNGQDLIAEDIKNLGINRTVVAACSPSLHELTFRNVLQRAGVNPYLHEHINIREQASWVHKLDHAGATAKAIRLAQAGVEKVKRKDPLNAIRVAAEPRVAVIGGGVAGMRAALSAAGKGLEAVIIEKGPGLGGKLLGLGKMYPSGEEGPAIAGKLEALVRADKKITVHTGADIDFVGGFVGNFKINFKNADGTSAQVKAGAIIMATGYQHYKPAQGEFGYGEDANVVTLPEFISLMKNSPAGRLEYSGKEIKSLALIHCVGSRQVEGVHKPQADGKINDYCSRTCCSSALYAANQVKDKYPGVRIYDVYRDIRTYGMQHEEYYDKASKDGVLFLRHNETDQPVVTSDRTGHTVKVKDVLTWGEELEVKADLVVLVTGMMPADISLIRSQMKMPIGADRFLQEVHLKLRPVEMANSGIFIAGTAQYPMDVPEVMAAAGTAAAKAAILLAEPDIPLEPFVAVVDEHKCTGCGLCPAECSYDGALMMAEKNGKKVAVVNPALCKGCGACVAVCPVRAINVAGWTLDQFDAMVEAIAKE
>HCC53736.1
MEKKYGAYICTGCGIGDILDIAALTGAAKENGMQAKIHEAFCSAAGRELMQNDITNDGVNTLVVCACSPRVMKDEFNFGDDKYVTRANLREGVAWCAEEVSASRNAEAVKEFATEKGQDYVRMACVQAKKGDLPDPYQLETINKKILVMGGGIAGMTAAMEAAKAGYAVTIIEAQDKLGGKALGWRKQFPTAAPWANLEEPTVQAMVAAVQAEAGITIQTSTEVARIAGAPGAYKVTLKAAGSKSEWDAPKKVGVDEQDKISKGEMEDPNAGLQPYMAADTAAEDFGAVVLATGWNPADVSEYTHLGYGKLKGVVTNAEFEKLAKTGKVPANVAFVQSPGGAEHDQDFPYCNSVTSMVALKQARYVREDNAAGKAYVLYQHMRTPGNMEMFYKSAQNDDGIFMTKATVTLVEEAGNGLAVHLKDTLLNEDVTLNVDMVVLAAGMVPTTSDKPTINLAYRQGPAFLDLELFDGYADSHFICFPYETRRTGVYACGGVRKAMNMEETVDDAGGAALKAIQSIESADRGVSVHPRSGDGTYPEFFFQRCTQCKRCTEECPFGALDDDEKGTPKPNPTRCRRCGTCMGACPERIIGFKNYNIDQVGSMVKSIEVPDDDEDKLRIIVFACENDAYPALDMAAMRKLPQNALIRVISVRCLGSVNMAWIKDALAAGMDGALLLGCKFGDDYQCHFVKGSELADKRMINIGETLGSLGLEPERCGVRQIAINEYNKVDEIINEFVEAIIELGPNPFKGF
>HCC68981.1
MEKKYGVYICKGCEIGASINIEKLTTSSAKAAKIKRELIKAHDIMCSPDGLQLIKNDIKEGVNTVVIAACSPRVKFEEFDFPGTITERVNIREFVAWSQPPNTEETQTMAVDYLTMGIIKVQKGDMPEPNILEDLSKTILVVGGGITGMTVALESANTGYKVVLVEKEPQLGGFINKLYKKIPTDEFKEPLIIDTGIEKIIKEVESHPDIKVYKSAKIEKTDGQPGLYDVTISSNGNSETIKIGAIILAAGWKPYDANKLDYLGYGRFKNVVTNLEFEEIARKGNGKILRPSDGKEAKKVAFIQCAGQRNSNHLPYCSSMCCVTSLKQAKYVRQNPDALAMIFYIDIRTPGRLELYYNEAQNDPGVMLTKADVTGVTDAGNGNLFVEMENSLLGSKVKVEADLIVLATGMVPATRESQEYLDGLTQASAKGDEAKKAYLESAPKPEFILNLGYRQGPEIPSLEGAYGFADSNFICFQYETRRTGIYSAGGVRHPMNLAEAQQDAAGAAFKAIQCLDHLAKGIAVHPRAWDITFPDVYLLRCTACKRCTEECPFGAIEEDEKGIPYYKINRCRRCGTCMGACPERIVSFKDYSVDIIGSMIKSIDVPEEEFRIVSLICENDAYPALDTAGINRKTIDPSVRFIPLRCLGGVNLVWVADALSRGFDGVLLIGCKFGENYQCHFVKGSELANYRFGKVGETLDRLQLEAERVQMLQVSINEYDKLPEMINEFVERVKEIGPNPFKGF
>HCC85965.1
MRQRIGVYICHCGGNISDYVDVEELSNMFHKEDGVVVSKDVMFACADSNQKAMVKDIQQYNLDAIVVASCSPKLHLHTFRAVAARAGLNPNNYVQVNIREQCSWPHSDRPREATVKAAGLIRAGINRVAYSEALDSIEIEVKKAVMVIGAGVSGMKAAIDLARSGNEVYLVEKDYFVGGHITQQEKLFMTGQSGKEIVKKLYEEMKTYKNITVFTGATVEKVTGSLGSFNIEIKVKPRHINGKIDKQTVKRAMDDCHVTVKDAFNEGLTTRKAIYKNYPEALPDVPVVDMEALRDHPDFLEKYKAVINPNEQEETIALLAGSVLVTTGFDNYEPKEGEFGYKHIPNVITLPQLNRLMELSPEKLIYNGKEIKSVAFIYCVGSRQKKGENKYCSRHCCTSTIYTALQLKEKYGKIQNYHLYRDIRTYGKQEILYERASKQGDLFFKYEEKEMPTVEMNGKAITLKVKDYLTGKKEMEITPDLVVLVTGMVARADAPHISGLFKIPIGNDRFFNEIHPKLKPVETVIKGVYIGGTCQGPKNVSESVQSSLAGASKITALLKSGTVMGDPVVARVDADACTWCGKCAEVCDYTAIRETVTEAGKQIAGVNKGVCTGCGICAPVCPVNAIEVAKYTDHEIEAMIDGFAAKVDIRTEEGSAVTEEKEEFVAAHMKEYPQIWKDILATIGTEQKTIPEVVDALNMDPEMVTWHLMTMNKYGVVSPAGTNDKEAYYYYKFK
>HCE79290.1
MEKIGVFICSSCNIGDRLELADLENVAKDQGAAVVYTKEFLCSKEGRAFIEEKIAQDGLDAVSICACSQRVNYDVFSFDQVAVDRVSLREGVVWSRFLVGENGEILEDTAEYVSGVTFKDELMALAKDYVRMSVAKLQTYKKPEPFKPEEEISKVILVIGGGVAGLTAALEAAKAGYEVVLVEKEKELGGFVAKMKAHCEVNPPFQKLVPPIVNDLIAQVEANDKIKVYKGAVVTNISGAPGLFQVKIKQGGKEEEIKIGSIVLAAGFKPYDASKLTDLGYGVIPNVVTNVKFEEMAKNGALVRPSDGAPIKSVLFIQCAGQRDENHLPYCSGFCCLASLKQAKYVREVDPEAKAFIVYDHMRTIGIFENFYKTLQDDPGVFLTKGKVVSVTEGENGKVKVLVDETLLGEKIELEVDLVVLATGMVPVTAEESVLNLEYRQGPGLPELELFYGYADSNFICFPYETRRTGIYAAGAIHQPMTIQQAIEDAKGAALKAIQCLIAIEEGHAVHPRTWDYAYPEWDLKMCTQCKRCTEECPFGALNEDEKGNPLPNITRCRRCGTCFGACPQRIINFKDYSIDMISTMIKATEMPEQGYEQYRLMAFVCENDALPALDMVAYNKKSIPVAFRIIPVRCLGAVNVAFIKDSMSKGYDGILLLGCKYGENYQCHFIKGSELANRRMENVAETLQQLALEPERVTIHTVAIDEVDLVVDKMQKFAEEIKGFGENPFKGW
>HCF04947.1
MAEKIGVYFDEASLGGALDLAALMDGVRAKWGATCPVVKSHPQLASDEGRAMIQADIDAGTVDGVCICGSSPRVDWDIYRFSGVLVERVNLREQCVLCYQDPKGQPVVPGATPELLQKMATDYVNMGVVKLQKAAQPGGGEIDVVRRVLVVGGGFAGMTAALDVAALGYEVLLVEKKDHLGGAAAEMYKTIPMTPPYTQAQPTGVEKKIAAVQASEHITVLLGAQLKALAGAPGQYTATIAVDGEERAEEVGSVVLATGWTPLDASYLKPLGYGSLKNVVTAWEFEAMAKSGAIVRKSDGAKPQKVLFLLGFGETLTPFAEKERAEAEAAAKKAESKEEDDAPKTNFVKQVTYKHLPFTSELTSLTALKQAGYVRELLPESIAMIAYEHMMVPGVNELYYKAAQNDPGIMMTKGIVREVRDGGDGDVVVVLEDTLLGAKVEIEADLVVVPTGMVPTTALEPVLNLKYRQGPAFPDLELFSGYADSNYICFPYETRRTGIYTAGAVRQPMTLALTETDAAGAALKAVQCLESANRGMAVHPRSGDLSFPKFNLLRCTQCKRCTEECPFGALDEDEKGNPMPNTSRCRRCGTCMGACPERVISFDNYNIDQIGSMIKQVEVPDDIETGGPRFLILACENDAYPALDIAALQGKSWSPYVRIIPVRCLGSVNTIWIADAMSKGTDGCLLLGCKYGEDYQCHFVKGSELCNRRMANIGETLGKLGIETERVQQLQVAIDDYAIVPELIDKFVKDIMKLGPNPFKGY
>HCG04452.1
MATKIGVYFDQSSIGGGLDLESLADTVGGKWGDLTPVCKVFPVLADKKARDEIIADIEEEGLDGVLLCGASPRVDWDLYEFEGVLVDRVNLREQGVLSYKNPDGSLPDPEAAPQLLEALVTDYVNMGVVRLQKTTAPDGSPSEGVRRVLVLGGGWTGLTAAANASLAGHEVVLVEKDEVLGGRALGLLKTVPLAHPYTDVHDTGIEKKIAAVQGDDNITVYTKAKLAKLSGQPGDFTATIALASGEQEVKVGAVVLATGWQPQDTKVLEPFGYGSLQNVVTAAEFEKLAKNGGITARRVAFILNTALAEPADPYAEVCAEAPAEAPAPAEGEAAVPVVKDHESVRHLPISNAISSVVALKQAGYVCDAFDGGQAFILYDSMVVQGIHERFYKAAQDRLGVMMSKAEIRSVTQAADGSLNVLCDKTLIGDDIEINVDMVVLPTGIVPATAKDPIVNFDYRQGPAFPDLELFEGYADSNYICFPYETRRTGVYAAGCVRQPMMLDAAEEDAVGATMKAIQCIESANRGVAVHPRSGDLSYPLFNFVRCTQCKRCTEECPFGALDDDEKGTPKPNPARCRRCGTCMGACPERVISFANYNIDQIGSMIREINVPPDMKKGGPRVVILACENDAYPALDMAALRGKHWSPYVRIIPVRCLGSVNAIWVADAMSKGIDGVMMLGCKYGDDYQCHFVKGSEICKRRKENIAETLNRLGVEPDRVEQYEVAIDEYDKLPGVIEDFMNMILEKGPNPFKGY
>HCH00136.1
MEKKLGIYICTGCSIGDALDIEKLTALAGTQGAAVVKTHEFLCGDEGAKVIENDISGEGINTVVIAACSQRVNFDVFNFPDTIIERVNLREHVVWSHTPNDEDTQMLAEDYLRMGVAKAKRMELPEPHIEEDISRTVLVIGGGISGLTAALEVAKTGYDAVLVEKEAELGGFMNKMHKVVPRRYPFAKLEDPSIGAVISEVTSDPNIKVYTSSQVEKVAGQPGKFVVTIASPQGAVETVAGAVIMASGWKPYDANKLDNYGFGQFPNVITNVMMEEMAKNGPITRPSDGAPAKSVAFIQCAGQRDEEHLPYCSSVCCLGSLKQATYVREKDANAKAYIFYKDMRTPGQYELFYKSAQDDEGIFLTKGNVTSVGEGDGNNLLVEVEDTLLGEPVKVSVDLLVLATGMVPTTVDDPVLNLAYRQGPGLPDLELYNGFADSNFICFPYESRRTGIFPTGAVKMPLSGAESIEDATGAALKAIQVIEAVSVGKAVHPRSGDSTYPDFFLQRCTQCKRCTEECPFGTLDEDEKGTPLPNPNRCRRCGICLGACPERIINFKNYSIDILASAIKAIDVPEEEENKPRVIAFVCENDALPAFDMAGINRLQYNPNVRMIPVRCLGAVNTVW
>HCL81953.1
MDNDIKIGVYFCTCEGEIEKVIDVDSSAKEASEWSGITAVHKDAFLCSNDAIRKIRDDVKEFGLDRILIAACSPFFKVEEFSDLGINKYFVERVNMREQCSRVHSNDPENAAKKAKAMLKIFLEKVKNSKSLQPVKIPVSKSALVIGGGVAGINASIDIAETGNEVLLIEKNLFLGGKAAELHRYFPRMCPPSCGMELMFSKIKNNTNVHVLTSAEIDTIGGSPGNFEVLIKTSPRHVDMDKCTLCGKCLQLCPQNAIIYPEGFSYPDIPAINRKLCAAECNKCAEICPVDAIDLYEEAKMSNVKAGAIILATGWEPFDPAPITEFGYGRLENVVTNIEFERIAKEQKTFFDEPKKAAFIQCVGSRDERHLPYCSDVCCMVSIRQALFIKEANPDSSVYIFYNDIRTPGEYEELYRKARKTGIIFVKGIPSELRQDEPQKINFSAFDTVAGERLDITTDIVILATGMKPPEGTPDLKDKIGITLNRNNFIESHLQCYPQDTQREGIFSAGCCRAPMDVSRSIESAGTAAIKTLQFFNNRTEIIPDHPAVNTLKCDVCKRCIEECPFKAYSFDEKGFPKSDIMKCRRCGVCMGGCPLAAISLGDISIEQLSEMIDAIDKSYLGDDEPIILGFLCKNDAYRAADDAGLKGIKYPPNFLGIMVPCAGTVNGAIIAKAISTGVDGILIAGCSDNQCHYVQGSALAKVRLTDISNKLKEMYLEPERVRFVSINRDESEKFAETIEGYVKELKEMGRNPLRI
>HCO12042.1
MAKKIGVYICTSCDIGNRVDIEKVKEFIDDECAPHLIKELPFLCGQEAVETIKQDIAEEELNAVCIAGCSPRVNWDVFDFGPEVFVERANIRELGVWSFKEPEGLPPIEETDLEADHITMLVQDYVKMAVMKLEKIEKPEPEIPEINKTILVLGGGFTGLSAALDAAKAGYDVVVVEKEAELGGFAAKMYKKTPSKYPFTDTEENDINKLIEAVEQNDKIKVLTSATVQKIAGAPGIYEATVKVGEEEQTLNIGAVVLATGWKPYDASKLSHLGYGQIKNVVTNVEFETLAKEGLKRPSDGAPVKSVAFIQCAGQRDPEHLPYCSSICCMVSLKQAQYVRELDENAKAFIFYKDMRTTGIMENYYKAAQDDPGIFLTKAEIEEISQDGDQVVVKVKDTLLGEDLEVKVDMLVLATGIVPTTLEEAKLELECKSQDKQEEEKKEESETCENPLLTKLQEASCLKLQYRQGPTFPDLMLFDGFADSNYICFPYETRRTGIYAAGCVRQPMGMVTAKEDATGAALKAIQCIESANRGVAVHPRSGDMSYPKFNFVRCTQCKRCTEECPFGALDDDEKGTPKPNPTRCRRCGTCMGACPERVISFDNYSITMVNDMITSIQVPEYAEDGGYRILVLCCENDAYPALDMAAMRGKKWSSYVRFIPVRCLGSVNTQWIAEAMSKGIDGVLLLGCKYGEDYQCHFVKGSELCNRRMENVAETLSRLQVEAERVKQVQVSIDEYDKVPEIIDKFVEEIEGFGANPYKGF
>HCP09327.1
MEKIGVFICSSCNIGDRLELADLENVAKDQGAAVVYTKEFLCSKEGRAFIEEKIAQDGLDAVSICACSQRVNYDVFSFDQVAVDRVSLREGVVWSRFLVGENGEILEDTAEYVSGVTFKDELMALAKDYVRMSVAKLQTYKKPEPFKPEEEISKVILVIGGGVAGLTAALEAAKAGYEVVLVEKEKELGGFVAKMKAHCEVNPPFQKLVPPIVNDLIAQVEANDKIKVYKGAVVTNISGAPGLFQVKIKQGGKEEEIKIGSIVLAAGFKPYDASKLTDLGYGVIPNVVTNVKFEEMAKNGALVRPSDGAPIKSVLFIQCAGQRDENHLPYCSGFCCLASLKQAKYVREVDPEAKAFIVYDHMRTIGIFENFYKTLQDDPGVFLTKGKVVSVTEGENGKVKVLVDETLLGEKIELEVDLVVLATGMVPVTAEESVLNLEYRQGPGLPELELFYGYADSNFICFPYETRRTGIYAAGAIHQPMTIQQAIEDAKGAALKAIQCLIAIEEGHAVHPRTWDYAYPEWDLKMCTQCKRCTEECPFGALNEDEKGNPLPNITRCRRCGTCFGACPQRIINFKDYSIDMISTMIKATEMPEQGYEQYRLMAFVCENDALPALDMVAYNKKSIPVAFRIIPVRCLGAVNVAFIKDSMSKGYDGILLLGCKYGENYQCHFIKGSELANRRMENVAETLQQLALEPERVTIHTVAIDEVDLVVDKMQKFAEEIKGFGENPFKGW
>HCT29238.1
ISKDVMFACSDANQKDMINDINEKQLDAIVVASCSPKLHTHTFRGVAERAGINPYNYAQVNVREQCSWAHSDKPMDATIKAYGLIRAGIGRVSHSEALESIEITTQKAVAVIGAGVSGMRAAIDLARMGSHVYLIEKENKVGGKIANTGKLFMTGENGSEVIERLNQRIKQLSNITVFTNANLGKVSGSIGNFFIDVNVGEELLKLNVGSVLVTTGFDFYQPQEGEYGYKLSENVITLQDFNKLIESSNGKLVHNGKPVKSVAYIYCVGNRQSKGDNKYCSRQCCTAAVHSSLRVHEKFEGVKAFHIHRDIRTYGKQELLYQESSRKGDIYIKFEEKEPPVVELKDSKPTIRVKDYLTSKKELTLDADLVVLVTGMVARSDSSEISSKLKIPVGSDKFFNEIHPKLKPVETVIKGVYIGGACQGPKNITESVQSALSGASKINAVLRKGSIALEPIVARVNADACAWCNKCAEVCEYDAVKPIESNGKMIAEVNISTCTGCGICAPVCPTNAIEIAQYTDNEIESMIDGFMSKGDIEARELEHGAKVEAGKVGMKEYPEIWNHIIGAINGSSLTIPEIAAKTGIESNLITWHLMTMNRYSVVEPAGLNDDESYYMYKLKK
>HCU54596.1
MADMKVGAYICKGCGIGERLNVAQLVNIAQKEGKAPIAREHEFLCNASGVEMIKNDIANEGVNHVVIAACSRRAKAETFNFDNVAVNRTNLREGVIWVTPADDDKKEIVQEMAADYIRMGCAEVKKMEAPQANPNHGNNRRILVVGGGISGMTAALEASKTGYDVLLVEKTGALGGWAAKLWKRVPNREPYADPMDSGVDAMIQAVSGDKRITVHLNSTVTKTSGAPGQFSVDISKESGGTSTENVGAIIMASGFTQFDANKLSHYGYGKSANVVDQAGLEELAKKANGGAIKRADGKEVKSVVFVQCAGQRSPKEGELSYCSGHCCNTSIKQAMYFK
>HCU68363.1
MADKIGVYFDESSLGGVLDIQKLCEGVQKKWSDLCPVVKTHPRLASDEGRLMIQKDIDAGLIEAVCICGTSPRVEWDFYKFGEGVLVERVNLREQCVLCYSDPSGEKVLPGQTPELLHKMANDYVNMGVVKLQKANIPAGDSVEVVKRVLVIGGGWAGLTAAKNVAAVGYDVTLVEKKDVLGGAAATMYKTIPLSYPYDAAHPTGVEKKIAEVTGNDKIEVLLSSEVVSIAGAPGNYEATVSVGGEERVIPCGSVVLATGWVPQDTAVLKPLGYGKLKNVVTSREFEAMAKAGAIVRKSDGAKPQKVMFLLGVGDKLVPQEAKETEAKAAALAAAANKEADDAPKTNFSKQDTCKHLYYSSELTSITALKQANYVREFIPGGVGMVVYEHMMVPGINELYYKAAQNDPSVMMTKGVISDVRDGGDGDIVVVLEDTLLGSKIEVEVDMLVLPTALVPTTALDPILKLKYRQGPAMPDLELFSGYADSNYICFPYETRRTGIYAAGTVRQPMTLSTTETDAAGAALKAIQCLESANRGMAVHPRSGDLSYPRFNLVRCTQCKRCTEECPFGALDEDEKGNPMPNTSRCRRCGTCMGACPERVIFFDNYNVDQIGSAIKQVEVPDDMAVGGPRMLILACENDAYPALDMAALRGKKWSPYVRIVPVRCLGSVNTIWIADAMSKGTDGCLLLGCKYGEDYQCHFVKGSELCNRRMANIGETLGKLGIETERVQQMQVAIDEYDKVPGMIDEFVDAITKLGPNPFKGY
>HCV21550.1
MAEPIKLGAYICGGCGLSQRLDVDALASLADSEGQAQVVRQHAVLCNVAGVAMIRDDIANEGVSHVMIAACSCRAKTDAFVFDDVAVARANLREGAIWSQPDTDEARETTQEMAADYVRMGCAEARYMRQPDGNADVGGNRRVLVVGGGVSGMTAALEAAGAGYEVLLVEKEATLGGWTARLYRRVPVTEPFADPQDPGVTDLVSRIKADSGIAVFTQSTVTRTSGAPGQFTVDIALESGAACTENVGAIVQATGFRSHDVSALTHLGFGASPDVIDQAGLESLARAAAGGPLLRPSNGKPVENAVFIQCAGQRSETPGHLPYCSGHCCNTSIKQAMYFKASNPAVDTAIIHSDLRTPGNGEDFYRSAQRKGVTFTKGVVSEVKIGGDRPVVCFTDLILDQTVSLAADLVVLATGQVPNTGIDREIQVIDEGGTDTGETQPPSAADVPSRIEGPIESILNLNYRQGPDVPQLAHGFSDSHFICFPYETCRTGIYTCGPVRRPMDIAQAVEDATGAALKAIQAIENAALGRAAHPRSGDLSFPLFRKEGCTQCKRCTVECPFGAIDEDEQRYPVFNESRCRRCGTCMGACPVRVISFDNYSVDTVGQQIKAVDMPDEFDEKPRILILACENDAYPALDIAGFNRLGYSAFVRVIPVRCLGSVNAIWVTDALNSGYDGIMLMGCKKGENYQCHFVKGSELAHYRMSKIGDTLQQLQLETERVETYEVEITDIHRIPALINQYAAKIDAIGMNPFKGF
>HCV45804.1
MDKKIGVYICSGCDIDQALDVEELAKVAKKECKAPVSKTHPFLCSEEGVQMMKEDQKNESINSFMIAACSQRYHEATFDMGEENIVVRAPIREYVAWTQKTKDESGKFDEDTQLAGEEYIQMYTAKLKKHGVAEPYEQDTSKNLLVIGGGVSGMTSAMEAANAGYSVNLVEKEDHLGGFCLNEHKLIPAHAPFREPEINSVSAAVTAVANNDLITVHASSFVVSISGQPGEFQVKLNSSGEIKEFKSGAIIMATGSQPYDAGKLTDLGIQYENVVSSAEFEQMAKSGKIVRKDGTPALNIGFIQCAGSRTPDHLSYCSGTCCMDSLKQAAYIREQNPEAKAHIIYRDMRTPGLYEDFYRSRQDDPGVFLTQGDVVGVNETASKNIAIDVDNTLFGEQVTLEMDLVVLAVGQVPSTLNGESALNLEYRQGPDLPELKYGYPDSHFICFPYETRRTGIYAVGSVRQPMDINDAKLDATGAALKAIQAIELTDQGKTVHPRVGDLTFPEFALSRCTSCKRCTEECPFGVLEEDEKGTPFPNPARCRSCGVCMGSCPVQIISFKDSSPNIFKEMMTSFEMPDEFDEKPRVLIFACENDALPVFDMAAMNRLKINTNVRIMPMRCLGGLNLIYVTDALSYGYDGIMFMGCAYGDDYQCHFVKGSELANTRLTKVQETIGRLNLESERIQQFAISMNDYEKLPKIIDDFVEEMDDYGPNPFKGM
>HCX34513.1
MADMKTAAYVCSGCGIGDRIDAKQLERIAQKEGKMQLVRGHEFLCSAEGVALIREDIAKEGVTHVAIAACSRRAKTDAFAFEGVAITRANLREGVIWSQPDTEDARELTQDMADDYVRMACAELKRMKVPAGNPDRGTSKRILVVGGGLSGMTAALAAAGAGYDVVIVEKQAALGGRAAQWHRRIPYRNPYDAPVETGIAELVAAAGAHPRIKVHVNATLAQTKGAPGRFSVSVCVEGGDRVTEEVGAIVQATGFTPYDIARLPELGGGTNPNVVDQAGLERLALEAAAKGEPIRRPSDGGEVKRVVFLQCAGQRDDSGAHLPYCSGHCCLTSIKQAMYFKDASPSIDTVVMYTDLRTPGLGEDFYRAGQARGILFTKGRASSVTADGALCKVAFRDLILDEDAAIDADLVVLATGMVANSGVNIDIPEEERQKMEVKPVSVLNLAYRQGPDMPQLKYGFTDSHFICFPYETRRTGIYAAGPVRRPMDMAQAAEDATGAALKAIQAVENAGLGRAAHPRVGDLSFPTARLEGCTQCKRCTVECPFGAIDEDEKRYPLFNESRCRRCGTCMGACPVRVISFENYSVDTVGNQIKAIDMPDEFSEKPRILVLACENDAYPALDMAAMSGAMYSAFVRVIPVRCLGSVNTIWITDALNGGWDGVMLMGCKKGDDYQCHFVKGSEMAAYRMSKTDDTLKQMGLETERVATYEVAITDVARVSQLINEYVAKIQEIGMSPMKGFA
>HCX89801.1
MDKKIGVYICSGCEIGESLDIEALAGLASSKYKVPVCKNHPMLCGEEGSSLIRSDIEKEGVNTVVIAACSPREKTNVFSYDPTAISMERINLREHVAWCHTPNDEDTQMLAEDYMRMGIAKAQKMATLEPFSEEINKTILVVGGGITGITSALEAAKAGKDVVLVEKGPELGGWMAKIWKQYPKTPPYLELQETGIDSKIREVKSNTKIRIYTGAKIEKTEGAPGLFDVTISQNGKSETIRVGSIVEATGWQPYDANKLGHLGFGKSPNVVTNIMIEEMASKGKFARPSDGKEAKSVAFIQCAGSRDSNHLPYCSSYCCLTSLKQAAYIREQDSDTKVYILYKDIRTPAQYELFYKKVQEDAGVFLTKGEVVGVSEDSDKNLIIDVDNTLLGDRIQIKADMVVLATGMVPSAGIQVKDLALEEPEGTSDEKKKEEEVPKDFIIPSDILNLSYRQGPELPSLKYGFPDSHYICFPYETRRTGIYAAGCVRQPLDSADCVDDAAGAALKAIQCVELTAQGKAVHPRAGDMSYPELYMSRCTQCKRCTEECPFGMYNEDEKGNPLPNPTRCRRCGICMGSCPERIISFKDYSVDIIGSMVKAIDVPEEDEEKPRVVAFLCENDAYPSMDIVGRKRLSYNPYMRVIPLRCLGNVNIVWIADALSKGIDGVLLIGCKYGDDYQCHYIKGSELASYRMGKIKETLDRLRLESDRIRILELSIDEYDKLPGIFDDFMETIERVGPNPYKGF
>HCY21852.1
MNNKIGVYICHCGGNISDYVDVAEVQRLMKDEDGVVISKHVMFACADSNQKEMIEDIESQNLDAIVVASCSPKLHTHTFRGVAERAGLNKYNYIQANIREQCSWPHSDKPLDATHKAVGLIRAAIKKAALSEALETIEIEAKDASLVIGAGVAGMKAAIELAGIGNQVFLIEKEAHVGGKLLENGKLFPTSQNGKELAAGLLSQIKANPKITLFTETEVEKVSGSVGNFSVDVKVRMAGTNTETMTLAVGSVLVATGYAHYQPKESEYGYGLSDRVITLPELKKRIEENNGVITHNGKPVKSLAFVYCVGSRQSKGENKYCSRMCCSSAIHTSLLLKESNRDMKILHLYRDIRTYGKQEIMYEKSSKQGDIYLKFEEKEAPVVDVVNNTITVKLKDYLTQKKEIEFQPDMLVLVTGAVAREDSADVSAKFKIPRGADKFFNEIHPKLKPVETVINGVFIGGSCQGPKNISESVQSSSSAVSKIAALIKDGLVQLEPIIARVNADACLWCGKCAAVCEYDALKEMTFNGKQIAEVNPATCKGCGICTPVCPTDALEVIMYTNSEMESMIDGFMENVVLEPSTEDTEEESVASGPVKMKEHPQLWRQIAASIATEHKTIPEIAQTIGMDKDLVTWHVMTMNKYNVLMADGMDSKEQYYYYKLKN
>HCY84685.1
KDDPVVNLAYRQGPGFRDNDIFGQYADSNYICFPYETQRTGIYAAGAIRRAMTIEESMEDATGAALKAIQCVESANRGMAVHPRSGDTTYPDFFFQRCTQCKRCTVECPFGALDDDERGTPKANPTRCRRCGTCMGACPERIISFADYTIDSIGSQVKAIGVPSEDDYDEPPLRFLALICENDAFPALDMVGMNRQDYSPDVRFIPVRCLGSVNTIWIKDALAQGMDGVILIGCKHGDDYQCHFVKGSELAEIRVKKIGDALSSLALEEERVAFAEVAIDEYDKLPQIINDFVEEVDALGPNPFKGF
>HCZ10919.1
MEKNIGLYICTGCSIGDSIDVEKLGNIAKNSLKIPVVKSHFAMCGKEGVELIKNDIKNEGVNTVVIAACSPRIKYEEFDFPGCIVERSPLRELAVWTQEDPEERQLAAEDYVKMHVIKAQKGDLPEPYMMETVKTILVIGGGISGMTSALQAANAGYQVVLVEKEAQLGGFANKLYKVVPAAMGEYSEPLIVDSDIADTVKAVESNQNITVYKSAKVEKTDGQPGAYDVTISSNGNSEVVKIGSIVLAAGWRPYDATKLEHLGYGVSKDVVTNIELEGIAKNNGGRILRPSDGKEAKKVAFIQCAGQRDPNHLPYCSAMCCTTSLKQARYVTQNSDATAMILYKDIRTPGRLEYYYKAAQNDPAVMMTKGDVTSVTDAGNGNLHVEMENSLLGEKVKIEADLVVLATGVVPATADDPILNLQYKQGPGLPDLELFDGFADSNFICFQYETRRTGVYAAGCVRQPMNMSEAQEDATGAALKAIQSAEHVAAGIAVHPRAWDMTYPDPFMQRCTSCKRCTEECPFGAIDEDEKGTPFYKPGRCRRCATCMGACPERIVSFKDYHVDMIGSMMKNVSVPSDDDKPRIIVLACENDAYPAIDTAALKHMKIDSAVRIIQLRCLGSTNLVWIADALSRGVDGMLLLGCKFGENYQCHFAKGSELADYRLSKVQETLGRLQLEAERVQMIQLAIDEYDNVPRIIGDFVERVKEIGPNPFKGF
>HCZ12751.1
MDNDIKIGVYFCTCEGEIEKVIDVDSSAKEASEWSGITAVHKDAFLCSNDAIRKIRDDVKEFGLDRILIAACSPFFKVEEFSDLGINKYFVERVNMREQCSRVHSNDPENAAKKAKAMLKIFLEKVKNSKSLQPVKIPVSKSALVIGGGVAGINASIDIAETGNEVLLIEKNLFLGGKAAELHRYFPRMCPPSCGMELMFSKIKNNTNVHVLTSAEIDTIGGSPGNFEVLIKTSPRHVDMDKCTLCGKCLQLCPQNAIIYPEGFSYPDIPAINRKLCAAECNKCAEICPVDAIDLYEEAKMSNVKAGAIILATGWEPFDPAPITEFGYGRLENVVTNIEFERIAKEQKTFFDEPKKAAFIQCVGSRDERHLPYCSDVCCMVSIRQALFIKEANPDSSVYIFYNDIRTPGEYEELYRKARKTGIIFVKGIPSELRQDEPQKINFSAFDTVAGERLDITTDIVILATGMKPPEGTPDLKDKIGITLNRNNFIESHLQCYPQDTQREGIFSAGCCRAPMDVSRSIESAGTAAIKTLQFFNNRTEIIPDHPAVNTLKCDVCKRCIEECPFKAYSFDEKGFPKSDIMKCRRCGVCMGGCPLAAISLGDISIEQLSEMIDAIDKSYLGDDEPIILGFLCKNDAYRAADDAGLKGIKYPPNFLGIMVPCAGTVNGAIIAKAISTGVDGILIAGCSDNQCHYVQGSALAKVRLTDISNKLKEMYLEPERVRFVSINRDESEKFAETIEGYVKELKEMGRNPLRI
>HCZ43365.1
MASKIGVYFDVQNIGGGLDVEALAEQVRSKWSDLTPVVKVLPMLSVAEDEVRADIEANGLDGVLFCGASPRDEATPWQLPVQVEHVNLREQCVLAYKNPDGSAVSGTAPALLTQMATDYVNMGVVKLQKSNMPESAAIEGIKRILVIGGGWTGLTAAQEAAKTGYEVILVEKADKLGGAVNNMPMGSPLQAPWEDRQPTNLADKIAAVTGNSSITVLLNAHMAKLEGQPGEFKATVATANGEQTFDIGSVVLATGWVPLAEKYLESMGLGVNPKVVHAAQFAKMLGEGKVDARRIAFVLDTTIAEEALQKAADEAAAAEAEAPAAEAPAEEEEKGFVKENLESIKHLRYSNAVNSVGMLRMANIICDKTNDAVQAFVLYKDMTIPGILERFYKKMQDRLGLMMTKADVTDIRDAGNHMVVSCKNTLLGMDFDLDVDLVVLPTGVVPTTAKDVVVEFDYRQGPDFPDLQLFDGFADSNYICFPYETRRTGVYAAGCVRQPQTLDACEEDARGAVLKAIQCVEAASHGVAVHPRSGDNSYPVFNFVRCTQCKRCTEECPFGALDDDEKGTPKPNPARCRRCGTCFGACPERVISFANYNIDQIGSMIREVVVPKDFKKEGPRILILACENDAYPALDMAGMRRKAWSPYCRIIPVRCLGSVNAIWVSDAMSKGFDGVLLLGCKYGEDYQCHFIKGSEICNRRKENIAETLNRLGVQPERVDQLEVAIDEYDKVPDMIDEFVARIVELGPNPFKGM
>HDD61348.1
MTDRRIGVYICYCGGNISDYVEVEKVRDAINNDRGVVVAKTTMFACSDAAQEEMIEDIKTNELDGLVVASCSPKLHLFTFRAMAERAGLNPYQYVQVNLREQDSWAHQHDKDHATEKGIRLVRAGIAKCALTEPLSTMRIKTTPKALIIGAGVAGLRAALSLSDMGLSVFVIEKEAEVGGWTAKFGNMFPNNNKGSDIINSLHNDAKKRENITIFTNAELIEKGGSVGDFSVVVKVGGKETISLNVGAIIVSTGFDSYQPYDGEFGYGQDGVVTLPEFKRILDSSNGSLTYQGRTIKEIAYIYCVGSRQEESEDIPHPNKYCSRYCCTAAVHSSLEVGVKDRAIHQYHLYRDMRTYGKFELLYNSALNNGSVFMKYGDNDFPKVNRVGDKVSITVKDQLTRGEEFDIYVDLLVLVTGMIPRENKQLIDVLKLPIGMDGFFNEIHPKLRPVETVIDGVFIAGASQGPKTLAESIASSMAAVSKGAALLMKGYVDLEPLIAKIDPERCVWCDECTKACPYDAVEKVSFENKEVARIVPSLCKGGGACVPVCPENAIDVEGYTDIQITTMIDSLIKEVVDEKSN
>HDD62597.1
MTEKTNPKPEETKIGVYVCYCGGNISDVVDVEKVAEKMREHPNVTIARTDMSMCSDAGQSIVENDIKELGLNRVVIGACAPSLHEHTFRGTVARGGLNPYFFHHVGLREQDSWVHSNNPGGATEKAIRLMYAGIAKANLLKPLDMIKLKAERHALVIGGGVAGLRAAYDIAGRGINVTLIEKTPFLGGRMAQLETVFPTGNNAREDLHSLINEVRTHPLITIHTLSELVNIRGYIGNYDVQIRSQSRGVSGDNAEAALAACTQEVPDDFNYGLTKRKVVYRAYEGCFPSTPAVDWEHYDGKPIEIDGQKVIFENKKKTFDLRIGAIVIATGFQPYEPPKGDYGYGELPEVVTLPQFIRYMGIRNGKSGKLTWNGRSVRNIAAIHCVGSRHLAGVHEPQPDGILNNYCSRVCCTATLHQVNELLDEYPNINVYDFYEDIRTYGLEHESYYTEASKNMVRFLRFHGDQRPEVAAAPEGDTHPVLVKGKDYLTNGLEIEVPVDLVILAVGMVPRPVDDLVDMMKIPKGDDRFLLEVHPKLRPVETPVPGIVLAGTAQSPMNIQESCNAASAAAAKVAVLLAAGQVELDPYVANVDLDKCEGTGACIEVCEYEDAIVLETMTVEGKEVQRAVVTPANCSGCGNCVSACPHHAIDVQGWEVAHYEAMVDAITMEVEI
>HDG98326.1
MDKKTAVYICTGCGIGDALDVGKLSEIATDDYSIPICKEHPFLCGPEGVELIKKDIEGEGVNTIIIAACSPRVNYDVFNFGQDKIVERVNLREQVVWMQPAGEEDTQMLAEDNLRMGCSKANDTELPEPYKPEEEISKYILVVGGGLAGLTAALETAKAGYKAVVVEKEGKLGGFLAKMKKRVTMPYKDLYDTGLEELVKAVEDNPNIKVYTSSTVEKITGAPGLFSVEIKGNGNSATEKVGAIVQATGWVPYDANKLEHLGYGKFKDVITNVEMEEMAAGGKITRPSDGKGVKNVLFVQCAGSRDPEHLPYCSSVCCLVSLKQATYVKEQDPEAVNYILYKDMRTLGQAEDFYRKAQLDGNVFIRGSVTSVGEQGGKLFVEADDELLGEKIKIEDLDLVVLAVGMVPSTQPEEIPKIPAPEGAEGADEEGMIEVAPDSGFYAKKALGLEYRQGPELPTLKYGFPDSHFICFPYETRRTGIYTAGCVRRPMETAKVVDDATGAAMKAIQCTEATAIGMAVHPRAGDMTYPEFNMQRCTQCKRCTEECPFGAINEDEKANPLPNPTRCRRCGVCMGACPERIISFKNYSVPMIGNMIKAIEVPEEDEEKPRVVALVCENDAYAALDMAGIRRLKISPYVRFIPVRCLGSVNLVWIADALSRGIDGILLMGCRYGDDYQCHFIKGSELANTRLTKVSETLDRLALESDRVRFVEVGIADYEKIPKIIDEFMETIEEVGPNPYKGW
>HDH08074.1
MSDEKKTAAYICKGCGLGDRLDCTELTTIAEKEGKAEIVREHEFLCNANGVAMIQKDIDEGANRIIINACSRRAKTEAFNFENVAMTRANLREGVIWSQPNTDEARETTQEMAADYVRMACAEIKFMNIPEENPEHGTNKRLLVVGGGISGMTSAIEAARAGYEVILVEKTGALGGMAAQLYKRVPDHEDYADPQDTGIAEMVAEIEADSLITVKLDSTITRTSGAPGQFSVDITKESGSTETENVGAIIQASGFTNYDANNLPHLGYGKSADVVDQAGLEALAKAANGGAIKRPSDGKEVTSVAFIQCAGQRSKKKGELSYCSGHCCNTSIKQAMYFKDANPDVDAIVIYTDLRTPGNGEDFYRSAQKKRIIFTKGEVSEVVTSGSGLEVKFKDLILNEDTAMNADLVVLATGQVPNSGVNIEAIPASVDKDEAAAEAEESSINTEVDTGAIQEVSVLNLTYRQGKDLPHLRHGFSDSHFICFPYETRRTGIYTTGPVRRPMDIAQAKEDATGAALKAIQAIENSGLGRAAHPRSGDLSYPDFRKENCTQCKRCTVECPFGAIDETEDGYPQFNEGRCRRCGTCMGACPVRIISFANYSVDTVGAQLKAVDMPDEFDEKPRMLVLACENDAYPAIDMAGMNGKSYSPYVRIVPVRCLGSVNTIWISDAMNSGYDMVLLMGCKHGDDYKCHVVKGSELANMSMSKIGDTLQTLNL
>HDH12790.1
MEKKYGVYICKGCEIADTVEIEKLEEVAAKEKQIPVCKTHDALCSPEGLDLIKNDISGEGVNTVVVAACSPRVKYKEFSFNGSIVERINLREFVAWTQEPKTEDTQALAEDYMRMGITKAQHTELPEPFMLEEIDKAVLVVGGGITGMTSALGAAEAGYNVILVEKQAELGGWAAKMHKQLPQSYPFESIEEPTIKATIDKVTSHSNIKVYTSSEIEKIAGFPGQYDVSIKTNGGPEQAKAGAVIMAAGWRPYDANKLEHLGYGTNPNVITNVQMEEIASSGKIIRPSDGREAKKVAFIQCAGSRDPGHLPYCSSYCCLTSLKQAKYVREKNPDAMAYILYKDMRTPGQYELFYKSMQNDPGVMLTKGEVTGVSEASDGNLYVDLKDTFLGENIRIEADMVVLATGMVPNTKIDAEVLAEWKTKFDEELKASGGKPDPNAPLEPHKVPNILNLEYKQGPELPVLDEAYGFNESNYICFQYETRRTGIYTAGSVRQPMHMLGSIEDALGASLKAIQCIEATAKGFSVHPRAWDQTYPEVNLQKCTSCKRCTEECPFGAIEEDEKGTPFHKMSRCRRCGTCLGSCPERVINFKDFSIGMMSSMFKAMDVPDEGLRLIGLVCENDAYPALDAAAINREKWSNAIRFIPVRCLGNLNLAWIADALSSGIDGMVLIGCKFGENYQCHFVKGSELANERLGKLQETLGRLQLEPERVELIQLSIQDYDKLPEILAEYVEKLEEMEPNPFKEF
>HDH15326.1
LITVKLDSTITRTSGAPGQFSVDITKESGSTETENVGAIIQASGFTNYDANNLPHLGYGKSADVVDQAGLEALAKAANGGAIKRPSDGKEVTSVAFIQCAGQRSKKKGELSYCSGHCCNTSIKQAMYFKDANPDVDAIVIYTDLRTPGNGEDFYRSAQKKRIIFTKGEVSEVVTSGSGLEVKFKDLILNEDTAMNADLVVLATGQVPNSGVNIEAIPASVDKDEAAAEAEESSINTEVDTGAIQEVSVLNLTYRQGKDLPHLRHGFSDSHFICFPYETRRTGIYTTGPVRRPMDIAQAKEDATGAALKAIQAIENSGLGRAAHPRSGDLSYPDFRKENCTQCKRCTVECPFGAIDETEDGYPQFNEGRCRRCGTCMGACPVRIISFANYSVDTVGAQLKAVDMPDEFDEKPRMLVLACENDAYPAIDMAGMNGKSYSPYVRIVPVRCLGSVNTIWISDAMNSGYDMVLLMGCKHGDDYQCHFVKGSELANIRMSKIGDTLQTLNLEPERVQDYEVAITDIDRIPQLINDAAEVIGTIGMNPFKGF
>HDH16814.1
MSDEKKTAAYICKGCGLGDRLDCTELTTIAEKEGKAEIVREHEFLCNANGVAMIQKDIDEGANRIIINACSRRAKTEAFNFENVAMTRANLREGVIWSQPNTDEARETTQEMAADYVRMACAEIKFMNIPEENPEHGTNKRLLVVGGGISGMTSAIEAARAGYEVILVEKTGALGGMAAQLYKRVPDHEDYADPQDTGIAEMVAEIEADSLITVKLDSTITRTSGAPGQFSVDITKESGSTETENVGAIIQASGFTNYDANNLPHLGYGKSADVVDQAGLEALAKAANGGAIKRPSDGKEVTSVAFIQCAGQRSKKKGELSYCSGHCCNTSIKQAMYFKDANPDVDATVIYTDLRTPGNG
>HDH28242.1
MTGEELRVGVYVCHCGTNIAGVVDVDAVVEYAASLPNVVHATKNMYMCSLPAQSGIKEDIKKHSLNRVVVASCTPKMHEPTFRAAVQAGGLNPFLYEQANIREHCAWVHADQPERATEKAKDLVRMAVAKVRLLSPLDPKKIAVIRSALVVGGGPAGLRSAADLARRGFKVRLIEKTHFLGGNAARSASLPFTDQTPREAIAALTNTLKAEKNITVHTGTETESLGGYMGNFTVSLVKKPRFVKQCSNCGKCMEVCPVEVDSEFDYGLSRRKAVYMPFDSAYPAYPAINMNVCTKCGECVNACAEGAIDLEAEDEKLDLSVGVIVIATGAKNYTPKDGEFGWGESDRVLSLPVLERVLDKTGPTKGRLKGKVENVVFIGCVGSRQKKTSEEEKVNEYCSRICCTESVKNAIQIKDRYPGAGVF
>HDH34959.1
MEKKYGVYICKGCDIAETVKIEGLEEVATKEKQIPICKSHNALCSPEGLDLIKGDISGEGVNIVVVAACSPRAKHREFKFDGCIVERINLREFVAWSQEPNTEDTQALADDYMRIGIIKAQNTDLPEPFFLEELDKTVLVIGGGVSGMSSALGAAEAGYNVLLVEKQAELGGWAARMHKQLPQSYPFEAIEENSVQSTIDKVTSNSNIKVYMSSEIEKIAGVPGMYDVSIKTNGGSEQAKAGAVVMAAGWRPYDANKLPHLGYGANPNVITNVQMEEIAKSGKITRPSDGKEAKRVAFIQCAGSRDPEHLPYCSSYCCLTSLKQAAYVREKNPDAMAYILYKDVRTPGQYELFYKSMQDDPGVMLTKGVVTGVSEGPDGDLNVEVSDTFLGEKIIIEADMVVLATGMVPNSRIDAEDLAKWKVKFDEIAVAKGGKPDPNAPLEPHKIPNILNLEYKQGPELPVLDEAYGFNDSNYICFQYETSRTGIYAAGSIRQPMHMLGSIEDGLGASLKAIQCMEATEKGFAVHPRAYDQTYPEVNLQKCTSCKRCTEECPFSAIEEDDKGTPFHKMSRCRRCGTCLGSCPERVINFKDFSIKMMSNMFKGMDIPDEGLRLIGLVCENDAYPALDMAALNRSKWSNAIRFIPVRCLGNLNLAWIADALSVGVDGMILIGCKFGENYQCHFVKGSELANERLGKLQETLGRLQLEPERVELVQLSINDYDKLPQILADYVEKLDEMEPNPFKEF
>HDH51281.1
MEKKLGVYICKGCNIADTVEIEKLQEVATKEKQIPVCKTHDALCGTEGLELIKNDISGEGVNTVVVAACSPRVKFREFSFPGNLVERINLREFVAWSQEPKTEDTQALAEDYMRMGIVKAQKGDFPEPFMLEETDKSVLVVGGGITGLTSALGVADAGYKAIVVEKSPELGGWAAKMYKQLPQSYPFESLEEPTVKSVAERVISHDNIKVYTSSEVEKIVGFPGQYDVAIKTAGGTEQEKAGSIIMAAGWRPYDAGKLEHLGYGKNPNVITNVQMEEMASSGKITRPSDGKEAKRVAFIQCAGSRDANHLPYCSSFCCLTSLKQAAYVREKNPDAIAYVLYKDIRTPGQYELFYQSMQNDPGVMLTKGEVTGVSEASGGDLLVNVKDTLLGEDVSIEADLVVLATGMVPNTKIEQDVLAEWKKKFDEQLTASGGKPDPNAALEPHKVPNILKLDYKQGPELPGLDEAYGFADSNYICFQYETLRTGIYAAGSVRQPMNMLQSIEDALGASMKAIQCIEATANGYAVHPRAWDQTYPEVNLNKCTSCKRCTEECPFGAIEEDEKGTPFHKMTRCRRCGTCLGSCPERVINFKDFSIDMISSMFKTMDVPDEGLRLLGLVCENDAYPALDAAAMKRQKLPSAIRFVSVRCLGTLNLAWIADALSRGIDGMILLGCKFGENYQCHFVKGSELAQERLGKLQETLGRLMLEPERVELVQLSISDYDKLPEILNEYVEKLDGFEPNPFKEF
>HDH97945.1
MAKKIGCYIYTGDGIGEALDIDKLVEVATGAGLEIVRTHADLYSPEGAAMVKQDIDNEGVDAVILAGISPRYEFEILDFPGIIVEKASLRELVTWSHPVNADDENADAQKEHVQELAEDYIRMAVVKVQKSEPVEPFKTEEINQRILIIGGGVTGLTAALETAEAGHESILVERQAELGGWGAQLRKQVPVGPDYSELINPVVQGLIDRVNASDKITVKTNTEVARIGNAPGDFRVSLKETGSKSEWDAPFPLTDEEMLDESGKELSAEDQKKKYAEKNEGRKEYMEEDSGAEVCGAVILASGWKPYEPAEDEFKHLAWGNPNVITNCQFEEIAKKGKIVRPSDGKEVKSVAFIQSPGGSKDDADFPYASVATSLVSLKQAKYLREDQPEDGKAYVLYEHMRASGQYEYFYQGLQNDPGIFFTKGDVTEVKDNGSGGLTVNVDNTLIGGDISLDVDLAVLATGMVPTTKDDPVVNLAYRQGPAFRDLDLFGGYCDSNFICFPYETRRTGIYAAGGVRRGMTIEEAMEDAAGATLKALQCMKAIDEGHSVHPRTWDFDYPDFYFQRCTQCKRCTEECPFGALDDDEKGTPKLNPSRCRRCGTCMGACPERIINFKDYSIDIVGSMIKSIEVPDDDEDKLRLLIFACENDAYPALDMAARKGLSWSPLARIIPVRCLGSVNVAWVKDAMSSGIDGALLLGCKFGDDYQCHFVKGSELSEKRMANVAESLASLGIEAERVKMAQVAIDEYDQVPNIINEFMAEIVELGPNPFKGF
>HDI01739.1
LLEEQPFLGGNVARLNDLMVTFQDARELLSKLLDELDNAIKAGRVKLITNARLRSVEGYVGNFEVRVERGPRYVDPGKCTTCGACAEACPVEVPDEFNFGLSTRKAIYMPYPGAYPRSYAIDEAACDKCGKCVDACPEGAIDLGAEPEEHEFKVGAIIVAIGAKPYEPREGEYGYKLYPGVITSAQLERILCRDGPTSGALVRPSDGREVRRVAFIFCVGVRNEERPYCSRICCGIAIKQALLIKEQWPDVEVSLFYRDIRTFGRGYEEMYSALREKGINLFWFPPEEPPKVSAEGEELVVEVKDRVLGLIKVPADLVILSVGLVPREGARDVASILRLTLGPDGFFKEAHPKLRPLDALVDGIFLAGCCQGPKDIPDSISQALGAAARACSLLVKGEVEVEPITAEVDPEKCSGCGTCILICPFGAISKDERGIAVVNEVLCKGCGSCAASCPERAIKMKHFTDEQIRAQALAAIRPYHGGGSSG
>HDI59036.1
MTQANEKPDAPAAKIGVYICHCGGNISDHMDVEAVRRRAENLPGVTVARTNMFMCSDPGQEQIAEDLKNGTVNRVVVASCAPSLHEATFRGAIRRAGANPYIYEHANIREQVSWVHHGEAATEKAAVLVAAATAKAGRLKPLTPIRVPATRHATVIGAGVAGLSAARDLAARGIAVTLVEKSDALGGQLAALDRIAPTGDRAADLVNELAAAVLGHPGITVLTRTEVIATDGYIGNFKLTLRRRPPEGASTADARYVPFQGVRPPEPSDAPSGELTVETGAIILATGFRSYQPRPGEYGFGEFSPVITLPALVRKMAERPAKGRLLQIDGRPIRSVAMIHCVGSRQIPGIHPEDESGHLNEYCSRVCCTATLDAADRIRRNHPGTRVYELYRDIRTYGRGQEELYEQAARDGVVFLRFEADNAPQVTTAAPGEGFALKVKVADTLTFGETLEVPADLVVLATGMEPNDVSDLVEMMKLPVGMDRFLLEVHPKLRPVEMPVGGIFVAGTCQAPFDVTEACNTAGAAAVKAAALLADGQVELDPFVAEVDVDRCRGTGACVDACLNPGALALVEMEVGGRTVQRAQVTPALCLGCGACVAVCPENAIDVCGMTLGQYEAMVDAILET
>HDI59157.1
MDKKYGMYICTGCGIGDALDVEALGAVASEEGFPVQQHPFLCGPEGVALIKKDIAEKGINALVIGACSRRVNFDVFRFDGCIVERANLREQVVWSHPRDKFPKLTEEEIASGDAFDRVQMLAEDYLRMGMARVKKVSLPEPYKLESLSRRILVMGGGMTGMAAALDAAKAGYEVTIVEKTGVLGGHANHWRQQLPNQTPYETLMAPQVAEMIAAVEAEPKITVRLETVVARIAGEPGDFTVTLKKPGEKIEFDVPYPLPPEMRVDEKGNELDVDTLQARYQEYNEGRADILTMDPNGEKFGAVVLAAGWRPWIPEEGQLAHYGFGELPDVVTNAQFEKIAKEGKIKRPSDGQEAKRVVFIQNPGQGDDSDFAYTGAVTSMVALKQAKYVREDYADGKAYIFYQHMRTSGQMEYLYKSLQQDPGVFMTKGEVVQVRQNGNGLVVEADDTLLGEKIAVNADLVVLATGMVPVTVDDPVVNLAYRQGPGFRDNDLFDGYCDSNFICFPYETQRTGIYAAGAIRRAMTVEESIEDAAGAALKAIQCIESVNRGVAVHPRSGDMTFPDFFFQRCTQCKRCTEECPFGALDDDAKGTPKPNPARCRRCGTCMGACPERIIGFADYNIDSIGSQVKAVQVPSEDDYTEPPLRILGLVCENDAYPAIDMAGLKGLSFSADVRLIPVRCLGSVNVIWIKDALSQGMDGVFLLGCKHGDDYQCHFVKGSELASIRMKKIGEALASLALETERVAQFDIAIDEYDKIPQIINDFVESVEALGPNPFKGF
>HDI59167.1
MDKKYGMYICTGCGIGDALDVEALGAVASEEGFPVQQHPFLCGPEGVALIKKDIAEKGINALVIGACSRRVNFDVFRFDGCIVERANLREQVVWSHPRDKFPKLTEEEIASGDAFDRVQMLAEDYLRMGMARVKKVSLPEPYKLESLSRRILVMGGGMTGMAAALDAAKAGYEVTIVEKTGVLGGHANHWRQQLPNQTPYETLMAPQVAEMIAAVEAEPKITVRLETVVARIAGEPGDFTVTLKKPGEKIEFDVPYPLPPEMRVDEKGNELDVDTLQARYQEYNEGRADILTMDPNGEKFGAVVLAAGWRPWIPEEGQLAHYGFGELPDVVTNAQFEKIAKEGKIKRPSDGQEAKRVVFIQNPGQGDDSDFAYTGAVTSMVALKQAKYVREDYADGKAYIFYQHMRTSGQMEYLYKSLQQDPGVFMTKGEVVQVRQNGNGLVVEADDTLLGEKIAVNADLVVLATGMVPVTVDDPVVNLAYRQGPGFRDNDLFDGYCDSNFICFPYETQRTGIYAAGAIRRAMTVEESIEDAAGAALKAIQCIESVNRGVAVHPRSGDMTFPDFFFQRCTQCKRCTEECPFGALDDDAKGTPKPNPARCRRCGTCMGACPERIIGFADYNIDSIGSQVKAVQVPSEDDYTEPPLRILGLVCENDAYPAIDMAGLKGLSFSADVRLIPVRCLGSVNVIWIKDALSQGMDGVFLLGCKHGDDYQCHFVKGSELASIRMKKIGEALASLALETERVAQFDIAIDEYDKIPQIINDFVESVEALGPNPFKGF
>HDI73841.1
PFLGGRVPQLYKVYPNGKKGADIVRDLVSELIKRDNVAIYTNAEIKSFSGYIGNFEVEVEIKPRYIKVPYSEIEEKIKDLPDEIPDEFNYGLTKRKVVYYPYEDAFPHIPILDLEHCSNVEAVKELLGDAVDLNQKPETVKLKVGAVVVATGFDPYEPKEGEFGYGKQGVVTLPQLHRLVDLGDGKLRLNGKEIKDVAFVYCVGSRQKKTSEEEVNEYCSRYCCNAAMYMSLLLMEQGIKTYHIFRDIRTYGKHERMYDEVCRKGGVFIKYSEDEPPEIEEEGGKLLLKVKDLLTLGEELEIPVDLVVLVTGMVPRKTPELDELLRISRGRDRFYVEVHPKLRPVETAIGGIFIAGACQAPRDICETLSSASAAASKAATVTLRDVIELEPFKAEVDPNICDLSKKCIEICPYEAIEIKNYEGIGEKAWVNKAKCMGCGACVAVCPTEAIQLNGLTNEQIRAMIEAAGKEVVV
>HDJ22491.1
MPPSGQGKSTGRRIGVYICYCGGNISDYVDVEKVREAIASQEGVVVAKTTMFACSDAAQQEIIEDIQQKKLDGLVVASCSPKLHLFTFRGAAERAGLNPYLYVQVNLREQDSWAHTDDPQGATEKAIKLVAAGIEKAKLTKPLKPFRLETVKRTLIIGAGIAGLRAAAALADLGIEVVVVEKEQRVGGWLSKFRSLYPHNQNGPQLVASLLEELEKRENVTLYTSAEIVEKKGCIGDFEVKIKTGSNIVTHNVGAIIVATGFENYQPSKGEFGYGEAPQIITLPEFKELVENSQGKGNLTYNGRPIQRISYIYCVGSRQSAGEEAAHTYCSRFCCNAAIHTALLVNEINPSIHQFHFYRDIRTYGKFEPLYEEACRQGSVFIRFAATEPPQVVKNNGQLKIKVKDLLTAGEELELDTDLIVLVTGMIPRENSELVNLLKLPLGKDGFFNEIHPKLRPVETVIDGVFIAGTSQGPKNLAESVASSLAATAKTAALLLKGYVELEPLIAFVDKERCQWCGLCAPACPYEAITKTNLAGKEIADVNRALCKGCGGCVPVCPQDALHLEGYTDDQVEAMIEALARGSSN
>HDJ85577.1
MAEVKIGAYVCKGCGLGERLDTQALAAIATREGKAVFAKEHDVLCSQSGVEMIRKDIEAGEVNRVVLAACSRRAKTDAFHFDTVAVSRCNLREGVIWTQPDADEARELTQEMGEDYVRMSCAEVKQMTPPRPNEQAERNRHVLVVGGGISGLTAAVEASRAGYPATIVEKGDALGGWAAKLWRRVPTRAPYADPRETGVAELIAEVEADPNLTVYLNATVTRTSGAPGRFAADIATESGKTVTENFGAIVQASGFTPYDANRLPEFGYGKSPDVVDQLGLEKLARQADGGPIKRPSDGKEVQSVLFIQCAGQRSQAEGHLSYCSGHCCNTSIKQAMYFKDRNPDVDTLVLYTDLRTPGKGEDLYRSGQRKGVIFTKGVAREVKLGPDGLQVQFRDLILDQEVSVDEDLVVLATGMVANSGVDIEASLQKEAPNGEQAPASQEVSVLNLDYRQGPDLPHLVHGFQDSHFICFPYETRRTGIYATGPVRRPMDIAQAIEDATGAALKAIQALENAAQGRAAHPRSGDLSFPSFHRDGCTQCKRCTVECPFGAIDEDEQRYPLFNEARCRRCGTCMGACPVRVIYFDNYSIDTVGQQIKAVDMPEESQEKPRILVLACENDAYPALDMAAMNRVGYSAYARVIPVRCLGSVNSIWVTDALNGGYDGIMLMGCQKGDNYQCHFVKGSELAHDRMSKVYDTLEQLQLEKDRVETHEVAITDIQRAPRLIEAMAETVKRVGPSPFKF
>HDK03428.1
MAEVKIGAYVCKGCGLGERLDTQALAAIATREGKAVFAKEHDVLCSQSGVEMIRKDIEAGEVNRVVLAACSRRAKTDAFHFDTVAVSRCNLREGVIWTQPDADEARELTQEMGEDYVRMSCAEVKQMTPPRPNEQAERNRHVLVVGGGISGLTAAVEASRAGYPATIVEKGDALGGWAAKLWRRVPTRAPYADPRETGVAELIAEVEADPNLTVYLNATVTRTSGAPGRFAADIATESGKTVTENFGAIVQASGFTPYDANRLPEFGYGKSPDVVDQLGLEKLARQADGGPIKRPSDGKEVQSVLFIQCAGQRSQAEGHLSYCSGHCCNTSIKQAMYFKDRNPDVDTLVLYTDLRTPGKGEDLYRSGQRKGVIFTKGVAREVKLGPDGLQVQFRDLILDQEVSVDEDLVVLATGMVANSGVDIEASLQKEAPNGEQAPASQEVSVLNLDYRQGPDLPHLVHGFQDSHFICFPYETRRTGIYATGPVRRPMDIAQAIEDATGAALKAIQALENAAQGRAAHPRSGDLSFPSFHRDGCTQCKRCTVECPFGAIDEDEQR
>HDK17238.1
MEKKLGVYICKGCNIADTVEIEKLQEVATKEKQIPVCKTHDALCGTEGLELIKNDISGEGVNTVVVAACSPRVKFREFSFPGNLVERINLREFVAWSQEPKTEDTQALAEDYMRMGIVKAQKGDFPEPFMLEETDKSVLVVGGGITGLTSALGVADAGYKAIVVEKSPELGGWAAKMYKQLPQSYPFESLEEPTVKSVAERVISHDNIKVYTSSEVEKIVGFPGQYDVAIKTAGGTEQEKAGSIIMAAGWRPYDAGKLEHLGYGKNPNVITNVQMEEMASSGKITRPSDGKEAKRVAFIQCAGSRDANHLPYCSSFCCLTSLKQAAYVREKNPDAIAYVLYKDIRTPGQYELFYQSMQNDPGVMLTKGEVTGVSEASGGDLLVNVKDTLLGEDVSIEADLVVLATGMVPNTKIEQDVLAEWKKKFD
>HDK41394.1
MEKKLGVYICKGCNIADTVEIEKLQEVATKEKQIPVCKTHDALCGTEGLELIKNDISGEGVNTVVVAACSPRVKFREFSFPGNLVERINLREFVAWSQEPKTEDTQALAEDYMRMGIVKAQKGDFPEPFMLEETDKSVLVVGGGITGLTSALGVADAGYKAIVVEKSPELGGWAAKMYKQLPQSYPFESLEEPTVKSVAERVISHDNIKVYTSSEVEKIVGFPGQYDVAIKTAGGTEQEKAGSIIMAAGWRPYDAGKLEHLGYGKNPNVITNVQMEEMASSGKITRPSDGKEAKRVAFIQCAGSRDANHLPYCSSFCCLTSLKQAAYVREKNPDAIAYVLYKDIRTPGQYELFYQSMQNDPGVMLTKGEVTGVSEASGGDLLVNVKDTLLGEDVSIEADLVVLATGMVPNTKIEQDVLAEWKKKFDEQLTASGGKPDPNAALEPHKVPNILKLDYKQGPELPGLDEAYGFADSNYICFQYETLRTGIYAAGSVRQPMNMLQSIEDALGASMKAIQCIEATANGYAVHPRAWDQTYPEVNLNKCTSCKRCTEECPFGAIEEDEKGTPFHKMTRCRRCGTCLGSCPERVINFKDFSIDMISSMFKTMDVPDEGLRLLGLVCENDAYPALDAAAMKRQKLPSAIRFVSVRCLGTLNLAWIADALSRGIDGMILLGCKFGENYQCHFVKGSELAQERLGKLQETLGRLMLEPERVELVQLSISDYDKLPEILNEYVEKLDGFEPNPFKEF
>HDK81543.1
MEKKLGVYICKGCNIADTVEIEKLQEVATKEKQIPVCKTHDALCGTEGLELIKNDISGEGVNTVVVAACSPRVKFREFSFPGNLVERINLREFVAWSQEPKTEDTQALAEDYMRMGIVKAQKGDFPEPFMLEETDKSVLVVGGGITGLTSALGVADAGYKAIVVEKSPELGGWAAKMYKQLPQSYPFESLEEPTVKSVAERVISHDNIKVYTSSEVEKIVGFPGQYDVAIKTAGGTEQEKAGSIIMAAGWRPYDAGKLEHLGYGKNPNVITNVQMEEMASSGKITRPSDGKEAKRVAFIQCAGSRDANHLPYCSSFCCLTSLKQAAYVREKNPDAIAYVLYKDIRTPGQYELFYQSMQNDPGVMLTKGEVTGVSEASGGDLLVNVKDTLLGEDVSIEADLVVLATGMVPNTKIEQDVLAEWKKKFDEQLTASGGKPDPNAALEPHKVPNILKLDYKQGPELPGLDEAYGFADSNYICFQYETLRTGIYAAGSVRQPMNMLQSIEDALGASMKAIQCIEATANGYAVHPRAWDQTYPEVNLNKCTSCKRCTEECPFGAIEEDEKGTPFHKMTRCRRCGTCLGSCPERVINFKDFSIDMISSMFKTMDVPDEGLRLLGLVCENDAYPALDAAAMKRQKLPSAIRFVSVRCLGTLNLAWIADALSRGIDGMILLGCKFGENYQCHFVKGSELAQERLGKLQETLGRLMLEPERVELVQLSISDYDKLPEILNEYVEKLDGFEPNPFKEF
>HDL03321.1
YICKGCEIGRSLDIDQLIKEAEAGKHPVCKTHDCLCSKEAVNMIRQDIEGEGLNRIVVAACSNRVFPELFDFGKNVLTDRVNLREQVVWSHTPNDEDTQMLAEDCLRMGIAKVKHGEPPEPYTEETSKDIMVVGGGITGMTAAKAAAEAGYKVFLVEKETHLGGWATKFKKTFPKHPPYQQLEDTTHTELIEEISKNDNITIHTSTVIDKTSGQPGKFEVTVSSNGQKSTFMVGSIVQATGWVPYDPEKLGHWGYGISPDIVTNVQMEEMVNNGGIKRPSDGKPVESIAFLQCAGSRDQDHLPYCSAVCCRVSLKQARYVREQYPDAKIYIIYKDIRTPQQYEMFYAYAQEDEGLFLTKGEIAGVAKDDDGKIVVDVEETLLGEDIKIKTDMVVLATGMVPTTKVPDEILEEHQQALEETKEEEEAKTDDGKKAAEAAEPGAKILNLTYRQGTDLPTLKYGFPDSHFICFPYETRRTGIYAAGAVRAPMDFASGANDAYGAAMKAIQSVEAVGVGASVHPRVGDISFPDFFMQRCTQCKRCTEECPFGTLDEDDKGTPLPNPFRCRRCGICLGACPERIISFKNYNINQISQIIKSINVPDEFEEKPRILAFICENDALPSVDMAGLKRLQYNPYIRIIPLRCLGSMNSIWVGDALSSGFDGVLLIGCKKGDDYQCHFIRGSELANTRMDNVREKLTQLVLEEERVQLHELAISDYDKIPKIFDDFLEVIETVGPNPYKDM
>HDL08191.1
YGVYICTGCGIGDVLDINKLCEIPEEEGIGICKTHSFLCGKEGVEVIKKDIADEGINTLVIAGCSRRVNFDVFRFDGCIVDRVNLREQVVWSHPRSKFPALTEEQIDDGEHYDSLQMLAEDYLKMSMAKVEKIDLPEPYKVENLSRKILVIGGGITGISAALDASKAGYEVTIVEKEAALGGYAAKLRKQLPLESPYEDLITPVVQSKIQEIEADSKIAVKTNTIVARIAGQPGEFVVTFKKPGEKTEFDVPYPLPDEMKVNEKGEELSAEELAEAYKEYNKGKQDILTFDPDGELFGAVILAAGWRPYQPDENEFAHLGFGKFPDVVTNSQFEEIAAKGKITRPSDGKQAQTVVFINSPGQNDDADFDYTGSVTSLVSLKQATYVREDYSEGKAYVLYQHMRTPGLMENFYKSIQDDPGIFLTKGEVTNVTGDGGSLVVDADNTLLGEKIRINADMVVLAAGMVPATVDDPVINLAYRQGPAFRDIGLFNGYADSNFICFPYETQRTGIYAAGGIRRSMTMEESIEDASGAALKAIQCLESVNRGVSVHPRSGDMTFPDFFFQRCTQCKRCTEECPFGALDDDEKGTPKPNPTRCRRCGTCMGACPERIIGFADYNIDSIGSMIKSIGVPSEDDYDEPPLRILGLVCENDAYPALDIAGLNRLSYSADVRLIPVRCLGSVNVIWIKDALSIGMDGVFLLGCKHGDDYQCHFVKGSELADIRMKKIGEALSSLALEEERVAQFEVAIDDYNKIPEIIDSFVELIEGLGPNPFKGF
>HDL16993.1
TEKPAAHGPGASSMKLLVVGGGVTGLSAAREASKTGADVVLVEKTGELGGWAGKWSKHIPYASPYRGLQENPLPDLIKEVMGDKAITVKTNTTVARTEGGPGEFAVQLQNGKGDEWDVFGAIVVATGWRPYDTAKLEPLGYGSSPHIVTDIEFEDILSAGLSKKTKKKKSLDVVAFVIPGGADRMPYSSGVSDRVAIKQALQVVEAVPGAMVYVIYEDLRAHGTAEEFYREAQEAGVVFQKGEVISISSDLTVTVRDDLLGGEVPMSGIDMVVISTGMVPNSTDIDREPSQSGADQLKDDIDPRVPITFSGKLVNGGNGAEPDKAADDDEPALPGGPILNLQYRQGPHIPILANGFADSHYICFPYETRRTGIYTCGPVRRAMTVGEARQDAQGAVLKAIQAMRAADESLAVHPRSGDLSYPKINHDICTKCRRCTVECPFGAIDEDPDGRPHVNFSRCRRCGTCMGACPVRTITFDNYNPQMVADMIGAVEVPDEFAEKPRILVLACENDAYPALDMAGINRRQLSPYLRIIPVRCLGSVTMLWISTALEKGFDGVMLMGCKSGDDYQCHFIKGSGIAEERMSS
>HDL20234.1
MDMEKKLGVYICTDCGIGDSLDIEKLQNTANEYNPAVCRTHPFLCSQEGVQVIKDDIRNEGINTIVVGACSQRVNYDIFDFDPLKYVTERVNLREHVVWVHTPNDESTQLMAEDYVRMGITRANKSEPPEPKTADLEKTTLVVGGGIAGITAALETVKAGYKAVIVEKESELGGWVRKMHKTLPSVPPYAELEKPDIDAKIRELESNPGIRVFKGASIESIEGEPGMFDVTVNSNGSSETLRVGAVVFTIGWKPYDAGKLEDLGYGKYRNVVTNVEMEELAKNGKIKRPSDGKDVKSVVFVQCAGQRDESHLPYCSSVCCLTSLK
>HDL90319.1
IIVQGSKEIKERVGAIVLATGAVPYDASKLEHLGFGKYSDVVTIQQVEEMFLSGEVKRPSNGQPVNSVAFILCAGSRDPEHLPYCSSSCCVEALKQVSYFKENNPDCTVYVFYKDLRATGVYELFYKHLQKQKVFFIKGDVTGIEDDGSGNLVLTAEDNLTRSPIMTEAVDLVVLATGMVPTTAFGEPYKAPTSEEGEEVEEVPPDTILVSNLLNLKYRQGPEIPALKYGFPDSNFICFPYESRRTGIYPAGSVRSPMDYVRAIDDAAGAAMKAIQCVELTSQGKAVHPRAGDTSFPEFFMQRCTQCKRCTEECPFGAINEDEKGNPLPNPTRCRRCGVCMGACPERIISFKNYSVGMIGNMIKVINVPDEYEEKPRILVLACENDAYPALDMAGLRRLQYNPWVRVIPLRCLGSMNIIWIADALSKGIDGILLLGCKYGDDYQCHFIKGSELANIRMSKIKETLDRLVLESERVRVEEVSITDYHKLPKILDEFAEKLEELGPNPYKGF
>HDM09533.1
MEKKTAVYICTGCGIGDALDVGKLSEIATDDYSIPICKEHPFLCGPEGVELIKKDIEGEGVNTIIIAACSPRVNYDVFNFGQDKIVERVNLREQVVWMQPAGEEDTQMLAEDNLRMGCSKANDTELPEPFKPEEEISKDILVVGGGLAGLTAALETAKAGYKAVVVEKEDKLGGFLTKTKKLITMPYKELSDTGLDELVKAVEDNPNIKVYTSSTVEKVSGAPGLFSVEIKGNGNSATEKVGAIVQATGWVPYDANKLDHLGYGKFKNVITNVEMEEMAAAGKITRPSDGKDVKNVLFVQCAGSRDPEHLPYCSSVCCLVSLKQATYVKEQNPEAVNYILYKDMRTLGQAEDFYKKAQLDGNVFIRGAVANIGEEGGKLFVEADDELLGEKVRIEDLDLVVLAVGMVPTTQPEEIPKIPAPEGAEDADEEGMIKVTPDSGFYAKKTLGLEYRQGPELPTLKYGFPDSHFICFPYETRRTGIYTAGCVRRPMETAKAIDDATGAAMKAIQCTEATAIGMAVHPRAGDMTYPEFNM
>HDM26956.1
AALIVGGGVSGVKAALDLAERGFKVYLVERKPYLGGRAVQINKVAITHQDALEIVSPMLEEVMKNPNITVLTNSEVEEFSGYIGNFEITVRKKPRFVNEKCTACGKCVEVCPVEVPDEFNLGLSNRKAIYIPYDQAYPRLYTIDPEACTRCGKCVEVCPENAINLDESEETVKFTVGTVILATGFDPYTPKEYGYGTYKDVITQLQLERLLSPNGPTKGQLLRPSNGQKPRSVAFILCTGSRIPERPYCSRICCTVALKNATLIKKAYPDVDVFILYRDIRAFGKGHEEYYTEARRLGIMFFKYSIEEPPTVEQSGESLRVKVKDQITGLPVELPADLVVLVEAITPSEGARDLGIKFGVSTTADGFFREAHPKLRPLDTLVEGIYIAGVAQGPKDITESIIQASGAASRASIPMAQGEVEIEPIYAVVDTFRCKGCGRCEEICEFGAVKVEPDEHGILHAKVNEALCKGCGACSVRCPTGAIKVQHFRNDQILAMVTAAMR
>HDM76186.1
MEKKIGVYICTGCGIGESLDIDKLSEIATGEYNVPLCKTHPFLCGKEGIQVIKDDIEKEGVNAVVIMGCSPRVNYDVFKFPNVVVERGNIREQVVWSHPANDEDTQMMAEDYTRMTIVKTEKCELPEPHKEDISKDILVIGGGISGITAALEAANAGYKVVLVEKEKELGGFAAKCFKQLPTKDPYQELEEPIIATKINEVKANDNVKIYTGATVEKIEGAPGLFDVTIKSNGSSSTEKIGAIVLATGWKPYDASKLEKLGYGSPNVITNVEMEELAAKGKIVRPSDGKEVKSIAFIQCAGQRDEEHLPYCSGVCCLVSLKQAKYLRAQDPDAKAFIFYKDMRTLGLYENFYKTCQDDEGIFLTKGEVVSVNADEGGATVVVEDTLIGEKIEVNVDLVVLATGMVPSTKDEAILNLEYRQGPGLPELELFYGYADSNFICFPYETRRTGIYAAGAVRQPLNIAACMEDATGAALKAIQCVEMTSRGEAVHPRAGDISFADFFMQRCTQCKRCTEECPFGAINEDEQANPLYNPTRCRRCAVCMGACPERIISFKNYSVDMIGSMIKAIEVPDEYEEKPRILILACENDAYPAIDMAGINRMEYSAYVRVIPLRCLGSTNIIWIADALSKGIDGILLLGCKYGDDYQCHFIKGSELANYRMEKVQETLDRLVLESERVRLLEIAITDYDKIPGIINEFLEKIEELGPNPYKGF
>HDN00512.1
MSKKVGVYIYTGDGIAEALDIDKLVEVATGLGIEIVRTHPDLYSPEGAAMVKQDIDNEGIDGVVLAGISPRYEFKIFNFPGVMVEKTSLREMVTWSHPVSADDENAEAKKEHVQELAEDYIRMAVIKAQKSNPVEPFKTEEINQRLLIIGGGVTGLTAALEAAEAGHESILVERQPELGGWGAKIRKQVPVGPDYSELIDPIVKGLIDRVNASDKITVKTNTEVARVSNAPGNFRISFKNAGAKSEWDAPFPLTEEEKLDESGNELSAEDQKKKYDEKNEGRRGYMEEDPNAEICGAVILASGWKPYVPEEGEFPHLAWGNPNVITNCQFEEIAKNGKIVRPSDGKEIKSVAFIQSPGGSKDDADFPYASVVTSLVALKQAKYLRQDQPEDGKAYVLYEHMRTSGQYEYFYQGLQNDPGIFLTKGDVTEVKDNGSGGLTVNVDNTLIGGDISLDVDLAVLATGMVPTTKDDAVVNMAYRQGPAFRDLDLFGGYCDSNFICFPYETRRTGIYAAGAVHRAMTMEEAMEDAAGATLKALQCLKAIDEGHSVHPRTWDFDYPDFYFQRCTQCKRCTEECPFGALDDDEKGTPKLNPSRCRRCGTCMGACPERIINFKDYSIDIVGSMIKAIEVPDDDEDKLRLLIFACENDAYPALDMAARKGLSWSPLGRIIPVRCLGSVNVAWIKDAMSSGIDGALLLGCKFGDDYQCHFVKGSELSERRMQNVAESLASLGIEAERVKLAQVAIDEYDQIPKIINGFMDEIVELGPNPFKGF
>HDN94872.1
MEKKYGVYICKGCDIAETVKIEGLEEVATKEKQIPICKSHNALCSPEGLDLIKGDISGEGVNIVVVAACSPRAKHREFKFDGCIVERINLREFVAWSQEPNTEDTQALADDYMRIGIIKAQNTDLPEPFFLEELDKTVLVIGGGVSGMSSALGAAEAGYNVLLVEKQAELGGWAARMHKQLPQSYPFEAIEENSVQSTIDKVTSNSNIKVYMSSEIEKIAGVPGMYDVSIKTNGGSEQAKAGAVVMAAGWRPYDANKLPHLGYGANPNVITNVQMEEIAKSGKITRPSDGKEAKRVAFIQCAGSRDPEHLPYCSSYCCLTSLKQAAYVREKNPDAMAYILYKDVRTPGQYELFYKSMQDDPGVMLTKGVVTGVSEGPDGDLNVEVSDTFLGEKIIIEADMVVLATGMVPNSRIDAEDLAKWKVKFDEIAVAKGGKPDPNAPLEPHKIPNILNLEYKQGPELPV
>HDN95293.1
MVVLATGMVPNSRIDAEDLAKWKVKFDEIAVAKGGKPDPNAPLEPHKIPNILNLEYKQGPELPVLDEAYGFNDSNYICFQYETSRTGIYAAGSIRQPMHMLGSIEDGLGASLKAIQCMEATEKGFAVHPRAYDQTYPEVNLQKCTSCKRCTEECPFSAIEEDDKGTPFHKMSRCRRCGTCLGSCPERVINFKDFSIKMMSNMFKGMDIPDEGLRLIGLVCENDAYPALDMAALNRSKWSNAIRFIPVRCLGNLNLAWIADALSVGVDGMILIGCKFGENYQCHFVKGSELANERLGKLQETLGRLQLEPERVELVQLSINDYDKLPQILADYVEKLDEMEPNPFKEF
>HDO22978.1
MDMEKKLGVYICTDCGIGDSLDIEKLQNTANEYNPAVCRTHPFLCSQEGVQVIKDDIRNEGINTIVVGACSQRVNYDIFDFDPLKYVTERVNLREHVVWVHTPNDESTQLMAEDYVRMGITRANKSEPPEPKTADLEKTTLVVGGGIAGITAALETVKAGYKAVIVEKESELGGWVRKMHKTLPSVPPYAELEKPDIDAKIRELESNPGIRVFKGASIESIEGEPGMFDVTVNSNGSSETLRVGAVVFTIGWKPYDAGKLEDLGYGKYRNVVTNVEMEELAKNGKIKRPSDGKDVKSVVFVQCAGQRDESHLPYCSSVCCLTSLKQAKYVRESDPDAGAYIIYKDMRTPGLYENFYKTAQDDEGIFLAKGEIMGMEEAGDGSIHVKVDNKLLGSVTTIKADLVVLATGMVTNMVPDGREPNNLTEEFIGDILKKETQDGITEELKPVPIVLNLKYRQGPEMPHLKYGFPDSHFICFPYETRRTGIYAAGAARLPMDAASAATDAAGAALKAIQCVELTSQGKSVHPRAGDQTFPEFRLETCTQCRRCTVECPFGTLDEDEKGTPREHPYRCRRCGVCMGA
>HDO26887.1
MKQKIGVYICHCGGNISDYVDVEKVRQSIEHDEGVSLAKTTMFACADSNQKEMVEDIENRKLDGVVVASCSPKLHLLTFRAVVERAGLNKYNYVHANIREQVSWAHSDNKEGATEKAIQIVKAAIAKVRYAEALEPIKVKSTKAVAVIGAGVAGMRAAIELAEAGSEVFLIEREFFVGGRVSQWDDLCITEETGKELITRLYDEVMKHKHVTLFTGAEVIENSGSVGNFNLKVQITPRHFKLHCNSGELQKAIDVCPVEVPDEFNFNITKRKAIFHNYPSEYPQLPAIDLKNCTRCGECEKVCSNIDFSQKTENLNIKVGSILLATGFDPYEPKKGEFAYGEIDNVVTFPQFKRIVHYCDDKLTYNGKEIKHIAYIYCVGSRQVDGENKYCSRYCCTANIHTAITVKKKYKNIHNYHFNRGIRTYGKAEIWYDESSRLGDIYLQSFEHDPPIIEKQGDRTIVKIKDVLTTDKELEVVADLVVLVTGMEPRKDNAISNLLKVPKGRDKFFNEIHMKLRPVETVIDGVTISGASQGPKNIMESMNSALAAATKSFELVDSGELELEPTVAKVNEKTCEWCGKCEEACPYSAFEKIEKDGKFMAKVNSAVCKGCGMCLPVCPVNALELIGLTDEEVESMIDALIPTI
>HDP55348.1
MKNKIGVYICMCGSNISDYVDVEKVKEAAAAVEGVHLSKITMFACSDSTQQEIANDIKEQKLDAIVVASCSPKLHLFTFRNVAIQAGLNPYNYVQVNIREQGSWAHSDNKKGGTSKAIDLVKGGIARVKYSEELETIKIPSENTVAVIGAGVAGMRAAIELAEMGTKVHLVEREYFVGGRASQWNILFSTNETGQQVVSRLYNQIIKHPNITLYTATSLINKKGSVGDFTLTLRTKPRYIKPNCKLDREKLQKAIDLCPVEVDDEFNFNLTKRKAIFKNYDSEFPEIPAIDYEACTKCGECAKLCDDIDLEQQPTESTINVGAVLLSTGFNPYEPPKGEFGYGEIDNVITLQQFKRLIELSGDKLVFKGKEVKNIAYIYCVGSRQVEGENKYCSRYCCTSAIHTAILAKEKYKNINNFHFNRGIRTYGKQEILYHQSSEQGDIYLQSFDESPSRVERVGNKTIVKINDILTVNEEIEVSADLVVLVTGMTPREYSDIVSILKVPVGRDKFFNEVHPKLRPVETVIDGVLISGACQAPLNISEAVKSSLSAASKVNSLISKGEIELEPTTAMVYNDRCTWCGKCAEACPYDAISVKDYNGKQIAEVSKALCKGCGMCLPVCPENALDLIGYTDKEMENMIEALIS
>HDP76096.1
MKQRIGVYICHCGGNISDYVDVEQLSKLIANEDNVVISKDVMFACSDSNQKEMIQDIQEKQLDAIVVASCSPKLHTHTFRNVALRAGINPYNYVQVNVREQCSWAHSDTPLDATVKAYGLIRAGINRVAYSEALENIEIEAQKAVAVVGAGVAGMRAAIELARLGNSVYLIEKEEQVGGRVAQNGKLFMTGEDGKALTQRLLNEIKSLSQINLFTKATLEKVSGSIGNFFLDVNVDGNLLKLNVGAVLVTTGFDFYQPAANEYGFGQTQRVITLQEFKQLIENNTNELIIDGRPVKNIAYIYCVGNRQSKGPNRYCSRFCCTAAIHSSIRAHEKFIGVKAFHFYRDIRTYGKQEILYRQSSLNDDVYLKFEEKEPPVIEVDNGYPVVKVKDYLTSKKEIILKADLVVLVTGMVARSDSGQVSEKLKIPIGNDKFFNEIHPKLRPVETVINGVYIGGACQGPKNISESVQSALAGVAKINALLKKGKIALEPIVARVNAEACLWCGKCAEVCDYDAIKPLEMNGKMVAEVNVVTCKGCGICAPVCPSDAIEIAEYSNQGIESMIAGFAAKAEIKQSETHHKEEIKHTQVGMKEYPEEW
>HDQ40952.1
MSNKIGVYICEGCDIGPQLNAGQLAEFVQSEYGGTCPVVKTAPVLCSQEGKAMIQADVDAEAVDRVVVCACSPRVKWDVFRFGDKAVVERVNLREQCAWSYTRPETDETAEGEVPETLRMMAQDYIRMGIVKSQKYQKAEAEIPEVTKTILVLGGGNTGLTAALGGAKLGYDVVLVEKEAQLGGFAAKMYKQVPYSYPYTQAVTPDVDQKINAVTAHEKIRVLTNATLEKLEGAPGMYTAVVKNGNGEENIPVGSVVLATGWKPFDPTARVVVADQTACEAQDSEAVVETPAVEKGENVLEPLGYGKFTNVITNVDMELMAKKGDLLRPSDGRPVQSVAFIQCAGQRSSEEGHLPYCSSVCCMVSLKQAGYLREKNENGKAFIIYKDMIVPGVQELYYKAAQDDPGIFLTKGEVAEVAEDGDGGIIVTAKDTLLGEDIEIKVDLLVLATGMVPTTLADPVVNLSYRQGPAFPDLQLFNGFADSNYICFPYETRRTGIYSAGCVHQPMLMGAAEDDAAGAVLKAIQCLESINRGMAVHPRSGDISFPKFNMVRCTQCKRCTEECPFGALDDDEKGTPKPNPTRCRRCGTCMGACPERVISFDEYNVDMIASMIKENEVPDDIDEGGPRVIVFVCENDAYPALDMAAFQGKKWSPYVRFIPVRCLGSINTIWIADAMSKGIDGVLLLGCKYGDDYQCHFAKGSELCNRRMENIAETLGRLQLEPERVQQKQVAIDDYDLIPQMIEEFMNHIIDDIGANPYKGF
>HDR16198.1
IVERANIREQVVWCHPPQEEDTQMMGEDCIRMACAKIDKTEEPEPFVPEEEFSKDILVIGGGLAGMTASLDAAKAGYRVVLVEKEGSLGGFLAKMKARVTQPYKEVTTTDAAKLIGEVESNDRIHVYTSASVALIEGAPGLFTAHIESGGTEHVERIGAVVQATGWVPYDASKLGGLGYGKSKDVVTNVEFELMAASGKIVRPSDGKEAKNVLFIQCAGSRDPEHLPYCSSVCCLVSLKQAAYLKEQNPESVSYILYKDMRTMGQAEDFYRKTQLDGNVFIRGSAESVGEAGDKMYVEASDELLGEKIKIEDLDLVVLAVGLVPASRPETVPRIKAPEGVENADENGMIEVEPDSGFYAKTALNLQYRQGPELPTLKYGFPDSHFICFPYETRRTGIYTAGCLRRPMETANVIEDATGAAMKAVQCVEAVSAGFSLHPRSGDLSYPEINFQRCTQCKRCTEECPFGAFNEDEKANPLPNPTRCRRCGVCLGACPERVISFKNYSVGMIGNMIKAIHVPEEDEEKPRVLVFVCENDAYPALDMAGIKRMPLSPYVRFIPVRCLGSLNLIWIADALSRGIDGVLLFGCRHGDDYQCHFIRGSELADTRLGKISETLDRLALESERVRFVEVGITDYMKIPGIIDEFMETIEEVGPNPFKGW
>HDS00804.1
YKDLEDPNHEAMIQQIENNPNITVRKSTKIKRTKGQPGEFDVTLQNGSGEENIRVGAIIQATGWRQYPTKKLEYLGYGKSPNIVTNIEMEEMAKSGKIELPTGGEPKSVAFIQCAGSRDKDYIPYCSAVCCRVSLKQAKYIREQYPDCKIYIIYKDIRSPQQYELFYMQAQADDGIFLTKGEIENVAADNGKIKIDVSETLLGEDIQIETDMVVLASGMVSTNKVGNKFVDIGPMEKELLIGGSEDEKDEDEEPKSEEAKEFLEGGKKAAAGAEAGPEILNLAYRQGTDLPSLKYGFPDSHFICFPYETRRTGIYAAGPVRAPMDIATSMNDAYGAALKAIQSVEAVSVGKAVHPRAGDLSEFDFFMQRCTQCKRCTEECPFGTLDEDEKGTPLLNPNRCRRCGICLGACPERIITFKNYNIVMHSKMIGSISMPDEFDEKPRILVFICENDAMPALDMVGQMRMKYSPFVRFIPVRCIGSTNVIWLNDALSKGFDGIMLLGCKKGDDYQCHFVKGSQLAATRMTNVQDKLKQLALESERVEIHEIQIDDYDKIPKLIDDFVEEIETMGYNPFKGM
>HDS08564.1
MTGKGIHTGLAVCTGCDIGRSLDAGALCTLAAGQAEGIACMHHQALCSEEGLGKLHGMIREKGLDRIAIAACSPRVKAPLFQMDGVLVERINLREQVAWVMEAGHEDTRICAEDYIRMGLAKLEQISLPAPYIPPQVHREIVVVGGGVAGLTAALEGAAAGYRVHLVEKSGRLGGYANCIRRLSPVIAGETALRDPDVQELIAGVEADPLVEVHLNSTIVSVSGEPGNFTVALEEGSGTLLRAGSLVVAIGWKPYDPSRLQALGYGISQMVKTLEEFEHFAAEQPVPDRVLFILCAGSRDRDHLPYCSAYCCSAALKQALYVREKNPGSRVYIVYRDIRTTGFQEDFYRAVQADDAIFMTMGMVQSVTSHNDALQVTVGDSSLDERIMLETDMVVLATGMVPSTTTDLHLQYRAGEGLPDLKYAFPDSHFICFPYESRRTGIYAAGTVRAPMEIQASREDGAGAMLKAIQCIECVARGESVHPRAGDRTFPELYMERCTDCKRCTEECPFGSYDENEKGTPLPNPARCRRCGICVGSCPERVIGFSDFSINSVSAMIRSVPMPDAFEEKPRILVFVCENDAYPALDVAGMNRLRLTPYARIIPVRCLGSVNVVWIKDALSGGYDGVLMIGCMPGDNYQCHFMQGSELTEQRGENLADALATMMLEPERIRTRFVEITGHHEICRMINEYEKELVSVGPNPYKGM
>HDW82422.1
MEKKIGVYICTDCEIGRSLDVDKLIKVATKQKAAFAKAHRALCQKEGVEFIKNDMAQEGVNAVIIAACSPRVNYDVFNLGIPLLERVNLREGVVWCQPPNNEDTQMMAEDYVRMGIIKMQKMEAPEPYKVENLSKNVLVVGGGLAGITAAAEAAKAGYDVFLIEKNESLGGWMSKLYKQTPTKPPYTDLEEPDIGSRIKEVQENPKIKVYTSSLVEKIDGSPGLFDVTVKQNGNVETFRAGAIVSAAGTIPYDATKLEHSGFGKYPNVITIYTMEELASKGAIVRPSDGKPVKSVAFILCAGQRDENHLPYCSATCCIESLKQAKYVRNQDPDSKVYIFYRDMRTPGHYEYFYKGIQNDPGVFLTKGDVRGITEDGNKNLLVEVEDTLLGERIRVNVDLAVLATGMVPVSALGEEELPPGVKPEDEFIPYVMIESDILNLEYRQGGEVPVLSYGYPDSNFICFPYETRRTGIYAAGSVRAPMDISSTIEDATGAALKAIQCIELTARGEALHPRVGDTSYVDIFLQKCTQCKRCTEECPFGAINEDEKANPLYNPTRCRRCAICMGACPERIMSFKNYSVDMIGTMVKNIEVPPEEDEKPRAIVFACENDAYPALDMVGLNRLQYTPFVRVVPLRCAGSMNLVWVADALSKGVDGILLLGCQYGEDYQCHMATGSHLAKIRLSKVAETLDRLKLESERVQMAQVSISEYYKIPQILDEFLERLKEFGPNPYKGF
>HDW93620.1
FDFPNTVVERVNLREHVAWSHTPNDEDTQRIASDYIKMGTAKAKKIELPEPHIEEVTRSVLVIGGGVSGMTAALEVAKAGYEAVIVEKEAQLGGWMGKMKKRLPTQYPYAKLEDPGVDAKVAEINSNPNIKVYTSATVEQIAGQPGMFDVTINANGGNVETRVGSVVLATGWKPYDASKLESYGYGVYPNVVTNVAVEEMAKNSGINRPSDGKAAKNVVFIQCAGQRDADHLPYCSSVCCATSLKQATYVRESDPKAKAYIIYKDMRTPGQYELFYKSTQDDPGIFLTKGNITSITEDEANNLILEVEDTLLGGPIKIKADMVVLATGMVPTTAEEAILNLKYRQGPGLPDLDLFNGFADSNFICFPYETRRTGIYSAGCVKMPQTIAESIDDATGAALKAIQVVEAVSRGMAVHPRAGDMTYPEFFLQRCTQCKRCTEECPFGTLDEDEKGTPQPNPNRCRRCGICMGACPERLISFKNYSVDILSSAVKIIDVPGEEEGKPMVVAFVCENDAYPAFDMAGINRIQYDPNVRMIPVRCLGSCNTVWIADALSKGVDGIMMIGCKYGDDYQCHFAKGSELANYRMGKVQETLNRLVLESDRVQLLQLSIDEYDKIPSIIGEFMEKLQEIGPNPYKGF
>HDY11815.1
MAKKVGAYICTGCGIGDALDIEALSKVATKEKKLQICKSHPFLCGPEGVELIKQDLQEGVDGVVIAACSQRVNTDVFSFGPSVVVERVNLREQCIWCHPGNDEDTQMLAEDQLRIGIVKAQQMEPPEPYKVEDLSRTVLVVGGGLAGITAALEAAKAGYPVVLVEKNASLGGWVTRLYKQVSQRPPYNELEDVDIADRIKEVQENANIKVYTSAEIEKIAGGPGIFDVTIKQNGNLINERIGAVVLATGAVPYDATRLGHLGFGRYANVITGDMLEEMAARGKIVRPSDGKEVQSVAFILCAGSRDPEHLPYCSSVCCVESLKQALYVKQQNPEATVYIFFKDLRAPGLYEFLYKRVQTEGVVFFRGDIGSIEEGSNNTLVVQADDVLAGDKIVAEGIDLVVLATGMVPTTAFGEALVPTAEGEEKQEEGPPPDVILKSDLLNLEYRQGPELPTLKYGFPDSHFICFPYETRRTGIYAAGSVRAPMDLPSTVRDAAGAALKAIQCIELTAIGSAVHPRVWDFSFPEFSLQRCTQCKRCTVECPFGAINEDEKTYPLPNPTRCRRCGTCMGACPERLISFKNYSVGMIGSMVKTIEVPEEDEEKPRIVVFACENDAYPALDMVGINRLQLSPWIRIIPLRCLGSMNLIWVADALSKGIDGILLLGCKHGEDYQCHFVKGSELANYRLGKIAETLNRLALESDRVRMEQVSIMDYDRIPKLIEDFAKRLEEIGPNPYKGF
>HDY70435.1
MEKKIGLYICTDCEIGNAINLDELAKVAAEMKVPLVKTHPSLCQKEGVEFIKKDMAQEGVNAVIIAACSLRVNYDVFDLGIPLVERVNLREGVVWSHPPNDEDTQMMAEDYIRMGILKMQKMEAPEPYKVEEPSKNVLIVGGGLAGITAANEAAKAGYDVFLVEKNESLGGWMSKIYKQPPTKPPYAEMEEPVINNLIKEIQQNPKVKIYTSSLIEKIDGAPGLYDVTVKRNGGAETFRVGAIVEAAGTVPYDATKITNLGFGKYPNVITNYMMEDMAAKGKMVRPSDGKPVKSVAFIQCAGQRDENHLPYCSATCCVESLKQAKYIRLQDPDSKAYIFYKDMRTPGHYEYFYKSMQNDPGVFLTKGDVIGITEDENKDLVVEVENTLLGEKISVNADLVVLATGMVPVTALGEEVLPPGVKPGDEFIPYVMIETDILNLEYRQGGEVPVLINGYPDSNFICFPYETRRTGVYAAGSVRAPMDIPSTVTDATGAALKAIQCVELTSRGEAVHPRVGDTSYIDIFLQKCTQCKRCTEECPFGAINEDEKANPLYNPTRCRRCGICMGACPERIMSFKNYSVDMIGNMVKNIEVPEEEEEKPRIIVFACENDAYPALDMVGLNRLQYNSFVRVIPLRCAGSMNLVWVADALSKGIDGILILGCQYGDDYQCHMATGSHLAKIRLSKVSETLDRLKLESGRVQMEQVSISEYYKIPRILDEFLERLEGFGPNPYKGF
>HDZ03348.1
MEKKYGVYICKGCEIADTVEIEKLEEVAAKEKQIPVCKTHDALCSPEGLDLIKNDISGEGVNTVVVAACSPRVKYKEFSFNGSIVERINLREFVAWTQEPKTEDTQALAEDYMRMGITKAQHTELPEPFMLEEIDKAVLVVGGGITGMTSALGAAEAGYNVILVEKQAELGGWAAKMHKQLPQSYPFESIEEPTIKATIDKVTSHSNIKVYTSSEIEKIAGFPGQYDVSIKTNGGPEQAKAGAVIMAAGWRPYDANKLEHLGYGTNPNVITNVQMEEIASSGKIIRPSDGREAKKVAFIQCAGSRDPGHLPYCSSYCCLTSLKQAKYVREKNPDAMAYILYKDMRTPGQYELFYKSMQNDPGVMLTKGEVTGVSEASDGNLYVDLKDTFLGENIRIEADMVVLATGMVPNTKIDAEVLAEWKTKFDEELKASGGKPDPNAPLEPHKVPNILNLEYKQGPELPVLDEAYGFNESNYICFQYETRRTGIYTAGSVRQPMHMLGSIEDALGASLKAIQCIEATAKGFSVHPRAWDQTYPEVNLQKCTSCKRCTEECPFGAIEEDEKGTPFHKMSRCRRCGTCLGSCPERVINFKDFSIGMMSSMFKAMDVPDEGLRLIGLVCENDAYPALDAAAINREKWSNAIRFIPVRCLGNLNLAWIADALSSGIDGMVLIGCKFGENYQCHFVKGSELANERLGKLQETLGRLQLEPERVELIQLSIQDYDKLPEILAEYVEKLEEMEPNPFKEF
>HDZ59498.1
NFYKAAQDNPGVMLTKGDVLNIEEDSSGNIIVEVDNTMLGEKVRIEADMLVLATGMETNMMPADRNVNDLTPEYVGKWKETETQDGIIKEVIADPVVLNLDYRQGPELPYQSYGFPDSHFICFPYETRRTGIYAAGAVRAPMTGLQAIADASGAALKAIQCLELTSQGKAVHPRVGDQTFPEINFNTCTQCRRCTVECPFGALDEDEKGTPKTNTYRCRRCGTCMGACPQKIISFNDYTIDMVASMMKAINVPDDTEKPRFIALICENDAYPSIDIAALNRMKFSPFFRFITLRCLGGTNLVWVAEALSTGVDGIILIGCKYGDDYQCHFIKGSQMCNERLGKVQETLGRLMLEAERVKQVELAMNEWDQIPQILDDFAEEVKGFGPNPFKGF
>HDZ62570.1
MEKKLGVYICSGCDIAEAVGIEKLQDVATKEKQIPLCKTHHALCSPEGLDLIKNDISGEGVNTVVVAACSPRANHKEFTFPGNIVERINLREFVAWSQEPMTEDTIALAEDYMRMGIVKAQKSDIPEPFMLEETEKTVLVVGGGITGMTSALGAADAGYDVVLVEKNAELGGWAKKMYKQLPQSYPFESLETPTAGAVADRVSSHKNIKLFTSSEIEKIAGVPGQYDVSINTGSGTEQVKAGAVVMAAGWRPYDANKLEYLGYGKNPNVITNVQMEEIASSGKITRPSDGKEAKRVAFIQCAGSRDANHLPYCSSYCCLTSLKQAAYVREKNPDSMAYILYKDMRTPGQYELFYKKMQDDPGVMLTKGEVTGVSESSDGNLFVEVKNTLLGEDVKIEADMVVLATGMVPNTKIDQDVLAEWKKKFDEKLAASGGKPDPNAILEQHKVPNILNLEYKQGPELPGLDEAYGFADSNYICFQYETRRTGIYAAGSVRQPMTMLQSIEDALGASMKAIQCIEATAKGFAVHPRAWDQTYPEVNLQKCTSCKRCTEECPFSAIEEDEKGTPFHKMTRCRRCGTCLGSCPERVVNFKDFSIDMISSMFKTLDVPDEGLRLLALACENDAYPALDAVALKRGKLPSSLRILPVRCLGNLNLVWIADALSRGIDGMLLLGCKFGENYQCHFVKGSDLAQERLGKLQETLGRLMLEPERVELMQLSISDYDKLPQLLADYVEKMEGFEPNPFKEF
>HDZ76398.1
GCDYVRMAVTRAQKTTLPEPYLLESISRKILVMGGGIGGLTAAREASKAGYQVTLVEKTGVLGGKALNWRKMFPTRYPYAELETPSVEQMIADVTSDSNITVKTETEVARISGAPGQFVVTFKTAGTKSEWDAPAKVGADEQDRIDKGEMEDPNAGLKAYTEQNPDGEMYGAVVLATGWSPADVSEYEHLGYGTLKNVVTNAEFEKLAKEGKVPANVAFIQSPGGKEDDRDFPYCNSVTSMVALKQAQYVRDDNPDGKAYILYQHMRTPGNTELFYKAMQQNDGVFLTKAAVTKVEETGNGLAVQAADTLFGEDLTLNVDMVVLAAGMVPTTVDEPTINLAYRQGPGFMDLDLFDGYADSNFICFPYETRRTGVYTCGGVRKAETMEETIDDATGAALKAIQCIESANRGVAVHPRSGDQTYPDFFFTRCTQCKRCTEECPFGALDDDEKGTPLPNPTRCRRCGTCMGACPERIIGFADYNVDMIGSMVKAIEVPDDDEDKLRVVVFVCENDAYPAIDMSGMHRNKVNRLVRFIPVRCLGSVNMVWIKDAMSAGMDGALLLGCKWGDDYQCHFVKGSELADRRMQNIGETLGTLGLEPERCAVKQIAISDYDAIPAIIDEFVEEIVELGPNPFKGF
>HDZ78130.1
MSDEKKTAAYICKGCGLGDRLDCTELTTIAEKEGKAEIVREHEFLCNANGVAMIQKDIDEGANRIIINACSRRAKTEAFNFENVAMTRANLREGVIWSQPNTDEARETTQEMAADYVRMACAEIKFMNIPEENPEHGTNKRLLVVGGGISGMTSAIEAARAGYEVILVEKTGALGGMAAQLYKRVPDHEDYADPQDTGIAEMVAEIEADSLITVKLDSTITRTSGAPGQFSVDITKESGSTETENVGAIIQASGFTNYDANNLPHLGYGKSADVVDQAGLEALAKAANGGAIKRPSDGKEVTSVAFIQCAGQRSKKKGELSYCSGHCCNTSIKQAMYFKDANPDVDAIVIYTDLRTPGNGEDFYRSAQKKRIIFTKGEVSEVVTSGSGLEVKFKDLILNEDTAMNADLVVLATGQVPNSGVNIEAIPASVDKDEAAAEAEESSINTEVDTGAIQEVSVLNLTYRQGKDLPHLRHGFSDSHFICFPYETRRTGIYTTGPVRRPMDIAQAKEDATGAALKAIQAIENSGLGRAAHPRSGDLSYPDFRKENCTQCKRCTVECPFGAIDETEDGYPQFNEGRCRRCGTCMGACPVRIISFANYSVDTVGAQLKAVDMPDEFDEKPRMLVLACENDAYPAIDMAGMNGKSYSPYVRIVPVRCLGSVNTIWISDAMNSGYDMVLLMGCKHGDDYQCHFVKGSELANIRMSKIGDTLQTLNLEPERVQDYEVAITDIDRIPQLINDAAEVIGTIGMNPFKGF
>HDZ91804.1
MDKKTAVYICTGCGIGDALDIEQLKEEGTEDFTIDITRDHPFLCGQEGVDLIKQDIEGEGINTVIIAACSHRVNYDLFNFGQGVIVQRVNLREQVAWSQPAGEEDTQMLAEDNLRIGCSQAKDTELPEPFKAEEEYSKDILVVGGGLAGMTAALETARAGYQAILVEREDRLGGFLGKMKKLITLPYKEVSEPGAEELIKAIEDEPKVKVYTSSTVEKISGGPGLYTVEIKSNGNGVSERVGAVVQATGWVPYDANKLGHLGYGKFKDVVTNVEMEEMAASGKITRPSDGSDAKNVLFIQCAGSRDPEHLPYCSSACCLVSMKQAGYVKEQNPEAVNYILYKDVRTVGQAEDFYRKAQNDGNIFIRGEAANVGEEGGKLFVEADDELLGERVKIEDLDLVVLAVGMVPASKPDTTPRIKAPADAEDADEDGMIEVVPDSGFFANSALNLDYRQGPELPTLKYGFPDSHFICFPYETRRTGVYSAGCIRRPMETAKAIDDAVGAAMKAIQCTEATAEGKAVHPRAGDTTYPEFNMQRCTQCKRCTEECPFGAINEDEEANPLPNPTRCRRCGVCMGACPERIISFKNYSVGMIGNMIKSVHVPEEDEEKPRVLCLICENDALPAVDMAGIKRMKWSPYVRFIPMRCLGSMNLVWIADSLSRGIDGILLLGCRHGDDYQCHFIKGSELAETRLSKVSETLDRLALESERVKFVEVGITDYHKIPAIIDEFMETIDEVGPNPYKGW
>HEB51507.1
MSKERHRKSDRVGVYICHCGGNISDHVDVEKVRRDVEKLPGVAVARTNMFMCSDPGQELIIRDLRQGLVDRVVVASCAPSLHEATFRSAIARAGANPYIYDHANIREHVSWVLHGDKATAKAEKLVAAAVGKARLLEPLTPIHVEARRHVTVIGGGIAGMTAARLLADRGLEVVLIEKSPYLGGHVARLDSVAPFGEKAADLVSELAGSVLDHEAITVLTGTRVKGFDGYVGNFDLRVCPVAAQEKQETGYVAFRGVAGGGLPESIIRTGAVILATGFRDYQPRRGEFGHGEYAGVVTLPEFIRLFASAEKSGDCLALDGRTIRSLAMIHCVGSRQIPGIHEEDGNGYLNEYCSRTCCSAVLHAACRIRERFPGTRVHDLYRDIRTYGRGQEDLYTRASENGVVFYRFTPDAPPRVEPGQGGEEGDFPLRVTLEDGLTFGEEVRMGVDLVVLATGMEAGDIEELVAMLKLPVGADRFLQEVHPKLAPVETSVAGVFLAGTAQAPMTIGEACNGAAAAAVKA
>HEB56343.1
MADEMKIGAYICKGCGIGDRLDTAQMAQTATRDVKAAIAKEHEFLCNADGIKMIQDDIDNEGVNRVAVIACSRRAKIDAFNFKDVAVTRGNIREGVIWVRPDTDDARETTQDMADDYVRMAVIEAKFCKPPTPNEETSYNRHILVVGGGVTGMTAAVEAAKAGYPATIVEKTGALGGAAAKSWKRIPQKSPYADPEDTGVTELIKYIEESDRITVHLNSTLTKTSGAPGRFSADITTESGSTTTDNFGAIVQASGYTEYDAKQLPELGYGKSANVVTQAELDAMALEADGGPIKTKDGKEVKSVAFVQCAGQRSDKEGHLNYCSGHCCSTSVKQAMYFKDQNPAIDTNVIYTDLRMPGAGGEDFYRSGQRKGVTFTKGCVTEVATAGSELEVKFKDLILNEDTSEKVDLVVLATGQIANSGLDIDEVGQDEPGEWKTNPESVLNLDYRQGKDIPQLTMGFNDSHFICFPYETRRTGIYTAGPVRRPMDMQQAMEDAVGAAMKAIQAVENAGKGRAAHPRAGDLSYPQFRREGCTQCKRCTVECPFGAIDEDEQRFPVFNESRCRRCGTCMGACPVRVISFENYSVDSVGHQIKNIDIPDEFEEKPRILALACENDAYPALDMAAMNRVEYSAFVRVVPVRCLGSVNLIWITDALNSGYDGAVLMGCKKGENYQCHFVKGSEMASIRMSKVDDTLQTLSLEPERVTTHEVAITDIERAPEIINEMAATIEKIGMSPFKF
>HEB58072.1
MSDMKIGAYICKGCGLGERLDCDELATIAQRDGKAQVVKTHEFLCSAEGVKQIQDDIDNEGVNRVVIGACSRRAKTEAFRFDNVVLVRANLREGVIWIRPDEDDMRETTQEMAADYIRMSCAEAKHSTPPASAQEKGSNETVLVVGGGISGMTAAIEAARAGYPVILVEKTGQLGGYAAKMWKDVPMHAPYKDPVDTPVAKLVAQIEGNDRIKVHLNSTISRTSGAPGRFSVDISTESGSTATENVGAIIQASGATPYDASQLPELGYGKCKDVVDRAELEQLAIEANGGPIKRPSDGKEVQKVVFVQCAGQRSDKEGHLNYCSGDCCLTSIKQAMYFKDQNPDIETTILFDDLRTPGAPGEDFYRSGQDKMVTFRKGKVSEVVAGGNPVVKFKDLILDEDAEEEADLVVLATGMVPNSGVDIEEVPQNEPGEWEVDVNSILNLTYRQGKDLPHLKYGFNDSHFICFPYETRRTGIYTCGPVRRPMDTQQAIDDATGSALKAIQAIENAKVGRAAHPRSGDLSYPSFRKEGCTQCKRCTVECPFGAIDEDENRYPQFNESRCRRCGTCMGACPVRVISFENYSVDTVGQAIKNCEIPEEWDEKPRILVLACENDAYPALDMAGQQGKHYSQWARVIPVRCLGSVNTIWVTDALNSGYDGVVLMGCQKGENYQCHFVKGSEMAAYRMSKVDDTLETLNLEKERVETYEVAITDIDRAPKLINDMAETIEKIGMSPFKF
>HEB59020.1
MSDVKIGAYICQGCGLSDRLDTAQLAQVAQRDAKAAMVKEHEFLCSEAGVKMIQDDIDNEGVNRVAICACSRRAKTEAFNFEGVAITRANLREGVIWVRPDTDEARETTQDMADDYVRMAVVEAKHASPPSPNQETSYTRDILVVGGGVSGMTAALEASRAGYPVTIVEKTGALGGHAARAWKGIPMHAPYSDPADNIVADLIAKVEADGNITVHLNATLSRTDGAPGRFIAHISTESGSTTEAKFGAIVQASGYRDYDANELPELGYGKLPNVVTQAELDLMAKEANGAPLKTKDGKDVNSVVFVQCAGQRSDKEGHLPYCSGHCCLTSIKQAMYFKDANPDIDTNVIYTDLRTPGAGGEDFYRSGQKKGVTFTKGQVNEVSAEGDHLAVKFKDMILDEDAVEAADLVVLATGMVPNSGVDIEAIAKPAEEEAEEVEDIDISQIELPVESILNLSYRQGPDLPHLKYGFNDSHFICFPYETRRTGIYTTGPVRRPMDAQQAMDDATGAALKAIQAVENAGLGRAAHPRSGDLSFPSFRREGCTQCKRCTVECPFGAIDEDEERYPKFNEARCRRCGTCMGACPVRVISFENYSVDTVGQQLKNIDIPDEFEEKPRILVLACENDAYPALDMAGMNKVEYSAFARIIPVRCLGSVNLIWITDAMNSGYDGVILMGCQKGENYQCHFVKGSEIAHVRMSKVDDTLQSLSLEPERVATYEIAITDIERAPKLINDMAETIEKIGMSPFKF
>HEB69688.1
MDKVYSAYLCTGCGIGDVLDVDGLKSAASESGTEMQEHTCLCSAEGRALIEKDIADNGVNSVIVCACSPRVMQKEFNFGEGIMTTRGNLREQVAWVVGTPEADGEEGGEEAAESEGVDEFIQEMGEDYVRMAVTRAQKADLPEPYLLETVNKSILVMGGGIAGLTAATEASKAGYQVTIVEKTENLGGKALGWREMFPTKYPYTDLEAPNIDQMISAVTSDANITVKTATEVARIGGAPGAFNVTLKAAGTTSEWDAPAKVTVDEQDLIDKGEMEDPNAGMKVYTELNPDGEMFGAVVLATGWTPADVSEYEHLGYGTLKNVVTNAEFEKLAKEGKVPAKVAFVQSPGAGEDDKDFPYCNSVTSMVALKQARYVREDNADGEAYILYQHMRTPGNTELFYKSMQQEDGVFLTKAAVTKVEETENGLAVHASDTLLGDAITLNVDMVVLAAGMVPTTAFENSINLAYRQGPGFLDLDLFDGYADSHFICFPYETRRTGIYTCGGVRKAETMEETMDDATGAALKAIQCIESVNRGVAVHPRSGDMTYPDFFFSRCTQCKRCTEECPFGALDDDEKGTPLPNPTRCRRCGTCMGACPERIIGFSDYNVDMIGSMVKAIEVPDDDEDKLRIAVFVCENDAYPALDMSGMHRNKMNRLVRFIPVRCLGSVNMVWIKDAMSSGMDGVLLMGCRYGDDYQCHFVKGSEIASKRMENIGETLGTLGLEPERCAVRQIAISDYDKIPAIIDEFVEEIIELGPNPFKGF
>HEB71372.1
MTQEQAPKKTGAYICSGCGIGECLNVDELSKVAKDELKTPVVKTHPFLCGSEGVELIKSDIANEGVNTLSIVACSVRVNYDIFDFGPEVLLDRVDIRERVAWCHEPNDEETQALAGDYIRMGLAKIKEMNHTSPYKIESVSETIMVVGGGITGLTAALNAARAGHKVELVEKEARLGGFMNNLKKIFPQTAPYDTVSVNDIEDRVKEVEDDPDITVHLNTTIKSISGGPGMFDVSLKDGSQSKINIGAIVLATGFKPYDMSKLTHLGAGLPDVISGVDLEKMALDEAIKRPSDGKPARRVVFALCAGSRCDEHLNYCSSVCCSASLKQADYIRKSDPDASVTIVYRDIRTTGTTEHFYKSIQQDPGIFLTKGDVDNVKHEGDELYITIKNTLLGGPVTIKADMLVLATGIVPTAFDEKVVATIPNDQMQDFDREQVGKASILNLEYRQGPELPDLAYGFADSHFICFPYETRRTGIYSAGAVRHPQDSATARNDAVGAALKAIQCVKMVGRGRAVHPRSGDDSYPEFAMERCTQCKRCTVECPFGAINEDEKANPIPFPTRCRRCATCLGACPVQIISFKNYSIQMIGAMIKSIDMPDEFDEKPRVLAFICENDAMPALDMAGINRLKYSPVVRFIQLRCLGSINLQWVADALSSGWDGIMMIGCKHGDDYQCHNIKGSAIAEERTGKVQETLDRLMLESDRIRVESLAINDYHRIPELIDGFVEEIGNMEPNPYKGF
>HEB73767.1
FIQCAGQRNPEHLPYCSSYCCLVALKQAKYVRELNPEAKAYIFYRDMRTPGQFEEFYKNAQNDIGIFLTKGEVVSISENSDKSLNIEVEQTLLGEKITVKADLVVLATGMVSSYEGLPTTREEVFERYGLTGQEEPDVIEKTIAETPQPWVGILNLQYRQAPEIPVLKYSLPDSNFICFPYESRRTGIYAAGCVRQPLDIDGCIRDARGAALKAIQCMELESRGAAVHPRAGDLSFPQFFLQRCTQCKRCTQECPFGALDEDEKGTPKPNIFRCRRCGVCMGACPERIVGFQNYNIDIISSMIKAISVPEDDEEKLRILCLACENDAYPALDMAGINHINYSPLLRVIPMRCLGSMNLVFITDALSRGIDGVLLLGCKFGDDYQCHFVRGSELADYRMSKLHETLSKLGLEAERAELVQVAITDYDKLPGIIDKFINRIKEIGPNPFKGW
>HEB76720.1
MSESKLGVYICTDCGIGESLNIEELQKAAKAPICRTHPFLCSQEGVQVIRDDINNEGVNKIVIAACSQRVNYDVFDFDPLKYVTERVNLREHVVWSHPPNTDETQAMAEDYIRLGITRANKSEPPEPKITDLNKTILVVGGGVTGLTAAIEAAKAGSDVVLVEKEAELGGWTRKMYKVLPKKAPFTDLEKPDIDSRIAEAEGNEKIKIYKSTTIKKIAGEPGMYEVTVDTDGTEETFTVGAIIYAIGWKPYDASKLDSLGYGKFKNVITNVEMEELASKGGISRPSDGKPAQSVVFIQCAGQRDEAHVPYCSAVCCNVSLKQAMYVRESNPEAGAYIIYKDMRTPGLYENFYKAAQDDEGIFLAKGEILGITEEAGGTLLVEVNNQLLDKKVTIKADIVVLATGMLTNMIPDEYEVNNLTPEYIGTIVKKETADGIIEELEPVPISLNLAYRQGPEMPHLKYGFPDSHFICFPYETRRTGIYAAGAVRHPMDALQASADAAGAALKAIQCLELTSQGKAVHPRAGDQTFPEFRLESCTQCRRCTVECPFGVLDEDEKGTPQEHPYRCRRCGTCMGACPQRIINFKNYSIDMISSMIKTVEVPDEDEEPFILGLICENDAYPALDLAGQNRIQYSPNFRFISLRCLGGTNLVWIADALSKGIDGIILIGCKFGDDYQCHFVKGSQMANERLGKVQETLDRLMLEADRVQQVQLAINEWDKLPQILDEFSEALKELGPNPYKGF
>HEB80004.1
GAIVVATGWRPYDAGKLGHLGYGASPDVVTGVELDEMLAAGPALRKSDGKAPKAVAFVLCAGSRDPEHLSYCSTVCCGASIRQALQLLQAEPETMTYIVFEELRTPGVAEEHYRAAQEAGVIFIKGKVSGVDSGGGAGLVVTVDDALLGEETPLGGLDMVVLATGMVPNSTNIDAPSPEMDEEKLSALSADIDPEAPISVAGYLQDASDDADDKEDAAKEDAGEGEAAPPTYPEGGSILNLQYRQGPHLPILADGFSDSHYICFPYETRRTGIYACGPLRRPMDLAESALDAAGAALKAIQAIHNVKEGRALHPRSGDLSYPKIGLEICTKCRRCTVECPFGAFDEDENDYPILNPTRCRRCGTCMGACPVRAISFDNYSVEMLTSMAKAVEIPDEMDEKPRILILACQNDAYPALDMAGAAGCQYSAHVRIIPVRCLGSVSILCASDALSAGYDGVILMGCKSGDDYQCHFVKGSALAGVRLSKIEETLKSMMLEKERVSSMEVAISDSASVGKMIDDFVAVIDEIGPNPFKGF
>HEB83226.1
MSDEMKIGAYICKGCGIADRLDVGQLEMTATRDGKAAICKQHDFLCSEEGVKLIQDDIDNEGVNRVVIAACSRRAKTEAFQFENVALVRTNLREGVIWVRPDTDEARETTQEMGDDYVRMGCAEAKYAHPPKPSGEQGLTRAILIAGGGVSGMTAALEASKAGYKSTIVEKSGSLGGATAQLFKKIPTKAPYADPEDTGVDEMIAAVEADPNITVFLNATLTKTAGAPGRFEADITTESGSTETQMFGSIVQASGFKPFDASVLTEFSYGKSKDVVTQLELEALAKEANGGPIKRPSDGKEVSSVMFIQCAGQRSKKEGHLEHCSGYCCSASIKQAMYFKDQNPDIDTVVLYTDLRTPGAGGENFYRSGQKKGVIFTKGVASEVVHSQNPTVKFKDLILDEDTEVEVDLVVLATGMVPNAGSSTREELTADENEAKETGNEIRIDADSILNLDYRQGKDVPHMANGFADSHFICFPYETQRTGIYTAGPTRRPMDVQQAIDDATGAAMKAINEAENAALGRAAHPRSGDLSFPSFRKEGCTQCKRCTVECPFGAINEDEEGYPVYNESRCRRCGTCMGACPVRVISFENYSIDTVGQQLKAVDIPDEFDEKPRILVLACENDAYPALDMAAQNKMEYSAFTRIIPVRCLGSVSLSWITDSMNSGFDGVILMGCPSGDDYQCHFVKGSGTAQERMGKVGDTLESLSLEKERVQTYEISITDIQKVTQIINDMESTIEQIGMSPFKF
>HEB85007.1
EDHLGGWSARWRTTFPVKPPYDAPVDNGIDELIGRVEKQERIDLRLNTRIERISGEPGRFDVTLQNGKAPEVVRVGSVVQATGWRPYDPENLGHLGYGLKNVVTNVQLEDMLASGAVARPSDGAAPKSIAFVQCAGSRDKDHLPYCSAVCCRVSLKQAMQLRALFPEAKIYVLYKDVRSPGQYELFYQKAQADPGFFFTKGEVAGVRQVDGDGVAVDLDDTLLGEPITVEADLLVLAAGMVPTTAVEDEVVDIEGGEEQPDAPVETGTGETADGKKMAAGAEKGAGILNLTYRQGTDLPTLKYGFPDSHFICFPYETRRTAIFAAGTVRAPMDIAQAAMDANGAALKAVQAIEMIAHGAALHPRSRDLSYPEFFLQRCTQCKRCTEDCPFGALDEDDKGTPEPNINRCRRCGTCMGACPERIINFQNYSVPMGNDMIKAIEVPEEDEEKPRIIAFMCENDALPALEMAAQKRMKLNPWVRIIPVRCLGSVNLVWITNCLDAGFDGIILLGCRHGEDYQCHFVRGSELAEYRMENIQEKLQQMALEEERVRVESVAIDEWERVVELLNGYAEEIEEIGPNPFKDF
>HEB95542.1
MADEKKFAGYICTGCGIGERLDAGQLETTATRDGKMQLCRQHEMLCSAEGVQMIRDDIANEDVTHIMIAACSRRAKVEAFHFPEVAMSRANLREGVIWVRPDTDENRETTQEMADDYIRMACAEVKFMTKPSMAGERKLNKNIMVVGGGVTGMSAALEAAAAGYPVHIVEKSGALGGHAAQFYKAIPTRAPYSEPQDPGVAQMIADVEANDLITVHLNSKVAKTEGAPGRFQVQIATESGDTTEVSFGAIVQATGFELYDPSELSQFNYGNSPDIVTNLELEKLAKEADGGPIKRPSDGREVQAVAFVQNVGQNSTEEGQLPYHSGIGDLVAIKQAMYFKELNPGCDTTVLFDNLRTPGAPGEDFYRAGQEKMITFAKGRVNEVVPGDTLEVKFKDLILNDDASMKCDLVVLDVGMVPKVGPDPYAIPLTAEEEEENAAAAEAAEAAGEEAPQVDVESILNLDYRQGTDLPQLKYGFTDSHFICFPYETRRTGIYAAGPVRRPMDIRQARDDATGAAMKAIQAAEHAAVGQAVHPRSGDLSYPSFRREGCTQCKRCTVECPFGAINEDEERYPVFNEERCRRCGTCMGACPVRVISFENYSVDTVGQQIKNVDIPEEWDEKPRILVLACENDAYPALDQAAMNGVEINPWARVIPVRCLGSVSLSWITDSLNNGFDGIVLMGCQKGDDYQCHFVKGSEMGLERMSKVGDTLETLNLEPERVASYEVAITDVERAPKLINDMAETVEKIGLSPFKF
>HEB98926.1
MADIKIGAYICKGCGLGERLDCDELATIAQRDGKAQVVKQHDYLCNAEGVKMIQDDIDNEGVNRVVIAACSRRAKTDAFDFPGVCVARANLREGVIWIRPDEEEMRETTQEMAADYVRMGCYEVKFQTPPASSQEKGQEETVLVVGGGVSGLTAALETAKAGYKVVLVEKTGQLGGTLANAWKDIPQKAPFSELVEPPVVALAQEVEANDNITVHLNSTIARTSGAPGRFSVDIATESGSTTTVNIGSIIQASGFKPYDMSQLPELGAGNPDVVDQLGLEKLAKEANGGPIKRPSDGKEVQRVMFIQCAGQRSDKEGHLPYCSGHCCLTSIKQAMYFKDQNPDIETVVLFTDLRTPGAPGEDFYRAGQDKEVTFRKGIASEVTAGGNGLTVKFKDLILDEDMSEDYDLVVLATGMVPNAGVNIELPVTEEEEEGEGEEAAAEETTVPVESILNLTYRQGPDVPQLKYGFPDSHFICFPYETRRTGIYTCGPVRRPMDTAQAMEDATGAALKAIQAIENAKAGRAAHPRSGDLSYPSFRRDGCTQCKRCTVECPFGAIDEDEEGYPQYNESRCRRCGTCMGACPVRVISFENYSVDTVGQQLKNIDIPDEFEEKPRILVLACENDAYPALDMAGMQGNMYSQWARVIPVRCLGSVNTIWLTDALNSGYDGVVLLGCQKGENYQCHFVKGSEMAHY
>HEC06888.1
MSDEQVEKKYGAYICTGCGIGDRLDAGELESTASRDGRMNVVKQHEMLCSKEGVQMIRDDIDNDGVNHAVIIACSRRAKVEAFDFNDIAMTRCNIREGVIWARPDTDEAKETTQEMANDYIRMSCGEIKQMNKPSASGQQSRNPNVLVVGGGITGMTAAIEAAEAGYTVHLVEKSGALGGHVAQLHKRVPFKAAPQGTPNSPDANLPMPEDTGIEDMIAAVEGNDNIKVYLNSTVTKTSGAPGRFSVDISAESGGTTTENIGSIVQATGFNLYDPENLPEFNYAGSPDIITNLEMEALANAANGGPIKRPSDGKEITSVLFVQDAGQNSTDEDRLPYDSGIGDLVSIKQALYFKHHNEGCDTTICYNNLRTPGAAGEDFYRSGQKNGVIFTKSDVKEVTPGDSITVKMHDKILDEDAEVKVDLVVLDLGMVPNSGPDPYAANEALEGMSDEDRADELEAQEAHAADETSVKVESILNLDYRQGTDLPHLKHGFTDSHFICFPYETRRTGIYAAGPVRRPMDIRQAMDDATGAAMKAIQEIENAGQGRAAHPRVGDLSFPTFRKEGCTQCKRCTVECPFGAIDEDEERYPQYNESRCRRCGTCMGACPVRVISFENYSVNTVGAQIKECDIPEEWDEKPRILVLACENDAYPALDQAAISGVEISPWARVIPVRCLGSTSLSWVTDALNNGFDGIIMMGCKRGDDYQCHFVRGSTMAAERMAKVGDTLETLNLEPERVVVEEVAITDIDRAPQLIKDMEETIEKVGLSPFKF
>HEC12000.1
MADEKKIATYICQGCGLGDRLDTAELAKIAEKEGKAAIVREHEFLCNADGVATIQKDIDSEGVTHVCVAACSRRAKTEAFGFDNVAVSRANLREGVIWSQPDNDEAKELTQEMAADYIRMGCAEVSFMKAPISNPNHGSNKRILVVGGGITGMTAALEVAQTGYDVLLVEKESQLGGQAARLYKRQPNREPYAEPLDTGVSEMIAAVEAESRISVSLNSRITRTSGAPGQFSVDVSAESGSTNTENVGAIIQASGFTPFDANKLDYLGYGKNADIVDQMGLEELASKANGNGIARPSDGGEIKKVVFVQCAGQRSDKDGELAYCSGHCCNTSIKQAMYFKDANPEVDTTILYTDLRTPGNGEDFYRSAQRKGVIFAKGQVSAVDASSNGAKIKFKDLILDEDVELDADLVVLATGQVANSGVDIDEVAQNEPGQWEVSVDSILNMDYRQGKDMPHLRHGFQDSHFICFPYETRRTGIYSCGPVRRPMDMVQASEDATGAALKAIQTVENAQLGRAAHPRSGDLSYPEFRKEGCTQCKRCTVECPFGAIDEDEKRYPQFNESRCRRCGTCMGACPVRVISFENYSIDTVGQQIKAVDMPEEFDEKPRILVLACENDAYPALDMAGLNRLQYSAFVRAIPVRCLGSVSTSWITDAMNSGYDGVILMGCKHGDDYQCHFVKGSELANERMSKIGDTLEQLDLEGERVATHEVAITDIQRVPELINAMAAKVEELGMNPFKDF
>HEC14503.1
AIDIDTLETVATGECKVSLCKKHDSLCSDEGVKLIEADIKSGAVNKAIIAACSPRVMTDKFSFEGASILRANLREQVIWCHPAGDEDTQMLADDQIRMAAAQAAMVSLPEAYTEGEFSETVLVVGGGFVGMTAAREASRAGYPVVLVERSDILGGMTAKLAKVLPERPPYREPQENPVAALIAKVEGDDRIRVMTDTLVTKTSGSPGKFEVEVTKGATATVEKIGAIVIATGWRPYDATKLGHLGYGASPDVVTNVELEGMLGNGGVKRKSDGAAPKTVAFVQCAGSRDPNHLPYCSSVCCGVSMKHAIQLIEADPDVMCYVIFDELRTPGTAEEFYRSAQEKGVIFVKGKVEKVDENLTVTYHDELLGDDVPMEGLDMVVLATGMVPNSTNVETPNQEIDDLQQIYVKDDINPAAAIEVAGYAEGVEAPEPVARPEETLPEGSSILNLQYRQGPHIPMLADGFADSHYICFPYETRRTGIYTAGPVRRPMDMGEAGQDAAGAVMKAVQAIRNVSHGRGLHPRVGDLSYPKFGLDQCTKCKRCTVECPFGAIDENEDDYPVLNHSRCRRCGTCMGACPVRTISFDNYSVAMINDMA
>HEC24408.1
NEDVGAVVVATGWKPYEAKKLDYLGYGLSPDILTNVELEELYSDLYQDGKNENFTVSRKSNNEQVKSIAFIQCAGSRDENHLPYCSTVCCMSSLKEAALIRKNNPDANIYIIYRDIRTLGEYENFYRKMQDDERIFMVKGVISGVSYDKTNNIIDLNVKDTLFKGDITLNVEMVVLAAGMVPNSGEVAISGEMKAEVNNGSDETQGASCEAADPDMSAQVAKSGILNLTYRQGKEMPDLVYGFPDSNFICFPYESRRTGIYSAGSVRAPMDTVFSVDDAKGATLKAIQCIEQTSKGRAVHPRSNDMTYPLFDLSRCTQCKRCTEECPFGAIDEDEKGTPEPNPERCRRCGVCMGACPVRIISFKNYSPDIVASMIKSLYIPEEEEDDNYRILVFACENDAYPAFDVLGINKMNLSSNIRVIPVRCLGSINNVWYADALSKGIDGILLLGCKYGDDYQCHFTKGSELASYRMVNLKETLTRLVLEEERIKQIQLEFSDYMKLPEIVEDFVNTIKSLGPNPYKGF
>HEC25995.1
MSDEKKTAAYICKGCGLGDRLDCTELTTIAEKEGKAEIVREHEFLCNANGVAMIQKDIDEGANRIIINACSRRAKTEAFNFENVAMTRANLREGVIWSQPDTDEARETTQEMAADYVRMACAEIKFMSIPEENPEHGTNKRLLVVGGGISGMTSAIEAARAGYEVILVEKTGALGGMAAQLYKRVPDHEDYADPQDTGVAEMVAEIEADGLITVKLDSTITRTSGAPGQFSVDITKESGSTETENVGAIIQASGFTNYDANNLPHLGYGKSADVVDQAGLEALAKAANGGAIKRPSDGKEVTSVAFIQCAGQRSKKKGELSYCSGHCCNTSIKQAMYFKDANPAVDAIVIYTDLRTPGNGEDFYRSAQKKRIIFTKGEVSEVVTSGSGLEVKFKDLILNEDTAMNADLVVLATGQVPNSGVNIEAIPASVDKDEAAAEAEESSINTEVDTGAIQEVSVLNLTYRQGKDLPHLRHGFSDSHFICFPYETRRTGIYTTGPVRRPMDIAQAKEDATGAALKAIQAIENSGLGRAAHPRSGDLSYPDFRKENCTQCKRCTVECPFGAIDETEDGYPQFNESRCRRCGTCMGACPVRIISFANYSVDTVGAQLKAVDMPDEFDEKPRMLVLACENDAYPAIDMAGMNGKSYSPYVRIVPVRCLGSVNTIWISDAMNSGYDMVMLMGCKHGDDYQCHFVKGSELANIRMSKIGDTLQTLNLEPERVADYEVAITDIDRIPQLINDAAEVIETIGMNPFKGF
>HEC29485.1
MATIATRECKSQVTKEHDFLCSAEGVKMIQDDIDNDGVNHIAIVACSRRAKTEAFSFENVAISRGNVREGVIWVRPDTDEASETTQEMAEDYTRMAVHEVSVMTPPTPSGQSEGRKNLLIVGGGISGMTAAIEAARAGYEATIVEKTGALGGSAANLYRRVPESSPFKDPEDSGVAALIAAVDADSKITVHLNSTVTKTSGAPGRFSADITTESGATATENFGAIIQTSGFTEYDANQLPHLGYGKGKNVVTQMELEALAAAADGGVIKTADGKDINSVVFIQCAGQRSDEEGHLPYCSGHCCTTSIKQAMYFKDQNPAIDTTVMFTDLRTPGAGGEDFYRSGQDKGINFTKGVASEVTDNGNGCTVKFRDMILDEDTSTDADLVVLATGMVANAGVDIDVVGQDDPGKWEVSVDSILNLDYRQGKDMPQLRHGFNDSHFICFPYETRRTGIYTAGPTRRPMDIGQAIEDATGAALKAIQAAENAELGRAAHPRSGDLSYPSFRKEGCTQCKRCTVECPFGAIDEDEERYPQFNEGRCRRCGTCMGACPVRVISFDNYSIDTVGNQIKNVDIPEEFDEKPRILVLACENDAYPALDMAAMNGVEYSAFARIIPIRCLGSTNLIWVTDALNSGYDGIILMGCQKGENYQCHFVKGSEIAQDRMSKVDDTLQSLSLEPERVETYEIAITDIERAPQLINDMAATIEKIGMSPFKF
>HEC31683.1
EEPIIATKINEVKANDNVKIYTGATVEKIEGAPGLFDVTIKSNGSSSTEKIGAIVLATGWKPYDASKLEKLGYGSPNVITNVEMEELAAKGKIVRPSDGKEVKSIAFIQCAGQRDEEHLPYCSGVCCLVSLKQAKYLRAQDPDAKAFIFYKDMRTLGLYENFYKTCQDDEGIFLTKGEVVSVNADEGGATVVVEDTLIGEKIEVNVDLVVLATGMVPSTKDEAILNLEYRQGPGLPELELFYGYADSNFICFPYETRRTGIYAAGAVRQPLNIAACMEDATGAALKAIQCVEMTSRGEAVHPRAGDISFADFFMQRCTQCKRCTEECPFGAINEDEQANPLYNPTRCRRCAVCMGACPERIISFKNYSVDMIGSMIKAIEVPDEYEEKPRILVLACENDAYPAIDMAGINRMEYSAYVRVIPLRCLGSTNIIWIADALSKGIDGILLLGCKYGDDYQCHFIKGSELANYRMEKVQETLDRLVLESERVRLLEIAITDYDKIPGIINEFLEKIEELGPNPYKGF
>HEC41717.1
MVKESKNTGVYICSGCNIGDAIDTDKLQSIAIEYPSVKQCQVHPVLCSPEAYLKLNDEINEQQLDSLIIAGCSPRHAPDSLKFSEVHSESVNLREGVAWVMEAGHEDTQAAAEDYLRMGIARTAASGLPEPYIPDAPESDILVLGGGITGIHSALEGARAGYSVVLVEKEDKLGGRLNNMHDIIPASGSKQTNLKFFLEEKLEELDASTLITVHKNTSLESIEGEPGKFLAKLKNGKGASECKVGSVILANGWKPYDPAKLTNLGYTDHKNIITQVELETMQKEDRILRPSDGNVPSTIVFIQCAGSRDKDHLPYCSNVCCLTSLKQVSYIRQKYPESRIFIIYKDIRTPGKNEHIYREVQKDNHVFFTKGRVDRIEKLENDSLRMIVEDNLLGETISIRADLVVAATGMEPNQSDDLHLLYRKGEGLPDRKYGFPDSHFICFPYETQRTGIYAAGAVRTPQGIQACMEDAGGAVVKAIQCIESTKRGEAVHPRSGDKSYPDLYMQRCTDCKRCTEECPFGSYDETEKGTPLPNPARCRRCGICMGSCPERIINFDNYSIHAISSMIKSIPIPDEFEEKPRVLAFVCENDAYPAFDLAALHRHRISPWLRIIPVRCIGSINKIWLSDALSAGYDGILQIGCKPGEDYQCHFITGSELMKTRSENIQETLQTMMLEPERIETVFLEIDEYHRIPEIIDDYMETIEDIGPNPFKDM
>HEC83700.1
KDANPDIDAMVLYTELRMPGAGGEDFYRSGQNKGITFTKGIASEVVPNEGNLTLKFKDLILDEDVNYDADLVVLATGMVPNYGINIETAPAEDKEKEGEAKEEAATTATVPVESILNLDYRQGADIPQLVNGFTDSHFICFPYETRRTGIYAAGPVRRPMDMGQAMEDAMGAALKAIQALENAAIGRAAHPRSGDLSFPSFRKEGCTQCKRCTVECPFGAINEDEQRYPLFNEARCRRCGTCMGACPVRVISFENYSVETVGQAIKIVDIPDEFDEKPRILLLACENDAYPALDMAGMTRQEYSAFVRVIPVRCLGSVNTIWITDALNNGYDGVILMGCKKGDDYQCHFVKGSEMAHDRMSKIDDTLKQLQLETERVQTYEIAITDIQRVPQIINDMAATIEKIGLTPLKF
>HEC96909.1
MSESKLGVYICTDCGIGESLNIEELQKIAKAPICRTHPFLCSQEGAQVIRDDINNEGVNKIVVAACSQRVNYDVFNYDPLTYVTERVNLREHVVWSHPPNTEETQAMAEDYISLGVTRANKSEPPEPKITDINRTIFVVGGGVTGLTAAIEAAKAGSQVVLVEKKAELGGWSKKMYRVFPTKAPFTELGKPGIDSKIAEAEGNENIKIYTSTTIKKIAGEPGMYDVTVEKGGSEETFTIGAIVYAIGWKPYDASKLDGLGYGKFRNVVTNVEMEEIALNGKIARPSDGKPAQSVVFIQCAGQRDEAHVPYCSSVCCNVSLKQAMYVRESNPDAGAYIIYKDMRTPGLYENFYKAAQDDEGIFLAKGEILGIEEEADGSLLVEVNNLLLGKTVRIKADIVVLATGMLTNMIPEDYEVNNLTTEYIGTIARKETTDGVIEELEPVPISLNLSYRQGPEMPHLKYGFPDSHFICFPYETRRTGIYAAGAVRHPMDALQASADAAGAALKAIQCLELTSQGKSVHPRSGDQTFPEFRLESCTQCRRCTVECPFGVLDEDEKGTPQEHPYRCRRCGTCMGACPQRIINFKNYSIDMISSMIRSVDVPDESEEPFILGLICENDAYPALDLAGQNRMQYSPNFRFIALRCLGGTNLVWIADALSKGIDGILLIGCKYGDDYQCHFIKGSQMASERLSKVQETLDRLMLESDRVQQVQLAINEWDKLPGILDDFSERMKELGPNPYKGF
>HEC99793.1
MEKKYGVYICTGCDIGKSLDIEKLAGVAAKSKVPICKNHPILCSPEGVELIKQDIAGEGVNTVIIAACSPRVMYDVFDFGPVLVERVNLREGVVWSHEANKAGGEGEEAAIDPEFQMLAEDYVRMGIVKAQKGELPEPYKPEEEINKKILVIGGGVTGMSAALDAASVGYEVTLVEKEKELGGFAAKLYKQAAKTYPYTDIETPDIQSKISAVSSHAKIDVRTETEVARIAGAPGLYHVSFKPAGTETEWDVPPKVVAEEEAKAGEGAKPSEGGEAAQAEAGGRVYKDILAIDENAERYGAVVLATGWKPYDATKLDSLGFGKYPNVITNVMMEELASKESLVRPSDGKPAKSVAFIQCAGQRDEKHLPYCSATCCITSLKQARYVREQGDDAKAFIFYKDMRTPGQYENFYKSMQQDPGVFLTKGDVVSITEDAKKNLTVEVDNTLIGEKITVNVDMVVLATGMVPTTQNEAILNLAYRQGPSLIDLELFNGFADSNFICFPYETRRTGVYAAGCVRQPMNIPMCEDDAAGAALKAIQCIESAYRGVSVHPRSGDMSYPDFFFARCTQCKRCTEECPFGALDDDERGTPKPNPTRCRRCGTCMGACPERIIGFKNYNIDMIGSMVKSFEVPEEDGIYRVIAFVCENDAYPAMDMAAMKGLKLPAAIRVIPVRCLGSMNMVWIKDAMSRGIDGIILLGCKYGDDYQCHFAKGSELANRRMDNVGETLKSLALESERVKLVQVAIDEYDKIPQIFNEFMEQMEAIGPSPMKGF
>HED14594.1
MTEPKLGAYICKGCGISERLNCDQLAQVASSEGKAAVVRQHPFLCSAAGVEMIRSDMAGQGINQVVIAACSRRAKTEAFAFDTVTTSRANLREGVIWIRPDHEDNQETTQEMAADYVRMACAEVQQMRQPGGNTETGVNKQILVVGGGISGLTAALESAAAGYHVLLVEKSAALGGWASKLYRSIPTREPYADPQDTGVELLIHRVQTDPQITVYLNSYCNRTSGAPGQFSIDISTESGATHTVNAGAIIQASGFTRYDASQLPELGYGQSPDIIDQAELERLASAAGTEGSIVRPSDQAEVKAVVFVQCAGQRSNQPGHLPYCSGFCCNAAIKQAMYFKDNNPSVDTVILYTDLRTPGNGEDFYRSAQRKGITFSKGKVTSVVPGKQGAEVFFDDLILDTQTSIQADLVVLATGQIANAGIDVEHVTSAEEPTDKTAISVLNLSYRQGPDVPQLKHGFADSHFICFPYETRRTGIYACGPVRRPMDMAQARIDATGAALKAIQAVENAVLGRAAHPRSGDLSFPSFRKEGCTQCKRCTVECPFGAIDEDENRYPLFNESRCRRCGTCMGACPVRVISFQNYSVDTVGQQIKHVEIPDEMDEKPRILILACENDAYPALDMAAHNRLSYSAWVRVIPVRCLGSVNTIWITDALNSGYDGIMLLGCKKGDNYQCHFVKGSEVAHDRMSKISDTLEQLQLEKERVAIHEVEITDIQRLPALINDYADVIEKIGMNPFKGF
>HED16930.1
MADEKKIGAYICKGCGLGDRLNTSQIATIAEREAKANVVREHDFLCSEEGVAMIQNDIDNEGVNHVAICACSRRAKSEAFNFDNIAMSRANLREGVIWVRPDTDEAKETTQEMAEDYARMAVFEVNFMTPPANSGQSKGEKGILVAGGGISGMTAAVEAAKAGYKATIVEKSATLGGTAAQMLKRIPQHSPYTDPEDTGVSELVAAIEADDKITVYLNATITKTSGAPGRFSADISTESGSTVTENFGAIIQASGFEAYDANQLPELGYGKSADVIDQAGLEKLALEANGGSIKRPSDGKEVKNVVFVQCAGQRSDKEGHLPYCSGHCCLTSIKQAMYFKDQNPDIDTTVLYSDLRTPGAGGEDFYRSGQDKGVIFTKGTVSEVKSSGSELTVNFHDMILNDDVELGADLVVLATGMVPNGGVDIEAVPVKDEDGDENAAVEVSVDSILNLDYRQGPDLPHLKNGFNDSHFICFPYETRRTGIYTCGPVRRPMDMLQATEDATGAALKAIQAAENAELGRAAHPRSGDLSFPTFRMEGCTQCKRCTVECPFGAIDEDEERYPQFNESRCRRCGTCMGACPVRVISFENYSIDTVGQQIKNVEMPDEFDEKPRILVLACENDAYPALDMAAMNGVEYSAFARVIPIRCLGSTNLIWVTDALNSGYDGIVLMGCKKGDDYQCHFVKGSEIANDRMSKVADTLQSLSLEPERVATYEVAITDTERAPQLINDMAEAVEKMGMSPFKF
>HED34304.1
MADELLMGAYICKGCGIGDRLDCGQLEQTATRDGKAKFAKSHDFLCSAEGVAMIQADIDSGETNHVILGACSRRAKVEAFNFQNVTVSRANLREGVIWIRPDNDEANETTQEMADDYIRMACAESKFQKLPQGSGEQKLNKNILVVGGGISGMTAAIEASAAGYPATLVEKTGELGGVMGQLYKRVATTMPYAEPEDTTVADLIAKVDADPNITVHLNSTVTKTAGAPGRFDVDISTESGATSNVSIGAIVQTSGMKQFDANKLTEFAYDKSDNVITQLELEALAKAANGGPIKRKDGKEVQSVVFVQCAGQRSDKEGYLPYCSGFCCTASIKQAMYFKDSNPDVDTVIMYDDLRTPGAGGEDFYRAGQKKGVIFTKSSVSTIEANGGELTVNFNDRILNEDQSMPADLVVLATGQEPNSGPNPYALDEAKAAAEAAGEEMPTEVEISVDSILNLDYRQGTDLPHLKHGFTDSHFICFPYETRRTGIYSAGPVRRPMDSLQSTIDATGAAMKAILEVENAAKGAAAHPRSGDLSFPTFRIEGCTQCKRCTVECPFGAINEDEKGFPSYNESRCRRCGTCMGACPVRVISFENYSVDSVGQQIKNVDMPDEFDEKPRILVLACENDAYPALDMAAQNRLEYSAFTRVVPIRCLGSVNTIWLTDALNSGYDGIILMGCQKGDDYQCHFVKGSEIAHMRMSKIADTLETLNLEKERVATYEVAITDVARTADLINDMAKTIEEIGMSPFKF
>HEJ83694.1
DNTAAELIQSVEDEPKIKVYTSATVEKISGGPGLFSVDIKANGNSATERVGAVVQATGWVPYDANKLGHLGYGKFKDVVTNVEMEEMAAAGKITRPSDGGDVKNVLFIQCAGSRDPDHLPYCSSVCCLVSMKQATYVKEQNPEAVNYILYKDIRTVGQSEDFYRKAQNDGNVFIRGAATEVGEAGGKLFVEADDELLGDKVKIEDLDMVVLAVGMVPASRPETTPRIKAPSDTEGADENGMIEVAPDTGFFANSALHLAYRQGPELPTLKYGFPDSHFICFPYETRRTGIYAAGCIRRPMETIKAIEDAAGAAMKAIQCTEATAEGKAVHPRAGDMTFPEFNMQRCTQCKRCTEECPFGAINEDEKGNPLPNPTRCRRCGVCMGACPERIISFKNYSVGMIGNMIKTVHVPEEDEEKPRVLCLICENDALPALDMAGIKRMKWSPYVRFIPMRCLGSMNLVWIADSLSRGIDGILLFGCRHGDDYQCHFVKGSELANTRLGKVSETLD
>HEL75416.1
GTTVQAVGGVVGNWTVRLAQKPRCVSEACTSCGRCVEACPVTVQDAFNYGLGTRKAIYQPYPEAYPPRYAVDLEACTRCGACASACPEGAVRLEEPAREFDLRVGAIVIATGFTPYEPARGEYGYGLHPNVITLPQLVRLFSPHGPTRGHLRLGNREIRNVVVISCVGSRQTPRNGEKANAYCSRYCCSASLAAELELTRRLPGVSIYHLYRDIRTYARNAEALYERAGVSGVLFLRYAAEEPPVVVPEGDTLRVRVRDQLTFGEEIEIPADLVVLATGMVPGPGVADLAAKMKLPVGEDGFLLEVHPKLRPVEMPVDGIFVAGTAQGPKDLTETACSASAAAAKAAILLSRAEVERDPFLARVDVTRCTGCGVCLPECDYGALRLLDPEKRVVVEEAMCKGCGSCAAVCPEGALAVRGYTVEQLAAMVEAAIAGEGEGEHAPAIDGERHAGQAGAGAVGAAAGG
>HEL76243.1
MMAEDYLRMGIARAKQAEVPEPYRVEDLARAVLVVGGGLAGLTAADAAARAGYRVVLVEKEATLGGWVATRFRQVADRPPYTDLEPVDIARRVKEVEENPNITVYKGARVAKISGAPGMFEVSIARNGEAVTERVGSIVLATGAVPYDAAKLEHLGFGRYANVVTGDTLEEMAAKGKIVRPSDGREVRSVGFVLCAGSRDPEHLPYCSAICCVESLKQALYVKEQNPEAAVYVFYKDMRSPGQYEFLYQRAQREGVLFFRGDIAGIEEDGNKGLTVQVDDVLVGDRVVAEGIDLLVLATGMVSTAAQGEMMVVGAEEEEEKKSGASLVRPDIYFRSELLNLEYRQAPELPSLKYGFPDSHFICFPYETRRTGIYAAGAV
>HEM55147.1
AKTNMFTCSDSAQTEMINAIKEKKLDGIVIASCSPKLHLKTFQNMAQRAGLNPYQYTQVNIREQCSWAHTHNKEAATYKAIDLVRAGIAKTRNSVPLTPLRVNTVNQALIIGGGISGLRCALALSDMGIFAHVVEKESKIGGNLKDIGIVFPEHKNSSELIEELEKEIKGRNNIKVYTNAKLLKKQGSVGNFECDIMSGNEKLTLSVGSIILATGFKPYIPEPNEFGYGHPNVITLVDFKKLLSNNTKKGELIFNGQRIREIAYIYCVGSRESNKENGNKYCSRYCCSAVNYASLLAFDIDNNLKQYHIYRDIRTYGKYEEYYEENLRRGALYFKYEEENPPDISLKGERIKIIVKDRLLAKEDILIPCDLLVLVNGMVANENTELNDILKTPIGKDKFYNEIHPKLRPVETVIDGIFIAGTSQGPKNISESVASSMAAASKTASLLIKGYVDIEPTVAHVIEEKCTGCKLCENSCPYEAISFINKNDKIIANINPAICKGCGGCVPDCPEDALEVFGYTHVQINSMINSMLLEAKE
>HEM55620.1
NVAGEERVKRFGTIIAAAGFTPYDASKLGKLGFGVSPDVISNVDFERMVRETGKITRPSDGKTAKRVAFVLCAGSRDPEHLPYCSGYCCAASLKQAKYVRDINDGIAYVLYKDIRTPSQFELFYKELQNDPGILLTKCEIKEISLGEDSSLNVDVTDTLLGDELSIEADLVVLVVGMVSNANQEKPDILNLQYRQGLELPLLDTGYYPDSNYVCFPYESRRTGIYPCGTIRAPMETYGCIQDSIGAALKAIQCMWHYERGIAVHPRGWEKSYPQVFMQRCTSCKRCTEECPFGAIDEDEKGTPFYKFNRCRRCGTCMGACPERIVSFHDFSIDMVNSMIKEIEVPEDDEEKLRYLAFVCENDAYPALDAAAFLRHRFPPGIRFISLRCAGNMNLVWIADGLGNGLDGALVLGCKFGENYQCHYIKGSELCNYRFGKVGETLDRLGLESERVEMMQVQISDYVNIADILKGYVERVKEIGPNPFKGF
>HEO65697.1
KVKQVESHSNIKVLLNTEIEKVSGMPGEFDVKVKANGSSEDMKVGAFVVATGWKPYDANKLDHLGYGKYSNVITNVQLEEMASKSNGKITRPSDGKEVKSVAFIQCAGSRDENHLPYCSSVCCMTSLKHASYVREMDSDAKAYIIYQDMITPAQHENLYKEVQKDEGIFLTKGDPGAITENSDKSITLEVKDSLLGGDIKLKVDLLVLATGMVPNSPDALKLDYRQGDELPTLNWGFTDSHYICFPYETQRTGIYTAGVTRQPMTMGQSAQDATGAALKAIQTLEMKGRGETVHPRSGDSSLPIINYNICTSCKRCTEECPFSALEENEQGGPIANPNRCRSCGICFGACPVRAINFKNYSMDMIASMIKGINVPDEDEEKPRILALFCENDAYPALDIAGINRLKINPYVRVIPVRCLGSVNVSWINDALNSGIDGILLGGCRYGEDYQCHFITGSELASKRMVNVKETLKSMVLEEDRVQQVEITLNDYDKIPQIINDFA
>HEQ98276.1
MTDRRIGAFICGCGGNISDYVDIEKVRDEVEKEPGVVVARTAMFTCSDATQREIIDIIREQELDGIVVASCSPKLHLNTFRAMARRAGLNQYVYNQVNIREQCSWTHTHDMEHATDKAIRLIRAGIARTLMGHPLEMIRVKTIPRVLIIGAGISGLQAARLLSTMGIEVHLVESAPEVGGQVASWGPLFPSGRSGKELVQTLTSMIEKDDRIHIHTSSQVVEKTGNVGEFDISIQSSDGKRTSIKAGAIIVATGFQRYKPPQGEFGYGLPGVLTLDEFRDVLDNSDSGSIRYNGRDIKNISYIYCVGSRQGSNDEGSHSYCSRYCCTAAVHTALLAGEKQNPLHQYHLFRDMRTYGKQELLYEEALQKGSLFLKFPDEEPPSVKASNGHLEVALKDQLTGGEEINIGSDLVVLVTGMEARPNRELIDVLKLPVGKDGFFNEIHCKLRPVETVMDGILIAGSAQGPKNVHESTISSMAAVAKSAGLLMKGYVDLEPFVAVVDPDLCEWCDDCSNACPYDAIGKIEKGGKAIAQVTTAICKGCGTCVPACEKLAINVEGYTHKQITNMIDALAKEVV
>HER00023.1
MDTKVGVFICEGCDIAKSLDIDKLKEHATGECKAAHCASHRAYCSPEGVQEIKDAISANELNRVSIAACSGRVFADLFQFGHDILVDRANLREHVAWCHEPNDEDTQMLGEDYIAMSCAKLSNSAPPDEKTLEISKDILIIGGGVTGMQAALNVANADYKAILIEKENELGGWSRKFHKLFPKKAPYKDLEDPNHEAMIQQIENNPNITVRKSTKIKRTKGQPGEFDVTLQNGSGEENIRVGAIIQATGWRQYPTKKLEYLGYGKSPNIVTNIEMEEMAKSGKIELPTGGEPKSVAFIQCAGSRDKDYIPYCSAVCCRVSLKQAKYIREQYPDCKIYIIYKDIRSPQQYELFYMQAQADDGIFLTKGEIENVAADNGKIKIDVSETLLGEDIQIETDMVVLASGMVSTNKVGNKFVDIGPMEKELLIGGSEDEKDEDEEPKSEEAKEFLEGGKKAAAGAEAGPEILNLAYRQGTDLPSLKYGFPDSHFICFPYETRRTGIYAAGPVRAPMDIATSMNDAYGAALKAIQSVEAVSVGKAVHPRAGDLSEFDFFMQRCTQCKRCTEECPFGTLDEDEKGTPLLNPNRCRRCGICLGACPERIITFKNYNIVMHSKMIGSISMPDEFDEKPRILVFICENDAMPALDMVGQMRMKYSPFVRFIPVRCIGSTNVIWLNDALSKGFDGIMLLGCKKGDDYQCHFVKGSQLAATRMTNVQDKLKQLALESERVEIHEIQIDDYDKIPKLIDDFVEEIETMGYNPFKGM
>HER09493.1
MGLAVCSGCDIGNCLDAESLCSLMAGQAEGIVCMHHPALCSEEGLGKLHRMVRDKKLDRLAIGACSPRVKSSFFQMDGVLVERINLREQVTWVMEAGSEDARMCAEDYIRMGLAKLAQIASPAPYVPEKIAAEIVVLGGGVTGLTAAVQGASAGYRVHLVEKTDRLGGYANRIHKLSPVTAGHTALCEPDVASLAALAESHPLVEIHLNSTLASVSGEPGNFTVELDDGAGTVLRAGSLVVASGWKPYDPSRLQTLGYGSTGQVKTLEEFEQFAGEGKIPERVLFMLCAGSRDKDHLPYCSAYCCGAALKQALYVRESNPGSEVYIVYRDIRTTGFQEDFYRSVQSDEAIFMTRGQVESVRQSGQALEVTVLDSSLGERIRLETDMVVLATGMVPSTTTDLNLQYRLGKGLPELKYAFSDSHFICFPYETRRTGIYAAGTVRAPMDIESSREDGAGAMLKAIQCIECVSRGESVHPRTGDRSWPELYMERCTDCKRCTEECPFGSYDETEKGTPLPNPARCRRCGICVGSCPERVISFADFSIQSISAMIKAIPVPDEFAEKPRILVFVCENDAYPALDTAGMKRLKLTPYARIIPVRCLGSVNSVWIKDALAQGFDGVLLIGCMPGDDYQCHFIHGSELTEKRGENLGEALRTMMLEPERIRTRFVEITGHHEICKMINEYAEAMEALGPNPYKGM
>HER26512.1
MSEDTKITAYLCSGCGIGDAVDMDALATVATDEMKAAGCKIHEALCSQSGVKLIADDLACGTTTSPVIAACSHRVMTDKFQFDGANVIRANLREQVVWCHPAGDEDTQMLAADQVRMGLTEAKFSSAPVAQPQSSHSETVLVVGGGFVGLTAAREASLTGHKAILVERSDRLGGMTGKWSKIMPERPPYRDLEDNPVPALIASIEGDTNITVMTDTLVTKTSGSPGMFEVELTKGGTAANETVGGIVIATGWRPYDATRLGHLGYGASPDVVTGVELEAMLAKGDVKRKSDGSTPKTVAFVLCAGSRDSGHLPYCSSVCCGASIKQAVQMVDADPDVMAYIIFDELRTPGTAEEFYRVAQDKGVIFVKGKVESVGDDLTVNYHDDLLGDDIPMAGLDMVVLATGMVPNSTNVEAPTQEIEDLQQVYVKSDINPVAPITVAGYADGTEAPEPVARPEEALPEGASILNLQYRQGPHIPILADGFSDSHYICFPYETRRSGIYTAGPVRRPMDFGEAALDATGATLKVIQAIHMVNDGASVHPRSGDLSFPKFGLDICTKCKRCTVECPFGAIDENAEDFPVVNQSRCRRCGTCMGACPVRTISFDNYSVNMINEMAAAVEIPDEFDEKPRVLILACENDAYPALDMAGINRHTYSSMVRIIPVRCLGSVNLLNVSEALSKGYDGIILMGCKSGDDYQCHFVKGSALATERMGRISETLSSMMLEPERVTTMEISIADSAKVGKIIDQFMATIDEIGLNPFKGF
>HET19181.1
MKARIGVYICHCGGNISDYVDVEKVRAVAEKEAGVSLARTMMFACADSSQKEIARDIQEGAVDSFVVASCSPKLHLPTFQAVAERAGLNKYRYVHANIREQVSWAHSDDKEGATAKAVQFVRAAIAKVRLAEAIDPIEIPTRRAVLVVGAGVAGMKAATSLAKMGVDVFLVEKEHFVGGRVSQWDVLCITEETGKDLVTRFYNDVVANKNITLFTGAEVVESRGSKGNFTVKVRITPRYVKDVCEKTKMRKAIAACPVEVVDEFNFSITKRKAIYHSFPSQYPLVAVVDMKNCIHCGKCERECEQIDFSQEERTVELNVGSILVASGFDPYTPGKGEFGFREFDNVITLPQFKRLVATSDGELKWNDKPVRTIAYIYCVGSRQLEGENKYCSRYCCLTTICAAIKAGEKFPGLSHFHFTRGIRTYGKQETLFYDASKEGQVFLQSYEDDPPRVAGRNGRTIVRINDILTSRKEIEVEADLVVLVTGMVPRADGRIGEILKLPRGRDRFFNEIHMKLRPVETVIDGVTIAGACQGPQNVVEAINSALSAAIKSYSFVSRDTLEVEPIVAEVDGAACEWCGACARACPFDAIIQAPGGGKPVARVNAPVCKGCGMCLPVCPVNAIQLKTFGDGEMEQMIGVLASEL
>HET21128.1
MMEKVGVYICTGCDIDRLDVERLKNVAKEEFGIEPKVHPHLCSQQGVEMLKKDASELDALVIAACSPRVKTALFTFDDKYVERANLREGVVWSHEIDEHAQELAEDYLRIAITKAQKAMKPEPYIQEISKDILVVGGGVTGLTAALEIASAGYKAYLVEKEAELGGWVAKYYKTLPIEPPYRRIEENPVFRLXEEVKANENIEIYTSAHIDSISGQPGMFDVVLDKDGEKIQFRVGGIVVATGWKPYDASALEELGYGKFADVVTNLEFEEMAKGGKIVRKSDGGKVENVVFIQCAGQRDXNHLPYCSSVCCLVSLKQAKYVREIGGNAFIIYKDMRTPGLWEDFYKEMQQDVGIYLTKGEIREIKEEDGKLKVFVTNTLLGEDIEIKADLVVLATGMVSTLKGLYTVKEEFPDEKAVPYKHIAEPHPIKSEEDVEIIKRAGHILNLSYRQGPELPTLKYGFPDSNYICFPYESRRLGIYAAGAVRAPMEIASCIEDARGAALKAIQAVELVAEGKTTFPRTGDIDFPNFFLQRCTQCKRCTEECPFGALDEXERGTPMPNPLRCRRCGICFGACPERIISFKTYSIDQMASAIKSIHVPDPNWEEGAEEKFRFIVFACENDALPALDMAALNGKKWSPLARVIPVRCLGSVNTVFIADALSKGIDGILLIGCKYGEDYQCHFIRGSELANRRMENVGETLQRLMLEKERVQVVEVSINEWDKIPEIINSFVNQIMEIGANPYKGF
>HET98079.1
MDKKYGVYICTGCGIGEALDVDGLSAIAQENGMTAKTHEAFCGEAGRQMIKDDMANEGVNVPVICACSPRVWKEEFNFGPESITVRANLREGVVWSAEKPSDDRSQEVVDEFTNELAQDYVRIACAQAMKIDLPVPYKQETTNRRILVMGGGIAGLTAAREAAKAGHEVLLVEKTDKLGGKALGWRKQLPTKAPWNALEESSIQELVSAVQTDSRITVKTSTEVARIAGAPGAFQITFKEAGTRSEWDAPSRVTVDMQDKIDKGEMEDPNAGYKKYTEANPAAEIVGAVVLATGWVPADVSEFEHLGHGKLKNVVTNAEFEELAKEGKVPANVAFIQSPGGEEHDKDFPYANSVTSMVALKQASYVREDNPDGKAYVLYQHMRTPGNMELFYKGAQNNDGIFLTKATVTGVEESGSGLVVKTKDTLLQEDLNLEVDMVVLGAGMKPTTALAPTVNLSYRQGPAFLDLELFDGYADSNFICFPYETRRTGVYACGGVRKATDMVETIDDACGAALKAIQCIESADHGVSVHPRSGDGSYPEFYFQRCTQCKRCTEECPFGALDDDAKGTPLPNPTRCRRCGTCMGACPERIIGFKNYSIDMIGSMVKAVEVPDDDEDKLRIVAFVCENDAYPALDMAAMRRISLNNLVRVIPVRCLGSVNMVWIKDALSSGMDGALLLGCKFGDDYQCHFVKGSEIADKRMANIGETLGSLGLEPERCGVRQVAITDYDTVSEVINEFIEEIKELGPNPFKGF
>HEU12529.1
MLNERIGVYICRCGGNISDYVDVEAVKRNVEKIPGVVLTKVMMFTCSDSAQEEIINDIKDNHLDAIVVASCSPKLHQHTFRKVAERAGLNKYKYIQANIREQVSWAHSDNPKGATEKATNVIKGAINRARLATDLMPIEIQSNSSVAIIGGGVSGLTAALQFSDLGINVYLIEKSPFIGGRILQWSQIYPTGDNGKYLLSNIINEIKKRQNITIFTNAELIEKFGSVGDFTIKIKIHPRFVVKNSDHFEEAIQKCPVSYPDDFNFGLTERKAIYRMPEGAYPELPVIDAKICTKCGECAKICGDAINLDQKEDIVTLKVGAILVTTGFDPYTPASNEFGYGSTKYVITLPQLERILSLNEKQKDLVFENKRIENIVFIYCVGSRQKKEEGKRVNEYCSRYCCTSAIFTSLELLKKYPQMRIFHLFRDIRTYGKNELFYDEASRKGIIFIKYDDNNPPKVIPNKDDLIVSVNDILTDNELLEIQTDLVVLVTGMVPRNNEDLTKVLKIPTGRDGFYNEIHPKLKPVETVIGGVYIAGTAQGPKNVQESVSSALSAVSKASSFLLKGKVELEPNIANVDTNLCIWCNKCFEACPYGAITKVSKGDKEVANVLSGLCKGCGACVPVCPNDAIQILGYTDEEILGMIKGMANKEGGVL
>HEV65961.1
MVGGRKVRIGVYVCHCGGNISDVVNVKRVVEEVSKEKDVVVAVDYPFMCSEAGQKLIEDDVRSGRVDAVVVASCSPRLHEATFRAAIARAGGNPYMYHHVDIREECSWVHEDDKDGATEKAIREVRMAIAYLRHAEPLSKIKVESEKSVLIIGGGIAGLRAAVDLAEMGVNVYLIEKSPFLGGNAARLGRLKVFPYEKSIIDIVKELISRLMRMSNVTIYTNAEVENVSGYVGNFEVTIRVNPRYFKGRCNKSDIASVCPRRTKDEFYFGVGERAAIMMPPFEGVYPDIPAIDMNLCDKCGLCAKYCPEIDLEQQPQTIRLRVGAIIIATGFKPYTPKKGEYGYGLPSVITLPELIGIINRFGRVKIGNSEPRSIAMIYCVGSRQRREGEGKANEYCSRYCCIAAIDTAVLIHSIMPNTKVYHLVRDVRAYGINELLFEEASKLGQVFIKYSEDSPPQVLQNGGEIVVKVRDILTENMEIEIPTDLVVLVTGMEPSDGTINIAEKLKVSRGMDGFLQEIHPKLRPVETMLGGVFITGTAQAPRGLMETLASASASAAKVASLVLKGYTELEPFVAFVDTNRCNASGLCVAECPYNAVELRDYPGLGKRAWVNEALCKGCGACVAVCPSGAIQLRGLRNMQIEDMIRSAMGGKHE
>HEW94079.1
MAEEVRIGVYICHCGFNIAGTVDVKAVAEYAKTLPNVVVSRDYLFMCSEPGQDLIREDIKKYKLNRIVVAACSPSMHEPTFRSVLESAGLNKYLFEMANIREHCSWVHSDKELATEKAKDLVRMAVAKARLLEPLEEKEIETSRNILVVGGGVAGMRAALELAHYGFEVYLIEKSPTLGGKAALVGYVEDDVKGSEIVGKMIKLISKNPRIHVFTNSELVEFKGFPGNFIAKIRVNPRYVNEKCTLCGDCIPACPVEVSNEYEFGLDKRKAIFYPYKGAYPPYYVIDSKVCTFCGECVKTCKHNAIDLEMKPQYLDLRIGALIIAAGYDPYEPPKGEYNYGIHNNVITLFQLERLLDPNGPTKGNLIIGGKVPRRIVFIQCVGSRNTTPNSKPYCSRMCCLTAIRNAIRIKEMYPDTDVIILYKDIMTYASDERLYEEAGKRLVKFLKFEEPPKVTITEEGLYIDVYEYTIQDEVRIPTDLVVLSTGMVPRHDLNELIAVTRVSCGGDGFLRELHLKLAPVESPTKGVYLAGAVTGPKNIMESIRMGSAAAVKAMTLLSAGKVSIEPLTAVVNEEICSGCGVCVSVCPYEAISIKEMDGDRLAHVEEALCMGCGTCTAACPSGAMQQRGFKDTQIKAQVLAVFGGG
>HEW94154.1
MSEEVRIGVYVCHCGGNISDYVDVKKVVEAIKDEPGVVVAKDVMFACADSSQNEMIEDIKKYNLNRLIVASCSPKLHELTFRGVAARAGLNKYTYYHANIREQSSWAHTDDKEGATIKAIRHVRAAIAYARLAEPLESIKTSTVSKVLVIGGGIAGLRAALDLADAGLSVYIVEKDPFVGGRAAQLSSIYPSGKKGYEIVSELINEVLKRENIMIYTNAEIKELSGYVGNFEVKIRIKPRYFKGRCDNIEEIISKLPKNIPDEFNYGLTKRTPVRVPPYPGAYPEIPHLDIENCDNKCMEVLKECDKIDFEMKEETITLKIGAIVVATGFDPYDPKEGEFGYGSYDNVITLPQLHRLIELNKTEKLIYNGKEIKRVAFIYCVGSRQTKRGEEEVNEYCSRYCCKAAIYASLNLLKRFNGLKIYHFFRDIRTYGREELLYEEASKNGVIFIKYDENDPPKVIGDEGRLIVKSKDLLTPLEEEIEIPVDMVVLVTGMVPRKNNEELYKILKLSTSRDRFLLEVHPKLKPVETAITGIFIAGACQAPKDTIETLSSASAAASKAATLTMVKTLELEPFVAHVDPEKCELSKLCIDECEYGAIEIKEYEGIGKKAWVNEAKCKGCGACVAVCPTEAIQLKGLSNRQIREMIVAMGKEVKI
>HEX19342.1
MADEKKVAAYICKGCGLGDRLDCGQLAQIAEREGKANLVREHDFLCNREGVSMIQNDIDNDGVTHVILAACSRRSKTEAFNFEGVAISRANLREGVIWAQPEADDTREVVQEMADDYVRMACAEAKFMQVPQSNPDHGTNKTILVVGGGISGMTAALESARAGYKVILVEKTGELGGMTAKLYKRVPDHEPYSDAQDNPVPEMIKAVEAEGNITVHLSSTISRTSGAPGQFSADISQESGSTKTENVGAIIQASGFTPYDASKLEYFGYGRSPDVVDQLGLEALARAANGGPIKRPSDGKEVQEVVFIQCAGQRSEKEGELPYCSGHCCNTSIKQAMYFKDQNPDIDAMVMYTDLRTPGNGEDFYRSAQDKGVIFTKGWPKDVSADLDVKFHDVILNEEVTMKADLVVLATGQVANAGINVEAEVKVDDKEGEDAAASGNGGNGTSQEVSILNLTYRQGKDIPQLRHGFADSHFICFPYESRRSGIYPCGPVRRPMDIAQAVDDATGAALKAIQAVENAAQGRAAHPRSGDLSFPSFRKEGCTQCKRCTVECPFGAIDEDEEGYPQFNEGRCRRCGTCMGACPVRVISFENYSVDTVGQQLKAVEVPDEFEEKPRVLVLACENDAYPALDMAGMKRTPTSPFVRVIPVRCLGSVNTIWITDAMNSGYDAVLLMGCKKGDDYQCHFVKGSEIAHTRMSKIGDTLEQLNLEKERVQTYEIAITDVDRVPR
>HFB83301.1
GQPAKSVVFIQCAGQRDENHPPYCSSFCCLASLKHARYLREQDADARAYIIYKDMRTMGIYENFYKSLQDDPGVFLTKGEIASISEGSDGALVVEVKNTLIGEDLSIDADLVVLATGIEPTTKDDPIVPLEYRQGPGFPELELFYGYADSNYICFPYETRRTGIYTAGCVHQPMIAGTAMDDAAGAVLKAIQCLEAIKVGRAVHPRTWDYAYPEFYFKRCTQCKRCTEECPFGALDDDEAGTPKPNPTRCRRCGTCFGACPERIISFKDFSIDMVGSMIKAWEMPEPEYGQFRILAFVCENDALPALDMAAMYKQKIPVEIRFIPVRCLGSVNVAWIKDALSTGTDGVLLMGCRYGENYQCHFIKGSELANRRMENVGETLQQLALESERVQLVQVAIDEYFKIPKILQDFVATIKELGENPFKGF
>HFB99143.1
VNGEEAGDGDAAKAAAADDEESGVAPADCDPENPPLPGGPLLNLQYRQGPHIPILYNGFIDSHYICFPYETRRTGIYVCGAVRKPMTTTEAKEDAAGAVLKGVQAINLVKESRATHPRTGDLSYPNFGLDICTKCRRCTVECPFGAIDENEEGYPQLNPSRCRRCGTCMGACPVRTISFKNYSPNMVTEMIEAVEQPDPFDEKPRIMVFACENDAYPALDMAGINRREINKYMRFIPVRCLGSVTLVWVSNALEKGFDGVMLMGCKSGDDYQCHFVKGSAIAKERIGKVEETLKNLMLEPERVSFEEVSIADSKRVIELLDKFGEEIEGIGLNPFKGF
>HFC98591.1
MKEPRLGVFICHCGGNISDVVDVEKVRQAVEGAPGVKVAQTHMFTCSEAAQQEMIRLIREHDLNGLVIASCSPRLHQETFRQMARRAGLNPYRYVQVNIREQCSWAHPHHPGEATRKAVALVKGGIARALRARSLEPIVIKTRPEAMVIGAGIAGLEAALGLSRMGIKVHLVEKEDRPGGLLRDRGPIFPTDQKGRELVEHLWREIHRDANIRTYFRSHLCGKEGVVGDFRLKICRDGEEKEIRAGAIVVATGARPHTPQPGEWGYGSEGVCTLYEFLLHLAEHPEEKPLFYRGRRVRRLVYVYCVGSREPAGEKARTYCSRYCCTAALYTACLVHSRWPEVTQVHLYRDIRSYGKYEKYYRRALGYGSVFVRYSPQSPPEIHPGGRLRVRVRDLLTAKQEIELEADLVCLVTGLEPVHSPELLEHLKLPVGKEGFFQEVHPKLRPVETMADGVFICGCAQGPRTAEESAASGLAAAAKVGALLLAGEVKREPLVAEVIEERCDGCGECVAACPYGALELSGDRVRVRESLCKGEGACVPVCPQEALQVRGYEHETIKALIDSLAEGLADA
>HFC98764.1
IQNEGLEGVVICACSPRVNYDVFNFGKVAVERVSLREGVVWSRFPVPGEGEEEVDDSKEVAEGVTFKDELMALAKDYVRMGVAKLQSYHHPEPYKPEEEISQSVLVIGGGVAGLTAALEVAKAGHEAIIVEKEGELGGFAARMKAQVKAEPPFDGITEPIVGRLISEVQGNDKITVYTGAQVTSIKGAPGLFTVTISKGGSEEEVKVGAIVVAAGWKPYDASKLEELGYGKFENVVTNVEFEEMAAKGEIKRKDGSPVKSVLFVQCAGQRDENHLPYCSSVCCLVSLKQAKYVRELDPEAKAYIIYKDMRTVGIYENFYKSMQDDPGVFLTKGEVKEIREEEGRLVVRVDQTLFGEEVEIPVDMVVLATGMVPATSEDPIIPLEYRQGAGFPELELFYGFADSNYICFPYETRRTGIYAAGAVHQPMTIFQAMEDATGAALKALQCIKAIEMGHAVHPRTWDFAFPEFDLKMCTQCKRCTEECPFGALDEDEKGTPMPNPTRCRRCGTCFGACPQRIISFKDYSVDMISNMIKACEMPEPDYGLYRVMTFVCENDALPALDMAAYRRMNLPVAFRIIPVRCLGAVNVAFVKDAMSKGFDGVLLMGCKFGENYQCHFIKGSELANRRMENVAETLQQLALETERVKLEIVAIDESERIPKIMDEFVAFLQEYGESPFKGW
>HFD80983.1
MSDLKIGAYICKGCGLGERLDCDQLATVAQRDGKAQVVQQHDFLCSAEGVKMIQDDIDNEGVNRVVIGACSRRAKTEAFDFQGVNVSRCNLREGVIWVRPDEDDMRETTQEMAEDYIRMGCAEAKHSLIPASAQEKGKENTVLVVGGGISGMTAAIEAAKAGYPVQLVEKTGELGGYAARMWKDVPRHAPYTDPVDTAVADLVSEIEANDNITVHLNSTISKTSGAPGRFAVDISTESGSTTTINIGAIIQASGATPYDASQLPELGYGKSKDVVDRVELEQLAIAANGGPIKRPSDGKEVTKVTFIQCAGQRSDKEGHLDYCSGDCCLNSIKQAMYFKDQNPDIETEILFDDLRTPGAPGEDFYRSGQEKMVTFRKGIVSEVVAGSNGPVVKFKDKILDEDVEEEADLVVLATGMVPNSGVDIDEVPQNEPGEWEVNVDSILNLNYRQGKDLPHLKYGFNDSHFICFPYETRRTGIYTCGPVRRPMDTQQAIDDATGAALKAIQEIENAKAGRAAHPRSGDLSYPIFRKEGCTQCKRCTVECPFGAIDEDEQRFPVFNESRCRRCGTCMGACPVRVISFENYSVDTVGQQLKNVEIPEEWDEKPRILVLACENDAYPALDMGAQQGNSYSQWARVIPVRCLGSVNTIW
>HFE48953.1
MADQKIGAYICKGCGLEERLDMQQIEMTATRDGKAAVAHQHDMLCSKEGVEMIRNSIESDEITHTVIVACSRRAKVEAFNFSDVAVARANLREGVIWLRPDSDENRETTQEMADDYVRMACAEAKAMHKPSPSGEQDLNKHILVVGGGVSGMTVALEAAAAGYPVSIVEKSGALGGHVAELYKRTPQHAASAGVANGRNVDLPGAEDTGIEEMIKRVEENADINVHLNSTVAKTSGAPGRFSVDIATESGSTTTENFGAIVQASGFKPYDANQLPEFGYDKSADVVTNLELEALAKAANGGPIKRPSDGKEVTSVAFVQCAGQRSDKEGHLPYCSGFCCTTSIKQALYFKEQNPDCDTTVLYSDLRTPGAAGEDFYRRGQQSEVIFTKGDVSEVVTNGELTVKFKDIILGEDTEMVADLVVLATGQVPNSGPDPYAVAPSDDDEEEGGDSAPEENTVTVSVESILNLDYRQGSDLPQLKYGFTDSHFICFPYETRRTGIYAAGPVRRPMDIKQAVDDATGAAMKAIQEVHNAAAGRAAHPRSGDLSFPSFRKEGCTQCKRCTVECPFGAIDEDEEGYPQYNESRCRRCGTCMGACPVRVISFENYSVETVNQQIKNCDIPDEFDEKPRILALACENDAYPALDQAAMSGEELTPWARVIPVRCLGSVNLSWVTDAMNSGYDGVVLMGCQKGDDYQCHFVRG
>HFF95232.1
MSNETHADKPVSRAPKIGVFVCHCGGNIADYVDVEAVARAVADEPGVYLSRDQVFSCSDAAQQDMIDVITADQLDGIVIASCSPKLHMHTFRNMAGRGGMNPYQYVHVNLREQCAWAHRNDREAATRKAIALVRAGIAKCRLTRPLEPITLKTTPAAIVIGAGITGLRSALALSDLGIHVHLVEKSEHVGGYVGQWHALFPDDVDGNRLVSELMEQIRRRDNITVYTGAEVVDKSGVVGGFTLTVRRSNGETETVQAGAVIVATGTELYQPATGEFGWGHPRVTTLDAFKRHAESASDGTLTWDGTPVRTVAYIYCVGNRQKKSASCPNPNTYCGRYCCSATVHTSAWISRRFPQVRQYHLFRDMRAYGRNELLYEEARNAGAVFIRYGEDDPPVVSSEGNDRVSVTVKDQLTGGETLEIPADLLVLVTGPVPARNESLQQLLKLPLSKEGFFKEIHLKLRPVETVIDGVFIAGSCQSPKNLEESASSGLAAVSKAAALLLKGSVNKEPL
>HFH11202.1
MDRKIGAYLCTGCGIGQGLDVEQLEKVAKGDCKAALCRSSEMLCGPEALAWIKQDMAQEGINALLIAACSPRAKTEVFSFDPREVLVERVNLREQVVWSHRQKGAEGQKPDEDVQMMAEDQLRMGAARLQNMDLLVPYTEEINKRILVVGGGVTGMTAALEAAKAGYETVLVEREASLGGFAARLFRQYPERPPYRELEEPIWETLAESLKRESGVSIYCSSTIDRIEGAPGMFEAFIRKGEDTIQEKVGSIVLATGFEPYDPNRLGNLGYGKSPNVITTVEMEDLARTGNLVRPSDGKKAESVAFVLCAGSRDPEHLPYCSTVCCMTALKQAMYIREGNSESKVFVFYKDLRTPGQYENFYRRVQEEEGVFLTKGQVVAVEPKEDGSLLVEAEDQLMGERVQVKVDLLVLATGMVPRTALGEEPKAETKEEAPDKKQDIASQLLIPTRIIRSNTLNLAYRQGPELPELNYGFPDSHFICFPYETRRTGIYAAGPVRAPMDIAFSQEDARGAVLKAIQCVELTAQGKAVHPRAGDMSYPELFMQRCTQCKRCTEECPFGMYNEDEKGNPLPNPTRCRRCSVCMGSCPERIISFKDYSVGMIGAMIKAIEVPDETEEKPRILVLACENDAYPALDMVGIRGGSYNSFVRIIPLRCLGSLNLIWIADALSKGIDGVLLLGCKHGEDYQCHMAKGSELANYRLAKVSETLDRLALESSRIRVEQIEISDYHRIPAIMEEFLETIQEVGPNPYKGF
>HFH12297.1
MDKIGVYLCEGCGIGEALDLDGLAKVATAEMKAAVCRRHGAYCSQDGVQLILQDMEKEGINGVVLAACSPRVLTDVFQFPESVVLERVNLREQVIWGLPAGDEDTQMMAEDYVRMGMVRVQKSQPLEPYQAEVDKGVLVVGGGVAGMMAALEAAKTGYQVTLVEKEQGLGGWMAKQWKRYPIHQPYRDLEDVGLDAMVSQVKTHPGIRVLCSTEIRSIQGAPGMFQVTAAGPAGEESFRVGSIVQATGWRPYDPSRLAHLGYGVSPDVLTNVELEERAAKEGKITKPSDQGAPSSVVFIQCAGSRDPKHLPYCSSVCCMVSLKQALYLKEQDPSTAVYIVYKDMRTPGQYEEFYRKLQKQGCVFIKGEVASVSGDGSGKLLVEVDDVLAGERLSLEGDMVVLATGMVPSMALDIDMEGAAEPSAGSAEAQPQAETTAVADRQKEGMALYLEYRQGPELPKLRYGMPDSHFICFPYETRRTGIYAAGCVRQPMDTLGAEEDGRGAALKAIQCVEMTARGEAVHPRAGDRSYPEFFMQRCTQCKRCTEECPFGAINEDEKANPLPNPTRCRRCSICMGSCPERIISFKDYSVDMIGSMIKAIEVPEEDEEKPRVVVLACENDAYPALDMLGQCRLKWNPYVRVIPLRCLGSLNLIWVADALSKGIDGVLLLGCKHGDDYQCHMVKGSELAQYRLSKVSETLDRLALESDRVRLEQVEIRDYTRIPSIVESFMKRIQEIGPNPYKGF
>HFI03456.1
MSNEPKTYVYLCAGCGIGERVNLDALAQTLIGEFKPAGCAAHPCLCGPEGIAKIKGDLKMAEGARGEGAGDTGNGAAAKVVIGACSERAMTEVFDFGPDCVVARGNLREQMAWRCAADEDAEDTTMLAADIMRMAIVKAQKARLPEPFIGSISNSSVLVVGGGVAGMSAALECARAGYEAILVEKAPALGGYSGLCRHEPPRAAPYRDLAEPAAKALIEEIRREPRVKVFTSAEIVKITGQPGMFDVTLQQSSRDSASVETGPSELRIGAIIVATGARPYEAAKLGHLGYGASPDVITHAQLEKMAREGRIVRPSDGRPPRRVAFIQCAGSRDPNHLPYCSSECCMTSLKQALYVRAQNPDAQVYVLYRDMRTPGQYEDFYRRAQEDEGGFLTKGDVTAVAPDGNGALAIDLKHTLLGEDIRIRADLVVLATGMVPSALLEEAGKDLKDEKDQKDTGATAPKDAAAPAASSTQSTPSTASTTATAAPAAAPSGPARCDSNILHLDYRQGPDMPVDKYGFPNSNFICFPYETRRTGIYACGTVRQPMDPAAAMADAAGAALKAIQAIEMTSQGRAVHPRAGDLSFPDIDFKRCTQCKRCTEECPFGALNEDAKGTPEPNYNRCRRCGICMGACPERIINFANYNIDMIGSMIKAVEVPDEFEEKPRVLVLVCENDAYPAFDIAGLNRLSYSPHVRIIPVRCLGSINVVWIKDALARGYDGILMIGCKHGDDYQCHFIKGSELMEKRSENIQEALTSLALESDRVRLEQLALTDYDRIPALIGEFMETIESVGFNPFKGM
>HFI71950.1
MAVDTNVGVYICSGCGIGESIDCQNLAETIKKETGVPVCKINNWLCGEKALAEINDDIRNENLNRVVIGACSSRYLTDVFRFDRDVLFDRVSLRENVAWTHKANDENTFELAVDYLKMGIAKMKNSMVPEPIIFDINTTILVVGGGVAGMNAALSSAKAGYSVILTEKEDSLGGFYKQLYKLAPTKAPYFDLQVNPCDKLIAEVYSNPNIQVLTSCKIEKTSGQPGLFNVTASSNGELFEFQVGSIIQATGWKPYDANKLAHLGYGKYKNVITNVEVEKLAKEGKLTRPSDGGPIKSVLFIQCAGSRDENHLPYCSSVCCTGSLKQYYYFKEKYPDIPIYIIYKDIRTPGQYEKFYKLTQSQDNLFLTKGDVVGVSENGNGSIIIDVDNTLLGKQIQIEADVVVLATGMVPSTFVEESETEVASEETADGKKAAAGAELGAKILNLTYRQGTDLPTLHYGFPDSHYICFPYETRRTGIYAVGTVRSPMDSVSAKNDAYGGSLKAIQVIENVRKGTAVHPRSGDTTYPDFFLQRCTQCKRCTEECPFGTLDEDDKGTPKPNPNRCRRCGICMGACPERIISFKNYSVHIISSMIKSIEMPDTESEKPRILAFLCENDAYPSLDIAARNRIQYSANIRIIPLRCLGSMNIIWIADALSMGFDGIILIGCKYGDDYQCHFIRGSELANRRMENVQEKLKQLVLEPERVEIHTLSIDEFVKIPDIFNKFAETIDRVGPNPYKDM
>HFJ46257.1
MEHKTAAYICTGCGIGEALDIEKLSQVATKECKVAICQTHPTLCSQAGVELIKSDIEKEGVNTLMIAACSPRVMYDVFNFEGCIMDRVNLREQVVWVQPPNEEDTQMMAEDYLRISGAKLKGMELPEPYKPERELSKDILVVGGGVTGLTAALEVAKAGYKAVLVEKEAQLGGFQKKVTDKATFPYKEVKPNDIDALIEAVQKNANIKVYTGAKVEEIAGGPCVFDVKVKQNGTSAEHQIGAVVMAAGWEPYDPAKLDAKLGYGQSPNIITNVQFEEMKLAGSLARPSDGKALKNVAFLQCAGSRDPEHLPYCSTACCLTSLKQAILIKQENPDTNVFIIYKEMRTPGQAEDFYRKAQHSGVIFARCQDPTVKVSGSTITVDFVDELLGESVSLGDLDLVVLATGMVPMTAFGEDPRAKEPKEGEEASEVPADTILASDILNLQYRQGPELPGLKYGFPDSHFICFPYESRRTGIYPAGCVRRPMGVANATEDAAGAAMKAIQCVELTSRGAAVHPRAGDMTYPEFFMQRCTQCKRCTEECPFGAINEDEKGNPLPQPTRCRRCGVCMGACPERIISFKNYSVPMIGDAIKSINVPDEYDEKPRILVLACENDAYPALDMLGFRRMRFNPWVRIMPMRCLGSLNLIFVADSLSKGIDGVLLLGCQHGDNYQCHFIKGSELANIRLSKVKETLDRLQLESDRVRFESVSITDYNTLAKLLDEFSDRLVEIGPNPYKGF
>HFJ49386.1
METKLGVYICTGCGLGEALDMDALAKVATGEYKAPVCRQHPFLCGAEGVGQIKSDIEGEGVTNLVLAACSPRVMTDVFDFGPDKVMERVNLREQVAWSHPPNDEDTQMMAEDQLRMGLTKAAEMQPLEPFLVEDLSKRILVVGGGLAGMTAANEAAKAGYEVVLVEKSDQLGGYLKDVYKLASSQPPYDELRDPGLEALVQEVSTRSGLKVYTNATIAEISGAPCMFDVKIRQNGGEAAERAGAIIMATGSVPYDVSKLESLGYGKHADVIAAPQLEAMFKSGSVTRPSNGQPVNSAAFILCAGSRDPEHLPYCSAACCVESLKQARYFKEANPQTPVYVFYKDIRANGNYELLYKQLQKDGVFFVRGTVTGVEDDGSGALVITADDVLTRSPIVSESVDLVILATGMVPTSALGEPFKEQAQKPGEEEVEVPADTILASNILNLQYRQGPELPALKYGYPDSHFVCFPYESRRTGIYPAGSVRAPMDYARAVDDATGAALKAIQCVEMVSQGKALHPRAGDMSYPDFFMQRCTQCKRCTEECPFGAINEDEKANPLPNPTRCRRCGVCMGACPERIISFKNYSVAMIGNVIKNINVPDEYEEKPRILVLACENDAYPAIDMAGIRRLSYNAWVRFIPVRCLGSMNLVWIADALSKGIDGILLLGCKHGDDYQCHFIKGSELANIRMTKIQETLDRLRLESERVHLEQLSISEYRRIPEVLDAFAARIEGMDPNPYKGF
>HFK96275.1
MEKKIGVYICTGCGIGDALDVSALAKVATGEHKVPVCREHGFLCGEEGRALIANDLSNQGVNTVVIAACSPRVMTDVFDFGADKVLERVNLREQVVWSHPAGDEDTQMMAEDYLRMGLTKAKEMEPPVPFQGENLSKRILVVGGGLTGLTAAKEAAAAGYDVVLVEKSDALGGYLKTAHSVPPLAPPYDQPHTFDLDGLVSAVTENDKITVYTGSQIQKIVGAPCMFDVTIQSNGSQASERVGAIVLATGSVPYDADKLGHLGYGKHGDVITADRLEAMLKEGRVVRPSNGQPAKSVAFILCAGSRDPEHLPYCSAACCVESLKQAKLLKEHNPEMPVYIFYKDMRATGNYELFYKQVQKDGVVFVRGTVSAVEDDGSGGLTVSAEDVLTRAPIVSESVDLVVLATGMVSTASLGKPYKAQQPKEGEEELEVPADTILVSNLLNLEYRQGPEVPALKYGFPDSHFICFPYESRRTGIYPAGTVRAPMDYARAMDDAAGAALKAIQCVEMTAQGKAVHPRAGDLSYPEFFMQRCTQCKRCTEECPFGAINEDEKANPLPNPTRCRRCGVCMGACPERIISFKNYSVGMIGNVIKNIDVPEEDEEKPRIVVLACENDAYPALDMVGIRRARYNPWVRVIPVRCLGSMNLVWIADALSKGIDGILLLGCKHGDDYQCHFVKGSELANIRMSKIKETLDRLVLESDRVRFEQVSITDYARLPQILDDFAATLENVGPNPYKGF
>HFK96685.1
MDKKLATYICTGCGIGEALDIEQLSKVAQKECKAALVKTHACLCGQEGVAMLKADIQNEGVNCLMIAACSPRVMYDVFRFDGCLVDRVNLREQVAWSQKPGDEDTQMMAEDYLRMSAAKIGKMDPPEPYKPEEEISKDILIVGGGVAGLTAAKEVSRAGYKAVLVEREKELGGFQRKVAKIATFPYKGIKDNDVEALVQDVSKDGNVTVYTGAKIEKTVGGPGVFQVTIAQNGAVKEHKVGAIVMAAGWKPYDPSQLDPKLGYGQSPNVITNVQFEEMAKTGGVKRPSDGAALNNVAFLQCAGQRDPEKLPYCSSVCCTTSLKQAIFIKETNPEANVFIVFKEMRTPGQAEDLYRKAQEEGVIFIRCQDPQVKASGASVTVEALDDLLGETVVLEDLDLVVLATGMVPVTAFGEDYAQVRARMRAGETEQKKEEEELEVPQDAILVSDILNLEYRQGPELPGLRYGFPDSHFICFPYETRRTGIYAAGCVRRPMGVAAAFEDGAGAAMKAIQCVEMVSQGKAVHPRAGDMSFPEFFMQRCTQCKRCTEECPFGAINEDEKGNPLPQPTRCRRCGVCMGACPERIISFKNYSVGMIGDIIKSIDVPEEDEEKPRIVVLACENDAYPALDMAGLRRMTYNAWVRVIPMRCLGSMNLIFIADALSKGIDGVLLLGCKYGDDYQCHFIKGSELANIRLSKVKETLDRLVLESDRVRFETVAISDYDKLPKILDDFAETLEGVGPNPYKGF
>HFK97262.1
MENRDKPSANEGKEARVGVYICHCGGNISDHVDVEALCEKAQSLPGVVTARRNMFMCSDPGQELIVEDLKHGVVDRVVVASCSPSLHETTFRRVLERAGINPYVYEHANIREQVSWVHHGDPATQKAFTLIAAAAAKARRLEPLEPLRVEAKQHATVIGAGIAGMRAALDLAERGFAVDLLEKTPWMGGRTAALDRIAPTGEPAFELILSLARRIYEHGAIAFHPCARLVGFEGYVGNFLLEVETAPPEEALDALRRAEEALQGNGPVYVPSKGALIRPVPRDTKRFRVETGVVVLATGFKPYTPRRGEYGYQEFPEVLTLPEFIEALRDAEPSGAVLTLQGRPIRSVAMIHCVGSRQIPGIHEENASGRLNEYCSRTCCSATLFAATQVRQRFPDTRVFEFYRDIRAYGRGQEELYQQAAHNKVLFLRFEPENPPRVERVEGAAPFPLAVRVQDTLTFGEEVEVPADLVVLAVGMEPSNVGDLVDMMKLPVGADGFLLEVHPKLRPVELATAGLLLAGTCQAPMDIGESCNAASAAASKAAVLLAKGSVQLDPFVAEVDPEKCEGTGACVDACLREGAIRMVDMEKDGRTVRRAHVVSALCLGCGACVAVCPTGAIQVKGSTLAQFEAMVDAIVSDQAA
>HFL64733.1
MADNKFAAYICSGCGIGDILDVAKLERVAKVEGKMQIIKTHPFLCNEEGVKMIRDDIANEGVTHVCIAACSRRAKVEAFSFPTVALSRANLREGVIWAVAEGSEHDEVRQEMAEDYVRMSCAEVKKMTVPAGNVKESSSRKILVVGGGMSGMTAAKAAADAGYEVVLVEKTGQLGGFANQMWKRMPFNAPYAEAQPTGAAELAAELSAHPKVKIYLNSTVAETAGAPGRFKVKIAAESGSVSEELCGAIVQASGFTTYPLEKLPELGGGQPNVVDQAGLEALAKAANGGPIKRPDGKEVKSVVFIQCAGQRDDSGTHLPYCSGHCCGTSIKQAMYFKDQNPDIDTVVMYTDLRVPGMGEDFYRSAQRKGVIFTKGKASKVTGGDTCKVEFKDLILDEDTATEADLVVLATGQVPNAGVNLDEWTATVTAAESGDEAAKTKKAELQKISVLNLNYRQGPDMPQLKYGFADSHFICFPYETRRTGIYAAGPMRRPMDMFQAQEDATGAALKAIQAAENAALGRAAHPRAWDLSFPKARLEGCTQCKRCTVECPFGAIDEDEKRFPVFNEERCRRCGTCMGACPVRVISFENYSCDTVGMQVKAVEVPDEDEEKPRILILACENDAYPAIDMAGMQRHTYSAFVRVIPVRCLGSVNTIWITDALNSGYDGVMMMGCQKGENYQCHFVKGSEMAYYRLGKVGDTMKGMGLEPERMQTYEIAITDGARVAKLINDYVAQLNELGPSPMKGFG
>HFP19555.1
MSEEPRIGVYICHCGLNIAGTVNIKEVVEYAKNLPNVVEARDYVFMCSAPGQDIIKEGIKKHNLNRVVVAACSPTMHEPTFRNALAEAGLNPYLLEMANIREQCSWVHSDKEAATAKAKLLVRMAVAKASLLEPLKDIKFKVNKNVLIIGGGVAGLSAARDLAAKGFKVYLIERKPVIGGNTARLGRLVHTKLKGIDVVKELSKDVINNPNIQIYVNTELTNVDGSVGDFKIKLIKNPRYVNENCNLCGECVKVCPVEVPNEYEFGLTKRKAIYLPYKGAYPPLYVIDSENCTRCLECVKVCPTHAINLDQKPEEIELRVGAIIVAAGHEPYEPPVGEFGYGLSNRIITLFQLERLLDTEGPTNGELKINGIQPKNIVFIMCVGSLNTTPNAYPYCSRMCCASTIKNALIIKEKYPEANIYILHKDIRTYNRLDEQLYIKAGEGLIRFAKYREAPNVVRLFEIMGSEKLPTELLKKFPLLVNPDGSINVRFFEETIQEEISIPADLVVLSVGMKPPKDIDKVRTLTKVGCGPEGFLKEAHLKLRPVEATTDGVYLAGTVTGPKNIAESIESGSAAASKALGLLTKEEVKVEPLIAVVNEEICSGCAICIGMCPYNAIRLKVQENVRVAEVDPALCKGCGTCVASCPTGAMQQYSFKDNQLKNQLVAAFIG
>HFQ14149.1
MADEMKIGAYICQGCGIADRLDTAQLAQVATRDAKAAIAKEHEFLCSADGIKMIQDDIDNEGVNRVAIIGCSRRAKVEAFSFQNVAVTRGNIREGVIWVRPDTDEARETTQDMADDYVRMAVIEAKFCTPPKGNEETSYNRHVLIVGGGVTGMTAAIEIAKAGYEATIVEKTGALGGAAARAWKRIPQKSPYADPEDTGVAEMIKFVEESDKITVHLNSTLTKTSGAPGRFSADITTESGSTTTENFGAIIQASGYREYDASQLPEFGYGKSDRVVTQAELDAMALEADGGPIKTKDGKEVKSVAFIQCAGQRSDKEGHLNYCSGHCCMTSVKQAMYFKDQNPSIDTNVIYTDLRMPGAGGEDFYRSGQRKGVTFTKGCVSEVATSGDGAEVKFKDLILDEDTSEKVDLVVLATGQVPNAGVNIEEVGQDEPGEWKPNPDSVLNLSYRQGKDIPQLTMGFNDSHFICFPYETRRTGIYTAGPVRRPMDMQQAIDDAVGAAMKAIQAVENAGKGRAAHPRAGDLSYPQFRREGCTQCKRCTVECPFGAIDEDEQRFPVFNESRCRRCGTCMGACPVRVISFENYS
>HFQ80306.1
MEKKTQAYICTGCGIGDALDIEALSEMVSSEMSVDCKSHGALCGKDGRALIEADISDGVNTIVIGACSFRVMQDEFDFGEDKIVTRANLREQCAWCQGEDPDAEYVQELGSDNMRMACVKAEKQEIPEAFQLEKLTKDILVMGGGIAGLTAAKEASLAGYSVTLVEKAAVLGGKALGWRKQFPTKAPWTTLENPTVADMVKEVESDSNITVKTETEVARIAGAPGAFQASFKAAGSTSEWDAPAKVGVDEKDLIEKGEMEDPNAGKNDYMMENPDAATFGGVVLATGWIPADVSEYEHLGYGKLKNVVTNAEFEKLAKEGKVPAKVAFIQSPGGKENDEDFPYCNSVTSMVALKQAAYVREDNPDGQAYILYQHMRTPGQMEMFYKGIQQDDGIFLTKASVTQVAESGSGLTVSMQDTLLNEDVTVDVDMVVLAAGMVPTTRDESTINLAYRQGPAFLDLDLFDGYADSHFICFPYETRRTGVYTCGGVRKATNMEETIDDATGAALKAIQCIESVDRGVAVHPRSGDKTFPEFFFQRCTQCKRCTEECPFGALDDDEKGTPLPNPTRCRRCGTCMGACPERIIGFKDYNVDMIGSMVKAVEVPDDDEDKLRILALVCENDAYPALDMAGMRGNKISNLVRVIPVRCLGSVNMVWIKDAMSSGMDGVILLGCKFGDNYQCHFVKGSEIANKRMENIGETLGTLGLEPERCVAKQIAITDYDTVPDVINEFVEEIIELGPNPFKGF
>HFQ89659.1
MDKVYGAYLCTGCGIGDVLDVDGLKAAASETGVEMQEHGCLCGEEGLAMIKSDISEKGVNSVIICACSPRVMQKEFDFGENVMTIRGNLREHVAWAAGPAVEGDEESEEVDEFLQEMGCDYVRMAVTRAQKSELPEPFLLEEINKNILVIGGGIAGLTAAIEVTKAGYKATIVEKEDTLGGKALGWRKMFPTRYPYAELEDPTIEQMIAEATGNADITVKTGTEVARIAGAPGQFNVTLKATGTSSEWDAPARVTVDEQDLIDKGEMEDPNKGLRPYTELNPDGEMFGAVVLATGWKPADVSEFEHLGYGTVKNVVTNAEFEKLAKEGKVPARVAFVQSPGGTENDKDFPYCNSVTSMVALKQARYVREDNPDNGQAYILYQHMRTPGNAELFYKGMQQEDGVFLTKAAVTKVEEGENGPVVHATNTLLGEDLALEVDMVVLAAGMVPTTLDEPVINLAYRQGPAFLDLDLFDGYADSNFICFPYETRRTGIYTCGGVRKAETMEETMDDATGAALKAIQCIESANRGVAVHPRSGDKTYPEFFFQRCTQCKRCTEECPFGALDDDEKGTPLPNPTRCRRCGTCMGACPERIIGFADYNIDMIGSMVKAIEVPDDDEDKLRIAVFVCENDAYPAIDMSGMHRNRMNRLVRFVPVRCLGSVNMVWIKDAMSSGMDGALLLGCKWGDDYQCHFVKGSEIANKRMENIGETLGTLGLEPERCAVRQIAISDYDKIPAIIEEFVEEIIELGPNPFKGF
>HFQ89973.1
MSGSRQRKSDRVGVYICHCGGNISDHVDVEKVRADVERIPGVAVARTNMFMCSDPGQELIIEDLRQGIVDRVVVASCAPSLHEATFRSAIARAGANPYIYEHANIREHVSWVLHGDKATAKAEKLVAAAVGKARLLEPLDPIHVEARRHVTVIGAGIAGMTAARLLADRGLEVVLIEKSPYLGGHAARLDRVAPTGERAADLVSELAEAVLEHAAVTVMTSTRLAGFDGYVGNYDLRVRPVLAGPAEDRNGYVPFHGVVGGNPPELTIKTGAVILATGFRSYRPRRGEYGYGDLAGVVTLPEFIRLFSAAERSGDCLVVDGRTIRSVAMIHCVGSRQIPGIHEEDGDGRLNEYCSRTCCSAVLHAACRIRELFAGTRVHDLYRDIRTYGRGQEELYERASKSGVLFHRFTAEAPPLVEAGDGGETGDFPLRLTVRDGLTFGEEVRMGVDLVVLATGMEAGDIDELVAMMKLPVGTDRFLQEVHPKLAPVETSVAGVFLAGTAQAPMTIGEACNGAAAAAVKAASLLGRGYVELDPFVADVDPALCRGTGDCLQACLADGALEMVEVQTEEGAARQARVIAARCLGCGACVAVCPTGAIDLKGWSLKQYEAMVDMIVADIPDNA
>HFQ90268.1
MDKVYGAYLCTGCGIGDVLDVDGLKAAASETGVEMQDHGCLCGAEGRAMIEKDIADKGVNSVIVCACSPRVMQKEFDFGENVQTIRGNLREHVAWAAGPAVEGEEESEEVDEFLQEMGCDYVRMAVTRAQKSELPEPFLLEEINKNILVIGGGIAGLTAAIEVTKAGYKATIVEKDDTLGGKALGWRKMFPTRYPYAELEDPSIEQMIAEVTGNSDITVKTGTEVARIAGAPGQFNVTLKATGTTSEWDAPARVTVDEQDLIEKGEMEDPNKGLRPYTELNPDGEMFGAVVLATGWKPADVSEFEHLGYGTVKNVVTNAEFEKLAKEGKVPARVAFVQSPGGTENDKDFPYCNSVTSMVALKQARYVREDNPDNGRAYILYQHMRTPGNAELFYKGMQQEDGVFLTKAAVTKVEEGENGPVVHATDTLLGEDLALEVDMVVLAAGMVPTTLDEPVINLAYRQGPSFLDLDIFDGYADSNFICFPYETRRTGIYTCGGVRKAETMEETMDDATGAALKAIQCIESANRGVAVHPRSGDKTYPDFFFQRCTQCKRCTEECPFGALDDDEKGTPLPNPTRCRRCGTCMGACPERIIGFADYNIDMIGSMVKAIEVPDDDEDKLRIAVFVCENDAYPAIDMSGMHRNRMNRLVRFIPVRCLGSVNMVWIKDAMSSGMDGALLLGCKWGDDYQCHFVKGSEIANKRMENIGETLGTLGLEPERCAVRQIAISDYDKIPAIIEEFVEEIIELGPNPFKGF
>HFW33101.1
MMEKVGVYICTGCDIDRLDVERLKNVAKEEFGIEPKVHPHLCSQQGVEMLKKDASELDALVIAACSPRVKTALFTFDDKYVERANLREGVVWSHEIDEHAQELAEDYLRIAITKAQKAMKPEPYIQEISKDILVVGGGVTGLTAALEIASAGYKAYLVEKEAELGGWVAKYYKTLPIEPPYRRIEENPVFRLVEEVKANENIEIYTSAHIDSISGQPGMFDVVLDKDGEKIQFRVGGIVVATGWKPYDASALEELGYGKFADVVTNLEFEEMAKGGKIVRKSDGGKVENVVFIQCAGQRDLNHLPYCSSVCCLVSLKQAKYVREIGGNAFIIYKDMRTPGLWEDFYKEMQQDVGIYLTKGEIREIKEENGKLTVFVTNTLLGEDIEIKADLVVLATGMVSTLKGLYTVKEEFPDEKAVPYKHIAEPHPVKSEEDVEIIKRAGHILNLSYRQGPELPTLKYGFPDSNYICFPYESRRLGIYAAGAVRAPMEIASCIEDARGAALKAIQAVELVAEGKTTFPRTGDIDFPNFFLQRCTQCKRCTEECPFGALDEDERGTPMPNPLRCRRCGICFGACPERIISFKTYSIDQMASAIKSIHVPDPNWEEGAEEKFRFIVFACENDALPALDMAALNGKKWSPLARVIPVRCLGSVNTVFIADALSKGIDGILLIGCKYGEDYQCHFIRGSELANRRMENVGETLQRLMLEKERVQVVEVSINEWDKIPEIINSFVNQIMEIGANPYKGF
>HFX67674.1
MFMCSDPGQQLIQDDIHKEGLTRVVVASCSPRLHEQTFRRAIERAGLNPYLYEHANIREQVSWVTHAHPAAATAKAFRLVAAAVAKASRLEALQPIRVEALRQAVVIGGGIAGLKAAADLATRGIPVTLVERSPFLGGHATQLEKVFPTDEEALSLLEPLVRQVTAHPAIRVLTNAEIVGVEGFVGNFRLRVRQVPRGVSDACEKTEEAIAACPVEVPDEHDYGLTTRKAIYRAYPGCEPATPAIDWSACTHCGRCREIAGQGVDLSGQPEEFDLQAGVVIVATGFEHYEPSAGEFGYAQHPEVITLPQLIRLMATRPAGSPELTYRGRRLRNIAMIHCVGSRQIEGIHEPRQGQSLNEYCSRVCCTATLQAANELRELFPSINVFDFYQDIRTYGRGHEDYYEKASKQGILFFRYAPEEPPVVQPAEPGADSPLVVRVKDRLTWGEEIEVPVDLVVLAVGMIPHRIPSLIDMFKLPVGSDGYLLEVHPKLRPVEVAVNGVLLAGTSQGPKDITESAAAASAAAAKAASILSRGHVELDPFVAVVDASRCDGCGECVAACGYKGVITVRGAAADRKAVAEINPALCKGCGACVAACPQRAIQLKGWTVEQFEAMVDAILADQAAPQTLQEVTP
>HGB90649.1
MSEALRIGVYICHCGINIAGSVNIKEVVEYVKNLPNVVEVRDYIFMCSAPGQEIIKEGIKKCDLNRVVVAACSPTMHEHTFRNVLAEAGMNPYLLEMVNIREQCSWVHSDNKDAATTKTKLLIRMAVAKASLLEPLKEITFKVNKNVLIIGGGAAGLSAARDLAAKDFKVYLIERKPVIGGNTSRLGRLAHTELKGIDVVRELSKQILNNPNIHLYVDTELANVDGSVGDFKIKLIKNPRYVNENCNLCGECVKVCPVDVPNEYEFGISKRKAIYLPYREAYPPIYTIDSENCTRCFECVKVCPSNAINLAQKPEEIELRVGAIILAAGHEPYEPLTGEFGYGISNKIITLFQLERMLDVEGPTNGKLKVNGTQPKNIVFIMCVGSLNTTPNAYPYCSRMCCSSTIKNALIIKEKHPDANIYILHRDIRTYSRGDEQLYLKAGESLIRFARYREAPNVIVNPDGSINIRFFEETLQETVSLPADLVVLSVGMKPPRDIDKVRTIVKVGCGPEGFLREAHLKLRPVEATTDGVYLAGTVTGPKNIIESIESGSAAASKASALLIKEEVRVEPLIAVVDEERCSGCSICIGICPYNAIRLKTQENVRVAEVDPALCKGCGACAASCPTGAMQQFGFKDNQLKSQVLAALIE
>HGC37431.1
MIPTDEQPSGGDEPRVGVYVCHCGGNISDVVDPTAVAEALAHHPDVAVARDYVFMCSDPGQNLIVEDIKSGKVNRVVVAACSPTLHELTFRKALERAGLNPYLYEHVNIREQVSWVHKGDHERATRKAIRLTAAGVEKVARQDPLESIRVEVVPHVAVIGGGIAGMSAAIALAKRGIGVTLIEKADTMGGRVAELPTTYPTGVSGESLVVALQEKITRQPLITVYTNARVTALDGHVGKFRICISKSNGETHELLAGAIILATGYDHYRPTEGEFGYATTPGVVTLPEFLQLLGNQSTAGRSLMIEGKPISSIAFLHCVGSRQIEGVHPAQADGKVNDYCSRVCCTAALHAIREVKKRYPEVVIYDLHKDIRTYGRGHEDLYLEASRAGALFFRYPDEEPPIVETRNGSTVVRTKDILTWGEELDIQVDLVVLATGVMPRDISDIIAMRKLAVGTDRFLQEVHPKLRPVETAANGILLAGACQGPMDILEACTAAHTAAAKAAVLLSRPTIELDPFVAYVDQGLCDGCELCLAECEYPGALVMEDVPLGGGTVRRARVNAALCAGCGACAAVCPTRAINVAGWTLDQFDAMVDAIVAENVESLSAAER
>HGC55221.1
MSEPRIGVYVCHCGFNIAGTVDVKKVAEYAKTLPNVVVARDYVFMCSEPGQDLIKKDIKEQNLNRVVVASCSPSLHEVTFRTAVMEAGLNKYLMEMANIREHCSWVHHDKEKATEKAKEIVRMAVAKARYLEPLEELEVEAEQSALVLGGGVAGLRAALELANYGFQVYLVEKSPTIGGKAALIGYVDPKTKGAEIVNKMFEMIKECPRIKIFTNSELIQFSGFAGNYTAKIRVNPRYVNEKCTRCGECEEVCPIEVSNEYNFGLNRRKAIFLPFSDAYPPYYAVDHRVCVKCGECERVCRFGAINLKEEPKIVELKVGALIIATGYDPYRPFKGEYGYGLHENIITLFQLERMLDPESPTKGELIIGGKIPKSIAFIQCVGSRNTTPGSREYCSRMCCTTAINNAIKIKERYPDTNVYIIYKDIMTYGSDESLYEEAGRKLVQFVKFEDKIPKVSITPEGLFIEVFEYTIQENIRIPVDAIVLSIGMLPPRDLEELIAVTRVSCGTEGFVREAHLKLAPVEAPTKGLFLAGCITGPKNILESIRMGSAAAAKAMSLLSKGKLKIEPMIAQVNEEKCSGCAICVGVCPYGAISIKKVNGDRIAYVEKALCMGCGTCNAACPSGAMQHLGFKDIQLLAQTRAVFGEVR
>HGD96359.1
MEKKLGVYICTGCGIGESLDIEALKKVAAKEFKAPVCKAHPWLCGAEGVEMIKKDIAEEGVNTLSIVACSPRVKYDVFDFGPVLLDRVNVREQVAWVLPAGDEDTQMMAEDNLRMGLIKLNKSELPQPYMPENLSKTILVVGGGFTGMNAALGAAQAGYPVVLVEKEPVLGGFMNKMHKRIRPPYKELKEVDLAEQIKKVEAEPNIKILTSAVIEKISGGPGVFDVTIAQNGQTVTERVGSIIQATGWKPYDANKLEHLGYGKFPNVITNIQMEEMAKNGKITRPSDGKEVKSILFIQCAGSRDPNHLPYCSSVCCLVSLKQATYVKEQDPEATVYILYKDMRTPHQSEDFYRKVQRDGAIFIRGELNRIDEGADHGLSVEATDALLNETIQLDELDLVVLAVGMVPTTLEESALNLEYRQGPALPVNKYGFPDSNFICFPYETQRTGIYAAGCVRSPMETAVCAEDAAGAALKGIQCVESTAIGASTFPRSGDLTYPEFMMARCTQCKRCTEECPFGAINEDEKANPLPNPTRCRRCGTCMGACPERIISFKNYSVDMIGSMIKGIEVPDAEDEKPRVVALICENDAYPALDMAGINRIPIDPFYRFIPVRCLGSVNLVWIADALAKGIDGVILLGCRKGDDYQCHFVKGSELANTRMEKISETLGRLALEPDRVRVEEISINDYDRLPVILNEFMAKIKELEPNPYKGF
>HGE16877.1
MPEIPEKSVSPESIEAGQSNTRSPSDDEPRIGVYVCHCGGNISDVVRCEHVAEVMARLPNVTVARNTMFLCSDPGQKLITDDIKEKGLNRIVIGACSIFLHEETFRRTVQRAGLNPYLYTHIGLREQNSWVHHAWPQEATEKAIRTMAAGVAKARLMRPLEPVRLPAQKHALVIGGGVAGLRAALSIARRGLQVTLIEKSHFLGGRMAQWEHIFPTNEDARTLLHGLIEEVLAEPNITIHTGAEVISTKGYVGNFEIRIRQQPRGVCDGLAVPDKAIAACPVSVPDEANYGLTTRKAIYRPYEGCYPAGSVIDWEHCTRCGECVKVAGNSAIHLDEEPIEFDVSVGAIVIATGFRPYEPFKGELGYGELSEVITLPQLERLLSKDGPTHGKLEWNGRVVRSMAMIHCVGSRQIEGVHQPQPDGKVNDYCSRVCCTATLAAATRIHELFPQVNIYDVYQDIRTYGRGHEDYYTQASKNRVTFLRYLGEEVPEVVRAEDGAGYPLLVRVKDHLTWGEEIELPADLVVLAVGMMPNPVQDLVDMLKIAPGNDRFLLEVHPKLRPVETAVAGVVLAGTAQGPMNIQESCAAAEAAAAKVAILLGRGQVEMEPYVAKVNPERCQGTGECVRVCPQEGAIHLETFTGNGRTFQRAVVVAANCNGCGVCVSACPNRAIDVQGWRLDEFEAMVQAIAEKTPALEDVV
>HGE55632.1
MSAPKDTDRRIGVFICHCGGNISDYVDVEKVREAVAQEAGVVRARTTLFACSDAAQQEMIEAIQQEKLDGIVVASCSPKLHLFTFRAMAQRAGLNPYRYVQANIREQCSWAHRGQIPEATAKAASIVRAAIAKARASAPLSTMRIETKPRVLVVGAGVAGLRAALALSDMGLTVYMAERQEHAGGWASTFGATFAHDRSGSEMILDLLKLIGERDNIVLYTRAELVRKTGSVGDFTVELAIAEGERVTLNVGAIVVATGFESYQPREGEFGWGLPDVVTLPRFKSMVDGGQGLVTSDGRPVRSVVYIYCVGSRQGEEAERPNRYCSRFCCTAACHAAIVGAQRVAGLHQVHLYRDMRTYGKYETLYEEAQRQGSVFLRWDPSEPPVVTRAGGRLLVRVKDHLLGGEELEIPADLVVLVTGMVPRENAALVNALKLPVGGDGFFNEIHPKLRPVETVVDGVFIAGAAQGPKTIAESVASSLAAVSKSAALLLKGYVDLEPFVAEVDETLCTWCGKCLEACPYEAIEKIAAEGKEVARVIPSLCKGCGACAVPCAVNAINVKGYTDEQVLGMIGALLKEAVG
>HGE57013.1
MDKKLGVYLCSGCSLGESLDMEKLAKVAQKEYKAPVCRVHPFLCGAEGVAQIRKDVEEGTVNTVVIAACSPRVKTAAFSFDPTAIVMERVNLREHVAWCQKPKDEDTQMMAEDYLRMGIVKAQKSEPLAPVSDAISKTILVVGGGVAGMTAALESAAAGYEVILVEKQAQLGGFVGTLKSRFPQRPPYTELSADGMAEKIQAVTYHSKITVLTSARIVKTEGQPGMFDVTVEVEGSSKSYRVGSIIMATGWKPYDATKLGHLGYGLSPDVVTNVEFERMAASGTILRPSDGKPPQSVLFIQCAGSRDKEHLPYCSSVCCMATLKHAEYLHAQNADAKAYIIYKDMRTPGQYEKYYAKAQNHPATFLTKGEVVSVRKGEAGLVVEVKDSLLGGSVQIPADMVVLATGMVPNSADGEAIRQLHDAEAKVLRNESDTQRQEAEKKVAELKHHEGTEILHLTYRQGPDLPVLRYGFPDSHFICFPYETRRTGIYAAGTVRAPMDSSHAEEDALGAAMKAIQSVELASKGQAVHPRAGDLSFPEFFLQRCTQCKRCTEECPFGTLDEDAKGTPKPNPYRCRRCGICMGACPERIISFKNYSVDMIASMIKAVEVPEEDEEKPRVLVFMCENDAYPALDIAGMNHAQYDPSVRVIPLRCLGSMNIVWIADALSGGIDGVMLIGCKYGDDYQCHFAKGSELANRRLENVKETLTRLQLESERIQVTQLAINEYGKLPVLINDFMDRIREMGPNPYKGF
>HGE64173.1
MSEAAEAAATRGEGPRIGVYVCHCGGNISDVVDVQRVAEAAAALPGVAVARTNMFMCSDPGQNAILEDIRNEGLDRVVVAACSPKLHETTFRKVLERGGLNPYLLEQANIREQVSWASDDREAATRKATSLVAAAVAKAAQLRPLEPIRVDTEARAVVVGGGVAGLRAALDLARQGIAVTLLERGATLGGNVSLLDRLFPNEEPAAEVVTRLVEEALAEPRVTVYTEAEVESAAGYVGNYTLTVRQRPTGLVLDDAARAAGVGRGRFVPFEGYVFDAAAARGGAAAQGDAGAGDAAAGDDGAASGDDGAPAPFELRAGAIVVATGFEHYTPARGEYGYGRLPQVITLPDFIRWLAEVGPGDDLPQFEGRPVRSVAFIHCVGSRQVEGVNKPQADGKVNEYCSRVCCTATLQAACDLREARPAVAASEFYQDIRAYGRGHEDYYERASKAGVLFVRWDAQQPPTVARAGGGNDGPALVVRARDGLTWGEEVEVSADLVVLAVGMRAAGAEALVESLKLPVGADRFLQEVHPKLRPVELAVNGVLVAGACQGPKDVTEATASASAAAAKATTLLSKGHVELDPFVAHVDATRCEGHGLCVAECEYPGAIEMVDYPDGSRKAVVNPALCSGCGACVAVCPTRAIDLAGWSLAAYEAMVDAILAD
>HGE66117.1
MMNKVSVYICTGCGIDKLDIERLKKVSQEEYGIEPVVHPHLCSKEGAEIVRNDEADGIVIAACSPRVKTNVFDIEGKYVERVNLREGVVWSHDIDEHAQELAEDYLRMGIVKAQKAQIPEPYLQETSKDILVVGGGVTGLTAALEIAKAGYKAYLVEKEPNLGGWLAKNYKALPTAPPYNRFEEPIVYRLIEEVTSNGNITVYTSSTIESISGQPGMFDVTINQNGNQVQFRVGAIVVATGWKPYDAKKLENLGYGKYKDVITNLELEQMAKEGKIIRPSDGKEAKDVVFIQCAGQRDPNHLPYCSSVCCLVSLKQAKYVRELSNGHAFIIYKDMRTVGIWEEFYKEMQQDEGIFLTKGEVTSIYEEDRKIVVEVTDTLLGEDLKIKADLVVLATGMESTLKGLYTVKEEFPDEKTVPYKHIYELHPIKSEEEVEELKKIGHILNLKYRQGPELPTLRYGFSDSNYICFPYESRRLGIYAAGCVRAPMDAAACIEDARGAVLKAIQAVELVAEGKTTFPRTGDIDYPQFFLQRCTQCKRCTEECPFGALDEDEKGTPQPNPLRCRRCGICFGACPERIISFRQYSIDQISSAIRAIHVPDPSWEEGAEEKFRFIVFACENDAYPALDMAALNGLKYSPLVRVIPVRCLGSVNTVFIADALSSGIDGILLLGCKFGQDYQCHFIRGSELANRRMENVQETLQRLVLESERVKVIEVSITDWDKVPKIINEFVDNVKQLGANPYKGF
>HGF00832.1
SVADRQKEGMVLHLDYRQGPELPKLFYGMPDSHFICFPYETRRTGIYAAGCVRQPMDMLGAEEDGRGAALKAIQCVEMTSRGEAVHPRAGDRSWPEFFMQRCTQCKRCTEECPFGAINEDEKANPLPNPTRCRRCSICMGSCPERIISFKDYSVDMIGSMIKAIEVPEEEEEKPRVIVLACENDAYPALDILGQRRLSWDPYVRVIPLRCLGSLNLIWIADALSKGIDGVLLLGCKHGEDYQCHMIKGSELAQYRLSKVSETLDRLALESDRVRMEQVEIRDYKRIPSIVESFMERIREIGPNPYKGF
>HGF19687.1
MDDDTKQSEQTDESQEPKVGVYVCHCGGNISDVVDVEAVAKTVGKNPHVKVARNYVFMCSDPGQQLIIDDIKQNGVNRVVIAACSPKLHELTFRKALERAGLNPYLYEPVNIREQCSWVHKQDHEGATQKAIRLTAAGVEKVWRQDPLEPIRVKAERYVVVIGGGVAGMRAALALAKRGIGVTLVEKGETLGGRMAELDTVYPTEESARALLQELEAAVRSDDRITVRLNTQVEQIEGYVGNFTVRMRAASGEISQVAAGALVMATGFDHYRPYQGEFGYGEVPEVLTLPEYNRWLADQPSGGRMVFNGRQIRTIAFIHCVGSRQVEGVHKPQADGKVNEYCSRVCCTATLHAINKTLDRFPDVQVYDLYKDIRTYGRGHEDYYEQASKKGTVFFRYKDDHLPEFHKGTNGSPHTLNVVDWLTWGEEVSIPADMVVLATGMMPRDISNIVNMLKLPTGTDRFLQEVHPKLRPVEVANNGILLAGTCQGPMDINEACAAAEAAAVKASILLAHPTIQLDPYVARVDASKCDGCEKCLAECSYKGALTMVEAEGRRVASVNPALCAGCGACMAVCPTRAINLAGWTLDQFDAMVDAIASEEIITDLEPATVGG
>HGF31983.1
MDKKLGVYICSGCGIGEALDIEGLVKVGRSDGKAAISKAHPCLCGPEGIALIRNDIAGEGVNAVVVAACSPRVKMEVFQFDPPVYLERVNLREHVAWSHKPNDEDTQMLAEDYLRMGCVRAQKAEVPEPFKEKIDQTILVVGGGITGMTAALEAAAAGCEVRLVEKEPTLGGWLNKLHKLYPKHPPYRDLEDTGIEAKIKEVQSNPKIKVYTGTEIEKTAGAPGMFDITLKNGETFRVGSIIQATGFKPYDAKKLDYLGYGKFPDVITNVQMEQMAKTGKIVRPSDGKEVESVAFIQCAGQRDPNHLPYCSSICCMTSLKQALYVVQQNPEASAYIFYKDMRTPAQYEDFYKRVQEEKGIFLAKGEVKNIAQEGDKLAVEVDDTLLGEAISVNVDLVVLATGLVPNSKPEVVKTQINPETKEEVPVPADSGRYAEPALNLQYRQGPEMPTLKYGFPDSHFICFPYETRRTGIYAAGCLRQPLDSAACMEDAAGAALKAIQCTVLTAQGRAVHPRTWDKSYPELFMQRCTQCKRCTEECPFGMYNEDEKANPLPNPTRCRRCAICMGACPERIISFKDYSVDIIGSMVKAIEIPEEDEEKPRVLAFLCENDAYPALDIAGLHRIQYNPWVRVIPLRCLGSMNLVWISDAFNKGFDGVILVGCVHGDDYQCHFIKGSELAKIRSSKIQETLQRLMLESERVEVHQLQIDQWHELPKIFDKFMEVIEKVGPNPMKGM
>HGF33458.1
MAEKNKPEEVPASGKVGVYVCYCGGNISDEVEVEKVCDRLRRQPGVAVARSNMFMCSEPGQEMIIEDIKSGKVDRVVVASCSPRLHETTFRSAISRAGGNPYLYEHANIREQVSWVHHGAEATDKATRLVAAAAAKAGWLEPLKPIRVEVQPRAVVIGAGVAGLKAALELADRGVEVVLLEKSPFLGGQVARWQRLAPFGESAAEVVSELTSAVLQHPGITVHTGATVEGFEGYIGNFKLKVVQRPPSGAAYAQELDSLSRSGGGPGEYVPFVGVMPSARPEREAEFAITAGTIILATGMKPYLPQRGEYGYQEFPEVVTLPEFTRLLDAARKHRQGEMLVIQGRRIRNLALIHCVGSRQIPGIHEEGEKGYLNEYCSRTCCTASLFTANLIRETYPQTRVFEFYRDIRAFGRGQEELYAQASENGVTFFRFQAGEEPQVIRPGASSSSPLQLRVKDVLTFGEELEVPADLVVLAVGQEANPIPELVELMKLPVGADRFLLEVHPKLRPVEVAIAGIYLAGTCQAPFDVGEASAAAAAAAVKAAAVLTRGYVELDPFVAEVDLSQCQGVGACVAACLAPGALSLVDLEVEGQKVRRAQVNPALCLGCGACVAVCPHNAINVKGWTLKQYEAMVDAIVSTDIAA
>HGF35515.1
MEERKYAAYLCKGCGIGEVVNMAELAKVATREAKLGLVKEHDILCSPEALEMIRQDIANEGVNCLAICACSPRVKFEEFDFPHCIVERIGLRELVAWTQDPENKETQALAEDYIRMYGAKIKKTNLPEPYKFEEELSKTILVIGGGAAGLSAALFAARNGYPVVLVEKEAELGGYGAKLHRATPTSYPYTQLQDPPVLAKIREVQAEPNIRVFTNTQVVKADGQPGFLDVTLNVNGSEEVVRIGAVVLAAGWKPYDATKLTKFGYGSSPDIITSLQMEEMAKNGKIVRPSDGKTPEAVAFVLCAGQRDPEHLEHCSDICCASSIKQALYVRQANPNAAAMILYRDIRTPGQLELFYKEAQSDPGVMLTKADVTGVAPAPGGKLKVSAKDTLLGDNIEIEADLVVLATGMVPVTLDEPVLNLVYRQGPGLPDLELFKGFADSNFICFPYETRRTAIYAAGAVRQPMGMAMAMDDGVGAALKAIQAVEHIAVGMAVHPRAWDETFPDPIMQRCTACKRCTEECPFGAIEEDEKGTPFYKIARCRRCGTCMGACPERIVNFADYSVDIVGSMLKSLEVPTEDDLEDDEEEVPLRILGLVCENDAYPALDAAALNKLKLNPLVRFVPLRCMGSFNLVWVSDAFSRGVDGMILLGCKYGDDYQCHFAKGSELCAYRLTKLSETLDKLGLEADRVQQVQIAISEFDKLPKIINDFVERVQEIGPNPFKGM
>HGF55909.1
IVERVNLREFVVWTQPPNTPETQSMAEDYLIMGCIKAQKGDLPEPAILENLSKDILVIGGGITGMTAALEGANAGYKVILVEKESQLGGFANKLYKKIPTRNFTEPVIVDTEIDKLIKEVESHPNIKVYKSAKVEKTSGQPGLFDVTITSNGNSEVVKIGAIVMATGWKPYDASKLEYLGYGKFKNVVTNIELEEIAKKNNGTIVRPSDGKEAKKVAFIQCAGQRDPEHLTYCSSMCCATSLKQARYVRQNPDATAMIFYKDMRTPGRLEMFYREAQNEPGIMLTKGDVKGVTEGSNGNLYVEVENSLLGDKVKIEADLVVLATGMVPTTRAPQEYLDGLAQASVKGDESKKAYLESTPKPDFILNLDYRQGPEIPSLEGAAGFADSNFICFQYETRRTGIYAAGAVRQPMNMTEAQEDAAGAVFKAIQCIDHVAKGMAVHPRAWDLTFPDPQLIRCTACKRCTEECPFGAIDEDEKGIPYYKVNRCRRCGTCMGACPERIVSFKDYSVDIIGSMIKSIEVPEDEFRIVALVCENDAYPALDTLALHHKSIDPSVRFIPLRCLGGMNLVWIADALSKGVDGFLLLGCKFGENYQCHFVKGSELANYRFSKVGETLDRLQLEAERVTMMQVAIDEYDKLPDMINSFVERVKEIGPNPFKEF
>HGF83937.1
MDNNLGIYICSGCDIGKSLNIERLVNTAKDSNKPAVCISHEFLCGPEGVNLIKNDIAEKKINKLVIAACSMRAKQEAFNFDPLTIHTERVNLREHVIWISPPNDNNTQLLAEDYINMGASKAKKAAFPEPLIQDLNKTVLVVGGGVTGLNAAINSAKAGYEVVLVEKKSNLGGFPYSKYKKWETKPPFDKNIWIKEGLDELISQVESSKKIKIYKNSKIKSVSGAPGKFNVEIEPSDKDNAAEVINETVGSIIAATGWKPYEAKKLDYLGYGLTPDILTNIELEELYSELSENGKSENFTVKRKSDGSAVKSIAFIQCAGSRDENHLPYCSTVCCMSSLKEAALIRKNNPDANVYIIYKDIRTPGEYENFYRKMQNDEGIFMVKGSVSDISYDKGSNEIGVKVKDTLFGGDIDLNVEMLVLASGMVPNSGEIEYSQNINLTDGNPPSASGASCPPSIPVSTAQVAKSGLLNLAYRQGKEMPDLAYGFPDSNFICFPYESRRTGIYPAGSVRMPMDTVFSVDDAKGAVLKAIQCIEQTSKGKAVHPRSNDMTYPFFDLPRCTQCKRCTEECPFGAIDEDEKGTPKYNPERCRRCGVCMGACPVRIISFKNYSPDIISSMIKSLYIPEDPVDENYRILVFACENDAYPALDILGLNKINLSSNIRVIPVRCLGSINNVWYADALSKGIDGILLLGCKFGDDYQCHFIKGSELASYRMGNLKETLTRLVLEEERVRQIQLEFTDYMKLPEIVEDFVNKIKSLGPNPYKGF
>HGG92726.1
DLQIICNEYALMGVVKMTKSNVPNPEVAETSKTIMVLGGGWTGLNAANAAASLGYEVILVEKGDTLGGKVANFHKTFPLSYPYTEAHETGLDKLIAQVNASGKVTVLTSTTLEKLSGAPGQYKAQLSTGQTLDIGAMVLATGWDAGDTKYLAPLGYGTLKNVITTAELEKMAKDGAITRPSDGKAPASVAFLLNTALCSTEACPADVTLECDKEADAPANPPAEGEEAPAEAVFCDLESQRHLALSSELSTLVALKQANYVVEKNADAAAFIFYDHMMVPGINERYYKAAQDKPGIMLSKAQIKGVKAGAGDSVIISMTDTLLGEAVEIEADLVVLPTALVPTTAHSPVINLEYRQGLAFPDLGLFEGFADSNYICFPYETRRTGIYAAGAVRQPMGLALASDDAMGAALKAIQCVSSANRGVAVHPRSGDRSYPVFNFVRCTQCKRCTEECPFGALDDDPKGTPMPNPTRCRRCGTCMGACPERVISFDNYNIDMIGTMIREMQVPPKMDVGGPRVLILACENDAYPALDMAALRGKSWSSYVRVIPVRCLGSVNAIWVADAMSKGIDGVMLLGCKYGDDYQCHFVKGSELCNRRKENISESLKRLGVEPERVDQLQVAIDEYDKVPAMIDEFMDMIVKMGPNPFKGY
>HGG99012.1
MEKKIGLYICKGCGIGEAINTEKISNIAKNALRVPVVAEHEFLCSKDGIELIKKDIAEQGVNSVVVAGCSPRVKTYEFNFPGCFVERVPLRELAVWTIESDEEKQLAAEDYVKMGVIKAQKGDIPEPYIIETVRSILVVGGGISGMTAALEAAKAGYEVVLVEKEAELGGFARKLYKRVPTDDYTKGVLGDVNLEPLVNEVTSNPKIKVYTSSKIEKIDGQPGDFDVTIAKNGSTETIKIGAIIQATGWKPYNPKNLSKKYGYGKFKDVVTNFEFEEIAKKNNGVIKRPSDERVVKTVLFVQCAGQRDPEHLPYCSGMCCATTLKQARYVTDGNPDATAMVIYKDIRTPGKLEYYYKEAQNTPGVMLAKGEVTGIREEWDKLIVTVEDSILGQKVEIETEMVVLATGMVP
>HGG99863.1
VTGIREEWDKLIVTVEDSILGQKVEIETEMVVLATGMVPTTREPQEYLIGLAEAAAKGDEAKAKYIETTPKPEFILNLNYRQGPELPFLEGGFGFADSNFICFQYETRRTGIYAVGPVRQPMNMAEAEEDARGAALKAIQCIEHVAKGMAVHPRAWDTSFPDPNLPKCTACKRCTEECPFGAIDEDEKGIPYYKPNRCRRCGTCMGACPERIVSFKDYSVDMIGTMMKNVSVPEEEDRPRVIVVCCENDAFPAMETAALHRLKLDPAVRVVQLRCLGSMNLVWIADAFSKGVDGMLLLGCKFGENYQCHFAKGSELAKYRLGKVQETLDRLQLESDRVQMYELAIDEYWRIPQIINEFMDKIRQIGPNPFKGF
>HGH61136.1
MDHKIGVYIDTGYGIGEALDIEALMAVANDEFNVAVCKADSYWSEPDKLDVIKKDASEHGLTAVVIAGPSPRLFQQEFTFQGLITERVNLREHVVWCQPPNAEDTQMLAEDYLRMGITKASKYEDRAPFIEPVEKAILVIGGGMTGLTAALEAAKAGYQVYLVEKEPHLGGWANRFHKVFTGKPPYDELSDPPIQDKIKAVQAHDKIKVFTGHRVYKISGAPGMFDVMIRPDGPWIERLVQKQNEWLAAKKAKEAQDKGEPEPAKSSQEEVAVVVEEEPEPTEFPFEQVRVGAVVLAAGWRPQDASVFENLGYGKYPDVITNVQMEELAAKGKIRRPSDGKEVSSVAFIECLDEKTEHPWLFSSAVGCLVALKQAQYLRKSNPDGRAYLFYDNMRAPGQYEKFYQTMQDDPGVFLSKGTPESVSNGGAGLDLIVKDTLLGERVRLNVDLVVLSTGMVPMTQDSAIVNLQYRQGPFLPVNPYGFNDSHFICFPYETQRTGIYTAGCVRQPMDFASCEMDATGAALKAIQCVELVSQGKAVHPRAGDESFPDIFITRCTQCKRCTEECPFGAYDEKPDGTPMPNPTRCRRCAICMGSCPERIISFRDHSVDMIGSMVKAINVPDEYSEKPRVVVFICENDALPAVDMAGINRLQYSPFVRFIPLRCLGNINMVWIADALSKGIDGIMLIGCKYGDDYQCHFVKGSELAAYRMGKISETLQRLALESERIRVHQLAIDEYMTIPKLVDDFMETLAQFDPNPYKGF
>HGH61383.1
MDQKIGVYLCSGCGIGESLDLDALKTVAEEFNIAKCEIHPQLCSSDGVKVLNADVASGEANCLVLGACSGRVKTDEFSFDPMTTVVERLNLREHVTWCQPSGAEDTQMMAEDYLRMAVTRVEKTTLPSPYVEATDKTILVIGGGVAGLQAALDAAAAKYQVVLIEKEPQLGGYLAKCHKNTPTKPPYQELEDVTVQELIDQVSSHPGIKVLTNTTIQKIAGAPGMFDVTTNNGEGAFRVGSIVLAAGWKPYDANKLEHLSYGKFPDVITNVQMEEMAKSGKIACPSDGSTPGVTAFIQCAGSRDPNHLPYCSAVCCRVSLKQALYVKEQDPEAKVFVFYKDMRTPEQHEEFYKKVQKDGVVFVKTDTAKISISEGSERKLCIEATDELLGEPVMVEADLAVLATGMQPAVLDDPILNLEYRQGPALPELKYGFPDSHFVCFPYETRRTGIYAAGCVRQPMTATRAGGDGAGAALKAIQCVELTSQGKAVHPRAGDLSYPDLFIQRCTQCKRCTEECPFGMYNEDVKGTPLPHPTRCRRCAICMGSCPERIISFNNYSVDMIGSMIKSIGVPEEYEEKPRIVGLICENDAFPALDMVGIHRLQYPPWVRFIPLRCLGSLNLVWIADALSKGIDGIILFGCKHGDDYQCHFIKGSELANTRMEKIKETLDRLVLESERIRLEQISIDDYYRIPQILEEFTAKLEELGPNPYKGF
>HGH62012.1
MSRGNQRRIGVYVCHCGGNISDVVDVAQVAEEIKKIPEVAVARTNMFMCSDPGQETILEDLKAEQLDGVVVASCSPKLHELTFRNTLKRGEHNPFLYEHANIREQVSWAHHDDPADATKKAVRLIAAAVAKAARLRPLEPIRIEAFPHAVVVGAGIAGLTAAKRLSRQGIGVTIVEKSSFLGGQTAQLDRVYPTGEKAQDLLTQLVEDVVDDPNITIYTDAEVVSSKGTIGDFQVQIRRRSGKQGRWQGIGEVDKKTAFRPFQGCVIRGLPQSGADEDIQIKAGVVIIATGFRHYEPRSGEYAYGESPRVITLPDLIKMLSDEGPTGGRLEIQGRPVRDVALIHCVGSRQVDGIHEPQPDGRVNSYCSRVCCTATLQAANEIKDRFPGVEVYELYQDIRAYGRGHEDYYEQASQKGVLFFRYTSDAPPVVEKAGPTSSRPLKVRVRDTLTFGEDLEIPVDLVVLSVGMMPNDISDLIDIFKLPVGTDRFLQEVHPKLRPVEMAVNGLLLAGTSQGPRDITESCAAAAAAASKAAIALGKGYVELEPFVAQVDPAKCDGCGLCLEECSYEGALVLQDVHVDEKVEQKALVTPALCMGCGACAAVCPRRAINVSGWTLDQFDAMVDAIAAD
>HGI27428.1
MSEEPRIGVYICHCGLNIAGTVNIKEVVEYAKNLPNVVEARDYVFMCSAPGQDIIKEGIKKHNLNRVVVAACSPTMHEPTFRNALAEAGLNPYLLEMANIREQCSWVHSDKEAATAKAKLLVRMAVAKASLLEPLKDIKFKVNKNVLIIGGGVAGLSAARDLAAKGFKVYLIERKPVIGGNTARLGRLVHTKLKGIDVVKELSKDVINNPNIQIYVNTELTNVDGSVGDFKIKLIKNPRYVNENCNLCGECVKVCPVEVPNEYEFGLTKRKAIYLPYKGAYPPLYVIDSENCTRCLECVKVCPTHAINLDQKPEEIELRVGAIIVAAGHEPYEPPVGEFGYGLSNRIITLFQLERLLDTEGPTNGELKINGIQPKNIVFIMCVGSLNTTPNAYPYCSRMCCASTIKNALIIKEKYPEANIYILHKDIRTYNRLDEQLYIKAGEGLIRFARYREAPNVVRLFEIMGSEKLPTELLKKFPLLVNPDGSINVRFFEETIQEEISIPADLVVLSVGMKPPKDIDKVRTLTKVGCGPEGFLKEAHLKLRPVEATTDGVYLAGTVTGPKNIAESIESGSAAASKALGLLTKEEVKVEPLIAVVNEEICSGCAICIGMCPYNAIRLKVQENVRVAEVDPALCKGCGTCVASCPTGAMQQYSFKDNQLKNQLVAAFIG
>HGJ07768.1
MSEPRIGVYVCHCGFNIAGTVDVKKVAEYAKTLPNVVVAKDYVFMCSEPGQDLIKKDIKEQNLNRVVVAACSPSLHEVTFRTAVMEAGLNKYLMEMANIREHCSWVHHDKEKATEKAKEIVRMAVAKARYLEPLEELEVEAEQSALVLGGGVAGLRAALELANYGFQVYLVEKSPTIGGKAALIGYVDPKTRGAEIVNKMFEMVKECPRIKIFTNSELIQLGGFAGNYTAKIRVNPRYVNDKCTRCGECEEVCPIEVSNEYNFGLNRRKAIFLPFSNAFPPYYAVDHRVCVKCGECEKVCRFGAINLKEEPKIVELKVGALIVATGYDPYRPFKGEYGYGLHGNIITLFQLERMLDPESPTKGELIIGGKIPKNIAFIQCVGSRNTTPGSREYCSRMCCTTAINNAIKIKEKYPDTNVYIIYKDIMTYGSDESLYEEAGKKLVQFVKFEDKIPKVLITPEGLFIEVFEYTIQENIRIPVDAIVLSIGMLPPRDLEELIAVTRVSCGTEGFVREAHLKLAPVEAPTKGLFLAGCITGPKNILESIRMGSAAAAKAMSLLSKGKLKIEPMIAQVSEEKCSGCAICVGVCPYGAISIKKVNGDRIAYVEKALCMGCGTCNAACPSGAMQHLGFKDVQLLAQTRAVFGEVR
>HGJ35547.1
SKTILVLGGGVAGLTAALECEKLGYPVVLVEKEKELGGFAAKLKAQCQTDFPYTELIKPVVFDLIREVEGNELIKVYKGATLASLSGGPGLYTAKIKHSAKEEEIRVGAVVLATGFKPYDASNLSNLGYGVVPNVMTNVEFELKAAKGDFTRPSDGAPIRSVLFIQCAGQRSDEHLPYCSSYCCLATLKQAKYLREADPESKAYIVYEYMRTIGIYENFYKTLQDDPGVFLTKGKVVEVSQGANGKVRVVVDETLFGEKIEVEVDAVVLTIGMVPTTRDEAILNLEYRQGPALPELELFYGYADSNYICFPYETRRTGIYAAGAVHQPMTIDQVIDDARGAALKAIQCLTAIEMGHAVHPRTWDFAYPEWDLKMCTQCKRCTEECPFGALNEDEKAFPIPFITRCRRCGTCFGSCPQRIINFKDYSIEMVSSMIKATVMPEQGYEQYRFLAFVCENDAYPVLDMLAYRRVPIPVGIRVIPVRCLGAVNVAFVKDAMSKGFDGILLLGCKFGENYQCHFIKGSELANRRMENVQETLQQLALEMERVTIDTVAIDELDNMVKKMNDFVELIKGYGENPFKGW
>HGK50571.1
MSEEPRVGVFICHCGLNIAARVDVKAVSEYAKTLPNVIVSHDYVFMCSTVGQELIKEEIKKHNLNRVVVAACSPSMHEPTFRAAIESAGLNKYLLEMANIREHCSWAHSDKEAATEKAKDLVRMAVAKARLLEPLEEIEFQASPTALVLGGGVAGMRAAIDLAEYGFNVYLVDKSPTLGGRAALTGWLESDKRGADVVNNLINKIAENENIHVFTNAELVEFSGFPGNFTAKIRVNPRYVNERCVLCGECEAECPIEVANEYQYGLSRRKAIFFPFKAAYPPMYVIDQRVCIRCGECVKACRYDAINLNEQPAILELKVGALIIATGYDPYQPPKGEYAYGLHSNIITLFQLERLLDKDGPTQGKLIIGGSIPRRIAFILCVGSRNTTPNSRDYCSRMCCTSTLINAIKIKERYPSTDVYVLYQDINTYGNDESLYEQAGEKLVKFVKFEDPPVVDIGPEGLVVEVREVTIQEDISIPVDAIVLSVGMVPRRDVTDLISITRVSCGTDGFLREAHLKLNPVEAPTSGIFLAGAVTGPKNIIESIRAGSASASKVAALLSKGKVRTEPFTASVNEER
>HGK66872.1
MNEEPRIGVYICHCGVNIAGSVNIKEVVEYVKNLPHVVEVRDYIFMCSAPGQEIIKEGVKKYNLNRIVVAACSPTMHEHTFRNVLIEAGLNPYLLEIANIREHCSWVHSESREAATWKAYTLIRVAVAKASLLEPLKDITFKVNKNVLIVGGGVAGLSAARELALKGFKVYLIERRPVLGGNTARLGRIAHTELKGKDVVGELLKQVVDNPNINIYVNTEIIDVSGSVGNFKIRVVRQPRHVNEKCNLCGECVRVCPVEVSNEYEFGLTKRKAIYLPYLGAYPPLYVIDHENCTRCLECVKVCPRNAVNLAEKPEEIELNVGAVILAAGHEPYEPLIGEFGYGVSSRVLTLFQLERMLDEESPTKGELKINGIQPKSIVFIMCVGSLNITPNAYPYCSRMCCSSTIKNALVIKERYPETNIYILHKDIRTYSRGDEQLYLRAGERLIRFARYREAPNVLVNPDGSIDVRFFEETIQEEVSISADLVVLSVGMKPPKDIDRIRTIVKVGCGPEGFLREAHLKLRPVEAATDGVYLAGTVTGPKNIVEAIDSGSAAASKALTLLVKEEAIVEPLVAVVDDERCSACSICVGICPYNAIRIKTYEDRRIAEVDPAVCKGCGACVASCPTGAMQQFGFKDAQLKSQV
>HGM56407.1
MDKIGVFICKSCDIEKRLNIEELEAVAREQGVNSVYSAEFLCSKEGRDFINSKIQEEGLDAVSICACSFRVNYDVFNFGKVAVDRVSLREGVVWSRFPVGEGGEILEDTVEVASGVSFKDELMALAKDYIRMSIAKLRVYKLPEPFKPEEELSKTILVIGGGVAGLTAALECAKAGYEVVLVEKEKELGGFAAKMKAHCETKPPYRNLVEPVVKDLIAEVESNDKIKIYKGAFVSNIAGGPGLFKVKIKQGGKEEEVRIGAIVLAAGFKPYDASKLSHLGYGVVPNVVTNVEFEKMAASGKFARPSDGAPIKSALFIQCAGQRDENHLPYCSSFCCLASLKQAKYLRDSDPESKAYIIYEYMRTMGIYENFYKVLQDDPGVFLTKGEIVSVSEGADGKVKVVVDNTLLGEKIELEVDVVVLATGMVPVTADEAVLNLEYRQGPALPELELFYGYADSNYICFPYETRRTGIYAAGAVHQPMTIDQAIEDARGAALKAIQCLKAIEVGHAVHPRTWDYAYPEWDLKMCTQCKRCTEECPFGALNEDEKAFPIPFITRCRRCGTCFGACPQRIINFKDYSIDMIGSMIKATEMPEQGYEQYRFMAFVCENDAYPALDMLAYKRISIPVFFRIIPVRCLGAVNVSFIKDAMSKGYDGILLLGCKYGENYQCHFIKGSELANRRMENVQETLQQLALEMERVTIDTVAIDELEKISDKMKEFAELIKSYGENPFKGW
>HGM87778.1
MSIEPRVGVFICHCGHNIASKVDVKTVSEYAKKLPNVIVSHDYVFMCSTVGQELIKEEIKKHNLNRVVVAACSPSMHEPTFRSAIESAGLNKYLLEMANIREHCSWAHSDREAATKKAMDLIRMAVAKAALLEPLEETEFQTYPAVLVLGGGVAGMRAAIDLAEYGFEVYLVEKSPTLGGRAALTGWLESDRRGADVVNNLINKIAENRKIHVFTNSELIEFGGFPGNFKAKIRINPRYINEKCILCGECEVECPIELSDEYQYGLSRRKAIYYPFKTAYPLMYVIDQRVCIKCGECVKACRFNAIDLSEQPKLLDLNVGALIIATGYDPYIPPKGEYAYGLHNNVITLFQLERLLDKDGPTQGKLIIGGTIPKRIAFILCVGSRNTTPNSKSYCSRMCCTSTLINAIKIKEKYPETDVFILYQDINTYGNDESLYERAGEHLIKFIKFEEPPVVDIGPEGILIDVYEVTIQEEISIPVDLIVLSVGMIPRRDLIDLLAVTRASCGTDGFLREAHLKLNPVEAPTQGIFLAGSVTGPKNIIESIRTGSAAASKAAALLSKGKVKTEPFVATVNDELCSGCRICVGLCPYKAISLKEINGRMIAYVERALCMGCGTCSAACPSGAMQQYSFKDRQVLAQVLALIKGD
>HGM98764.1
MDKTAVYICTGYGIGEALDIEALVKVASSEMKADLVKTIPSCEADDLDKVREEIKAEGVNRLVIAGPTFRFYPKNSFPADVMVDYVNLREQVAWTHKPKDEDTQMLAEDYIRMGVTKVKKMAPVEPFPDHDKINKDILVVGGGIAGLTAALEVAEAGYRVTLLEKEGKLGGWMAKFKKTFPHHPPYEQLEDTGMEALVAKVNGNSRITVILSAKIEKITGAPGLFDVKLEGKEPFRVGAIIQATGWRPASPERLDHLGFGTIADVITSVELEEMVAVGKIVRKSDGQPARDILFVQHEGGPEAENFSYTSSVSSLVALKQANYLRERDPGAKAYVVYDHLRAPGHNELFYKKAQQDAGIFLTKGKVTAVEDKGGKLRVQVDNTLLGGNIEVEVDLVVVGVGMVPNSADGEKIRIYNDAQAVIKKGEAGAQLEDAKKKAETFAAHAGTEILNLDYRQGPDLPTLAWGYPDSHFICFPYETRRTGIYVAGAVRSPMDAQGAAEDATGAALKAIQCVELTSQGMAVHPRAGDQSYPEFFLQRCTQCKRCTEECPFGVLNEDVKGTPLPNPTRCRRCGVCMGACPERIISFKDYNVDMIASMIKVVEVPDEDEEKPRVLILACENDAYPALDLAGINGKTYSPFVRVVPVRCLGSVNTVWVNEAFSKGYDGVMLMGCKYGDDYQ
>HGO43005.1
MVKKIGVYLCSGCDIGGALNMEALEKMVNSEVKPAVCRTSEALCSPEAWAAVEADMNNEGVNCVLVCACSSRDKTDVFAVDLDKLIERVPLREQVAWVSKPNDEDTQMLAEDYIRMGASKLKDMEPPVPWFQEDEKAEPIDKTILVIGGGIAGMTAALETSKAGYKAVLVEKEAQLGGFANNFKKQTPTKSPWTDLEDPAVTALASAVQADGNIELHTGTTVEKIKGGPGLYDCTLSNGKQMRVGSIVQASGWKPYKAENLAHLGYGQSPDVVTNVEFEKMAKAGAIKRPSDGKTPDSVAFIQCAGSRDAERLPYCSSVCCAVSLKQAKYVRETNPDAKAYIIYKDMRTPAQMENFYKAMQADPGIMLTKGEIRSIALDADKSLGIEVGETILGGDIKLNADMVVLATGMVPSTLVEEGDATSGGLTEDGKKAAASAEAGAMILNLGYRKGTDLPTLKYGFPDSHYICFPYETQRTGIFACGTVRAPMNVAQTISDATGAALKAIQCVELTAKGNAVHPRSYDNAFPEFFLSRCTQCKRCTEECPFGALDEDDKGTPKPNPTRCRRCGVCMGACPERIVSFKNYNVPMIGNMIKSVEVPDESDEKPRIIGLICENDALPALDMACKLKSQISPWIRFVNLRCLGSVNTVWVADAMSKGMDGILLFGCKYGDDYQCHFIKGSELCNRRMENISETLDKLALESDRIKMVEVAISDYQKLPQIINDFCAEIEELDPNPYKGF
>HGP05768.1
MEKKFGVYICKGCGIADTVNIEKLAKAAKRGAIKEENIKAHDILCSPESLASIKSDIKKNGVNVLVIAACSPRVKFEEFDFPGCLTERVNLREFVVWTHEPNNEETQALAEDYLAMGVVKTEKGELPSPAILEDLSKDILVIGGGISGMTAALEAADAGYKVVLVEKEPQLGGFANKLYKKIPTRNYNPIIVDTDIDKVVRKVETHPNIKVYKSSRVEKTEGQPGLYDVTISGASGTETCKIGAIVMATGWVPYDATKLDYLGYGKYKNVVTNIEFEQIAKKGTISRPSDGREAEKVAFIQCAGQRDPNHLTYCSSMCCATSLKQARYVRQNPNALAMIFYKDMRTPGRLESFYREAQNDPGVMLTKADVLGVSEASGGNLYVDMENTLLGEKVRVEADLVVLATGMVPTTRAPQEYLDGLTNAAGQGDDAKKAYLDSTPKPDFILNLTYRQGPEIPSLEGACGFADSNFICFQYETRRTGVYACGPVRQPMNMTDAQEDAAGAAFKAIQCIDHVSKGIAVHPRAWDLTFPDPQLIRCTACKRCTEECPFGAIDEDEKGIPFYKVNRCRRCGTCMGACPERIVSFKDYSIDIIGSMIKAIDVPEEEFRIICLVCENDAYPALDTMAFQRKPLDPSIRIVPLRCLGGMHLVWIADAFSKGIDGFLLIGCKFGENYQCHFVKGSELASVRFSKVGETLNKLQLEADRVKMLQVGIDEYDKLPDMINEFVERVKEIGPNPFKEF
>HGP69245.1
MDKKLAAYICSGCGIGDALNIEELVSLTTGELKVPICRTHANLCSREGAALIQQDMEKEGVNSVIIAACSPRVMYDVFNFENCIVDRVNLREQVAWSQPAGDENTQMMAEDYLRMSAAKVAAMELPVPYKPEKEFSKTVLVVGGGLAGLTSALEASKAGYSVVLVEKEAELGGFQKKVGKIATFPYKGIVDNPLPALIKEVTSSPKIKVYTGAKVEKTVGGPGVFEVFIKQNGTTAQENIGAIVLAAGWQPYDPAKLDKKLGFGASPNVITNVMFEEKYSQGKAAVSRAAFLQCAGSRDPNHLPYCSTVCCNTSLKQALKIKADNPKAEVYVIFKEMRTPGQAEDLYRKAQEEGVVFIRCQNPEVKVDGGKVTVEALDEMLGETVSLEGMDLVVLATGMVPVTAVGPDISKEAKPAEEKKEEKKEEELAVPPDVIRRSDLLNLEYRQGPEIPALKYDFPDSHFICFPYETRRTGIYVAGCSHRPMGIGSSKEDGAGAAMKAIQCIELTSRGAAVHPRAGDMTFPEFAMQRCTQCKRCTVECPFGAINEDEKANPLPQPTRCRRCGVCMGACPERIISFKNYSVPMIGNMVKAIQVPAEEDEKPRIVVLACENDAYPALDMAGLRRMTYAPWYRVIPLRCLGSMNLVWIADSLSKGIDGVLLLGCKHGDDYQCHFIRGSELSNIRLSKVSETLNRLALESDRVRFETVSIIDYEKLPALLNEFAEKLQEIGPNPFKGW
>HGQ49293.1
MPDEPRIGVYVCHCGTNIAGLIDVKEVVRYASTLPNVVIAREYIFMCSEPGQELIVNDIKEYNLNRVVVAACSPSLHEVTFRNAVMRGGLNPYLFEMVNIREHSSWVHIDRREATEKAKDLIRMAVAKAALLEPLEEARVSVAKNALVIGGGAAGIRSALDLARAGFNVYLVERKPTLGGHTARIPLIRYLGIRGDELVKSAINELVKIPNIKAYVNSEIDSVEGSAGNFKVKIRIKPRLVNSKCTLCGECVKVCPIEVPNEYEYGIVKRKAIYIPFEGAYPPIYAIDLEACTKCGECVKVCPVGAIDLSEQERIEEVEVGAIILATGYDPYDPEKGELGYGLSNKVITLFQLHRLLDERGVTKGRLVVNGSVPRRIAFISCIGSLRTTPRSYKFCSRMCCSAMLSAAIKILEQIPDASIYVLHKDIRTYGYDEDIYWAALEKGVRFVRYKETPEVEVQGEDIRVYVRDITINEYLEIPSDLVVLVVGMAPGKYMRQILDVIKVSCGEEGFVNEAHLKLRPVEAPSRGIFLAGAVTGPKSVIESIIHGSAAASRALSIISKDLITGEAQIATVNEDLCSGCRICIGMCPYNAISLKQVNGRTIASVNPLLCAACGTCAAACPSGAMQQRGFKDVQLIAQVRAFRG
>HGQ75756.1
MPDEPRIGVYVCHCGTNIAGLIDVKEVVRYASTLPNVVIAREYIFMCSEPGQELIVNDIKEYNLNRVVVAACSPSLHEVTFRNAVMRGGLNPYLFEMVNIREHSSWVHIDRREATEKAKDLIRMAVAKAALLEPLEEARVSVAKNALVIGGGAAGIRSALDLARAGFNVYLVERKPTLGGHTARIPLIRYLGIRGDELVKSAINELVKIPNIKAYVNSEIDSVEGSAGNFKVKIRIKPRLVNSKCTLCGECVKVCPIEVPNEYEYGIVKRKAIYIPFEGAYPPIYAIDLEACTKCGECVKVCPVGAIDLSEQERIEEVEVGAIILATGYDPYDPEKGELGYGLSNKVITLFQLHRLLDERGVTKGRLVVNGSVPRRIAFISCIGSLRTTPRSYKFCSRMCCSAMLSAAIKILEQIPDASIYVLHKDIRTYGYDEDIYWAALEKGVRFVRYKETPEVEVQGEDIRVYVRDITINEYLEIPSDLVVLVVGMAPGKYMRQILDVIKVSCGEEGFVNEAHLKLRPVEAPSRGIFLAGAVTGPKSVIESIIHGSAAASRALSIISKDLITGEAQIATVNEDLCSGCRICIGMCPYNAISLKQVNGRTIASVNPLLCAACGTCAAACPSGAMQQRGFKDVQLIAQVRAFRG
>HGQ78533.1
MEKVGVYICTGCGIEKLDVEKLKAVSQEFGIEAKVHPFLCSAEGIDFIKKDLANLDALVIAACSPRVKTAVFNFDGKYVERVNLREGVVWSHEINVHTQELAEDYLRIGIVKAQKAEKPEPYKQETSKDILVVGGGVAGLTAAIEITKLGYKAIVVEKEAELGGFARKLYKSLPTSPPYTKLEEPIVAKLIDETKKLGIQIFTSAVVESIRGQPGIFDVKLNQNGNIVDLRVGAIVVATGWKPYDATKLEEFGYGKIKNVVTNVEFEAIARDIGKKDVVFIQCAGQRNEKHLPYCSSVCCLVSLKQAKYVTSKGGNAFIVYKDMRTPGLWEDFYKAMQDDPGVFLTKGEVKAVREDGNKVVVEVTNTLLGEDLTIQADLVVLATGMESTMKGLYTIKEEFPDEKTVPYKHIYEPRLIKSAEEVEEIKKLGHILNLAYRQGPELPTLRYGFPDSNYICFPYESRRLGIYACGAVRAPMEIAAAIEDARGAALKAIQAVELVAEGKTTFPRTGDVDYPNFFLQRCTQCKRCTEECPFGALDEDERGTPMPNPLRCRRCGICFGACPERIISFKQYSVDQMSSAIKAIYVPDPNWDETAAEKFRIVAFVCENDALPALDMASMNGVKLNPLVRFIPVRCLGSVNTVFIADALSKGIDGILLMGCKFGQDYQCHFIRGSELANRRMENVQETLQRLMLEKERVKVIEVSINDWDKIADIVNGFVEEIKQLGANPYKGF
>HGR85999.1
MKQRIGVYICHCGGNISDYVDVEQLSKLIANEDNVVISKDVMFACSDSNQKEMIQDIQEKQLDAIVVASCSPKLHTHTFRNVALRAGINPYNYVQVNVREQCSWAHSDTPLDATVKAYGLVRAGINRVAYSEALENIEIEAQKAVAVVGAGVAGMRAAIELARLGNSVYLIEKEEQVGGRVAQNGKLFMTGEDGKSLTQRLLNEVKSLSHINLFTKATLEKVSGSIGNFLLDVNVDGNLLKLNVGAVLVTTGFDFYQPAENEYGFGQTQRVITLQEFNQLIENNTNELIIEGRPVKNIAYIYCVGNRQSKGPNKYCSRFCCTAAIHSSVRVHEKFNGIKAFHFYRDIRTYGKQELLYRQSSLNGDVYLKFEEKEPPVIEVDNGYPVVKVKDYLTSKKEIILKADLVVLVTGMVARSDSGQVSEKLKIPIGNDKFFNEIHPKLRPVETVINGVYIGGACQGPKNISESVQSALAGVAKINALLKKGKIALEPIVARVNAEACLWCGKCAEVCEYDAIKPLEMNGKMVAEVNVATCKGCGICAPVCPSDAIEIAEYSNQGIESMIAGFAAEAEIKQSETQHKDEIEHPQVGMKEYPEEWKKILSCFTGEPLTIPQISDKSGLAKELITYHLMTMNRYSIVEPAGLNDEESYYMYKPKNH
>HGS03857.1
MATTKKIGLYIYSGDGISDALDCNALVEKIQSEGKVHICKVLPDLCSKTGVEKINDDIKNEGINAIVIAGSSPRYHTDLFQFEGIVTERVSLRELVAWTHEPNDPETQNLALDYIRMGIAKAEGSDIPEPMILDINDAIMVVGGGVTGMNAALASAKAGYNVVLIEKEKELGGFYKKIYKLSPRKLPYYELEQNPCNELIDEVYSNKNIQVLTSSQILETTGQPGMFDVTVQKNGSIVKFQVGAIIQATGWVPYNPEKLSYLGYGTHPNIITNVQMEDLAKNDNIKRPNDGKPIKSVVFIQCAGSRNKDHLPYCSTVCCLGTFKQAMYLREKYPDCLIYVIYQEIRTMGVYERFYKRVQNEDNIFLTKGEIESIETDNSDKIVVNVTDTLLGEPISIEADMVVLATGLVPTTKVDEEQNETKEEAKDDKPVVPKAAGEEGKAKILNLTYRQGTDLPTLFYGFPDSHYICFPYETRRTGIYAAGTVRAPMDTVASKNDAYGAALKAIQAIENIRKGTAVHPRAGDKSFADFFLQRCTQCKRCTEECPFGTLDEDTKGTPKYNPNRCRRCGICMGACPERIISFKDYSVQIISAVIKSIYIPKEEIDGEATPRIIAFLCENDAYPSLDIIAKHRVKFSSYIRIIPVRCLGSVNTSWIADALSAGFDGAILIGCKYGEDYQCHYIRGSELANKRMENVQEKLKQLVLEPERVEIHALSIDEYDKIPEIFNNFAKVIERVGPNPYKEM
>HGS06058.1
MEERKYALYLCKGCGIGAALKFSDLTKVGTREAKIPLVKEHDILCSPEGLEMIKQDIANEGVNCLLIAACSPRVKFEEFDFPGCIVERANLRELVAWTQEPNAPQTQALAEDYLRMYGAKIKKVELPTPFQNEEEISKVILVIGGGAAGLSAALFAARNGYPVVLVEKEAQLGGFGAKLHRSTPTSYPFTQLQESPVLAKIKEVEAEPNIRILTNATLEQLAGQPGLLDATISVNGTSETIRVGTVVLAAGWKPYDATKLEHLGYGVSPDVVTNIQMEEMAKNGKIVRPSDGRTPEAVVFIQCAGQRDPEHLPYCSDICCAASLKQALYVRQANPNAVAMILYKDIRTPGQTELFYKEAQSDPGVMLTKAEVTGVEPAPGGKLLVKAKDTLLGDAIAVEADLVVLATGMVPVTKDEPVLNLDYRQGPGLPDLDLFGGFADSNFICFPYETRRTGIYAAGGVRQPMGMAMAMDDGVGAALKAIQAVEHIAVGMAVHPRAWDETYPDPFMQRCTQCKRCTEECPFGAIEEDEKGTPFYKINRCRRCATCMGACPERIVNFKDYHVDLIGSMLKSLDVPTEDDIEDDEELPLRIIGLVCENDAYPALDAAGLHKLQLNPLVRFIPLRCMGSFNMVWVSDAFSRGVDGMILLGCKYGDDYQCHFAKGSELCAYRLTKLSETLDKLGLEADRVQMIQLAISEFDKLPEILNTFVDRVKEIGPNPFKGM
>HGS27635.1
MKNKIGVYICHCGGNISDYVDVEKVRQAVEHDEGVALAKTTMFACSDANQKQMEQDIHEQGLDGVIVASCSPKLHLVTFRSVTQRAGLNKFEYVHANIREQDSWAHSDNKQGATEKAIHLVKAAIAKVRNAKALEPIKVDSSKSVAVIGAGVAGMKAALSLARMGTKVFLIEQDHFVGGRAAQWDELFTSGEKGPELVKALYDQIREHPSITLYTGARLWESSGSIGNFTLTIELAPAFIDENADNNEIKKAIEVCPVSVPDPFNFGLTSRKAIYFNHPGQFPEKVAIDKQACNCCGKCAEVCSAIHLKKEPQMIKLQAGAVVFANGFDPYTPIAGEYGFGIAGNVITLPAFKRLVSLSEKELIYNGKPVQKIAYIYCVGSRQPEGENKYCSRYCCTAAIHAASTAREKFPGILNFHFTRGVRTYGKQEIIYAEALRNGDVFLQSADDELPQVDTSNGKTIVRINDILTEQKTIELEPDLIVLVTSMVMRDHLHTETLFKIPRGRDNFLKEI
>HGS28527.1
MKNKIGVYICHCGGNISDYVDVEKVRQAVEHDEGVALAKTTMFACSDANQKQMEQDIHEQGLDGVIVASCSPKLHLVTFRSVTQRAGLNKFEYVHANIREQDSWAHSDNKQGATEKAIHLVKEAIAKVRNAKALKPIQVDASKSVAVIGAGVAGMKAALSLARMGTKVFLIEQDHFTGGRTAQWDELFTSGEKGPELVKALYDQIREHPSITLYTGARLWESSGSIGNFTLTVELAPAFIDENADDNEIKKAIEVCPVSVPDPFHFGLTSRKAIYFNHPGQFPEKVVIDKQACNCCGKCAEVCSAIHLKKEPQIIKLQAGAVVFANGFDPYTPKAGEYGFGIAGNVITLPAFKRLVSLSEKELIYNGKPVRKIAYIYCVGSRQPEGENKYCSRYCCTAAIHTASTAREKFPGILNFHFTRGVRTYGKQEIIYAEALRNGDVFLQSADDELPQVDTRNGKTIVRINDILTEQKTIELEPDLIVLVTSMVMRDHLHTETLFKIPRGRDNFLKEIHPKLRPVETVIDGITIAGTCQGPMNITESVNSALSAATKAFSYVRKGEIEIEPVIAEIDKDQCTWCNKCAEACPFDAIRKVDAEGKSIAVINNSVCKGCGMCLPVCPTDAIELVTYSNKEIEDMIDMLAAD
>HGT58657.1
MNKKIGVYICQGCGIAEALDIEKLSAVASDEGYAVKTSPVLCGREGVAMLKAEVASGVNTLVIAACSPRVLHDTFRFDGCIVERVNLREHVVWSHPRSVWPAPTEEQKDDESFIDHVQMMASDYLKMGLAKVEKIQLPEPYRLETLSRRILVIGGGLTGITAALEAARAGYEVVVVEKEAALGGHARSWRKQLPLGYPYDKPAAPVLAEKLRELEAEPRITVRTNTVVARIAGQPGDFTVTFKKPGEQIEFDVPYPLPPELRVDENGKELEADQLLERYKEYNKGKVDILTFDPHGEKFGAVVLAAGWRPYRPAEGEFAHLGFGTLPDVVTNEQFEELAARGKITRPSDGREAKSVVFVQSPGPEGDRDFPYAASVTSLVALKQATYVREDYADGKAYILYQHMRTPGLTENFYKAVQQDPGVFLTKARVTRVAGNGKGLVVEAEDTLLGQPVQIPADLVVLATGMVPATKDDPVINLAYRQGPGFRDNALFDDYADSNYICFPYETQRTGIYAAGGVRRSMSAEEAMEDATGAALKAIQCLESVHRGVSVHPRSGDMSFPDFFFQRCTQCKRCTQECPFGALDDDERGTPKPNPTRCRRCGTCMGACPERIINFANYSIDSVSSMVKAIKVPSTDDFDEPPLRILGLVCENDAYPALDIAALNRLSWNADVRFIPVRCLGSVNVIWIKDALSQGMDGVFLMGCKHGDDYQCHFVKGSELAEIRVKKIGEALASLALEVERVAQFQVAIDEYDKIPQMIQDFVGTIEGLGPNPFKGF
>HGT68809.1
MSEPRRLGVYVCHCGGNISDYVDVDKVVAELQSDPDVVVAKTAMFTCSDASQQEIIQDVLENKLDGIVVASCSPKLHTFTFREVAKRAGLSPYQYTQVNIREQCSWAHTDDCAGATLKALRLVKAGVGRTRLTVPLEPIVVETVPKAVVIGGGVAGLRAALALAEIGIAVFLVEKEDHLGGWVARFGEMYPKGRNGLELVKGLEEKVRSHSDITVFTGAEVVSKAGSFGNYEVQIRVDRETGETVTVQAGSVVVATGFEAYPVSEGEFGYGLPGVVTLPEFKELLDAGASTDGPLTYQGKPVENIVYIYCVGSRQDPSEVEGAHEYCSRYCCTAAVHAAVEAANKPGRVHQFHLHRDVRTYGKYELLYGEAADKGSIFVKVPDDEPPVVQTDPETGALLVTTRDLLAGGETVEIPADLVVLITGMVPRANDELTRALKLPISKSGFYNEIHPKLRPVETVVDGVYICGTCQQPMSSSEALASALAAVTQSAAILKRGFAELDPLVALVDPEKCTWCGGCAQVCPYGAPQQVAFDGKQVAVIDKTACKGCGGCVPACPQSAIDLEGYTDAQIKAMIDGLLTEGSLEEVAV
>HGT82813.1
MEKVGVYICTGCGIEKLDVEKLKAVSQEFGIEAKVHPFLCSAEGIDFIKKDLANLDALVIAACSPRVKTAVFNFDGKYVERVNLREGVVWSHEINVHTQELAEDYLRIGIVKAQKAEKPEPYKQETSKDILVVGGGVAGLTAAIEITKLGYKAIVVEKEAELGGFARKLYKSLPTSPPYTKLEEPIVAKLIDETKKLGIQIFTSAVVESIRGQPGIFDVKLNQNGNIVDLRVGAIVVATGWKPYDATKLEEFGYGKIKNVVTNVEFEAIARDIGKKDVVFIQCAGQRNEKHLPYCSSVCCLVSLKQAKYVTSKGGNAFIVYKDMRTPGLWEDFYKAMQDDPGVFLTKGEVKAVREDGNKVVVEVTNTLLGEDLTIQADLVVLATGMESTMKGLYTIKEEFPDEKTVPYKHIYEPRLIKSAEEVEEIKKLGHILNLAYRQGPELPTLRYGFPDSNYICFPYESRRLGIYACGAVRAPMEIAAAIEDARGAALKAIQAVELVAEGKTTFPRTGDVDYPNFFLQRCTQCKRCTEECPFGALDEDERGTPMPNPLRCRRCGICFGACPERIISFKQYSVDQMSSAIKAIYVPDPNWDETAAEKFRIVAFVCENDALPALDMASMNGVKLNPLVRFIPVRCLGSVNTVFIADALSKGIDGILLMGCKFGQDYQCHFIRGSELANRRMENVQETLQRLMLEKERVKVIEVSINDWDKIADIVNGFVEEIKQLGANPYKGF
>HGT99637.1
MSGEEIRIGVYVCHCGTNIAGVVDVEEVTKYASTLPNVVVARNYVFMCSEPGQQLIKEDIAKHKINRVVVAACSPSLHEPTFRNVVKEAGLNPYLFEMVNIREHCSWAHTDRRKATEKAKDLIRMGVAKARELEPLEEIRINVTKKALVIGGGIAGLRAALDLARTGYIVYLVEKRPTLGGHTARIPFIRYLGVRGDDLVSSIIKELTSLPNVKIYTNAEVVSMEGGVGSFRIRIRVRPRYVDARCNLCGECVKVCPVETSNEYEYGVGTRKAIYLPYQEAYPRIYVIDPDICTRCGECVKVCPLRAIDLADKERFEDMEVGTVILATGYDPYEPERGELGYKLSKKVITLFQLERILDEKGPTKGVLRIDDTVPRTIVFISCIGSLSTSLRAGRYCSRICCSTMLSSALKIRELMPESYIYVIHKDVRTYGYDEDLYWSALEKDIRFIRYEELPEVRVSGDRVEVIVRDVTIGEKISIPADLVVLVNGMVQSRFLRELLNVVRVSCGDEGFVREAHVKLRPVDAASEGIYLAGAVTGPKSVVESIIHASAAAARASTVLSKDQVYPEPIIANVNEDLCSGCLVCVGMCPYNAISTKETNGRRVAYVNPALCMGCGTCAAACPSGAMQQQGFKDRQIFAQIRVFSR
>HGU03327.1
MLAEAGMNPYLLEMVNIREQCSWVHSDNKDAATTKTKLLIRMAVAKASLLEPLKEITFKVNKNVLIIGGGAAGLSAARDLAAKDFKVYLIERKPVIGGNTSRLGRLAHTELKGIDVVRELSKQILNNPNIHLYVDTELANVDGSVGDFKIKLIKNPRYVNENCNLCGECVKVCPVDVPNEYEFGISKRKAIYLPYREAYPPIYTIDSENCTRCFECVKVCPSNAINLAQKPEEIELRVGAIILAAGHEPYEPLTGEFGYGISNKIITLFQLERMLDVEGPTNGKLKVNGTQPKNIVFIMCVGSLNTTPNAYPYCSRMCCSSTIKNALIIKEKHPDANIYILHRDIRTYSRGDEQLYLKAGESLIRFARYREAPNVIVNPDGSINIRFFEETLQETVSLPADLVVLSVGMKPPRDIDKVRTIVKVGCGPEGFLREAHLKLRPVEATTDGVYLAGTVTGPKNIIESIESGSAAASKASALLIKEEVRVEPLIAVVDEERCSGCSICIGICPYNAIRLKTQENVRVAEVDPALCKGCGACAASCPTGAMQQFGFKDNQLKSQVLAALIE
>HGU15997.1
MEKIGVFVCTSCDIGKRLDIVELENAARDQGATAVYSKEFLCSKEGKAFIEEKIKEDGLDAVSICACSSRVNYDVFSFENVAVERVNLREGIVWSRFLLGEGGEILEDTIDYIEGVPFKNELMALAKDYVKMGVAKLQVYKLPESFKTEEEISKTILVIGGGVAGLTAALEAANAGYDVVLVEKEKELGGFVAKMKGHCEVKHPFKNIVPPIVNELISQVENNEKIKVYKKATVANIAGMPGLFNVKINVDGKEEEVKIGAIVLAAGFKPYDASKLGFLGYGNIKNVVTNVQFEEMAKEGKFVRPSDGAPIKSVLFIQCAGQRDENHLLYCSGYCCLASLKQAKYIREVDPDAKAFIIYDHMRTMGIYENFYKTLQDDPGVFLTKGKVVEVSEGEDGKVKVIIEETLLGEKLEINVDLVVLAIGMVPVTAEGPILNLEYRQGPGLPTDELELFYGYADSNYICFPYETRRTGIYAAGAIHQPMTIAQAIEDARGAALKAIQSLVAIEEGHAVHPRTWDFAYPEFDLKMCTQCKRCTEECPFGALNEDEKGNPLPNITRCRRCGTCFGACPQRIINFKDYSIEMVGNMIRATEMPEQGYGLYRLMAFVCENDALPALDMAAFQKKSIPVTFRIIPVRCLGAVNVSFVKDAMSKGYDGILLLGCKYGENYQCHFIKGSELANRRMENVAETLQQLALEPERVTLHTVAIDEIEEVVKKMNEFNEEIKGFEENPFKGW
>HGU32466.1
MSKKYGAYICTGCGIGDALNIDQLCEVAEDEGFKAKSHPFLCGKEGVAFLQKEVADGINHMAIAACSRRVNFDVFQFDGCYVDRVNLREQVVWSHPKTQGEEIDHLQMMAEDYLKMSMEKLKKVKMPEAYKLENFTRKILVIGGGITGISAAIDAAKAGYDVTIVEKEAQLGGYAAKVRKQLPLNAPFTDMAQPVLAEKLAELKSLPNITVKTETVVARIAGQPGDFTVTLKKPGEAIEFDVPFPLPPEMRVDENGKELEKDQLIERYKEFNKGKNDILTLDPNGEKFGAVVLAAGWRPYEPKPGEFDHLGWGASPDVVTNHQFEQLAAKGKVVRPSDGKPAKSVVFVQSPSKGDDADFPYTGSVTSLVSLKQAKYVREDDPEAKAYVIYQHMRTPGLQEYFYKSIQQDPGIFLTKGEVVSVTKNGNGLVVEADNTLLGEKIQIDADMVVLATGMVPVTADDPVINLAYRQGPGFRDNAIFDQYADSNYICFPYETQRTGIYAAGAIRRSLTMEESIEDAAGAALKAIQCIESANRGVAVHPRYGDMTYPDFFFARCTQCKRCTEECPFGALDDDERGTPKPNPTRCRRCGTCMGACPERIIGFADYNIDTIGSMIKAIGVPTADDYDEPPLRILALVCENDAYPALDMAGLHRCTYSPNVRFIPVRCLGSVNVAWIKEALSKGMDGAFLLGCKHGDDYQCHFVKGSELASIRMRKIGEALASLALEVERVAQFELAIDEFDKVPQIIDEFAAKIEELGPNPFKGF
>HGU33497.1
METNDSTPKPTSDSPKVGVYICYCGGNISDHVDVEKVRELAEKLPEVSVARTNMFMCSDPGQEMILEDLRNGACDRIVVASCSPSLHESTFRNTILRAGKNPYIYDHANIREQVSWVHHGDAATRKAFHLVAMASVKSRQLEELHPIRVPAKRHATVIGGGVAGLRAAIDMAKNGIEVVLLEKTPFLGGNIAALDRLAPTGESARALLEDLTAQAFSHPGIHLYGCAEVQSVSGFVGNYTVEVRINRNRWKRVLEEVPSRSSLVVGGFVAGQGVLIDTHPADIDGITLETGALILATGFRSYRPQPGEYGFGEHPEVVTLVELLAAMKDNRCSDGYFRFHGRRIRSLAMIHCVGSRQIPGIHPETADGRLNEYCSRTCCTAILAAANRIRQSYPRTVVYDFYRDIRTYGRDQEFLYEETAGNGVVFFRFEPEDGPRIEATDSAGSFDLSTSRQSVSNRELNRIEPYPLTVTVHDMLTFGEEIQTPVDLVVLGTGMEPNDIRDLVEQLKIPVGNDGFLLEVHPKLRPVELPTRGLLLAGTCQAPMDVGEACNAASAAAVKAAVLLGTGYVELDPFVAQVDAARCDGCGACVEACIREGALVMQEVPFEGKTVKRPVVTPALCLGCGACVAVCPKDAIDVAGWTLRQYEAMVDRIVMEEPVAA
>HGU59642.1
MMNKVSVYICTGXGIDKLDIERLKKVSQEEYGIEPVVHPHLCSKEGAEIVRNDEADGIVIAACSPRVKTNVFDIEGKYVERVNLREGVVWSHDIDEHAQELAEDYLRMGIVKAQKAQIPEPYLQETSKDILVVGGGVTGLTAALEIAKAGYKAYLVEKEPNLGGWLAKNYKALPTAPPYNRLEEPIVYRLIEEVTSNGNITVYTSSTIESISGQPGMFDVTINQNGNQVQFRVGAIVVATGWKPYDAKKLENLGYGKXKDVITNLELEQMAKEGKIIRPSDGKEAKDVVFIQCAGQRDPNHLPYCSSVCCLVSLKQAKYVRELSNGHAFIIYKDMRTVGIWEEFYKEMQQDEGIFLTKGEVTSIYEEDGKIVVEVTDTLLGEDLKIKADLVVLATGMESTLKGLYTVKEEFPDEKTVPYKHIYELHPIKSEEEVEELKKIGHILNLKYRQGPELPTLRYGFSDSNYICFPYESRRLGIYAAGCVRAPMDAAACIEDARGAVLKAIQAVELVAEGKTTFPRTGDIDYPQFFLQRCTQCKRCTEECPFGALDEDEKGTPQPNPLRCRRCGICFGACPERIISFRQYSIDQISSAIRAIHVPDPSWEEGAEEKFRFIVFACENDAYPALDMAALNGLKYSPLVRVIPVRCLGSVNTVFIADALSSGIDGILLLGCKFGQDYQCHFIRGSELANRRMENVQETLQRLVLESERVKVIEVSITDWDKVPKIINEFVDNVKQLGANPYKGF
>HGV09397.1
MEKKVGVYICSGCGIGEALDVAQLAKVATSEQKVPVCKTHPFLCGEEGLGVIRNDMAQEGVNTLVVAACSQRAKTEAFSFDPTQICLERVNIREHVAWCQPAGADDTQMLAEDYLRMGIVKAKKMEPLVPFREEISKKILVVGGGVTGLTAAREAANAGYEVVLVEKEAQLGGYLAKLHKSYPRRAPYLELENTQIDSLIQEVEANSKIKIYKGATIQRTAGAPGLFDVTIQQNGSSETVRIGAIVEAAGFVPYDATKLNHLGYGECANVVTHVEIEQMAREGKIRRPSDGAAPKAVAFIQCAGSRDPQHLPYCSATCCMTSLKQAKYVRSADPEAKVYIFYKDMRTPGQYENFYKQVQQDEGVFLTKGEVASVVEDGDKGIRIQVEKSLLGEKIEVKADLVVLATGMVPMAAIGEEIVVKLAEEEEGKKTEAEKEPPADRIIRSNILNLAYRQGPELPALKYGFPDSHYVCFPYESRRTGIYPAGAVRQPMDGALAMDDATGAALKAIQCVEMISRGEAVHPRSGDLSYPELFLQRCTQCKRCTAECPFGMYDEDEKGTPKPNPTRCRRCGICMGSCPERIISFKDFSVDIVGSMVKTIEVPEEDEEKPRVVCFICENDAYPAVDLAGILRLQYSPFVRFVPLRCLGDVNIVWIADALSKGIDGVMLIGCKYGDDYQCHFMKGSELANYRMGKIQETLTRLALESDRIRVHQLSIDEYHEIPKLVNDFMAKIEEVGPNPYKGF
>HGV54650.1
MDKIGVFICKSCDIEKRLNIEELEAVAREQGVNSVYSAEFLCSKEGRDFINSKIQEEGLDAVSICACSFRVNYDVFNFGKVAVDRVSLREGVVWSRFPVGEGGEILEDTVEVASGVSFKDELMALAKDYIRMSIAKLRVYKLPEPFKPEEELSKTILVIGGGVAGLTAALECAKAGYEVVLVEKEKELGGFAAKMKAHCETKPPYRNLVEPVVKDLIAEVESNDKIKIYKGAFVSNIAGGPGLFKVKIKQGGKEEEVRIGAIVLAAGFKPYDASKLSHLGYGVVPNVVTNVEFEKMAASGKFARPSDGAPIKSALFIQCAGQRDENHLPYCSSFCCLASLKQAKYLRDSDPESKAYIIYEYMRTMGIYENFYKVLQDDPGVFLTKGEIVSVSEGADGKVKVVVDNTLLGEKIELEVDVVVLATGMVPVTADEAVLNLEYRQGPALPELELFYGYADSNYICFPYETRRTGIYAAGAVHQPMTIDQAIEDARGAALKAIQCLKAIEVGHAVHPRTWDYAYPEWDLKMCTQCKRCTEECPFGALNEDEKAFPIPFITRCRRCGTCFGACPQRIINFKDYSIDMIGSMIKATEMPEQGYEQYRFMAFVCENDAYPALDMLAYKRISIPVFFRIIPVRCLGAVNVSFIKDAMSKGYDGILLLGCKYGENYQCHFIKGSELANRRMENVQETLQQLALEMERVTIDTVAIDELEKISDKMKEFAELIKSYGENPFKGW
>HGV95648.1
MSKKVGVYICAGCGIKDALNIDALANLASEEYSIDTIKTHENLCGKEGVELIKKDIEDGVNAIVIAACSPRVNYDVFNFGVDKVVERVNLREQVVWSHAPNDEDTQMLAEDALRMSIVKANASEPPVPFKAEEEYSKKILVVGGGIAGLTAAGEAAKAGYEVLLVEKEQRLGGFLAKNKKRVTYPYKELSDTGIDELISEVSGNPNVKVFLGAKVDEISGGPCLFDVKISQNGQEITDRVGSIVQATGWVPYDAKKLPNLGYGKYKDVVTNVEFEEMASQGAIKRPSDGGEVKSVLFIQCAGSRDPEHLPYCSSVCCLVSLKQATYLKEQDPEAVSYILYKDMRTIAQAEDFYRKAQRDGNVFIRGTVESVGEEGGKLYVTAQDELLGEKIKVENLDMVVLAVGMVPASRPETVPKIKAPEGAQGADAEGMIEVAPDSGFFANRALNLRYRQGPELPTLRYGFPDSHFICFPYETRRTGIYTAGCIRRPMESAQAEEDAIGAAMKAIQCIELTTQGMAVHPRAGDMSYPEFFMQRCTQCKRCTEECPFGAINEDEKANPLPQPTRCRRCGVCMGACPERIISFKNYSVPMIGDMIKAIHVPEEDEGKPRVVALVCENDAYPALDMAGVKRLSWSPHIRFIPVRCLGSVNLVWIADSLSRGIDGILLMGCKHGDDYQCHFVKGSELAKIRLSKVAETLQRLALESDRVRYVEVGIMDYHKIPEILDDFMKVIESVGPNPYKGW
>HGV96341.1
MRDKKESPRVGVYICHCGGNISDHVDVEELRARVERLPGVYVARDNTFMCSDPGQELILKDLQEGKVDRVVVASCSPRLHELTFRNVLTRAGVNPYLYEHANIREQVSWVHHGEEATRKAFSLIAAATEKAKLLKPIEPVRIEALPHATVIGGGIAGMRAALDLAHQGIQVALIEKTPFLGGRVAMLDRLAPTGEPASELILKLASAIATHPLVSVYLCSLVVEFGGHVGNFSITLESNPPSDVELSEDLIKLPLSSCPTFVQGRGAFIGRIPKAPSKEKIKTGAVVLATGFKPYTPFKGEYGYGEFPEVITLPDLIEAIRTGGEGPTLVVSGRQITSMAIIHCVGSRQIPGIHDDHGRGYLNEYCSRVCCTASLYAASRIQERYPKTAVFDIYRDIRTYGLLEEVYQSAATNKVVFFRFEPEEPPVVERSEDGSTPLVVRVRDTLTLGEEVLIPVDLVVLAVGMEPNDIEDLVNLMKLPVGSDRFLLEVHPKLRPVEIRTEGIFLAGTCQAPMDAGESCNAASAAASKAAVLLGKGYVELDPFVAEVDPEKCQGTGACLEACLKKGAIELVEEMREGKVVRRAQVVPALCLGCGACVAVCPTGAIQVKGATLAQYEAMVDAIVSSDAA
>HGW38168.1
MSEPRIGVYVCHCGFNIAGTVDVKKVAEYAKTLPNVVVAKDYVFMCSEPGQDLIKKDIKEQNLNRVVVASCSPSLHEVTFRTAVMEAGLNKYLMEMANIREHCSWVHHDKEKATEKAKEIVRMAVAKARYLEPLEELEVEAEQSALVLGGGVAGLRAALELANYGFQVYLVEKSPTIGGKAALIGYVDPKTRGAEVVNKMFEMVKECPRIKIFTNSELIQFSGFAGNYTAKIRVNPRYVNEKCTRCGECEEVCPIDVSNEYNFGLNKRKAIFLPFSNAFPPYYAVDHRVCVKCGECEKVCRFGAINLKEEPKIVELKVGALIVATGYDPYRPFKGEYGYGLHGNIITLFQLERMLDPESPTKGELIIGGKIPKNIAFIQCVGSRNTTPGSREYCSRMCCTTAINNAIKIKEKYPDTNVYIIYKDIMTYGSDESLYEEAGKKLVQFVKFEDKIPKVLITPEGLFIEVFEYTIQENIRIPVDAIVLSIGMLPPRDLEELIAVTRVSCGTEGFVREAHLKLAPVEAPTKGLFLAGCITGPKNVLESIRMGSAAAAKAMSLLSKGKLKIEPMIAQVSEEKCSGCAICVGVCPYGAISIKKVNGDRIAYVEKALCMGCGTCNAACPSGAMQHLGFKDVQLLAQTRAVFGEVR
>HGX69380.1
MDKKIGVYLCSGCGIGDALDMEKLAKVARSEYKVPACQIHPYLCGAEGLALIRKDMEEQGVNALVIGACSPRVKTEAFAFDPKMVFDRVNLREHVAWCHKPKDEDTQMLAEDYLRMGIVKAQKSEPLEPVAEEVSKTILVVGGGVAGITAALESAAAGYEVVLVEKQAQLGGFVATLRKGYPQAPPYVGLTPEGIAEKIQEVLYHPKVKVYTSARIKETAGQPGLFDVTLEVGGSDVKTRVGAIVMATGWKPYEPSNLAHLGYGLSPDVVTNVEFERMAAEGPVKRPSDGRPVESVLFVQCAGSRDKDHLPYCSSVCCMATLKQAALIHEQNADAKVFVVYKDMRTPGQYERFYRQVQDHPLTFLTKGEVAAVEAGPKGVLKVTVNDTLLGEKVEIAADLVVLAAGMVPNAADGEAIRALEDAKVKAVKGDTENQRAEAAKKAEELKAHEGTEILNLTYRQGPDLPALRYGFPDSHFVCFPYETRRTAIYATGCVRAPMDASHAREDAAGAAMKAIQSVELASVGQAVHPRAGDMSFPSFFLQRCTQCKRCTEECPFGTLDEDEKGTPKPNPYRCRRCGICMGACPERIISFKNYSVDMIATMIKAVEVPPEEDEKPRVLVFMCENDAYPALDIAGLNRVQYDPNVRIIPLRCLGSMNIVWIADALSGGVDGVMLVGCKYGDDYQCHFVRGSELANRRLENVKETLQRLQLESERIEVHQLAINEYGKLPGMIDSFMDKIREMGPNPYKGF
>HGY57927.1
MEKKYGVYICKGCGIGDSIDIEKLAKSAKSGTIKEEDIKTHDILCSPEGLQMIKGDIKKGVNTLIIAACSPRVKYDEFDFPGCIVERVNIREFVAWTQPPKTDDTQALAEDYLTIGAVKAQKSDLPAPNILENLSNNILVIGGGISGMTAALESAKAGYKVVLVEKEAQLGGFANKLYKKIPTRDYKEPVIVDTEIDKVIKEVESHPNIKVYKSAKVEKTEGQPGLFDVTIASSDGVVTEKIGAIVLATGWIPYDATKLGHLGYGKYKDVVTNIEFEQIAKSGAITRPSDGKEAKKVAFIQCAGSRDPNHLPYCSSMCCATSLKQARYVRQKSDAIAMILYKDMRTPGRLEAFYKEAQNDPGVMLTKGEVTGVTDAGNGNLYVMMENSLLGEKVKVEADLVVLATGMVPTTRAPQEYLDGLTEAGTKGDEAKKAYLDSTPKPEFILNLTYRQGPEIPSLPGAYGFADSNFICFQYETRRTGIYAAGPVRQPMNMTDAQEDAAGAAFKAIQCIDHVSKGVAVHPRAWDLTFPDPQLIRCTACKRCTEECPFGAIDEDAKGIPFYKVNRCRRCGTCMGACPERIVSFKDYSIDIIGSAIKSIEVEEEEFRIVCLVCENDAYPALDTLAIQRKQIDPSVRFIPLRCLGGMHLVWIADAFSKGIDGFLLLGCKFGENYQCHFVKGSELANTRFSKVGETLNKLQLEADRVKMIQVAIDEYHKLPDMINEFAEKVKEIGHNPFKEF
>HGY62341.1
MIRTTTQVESPAPEPRIGVYVCRCGGNISDVIDTEKVAETVKLVPGVRVSKVHSFMCSEPGQAMIAEDIKKEQLNRVVVASCSPFLHELTFRIAVRRGGLNPYLYEHVNIREQGSWAHHGDPEGATAKAIRLVAAAVHRLYHAEPLEQIRLPSHRRALVIGGGIAGLKAAVDLAGRGVGVVLVEREPQLGGRLLGLARSFPTDESGKAQIDRLVGEVRNNPNIEVLTGTVIKSASGFLGNYDITVGPAMATGVADAGTGGSKVKKLSVGAIIVATGHDYYRPGSGEYGFKRYTQVITMPEFIELLAGASRNGLEWNGQRIRRIGFMHCVGSRQIEGVHQPQADGKVNDYCSRVCCTTVLHQALHARRRFPDLVVFDFHQDIRTYGRLHEDYYRRASEEGIIFFRFHGDDPPVVEDGADGFPIQVRLKDWLTWGEEIVVPLDLLVLAVGMTARENRDLVNLLKLPIGADRFFQEVHPKLRPVETSVNGILLAGTAQAPMTIEETLASASAAASKAACLLAHDSVELEPFKARVDVDKCIGCGLCFPECAYEGALVRTSVEREGTTVTLASVNPGLCVGCGACVPVCPTRAIDLQGWTLSQFEAMVDGLLSAPLPGQPVTSESPSHGQTH
>HGZ12320.1
MAIEERKYGAYLCKGCGIGAALNMEELAKVLKKEGKIQHIKEHDFLCSPEGRALILEDLKPEGEGINCLLIAACSPRVKYEEFDFPGVIVERINLRELVAWTQEPNHPETQALAEDYCRMYAARIKKTDLPEPYQTECDKTILVVGGGITGLTAALEAANCGYNVVLVEKEAELGGFGAKLYKATPTGYPYTTLQESPVHAKIAEVQAHPLIRVLTNATIVQTEGQPGLLDVTVSTNGVEETFRVGSIVLATGFRPYDASKLSHLGYGLSPDVVTNVEFEELAKKGKIVRPSDGKAPETVAFVQCAGSRDPEHLPYCSDFCCLASLKQALYVRQSNPDAVAMILYKDIRTPGQSELFYKEAQSDPGIMLTKAEVTGVELAPGAKLKVKAKDTLLGENVTFEADMVVLATGLVPTTLDNPILNLTYRQGPGLPETENYFGFADSNFVCFPYETRRTGIYAAGTVRQPMTMAMAMEDGRGAALKAIQAVEHVAAGMAVHPRAWDETFPDPFMQRCTQCKRCTEECPFGAIDEDEKGTPFFRINRCRRCATCMGACPERIISFKDYSVDIIGSMLKSLEVPEIEDEEDPNAPFRFIGLVCENDAYPALDAAGWHRLRLNPFIRFIPLRCMGSFNLVWVSDALSRGIDGMILLACKSGDDYQCHFAKGSELAEYRMSKLSETLDKLGLEADRVQLISLAISEFDRLPQILNDFVARVREIGPNPFKEF
>HGZ19274.1
MGLEGSCTNKGNGGKGVETPRIGVFVCRCGGNISDVVDVDRVVDEASRLPGVVCAMAHTFCCSDPGQGVIEQKIREQGLNRVIVAACSPSLHEMTFRRTVARAGLNPYLFEHTNIREQVSWVILDHEQATQKASRLIRAAAARASHLRPLEKRRISIHPSALIIGGGVAGLTAARDLASRGIEVTLIESSPFLGGRMASLHRIYPTGRRARDVLGPLIDEVVNHPKVTVYTNAQLESAAGFIGNFVTTVRLTPRGVTNECRDPEAAIAACPEECLDQFNLGLSRRRAIYKPYEGCWPPIPAIDWRACTRCGACYEAAGGKGINLNEEPRLVEIRSGVVVLAVGLDTYPVRHGEYGYGVFPEVITLHQLNRLMDPTGPTRGEITVGGHAVRRIGFLHCVGSLQRKGIHKPMRDGKINEYCSRVCCTTTMHTAAELKERFPDLQIYDFHEDIRTYGRKHENYYDQVSEKGVAFIRFDPLRPPRVEPDPRGEAPLVVRTFDRLTFGEELEVPLDMLVLATGLVARDMSKLVDLYRCSVGADRFLMEVHPKLRPVEMAASGLFLAGSVQGPMDTTEATAAAAAAAAKASALISSAHIELDPFVAYVNEDLCSGCRICLTVCPFSAITRNEEKRVAVVNEALCMGCGTCVASCPSNAIQQAGFEDVQVKSELLSLIGRPAEQRLAAD
>HGZ67125.1
MAKKIAAYICTGCGIGEALDTAALVNVVTKEAKVPSCKESPFLCGRQGAAMIKNDVAAGELEAVVIGACSPRVNYDVFDFGPSTIVERVNLREQVVWTHPAGDEDTQALAEDYMRMGIARVRQTELPVPYQAENMVKSLSVVGGALARLTAAHEAALAGYQVVLVEKEPVLGGFAAAMYKSAPSRPPYTELEDTPVASLIEAVQTNDLIEVLTGTTVGRIEGGPCLYEATLLSDGRETTRRVGAIVLATGARPYDAGRLAHLGYGRCANVVTGNDVEEMALKGGIKRPADGKAVQNAVFVLCAGSRDPQHLPYCSSTCCVDSLKQALYLKEANPEANIYVIFKDVRTPGRYEEFYKKVQDAGVVFIKGEVKEVSEDASKNLTVEFSDLLMGQDASVEEVDLVVLATGMVPSTVDWAPQDGADAGESAPAVQLPLLNLAYRQGPELPALKYGFPDSHFICFPYETRRTGIYAAGCVRAPMDPVAAVEDGTGAALKAIQCVELTSRGAAVHPRTGDLSYPEFAMQRCTQCKRCTEECPFGAINEDEKANPLLNPTRCRRCGTCMGACPERIISFKNYSVPMIGNMIKAIEVPEEEEEKPRIVVFACENDAYPALDMAGLNRLGYNPWVRVIPVRCLGSINLVWVADSLSKGIDGILLLGCKHGDDYQCHFIKGSELAQTRLSKVSETLDRLQLESERVRMVQVSIMDYDKIPVILDEFAAKLTEIGPNPYKGF
>HHA22251.1
MSGEAQERVGVYVCHCGGNISDVVDVKQVAERVGRLPGVVVARTHMFMCSDPGQQLIQEDIRDQGLTRVVVASCSPRLHEQTFRRALERAGLNPYLYEHANIREQVSWVTHAHPAEATDKATLLVAAAVAKARELRPLEPIKVESRRRAAVIGGGISGLKCARDLAAMGIGVTLVERSPFLGGHVVELDRVYPTEEEAKSLLEPLIREVTGDPRIEVLTNAEVIEAEGYVGDFRLKVRVRSKGMAEGPDRLEVQAGVVVVATGFEHYEPAVGEFGYGEMPEVVTLPQLIRAMAKARAGRSESQAGMAPIASQEGEDSSGTPLSTSPDGALLWNGRTVRSIAMIHCVGSRQIEGIHQAKEGEQLHEYCSRVCCTATLQAANEIRDLFPGVNIFDFYRDIRTYGRGHEEYYEDAGRKGVLFFRYAPEEPPVVERPPDGAAHALVIRVKDRLTWGEEVEVPVDLVVLSVGMVPRPVGDLVGMFKLPVGSDGFLLEVHPKLRPVEVAVNGVLIAGTAQGPKDITESAAAASAAAAKAATILSRGYVELDPFVAEVDPDRCNGCGECVGVCSYQGALTMMGEGPVAWVNPALCKGCGACAAVCPTEAIELNGWTLRQFDAMVDALCNDDLVAEAAG
>HHB12306.1
MADMKIGAYICKGCGLGERLDTGALENIASREGKADIVRQHDYLCSADGVALIRKDIDEEGVDHVVVAACSRRAKTDAFRFEDVACSRVNLREGVIWIRPDTEEARETTQEMAEDYVRMGCAEVRHMKVPHPSNEQPRNTHVLVVGGGVSGMTAALEAARAGYAATIVEKADHLGGHAAELWRRIPTRAPYSDPEVPEIDAMIAAVQAEPNITVYLNARLKKTSGAPGRFYADIETPDGVVTESFGSIVQASGFKPYDANRLPEFGYGKSPDVVTQLELERMAREADGAPIKRPSDGKEVTKVVFVQCAGQRSDEEGHLPYCSGYCCSASIKQAMYFKDQNPDIDTVIYYTDLRTPGAGGEDFYRSAQDKEVIFSKAVVKEVTPGDGGLQVRLHDLILDEEAVTDADLVVLATGMVPNSGVVIEKLTKPNVEEAGDEAEGGQEAEATVEIPVESILNLDYRQGPDVPQLVHGFADSHFICFPYETRRTGIYTTGPVRRPMDIAQAMDDATGAAMKAIQEIENAARGRAAHPRSGDLSFPEFRKEGCTQCKRCTVECPFGAINEDEQRYPVFNESRCRRCGTCMGACPVRVISFENYSVDTVGQQIKAVEVPEESEEKPRILVLACENDAYPALDMAAHNGIAYSAFARVIPVRCLGSVNTIWVTDALNSGYDGVVLMGCRKGEDYQCHFVKGSEMAHYRMSKIFDTLQQLGLETERVVTHEVAITDIQRAPGLIDEMAQTIEQIGLSPLKF
>HHB74972.1
RVMQKEFDFGETVMTTRGNLREHVAWTADSEREEEGVDDFLQEMGEDYVRMAVTRAQKGDLPEPYKLETINKNILIMGGGIAGLTAALEASKAGYKATIIEKADVLGGKALGWREMFPTKYPYTELEAPNIEQMVSDVTADSNITVKTGSEVARIGGAPGEFNVTVKAAGTKSEWDAPAKVAADEQDLIDKGEMEDPNTGLKVYTEVNPDGEMFGAVVLATGWTPADVSEYEHLGYGKVKNVVTNAEFEKLAKDGKVPARVAFVQSPGAGEDDKDFPYCNSVTSMVALKQARYVREDNPDGQAYILYQHMRTPGNTELFYKGMQQEDGVFLTKAAVTGVEEGADGLVVHAADTLLGEDLDLNVDMVVLAAGMVPPTVDEPTINLAYRQGPSFLDLDLFDGYADSNFICFPYETRRTGVYTCGGVRKAETMEETIDDATGAALKAIQCIESANRGVAVHPRSGDMTYPDFFFQRCTQCKRCTEECPFGALDDDEKGTPLPNPTRCRRCGTCMGACPERIIGFSDYNVDMIGSMVKAIEVPDDDDDKLRIIAFVCENDAYPAVDMSGMHRHKINRLVRFVPVRCLGSVNMVWIKDAMSAGMDGALLMGCKYGDDYQCHFVKGSEIANKRMENIGETLGTLGLEPERCSVRQIAISDYDKIPAILDEFVEEIIELGPNPFKGF
>HHB75724.1
MDKVYGAYLCTGCGIGDVLDVDGLKSAASETGVEMQDYACLCGAEGRALIKKDIADNGVNSVIVCACSPRVMQEEFTFGEGIMTIRGNLREQVAWTADTEREEEGVDDFLQELGEDYVRMAVTRAQKSELPEPYKLETINKNILVMGGGIAGLTAALEASKAGYKATIVEKDGVLGGKALGWRKMFPTKYPYAELEEPNIAQMIADVEADANITVKTGSEVARIGGAPGEFNVTVKVAGTKSEWDAPAKVGVDEQDLIDKGEMEDPNTGLKPYTEINPDGEMFGAVVLATGWRPADVSEFEHLGYGKLKNVVTNAEFEKLAKEGKVPAKVAFVQSPGAKDNDKDFPYCNSVTSMVALKQARYVREDNPDGQAYILYQHMRTPGNTELFYKGMQQEDGVFLTKAAVTGVEESGDGLVVHAADTLLGDDLDLNVDMVVLAAGMIPTTVDEPTINLAYRQGPAFLDLDLFDGYADSHFICFPYETRRTGVYACGGVRKAETMEETIDDATGAALKAIQCIESADRGVAVHPRSGDKTYPDFFFQRCTQCKRCTEECPFGALDDDEKGTPLPNPTRCRRCGTCMGACPERIIGFSDYNVDMIGSMVKAVEVPDDDEDKLRIIVFACENDAYPAIDMSGMHRNKLNKLVRFIPVRCLGSVNMVWIKDAMSSGMDGALLMGCKYGDDYQCHFVKGSEIANKRMENIGETLGTLGLEPERCSVRQIAISDYDKIPAIIEEFVEEIIELGPNPFKGF
>HHB91858.1
MAATKKLGAYICKGCGISDRLDIKQLVSTATRDCKMNVVKEHDFLCNSEGVSMIQADIDAGEVDHIMIAGCSKRAKTDAFNFDNVAMSRANLREGVIWVRPDNDDAQETTQEMADDYIRMACAEVKFMTVPASSGEQGRTPHVLVVGGGFTGLKAAIEVNKAGYEATIVEKSEALGGTAAQLYKSIPGKSPFVDPKEPEVIELIKQVESNSKINVHLNASMDNISGAPGRFNADINADGNIVSGIFGSIIQATGFTPYDASQLPEFAYGKSPDIVDQLGLEALAKVANGGAIKRPSDGKEVKNVVFVQCVGQRSEKEGHLSYCSGHCCLTSVKQAMYFKDNNPEVDAMVLYTDLRMPGAGGEDFYRSGQNKGIIFTKGQVSEVVPGTNVTVKFQDLILNESVELEADLVVLATGMVANSGVNVETCASEDDDAEAVITNKEQSVLNLDYRQGRDMPQLVNGFTDSHFICFPYETRRTGIYSAGPVRRPMDMIQATEDATGAALKAIQAIENAAIGRAAHPRSGDLSFPSFRKEGCTQCKRCTVECPFGAINEDEQRYPLFNEARCRRCGTCMGACPVRVISFENYSVETIGQALKSVDMPDEFDEKPRILLLACENDAYPALDMAGMTRQEYSAFVRIMPVRCLGSVNTIWVSDALNNGYDGIILMGCQKGENYQCHFVKGSEMAHYRMSKIGDTLQQLNLEIERVQTYEIAITDIHKVPKIINDMAATIEEIGMNPFKF
>HHC24837.1
MDKKYGVYICTGCGIGDALDMKELCDVPEEEGFPVKTHPFLCGKEGVELLKTDIKDGTNTLLIGACSRRVNFDVFRFDGCIVDRVNLREQVVWSHPRSEFPALTEEQKGDEEHFDRVQMLAEDYLKMGMAKVGKIDLPEPYKPDTFTRKILVIGGGITGISAAIDAAKAGYEVTIVEKEAHIGGYAAKVRKQLPIEDPYEELIPPVIQAKIDELEKYSDITVRTNTVVARIAGQPGEFTVTLKKPGEKIEFDVPFPLPEEMKLDENGKDLDVEKQHEVYLEYNKGRADILTIDPSGEAFGAVILAAGWRPYEPEGDEFAHLGLGSLPDVVTNCQFEEMAANGKIMRPSDGREAKSVVFVQSPGKGDDDSDFEYAGSVTSLVSLKQAKYVREDYEDGKAYIFYQHMRTPGLAENFYKSIQQDEGIFLTKGEVVSVSKNGEGMIVEADNTLLGEKISVKADMVVLATGMVPATVDDPVVNLAYRQGPSFRDIGLFDGFCDSNFICFPYETQRKGIYSDGGIRRSMTMEESIEDATGAALKAIQCIESVDRGVSVHPRSGDMSFPDFFFQRCTQCKRCTDECPFGALDDDEKGTPKPNPARCRRCGTCMGACPERIIGFADYNIDSVGSMVKAVGVPSEDDYDEPPFRILGLVCENDAYPALDMAGLNRLSFSADVRFIPVRCLGSVNVIWIKDALSQGMDGVFLLGCKHGDDYQCHFVKGSELADVRMKKIGEALTSLALEEERVTQFEVAIDDCHKLPKMINDFVEEVEGLGPNPFKGF
>HHC73251.1
MKIGAYICKGCGIGDRLNTQQMATIAEREAKANVVREHDYLCNADGVAMIQKDIDEEGVNRVAIIACSRRAKTEAFNFDGVAVIRGNIREGVIWVRPDTEEAQETTQEMAEDYTRMAVFEARYQTPPKPSGQAGRNPHLLVVGGGISGMTAAIEAAKAGYQVTLVEKEAELGGTAGKLFKRVPNAHPFKDPMDTGVEALKAAIEADDRITVHTSSTITKTSGAPGRFSVDITRESGETITENVGAIIQASGFKPYDANNLPELGYGKSPDVVTQLELEELAKAANGGPIKRPSDGKEVESVVFVQCAGQRSDKEGHLPYCSGFCCNASIKQAMYFKDANPNVDTVVLYTDLRTPGAGGEDFYRAGQEKGVIFTKGTVSEVETGGGLKVKFKDLILDEDTEAQPDLVVLATGTVPNSGVDIEEVPQNEPGEWESDPNSVLNLAYRQGKDLPLLKHGFNDSHFICFPYETRRTGIYTAGPVRRPMDIQQAIEDATGAALKSIQAIENAAQGRAAHPRSGDLSYPSFRKEGCTQCKRCTVECPFGAIDEDEQRYPQFNESRCRRCGTCMGACPVRVISFENYSVDSVGQQIKNIEIPDEFDEKPRILVLACENDAYPALDMAAMKGIEYSAFARVIPVRCLGSVNTIWVTDALNTGYDGVVLMGCQKGENYQCHFVKGSEMAHYRMSKVDDTLEQLNLEKERVETYEVAITDVERAPKLINDMAETIEKIGMSPFKF
>HHD64596.1
MDKVYGAYLCTGCGIGDVLDVDGLKSAASEAGAEMQEHSCLCGAEGRAFIEKDISGNGVNSVIVCACSPRVMQKEFDFGETVMTTRGNLREHVAWTADSEREEEGVDDFLQEMGEDYVRMAVTRAQKGDLPEPYKLETINKNILIMGGGIAGLTAALEASKAGYKATIIEKADVLGGKALGWREMFPTKYPYTELEAPNIEQMVSDVTADSNITVKTGSEVARIGGAPGEFNVTVKAAGTKSEWDAPAKVAADEQDLIDKGEMEDPNTGLKVYTEVNPDGEMFGAVVLATGWTPADVSEYEHLGYGKVKNVVTNAEFEKLAKDGKVPARVAFVQSPGAGEDDKDFPYCNSVTSMVALKQARYVREDNPDGQAYILYQHMRTPGNTELFYKGMQQEDGVFLTKSAVTGVEEGAVGLVVHAADTLLGEDLDLNVDMVVLAAVMVPTPVDEPTIILAYRQGPSFLDLDLFDGYADSNFICFPYETRRTGVYTCGGVRKAETMEETIDDATGAALKAIQCIESANRGVAVHPRSGDMTYPDFF
>HHE46461.1
MSKRRIGVYVCHCGGNISDYVDVERVKDAVRDDSEVVVAKTVMFACSDATQQEMIEDIQREKLDGLVVASCSPKLHLQTFKAVAQRADLNPYQYTQVNLREQCSWSHRDNMDAATEKGIKLVRAGVARTRLTEPLKNIRIETRPKTLVIGAGVAGLRAALALADLGLAVFVVEKSDQVGGWTKKWGRMFPNDKLGSEAIEYLYNQVKQREEITLFTGAELIEKGGNVGDFSIKIGLKNDETVSLEVGAIIVATGFDIYNPVEGEYGYGINGVVTLPQFKEIVDKSNGSLSYNGRSVKNIAYIYCVGSRQPEEGDIENPNLYCSRYCCSAAVHTASCVADIDPGINQYHLYRDMRTYGKYELMFEDAGKKKSLFIRFDEEAPPEVVESDGRLIVSVNDALDGGEELEIEVDLVVLVTGMVPRKNDKLTDVLKIPIGLDGFYNEIHPKLRPVETVVDGVLIAGASQGPKTLAESVISSLSAVSKSAALLMKGYVDLEPFIAVVDPERCTWCGECEKACPYGAIKEVVCDDKEVATIIPALCKGGGVCVPVCPEDAIEIKGYTDKQIKSMIDALAKEVA
>HHE53223.1
VDCEKIVADVEKEFKPAVCKINNWVCNEKFVEQIKNDIKEKDLDRVVIAACSPRFLSDLFNFGKVVVERVNLREQVAWTHKPMDENTQELALDYVKMGILKALNSQYPEPLVLDINSTILVVGGGITGLTSALACANSGYKVILVEKESELGGFYKKLHKVAPQKYPYLLLEPNTIDETISKVETHPNIQVLKNCVIQKISGQPGMFDVDASVNGNLIQFQVGAIIQATGWKPYDATKLSHLGYGKFSNVLTNIEFEELVRDNKVAEKVNGKPIQNIVFVQCAGSRDKDHLPYCSSYCCSASLKQALYVRELYPNAKIYIIYKDIRTPGNYEIFYKRVQSEDNIFLTKGEITNLSGNGNGKIDLEIENTLLAPKIKIQADLVVLATGMVPSTFVNVEDLEEQAATTADGKKVAAGAEVGAKILNLTYRQGTDLPTLKYGFPDSHYICFPYETRRTGIYAAGTVRAPMDGVSCKNDAYGAALKAIQVIENVKLGRAVHPRSGDTSYPDFFLQRCTQCKRCTEECPFGTLDEDDKGTPKPNPNRCRRCGICMGACPERIISFKNYSPQIISSMIKSLEIPESEEEKPRILAFLCENDAYPSLDVVARKKIQYSPYIRIIPVRCLGSVNIIWIADALSMGYDGIILIGCKYGEDYQCHFIRGSELANKRMENVQEKLKQLVLEPERVEFHTLSIDEFERIPEIFNQFAETIEKLGPNPYKDM
>HHE71642.1
MPEDLKSQGAPSAPEKEEPRIGVYVCHCGGNISDVVDCERVAAALSGLPNVVVARTHLFMCSDPGQQTVQEDIRKFGLNRVVIGACSPFLHEATFRRAVSQAGLNPYLYYHVGIREQDSWVHHTTHKGATKKAIQLLAAGIAKARKLEPLDPIRLKAQGHVLVIGGGVAGLRSALDMARAGLQVTLVEKSPFLGGRMAHLSRIFPTEDEAPVRLAQLIGQVVQHPNITVYTRAEVSGMKGYIGNFQVTIHQDSRGFDEGFAGLNQAVAACPVKVPDEHNYGLTERTAIIEPYPGVYPQLPAIDWDHCTLCGTCAEAVNHAGIQLQNQPETHEVTVGAVVIATGLRPYEPRPGEFGYRELPQVLTLPQLERLLAADGPTGGRLSWLGKPVRRIAMIHCVGSRQIDGIHEPQEDGQVNDYCSRVCCTATLRTANEIRERFPDTEVFDFYQDIRTYGRGHEEYYERASKNRVLFLRYLGEEPPEVTKTEHDTYPIVVKVKDRLTNGEEIEVPVDMVALAVGMMPSPIDDLIKLLKVAPGKDRFLLEAHPKLRPVETNVLGIILAGTAQGPMNIQESSAAGSAAAGKALALLARGAIQLEPFVAHVDPALCQGSGACVQVCPYEGAIQLQTVVEDGQEVQRAVVTPADCKGCGICVGACPNGAIDVLGWTLEQYEAMLDALVMDIPVPEEA
>HHE73943.1
YNEGKKDILTMDSEGEAFGAVILAAGWRPYEPKEGEFSHLGYGELPDVVTNAQFEEIAKKGKIVRPSDGKEASSVVFIQSPGAGDDDSDFEYAGSVTSLVALKQAKYVREDFPEGKAFLFYQHMRTPGLSENFYKSIQQDPGIFLTKGEVTHVSKNGTGLIVEAENTLLGDKVQVKADMVVLGTGMVPVTKDDPVVNLAYRQGPGFRDNALFQDYADSNFICFPYETQRTGIYAAGGIRRSLTVEESMEDASGAALKAIQCIESVNRGVSVHPRSGDMTFPDFFFQRCTQCKRCTEECPFGALDDDEKGTPKPNPTRCRRCGTCMGACPERIIGFADYNIDSVGSMVKSIQVPSEDDYDEPPMRILGLVCENDAYPALDIVGLNRMSYSAEVRFIPVRCLGSVNVIWIKDALSQGMDGVFLLGCKHGDDYQCHFIKGSELAEVRMKKIGEALSSLALEEERVAQYQIAIDEYDKIPQIVNDFAEMIEDLGPNPFKGF
>HHF48889.1
MMNKVSVYICTGXGIDKLDIERLKKVSQEEYGIEPVVHPHLCSKEGAEIVRNDEADGIVIAACSPRVKTNVFDIEGKYVERVNLREGVVWSHDIDEHAQELAEDYLRMGIVKAQKAQIPEPYLQETSKDILVVGGGVTGLTAALEIAKAGYKAYLVEKEPNLGGWLAKNYKALPTAPPYNRXEEPIVYRLIEEVTSNGNITVYTSSTIESISGQPGMFDVTINQNGNQVQFRVGAIVVATGWKPYDAKKLENLGYGKXKDVITNLELEQMAKEGKIIRPSDGKEAKDVVFIQCAGQRDPNHLPYCSSVCCLVSLKQAKYVRELSNGHAFIIYKDMRTVGIWEEFYKEMQQDEGIFLTKGEVTSIYEEDXXIVVEVTDTLLGEDLKIXXDLVVLATGMESTLKGLYTVKEEFPDEKTVPYKHIYELHPIKSEEEVEELKKIGHILNLKYRQGPELPTLRYGFSDSNYICFPYESRRLGIYAAGCVRAPMDAAACIEDARGAALKAIQAVELVAEGKTTFPRTGDIDYPQFFLQRCTQCKRCTEECPFGALDEDEKGTPQPNPLRCRRCGICFGACPERIISFRQYSIDQISSAIRAIHVPDPSWEEGAEEKFRFIVFACENDAYPALDMAALNGLKYSPLVRVIPVRCLGSVNTVFIADALSSGIDGILLLGCKFGQDYQCHFIRGSELANRRMENVQETLQRLVLESERVKVIEVSITDWDKVPKIINEFVDNVKQLGANPYKGF
>HHF52888.1
QCAGQRDENHLPYCSGYCCLASLKQAKYIREADPEAKAFIIYDHMRTMGIYENFYKTLQDDPGVFLTKGKVVEVSEGEDGKVKVIVDETLLGEKLEINVDLVVLAIGMVPVTAEEPVLNLEYRQGPGLPTDELELFYGYADSNYVCFPYETRRTGIYAAGAIHQPMTIAQAIEDARGAALKAIQCLVAIEEGHAVHPRTWDFAYPEFDLKMCTQCKRCTEECPFGALNEDEAGNPLPNITRCRRCGTCFGACPQRIINFKDYSIEMVGNMIKATEMPEQGYGLYRLMAFVCENDALPALDMAAYQKKNIPVSFRIIPVRCLGAVNVSFVKDAMSKGYDGILLLGCKYGENYQCHFIKGSELANRRMENVAETLQQLALEQERVTLHTVAIDEVEEAVKKLNEFNEEMKGFEENPFKGW
>HHH13680.1
MSDEKKFAAYICTGCGIGDRLDAASLENVATREGRMNVVKQHEMLCSKEGVKMIQDDIDNDGVTHIVVAACSRRAKVDAFSFPDSKVALTRANLREGVIWARPDTDEARETTQEMAEDYLRMACGEIKQMNPPQPSGQQERNPTILVVGGGVTGMTAALEAAAAGYNVHLVEKTGALGGHVAKLHKRVPFKAAPIGTPNSPDANLPMPEETGVLELIQQVEASDRITIHLNSTITKTSGAPGRFSVDISKESGETVTENIGSIIQATGFTPWDPSVLGELHYSDSPDVITQLELEELANAAGEGPIKRPSDGKEVKAVVFVQDVGQNSDKEGELPYDSGVGDLVSIKQALYFKHHNGDCDTTIVYNNLRTPGAPGEDFYRSGQKNGVIFTKGDVKEVVPGDTLTVKMHDKILDEDAEIHADLVVLDVGMVPNSGPDPYAATESLEGLSDEEREAELEAQAEEAADETSVSVDSILNLTYRQGTDLPQLKWGFTDSHFICFPYETRRTGIYAAGPVRRPMDIRQAMDDATGAAMKAIQEIELAAQGRANHPRTGDLSFPTFRREGCTQCKRCTVECPFGAIDEDEERYPQYNESRCRRCGTCMGACPVRVISFENYSVNTVGAQIKECSIPEEWDEKPRILVLACENDAYPALDQAAISGQEISPWARVIPVRCLGSVSLSWVTDALNNGYDGIIMMGCKRGEDYQCHFVRGSTMANERMAKVGDTLESLNLEPERVVVHEVAITDIERAPALIKEMEETIEKIGLSPFKF
>HHH42939.1
MADIKIGAYICKGCGLGERLDCDELATIAQRDGKAQVVQQHDFLCSAEGVKMIQADIDNEGVNRVVIGACSRRAKTDAFNFRNVTISRANLREGVIWIRPDEDDMRETTQEMAADYIRMGCAEAKHSTVPASEQEKGSNDTILVVGGGITGMTAAIEAAKTGYPVHIVEKTGALGGYAGKMWKDVPMHSPYTDPVDTPVAKLVAEVEADSRITVHLNATISKTSGAPGRFSADISTESGSTTTENFGAIIQASGATPYDASQLPELGYGKSKDVVDRVELEQLAIAADGGPIKRPSDGKEVKKVTFIQCAGQRSDKEGHLNYCSGDCCLTSIKQAMYFKDQNPDIETEILFDDLRTPGAPGEDFYRSGQDKMVTFRKGIVSEVVAGSNGPVVKFKDKILDEDVEEEADLVVLATGMVANSGVDIDEVPQNEPGEWEISVDSILNLNYRQGKDLPHLKYGFNDSHFICFPYETRRTGIYTCGPVRRPMDTQQAIDDATGATLKAIQEIENAKVGRAAHPRSGDLSYPIFRKEGCTQCKRCTVECPFGAIDEDEKRFPVFNESRCRRCGTCMGACPVRVISFENYSCDTVGQQIKNVDIPDEFEEKPRILVLACENDAYPALDMAAQQGVSYSQFARIIPVRCLGSVNTIWVTDALNSGYDGIILMGCQKGDDYQCHFVKGSEMANIRMSKVDDTLETLSLEKERVETYEIAITDIERAPKLINDMAEAVEKMGMSPFKF
>HHH44800.1
MADTKIGAYICKGCGLGERLDCDELATIAQRDGKAQVVQQHDFLCSAEGVKMIQDDIDNEGVNRVVIGACSRRAKTDAFNFQNVTLSRANLREGVIWIRPDEDDMRETTQEMAADYIRMGCAEAKHATVPQSAQEKGSNNTILVVGGGITGMTAAIEAAKTGYPVHIVEKTGELGGYVGKMWKDVPMHSPYTDPVDTAVTDMAAQIEANDLITVHLNATISKTSGAPGRFSADISTESGSTTTENFGAIIQASGATPYDASQLPELGYGKSKDVVDRVELEQLAIAANGGPIKRPSDGKEVKKVTFIQCAGQRSDKEGHLDYCSGDCCLTSIKQAMYFKDQNPDIETEILFDDLRTPGAPGEDFYRSGQDKMVTFRKGKVSEVVAGSNGPVVKFKDMILDEDVEEEADLVVLATGMVANSGVNIDEVPQNEPGEWEVSVDSILNLNYRQGKDLPHLKYGFNDSHFICFPYETRRTGIYTCGPVRRPMDTQQAIDDATGATLKAIQEIGNAKVGRAAHPRSGDLSYPIFRKEGCTQCKRCTVECPFGAIDEDERRFPVFNESRCRRCGTCMGACPVRVISFENYSCDTVGQQIKNVDMPDEFDEKPRILVLACENDAYPALDMAAQQGVTYSQFARVIPVRCLGSVNTIWVTDALNSGYDGIILMGCQKGDDYQCHFVRGSEMANIRMSKVDDTLETLSLEKERIETYEVAITDIKRAPQLINDMAEAVEKMGMSPFKF
>HHH46264.1
MADMKIGTYICKGCGLGERLDCDNLAMIAEREGKSNIVRQHDYLCSAEGVKMIQDDIDNEGVNHLVIAACSRRAKTEAFDFDGVAVSRVNLREGVIWVRPDEEELRETTQEMAADYIRMGCAETRHMTPPHPNENRGHEERVLVVGGGVSGMKAALEAANAGYPVTLVEKSGRLGGAMADVWKDIPVKAPFDVLVESPVAGMAKEIEEHPNITVYLNAHISRTSGAPGRFSADISVESGSTVTENFGAIIQASGFKPYDLANLPEMGGGKIPDVVDQMGLEKLAIEADGGPIKRPSDGKAVEKVIFVQCAGQRSDKEGHLPYCSGHCCMTSIKQAMYFKDQNPDIETIILFDDLRTPGAPGEDFYRAGQDKEITFRKGKVAEVVADGNGGVKVTFKDLILNEDDTEHADLVVLATGMVPNAGVNIDLPVTEEEEASEGESEGEEAAAEVSVPVESILNLTYRQGPDVPQLKYGFADSHFICFPYETRRTGIYTTGPVRRPMDVAQALEDATGAALKAIQAIENAKLGRAAHPRSGDLSYPSFRKEGCTQCKRCTVECPFGAIDEDEQRYPVFNESRCRRCGTCMGACPVRVISFENYSVDTVGQQIKNVDIPDEFDEKPRILVLACENDAYPALDMAAMQGIHYSQWARVIPVRCLGSVNTIWVTDALNSGYDGVILMGCQKGENYQCHFVKGSEMAHYRMSKIDDTLTQLNLEKERVQTYEVAITDIERAPKLINDMAELIDEIGQSPFKF
>HHH83399.1
MPEKTTKPEKHEPRTQDSQEEPRIGVYTCYCGGNISDVVDCEQVAKVLAGQPNVIVSRTNMSMCSDAGQAIIEEDIRQHNLNRIVIGACSPFLHEQTFRGTVSRAGLNPYFYHHVGIREQDSWVTHDDPDGATLKAIRLMNAGLAKARLLEPLEPIRLEAKKHALVIGGGVAGLRAALDIADRGLKVTLIEKTPFLGGRMAQLESIFPTDQDARPALHELTEEVLQHSNITVHTSTTVIGKKGYVGDFQIQLRQESRGVSGDPQDIQAAIDACPVEVPDEFNYGLTKRKAIYLRYPGCHPQTAAIDWEHCTLCGECAKINPHIELERKQKIFEVSVGAIVIATGFQPYEPRPGEYGYGEFPEVVTLPEFIRILAMAEDGRELTWNDHPVHNIAMIHCVGSRQVEGIHEPQPDGKVNNYCSRVCCTATLHVTLDLLRRFPGINVFDLYEDIRTYGRGHEEYYKQASLNGVRFLRFEAEKGPSVIEDPRGEHPLVV
>HHH86552.1
MDRKIGAYLCTGCGIGDGLDVEQLAKVAKGDCKAALCRSSQMLCGPEALEQIKEDMAKEGINALLIGACSPRAKTEVFSFDPREVLVERVNLREQVVWSHRPEAQKVDEDVQMMAEDQLRMGAARLQNMELLSPFMEEINKRILVVGGGVTGMTAALDAARAGYEAVLVERESSLGGFASRLFKQYPESPPYRELQEPTWTSLAESLQREPRVSIYCSATIERIEGAPGMFDAFIRKGEEVIKERIGSIVLATGFEPYDPGRLGHLGYGKSPNVITTVEMEDLARSGNLVRPSDGRKVQSAAFVLCAGSRDPEHLPYCSTVCCMTALKQAMYIRERNSESKVFVFYKDLRSPGQYENFYRRVQEEEGVFLTKGQVVAVEPQSDGSVLVDVDDQLMGERIQVKVDLLILATGMVPRTALGEESKEEHKEEAPDKKQDIASQLLIPTRIIRSNTLNLAYRQGPELPELQYGFPDSHFICFPYETRRTGIYAAGPVRAPMDIAFSQEDARGAVLKAIQCVELTAQGRAVHPRAGDMSYPELFMQRCTQCKRCTEECPFG
>HHH86661.1
MQQKRNDESKVDRGGPDEAPRVGVYVCYCGGNISDVVDVEEVARSAAGLPHVVVARTNMFMCSDAGQAMITEDIQKEGLNRIVVASCSPKLHELTFRGALTRAGLNEYLYEHVNIREQVSWVHHAHHREATEKAVRLVAAAIAKASRLDPLAPIRVDAHSHALVVGGGVSGLKSALDLARRGVIVTLVEREPFLGGQVSVLHRIYPTEELAADIVLSLVEAVLKEPRIQVLTRAEVVEASGSIGNFKVVIRREGAVAGREGKAARISYEAFKGCYLEGCGAPASTIELNVGCIVMATGFQHYEPRPGEYGYGENPRVITLPEFIRILSAEGPKADYLSLEGRPLKAVAFIHCVGSRQIPGIHEPGEDGRLNEYCSRVCCTATLQAATELKGRFPRTQVYDFYRDIRTYGRGHEDYYEKASKLGCLFFRFEPEDPPAVISPSEGSDYSLAIKVKDSLTWKEEVEVEADLVVLAVGMVPRRDHKLVTDLKLPVGTDGFLLEVHPKLRPVEVSVGGVLLAGASQGPKDITESCASASAAAAKASAILSRGYIDLEPFVAIVNQELCDGCGACEEECSYEGAIQVIELDCPQKAKRASVNPALCRGCGACVAVCPHRAINVAGWTLDQYEAMVDALAAGVGAGGKR
>HHI03739.1
METKIGVYICKGCDIGKSVDVDKLVEMASGNADVAVCKSHNILCGTEGLDLIRKDISNDGLNRVVVGACSIRVFPELFEFGKDVLTDRVNLREHVAWCHPAGDEDTQTLAEDYINMGIAKVKNTEPPEPLIEEINKDILVIGGGMTGMTAAKAAADAGYKVTLVEKEDKLGGWAARFTKVFPKHPPYEELEDSGCDKLISEIEAIENITIYKSTTVAKTSGQPGQFKVSLQNGNGSSELTVGSIILASGWKPYDKEKLGHLGYGTSPDVITNIEMEDMVAGGELKRPSDGKPVESVAFIQCAGSRDQDHLPYCSAVCCRVSLKQAKYVRQMNPVAKVYIIYKDLRSPAQYEAFYAKVQDDDGIFLTKGEIAGVVRESDGKMSIEVEETLLGEDIKITADMVVLASGLVPTTKVEEITATDEENAEESSEGESGQLEDGKKEAEAAEKGAEIINLTYRQGTDLPTLKYGFPDSHFICFPYETRRTGIYAAGAVRAPMDLATSANDALGAALKAVQVVESIAEGKAVHPRAGDITYPDFFMQRCTQCKRCTEECPFGTLDEDEKGTPLPNPLRCRRCGICMGACPERIISFKNYNVNMISQMIKSISMPDEFDEKPRILAFVCENDALPCVDMAGIKRMQYNSMVRIIPLRCLGSMNIVWISDALASGFDGVILIGCKKGDDYQCHFVRGSELAETRMDNVKEKLKQLVLEEERVEVHELAINEYHKIPKIFDDFLEVIDTVGPNPYKDM
>HHI65607.1
MDKKIGVYICSGCEIKDAVDIDKLVEIAKEKGVSVVKTSASVCSTAFVDEIKSDIASEGVNTIVIVACSPRVKTDIFNFPGCIVERVNIREFVAWVMEPKSEDAQMAAQDYLRMGIVKAEKTNLPEPWIGEDLSEEILVIGGGTSGLSAAIESSKAGFKVTVIEKEDKLGGWAAKWYKTTPTKYPFTSLEEPVVFKMIKDVEADPNITVLLNTKIVKTEGMPGLFDVTLNVAGEEKVKRFGTIIAAAGFTPYDVSKLNKLGFGVSPDVISNVDFEKMVRETGKITRPSDGKIAKRVAFVLCAGSRDPEHLPYCSGYCCAASLKQAKYVRDINDGVAYVLYKDMRTPSQFELFYKELQNDPGILLTKCEIKEVSLNEDSSLNVNVTDTLLGDELSIEADLVVLVVGMVSNANQEKPDILNLQYRQGLELPLLDTGYYPDSNYVCFPYESRRTGIYPCGTIRAPMETYGCIQDSVGAALKAIQCMWHYERGIAVHPRGWEKSYPQVFMQRCTSCKRCTEECPFGAIDEDEKGTPFYKFNRCRRCGTCMGACPERIVSFHDFSIDMVNSMIKEIEVPEDDEEKLRYIAFVRENDAYPALDAAAFLRHRFPPGIRFIPLRCAGNMNLVWIADGLGNGLDGALVLGCKFGENYQCHYIKGSELCNYRFGKVGETLDRLGLESERVEMMQVQISDYMNIADILKSYVNRVKEIGPNPFKGF
>HHI77490.1
MSDEKKFAAFICTGCGIGDRLDVKQLETTATRDGKMQSCHTHEMLCSKEGVQLIRDQIDNEGANHIMIAACSRRAKVEAFNFTDVAMSRANLREGVIWARPEGDEHQETTQEMADDYIRMACAEVRFMEVPKPSGEQGCVEKLLIVGGGVTGMTAALEAAAAGFECHIVEKEGELGGWAAKWHKRIPYRAAPDGTPNTLTAHLPDPVDNDVADLIAQVEANDKITVHLNARVTRTSGAPGRFSADITTESGSTTTENFGAIVQASGWKPFDIDSLPEYGHQHPDVVTNVELEQLAREAGDGPIKRPSDGKEVKSVAFVQNAGQASTKEGHLPYHSGIGDLVSIKQAMYFKAQNGDDCDTTILYDNLRTPGAAGEDFYRAGQQKMIIFTKAQVNEVAGNGSGATVKFKDKILDEDVELPVDLVVLDIGMVPNSGPDPYAANESLEGLSDEEQEAAKEEMASETAVTVESILNLDYRQGTDLPQLKWGFTDSHFICFPYETRRTGIYAAGPVRRPMDIKQAQDDATGAAMKAIQAAVHAAHGEA
>HHI82977.1
MSEFTRKPCVYLCEGCGIKDALDLDSMANVATMEKGVPEAKRAAALCEGDGLDMLKKDMESGDVNQAILVACSPRVMAETFRELPGQVFRANVREQVIWTQPANDEDTQMMAEDNLRMAVAQAGKSEPPEAYWDSASSLKMLVVGGGVSGLTAALEAANTGCDVVLVEKTGELGGWAAKWSKDIPSQAPYTGLQDNSIADLIKQVEADKAITVRTNTIVGQTEGEPGKFTVQLKNGKGEDWDVFGSIVVATGWREWDTSKLEYLGYGKSDNIITDVQFEERLAKGDVPRTAAIIVTHDKEIQPFSSGVSSKVAIKQALQIMKADPDAMVYVIYQELRAHGTAESFYREAQEAGVVFLKGEVKSVDSDLTVTVHDDLLGEDVPMSGLDVVVLTTGMVPNSTNIDLPAVEKGIDLLKDDIHPNLPIITINGEAPEAPEQSDDDVPPGGPILNLQYRQGPHLPVLANGFADSHYICFPYETRRTGIYTCGPVRRPMTIAEAKQDAQGAVLKAIQSMRAANKAESVLPRVGDLSYPEFGLNICTKCRRCTVECPFGAIDEDPVTDYPVLNPSRCRRCGTCMGACPVSTITFKNYNPQMVSEMISSIEMPDEFDEKPRILVLACENDAYPALDMAGINRREINKYMRIIPVRCLGSVTLLWIKTALEKGYDGIMLMGCKSGDDYQCHFVKGSAMAQERMSKVGETLKSMMMEEERVQVTEISIADSKKITDTLNTFGKQIEDLGLNPFKM
>HHI96683.1
MEAKIGVFICYCGGNISDYVDCEKVREAVSKEPGVVVAKTFMFTCSDAAQEEMIADIRQKGLNAIVIASCSPKLHLETFRNMARRAGLNPYTYVQVNIREQCSWAHTHHKEAATRKAIRLVRAGIAKARLSVPLEPIKVKTTPAVLVVGAGVAGMKAALALADMGLEVHVVEREKAAGGWVKEWARVFPSGRPGEELINTLLKGFEERKNIHLYLETEVVEKRGSVGQFQVRLKGPQREQEVEVGAIVVATGFSPYVPKEGEFGYGASGVLTLQEFHALLKRGIEGRFVYAGREIKNVAFIYCVGSREKEERTFCSRYCCTAAVYLGLLLAETYPEVKQFHFYRDMRTYGKYEIFYHNCLEKGAIFLRFEPPDVPKVEVAGERFFIRVKDRLTGGEEVEVPADLVVLVTGMGLGPNENLVNVLKLPVGKDGFFNEVHPKLRPVETVIDGLFIAGACQGPKNIAESVTSGLAAAAKTGALLLQKELRLEPLVAHVLKERCTGCGECVAACPYEALSLKEEDGKHIASLNPALCKGEGACVPVCPEEAIEIWGYGHEQIRSMIQGLCKEEL
>HHI96720.1
RPSDGSPVKSVAFIQCAGQRDPEHLPYCSGVCCLASLKQAKLLREADDEAKAYIFYKDMRTMGIYENFYQALQDDPGVFLTKAEFKSISQGDDGKLVVEVTQTLLGEDLAVPVDLVVLATGMVPTTADDPVVPLEYRQGPGFPELELFYGYADSNYICFPYETRRTGIYTAGCVHQPMTTAQAMEDAAGAALKAIQCLKAIEAGHAVHPRTWDYAYPEFNFKRCTQCKRCTEECPFGALDDDPKGTPMPNPTRCRRCGTCFGACPERVIGFKDYNIDMVSSMIKACEMPEPDYGLFRVVAFICENDAWPALDMAAYHRKSFPLSIRFIPVRCLGAVNVAWVRDAMSGGWDGVLMLGCKYGENYQCHFIKGSELANRRMENVAETLQQLALESERVVLHTVAIDEYDKVPQLLQEFQETLEGIGESPFKGW
>HHJ09704.1
MKNKIGVYICQCGGNISDCVDVEEVRKAIENEPGVVIAKTTMFACADSAQKEMINDIEEANLDAIVVASCSPKLHLFTFRNVAKRAGLNQYNYVQVNLREQCSWAHSDKPKEATKKAIVLVRDGIVRVRYSEALDQIKISALNVVTIIGAGISGMRAAIELADMGTNIFLIEKDYFVGGRISQIGKLFETDEKGKEIVKKLYYEIKKRNNIRLFTGAEIKSFSGSVGNFKIRVEITPRYITSKYDKDRLTEAIQKCPEEIPDKFNFGLTKRKAIYKNYETALPDIPVVNKDVLSRDKEFLRTYKDCIDINQKPETLNINTGAILLCTGFDPYEPKDGEFGYKKIKNVITLQQFERIIDLNDNVLSYNGKKIKSIAFIYCVGSRQIDGENKYCSRFCCTSAIHASLVAKEKFKETKNFHLYRDIRTYGKYEKLYENARRQGDIFIKFDETDPPVVEEFEGITQVKCKDLLYNRKELEINPDLIVLVTGMVPRKDSHLISDILKIPVGRDNFFNEVHPKLRPVETVIDGIFIAGTCQGPKNITESIKSSLSASVKANSLLNDEELELEPLVAKINIDACEWCGKCIEVCTYNTITKTEYQGKFVAKINVATCKGCGMCSTVCPNDAIDIIGYSNEEIEAMIDVSTV
>HHJ10025.1
MKKKIGVYICHCGGNISDYVDVEKVREAVENEEGVFLAKTTMFACADSNQKEMVEDIRKEALDGVVVASCSPKLHLLTFRGVVERAGMNKYNYVHANIREQVSWAHSDNKPGATEKAIQIVKAAIAKVRHAEALEPIRVKSTKAVAVIGAGVAGMRAAIELAEAGAEVYLIEREFFVGGRTAQWDNLFMSEESGKELVTRLYDEVMKHKHVTLFTGAEVVENKGSVGNFQIKVKITPRHFKLQCNTGELKKAIDVCPVEVPDEFNFNITTRKAIYHNYPSEYPQLPAIDMKNCTRCGKCEEVCSGVDFSQKTEYLNLKVGSILLATGFDPYEPKKGEFGFGEIDNVVTLPQFKRIVHYCNDKLIYLGKEIKHIAYIYCVGSRQVDGDNKYCSRYCCTAAIHVAIDVKKRFKNIYNYHFNRGIRTYGKQEILYDESSRLGDIYLQSFEHDPPVVEKRGDQTFVKIKDVLTTDREMEVAADLVVLVTGMVPREDDSIGNLLKVPKGRDKFFNEIHMKLRPVETVIDGVTIAGASQGPKNIMESMNSALAAATKSFSLVDSGELALEPTIARVNEEACEWCGKCDEACPYSAFEKVEKNGKTIAKVNAAVCKGCGMCLPVCPENALDLVGLSDEDVESMIDALIPNA
>HHJ34815.1
MADEMKIGAYICNGCGIGDRLDSGQLEMTATRDGKAAICQQHDFLCSEAGVKMIQDDIDNEGVNRVMIAACSRRAKAEAFSFENVAMTRANLREGVIWIRPDEDDQRETTQEMADDYIRMACAEAKYAKPPHASGQQEVNKNILIAGGGISGMTAAIEASKAGYPCTIVEKTGALGGATAQLYKKIPTKAPYADPEDNGVAEMVAAIEADSNITVCLNSTLTKTAGAPGRFEADISTESGSTETKTFGAIVQASGFTPYDANQLTEFSYTKSQDVITQAELEALAIAAASEGAGGAIKRPSDGKEVTNVMFIQCAGQRSKKEGHLEHCSGYCCSASIKQAMYFKDQNPDIDTTVLYSDLRTPGAGGENFYRSGQKKGVIFTKGIASEVVHSKNPIVKFKDLILDEDVEDEVDLVVLATGMVANAGEPTRAEITISENEAKEAGTEYKVSVDSILNLDYRQGKDMPHMANGFADSHFICFPYETQRTGMYAAGPTRRPMDTQQAMDDAMGAAMKAIAAAENAGLGKAAHPRVADLSFPTARLEGCTQCKRCTVECPFGAIDEDEKGFPQFNESRCRRCGTCMGACPVRVISFENYSIDTVGQQLKAVDIPDEFDEKPRILVLACENDAYPALDMAAQNKMEYSAFTRIIPVRCLGSVSLSWITDSMNSGYDGVILMGCPSGDDYQCHFVKGSGTAQERMSKVADTLESLSLEPERVQTYEISITESEKVTKIINDMADTIEQIGMSPFKF
>HHK60503.1
DKIDKGEMEDPNAGLKHYMERDPNAEVVGAVVLATGWNPADVSEYEHLGYGKIKNVVTNAEFEKLAKEGKVPANVAFIQSPGGEEDDKDFPFCNSVTSMVALKQAKYVREDNPEGKAYILYQHMRTPGNMELFYKAAQNDDGIFLSKAAVTAVEENGDGTLTVKAKNTLLGEDVDLTVDMVVLAAGMVPTTHDAPTINLAYRQGPAFLDLELFDGYADSNFICFPYETRRTGIYTCGGVRKAMTMEEAVDDATGATLKAIQCIESADRGVAVHPRSGDKTYPEFFFQRCTQCKRCTEECPFGALDDDEKGTPKPNPTRCRRCGTCMGACPERIIGFADYNIDMIGSMVKAIEVPDDDEDKLRFVAFVCENDAYPALDMAAMRRHGIDNLVRVIPVRCLGSVNMVWIKDAMSSGMDGAILLGCKFGDNYQCHFVKGSELANRRMENIGETLGSLGLETERVAVREVAINEYDKIPQIISEFVEEIKELGPNPFKGF
>HHL19727.1
MAVEKKIGGYICTGCGIGDRLDTDQLENIANREGRIAYAKQHNFLCSEAGVKMIQDDLESGEANHLMIAACSRRSKTEAFNFGAQVPMTRANLREGVIWIRPDTDEAKETTQEMADDYIRMACAEVKQMTAAKPSDEQGLNKSILVVGGGITGMTAAIEAAKAGYPASIVEKTGALGGAVAGFSKVVPDHSPYIEPVDSGIEAMLAEIEASPHITVYLNSTVAKTSGAPGRFSVDIATESGSISNAEFGAIVQATGFTPYDANQLVEMSYSQSPDIMTQIELEALVKAADSGDLKRPSDGKVIESAVFVQCAGQRSKKKNELDYCSGHCCNTSIKQAMYFQQHNGDVATTILFTDLRTPGANGEDFYRSAQERGITFRKGEVIGIADDLTVTFQDLILAEQDTLQPDLVVLATGMVANSGVNIEDANKKSDDDDADADADDSDVVAKVSVESILNLDYRQGSDVPQLVNGFTDSHFICFPYETRRTGIYTAGPVRRPMDAAQAKTDAMGATMKAIQAAENAGSGMAAHPRSGDLSFPTFRAEGCTQCKRCTVECPFGAIDENEKGYPQFNESRCRRCGTCMGACPVRVISFENYNIQTVGQQIKAADVPDEFEEKPRILVMACENDAYPALDMAAATGKAQYSEFARVVPVRCLGSVSTIWIIDALSEGYDGIILMGCKKGADYQCHFVKGSEMAHYRMAKIGDTLEQMAMEQERVAVHEVAITDIERAPALINEMAEVIERIGLSPNKF
>HHN42377.1
MGLEGDCANGVKGNQTPRIGVFVCRCGGNISDVVDVDRVVEEASRLPGVVCAMAHTFCCSDPGQGAIEQKIRQQGLNRAIMAACSPSLHEMTFRRTVARAGLNPYLFEHCNIREQVSWVIKDQEQATQKASRLIRAAAARASHLRPLEKRRIPIHPSALVIGGGAAGLTAARDLASRGIEVILIECTPFLGGRMASLHRIYPTGRRARDVIGPLIDEVVNHPKVTVYTNAQLESATGFIGNFLTTVRLTPRGVNSECKDPEAAIAACPEECLDQFNLGLSRRRAIYKPYDGCWPPIPAIDWRSCTRCGACYEAAGGKGIDLNEQPRLVEIRSGVVVLAVGLDTYPVRHGEYGYGVFPEVITLHQLNRLMDPTGPTHGEITVGGHSVRRIGFMHCVGSLQHKGIHKPMRDGKINEYCSRVCCTTTMHTAAELKERFPNLQIYDFHEDIRTYGRKHENYYDQVSEKGVAFIRFDPERPPRVDRDPLGEAPLLVRTFDRLTFGEELEVPLDMLVLATGLVARDMSKLVDLYHCSVGADRFLMEVHPKLRPVEMATSGVFLAGSVQGPMDTTEATAAAAAAAAKASALISSAHIELDPFVAYVNEDLCSDCRICLTVCPFSAITRNEEKRVARVNEALCMGCGTCVATCPSNAIQQAGFEDVQVKSELMALISRPAERLAAD
>HHN64717.1
MEKKVGVYICKDCGIGDALNVEQLETAANEYKPAVCRVHDFLCSQEGVQVIKDDIEKEGINTIVIAACSMRVNTDVFSFDPLKYVTERVNLREHVVWTQPPQDDNTQRMAEDYLRLGIMRAQKAEPPEPKRGELEKTVLVIGGGVAGLSAALEVANAGYQAVLVEKAPELGGRVKKFKKTLPTKAPYADMETPTVDEKIKAVENHPNIKVYTNSMVVSIEGEPGMFDVTICSNDGVSIKEIDINEEVKKGGPARFPLPECSSPETIRAGAVVFAIGWKPYDATKLEEPFGYGKFKNVVTNWEIEEMASNGGIKRPSDGKTPKSVVFIQCAGQRDENHLPYCSSVCCLTSLKQAKYIREADPDAGAFIIYKDMRTPGLYENFYKNMQDDDGIFLIKGEITGLEENEDGTINIKIDNKLLNTKDVIKADMVVLATGMVTNMVPEGREPRLLTQDQEYIGDIVSKQTEDGLVEELVPYPIALNLTYRQGPEMPYLRYGFPDSHFICFPYETRRTGIYAAGAARHPMDSAQAAMDGAGAALKAIQCIERASDGYAVHPRSWDQTFPVFRLESCTQCRRCTVECPFGVLDEDEKATPQEHPYRCRRCGTCMGACPQRIINFSDYNIDMISSMLGELQVPDEDQLFPFIVGFICENDAYPAFDMAGLNKLQLPPNFRLIRLRCLGGMNLVWISDALSKGVDGIILIGCKFGDDYQCHFIKGSQMANERLGKVQETLSRLMLEAERVQMVQLPINEYDKLPQILNDFAEQVKEIGANPYKGF
>HHO46917.1
MDKVYGAYLCTGCGIGDVLDVDALKSTAAEAGIPMQDYPCLCGAEGRALIEKDMAEKGVNTIVVAACSPRVMQKEFDFGKNTITIRANLREQVAWIAAPVKKEGEEAAEAPAAEGVDEFLQELGQDYVRMAVVRAQKTKKPEPYIPESMNKRILVMGGGIAGLTAAREASKAGYEVTVVEKEEVLGGKAVNWRKQFPLSYPYAELEENSISRMIAEVESDPKITVKTGTEVARVSGAPGDYTATFKPTGTKGEWDAPAKVTVDEQEKIEKGEMEDPNAGLKVYTEKNPNGETFGAVVLATGWRSADVSEYEHLGYGRIKNVVTNLEFEKLAKEGKVPANVAFIQSPGGKEHDKDFPYCNSVTSMVALKQAKYVREDNPDGKAYILYQHMRTPGNMELFYKGIQSDDGIFFTKAAVTKVEEQGGGLVVEAEDTLLGENMNLNVDMVVLAAGMVPTTLDKPTVNLAYRQGPAFADLGLFDGYADSHFICFPYETRRTGVYACGGVRKAEAMDETMDDATGAALKAIQCLESVNRGVAVHPRAGDQTYPDFFFQRCTQCKRCTEECPFGAIDDDPKGTPLPNPTRCRRCGTCMGACPERIINFADYSIDMIGSMVKSIEVPDDDEEKLRIIVFVCENDAYPAIDMSGMHRNGLNKLVRFIPVRCLGSINMVWIKDAMSSGMDGALLLGCKWGDDYQCHFVKGSELANKRMENIGETLGTLGLEPERCAVKQVAISDYDKVPQMIEEFVEEIIEMGPNPFKGF
>HHO69547.1
MADMKIGAYICKGCGLGERLDCDELATIAQRDGKAQVVQQHDFLCSEDGVKMIRNDIDNEGVNRVVIAACSRRAKTDAFNFDGEVCVARANLREGVIWIRPDEDEFQETTQEMAADYVRMGCAEVKHQTPPHPAEERGCHDAILVVGGGVSGMTAALEAAKAGYPVHIVEKEAQLGGAVGQMWKDIPMHSPYTDPVEPITKRLIEDVEANDRITVHLNSRLSKTSGAPGRFSADISAESGSTTTENFGAIVMASGATPYDASQLPELGYGKSPDVVDRVEMEKLAIEANGGPIKRPSDGKEVKKVTFIQCAGQRSEKEGHLPYCSGDCCLTSIKQAMYFKDQNPDIETEVLFTDLRTPGAPGEDFYRSGQDKEVTFRKGVVSEVVAGSNGPVVKFKDLILDEDVEEEADLVVLATGMVPNSGVDIELAAGPNVEGQEEEAETDSEGNAIEIPVESVLNLTYRQGKDLPHLKYGFNDSHFICFPYETRRTGIYASGPVRRPMDTPQAIDDATGAALKAIQALENAKLGRAAHPRSGDLSYPSFRKEGCTQCKRCTVECPFGAIDEDEDRYPQFNEARCRRCGTCMGACPVRVISFENYSVDTVGQQIKNCDIPDEFDEKPRFLVLACENDAYPALDMAAMQGNSYSQWARVIPVRCLGSVNTIWITDALNSGYDGVVLMGCKKGDDYQCHFVKGSEMAHYRMSKIDDTLEQLNLEKERVETYEVAITDIERAPKLINDMAETIDKIGMSPFKF
>HHP30792.1
MEKIGVFICKSCDIANRLDIAELEATAREEGITSVYSAEFLCSKEGRSFIDSKIKEDGLDAVSICACSFRVNYDVFNFGKVAVDRVNLREGVVWSRFPIGENGEILDDTVEIASGVSFKDELMALAKDYIKMSIAKLRVYKLPESFKPEEELSKTILVIGGGIAGLTAALECARLGYPVVLVEKEKELGGFAAKLKAQCQVDYPYTELVKPIVFNLIKEVESNELIKVYKGATLESLSGGPGLYTAKIKQGGKEEEIKVGAVVLATGFKPYDASNLSYLGYGVVPNVMTNVEFELKAAKGDFTRPSDGAPIKSILFIQCAGQRSEEHLPYCSSYCCLASLKQAKYLREADPESKAYIVYEYMRTMGIYENFYKTLQDDPGVFLTKGKVIEVSEGANGKVKVVIDETLFGEKIEVEVDAVVLAIGMVPTTKDEPILNLEYRQGPALPELELFYGYADSNYICFPYETRRTGIYAAGAVHQPMTIDQVIDDARGAALKAIQCLTAIEMGHAVHPRTWDFAYPEFDLKMCTQCKRCTEECPFGALNEDEKAFPIPFITRCRRCGTCFGACPQRIINFKDYSIDMVSSMIKACVMPEQGYEQYRFLAFVCENDAYPALDMLAYQRKSIPVGIRVIPVRCLGAVNVAFIKDAMSKGFDGILLLGCKFGENYQCHFIKGSELANRRMENVQETLQQLALEMERVTIDTVAIDEIDKIINKTNEFVELIKSYGENPFKGW
>HHP78703.1
MRDKDVRIGVYICHCGTNIAGVVDVEEVARYASSIPGVVVARHYTFMCSETGQNMIKDDIKNLKLNGVVVAACSPALHEVTFRNAVKEAGLNPYLFEMVNIREHCSWTHTDRRLATEKAKDLVRMAVAKVKELEPLEEVKAEVVNSVLVVGSGVAGLSAALTLARAGLTVYIIDKRPVLGGFVTRLVNIAPIGIRGREFVKPMIDELVKMPNVKVLTNAEVISVEGGVGNFKVRIRQRPTYISDSCTLCGYCEKACPIEVPNEYEGKLTMRKAIYLPFKEAYPPKYVIDENACTKCGKCIDACPVKAIDLSVKERYIDLNVGAIIIAVGHEPYEPDKGEFGYGLTRRVITSLQLERLLDEEGPTGGRFIIDGKVPKTIVFISCVGSLIGNKTTNACSRRCCSTMTYDTLKILSKNPDSHIYILYRDIRTYGFEEELYWKALENGVVFVKFEEPPKVEVMGDKIMVYVREATINKNIVIPADLVVLFVSMTPSNAGEIVRIFKLSRTADGFIREAHLKLRPAETPTEGIFLAGAAAGPKGVMESVIHGAAAASKALALLLNKKYILREPLVAKVDEELCSGCLICVGMCPFNAISVKYVGERRVATVNPLLCMGCGTCAAACPSGAMEHNGFKDKQILAQVRAFAGVVV
>HHP80932.1
MVEGRNVRIGVYVCHCGGNISDVVNVKRVVEEISKEKDVVVAVDYPFMCSEAGQKLIEDDIRSGRINAVVVASCSPRLHEATFRAAIARAGGNPYMYYHVDIREECSWVHEDDKGGATEKAIREVRMAVAYLRHAEPLNKIKVESEKSALIIGGGIAGLRAAVDLAEMGVNVYLVEKSPFLGGNAAKLGRLKVFPYEKSIIDIVRELISKLRSMSNVAIYTNAEVENVSGYVGNFEVTIRVNPRYFKGRCGKSDIANLCPRKTEDEFYFGVGERTAIIMPPFEGAYPDIPTIDMNLCDRCGLCTKYCPEIDLKQQPQTIRLRVGAIIIATGFKPYVPKKGEYGYGLPSVITLPELIGVINRFGKVKIGDREPRNIVMIYCVGSRQKRDGEGKVNEYCSRYCCIAAIDTAVLIHSIMPNTKIYHLVRDVRSYGINELLFEEAQRLGQVFIKFSEDSPPQVLQNDDETIVKVRDILTENAEIEIPADLVVLITGMEPSDGTVNIAEKLKISRGMDGFLQEIHPKLRPVEIMLGGVFITGTAQAPRGLMETLASASASAAKFASLVLKGYTELEPFVAFVDINECNASGLCVTECPYNAVELRDYPGLGKRAWVNEALCKGCGACVAVCPSGAIQLKGLRNAQIEDMIRSAMGGKHE
>HHQ15960.1
MEKIGVFICTSCDIGKRLDIAELENAAREQGAVAVYSKEFLCSKEGKAFIEEKIKADGLDSVSICACSPRVNYDVFDFENVAVERVNLREGIVWSRFLVGEGGEILEDTADYIEGVPFKNELMALAKDYVKMGVAKLQVYKLPETFKPEEEISKTILVIGGGVAGLTAALEAANAGYDVVLVEKEKELGGFVTKMKAHCEVKHPFKNIVPPVVNELISQVESNEKIKVYKKATVANIAGMPGLFNVKINVDGKEEEVKIGAIVLAAGFKPYDASKLDFLGYGNIKNVVTNVQFEEMAKEGKFVRPSDGAPIKSVLFILCAGQRDENHLPYCSGYCCLASLKQAKYIREVDPSAKAFIIYDHMRTMGIYENFYKTLQDDPGVFLTKGKVVEVSEGEDGKVKVIVEETLLGEKLEINVDLVVLAIGMVPVTAEGPVLNLEYRQGLGLPTDELELFYGYADSNYICFPYETRRTGIYAAGAIHQPMNIAQAIEDARGAALKAIQSLVAIEEGHAVHPRTWDFAYPEFDLKMCTQCKRCTEECPFGALNEDEKGNPLPNITRCRRCGTCFGACPQRIINFKDYSIEMIGNMIRATEMPEQGYGLYRLMAFICENDALPALDMAAFQKKSIPVTFRIIPVRCLGAVNVSFVKDAMSKGYDGILLLGCKYGENYQCHFIKGSELANRRMENVAETLQQLALESERVTLHTVAIDEIEEVVKKMNEFNEEIKGFEENPFKGW
>HHQ41315.1
QYRQGPDLPKLRYGFADSHFICFPYETRRTGIYTAGPVRRPMDIAQAIEDATGAALKAIQALENAGKGRAAHPRVGDLSYPSFRRDGCTQCKRCTVECPFGAIDEDEERYPVFNESRCRRCGTCMGACPVRVISFENYSVDTVGQQIKAVDIPDEFSEKPRILVLACENDAYPALDMAAQNGIHYSPFVRVVPVRCLGSVNTIWVTDALNSGYDGVILMGCQKGENYQCHFVKGSEMAHYRMGKIGDSLEQLQLEVERVQTYEVAITDIERAPRLINEMEQLIEKIGMSPFKF
>HHQ47603.1
RLTVRLEESLVPEVDAMEADLVVLAVGMVPNAADGEAIRTLHDAQHRAEHGESEVQKEEARKIAEELAHHQGTEILNLDYRQGPDLPVLRYNFPDSHYICFPYETRRTGIYAAGAVRAPMDPGQAVEDAWGAAIKAVQCIEAARRGEAVHPRSGDLGVPEFFLQRCTQCKRCTEECPFGTLNEDADGTPQLNPLRCRHCGICMGACPERIISFPDYSVDAVSSMIKAIEVPEEDEEKPRILALLCENDAYPALDAAAQLGKGWNPWVRVVPVRCLGSVNIVWIADALSRGIDGIVLIGCKYGDDYQCHYIRGSELANTRLGNVQETLDRLALESDRIRLVELAHDEFQRVPEILDEFAEAIGELEPNPYKGF
>HHQ66432.1
MSEEIRIGVYICHCGTNIAGTVDVEEVAKYASTLPNVVVARNYVFMCSEPGQQMIKDDIKKYNLNRIVVAACSPSLHELTFRNVLKEAGLNPYLFEMANIREHCSWAHIDRRKATEKAKDLVRMAVAKARELEPLEEIKVEVSKKALVIGGGVAGLRAALDLARAGFTVYLVEKRPVLGGHTARIPLIRYLGVRGDDLIRSIVKELVSLPNVKIFTNSEVISLEGGVGGFQAKIRVRPRYVDARCTLCRECEKVCPVKTSNEYEYGIGERKAIYLPYEGCYPSIYVIDPEICTRCGECVKICPVKAVDLDEKERFEEVAVGTVILATGFDPYEPEKGELGYKLSDRVITLFQLQRILDEKGPTKGKLVVNGGVPRSIVFISCVGSMGTSPRAGRYCSRMCCSTIMSSALRIRDILPDSYIYILHKDIRTYGYDEDLYWRSLERGVRFVRYEEMPEVKVSGEKISVIVRDVTIGDYIEIPADLVVLGVGMAQSKYLREVLSVVRVSCGDEGFVKEAHPKLRPVDAASEGIYLAGAVTGPKSVIESVIHGSAAAARASTVLSKDYVFAEPIIAKVDEDLCSGCLICIGMCPYNAISVKQLNDRRVANVNPVLCMGCGTCAAACPSGAMQQQGFKDKQIFAQIKVFSR
>HHR91660.1
MPEGLGVYICSGCGIGEAVDTQALANSARSKAVSVQLHPYLCGPEGRKLIENDLAATSGGPKVNRVVIAACSPRFKTDVFRYPGVVVERVNLREHVAWAQKAGDEDTLAMARDYLAMGIVKAQKALVPAPQKAEISKKILVVGGGLAGLTAALEAARAGYEVLLVEKEAQLGGFLAKTRKRLTFRPPYEQLADGGLGDKIQQVLYHPRIKVLVSARIRRISGQPGQFDVEVETPEGRVSDRIGAIVLATGWKPYDASKLGHLGYGSSPDVVTNVQLEQMAANGGVRRPSNNQPPRDVVFIQCAGSRDPQHLPYCSSVCCLVTLKQIQYVREASPEARVYVIYKDMRAPAQYERLYRRLQDHPLNFFAKGEVTGVEPNGNGKLRVRVENSLLGPTAVIEADLVVLATGMVPNSADGPAIRALRDAMIAAEKAESEAQRFEAIRRVEELRHHEGTEILNLDYRQGPDLPVLRHGFPDSHFICFPYETRRTAIYAAGTVRAPMEGVRAEEDAAGAAMKAIQAVEMAVRGEAVHPRSGDISVPEFALQRCTQCKRCTEECPFGALNEDEKGTPLYQMFRCRRCGICMGACPERIINFPDYSVDMIASAIKAIEVPDSFQEDKFRLLVFMCENDAYPALDIVGYQRMAYSPFVRVIPVRCLGSVNMVWVREAMNCGIDGVLMVGCKYGENYQCHYATGSELANTRLANMREALQRMQIEPERLRLVQLSIDEYHKLPQVLNEFAEYVAQLGMNPMREFL
>HHR97724.1
MFDVTLQNGGEPFVHRAGAVVMATGWKPYDASKLTHLGYGSSPNVVTNIQFEEMIGAGRLVRPSDGKPAESVLFVQCAGSRDNDHLPYCSVICCMTTLKQADTIHQFSPETRVYIVYRDIVTPGQYERYFAKVQNHPATYLMKGEVTAVRAQQDRQIHVDVKGTLLNEEITIPADIVVLATGLVPNAADNDVIRDLREAQAKVERHESETQRAEAEKAVERLRSHEGTEILNLTYRQGPDLPIVRDGFPGSNFVCFPYETLRTGIYAAGAVRAPMDSAQAEEDALGAAMKAIQSVEMASAGRAVHPRAGDLSYPSFLLQRCTQCKRCTVECPFGALDEDAKGTPKFNPYRCRRCGVCMGACPERIISFKNYSVDMIASMIKSIEVPEEDEEKLRVLLFMCENDAYPALDAAGMNHISYDASVRVIPLRCLGSVNIVWIADALSRGIDGVMLMGCKYGEDYQCHFAKGSEIATRRLENVKETLQRLQLESERVEVLQVAIDQYLKVPEMINNFVERMRKLGPNPYKGF
>HHS11502.1
MERIGTFICTGCGIGEALDTQALAGVASELKCATCTTHAALCSPEGVAMIREAVDNGTIDGALLVACSPRVKTAEFTFDASKVAVERVAVREQVVWSHPPKDEDTQMLAEDLVRMGHTRLAKTQFPKPFTDTIERTVLVVGGGLAGLEAARAAAGMGHPVVIVEAAGALGGALASCRDALPDTPPFDALHPNRIPELVEAVRRDDRIRVLTSARLTRIAGQPGQFTVEVETAAGAEAFTVGAIVQATGARPYDASKLPHLGYGTHPDVITSQQLEAMLAEGALRRPSDGALPSRVAFIQCAGSRDPDHLPYCSADCCGTTLRQVATIHRDFPSVETAVIYRDMRTPGQLERFYAAVQNHPRSFFTRGEVARVGGNGRLAVTVANSLLGEEVSLEADLVVLAVGMVPNAADGEAIRALHDAQRRAQTGESETQREEARKIAEKLAAHEGTEILNLVYRQGPDLPALRYGFPDSHFICFPYETRRTGIYAAGAVHAPMDAAQATEDGWGAAMKAVQCIEAISRGEAVHPRSGDKGIPDFFLQRCTQCKRCTEECPFGTLNEDEKGTPQLNPLRCRRCGICMGACPERIISFPDYSVDAVASMIKAMSVPEEFEEKPRILALMCENDALPALDAAALRRTTWNPWVRVIPIRCLGSTNIVWIAEALSRGIDGVILIGCKYGDDYQCHYVRGSELAHTRLSNVQETLTRLALEPERIRVVELAHDEFERIPVILDEFASTLEDLGPNPLKGF
>HHS28542.1
MAETAEKAPQEPIPAEGKVGVYVCYCGGNISDQVAVEKVCERLRRHPQVAVARANMFMCSDPGQEMIIEDIQSGKVERVVVASCSPRLHEATFRSAIARAGGNPYLYEHANIREQVSWVHHGAEATDKATRLVAAAASKASLLAPLKPIRVEVQQRAVVIGAGVAGLKAALELAHRGLEVVLLEKSPFLGGQVARWQRLAPFGETAAEVIQELASQVLRHPAVTVHTCTRVEGFEGYIGNFRLRLARRPPEGNAYADQLDILSRSGCGLAEYVPFVGVMPSVIPEGPEEFEVSAGAIILATGMKPYQPRRGEYGYQEFPEVVTLPEFTRLLSDAQAQGQGDTLVIQGRRIRNLALIHCVGSRQIPGIHEEGERGYLNEYCSRTCCTACLFTANLIRETYPQTRVFEFYRDMRTFGRGQEELYSQASRNHVTFFRFQAGEEPQISRAGAAPSAPLVLRVKDVLTFGEELEVPADLVVLAVGQEPNPIPELVELMKLPVGADRFLLEVHPKLRPVEIVVAGVYLAGTCQAPLDVGETCSAAAAAAVKAAAVLTRGYVELDPFVAEVDLSKCQGTGACVEACLAPGALTLVDLEVEGRKVRRAQVNPALCLGCGACVAVCPQNAINVKGWTLKQYEAMVDAIVSEDLAA
>HHS28854.1
MEERKYAAYLCKGCGIGAALKFGDLAKVATREAKLGLVKEHDVLCSPEGLEMIRQDIANEGINCILIAACSPRVKFEEFDFPGCIVERVNLRELVAWTQDPEDKETQALAEDYIRMYGAKIKKVELPEPYKNEEEISKTILVIGGGAAGLSAALFAARNGYPVVLVEKEAQLGGYGAKLHRATPTSYPFTQLQEPPVLAKIKEVQAEPNIRVLTGTQVVKMEGQPGLLDVTVNHNGSEETFRVGTVVLAAGWKPYDATKLEKLGYGLSPDVITNLQMEEMARNGKILRPSDGKVPETVVFIQCAGQRDPEHLPYCSDFCCAASLKQALYVRQANPNAVAMILYKDIRTPGHLEMFYKEAQSDPGVMLTKAEVTGVELAPGAKLKVTAQNTLLGENIALEADLVVLATGMVPVTLDNPILNLDYRQGPGLPDLDLFNGFADSNFICFPYETRRTGIYAAGTVRQPMGMAMAMDDGVGAALKAIQALEHIEIGMAVHPRAWDETFPDPFMQRCTQCKRCTEECPFGAIEEDEKGTPFYKINRCRRCATCMGACPERIVNFKDYSVDIMGSMLKSLDVPTEDDIEDDEEVPLRLIGLVCENDAYPALDAAGLHRLRLNPLIRFVPLRCMGSFNLVWVSDAFSRGVDGMLLLGCKYGDDYQCHFAKGSELCAYRLTKLSETLDKLGLEADRVQLVQLAISEYDKLPEILNTFVERVKEIGPNPFKGM
>HHS30135.1
MEERKYACYLCKGCGIGEVLNFADLAKVATREAKLGLVKEHDCMCSPEALEMIRQDVAEGVNCVLIAACSPRVKFEEFDFPGCIVERLGLRELVAWTQDPENKETQALAEDYLRMYGAKIKKTNLPEPYKFEEELSKTILVIGGGAAGLSAALFAARNNYPVVLVEKEAELGGYGAKLHRATPTSYPYTQMQESPVFAKIKEVQAEANIQVYTNTTVVKTAGQPGFLDVTLNTNGSEETIRAGAVVLAAGWKPYDAAKLADKFGYGASPDIITSLQMEEMAKQGKIVRPSDGKVPESVAFVLCAGQRDPEHLPYCSDICCASSLKQALYVRQANPNATAMVLYRDIRTPGQLELFYKEVQTDPGVMLTKADVTKVAPAPGGKLKVAAKDTLLGDNIELEADLVVLATGMVPATTDEPVLNLEYRQGPGLPDLELFTGFADSNFICFPYETRRTAIYAAGGVRQAMGMAMAMDDGVGAALKAIQAVEHIAVGMAVHPRAWDETFPDPIMQRCTSCKRCTEECPFGAIEEDEKGTPFYKIARCRRCGTCMGACPERIVNFADYSVDIVGSMLKSLEVPTEDDLEDDEEEVPLRILGLVCENDAYPALDAAALNKLKFSPMIRFLPLRCMGSFNLVWVSDAFSRGVDGMLLLGCKYGDDYQCHFAKGSELCNYRLSKLSETLDKLGLEADRVQQVQIAISEFDKLPKIIDDFVARVQEIGPNAFKGM
>HHS30825.1
MSEKENPEPKPAGKVGVYVCHCGGNISDQVDVEKVCAQAMKVPGVVVARANMFMCSDPGQEMIIEDLKSGLVDRVVVASCSPSLHETTFRQALVRAGVNPYVYEQANLREQVSWVHHGDEATEKATRLVAAAAAKAGRLEALEPIRVEVEPRAVVIGGGVAGLKAALELANRGQAAVLVEKSPFLGGQVANLDTLAPYGEPAAGIISELAGAVVQHPAIQVHTCAEVEGFEGYIGNFKLKVARKPPEGGGYDDKLARLSASGRGLGEYVPFVGVMPAAIPEGREELDLAAGVIILATGFKPYQPRRGEYGYQEFPEVVTLPELIRLLAEAPHRGDTLVLNGRPIKSAAMIHCVGSRQIPGIHQENEDGSLNEYCSRTCCTATLHAANLIRKSFPQTRIFDFYRDIRTYGRGAEELYTETAKDQVVFFRFEAGEEPQVLENPHGTGHPLMVKAKDVLTFGEEVEVPVDLVVLAVGQEPGNIADLVEKMKIPVGADRFLQEVHPKLRPVEVSVGGIFLAGTCQAPFDVGETSAAASAAAVKAAAILTRGYVELDPFVAEVDLSKCKGTGACVEACLNPGALEMVEMAVGGEKVRRARVNPALCLGCGACVAVCPENAINVQGWTLKQYESMVDMIVSDEYLESA
>HHS38568.1
ESEEIRVGVYVCHCGGNISDVVDTKAVVEALKKNPNVKIAKDFVFMCSDPGQKLIIDDILENNINRVVVSACSPTLHETTFRKALRRAGLNPYLYEHVNIREQDSWVHKGENEAATDKAIRLTAAGVEKIVRQDPLEPIVVNAEGHVVVIGAGVAGMRAALALAKRGLGVTLVEKSDHMGGRALELDRVYPTEEKAIDLVSQLEKAVREEKIDIRLNCEIEMIEGFVGNFDVQIRGKDSKIDKVRAGAIILATGFDHYQPYEGEFGYGQSQHVVTLPEFNKILADMPASDKFVYKGKEIRNLAFIHCVGSRQIEGIHKPQADGRVNEYCSRVCCTATLHAINKTLDKFPNLNIFDLYKDIRTYGHGHEDYYEKASKRGVTFFRYTDDGIPEYALASNGSSATLTMKDVLTWNEEVSIPADMVVLATGMVPRDISNLVGMLKLPTGTDRFLQEVHPKLRPVELANNGIMIAGTCQGPMDITESCAAAGASVAKVSILLSKKTIEMDPYVARVDEAKCDGCKLCLAECEYKGALFMAENYAHVNPALCVGCGACVAVCPPRAINIAGWTLDQFDGMIDAICMEELEPAEAPV
>HHS42006.1
EGVQLIREDLAAGHVDGVVVAACSPRVKTESFQFDPRVVFERVNLREHVIWSHQPRDEETQALAEDYLRMGVVKAQKAEPLEPLAEQISRTILVVGGGITGLSAALGAAEAGYEVVLVEKEPQLGGFVAGLRRRFPISPPYTEPASDGLAAKVQSVSYHPRIRVYTSARILRTEGQPGAFDVTIEKEGQSIQVRVGAVIMATGWKPYDATKLSHLGYGASPDVITNVELERMAAAGPIRRPSDGRAPASVVFIQCAGSRDAAHLPYCSAVCCLTSLKQARYIRQEHPEAAIYVVYKDIRTPGHYERFYRAVQDDPLNFFTKGEVSAVRKQPDGRLAVHVKDSLLAAELVIEADLVVLATGMVPNAADGEAIRALEDAELRAVKGETEAQRAEAARKAEELKHHKGTEILNLTYRQGPDLPVLRHGFPDSHFICFPYETRRTAIYAAGAMRAPMDATQAERDAQGAALKAIQAIEMAVRGEAVHPRAGDLSYPSFFLQRCTQCKRCTEECPFGALDEDEKGTPKPNLYRCRRCGICMGACPERIISFRNYSVDMIASMIKAIEVPGEEEEKPRVLAFMCENDAYPALDIAGLNRLTYDASVRVIPLRCLGSLNIVWIADALSRGIDGVLLIGCKWGDNYQCHFIRGSELANRRMENVKETLQRLQLERERIQVVELAIDEAWRLPGLINQFVESIRRVGPNPYKGF
>HHS65028.1
MERKVCVFICSGCGISEAFDVSKVEEASKEAEPRPAVVKVDPCLCGDDGYLAMSKVIGEEKPTHVVIGACSQRLFQDRFSWNGVFVERVNLREHCAWSHEPQDVGTLELAQDLMRMGIAKCGKAEMPEPHVEEPSQTVLVIGGGISGMTSALYCADAGYDVLLVEKDDKLGGFARNIYKTYPSAPPYDKVAENPVSGLIERCETNPRIKVLLGTTIDEISGAPGKFSVKAGGKEFMVGAIVVATGFRPYDIKKLTHLGGGVLPDVVGSDKFEEMLMKGDLRRPSDGREVKKVAFIQCAGSRDKEHLPYCSGTCCLTSLKQANLFVNSGEDKEAYIVYKDIRTPAQHERFYEAMQNDPRIMLAEGTVKGVMKSDGVVRVEVENSPTLTNMQIDADLVVLALGKVPNSDGPILNLTYRKGKELPTLKYGFPDSNFICFPYETERTGIYTCGCVRQPMDMASCMEDAAGAAMKAIQCIYATSRGTAVHPRAWDMSFPEFFLQRCTQCKRCTEECPFGTLDEDAKGTPMPNPTRCRRCGVCMGACPERIVSFKDYSVQIISDMIKAIHVPEEFEEKPRYVGFICENDAYPALDLAGLNHLKYSPLVRFIPVRCLGSVNRVWIADALSRGIDGVLLIGCKFGDDYQCHFIKGSELCNKRMENVQEDLNRLALERERIKLVQLAINDYQKLPQIVNEFVESVNALGMNPYKGF
>KAA3629357.1
MSEKKIGAYICSGCGIGDRLDTKQLATIAEREGKAAFAKQHEFLCSAEGVKLIQDDIDAGEVTHLMLGACSRRVKTEAFNFDGVAMVRANLREGVIWVRPDDPEAAETTQDMANDYIRMACAEAKFTKVPEANTKVGGNKRILVVGGGATGLTAAIEAANAGYEVAIVEKTGSLGGKAARLWRDIPQRAPYDGPADSGIAELIAAVAAHAKIAIFLNSTLTRTNGAPGCFEAQITTESGGSQTELFGAIVMASGYEPYDANQLPELGFGASANVIDQLALEDLARAADGAPIARPSDGKPVKSVVFVQCAGQRSDKEGHLPYCSGHCCSTSIKQAMYFKDANPEIDTTILYTDLRTPGSGGEDFYRAGQDRGITFSKGVVSAVQPEDDGLAVEFQDLILNEPGRIDADLVVLATGQVPNSGVDIEAQIQAAALADNAEEAEVPEVEIKPADSILNLTYRQGPDLPQLKHGFSDSHFICFPYESRRTGIYPAGPVRRPMDLAQAREDGTGAALKAIQAVENAALGRAAHPRSGDLSFPSFRKEGCTQCKRCTVECPFGAIDEDEKRYPVFNEARCRRCGTCMGACPVRVISFENYSVETVGQQLKAVEIPDEFEEKPRVLILACENDAYPALDMAGVTRQSYSQYVRVIPVRCLGSVNTIWVTDALNSGYDGVLLMGCKKGDNYQCHFVKGSELASYRMGKIDDTLQTLNLEKERVMTHEVSITDIQRIPEIINDYMGVIDKIGLSPFKF
>KAA3657265.1
MPDKELPREEIRVGVYTCHCGGNIGDVVRCEVVAKDLGQLSNVVVSRTDMSMCSDAGQALIEQDIKEKGVNRVVIGACAPSLHEQTFRGTVARAGLNPYFYHHVGIREQDSWVHHDRDKATAKATRLMMAGIAKARLLDPLEPIHLEAKQHALVIGGGVAGLRAAWDIARRGIKVTLIEKSPFLGGRMAQLESVFPTGKSAREMLDGLIKQVVNHANVTIYTQAELVEMTGYVGDFQATIRQQSRGLSDDMAEAAMAACTVELPNEFDYDLTTRKAIYRPYPGCYPPTPAVDWEHYTDGCIQLNGQPLHLENKPKTFDVTVGSVVMATGFKPYEPHPGEYGYGEFPEVMTLPRFIRLLALNGMHEKLEWNGRSVRNIALIHCVGSRQVDGINQPQADGQINNYCSRVCCTATLHAANELRDRFPDVNIFDIYEDIRTYGRGHEAYYTQASQNRVRFLRFHDDELPQVTAAPADDEYPLLVQVKDYLTWGEELELPVDLVVLAVGMMPNPVDDLLKLLKVSPGTDRFLLEVHPKLRPVETAVPGIVLAGTAQGPMNIQESCAAAGAAAAKVAGLLSQGQVELDPFVAQVDPELCDGSGKCVEVCQYEDAISLRKVEVNGRSTQKAVVTPANCAGCGVCVGACPNRAVDLMGWRLNQYEAMIDAIVAEAPIQLEVA
>KAB2838255.1
QLKYGFTDSHFICFPYETRRTGIYAAGPVRRPMDLAQAMEDATGAALKAIQAVENAARGRAAHPRSGDLSYPIVRIEGCTQCKRCTVECPFGAIDEDEKRFPVFNESRCRRCGTCMGACPVRVISFENYSIDSVGSQIKAIDMPDEFSEKPRVLVLACENDAYPALDSAALLGHRYSAFVRVIPVRCLGSVNTIWITDALNGGWDGVLLLGCKKGEDYQCHFVRGSEMAAYRLSKIEDTLKQMGLETERVATHEVAITDVERLPRLIDDYMAKIVEIGMSPMKGFA
>KAB2838541.1
MTDMKTGAILCSGCGLGAALDFKELAKIAQKEGKIGFVREDAQACSTDSVAVIGKDIAEQGLTHLLIAGCSRRVKTEAFAFPEISVARCNWREGVIWAAPEGDQHAEVRQEMAADYLRMGCAELKKLKLTTGNPQAQGQRRILVVGGGASGLTAALAAADMGYEAVILEQAETLGGWAALWHQRTPWRAPYAEPQPTGMAGLIARVEAHPQIRVYLGATLCATRGAPGRFSVEFTQGDGASQSEEVGAIIQATGFVPYPIDKLPELGGGKSPHVVDQTGLEALARKADGGPIRRADGKLVDTVVFLQCAGQRDSSAKHLPYCSGHCCATSVKQAMYFKATRPEVDTAVVYTDLRLPGMSEDFYRSAQAQGVSFIKGEARAVSAQGDGVKVAFRDLILDQDSEVAADL
>KAB2847034.1
MSTTPQAAAKPATPPPRKPGVFICTGCGIGEAVKVDALSGTVTKEQKIAHVKTHGALCSEEGGALIKADVAAGITHPVIAACSHRVMTDRFQFPGAEVIRANLREQVAWSQAPMTEDTQMLAADQVRMAIAQAKKMEAPKPAALADTSSVVLVVGGGVTGLSAALEASRAGHEVVLVERSDRLGGWAAQWSQRLPHRPPYREPQKNDIGALIDTVTATKSISVHTNSIVSKTSGGPGRFSVTLSKAGAEQVLAAGAIVLATGWRPYDATKLGHLGYGGSPDVVTGVELESLFKDGRLKRKSDGKEVRSIAFLQCAGSRDPDHLPYCSSVCCGVSIRQAMQVLKADPKASAYIIYEELRTPGTAEELYREAQRSGVIFMKGKVKGVAKDMTVTYADELLGEEVPLAGLDMIVLATG
>KAB2847437.1
LYREAQRTGVIFMKGKVKGVAKDMTVTYADELLGEEVPLAGLDMIVLATGMVPNSTNVDGKTEEKGQELLLSDINPSAPIKVAGHKNGAGQPWPRRKEEAPKGAPILNLQYRQGPHVPVLADGFADSHYLCFPYETRRTGIYTAGPLRRPMDMAESAEDAAGAVLKAIQAIKGAAAGSSTLPRVGDLSFPKIGLSRCTKCRRCTVECPFGAIDEDEKGQPIVNESRCRRCGTCMGACPVQTITFDNYNPIMVSDMIRAVHVPDEFAKKPRVLILACENDAYPALDMAGIERRTWSTYVRTIPVRCLGSVTMLWPKTAFEKGYDGVLLLGCKSGDDYQCHFIKGSHVGMERMAKFGDTLTSMAMEKERVALEEIAIADSHHIGEVIDRFAAVIGKLPPNPFKGF
>KAB2892070.1
MSKKYCAYLCSGCGIGDTLDLDELNGVVAKEMSMECKVQANLCSKEGRSLIQNDIDNGVNTVVLGACSPRVMTTEFDFGEGVIVVRANLREQVIWSEVKPAEGKEPHKEAAAFLQETASDYMRMACTRAKKTELPEPYKLENMSKTIMVMGAGIAGLTAATEASAAGYKVLLVEKEQTLGGKAVGWRKSFPTKAPWTDLEENPVQALISKATSDSNISIKTGVEVARIGGAPGNFAVSFKPAGSKNEWDAPAKVGVDEQELIDKGQKEDPNAGLRKYTEVDPEATIVGSVVLATGWKPADVSQYEHLGYGVLKNVVTNVEFEALAKAGKVPANVAFIQSPGGTTDDKDFPYCNSVTSMVALKQAQYVCGDNPDGKAYILYQHMRTPGHMELFYKQAQQNTGIFMTKASVTQVGDKGGKLVVSAEDTLLGENVELEVDMVVLAAGMEPTTLHESTINLAYRQGPAFSDLELFDGYADSHFICFPYETRRTGVYTCGGVRKAETIDETVDDATGAALKAIQCLESTDRGVSVHPRSGDATYPEFFMQRCTQCKRCTEECPFGALDDDAKGTPLPNPTRCRRCGTCMGACPERIIGFKDYNIDLIGSMVKAIEVPEDDEDRLRIVVFVCENDAYPALDMSGMKRNGINHMIRFIPVRCLGSVNMAWIRDALSAGMDGAMLLGCTYGDNYQCHFVKGSEIANKRMENIGDTLSSLGLESERCAAEQVAITDYDKIPQILNDFVDRIVEMGPNPFKGF
>KAB2919283.1
MSEKKPAVYLCKGCGIGEAVDVDALETVAKSEFKIGRCLQHAALCSDDGLATIRNDVESGSVNRMVIAACSHRVMTDKFQFGAAPVVRAGLREQVAWSQPAKAEDTQMLAADQIRMGVTQLSRTETPAPSVVQEFSRTVMVVGGGITGLTAAREAAKAGYPVLLVEKTDRLGGWAAKWSARMPHRPPYRDVQPNDVGKLVTAVQADKQITVKTNTLITRTAGQPGAFAVTLSQGGQETTERVGAIVVATGWRPYDASKLGHLGHGSSPDVVTGIELEAMLKAGTLTRKSNGAPVERIAFVQCAGSRDPDHLPYCSSVCCGVSIKQALQVVTRSPKASAYIVYEELRTPGTAEEFYRQAQKAGVIFMKGKAGKVDGGRMTVTYQDELLGMDVPLGPLDMIVLATGMVPNSTNPDAPAVEPEKGEAQLKDDINPVAPIKVAGYLSGEGKAWPHIDKGVPPGGPILNLQYRQGPHIPILADGFSDSHYICFPYETRRSGIYTAGPVRRPMDMAESAEDAMGAVLKAIQAIEGSKMGSSLHPRVGDLSFPKIGHDKCTKCRRCTVECPFGAIDEDEQGRPVINPSRCRRCGTCMGACPVQTITFDNYNPQMVNAMIEANEIPDEFSEKPRILVLACENDAYPAIDMAGINRHQWSPFVRIIPVRCLGSVTMQWISTALQKGYDGIMLMGCKSGDDYQCHFVKGSGIAKERMSKVGETLKSLMLEKERVTMEEVSIADSHRVPEVVNKFAELIGAMDPNPMKGF
>KAB2938155.1
MNAPATPKYAAYVCSGCGIGDKLDVPTLEKIAQKEGKMALVKSHPFLCNAEGVQMIRDDIANDGVTHLCIAACSRRAKAEAFSFPTAAVSRANLREGVIWVVAEGSEHDEVRQEMAEDYVRMGCAEVKKMKVPGGNVKESSSKKILVVGGGLSGMTAALAAAEAGYEVALVEKSGALGGFATNLWKRVPFAAPYADAQPVGAAELAAKVSANPKIKVHLNSTVTETAGAPGRFAVKIAQESGSVAEELCGSIVQATGFTTYDINKLPELGGGQANVVDQAGLEALAKAADGGPIKRADGKEVKSVVFVQCAGQRDTTGQHLAYCSGHCCATSIKQATYFKDQNPDIDTVVMYQDLRVPGMGEDFYRSAQDKGVIFTKGKASKVTGGDGCKVDFKDLILNEGASIDADLVVLATGQVPNAGVNLDEWTATVTAAESGDEAAKIKKGELQKISVLNLDYRQGPDMPQFKYGFADSHFICFPYETRRTGIYAAGPTRRPMDMLQATEDATGAALKAIQAVENVEKGRAAHPRAWDLSFPTARLEGCTQCKRCTVECPFGAIDEDEKRFPKFNEERCRRCGTCMGACPVRVISFENYSCDTVGMQIKAVNIPDEFEEKPRILILACENDAYPALDMAGIQRLSYSAFVRAIPVRCLGSVNTIWITDALNSGYDGVMMMGCKKGDDYQCHFVKGSEMAFYRMSKIDDTLKQLGLETERVQTLEVAITDNARVVKLINEYVDQIKEIGLSPMKGFG
>KGO32850.1
MSKKYCAYLCSGCGIGDALDLDELNGVVTKEMSMECKVHSCMCSADGRGLIQKDIEEGLNTIVIGACSPRVMTKEFDFGEDKIVVRANLREQVIWSEVKPVEGQEPHKEAAAFLQETAADYMRMACTRAKKTELPVPYQLEAVNKTIMVMGGGIAGLTAASEASAAGYQVLLVEKEDKLGGKAAGWRKSFPTKAPWTDLEDNPVDALIKKVTSDGNISIKTGVEVARIGGAPGNFAVSFKPTGTKSEWDAPAKVGVDEQDLIDKGQKEDPNAGLQKYTEVNPEATIVGSVVLATGWKPADVSKYEHLGYGAVKNVVTNVEFEELAKAGKVPANVAFIQSPGGAEDDKDFPYCNSVTSMVALKQAQYVCSDNQDGKAYILYQHMRTPGHMELFYKSAQQNNGIFMTKASVTKVEEKAGKLSVVAENTLLGENLVLDVDMVVLAAGMEPSTLYESTINLAYRQGPAFSDLELFDGYADSHFICFPYETRRTGIYTCGGVRKAETIEETIDDATGAALKAIQCLESTDRGVSVHPRSGDATYPEFFMQRCTQCKRCTEECPFGALDDDAKGTPLPNPTRCRRCGTCMGACPERIIGFKDYNIDLIGSMVKAIEVPEDDEDRLRIIVFACENDAYPALDMSGMKRNGINHMVRIIPVRCLGSVNMAWIRDALSAGMDGAMLLGCTYGDNYQCHFVKGSEIANKRMENIGDTLSSLGLESERCAAEQVAITDYDKIPMILNDFVDQIVEMGPNPFKGF
>KJR44056.1
MYKVFPTKAPFTEIETPAIEKKIQAVKGNSNIKVYTSTTIKSIDGEPGMYKATIETNGSTEDLDFGALVFATGWRPYDAKKLDHLGYGKFKNVVTNIEMEEIAQKGKITRPSDNKEAKNIVFIQCAGQRDPNHIPYCSTVCCNVSLKQAKYVREANPEASAFIIYKDIRTQGHYEYFYRAAQDDEGIFLTKGEVLSIEEGPEGTVLVKINNMLLNENMTLQADLVVLATGMVSQMVPEDRDVNNLTPEYIGNFVTKKTQDGEVVELEPIPLMLNLKYRQGPELPHLKYGFPDSHFI
>KJR96896.1
MSDRRIGVYICHCGGNISDYVDVERVREAVQGEPCVVVAKTAMFTCSDATQQEMVQDIKEQNLDGLVVASCSPKLHLFTFRNVARRAGLNPYQYTQVNVREQCSWTHTDDKEGATIKAIRLIRAGIARTCLTEPLEPIIIDTVPQVLVVGGGIAGLRAAIGLADIGIAVFLVEKSPAVGGWINRLGKMYPHGKNGGQLIAKLVDEVKKRQNITLFTNAELVEKSGNIGNFNVKIRVSGQGNKKDNITANVGSIIIATGFETYQPKEGEFGYGIDGVINLPEFKELLDRCDGIPTRNGKEIKDIVYIYCVGSRQQPDLENPNLYCSRYCCNAAVHSSILAVEKDPKSHQYHLFKDMRTYGKYESLYGQSRETGSTYLRFGEDAPPAVEKCSDGKIKVSVKDLLTFGEEVEIKADVVVLVTGMVPRKNDELVDVLKLPVGRDRFFNEIHPKLRPVETVVDGVFICAACQGPKNSSESVASALSAVTQSASILKKGYVELEPLMASVNPELCHWCDVCVKTCPYSAIEKGEDQGKEVARINKTGCKGCGGCVPICPRDAIDLKGYTDAQIKSMIDGFLKETF
>KJR98622.1
MDKKYCAYICAGCGIGDALDMEALAEVVSGEMSMECKTHPYLCGAEGRALIEKDVAGGVNTVVVGACSPRVMAREFDFGKDKITVRANLREQVVWTEVKPEEGKEPHSEAAAFLQESASDYMRMACTRAKKTLLPEPFKLEETNKTILVMGGGIAGLTAAKEAAAAGYDVIVVEKDGKIGGKAAGWRKSFPTQAPWTDLEENPSNGLIASVEASPKITIKTATEVARISGAPGNFGVTFKAAGTRSEWDAPSKVTVDQADLIEKGTMEDPNKGLKKYTDLNPDAIKVGAVVLATGWKPADVSQYEHLGYGKVKNVVTNAEFERLAKEGKVPANVAFVQSPGGKEHDKDFPYCNSVTSMVALKQAQYVCQDNSDGKAYILYQHMRTPGHMELFYKSAQNNDGIFLTKGNVMKVEESGNGLTVAVENTLLGEDISLDVDMVVLAAGMEPTTLSENSINLAYRQGPAFADLGLFDGYADSHFICFPYETRRTGIYACGGVRKAETMEEAVDDATGAALKAIQCIESTDRGVAVHPRSGDATYPEFFMQRCTQCKRCTEECPFGALDDDEKGTPLPNPTRCRRCGTCMGACPERIIGFKDYNIDLIGSMIKAIEVPEDDEDRLRILVLVCENDAYPAIDMAGMKRLGMSHMVRFIPVRCLGSVNMAWIRDALSAGLDGAMLLGCTYGDDYQCHFVKGSEIANKRMENIGDTLSTLGLESERCATNQVAITDYDKIPQIINDFVDQIVEMGPNPFKGY
>KJS01400.1
MSKKIGVYICSGCGIGDALDVSALSKVATKEYKAPVCKTDAFLCGKDGVDIIKKDVAEEGVNYVVIAGCSGRVNYDVFDFGPSVVLERVNLRERVVWTQEPDDEDTQAMAEDYMRITLAKLKNLEAPVPFIGEEVSKRIMVVGGGLAGMTSATEAAAAGYEVVLVEKEESLGGWLKKSYKIAPLSPPYTNPEETDLAGRIKKIEDNPNIKVYTLASIEQTAGSPGMFDVTIKQGDAAATERVGAIVLAAGAVPYDPGKLEHLGFGASPNVITQAQLEELAQKGCIARPSDGKAVQKVAFIQCAGSRDQEHLSYCSAACCVESIKQSLYVKEQNPEAAVYVFYKDIRSSGQYEHFYKKAQSEGVIFIKADVTGVSDDGGNITIEADDLLMGSPTMADEIDLVVLANGMVPATAFEDPALGGEAQAEVAAGSDQAAPAPAPIIKSNILNLQYRQGPELPSLKYGFPDSHFICFPYETRRTGIYAAGSVRRPMDMAQAVEDATGAALKAIQCVEMSARGMAVHPRSGDLSYPEFQMNRCTQCKRCTEECPFGAINEDEKSNPLPNPTRCRRCGTCMGACPERIISFKNYSVPMVGNMLKAIEVPEEDEEKPRVLIFACENDAIPALDMAGINRLAYSKWIRIIPVRCLGSLNLIWVNDAMSKGIDGVLLMGCKHGDDYQCHFMKGSELAGIRLSKVSETLDRMGLESDRVYMTEVSIMDYDKIPKIVGDFVDKIEKFGPNPMKGF
>KJS12566.1
MEKKIAVYICTGCGIGDALDIDALSKVAKSEFKVPICKTDGQLCGPEGVALIKQDIESEGVNTVVIAGCSARVNFDVFKFGPDNIVERINLREQVIWCHTADDEDTQMLAEDYMRMGLVKQKNMYVPEPYQVESFSRNILVVGGGLTGLTAAVESAKAGYSTILVEKDAELGGYVGKMYKQVPMKPPYTDLEENCIPNLVKAAEDAGVKIYKSATVENTAGAPGMFDVTIKQGDSTVQERVGAIVLATGAKPYEADKLGHLGFGKFPNVITQSMFEEMATAGKLEASKVAFIQCAGSRDQEHLPYCSAACCIESIKQALYVKEKNAEANVYVYYKDIRSNGQYEHFYMKAQQEGVVFVKGDVTEITEEDGKLTIEADDKTMGTTSLADEFDYVVLANGMVPTAALGDLVEEEPAADEAAAASDEPKASTPPVIKANLLNLAYRQGPELPALKYGFPDSHYICFPYETRRTGIYAAGVVRAPMDMLSAVEDGAGAAMKAVQCVEATEMGQAVHPRSGDMSFPEFNMNRCTQCKRCTEECPFGAINEDEKGNPLPNPSRCRRCGTCMGACPERIISFKNYSVPMVGNMVKTIEMPEEDEEKPRILIFACENDAIPALDMAGINRLQYNAWVRIIPLRCLGSLNLVWINDAMGGGFDGVLLMGCKHGDDYQCHFMKGSELAEIRLSKISETLDRLGLESERVRATTVNIMDYDKIPAMLDEFAADLEELGPNPMKDFA
>KJS14252.1
MSDRRIGVYICHCGGNISDYVNVETVRQAVANEPGVVVAKTAMFSCSDATQQEMIQDIREQNLDGLVVASCSPKLHLPTFREVARRAGLNPYRYTQVNIREQCSWTHTNDHAGATEKAVRLVRAGIARTNLTDPLQPIVIDTVPAVLVVGAGIAGLRAAVGLADLGLSVYLVEKSPNPGGRVGGLGAMYPHGKNGRQLIDRLVGEVRKRELVTLFTNAEMVAKSGTIGSFNVKIRVGGKAPGEISVDVGAIVVATGFDNYQPAAGEYGYGMDGVITLPEFKKLLDGTAGELEYNGRQVKDIVYIYCVGSRQQGGENPNKYCSRYCCNAAVHASLQVSEKSPRAHQFHLYRDVRTYGKYELMYNEAREKGAVFCAFGRDEPPGVASGPDGKLVVTVRDLLTYGEELAIPADLVVLVTGMVPAANSGLTELLKLPLGQDRFFNEIHPKLRPVETMVDGVFICGTCQGPKNSSESVASALAAVSQGASILKKGYVELEPLIAEVDPQACDLCGDCLNTCPYSAIEQDTAAIRINSAQCKGCGGCAPVCPKGAINLKGYTDSQVKSMIDALLKEI
>KJS17806.1
MSDRRIGVYICHCGGNISDYVDVDRVRKAVEGEGGVAVAKTAMFACSDATQQEMASDIQEQHLDGLVVASCSPKLHLHTFRDVARRAGLNPFQYTQVNVREQCSWAHTDDREGATDKAIRLVRGAIARTALTEPLEPIIIETVPRVLVVGAGISGLRAAIGLADLGISVYLVEKSPLAGGWIGKLGKMYPHGKDGKSLIAQLINELKKRENITLYTNAEIAEKSGSIGNFDVNLRVRGQEDTTISVNVGSIIVATGFDAYQPEEEEFGFGLDGVLTLPQFKELLDSSAGRPVFNGREIKNVAYIYCVGSRQQPEVENANRYCSRYCCNAAVHASIIALEKNPGMHQYHLYRDMRTYGKFELMYSQAREMGSYFLKFADDGPPVVERGYDGKLQVSLKDLLTFGEEIEIKADVVVLVTGMVPRKSPELVDVLKLPLGRDRFFNEIHPKLRPVETMVDGVYICGSCQGPKNSIESVASALSAVTQSASILKKGYVDLEPLIASVHQDLCNGCGECVATCPYAAIEMEQQQGRSVAAINRALCKGCGGCVPLCPANAIDLKGYTDAQVRSMIDALLKETCQNE
>KJS18276.1
MAKKTGVFICSGCGIGESLDVDALVKVAAKECKAPVCKTNPFFCGAEGVELIKQDIAAGELDCILVVGCSNRVNYNAFDFGPSVTVERVNIREQVAWSHEPNDEDTQAMAEDIIRMFMAKAKTVEAPVPYIVEDLSKTIMVVGGGMAGMTAAIESAKANYQVVLVEKEASLGGWLNKLYKLAPLKTPFTSLEDTNLEARINEINSNPNIKVYTSANIEKTAGGPGLFDVTIKQNGSEISERVGAIVLATGAVPYDPEKLGHLGFGTSPNVITQSMFEEIAKKGTIARPSDGKEVKKIAFIQCAGSRDAERLPYCSAACCVESMKQALYLKEQDSEAQAYVFYKDIRSSGQYEHFYKAAQTAGVIFVKGDVTGVSAGNGGTLVIEADDILMGEKTMADELDLIVLANGMVPTTAFTEGAYVGCGVQVPEPEAGAEAAAAADAPVPAAPIIKSNILNLVYRQGPELPDLKYGFPDSHYICFPYETRRTGIYAAGSVRRPMDMVQAIEDATGAALKAIQCVEMTAQGAAVHPRAGDTSLPDFQLNRCTQCKRCTDECPFGAINEDEKGNPLINPTRCRRCSTCMGACPERIISFKNYSVPMIGNMLKAFEVPEEDEEKPRILIFACENDAIPAIDMAGINRLQYNPWVRIIPVRCLGSLSLVWINDAMSRGVDGVLLLGCKHGDDYQCHFMKGSELAEIRLSKVSETLDRLGLESERVQAKTISIMDYEEIPKMLAEFMEKIEDLGPNPMKGF
>KJS30123.1
MDKKYGVYICEGCGISESLDMAALKAVPEDEGLTTKTHPILCSADGVAFLKKEIEGGVNTLVLCACSRRVNYDTFRFDGCIVDRVNLREGVVWSHPRDTFAQLTEEQKADGDYFDRVQMMGEDYIRMGMARVEKVKLPEPYKVDNLSRKILVIGGGITGLSAALDAAKAGYAVTVVEKEDRLGGAALNWRSQLPTADPYDRLIPPVIEAKIQAVKAEPNITVKTGTVVARLAGQPGEFTVSFKKPGEKIEFDVPYPLPPEMRVDESGKELDAENLHKKFLEYNEGRKDILTLDPNGELFGAVVLAAGWRPDTIEGDKYAHLGVGQSPDVVTNAQFEAIAKKGKVVRPSDGKPAKSVVFVQSPDKDEDDSDFDYAGAVTSLVSLKQAKYVRDDYEDGKAFIFYQHMRTPGLNESFYKSMQQDPGIFLTKGNVLKVSKNGGGFIVEASDTLLGKQLKVKADMVVLAAGMVPVTKDDAIVNMAYRQGPAFRDIGLFNGYCDSNFICFPYETQRTGIYSAGAVRRSMTTEESMEDATGAALKAIQCIESTNRGVAVHPRSGDMTFPDFFFQRCTQCKRCTEECPFGALDDDAKGTPKPNPTRCRRCGTCMGACPERIIGFADYNVDSIGSMVKSIKVPSEDDYSEPPIRILGLVCENDALPALDIAALNRLSYSADVRLIPVRCLGSVNVIWIKDALSQGMDGVFLLGCKHGDDYQCHFVKGSELAGIRMKKIGDALASLALEVERVAQFEIAIDEYDKVPKIINDFVESVEALGPNPFKGF
>KJS46776.1
MDKKTGVYICTGCSIGESLKIESLSKVATKEGKVPVCKTHPFLCGPEGVALIKNDIESEGVNTLLIAACSPRVNYDVFEFDSSCIMERVNLREQVIWSQPANDEDTQMMAEDYIRMGLAKVKHIDLPVPYQGENMVKTLLVVGGGLTGMTAALEAAKAGYKAVLVEKSPVLGGWMNGLFKQAPRKAPFTTPEAVDIAELVNQVEANPDVTVYTGAEILEIAGAPGMFDASINQNGTTVKERVGSVVLATGAVPYDPTKLDYLGYGKYENVITSQKMEELASEGKIVRPDGKEVQSIAFIQCAGSRDQEHLPYCSATCCVESLKQATYLKEQNPEANVFIFYKDMRASGQYERLYQQVQKDGGIFVRGDINGITEDGEKNLLIEATDVLSGETITTEGVDMVVLANGMVPTTAFGEDIAAKADTEEDCKEDDGPKPEFILRSNLLNLAYRQGPEMPTLKYGYADSHFICFPYETRRTGIYAAGSVRAPMDELSTIEDATGAALKAIQCMESSAQGVAVHPRVGDMSFPDFAMSRCTQCKRCTVECPFGAINEDEKFNPLPNPTRCRRCGICMGACPERIISFKNYSVPMIGNVLKSIEVPDEDEEKPRILIFACENDAYPALDMAGINRLKYNAWVRVIPLRCLGSLSLVWIADSMSQGIDGIFLLGCKHGDDYQCHFIKGSELAEIRLSKVSETLNRLDLDSARVRMDQVSITDYDKLPAMLDDFAEKLNELGPNPYKGF
>KJS64582.1
MAKKIGVYICSGCGIGDALDIDALAKVATKEYKVPVCQKNAFFCGKEGVEVIKKDIAENEVTYVVIAGCSGRVNYDVFNFGPSVVLERVNLRERVVWTQEPDDEDTQMMAEDYLRITLAKLKNLELPEAYVIENCNKRVMVVGGGLAGMTSAVEVAKAGYEVVLVEKEDSLGGWLKRSYKIAPLNSPYTDPEDTGLEARVKEIEGNSNIKVYTSTTIEKTAGAPGMFDVTLKQGGGTLEEKVGAIILATGAVPYEPSKLGHLGYGASPNVVTQAQFEELAAKGTIARPSDGKAVQKVGFIQCAGSRDQEHLPYCSAACCVESIKQALYVKGQNSEAAVYVFYKDIRSSGQYEHFYKKAQSEGVMFIKADVTGVTDDGGNLTIEANDLLMGSPTMADELDMVVLANGMVPTTAFEDPAYGTEAQEEAACAAADAAPVPAPIIKSNILNLEYRQGPELPSLKYGFPDSHFICFPYETRRTGIYAAGSVRRPMDMSQAVGDATGAALKAVQCIEMTDKGGAVHPRSGDISFPDFQLNRCTQCKRCTEECPFGAINEDEKGNPLPNPTRCRRCGTCMGACPERIISFKNYSVPMLGNMLKSIEVPEEDEEKPRVLIFACENDAIPALDMAGINRLQYSKWVRIIPVRCLGSLNLVWINDAMSKGFDGVLLMGCKHGDDYQCHFMKGSELAGIRLSKVSETLDRLGLESERVYMTEVNVMDYDRIPKIINEFVEKIDKFGPNPMKGF
>KJS66090.1
MSDRRIGVYICHCGGNISDYVDVEAVREAAGREAGVVVAKTAMFTCSDATQQEMVEDIRENSLDGLVVASCSPKLHLYTFRDVAKRAGLNPYRYTQVNVREQCSWAHTDDKKGATEKAVRLVRAGIARTSLTDSLEPVIIDTVPRALVVGAGIAGLRAALGLSDIGISVYLVERENAVGGRVAGLGSMYPHGRNGNSIISQLVSEIGKRENIVAYTGAEVVEKSGSVGNFNVKVRVGGDKPQFVDLNVGSIVVATGFDTFQPGNSEYGFGTGGVVTLDQFRELLDRSGGVPAYNGKEIKSVAYIYCVGSRRDPGVEEAKAYCSRYCCNAAVHASLLAVEKNSRIHQYHLYRDMRTYGRYELMFDQAREAGSIFLRFGEDAPPVVSQSAGGGLRVSVKDLLTFGEEVEMEVDLVVLVTPMKPRQNGGLVDVLKLPLGKDGFFNEIHPKLRPVETVVDGVFICGSCQGPKNSSESVASALAAVTQAASLLKKGYVELEPLMAVVDRDICRWCGECARACPYGAISSEEIQGTEVASVNEAVCKGCSGCTPVCPKNAIDLKGYTDAQVKAMIEALAE
>KJS70725.1
MSDRRIGVYICHCGGNISDYVNVETVRQAVANEPGVVVAKTAMFSCSDATQQEMIQDIREQNLDGLVVASCSPKLHLPTFREVARRAGLNPYRYTQVNIREQCSWTHTNDHAGATEKAVRLVRAGIARTNLTDPLQPIVIDTVPAVLVVGAGIAGLRAAVGLADLGLSVYLVEKSPNPGGRVGGLGAMYPHGKNGRQLIDRLVGEVRKRELVTLFTNAEMVAKSGTIGSFNVKIRVGGKAPGEISVDVGAIVVATGFDNYQPAAGEYGYGMDGVITLPEFKKLLDGTAGELEYNGRQVKDIVYIYCVGSRQQGGENPNKYCSRYCCNAAVHASLQVSEKSPRAHQFHLYRDVRTYGKYELMYNEAREKGAVFCAFGRDEPPGVASGPDGKLVVTVRDLLTYGEELAIPADLVVLVTGMVSAANSGLTELLKLPLGQDRFFNEIHPKLRPVETMVDGVFICGTCQGPKNSSESVASALAAVSQGASILKKGYVELEPLIAEVDPQACDLCGDCLNTCPYSAIEQDTAAIRINSAQCKGCGGCAPVCPKGAINLKGYTDSQVKSMIDALLKEI
>KJS77034.1
MEKKIAVYICTGCGIGDALDIDALSKVAKSEFKVPICKTDGQLCGPEGVALIKQDIESEGVNTVVIAGCSSRVNFDVFKFGPDNIVERINLREQVIWCHTADDEDTQMLAEDYMRMGLVKQKNMYVPEPYQVESFSRNILVVGGGLTGLTAAVESAKAGYSTILVEKDAELGGYVGKMYKQVPMKPPYTDLEENCIPNLVKAAEDAGVKIYKSATVENTAGAPGMFDVTIKQGDSTVQERVGAIVLATGAKPYEADKLGHLGFGKFPNVITQSMFEEMVVAGKLEASKVAFIQCAGSRDQEHLPYCSAACCIESIKQALYVKEKNAEANVYVYYKDIRSNGQYEHFYMKAQQEGVVFVKGDVTEITEEDGKLTIEADDKTMGTTSLADEFDYVVLANGMVPTAALGDLVEEEPAADEAAAASDEPKASTPPVIKANLLNLAYRQGPELPALKYGFPDSHYICFPYETRRTGIYAAGVVRAPMDMLSAVEDGAGAAMKAVQCVEATEMGQAVHPRSGDMSFPEFNMNRCTQCKRCTEECPFGAINEDEKGNPLPNPSRCRRCGTCMGACPERIISFKNYSVPMVGNMVKTIEMPEEDEEKPRILIFACENDAIPALDMAGINRLQYNAWVRIIPLRCLGSLNLVWINDAMGGGFDGVLLMGCKHGDDYQCHFMKGSELAEIRLSKISETLDRLGLESERVRATTVNIMDYDKIPAMLDEFAADLEELGPNPMKDFA
>KJS89157.1
MDKKTGVYICTGCSIGESLKIESLSKVATKEGKVPVCKTHPFLCGPEGVALIKNDIESEGVNTLLIAACSPRVNYDVFEFDSSCIMERVNLREQVIWSQPANDEDTQMMAEDYIRMGLAKVKHIDLPVPYQGENMVKTLLVVGGGLTGMTAALEAAKAGYKAVLVEKSPVLGGWMNGLFKQAPRKAPFTTPEAVDIAELVNQVEANPDVTVYTGAEILEIAGAPGMFDASINQNGTTVKERVGSVVLATGAVPYDPTKLDYLGYGKYENVITSQKMEELASEGKIVRPDGKEVQSIAFIQCAGSRDQEHLPYCSATCCVESLKQATYLKEQNPEANVFIFYKDMRASGQYERLYQQVQKDGGIFVRGDINGITEDGEKNLLIEATDVLSGETITTEGVDMVVLANGMVPTTAFGEDIAAKADTEEDCKEDDGPKPEFILRSNLLNLAYRQGPEMPTLKYGYADSHFICFPYETRRTGIYAAGSVRAPMDELSTIEDATGAALKAIQCMESSAQGVAVHPRVGDMSFPDFAMSRCTQCKRCTVECPFGAINEDEKFNPLPNPTRCRRCGICMGACPERIISFKNYSVPMIGNVLKSIEVPDEDEEKPRILIFACENDAYPALDMAGINRLKYNAWVRVIPLRCLGSLSLVWIADSMSQGIDGIFLLGCKHGDDYQCHFIKGSELAEIRLSKVSETLNRLDLDSARVRMDQVSITDYDKLPAMLDDFAEKLNELGPNPYKGF
>KJU85352.1
MADDSKIGVYICTDCGIGESLDIAGLEKVAKSELRVPVCKSQPFLCNDEGVQVIRDDINKEGVNKIVIAACSARVNTDMFEFDQYLYVTERVNLREHVVWSQPPNTEATQAIANDNLRMGIARIGKAEVPIPRTTDVERTVLVVGGGNAGLTAALETAGAGYKAVIVEKGPSLGGWATKFYKSYPVKPPFDTLLAPTIGNKVKAVEGNSSIKVHLNSTIVQTEGEPGMFDVKINKGGAEETFRVGAIIMATGWKPYDAAPLSEFYGYGRFKNVVTNVEMEAIALKGKIARPSDGKPAKSVVFLQCAGQRDEKHVPYCSVVCCNVSLKQAKYVRESDADAGAYIIYKDMRTPGIYENFYKATQDDPGIFLAKGEVRAITEAPDGSLLVDIDNQLLGKDMRIQADIVVLATGMVSSMIPDGMAVNAVTPEYVGEIVIKKTQDGDIPELNPFPLALNLKYRQGPEMPHLKYGFPDSHFICFPYETRRTGIYAAGAVRHPMDGLQSTTDATGAALKAIQCIELTAQGKAVSPRAGDATFPDFRLESCTQCRRCTVECPFGVLDEDEKGTPKEHPYRCRRCGTCMGACPQRIISFRNYSVDMMSTMLKSLDVPAEGEEPFVVAFICENDAYPAIDMAGINRMNLNPNYRFISLRCLGGTNLVWITDALSRGIDGIMLIGCKYGDNYQCHFIKGSQMASERMSKVQETLGRLNLEAERVEQVQLAINEWDQLPKILEDFSEKLKGFGPNPFKGF
>KOR30601.1
CDLVVLATGMVANNGPDPYAQLAVDTAETEEAKAAARQKLEHAPPSILNLDYHQGTDLPQLKYGFADSHFICFPYETRRTGIYAAGPVRRPMDIIQAQDDAAGAALKAIQALENAAGGRAAHPRVGDLSYPRFRKEGCTQCKRCTVECPFGAINEDEKRYPVFNEARCRRCGTCMGACPVRVISFDNYSVDTVGQQLKAVDIPDEFSEKPRILVLACENDAYPALDMAAMSGELITPFVRGIPVRCLGSVSLSWVTDALNSGYDGIILMGCRRDDDYQCHFVRGSAMAAERMSKVGDTLKSLSLEPERIELHEVAITDTKRVPAIINAMAETIRRIGLSPFKF
>KPA10704.1
MDKKFGFYICSGCGIGEAVNTEWMMDNVPKEEGYSNCAVHPFLCSKEGVDVINKDIKDKGVNTIVIGACSRRVNYDVFQFDACIVDRVNLREQVVWSHPRPEDWTMPEEENEEEPDHIQMMAEDYFRMGMVRCEKVSLPEPYKLDAQSNKILIIGGGITGMQAAIDASKAGFESVIVEKEGALGGYAAKVRKQLPTQAPYDQLISPIVQQKIQAVEADSNISVKTNTVVARIAGQPGELTVTFKAPGEKIEFDVPDPVPPEMRVDEKGKELEKEKVDEIYKKINEGKADILQMDPNGEKFGAVILAAGWRPYEPEKDELKHLGYGAIKDVVTNATFEEIAKNGKIVRPSDGKEAKSVVFIQSPGQGKDDDFSYCGSVTSMVTLKQARYVREDYSDDGKSFVFYQHMRTPGLSENFYKAMQQDPGIFMTKGDVTSVSQDGDSLIVEAKNTLLGESVEVKADMVVLATGMVPVTHDDPVVNLAYRQGPGFRDIGLFDDFVDSNFICFPYETQRTGIYAAGGIRRSMTMEESMEDATGATLKAIQCLKSIDRGEAVHPRAGDQTFPDFFFQRCTQCKRCTEECPFGALDDDEKGTPKPNPTRCRRCGTCMGACPERIINFADYSIDSIGSMLKSIKVPSEDDYDEPPLRILVFLCENDAYPAMDMAGMNRLTWHNDVRFIPVRCLGSVNTIWVKDALSQGMDGVLYIGCKHGDDYQCHFVKGSELAEIRKSKISEALASLALEEERVAMHEIAIDEYDKLPVVINKFMEEIEALGPNPFKGF
>KPJ51952.1
MTERRVAVFVCGCGGNISDHVDVERVRDSIQDEPGVVVAKTHMFTCSDAAQQEMIDDIRHHDIDGLVIASCSPKLHLFTFRGMAERAGLNPYQYVQVNIREQCSWVHQGDVEKATEKAIRLVHAGIARARLSEPLTPQRIDTVPGVLVIGAGVAGLRASLAVSDLGLSVFLVERAEQVGGWTAKWGKMFLHDEEGSAIISDLLRQVNERENITLFTRSEIVEKNGTIGDFLVKLRVPTGDTLSLRVGAILVATGFDAYEPKDGEFGWGQEGVIRLPEFKELVARAGSELIHRGRRVRDIVYIYCVGSRQEEGEHPYCSRYCCNAATHEAVCAYEKDPSLHQFQLFRDMRTYGKHETLYEKASQAHCVFVRYADDEPPVVERQNGRLSVRVKDQLLGGEAIEIGADLVVLVTGMVPRKNEQLADVLKLPVGPDGFFNEIHPKLRPVETVVDGVFIVGTAQGPKTMAESVASALGGVAKSAALLMKGYVELEPFLAQVDPERCTWCGACLEACPYAAVEKTQTNGREVARVISSLCKGGGACVAVCPESAIELKGYTDGQISAMIGALAQEASACPT
>KPJ63982.1
TPQPWEGILNLDYRQGPEMPFLTASNLTKICDFPESNFICFPYESRRTGIYIAGCVRKPMDMDETITDATGAALKAIQCMELESRGRAVHPRAMDLSYPEFLLIRCTQCKRCTIECPFSALEEDEKGTPLPNLFRCRRCGICMGACPERIIGFKDYSVDIISSMIKAINVPYEDEPKFRILCFACENDAIPALDMAGINRTIYDASIRVIPVRCLGSLNLVFISDSLARGMDGILLLGCVLGDDYQCHFVRGSELAQYRLSKVGETLQRLALEPERVHMEQVMITDYHKLPKMINEFIEKIKEIGPNPFKGF
>KPJ75029.1
MDKKYGVYICEGCGLGDSLDIEKLCEVSKEEGLAAKTCPVLCSPEGVALLKKDISDEGVNTLVIAACSRRVLYDVFRFDGCIVDRVNLREQVVWWSHPRDKFPAPTEEQKDDENFVDHVQLLAEDYLKMGMARVKKIDMPEAYQLDNFSRKILVIGGGITGISAAIDAAKTGYEVTIAEKEATLGGHALNWRKQLPGAYPYDGLIEPVIGAKIKELEDHANITVKTETEVARIAGAPGDFTITFKKPGEKTEFDVPFPLPEEMKLDEKGNELTAEQIHEKFMEYNKGKQDILTVDPDGEKFGAVILAAGWRPYEPKEGEFAHLGFGVLPDVVTNHQFEQMAADGAIICPSDGREAKSVVFVQSPGQGNDKDFDYCGAVTSLVTLKQAKYVREDHTDGKAYVFYQHMRTVGLTENFYKSIQQDPGIFLSKGEVTSVSKNGSGLIVQADNTLLGEKVQVKADLVVLATGMVPVTHDDPVVNLAYRQGPAFRDNDLFDDYADSNFICFPYETQRTGIYAAGGIRRSMTVEESIEDASGAALKAIQCLESTNRGISVHPRSGDMSFPDFFFQRCTQCKRCTQECPFGAIDDDAKGTPKPNPTRCRRCGTCMGCCPERIINFVDYSIDSVGSMVKAIGVPSEDDYDDPPLRILALVCENDAYPALDIVGLNRLSYSADVRVIPVRCLGSVNVIWIKDALAQGMDGVFLLGCKHGDDYQCHFVKGSELAEIRMKKIGDALQSLALEEERVAQFQVAIDEYDKLPRMINEFVAMVEELGPNPFKGF
>KPJ77013.1
MDKKYGVYICTGCGIGDSLDIDALGDVAKEEGFPVQTHPMYCGKEGVAQIKQDIEANGINTLVIAACSRRVNFDIFRFKGCQVDRVNIREQVVWSHPRSEFPKLEEEQKDDGIHFDRVQMLADDYLKMGMARVKKIQPPEAYQVESFNRKILVIGGGITGLSAALDAAKAGYEVTVVEKTAELGGHAKTWRKQLPLGAPYEELSLPVIDDKIKAVKDHAKITVKTETVVARLAGEPGNFVVTLKKPGENIEFDVPYPLPEEMTVDENGKELNAEQLHQKFMEYNKGKLDILKIDPKGEAFGAVILAAGWSPAKLEGDQYAHLGVGLPDVVTNAEFEKIAKEGSIKRPSDGKEAKSVVFIQSPDKEDDNDFAYSGAVTSLVALKQAKYVREDFPADGKAFVFYQHMRTVGLTENFYKSIQQDEGIFLTKGTVTEVTQNGDGLTVKAQDTLLGKNVQVKADLVVLAAGMVPATQKDPVVNMAYRQGPAFRDIDLFDSYVDSNYICFPYETQRTGIYAAGGIRRSMTAEESIEDASGAALKAIQCLASVNRGVAVHPRSGDMTFPDFFMQRCTQCKRCTQECPFGAIDDDEKGTPKPNPARCRRCGTCMGCCPERIINFSDYSIDSIGSMVKAVGVPSEDDYEEPPMRILGLVCENDAYPALDIAGLNRLSYSADVRFIPIRCLGSMNVIWIKDALSQGMDGVFLLGCKHGDDYQCHFIKGSELAEIRVQKIGDALASLALENERVAQFELAIDDYDKIPKIVNEFVESIEALGPNPFKGF
>KPJ90621.1
MADEKKIGAYICKGCGLGERLEGAQLKMIAEREAKANIVKEHDFLCSEDGVAMIQKDIDTEGVNRVAICACSRRAKTDAFNFENVAITRGNLREGVIWVRPDTDEARETTEEMAADYVRMAVWEVKHMNPPAPNAEAQYNRNILVVGGGVSGMTSAIEAAKAGYSVSLVEKSGALGGSAANFYKRIPEKAPYKDPEDTGVAEMIAAIEADKNITVHLNSRLSKTGGAPGRFEVDISTESGSTNSETFGAIVQASGYTEYDANKLPEFAYDKSADVITQAELEKLAVEAGGGPIKRPSDGKEVTSVVFVQCAGQRSEKEGHLPYCSGHCCLTSIKQAMYFKDANPSVDTNVIFSDLRTPGAGGEDFYRSGQDKGVTFSKGVVNEVVPGDSLTVKFKDLILNADVEEQADLVVLATGMVPNSGVDIEAVVALEKEGEEQEGEAPAEIQVPVESILNLDYRQGPDVPHLKHGFNDSHFICFPYESRRTGIYPTGPVRRPMDMLQAQEDATGAALKAIQAIENAGKGRAAHPRSGDLSFPSFRKEGCTQCKRCTVECPFGAIDEDEKRYPVFNEARCRRCGTCMGACPVRVISFENYSVDTVGQQLKNVDIPDEFSEKPRILVLACENDAYPALDMAAMSGVNYSAFARVIPVRCLGSMNTVWITDALNSGYDGVILMGCQKGENYQCHFVKGSEMAQYRMSKVDDTLQSLSLETERVTTYEVAITDIERAPKLINEMAETIEKIGMSPFKF
>KPK16322.1
MEKKLAAYICTGCGIGDALDIEQLSKVATEENSAPLCRTHPNLCSQEGADLIKKDIEGEGANTLMIAACSPRVMYDVFNFENCIVDRVNLREQVVWSQKPGEEDTQMMAEDYLRMSGAKVAAMELPEPYQPEEEISKDILVVGGGLTGMNAALEAAKAGYAVVLVEKEGQLGGFQDNVRQIATFPYQELQDSSLKDLAQSVSENEKIKVYTGATVEKASGGPGVFQVSIKQNGSSAEHRVGAIVMAAGWKPYDPSKLDAKLGFGTSPNVITNTMFEEHSKEGRITRLSDGQDVNNVAFLQCAGQRDPEHLPYCSSVCCTTALKQALQIKAQNSDANIYVVYKEMRTPGQAEDLYRKAQEAGVTFIRCQDPEVKANNGQVNVEALDELLGETVLIEDLDLVVLATGMRPATAFGRDVSKELLAEEGEEKEEELEEVPLDVIRRSNILNLDYRQGPEAPALKYDFPDSHFICFPYETRRTGIYAAGCVRRPMGIASATEDAGGAVMKAIQCIELTSRGAAVHPRAGDLTYPEFAMQRCTQCKRCTVECPFGAINEDAELNPLPQPTRCRRCGVCMGACPERIISFKNYSVAMVGNMVKAIQVPEEDEEKPRILVLACENDAYPALDMAGINRMTYNAWVRVIPMRCLGSMNLVWIADSLSRGIDGIILLACQHGDDYQCHFIKGSELANIRLSKVSETLERLALESDRVRYENVSIIDYHKLPAILDEFAEKLEEVGPNPFKGW
>KPK21541.1
IQEVGQHEKITVYTGATVEKTSGGPGVFQVSIKQNGTSAEHRAGAVVMAAGWRPYDPEKLDKSLGFGASPNVITNTMFEDLVEDGKITRLSDGEAVRNVAFLQCAGQRDPKHLAYCSTVCCTTALKQALSVKLQNANANVYVVYKELRTPGQAEDLYRKAQEEGVIFIRCQFPEVKANGGPLTVEAEDELLGEKVVLEDMDLVVLATGMVPVSAFGRDISKEEKEEEKKDEEELEVPEDLIRRSKILNLDYRQGPEIPALRYEFPDSHFICFPYESRRTGIYAAGCVRRPMGIASATEDAAGAVMKAIQCIELTARGAAVHPRAGDLTYPDFAMQRCTQCKRCTVECPFGAINEDEEANPLPQPTRCRRCGVCMGACPERIISFKNYSVAMIGGMIKAIEVPEEDEEKPRILVLACENDAYPALDMAGLNRMTYNAWVRVIPLRCLGSMNLVWIADSLSKGIDGVILLGCEHGDDYQCHFIKGSELASIRLSKVSETLDRLALESERVRFENISIIDYDKLPGILDEFAETIDKVGPNPFKGW
>KPK25201.1
MDKKYSAYLCTGCGIGDVVDIEALSGVVSGEMKMECKTSQALCSADGRALIEGDINENGVNTVIIGACSPRVMQDEFNFGDDKITIRANLREQVAWSNPPDADKEYIQEQASDYMRMACTQAQKSNLPEPYQLETVNKRILVMGGGIAGLTAAKEAAAAGYEVTLVEKSDILGGKAVNWRQSFPTRAPWTNMETPIVNDLIQAVQDADKITVKTGVEVARISGAPGNFTATFKQAGTKGEWDAPARVTVDEQDKIAKGEMEDPNAGLVNYMKDNPDGEKFGAVVVATGWTPADVSEYEHLGAGKYQNVVTNAEFEALAAKGKIVRPSDGKPVESVAFIQSPGGAEHDKDFPYCNSVTSLVALKQAKYVREDNPNGKAYILYQHMRTPGNMELFYKAAQNDDGIFLTKANVMQVEEGADGSLSVAAEDTLLNENLNLNVDMVVLAAGMVPTTKDANVVNLAYRQGPKFMDLDLFDGYADSHFICFPYETRRTGVYTCGGVRKATTVDETVDDATGAALKAIQCLESADRGVAVHPRSGDKTYPEFFMQRCTQCKRCTEECPFGAIDDDEKGTPLPNPTRCRRCGTCMGACPERIIGFKDYNIDMIGSMVKAIEVPDDDEDKLRFVAFVCENDAYPAVDMAGMRRLGINNLVRIIPVRCLGSVNMVWIKDAMSAGMDGAILLGCQYGDDYQCHFVKGSEIASKRMDNIGETLGSLGLEVERVAVRQVAINEYHKIPEIINGFVEEIIEMGPNPFKGF
>KPK25345.1
MDKKYCAYLCTGCGIGDAIDIEALSGVVSSEMGMECKTHQAFCSADGRALIEGDINENGINTVVVGACSPRVMQDEFNFGDDKITVRANLREQVAWSNPEDADKEYVQEQASDYMRMACTQAKKTDLPDPFQLETVSRKILVMGGGIAGLTAAKEAAAAGYEVTLVEKSDVLGGKAVNWRHSFPTKAPWTDMETPIVNDLIQAVQDSDRITVKTGTEVARTSGAPGNYTVTFKQTGTKGEWDAPARVTVDQQDAIAKGTMEDPNAGLKNYMATNPDGEKFGAVVVATGWVPADVSEYEHLGAGKFQNVVTNAEFEKIAGQGKIVRPSDGKPVESVAFIQSPGGAEHDKDFPYCNSVTSLVALKQAKYVREDNPNGKAYILYQHMRTPGSMELFYKAAQNDDGIFLTKANVMNVEEGADGSLSVAAEDTLLNENLNLNVDMVVLAAGMVPTTKDANVINLAYRQGPKFLDLDLFDGYADSHFICFPYETRRTGVYTCGGVRKATTVDETIDDATGAALKAIQCLESVDRGVSVHPRSGDKTYPEFFMQRCTQCKRCTEECPFGAIDDDEKGTPLPNPTRCRRCGTCMGACPERIIGFKDYNVDMIGSMVKAIEVPDDDEDKLRFVAFVCENDAYPALDMAGMRRLGLNNLVRVIPVRCLGSVNMVWIKDAMSAGMDGAILLGCQYGDDYQCHFVKGSEIASKRMENIGETLGSLGLEVERVAVRQIAINDYNKIPGIINEFVEEIVEMGPNPFKGF
>KPK38807.1
MADEMKIGAYICKGCGLGERLDIDGLKMIAERESKANVVREHEFLCNADGVAMIQNDIDNEGVNRVAICACSRRAKTEAFSFDNVAITRGNLREGVIWVRPETDEAQETTQEMAADYVRMAVTEARYMTPPAGSKEAKYEKHILVVGGGISGMTAAIEASKTGYPVTIVEKSGQLGGTVGHLHKRVPAKAPYAEPADTGVAELVAQIDADANIKVHLNAHLTRTSGAPGRFSADITTESGSTTTENFGAIIQASGFKEYDANQLPEFGYGKSPDVVTQLELEKLARQANGGPIKRPSDGKEVGSVVFVQCAGQRSQKEGHLPYCSGHCCTTSIKQAMYFKDANPDVDTNVIYTDLRTPGAGGEDFYRSGQRKKVTFTKGQVNEVVAEGGNLRVKFKDLILNEDTEEVADLVVLATGMVPNAGVDIEQVGQDEPGQWATNDESVLNLDYRQGKDIPLLKNGFNDSHFICFPYETRRTGIYTSGPVRRPMDIHQAAEDATGAALKAIQAVENAGKGRAAHPRSGDLSFPSFRKDGCTQCKRCTVECPFGAIDEDEKRYPMFNEARCRRCGTCMGACPVRVISFENYSVDTVGQQIKAVDIPEEFDEKPRILALACENDAYPALDMASMNRVEYSAWVRVIPVRCLGSVNLIWVTDALNSGYDGVVLLGCQKGENYQCHFVKGSEIAHVRMSKVDDTLQSLSLEPERVATHEVAITDIERAPQLINEMAETIDKIGLSPFKF
>KPK65888.1
MDKKVAVYICRGCEIGESLDIEELCELATGDLEADLCREHECLCGDAGLELIRADIQEGASALVVAACTPRFKVDDFTFDGCRTERVNLREHVVWSHEANDEDTQMLAADYLRMGVTRAKKASLPEPFDEEVDKTILVVGGGVTGMTAALESAAAGYDVVLVEKESQLGGWAAKFAWRFPLSPPYKQLEPVDLSGSIGEVEGHERIRVHTDTTIEKITGGPGQFDVLLKANGSSSELRVGAIVQATGWKPYDASRLGHLGYDYPNVITNVEMEELIAGGAITRPSDGKPARRILFIQCAGSRDEDHLPYCSAVCCRVTIKQAMVARKFDSEAEAYILYKDIRTPGQYEGFYRSAQEDPGIFFTKAEVVGVEEVNGGNLQVEAENTLLGEQIRIEADLVVLATGLVPTAADGEGLRKLTDAKAIIEKGEAGAQLEAAKETAQELGHLEGTEILNLDYRQGPDLPSLKYDFPDSHFICFPYETRRTGIYAAGCVRAPNDSLVSMEDGAGAALKAIQSVELTSEGAAVHPRWGDMSYPDFFLQRCTQCKRCTEECPFGTLNEDEKGTPLVNLTRCRRCGICMGCCPERIISFKDYSPDIIGSMIKAVDIPDEFEEKPRLLGLLCENDAYPALDLAGLKRIQHSAFIRIVPVRCLGSINTVWVADALSSGFDGILLMGCKSGDEYQCHFIRGSELMGTRSENIRDKLKQLALEEERVRLEELTISDYERLPEIINEFAEQIDEIGLNPFKGF
>KPK69152.1
MAQQDTQTVKEVGQAEVPAPRVGVYICHCGGNISDVVDVEEVVRAALKIPDVVVARRNMFMCSDPGQNLIAEDIRKEELNRVVVAACSPSLHELTFRQTLARSDLNPYLFEHANIREQVSWASKSDPDGATEKAIRLVAAAVAKARLLRPLKPIRVDARQHVAVIGGGVSGLRCARDLSRRGFHVQLIERSPFLGGQMARLGRIYPRQENARRLLADLLAEVREDSNITVYTQGEITEAAGYMGNFQLTIRLHPRGVTEDLTEDQVQIAIEACPETTDSEQECGLVQRKAIYRPYRGCHPARPAIDWETCTRCGKCAEAIGPSPQGRQLLIVLDAQPEDLEVEAGAIVLATGLDNYEPRKGEYGWGEHPEVITLPQLMRLLDTDGPTGGRPERNGRLAKNVCLIHCVGSRQVQGMHKPGPDGRVNDYCSRVCCTATLQAANEIRERFPDVNVYDFYQDIRTYGRGHEDYYENASKRGVLFFRYTADQPPTVASNAANDGSPLVVKVKDTLTFGEEVEVPADLVVLSTGMVPSDISRLVDMLKLPRSADRFLQEVHPKLRPVEMAVDGVL
>KPK81806.1
METGQRNIGIYVCTGCGIGDTIDIEKLKNQVTARNISVNFKEHPFFCSKEGCELIHRDIATQQVDHIIIAACSPRVNQDVFNFPDEILEWVNFREQLSWCMKAKDEDTQLLAEDMIRMSIAKVNSISSPQPYIKDNLSSGILVVGGGISGLTSALEAAKAGYTVYLVEKENKLGGWASKWKYLFPEELPFDKPKLTEIIDEKIRKLEKYKNIHIFLESTLESVSGEPGQFTISIRNKQSNKQIVTGAIILAAGWKPYDASKLEEYSFGQSGKIMTQIEFEEILNEEKNNVEIDLKKINNIVFIQCAGSRDEKHLPYCSNTCCPTTLKQAWQLRHMNKDANVYIIYKDLRTPGKTEFFYQELQKDEQIFFTKGDLRQIDTSDKNLSIIVDNTLLGESIKINTDLIVLATGMTPSDSSELNLTYRQGKGLPDLKYGFPDSHFICFPYETRRTGIYSAGCIRAPQTIQMCIEDSTGAALKAIQCIESTKRGESVHPRSGDKSYPVLYLPRCTDCKRCTEECPFGAYDENEKGTPLPNPARCRRCGICMGSCPERIISFEDYSIHSVSSMIKALNIPDVFEEKPRILVFLCENDAYPAFDMAGLKRLGYSPFIRIIPVRCIGSVNQVWLSDALSHGYDGILQIGCKPGEDYQCHFITGSELTKTRGENIQETLRTMMLEPERIRTEFLEITEYERIPDIINDYLQTIEKIGPNPFKGM
>KPK85409.1
MKNKIGVYICHCGSNISDYVDVEKVRENVEKEEGVILAKTTMFACADSVQKEIVEDIREKELDAIVVASCSPKLHLFTFRNVAMRAGLNPYNYVQVNIREQGSWAHSDNPAKATEKAIALIHGGIARVKYSEALTPLKIPAENTIIVVGTGAAGMRAAIELADMGSNVFLLEKEHFTGGRIVQWDALYPTNETGPEIALKLYHRVIQHKNITLFTGAEIVSNSGSVGNFNVGIEIKPRFVKSNDKPDQATLQKAIDACPIEVDDPFNFNLTKRKALYLNHPGEFPIKPAIDAEACNKCGDCAKLYKDIDLHQKTETITINAGAILLATGFDPYEPENGEFGYGEIDNVITLQQFIRLMSLNEKELVYKGKKIRNIAYIFCVGSRQTEGDNKYCSRYCCTAAIHTAVQAKNKYPGIHNFHFTRGIRTYGKQETIYQESLDNGDLFMQSFEDSPPVVEKQGNETIVKIKDILTENMEVEVSADLVVLVTGMVPRKDNHIASVLKAPVGRDKFYNEVHPKLRPVETVIDGIFIAGVCQGPKNLTESIQSALSAVSKANSLISKGEIELEPTLAMIHNNLCEWCDQCHDVCPYDAIIKTEYEGKSVAKVNEPNCKGCGMCLPVCPVNAIELIGYTDKEIESMIEALAE
>KPK93065.1
MPDTQNPKEEKNGDSPQSDEVRIGAYTCYCGGNISDVVDCEHVAKVLNKLPNVVVSRTDMSMCSDAGQAMIEEDIREHGVNRVIIGACAPSLHEQTFRHTVARAGLNPYFYHHVGLREQDSWVHHDHDDATEKAIRLMSAGLAKARLLMPLEPIRLKAEGHVLVIGGGVAGLRTACDISRIGLKVTLVERSPFLGGRAAQLESVFPTGENARDILHPLIEKVLNDPNISVYTYAEVTGVRGYVGDYQIQITQQSRGVSEEIADAAMEACTIEVPDEYNYGLTKRKAIFRPYPGCFPSTPAVDWNHCQDDCLEIEVDGKTIKLENKPEKIEITVGAIVVATGFTPYEPRHGEYGYGEYPEVVTLPQFIRMLALYPEGERLSWNGHPVRNIALIHCVGSRQIDGLHEPQPDGTVNNYCSRVCCTATLHIVNELRERFPEMNIFDIYEDIRTYGRGHEEYYTQASKNRALFLRFHGEEPPQVLPAPENDNSPLLVQTKDYLTWGDVIEVPADMVVLAVGMMPNPISDLIKLLKISQGTDRFLLEVHPKLRPVETAVPGIVLAGTAQGPMNIQESCAAASAATAKVAALLRKGTVELEPFVAKVDHELCTGSGRCVEVCAYEDAITLETFTVGGEEVQRAVVTPANCVGCGSCVSACPNRAIDLQGWTLKQYEAMIQAIVADIPPVEVEA
>KPL12536.1
MVTKSKNIGVYICSGCRIGNAIDTARLRSIADESPAVRHCAEHVFLCSLESRQQIIRDIQHNQLDAIVLAACSPRHAVKNFTFGKVFTERVNLREGVAWIMEQGHEDTQAAAEDYLRMGMARAATSGLPDPYLLENPVSDILVVGGGISGMQAAIESARSGYQVLLVEKEKALGGWLNSWHDIIPVSGGGKTNLHFFLLEKMDELKTLKGIKILTQTTIAGISGEPGAFHVEVSQDGKILSHRAGAIVLANGWHPYDAAKIEGLKYRDRPNVLTQAELETMVKTGSIARPSDGRPPANILFIQCAGSRDEQYLPYCSNVCCLTSLKQAQYIRHMLPDANVFIIYKDIRTPGKNEHYYQEVQADSRVFFTKGEITGIEDRENDSLSVIVTDNLLGEPVRIDADMIVAATGMVPNDSGELHLRYRKGEGLPERKYGFPDSHFICFPYETQRTGIYAAGAARTPQGIQGCMEDAAGATLKAIQCIELVKRGQAVHPRSGDESFPVLSLQRCTDCKRCTEECPFGSYDETETGTPLPNPARCRRCGICMGSCPERIINFDDYSIHAVSSMIKSIPIPDEFEEKP
>KPL13193.1
MKKKIGVYICHCGSNISDVVDVEKTSAAIAGVEGVHILKTTMFACSDSAQNEIIEDIRDNQLEGLVVASCSPKLHVPTFRNVAKRAGLNPYQYVQVNIREQSSWAHSDHPEQATEKAIQLIKAGITKAQLARALDPIWIDADNSVVIIGAGITGMRMALGLASLGTKVYLLEKDHFVGGRIPQWGKLTGTDRTGKELIDTIYDELLQHENIELFTGVEIETVSGSVGDFTLHFNVRPRYISEDADSGRITECMNACPVRIPDPFNFHKTEIPAVYFKYTGAKPGIPAADVDALSDHKAFLEKFNDCIDPGQSSKQHQIRAGAVILATGFDPYRPEYGEFGYGKHPDIISLDELKRILERQEAIASWNGQGVRQIAFIYCVGSCQTEGDNKYCSRICCTNALDTSIQIRKANPGIHCIHLYRQMRSYGKYELMYEEAARNGDLFLKFDDDDPPEVAIGDKQISVKIRDQLTMGMELEIQPDLLVLVTGMVPSEGYEKTAELFKAPLGRDKFFNEVHPKLRPVETVIDGIFIAGAGQGPKNIAESVKSGLSAVSKANALLRKEKIELDPTIATIDPAKCSWCDLCSGICPFDAIRMEKRNGKQVASIVSASCKGCGMCNPVCPTDAIDLIGYTNREMESMIESIISTEQ
>KPL26674.1
MKKKIGVYICHCGSNISDVVDVEKTSAAIAGVEGVHILKTTMFACSDSAQNEIIEDIRDNQLEGLVVASCSPKLHVPTFRNVAKRAGLNPYQYVQVNIREQSSWAHSDHPEQATEKAIQLIKAGITKAQLARALDPIWIDADNSVVIIGAGITGMRMALGLASLGTKVYLLEKDHFVGGRIPQWGKLTGTDRTGKELIDTIYDELLQHENIELFTGVEIETVSGSVGDFTLHFNVRPRYISEDADSGRITECMNACPVRIPDPFNFHKTEIPAVYFKYKGAKPGIPAADADALSDHKAFLEKFNDCIDPGQSSKQHQIRAGAVILATGFDPYRPEYGEFGYGKHPDIISLDELKRILERQEAIASWNGQGVRQIAFIYCVGSCQTEGDNKYCSRICCTNALDTSIQIRKANPGIHCIHLYRQMRSYGKYELMYEEAARNGDLFLKFDDDDPPEVAIGDKQISVKIRDQLTMGMELEIQPDLLVLVTGMVPSEGYEKTAELFKAPLGRDKFFNEVHPKLRPVETVIDGIFIAGAGQGPKNIAESVKSGLSAVSKANALLRKEKIELDPTIATIDPAKCSWCDLCSGICPFDAIRMEKRNGKQVASIVSASCKGCGMCNPVCPTDAIDLIGYTNREMESMIESIISTEQ
>KRT62351.1
MSTARKTGVYMCRGCSIGDCIDVDALATMAGAGEGVVVTRTSPAFCLEDAGLIATDVAEQGLDAVVVGACSPRVNRQVLSFPPATVRRVNLREQVAWSHAPGEEATQELAADLLRMGLAAARHGMPPQPYTQDHERSVLVVGAGPAGLSAAYAAAEAGYAVTLVEKAPQAGGFLRRIHRGYPSRPDPLDSLVDLDVAGLVGRVASHPGVTLRTSTTVLEVAGQPGRFTVSLEREDGREEIVAGAVVFATGFEPVSAESFAAYGLGKFPNVITSVDMETLAREAEIRRPGDGRPVRRVAILACDGPGDGANLPYTGSVASMVALKQAVYVLERHPDAEVFIVYADMQTPGLDELYYRFVQERRGVFFLRGQVAAVDEGPDGDLTITARDSVLARDVSIEVDLAVLDVGMVATSAPQVSDPASLHLKYLQGEALPVHRAGYVDSNFLCFPFETSRTGVYAAGCVHRLQDVAASRRDGAAAALKAVQVVEKAAQGAAVHPRVGDLGFPQFFMQKCTACGRCTQECPFGALELDDLSHPVINTNRCRRCGICMGACPVQVISFPDYSVEMLSEMQKVVDLPEDDGQPRILVLACENDAYPALDMVGINRLRYPAQFRIVPVRCLGSVNSVVVADAVQRGFDGVALLGCRSGDDYQCHFIQGSGLLGVRMENVRETLGRLALDEDRVQVLETSI
>KRT72531.1
MEKKLGVYVCGGCGIGECVDKERLVRIAAEEYQVSVVKTSPAFCLEDVRLIKEDIEKEGVNAVVIAACSPRVNTDVFALPSATVERVNLREQVAWSHPPGHEETQSLANDALRIGIVRAQKTRPPTPFTEANERTVLVIGGGVAGMTAALGAARSSVKAILVEKTPRLGGFAARLWKQVPKHPPYRDLEEPGVDALIRETEAHPDIQVLTGAEVQTIAGQPGKFEVSIRRDGEVRSVTAGAVVLATGWRPFDATALERYGFGKSPNVVTNVTLEEMARTGKLTRPSDGKEVKTVAILQCDGSGDEANAQYSASVTYLVSLKHATYIRERCPDASVYVIYRDMQTPGMYEYFYKKVQEDPGVLFTRGTVKEVLPDAAGGLVVEVEGSPLGGGVRLAVDLLVLATGMVPVASESEGLNLAYLQGKGLPVSKYGFADSNFLCFPYETRRTGIYSAGCVRKPMDLTAAALDGSAAALKAIQAVEKSSAGAAVHPRVGDLSYPSFFLQQCTMCGRCSQECPFGAIELVPEKNTPFVVTNRCRRCGICMGACPVQIISFDDYTVDMVASMIKAVEIPEGDEEKPRILVLACENDAYPALDMAGINRLQLPASLRVIPVRCLGSVNAIMAADAFSRGFDGVLLLGCKSGDDYQCHFIKGSELLATRMENVRETLGRLMLEPERATVMDVEISGFDRLPDRLAEFVASIKAVGLNPMKGF
>KUJ93430.1
EKVGVYICTGCDIDKLDIERLKNVAKEEFGIEAKIHPHLCSQEGVEMLKNDAAELDALVIAACSPRVKTALFTFDDKYVERASLREGVVWSHDIDEHAQELAEDYLRIAITKAQKAEKPEPYIEEVSKDILVVGGGVTGLTAALEVAKAGYKAHLVEKEAELGGWVAKYYKTLPVEPPYTRIEENPVFQLIDEVKSNGNIEVYTSAEIDSISGQPGMFDVVLNKDGEKVQFRVGGIVVATGWKPYDASALEELGYGKFADVVTNLEFEEMSKEGKILRKSDGSEAKNVVFIQCAGQRDENHLPYCSSVCCLVSLKQAKYVRELTNGNAFIIYKDMRTPGLWEDFYKEMQQDDGIFLTKGDIKEIKEEGGKLTVVVTNTLLGEDIAIKADLIVLATGMVSTLKGLYTVKEEFPDEKTVPYKHISEPHLIKSEEDVEVIKQAGHILNLQYRQGPELPTLKYGFPDSNYICFPYESRRLGIYAAGAVRAPMEIASCIEDAKGAALKAIQAVELVAEGKTTFPRTGDIDYPQFFLQRCTQCKRCTEECPFGALDEDAKGTPMPNPLRCKRCGICFGACPERIISFKTYSIDQMASAVKSIYVPDPNWDEGAEDKFRFIVFACENDALPALDMSALNGKKWSPLARIIPVRCLGSVNTVFIADALSKGIDGILLVGCKYGEDYQCHFIRGSELANRRMENVAETLERLMLEKERVQVVEISINEWDKITEIIDNFVNQIMEIGANPYKGF
>KUJ96949.1
MAKKIGVYICTSCDIGNRVDIEKVKEFIDDECAPHLIKELPFLCGQEAVETIKQDIAEEELNAVCIAGCSPRVNWDVFDFGPEVFVERANIRELGVWSFKEPEGLPPIEETDLEADHITMLVQDYVKMAVMKLEKIEKPEPEIPEINKTILVLGGGFTGLSAALDAAKAGYDVVVVEKEAELGGFAAKMYKKTPSKYPFTDTEENDINKLIEAVEQNDKIKVLTSATVQKIAGAPGIYEATVKVGEEEQTLNIGAVVLATGWKPYDASKLSHLGYGQIKNVVTNVEFETLAKEGLKRPSDGAPVKSVAFIQCAGQRDPEHLPYCSSICCMVSLKQAQYVRELDENAKAFIFYKDMRTTGIMENYYKAAQDDPGIFLTKAEIEEISQDGDQVVVKVKDTLLGEDLEVKVDMLVLATGIVPTTLEEAKLELECKSQDKQEEEKKEESETCENPLLTKLQEASCLKLQYRQGPTFPDLMLFDGFADSNYICFPYETRRTGIYAAGCVRQPMGMVTAKEDATGAALKAIQCIESANRGVAVHPRSGDMSYPKFNFVRCTQCKRCTEECPFGALDDDEKGTPKPNPTRCRRCGTCMGACPERVISFDNYSITMVNDMITSIQVPEYAEDGGYRILVLCCENDAYPALDMAAMRGKKWSSYVRFIPVRCLGSVNTQWIAEAMSKGIDGVLLLGCKYGEDYQCHFVKGSELCNRRMENVAETLSRLQVEAERVKQVQVSIDEYDKVPEIIDKFVEEIEGFGANPYKGF
>KUJ97777.1
MEKIGVFICSSCNIGDRLELADLENVAKDQGAAVVYTKEFLCSKEGRAFIEEKIAQDGLDAVSICACSQRVNYDVFSFDQVAVDRVSLREGVVWSRFLVGENGEILEDTAEYVSGVTFKDELMALAKDYVRMSVAKLQTYKKPEPFKPEEEISKVILVIGGGVAGLTAALEAAKAGYEVVLVEKEKELGGFVAKMKAHCEVNPPFQKLVPPIVNDLIAQVEANDKIKVYKGAVVTNISGAPGLFQVKIKQGGKEEEIKIGSIVLAAGFKPYDASKLTDLGYGVIPNVVTNVKFEEMAKNGALVRPSDGAPIKSVLFIQCAGQRDENHLPYCSGFCCLASLKQAKYVREVDPEAKAFIVYDHMRTIGIFENFYKTLQDDPGVFLTKGKVVSVTEGENGKVKVLVDETLLGEKIELEVDLVVLATGMVPVTAEESVLNLEYRQGPGLPELELFYGYADSNFICFPYETRRTGIYAAGAIHQPMTIQQAIEDAKGAALKAIQCLIAIEEGHAVHPRTWDYAYPEWDLKMCTQCKRCTEECPFGALNEDEKGNPLPNITRCRRCGTCFGACPQRIINFKDYSIDMISTMIKATEMPEQGYEQYRLMAFVCENDALPALDMVAYNKKSIPVAFRIIPVRCLGAVNVAFIKDSMSKGYDGILLLGCKYGENYQCHFIKGSELANRRMENVAETLQQLALEPERVTIHTVAIDEVDLVVDKMQKFAEEIKGFGENPFKGW
>KUK07093.1
ERASLREGVVWSHDIDEHAQELAEDYLRIAITKAQKAEKPEPYIEEVSKDILVVGGGVTGLTAALEVAKAGYKAHLVEKEAELGGWVAKYYKTLPVEPPYTRIEENPVFQLIDEVKSNGNIEVYTSAEIDSISGQPGMFDVVLNKDGEKVQFRVGGIVVATGWKPYDASALEELGYGKFADVVTNLEFEEMSKEGKILRKSDGSEAKNVVFIQCAGQRDENHLPYCSSVCCLVSLKQAKYVRELTNGNAFIIYKDMRTPGLWEDFYKEMQQDDGIFLTKGDIKEIKEEGGKLTVVVTNTLLGEDIAIKADLIVLATGMVSTLKGLYTVKEEFPDEKTVPYKHISEPHLIKSEEDVEVIKQAGHILNLQYRQGPELPTLKYGFPDSNYICFPYESRRLGIYAAGAVRAPMEIASCIEDAKGAALKAIQAVELVAEGKTTFPRTGDIDYPQFFLQRCTQCKRCTEECPFGALDEDAKGTPMPNPLRCKRCGICFGACPERIISFKTYSIDQMASAVKSIYVPDPNWDEGAEDKFRFIVFACENDALPALDMSALNGKKWSPLARIIPVRCLGSVNTVFIADALSKGIDGILLVGCKYGEDYQCHFIRGSELANRRMENVAETLERLMLEKERVQVVEISINEWDKITEIIDNFVNQIMEIGANPYKGF
>KUK19052.1
MEKIGVFICSSCNIGDRLELADLENVAKDQGAAVVYTKEFLCSKEGRAFIEEKIAQDGLDAVSICACSQRVNYDVFSFDQVAVDRVSLREGVVWSRFLVGENGEILEDTAEYVSGVTFKDELMALAKDYVRMSVAKLQTYKKPEPFKPEEEISKVILVIGGGVAGLTAALEAAKAGYEVVLVEKEKELGGFVAKMKAHCEVNPPFQKLVPPIVNDLIAQVEANDKIKVYKGAVVTNISGAPGLFQVKIKQGGKEEEIKIGSIVLAAGFKPYDASKLTDLGYGVIPNVVTNVKFEEMAKNGALVRPSDGAPIKSVLFIQCAGQRDENHLPYCSGFCCLASLKQAKYVREVDPEAKAFIVYDHMRTIGIFENFYKTLQDDPGVFLTKGKVVSVTEGENGKVKVLVDETLLGEKIELEVDLVVLATGMVPVTAEESVLNLEYRQGPGLPELELFYGYADSNFICFPYETRRTGIYAAGAIHQPMTIQQAIEDAKGAALKAIQCLIAIEEGHAVHPRTWDYAYPEWDLKMCTQCKRCTEECPFGALNEDEKGNPLPNITRCRRCGTCFGACPQRIINFKDYSIDMISTMIKATEMPEQGYEQYRLMAFVCENDALPALDMVAYNKKSIPVAFRIIPVRCLGAVNVAFIKDSMSKGYDGILLLGCKYGENYQCHFIKGSELANRRMENVAETLQQLALEPERVTIHTVAIDEVDLVVDKMQKFAEEIKGFGENPFKGW
>KUK38076.1
MEKIGVFICSSCNIGDRLELADLENVAKDQGAAVVYTKEFLCSKEGRAFIEEKIAQDGLDAVSICACSQRVNYDVFSFDQVAVDRVSLREGVVWSRFLVGENGEILEDTAEYVSGVTFKDELMALAKDYVRMSVAKLQTYKKPEPFKPEEEISKVILVIGGGVAGLTAALEAAKAGYEVVLVEKEKELGGFVAKMKAHCEVNPPFQKLVPPIVNDLIAQVEANDKIKVYKGAVVTNISGAPGLFQVKIKQGGKEEEIKIGSIVLAAGFKPYDASKLTDLGYGVIPNVVTNVKFEEMAKNGALVRPSDGAPIKSVLFIQCAGQRDENHLPYCSGFCCLASLKQAKYVREVDPEAKAFIVYDHMRTIGIFENFYKTLQDDPGVFLTKGKVVSVTEGENGKVKVLVDETLLGEKIELEVDLVVLATGMVPVTAEESVLNLEYRQGPGLPELELFYGYADSNFICFPYETRRTGIYAAGAIHQPMTIQQAIEDAKGAALKAIQCLIAIEEGHAVHPRTWDYAYPEWDLKMCTQCKRCTEECPFGALNEDEKGNPLPNITRCRRCGTCFGACPQRIINFKDYSIDMISTMIKATEMPEQGYEQYRLMAFVCENDALPALDMVAYNKKSIPVAFRIIPVRCLGAVNVAFIKDSMSKGYDGILLLGCKYGENYQCHFIKGSELANRRMENVAETLQQLALEPERVTIHTVAIDEVDLVVDKMQKFAEEIKGFGENPFKGW
>MAA91090.1
METKIGSYVCSGCDIDQALDVEGMLKVAEKEFKIPINKTHPFLCSEEGVKLLKDDRDQEGVNRFMIAACSKRQHEKTFDMGEESLVVRAPIREYVAWVQEKREEDGNVNEDTQMAGEDYVRMHCSQIKKSDLPIPFEQETSRSLLVIGGGITGMTAALEAAKAGNKVNLVEIKEQLGGYILDQYKLIPSSPPYHSPQQNNIEELINLVENHDGISVHKSTHVTSISGQPGEFKIQLSKNGKSVNLESGAVILATGSKPYDATKLTHLGIQYTNVISSIEFEQMAREKNIKRIDGKPAKNIAFIQCAGSRDPNHLPYCSSTCCMDSLKHASYIREQDPDAKAYILYRDMRTPGLYENFYRKQQDDPGIFLTKGDVTSVTEKGDGSIGVELKNTLFGESVSLEMDMVVLALGQESSTLDGESALNLQYRQGPDLPELKYGYPDSHFICFPYETRRTGIYAAGSVRQPLDMNDCIIDASGAALKAIQAIELSSKGRTVHPRVGDQTYPIFALDRCTACKRCTVECPFGVLDENERGVPFENPARCRSCGICMGACPVRVITFPDYSPMIFKEMMESIEMPDEFDEKPRILVFVCENDALPVFDMAALNRIKISNSIRIIPMRCLGGVNLVNVSDAMSVGYDGIMFMGCKYGDDYQCHFSQGSELCNTRLSKVQETIGRLGLEPERIKQFEISMNDFVQLPKIIKDFQEEIDELGPNPFKGM
>MAE44454.1
MEKKIGVYXCSGCDIDQALDVEAMAKSAXKEMKVPVARTHPHLCGTEGLEMMRQDRDQEGVNSFVIAACSQRQHEQTFDMGPESLISRAPIREYVAWTQEPKNEEGKVNEDTQMAGEDYVLMHCARMRKLQPYEPFSQDTQRRLLVIGGGVAGLTASLEAARAGIPVDLVEQKDHLGGNILEEYKLLPAASPFAEPQPNDVPALVNEVEQQRLITVHTLSRVTSISGQPGEFSVELEENGGRNQFKSGAVILATGSQPYDASXLTGLGIQYDNVVTSSEFEKMAFEQMIQCKDGKPAREIFFIQCAGSRDPEHLSYCSGTCCMDSLKQASYVRESDPDAKAHILYKDMRTPGLYENFYRQRQNDPGVFLTRGEVTEVRENEDKSLSISLENTLFGESLELKADLVVLALGQVPSTLEGESALNLQYRQGPDLPELKYGYPDSHFICFPYETRRTGIYAAGTVRQPMDHNDVRLDAAGAAMKAIQAIELTSQGRTVHPRVGDLTYPEFALSRCTACKRCTEECPFGVLDEDEKGVPFDNPARCRSCGICMGACPVRIISFKDYSPTIFTEMMNSIEMPDEFDEKPRILIFACENDALPVFDMAAMHRLRFNSYVRIIPMRCLGGVNLVYVSDALSVGYDGVMFMGCKYGDDYQCHFVKGSELCNTRLSKVQETIERLNLESERIQQFEVSMNDFRKLPQIINEFVEELEGFGPNPFKGL
>MAF33015.1
MDEKKEKKVAVWICKGCEIGEALDIEAIEKVVISECKVELCRRHSFLCGDEGVELIQKDVQEGVNTLVIAACSPRCNADTFTFDGCFTDRVNLREHVVWSHSPNDEDTQMLAEDYLRIGIARAKRTDIPEPVLEEVDKTILVVGGGQSGMTAALEATCAGSDVVLVEKEAQLGGWLKNFSRLFPKKPPYRDPEPVDLESRIKEIEENDKITVYLGAAIAKISGQPGQFDVSIKSNGSAIDFRVGAIVQATGWKPYDASKLGHLGYGSQNVITNVQMEEFLASGKINRPSDNKPAKRIAFVQCAGSRDQEHLPYCSAVCCRVTLKQAMLARELDGETQAYVLYKDIRTPGQYEDFYRRAQEDSEIFFTKGEVISVEETTGSNLIVNMEDTLIDKQIQVEADLVVLATGMVPIAADGEAIRQYQDAQAVIETGEEGAQLEAAKETVEKLKDHEGTDILHLTYRQGPDMPALKYGFPDSHFICFPYETRRTGIYAAGCVRAPNDMDACREDAQGATLKAIQCLDLASRGATVHPRWEDMTCPDFLLHRCTQCKRCTEECPFGSLDEDEKATPMPNPTRCRRCGICMGACPERIVSFNDYSVEIVGQMIKSIEVPDEFEEKPRLLGLLCENDAYPALDTAGLKRLQHSAFIRFIPIRCLGSVNIVWVADALSKGYDGILMVGCKSGDDYQCHFIRGSELMGTRGENIREKLKQLALEEERVRVEEISISEYGKLVEIINEFAEQIDEVGLNPFKD
>MAF48266.1
MEERKPGVYLCAGCGIGEAVSLDELETVAGDQKVPVCRRHEFLCNDDGVALVAKDIEAGEINQAIIAACSQRVMTDRFNFNSGSQVIRVNLREQVAWSHPGGDEDTQAIAADNVRMGIAQATKITPPEGAPEGEFDSRILVLGGGVSGMSAALEASKAGHGVILVEKKETLGGWTAGWSKRLPHKPPYRDPQDNDIAELITEVEGSARITVKTGTTVAKTEGMPGRFTVTFTGNNGGAGGGTETTETVGAVVVATGWRPYDPNNLGHLGYGASPDVVTNVELEKMLADGGVTRKSDGAAPKTVAFVQCAGSRDPEHLPYCSSVCCGVSIKQALQITEADPDASVYVIYEELRMPGTAEEFYRQAQEAGVIFIKGKVKSVGADLGIVYDDELLGEEVPMTGLDMVVLAAGMVPNSTDPDVAPAEAGNELLLDDIDPLAPLVRAGAEDAADEEEEAKAPPASDDEEGAEVDPDAIPPGGPLLNLQYRQGPHIPILADGFSDSHYICFPYETRRTGIYTCGPVRRPMDVAEATEDASGAVLKAIQSIRNASEGASVHPRVGDLSFPKIGLDICTKCRRCTVECPFGAIDEDENDFPVLSQSRCRRCGTCMGACPVRTISFDNYNIQMVSEMIGAIDVPDEFSEKPRMLIFACENDAYPALDMAGLGRHQYSPFVRIIPVRCLGSVSMLWISTALEKGFDGIMLMGCKSGDDYQCHYVKGSAIAKERMANVEETLKSLMLEPERVSVEEISIADSGTVAEVIDGFAATIEEVGFNPFKGF
>MAF54482.1
MDKKIGVYICSGXDIDQALDVEELAKVAKKECKAPVSKTHPFLCSEEGVQMMKEDQKNESINSFMIAACSQRYHEATFDMGEENIVVRAPIREYVAWTQKTKDESGKFDEDTQLAGEEYIQMYTAKLKKHGVAEPYEQDTSKNLLVIGGGVSGMTSAMXAANAGYSVNLVEKEDHLGGFCLNEHKLIPAHAPFREPEINSVSAAVTAVANNDLITVHASSFVVSISGQPGEFQVXLNSSGEIKEFKSGAIIMATGSQPYDXGKLTDLGIQYENVVSSAEFEQMAKSGKIVRKDGTPALNIGFIQCAGSRTPDHLSYCSGTCCMDSLKQAAYIREQNPEAKAHIIYRDMRTPGLYEDFYRSRQDDPGVFLTQGDVVGVNETASKNIAIDVDNTLFGEQVTLEMDLVVLAVGQVPSTLNGESALNLEYRQGPDLPELKYGYPDSHFICFPYETRRTGIYAVGSVRQPMDINDAKLDATGAALKAIQAIELTDQGKTVHPRVGDLTFPEFALSRCTSCKRCTEECPFGVLEEDXKGTPFPNPARCRSCGVCMGSCPVQIISFKDSSPNIFKEMMTSFEMPDEFDEXPRVLIFACENDALPVFDMAAMXRLKINTNVRIMPMRCLGGLNLIYVTDALSYGYDGIMFMGCAYGDDYQCHFVKGSELANTRLTKVQETIGRLNLESERIQQFAISMNDYEKLPKIIDDFVEXMDDYGPNPFKGM
>MAF94830.1
MTDKFNFNGTPVIRANLREQVAWCHPAGDEDTQMLAADHVRMAVAQAANTTQPEPSAEGDFSRAILVVGGGTAGLSAALEAAKTGHDAILAERSDKLGGWAAKWSRRMPHRPPYRDPQANDIGDLIAEVEGHGAITVMTDTIVTETSGSPGKFRVTLSQGGTEKILPIGAIVVATGWRPYDATKLGHLGYGASPDVVTGVELEEMLAKGPIGKKSVAFIQCAGSRDPDHLPYCSSVCCGVSIKQALQIVEADPEASAYIIFEELRTPGTAEEFYRQAQEAGVIFMKGKVKSVGGDLTVIYLDELLGEVVPMAGLDMVVLATGMVPNSTNIDIEAADKGADQLIDDINPLSPIDIAIAAAEEAEGEQGEKAKEEAPAPAPGTGEDGEEEEPEIEAPFPGGPILNLQYRQGPHIPILADGFADSHFICFPYETRRTGIYTCGPVRRPMDMAETAEDAAGAVLKAIQSINGATEGASVHPRVGDLSFPKIGLDICTKCRRCTVECPFGAIDEDENDYPIVNTSRCRRCGTCMGACPVRTISFDNYNAQMVGDMIKACEIPDEFSEKPRILVLACENDAYPALDMAGINRHQYSPYLRIIPVRCLGSVTTLWISTALERGYDGVMLMGCKSGDDYQCHFVKGSGIAQERMSKVGETLKSLMLEEERVVVEEISIADSGRISELLNGFSDKIVDIGFNPFKGF
>MAG01082.1
MADEKKIAAYICRGCELGARLDTDQLANIAQREGKARVVQQHDFLCSEEGVQLIRNDIDNEGVTHAVVAACSRRAKTAAFSLEDVAVIRTNLREGVIWAQPDSEENREITQEMADDYVRMGCAEARFVTRPAANSEAGSSKIILVVGGGISGMTAAQEISKAGYSVILVEKQGQLGGWAGRLWKRTPGKEPFADPEDTKIAQMVQSIEEDDRISVHLNATVGRTSGAPGQFSVDISTASGSTVTENAGAIIQASGFENFDASQLPEMGFGKSPNVVDQAGLELLAKEADGKRIKRPSDGKEVESVVFVQCAGQRSDKEGELSYCSGHCCNTSIKQAMYFKDANPEIETAIIYNDLRTPGNGEDFYRNAQRKRVTFTKGEVSSVETGGSDLEVRFKDLILDEVTSLSADLVVLATGQVPNSGVDVEAELEAETAENDGNQAGSKQEESLSVSVAVESILNLDYRQGADLPHLQHGFSDSHFICFPYESRRTGIYACGPVRRPMDIAQATEDATGAALKAIQAAENAALGRAAHPRSGDLSFPSFRKEGCTQCKRCTVECPFGAINEDDAGYPLFNEGRCRRCGTCMGSCPVRVISFENYSIDTVGQQLKSVDVPDEFEEKPRILVLACENDAYPALDMAARNGNHYSAYVRVIPVRCLGSVNDIWVKDALNCGYDGIVLMGCKKGDDYQCHFVKGSEMAHYRMSKIDDTLQQLQLEAERVSTLEVEITDIRRAPQLLNDFVDQINEIGLSPFRF
>MAG96381.1
MNDKTAVYVCSGCAIGEAVDAEALVALAEEEFKPARAISHEFLCGDEGLAMIGTDLAGEGEIEKVVVCACSPRVMADRFRFDGAQVVRGNLREQVAWCHEPGDEDTQMKAADNLRMAVTQALKSEPPEPDTEAPISRRLLVVGGGSTGLAAAREAARAGYESVLVEQSSELGGHAKGFSKFLPQRPPYRTPEANNIAELIAEVEADQRITVKTATKVASTAGGPGDFRVTLANGTAQSDESFGAIVVATGWRPYDAGKLGHLGYGNPGVVTNVELEGLLASGGTSAKAVAFIQCAGSRDPEHLPYCSQVCCGVSIKQALQLRQADPETMIYVIFDELRTPGTAEEFYRAAQEAGIVFMKGKISSVAADLTVTVNDALLGEEVPLGGLDMVVLATGMVPNATTDGALLPDPDIDPLAPIFRAGDEAADEEETPDESTTDSDDDESVALDAPRPENSILNLQYRQGPHLPHLADGFADSHFICFPYETRRTGIYACGPLRRPMDMGEAAEDAAGAVLKAIQAIEQASRAAAVHPRVGDLSYPKFGLDTCTKCRRCTVECPFGAIDENAEGFPVLTNTRCRRCGTCMGACPVRTISFDNYSVEMVNSMSKAVEIPDEFDEKPRVLVLACENDAYPALDKAGIQGRKYSSMARIIPVRCLGSVSLVMISDALSSGYDGVILMGCKSGDDYQCHFVKGSAIAKERVSKIEETLKSMMLEGERVASHEVAITDAAGATQIIDDFVASIDEIGMNPFKGF
>MAT98276.1
MQTQEEVRIGVYTCLCGGNIGDVVNCEAVAKAVSRLPNVVVSRTDLSMCSDAGQTQLEEDIKERGVNRVVIGACAPSLHEKTFRGAVARAGLNPYFYHHVGLREQASWVHHDDPEGATAKAIRLMAAGIAKARLLEPLQPIQLKAEQHALVIGSGVAGLRAAWDIARRGIRVTLVEKSATLGGRVTQLGSLFPTGEAASELLKRLIKEVTAHPKISIYTQAELVGIKGYVGDFQATVRRENTPELLGVNVGAVVVATGFKPYEPFHGEYGYHEFPQVITLPDFIRLLRLLDEGEALHWHGRSVQNIAFIHCVGSRQIDGINQPQPDGQVNNYCSRVCCTATLHTANEVHERFPNVNIFDFYEDIRTYGRGHEAYYNLASQNMVRFLRFHDDEMPEVVAAAPEDEHPLLIKVKDYLTWGEEMEVPVDLVVLAVGMMPEPVPDIIKLLKIAPGTDRFLLEVHPKLRPVETAVPGVVLAGTAQGPMNIQESCAAASAAAAKVAVLLAQGQVELEPFVARVNPERCDGSGACVAVCCYEDAITLQTVGENGRTAQKAVVTPANCAGCGICVSACPNQAIDLQGWTLPQYEAMIDALVTPVPAEMEFAS
>MBC16059.1
MAEKLGVYICGGCDIGDNIDVDALAEFAANGKHSSYVTVAKSNPVLCSPEGKAMIEADIAENELDGVVCCACTPRAKWDVFKFGDEIQVERVSLREQCVWSYQEDKQFPGQMEVIAKDYTNMGISKLHNSNIPTPELPEVYKTVLVLGGGFTGMKAALNAAALGYEVLLVEKDENLGGKAATMYKSFPLGAPFSDREQEIGIDALIKDVEANSKITVLTGSTLESLAGAPARYKATVSGTEYEIGAVVMATGWVPGKSKFLAPLGYGKIKNVVTTAEFEKMAAGGAIKTADGKTPESVAFIVDTSLLTKGIRYDGCGDACEAPEDMPCDDTKDESYAEGEEECEVFEYEDKESAKHLAYSSELTSLVALKHANYVRELAPEAVAYVIYDHMMVPGINEKYYQAAQDDPGVMLTKGTVTGVKEAGSQIIISAENTLLGQDVELVADMVVVPTAIVPTTAADPTMNFVYRQGPAFPDLELFDGFADSNYICFPYETRRTGVYAAGCVRQPMGLGLAEEDAAGAALKAIQCIDSANRGVSVHPRSGDLSFPEFNFNRCTQCKRCTEECPFGALDDDEKGTPLPNPTRCRRCGTCMGACPERVISFANYGVSQISQAIKEVKVPDTLDEGGPRILILACENDAYPALDMAAMRGKSWSPYVRFLPVRCLGSVNAIWVADAMSKGVDGVMMLGCKYGDDYQCHFVKGSELCNRRKENIAESLGRLGVEAERVEQYEVSIDMYDQVPAMIDDFVDNITTNFGPNPFKGY
>MBI12996.1
METKIGSYVCSGCDIDQALDVEGMLKVAEKEFKIPINKTHPFLCSEEGVKLLKDDRDQEGVNRFMIAACSKRQHEKTFDMGEESLVVRAPIREYVAWVQEKREEDGNVNEDTQMAGEDYVRMHCSQIKKSDLPIPFEQETSRSLLVIGGGITGMTAALEAAKAGNKVNLVEIKEQLGGYVLDQYKLIPSSPPYHSPQQNNIEELINLVEKHDGISVHKSTHVTSISGQPGEFKIQLSKNGKSVNLESGAVILATGSKPYDATKLTHLGIQYTNVISSIEFEQMAREKNIKRIDGKPAKNIAFIQCAGSRDPNHLPYCSSTCCMDSLKHASYIREQDPDAKAYILYRDXRTPGXYENXYXKQQDDPGIXLTKGDVTSVXEXGDGSIXVELXNTLFGESVSLEMDMVVLALGQESSTLXGESALNLQYRQGPDLPELKYGYPDSHFICFPYETRRTGIYAAGSVRQPLDMNDCIIDASGAALKAIQAIELSSKGRTVHPRVGDQTYPIFALDRCTACKRCTVECPFGVLDENERGVPFENPARCRSCGICMGACPVRVITFPDYSPMIFKEMMESIEMPDEFDEKPRILVFVCENDALPVFDMAALNRIKISNSIRIIPMRCLGGVNLVNVSDAMSVGYDGIMFMGCKFGDDYQCHFSQGSELCNTRLSKVQETIGRLGLEPERVKQFEISMNDFVQLPQIIKDFQEEIDELGPNPFKGM
>MBP45253.1
METKIGSYVCSGCDIDQALDVEGMLKVAEKEFKIPINKTHPFLCSEEGVKLLKDDRDQEGVNRFMIAACSKRQHEKTFDMGEESLVVRAPIREYVAWVQEKREEDGNVNEDTQMAGEDYVRMHCSQIKKSDLPIPFEQETSRSLLVIGGGITGMTAALEAAKAGNKVNLVEIKEQLGGYVLDQYKLIPSSPPYHSPQQNNIEELINLVEKHDGISVHKSTHVTSISGQPGEFKIQLSKNGKSVNLESGAVILATGSKPYDATKLTHLGIQYTNVISSIEFEQMAREKNIKRIDGKPAKNIAFIQCAGSRDPNHLPYCSSTCCMDSLKHASYIREQDPDAKAYILYRDMRTPGLYENFYRKQQDDPGIFLTKGDVTSVTEKGDGSIGVELKNTLFGESVSLEMDMVVLALGQESSTLDGESALNLQYRQGPDLPELKYGYPDSHFICFPYETRRTGIYAAGSVRQPLDMNDCIIDASGAALKAIQAIELSSKGRTVHPRVGDQTYPIFALDRCTACKRCTVECPFGVLDENERGVPFENPARCRSCGICMGACPVRVITFPDYSPMIFKEMMESIEMPDEFDEKPRILVFVCENDALPVFDMAALNRIKISNSIRIIPMRCLGGVNLVNVSDAMSVGYDGIMFMGCKYGDDYQCHFSQGSELCNTRLSKVQETIGRLGLEPERIKQFEISMNDFVQLPKIIKDFQEEIDELGPNPFKGM
>MBR03280.1
MAEPIKLGAYICGGCGLSQRLDVDALASLADSEGQAQVVRQHAVLCNVAGVAMIRDDIANEGVSHVMIAACSCRAKTDAFVFDDVAVARANLREGAIWSQPDTDEARETTQEMAADYVRMGCAEARYMRQPDGNADVGGNRRVLVVGGGVSGMTAALEAAGAGYEVLLVEKEATLGGWAARLYRRVPVTEPFADPQDPGVXDLVXRXKADXGIAVFTQSTVTRTSGAPGXFTVXIALESGAAXTENVGAIVQATGFRSHDVSALTHLGFGASPDVIDQAGLESLARAAAGGPLLRPSNGKPVENAVFIQCAGQRSETPGHLPYCSGHCCNTSIKQAMYFKASNPAVDTAIIHSDLRTPGNGEDFYRSAQRKGVTFTKGVVSEVKIGXDRPVVCFTDLILDQXVSLXADLVVLATGQVPNTGIDREXQVIDEXGTDXGXXQXPXAAXVPSXXEGPIESXLNLXYRQGPDVPQLAHGFSDSHFICFPYETXRTGIYTXGPVRRPMDIAQAXEDATGAAXKAIQXIENAALGRAXHPRSGDLSFPLXRKEGCTQCXRCTVECPFGAIDEXEQRXPVFNEXRCRRCGTCMGAXPVRVXSFDNYSVDTVGQQIXAVDMPDEFDXKPRIXILACENDAYPALDXAGFNRLGYSAFVRVIPVRCLGSVNAIWVTDALNSGYDGIMLMGCKKGENYQCHFVKGSELAHYRMSKIGDTLQQLQLETERVETYEVEITDIHRIPALINQYAAKIDAIGMNPFKGF
>MBT58071.1
MADEKKIAAYICRGCELGARLDTDQLANIAQREGKARVVQQHDFLCSEEGVXLIRNDIDNEGVTHAVVAACSRRAKXAAFSLEDVAVIRTNXREGVIWAQPDSEENREITQEMADDYVRMGCAEARFVTRPAANSXAGSSKXXLVVGGGISGMTAAXEISKAGYSVILVEKQGQLGGWAGRLWKRTPGKEPFADPEDTKIAQMVQSIEEDDRISVHLNATVGRTSGAPGQFSVDISTASGSTVTENAGAIIQASGFENFDASQLPEMGFGKSPNVVDQAGLXLLAKEADGKRIKRPSDGKEVESVVFVQCAGQRSDKEGELSYCSGHCCNTSIKQAMYFKDANPEIETAIIYRDLRTPGNGEDFYRNAQRKRVTFTKGEVSSVETGGSDLEVRFKDLILDEETSLSADLVVLATGQVPNSGVDVEAELEAETAENDGNQAGSKQEESLSVSVAVESILNLDYRQGADLPHLQHGFSXSHFICFPYESRRTGIYACGPVRRPMDIAQAAEDATGAALKAIQAAENAALGRAAHPRSGDLSFPSFRKEGCTQCKRCTVECPFGAINEDDAGYPLFNEGRCRRCGTCMGACPVRVISFENYSIDTVGQQLKSVDVPDEFEEKPRILVLACENDAYPALDMAARNGNHYSAYVRVIPVRCLGSVNDIWVKDALNCGYDGIVLMGCKKGDDYQCHFVKGSEMAHYRMSKIDDTLQQLQLEAERVSTLEVEITDIRRAPQLLNDFVDQINEIGLSPFKF
>NMX22979.1
MPEQPGKQAESQGRIGVYICHCGGNISDHVDVKRVAEEVAALPGVAVARTNMFMCSDPGQALIQEDIRQGRIDRVVVASCAPSLHELTFRGAIRRAGLNPYLYEHANIREQVSWVHHGEPATRKAAVLIAAAAAKARRLAPLEPIRVEARRAALVIGGGVAGLRAARDLARSGLRVDLVERSPFLGGQAARLDRLAPTGESAAALVQRLAGEVLEDPAITVHSCAEVTGVEGYVGNFRATVTRRPPEPGRNGDRFPAAGTKPGAFVPFAGVLAAPPPAEAAETVVEAGVIVLATGFRPYVPREGEFGYGRHPGVITLPELIRFMAEHPQPDGVLRVGGREIRRAALIHCVGSRQIPGIHEPDADGNLNEHCSRTCCSAALQAACLIRERYPATRVLEYYRDIRTYGRGQEALYERAGRDGVVFFRYEADAPPEVTPAGGDPPLRVRVRDTLTFGEEVEAEVDLVVLAVGMVPGDIGGLVELLKLPVGADRFLQEVHPKLRPVEVAATGILLAGTCQAPMDVSETCAAAQAASVKAAALLHRGYVELDPFVAAVDPARCTGSGACVEACPVEGAVTLEEVEEADGRTVRRAVVNPALCTGCGVCVAACPSRAIDVCGWTLEQYEAMVDAIAAA
>NMX23405.1
MSKKIGLYIYTGDGIADAVDVDKLVELATGDLGVAVAKAHPDLYGPEGVAMVKQDVEGEGVNAVILAGVSPRIEFKEFDLPGVALWQVGLRELVAWSHKIPADAENADALKEHVQELAEDYIRMAVKRMEKAEMPEPYKPETLSDRVLVIGGGVTGLTAALEASAAGYPVTIVEREGQLGGYAAKLRKQFPMGPDYSGLVDPVVGDLIARVEADDRIEVKLSTEVARIANVPGDYRVSFKAAGTKSEWDAPVPLTDEEKLDENGNELSAEDQKKVYDAKNEGRKDYMEVDPNAERFGAVVVASGWKPYVPGEGEYAHLAWGNAKVVTNHQFEEMAKAGQVPKSVAFIQSPGGADDDADFPYASHVTSMVALKQAKYVREDHPEDGKAYVFYQHMRTPGKYEYFYKGIQDDPGIFLTKGAVTQVEDNGSGLTVKVEKTLLGEDIAVDVDMVVLSTGMVPTTRDEAVVNLAYRQGPAFRDLDLFGGYCDSNFICFPYETRRTGIYAAGGVHRSMTIEEAMEDAAGAALKSVQCVKAAEEGHAVHPRTWDFDYPDFYFQRCTQCKRCTEECPFGALDDDEKGTPKPNPTRCRRCGTCMGACPERIIGFKDYNIDLVGSMIKSIEVPDDDEEKLRFVVFACENDAYPAIDMAAQRGHSWSPLARVIPVRCLGSVNVSWIKDAMSSGMDGVLLLGCKFGDDYQCHFAKGSELANRRMENVAETLNSLGMEPERVKLAQVAIDEYDKVPEIINEFVEEVVEMGPNPFKGW
>NP_661761.1
MADDKKIGVYLCTDCGIGEALNVDELEAVAKKEFKVPVCKQHPNLCSNEGVQIIKDDLNNGEVNKIVIAACSQRVNNDVFNFDPLTYVTERVNLREQVVWTAPKGDDAKEGTQLMAADYLRMGITRVQKSEVPIPKIADVNRTVLVVGGGVTGLTAALEASQTGYKVVLVEKAQELGGWAKKMHRVFPTKPPFAEIEQPAIGNKIEAVKKDGNITVHTGTTIASIEGGPGEYTVTIDRNGTTETFPAGAIVLAAGWKPYDASKLGHLGYGKHRNVVTNLEFEQNVAKTGGKVTRPSDGKPAKNVVFLQCAGQRDKDHVPYCSTVCCNVSLKQAKYVRESDPDAGAFIVYKDMRTTGLYENFYKSAQDDEGIFLTKGEILGLSEESDGSLVIEIDNQLLGRKMKVKADLLVLATGMVSNMVPDGMSVNNLTPEYIGKMVQRETSDGVIEALEPESLILNLKYRQGPEMPHHKWGFPDSHFICFPYETRRTGIYSAGAVRHPMDAVQASADATGAALKAIQCMELTAQGRAVHPRTWDRTYPEIRFESCTQCRRCTVECPFGAYNEKADGTPLEFPSRCRRCGVCMGACPQRVISFRDYSVDMISAMIKSIEVPDEGTFVIGFVCENDAYPAFDMVGLNRIGMNTNFRFIPLRCLGGLNLAWIADALSRGVDGILLLGCKYGDDYQCHYVKGSQMANERLGKVQETLDRLMLEAERVEQVQLAINEWDKLPGILEEFSKKIKDIGDNPYKGF
>ODJ86101.1
MADEKKFAGYVCTGCGLGERLDAGQLETIATRDGKMQSCKQHEMLCSAEGVQIIKDDIANEDVTHVMIAACSKRAKVEAFNFTDVALTRANLREGVIWVRPDTDENSETTQEMAEDYIRMACAELKSMTQPSASGEQTLNKNILVVGGGVTGMTAAIEAAAAGYPVHLVEKSGQLGGALGGYYKVIPTRSPYDAPAENPVPGMIEAIEADDRITVHLNSTLAKTEGAPGRFSVEVATESGSSETLSIGAIVQASGWKPYDASQLPEFAHDKSADVVTNHELEALAVAANGGPIKRPSDGKEVTSVCFIQNAGQCSDKEGHLSYFSGVTDLVSIKQAMYFKELNGDCDTTILFDNLRTPGAGGEDFYRAGQQAMVTFSKGIASEVVPGDSLTVKFEDKILNEETEMVCDLVVLATGMEPNSGPDPYAQLMVDEAEDEEEKAKAQAILDNAPPSILNLQYRQGTDLPHLKNGFNDSHFICFPYETRRTGIYAAGPVRRPMDAQQARDDATGAALKAIQAAENAGLGRAAHPRSGDLSFPSFRKEGCTQCKRCTVECPFGAINEDEEGYPMYNESRCRRCGTCMGACPVRVISFENYSVETVNQQIKNVEIPEEWDEKPRILVLACENDAYPALDQAAQAGVEINPWARVIPVRCLGSVSLSWVTDALNNGYDGIVMMGCRRDDDYQCHFVRGSAMAAERMSKVGDTLDTLNLEPERVILHEVAITDVERAPQLINDMAETVEKIGLSPFKF
>ODT55608.1
MKEKKKIGVYICHCGGNISDYVDVEKVREAVAGDEIVFLSKTTMFACSDSNQRDMVDDIKTHRLDGVVVASCSPKLHLTTFRNVSERADLNKYTYVHANIREQASWAHSDNKMGATEKAIHLVKAAIAKAHYAEALESTRVKTEKRVAVVGAGVAGMKAALSLSDKECEVILIEKEPFVGGRVAQWDTLSTTTETGKEMITRLYNELLRRGNITILTNSELIGNKGSVGNIELTVRKTPRYVKGSCHPEDLKRAIEVCPVEVPDTFNFRMSNRKAIYKNYPSEYPQTPVIDLKACTRCGECEKICTAIDFSEQPEELHFNVGSVLMATGFDSYTPDYGEFGYATSDHVITLPQFKRMIDTQEGKLMHKGKEVHNIAYIYCVGSRQEEGGNTYCSRNCCTSTMHAAVTAEQKFGKINNFHFNRGLRTYGKQEILYADSLRNGDIYLQSYEDGPPTVTPKGDKTIVKINDILTAGKELEVAADLVVLVTGMVPRADNQVGSLFKLPKGRDQFFNEVHMKLRPVETVIDGITIAGACQGPKNIAESVNSALSASTKSYSIVSKPELEAQPLIAVINEDKCTWCGACEEACPFDAILKAGSNGRVIAQ
>ODU09411.1
MADIRTAAYICTGCGIGERLDVAQLAKVARREGKMALVREHPFLCSDEGVAAIRADLEGEEAVTHLMLAACSRRMKTEAFHFPERALARANLREGVLWMVAEGEAHDEVRQEMADDYVRMACAELKKLKVPAGNPNRGDARRILVVGGGVSGLTAALEAADAGYDVLLVEREAALGGWTARLWKRTPSREPYGEPVDTGIDALIERAGTHPRIELMLGARVARTAGAPGRFQVRIERADGSASEALCGAIVQASGFAAYDIARLPELGGGVHAHVIDQAGFEALARAAGGAPIRRSDGRPVKSVVFVQCAGQRDTSGKHLPYCSGHCCGTSIKQAMYLKDADAQASAMVLYTDLRTPGMAEDFYRSAQHKGVTFTKGVAQAVEAAGDGVRVRLRDLILDEDAVADADLVVLATGQVANAGVDLEQWDAAVTAAESGDAAAAGHKGALAKASVLNLAYRQGPDLPQLKHGFADSHFICFPYETRRTGIYAAGPTRRPMDIAQAVEDATGAAMKAIQAVENAALGRAAHPRSGDLSYPIVRLEGCTQCKRCTVECPFGAIDEDEKRFPLFNESRCRRCGTCMGACPVRVISFENYSVDSVGAQIKAVDMPDEDSGKPRILILACENDAYPALDMAALQRRTVSAFVRVIPVRCLGSVNTIWITDALNGGWDGVMLLGCQKGDDYQCHFVKGSEMAHYRMSKIGDTLQQLGLETERVVSHEVAITDIERLPRLIDDYVAQIAAIGMSPMKGFA
>ODU48919.1
DTGVADLASQVMGDSNIKLYLNATVAKTDGAPGRFVVDIATESGATHTEDIGAIVQATGFTLYDMNKLPELGGGKSPNVVDQAGLEALATAAAAGDGVIRRPSDGQPVKSVVFVQCAGQRDTSGQHLSYCSGFCCNASIKQAMYFKDANPAVDTTIIYTDLRTPGNGEDFYRSAQEKGVVFTKGKVAQVLPNGATSTVKFHDLILDDADAAMVDVDLVVLATGQVANSGVNIDALTKPQVEGQAGEPQAEGAAVVEVKPISILNLTYRQGPDVPQLKQGFTDSHFICFPYETRRTGIYTAGPVRRPMDIAQAREDATGAALKAIQALENAELGRAAHPRSGDLSFPKVRLEGCTQCKRCTVECPFGAIDEDEKRFPVFNESRCRRCGTCMGACPVRVISFENYSVNTVGAQIKAVDIPDEFSEKPRILILACENDAYPALDMAGMNRNEYSAFVRIIPIRCLGSVNTIWITDALNAGYDGVMLMGCKSGDEYQCHFVKGSELGRVRMSKIDDTLKTLNLESERVRDLEVAITDIQRVPEMIDKYAAELVAVGPSPFKGF
>ODU87450.1
MAETKVAAYICKGCGLGERLDTDALVKIAQKDGKVPMAKTHDFLCSADGVAMIRNDVANEGVTHIMIGACSRRAKTEAFHFPENAVARANLREGVVWIRPDTEEARETTQDMAEDYIRMGCAEVKAMAAPGGNPNTGSSKTLLVVGGGVTGMTTAIEASKTGYPVVLVEKTGALGGMAGQLWKRMPVHEPFKSPADTGVADLAAQVMGDSNIKVYLNATIAKTDGAPGRFVVQIATESGATHTEDIGAIVQASGFTTYDMNKLPELGGGKSPNVVDQLGLEALAKAAAAGDGVIRRPSDNQPVKSVVFVQCAGQRDPSGTHLAYCSGFCCNASIKQAMYFKDANPSVDTTIIYTDLRTPGNGEDFYRSAQEKGVIFTKGKVSGVQPGSNGSTVSFHDLILDDANATIADVDLVVLATGQVPNSGVDIFAVPKEGEGEPEVKPISILNLNYRQGTDVPQLKQGFTDSHFICFPYETRRTGIYTAGPVRRPMDIAQAREDATGAALKAIQALENAELGRAAHPRSGDLSFPKVRLEGCTQCKRCTVECPFGAIDEDEKRFPVFNESRCRRCGTCMGACPVRVISFENYSVNTVGAQVKAVDIPDEFSEKPRILILACENDAYPALDMAAMNRNEYSAFVRVIPIRCLGSVNTIWVTDALNAGYDGVMMMGCKSGDEYQCHFVKGSELGRVRMSKIDDTLKTLNLETERVRDLEVAITDIERVPEMINKYVEELVAIGPSPFKGF
>ODV00036.1
MADIKVAAYICKGCGLGERLDTDALVKIAQKDGKVPLAKSHDFLCNADGVAMIKNDIANEGVTHIMIGACSRRAKTEAFFFPENAVARANLREGVIWIRPDTEEARETTQDMAEDYIRMGCAEVKAMTAPGGNTNTGSSKTLLVVGGGVTGMTTAIEASKTGYSVVLVEKSGELGGWAGKLYKRTPVHEPFKSPADTGVADLASLVMGDSNIKVYLNATIAKTDGAPGRFVVDIATESGATHTEDIGAIVQATGFTLYDMNKLPELGGGKSPNVVDQAGLEALAKAAAAGDGIIRRPSDNQPVKSVVFVQCAGQRDPTGTHLSYCSGFCCNASIKQAMYFKDTNPSVDTTIIYTDLRTPGNGEDFYRSAQEKGVIFTKGKVAEVVPNGNTSTVKFNDLILGDTDASMVDVDLVVLATGQVANSGINIDALTKPQVEGQEGESAAAGTVEVKPISILNLTYRQGPDVPQLKQGFTDSHFICFPYETRRTGIYTAGPVRRPMDIVQAREDATGAALKAIQALENAELGRAAHPRSGDLSFPKVRLEGCTQCKRCTVECPFGAIDEDEKRFPVFNESRCRRCGTCMGACPVRVISFENYSVNTVGAQIKAVDIPDEFSEKPRILILACENDAYPALDMAGMSRNEYSAFVRIIPIRCLGSVNTIWITDALNAGYDGVMLMGCKSGDEYQCHFVKGSELGRVRMSKIDDTLKTLNLESERVRDLEVAITDIERVPDMINKYAAELVAVGPSPFKGF
>OEU47191.1
MDKTYCSYICSGCGIGDALDMEALAEVVTDEMSMECKTHECLCGAEGRAFIEKDIADGINTVVIGACSPRVMTNEFDFGDDKITVRANLREQVVWSEIKPAEGEEPNEEAAEYLQESGSDYMRMACTRAQKTELPEPYLLEVMNRTIMVMGGGLAGLTAAKEAAAAGYDVIVVEKEAQLGGKANGWRKSFPTKAPWTDLEENPIDALIAEVSGNDKITVKTETEVARIAGAPGDFGVSFKATGAETEWDAPAKVTTEDADLIAKGEMDDPNVGLQPYVEIDSNAVKVGSVVLATGWTPADVSQYEHLGYGTLKNVVTNAEFEKLAKEGKVPANVAFVQSPGGKDNDNDFPYCNSVTSMVALKQAQYVTEDNEDGRAYILYQHMRTPGHMELFYKNAQLNDAIFMTKASVVQVAENGDQLSVAAEDTLLGEDITLDVDMVVLAAGMEPTTLKEYSINLAYRQGPEFSDLELFDGYADSHFICFPYETRRTGVYACGGVRKAETMEEAVDDATGAALKAIQCIESVDRGVSVHPRSGDATYPDFFMQRCTQCKRCTEECPFGALDDDEKGTPLPNPTRCRRCGTCMGACPERIIGFKDYNIDLIGSMIKSVEVPEDDDDRLRILVFVCENDAYPALDMAGMRRNGLNHMLRFIPVRCLGSVNMAWIRDALSAGMDGAMLLGCKYGDDYQCHFVKGSEIADKRMENIGDTLSTLGLEPERCATEQVAITDYDKIPQILNDFVDEIVEMGPNPFKGF
>OEU51267.1
MEKKLGVYICTGCGIGDGLDIEKLAGAVPKKIELCKNHRAMCSTEGIELIKRDIANEGVNTVVIPACSRRVLYDVFDFGPQVVVERVNLREGVVWSHKPREEEGVDEFIQEMAEDYIRMGIAEAERILVPEPHLEESINKRILVLGGGVTGLSAALEVAKAGYEATIIEKEPRVGGFVAKMRKQTPWAYPYEELQEPVIDQIIKEAEAHAKIEIRTGTEVARIAGAPGLFDVTFKNTGTKSAWDIPVPVQAEEGAEAAAPAGGEGGPSSKEPTPDSPADLLTKDPDAERFGAVILATGWKPYEPAAPEAEKAKEGEAEEGKEAEETEEAPQRLDHLGFGDLLDVITNVALEEMAGKGKIVRPSDGKPASNVAFIQCPGQGSDEDFSYAAAVTSMVVLKQAKYVREDNPEAKAYIFYQHMRTLGQNEYFYKSAQQDEGIFMTKGDVVGVSKNGDGTLVLEAKDTLLGENIKVSVDLVVLGTGMVPTTRDDPVLNLAYRQGPGFQDLDLFDGYADSNFICFPYESRRTGIHPAGCVRRALGIQECREDATGAALKVIQCIESANRGVSVHPRSGDMTFPDFFFQRCTQCKRCTEECPFGALDDDEKGTPLPNPTRCRRCGTCMGACPERIIGFADYNIDSIGSMVKSIDVPEEDEKPRVLVLACENDAYPALDTVGLHRLSYSPFVRIIPVRCLGSVNVVWIKDALSKGIDGVLMIGCKFGDDYQCHFIKGSELANVRMDKIGEALLSLALEKERVQQVEIAIDEYDKIPGIIGDFMATIEEVGPNPFKGF
>OEU54623.1
MDKKCGVYICTGCGIGKALDIERLSKLPGKDYNVEVCKTHEFCCGPEGVEQIKKDITGEGVNTIVVAGCSMRVNQDVFDFGPDKIVERVNLREQVVWCQEPAKEKTETEEEIREGVDLHIQFLAEDYLRMGIVRAQKSELPEPYMLESLSKRILVMGGGVTGLTAAVEAAKAGYDVTIAEKGPSLGGYAGKLRKQVAASHPYADLEEPIVQDIITAAQSNPKIELKTNTVVARIAGQPGEFTVTFKKPGEEIEFDVPQIVEQTHDEEGKELTKEQIDEIYAELNKGRADILTLDPDGQKFGAVVLATGWKPYDASEFANLGFGKYKNVITNAMMEEIAAKGNIVRPSDGKEAKSVVFIQNPKKGDDSDFPFGSSVTSLVALKQAKYVREDDSEAKAYIIYQHMRTPGLYENFYKNMQDDDGIFMTKGSVASIAEGADGNLLVEVEDNLIGETIKIDADMIVLAAGMVPTTKDDPVVNLAYRQGPGFRDIGLFDGYADSNFICFPYETQRTGIYAAGCVRQALTIGECIEDATGAALKAIQCIDSVNRGVSVHPRSGDMTFPDFFFSRCTQCKRCTEECPFGALDDDEKGTPKPNPARCRRCGTCMGACPERIIGFADYNIDMIGSMIKAIEVPTDDDYDPVPLRVVVLVCENDAYPAVDMAGMNGLKYSPMVRFIPVRCLGSVNTVWIKDALSSGLDGVLLLGCQYGDDYQCHFIKGSELCNRRMENVAETLKSLALESERVELQQVAINEYDKIPGIINKFMETIDEVGPNPFKGF
>OEU55650.1
MDKTYCSYICSGCGIGDALDMEALAEVVTDEMSMECKTHECLCGAEGRAFIEKDIADGINTVVIGACSPRVMTNEFDFGDDKITVRANLREQVVWSEIKPAEGEEPNEEAAEYLQESGSDYMRMACTRAQKTELPEPYLLEVMNRTIMVMGGGLAGLTAAKEAAAAGYDVIVVEKEAQLGGKANGWRKSFPTKAPWTDLEENPIDALIAEVSGNDKITVKTETEVARIAGAPGDFGVSFKATGAETEWDAPAKVTTEDADLIAKGEMDDPNVGLQPYVEIDSNAVKVGSVVLATGWTPADVSQYEHLGYGTLKNVVTNAEFEKLAKEGKVPANVAFVQSPGGKDNDNDFPYCNSVTSMVALKQAQYVTEDNEDGRAYILYQHMRTPGHMELFYKNAQLNDAIFMTKASVVQVAENGDQLSVAAEDTLLGEDITLDVDMVVLAAGMEPTTLKEYSINLAYRQGPEFSDLELFDGYADSHFICFPYETRRTGVYACGGVRKAETMEEAVDDATGAALKAIQCIESVDRGVSVHPRSGDATYPDFFMQRCTQCKRCTEECPFGALDDDEKGTPLPNPTRCRRCGTCMGACPERIIGFKDYNIDLIGSMIKSVEVPEDDDDRLRILVFVCENDAYPALDMAGMRRNGLNHMLRFIPVRCLGSVNMAWIRDALSAGMDGAMLLGCKYGDDYQCHFVKGSEIADKRMENIGDTLSTLGLEPERCATEQVAITDYDKIPQILNDFVDEIVEMGPNPFKGF
>OEU59632.1
MDKKCGVYICTGCGIGKALDIERLSKLPGKDYNVEVCKTHEFCCGPEGVEQIKKDITGEGVNTIVVAGCSMRVNQDVFDFGPDKIVERVNLREQVVWCQEPAKEKTETEEEIREGVDLHIQFLAEDYLRMGIVRAQKSELPEPYMLESLSKRILVMGGGVTGLTAAVEAAKAGYDVTIAEKGPSLGGYAGKLRKQVAASHPYADLEEPIVQDIITAAQSNPKIELKTNTVVARIAGQPGEFTVTFKKPGEEIEFDVPQIVEQTHDEEGKELTKEQIDEIYAELNKGRADILTLDPDGQKFGAVVLATGWKPYDASEFANLGFGKYKNVITNAMMEEIAAKGNIVRPSDGKEAKSVVFIQNPKKGDDSDFPFGSSVTSLVALKQAKYVREDDSEAKAYIIYQHMRTPGLYENFYKNMQDDDGIFMTKGSVASIAEGADGNLLVEVEDNLIGETIKIDADMIVLAAGMVPTTKDDPVVNLAYRQGPGFRDIGLFDGYADSNFICFPYETQRTGIYAAGCVRQALTIGECIEDATGAALKAIQCIDSVNRGVSVHPRSGDMTFPDFFFSRCTQCKRCTEECPFGALDDDEKGTPKPNPARCRRCGTCMGACPERIIGFADYNIDMIGSMIKAIEVPTDDDYDPVPLRVVVLVCENDAYPAVDMAGMNGLKYSPMVRFIPVRCLGSVNTVWIKDALSSGLDGVLLLGCQYGDDYQCHFIKGSELCNRRMENVAETLKSLALESERVELQQVAINEYDKIPGIINKFMETIDEVGPNPFKGF
>OEU61652.1
MDKKYGVYICTGCGIGDALEIEDLCEVPEEEGLPVKTHPFLCGKEGVELIKKDIEENGINTMVIAACSRRVNFDVFKFDGCIVDRVNLREQVVWSHPRSEFPALTEEQKDDEEHFDRLQMLAEDYLKMGMAKVEKVDLPEPYKLETFSKRILVIGGGITGISAALDAAKTGYEVTIVEKEPSLGGYAAKVRKQLPIQDPYENLIPPVIDAKIKELEAYDNISVKTDTIVARIAGEPGDFTVTLKKPGEKIEFDVPYPLPEEMKFDENGKELEVEAQHKRYLEYNEGKLDILQIDPDGEKFGAVVLAAGWRPYMPEGDEFAHLGYGELPDVVTNHQFEEMATKGKITTSDGKEAKSVVFIQSPGKGEDDADFKYCGSVTSMVALKQAKYVCEDYEDGKAYIFYQHMRTPGLLENFYISLQETEGIFLTKGEVIGVSKNGDGMIVEADNTLLGEKVKVKADMVVLATGMVPATVDDPVVNLAYRQGPAFRDIDLFEGYCDSNFICFPYETQRTGIYAAGAIRRSMTMEESIEDATGATLKAIQCIESVNRGVSVHPRSGDMTFPDFFMQRCTQCKRCTEECPFGALDDDETGTPKPNTARCRRCGTCMGACPERIIGFADFNIDSVGSMVKAIGVPSEDDYDEPPFRIVGFVCENDAYPALDIAGLNRLSYSADVRFIPIRCLGSMNVIWIKDALAQGMDGAFLLGCKHGDDYQCHFVKGSELADIRMKKIGEALVSLALEEERVAQFEVAIDDYDKLPKMINDFVEMVEELGPNPFKGL
>OEU65012.1
AEFVGKVFANECPVIKCHPRLNSEEGRKLIQEDIDAGNVDAVLICGTSPRVDWDIFNFDNVMVERVNLREQCIKVFRNPDGSLPDPNGEVPELLKIMANEYVKMGLMKLTKGGLSEAQVISSTKVVMVLGGGFTGLTAALYAAKTNHDVILVEKQDTLGGKAAGMYKTFPLAYPYLEAHETGIEDLIAEVESNSRIKVLKSAELTTLEGAPGEYTANIKVGSGSEELPVGAVVLATGWVPQDTKYVEPMGYGSSKVVTAAEFEAMVKGGTMDAESVAFVLDTRLSEEQFAAEEAAVAEGGEEVEEAKAPAAAEGEEEPSFVYEDMESYKHLPYSSELSSLVALKQANYVREKNEDGIAYIIYDHMMVPGVNERYYRAAQDDPGIMLTKGTVTSIKEEGSSMVIAASNTLLGENIEIQADLVVVPTGMVPTTAHDPTINLVYRQGPAFPDLKQFDGYADSNYICFPYETRRTGVYAAGCVRQPMTMGLAKEDAAGAVLKAIQCINSANHGVAVHPRSGDNSYPIFNFMRCTQCKRCTEECPFGALDDDEKGTPKPNPSRCRRCGTCMGACPERVIGFDNYNIDMVGSMIKQVDVPDDMEVGGPRFIVLACENDAYPALDMAAMRGKGWSPYVRVVPVRCLGSVNTIWIADAMSKGIDGVLLLGCKYGEDYQCHFMKGSELCDRRMENVADSLKRLGVEPERVVQSELAIDDYDKVSDLIDTFVNDMIKIGPNPFKGY
>OEU81098.1
MEKKLGVYICTGCGIGDGLDIEKLAGAVPKKIELCKNHRAMCSTEGIELIKRDIANEGVNTVVIPACSRRVLYDVFDFGPQVVVERVNLREGVVWSHKPREEEGVDEFIQEMAEDYIRMGIAEAERILVPEPHLEESINKRILVLGGGVTGLSAALEVAKAGYEATIIEKEPRVGGFVAKMRKQTPWAYPYEELQEPVIDQIIKEAEAHAKIEIRTGTEVARIAGAPGLFDVTFKNTGTKSAWDIPVPVQAEEGAEAAAPAGGEGGPSSKEPTPDSPADLLTKDPDAERFGAVILATGWKPYEPAAPEAEKAKEGEAEEGKEAEETEEAPQRLDHLGFGDLLDVITNVALEEMAGKGKIVRPSDGKPASNVAFIQCPGQGSDEDFSYAAAVTSMVVLKQAKYVREDNPEAKAYIFYQHMRTLGQNEYFYKSAQQDEGIFMTKGDVVGVSKNGDGTLVLEAKDTLLGENIKVSVDLVVLGTGMVPTTRDDPVLNLAYRQGPGFQDLDLFDGYADSNFICFPYESRRTGIHPAGCVRRALGIQECREDATGAALKVIQCIESANRGVSVHPRSGDMTFPDFFFQRCTQCKRCTEECPFGALDDDEKGTPLPNPTRCRRCGTCMGACPERIIGFADYNIDSIGSMVKSIDVPEEDEKPRVLVLACENDAYPALDTVGLHRLSYSPFVRIIPVRCLGSVNVVWIKDALSKGIDGVLMIGCKFGDDYQCHFIKGSELANVRMDKIGEALLSLALEKERVQQVEIAIDEYDKIPGIIGDFMATIEEVGPNPFKGF
>OEU82434.1
MDKTYCSYICSGCGIGDALDMEALAEVVTDEMSMECKTHECLCGAEGRAFIEKDIADGINTVVIGACSPRVMTNEFDFGDDKITVRANLREQVVWSEIKPAEGEEPNEEAAEYLQESGSDYMRMACTRAQKTELPEPYLLEVMNRTIMVMGGGLAGLTAAKEAAAAGYDVIVVEKEAQLGGKANGWRKSFPTKAPWTDLEENPIDALIAEVSGNDKITVKTETEVARIAGAPGDFGVSFKATGAETEWDAPAKVTTEDADLIAKGEMDDPNVGLQPYVEIDSNAVKVGSVVLATGWTPADVSQYEHLGYGTLKNVVTNAEFEKLAKEGKVPANVAFVQSPGGKDNDNDFPYCNSVTSMVALKQAQYVTEDNEDGRAYILYQHMRTPGHMELFYKNAQLNDAIFMTKASVVQVAENGDQLSVAAEDTLLGEDITLDVDMVVLAAGMEPTTLKEYSINLAYRQGPEFSDLELFDGYADSHFICFPYETRRTGVYACGGVRKAETMEEAVDDATGAALKAIQCIESVDRGVSVHPRSGDATYPDFFMQRCTQCKRCTEECPFGALDDDEKGTPLPNPTRCRRCGTCMGACPERIIGFKDYNIDLIGSMIKSVEVPEDDDDRLRILVFVCENDAYPALDMAGMRRNGLNHMLRFIPVRCLGSVNMAWIRDALSAGMDGAMLLGCKYGDDYQCHFVKGSEIADKRMENIGDTLSTLGLEPERCATEQVAITDYDKIPQILNDFVDEIVEMGPNPFKGF
>OFX21099.1
MKERIGVYICHCGGNISDYVDVEEIGKMLKTDDGVVISKDVMFACADSNQKDMISDIKEYKLDAIVVASCSPKLHLHTFKNVAERAGLNPTNYVQVNIREQCSWPHSDKPREASVKAAGLIRAGIKRVAYSESLDNIEINVKKAVLVVGAGVSGMKAAIDLARLGNEVYLIETDYFVGGHITQTENLFTTGQNGKEIVSRLYAEIKSYNNITLFTGTSVEKVSGSLGNFAIDIRIKPRYINGKADLQAVQNAMNDCTVLVNDDFNFGFTKRKAIYKNYPEALPDVTVVNAEALKNEKEFLAKHASCLDLTQQDEILSLTAGSVLVTTGFDSYQPKEGEYGYKTFSNVVTLPELNRLIELNPDKLIFNNKPVKKIAFIYCVGNRQTKGENKYCSRQCCSSAINSSLQLADKYKGINAYHLFRDIRTYGKQELMYEKSSKQGDIYIRFDEKEPPVVEQNEKTLNIKVKDYLTSKKELEIEADLVVLVTGMVAREDSKQISEKFKIPIGTDKFFNEIHPKLKPVETVIKGVYIGGSCQGPKNISESVQSSLSAASKINALLKGGTVSLDPVIARVNNDACVWCGKCAEVCEYTAIKEIESGDKHIAAVNKAICTGCGICAPVCPTNAIEIAQFTDNEIESMIDGFMEKIDLKVREKESESTEEVSGVKMKEYPQLWKNILETMNGNKLTIPEISEKLEVDKDIITYHVMTMHKYNVVVTEGMDKKELYYYYKLKN
>OFX45736.1
MKERIGVYICHCGGNISDYVDVEEIGKMLKTDDGVVISKDVMFACADSNQKDMISDIKEYKLDAIVVASCSPKLHLHTFKNVADRAGLNPTNYVQVNIREQCSWPHSDKPREASVKAAGLIRAGIKRVAYSESLDNIEINVKKAVLVVGAGVSGMKAAIDLARLGNEVYLIEKDYFVGGHITQTENLFTTGQNGKEIVSRLYAELKSYNNITLFTGATVEKVSGSLGNFAVDVRVKPRFINGKADLQAVQNAMNDCTVLVDDDFNFGFTKRKAIYKNYPGALPDVPVVNADALRNEKDFLDKHASCLDLNQQDEILSLTAGSVLVTTGFDSYQPKDGEYGYKTFSNVVTLPELNRLIELNPEKLIYNNKPVKKIAFIYCVGNRQTKGENKYCSRQCCSSAINSSLQLADKYKGMAAFHLFRDIRTYGKQELMYEKSSKQGDIYIRFDEKEPPVVEQNGKSINIKVKDYLTSKKELEIEADLVVLVTGMVARDDSKQISEKFKIPIGTDKFFNEIHPKLKPVETVIKGVYIGGSCQGPKNISESIQSSLSAASKINALLKGGTVSLDPVIARVNNDACTWCGKCAEVCEYTAIKEIESGDKHIATVNKAICTGCGICAPVCPVNAIEIAQFTDNEIESMIDGFMEKIDLKVREKESESTEEVSGVKMKEYPQLWKNILGTMNGSKLTIPEIAEKIGVDKEIVTYHVMTMHKYNVVVTEGMDKKELYYYYKLKN
>OFX52499.1
MKERIGVYICHCGGNISDYVDVEEIGKMLKTDDGVVISKDVMFACADSNQKDMISDIKEYKLDAIVVASCSPKLHLHTFKNVADRAGLNPTNYVQVNIREQCSWPHSDKPREASVKAAGLIRAGIKRVAYSESLDNIEINVKKAVLVVGAGVSGMKAAIDLARLGNEVYLIEKDYFVGGHITQTENLFTTGQNGKEIVSRLYAELKSYNNITLFTGATVEKVSGSLGNFAVDVRVKPRFINGKADLQAVQNAMNDCTVLVDDDFNFGFTKRKAIYKNYPGALPDVPVVNADALRNEKDFLDKHASCLDLNQQDEILSLTAGSVLVTTGFDSYQPKDGEYGYKTFSNVVTLPELNRLIELNPEKLIYNNKPVKKIAFIYCVGNRQTKGENKYCSRQCCSSAINSSLQLADKYKGMAAFHLFRDIRTYGKQELMYEKSSKQGDIYIRFDEKEPPVVEQNGKSINIKVKDYLTSKKELEIEADLVVLVTGMVARDDSKQISEKFKIPIGTDKFFNEIHPKLKPVETVIKGVYIGGSCQGPKNISESIQSSLSAASKINALLKGGTVSLDPVIARVNNDACTWCGKCAEVCEYTAIKEIESGDKHIATVNKAICTGCGICAPVCPVNAIEIAQFTDNEIESMIDGFMEKIDLKVREKESESTEEVSGVKMKEYPQLWKNILGTMNGSKLTIPEIAEKIGVDKEIVTYHVMTMHKYNVVVTEGMDKKELYYYYKLKN
>OFX55921.1
MFHKEDGVVVSKDVMFACADSNQKAMVEDIQQYNLDAIVVASCSPKLHLHTFRAVAGRAGLNPNNYVQVNIREQCSWPHSDRPREATVKAAGLIRAGINRVVYSEALDSIEIEVKKAAMVIGAGISGMKAAIDLARAGNEVYLVEKDYFVGGHIAQQEKLFMTGQSGKEIVKRLYDEMKSYKNITVFTGATVSKVTGSLGSFNIEVKVKPRFINGKMDKQSVKRVMDDCQVTVRDRFNEGLTTRKAIYKNYPEALPDVPVVDMEALRDHPDFLEKHKAVINPNEQEETIALLAGSVLVTTGFDNYEPKEGEFGYKNIPNVITLPQLNRLMELSPEKLVYNGKEIRSVAFIYCVGSRQKKGENKYCSRQCCTSTIYTALQLKEKYGKIQNYHLYRDIRTYGKQEILYDRASKQGDLFFKYEEKELPTVEMNGNAITLKVKDYLTNKKELEITPDLVVLVTGMVARADAPHISELFKIPIGNDKFFNEIHPKLKPVETVIKGVYIGGTCQGPKNVSEAVQSSLAGASKITALLKSGTVMGDPVVARIDADVCTWCGKCAEVCDYTAIRETITKAGKHIAGVNRSVCTGCGICAPVCPVNAIEVAKYTDHEIEAMIDGFAAEVEIREEDVSAVNEGKEDFVAAHMKEYPQIWKDILDTLDTEKKTIPEMVDTLNMAPEMVTWHLMTMNKYGVVSPAGTNDKEEYYYYKIK
>OFX65560.1
MKERIGVYICHCGGNISDYVDVEEIGKMLKTDDGVVISKDVMFACADSNQKDMISDIKEYKLDAIVVASCSPKLHLHTFKNVADRAGLNPTNYVQVNIREQCSWPHSDKPREASVKAAGLIRAGIKRVAYSESLDNIEINVKKAVLVVGAGVSGMKAAIDLARLGNEVYLIEKDYFVGGHITQTENLFTTGQNGKEIVSRLYAELKSYNNITLFTGATVEKVSGSLGNFAVDVRVKPRFINGKADLQAVQNAMNDCTVLVDDDFNFGFTKRKAIYKNYPGALPDVPVVNADALRNEKDFLDKHASCLDLNQQDEILSLTAGSVLVTTGFDSYQPKDGEYGYKTFSNVVTLPELNRLIELNPEKLIYNNKPVKKIAFIYCVGNRQTKGENKYCSRQCCSSAINSSLQLADKYKGMAAFHLFRDIRTYGKQELMYEKSSKQGDIYIRFDEKEPPVVEQNGKSINIKVKDYLTSKKELEIEADLVVLVTGMVARDDSKQISEKFKIPIGTDKFFNEIHPKLKPVETVIKGVYIGGSCQGPKNISESIQSSLSAASKINALLKGGTVSLDPVIARVNNDACTWCGKCAEVCEYTAIKEIESGDKHIATVNKAICTGCGICAPVCPVNAIEIAQFTDNEIESMIDGFMEKIDLKVREKESESTEEVSGVKMKEYPQLWKNILGTMNGSKLTIPEIAEKIGVDKEIVTYHVMTMHKYNVVVTEGMDKKELYYYYKLKN
>OFX67581.1
MKERIGVYICHCGGNISDYVDVEEIGKMLKTDDGVVISKDVMFACADSNQKDMISDIKEYKLDAIVVASCSPKLHLHTFKNVADRAGLNPTNYVQVNIREQCSWPHSDKPREASVKAAGLIRAGIKRVAYSESLDNIEINVKKAVLVVGAGVSGMKAAIDLARLGNEVYLIEKDYFVGGHITQTENLFTTGQNGKEIVSRLYAELKSYNNITLFTGATVEKVSGSLGNFAVDVRVKPRFINGKADLQAVQNAMNDCTVLVDDDFNFGFTKRKAIYKNYPGALPDVPVVNADALRNEKDFLDKHASCLDLNQQDEILSLTAGSVLVTTGFDSYQPKDGEYGYKTFSNVVTLPELNRLIELNPEKLIYNNKPVKKIAFIYCVGNRQTKGENKYCSRQCCSSAINSSLQLADKYKGMAAFHLFRDIRTYGKQELMYEKSSKQGDIYIRFDEKEPPVVEQNGKSINIKVKDYLTSKKELEIEADLVVLVTGMVARDDSKQISEKFKIPIGTDKFFNEIHPKLKPVETVIKGVYIGGSCQGPKNISESIQSSLSAASKINALLKGGTVSLDPVIARVNNDACTWCGKCAEVCEYTAIKEIESGDKHIATVNKAICTGCGICAPVCPVNAIEIAQFTDNEIESMIDGFMEKIDLKVREKESESTEEVSGVKMKEYPQLWKNILGTMNGSKLTIPEIAEKIGVDKEIVTYHVMTMHKYNVVVTEGMDKKELYYYYKLKN
>OFX68400.1
TMFACSDSNQKDMVEDIKNNELDGVIVASCSPKLHLTTFRNVSERGDLNKYSYVHANIREQASWAHSDDKAGATEKAIHIVKAAIAKARLSESLEPNKIVAKKAVAIIGGGVAGMKAAIALSNMDCPVYIIERKYFVGGRVAQWNELFTTNETGKDLVTRLYNDLVKRSNVTIFTGAEVVKNTGSIGDFKLTIKITPRYIKENCNQGRLQEAIDACPVELPDDFNFSITNRKAIYHNFPSEYPQLPVIDIKNCTRCGKCEQICESIDFSQKEENIEIQIGSVLMATGFDPYTPIEGEFGYKEIENVVTLPQFKRMIDMSDKTLTFKGKEIKNIAYIYCVGSRQEERENKYCSRYCCTSAIHEAIIAKKKFTNINNFHFNRGIRAYGKQEILYNESSKMGDIYLQLTEDSPAVVSKNGTKTIVKTNDILTNGREIEVEADLVVLATGMVPRADNSVGSLFKLPKGRDKFFNEIHMKLRPVETFIDGVTISGSCQGPKNIMESINSALSAATKSFSYISKGELETEPIVAVVDSGLCTWCNLCSEACPFDAISMKEEGGKSIAFINNSVCKGCGMCLPVCPTDAIDLIAYSNKEIESMIDALAND
>OFX75339.1
MFHKEDGVVVSKDVMFACADSNQKAMVEDIQQYNLDAIVVASCSPKLHLHTFRAVAGRAGLNPNNYVQVNIREQCSWPHSDRPREATVKAAGLIRAGINRVVYSEALDSIEIEVKKAAMVIGAGISGMKAAIDLARAGNEVYLVEKDYFVGGHIAQQEKLFMTGQSGKEIVKRLYDEMKSYKNITVFTGATVSKVTGSLGSFNIEVKVKPRFINGKMDKQSVKRVMDDCQVTVRDRFNEGLTTRKAIYKNYPEALPDVPVVDMEALRDHPDFLEKHKAVINPNEQEETIALLAGSVLVTTGFDNYEPKEGEFGYKNIPNVITLPQLNRLMELSPEKLVYNGKEIRSVAFIYCVGSRQKKGENKYCSRQCCTSTIYTALQLKEKYGKIQNYHLYRDIRTYGKQEILYDRASKQGDLFFKYEEKELPTVEMNGNAITLKVKDYLTNKKELEITPDLVVLVTGMVARADAPHISELFKIPIGNDKFFNEIHPKLKPVETVIKGVYIGGTCQGPKNVSEAVQSSLAGASKITALLKSGTVMGDPVVARIDADVCTWCGKCAEVCDYTAIRETITKAGKHIAGVNRSVCTGCGICAPVCPVNAIEVAKYTDHEIEAMIDGFAAEVEIREEDVSAVNEGKEDFVAAHMKEYPQIWKDILDTLDTEKKTIPEMVDTLNMAPEMVTWHLMTMNKYGVVSPAGTNDKEEYYYYKIK
>OFX80957.1
MKERIGVYICHCGGNISDYVDVEELGRMFHKEDGVVVSKDVMFACADSNQKEMIEDIKNFNLDAIVVASCSPKLHLHTFRNVASRGGLNPNNYVQVNVREQCSWPHSDNPREATVKAAGLIRAGIKRVAHSQALDNIELTVKKSALIVGAGVSGMKAAIDLARSGNEVYLVEKDFFVGGHIVQQESLFTTGENSKEIVSKLFKEIKSYRNITLFTGATIEKVSGSLGNFHIDIKIRPRYINTKADYDLVVKALNECPVYVEDEFNLGLKKRGAIYKNYPDAMPNIPAVNLEVLQSSPEAMLQYANIIDLNQQEELLSFIVGGVLVTTGFDSYIPNSGEYGYKSSPYVLTLPEFNRLTELSSNRLVYQNREIKSVAYIYCVGSRQSKGENRYCSRSCCTSAIFSSLNIKEKYKDITSYHLYRDIRTYGKQEILYEKSSNLGDIYIKFEEKEPPVVEYNGKTNVIKVKDYLSAKMELEIEADMVVLVTGMVSRKESVQISEKFKIPIGSDRFFNEIHPKLKPVETVIKGVYIGGCCQGPKNISESVQSSLSAAAKINALLKSGTISIDPVIAVIDENVCTWCGKCEKVCDYTAIKEIDKDGKRVALVNRAICTGCGICAPVCPVNAIEIAQYTDLEIESMIDGFIQKIEMEVKEETTEVQQESESAKMKEYPQLWKDIIQNIGESKKTIPQLSEELTCKSEIVTYNLMTMNKYGIITADGMDEDEAYYYYKVKNR
>OFX83679.1
MFHKEDGVVVSKDVMFACADSNQKAMVEDIQQYNLDAIVVASCSPKLHLHTFRAVAGRAGLNPNNYVQVNIREQCSWPHSDRPREATVKAAGLIRAGINRVVYSEALDSIEIEVKKAAMVIGAGISGMKAAIDLARAGNEVYLVEKDYFVGGHIAQQEKLFMTGQSGKEIVKRLYDEMKSYKNITVFTGATVSKVTGSLGSFNIEVKVKPRFINGKMDKQSVKRVMDDCQVTVRDRFNEGLTTRKAIYKNYPEALPDVPVVDMEALRDHPDFLEKHKAVINPNEQEETIALLAGSVLVTTGFDNYEPKEGEFGYKNIPNVITLPQLNRLMELSPEKLVYNGKEIRSVAFIYCVGSRQKKGENKYCSRQCCTSTIYTALQLKEKYGKIQNYHLYRDIRTYGKQEILYDRASKQGDLFFKYEEKELPTVEMNGNAITLKVKDYLTNKKELEITPDLVVLVTGMVARADAPHISELFKIPIGNDKFFNEIHPKLKPVETVIKGVYIGGTCQGPKNVSEAVQSSLAGASKITALLKSGTVMGDPVVARIDADVCTWCGKCAEVCDYTAIRETITKAGKHIAGVNRSVCTGCGICAPVCPVNAIEVAKYTDHEIEAMIDGFAAEVEIREEDVSAVNEGKEDFVAAHMKEYPQIWKDILDTLDTEKKTIPEMVDTLNMAPEMVTWHLMTMNKYGVVSPAGTNDKEEYYYYKIK
>OFY04403.1
MNNKIGVYICHCGGNISDYVDVAEVQRLMKDEDGVVISKHVMFACADSNQKEMIEDIESQNLDAIVVASCSPKLHTHTFRGVAERAGLNKYNYIQANIREQCSWPHSDKPLDATHKAVGLIRAAIKKAALSEALETIEIEAKDASLVIGAGVAGMKAAIELAGIGNQVFLIEKEAHVGGKLLENGKLFPTSQNGKELAAGLLSQIKANPKITLFTETEVEKVSGSVGNFSVDVKVRMAGTNTETMTLAVGSVLVATGYAHYQPKESEYGYGLSDRVITLPELKKRIEENNGVITHNGKPVKSLAFVYCVGSRQSKGENKYCSRMCCSSAIHTSLLLKESNRDMKILHLYRDIRTYGKQEIMYEKSSKQGDIYLKFEEKEAPVVDVVNNTITVKLKDYLTQKKEIEFQPDMLVLVTGAVAREDSADVSAKFKIPRGADKFFNEIHPKLKPVETVINGVFIGGSCQGPKNISESVQSSSSAVSKIAALIKDGLVQLEPIIARVNADACLWCGKCAAVCEYDALKEMTFNGKQIAEVNPATCKGCGICTPVCPTDALEVIMYTNSEMESMIDGFMENVVLEPSTEDTEEESVASGPVKMKEHPQLWRQIAASIATEHKTIPEIAQTIGMDKDLVTWHVMTMNKYNVLMADGMDSKEQYYYYKLKN
>OFY14142.1
MKKKIGVYICHCGGNISDYVDVEKVKQAIENEGGVFLAKTTMFACSDSNQKDMVEDIKNNELDGVIVASCSPKLHLTTFRNVSERGDLNKYSYVHANIREQASWAHSDDKAGATEKAIHIVKAAIAKARLSESLEPNKIVAKKAVAIIGGGVAGMKAAIALSNMDCPVYIIERKYFVGGRVAQWNELFTTNETGKDLVTRLYNDLVKRSNVTIFTGAEVVKNTGSIGDFKLTIKITPRYIKENCNQGRLQEAIDACPVELPDDFNFSITNRKAIYHNFPSEYPQLPVIDIKNCTRCGKCEQICESIDFSQKEENIEIQIGSVLMATGFDPYTPIEGEFGYKEIENVVTLPQFKRMIDMSDKTLTFKGKEIKNIAYIYCVGSRQEERENKYCSRYCCTSAIHEAIIAKKKFTNINNFHFNRGIRAYGKQEILYNESSKMGDIYLQLTEDSPAVVSKNGTKTIVKTNDILTNGREIEVEADLVVLATGMVPRADNSVGSLFKLPKGRDKFFNEIHMKLRPVETFIDGVTISGSCQGPKNIMESINSALSAATKSFSYISKGELETEPIVAVVDSGLCTWCNLCSEACPFDAISMKEEGGKSIAFINNSVCKGCGMCLPVCPTDAIDLIAYSNKEIESMIDALAND
>OFY32771.1
MKERIGVYICHCGGNISDYVDVEELGRMFHKEDGVVVSKDVMFACADSNQKEMIEDIKNFNLDAIVVASCSPKLHLHTFRNVASRGGLNPNNYVQVNVREQCSWPHSDNPREATVKAAGLIRAGIKRVAHSQALDNIELTVKKSALVVGAGVSGMKAAIDLARTGNEVYLVEKDFFVGGHIVQQETLFTTGENSKEIVSKLFKEIKSYRNITLFTGATIEKVSGSLGNFHIDIKIRPRYINTKADYDLVVKALNECPVYVEDEFNLGLKKRGAIYKNYPDAMPNIPAVNLEVLQSSPEAMLQYANIIDLNQQEELLSFIVGGVLVTTGFDSYIPNSGEYGYKSSPYVLTLPEFNRLTELSSNKLVFQNREIKSVAYIYCVGSRQSKGENRYCSRSCCTSAIFSSLNIKEKYKDITSYHLYRDIRTYGKQEILYEKSSNLGDIYIKFEEKEPPVVEYNGKTNVIKVKDYLSAKMELEIEADMVVLVTGMVSRKESVQISEKFKIPIGSDRFFNEIHPKLKPVETVIKGVYIGGCCQGPKNISESVQSSLSAAAKINALLKSGTISIDPVIAVIDENVCTWCGKCEKVCDYTAIKEIDKDGKRVALVNRAICTGCGICAPVCPVNAIEIAQYTDLEIESMIDGFIQKIEMEVKEETTEVQQESESAKMKEYPQLWKDIIQNIGESKKTIPQLSEELTCKSEIVTYNLMTMNKYGIITADGMDEDEAYYYYKVKNR
>OFY38790.1
MKKKLGIYICACGGNISDYVDIEKVKDSIKDEDCVILAKTTMFACGDSNQNDMDTDIKENNLSGIVVASCSPKLHLSTFRAVSERAGLNKYNYVHANIREQASWAHSDDKTGATEKAILLVKAAIAKARLAESLEPIVIESKRSVAVIGGGVAGLKAAISLSRMQDEVFLIERDSRVGGKLHELDTISPEQLTGKELLNILEEDIKNEKNITLMTNSEVVGYSGNIGDFKLKVNISGSQGQSQKDINVGSILVATGFNSYTPADGEFGYNQIKNVITLPQFRKLLRNSNEKLIYNDKKIGSIAYIYCVGSRQAKGDNKYCSRYCCTAAVQASLDVKHKYPEIQNYHFTKGVRTYGKQELIYKESNRVGDIYIQFLDKKPPVVTEYDGAISIKAGDLLSEKKEIEAIADLVVLITGMVPDKDTSLGSLFKLPKGRDKFFNEIHMKLRPVETVIDGITIAGTCQGPKNVMESVNSAMSAAAKSHSFVSKGELELEPIIAYVDKSSCNWCNACSEACPFNAVSMIDDGGKSVATINTSTCKGCGMCLPVCPSDSIELISFTNKEMESMIDVLAK
>OFY38909.1
MKTKIGVYICHCGGNISDYVDVEKVKQAIEKEEGVSLSKTTIFACADSNQKEMVEDIKNNNLEGVVVASCSPKLHQITFRAVTERAGLNKYNYVHANIREQASWAHSDKKTEATEKAIQIVKAAVAKARLATSLNPIKIESKKSVAVIGAGVAGLKSALELANMGVNVHLIERDFFIGGRVAQWDNLCTSNDKGKDIISRLYKEISSKKNIQLYTGAEVISYSGSIGDFHLKLKIQPRFIHNNSNTEKLQKAIDACPVEVPDAFNFNITKRKAIYKNFPGEFPELPVIDIVSCTKCGVCEKICDQIDFSQKEEIIDINIGSVLMATGFDPYMPAEAEFGYQQSDNVITLPQFQRLIANSNNKLSYLNKEIKNIAFIYCVGSRQVEGENKYCSRYCCTTTIHAAIEAKKKFPEINNFHFTRGIRTYGKQEILYRESLLNGDVYLQSYEDDPAQVLIENGKTIVRINDILTKKKEVDIDADLVVLVTGMTPREDNSIGSLFKLPKGRDKFFNEIHMKLRPVETVIDGITIAGACQGPKNVMESINSGLSAAVKSYSYVSKGELELEPIIAVINKDACIWCGKCAAVCPFGAIKMENDGKKDFAIMNNSVCKGCGMCLPVCPTDAIELIAYSNKEIESMIDALL
>OFY55986.1
MNNKIGVYICHCGGNISDYVDVAEVQRLMKDEDGVVISKHVMFACADSNQKEMIEDIESQNLDAIVVASCSPKLHTHTFRGVAERAGLNKYNYIQANIREQCSWPHSDKPLDATHKAVGLIRAAIKKAALSEALETIEIEAKDASLVIGAGVAGMKAAIELAGIGNQVFLIEKEAHVGGKLLENGKLFPTSQNGKELAAGLLSQIKANPKITLFTETEVEKVSGSVGNFSVDVKVRMAGTNTETMTLAVGSVLVATGYAHYQPKESEYGYGLSDRVITLPELKKRIEENNGVITHNGKPVKSLAFVYCVGSRQSKGENKYCSRMCCSSAIHTSLLLKESNRDMKILHLYRDIRTYGKQEIMYEKSSKQGDIYLKFEEKEAPVVDVVNNTITVKLKDYLTQKKEIEFQPDMLVLVTGAVAREDSADVSAKFKIPRGADKFFNEIHPKLKPVETVINGVFIGGSCQGPKNISESVQSSSSAVSKIAALIKDGLVQLEPIIARVNADACLWCGKCAAVCEYDALKEMTFNGKQIAEVNPATCKGCGICTPVCPTDALEVIMYTNSEMESMIDGFMENVVLEPSTEDTEEESVASGPVKMKEHPQLWRQIAASIATEHKTIPEIAQTIGMDKDLVTWHVMTMNKYNVLMADGMDSKEQYYYYKLKN
>OFY99122.1
MKTKIGVYICHCGGNISDYVDVEKVKQAIEKEEGVSLSKTTIFACADSNQKEMVEDIKNNNLEGVVVASCSPKLHQITFRAVTERAGLNKYNYVHANIREQASWAHSDKKTEATEKAIQIVKAAVAKARLATSLNPIKIESKKSVAVIGAGVAGLKSALELANMGVNVHLIERDFFIGGRVAQWDNLCTSNDKGKDIISRLYKEISSKKNIQLYTGAEVISYSGSIGDFHLKLKIQPRFIHNNSNTEKLQKAIDACPVEVPDAFNFNITKRKAIYKNFPGEFPELPVIDIVSCTKCGVCEKICDQIDFSQKEEIIDINIGSVLMATGFDPYMPAEAEFGYQQSDNVITLPQFQRLIANSNNKLSYLNKEIKNIAFIYCVGSRQVEGENKYCSRYCCTTTIHAAIEAKKKFPEINNFHFTRGIRTYGKQEILYRESLLNGDVYLQSYEDDPAQVLIENGKTIVRINDILTKKKEVDIDADLVVLVTGMTPREDNSIGSLFKLPKGRDKFFNEIHMKLRPVETVIDGITIAGACQGPKNVMESINSGLSAAVKSYSYVSKGELELEPIIAVINKDACIWCGKCAAVCPFGAIKMENDGKKDFAIMNNSVCKGCGMCLPVCPTDAIELIAYSNKEIESMIDALL
>OFZ67675.1
MSEMKTAAYICSGCGLGDKLDIAQLGKIAQKEGKMALVREHDFLCNTEGVRMIREDIEKEGVTHICIAACSRRAKTEAFHFPAVAMTRTNLREGVIWVVAEGSEHDEVRQEMADDYVRMGCAELKKVKLPEGNPNTTQLKSILVVGGGMSGLTAAFEAAETGYEVILVEKQAQLGGWANKLWKRVPYKAPYAEPQDTGVAKLAAKACSHPLIKIHLNSTVAETSGAPGRFTVKLAQESGAITEVAVGAIVQATGFTSYDIAKLPELGGGQANVVDQAGLEALAQAANGGILKRADGKEIKSVVFLQCAGQRDDSGKHLPYCSGHCCATSIKQAMYFKDANPEVNAMVVYQDLRVPGMGEDFYRSAQHKGVIFTKGKASGVESTGNGCKVNYRDLILDADATAEADLVVLATGQAPSAGVDLDTWNKVVAEAEGGSDAAKQNKSEMQKTSVLNLTYRQGPDMPQFKYGFADSHFICFPYETRRTGIYAAGPVRRPMDMLQSTEDATGAALKAIQAVENASLGRAAHPRSGDLSYPIVRLEGCTQCKRCTVECPFGAIDEDERRFPLFNEQRCRRCGTCMGACPVRVISFENYSVDTVGNQIKAVEIPDEFSEKPRVLILACENDAYPALDMAGLSRIVYSAFVRIIPVRCLGSVNTIWITDALNSGYDGVMMMGCKKGDDYQCHFVKGSELASYRMSKIGDTLSGMGLEPERVTSYEVAITDNARVAGFINEYVAQLVKMGPSPMKGFG
>OFZ85982.1
MADPKYAAYVCKGCGIGERIDADQSAKIAEKEGKIALVRQHEFLCNAEGVALIRSDIEKEGVTHVAIAACSRRAKTEAFEFPGVALARANLREGVIWVRPDTAEARETTQEMADDYVRMACAELKKMKVPAGNPETGRSKRILVVGGGVSGLTAAVEARNTGYEVVLVEKQAQLGGWAAKLWKRIPEREPHAAPVDTGVQALIDAVTQDAGIRVYTNATLAQTSGAPGRFKASIAVESGSTATEEVGAIVQATGFSLYDMNRLPELGAGKSPNVMDQAGLESLARKAAPKGLPIRRPSDGGEVKRVVFVQCAGQRDDTGKHLPYCSGYCCNTSIKQAMYFKDANPAVDTVVIYTDLRVPGNGEDFYRSAQKKGVTFTKGSVTGVEASGDTCRVSFRDLILDEDASIEAADLVVLATGQVANAGVDIDNPQATDANGTKPISILNLDYRQGKDLPKLSHGFADSHFICFPYETRRTGIYAAGPVRRPMDIAQAKEDATGAVLKAIQAAENAELGRAAHPRSGDLSFPIVQLEGCTQCKRCTVECPFGAIDEDEKTYPVFNESRCRRCGTCMGACPVRVISFENYSVDSVGAQIKAVDIPDEFSEKPRILVLACENDAYPALDMAGMQRNHYSAFVRVIPVRCLGSVNTSWIIDALNGGYDGVMMMGCKHGDDYQCHFVKGSELANSRMSKISETLKTMALETERVATYEVAITDIKRLPVLIGDYAKVIEKIGLSPMKGFA
>OFZ89230.1
MSDMKTAAYLCTGCGIGERLSAAQLAKVAEREGKMHLVRQHAFLCSSGGVQLIRDDLEREGVTHLMIAACSRRAKTEAFHFPNTAMSRANLREGVIWSQPDTEEARETTQEMADDYVRMGCAEVKKMKLPAGNPDLGHARRLLVVGGGISGMTAALEASRAGYRVLMVEKSGSLGGWAARLHKRTAFREPYTDPADTGVGEMIAALQSDPNIEIVLNASIAKTDGAPGRFKVEIAVESGSARTEDVGAIVQATGFSTYDAAKLPEFAYGKTPNVVDQAGLERLAREAGANPIRRPSDGGEVKSVVFVQCAGQRDDSGIHLPYCSGFCCATSIKQAMYFKDANPAVDTAVIYTDLRVPGNGEDFYRSAQSKGVTFTKGKVTGVEPGGNQCKVSFCDLILDEDTAISDVDLVVLATGQVPNSGVNIGDPEDAVADAEVKPISILNLSYRQGPDLPQLKYGFTDSHFICFPYETRRTGIYAAGPVRRPMDIAQATEDATGAALKGIQAMENAHAGRAAHPRSGDLSFPIVRLDGCTQCKRCTVECPFGAIDEDEKTYPVFNESRCRRCGTCMGACPVRVISFENYSVDTVGAQIKAVEVPDEFSEKPRILVLACENDAYPAIDMAGVRKNVYSAFVRVIPVRCLGSVNAIWITDALTCGYDGIMMMGCKHGDDYQCHFVKGSELASVRMSKIGDTLTQMSLETERVATYEVAITDMARVPRLIDEYAAVINKIGMSPLKGFA
>OGA01154.1
MADLKTAAYVCGGCGIAERLDTGQLALIAEREGKMNLVRRHPFLCSAEGVAQIQGDIDAEGVTHVAIAACSRRAKTEAFQFPAVAVSRANLREGVIWVRPANDEAREATQEMAGDYVRMACAELKNMKLPSGHAETGRNRRVLVVGGGVSGMTAALEAARAGYAALIVEKGAALGGWASKLHRRTPFREPFHDPVDTGVAGLIEAIEAEPRIKVHLNTTLTQTGGAPGRFSVRLTNASGVSWVEDAGAIVQATGFTPYDASRLTEFSYGSSPNIVDQAGLEELARAAGGRALRRPSDGGSVKKVVFVQCAGQRDDSGRHLPFCSGHCCGTSIKQAMYFKDADPAVNTVVIYTDLRTPGSGEDFYRSAQAKGVTFTKGTVTGVEANERQCRVSFRDLILAEDAVIADVDIVVLATGQVPNSGVDIEQPERQDANGVQPISILNLSYRQGKDLPQLRHGFSDSHFICFPYETRRTGIYTAGPVRRPMDIAQATEDATGAALKAIQAIENAQLGRAAHPRSGDLSYPIVRLEGCTQCKRCTVECPFGAIDEDERTYPVFNESRCRRCGTCMGACPVRVISFENYSVDTVGAQIKAVEIPDESEAKPRILVLACENDAYPALDMAAMQRRDYSAFVRVIPVRCLGSVNAIWVTDALNGGWDGIMLMGCKHGDDYQCHFVKGSELASVRMSKIDDTLKQLALEGERVATYEVAITDLARVPQLIDDYIKVIERIGLSPMKGFA
>OGA11633.1
MSDMKTAAYLCTGCGIGERLSAAQLAKVAEREGKMHLVRQHAFLCSSGGVQLIRDDLEREGVTHLMIAACSRRAKTEAFHFPNTAMSRANLREGVIWSQPDTEEARETTQEMADDYVRMGCAEVKKMKLPAGNPDLGHARRLLVVGGGISGMTAALEASRAGYRALMVEKSGSLGGWAARLHKRTAFREPYTDPADTGVGEMIAALQSDPNIEIVLNASIAKTDGAPGRFKVEIAVESGSARTEDVGAIVQATGFSTYDAAKLPEFAYGKTPNVVDQAGLERLAREAGANPIRRPSDGGEVKSVVFVQCAGQRDDSGIHLPYCSGFCCATSIKQAMYFKDANPAVDTAVIYTDLRVPGNGEDFYRSAQSKGVTFTKGKVTGVEPGGNQCKVSFRDLILDEDTAISDVDLVVLATGQVPNSGVNIGDPEDAVADAEVKPISILNLSYRQGPDLPQLKYGFTDSHFICFPYETRRTGIYAAGPVRRPMDIAQATEDATGAALKGIQAMENAHAGRAAHPRSGDLSFPIVRLDGCTQCKRCTVECPFGAIDEDEKTYPVFNESRCRRCGTCMGACPVRVISFENYSVDTVGAQIKAVEVPDEFSEKPRILVLACENDAYPAIDMAGMQKNVYSAFVRVIPVRCLGSVNAIWITDALTCGYDGIMMMGCKHGDDYQCHFVKGSELASVRMSKIGDTLTQMSLETERVATYEVAITDMARVPRLIDEYAAVINKIGMSPLKGFA
>OGA22569.1
MADMKTAAYVCGGCGIGERLDTAQLAKIAGREGKMNLVREHPFLCSSEGVAQIRNDIDAEGVTHVAIAACSRRAKTEAFQFPAVAVTRANLREGVIWVQPDTDAARATAQEMADDYVRMACAEIRKMKVPAGHTETGSSRRVLVVGGGASGMTAALEAARAGYEAVIVEKGEALGGWAAKLHRRAPYREPFHDPVDTGVDGLIAAVEAEPRIRIHLGATVAQTSGAPGRFSARLANDNGVSWVEEAGAIIQATGFSTYDPTRLTEFAYGSSPNIVDQAGLEALARASAGQPMRRPADGGIVKKVVFVQCAGQRDDSGRHLPYCSGHCCGTSIKQAMYFKASDPVVDTVVIYTDLRTPGSGEDFYRSAQAQGINFTKGTVSGVEVNGKRCRVRFRDLILAEDSVIEDADIVVLATGQVPNSGIDIEQPERADANGVKPISILNLTYRQGKDLPQLRHGFSDSHFICFPYETRRTGIHTAGPVRRPMDLAQAMEDATGAALKAIQAIENAQLGRAAHPRAGDLSYPIVRLEGCTQCKRCTVECPFGAIDEDEKTYPVFNESRCRRCGTCMGACPVRVISFENYSVDTVGAQIKAVEIPDESEGKPRILVLACENDAYPAFDMAAMQRREYSAFVRVIPVRCLGSVNAIWVTDALNGGWDGIMLMGCKHGDDYQCHFVKGSELATTRMSKIDDTLKQLALETERVATYEVAITDLERVPQLIEEYARVIERIGLSPMKGFA
>OGA31327.1
MADLKTAAYVCGGCGIAERLDTGQLALIAEREGKMNLVRRHPFLCSAEGVAQIQGDIDAEGVTHVAIAACSRRAKTEAFQFPAVAVSRANLREGVIWVRPANDEAREATQEMAGDYVRMACAELKNMKLPSGHAETGRNRRVLVVGGGVSGMTAALEAARAGYAALIVEKGAALGGWASKLHRRTPFREPFHDPVDTGVAGLIEAIEAEPRIKVHLNTTLTQTGGAPGRFSVRLTNASGVSWVEDAGAIVQATGFTPYDASRLTEFSYGSSPNIVDQAGLEELARAAGGRALRRPSDGGSVKKVVFVQCAGQRDDSGRHLPFCSGHCCGTSIKQAMYFKDADPAVNTVVIYTDLRTPGSGEDFYRSAQAKGVTFTKGTVTGVEANDRQCRVSFRDLILAEDAVIADADIVVLATGQVPNSGVDIEQPERQDANGVQPISILNLSYRQGKDLPQLRHGFSDSHFICFPYETRRTGIYTAGPVRRPMDIAQATEDATGAALKAIQAIENAQLGRAAHPRSGDLSYPIVRLEGCTQCKRCTVECPFGAIDEDERTYPVFNESRCRRCGTCMGACPVRVISFENYSVDTVGAQIKAVEIPDESEAKPRILVLACENDAYPALDMAAMQRRDYSAFVRVIPVRCLGSVNAIWVTDALNGGWDGIMLMGCKHGDDYQCHFVKGSELASVRMSKIDDTLKQLALESERVATYEVAITDLARVPQLIDDYIKVIERIGLSPMKGFA
>OGA51346.1
MAEMKTAAYICKGCGIGERIDAAQAAKVAEREGKMNLVRSHDFLCSGAGVQMIRDDIEKEGVTHVMIAACSRRSKTEAFSFPAVAVARANLREGVIWSQPDTPEAKETTQDMADDFVRMGCAEVKKMKVPAGNPNVGHNKRILVVGGGVSGMTAALEAAKAGYEVVLIEKEKQLGGWAAMLWKRVAFREPYKDPAETGVDRMIAAVDAEKRIQVHLDSVIARTSGAPGRFTVEIAAESGGTSTEEFGAIVQASGFAAYDANKLPEFAYGRTPNVVDQAELEKLAREAAVRGEPIRRPSDGGEVKSVAFVQCAGQRDDTGKHLPYCSGFCCNASIKQAMYFKDANPNVDTVVIYTDLRTPGNGEDFYRSAQAKGVIFTKGKVLSVEPADKTLTIRFHDLILDEDTAIDNADLVVLATGQVPNSGVNVELPPEEQDKGEVKPISILNLNYRQGRDLPQLKWGFADSHFICFPYETRRTGIYAAGPVRRPMDIAQAMEDATGAVLKAIQAAENAELGRAAHPRSGDLSFPIVRLEGCTQCKRCTVECPFGAIDEDEKRYPLFNESRCRRCGTCMGACPVRVISFENYSVDTVGAQIKAVDIPDEFSEKPRILVLACENDAYPALDMAGMRRLAYSAFVRTIPVRCLGSVNTIWITDALNSGYDGVMLMGCKHGDDYQCHFVKGSELASYRMGKMGDTLKQMALETERVATYEVAITDVERVPQLINDYAKVIEKIGMSPMKGFA
>OGA55715.1
MKTAAYICGGCGIAESLDTARLAAIAGREGKMDLVREHPFLCSAAGVQAIRDDIAKEGATHLVLAACSRRAKTEAFQFDARALSRANLREGVVWVQEKGEPAQEMAGDYVRMACAEVKRMQVPQAGPDTGKNKRVLVAGGGISGLTAALEAAEAGYEALIVEKEAALGGWAARLHRRIPVHAPFKDPAETGVTALVEAVSKNPHIKTYLNATLAQTAGAPGRFRVALSNGQTEEVGAIVQATGFTLYDATRLTEFSYGKSPDIVDQAGLEKLARESTPIRRPSDNKEVKQVVFVQCAGQRDDSGKHLPYCSGHCCATSIKQAMYFKDANPAVDTVVIYTDLRVPGNGEDFYRSAQAKGVTFTKGKVSAVEPDGTVRFKDLILDEEAAIKADLVVLATGQVPNSGVNIDNPDEPDANGAKPISILNLNYRQGKDLPRLAHGFSDSHFICFPYETRRTGIYTAGPVRRPMDIAQAVEDATGAALKAIQAAENAALGRAAHPRSGDLSFPVVRLDGCTQCKRCTVECPFGAIDEDEKLYPVFNESRCRRCGTCMGACPVRVISFENYSVDSVGAQIKAVEVPDETEEKPRILVLACENDAYPALDMAGMQRIRYSAAVRVVPVRCLGSVNQIWVTDALNAGYDGIMLLGCKHGDDYQCHFVRGSALAVERMSKIEDTLKQLALEKERVVTCEAAITDIARLPRLIEEYAQTIERIGLSPLKGFA
>OGA70156.1
MADLKTAAYVCGGCGIAERLDTGQLALIAEREGKMNLVRRHPFLCSAEGVAQIQGDIDAEGVTHVAIAACSRRAKTEAFQFPAVAVSRANLREGVIWVRPANDEAREATQEMAGDYVRMACAELKNMKLPSGHAETGRNRRVLVVGGGVSGMTAALEAARAGYAALIVEKGAALGGWASKLHRRTPFREPFHDPVDTGVAGLIEAIEAEPRIKVHLNTTLTQTGGAPGRFSVRLTNASGVSWVEDAGAIVQATGFTPYDASRLTEFSYGSSPNIVDQAGLEELARAAGGRALRRPSDGGSVKKVVFVQCAGQRDDSGRHLPFCSGHCCGTSIKQAMYFKDADPAVNTVVIYTDLRTPGSGEDFYRSAQAKGVTFTKGTVTGVEANDRQCRVSFRDLILAEDAVIADADIVVLATGQVPNSGVDIEQPERQDANGVQPISILNLSYRQGKDLPQLRHGFSDSHFICFPYETRRTGIYTAGPVRRPMDIAQATEDATGAALKAIQAIENAQLGRAAHPRSGDLSYPIVRLEGCTQCKRCTVECPFGAIDEDERTYPVFNESRCRRCGTCMGACPVRVISFENYSVDTVGAQIKAVEIPDESEAKPRILVLACENDAYPALDMAAMQRRDYSAFVRVIPVRCLGSVNAIWVTDALNGGWDGIMLMGCKHGDDYQCHFVKGSELASVRMSKIDDTLKQLALESERVATYEVAITDLARVPQLIDDYIKVIERIGLSPMKGFA
>OGI45032.1
MSELKIGAYICRGCGLGERLDTAQLATIAQREGKAQVVREHEFLCNASGVAMIRQDIEQEGVNHVVIAACSRRAKTDAFSFDNVALSRANLREGVIWIASAAEDKKEMVQEMAADYVRMACAESAKMQVPSANPDRGANKRILVVGGGVSGMTAALEASKTGYEVLLVEKSGTLGGWAAKLWKRVPYREPYADPADTTAPELVKKIEADKRIKVYLNSTIARTSGAPGQFSVDIARESGGAATENVGAIVMASGFSAYDMNRLPHLGAGKSKDVVDQAGLEALARAASGGPVKRPSDGREVKSVVFVQCAGQRSDKEGELPYCSGHCCNTSIKQAMYFKDRNPDVDTVVLYTDLRTPGNGEDFYRSAQKKGVIFSKGVVHEVNPADGALEVKFKDKILDEDAVAKADLVVLATGMVANSGVDIEQVPQDEPGQWQADPASVLNMAYRQGKDLPQLKFGFNDSHFICFPYETRRTGIYTAGPVRRPMDLVQAIEDATGATLKAIQAVENAALGRAAHPRSGDLSYPSFRREGCTQCKRCTVECPFGAIDEDEQRYPVFNE
>OGI49389.1
MSELNIGAYICRGCGLGERLDTAQLATIAQREGKAQVVREHEFLCNASGVAMIRQDIEQEGVNHVVIAACSRRAKTDAFSFDNVALSRANLREGVIWIASAAEDKKELVQEMAADYVRMACAESAKMQVPSANPDRGANKRILVVGGGVSGMTAALEASKTGYEVLLVEKSGTLGGWAAKLWKRVPYREPYADPADTTAPELVKKIEADKRIKVYLNSTIARTSGAPGQFSVDIARESGAAATENVGAIIMASGFSAYDMNRLPHLGAGKSKDVVDQAGLEALARAASGGPVKRPSDGKEIKSVVFVQCAGQRSDKEGELPYCSGHCCNTSIKQAMYFKDRNPDVDTVVLYTDLRTPGNGEDFYRSAQKKGVIFSKGVVHEVNPADGALEVKFKDKILDEDAVAKADLVVLATGMVANSGVDIEQVPQDEPGQWQADPASVLNMAYRQGKDLPQLKFGFNDSHFICFPYETRRTGIYTAGPVRRPMDLVQAIEDATGATLKAIQAVENAALGRAAHPRSGDLSYPSFRREGCTQCKRCTVECPFGAIDEDEQRYPVFNESRCRRCGTCMGACPVRVISFENYSVDTVGSQIKAVDMPDQFSEKPRILVLACENDAYPALDMAALNRIEYSAFTRVIPVRCLGSVNTIWVTDALNSGYDGVMLMGCQKGENYQCHFVRGSQMAHDRMSKIDDTLKQLSLETERVRTHEVAITDIQRAPALINEMAETIRKIGLSPLKF
>OGI50356.1
MADMKIGAYICKGCGIGERLDTAQLAMIAQKEGKAQVVREHEFLCNASGVDMIKNDIANAGVNHVVIAACSRRSKAETFNFENVAISRANLREGVIWITPADADKKEIVQEMAADYVRMGCAESAKMQIPAGNPSHGDNKRILVVGGGITGMTAALEASKTGYDVLLVEKTGSLGGWAAKLHKRVPYREPYTEPADTGIADLVKKIESDKHIKVFLNSTLSKTSGAPGQFSVDISTESGSTATENVGAVIMASGFTPYDMNKLPYLGAGKSRDVVDQLGLEALAKAANGGPIKRPSDGKIVSSVVFIQCAGQRSDKEGELPYCSGHCCNTSIKQAMYFKDRNPDIDTNIIYTDLRSPGNGEDFYRSAQKKGVNFTKGVVSEVATGNGALEVKFNDKILDADAITKADLVVLATGQVANSGVDIEQVPQDEPGKWAPSQQSVLNLVYRQGKDIPILKHGFNDSHFICFPYETRRTGIYTAGPVRRPMDMAQAIDDATGAALKAIQAVENASLGRAAHPRSGDLSYPIVRIEGCTQCKRCTVECPFGAIDEDEKRYPVFNESRCRRCGTCMGACPVRVISFENYSVDTVGSQIKGVDMPDQFSEKPRILVLACENDAYPALDMAAMNRFQYSAFTRVVPVRCLGSVNTIWVTDALNSGYDGVILMGCQKGDNYQCHFMKGSELAHDRMSRIDDTLKQLSLEVERVRTYEVAITDIQRAPALINEMAETIQKIGLSPLKF
>OGI50724.1
MADMKIGAYICKGCGIGERLDTAQLAMIAQKEGKAQVVREHEFLCNASGVDMIKNDIANAGVNHVVIAACSRRSKAETFNFENVAISRANLREGVIWITPADADKKEIVQEMAADYVRMGCAESAKMQIPAGNPSHGDNKRILVVGGGITGMTAALEASKTGYDVLLVEKTGSLGGWAAKLHKRVPYREPYTEPADTGIADLVKKIESDKHIKVFLNSTLSKTSGAPGQFSVDISTESGSTATENVGAVIMASGFTPYDMNKLPYLGAGKSRDVVDQLGLEALAKAANGGPIKRPSDGKIVSSVVFIQCAGQRSDKEGELPYCSGHCCNTSIKQAMYFKDRNPDIDTNIIYTDLRSPGNGEDFYRSAQKKGVNFTKGVVSEVATGNGALEVKFNDKILDADAITKADLVVLATGQVANSGVDIEQVPQDEPGKWAPSQQSVLNLVYRQGKDIPILKHGFNDSHFICFPYETRRTGIYTAGPVRRPMDMAQAIDDATGAALKAIQAVENASLGRAAHPRSGDLSYPIVRIEGCTQCKRCTVECPFGAIDEDEKRYPVFNESRCRRCGTCMGACPVRVISFENYSVDTVGSQIKGVDMPDQFSEKPRILVLACENDAYPALDMAAMNRFQYSAFTRVVPVRCLGSVNTIWVTDALNSGYDGVILMGCQKGDNYQCHFMKGSELAHDRMSRIDDTLKQLSLEVERVRTYEVAITDIQRAPALINEMAETIQKIGLSPLKF
>OGI55217.1
MADMKIGAYICKGCGIGERLDTAQLAMIAQKEGKAQVVREHEFLCNASGVDMIKNDIANAGVNHVVIAACSRRSKAETFNFENVAISRANLREGVIWITPADADKKEIVQEMAADYVRMGCAESAKMQIPAGNPSHGDNKRILVVGGGITGMTAALEASKTGYDVLLVEKTGSLGGWAAKLHKRVPYREPYTEPADTGIADLVKKIESDKHIKVFLNSTLSKTSGAPGQFSVDISTESGSTATENVGAVIMASGFTPYDMNKLPYLGAGKSRDVVDQLGLEALAKAANGGPIKRPSDGKIVSSVVFIQCAGQRSDKEGELPYCSGHCCNTSIKQAMYFKDRNPDIDTNIIYTDLRSPGNGEDFYRSAQKKGVNFTKGVVSEVATGNGALEVKFNDKILDADAITKADLVVLATGQVANSGVDIEQVPQDEPGKWAPSQQSVLNLVYRQGKDIPILKHGFNDSHFICFPYETRRTGIYTAGPVRRPMDMAQAIDDATGAALKAIQAVENASLGRAAHPRSGDLSYPIVRIEGCTQCKRCTVECPFGAIDEDEKRYPVFNESRCRRCGTCMGACPVRVISFENYSVDTVGSQIKGVDMPDQFSEKPRILVLACENDAYPALDMAAMNRFQYSAFTRVVPVRCLGSVNTIWVTDALNSGYDGVILMGCQKGDNYQCHFMKGSELAHDRMSRIDDTLKQLSLEVERVRTYEVAITDIQRAPALINEMAETIQKIGLSPLKF
>OGI56251.1
MADMKIGAYICKGCGIGERLDTAQLAMIAQKEGKAQVVREHEFLCNASGVDMIKNDIANAGVNHVVIAACSRRSKAETFNFENVAISRANLREGVIWITPADADKKEIVQEMAADYVRMGCAESAKMQIPAGNPSHGDNKRILVVGGGITGMTAALEASKTGYDVLLVEKTGSLGGWAAKLHKRVPYREPYTEPADTGIADLVKKIESDKHIKVFLNSTLSKTSGAPGQFSVDISTESGSTATENVGAVIMASGFTPYDMNKLPYLGAGKSRDVVDQLGLEALAKAANGGPIKRPSDGKIVSSVVFIQCAGQRSDKEGELPYCSGHCCNTSIKQAMYFKDRNPDIDTNIIYTDLRSPGNGEDFYRSAQKKGVNFTKGVVSEVATGNGALEVKFNDKILDADAITKADLVVLATGQVANSGVDIEQVPQDEPGKWAPSQQSVLNLVYRQGKDIPILKHGFNDSHFICFPYETRRTGIYTAGPVRRPMDMAQAIDDATGAALKAIQAVENASLGRAAHPRSGDLSYPIVRIEGCTQCKRCTVECPFGAIDEDEKRYPVFNESRCRRCGTCMGACPVRVISFENYSVDTVGSQIKGVDMPDQFSEKPRILVLACENDAYPALDMAAMNRFQYSAFTRVVPVRCLGSVNTIWVTDALNSGYDGVILMGCQKGDNYQCHFMKGSELAHDRMSRIDDTLKQLSLEVERVRTYEVAITDIQRAPALINEMAETIQKIGLSPLKF
>OGK79935.1
MEKKLGVYVCSGCGIGGSVDTEKLAQLARGTAQGALVRTSPAFCLEDVRLIREDVEREGVTTAVIAACSPRVNTDVFAFPGATVDRVNLREQVAWSHPPGHEETQALAEDALRMGVVHAQKLKLPTPFTEAQERSVLVVGGGVAGLNAALGAADAGARVLLVEKEQRLGGFALRLGKQYPKHPPYHDLEEVEVGALVRRAESHPAIETLTGAAVEAIAGQPGKFEVTVKRNGEPRLAAAGAIVWATGWRPFAPAALERYGHGRCQNVVTSVALEDMARERTIARPSDGRAPRSVAILQCDGAEDADNVKYSGSVTYLVSLKQAAYIRAQHPGTSVYVIYRDMQTPGQHEYFYKAVQEDAGVMLTRARVAGVSDGAGGGVVVDLEDSPLGGPVRLEVDLLVLSVGMAPVSSEEEGLNLQYLQGKGLPPSRHGFADSNFICFPYETRRTGIYSAGAVRKPMDLQAAATDGAAAALKAIQAAEKAALGAAVHPRVGDLSFPSFFLQKCTVCGRCSQECPFGAIELVPEKNTPFVVTNRCRRCGTCMGACPVQIISFDDYSVDMVASMIKAVEVPEGDDDKPRILVLACENDAYPALDMAGINRLPLPASLRIIPVRCLGSVNAIMAADAFSKGFDGVVLLGCKPGEDYQCHSIKGSELLTTRMDNVRETLGRLMLEPERAQVMETAISDFDALPGKLAQFVESMKAIGPNPMKGF
>OGK84795.1
MVKKLGVYVCSGCGIGHCVDTEKIAQIARDGAHGAVVKTSPAFCLEDVRLIKEDVEKEGVNATVIAACSPRVNTDVFSFPGATVERVNLREQVAWTHPPGHEETQSLAEDALKMGLVRAQKLKLPTPYTEAQERSVLVVGGGVAGLNAALGAAGAGARVLLVEKEQRLGGFALRLGKQYPKHPPYHDLEEVGVDALVRQAQAHPGIEILTGAEVEGIAGQPGKFEVSVKRNGESRVAAAGAVVWATGWRPFDAAAALEPYGYGRCQNVVTSVALEDMARAGRIARPSDGKAPRSVAILLCDSAEDADNVKYSGHVTSLVALKQAAYIRAQSPETAVYVVYRDMQAPGQSEYFYKAAQEDAGLMLTRARVAGVSDAAGGGVAVDLEDSPLGGPVRLEVDLLVLSVGMVPVSSESEGLNLQYLQGKGLPVSKHGFADSNFLCFPYETQRTGIYSAGCVRKPMDLQAAATDGAAAALKAIQATEKASAGAAVHPRVGDLSFPSFFLQKCTMCGRCSQECPFGAIELLPEKNTPFVITNRCRRCGICMGACPVQIISFDDYSVDMVASMIKAVDVPEGDDDKPRILVLACENDAYPALDMAGINRLSLPASLRIIPVRCLGSVNAIVAADAFSKGFDGVVLLGCKPGEDYQCHFIKGSELLTTRMDNVRETLSRLMLEPERAQVMETAISDFDSLPGKLTRFVEAMKAIGPNPMKGF
>OGK90099.1
MVKKLGVYVCSGCGIGHCVDTEKIAQIARDGAQGAVVRTSPAFCLEDVRLIKEDVEKEGVNATVIAACSPRVNTDVFSFPGATVERVNLREQVAWTHPPGHEETQSLAEDALKMGLVRAQKLKLPTPYTEAQERSVLVVGGGVAGLNAALGAAGAGARVLLVEKEQRLGGFALRLGKQYPKHPPYHDLEEVGVDALVRQAEAHPGIEILTGAEVEGIAGQPGKFEVSVKRNGESRVAAAGAVVWATGWRPFDAAAALEPYGYGRCQNVVTSVALEDMARAGRIARPSDGKAPRSVAILLCDSAEDADNVKYSGHVTSLVALKQAAYIRAQSPETAVYVVYRDMQAPGQSEYFYKAAQEDAGLMLTRARVAGVSDAAGGGVAVDLEDSPLGGPVRLEVDLLVLSVGMVPVSSESEGLNLQYLQGKGLPVSKHGFADSNFLCFPYETQRTGIYSAGCVRKPXXXQAAATDGAAAALKAIQATEKASAGAAVHPRVGDLSFPSFFLQKCTMCGRCSQECPFGAIELLPEKNTPFVITNRCRRCGICMGACPVQIISFDDYSVDMVASMIKAVDVPEGDDDKPRILVLACENDAYPALDMAGINRLSLPASLRIIPVRCLGSVNAIMAADAFSKGFDGVVLLGCKPGEDYQCHFIKGSELLTTRMDNVRETLSRLMLEPERAQVMETAISDFDSLPGKLTRFVEAMKAIGPNPMKGF
>OGL05888.1
MEKKLGVYVCGGCGIGECVDKERLVRIAAEEYQVSVVKTSPAFCLEDVRLIKEDIEKEGVNAVVIAACSPRVNTDVFALPSATVERVNLREQVAWSHPPGHEETQSLANDALRMGIVRAQKTRPPTPFTEANERTVLVIGGGVAGMTAALGAARSGVKAILVEKTPRLGGFAARLWKQVPKHPPYRDLEEPGVDALIRETEAHPDIQVLTGAEVQGIAGQPGKFEVSIRRDGDARSVTVGAVVLATGWRPFDATGLERYGFGKSPNVVTNVTLEEMARTGKLTRPSDGKEVKTVAILQCDGSGDEANVQYSASVTYLVSLKHATYIRERCPDASVYVIYRDMQTPGMYEYFYKKVQEDPGVLFTRGTVKEVLPDAAGGLVVEVEGSPLGGGVRLAVDLLVLATGMVPVASESEGLNLAYLQGKGLPVSKYGFADSNFLCFPYETRRTGIYSAGCVRKPMDLTAAALDGSAAALKAIQAVEKSSAGAAVHPRVGDLSYPSFFLQQCTMCGRCSQECPFGAIELVPEKNTPFVVTNRCRRCGICMGACPVQIISFDDYTVDMVASMIKAVEIPEGDEEKPRILVLACENDAYPALDMAGINRLQLPASLRVIPVRCLGSVNAIMAADAFSRGFDGVLLLGCKSGDDYQCHFIK
>OGN91173.1
MSKKLGVYICGGCGIADALDVDKLCVVATKGFKVENCKTHPFLCGVEGAKLVAQDVQEGTNTVVIAACSPRAKMDVFCYDSSVFVERVNLREHVIWVHPPKDEDTQMLAQDYLRMGLARAQKAEAPEPFSETIDKTILVVGGGIAGMTSALEAAEAGYQVCLVEKEPALGGWMAKLRKQYPKHPPYRELEDTGVDAKVKEVEGNPKIKVFTGAEIEKIEGAPGMYNVAVKQKGASTSLKIGSIVQATGFKPYDPSKLEYLGYGKYKDVITNIQMEELAQKGKITRHSDGKEVTSVAFIQCAGQRDPSHLPYCSAFCCMTSLKQALYVTGQNPEAQVYIFYKDMRTPGQYEDFYKRVQEEPGVFLAKGDVKSISEEGGKITVEVYDVLLGESIAVSVDLVVLATGIVSNSMPEVAPKADAEAAEGEKKVVEIAPDSGHYAAPALHLQYRQGPELPTLKYGLPDSHFICFPYETRRTGIYAAGCVRQPEDIAASMDDAAGAALKAIQCVELASRGQAAHPRTWDKSYPNLFMQRCTQCKRCTEECPFGMYNEDDKFNPLPNPTRCRRCAICMGSCPERIISFKDYSVDIISSMLKAIQVPEADEEKPRVVAFLCENDAYPALDMAGINRISYNPWIRVIPVRCLGSVNIVWIADSLSKGIDGILMIGCKHGDDYQCHFIKGSELASTRMEKVQETLQRLVLESERIRVEELSISEYKKLPQIFDEFMETMQKVGPNPYKGM
>OGO54833.1
MTAHEAANARRIGVYVCHCGGNISDYVDVDKVIADIEDAGDVVVAKTAMFACSDATQQDMVADITAQQLDGLVVASCSPKLHTYTFRGVAARAGLNPYEYTQVNIREQCSWVHTDDQQGATDKATALVRAGISRTRLTTPLEPMVVETLPRTLVIGGGIAGLRAAIGLADIGLGVTLVERELELGGWVRRFGPMYPHGKDGRALIETLVAEVRRRPAITVLTGAEVVGKAGSFGNYRVTVRVGGEGAGTIEVAAGSIVAATGFDAYQPETGEFGYGIEGVVTLPEFKALVDEATAPLTHRGRPVRSVAYVYCVGSRNTGGCANAYCSRFCCAATVQTAVQVSGLDPSIRQFHLYRDMRTYGKFEPLYTEARKAGSVFVKFDNDAPPAVARRDGGGLTVTVRDLLTHNEELALPADLVVLVTGMVPRDNEALVGVLKLPAGSDGFFNEIHPKLRPVETVVDGVLIAGACQGPKTSAESVASGLAAVTQSAAILKKGFTELDPLVATADQGACTACGDCLTACPYDAISMTETGDRHFAVISPTGCKGCGGCVPMCPENAIDLLGYTDAQVTAMIESLVEVPA
>OGO54919.1
MGPRSRRIGVYVCHCGGNISDYVDVEKVISDIQDAGDVVVAKTAMFACSDATQQEIVADIEAQGLDGLVVASCSPKLHTYTFRAVAGRAGLNPYEYSQVNIREQCSWVHTDDRDAATDKATALVRAGISRTRLTTPLEPLVVETLPHTLVIGGGIAGLRAAVGLADIGLRVTLVERELQLGGWVGRFGPMYPHGRDGRELVETLVAEVRRRSAITVLTGAEVVGKAGSFGNYRVSVRIGGDGAASLEVAVGSIVVASGFETYQPEAGELGYGIDGVVTLPEFKELVDASADGPLRWQGRPVRSLAYVYCVGSRQAADIEGANQYCSRFCCAATVQTAVQVAGLDPAIRQFHLYRDMRTYGKFEPLYTEARKVGSVFLKFAPEAPPEVRREAGGGLTVTVRDLLTGNEELAIPVDLVILVTGMVPRANGELVSVLKLPAGSDGFFNEIHPKLRPVETVVDGVLIAGACQGPRTSAESVASGLAAVTQSAAVLKKGYTELDPLVAIVDPLACTACGDCLTACPYDAISMTEGADRHAAVISPTGCKGCGGCVPICPENAIDLLGYTNAQVSAMIESLVAVPA
>OGP50767.1
MDKKLGVYICTGCGIGESLDIDALKKVASKEFKAPVCKTHSWLCGTEGVEMIKADVAGDGVNTLSIVACSPRVKYDVFDFGPVLMDRVNIREQVAWVLPAGDEDTQMMAEDNMRMGLVKLNKSTPPEPYQAENLSKTVLVVGGGFAGMNAAVGAAQAGYPVLLVEKEANLGGFMNKMNKRIRPPYKELKPVDLEDQIKKVEAEPNIKIFTSAQIEKIAGGPGVFDVTISQNGSSTTERVGSVIQATGWKPYDANKLEHLGYGKFPNVITNVQMEEMAKNGKITRPSDGKEAKNVLFIQCAGSRDENHLAYCSSVCCLVSLKQATYVKEQDPEAAVYILYKDIRTPHQSEDFYRKVQKDGGIFIRGELNAISEDGNKNLSVEASDALLNETIQLEELDLVVLAVGMVPTSIDETALNLDYRQGPGLPVNKYGFPDSNFICFPYETQRTGIYTAGCVRSPMETAICAEDATGAALKTIQCIESTAIGSSTFPRSGDMTYPEFMMSRCTQCKRCTEECPFGAINEDEKANPLPNLTRCRRCGTCMGACPERIISFKNYSVDMIGSMIKGIEVPDADDEKPRVIALICENDAYPALDMAGINRIPIDPFYRFISVRCLGSVNLVWIADALAKGIDGVILLGCRKGDDYQCHFIKGSELANTRMEKISETLGRLALEPERVRVEEISINDYDRLPVILNDFMARIKELEPNPYKGF
>OGP56675.1
MEKKIGVYLCEGCGLSEALDLVSLNKLAMKEGKAALCKSHPALCGPEGAGMIREDLAQEGINTVVIGACSPRYNWEVFSFPPEVILERVNLREQVAWTQEPKHEDTQMLADDYLRMGLVKAKKTELPEPHLEATDKTILVVGGGITGLSAALEAADAGYSVVLVEKEAHLGGFLNRLHKSYPQKPPYLELEAPPVAEKVQAVQKHSRIKVLASALIEEISGQPGLFDVTVARNGAKESFRAGSIIMATGFKPYDAKKLGHLGYGQSPNVVSSVEVEEMAKTGAIRRPSDHKQPQSVVFIQCAGSRDPAHLPYCSGICCMNTLKQAVYLREQNPEALFYIIYKDMRTPAQYENFYKQVQEQSPRTFFTKGEVAAVKPAAGDKLLVEAENTLVGEKIEIEADLVVLATGLVPVSADGPAIRAYEDAEKVIAKGDAGEVQLAEAKKKVEELKRHQGTAILNLTYRQGPDLPVLKYGFPDSHYICFPYETQRTGIYAAGAMRSPADSRACMEDAAGAAMKAIQCVELTSQGRAVHPRAGDASFPEFFLQRCTQCKRCTEECPFGTLDEDEKGTPKPNPNRCRRCGVCMGACPERIVSFANYSVDMIGSMIKAIEVPEEDEEKPRVLALICENDAYPTVDMAALHRLKLNPYIRFIPLRCLGSINLVWIADALARGIDGILLIGCKYGDDYQCHYIKGSELANRRMENIKETLTKLVLESERVRVEQLAINEYDKLPALFTEFMETIKRVGPNPYKGM
>OGP69429.1
MEKKFGVYLCKGCGIADAINFESLAKVIKKEGKIQHIQEHDILCSPEGRALIEQDMAQEGINSMVIAACSPRVKYLEFDFPNSLVERCNIRELVAWTMEPMAEETQALAEDYLRMYCARVKKSDLPEPYQTECDKGILVIGGGISGLSAALEAANDGYQVVLVEKEAQLGGYGAKLYRQTPTTYPFTSLQEPMVFKKIQEVQSNPQIRVFTGAALEKIEGQPGMLDAHITTGGETEVVRVGAIVLAAGWRPYDATKLVHLGYGLSKDVITNLEMEELAKKGKIVRPSDGQVPESVAFIQCAGSRDPDHLPYCSDFCCATSLKQALYVRQSNPEAVAYILYKDIRTPGQSELFYKQVQSDAGVMLTKAEVTGVSLGEGGKLLVSAKDTLLGDKVAFEADLVVLATGMVPVTLDDPVLNLDYRQGPGLPDLELFNGFADSNFICFPYETRRTGVYAAGAVRQPMTMGLAAEDGVGAAMKAIQAVEHVAEGMAVHPRAWDETFPDPFMQRCTSCKRCTEECPFGAIEEDEKGTPFFKINRCRRCATCMGACPERIVSFKDYSVDIIGSMLKSLDIPELEDEDAEDAPYRVIGLVCENDAGPALDAVGLHRLRLDPRVRFIPLRCMGSFNMVWVSDALSRGVDGLILLGCKYGDDYQCHFVKGSELCAYRLTKLSETLDKLGLEADRVQQIQVAISEFDKLPQIVHDFVARIREIGPNPFKEF
>OGQ90780.1
MGKVGLFVCTGCDIGKAIDVDKLEAAGSEHGSVSFEKHECLCSEEGVALINKAIESGDVDGVALAACSNRYMVDTFKFDLSKISVERISLREQVAWTHPHGEEDTQMLGEDLVRMGVAKCSKMTLPVRLTEEVDTTVLVVGGGLAGLTAAKAASGLGNPVVLIEKADVLGGYLNGVKAAVPEVPPYDRIHDNPIAAAVREVQNDSNIKIYTGTTTKRIDGQPGQFAVELKNGEKFKVGSIVQATGGRPYDATKLGHLGYGQSPDVVTTQELEAQLMQGKLARPSNGKKPGRVLFVQCAGSRDENHLPYCSSECCAATLRQVATIHQKNPEVECAVVYRDLRAPGQLEHFYKGVQEQPNSLFTRGIVDKVTTLGGKLTVGIKESLLGDDLVLEADIVVLAVGTCPNSADGESIRKVVDSKKRIAANESESQVKAAQEILDQFSEHEGTEILNLTYRQGPDMPVLKYGFPDSHYICFPYETRRTGIYSAGAVHAPMDPAQAIEDGYGAAMKAVQVTNMAQRGEAVHPRAGDIGVAEFFLQRCTQCKRCTEECPFGTLNEDVKGTPEYNKLRCRRCGICLGSCPERIISFPDYSVDGIASAIKAMEIPEEDEEKPRMIAFLCENDAMPALDEAAARGFKWNPWIRVIPVRCLGAINTVWIADSLSSGLDGVLMIGCKHGDDYQCHYIRGSELCNTRMTNVQETLQRLSLEPERVQIHEIGRNDFEKIPEIFESFASTIDDVGANPFKGF
>OGQ92602.1
MDKIGVYLCKGCDLSACLDLSALAKVASGEMKAASCKSAEALCSPEGRALIEQDLAGASIDGVVIAACSPRAKPEAFAFGEHVLVERVNLREQVAWCSKPQDEDTQMLAEDYLRMGIVKARKSLIPVPYKSESFSFKLMVVGGGVTGVTAALEASRAGYEVILIEQESTLGGLSKTLYRQLPMATPFRQLETPAVVALIEQLGQRPNVEVLCNTVITQVTGEPGNFGVTLSSNGQERTLTVGTFVMATGAKPYDAAKLTQYGYGASPDVITNHQFEQMAKEGALVRPSNGKPINSVLFIQCAGSRDAEHLPYCSTYCCGTTLKQARYVRELRPEANAFIIYKDMRTPGLAESFYREMQDDQRLFLTKGEVQAVRSENGALLVEVGKTLLNDDLAITVDLVVLAVGLVPNGADVLKLKYRQGEALPTLRYDFPDSHFICFPYETRRTGIYAAGAIRAPMTVAASIDDARGAALKAIQCLEMTSRGEAVHPRSGDKSYTELYLSRCTSCKRCTEECPFGAFDEDEKGTPKPNPARCRRCGICMGACPERIISFKNYSIDAIGSMIKELEVPEEDEEKPRILVLACENDAYPAIDMAGQHKLQLSAFVRIIPVRCLGSVNTVWIKDALSKGWDGILQLGCKPGDDYQCHFIRGSELMQTRGENLKEVLTKMSLESERIRTEFVEVSDWERIPAIINEFSEQIVAMGANPFKGM
>OGQ92679.1
MDKKKYGVYICTGCGIGDTLDMEALVAVPDDEGVNCTTHPFLCSKEGVELIKTDIAGGKVNCMVIGACSRRVNFDVFRFDDCIVERVNLREGVAWPHPRETYPMLTEDQKDDEEHFDPVQMKAEDYIRMGMIRLEKVKLPEPYKTASFSKKILVLGGGVTGMSAALDAAKAGYEVTIVEKTDKLGGYAAQMRSQMPVVEPFESLRAPVVNDLIAEVGKFSTITVKTGTEVARIAGQPGEFTVTFKKXXXKIPFDVPFPLPEEMKFDAAGKELDAAAQHVKYLAYNEGRVDILTLDPDGELYGAVILAAGWRPDKLEGEAFAHLGTELADVITNDEFEKIAAKGKIVRPSDGKEAKNVVFIQSPGKDEDDADFEYAGSVTSQVALKQAKYVREDYNDGKAYIIYQHMRTPGLQEYFYKSMQQDDGIFMTKGAVTSVVQQGNGLAVAAVNTLLGENLAIKADLVVLAGGMVPVTKDDPVINLAYRQGPAFRDNGIFGQYADSNYICFPYETQRTGVYAAGAIRRAMTIEESMEDATGAALKAIQCIESANRGMAVHPRSGDMTFPEFFFQRCTQCKRCTVECPFGALDDDEKGTPKANPTRCRRCGTCMGACPERIISFADYTIDSIGSQVKAIKVPSEDDYSEPPFRFLALICENDAFPALDMVGVNRIDYSPNVRFVPVRCLGSVNTIWIKDALAQGMDGVILIGCKHGDDYQCHFIKGSELAEVRVKKIGDALSSLALEEERVAFAEVAIDEYDKLPGIINAFVKEVEDLGPNPFKGF
>OGQ97053.1
MDKKYGAFICTGCGIGDTLDIGALSGVVSGEMKMSCKTHEFLCGAEGRALIEKDINEEGVNSVVIGACSPRVMQDEFNFGGDKISVRANLREQVVWAKAEDAKADFVLELASDNMRMACAQIKKTELPEPYQLETVNKKILVVGGGVAGLTAAVEAAQTGYDVTIVEKSDALGGFAKQWRKQLPSRAPWTDLETPVVGSLLKSVEASDKITVKTGTEVARIAGAPGAFEVTFKPAGTSGEWDAPAKVGVDEQDKIDKGLMEDPNKEFRKYTDKNSDAEGFGSVILATGWNPADVSEYAHLGYGQFKNVVTNVEFEQLAAKGKIARPSDGKPVESVAFVQSPGGAEHDKDFPYCNSVTSLVALKQARYVREDNANAKAYILYQHMRTPGNMELFYKAAQNDDGVFLTKANVMQVTEESDGSLSVAVENTLLNENMNINVDMVVLAAGMVPTTKDAPIINLAYRQGPAFLDLDIFDGHADSHFICFPYETRRTGIYACGGVRKSMTVEETMDDATGAALKAIQCLESVDRGVAVHPRSGDKSYPEFFFQRCTQCKRCTEECPFGALDDDEKGTPLPNPTRCRRCGTCMGACPERIIGFKNYNVDMIGSMVKAIEVPDDDEEKLRILALVCENDAYPALDMAGMRRLGLNNLVRVIPVRCLGSVNMVWIKDAMSAGMDGAILLGCKYGDDYQCHFVKGSEIANKRMDNIGETLKSLGLETARVATRQIAISDYDKVPEIINEFVESIVAMGPNPFKGF
>OGR03679.1
MEKKYGAYICTGCGIGDALDIAALSKAAAANGMQAKTHEALCSQGGRELIQNDIDTDGVNTLVVCACSPRVMKDEFNFGDDKYVTRANLREGVAWCAEEVTASRSAEAVKEFATEKGEDYVRMACVQAKKGDLPEPYQLETINKKILVMGGGIAGMTAAMDAAKAGYAVTIIEAQDKLGGKALGWRKQFPTAAPWTDLEEPTVQAMVSTVQAEAGITIKTSMEVARIAGAPGAYKVTLKDAGSKSEWDAPKKVGVDEQDKISKGEMEDPNLGLQPYMAADAAAEDFGAVVLATGWNPADVSEYAHLGYGKLKGVVTNAEFEKLAKTGKVPASVAFVQSPGGAEHDQDFPYCNSVTSMVALKQARYVREDNAAGKAYILYQHMRTPGNMEMFYKGAQNDDGIFMTKATVTQVEESGNGLAVHLKDTLLNEDVTLNVDMVVLAAGMVPTTSDKPTINLAYRQGPSFLDLELFDGYADSHFICFPYETRRTGVYACGGVRKAMNMEETIDDACGAALKAIQSIESADRGVAVHPRSGDGTYPEFFFQRCTQCKRCTEECPFGALDDDEKGTPKPNPTRCRRCGTCMGACPERIIGFKNYNIDQVGSMVKSIEVPDDDEDKLRIIVFACENDAYPALDMAAMRKLPQNALIRVISVRCLGSVNMAWIKDALAAGMDGALLLGCKFGDDYQCHFVKGSELSDKRMANIGETLGSLGLEPERCGVRQIAINEYNKVDEIINEFVEAIIDLGPNPFKGF
>OGR08313.1
MDKKYGAYICTGCGIGDTLNIEALSQVVTGEMGIKCCKTHSALCGKDGRALVEKDMHDEGVNTVVVAACSPRVMQDEFNFGSDKITNRVNLREQVVWCKGDDANPEFVQELASDYVRMGCTQAKKTELPEPYKQEVTNKRILVMGGGISGLTAAREASKAGYEVLLVEKNDALGGKAITWRKQLPTKAPWTTLETPSIHLLIKEVETDAKITVHTGSEVARISGAPGAYEVVLKPTDTTSEWDAPARVTVDQQDLITKGQMADPNAGVKNYMDSNPDALKVGAVVLATGWNPADVSEYEHLGYGKIKNVVTNFEFEQIASKGSIIRPSDGKPVQSVAFIQSPGAAENDKDFPYCNSVTSLVALKQAKYIREENAEAKAYILYQHMRTPGHMELFYKAAQNDDGIFLTKANVMSVNESGDGSLSVDITNTLLNEDITLHVDMVVLAAGMIPTTVAAPTINLAYRQGPAFLELELFDGYADSNFICFPYETRRTGIYTCGGVRKATTVEEAIDDATGAALKAIQCIESAERGVAVHPRSGDNSFPEFFFQRCTQCKRCTEECPFGALDDDEKGTPKPNPTRCRRCGTCMGACPERIIGFKNYNVDMIGSMVKAIEVPSDDEEKLRFAVFVCENDAYPALDMAGMRRLGINNLVRFIPVRCLGSVNMVWIKDALSAGMDGAMLLGCKFGNDYQCHFVKGSEIATKRMDNIGETLKTLGLEPERVAVREIAITDYNKIPEIVKDFVDSIVALGPNPFKGF
>OGR13368.1
MGKVGLFVCTGCDIGKAIDVDKLEAAGSEHGSVSFEKHECLCSEEGVALINKAIESGDVDGVALAACSNRYMVDTFKFDLSKISVERISLREQVAWTHPHGEEDTQMLGEDLVRMGVAKCSKMTLPVRLTEEVDTTVLVVGGGLAGLTAAKAASGLGNPVVLIEKADVLGGYLNGVKAAVPEVPPYDRIHDNPIAAAVREVQNDSNIKIYTGTTTKRIDGQPGQFAVELKNGEKFKVGSIVQATGGRPYDATKLGHLGYGQSPDVVTTQELEAQLMQGKLARPSNGKKPGRVLFVQCAGSRDENHLPYCSSECCAATLRQVATIHQKNPEVECAVVYRDLRAPGQLEHFYKGVQEQPNSLFTRGIVDKVTTLGGKLTVGIKESLLGDDLVLEADIVVLAVGTCPNSADGESIRKVVDSKKRIAANESESQVKAAQEILDQFSEHEGTEILNLTYRQGPDMPVLKYGFPDSHYICFPYETRRTGIYSAGAVHAPMDPAQAIEDGYGAAMKAVQVTNMAQRGEAVHPRAGDIGVAEFFLQRCTQCKRCTEECPFGTLNEDVKGTPEYNKLRCRRCGICLGSCPERIISFPDYSVDGIASAIKAMEIPEEDEEKPRMIAFLCENDAMPALDEAAARGFKWNPWIRVIPVRCLGAINTVWIADSLSSGLDGVLMIGCKHGDDYQCHYIRGSELCNTRMTNVQETLQRLSLEPERVQIHEIGRNDFEKIPEIFESFASTIDDVGANPFKGF
>OGR19072.1
MDKKYCAYICAGCGIGDALDMEALAGIVTGEMSMECKTHACLCGADGRALIEKDIAGGVNTVVVGACSPRVMGREFDFGKDRITVRANLREQVVWAQEKPEEGKEPHSEAAAFLQEAASDYMRMACTRAKKTLPPEPYKLEEINKTILVMGGGLAGLTAAKEAADAGYNVIVAEKENAIGGKALGWRKSFPTKAPWTDLEENPVKSLIASVEANPKIAIKTATEVARISGAPGNFGITFKAAGTRTEWDAPSKVTVDQQDMIEKGTMEDPNKGLKKYTEQNADAIKVGSVVLATGWKPADVSQYEHLGYGKIKNVVTNAEFERLAKDGKVPANVAFVQSPGGKDHDKDFPYCNSVTSMVALKQAQYVCQDNTDGKAYILYQHMRTPGHMELFYKSAQNNDGIFLTKGNVMKVEESGNGLTVAVENTLLGEDLSLNVDMVVLAAGMEPTTLSENSINLAYRQGPAFAELELFDGYADSHFICFPYETRRTGVYACGGVRKAETMEEAVDDATGAALKAIQCIESVDRGVAVHPRSGDATYPEFFFQRCTQCKRCTEECPFGALDDDEKGTPLPNPTRCRRCGTCMGACPERIIGFKDYNIDLIGSMIKAIEVPEDDEDRLRILALVCENDAYPAIDMAGMKRLGLNHMVRFIPVRCLGSVNMAWIRDALSAGMDGAILLGCAYGDDYQCHFVKGSEIANKRMENIGDTLSTLGLESERCATNQVAITDYDKIPQIINEFVEQIVEMGPNPFKGF
>OGR21244.1
MDKKKYGVYICTGCGIGDTLDMEALVAVPDDEGVNCTTHPFLCSKEGVELIKTDIAGGKVNCMVIGACSRRVNFDVFRFDDCIVERVNLREGVAWPHPRETYPMLTEDQKDDEEHFDPVQMKAEDYIRMGMIRLEKVKLPEPYKTASFSKKILVLGGGVTGMSAALDAAKAGYEVTIVEKTDKLGGYAAQMRSQMPVVEPFESLRAPVVNDLIAEVGKFSTITVKTGTEVARIAGQPGEFTVTFKKPGEKIPFDVPFPLPEEMKFDAAGKELDAAAQHVKYLAYNEGRVDILTLDPDGELYGAVILAAGWRPDKLEGEAFAHLGTELADVITNDEFEKIAAKGKIVRPSDGKEAKNVVFIQSPGKDEDDADFEYAGSVTSQVALKQAKYVREDYNDGKAYIIYQHMRTPGLQEYFYKSMQQDDGIFMTKGAVTSVVQQGNGLAVAAVNTLLGENLAIKADLVVLAGGMVPVTKDDPVINLAYRQGPAFRDNGIFGQYADSNYICFPYETQRTGVYAAGAIRRAMTIEESMEDATGAALKAIQCIESANRGMAVHPRSGDMTFPEFFFQRCTQCKRCTVECPFGALDDDEKGTPKANPTRCRRCGTCMGACPERIISFADYTIDSIGSQVKAIKVPSEDDYSEPPFRFLALICENDAFPALDMVGVNRIDYSPNVRFVPVRCLGSVNTIWIKDALAQGMDGVILIGCKHGDDYQCHFIKGSELAEVRVKKIGDALSSLALEEERVAFAEVAIDEYDKLPGIINAFVKEVEDLGPNPFKGF
>OGR25946.1
MDKKKYGVYICTGCGIGDTLDMEALVAIPDDEGVNCTTHPFFCSKEGVDLIKKDIEAGKVNCMVIGACSRRVNFDIFRFDDCIVERVNLREGVAWPHSRETYPMLTEDQKDDEEHFDPVQMKAEDYIRMGMIRLEKVKLPEPYKTASFSKKILVLGGGVTGMAAALDAAKAGYEVTIVEKTGTLGGYAATMRSQMPVAEPFESLRAPVAKDLISEVGSFSKITVKTSTEVARIAGQPGEFTVTFKKPGEKIPFDVPFPLPEEMKFDEKGKELDAASQHAKYLEYNEGRVDILTLDPDGELYGAVVLAAGWRPDKIEGEAFAHLGIDLADVITNDEFEKIAAKGKIVRPSDGKEAKNVVFIQSPGKDEDDADFEYAGSVTSQVALKQAKYVREDYADGKAYIIYQHMRTPGLQEYFYKSMQQDDGIFMTKGAVTSVVQQGNGLAVNAVNTLLGENLAIKADLVVLACGMVPVTKDNPVINLAYRQGPAFRDNGIFGQYADSNYICFPYETQRTGVYAAGAIRRAMTIEESMEDATGAALKAIQCIESANRGMAVHPRSGDMTYPDFFFQRCTQCKRCTVECPFGALDDDEKGTPKANPTRCRRCGTCMGACPERIISFADYTIDSIGSQVKAVKVPSEDDYSEPPFRFLALICENDAFPALDMAGLNKMDYSPNVRFIPVRCLGSVNTIWIKDALAQGMDGVILIGCKHGDDYQCHFVKGSELAEVRVKKIGDALASLSLEEERVAFAEVAIDEYDKLPGIINAFVKKVEDLGPNPFKGF
>OGR37817.1
MDEKTRDEASKDNFRQEPKVGVYVCHCGGNISDIIDVKAVAAALAKYPGVAVAREYAFMCSSNGQDLITEDIKNLGINRTVVAACSPSLHELTFRNVLQRAGVNPYLHEHINIREQASWVHKLDKAGATAKAIKLAQAGVEKVLRKDALNAIRVAAEQRVAVIGGGVAGMRAALSAAGKGLEAVIIEKAPRLGGKLLELGKIYPSGEEGAAVAKKLETLVLAEKKITVHTGADIDYVSGFVGNFKVNFKKPDGSSRQVKAGAIVMATGYEHYKPAQGEFGYGEDANVVTLPEFLALMKNSPAGRLELAGREIKSLALIHCVGSRQVEGVHKPQADGKINDYCSRVCCSSALYAANQVKERYPGVRIYDVYRDIRTYGMQHEEYYDKASRDGVLFFRHNDTDQPAVTSDRTGHTVKVKDVLTWGEELEVKADLIVLVTGMMPADISLIKSQLKLPSSADRFLQEVHLKLRPVELANSGIFVAGTAQYPMDVTEAMASAGTAAAKAAILLAEPDIPLEPFVAVVDEAKCTGCGLCPAECSYDGALMMGEHKGKKVAIVNPALCKGCGACVAVCPTRAINVAGWTLDQFDAMVEAIAKE
>OGR41232.1
MDEKITEASSKDNYRQEPKVGVYVCHCGGNISDIIDVKAVAAALAKYPGVAVAREYAFMCSSNGQDLIAEDIKNLGINRTVVAACSPSLHELTFRNVLQRAGVNPYLHEHINIREQASWVHKADHAGATAKAIKLAQAGVEKVLRKDPLNAIRVAAEPRVAVIGGGVAGMRAALSAAGKGLEAVIIEKAPRLGGKLLELGKMYPSGEEGPAIAGKLEALVRADKKITVHTGADIDFVGGFVGNFKINFKNADGTSSQVKAGAIIMATGYQHYKPAQGEFGYGEDANVVTLPEFISLMKNSPAGRLEYSGKEIKSLALIHCVGSRQVEGIHKPQADGKINDYCSRVCCSSALYAANQVKDKYPGVRIYDVYRDIRTYGMQHEEYYDKASKDGVLFLRHNEADQPVVTSDRTGHTVKVKDVLTWGEELEVKADLIVLVTGMMPADISLIRSQMKMPVGADRFLQEVHLKLRPVEMANSGVFIAGTAQYPMDVPEAMAAAGTAAAKAAILLAEPDIPLEPFVAVVDEHKCTGCGLCPAECSYDGALMMSEKNGKKIAVVNPALCKGCGACVAVCPTRAINVAGWTLDQFDAMVEAIAKE
>OGR44233.1
MEENIKDEAAKDNYRQAPKTAVYVCHCGGNISDVVDVKKVAAEMARYPGVAVAREYAFMCSSNGQDLIIDDIKKLGVNRVVVAACSPSLHELTFRGVLQRAGINPYLYEHVNIREQVSWVHKADHEGATAKAVKLTQAGVEKVLRQDPLNAIRVAAEPRVAVIGGGAAGMKAALAAAGKGLEAVIIEKAPRLGGKLLELGKVYPSGEQASSVLKKFEDLVAAEKLITVHTGAEIDFVGGFVGNFKINFKKSDGGMAQIKAGAVIMATGFEHYKPHKGEFGFGEAANVVTLPDLITLLKNSPAGRLEYAGKEIKSLALIHCVGSRQIEGVNQPQADGKVNDYCSRVCCTSALYTANQVKEKYPAVQIYDIYRDIRTYGMRHEDYYEKASKDGVIFFRHAETDQPIVESARVAHTVKVKDVLTWNEELEIKADLLVLVTGMMPSDIKFLASQMKLAVGADRFLQEVHPKLRPVEAANSGIFIAGTAQAPMDLTETAAAAATAAAKAAILLAEPDIPLEPFVAVVDEAKCTGCGLCPAECSYEGALMMTEKNGKKLAQVNPALCKGCGACVAVCPVRAIDVAGWTLDQFDAMVDAIGKEG
>OGR52646.1
MDEKITEAASKDNYRQEPKVGVYVCHCGGNISDIIDVKAVAAALAKYPGVAVAREYAFMCSSNGQDLITKDIKELGINRTVVAACSPSLHELTFRGVLQRAGVNPYLHEHINIREQASWVHKADHDGATAKAIKLAQAGVEKVLRKDALNAIRVAAEQRVAVIGGGVAGMRAALSAAGKGLEAVIIEKAPRLGGRLLELGKMYPSGEEGPAVAKKLEDLVLAEPKITVHTGAEIDFVSGFVGNFKVNFKKPDGSSQQVKAGALVMATGYEHYKPAKGEFGYGEDGNVLTLPEFISLMKKLPAGRLEYGGREIKSLALIHCVGSRQVEGVHKPQADGKINDYCSRVCCTSALYAANQLKEKYPGVRVYDVYRDIRTYGMQHEDYYDKASKDGVLFMRHNETDQPVVVSDRTGHTVKVKDVLTWGEELEFKADLVVLVTGMMPADISLIRSQMKLPASADRFLQEVHPKLRPVELANSGVFVAGAAQYPMDVTEAMASAGTAAAKAAILLAEPDIPLEPFVAVVDEHKCTGCGLCPPECSYDGALMMTEKNGKKLAVVNPALCKGCGACVAVCPVRAINVAGWTLDQFDAMVEAIAKE
>OGR53863.1
MEENIKDEAAKDNYRQAPKTAVYVCHCGGNISDVVDVKKVAAEMARYPGVAVAREYAFMCSSNGQDLIIDDIKKLGVNRVVVAACSPSLHELTFRGVLQRAGINPYLYEHVNIREQVSWVHKADHEGATAKAVKLTQAGVEKVLRQDPLNAIRVAAEPRVAVIGGGAAGMKAALAAAGKGLEAVIIEKAPRLGGKLLELGKVYPSGEQASSVLKKFEDLVAAEKLITVHTGAEIDFVGGFVGNFKINFKKSDGGMAQIKAGAVIMATGFEHYKPHKGEFGFGEAANVVTLPDLITLLKNSPAGRLEYAGKEIKSLALIHCVGSRQIEGVNQPQADGKVNDYCSRVCCTSALYTANQVKEKYPAVQIYDIYRDIRTYGMRHEDYYEKASKDGVIFFRHAETDQPIVESARVAHTVKVKDVLTWNEELEIKADLLVLVTGMMPSDIKFLASQMKLAVGADRFLQEVHPKLRPVEAANSGIFIAGTAQAPMDLTETAAAAATAAAKAAILLAEPDIPLEPFVAVVDEAKCTGCGLCPAECSYEGALMMTEKNGKKLAQVNPALCKGCGACVAVCPVRAIDVAGWTLDQFDAMVDAIGKEG
>OGR65368.1
MDEKITEASSKDNYRQEPKVGVYICHCGGNISDIIDVKAVAAALAKYPGVAVAREYAFMCSSNGQDLIAEDIKNLGINRTVVAACSPSLHELTFRNVLQRAGVNPYLHEHINIREQASWVHKADHAGATAKAIKLAQAGVEKVKRKDPLNAIRVAAEPRVAVIGGGVAGMRAALSAAGKGLEAVIIEKAPRLGGKLLELGKMYPSGEEGTAIAGKLEALVRAESKISVHTGVDIDFVGGFVGNFKINFKNSDGTSSQVKAGAIIMATGYQHYKPAQGEFGYGESANVVTLPEFISLMKNSPAGRLEYSGKEIKSLALIHCVGSRQVEGIHKPQADGKINDYCSRVCCSSALYAANQVKDRYPGVRIYDVYRDIRTYGMQHETYYDKASKDGVLFMRHNEADQPVIVSDRTGHTVKVKDVLTWGEELEVKADLIVLVTGMMPSDISLIKSQMKMPTGADRFLQEVHLKLRPVELANSGVFIAGTAQYPMDVPEAMAAAGTAAAKAAILLAEPDIPLEPFVAVVDEHKCTGCGLCPAECSYDGALMMAEKNGKKVAVVNPALCKGCGACVAVCPVRAINVAGWTLDQFDAMVEAIAKE
>OGR67054.1
MDEKTRDEASKDNFRQEPKVGVYVCHCGGNISDIIDVKAVAAALAKYPGVAVAREYAFMCSSNGQDLITEDIKNLGINRTVVAACSPSLHELTFRNVLQRAGVNPYLHEHINIREQASWVHKLDKAGATAKAIKLAQAGVEKVLRKDALNAIRVAAEQRVAVIGGGVAGMRAALSAAGKGLEAVIIEKAPRLGGKLLELGKIYPSGEEGAAVAKKLETLVLAEKKITVHTGADIDYVSGFVGNFKVNFKKPDGSSRQVKAGAIVMATGYEHYKPAQGEFGYGEDANVVTLPEFLALMKNSPAGRLELAGREIKSLALIHCVGSRQVEGVHKPQADGKINDYCSRVCCSSALYAANQVKERYPGVRIYDVYRDIRTYGMQHEEYYDKASRDGVLFFRHNDTDQPAVTSDRTGHTVKVKDVLTWGEELEVKADLIVLVTGMMPADISLIKSQLKLPSSADRFLQEVHLKLRPVELANSGIFVAGTAQYPMDVTEAMASAGTAAAKAAILLAEPDIPLEPFVAVVDEAKCTGCGLCPAECSYDGALMMGEHKGKKVAIVNPALCKGCGACVAVCPTRAINVAGWTLDQFDAMVEAIAKE
>OGR67129.1
MDEKIKEEAAKDNYRQEPKVGVYVCHCGGNISDIIDVKAVAAALAKYPGVTVAREYAFMCSSNGQDLITEDIKNLGINRTVVAACSPSLHELTFRNVLQRAGVNPYLHEHINIREQASWVHKADHDGATAKAIKLAQAGVEKVKRKDPLNAIRVAAEPRVAVIGGGVAGMRAALSAAGKGLEAVIIEKAPRLGGKLLDLGKMYPSGEEGPAIAGKLEALVRAEKKITVHTGADIDFVGGFVGNFRVNFKNADGTSSQVKAGAIIMATGYQHYKPAQGEFGYGEDANVVTLPEFISLMKNSPAGRLEYSGKEIKSLALLHCVGSRQVEGVHKPQADGKINDYCSRVCCSSALYAANQVKDRYPGVRIYDVYRDIRTYGMQHETYYDKASKDGVLFLRHNETDQPVVTSDRTGHTVKVKDVLTWGEELEVKADLIVLVTGMMPADISLIKSQMKMPTGADRFLQEVHLKLRPVELANSGIFIAGTAQYPMDVPEAMAAAGTAAAKACILLAEPDIPLEPFVAVVDEHKCTGCGLCPAECSYDGALMMAVHNGKKVAVVNPALCKGCGACVAVCPVRAIDVAGWTLDQFDAMVEAIAKE
>OGR69636.1
MDEKITEASSKDNYRQEPKVGVYVCHCGGNISDIIDVKAVAAALAKYPGVTVAREYAFMCSSNGQDLIAEDIKNLGINRTVVAACSPSLHELTFRNVLQRAGVNPYLHEHINIREQASWVHKLDHAGATAKAIRLAQAGVEKVKRKDPLNAIRVAAEPRVAVIGGGVAGMRAALSAAGKGLEAVIIEKGPGLGGKLLGLGKMYPSGEEGPAIAGKLEALVRADKKITVHTGADIDFVGGFVGNFKINFKNADGTSAQVKAGAIIMATGYQHYKPAQGEFGYGEDANVVTLPEFISLMKNSPAGRLEYSGKEIKSLALIHCVGSRQVEGVHKPQADGKINDYCSRTCCSSALYAANQVKDKYPGVRIYDVYRDIRTYGMQHEEYYDKASKDGVLFLRHNETDQPVVTSDRTGHTVKVKDVLTWGEELEVKADLVVLVTGMMPADISLIRSQMKMPIGADRFLQEVHLKLRPVEMANSGIFIAGTAQYPMDVPEVMAAAGTAAAKAAILLAEPDIPLEPFVAVVDEHKCTGCGLCPAECSYDGALMMAEKNGKKVAVVNPALCKGCGACVAVCPVRAINVAGWTLDQFDAMVEAIAKE
>OGR75057.1
MDEKITEASSKDNYRQEPKVGVYVCHCGGNISDIIDVKAVAAALAKYPGVAVAREYAFMCSSNGQDLIAEDIKNLGINRTVVAACSPSLHELTFRNVLQRAGVNPYLHEHINIREQASWVHKADHAGATAKAIKLAQAGVEKVLRKDPLNAIRVAAEPRVAVIGGGVAGMRAALSAAGKGLEAVIIEKAPRLGGKLLELGKMYPSGEEGPAIAGKLEALVRADKKITVHTGADIDFVGGFVGNFKINFKNADGTSSQVKAGAIIMATGYQHYKPAQGEFGYGEDANVVTLPEFISLMKNSPAGRLEYSGKEIKSLALIHCVGSRQVEGIHKPQADGKINDYCSRVCCSSALYAANQVKDKYPGVRIYDVYRDIRTYGMQHEEYYDKASKDGVLFLRHNEADQPVVTSDRTGHTVKVKDVLTWGEELEVKADLIVLVTGMMPADISLIRSQMKMPVGADRFLQEVHLKLRPVEMANSGVFIAGTAQYPMDVPEAMAAAGTAAAKAAILLAEPDIPLEPFVAVVDEHKCTGCGLCPAECSYDGAL
>OGR77029.1
MNEKITEAASKDNYRQEPKVGVYVCHCGGNISDIIDVKAVAEALSKYPGVTVAREYAFMCSSNGQDLIAEDIKNLGVNRTVVAACSPSLHELTFRNVLQRAGVNPYLHEHVNIREQASWVHKLDKAGATAKAIKLAQAGVEKVLRKDALNAIRVAAEQRVAVIGGGVSGMRAALSAAGKGLEAVIIEKGPRLGGKLLELGKMYPSGETGPAIVKKLSDLVLAEGKITVHTSAEIDFVSGFVGNFKINFKKTDGSSAQVKAGAIVMATGYEHYKPAKGEFGYGEDANVVTLPEFISLLKNSPADRLEYSGREIKSLALIHCVGSRQVEGVHKPQADGRLNDYCSRTCCTSALHTVNQLKDKYPGVRVYDIYRDIRTYGMKHEEYYDKASKDGVLFMRHNEADQPVVTSDRTGHTVKVKDVLTWGEELEFKADLVVLVTGMTPADITLIKSQLKLPSGADRFLQEVHPKLRPVELANSGIFVAGAAQYPMDSTEAMASAGTAAAKAAILLAEPDIPLEPFVAVVDEHKCTGCGLCPAECSYDGALMMGEHNGKKVAVVNPALCKGCGACVAVCPTRAINVAGWTLDQFDAMVDAIAKE
>OGR97492.1
MEDKIKEEASRDNYRQEPKVGVYVCHCGGNISDIIDVKAVAAALAKYPGVVVAREYAFMCSSNGQDLIADDIKNLGVNRTVVAACSPSLHELTFRGVLQRAGVNPYLHEHINIREQASWVHKADHAGATAKAIKLAQAGVEKVLRKDALNAIRVAAEQRVAVIGGGVAGMRAALSAAGKGLEAVILEKAPRLGGKLLELGKMYPSGEEGPAVAAKLEALVRAEKKITVHTGAGIEFVSGFVGNFVVNFKNPDGRMEQVKAGAIVMATGYEHYKPHNGEFGYGEAANVVTLPEFLALMKKSPAGRLALAGQEIKSLALIHCVGSRQVEGVHKPQADGKVNDYCSRVCCSSALYAANQVKEKYPGVRIYDIYRDIRTYGMQHEEYYDKASKDGVLFLRHNEADQPVVTSDRTGHLVKVKDVLTWGEELELKADLIVLVTGMMPSDISLIRSQMKLPASADRFLQEVHPKLRPVELANSGIFVAGTAQYPMDVPEAMASAGTAAAKAAILLAEPDIPLEPFVAVVDEHKCTGCGLCPAECSYDGALMMTEKNGKKLAQVNPALCKGCGACVAVCPTRAINVAGWTLDQFDAMVAAIAKE
>OGS96488.1
MADEIQMKTAAYICSGCGLGDKLDIAQLGKIAQKEGKMALVREHAFLCNSAGVQMIRDDIEKEGVTHVCIAACSRRAKTEAFHFPTVAMTRANLREGVIWVVAEGSDHDEVRQEMADDYVRMGCAELKKMKLPQGNPNTTRLKSILVVGGGMSGLTAAFEAAESGYEVVIVEKQARLGGWANKLWKRVPFKAPYADPQDTGVAGLAARVSSHPRIRVHLNSTVAETSGAPGRFTVKVAQESGAVTEEAVGAIVQATGFTTYDIAKLPELGGGQANVVDQAGLEALAQTANGGVLKRADGKEVKSVVFLQCAGQRDESGKHLAYCSGHCCATSIKQAMYFKDANPDTDTVVMYTDLRVPGMGEDFYRSAQRKGVIFTKGKASGVEAVGSSCKVNFKDLILDEDTSLDADLVVLATGQVPSAGVDLDAWNKVVSEAEGGSEAAKQNKSELQKTSILNLTYRQGPDMPQFKYGFADSHFICFPYETRRTGIYAAGPVRRPMDMLQATEDATGAALKAIQAVENASLGRAAHPRSGDLSFPIVRLEGCTQCKRCTVECPFGAIDEDERRFPVFNEQRCRRCGTCMGACPVRVISFENYSVDTVGNQLKAVEIPDEFSEKPRVLILACENDAYPALDMAGLSRTVYSAFVRIIPVRCLGSVNTIWITDALNSGYDGVMMMGCKKGDDYQCHFVKGSELASYRMSKIGDTLTGMGLEPERVSSYEVAITDNERVAKFINDYVAQLVEMGPSPMKGFG
>OGT01117.1
MSEMKTAAYICSGCGLGDKLDIAQLGKIAQKEGKMALVREHAFLCNSEGVQMIRDDIEKEAVTHVCIAACSRRAKTDAFHFPTAAMTRANLREGVIWVVAEGSEHDEVRQEMADDYVRMGCAELKKMKLPQGNPNTTLQKNILVVGGGMSGLTAAFEAAEAGYEVVVVEKQAQLGGWANKLWKRVPFKAPYAEPQDTGVAELAAKVSAHPRIKVHLNSTVAETTGAPGRFKVKVAQESGAVAEETIGAIIQATGFAAYDIARLPELGGGQANVVDQAGLEALAQAANGGMLKRADGKEIKSVVFLQCAGQRDETGQHLPYCSGHCCATSIKQAMYFKDANPDTDTVVLYTDLRVPGMGEDFYRSAQEKGVIFTKGKTNRVEAAGDGCKVNFRDLILDEDASLDADLVVLATGQVPNAGVNLDAWDKVVAEADGGSEEGKQKKSAMQKISILNLSYRQGPDMPQFKHGFADSHFICFPYETRRTGIYAAGPVRRPMDMLQATEDATGAALKAIQAAENASLGRAAHPRSGDLSYPIVRLEGCTQCKRCTVECPFGAIDEDEKRFPVFNEQRCRRCGTCMGACPVRVISFENYSVDTVGNQIKAVEIPDEFSEKPRILILACENDAYPALDMAGLSRTVYSAFVRVIPVRCLGSVNTIWITDALNSGYDGVMMMGCKKGGDYQCHFVKGSELAGYRMSKIGDTLTGMGLEPERVSSFEVAITDNERVAKFINDYVAQLVEMGPSPMKGFG
>OGT04700.1
MSEMKTAAYICSGCGLGDKLDVAQLSKIAQKEGKMALVREHAFLCNEEGVRMIRDDIEKEAVTHICIAACSRRAKTEAFQFPAAVMSRANLREGVIWVVAEGEQHDEVRQEMADDYVRMGCAEVKKMKLPEGNPSLARNKRVLVVGGGMSGLTAALETAEAGYEAVIVEKEAQLGGWAAKLWKRVPFKHPYAEPQDTGLPELAAKVLSHPRIRVHLNSTIAETSGAPGRFSVRVIGTSGMTTEEVGAIVQATGFGTYDLGKLPELGGGKSPNVIDQAGLEALAIAANGAPIKRADGKAVQSVVFIQCAGQRDGSGTHLPYCSGHCCATSVKQAMYFKDANPQVDTVVMYTDLRLPGMGEDFYRSAQRKGVTFTKGKAAAVEADGDGCAVRFRDLILDEDAAIAADLVVLATGQVPSAGVDLDAWNPIVTAAEGGSEEARQKKVEMQKISVLNLNYRQGPDIPQLKHGFSDSHFICFPYETRRTGIYAAGPVRRPMDMLQATEDATGAALKAIQAAENASLGRAAHPRSGDLSYPIARLEGCTQCKRCTVECPFGAIDEDEKRYPVFNESRCRRCGTCMGACPVRVISFENYSVDTVGMQIKAVDMPDEFSERPRILILACENDAYPALDMAGLQHHLYSAFVRAIPVRCLGSVNTIWITDALNSGYDGVMMMGCKHGDDYQCHFVKGSELANYRMSKIDDTLKQLGLEKERVTTCEVAITDNARVARLIN
>OGT12232.1
MSEMKTAAYICSGCGLGDKLDIAQLGKIAQKEGKMALVREHAFLCNSEGVQMIRDDIEKEAVTHVCIAACSRRAKTDAFHFPTAAMTRANLREGVIWVVAEGSEHDEVRQEMADDYVRMGCAELKKMKLPQGNPNTTLQKNILVVGGGMSGLTAAFEAAEAGYEVVVVEKQAQLGGWANKLWKRVPFKAPYAEPQDTGVAELAAKVSAHPRIKVHLNSTVAETTGAPGRFKVKVAQESGAVAEETIGAIIQATGFAAYDIARLPELGGGQANVVDQAGLEALAQAANGGMLKRADGKEIKSVVFLQCAGQRDETGQHLPYCSGHCCATSIKQAMYFKDANPDTDTVVLYTDLRVPGMGEDFYRSAQEKGVIFTKGKTNRVEAAGDGCKVNFRDLILDEDASLDADLVVLATGQVPNAGVNLDAWDKVVAEADGGSEEGKQKKSAMQKISILNLSYRQGPDMPQFKHGFADSHFICFPYETRRTGIYAAGPVRRPMDMLQATEDATGAALKAIQAAENASLGRAAHPRSGDLSYPIVRLEGCTQCKRCTVECPFGAIDEDEKRFPVFNEQRCRRCGTCMGACPVRVISFENYSVDTVGNQIKAVEIPDEFSEKPRILILACENDAYPALDMAGLSRTVYSAFVRVIPVRCLGSVNTIWITDALNSGYDGVMMMGCKKGGDYQCHFVKGSELAGYRMSKIGDTLTGMGLEPERVSSFEVAITDNERVAKFINDYVAQLVEMGPSPMKGFG
>OGT13067.1
MADEIQMKTAAYICSGCGLGDKLDIAQLGKIAQKEGKMALVREHAFLCNSAGVQMIRDDIEKEGVTHVCIAACSRRAKTEAFHFPTVAMTRANLREGVIWVVAEGSDHDEVRQEMADDYVRMGCAELKKMKLPQGNPNTTRLKSILVVGGGMSGLTAAFEAAESGYEVVIVEKQARLGGWANKLWKRVPFKAPYADPQDTGVAGLAARVSSHPRIRVHLNSTVAETSGAPGRFTVKVAQESGAVTEEAVGAIVQATGFTTYDIAKLPELGGGQANVVDQAGLEALAQTANGGVLKRADGKEVKSVVFLQCAGQRDESGKHLAYCSGHCCATSIKQAMYFKDANPDTDTVVMYTDLRVPGMGEDFYRSAQRKGVIFTKGKASGVEAVGSSCKVNFKDLILDEDTSLDADLVVLATGQVPSAGVDLDAWNKVVSEAEGGSEAAKQNKSELQKTSILNLTYRQGPDMPQFKYGFADSHFICFPYETRRTGIYAAGPVRRPMDMLQATEDATGAALKAIQAVENASLGRAAHPRSGDLSFPIVRLEGCTQCKRCTVECPFGAIDEDERRFPVFNEQRCRRCGTCMGACPVRVISFENYSVDTVGNQLKAVEIPDEFSEKPRVLILACENDAYPALDMAGLSRTVYSAFVRIIPVRCLGSVNTIWITDALNSGYDGVMMMGCKKGDDYQCHFVKGSELASYRMSKIGDTLTGMGLEPERVSSYEVAITDNERVAKFINDYVAQLVEMGPSPMKGFG
>OGT91627.1
MSAEKKLVGYVCTGCGIGDRLDAKQLLSTAKREGKLQECKQHDMLCNAEGVKLIADDIAAGATHIMIAACSRRAKVEAFHFPDAAMTRANLREGVIWVRPASGENSETTQEMADDYIRMACAELRTINKPSSSGEQSLIKNILVVGGGVTGMTAALEAAAAGYAVTLVEKSGALGGHAALLHKRVPSRAASAGTSNSRNAALPQPAENNVPELVSRVGTTGNISVHLNSSVAKTSGAPGRFSVDIAAESGSTSTGEFGAIIQASGFKPYDAGQLSEFAYGASPDVVTNLELEGLAKAAGDGPIKRPSDGKEVKSVAFIQCAGQRSDTQGHLPYCSGFCCTTSIKQAIYFKDQNPGCDTTILFDDLRTPGAAGEDFYRAGQQKMVTFSKGKATEVVPGSSLKVRFQDLILNEATEMECDLVVLATGMVANSGPDPYAPADAAQVPVASILNLQYRQGTDLPHLKHGFTDSHFICFPYETRRTGIYAAGPLRRPMDMQQAMDDAAGAAMKAIQAVENAGLGRAAHPRSGDLSFPSFRKEGCTQCKRCTVECPFGAINEDEKGYPLYNESRCRRCGTCMGACPVRVISFENYSVESVNQQIKNCNVPDEFQEKPRILVFACENDAYPALDQAAMSGKEITPWARVIPVRCLGSISLSWITDSLNSGYDGVVLMGCRRDDDYQCHFVKGSAMAAERMSKVGDTLSSLNLEPERVVLHEVAITDVERAPKLINDMADTVARIGQSPFKF
>OGT93594.1
MSAEKKLVGYVCTGCGIGDRLDAKQLLSTAKREGKLQECKQHDMLCNAEGVKLIADDIAAGATHIMIAACSRRAKVEAFHFPDAAMTRANLREGVIWVRPASGENSETTQEMADDYIRMACAELRTINKPSSSGEQSLIKNILVVGGGVTGMTAALEAAAAGYAVTLVEKSGALGGHAALLHKRVPSRAASAGTSNSRNAALPQPAENNVPELVSRVGTTGNISVHLNSSVAKTSGAPGRFSVDIAAESGSTSTGEFGAIIQASGFKPYDAGQLSEFAYGASPDVVTNLELEGLAKAAGDGPIKRPSDGKEVKSVAFIQCAGQRSDTQGHLPYCSGFCCTTSIKQAIYFKDQNPGCDTTILFDDLRTPGAAGEDFYRAGQQKMVTFSKGKATEVVPGSSLKVRFQDLILNEATEMECDLVVLATGMVANSGPDPYAPADAAQVPVASILNLQYRQGTDLPHLKHGFTDSHFICFPYETRRTGIYAAGPLRRPMDMQQAMDDAAGAAMKAIQAVENAGLGRAAHPRSGDLSFPSFRKEGCTQCKRCTVECPFGAINEDEKGYPLYNESRCRRCGTCMGACPVRVISFENYSVESVNQQIKNCNVPDEFQEKPRILVFACENDAYPALDQAAMSGKEITPWARVIPVRCLGSISLSWITDSLNSGYDGVVLMGCRRDDDYQCHFVKGSAMAAERMSKVGDTLSSLNLEPERVVLHEVAITDVERAPKLINDMADTVARIGQSPFKF
>OGU13811.1
METKVGMYLCSGCEIGNSVNCQTICETVQKETKIPVCKLNSCLCGDIAIQEIKKDIETEGLDRVVIGACSPRYMTDVFKFGENVLVDRVNIREHVVWSHKPNEEETDALAKDYLKMGIVKMQNSAIPEPTILDINDTVMVVGGGVTGMNAALSSAKAGYNVVLVEKEKELGGFYKKLYKLTPRKAPYSELELNPCDDLIAEVMSYDKIKVMTNCTLEETAGQPGAFNVTAKINGDIQNFVVGTIIQATGWKPYEPEKLSYLGYGSSKNILTNVEFEELAKNNKLKKPSDNTDIKSIVFIQCAGSRDPEHLPYCSSICCMTSLKQALYVQEKYPDAKIYIIYKDIRTPANYELFLKHVQNEDTIFLTKGEIAGINVNNGSIAVDVDDTFVGEKIRIQADMVVLAAGMVPNSAADRIKTVKKADSPTAEAQPTEEQPVEVVEPDYSVLNLKYIQGKDLPTLHYGFPDSHYICFPYETRRTGIYAAGTVRNPMDIVACKNDALGASLKAIQVLESIRKGVAVHPRSGDKTYPEFFFQRCTQCKRCTEECPFGALEEDAKGTPMPNPNRCRRCGICMGACPERIISFKDYSVQIVSAMIKSIDMPEEDEEKPRIIAFLCENDAYPSLDIAARKRMLYTPNIRVIPVRCLGSVNTSWIADALSAGFDGAILVGCKYGDDYQCHFIRGSELANIRMENVQEKLKQLVLEPERVEIHTLSIDEYDRLPDIFNKFAELIDEVGPNPYKDL
>OGU24545.1
MADIKVAAYICKGCGLGERLDADALVKIAQKDGKVPMAKSHDFLCNADGVAMIKNDIANEGVTHIMIGACSRRAKTEAFFFPENAVARANLREGVIWIRPDTDEARETTQEMAEDYIRMGCAEVKAMTAPTGNTVTGSSKTLLVVGGGVTGMTTAIEASKTGYPVVLVEKTGALGGWAAKLYKRVPVHEPYKSPADTGVGELVSQVLGDSNIKVYLNATVAKTDGAPGRFIVDIATESGATHTEDIGAIVQASGFSLYDMNKLPELGGGKSANVVDQAGLEALAVAAAADDGVIRRPSDNQPVKSVVFVQCAGQRDPSGTHLAYCSGYCCNTSIKQAMYFKDANPSVDTTIIYTDLRTPGNGEDFYRSAQEKGVIFTKGKVAEVVPGGNTSTVKFHDLILDDQDAAMLDVDLVVLATGQVPNSGINIDAPAATEEEGAVEIKPISILNLTYRQGKDVPQLKQGFTDSHFICFPYETRRTGIYTAGPVRRPMDIAQAREDATGAALKSIQALENAELGRAAHPRSGDLSFPKVRLEGCTQCKRCTVECPFGAIDEDEKRFPVFNESRCRRCGTCMGACPVRVISFENYSVNTVGAQIKAVDIPDEFSEKPRILILACENDAYPALDMAGMGRNEYSAFVRIIPIRCLGSVNTIWITDALNAGYDGVMLMGCKSGDEYQCHFVKGSELGRVRMSKIDDTLKTLNLESERVRDLEVAITDIERVPEMINKYAAELVAVGPSPFKGF
>OGU41269.1
METKVGMYLCSGCEIGNSVNCQTICETVQKETKIPVCKLNSCLCGDIAIQEIKKDIETEGLDRVVIGACSPRYMTDVFKFGENVLVDRVNIREHVVWSHKPNEEETDALAKDYLKMGIVKMQNSAIPEPTILDINDTVMVVGGGVTGMNAALSSAKAGYNVVLVEKEKELGGFYKKLYKLTPRKAPYSELELNPCDDLIAEVMSYDKIKVMTNCTLEETAGQPGAFNVTAKINGDIQNFVVGTIIQATGWKPYEPEKLSYLGYGSSKNILTNVEFEELAKNNKLKKPSDNTDIKSIVFIQCAGSRDPEHLPYCSSICCMTSLKQALYVQEKYPDAKIYIIYKDIRTPANYELFLKHVQNEDTIFLTKGEIAGINVNNGSIAVDVDDTFVGEKIRIQADMVVLAAGMVPNSAADRIKTVKKADSPTAEAQPTEEQPVEVVEPDYSVLNLKYIQGKDLPTLHYGFPDSHYICFPYETRRTGIYAAGTVRNPMDIVACKNDALGASLKAIQVLESIRKGVAVHPRSGDKTYPEFFFQRCTQCKRCTEECPFGALEEDAKGTPMPNPNRCRRCGICMGACPERIISFKDYSVQIVSAMIKSIDMPEEDEEKPRIIAFLCENDAYPSLDIAARKRMLYTPNIRVIPVRCLGSVNTSWIADALSAGFDGAILVGCKYGDDYQCHFIRVSELANIRMENVQEKLKQLVLEPERVEIHTLSIDEYDRLPDIFNKFAELIDEVGPNPYKDL
>OGU51628.1
MADIKVAAYICKGCGLGERLDTDALVKIAQKDGKVPLAKSHDFLCNADGVAMIKNDIANEGVTHIMIGACSRRAKTEAFFFPENAVARANLREGVVWIRPDTEEARETTQDMAEDYIRMGCAEVKAMTAPGGNTNTGTSKTLLVVGGGVTGMTTAIEASKTGYSVVLVEKSGELGGWAAKLYKRTPVHEPFKSPADTGVADLASQVMGDSNIKVYLNATIAKTDGAPGRFVVDIATESGATHTEDIGAIVQATGFTLYDMNKLPELGGGKSPNVVDQAGLEALAKAAAAGDGIIRRPSDNQPVKSVVFVQCAGQRDPTGTHLSYCSGFCCNASIKQAMYFKDTNPGVDTTIIYTDLRTPGNGEDFYRSAQEKGVIFTKGKVAEVVPNGNTSTVKFNDLILGDTDASMVDVDLVVLATGQVANSGINIDALTKPQVEGQEGEASAAGTVEVKPISILNLTYRQGPDVPQLKQGFTDSHFICFPYETRRTGIYTAGPVRRPMDIAQAREDATGAALKAIQALENAELGRAAHPRSGDLSFPKVRLEGCTQCKRCTVECPFGAIDEDEKRFPVFNESRCRRCGTCMGACPVRVISFENYSVNTVGAQIKAVDIPDEFSEKPRILILACENDAYPALDMAGMSRNEYSAFVRIIP
>OGU96228.1
METKVGMYLCSGCEIGNSVNCQTICETVQKETKIPVCKLNSCLCGDIAIQEIKKDIETEGLDRVVIGACSPRYMTDVFKFGENVLVDRVNIREHVVWSHKPNEEETDALAKDYLKMGIVKMQNSAIPEPTILDINDTVMVVGGGVTGMNAALSSAKAGYNVVLVEKEKELGGFYKKLYKLTPRKAPYSELELNPCDDLIAEVMSYDKIKVMTNCTLEETAGQPGAFNVTAKINGDIQNFVVGTIIQATGWKPYEPEKLSYLGYGSSKNILTNVEFEELAKNNKLKKPSDNTDIKSIVFIQCAGSRDPEHLPYCSSICCMTSLKQALYVQEKYPDAKIYIIYKDIRTPANYELFLKHVQNEDTIFLTKGEIAGINVNNGSIAVDVDDTFVGEKIRIQADMVVLAAGMVPNSAADRIKTVKKADSPTAEAQPTEEQPVEVVEPDYSVLNLKYIQGKDLPTLHYGFPDSHYICFPYETRRTGIYAAGTVRNPMDIVACKNDALGASLKAIQVLESIRKGVAVHPRSGDKTYPEFFFQRCTQCKRCTEECPFGALEEDAKGTPMPNPNRCRRCGICMGACPERIISFKDYSVQIVSAMIKSIDMPEEDEEKPRIIAFLCENDAYPSLDIAARKRMLYTPNIRVIPVRCLGSVNTSWIADALSAGFDGAILVGCKYGDDYQCHFIRGSELANIRMENVQEKLKQLVLEPERVEIHTLSIDEYDRLPDIFNKFAELIDEVGPNPYKDL
>OGV23194.1
METKVGMYLCSGCEIGNSVNCQTICETVQKETKIPVCKLNSCLCGDIAIQEIKKDIETEGLDRVVIGACSPRYMTDVFKFGENVLVDRVNIREHVVWSHKPNEEETDALAKDYLKMGIVKMQNSAIPEPTILDINDTVMVVGGGVTGMNAALSSAKAGYNVVLVEKEKELGGFYKKLYKLTPRKAPYSELELNPCDDLIAEVMSYDKIKVMTNCTLEETAGQPGAFNVTAKINGDIQNFVVGTIIQATGWKPYEPEKLSYLGYGSSKNILTNVEFEELAKNNKLKKPSDNTDIKSIVFIQCAGSRDPEHLPYCSSICCMTSLKQALYVQEKYPDAKIYIIYKDIRTPANYELFLKHVQNEDTIFLTKGEIAGINVNNGSIAVDVDDTFVGEKIRIQADMVVLAAGMVPNSAADRIKTVKKADSPTAEAQPTEEQPVEVVEPDYSVLNLKYIQGKDLPTLHYGFPDSHYICFPYETRRTGIYAAGTVRNPMDIVACKNDALGASLKAIQVLESIRKGVAVHPRSGDKTYPEFFFQRCTQCKRCTEECPFGALEEDAKGTPMPNPNRCRRCGICMGACPERIISFKDYSVQIVSAMIKSIDMPEEDEEKPRIIAFLCENDAYPSLDIAARKRMLYTPNIRVIPVRCLGSVNTSWIADALSAGFDGAILVGCKYGDDYQCHFIRGSELANIRMENVQEKLKQLVLEPERVEIHTLSIDEYDRLPDIFNKFAELIDEVGPNPYKDL
>OGW17892.1
MEKKYCVYICKGCGIKEAMDVDKLSGAAKKVQNFKIHDVLCSPEGVQLIKDDMAKDGINTIIIAACSPRVKAAEFTFPGALVERVNIREFVAWTMEPNTDETNDAAYDYLTMGIVKSQKSDLAEPNILPDLTSTILVVGGGIAGMTAALSAAGAGQKVVLVEKDAQLGGFVNKLYKKIPTGSYINKPLIVDTDISKTVSEVESNPNIKVYKSTTVSKTDGQPGLYDVTLSNNETVKIGAIVMASGWKPYDANKLDYLGYGKMKNVVTNFELEEIAKKNNGKLLRPSDGKPALKVAFIQCAGQRDPNHLAYCSSMCCATSLKQSQYVRQNEDALAMIFYKDIRTPGRTELYYKEAQNNPGVMLTKADVTGVSDAGNGNMFVEMENTLFGTTTGEKVKIEADLVVLATGMVPTSRAPQEYADGLTAAAGLGDEAKKNYLEQTPKPDYILNLGYRQGPEIPTLEGASGFADSNFICFQYETRRTGIYAAGSVHQPMNMAEAQEDAAGAAFKAIQVIDHVSRGVAVHPRAWDTTYPDPLLIKCTACKRCTEECPFGAIDEDEKGIPNYNINRCRRCGTCMGACPERIVSFKDYSVDIVGSMLKAIDVPDDEDIFRIACLVCENDSYPALDTAAIVGKKIDPSVRFVSMRCLGGMNLVWVADALSKGIDGMLLLGCKFGENYQCHFVKGSELANTRFSKVSETLNRLQLESGRVELMQIAINEYDKLPDMINEFVEKVKE
>OGW19476.1
MDNDIKIGVYFCTCEGEIEKVIDVDSSAKEASEWSGITAVHKDAFLCSNDAIRKIRDDVKEFGLDRILIAACSPFFKVEEFSDLGINKYFVERVNMREQCSRVHSNDPENAAKKAKAMLKIFLEKVKNSKSLQPVKIPVSKSALVIGGGVAGINASIDIAETGNEVLLIEKNLFLGGKAAELHRYFPRMCPPSCGMELMFSKIKNNTNVHVLTSAEIDTIGGSPGNFEVLIKTSPRHVDMDKCTLCGKCLQLCPQNAIIYPEGFSYPDIPAINRKLCAAECNKCAEICPVDAIDLYEEAKMSNVKAGAIILATGWEPFDPAPITEFGYGRLENVVTNIEFERIAKEQKTFFDEPKKAAFIQCVGSRDERHLPYCSDVCCMVSIRQALFIKEANPDSSVYIFYNDIRTPGEYEELYRKARKTGIIFVKGIPSELRQDEPQKINFSAFDTVAGERLDITTDIVILATGMKPPEGTPDLKDKIGITLNRNNFIESHLQCYPQDTQREGIFSAGCCRAPMDVSRSIESAGTAAIKTLQFFNNRTEIIPDHPAVNTLKCDVCKRCIEECPFKAYSFDEKGFPKSDIMKCRRCGVCMGGCPLAAISLGDISIEQLSEMIDAIDKSYLGDDEPIILGFLCKNDAYRAADDAGLKGIKYPPNFLGIMVPCAGTVNGAIIAKAISTGVDGILIAGCSDNQCHYVQGSALAKVRLTDISNKLKEMYLEPERVRFVSINRDESEKFAETIEGYVKELKEMGRNPLRI
>OGW19835.1
MDNDIKIGVYFCTCEGEIEKVIDVDSSAKEASEWSGITAVHKDAFLCSNDAIRKIRDDVKEFGLDRILIAACSPFFKVEEFSDLGINKYFVERVNMREQCSRVHSNDPENAAKKAKAMLKIFLEKVKNSKSLQPVKIPVSKSALVIGGGVAGINASIDIAETGNEVLLIEKNLFLGGKAAELHRYFPRMCPPSCGMELMFSKIKNNTNVHVLTSAEIDTIGGSPGNFEVLIKTSPRHVDMDKCTLCGKCLQLCPQNAIIYPEGFSYPDIPAINRKLCAAECNKCAEICPVDAIDLYEEAKMSNVKAGAIILATGWEPFDPAPITEFGYGRLENVVTNIEFERIAKEQKTFFDEPKKAAFIQCVGSRDERHLPYCSDVCCMVSIRQALFIKEANPDSSVYIFYNDIRTPGEYEELYRKARKTGIIFVKGIPSELRQDEPQKINFSAFDTVAGERLDITTDIVILATGMKPPEGTPDLKDKIGITLNRNNFIESHLQCYPQDTQREGIFSAGCCRAPMDVSRSIESAGTAAIKTLQFFNNRTEIIPDHPAVNTLKCDVCKRCIEECPFKAYSFDEKGFPKSDIMKCRRCGVCMGGCPLAAISLGDISIEQLSEMIDAIDKSYLGDDEPIILGFLCKNDAYRAADDAGLKGIKYPPNFLGIMVPCAGTVNGAIIAKAISTGVDGILIAGCSDNQCHYVQGSALAKVRLTDISNKLKEMYLEPERVRFVSINRDESEKFAETIEGYVKELKEMGRNPLRI
>OGW21210.1
MEKNIGLYICTGCSIGDSIDVEKLGNIAKNSLKIPVVKSHFAMCGKEGVELIKNDIKNEGVNTVVIAACSPRIKYEEFDFPGCIVERSPLRELAVWTQEDPEERQLAAEDYVKMHVIKAQKGDLPEPYMMETVKTILVIGGGISGMTSALQAANAGYQVVLVEKEAQLGGFANKLYKVVPAAMGEYSEPLIVDSDIADTVKAVESNQNITVYKSAKVEKTDGQPGAYDVTISSNGNSEVVKIGSIVLAAGWRPYDATKLEHLGYGVSKDVVTNIELEGIAKNNGGRILRPSDGKEAKKVAFIQCAGQRDPNHLPYCSAMCCTTSLKQARYVTQNSDATAMILYKDIRTPGRLEYYYKAAQNDPAVMMTKGDVTSVTDAGNGNLHVEMENSLLGEKVKIEADLVVLATGVVPATADDPILNLQYKQGPGLPDLELFDGFADSNFICFQYETRRTGVYAAGCVRQPMNMSEAQEDATGAALKAIQSAEHVAAGIAVHPRAWDMTYPDPFMQRCTSCKRCTEECPFGAIDEDEKGTPFYKPGRCRRCATCMGACPERIVSFKDYHVDMIGSMMKNVSVPSDDDKPRIIVLACENDAYPAIDTAALKHMKIDSAVRIIQLRCLGSTNLVWIADALSRGVDGMLLLGCKFGENYQCHFAKGSELADYRLSKVQETLGRLQLEAERVQMIQLAIDEYDNVPRIIGDFVERVKEIGPNPFKGF
>OGW24763.1
MDNDIKIGVYFCTCEGEIEKVIDVDSSAKEASEWSGITAVHKDAFLCSNDAIRKIRDDVKEFGLDRILIAACSPFFKVEEFSDLGINKYFVERVNMREQCSRVHSNDPENAAKKAKAMLKIFLEKVKNSKSLQPVKIPVSKSALVIGGGVAGINASIDIAETGNEVLLIEKNLFLGGKAAELHRYFPRMCPPSCGMELMFSKIKNNTNVHVLTSAEIDTIGGSPGNFEVLIKTSPRHVDMDKCTLCGKCLQLCPQNAIIYPEGFSYPDIPAINRKLCAAECNKCAEICPVDAIDLYEEAKMSNVKAGAIILATGWEPFDPAPITEFGYGRLENVVTNIEFERIAKEQKTFFDEPKKAAFIQCVGSRDERHLPYCSDVCCMVSIRQALFIKEANPDSSVYIFYNDIRTPGEYEELYRKARKTGIIFVKGIPSELRQDEPQKINFSAFDTVAGERLDITTDIVILATGMKPPEGTPDLKDKIGITLNRNNFIESHLQCYPQDTQREGIFSAGCCRAPMDVSRSIESAGTAAIKTLQFFNNRTEIIPDHPAVNTLKCDVCKRCIEECPFKAYSFDEKGFPKSDIMKCRRCGVCMGGCPLAAISLGDISIEQLSEMIDAIDKSYLGDDEPIILGFLCKNDAYRAADDAGLKGIKYPPNFLGIMVPCAGTVNGAIIAKAISTGVDGILIAGCSDNQCHYVQGSALAKVRLTDISNKLKEMYLEPERVRFVSINRDESEKFAETIEGYVKELKEMGRNPLRI
>OGW25815.1
MEKNIGLYICTGCSIGDSIDVEKLGNIAKNSLKIPVVKSHFAMCGKEGVELIKNDIKNEGVNTVVIAACSPRIKYEEFDFPGCIVERSPLRELAVWTQEDPEERQLAAEDYVKMHVIKAQKGDLPEPYMMETVKTILVIGGGISGMTSALQAANAGYQVVLVEKEAQLGGFANKLYKVVPAAMGEYSEPLIVDSDIADTVKAVESNQNITVYKSAKVEKTDGQPGAYDVTISSNGNSEVVKIGSIVLAAGWRPYDATKLEHLGYGVSKDVVTNIELEGIAKNNGGRILRPSDGKEAKKVAFIQCAGQRDPNHLPYCSAMCCTTSLKQARYVTQNSDATAMILYKDIRTPGRLEYYYKAAQNDPAVMMTKGDVTSVTDAGNGNLHVEMENSLLGEKVKIEADLVVLATGVVPATADDPILNLQYKQGPGLPDLELFDGFADSNFICFQYETRRTGVYAAGCVRQPMNMSEAQEDATGAALKAIQSAEHVAAGIAVHPRAWDMTYPDPFMQRCTSCKRCTEECPFGAIDEDEKGTPFYKPGRCRRCATCMGACPERIVSFKDYHVDMIGSMMKNVSVPSDDDKPRIIVLACENDAYPAIDTAALKHMKIDSAVRIIQLRCLGSTNLVWIADALSRGVDGMLLLGCKFGENYQCHFAKGSELADYRLSKVQETLGRLQLEAERVQMIQLAIDEYDNVPRIIGDFVERVKEIGPNPFKGF
>OGW30004.1
MEKKYCVYICKGCGIKEAMDVDKLSGAAKKVQNFKIHDVLCSPEGVQLIKDDMAKDGINTIIIAACSPRVKAAEFTFPGALVERVNIREFVAWTMEPNTDETNDAAYDYLTMGIVKSQKSDLAEPNILPDLTSTILVVGGGIAGMTAALSAAGAGQKVVLVEKDAQLGGFVNKLYKKIPTGSYINKPLIVDTDISKTVSEVESNPNIKVYKSTTVSKTDGQPGLYDVTLSNNETVKIGAIVMASGWKPYDANKLDYLGYGKMKNVVTNFELEEIAKKNNGKLLRPSDGKPALKVAFIQCAGQRDPNHLAYCSSMCCATSLKQSQYVRQNEDALAMIFYKDIRTPGRTELYYKEAQNNPGVMLTKADVTGVSDAGNGNMFVEMENTLFGTTTGEKVKIEADLVVLATGMVPTSRAPQEYADGLTAAAGLGDEAKKNYLEQTPKPDYILNLGYRQGPEIPTLEGASGFADSNFICFQYETRRTGIYAAGSVHQPMNMAEAQEDAAGAAFKAIQVIDHVSRGVAVHPRAWDTTYPDPLLIKCTACKRCTEECPFGAIDEDEKGIPNYNINRCRRCGTCMGACPERIVSFKDYSVDIVGSMLKAIDVPDDEDIFRIACLVCENDSYPALDTAAIVGKKIDPSVRFVSMRCLGGMNLVWVADALSKGIDGMLLLGCKFGENYQCHFVKGSELANTRFSKVSETLNRLQLESGRVELMQIAINEYDKLPDMINEFVEKVKEFGPNPFKSM
>OGW31180.1
MEKKFGVYMCKGCGIGEAIDFEKLKKRVALKGKVPADIIKEHQVLCGPEGLELIKNDIKEGTNTLIIGACSPRVKTDEFDFPCTITERVNLREFVAWTAEPMSSDAQSLADDYMVMGIIKTQKGDLPEPSILPDLSNTILVVGGGTAGLSAAIESAKAGYQVVLVEKEAELGGWAAKLYKETPRQEPFDKLEEPKIFDRIKEVEAHSNIKVFKSSTIEKTEGQPGLFDVTIRKNGNSETVKVGAVIMAVGWKPYDASKLEHLGYGKPNVITNVQMEEMAKKGKITRPSDGKEAKKVAFIQCAGSRDPNHLPYCSSFCCGTSLKQAKYIREKNGDAIAMIFYKDIRTPGQTEIFYKNMQNDPGVLLTKAEVTGISDAGNGNLFVEAENTLLGEKIKVEADLVVLATGIVPATRAPQEYLDGLTEAGKKGDIAKKEYLDNTPKPEFILNLAYKQGPEIPTLEGAYGFADSGFICFQYETRRTGVYAAGCVKQPMTMADATEDAAGAALKAIQCVEHIAKGIAVHPRAWDVTFPDPMMIKCTSCKRCTEECPFSAIEEDDKGTPFYKLNRCRRCGTCMGACPERIVSFKDFSVDMVGSMIKSIEVDEDEFRIIVLACENDAYPALDSAAIKRIKLNPKVRIIPVRCLGSMNLVWVSDAFSRGIDGLMLLGCKYGENYQCHFIKGSELANYRFSKVKETLDKLQLESDRCQLVQVAINEYDKLPQMIEDFVSRVEEIGPNPFKEF
>OGW35580.1
MEKKFGVYMCKGCGIGEAIDFEKLKKRVALKGKVPADIIKEHQVLCGPEGLELIKNDIKEGTNTLIIGACSPRVKTDEFDFPCTITERVNLREFVAWTAEPMSSDAQSLADDYMVMGIIKTQKGDLPEPSILPDLSNTILVVGGGTAGLSAAIESAKAGYQVVLVEKEAELGGWAAKLYKETPRQEPFDKLEEPKIFDRIKEVEAHSNIKVFKSSTIEKTEGQPGLFDVTIRKNGNSETVKVGAVIMAVGWKPYDASKLEHLGYGKPNVITNVQMEEMAKKGKITRPSDGKEAKKVAFIQCAGSRDPNHLPYCSSFCCGTSLKQAKYIREKNGDAIAMIFYKDIRTPGQTEIFYKNMQNDPGVLLTKAEVTGISDAGNGNLFVEAENTLLGEKIKVEADLVVLATGIVPATRAPQEYLDGLTEAGKKGDIAKKEYLDNTPKPEFILNLAYKQGPEIPTLEGAYGFADSGFICFQYETRRTGVYAAGCVKQPMTMADATEDAAGAALKAIQCVEHIAKGIAVHPRAWDVTFPDPMMIKCTSCKRCTEECPFSAIEEDDKGTPFYKLNRCRRCGTCMGACPERIVSFKDFSVDMVGSMIKSIEVDEDEFRIIVLACENDAYPALDSAAIKRIKLNPKVRIIPVRCLGSMNLVWVSDAFSRGIDGLMLLGCKYGENYQCHFIKGSELANYRFSKVKETLDKLQLESDRCQLVQVAINEYDKLPQMIEDFVSRVEEIGPNPFKEF
>OGW39417.1
MEKKYGVYICKGCGIGDSVDIEKLAKAVKSGAIKEENIKTHDILCSPEGLQLINGDIKKDGINTVIIAACSPRVKYDEFDFPGSLVERVNIREFVAWMQPPKTDDTQSLAEDYILMGAIRAQKSELPAPAILENLSNTILVIGGGITGMTAAIESAKAGYKVVLVEKEQKLGGFANKLYKKIPTRDYREPVIVDTEIDKVIKEVESQPNITVYKSAKIEKTEGQPGLFDVTIASSSGPVTEKIGAIVLATGWVPYDATKLGHLGYGQFKNVVTNIEFEQIAKSGVITRPSDGKEAKKVAFIQCAGSRDPNHLPYCSSMCCATSLKQARYVREKADALAMILYKDIRTPGRLESFYKEAQNDPGIMLTKGEVTGVADAGNGNLYVMMEKSLLGEKIKVEADLVVLATGMVPTTRAPQEYLDGITQAAAKGDEAKKAYIESTPKPEFILNLTYRQGPEIPSLEGALGFADSNFVCFQYETRRTGVYAAGPVRQPMNMTDAQEDAAGAAFKAIQCIDHVAKGVAVHPRAWDLTFPDPQLIRCTACKRCTEECPFGAIDEDEKGIPFYRVNRCRRCGTCMGACPERIVSFKDYSIDIIGSMVKSINVPEEEFRIISLVCENDAYPALDTMALQRKSIDPSIRFVPLRCLGGMHLVWIADAFSKGIDGFLLIGCKFGENYQCHFVKGSELASVRFSKVGETLNKLQLEADRVKMLQVGIDEYDKLPDMINEFAAKVKEIGHNPFKEF
>OGW42816.1
MGAIRAQKGDLPEPAILENLSSTILVIGGGITGMTAALESAKAGYKVVLVEKESQLGGFATKLYKKIPTRDYRDPVIVDTGIEKVISEVESHTNIKVYKSAKVEKTVGQPGLYDVTIASSSGPVTEKIGAIVMATGWVPYDATKLDYLGYGKFKNVVTNIEFEQIAKKGAITRPSDGKDVTKVAFIQCAGSRDPNHLPYCSSMCCATSLKQAKYVRQNSEALAMILYKDMRTPGRLEAFYMEAQNDPGIMLTKGDVTGVSDAGNGNLYVLMENSLLGEKVKVEADLVVLATGMVPTTRAPQEYLDGLTQAAAKGDDAKKAYLESTPKPEFILNLDYRQGPELPALEGAVGFADSNFICFQYETRRTGVYAAGPVRQPMNMTEAQEDAAGAAFKAIQCIDHVAKGMAVHPRAWDLTFPDPQLIRCTACKRCTEECPFGAIEEDAKGIPTYMLNRCRRCGTCMGACPERIVSFKDYSVDLIGSVIKSIDVPEEEFRIICLVCENDAYPALDTAGLNRKTIDPSVRFVPMRCLGGVNLVWIADAFSKGIDGFLLLGCKFGENYQCHFVKGSELASVRFEKIGETLNRLQLESDRVTMMQVAISEYDKLPDMINEFVAKVKEIGHNPFKEM
>OGW43936.1
MEKKYGVYICKGCGIGDSVDIEKLAKAAKTGPVKEENIKTHDIMCSPEGLQLIRNDIKKDGINTIVIAACSPRVKYDEFDFSGCITERANIREFVAWMQPPKTDDTQSLAEDYVLMSVIKAQKGDLPEPAILENLSSTILVVGGGITGMTAALEAAKAGYQVVLVEKEPQLGGFANKLYKKIPTRDFKEPIIVDTDIDKVIKEVESHPNVKVYKSAKVAKTEGQPGLYDVTISTNGSSETVKIGAIVMATGWVPYDATKLGHLGYGKFKNVVTNIEFEEIARKGVISRPSDGKDVAKVAFIQCAGQRDPDHLPYCSSMCCATSLKQAKYVRQNSEALAMILYKDIRTPGRLEAFYREAQNDPGVMLTKGEVTGVSDAGNGNLYVEMEKTFLGEKIKVEADLVVLATGMVPTTRAPQEYLDGLTLAATKGDDAKKAYLESTPKPEFLLNLAYRQGPELPSLEGACGFADSNFICFQYETRRTGVYAAGPVRQPMNMTEAQEDAAGAAFKAIQCIDHVAKGMAVHPRAWDLTFPDPQLLRCTACKRCTEECPFGAIEEDAKGIPTYMLNRCRRCGTCMGACPERIVSFKDYSVDIIGSMIKSVDVPEEEFRIICLVCENDAYPALDTAGFNRKTIDPSVRFIPM
>OGW46003.1
MEKKYGVYICKGCGIKEAMDVEKVAGAAKKLQNYKFHDALCSPEGVQMMKNEITNDGVNTIVIAACSPRAKAAEFTFPGVLTERVNIREFVAWTMEPNTDATNDAAYDYLNMGIVKVQKSELPEPNILPDLDSTILVIGGGIAGMTAALSAAGAGSKVVLVEKDAQLGGLVNKLYKKIPTGSYINKPLIVDTDINKTVSEVESNPNIKVYKSTTIAKTDGQPGLYNVTLSNGETMKIGAIVMATGWKPYDANKLDYLGYGKFKNVVTNMELEEIARKNNGKLLRPSDGKPAMKVAFIQCAGQRDPNHLSYCSSMCCATSLKQAQYVRQNEDALAMIFYKDIRTPGRTELYYKEAQNNPGVMLTKADVTGVSEAADGNMFVEMENTLFGTKTGEKVKVEADLVVLAAGMVPTTLGPQAYADGLTAAAGGGDEAKKNYLEQTPKPDYILNLGYRQGPEIPTLEGAAGFADSNFICFQYETRRTGIYAAGSVHQPMNMAEAQEDAAGAAFKAIQAIDHASRGVAVHPRAWDVTYPDPMLIKCTACKRCTEECPFGAIDEDEKGIPKYNLNRCRRCGTCMGACPERIVSFKDYSVDIVGSMLKSVEYSDDEDKPTIICLVCENDSYPALDTAAIAGKKIDPAFRFISMRCLGGMNLVWVADALSKGADGMLLLGCKYGENYQCHFVKGSELANTRFSKVSETLNRLQLESERVQLMQVAINEYDKLPDMLNEFATRIREIGPNPFRTM
>OGW51385.1
MEKKFGVYICKGCGINDAIDVERLTNVATKDMKMPSCKTHDFLCGPEGVQLIKGDISNEGVNTIIIAACSPRVKYEEFDFPNTITERVNIREFVAWSQPPKTEDTQNLASDYLMMSITKAQKVDLPQPNILEGLSSTILVIGGGITGMTSAIEAANAGYKVVLVEKEPQLGGFVNKLYKKIPTAEFKEPLIIDTDIDKMVKQVEGNANIKVYKSAKVEKTDGQPGLYDVTISANGASETMKIGSIVMATGWKPYDAAKIDHLGYGKFKNVVTNIEFEELAKKGNGKIYRPSDGKEAKKVAFIQCAGQRDPNHLPYCSSMCCVTSLKQAGYVRQNPDALAMIFYIDIRTPGRLELYYKEAQNNPGIMLTKADVKAISDAGNGNLFVEAENTLLGEKIKAEADLVVLAVGIVPTTKETQEYQDGLTLAASKGDESKKAYLESTPKPESILNLNYRQGPDIPSLEGANGFADSNFICFQYETRRTGIYAAGSVRQPMNMMEAQQDAAGASFKAIQCMDHIAKGVAVHPRAWDETFPDPLLIRCTACKRCTEECPFGAIDEDEKGIPFYKVNRCRRCGTCMGACPERIVAFKDYSIDIIGSMVKAIDVPEEGFRIVAFICENDAYPALDTAGINRKNIDPSVRFIPLRCLGGMNLVWIADALSRGIDGILLLGCKFGENYQCHFVKGSELANDRLGKVGETLNRLQLEAERVQLLQVSISDYDKLPGMINEFAEKIKEIGANPFKGF
>OGW58620.1
MEKKFGVYICTGCGIGEAVNIEKLKTRTSGKGKVSADIVKEHPILCSPEGLEVIKNDIKAGTNTIIIGACSPRVKYEEFDFPGTITERVNLREFVAWTQEPMSSDAQSLADDYMVMGIIKTQKGDLPEPSILQDLSKTILVIGGGISGMTSALEAANAGYQVVLVEKEAELGGWGAKLYKQTPREYPYEKLEDPIVFNKIKEVESNPNIKVYKSSIIEKTDGQPGLLDVTIRTNGTSETMRVGAVIMAAGWKPYDASKLEHLGYGKPNVITNVQMEEMAKKGKIVRPSDGKEAKKVAFIQCAGSRDPNHLPYCSSFCCATSLKQAKYVREKNIDAIAMIFYKDIRTPGQTEIFYKNMQNDPGVLLTKADVTGISDGGNGNLYVEADNTLLGEKIRVEADLIVLATGVVPATRAPQEYLDGLTEAQKKGDNAKNAYLDSTPKPEFILNLTYRQGPEIPSLEGAYGFADSNFICFQYETRRTGIYAAGCVRQPMTMADATEDAAG
>OGW59193.1
MDKKTGVYLCSGCGIGEAVDIAKLEALAAKEGKAQAVRTHAFLCGPEGVDLIKKDIAGEGINAVVIGACSPRVNTDVFSFGAALIERANLREHVAWCQTPNTEDTQALAHDYLRMSLVRMQKTDSPTPYLAEDFARSVLVIGGGITGMTSALEAAEAGTDVVLVEKSPALGGTAAKLHKQTPARAPYRDPEDTGVREAIRRVMEHPRIKVHTGAEVANTKGGPCLFDVTIRKGSETIEERIGAIVMATGAKPYDPAKLGDLGYGLSPDVITMEACEAMAQKGKIVRPSDGKEVQRAAFVLCAGSRDEKHLPYCSAYCCGAAMKQAVYLREQNKDASIYLVYDEIRTPGQLEEFYRRVQQDGGMFIKGKVSGVKEEPGKRLSLEVTEALLGSSPAVIGDLDLVVLATGLVPNAGGDNGGVLHLEYRQGPELPTHKYGFPDSHFICFPYETRRTGIYTAGTVRRPMGIAAAREDAAGAALKAIQAIEMTTRGAAVHPRAGDLTYPEFAMQGCTQCKRCTEECPFGAINEDEKANPILVATRCRRCGTCMGACPQRIISFKNYSVDMIGSMLKSIDVPSEEEEKPRILVFACENDAYPALDMAGINRIQMNPHVRIIPVRCLGSVNLVWISDAMSKGFDGIMLMGCRHGDDYQCHFIKGSEIASVRLSKIAETLSRMALESERVRQEAISIMDFRRAPEILSAFAESLQAFGPNPMKGF
>OGW65953.1
MEKKFGVYMCKGCGIGEAIDFEKLKKRVALKGKVPADIIKEHQVLCGPEGLELIKNDIKEGTNTLIIGACSPRVKTDEFDFPCTITERVNLREFVAWTAEPMSSDAQSLADDYMVMGIIKTQKGDLPEPSILPDLSNTILVVGGGTAGLSAAIESAKAGYQVVLVEKEAELGGWAAKLYKETPRQEPFDKLEEPKIFDRIKEVEAHSNIKVFKSSTIEKTEGQPGLFDVTIRKNGNSETVKVGAVIMAVGWKPYDASKLEHLGYGKPNVITNVQMEEMAKKGKITRPSDGKEAKKVAFIQCAGSRDPNHLPYCSSFCCGTSLKQAKYIREKNGDAIAMIFYKDIRTPGQTEIFYKNMQNDPGVLLTKAEVTGISDAGNGNLFVEAENTLLGEKIKVEADLVVLATGIVPATRAPQEYLDGLTEAGKKGDIAKKEYLDNTPKPEFILNLAYKQGPEIPTLEGAYGFADSGFICFQYETRRTGVYAAGCVKQPMTMADATEDAAGAALKAIQCVEHIAKGIAVHPRAWDVTFPDPMMIKCTSCKRCTEECPFSAIEEDDKGTPFYKLNRCRRCGTCMGACPERIVSFKDFSVDMVGSMIKSIEVDEDEFRIIVLACENDAYPALDSAAIKRIKLNPKVRIIPVRCLGSMNLVWVSDAFSRGIDGLMLLGCKYGENYQCHFIKGSELANYRFSKVKETLDKLQLESDRCQLVQVAINEYDKLPQMIEDFVSRVEEIGPNPFKEF
>OHB72524.1
MDEKEKKIAVWICQGCDIGESLDVEALEKVATESGASVCRSHGFLCGDEGVELIKKEIEQGANTLVVAGCSPRFNTDTFTFDGCLTERVNLREFVVWSHKPSDEDTQMLAEDYLRMGLARAKKVTAPEPFETEIDKTILVVGGGQSGMTAALDAAKAGYQVVLVEKEAQLGGWLKRFSRLFPKKPPYRESEAVDLESRLKEIEQNDRIKVYQGATIEKITGQPGQFDVSIQSNGATTQLRVGAIVQATGWRPYDASRLGHLGYGCANVITNVEMEELAASGKISRPSDGKPARRIAFVQCAGSRDENHLPYCSAVCCRVTLKQALWARELDGDTQAYVLYKDIRTPGQYEDFYRRAQEDPGIFFTKGEVISVKEAGAGNLVIDVEDTLLGDHIQVEAELVVLATGMVPAAADGEAIRRFRDAQAVIKKGEAGAQLEAAKKTVEELAHHEGTEILQLGYRQGPDLPGLKYEFPDSHFICFPYETRRTGIYAAGCVRAPNDTDACREDAAGAALKAIQCVELASRGETVHPRWEDRSYPDFFLQRCTQCKRCTEECPFGTLDEDAKGTPLPNVTRCRRCGICLGACPERIVSFKDYSVEIVSSMIKSVEVPDEYEEKPRLLGLLCENDAYPALDVAGLRRIQHSAWIRFIPVRCLGAVNVVWIADALSRGFDGILLVGCKSGDDYQCHFIRGSELMGTRGENIREKLIQLALEEERVRVEEIAISEFHRLPEIINEFAEQIEEIGMNPFKEF
>OHC69049.1
MADNKYAAYICSGCGIGDAMKVGQLENIAKKEGKMAIVKSHPFLCNAEGVQTIKDDIANEAVTHVCIAACSRRAKTEAFQFDGVAVSRANLREGVLWVVAAGKDHDEVRQEMAADYIRMGCAELKKMTQPAGNRKEGSSKRILVVGGGMSGMTAALEIAAAGYEAVIVEKTGALGGMAAQLWKRQPFKEPYSAAQEVGVGETAAKIAANPLIKVHLNSTIAETSGAPGRFLIKIAQESGAVSEESVGAIVQATGFTPYDVAKLPKLGGGQPNVVDQAGLEALAKTANGGAIKRADGKEVKSVVFVQCAGQRDETGTHLSYCSGHCCGTSIKQATYFKDQNPEIDTVVMYQDLRMPGMGEDFYRSAQERGVIFTKGKASKVSGGDSCAVTFKDLILDEENTIAADLVVLATGQVPNAGVDLEAWNPVVTAAEGGDEAAKVQRDAMRTTSVLKLNYRQGPDVPQFKHGFADSHFICFPYETRRTGIYAAGPVRRPMDILQATDDATGAALKAIQAVENAALGRAAHPRSGDLSFPKARLEGCTQCKRCTVECPFGAIDEDEKRFPVFNEERCRRCGTCMGACPVRVISFENYSCDTVGSQVKAVEIPDEDEEKPRVLVLACENDAYPALDMAGLARLNYSAFVRIIPVRCLGSVNTIWITDALNAGYDGVMMMGCKKGDEYQCHFVKGSELAHYRMSKIGDTLKQLGLEPERVQTQEVAITDNTRVVKLINDYVAELDKLGPSPMKGFG
>OIN95516.1
MEKKVGVYICTGCKIGGSLDISALSKVATSEYKVPLCKDHPMLCGKEGSSLISSDIEKEGVNTVVIAACSPREKIDVFSYDPTSISLERVNLREHVIWCHTANDEDTQILAEDYMRMGIAKAQKMAPLEPFSEETNKTVLVVGGGITGMTSALEAVKAGYDVVLVEKAPELGGWMKRLWKQYPKSPPYLELQPTGIEEKIKEVTSLDNIKVYTGAKIEKTDGGPGLFDVTVSQNGKSETLRVGAIVEATGWQPYDATKLDSLGFGNYSNVVTGIMVEEMAAKGKFARPSDGKEAKSVAFIQCAGSRDEKHLPYCSSYCCLASLKQAKYIRENDSDAKVYIIYKDIRTLGQNEIFYKKVQEDPGIFLTKGEVVGISEDTGNSLVIDIDNTLLGEKIQVKAEMVVLATGMVPTAGIEVKEVIPQEEATCEEKKEEEEELPADTIIPSDILNLEYRQGPELPALRYGFPDSHYICFPYETRRTGIYTAGCVRQPMDSAACLDDAVGAALKAIQCVELTAQGKAVHPRAGDLSYPELYMSRCTQCKRCTEECPFGMYNEDEKANPLPNLTRCRRCGICMGSCPERIISFKDYSVDIISSMLKAIEVPEEDEEKPRILAFLCENDAYPALDIAGRKHLSYNPYVRVIPLRCMGNVNLVWITDALSKGIDGVILIGCKSGDDFQCHFIKGSELADYRMGKIKETLDRLHLEAERIRILELSLDEYDKLPGIFDDFLAKIEEVGPNPFKGL
>OIN98890.1
MAEKLGVYICSGCDIGTSLNVDELVDYAKKGKLAGITPVVKKSAVLCSPEGKAEIEADIKEHGLDGVVLCACSPRVKWDIFQFGAVQVERVNLREQCVWSYKEDPSVPNQLPLMAKDYIRMGMMKLSKSRIPTPDLPETFKTIMVLGGGFTGLNAALEAAKMGKDVVLVEKAAQLGGKAATMYKSFPLSAPYTTAEDTGIAGLIEAVNANPKIKVLVNAELKLLEGAPGLYTATVDAGGEQKLDIGAVVLATGWVPGDKSFLAPMGYGSIKNVITASEFEAMVKAGEIKRPSDGKAPASVAILTDVTLCTKDAVAAEPCPEGEAVAEAPAAAAAEGEAEAPAYPSTESAKHLAYSSELTSLVALKHAGYVREKLPNAAAYVLYDHMMVPGINERYYKAAQDEAGIMLSKASITGVTEDADGGVLIAAKDTLLGPDVEIKADLVVLPTAVVPTTAHEPVMNFAYRQGPGFPDLDVFDGFADSNYICFPYETRRTGVYAAGCVRQPMTMATAREDAAGAVLKAVQCIGSANRGVAVHPRSGDMSFPVFNFQRCTQCKRCTEECPFGALDDDEKGTPKPNPTRCRRCGTCMGACPERVISFDNYNIDQIGSTIKEVYVPDDMVTGGPRVIVLCCENDAYPALDMAGFRGKSWSPFVRFVPVRCLGSVNAIWVADAISKGVDGVIMLGCKYGADYQCHFVKGSELCSRRKTNIAESLGRLGVEAERVEQYEVSIDEYDKVPEIIDRFMSEVITKFGPNPFKGY
>OIO27794.1
MEKKIGVYICTDCEIGKALDIEKLTKVAIEMKAPVVKSHPSLCQKEGVEFIKKDMAQEGVNAVIIAACSPRVNYDVFELGIPLVERVNLREGVVWSHPANDEDTQMMAEDYIRMGLLKMQKMEAPEPYKVEEPSKNVLVVGGGLAGITAANEAAKAGYEVFLVEKNEALGGWMSRIYKQAPTKAPYAEMEEPEINNLIKEVQQNPKVKIYTSSLIEKIDGAPGLYDVTVKRNGGAETFRVGAIVEAAGTVPYDAAKITEFGFGKYPNVITNYMMEAIAAKGTMVRPSDGKPVKSVAFIQCAGQRDEKHLPYCSATCCVESLKQAKYIRNQYPDSKVYIFYRDMRTPGHYEYFYKSMQNDAGVFLTKGDVKGITEDENKNLAVEVENTLLGEKIQVNADLVVLATGMVPVSALGEEILPPGVKPGDEFIPYVMIETDILNLEYRQGGEAPALINGYPDSNFICFPYETRRTGVYAAGSVRAPMDIPSTVADATGAALKAIQCVELTSRGEAVHPRVGDISYAEFFMQKCTQCKRCTEECPFGAINEDEKANPLYNPTRCRRCAICMGACPERIISFKNYSVDMIGNMVKNIEVPEEEEEKPRVIVFACENDAYPALDMVGLNRLQYNSFVRVVPLRCAGSMNLVWVADALSKGIDGILIMGCQYGDDYQCHMATGSYLAKIRLSKVAETLDRLKLESGRVQMEQVSIAEYYKIPKILDEFIKKLEGFGPNPYKGF
>OIO78849.1
MAEMKTAAYICKGCELGVRLDAAALVKAATKDGKMNLVREHDFLCSADGVALINNDIANEGVTHVALCACSRRAKTEAFNFPTVAISRGNLREGVIWIRPDSDEARETTQEMAEDYVRMACAEVKAMKVPEGNPNTGTSKTLLVVGGGMSGMTAALEGAKTGYKVVLVEKTGALGGMAAKLWKRIPNREPFKAPMDNGVADLVAQIDADANIKVYLNAVVAKTAGAPGRFKVDIAVESGPTVTEDIGAIIQATGFTTYDMAKLPNLGAGQANVVDQLGLEALARAANGGPIKRADGKEVKSVVFVQCAGQRDATKTHLEYCSGHCCATSVKQAMYFKDANPDVDTVVLYTDLRMPGNNEDFYRAAQNKGVIFSKGAVANVSASGDGCTVKFKDLILNEETSADADLVVLATGMVPTTGPDLDQLNEANRAAEGGDAAAKEQVIQMMSKSVLNLDYRQGPDVPQFKHGFNDSHFICFPYETRRTAIYAAGPVRRPMDIAQAQEDATGAAMKAIQAMENAGLGRAAHPRSGDLSFPTARLEGCTQCKRCTVECPFGAIDEDEKRFPLFNESRCRRCGTCMGACPVRVISFENYSVNTVGAQIKAVDIPDEFSEKPRVLILACENDAYPALDMAGMNRNAYDPFVRVIPVRCLGSVNTIWITDALNSGYDGVMLMGCKHGEQYQCHFVKGSELGRYRMSKIYDTLKGMNLEEDRLMDLEVAITDIETLPKKINDYAARIVEMGPSPFKGL
>OIO84297.1
MENKLGVYICTGCGIGEALDIEKLTAMGPQNGAAVVKTHEFLCGEKGSQIIQEDIKDEGINTIVIAGCSPRVNFDVFDYPGSLVERINLREHVIWSHTPNDEDTQMLAEDYMRMGISKVKKMELSEPHIEEDLTKAVLVIGGGITGMTAAIESAKAGYGVVLVEKEDKLGGFMGKLHKKLPMQYPYAKLEDPGVEAIVAKIDNDPDIKVYTSAEVGAIAGQPGQFDVTINTSGGAVNAKVGSVVLATGWKPYDATKLDTYGYGEFANVVTNVQLEEMAKNGKIVRPSDGRPAKNVAFIQCAGQRDPEHLSYCSSVCCLTSLKQAMYVRQQDKNAKAYIFYKDMRTPGSYELFYKAAQDDAGIFLTKGNVTSITEDGAANVVVEVNDTLLGAPIKVAVDLLVLATGMVPTTADEPILNLQYRQGPALPDLELYNGFADSNFICFPYETRRTGVYSAGAVKMPQTIAESIEDATGAALKAIQVVEAAAKGIAVHPRAGDNTYPEFFLQRCTQCKRCTEECPFGTLDEDEKGTPQPNPNRCRRCGICMGACPERIISFKNYSVDILGSAIKAIDVPDEEEEKPRVVAFVCENDAYPAFDMAGINRLQYNPNVRMIPVRCLGSVNTVWIADSLSGGIDGILLIGCKYGDDYQCHFAKGSELANYRLEKVQETLDRLALESDRIQLMQLAINDYDKIPSIIEEFMERLDEIGPNPYKGF
>OIO93142.1
MDKKIGAYICSGCGIGDCLDVEQAAKEGADGVKPALCRTHAALCSDEGLDLIRKDMAEEGVNTLVIGACSPRMMTEQFNFDRTTTHVERVNLREQVAWSHEPGEENTQELAEDYVRMGLARAAKAKLPEPVIPEINKTILVVGGGVAGLTAAHEAARAGYDVALVEREAELGGWAAKFPKHTPRRPPYDTPVANGLPGLIAKVQGHEKIRVFTSTGIEQTAGAPGMFDVTLRNASTETLRIGAIIQTTGWSPYDAGKLSALGFGQSPDVITNVQFEELAAGSPGQLTRPSDGSAARRIVFVQCAGSRDSDHLEYCSGVCCATTLKQALCIRERDPEAQVYIVYKDMRTPGQAEEFYRRVQEEEGVFFTKGEVTGVHANGNGSVAVDARDTLLGESIRLEADLVVLATGMVPNAVAPKRLPGVADEEDKPATAPAATAACEPAEGEVGEVLAFEKAPDEPRVLNLQYRLGEELPLLKYNFPDSHFICFPYETLRTGIYAAGCVRRPQNIADTIEDATGAAMKAIQCVEMISRGEAVHPRAGDRTQPEFHLQRCTQCKRCTEECPFGALDEDAKFNPLANPTRCRRCGVCMGACPERIVSFEDFSVDIVASAIKAIHVPDEFEEKPRVIAFFCENDAYPALDLAGLKRLKFSPYVRVIPVRCLGSVNTVWVADALAAGIDGILFFGCKSGEDYQCHFIKGSELAARRSKNVQEALDRLVLESDRVRLEEVEITDYERIPAIIDEFMETIDSVGPNPYKGF
>OIP05741.1
MKKKIGVYICHCGGNISDYVDVEKVRQAIENEEGVSLAKTTIFACSDSNQKDMVADINTNQLDGVVVASCSPKLHLITFRNVCERANLNKYNYVHANIREQVSWAHSDDKLGATEKAIHIVKAAIAKVRYAESLEPNKIVAQKAVAIIGGGVAGMKAAIALSDKDCPVYLIEREFFIGGRVAQWDTMFTTNETGKEVVTKLYNNLILRPNVTIFTGAEVIKNVGSIGDFKLKVKIAPRYIKDKCKEGNLQKAIDACPVVLPDEFNFNITTRKAIYHNFPSEYPQSPVIDIKNCTRCGKCEQICENIDFSQKEEILDINVGSVLMATGFDPYTPKDGEFGYNEVDNVVTLPQFKRMIELSDKKLLFKEKEVKNIAYIYCVGSRQAEGENTYCSRYCCTSAIHSSLLVKKKFANIYNYHFTRGIRTYGKQEVLYAESSQQGDIYMQSYEDALPIVSRINDKTIVKINDILTGGKEITVEADLIVLVTGMVPRADNSVGALFKLPKGRDNFFNEIHMKLRPVETFIDGVTISGACQGPKNIMESANSALSAATKSYSYISKGILETEPIVAVVDKNACSWCNSCSEACPFDAISKIEIGEKTIASINNAVCKGCGMCLPVCPTDAIDLIAYSSKEIESMIDSLI
>OIP08494.1
MADMKTAAYVCSGCGIGDRIDAKQLERIAQKEGKMQLVRGHEFLCSAEGVALIREDIAKEGVTHVAIAACSRRAKTDAFAFEGVAITRANLREGVIWSQPDTEDARELTQDMADDYVRMACAELKRMKVPAGNPDRGTSKRILVVGGGLSGMTAALAAAGAGYDVVIVEKQAALGGRAAQWHRRIPYRNPYDAPVETGIAELVAAAGAHPRIKVHVNATLAQTKGAPGRFSVSVCVEGGDMVTEEVGAIVQATGFTPYDIARLPELGGGTNPNVVDQAGLERLALEAAAKGEPIRRPSDGGEVKRVVFLQCAGQRDDSGAHLPYCSGHCCLTSIKQAMYFKDASPSIDTVVMYTDLRTPGLGEDFYRAGQARGILFTKGRASSVTADGALCKVAFRDLILDEDAAIDADLVVLATGMVANSGVNIDIPEEERQKMEVKPVSVLNLAYRQGPDMPQLKYGFTDSHFICFPYETRRTGIYAAGPVRRPMDMAQAAEDATGAALKAIQAVENAGLGRAAHPRVGDLSFPTARLEGCTQCKRCTVECPFGAIDEDEKRYPLFNESRCRRCGTCMGACPVRVISFENYSVDTVGNQIKAIDMPDEFSEKPRILVLACENDAYPALDMAAMSGAMYSAFVRVIPVRCLGSVNTIWITDALNGGWDGVMLMGCKKGDDYQCHFVKGSEMAAYRMSKTDDTLKQMGLETERVATYEVAITDVARVSQLINEYVAKIQEIGMSPMKGFA
>OIP19525.1
MADMKVAAYICQGCGLGDRLDTAALAGVAKKEGKAALVREHAFLCNAEGVKMIRDDISNEAVTHVMIGACSRRAKTEAFGFTDVCVSRANLREGVIWCQPETDEARETTQEMAEDYIRMGCAEVKKMTLPAGDPAAVTERRLLVVGGGVSGMTAALEASKAGYQVALVEKSGALGGWAAKLHKRTPGKSPYADPQDTPVAEMAAAIEADANIKVYLDAITSKIGGAPGRFEVEISTESGSTATEKVGAIVQATGFSLYDANNLPELGYGKSANVVDQAGLEALAKAAGGGAIKRPSDGGEVKRVVFVQCAGQRDDTGKHLAYCSGSCCLTSVKQAMYFKDANPDIDTVVIYSDLRMPGNGEDFYRSGQTKGVTFTKGKVSGVEATGNQCKVNFHDVILNDQAVIDDADLVVLATGQVPNSGVDIDTKLKAEIAAAGGDNSLMEAYNASQAEGAVKPISMLNLNYRQGPDVPQLKYGFTDSHFICFPYETRRTGIYAAGPVRRPMDMVQAMEDATGAAMKAIQAIENAGLGRAAHPRSGDLSYPIFRREGCTQCKRCTVECPFGAIDEDEQRFPLFNQARCRRCGTCMGACPVRVISFENYSVETVGSQLKAVDVPDEFSEKPRILVLACENDAYPALDMAAMNRNVYSAFVRVIPVRCLGSVNTIWINDALSNGYDGVMMMGCKHGDDYQCHFVKGSELAGIRMSKIGDTLKNMALEEERVSTFEVAITDIERVPQLINDYAALIQKIGMSPMKGF
>OIP32675.1
MDKKIGVYICSGCEIGESLDIEALAGLASSKYKVPVCKNHPMLCGEEGSSLIRSDIEKEGVNTVVIAACSPREKTNVFSYDPTAISMERINLREHVAWCHTPNDEDTQMLAEDYMRMGIAKAQKMATLEPFSEEINKTILVVGGGITGITSALEAAKAGKDVVLVEKGPELGGWMAKIWKQYPKTPPYLELQETGIDSKIREVKSNTKIRIYTGAKIEKTEGAPGLFDVTISQNGKSETIRVGSIVEATGWQPYDANKLGHLGFGKSPNVVTNIMIEEMASKGKFARPSDGKEAKSVAFIQCAGSRDSNHLPYCSSYCCLTSLKQAAYIREQDSDTKVYILYKDIRTPAQYELFYKKVQEDAGVFLTKGEVVGVSEDSDKNLIIDVDNTLLGDRIQIKADMVVLATGMVPSAGIQVKDLALEEPEGTSDEKKKEEEVPKDFIIPSDILNLSYRQGPELPSLKYGFPDSHYICFPYETRRTGIYAAGCVRQPLDSADCVDDAAGAALKAIQCVELTAQGKAVHPRAGDMSYPELYMSRCTQCKRCTEECPFGMYNEDEKGNPLPNPTRCRRCGICMGSCPERIISFKDYSVDIIGSMVKAIDVPEEDEEKPRVVAFLCENDAYPSMDIVGRKRLSYNPYMRVIPLRCLGNVNIVWIADALSKGIDGVLLIGCKYGDDYQCHYIKGSELASYRMEKIKETLDRLRLESDRIRILELSIDEYDKLPGIFDDFMETIERVGPNPYKGF
>OIP35701.1
MSGRRIGAFICHCGGNISDYVDEEKVRAAAEKESGVVVAKTFLFACSEASQQEMIRILQEEKLDGIVIASCSPKLHLTTFRAMAQRSGLNPYMYTQVNVREQCSWAHRHEREEATGKAIHLVRAGIARTRFGVPLTNLRIETTPAALVVGAGVAGLRAALALADLGMAVYLVERAVEVGGRVPAWGRMFPNDREGAEMIDTLHQAVRRRENITLFTGAEVVGKSGCVGDFSVKVRVRGAEEIALHVGAIVVATGFDPYAPKAGEFGYGLPGVVTLPEFRELLATAKGKLRYRDREVKTIVYVYCVGSRQAATEENPHPNLYCSRYCCTAAVHTSLLVNAADGGVNQYHLYRDMRTYGKNEILFEEAGRKGSVFVRYADDAPPVVERPDGELLVRVRDGLLGGEEIGIPADLVVLVTGMAPRENANLANVLKLPIDAGGFFNEIHPKLRPVETLIDGVFISGAAQGPKTLAESVASSLAAVSKGAALLLKGYVDLSPLVAKVDTDACLWCGECEKACPYDGAVEKVRQGDKEVAYVHPALCKGCGGCVPVCPVEAIDLEGYTNAQVKGMIDALVREAV
>OIP37539.1
MDKKLGVYICSGCGIGDSLDIEKLTKIATKTYKVPVCQTHACLCSRDGVNIINKDCEAEGVNTIVIAACSLRANQGVFAFGNDRIVERVNLREHVIWSQPAKNEDTQMMAEDYLRMGIVKAQKAQLLDPYKPAEEISRIVMVVGGGITGITAALNAAKAGVEVVLVEKQDNLGGFSSKLHKHFPINPPYQDLQTPPHEAMIKEIKANSRIRVYTDAKIEKITGAPGLFVVSLKQKSEIVQFRVGAIVLAAGFVPYDATKLTHLGFGVSKNVITNVQMEELAKNGKILRPSDGKQAKNIAFIQCAGSRDKDHLPYCSSHCCMSSLKQALYIRQQDTNAAAYIFYKDMRTMGQHEDFYVRAQEDEGIFLTKGEVVSVQPVAGDKLIITVEDTLLGKSIQVEADMVVLATGMMPATGIKIEVEETITCNPEQCKPEDIAVPSDVIIPSDILNLEYRQGTEIPQLKYGFPDSHFICFPYETRRTGIYAAGCVRHPMDIGACIDDATGAALKAIQCIELTSQGKAVHPRVGDMSYPDFFMQRCTQCKRCTDECPFGAINEDEKFNPLPNPTRCRRCGTCMGACPERIISFKDYSIDIISSMMKAIEVPEEDEEKPRVLVFMCENDAVPALDMAGAKRLKLSPYIRVIPVRCLGSVHLVWITDALSKGIDGIILIGCKHGDDYQCHFVKGSELASIRLSKVKETLDRLRLESERVKMVELSINEYSLLPGIFSEFMETMEKVGPNPFKGF
>OIP50374.1
MEKKYGAYICAGCGIGAALDMEGLVKAAGEAGIQGAKTHAAFCSAAGRELIQNDINNDGVNTVVICACSPRVFQDEFNFGADKITIRGNIREQAVWCMEQPSEKKSADTIKEYTQELAADYVRMACTQAKKTELPEPYKLETLSRKILVMGGGIAGLTAAREAADAGYDVTLVEREDKLGGKALGWRQQFPTKAPWTDLEEPTVGAMVSAVTGHSRITVKTATEVARIAGAPGALKVSFKPGKTKSEWDAPAKVTADEQDLINKGAADPNAGLQPYMAVDPAAEDFGGVVLATGWVPADVSQYAHLGHGTLKNVVTNAEFEKLAKAGKVPANVAFIQSPGGTENDMDFPYCNSVTSMVALKQAKYVRADNPDGRAYILYQHMRTPGNMEMFYKGAQNDDGIFLTKASVTKIEEGSGGLVVHAQNTLLNEDLAIEVDMVVLAAGMVPTTKEEASINLAYRQGPAFLDLELFDGYADSHFICFPYETRRTGVYTCGGVRKAMHMEETMDDATGAALKAIQAIESADRGVSVHPRSGDGSYPEFFFQRCTQCKRCTEECPFGALDDDEKGTPKPNPTRCRRCGTCMGACPERIIGFKNYNIDMIGSMVKAVVVPDDDEAKLRFVVFVCENDAYPSLDMAGMRRNSMNSLVRFIPVRCLGSVNMVWIKDALSSGMDGVLLLGCKFGDDYQCHFVKGSEIATKRMENIGETLKSLGLEPERVGVREIAITDYDKVGDLINEFVEEIVALGPNPFKGF
>OIP61206.1
MEKKIGVYICTDCEIGKAVNIDQLVKVATKMKAPVVKSHPSLCQKEGVDFIKKDMAQEGVNAVIIAACSLRVNYDVFDLGIPLVERVNLREGVVWSHPPNDEDTQMMAEDYIRMGILKMQRMEAPEPYKVEDLCKNVLILGGGLAGITAANEAAKAGYDVYLVEKGDSLGGWMSKLYKQTPTKPPYTDLEEPLINNLIKEIQQNPRIKIYTSSLIEKIDGAPGLYDVTIKQNGNVETFRAGAIVSASGTIPYDAAKITHLGFGKYPNVITNYMMEDLASKGQIVRPSDGKPAKSVAFVLCAGQRDENYLPYCSATCCMESLKQAKYVRNQDPETKVYIFYRDMRTPGHYEYFYKSMQNDPGVFLTKGDVKGISEDKNKNLIIEVENTLIGEKIQVNADLAVLAIGMVPVTALGEEVLPPGVKPGDEFIPYVMIETDTLNLGYRQGGELPSLAYGYPDSNFICFPYETRRTGVYAAGPVRAPMDILSTVEDATGAALKAIQCIEMAGRGEAVHPRAGDISYADFFMQKCTQCKRCTEECPFGAINEDEKGNPLYNPTRCRRCAVCLGACPERIISFKNYSVDMIGNMVKNIEVPEEEEEKPRVIVFACENDAYPALDMAGISRLQYTPFVRVVPLRCLGSMNLVWIADALSKGIDGILLLGCQYGEDYQCHMATGSHLAKIRLSKVAETLDRLKLESGRVQMEQISISEYYKVPEVIDSFLEKLKGFGPNPYKGF
>OIP62436.1
MANDTAAEPKLGTYICTGCGLGEALDIGALEKIAQAAPKSVTCKTHAFFCSDEGVKVIRDDLAGAGVNHVVIAACSGRVNQEVFAFPKEVVLDRVNLREQVAWSHAAKDADTDALAQDYLRMGLVKNSKSSIPASPVTQEVYETLLVIGAGATGMQAAIEAAKAGHKVVLVEKEAELGGYMRTLHRQLPQRQPYTALMEPDLARKQVEVKAQPNITVMTSAEVVKISGQPGLFTALVKSDGRESTLQVGAVVLATGSSPYDATKLGHLGFGASPNVVSSDTFEAMAKSGKLVRPSDGQPARSVAFVLCAGSRDPDHLPYCSSTCCATSLKQAAYVRQANPREGRAYVFYRDMRTPGHLEYFYKAMQQDEGVFLTKGKVTAVKAAGKNQVAVTAEETLLGGPITVEVDLVVLATGMVPSTLAHDILGLQYRQGPALPDLKYGFPDSHFICFPYETRRTGVFAAGTVRAPMTIADATIDGGGAAMKGIQAIAYARTGEAALPRAMDPTYPVFGLDRCTACKRCTEECPFGTLNEDDKGFPQLNINRCRRCGICMGACPERVINFQNYSIDGMSSQIRAIEIPSESSGKLRILAFMCENDAYPAIDMAGVRRLQYDAQVRVVPVRCLGAINQVWIADSLSGGFDGVMLLGCKYGDNYQCHMIRGSELAVERLGKIQETLNRLGLEAERVQYIEFPISDYQRFPEIVKGFVKAIRKIGPNPFKGF
>OIP62965.1
MEKKLGVYICTGCEIGSSLNIEAMNKVATQEHKAPVCRNHAAFCSDEGAQIIKDDIEKEGVNTVVIAACSPRMMTDVFDFGPGLIQERVNLREQVVWSQPANHEDTQMMAEDYIRMGIAKAKKMELAEPHIEPIDRTILVVGGGITGMKAALEASWTNHKVVLVEKTERLGGFARKLYKQFPKSGAFDKLQDPEYSSLIQQIEADKNIEVILSSTMENISGQPGLYTAAIKKQSGETLERKIGAIILAAGFRPYEAEKLGRLGYGLSPNVITNVQMEEIASKNNGKILRPSDGKTARNVVFIQCAGSRDPDHLPYCSSVCCMTSLKQAEYVRLSDPHATATILYKDMRTPGQYEHYYKKAQADDGIFLTKGEVVSVGSGQGGNLTVEVDNTLLGRKITVEADLLVLATGMKPATALTMNPEEVAQAVQEAKKAQESGTLGKPFREEDVGKPSILNLNYRRGGELPHLIYGFPDSHYICFPYETQRTGIYAAGTVRAPLDTEACQTDATGAVLKAIQCLELTSQGKAVHPRAGDQTFPEFFLQRCTQCKRCTEECPFGVLDEDEKGTPKPNPYRCRRCGVCMGACPERLISFKDYSVDIISSMIKAVEVPEPDDEKPRVLCFICENDAFPAVDMAGLKRLQYNSSVRFIPLRCLGSTNLVWIADSLSRGMDGIILIGCKHGDDYQCHFIKGSELANYRLEKVQETLDRLHLESDRIQVHQLSINEYDKIPEIVNSMMETIDKVGFNPFKGF
>OIP84874.1
MNKKKRIGVYICHCGGNISDYVDVEKVRQAVDGGDAEIVVMAKTTMFACSDANQREMVEDIKANNLDGVIVSSCSPKLHMLTFRNVTERADLNKFTYVHANIREQASWAHSDNKIGATEKAIHLVKAAIAKSRYADALETNKIKATKTVAVIGAGVAGMKAALSLAEKDTEVILIEKENHVGGRVAEWGSLFSSTETGKEIIDRLYAEIVRHKNITLMTNTEVFENKGSVGNIAIKVRTITEGTEKLTEYTVGSVLMATGYDHYTPKEGEYGYGSTPKVITLPEFKNMIDNQSGKLMHNGAEIKNIAYIYCVGSRQSEGENTYCSRNCCTSTIHAAVTAKQKFSGITNYHFTRGLRTYGKQEILYADSLRAGDIYLQFYEDGIPTVTNEGKKTLVKVNDVLTNNREIEVEADLVVLVTGMVPRANSTIGTLFKLPKGRDNFFNEVHMKLRPVETVIDGVTIAGACQGPKNITESVNSALSAATKSYSILSKGELETDPLVATIDPEKCTWCGACEAACPFDAILKIDNGKKIIAEINNSVCKGCGMCAPVCEPDAINLIACSSPEIMSMIDALV
>OIP90399.1
MDKKVGVYICTGCEIGESLDVPALSKVATSEYKVPICKNNPMLCGKEGSSLITADMEKEGVNTVVIAACSPREKTDVFTYDPTSVCMERVNLREHVVWCHPSQDEDTQMLAGDYLRMGIIKAQKMAPLEPFSEQIDKTILVVGGGITGMTSALEAAKAGYDVVLVEKAPELGGWMKRLWKQYPKSPPYLELQPTGVDEKIKEVMSHTKIKVYTGAKIEKTKGAPGLFDVTISQNGKSETIRVGAIVEAAGWQPYDATKLDSLGFGKYANVVTGIMVEEMAAKGKFTRPSDGKEAKSVAFIQCAGSRDKDHLPYCSSYCCLASLKQAKYIRDKDSDAKVYILYKDIRTVGQYEIFYKKVQEDPGIFLTKGEIAGISEDAEKNLVIDVDNTLLGGKIQVKAEMVVLATGMVPAAGIEMKAAIPEEAEKTCEEKKEEGKDLPADTIIPSDILNLEYRQGPEPPALRYGFPDSHYICFPYETRRTGIYAAGCVRQPMDSAACMDDAGGAAFKAIQCVELTAQGKAVHPRAGDMSYPELYMSRCTQCKRCTEECPFGAYNEDEKGNPLPNPTRCRRCGICMGSCPERIISFKDYSVDIMGSMVKAIEVPEEDEEKPRIVAFLCENDAYPAMDIAGRKRLSYNPYVRVIPLRCLGNVNLVWIADALGKGIDGVLLIGCKYGDDYQCHFIKGSELANYRMEKIKETLDRLRLESERIRILELSLDEYDKLPGIFDDFLEKIEELGPNPYKGF
>OIP91376.1
GIGDALEVEALIKVAGAEYKAPVCKQHPYLCSAEGLALIQGDIEGEGVNTLVVAACSPRVMTDRFQFGLDKISERVNLREQVVWSHPAGDEDTQMLAEDAVRMAMVKANEMQPLEPFAADHMSKRVLVVGGGLAGMTAAREAAKAGYETVLVEKEAELGGYLKNVHKLPPAEPPYDQLQAFDLAALVEEVRGQAGVTVYTGAQVAKVSGAPCLFEVTVKQNGSEIAERVGAIVLATGSVGYDASKLAHLGFGKQADVITAEQLEVMFKTGRVTKPSNGQPVKAVAFVLCAGSRDPEHLRYCSAACCVESLKQAKYFKEANADTPVYIFYKDIRANGNYEFLYKQLQKDGVVFVRGEVTAVAEDGAGGLTVAAEDVLTRSPIVSEGVDLVVLATGMVSTAALGQPAKAQAAPKEGEEAAEVPADTILASNLLNLDYRQGPELPALKYGFPDSHFICFPFESRRTGIYPAGSVRMPMDYARALDDAAGAALKAIQCVELTSQGKAVHPRAGDMSYPEFFMQRCTQCKRCTEECPFGAINEDEKANPLPNPTRCRRCGVCMGACPERIISFKNYSVGMIGNMIKNVGIPEEDEEKPRILVLACENDAYPALDMAGIQRMNYNPWVRIIPVRCLGSMNLIWIADALSKGFDGILLLGCKHGDDYQCHFIKGSELAGIRLSKIMETLQRLVLESDRVRFEPVSITDYPKLPQLLDDFAARLDELGPNPYKDF
>OIP93287.1
MSDKNQREQDRSQPGAAPRVGVYICHCGGNISDHVDVEKVCSDLAQTPGVEITRHNMFMCSDPGQELIMEDVKSGKVDRVVVASCAPSLHETTFRNALIRAGANPYIYEHANIREQVSWVHHGAAATAKATRLVAAAAAKAARLQPLEPIRVPAEPHAVIIGGGVAGLKAAAELAGRGIAVTLVEKSPFLGGHTAQWDHLAPTGEAAREVVAELAAAALSNPLVSIITSAEVTALEGYVGQFTLTVTRRPPAASDLPEQLPTAAVGAGAPGTFVPGHGILPAPLPEESETRRIKTGVVILATGFRPYTPKRGEYGYGEWEQVVTLPELIRILAEQQQQPPPEPVLTVNGRAVRRIALIHCVGSRQIPGIHEERPDGTLNQYCSRTCCTALLHAANEIRQRFPAVHVIDCYRDIRTYGRGQEELYTQAGRNRVLFLRFEAEDAPVVETAPPGSESPLQVRVKDTLTFGEEVQAPVDLVVLGVGMEPGPIPELIEMMKLPIGEDRFLQEVHPKLRPVELAKAGLLLAGTCQSPMDVGEACSAAASAAVKAAAILGRGLVELDPFVAQVDPNRCRGTGLCLEACLNDGALELVSCERAGEAGRRAQVNPALCLGCGACVAVCPEGAIQVNGWTLDQFEAMVDAIVADQQAA
>OIP97169.1
GGPGIFKVTVDQGGKTIEKRAGAIVLAAGWAPYDPTKLDAKLGFGQSPNVITNVMFEELCAGGKEITRPSDGQAVTNVAFLQCAGQRDPAHLSYCSTVCCLTALKQAVSIKENNPDANVFMIYKEMRTPGQAEDFYRKAQDEGVIFIRCQDPVVHADGSVVKVEALDELLGETVEIDQLDLVVLATGMVPMTAFGPDVKAKEERADEPPAGEFTLTPDVIHASDLLNLEYRQGPELPMLRHGYPDSHFICFPYETRRTGIYAAGCVRKAMGSATAAEDAAGAALKAIQCVELTSQGRAVHPRVGDLTFPEFFMQRCTQCKRCTEECPFGAINEDEKGNPLPQPTRCRRCGVCMGACPERIISFKNYSVGMIGDMIKSMEIPEEDEEKPRILILACENDAYPALDMAGVRHMKYNPWVRVISLRCLGSMNLIWIADALSKGIDGIMLLGCKHGDDYQCHFVKGSELANIRLSKVKETLDRLVLESERVRFETCSIIDYHTLPKLLDDFAEQLEKIGPNPYKDM
>OJV18880.1
MKKKLGVYICACGGNISDYVDIEKVREAVKDEDCLVLAKTTMFACGDTNQKDMEQDIKENDLSGIVVASCSPKLHLTTFRGVSERAGLNKYNYVHANIREQGSWAHSDNKVGATEKAINLVKAAIAKARLAESLEPIIIESKRSVAVIGAGVAGMKAAISLARMKDEVYLIEREGKVGGHLSALEKISPEGTDGRELLARLEKEIAAEPNITLLTNAEVTGTSGNIGDFKVDVTIKGSQGEMVKQFVAGSILVATGFNSYTPAEGEFGYSNIKSVITLPEFKALISEGGKADADGTMRLYYNNREVQSIAYIYCVGSRQVKGENKYCSRYCCTAAIQSSLDVREKFPNVDNFHFTRGVRTYGKQELIYKESNDKGDVYIQFPDKKPPVVSEENGKVLVKAIDILSEKSESEVVADLLVLVTGMVPDSDTALGNLLKLPKGRDKFFNEIHPKLRPVETVIDGITIAGTCQGPKNVAESVNSALSAAAKSHSFVSLGELELEPIVAYVDNDTCNWCTACSDVCPFSAVSMIDHNGKAVAQINKSTCKGCGMCLPVCPSDSIELISFTNKEMESMIDVLAQ
>OJV33082.1
MKERIGVYICHCGGNISDYVDVERVRQAVENDRGVVLAKTTVFACSDSNQNDMVDDIKKHNLDGVIVASCSPKLHLATFRSVTERGDLNKYTYVHTNIREQASWAHSDDKIGATEKAILLVKAAIAKSRYAEPLYPNQFEAEKTIAVIGAGISGMKAAVSLSDKNTSVILIEKENKVGGHTATWGPLAMSDEKGSDLSHRIYSDLLQRDNVTVLTGSEVISSKGSIGNFTLKVRKRAQQAGDPVETMEFNVGSVVVATGFDPYLPKAGEFGFSSYENVITLPDFKHLIDSFSGKYLEYRGKRINRIAYIYCVGSRQVDGENRYCSRYCCTSVIHAAIQAKKKFKEIYNFHFNRGIRTYGKQELLYAESLQQGDIYLQSFEDAPPQVYAENGKTKVKIKDVLTKEKELEIEADLVVLVTGMVPRADNSIGTMFKLPKGRDKFFNEVHMKLRPVETVIDGITIAGTCQGPKNIVESVNSALSAAAKSYSYISKGMLETEPIVAEVNTDLCAWCGKCAEACPFDAIGQKDVNGKQVAVINNSVCKGCGMCAPVCPPDAINLINYSSEEIMSMIEQLAGG
>OJV37052.1
MKKKKLGVYICHCGGNISDYVDVEKVRQAVEGVDLVVLSKTTMFACSDANQRDMVDDIKKYGLDGVIVASCSPKLHLQTFRNVSQRADLNKYTYVHANIREQASWAHSDNKAGATEKAIHLVKAAIAKSSYAEALETNKVKALKSVAVIGAGIAGMKAALSLAEKNCEVILIENTPFVGGRMAQWDSLSTISETGPELISRLYSELLSHPNITIYTNSEVVSNKGSVGNITLKIKRTPRYIQGFYKKEELKKAIGVCPVQVDDSFTFNLSRRKAIYENSAAQFPQLPVIDSLNCTRCGACEKVCSAINLSEEEEIIELAVGSVLVATGFDPYTPQYNEFGYGSSEYVITLPQFKRLIDSHNGDRLVFKKRNIKNIAYIYCVGSRQPEGGNTYCSRNCCTSTIHAALTARKKFADINNFHFNRGLRTYGKQEVLYADSLKGGDIYLQSTGSDLPVVNTEGKKPVVKVNDILTKGKEIEVEADLVVLVTGMVPRSDTTIGTLFKLPKGRDKFYNEVHMKLRPVETVIDGITIAGTCQGPKNSMESVNSALSAATKSYSIINKGEVESEPLVATIDPEKCSWCGNCEKACPFDAILKVEKEGRWVADINNTVCKGCGMCAPVCEPDAINLIACSSNEIMSIIDALA
>OJV45386.1
MDKRRIGVYVCHCGGNISDYVDVEKVRQSVENDDNIVLAKTTMFACSDMNQKEMVEDIKNHNLDGVIVASCSPKLHLVTFRNVTQRADLNKYTYVHSNIREQASWAHSDNKEGATEKAIHLVKSAIAKARHVEPLEPSKIKAEKSVAVIGAGIAGLKAALSLSEKDTHVFLIEKEATVGGWVAKWKDLFMTDETGDALIKRLYEEVKRKQNITVFTNSEVFANTGSIGNITLKVKQKGELFDITVGSVLVATGFEPYKPKEDEFGFSTVPNVITLPEFKQLIDHEKDVLTYNGQKVKNVSFIYCVGSRQPEGENTYCSRYCCTATIHAANEARKKFKGIQNFHFTRGVRSYGKQELLYAESLQGGDIYFQSYEDDLPKVFVRNNKPVVRINDILTGGRELEVESDLVVLVTGMIPRSNNTISSLFKIPKGRDKFFSEIHMKLRPVETVIDGVTIAGACQGPKTIIESVNSALSAATKAYSNISKGVLETDPQIAKIETKDCTGCEDCIPACPFDAISMKQIDDKAIAIINASLCKGCGMCTPVCPTDAIDLIAHSNIEIMGMIDALA
>OJV76656.1
MSENPQAAGEQGEAPRRIGVYICHCGGNISDYVDVAAVRAAIADDPDVVVATTTMFACADGQQHEMVRDIREQHLDGLVVASCSPKLHTTTFRGVSRRADLNPYAYTQVNIREQDSWAHSDDREGATQKAIALVTAGIAKTRLSTPLEPLRVETVPATMVVGGGVTGLRTAIGLADIGIAVILVEREAQLGGWLGRLGPTFPHDVPGRDQVARLLAEIAERPTITVLTNAELVGKTGSFGNYTAKVHVRSEAADELRQFQVGTFVIATGADVYQPEVGELGYGIEGVVTLAEFGTLVDEAAGGTLAWHGRRVRSIAYVYCVGNRQPEGNAYCSKFCCAATVHASLKVSRLDPTVRQFHLHRDVRAYGRYELLYTQSRERGSVYLRYPDDAPPEVERTADGRLAVTLVDALTGPDPITLPVDLVVLVTGMVPRENEALTTLLKLPTGDDGFYNEIHPKLRPVETVVDGVMIAGTCQGPKPATEAVSGGLAAVTQSAGILKRGFAELDPLVATVNEAACTGCGACLTTCPYDAISSYVCDTGQKALVSAANCKGCGGCVPVCPDDAIDLLGYTSAQMLAAIDGLATTGVPA
>OJW38801.1
MAETKVAAYICKGCGLGERLDTDALVKIAQKDGKVPMAKTHDFLCSADGVAMIRNDVANEGVTHIMIGACSRRAKTEAFHFPENAVARANLREGVVWIRPDTEEARETTQDMAEDYIRMGCAEVKAMAAPGGNPNTGSSKTLLVVGGGVTGMTTAIEASKTGYPVVLVEKTGALGGMAGQLWKRMPVHEPFKSPADTGVADLAAQVMGDSNIKVYLNATIAKTDGAPGRFVVQIATESGATHTEDIGAIVQASGFTTYDMNKLPELGGGKSPNVVDQLGLEALAKAAAAGDGVIRRPSDNQPVKSVVFVQCAGQRDPSGTHLAYCSGFCCNASIKQAMYFKDANPSVDTTIIYTDLRTPGNGEDFYRSAQEKGVIFTKGKVSGVQPGSNGSTVSFHDLILDDANATIADVDLVVLATGQVPNSGVDIFAVPKEGEGEPEVKPISILNLNYRQGTDVPQLKQGFTDSHFICFPYETRRTGIYTAGPVRRPMDIAQAREDATGAALKAIQALENAELGRAAHPRSGDLSFPKVRLEGCTQCKRCTVECPFGAIDEDEKRFPVFNESRCRRCGTCMGACPVRVISFENYSVNTVGAQVKAVDIPDEFSEKPRILILACENDAYPALDMAAMNRNEYSAFVRVIPIRCLGSVNTIWVTDALNAGYDGVMMMGCKSGDEYQCHFVKGSELGRVRMSKIDDTLKTLNLETERVRDLEVAITDIERVPEMINKYVEELVAIGPSPFKGF
>OJW47700.1
MADIKVAAYICKGCGLGERLDTDALVKVAQKDGKVPLAKSHDFLCNADGVAMIRNDIANEGVTHVMIGACSRRAKTEAFFFPENAVARANLREGVIWIRPDTEEARETTQEMAEDYIRMGCAEVKAMTAPGGNANTGSSKTLLVVGGGVTGMTTAIEASKTGYPVVLVEKSGALGGWAGKLYKRVPVHEPYKSPMDTGVADLASQVMGDSNIKLYLNATVAKTDGAPGRFVVDIATESGATHTEDIGAIVQATGFTLYDMNKLPELGGGQSPNVVDQAGLEALATAAAAGDGVIRRPSDGQPVKSVVFVQCAGQRDTTGQHLSYCSGFCCNASIKQAMYFKDANPAVDTTIIYTDLRTPGNGEDFYRSAQEKGVVFTKGRVAQVLPNGATSTVKFHDLILDDADAAMADVDLVVLATGQVANSGVNIETLTKPQVEGQEGEPQAAATVEVKPISILNLSYRQGPDVPQLKQGFTDSHFICFPYETRRTGIYTAGPVRRPMDIAQAREDATGAALKAIQALENAELGRAAHPRSGDLSFPKVRLEGCTQCKRCTVECPFGAIDEDEKRFPVFNESRCRRCGTCMGACPVRVISFENYSVNTVGAQIKAVDIPDEFSEKPRILILACENDAYPALDMAGMNRNEYSAFVRIIPIRCLGSVNTIWITDALNAGYDGVMLMGCKSGDEYQCHFVKGSELGRVRMSKIDDTLKTLNLESERVRDLEVAITDIQRVPEMIDKYAAELVAVGPSPFKGF
>OJW74658.1
MADIKVAAYICKGCGLGERLDTDALVKVAQKDGKVPLAKSHDFLCNADGVAMIRNDIANEGVTHVMIGACSRRAKTEAFFFPENAVARANLREGVIWIRPDTDEARETTQEMAEDYIRMGCAEVKAMTAPGGNANTGSSKTLLVVGGGVTGMTTAIEASKTGYPVVLVEKSGALGGWAGKLYKRVPVHEPYKSPMDTGVADLASQVMGDSNIKLYLNATVAKTDGAPGRFVVDIATESGATHTEDIGAIVQATGFTLYDVNKLPELGGGKSPNVVDQAGLEALATAAAAGDGVIRRPSDGQPVKSVVFVQCAGQRDTSGQHLSYCSGFCCNASIKQAMYFKDANPSVDTTIIYTDLRTPGNGEDFYRSAQEKGVVFTKGKVAQVLPNGATSTVKFHDLILDDADAAMADVDLVVLATGQVANSGVNIEALTKPQVEGQEGEPQAEATVEVKPISILNLSYRQGPDVPQLKQGFTDSHFICFPYETRRTGIYTAGPVRRPMDIAQAREDATGAALKAIQALENAELGRAAHPRSGDLSFPKVRLEGCTQCKRCTVECPFGAIDEDEKRFPVFNESRCRRCGTCMGACPVRVISFENYSVNTVGAQIKAVDIPDEFSEKPRILILACENDAYPALDMAGMNRNEYSAFVRIIPIRCLGSVNTIWITDALNAGYDGVMLMGCKSGDEYQCHFVKGSELGRVRMSKIDDTLKTLNLESERVRDLEVAITDIQRVPEMIDKYAAELVAVGPSPFKGF
>OJX91656.1
MKEKKKIGVYICHCGGNISDYVDVEKVREAVAGDEIVFLSKTTMFACSDSNQRDMVDDIKTHRLDGVVVASCSPKLHLTTFRNVSERADLNKYTYVHANIREQASWAHSDNKMGATEKAIHLVKAAIAKAHYAEALESTRVKTEKRVAVVGAGVAGMKAALSLSDKECEVILIEKEPFVGGRVAQWDTLSTTTETGKEMITRLYNELLRRGNITILTNSELIGNKGSVGNIELTVRKTPRYVKGSCHPEDLKRAIEVCPVEVPDTFNFRMSNRKAIYKNYPSEYPQTPVIDLKACTRCGECEKICTAIDFSEQPEELHFNVGSVLMATGFDSYTPAYGEFGYATSDHVITLPQFKRMIDTQEGKLMHKGKEVHNIAYIYCVGSRQEEGGNTYCSRNCCTSTIHAAVTAKQKFGKINNFHFNRGLRTYGKQEILYADSLRNGDIYLQSYEDGPPTVTPKGDKTIVKINDILTAGKELEVAADLVVLVTGMVPRADNQVGSLFKLPKGRDQFFNEVHMKLRPVETVIDGITIAGACQGPKNIAESVNSALSASTKSYSIVSKPELEAQPLIAVINEDKCTWCGACEEACPFDAILKAGSNGRVIAQINNAVCKGCGMCMPVCEPDAIDLIACSSAEIMSMIDALA
>OJY55509.1
MADIKVAAYICKGCGLGERLDTDALVKIAQKDGKVPLAKSHDFLCNADGVAMIKNDIANEGVTHIMIGACSRRAKTEAFFFPENAVARANLREGVIWIRPDTEEARETTQDMAEDYIRMGCAEVKAMTAPGGNTNTGSSKTLLVVGGGVTGMTTAIEASKTGYSVVLVEKSGELGGWAGKLYKRTPVHEPFKSPADTGVADLASLVMGDSNIKVYLNATIAKTDGAPGRFVVDIATESGATHTEDIGAIVQATGFTLYDMNKLPELGGGKSPNVVDQAGLEALAKAAAAGDGIIRRPSDNQPVKSVVFVQCAGQRDPTGTHLSYCSGFCCNASIKQAMYFKDTNPSVDTTIIYTDLRTPGNGEDFYRSAQEKGVIFTKGKVAEVVPNGNTSTVKFNDLILGDTDASMVDVDLVVLATGQVANSGINIDALTKPQVEGQEGESAAAGTVEVKPISILNLTYRQGPDVPQLKQGFTDSHFICFPYETRRTGIYTAGPVRRPMDIVQAREDATGAALKAIQALENAELGRAAHPRSGDLSFPKVRLEGCTQCKRCTVECPFGAIDEDEKRFPVFNESRCRRCGTCMGACPVRVISFENYSVNTVGAQIKAVDIPDEFSEKPRILILACENDAYPALDMAGMSRNEYSAFVRIIPIRCLGSVNTIWITDALNAGYDGVMLMGCKSGDEYQCHFVKGSELGRVRMSKIDDTLKTLNLESERVRDLEVAITDIERVPDMINKYAAELVAVGPSPFKGF
>OJZ04516.1
MADIKVAAYICKGCGLGERLDTDALVKIAQKDGKVPLAKSHEFLCNADGVAMIKNDIANEGVTHIMIGACSRRAKTEAFFFPENAVARANLREGVIWIRPDTEDARETTQDMAEDYIRMGCAEVKAMTAPGGNTNTGTNKTLLVVGGGITGMTTAIEASKTGYPVVLVEKSGELGGWAGKLYKRTPLREPFKSPIDPGVADLASQVMADSRIKVYLNATVARTDGAPGRFVVDIATESGATHTEDIGAIVQATGFTLYDMNKLPELGGGKSPNVVDQAGLEVLAKTAAAGDGVIRRPSDNQPVKSVVFVQCAGQRDTSGQHLSYCSGFCCNASIKQAMYFKDANPSVDTTIIYTDLRTPGNGEDFYRSAQEKGVIFTKGKVAQVLPNGATSTVKFHDLILDDKDAAMTDVDLVVLATGQVANSGINIEALTKPQVEGQDGEPQAEGTVEVKPISILNLTYRQGPDVPQLTKGFTDSHFICFPYETRRTGIYTAGPVRRPMDISQAREDATGAALKAIQALENAELGRAAHPRSGDLSFPKVRLEGCTQCKRCTVECPFGAIDEDEKRFPVFNESRCRRCGTCMGACPVRVISFENYSVNTVGAQIKAVDIPDEFSEKPRILILACENDAYPALDMAGMSRNEYSAFVRIIPIRCLGSVNTIWITDALNAGYDGVMLMGCKSGDEYQCHFVKGSELGRVRMSKIDDTLKTLNLESERVRDLEVAITDIERVPDMINKYAAELVAVGPSPFKGF
>OJZ17215.1
MADIKVAAYICKGCGLGERLDTDALVKVAQKDGKVPLVKSHDFLCNADGVAMIRNDVANEGVTHIMIGACSRRAKTEAFFFPENAVARANLREGVIWIRPDTEEARETTQDMAEDYIRMGCAEVKAMTAPGGNPNTGSNKTLLVVGGGVTGMTAAVEASKAGYPVVLVEKSSALGGWGARLFKRIPIHEPFKSPADTGVADLVSQVMGDSNIKVYLNATIAKTEGAPGRFVVDVATESGATHTEDIGAILQATGFTLYDMNKLPELGAGKSPNVVDQAGLEALASEAAAKDGVIRRPSDGQPVTSVVFVQCAGQRDTTGTHLSYCSGYCCNTSVKQAMYFKDANPSVETVVVYTDLRTPGNGEDFYRSAQEKGVIFTKGKVSQVLPSGNTSTVKFHDLILDDTDATIADVDLVVLATGQVPNSGVNIEALAKPQVAGEEGEAPAEGEAVEVKPISILNLTYRQGPDVPQLTQGFTDSHFICFPYETRRTGIYTAGPVRRPMDMAQAREDATGAALKAIQALENAELGRAAHPRSGDLSFPKVRLEGCTQCKRCTVECPFGAIDEDEKRFPVFNESRCRRCGTCMGACPVRVISFENYSVNTVGAQIKAVDIPDEFSEKPRILILACENDAYPALDMAGMNHNEYSAFVRIIPIRCLGSVNTIWVTDALNAGYDGVMMMGCKSGEQYQCHFVKGSELGRVRMSKIDDTLKTLNLESERVRDLEVAITDIKRVPEMINKYAEELVAIGPSPFKGF
>OKY74731.1
MDKKYGAYICTGCGIGEALDVDALIKAAGEHGMQAKTHEALCGAAGRQMIEADINNDGVNVAVVCACSPRVMQDEFNFGDDKITIRGNIREQAAWCKEQPSDNRDEDTIKEYYTEVGQDYVRMACVQAKKTEMPEPYKLDTMNRKILVLGGGIAGLTAAKEAAKSGYEVTLVEKTDALGGKALGWTKQFPTKAPYATLEEPTIGALVAEVEGNAKITIKKATEVARIGGAPGNFSATFKAAGTKSEWDAPAKVGVDEQDRISKGQMEDPNAGLKNYMEEDPAAEKYGAVILATGWVPADVSEFEHLGYKDSDKVVTNAEFEKMVKEGKLAGVNSVAFIQSPGGEAHDMDFPYANSVTSMVALKQAKYVREANADAKAYILYQHMRTPGNMEMFYKGIQQDDGIFLTKATVTKVEDSGNGCTVTAKDTLLGEDLNLDVDLVVLAAGMVPTTCHESSINLAYRQGPAFLDLDLFDGYADSHFICFPYETRRTGIYTCGGVRKAMPMDETIDDATGAALKAIQAMECADRGVAVHPRSGDQTFPEFFFQRCTQCKRCTEECPFGALDDDEKGTPKPNPTRCRRCGTCMGACPERIIGFKNYNIDMIGSMIKAIEVPDDDEDKLRILALVCENDAYPALDMAAMRKHSLNALVRFIPVRCLGSVNMAWIKDALSSGMDGAILLGCKYGDDYQCHFVKGSEIANKRMDNIGETLGSLGLEPERCAVRQIAITDYDKVPEIINEFVEEIVGLGPNPFKGF
>OLA83049.1
MASKIGVYFDVQNIGGGLDVEALAEQVRSKWSDLTPVVKVLPMLSVAEDEVRADIEANGLDGVLFCGASPRDEATPWQLPVQVEHVNLREQCVLAYKNPDGSAVSGAAPALLTQMATDYVNMGVVKLQKSNMPESAAIEGIKRILVIGGGWTGLTAAQEAAKTGYEVILVEKADKLGGAVNNMPMGSPLQAPWEDRQPTNLADKIAAVTGNSSITVLLNAHMAKLEGQPGEFKATVATANGEQTFDIGSVVLATGWVPLAEKYLESMGLGVNPKVVHAAQFAKMLGEGKVDARRIAFVLDTTIAEEALQKAADEAAAAEAEAPAAEAPAEEEEKGFVKENLESIKHLRYSNAVNSVGMLRMANIICDKTNDAVQAFVLYKDMTIPGILERFYKKMQDRLGLMMTKADVTDIRDAGNHMVVSCKNTLLGMDFDLDVDLVVLPTGVVPTTAKDVVVEFDYRQGPDFPDLQLFDGFADSNYICFPYETRRTGVYAAGCVRQPQTLDACEEDARGAVLKAIQCVEAASHGVAVHPRSGDNSYPVFNFVRCTQCKRCTEECPFGALDDDEKGTPKPNPARCRRCGTCFGACPERVISFANYNIDQIGSMIREVVVPKDFKKEGPRILILACENDAYPALDMAGMRRKAWSPYCRIIPVRCLGSVNAIWVSDAMSKGFDGVLLLGCKYGEDYQCHFIKGSEICNRRKENIAETLNRLGVQPERVDQLEVAIDEYDKVPDMIDEFVARIVELGPNPFKGM
>OPL13568.1
MAKKVGVYIYTGDGIGEALDIDKLVEIATGIGAQVVRTHSDLYSPEGASMVKQDIDNEGIDGVVLAGISPRYEFKILNFPGVMVEKTSLREMVTWSHPVIADAENAEAQKEHVQELAEDYIRMAVTKVKKSNPVEPFKAEEINQRLLIIGGGVTGLTAALEAAEAGHESILVERQPELGGWGAKVRKQTPIGPDYSQLINPIVQGLIDRVNASEKITVKTNTEVARVGNAPGNFRVSFKNAGAKSEWDAPFPLTEKEKLDENGNELSAEDQKKKYGAKNEGRRGYMEEDPDAEICGAVILASGWKPYVPEEGEFQHLAWGNPNVITNCQFEEIAKNGKIVRPSDGKEVKSVAFIQSPGGSKDDADFPYASVVTSLVALKQAKYLREDQPEDGKAYVLYEHMRTSGQYEYFYQGLQNDPGIFLTKGDVTEIKDNGSGGLTVNVDNTLIGGDISLDVDLAVLATGMVPTTRDDAVVNMAYRQGPAFRDLDLFGGYCDSNFICFPYETRRTGIYAAGAVHRAMTMEEAMEDAAGATLKALQCLKAIDEGHSVHPRTWDFDYPDFYFQRCTQCKRCTEECPFGALDDDEKGTPKLNPSRCRRCGTCMGACPERIINFKDYSIDIVGSMIKAIEVPDDDEDKLRLLIFACENDAYPALDMAARKGLSWSPLGRIIPVRCLGSVNVAWIKDAMSSGIDGALLLGCKFGDDYQCHFVKGSELSERRMQNVAESLASLGIEAERVKMAQVAIDEYDQIPGIINGFMDEIVELGPNPFKGF
>OPX20056.1
MEKKIGFYVCKGCEIGQSLDIEGLLKVATKEGKIPVCKEHDVLCSPEGIKFLQDEIANEEINTLVIAACSPRVKFEEFDFPGCLIERVNLRELVVWSHEPNHEETQALAEDYVRMGCAKAKRAELPEPYAGDPIDKTVLVIGGGITGCSAALEVAKLGYSAVLVEKEAELGGYGAKLYRQTPRNYPYQVPEEPLIFSKIKEVQAHPKIKVMTSSKVESTEGQPGLYDVVINTNGNLETIKIGAIIMAAGWRPYDATKLGHLGYGLSPDVITNIQMEELANKGKILRPSDGREAKRVAFIQCAGSRDPEHLPYCSAFCCMTSLKQANYVRQLNDGLAYIIHKHMRTPGQYELFYKNMQNDPGVMLTKGDVTEVSLADNGNIYIHAENTQLGEKVKFEADLLVLATGMVPTTLDDPVTNLTYRQGLGLPDLDLYDGFADSNFICFQYETRRTGIYAAGCVRQPMDIATCMEDAAGAALKAVQCLEHTEKGIAVHPRSWDVTFPDPFMQRCTQCKRCTEECPFGAIDEDEKGTPYFKINRCRRCGTCMGACPERIISFKDLSVDIVGSMIKAMDVPEEGFRLLGVVCENDAYPALDAVGLHRLQYDPRIRFIPIRCLGSFNLVWIADALSRGIDGVLLLGCKFGEDYQCHFAKGSELANERMGKLQETLDRLALESERAMLVEVAIDDFDRIPKIIGDFIARVEEIGENPFKEF
>OPX39310.1
MEDEDKAKETTSGQKVGVYVCHCGGNISDHVDVGKVCENIKNVPGVVSVRNNMFMCSDPGQEMIMEDLKNGTIDRVVVASCAPSLHETTFRNAISRAGGNPYIYEHANIREQVSWVHHGDNATEKASRLVAAAAAKAKGLQPLEAFRVDARKHATVIGGGIAGLRAAKDLADRGIEVVLIEKSPFLGGWTAKWDHVFPTGDNASDLIMELAPQVLNDPTITVYNCARVTSFEGFVGNFKLGFKTQSPEKGEYEDEIKKMIESGKKPGEFIPFVGVSPSSGIPDASEEHTVQTGAIILATGFRPYTPRTGEFGYGKFQEVITLPELIRIIAENRENEPDDTLKVNGRDIKSIAMIHCVGSRQIPGIHEEDEDKPLNQYCSRTCCSAVLHAANMIRETHPKTHIYDFYRDIRTYGRGQEELYEDASKNKVVFFRFEAQDSPVVAKNSGPGDHPLLVTVKDTLTFGEEIQAPADLVVLAVGMEPNNVSDLVEMMKISEGVDKFLLEVHPKLRPVEVAVSGILLAGTCQAPFDIGEACAAASGAAVKTSALLGRGYVELDPFVAEVDLNKCKGTGACVEACLNKGALTLVEMEINGETVKRAQVNPATCSGCGACTAVCPERAINVKGWTLKQYEDMVDMIVADRIAA
>OPX39396.1
MEKKIAVYICSGCGIGDALDIEQLSKVATDDGGVPICKIHPNLCSKEGVELIKKDISGEEVNTVVIAACSHRVMYDAFSFENCILDRVNLREQVVWSHKPGDEDTQMMAEDYLRMGLAKVGNMELPEPYKPEEEISRDILVVGGGATGLTSALEAAKAGCSVVLVEKESELGGYQKNVKKIITFPYKEVQDNNIQGLIQEVTQNDKITVYTGANIEKTEGGPGIFRVFIKQNGSTAEHRIGAIVVAAGWKPYEPEKLDDRFGFGASPNVVTNVMFEEINNKGSINRPSDGRDVKNVAFLQCAGQRDPDHLPYCSSICCITALKQALEVKAQDPDANVFMVYREIRTPGQAEEVYRRAQEAGVIFIRCQSPEVKVSGSQVNVEAEDELLGESVLLEDLDLVVLATGMVPVTAFGQDITEEGIEENEGEEEKKEGEEEEVPLDLIRRSNILNLEYRQGPELPALRYDFPDSNFICFPYESRRTGIYVAGCVRRPMGIATAQEDAAGAVMKAIQCIELTSNGAAVHPRAGDTSFPEFAMQRCTQCKRCTVECPFGAINEDEKGNPMPERTRCRRCGICMGACPERIISFKNYSVAMIGEIIKAIEVPEEDEEKPRILVLACENDAFAALDMAGLHRMQYNAWVRVIPLRCLGSMNLVWIADSLSRGIDGIFLLGCQHGDDYQCHFIKGSELADIRLSKVSETLDRLALESERVRFEPISIVDYDRLPALLDEFAEQLDEVGPNPFKGW
>OPX40682.1
MTDENKSKSQEDEEARVGVYVCHCGGNISDHVDVETVRKRAEKIPGVVVARRNEFMCSDPGQDMIAEDLKSGKINRVVVASCAPSLHETTFRGAISRAGANPYVYEHANIREQVSWVHDGISATDKATRLVAAAVGKAKNLTPLEPIRVDAKKHATIIGGGVAGLKAAKDLSDRGIEVVLIEQSPFLGGRTAQLEVLAPTGEKASDVVSELAGSVLDDPAITVYTCTKVVGFEGYVGNFVVTVKVTSSFSEEDQGRLELVRESGKAAGEFVPFVGVYPGSAPEKDEELKIETGAVILATGFKLYTPFKGEYGFGEFQEVVTLPDFIRSLSENRKEGKALEINGKKIRSIAMIHCVGSRQIPGIHEPDESGNLNEYCSRTCCTATINAANTIRQAYPETRVYEFYRDIRTYGRGQEELYNEASDHGVVFFRFLPEEPPVVTGNGTGQGYPLMVKVKDTLTFDEEVEVPVDLVVLAVGMEPTPIPDLVDMMKLPVGADRFLLEVHPKLRPVELSVTGLMLAGTCQAPMDVGEACNAAGAASVKTSAMLAKGFVELDPFVAEVDLQKCKGTGACVEACLAEGALNMVEMLVEGEKVQRAQVFPALCLGCGACVAVCPENAIDIKGWTLKEYEDMVDMIVADELVA
>OQW93544.1
[truncated: 551,841 more chars]
