# Supplementary material for: Sulfur disproportionation occurs globally across anoxic habitats and has multiple mechanisms of independent evolutionary origin
Source: ISME J. 2026 Mar 2;20(1):wrag042. doi: 10.1093/ismejo/wrag042 (PMC12998232; doi:10.1093/ismejo/wrag042)
Supplement: Sup_File_1_HMM_wrag042 [file sup_file_1_hmm_wrag042.zip › SupFile1_HMM/SupFile1a_sequences/sora_CD02114.fas]

>A0A2G2IWF2|unreviewed|Oxidase|taxID:78556
MKMNKLRREIIKAGGYVVLAAAPLTAFSKEFMKDGKMYSDGEGVSYAAGPKPVLSTFPQKDNLVIVHTRPPHLETPFNVF
NEGLITPNNRFFVRYHLADVPVAIDTDKYTITISGAVDEEVTLSLAELKSIEGQQEIVAVQQCTGNSRGYSSPRVFGAQL
SNGAMGNAKFKGVPLKNVLAKAGISSAAKSVIIDGLDKPVRNTTPDFQKSLPIDHIMTGEPMLVWEMNGEPLPFLNGFPV
KLIVPGWYATYWVKHVSHLKVIEDKFDNFDAFFMTTAYRLPDNDSKSELPNDRAKTTLPVNRFPIRSFVTSLENGDEVNT
STSIEIKGIAFDSGSGIKKVEVSVDGGKEWMQATLGENLGRFSFRGWKLNHNFNDKGRTLVMVRATGNSGETQPVNASWN
HGGYNRNAIERTSIKVV
>A0A2L0X1T4|unreviewed|Oxidase|taxID:119219
MENRVRRRRFLKQAGALTANAVVGTTALNALAASGDKQVQLPFDNGARELVAFPQKRPLILLTSRPPQLETPFSVFNEGI
LTPNDAFFVRYHWSGIPTSVDPQTYRLRIGGKVKTPLELSLADIKAIAQPVEVVAVNQCSGNSRGFLAPRVNGGQLANGA
MGNARWTGVPLKAVLERAGVQPGAVQVSFNGLDRPPLDNSPDFVKSLDIDHALDGEVMLAWSMNGEDLPMLNGYPLRLVV
PGHYGTYWVKHLSDITVLDKQFDGFWVQSAYRIPDNAGANVEPGSAPARTRPIGRFNVRSFITSLTEGATVPSGRETVVR
GIAFDGGYGIAEVAFSADGGRSWTEATLGQDLGKYSFREWRAAFRPPRKGAYDLRVRAVNRIGQSQPMTALWNPPGYMRN
VVETTRVKAV
>A0A5J6WJH6|unreviewed|Molybdopterin-dependent oxidoreductase|taxID:1202962
MKMNKLRREIIKAGGYVALAAAPLTAFSKEFMKYGKMYSDGEGVSYADGPKPVLSNFPQKDNVVIVHTRPPHLETPFNVF
NEGLITPNNRFFVRYHLADVPVAIDTDKYTITISGAVNEEVTLSLAELKSIEGQQEIVAVQQCTGNSRGYSSPRVFGAQL
SNGAMGNAKFKGVPLKNVLAKAGISSAATSVIIDGLDKPVRDTTPDFQKSLPIDHIMTGEPMLVWEMNGEPLPFLNGFPV
KLIVPGWYATYWVKHVSHLKVIEGEFDNFDAFFMTTAYRLPDNDSKSELPTARAKKTLPVNRFPIRSFVTSLENGDEVNA
ATSIEIKGIAFDSGSGIKKVEVSVDGGNKWMQAALGENLGRFSFRGWKLSHNFNEKGRTLVMVRATGKSGETQPLNASWN
HGGYNRNAIERTSIKVV
>A0A5N8UJ03|unreviewed|Molybdopterin-dependent oxidoreductase|taxID:2601268
MKMNKLRREIIKAGGYVALAAAPLTAFSKEFMKDGKMYSDGEGVSYAAGPKPVLSTFPQKDDLVIVHTRPPHLETPFNVF
NEGLITPNNRFFVRYHLADLPVAIDTDKYTITISGAVDEEVTLSLAELKSIEGQQEIVAVQQCTGNSRGYSSPRVFGAQL
SNGAMGNAKFKGVPLKNVLAKAGISSAAKSVIIDGLDKPVRDTTPDFKKSLPIDHIMTGEPMLVWEMNGEPLPFLNGFPV
KLIVPGWYATYWVKHVSHLKVIEDKFDNFDAFFMTTAYRLPDNDSKSELPNERAKTTLPVNRFPIRSFVTSLENGDEVNA
SSSIEIKGIAFDSGSGIKKVEMSVDGGKKWMQATLGEDLGRFSFRGWKLSHNFSEKGRTLVMVRATGKSGETQPVNATWN
HGGYNRNAIERTSIKVV
>A0AAI9LIT5|unreviewed|Oxidase|taxID:2880159
MENRVRRRRFLKQAGALTANAVVGTTALNALAASGDKQVQLPFDNGARELVAFPQKRPLILLTSRPPQLETPFSVFNEGI
LTPNDAFFVRYHWSGIPTSVDPQTYRLRIGGKVKTPLELSLADIKAIAQPVEVVAVNQCSGNSRGFLAPRVNGGQLANGA
MGNARWTGVPLKAVLERAGVQPGAVQVSFNGLDRPPLDNSPDFVKSLDIDQALDGEVMLAWSMNGEDLPMLNGYPLRLVV
PGHYGTYWVKHLSDITVLDKQFDGFWVQSAYRIPDNAGANVEPGSAPARTRPIGRFNVRSFITSLTEGATVPSGRETVVR
GIAFDGGYGIAEVAFSADGGRSWTEATLGQDLGKYSFREWRAAFRPPRKGAYDLRVRAVNRIGQSQPMTALWNPAGYMRN
VVETTRVKAV
>A0AAX2MF58|unreviewed|Oxidase|taxID:536
MDDAATRRALLKAGLAAGLLGLAGRPRAAWLEQGFDNGWRELVPYPQKMPLLRITTRPVHLETPFSQFDRGLITPNEAVF
VRYHLAGHPLDIDPAAHTLTIDGKVRRPLTLTLSELQRFPRFKQTVVMQCAGNGRGLFQPRVQGAQLGNGSMACVEMAGA
RLADVLAAAGVIDGARQIACRGTDQPALEVTPAFVRSLDLADALRPEAMIAWEMNGQPLPVLNGYPIRLVIPGFYAAYWI
KHLSHIEVLDHVFDGWFASQAYTVPDTPDNGVPPGTKPDRTARLTRMKVRSFITHPAHGDAIAAPDGRLALRGIAFDGGS
GIRRVDVSADGGDSWRQAELGPDIGRFAFRPWTLTLDGVKPGPLTLMARAAANDGQRQPLRQPWNPGGYARNVAERVEIV
VAEVKR
>D7A8K8|unreviewed|Oxidoreductase molybdopterin binding protein|taxID:639283
MLNRRQILKSAGAAALGLGAGTLGWPGRHAFAADTVTLPFANGERPLVMYPGKRPLIGLTARPPQLETPFSVFDEGLITP
NDAFFVRYHLAGIPLEIDPDAFRLEIKGKVGTPLSLSLQDLKNDFPASEVVAVNQCSGNSRGFVEPRVGGGQLANGAMGN
ARWRGVPLKAVLEKAGVQAGAKQVTFGGLDGPVIPETPDFVKALSIDHATDGEVMLAYSMNGADLPWLNGYPLRLVVPGY
YGTYWVKHLNEITVIDKEFDGFWMKTAYRIPDNACACTEPGKAPTATIPINRFDVRSFITNVENGASVKAGEVPLRGIAF
DGGYGITQVSVSADAGKSWTNATLDPGLGKYSFRGWKAVLPLTKGDHVLMCRATNARGETQPMQATWNPAGYMRNVVEAT
RVIAA
>Q1LDM3|unreviewed|Sulfite:cytochrome c oxidoreductase subunit A|taxID:266264
MENRVRRRRFLKQAGALTANAVVGTTALNALAASGDKQVQLPFDNGARELVAFPQKRPLILLTSRPPQLETPFSVFNEGI
LTPNDAFFVRYHWSGIPTSVDPQTYRLRIGGKVKTPLELSLADIKAIAQPMEVVAVNQCSGNSRGFLAPRVNGGQLANGA
MGNARWTGVPLKAVLERAGVQPGAVQVSFNGLDRPPLDNSPDFVKSLDIDHALDGEVMLAWSMNGEDLPMLNGYPLRLVV
PGHYGTYWVKHLSDITVLDKPFDGFWVQSAYRIPDNAGANVEPGSAPARTRPIGRFNVRSFITSLTEGATVPSGRETVVR
GIAFDGGYGIAEVAFSADGGRSWTEATLGQDLGKYSFREWRAAFRPPRKGAYDLRVRAVNRIGQSQPMTALWNPAGYMRN
VVETTRVKAV
>Q7P1Q5|unreviewed|Sulfite dehydrogenase-subunitA|taxID:243365
MDDAATRRALLKAGLAAGLLGLAGRPRAAWLEQGFDNGWRELVPYPQKMPLLRITTRPVHLETPFSQFDRGLITPNEAVF
VRYHLAGHPLDIDPAAHTLTIDGKVRRPLTLTLSELQRFPRFKQTVVMQCAGNGRGLFQPRVQGAQLGNGSMACVEMAGA
RLADVLAAAGVIDGARQIACRGTDQPALEVTPAFVRSLDLADALRPEAMIAWEMNGQPLPVLNGYPIRLVIPGFYAAYWI
KHLSHIEVLDHVFDGWFASQAYTVPDTPDNGVPPGTKPDRTARLTRMKVRSFITHPAHGDAIAAPDGRLALRGIAFDGGS
GIRRVDVSADGGDSWRQAELGPDIGRFAFRPWTLTLDGVKPGPLTLMARAAANDGQRQPLRQPWNPGGYARNVAERVEIV
VAEVKR
>Q9LA16|unreviewed|Sulfite:cytochrome c oxidoreductase subunit A|taxID:921
MLNRRQILKSAGAAALGLGAGTLGWPGRHAFAADTVTLPFANGERPLVMYPGKRPLIGLTARPPQLETPFSVFDEGLITP
NDAFFVRYHLAGIPLEIDPDAFRLEIKGKVGTPLSLSLQDLKNDFPASEVVAVNQCSGNSRGFVEPRVGGGQLANGAMGN
ARWRGVPLKAVLEKAGVQAGAKQVTFGGLDGPVIPETPDFVKALSIDHATDGEVMLAYSMNGADLPWLNGYPLRLVVPGY
YGTYWVKHLNEITVIDKEFDGFWMKTAYRIPDNACACTEPGKAPTATIPINRFDVRSFITNVENGASVKAGEVPLRGIAF
DGGYGITQVSVSADAGKSWTNATLDPGLGKYSFRGWKAVLPLTKGDHVLMCRATNARGETQPMQATWNPAGYMRNVVEAT
RVIAA
>Q9RA07|unreviewed|ORF22|taxID:90736
MKMNKLRREIIKAGGYVALAAAPLTAFSKEFMKYGKMYSDGEGVSYADGPKPVLSNFPQKDNVVIVHTRPPHLETPFNVF
NEGLITPNNRFFVRYHLADVPVAIDTDKYTITISGAVNEEVTLSLAELKSIEGQQEIVAVQQCTGNSRGYSSPRVFGAQL
SNGAMGNAKFKGVPLKNVLAKAGISSAATSVIIDGLDKPVRDTTPDFQKSLPIDHIMTGEPMLVWEMNGEPLPFLNGFPV
KLIVPGWYATYWVKHVSHLKVIEGEFDNFDAFFMTTAYRLPDNDSKSELPTARAKKTLPVNRFPIRSFVTSLENGDEVNA
ATSIEIKGIAFDSGSGIKKVEVSVDGGNKWMQAALGENLGRFSFRGWKLSHNFNEKGRTLVMVRATGKSGETQPLNASWN
HGGYNRNAIERTSIKVV
