# Supplementary material for: Sulfur disproportionation occurs globally across anoxic habitats and has multiple mechanisms of independent evolutionary origin
Source: ISME J. 2026 Mar 2;20(1):wrag042. doi: 10.1093/ismejo/wrag042 (PMC12998232; doi:10.1093/ismejo/wrag042)
Supplement: Sup_File_1_HMM_wrag042 [file sup_file_1_hmm_wrag042.zip › SupFile1_HMM/SupFile1a_sequences/sorb_new.fas]

>AAF64401.1 sulfite:cytochrome c oxidoreductase subunit B [Ancylobacter novellus DSM 506]
MKRHNARTLAFSVVLGLSAAFAGSGLAAPLTYELPDETAQLKPAPQPGFEAAQNNCAACHSVDYINTQPP
GKGQAFWDAEVQKMIKVYHAPVDEADAKAIADYLAKTY
>WP_013326828.1 hypothetical protein [Sulfurimonas autotrophica]
MKKLLLIAILSVSSLFAQVKGDVEVPYISYQIKMGKGFDAVQANCLMCHSFGYIINQGPQSRDFWAKKIEKMVTHFKAPI
TKEDAGIVTDYLFKHYGNGKLK
>WP_151900171.1 sulfite:cytochrome C oxidoreductase subunit B [Sulfurimonas hydrogeniphila]
MKKLLLIAILSAGSLFAQVKGDIEVPYISYQIKMGKGFDAVQANCLMCHSFGYIINQGPQSREFWHKKIEKMIVHFKAPI
TKEDEKIVTDYLFKHYGNGKLK
>WP_226065444.1 sulfite:cytochrome C oxidoreductase subunit B [Sulfurimonas sp. SWIR-19]
MKKLLLIAILSAGSLFAQVKGDMEVPYISYQIKMGKGFDAVQANCLMCHSFGYILNQGPQSREFWHKKIEKMIVHFKAPI
TKEDEKIVTDYLFKHYGNGKLK
>WP_193149941.1 sulfite:cytochrome C oxidoreductase subunit B [Sulfurimonas sediminis]
MKKLLLIAILSAGSLFAQVKGDIEVPYISYQIKMGKGFDAVQANCLMCHSFGYIINQGPQSREFWHKKIEKMIVHFKAPI
SKEDEKIVTDYLFKHYGNGELKE
>MCF6207124.1 sulfite:cytochrome C oxidoreductase subunit B [Sulfurovum sp.]
MKKIVLTTLIALTPMMAQVKEKIEVPYVAFPIKMGKGFDVVQANCLMCHSFGYIINQGRQSKAFWRGKVDKMIVHFKAPI
SEQDAKIITDYLFEHYGNGKEK
>WP_223890669.1 sulfite:cytochrome C oxidoreductase subunit B [Sulfurovum sp. TSL6]
MKKLLLIATLLASPLFSQVKEDVEVPYVAFPIKMGKGFDAIQTHCLMCHSFGYIINQGRQSKKFWRGKVDKMIVHFKAPM
DEAAAKETTEYLFEHYGNGKLK
>MBC8237079.1 sulfite:cytochrome C oxidoreductase subunit B [Candidatus Sulfurimonas ponti]
MKKVILIALLSAGALFAQVKKGENIEVPYISYDIKMGEGFAQVQANCLTCHSFGYMINQGPQSREHWYKKTMKMITHFKA
PISKEDVEIITNYFAEHYGNGK
>WP_011980791.1 sulfite:cytochrome C oxidoreductase subunit B [Sulfurovum sp. NBC37-1]
MTAIKKLIITTLLAATPLMAQVKEKIEVPYMAFPIKMGKGFDAVQANCLMCHSFGYIINQGRQSRAFWKGKIDKMIIHFK
APISDKDTKTIEDYLFQHYGNGKEQ
