# Supplementary material for: Sulfur disproportionation occurs globally across anoxic habitats and has multiple mechanisms of independent evolutionary origin
Source: ISME J. 2026 Mar 2;20(1):wrag042. doi: 10.1093/ismejo/wrag042 (PMC12998232; doi:10.1093/ismejo/wrag042)
Supplement: Sup_File_1_HMM_wrag042 [file sup_file_1_hmm_wrag042.zip › SupFile1_HMM/SupFile1a_sequences/soxd_new.fas]

>pdb|2XTS|B Chain B, CYTOCHROME
DKLGLGREALPEEISAWDTAVLPDGQGLRPGSGDVATGDALFADNCASCHGDFAEGLDSWPVLAGGDGSL
TDPRPVKTIGSYWPYLSTVYDYVHRSMPFGSAQTLSVDDTYAITAFLLYSNGLVEDDFVLTHENFTQVVL
PNAEGFYPDDRDQTEYPLFSKEPCMTDCAVGVEITKRAVDLNVTPEDPDGRPAGSMPDLGAAAAP
>NCB11238.1 c-type cytochrome [Erysipelotrichia bacterium]
MFTLENITKLKGTLLALSLAILVTGCNETASKNESSVDGAVKYPIKDGKYTQYHVNTQKLDGLNIGRDATKKEIAAWNKD
VMYEGTGLPEFDMHEGEVVLEDGKPKKAQGSVELGNELYDAQCVMCHGDFGSGGKGYPKLAGGSLESLKNQRLNPADENP
NPENPDKTIGSFWPYASTLFWYVQESMPFNAPKTLTNSETYALTAYLLSLNGITIDGEELDDDYVLDKEKFLKIVMPNVN
GFYPETNTPNNPKEGVENMKKYLSNPTLYGKGERCMKDCIKEDVNNLVMRIQDDLTATANEPLSTVRDLPKNDKSAQKPG
QIEYENAGCSACHANAAIGAPVLGDKVAWDNIVKNGIDKVYYNGINGINSMPPRGGTDLSDDELKKIIDYMIQSSK
>MDQ1264221.1 S-disulfanyl-L-cysteine oxidoreductase SoxD [Campylobacterota bacterium]
MIKLNNKLIAIAASALIATTAFAGTVEPLPKGIYNAKKDALDGGVTYKTVNGKYTAYNVNDQSTKGVNFGRAPTPNELKA
WDVDIMPDGTGLPVGSGTAEEGSELYDRDCASCHGEFGAGGKGYPTLTGGTLESLKNQRTCPGKDAPNRTIGSYWPQAST
LIWYIRDAMPYAHPKSYSANQMYAMTAYLLAENGVKIDGEDITELNQDNFKKIVMPNRNGFYPNIDGPNGVENVRKFYKD
PKNFGAVGTRCMKNCGKETVLKISQEITDVKPAYSTLRDMPKEDASKGPVSEAEKLYEKSCAVCHKTDAMGAPAVGDKKA
WATAMEKGMDKVNHNAINGIGGMPPKGGAMNLTDNQVKDIVKFMVESSK
>WP_299941483.1 c-type cytochrome [Sulfurimonas sp.]
MIRLNNKLIALGASVIASTLLTTSAFAATESKTEAAPAGIYKATKDALDGGVTYKRSNGSYTAYKVNEQSTKGVNFGRAP
TPNELKAWDVDIMPDGTGLPEGSGTAEEGSELYDKDCAVCHGEFGAGGKGYPTLTGGTLESLKNQRTCPGKDAPNRTIGS
YWPQASTLIWYIRDAMPYAHPKSYTPNQLYAMTAYLLAENGVKIDGKDITELNKENFKKIVMPNRNGFYPNIDGPKGVEN
VRAFYKDPKNFGAVTGTRCMTNCGKESVAKIANEITAVVPPYTTVRDLPKEDASKGAASSPAAKAYEKSCAVCHKTDSMG
APAVGAKAAWAKAMEKGMDKVNHNAINGVGGMPPKGGAMNLSDDEVKDIVKYMVESSK
>MDX9814401.1 c-type cytochrome [Sulfurimonadaceae bacterium]
MIKLNNKLIAIAASALVASTAFAASVAPLPKGIYNAKKDALDGGVTYKVKDGKYTAYHVNEQSTKGVNFGRTPTANEIKA
WDTDIMPDGTGLPVGSGTVDEGEELYDRDCAVCHGDFGAGGVGYPTLTGGSIKSLKNQRDCPGKDAPNRTLGSYWPQAST
LIWYIRDAMPYANPKSYTPNEMYAVTAYLLHNEGITIDGEEIEELNQDNFKKIVMPNRNGFYPDIDGPKGVENVRKFYQD
PKNFGAVGTRCMKNCGKETVVRIANEITDVVPAYSTERNLPPEDESGPVSAEQKEYEKSCAVCHKTDTMGAPALGDAKAW
AKVMEKGIDKVYQHSIDGFGGMPPKGGNMNLSDDQVKDIVNFMVESSK
>WP_294877712.1 c-type cytochrome [Sulfurimonas sp. RIFOXYB12_FULL_35_9]
MMIKLNNKLIALGASIVASALLTTSAFAAQSKTEAAPAGMYKATKNALDGGVTYKREKGSYTAYRVNEQSTKGVNFGRAP
TPNELKAWDADIMPDGTGLPEGSGTVEEGEALYDKDCAVCHGEFGAGGKGYPTLTGGSIESLKNQRTCPGKDAPNRTIGS
YWPQASTLIWYIRDAMPYAHPKSYTPNQMYAMTAYLLAENGVKIDGEDIEELNKDNFKKIVMPNRDGFYPNVDGPKGVEN
VKAFYKNPKNFGAITGTRCMTNCGKEPVAKIANEITAVVPAYSTVRDLPKEDASKGAASSPAAKEYEKSCAVCHKTDAMG
APAVGAKAAWAKAMEKGMEKVNHNAINGIGGMPPKGGATNLGDDEVKDIVKYMVESSK
>OHE19539.1 MAG: MFS transporter [Sulfurimonas sp. RIFOXYD2_FULL_37_8]
MIKLNNKLIALGASMVASALLTTSAFAAPSKTEAAPAGIYKATKNALDGGVTYKREKGSYTAYRVNEQSTKGVNFGRAPT
ANELKAWDADIMPDGTGLPEGSGTVEEGEALYDKDCAVCHGEFGAGGKGYPTLTGGSIESLKNQRTCPGKDAPNRTIGSY
WPQASTLIWYIRDAMPYAHPKSYTPNQMYAMTAYLLAENGVKIDGEDIEELNKDNFKKIVMPNRDGFYPNVDGPKGVENI
RAFYKDPKNFGAVTGTRCMTNCGKEPVARIANEITAVVPPYTTVRDLPKEDASKGAASSPAAKAYEKSCAVCHKTDAMGA
PAVGAKAAWAKAMEKGMDKVNHNAINGIGGMPPKGGATNLGDDEVKDIVKYMVESSK
>WP_294890483.1 c-type cytochrome [Sulfurimonas sp. RIFCSPLOWO2_12_36_12]
MIKLNNKLIALGASVIASTLLVTNAFAAAPSKVDSAAAGVYNPTKNALDGGVTYKRSNGSYTAYRINEQSTKGVNFGRTP
TPNELKAWDADIMPDGTGLPKGSGTVDDGEALYDKDCAVCHGEFGAGGKGYPTLTGGTIDSLKNQRTCPGKDAPNRTIGS
YWPQASTLIWYIRDAMPYAHPKSYSPDQMYAMTAYLLKESGVTIDGKEIEELNQDNFKKIVMPNRNGFYPNIDGPKGVEN
VRAFFKNPKNFGAVGTRCMTNCGKESVAKIGNEITDVVPAYSTVRDLPKVDPSKGGAVSEAQKLYEKSCAVCHKTDAMGA
PAVGDKGVWADLVVKGIDKINHNAINGLGGMPPKGGAMDLSDAQVKDIVKFMVESSK
>WP_294883472.1 MULTISPECIES: c-type cytochrome [unclassified Sulfurimonas]
MIKLNNKLIVLGVSVIASTALFTSCFAATTTKVDSAAGVYKPTKNALDGGVTYKRANGSYTAYRINEQSTKGINHGRVPT
ANELKAWDADIMPDGTGLPVGSGTVDQGEELYDKDCVACHGEFGAGGKGYPTLTGGSLASLTNQRTCPGKDAPNRTIGSY
WPQASTLIWYIRDAMPYAHPKSYSPDQMYAMTAYLLAQNNIKIDGEDIEELNQDNFKKIVMPNRNGFYPNIDGPKGVENV
RAFYKDPKNFGAVGTRCMKNCGKEKVSAIGNEITAVEPAYSTVRDLPKVDPSKGGAVSEAQKLYEKSCAVCHKTDAMGAP
PVGNKDAWDKVMKQGMDKVNHNAINGVGAMPPKGGAMNLSDDQVKDIVKFMVESSK
>WP_137011036.1 c-type cytochrome [Sulfurimonas crateris]
MIKLNSKLIILGVSVVASSALFFTGCFASSSSAGASSAKVESAANGMYNPTKDALDGGVTYKRENGMYTAYAVNEQPTTG
VNFGRAPTPNELKAWDADIMPDGTGLPEGSGTVEEGEVLYDRDCAVCHGEFGAGGKGYPTLTGGSMDSLANQRTCPGKDA
PNRTIGSYWPQASTLIWYIRDAMPYANPKSYTPDEMYAMTAYLLYENGVQIDGEDIEELNQDNFKKIVMPNRDGFYPNID
GPEGVENVRAFFAEPKNFGAVGTRCMTNCGKESVARIANEITAVVPPYSTERDLPPVSEDAGPVSEAEKLYEKSCAVCHK
TDAMGAPAVGDKNAWATVMEQGIDRVNHNSINGIGGMPPKGGAMDLSDDQIKDIVKFMVESSK
>WP_295010013.1 c-type cytochrome [Sulfurimonas sp.]
MIKLSNKLIILGVSVVASSALFFTGCLGSSAEAINSAKVQTAANGMYNPTKDALDGGVTYKRANGMYTAYALNEQSTAGV
NFGRAPTPNELKAWDTDIMPDGTGLPEGSGTVDDGEELYDRDCAVCHGEFGAGGKGYPTLTGGSLASLTNQRTCPGKDAP
NRTIGSYWPQASTLIWYIRDAMPYANPKSYSPNEMYAVTAYLLKENGVQIEGQDIEELNQDNFKKIVMPNRNGFYPDIDG
PNGVENVRAFFAEPKNFGAVGTRCMTNCGKESVARIGNEITGVVPAYSTVRNLPKVDPSKGGAVSEAQKLYEKSCAVCHK
TDAMGAPAVGDRGAWETIMEQGLDKVNSHAINGLGNMPPKGGAMDLSDDQVKEIVKFMVESSK
>MCF6310665.1 c-type cytochrome [Sulfurimonas sp.]
MLKLNNKLIAASAALVISTLSFAGSGPYNATRDALDGGVTYPRANGVETAYRYNTQDMSKLNYGRVPTKNELAAWDMDMM
PDGTGFPEGSGSVEEGDELYEMQCASCHGEFGAGGKGYPTLAGGTVASLKNQRTCPGKDAPKRTIGSYWPQVSTLMWYVR
DAMPYAHPKSLTNDELYAMTAYLLSANEITIDGEELDDEYVLNKEKLMKVKMPNRDGFYPNIDGPNGIENVRAFFKDRKN
YGAVGTRCMKDCGKEKVMRIGNEITNVVPPYSTVRDLPIEKATASKSATEKMYDASCVVCHKTDAMGAPAVGDHDAWATV
IEQGIDKVNHNAINGLGGMPPKGGAMDLTDAQVKEIVKFMVESSK
>MDA7818504.1 c-type cytochrome [Sulfurimonas sp.]
MFKLDHKSIVITAALVASTTLFTGCFGTSNIAESYNGSVDALDGGVTYPRENGIETAYAYNTQDVSGVNHGRVPTPNELK
AWDADIMPDGTGLPEGSGSVELGDELYESQCASCHGEFGAGGKGYPTLAGGSLDSLTNQRTAPGMDAPKRTFGSYWPQAS
TMIWYIRDAMPYAHPKSLSNDELYALTAYLLNVNEISIDGVEVDDEYVLDREKFLKIKMPNREGFYPNIDGPNGVENVRA
FFADRPKNIGAGTKCMEDCKDPNILDGNKEATVMRIGMEISNVVPAYSTVRDLPVEAGTSAKSETEKLYDANCALCHATD
AMGAPAVGDHDTWATVVAQGMDKVNSNAINGFGGMPAKGGNMDLTDAQVIDIVKFMVDSSK
>MCD6190340.1 cytochrome c5 family protein [Sulfurimonas sp.]
MFKLDRKSIIIGTSAIATSALMLSGCMGTTAFGSSSETASAPSKVGVYAIKNKTAIDGGVTYEKANGTEAAYSYNQQSTK
GVSFGRTPTANEIKAWDIDALPDGTGLPEGEGSVEEGDELYEEQCAACHGDFGGGGNGYPQLAGGNQDKDENGIVITLKN
QRLAPGMDAPKRTIGTYWPKATTLFTYIRDAMPYATPKSLSANETYAITAYLLAQNGVMIDGQEMDEEYVLNAQKLTKVV
LANNNGFYPNIDGPTGPADVKAFFADRAKNIGSGTRCMTDCKDPGMDGKTEATVMKIGYEMKDVVPAYSTVRDLPPEVED
KSISKAEKMYNVNCKLCHATDNMGAPAVGDVAAWKEVTAKGVDKVVYNAINGMGGMPAKGGNEDLIPSEVKEIVDFMIES
SKPKH
>MCD6653868.1 c-type cytochrome [Sulfurovum sp.]
MFKSYHKLFISSVLVVAGTSSTIFAAQSSVSNTYDNGKRVIDGGVTYPVTNGKTASYHINEETLKGGYAYGKKATENEIK
AWDIDVMPDGTGLPEGKGTVEEGDELYEAKCVSCHGDFGSGSGSYPALAKGNAEEGVATLKNQRTKPDMDGPIRVFGTYW
PQASTLWWYIKTGMPHAAPLSLTDDEVYALSAYMLSINEMTIDGEELDDEYELDREKFLKIKMPNKDGFVPNIDGPKGTD
NMRDYMSNPKNYGNGTRCMKNCFEGEPVLAKIQTEIKEFSPPLSTVRELPKADASATPASEGAKIYEASCAVCHATDAMG
APAVGDKKAWEAVLKKGIDTVHKNAIIGINAMPPKGGNANLTDDQLKAAVDFMIDQSK
>PID47836.1 MAG: MFS transporter [Pseudomonadota bacterium]
MYKLGLKSLIAVSLIASVSLAEQKGEFIPASTNKLNNQPTIDGGVYHPVQNGKTGPYRINERILKGGFYSGRVPTKNEIK
AWDKDIMADGTGLPEGKGSVEEGEEIYDEKCVSCHGDFGAGGGGYPALSKGNAVDLQQTLTNQRNEPDADGPVRVFGSYW
PVASTLWWYIRDGMPHTRSKTLTDNEVYALVAYILYINEMEVDGVEVDEEYVLDREKFLKIKMPNVDGFEPKIQGKDALK
NVREYYKNPKNFGGIKVDYDKRCMENCQKDTAKVVRVKNGGISDFNPPLSNKKDLPKKQEMTDSKPDPIAEAYKNSCAVC
HQDDSMGAPVAGDKKTWDTKMAKQGIEGIYSNGINGINVMPPKGGTDMSDKEFKAVVDYMINLKK
>MBO8086541.1 c-type cytochrome [Marichromatium sp.]
MFKLELYKVLTASIVSTTVLAGAIQAQESAYNGLWNAKKDISGGVYYPIKDGKTGPYHVNPQVYKDSNVAKGEGGLKVGY
NHGRAPTDNELEAWNKDIMPDGTGLPDGYGYADEGEALYEAKCLSCHGDFGSGGGGYPALAAGKAKEMKRTLRNNRWLNP
TAEGPVRVFGSYWPVASTMFWYIRDAMPHQKSKTLTDDETYSLVAYMLHINDMKVHGEIVNEIFKLDKEKFLKIQMPNRN
GFVPDIDGPDGIENVRKFFENPQNYGGIRLAKGEEPCMKNCQQTDNIVRVDGGITEFEPPMSVARDLPPEENDPARKVTF
DPQAAYANDCAMCHDNGVAPKAGDTAGWATFLEKGYPELLKNAIEGTNNGMPAMGGSSLNKEEFEQVIEYMLGQ
