# Supplementary material for: Sulfur disproportionation occurs globally across anoxic habitats and has multiple mechanisms of independent evolutionary origin
Source: ISME J. 2026 Mar 2;20(1):wrag042. doi: 10.1093/ismejo/wrag042 (PMC12998232; doi:10.1093/ismejo/wrag042)
Supplement: Sup_File_1_HMM_wrag042 [file sup_file_1_hmm_wrag042.zip › SupFile1_HMM/SupFile1a_sequences/ssea_new.fas]

>WP_015402333.1 rhodanese-like domain-containing protein [Desulfocapsa sulfexigens]
MLSAKKAVFFIIPLLGLSFAPANIVKGAELSQCALCHTDPELIDELTEEAIMYGEGDPEISSRQIGNGYG
VKQAPFDLYEKILVSESFLSSTHGQIPCQLCHLGNPDSNDPATAHAGMLRDPSLSSTETCGQCHEDIVSK
AINSLHMNATPLYASLEKRCSREQMDSMKESTLQKQCLSCHQGSCGSCHVSRPAVSGGGLRQGHIFKKKP
DFVDQCLPCHTSPTGNDFIGKNGKGDVHYRKHQMTCSGCHSGPELHASAGKATNRYHFDQRPQCIDCHTD
ISTGPIPEHVTHKNVSCYVCHAAPYQNCTSCHIGLDENGVSYSQSSPPKQNFKIGLNPDKKGARYVLMRE
VGIHRDTFKNDIGKMKRFSALPTYKMATPHTIQRRTWQTADCNHCHGNKDLFLTQDTVPFDAIVANNHVL
LKSTDIPEKVQTKRSFILSPTHPDPAMRVSADWLKKHYKDKNLVILDTRTKAQYEKGHIPGAYHLCFCLF
RTGAEATPPYMMLSPQELAKTLGGPRLGLSPDTRVVLYDDGHSGRGIVFLALQMIGHQKISFLDGNISSW
EQSGFTLAKGKAPQAKVNDYPVKATNPLVDNHGIIELMGSGQAIVVDVRNAAQHNGHMKRSDITKKGGSI
PESLSFPLQTVVDGEGMIHSDERLSWLLSTAGINQSREKKIIVTCNTNMLAAEFYMILTYLGYDNVRIHD
GSWAEWSAEFQ
>WP_275802364.1 rhodanese-like domain-containing protein [Desulfurivibrio alkaliphilus]
MKINKLGKTAAAGTIMVGILLFLAVQGASERLAPRNWQPTDANPRLLVTPLEVWEHRDQWLVVDLRDRES
YLAGHLPGAIHLGDRAHKLLRTDMFVPDFRREESPRAGEVYEHLAMQPVAELERVFSRAGISHGQTVVLY
SDYEDTLPGYTFVPFVVLEYLGHPDVRVMDGGIENWWAHRLPVETRENRLPPSNFRTRLRPQVIADETEV
LSIALMNLAVLDEMGIDDRRIDMPQLVDSRIADEHSGAQPAPPGHALYEAGARAGRIPQTTVNVPHWQQF
ADMETLLLKPIPELAAMYAALDREKRTIVYCYIANRASMTYFILRLLGFNDPAVYHDSWIVWGNNPQLPL
AFDRGVSGATTPRAGGYQ
>WP_086034702.1 rhodanese-like domain-containing protein [Desulfurella amilsii]
MRDKKFILFFVLFAGLIFSGPVYAKIGILTTQQVGSMLQTQKNIIVIDTRNKQNYLAGHLPNAVNLTENQ
IIAPKEGELGLMPYNQQLEKIFSEYGLKSNAAYIVYSGEDYNNPANFIAKAAWVISALYWSGIRDIYYMD
GGFEKWKSEKFPVVKGNYSLPKSHFIIKFNPSNILAQKGFLLWSINNENTMQIIDSRPRKEYLEGHIKGA
KWLYAGDFLEKVSNYWVIRPKSVIENLFTKEDIDINKPTVSYCQSGHLSSVIWLIATSIFDKQSFWSFCG
TFANLQKQNKIPINIGPIC
>WP_073378132.1 rhodanese-like domain-containing protein [Desulfofustis glycolicus]
MGTSFHVRYLFIALGLLVGVYWSFSSVEAESAASTYPNHQFLVTATQLQERMESEPLVIVDVRADEYYDG
KMIPSAIRMPWTLFRRDNSAINMGGRFVGCVEAQKILGRHGIFRNDTIILYDSVARDGGATASYVFWVLD
MLGHEQKAILERGIDAWRDSDGEIVNSPVEREPLLYQAPADEIDIRRLTDEAFIYSRLGDPYYQVLDVRS
PAEYRGESLNTGLDGNPLKAGHIPGAYNINYETNWTDDKTLAIKDYTALAEMYRGLDPGKAVTVYCHSAR
RSSFSYFILRLMGFEDVIVYENSWYGWGSPERYYPVETQPHELPGQSLPRITKTAGSTGSTDTGSSSPEP
ENAAEKESAAPAKKDYISCGG
>WP_067620224.1 rhodanese-like domain-containing protein [Dissulfuribacter thermophilus]
MATINKILFVCLLSIILTCSRSVAQNLNVDSKILSTAQVENAIKKGIVTVIDARNISEEDYLDEHLPGAI
RLNNHMLTRVEGNVPGMLLPDRELEKVIANAGLSEDSNVVVYSAGETPKDWVDAARVIAILNYSGIKNTF
YMDGGLAKWDAEERPLEEGAVRVNRTNFKIHRLEDQPIFCDLIKVKEILDGKESAYFIDARNLDYFKGKD
ADPRLVRHGHIPGAILIPVSLFAKNEGDYYTLKPMSEIKEILRSHGLSLDDGRPWISYCNTGHLASGIWF
VANYYLRKGSVWIYDGSMAQYARTKLAVLKDSAWSGHQRLAKCNIELHDKKIGVLSRY
>WP_084270887.1 rhodanese-like domain-containing protein [Thermosulfurimonas dismutans]
MLTKTIKILWICSLWSILTVSHCMGKVSRNEVKGAFRIWSTAQVEEALKKGKVVIIDARNIPEEDYLEEH
LPGAVRLNNHMLTTKRYGVPGILLSDRELEEKISQAGLSENSRVIVYAQGETPKDYVDAARVLAILNYVG
IKDTYFMDGGLAKWEAEGRPLAEGPVSVKKTNFKIKHPDRSIFCDLVTVEEILCKKRQGILVDARPIKYY
EGRDQDPRLYRHGHIPGAIDLPASLFTKKIKDYYILKSPEEIKAILKIYGLTLDRPPVWISYCNTGHLAS
GLWFVARYVLHKRTVKIYDGSMVQYAKTNLPIEKARELKPKRLLAQCPAQLEHKLRSEKSIH
>WP_287005954.1 rhodanese-like domain-containing protein [Desulfurella sp.]
MKFKKFVVFLVFFVSLFFSGAAFAKIGIISTQQANFLIKTQNNVIVIDTRSKQNYLHGHLPKAINLTENEILASQENELG
LMPYNNQLERIFSAYGLKRNATYIVYSGENYDNSARFIAQAAWIISALYWSGIKDIYYMDGGFEKWKSEGLPVLIGNYSL
PKSHFTIEYNPGNILAQKSFLLWVINNENTIQVVDSRSRKEYLEGHIKGAKWLYAGDFLEKINNYWVIKPKNTIENLFLK
EDIDINKPIISYCQSGHLSSVFWFIANAIFDKQSVWSFCGTFKNLQKQNKVPINIGPIC
>AHF98245.1 hypothetical protein DESACE_09170 [Desulfurella acetivorans A63]
MKFKKFVVFLVFFVSLFFSRAAFAKIGIISTQQANFLIKTQNNVIVIDTRSKQNYLHGHLPKAINLTENEILVSQENELG
LMPYNNQLEKIFSAYGLKRNATYIVYSGENYDNSARFIAQAAWIISALYWSGIKDIYYMDGGFEKWKSEGLPVLIGNYSL
PKSHFTIEYNPGNILAQKSFLLWVINNENTIQVVDSRSRKEYLEGHIKGAKWLYAGDFLEKINNYWVIKPKNTIENLFLK
EDIDINKPTISYCQSGHLSSVFWFIANAIFDKQSVWSFCGTFKNLQKQNKVPINIGPIC
>WP_092128856.1 rhodanese-like domain-containing protein [Desulfurella multipotens]
MKFKKFVVFLVFFVSLFFSGAAFAKIGIISTQQANFLIKTQNNVIVIDTRSKQNYLHGHLPKAINLTENEILVSQENELG
LMPYNNQLEKIFSAYGLKRNATYIVYSGENYDNSARFIAQAAWIISALYWSGIKDIYYMDGGFEKWKSEGLPVLIGNYSL
PKSHFTIEYNPGNILAQKSFLLWVINNENTIQVVDSRSRKEYLEGHIKGAKWLYAGDFLEKINNYWVIKPKNTIENLFLK
EDIDINKPIISYCQSGHLSSVFWFIANAIFDKQSVWSFCGTFKNLQKQNKVPINIGPIC
>WP_291493797.1 rhodanese-like domain-containing protein [Desulfurella sp.]
MKFKKFVVFLVFFVSLFFSGAAFAKIGIISTQQANFLIKTQNNVIVIDTRSKQNYLHGHLPKAINLTENEILSSQENELG
LMPYNNQLERIFSAYGLKRNATYIVYSGENYDNSARFIAQAAWIISALYWSGIKDIYYMDGGFEKWKSEGLPVLIGNYSL
PKSHFTIEYNPGNILAQKNFLLWAIDNENAVQIIDSRDRKEYLKGHIKGARWFYAGDFLEKVNNYWIIKPKSTIENLFLK
EDIDINKPTISYCQSGHLSSVFWFIAKTIFNRQMVWSFCGTFKNLQKQNKVPINIGPIC
>AHF97771.1 hypothetical protein DESACE_02640 [Desulfurella acetivorans A63]
MFRKWFLVILATLFFGFFNLAFAKLGIISTDQAAQLISTNKDIIVIDTRSEKDYLNGHLPKAINLTNAMLSEKRGEVVGL
VPHNKQLEEKLSNFGLKKDATYIVYSGENFDKPHFFLTNATRVAAILYWAGIKDIYYMDGGYEKWVDEKKPIAKGEYRLP
KSNFVIDRNRTTVFSFLPFVEWALNHENLVQFVDARNYEQFSGQDTKDKRLARFGHLKGAKWVYVANYMQKEKNYWVIKP
KAQIEKVLADAGVDINKPIISYCNTGHLASGLWFIGQAMLDTMLISDYDGSMAEISRENDIPILAQ
