# Supplementary material for: Sulfur disproportionation occurs globally across anoxic habitats and has multiple mechanisms of independent evolutionary origin
Source: ISME J. 2026 Mar 2;20(1):wrag042. doi: 10.1093/ismejo/wrag042 (PMC12998232; doi:10.1093/ismejo/wrag042)
Supplement: Sup_File_1_HMM_wrag042 [file sup_file_1_hmm_wrag042.zip › SupFile1_HMM/SupFile1a_sequences/sudha_new.fas]

>WP_011012473.1 MULTISPECIES: NADPH-dependent glutamate synthase [Pyrococcus]
MPRLIKDRVPTPERSVGERVRDFGEVNLGYSWELALREAERCLQCPVEYAPCIKGCPVHINIPGFIKALR
ENRDNPSKAVREALRIIWRDNTLPAITGRVCPQEEQCEGACVVGKVGDPINIGKLERFVADYAREHGIDD
ELLLEEIKGIKRNGKKVAIIGAGPAGLTCAADLAKMGYEVTIYEALHQPGGVLIYGIPEFRLPKEIVKKE
LENLRRLGVKIETNVLVGKTITFEELREEYDAIFIGTGAGTPRIYPWPGVNLNGIYSANEFLTRINLMKA
YKFPEYDTPIKVGKRVAVIGGGNTAMDAARSALRLGAEVWILYRRTRKEMTAREEEIKHAEEEGVKFMFL
VTPKRFIGDENGNLKAIELEKMKLGEPDESGRRRPIPTGETFIMEFDTAIIAIGQTPNKTFLETVPGLKV
DEWGRIVVDENLMTSIPGVFAGGDAIRGEATVILAMGDGRKAAKAIHQYLSKEK
>WP_086034555.1 NADPH-dependent glutamate synthase [Desulfurella amilsii]
MAEKLKPAEKLKKDRVPMRNQEPLERVQNFLEVPLGYSLEEAIQEAQRCLQCNPPYCVAGCPADVRIPQF
VEKLIAEDIKGAFLEIKQTNALPAVCGRVCPQEEQCEGACIMNKKGKPIAIGRLERYVADWAKQLDYSDA
KKPSTKLNKKVAIVGSGPAGLACASDLAKLGYDVTVYEALHKAGGVLVYGIPEFRLPKAIVGYEVDQIKE
LGVEINLNYVIGLTKSVDELMQEYDAVFLANGAGAPSFLKIPGENLNGVYSASEFLTRSNLMKAYEFPNY
ATPIRVDQKAVVVGGGNVAMDAVRTAKRLGAKEATIVYRRGRKEMPARAEEIGHAEEEGIKFELLTNPVK
ILGDEYGNVVGIECVRMELGEPDESGRRRPQVVEGSNFVIDADTVIIAIGQSANPIVARSATGVETNKWG
YFVADENGKTTHPKVWAGGDIVTGAATVILAVGAGKKAAKSIHETLSNKQ
>WP_073378600.1 NADPH-dependent glutamate synthase [Desulfofustis glycolicus]
MADKPEKRTRMPMPEQDPQVRARNFLEVPTGYTVAMAQEEAARCLQCKKPGCVEGCPVGVDIPGFISLLS
KGDLTGAVRNLWSKNALPAVCGRVCPQEIQCEGKCIVGKKGQPVAIGNLERFCADYEREHGTGELPPKQK
PTGKKVAVVGSGPSGLTVAGDLIVKGHDVTIFEAFHKAGGVLIYGIPEFRLPKAIVAQEINFLERLGVKI
EVNAVVGRTVSLDELFEQGFDAVYVGVGAGLPRFMNIPGENLVGILSANEYLTRANLMKAYQFPKVDTPI
PIGKQVVVLGAGNVAMDAARTAMRLGADNVKIVYRRSREEMPARKAEIHHAEEEGIEMFLLTNPTRYLGN
DNGRLIGMECLRMELGEPDDSGRRRPVPIKGSEFTIDCDLCIVAVGSGANPLLTSETPDMQLNRWGYVVT
EEKTGKTTKKGVWAGGDIVTGAATVILAMGAGRQAADSIHDYLTIGW
>WP_008514974.1 NADPH-dependent glutamate synthase [Dethiobacter alkaliphilus]
MAHDIKKKHPMEEQNPQERVKNFDEVPFGYDIDTAVAEAERCLDCKKAPCRQGCPVEVNIPAFIMSIKDR
KFEESIAAMKADNSLPAICGRVCPQESQCESFCVRAKKGEPVGIGRLERFIADWQLKEGVEDPKLPEPTG
KKVAVVGAGPAGLTCAGDLAKLGHDVTMYEAFHTPGGVLVYGIPEFRLPKEIVAKEVDYIQRLGVKLETN
MVIGKTITVDELFEEHGFDAVFIGTGAGLPTFLGIPGENLLGVYSANEFLTRTNLMKAYRFPEFDTPIHV
GKNVAVVGAGNVAMDSARTALRLGAENVYIVYRRSDKEMPARLEEIHHAEEEGVQFRLLTNPIGINGDDK
GWVKGMECMQMRLCEPDESGRCRPEPIEDSNFVLDVDTVVVAVGQTPNPLVPQTTTGLKTGRKGTIDADE
FGKTSREGVWAGGDIVTGAATVINAMGAGKMAAKNIDEYLKSK
>HHS48843.1 NADPH-dependent glutamate synthase [Desulfurella acetivorans]
MAEKLKPAEKLKKNRVPMRTQEPLERVQNFLEVPLGYSLEEAIEEAQRCLQCNPPYCVAGCPADVRIPQFIEKIVAEDIK
GAFLEIKQTNALPAVCGRVCPQEEQCEGACIMNKKGKPIAIGRLERYVADWARQFGYSDAKKPSIKLNKKIAVVGSGPAG
LACASDLAKLGYDVTIYEALHKAGGVLVYGIPEFRLPKAIVDYEVDQIKELGVEINLNYVIGLTKSVDDLIQEYDAVFLA
NGAGAPSFLNIPGENLNGVYSASEFLTRSNLMKAYDYPNYATPIRVGQKAVVVGGGNVAMDAVRTAKRLGAKEAIVVYRR
SRKEMPARAEEIEHAEEEGIKFELLTNPVKILGDEHGNVVGIECVRMELGEPDESGRRRPQVVEGSNFVIDTDTVIIAIG
QSANPIVARSATGVETNKWGYFVADENGKTTHPKVWAGGDIVTGAATVILAVGAGKKAAKSIHETLSNKQ
>WP_051904525.1 NADPH-dependent glutamate synthase [Hippea jasoniae]
MAERLRPAEKFKRDRVPMKEQDPKERIKNFDEVPFGYSFEEAIKEAQRCLQCNPAPCVEGCPADVHVPQFIDKILDEDVE
AAFREIKITNALPAVCGRVCPQEEQCEGACVMNKKGKPIAIGRLERFVADWAREKGITDEDVRAEKTNKKVAIVGSGPAG
LACAADLAKLGYDVTIFEALHKPGGVLVYGIPEFRLPKAIVQYEVDQIKKLGVKILTDYVIGYIKTVDELVEEYDAVFLA
NGAGAPSFLGIPGENLNGVYSASEFLTRSNLMRAFDFPNYDTPINVGKRVVVIGGGNVAMDAVRTAKRLGAEEAIIVYRR
SRAEMPARAEEIEHAEAEGIRFELLTNPVRVIGDENGNVKGLECVRMELGEPDESGRRRPVPIEGSNFVMDVDNVIIAIG
QNANPIVARSATGVETNKWGYFIADEETGKTTHPKVWAGGDIVTGAATVILAVGAGKKAAKSIHETLSKA
>WP_013681252.1 NADPH-dependent glutamate synthase [Hippea maritima]
MAERIKPAEKFKRDRVPMKEQDPKERVKNFNEVPYGYSLEEAIKEAQRCLQCKPAACVEGCPADVHIPQFIDKIIDEDIE
AAFKEIKITNALPAVCGRVCPQEEQCEGNCVMNKKGKPIAIGRLERFVADWAREHGIVDEDIDESQKKGKKVAIVGSGPA
GLACAADLAKLGYDVTVFEALHKPGGVLIYGIPEFRLPKSIVNYEVEQIKKMGVKIYTDYVIGYIKTVDELVEEYDAVFL
ANGAGAPSFLGIPGENLNGVYSASEFLTRSNLMRAFDFPEFDTPIQAGKRVVVIGGGNVAMDAVRTAKRLGAEEAIIVYR
RSRAEMPARAEEIEHAEAEGIRFELLTNPIRVIGDENGNVKGLECVRMELGEPDESGRRRPVPIEGSNFVMDVDNVIVAI
GQNANPIVARSATGVETNKWGYFVADEETGKTTHPKVWAGGDIVTGAATVILAVGAGKKAAKSIHETLSAQ
>WP_284151704.1 NADPH-dependent glutamate synthase [Desulfofustis limnaeus]
MADKAEKRISRIPMPEQDPKVRARNFLEVPTGYTVKMAQEEAARCLQCKKPGCVEGCPVGVDIPGFIDLISRGDFTGAIR
NLWSKNALPAVCGRVCPQEIQCEGRCIVGKKGEPVAIGNLERFCADYEREHGTGALPPKQSPTGKKVAVIGSGPSGLTVA
GDLIVKGHDVTIFEAFHKAGGVLIYGIPEFRLPKAIVAQEVNFLERLGVKIECNAVVGRTVSLDELFEQGYDAIYVGVGA
GLPRFMNIPGENLVGILSANEYLTRANLMKAYKFPDVDTPIPHGKNVVVLGAGNVAMDAARTAMRLGADSVKIVYRRSRD
EMPARKAEIHHAEEEGIEMFLLTNPTRYLGNDKGRLTGMECLRMELGEPDESGRRRPVAVKGSEFTIDCDLCIVAVGSGA
NPLLTSETPDMKLNKWGYVITDEKTGKTTKKGVWAGGDIVTGAATVILAMGAGRQAADSMHDFLTLGW
>KJS00400.1 dihydropyrimidine dehydrogenase [Desulfobulbaceae bacterium BRH_c16a]
MSETATKKTQISRVAMPEQEPKVRARNFLEVPTGYTVKMAQEEASRCLQCKKPGCVAGCPVGVDIPGFIDLIAQGDMTGA
IRNLWSKNALPAVCGRVCPQESQCEGKCIVGKKGEPVAIGNLERFCADYERENGTGELPPKAPPTGKKIAVVGSGPSGLT
VAGDLIVKGHEVTIFEAFHKAGGVLVYGIPEFRLPKAIVAQEVNFLERLGVKIQVNAVVGRTVSLDELSAEGFDAIYVGV
GAGLPKFMNIPGENYVGILSANEYLTRANLMKAYKYPEVDTPIPLGKNVVVLGAGNVAMDSARTAMRLGAESVKIVYRRS
RDEMPARQAEIHHAEEEGIELFLLTNPTRYIGNENGRLTGMECLRMELGEPDASGRRRPVPVKGSEFEIACDLCIVAVGS
GANPLLTSETPDMKLNRWGNVVADEKTGKTTKKAVWAGGDIVTGAATVILAMGAGRQAADSIHEYLTLGW
>WP_183349150.1 NADPH-dependent glutamate synthase [Desulfoprunum benzoelyticum]
MADIAGKTQKNPRVPMPEQEPKVRARNFLEVPTGYTMKMAQEEAARCLQCKKPGCVTGCPVGVDIPGFIDLIVQGDMSGA
IRHLWKMNALPAVCGRVCPQEIQCEGQCIVGKKGQPVAIGNLERFCADYEREHGTGELPPKQPSTGKKVAVVGSGPSGLT
VAGDLIVKGHDVTIYEAFHKPGGVLVYGIPEFRLPKAIVAQEVNFLERLGVKVECNAVVGRTVSLDELFAEGYEAIYVGV
GAGLPKFMNLPGENLVGILSANEYLTRANLMKAYQFPDVDTPIPHGKNVVVLGAGNVAMDSARTAMRLGAETVKIVYRRS
RDEMPARKAEIHHAEEEGIEMCLLTNPTRYLGNEKGRLTGMECLRMELGEPDASGRRRPVPIKGSEFQVDCDLCIVAVGS
GANPLLTSETSDMQLNKWGYVVTDPATGKTTKKGVWAGGDIVTGAATVILAMGAGRQAADSIHNYLTLGW
>MBM9604944.1 NADPH-dependent glutamate synthase [Desulfopila inferna]
MAEKGEKKTKNPRVAMPEQDPQVRARNFLEVPTGYTLKMAQEEAARCLQCRKPGCVTGCPVGVDIPGFIDLIAQGDMTGA
IRNLWTKNALPAVCGRVCPQEIQCEGKCIVGKKGEPVAIGNLERFAADYERQHGTGEMPPVAPPTGKKVAVVGSGPSGLT
VAGDLILKGHEVTIFEAFHKPGGVLVYGIPEFRLPKEDIVAQEVDFLRKLGVKIECNVVIGRTVTLDELFEQGFDAVYVG
VGAGLPRFMNIPGENLVGILSANEYLTRANLMKAYKFPEVDTPIPMGKNVVVLGAGNVAMDSARTAMRLGADSVKIVYRR
SREEMPARKAEIHHAEEEGIEMFLLTNPTKYLGNEKGRLTGMECLKMELGEPDESGRRRPVAVKGSEFELECDLCIVAVG
SGANPLLTSDTPDMALNKWGNIVTDEKTGKTTKKGVWAGGDIVTGAATVILAMGAGREAADSIHDYLTLGW
>WP_092224659.1 NADPH-dependent glutamate synthase [Desulforhopalus singaporensis]
MAETAEKAKKQERVAMPEQEPKVRARNFLEVPTGYTVKMAQDEASRCLQCKKPACVEGCPVGVDIPGFIEKITEGDFTGA
IRNLWSKNALPAVCGRVCPQESQCEGRCIVGRKGQPVAIGNLERFCADYERENGTGELPPKAASTGKKVAVVGSGPSGLT
VAGDLIIKGHDVTVFEAFHKPGGVLVYGIPEFRLPKAIVAQEVNFLERQGVNIQCNAVVGRTVSLDELFEEGYDAIYIGV
GAGLPRFMNIPGENLVGILSANEYLTRANLMKAYEYPKVDTPIPLGKNVVVLGAGNVAMDSARTAMRLGAESVKIVYRRS
RDEMPARQAEIHHAEEEGIELFLLTNPTKYLGNEQGRLTGMECLQMELGEPDDSGRRRPVPVKGSEFTIDCDLCIVAVGS
GANPLLTSTTPDMTLNKWGNVVADPKTGKTTKKGVWAGGDIVTGAATVILAMGAGRDAANSMHDYLTLGW
>WP_136807842.1 NADPH-dependent glutamate synthase [Desulfosediminicola flagellatus]
MAEKVAKKVKNPRIAMPEQEPQIRARNFLEVPTGYTPKMAQEEAARCLQCKKPACVQGCPVGVDIPGFIDLLSQGDMTGA
IRNLWTKNALPAVCGRVCPQEVQCEGLCILGKKGEPVAIGNLERFCADYERENGSGETPPVGAPTGKKVAVVGSGPSGLT
VAGDLIVKGHDVTIFEAFHKPGGVLVYGIPEFRLPKDIVAQEVNFLERLGVKVECNAVVGKTVSLEELFEQGFDAIYVGV
GAGLPRFMNIPGENLVGILSANEYLTRANLMKAYKYPEVDTPIPKGKSVTVLGAGNVAMDSARTAMRLGAEKVRIVYRRS
RDEMPARGAEIHHAEEEGIELFLLTNPTKYIGDENGRLIGMECLKMELGEPDASGRRRPVAIEGSEFQLDTDLCIVAVGS
GANPLLTAETPDIKLNRWGNIDADEANGKTTMKGVWAGGDIVTGAATVILAMGAGRAAANSMHDYLTLGW
>MBT9167574.1 NADPH-Fe(3+) oxidoreductase subunit beta [Syntrophomonadaceae bacterium]
MEPNITKKHQMEEQKPAERVKNFNEVPYGYNMETAIAEAERCLECKKAPCLQGCPVEIDIPAFIGLIKEKKFGEGVFVLK
DKNNLPAICGRVCPQESQCESFCVRAKKGDSVAIGRLERFLADWELEHGVDVPALPAPTGKKVAVVGAGPAGLTCAGDLA
KMGHDVTIFEAFHKPGGVLVYGIPEFRLPKDIVRKEVDYIMRLGVKLRTNIVIGKTITIDELFTEEGFHAVFIGTGAGLP
TFLGIPGENLLGVYSANEFLTRINLMKAYLFPEYDTPIKVGKNVAVVGAGNVAMDSARTALRLGAENVYIVYRRSDKEMP
ARLEEIHHAEEEGVQFNLLTNPIKISGDENGWVKRIECVKMRLCEPDESGRCRPEPIEKSNFVFAVDTVVVAVGQTPNPL
VPQTTAGLKTGRRGTIEADESGKTSREGVWAGGDIVTGAATVINAMGAGKVAAKSIDEYLKNLPTA
>NLX90357.1 NADPH-dependent glutamate synthase [Bacillota bacterium]
MQMWRWKIMPLDNEQVKQLRKMKEKHPMPEQDPRERIKNFDEVPFGYDAETAVKEANRCLQCKDAKCVEGCPVEVDIPAF
IKCIQEEKFDEGIKKLKEKNNLPAVCGRVCPQESQCESFCIRGKKGQPVAIGRLERFLADYELAKGVETPAIPAKTGKRV
AIVGSGPAGLTAAGDLARMGHEVVLFEAFHSTGGVLRYGIPEFRLPKEKVLQREVDYIASLGVDIKTNVVIGKTITVDEL
FEEEGFHAVFIGTGAGLPQFLGIPGENLSGVYSANEFLTRTNLMKAYLFPEWDTPIKLTKKVAVVGAGNVAMDAARTALR
LGAEEVHIVYRRSDKEMPARAEEIHHAKEEGVIFNLLTNPVKILSDENGWVKGMECIKMELGEPDESGRARPVPIKGSEF
VFDVGTVVIAIGNSPNPLIPQTTSGLEIGRKGTIVADADGATTRKGVFAGGDIVTGAATVILAMGAGKTAARAIDRYLST
L
>WP_011344883.1 NADPH-dependent glutamate synthase [Carboxydothermus hydrogenoformans]
MAFDRPTKKYPMPEQDPKVRAKNFDEVALGYSLELAMKEAERCLDCKKPACKQGCPVEVDIPDFIRFIKAGDIDSAINKI
KEKNALPAICGRVCPQESQCEGQCVLGKKGEPVAIGRLERFAADYELAKGTQNVTVAPPTGKKVAVIGSGPAGLTCAADL
AKLGHKVTIFEALHVPGGVLMYGIPEFRLPKRIVQQEIDNLKKLGVEIKTNTVIGKSLTVDELLDEEGYDAVFVGTGAGL
PNFMGIPGENLNGVYSANEFLTRTNLMKAYLFPEYDTPIKVGEKVAVLGAGNVAMDAARTALRLGAKEVYIVYRRSRNEM
PARLEEIHHAEEEGVKFMLLTNPTRIIGDENGWVKAMECLKYELGEPDESGRRSPVPIPGSEFIIEVDTVVVAIGQSPNP
LVPRTTKGLEVGRKGNIIADENGKTTREGVWAGGDIVTGAATVIKAMGAGKKAARAIHEYLMSK
>WP_075858844.1 NADPH-dependent glutamate synthase [Carboxydothermus pertinax]
MAFDRPTKKYPMPEQDPVARAKNFDEVALGYDLETAIKEAQRCLDCKKPACKEGCPVEVDIPDFIRFIKAGDIDSAINKI
KGKNALPAVCGRVCPQENQCEGRCVLGKKGEPVGIGRLERFAADYELAKGTQEVQVAPPTGKKVAVVGSGPAGLTCAADL
ARLGHKVTIFEALHVAGGVLMYGIPEFRLPKRIVQREIENLTKLGVEIKTNAVIGKSLTVDELLEEEGYDAVFVGTGAGL
PNFMGIPGENLNGVYSANEFLTRTNLMKAYLFPEYDTPIKVGEKVAVLGAGNVAMDAARTALRLGAKEVYIVYRRSRNEM
PARLEEIHHAEEEGVKFMLLTNPTRIIGDDKGWVKAMECLKYELGEPDESGRRSPVPIPGSEFTIEVDTVVVAIGQSPNP
LVPRTTRGLEVGRKGNIIADENGQTTREGVWAGGDIVTGAATVIKAMGAGKKAAKAIHEYLMAK
>WP_078665149.1 MULTISPECIES: NADPH-dependent glutamate synthase [Carboxydocella]
MSLEKGKKELVLKKTPIPEQDPAVRARNFDEVALGYTEELAVQEANRCLSCKNEPCVKGCPVQVPIPQFIAKIKEKDFAG
AIRTIKTKNLLPAVCGRVCPQENQCEKNCVMAKKGEPVGIGRLERFAADWEMAHGVEVPEVAPPTGKKVAIIGSGPAGLT
AAADLAKLGHKVTIFEALHVPGGVLMYGIPEFRLPKRIVQQEIDNLRKMGVEIIVNAVVGKSITVDELMEQEGFDAVFIG
TGAGLPYFLGIPGENLNGVYSANEFLTRTNLMKGYLFPEYATPIKVGKRAAILGAGNVAMDAARTAKRLGAEEVYIVYRR
SREEMPARLEEIHHAEEEGIKFQLLTNPIRLLGNEQGWVTAMECLRYELGEPDASGRRSPVPIEGSNFIMEVDTVVVAIG
QGPNPLVPRTTKGLETNRKGNIMASEETGATSKPGVYAGGDVVTGAATVIKAMGAGRVAATAIHEYLMNK
>WP_237659060.1 NADPH-dependent glutamate synthase [Tepidanaerobacter sp. GT38]
MPSINRSKTKTPMPSQDPKERRKNFNEVALGYTTEDAINEAQRCLNCKKPSCMEGCPVHVKIPNFIKHIAEGDFEGAIKV
IKETNSLPAICGRVCPQEEQCEQRCVLAKRGEPVGIGRLERFAADWERNQGIKTPEKTSSRNKKVAIIGSGPAGLTCAGD
LAKLGYEVTVFEAFHEPGGVLIYGIPEFRLPKAIVKQEVEFIKKLGVEVKTNMVMGQVLTVDDLLEKEGYDAVFIGTGAG
LPKFLNIPGENYLGVYSANEFLTRINLMKAYNFPETDTPVKVGKRVAVVGGGNVAMDAARSALRMGAEEVYIIYRRSEEE
MPARKEEVEHAKEEGIIFKFLTNPVRIIGDENGWVKGIECIQMELGEPDASGRRRPVPIKDSEFILDMDTVIIAIGTGPN
PLLIKATEGIKLNKYGYIETDENGKTSKEGVWAGGDIVTGAATVILAMGAGKKAAQSIHEYLQNK
>WP_281796143.1 NADPH-dependent glutamate synthase [Tepidanaerobacter syntrophicus]
MPSINKSKVKTPMPAQDPKVRSRNFNEVALGYTEEDAVNEAARCLNCKNPTCMQGCPVQIQIPRFIKCIKEKDFESAISI
IKETNSLPAICGRVCPQEDQCEQKCILTKKGDPVGIGRLERFAADWEREKGVKIPEKPNPIGKKVAIIGSGPAGLTCAGD
LAKLGYDVTVFEAFHEAGGVLIYGIPEFRLPKEIVKQEVNFLKELGVKVETDMVMGKVLTVDDLFEKGYEAVFIGTGAGL
PKFMGIPGENYLGVYSANEFLTRINLMKAYKFPETDTPVKVGKKVAVIGGGNVAMDSARSALRMGADEVYIIYRRSEAEM
PARKEEFEHAKEEGIIFKFLTNPIRIIGDEKGWVKGVECIQMELGEPDASGRRRPVPIKGSEFMLDMDTVVIAIGTGPNP
LLIQATQGLDLNKYGYIATDEDGRTSKEGVWAGGDIVTGSATVILAMGAGKKAAQSIDNYLKNK
>AEG15498.1 glutamate synthase (NADPH), homotetrameric [Desulfofundulus kuznetsovii DSM 6115]
MAEKKEIIPKKHPMPAQAPIERIRNFNEVALGYDEETAVAEAKRCLQCKKEPCRQGCPVEVDIPAFIRLVAERDFAGAIK
KIKEKNALPAVCGRVCPQENQCEKYCTLGKKHEPVGIGRLERFCADWELTRGVLPQEVAPPTGFKVAVVGSGPAGLTCAA
DLAKLGHRVTVFEALHVAGGVLMYGIPEFRLPKRVVQAEIENLKKLGVEIVTNAVVGKFATVDELMEEEGFDAVFIGTGA
GLPYFMNIPGENSCGVYSANEFLTRTNLMKAYLFPEWDTPIKVGRKVAVIGGGNVAMDAARTALRLGAEESWIVYRRSEK
ELPARHEEVEHAKEEGIKFAFLTNPVRILADENGWVKGMECLRYELGEPDESGRRRPVPIPGSEFVMDVDTVVVAIGQAP
NPLVPRTTRGLELGRKGNIVADPQTGATSKPGVFAGGDVVTGAATVILAMGAGRIAARSIHDYLMKKKG
