# Supplementary material for: Sulfur disproportionation occurs globally across anoxic habitats and has multiple mechanisms of independent evolutionary origin
Source: ISME J. 2026 Mar 2;20(1):wrag042. doi: 10.1093/ismejo/wrag042 (PMC12998232; doi:10.1093/ismejo/wrag042)
Supplement: Sup_File_1_HMM_wrag042 [file sup_file_1_hmm_wrag042.zip › SupFile1_HMM/SupFile1a_sequences/sudhb_new.fas]

>WP_014835388.1 MULTISPECIES: sulfide/dihydroorotate dehydrogenase-like FAD/NAD-binding protein [Pyrococcus]
MFKILRKERLAPGINLFEIESPRIAKHAKPGQFVMIRLHEKGERIPLTIADVDISKGSITIVAQEVGKTT
RELGTYEAGDYILDVLGPLGKPSHIDYFGTVVMIGGGVGVAEIYPVAKAMKEKGNYVISILGFRTKDLVF
WEDKLRSVSDEVIVTTNDGSYGMKGFTTHALQKLIEEGRKIDLVHAVGPAIMMKAVAELTKPYGIKTVAS
LNPIMVDGTGMCGACRVTVGGEVKFACVDGPEFDAHLVDWDELMNRLAYYRDLEKISLEKWERERRMV
>WP_086034554.1 sulfide/dihydroorotate dehydrogenase-like FAD/NAD-binding protein [Desulfurella amilsii]
MYKILKKQKWSDTIFSNWIEAPFVAKAAQPGQFIILITSQSGERIPLTIADSNAKEGWVQIVYQVVGAST
LELSLMNEGENLYAFVGPLGVPSEIENFGGKVLIIGGGIGIAPIYPVAKKLKELGNYVISIIGARTKDLI
IMEDKMKEASNELLIATDDGTYGQKGFVTNIMDDILKKESEAIKDIWAVGPPIMMKMCTRVANEHNKQIW
VSLNSIMVDGTGMCGACRVSVGGKTKFACVDGPEFRGNLVNFEEMILRQRQYCDQEREALMLLEEKIRRQ
ASNG
>WP_073378598.1 sulfide/dihydroorotate dehydrogenase-like FAD/NAD-binding protein [Desulfofustis glycolicus]
MFTIVRREEMAGGTVILNEIEAPQIARKARPGQFVILKANEEGERIPLTMAETDPEKGTITIIYMVVGKS
TALFRDLKVGDGYQDVIGPLGKATHLEKVGKVVCVGGGTGVAVLHPITRALKEIGNDVTCIIGARTKDLL
ILEEQMKNASHDLRICTDDGSYGHHGFVTEVLKEILEQGDVKQVVAIGPVPMMKAVSAITKTYDVPTMVS
LNPIMVDGTGMCGGCRVSVGGATKFACVDGPEFDGHQVDYDELMMRLRAYQEDEKKCHESYCTIRDAR
>WP_008514978.1 sulfide/dihydroorotate dehydrogenase-like FAD/NAD-binding protein [Dethiobacter alkaliphilus]
MYKLVTKEVLSDVSKKFEVEAPLVAKKAQPGQFIILRVDEQGERVPLTIADSDPERGTITIIFQEVGLTT
KCLGQKEAGDYIADFVGPLGKPMEFPEEPGRVIAVGGGVGIAPVYPKVKGFHKAGMDVTSIIGARCKDLL
ILEDEMRAVSKELHVCTDDGSYGHHGFVSDILQKYLDDGEPIAEIIAVGPLPMMRAIVNQTRPYGVKTVV
SLNPVMVDGTGMCGACRVTVGEETKFTCVDGPVFDGHQVDFDELVARSRMYLDQEKKALENCRCGGAK
>WP_092129204.1 MULTISPECIES: sulfide/dihydroorotate dehydrogenase-like FAD/NAD-binding protein [Desulfurella]
MYKILKKQKWSDTIYSNWIEAPFVAKAAQPGQFIILITNQKGERIPLTIADSNAKEGWVQIVYQVVGASTLELSLMNEGD
SLYAFVGPLGIPSEVENFGGKVLIIGGGIGIAPIHPIAKKLKELGNYVVSIIGARTKDLIIMEDKMREASNELHIATDDG
TYGQKGFVTNIMDDILKKESEAIKDIWAIGPPIMMKMCTRVANEHNKQIWVSLNSIMVDGTGMCGACRVSVGGKTKFACV
DGPEFRGNLVNFDEMMLRQKQYCDQEREALMLLEEKIRRQASNG
>AHF96486.1 ferredoxin-NADP(+) reductase subunit alpha [Desulfurella acetivorans A63]
MYKILKKQKWSDTIYSNWIEAPFVAKAAQPGQFIILITNQKGERIPLTIADSNAKEGWVQIVYQVVGASTLELSVMNEGD
SLYAFVGPLGIPSEVENFGGKVLIIGGGIGIAPIHPIAKKLKELGNYVVSIIGARTKDLIIMEDKMREASNELHIATDDG
TYGQKGFVTNIMDDILKKESEAIKDIWAIGPPIMMKMCTRVANEHNKQIWVSLNSIMVDGTGMCGACRVSVGGKTKFACV
DGPEFRGNLVNFDEMMLRQKQYCDQEREALMLLEEKIRRQASNG
>HHS48842.1 sulfide/dihydroorotate dehydrogenase-like FAD/NAD-binding protein [Desulfurella acetivorans]
MYKILKKQKWSDTIFSNWIEAPFVAKAAQPGQFIILITNEKGERLPLTIADSNPKEGWVQIVYQVVGASTLELSLMNEGE
SLYAFVGPLGIPSEVENFGGKVLVIGGGIGIAPIHPIAKKLKELGNYVVSIIGARTKDLIIMEDKMREASNELLIATDDG
TYGQKGFVTNIMDDILKKESEAIKDIWAIGPPIMMKMCTRVANEHNKQIWVSLNSIMVDGTGMCGACRVSVGGKTKFACV
DGPEFRGSLVNFEEMILRQGQYRDQEREALMLLEEKIRRQASNG
>WP_291490943.1 sulfide/dihydroorotate dehydrogenase-like FAD/NAD-binding protein [Desulfurella sp.]
MYKILKKQKWSDTIYSNWIEAPFVAKAAQPGQFIILITNQKGERIPLTIADSNATEGWVQIVYQVVGASTLELSLMNEGD
SLYAFVGPLGIPSEVENFGGKVLIIGGGIGIAPIHPIAKKLKELGNYVVSIIGALTKDLIIMEDKMKEASNELHIATDDG
TYGQKGFVTNIMDDILKKESEAIKDIWAIGPPIMMKMCTRVANEHNKQIWVSLNSIMVDGTGMCGACRVSVGGKTKFACV
DGPEFRGSLVNFDEMILRQKQYCDQEREALMLLEEKIRRQASNG
>WP_035589463.1 sulfide/dihydroorotate dehydrogenase-like FAD/NAD-binding protein [Hippea jasoniae]
MAKILKKEQWSDTIFSMLIDAKDVAKAAKPGQFIILIPKEHGERIPLTIADSDADEGWVQIVFQVVGKSTLELSRMNESE
ELFSFVGPLGMPSEVEKFDGKVVMVGGGIGIAPIHPIAKKLKEMGNHVISIIGAKTADLLIMEDKLKEASTELLIATDDG
SKGKKGFVNLVLEELLATEGDNIKMIWAIGPPIMMKACVESAKKFNAPIIVSLNPIMVDGTGMCGACRVTVGGKTKFACV
DGPEFNGAEVDFDELMARQRQYAELERKALELYKSKEGIA
>WP_013681251.1 sulfide/dihydroorotate dehydrogenase-like FAD/NAD-binding protein [Hippea maritima]
MARILKKEQWSDTIFSMLIEAKDVAKASKAGQFIILIPKEHGERVPLTIADSSKDEGWVQIVFQVVGKSTLELSRMNEGD
ELYSFVGPLGMPSEVEKFSGKVIMIGGGIGIAPIHPIAKTLKDLGNHVVSIIGARTADLLIMEDKMKEASTELIVATDDG
SKGKKGFVNMVLEELLATEADNVDRIWAIGPPIMMKACTESAKKFNKPIIVSLNPIMVDGTGMCGACRVTVGGKTKFACV
DGPEFDGALVDFDELMARQRQYKEQEQKALELYKAKEGLA
>WP_025270627.1 sulfide/dihydroorotate dehydrogenase-like FAD/NAD-binding protein [Hippea sp. KM1]
MARILKKEQWSDTIFSMLIEAKDVAKASKAGQFIILIPKEHGERVPLTIADSSKDEGWVQIVFQVVGKSTLELSKMSEGE
ELYSFVGPLGMPSEVEKFPGKVVMIGGGIGIAPIHPIAKTLKEMGNHVISIIGARTADLLIMEDKMKEASTELIIATDDG
SKGKKGFVNMVLEELLATEADSVDRIWAIGPPIMMKACVESAKKFNKPIIVSLNPIMVDGTGMCGACRVTVGGETKFACV
DGPEFDGALVDFDELMARQRQYKEEEQKALELYKAKEGIA
>WP_022670921.1 sulfide/dihydroorotate dehydrogenase-like FAD/NAD-binding protein [Hippea alviniae]
MARILKKEQWSETIFSMLIDAKDVAKASKAGQFIILIPRDHGERVPLTIADANPTEGWVQIVFQVVGKSTLELSRMNEGD
ELYSFVGPLGMPSEVEKFDGKVVMIGGGIGIAPIHPIAKALKELGNHVISIIGARTADLLIMEDKMKDASTELIVATDDG
SKGKKGFVNLVLEELLATEADNVSRIWAIGPPIMMKACVESAKKFNKPIIVSLNPIMVDGTGMCGACRVTVGGETKFACV
DGPEFDGALVDFDELIARQRYYADQEKKALELYKAKEGIA
>WP_136799061.1 sulfide/dihydroorotate dehydrogenase-like FAD/NAD-binding protein [Desulfosediminicola ganghwensis]
MFKIVRREEMAEGTVILNEIEAPLIAKKAKPGQFVILKANEEGERIPLTMADTDPEKGTITIIYMVVGKSTAIFRDLKVG
DGYQDVIGPLGKATHIEKVGKVICVGGGTGVAVLHPITRALKEIGNDVTCIIGARNKGLLIMEEQMKDASNDLRVCTDDG
SYGHHGFVTEVMKEVLEGGDVKLVVAIGPVPMMKAVSNITKDYDVPTMVSLNPIMVDGTGMCGGCRVTIGGETKFACVDG
PEFDGHKVDYDELMLRLRAYQEEEKKCHDEYCTIRDAN
>WP_284151703.1 sulfide/dihydroorotate dehydrogenase-like FAD/NAD-binding protein [Desulfofustis limnaeus]
MFTIVRREELAGGTVILNEIEAPQIAKKARPGQFVILKANEDGERIPLTMAETDPDKGTITIIYMVVGKSTALFRDLQVG
DGYQDVIGPLGKATHLEKVGKVVCVGGGTGVAVLHPITRALKEIGNDVTCIIGARTKDLLILEEQMKNASHDLRICTDDG
SYGHHGFVTDVLKEVLNQGDIKQVVAIGPVPMMKAVSALTKQYEVPTLVSLNPIMVDGTGMCGGCRVTVGGATKFACVDG
PEFDGHQVDYDELIMRLRAYQEDEKKCHEEYCTIRDAR
>KAB2887447.1 sulfide/dihydroorotate dehydrogenase-like FAD/NAD-binding protein [Desulfobulbaceae bacterium]
MFKIVRRQEMSGGTVILNEIEAPLIAKKARPGQFVILKANEDGERIPLTMADTDPAKGTITIIYMVVGKSTALFRDLQVG
DSYQDVIGPLGKATHLEKVGKVICVGGGTGVAVLHPITRALKEIGNDVTCIIGARTKDLLILEDEMRRASHDLRVCTDDG
SYGHHGFVTQVMQEILDAGGVKLVVAIGPVPMMKAVSNITKNYEVPTMVSLNPIMVDGTGMCGGCRVTIGGETKFACVDG
PEFDGHKVDYDELILRLRAYQEEERESHDHYCRIRDAR
>WP_124330220.1 sulfide/dihydroorotate dehydrogenase-like FAD/NAD-binding protein [Desulfonema ishimotonii]
MFKIVKREEMVGGTIVLNEIEAPLIARKAKPGQFVILKANENGERVPLTMADTDPKKGTITIIYMVVGKSTAIFKSLKVG
EGFQDVIGPLGKATHLENWGNVVCVGGGTGIAVLHPITRALKEAGNHVTSIIGARSKDILILEEQMKAASHELKICTDDG
SYGHHGFVTEVLKDVLEKEDVKQVVAIGPVPMMKFVSLVTKGFDVPTLVSLNPIMVDGTGMCGGCRVSVGGETKFGCVDG
PEFDGHQVDFDELMMRLQAYSDEEKACYNEYCMLDE
>WP_246902780.1 sulfide/dihydroorotate dehydrogenase-like FAD/NAD-binding protein [Desulfatitalea alkaliphila]
MFTIVKREEMAQGTVILNEIEAPLIARKAQPGQFVILKANEEGERIPLTMAETDAAKGTITIIYMVVGKSTAVFRDLQVG
DAYQDVIGPLGKPTHVEKVGKVLCVGGGTGVAVLHPITRAFKEAGNDVTCIIGARSKDLLILEDKMKAASNDLRVCTDDG
SYGHHGFVTDVVKAVLDKEKVDQAVAIGPVPMMKAVCAITKQYDVPTLVSLNPIMIDGTGMCGGCRVTVGDKTKFACVDG
PEFDGHQVNFDELQTRLRAYMEEEKACYDSHCRLVGA
>WP_136876341.1 sulfide/dihydroorotate dehydrogenase-like FAD/NAD-binding protein [Desulforhopalus sp. IMCC35007]
MFKIVRREEMAEGTVILNEIEAPLIAKKARPGQFVILKANEEGERIPLTMAETNPEKGTITIIYMVVGKSTALFRDLAVG
EGYMDVIGPLGKPTHLEKLGKVVCVGGGTGVAVLHPITRGLKDVGNDVTCIIGARNKGLLMMEEQMRNASHDLKLCTDDG
SYGHHGFVTDVLKDVLEKEDIKLVVAIGPVPMMKAVSNLTKQYNVETMVSLNPIMVDGTGMCGGCRVTVGGETKFACVDG
PEFDGHKVDYDELMLRLRAYAAEEKKCLNDYCTIRDAK
>MBM9604943.1 sulfide/dihydroorotate dehydrogenase-like FAD/NAD-binding protein [Desulfopila inferna]
MFKIVRREEMSEGTVILNEIEAPRIAKKALPGQFVIVKSGEGGERIPLTMADSDPEKGTITIIYMVVGKSTALFKELQVG
DGYQDVIGPLGKATHLEKVGKVVCVGGGTGVAVLHPITRGLKEVGNDVTCIIGARNKDLLILEDEMRKASHDLRVCTDDG
SYGHHGFVTDILKEVLEDDDIKLVVGIGPVPMMKAVSNLSREYKVPTLVSLNPIMVDGTGMCGGCRVTVGGETKFACVDG
PEFDGHQVDFDELTLRLQAYREDEKKCHESFCTIRDSK
>MBS4030470.1 sulfide/dihydroorotate dehydrogenase-like FAD/NAD-binding protein [Clostridiales bacterium]
MYKLVTKKVLSDVSKQFEVEAPLVARKAKPGQFIILRVDDKGERIPLTIADSDPERGTVTIIFQEVGLTTQCLGNKEAGE
YINDFVGPLGKPMEFPEHPGRIIAVGGGVGIAPVYPKVKGFFKAGMDVTSIIGARNKELLILEDEMRAVSKTIHVCTDDG
SYGHHGFVSDILQQYLDDGEPIAEIIAVGPLPMMRAIVNQTRPYGVKTVVSLNPVMVDGTGMCGACRVTVDGVTKFTCVD
GPVFDGHQVDFDELVARSRMYLDKEKQSLEYCRCGGAK
>MBS4007830.1 sulfide/dihydroorotate dehydrogenase-like FAD/NAD-binding protein [Clostridium sp.]
MYKLVTKRVLSDVAKLFEVEAPLVARKAKPGQFIILRIDEKGERIPLTIADSDPERGTVTIIFQEVGLTTKCLAKKEAGE
YLADFVGPLGKPMEFPEHAGRIIAVGGGVGIAPIYPKVKGFYKAGMDVFSIIGARTKDFLILEDEMRLVSKELHVCTDDG
SYGRHGFVSDVLQNFLDDGEPIAEIIAVGPLPMMRAIVNQTRPYGVKTVVSLNPIMVDGTGMCGACRVTVAGKTKFTCVD
GPVFDGHEVDFDELVARSRMYHAEEKHALGHCRCGCGGEK
>MBT9167575.1 Dihydroorotate dehydrogenase B (NAD(+)), electron transfer subunit [Syntrophomonadaceae bacterium]
MYKLVTKRVLSDVSTLFEVEAPLVARKAKPGQFIILRIDEKGERIPLTIADSDPERGTITIIFQEMGLTTKRLAKKEAGE
YIADFVGPLGKPMEFPEHPGRIIAVGGGVGIAPIYPKVKGFHKAGMDVFSIIGARTKDFLILEDEMRLVSKELHVCTDDG
SYGRHGFVSDGLQNFLVDGEPIAEIIAVGPLPMMRAIVNQTRPYSIKTVVSLNPIMVDGTGMCGACRVTVAGKTKFTCVD
GPMFDGHQVDFDELVARSRMYQAEEKQALGHYRCGCGGEK
>WP_215828386.1 sulfide/dihydroorotate dehydrogenase-like FAD/NAD-binding protein [Pelorhabdus rhamnosifermentans]
MYKIIEKKILSQGVNQLVIDAPLVAKKAQPGEFIILRVNENGERVPLTIADFDREKGTITIIFQEVGNSTRLLGELEVGE
GVADFVGPLGHPTQIEKMGKIVCVGGGIGVAPIFPIARGMHQAGNQVVSIIGARNRELVILEDDMREVSDELTITTDDGS
HGRKGLVTDVLKELLEDDEPIAEVIAIGPVVMMRAVAETTRPYGVKTIVSLNPIMVDGTGMCGGCRVAVGDKTKFACVDG
PEFDGHKVDFASLMARQRMYVEQEKQASTEGGKCQCHCQK
>WP_007288599.1 sulfide/dihydroorotate dehydrogenase-like FAD/NAD-binding protein [Thermosinus carboxydivorans]
MYTILDKKVLSPGVKQVVVSAPLIARKARPGEFVILRVDENGERIPLTIADFDRQAGTVTLIFQEVGATTRRLGRLETGD
ALSDLAGPLGKPTHIEKMGTVVCVGGGIGIAPIYPIARGMKEAGNRVISILGARTRELLILEQEMKAVSDLVYITTDDGS
YGRRGLVTDVLQELLDSGEPIAEVIAIGPVVMMRAVAETTRPYGVKTIVSLNPIMVDGTGMCGGCRVSVGGQTKFACVDG
PEFDGHQVDFAGLMARQRMYVEQEKYADNQTYQKEGGCRCRH
