# Supplementary material for: Sulfur disproportionation occurs globally across anoxic habitats and has multiple mechanisms of independent evolutionary origin
Source: ISME J. 2026 Mar 2;20(1):wrag042. doi: 10.1093/ismejo/wrag042 (PMC12998232; doi:10.1093/ismejo/wrag042)
Supplement: Sup_File_1_HMM_wrag042 [file sup_file_1_hmm_wrag042.zip › SupFile1_HMM/SupFile1a_sequences/ttra_new.fas]

>KNB32946.1 tetrathionate reductase subunit A [Salmonella enterica subsp. enterica serovar Typhimurium]
MANLTRRQWLKVGLAVGGMVTFGLSYRDVAKRAIDGLLNGTSGKVTRDRIFGNALIPEAQAQTHWQQNPQQTIAMTQCFGCWTQCGIRARVNADGKVIRIAGNPYHPLSQEHPIDSSVPFSEAMEQLAGESGLDARSTACARGATLLESLYSPLRLLEPMKRVGKRGEGKWQRISFEQLIEEVVEGGDLFGEGHVDGLRAIHAPDTPIDAKHPSFGPKTNQLLVTNTSDEGRDAFLRRFALNSFGSKNFGAHGAYCGLAYRAGSGALMGDLDKNPHVKPDWENVEFALFMGTSPAQSGNPFKRQARQLASARLRENFQYVVVAPALPLSTVLADPRGRWQPVMPGSDSALAMGMIRWIMDNERYNADYLAIPGVQAMQQAGEQSWTNATHLVIADELPTLAGQHLTLRHLTPDGEETPVVLNTDGELVDASTCRQARLFVTQYVTLADGQRVTVKSGLQRLKEAAEKLSLAQYSEQCGVPEAQIIALAETFTSHGRKAAVISHGGMMAGNGFYNAWSVMMLNALIGNLSLSGGVFVGGGKFNGVSDGPRYNMNSFAGKVKPSGLSIARSKTAYEASEEYRDKIARGQSPYPAKAPWYPFVAGQLTELLTSALEGYPYPLKAWISNMSNPFYGVPGLRAVAEEKLKDPRRLPLFIAIDAFMNETTALADYIVPDTHNFESWGFTAPWGGVASKATTARWPVVAPATHRTADGQPVSMEAFCIAVAKRLHLPGFGDRAITDPQGNTFPLNRAEDFYLRVAANIAFMGKTPVALANQEDISLTGVSRILPAIQHTLKADEVGRVAFIYSRGGRFAPEDSGYTEQRLGNAWKKPLQIWNADVAAHRHAITGERFSGCPVWYPARLSDGRAIDDQFPIGQWPLKLISFKSNTMSSSTAVIPRLHHVKPANLVALNPQDGERYGLQHGDRVRIITPGGQVVAQISLLNGVMPGVIAIEHGYGHREMGATQHSLDGVPMPYDPQIRAGINLNDLGFADPTRTITNTWLDWVSGAAVRQGLPAKIERI
>WP_267927953.1 molybdopterin dinucleotide binding domaincontaining protein [Desulfolithobacter dissulfuricans]
MSNTRRNFLKAAGALTSLGLFGLGYKGTLKGIASGWWNGQQPADKIYGNALQPEWRVDRVTGEVTPNPDQYVANSVCVGCVSLCGVRVRVDKKRGKVLRVAGNPYHALASDPHLPYTTSIKDSFKALSRFQESGLKGRATACGRGNAVLAKLDDPHRVLVPLKRVGPRNSGKWEPIDFETLVKEVVEGGNLFGEGEVEGLRSIRDLETPIDPAQPELGPKANQFAIVGGFKEGRLPLLARFGKTSFGSINFTGHRGNCGLSMRAGYAAFLGDWKKYPHLKPDFKNARYILNIGTAPANAGNPFMRQGRLVAEGRASGRLKVVVVDPVLTNSDSKAAGDRTEWIPVKPGTDGALVMAMIRWIFDSRRYNKKFLEVPGPAAAKKAGEPSWSNGCHLVVVEEGHPLFGAMLRGSHLGLPVGKNDKDPFMVIDAGTGELRPHTQAMAGELFYQGKVSISGQDVQVKSSLQLLREEAEKMSLAEYSKECGVSESTIVKLASEFTRYGRQAVADCHGGTMHTNGFYTAYAVTMLNGLVGNLNWKGGASAGGGRYPDFGRGPRYNFKKFPGKVKPKGVPVSRKFAYEKTSEFKRKKAAGKPYPADGPWYPFSAAIQSEYIPSALNGYPYPLKALLLWNTNPLYGQAGLYTQAKKQLADPKKLPLIISIDPFINETTAFADYIVPDTVLYETWGSAWPWASHLTKINSFRWPVVEPPVAKTAEQVPICMESFIIAVAKRMGLPGFGDRAIPDAEGNIHPLNTPDDFFLRVFANVAFAGKPVPDSEQEDLTLTGVDRHLPRLKAVLKAEEWPKVAYAMARGGRFQSISKAYEGQWLARRYSKPVQIYNEQAGRARNSLSGEYYSGVPTWQPPVLADGTPFEKVYDRRSWPFQVVCTKSQLQSSHTIGEARLTQIHPSNGIIMHPEDADRLKIKTGDRIRVTSPAGSVEGVADVRNGIQQGVLGIEHGFGHWALGAASVTIGSKRQPGDPALGAGVAHNLLGLDDPTRRGISTLADVVIGSNARQSIVARVERI
>WP_067615552.1 molybdopterin dinucleotide binding domaincontaining protein [Dissulfuribacter thermophilus]
MKVSRRNLLKGIGAAGALGVFSAGYKGPLQYITRGWWAGERPRNALSGNAPEPEFRVDSKTGKVIVNPDQYVANTVCVGCTSLCGVRVRVDKKTGRVLRVTGNPYHVLAASPALPYETPIIESYLSISRYRNSGLRYRATACGRGNAVLDKLYDPYRIRTPLKRVGPRGSGRWKPISFEQLVREVVEGGDLFGEGQVDGLRAIRDLENPIDPEAPELGPRANQLAFIAGFHEGRLPLAKRFIMSSFGSINFTEHGGNCGLSMRTGYAALLGDWDKYPHLKPDFRNTRFLLSIGTAPANAGNPFQHQGKLVAEGRSDGDLTYVVVDPVLTNTNSLTTGKRSRWIPINPGTDGALVMGMIRWILEKRRYNAAFLSQPGARAAENAGEASWSNATHLVVGDPTDEDYGRFLPAHRLGLADANRHDVFTVIDKASGRPVAHDNASSPAVLFYKGTVVDMSGRSVAVKSSLQLLLEEAQRHSLDEYSAACGTPVETIIGLAEEFTSYGRHAVADCHGGTMHSNGFYTAYAIVMLNALIGNLNWKGGTSVGGGRYAAVSRGPRYNMVDFPGKVKARGVRISRRGFRYEDTTEFKRKKREGRSPYPAEAPWYPLSHSLQSEYIPSALNAYPYSIKAIIFWNTNPLYGQAGLYDRCKKDLADPKKVPLIISIDPFINETSAFADYIVPDTVLYETWGDTGPWGGYLTRANSVRWPAIDPSVDKTPAGDPICMESFLIAVAKRMNLPGFGDSVISDANGDLYPLNHPEDWHLRVAANIAFDAEPVPDAPDEELIMTGVDRIWDKIKAVLKPEERRKVAYVLARGGRFEGEDHAYDGDWLTHRYDKPVQIYNEKLGTSRNSLTGKRFIGTPTWIPPVFADETPLESVYKPEEWPFKTVSTKSQLMSSGVIGTPKLEEIHPNNAIIIHVDDAMDLGIRSGDRVRLTSPGGSVEGIASVRRGIQRGAIGIEHGYGHWGLGARKEQIGNKVWRGSGLRAAGVANNRLGISDPVRKGISTLGDFVIGSNARQGIPVKVEKV
>WP_013907703.1 molybdopterindependent oxidoreductase [Thermodesulfatator indicus]
MKRRTFLKIAGVTCLIGPVLKVQQAMGDMLLRPVLIWDSERCIRCRACMAACQMAHQLAPEETFMKVHLQEEGKYPEVKLSFKQEICKQCQEAPCLEVCPEGALKRHKTGVILVDKALCKGDGACVEACPYNGIKVFRGKAHKCDLCLELISQKEIPRCVAVCPSGALIFGDLYHPEGALAALLANNKSLAKELHQYQRAEIKNQTKELPWVKTEGARLNPGERLVTTVCLACNARCGLRIRVKDEKIVRVEGNPYHPYNRAGEPIPYETPLKDSFKETAGICAKPLFDNDYLNNPYRLKVPLKRNGPRGSGKFKPISWSQLIYEIANGGRLFEDLGDQRHYPGLKEVLSDKPIDPKAPELGPKRNQLVWITGRSQGGRKHFIKRFVNKSVGSINYIGHTDICGLGFRMGNFAFSNGKQVEFKADLWNSKYVLVFGANLYAALQPGPTTAGSVFARRAAEKNLKFVIIDPRAHEALAAADEWIPIKPGKDGALALGLLSVLLKEKLFDTSFLALTNLKAAKKEGRNVFTNATHLVITEGPEAGRFLKVKDLQGLSGQPEEPVVVDKKGVLRPASEVTRATLSWEGTYKGFKLKTAFKLLEESVFAHDLDFYARESGVSRETIERLAKEFASHAPYSAAFAYHGGGNYVGGAYASYAVALLNALAGNVNRVGGYLCAGGGAAKWQTGCYNLKSFPGAHKPRGVKISREKASYEKTSEFKRQGYPSKLPWFPFTKGGLSVSALAGIDQAYPYPIKVLFTYFYNPVYTTPGGRRFIKTFTDHDKVPLHVSIDVTVNETNIYADYIVPDITYLEGQYGFLNPHAPAQKFTAVRTPVLSPKTEKTPDGRPYCLETFLIDLAKYLKLPGFGPGAIKGKDGAFSLDKAEDYYLRGIANLAVNAEVSKASYEEKAFVEANYPIAAYKSLLSEDEWLWVCTVLARGGVFLPPQAAFDSQGNLKKGIPQVCIWNEKMARSKNSLNGKNFWGTTRYEVAQNAAGKTLSELEADYPLFLISHKTALHTQSRTICYRQALAYEGEPLLLLNPEDAKSLGLEDNSLVKVCSSSFKEGVLARIKLSPRVRPGIVAYPFHYGHTQHGASELEIIKGEKVLLGGAKIFKNGRVTPDNLRKRGFNPNVLSYLDSSLFDLPLVDILGGIPDFSSTRVSLTPVK
>GAB5046093.1 tetrathionate reductase subunit A [Thermodesulfovibrio sp. TK110]
MKQISRRDFVKGLVGLAAASVFVAGYVPTISRIIKPRFNKVLPDGEGRIVHSACLGCNVRCGIRVKIVKTDYGEVIERVSGNPYHPYNRAVSIKNQVKRYFSLPYNTSISESLSYSGTLCAKGEDGIHYLYDPYRILAPLKRSGPRGSGKFKIISWDQLIKEVIEGGTIDETKEKLQGLKEIFVYGKLKQAGFKPDEILDEMKKDIEDIKAKIKDRKITDKQSLKKAIEEFKTKWTQKIAPLKLEEILIDPDRPDLGTKANQIIFYRGRGQAHADDFYKRWIDSFGSVNWLRHTSACQLGYYAGNKLWAGTTDLQMDVQTSKVILMAGAQMGRLHPGATGQGLLIERAALGELKIYYVNPTAPRTTANGNIVWIPVKPGSDSALAMAILRVMFEKEWFNKEFLSIPGKKASEKAKQPVYTNATWLVMVDGDGAGQFLKGKNIGQYHENPVVYSSGYKDSQAIDRAELFYTGKVKVEGKEVTVKTTLQILKEESMSKTVEEWCNICGISPHTVITIAQDLHKNAPKAGTTIHRGLGMHPNGEYTVWAFRAIDTLIGNIHQKGGMLGRAGHLKYNEFIYDLKKVKNVSWGIPIDRHGVAYEDSFEFYFNGYPAKRPWYPLTPEEIYTEAFAGIHDAYPYPIKVLMLYYANPVLSANYGLKFIETLKDTKKLPLFIGITTSINETFLYADYIVPDTTYLDGGTMGCQYLYASSGGVKHAETWRTPAVMPQTVKIGECPNKHPRFASMWEFLIDIGLKMGMPGFGEAGISGNKEKEEFKDKKFSLYCVWEYIMRVFANSAMDGKEAGLIKEATPEEIEFVEKNYPIAQFRDIVPDEWKYIAYGLARGGVFTEYEKSFDENGFSKRKPPTEVLMLWNEKLAKTKNSLTGKKFYGGPKYFAISDYAGKSLQQQISGYPFTVIFPGSPLFTKHRSMFYYWLKQIMPENFAIIHPEDARSLEIESGDIITIETPTGYLDVKAVVEPSVRKGVIAIPVGMGRWADSVVMKPKYFKLKDGNLQKDIENLPKKIDLPEEAVNPVKRLDEIRKKLLFTKSKKGYYEHLLPDSWRFSGVSPNMVALTDSTTGNWSLLSWIGGAQVYFTVAKVTKKSKGSLEVPWIIW
>KJU84725.1 tetrathionate reductase subunit A [Candidatus Magnetobacterium bavaricum]
MKDKTMSRRNFMELAVKGGALLGGVSAADDAQCSIINNSRPDAPYTLNEPENIIYTSCLNCNTGCGIKVKVQDSVAVKIDGNPYNPFSLVPNLPMTTSIYDAARIDSAICPKGQAGIQNLYDPYRITRVLKRAGKRGENKWVTIPFDKAITEIVEGGKLFAHVPGEENRQVEGLRSIGACRDNSLMKAMGEDIKTLWKEKDAEKKKELTAAFKEQYKESLHMLIDPEHPDLGPKNNQFVIAFGRLKNGRKEFLSRLADGFGTVNLHGHTTVCQGSLYFTCKAISEQYKHGKFTDGKKFYWQADLESSKYILFVGANLFEANYGPTNRTVRLIKNLSDGTTTFAVVDPRYTKLAGKAQMWIAIKPGEDAAMALAIIQWMIGNERIDKNFLQCANKAAAKAAKETSWTNASWLVEVKDGKPGKFLRASDIGLAQAKKCSVPDEKDPAKTIEYEEKFFVVMENGVLKAFEPNDEDNPVVGDLFVDTEIESKDGSSKVHVKSSLQILKESALEHSFDDWCKIAGINPKDVVHVAKELTSYGKQAAVDIHRGPAQHTNGFYNVLAWMSINMLLGNFDYKGGISKASTYGYDGAKDGPFKIGKISGKMAAFGISSIRHNLEYEHTTLFKGYPAKRNWYPLSSDVYEEIIPSIGDAYPYSIKALFLYMGTPAYSLPAGQTNIDVLADVNKLPLFFTSDICIGTTSLYSDYIFPDLTYLERWEFQGSHPNMINKVEPIRQPSVAPVTETVKVFNTETPLCLESLTMAIGELLGLKSFGKGAIDGKFDLTHMDDLYLRAVTNTAVVGKPVPDASEDEIEIFKKARRHIPKHVFDYQRWKNIAGDDLWPKVVFILNRGGRFEDHSKGYDGDKLAHRYGALINMYQEKTATKKYSGTGKSLPGIARYIPQRNYIGESLEGYEKGYDLHLITHRVVMHTKSRTASSYWLLALMPENAIVINTSDAQRLGLSDGEYVMVVSATNTKGVWDLKNGVTKDIVGKVSVTEAIRPGVISFALGFGNWATGGSDCVIDGKLIKGDKARTAGIHANALMWTDPSVRNNTCLFDPVGGSVSFYDTKVKLIKYKKQHK
>ADI87711.1 molybdopterin oxidoreductase Fe4S4 region [uncultured Nitrospirae bacterium MY35B]
MKKDDISRRKFLGLAIGGGALLGGAADADGAECAILNNSQPDVPYTLNNPENIIYTSCLNCNTGCGIKVKIQDSVAVKIDGNPYNPFSLVPNLPMAASIDDAALVDSAICPKGQAGIQTLYDPYRITKVLKRSGKRGENKWMTISFDKAVKEIVEGGKLFSHVVGEENRHVEGLRSIRACTDNSLMKAMDEDIKALWKEKDAEKKKELTAAFKEKYKESLHVLIDPEHPDLGPKNNQFILAFGRLKNGRKEFLSRMADGFGTVNLHGHTTVCQGSLYFTCKAISEQYKHGKFTGGKKFYWQADLEHSRYVLFVGANLFEANYGPTNRTARLINNLVDGTTKIAVVDPRFTKLASKAQVWIPIKPGEDAALALAIIQWMIANGRFDIKFLQPANKAAAKAANETSWTNASWLVEIKDGKPGKFVRAADIGLTPMQKLTVPDENDPAKTIEYEEKFFVVMENGVLKAFDPNDEGTAVFGDLFVDTEIESKNNPSKVHVKSSLQLLKESALENTFEGWCKIAGADPKDVEQVAKELTSYGKRAAVDIHRGPAQHTNGFYNILAWMSVNMLLGNFDWKGGLSKPSTYGYDGAKDGPFKISKVSGKMASFGISSIRHNLDYEHTTLFSGYPAKRNWYPLSSDVYEEIIPSIGDAYPYPIKALFLYMGTPAYSLPAGQTNIDVLADIGKLPLFFTSDICIGTTSLYSDYIFPDLTYLERWEFQGSHPNMVNKVEPIRQPSVAPNTEIVKVYNAETPICVESTLMALGESLGLKSFGKGAIDGNIDLVHMDDLYLRAVANTAVTGKPVTGALEDEIGIFKKARRHIPKSVYDEQRWRGIVGEELWPKVVYLLNRGGRFEDHDKGYDGDKLAHRYGALINMYQEKTATKKYSGTGKPLPGIARYIPQLNYIGESLQGYENGYDLHLITHRVVMQTKSRTASSYWLLSLMPENGIVLNRSDAERLGLRNGDVIRVVSATNTEGVWDLKNGLKKDISGKVIVTEAIRPGVISFALGFGNWATGGTDCVIDGKLIKGDKRRESGIHANAAMWTDSSLSNNTCLFDPVGGSVSFYDTKVKLIKM
>HIP56400.1 MAG TPA: molybdopterin oxidoreductase [Arcobacter sp.]
MQRREFLKIAGLTVVFSSAFMTIALKDKSIKELFKPVLIFDQTKCIGCKTCMAACQLEHSLEPETNLFNIFEQEFGKYPEVKLLFHQENICKECFHHPCITSCSYDAISVKKEGIVYIDKQKCNEECAESQKCAQACPYNAITFNKKQEPVKCDLCFERVTKRGDIPRCVAVCPSRALIFGNILKPEGELALLLKERPEVKRLLNKYLYAELNFKPVASDPYIFYKTKKPDADRIVNTVCLACNARCGLRVAVKGNRLIQVDGNPFHPYNRLGKEIPYNTSFEKSFHFSSTTCAKPQMDNDYLHNPYRITKPLKRIGPRGSGKFKPISWDELILEVSEGGHLFKDIGDNRIYPSIKDILSDDLIDPEAPELGAKRNQLVWFTGRSQSGRSHFIKRWLCSSVGSKNYISHTDICGIGFRMGNYALTDGKEVELKADFWNCKYMLIFGANLYSAIQPGVNTSGAILARRIASKDLKIVLVDPRAPKAIAHAYDWMPVKPTKDGDFALGILSVMLKNGWYDKDFLSLPSMKAAKNAKRNVYTNATHLVIVDEKSIDRGKILRVKDIKGLKGNPNIEVVIDPNNQKFVPADSIDKALLEWEGEVDGIKVKTSFSLMKESVFNYSLDFYSKESGISTDKINKTAREFWENAPYAAAFAYHGGGNYIGGTYASYSLSMLNALVGNINKEGGYLGKGKGVANWKNGLYDLQNFPSMNKPKGIKISREKAEYEKSTEFKKKGYPSKLPWFSFTKGGLSVSAISGIDQKYPYSIKILMTYFSNLIYSMPGGKRFIKTLQDHDKVPLYISIDTTINETNIYADYIVPDVTYLEGHYGFLTPHAPGCWFTAVRTPVFEPMTGKTKDGRAFCMETFLIDIARHLKLPGYGEKAIPGKDGKYYPLVKPEDYYLRGIANLAFNSKVKGATEEELEYIDKNYPIAKHKDILPEKEWKTVCNILTRGGVFKSNRNVFDENGNFIFGIPRVCIWNEKLGTSINSLTGEKFYGTIKHNPSTNYFGSLIEEIDKNFPFTIITYKSALHTQSRTIAYRQSLVYEPDFSLKINPSDANKLGIKDGDRVKINSNSNYEGVITTMKVTDLIRPGTVAYSHHFGHWQHGVSSLFIVDGEKVFMGNKNIINNDRIITDNKRSVGITPNLLTRLDEQLFNLPLVDPLGGIPDYSSTKINIEKI
>BGR02570.1 hypothetical protein JCM15390_01990 [Nautilia abyssi]
MKRREFLKLGGLSIFLGSTLKGAAINVEDDFLPVLIYDKSRCMDCKACMAACQLEKDLPVKTLLFKMSENEEGSYPHARLNFELENMCKECLHKPCKDACQYNAIKIEDSVVLIDENRCEASCAQNNPPCVASCPHDAIVIDGKAKKCDMCFSRITKGDIPRCAAVCPAGAIIYGNLKKPEGALKELLNNNPRLKYILLQHHHTFVEGAKYSNPYVYPEQNRPKTEKVAHTVCLDCNARCGLRVGINGNKIVQVDGNPYHPYNRSFNQITYDTPVKDSMKYAAGTCSKPQMVNDYINNPYRILKPLKRAGKRGEGKFVEIEWENLINEIANGGKNFKHLGDDRYYPGIKDILSDEPIDKNAPELGPKRNQFVWFTGRSQGGRSHFIKRWFLNSVGSKNYIGHTDICGIGFRMGNYIFTDGREVELKADFENSKYMLIFGANIYSALQPGVATSGAMIARRIANAELKIVLVDPKAPKAVHVAHRWVPVKPTKDGALAMAMIKIMLKNGWYDEKFLKLASQKSAEKAGRKTYSNAAHLVITAGEHEGEILKASHLKKGSDEEIVIQNAKPVFASDADNPELFWKGEVEGFKCESVFSLLQKEVNRHSLEFYSKECGIDVSEIETLAREFWQNAPKSVAFAYHGGGNYVGGAYSSFAIAILNALVGNVNRKGGYLGKGKGAGKWREGKYDLKKFDGMLKPKGVKISREKAKYEHSSEFKKHGYPSKLPWFEFTKGGLSVSAISGIDLKYPYPAKIVFAYFSDFIYSMPGGYRFKQTLKDHNKVPLFVSIDTTVNETNIYADYIIPDITYMEGQYGFLTPHAPGGHFTGVRTPLIDAQTPKINNRPICLETFLIDLALKLNLPGYGEKAIKDKNGNYYPLYKAEDYYLRGIYNLALTSGVKGNKEDVTAVEKNYPVNRYKDMFSKDEWTALCSVVARGGVFKNNSWFDKNGNYTFGFEKIYLYNERLAKSTNTITGKKYYGGLKYPDFVTYRGKKLPEDGFNITTYKSALHTQSRTICYERALFYEPDFELKVNPDDARRLGLKEGDEVIIDNMQNKKLKTKIKITNFVTEGNVAYSHHFGHWQHGASEIEIKNAKNILKGGAEVCKGAKVLSNPTRGVGITPNLITYLDKDMYDLPLLDLLGGIPDFSSTKVKIIKI
>WP_086034033.1 molybdopterindependent oxidoreductase [Desulfurella amilsii]
MDRRDFLKYSTFGVCLAGVGVGISQQRPGRYIHYDGKYIYPGRIETWPGVDVKFSTCKQCHSDCALMARVYKNTIIKLDGNPYDIQTTQPPIPYATPQNKAITYVGTTFDTSKKPHVNGSHSLCPRGQAGRQTVYDPYRIYKPLKRVGPRGSKKFTTISYEQLINEVVNGGYLFKDVPGEENRFVEGFKHLWNNGQNRFVPANEEYPDFGPKTNQFVAYWGRAEGGQNNLIIRFASALGSVNALPHVSVCELTHHVATNATYPGTNMLKPDQPNAEIVLVFGSNYYEANFPMQTLARRSAEATSSGKKVVFIDPRGGNQIAHADFVPIKPGGDGAFAIGMIRWIIENKRYNEKYLEIPNFEDAIKQNEPNYSNASYLIVADKNHPDYGLFLKSPNKKTIIDEKTKKPKVIEELMVIDKNLKKPTEATSTSQAELWPNGFLSLDTVVVNGVECLTAMQYLWKEAQNHTYEWYEKESGISKLKIIELAREFTSHGRKAVADLYRGPAMHANGYYNARAVLLLNAFVGNIDWKGGYINGGGAAETLDGVYNLKKWPDFVPPSGVRISRERSFYEETTEYKNRLKQGNPFPAKRPWFPFGFGIWQEIWAGTYFQYPYPVKILFQHMANPAWSQPGMGGADDDSLMWVRMIKDLNKVPLFISTDIVIAESSAYADYIIPDATYLEGWGTLGGYPTYPTSRISTRQPIIEPVTAKIKDGIHITMEQFLIDVAKKLGLPGFGKNAFLEGGNLNVREDYYLKMIANIAYDDKHLLKKEGDKFIKQGPVPDADDYEMKTVAEYIKKYPNALKPDEWKKVAYVIARGGRFEDQDVAYLPFGQPEWVTHRWGEKKNAVQIYNEVVAKTHNAITGEKFDGGVRLEPPKNMKGQPLSKIYAMKDYPFMLSTYKVPIHSKSRTISDPWLLELLPGNFLEISEVDAKKLNLKDGDTVRLSSPAYPKGIITRIRIRFALRPGVVTYSQAFGRWSYGSGTWYINGKKYEGDPARNVGIHPNHLMLLDESIADKDGWTTVLESDVAGGMAYYNTPVKIEKVS
>gi|222110621
mtdkkphsspeteahpDANRRRLLLRGGAVAGGLAAFAAGYGETVAKGAKGLVTGTSGTATKSATRGNSLTPEFRIDpVTGQLTTQPGQVVSPSSCLGCWTQCGVRVRVDTEHNKIIRIAGNPYHPLATTHHAPMETPVREVYALLGGDNGLEGRATSCARGSAMLEHQTAAHRVLTPLKRVGPRGSGQWKSISLEQLVKEICEGGDLFGEGHVDGLAAIRDVQTLIDPENPEYGPKANQLLVTDASNEGRTPLINRFARQSFGTVNVSNHGAYCGQTYRVGTAAALGNIPGMPHGKPDWKNSRFGLFLGTAPAQSGNPFQRMGRELAEARSRDDntYRYVVVSPVLPMSSSHAAGDNNRWLPIKPATDLALAMALIRWIIDNERYDAKYLTQPGPAAMAAAGEASWSNATHLLINDPKHPRYGQFLRGADLGLPMPEPVDEktPAEDVYVVQVADGnggfKLVPHTVAQPAELVVEREFTplkaagaTEEPApIAVCTAFVKLREEARRKTLQEYSDLCGVPVKDIEDLAREFTSHGKQAVANSHGGTMSGAGFYTAYAIAMLNNLIGNLNVKGGWVLDAGPFGPFGPGPRYNFAQFEGAVKATGVALSRTRFPYEKTSEFKRKKEAGQNPYPAKAPWYPAPGGLSSEMLAAGLLGYPYPVKAWINHMSNPVYAICGFENTLVSALKDPKKLPLFVSVDPFINETSALADYIVPDTVTYESWGIGAPWADVIAKSSTVRWPTVEPATAKTADGKPVSFESFVFAVAKQLQLPGFGKGAMSTKDGEPLDLESAEDFYLRGMCNIAYQAGkPVPEASDDDIALTGVTRWMPEVEKRLKPEEVRRVAMVMSRGGRFDKIEDAWKGEQIKAAYKFPVQLWHEGLAKMRHSMTGERYVGCPTWFPTRFADGSSMRERFTEQDWPLTMSSYKSNLMSSMSIAASRLRQVHPHNPISLNKDDAAKLGIANGDRIEVSTPGAKLQGVALVRSGIAQGALAIEYGYGHKQLGAAVHTVDGKPMAHNPQHGNGVNLNALGFADPTRPaKDNVWIDWVSGAVVRQGLPVKVRKV
>gi|146291767
MDKSKRRFIKGAAVTGGVGLFAAGYSHTLAQMGKGVVNDTSGKPTQDPLHGNSLAPEYKVDlQSGQLISNDDQRVANTMCLGCWTKCGVRARIDQKTDKIIRISGNPYHPLSSREHIDFDTPIKTAFVGLSAfqEQGLQGRSTACARGNAMLEQLDSPHRVTQCLKRVGKRGSGQWQSISFEQLLNEVVEGGDLFGEGQVEGLRTIRDIATPLDANNPEYGPKANQLLVSNASDEGRDAIIKRFTFNSFGTRNFANHGAYCGFTYRAGAGALLDDLKKYAHLKPDWDHSEFLLFIGTSPQQSGNPFKRQARQLANARVNNSnFSYVVVSPMLPNTSNQPCAGNNTWLPIRPATDSALAMGMLRWIIDNQRYAADFLSAPNIDAAKASGYRGFSNAGFLIVSEPTHPRYGQYLFASDLGLPFNGKAYGEQDSQLVVDAASGKIVLASQSLKAKLDVDQSVDTPKGMIAVKSSFQLLSEAAQSFEMAHYAKECDISEAQIIALADKFTSHGTKAAVISHGGTMSANGFYSAWAIMMLNAMIGNINLKGGALASGGSFPAFGKGPRYNLQEFDGMVEPKGVFLSRSKFPYEKTSEYRRKVEAGESPYPAKEPWFPISSPLLGEHLTAAVHGYPYRLKAWINHMGNPIYGQAGLGEAIGEQLKDPKVLPLFISIDSFINETSALSDYIVPDTLTYESWGWSPSWHGTLTKETTGRWPIVEPRVTKMASGDVVCMESFLSQVAMKLQLPGFGENAVKAADGSLHPLTRAADYSLYGAANVAYLGKAVADINAEDMYLSGVSRIQSELNARLKPDEVKKVSYLFARGGRFENMSGARDEvGNPTKVWPKPMMLWNPEVGSRRNSLTGEFMSGCPRLYQPALANGTPLDKAFNKSQWPLLISSYKSHTMSSMSIGSDRLRQVHPNNPVRLNEKTAARLGICTGDTVKISTPNSSVIALVECVAGVHPDCIAIEHGYGHKELGARDVVIDNLKIAANPLIRVGINMNDLNLFDPSRHGRYPLVDWASGASARQGLPAKIEKVv
>gi|146284005
mtdktkqqdtleDAGRRKLMAQGAAVAGGLAVFAAGYSETVGRAVTGLVHGTAGTPTADAVRGNSLTPEFRIDpLSGALSTQPGQTVSPSVCLGCWTQCGIRVRVDNEANRILRVAGNPYHPLATTQPADMRTPVRDVYSALGGDAGIEGRATACGRGAAMFEQLTSPYRVLQPLKRVGKRGEGKWQTISFEQLVEEICEGGDLFGEGHVDGLRAIFDRETLIDPANPEYGPLTNQLLFTDAGNEGRTPFVRRFTQQSFGSVNFSNHGSYCGQTHRVGTAAALGDLPGMPHGKPDWDNARFGLFIGTAPAQAGNPFQRQGRQLAEARTRTDkpvFEYVVVSPTLPATSNVLSDGSEWLAVKPAGDLALVMGMIRWILDNRRYDAGMLAQPGPAAMQAAGEASWSNATHLLVDEPEHPRFGTFLRGADLGWSDAEAYVVQRADGELAAHTQAEPAELFVERMVTLDGQpVRVSSALSRLRAEARRMGLEEYARESGVSVEKITALAERFTRYGKQAVANSHGGTMSGAGFYTAYAVGMLNTLIGNLNVKGGLVVDAGQFPPFGPGPRYNIGGFAGKVDPKGVALSRHRFPYEKSSEYRRKKESGLSPYPAKAPWYPAVGGLSSEMIAAALDGYPYRAKVWINHMGNQLYGIAGWRQVIEERLRDPKLMPLSIAVNPFINETAALADYIVPDTLTYESWGVSAPWNGVVAKASSVRWPVVEPRVAKTAEGQPISLESFLIAIAKRLGMPGFGAGAIRDAEGNRYDLNSAADFYLRGFANIAYAGGqAVPEASDDDLALTGVQRFAEQLQHALKPEEWRRVALLMSRGGRFARIEEAWNDkGQLRQGYAKPQQVWYEDLARMRHSLTGERYSGCPTWYPVRMADGRSMRELYDEDRWPMLMISFKSHLMSAYSIGADRLRQVHPHNPVYLHRDDAARLGIGHGDKVRLVTPGGAREGVALVRDGLMRGTIAVEHGYGHTELGARAHQVNGQPMAHNPALGAGVNLNDLGFGDPTRPDTNVWIDWVSGAAVRQGLPARIERV
>gi|153002242
MDKSKRRFIKGAAVTGGVGLFAAGYSHTLAQMGKGVVNGTSGKSTQDPLHGNSLAPEYKVDlQSGQLISNDDQRIANTMCLGCWTKCGVRARIDQKTDKIIRISGNPYHPLSSREHIDFDTPIKTAFVGLSAfqEQGLQGRSTACARGNAMLEQLDSPHRVTQCLKRVGKRGSGQWQSISFEQLLNEVVEGGDLFGEGQVEGLRAIRDIATPLDANNPEYGPKANQLLVSNASDEGRDAIIKRFTFNSFGTRNFANHGAYCGFTYRAGAGALLDDLKKYAHLKPDWDHSEFLLFIGTSPQQSGNPFKRQARQLANARVNNSnFSYVVVSPMLPNTSNQPCAGNNTWLPIRPATDSALAMGMLRWIIDNQRYAAEFLSAPNVDAAKASGYRGFSNAGFLIISEPTHPRYGQYLFASDLGLPFDGKAYGEEDSQLVVDATSGEVVLANQSQKAKLDVNQSVDTPKGAIAVKSSFQLLSEAAHSFEMAHYAKECDISEAQIIALADKFTSHGTKAAVISHGGTMSANGFYSAWAIMMLNAMIGNINLKGGALASGGSFPAFGKGPRYNLQEFDGMVEPKGVFLSRSKFPYEKTSEYRRKVEAGESPYPAKEPWFPISSPLLGEHLTAAVHGYPYRLKAWINHMGNPIYGQAGLGEAIGEQLKDPKVLPLFISIDSFINETSALSDYIVPDTLTYESWGWTSAWQGTLTKVATGRWPIVEPRVAKMASGDVVCMESFLSQVAMKLQLPGFGENAVKAADGSLHPLTRAADYSLYGAANVAYLGKAVADINAEDMYLSGVSRIQSELNTRLKPDEVKKVSYLFARGGRFEEMRGARDDaGNPSKIWPKPMMLWNPDVGSRRNSLTGEFMSGCPRLYQPALADGTPLDKAFDKSQWPLLISSYKSHTMSSMSIGSDRLRQVHPNNPVRLNEKTATRLGISTGDTVKISTPNGSVIALVECVAGVHPDCIAIEHGYGHKELGARDTVIDEIKIAANPLIRVGINMNDLNLFDPSRHGRYPLVDWASGASARQGLPAKIEKLs
>gi|161614203
mANLTRRQWLKVGLAVGGMVTFGLSYRDVAKRAIDGLLNGTSGKVTRDRIFGNALIPEAQAQTHWQQNPQQTIAMTQCFGCWTQCGIRARVNADGKVIRIAGNPYHPLSQEHPIDSSVPFSEAMEQLAGESGLDARSTACARGATLLESLYSPLRLLEPMKRVGKRGEGKWQRISFEQLIEEVVEGGDLFGEGHVDGLRAIHAPDTPIDAKHPSFGPKTNQLLVTNTSDEGRDAFLRRFALNSFGSKNFGAHGAYCGLAYRAGSGALMGDLDKNPHVKPDWENVEFALFMGTSPAQSGNPFKRQARQLASARLRENFQYVVVAPALPLSTVLADPRGRWQPVMPGSDSALAMGMIRWIMDNQRYNADYLAIPGVQAMQQAGEQSWTNATHLVIADELPTLAGQHLTLRHLTPDGEETPVVLNTDGELVDASTCRQARLFVTQYVTLADGQrVTVKSGLQRLKEAAEKLSLAQYSEQCGVPEAQIIALAETFTSHGRKAAVISHGGMMAGNGFYNAWSVMMLNALIGNLSLSGGVFVGGGKFNGVSDGPRYNMNSFAGKVKPSGLSIARSKTAYEASEEYRDKIAGGQSPYPAKAPWYPFVAGQLTELLTSALEGYPYPLKAWISNMSNPFYGVPGLRAVAEEKLKDPRRLPLFIAIDAFMNETTALADYIVPDTHNFESWGFTAPWGGVASKATTARWPVVAPATHRTADGQPVSMEAFCIAVAKRLHLPGFGDRAITDPQGNTFPLNRAEDFYLRVAANIAFMGKtPVALANQEDISLTGVSRILPAIQHTLKADEVGRVAFIYSRGGRFAPEDSGYTEQRLGNARKKPLQIWNADVAAHRHAITGERFSGCPVWYPARLSDGRAIDDQFPIGQWPLKLISFKSNTMSSSTAVIPRLHHVKPANLVALNPQDGERYGLQHGDRVRIITPGGQVVAQISLLNGVMPGVIAIEHGYGHREMGATQHSLDGVPMPYDPQIRAGINLNDLGFADPTRTITNTWLDWVSGAAVRQGLPAKIERI
>gi|161503523
mANLTRRQWLKVGLAVGGMVTFGLSYRDVAKRAIDGLLNGTSGKVTRDRIFGNALIPEAQAQTHWQQNPQQTIAMTQCFGCWTQCGIRARVNADGKVIRIAGNPYHPLSQEHPIDPSVPFSKAMEQLAGESGLDARSTACARGATLLESLYSPLRLLEPMKRVGKRGEGKWQRISFEQLIEEVVEGGDLFGEGHVDGLRAIHAPDTPIDAKHPSFGPKTNQLLVTNTSDEGRDAFLRRFALNSFGSKNFGAHGAYCGLAYRAGSGALMGDLDKNPHVKPDWENVEFALFMGTSPAQSGNPFKRQARQLASARLRENFQYVVVAPALPLSTVLADPRGRWQPVLPGSDSALAMGMIRWIMDNQRYHADYLAIPGVQAMQQAGEQSWTNATHLVIADELPTLAGQHLTLRHLTPGGEETPVVLNTDGELVAASTCRQARLFVTQVVTLADGQrVTVKSGLQRLKEAAEKLSLTQYSEQCGVPEAQIIALAETFTAHGRKAAVISHGGMMAGNGFYNAWSVMMLNTLIGNLSLSGGVFVGGGKFNGVSDGPRYNMNSFAGKMKPSGLSIARSKTAYETSEEYRDKIAAGQSPYPAKAPWYPFVAGQLTELLTSALEGYPYPLKAWISNMSNPFYGIPGLRAVAEEKLKDPRRLPLFIAIDAFMNETTALADYIVPDTHNFESWGFTAPWGGVASKTTTARWPVVAPATSRTADGQPVSMEAFCIAVAKRLRLPGFGDRAITDPQGNAFPLNRAEDFYLRVAANIAFMGKtPVAPANQEDITLTGVTRILPAIQHTLKPDEVSRVAFIYSRGGRFAPEGSGYTDQRLGNAWEKPLQVWNADVAAHRHAITGERFSGCPVWYPARLSDGRAIDDQFPVGQWPLKLISFKSNTMSSSTAVIPRLHHVKPANLVALNPQDGERYGLQHGDRVRIITPGGQVVTQISLLNGVMPGVIAIEHGYGHREMGATQHSLDGAPMPYDPQIQSGINLNDLGFADPTRTVTNTWLDWVSGAAVRQGLPAKIERI
>gi|160899680
mtdkkklpqapedsldaEAARRRLLLRGGLTAGGLAAFAAGYGETLARGAKGLVAGTSGTPTASATRGNSLTPEFRIDpATGALATQPGQVVSPSSCLGCWTQCGVRVRVDTASNRILRVAGNPYHPLATTRPAAMEEPVREVYAKLGKELGLEGRATSCARGSSMLEHQSAPHRVLTPLKRVGPRGSGRWQSISFEQLVQEVCDGGDLFGEGQVEGLRAIWDTKTPLDADNPEFGPRSNQLLVTDASNEGRAQLLRRFAGPSFGTVNVSNHGAYCGQSFRVGAAAALGDLPGMPHGKPDWSHASFGLFIGAAPAQSGNPFQRQGRELAEARSREDnrFRYVVVSPVLPTSSSLAAGSGNRWLAVKPASDLALAMALIRVILDEARHDTGFLAQPGPAAMQAAGEASWSNATHLLVNEPGHPRHGSFLRGADLGWALPAPAEDgkPSQDVFVVQRADGSLAPHTQAEPAQLMVRTRVAvpglkaegADQAPeLSVCSSLAKLHEQASLKTLDEYAALCGVARGEIEALAREFTSHGKRAVADAHGGTMSGAGFYTAYAISMLNTLVGNLNVQGGLVLDAGPFGPFGPGPRYDFANFDGKVKPRGLALSRHRQPYEKSAEFQRKREGqpeGAKDYPaAQAPWYPAVGGLSSEMLASALAGYPYRAKAWINHMSNPVYGIAGFRNALVDDLKDPKKLPLIVSIDPFINETSALADFIVPDTVTYESWGISAPWADVVAKSSTVRWPVVQPAVARTAGGQPVNVESFLFAVAERLGLPGFGEAAIKDAQGQPHALRSAEDFFIHALANVAWAGGkPVPAASDDDIAITGVDRLVPALRQRLKDDEWRQVAMLLTRGGRFDRIEDAWKDGHTRKAHAPALQVWSEELARMRHAMTGERYSGCPTWYPARLADGSAMRTHFGEQQWPLLLTSYKSNLMSSMSIAVSRLRQVHPHNPVSLHRDDAERLGIANGDTVRIRTPGGAVTAVAMVRDGVMPGTVAIEHGYGHRELGAGRHSIDGQPMPVNAEHANGVNLNDLGFADPTRPgCKNVWVDWVSGATVRQGLPARIEKV
>gi|157369312
mAKSTRRQWLKGGLALGGLTLFGASYSEMVQKVFTGLRDGSSGKLTLDRISANSLPTEGHrHPEGWQANPQQAVSMTQCFGCWTLCGLRVRVDRDSNQILRVAGNPYHPLSHDHHFPYSLPVSDALNRLGGDEGLEQRSTACARGATLLEGLTSPYRVLEPMKRVGPRGSGQWQRISFEQLIHEVVEGGDLFGEGPVEGLRAIRDLETPLDPEQPSLGPKANQLLVTNAGDEGRDAFIKRFAQNAFGTRNFGHHGAYCGLAYRAGSGALMGDLETNAHVKPDWDNLRFGLFLGTSPAQSGNPFKRQGRQLANARLRDEFRYVVVAPALPLTTTLANDHNRWVPVLPGTDSALVMGMIRWIIEQERYNADYLTLPGEVAMQAAGEKSWTNATHLVVMNDDHPLCGQFLRQVHLDGGTTGEAESPPLVWDTQRAEPVSANQALQGALRVEQQLRLADGSqVQVRSSFLCLQRAAERFTLTEYSTRCGVSAETIAALAKEFTSYQRQAAVIAHGGMMSGNGFYNSWAVMMLNALIGNLNLKGGVSVGGGKFKEFADGPRYNLKTFPGMVKPKGLVLSRSKQAYEQSDEYRRKIEQGEKPYPARGPWYPFVAGQFTEQLAPALMGYPYPLKAWISHMGNPLYGVAGLREVVESRLKDPRQLPLFIAIDAFINETSALADYIVPDTHNFESWGFTAPWSGVMVRASTARWPIVPARTALAADGQPVALESFVIALSKAMGLPGFGDAALQDTQGNTFGLHSAEDYYLRAAANVAFAGEPLPEATKSELRLTGVDRLQPALDKVLKADERLRVGYMLARGGRFAPYEQAWRGNETGPQWKKGLNIWNEEVARHRHAMTGERYSGCPTYYPSRFADGSDVGDHYPPEAWPFRLMSFKSHLMSSSTAPIDRLRAVKPVNLVALNPADGERYGLQHGDRVQLQTPGGSVEAQISLLDGVMPGVIAIEHGYGHREMGARAHLLDGQPLAADARIAAGINLNDLGLPDPTREISNSWLDWVSGAAVRQGLPARLQRLg
>gi|160876966
MDKSKRRFIKGAAVTGGVGLFAAGYSHTLAQMGKGVVNGTSGKSTQDPLHGNSLTPEYKVDlQSGQLISNDDQRVANTMCLGCWTKCGVRARIDQKTDKIIRISGNPYHPLSSREHIDFDTPIKTAFVGLSAfqEQGLQGRSTACARGNAMLEQLDSPHRVTQCLKRVGKRGSGQWQSISFEQLLNEVVEGGDLFGEGQVEGLRAIRDIATPLDANNPEYGPKANQLLVSNASDEGRDAIIKRFTFNSFGTRNFANHGAYCGFTYRAGAGALLDDLKKYAHLKPDWDHSEFLLFIGTSPQQSGNPFKRQARQLANARVNNSnFSYVVVSPMLPNTSNQPCAGNNTWLPIRPATDSALAMGMLRWIIDNQRYAADFLSAPNVDAAKASGYRGFSNAGFLIISEPTHPRYGQYLFASDLGLPFDGKAYGEQDSQLVVDATSGEVVFASQSQKAKLDVNQSVDTPKGVIAVKSSFKLLSEAAHSFEMAHYAKECDISEAQIIALADKFTSHGTKAAVISHGGTMSANGFYSAWAIMMLNAMIGNINLKGGALASGGSFPAFGKGPRYNLQEFDGMVEPKGVFLSRSKFPYEKTSEYRRKVEAGESPYPAKEPWFPISSPLLGEHLTAAVHGYPYRLKAWINHMGNPIYGQAGLGEAIGEQLKDPKVLPLFISIDSFINETSALSDYIVPDTLTYESWGWTSAWQGTLTKVATGRWPIVEPRVAKMASGDVVCMESFLSQVAMKLQLPGFGENAVKAADGSLHPLTRAADYSLYGAANVAYLGKAVADINAEDMYLSGVSRIQSELNARLKPDEVKKVSYLFARGGRFEEMRGARDDmGNPSKVWPKPMMLWNPDVGSRRNSLTGEFMSGCPRLYQPALADGTPLDKAFDKSQWPLLISSYKSHTMSSMSIGSDRLRQVHPNNPVRLNEKTAARLGISTGDTVKISTPNGSVIALVECVAGVHPDCIAIEHGYGHKELGARDTVIDEIKIVANPLIRVGINMNDLNLFDPSRHGRYPLVDWASGASARQGLPAKIEKLs
>gi|170717613
MNKQRRNLIKGALATTAATAFVAGYSPKVKEIAKGVIEGSSGQKTQDNINGNSLLPEYQVKEGNLLTNSQQVVCNTQCMGCWTLCGLRVRIDLEKNKVLRINGNPYHPLSSDHYLDYNQSIKQAELSVSGENGLQQRSTACVRGAAFLDGINSPYRITQPLKRVGKRGEGKWKTISFEQLIDEVVNGGDLFGEGHVDGLKAIRDLQTPVNAQHPDFGAKVNQLMVTFAGPEGRQPLLKRFANNSFGTINFASHGSFCGLSYRAGSGAFMNDFANNSHAKPDWDHVEFILFMGTSPAQSGNPFKRQSRQLAKKRTEDNFEYVVIAPRLELTSTAAQDKNRWVPIIPGKDLSLALAMLRWIIENERYNEDYLSIPSEIAMQQANGVSFCNATHLFIADPNHKQYGQAIRNFHIEDLPEPEKLSDSDILVKDRQTGKFIAAKDCQSAVLFVEDRISLKDGSqVLAKSALQLFKESCFSYSIEEYSEQCGVPVDTIIQLAKKFTSHGPRAAVITHGGTMHSNGFYTAWAILLLNAMIGNMNKKGGMSMSGGKFKDFAAGSRYNLANFPNMVKPKGTNLARSKKDYEKSSEFKQKVAQGISPYPAKAAWYPFVGGQMSEMITSALQGYPYSLKAWINHMGNPIYGMTGIHHITQQKLKDPKILPLFISIDAFMNETTALADYIVPDTHNFESWGFSTPWAGVPTKTSTARWPVIASPNEKTSQGDTICMESFVIEIAKMMQLPGFGDNAILDKQNHSYPLNRSEDFFLRAAANIAYDGKqPVQDATQEDLLLTGVQRLMPSLQQVLKPEEIKKVATIYCKGGRFAPHSSAWQEDNMQARWKNCLQIWNENVAKAKHAQTGKNYHGCPTYFEDQFADNSTVESHYPKIQWPFKLISFKSNLMSSITAPLLRLHSIKPNGIVAINQQDATEYGLHHGELVELNTPGGKAVVQLVVMNGVIKGTIAIEHGYGHKQLGATGYTINGKLIEGHAQIGSGVNINDLGLLDSTKEIASPWVDWVCGSAVRQGIPAKLVKLa
>gi|197362569
mANLTRRQWLKVGLAVGGMVTFGLSYRDVAKRAIDGLLNGTSGKVTRDRIFGNALIPEAQAQTHWQQNPQQTIAMTQCFGCWTQCGIRARVNADGKVIRIAGNPYHPLSQEHPIDSSVPFSEAMEQLAGESGLDARSTACARGATLLESLYSPLRLLEPMKRVGKRGEGKWQRISFEQLIEEVVEGGDLFGEGHVDGLRAIHAPDTPIDAKHPSFGPKTNQLLVTNTSDEGRDAFLRRFALNSFGSKNFGAHGAYCGLAYRAGSGALMGDLDKNPHVKPDWENVEFALFMGTSPAQSGNPFKRQARQLTSARLRENFQYVVVAPALPLSTVLADPRGRWQPVMPGSDSALAMGMIRWIMDNQCYNADYLAIPGVQAMQQAGEQSWTNATHLVIADELPTLAGQHLTLRHLTPDGEETPVVLNTDGELVDASTCRQARLFVTQYVTLADGQrVTVKSGLQRLKEAAEKLSLAQYSEQCGVPEAQIIALAETFTSHGRKAAVISHGGMMAGNGFYNAWSVMMLNALIGNLSLSGGVFVGGGKFNGVSDGPRYNMNSFAGKVKPSGLSIARSKTAYEASEEYRDKIARGQSPYPAKAPWYPFVAGQLTELLTSALEGYPYPLKAWISNMSNPFYGVPGLRAVAEEKLKDPRRLPLFIAIDAFMNETTALADYIVPDTHNFESWGFTAPWGGVASKATTARWPVVAPATHRTADGQPVSMEAFCIAVAKRLHLPGFGDRAITDPQGNAFPLNRAEDFYLRVAANIAFMGKtPVALTNQEDISLTGVSRILPAIQHTLKADEVGRVAFIYSRGGRFAPEDSGYTEQRLGNAWKKPLQIWNADVAAHRHAITGERFSGCPIWYPARLSDGRAIDDQFPIGQWPLKLISFKSNTMSSSTAVIPRLHHVKPANLVALNPQDGERYGLQHGDRVRIITPGGQVVAQISLLNGVMPGVIAIEHGYGHREMGATQHSLDGVPMPYDPQIRAGINLNDLGFADPTRTIANTWLDWVSGAAVRQGLPAKIERI
>gi|198245236
mANLTRRQWLKVGLAVGGMVTFGLSYRDVAKRAIDGLLNGTSGKVTRDRIFGNALIPEAQAQTHWQQNPQQTIAMTQCFGCWTQCGIRARVNADGKVIRIAGNPYHPLSQEHPIDSSVPFSEAMEQLAGESGLDARSTACARGATLLESLYSPLRLLEPMKRVGKRGEGKWQRISFEQLIEEVVEGGDLFGEGHVDGLRAIHAPDTPIDAKHPSFGPKTNQLLVTNTSDEGRDAFLRRFALNSFGSKNFGAHGAYCGLAYRAGSGALMGDLDKNPHVKPDWENVEFALFMGTSPAQSSNPFKRQARQLASARLRENFQYVVVAPALPLSTVLADPRGRWQPVMPGSDSALAMGMIRWIMDNERYNADYLAIPGVQAMQQAGEQSWTNATHLVIADELPTLAGQHLTLRHLTPDGEETPVVLNTDGELVDASTCRQARLFVTQYVTLADGQrVTVKSGLQRLKEAAEKLSLAQYSEQCGVPEAQIIALAETFASHGRKAAVISHGGMMAGNGFYNAWSVMMLNALIGNLSLSGGVFVGGGKFNGVSDGPRYNMNSFAGKVKPSGLSIARSKTAYEASEEYRDKIAGGQSPYPAKAPWYPFVAGQLTELLTSALEGYPYPLKAWISNMSNPFYGVPGLRAVAEEKLKDPRRLPLFIAIDAFMNETTALADYIVPDTHNFESWGFTAPWGGVASKATTARWPVVAPATRRTVDGQPVSMEAFCIAVAKRLHLPGFGDRAITDPQGNTFPLNRAEDFYLRVAANIAFMGKtPVALANQEDISLTGVSRILPAIQHTLKADEVGRVAFIYSRGGRFAPEDSGYTEQRLGNAWKKPLQIWNADVAAHRHAITGERFSGCPVWYPARLSDGRAIDDQFPIGQWPLKLISFKSNTMSSSTAVIPRLHHVKPANLVALNPQDGERYGLQHGDRVRIITPGGQVVAQISLLNGVMPGVIAIEHGYGHREMGATQHSLDGVPMPYDPQIRAGINLNDLGFADPTRTITNTWLDWVSGAAVRQGLPAKIERI
>gi|197285540
mAKFTRRQWLKGGLVIGGIAAFAASYRDVAKRAVDGLVDGTSGKVTLDRINGNSLLPEGKITAKANWQPNTNQAVCMTQCFGCWTQCGVRARVDRNNNQVLRIAGNPYHPLSQDIHFGYNMPIKEAFEKMGGESGLANRSTACARGATMMESLDSPTRILEPMKRVGKRGEGKWQRISFEQLIKEVVEGGDLFGEGHVDGLRAIRDLATPIDPKQPALGPKANQLLVTNAGDDGRDSFIRRFAQNAFGSKNFGAHGSYCGLAYRAGSGALMNDLDKNAHVKPDWDHVEFALFLGTSPAQSGNPFKRQGRQLANARIRGSFNYVVVAPALPLTTTLANDHGHWVPVQPGTDAALVMGMIRWIIENKRYNAEYLSVPSEVSMNNVGERSWTNATHLVISDENHPLSGQMLTAAHLEDIADGEAQNMVIALNGQLTAATQVDRAQLFVTQKVTLKTGIeVTVKSSFQLLTEAASRMSLAEYSERCKVPESTIIALAREFTDYGRKAAVISHGGMMGGNGFYTAWSVIMLNALIGNLNLKGGVSVGGGKFNGAIDGPRYNMDSFKGKIKPKGMVLSRSKAAYEQSDEYRERIAKGESPYPAKAPWYPFAAGQLTEQLGSALAGYPYSLKAWITNMTNPLYGIAGIRQVMEARLKDPQHLPLIIGIDAFMNETTALADYIVPDTHNFESWGFSAPWSGVQVKASTARWPIVEPRVAKTADGQPISMETFCIAVAKALDLPGFGENALEDKDGHFHAINSAEDYYLRVAANIAFMGEqPVAPASHEDILLSGVDRILPAITATLKEEEVLRVANIYTRGGRFAPYDKAWNGDATGPQWKKPLQIWNENVAKNHHAITGERYSGCPTYYPPRLSDGSDIHQHFPQEQWPLKLMSFKSHVVSSSTGMIQRLRMVKPSNLVAINPLEGKKWGIKHGDKVRIVTPGGEVEAEISLLEGVMPGVLAIEHGYGHKELGSRQHYLDGQPLAMDKAIGSGINLNDLGFADPTREITNTWLDWVSGASVRQGLPAKIERIa
>gi|197251823
mANLTRRQWLKVGLAVGGMVTFGLSYRDVAKRAIDGLLNGTSGKVTRDRIFGNALIPEAQAQTHWQQNPQQTIAMTQCFGCWTQCGIRARVNADGKVIRIAGNPYHPLSQEHPIDSSVPFSEAMEQLAGESGLDARSTACARGATLLESLYSPLRLLEPMKRVGKRGEGKWQRISFEQLIEEVVEGGDLFGEGHVDGLRAIHAPDTPIDAKHPSFGPKTNQLLVTNTSDEGRDAFLRRFALNSFGSKNFGAHGAYCGLAYRAGSGALMGDLDKNPHVKPDWENVEFALFMGTSPAQSGNPFKRQARQLASARLRENFQYVVVAPALPLSTVLADPRGRWQPVMPGSDSALAMGMIRWIMDNQRYNADYLAIPGVQAMQQAGEQSWTNATHLVIADELPTLAGQHLTLRHLTPDGEETPVVLNTDGELVDASTCRQARLFVTQYVTLADGQrVTVKSGLQRLKEAAEKLSLAQYSEQCGVPEAQIIALAETFTGHGRKAAVISHGGMMAGNGFYNAWSVMMLNALIGNLSLSGGVFVGGGKFNGVSDGPRYNMNSFAGKVKPSGLSIARSKTAYEASEEYRDKIAGGQSPYPAKAPWYPFVAGQLTELLTSALEGYPYPLKAWISNMSNPFYGVPGLRAVAEEKLKDPRRLPLFIAIDAFMNETTALADYIVPDTHNFESWGFTAPWGGVASKATTARWPVVAPATHRTADGQPVSMEAFCIAVAKRLHLPGFGDRAITDPQGNAFPLNRAEDFYLRVAANIAFMGKtPVAPANQEDITLTGVSRILPAIQHTLKADEVGRVAFIYSRGGRFAPEDSGYTEQRLGNAWKKPLQIWNADVAAHRHAITGERFSGCPVWYPARLSDGRAIDDQFPIGQWPLKLISFKSNTMSSSTAVIPRLHHVKPANLVALNPQDGERYGLQHGDRVRIITPGGQVVAQISLLNGVMPGVIAIEHGYGHREMGATQHSLDGVPMPYDPQIRAGINLNDLGFADPTRTITNTWLDWVSGAAVRQGLPAKIERI
>gi|194736229
mANLTRRQWLKVGLAVGGMVTFGLSYRDVAKRAIDGLLNGTSGKVTRDRIFGNALIPEAQAQTHWQQNPQQTIAMTQCFGCWTQCGIRARVNADGKVIRIAGNPYHPLSQEHPIDSSVPFSEAMEQLAGESGLDARSTACARGATLLESLYSPLRLLEPMKRVGKRGEGKWQRISFEQLIEEVVEGGDLFGEGHVDGLRAIHAPDTPIDAKHPSFGPKTNQLLVTNTSDEGRDAFLRRFALNSFGSKNFGAHGAYCGLAYRAGSGALMGDLDKNPHVKPDWENVEFALFMGTSPAQSGNPFKRQARQLASARLRENFQYVVVAPALPLSTVLADPRGRWQPVMPGSDSALAMGMIRWIMDNQRYNADYLAIPGVQAMQQAGEQSWTNATHLVIADELPTLAGQHLTLRHLTPDGEETPVVLNTDGELVDASTCRQARLFVTQYVTLADGQrVTVKSGLQRLKEAAEKLSLAQYSEQCGVPEAQIIALAETFTGHGRKAAVISHGGMMAGNGFYNAWSVMMLNALIGNLSLSGGVFVGGGKFNGVSDGPRYNMNSFAGKVKPSGLSIARSKTAYEASEEYRDKIAGGQSPYPAKAPWYPFVAGQLTELLTSALEGYPYPLKAWISNMSNPFYGIPGLRAVAEEKLKDPRRLPLFIAIDAFMNETTALADYIVPDTHNFESWGFTAPWGGVASKATTARWPVVAPATHRTADGQPVSMEAFCIAVAKRLHLPGFGDRAITDPQGNAFPLNRAEDFYLRVAANIAFMGKtPVAPANQEDITLTGVSRILPAIQHTLKADEVGRVAFIYSRGGRFAPEDSGYTEQRLGNAWKKPLQIWNADVAAHRHAITGERFSGCPVWYPARLSDGRAIDDQFPIGQWPLKLISFKSNTMSSSTAVIPRLHHVKPANLVALNPQDGERYGLQHGDRVRIITPGGQVVAQISLLNGVMPGVIAIEHGYGHREMGATQHSLDGVPMPYDPQIRAGINLNDLGFADPTRTITNTWLDWVSGAAVRQGLPAKIERI
>gi|194451658
mANLTRRQWLKVGLAVGGMVTFGLSYRDVAKRAIDGLLNGTSGKVTRDRIFGNALIPEAQAQTHWQQNPQQTIAMTQCFGCWTQCGIRARVNADGKVIRIAGNPYHPLSQEHPIDSSVPFSEAMEQLAGESGLDARSTACARGATLLESLYSPLRLLEPMKRVGKRGEGKWQRISFEQLIEEVVEGGDLFGEGHVDGLRAIHAPDTPIDAKHPSFGPKTNQLLVTNTSDEGRDAFLRRFALNSFGSKNFGAHGAYCGLAYRAGSGALMGDLDKNPHVKPDWENVEFALFMGTSPAQSGNPFKRQARQLASARLRENFQYVVVAPALPLSTVLADPRGRWQPVMPGSDSALAMGMIRWIMDNQRYNADYLAIPGVQAMQQAGEQSWTNATHLVIADELPTLAGQHLTLRHLTPDGEETPVVLNTDGELVDASACRQARLFVTQYVTLADGQrVTVKSGLQRLKEAAEKLSLAQYSEQCGVPEAQIIALAETFTSHGRKAAVISHGGMMAGNGFYNAWSVMMLNALIGNLSLSGGVFVGGGKFNGVSDGPRYNMNSFAGKVKPSGLSIARSKTAYEASEEYRDKIAGGQSPYPAKAPWYPFVAGQLTELLTSALEGYPYPLKAWISNMSNPFYGVPGLRAVAEEKLKDPRRLPLFIAIDAFMNETTALADYIVPDTHNFESWGFTAPWGGVASKATTARWPVVAPATHRTADGQPVSMEAFCIAVAKRLRLPGFGDRAITDPQGNAFPLNRAEDFYLRVAANIAFMGKtPVAPANQEDISLTGVSRILPAIQHTLKADEVGRVAFIYSRGGRFAPEDSGYTEQRLGNAWKKPLQIWNADVAAHRHAITGERFSGCPVWYPARLSDGRAIDDQFPIGQWPLKLISFKSNTMSSSTAVIPRLHHVKPANLVALNPQDGERYGLQHGDRVRIITPGGQVVAQISLLNGVMPGVIAIEHGYGHREMGATQHSLDGVPMPYDPQIRAGINLNDLGFADPTRTITNTWLDWVSGAAVRQGLPAKIERI
>gi|194443327
mANLTRRQWLKVGLAVGGMVTFGLSYRDVAKRAIDGLLNGTSGKVTRDRIFGNALIPEAQAQTHWQQNPQQTIAMTQCFGCWTQCGIRARVNADGKVIRIAGNPYHPLSQEHPIDSSVPFSEAMEQLAGESGLDARSTACARGATLLESLYSPLRLLEPMKRVGKRGEGKWQRISFEQLIEEVVEGGDLFGEGHVDGLRAIHAPDTPIDAKHPSFGPKTNQLLVTNTSDEGRDAFLRRFALNSFGSKNFGAHGAYCGLAYRAGSGALMGDLDKNPHVKPDWENVEFALFMGTSPAQSGNPFKRQARQLASARLRENFQYVVVAPALPLSTVLADPRGRWQPVMPGSDSALAMGMIRWIMDNQRYNADYLAIPGVQAMQQAGEQSWTNATHLVIADELPTLAGQHLTLRHLTPDGEETPVVLNTDGELVDASTCRQARLFVTQFVTLADGQrVTVKSGLQRLKEAAEKLSLAQYSEQCGVPEAQIIALAETFTAHGRKAAVISHGGMMAGNGFYNAWSVMMLNALIGNLSLSGGVFVGGGKFNGVSDGPRYNMNSFAGKVKPSGLSIARSKTAYEASEEYRDKIAGGQSPYPAKAPWYPFVAGQLTELLTSALEGYPYPLKAWISNMSNPFYGVPGLRAVAEEKLKDPRRLPLFIAIDAFMNETTALADYIVPDTHNFESWGFTAPWGGVASKATTARWPVVAPATHRTADGQPVSMEAFCIAVAKRLHLPGFGDRAITDPQGNTFPLNRAEDFYLRVAANIAFMGKtPVALANQEDISLTGVSRILPAIQHTLKADEVGRVAFIYSRGGRFAPEDSGYTEQRLGNAWKKPLQIWNADVAAHRHAITGERFSGCPVWYPARLSDGRAIDDQFPIGQWPLKLISFKSNTMSSSTAVIPRLHHVKPANLVALNPQDGERYGLQHGDRVRIITPGGQVVAQISLLNGVMPGVIAIEHGYGHREMGATQHSLDGVPMPYDPQIRAGINLNDLGFADPTRTITNTWLDWVSGAAVRQGLPAKIERI
>gi|205352899
mANLTRRQWLKVGLAVGGMVTFGLSYRDVAKRAIDGLLNGTSGKVTRDRIFGNALIPEAQAQTHWQQNPQQTIAMTQCFGCWTQCGIRARVNADGKVIRIAGNPYHPLSQEHPIDSSVPFSEAMEQLAGESGLDARSTACARGATLLESLYSPLRLLEPMKRVGKRGEGKWQRISFEQLIEEVVEGGDLFGEGHVDGLRAIHAPDTPIDAKHPSFGPKTNQLLVTNTSDEGRDAFLRRFALNSFGSKNFGAHGAYCGLAYRAGSGALMGDLDKNPHVKPDWENVEFALFMGTSPAQSGNPFKRQARQLASARLRENFQYVVVAPALPLSTVLADPRGRWQPVMPGSDSALAMGMIRWIMDNERYNADYLAIPGVQAMQQAGEQSWTNATHLVIADELPTLAGQHLTLRHLTPDGEETPVVLNTDGELVDASTCRQARLFVTQYVTLADGQrVTVKSGLQRLKEAAEKLSLAQYSEQCGVPEAQIIALAETFTSHGRKAAVISHGGMMAGNGFYNAWSVMMLNALIGNLSLSGGVFVGGGKFNGVSDGPRYNMNSFAGKVKPSGLSIARSKTAYEASEEYRDKIAGGQSPYPAKAPWYPFVAGQLTELLTSALEGYPYPLKAWISNMSNPFYGVPGLRAVAEEKLKDPRRLPLFIAIDAFMNETTALADYIVPDTHNFESWGFTAPWGGVASKATTARWPVVAPATRRTVDGQPVSMEAFCIAVAKRLHLPGFGDRAITDPQGNTFPLNRAEDFYLRVAANIAFMGKtPVALANQEDISLTGVSRILPAIQHTLKADEVGRVAFIYSRGGRFAPEDSGYTEQRLGNAWKKPLQIWNADVAAHRHAITGERFSGCPVWYPARLSDGRAIDDQFPIGQWPLKLISFKSNTMSSSTAVIPRLHHVKPANLVALNPQDGERYGLQHGDRVRIITPGGQVVAQISLLNGVMPGVIAIEHGYGHREMGATQHSLDGVPMPYDPQIRAGINLNDLGFADPTRTITNTWLDWVSGAAVRQGLPAKIERI
>gi|207857111
mANLTRRQWLKVGLAVGGMVTFGLSYRDVAKRAIDGLLNGTSGKVTRDRIFGNALIPEAQAQTHWQQNPQQTIAMTQCFGCWTQCGIRARVNADGKVIRIAGNPYHPLSQEHPIDSSVPFSEAMEQLAGESGLDARSTACARGATLLESLYSPLRLLEPMKRVGKRGEGKWQRISFEQLIEEAVEGGDLFGEGHVDGLRAIHAPDTPIDAKHPSFGPKTNQLLVTNTSDEGRDAFLRRFALNSFGSKNFGAHGAYCGLAYRAGSGALMGDLDKNPHVKPDWENVEFALFMGTSPAQSGNPFKRQARQLASARLRENFQYVVVAPALPLSTVLADPRGRWQPVMPGSDSALAMGMIRWIMDNERYNADYLAIPGVQAMQQAGEQSWTNATHLVIADELPTLAGQHLTLRHLTPDGEETPVVLNTDGELVDASTCRQARLFVTQYVTLADGQrVTVKSGLQRLKEAAEKLSLAQYSEQCGVPEAQIIALAETFTSHGRKAAVISHGGMMAGNGFYNAWSVMMLNALIGNLSLSGGVFVGGGKFNGVSDGPRYNMNSFAGKVKPSGLSIARSKTAYEASEEYRDKIAGGQSPYPAKAPWYPFVAGQLTELLTSALEGYPYPLKAWISNMSNPFYGVPGLRAVAEEKLKDPRRLPLFIAIDAFMNETTALADYIVPDTHNFESWGFTAPWGGVASKATTARWPVVAPATRRTVDGQPVSMEAFCIAVAKRLHLPGFGDRAITDPQGNTFPLNRAEDFYLRVAANIAFMGKtPVALANQEDISLTGVSRILPAIQHTLKADEVGRVAFIYSRGGRFAPEDSGYTEQRLGNAWKKPLQIWNADVAAHRHAITGERFSGCPVWYPARLSDGRAIDDQFPIGQWPLKLISFKSNTMSSSTAVIPRLHHVKPANLVALNPQDGERYGLQHGDRVRIITPGGQVVAQISLLNGVMPGVIAIEHGYGHREMGATQHSLDGVPMPYDPQIRAGINLNDLGFADPTRTITNTWLDWVSGAAVRQGLPAKIERI
>gi|217974829
MDKSKRRFIKGAAVTGGVGLFAAGYSHTLAQMGKGVVNGTSGKSTQDPLHGNSLAPEYKVDlQSGQLISNDDQRVANTMCLGCWTKCGVRARIDQKTDKIIRISGNPYHPLSSREHIDFDTPIKTAFVGLSAfqEQGLQGRSTACARGNAMLEQLDSPHRVTQCLKRVGKRGSGQWQSISFEQLLNEVVEGGDLFGEGQVEGLRAIRDIATPLDANNPEYGPKANQLLVSNASDEGRDAIIKRFTFNSFGTRNFANHGAYCGFTYRAGAGALLDDLKKYAHLKPDWDHSEFLLFIGTSPQQSGNPFKRQARQLANARVNNSnFSYVVVSPMLPNTSNQPCAGNNTWLPIRPATDSALAMGMLRWIIDNQRYAAEFLSAPNVDAAKASGYRGFSNAGFLIVSEPTHPRYGQYLFASDLGLPFEGKAYGEQDSQLVVDATSGEVVLANQSQKAKLDVNQSVDTPKGAIAVKSSFQLLSEAAHSFEMAHYAKECDISEAQIIALADKFTSHGTKAAVISHGGTMSANGFYSAWAIMMLNAMIGNINLKGGALASGGSFPAFGKGPRYNLQEFDGMVEPKGVFLSRSKFPYEKTSEYRRKVEAGESPYPAKEPWFPISSPLLGEHLTAAVHGYPYRLKAWINHMGNPIYGQAGLGEAIGEQLKDPKVLPLFISIDSFINETSALSDYIVPDTLTYESWGWTSAWQGTLTKVATGRWPIVEPRVAKMASGDVVCMESFLSQVAMKLQLPGFGENAIKAADGSLHPLTRAADYSLYGAANVAYLGKAVADINAEDMYLSGVSRIQSELNARLKPDEVKKVSYLFARGGRFEEMRGARDDaGNPSKVWPKPMMLWNPDVGSRRNSLTGEFMSGCPRLYQPALADGTPLDKAFDKSQWPLLISSYKSHTMSSMSIGSDRLRQVHPNNPVRLNEKTATRLSINTGDTVKISTPNGSVIALVECVAGVHPDCIAIEHGYGHKELGARDTVIDEIKIVANPRIRVGINMNDLNLFDPSRHGRYPLVDWASGASARQGLPAKIEKLs
>gi|74317759
mprpketvmtTFTTRRKILAFGGLAAFGTGFSATAKRMVSPLLDGEAPKAQYHGASLAPEFKIDpATGALEVNPAQQVSYTSCLGCTTQCGVRVRIDRASGKVLRVAGNPYSPLSTEPHLPMKASIRDSFVAISGyqDKGLAMRSTACGRGNAVLEQMDSPFRVLRPMKRVGPRNSGQWEPISFEQLVHELTEGGDLFGEGPVEGLKALRDLKTPIDPQRPELGPKVNQVALITSVNDGRLPFAKRFMQQAYGTINFVGHGSYCGGAYRSGSGALFGDMKKMPHGKPDFANTEFALFIGTAPANAGNPFKRQGAMLARGRSDGKLNYVVVDPVLTNTNNLAAGERGRWVPIKPGTDGALVMGMMRWMFENGGYDARYLSHPNLAVAKAAGEPSWSNATHLVVVEPGHPRQGRFLRGSDLGLELPEDERYKDKDPFVVMGADGAVHHDQATGPAQIFVDGTVEVGGApLKVKSSLLLLHEQALAHSLEEYAAACGIPAGTIAALAKEFSSHGKRAAAVAHGGMMAGNGFYNAYGVVTLNALIGNLNWKGGLAMNGGGFKDVGAGPRYDLESFPGMIeKPKGLPLGRNAPYEKTAEFAAKKASGKAYPAQAPWFPNAPGLATEWLTGAANGYPYGLKALFVWSANPVYGIPGLRAQVEQDLKDPKKIPLIVAVDPLINESSAFADYIVPDSLLYESWGWATAWGGVPTKASTARWPVVEPKADKLADGQAIGMETFFIALARALALPGFGPGAIADMDGDTYPLERPEDWYLRGGANIAWLGKePVADASDDDMLLSGVERLRPLLERTLKPEEVRKVAFILARGGRYQPAKETYSAdnpEWMTNRFDKGLQIYNENLGAAKNSITGKRFVGCATWAEPGFADGSAMRTHYPEAEWPLQLVSFKSALQNSYSIAASRLRGIHPENPVLMHPADAARFGLKNGDDALIRTPGGSARGRVIVHAGVMQGVLAVEHGFGHRELGARAHRMGGTRQPEIAAIGAGVNLNDLGLADPTRQGKSVWVDAVSGTSVRNGLPASVARA
>gi|83312385
MTVGPDGKLQLNPDQQVSYTMCLGCTTQCGVRVRVDKASQTVVRVAGNPYSPLSADPHLPMGVPVRKSFQHLSRfeEKGLAGRSTACGRGNAVLEQMNSPFRVTRPMKRVGPRNSGRWEPISFEQLVKEVVFGGDLFGEGRVAGLAELRSFEPIDPAQPELGPKVNQVAMLTSVNDGRENFVRRFVQQSYGSINMVGHGSYCGGSYRSGSGAAFGDTKQMPHAKPDLQNAEFIIFVGTAPANAGNPFKRQGTLLARARTEGKLNYVVVDPVLTHADNMVAQERSRWIPIRPGTDGALALAMIRWIIENERFDAAFLAQPNQAVAEAAGEAAWCNATHLVVAQPGHSRQGFFLRGSDMGLPVPEADRYkDADPFVVLDGEGKPIFHAKATGPARLFVDQEIEVSGQkLLVRSSLTLLRQAAGSQSMAQYSDACGIPLEVIVGLAREFTSHGKKAAINTHGGTMAGNGFYNAFALVSLNTLIGNLNRKGGTIINGGGFKEEDGPRYQLAGFEGQIKPSGTPLGRNTPYEKSAEFKRKKESGAKPYPAEQPWYGTAPQLATEWLSAAQSGYPYGLKALLLWATNPVYGIPGLRPIAEKVLGDPKAIPLLVAMDCFINETSSFADYIVPDAFMYEGWGFVAAWGGVPTKAFLTRWPVVEPKMAKTAQGQPGGMEAFLIAAAKAMGLPGFGAAAIKDAEGNAHPLDRAEDYYLRAAANVAFTGKgPVPDASDDDITLTGVTRIMPDLEETLKPDEVRKTAFLFTRGGRYQPAAEAWDDkEWAAWRFTKPLNVYNEVVGTAKDSLSGQRFSGVPVWAPPRFADGTPVRQTYPEAEWPLQLISYKSPLQNSYSIAANRLRGLHPDNPVAINPEDAARAGIKTGDAIRISTPTGSASAVAVVRHGVRQGVLAVEHGFGHRELGARAHRIGDEVQPSVPGIDAGIALNDLGLIDPTRKARAPFVDPVSGTAVRQAIPARLAKA
>gi|113461040
MNKQRRNLIKGALATTAATAFVAGYSPKVKEIAKGVIEGSSGQKTQDNINGNSLLPEYQVKEGNLLTNSQQVVCNTQCMGCWTLCGLRVRIDLEKNKVLRINGNPYHPLSSDHYLDYNQSIKQAELSVSGENGLQQRSTACARGAAFLDGINSPYRITQPLKRVGKRGEGKWKTISFEQLIDEVVNGGDLFGEGHVDGLKAIRDLQTPVNAQHPDFGAKVNQLMVTFAGPEGRQPLLKRFANNSFGTINFASHGSFCGLSYRAGSGAFMNDFANNSHAKPDWDHVEFILFMGTSPAQSGNPFKRQSRQLAKKRTEDNFEYVVIAPRLELTSTAAQDKNRWVPIIPGKDLSLALAMLRWIIENERYNEDYLSIPSEIAMQQANGVSFCNATHLFIADPNHKQYGQAIRNFHIEDLSEPEKLSDSDILVKDRQTGKFIAAKDCQSAVLFVEDRISLKDGSqVLAKSALQLFKESCFSYSIEEYSEQCGVPVDTIIQLAKKFTSHGPRAAVITHGGTMHSNGFYTAWAILLLNAMIGNMNKKGGMSMSGGKFKDFSAGPRYNLANFPNMVKPKGTNLARSKKDYEKSSEFKQKVAQGISPYPAKAAWYPFVGGQMSEMITSALQGYPYSLKAWINHMGNPIYGMTGIHHITQQKLKDPKILPLFISIDAFMNETTALADYIVPDTHNFESWGFSTPWAGVPTKTSTARWPVIASPNEKTSQGDTICMESFVIEIAKMMQLPGFGDNAILDKQNHSYPLNRSEDFFLRAAANIAYDGKqPVQDATQEDLLLTGVQRLMPSLQQVLKPEEIKKVATIYCKGGRFAPHSSAWQEDNMQARWKNCLQIWNENVAKAKHAQTGKNYHGCPTYFEDQFADNSTVESHYPKIQWPFKLISFKSNLMSSITAPLLRLHSIKPNGIVAINQQDATEYGLQHGDLVELNTPGGKAVVQLVVMNGVIKGTIAIEHGYGHKQLGATGYTINGKLIEGNAQIGSGVNINDLGLLDSTKEIASPWVDWVCGSAVRQGIPAKLVKLa
>gi|113968977
MDKSKRRFIKGAAVTGGVGLFAAGYSHTLAQMGKGVVNGSSGKTTQDPIHGNSLAPEYKVDlTSGQLIGNDEQRIANTMCLGCWTKCGVRARIDNKTDKILRISGNPYHPLSAREHIDFDTPIKTALVGLSAyqEQGLQGRSTACARGNAMLEQLDSPYRVTQCLKRVGPRGSGQWQSISFEQLLTEVVDGGDLFGEGHVEGLRAIRDISTPLDANNPEYGPKANQLLVSNASDEGRDVIIKRFTFNSFGTRNFANHGAYCGFTYRAGAGALLDDLKKYAHLKPDWDNSEFLLFIGTSPQQSGNPFKRQARQLANARVDGReFSYVVVSPMLPNTSNQPCAGNNTWLPIRPATDSALAMGMLRWIIDNQRYASAFLTAPNAEAAKAAGYRGFSNASFLIISTPNHPRYGQYLYASDLGLPFEGKAYGEQDSPLVVEAATGQILPAGQCAKAQLEVEQSVNTPKGELSVKSSFQLLSEAARSVEMADYAKECDISEAQIAALAHKFTDHGTKAAVISHGGTMSANGFYSAWAIMMLNAMIGNLNLKGGAMAKGGTFPAFGAGPRYNLQDFDGMVEPKGVFLSRSKFPYEKTSEYRRKIEAGESPYPSKEPWFPISSPLLGEHLTAAVHGYPYRLKAWINHMGNPIYGQAGLGEAIGEQLKDPKVLSLFISIDSFINETSALSDYIVPDTLTYESWGWSAAWHGTLTKEATGRWPIVEPRVAKTADGDVICMESFLSQVAIKLNLPGFGANAIKAADGSLHPLSRAADFSLYGAANVAYLGKPVADINAEDMYFSGVGRIQAELNARLKPEEVKKVSYLFARGGRFENISAGRDEaGNPSKVWPKPLMLWNPEVGSRRNSLSGEYMSGCPRRYHPALANGTPLEQAFDKSQWPLLISSYKSHTMSSMSIGSDRLRQVHPNNPVRINEQTAARFGIKTGDTVKISTPNGSVVALVECVAGVHPDCIAIEHGYGHKELGARDIVIDDKKIAANPLIRVGVNMNDLNLFDPSRHGRYPLVDWASGASARQGLPAKIEKIa
>gi|117619182
MDHSKRKFLKGAAIAGGTGLFVAGYSDTLKQVASGIATGSSGKPTRDPIHGNSLAVEYRVDEQGELHPNPAQRVANTMCLGCWTLCGVRARIDNERDQIVRILGNPYHPLSARHHIDFKTPVKQALLATSGyqEGGLDGRSTACARGNAMLEQLDSPQRVTRCLKRVGPRGSGRWQSIPFEQLVAEVVEGGDLFGEGQIEGLRAIRNLAEPLDPANPEYGPRANQLLVSNASDEGRDHFIKRFTFNSFGTRNFANHGAYCGLSFRVGAGALLDDLEKNAHLKPDWDESDFLLFMGTSPQQSGNPFKRQSRQLAANRARPGkpFSYVVVAPSLPNTVNMPSAPANRWLPIRPATDSALAMAMLRWIIDNQRYAEPFLTAPHAAAAERAGYRGFCNASHLVLFDESHPRFGQMLRASDLGLPFDGEAYGEGDAMLVEEAGSGEPRPADQCERANLWVDRTIQGPKGALMVKSSFQLLAEACREHSLAQYSAECAVPVSDIEALAREFTSHGTRAAVVSHGGTMSANGFYSAWAIMMLNVMIGNLNARGGAVASGGKFDPFGAGPRYDLASFPGMVKPTGVFLSRSKFPYEKTSEYRRKREAGQNPYPAQEPWFPISGPLLGEHLTAAVNGYPYRLKAWINHMGNPLYGQAGLSKAIGGELKDPAVLPLIVSIDSFINESSALSDYLVPDTLTYESWGWATAWHGVMTKVSTGRWPIVEPRVAKTAEGDPVCMESFFIAVAKRLGLPGFGEGALKGADGKVHGLNRAADFSLYGAANVAYLGEPVPAIEPEDLAWSGVERILPVLNATLSVEEAGRAAYLFARGGRFEPAAKGRDDaGQPSKRWPKPLMVWNPEVGSRRHSQSGQFLSGTPRFFRPQLADGTPLDEAFKPAQWPLLLTSYKSHTMSSMSIGSDRLRQVNPSNRVRLNAQTAAQLGIESGDRVRVSTPDGSVIGVAECVAGVQADAIAIEHGFGHKELGAREHWIDGQKVVANPLRGAGVNLNDLAVLDPSRHGRYPLVDWAIGSSARQGLPARVEKLv
>gi|117919085
MDKSKRRFIKGAAVTGGVGLFAAGYSHTLAQMGKGVVNGSSGKTTQDPIHGNSLAPEYKVDlTSGQLIGNDEQRIANTMCLGCWTKCGVRARIDNKTDKILRISGNPYHPLSAREHIDFDTPIKTAFVGLSAyqEQGLQGRSTACARGNAMLEQLDSPYRVTQCLKRVGPRGSGQWQSISFEQLLTEVVDGGDLFGEGQVEGLRAIRDISTPLDANNPEYGPKANQLLVSNASDEGRDVIIKRFTFNSFGTRNFANHGAYCGFTYRAGAGALLDDLKKYAHLKPDWDNSEFLLFIGTSPQQSGNPFKRQARQLANARVDGReFSYVVVSPMLPNTSNQPCAGNNTWLPIRPATDSALAMGMLRWIIDNQRYASAFLTAPNVEAAKAAGYRGFSNASFLIISTPNHPRYGQYLYASDLGLPFEGKAYGEQDSPLVVDAATGQILPAGQCAKAQLEVEQSVNTPKGDLRVKSSFQLLSEAARSVEMADYAKECDISEAQIAALAHKFTDHGTKAAVISHGGTMSANGFYSAWAIMMLNAMIGNLNLKGGAMAKGGTFPAFGAGPRYNLQEFDGMVEPKGVFLSRSKFPYEKTSEYRRKVEAGESPYPSKEPWFPISSPLLGEHLTAAVHGYPYQLKAWINHMGNPIYGQAGLGEAIGAQLKDPKVLPLFISIDSFINETSALSDYIVPDTLTYESWGWSAAWHGTLTKEATGRWPIVEPRVAKTADGDVICMESFLSQVAIKLNLPGFGANVVKAADGSLHPLIRAADFSLYGAANVAYLGKPVADINAEDMYFSGVGRIQAELNARLKPEEVKKVSYLFARGGRFENISAGRDEaGNPSKVWPKPLMLWNPEVGSRRNSLSGEYMSGCPRRYHPALANGTPLEQAFNKSQWPLLISSYKSHTMSSMSIGSDRLRQVHPNNPVRINEQTAARLGIKTGDTVKISTPNGSVVALVECVAGVHPDCIAIEHGYGHKELGARDIVIDDKKIAANPLIRVGVNMNDLNLFDPSRHGRYPLVDWASGASARQGLPAKIEKIa
>gi|123441924
mAKSTRRQWLKGSLALGGVVAFGASYHAVARKTLAGLVDGSAGKLTLDPISGNALPTEGRVGPQWQANPQQAVSMTQCFGCWTLCGLRVRVDTQQNKILRIAGNPYHPLSHDHHFPYQLPVGEALQHLGGEQGMTGRSTACARGATLLEGVDSPYRITEPMKRVGPRGSGKWQRISFEQLVAEVTEGGDLFGEGPVEGLRAIRDLDTPIDAKQPSLGPKANQLLVTNAGDDGRDAFIQRFANQAFGTKNLGSHGAYCGLAYRAGSGALMGDLDKNAHVKPDWDNVRFALFLGTSPAQSGNPFKRQGRQLANARQRDDFNYVVVAPALPLTTTLANQHNRWVPVLPGTDAALAMGIIRWIIEQHRFNHAYLAIPGEMAMQAAGERSWTNASHLVITTETHPLAGQFLRANMLSGETVAEGEESPVLAQAIDGALQPAAQMLQAELFVTQDLTLHDGQnVQVQSGMTCLQQAAARFTLAEYSQQCGVPEATIIGLAREFTAYQRQAAVISHGGMMGGNGFYTTWAVMMLNAMIGNLNLKGGVSVGGGKFDGFADGPRYQLATFVGMVKPKGLPLSRSKQPYEKSEEYQQKIQQGQSGYPARGPWYPFVGGQLTEQLAPALAGYPYPLKAWISHMTNPLYGVAGLRNLIEERLQDPRQLPLFIAIDAFMNETTALADYIVPDTHNFESWGFSAPWAGVLVKASTARWPVVEPRTARTAQGEPVAMESFLIAVAKAMKLPGFGANAMQDSEGNSLSLDRAEDYYLRAAANIAYGGEkPLPAAVDDELRLTGVDRLWPALQRSLYPDEQRRVAYLLARGGRFAPYEKSWNGDATGSQWKKPLQIWNENVAKHHHAITGERYSGCPTWYPPRLADGSDVFQHYPVSDWPLRLMSFKSHLMSSSTAMIERLRAVKSTNLVAINPQDAQRNGIQHGDIVRLMTPGGQMEVQVSLLDGVMPGVVAIEHGYGHREMGSRAHTLDGVVMASDPRIGQGSNLNDLGFTDPTREIPNTWLDWVSGAAVRQGLPAKLQRIs
>gi|126172838
MDKSKRRFIKGAAVTGGVGLFAAGYSHTLAQMGKGVVNGTSGKPTQDPLHGNSLAPEYKVDlQSGQLISNDDQRVANTMCLGCWTKCGVRARIDQKTDKIIRISGNPYHPLSSREHIDFDTPIKTAFVGLSAfqEQGLQGRSTACARGNAMLEQLDSPHRVTQCLKRVGKRGSGQWQSISFEQLLNEVVEGGDLFGEGQVEGLRTIRDIATPLDANNPEYGPKANQLLVSNASDEGRDAIIKRFTFNSFGTRNFANHGAYCGFTYRAGAGALLDDLKKYAHLKPDWDHSEFLLFIGTSPQQSGNPFKRQARQLANARVNNSnFSYvVVVSPMLPNTSNQPCAGNNTWLPIRPATDSALAMGMLRWIIDNQRYAAEFLSAPNVDAAKASGYRGFSNAGFLIISEPTHPRYGQYLFASDLGLPFDGKAYGEEDSQLVVDATSGEVVFASQSQKAKLDVNQSVDTPKGAIAVKSSFKLLSEAAHSFEMEHYAKECDISEAQIIALADKFTSHGTKAAVISHGGTMSANGFYSAWAIMMLNAMIGNINLKGGALASGGSFPAFGKGPRYNLQEFDGMVEPKGVFLSRSKFPYEKTSEYRRKVEAGESPYPAKEPWFPISSPLLGEHLTAAVHGYPYRLKAWINHMGNPIYGQAGLGEAIGEQLKDPKVLPLFISIDSFINETSALSDYIVPDTLTYESWGWTSAWQGTLTKVATGRWPIVEPRVAKMASGDVVCMESFLSQVAMKLQLPGFGENAVKAADGSLHPLTRAADYSLYGAANVAYLGKAVADINAEDMYLSGVSRIQSELNTRLTPDEVKKVSYLFARGGRFEEMRGARDDaGNPSKVWPKPMMLWNPDVGSRRNSLTGEFMSGCPRLYQPALADGTPLDKAFDKSQWPLLISSYKSHTMSSMSIGSDRLRQVHPNNPVRLNEKTATRLGISTGDTVKISTPNGSVIALVECVAGVHPDCIAIEHGYGHKELGARDTVIDEIKIVANPLIRVGINMNDLNLFDPSRHGRYPLVDWASGASARQGLPAKIEKLs
>gi|121594765
mtdkkphsspeteahpDANRRRLLLRGGAVAGGLAAFAAGYGETVAKGAKGLVTGTSGTATKSATRGNSLMPEFRIDpVTGQLTTQPGQVVSPSSCLGCWTQCGVRVRVDTEHNKIIRIAGNPYHPLATTHHAPMETPVREVYALLGGDNGLEGRATSCARGSAMLEHQTAAHRVLTPLKRVGPRGSGQWKAISLEQLVKEICEGGDLFGEGHVDGLAAIRDVQTLIDADNPEYGPKANQLLVTDASNEGRTPLINRFARQSFGTVNAANHGAYCGQTYRVGTAAALGNIPGMPHGKPDWKNSRFGLFLGTAPAQAGNPFQRMGRELAEARSRDDntYRYVVVSPVLPMSSSHAAGDNNRWLPIKPATDLALAMALIRWIIDNERYDAKYLTQPGPAAMAAAGEASWSNATHLLINDPKHPRYGQFLRGADLGLPMPEPVDEktPAEDVYVVQVADGqggfKLVPHTMAQPAELVVEREFTplkaagaTEEPApIAVCTSFVKLREEARRKTLQEYSDLCGVPVKDIEDLAREFTSHGKQAVANSHGGTMSGAGFYTAYAIAMLNNLIGNLNVKGGWVLDAGPFGPFGPGPRYNFAQFEGAVKATGVALSRTRFPYEKTSEFKRKKEAGQNPYPAKAPWYPAPGGLSSEMLAAGLLGYPYPVKAWINHMSNPVYAICGFENTLVDAIKDPKKLPLFVSVDPFINETSALADYIVPDTVTYESWGIGAPWADVIAKSSTVRWPTVEPATAKTADGKPVSFESFVFAVAKQLQLPGFGKGAMSTKDGEPLDLESAEDFYLRGMCNIAYQAGkPVPEASDDDIALTGVTRWMPEVEKRLKPDEVRRVAMVMSRGGRFDKIEDAWKGEQIKAAYKFPVQLWHEGLAKMRHSMTGERYVGCPTWFPTRFADGSSMRERFTEQDWPLTMSSYKSNLMSSMSIAASRLRQVHPHNPISLNKDDAAKLGIANGDRIEVSTPGAKLQGVALVRSGIAQGTLAIEYGYGHKQLGAAVHTVDGKPMPHNPQHGNGVNLNTLGFADPTRPaKDNVWIDWVSGAVVRQGLPVKVRKV
>gi|120600304
MDKSKRRFIKGAAVTGGVGLFAAGYSHTLAQIGKGVVNGTSGKPTQDPLHGNSLAPEYKVDlQSGQLISNDDQRIANTMCLGCWTKCGVRARIDQKTDKIIRISGNPYHPLSSREHIDFDTPIKTAFVGLSAfqEQGLQGRSTACARGNAMLEQLDSPHRVTQCLKRVGKRGSGQWQSISFEQLLNEVVEGGDLFGEGQVEGLRAIRDITTPLDTNNPEYGPKANQLLVSNASDEGRDAIIKRFTFNSFGTRNFANHGAYCGFTYRAGAGALLDDLKKYAHLKPDWDHSEFLLFIGTSPQQSGNPFKRQARQLANARVNKTnFSYVVVSPMLPNTSNQPCAGNNTWLPIRPATDSALAMGMLRWIIDNQRYAADFLSAPNVDAAKVSGYRGFSNAGFLIVSEPTHPRYGQYLFASDLGLPFDGKAYGEQDSQLVVDAASGKIVLASQSQKAKLDVDQNVDTPKGVIAVKSSFQLLSEAAQSFEMAHYAKECDISEAQIIALADKFTSHGTKAAVISHGGTMSANGFYSAWAIMMLNAMIGNINLKGGALASGGSFPAFGKGPRYNLQEFDGMVEPKGVFLSRSKFPYEKTSEYRRKVEAGESPYPAKEPWFPISSPLLGEHLTAAVHGYPYRLKAWINHMGNPIYGQAGLGEAIGEQLKDPKVLPLFISIDSFINETSALSDYIVPDTLTYESWGWSPSWHGTLTKETTGRWPIVEPRVTKMASGDVVCMESFLSQVAIKLQLPGFGENAVKAADGSLHPLTRAADYSLYGAANVAYLGKAVADINAEDMYLSGVSRIQSELNARLKPDEVKKVSYLFARGGRFENMSGARDEvGNPTKVWPKPMMLWNPEVGSRRNSLTGEFMSGCPRLYQPALADGTPLDKAFNKSQWPLLISSYKSHTMSSMSIGSDRLRQVHPNNPVRLNEKTASRLGISTGDTVKISTPNGSVIALVECVAGVHPDCIAIEHGYGHKELGARDVVIDNLKIAANPLIRVGINMNDLNLFDPSRHGRYPLVDWASGASARQGLPAKIEKVv
>gi|15602586
MNNQRRNLLKGGLALGTATAFVTGYSPKVKEIATGLLEGTSGEHTQDKINGNALTPEYQVQQGKLISNSHQVVCNTQCMGCWTLCGLRARVDLAKNQVLRINGNPYHPLSADQYLDFNQPIQQAELSVAGESGLANRSTACARGAAFLEGINSPYRLTQPLKRVGKRGEGKWQTISFEQLVDEVVNGGDLFGEGHVEGLKTIRDLQTPVDQENPEFGAKVNQLMVTFAGPEGRQPLLKRFANNSFGTINFASHGSFCGLSYRAGSGAFMNDLANNAHAKPDWDHAEFILFMGTSPAQAGNPFKRQARQLAKQRTEDNFDYVVVAPRLELSSSRAVNQHRWVPIVPGTDLSLSLAMLRWIIENARYNADYLAIPSENAMQSANAVSFCNATHLFIADPQHKRYGQALRVQDVMDSPTPEKPEDGDILVKDQQTGAMIAAKDSQSAVLFVEEMVTLKEGTsVLAKSALQLFKESCFEHSIEQYSAHCGVPVATIIELAKKFTSHGHRAAVVTHGGTMHGTGFYTAWAILLLNAMVGNMNKKGGMSMSGGKFKDFGAGPRYDLANFPNMVNPKGTNLARSKRAYEKSSEFKRKVEQGLSPYPAKASWYPFVGGQMSEMITSALQGYPYPLKAWISHMSNPIYGMTGIHHITDEKLRDPRILPLFIAVDAFMNETTALADYIVPDTHNFESWGFSTPWAGVPTKTSTARWPIIQSHNAKTASGETICMESFIIAIAKAMDLPGFGENAISDKQKNSYPLNCTEDYFLRAAANIAYDGKtPVNDATEEDLLLTGVQRLMPTLQRTLKAEEVLKVANVYCKGGRFAPYKSAWQEENMQARWKNCLQIWNETVAKAKHAQTGQHYHGCPKYFEPQFADNSTLESHYPSKEWPFKLISFKSNLMSSITAPLLRLQSIKPEGIVAMNQQDAQTQGLRHGDLVELSTPGGKGLVQIIVMEGVIKGTIAIEHGYGHKQLGATSYVIDGKEIQGAPQIQRGININDLGLLDNTKEIVSPWVDWVCGSAVRQGIPAKLQKVi
>gi|29141712
mANLTRRQWLKVGLAVGGMVTFGLSYRDVAKRAIDGLLNGTSGKVTRDRIFGNALIPEAQAQTHWQQNPQQTIAMTQCFGCWTQCGIRARVNADGKVIRIAGNPYHPLSQEHPIDSSVPFSEAMEQLAGESGLDARSTACARGATLLESLYSPLRLLEPMKRVGKRGEGKWQRISFEQLIEEVVEGGDLFGEGHVDGLRAIHAPDTPIDAKHPSFGPKTNQLLVTNTSDEGRDAFLRRFALNSFGSKNFGAHGAYCGLAYRAGSGALMGDLDKNPHVKPDWENVEFALFMGTSPAQSGNPFKRQARQLASARLRENFQYVVVAPALPLSTVLADPRGRWQPVMPGSDSALAMGMIRWIMDNQRYNADYLAIPGVQAMQQAGEQSWTNATHLVIADELPTLAGQHLTLRHLTPDGEETPVVLNTDGELVDASTCRQARLFVTQYVTLADGQrVTVKSGLQRLKEAAEKLSLAQYSEQCGVPEAQIIALAETFISHGRKAAVISHGGMMAGNGFYNTWSVMMLNALIGNLSLSGGVFVGGGKFNGVSDGPRYNMNSFAGKVKPSGLSIARSKTAYKASEEYRDKIAGGQSPYPAKAPWYPFVAGQLTELLTSALEGYPYPLKAWISNMSNPFYGVPGLRAVAEEKLKDPRRLPLFIAIDAFMNETTALADYIVPDTHNFESWGFTAPWGGVASKATTARWPVVAPATHRTADGQPVSMEAFCIAVAKRLHLPGFGDRAITDPQGNTFPLNRAEDFYLRVAANIAFMGKtPVALANQEDISLTGVSRILPAIQHTLKADEVGRVAFIYSRGGRFAPEDSGYTEQRLGNAWKKPLQIWNADVAAHRHAITGERFSGCPVWYPARLSDGRAIDDQFPIGQWPLKLISFKSNTMSSSTAVIPRLHHVKPANLVALNPQDGERYGLQHGDRVRIITPGGQVVAQISLLNGVMPGVIAIEHGYGHREMGATQHSLDGVPMPYDPQIRAGINLNDLGFADPTRTITNTWLDWVSGAAVRQGLPAKIERI
>gi|28898788
MDNKRRQFLKSGLAVGGLGAFAAGYATTTKHMVEGALEGTAGQKTRDIHHGNSLEPEYAVNDQGNLIPNPNQRVAPSMCFGCWSLCGLRVRIDNRNDEILRITGNPYHPLSHQQHIPFETPVKDAYLSLAGEAGLDGRSTACARGNGMLEIRNSPYRITQPLKRVGKRGEGKWIPISYEQLIEEVVEGGDLFGEGHVDGLRDIRDLTTPVDPENPEYGPKANQLLMTNAGNEGRDDIFKRFAFNSYGTRNFGHHGSYCGYAFRAGSGAFMNDLDKNAHLKPDFDNAEYIIFIGMSPAQAGNPFKRQARQLANARTEGSLEYTIITPSLPAgSSSLAAGDNNRWIPIKPGTDSALVLGMIQWIIENQRYNKTFLAQPGANAMKRAGTAHWCNATHLVISDEQHPRNGTFLRASDLNLPFEGEALSDSDPYVIVEEQSGQFGVHTQTEEATLFVDKTVSLASGKVRVKSSLQRLKEEAFKYSLAFYSQQCEIPVEQIAELAKRFTSCGTKAVVDTHGGNMHTNGFYNSFTIMMLNALIGNINMKGGAMAKAGGYPTSAAGPRYDFTKFAGKVGPKGVFLSRSKFPYHKTSEYKRRVEAGKSPYPTRAPWYPFAAPLLTEHLSAAIDGYPYRVKAWINHMANPMYGVPGLKTLLEDKLKDPKQLGLIVSVDAFINETTALSDYIVPDTVTYESWGMATPWHDVPVKTITARWPIVEARTEKTADGRSICLENFLIDVAKKMQLGGFGDNAIQDAQGNWHALHSAEDFYLRSAANLAYVKGGVPEVSAEDIAWSGLERLMPAMQSTLTADEMKRVAFIFARGGRFENATEAYQGEQMKHKWTRPVAIWNERVGSARNTMTGDFYTGCPTWHPQKLADGTPMEEQFPSSEWPFSLTNFKSNIHSAVSNLSPRLNSIKGVNPVYIHPIDAERAGIKTGDEFVIETPSASTKALAMIVSGIRPGTLGFEHGFGHTELGQRSHWIGDKQQPVKTRSQDGVNINDIGLIDPTREGKGVLLDWVVGAAARQSLPAKIRKA
>gi|16764733
mANLTRRQWLKVGLAVGGMVTFGLSYRDVAKRAIDGLLNGTSGKVTRDRIFGNALIPEAQAQTHWQQNPQQTIAMTQCFGCWTQCGIRARVNADGKVIRIAGNPYHPLSQEHPIDSSVPFSEAMEQLAGESGLDARSTACARGATLLESLYSPLRLLEPMKRVGKRGEGKWQRISFEQLIEEVVEGGDLFGEGHVDGLRAIHAPDTPIDAKHPSFGPKTNQLLVTNTSDEGRDAFLRRFALNSFGSKNFGAHGAYCGLAYRAGSGALMGDLDKNPHVKPDWENVEFALFMGTSPAQSGNPFKRQARQLASARLRENFQYVVVAPALPLSTVLADPRGRWQPVMPGSDSALAMGMIRWIMDNQRYNADYLAIPGVQAMQQAGEQSWTNATHLVIADELPTLAGQHLTLRHLTPDGEETPVVLNTDGELVDASTCRQARLFVTQYVTLADGQrVTVKSGLQRLKEAAEKLSLAQYSEQCGVPEAQIIALAETFTSHGRKAAVISHGGMMAGNGFYNAWSVMMLNALIGNLSLSGGVFVGGGKFNGVSDGPRYNMNSFAGKVKPSGLSIARSKTAYEASEEYRDKIAGGQSPYPAKAPWYPFVAGQLTELLTSALEGYPYPLKAWISNMSNPFYGVPGLRAVAEEKLKDPRRLPLFIAIDAFMNETTALADYIVPDTHNFESWGFTAPWGGVASKATTARWPVVAPATHRTADGQPVSMEAFCIAVAKRLHLPGFGDRAITDPQGNTFPLNRAEDFYLRVAANIAFMGKtPVALANQEDISLTGVSRILPAIQHTLKADEVGRVAFIYSRGGRFAPEDSGYTEQRLGNAWKKPLQIWNADVAAHRHAITGERFSGCPVWYPARLSDGRAIDDQFPIGQWPLKLISFKSNTMSSSTAVIPRLHHVKPANLVALNPQDGERYGLQHGDRVRIITPGGQVVAQISLLNGVMPGVIAIEHGYGHREMGATQHSLDGVPMPYDPQIRAGINLNDLGFADPTRTITNTWLDWVSGAAVRQGLPAKIERI
>gi|16760527
mANLTRRQWLKVGLAVGGMVTFGLSYRDVAKRAIDGLLNGTSGKVTRDRIFGNALIPEAQAQTHWQQNPQQTIAMTQCFGCWTQCGIRARVNADGKVIRIAGNPYHPLSQEHPIDSSVPFSEAMEQLAGESGLDARSTACARGATLLESLYSPLRLLEPMKRVGKRGEGKWQRISFEQLIEEVVEGGDLFGEGHVDGLRAIHAPDTPIDAKHPSFGPKTNQLLVTNTSDEGRDAFLRRFALNSFGSKNFGAHGAYCGLAYRAGSGALMGDLDKNPHVKPDWENVEFALFMGTSPAQSGNPFKRQARQLASARLRENFQYVVVAPALPLSTVLADPRGRWQPVMPGSDSALAMGMIRWIMDNQRYNADYLAIPGVQAMQQAGEQSWTNATHLVIADELPTLAGQHLTLRHLTPDGEETPVVLNTDGELVDASTCRQARLFVTQYVTLADGQrVTVKSGLQRLKEAAEKLSLAQYSEQCGVPEAQIIALAETFISHGRKAAVISHGGMMAGNGFYNTWSVMMLNALIGNLSLSGGVFVGGGKFNGVSDGPRYNMNSFAGKVKPSGLSIARSKTAYKASEEYRDKIAGGQSPYPAKAPWYPFVAGQLTELLTSALEGYPYPLKAWISNMSNPFYGVPGLRAVAEEKLKDPRRLPLFIAIDAFMNETTALADYIVPDTHNFESWGFTAPWGGVASKATTARWPVVAPATHRTADGQPVSMEAFCIAVAKRLHLPGFGDRAITDPQGNTFPLNRAEDFYLRVAANIAFMGKtPVALANQEDISLTGVSRILPAIQHTLKADEVGRVAFIYSRGGRFAPEDSGYTEQRLGNAWKKPLQIWNADVAAHRHAITGERFSGCPVWYPARLSDGRAIDDQFPIGQWPLKLISFKSNTMSSSTAVIPRLHHVKPANLVALNPQDGERYGLQHGDRVRIITPGGQVVAQISLLNGVMPGVIAIEHGYGHREMGATQHSLDGVPMPYDPQIRAGINLNDLGFADPTRTITNTWLDWVSGAAVRQGLPAKIERI
>gi|37680404
MDTKRRQLLKSGLAIGGLGAFAAGYATTTKHMVEGALHGTAGEKTRDIHHGNSLEPEYTVNQQGNLIPNPNQRVAPSMCFGCWSLCGLRVRIDNRNDEILRIAGNPYHPLSHQQHIPFATPVKQAYLGMAGESGLEGRSTACARGNGMLEMRNSPYRITQPLKRVGKRGEGRWEPISYEQLIDEVVNGGDLFGEGQVEGLKQIRDLATPVDPQNPEYGPKANQLLMTNAGNEGRDDIFKRFAFNSFGTRNFGHHGSYCGYAFRAGSGAFMNDLDKNAHLKPDFDNAEYVIFIGMSPAQAGNPFKRQARQLAKARTEGKLEYTIITPSLPAgSSSLAAGDNNHWLPIKPGSDSALVLGMIQWIIDNQRYNKTFLAQPGANAMKATGTAHWCNATHLVISDETHPRHGSFLRASDMDMPFEGAARSESDPYVIVDAQTGELSVHTQTGEAELFVDRYVQLASGSVRVKSSLLCLKEEAFKYDLAFYSEQCEIPVEQMIALAQRFTSYGTKAVVDTHGGNMHTNGFYNAFTIMMLNALVGNINMKGGAMAKAGGYPTSAAGPRYDFTQFAGKVGPKGVYLSRSKFPYQKTSEYKRRVAAGDSPYPTRAPWYPFAAPLLTEHLSAAIDGYPYRVKAWINHMANPIYGVPGLKTLLEEKLKDPQQLGLIVSVDAFINETTALSDYIVPDTVTYESWGMATPWHDVPVKTVTARWPIVEARTEKTADGRSICLENFLIDVAKKMQLGGFGDQAIKDAQGQWHGIHSAEDFYLRSAANLAYINGGVPEVSVEDIAWSGLERLLPSMQKVLTPDEMKRVAYIFARGGRFENATEAYRGEEMKYKWTRPVAIWNERVGSARNTMTGEFYSGCPTWYPQKLSDGTPLEKQYPKTEWPFSLTNFKSNIHSAVSNLSPRLNSIKGVNPVYIHPSDAKQAAIQTGDQFVIETPTASITALAMVVSGIRRGTLGFEHGFGHTELGERAHWIGDKQQPVKSNSQDGVNINDIGLIDPTRGGNGVVLDWVVGAAVRQSLPAKIRKA
>gi|33600229
mpkqhptpdpnapaDARRRKLIARGGAVAGGMAAFAAGYGETVARAVKGLAQGSAGAPTADALRGNSLTPEFRIDpVTGALSAQPGQTVSPSSCLGCWTQCGVRLRVDTETNRILRVAGNPYHPLATTQPAPMHAPVREVYARLGGDNGLEGRATSCARGSAMLEQLTSPYRVLQPLKRVGPRGAGQWRTISFEQLVEEVCEGGDLFGEGHVDGLRAIYDPVTPLDPDNPEYGPRSNQLLFTDSANEGRTPLIQRFAAQSFGTVNVSNHGSYCGQSFRVGTGAAFGDLKGMPHGKPDWTRARFGLFIGTAPAQSGNPFQRQGRQLAEARVRDDgagFHYVVVSPVLPASASLAAGSGNEWLAVDPAGDLALVMGMIRWILEHDRYDAAMLSQPGPAAMDAAGEAAWTNATHLVIDAPGHARHGSCLRGADLGWPRAGADPQAEDVYVVQRPDGTLAPHTHAGPAALFVERDLPaegVAPGLggVRASSALALLRREARRMTLDEYARHSGVPAARIAGLAERFTSHGKQAVADAHGGTMSGAGFYTAYAIAMLNTLVGNLNVAGGLVLDGGPFAPYGKGPRYDIAGFAGRVAPRGVSLSRNRFPYEKSSEYRRKAEAGQSPYPARSPWYPATGALSSEMLASALAGYPYRAKVWLNHMSNPVYAIAGLKNVIADKLRDPGLLPLSVSINAFINETNALADYIVPDTITYESWGVSAPWADVQAKASTVRWPAVAPRVARTADGEPVCLESFLIACAKRLGMPGFGADAIAGRDGRRHALDTASDFFLRGMANMAYAGGaPVAEASEDDLALTGVDRHADLLRRTLHEDEWRRVALLMSRGGRFDAAEDVWRDGRVHPPYRKPLHVWSEDLARMRHAMTGEPYSGCPTWYPTRLADGRAMREQYPQADWPFLLSSFKSNLMSSMSIGVSRLRQVHPHNPVSISRADASRLGIGNGDAVRIVTPGGAVTGLALVRDGVQPGAIAIEHGYGHTELGARAHVVDGQPMPHDPALAAGVNLNDLGFGDATRAlRDNVWIDWVSGAAVRQGLPARLEKA
>gi|33595706
mpkqhptpdtdapaDARRRKLIARGGAVAGGMAAFAAGYGETVARAVKGLAQGSAGAPTADALRGNSLTPEFRIDpVTGALSAQPGQTVSPSSCLGCWTQCGVRLRVDTETNRILRVAGNPYHPLATTQPAPMHAPVREVYARLGGDNGLEGRATSCARGSAMLEQLTSPYRVLQPLKRVGPRGAGQWRTISFEQLVEEVCEGGDLFGEGHVDGLRAIYDPVTPLDPDNPEYGPRSNQLLFTDSANEGRTPLIQRFAAQSFGTVNVSNHGSYCGQSFRVGTGAAFGDLKGMPHGKPDWMRARFGLFIGTAPAQSGNPFQRQGRQLAEARVRDDgagFHYVVVSPVLPASASLAAGSGNEWLAVNPAGDLALVMGMIRWILEHDRYDAAMLSQPGPAAMDAAGEAAWTNATHLVIDAPGHARHGSCLRGADLGWPRAGADPQAEDVYVVQRPDGTLAPHTHAGPAALFVERDLSaagVAPGLggVRASSALALLRREARRMTLDEYARHSGVPAARIAGLAERFTSHGKQAVADAHGGTMSGAGFYTAYAIAMLNTLVGNLNVAGGLVLDGGPFAPYGKGPRYDIAGFAGRVAPRGVSLSRNRFPYEKSSEYRRKAEAGQSPYPAQSPWYPATGALSSEMLASALAGYPYRAKVWLNHMSNPVYAIAGLKNVIADKLRDPGLLPLSVSINAFINETNALADYIVPDTITYESWGVSAPWADVQAKASTVRWPAVAPRVARTANGEPVCLESFLIACAKRLDMPGFGADAIAGRDGRRHALDTASDFFLRGMANMAYAGGaPVAEASEDDLALTGVDRHADLLRRTLQDDEWRRVALLMSRGGRFDAAEDVWRDGRVHPPYRKPLHVWSEDLARMRHAMTGEPYSGCPTWYPTRLADGRAMREQYPQADWPFLLSSFKSNLMSSMSIGVSRLRQVHPHNPVSISRADAARLGIGNGDAVRIVTPGGAVTGLALVRDGVQPGAIAIEHGYGHTELGARAHVVDGRPMPHDPALAAGVNLNDLGFGDATRAlRDNVWIDWVSGAAVRQGLPARLEKA
>gi|54301683
MDKKRRQFIKSGLAVGGVSAFAAGYSSTAQHMAEGLVTGTSGVPTKDAHFGNSLEPEYKVNENGNLISNPNQRVAPSMCFGCWTLCGVRVRVDNKTDEILRISGNPYHPLSNDQQIPFNTPVKQAYLSLTGEAGLAGRSTACARGNGMLEIRNSPYRITQPLKRVGKRGEGKWIPISYEQLLTEVTEGGDLFNEGHVDGLKAIRDLTTPVDPNNPEYGPKANQLLVTNAGNEGRDDILKRFAFNSFGTRNFGHHGSYCGYAFRAGSGALMNDLDKFSHVKPDLDNTEFALFIGMSPAQAGNPFKRQARQLANARTNGNFEYVVLSPALPASSSLAAGLNNNWLPIKPGTDSALVMGMIQWIIANERYNRTFLSQPSAQAMSTAGTAHWCNATHLVISDESHPRFGSFLRASDMGMPYEGEPRSEADAYLIMDAKTNTLSVNTQTKPAQLFVDTYIETTQGTIRVKSSFQHLKEQAFKYNIAYYSEQCGISENQIISLAQRFTSHGTKAVVDTHGGNMHSNGFYNAYTILMLNAMIGNINLKGGVMAKAGGYPTSGNGPRYDFTTFPGKVGPKGVFLSRSKFPYEKTSEYKRKVAAGKSPYPTRAPWYPISAPLLTEHLSAAIDGYPYRLKAWINHMANPLYGVPGLQDLLGEKLKDPKELPLIISVDAFINETTALSDYIVPDTVTYESWGMTSPWHGVPTKAVTARWPIVKPLTEKTADGRSINLENFFIDIAKRLSLGGFGENAIKDAQGNWHAIHNAEDFYLRSAANLAYVAKGVPAASAEDIYLSGLERLLPDMQRVLTKEELGKVAFILSRGGRFEDASESYKGEFMKYQWKKPLAIWNEKLGTSRNTLSGQFYSGCPTWYPQKLADGTPLRERYTEQEWPFTLTNFKSNIHSAVSNLSPRLNSIKGVNPVYIHPQDALKWELSTGDQFTITTPSNSTIAIAIIVEGVQQGTLGIEHGFGHKELGARSHTIGDKVQPINRYNTDGVNINDIGLTDPTREGKGVLLDWVVGAAARQALPAKIAKV
>gi|56413645
mANLTRRQWLKVGLAVGGMVTFGLSYRDVAKRAIDGLLNGTSGKVTRDRIFGNALIPEAQAQTHWQQNPQQTIAMTQCFGCWTQCGIRARVNADGKVIRIAGNPYHPLSQEHPIDSSVPFSEAMEQLAGESGLDARSTACARGATLLESLYSPLRLLEPMKRVGKRGEGKWQRISFEQLIEEVVEGGDLFGEGHVDGLRAIHAPDTPIDAKHPSFGPKTNQLLVTNTSDEGRDAFLRRFALNSFGSKNFGAHGAYCGLAYRAGSGALMGDLDKNPHVKPDWENVEFALFMGTSPAQSGNPFKRQARQLTSARLRENFQYVVVAPALPLSTVLADPRGRWQPVMPGSDSALAMGMIRWIMDNQCYNADYLAIPGVQAMQQAGEQSWTNATHLVIADELPTLAGQHLTLRHLTPDGEETPVVLNTDGELVDASTCRQARLFVTQYVTLADGQrVTVKSGLQRLKEAAEKLSLAQYSEQCGVPEAQIIALAETFTSHGRKAAVISHGGMMAGNGFYNAWSVMMLNALIGNLSLSGGVFVGGGKFNGVSDGPRYNMNSFAGKVKPSGLSIARSKTAYEASEEYRDKIARGQSPYPAKAPWYPFVAGQLTELLTSALEGYPYPLKAWISNMSNPFYGVPGLRAVAEEKLKDPRRLPLFIAIDAFMNETTALADYIVPDTHNFESWGFTAPWGGVASKATTARWPVVAPATHRTADGQPVSMEAFCIAVAKRLHLPGFGDRAITDPQGNAFPLNRAEDFYLRVAANIAFMGKtPVALTNQEDISLTGVSRILPAIQHTLKADEVGRVAFIYSRGGRFAPEDSGYTEQRLGNAWKKPLQIWNADVAAHRHAITGERFSGCPIWYPARLSDGRAIDDQFPIGQWPLKLISFKSNTMSSSTAVIPRLHHVKPANLVALNPQDGERYGLQHGDRVRIITPGGQVVAQISLLNGVMPGVIAIEHGYGHREMGATQHSLDGVPMPYDPQIRAGINLNDLGFADPTRTIANTWLDWVSGAAVRQGLPAKIERI
>gi|56477162
MKIERRELIAAGGLAVFAAGFSQTLGRMMSGLVGDEPQAHNFHGRSAEPEFTVDaETGELHPNPNQQVSYTGCLGCTTQCGIRVRIDKTTGNVIRVAGNPYSPLSTEPHLPMKASVKESFVALSRfqDQGLAGRSTACGRGNAAMDQMNSPFRVLTPLKRVGPRNSGQWQPIPFEQLVRELVEGGDLFGEGHVDGLRALRDLNGPIDAEAPQLGAKVNQVAVWTSVNDGREAFARRFWNQSYGTLNFIGHGSYCGGAYRSGSGALFGDLKKMPHAKPDLANAEFVLFIGTAPGNAGNPFKRTGTLLAKGRTEGRLEYVVVDPVLTNADNRAAGERGRWVPIRPGTDGALVMGMMRWMFENDRVNTAYLALPNLAAAEAAGEPSFTNASWLVITEPGHPREGRFLRGSDIGMAVAEADRYQDVDPYLVLGAAGKPAPVAAATAAAPLEAAGPLPNGDRaLAVKTSYELLRESALKVTLAEYAEICGVPEAVIIGLAEEFTSHGRKASAIAHGGMMAGNGFYNAYSVVTLNALIGNLNWKGGFVVNGGGFKDAGAGPRYDLESFPGAIKPKGTPLGRNVPYEKSAEFARRKAAGKPYPARDAWFPNAPGLGTEWFPAMLRGYPYGVKALVLWSANPLYGIPGARALVEKELADPKKLPLIVSVDPLINESNAFADYIVPDSLMYESWGWTAPWNGVPTKATTARWPVVEPKAAKTADGQAIGMETLFIALAKAMGLPGFGPEGLADADGKRVALERPEDWYLRGGANIAFAGKaPVGDATDEDLALSGVERLRPLLEATLKADEWRKVAFLYTRGGRYQPAKEAQDEtngEWQTSRFKGALWLWNDSVGGAKNSLTGRRFTGCATWQPPAFADGTPVRDVHSDADWPLLAVSYKSALQNSYSIATRITGLHPDNPVIVHPADAARLGLVTGDLARIATPAGHATCRVIVHEGVMRGVVAVEHGYGHRELGARAHKFGSERQPDRPELRAGINLNDLGLVDPTRGNQAIWVDAVAGTAVRNGLPAKLERI
>gi|224584106
mANLTRRQWLKVGLAVGGMVTFGLSYRDVAKRAIDGLLNGTSGKVTRDRIFGNALIPEAQAQTHWQQNPQQTIAMTQCFGCWTQCGIRARVNADGKVIRIAGNPYHPLSQEHPIDSSVPFSEAMEQLAGESGLDARSTACARGATLLESLYSPLRLLEPMKRVGKRGEGKWQRISFEQLIEEVVEGGDLFGEGHVDGLRAIHAPDTPIDAKHPSFGPKTNQLLVTNTSDEGRDAFLRRFALNSFGSKNFGAHGAYCGLAYRAGSGALMGDLDKNPHVKPDWENVEFALFMGTSPAQSGNPFKRQARQLASARLRENFQYVVVAPALPLSTVLADPRGRWQPVMPGSDSAPAMGMIRWIMDNERYNADYLAIPGVQAMQQAGEQSWTNATHLVIADELPTLAGQHLTLRHLTPDGEETPVVLNTDGELVDASTCRQARLFVTQYVTLADGQrVTVKSGLQRLKEAAEKLSLAQYSEQCGVPEAQIIALAETFTSHGRKAAVISHGGMMAGNGFYNAWSVMMLNALIGNLSLSGGVFVGGGKFNGVSDGPRYNMNSFAGKVKPSGLSIARSKTAYEASEEYRDKIAGGQSPYPAKAPWYPFVAGQLTELLTSALEGYPYPLKVWISNMSNPFYGVPGLRAVAEEKLKDPRRLPLFIAIDAFMNETTALADYIVPDTHNFESWGFTAPWGGVASKATTARWPVVAPATRRTVDGQPVSMEAFCIAVAKRLHLPGFGDRAITDPQGNTFPLNRAEDFYLRVAANIAFMGKtPVALANQEDISLTGVSRILPAIQHTLKADEVGRVAFIYSRGGRFAPEDSGYTEQRLGNAWKKPLQIWNADVAAHRHAITGERFSGCPVWYPARLSDGRAIDDQFPIGQWPLKLISFKSNTMSSSTAVIPRLHHVKPANLVALNPQDGERYGLQHGDRVRIITPGGQVVAQISLLNGVMPGVIAIEHGYGHREMGATQHSLDGVPMPYDPQIRAGINLNDLGFADPTRTITNTWLDWVSGAAVRQGLPAKIERI
>gi|226940400
MTDRRNFLRKAAIGGGLTAFAAGFATTGVRMAEHALGQDAPNDRLHGNSLKPEFRIDpASGRLEPDPGQQVSYTACLGCTTQCGVRVRIDKASGKVLRVAGNPYSPLSTDPHLPMKASIRDSFIALSRqnEKGLAGRSTACGRGNAVLSQMDSPFRVLTPLKRVGPRNSGQWQPIAFEQLVKELTEGGDLFGEGHVDGLRALRSFEPIDPAAPQLGPRVNQVAVWSSVNDGREPFARRFWQQAYGTLNFVGHGSYCGGAYRSGSGAMFGDLKAMPHAKPDFAHAKFVIFVGTAPGNAGNPFKRQGTLLAKARTSGQLNYVVVDPVLSNADNLASRERGNWIPIRPGTDGALGMAMIRWIIDEKRYDAAYLSYPNKAVALAGGEPSSSNATHLVIRQPEHPRFGRFLRASDMGWITFDNEEEryGETDGFVVLPAGQtvPVAHHAATGAAELEYTGPLEVAGKpLLVATSFSLLAESARRHDLTEYSAACGIPEATIVGLAREFTSHGKRAAVNAHGGMMSGSGFYNAFSLMMLNTLIGNLNWKGGTLRNGGGFKEDGEGPRYNLAAFPGQTKPGGTPLGRNVPYEKSAEFARRKAAGEKPYPASLPWYPNAPGLTTQWLPAALAGNPYPLKALVLWSSNPVYGVTGLRAQVEKELADPKKLPLIVSVDPFINESNAFADYIVPDSLMYESWGWTAPWGAVPTKASTARWPVVEPRADKLPDGQAIGLETLSIALAQAMELPGFGEAAITDTDGNTYPLKRPEDWYLRAGANVAWLGKePVADASDDDLALSGLARLQPVLESTLKPEEWRKVAFVLARGGRYQPYKDTYDEehpEWATNRWDKPMQVYNESLGASRDSQSGQRFAGVPVWQPPRFADGTPVRQHYDEQAWPLQLISFKSPLMNSYAIASPRLRGLHPSNPVSMHANDAAKLGLGHGDRIVIETPGGKREATVLVRHGIMPGVVAIEHGYGHRELGARAHRIGSQHQPKVAGLDAGVNLNDLGLADPTVNGKSVWVDPVSGTSVRQGIPARISKA
>gi|264678369
mndkklspeqsqdveadrtDASRRRMLLRGGAVAGGLAAFAAGYGETVAKGAKGLITGSSGKATQSATRGNSLTPEFRIDpVSGKLTTQPGQVVSPSSCLGCWTQCGVRVRVDTADNRIIRIAGNPYHPLATTHPAPMETPVREVYAMLGGDNGLEGRATSCARGSAMLEHQKAPHRVLKPLKRVGPRGSGQWKSITLEELVQEICEGGDLFGEGHVDGLRAIRDVNTLIDEANPEYGPKSNQLLVTEAANEGRTPLVNRFAKQSFGTINVSNHGSYCGQTYRVGTGAALGDMAGMPHGKPDWKSSRFGLFIGTSPAQSGNPFQRVGRELAEARSRGEntYRYVVVSPMLPTSSSHAAGDNNRWLPVKPGSDLALAMGLIRWIIDNERYDKQFLTQPGPAAMASVGEASWSNATHLLVNEPRHPRYGQFLRGADIGLPMPDPIDEktPAEDVYVVQLNDGSLAAHTVAQPAELVAEREFTpikaadaTEEPVpIAVCTAFVKLRAEAHRKTLEEYAAMCGVPVKEIEELAREFTSHGKQAVANSHGGTMNGSGFYTAYAIAMLNNLIGNLNVRGGWVMDAGPFGPFGPGPRYNFAQFEGAVKPRGVALSRTRFPYEKTSEFKRKKEAGQNPYPAKAPWYPAPGGLSSEMLAAGMLGYPYPVKAWINHISNPIYAMCGFENALADSVKDVKKLPLFVSVDPFINETSALADYIVPDTVTYESWGIGAPWADVVAKSSTVRWPTVEAATAKTADGQAISFETFIFAVAKQLGLPGFGKNAMSTKQGELLDLENAEDFYLRGMCNIAYQAGkPVPEASDDDIKITGLEKWMPSLEQRVTPEEVRRVAMVMSRGGRFDKVEDAWTDDQLKLQAKFPATFWHEGLSRMRHSMTGERYSGCPTWYPTRLADGSDMRQVFSEQDWPLTMTSYKSNLMSSMSIAASRLRQVHPHNPVSINKADAAKLGIANGDHIELSTPGGKLQGVALVRAGIAPGAIAIEHGYGHKQLGTVAHKVDGQPTHANPQHGNGVNLNALGFVDPTRPaKDNVWIDWVSGAVVRQGLPVRVRKA
>gi|262393805
MDNKRRQFLKSGIAVGGLGAFAAGYATTTKHMLEGALEGTAGEKTRDIHHGNSLEPEYTVNNKGNLIPNPNQRVAPSMCFGCWSLCGLRVRIDNRNDEILRITGNPYHPLSHQQHIPFETPVKDAYLSLAGEAGLEGRSTACARGNGMLEIRNSPYRITQPLKRVGKRGEGKWIPISYEQLIEEVVEGGDLFGEGHVDGLRAIRDLTTPVDPESPEYGPRANQLLMTNAGNEGRDDIFKRFAFNSYGTRNFGHHGSYCGYAFRAGSGAFMNDLDKNAHLKPDFDNAEYIIFIGMSPAQAGNPFKRQARQLANARTEGSLEYTIITPSLPAgSSSLAAGDNNRWVPIKPGTDSALVLGMIQWIIENQRYNKTFLAQPGANAMKRAGTAHWCNATHLVISDEQHPRNGTFLRASDLNLPFEGDALSDSDPYVIVDDQSGEFGVHTQAEEAALFVDKTVSLASGEVRVKSSLQRLKEETFKYSLAFYSQQCEIPVEQIAELAKRFTSYGTKAVVDTHGGNMHTNGFYNSFTIMMLNALIGNINMKGGAMAKAGGYPTSAAGPRYDFTKFAGKVGPKGVFLSRSKFPYHKTSEYKRRVEAGKSPYPTRAPWYPFAAPLLTEHLSAAIDGYPYRVKAWINHMANPMYGVPGLKTLLEDKLKDPKQLGLIVSVDAFINETTALSDYIVPDTVTYESWGMATPWHDVPVKTVTARWPIVEARTEKTADGRSICLENFLIDVAKKMQLGGFGDNAIQDAQGNWHALHSAEDFYLRSAANLAYVKGGVPEVSAEDIAWSGLERLMPAMQKTLTADEMKRVAFIFARGGRFENASEAYQGQQMKHKWTRPVAIWNERVGSARNTMTGDFYTGCPTWHPQKLADGTPMEEEFPSSEWPFSLTNFKSNIHSAVSNLSPRLNSIKGVNPVYIHPIDAERAGIKTGDEFVIETPSASTKALAMIVSGIRPGTLGFEHGFGHTELGQRSHWIGDKQQPVKTRSQDGVNINDIGLIDPTREGKGVLLDWVVGAAARQSLPAKIRKA
>gi|269139000
MDKRRRHLLKLGLAAGGGAVFAAGYATTVRRAAREVTQGSAGEPTRSAQFGNALQPELRIDGGGRLAVNPQQRLANGMCFGCWTLCGVRLRIDNNSERILRIGGNPYHPLSQQQQIPYATPLAQAWRSLAGEAGLMGRSTACARGNGMLEIRESPYRITQPMKRVGKRGEGRWQTISYEQLLQEICDGGDLFGEGPVEGLRSLRDLTTPLDAAHPEFGPRANQLLVTNASDEGRDHIIKRFALNSFGTRNFGHHGSYCGYSFRAGSGALMHDLDKNAHMKPDLEAVEFVLYIGTSPAQSGNPFKRQARQLAAARTQTGFSYVVVAPSQPVSTSLAAGDNNRWLPIRPGTDAALALAMIRWILAQQRYNAAYLSQPGEAAMMQAGQAHWCNATHLVICQPGHPREGQFLRRSDLPGGVSETQDPPALVLAAADGALVSAEIAAPAQLWVDTELSGAQGPLRVKSALSCLRDEAQKLTLAQYSDICGVPEADIVALAREFTAHGTRAAVDTHGGTMHANGFYTAYAILMLNVLIGNINLKGGMMAKPPAYPAFGRGPCYDFERFPGKVKPGGLMLSRSKAHYEQSSEYREKVAAGVSPYPSRAPWYPLSAPLLTEQLCAALDGYPYRLKAWISHIANPLYGVPGLRALLEDRLRSPAQLPLIVAVDAFINETSALADYLVPDTVTYESWGIAGIWQGVPTRAATVRWPAVTPLSARTADGRPISLENFLIDLAKRLALPGFGARAQQNAQGEWLAIDSGEQYYLRATANLAQLDTPVAPATAQDVALSGVDRLLPLLQATLPAAEVGPVASVLARGGRFEDAALRYQGEMMAHRYRRPFAVWNAQVAAARNSMTGERYCGCPTWMAPRLADGTPLRERWPQEAWPFELTSYKSNIHSAVSALSPRLCAVKRDNPIYLHPTDAERLGIGNGDAVEVTTPGGALRAQAMILDSVMPGVIAVEHGYGHWELGARSHIIDGRAQPAPPVTLAGVSLNQLGLVDPTRQSPGLLLDWVVGSAARQGLPARIRRLas
>gi|62179974
mANLTRRQWLKVGLAVGGMVTFGLSYRDVAKRAIDGLLNGTSGKVTRDRIFGNALIPEAQAQTHWQQNPQQTIAMTQCFGCWTQCGIRARVNADGKVIRIAGNPYHPLSQEHPIDSSVPFSEAMEQLAGESGLDARSTACARGATLLESLYSPLRLLEPMKRVGKRGEGKWQRISFEQLIEEVVEGGDLFGEGHVDGLRAIHAPDTPIDAKHPSFGPKTNQLLVTNTSDEGRDAFLRRFALNSFGSKNFGAHGAYCGLAYRAGSGALMGDLDKNPHVKPDWENVEFALFMGTSPAQSGNPFKRQARQLASARLRENFQYVVVAPALPLSTVLADPRGRWQPVMPGSDSALAMGMIRWIMDNERYNADYLAIPGVQAMQQAGEQSWTNATHLVIADELPTLAGQHLTLRHLTPDGEEPPVVLNTDGELVDASTCRQARLFVTQYVTLADGQrVTVKSGLQRLKEAAEKLSLAQYSEQCGVPEAQIIALAETFTSHGRKAAVISHGGMMAGNGFYNAWSVMMLNALIGNLSLSGGVFVGGGKFNGVSDGPRYNMNSFAGKVKPSGLSIARSKTAYEASEEYRDKIAGGQSPYPAKAPWYPFVAGQLTELLTSALEGYPYPLKVWISNMSNPFYGVPGLRAVAEEKLKDPRRLPLFIAIDAFMNETTALADYIVPDTHNFESWGFTAPWGGVASKATTARWPVVAPATRRTVDGQPVSMEAFCIAVAKRLHLPGFGDRAITDPQGNTFPLNRAEDFYLRVAANIAFMGKtPVALANQEDISLTGVSRILPAIQHTLKADEVGRVAFIYSRGGRFAPEDSGYTEQRLGNAWKKPLQIWNADVAAHRHAITGERFSGCPVWYPARLSDGRAIDDQFPIGQWPLKLISFKSNTMSSSTAVIPRLHHVKPANLVALNPQDGERYGLQHGDRVRIITPGGQVVAQISLLNGVMPGVIAIEHGYGHREMGATQHSLDGVPMPYDPQIRAGINLNDLGFADPTRTITNTWLDWVSGAAVRQGLPAKIERI
