# Supplementary material for: Sulfur disproportionation occurs globally across anoxic habitats and has multiple mechanisms of independent evolutionary origin
Source: ISME J. 2026 Mar 2;20(1):wrag042. doi: 10.1093/ismejo/wrag042 (PMC12998232; doi:10.1093/ismejo/wrag042)
Supplement: Sup_File_1_HMM_wrag042 [file sup_file_1_hmm_wrag042.zip › SupFile1_HMM/SupFile1a_sequences/tusa_new.fas]

>WP_068515351.1 sulfurtransferase TusA family protein [Caldimicrobium thiodismutans]
MVDLSSIKADEVLDCKGLSCPMPMLKTKKALQKLSSGQILEVLGTDPGSKNDIPSMCKKEGHEFLGMIDE
SGYTRYFIRKK
>WP_015725936.1 sulfurtransferase TusA family protein [Desulfobulbus propionicus]
MSDVKVAPEGLDVAAVLDARGLSCPMPLLRTKKEIGKISSGQILHIQGTDPGSRNDIPGWCERAGHEYLG
EKEEAGYISFFIKKG
>HIP83178.1 MAG TPA: sulfurtransferase TusA family protein [Desulfocapsa sulfexigens]
MSDTKVAEDGIEVNVTLDAKGLSCPMPLLRTKKEIGKLASGEILQIDGTDPGSRNDLPGWCSRSGHEYLG
EKEQSGYISFFVKKG
>HET97783.1 MAG TPA: sulfurtransferase TusA family protein [Desulfurivibrio alkaliphilus]
MDLNSITPDLTLDTKGLSCPMPLLKTKKAVNQISSGQILEILGTDPGSKNDMSGWCEREGHEFLGIKDDD
GFFRVYLKKG
>WP_073376245.1 sulfurtransferase TusA family protein [Desulfofustis glycolicus]
MSDVKQVAADVTADSVLDAKGLSCPMPLLRTKKEIGKLKSGQVLQVDGTDPGSRNDIPGWCDRAGHEYLG
EKEGAGFFSFFVKKG
>WP_067615219.1 sulfurtransferase TusA family protein [Dissulfuribacter thermophilus]
MSDFKVAPDGLEVARTLDAKGLSCPMPLLRTKKEIEKINSGEILEVLGTDPGSRNDIPGWCARAGHEYLG
EKEDDGFMRFYIRKK
>HFC97275.1 MAG TPA: sulfurtransferase TusA family protein [Thermosulfurimonas dismutans]
MGVNLDEIKPDLTIDCKGLSCPMPLLKTKKAIQKLQPGQILEVLGTDPGSKNDIPGWCERAGHEYLGVKE
DAGFMRFYVRKGK
>WP_221172063.1 sulfurtransferase TusA family protein [Thermosulfurimonas sp. F29]
MGVNLDEIKPDMTIDCKGLSCPMPLLKTKKAIQKLQPGQILEVLGTDPGSKNDIPGWCERAGHEYLGVKE
DAGFMRFYIKKGQ
>WP_015403351.1 sulfurtransferase TusA family protein [Desulfocapsa sulfexigens]
MSDLKVAADGIAVAATLDAKGLSCPMPLLRTKKEIGKIASGEVLQIDGTDPGSRNDLPGWCSRAGHEYLG
EKEQSGYISFFVKKG
>WP_013164582.1 MULTISPECIES: sulfurtransferase TusA family protein [Desulfurivibrio]
MDVNSITPDQTLDTKGLSCPMPLLKTKKAVGQLGSGQILEVQGTDPGSKNDMPAWCEREGHEFLGIKDGD
GFFSVFLKKA
>WP_068669736.1 sulfurtransferase TusA family protein [Thermosulfurimonas dismutans]
MADIKVAPDDVKADMTIDCKGLSCPMPLLKTKKAIQKLQSGQILEVLGTDPGSRNDIPGWCERAGHEYLG
EKQDQGFIRFYVKKG
>WP_045218304.1 sulfurtransferase TusA family protein [Desulfonatronum thioautotrophicum]
MDVATINADKTLDTSGLSCPMPLLRTKKALKEMSAGQVLKIIGTDPGSKKDIPEFGNKDGNEFLGMQDVD
NGSTLYFIKKG
>WP_045214690.1 sulfurtransferase TusA family protein [Desulfonatronovibrio magnus]
MDLSNITADKFLDTSGLSCPMPLLKTKKALKDMDSGQILHILGTDPGSKNDIPDFGNKNGNEFLGLQDAD
DGSTNYYIKKG
>WP_028574670.1 sulfurtransferase TusA family protein [Desulfonatronovibrio hydrogenovorans]
MDPTTIKADQFLDTSGLSCPMPLLKTKKMLKELAPGQILHILGTDPGSKNDIPDFGNKNGNEFLGMYDAD
DGSTNYFIRKG
>WP_092225853.1 sulfurtransferase TusA family protein [Desulforhopalus singaporensis]
MSDTKTVADDVVAKNVLDAKGLSCPMPLLRTKKEIGKMASGEILQVDGTDPGSRNDIPGWCERSGHEYLG
EKEGSGFISFFIKKG
>WP_028321838.1 sulfurtransferase TusA family protein [Desulfatiglans anilini]
MVDNVTPDQTLDCRGLSCPMPILKTKKLIGTMKSGQILEILGTDPGTRNDLPAFSKRSGNEYLGEKQDEG
FSRFYIKVK
