# Supplementary material for: Sulfur disproportionation occurs globally across anoxic habitats and has multiple mechanisms of independent evolutionary origin
Source: ISME J. 2026 Mar 2;20(1):wrag042. doi: 10.1093/ismejo/wrag042 (PMC12998232; doi:10.1093/ismejo/wrag042)
Supplement: Sup_File_1_HMM_wrag042 [file sup_file_1_hmm_wrag042.zip › SupFile1_HMM/SupFile1a_sequences/yede_new.fas]

>WP_082706373.1 YeeE/YedE thiosulfate transporter family protein [Caldimicrobium thiodismutans]
MVLTIKRVLYKIKQKFSRRGDMSLKDTWKEFYGSVFRSNYSPITGGVLLALLVILLEMWYRPWGIVGGLR
NWGEWVLYGVGFLDEAPPHPLWFSSSVLDLGLILGAFLSATLAQEFGIRIPPKLEIIKGVVAGILMGIGS
ALAQGCNIGGFYMAIANLSAGGVAMMLGLMVGVFIGVKYLLWELEHLSSQGGVEINTRKLNPILGIIALI
VLVLGTYGYFNSERENGALLGGAFLLTAGIGFVMHRSRFCIVNAFREPFLSGEATMARGVVLSILLATLG
ILFIKMAGIREPMVYVTPTFIWGSLIGGVIFGAAMVVAGGCGSGSLWRVGEGQVKLMIVVVFFALTNAIF
RYYLDNVWEVWDKGLLGSAVYLPDIFGYGGAFIILALVIFLWYLFVDWNEKTEKFVIGL
>PID72163.1 MAG: YeeE/YedE family protein [Desulfobulbus propionicus]
MEDVKLFWEKFKRLYKALCQDEWNAVTTGIVVALLSILIMAWWRPWGAVGAIRNWGDWILYSAGLFSGEE
LAELTGFIDEDGTFLLNKSIWFNTGSVIGLGLIGGAFISACLGGQFAFRFPPVREYVKAMIAGVLMGIGS
AMAGGCNVGGMYNAIGNLAANGFAMWVGLIPGALLGLWLLYWEMENVEWGNGGSFTLEIPYPVQIIFGVL
GLGVLIWGAVKYAGYEGDDFEEYITSLSGIVLIATAIGYAMQRGRWCMIQGFREPHMTGDSTMARSVALS
ILIVAVGAAVLKYGVPVRFDGESVLNPAYYVRGTFGHGALIGGFIFGVGAMMAGGCGSGTLWRVGEGQIK
LWLVVPFFALSNSLVDALFKNFEFEANGWLGARVYLPDVFGYGWALGIIALFCLVWYLVVSWNEESNKLL
LPM
>WP_015403350.1 YeeE/YedE thiosulfate transporter family protein [Desulfocapsa sulfexigens]
MSEESVIGSKVKDLYKTCCKSEWNATIAGVIVAFLSILIMAWWRPWGAVGAIRNWGDWIIYGLNTIIGAE
SGLLGLYDEAPAALMGNTGSVIGIGFIGGAFISACLGRDFALRIPPYREMVKAVIAGILMGVGATLAGGC
NVGGMYNAIGNLAANGFTMWIGLVAGVLLGLKLLYMEMEYISWGDGGSGTINVPNALQSILAIGALAALV
WAAYAYAGFEEGAFSWAGDKSEEYIASLSGIILIAAGLGYTMQRGRWCMVQGFREPHMTGDCTLAKSVAL
SILLLAIGGAVLKYAVPVAHGGESVLAPINYVRGTFGWGSIVGGFIFGLGAMLAGGCGSGTLWRVGEGQV
KLIMVVPFFAVSNSLMTKWFQNFGADEINLEKSGALGSYVYLPDVMGYGGTIAMIAFIMMVWYLVVTWNE
DTNKLIVPM
>HET97789.1 MAG TPA: YeeE/YedE family protein [Desulfurivibrio alkaliphilus]
MSEGSVLGEKARELYKILCKDKWDPYITGVIIAFLSVVIAAWYTSWGAAGAVQNWGDWILYGVGINEAAP
SNIFLHSSSVIGIAFIGGAFVSACLGGNFAFRIPPRLEMVKAVVAGSLMGIGAVLGGGCNVGGFYNALGN
LSAHGFSMFVGLVIGAILALKYTYWEMENISWGQGGAKTITVPPAFQIVLGILALLGIIIGAYAYAGSEE
FFWGHKGWSPLGTLGGILLLAAALGYTFHRGRWCMIQGFREPHMTGDCKMAKAVALSVALLALGIAVLKY
QGYVDPGHYLRGVFGWGGVLGGVIFAFGAVLAGGCGTGTLWRVGEGQIKLWIVVPFFGLGTALTSKFIHG
PRDIEGIGAWYQAGQPLPFYEGSLGSFVYLPFTFLGYGGTLALIFGAMAAWYLAVTWNEKTQKGVLDM
>WP_073376247.1 YeeE/YedE thiosulfate transporter family protein [Desulfofustis glycolicus]
MSEQSVVVTKLKGLYKAFCQSEWNPTITGILVGFFSVLIMAWWRPWGAVGALRNWGDWMMYGLASLFNTE
AGVFWYYYEAPRSILVDSGSVIGIGFVLGAFVSACLGKEFALRIPPYREMVKAVIAGILMGIGASLAGGC
NVGGFYNAIGNLAANGFAMMVGLVFGVVLGLKLIYLEMEHISWGDGGARTIEFPKAIISLLGLGAIVYLV
YKAYGYSANEDSDYVAMLGGVILIAAALGYTMQRGRWCMVQGFREPHMTGDCTMAKSVMLSIMVVAIGAA
VLKYALPLRADGYAVLNPMHYVRGTFGWGAVVGGFIFGVGAMFAGGCGSGTLWRVGEGQVKLMIVVPFFA
LSTSVLTAWLRDHDWEGEGMLGKYVYLPDVMGHGPTLLLIAAFLLIWYLVVTWNEETNKLIVPM
>WP_008516063.1 YeeE/YedE family protein [Dethiobacter alkaliphilus]
MAQIVRDLKYYQQGAPRVLLPAFVGSVALLLFVNDSPVFLPFMGGLFFGYVIQRSRFCFAACFRDVFLLG
NTALTRALLVGLALATAGFSAISILSGNPLLEAGGRIYPLGLHTLLGGVLFGFGMVIAGSCVSGCLVRMG
EGYLMQWGTFGGLLVGSVLGAWHLNWWLRPQAMSLPAVFLPASLGWPDALLLQFMLLAGLFLLAQRIEQS
KNPWQIFKSAAVTGSSWPYGTGAVLLAVGNMALLYLWGRPWGITSGLTHLTGWAGWQLGLPVLDWQFFSA
AVPGGVAADSSFLQHPLLCLALAMVLGGFLAAVLNNEFRLRRPRRAKYSYFALTGGILMGYGSRLSFGCN
IGALFSGIPSLSLHAWAFFFAVLLGAALGGKVLLRYVMS
>WP_067615217.1 YeeE/YedE thiosulfate transporter family protein [Dissulfuribacter thermophilus]
MGTFAEKAKNLYKNLCQTEWNATVTGVIIAILSILIMAWWRPWGAVGAVRNWGEWILYGLGVFDTPPPSF
IINSGSVIGIGFVAGAFVSACLGNDFSFKFPPPWELCKAVMAGILMGIGSAFAGGCNVGGMYNAIGNLAA
NGFTMWIGLVIGVIMGLKYIYWEMEHVTWGTSGGKNIDFPFALKIILAIITILALVWGAYTYSASDDSYV
ASLSGILLISAGLGYAMQRGRWCMVQAFREPHMTGDCTLAKSVALSIMIVAIGAAVLKYAVPQRGSAVAV
ETTVVSALEDLDVDEISDEELADTLDDVIEASQQAVHGAQRVLDPVNYVRGTFGWGGILGGILFGLGAML
AGGCGSGTLWRVGEGQMKLWLVVPFFGVTNALMVHWFKAIHMEGVGPMHVGSKLGKHIYLPDVFGYGGTL
LLIAIIMGLWYLIVDWNEDTNKFIVNM
>WP_068669738.1 YeeE/YedE thiosulfate transporter family protein [Thermosulfurimonas dismutans]
MSVLKEKIKGVYEGLCAKNWSPLMGGILLAFFVVLLETWYRPWGIVGGLRNWADWFFYGLGLYEDEPPHP
LWFSSSILDIGLVWGAFISAALAREFGIRVPPKIEFIKAIVAGILMGIGSALAMGCNVGGFYMAVNNLAA
NGLVMMIGLIFGVILGVKYLYWELEHFPSAGGFEISFRKINPILGVIALIGLLLATKAYFGSEADDGATL
GGCLILTAAIGYTMHRSRFCMVNALREPFMTGEAVMGKALAISLILSAIGIAILKYNEFRPEMAYVTPTF
GIGALLGGFIFGAAMVVAGGCGSGSLWRVAEGQVKLVVVVIFFALTNSLVRHLFAEYEVIESGYLGKAIF
MPEYLGYAGTLFLIALAVIVWYIVIDWNEDTNKLVLEM
>WP_221172062.1 YeeE/YedE thiosulfate transporter family protein [Thermosulfurimonas sp. F29]
MGALKRTYENLCAKHWSPMMGGILLAFLVVVLEAWYRPWGIVGGLRNWADWFFYHIGLYDEPPALHPLWS
STSSILDIGLIWGAFISAALGREFAIRIPPPIEFVKAVVAGILMGIGASLAMGCNVGGFYMAVNNLAANG
FIMLIGLIFGVILAIKYLYWELEHFPSSGGFEIGFQKIDPFLGVIALAGLLVATRAYFGSELDRGEVMGG
CLILAAGIGYVMHRSRFCMVNALREPFMTGNAEMGRALTVSIILSAIGIAILKYNGVRPESAYVTPTFIQ
GALIGGFIFGFGMTVAGGCGSGSLWRVGEGQVKLMIVATVFGLSNSIVRHIFAEYDVIENGYLGKAVFMP
DYLGYAGTILLIALIVLVWYIVIDWNEESNRLVLEM
>MBS4031729.1 YeeE/YedE family protein [Clostridiales bacterium]
MAEVVIIRNRDKTSFSASATLFVITLIGYELYTLHNYAFLPYIFGLAFGYVIQRSRFCFASCFRDIFVIRTASMTRALLL
LLALTTVGFAIINFLPGQAGLAVTGKIYPVGIHTALAGIFFGFGMVIAGNCVSGCLVRMGEGYLMQLSTFAGLLFGSLLG
AWHLDWWVSVMITPSWTYFLPDLFSWPGALIIQLSLLAVLFKLTAKIDGVSDPLALFRKQQGVPIWSYGTGAVALAVLNI
LMYWLWGKQWGITGGITHISGWAANKMGIPAMNWWYFNNLSGENVAASFLRYPLIFLSLGMVGGSLFSSLINREFKIRRP
RTAKYICAGLAGGFMMGYSSRLAFGCNIGALLNGIGSLSVHGWVFGLFIFIGAIFGGKVLVRYVIS
>NLZ93419.1 YeeE/YedE family protein [Bacillota bacterium]
MQTVYLAIFGIFFGYVLQRSRFCFAASFRDIFLLRNTALTRALIVALAVNTIGFTLAHFFSPTADLLINGRIYPFGVHTL
VGGFLFGCGMVIAGSCATGCLVRLGEGYLMQLGTFAGLLFGSLLGAWHLNWWLPVISTSPVLFLPELWGWPAAIIMQLLL
FAVLFFFAVKYEGTKDVWSFFWSPAGSWSYGKGAIILALTNTFYLILYQRTWGVSSGITNLAGGILGFFGVCVAHWRYFQ
QELSAEKSILFAHPLVCLVLAMILGAFLASLLHREFRIRRPRTKKYYYFAMLGGLMMGYGTRLASGCNVGALLSGISSFS
LHGWIFSIAVFAGSYFGGKLLLRYLIE
>NLM51774.1 YeeE/YedE family protein [Bacillota bacterium]
MAEILQRQTQKPLPKKINLKVIFLFSFAFLGAWLLWFFYQRAFYPYLFGLFFGYIMQRSRFCFAAAFRDIFLIRNTALTR
AVLVALFLTTVGFSVLHFALGINLTVVGRIYPAGLHTILGGLLFGFGMTVAGACVSGALVRMGEGNVMQYVTFLGLLCGS
LWGAWHLNWVVPFSIAKTPTIFLPEQLGWPAALSLQLGCFVLFYFWALKVEKTKHVFSIFKKISAAMPYGRAAVYLAVGN
TLFVIFYGKPWGITTGITSLAGWVAGKLGIAVNDWLYFQENFWLADDGGALIAHPLILLALGMLLGAMLASLYHHEFRWR
FPRTNRYYWAALLGGICMGYGSRLAMGCNIGALLSGISSLSLHGWLFAAALFPGAYLGGKVLMRYLLTAN
>WP_177159659.1 YeeE/YedE family protein [Anaerobranca gottschalkii]
MNIQLDKGNEFKRLKINQLSLAVIIGVVNLIFMFFIYRFIGDKTLYWLFGILFGFVLQRSRFCITAGFRDIFLIRNTTVT
RAVIICLAISTLLFAFIISYTPPSYNIEPKLYPVGIHTVVGGIIFGIGMVIAGGCASGTLMRVGEGYQMQLFGIIGFFIG
AIVGAYNYQWWYQLSISKSPVIYLPDLLSFWGAVALQIGILLVIYLLAFYWERGTIKPFKIKIATDNKSSISFYQRFIKK
SWTYTTGAILLAFLNSLFFLTLKVPWSITTGITHISGGVVNKLNFDLSHWLYFDSSSNPFFQHPLALIPISMVIGSFMGS
LAAGEFRIRKARSKRFLISAFIGGFLMGYSARLSGGCNIGAFLSAIPCFSLHGWVYGLSILIGSYFGGKILLRYLL
>WP_241079057.1 YeeE/YedE family protein [Natranaerofaba carboxydovora]
MKTLKENKATNSKKALIYIITAIIFYFIAKYNYIIFFGILLGYTMQKSRFCFTAAFRDLFLIGNTSLFRGLIIILFLKTP
LFALIYQYSSSSFNLSPVGLWTIIGAVLFSMGMVIAGACVTGSMVRLGEGYIMQQFSLLGILLGSVFGAFHVSFFERKFM
FGPVFIPEYLNLTFVVLIQLFILAGLFIISLWLERGKEALSISAIKNSLIFSFPKDPCKKFWPYNMGAIFIVVIMSIMFL
LYGTPWGITTSLTHLAGGIAGLFGIDISNWSFFGYESLFAHPLILVNLGIILGSFLSSFSSSEFRIRKPRSYKFIISGLM
GGILMGYGARLAEGCNIGALISAIPSFSLHGWVFMFSSFIGAYIGSKILLSYLIE
>MBC7343807.1 YeeE/YedE family protein [Clostridia bacterium]
MEKQRLLSFIGLTGALAVTLGLALWRPWVGGASVWIWGLAFGFVLQKSRFCFVASFRDPLVTGSTAVSRAVVLLLAANTL
GFSAVQLWLGPVGDIYPAGWHTLAGGILFGVGMVIAGGCASGTLMRMGEGHLLQWFTLLGFVAGSLVGAFTYGWWQAASM
IKSPEIFLPDYLGWPAALALQLGLLGVVYYGLTLYERRALGVAAGLDAGGASEPLGAQADTRPPLWSRVTRRLLQVLVVP
WPYWAGAIALAVLNTTFLALHGYSWGITTAFTYWGAWLGQAFGAHPEAWYFFSLPGPKTGLVAGIGHDPRTLLDLGMIWG
AFLSAALASEWRWRRPKMGRQALAALVGGVAMGYGSRIAFGCNIGAFLNGISSLSLHGWLFGLALLVGAWMGSQILLRYL
VK
>WP_106007167.1 YeeE/YedE family protein [Moorella stamsii]
MAKELQMDKQVKVNLRSQEPYALGLALLAAGIYWWLQGHGPGQGEAWLFGLAFGFVLQRSRFCFVAAFRDPFITGNTSLS
RAVVIALAAATPGMALVAWTGVTLADVHPVGWHTLAGGLLFGVGMVLAGGCASGNLMRVGEGHLLQWLVLGAFIGGSLWG
ARDFGWWQQVSISRSPTLFLPKVLGWGPALVIQLLVLGLIYLGLRHLENRSFPDFTPARRPRQPFHLRRLWTRPWPYWTG
GLALAVLDVALIWRGGQPWGITTAFSYWGAWLWEAFTGAPPDWYYYSLPTHSRALSLGFLAEPRTLLDLGLIGGASLASL
AASEFRFHWPRRWPLVPAALMGGLLMGYGARIAMGCNIGALFNGIASFSLHGWLFGLGLAGGAYLGSKLLLRFLI
>GER94044.1 YeeE/YedE family protein [hot springs metagenome]
MNSAFRDVIFVNDMTLLRAWLLALVIAIIGANLIEDIGLMGDDGLRRQAFAPIAAIIGGYVFGLGIVMAG
GCGSGVLYKQGEGQFAATIATFGFGVGLISTMHGPLKPISQFLKSYKVSFGEGENAITSPALWDVFGGPS
VKWIVIAVIAAIIIPVVLKGKPFAKGPKKGWSWSVGGALIGVVVILAWWASYYWGGQARGLSFSGPLSDF
LMFILVGNSNAPFDPMFRILGIGVATWSALYVVGVPLGAYISSKGLGEFKLTAPRDPNELVRVFLGGLVM
GFGGAVAGG
>WP_013164589.1 YeeE/YedE thiosulfate transporter family protein [Desulfurivibrio alkaliphilus]
MSEGSVLGQQAKELYKILCQDKWNPYTTGIIIAFLSVVIAAWYTSWGATGAVQNWGDWALYGVGVNESAP
GNIFLHSGSIIGIGFIAGAFISACLGGNFAFRIPPRIEMLKAVIAGSLMGIGAILGGGCNVGGFYNALGN
LSAHGFAMFFGLIIGAILALKYTYWEMENVSWGQGGAKTFNVPPALQIVLGIGALAALIWGAYAYAGSEE
YFWGMGAWQPLGVLGGVLLLAAALGYVFQRGRWCMIQGFREPHMTGDCKMAKAVALSIVLLVIGIAVLKY
QGIVSADHYLRGVFGWGGVLGGVIFGFGAVLAGGCGTGALWRVGEGQIKLWIVVPFFGLGAALTSKFIHG
PRDIEGIIAWYQAGTPLPFSEGMLGSFTYLPNTWLGWGGSLAVIFGAMAAWWIAVTWNEKTQKGVLEM
>WP_067615217.1 YeeE/YedE thiosulfate transporter family protein [Dissulfuribacter thermophilus]
MGTFAEKAKNLYKNLCQTEWNATVTGVIIAILSILIMAWWRPWGAVGAVRNWGEWILYGLGVFDTPPPSF
IINSGSVIGIGFVAGAFVSACLGNDFSFKFPPPWELCKAVMAGILMGIGSAFAGGCNVGGMYNAIGNLAA
NGFTMWIGLVIGVIMGLKYIYWEMEHVTWGTSGGKNIDFPFALKIILAIITILALVWGAYTYSASDDSYV
ASLSGILLISAGLGYAMQRGRWCMVQAFREPHMTGDCTLAKSVALSIMIVAIGAAVLKYAVPQRGSAVAV
ETTVVSALEDLDVDEISDEELADTLDDVIEASQQAVHGAQRVLDPVNYVRGTFGWGGILGGILFGLGAML
AGGCGSGTLWRVGEGQMKLWLVVPFFGVTNALMVHWFKAIHMEGVGPMHVGSKLGKHIYLPDVFGYGGTL
LLIAIIMGLWYLIVDWNEDTNKFIVNM
>WP_015725935.1 YeeE/YedE thiosulfate transporter family protein [Desulfobulbus propionicus]
MEDVKVLWQKIRHLYKVLCQEEWNPTLTGIIVALLSILIMAWWRPWGAVGAIRNWGDWMLWHAGIFNGDL
AELVGFVNEDGEKILTKSFLFNTGSVIGLGFIGGAFISACLGGQFAFRFPPVREYVKAMIAGVLMGIGSA
LAGGCNVGGMYNAIGNLAANGFAMWIGLVPGVLLGLWLLYKEMELITWGGGGSFTLNIPYPIQWVLGVAG
VVGVIWCANYYATFDGDDFVEYITSLSGILLIAVGLGYTMQRGRWCMIQGFREPHMTGDCKMAKSVALSI
VIVAVGAAVLKYGVGTRLGGDPVLDPMNYVRGTFGWGGVVGGFIFGLGAMLAGGCGSGALWRVGEGQIKL
WVCVPFFSISNSLMVAWFSAFNFEENGYLGSYVYLPDVMGYGYTMALIVGFSTLWYLVVTWNEDTNKLLL
PM
>WP_028321839.1 YeeE/YedE thiosulfate transporter family protein [Desulfatiglans anilini]
MSEERGNPVLVGILRRGYHAVFYENWPIWLGGVLIGIMSVITFAWARPWGVAGGLRNWGDWFFSAVGIYP
FPTTSPVTATNSILTIGLLWGAFASALLSKQFALRMAPPLELAKGVVGGILMGVGAAMAGGCNVGGFYTA
LSALSLSGLAMMIGLFIGAYLGIRYLYWELEHLPSGSSGNAPAGEGDKGGLHLRDLSPYLGVLVLIGAVA
ASIAYSREALTREGGLLLCGLAFGIIIQRCRFCFVRGFRDPFMTGEGEVARAIALSLMISVVGFAALKWT
GLREESVYVPQAFWFGGLVGGIIFGVGMVVAGGCGSGSVWRAGEGQIKLMIAVVFFALSTSLFKLWMMTS
EGLNKIMGHRVFLPDFLTYRWTVILLLVFLFAYYVAATWNEETDAFTVEL
>WP_092225863.1 YeeE/YedE thiosulfate transporter family protein [Desulforhopalus singaporensis]
MSEESVFKGKIKELYGLLCEKEWNPYVTGVIVAFFSVMIMAWWRPWGAVGAIRNWGDWIMYGVASVFGSD
TGILAFYDEAPGSIFINSGSVIGLGFVGGAFISACLGKQFALRFPPYRELVKAVIAGLLMGVGSALAGGC
NVGGFYNAIGNLGANGFAMMFGLIFGVILGLKLLYVEMEHISWGDGGSKTISVPTKVGYGLGAAILLLIV
WASYNYAGNEDSDYIASLGGIILIATCLGYTMQRGRWCMVQGFREPHMTGDCTLAKSVMLSIAIVAIGAA
VLKYAVPVRAEGEAVLNSMYYVRGTFGWGGLAGGFLFGLGAMFAGGCGSGTLWRVGEGQVKLMLVVPFFA
ISNSIMTAWFKDNDFEADGVLGSYVYLPDVFGYGPTLLIIGAVMMLWYVVVTWNEETNKLIVPM
>WP_028574669.1 YeeE/YedE thiosulfate transporter family protein [Desulfonatronovibrio hydrogenovorans]
MAGTFWQSIKEETQRSYSSIFESSWPGWLAGIFLAILALMIFMWHSPWGITAGFRNWGDWIIFGLGLSTE
RPVPPWLSTTSVTNLGLLAGAFASALMARQFKIRSAPAYEYLKGAVGGAFMGIGAALAAGCNIGGFYNAI
GMFSMGGYAMMIGLGIGAYIGLRFLIWELEKFPQQAAGPPKIKKPQAKPMINWGQVSPFAGGAVLLMVVA
AFYLYSAQGHTQLGGLFFFGTLIGITMHRSRMCFVRAFREPFMTGDAEMIRVIAMSLMIYGMGSAVIKWS
YLQPEMMGVYHPFWLGSLTGGIIFGFGMLLAGGCGTGSLWRAGEGHTKLMLTLVFFSIFNSLGYRVVHHT
GLTEKIGSGIFMPEVFGWELALPLYMLFLLAWVFWAVWNEKTEKFVVF
>WP_045214691.1 YeeE/YedE thiosulfate transporter family protein [Desulfonatronovibrio magnus]
MASIFWESVREEVRKNYIAVFERNWPGWLAGIFLAILALMIFMWHSPWGITGGYRNWGDWILYGIGLSAD
RPVVPWLSTMSMTNIGLFVGAMASALMGRQFRIRMAPPYEYLKGLAGGAFMGLGAALAAGCNIGGFYNAI
GMFSMGGYAMMIGLGVGAYFGLRFLIWEISNIPQQAARPPKVHDLKKEPLIDWGKVSPFIGGALLIGVIA
SFYIFSAQGHTQIGGLLFFGALIGITMHRSRMCFVRAFREPFMTGDAEMIRVIAMSLMIYGLGSAVIKWN
YLQPDMMGVHHPFWLGSLIGGVIFGFGMLLAGGCGTGSLWRAGEGHTKLMLTLVSFSIFNSIGYKIVHNT
GLIEMIGSGTFMPAVFGWEFALPLYLLILFAWVFWAIWNERTEKFVIF
>WP_045218302.1 YeeE/YedE thiosulfate transporter family protein [Desulfonatronum thioautotrophicum]
MNQVMTFWSSIREEFRRTYIKLFHNSWPAWLAGIFLAILALMIFLWDNMWGITGGFRNWGDNVFYMLGIY
SEQPVKPWLSNMSVSNLGLLLGAFGVALMAGQFKIRTSSWYEHLKGLVGGALMGIGAAFAAGCNIGGFYN
AIGMFSMGGYAMMIGLGIGAYIGLRILIWEMMNIPQQSLPQMHSTEMPGKPFINWSRIAPYAGGLVLLSI
PVAFYLYAVSDQVVLGGLLFFGALIGITMQRARLCFARAFREPFMTGNADMVRVIALSLIIYGMGSAVIK
FNWLQPEMAGVYHPFWFGSLLGGTIFGIGMLLAGGCGTGSLWRAGEGHVKLIIAVASFAMFNSLGFAALE
RFGIREKLGSGVFMPEVFGWPFALMLYGLIALGWALWAIWNEKTEKFVIF
