# Supplementary material for: Sulfur disproportionation occurs globally across anoxic habitats and has multiple mechanisms of independent evolutionary origin
Source: ISME J. 2026 Mar 2;20(1):wrag042. doi: 10.1093/ismejo/wrag042 (PMC12998232; doi:10.1093/ismejo/wrag042)
Supplement: Sup_File_1_HMM_wrag042 [file sup_file_1_hmm_wrag042.zip › SupFile1_HMM/SupFile1b_profiles/apra_Neukirchen_a.hmm]

HMMER3/f [3.4 | Aug 2023]
NAME  apra_Neukirchen_a
LENG  670
ALPH  amino
RF    no
MM    no
CONS  yes
CS    no
MAP   yes
DATE  Wed Jul 23 12:40:11 2025
NSEQ  2272
EFFN  1.954407
CKSUM 3284897649
STATS LOCAL MSV      -12.0597  0.69679
STATS LOCAL VITERBI  -13.1032  0.69679
STATS LOCAL FORWARD   -6.8422  0.69679
HMM          A        C        D        E        F        G        H        I        K        L        M        N        P        Q        R        S        T        V        W        Y   
            m->m     m->i     m->d     i->m     i->i     d->m     d->d
  COMPO   2.41504  4.25035  3.00365  2.63250  3.40117  2.66064  3.71169  2.86078  2.69659  2.55611  3.54060  3.10130  3.46318  3.15750  2.93964  2.70951  2.81416  2.66597  4.38223  3.33411
          2.68618  4.42225  2.77519  2.73123  3.46354  2.40513  3.72494  3.29354  2.67741  2.69355  4.24690  2.90347  2.73739  3.18146  2.89801  2.37887  2.77519  2.98518  4.58477  3.61503
          0.05146  3.40499  4.07740  0.61958  0.77255  0.00000        *
      1   2.46558  3.99144  3.01259  2.89570  3.17758  2.75037  3.76481  2.68514  2.84737  2.33979  3.53392  3.18508  3.40162  3.29335  3.00657  2.68727  2.88306  2.51354  4.51595  3.36957      1 l - - -
          2.68618  4.42225  2.77519  2.73123  3.46354  2.40513  3.72494  3.29354  2.67741  2.69355  4.24690  2.90347  2.73739  3.18146  2.89801  2.37887  2.77519  2.98518  4.58477  3.61503
          0.05063  3.40416  4.12651  0.61958  0.77255  0.48624  0.95435
      2   2.43719  3.91562  2.95796  2.86678  3.21477  2.63820  3.72981  2.75641  2.85721  2.39755  3.67693  3.16482  3.29071  3.28937  2.99008  2.69962  2.89281  2.57239  4.43842  3.40555      2 l - - -
          2.68618  4.42225  2.77519  2.73123  3.46354  2.40513  3.72494  3.29354  2.67741  2.69355  4.24690  2.90347  2.73739  3.18146  2.89801  2.37887  2.77519  2.98518  4.58477  3.61503
          0.05063  3.40416  4.12651  0.61958  0.77255  0.48624  0.95435
      3   2.43719  3.91562  2.95796  2.86678  3.21477  2.63820  3.72981  2.75641  2.85721  2.39755  3.67693  3.16482  3.29071  3.28937  2.99008  2.69962  2.89281  2.57239  4.43842  3.40555      3 l - - -
          2.68618  4.42225  2.77519  2.73123  3.46354  2.40513  3.72494  3.29354  2.67741  2.69355  4.24690  2.90347  2.73739  3.18146  2.89801  2.37887  2.77519  2.98518  4.58477  3.61503
          0.05063  3.40416  4.12651  0.61958  0.77255  0.48624  0.95435
      4   2.46455  3.91961  2.93703  2.84496  3.21393  2.63572  3.71364  2.79273  2.83511  2.45100  3.71315  3.07704  3.28943  3.27074  2.97333  2.68462  2.88434  2.59535  4.43410  3.38111      4 l - - -
          2.68618  4.42225  2.77519  2.73123  3.46354  2.40513  3.72494  3.29354  2.67741  2.69355  4.24690  2.90347  2.73739  3.18146  2.89801  2.37887  2.77519  2.98518  4.58477  3.61503
          0.05063  3.40416  4.12651  0.61958  0.77255  0.48624  0.95435
      5   2.48461  3.90660  2.94542  2.85375  3.21170  2.61986  3.70954  2.79180  2.83546  2.41463  3.69054  3.15695  3.26956  3.27408  2.90375  2.70943  2.90055  2.60551  4.41180  3.39444      5 l - - -
          2.68618  4.42225  2.77519  2.73123  3.46354  2.40513  3.72494  3.29354  2.67741  2.69355  4.24690  2.90347  2.73739  3.18146  2.89801  2.37887  2.77519  2.98518  4.58477  3.61503
          0.05063  3.40416  4.12651  0.61958  0.77255  0.48624  0.95435
      6   2.48461  3.90660  2.94542  2.85375  3.21170  2.61986  3.70954  2.79180  2.83546  2.41463  3.69054  3.15695  3.26956  3.27408  2.90375  2.70943  2.90055  2.60551  4.41180  3.39444      6 l - - -
          2.68618  4.42225  2.77519  2.73123  3.46354  2.40513  3.72494  3.29354  2.67741  2.69355  4.24690  2.90347  2.73739  3.18146  2.89801  2.37887  2.77519  2.98518  4.58477  3.61503
          0.05063  3.40416  4.12651  0.61958  0.77255  0.48624  0.95435
      7   2.48461  3.90660  2.94542  2.85375  3.21170  2.61986  3.70954  2.79180  2.83546  2.41463  3.69054  3.15695  3.26956  3.27408  2.90375  2.70943  2.90055  2.60551  4.41180  3.39444      7 l - - -
          2.68618  4.42225  2.77519  2.73123  3.46354  2.40513  3.72494  3.29354  2.67741  2.69355  4.24690  2.90347  2.73739  3.18146  2.89801  2.37887  2.77519  2.98518  4.58477  3.61503
          0.05063  3.40416  4.12651  0.61958  0.77255  0.48624  0.95435
      8   2.47607  3.87640  2.93229  2.84908  3.22942  2.53755  3.70194  2.81076  2.84897  2.45129  3.72045  3.15104  3.23397  3.27843  2.96889  2.70369  2.89528  2.61381  4.39053  3.40828      8 l - - -
          2.68618  4.42225  2.77519  2.73123  3.46354  2.40513  3.72494  3.29354  2.67741  2.69355  4.24690  2.90347  2.73739  3.18146  2.89801  2.37887  2.77519  2.98518  4.58477  3.61503
          0.05063  3.40416  4.12651  0.61958  0.77255  0.48624  0.95435
      9   2.52229  3.93811  3.02210  2.90033  3.11164  2.67634  3.69823  2.75676  2.82221  2.34203  3.62736  3.19702  3.31330  3.27652  2.95354  2.75042  2.92446  2.59193  4.15590  3.28607      9 l - - -
          2.68618  4.42225  2.77519  2.73123  3.46354  2.40513  3.72494  3.29354  2.67741  2.69355  4.24690  2.90347  2.73739  3.18146  2.89801  2.37887  2.77519  2.98518  4.58477  3.61503
          0.05063  3.40416  4.12651  0.61958  0.77255  0.48624  0.95435
     10   2.46741  3.93042  2.96283  2.86783  3.21515  2.65818  3.73743  2.74667  2.85339  2.39273  3.67064  3.16458  3.31149  3.28802  2.99262  2.69187  2.83604  2.56321  4.45932  3.40582     10 l - - -
          2.68618  4.42225  2.77519  2.73123  3.46354  2.40513  3.72494  3.29354  2.67741  2.69355  4.24690  2.90347  2.73739  3.18146  2.89801  2.37887  2.77519  2.98518  4.58477  3.61503
          0.05063  3.40416  4.12651  0.61958  0.77255  0.48624  0.95435
     11   2.46741  3.93042  2.96283  2.86783  3.21515  2.65818  3.73743  2.74667  2.85339  2.39273  3.67064  3.16458  3.31149  3.28802  2.99262  2.69187  2.83604  2.56321  4.45932  3.40582     11 l - - -
          2.68618  4.42225  2.77519  2.73123  3.46354  2.40513  3.72494  3.29354  2.67741  2.69355  4.24690  2.90347  2.73739  3.18146  2.89801  2.37887  2.77519  2.98518  4.58477  3.61503
          0.05063  3.40416  4.12651  0.61958  0.77255  0.48624  0.95435
     12   2.45940  3.93571  2.95522  2.85959  3.20975  2.66211  3.73201  2.76236  2.84602  2.41650  3.68630  3.15570  3.31694  3.28118  2.98924  2.63897  2.88076  2.57248  4.46099  3.38762     12 l - - -
          2.68618  4.42225  2.77519  2.73123  3.46354  2.40513  3.72494  3.29354  2.67741  2.69355  4.24690  2.90347  2.73739  3.18146  2.89801  2.37887  2.77519  2.98518  4.58477  3.61503
          0.05063  3.40416  4.12651  0.61958  0.77255  0.48624  0.95435
     13   2.43719  3.91562  2.95796  2.86678  3.21477  2.63820  3.72981  2.75641  2.85721  2.39755  3.67693  3.16482  3.29071  3.28937  2.99008  2.69962  2.89281  2.57239  4.43842  3.40555     13 l - - -
          2.68618  4.42225  2.77519  2.73123  3.46354  2.40513  3.72494  3.29354  2.67741  2.69355  4.24690  2.90347  2.73739  3.18146  2.89801  2.37887  2.77519  2.98518  4.58477  3.61503
          0.05063  3.40416  4.12651  0.61958  0.77255  0.48624  0.95435
     14   2.47155  3.96358  2.99491  2.88809  3.18297  2.70965  3.75168  2.66590  2.85522  2.35656  3.63886  3.18049  3.36092  3.29496  3.00412  2.69571  2.88941  2.53051  4.48187  3.37364     14 l - - -
          2.68618  4.42225  2.77519  2.73123  3.46354  2.40513  3.72494  3.29354  2.67741  2.69355  4.24690  2.90347  2.73739  3.18146  2.89801  2.37887  2.77519  2.98518  4.58477  3.61503
          0.05063  3.40416  4.12651  0.61958  0.77255  0.48624  0.95435
     15   2.48461  3.90660  2.94542  2.85375  3.21170  2.61986  3.70954  2.79180  2.83546  2.41463  3.69054  3.15695  3.26956  3.27408  2.90375  2.70943  2.90055  2.60551  4.41180  3.39444     15 l - - -
          2.68618  4.42225  2.77519  2.73123  3.46354  2.40513  3.72494  3.29354  2.67741  2.69355  4.24690  2.90347  2.73739  3.18146  2.89801  2.37887  2.77519  2.98518  4.58477  3.61503
          0.05063  3.40416  4.12651  0.61958  0.77255  0.48624  0.95435
     16   2.48461  3.90660  2.94542  2.85375  3.21170  2.61986  3.70954  2.79180  2.83546  2.41463  3.69054  3.15695  3.26956  3.27408  2.90375  2.70943  2.90055  2.60551  4.41180  3.39444     16 l - - -
          2.68618  4.42225  2.77519  2.73123  3.46354  2.40513  3.72494  3.29354  2.67741  2.69355  4.24690  2.90347  2.73739  3.18146  2.89801  2.37887  2.77519  2.98518  4.58477  3.61503
          0.05063  3.40416  4.12651  0.61958  0.77255  0.48624  0.95435
     17   2.45940  3.93571  2.95522  2.85959  3.20975  2.66211  3.73201  2.76236  2.84602  2.41650  3.68630  3.15570  3.31694  3.28118  2.98924  2.63897  2.88076  2.57248  4.46099  3.38762     17 l - - -
          2.68618  4.42225  2.77519  2.73123  3.46354  2.40513  3.72494  3.29354  2.67741  2.69355  4.24690  2.90347  2.73739  3.18146  2.89801  2.37887  2.77519  2.98518  4.58477  3.61503
          0.05063  3.40416  4.12651  0.61958  0.77255  0.48624  0.95435
     18   2.45663  3.75394  3.02704  2.91968  3.20354  2.63649  3.74058  2.72894  2.87216  2.38226  3.65926  3.19643  3.28866  3.30948  2.99678  2.69162  2.87856  2.54395  4.43013  3.40034     18 l - - -
          2.68618  4.42225  2.77519  2.73123  3.46354  2.40513  3.72494  3.29354  2.67741  2.69355  4.24690  2.90347  2.73739  3.18146  2.89801  2.37887  2.77519  2.98518  4.58477  3.61503
          0.05063  3.40416  4.12651  0.61958  0.77255  0.48624  0.95435
     19   2.45940  3.93571  2.95522  2.85959  3.20975  2.66211  3.73201  2.76236  2.84602  2.41650  3.68630  3.15570  3.31694  3.28118  2.98924  2.63897  2.88076  2.57248  4.46099  3.38762     19 l - - -
          2.68618  4.42225  2.77519  2.73123  3.46354  2.40513  3.72494  3.29354  2.67741  2.69355  4.24690  2.90347  2.73739  3.18146  2.89801  2.37887  2.77519  2.98518  4.58477  3.61503
          0.05063  3.40416  4.12651  0.61958  0.77255  0.48624  0.95435
     20   2.47668  3.89088  2.94085  2.85408  3.22585  2.60153  3.71171  2.79549  2.84994  2.42334  3.69841  3.15572  3.17083  3.28052  2.97460  2.70356  2.89543  2.60560  4.40819  3.41272     20 l - - -
          2.68618  4.42225  2.77519  2.73123  3.46354  2.40513  3.72494  3.29354  2.67741  2.69355  4.24690  2.90347  2.73739  3.18146  2.89801  2.37887  2.77519  2.98518  4.58477  3.61503
          0.05063  3.40416  4.12651  0.61958  0.77255  0.48624  0.95435
     21   2.43719  3.91562  2.95796  2.86678  3.21477  2.63820  3.72981  2.75641  2.85721  2.39755  3.67693  3.16482  3.29071  3.28937  2.99008  2.69962  2.89281  2.57239  4.43842  3.40555     21 l - - -
          2.68618  4.42225  2.77519  2.73123  3.46354  2.40513  3.72494  3.29354  2.67741  2.69355  4.24690  2.90347  2.73739  3.18146  2.89801  2.37887  2.77519  2.98518  4.58477  3.61503
          0.05063  3.40416  4.12651  0.61958  0.77255  0.48624  0.95435
     22   2.48841  3.91177  2.92871  2.78595  3.22998  2.62293  3.71164  2.78197  2.83355  2.42418  3.69704  3.14952  3.27223  3.26936  2.96621  2.71240  2.90272  2.59422  4.42416  3.41427     22 l - - -
          2.68618  4.42225  2.77519  2.73123  3.46354  2.40513  3.72494  3.29354  2.67741  2.69355  4.24690  2.90347  2.73739  3.18146  2.89801  2.37887  2.77519  2.98518  4.58477  3.61503
          0.05063  3.40416  4.12651  0.61958  0.77255  0.48624  0.95435
     23   2.48461  3.90660  2.94542  2.85375  3.21170  2.61986  3.70954  2.79180  2.83546  2.41463  3.69054  3.15695  3.26956  3.27408  2.90375  2.70943  2.90055  2.60551  4.41180  3.39444     23 l - - -
          2.68618  4.42225  2.77519  2.73123  3.46354  2.40513  3.72494  3.29354  2.67741  2.69355  4.24690  2.90347  2.73739  3.18146  2.89801  2.37887  2.77519  2.98518  4.58477  3.61503
          0.05063  3.40416  4.12651  0.61958  0.77255  0.48624  0.95435
     24   2.46741  3.93042  2.96283  2.86783  3.21515  2.65818  3.73743  2.74667  2.85339  2.39273  3.67064  3.16458  3.31149  3.28802  2.99262  2.69187  2.83604  2.56321  4.45932  3.40582     24 l - - -
          2.68618  4.42225  2.77519  2.73123  3.46354  2.40513  3.72494  3.29354  2.67741  2.69355  4.24690  2.90347  2.73739  3.18146  2.89801  2.37887  2.77519  2.98518  4.58477  3.61503
          0.05063  3.40416  4.12651  0.61958  0.77255  0.48624  0.95435
     25   2.47668  3.89088  2.94085  2.85408  3.22585  2.60153  3.71171  2.79549  2.84994  2.42334  3.69841  3.15572  3.17083  3.28052  2.97460  2.70356  2.89543  2.60560  4.40819  3.41272     25 l - - -
          2.68618  4.42225  2.77519  2.73123  3.46354  2.40513  3.72494  3.29354  2.67741  2.69355  4.24690  2.90347  2.73739  3.18146  2.89801  2.37887  2.77519  2.98518  4.58477  3.61503
          0.05063  3.40416  4.12651  0.61958  0.77255  0.48624  0.95435
     26   2.43719  3.91562  2.95796  2.86678  3.21477  2.63820  3.72981  2.75641  2.85721  2.39755  3.67693  3.16482  3.29071  3.28937  2.99008  2.69962  2.89281  2.57239  4.43842  3.40555     26 l - - -
          2.68618  4.42225  2.77519  2.73123  3.46354  2.40513  3.72494  3.29354  2.67741  2.69355  4.24690  2.90347  2.73739  3.18146  2.89801  2.37887  2.77519  2.98518  4.58477  3.61503
          0.05063  3.40416  4.12651  0.61958  0.77255  0.48624  0.95435
     27   2.46741  3.93042  2.96283  2.86783  3.21515  2.65818  3.73743  2.74667  2.85339  2.39273  3.67064  3.16458  3.31149  3.28802  2.99262  2.69187  2.83604  2.56321  4.45932  3.40582     27 l - - -
          2.68618  4.42225  2.77519  2.73123  3.46354  2.40513  3.72494  3.29354  2.67741  2.69355  4.24690  2.90347  2.73739  3.18146  2.89801  2.37887  2.77519  2.98518  4.58477  3.61503
          0.05063  3.40416  4.12651  0.61958  0.77255  0.48624  0.95435
     28   2.48461  3.90660  2.94542  2.85375  3.21170  2.61986  3.70954  2.79180  2.83546  2.41463  3.69054  3.15695  3.26956  3.27408  2.90375  2.70943  2.90055  2.60551  4.41180  3.39444     28 l - - -
          2.68618  4.42225  2.77519  2.73123  3.46354  2.40513  3.72494  3.29354  2.67741  2.69355  4.24690  2.90347  2.73739  3.18146  2.89801  2.37887  2.77519  2.98518  4.58477  3.61503
          0.05063  3.40416  4.12651  0.61958  0.77255  0.48624  0.95435
     29   2.42890  3.97259  2.98839  2.88067  3.20434  2.71909  3.75986  2.71125  2.85014  2.36861  3.60542  3.17273  3.37316  3.29047  3.00518  2.67959  2.87884  2.53245  4.51083  3.39587     29 l - - -
          2.68618  4.42225  2.77519  2.73123  3.46354  2.40513  3.72494  3.29354  2.67741  2.69355  4.24690  2.90347  2.73739  3.18146  2.89801  2.37887  2.77519  2.98518  4.58477  3.61503
          0.05060  3.40480  4.12714  0.61958  0.77255  0.48624  0.95435
     30   2.44982  3.97489  2.97604  2.86945  3.20240  2.71795  3.75278  2.71448  2.84283  2.39752  3.66558  3.16148  3.37401  3.28285  3.00102  2.63129  2.87163  2.54418  4.51056  3.38044     30 l - - -
          2.68618  4.42225  2.77519  2.73123  3.46354  2.40513  3.72494  3.29354  2.67741  2.69355  4.24690  2.90347  2.73739  3.18146  2.89801  2.37887  2.77519  2.98518  4.58477  3.61503
          0.05060  3.40480  4.12714  0.61958  0.77255  0.48624  0.95435
     31   2.46202  4.10157  3.08346  2.92658  3.15579  2.91656  3.81310  2.61067  2.82667  2.26285  3.44330  3.20988  3.56320  3.27357  3.02141  2.67695  2.87384  2.45217  4.63843  3.35380     31 l - - -
          2.68618  4.42225  2.77519  2.73123  3.46354  2.40513  3.72494  3.29354  2.67741  2.69355  4.24690  2.90347  2.73739  3.18146  2.89801  2.37887  2.77519  2.98518  4.58477  3.61503
          0.05043  3.40805  4.13039  0.61958  0.77255  0.48624  0.95435
     32   2.42859  4.04050  2.87435  2.79167  3.20701  2.76755  3.61184  2.82747  2.77405  2.47511  3.70833  3.10785  3.42025  3.21981  2.96118  2.64812  2.86668  2.62607  4.54527  3.31962     32 a - - -
          2.68618  4.42225  2.77519  2.73123  3.46354  2.40513  3.72494  3.29354  2.67741  2.69355  4.24690  2.90347  2.73739  3.18146  2.89801  2.37887  2.77519  2.98518  4.58477  3.61503
          0.05043  3.40805  4.13039  0.61958  0.77255  0.48624  0.95435
     33   2.49205  4.20191  3.24581  3.02233  3.05961  3.12681  3.87552  2.45776  2.85830  2.13955  3.32395  3.29238  3.75071  3.32863  3.07928  2.71782  2.88855  2.33467  4.71735  3.31063     33 l - - -
          2.68618  4.42225  2.77519  2.73123  3.46354  2.40513  3.72494  3.29354  2.67741  2.69355  4.24690  2.90347  2.73739  3.18146  2.89801  2.37887  2.77519  2.98518  4.58477  3.61503
          0.05011  3.41440  4.13674  0.61958  0.77255  0.48624  0.95435
     34   2.33942  4.10754  2.91611  2.75420  3.34469  2.84164  3.79264  2.77883  2.75638  2.51960  3.71984  3.09102  3.53150  3.18098  2.97843  2.53498  2.80745  2.55950  4.77292  3.49627     34 a - - -
          2.68618  4.42225  2.77519  2.73123  3.46354  2.40513  3.72494  3.29354  2.67741  2.69355  4.24690  2.90347  2.73739  3.18146  2.89801  2.37887  2.77519  2.98518  4.58477  3.61503
          0.05147  3.41440  4.05889  0.61958  0.77255  0.48624  0.95435
     35   2.45068  4.06920  2.66139  2.69226  3.36901  2.76497  3.71934  2.87793  2.65525  2.61769  3.79729  3.04374  3.41784  3.16669  2.94662  2.63045  2.85683  2.64632  4.64550  3.49344     35 a - - -
          2.68618  4.42225  2.77519  2.73123  3.46354  2.40513  3.72494  3.29354  2.67741  2.69355  4.24690  2.90346  2.73739  3.18146  2.89800  2.37887  2.77519  2.98518  4.58477  3.61503
          0.05421  3.39419  3.95289  0.62351  0.76800  0.48698  0.95316
     36   2.46929  4.01933  2.87793  2.64560  3.32917  2.73167  3.73233  2.81349  2.73935  2.50171  3.73067  3.09940  3.31262  3.20822  2.93654  2.66811  2.87759  2.60893  4.58518  3.49546     40 a - - -
          2.68618  4.42225  2.77519  2.73123  3.46354  2.40513  3.72494  3.29354  2.67741  2.69355  4.24690  2.90347  2.73739  3.18146  2.89801  2.37887  2.77519  2.98518  4.58477  3.61503
          0.05034  3.40989  4.13224  0.61958  0.77255  0.48883  0.95022
     37   2.36361  4.12156  3.03723  2.85708  3.26423  2.93231  3.83620  2.62905  2.80401  2.35046  3.52095  3.17185  3.58904  3.26680  3.01827  2.62626  2.83754  2.45016  4.75921  3.46485     41 l - - -
          2.68618  4.42225  2.77519  2.73123  3.46354  2.40513  3.72494  3.29354  2.67741  2.69355  4.24690  2.90347  2.73739  3.18146  2.89801  2.37887  2.77519  2.98518  4.58477  3.61503
          0.05021  3.41242  4.13477  0.61958  0.77255  0.48883  0.95022
     38   2.42839  4.18136  3.16612  2.94423  3.20701  3.07018  3.88278  2.51932  2.82319  2.24682  3.42592  3.23626  3.71395  3.29681  3.05082  2.65085  2.84398  2.31454  4.81495  3.43116     42 l - - -
          2.68618  4.42225  2.77519  2.73123  3.46354  2.40513  3.72494  3.29354  2.67741  2.69355  4.24690  2.90347  2.73739  3.18146  2.89801  2.37887  2.77519  2.98518  4.58477  3.61503
          0.04998  3.41676  4.13911  0.61958  0.77255  0.48462  0.95694
     39   2.36566  4.20713  2.96819  2.75506  3.39443  2.99424  3.79753  2.74797  2.66836  2.55912  3.57026  3.08678  3.67508  3.13396  2.92774  2.49713  2.75825  2.51640  4.93021  3.52479     43 a - - -
          2.68618  4.42225  2.77519  2.73123  3.46354  2.40513  3.72494  3.29354  2.67741  2.69355  4.24690  2.90347  2.73739  3.18146  2.89801  2.37887  2.77519  2.98518  4.58477  3.61503
          0.04940  3.42816  4.15050  0.61958  0.77255  0.48624  0.95435
     40   2.32797  4.06452  3.14577  2.89780  3.38285  2.97795  3.88496  2.62396  2.78301  2.42623  3.61435  3.18126  3.62621  3.25358  3.00432  2.53810  2.72240  2.34128  4.93947  3.58866     44 a - - -
          2.68618  4.42225  2.77519  2.73123  3.46354  2.40513  3.72494  3.29354  2.67741  2.69355  4.24690  2.90347  2.73739  3.18146  2.89801  2.37887  2.77519  2.98518  4.58477  3.61503
          0.04940  3.42816  4.15050  0.61958  0.77255  0.48624  0.95435
     41   2.47348  4.29680  3.19115  2.81782  3.31726  3.27155  3.70729  2.64926  2.60902  2.38570  3.06678  3.14218  3.78960  3.09030  2.87943  2.67897  2.81349  2.46021  4.87031  3.49260     45 l - - -
          2.68618  4.42225  2.77519  2.73123  3.46354  2.40513  3.72494  3.29354  2.67741  2.69355  4.24690  2.90347  2.73739  3.18146  2.89801  2.37887  2.77519  2.98518  4.58477  3.61503
          0.04691  3.47865  4.20099  0.61958  0.77255  0.48624  0.95435
     42   2.45290  4.31783  3.09091  2.68474  3.55565  3.30115  3.71247  2.76931  2.51414  2.58297  2.96453  3.07933  3.78986  2.97409  2.87683  2.58604  2.73339  2.54451  4.98398  3.70233     46 a - - -
          2.68618  4.42225  2.77519  2.73123  3.46354  2.40513  3.72494  3.29354  2.67741  2.69355  4.24690  2.90347  2.73739  3.18146  2.89801  2.37887  2.77519  2.98518  4.58477  3.61503
          0.04674  3.56798  4.04831  0.61958  0.77255  0.48547  0.95557
     43   2.70063  4.39740  3.71518  3.19928  3.53502  3.66904  4.03581  2.80630  2.89562  2.44829  1.39664  3.52842  3.56399  3.38257  3.26689  2.97002  2.96802  2.62219  5.03938  3.82115     47 m - - -
          2.68618  4.42225  2.77519  2.73123  3.46354  2.40513  3.72494  3.29354  2.67741  2.69355  4.24690  2.90347  2.73739  3.18146  2.89801  2.37887  2.77519  2.98518  4.58477  3.61503
          0.01986  4.32462  5.04697  0.61958  0.77255  0.48829  0.95108
     44   2.18444  4.91717  2.88567  2.17580  4.33454  3.13481  3.61201  3.76866  2.17437  3.25676  3.72945  2.81123  3.49448  2.64839  2.77446  2.44544  2.80135  3.32002  5.51036  4.09519     48 k - - -
          2.68608  4.42145  2.77560  2.73099  3.46308  2.40531  3.72531  3.29348  2.67711  2.69333  4.24713  2.90350  2.73711  3.18176  2.89821  2.37908  2.77528  2.98509  4.58503  3.61502
          0.81809  1.03908  1.58501  1.80318  0.18005  0.48829  0.95108
     45   2.36879  4.93614  2.79745  2.25179  3.90186  3.00186  3.61164  3.49250  2.18643  3.09582  3.73354  2.82573  3.74640  2.67921  2.74393  2.55616  2.74147  3.12674  5.27118  4.05264     64 k - - -
          2.68618  4.42225  2.77519  2.73123  3.46354  2.40513  3.72494  3.29354  2.67741  2.69355  4.24690  2.90347  2.73739  3.18146  2.89801  2.37887  2.77519  2.98518  4.58477  3.61503
          0.16901  4.23017  1.95934  0.61958  0.77255  0.61846  0.77387
     46   2.58275  5.09091  2.50618  2.10426  4.41672  3.32115  3.47434  3.86742  2.15815  3.38071  3.84812  2.37125  3.71682  2.62567  2.73992  2.55778  2.81527  3.46122  5.53357  4.10705     65 e - - -
          2.68618  4.42225  2.77519  2.73123  3.46354  2.40513  3.72494  3.29354  2.67741  2.69355  4.24690  2.90347  2.73739  3.18146  2.89801  2.37887  2.77519  2.98518  4.58477  3.61503
          0.02313  4.17380  4.89615  0.61958  0.77255  0.38984  1.13061
     47   2.62089  4.12369  4.28581  3.70545  2.62773  3.80678  3.92754  2.25693  3.52625  2.08030  2.56482  3.82463  2.53055  3.75810  3.43522  3.09124  2.83736  2.19302  4.46638  3.25508     66 l - - -
          2.68618  4.42225  2.77519  2.73123  3.46354  2.40513  3.72494  3.29354  2.67741  2.69355  4.24690  2.90347  2.73739  3.18146  2.89801  2.37887  2.77519  2.98518  4.58477  3.61503
          0.02106  4.51150  4.61921  0.61958  0.77255  0.54441  0.86794
     48   2.59657  5.20034  2.82213  1.72642  4.53861  3.34478  3.66840  3.97083  2.02078  3.49765  4.17139  2.83954  3.58175  2.57301  2.68742  2.56666  2.83001  3.52629  5.63636  4.23015     67 e - - -
          2.68621  4.42228  2.77523  2.73127  3.46357  2.40516  3.72498  3.29356  2.67743  2.69356  4.24693  2.90348  2.73742  3.18150  2.89804  2.37889  2.77484  2.98514  4.58480  3.61504
          0.13875  2.08571  5.23276  0.38563  1.13951  0.50909  0.91890
     49   2.65152  4.52304  3.37305  2.58407  3.66341  3.56935  3.64810  2.33735  2.64219  2.72248  3.60756  3.13146  3.89370  3.06163  2.98464  2.82611  2.29193  2.14374  5.12000  3.75186     74 v - - -
          2.68618  4.42225  2.77519  2.73123  3.46354  2.40513  3.72494  3.29354  2.67741  2.69355  4.24690  2.90347  2.73739  3.18146  2.89801  2.37887  2.77519  2.98518  4.58477  3.61503
          0.02303  4.52974  4.42385  0.61958  0.77255  0.52514  0.89520
     50   2.68952  4.74269  3.18091  2.26189  3.70715  3.57536  3.74786  2.80936  2.23141  2.92480  3.79857  3.11402  3.87163  2.91265  2.78347  2.76513  2.74354  2.12371  5.22565  3.72248     75 v - - -
          2.68618  4.42225  2.77519  2.73123  3.46354  2.40513  3.72494  3.29354  2.67741  2.69355  4.24690  2.90347  2.73739  3.18146  2.89801  2.37887  2.77519  2.98518  4.58477  3.61503
          0.01751  4.52474  5.03326  0.61958  0.77255  0.53521  0.88079
     51   2.70664  5.01725  3.00260  1.75881  4.20656  3.50565  3.41575  3.41166  2.24441  3.31824  3.98065  2.89823  3.86440  2.66465  2.65938  2.69462  2.80595  2.69946  5.53286  4.00965     76 e - - -
          2.68620  4.42227  2.77521  2.73125  3.46353  2.40514  3.72495  3.29344  2.67741  2.69355  4.24691  2.90348  2.73741  3.18147  2.89799  2.37888  2.77521  2.98509  4.58479  3.61492
          0.20970  2.48461  2.24604  0.32907  1.27152  0.48690  0.95329
     52   2.67324  4.17638  3.88555  2.88718  3.28848  3.72967  3.54145  2.00401  2.99138  1.94636  3.21388  3.60849  4.10276  3.44527  3.30114  2.99397  2.90280  2.05803  4.83280  3.57277     78 l - - -
          2.68618  4.42225  2.77519  2.73123  3.46354  2.40513  3.72494  3.29354  2.67741  2.69355  4.24690  2.90347  2.73739  3.18146  2.89801  2.37887  2.77519  2.98518  4.58477  3.61503
          0.01764  4.44216  5.16450  0.61958  0.77255  0.39316  1.12369
     53   2.70535  5.25265  2.12180  1.75432  4.56826  3.49268  3.34571  4.07454  2.29694  3.54612  4.29775  2.72387  3.90163  2.74426  2.89356  2.58495  2.61406  3.61545  5.68745  4.22584     79 e - - -
          2.68618  4.42225  2.77519  2.73123  3.46354  2.40513  3.72494  3.29354  2.67741  2.69355  4.24690  2.90347  2.73739  3.18146  2.89801  2.37887  2.77519  2.98518  4.58477  3.61503
          0.01574  4.55531  5.27766  0.61958  0.77255  0.48624  0.95434
     54   2.41219  3.42072  3.63870  3.13505  3.58221  3.59832  4.01008  2.91890  3.05923  2.62908  3.54663  3.25009  4.08381  3.37395  3.41259  2.76096  1.52511  2.31149  5.03584  3.75319     80 t - - -
          2.68619  4.42226  2.77520  2.73124  3.46355  2.40513  3.72495  3.29333  2.67741  2.69356  4.24690  2.90347  2.73740  3.18147  2.89801  2.37887  2.77520  2.98519  4.58478  3.61504
          0.04699  3.19900  5.27910  0.44820  1.01826  0.48786  0.95176
     55   3.51610  6.09803  0.52304  2.36321  5.42193  3.58118  4.28023  5.02308  3.43262  4.51485  5.45784  3.07025  4.28164  3.48152  4.14081  3.35928  3.85010  4.56938  6.59811  5.06037     82 D - - -
          2.68618  4.42225  2.77519  2.73123  3.46354  2.40513  3.72494  3.29354  2.67741  2.69355  4.24690  2.90347  2.73739  3.18146  2.89801  2.37887  2.77519  2.98518  4.58477  3.61503
          0.01572  4.55675  5.27910  0.61958  0.77255  0.48786  0.95176
     56   3.02590  4.34663  4.98872  4.40411  3.14367  4.34850  4.71094  1.33440  4.23833  1.62601  3.26970  4.47624  4.65327  4.36672  4.28953  3.67751  3.32704  1.57794  4.80805  3.96816     83 i - - -
          2.68618  4.42225  2.77519  2.73123  3.46354  2.40513  3.72494  3.29354  2.67741  2.69355  4.24690  2.90347  2.73739  3.18146  2.89801  2.37887  2.77519  2.98518  4.58477  3.61503
          0.01569  4.55846  5.28080  0.61958  0.77255  0.48786  0.95176
     57   3.10167  4.91107  5.13227  4.62675  3.40291  4.68673  5.17504  2.44716  4.42123  0.56641  3.18434  4.82659  4.97876  4.58794  4.53204  4.08235  3.79549  2.46482  5.50345  4.41990     84 L - - -
          2.68618  4.42225  2.77519  2.73123  3.46354  2.40513  3.72494  3.29354  2.67741  2.69355  4.24690  2.90347  2.73739  3.18146  2.89801  2.37887  2.77519  2.98518  4.58477  3.61503
          0.01566  4.56051  5.28285  0.61958  0.77255  0.48786  0.95176
     58   3.50724  4.72961  5.49647  4.98533  3.75216  5.02651  5.58187  0.82684  4.89612  1.95671  3.32112  5.15245  5.22619  5.05628  5.01234  4.42542  3.75335  1.50102  5.87345  4.73210     85 i - - -
          2.68618  4.42225  2.77519  2.73123  3.46354  2.40513  3.72494  3.29354  2.67741  2.69355  4.24690  2.90347  2.73739  3.18146  2.89801  2.37887  2.77519  2.98518  4.58477  3.61503
          0.01565  4.56069  5.28304  0.61958  0.77255  0.48786  0.95176
     59   3.17632  4.00506  5.31772  4.79813  3.87790  4.79103  5.34214  0.95020  4.69483  2.18526  3.60559  4.92295  5.06319  4.90635  4.82006  4.16959  3.58266  1.30230  5.76981  4.57312     86 i - - -
          2.68618  4.42225  2.77519  2.73123  3.46354  2.40513  3.72494  3.29354  2.67741  2.69355  4.24690  2.90347  2.73739  3.18146  2.89801  2.37887  2.77519  2.98518  4.58477  3.61503
          0.01565  4.56069  5.28304  0.61958  0.77255  0.48786  0.95176
     60   3.72845  5.38259  4.53260  4.53524  5.56631  0.17278  5.55442  5.38816  4.80259  4.92567  5.94303  4.70033  4.78507  5.07355  4.91231  3.92683  4.25729  4.78450  6.42781  5.70837     87 G - - -
          2.68618  4.42225  2.77519  2.73123  3.46354  2.40513  3.72494  3.29354  2.67741  2.69355  4.24690  2.90347  2.73739  3.18146  2.89801  2.37887  2.77519  2.98518  4.58477  3.61503
          0.01579  4.54766  5.28304  0.62102  0.77088  0.48786  0.95176
     61   2.17654  4.55086  3.80879  3.70328  4.98169  0.60271  4.83842  4.42990  3.89897  4.12369  4.94150  3.76781  3.95986  4.14586  4.02785  2.78985  3.14875  3.74305  6.29807  5.13199     91 G - - -
          2.68618  4.42225  2.77519  2.73123  3.46354  2.40513  3.72494  3.29354  2.67741  2.69355  4.24690  2.90347  2.73739  3.18146  2.89801  2.37887  2.77519  2.98518  4.58477  3.61503
          0.01565  4.56069  5.28304  0.61958  0.77255  0.48786  0.95176
     62   3.51425  5.07686  4.52768  4.50617  5.45448  0.20322  5.48221  5.20332  4.69852  4.79138  5.77291  4.59655  4.68544  4.97850  4.81295  3.71663  4.05211  4.58246  6.40275  5.60651     92 G - - -
          2.68618  4.42225  2.77519  2.73123  3.46354  2.40513  3.72494  3.29354  2.67741  2.69355  4.24690  2.90347  2.73739  3.18146  2.89801  2.37887  2.77519  2.98518  4.58477  3.61503
          0.01565  4.56069  5.28304  0.61958  0.77255  0.48786  0.95176
     63   2.36758  4.33942  3.81475  3.24521  3.24819  3.74704  4.04021  2.79194  3.17412  2.39978  1.96444  3.10832  4.13153  3.45343  3.47092  3.01367  1.98878  2.55479  4.94925  3.73450     93 m - - -
          2.68618  4.42225  2.77519  2.73123  3.46354  2.40513  3.72494  3.29354  2.67741  2.69355  4.24690  2.90347  2.73739  3.18146  2.89801  2.37887  2.77519  2.98518  4.58477  3.61503
          0.01564  4.56162  5.28397  0.61958  0.77255  0.48786  0.95176
     64   0.69689  4.43957  4.09273  3.83803  4.84396  2.21284  4.81155  4.28053  3.88929  3.97050  4.76610  3.79547  4.03394  4.11949  4.14276  2.23967  3.02348  3.54939  6.18760  5.03068     94 a - - -
          2.68618  4.42225  2.77519  2.73123  3.46354  2.40513  3.72494  3.29354  2.67741  2.69355  4.24690  2.90347  2.73739  3.18146  2.89801  2.37887  2.77519  2.98518  4.58477  3.61503
          0.01564  4.56187  5.28421  0.61958  0.77255  0.48786  0.95176
     65   1.70453  3.19006  4.18785  3.83854  4.64072  0.91835  4.73307  4.05718  3.80694  3.75652  4.57313  3.38454  4.03192  4.05447  4.06110  2.62109  3.00757  3.48054  6.01152  4.84709     95 g - - -
          2.68618  4.42225  2.77519  2.73123  3.46354  2.40513  3.72494  3.29354  2.67741  2.69355  4.24690  2.90347  2.73739  3.18146  2.89801  2.37887  2.77519  2.98518  4.58477  3.61503
          0.01563  4.56229  5.28464  0.61958  0.77255  0.48786  0.95176
     66   2.57656  0.87634  4.49096  4.08631  4.09562  3.44767  4.71122  3.02406  3.90093  3.03059  4.07426  3.98122  4.16283  4.17391  4.06012  2.76820  2.46949  2.84405  5.60823  4.42710     96 c - - -
          2.68618  4.42225  2.77519  2.73123  3.46354  2.40513  3.72494  3.29354  2.67741  2.69355  4.24690  2.90347  2.73739  3.18146  2.89801  2.37887  2.77519  2.98518  4.58477  3.61503
          0.01563  4.56229  5.28464  0.61958  0.77255  0.48786  0.95176
     67   2.73144  4.27727  4.11727  3.54094  2.44998  1.84966  4.08229  2.68127  3.43428  2.29600  3.01547  3.77842  4.21850  3.63253  3.64582  3.13128  3.00611  2.53146  4.67939  2.37782     97 g - - -
          2.68618  4.42225  2.77519  2.73123  3.46354  2.40513  3.72494  3.29354  2.67741  2.69355  4.24690  2.90347  2.73739  3.18146  2.89801  2.37887  2.77519  2.98518  4.58477  3.61503
          0.01556  4.56659  5.28894  0.61958  0.77255  0.48786  0.95176
     68   0.67708  4.12199  4.26990  3.87386  4.46290  3.21239  4.70029  3.76497  3.79706  3.55328  4.40544  3.79037  4.05397  4.04996  4.03740  2.55717  2.61163  2.88616  5.87224  4.70493     98 A - - -
          2.68618  4.42225  2.77519  2.73123  3.46354  2.40513  3.72494  3.29354  2.67741  2.69355  4.24690  2.90347  2.73739  3.18146  2.89801  2.37887  2.77519  2.98518  4.58477  3.61503
          0.01556  4.56659  5.28894  0.61958  0.77255  0.48786  0.95176
     69   0.63137  4.35671  4.22683  3.87116  4.57593  2.94920  4.73671  3.89020  3.81308  3.66873  4.45401  3.82390  4.05119  4.07114  4.05515  2.64120  2.73400  3.03329  5.96884  4.80444     99 A - - -
          2.68618  4.42225  2.77519  2.73123  3.46354  2.40513  3.72494  3.29354  2.67741  2.69355  4.24690  2.90347  2.73739  3.18146  2.89801  2.37887  2.77519  2.98518  4.58477  3.61503
          0.01556  4.56659  5.28894  0.61958  0.77255  0.48786  0.95176
     70   2.67222  4.09860  4.60628  3.99684  2.38533  3.88344  4.20990  2.16829  3.69720  1.92989  3.13735  4.01887  4.24702  3.94442  3.78678  3.18465  2.84865  1.89357  3.70878  2.50028    100 v - - -
          2.68618  4.42225  2.77519  2.73123  3.46354  2.40513  3.72494  3.29354  2.67741  2.69355  4.24690  2.90347  2.73739  3.18146  2.89801  2.37887  2.77519  2.98518  4.58477  3.61503
          0.01556  4.56659  5.28894  0.61958  0.77255  0.48445  0.95720
     71   2.68842  5.09884  3.01217  1.43338  4.39290  3.53255  3.72426  3.76543  2.47193  3.38392  4.14087  3.02732  3.93804  2.82649  2.85575  2.70559  2.21826  3.32769  5.57428  4.19116    101 e - - -
          2.68618  4.42225  2.77519  2.73123  3.46354  2.40513  3.72494  3.29354  2.67741  2.69355  4.24690  2.90347  2.73739  3.18146  2.89801  2.37887  2.77519  2.98518  4.58477  3.61503
          0.01554  4.56786  5.29021  0.61958  0.77255  0.48576  0.95510
     72   1.54822  4.24203  4.17925  3.60099  3.28806  3.70898  4.19187  1.92508  3.49254  2.16272  3.33702  3.83210  4.23906  3.72694  3.69759  2.92639  2.96801  2.25470  4.90968  3.71362    102 a - - -
          2.68618  4.42225  2.77519  2.73123  3.46354  2.40513  3.72494  3.29354  2.67741  2.69355  4.24690  2.90347  2.73739  3.18146  2.89801  2.37887  2.77519  2.98518  4.58477  3.61503
          0.01554  4.56786  5.29021  0.61958  0.77255  0.48576  0.95510
     73   2.15686  4.25472  3.07294  2.53649  4.21144  3.02914  3.70840  3.63508  2.05378  3.22473  3.70835  3.06056  3.90558  2.86403  2.26805  2.46441  2.92554  3.06599  5.35473  3.88724    103 k - - -
          2.68618  4.42225  2.77519  2.73123  3.46354  2.40512  3.72494  3.29354  2.67741  2.69355  4.24690  2.90347  2.73739  3.18146  2.89801  2.37887  2.77519  2.98518  4.58477  3.61503
          0.02152  4.35117  4.77914  0.60020  0.79563  0.48576  0.95510
     74   2.68212  5.14971  2.97646  2.00757  4.19822  3.47020  3.42245  3.95286  2.04364  3.42709  4.21747  2.95326  3.63590  2.64042  2.32699  2.67145  2.89438  3.54450  5.61525  2.79206    105 e - - -
          2.68626  4.42234  2.77528  2.73132  3.46362  2.40521  3.72503  3.29363  2.67749  2.69364  4.24696  2.90355  2.73748  3.18155  2.89809  2.37895  2.77528  2.98527  4.57630  3.61511
          0.42838  1.07304  5.04124  0.12041  2.17645  0.48426  0.95751
     75   2.02054  4.34610  3.09172  2.43588  4.15658  2.86830  3.56953  3.36025  2.30426  2.71215  3.83605  2.76279  3.93826  2.70341  2.92236  2.67996  2.87148  3.08029  5.03297  4.05532    107 a - - -
          2.68618  4.42225  2.77519  2.73123  3.46354  2.40513  3.72494  3.29354  2.67741  2.69355  4.24690  2.90347  2.73739  3.18146  2.89801  2.37887  2.77519  2.98518  4.58477  3.61503
          0.01557  4.56578  5.28812  0.61958  0.77255  0.48327  0.95910
     76   2.53815  5.14328  2.58108  2.28627  4.51225  3.04398  3.60909  4.04449  2.06132  3.52406  4.25461  2.62989  3.52174  2.68390  2.57070  2.17922  2.84374  3.60905  5.65578  4.17922    108 k - - -
          2.68592  4.42247  2.77526  2.73128  3.46374  2.40511  3.72478  3.29369  2.67708  2.69371  4.24709  2.90352  2.73674  3.18149  2.89819  2.37904  2.77534  2.98529  4.58499  3.61516
          0.58921  0.85220  3.97613  0.66550  0.72158  0.48576  0.95510
     77   2.65413  5.09076  1.96156  2.28506  4.55329  2.47494  3.60037  4.03236  2.33684  3.47162  4.26744  2.53792  3.89255  2.76214  2.90063  2.52792  2.86968  3.60179  5.55661  4.24280    132 d - - -
          2.68618  4.42225  2.77519  2.73123  3.46354  2.40513  3.72494  3.29354  2.67741  2.69355  4.24690  2.90347  2.73739  3.18146  2.89801  2.37887  2.77519  2.98518  4.58477  3.61503
          0.01805  4.45508  5.07194  0.61103  0.78261  0.47056  0.97990
     78   2.42939  3.63243  4.14626  3.57174  3.27962  3.61855  4.06965  2.32735  2.93517  1.57780  3.02687  3.79142  4.17372  3.52034  3.46638  3.01093  2.86130  2.25870  4.80649  3.30969    134 l - - -
          2.68619  4.42201  2.77520  2.73124  3.46355  2.40510  3.72495  3.29355  2.67741  2.69351  4.24691  2.90347  2.73740  3.18147  2.89802  2.37888  2.77520  2.98519  4.58478  3.61504
          0.04039  3.37832  5.20741  0.56597  0.83889  0.48786  0.95176
     79   2.74034  5.24597  2.84117  2.38886  4.59036  3.53001  3.57734  4.06069  1.48666  3.54070  4.28287  2.80118  3.92674  2.74842  2.39481  2.35743  2.94545  3.63735  5.66902  4.27972    137 k - - -
          2.68618  4.42225  2.77519  2.73123  3.46354  2.40513  3.72494  3.29354  2.67741  2.69355  4.24690  2.90347  2.73739  3.18146  2.89801  2.37887  2.77519  2.98518  4.58477  3.61503
          0.01556  4.56695  5.28929  0.61958  0.77255  0.48737  0.95254
     80   3.18759  4.03947  5.08975  4.55041  3.78634  4.54009  5.04100  1.30810  4.42384  2.50460  3.62118  4.66473  4.86180  4.64033  4.54840  3.69152  3.34320  0.97430  5.54622  4.21398    138 v - - -
          2.68618  4.42225  2.77519  2.73123  3.46354  2.40513  3.72494  3.29354  2.67741  2.69355  4.24690  2.90347  2.73739  3.18146  2.89801  2.37887  2.77519  2.98518  4.58477  3.61503
          0.01555  4.56738  5.28973  0.61958  0.77255  0.48786  0.95176
     81   2.70557  4.14541  4.25395  3.64505  3.31926  3.87362  4.18448  2.19297  3.03869  1.82671  3.12930  3.86598  4.23951  3.74696  3.70564  3.15472  2.12243  1.82508  4.85195  3.66136    139 v - - -
          2.68618  4.42225  2.77519  2.73123  3.46354  2.40513  3.72494  3.29354  2.67741  2.69355  4.24690  2.90347  2.73739  3.18146  2.89801  2.37887  2.77519  2.98518  4.58477  3.61503
          0.01555  4.56738  5.28973  0.61958  0.77255  0.48786  0.95176
     82   2.96033  3.77353  4.87154  4.27346  3.30334  4.18099  4.52603  1.48910  4.08992  1.48158  2.81650  4.31818  4.50718  4.21589  4.12575  3.50104  3.19180  1.87769  4.63990  3.80649    140 l - - -
          2.68618  4.42225  2.77519  2.73123  3.46354  2.40513  3.72494  3.29354  2.67741  2.69355  4.24690  2.90347  2.73739  3.18146  2.89801  2.37887  2.77519  2.98518  4.58477  3.61503
          0.01553  4.56834  5.29069  0.61958  0.77255  0.48786  0.95176
     83   2.06901  3.44495  4.61427  4.02390  3.36039  3.95308  4.37444  2.20162  3.86303  2.12327  2.67003  4.11698  4.38048  4.04076  3.95480  3.33406  3.04056  1.39805  4.92894  3.74518    141 v - - -
          2.68618  4.42225  2.77519  2.73123  3.46354  2.40513  3.72494  3.29354  2.67741  2.69355  4.24690  2.90347  2.73739  3.18146  2.89801  2.37887  2.77519  2.98518  4.58477  3.61503
          0.01553  4.56854  5.29088  0.61958  0.77255  0.48786  0.95176
     84   3.38184  6.09659  1.31708  0.98818  5.36266  3.53129  4.13831  4.93477  3.24277  4.38298  5.25843  2.97491  4.19456  3.25863  3.90687  3.22158  3.68504  4.46609  6.52454  4.94402    142 e - - -
          2.68618  4.42225  2.77520  2.73123  3.46354  2.40511  3.72494  3.29354  2.67741  2.69355  4.24690  2.90347  2.73740  3.18146  2.89801  2.37887  2.77520  2.98518  4.58477  3.61503
          0.01859  4.31364  5.29089  0.62335  0.76818  0.48786  0.95176
     85   3.49478  5.58291  3.79450  3.17787  5.11903  4.01610  3.93836  4.46503  0.62598  3.84593  4.73483  3.48974  4.40176  3.02891  2.24821  3.47378  3.64908  4.14050  5.81971  4.68651    145 K - - -
          2.68618  4.42225  2.77519  2.73123  3.46354  2.40513  3.72494  3.29354  2.67741  2.69355  4.24690  2.90347  2.73739  3.18146  2.89801  2.37887  2.77519  2.98518  4.58477  3.61503
          0.01552  4.56893  5.29128  0.61958  0.77255  0.48786  0.95176
     86   0.50609  4.45204  4.12044  3.94384  4.75019  3.05379  4.89558  4.21232  3.99993  3.97584  4.80227  3.85352  4.06842  4.23788  4.20828  2.57971  3.06126  3.58183  6.21029  5.05204    146 A - - -
          2.68618  4.42225  2.77519  2.73123  3.46354  2.40513  3.72494  3.29354  2.67741  2.69355  4.24690  2.90347  2.73739  3.18146  2.89801  2.37887  2.77519  2.98518  4.58477  3.61503
          0.01552  4.56893  5.29128  0.61958  0.77255  0.48786  0.95176
     87   2.00148  5.05992  2.87217  2.41935  4.10805  3.44675  2.81610  3.84040  2.46679  3.38046  4.15360  2.06332  3.91022  2.80027  2.93271  2.53759  2.93946  3.39031  5.56277  4.00884    147 a - - -
          2.68618  4.42225  2.77519  2.73123  3.46354  2.40513  3.72494  3.29354  2.67741  2.69355  4.24690  2.90347  2.73739  3.18146  2.89801  2.37887  2.77519  2.98518  4.58477  3.61503
          0.01552  4.56893  5.29128  0.61958  0.77255  0.48786  0.95176
     88   2.98315  4.38965  4.83524  4.25305  3.40005  4.26639  4.62976  1.17037  4.09982  1.89159  2.52630  4.36120  4.37464  4.26284  4.18927  3.58766  2.88228  1.99163  5.13108  3.94385    148 i - - -
          2.68618  4.42225  2.77519  2.73123  3.46354  2.40513  3.72494  3.29354  2.67741  2.69355  4.24690  2.90347  2.73739  3.18146  2.89801  2.37887  2.77519  2.98518  4.58477  3.61503
          0.01543  4.57519  5.29754  0.61958  0.77255  0.48786  0.95176
     89   2.71758  5.21938  2.09774  1.92194  4.55733  3.50045  3.68955  3.92712  1.98068  3.44991  3.91972  2.91465  3.80932  2.78395  2.60021  2.64238  2.92154  3.52904  5.65522  4.25036    149 e - - -
          2.68618  4.42225  2.77519  2.73123  3.46354  2.40513  3.72494  3.29354  2.67741  2.69355  4.24690  2.90347  2.73739  3.18146  2.89801  2.37887  2.77519  2.98518  4.58477  3.61503
          0.01542  4.57543  5.29778  0.61958  0.77255  0.48786  0.95176
     90   3.38093  5.45090  3.89369  3.15259  4.86548  4.00460  3.53254  4.24213  2.07740  3.67809  4.55124  3.44706  4.10601  3.02941  0.75118  3.38260  3.48270  3.93510  5.39180  4.53717    150 r - - -
          2.68618  4.42225  2.77519  2.73123  3.46354  2.40513  3.72494  3.29354  2.67741  2.69355  4.24690  2.90347  2.73739  3.18146  2.89801  2.37887  2.77519  2.98518  4.58477  3.61503
          0.01542  4.57557  5.29792  0.61958  0.77255  0.48786  0.95176
     91   2.63641  4.59357  3.71088  3.59241  4.92512  3.09174  4.76027  4.48001  3.78769  4.14156  4.95049  3.53264  4.10116  4.05530  4.06739  0.52022  3.16572  3.78564  6.24527  5.01613    151 S - - -
          2.68618  4.42225  2.77519  2.73123  3.46354  2.40513  3.72494  3.29354  2.67741  2.69355  4.24690  2.90347  2.73739  3.18146  2.89801  2.37887  2.77519  2.98518  4.58477  3.61503
          0.01542  4.57557  5.29792  0.61958  0.77255  0.48786  0.95176
     92   3.75453  5.40514  4.56094  4.56567  5.59280  0.16765  5.58143  5.42033  4.83445  4.95451  5.97336  4.72870  4.80747  5.10430  4.94061  3.95355  4.28409  4.81409  6.44857  5.73596    152 G - - -
          2.68618  4.42225  2.77519  2.73123  3.46354  2.40513  3.72494  3.29354  2.67741  2.69355  4.24690  2.90347  2.73739  3.18146  2.89801  2.37887  2.77519  2.98518  4.58477  3.61503
          0.01542  4.57557  5.29792  0.61958  0.77255  0.48786  0.95176
     93   1.07226  1.40301  4.50211  4.16827  4.46617  3.28160  4.84968  3.79833  4.06028  3.57400  4.43126  3.94281  3.61239  4.27161  4.21742  2.62046  2.93324  3.31182  5.89783  4.75676    153 a - - -
          2.68618  4.42225  2.77519  2.73123  3.46354  2.40513  3.72494  3.29354  2.67741  2.69355  4.24690  2.90347  2.73739  3.18146  2.89801  2.37887  2.77519  2.98518  4.58477  3.61503
          0.01563  4.57557  5.25706  0.61958  0.77255  0.48786  0.95176
     94   2.92334  3.81629  4.67415  4.09499  3.44278  4.02526  4.50282  2.29657  3.93360  1.38975  3.37443  4.20997  4.47545  4.12926  3.89111  3.43567  3.05021  1.32957  5.06425  3.88378    154 v - - -
          2.68618  4.42225  2.77519  2.73123  3.46354  2.40513  3.72494  3.29354  2.67741  2.69355  4.24690  2.90347  2.73739  3.18146  2.89801  2.37887  2.77519  2.98518  4.58477  3.61503
          0.01561  4.57537  5.26080  0.61958  0.77255  0.48825  0.95114
     95   0.55406  4.44889  4.12395  3.93322  4.89995  2.71215  4.89870  4.32899  4.01021  4.03822  4.83828  3.84363  4.05703  4.22862  4.23141  2.39721  3.06762  3.63186  6.25089  5.10636    155 A - - -
          2.68618  4.42225  2.77519  2.73123  3.46354  2.40513  3.72494  3.29354  2.67741  2.69355  4.24690  2.90347  2.73739  3.18146  2.89801  2.37887  2.77519  2.98518  4.58477  3.61503
          0.01543  4.57518  5.29752  0.61958  0.77255  0.48859  0.95060
     96   1.80587  4.79514  3.21573  2.63301  4.01551  3.34530  3.74396  3.41192  2.64860  3.05306  2.54361  3.16676  3.60764  2.18154  3.08498  2.78104  2.96770  3.09722  5.33642  4.03380    156 a - - -
          2.68618  4.42225  2.77519  2.73123  3.46354  2.40513  3.72494  3.29354  2.67741  2.69355  4.24690  2.90347  2.73739  3.18146  2.89801  2.37887  2.77519  2.98518  4.58477  3.61503
          0.01543  4.57518  5.29752  0.61958  0.77255  0.48859  0.95060
     97   3.31350  5.11354  4.21834  4.21022  5.34122  0.25426  5.31510  5.06652  4.49085  4.68093  5.62499  4.34488  4.56741  4.75024  4.66328  3.44787  3.85314  4.41796  6.39759  5.46178    157 G - - -
          2.68618  4.42225  2.77519  2.73123  3.46354  2.40513  3.72494  3.29354  2.67741  2.69355  4.24690  2.90347  2.73739  3.18146  2.89801  2.37887  2.77519  2.98518  4.58477  3.61503
          0.01844  4.57669  4.83036  0.61958  0.77255  0.48859  0.95060
     98   3.30400  4.62912  5.10766  4.52219  3.34970  4.55444  4.88765  2.20013  4.36699  1.03703  2.48086  4.65486  4.80353  4.13825  4.42342  3.88745  3.52888  1.58262  5.25086  4.16046    158 l - - -
          2.68618  4.42225  2.77519  2.73123  3.46354  2.40513  3.72494  3.29354  2.67741  2.69355  4.24690  2.90347  2.73739  3.18146  2.89801  2.37887  2.77519  2.98518  4.58477  3.61503
          0.01698  4.57451  5.03221  0.61958  0.77255  0.49408  0.94195
     99   2.80371  5.15480  2.63402  2.49152  4.42389  3.52411  3.79504  3.91133  2.59900  3.38543  4.25171  1.78866  3.96598  2.92966  3.08652  1.76390  3.05263  3.53510  5.63260  3.32134    159 s - - -
          2.68618  4.42225  2.77519  2.73123  3.46354  2.40513  3.72494  3.29354  2.67741  2.69355  4.24690  2.90347  2.73739  3.18146  2.89801  2.37887  2.77519  2.98518  4.58477  3.61503
          0.01546  4.57299  5.29534  0.61958  0.77255  0.49628  0.93851
    100   0.47974  4.47499  4.22207  4.05351  4.75053  3.29810  4.94948  3.95588  4.04655  3.83766  4.75564  3.92423  4.11509  4.31379  4.22862  2.72968  3.12144  3.32420  6.18488  4.99909    160 A - - -
          2.68618  4.42225  2.77519  2.73123  3.46354  2.40513  3.72494  3.29354  2.67741  2.69355  4.24690  2.90347  2.73739  3.18146  2.89801  2.37887  2.77519  2.98518  4.58477  3.61503
          0.02183  4.57318  4.48581  0.61958  0.77255  0.49650  0.93817
    101   3.46386  4.40335  5.40066  4.87925  3.69579  4.90603  5.42163  0.80527  4.74814  1.61368  3.48265  5.03855  5.13761  4.90980  4.85567  4.29681  3.70603  1.94366  5.73702  4.59802    161 i - - -
          2.68618  4.42225  2.77519  2.73123  3.46354  2.40513  3.72494  3.29354  2.67741  2.69355  4.24690  2.90347  2.73739  3.18146  2.89801  2.37887  2.77519  2.98518  4.58477  3.61503
          0.01555  4.56704  5.28938  0.61958  0.77255  0.49890  0.93445
    102   3.15863  5.30304  2.92914  2.77490  4.14705  3.65068  4.08735  4.16991  2.90403  3.73081  4.64817  0.77313  4.23207  3.35342  3.34449  3.16364  3.46660  3.82169  5.55740  3.54770    162 n - - -
          2.68618  4.42225  2.77519  2.73123  3.46354  2.40513  3.72494  3.29354  2.67741  2.69355  4.24690  2.90347  2.73739  3.18146  2.89801  2.37887  2.77519  2.98518  4.58477  3.61503
          0.01551  4.57005  5.29240  0.61958  0.77255  0.50241  0.92904
    103   1.78740  3.17432  3.61678  3.01766  3.59419  3.67981  3.97337  2.95704  3.00142  2.55743  3.36089  3.44844  4.07781  2.96351  3.35180  2.85751  1.95259  2.71231  5.04717  3.81431    163 a - - -
          2.68618  4.42225  2.77519  2.73123  3.46354  2.40513  3.72494  3.29354  2.67741  2.69355  4.24690  2.90347  2.73739  3.18146  2.89801  2.37887  2.77519  2.98518  4.58477  3.61503
          0.01551  4.57005  5.29240  0.61958  0.77255  0.50241  0.92904
    104   3.86764  5.26758  4.54958  4.31008  2.36236  3.99168  3.75953  3.94187  4.17666  3.31159  4.51642  4.26104  4.93969  4.33139  4.29858  3.89462  4.14145  3.79035  4.06184  0.49797    164 Y - - -
          2.68618  4.42225  2.77519  2.73123  3.46354  2.40513  3.72494  3.29354  2.67741  2.69355  4.24690  2.90347  2.73739  3.18146  2.89801  2.37887  2.77519  2.98518  4.58477  3.61503
          0.01551  4.57005  5.29240  0.61958  0.77255  0.50179  0.93000
    105   2.98690  4.15380  4.84319  4.25383  3.37826  4.21762  4.57248  1.35541  4.08539  1.63370  2.40856  4.20303  4.48781  4.14163  4.15060  3.53821  3.21725  1.97247  5.05636  3.89621    165 i - - -
          2.68618  4.42225  2.77519  2.73123  3.46354  2.40513  3.72494  3.29354  2.67741  2.69355  4.24690  2.90347  2.73739  3.18146  2.89801  2.37887  2.77519  2.98518  4.58477  3.61503
          0.01550  4.57026  5.29261  0.61958  0.77255  0.50203  0.92962
    106   2.71479  4.97220  3.00196  2.52867  4.00081  2.00272  3.23304  3.63094  2.45878  3.17700  4.04049  2.61894  3.60541  2.87834  2.97978  2.70951  2.53300  2.81681  5.46608  4.11902    166 g - - -
          2.68630  4.42232  2.77511  2.73135  3.46363  2.40491  3.72513  3.29368  2.67738  2.69361  4.24612  2.90357  2.73752  3.18143  2.89786  2.37899  2.77511  2.98524  4.58348  3.61511
          0.26238  1.48832  5.29261  1.24786  0.33844  0.50203  0.92962
    107   2.67582  5.22470  2.63887  1.69250  4.56339  3.42541  3.52152  4.04509  2.04503  3.52681  4.23363  2.90604  2.95916  2.59852  2.90486  2.66971  2.91018  3.59584  5.13742  4.25277    186 e - - -
          2.68618  4.42225  2.77519  2.73123  3.46354  2.40513  3.72494  3.29354  2.67741  2.69355  4.24690  2.90347  2.73739  3.18146  2.89801  2.37887  2.77519  2.98518  4.58477  3.61503
          0.01550  4.57065  5.29299  0.61958  0.77255  0.50203  0.92962
    108   2.86374  5.31829  2.57526  2.42498  4.63445  1.81832  3.76780  4.09448  2.59614  3.59431  4.39216  1.80478  3.75375  2.70493  3.05268  2.82186  3.10757  3.69902  5.64355  4.36629    187 n - - -
          2.68618  4.42225  2.77519  2.73123  3.46354  2.40513  3.72494  3.29354  2.67741  2.69355  4.24690  2.90347  2.73739  3.18146  2.89801  2.37887  2.77519  2.98518  4.58477  3.61503
          0.03574  4.57083  3.69843  0.61958  0.77255  0.50203  0.92962
    109   2.68282  5.22014  2.57863  2.08698  4.56263  3.48898  3.37434  4.04643  2.15261  3.52394  4.21212  2.77451  3.69119  2.40131  2.43373  2.57013  2.47448  3.55121  5.65389  4.22970    188 e - - -
          2.68618  4.42225  2.77519  2.73123  3.46354  2.40513  3.72494  3.29354  2.67741  2.69355  4.24690  2.90347  2.73739  3.18146  2.89801  2.37887  2.77519  2.98518  4.58477  3.61503
          0.41781  4.55090  1.10577  0.61958  0.77255  0.47984  0.96465
    110   2.63083  4.77756  2.96572  2.49629  4.01820  3.45857  3.47164  3.40099  2.22840  3.03916  3.86514  3.01045  3.83223  2.83231  2.76669  2.60699  1.90639  2.87517  5.29235  3.97585    189 t - - -
          2.68618  4.42225  2.77520  2.73124  3.46354  2.40513  3.72495  3.29354  2.67741  2.69355  4.24683  2.90347  2.73740  3.18145  2.89801  2.37887  2.77515  2.98519  4.58477  3.61502
          0.04984  3.18852  4.90840  0.54424  0.86817  0.28634  1.39033
    111   2.55146  4.15001  3.80546  3.21505  3.60185  3.72232  4.06572  2.59966  3.16791  2.56840  3.55117  3.59171  1.45407  3.47103  3.47075  2.99038  2.99494  2.27706  5.08067  3.85998    195 p - - -
          2.68618  4.42225  2.77519  2.73123  3.46354  2.40513  3.72494  3.29354  2.67741  2.69355  4.24690  2.90347  2.73739  3.18146  2.89801  2.37887  2.77519  2.98518  4.58477  3.61503
          0.01548  4.57197  5.29432  0.61958  0.77255  0.49997  0.93280
    112   2.45650  5.25585  2.55112  1.45550  4.58765  3.42137  3.66431  4.00805  2.39250  3.55499  4.23260  2.94681  3.86178  2.44260  2.92750  2.69082  2.99435  3.59062  5.69381  4.28369    196 e - - -
          2.68618  4.42225  2.77519  2.73123  3.46354  2.40513  3.72494  3.29354  2.67741  2.69355  4.24690  2.90347  2.73739  3.18146  2.89801  2.37887  2.77519  2.98518  4.58477  3.61503
          0.01547  4.57211  5.29446  0.61958  0.77255  0.49997  0.93280
    113   2.87202  5.29769  1.27603  2.37268  4.24761  3.49639  3.82364  4.07222  2.63633  3.59793  4.34022  2.92044  3.98527  2.92929  3.12733  2.25196  2.92454  3.67471  5.77257  4.31314    197 d - - -
          2.68618  4.42225  2.77519  2.73123  3.46354  2.40513  3.72494  3.29354  2.67741  2.69355  4.24690  2.90347  2.73739  3.18146  2.89801  2.37887  2.77519  2.98518  4.58477  3.61503
          0.01547  4.57211  5.29446  0.61958  0.77255  0.48143  0.96206
    114   3.85137  4.70047  5.03537  4.67492  1.55870  4.68624  2.80000  3.58367  4.50960  2.69341  4.25113  4.39311  4.99353  4.39441  4.52122  4.02820  4.06773  3.51401  3.78692  0.86042    198 y - - -
          2.68618  4.42225  2.77519  2.73123  3.46354  2.40513  3.72494  3.29354  2.67741  2.69355  4.24690  2.90347  2.73739  3.18146  2.89801  2.37887  2.77519  2.98518  4.58477  3.61503
          0.01538  4.57835  5.30070  0.61958  0.77255  0.48856  0.95065
    115   2.64115  4.20445  4.62019  4.04989  3.53168  4.15569  4.54607  2.21051  3.91593  2.07103  3.47653  4.21090  4.46601  4.13276  4.06698  3.47352  3.01247  0.98213  5.15232  3.71032    199 v - - -
          2.68618  4.42225  2.77519  2.73123  3.46354  2.40513  3.72494  3.29354  2.67741  2.69355  4.24690  2.90347  2.73739  3.18146  2.89801  2.37887  2.77519  2.98518  4.58477  3.61503
          0.01538  4.57835  5.30070  0.61958  0.77255  0.48856  0.95065
    116   2.62697  5.09647  2.26475  2.18239  4.57939  3.50154  3.56904  4.06082  2.12627  3.53641  4.25354  2.85857  3.90173  2.66939  1.96796  2.60629  2.96302  3.62673  5.66868  4.24106    200 r - - -
          2.68618  4.42225  2.77519  2.73123  3.46354  2.40513  3.72494  3.29354  2.67741  2.69355  4.24690  2.90347  2.73739  3.18146  2.89801  2.37887  2.77519  2.98518  4.58477  3.61503
          0.01536  4.57929  5.30164  0.61958  0.77255  0.48856  0.95065
    117   3.13153  4.53145  4.34417  4.05529  2.47676  3.96963  3.89089  3.00372  3.90811  2.66335  2.40898  4.06154  4.52143  4.04242  4.01935  3.47806  3.35985  2.82615  3.17359  1.10163    201 y - - -
          2.68618  4.42225  2.77519  2.73123  3.46354  2.40513  3.72494  3.29354  2.67741  2.69355  4.24690  2.90347  2.73739  3.18146  2.89801  2.37887  2.77519  2.98518  4.58477  3.61503
          0.01536  4.57949  5.30183  0.61958  0.77255  0.48856  0.95065
    118   1.87925  3.83748  4.32321  3.77020  3.54376  3.83055  4.35915  2.43962  3.65711  2.52286  3.52159  3.94014  4.28721  3.85438  3.85133  2.78615  3.04989  1.23115  5.08333  3.88911    202 v - - -
          2.68618  4.42225  2.77519  2.73123  3.46354  2.40513  3.72494  3.29354  2.67741  2.69355  4.24690  2.90347  2.73739  3.18146  2.89801  2.37887  2.77519  2.98518  4.58477  3.61503
          0.01536  4.57962  5.30197  0.61958  0.77255  0.48856  0.95065
    119   2.70360  5.17881  3.15183  2.50692  4.50464  3.59946  3.71947  3.88837  1.84252  3.39169  4.16282  3.08102  3.98365  2.82601  1.61405  2.60368  2.73912  3.40746  5.60480  4.26440    203 r - - -
          2.68618  4.42225  2.77519  2.73123  3.46354  2.40513  3.72494  3.29354  2.67741  2.69355  4.24690  2.90347  2.73739  3.18146  2.89801  2.37887  2.77519  2.98518  4.58477  3.61503
          0.01535  4.58024  5.30259  0.61958  0.77255  0.48856  0.95065
    120   2.51739  4.84174  2.94011  2.39143  4.00649  3.20456  3.56968  3.63841  2.03330  3.35418  3.94325  2.13363  3.90550  2.64869  2.77872  2.59322  2.74251  3.49563  5.42403  3.75952    204 k - - -
          2.68618  4.42225  2.77519  2.73123  3.46354  2.40513  3.72493  3.29354  2.67741  2.69355  4.24690  2.90347  2.73739  3.18146  2.89801  2.37887  2.77519  2.98518  4.58477  3.61503
          0.02283  4.47537  4.49287  0.63146  0.75890  0.48856  0.95065
    121   3.30293  5.96901  0.82329  2.05412  5.23737  3.53273  4.08477  4.78660  3.11908  4.24513  5.09523  2.97658  4.16555  2.46657  3.73559  3.16303  3.59177  4.33354  6.39109  4.68373    208 d - - -
          2.68618  4.42225  2.77519  2.73123  3.46354  2.40513  3.72494  3.29354  2.67741  2.69355  4.24690  2.90347  2.73739  3.18146  2.89801  2.37887  2.77519  2.98518  4.58477  3.61503
          0.01564  4.57419  5.25771  0.61958  0.77255  0.49997  0.93280
    122   1.98611  4.22701  4.07754  3.49519  2.87621  3.52158  4.09953  2.65645  3.39058  1.58178  3.08897  3.66105  4.17479  3.39303  3.60475  2.83706  2.94112  2.36242  4.83544  3.57787    209 l - - -
          2.68619  4.42192  2.77521  2.73124  3.46355  2.40505  3.72496  3.29355  2.67742  2.69355  4.24691  2.90348  2.73741  3.18147  2.89802  2.37888  2.77521  2.98519  4.58478  3.61504
          0.06431  2.85989  5.29634  0.38703  1.13654  0.50033  0.93225
    123   2.53017  4.48924  2.77233  2.37070  3.96368  2.99359  3.58171  3.48953  2.55291  3.04168  1.97346  2.93726  3.95289  2.91457  2.99952  2.74094  2.94442  3.15941  5.38046  3.87675    211 m - - -
          2.68618  4.42225  2.77519  2.73123  3.46354  2.40513  3.72494  3.29354  2.67741  2.69355  4.24690  2.90347  2.73739  3.18146  2.89801  2.37887  2.77519  2.98518  4.58477  3.61503
          0.01660  4.57399  5.09120  0.61958  0.77255  0.50033  0.93225
    124   2.81871  5.16515  2.59334  2.51230  4.75166  0.94194  4.01691  4.20892  2.98326  3.78327  4.62182  2.88901  4.10618  3.18992  3.51122  2.98872  3.32694  3.80406  5.99456  4.60524    212 g - - -
          2.68618  4.42225  2.77519  2.73123  3.46354  2.40513  3.72494  3.29354  2.67741  2.69355  4.24690  2.90347  2.73739  3.18146  2.89801  2.37887  2.77519  2.98518  4.58477  3.61503
          0.01546  4.57285  5.29519  0.61958  0.77255  0.49899  0.93432
    125   2.94029  4.32966  4.69275  4.10342  3.35697  4.13887  4.47929  1.39156  3.94675  1.66968  2.91043  4.21922  3.40774  3.99106  4.04269  3.45085  3.15287  1.90392  5.00741  3.84266    213 i - - -
          2.68618  4.42225  2.77519  2.73123  3.46354  2.40513  3.72494  3.29354  2.67741  2.69355  4.24690  2.90347  2.73739  3.18146  2.89801  2.37887  2.77519  2.98518  4.58477  3.61503
          0.01545  4.57399  5.29634  0.61958  0.77255  0.50033  0.93225
    126   2.48456  3.98066  4.54628  3.96397  3.41909  4.02874  4.39215  1.90359  3.82132  2.21889  3.37969  4.09646  4.39259  3.98996  3.94785  3.14928  2.51795  1.30133  4.98645  3.79718    214 v - - -
          2.68618  4.42225  2.77519  2.73123  3.46354  2.40513  3.72494  3.29354  2.67741  2.69355  4.24690  2.90347  2.73739  3.18146  2.89801  2.37887  2.77519  2.98518  4.58477  3.61503
          0.01545  4.57399  5.29634  0.61958  0.77255  0.50033  0.93225
    127   3.74026  5.54983  4.36373  3.75031  5.05825  4.15164  4.36284  4.64664  2.59570  4.05849  5.04802  4.03254  4.64098  3.55896  0.39770  3.75314  3.98252  4.33572  5.93233  4.84571    215 R - - -
          2.68618  4.42225  2.77519  2.73123  3.46354  2.40513  3.72494  3.29354  2.67741  2.69355  4.24690  2.90347  2.73739  3.18146  2.89801  2.37887  2.77519  2.98518  4.58477  3.61503
          0.01545  4.57399  5.29634  0.61958  0.77255  0.50033  0.93225
    128   2.90055  5.43344  2.17461  1.21227  4.75820  3.30860  3.73858  4.25189  2.46738  3.72835  4.49185  2.92974  3.92190  2.72774  3.04883  2.81616  3.14472  3.80819  5.73557  4.42895    216 e - - -
          2.68618  4.42225  2.77519  2.73123  3.46354  2.40513  3.72494  3.29354  2.67741  2.69355  4.24690  2.90347  2.73739  3.18146  2.89801  2.37887  2.77519  2.98518  4.58477  3.61503
          0.01545  4.57399  5.29634  0.61958  0.77255  0.50033  0.93225
    129   3.64815  5.97406  0.40331  2.70166  5.38378  3.71430  4.48676  5.08571  3.69588  4.60520  5.58963  3.28662  4.41916  3.71897  4.32922  3.53471  4.00670  4.64369  6.51902  5.12723    217 D - - -
          2.68618  4.42225  2.77519  2.73123  3.46354  2.40513  3.72494  3.29354  2.67741  2.69355  4.24690  2.90347  2.73739  3.18146  2.89801  2.37887  2.77519  2.98518  4.58477  3.61503
          0.01544  4.57410  5.29645  0.61958  0.77255  0.50033  0.93225
    130   3.84993  5.11627  5.51099  4.96729  3.31877  5.13543  5.40993  2.29249  4.73762  0.48122  3.06545  5.21322  5.22990  4.60665  4.78413  4.53412  4.06682  2.68261  5.52138  4.48068    218 L - - -
          2.68618  4.42225  2.77519  2.73123  3.46354  2.40513  3.72494  3.29354  2.67741  2.69355  4.24690  2.90347  2.73739  3.18146  2.89801  2.37887  2.77519  2.98518  4.58477  3.61503
          0.01544  4.57410  5.29645  0.61958  0.77255  0.50033  0.93225
    131   2.31882  4.11438  4.48129  3.89217  3.33275  3.60875  4.29687  2.09948  3.74328  1.81474  3.31122  4.01966  4.32024  3.93014  3.86242  3.21057  2.86009  1.47306  4.88967  3.67474    219 v - - -
          2.68618  4.42225  2.77519  2.73123  3.46354  2.40513  3.72494  3.29354  2.67741  2.69355  4.24690  2.90347  2.73739  3.18146  2.89801  2.37887  2.77519  2.98518  4.58477  3.61503
          0.01544  4.57410  5.29645  0.61958  0.77255  0.50033  0.93225
    132   2.55979  4.15866  4.42340  3.82717  2.53060  3.87218  4.06103  2.49197  3.61639  1.70743  3.05934  3.93609  4.23719  3.84652  3.59279  3.15083  2.96638  2.38108  4.62558  1.97796    220 l - - -
          2.68618  4.42225  2.77519  2.73123  3.46354  2.40513  3.72494  3.29354  2.67741  2.69355  4.24690  2.90347  2.73739  3.18146  2.89801  2.37887  2.77519  2.98518  4.58477  3.61503
          0.01544  4.57424  5.29659  0.61958  0.77255  0.50033  0.93225
    133   2.88778  5.30535  1.61579  2.46065  4.69547  3.47164  3.87403  4.17208  2.69363  3.68986  4.47209  2.73077  4.00171  2.99987  3.22693  1.93750  2.12347  3.74921  5.85554  4.44081    221 d - - -
          2.68618  4.42225  2.77519  2.73123  3.46354  2.40513  3.72494  3.29354  2.67741  2.69355  4.24690  2.90347  2.73739  3.18146  2.89801  2.37887  2.77519  2.98518  4.58477  3.61503
          0.01544  4.57424  5.29659  0.61958  0.77255  0.48179  0.96148
    134   2.56262  3.94916  4.47719  3.87682  3.24088  3.85886  4.20409  1.86583  3.70837  1.89390  2.16536  3.53627  4.24587  3.70340  3.79545  3.18299  2.94319  2.06883  4.76906  3.43039    222 i - - -
          2.68618  4.42225  2.77519  2.73123  3.46354  2.40513  3.72494  3.29354  2.67741  2.69355  4.24690  2.90347  2.73739  3.18146  2.89801  2.37887  2.77519  2.98518  4.58477  3.61503
          0.01534  4.58047  5.30282  0.61958  0.77255  0.48892  0.95008
    135   1.24509  4.23773  3.80974  3.31360  4.23998  1.91084  4.30972  3.27868  3.27630  3.25167  4.16305  3.56765  4.03336  3.57706  3.63067  2.10002  2.98145  3.12371  5.61890  4.38987    223 a - - -
          2.68618  4.42225  2.77519  2.73123  3.46354  2.40513  3.72494  3.29354  2.67741  2.69355  4.24690  2.90347  2.73739  3.18146  2.89801  2.37887  2.77519  2.98518  4.58477  3.61503
          0.01533  4.58120  5.30355  0.61958  0.77255  0.48892  0.95008
    136   2.73452  4.64833  3.06643  1.96526  4.55553  3.46781  3.71679  4.01209  2.18803  3.43061  4.26695  2.96966  3.94608  2.55985  1.66926  2.75971  3.00228  3.57464  5.64089  4.18329    224 r - - -
          2.68618  4.42225  2.77519  2.73123  3.46354  2.40513  3.72494  3.29354  2.67741  2.69355  4.24690  2.90347  2.73739  3.18146  2.89801  2.37887  2.77519  2.98518  4.58477  3.61503
          0.01533  4.58120  5.30355  0.61958  0.77255  0.48892  0.95008
    137   2.73245  5.04580  2.96933  2.25193  4.40779  2.79080  2.02339  3.81002  2.37130  3.26338  4.19380  2.86574  3.91164  2.80740  2.43262  2.70533  2.95382  3.37955  5.59551  4.16878    225 h - - -
          2.68618  4.42225  2.77519  2.73123  3.46354  2.40513  3.72494  3.29354  2.67741  2.69355  4.24690  2.90347  2.73739  3.18146  2.89801  2.37887  2.77519  2.98518  4.58477  3.61503
          0.01533  4.58165  5.30400  0.61958  0.77255  0.48892  0.95008
    138   3.07527  4.43530  4.85682  4.27040  2.88723  4.29121  4.63294  2.33751  4.11253  1.37231  3.14153  4.38327  4.60301  4.25795  4.00785  3.61134  3.13187  1.27053  5.10653  3.95366    226 v - - -
          2.68618  4.42225  2.77519  2.73123  3.46354  2.40513  3.72494  3.29354  2.67741  2.69355  4.24690  2.90347  2.73739  3.18146  2.89801  2.37887  2.77519  2.98518  4.58477  3.61503
          0.01533  4.58165  5.30400  0.61958  0.77255  0.48892  0.95008
    139   3.10935  5.67010  1.36999  2.37525  4.98824  3.52544  3.97452  4.49910  2.88424  3.97987  4.78471  1.46229  3.79886  3.11782  3.24807  3.00881  3.21429  4.06022  6.12827  4.65074    227 d - - -
          2.68618  4.42225  2.77519  2.73123  3.46354  2.40513  3.72494  3.29354  2.67741  2.69355  4.24690  2.90347  2.73739  3.18146  2.89801  2.37887  2.77519  2.98518  4.58477  3.61503
          0.01533  4.58165  5.30400  0.61958  0.77255  0.48892  0.95008
    140   2.65690  5.23413  2.34019  1.97888  4.57427  3.18648  3.49032  4.05762  2.25269  3.53098  4.27667  2.88484  3.88252  2.67184  2.67491  2.07740  2.96140  3.62223  5.66903  3.88248    228 e - - -
          2.68618  4.42225  2.77519  2.73123  3.46354  2.40513  3.72494  3.29354  2.67741  2.69355  4.24690  2.90347  2.73739  3.18146  2.89801  2.37887  2.77519  2.98518  4.58477  3.61503
          0.01533  4.58165  5.30400  0.61958  0.77255  0.48892  0.95008
    141   2.32942  3.94815  3.74155  3.12013  3.55040  3.70009  4.02988  2.84442  3.11858  2.62720  3.33288  3.53450  3.82763  3.40614  3.44044  1.98863  2.23070  1.93641  5.01317  3.79163    229 v - - -
          2.68618  4.42225  2.77519  2.73123  3.46354  2.40513  3.72494  3.29354  2.67741  2.69355  4.24690  2.90347  2.73739  3.18146  2.89801  2.37887  2.77519  2.98518  4.58477  3.61503
          0.01533  4.58165  5.30400  0.61958  0.77255  0.48892  0.95008
    142   2.88666  4.49030  4.70031  4.17938  3.82489  4.22956  4.83704  2.01341  4.07123  2.60240  3.69382  4.35502  4.65550  4.33079  4.27399  3.56616  2.02123  0.94882  5.52097  4.31577    230 v - - -
          2.68618  4.42225  2.77519  2.73123  3.46354  2.40513  3.72494  3.29354  2.67741  2.69355  4.24690  2.90347  2.73739  3.18146  2.89801  2.37887  2.77519  2.98518  4.58477  3.61503
          0.02164  4.58184  4.49447  0.61958  0.77255  0.48892  0.95008
    143   2.43635  5.20833  2.71305  2.17412  4.52103  3.49799  2.13474  4.00393  2.08996  3.49877  4.21201  2.95034  3.89815  2.71084  2.68347  2.61557  2.95844  3.58303  5.57926  4.09790    231 k - - -
          2.68618  4.42225  2.77519  2.73123  3.46354  2.40513  3.72494  3.29354  2.67741  2.69355  4.24690  2.90347  2.73739  3.18146  2.89801  2.37887  2.77519  2.98518  4.58477  3.61503
          0.01542  4.57562  5.29797  0.61958  0.77255  0.50033  0.93225
    144   2.69722  4.79858  2.72524  2.32215  4.27107  3.53285  3.44196  3.42751  2.07740  2.17165  3.51340  2.95097  3.92375  2.69057  2.77855  2.70186  2.92465  3.21171  5.32755  4.12637    232 k - - -
          2.68618  4.42225  2.77519  2.73123  3.46354  2.40513  3.72494  3.29354  2.67741  2.69355  4.24690  2.90347  2.73739  3.18146  2.89801  2.37887  2.77519  2.98518  4.58477  3.61503
          0.01589  4.57594  5.20964  0.61958  0.77255  0.50033  0.93225
    145   3.07619  4.43267  4.95169  4.34873  1.58328  4.27048  4.56050  2.40719  4.16347  1.45221  2.45894  4.40004  4.56917  4.24727  4.18262  3.58992  3.30509  2.19286  4.13212  3.77622    233 l - - -
          2.68618  4.42225  2.77519  2.73123  3.46354  2.40513  3.72494  3.29354  2.67741  2.69355  4.24690  2.90347  2.73739  3.18146  2.89801  2.37887  2.77519  2.98518  4.58477  3.61503
          0.01541  4.57595  5.29830  0.61958  0.77255  0.50117  0.93095
    146   3.05711  5.83591  2.15624  0.77139  5.12629  3.51678  4.01894  4.65327  3.04365  4.13159  4.96680  2.95594  4.14109  3.15331  3.63443  3.11270  3.51398  4.15967  6.28406  4.67510    234 e - - -
          2.68618  4.42225  2.77519  2.73123  3.46354  2.40513  3.72494  3.29354  2.67741  2.69355  4.24690  2.90347  2.73739  3.18146  2.89801  2.37887  2.77519  2.98518  4.58477  3.61503
          0.01541  4.57595  5.29830  0.61958  0.77255  0.50117  0.93095
    147   2.63094  5.25217  2.57457  1.69985  4.59316  3.35852  3.67796  4.07686  1.90062  3.55439  4.26296  2.90963  3.90493  2.68228  2.68639  2.55425  2.96353  3.63331  5.68477  4.25640    235 e - - -
          2.68618  4.42225  2.77519  2.73123  3.46354  2.40513  3.72494  3.29354  2.67741  2.69355  4.24690  2.90347  2.73739  3.18146  2.89801  2.37887  2.77519  2.98518  4.58477  3.61503
          0.01541  4.57595  5.29830  0.61958  0.77255  0.50117  0.93095
    148   2.71275  4.20364  4.20664  3.43026  3.20950  3.84617  4.09877  2.64904  3.47416  1.89617  2.95939  3.73007  4.21396  3.68452  3.62497  3.12001  2.97923  2.47374  1.70736  3.26337    236 w - - -
          2.68618  4.42225  2.77519  2.73123  3.46354  2.40513  3.72494  3.29354  2.67741  2.69355  4.24690  2.90347  2.73739  3.18146  2.89801  2.37887  2.77519  2.98518  4.58477  3.61503
          0.01541  4.57595  5.29830  0.61958  0.77255  0.50117  0.93095
    149   3.75520  5.40572  4.56167  4.56645  5.59348  0.16752  5.58212  5.42115  4.83526  4.95524  5.97414  4.72943  4.80804  5.10508  4.94133  3.95424  4.28478  4.81485  6.44910  5.73667    237 G - - -
          2.68618  4.42225  2.77519  2.73123  3.46354  2.40513  3.72494  3.29354  2.67741  2.69355  4.24690  2.90347  2.73739  3.18146  2.89801  2.37887  2.77519  2.98518  4.58477  3.61503
          0.01541  4.57595  5.29830  0.61958  0.77255  0.50117  0.93095
    150   3.85009  5.12335  5.52109  4.97859  3.32099  5.12069  5.37063  2.48657  4.75022  0.46819  2.94974  5.21829  5.22777  4.80089  4.79571  4.52425  4.07266  2.59718  5.52753  4.49127    238 L - - -
          2.68618  4.42225  2.77519  2.73123  3.46354  2.40513  3.72494  3.29354  2.67741  2.69355  4.24690  2.90347  2.73739  3.18146  2.89801  2.37887  2.77519  2.98518  4.58477  3.61503
          0.01541  4.57595  5.29830  0.61958  0.77255  0.50117  0.93095
    151   2.74134  4.55588  3.56553  3.06532  3.84322  3.62533  4.06173  3.13650  2.89968  2.89699  3.79327  3.45516  1.39652  3.35294  3.31250  2.89181  2.88056  2.11455  5.26287  3.87626    239 p - - -
          2.68618  4.42225  2.77519  2.73123  3.46354  2.40513  3.72494  3.29354  2.67741  2.69355  4.24690  2.90347  2.73739  3.18146  2.89801  2.37887  2.77519  2.98518  4.58477  3.61503
          0.01539  4.57747  5.29982  0.61958  0.77255  0.50117  0.93095
    152   3.18897  3.91668  5.10554  4.53686  3.15741  4.49764  4.89816  0.93397  4.38768  2.05154  3.00238  4.62476  4.78956  4.52983  4.45457  3.83822  3.42614  1.82283  5.32606  4.11381    240 i - - -
          2.68618  4.42225  2.77519  2.73123  3.46354  2.40513  3.72494  3.29354  2.67741  2.69355  4.24690  2.90347  2.73739  3.18146  2.89801  2.37887  2.77519  2.98518  4.58477  3.61503
          0.01538  4.57810  5.30044  0.61958  0.77255  0.50117  0.93095
    153   2.71333  4.27583  3.90720  3.07828  3.30496  3.78059  4.06321  2.69198  2.90434  1.76394  2.86616  3.65402  3.93906  3.39491  3.50615  3.05127  2.95418  2.48349  2.23750  3.58909    241 l - - -
          2.68624  4.42229  2.77526  2.73130  3.46360  2.40519  3.72500  3.29351  2.67683  2.69361  4.24696  2.90353  2.73743  3.18151  2.89787  2.37893  2.77524  2.98521  4.58483  3.61506
          0.29899  1.37260  5.30044  0.15161  1.96131  0.50117  0.93095
    154   2.73165  5.03826  2.64500  2.42182  4.51522  3.51368  3.56360  3.96945  1.45225  3.40298  4.17766  2.78544  3.90592  2.77354  2.63942  2.70707  2.74086  3.54478  5.36465  4.04163    243 k - - -
          2.68618  4.42225  2.77519  2.73123  3.46354  2.40513  3.72494  3.29354  2.67741  2.69355  4.24690  2.90347  2.73739  3.18146  2.89801  2.37887  2.77519  2.98518  4.58477  3.61503
          0.07047  4.57810  2.85123  0.61958  0.77255  0.50117  0.93095
    155   2.76109  5.35154  1.51629  2.14386  4.67626  3.21371  3.74603  4.16534  2.44287  3.61250  4.40813  2.67150  3.05147  2.86015  3.03877  2.72543  2.92371  3.73324  5.78974  4.36125    244 d - - -
          2.68617  4.42227  2.77517  2.73120  3.46356  2.40513  3.72496  3.29352  2.67740  2.69354  4.24692  2.90348  2.73737  3.18148  2.89799  2.37889  2.77521  2.98520  4.58479  3.61505
          0.05394  3.61650  3.66380  0.90252  0.52012  0.45388  1.00829
    156   2.37806  5.25445  2.50400  1.61610  4.59181  3.31066  3.70430  4.06602  2.18097  3.54843  4.29040  2.85498  3.67695  2.61101  2.91637  2.65668  2.92819  3.63287  5.68942  4.27716    255 e - - -
          2.68618  4.42225  2.77518  2.73123  3.46354  2.40512  3.72494  3.29354  2.67741  2.69355  4.24689  2.90347  2.73740  3.18147  2.89800  2.37887  2.77520  2.98518  4.58475  3.61503
          0.05023  4.44205  3.29096  0.72424  0.66299  0.51277  0.91338
    157   2.66438  5.22893  2.19510  2.18769  4.56698  3.42351  3.54163  4.01636  2.27141  3.52427  4.27270  2.16881  3.61583  2.61149  2.90038  2.61192  2.57881  3.57808  5.66448  4.22465    268 n - - -
          2.68618  4.42225  2.77519  2.73123  3.46353  2.40513  3.72494  3.29354  2.67741  2.69355  4.24690  2.90347  2.73739  3.18146  2.89800  2.37887  2.77519  2.98518  4.58477  3.61503
          0.02267  4.48960  4.49283  0.63279  0.75739  0.48982  0.94865
    158   2.83810  4.90147  2.92781  2.92045  4.93871  0.67342  4.43170  4.42359  3.39773  4.05130  4.89793  3.25847  4.12742  3.62697  3.84194  2.90935  3.22463  3.86474  6.22561  4.90161    274 G - - -
          2.68618  4.42225  2.77518  2.73120  3.46354  2.40513  3.72495  3.29354  2.67741  2.69355  4.24690  2.90347  2.73739  3.18147  2.89801  2.37887  2.77519  2.98518  4.58477  3.61503
          0.03419  3.55694  5.28122  0.51531  0.90960  0.50814  0.92033
    159   2.59692  4.89118  2.67493  2.06386  4.20026  3.42024  3.33544  4.03809  1.97407  3.51929  4.25844  2.47933  3.88067  2.71885  2.49920  2.52630  2.83065  3.54405  5.56629  4.24460    277 k - - -
          2.68571  4.42292  2.77492  2.73139  3.46407  2.40424  3.72536  3.29408  2.67651  2.69313  4.24671  2.90379  2.73779  3.18166  2.89823  2.37921  2.77539  2.98567  4.58542  3.61568
          0.18868  1.79029  5.29050  2.50093  0.08557  0.50050  0.93199
    160   2.77089  4.21619  3.88108  3.31770  3.18739  3.80942  4.00404  2.73301  3.19935  2.59337  3.52115  3.62793  2.51786  3.51026  3.48179  3.08020  3.03670  2.66037  4.75237  1.45413    313 y - - -
          2.68616  4.42225  2.77520  2.73123  3.46354  2.40513  3.72495  3.29354  2.67741  2.69355  4.24690  2.90347  2.73740  3.18147  2.89801  2.37887  2.77517  2.98518  4.58477  3.61503
          0.02417  4.05364  5.03280  0.64123  0.74791  0.50724  0.92169
    161   2.55317  4.20901  3.78048  3.12991  3.44612  3.74511  3.90061  2.72912  2.79289  2.16793  3.25489  3.56073  4.12073  3.08752  3.21854  2.94533  2.93713  1.52221  4.93598  3.72039    318 v - - -
          2.68618  4.42225  2.77519  2.73123  3.46354  2.40513  3.72494  3.29354  2.67741  2.69355  4.24690  2.90347  2.73739  3.18146  2.89801  2.37887  2.77519  2.98518  4.58477  3.61503
          0.01545  4.57379  5.29613  0.61958  0.77255  0.47649  0.97010
    162   2.29201  5.05665  3.05436  2.48403  4.13246  3.51495  3.27269  3.74491  2.38174  3.30865  3.88608  2.86810  3.54334  2.79071  1.87750  2.59716  2.65970  3.37844  5.53073  3.78963    319 r - - -
          2.68618  4.42225  2.77519  2.73123  3.46354  2.40513  3.72494  3.29354  2.67741  2.69355  4.24690  2.90347  2.73739  3.18146  2.89801  2.37887  2.77519  2.98518  4.58477  3.61503
          0.01580  4.53576  5.30753  0.61542  0.77743  0.48941  0.94930
    163   2.73650  5.19405  2.96777  2.01336  4.51824  3.49514  3.64831  3.86243  2.40998  3.48574  4.24456  3.00642  3.92367  2.72679  1.81285  2.21015  2.68734  3.56975  5.63580  4.24947    321 r - - -
          2.68618  4.42225  2.77519  2.73123  3.46354  2.40513  3.72494  3.29354  2.67741  2.69355  4.24690  2.90347  2.73739  3.18146  2.89801  2.37887  2.77519  2.98518  4.58477  3.61503
          0.01527  4.58562  5.30796  0.61958  0.77255  0.48941  0.94930
    164   2.90566  4.80777  3.90780  3.88749  5.14208  0.38785  5.05848  4.77321  4.18190  4.43765  5.30362  3.99164  4.30777  4.42291  4.40284  2.92933  3.45316  4.06764  6.37314  5.25359    322 G - - -
          2.68618  4.42225  2.77519  2.73123  3.46354  2.40513  3.72494  3.29354  2.67741  2.69355  4.24690  2.90347  2.73739  3.18146  2.89801  2.37887  2.77519  2.98518  4.58477  3.61503
          0.01527  4.58562  5.30796  0.61958  0.77255  0.48941  0.94930
    165   2.69159  5.20342  3.03218  2.46550  4.53563  3.52979  3.70992  3.99400  1.73060  3.49200  4.25267  2.44944  3.77879  2.76328  1.95202  2.68492  2.91996  3.50836  4.79700  4.25847    323 k - - -
          2.68618  4.42225  2.77519  2.73123  3.46354  2.40513  3.72494  3.29354  2.67741  2.69355  4.24690  2.90347  2.73739  3.18146  2.89801  2.37887  2.77519  2.98518  4.58477  3.61503
          0.01527  4.58562  5.30796  0.61958  0.77255  0.48941  0.94930
    166   2.92427  4.69807  3.79124  3.19857  3.12897  3.83945  3.68853  3.15901  2.86099  2.87876  3.80580  3.56566  4.24483  3.34692  1.91236  3.11653  3.18755  3.00794  1.55816  3.37112    324 w - - -
          2.68618  4.42225  2.77519  2.73123  3.46354  2.40513  3.72494  3.29354  2.67741  2.69355  4.24690  2.90347  2.73739  3.18146  2.89801  2.37887  2.77519  2.98518  4.58477  3.61503
          0.01527  4.58562  5.30796  0.61958  0.77255  0.48941  0.94930
    167   2.83837  5.37671  2.50882  2.42972  4.71606  3.17116  3.81835  4.20278  2.61852  3.69279  4.45920  2.00698  3.98393  1.61729  3.13357  2.37002  3.13006  3.77318  5.83736  4.41220    325 q - - -
          2.68618  4.42225  2.77519  2.73123  3.46354  2.40513  3.72494  3.29354  2.67741  2.69355  4.24690  2.90347  2.73739  3.18146  2.89801  2.37887  2.77519  2.98518  4.58477  3.61503
          0.01527  4.58562  5.30796  0.61958  0.77255  0.48941  0.94930
    168   2.92990  4.23531  4.68620  4.10013  3.41104  4.14714  4.18344  1.08500  3.93702  2.04697  3.19731  4.22161  4.48813  4.12641  3.89237  3.46075  3.16989  1.88676  5.04266  3.86456    326 i - - -
          2.68618  4.42225  2.77519  2.73123  3.46354  2.40513  3.72494  3.29354  2.67741  2.69355  4.24690  2.90347  2.73739  3.18146  2.89801  2.37887  2.77519  2.98518  4.58477  3.61503
          0.01526  4.58573  5.30808  0.61958  0.77255  0.48487  0.95653
    169   2.69060  4.97144  3.14860  2.45272  4.22294  3.57589  3.72589  3.60575  1.86298  3.18016  2.07806  3.10124  3.69170  2.85879  2.69264  2.63429  2.89346  3.27237  5.45952  4.12899    327 k - - -
          2.68618  4.42225  2.77519  2.73123  3.46354  2.40513  3.72494  3.29354  2.67741  2.69355  4.24690  2.90347  2.73739  3.18146  2.89801  2.37887  2.77519  2.98518  4.58477  3.61503
          0.01524  4.58723  5.30958  0.61958  0.77255  0.48662  0.95374
    170   3.49956  4.77099  5.47285  5.01979  3.94749  5.00689  5.72908  0.62269  4.90811  2.33821  3.71114  5.18460  5.27787  5.15739  5.06591  4.44592  3.80020  1.66343  6.06134  4.86030    328 I - - -
          2.68618  4.42225  2.77519  2.73123  3.46354  2.40513  3.72494  3.29354  2.67741  2.69355  4.24690  2.90347  2.73739  3.18146  2.89801  2.37887  2.77519  2.98518  4.58477  3.61503
          0.01524  4.58740  5.30975  0.61958  0.77255  0.48662  0.95374
    171   2.73539  5.00545  3.01752  2.48286  3.90585  3.53978  2.58698  3.74086  2.50304  3.32480  4.11514  1.64823  3.93599  2.82147  2.91771  2.54824  2.97079  3.40399  5.52321  3.83820    329 n - - -
          2.68618  4.42225  2.77519  2.73123  3.46354  2.40513  3.72494  3.29354  2.67741  2.69355  4.24690  2.90347  2.73739  3.18146  2.89801  2.37887  2.77519  2.98518  4.58477  3.61503
          0.01524  4.58740  5.30975  0.61958  0.77255  0.48662  0.95374
    172   3.77530  5.42309  4.58349  4.58986  5.61383  0.16369  5.60287  5.44588  4.85974  4.97738  5.99744  4.75128  4.82528  5.12872  4.96307  3.97484  4.30543  4.83762  6.46504  5.75786    330 G - - -
          2.68618  4.42225  2.77519  2.73123  3.46354  2.40513  3.72494  3.29354  2.67741  2.69355  4.24690  2.90347  2.73739  3.18146  2.89801  2.37887  2.77519  2.98518  4.58477  3.61503
          0.02152  4.58740  4.50004  0.61958  0.77255  0.48662  0.95374
    173   3.11509  5.61503  2.56808  0.72539  5.02374  3.54829  4.07840  4.51520  2.98771  4.03622  4.88323  3.06420  4.15731  3.24378  3.38541  2.83367  3.48310  4.08944  6.18716  4.73738    331 e - - -
          2.68618  4.42225  2.77519  2.73123  3.46354  2.40513  3.72494  3.29354  2.67741  2.69355  4.24690  2.90347  2.73739  3.18146  2.89801  2.37887  2.77519  2.98518  4.58477  3.61503
          0.01533  4.58122  5.30357  0.61958  0.77255  0.49805  0.93576
    174   2.70257  5.11456  3.03131  2.41769  4.33931  3.48034  3.53019  3.86246  2.43867  3.26709  4.16953  2.20273  3.91885  2.68762  2.73028  1.67958  2.96627  3.47960  5.36367  4.04505    332 s - - -
          2.68618  4.42225  2.77519  2.73123  3.46354  2.40513  3.72494  3.29354  2.67741  2.69355  4.24690  2.90347  2.73739  3.18146  2.89801  2.37887  2.77519  2.98518  4.58477  3.61503
          0.01533  4.58122  5.30357  0.61958  0.77255  0.49666  0.93792
    175   3.05578  4.42116  4.82864  4.24409  2.82786  4.22453  4.43164  1.74308  4.07217  1.73598  2.86353  4.30679  4.54051  4.18577  4.12538  3.54029  3.28324  2.49526  4.83842  1.63400    333 y - - -
          2.68618  4.42225  2.77519  2.73123  3.46354  2.40513  3.72494  3.29354  2.67741  2.69355  4.24690  2.90347  2.73739  3.18146  2.89801  2.37887  2.77519  2.98518  4.58477  3.61503
          0.01532  4.58187  5.30422  0.61958  0.77255  0.49721  0.93707
    176   3.72063  5.65222  3.90444  3.41111  5.20838  4.10627  4.27285  4.65214  0.42402  4.08380  5.03449  3.82769  4.57959  3.44350  2.72747  3.73177  3.93037  4.33471  5.99117  4.90887    334 K - - -
          2.68618  4.42225  2.77519  2.73123  3.46354  2.40513  3.72494  3.29354  2.67741  2.69355  4.24690  2.90347  2.73739  3.18146  2.89801  2.37887  2.77519  2.98518  4.58477  3.61503
          0.01532  4.58221  5.30455  0.61958  0.77255  0.49721  0.93707
    177   2.59338  3.55181  3.93463  3.29242  3.38675  3.77604  4.06398  2.60053  3.27067  2.46568  3.38986  3.61734  1.75743  3.53156  3.30540  2.99277  2.90108  2.14645  3.79150  3.68112    335 p - - -
          2.68618  4.42225  2.77519  2.73123  3.46354  2.40513  3.72494  3.29354  2.67741  2.69355  4.24690  2.90347  2.73739  3.18146  2.89801  2.37887  2.77519  2.98518  4.58477  3.61503
          0.01532  4.58239  5.30473  0.61958  0.77255  0.49721  0.93707
    178   3.51359  4.75138  5.45421  4.93963  3.77404  4.99215  5.53276  0.77376  4.82910  1.76447  3.50242  5.11336  5.20495  4.99945  4.94905  4.36438  3.61822  1.77835  5.84219  4.70498    336 i - - -
          2.68618  4.42225  2.77519  2.73123  3.46354  2.40513  3.72494  3.29354  2.67741  2.69355  4.24690  2.90347  2.73739  3.18146  2.89801  2.37887  2.77519  2.98518  4.58477  3.61503
          0.01532  4.58239  5.30473  0.61958  0.77255  0.49721  0.93707
    179   3.20032  4.55301  5.10789  4.54123  3.54141  4.55295  4.95373  1.97536  4.40077  1.32433  2.88346  4.66162  4.83279  4.54459  4.48458  3.89413  3.12635  1.23817  5.37821  4.23718    337 v - - -
          2.68618  4.42225  2.77519  2.73123  3.46354  2.40513  3.72494  3.29354  2.67741  2.69355  4.24690  2.90347  2.73739  3.18146  2.89801  2.37887  2.77519  2.98518  4.58477  3.61503
          0.01531  4.58268  5.30503  0.61958  0.77255  0.49721  0.93707
    180   0.58058  4.47362  4.07156  3.77430  4.29214  3.27196  4.69715  3.78678  3.75349  3.60439  4.48954  3.80700  4.09664  4.03699  4.00440  2.65910  3.07541  3.22606  5.91446  4.56326    338 A - - -
          2.68618  4.42225  2.77519  2.73123  3.46354  2.40513  3.72494  3.29354  2.67741  2.69355  4.24690  2.90347  2.73739  3.18146  2.89801  2.37887  2.77519  2.98518  4.58477  3.61503
          0.01531  4.58268  5.30503  0.61958  0.77255  0.49721  0.93707
    181   2.66745  5.30672  2.46798  1.37620  4.64066  3.42984  3.71408  4.12601  2.24560  3.60616  4.31446  2.88732  3.93400  2.75539  2.87018  2.62602  2.99978  3.68203  5.74080  4.32397    339 e - - -
          2.68618  4.42225  2.77519  2.73123  3.46354  2.40513  3.72494  3.29354  2.67741  2.69355  4.24690  2.90347  2.73739  3.18146  2.89801  2.37887  2.77519  2.98518  4.58477  3.61503
          0.01531  4.58268  5.30503  0.61958  0.77255  0.49721  0.93707
    182   1.38462  4.79960  3.23390  2.60580  4.02147  3.53577  3.81722  3.29896  2.35506  3.05683  3.50691  3.16936  3.53885  2.99295  3.03449  2.79443  2.95062  3.10066  5.33914  4.03867    340 a - - -
          2.68618  4.42225  2.77519  2.73123  3.46354  2.40513  3.72494  3.29354  2.67741  2.69355  4.24690  2.90347  2.73739  3.18146  2.89801  2.37887  2.77519  2.98518  4.58477  3.61503
          0.01531  4.58268  5.30503  0.61958  0.77255  0.49721  0.93707
    183   1.30904  3.98782  4.22266  3.68605  3.66345  3.57816  4.37093  2.64191  3.58960  2.54672  3.63160  3.87351  4.24432  3.84151  3.82193  3.07761  2.84037  1.63590  5.18846  3.99071    341 a - - -
          2.68618  4.42225  2.77519  2.73123  3.46354  2.40513  3.72494  3.29354  2.67741  2.69355  4.24690  2.90347  2.73739  3.18146  2.89801  2.37887  2.77519  2.98518  4.58477  3.61503
          0.01531  4.58268  5.30503  0.61958  0.77255  0.49721  0.93707
    184   2.61210  4.88403  3.01932  2.26991  4.35964  3.48874  3.65134  3.58430  1.63844  3.22599  3.86025  2.90869  3.91123  2.70602  2.38977  2.63102  2.91811  3.44238  5.58230  3.91250    342 k - - -
          2.68618  4.42225  2.77519  2.73123  3.46354  2.40513  3.72494  3.29354  2.67741  2.69355  4.24690  2.90347  2.73739  3.18146  2.89801  2.37887  2.77519  2.98518  4.58477  3.61503
          0.01531  4.58268  5.30503  0.61958  0.77255  0.49721  0.93707
    185   2.54696  5.20143  2.85972  2.13547  4.55093  3.44308  3.69020  4.02021  1.72469  3.37149  4.07042  2.41869  3.89630  2.69190  2.71563  2.54677  2.87978  3.50464  5.65124  4.24755    343 k - - -
          2.68618  4.42225  2.77519  2.73123  3.46354  2.40513  3.72494  3.29354  2.67741  2.69355  4.24690  2.90347  2.73739  3.18146  2.89801  2.37887  2.77519  2.98518  4.58477  3.61503
          0.20480  4.58285  1.74319  0.61958  0.77255  0.49721  0.93707
    186   1.75261  4.66821  3.15148  2.56500  3.92747  3.51301  3.63356  3.34009  2.47179  2.64936  3.82107  3.03755  3.91675  2.70951  2.95586  2.36657  2.87898  3.03365  5.27596  3.93820    344 a - - -
          2.68618  4.42225  2.77519  2.73123  3.46354  2.40513  3.72494  3.29354  2.67741  2.69355  4.24690  2.90347  2.73739  3.18146  2.89801  2.37887  2.77519  2.98518  4.58477  3.61503
          0.01846  4.39730  5.11964  0.61958  0.77255  0.35460  1.20882
    187   2.20171  4.70137  3.00742  2.46599  3.95901  3.57699  3.70869  3.05986  2.47797  2.13921  3.59044  3.09617  3.50681  2.97433  3.05785  2.46750  2.79087  2.96249  5.30820  3.80865    345 l - - -
          2.68602  4.42233  2.77524  2.73111  3.46359  2.40519  3.72501  3.29359  2.67739  2.69357  4.24696  2.90338  2.73747  3.18147  2.89795  2.37894  2.77508  2.98525  4.58485  3.61503
          0.21652  2.53969  2.15594  1.15827  0.37692  0.49721  0.93707
    188   2.64916  5.17303  2.70106  2.36784  4.46733  1.88242  3.62941  3.90116  2.40564  3.46494  4.21168  2.27313  3.76191  2.76982  2.89407  2.65963  2.90177  3.54667  5.62995  4.23432    353 g - - -
          2.68618  4.42225  2.77519  2.73123  3.46354  2.40513  3.72494  3.29354  2.67741  2.69355  4.24690  2.90347  2.73739  3.18146  2.89801  2.37887  2.77519  2.98518  4.58477  3.61503
          0.01722  4.46602  5.18837  0.61958  0.77255  0.39491  1.12006
    189   2.28258  3.88109  2.75779  2.53962  3.71191  3.23698  3.88479  2.72753  2.81273  2.76011  3.11842  3.28222  3.94337  3.06538  3.22299  2.77802  2.73123  2.12844  5.14100  3.80546    354 v - - -
          2.68621  4.42235  2.77478  2.73088  3.46364  2.40509  3.72505  3.29364  2.67742  2.69361  4.24694  2.90353  2.73747  3.18139  2.89810  2.37897  2.77528  2.98528  4.58487  3.61507
          0.30343  1.36412  5.09731  0.46982  0.98114  0.49659  0.93802
    190   2.70701  5.20194  2.82098  2.02693  4.56885  3.47006  3.66211  4.00736  2.13526  3.48490  4.27061  2.19754  3.88213  2.54218  2.54468  2.62808  2.50964  3.57536  5.66185  4.23965    366 e - - -
          2.68618  4.42225  2.77519  2.73123  3.46354  2.40513  3.72494  3.29353  2.67741  2.69355  4.24690  2.90347  2.73739  3.18146  2.89801  2.37887  2.77519  2.98518  4.58477  3.61503
          0.01709  4.50346  5.13745  0.61487  0.77808  0.49585  0.93918
    191   2.81808  4.13821  4.58672  3.99230  3.25426  3.98144  3.94436  1.56668  3.82454  2.18485  3.30582  4.08258  4.34978  3.99957  3.91199  3.30091  2.99858  1.42339  4.87332  3.32496    369 v - - -
          2.68618  4.42225  2.77519  2.73123  3.46354  2.40513  3.72494  3.29354  2.67741  2.69354  4.24690  2.90347  2.73739  3.18146  2.89801  2.37887  2.77519  2.98518  4.58477  3.61503
          0.01611  4.50787  5.30567  0.61317  0.78009  0.49676  0.93776
    192   2.72300  4.13749  4.37716  3.65843  2.73814  3.85860  3.98740  2.15720  3.60024  1.67043  2.94789  3.91934  4.22494  3.33147  3.62934  3.15640  2.95479  2.37047  4.65369  2.32563    371 l - - -
          2.68618  4.42225  2.77519  2.73123  3.46354  2.40513  3.72494  3.29354  2.67741  2.69355  4.24690  2.90347  2.73739  3.18146  2.89801  2.37887  2.77519  2.98518  4.58477  3.61503
          0.01529  4.58417  5.30651  0.61958  0.77255  0.49759  0.93648
    193   3.26262  5.81323  2.50563  1.28387  5.13565  3.55491  4.08426  4.67800  3.03970  4.15795  5.00618  1.23701  4.17270  3.22919  3.58358  3.14498  3.55294  4.23757  6.28527  4.79036    372 n - - -
          2.68618  4.42225  2.77519  2.73123  3.46354  2.40513  3.72494  3.29354  2.67741  2.69355  4.24690  2.90347  2.73739  3.18146  2.89801  2.37887  2.77519  2.98518  4.58477  3.61503
          0.01529  4.58417  5.30651  0.61958  0.77255  0.49759  0.93648
    194   2.90665  5.10374  3.29140  2.65879  4.45875  3.45410  2.87989  3.87275  2.29781  3.40811  4.21901  3.12551  4.05342  2.79376  1.25615  2.91281  3.08353  3.53087  4.88847  3.93972    373 r - - -
          2.68618  4.42225  2.77519  2.73123  3.46354  2.40513  3.72494  3.29354  2.67741  2.69355  4.24690  2.90347  2.73739  3.18146  2.89801  2.37887  2.77519  2.98518  4.58477  3.61503
          0.01529  4.58417  5.30651  0.61958  0.77255  0.49759  0.93648
    195   2.90365  3.88013  4.84777  4.27432  3.53302  4.26785  4.50637  1.70058  4.12426  2.27434  3.35012  4.37200  4.60602  4.31200  4.22270  3.59435  3.02858  1.01758  5.19369  4.00469    374 v - - -
          2.68618  4.42225  2.77519  2.73123  3.46354  2.40513  3.72494  3.29354  2.67741  2.69355  4.24690  2.90347  2.73739  3.18146  2.89801  2.37887  2.77519  2.98518  4.58477  3.61503
          0.01529  4.58417  5.30651  0.61958  0.77255  0.49759  0.93648
    196   2.45529  3.70662  4.01674  3.52617  2.06888  3.81182  4.07527  2.65798  3.41791  2.39063  2.85151  2.43856  4.15734  3.61441  3.62268  3.05147  2.89696  2.19031  4.82913  3.08750    375 f - - -
          2.68618  4.42225  2.77519  2.73123  3.46354  2.40513  3.72494  3.29354  2.67741  2.69355  4.24690  2.90347  2.73739  3.18146  2.89801  2.37887  2.77519  2.98518  4.58477  3.61503
          0.01529  4.58417  5.30651  0.61958  0.77255  0.49759  0.93648
    197   2.27540  4.20428  4.63806  4.06965  3.52706  3.95824  4.53863  1.21514  3.93475  2.45078  3.43018  4.20688  4.32893  4.14378  4.07369  3.39777  3.12604  1.61917  5.13791  3.94629    376 i - - -
          2.68618  4.42225  2.77519  2.73123  3.46354  2.40513  3.72494  3.29354  2.67741  2.69355  4.24690  2.90347  2.73739  3.18146  2.89801  2.37887  2.77519  2.98518  4.58477  3.61503
          0.01529  4.58417  5.30651  0.61958  0.77255  0.49759  0.93648
    198   2.71682  4.18100  4.25499  3.67197  3.10348  3.88813  4.13842  2.33821  3.55176  2.31372  3.34415  3.87822  4.25840  3.77488  3.69122  3.12032  1.62153  1.70644  4.88867  3.69543    377 t - - -
          2.68618  4.42225  2.77519  2.73123  3.46354  2.40513  3.72494  3.29354  2.67741  2.69355  4.24690  2.90347  2.73739  3.18146  2.89801  2.37887  2.77519  2.98518  4.58477  3.61503
          0.01528  4.58442  5.30676  0.61958  0.77255  0.49759  0.93648
    199   2.74394  5.28402  2.07078  2.09228  4.62510  3.34625  2.69278  4.11221  2.09409  3.58726  4.32959  2.46453  3.91772  2.80082  2.75537  2.70567  3.00522  3.67375  5.71495  4.29066    378 d - - -
          2.68618  4.42225  2.77519  2.73123  3.46354  2.40513  3.72494  3.29354  2.67741  2.69355  4.24690  2.90347  2.73739  3.18146  2.89801  2.37887  2.77519  2.98518  4.58477  3.61503
          0.01528  4.58442  5.30676  0.61958  0.77255  0.49759  0.93648
    200   2.81792  4.27893  4.42404  3.83648  2.82522  3.96904  4.23641  2.58254  3.69489  1.30480  3.13120  3.99070  3.13402  3.88038  3.82863  3.26574  3.07549  2.44768  4.80325  2.28826    379 l - - -
          2.68618  4.42225  2.77519  2.73123  3.46354  2.40513  3.72494  3.29354  2.67741  2.69355  4.24690  2.90347  2.73739  3.18146  2.89801  2.37887  2.77519  2.98518  4.58477  3.61503
          0.01592  4.58511  5.18638  0.61958  0.77255  0.49759  0.93648
    201   2.67206  4.17441  4.41060  3.80895  3.17073  3.82907  4.06006  1.82378  3.52436  1.38300  3.23832  3.95387  4.25623  3.86101  3.78344  3.11193  2.98491  2.20332  4.79914  3.56078    380 l - - -
          2.68618  4.42225  2.77519  2.73123  3.46354  2.40513  3.72494  3.29354  2.67740  2.69355  4.24690  2.90347  2.73740  3.18145  2.89801  2.37887  2.77519  2.98518  4.58477  3.61503
          0.01957  4.23886  5.30682  0.58725  0.81161  0.49683  0.93765
    202   2.69694  4.08271  4.00377  3.45558  3.26907  3.80044  3.98259  2.53526  2.84977  1.96715  2.45480  3.11167  4.12569  3.53289  3.53572  3.07024  2.67294  1.89754  4.81080  3.45892    382 v - - -
          2.68618  4.42225  2.77519  2.73123  3.46354  2.40513  3.72494  3.29354  2.67741  2.69355  4.24690  2.90347  2.73739  3.18146  2.89801  2.37887  2.77519  2.98518  4.58477  3.61503
          0.44194  4.58511  1.05840  0.61958  0.77255  0.49759  0.93648
    203   2.92892  5.41866  1.08420  2.18497  4.66338  3.30909  3.83078  4.19160  2.73117  3.77076  4.61247  2.73575  3.91214  2.99717  3.37126  2.72452  3.23952  3.79015  5.93885  4.46972    383 d - - -
          2.68602  4.42249  2.77489  2.73097  3.46377  2.40534  3.72512  3.29377  2.67680  2.69378  4.24713  2.90281  2.73760  3.18156  2.89815  2.37901  2.77529  2.98535  4.58500  3.61527
          0.62798  0.77913  4.88902  1.03144  0.44082  0.27519  1.42475
    204   2.65187  5.20109  2.58223  2.01153  4.56427  3.13630  3.46109  3.97079  2.03530  3.51595  4.23638  2.88950  2.63443  2.67362  2.84804  2.58393  2.86729  3.47155  5.65908  4.23786    391 e - - -
          2.68618  4.42225  2.77519  2.73123  3.46354  2.40513  3.72494  3.29354  2.67741  2.69355  4.24690  2.90347  2.73739  3.18146  2.89801  2.37887  2.77519  2.98518  4.58477  3.61503
          0.44330  4.58540  1.05589  0.61958  0.77255  0.49759  0.93648
    205   2.81858  5.37766  1.66340  2.02116  4.68085  2.54948  3.69027  4.13002  2.58351  3.66819  4.45947  2.36711  3.84948  2.77141  3.12954  2.70319  3.09799  3.75143  5.82219  4.36419    392 d - - -
          2.68618  4.42225  2.77519  2.73123  3.46354  2.40513  3.72494  3.29354  2.67741  2.69355  4.24690  2.90347  2.73739  3.18146  2.89801  2.37887  2.77519  2.98518  4.58477  3.61503
          0.02333  4.16543  4.88778  0.61958  0.77255  0.27532  1.42432
    206   2.83261  5.34011  2.44280  2.29291  4.70199  2.23365  3.75531  4.18808  2.49687  3.67787  4.44299  1.62127  3.97763  2.86092  3.10428  2.68836  3.00909  3.76160  5.82420  4.39719    393 n - - -
          2.68618  4.42225  2.77519  2.73123  3.46354  2.40513  3.72494  3.29354  2.67740  2.69355  4.24690  2.90347  2.73739  3.18146  2.89801  2.37887  2.77519  2.98518  4.58477  3.61503
          0.02937  4.56068  3.99054  0.61993  0.77216  0.49720  0.93708
    207   2.74142  5.10541  3.11183  2.41377  4.54729  3.55450  3.62821  3.99162  1.98829  3.49548  4.27019  3.06447  3.97598  2.59691  1.51360  2.75519  2.82068  3.52413  5.63802  4.28795    396 r - - -
          2.68617  4.42225  2.77520  2.73123  3.46354  2.40512  3.72495  3.29354  2.67739  2.69355  4.24690  2.90347  2.73740  3.18146  2.89799  2.37887  2.77519  2.98519  4.58477  3.61503
          0.01993  4.21931  5.29446  0.67454  0.71210  0.48203  0.96109
    208   3.13500  2.97152  5.20731  4.68116  3.85540  4.50090  5.16737  1.27653  4.55892  2.55122  3.69882  4.77097  4.93380  4.77236  4.67290  3.98021  3.46320  1.01737  5.64526  4.44098    402 v - - -
          2.68618  4.42225  2.77519  2.73123  3.46354  2.40513  3.72494  3.29354  2.67741  2.69355  4.24690  2.90347  2.73739  3.18146  2.89801  2.37887  2.77519  2.98518  4.58477  3.61503
          0.01541  4.58574  5.27860  0.61958  0.77255  0.49759  0.93648
    209   1.71789  3.39815  3.68156  3.11746  3.44797  3.52544  3.86651  2.53262  2.86210  2.48111  3.44157  3.44431  4.11492  3.33477  3.27919  2.94061  2.75717  2.28544  4.95458  3.30761    403 a - - -
          2.68618  4.42225  2.77519  2.73123  3.46354  2.40513  3.72494  3.29354  2.67741  2.69355  4.24690  2.90347  2.73739  3.18146  2.89801  2.37887  2.77519  2.98518  4.58477  3.61503
          0.01527  4.58559  5.30793  0.61958  0.77255  0.49786  0.93606
    210   2.58108  4.70250  3.91539  3.87958  5.12468  0.43930  5.02936  4.61107  4.14444  4.32144  5.18374  3.93778  4.23448  4.37746  4.36329  2.97599  3.31969  3.92350  6.39448  5.27760    404 G - - -
          2.68618  4.42225  2.77519  2.73123  3.46354  2.40513  3.72494  3.29354  2.67741  2.69355  4.24690  2.90347  2.73739  3.18146  2.89801  2.37887  2.77519  2.98518  4.58477  3.61503
          0.01527  4.58559  5.30793  0.61958  0.77255  0.49786  0.93606
    211   0.67872  3.89334  4.38602  3.97867  4.29024  3.28358  4.73391  3.32750  3.87485  3.23452  4.23804  3.92445  4.13625  4.12732  4.08878  2.84321  3.05706  2.48102  5.77166  4.59588    405 A - - -
          2.68618  4.42225  2.77519  2.73123  3.46354  2.40513  3.72494  3.29354  2.67741  2.69355  4.24690  2.90347  2.73739  3.18146  2.89801  2.37887  2.77519  2.98518  4.58477  3.61503
          0.01527  4.58559  5.30793  0.61958  0.77255  0.49786  0.93606
    212   2.51857  4.08328  4.60589  3.99828  2.63749  3.89814  4.21396  2.19676  3.80449  2.21951  2.98143  4.02845  4.26079  3.95247  3.84614  3.20611  2.91608  1.48436  4.29208  2.69795    406 v - - -
          2.68618  4.42225  2.77519  2.73123  3.46354  2.40513  3.72494  3.29354  2.67741  2.69355  4.24690  2.90347  2.73739  3.18146  2.89801  2.37887  2.77519  2.98518  4.58477  3.61503
          0.01526  4.58606  5.30841  0.61958  0.77255  0.49786  0.93606
    213   2.12802  4.53885  3.82973  3.61606  4.69256  0.69690  4.68769  4.08589  3.70971  3.82234  4.67347  3.72807  4.09013  3.98819  3.99202  2.78206  3.11401  3.35467  6.06701  4.48410    407 g - - -
          2.68618  4.42225  2.77519  2.73123  3.46354  2.40513  3.72494  3.29354  2.67741  2.69355  4.24690  2.90347  2.73739  3.18146  2.89801  2.37887  2.77519  2.98518  4.58477  3.61503
          0.01526  4.58606  5.30841  0.61958  0.77255  0.49786  0.93606
    214   3.16207  4.48778  4.79714  4.25619  0.96023  4.29604  4.22052  2.51514  4.09116  2.09195  3.43027  4.21877  4.61747  4.19913  4.16391  3.61274  3.41955  2.58477  4.45205  2.85509    408 f - - -
          2.68618  4.42225  2.77519  2.73123  3.46354  2.40513  3.72494  3.29354  2.67741  2.69355  4.24690  2.90347  2.73739  3.18146  2.89801  2.37887  2.77519  2.98518  4.58477  3.61503
          0.01526  4.58606  5.30841  0.61958  0.77255  0.49786  0.93606
    215   2.79169  5.20941  2.52256  2.45156  4.61982  2.40209  3.48240  4.09325  2.61432  3.60309  4.37859  2.41842  3.97061  2.93363  3.11247  1.54373  3.08696  3.67740  5.76923  4.36219    409 s - - -
          2.68618  4.42225  2.77519  2.73123  3.46354  2.40513  3.72494  3.29354  2.67741  2.69355  4.24690  2.90347  2.73739  3.18146  2.89801  2.37887  2.77519  2.98518  4.58477  3.61503
          0.01526  4.58606  5.30841  0.61958  0.77255  0.49723  0.93703
    216   2.74390  4.18677  4.51397  3.91570  3.31732  3.99608  4.33396  1.99302  3.64544  2.13503  3.15582  3.89095  4.29226  3.97072  3.89714  3.30035  2.57855  1.26763  4.92389  3.73673    410 v - - -
          2.68618  4.42225  2.77519  2.73123  3.46354  2.40513  3.72494  3.29354  2.67741  2.69355  4.24690  2.90347  2.73739  3.18146  2.89801  2.37887  2.77519  2.98518  4.58477  3.61503
          0.01526  4.58627  5.30862  0.61958  0.77255  0.49748  0.93665
    217   2.76727  5.22113  2.86654  2.27786  4.55465  3.54976  3.60423  3.98404  2.26574  3.46685  4.07277  2.81799  3.94314  2.81576  1.45740  2.70398  2.98000  3.58811  5.64903  4.22781    411 r - - -
          2.68618  4.42225  2.77519  2.73123  3.46354  2.40513  3.72494  3.29354  2.67741  2.69355  4.24690  2.90347  2.73739  3.18146  2.89801  2.37887  2.77519  2.98518  4.58477  3.61503
          0.01523  4.58806  5.31041  0.61958  0.77255  0.49748  0.93665
    218   2.79388  5.30429  2.03354  1.53292  4.68544  3.47600  3.71317  4.17486  2.45985  3.65475  4.40858  2.67450  3.95448  2.82651  3.03709  2.67032  2.53084  3.73972  5.79147  4.36556    412 e - - -
          2.68618  4.42225  2.77519  2.73123  3.46354  2.40513  3.72494  3.29354  2.67741  2.69355  4.24690  2.90346  2.73739  3.18146  2.89801  2.37887  2.77519  2.98518  4.58477  3.61503
          0.01621  4.49753  5.31041  0.64592  0.74272  0.49748  0.93665
    219   2.60421  5.23529  2.60834  2.17208  4.59770  2.24589  3.25474  4.08071  2.39145  3.55339  4.30973  2.13453  3.44459  2.78367  2.94461  2.65637  2.99550  3.64883  5.70066  4.27388    421 n - - -
          2.68618  4.42225  2.77519  2.73123  3.46353  2.40513  3.72494  3.29354  2.67741  2.69355  4.24690  2.90347  2.73739  3.18146  2.89801  2.37887  2.77519  2.98518  4.58477  3.61502
          0.01795  4.35416  5.31041  0.59853  0.79766  0.49748  0.93665
    220   2.68623  4.88041  2.76544  2.28720  4.46358  3.51287  3.70328  3.42080  1.64870  3.41598  4.15769  2.80020  3.90537  2.73433  2.81301  2.63334  2.51290  3.15262  5.60300  4.19099    423 k - - -
          2.68618  4.42225  2.77519  2.73123  3.46354  2.40513  3.72494  3.29354  2.67741  2.69355  4.24690  2.90347  2.73739  3.18146  2.89801  2.37887  2.77519  2.98518  4.58477  3.61503
          0.01522  4.58866  5.31101  0.61958  0.77255  0.49748  0.93665
    221   2.41187  4.14880  4.56689  3.96312  1.84456  3.91004  4.22432  2.19011  3.78152  2.03700  3.13419  4.02107  4.11149  3.93942  3.84316  3.20302  2.93649  1.94877  4.77039  3.12499    424 f - - -
          2.68618  4.42225  2.77519  2.73123  3.46354  2.40513  3.72494  3.29354  2.67741  2.69355  4.24690  2.90347  2.73739  3.18146  2.89801  2.37887  2.77519  2.98518  4.58477  3.61503
          0.01518  4.59146  5.31381  0.61958  0.77255  0.47895  0.96610
    222   3.28028  4.49569  4.43650  3.92762  2.38612  4.24400  2.72411  3.17797  3.81029  2.80793  3.85144  4.04274  4.59185  3.96306  3.94182  3.53999  3.42068  2.86470  4.12677  0.91273    425 y - - -
          2.68618  4.42225  2.77519  2.73123  3.46354  2.40513  3.72494  3.29354  2.67741  2.69355  4.24690  2.90347  2.73739  3.18146  2.89801  2.37887  2.77519  2.98518  4.58477  3.61503
          0.01507  4.59864  5.32098  0.61958  0.77255  0.48604  0.95466
    223   2.64037  4.21922  3.90059  2.98385  3.09779  3.81861  4.09201  2.11302  3.40667  2.33090  3.33703  3.77809  4.15124  3.65415  3.61947  3.06293  2.87890  1.41879  4.78787  3.57686    426 v - - -
          2.68618  4.42225  2.77519  2.73123  3.46354  2.40513  3.72494  3.29354  2.67741  2.69355  4.24690  2.90347  2.73739  3.18146  2.89801  2.37887  2.77519  2.98518  4.58477  3.61503
          0.01507  4.59864  5.32099  0.61958  0.77255  0.48604  0.95466
    224   2.80468  4.08697  4.72674  4.12865  1.76306  4.05132  4.36542  1.61145  3.94464  2.20715  3.19617  4.17216  4.39860  4.08750  3.99276  3.36434  3.10324  2.05415  4.85405  3.04122    427 i - - -
          2.68618  4.42225  2.77519  2.73123  3.46354  2.40513  3.72494  3.29354  2.67741  2.69355  4.24690  2.90347  2.73739  3.18146  2.89801  2.37887  2.77519  2.98518  4.58477  3.61503
          0.01507  4.59864  5.32099  0.61958  0.77255  0.48604  0.95466
    225   2.74981  5.19589  2.99611  2.37745  4.47208  3.53400  3.47751  3.86862  1.61742  3.32200  4.22922  2.94263  3.92120  2.75589  2.05720  2.63667  2.87060  3.57748  5.63219  3.78904    428 k - - -
          2.68618  4.42225  2.77519  2.73123  3.46354  2.40513  3.72494  3.29354  2.67741  2.69355  4.24690  2.90347  2.73739  3.18146  2.89801  2.37887  2.77519  2.98518  4.58477  3.61503
          0.02127  4.59864  4.51127  0.61958  0.77255  0.48604  0.95466
    226   0.92418  3.18999  4.11981  3.63024  3.26974  3.26607  4.40827  3.28406  3.55621  3.02314  3.91495  3.75747  4.09655  3.81162  3.81572  2.42800  2.93843  2.96891  5.39139  4.19523    429 a - - -
          2.68618  4.42225  2.77519  2.73123  3.46354  2.40513  3.72494  3.29354  2.67741  2.69355  4.24690  2.90347  2.73739  3.18146  2.89801  2.37887  2.77519  2.98518  4.58477  3.61503
          0.01516  4.59253  5.31487  0.61958  0.77255  0.49748  0.93665
    227   3.01243  5.37157  3.21741  2.68867  4.76903  3.55926  3.78196  4.18275  1.01934  3.62774  4.43960  2.77433  4.05775  2.89285  2.36339  2.89307  3.17970  3.78651  5.73155  4.43641    430 k - - -
          2.68618  4.42225  2.77519  2.73123  3.46354  2.40513  3.72494  3.29354  2.67741  2.69355  4.24690  2.90347  2.73739  3.18146  2.89801  2.37887  2.77519  2.98518  4.58477  3.61503
          0.01516  4.59253  5.31487  0.61958  0.77255  0.49748  0.93665
    228   1.32200  4.42946  3.41012  2.85909  3.87301  3.49103  3.92779  3.28347  2.54180  2.96217  3.82250  3.29801  4.02295  3.14619  3.22412  2.69385  2.52144  2.82634  5.28068  3.89121    431 a - - -
          2.68618  4.42225  2.77519  2.73123  3.46354  2.40513  3.72494  3.29354  2.67741  2.69355  4.24690  2.90347  2.73739  3.18146  2.89801  2.37887  2.77519  2.98518  4.58477  3.61503
          0.01516  4.59253  5.31487  0.61958  0.77255  0.49748  0.93665
    229   2.74276  3.48825  4.71593  4.13875  3.49771  4.15218  4.54161  2.03731  3.99144  2.43511  2.93137  4.24741  4.50797  4.18260  4.10108  3.47250  2.40343  1.11141  5.10203  3.91305    432 v - - -
          2.68618  4.42225  2.77519  2.73123  3.46354  2.40513  3.72494  3.29354  2.67741  2.69355  4.24690  2.90347  2.73739  3.18146  2.89801  2.37887  2.77519  2.98518  4.58477  3.61503
          0.01516  4.59239  5.31474  0.61958  0.77255  0.49748  0.93665
    230   3.06608  4.21398  4.94393  4.35523  3.35233  4.30897  4.66191  1.34161  4.18720  1.38442  2.83157  4.40759  4.61917  4.31684  4.24075  3.59873  3.29185  2.03563  5.11126  3.73865    433 i - - -
          2.68618  4.42225  2.77519  2.73123  3.46354  2.40513  3.72494  3.29354  2.67741  2.69355  4.24690  2.90347  2.73739  3.18146  2.89801  2.37887  2.77519  2.98518  4.58477  3.61503
          0.01516  4.59255  5.31489  0.61958  0.77255  0.49748  0.93665
    231   2.61624  2.31689  4.38698  3.96189  3.29939  3.94854  4.28528  2.09031  3.79305  2.05389  3.10645  3.74730  4.31083  3.96586  3.87613  3.21613  3.00413  1.57169  4.84085  3.65829    434 v - - -
          2.68618  4.42225  2.77519  2.73123  3.46354  2.40513  3.72494  3.29354  2.67741  2.69355  4.24690  2.90347  2.73739  3.18146  2.89801  2.37887  2.77519  2.98518  4.58477  3.61503
          0.01516  4.59255  5.31489  0.61958  0.77255  0.49748  0.93665
    232   1.08344  3.50144  3.91198  3.39932  3.98001  2.83409  4.29267  3.34394  3.34497  2.99922  3.87844  3.59095  4.06861  3.62776  3.66277  2.53203  2.45883  2.74365  5.40620  4.19562    435 a - - -
          2.68618  4.42225  2.77519  2.73123  3.46354  2.40513  3.72494  3.29354  2.67741  2.69355  4.24690  2.90347  2.73739  3.18146  2.89801  2.37887  2.77519  2.98518  4.58477  3.61503
          0.01516  4.59255  5.31489  0.61958  0.77255  0.49703  0.93735
    233   1.92652  2.86718  4.01820  3.46326  3.54691  3.68674  4.18211  2.84447  3.37521  2.54782  2.91094  3.71270  4.15333  3.63581  3.63159  2.91182  1.58108  2.62084  5.03453  3.83288    436 t - - -
          2.68618  4.42225  2.77519  2.73123  3.46354  2.40513  3.72494  3.29354  2.67741  2.69355  4.24690  2.90347  2.73739  3.18146  2.89801  2.37887  2.77519  2.98518  4.58477  3.61503
          0.01517  4.59159  5.31394  0.61958  0.77255  0.49721  0.93707
    234   3.04610  4.99332  4.01975  4.04433  5.28597  0.30672  5.20459  4.90979  4.35217  4.56387  5.47695  4.18045  4.46359  4.59657  4.55670  3.32403  3.68196  4.25197  6.41278  5.41001    437 G - - -
          2.68618  4.42225  2.77519  2.73123  3.46354  2.40513  3.72494  3.29354  2.67741  2.69355  4.24690  2.90347  2.73739  3.18146  2.89801  2.37887  2.77519  2.98518  4.58477  3.61503
          0.01517  4.59159  5.31394  0.61958  0.77255  0.47867  0.96654
    235   3.44884  5.26159  3.64386  3.93691  5.42986  0.26062  5.22545  5.13902  4.39920  4.73155  5.66980  4.22888  4.61429  4.60933  4.65842  3.60605  3.96146  4.52431  6.43906  5.50381    438 G - - -
          2.68618  4.42225  2.77519  2.73123  3.46354  2.40513  3.72494  3.29354  2.67741  2.69355  4.24690  2.90347  2.73739  3.18146  2.89801  2.37887  2.77519  2.98518  4.58477  3.61503
          0.01508  4.59771  5.32006  0.61958  0.77255  0.48576  0.95510
    236   0.64319  3.04881  4.47278  4.10488  4.45938  3.08139  4.82205  3.74335  4.00466  3.55332  4.41605  3.93529  4.08786  4.22489  4.18862  2.74486  2.78893  3.04486  5.89201  4.74281    439 A - - -
          2.68618  4.42225  2.77519  2.73123  3.46354  2.40513  3.72494  3.29354  2.67741  2.69355  4.24690  2.90347  2.73739  3.18146  2.89801  2.37887  2.77519  2.98518  4.58477  3.61503
          0.01508  4.59789  5.32024  0.61958  0.77255  0.48576  0.95510
    237   1.58550  4.08208  4.05981  3.56481  3.99248  3.19986  4.39461  3.30897  3.50023  3.07384  3.95753  3.72519  4.09295  3.76608  3.78347  1.77692  2.76459  1.65309  5.43889  4.23940    440 a - - -
          2.68618  4.42225  2.77519  2.73123  3.46354  2.40513  3.72494  3.29354  2.67741  2.69355  4.24690  2.90347  2.73739  3.18146  2.89801  2.37887  2.77519  2.98518  4.58477  3.61503
          0.01508  4.59775  5.32009  0.61958  0.77255  0.48576  0.95510
    238   2.79287  5.10435  3.01775  2.53496  4.39681  1.82517  2.77352  3.84237  2.53813  3.22655  4.12029  2.12372  3.96911  2.85095  2.95382  2.79101  2.93293  3.47829  5.59009  4.22891    441 g - - -
          2.68618  4.42225  2.77519  2.73123  3.46354  2.40513  3.72494  3.29354  2.67741  2.69355  4.24690  2.90347  2.73739  3.18146  2.89801  2.37887  2.77519  2.98518  4.58477  3.61503
          0.01508  4.59804  5.32039  0.61958  0.77255  0.48576  0.95510
    239   3.38450  4.23477  5.36127  4.82272  3.71068  4.80159  5.28358  1.30548  4.70126  1.31189  3.48411  4.93918  5.05031  4.84868  4.78478  4.17184  3.58290  1.45514  5.64380  4.49851    442 i - - -
          2.68618  4.42225  2.77519  2.73123  3.46354  2.40513  3.72494  3.29354  2.67741  2.69355  4.24690  2.90347  2.73739  3.18146  2.89801  2.37887  2.77519  2.98518  4.58477  3.61503
          0.01508  4.59804  5.32039  0.61958  0.77255  0.48576  0.95510
    240   4.55120  5.52785  5.47004  5.36107  1.12889  5.10193  3.79392  4.16211  5.14096  3.36086  4.69440  4.66170  5.35869  4.82192  4.95980  4.49650  4.74610  3.83744  3.33364  0.79179    443 y - - -
          2.68618  4.42225  2.77519  2.73123  3.46354  2.40513  3.72494  3.29354  2.67741  2.69355  4.24690  2.90347  2.73739  3.18146  2.89801  2.37887  2.77519  2.98518  4.58477  3.61503
          0.01508  4.59804  5.32039  0.61958  0.77255  0.48576  0.95510
    241   3.31087  5.52447  3.76849  2.96704  5.01794  3.95687  3.85206  4.35182  1.35645  3.62248  4.29733  3.33979  4.29527  2.73437  1.17351  3.19120  3.46455  4.00631  5.76117  4.58744    444 r - - -
          2.68618  4.42225  2.77519  2.73123  3.46354  2.40513  3.72494  3.29354  2.67741  2.69355  4.24690  2.90347  2.73739  3.18146  2.89801  2.37887  2.77519  2.98518  4.58477  3.61503
          0.02129  4.59804  4.51067  0.61958  0.77255  0.48576  0.95510
    242   2.60728  4.63793  3.55734  3.41458  4.87323  3.33068  4.63061  4.33656  3.59719  4.00073  4.82306  3.37771  0.70295  3.89599  3.90646  2.44949  3.08152  3.72317  6.18640  4.95241    445 p - - -
          2.68620  4.42220  2.77522  2.73126  3.46357  2.40516  3.72497  3.29357  2.67744  2.69358  4.24693  2.90350  2.73742  3.18143  2.89804  2.37889  2.77508  2.98520  4.58480  3.61448
          0.08307  2.59306  5.31444  0.58311  0.81681  0.49721  0.93707
    243   2.68293  5.06303  3.12327  2.56112  4.46429  3.58240  3.58979  3.80696  2.38871  3.41144  4.15709  1.94074  3.86604  2.86868  1.67621  2.72054  2.93897  3.52671  5.59638  4.24908    448 r - - -
          2.68618  4.42225  2.77519  2.73123  3.46354  2.40513  3.72494  3.29354  2.67741  2.69355  4.24690  2.90347  2.73739  3.18146  2.89801  2.37887  2.77519  2.98518  4.58477  3.61503
          0.01606  4.50873  5.31444  0.61247  0.78091  0.49721  0.93707
    244   2.58417  5.15323  2.71080  2.46881  4.46112  3.46971  3.49380  3.91868  2.48158  3.44858  4.21884  1.99860  3.92923  2.85556  2.99281  1.75696  2.94501  3.34057  5.62322  4.04597    450 s - - -
          2.68618  4.42225  2.77519  2.73123  3.46354  2.40513  3.72494  3.29354  2.67741  2.69355  4.24690  2.90347  2.73739  3.18146  2.89801  2.37887  2.77519  2.98518  4.58477  3.61503
          0.01517  4.59210  5.31444  0.61958  0.77255  0.49721  0.93707
    245   2.65732  4.81359  3.15208  2.58565  4.02314  3.27909  3.70125  3.31966  2.62438  3.03944  3.85619  3.14146  2.45063  2.72646  3.04537  2.51225  2.36582  2.25803  5.33888  3.96755    451 v - - -
          2.68618  4.42225  2.77519  2.73123  3.46354  2.40513  3.72494  3.29354  2.67741  2.69355  4.24690  2.90347  2.73739  3.18146  2.89801  2.37887  2.77519  2.98518  4.58477  3.61503
          0.03282  4.59210  3.80959  0.61958  0.77255  0.49721  0.93707
    246   2.66464  4.94159  2.96444  2.60864  4.25894  1.33011  3.80472  3.61593  2.65650  3.25025  4.10842  2.99704  3.99582  2.97483  3.07907  2.78665  2.82037  3.23701  5.53200  4.19712    452 g - - -
          2.68618  4.42225  2.77519  2.73123  3.46354  2.40513  3.72494  3.29354  2.67741  2.69355  4.24690  2.90347  2.73739  3.18146  2.89801  2.37887  2.77519  2.98518  4.58477  3.61503
          0.01544  4.57452  5.29687  0.61958  0.77255  0.52866  0.89012
    247   2.67659  5.12454  2.55218  1.54669  2.65788  3.44229  3.70146  3.85933  2.51855  3.35458  4.18524  2.96870  3.92115  2.80732  2.96796  2.65110  2.95258  3.46572  5.59290  4.19321    453 e - - -
          2.68618  4.42225  2.77519  2.73123  3.46354  2.40513  3.72494  3.29354  2.67741  2.69355  4.24690  2.90347  2.73739  3.18146  2.89801  2.37887  2.77519  2.98518  4.58477  3.61503
          0.01543  4.57482  5.29716  0.61958  0.77255  0.52866  0.89012
    248   1.84628  4.15017  4.02112  3.62157  4.70624  1.23383  4.61462  4.00088  3.60260  3.80913  4.60674  3.59167  4.02303  3.87753  3.91809  1.51504  3.01810  3.54380  6.03583  4.84141    454 g - - -
          2.68618  4.42225  2.77519  2.73123  3.46354  2.40513  3.72494  3.29354  2.67741  2.69355  4.24690  2.90347  2.73739  3.18146  2.89801  2.37887  2.77519  2.98518  4.58477  3.61503
          0.01543  4.57482  5.29716  0.61958  0.77255  0.52866  0.89012
    249   2.50535  4.83162  3.15894  2.59955  3.67244  3.40746  3.07523  3.46321  2.32827  2.67128  3.03901  3.10306  3.90524  2.70562  2.09865  2.72867  2.81487  3.19167  5.38184  4.03844    455 r - - -
          2.68618  4.42225  2.77519  2.73123  3.46354  2.40513  3.72494  3.29354  2.67741  2.69355  4.24690  2.90347  2.73739  3.18146  2.89801  2.37887  2.77519  2.98518  4.58477  3.61503
          0.01543  4.57482  5.29716  0.61958  0.77255  0.52866  0.89012
    250   2.79017  5.00214  3.03108  2.80321  4.52763  1.41801  1.60618  4.09931  2.95922  3.68636  4.52605  3.13433  4.10374  3.32085  3.35947  2.90280  3.23874  3.67787  5.81254  4.44491    456 g - - -
          2.68618  4.42225  2.77519  2.73123  3.46354  2.40513  3.72494  3.29354  2.67741  2.69355  4.24690  2.90347  2.73739  3.18146  2.89801  2.37887  2.77519  2.98518  4.58477  3.61503
          0.01543  4.57482  5.29716  0.61958  0.77255  0.52866  0.89012
    251   3.27011  5.48250  3.73345  2.99464  4.95952  3.92814  3.81867  4.17557  1.41505  3.36388  4.51251  3.41588  4.26766  2.53366  1.21761  3.24558  3.28787  3.95640  5.73205  4.55164    457 r - - -
          2.68618  4.42225  2.77519  2.73123  3.46354  2.40513  3.72494  3.29354  2.67741  2.69355  4.24690  2.90347  2.73739  3.18146  2.89801  2.37887  2.77519  2.98518  4.58477  3.61503
          0.01543  4.57482  5.29716  0.61958  0.77255  0.52866  0.89012
    252   2.03945  4.20397  4.01247  3.43376  3.37153  3.73428  4.09050  2.34881  3.33935  2.38575  2.12585  3.70676  4.16683  3.52585  3.54223  2.67898  2.35938  2.37956  4.86842  3.66769    458 a - - -
          2.68618  4.42225  2.77519  2.73123  3.46354  2.40513  3.72494  3.29354  2.67741  2.69355  4.24690  2.90347  2.73739  3.18146  2.89801  2.37887  2.77519  2.98518  4.58477  3.61503
          0.01543  4.57523  5.29758  0.61958  0.77255  0.47746  0.96853
    253   4.75588  5.82190  5.31375  5.22622  3.75121  4.65944  5.04673  4.90299  4.99754  4.14769  5.48580  5.27008  5.23915  5.33700  4.97841  4.95631  5.10322  4.80292  0.17784  3.72621    459 W - - -
          2.68618  4.42225  2.77519  2.73123  3.46354  2.40513  3.72494  3.29354  2.67741  2.69355  4.24690  2.90347  2.73739  3.18146  2.89801  2.37887  2.77519  2.98518  4.58477  3.61503
          0.01516  4.59261  5.31496  0.61958  0.77255  0.49721  0.93707
    254   3.67234  5.05159  4.79866  4.39334  2.42716  4.56213  3.95143  3.40123  4.19703  2.82560  3.07679  4.33370  4.89933  4.32047  4.30503  3.84959  3.93207  3.31529  4.15870  0.62424    460 Y - - -
          2.68618  4.42225  2.77519  2.73123  3.46354  2.40513  3.72494  3.29354  2.67741  2.69355  4.24690  2.90347  2.73739  3.18146  2.89801  2.37887  2.77519  2.98518  4.58477  3.61503
          0.01516  4.59261  5.31496  0.61958  0.77255  0.49721  0.93707
    255   2.15904  2.97158  3.75596  3.22778  3.73824  3.50468  4.17007  3.26845  3.18220  2.98047  3.85654  3.53957  1.52581  3.48098  3.52784  2.17471  2.98608  2.89833  5.32565  3.97265    461 p - - -
          2.68618  4.42225  2.77519  2.73123  3.46354  2.40513  3.72494  3.29354  2.67741  2.69355  4.24690  2.90347  2.73739  3.18146  2.89801  2.37887  2.77519  2.98518  4.58477  3.61503
          0.01516  4.59261  5.31496  0.61958  0.77255  0.49721  0.93707
    256   2.82038  4.49973  3.98081  3.46924  3.77283  3.76452  4.26852  2.63163  3.36323  2.67189  3.70580  3.76546  1.29282  3.68899  3.65606  3.10346  3.00764  1.86730  5.31204  4.08754    462 p - - -
          2.68618  4.42225  2.77519  2.73123  3.46354  2.40513  3.72494  3.29354  2.67741  2.69355  4.24690  2.90347  2.73739  3.18146  2.89801  2.37887  2.77519  2.98518  4.58477  3.61503
          0.01515  4.59346  5.31581  0.61958  0.77255  0.49721  0.93707
    257   3.74747  5.04255  5.05312  4.68935  1.04387  4.12174  3.86140  3.57845  4.50316  3.05380  4.16551  4.41811  4.96786  4.46999  4.50232  3.72631  4.00738  3.43793  1.45696  2.16752    463 f - - -
          2.68618  4.42225  2.77519  2.73123  3.46354  2.40513  3.72494  3.29354  2.67741  2.69355  4.24690  2.90347  2.73739  3.18146  2.89801  2.37887  2.77519  2.98518  4.58477  3.61503
          0.01514  4.59356  5.31591  0.61958  0.77255  0.49721  0.93707
    258   2.58659  4.19994  3.11557  2.73011  4.32112  3.49238  3.90545  3.74269  2.75559  3.23035  4.16989  1.26070  3.98913  3.08914  3.20154  2.27377  3.01622  3.31810  5.59185  4.26963    464 n - - -
          2.68618  4.42225  2.77519  2.73123  3.46354  2.40513  3.72494  3.29354  2.67741  2.69355  4.24690  2.90347  2.73739  3.18146  2.89801  2.37887  2.77519  2.98518  4.58477  3.61503
          0.01514  4.59356  5.31591  0.61958  0.77255  0.49721  0.93707
    259   1.85188  4.14126  3.60859  3.07243  3.97351  3.42995  4.08943  3.35231  3.04038  3.04238  3.90425  3.15163  3.88219  3.35305  3.42145  2.12305  1.69282  2.53738  5.36575  4.09405    465 t - - -
          2.68618  4.42225  2.77519  2.73123  3.46354  2.40513  3.72494  3.29354  2.67741  2.69355  4.24690  2.90347  2.73739  3.18146  2.89801  2.37887  2.77519  2.98518  4.58477  3.61503
          0.01515  4.59343  5.31577  0.61958  0.77255  0.49721  0.93707
    260   2.38729  4.60323  3.88476  3.83636  5.08488  0.50310  4.97705  4.54798  4.09241  4.26736  5.09730  3.86222  4.15582  4.31137  4.31710  2.82963  3.22503  3.83272  6.39915  5.24588    466 G - - -
          2.68618  4.42225  2.77519  2.73123  3.46354  2.40513  3.72494  3.29354  2.67741  2.69355  4.24690  2.90347  2.73739  3.18146  2.89801  2.37887  2.77519  2.98518  4.58477  3.61503
          0.01515  4.59343  5.31577  0.61958  0.77255  0.49721  0.93707
    261   1.38142  4.48492  4.03252  3.66796  4.75321  3.08345  4.66627  4.18252  3.66901  3.85742  4.65570  3.73440  4.04231  3.93608  3.97537  1.09073  2.24923  3.57267  6.08479  4.89702    467 s - - -
          2.68618  4.42225  2.77519  2.73123  3.46354  2.40513  3.72494  3.29354  2.67741  2.69355  4.24690  2.90347  2.73739  3.18146  2.89801  2.37887  2.77519  2.98518  4.58477  3.61503
          0.01515  4.59343  5.31577  0.61958  0.77255  0.49721  0.93707
    262   1.93250  4.41011  3.95406  3.53382  4.65390  1.23637  4.54974  4.08542  3.51971  3.74805  4.55040  3.57311  4.03188  3.80230  3.85433  2.12674  1.88476  3.43463  5.98108  4.77513    468 g - - -
          2.68618  4.42225  2.77519  2.73123  3.46354  2.40513  3.72494  3.29354  2.67741  2.69355  4.24690  2.90347  2.73739  3.18146  2.89801  2.37887  2.77519  2.98518  4.58477  3.61503
          0.01515  4.59343  5.31577  0.61958  0.77255  0.49721  0.93707
    263   2.69091  4.50497  4.34014  3.80669  2.60717  4.08888  3.99876  3.01324  3.67982  2.58345  3.64778  3.96410  4.45516  3.88487  3.87111  3.30199  3.18734  2.83353  4.24124  0.97330    469 y - - -
          2.68618  4.42225  2.77519  2.73123  3.46354  2.40513  3.72494  3.29354  2.67741  2.69355  4.24690  2.90347  2.73739  3.18146  2.89801  2.37887  2.77519  2.98518  4.58477  3.61503
          0.01515  4.59326  5.31561  0.61958  0.77255  0.49721  0.93707
    264   1.25778  4.52312  3.54228  3.01450  3.86628  2.93657  4.04264  3.30001  2.97525  2.98973  3.85593  3.40704  4.04252  3.30616  3.37365  2.59065  2.51092  3.00909  5.31596  3.12561    470 a - - -
          2.68618  4.42225  2.77519  2.73123  3.46354  2.40513  3.72494  3.29354  2.67741  2.69355  4.24690  2.90347  2.73739  3.18146  2.89801  2.37887  2.77519  2.98518  4.58477  3.61503
          0.01515  4.59338  5.31572  0.61958  0.77255  0.49721  0.93707
    265   3.42958  4.79813  5.30309  4.71107  2.66780  4.75119  5.04785  2.28204  4.56090  1.31174  1.19896  4.85912  4.94140  4.57684  4.58377  4.09100  3.60772  2.53679  5.30608  4.25428    471 m - - -
          2.68618  4.42225  2.77519  2.73123  3.46354  2.40513  3.72494  3.29354  2.67741  2.69355  4.24690  2.90347  2.73739  3.18146  2.89801  2.37887  2.77519  2.98518  4.58477  3.61503
          0.01515  4.59338  5.31572  0.61958  0.77255  0.49721  0.93707
    266   2.28156  3.32849  3.74377  3.17759  3.53894  1.83910  4.02756  2.82221  3.11905  2.48525  3.03481  3.53659  3.38064  3.40066  3.43987  2.96998  2.61320  2.61428  5.00598  3.78478    472 g - - -
          2.68618  4.42225  2.77519  2.73123  3.46354  2.40513  3.72494  3.29354  2.67741  2.69355  4.24690  2.90347  2.73739  3.18146  2.89801  2.37887  2.77519  2.98518  4.58477  3.61503
          0.01515  4.59310  5.31544  0.61958  0.77255  0.49721  0.93707
    267   2.23603  4.19755  4.38465  3.79221  3.15666  3.87094  4.21703  1.44587  3.38375  1.97993  2.94268  3.93941  4.26328  3.77514  3.77662  3.17577  2.95489  2.34322  4.82757  3.59650    473 i - - -
          2.68618  4.42225  2.77519  2.73123  3.46354  2.40513  3.72494  3.29354  2.67741  2.69355  4.24690  2.90347  2.73739  3.18146  2.89801  2.37887  2.77519  2.98518  4.58477  3.61503
          0.01515  4.59321  5.31556  0.61958  0.77255  0.49721  0.93707
    268   2.67691  5.19175  2.97305  2.13339  4.51810  3.44521  3.70189  3.98229  2.24261  3.01801  3.98532  2.84400  3.71377  2.37249  1.87839  2.70641  2.93923  3.56612  5.36150  4.20081    474 r - - -
          2.68618  4.42225  2.77519  2.73123  3.46354  2.40513  3.72494  3.29354  2.67741  2.69355  4.24690  2.90347  2.73739  3.18146  2.89801  2.37887  2.77519  2.98518  4.58477  3.61503
          0.01515  4.59321  5.31556  0.61958  0.77255  0.49721  0.93707
    269   1.43803  4.34831  3.60590  3.04098  3.60367  3.65481  3.82136  2.69946  2.95239  2.65133  3.54555  3.36229  4.08415  3.09326  3.34325  2.73939  2.88973  2.30302  5.04540  3.81195    475 a - - -
          2.68618  4.42225  2.77519  2.73123  3.46354  2.40513  3.72494  3.29354  2.67741  2.69355  4.24690  2.90347  2.73739  3.18146  2.89801  2.37887  2.77519  2.98518  4.58477  3.61503
          0.01515  4.59321  5.31556  0.61958  0.77255  0.47867  0.96654
    270   3.53901  5.07300  4.59950  4.57976  5.50231  0.19409  5.53841  5.25129  4.76226  4.84090  5.81877  4.64803  4.72265  5.03995  4.86817  3.74349  4.08048  4.61950  6.45200  5.65933    476 G - - -
          2.68618  4.42225  2.77519  2.73123  3.46354  2.40513  3.72494  3.29354  2.67741  2.69355  4.24690  2.90347  2.73739  3.18146  2.89801  2.37887  2.77519  2.98518  4.58477  3.61503
          0.01506  4.59933  5.32167  0.61958  0.77255  0.48576  0.95510
    271   0.56032  3.86748  4.40648  4.05935  4.58440  2.98873  4.84177  3.64964  3.96449  3.67090  4.53061  3.91737  4.08803  4.20948  4.16698  2.75769  2.94276  3.33969  6.00062  4.84792    477 A - - -
          2.68618  4.42225  2.77519  2.73123  3.46354  2.40513  3.72494  3.29354  2.67741  2.69355  4.24690  2.90347  2.73739  3.18146  2.89801  2.37887  2.77519  2.98518  4.58477  3.61503
          0.01506  4.59933  5.32167  0.61958  0.77255  0.48576  0.95510
    272   2.87164  5.28555  2.97044  1.14324  4.61107  3.58106  3.67099  4.06045  2.14874  3.56908  4.19779  3.06420  3.98358  2.90015  2.91942  2.85507  2.98448  3.52903  5.71889  4.34900    478 e - - -
          2.68618  4.42225  2.77519  2.73123  3.46354  2.40513  3.72494  3.29354  2.67741  2.69355  4.24690  2.90347  2.73739  3.18146  2.89801  2.37887  2.77519  2.98518  4.58477  3.61503
          0.01506  4.59933  5.32167  0.61958  0.77255  0.48576  0.95510
    273   3.11778  4.53106  4.69409  4.10939  3.16241  4.25800  4.55657  2.55239  3.94988  1.49261  1.19624  4.30772  4.59363  3.95502  4.06446  3.60076  3.20434  2.58689  5.10098  3.96195    479 m - - -
          2.68618  4.42225  2.77519  2.73123  3.46354  2.40513  3.72494  3.29354  2.67741  2.69355  4.24690  2.90347  2.73739  3.18146  2.89801  2.37887  2.77519  2.98518  4.58477  3.61503
          0.01506  4.59933  5.32167  0.61958  0.77255  0.48576  0.95510
    274   2.69431  4.55992  3.46573  3.01921  4.04132  3.53946  4.14811  3.27144  3.07054  3.09173  3.96030  3.47303  4.08382  3.41364  3.44434  2.68250  1.00752  2.73411  5.44015  4.19220    480 t - - -
          2.68618  4.42225  2.77519  2.73123  3.46354  2.40513  3.72494  3.29354  2.67741  2.69355  4.24690  2.90347  2.73739  3.18146  2.89801  2.37887  2.77519  2.98518  4.58477  3.61503
          0.01506  4.59933  5.32167  0.61958  0.77255  0.48576  0.95510
    275   2.72708  3.56440  3.43505  2.87244  3.74308  3.29086  3.90006  3.11547  2.83537  2.59550  2.65755  3.22824  4.04223  2.51563  3.23288  2.20297  2.14022  2.86913  5.14784  3.88922    481 t - - -
          2.68618  4.42225  2.77519  2.73123  3.46354  2.40513  3.72494  3.29354  2.67741  2.69355  4.24690  2.90347  2.73739  3.18146  2.89801  2.37887  2.77519  2.98518  4.58477  3.61503
          0.01505  4.59955  5.32190  0.61958  0.77255  0.48576  0.95510
    276   2.92618  4.36958  4.43658  3.83734  1.80080  4.04470  4.30818  2.64039  3.70657  1.90766  1.77883  4.03985  4.38552  3.08138  3.84404  3.34063  3.09157  2.55308  4.88649  3.59495    482 m - - -
          2.68618  4.42225  2.77519  2.73123  3.46354  2.40513  3.72494  3.29354  2.67741  2.69355  4.24690  2.90347  2.73739  3.18146  2.89801  2.37887  2.77519  2.98518  4.58477  3.61503
          0.01505  4.59955  5.32190  0.61958  0.77255  0.48576  0.95510
    277   3.43398  6.02022  2.23590  0.59074  5.33200  3.59719  4.21306  4.89617  3.29154  4.37762  5.26697  3.07180  4.25751  3.39462  3.91033  3.29350  3.74123  4.45101  6.48075  4.96952    483 E - - -
          2.68618  4.42225  2.77519  2.73123  3.46354  2.40513  3.72494  3.29354  2.67741  2.69355  4.24690  2.90347  2.73739  3.18146  2.89801  2.37887  2.77519  2.98518  4.58477  3.61503
          0.01505  4.59966  5.32200  0.61958  0.77255  0.48576  0.95510
    278   2.62995  4.41571  3.47129  2.86412  3.47718  3.67084  3.45304  3.01109  2.87231  2.76313  2.17700  2.08147  4.05305  2.98502  3.25929  2.85779  2.92441  2.42821  5.11165  3.86043    484 n - - -
          2.68618  4.42225  2.77519  2.73123  3.46354  2.40513  3.72494  3.29354  2.67741  2.69355  4.24690  2.90347  2.73739  3.18146  2.89801  2.37887  2.77519  2.98518  4.58477  3.61503
          0.01505  4.59966  5.32200  0.61958  0.77255  0.48576  0.95510
    279   3.21629  5.22373  3.87322  3.18822  4.70313  3.89656  3.97143  3.73504  2.25935  3.55457  4.45081  3.55209  4.08661  3.12599  0.76028  3.26539  3.24410  3.59857  5.69499  4.51957    485 r - - -
          2.68618  4.42225  2.77519  2.73123  3.46354  2.40513  3.72494  3.29354  2.67741  2.69355  4.24690  2.90347  2.73739  3.18146  2.89801  2.37887  2.77519  2.98518  4.58477  3.61503
          0.01505  4.59966  5.32200  0.61958  0.77255  0.48576  0.95510
    280   3.20707  4.55468  4.83544  4.31786  0.96582  4.27826  3.84898  2.42265  4.13550  2.31995  3.45043  4.25630  4.61129  4.21380  4.17246  3.59854  3.43361  2.80287  3.26658  2.74140    486 f - - -
          2.68618  4.42225  2.77519  2.73123  3.46354  2.40513  3.72494  3.29354  2.67741  2.69355  4.24690  2.90347  2.73739  3.18146  2.89801  2.37887  2.77519  2.98518  4.58477  3.61503
          0.01505  4.59966  5.32200  0.61958  0.77255  0.48576  0.95510
    281   3.15166  3.80899  5.07931  4.53978  3.78967  4.50126  5.01092  1.16982  4.41126  2.55224  3.63713  4.57977  4.83639  4.62262  4.52930  3.79768  2.93066  1.14217  5.52127  4.32232    487 v - - -
          2.68618  4.42225  2.77519  2.73123  3.46354  2.40513  3.72494  3.29354  2.67741  2.69355  4.24690  2.90347  2.73739  3.18146  2.89801  2.37887  2.77519  2.98518  4.58477  3.61503
          0.01505  4.59966  5.32200  0.61958  0.77255  0.48576  0.95510
    282   1.53283  4.50474  3.72644  3.21052  3.90258  3.52942  4.16955  3.17646  3.15749  2.44938  3.84788  3.54400  1.79663  3.47290  3.50346  2.88354  3.00332  2.67435  5.33408  4.10509    488 a - - -
          2.68618  4.42225  2.77519  2.73123  3.46354  2.40513  3.72494  3.29354  2.67741  2.69355  4.24690  2.90347  2.73739  3.18146  2.89801  2.37887  2.77519  2.98518  4.58477  3.61503
          0.01505  4.59966  5.32200  0.61958  0.77255  0.48576  0.95510
    283   2.01458  3.93189  4.13086  3.54808  3.28278  3.76032  4.12854  2.59504  3.43892  1.62672  3.29135  3.72357  3.50801  3.67017  3.64187  3.02163  2.48520  2.17916  4.84693  3.65187    489 l - - -
          2.68618  4.42225  2.77519  2.73123  3.46354  2.40513  3.72494  3.29354  2.67741  2.69355  4.24690  2.90347  2.73739  3.18146  2.89801  2.37887  2.77519  2.98518  4.58477  3.61503
          0.01505  4.59973  5.32207  0.61958  0.77255  0.48576  0.95510
    284   3.55491  5.44703  4.23935  3.59557  5.02192  4.06148  4.22563  4.46921  2.43831  3.90975  4.88134  3.87665  4.54243  3.39965  0.48693  3.62060  3.59019  4.15333  5.89863  4.78694    490 R - - -
          2.68618  4.42225  2.77519  2.73123  3.46354  2.40513  3.72494  3.29354  2.67741  2.69355  4.24690  2.90347  2.73739  3.18146  2.89801  2.37887  2.77519  2.98518  4.58477  3.61503
          0.02125  4.59973  4.51236  0.61958  0.77255  0.48576  0.95510
    285   2.75725  2.43910  4.54072  3.94183  1.73628  3.91739  4.24443  2.38363  3.76861  2.27875  3.27379  4.01704  4.28190  3.93533  3.84553  3.20193  2.49999  2.13932  4.79139  3.45176    491 f - - -
          2.68618  4.42225  2.77519  2.73123  3.46354  2.40513  3.72494  3.29354  2.67741  2.69355  4.24690  2.90347  2.73739  3.18146  2.89801  2.37887  2.77519  2.98518  4.58477  3.61503
          0.01515  4.59347  5.31582  0.61958  0.77255  0.49721  0.93707
    286   3.39520  5.54068  3.79318  3.23496  5.09728  4.00286  4.02414  4.45355  0.57689  3.87339  4.78195  3.60729  4.42909  3.16880  2.39356  3.48973  3.67976  4.12739  5.86527  4.72753    492 K - - -
          2.68618  4.42225  2.77519  2.73123  3.46354  2.40513  3.72494  3.29354  2.67741  2.69355  4.24690  2.90347  2.73739  3.18146  2.89801  2.37887  2.77519  2.98518  4.58477  3.61503
          0.01515  4.59347  5.31582  0.61958  0.77255  0.49721  0.93707
    287   3.43859  6.07713  0.57930  2.38670  5.38737  3.27618  4.02470  4.99970  3.38198  4.46611  5.37274  2.95082  4.24161  3.41142  4.06221  3.28507  3.76791  4.52617  6.59546  5.00666    493 D - - -
          2.68618  4.42225  2.77519  2.73123  3.46354  2.40513  3.72494  3.29354  2.67741  2.69355  4.24690  2.90347  2.73739  3.18146  2.89801  2.37887  2.77519  2.98518  4.58477  3.61503
          0.01515  4.59347  5.31582  0.61958  0.77255  0.49721  0.93707
    288   2.37095  4.43381  3.67569  3.11868  3.15156  2.00233  3.99011  2.95562  3.07026  2.69147  3.60101  3.49288  4.09141  3.36753  3.41279  2.85728  1.95185  2.37394  5.08097  3.81495    494 t - - -
          2.68618  4.42225  2.77519  2.73123  3.46354  2.40513  3.72494  3.29354  2.67741  2.69355  4.24690  2.90347  2.73739  3.18146  2.89801  2.37887  2.77519  2.98518  4.58477  3.61503
          0.01515  4.59342  5.31577  0.61958  0.77255  0.49721  0.93707
    289   2.68833  3.72314  4.21261  3.62550  3.24587  3.83771  4.01977  1.86983  3.49920  2.34163  3.21042  3.17510  4.20697  3.64143  3.67338  3.11418  2.94161  2.44079  4.80405  1.79386    495 y - - -
          2.68618  4.42225  2.77519  2.73123  3.46354  2.40513  3.72494  3.29354  2.67741  2.69355  4.24690  2.90347  2.73739  3.18146  2.89801  2.37887  2.77519  2.98518  4.58477  3.61503
          0.01515  4.59330  5.31565  0.61958  0.77255  0.49721  0.93707
    290   1.24786  4.37871  4.18883  3.93795  4.93020  1.06143  4.88684  4.37960  3.97453  4.06469  4.84973  3.84766  4.05625  4.19843  4.21381  2.30221  3.06153  3.67022  6.26673  5.12227    496 g - - -
          2.68618  4.42225  2.77519  2.73123  3.46354  2.40513  3.72494  3.29354  2.67741  2.69355  4.24690  2.90347  2.73739  3.18146  2.89801  2.37887  2.77519  2.98518  4.58477  3.61503
          0.01515  4.59330  5.31565  0.61958  0.77255  0.49721  0.93707
    291   2.74669  4.72018  3.73678  3.65101  4.83538  3.42603  4.79984  4.37012  3.78100  4.06019  4.96838  3.80753  0.53451  4.12298  4.02808  2.83702  3.31427  3.79798  6.17674  4.93434    497 P - - -
          2.68618  4.42225  2.77519  2.73123  3.46354  2.40513  3.72494  3.29354  2.67741  2.69355  4.24690  2.90347  2.73739  3.18146  2.89801  2.37887  2.77519  2.98518  4.58477  3.61503
          0.01537  4.59333  5.27168  0.61958  0.77255  0.49721  0.93707
    292   3.03463  4.51353  4.73967  4.21837  3.83009  4.28878  4.87757  1.94685  4.10992  2.57964  3.70416  4.40091  4.69907  4.36986  4.31223  3.64856  1.71988  1.06294  5.54600  4.34288    498 v - - -
          2.68618  4.42225  2.77519  2.73123  3.46354  2.40513  3.72494  3.29354  2.67741  2.69355  4.24690  2.90347  2.73739  3.18146  2.89801  2.37887  2.77519  2.98518  4.58477  3.61503
          0.01514  4.59354  5.31588  0.61958  0.77255  0.49762  0.93644
    293   3.02180  5.19253  2.35023  2.74392  5.06482  0.71394  4.31902  4.61064  3.43918  4.18907  5.03990  3.20995  4.17321  3.56974  3.96405  2.95558  3.44584  4.06605  6.32488  4.92230    499 g - - -
          2.68618  4.42225  2.77519  2.73123  3.46354  2.40513  3.72494  3.29354  2.67741  2.69355  4.24690  2.90347  2.73739  3.18146  2.89801  2.37887  2.77519  2.98518  4.58477  3.61503
          0.01514  4.59354  5.31588  0.61958  0.77255  0.49762  0.93644
    294   1.65093  4.44226  3.74830  3.19187  3.52053  3.70016  4.08519  2.79265  3.13525  2.69435  3.42581  3.55391  4.13226  3.43369  3.46980  2.93168  1.65022  2.58938  5.12154  3.84773    500 t - - -
          2.68618  4.42225  2.77519  2.73123  3.46354  2.40513  3.72494  3.29354  2.67741  2.69355  4.24690  2.90347  2.73739  3.18146  2.89801  2.37887  2.77519  2.98518  4.58477  3.61503
          0.01515  4.59340  5.31575  0.61958  0.77255  0.49762  0.93644
    295   2.75915  4.15509  4.57027  3.96704  2.96877  3.91221  4.22233  1.79466  3.78395  1.99194  3.19470  4.02112  3.99426  3.93909  3.84363  3.21780  2.85999  2.31310  2.19080  2.91871    501 i - - -
          2.68618  4.42225  2.77519  2.73123  3.46354  2.40513  3.72494  3.29354  2.67741  2.69355  4.24690  2.90347  2.73739  3.18146  2.89801  2.37887  2.77519  2.98518  4.58477  3.61503
          0.01515  4.59340  5.31575  0.61958  0.77255  0.49762  0.93644
    296   1.67621  4.36344  3.84744  3.30862  1.78494  3.67196  4.08289  2.88827  3.24316  2.61634  3.52715  3.62258  4.14705  3.39478  3.53005  2.65087  2.93671  2.66289  4.96578  3.53035    502 a - - -
          2.68618  4.42225  2.77519  2.73123  3.46354  2.40513  3.72494  3.29354  2.67741  2.69355  4.24690  2.90347  2.73739  3.18146  2.89801  2.37887  2.77519  2.98518  4.58477  3.61503
          0.01515  4.59315  5.31550  0.61958  0.77255  0.49762  0.93644
    297   2.82780  4.42782  3.91080  3.33602  3.38334  3.86029  4.07887  2.64276  3.23335  1.42100  3.38746  3.68220  4.22377  2.12666  3.43020  3.12628  3.03373  2.27148  5.00830  3.80537    503 l - - -
          2.68618  4.42225  2.77519  2.73123  3.46354  2.40513  3.72494  3.29354  2.67741  2.69355  4.24690  2.90347  2.73739  3.18146  2.89801  2.37887  2.77519  2.98518  4.58477  3.61503
          0.01515  4.59292  5.31526  0.61958  0.77255  0.49762  0.93644
    298   2.66762  4.42512  3.50808  3.00201  3.18042  1.94325  3.22484  2.95779  2.98693  1.84832  3.53552  3.44082  4.08786  3.29253  3.32790  2.90432  2.96487  2.73243  5.03007  3.66573    504 l - - -
          2.68618  4.42225  2.77519  2.73123  3.46354  2.40513  3.72494  3.29354  2.67741  2.69355  4.24690  2.90347  2.73739  3.18146  2.89801  2.37887  2.77519  2.98518  4.58477  3.61503
          0.02144  4.59292  4.50206  0.61958  0.77255  0.49762  0.93644
    299   2.58639  3.99068  4.58835  3.98507  1.82306  3.92278  4.24622  2.45223  3.80158  1.95391  3.12022  4.03740  4.28308  3.95651  3.85904  3.16371  2.99535  1.77168  4.77286  3.09956    505 v - - -
          2.68618  4.42225  2.77519  2.73123  3.46354  2.40513  3.72494  3.29354  2.67741  2.69355  4.24690  2.90347  2.73739  3.18146  2.89801  2.37887  2.77519  2.98518  4.58477  3.61503
          0.01525  4.58673  5.30907  0.61958  0.77255  0.49035  0.94782
    300   2.76824  5.07518  3.00775  2.48585  4.49415  2.36989  3.40818  3.96843  1.47204  3.45328  4.22982  2.91600  3.85543  2.78895  2.69471  2.74204  3.00211  3.56668  5.29186  4.25231    506 k - - -
          2.68618  4.42225  2.77519  2.73123  3.46354  2.40513  3.72494  3.29354  2.67741  2.69355  4.24690  2.90347  2.73739  3.18146  2.89801  2.37887  2.77519  2.98518  4.58477  3.61503
          0.01515  4.59310  5.31545  0.61958  0.77255  0.49762  0.93644
    301   1.21700  3.99895  3.75975  3.22676  3.90413  3.39384  4.16923  3.16035  3.18009  2.97859  3.62317  3.53944  4.00772  3.47859  3.52704  2.26836  2.27565  2.86990  5.32699  4.09881    507 a - - -
          2.68618  4.42225  2.77519  2.73123  3.46354  2.40513  3.72494  3.29354  2.67741  2.69355  4.24690  2.90347  2.73739  3.18146  2.89801  2.37887  2.77519  2.98518  4.58477  3.61503
          0.01515  4.59310  5.31545  0.61958  0.77255  0.49762  0.93644
    302   2.67031  5.07702  3.04221  2.44694  4.40574  3.50515  3.59709  3.79370  1.70864  3.35447  4.13211  2.99482  2.77635  2.68251  2.46066  2.68277  2.89786  3.30430  5.47648  3.33867    508 k - - -
          2.68618  4.42225  2.77519  2.73123  3.46354  2.40513  3.72494  3.29354  2.67741  2.69355  4.24690  2.90347  2.73739  3.18146  2.89801  2.37887  2.77519  2.98518  4.58477  3.61503
          0.01515  4.59310  5.31545  0.61958  0.77255  0.49762  0.93644
    303   1.96032  4.59281  3.41003  2.83609  3.68067  3.64505  3.76498  2.92047  2.81716  2.63762  3.23000  3.30394  4.03541  2.02121  3.21890  2.80663  2.57196  2.68475  5.15506  3.89282    509 a - - -
          2.68618  4.42225  2.77519  2.73123  3.46354  2.40513  3.72494  3.29354  2.67741  2.69355  4.24690  2.90347  2.73739  3.18146  2.89801  2.37887  2.77519  2.98518  4.58477  3.61503
          0.01515  4.59337  5.31572  0.61958  0.77255  0.49762  0.93644
    304   2.70284  4.31735  3.81675  3.09930  3.45211  3.75842  4.03051  2.10939  3.01225  2.38373  3.24058  3.58523  4.13358  2.93465  3.30428  2.96092  2.09196  1.98546  4.93291  3.70522    510 v - - -
          2.68618  4.42225  2.77519  2.73123  3.46354  2.40513  3.72494  3.29354  2.67741  2.69355  4.24690  2.90347  2.73739  3.18146  2.89801  2.37887  2.77519  2.98518  4.58477  3.61503
          0.01514  4.59383  5.31617  0.61958  0.77255  0.49762  0.93644
    305   3.18099  5.56250  2.32936  2.52983  5.09009  3.51551  4.18089  4.63994  3.20777  4.16976  5.02593  0.75572  4.17653  3.36401  3.76869  2.91709  3.43614  4.16798  6.31106  4.82817    511 n - - -
          2.68618  4.42225  2.77519  2.73123  3.46354  2.40513  3.72494  3.29354  2.67741  2.69355  4.24690  2.90347  2.73739  3.18146  2.89801  2.37887  2.77519  2.98518  4.58477  3.61503
          0.01514  4.59383  5.31617  0.61958  0.77255  0.49762  0.93644
    306   1.58763  3.88826  3.43328  2.88301  3.79351  2.70546  3.93834  3.22555  2.85574  2.90892  3.77474  3.31949  4.02952  3.14365  3.20033  2.10815  2.93333  2.76710  5.23763  3.78833    512 a - - -
          2.68618  4.42225  2.77519  2.73123  3.46354  2.40512  3.72494  3.29354  2.67741  2.69355  4.24690  2.90347  2.73739  3.18146  2.89801  2.37887  2.77519  2.98518  4.58477  3.61503
          0.01573  4.53811  5.31617  0.61488  0.77807  0.49762  0.93644
    307   2.61265  4.70620  3.12229  2.59547  3.32765  3.57928  3.48435  3.33437  2.19389  2.17290  3.66999  2.92908  3.98044  2.91397  2.67713  2.75519  2.90410  3.03723  5.31229  2.96368    514 l - - -
          2.68618  4.42225  2.77519  2.73123  3.46354  2.40513  3.72494  3.29354  2.67741  2.69355  4.24690  2.90347  2.73739  3.18146  2.89801  2.37887  2.77519  2.98518  4.58477  3.61503
          0.01514  4.59375  5.31610  0.61958  0.77255  0.49762  0.93644
    308   3.03016  5.21014  2.53158  2.72105  5.01970  0.70672  4.32446  4.53008  3.27825  4.07560  4.97635  3.13751  4.17707  3.53519  3.86393  3.04934  3.44761  4.02199  6.28372  4.88461    515 g - - -
          2.68618  4.42225  2.77519  2.73123  3.46354  2.40513  3.72494  3.29354  2.67741  2.69355  4.24690  2.90347  2.73739  3.18146  2.89801  2.37887  2.77519  2.98518  4.58477  3.61503
          0.01514  4.59375  5.31610  0.61958  0.77255  0.49762  0.93644
    309   2.82354  5.29109  2.68846  1.19546  4.41643  3.17847  3.76956  4.07100  2.47946  3.56039  4.33946  2.93845  3.95543  2.68917  3.02147  2.78123  3.05559  3.45233  5.73636  4.32834    516 e - - -
          2.68618  4.42225  2.77519  2.73123  3.46354  2.40513  3.72494  3.29354  2.67741  2.69355  4.24690  2.90347  2.73739  3.18146  2.89801  2.37887  2.77519  2.98518  4.58477  3.61503
          0.01514  4.59375  5.31610  0.61958  0.77255  0.49762  0.93644
    310   2.63328  5.11182  2.36351  2.00350  4.13990  3.46557  3.68260  3.42740  2.33997  3.38824  4.15644  2.59797  3.60383  2.63197  2.77061  2.66428  2.91920  2.77203  5.61833  4.09745    517 e - - -
          2.68618  4.42225  2.77519  2.73123  3.46354  2.40513  3.72494  3.29354  2.67741  2.69355  4.24690  2.90347  2.73739  3.18146  2.89801  2.37887  2.77519  2.98518  4.58477  3.61503
          0.01514  4.59375  5.31610  0.61958  0.77255  0.49762  0.93644
    311   3.48615  4.70569  4.91313  4.46613  2.00377  4.46787  3.93583  2.86895  4.29741  2.79837  3.89713  4.32416  4.68104  4.32756  4.33378  3.76770  3.71827  2.88956  3.76655  0.80039    518 y - - -
          2.68618  4.42225  2.77519  2.73123  3.46354  2.40513  3.72494  3.29354  2.67741  2.69355  4.24690  2.90347  2.73739  3.18146  2.89801  2.37887  2.77519  2.98518  4.58477  3.61503
          0.01514  4.59375  5.31610  0.61958  0.77255  0.49762  0.93644
    312   2.56394  3.46398  3.77301  2.10703  3.41963  3.71742  4.02375  2.74579  3.15714  2.16805  2.32880  3.53223  4.12827  3.22391  3.45828  2.97838  2.87664  2.33863  4.68903  3.72304    519 e - - -
          2.68618  4.42225  2.77519  2.73123  3.46354  2.40513  3.72494  3.29354  2.67741  2.69355  4.24690  2.90347  2.73739  3.18146  2.89801  2.37887  2.77519  2.98518  4.58477  3.61503
          0.42494  4.59375  1.09042  0.61958  0.77255  0.49762  0.93644
    313   2.32151  4.85892  2.90149  2.25868  3.88657  3.20641  3.61795  3.49612  2.28777  3.06851  3.88001  2.89700  3.62271  2.66353  2.85161  2.43284  2.74227  2.75868  5.35216  4.00598    520 e - - -
          2.68584  4.42265  2.77499  2.73104  3.46365  2.40541  3.72499  3.29393  2.67689  2.69377  4.24725  2.90333  2.73751  3.18181  2.89784  2.37909  2.77513  2.98547  4.58323  3.61480
          0.77453  0.63162  4.91344  1.38057  0.28960  0.97678  0.47244
    314   2.49211  4.90205  2.79705  1.82793  4.16493  3.39305  3.55024  3.56049  2.38260  2.98322  3.21591  2.91067  3.81954  2.66316  2.86632  2.61167  2.83333  3.21017  5.38645  3.98510    528 e - - -
          2.68618  4.42225  2.77519  2.73123  3.46354  2.40513  3.72494  3.29354  2.67741  2.69355  4.24690  2.90347  2.73739  3.18146  2.89801  2.37887  2.77519  2.98518  4.58477  3.61503
          0.02273  4.19132  4.91366  0.61958  0.77255  0.68051  0.70595
    315   2.53273  4.57159  3.12847  2.52938  3.78542  3.51565  3.76121  2.98029  2.39594  1.91911  3.67043  3.10240  3.92632  2.80545  2.97892  2.74492  2.59969  2.87981  5.16662  3.88309    529 l - - -
          2.68618  4.42225  2.77519  2.73123  3.46354  2.40513  3.72494  3.29354  2.67741  2.69355  4.24690  2.90347  2.73739  3.18146  2.89801  2.37887  2.77519  2.98518  4.58477  3.61503
          0.01941  4.34738  5.06973  0.61958  0.77255  0.32712  1.27653
    316   2.52988  4.98695  2.67500  2.07181  4.53493  3.40251  3.49730  3.98521  1.96096  3.44840  4.25876  2.77598  3.68174  2.55814  2.73342  2.55861  2.48132  3.50946  5.66058  4.21691    530 k - - -
          2.68618  4.42225  2.77519  2.73123  3.46354  2.40513  3.72494  3.29354  2.67741  2.69355  4.24690  2.90347  2.73739  3.18146  2.89801  2.37887  2.77519  2.98518  4.58477  3.61503
          0.01667  4.59390  5.04821  0.61958  0.77255  0.49762  0.93644
    317   2.62503  5.23032  2.68336  2.20306  4.57164  3.44794  3.55235  3.96082  1.71225  3.53332  4.27232  2.62116  3.52695  2.68991  2.45768  2.66310  2.95243  3.57325  5.66451  3.87130    531 k - - -
          2.68606  4.42250  2.77542  2.73129  3.46337  2.40497  3.72512  3.29369  2.67733  2.69356  4.24633  2.90369  2.73746  3.18170  2.89815  2.37910  2.77544  2.98509  4.58295  3.61355
          1.24047  1.03166  1.03751  0.94585  0.49159  0.48188  0.96134
    318   2.61774  5.07838  2.49376  2.15992  4.37814  3.31982  3.60159  3.80324  2.23306  3.28874  4.14312  2.82580  2.23245  2.75774  2.87941  2.64548  2.90750  3.41699  5.53988  4.15036    540 e - - -
          2.68619  4.42226  2.77521  2.73124  3.46355  2.40507  3.72496  3.29355  2.67741  2.69356  4.24691  2.90348  2.73741  3.18147  2.89792  2.37888  2.77521  2.98519  4.58478  3.61504
          0.06030  2.97540  4.89450  0.64169  0.74740  0.26649  1.45272
    319   4.16323  5.35516  5.07114  4.56760  2.18138  4.84978  3.64756  3.97816  4.56998  3.25738  4.53473  4.09281  5.14588  4.53824  4.59189  4.21057  4.37313  3.86045  3.56900  0.48133    543 Y - - -
          2.68596  4.42249  2.77521  2.73122  3.46371  2.40491  3.72402  3.29357  2.67750  2.69339  4.24695  2.90362  2.73755  3.18156  2.89819  2.37896  2.77535  2.98508  4.58465  3.61517
          0.62112  1.25320  1.73123  1.07089  0.41962  0.48901  0.94993
    320   2.40081  4.75568  2.68268  2.44138  4.02586  2.08334  3.68853  3.49048  2.46324  3.02957  3.96323  2.97229  3.87320  2.83308  2.84344  2.54413  2.88014  3.08225  4.96855  3.99171    551 g - - -
          2.68618  4.42225  2.77519  2.73123  3.46354  2.40513  3.72494  3.29354  2.67741  2.69355  4.24690  2.90347  2.73739  3.18146  2.89801  2.37887  2.77519  2.98518  4.58477  3.61503
          0.20851  4.40972  1.73698  0.61958  0.77255  0.76964  0.62209
    321   2.54896  5.07500  2.62336  2.16327  4.39508  3.38944  3.31180  3.85583  2.15087  3.04103  4.08128  2.78922  3.80088  2.49354  2.73487  2.45368  2.60556  3.44036  5.52201  4.12746    552 k - - -
          2.68618  4.42225  2.77519  2.73123  3.46354  2.40513  3.72494  3.29354  2.67741  2.69355  4.24690  2.90347  2.73739  3.18146  2.89801  2.37887  2.77519  2.98518  4.58477  3.61503
          0.03375  4.22321  3.98782  0.61958  0.77255  0.37259  1.16780
    322   2.13028  4.93352  3.05219  2.53183  4.18168  2.19387  3.22717  3.50309  2.40020  3.14014  3.98075  3.02253  3.81229  2.86097  2.88373  2.57566  2.73570  2.95444  5.43297  4.09218    553 a - - -
          2.68618  4.42225  2.77519  2.73123  3.46354  2.40513  3.72494  3.29354  2.67741  2.69355  4.24690  2.90347  2.73739  3.18146  2.89801  2.37887  2.77519  2.98518  4.58477  3.61503
          0.01612  4.53150  5.25384  0.61958  0.77255  0.46014  0.99748
    323   2.12738  4.21150  3.05224  2.55178  3.92549  3.54252  3.27811  3.08937  2.09351  2.61102  3.88664  2.94170  3.64958  2.87180  2.80223  2.65653  2.88753  3.04929  5.39180  4.02860    554 k - - -
          2.68624  4.42234  2.77529  2.73133  3.46363  2.40521  3.72497  3.29341  2.67746  2.69364  4.24698  2.90356  2.73669  3.18155  2.89810  2.37895  2.77527  2.98479  4.58486  3.61512
          1.06842  1.04307  1.19048  0.12879  2.11326  0.51578  0.90891
    324   2.60286  3.79503  3.89945  3.32107  3.21599  3.68195  3.98614  2.08886  3.22822  2.22436  3.03627  3.57569  2.90809  3.45693  3.43998  2.96147  2.30450  2.21515  4.76755  3.56616    557 i - - -
          2.68618  4.42225  2.77519  2.73123  3.46354  2.40513  3.72494  3.29354  2.67741  2.69355  4.24690  2.90347  2.73739  3.18146  2.89801  2.37887  2.77519  2.98518  4.58477  3.61503
          0.02190  4.22805  4.95039  0.61958  0.77255  0.28773  1.38615
    325   2.44107  4.74029  3.32603  2.80478  4.15617  3.01611  3.94560  3.54618  2.73132  2.99569  4.03250  3.24022  1.72177  3.13530  3.18107  2.62352  2.06310  3.21896  5.47300  4.17935    558 p - - -
          2.68618  4.42225  2.77519  2.73123  3.46354  2.40513  3.72494  3.29354  2.67741  2.69355  4.24690  2.90347  2.73739  3.18146  2.89801  2.37887  2.77519  2.98518  4.58477  3.61503
          0.01515  4.59338  5.31573  0.61958  0.77255  0.49762  0.93644
    326   2.37306  4.62622  3.53254  3.00830  4.07592  3.52605  4.05929  3.20832  2.92703  3.12741  3.98591  3.40045  4.04552  3.29250  2.84589  2.50992  1.18009  3.12217  5.43614  4.17885    559 t - - -
          2.68618  4.42225  2.77519  2.73123  3.46354  2.40513  3.72494  3.29354  2.67741  2.69355  4.24690  2.90347  2.73739  3.18146  2.89801  2.37887  2.77519  2.98518  4.58477  3.61503
          0.01514  4.59351  5.31586  0.61958  0.77255  0.49762  0.93644
    327   2.48147  2.38358  3.46870  2.86357  3.48177  3.66766  3.76180  2.96982  2.87165  2.71967  3.64002  2.88819  2.82954  3.11981  3.25953  2.28787  2.90614  2.79400  5.11034  3.33340    560 s - - -
          2.68618  4.42225  2.77519  2.73123  3.46354  2.40513  3.72494  3.29354  2.67741  2.69355  4.24690  2.90347  2.73739  3.18146  2.89801  2.37887  2.77519  2.98518  4.58477  3.61503
          0.01514  4.59351  5.31586  0.61958  0.77255  0.49762  0.93644
    328   2.71212  4.35567  3.73658  2.64412  3.39800  3.71863  3.76454  2.32840  3.13037  1.62026  3.14213  3.30062  4.12264  2.89838  3.43961  3.00398  2.95325  2.51152  4.71759  3.48358    561 l - - -
          2.68618  4.42225  2.77519  2.73123  3.46354  2.40513  3.72494  3.29354  2.67741  2.69355  4.24690  2.90347  2.73739  3.18146  2.89801  2.37887  2.77519  2.98518  4.58477  3.61503
          0.01514  4.59381  5.31615  0.61958  0.77255  0.49762  0.93644
    329   3.44279  5.38991  4.15668  3.38606  4.59691  4.04864  4.00003  4.22035  2.23567  3.55367  4.60342  3.69671  4.44243  3.17723  0.63346  3.35238  3.63147  3.93670  5.21907  4.38718    562 R - - -
          2.68618  4.42225  2.77519  2.73123  3.46354  2.40513  3.72494  3.29354  2.67741  2.69355  4.24690  2.90347  2.73739  3.18146  2.89801  2.37887  2.77519  2.98518  4.58477  3.61503
          0.01514  4.59381  5.31615  0.61958  0.77255  0.49762  0.93644
    330   2.45661  4.45762  3.67093  3.10993  3.61849  3.70749  4.02380  2.82097  3.05546  2.05835  3.47453  1.85979  4.12752  3.36171  3.40071  2.97263  2.91783  2.07574  5.07902  3.84775    563 n - - -
          2.68618  4.42225  2.77519  2.73123  3.46354  2.40513  3.72494  3.29354  2.67741  2.69355  4.24690  2.90347  2.73739  3.18146  2.89801  2.37887  2.77519  2.98518  4.58477  3.61503
          0.01514  4.59381  5.31615  0.61958  0.77255  0.49762  0.93644
    331   2.76182  4.44162  3.65441  3.11332  3.08212  3.77032  2.06672  2.97656  3.06599  2.50111  3.56773  3.06879  4.14654  3.28649  3.38633  3.01502  3.00642  2.74166  3.59904  2.05902    564 y - - -
          2.68618  4.42225  2.77519  2.73123  3.46354  2.40513  3.72494  3.29354  2.67741  2.69355  4.24690  2.90347  2.73739  3.18146  2.89801  2.37887  2.77519  2.98518  4.58477  3.61503
          0.01514  4.59381  5.31615  0.61958  0.77255  0.49762  0.93644
    332   1.83789  4.47259  3.47961  2.80475  3.69312  2.55074  3.91588  3.03704  2.88075  2.13007  3.26692  3.35489  4.05345  2.96799  3.26573  2.73657  2.91903  2.71065  5.11042  3.85998    565 a - - -
          2.68618  4.42225  2.77519  2.73123  3.46354  2.40513  3.72494  3.29354  2.67741  2.69355  4.24690  2.90347  2.73739  3.18146  2.89801  2.37887  2.77519  2.98518  4.58477  3.61503
          0.01514  4.59381  5.31615  0.61958  0.77255  0.47908  0.96588
    333   2.67607  4.14808  3.94215  3.36499  2.97300  3.28298  4.06996  2.70629  3.28095  2.42039  2.14596  3.66538  3.04979  3.46332  3.54017  3.03490  1.93594  2.48227  4.88963  3.55095    566 t - - -
          2.68618  4.42225  2.77519  2.73123  3.46354  2.40513  3.72494  3.29354  2.67741  2.69355  4.24690  2.90347  2.73739  3.18146  2.89801  2.37887  2.77519  2.98518  4.58477  3.61503
          0.01504  4.60030  5.32265  0.61958  0.77255  0.48618  0.95444
    334   2.74460  4.04597  4.57145  3.92755  3.14538  3.91277  4.22046  2.12937  3.78515  1.72685  2.27357  4.02473  4.27449  3.82179  3.74842  3.18168  2.75956  1.78366  4.77548  3.52188    567 l - - -
          2.68618  4.42225  2.77519  2.73123  3.46354  2.40513  3.72494  3.29354  2.67741  2.69355  4.24690  2.90347  2.73739  3.18146  2.89801  2.37887  2.77519  2.98518  4.58477  3.61503
          0.01504  4.60030  5.32265  0.61958  0.77255  0.48618  0.95444
    335   2.60983  5.08650  2.96732  2.15279  4.10789  3.52358  3.55648  3.49965  2.17765  2.76133  3.35971  2.78451  3.91569  2.48915  2.45500  2.58746  2.85423  3.40059  5.48730  4.14167    568 e - - -
          2.68618  4.42225  2.77519  2.73123  3.46354  2.40513  3.72494  3.29354  2.67741  2.69355  4.24690  2.90347  2.73739  3.18146  2.89801  2.37887  2.77519  2.98518  4.58477  3.61503
          0.01505  4.59997  5.32232  0.61958  0.77255  0.48618  0.95444
    336   2.83057  5.11195  2.16584  0.97421  4.86356  3.52983  3.91931  4.35842  2.79220  3.85152  4.64020  2.89326  4.05542  3.04238  3.29125  2.93764  3.27977  3.92913  5.99950  4.55107    569 e - - -
          2.68618  4.42225  2.77519  2.73123  3.46354  2.40513  3.72494  3.29354  2.67741  2.69355  4.24690  2.90347  2.73739  3.18146  2.89801  2.37887  2.77519  2.98518  4.58477  3.61503
          0.01505  4.59997  5.32232  0.61958  0.77255  0.48618  0.95444
    337   2.70425  4.23145  3.95890  3.16033  3.32641  3.79142  4.06052  2.46814  3.23504  2.27028  2.36375  2.34018  4.16418  3.45814  3.54407  3.05099  2.66816  2.20040  3.60979  3.40730    570 v - - -
          2.68618  4.42225  2.77520  2.73123  3.46352  2.40513  3.72494  3.29354  2.67741  2.69355  4.24690  2.90347  2.73740  3.18146  2.89801  2.37887  2.77520  2.98518  4.58477  3.61499
          0.02146  4.16388  5.16921  0.57750  0.82394  0.48618  0.95444
    338   2.51016  5.04688  3.02783  2.42451  4.17523  3.50057  3.72055  3.52416  1.85472  2.62402  3.41398  2.89178  3.92851  2.57102  2.45672  2.69108  2.94193  3.31899  5.52359  4.12712    572 k - - -
          2.68618  4.42225  2.77519  2.73123  3.46354  2.40513  3.72494  3.29354  2.67741  2.69355  4.24690  2.90347  2.73739  3.18146  2.89801  2.37887  2.77519  2.98518  4.58477  3.61503
          0.01506  4.59916  5.32151  0.61958  0.77255  0.48770  0.95201
    339   1.99234  5.19410  2.79741  1.64138  4.51348  3.47713  3.69556  3.91430  2.37815  3.22490  4.17218  2.79595  3.91394  2.71524  2.91343  2.66624  2.96906  3.55394  5.64174  4.24528    573 e - - -
          2.68618  4.42225  2.77519  2.73123  3.46354  2.40513  3.72494  3.29354  2.67741  2.69355  4.24690  2.90347  2.73739  3.18146  2.89801  2.37887  2.77519  2.98518  4.58477  3.61503
          0.01532  4.59916  5.26983  0.61958  0.77255  0.48770  0.95201
    340   2.85542  4.62410  3.61775  3.48871  4.68270  0.53348  3.98169  4.43034  3.61213  4.05549  4.91897  3.63110  4.22942  3.96747  3.89604  3.01115  3.34473  3.86081  6.02382  4.71080    574 G - - -
          2.68618  4.42225  2.77519  2.73123  3.46354  2.40513  3.72494  3.29354  2.67741  2.69355  4.24690  2.90347  2.73739  3.18146  2.89801  2.37887  2.77519  2.98518  4.58477  3.61503
          0.01506  4.59890  5.32125  0.61958  0.77255  0.48819  0.95123
    341   2.88872  5.19367  3.15102  2.61261  4.51299  3.45801  3.45775  4.02813  1.97012  3.28889  4.26421  2.76469  4.02427  2.86989  1.35779  2.86597  3.10310  3.64589  5.64825  4.28177    575 r - - -
          2.68618  4.42225  2.77519  2.73123  3.46354  2.40513  3.72494  3.29354  2.67741  2.69355  4.24690  2.90347  2.73739  3.18146  2.89801  2.37887  2.77519  2.98518  4.58477  3.61503
          0.01506  4.59896  5.32130  0.61958  0.77255  0.48571  0.95518
    342   2.61867  4.65796  3.44432  3.17098  3.63798  0.84064  4.09406  3.76235  3.27476  3.40875  4.30169  3.50481  4.10101  3.54206  3.63421  2.76048  3.08879  3.37270  5.64902  4.34062    576 g - - -
          2.68618  4.42225  2.77519  2.73123  3.46354  2.40513  3.72494  3.29354  2.67741  2.69355  4.24690  2.90347  2.73739  3.18146  2.89801  2.37887  2.77519  2.98518  4.58477  3.61503
          0.01637  4.59960  5.08602  0.61958  0.77255  0.48667  0.95366
    343   3.98022  5.55132  4.66317  4.63525  5.48615  4.20188  5.59316  5.29691  4.76912  4.80249  5.91630  4.85064  0.16256  5.12680  4.87833  4.18106  4.48017  4.84319  6.40402  5.63191    577 P - - -
          2.68618  4.42225  2.77519  2.73123  3.46354  2.40513  3.72494  3.29354  2.67741  2.69355  4.24690  2.90347  2.73739  3.18146  2.89801  2.37887  2.77519  2.98518  4.58477  3.61503
          0.01507  4.59830  5.32064  0.61958  0.77255  0.48514  0.95611
    344   2.75751  1.99821  4.15123  3.89014  3.18752  3.91753  4.16522  1.62487  3.72890  2.20980  3.18721  3.99459  4.28149  3.90910  3.82788  3.16054  2.89076  2.21365  4.81973  3.62047    578 i - - -
          2.68618  4.42225  2.77519  2.73123  3.46354  2.40513  3.72494  3.29354  2.67741  2.69355  4.24690  2.90347  2.73739  3.18146  2.89801  2.37887  2.77519  2.98518  4.58477  3.61503
          0.01505  4.59945  5.32180  0.61958  0.77255  0.48667  0.95366
    345   2.72825  4.04485  4.36185  3.77182  2.57035  3.87752  3.44056  2.51967  3.57810  2.16890  3.07676  3.90944  4.24378  3.78083  3.58622  3.14595  2.96840  2.44256  4.25026  1.59562    579 y - - -
          2.68618  4.42225  2.77519  2.73123  3.46354  2.40513  3.72494  3.29354  2.67741  2.69355  4.24690  2.90347  2.73739  3.18146  2.89801  2.37887  2.77519  2.98518  4.58477  3.61503
          0.01505  4.59945  5.32180  0.61958  0.77255  0.48667  0.95366
    346   3.32292  3.95958  5.16888  4.58069  3.33253  4.59753  4.93109  2.25744  4.42571  1.16806  1.41879  4.70855  4.83935  4.49564  4.47054  3.93227  3.57171  2.31414  5.27136  4.18895    580 l - - -
          2.68618  4.42225  2.77519  2.73123  3.46354  2.40513  3.72494  3.29354  2.67741  2.69355  4.24690  2.90347  2.73739  3.18146  2.89801  2.37887  2.77519  2.98518  4.58477  3.61503
          0.01505  4.59945  5.32180  0.61958  0.77255  0.48667  0.95366
    347   2.65621  5.22525  1.97501  2.34591  4.56245  3.40202  3.15298  4.01860  2.17816  3.52615  4.18866  2.87549  3.90360  2.60508  2.34188  2.69953  2.96497  3.11080  5.66150  4.25696    581 d - - -
          2.68618  4.42225  2.77519  2.73123  3.46354  2.40513  3.72494  3.29354  2.67741  2.69355  4.24690  2.90347  2.73739  3.18146  2.89801  2.37887  2.77519  2.98518  4.58477  3.61503
          0.01505  4.59945  5.32180  0.61958  0.77255  0.48667  0.95366
    348   2.79127  4.58696  4.03168  3.61022  3.96312  3.61190  4.41708  3.08350  3.44090  2.83154  4.04368  3.81504  4.24286  3.82798  3.70757  3.01480  0.76804  2.85023  5.55491  4.27231    582 t - - -
          2.68618  4.42225  2.77519  2.73123  3.46354  2.40513  3.72494  3.29354  2.67741  2.69355  4.24690  2.90347  2.73739  3.18146  2.89801  2.37887  2.77519  2.98518  4.58477  3.61503
          0.01505  4.59945  5.32180  0.61958  0.77255  0.48667  0.95366
    349   2.54392  5.20057  2.60997  2.02024  4.52977  3.43102  3.51433  3.89147  2.26105  3.49515  3.75425  2.94625  3.52436  2.68864  2.53483  2.53432  2.48615  3.02170  5.64284  4.24170    583 e - - -
          2.68618  4.42225  2.77519  2.73123  3.46354  2.40513  3.72494  3.29354  2.67741  2.69355  4.24690  2.90347  2.73739  3.18146  2.89801  2.37887  2.77519  2.98518  4.58477  3.61503
          0.01505  4.59945  5.32180  0.61958  0.77255  0.48667  0.95366
    350   2.65767  4.98408  2.94912  2.00123  4.48049  2.36025  3.01814  3.89572  2.29829  3.37204  4.21377  2.92373  3.89343  2.71645  2.80301  2.63516  2.50792  3.31719  5.09698  4.22375    584 e - - -
          2.68618  4.42225  2.77519  2.73123  3.46354  2.40513  3.72494  3.29354  2.67741  2.69355  4.24690  2.90347  2.73739  3.18146  2.89801  2.37887  2.77519  2.98518  4.58477  3.61503
          0.01505  4.59945  5.32180  0.61958  0.77255  0.48667  0.95366
    351   1.69510  4.22100  4.22225  3.63650  3.33005  3.54027  4.16628  1.93700  3.50053  2.00830  3.00707  3.84174  4.15944  3.73581  3.54635  3.12516  2.94040  2.28085  4.84638  3.65482    585 a - - -
          2.68618  4.42225  2.77519  2.73123  3.46354  2.40513  3.72494  3.29354  2.67741  2.69355  4.24690  2.90347  2.73739  3.18146  2.89801  2.37887  2.77519  2.98518  4.58477  3.61503
          0.44390  4.59945  1.05437  0.61958  0.77255  0.48667  0.95366
    352   2.78949  4.22984  4.49690  3.90815  2.58801  3.86156  4.32614  1.97971  3.76477  1.42622  2.57334  4.05952  4.32939  3.92544  3.87726  3.31533  2.97302  2.16646  4.84893  3.69662    586 l - - -
          2.68618  4.42225  2.77519  2.73123  3.46354  2.40513  3.72494  3.29354  2.67741  2.69355  4.24690  2.90347  2.73739  3.18146  2.89801  2.37887  2.77519  2.98518  4.58477  3.61503
          0.02302  4.17858  4.90093  0.61958  0.77255  0.98646  0.46664
    353   2.21319  5.04616  2.74683  2.25269  4.35228  3.23599  3.61021  3.80961  2.24803  3.26151  4.10380  2.79001  3.67556  2.11718  2.78673  2.61556  2.84545  3.41757  5.50140  4.11884    587 q - - -
          2.68560  4.42274  2.77535  2.73086  3.46343  2.40535  3.72541  3.29351  2.67697  2.69318  4.24541  2.90355  2.73782  3.18174  2.89817  2.37922  2.77496  2.98552  4.58526  3.61515
          0.58554  0.86964  3.72586  1.77120  0.18648  0.26626  1.45345
    354   2.73660  5.22512  1.97091  2.31218  4.54734  3.39014  3.73296  3.95579  2.43686  3.49028  4.26850  2.81173  3.83754  2.83272  2.99035  2.13211  2.14276  3.57066  5.67726  4.27497    611 d - - -
          2.68612  4.42264  2.77556  2.73069  3.46357  2.40543  3.72532  3.29361  2.67563  2.69360  4.24637  2.90386  2.73727  3.18144  2.89820  2.37926  2.77559  2.98535  4.58465  3.61525
          0.34563  1.26087  4.73072  1.58717  0.22879  0.50709  0.92193
    355   2.52813  5.20372  2.77217  2.24758  4.52887  3.47645  3.65523  3.95906  1.67859  3.47300  4.17704  2.96322  2.69886  2.75870  2.74651  2.57936  2.86791  3.51478  5.61485  4.24289    628 k - - -
          2.68618  4.42225  2.77519  2.73123  3.46354  2.40513  3.72494  3.29354  2.67741  2.69355  4.24690  2.90347  2.73739  3.18146  2.89801  2.37887  2.77519  2.98518  4.58477  3.61503
          0.01530  4.58349  5.30584  0.61958  0.77255  0.46981  0.98114
    356   2.61234  5.23665  2.72916  1.66701  4.57117  3.47983  2.38793  4.03564  2.23326  3.53712  4.19723  2.95584  3.91149  2.69106  2.91918  2.63746  2.92533  3.54981  5.67355  4.26300    629 e - - -
          2.68618  4.42225  2.77519  2.73123  3.46354  2.40513  3.72494  3.29354  2.67741  2.69355  4.24690  2.90347  2.73739  3.18146  2.89801  2.37887  2.77519  2.98518  4.58477  3.61503
          0.01507  4.59838  5.32073  0.61958  0.77255  0.48667  0.95366
    357   2.64184  4.95101  2.98332  2.37640  4.02775  3.51477  3.75685  3.54635  2.34270  2.01674  3.78581  3.04136  3.94504  2.14608  2.88329  2.71910  2.90420  3.18178  5.44770  3.91074    630 l - - -
          2.68618  4.42225  2.77519  2.73123  3.46354  2.40513  3.72494  3.29354  2.67741  2.69355  4.24690  2.90347  2.73739  3.18146  2.89801  2.37887  2.77519  2.98518  4.58477  3.61503
          0.01507  4.59870  5.32105  0.61958  0.77255  0.48667  0.95366
    358   2.57804  4.97641  2.63377  1.49086  4.37703  3.43598  3.70480  3.65015  2.37775  3.40172  4.20696  2.91309  3.91137  2.74734  2.94456  2.61072  2.95049  3.02209  5.61064  4.22135    631 e - - -
          2.68618  4.42225  2.77519  2.73123  3.46354  2.40513  3.72494  3.29354  2.67741  2.69355  4.24690  2.90347  2.73739  3.18146  2.89801  2.37887  2.77519  2.98518  4.58477  3.61503
          0.01506  4.59887  5.32122  0.61958  0.77255  0.48667  0.95366
    359   2.16796  5.21869  2.80465  1.96592  4.55574  3.47511  3.57420  3.96301  2.23587  3.49602  4.21918  2.84220  3.89924  2.57035  2.64279  2.25297  2.80758  3.56496  5.65571  4.15255    632 e - - -
          2.68618  4.42225  2.77519  2.73123  3.46354  2.40513  3.72494  3.29354  2.67741  2.69355  4.24690  2.90347  2.73739  3.18146  2.89801  2.37887  2.77519  2.98518  4.58477  3.61503
          0.01506  4.59910  5.32144  0.61958  0.77255  0.48667  0.95366
    360   2.59844  5.18047  2.48041  1.68562  4.43768  3.33356  3.68343  3.46579  2.32699  3.26141  4.19804  2.95695  3.90458  2.71350  2.76217  2.51284  2.95087  3.14456  5.62698  4.23211    633 e - - -
          2.68620  4.42227  2.77519  2.73115  3.46356  2.40515  3.72494  3.29355  2.67739  2.69355  4.24692  2.90348  2.73741  3.18148  2.89798  2.37888  2.77521  2.98516  4.58475  3.61499
          0.04338  3.28170  5.32144  0.74333  0.64536  0.48587  0.95493
    361   1.75974  4.27407  3.99662  3.42726  3.37578  2.98763  4.12962  2.72189  3.33673  1.54315  3.10994  3.71110  4.18376  3.59706  3.59074  3.01689  2.99177  2.54804  4.94664  3.74386    637 l - - -
          2.68618  4.42225  2.77519  2.73123  3.46354  2.40513  3.72494  3.29354  2.67741  2.69355  4.24690  2.90347  2.73739  3.18146  2.89801  2.37887  2.77519  2.98518  4.58477  3.61503
          0.01506  4.59935  5.32170  0.61958  0.77255  0.48618  0.95444
    362   2.67236  4.37102  3.75583  3.04864  3.11093  3.74651  4.01028  2.75603  2.34189  2.33136  3.26962  3.54526  4.12275  3.30219  3.23482  3.00296  2.95393  2.62820  2.04067  3.19050    638 w - - -
          2.68618  4.42225  2.77519  2.73123  3.46354  2.40513  3.72494  3.29354  2.67741  2.69355  4.24690  2.90347  2.73739  3.18146  2.89801  2.37887  2.77519  2.98518  4.58477  3.61503
          0.01506  4.59935  5.32170  0.61958  0.77255  0.48618  0.95444
    363   2.71653  5.04600  3.01046  1.49636  4.52006  3.44549  3.43304  3.86131  1.92813  3.42402  4.16069  2.99993  3.91961  2.78543  2.77793  2.69945  2.88536  3.56988  5.63411  4.12118    639 e - - -
          2.68618  4.42225  2.77519  2.73123  3.46354  2.40513  3.72494  3.29354  2.67741  2.69355  4.24690  2.90347  2.73739  3.18146  2.89801  2.37887  2.77519  2.98518  4.58477  3.61503
          0.01506  4.59909  5.32143  0.61958  0.77255  0.48618  0.95444
    364   1.93326  5.26461  1.62064  2.42382  4.57545  3.52365  3.79142  4.04225  2.58034  3.34677  4.33548  2.63803  3.96728  2.78041  3.08618  2.65153  3.06833  3.58865  5.73024  4.28293    640 d - - -
          2.68618  4.42225  2.77519  2.73123  3.46354  2.40513  3.72494  3.29354  2.67741  2.69355  4.24690  2.90347  2.73739  3.18146  2.89801  2.37887  2.77519  2.98518  4.58477  3.61503
          0.01506  4.59909  5.32143  0.61958  0.77255  0.48618  0.95444
    365   4.49288  5.50360  5.42731  5.28916  0.92835  5.07803  3.81841  4.04691  5.07576  2.95806  4.59340  4.65727  5.33770  4.79987  4.92526  4.47324  4.69278  4.00699  3.90198  0.97449    641 f - - -
          2.68618  4.42225  2.77519  2.73123  3.46354  2.40513  3.72494  3.29354  2.67741  2.69355  4.24690  2.90347  2.73739  3.18146  2.89801  2.37887  2.77519  2.98518  4.58477  3.61503
          0.01506  4.59909  5.32143  0.61958  0.77255  0.48618  0.95444
    366   3.92541  5.23782  5.38421  4.99709  3.38440  4.98360  5.41931  2.64836  4.74802  0.39625  3.25598  5.20031  5.23680  4.87972  4.79612  4.52132  4.19146  2.83472  5.55276  4.39735    642 L - - -
          2.68618  4.42225  2.77519  2.73123  3.46354  2.40513  3.72494  3.29354  2.67741  2.69355  4.24690  2.90347  2.73739  3.18146  2.89801  2.37887  2.77519  2.98518  4.58477  3.61503
          0.01506  4.59909  5.32143  0.61958  0.77255  0.48618  0.95444
    367   2.97151  5.05703  1.48454  2.41257  4.80874  2.83235  3.65548  4.30313  2.74659  3.79625  4.57779  1.68840  4.03292  3.00784  3.27715  2.82669  3.22898  3.87341  5.94792  4.50478    643 d - - -
          2.68618  4.42225  2.77519  2.73123  3.46354  2.40513  3.72494  3.29354  2.67741  2.69355  4.24690  2.90347  2.73739  3.18146  2.89801  2.37887  2.77519  2.98518  4.58477  3.61503
          0.01506  4.59909  5.32143  0.61958  0.77255  0.48618  0.95444
    368   2.82467  4.68661  3.49705  2.66086  3.87661  3.62243  4.18951  3.11945  3.10023  2.82678  1.03551  3.55713  4.23922  3.50112  3.40246  3.13438  3.21143  2.91814  5.35691  4.11976    644 m - - -
          2.68618  4.42225  2.77519  2.73123  3.46354  2.40513  3.72494  3.29354  2.67741  2.69355  4.24690  2.90347  2.73739  3.18146  2.89801  2.37887  2.77519  2.98518  4.58477  3.61503
          0.01505  4.59948  5.32182  0.61958  0.77255  0.48618  0.95444
    369   1.99854  3.06363  3.53151  2.96656  3.65437  3.68164  3.93689  3.02057  2.92599  2.72468  3.60930  3.13000  4.06726  3.23841  2.93861  2.53728  1.99867  2.78650  4.38486  3.51623    645 a - - -
          2.68618  4.42225  2.77519  2.73123  3.46354  2.40513  3.72494  3.29354  2.67741  2.69355  4.24690  2.90347  2.73739  3.18146  2.89801  2.37887  2.77519  2.98518  4.58477  3.61503
          0.01505  4.59948  5.32182  0.61958  0.77255  0.48618  0.95444
    370   2.93843  3.85957  4.50327  3.93690  3.54911  4.09358  4.50042  1.67702  3.81802  2.44585  3.37366  4.13021  1.69547  4.04724  4.00009  3.40937  3.18239  1.74634  5.15869  3.96561    646 i - - -
          2.68618  4.42225  2.77519  2.73123  3.46354  2.40513  3.72494  3.29354  2.67741  2.69355  4.24690  2.90347  2.73739  3.18146  2.89801  2.37887  2.77519  2.98518  4.58477  3.61503
          0.01506  4.59932  5.32167  0.61958  0.77255  0.48618  0.95444
    371   2.32687  4.63594  3.13503  2.62700  4.15155  2.21878  3.77889  3.51020  2.62148  3.06173  3.91089  3.08592  3.91511  2.86926  3.05145  1.80291  2.72190  3.23997  5.43343  4.11015    647 s - - -
          2.68618  4.42225  2.77519  2.73123  3.46354  2.40513  3.72494  3.29354  2.67741  2.69355  4.24690  2.90347  2.73739  3.18146  2.89801  2.37887  2.77519  2.98518  4.58477  3.61503
          0.01506  4.59932  5.32167  0.61958  0.77255  0.48618  0.95444
    372   2.68495  4.56499  3.46712  2.89841  3.16115  3.45099  3.91328  2.73748  2.86281  2.70196  3.48663  3.34829  4.05873  1.48289  3.25089  2.91010  2.85001  2.81385  5.12801  3.68443    648 q - - -
          2.68618  4.42225  2.77519  2.73123  3.46354  2.40513  3.72494  3.29354  2.67741  2.69355  4.24690  2.90347  2.73739  3.18146  2.89801  2.37887  2.77519  2.98518  4.58477  3.61503
          0.01507  4.59852  5.32086  0.61958  0.77255  0.48618  0.95444
    373   1.61876  3.57889  4.06611  3.49600  3.44414  3.78101  4.15878  2.64210  3.40184  2.49327  3.43919  3.75081  4.16696  3.65061  3.63837  3.01347  2.11846  1.95999  4.94540  3.56515    649 a - - -
          2.68618  4.42225  2.77519  2.73123  3.46354  2.40513  3.72494  3.29354  2.67741  2.69355  4.24690  2.90347  2.73739  3.18146  2.89801  2.37887  2.77519  2.98518  4.58477  3.61503
          0.01507  4.59868  5.32102  0.61958  0.77255  0.48618  0.95444
    374   2.71225  4.27468  3.94821  3.39538  3.29216  2.76094  3.98238  2.51807  3.30622  1.47979  3.27890  3.19164  4.16474  3.49592  3.55562  2.95196  2.83889  2.24399  4.87944  3.67614    650 l - - -
          2.68618  4.42225  2.77519  2.73123  3.46354  2.40513  3.72494  3.29354  2.67741  2.69355  4.24690  2.90347  2.73739  3.18146  2.89801  2.37887  2.77519  2.98518  4.58477  3.61503
          0.01507  4.59868  5.32102  0.61958  0.77255  0.48618  0.95444
    375   2.72244  4.27062  3.83259  3.32929  2.86840  3.75579  4.00108  2.56598  2.33133  1.77363  3.37712  3.46450  4.15121  3.40534  3.20274  3.00317  2.90359  2.25532  4.64071  3.06454    651 l - - -
          2.68618  4.42225  2.77519  2.73123  3.46354  2.40513  3.72494  3.29354  2.67741  2.69355  4.24690  2.90347  2.73739  3.18146  2.89801  2.37887  2.77519  2.98518  4.58477  3.61503
          0.01507  4.59868  5.32102  0.61958  0.77255  0.48618  0.95444
    376   3.57812  4.97224  4.87131  4.38915  2.76111  4.53193  4.21403  2.98594  4.02349  2.05784  3.66354  4.41578  4.86677  4.26305  4.13924  3.89460  3.82288  2.95720  0.83639  2.85952    652 w - - -
          2.68618  4.42225  2.77519  2.73123  3.46354  2.40513  3.72494  3.29354  2.67741  2.69355  4.24690  2.90347  2.73739  3.18146  2.89801  2.37887  2.77519  2.98518  4.58477  3.61503
          0.01506  4.59878  5.32113  0.61958  0.77255  0.48618  0.95444
    377   1.44585  3.77126  4.09699  3.42300  3.24752  3.58602  4.11398  2.29756  3.36401  2.23920  3.23558  3.69238  4.18803  3.62977  3.52782  3.09689  2.95690  2.30529  4.84637  3.59158    653 a - - -
          2.68618  4.42225  2.77519  2.73123  3.46354  2.40513  3.72494  3.29354  2.67741  2.69355  4.24690  2.90347  2.73739  3.18146  2.89801  2.37887  2.77519  2.98518  4.58477  3.61503
          0.02009  4.59891  4.62290  0.61958  0.77255  0.48618  0.95444
    378   1.97987  4.00150  2.73602  1.97729  4.44393  2.76735  3.73783  3.89966  2.50140  3.43258  4.20178  2.95749  3.92247  2.84190  2.98589  2.21973  2.90001  3.50612  5.60885  4.22756    654 e - - -
          2.68618  4.42225  2.77519  2.73123  3.46354  2.40513  3.72494  3.29354  2.67741  2.69355  4.24690  2.90347  2.73739  3.18146  2.89801  2.37887  2.77519  2.98518  4.58477  3.61503
          0.01820  4.59396  4.83845  0.61958  0.77255  0.49545  0.93980
    379   2.57871  5.00181  2.93643  2.20345  4.49334  3.39511  3.39811  3.99900  2.31917  3.32592  3.62156  2.50172  3.89895  2.39825  2.53729  2.35312  2.49478  3.57784  5.63871  4.18952    655 e - - -
          2.68618  4.42225  2.77519  2.73123  3.46354  2.40513  3.72494  3.29354  2.67741  2.69355  4.24690  2.90347  2.73739  3.18146  2.89801  2.37887  2.77519  2.98518  4.58477  3.61503
          0.02094  4.59081  4.54862  0.61958  0.77255  0.47699  0.96930
    380   2.92673  5.57489  2.15408  2.27295  4.88582  1.90751  3.86965  4.38736  2.73523  3.87018  4.65714  1.56379  4.05272  2.98354  3.29810  2.90175  3.28501  3.93574  6.01879  4.55866    656 n - - -
          2.68618  4.42225  2.77519  2.73123  3.46354  2.40513  3.72494  3.29354  2.67741  2.69355  4.24690  2.90347  2.73739  3.18146  2.89801  2.37887  2.77519  2.98518  4.58477  3.61503
          0.02162  4.59288  4.48647  0.61958  0.77255  0.47964  0.96497
    381   2.70141  4.07713  3.63822  3.01134  3.52819  3.60643  3.79914  1.88265  2.53450  2.50616  3.29868  3.45621  4.09541  2.84501  3.07803  2.93564  2.65533  2.26531  5.00365  3.67911    657 i - - -
          2.68618  4.42225  2.77519  2.73123  3.46354  2.40513  3.72494  3.29354  2.67741  2.69355  4.24690  2.90347  2.73739  3.18146  2.89801  2.37887  2.77519  2.98518  4.58477  3.61503
          0.01516  4.59218  5.31452  0.61958  0.77255  0.47884  0.96627
    382   2.60676  5.20578  2.15821  1.91779  4.32517  2.91927  3.54646  4.01888  2.35555  3.47109  3.98071  2.57826  3.84185  2.70967  2.82310  2.60102  2.88439  3.60405  5.66122  4.16305    658 e - - -
          2.68618  4.42225  2.77519  2.73123  3.46354  2.40513  3.72494  3.29354  2.67741  2.69355  4.24690  2.90347  2.73739  3.18146  2.89801  2.37887  2.77519  2.98518  4.58477  3.61503
          0.01507  4.59850  5.32085  0.61958  0.77255  0.48618  0.95444
    383   2.81026  4.57790  3.84169  3.33642  3.61638  3.62535  4.24394  2.77683  3.23836  2.56516  3.77300  3.67045  1.08072  3.58031  3.55812  3.05062  3.13582  2.68405  5.29555  4.01619    659 p - - -
          2.68618  4.42225  2.77519  2.73123  3.46354  2.40513  3.72494  3.29354  2.67741  2.69355  4.24690  2.90347  2.73739  3.18146  2.89801  2.37887  2.77519  2.98518  4.58477  3.61503
          0.01507  4.59850  5.32085  0.61958  0.77255  0.48618  0.95444
    384   2.48641  5.07087  2.71223  1.88031  4.54430  3.36248  3.66055  4.00984  2.14737  3.38812  4.19902  2.86505  3.89878  2.69264  2.73423  2.14131  2.75415  3.57252  5.65672  4.25150    660 e - - -
          2.68618  4.42225  2.77519  2.73123  3.46354  2.40513  3.72494  3.29354  2.67741  2.69355  4.24690  2.90347  2.73739  3.18146  2.89801  2.37887  2.77519  2.98518  4.58477  3.61503
          0.01507  4.59850  5.32085  0.61958  0.77255  0.48618  0.95444
    385   2.69572  5.21269  2.84268  1.87756  4.50325  3.42437  3.50287  3.89654  1.78809  3.45812  4.19671  2.87027  3.90012  2.62870  2.71650  2.64854  2.81796  3.39340  5.65103  3.68265    661 k - - -
          2.68618  4.42225  2.77519  2.73123  3.46354  2.40513  3.72494  3.29354  2.67741  2.69355  4.24690  2.90347  2.73739  3.18146  2.89801  2.37887  2.77519  2.98518  4.58477  3.61503
          0.01688  4.59850  5.01032  0.61958  0.77255  0.48618  0.95444
    386   2.62266  5.19810  2.86977  1.96452  4.44293  3.38335  3.67505  3.77090  1.98098  3.37617  4.10520  2.96230  3.90095  2.35952  2.64744  2.60338  2.66791  3.14969  5.64022  4.18674    662 e - - -
          2.68618  4.42225  2.77519  2.73123  3.46354  2.40513  3.72494  3.29354  2.67741  2.69355  4.24690  2.90347  2.73739  3.18146  2.89801  2.37887  2.77519  2.98518  4.58477  3.61503
          0.01509  4.59689  5.31923  0.61958  0.77255  0.48409  0.95779
    387   2.65448  5.13924  2.77164  2.45488  4.40721  3.10039  3.61983  3.90621  2.42103  3.35815  3.92695  2.07591  2.15251  2.82099  2.92215  2.64307  2.96653  3.47788  5.59500  4.15413    663 n - - -
          2.68618  4.42225  2.77519  2.73123  3.46354  2.40513  3.72494  3.29354  2.67741  2.69355  4.24690  2.90347  2.73739  3.18146  2.89801  2.37887  2.77519  2.98518  4.58477  3.61503
          0.01507  4.59867  5.32101  0.61958  0.77255  0.48618  0.95444
    388   2.71666  4.29845  3.98493  3.40917  3.42005  3.81203  4.10859  2.35063  3.32204  2.32948  3.28083  3.70384  3.28310  3.58051  3.57741  1.88470  2.96875  1.73885  4.91975  3.61707    664 v - - -
          2.68618  4.42225  2.77519  2.73123  3.46354  2.40513  3.72494  3.29354  2.67741  2.69355  4.24690  2.90347  2.73739  3.18146  2.89801  2.37887  2.77519  2.98518  4.58477  3.61503
          0.01508  4.59781  5.32016  0.61958  0.77255  0.48618  0.95444
    389   3.34895  5.73848  2.69457  0.53250  5.18962  3.63663  4.29102  4.70323  3.24899  4.24392  5.16054  3.23076  4.08434  3.48322  3.73917  3.32857  3.72771  4.29111  6.33422  4.93696    665 E - - -
          2.68618  4.42225  2.77519  2.73123  3.46354  2.40513  3.72494  3.29354  2.67741  2.69355  4.24690  2.90347  2.73739  3.18146  2.89801  2.37887  2.77519  2.98518  4.58477  3.61503
          0.01508  4.59781  5.32016  0.61958  0.77255  0.48618  0.95444
    390   3.42371  4.75906  5.50738  4.98826  3.76073  5.02076  5.55007  0.88853  4.88727  1.59403  3.44351  5.15053  5.22001  5.02884  4.98871  4.41472  3.77349  1.66724  5.83204  4.70879    666 i - - -
          2.68618  4.42225  2.77519  2.73123  3.46354  2.40513  3.72494  3.29354  2.67741  2.69355  4.24690  2.90347  2.73739  3.18146  2.89801  2.37887  2.77519  2.98518  4.58477  3.61503
          0.01508  4.59794  5.32028  0.61958  0.77255  0.48618  0.95444
    391   2.49554  3.99845  3.13790  2.10228  3.80040  3.55010  3.78454  3.12135  2.71465  2.90343  2.43295  3.20456  4.00194  2.73533  3.12836  2.72236  2.56078  2.87883  5.24999  3.35294    667 e - - -
          2.68618  4.42225  2.77519  2.73123  3.46354  2.40513  3.72494  3.29354  2.67741  2.69355  4.24690  2.90347  2.73739  3.18146  2.89801  2.37887  2.77519  2.98518  4.58477  3.61503
          0.01679  4.59794  5.02399  0.61958  0.77255  0.48618  0.95444
    392   2.32050  4.61889  3.45184  2.91800  4.09454  1.76066  4.01193  3.46849  2.89548  2.89418  3.79965  3.33607  2.19724  3.22667  3.30735  2.74105  2.47417  3.12764  5.44358  4.16949    668 g - - -
          2.68618  4.42225  2.77519  2.73123  3.46354  2.40513  3.72494  3.29354  2.67741  2.69355  4.24690  2.90347  2.73739  3.18146  2.89801  2.37887  2.77519  2.98518  4.58477  3.61503
          0.01511  4.59589  5.31823  0.61958  0.77255  0.48935  0.94939
    393   2.34098  3.75035  3.41449  3.04778  4.10172  3.20748  4.10397  3.49184  3.02389  3.16642  3.84798  3.36729  4.00541  3.34176  3.41785  1.91975  1.36827  3.15174  5.46903  4.21204    669 t - - -
          2.68618  4.42225  2.77519  2.73123  3.46354  2.40513  3.72494  3.29354  2.67741  2.69355  4.24690  2.90347  2.73739  3.18146  2.89801  2.37887  2.77519  2.98518  4.58477  3.61503
          0.01511  4.59589  5.31823  0.61958  0.77255  0.48935  0.94939
    394   3.35305  6.02369  1.98715  0.71219  5.31381  3.49129  4.13476  4.87012  3.20963  4.33114  5.19454  2.96056  4.19652  3.30510  3.85037  3.09950  3.65381  4.40776  6.47804  4.91654    670 e - - -
          2.68618  4.42225  2.77519  2.73123  3.46354  2.40513  3.72494  3.29354  2.67741  2.69355  4.24690  2.90347  2.73739  3.18146  2.89801  2.37887  2.77519  2.98518  4.58477  3.61503
          0.01511  4.59589  5.31823  0.61958  0.77255  0.48935  0.94939
    395   3.07192  4.94337  3.94539  3.87970  4.93661  3.63512  4.99372  4.54107  4.00271  4.19309  5.17913  4.05059  0.39311  4.36085  4.22258  3.18909  3.53605  4.01917  6.21996  5.04421    671 P - - -
          2.68618  4.42225  2.77519  2.73123  3.46354  2.40513  3.72494  3.29354  2.67741  2.69355  4.24690  2.90347  2.73739  3.18146  2.89801  2.37887  2.77519  2.98518  4.58477  3.61503
          0.01511  4.59577  5.31812  0.61958  0.77255  0.48935  0.94939
    396   3.39040  4.43916  4.60749  4.14692  2.44233  4.30934  3.89776  3.31025  3.99505  2.90622  3.97942  4.10579  4.69130  4.14618  4.14008  3.54016  3.58159  2.87942  4.22473  0.70382    672 y - - -
          2.68618  4.42225  2.77519  2.73123  3.46354  2.40513  3.72494  3.29354  2.67741  2.69355  4.24690  2.90347  2.73739  3.18146  2.89801  2.37887  2.77519  2.98518  4.58477  3.61503
          0.01512  4.59534  5.31768  0.61958  0.77255  0.48935  0.94939
    397   3.33869  4.64666  5.29290  4.71266  2.50837  4.65933  5.02062  1.32417  4.55527  1.38577  3.03742  4.80211  4.89753  4.56224  4.57712  4.00488  3.58214  1.78914  5.33638  4.23663    673 i - - -
          2.68618  4.42225  2.77519  2.73123  3.46354  2.40513  3.72494  3.29354  2.67741  2.69355  4.24690  2.90347  2.73739  3.18146  2.89801  2.37887  2.77519  2.98518  4.58477  3.61503
          0.01512  4.59534  5.31768  0.61958  0.77255  0.48935  0.94939
    398   2.91629  4.29176  4.71945  4.12663  3.35495  4.11101  4.45531  2.00814  3.95838  1.71109  2.45114  4.21238  4.45306  3.87912  4.03550  3.31885  2.99855  1.41060  4.97554  3.80511    674 v - - -
          2.68618  4.42225  2.77519  2.73123  3.46354  2.40513  3.72494  3.29354  2.67741  2.69355  4.24690  2.90347  2.73739  3.18146  2.89801  2.37887  2.77519  2.98518  4.58477  3.61503
          0.01512  4.59534  5.31768  0.61958  0.77255  0.48935  0.94939
    399   2.57444  4.61933  3.80538  3.77092  5.07888  0.49094  4.94871  4.58799  4.05538  4.29002  5.11723  3.83068  4.15615  4.27923  4.28974  2.75540  3.23351  3.85980  6.39648  5.21666    675 G - - -
          2.68618  4.42225  2.77519  2.73123  3.46354  2.40513  3.72494  3.29354  2.67741  2.69355  4.24690  2.90347  2.73739  3.18146  2.89801  2.37887  2.77519  2.98518  4.58477  3.61503
          0.01512  4.59522  5.31756  0.61958  0.77255  0.48935  0.94939
    400   2.39806  4.52107  3.91151  3.72729  5.00889  1.26172  4.82465  4.48642  3.88417  4.14765  4.92791  3.76649  4.06875  4.10909  4.16538  1.04101  3.10046  3.75104  6.32039  5.14644    676 s - - -
          2.68618  4.42225  2.77519  2.73123  3.46354  2.40513  3.72494  3.29354  2.67741  2.69355  4.24690  2.90347  2.73739  3.18146  2.89801  2.37887  2.77519  2.98518  4.58477  3.61503
          0.01512  4.59522  5.31756  0.61958  0.77255  0.48935  0.94939
    401   3.72265  5.50881  3.74104  3.60325  3.78485  4.07629  0.41600  4.63403  3.44801  4.05605  5.13200  3.85557  4.68134  4.00702  3.67750  3.77901  4.06853  4.32356  5.28162  3.70829    677 H - - -
          2.68618  4.42225  2.77519  2.73123  3.46354  2.40513  3.72494  3.29354  2.67741  2.69355  4.24690  2.90347  2.73739  3.18146  2.89801  2.37887  2.77519  2.98518  4.58477  3.61503
          0.01512  4.59522  5.31756  0.61958  0.77255  0.48935  0.94939
    402   1.58362  3.20493  4.01523  3.55044  4.40362  2.79664  4.49587  3.80852  3.50650  3.49627  4.33025  3.64303  4.04330  3.78475  3.82624  1.61061  1.65663  3.34493  5.78097  4.57731    678 a - - -
          2.68618  4.42225  2.77519  2.73123  3.46354  2.40513  3.72494  3.29354  2.67741  2.69355  4.24690  2.90347  2.73739  3.18146  2.89801  2.37887  2.77519  2.98518  4.58477  3.61503
          0.01512  4.59522  5.31756  0.61958  0.77255  0.48935  0.94939
    403   1.97276  4.59112  3.24188  2.66852  4.02530  2.07772  3.82805  3.32533  2.66960  2.99415  3.74719  3.16845  3.98125  2.59250  3.11135  2.65980  2.53167  3.06301  5.34782  4.04473    679 a - - -
          2.68618  4.42225  2.77519  2.73123  3.46354  2.40513  3.72494  3.29354  2.67741  2.69355  4.24690  2.90347  2.73739  3.18146  2.89801  2.37887  2.77519  2.98518  4.58477  3.61503
          0.42100  4.59508  1.09809  0.61958  0.77255  0.48935  0.94939
    404   2.21589  2.15894  3.47254  2.74734  3.59702  3.05335  3.86125  2.95946  2.88450  2.64438  3.42386  3.31080  3.82436  3.18170  3.23971  2.56516  2.80524  2.69172  5.02507  3.78972    680 c - - -
          2.68618  4.42225  2.77519  2.73123  3.46354  2.40513  3.72494  3.29354  2.67741  2.69355  4.24690  2.90347  2.73739  3.18146  2.89801  2.37887  2.77519  2.98518  4.58477  3.61503
          0.02261  4.19669  4.91903  0.61958  0.77255  0.27377  1.42924
    405   1.62462  2.11217  4.23243  3.81517  4.46638  2.98411  4.66692  3.86727  3.75426  3.57287  4.40921  3.68474  4.05701  4.00392  4.01506  1.18419  2.88676  3.29800  5.86233  4.68887    681 s - - -
          2.68618  4.42225  2.77519  2.73123  3.46354  2.40513  3.72494  3.29354  2.67741  2.69355  4.24690  2.90347  2.73739  3.18146  2.89801  2.37887  2.77519  2.98518  4.58477  3.61503
          0.01512  4.59508  5.31742  0.61958  0.77255  0.48935  0.94939
    406   3.78855  5.43453  4.59785  4.60526  5.62721  0.16122  5.61650  5.46215  4.87583  4.99193  6.01276  4.76565  4.83662  5.14426  4.97735  3.98841  4.31903  4.85260  6.47551  5.77180    682 G - - -
          2.68618  4.42225  2.77519  2.73123  3.46354  2.40513  3.72494  3.29354  2.67741  2.69355  4.24690  2.90347  2.73739  3.18146  2.89801  2.37887  2.77519  2.98518  4.58477  3.61503
          0.01512  4.59494  5.31728  0.61958  0.77255  0.48935  0.94939
    407   1.98049  4.13853  4.42961  3.83528  2.70196  3.87598  4.20286  2.09749  3.68081  2.22004  3.11926  3.95587  4.26260  3.86389  3.79215  3.18184  2.98828  2.38836  4.78056  1.96468    683 y - - -
          2.68618  4.42225  2.77519  2.73123  3.46354  2.40513  3.72494  3.29354  2.67741  2.69355  4.24690  2.90347  2.73739  3.18146  2.89801  2.37887  2.77519  2.98518  4.58477  3.61503
          0.01512  4.59494  5.31728  0.61958  0.77255  0.48935  0.94939
    408   4.76074  5.82566  5.31771  5.23082  3.75552  4.66260  5.05094  4.90861  5.00258  4.15278  5.49118  5.27457  5.24246  5.34184  4.98295  4.96121  5.10824  4.80849  0.17696  3.73046    684 W - - -
          2.68618  4.42225  2.77519  2.73123  3.46354  2.40513  3.72494  3.29354  2.67741  2.69355  4.24690  2.90347  2.73739  3.18146  2.89801  2.37887  2.77519  2.98518  4.58477  3.61503
          0.01512  4.59494  5.31728  0.61958  0.77255  0.48935  0.94939
    409   2.57622  3.09951  4.84423  4.28207  3.61205  4.24544  4.70212  1.76289  4.13975  2.47792  3.54607  4.37632  4.57366  4.33584  4.24968  3.58238  2.75776  1.07135  5.25200  4.05874    685 v - - -
          2.68642  4.42182  2.77530  2.73090  3.46392  2.40438  3.72533  3.29392  2.67776  2.69393  4.24726  2.90377  2.73632  3.18183  2.89837  2.37829  2.77547  2.98556  4.58515  3.61541
          0.45189  1.02536  5.31729  1.30884  0.31489  0.48935  0.94939
    410   2.87320  5.35602  1.23301  2.18182  4.52247  3.33842  3.81316  3.91410  2.58960  3.58383  4.41884  2.73460  3.93141  2.93356  3.09240  2.79869  3.08160  3.72932  5.80426  4.24628    691 d - - -
          2.68618  4.42225  2.77519  2.73123  3.46354  2.40513  3.72494  3.29354  2.67741  2.69355  4.24690  2.90347  2.73739  3.18146  2.89801  2.37887  2.77519  2.98518  4.58477  3.61503
          0.01512  4.59507  5.31741  0.61958  0.77255  0.48935  0.94939
    411   2.62257  4.31237  2.97477  2.75896  3.65175  3.39452  3.86788  2.51508  2.74651  2.18985  3.42856  3.09051  3.98362  3.08393  3.20240  2.80120  2.29182  2.44721  5.11736  3.69295    692 l - - -
          2.68595  4.42326  2.77519  2.73085  3.46354  2.40472  3.72504  3.29418  2.67737  2.69443  4.24738  2.90411  2.73632  3.18191  2.89880  2.37945  2.77581  2.98541  4.57456  3.61305
          1.17238  1.02722  1.10150  2.34112  0.10117  0.48935  0.94939
    412   2.79440  4.48160  3.58882  3.06650  3.04625  3.68764  3.79988  2.88462  2.98341  2.62268  3.61839  3.46310  3.74646  3.34987  3.27389  3.00345  2.93893  2.76993  4.60358  1.38892    739 y - - -
          2.68618  4.42225  2.77519  2.73123  3.46354  2.40513  3.72494  3.29354  2.67741  2.69355  4.24690  2.90347  2.73739  3.18146  2.89801  2.37887  2.77519  2.98518  4.58477  3.61503
          0.02258  4.19786  4.92021  0.61958  0.77255  0.27433  1.42747
    413   2.63794  5.02912  2.57797  2.25654  4.52502  3.24410  3.52491  4.04923  2.20741  3.53117  4.27160  1.85947  3.82483  2.74001  2.63292  2.61232  2.84075  3.58141  5.66487  4.24745    740 n - - -
          2.68618  4.42225  2.77519  2.73123  3.46354  2.40513  3.72494  3.29354  2.67741  2.69355  4.24690  2.90347  2.73739  3.18146  2.89801  2.37887  2.77519  2.98518  4.58477  3.61503
          0.01513  4.59434  5.31669  0.61958  0.77255  0.48935  0.94939
    414   2.83018  4.50565  3.25837  2.67574  4.22160  3.43572  3.70176  3.68256  2.43469  3.17053  4.08819  2.88346  4.02302  2.89985  1.26239  2.74199  3.05119  3.36221  5.17553  4.15741    741 r - - -
          2.68618  4.42225  2.77519  2.73123  3.46354  2.40513  3.72494  3.29354  2.67741  2.69355  4.24690  2.90347  2.73739  3.18146  2.89801  2.37887  2.77519  2.98518  4.58477  3.61503
          0.01513  4.59434  5.31669  0.61958  0.77255  0.48935  0.94939
    415   2.51653  4.97095  3.11774  2.28891  4.21956  3.53963  3.70930  3.63531  2.42213  3.21860  1.85263  3.09426  3.96862  2.74675  2.49762  2.67899  2.98764  3.30924  5.46133  4.13092    742 m - - -
          2.68618  4.42225  2.77519  2.73123  3.46354  2.40513  3.72494  3.29354  2.67741  2.69355  4.24690  2.90347  2.73739  3.18146  2.89801  2.37887  2.77519  2.98518  4.58477  3.61503
          0.01513  4.59454  5.31689  0.61958  0.77255  0.48935  0.94939
    416   2.62411  4.41526  3.63890  3.16773  3.89449  3.55152  4.13312  3.19617  3.10526  2.78765  3.44469  3.51353  4.08381  3.42906  3.45519  2.46262  1.10504  2.92014  5.31852  4.08197    743 t - - -
          2.68618  4.42225  2.77519  2.73123  3.46354  2.40513  3.72494  3.29354  2.67741  2.69355  4.24690  2.90347  2.73739  3.18146  2.89801  2.37887  2.77519  2.98518  4.58477  3.61503
          0.01513  4.59454  5.31689  0.61958  0.77255  0.48935  0.94939
    417   2.65718  4.57764  3.77161  3.51832  4.55110  3.37204  4.38044  3.94544  3.49829  3.69649  4.55418  3.62349  4.10996  3.85906  3.75758  2.54676  0.66070  3.49775  5.92109  4.67873    744 T - - -
          2.68618  4.42225  2.77519  2.73123  3.46354  2.40513  3.72494  3.29354  2.67741  2.69355  4.24690  2.90347  2.73739  3.18146  2.89801  2.37887  2.77519  2.98518  4.58477  3.61503
          0.01513  4.59417  5.31651  0.61958  0.77255  0.48935  0.94939
    418   3.06138  4.39061  4.92058  4.34825  3.54647  4.35431  4.60944  1.56738  4.14932  1.81074  3.44087  4.45513  4.67651  4.37473  4.10409  3.68459  3.30451  1.15569  5.24933  4.07181    745 v - - -
          2.68618  4.42225  2.77519  2.73123  3.46354  2.40513  3.72494  3.29354  2.67741  2.69355  4.24690  2.90347  2.73739  3.18146  2.89801  2.37887  2.77519  2.98518  4.58477  3.61503
          0.01513  4.59417  5.31651  0.61958  0.77255  0.48935  0.94939
    419   2.66529  5.22962  2.62560  2.10185  4.56335  3.41417  3.32654  4.03836  1.93190  3.51753  3.97965  2.61956  2.78576  2.69027  2.76707  2.61583  2.86939  3.59858  5.66319  4.23860    746 k - - -
          2.68618  4.42225  2.77519  2.73123  3.46354  2.40513  3.72494  3.29354  2.67741  2.69355  4.24690  2.90347  2.73739  3.18146  2.89801  2.37887  2.77519  2.98518  4.58477  3.61503
          0.01533  4.59417  5.27769  0.61958  0.77255  0.48935  0.94939
    420   2.78163  4.75378  3.22265  2.90284  4.30280  0.95758  4.02015  3.79898  2.91216  3.42859  4.28056  3.07909  4.09848  3.30905  3.11011  2.92645  3.16236  3.43860  5.62420  3.86192    747 g - - -
          2.68618  4.42225  2.77519  2.73123  3.46354  2.40513  3.72494  3.29354  2.67741  2.69355  4.24690  2.90347  2.73739  3.18146  2.89801  2.37887  2.77519  2.98518  4.58477  3.61503
          0.01514  4.59364  5.31599  0.61958  0.77255  0.48972  0.94881
    421   3.94311  5.18807  5.66234  5.11837  3.30749  5.25715  5.54319  2.47152  4.90929  0.44271  2.98792  5.36727  5.31560  4.90159  4.93040  4.67099  4.16033  2.63430  5.57519  4.55122    748 L - - -
          2.68618  4.42225  2.77519  2.73123  3.46354  2.40513  3.72494  3.29354  2.67741  2.69355  4.24690  2.90347  2.73739  3.18146  2.89801  2.37887  2.77519  2.98518  4.58477  3.61503
          0.01514  4.59364  5.31599  0.61958  0.77255  0.48972  0.94881
    422   4.59021  5.54821  5.48287  5.38876  0.69599  5.11923  3.78946  4.18300  5.16482  3.26775  4.70878  4.66839  5.37251  4.83256  4.97462  4.51712  4.78305  4.12736  3.46752  1.25012    749 f - - -
          2.68618  4.42225  2.77519  2.73123  3.46354  2.40513  3.72494  3.29354  2.67741  2.69355  4.24690  2.90347  2.73739  3.18146  2.89801  2.37887  2.77519  2.98518  4.58477  3.61503
          0.01514  4.59364  5.31599  0.61958  0.77255  0.48972  0.94881
    423   1.40076  3.66786  3.78271  3.23714  3.72847  2.73781  4.11353  3.06879  3.18305  2.79164  3.33903  3.55768  4.08797  3.47364  3.51230  2.85517  2.11035  2.70764  5.18296  3.96090    750 a - - -
          2.68618  4.42225  2.77519  2.73123  3.46354  2.40513  3.72494  3.29354  2.67741  2.69355  4.24690  2.90347  2.73739  3.18146  2.89801  2.37887  2.77519  2.98518  4.58477  3.61503
          0.01515  4.59340  5.31575  0.61958  0.77255  0.48972  0.94881
    424   0.85504  3.11975  4.13088  3.61018  4.01805  3.19365  4.44549  3.19318  3.56786  3.10120  3.91872  3.76375  4.09507  3.83142  3.83149  2.60528  3.00155  2.85321  5.46806  4.27496    751 a - - -
          2.68618  4.42225  2.77519  2.73123  3.46354  2.40513  3.72494  3.29354  2.67741  2.69355  4.24690  2.90347  2.73739  3.18146  2.89801  2.37887  2.77519  2.98518  4.58477  3.61503
          0.01516  4.59271  5.31506  0.61958  0.77255  0.48972  0.94881
    425   2.31373  4.65487  3.98196  3.92707  5.12857  0.47994  5.03977  4.58777  4.16709  4.30489  5.14689  3.94150  4.20763  4.38598  4.38075  2.93044  3.29118  3.88530  6.40560  5.30113    752 G - - -
          2.68618  4.42225  2.77519  2.73123  3.46354  2.40513  3.72494  3.29354  2.67741  2.69355  4.24690  2.90347  2.73739  3.18146  2.89801  2.37887  2.77519  2.98518  4.58477  3.61503
          0.01516  4.59254  5.31489  0.61958  0.77255  0.48972  0.94881
    426   3.15128  4.37833  0.78668  2.19736  4.93799  3.54970  4.06733  4.40794  3.03163  3.96564  4.80530  3.05793  4.14231  3.23116  3.58607  3.08245  3.44267  4.00147  6.13076  4.68394    753 d - - -
          2.68618  4.42225  2.77519  2.73123  3.46354  2.40513  3.72494  3.29354  2.67741  2.69355  4.24690  2.90347  2.73739  3.18146  2.89801  2.37887  2.77519  2.98518  4.58477  3.61503
          0.01516  4.59254  5.31489  0.61958  0.77255  0.48972  0.94881
    427   1.97422  4.04551  4.01393  3.47585  3.67798  2.17992  4.24347  2.82470  3.40068  2.74172  3.65728  3.68840  4.14181  3.66501  3.67314  2.92401  2.51079  1.57386  5.15792  3.95362    754 v - - -
          2.68618  4.42225  2.77519  2.73123  3.46354  2.40513  3.72494  3.29354  2.67741  2.69355  4.24690  2.90347  2.73739  3.18146  2.89801  2.37887  2.77519  2.98518  4.58477  3.61503
          0.01585  4.59254  5.18526  0.61958  0.77255  0.48972  0.94881
    428   1.63832  3.68192  4.19418  3.62491  3.44501  3.81653  4.22696  2.49055  3.51833  2.37808  3.43376  3.80398  4.23235  3.75363  3.72575  2.63253  2.95006  1.63953  4.96201  3.76617    755 a - - -
          2.68618  4.42225  2.77519  2.73123  3.46354  2.40513  3.72494  3.29354  2.67741  2.69355  4.24690  2.90347  2.73739  3.18146  2.89801  2.37887  2.77519  2.98518  4.58477  3.61503
          0.01517  4.59186  5.31421  0.61958  0.77255  0.49099  0.94680
    429   3.18183  5.04419  4.13467  4.12175  5.29203  0.28263  5.24929  4.97654  4.39712  4.60739  5.53556  4.25205  4.51012  4.65971  4.53552  3.37241  3.75191  4.32203  6.40112  5.41071    756 G - - -
          2.68618  4.42225  2.77519  2.73123  3.46354  2.40513  3.72494  3.29354  2.67741  2.69355  4.24690  2.90347  2.73739  3.18146  2.89801  2.37887  2.77519  2.98518  4.58477  3.61503
          0.01517  4.59186  5.31421  0.61958  0.77255  0.49099  0.94680
    430   1.37105  3.74865  3.88902  3.56537  4.49093  1.16519  4.54050  3.88776  3.54306  3.56202  4.41753  3.65919  4.05129  3.62619  3.85477  2.75412  3.03319  3.34841  5.86026  4.65744    757 g - - -
          2.68618  4.42225  2.77519  2.73123  3.46354  2.40513  3.72494  3.29354  2.67741  2.69355  4.24690  2.90347  2.73739  3.18146  2.89801  2.37887  2.77519  2.98518  4.58477  3.61503
          0.01517  4.59186  5.31421  0.61958  0.77255  0.49099  0.94680
    431   2.09499  2.78577  3.56936  3.01521  3.74172  3.61199  3.97140  3.12432  2.97731  2.82664  3.66437  3.06471  4.05645  3.28842  3.35072  1.70195  2.60450  2.69773  5.17634  3.76679    758 s - - -
          2.68618  4.42225  2.77519  2.73123  3.46354  2.40513  3.72494  3.29354  2.67741  2.69355  4.24690  2.90347  2.73739  3.18146  2.89801  2.37887  2.77519  2.98518  4.58477  3.61503
          0.01517  4.59156  5.31390  0.61958  0.77255  0.49099  0.94680
    432   2.09823  4.54297  3.79936  3.51386  4.84139  1.81010  4.62653  4.29671  3.61691  3.94471  4.73449  3.66260  1.14904  3.87639  3.95172  2.29745  3.07093  3.65608  6.14824  4.94003    759 p - - -
          2.68618  4.42225  2.77519  2.73123  3.46354  2.40513  3.72494  3.29354  2.67741  2.69355  4.24690  2.90347  2.73739  3.18146  2.89801  2.37887  2.77519  2.98518  4.58477  3.61503
          0.01518  4.59093  5.31327  0.61958  0.77255  0.49099  0.94680
    433   2.77776  5.16300  3.06036  2.50779  4.41492  3.55382  1.91843  3.92436  2.12843  3.26275  4.21779  2.75950  3.94622  2.21500  2.88098  2.62013  3.00498  3.53763  5.60147  3.84222    760 h - - -
          2.68618  4.42225  2.77519  2.73123  3.46354  2.40513  3.72494  3.29354  2.67741  2.69355  4.24690  2.90347  2.73739  3.18146  2.89801  2.37887  2.77519  2.98518  4.58477  3.61503
          0.01518  4.59093  5.31327  0.61958  0.77255  0.49099  0.94680
    434   2.89527  5.40757  3.64085  3.04034  4.94486  3.88397  3.92096  4.26420  0.74492  3.73669  4.59318  3.45181  4.29098  3.05401  2.32684  3.17893  3.46388  3.92673  5.78720  4.60310    761 k - - -
          2.68618  4.42225  2.77519  2.73123  3.46354  2.40513  3.72494  3.29354  2.67741  2.69355  4.24690  2.90347  2.73739  3.18146  2.89801  2.37887  2.77519  2.98518  4.58477  3.61503
          0.01518  4.59093  5.31327  0.61958  0.77255  0.49099  0.94680
    435   4.54492  5.53597  5.39224  5.26777  0.77609  5.07861  3.30451  4.19731  5.05921  3.39383  4.72559  4.63151  5.34202  4.78549  4.91461  4.47457  4.74149  4.12540  3.86775  1.13522    762 f - - -
          2.68618  4.42225  2.77519  2.73123  3.46354  2.40513  3.72494  3.29354  2.67741  2.69355  4.24690  2.90347  2.73739  3.18146  2.89801  2.37887  2.77519  2.98518  4.58477  3.61503
          0.01518  4.59093  5.31327  0.61958  0.77255  0.49099  0.94680
    436   2.71081  4.44577  4.16504  3.66128  3.81911  3.76513  4.45573  2.46287  3.57831  2.75182  3.76246  3.88662  4.29568  3.86271  3.84660  1.47275  3.13445  1.37036  5.36875  4.15492    763 v - - -
          2.68618  4.42225  2.77519  2.73123  3.46354  2.40513  3.72494  3.29354  2.67741  2.69355  4.24690  2.90347  2.73739  3.18146  2.89801  2.37887  2.77519  2.98518  4.58477  3.61503
          0.01518  4.59093  5.31327  0.61958  0.77255  0.49099  0.94680
    437   2.56018  4.57237  3.62955  3.36384  4.71623  2.48129  4.48617  4.15693  3.43274  3.80304  4.60161  3.58634  3.99909  3.71646  3.79595  1.04800  1.68662  3.58436  6.02133  4.78820    764 s - - -
          2.68618  4.42225  2.77519  2.73123  3.46354  2.40513  3.72494  3.29354  2.67741  2.69355  4.24690  2.90347  2.73739  3.18146  2.89801  2.37887  2.77519  2.98518  4.58477  3.61503
          0.01519  4.59068  5.31303  0.61958  0.77255  0.49099  0.94680
    438   3.78056  5.42763  4.58918  4.59596  5.61914  0.16270  5.60828  5.45233  4.86612  4.98315  6.00352  4.75698  4.82978  5.13488  4.96873  3.98022  4.31082  4.84356  6.46919  5.76339    765 G - - -
          2.68618  4.42225  2.77519  2.73123  3.46354  2.40513  3.72494  3.29354  2.67741  2.69355  4.24690  2.90347  2.73739  3.18146  2.89801  2.37887  2.77519  2.98518  4.58477  3.61503
          0.01519  4.59039  5.31274  0.61958  0.77255  0.49099  0.94680
    439   1.55203  2.24742  4.35195  3.97069  4.50801  3.26741  4.77198  3.91712  3.89576  3.65067  4.48725  3.86929  4.06065  4.13047  4.12045  1.06212  2.89854  3.39634  5.94170  4.78471    766 s - - -
          2.68618  4.42225  2.77519  2.73123  3.46354  2.40513  3.72494  3.29354  2.67741  2.69355  4.24690  2.90347  2.73739  3.18146  2.89801  2.37887  2.77519  2.98518  4.58477  3.61503
          0.01519  4.59025  5.31259  0.61958  0.77255  0.49099  0.94680
    440   2.54482  4.00349  4.35227  3.76047  2.14496  3.79044  2.29467  2.61647  3.61422  1.94051  2.89814  3.88239  4.23273  3.80687  3.74311  3.16106  2.97516  2.43245  3.38819  3.44580    767 l - - -
          2.68618  4.42225  2.77519  2.73123  3.46354  2.40513  3.72494  3.29354  2.67741  2.69355  4.24690  2.90347  2.73739  3.18146  2.89801  2.37887  2.77519  2.98518  4.58477  3.61503
          0.01519  4.59025  5.31259  0.61958  0.77255  0.49099  0.94680
    441   1.18100  4.36420  4.16646  3.68788  4.01630  3.54240  4.50370  3.00519  3.61149  3.00768  3.95940  3.83002  4.17578  3.88416  3.87960  2.92985  1.95805  1.92365  5.51222  4.28510    768 a - - -
          2.68618  4.42225  2.77519  2.73123  3.46354  2.40513  3.72494  3.29354  2.67741  2.69355  4.24690  2.90347  2.73739  3.18146  2.89801  2.37887  2.77519  2.98518  4.58477  3.61503
          0.01520  4.59010  5.31245  0.61958  0.77255  0.49099  0.94680
    442   2.92829  4.28917  2.80313  0.91301  4.61929  3.51207  3.93335  4.05764  2.75290  3.62782  4.44207  3.09282  4.05275  2.99846  3.22087  2.85955  3.16510  3.67361  5.81893  4.43820    769 e - - -
          2.68618  4.42225  2.77519  2.73123  3.46354  2.40513  3.72494  3.29354  2.67741  2.69355  4.24690  2.90347  2.73739  3.18146  2.89801  2.37887  2.77519  2.98518  4.58477  3.61503
          0.01520  4.58977  5.31212  0.61958  0.77255  0.48892  0.95008
    443   2.35777  4.57040  3.86497  3.81157  5.07111  0.52623  4.95248  4.53357  4.06642  4.24922  5.06715  3.83173  4.12700  4.28130  4.29485  2.75648  3.18702  3.80644  6.39596  5.23274    770 G - - -
          2.68618  4.42225  2.77519  2.73123  3.46354  2.40513  3.72494  3.29354  2.67741  2.69355  4.24690  2.90347  2.73739  3.18146  2.89801  2.37887  2.77519  2.98518  4.58477  3.61503
          0.01519  4.59032  5.31266  0.61958  0.77255  0.48972  0.94881
    444   2.70171  5.14182  3.08320  1.96163  4.42985  3.55906  3.71246  3.54774  2.23338  3.30961  4.08332  3.05748  3.95407  2.83273  1.63897  2.77145  3.00741  3.29759  5.58679  4.22947    771 r - - -
          2.68618  4.42225  2.77519  2.73123  3.46354  2.40513  3.72494  3.29354  2.67741  2.69355  4.24690  2.90347  2.73739  3.18146  2.89801  2.37887  2.77519  2.98518  4.58477  3.61503
          0.01520  4.58999  5.31233  0.61958  0.77255  0.48972  0.94881
    445   3.47536  4.77456  5.31388  4.74568  3.41241  4.81382  5.16841  0.91658  4.59540  1.41997  2.92768  4.91041  5.01516  4.47291  4.65900  4.16776  3.69722  2.28389  5.46005  4.29155    772 i - - -
          2.68618  4.42225  2.77519  2.73123  3.46354  2.40513  3.72494  3.29354  2.67741  2.69355  4.24690  2.90347  2.73739  3.18146  2.89801  2.37887  2.77519  2.98518  4.58477  3.61503
          0.01521  4.58943  5.31178  0.61958  0.77255  0.48972  0.94881
    446   0.67197  3.62251  4.34362  3.92562  4.29055  3.37098  4.68763  3.40787  3.82487  3.34209  4.24589  3.88360  4.10513  4.07651  4.01006  2.65267  2.99401  2.78531  5.74187  4.57086    773 A - - -
          2.68618  4.42225  2.77519  2.73123  3.46354  2.40513  3.72494  3.29354  2.67741  2.69355  4.24690  2.90347  2.73739  3.18146  2.89801  2.37887  2.77519  2.98518  4.58477  3.61503
          0.01521  4.58943  5.31178  0.61958  0.77255  0.48972  0.94881
    447   0.81025  4.47507  4.01581  3.63547  4.54418  1.99935  4.60041  3.73121  3.61172  3.56021  4.41964  3.72955  4.05790  3.89327  3.90875  2.64624  2.99180  3.28389  5.91722  4.72164    774 a - - -
          2.68618  4.42225  2.77519  2.73123  3.46354  2.40513  3.72494  3.29354  2.67741  2.69355  4.24690  2.90347  2.73739  3.18146  2.89801  2.37887  2.77519  2.98518  4.58477  3.61503
          0.01567  4.58943  5.22366  0.61958  0.77255  0.48972  0.94881
    448   2.70688  5.11679  2.98033  2.21919  4.37776  3.53099  3.66715  3.72054  1.53049  2.95424  4.15648  2.94324  3.92185  2.74804  2.43172  2.71721  2.92916  3.51694  5.61162  4.22029    775 k - - -
          2.68618  4.42225  2.77519  2.73123  3.46354  2.40513  3.72494  3.29354  2.67741  2.69355  4.24690  2.90347  2.73739  3.18146  2.89801  2.37887  2.77519  2.98518  4.58477  3.61503
          0.01573  4.54049  5.31132  0.61550  0.77733  0.49056  0.94747
    449   1.87702  5.14791  2.79362  2.36635  4.43471  3.01903  3.49295  3.91697  2.45351  3.43804  4.14533  2.89033  3.91017  2.61488  2.94716  2.09530  2.69874  3.50087  5.55986  4.16442    777 a - - -
          2.68618  4.42225  2.77519  2.73123  3.46354  2.40513  3.72494  3.29354  2.67741  2.69355  4.24690  2.90347  2.73739  3.18146  2.89801  2.37887  2.77519  2.98518  4.58477  3.61503
          0.01521  4.58898  5.31132  0.61958  0.77255  0.49056  0.94747
    450   1.41079  4.31794  4.30993  3.73888  3.46800  3.95578  4.34483  2.10600  3.62667  2.35068  2.24032  3.96727  4.35542  3.86415  3.83185  3.23488  3.10225  2.24487  5.04973  3.85963    778 a - - -
          2.68618  4.42225  2.77519  2.73123  3.46354  2.40513  3.72494  3.29354  2.67741  2.69355  4.24690  2.90347  2.73739  3.18146  2.89801  2.37887  2.77519  2.98518  4.58477  3.61503
          0.01578  4.58898  5.20396  0.61958  0.77255  0.49056  0.94747
    451   2.44240  3.54702  4.56189  3.89712  3.29669  3.81576  4.26335  1.96476  3.79465  1.98552  3.24369  4.01274  4.30912  3.96668  3.84724  3.20258  2.93887  1.41909  4.83825  3.64413    779 v - - -
          2.68618  4.42225  2.77517  2.73123  3.46354  2.40512  3.72495  3.29354  2.67741  2.69354  4.24690  2.90347  2.73740  3.18146  2.89801  2.37887  2.77520  2.98518  4.58477  3.61503
          0.02129  4.12735  5.31076  0.61148  0.78209  0.49160  0.94583
    452   2.39652  5.15308  2.83826  2.04972  4.54177  3.44018  3.59860  4.03562  1.82237  3.47279  4.26950  2.86713  3.89976  2.62949  2.32442  2.57424  2.94618  3.60280  5.66095  4.20432    784 k - - -
          2.68618  4.42225  2.77519  2.73123  3.46354  2.40513  3.72494  3.29354  2.67741  2.69355  4.24690  2.90347  2.73739  3.18146  2.89801  2.37887  2.77519  2.98518  4.58477  3.61503
          0.01522  4.58842  5.31076  0.61958  0.77255  0.49160  0.94583
    453   2.66065  4.53666  3.02877  2.69245  2.69036  3.65926  3.87989  3.04716  2.72816  2.73192  3.63280  3.31585  4.04545  2.91015  3.15326  2.88015  2.93379  2.79205  4.00795  1.93175    785 y - - -
          2.68618  4.42225  2.77519  2.73123  3.46354  2.40513  3.72494  3.29354  2.67741  2.69355  4.24690  2.90347  2.73739  3.18146  2.89801  2.37887  2.77519  2.98518  4.58477  3.61503
          0.01522  4.58842  5.31076  0.61958  0.77255  0.48853  0.95070
    454   2.45449  3.14774  4.55243  3.93543  3.16129  3.83891  4.22527  1.68925  3.65847  1.89743  3.05979  4.01561  4.26012  3.92602  3.81875  3.14532  2.91142  1.93116  4.71214  3.50567    786 i - - -
          2.68601  4.42241  2.77498  2.73096  3.46372  2.40515  3.72502  3.29373  2.67729  2.69369  4.24708  2.90335  2.73761  3.18138  2.89805  2.37887  2.77522  2.98524  4.58503  3.61524
          0.40174  1.24880  3.12362  1.57232  0.23264  0.48972  0.94881
    455   2.49198  4.60894  2.98449  2.60020  3.76968  3.36071  3.78461  2.98183  2.51246  2.28750  3.33503  2.93983  3.74004  2.94137  2.84963  2.72226  2.79192  2.44825  4.96199  3.67624    881 l - - -
          2.68618  4.42225  2.77520  2.73123  3.46354  2.40513  3.72494  3.29354  2.67740  2.69355  4.24690  2.90346  2.73740  3.18146  2.89801  2.37887  2.77520  2.98518  4.58477  3.61503
          0.13265  4.13473  2.22360  0.57987  0.82091  0.44954  1.01590
    456   2.61740  5.20568  1.82245  2.04483  4.51174  3.32949  3.63391  3.99427  2.29524  3.45255  4.20193  2.82970  3.60934  2.69528  2.86414  2.59581  2.82209  3.56250  5.64377  4.20854    883 d - - -
          2.68618  4.42225  2.77520  2.73123  3.46354  2.40512  3.72495  3.29354  2.67741  2.69355  4.24690  2.90347  2.73739  3.18142  2.89801  2.37887  2.77519  2.98518  4.58477  3.61503
          0.06588  3.72742  3.22625  0.55087  0.85908  0.62791  0.76294
    457   2.60132  5.14453  2.74575  2.20356  4.29313  3.07195  2.81414  3.87639  2.30046  3.04110  4.02436  2.31448  3.77137  2.61382  2.82930  2.60052  2.84048  3.41939  5.59013  4.16090    886 e - - -
          2.68618  4.42225  2.77519  2.73123  3.46354  2.40513  3.72494  3.29354  2.67741  2.69355  4.24690  2.90347  2.73739  3.18146  2.89801  2.37887  2.77519  2.98518  4.58477  3.61503
          0.16554  4.46142  1.95889  0.61958  0.77255  0.62820  0.76261
    458   2.38433  5.08923  2.87210  2.26094  4.40408  3.10547  3.56539  3.80786  1.81701  3.34451  4.09713  2.82687  3.42573  2.68241  2.78581  2.49296  2.82365  3.35166  5.54011  4.12728    887 k - - -
          2.68618  4.42225  2.77519  2.73123  3.46354  2.40513  3.72494  3.29354  2.67741  2.69355  4.24690  2.90347  2.73739  3.18146  2.89801  2.37887  2.77519  2.98518  4.58477  3.61503
          0.05073  4.34335  3.31134  0.61958  0.77255  0.58023  0.82046
    459   2.40859  5.15150  2.22985  2.28348  4.38958  2.99105  3.61456  3.87760  2.26880  3.28979  4.19690  2.63194  3.23467  2.66558  2.84824  2.52414  2.81402  3.48741  5.59410  4.16191    888 d - - -
          2.68619  4.42221  2.77520  2.73123  3.46356  2.40511  3.72497  3.29352  2.67739  2.69355  4.24691  2.90345  2.73739  3.18146  2.89802  2.37888  2.77518  2.98516  4.58480  3.61505
          0.07218  3.06669  3.76956  0.93402  0.49918  0.66824  0.71869
    460   2.46841  4.59157  2.92014  2.36059  3.05859  3.41773  3.64963  2.96505  2.59791  2.63539  3.61811  3.00204  3.66249  2.86332  3.03980  2.69481  2.74701  2.90296  4.44451  3.03560    917 e - - -
          2.68618  4.42225  2.77519  2.73123  3.46354  2.40513  3.72494  3.29354  2.67741  2.69355  4.24690  2.90347  2.73739  3.18146  2.89801  2.37887  2.77519  2.98518  4.58477  3.61503
          0.25651  4.43728  1.53981  0.61958  0.77255  0.70990  0.67667
    461   2.47160  4.92032  2.90937  2.33819  4.13069  3.08674  3.59088  3.59950  2.02301  3.00134  3.76445  2.87477  3.71043  2.61125  2.81407  2.56253  2.55936  3.10959  5.40071  4.04246    918 k - - -
          2.68618  4.42225  2.77519  2.73123  3.46354  2.40513  3.72494  3.29354  2.67741  2.69355  4.24690  2.90347  2.73739  3.18146  2.89801  2.37887  2.77519  2.98518  4.58477  3.61503
          0.02781  4.20923  4.37618  0.61958  0.77255  0.65762  0.72998
    462   2.59165  4.65618  3.13223  2.48994  3.75078  3.47472  3.73428  2.84743  2.57192  2.77088  3.71493  3.04215  2.08369  2.92064  3.02382  2.70487  2.81024  2.78663  5.14987  3.90483    919 p - - -
          2.68618  4.42225  2.77519  2.73123  3.46354  2.40513  3.72494  3.29354  2.67741  2.69355  4.24690  2.90347  2.73739  3.18146  2.89801  2.37887  2.77519  2.98518  4.58477  3.61503
          0.02008  4.35719  4.95219  0.61958  0.77255  0.67944  0.70705
    463   2.45239  4.95007  2.80497  1.96822  4.22119  3.37055  3.50901  3.71288  2.27449  3.30352  4.02924  2.71983  3.73186  2.65551  2.78103  2.51926  2.47025  3.31898  5.30991  4.04255    920 e - - -
          2.68618  4.42225  2.77519  2.73123  3.46354  2.40513  3.72494  3.29354  2.67741  2.69355  4.24690  2.90347  2.73739  3.18146  2.89801  2.37887  2.77519  2.98518  4.58477  3.61503
          0.02053  4.41506  4.79982  0.61958  0.77255  0.70235  0.68403
    464   2.55216  4.12467  4.15623  3.50938  3.05416  3.67225  4.08763  2.11715  3.39345  1.84398  3.15035  3.77168  3.26536  3.62289  3.61930  3.03234  2.86371  1.86477  4.58786  3.47650    921 l - - -
          2.68618  4.42225  2.77519  2.73123  3.46354  2.40513  3.72494  3.29354  2.67741  2.69355  4.24690  2.90347  2.73739  3.18146  2.89801  2.37887  2.77519  2.98518  4.58477  3.61503
          0.01829  4.43111  5.07891  0.61958  0.77255  0.55023  0.85996
    465   2.50954  5.07310  2.05246  2.26288  4.41001  3.31373  3.62969  3.85979  2.19053  3.39504  4.19884  2.77196  3.68563  2.74485  2.86036  2.25877  2.79410  3.54277  5.61605  4.13068    922 d - - -
          2.68617  4.42229  2.77520  2.73123  3.46357  2.40510  3.72497  3.29343  2.67744  2.69353  4.24686  2.90346  2.73740  3.18150  2.89802  2.37886  2.77521  2.98517  4.58481  3.61506
          0.26283  3.03111  1.69902  1.02403  0.44495  0.55179  0.85783
    466   2.50400  5.12007  2.39384  2.04966  4.41413  3.22836  3.59162  3.81174  2.30036  3.36173  3.77770  2.77251  3.21920  2.56923  2.80525  2.50634  2.79888  3.48016  5.56357  4.11133    943 e - - -
          2.68618  4.42225  2.77519  2.73123  3.46354  2.40513  3.72494  3.29354  2.67741  2.69355  4.24690  2.90347  2.73739  3.18146  2.89801  2.37887  2.77519  2.98518  4.58477  3.61503
          0.02190  4.34263  4.74939  0.61958  0.77255  0.42532  1.06005
    467   2.27253  5.13739  2.61833  1.99532  4.52530  3.11885  3.57184  3.91634  2.22227  3.37662  4.09392  2.86272  3.80453  2.54591  2.80020  2.51840  2.64766  3.45008  5.63051  4.22629    944 e - - -
          2.68618  4.42225  2.77519  2.73123  3.46354  2.40513  3.72494  3.29354  2.67741  2.69355  4.24690  2.90347  2.73739  3.18146  2.89801  2.37887  2.77519  2.98518  4.58477  3.61503
          0.01647  4.53046  5.19297  0.61958  0.77255  0.56232  0.84370
    468   2.53583  5.12890  2.73597  2.12199  4.37728  3.36951  3.64403  3.73834  2.31688  3.17984  4.09951  2.85757  3.77437  2.28862  2.86026  2.37383  2.47334  3.20310  5.56085  4.15599    945 e - - -
          2.68618  4.42225  2.77519  2.73123  3.46354  2.40513  3.72494  3.29354  2.67741  2.69355  4.24690  2.90347  2.73739  3.18146  2.89801  2.37887  2.77519  2.98518  4.58477  3.61503
          0.02363  4.53858  4.36872  0.61958  0.77255  0.48817  0.95126
    469   2.40392  3.87045  4.19891  3.71777  3.14096  3.80222  4.11767  1.81404  3.48596  2.03576  3.22304  3.79553  3.83073  3.78369  3.70793  3.10271  2.84913  1.77907  4.76363  3.44118    946 v - - -
          2.68618  4.42225  2.77519  2.73123  3.46354  2.40513  3.72494  3.29354  2.67741  2.69355  4.24690  2.90347  2.73739  3.18146  2.89801  2.37887  2.77519  2.98518  4.58477  3.61503
          0.01646  4.56175  5.13602  0.61958  0.77255  0.52159  0.90036
    470   2.43343  5.19473  2.33327  1.85644  4.54452  3.40970  3.66215  4.01217  2.22592  3.44597  4.11561  2.72897  3.81767  2.54296  2.75770  2.54334  2.88361  3.60120  5.55711  4.20742    947 e - - -
          2.68618  4.42225  2.77519  2.73123  3.46354  2.40513  3.72494  3.29354  2.67741  2.69355  4.24690  2.90347  2.73739  3.18146  2.89801  2.37887  2.77519  2.98518  4.58477  3.61503
          0.01630  4.56544  5.15589  0.61958  0.77255  0.46960  0.98150
    471   2.35540  5.22652  2.55492  1.90196  4.56755  3.38621  3.65192  3.91562  2.15084  3.52062  4.23758  2.71848  3.86011  2.52487  2.63399  2.56796  2.86143  3.49556  5.66145  4.15346    948 e - - -
          2.68598  4.42237  2.77522  2.73106  3.46334  2.40520  3.72506  3.29347  2.67743  2.69353  4.24689  2.90352  2.73751  3.18134  2.89805  2.37892  2.77521  2.98523  4.58479  3.61512
          0.12205  2.21590  5.14351  1.33297  0.30611  0.48954  0.94909
    472   2.62007  4.64672  3.20176  2.26089  3.57645  3.61755  3.59632  2.72299  2.35162  2.01468  3.63916  3.22030  3.68928  3.02720  2.96496  2.80623  2.90209  2.84780  5.04144  3.68249    972 l - - -
          2.68618  4.42225  2.77519  2.73123  3.46354  2.40513  3.72494  3.29354  2.67741  2.69355  4.24690  2.90347  2.73739  3.18146  2.89801  2.37887  2.77519  2.98518  4.58477  3.61503
          0.01820  4.58532  4.84957  0.61958  0.77255  0.49265  0.94420
    473   2.36269  4.53212  3.43437  2.79636  3.41554  3.65067  3.86541  2.69226  1.90821  2.41764  3.50613  3.33977  4.04573  3.09491  2.99409  2.86133  2.86143  2.40732  4.87001  3.63512    973 k - - -
          2.68618  4.42225  2.77519  2.73123  3.46354  2.40513  3.72494  3.29354  2.67741  2.69355  4.24690  2.90347  2.73739  3.18146  2.89801  2.37887  2.77519  2.98518  4.58477  3.61503
          0.01651  4.58244  5.09222  0.61958  0.77255  0.48396  0.95799
    474   2.18114  5.16777  2.64374  1.90397  4.55805  3.36581  3.60023  4.00789  2.11966  3.44702  4.17142  2.80157  3.89426  2.60010  2.76148  2.57058  2.80007  3.54832  5.65579  4.17560    974 e - - -
          2.68618  4.42225  2.77519  2.73123  3.46354  2.40513  3.72494  3.29354  2.67741  2.69355  4.24690  2.90347  2.73739  3.18146  2.89801  2.37887  2.77519  2.98518  4.58477  3.61503
          0.01865  4.58592  4.79335  0.61958  0.77255  0.48798  0.95156
    475   2.61925  5.12502  2.92455  1.77505  4.37173  3.49012  3.68362  3.55040  2.27926  3.24280  3.97850  2.95540  3.73721  2.63806  2.22858  2.66637  2.81353  3.39013  5.08471  4.10554    975 e - - -
          2.68618  4.42225  2.77519  2.73123  3.46354  2.40513  3.72494  3.29354  2.67741  2.69355  4.24690  2.90347  2.73739  3.18146  2.89801  2.37887  2.77519  2.98518  4.58477  3.61503
          0.01530  4.58349  5.30584  0.61958  0.77255  0.48548  0.95556
    476   2.60072  4.10107  4.48903  3.80938  3.20709  3.86153  4.19825  1.71850  3.66293  2.13084  3.21495  3.96851  4.18812  3.76603  3.79515  3.17854  2.82002  1.73720  4.47302  2.70249    976 i - - -
          2.68618  4.42225  2.77519  2.73123  3.46354  2.40513  3.72494  3.29354  2.67741  2.69355  4.24690  2.90347  2.73739  3.18146  2.89801  2.37887  2.77519  2.98518  4.58477  3.61503
          0.01525  4.58683  5.30917  0.61958  0.77255  0.48935  0.94939
    477   2.70376  4.54394  3.30246  2.38155  2.79047  3.64407  3.83434  3.02054  2.79493  2.36285  3.60475  3.08741  4.04548  3.01785  3.18233  2.81862  2.84791  2.77186  4.44534  2.23144    977 y - - -
          2.68618  4.42225  2.77519  2.73123  3.46354  2.40513  3.72494  3.29354  2.67741  2.69355  4.24690  2.90347  2.73739  3.18146  2.89801  2.37887  2.77519  2.98518  4.58477  3.61503
          0.01679  4.58653  5.04216  0.61958  0.77255  0.48935  0.94939
    478   2.20848  4.89397  2.94282  2.32883  4.50076  3.32128  3.44124  3.90437  1.95124  3.09670  4.13361  2.87884  3.90016  2.52100  2.45185  2.50821  2.86368  3.53927  5.62365  4.15173    978 k - - -
          2.68618  4.42225  2.77519  2.73123  3.46354  2.40513  3.72494  3.29354  2.67741  2.69355  4.24690  2.90347  2.73739  3.18146  2.89801  2.37887  2.77519  2.98518  4.58477  3.61503
          0.20928  4.58501  1.72246  0.61958  0.77255  0.49216  0.94496
    479   2.64228  4.28001  3.32101  2.78056  3.74802  3.54519  3.76856  3.18202  2.66599  2.88572  3.76632  3.19107  1.53179  2.96453  3.03855  2.79323  2.93123  2.91359  5.20514  3.89943    979 p - - -
          2.68618  4.42225  2.77519  2.73123  3.46354  2.40513  3.72494  3.29354  2.67741  2.69355  4.24690  2.90347  2.73739  3.18146  2.89801  2.37887  2.77519  2.98518  4.58477  3.61503
          0.20439  4.39425  1.75731  0.61958  0.77255  0.77079  0.62110
    480   2.58172  4.03043  4.25949  3.61743  2.77193  3.70309  4.04843  2.41245  3.50997  1.76506  2.74927  3.78987  3.99122  3.64797  3.61353  2.95810  2.82161  1.93064  4.03427  3.26837    980 l - - -
          2.68618  4.42225  2.77519  2.73123  3.46354  2.40513  3.72494  3.29354  2.67741  2.69355  4.24690  2.90347  2.73739  3.18146  2.89801  2.37887  2.77519  2.98518  4.58477  3.61503
          0.06337  4.21212  3.06644  0.61958  0.77255  0.94698  0.49088
    481   2.47659  5.02946  2.73498  1.88086  4.31351  3.39560  3.53972  3.74760  2.21941  3.31680  4.08240  2.86247  3.77264  2.67803  2.49912  2.59558  2.84383  3.32750  5.48320  3.61392    981 e - - -
          2.68618  4.42225  2.77519  2.73123  3.46354  2.40513  3.72494  3.29354  2.67741  2.69355  4.24690  2.90347  2.73739  3.18146  2.89801  2.37887  2.77519  2.98518  4.58477  3.61503
          0.02695  4.17156  4.49485  0.61958  0.77255  0.97834  0.47150
    482   2.59146  4.50174  3.24363  2.64828  3.67018  3.51165  3.42956  2.83528  2.63949  2.48205  3.58885  2.62049  3.89566  2.96771  2.78296  2.73477  2.32629  2.62061  4.52723  3.78655    982 t - - -
          2.68618  4.42225  2.77520  2.73123  3.46354  2.40511  3.72495  3.29354  2.67741  2.69355  4.24690  2.90347  2.73740  3.18146  2.89800  2.37887  2.77520  2.98518  4.58477  3.61503
          0.03461  3.63067  4.89023  0.58094  0.81956  0.30223  1.34387
    483   2.72446  4.05124  4.49059  3.89535  2.03437  3.75821  3.76610  2.45481  3.71362  1.96097  3.17371  3.96970  4.25467  3.84916  3.76678  3.19304  2.97398  2.37126  4.25430  1.97916    985 l - - -
          2.68618  4.42225  2.77519  2.73123  3.46354  2.40513  3.72494  3.29354  2.67741  2.69355  4.24690  2.90347  2.73739  3.18146  2.89801  2.37887  2.77519  2.98518  4.58477  3.61503
          0.02117  4.56478  4.55320  0.61958  0.77255  0.52414  0.89665
    484   2.62938  4.84847  3.04687  2.06032  3.21775  3.44188  3.57417  3.38951  2.46644  2.16893  3.76583  2.95545  3.93744  2.83375  2.78736  2.74026  2.79291  3.11383  4.95230  3.92487    986 e - - -
          2.68618  4.42225  2.77519  2.73123  3.46354  2.40513  3.72494  3.29354  2.67741  2.69355  4.24690  2.90347  2.73739  3.18146  2.89801  2.37887  2.77519  2.98518  4.58477  3.61503
          0.08742  4.56064  2.61388  0.61958  0.77255  0.52668  0.89297
    485   2.52879  5.17287  2.78274  2.01342  4.50403  3.33069  3.63597  3.67234  2.10977  3.43922  4.21032  2.57921  3.86790  2.54217  2.70857  2.54144  2.67004  3.15966  5.61385  4.12163    987 e - - -
          2.68618  4.42225  2.77519  2.73123  3.46354  2.40513  3.72494  3.29354  2.67741  2.69355  4.24690  2.90347  2.73739  3.18146  2.89801  2.37887  2.77519  2.98518  4.58477  3.61503
          0.01770  4.49318  5.05859  0.61958  0.77255  0.62635  0.76473
    486   2.62436  5.07090  2.80673  2.32782  3.61112  2.87745  2.89786  3.85283  2.29673  3.39098  4.15766  2.41404  3.71078  2.71698  2.79640  2.56929  2.80822  3.48508  5.56974  3.18496    988 k - - -
          2.68618  4.42226  2.77520  2.73124  3.46354  2.40509  3.72495  3.29351  2.67741  2.69355  4.24690  2.90347  2.73740  3.18147  2.89801  2.37886  2.77520  2.98519  4.58477  3.61504
          0.11081  3.27576  2.70149  0.47049  0.98002  0.42905  1.05305
    487   2.66731  4.41206  2.80195  2.22659  4.47414  3.28877  3.59734  3.96988  1.79317  3.47601  4.22207  2.88859  3.63901  2.68182  2.32139  2.50973  2.80593  3.40936  5.61762  4.14167    990 k - - -
          2.68618  4.42228  2.77519  2.73125  3.46355  2.40514  3.72494  3.29354  2.67744  2.69354  4.24691  2.90343  2.73737  3.18146  2.89801  2.37886  2.77517  2.98516  4.58480  3.61505
          0.31081  3.36522  1.45847  1.06698  0.42166  0.58332  0.81654
    488   2.51631  5.04954  2.47155  2.33529  4.35655  2.78613  3.52016  3.75626  2.31762  3.33130  3.94727  2.41226  3.62485  2.67717  2.82312  2.56172  2.65943  3.32280  5.40715  3.99300   1047 k - - -
          2.68618  4.42225  2.77519  2.73123  3.46354  2.40513  3.72494  3.29354  2.67741  2.69355  4.24690  2.90347  2.73739  3.18146  2.89801  2.37887  2.77519  2.98518  4.58477  3.61503
          0.05406  4.26898  3.25373  0.61958  0.77255  0.89665  0.52414
    489   2.36679  4.54637  3.18215  2.32657  3.46675  3.44016  3.72411  3.02690  2.54011  2.61084  3.50925  3.11881  3.84102  2.94100  2.99158  2.73079  2.79113  2.75982  5.07030  2.60975   1048 e - - -
          2.68617  4.42226  2.77515  2.73119  3.46355  2.40513  3.72493  3.29354  2.67741  2.69356  4.24691  2.90347  2.73741  3.18147  2.89801  2.37887  2.77520  2.98519  4.58478  3.61504
          0.10608  2.38430  4.76864  0.36267  1.19011  0.89155  0.52767
    490   2.55817  4.40302  3.34788  2.75843  3.38904  3.46374  3.78868  2.55498  2.77900  2.62305  3.47338  3.26123  3.95088  3.11088  3.17019  2.28360  2.09654  2.53681  4.98033  3.65840   1050 t - - -
          2.68618  4.42225  2.77519  2.73123  3.46354  2.40513  3.72494  3.29354  2.67741  2.69355  4.24690  2.90347  2.73739  3.18146  2.89801  2.37887  2.77519  2.98518  4.58477  3.61503
          0.05668  4.25063  3.19786  0.61958  0.77255  0.81544  0.58419
    491   2.57576  4.52687  3.23308  2.68260  3.54677  3.22922  3.67807  3.09729  2.65334  2.77966  3.64548  3.13261  3.91866  3.00308  3.07261  2.59646  1.80057  2.51244  5.10622  3.83690   1051 t - - -
          2.68617  4.42226  2.77519  2.73124  3.46355  2.40512  3.72495  3.29353  2.67741  2.69356  4.24691  2.90346  2.73739  3.18142  2.89800  2.37888  2.77520  2.98519  4.58478  3.61499
          0.02850  4.04220  4.55256  0.88270  0.53386  0.30225  1.34383
    492   2.11962  5.18340  2.21551  2.23137  4.49710  3.13361  3.51650  4.02103  2.33460  3.44852  4.12656  2.81199  3.70244  2.66781  2.80409  2.47612  2.73647  3.53247  5.64626  4.24253   1067 a - - -
          2.68618  4.42225  2.77519  2.73123  3.46354  2.40512  3.72494  3.29354  2.67741  2.69355  4.24690  2.90347  2.73739  3.18146  2.89801  2.37887  2.77519  2.98518  4.58477  3.61503
          0.01636  4.48834  5.30056  0.61190  0.78158  0.48813  0.95133
    493   2.57181  4.87220  2.84453  2.37683  4.30144  2.18187  3.72565  3.26882  2.44518  3.31723  4.10865  2.99184  2.67797  2.77993  2.93859  2.45846  2.86207  3.26084  5.52552  4.01294   1069 g - - -
          2.68621  4.42231  2.77519  2.73120  3.46351  2.40516  3.72490  3.29359  2.67743  2.69358  4.24670  2.90347  2.73733  3.18149  2.89806  2.37888  2.77516  2.98519  4.58456  3.61486
          0.42635  3.04471  1.20564  1.22153  0.34924  0.49313  0.94343
    494   2.58020  5.04095  2.23425  2.16182  4.26821  3.37312  3.60032  3.76772  2.34172  3.30290  3.97772  2.74660  3.51060  2.67667  2.84905  2.48319  2.52686  3.22383  5.49863  4.06216   1087 e - - -
          2.68618  4.42225  2.77519  2.73123  3.46354  2.40513  3.72494  3.29354  2.67741  2.69355  4.24690  2.90347  2.73739  3.18146  2.89801  2.37887  2.77519  2.98518  4.58477  3.61503
          0.07269  4.23362  2.88942  0.61958  0.77255  0.58049  0.82013
    495   2.61703  4.11418  4.18324  3.68009  3.07901  3.80144  4.11146  1.97162  3.51037  2.01678  3.08114  3.83705  4.13914  3.70377  3.57345  3.06884  2.83848  1.58383  4.75070  3.56380   1088 v - - -
          2.68623  4.42234  2.77526  2.73132  3.46363  2.40522  3.72492  3.29363  2.67750  2.69364  4.24699  2.90218  2.73749  3.18156  2.89810  2.37884  2.77528  2.98527  4.58486  3.61511
          1.00389  0.81541  1.65501  0.12529  2.13915  0.78157  0.61191
    496   2.56430  4.55688  3.09655  2.77337  3.89613  3.27883  3.95724  3.52630  2.84619  3.20962  4.10147  3.12686  1.30068  3.20790  3.20023  2.67192  2.90864  3.17561  5.44357  4.12216   1096 p - - -
          2.68618  4.42225  2.77519  2.73123  3.46354  2.40513  3.72494  3.29354  2.67741  2.69355  4.24690  2.90347  2.73739  3.18146  2.89801  2.37887  2.77519  2.98518  4.58477  3.61503
          0.03072  4.17238  4.21057  0.61958  0.77255  0.97575  0.47306
    497   2.57191  4.92735  2.87001  2.33165  4.09811  3.33692  3.16155  3.61334  2.37133  3.20051  3.95196  2.02445  3.81370  2.74201  2.85879  2.43505  2.82492  3.27865  5.38520  3.78703   1097 n - - -
          2.68618  4.42225  2.77519  2.73123  3.46354  2.40513  3.72494  3.29354  2.67741  2.69355  4.24690  2.90347  2.73739  3.18146  2.89801  2.37887  2.77519  2.98518  4.58477  3.61503
          0.02334  4.16500  4.88735  0.61958  0.77255  0.96867  0.47737
    498   2.90484  4.45319  3.96349  3.40627  2.38918  3.85529  3.73423  2.94093  3.21831  2.56488  3.50740  3.63967  4.18743  3.56426  3.53345  3.10959  3.11386  2.74765  4.06782  1.28835   1098 y - - -
          2.68618  4.42225  2.77519  2.73123  3.46354  2.40513  3.72494  3.29354  2.67741  2.69355  4.24690  2.90347  2.73739  3.18146  2.89801  2.37887  2.77519  2.98518  4.58477  3.61503
          0.02320  4.17095  4.89330  0.61958  0.77255  0.27304  1.43155
    499   2.65489  3.76723  4.49322  3.94642  2.57242  3.87989  4.06991  1.60185  3.69065  2.06166  3.02602  3.99520  3.98581  3.92155  3.81485  3.17364  2.89116  2.10494  4.73573  2.93875   1099 i - - -
          2.68618  4.42225  2.77519  2.73123  3.46354  2.40513  3.72494  3.29354  2.67741  2.69355  4.24690  2.90347  2.73739  3.18146  2.89801  2.37887  2.77519  2.98518  4.58477  3.61503
          0.01530  4.58323  5.30558  0.61958  0.77255  0.49129  0.94633
    500   2.66717  4.97470  2.96098  2.49888  4.03114  3.22843  3.67228  3.61218  2.22067  2.81900  3.99140  2.77767  3.88657  2.83272  2.69195  2.20328  2.17848  3.30328  5.29778  3.98913   1100 t - - -
          2.68618  4.42225  2.77519  2.73123  3.46354  2.40513  3.72494  3.29354  2.67741  2.69355  4.24690  2.90347  2.73739  3.18146  2.89801  2.37887  2.77519  2.98518  4.58477  3.61503
          0.01531  4.58300  5.30535  0.61958  0.77255  0.49129  0.94633
    501   2.46782  4.28816  3.78006  3.22703  3.41135  3.74235  3.94310  2.50235  3.16401  2.51908  3.44143  3.57684  1.74124  3.41686  3.45415  2.98531  2.62110  2.43717  3.92814  3.56880   1101 p - - -
          2.68618  4.42225  2.77519  2.73123  3.46354  2.40513  3.72494  3.29354  2.67741  2.69355  4.24690  2.90347  2.73739  3.18146  2.89801  2.37887  2.77519  2.98518  4.58477  3.61503
          0.01531  4.58265  5.30500  0.61958  0.77255  0.48873  0.95038
    502   2.58987  5.17999  2.80466  1.96030  4.39340  3.43202  3.44175  3.63436  1.96294  3.15402  4.09749  2.86921  3.86892  2.72429  2.45800  2.61788  2.92377  3.37421  5.05755  3.96058   1102 e - - -
          2.68619  4.42226  2.77520  2.73124  3.46355  2.40514  3.72495  3.29354  2.67742  2.69354  4.24691  2.90347  2.73735  3.18144  2.89801  2.37888  2.77520  2.98516  4.58459  3.61504
          0.02810  3.78342  5.30585  0.71417  0.67256  0.48972  0.94881
    503   2.56986  5.19490  2.73776  1.96541  4.52256  3.16401  3.44688  3.99656  2.42829  3.44784  3.01247  2.75386  3.82014  2.07662  2.88915  2.60572  2.94091  3.54376  5.54819  4.23134   1108 e - - -
          2.68618  4.42225  2.77519  2.73123  3.46354  2.40513  3.72494  3.29354  2.67741  2.69355  4.24690  2.90347  2.73739  3.18146  2.89801  2.37887  2.77519  2.98518  4.58477  3.61503
          0.01530  4.58350  5.30585  0.61958  0.77255  0.48972  0.94881
    504   2.50580  4.13848  4.47824  3.87007  2.55553  2.95758  4.15950  2.33626  3.70643  1.65097  2.45979  3.95714  4.23816  3.83757  3.78963  3.16551  2.91746  2.23828  4.75629  3.29016   1109 l - - -
          2.68618  4.42225  2.77519  2.73123  3.46354  2.40513  3.72494  3.29354  2.67741  2.69355  4.24690  2.90347  2.73739  3.18146  2.89801  2.37887  2.77519  2.98518  4.58477  3.61503
          0.01530  4.58350  5.30585  0.61958  0.77255  0.48972  0.94881
    505   2.69278  4.95269  3.12861  1.69069  4.19675  3.56393  3.76073  3.57509  2.47698  2.47710  2.95126  3.09081  3.95387  2.43440  2.89248  2.76590  2.95376  3.25170  5.44759  4.11347   1110 e - - -
          2.68618  4.42225  2.77519  2.73123  3.46354  2.40513  3.72494  3.29354  2.67741  2.69355  4.24690  2.90347  2.73739  3.18146  2.89801  2.37887  2.77519  2.98518  4.58477  3.61503
          0.01530  4.58350  5.30585  0.61958  0.77255  0.48972  0.94881
    506   2.54733  4.89117  2.89402  1.76462  2.90783  3.55191  3.67377  3.47311  2.55088  2.99999  3.36064  3.08868  3.95106  2.65614  2.96419  2.72925  2.87887  3.02352  5.06365  3.79967   1111 e - - -
          2.68618  4.42225  2.77519  2.73123  3.46354  2.40513  3.72494  3.29354  2.67741  2.69355  4.24690  2.90347  2.73739  3.18146  2.89801  2.37887  2.77519  2.98518  4.58477  3.61503
          0.01563  4.58350  5.24282  0.61958  0.77255  0.48972  0.94881
    507   2.11078  5.15919  3.27617  2.68901  4.50191  3.55307  3.71196  3.90574  2.33628  3.42597  4.25889  3.14791  4.07427  2.86452  1.29067  2.86924  3.09387  3.55455  5.60518  4.31380   1112 r - - -
          2.68618  4.42225  2.77519  2.73123  3.46354  2.40513  3.72494  3.29354  2.67741  2.69355  4.24690  2.90347  2.73739  3.18146  2.89801  2.37887  2.77519  2.98518  4.58477  3.61503
          0.01530  4.58318  5.30553  0.61958  0.77255  0.49032  0.94787
    508   3.79184  4.79540  5.57341  4.98924  3.19973  5.10387  5.37234  2.45570  4.84385  0.71238  1.68315  5.20605  5.18199  4.78559  4.84638  4.47239  3.99722  2.74130  5.46928  4.47930   1113 l - - -
          2.68618  4.42225  2.77519  2.73123  3.46354  2.40513  3.72494  3.29354  2.67741  2.69355  4.24690  2.90347  2.73739  3.18146  2.89801  2.37887  2.77519  2.98518  4.58477  3.61503
          0.01530  4.58318  5.30553  0.61958  0.77255  0.49032  0.94787
    509   2.79122  5.00058  3.15449  2.49654  4.25522  3.59408  3.67870  3.53423  2.45713  3.25714  3.22206  3.00988  3.98606  1.35863  2.92002  2.81728  3.01052  3.24372  5.47949  4.15498   1114 q - - -
          2.68618  4.42225  2.77519  2.73123  3.46354  2.40513  3.72494  3.29354  2.67741  2.69355  4.24690  2.90347  2.73739  3.18146  2.89801  2.37887  2.77519  2.98518  4.58477  3.61503
          0.01530  4.58318  5.30553  0.61958  0.77255  0.49032  0.94787
    510   2.76142  5.20316  3.09254  2.52038  4.15832  3.57828  3.61151  3.93299  1.21384  3.47031  4.25825  3.01029  3.98271  2.77013  2.50756  2.76633  2.94106  3.58272  5.62431  4.27755   1115 k - - -
          2.68618  4.42225  2.77519  2.73123  3.46354  2.40513  3.72494  3.29354  2.67741  2.69355  4.24690  2.90347  2.73739  3.18146  2.89801  2.37887  2.77519  2.98518  4.58477  3.61503
          0.01530  4.58318  5.30553  0.61958  0.77255  0.49032  0.94787
    511   2.55610  3.81071  4.65821  4.08733  3.35772  4.04403  4.37215  1.43372  3.91576  1.96679  3.18363  4.14815  4.39785  4.08358  3.98762  3.32068  2.90816  1.70591  4.92765  3.63822   1116 i - - -
          2.68618  4.42225  2.77519  2.73123  3.46354  2.40513  3.72494  3.29354  2.67741  2.69355  4.24690  2.90347  2.73739  3.18146  2.89801  2.37887  2.77519  2.98518  4.58469  3.61503
          0.01832  4.32828  5.30553  0.59648  0.80017  0.49032  0.94787
    512   2.67467  4.42371  4.14484  3.63144  3.62811  3.76073  4.34570  2.76273  3.45158  2.44526  1.10817  3.85820  4.27423  3.78480  3.69126  3.06238  2.61419  2.58253  5.18935  3.99356   1118 m - - -
          2.68618  4.42225  2.77519  2.73123  3.46354  2.40513  3.72494  3.29354  2.67741  2.69355  4.24690  2.90347  2.73739  3.18146  2.89801  2.37887  2.77519  2.98518  4.58477  3.61503
          0.01532  4.58194  5.30428  0.61958  0.77255  0.49032  0.94787
    513   3.38420  6.08732  0.70309  2.10823  5.34943  3.19495  3.76968  4.91736  3.25262  4.37131  5.24688  2.84137  4.19967  3.31874  3.91779  3.21971  3.68783  4.45449  6.52307  4.94312   1119 d - - -
          2.68618  4.42225  2.77519  2.73123  3.46354  2.40513  3.72494  3.29354  2.67741  2.69355  4.24690  2.90347  2.73739  3.18146  2.89801  2.37887  2.77519  2.98518  4.58477  3.61503
          0.01835  4.58153  4.83520  0.61958  0.77255  0.49032  0.94787
    514   2.74119  5.23083  2.81812  1.26445  4.54445  3.51510  3.56816  3.98863  2.47842  3.52161  4.28439  2.87826  3.93359  2.70100  2.97668  2.67968  2.82331  3.49924  5.67880  4.00665   1120 e - - -
          2.68618  4.42225  2.77519  2.73123  3.46354  2.40513  3.72494  3.29354  2.67741  2.69355  4.24690  2.90347  2.73739  3.18146  2.89801  2.37887  2.77519  2.98518  4.58477  3.61503
          0.01537  4.57855  5.30090  0.61958  0.77255  0.49579  0.93927
    515   3.83802  5.15216  4.35661  4.10761  2.37199  4.52443  3.55988  3.89602  4.01058  3.28732  4.45724  3.80997  4.90430  4.20958  4.17128  3.90943  4.07910  3.73950  4.06230  0.53505   1121 Y - - -
          2.68618  4.42225  2.77519  2.73123  3.46354  2.40513  3.72494  3.29354  2.67741  2.69355  4.24690  2.90347  2.73739  3.18146  2.89801  2.37887  2.77519  2.98518  4.58477  3.61503
          0.01537  4.57855  5.30090  0.61958  0.77255  0.48687  0.95334
    516   1.28741  3.28238  4.10128  3.55681  3.26618  2.85133  4.23907  2.85536  3.46639  2.65332  3.56250  3.75826  4.15100  3.71288  3.70320  2.95173  2.95645  2.08792  5.06610  3.86907   1122 a - - -
          2.68618  4.42225  2.77519  2.73123  3.46354  2.40513  3.72494  3.29354  2.67741  2.69355  4.24690  2.90347  2.73739  3.18146  2.89801  2.37887  2.77519  2.98518  4.58477  3.61503
          0.01533  4.58127  5.30361  0.61958  0.77255  0.49032  0.94787
    517   1.74288  4.50806  3.97184  3.84928  4.99784  0.69684  4.91419  4.43398  4.01823  4.14550  4.95043  3.82621  4.08626  4.23556  4.21345  2.72902  3.12086  3.72427  6.33099  5.17878   1123 g - - -
          2.68618  4.42225  2.77519  2.73123  3.46354  2.40513  3.72494  3.29354  2.67741  2.69355  4.24690  2.90347  2.73739  3.18146  2.89801  2.37887  2.77519  2.98518  4.58477  3.61503
          0.01534  4.58102  5.30336  0.61958  0.77255  0.49032  0.94787
    518   2.97009  4.85792  3.95047  3.93245  5.16332  0.36204  5.09465  4.81153  4.22386  4.47076  5.35143  4.04396  4.34974  4.47000  4.43812  3.02589  3.51607  4.11901  6.36873  5.27398   1124 G - - -
          2.68618  4.42225  2.77519  2.73123  3.46354  2.40513  3.72494  3.29354  2.67741  2.69355  4.24690  2.90347  2.73739  3.18146  2.89801  2.37887  2.77519  2.98518  4.58477  3.61503
          0.01534  4.58051  5.30286  0.61958  0.77255  0.48934  0.94941
    519   2.53486  3.74776  4.48215  3.87993  3.18080  3.86773  4.19022  1.67556  3.64392  2.23731  3.18478  3.96052  4.23344  3.79610  3.36499  3.10907  2.67640  1.81690  3.54156  3.48733   1125 i - - -
          2.68618  4.42225  2.77519  2.73123  3.46354  2.40513  3.72494  3.29354  2.67741  2.69355  4.24690  2.90347  2.73739  3.18146  2.89801  2.37887  2.77519  2.98518  4.58477  3.61503
          0.01534  4.58057  5.30292  0.61958  0.77255  0.48972  0.94881
    520   2.28359  4.91530  3.08213  2.45597  4.26868  2.74404  3.46946  3.62017  2.44582  3.27647  4.05165  3.02191  3.87577  2.87604  2.93325  1.77446  2.60349  3.25835  5.49417  4.14179   1126 s - - -
          2.68618  4.42225  2.77519  2.73123  3.46354  2.40513  3.72494  3.29354  2.67741  2.69355  4.24690  2.90347  2.73739  3.18146  2.89801  2.37887  2.77519  2.98518  4.58477  3.61503
          0.01534  4.58057  5.30292  0.61958  0.77255  0.48972  0.94881
    521   2.51385  4.46651  3.17668  2.61490  3.98017  3.50161  3.70872  3.43278  2.54950  3.07754  3.53568  3.07285  3.87748  2.55988  2.81738  2.35352  1.87480  2.85411  5.27481  3.99134   1127 t - - -
          2.68618  4.42225  2.77519  2.73123  3.46354  2.40513  3.72494  3.29354  2.67741  2.69355  4.24690  2.90347  2.73739  3.18146  2.89801  2.37887  2.77519  2.98518  4.58477  3.61503
          0.01534  4.58057  5.30292  0.61958  0.77255  0.48972  0.94881
    522   2.61445  4.66473  3.09562  2.73971  2.93411  3.02105  3.18488  3.23784  2.71517  2.77189  3.45151  2.48324  3.99970  2.80371  3.05605  2.69580  2.95138  2.98604  3.55937  2.87552   1128 n - - -
          2.68618  4.42225  2.77519  2.73123  3.46354  2.40513  3.72494  3.29354  2.67741  2.69355  4.24690  2.90347  2.73739  3.18146  2.89801  2.37887  2.77519  2.98518  4.58477  3.61503
          0.01534  4.58057  5.30292  0.61958  0.77255  0.48972  0.94881
    523   4.46070  5.35776  5.33752  5.18896  1.78160  5.02413  3.80846  4.06939  4.98550  3.27934  4.62563  4.61995  5.30485  4.75951  4.87180  4.43134  4.67235  4.01857  3.89765  0.48731   1129 Y - - -
          2.68618  4.42225  2.77519  2.73123  3.46354  2.40513  3.72494  3.29354  2.67741  2.69355  4.24690  2.90347  2.73739  3.18146  2.89801  2.37887  2.77519  2.98518  4.58477  3.61503
          0.01534  4.58057  5.30292  0.61958  0.77255  0.48972  0.94881
    524   2.58459  4.79861  3.10023  2.35289  4.08639  3.26903  3.72350  3.39626  2.39581  3.15658  2.85194  2.98965  3.93557  2.37367  2.41327  2.64102  2.54142  3.10426  5.28305  3.92063   1130 e - - -
          2.68618  4.42225  2.77519  2.73123  3.46354  2.40513  3.72494  3.29354  2.67741  2.69355  4.24690  2.90347  2.73739  3.18146  2.89801  2.37887  2.77519  2.98518  4.58477  3.61503
          0.01535  4.58011  5.30245  0.61958  0.77255  0.48972  0.94881
    525   2.72960  3.94917  4.34665  3.75322  2.69234  3.86104  4.17209  2.54710  3.60856  2.15302  2.98191  3.89932  4.22741  3.80297  3.73922  3.10155  1.66282  2.26804  4.78385  2.58641   1131 t - - -
          2.68618  4.42225  2.77519  2.73123  3.46354  2.40513  3.72494  3.29354  2.67741  2.69355  4.24690  2.90347  2.73739  3.18146  2.89801  2.37887  2.77519  2.98518  4.58477  3.61503
          0.01535  4.58011  5.30245  0.61958  0.77255  0.48972  0.94881
    526   2.75593  5.03386  2.93575  2.44685  4.41748  3.51360  3.51131  3.86546  2.51876  3.41230  4.11727  1.64256  3.94093  2.87312  3.00579  2.02696  2.69575  3.48868  5.60115  4.17320   1132 n - - -
          2.68618  4.42225  2.77519  2.73123  3.46354  2.40513  3.72494  3.29354  2.67741  2.69355  4.24690  2.90347  2.73739  3.18146  2.89801  2.37887  2.77519  2.98518  4.58477  3.61503
          0.01535  4.58011  5.30245  0.61958  0.77255  0.48972  0.94881
    527   2.47328  5.21771  2.68550  1.61830  4.55232  3.04356  3.67876  3.98853  2.10150  3.42642  4.10807  2.92559  3.89789  2.72216  2.86682  2.60529  2.91304  3.60012  5.65608  4.19256   1133 e - - -
          2.68618  4.42225  2.77519  2.73123  3.46354  2.40513  3.72494  3.29354  2.67741  2.69355  4.24690  2.90347  2.73739  3.18146  2.89801  2.37887  2.77519  2.98518  4.58477  3.61503
          0.01535  4.58011  5.30245  0.61958  0.77255  0.48972  0.94881
    528   2.37985  5.17903  2.94873  2.16444  4.41830  3.38788  3.45718  3.85194  1.88122  3.46128  4.13635  2.79422  3.28839  2.68981  2.85822  2.51833  2.59357  3.40228  5.24438  3.98715   1134 k - - -
          2.68618  4.42225  2.77519  2.73123  3.46354  2.40513  3.72494  3.29354  2.67741  2.69355  4.24690  2.90347  2.73739  3.18146  2.89801  2.37887  2.77519  2.98518  4.58477  3.61503
          0.01535  4.58011  5.30245  0.61958  0.77255  0.48972  0.94881
    529   2.67576  4.72411  3.15084  2.57661  4.10361  3.17617  3.69305  3.52051  2.34375  2.41944  2.71134  2.97418  3.95245  2.46649  2.59716  2.45959  2.85283  3.20901  5.38935  3.83885   1135 k - - -
          2.68618  4.42225  2.77519  2.73123  3.46354  2.40513  3.72494  3.29354  2.67741  2.69355  4.24690  2.90347  2.73739  3.18146  2.89801  2.37887  2.77519  2.98518  4.58477  3.61503
          0.01535  4.58011  5.30245  0.61958  0.77255  0.48972  0.94881
    530   3.41837  4.80925  5.33633  4.77856  3.36647  4.90582  5.26561  2.39989  4.57902  0.52813  2.96324  4.99935  5.08799  4.67389  4.65721  4.28211  3.89160  2.59313  5.49645  4.45896   1136 L - - -
          2.68618  4.42225  2.77519  2.73123  3.46354  2.40513  3.72494  3.29354  2.67741  2.69355  4.24690  2.90347  2.73739  3.18146  2.89801  2.37887  2.77519  2.98518  4.58477  3.61503
          0.01535  4.57995  5.30230  0.61958  0.77255  0.48972  0.94881
    531   2.52705  5.09094  2.59437  1.90643  4.53460  3.25143  3.57840  3.88055  2.17025  3.05982  4.20273  2.47537  3.89217  2.63538  2.80354  2.62828  2.82621  3.48972  5.64799  4.24420   1137 e - - -
          2.68618  4.42225  2.77519  2.73123  3.46354  2.40513  3.72494  3.29354  2.67741  2.69355  4.24690  2.90347  2.73739  3.18146  2.89801  2.37887  2.77519  2.98518  4.58477  3.61503
          0.01535  4.57995  5.30230  0.61958  0.77255  0.48972  0.94881
    532   2.66718  4.43186  3.58642  2.73513  3.57808  3.69768  3.90349  2.15139  2.69681  2.31982  3.25272  3.41124  4.07718  3.14719  2.48664  2.93520  2.67552  2.41404  5.03161  3.25965   1138 i - - -
          2.68618  4.42225  2.77519  2.73123  3.46354  2.40513  3.72494  3.29354  2.67741  2.69355  4.24690  2.90347  2.73739  3.18146  2.89801  2.37887  2.77519  2.98518  4.58477  3.61503
          0.01535  4.57995  5.30230  0.61958  0.77255  0.48972  0.94881
    533   0.94004  3.68997  4.16625  3.73568  4.37740  1.76515  4.60210  3.66067  3.66860  3.27877  4.32183  3.77849  4.06055  3.93515  3.94007  2.75406  3.01929  3.11388  5.78751  4.60169   1139 a - - -
          2.68618  4.42225  2.77519  2.73123  3.46354  2.40513  3.72494  3.29354  2.67741  2.69355  4.24690  2.90347  2.73739  3.18146  2.89801  2.37887  2.77519  2.98518  4.58477  3.61503
          0.01536  4.57937  5.30171  0.61958  0.77255  0.48972  0.94881
    534   2.61731  4.85204  2.85837  2.27851  3.69230  3.50931  3.77832  3.32372  2.34658  2.00402  3.44667  3.11998  3.95830  2.83331  2.58459  2.75089  2.94485  3.13721  4.83269  4.01792   1140 l - - -
          2.68618  4.42225  2.77519  2.73123  3.46354  2.40513  3.72494  3.29354  2.67741  2.69355  4.24690  2.90347  2.73739  3.18146  2.89801  2.37887  2.77519  2.98518  4.58477  3.61503
          0.01536  4.57925  5.30160  0.61958  0.77255  0.48972  0.94881
    535   2.62890  4.97632  2.69902  1.77793  4.52322  3.42667  3.52477  3.98516  2.00420  3.46805  4.17773  2.88863  3.89319  2.59033  2.53658  2.63825  2.91835  3.56739  4.46687  4.09700   1141 e - - -
          2.68618  4.42225  2.77519  2.73123  3.46354  2.40513  3.72494  3.29354  2.67741  2.69355  4.24690  2.90347  2.73739  3.18146  2.89801  2.37887  2.77519  2.98518  4.58477  3.61503
          0.01536  4.57925  5.30160  0.61958  0.77255  0.48972  0.94881
    536   2.74307  5.08794  2.94660  2.36720  4.40031  3.51478  3.11330  3.86999  1.76053  2.25750  4.09980  2.94162  3.92407  2.73443  2.61211  2.70151  2.97219  3.48727  5.57609  3.95309   1142 k - - -
          2.68618  4.42225  2.77519  2.73123  3.46354  2.40513  3.72494  3.29354  2.67741  2.69355  4.24690  2.90347  2.73739  3.18146  2.89801  2.37887  2.77519  2.98518  4.58477  3.61503
          0.01570  4.54759  5.30160  0.61693  0.77565  0.48972  0.94881
    537   3.66315  4.91097  5.56213  4.98710  3.15974  5.02466  5.35953  1.39672  4.85408  0.87964  2.82446  5.15581  5.14575  4.82228  4.85575  4.39369  3.82779  2.34275  5.50349  4.46924   1144 l - - -
          2.68618  4.42225  2.77519  2.73123  3.46354  2.40513  3.72494  3.29354  2.67741  2.69355  4.24690  2.90347  2.73739  3.18146  2.89801  2.37887  2.77519  2.98518  4.58477  3.61503
          0.01536  4.57925  5.30160  0.61958  0.77255  0.48972  0.94881
    538   2.43025  5.17384  2.63272  2.02231  4.56139  3.03893  3.60980  3.91135  2.05163  3.37072  4.23272  2.73846  3.84051  2.51530  2.70918  2.58118  2.79240  3.47733  5.65611  4.24355   1145 e - - -
          2.68618  4.42225  2.77519  2.73123  3.46354  2.40513  3.72494  3.29354  2.67741  2.69355  4.24690  2.90347  2.73739  3.18146  2.89801  2.37887  2.77519  2.98518  4.58477  3.61503
          0.01607  4.57901  5.17173  0.61958  0.77255  0.48972  0.94881
    539   2.63553  4.29618  3.34755  2.48085  3.14418  3.42330  3.65243  2.77656  2.68675  2.56444  2.38603  3.26033  4.01731  2.74379  2.89206  2.83505  2.85113  2.75464  4.44373  3.61691   1146 m - - -
          2.68618  4.42225  2.77519  2.73123  3.46354  2.40513  3.72494  3.29354  2.67741  2.69355  4.24690  2.90347  2.73739  3.18146  2.89801  2.37887  2.77519  2.98518  4.58477  3.61503
          0.01538  4.57815  5.30049  0.61958  0.77255  0.49099  0.94680
    540   3.51106  4.25714  5.36047  4.77320  3.14636  4.82126  5.13070  2.21892  4.62858  0.65780  2.54105  4.93239  4.99355  4.63472  4.65028  4.16850  3.75536  2.51899  5.36151  4.32651   1147 L - - -
          2.68618  4.42225  2.77519  2.73123  3.46354  2.40513  3.72494  3.29354  2.67741  2.69355  4.24690  2.90347  2.73739  3.18146  2.89801  2.37887  2.77519  2.98518  4.58477  3.61503
          0.01538  4.57815  5.30049  0.61958  0.77255  0.49099  0.94680
    541   2.68343  5.15133  2.99805  2.08598  4.16511  3.41833  3.63850  3.47655  1.81922  3.00852  4.03879  2.92209  3.84706  2.51198  2.48603  2.63991  2.87738  3.49336  5.60321  4.13952   1148 k - - -
          2.68618  4.42225  2.77520  2.73124  3.46354  2.40513  3.72493  3.29354  2.67741  2.69355  4.24690  2.90346  2.73740  3.18145  2.89795  2.37887  2.77520  2.98519  4.58477  3.61503
          0.05452  3.48688  3.79564  0.49649  0.93819  0.49099  0.94680
    542   2.59963  5.17025  2.63589  1.48970  4.55242  3.33819  3.65415  3.95231  2.29549  3.49558  4.26325  2.91124  3.76818  2.70899  2.79701  2.55535  2.86125  3.54192  5.65700  4.25086   1151 e - - -
          2.68618  4.42225  2.77519  2.73123  3.46354  2.40513  3.72494  3.29354  2.67741  2.69355  4.24690  2.90347  2.73739  3.18146  2.89801  2.37887  2.77519  2.98518  4.58477  3.61503
          0.01566  4.56051  5.28286  0.61958  0.77255  0.52264  0.89883
    543   2.69494  5.01761  1.78255  2.42772  4.35364  3.51947  3.61738  3.63186  2.43885  2.59284  3.94757  3.00407  3.91239  2.41062  2.85610  2.69544  2.94839  3.32221  5.53835  4.17020   1152 d - - -
          2.68618  4.42225  2.77519  2.73123  3.46354  2.40513  3.72494  3.29354  2.67741  2.69355  4.24690  2.90347  2.73739  3.18146  2.89801  2.37887  2.77519  2.98518  4.58477  3.61503
          0.01641  4.56051  5.14635  0.61958  0.77255  0.52264  0.89883
    544   2.16565  3.66704  4.22419  3.62206  2.93873  3.66886  4.13006  2.52099  3.50758  1.90607  3.10764  3.79511  4.19218  3.71353  3.65541  2.19879  2.63946  2.17888  4.65389  3.60074   1153 l - - -
          2.68618  4.42225  2.77519  2.73123  3.46354  2.40512  3.72494  3.29354  2.67741  2.69355  4.24690  2.90347  2.73739  3.18146  2.89801  2.37887  2.77519  2.98518  4.58477  3.61503
          0.01646  4.48832  5.28212  0.61352  0.77967  0.47273  0.97630
    545   2.51426  5.12098  2.63463  1.88699  4.50881  3.17062  3.61308  3.97078  2.18245  3.16792  4.15466  2.79173  3.71074  2.53397  2.74747  2.53647  2.83380  3.50913  5.42493  3.96328   1155 e - - -
          2.68618  4.42225  2.77520  2.73121  3.46354  2.40513  3.72495  3.29354  2.67741  2.69351  4.24690  2.90346  2.73740  3.18147  2.89801  2.37887  2.77520  2.98519  4.58477  3.61503
          0.03604  3.49298  5.29976  0.49179  0.94554  0.49014  0.94814
    546   2.67459  5.13156  2.74904  2.37758  3.97674  3.36513  3.20198  3.97396  1.74862  3.25876  4.20437  2.69565  3.89682  2.64188  2.69693  2.61325  2.87365  3.55436  5.62332  3.22425   1157 k - - -
          2.68618  4.42225  2.77520  2.73123  3.46354  2.40513  3.72495  3.29354  2.67741  2.69355  4.24690  2.90347  2.73740  3.18146  2.89801  2.37887  2.77520  2.98518  4.58477  3.61493
          0.02681  3.84136  5.30049  0.54115  0.87246  0.49099  0.94680
    547   2.66237  4.27594  4.59980  4.00482  3.24070  3.92959  4.36713  2.21381  3.84490  1.20807  2.41090  4.11777  4.38505  3.89680  3.93922  3.31528  3.05035  2.17061  4.90752  3.74210   1159 l - - -
          2.68618  4.42225  2.77519  2.73123  3.46354  2.40513  3.72494  3.29354  2.67741  2.69355  4.24690  2.90347  2.73739  3.18146  2.89801  2.37887  2.77519  2.98518  4.58477  3.61503
          0.01539  4.57784  5.30019  0.61958  0.77255  0.49099  0.94680
    548   1.91084  4.47882  3.20727  2.64216  3.84284  2.77729  3.59615  3.22916  2.38986  2.98015  3.72589  3.10084  3.95691  2.92412  2.58305  2.61085  2.84575  2.89531  5.23159  3.63947   1160 a - - -
          2.68618  4.42225  2.77520  2.73124  3.46354  2.40513  3.72495  3.29354  2.67741  2.69354  4.24690  2.90344  2.73740  3.18147  2.89801  2.37887  2.77518  2.98515  4.58477  3.61503
          0.02146  4.12041  5.30000  0.67582  0.71079  0.49099  0.94680
    549   0.57674  4.18125  4.29878  3.88668  4.56515  3.09312  4.79047  3.79302  3.88054  3.64255  4.50965  3.87448  4.07844  4.14303  4.09987  2.73506  3.03899  2.97751  5.98015  4.81668   1164 A - - -
          2.68618  4.42222  2.77519  2.73123  3.46354  2.40512  3.72495  3.29354  2.67741  2.69355  4.24690  2.90347  2.73740  3.18146  2.89800  2.37887  2.77519  2.98518  4.58477  3.61503
          0.02863  4.43819  4.11000  0.67611  0.71048  0.49099  0.94680
    550   2.42190  5.17449  2.85755  2.01741  4.54852  3.00012  3.57034  4.00582  2.02716  3.49866  4.21773  2.82777  3.79330  2.69564  2.42246  2.45814  2.83104  3.48168  5.49748  4.23261   1171 e - - -
          2.68618  4.42225  2.77519  2.73123  3.46354  2.40513  3.72494  3.29354  2.67741  2.69355  4.24690  2.90347  2.73739  3.18146  2.89801  2.37887  2.77519  2.98518  4.58477  3.61503
          0.01557  4.56600  5.28834  0.61958  0.77255  0.51176  0.91489
    551   3.11887  5.67723  1.02133  2.39063  5.02328  3.24938  3.93037  4.53988  2.96593  4.02466  4.83823  2.14129  4.09753  3.14659  3.52790  2.64263  3.16750  4.09448  6.17683  4.69053   1172 d - - -
          2.68618  4.42225  2.77519  2.73123  3.46354  2.40513  3.72494  3.29354  2.67741  2.69355  4.24690  2.90347  2.73739  3.18146  2.89801  2.37887  2.77519  2.98518  4.58477  3.61503
          0.01557  4.56600  5.28834  0.61958  0.77255  0.50968  0.91800
    552   2.65973  4.09159  4.22502  3.63606  3.13817  3.71507  4.01517  2.48318  3.42357  1.44661  2.62970  3.52389  3.76946  3.70854  3.50791  2.96004  2.78223  2.38909  4.51969  3.22644   1173 l - - -
          2.68618  4.42225  2.77519  2.73123  3.46354  2.40513  3.72494  3.29354  2.67741  2.69355  4.24690  2.90347  2.73739  3.18146  2.89801  2.37887  2.77519  2.98518  4.58477  3.61503
          0.01557  4.56621  5.28855  0.61958  0.77255  0.51051  0.91676
    553   2.76992  4.93975  2.97877  2.58087  3.84340  3.58034  1.54100  3.58901  2.53851  3.19242  4.01653  3.07277  3.95810  2.79247  2.91599  2.80678  3.00025  3.27456  5.38843  3.19240   1174 h - - -
          2.68618  4.42225  2.77519  2.73123  3.46354  2.40513  3.72494  3.29354  2.67741  2.69355  4.24690  2.90347  2.73739  3.18146  2.89801  2.37887  2.77519  2.98518  4.58477  3.61503
          0.01557  4.56621  5.28855  0.61958  0.77255  0.47680  0.96961
    554   3.00117  5.62430  2.15532  1.06610  4.93405  3.32394  3.83132  4.44430  2.79581  3.91494  4.70176  2.89031  4.05467  2.43707  3.35150  2.88647  3.30522  3.94463  6.05539  4.58422   1175 e - - -
          2.68618  4.42225  2.77519  2.73123  3.46354  2.40513  3.72494  3.29354  2.67741  2.69355  4.24690  2.90347  2.73739  3.18146  2.89801  2.37887  2.77519  2.98518  4.58477  3.61503
          0.01539  4.57768  5.30003  0.61958  0.77255  0.48972  0.94881
    555   3.57597  5.00485  5.26843  4.75155  3.22978  4.85589  5.21773  2.51277  4.56089  0.50823  3.13823  4.96228  4.78531  4.66123  4.64354  4.24672  3.90949  2.57439  5.44945  4.33914   1176 L - - -
          2.68618  4.42225  2.77519  2.73123  3.46354  2.40513  3.72494  3.29354  2.67741  2.69355  4.24690  2.90347  2.73739  3.18146  2.89801  2.37887  2.77519  2.98518  4.58477  3.61503
          0.01539  4.57768  5.30003  0.61958  0.77255  0.48972  0.94881
    556   2.75716  4.25484  4.13381  3.42022  3.34237  3.80061  4.14015  2.60556  3.37566  1.69431  1.77460  3.77960  4.21304  3.20882  3.62236  3.09855  2.96048  2.26493  4.86402  3.67233   1177 l - - -
          2.68618  4.42225  2.77519  2.73123  3.46354  2.40513  3.72494  3.29354  2.67741  2.69355  4.24690  2.90347  2.73739  3.18146  2.89801  2.37887  2.77519  2.98518  4.58477  3.61503
          0.01629  4.57768  5.13648  0.61958  0.77255  0.48972  0.94881
    557   2.64781  4.92598  3.04450  2.46382  3.19640  3.52790  3.60703  3.63037  2.39742  2.97489  4.02709  2.98382  3.93818  2.66311  1.75235  2.63236  2.95637  3.29744  5.06716  3.68533   1178 r - - -
          2.68618  4.42225  2.77519  2.73123  3.46354  2.40513  3.72494  3.29354  2.67741  2.69355  4.24690  2.90347  2.73739  3.18146  2.89801  2.37887  2.77519  2.98518  4.58477  3.61503
          0.01540  4.57666  5.29900  0.61958  0.77255  0.49076  0.94717
    558   1.69872  2.65303  4.39363  3.80364  3.29187  3.85937  4.22504  2.07699  3.65841  2.25290  3.31448  3.93024  4.26038  3.85408  3.77633  3.11061  2.90457  2.02255  4.83630  3.53613   1179 a - - -
          2.68618  4.42225  2.77519  2.73123  3.46354  2.40513  3.72494  3.29354  2.67741  2.69355  4.24690  2.90347  2.73739  3.18146  2.89801  2.37887  2.77519  2.98518  4.58477  3.61503
          0.01540  4.57685  5.29920  0.61958  0.77255  0.49099  0.94681
    559   2.94506  4.25389  4.26374  3.71457  2.57046  4.01902  2.70296  2.92503  3.60390  2.41295  3.55307  3.71142  4.37929  3.54059  3.80275  3.29798  3.21436  2.75147  1.69105  2.11503   1180 w - - -
          2.68618  4.42225  2.77519  2.73123  3.46354  2.40513  3.72494  3.29354  2.67741  2.69355  4.24690  2.90347  2.73739  3.18146  2.89801  2.37887  2.77519  2.98518  4.58477  3.61503
          0.01540  4.57666  5.29900  0.61958  0.77255  0.49099  0.94681
    560   3.32108  5.92165  2.27046  0.66735  5.21321  3.54742  4.11277  4.75601  3.13379  4.23523  5.10004  3.00761  4.18664  3.24055  3.63582  3.17737  3.61651  4.31591  6.37533  4.85306   1181 E - - -
          2.68618  4.42225  2.77519  2.73123  3.46354  2.40513  3.72494  3.29354  2.67741  2.69355  4.24690  2.90347  2.73739  3.18146  2.89801  2.37887  2.77519  2.98518  4.58477  3.61503
          0.01540  4.57666  5.29900  0.61958  0.77255  0.49099  0.94681
    561   2.65789  3.92250  4.02821  3.44869  3.32359  3.80823  4.10135  2.46839  3.35339  1.75091  3.30167  2.37133  4.17992  3.38931  3.58870  3.08439  2.76345  1.93984  4.87327  3.67282   1182 l - - -
          2.68618  4.42225  2.77519  2.73123  3.46354  2.40513  3.72494  3.29354  2.67741  2.69355  4.24690  2.90347  2.73739  3.18146  2.89801  2.37887  2.77519  2.98518  4.58477  3.61503
          0.01540  4.57666  5.29900  0.61958  0.77255  0.49099  0.94681
    562   2.70790  4.33700  3.74125  3.14098  3.24814  3.73781  3.81402  2.16052  2.42207  2.43240  3.28339  3.45060  4.11413  3.23731  2.70834  2.98954  2.92041  2.35890  4.38196  2.60354   1183 i - - -
          2.68618  4.42225  2.77519  2.73123  3.46354  2.40513  3.72494  3.29354  2.67741  2.69355  4.24690  2.90347  2.73739  3.18146  2.89801  2.37887  2.77519  2.98518  4.58477  3.61503
          0.01540  4.57666  5.29900  0.61958  0.77255  0.49099  0.94681
    563   3.07613  5.65695  1.70032  1.82339  4.95882  3.52214  1.66646  4.47433  2.83573  3.94552  4.73862  2.78566  4.04357  2.93359  3.38836  2.98338  3.32852  4.03277  6.08298  4.60875   1184 h - - -
          2.68618  4.42225  2.77519  2.73123  3.46354  2.40513  3.72494  3.29354  2.67741  2.69355  4.24690  2.90347  2.73739  3.18146  2.89801  2.37887  2.77519  2.98518  4.58477  3.61503
          0.01540  4.57666  5.29900  0.61958  0.77255  0.49099  0.94681
    564   3.49849  5.44890  4.17410  3.39143  4.81927  4.07404  3.99102  4.23307  2.15092  3.45667  4.52457  3.69766  4.45680  3.14783  0.62971  3.53200  3.66913  3.96354  5.71955  4.55755   1185 R - - -
          2.68618  4.42225  2.77519  2.73123  3.46354  2.40513  3.72494  3.29354  2.67741  2.69355  4.24690  2.90347  2.73739  3.18146  2.89801  2.37887  2.77519  2.98518  4.58477  3.61503
          0.01541  4.57644  5.29878  0.61958  0.77255  0.49099  0.94681
    565   2.66654  4.11765  4.51398  3.91114  3.09506  3.88681  3.80231  1.95650  3.73571  1.47074  2.90335  3.98537  4.24998  3.87232  3.80345  3.14905  2.75066  2.09501  4.67900  3.49801   1186 l - - -
          2.68618  4.42225  2.77519  2.73123  3.46354  2.40513  3.72494  3.29354  2.67741  2.69355  4.24690  2.90347  2.73739  3.18146  2.89801  2.37887  2.77519  2.98518  4.58477  3.61503
          0.01541  4.57644  5.29878  0.61958  0.77255  0.49099  0.94681
    566   2.70599  4.27453  2.75419  3.21672  3.36521  3.74291  4.02970  2.52543  3.20274  1.94416  3.24955  3.61305  4.13639  3.42309  3.29932  3.02684  2.57019  2.38110  2.78742  3.09115   1187 l - - -
          2.68618  4.42225  2.77519  2.73123  3.46354  2.40513  3.72494  3.29354  2.67741  2.69355  4.24690  2.90347  2.73739  3.18146  2.89801  2.37887  2.77519  2.98518  4.58477  3.61503
          0.01541  4.57611  5.29845  0.61958  0.77255  0.49099  0.94681
    567   2.49367  3.69570  4.06030  3.48252  3.38550  3.80899  4.12449  2.51173  3.38337  2.36743  3.38356  3.74396  4.18935  3.11695  3.61281  2.96577  2.13996  1.52373  4.88906  3.68936   1188 v - - -
          2.68618  4.42225  2.77519  2.73123  3.46354  2.40513  3.72494  3.29354  2.67741  2.69355  4.24690  2.90347  2.73739  3.18146  2.89801  2.37887  2.77519  2.98518  4.58477  3.61503
          0.01541  4.57611  5.29845  0.61958  0.77255  0.49099  0.94681
    568   1.32855  2.20050  4.14128  3.64326  3.87165  2.82956  4.39042  3.20084  3.56241  2.89383  3.85202  3.76379  4.09503  3.81194  3.81076  2.38799  2.98862  2.32862  5.33538  4.14403   1189 a - - -
          2.68618  4.42225  2.77519  2.73123  3.46354  2.40513  3.72494  3.29354  2.67741  2.69355  4.24690  2.90347  2.73739  3.18146  2.89801  2.37887  2.77519  2.98518  4.58477  3.61503
          0.01541  4.57611  5.29845  0.61958  0.77255  0.49099  0.94681
    569   2.72527  5.21491  3.01235  1.62409  4.53423  3.52521  3.68434  3.91171  2.09895  3.17490  4.09653  3.00659  3.92262  2.41474  2.35609  2.69735  2.98372  3.60198  5.64394  4.25252   1190 e - - -
          2.68618  4.42225  2.77519  2.73123  3.46354  2.40513  3.72494  3.29354  2.67741  2.69355  4.24690  2.90347  2.73739  3.18146  2.89801  2.37887  2.77519  2.98518  4.58477  3.61503
          0.01541  4.57611  5.29845  0.61958  0.77255  0.49099  0.94681
    570   1.74306  3.54357  3.87047  3.36822  3.41200  3.75852  4.08533  2.72361  3.28604  2.29525  3.37240  3.65391  4.14599  3.52079  3.54895  2.36242  2.71557  1.98415  4.91886  3.71312   1191 a - - -
          2.68618  4.42225  2.77519  2.73123  3.46354  2.40513  3.72494  3.29354  2.67741  2.69355  4.24690  2.90347  2.73739  3.18146  2.89801  2.37887  2.77519  2.98518  4.58477  3.61503
          0.01542  4.57578  5.29812  0.61958  0.77255  0.49099  0.94681
    571   2.76185  3.84087  4.20057  3.61674  3.34345  3.87369  2.19650  2.59258  3.49131  1.78480  3.18615  3.84125  4.24155  3.72693  3.68485  3.16143  2.95098  1.71910  4.87595  3.67981   1192 v - - -
          2.68618  4.42225  2.77519  2.73123  3.46354  2.40513  3.72494  3.29354  2.67741  2.69355  4.24690  2.90347  2.73739  3.18146  2.89801  2.37887  2.77519  2.98518  4.58477  3.61503
          0.01542  4.57578  5.29812  0.61958  0.77255  0.49099  0.94681
    572   2.55205  3.95068  4.77028  4.17983  3.28892  4.11620  4.47726  1.54025  4.00729  2.02149  2.63338  4.23836  4.46241  4.16945  4.07075  3.42909  2.82203  1.61964  4.99097  3.81094   1193 i - - -
          2.68618  4.42225  2.77519  2.73123  3.46354  2.40513  3.72494  3.29354  2.67741  2.69355  4.24690  2.90347  2.73739  3.18146  2.89801  2.37887  2.77519  2.98518  4.58477  3.61503
          0.01542  4.57578  5.29812  0.61958  0.77255  0.49099  0.94681
    573   2.25020  5.06546  2.98022  2.04166  4.30345  3.49134  2.99875  3.95510  2.23693  3.42461  4.15743  2.96591  3.90023  2.54335  2.13182  2.68815  2.94290  3.48883  5.62658  4.14142   1194 e - - -
          2.68618  4.42225  2.77519  2.73123  3.46354  2.40513  3.72494  3.29354  2.67741  2.69355  4.24690  2.90347  2.73739  3.18146  2.89801  2.37887  2.77519  2.98518  4.58477  3.61503
          0.01542  4.57578  5.29812  0.61958  0.77255  0.49099  0.94681
    574   2.79078  4.87206  3.27500  2.94455  4.22227  3.55192  1.00900  3.82462  2.87462  3.45076  4.31647  3.36705  4.09198  3.29679  3.21481  2.76992  2.67319  3.46599  5.59458  4.25063   1195 h - - -
          2.68618  4.42225  2.77519  2.73123  3.46354  2.40513  3.72494  3.29354  2.67741  2.69355  4.24690  2.90347  2.73739  3.18146  2.89801  2.37887  2.77519  2.98518  4.58477  3.61503
          0.01542  4.57578  5.29812  0.61958  0.77255  0.49099  0.94681
    575   2.78834  4.21242  4.43801  3.84280  3.27539  3.92818  4.24499  1.86916  3.58557  1.46350  2.66812  3.97886  4.28627  3.78830  3.51655  3.22724  2.58308  2.28231  4.83457  3.65704   1196 l - - -
          2.68618  4.42225  2.77519  2.73123  3.46354  2.40513  3.72494  3.29354  2.67741  2.69355  4.24690  2.90347  2.73739  3.18146  2.89801  2.37887  2.77519  2.98518  4.58477  3.61503
          0.01542  4.57578  5.29812  0.61958  0.77255  0.49099  0.94681
    576   2.57863  4.78830  3.18290  2.48974  3.87646  3.42631  3.71878  3.08138  2.30509  1.97010  3.23744  3.10632  3.97253  2.59108  2.80979  2.68558  2.93052  3.10092  5.31559  3.94609   1197 l - - -
          2.68618  4.42225  2.77519  2.73123  3.46354  2.40513  3.72494  3.29354  2.67741  2.69355  4.24690  2.90347  2.73739  3.18146  2.89801  2.37887  2.77519  2.98518  4.58477  3.61503
          0.01542  4.57578  5.29812  0.61958  0.77255  0.49099  0.94681
    577   2.02235  4.38247  3.61942  2.91398  1.95785  3.59110  3.58880  2.89876  3.05238  2.61664  3.51523  3.30556  4.10213  3.34636  3.38627  2.96669  2.92028  2.67742  4.94234  2.67244   1198 f - - -
          2.68618  4.42225  2.77519  2.73123  3.46354  2.40513  3.72494  3.29354  2.67741  2.69355  4.24690  2.90347  2.73739  3.18146  2.89801  2.37887  2.77519  2.98518  4.58477  3.61503
          0.01542  4.57578  5.29812  0.61958  0.77255  0.49099  0.94681
    578   4.00702  5.68355  4.58228  4.00644  5.23462  4.28192  4.60458  4.88208  2.87065  4.26650  5.28935  4.29047  4.78876  3.82825  0.29604  4.08612  4.24944  4.58315  6.05046  5.06307   1199 R - - -
          2.68618  4.42225  2.77519  2.73123  3.46354  2.40513  3.72494  3.29354  2.67741  2.69355  4.24690  2.90347  2.73739  3.18146  2.89801  2.37887  2.77519  2.98518  4.58477  3.61503
          0.01542  4.57578  5.29812  0.61958  0.77255  0.49099  0.94681
    579   2.87031  5.27077  3.07013  1.83024  4.69490  3.60990  3.60572  4.14470  1.42998  3.60379  4.37063  3.08127  3.97694  2.63902  2.40054  2.84449  3.03754  3.73098  5.70594  4.35498   1200 k - - -
          2.68618  4.42225  2.77519  2.73123  3.46354  2.40513  3.72494  3.29354  2.67741  2.69355  4.24690  2.90347  2.73739  3.18146  2.89801  2.37887  2.77519  2.98518  4.58477  3.61503
          0.01542  4.57568  5.29803  0.61958  0.77255  0.49099  0.94681
    580   3.59101  5.88586  2.72251  0.44205  5.30030  3.74987  4.41387  4.88352  3.42852  4.40839  5.35363  3.33548  4.40674  3.62283  3.93629  3.49816  3.91173  4.48008  6.38811  5.05152   1201 E - - -
          2.68618  4.42225  2.77519  2.73123  3.46354  2.40513  3.72494  3.29354  2.67741  2.69355  4.24690  2.90347  2.73739  3.18146  2.89801  2.37887  2.77519  2.98518  4.58477  3.61503
          0.01542  4.57568  5.29803  0.61958  0.77255  0.49099  0.94681
    581   2.57342  4.50025  3.98167  3.72449  4.73296  3.29391  4.72719  4.11905  3.73708  3.85105  4.68806  3.77076  4.07431  4.02873  4.00044  1.76079  0.78096  3.54727  6.09221  4.89943   1202 t - - -
          2.68618  4.42225  2.77519  2.73123  3.46354  2.40513  3.72494  3.29354  2.67741  2.69355  4.24690  2.90347  2.73739  3.18146  2.89801  2.37887  2.77519  2.98518  4.58477  3.61503
          0.01542  4.57568  5.29803  0.61958  0.77255  0.48583  0.95500
    582   3.64546  5.36761  4.30888  3.61026  5.05238  4.12024  4.20975  4.52467  2.37443  3.94526  4.90404  3.89829  4.56896  3.38195  0.47135  3.69664  3.85768  4.21762  5.87869  4.78690   1203 R - - -
          2.68618  4.42225  2.77519  2.73123  3.46354  2.40513  3.72494  3.29354  2.67741  2.69355  4.24690  2.90347  2.73739  3.18146  2.89801  2.37887  2.77519  2.98518  4.58477  3.61503
          0.02351  4.57740  4.34668  0.61958  0.77255  0.48782  0.95183
    583   3.98302  5.18650  5.13160  4.80778  2.19058  4.77858  3.83247  3.69190  4.61471  2.96730  3.61020  4.47406  5.07185  4.53815  4.59714  4.13246  4.19618  3.59557  0.98014  1.45146   1204 w - - -
          2.68618  4.42225  2.77519  2.73123  3.46354  2.40513  3.72494  3.29354  2.67741  2.69355  4.24690  2.90347  2.73739  3.18146  2.89801  2.37887  2.77519  2.98518  4.58477  3.61503
          0.01552  4.56920  5.29155  0.61958  0.77255  0.50238  0.92909
    584   2.68106  5.08191  3.13560  2.60551  4.36889  3.60454  2.56162  3.78901  2.39418  3.29273  4.16309  3.10049  1.63208  2.82313  2.69241  2.82972  3.06451  3.42941  5.54832  4.22352   1205 p - - -
          2.68618  4.42225  2.77519  2.73123  3.46354  2.40513  3.72494  3.29354  2.67741  2.69355  4.24690  2.90347  2.73739  3.18146  2.89801  2.37887  2.77519  2.98518  4.58477  3.61503
          0.01568  4.56920  5.26016  0.61958  0.77255  0.47876  0.96640
    585   2.33708  2.98364  3.96699  3.49752  4.31960  1.14517  4.44260  3.61632  3.45249  3.32352  4.25142  3.65940  3.57166  3.73582  3.77420  1.95143  2.93178  3.19369  5.70535  4.49782   1206 g - - -
          2.68618  4.42225  2.77519  2.73123  3.46354  2.40513  3.72494  3.29354  2.67741  2.69355  4.24690  2.90347  2.73739  3.18146  2.89801  2.37887  2.77519  2.98518  4.58477  3.61503
          0.01540  4.57703  5.29938  0.61958  0.77255  0.48811  0.95136
    586   4.38217  5.49016  5.43947  5.32067  1.02974  5.06600  3.77521  4.13631  5.10162  3.35713  4.67482  4.63460  5.32656  4.79314  4.92632  4.25049  4.69618  4.05951  2.88288  0.92926   1207 y - - -
          2.68618  4.42225  2.77519  2.73123  3.46354  2.40513  3.72494  3.29354  2.67741  2.69355  4.24690  2.90347  2.73739  3.18146  2.89801  2.37887  2.77519  2.98518  4.58477  3.61503
          0.01715  4.57703  5.00309  0.61958  0.77255  0.48811  0.95136
    587   2.33702  4.60931  3.21884  2.64013  3.81282  3.33461  3.70162  3.34201  2.66428  2.99151  3.84325  3.01637  3.98263  2.21596  3.10129  2.80743  2.94571  2.94835  5.28947  2.03275   1208 y - - -
          2.68618  4.42225  2.77519  2.73123  3.46354  2.40513  3.72494  3.29354  2.67741  2.69355  4.24690  2.90347  2.73739  3.18146  2.89801  2.37887  2.77519  2.98518  4.58477  3.61503
          0.01542  4.57531  5.29765  0.61958  0.77255  0.48862  0.95055
    588   2.71021  4.70938  3.25139  2.04159  3.29342  3.60612  3.63093  3.19301  2.69947  2.89109  3.55189  3.04885  3.96793  2.96405  3.12593  2.66867  2.54004  2.95012  5.23408  2.25408   1209 e - - -
          2.68618  4.42225  2.77519  2.73123  3.46354  2.40513  3.72494  3.29354  2.67741  2.69355  4.24690  2.90347  2.73739  3.18146  2.89801  2.37887  2.77519  2.98518  4.58477  3.61503
          0.01541  4.57620  5.29854  0.61958  0.77255  0.48917  0.94968
    589   2.98163  5.28940  3.27964  2.70059  4.33988  3.70444  3.52171  4.06056  2.22431  3.54750  4.35193  2.14208  4.08624  2.82450  1.28543  2.96494  3.18715  3.69575  5.65491  4.27505   1210 r - - -
          2.68618  4.42225  2.77519  2.73123  3.46354  2.40513  3.72494  3.29354  2.67741  2.69355  4.24690  2.90347  2.73739  3.18146  2.89801  2.37887  2.77519  2.98518  4.58477  3.61503
          0.01541  4.57636  5.29870  0.61958  0.77255  0.48935  0.94939
    590   2.14786  4.42886  3.57740  2.96249  3.54012  2.75803  3.95136  2.88234  2.94051  2.14918  3.09059  3.41787  4.05985  3.24130  3.32135  2.44858  2.43206  2.57242  4.93877  3.64539   1211 a - - -
          2.68618  4.42225  2.77519  2.73123  3.46354  2.40513  3.72494  3.29354  2.67741  2.69355  4.24690  2.90347  2.73739  3.18146  2.89801  2.37887  2.77519  2.98518  4.58477  3.61503
          0.01541  4.57636  5.29870  0.61958  0.77255  0.48935  0.94939
    591   3.39090  5.94017  0.56610  2.42538  5.34380  3.51652  4.24119  4.94110  3.41456  4.45330  5.37003  2.97752  4.23242  3.43910  4.08706  3.14412  3.68153  4.46081  6.57913  4.99666   1212 D - - -
          2.68618  4.42225  2.77519  2.73123  3.46354  2.40513  3.72494  3.29354  2.67741  2.69355  4.24690  2.90347  2.73739  3.18146  2.89801  2.37887  2.77519  2.98518  4.58477  3.61503
          0.01541  4.57636  5.29870  0.61958  0.77255  0.48935  0.94939
    592   2.68590  4.25608  3.87695  3.29761  2.21127  3.80898  3.06050  2.85668  2.88053  2.56935  3.48288  3.63088  4.18191  3.49028  3.48564  3.07446  2.93946  2.63949  4.76050  1.72285   1213 y - - -
          2.68618  4.42225  2.77519  2.73123  3.46354  2.40513  3.72494  3.29354  2.67741  2.69355  4.24690  2.90347  2.73739  3.18146  2.89801  2.37887  2.77519  2.98518  4.58477  3.61503
          0.01542  4.57547  5.29781  0.61958  0.77255  0.48935  0.94939
    593   2.73331  4.77324  3.15185  2.68364  3.93384  3.59898  3.82100  3.36493  2.61591  2.82405  3.08169  2.80752  1.64440  2.99626  3.03124  2.81586  2.93172  3.08630  5.28210  4.01216   1214 p - - -
          2.68618  4.42225  2.77519  2.73123  3.46354  2.40513  3.72494  3.29354  2.67741  2.69355  4.24690  2.90347  2.73739  3.18146  2.89801  2.37887  2.77519  2.98518  4.58477  3.61503
          0.01542  4.57547  5.29781  0.61958  0.77255  0.48935  0.94939
    594   2.57264  5.14321  2.67858  1.87046  3.77263  3.01147  3.58942  4.00658  2.00956  3.41057  4.23080  2.78333  3.87256  2.61548  2.86542  2.65612  2.85629  3.50806  5.64195  3.83739   1215 e - - -
          2.68618  4.42225  2.77519  2.73123  3.46354  2.40513  3.72494  3.29354  2.67741  2.69355  4.24690  2.90347  2.73739  3.18146  2.89801  2.37887  2.77519  2.98518  4.58477  3.61503
          0.01805  4.47712  5.03317  0.61115  0.78247  0.48935  0.94939
    595   2.70585  4.19687  3.55187  2.92079  3.61212  3.68697  3.93501  2.56932  2.31940  2.03869  3.14698  3.40332  3.85856  2.95382  2.64490  2.88504  2.74973  2.42547  4.83343  3.80831   1217 l - - -
          2.68618  4.42225  2.77519  2.73123  3.46354  2.40513  3.72494  3.29354  2.67741  2.69355  4.24690  2.90347  2.73739  3.18146  2.89801  2.37887  2.77519  2.98518  4.58477  3.61503
          0.02056  4.57395  4.60193  0.61958  0.77255  0.48760  0.95217
    596   2.86992  4.84918  1.29153  2.43021  4.65867  3.49744  3.81349  4.13526  2.52864  3.64290  4.41774  2.55494  3.98078  2.93746  3.04836  2.34513  3.11885  3.71091  5.80187  4.38676   1218 d - - -
          2.68618  4.42225  2.77519  2.73123  3.46354  2.40513  3.72494  3.29354  2.67741  2.69355  4.24690  2.90347  2.73739  3.18146  2.89801  2.37887  2.77519  2.98518  4.58477  3.61503
          0.03009  4.57044  3.94824  0.61958  0.77255  0.48361  0.95856
    597   2.97125  5.60705  1.24791  1.80167  4.91792  3.48164  3.88045  4.42917  2.64979  3.89932  4.68311  2.66446  3.47434  2.93861  3.33964  2.76041  3.26584  3.96649  6.03763  4.56736   1219 d - - -
          2.68618  4.42225  2.77519  2.73123  3.46354  2.40513  3.72494  3.29354  2.67741  2.69355  4.24690  2.90347  2.73739  3.18146  2.89801  2.37887  2.77519  2.98518  4.58477  3.61503
          0.15725  4.56118  2.00203  0.61958  0.77255  0.47344  0.97513
    598   2.34141  5.16326  2.59899  1.85477  4.46031  3.29563  3.63331  3.93044  2.21805  3.37109  4.18883  2.84829  3.69796  2.61486  2.81734  2.44816  2.78986  3.44591  5.60366  4.19046   1220 e - - -
          2.68618  4.42225  2.77519  2.73123  3.46354  2.40513  3.72494  3.29354  2.67741  2.69355  4.24690  2.90347  2.73739  3.18146  2.89801  2.37887  2.77519  2.98518  4.58477  3.61503
          0.04338  4.43834  3.48551  0.61958  0.77255  0.37574  1.16085
    599   2.64939  5.23521  2.63217  2.15256  4.57349  3.43691  3.41565  4.05538  2.20635  3.52480  4.27975  1.79399  3.89710  2.70983  2.69630  2.67403  2.94677  3.52192  5.66948  4.21837   1221 n - - -
          2.68618  4.42225  2.77519  2.73121  3.46354  2.40511  3.72493  3.29354  2.67741  2.69355  4.24684  2.90347  2.73740  3.18147  2.89801  2.37887  2.77520  2.98519  4.58477  3.61503
          0.04681  4.11953  3.52411  0.69895  0.68738  0.46542  0.98851
    600   3.73482  4.99981  4.99828  4.61546  1.82925  4.40676  3.83710  3.51672  4.43112  2.77166  4.02892  4.37459  4.92373  4.41365  4.12742  3.95184  3.95351  3.38221  0.99163  1.93066   1227 w - - -
          2.68618  4.42225  2.77517  2.73123  3.46354  2.40511  3.72495  3.29354  2.67741  2.69355  4.24690  2.90347  2.73740  3.18147  2.89801  2.37887  2.77520  2.98519  4.58477  3.61503
          0.04973  3.67172  3.76884  0.52178  0.90007  0.46321  0.99226
    601   2.70700  5.05024  2.66192  2.34286  3.68293  3.50054  2.82107  3.82730  1.97761  2.55419  3.81741  2.86864  3.90265  2.79852  2.60703  2.67988  2.93882  3.44891  5.55944  4.04783   1229 k - - -
          2.68618  4.42225  2.77519  2.73123  3.46354  2.40513  3.72494  3.29354  2.67741  2.69355  4.24690  2.90347  2.73739  3.18146  2.89801  2.37887  2.77519  2.98518  4.58477  3.61503
          0.01570  4.55779  5.28013  0.61958  0.77255  0.52106  0.90114
    602   2.61652  2.18712  3.51472  2.93918  3.65594  3.57066  3.57052  2.98732  2.12325  2.67171  3.60430  3.32901  4.05583  3.20132  3.12970  2.91325  2.87748  2.23481  5.04883  3.82010   1230 k - - -
          2.68618  4.42225  2.77519  2.73123  3.46354  2.40513  3.72494  3.29354  2.67741  2.69355  4.24690  2.90347  2.73739  3.18146  2.89801  2.37887  2.77519  2.98518  4.58477  3.61503
          0.01570  4.55779  5.28013  0.61958  0.77255  0.46985  0.98109
    603   3.77065  5.07217  5.13672  4.79168  0.85104  4.70929  3.71993  3.56738  4.60305  2.45261  3.87540  4.46217  5.00949  4.52165  4.56955  4.05848  4.06583  3.45656  3.82725  1.49585   1231 f - - -
          2.68618  4.42225  2.77519  2.73123  3.46354  2.40513  3.72494  3.29354  2.67741  2.69355  4.24690  2.90347  2.73739  3.18146  2.89801  2.37887  2.77519  2.98518  4.58477  3.61503
          0.01543  4.57520  5.29755  0.61958  0.77255  0.48935  0.94939
    604   2.85422  4.14074  4.69170  4.13014  3.61535  4.16976  4.63953  1.88808  4.00377  2.40449  3.54788  4.22142  4.57000  4.22375  4.15683  3.47433  2.37521  1.02590  5.24609  4.04843   1232 v - - -
          2.68618  4.42225  2.77519  2.73123  3.46354  2.40513  3.72494  3.29354  2.67741  2.69355  4.24690  2.90347  2.73739  3.18146  2.89801  2.37887  2.77519  2.98518  4.58477  3.61503
          0.01543  4.57520  5.29755  0.61958  0.77255  0.48420  0.95761
    605   2.69696  4.31425  3.25393  2.59056  3.96949  3.55964  3.70862  3.24767  2.67832  2.86018  3.85931  1.45187  3.99337  3.02804  3.10748  2.81946  2.90491  2.73709  5.30761  4.01247   1233 n - - -
          2.68618  4.42225  2.77519  2.73123  3.46354  2.40513  3.72494  3.29354  2.67741  2.69355  4.24690  2.90347  2.73739  3.18146  2.89801  2.37887  2.77519  2.98518  4.58477  3.61503
          0.01545  4.57375  5.29610  0.61958  0.77255  0.48618  0.95444
    606   2.58974  3.50954  3.88758  3.37566  4.00946  3.42531  4.28964  3.24750  3.31223  3.03778  3.79378  3.61947  4.01473  3.60936  3.63551  0.95768  2.72834  2.75244  5.43806  4.22014   1234 s - - -
          2.68618  4.42225  2.77519  2.73123  3.46354  2.40513  3.72494  3.29354  2.67741  2.69355  4.24690  2.90347  2.73739  3.18146  2.89801  2.37887  2.77519  2.98518  4.58477  3.61503
          0.21957  4.57359  1.67762  0.61958  0.77255  0.48618  0.95444
    607   2.66673  4.81148  3.09748  2.52195  4.13247  3.51308  3.59110  3.24717  1.97487  3.13884  3.89365  3.03194  3.89985  2.74602  2.11713  2.66122  2.66914  2.69952  5.37533  4.01356   1235 k - - -
          2.68617  4.42226  2.77518  2.73124  3.46355  2.40512  3.72490  3.29355  2.67741  2.69356  4.24690  2.90347  2.73740  3.18147  2.89797  2.37886  2.77520  2.98519  4.58478  3.61504
          0.02676  3.97561  4.87510  0.80385  0.59348  0.34039  1.24303
    608   2.69476  4.25075  3.81687  3.22803  3.04467  3.75192  3.96944  2.69084  2.76869  2.48750  3.32670  3.58161  4.12694  3.42750  2.30837  2.98914  2.93418  2.43470  3.51418  2.11831   1243 y - - -
          2.68618  4.42225  2.77519  2.73123  3.46354  2.40513  3.72494  3.29354  2.67741  2.69355  4.24690  2.90347  2.73739  3.18146  2.89801  2.37887  2.77519  2.98518  4.58477  3.61503
          0.03669  4.56993  3.66246  0.61958  0.77255  0.48841  0.95088
    609   2.69279  4.90180  1.83555  2.50779  4.03569  3.51305  3.66838  3.63218  2.43479  2.85562  3.66176  2.44858  3.92078  2.86045  2.94282  2.70630  2.94135  3.26486  5.22099  3.37441   1244 d - - -
          2.68618  4.42225  2.77519  2.73123  3.46354  2.40513  3.72494  3.29354  2.67741  2.69355  4.24690  2.90347  2.73739  3.18146  2.89801  2.37887  2.77519  2.98518  4.58477  3.61503
          0.23790  4.54908  1.60373  0.61958  0.77255  0.51990  0.90283
    610   2.37139  4.86518  3.04738  2.49250  4.11572  3.45396  3.65930  3.53789  2.23813  3.03969  3.80797  2.98918  2.23229  2.78450  2.61560  2.63785  2.85098  3.09521  5.37404  4.04025   1245 p - - -
          2.68618  4.42225  2.77519  2.73123  3.46354  2.40513  3.72494  3.29354  2.67741  2.69355  4.24690  2.90347  2.73739  3.18146  2.89801  2.37887  2.77519  2.98518  4.58477  3.61503
          0.01969  4.33329  5.05563  0.61958  0.77255  0.36023  1.19573
    611   2.42056  5.16080  2.68852  1.81977  4.53566  3.47073  3.55084  3.87429  1.98172  3.50180  4.24499  2.79963  3.82648  2.68845  2.82900  2.61212  2.82483  3.18556  5.64011  4.23569   1246 e - - -
          2.68618  4.42225  2.77519  2.73123  3.46354  2.40513  3.72494  3.29354  2.67741  2.69355  4.24690  2.90347  2.73739  3.18146  2.89801  2.37887  2.77519  2.98518  4.58477  3.61503
          0.01579  4.55190  5.27425  0.61958  0.77255  0.49236  0.94464
    612   2.63178  5.19590  2.49389  2.32054  4.51883  3.39049  3.68396  3.98503  2.26611  3.46683  4.20181  2.51781  3.90208  2.79148  2.89652  2.49988  1.85014  3.56574  5.64194  4.20106   1247 t - - -
          2.68618  4.42225  2.77519  2.73123  3.46354  2.40513  3.72494  3.29354  2.67741  2.69355  4.24690  2.90347  2.73739  3.18146  2.89801  2.37887  2.77519  2.98518  4.58477  3.61503
          0.01564  4.56163  5.28397  0.61958  0.77255  0.49344  0.94295
    613   2.84512  5.35013  2.37053  2.39206  4.66955  1.58891  3.67297  4.14919  2.22191  3.57252  4.41131  2.55167  3.97067  2.84659  3.01440  2.80421  3.10566  3.73003  5.79034  4.37435   1248 g - - -
          2.68618  4.42225  2.77519  2.73123  3.46354  2.40513  3.72494  3.29354  2.67741  2.69355  4.24690  2.90347  2.73739  3.18146  2.89801  2.37887  2.77519  2.98518  4.58477  3.61503
          0.01648  4.56502  5.12641  0.61958  0.77255  0.49734  0.93687
    614   2.60697  5.22031  2.86501  1.65169  4.55843  3.38673  3.65085  3.99498  2.03304  3.52150  4.22243  2.85212  3.89396  2.49925  2.75047  2.63305  2.72261  3.54559  5.65578  4.25037   1249 e - - -
          2.68618  4.42225  2.77519  2.73123  3.46354  2.40513  3.72494  3.29354  2.67741  2.69355  4.24690  2.90347  2.73739  3.18146  2.89801  2.37887  2.77519  2.98518  4.58477  3.61503
          0.01560  4.56413  5.28648  0.61958  0.77255  0.49564  0.93950
    615   2.72156  4.11985  4.53560  3.84780  2.85506  3.80458  4.19773  1.94817  3.68473  2.09026  3.19100  3.98592  4.18646  3.90604  3.80804  3.17937  2.77550  2.05947  2.21197  3.17879   1250 i - - -
          2.68618  4.42225  2.77519  2.73123  3.46354  2.40513  3.72494  3.29354  2.67741  2.69355  4.24690  2.90347  2.73739  3.18146  2.89801  2.37887  2.77519  2.98518  4.58477  3.61503
          0.01559  4.56502  5.28736  0.61958  0.77255  0.49693  0.93750
    616   2.66118  5.17958  2.88024  1.95477  4.36105  3.49404  3.42609  3.77691  1.98107  3.43526  4.22845  2.78684  3.89042  2.67042  2.73876  2.49310  2.37389  3.39690  5.63450  4.21478   1251 e - - -
          2.68618  4.42225  2.77519  2.73123  3.46354  2.40513  3.72494  3.29354  2.67741  2.69355  4.24690  2.90347  2.73739  3.18146  2.89801  2.37887  2.77519  2.98518  4.58477  3.61503
          0.01559  4.56483  5.28718  0.61958  0.77255  0.49693  0.93750
    617   2.67360  3.32017  4.65239  4.00550  2.87072  3.93642  4.27294  1.78880  3.85281  2.03817  2.19055  4.00716  4.29593  4.00003  3.89140  3.23233  2.79209  1.96804  4.78517  3.60847   1252 i - - -
          2.68618  4.42225  2.77519  2.73123  3.46354  2.40513  3.72494  3.29354  2.67741  2.69355  4.24690  2.90347  2.73739  3.18146  2.89801  2.37887  2.77519  2.98518  4.58477  3.61503
          0.01559  4.56483  5.28718  0.61958  0.77255  0.49693  0.93750
    618   2.70223  4.30615  3.73606  2.66993  2.32541  3.75038  4.02060  2.07287  2.71906  2.27740  3.26382  3.59807  4.12880  3.41843  3.28871  2.83927  2.91381  2.41935  4.55274  3.54716   1253 i - - -
          2.68618  4.42225  2.77519  2.73123  3.46354  2.40513  3.72494  3.29354  2.67741  2.69355  4.24690  2.90347  2.73739  3.18146  2.89801  2.37887  2.77519  2.98518  4.58477  3.61503
          0.01559  4.56460  5.28695  0.61958  0.77255  0.47884  0.96627
    619   2.71427  4.85623  3.11052  2.24206  3.32507  3.54816  3.62670  3.51411  1.70761  2.95480  3.95587  3.06393  3.93790  2.86562  2.80862  2.74108  2.50683  3.26369  5.38748  3.53297   1254 k - - -
          2.68618  4.42225  2.77519  2.73123  3.46354  2.40513  3.72494  3.29354  2.67741  2.69355  4.24690  2.90347  2.73739  3.18146  2.89801  2.37887  2.77519  2.98518  4.58477  3.61503
          0.01550  4.57074  5.29309  0.61958  0.77255  0.48576  0.95510
    620   2.56642  4.94401  3.21735  2.57524  4.14981  3.60805  3.77092  3.57633  2.25534  3.13089  3.98736  3.14594  3.99222  2.90358  1.54252  2.77701  2.99320  2.64124  5.43054  3.87458   1255 r - - -
          2.68618  4.42225  2.77519  2.73123  3.46354  2.40513  3.72494  3.29354  2.67741  2.69355  4.24690  2.90347  2.73739  3.18146  2.89801  2.37887  2.77519  2.98518  4.58477  3.61503
          0.01550  4.57074  5.29309  0.61958  0.77255  0.48576  0.95510
    621   2.60643  5.32480  2.16505  2.16959  4.64246  3.37240  3.75615  4.12190  2.47245  3.62038  4.38582  2.88039  1.75854  2.87198  3.05530  2.75426  3.05734  3.63046  5.77253  4.35482   1256 p - - -
          2.68618  4.42225  2.77519  2.73123  3.46354  2.40513  3.72494  3.29354  2.67741  2.69355  4.24690  2.90347  2.73739  3.18146  2.89801  2.37887  2.77519  2.98518  4.58477  3.61503
          0.01550  4.57074  5.29309  0.61958  0.77255  0.48576  0.95510
    622   2.71416  3.61693  4.53904  3.93391  3.09526  3.87511  3.40654  2.29546  3.73440  1.70370  3.04773  3.98030  4.23969  3.90781  3.80956  3.18000  2.94814  2.06708  4.32606  2.16942   1257 l - - -
          2.68618  4.42225  2.77518  2.73123  3.46351  2.40513  3.72495  3.29354  2.67741  2.69355  4.24690  2.90347  2.73740  3.18147  2.89801  2.37886  2.77520  2.98519  4.58477  3.61503
          0.44958  4.10208  1.06258  0.64697  0.74156  0.48576  0.95510
    623   2.57962  4.14802  3.78144  3.15139  3.25007  3.60128  3.44266  2.20633  2.92099  2.28317  3.24856  3.50915  4.01062  3.33018  3.37375  2.88105  2.80586  2.00953  4.43945  2.82132   1261 v - - -
          2.68618  4.42225  2.77519  2.73123  3.46354  2.40513  3.72494  3.29354  2.67741  2.69355  4.24690  2.90347  2.73739  3.18146  2.89801  2.37887  2.77519  2.98518  4.58477  3.61503
          0.02600  4.15298  4.61068  0.61958  0.77255  0.91411  0.51228
    624   2.62081  5.10632  2.55784  2.19427  4.43416  3.37140  2.78881  3.90872  2.25007  3.40272  4.15353  2.68488  3.49780  2.31965  2.73606  2.57120  2.82080  3.45803  5.54655  4.06786   1262 e - - -
          2.68618  4.42225  2.77519  2.73123  3.46354  2.40513  3.72494  3.29354  2.67741  2.69355  4.24690  2.90347  2.73739  3.18146  2.89801  2.37887  2.77519  2.98518  4.58477  3.61503
          0.02300  4.17964  4.90198  0.61958  0.77255  0.94776  0.49038
    625   2.67454  4.17583  4.14606  3.56298  3.16287  3.82626  4.12927  1.72812  3.43608  1.69705  2.99343  3.74828  4.17889  3.33991  3.62636  3.07243  2.93061  2.18957  4.73800  3.61712   1263 l - - -
          2.68618  4.42225  2.77519  2.73123  3.46354  2.40513  3.72494  3.29354  2.67741  2.69355  4.24690  2.90347  2.73739  3.18146  2.89801  2.37887  2.77519  2.98518  4.58477  3.61503
          0.02360  4.17850  4.82781  0.61958  0.77255  0.48622  0.95437
    626   2.69074  4.13617  4.27615  3.59846  2.95605  3.80570  4.15477  1.88990  3.56337  2.25424  3.25292  3.83896  3.97636  3.78043  3.71684  3.12827  2.85896  1.44385  4.73990  3.55260   1264 v - - -
          2.68618  4.42214  2.77521  2.73123  3.46356  2.40513  3.72495  3.29355  2.67742  2.69355  4.24686  2.90345  2.73736  3.18146  2.89802  2.37886  2.77520  2.98517  4.58479  3.61505
          0.32098  3.84531  1.37364  0.98442  0.46785  0.40836  1.09284
    627   2.56196  4.57883  2.54151  2.05630  4.32133  3.13843  3.54700  3.74283  2.23623  3.29534  4.07011  2.82778  3.00096  2.68696  2.81723  2.54371  2.75169  3.34982  5.47475  4.05336   1283 e - - -
          2.68618  4.42225  2.77519  2.73123  3.46354  2.40513  3.72494  3.29354  2.67741  2.69355  4.24690  2.90347  2.73739  3.18146  2.89801  2.37887  2.77519  2.98518  4.58477  3.61503
          0.10324  4.12613  2.50167  0.61958  0.77255  0.41566  1.07854
    628   2.55509  4.94515  2.73376  2.20484  4.18277  2.95937  3.58596  3.63451  2.16466  3.22287  4.03383  2.87563  3.67210  2.45465  2.70549  2.54955  2.67738  3.17880  5.12984  4.04800   1284 k - - -
          2.68622  4.42231  2.77522  2.73118  3.46351  2.40515  3.72501  3.29319  2.67745  2.69346  4.24691  2.90349  2.73742  3.18148  2.89805  2.37893  2.77523  2.98505  4.58484  3.61509
          0.38321  1.60535  2.14122  0.76704  0.62434  0.64220  0.74683
    629   2.54168  4.90075  2.88768  2.25590  4.17559  3.15503  3.56832  3.61099  2.19103  3.04849  3.96261  2.88288  3.08993  2.71526  2.46848  2.52346  2.77342  3.22961  5.25734  3.81349   1294 k - - -
          2.68618  4.42225  2.77519  2.73123  3.46354  2.40513  3.72494  3.29354  2.67741  2.69355  4.24690  2.90347  2.73739  3.18146  2.89801  2.37887  2.77519  2.98518  4.58477  3.61503
          0.03832  4.05859  3.89597  0.61958  0.77255  0.47415  0.97396
    630   2.60609  5.06925  2.47116  2.20873  4.31897  2.30286  3.55965  3.78743  2.17912  3.28938  4.12600  2.81979  3.67467  2.72919  2.84544  2.56324  2.88094  3.42173  5.52494  4.10598   1295 k - - -
          2.68618  4.42225  2.77519  2.73123  3.46354  2.40513  3.72494  3.29354  2.67741  2.69355  4.24690  2.90347  2.73739  3.18146  2.89801  2.37887  2.77519  2.98518  4.58477  3.61503
          0.02288  4.19493  4.88688  0.61958  0.77255  0.49960  0.93338
    631   2.55684  5.01487  2.41394  2.00593  4.33266  3.22652  3.56300  3.86073  2.20356  3.34498  4.08211  2.80108  3.59788  2.63790  2.81621  2.42180  2.80209  3.31721  5.43303  4.04550   1296 e - - -
          2.68619  4.42216  2.77516  2.73120  3.46356  2.40511  3.72495  3.29354  2.67730  2.69358  4.24677  2.90350  2.73743  3.18151  2.89804  2.37889  2.77523  2.98522  4.58447  3.61504
          0.19160  1.83329  4.23499  0.66740  0.71957  0.50981  0.91782
    632   2.51430  4.68186  3.00836  2.45774  3.70747  3.36795  3.50061  3.14232  2.38821  2.72615  3.72820  2.92137  3.78144  2.78717  2.46629  2.56583  2.60100  2.79900  5.18628  3.88763   1455 k - - -
          2.68618  4.42225  2.77519  2.73123  3.46354  2.40513  3.72494  3.29354  2.67741  2.69355  4.24690  2.90347  2.73739  3.18146  2.89801  2.37887  2.77519  2.98518  4.58477  3.61503
          0.06365  4.16674  3.07556  0.61958  0.77255  0.52367  0.89733
    633   2.52643  4.26714  3.44533  2.93131  3.02877  3.45291  3.77264  2.74145  2.79855  2.40804  3.32791  3.28993  3.94220  3.16928  3.16911  2.80754  2.71422  2.50438  4.83519  2.21146   1456 y - - -
          2.68617  4.42226  2.77520  2.73123  3.46354  2.40513  3.72495  3.29355  2.67735  2.69355  4.24690  2.90347  2.73740  3.18146  2.89800  2.37887  2.77520  2.98519  4.58477  3.61504
          0.06899  2.91804  4.37245  0.50663  0.92262  0.45061  1.01401
    634   2.71208  5.10186  2.48343  1.55037  4.38072  3.30437  3.61756  3.84399  2.26628  3.36774  4.19310  2.79287  3.73003  2.74033  2.84277  2.64837  2.96830  3.47179  5.50804  4.14719   1461 e - - -
          2.68604  4.42230  2.77523  2.73124  3.46349  2.40516  3.72499  3.29354  2.67743  2.69354  4.24693  2.90351  2.73730  3.18149  2.89801  2.37887  2.77522  2.98519  4.58480  3.61507
          0.12418  2.25292  4.44951  1.03561  0.43852  0.48721  0.95279
    635   2.60310  4.52097  2.95322  2.38103  3.94608  3.39867  2.31283  3.35627  2.32389  2.96079  3.79762  2.93091  3.80615  2.72694  2.69543  2.66151  2.80939  3.05594  5.21375  3.88029   1473 h - - -
          2.68618  4.42225  2.77519  2.73123  3.46354  2.40513  3.72494  3.29354  2.67741  2.69355  4.24690  2.90347  2.73739  3.18146  2.89801  2.37887  2.77519  2.98518  4.58477  3.61503
          0.03315  3.88841  4.41233  0.61958  0.77255  0.48275  0.95993
    636   2.50751  4.62601  2.94196  2.32655  3.92924  3.31858  3.55562  3.31510  2.25131  2.95666  3.80980  2.83655  3.77385  2.60367  2.79083  2.39159  2.56111  3.06432  5.22193  3.89078   1474 k - - -
          2.68618  4.42225  2.77519  2.73123  3.46354  2.40513  3.72494  3.29354  2.67741  2.69355  4.24690  2.90347  2.73739  3.18146  2.89801  2.37887  2.77519  2.98518  4.58477  3.61503
          0.05287  3.88599  3.47490  0.61958  0.77255  0.48942  0.94928
    637   2.58155  4.78517  2.24978  2.22208  4.02255  3.11120  3.53398  3.48677  2.43351  3.00956  3.94112  2.61184  3.70762  2.69396  2.87785  2.60482  2.85495  3.11698  5.30726  3.86564   1475 e - - -
          2.68618  4.42225  2.77519  2.73123  3.46354  2.40513  3.72494  3.29354  2.67741  2.69355  4.24690  2.90347  2.73739  3.18146  2.89801  2.37887  2.77519  2.98518  4.58477  3.61503
          0.04176  3.61351  4.27294  0.61958  0.77255  0.50860  0.91964
    638   2.33414  4.25913  3.01567  2.64024  3.29461  3.01997  3.71750  2.86548  2.59733  2.68305  3.62760  3.00664  3.71306  3.01643  2.93960  2.54459  2.63102  2.61147  4.99692  3.66304   1476 a - - -
          2.68618  4.42225  2.77519  2.73123  3.46354  2.40513  3.72494  3.29354  2.67741  2.69355  4.24690  2.90347  2.73739  3.18146  2.89801  2.37887  2.77519  2.98518  4.58477  3.61503
          0.04606  3.51469  4.18267  0.61958  0.77255  0.50919  0.91875
    639   2.35887  4.32130  2.92395  2.62100  3.56254  3.14281  3.70847  2.95356  2.52175  2.65638  3.67539  3.01306  3.53424  2.95468  2.84047  2.53376  2.69644  2.69344  5.01315  3.44944   1477 a - - -
          2.68618  4.42225  2.77519  2.73123  3.46354  2.40513  3.72494  3.29354  2.67741  2.69355  4.24690  2.90347  2.73739  3.18146  2.89801  2.37887  2.77519  2.98518  4.58477  3.61503
          0.04932  3.49393  4.03189  0.61958  0.77255  0.50969  0.91800
    640   2.44998  4.30754  3.03374  2.64914  3.46550  3.09577  3.76882  2.64404  2.58436  2.46664  3.61318  3.09853  3.77093  3.06178  2.88436  2.63584  2.79270  2.44233  5.00582  3.64781   1478 v - - -
          2.68618  4.42226  2.77520  2.73119  3.46354  2.40513  3.72495  3.29354  2.67741  2.69355  4.24689  2.90347  2.73740  3.18146  2.89801  2.37886  2.77520  2.98519  4.58476  3.61497
          0.10361  2.65936  3.56018  0.65281  0.73518  0.51068  0.91652
    641   2.26313  4.23588  2.71577  2.56843  3.65193  2.92854  3.76726  2.96746  2.62415  2.83164  3.86235  2.90109  3.60864  3.06721  2.92726  2.46516  2.73763  2.65500  5.10056  3.72797   1483 a - - -
          2.68618  4.42225  2.77520  2.73123  3.46354  2.40513  3.72495  3.29354  2.67741  2.69355  4.24690  2.90347  2.73740  3.18146  2.89801  2.37887  2.77520  2.98515  4.58477  3.61500
          0.08126  2.77240  4.16493  0.54973  0.86064  0.47186  0.97774
    642   2.30631  4.38801  2.77959  2.51573  3.83802  3.08757  3.67948  3.14035  2.31892  2.88194  3.82190  2.93036  3.63830  2.91089  2.61235  2.53863  2.78337  2.83626  5.18151  3.88243   1485 a - - -
          2.68618  4.42225  2.77519  2.73123  3.46354  2.40513  3.72494  3.29354  2.67741  2.69355  4.24690  2.90347  2.73739  3.18146  2.89801  2.37887  2.77519  2.98518  4.58477  3.61503
          0.04638  3.48988  4.21223  0.61958  0.77255  0.48418  0.95765
    643   2.32023  4.27494  2.68806  2.47501  3.85352  2.56503  3.74715  3.18809  2.55036  2.96941  3.91898  2.90724  3.58821  3.00130  2.89590  2.45804  2.70748  2.84066  5.21529  3.90794   1486 a - - -
          2.68618  4.42225  2.77519  2.73123  3.46354  2.40513  3.72494  3.29354  2.67741  2.69355  4.24690  2.90347  2.73739  3.18146  2.89801  2.37887  2.77519  2.98518  4.58477  3.61503
          0.04665  3.48418  4.20653  0.61958  0.77255  0.48636  0.95414
    644   2.20625  4.21946  2.66997  2.50794  3.86539  2.57713  3.77985  3.17172  2.63924  2.98073  3.93624  2.91437  3.57263  3.05224  2.97058  2.42721  2.69613  2.82068  5.22367  3.93511   1487 a - - -
          2.68618  4.42225  2.77519  2.73123  3.46354  2.40513  3.72494  3.29354  2.67741  2.69355  4.24690  2.90347  2.73739  3.18146  2.89801  2.37887  2.77519  2.98518  4.58477  3.61503
          0.04698  3.47719  4.19954  0.61958  0.77255  0.48636  0.95414
    645   2.39967  4.30875  2.88617  2.56428  3.58233  2.97198  3.61826  2.89300  2.50604  2.75521  3.73243  2.98510  3.67960  2.96992  2.80482  2.52962  2.74611  2.67677  5.01882  3.65702   1488 a - - -
          2.68618  4.42225  2.77519  2.73123  3.46354  2.40513  3.72494  3.29354  2.67741  2.69355  4.24690  2.90347  2.73739  3.18146  2.89801  2.37887  2.77519  2.98518  4.58477  3.61503
          0.04725  3.47169  4.19404  0.61958  0.77255  0.48636  0.95414
    646   2.39779  4.30651  2.79224  2.52819  3.57672  3.05512  3.74788  2.88309  2.57576  2.71729  3.77356  2.98408  3.68603  3.04286  2.87084  2.47620  2.77529  2.58378  5.05878  3.62917   1489 a - - -
          2.68618  4.42225  2.77519  2.73123  3.46354  2.40513  3.72494  3.29354  2.67741  2.69355  4.24690  2.90347  2.73739  3.18146  2.89801  2.37887  2.77519  2.98518  4.58477  3.61503
          0.04830  3.45023  4.17258  0.61958  0.77255  0.48636  0.95414
    647   2.41039  4.14192  2.78403  2.61988  3.39960  2.86376  3.75315  2.83253  2.70275  2.61616  3.77971  3.00352  3.52292  3.15409  2.93888  2.57499  2.79943  2.59864  4.78316  3.52084   1490 a - - -
          2.68618  4.42225  2.77519  2.73123  3.46354  2.40513  3.72494  3.29354  2.67741  2.69355  4.24690  2.90347  2.73739  3.18146  2.89801  2.37887  2.77519  2.98518  4.58477  3.61503
          0.05307  3.41495  3.97351  0.61958  0.77255  0.48636  0.95414
    648   2.43459  4.14199  3.07182  2.87549  3.17751  2.96593  3.80536  2.61391  2.77459  2.33144  3.58249  3.18499  3.61117  3.25518  2.99344  2.63646  2.85293  2.44792  4.61579  3.35331   1491 l - - -
          2.68618  4.42225  2.77519  2.73123  3.46354  2.40513  3.72494  3.29354  2.67741  2.69355  4.24690  2.90347  2.73739  3.18146  2.89801  2.37887  2.77519  2.98518  4.58477  3.61503
          0.05027  3.41121  4.13355  0.61958  0.77255  0.48534  0.95578
    649   2.43426  4.05066  2.84976  2.75874  3.25866  2.78391  3.74698  2.77650  2.72111  2.49540  3.71703  3.10494  3.43660  3.21721  2.96776  2.64607  2.86046  2.57068  4.61555  3.44185   1492 a - - -
          2.68618  4.42225  2.77519  2.73123  3.46354  2.40513  3.72494  3.29354  2.67741  2.69355  4.24690  2.90347  2.73739  3.18146  2.89801  2.37887  2.77519  2.98518  4.58477  3.61503
          0.05034  3.40988  4.13223  0.61958  0.77255  0.48636  0.95414
    650   2.42821  4.09393  2.95545  2.81893  3.24561  2.87012  3.78870  2.67162  2.78227  2.41346  3.66111  3.11911  3.52680  3.24518  2.99636  2.62861  2.82711  2.49311  4.67835  3.40931   1493 l - - -
          2.68618  4.42225  2.77519  2.73123  3.46354  2.40513  3.72494  3.29354  2.67741  2.69355  4.24690  2.90347  2.73739  3.18146  2.89801  2.37887  2.77519  2.98518  4.58477  3.61503
          0.05034  3.40988  4.13223  0.61958  0.77255  0.48636  0.95414
    651   2.45899  4.02011  2.83162  2.69081  3.30803  2.73221  3.72450  2.82368  2.74705  2.52935  3.74816  3.07029  3.38432  3.20565  2.91734  2.65531  2.86928  2.61125  4.57514  3.45655   1494 a - - -
          2.68618  4.42225  2.77519  2.73123  3.46354  2.40513  3.72494  3.29354  2.67741  2.69355  4.24690  2.90347  2.73739  3.18146  2.89801  2.37887  2.77519  2.98518  4.58477  3.61503
          0.05039  3.40893  4.13128  0.61958  0.77255  0.48636  0.95414
    652   2.43102  4.05140  3.00575  2.87424  3.18869  2.82316  3.78678  2.69909  2.82073  2.36312  3.63570  3.16509  3.47932  3.27234  2.97076  2.63495  2.81417  2.51671  4.61531  3.39506   1495 l - - -
          2.68618  4.42225  2.77519  2.73123  3.46354  2.40513  3.72494  3.29354  2.67741  2.69355  4.24690  2.90347  2.73739  3.18146  2.89801  2.37887  2.77519  2.98518  4.58477  3.61503
          0.05039  3.40893  4.13128  0.61958  0.77255  0.48539  0.95570
    653   2.46340  3.99674  2.91062  2.79946  3.28744  2.69445  3.72764  2.81012  2.63911  2.49151  3.72707  3.11712  3.36651  3.22404  2.93544  2.66755  2.87570  2.60595  4.54501  3.44835   1496 a - - -
          2.68618  4.42225  2.77519  2.73123  3.46354  2.40513  3.72494  3.29354  2.67741  2.69355  4.24690  2.90347  2.73739  3.18146  2.89801  2.37887  2.77519  2.98518  4.58477  3.61503
          0.05041  3.40856  4.13090  0.61958  0.77255  0.48576  0.95510
    654   2.44674  4.04483  2.96371  2.82170  3.22878  2.80845  3.77935  2.67496  2.81774  2.39157  3.64806  3.15551  3.46284  3.26584  3.00385  2.65621  2.86356  2.47937  4.60732  3.40857   1497 l - - -
          2.68618  4.42225  2.77519  2.73123  3.46354  2.40513  3.72494  3.29354  2.67741  2.69355  4.24690  2.90347  2.73739  3.18146  2.89801  2.37887  2.77519  2.98518  4.58477  3.61503
          0.05252  3.40751  4.01535  0.61958  0.77255  0.48576  0.95510
    655   2.46826  3.98803  3.00360  2.87955  3.16008  2.73743  3.73379  2.74714  2.81606  2.38750  3.65214  3.17125  3.38583  3.26925  2.97501  2.63476  2.88200  2.56534  4.36783  3.32583   1498 l - - -
          2.68618  4.42225  2.77519  2.73123  3.46354  2.40513  3.72494  3.29354  2.67741  2.69355  4.24690  2.90347  2.73739  3.18146  2.89801  2.37887  2.77519  2.98518  4.58477  3.61503
          0.05056  3.40556  4.12790  0.61958  0.77255  0.48688  0.95332
    656   2.43841  3.96707  2.93761  2.83516  3.22481  2.69415  3.73142  2.78999  2.81813  2.47656  3.72135  3.05426  3.35262  3.25915  2.97875  2.62913  2.86134  2.58432  4.50329  3.37857   1499 a - - -
          2.68618  4.42225  2.77519  2.73123  3.46354  2.40513  3.72494  3.29354  2.67741  2.69354  4.24690  2.90347  2.73739  3.18146  2.89801  2.37887  2.77519  2.98518  4.58476  3.61503
          0.05364  3.38100  4.00579  0.64351  0.74538  0.48507  0.95622
    657   2.48969  3.94357  2.98737  2.88600  3.18295  2.67947  3.73807  2.72441  2.85685  2.30975  3.64992  3.18290  3.32802  3.29560  2.99538  2.71688  2.90476  2.55032  4.44638  3.37329   1512 l - - -
          2.68618  4.42225  2.77519  2.73123  3.46354  2.40513  3.72494  3.29354  2.67741  2.69355  4.24690  2.90347  2.73739  3.18146  2.89801  2.37887  2.77519  2.98518  4.58477  3.61503
          0.05057  3.40542  4.12777  0.61958  0.77255  0.48696  0.95319
    658   2.47361  3.95449  2.93262  2.77405  3.24672  2.67636  3.73259  2.76408  2.82114  2.42513  3.68984  3.14405  3.32777  3.26217  2.97246  2.69085  2.86177  2.57508  4.48883  3.42994   1513 l - - -
          2.68618  4.42225  2.77519  2.73123  3.46354  2.40513  3.72494  3.29354  2.67741  2.69355  4.24690  2.90347  2.73739  3.18146  2.89801  2.37887  2.77519  2.98518  4.58477  3.61503
          0.05057  3.40542  4.12777  0.61958  0.77255  0.48696  0.95319
    659   2.45758  3.93580  2.95942  2.86067  3.22993  2.66245  3.73807  2.76827  2.84513  2.41259  3.68171  3.15729  3.21997  3.28027  2.98922  2.67851  2.87862  2.55874  4.47430  3.41635   1514 l - - -
          2.68618  4.42225  2.77519  2.73123  3.46354  2.40513  3.72494  3.29354  2.67741  2.69355  4.24690  2.90347  2.73739  3.18146  2.89801  2.37887  2.77519  2.98518  4.58477  3.61503
          0.05057  3.40542  4.12777  0.61958  0.77255  0.48696  0.95319
    660   2.40142  3.94266  2.96638  2.86885  3.22735  2.67443  3.74844  2.74185  2.85512  2.39627  3.67094  3.16439  3.32936  3.28941  3.00019  2.68271  2.88155  2.55685  4.48512  3.41948   1515 l - - -
          2.68618  4.42225  2.77519  2.73123  3.46354  2.40513  3.72494  3.29354  2.67741  2.69355  4.24690  2.90347  2.73739  3.18146  2.89801  2.37887  2.77519  2.98518  4.58477  3.61503
          0.05057  3.40542  4.12777  0.61958  0.77255  0.48696  0.95319
    661   2.46073  3.89732  2.95219  2.86524  3.20794  2.61396  3.71766  2.76668  2.85867  2.39927  3.68153  3.16495  3.26500  3.28928  2.98334  2.71072  2.90006  2.58305  4.40870  3.39809   1516 l - - -
          2.68618  4.42225  2.77520  2.73123  3.46353  2.40513  3.72494  3.29354  2.67741  2.69355  4.24690  2.90347  2.73740  3.18146  2.89800  2.37887  2.77519  2.98518  4.58476  3.61503
          0.05154  3.37890  4.12581  0.66199  0.72531  0.48502  0.95630
    662   2.47536  3.95173  2.93531  2.83386  3.23671  2.67063  3.72165  2.78771  2.74345  2.43531  3.69710  3.14250  3.32111  3.25469  2.92639  2.69109  2.88979  2.59659  4.47370  3.41197   1537 l - - -
          2.68618  4.42225  2.77519  2.73123  3.46354  2.40513  3.72494  3.29354  2.67741  2.69355  4.24690  2.90347  2.73739  3.18146  2.89801  2.37887  2.77519  2.98518  4.58477  3.61503
          0.05056  3.40556  4.12790  0.61958  0.77255  0.48576  0.95510
    663   2.49228  3.92326  2.95763  2.86415  3.18024  2.64600  3.71686  2.75457  2.84969  2.38377  3.66681  3.16691  3.29428  3.28403  2.98265  2.71827  2.90663  2.57646  4.41454  3.31606   1538 l - - -
          2.68618  4.42225  2.77519  2.73123  3.46354  2.40513  3.72494  3.29354  2.67741  2.69355  4.24690  2.90347  2.73739  3.18146  2.89801  2.37887  2.77519  2.98518  4.58477  3.61503
          0.05067  3.40346  4.12581  0.61958  0.77255  0.48576  0.95510
    664   2.46073  3.89732  2.95219  2.86524  3.20794  2.61396  3.71766  2.76668  2.85867  2.39927  3.68153  3.16495  3.26500  3.28928  2.98334  2.71072  2.90006  2.58305  4.40870  3.39809   1539 l - - -
          2.68618  4.42225  2.77519  2.73123  3.46354  2.40513  3.72494  3.29354  2.67741  2.69355  4.24690  2.90347  2.73739  3.18146  2.89801  2.37887  2.77519  2.98518  4.58477  3.61503
          0.05067  3.40346  4.12581  0.61958  0.77255  0.48576  0.95510
    665   2.47810  3.91486  2.96551  2.87338  3.19670  2.63969  3.72693  2.74842  2.85952  2.38503  3.66810  3.17012  3.29098  3.29222  2.99050  2.70594  2.89673  2.54608  4.42656  3.38652   1540 l - - -
          2.68618  4.42225  2.77519  2.73123  3.46354  2.40513  3.72494  3.29354  2.67741  2.69355  4.24690  2.90347  2.73739  3.18146  2.89801  2.37887  2.77519  2.98518  4.58477  3.61503
          0.05067  3.40346  4.12581  0.61958  0.77255  0.48576  0.95510
    666   2.49095  3.89639  2.95800  2.87022  3.19473  2.61381  3.71399  2.76216  2.85929  2.37094  3.67571  3.17040  3.26301  3.29111  2.98154  2.72155  2.90734  2.58179  4.39626  3.38430   1541 l - - -
          2.68618  4.42225  2.77519  2.73123  3.46354  2.40513  3.72494  3.29354  2.67741  2.69355  4.24690  2.90347  2.73739  3.18146  2.89801  2.37887  2.77519  2.98518  4.58477  3.61503
          0.05067  3.40346  4.12581  0.61958  0.77255  0.48576  0.95510
    667   2.49095  3.89639  2.95800  2.87022  3.19473  2.61381  3.71399  2.76216  2.85929  2.37094  3.67571  3.17040  3.26301  3.29111  2.98154  2.72155  2.90734  2.58179  4.39626  3.38430   1542 l - - -
          2.68618  4.42225  2.77519  2.73123  3.46354  2.40513  3.72494  3.29354  2.67741  2.69355  4.24690  2.90347  2.73739  3.18146  2.89801  2.37887  2.77519  2.98518  4.58477  3.61503
          0.05067  3.40346  4.12581  0.61958  0.77255  0.48576  0.95510
    668   2.47854  3.92863  2.97377  2.87727  3.18984  2.65922  3.73233  2.71028  2.85689  2.37510  3.65845  3.17337  3.30995  3.29221  2.99269  2.70548  2.89629  2.55667  4.43907  3.37951   1543 l - - -
          2.68618  4.42225  2.77519  2.73123  3.46354  2.40513  3.72494  3.29354  2.67741  2.69355  4.24690  2.90347  2.73739  3.18146  2.89801  2.37887  2.77519  2.98518  4.58477  3.61503
          0.05067  3.40346  4.12581  0.61958  0.77255  0.48576  0.95510
    669   2.49095  3.89639  2.95800  2.87022  3.19473  2.61381  3.71399  2.76216  2.85929  2.37094  3.67571  3.17040  3.26301  3.29111  2.98154  2.72155  2.90734  2.58179  4.39626  3.38430   1544 l - - -
          2.68618  4.42225  2.77519  2.73123  3.46354  2.40513  3.72494  3.29354  2.67741  2.69355  4.24690  2.90347  2.73739  3.18146  2.89801  2.37887  2.77519  2.98518  4.58477  3.61503
          0.05067  3.40346  4.12581  0.61958  0.77255  0.48576  0.95510
    670   2.48912  3.90808  2.96968  2.87761  3.13930  2.63254  3.71997  2.74704  2.86617  2.37760  3.66344  3.17567  3.28142  3.29541  2.99290  2.71928  2.90522  2.56923  4.40433  3.36851   1545 l - - -
          2.68618  4.42225  2.77519  2.73123  3.46354  2.40513  3.72494  3.29354  2.67741  2.69355  4.24690  2.90347  2.73739  3.18146  2.89801  2.37887  2.77519  2.98518  4.58477  3.61503
          0.03439  3.38718        *  0.61958  0.77255  0.00000        *
//
