# Supplementary material for: Sulfur disproportionation occurs globally across anoxic habitats and has multiple mechanisms of independent evolutionary origin
Source: ISME J. 2026 Mar 2;20(1):wrag042. doi: 10.1093/ismejo/wrag042 (PMC12998232; doi:10.1093/ismejo/wrag042)
Supplement: Sup_File_1_HMM_wrag042 [file sup_file_1_hmm_wrag042.zip › SupFile1_HMM/SupFile1b_profiles/aprb_Neukirchen_a.hmm]

HMMER3/f [3.4 | Aug 2023]
NAME  aprb_Neukirchen_a
LENG  157
ALPH  amino
RF    no
MM    no
CONS  yes
CS    no
MAP   yes
DATE  Wed Jul 23 12:40:11 2025
NSEQ  2190
EFFN  2.953205
CKSUM 891234898
STATS LOCAL MSV      -10.8391  0.70869
STATS LOCAL VITERBI  -11.7160  0.70869
STATS LOCAL FORWARD   -4.4560  0.70869
HMM          A        C        D        E        F        G        H        I        K        L        M        N        P        Q        R        S        T        V        W        Y   
            m->m     m->i     m->d     i->m     i->i     d->m     d->d
  COMPO   2.55512  2.99823  2.96134  2.62259  3.56082  2.95968  3.77442  2.90298  2.54245  2.69280  3.51253  3.06431  3.27987  3.03902  2.93968  2.68387  2.82903  2.79092  4.31675  3.62420
          2.68618  4.42225  2.77519  2.73123  3.46354  2.40513  3.72494  3.29354  2.67741  2.69355  4.24690  2.90347  2.73739  3.18146  2.89801  2.37887  2.77519  2.98518  4.58477  3.61503
          0.05286  3.45622  3.91527  0.61958  0.77255  0.00000        *
      1   2.60828  4.27491  3.46871  3.14097  3.12329  3.33463  3.97240  2.33346  2.90682  1.96342  2.75313  3.43245  3.89139  3.37591  3.13678  2.86879  2.96033  2.24530  4.81851  3.47483      1 l - - -
          2.68618  4.42227  2.77520  2.73123  3.46356  2.40512  3.72497  3.29356  2.67732  2.69353  4.24692  2.90347  2.73741  3.18147  2.89798  2.37888  2.77522  2.98518  4.58479  3.61505
          0.07499  2.86726  4.17394  1.10167  0.40394  0.48403  0.95788
      2   3.96202  5.39358  5.36037  5.02774  3.77516  4.83151  5.47756  3.05110  4.67269  2.20119  0.42133  5.15741  5.27413  4.98772  4.75510  4.41452  4.29194  3.19095  5.79644  4.57222     15 M - - -
          2.68618  4.42225  2.77519  2.73123  3.46354  2.40513  3.72494  3.29354  2.67741  2.69355  4.24690  2.90347  2.73739  3.18146  2.89801  2.37887  2.77519  2.98518  4.58477  3.61503
          0.01128  4.88651  5.60886  0.61958  0.77255  0.48576  0.95510
      3   2.67252  4.85685  3.58287  3.06732  4.41454  3.22501  4.19792  3.82336  3.05604  3.46332  3.72829  3.48387  1.34855  3.28430  3.47728  1.66368  2.81189  3.36920  5.72792  4.44200     16 p - - -
          2.68618  4.42225  2.77519  2.73123  3.46354  2.40513  3.72494  3.29354  2.67741  2.69355  4.24690  2.90347  2.73739  3.18146  2.89801  2.37887  2.77519  2.98518  4.58477  3.61503
          0.01107  4.90502  5.62737  0.61958  0.77255  0.48576  0.95510
      4   2.83168  4.43620  4.13809  3.56860  3.58745  3.92008  4.26793  1.67596  3.48210  2.59656  3.57925  3.84964  2.56049  3.73927  3.73554  2.29000  2.08488  2.25699  5.08315  3.88050     17 i - - -
          2.68618  4.42225  2.77519  2.73123  3.46354  2.40513  3.72494  3.29354  2.67741  2.69355  4.24690  2.90347  2.73739  3.18146  2.89801  2.37887  2.77519  2.98518  4.58477  3.61503
          0.01107  4.90502  5.62737  0.61958  0.77255  0.48576  0.95510
      5   2.60837  4.23322  4.05365  3.40108  2.03536  3.91639  4.10805  2.61141  2.63884  2.45541  3.34338  3.75320  4.28927  3.44428  2.55490  3.03351  2.96117  2.30500  4.42569  2.66322     18 f - - -
          2.68618  4.42225  2.77519  2.73123  3.46354  2.40513  3.72494  3.29354  2.67741  2.69355  4.24690  2.90347  2.73739  3.18146  2.89801  2.37887  2.77519  2.98518  4.58477  3.61503
          0.01107  4.90502  5.62737  0.61958  0.77255  0.48576  0.95510
      6   3.59799  4.87538  5.74872  5.26089  3.51308  5.23753  5.88622  0.97972  5.18637  2.66866  3.84776  5.39207  5.46710  5.40553  5.31877  4.64924  3.78484  0.94678  6.22466  5.01799     19 v - - -
          2.68618  4.42225  2.77519  2.73123  3.46354  2.40513  3.72494  3.29354  2.67741  2.69355  4.24690  2.90347  2.73739  3.18146  2.89801  2.37887  2.77519  2.98518  4.58477  3.61503
          0.01106  4.90612  5.62847  0.61958  0.77255  0.48576  0.95510
      7   2.83931  5.23422  1.91083  2.45186  4.53564  3.63145  3.49673  2.94445  2.53843  3.27951  3.96296  2.21755  4.02363  2.90049  2.71615  2.73510  3.04382  3.54290  5.63638  2.92955     20 d - - -
          2.68618  4.42225  2.77519  2.73123  3.46354  2.40513  3.72494  3.29354  2.67741  2.69355  4.24690  2.90347  2.73739  3.18146  2.89801  2.37887  2.77519  2.98518  4.58477  3.61503
          0.01105  4.90625  5.62860  0.61958  0.77255  0.48576  0.95510
      8   2.60306  5.27484  3.03749  2.37625  4.58998  3.54628  3.67866  3.98345  2.00863  3.23765  3.13292  3.01085  2.72325  2.58125  2.67280  2.63330  2.44322  3.24872  5.50847  3.97109     21 k - - -
          2.68618  4.42225  2.77519  2.73123  3.46354  2.40513  3.72494  3.29354  2.67741  2.69355  4.24690  2.90347  2.73739  3.18146  2.89801  2.37887  2.77519  2.98518  4.58477  3.61503
          0.01105  4.90640  5.62874  0.61958  0.77255  0.48576  0.95510
      9   2.66943  5.34970  2.40756  1.63034  4.69307  3.54438  3.69716  4.15564  2.33933  3.56891  4.31790  2.52915  3.99284  2.69892  3.00425  2.44573  2.52067  3.68977  5.78318  4.30610     22 e - - -
          2.68618  4.42225  2.77519  2.73123  3.46354  2.40513  3.72494  3.29354  2.67741  2.69355  4.24690  2.90347  2.73739  3.18146  2.89801  2.37887  2.77519  2.98518  4.58477  3.61503
          0.01105  4.90640  5.62874  0.61958  0.77255  0.48576  0.95510
     10   2.69989  5.16912  3.24808  2.67039  4.40263  3.69313  3.85076  3.48719  1.29962  2.90905  4.18282  3.16728  4.08051  2.89651  2.24457  2.82746  2.99615  3.19206  5.63852  4.29594     23 k - - -
          2.68618  4.42225  2.77519  2.73123  3.46354  2.40513  3.72494  3.29354  2.67741  2.69355  4.24690  2.90347  2.73739  3.18146  2.89801  2.37887  2.77519  2.98518  4.58477  3.61503
          0.01105  4.90640  5.62874  0.61958  0.77255  0.48576  0.95510
     11   3.87929  0.14002  5.59440  5.57406  5.68964  4.00452  6.08480  5.19212  5.47016  4.99006  6.03732  5.28729  5.11359  5.74723  5.41645  4.12653  4.43475  4.70089  6.74404  5.93082     24 C - - -
          2.68618  4.42225  2.77519  2.73123  3.46354  2.40513  3.72494  3.29354  2.67741  2.69355  4.24690  2.90347  2.73739  3.18146  2.89801  2.37887  2.77519  2.98518  4.58477  3.61503
          0.01105  4.90640  5.62874  0.61958  0.77255  0.48576  0.95510
     12   2.79622  5.08080  1.76701  2.61688  4.42882  3.64900  3.68022  2.62915  2.47027  3.43029  4.17740  2.40051  4.04118  2.90461  3.05540  2.77785  2.65349  2.79536  5.63582  4.27374     25 d - - -
          2.68618  4.42225  2.77519  2.73123  3.46354  2.40513  3.72494  3.29354  2.67741  2.69355  4.24690  2.90347  2.73739  3.18146  2.89801  2.37887  2.77519  2.98518  4.58477  3.61503
          0.01105  4.90640  5.62874  0.61958  0.77255  0.48576  0.95510
     13   2.85223  5.18984  3.30844  2.95694  4.80375  0.76051  4.26766  4.22385  2.79956  3.73313  4.64226  3.36912  4.29302  3.44387  3.09046  2.87536  3.37313  3.82119  6.01395  4.71511     26 g - - -
          2.68618  4.42225  2.77519  2.73123  3.46354  2.40513  3.72494  3.29354  2.67741  2.69355  4.24690  2.90347  2.73739  3.18146  2.89801  2.37887  2.77519  2.98518  4.58477  3.61503
          0.01104  4.90792  5.63027  0.61958  0.77255  0.48576  0.95510
     14   4.26289  0.10415  5.74966  5.74847  5.73448  4.56758  6.22350  5.24919  5.67501  5.00280  6.17778  5.57685  5.31260  5.97034  5.58711  4.52724  4.80199  4.87249  6.75328  5.98225     27 C - - -
          2.68618  4.42225  2.77519  2.73123  3.46354  2.40513  3.72494  3.29354  2.67741  2.69355  4.24690  2.90347  2.73739  3.18146  2.89801  2.37887  2.77519  2.98518  4.58477  3.61503
          0.15835  4.90792  1.97287  0.61958  0.77255  0.48576  0.95510
     15   2.73298  5.26128  3.05870  2.43572  4.54179  2.09621  3.60402  4.04527  1.63452  3.47166  4.25141  2.98071  3.43019  2.70075  2.75657  2.72635  2.93435  3.59721  5.70032  4.30637     28 k - - -
          2.68618  4.42225  2.77519  2.73123  3.46354  2.40513  3.72494  3.29354  2.67741  2.69355  4.24690  2.90347  2.73739  3.18146  2.89801  2.37887  2.77519  2.98518  4.58477  3.61500
          0.32725  4.54009  1.31518  0.59964  0.79630  0.78468  0.60930
     16   2.37111  5.15706  2.70518  2.40863  4.46642  1.83017  3.59613  3.92547  2.17784  3.45006  4.22365  2.82157  3.85492  2.78410  2.89949  2.67718  2.96283  3.53177  5.62069  4.23174     30 g - - -
          2.68625  4.42259  2.77458  2.73030  3.46397  2.40525  3.72516  3.29396  2.67670  2.69358  4.24702  2.90383  2.73765  3.18070  2.89809  2.37920  2.77558  2.98543  4.58520  3.61529
          1.10373  0.49157  2.86993  1.05856  0.42611  0.69773  0.68859
     17   2.44826  4.87578  3.18157  2.64629  4.18966  2.34375  3.64353  3.57830  2.59927  3.21711  4.03483  3.14684  2.69433  2.99238  3.09992  2.56253  1.87828  3.27211  5.46776  4.00094     35 t - - -
          2.68618  4.42225  2.77519  2.73123  3.46354  2.40513  3.72494  3.29354  2.67741  2.69355  4.24690  2.90347  2.73739  3.18146  2.89801  2.37887  2.77519  2.98518  4.58477  3.61503
          0.01496  4.60594  5.32828  0.61958  0.77255  0.32881  1.27217
     18   1.97653  4.84068  3.04405  2.48754  4.27755  3.58477  3.17577  3.87412  2.05644  2.79671  3.97075  3.09455  3.36409  2.76075  2.31493  2.80657  2.90206  3.41436  5.30527  4.14958     36 a - - -
          2.68618  4.42225  2.77519  2.73123  3.46354  2.40513  3.72494  3.29354  2.67741  2.69355  4.24690  2.90347  2.73739  3.18146  2.89801  2.37887  2.77519  2.98518  4.58477  3.61503
          0.01140  4.87526  5.59761  0.61958  0.77255  0.43867  1.03534
     19   4.26356  0.10407  5.75021  5.74909  5.73518  4.56812  6.22409  5.25009  5.67570  5.00360  6.17859  5.57748  5.31313  5.97100  5.58773  4.52791  4.80267  4.87333  6.75380  5.98293     37 C - - -
          2.68618  4.42225  2.77519  2.73123  3.46354  2.40513  3.72494  3.29354  2.67741  2.69355  4.24690  2.90347  2.73739  3.18146  2.89801  2.37887  2.77519  2.98518  4.58477  3.61503
          0.01103  4.90828  5.63062  0.61958  0.77255  0.48576  0.95510
     20   2.56702  4.42161  3.47267  2.18676  3.75828  3.78914  3.90993  2.82437  2.94564  2.70227  2.43383  3.41819  4.17149  2.81297  3.10120  2.88205  2.83124  1.96075  5.24259  3.86140     38 v - - -
          2.68618  4.42225  2.77519  2.73123  3.46354  2.40513  3.72494  3.29354  2.67741  2.69355  4.24690  2.90347  2.73739  3.18146  2.89801  2.37887  2.77519  2.98518  4.58477  3.61503
          0.03049  4.90941  3.78735  0.61958  0.77255  0.48576  0.95510
     21   2.64333  5.32646  2.32934  2.08527  4.58133  3.58541  3.60666  4.03621  2.33162  3.53604  3.93264  2.76222  4.00126  2.62294  2.53777  2.63090  2.99924  3.65431  5.76311  2.41001     39 e - - -
          2.68618  4.42225  2.77519  2.73123  3.46354  2.40513  3.72494  3.29354  2.67741  2.69355  4.24690  2.90347  2.73739  3.18146  2.89801  2.37887  2.77519  2.98518  4.58477  3.61503
          0.01123  4.89031  5.61265  0.61958  0.77255  0.45690  1.00306
     22   2.45675  4.06061  4.76702  4.16734  3.43873  4.10794  4.34789  1.20434  3.98684  2.39695  3.28116  4.14485  4.46908  4.15024  3.97565  3.30035  3.15483  1.64844  4.98421  3.72982     40 i - - -
          2.68618  4.42225  2.77519  2.73123  3.46354  2.40513  3.72494  3.29354  2.67741  2.69355  4.24690  2.90347  2.73739  3.18146  2.89801  2.37887  2.77519  2.98518  4.58477  3.61503
          0.01102  4.90974  5.63208  0.61958  0.77255  0.48576  0.95510
     23   4.26629  0.10377  5.75246  5.75160  5.73804  4.57030  6.22650  5.25377  5.67848  5.00683  6.18190  5.58007  5.31529  5.97371  5.59024  4.53064  4.80545  4.87678  6.75593  5.98572     41 C - - -
          2.68618  4.42225  2.77519  2.73123  3.46354  2.40513  3.72494  3.29354  2.67741  2.69355  4.24690  2.90347  2.73739  3.18146  2.89801  2.37887  2.77519  2.98518  4.58477  3.61503
          0.01102  4.90974  5.63208  0.61958  0.77255  0.48576  0.95510
     24   3.04435  4.97983  3.93664  3.86102  4.96453  3.67623  4.99691  4.31347  3.94973  4.31516  5.22254  3.73535  0.40564  4.33160  4.18905  3.17790  3.56377  4.05006  6.35322  5.02326     42 P - - -
          2.68618  4.42225  2.77519  2.73123  3.46354  2.40513  3.72494  3.29354  2.67741  2.69355  4.24690  2.90347  2.73739  3.18146  2.89801  2.37887  2.77519  2.98518  4.58477  3.61503
          0.01102  4.90974  5.63208  0.61958  0.77255  0.48576  0.95510
     25   2.75085  4.68895  3.25815  2.71171  4.39945  1.56233  3.13047  3.82746  2.70725  3.24458  4.17466  2.24951  4.07289  3.05963  3.17176  2.28543  3.06246  3.30850  5.63869  4.29586     43 g - - -
          2.68618  4.42225  2.77519  2.73123  3.46354  2.40513  3.72494  3.29354  2.67741  2.69355  4.24690  2.90347  2.73739  3.18146  2.89801  2.37887  2.77519  2.98518  4.58477  3.61503
          0.01102  4.90974  5.63208  0.61958  0.77255  0.48576  0.95510
     26   3.05848  5.55166  1.20253  2.58199  4.88483  3.59585  3.81193  4.37388  2.81506  3.67690  4.63814  2.07677  4.14976  3.11314  3.31714  2.27864  2.96093  3.94660  6.01327  4.53390     44 d - - -
          2.68618  4.42225  2.77519  2.73123  3.46354  2.40513  3.72494  3.29354  2.67741  2.69355  4.24690  2.90347  2.73739  3.18146  2.89801  2.37887  2.77519  2.98518  4.58477  3.61503
          0.01102  4.90974  5.63208  0.61958  0.77255  0.48576  0.95510
     27   3.14247  4.74651  5.21850  4.65222  3.64565  4.65261  5.04888  2.00468  4.48629  0.68739  3.50660  4.29115  4.95221  4.63421  4.56670  3.99425  3.64628  2.20941  5.47926  4.34511     45 L - - -
          2.68618  4.42225  2.77519  2.73123  3.46354  2.40513  3.72494  3.29354  2.67741  2.69355  4.24690  2.90347  2.73739  3.18146  2.89801  2.37887  2.77519  2.98518  4.58477  3.61503
          0.01102  4.90974  5.63208  0.61958  0.77255  0.48576  0.95510
     28   3.08532  3.96407  5.00842  4.39891  3.05022  4.27042  4.59522  1.65852  4.19971  1.74369  1.42305  4.41933  4.46167  4.30803  4.21409  3.58629  3.31423  2.59062  4.87773  3.68299     46 m - - -
          2.68618  4.42225  2.77519  2.73123  3.46354  2.40513  3.72494  3.29354  2.67741  2.69355  4.24690  2.90347  2.73739  3.18146  2.89801  2.37887  2.77519  2.98518  4.58477  3.61503
          0.01100  4.91123  5.63357  0.61958  0.77255  0.48576  0.95510
     29   2.56681  4.76643  3.20099  2.53948  3.79534  3.34718  2.92858  3.18085  2.13039  2.99169  3.53451  3.25329  4.09044  2.88634  2.93915  2.83663  2.63523  2.40523  5.24503  2.91288     47 k - - -
          2.68618  4.42225  2.77519  2.73123  3.46354  2.40513  3.72494  3.29354  2.67741  2.69355  4.24690  2.90347  2.73739  3.18146  2.89801  2.37887  2.77519  2.98518  4.58477  3.61503
          0.01099  4.91220  5.63455  0.61958  0.77255  0.48576  0.95510
     30   2.75505  4.35837  4.24827  3.45036  3.14037  3.89328  4.24704  2.10408  2.79862  1.52240  2.91060  3.90116  4.07665  3.42062  3.04508  3.12258  3.01299  2.31316  4.96707  3.59101     48 l - - -
          2.68619  4.42226  2.77516  2.73124  3.46355  2.40513  3.72495  3.29355  2.67738  2.69356  4.24690  2.90347  2.73740  3.18143  2.89800  2.37887  2.77519  2.98519  4.58478  3.61504
          0.05075  3.58754  3.82511  0.49950  0.93353  0.48576  0.95510
     31   2.78925  5.33660  1.54645  2.41684  4.68046  3.22485  3.68421  4.09220  2.38106  3.64716  4.38552  2.20320  4.00804  2.80505  2.88004  2.72662  2.90758  3.56756  5.65684  4.36901     51 d - - -
          2.68618  4.42225  2.77519  2.73123  3.46354  2.40513  3.72494  3.29354  2.67741  2.69355  4.24690  2.90347  2.73739  3.18146  2.89801  2.37887  2.77519  2.98518  4.58477  3.61503
          0.06597  4.89379  2.87621  0.61958  0.77255  0.45801  1.00114
     32   2.52733  5.25676  2.68980  1.93496  4.58617  3.30745  3.73196  4.08040  1.88395  3.57923  4.14524  2.98026  2.84622  2.72276  2.73970  2.56788  2.83668  3.55418  5.74308  4.34551     52 k - - -
          2.68619  4.42227  2.77520  2.73125  3.46347  2.40514  3.72496  3.29356  2.67740  2.69355  4.24692  2.90349  2.73731  3.18148  2.89803  2.37888  2.77521  2.98520  4.58479  3.61489
          0.04715  3.55916  4.04009  0.76633  0.62495  0.44076  1.03155
     33   2.57487  5.07831  2.12660  1.87676  4.67311  3.03784  3.69669  4.08804  2.26231  3.55540  4.31140  2.65684  3.99792  2.76752  2.93009  2.62267  2.67329  3.27057  5.75577  4.35760     63 e - - -
          2.68628  4.42237  2.77523  2.73118  3.46360  2.40482  3.72443  3.29363  2.67746  2.69365  4.24693  2.90357  2.73751  3.18159  2.89814  2.37882  2.77503  2.98521  4.58484  3.61514
          0.16775  2.55223  2.57011  1.37839  0.29033  0.46532  0.98869
     34   2.42855  5.24555  2.86147  2.32510  4.52514  2.48154  3.55966  3.51933  2.20467  3.37290  3.97196  2.70749  3.87761  2.77899  2.72550  2.59366  2.44846  3.53306  5.71798  3.61249    110 k - - -
          2.68618  4.42225  2.77519  2.73123  3.46354  2.40513  3.72494  3.29354  2.67741  2.69355  4.24690  2.90347  2.73739  3.18146  2.89801  2.37887  2.77519  2.98518  4.58477  3.61503
          0.29071  4.83547  1.40925  0.61958  0.77255  0.63132  0.75905
     35   2.72687  4.76545  3.02703  2.41405  4.30780  2.78688  3.72741  3.74347  2.28281  3.29290  2.32946  2.83902  3.91329  2.75423  2.29541  2.65842  2.78773  3.36223  5.51258  4.15392    111 k - - -
          2.68618  4.42225  2.77519  2.73123  3.46354  2.40513  3.72494  3.29354  2.67741  2.69355  4.24690  2.90347  2.73739  3.18146  2.89801  2.37887  2.77519  2.98518  4.58477  3.61503
          0.01549  4.57133  5.29367  0.61958  0.77255  0.28300  1.40047
     36   2.91595  5.23022  3.25626  2.62185  4.31394  3.68689  3.85953  3.97367  1.10636  3.47038  4.17875  3.20096  3.88521  2.79028  2.24493  2.92034  3.11290  3.57485  5.08322  4.37507    112 k - - -
          2.68618  4.42225  2.77519  2.73123  3.46354  2.40513  3.72494  3.29354  2.67741  2.69355  4.24690  2.90347  2.73739  3.18146  2.89801  2.37887  2.77519  2.98518  4.58477  3.61503
          0.01118  4.89522  5.61757  0.61958  0.77255  0.53085  0.88698
     37   1.06245  4.48769  3.67437  3.12359  3.96438  3.33717  4.13385  3.04682  2.89877  3.03109  3.90312  3.53055  3.44217  3.40579  3.47327  2.66098  2.97688  2.73349  5.37030  4.12010    113 a - - -
          2.68618  4.42225  2.77519  2.73123  3.46354  2.40513  3.72494  3.29354  2.67741  2.69355  4.24690  2.90347  2.73739  3.18146  2.89801  2.37887  2.77519  2.98518  4.58477  3.61503
          0.01210  4.89539  5.39384  0.61958  0.77255  0.52648  0.89326
     38   2.61807  4.14109  4.00121  2.88592  2.33049  3.85573  3.70515  2.74190  3.30747  2.35423  3.43658  3.81955  4.29680  3.55779  3.38600  3.10801  3.02137  2.25811  4.31206  1.85418    114 y - - -
          2.68618  4.42225  2.77519  2.73123  3.46354  2.40513  3.72494  3.29354  2.67741  2.69355  4.24690  2.90347  2.73739  3.18146  2.89801  2.37887  2.77519  2.98518  4.58477  3.61503
          0.01117  4.89554  5.61788  0.61958  0.77255  0.45878  0.99982
     39   2.82122  3.13785  4.47763  3.88470  3.41677  4.00192  4.27985  1.66860  3.74134  2.20706  2.78511  1.84377  4.36900  3.89391  3.87655  3.25894  3.10814  2.42774  4.93686  3.65914    115 i - - -
          2.68618  4.42225  2.77519  2.73123  3.46354  2.40513  3.72494  3.29354  2.67741  2.69355  4.24690  2.90347  2.73739  3.18146  2.89801  2.37887  2.77519  2.98518  4.58477  3.61503
          0.01098  4.91338  5.63573  0.61958  0.77255  0.48576  0.95510
     40   2.67235  4.95573  3.13126  2.57534  4.50263  3.64458  3.70602  2.97105  2.03677  3.27251  4.08565  3.12471  3.92128  2.12199  1.84954  2.70363  3.06141  3.54881  5.42466  4.01458    116 r - - -
          2.68618  4.42225  2.77519  2.73123  3.46354  2.40513  3.72494  3.29354  2.67741  2.69355  4.24690  2.90347  2.73739  3.18146  2.89801  2.37887  2.77519  2.98518  4.58477  3.61503
          0.01097  4.91358  5.63593  0.61958  0.77255  0.48576  0.95510
     41   2.67151  4.62621  2.46561  1.64687  4.25519  3.58426  3.48584  4.02867  2.56407  3.55889  4.13740  2.93542  3.86064  2.88142  2.90414  2.56527  3.06047  3.54312  5.73111  2.40010    117 e - - -
          2.68618  4.42225  2.77519  2.73123  3.46354  2.40513  3.72494  3.29354  2.67741  2.69355  4.24690  2.90347  2.73739  3.18146  2.89801  2.37887  2.77519  2.98518  4.58477  3.61503
          0.01097  4.91358  5.63593  0.61958  0.77255  0.48576  0.95510
     42   2.66226  5.13344  3.18838  2.43525  4.39767  3.57760  3.85967  3.72046  2.44046  3.25021  4.19774  3.12649  1.44456  2.73401  3.09099  2.75713  2.94446  3.12285  5.46225  4.23229    118 p - - -
          2.68618  4.42225  2.77519  2.73123  3.46354  2.40513  3.72494  3.29354  2.67741  2.69355  4.24690  2.90347  2.73739  3.18146  2.89801  2.37887  2.77519  2.98518  4.58477  3.61503
          0.01097  4.91358  5.63593  0.61958  0.77255  0.48576  0.95510
     43   2.51117  5.35037  2.38483  1.98660  4.69503  3.18568  3.78402  4.09286  2.07190  3.64498  4.32116  2.58983  4.00809  2.69793  2.35529  2.55631  3.02746  3.50197  5.25988  4.36029    119 e - - -
          2.68618  4.42225  2.77519  2.73123  3.46354  2.40513  3.72494  3.29354  2.67741  2.69355  4.24690  2.90347  2.73739  3.18146  2.89801  2.37887  2.77519  2.98518  4.58477  3.61503
          0.01097  4.91358  5.63593  0.61958  0.77255  0.48576  0.95510
     44   2.55734  5.29983  1.84669  2.14053  3.82694  3.34731  3.76016  4.09541  2.49520  3.41289  2.99272  2.98989  4.01617  2.34916  2.93238  2.69709  3.06857  3.67947  5.67387  3.90743    120 d - - -
          2.68618  4.42225  2.77519  2.73123  3.46354  2.40513  3.72494  3.29354  2.67741  2.69355  4.24690  2.90347  2.73739  3.18146  2.89801  2.37887  2.77519  2.98518  4.58477  3.61503
          0.01097  4.91381  5.63615  0.61958  0.77255  0.48576  0.95510
     45   3.52868  0.29057  5.41116  5.22489  4.62932  4.19696  5.61230  3.79368  4.92840  3.11752  4.90210  4.95606  4.94177  5.25756  4.96548  3.82012  4.03036  3.57877  6.20680  4.94963    121 C - - -
          2.68618  4.42225  2.77519  2.73123  3.46354  2.40513  3.72494  3.29354  2.67741  2.69355  4.24690  2.90347  2.73739  3.18146  2.89801  2.37887  2.77519  2.98518  4.58477  3.61503
          0.01097  4.91415  5.63650  0.61958  0.77255  0.48576  0.95510
     46   3.45601  5.13854  4.83052  4.40728  2.85474  4.52871  4.20864  3.65313  4.04590  2.87886  4.28891  4.41277  4.94618  4.36569  4.17660  3.52155  3.94606  3.50084  0.59012  2.72960    122 W - - -
          2.68618  4.42225  2.77519  2.73123  3.46354  2.40513  3.72494  3.29354  2.67741  2.69355  4.24690  2.90347  2.73739  3.18146  2.89801  2.37887  2.77519  2.98518  4.58477  3.61503
          0.01097  4.91415  5.63650  0.61958  0.77255  0.48576  0.95510
     47   2.87756  5.44799  2.08240  1.54946  4.78049  2.07790  3.16146  4.26769  2.65148  3.74859  4.40944  3.06417  4.07043  2.93343  3.15501  2.87757  2.96855  3.83330  5.88355  4.23215    123 e - - -
          2.68618  4.42225  2.77519  2.73123  3.46354  2.40513  3.72494  3.29354  2.67741  2.69355  4.24690  2.90347  2.73739  3.18146  2.89801  2.37887  2.77519  2.98518  4.58477  3.61503
          0.01097  4.91415  5.63650  0.61958  0.77255  0.48576  0.95510
     48   3.52868  0.29057  5.41116  5.22489  4.62932  4.19696  5.61230  3.79368  4.92840  3.11752  4.90210  4.95606  4.94177  5.25756  4.96548  3.82012  4.03036  3.57877  6.20680  4.94963    124 C - - -
          2.68618  4.42225  2.77519  2.73123  3.46354  2.40513  3.72494  3.29354  2.67741  2.69355  4.24690  2.90347  2.73739  3.18146  2.89801  2.37887  2.77519  2.98518  4.58477  3.61503
          0.01097  4.91415  5.63650  0.61958  0.77255  0.48576  0.95510
     49   2.32554  3.93063  3.98436  3.59449  3.17053  3.33238  3.75860  2.82434  3.49693  2.39299  2.51063  3.68437  4.30838  3.59572  3.72461  2.95859  2.28108  2.48739  4.98716  1.97189    125 y - - -
          2.68618  4.42225  2.77519  2.73123  3.46354  2.40513  3.72494  3.29354  2.67741  2.69355  4.24690  2.90347  2.73739  3.18146  2.89801  2.37887  2.77519  2.98518  4.58477  3.61503
          0.01097  4.91415  5.63650  0.61958  0.77255  0.48576  0.95510
     50   1.67493  3.43709  3.74395  3.22050  4.45352  3.17816  4.31201  3.82488  3.20045  3.51364  4.34074  2.74926  3.84596  3.52211  3.60711  1.21381  2.97106  3.20617  5.78410  4.51621    126 s - - -
          2.68618  4.42225  2.77519  2.73123  3.46354  2.40513  3.72494  3.29354  2.67741  2.69355  4.24690  2.90347  2.73739  3.18146  2.89801  2.37887  2.77519  2.98518  4.58477  3.61503
          0.01097  4.91415  5.63650  0.61958  0.77255  0.48576  0.95510
     51   3.49088  0.30171  5.38578  5.19252  4.59131  4.17135  5.57817  3.75714  4.88899  3.10183  4.86348  4.92033  4.91665  5.21969  4.93045  3.78170  3.99196  3.54173  6.17736  4.90928    127 C - - -
          2.68618  4.42225  2.77519  2.73123  3.46354  2.40513  3.72494  3.29354  2.67741  2.69355  4.24690  2.90347  2.73739  3.18146  2.89801  2.37887  2.77519  2.98518  4.58477  3.61503
          0.01097  4.91432  5.63667  0.61958  0.77255  0.48576  0.95510
     52   2.83545  4.30564  4.67758  3.90263  3.41135  4.00074  4.39069  2.08030  3.90346  2.14968  3.30309  4.15732  4.42485  4.07533  3.60003  3.36665  2.82429  1.10574  4.94605  3.42922    128 v - - -
          2.68618  4.42225  2.77519  2.73123  3.46354  2.40513  3.72494  3.29354  2.67741  2.69355  4.24690  2.90347  2.73739  3.18146  2.89801  2.37887  2.77519  2.98518  4.58477  3.61503
          0.01097  4.91432  5.63667  0.61958  0.77255  0.48576  0.95510
     53   3.09501  5.27990  3.50588  2.89510  4.21501  3.86052  3.94739  3.81202  0.81578  3.41279  3.97880  3.37828  4.23073  2.78329  2.81233  3.10862  3.30243  3.66947  5.66881  4.40749    129 k - - -
          2.68618  4.42225  2.77519  2.73123  3.46354  2.40513  3.72494  3.29354  2.67741  2.69355  4.24690  2.90347  2.73739  3.18146  2.89801  2.37887  2.77519  2.98518  4.58477  3.61503
          0.01096  4.91457  5.63691  0.61958  0.77255  0.48576  0.95510
     54   2.06834  4.69411  2.92188  1.80745  4.06229  3.42543  3.72283  2.31047  2.67733  3.02188  3.68628  3.26213  3.97805  3.08057  3.19511  2.78302  3.05325  2.94296  5.46451  3.86420    130 e - - -
          2.68618  4.42225  2.77519  2.73123  3.46354  2.40513  3.72494  3.29354  2.67741  2.69355  4.24690  2.90347  2.73739  3.18146  2.89801  2.37887  2.77519  2.98518  4.58477  3.61503
          0.01096  4.91457  5.63691  0.61958  0.77255  0.48576  0.95510
     55   3.49333  0.30094  5.38761  5.19483  4.59387  4.17307  5.58051  3.75969  4.89169  3.10308  4.86614  4.92271  4.91838  5.22228  4.93285  3.78417  3.99447  3.54429  6.17941  4.91195    131 C - - -
          2.68618  4.42225  2.77519  2.73123  3.46354  2.40513  3.72494  3.29354  2.67741  2.69355  4.24690  2.90347  2.73739  3.18146  2.89801  2.37887  2.77519  2.98518  4.58477  3.61503
          0.01096  4.91457  5.63691  0.61958  0.77255  0.48576  0.95510
     56   2.86177  5.17531  3.24192  2.70278  4.51633  3.66153  3.59596  3.94012  2.34699  3.40877  4.29873  3.15011  1.17366  2.97632  2.85153  2.86289  3.14972  3.59112  5.60040  4.32779    132 p - - -
          2.68618  4.42225  2.77519  2.73123  3.46354  2.40513  3.72494  3.29354  2.67741  2.69355  4.24690  2.90347  2.73739  3.18146  2.89801  2.37887  2.77519  2.98518  4.58477  3.61503
          0.01096  4.91457  5.63691  0.61958  0.77255  0.48576  0.95510
     57   2.57167  4.90281  3.22585  2.52959  3.20036  3.66914  3.18269  3.69130  2.55981  3.32952  3.95971  2.97698  4.05937  1.89221  2.65123  2.78466  2.58391  2.49751  5.49322  3.97640    133 q - - -
          2.68618  4.42225  2.77519  2.73123  3.46354  2.40513  3.72494  3.29354  2.67741  2.69355  4.24690  2.90347  2.73739  3.18146  2.89801  2.37887  2.77519  2.98518  4.58477  3.61503
          0.01096  4.91457  5.63691  0.61958  0.77255  0.48576  0.95510
     58   2.72517  5.20130  2.88359  2.25997  4.66438  2.20313  3.16384  4.17494  2.40270  3.57893  4.33541  2.58161  4.00983  1.92078  2.80196  2.66424  3.05945  3.73725  5.78070  4.18467    134 q - - -
          2.68618  4.42225  2.77519  2.73123  3.46354  2.40513  3.72494  3.29354  2.67741  2.69355  4.24690  2.90347  2.73739  3.18146  2.89801  2.37887  2.77519  2.98518  4.58477  3.61503
          0.01096  4.91457  5.63691  0.61958  0.77255  0.48576  0.95510
     59   0.32589  4.72338  4.63231  4.54829  5.34244  3.45797  5.40943  4.76967  4.61180  4.52013  5.31676  4.25551  4.36661  4.79384  4.73523  2.61998  3.38068  4.00462  6.69975  5.59630    135 A - - -
          2.68618  4.42225  2.77519  2.73123  3.46354  2.40513  3.72494  3.29354  2.67741  2.69355  4.24690  2.90347  2.73739  3.18146  2.89801  2.37887  2.77519  2.98518  4.58477  3.61503
          0.01097  4.91426  5.63660  0.61958  0.77255  0.48576  0.95510
     60   3.33746  4.68651  5.25820  4.70245  3.84396  4.70616  5.13909  0.71026  4.55723  2.17349  3.31935  3.92886  5.00994  4.74781  4.66022  4.05150  3.62166  1.90653  5.61463  4.43501    136 i - - -
          2.68618  4.42225  2.77519  2.73123  3.46354  2.40513  3.72494  3.29354  2.67741  2.69355  4.24690  2.90347  2.73739  3.18146  2.89801  2.37887  2.77519  2.98518  4.58477  3.61503
          0.05257  4.91418  3.12656  0.61958  0.77255  0.48576  0.95510
     61   2.51662  5.24637  2.26153  1.67871  4.20279  3.49547  3.58292  4.13016  2.39311  3.55797  4.31201  2.99762  3.99326  2.69918  2.67174  2.35724  2.91911  3.59103  5.75878  4.09488    137 e - - -
          2.68618  4.42225  2.77519  2.73123  3.46354  2.40513  3.72494  3.29354  2.67741  2.69355  4.24690  2.90347  2.73739  3.18146  2.89801  2.37887  2.77519  2.98518  4.58477  3.61503
          0.01143  4.87304  5.59539  0.61958  0.77255  0.58498  0.81446
     62   2.57455  3.72537  3.95771  4.09841  2.50831  4.00379  4.33185  2.44736  3.90563  1.86882  2.95687  4.11340  4.19748  3.94599  3.95012  3.30177  2.46256  1.70633  4.85702  2.86538    138 v - - -
          2.68618  4.42225  2.77519  2.73123  3.46354  2.40513  3.72494  3.29354  2.67741  2.69355  4.24690  2.90347  2.73739  3.18146  2.89801  2.37887  2.77519  2.98518  4.58477  3.61503
          0.01143  4.87304  5.59539  0.61958  0.77255  0.58498  0.81446
     63   2.79001  4.79316  3.46431  2.89660  2.86081  3.73647  3.90710  3.29706  2.46384  2.99270  3.86064  3.36831  4.13496  3.03970  1.55344  2.95878  2.96749  2.92448  5.33286  2.55535    139 r - - -
          2.68618  4.42225  2.77519  2.73123  3.46354  2.40513  3.72494  3.29354  2.67741  2.69355  4.24690  2.90347  2.73739  3.18146  2.89801  2.37887  2.77519  2.98518  4.58477  3.61503
          0.01143  4.87285  5.59519  0.61958  0.77255  0.58498  0.81446
     64   2.73570  4.26983  3.92172  3.34907  3.56733  2.18064  3.35872  2.65288  3.28032  1.43251  3.44632  3.39169  3.56845  3.55761  3.57812  3.04897  3.05272  2.64915  5.05044  3.83577    140 l - - -
          2.68618  4.42225  2.77519  2.73123  3.46354  2.40513  3.72494  3.29354  2.67741  2.69355  4.24690  2.90347  2.73739  3.18146  2.89801  2.37887  2.77519  2.98518  4.58477  3.61503
          0.01143  4.87285  5.59519  0.61958  0.77255  0.58498  0.81446
     65   2.78661  4.80851  3.35549  2.77955  3.93013  2.24240  3.75586  3.45868  2.79429  3.11083  3.95763  3.28420  2.36896  2.97551  3.21662  2.80077  2.91006  3.17829  5.40526  1.93669    141 y - - -
          2.68618  4.42225  2.77519  2.73123  3.46354  2.40513  3.72494  3.29354  2.67741  2.69355  4.24690  2.90347  2.73739  3.18146  2.89801  2.37887  2.77519  2.98518  4.58477  3.61503
          0.01143  4.87285  5.59519  0.61958  0.77255  0.58498  0.81446
     66   1.45517  4.79188  3.28319  2.67833  3.38610  3.67691  3.95032  3.34203  2.79908  2.95187  3.83000  3.25467  3.48833  3.04993  3.26080  2.65139  2.98706  2.96637  5.19315  2.64949    142 a - - -
          2.68618  4.42225  2.77519  2.73123  3.46354  2.40513  3.72494  3.29354  2.67741  2.69355  4.24690  2.90347  2.73739  3.18146  2.89801  2.37887  2.77519  2.98518  4.58477  3.61503
          0.01143  4.87285  5.59519  0.61958  0.77255  0.58498  0.81446
     67   2.92680  5.44387  1.25789  2.33088  4.77279  3.54797  3.55450  4.25848  2.65573  3.74300  4.20734  3.09509  3.86085  2.16807  3.15927  2.70288  3.10612  3.79179  5.88061  4.46206    143 d - - -
          2.68618  4.42225  2.77519  2.73123  3.46354  2.40513  3.72494  3.29354  2.67741  2.69355  4.24690  2.90347  2.73739  3.18146  2.89801  2.37887  2.77519  2.98518  4.58477  3.61503
          0.01145  4.87140  5.59375  0.61958  0.77255  0.58498  0.81446
     68   2.85330  4.28283  4.84118  4.07711  1.86545  4.08254  4.41434  1.66036  4.02452  1.82228  2.82525  4.23413  4.43794  4.15541  4.04303  3.32340  3.11911  2.15239  4.70446  3.65048    144 i - - -
          2.68618  4.42225  2.77519  2.73123  3.46354  2.40513  3.72494  3.29354  2.67741  2.69355  4.24690  2.90347  2.73739  3.18146  2.89801  2.37887  2.77519  2.98518  4.58477  3.61503
          0.35774  4.87140  1.22729  0.61958  0.77255  0.58498  0.81446
     69   1.83253  4.31329  3.51505  2.96905  3.56038  2.63308  3.95738  2.83517  2.99269  2.64900  3.28172  3.36082  4.06579  3.29347  3.34309  2.86889  2.84072  1.96379  5.02290  3.79007    145 a - - -
          2.68618  4.42225  2.77519  2.73123  3.46354  2.40513  3.72494  3.29354  2.67741  2.69355  4.24690  2.90347  2.73739  3.18146  2.89801  2.37887  2.77519  2.98518  4.58477  3.61503
          0.03675  4.52981  3.67696  0.61958  0.77255  1.08558  0.41205
     70   2.68488  4.59567  3.22300  2.83268  3.45945  3.28467  3.87299  3.15565  2.82120  2.74406  3.71512  3.28554  1.68994  3.14432  3.22144  2.84675  2.96284  2.90324  5.11261  2.70354    146 p - - -
          2.68618  4.42225  2.77519  2.73123  3.46354  2.40513  3.72494  3.29354  2.67741  2.69355  4.24690  2.90347  2.73739  3.18146  2.89801  2.37887  2.77519  2.98518  4.58477  3.61503
          0.01660  4.50239  5.22474  0.61958  0.77255  1.10480  0.40239
     71   2.66993  4.11187  4.16419  3.52018  3.12618  3.79889  3.36292  2.55812  3.33407  1.55661  2.41968  3.78171  4.16782  3.53140  3.59418  3.08521  2.92768  2.35556  4.77816  2.84893    147 l - - -
          2.68618  4.42225  2.77519  2.73123  3.46354  2.40513  3.72494  3.29354  2.67741  2.69355  4.24690  2.90347  2.73739  3.18146  2.89801  2.37887  2.77519  2.98518  4.58477  3.61503
          0.03074  4.46551  3.97516  0.61649  0.77617  0.30564  1.33428
     72   2.82434  4.51933  3.10161  2.65716  4.33224  1.26635  3.81245  3.73430  2.54427  3.25149  4.15784  3.07536  3.24465  2.97061  3.14019  2.84436  3.00657  3.34301  5.58369  4.24482    149 g - - -
          2.68618  4.42225  2.77519  2.73123  3.46354  2.40513  3.72494  3.29354  2.67741  2.69355  4.24690  2.90347  2.73739  3.18146  2.89801  2.37887  2.77519  2.98518  4.58477  3.61503
          0.01162  4.85708  5.57943  0.61958  0.77255  0.60556  0.78915
     73   1.80058  5.05638  2.97539  2.63944  4.47065  1.66260  2.90880  3.90814  2.66550  3.47863  4.23398  3.18301  4.06084  3.04170  3.17032  2.60380  3.05891  3.52443  5.68791  4.33046    150 g - - -
          2.68618  4.42225  2.77519  2.73123  3.46354  2.40513  3.72494  3.29354  2.67741  2.69355  4.24690  2.90347  2.73739  3.18146  2.89801  2.37887  2.77519  2.98518  4.58477  3.61503
          0.01162  4.85708  5.57943  0.61958  0.77255  0.60556  0.78915
     74   2.57123  5.18360  3.01493  2.46942  4.61657  3.49747  3.69874  4.05848  2.10707  3.42256  3.35030  2.69343  3.99270  2.61582  2.34331  1.89976  2.75501  3.60902  5.73041  4.26653    151 s - - -
          2.68618  4.42225  2.77519  2.73123  3.46354  2.40513  3.72494  3.29354  2.67741  2.69355  4.24690  2.90347  2.73739  3.18146  2.89801  2.37887  2.77519  2.98518  4.58477  3.61503
          0.01162  4.85708  5.57943  0.61958  0.77255  0.60556  0.78915
     75   2.78010  3.61377  4.10745  3.55026  3.46249  1.95590  4.21827  2.72845  3.50087  1.90330  3.46779  3.72824  4.29021  3.74077  3.36719  3.01819  3.00453  1.72590  4.96246  3.76509    152 v - - -
          2.68618  4.42225  2.77519  2.73123  3.46354  2.40513  3.72494  3.29354  2.67741  2.69355  4.24690  2.90347  2.73739  3.18146  2.89801  2.37887  2.77519  2.98518  4.58477  3.61503
          0.01162  4.85708  5.57943  0.61958  0.77255  0.60556  0.78915
     76   2.52200  4.45140  3.39874  2.80299  3.79201  2.98570  3.72670  2.44301  2.74534  2.92378  3.52057  3.33040  4.10590  2.64610  2.54154  2.16797  2.62507  2.71455  5.33046  3.79056    153 s - - -
          2.68618  4.42225  2.77519  2.73123  3.46354  2.40513  3.72494  3.29354  2.67741  2.69355  4.24690  2.90347  2.73739  3.18146  2.89801  2.37887  2.77519  2.98518  4.58477  3.61503
          0.01162  4.85708  5.57943  0.61958  0.77255  0.60556  0.78915
     77   2.77169  4.67649  3.40123  2.66870  3.82801  3.71706  3.80819  3.18485  2.60132  2.88832  3.77313  3.30756  1.80709  3.07712  2.93197  2.64295  2.62462  2.44430  5.04685  3.64785    154 p - - -
          2.68618  4.42225  2.77519  2.73123  3.46354  2.40513  3.72494  3.29354  2.67741  2.69355  4.24690  2.90347  2.73739  3.18146  2.89801  2.37887  2.77519  2.98518  4.58477  3.61503
          0.01162  4.85708  5.57943  0.61958  0.77255  0.60556  0.78915
     78   2.81766  4.39223  3.95547  3.37075  3.43282  3.89153  3.66949  2.61657  2.79266  1.45704  2.15276  3.74550  4.26471  3.43128  3.30362  3.14444  3.05017  2.51045  4.99420  3.59193    155 l - - -
          2.68618  4.42225  2.77519  2.73123  3.46354  2.40513  3.72494  3.29354  2.67741  2.69355  4.24690  2.90347  2.73739  3.18146  2.89801  2.37887  2.77519  2.98518  4.58477  3.61503
          0.01162  4.85708  5.57943  0.61958  0.77255  0.60556  0.78915
     79   2.80218  4.77166  3.33251  2.75621  4.02589  3.63088  3.48314  3.25520  2.46586  2.79413  2.97142  3.08892  4.00748  2.98715  1.78976  2.66474  2.61333  2.90083  5.20910  3.32016    156 r - - -
          2.68618  4.42225  2.77519  2.73123  3.46354  2.40513  3.72494  3.29354  2.67741  2.69355  4.24690  2.90347  2.73739  3.18146  2.89801  2.37887  2.77519  2.98518  4.58477  3.61503
          0.01162  4.85708  5.57943  0.61958  0.77255  0.60556  0.78915
     80   2.30719  5.10052  2.79196  2.38494  4.11904  2.19243  3.65571  3.51547  2.54264  3.35040  4.16512  3.13475  4.02607  2.96777  2.94589  2.50923  2.64409  2.44402  5.58587  3.91506    157 g - - -
          2.68618  4.42225  2.77519  2.73123  3.46354  2.40513  3.72494  3.29354  2.67741  2.69355  4.24690  2.90347  2.73739  3.18146  2.89801  2.37887  2.77519  2.98518  4.58477  3.61503
          0.01162  4.85708  5.57943  0.61958  0.77255  0.60556  0.78915
     81   2.69834  5.13680  2.88801  1.99905  4.46873  3.37314  3.70666  4.08982  2.06484  3.56185  4.33731  2.83887  3.75336  2.71434  2.55703  2.22179  2.28721  3.69778  5.02674  4.32018    158 e - - -
          2.68620  4.42207  2.77521  2.73109  3.46360  2.40523  3.72495  3.29363  2.67729  2.69358  4.24700  2.90346  2.73750  3.18131  2.89791  2.37884  2.77519  2.98526  4.58487  3.61503
          0.39250  1.13676  5.57928  0.17467  1.83091  0.56891  0.83504
     82   2.75133  5.25178  2.04333  1.81644  4.63136  3.43456  3.62692  4.16270  1.98050  3.53602  4.23300  2.66371  3.97453  2.77315  2.86055  2.69946  2.89599  3.70517  5.76612  4.23059    161 e - - -
          2.68626  4.42237  2.77523  2.73127  3.46365  2.40462  3.72496  3.29366  2.67725  2.69366  4.24701  2.90346  2.73743  3.18154  2.89795  2.37896  2.77530  2.98527  4.58488  3.61515
          0.36479  1.22893  4.33869  0.20860  1.66984  0.58498  0.81446
     83   2.66960  5.09794  2.04240  2.33444  4.26748  3.25210  3.47141  4.02396  2.09310  3.59013  4.33794  2.84136  3.94086  2.61354  2.85980  2.09601  2.81057  3.69445  5.75736  4.34799    170 d - - -
          2.68633  4.42238  2.77536  2.73127  3.46356  2.40500  3.72498  3.29298  2.67736  2.69349  4.24701  2.90350  2.73757  3.18158  2.89805  2.37901  2.77493  2.98507  4.58494  3.61492
          0.50619  0.94303  4.85749  0.27479  1.42601  0.60556  0.78915
     84   2.76605  4.24132  4.63808  4.03372  3.29111  3.99099  4.31588  1.29468  3.79094  1.90267  3.09870  3.89299  4.35605  4.01614  3.63781  3.16974  2.71942  2.18959  4.60605  3.57545    173 i - - -
          2.68618  4.42225  2.77519  2.73123  3.46354  2.40513  3.72494  3.29354  2.67741  2.69355  4.24690  2.90347  2.73739  3.18146  2.89801  2.37887  2.77519  2.98518  4.58477  3.61503
          0.01167  4.85245  5.57480  0.61958  0.77255  0.61417  0.77890
     85   2.61406  4.87391  3.12235  2.47706  3.94035  3.67106  3.05850  3.05904  2.63212  2.97792  2.35505  3.01949  4.06643  2.98298  2.81954  2.53212  2.40905  2.88323  5.43982  3.55231    174 m - - -
          2.68618  4.42225  2.77519  2.73123  3.46354  2.40513  3.72494  3.29354  2.67741  2.69355  4.24690  2.90347  2.73739  3.18146  2.89801  2.37887  2.77519  2.98518  4.58477  3.61503
          0.01167  4.85245  5.57480  0.61958  0.77255  0.59844  0.79777
     86   4.66790  5.74218  5.56235  5.40270  2.37653  5.21444  4.10537  4.24909  5.10710  3.41393  4.78793  4.88292  5.52320  4.99569  5.02335  4.67033  4.89493  4.23635  0.42134  2.40470    175 W - - -
          2.68618  4.42225  2.77519  2.73123  3.46354  2.40513  3.72494  3.29354  2.67741  2.69355  4.24690  2.90347  2.73739  3.18146  2.89801  2.37887  2.77519  2.98518  4.58477  3.61503
          0.01162  4.85645  5.57880  0.61958  0.77255  0.60556  0.78915
     87   2.80151  5.13459  3.05522  2.39104  4.30129  3.61341  3.46925  3.18142  2.15958  3.43496  4.21800  2.83882  4.00560  2.69350  2.67582  2.71369  1.69629  3.29697  5.67285  4.13834    176 t - - -
          2.68618  4.42225  2.77519  2.73123  3.46354  2.40513  3.72494  3.29354  2.67741  2.69355  4.24690  2.90347  2.73739  3.18146  2.89801  2.37887  2.77519  2.98518  4.58477  3.61503
          0.01306  4.85604  5.25961  0.61958  0.77255  0.60556  0.78915
     88   2.86867  2.92347  4.92546  4.32427  3.16828  4.18124  4.53557  1.34440  4.12751  1.93790  3.26532  4.33406  4.53276  4.27008  4.15466  3.32096  3.20899  1.70113  5.02630  3.78114    177 i - - -
          2.68618  4.42225  2.77519  2.73123  3.46354  2.40513  3.72494  3.29354  2.67741  2.69355  4.24690  2.90347  2.73739  3.18146  2.89801  2.37887  2.77519  2.98518  4.58477  3.61503
          0.01164  4.85462  5.57696  0.61958  0.77255  0.60862  0.78548
     89   2.76103  4.81174  3.02777  2.33583  4.22491  3.62431  3.66535  2.98504  1.65583  3.20917  4.04957  3.08986  4.02292  2.84133  2.64147  2.79950  2.52131  2.83552  4.79731  4.12532    178 k - - -
          2.68618  4.42225  2.77519  2.73123  3.46354  2.40513  3.72494  3.29354  2.67741  2.69355  4.24690  2.90347  2.73739  3.18146  2.89801  2.37887  2.77519  2.98518  4.58477  3.61503
          0.01229  4.85451  5.42192  0.61958  0.77255  0.60862  0.78548
     90   2.76861  5.02385  2.24345  2.51833  2.08280  3.54669  3.66892  3.80728  2.18778  3.20410  4.12064  2.92564  4.02348  2.93880  2.91946  2.65435  2.97238  3.43339  5.04116  3.34687    179 f - - -
          2.68618  4.42225  2.77519  2.73123  3.46354  2.40513  3.72494  3.29354  2.67741  2.69355  4.24690  2.90347  2.73739  3.18146  2.89801  2.37887  2.77519  2.98518  4.58477  3.61503
          0.01267  4.85375  5.34085  0.61958  0.77255  0.60748  0.78685
     91   2.53508  4.29174  3.15139  2.52722  4.20621  3.36989  3.83417  2.94165  2.54736  3.23699  4.02530  3.08630  2.82910  2.92125  1.72477  2.64310  2.79888  3.32621  5.55179  4.09708    180 r - - -
          2.68618  4.42225  2.77519  2.73123  3.46354  2.40513  3.72494  3.29354  2.67741  2.69355  4.24690  2.90347  2.73739  3.18146  2.89801  2.37887  2.77519  2.98518  4.58477  3.61503
          0.03311  4.85338  3.69812  0.61958  0.77255  0.60682  0.78764
     92   2.82512  5.09548  1.78519  2.40493  4.69126  3.37851  3.38606  4.17588  2.38773  3.65500  4.39730  1.79853  4.00170  2.77425  2.95611  2.70562  3.02691  3.74032  5.78743  4.29030    181 d - - -
          2.68618  4.42225  2.77519  2.73123  3.46354  2.40513  3.72494  3.29354  2.67741  2.69355  4.24690  2.90345  2.73739  3.18146  2.89801  2.37887  2.77519  2.98518  4.58477  3.61503
          0.01454  4.62332  5.37866  0.60086  0.79483  0.53414  0.88230
     93   2.91550  4.86594  3.21246  2.82594  4.40325  0.89550  3.99757  3.83177  2.73096  3.49163  4.32890  3.25076  4.19687  3.18266  3.21019  2.99508  3.26159  3.50638  5.73510  4.42789    183 g - - -
          2.68618  4.42225  2.77519  2.73123  3.46354  2.40513  3.72494  3.29354  2.67741  2.69355  4.24690  2.90347  2.73739  3.18146  2.89801  2.37887  2.77519  2.98518  4.58477  3.61503
          0.01153  4.86436  5.58671  0.61958  0.77255  0.58369  0.81607
     94   2.75584  5.24820  3.02487  2.15168  4.64464  3.52753  3.55978  3.82753  2.07031  3.48427  3.99950  2.50417  3.99278  2.73697  2.39298  2.39487  2.30660  3.25191  5.74776  4.34288    184 k - - -
          2.68618  4.42225  2.77519  2.73123  3.46354  2.40513  3.72494  3.29354  2.67741  2.69355  4.24690  2.90347  2.73739  3.18146  2.89801  2.37887  2.77519  2.98518  4.58477  3.61503
          0.01152  4.86509  5.58743  0.61958  0.77255  0.58498  0.81446
     95   2.80571  4.85532  3.27225  2.17859  4.00960  3.65319  3.87451  2.63997  2.34129  2.65699  3.40932  3.24479  3.89113  2.87695  3.01778  2.85990  2.53589  2.09796  5.39014  4.09383    185 v - - -
          2.68620  4.42227  2.77516  2.73125  3.46350  2.40514  3.72496  3.29342  2.67742  2.69357  4.24690  2.90348  2.73740  3.18148  2.89802  2.37889  2.77521  2.98513  4.58479  3.61492
          0.04472  3.21938  5.58575  0.57197  0.83106  0.58498  0.81446
     96   2.80352  5.31002  2.72625  1.84686  4.49220  3.59885  3.59125  3.79568  1.58869  3.32517  4.26326  2.98724  3.99212  2.67402  2.94777  2.71972  2.87865  3.44585  5.74816  3.86518    189 k - - -
          2.68619  4.42226  2.77520  2.73124  3.46353  2.40513  3.72495  3.29354  2.67741  2.69353  4.24661  2.90347  2.73740  3.18147  2.89801  2.37887  2.77520  2.98519  4.58475  3.61504
          0.03219  3.57807  5.58575  0.46010  0.99756  0.42837  1.05431
     97   2.81418  5.10343  2.95545  2.07882  4.52278  3.49452  3.70216  3.61104  2.36670  3.56013  4.27775  2.74865  4.01093  2.70098  1.89072  2.63264  2.39925  3.06011  5.60118  4.24474    191 r - - -
          2.68618  4.42225  2.77519  2.73123  3.46354  2.40513  3.72494  3.29354  2.67741  2.69355  4.24690  2.90347  2.73739  3.18146  2.89801  2.37887  2.77519  2.98518  4.58477  3.61503
          0.01107  4.90493  5.62728  0.61958  0.77255  0.48576  0.95510
     98   3.12039  4.48002  5.01297  4.41402  1.28738  4.30207  4.57522  1.72256  4.10386  1.98950  3.18830  4.43300  4.63188  4.32943  4.24115  3.61891  3.34968  2.44272  5.00187  3.03514    192 f - - -
          2.68618  4.42225  2.77519  2.73123  3.46354  2.40513  3.72494  3.29354  2.67741  2.69355  4.24690  2.90347  2.73739  3.18146  2.89801  2.37887  2.77519  2.98518  4.58477  3.61503
          0.01606  4.90476  4.76492  0.61958  0.77255  0.48576  0.95510
     99   2.72874  5.04822  2.78442  2.23947  4.48103  3.62756  3.81946  3.24151  1.76864  3.07853  4.23288  3.03212  3.92367  2.84760  2.63910  2.74020  2.51521  2.65283  5.70001  4.31568    193 k - - -
          2.68618  4.42225  2.77519  2.73123  3.46354  2.40513  3.72494  3.29354  2.67741  2.69355  4.24690  2.90347  2.73739  3.18146  2.89801  2.37887  2.77519  2.98518  4.58477  3.61503
          0.01113  4.89983  5.62217  0.61958  0.77255  0.47800  0.96765
    100   2.65720  4.22907  4.70401  4.09671  1.90368  4.01602  4.34322  1.86476  3.90743  2.29461  3.26857  3.97826  4.38088  3.96490  3.83491  2.79593  2.73869  1.96389  4.87402  2.99164    194 i - - -
          2.68618  4.42225  2.77519  2.73123  3.46354  2.40513  3.72494  3.29354  2.67741  2.69355  4.24690  2.90347  2.73739  3.18146  2.89801  2.37887  2.77519  2.98518  4.58477  3.61503
          0.01110  4.90236  5.62471  0.61958  0.77255  0.48576  0.95510
    101   2.76070  5.27047  2.62663  2.47817  4.63560  3.61324  3.74151  4.03890  2.26040  3.51962  4.30978  2.37714  1.80191  2.67801  2.72116  2.76610  3.05162  3.51127  5.54544  4.28414    195 p - - -
          2.68618  4.42225  2.77519  2.73123  3.46354  2.40513  3.72494  3.29354  2.67741  2.69355  4.24690  2.90347  2.73739  3.18146  2.89801  2.37887  2.77519  2.98518  4.58477  3.61503
          0.01115  4.89800  5.62035  0.61958  0.77255  0.48576  0.95510
    102   2.55354  4.94887  3.22691  2.71383  4.16332  3.61364  3.88172  1.97302  2.36663  3.07039  3.86754  2.85557  3.70294  2.98817  2.61371  2.67823  2.35367  2.92493  5.46850  3.99191    196 i - - -
          2.68618  4.42225  2.77519  2.73123  3.46354  2.40513  3.72494  3.29354  2.67741  2.69355  4.24690  2.90347  2.73739  3.18146  2.89801  2.37887  2.77519  2.98518  4.58477  3.61503
          0.01117  4.89607  5.61841  0.61958  0.77255  0.48576  0.95510
    103   2.84284  5.29045  3.07766  2.51782  4.61310  3.60831  3.40672  3.98232  1.93231  3.17865  4.29655  3.01057  3.84046  2.78944  1.60977  2.73393  2.62081  3.38010  5.73382  4.26901    197 r - - -
          2.68618  4.42225  2.77519  2.73123  3.46354  2.40513  3.72494  3.29354  2.67741  2.69355  4.24690  2.90347  2.73739  3.18146  2.89801  2.37887  2.77519  2.98518  4.58477  3.61503
          0.01992  4.89154  4.40507  0.61958  0.77255  0.48576  0.95510
    104   2.77772  4.75235  2.69892  2.14837  4.50659  3.53085  3.80267  3.59132  2.45068  3.16902  3.83816  2.60480  4.00224  2.74044  2.92524  2.70094  1.78354  3.28732  5.30933  4.05341    198 t - - -
          2.68618  4.42225  2.77519  2.73123  3.46354  2.40512  3.72494  3.29354  2.67741  2.69355  4.24690  2.90347  2.73739  3.18146  2.89801  2.37887  2.77519  2.98518  4.58477  3.61503
          0.42293  4.58598  1.09458  0.59572  0.80110  0.47258  0.97655
    105   2.60834  4.91302  2.95070  2.42356  4.16648  3.49207  3.69407  3.56522  2.20153  3.08465  3.93238  3.00395  3.55790  2.80426  2.86618  2.63468  1.79381  3.04210  5.40779  4.06517    200 t - - -
          2.68618  4.42225  2.77519  2.73123  3.46354  2.40513  3.72494  3.29354  2.67741  2.69355  4.24690  2.90347  2.73739  3.18146  2.89801  2.37887  2.77519  2.98518  4.58477  3.61503
          0.01844  4.39810  5.12044  0.61958  0.77255  1.07456  0.41771
    106   2.36177  4.94718  2.88871  2.27758  4.23274  3.23291  3.71259  3.62850  2.46478  3.18766  4.04516  2.98833  1.96152  2.83754  2.97810  2.59995  2.89322  3.19437  5.46511  4.11288    201 p - - -
          2.68618  4.42225  2.77519  2.73123  3.46354  2.40513  3.72494  3.29354  2.67741  2.69355  4.24690  2.90347  2.73739  3.18146  2.89801  2.37887  2.77519  2.98518  4.58477  3.61503
          0.02461  4.37934  4.44129  0.61958  0.77255  1.07456  0.41771
    107   2.53722  4.79677  2.93387  1.76209  3.93101  3.45984  3.71862  3.42328  2.52259  3.04873  3.87688  3.05156  3.76251  2.88646  2.99400  2.71840  2.87702  2.82278  2.90171  3.99317    202 e - - -
          2.68618  4.42225  2.77519  2.73123  3.46354  2.40513  3.72494  3.29354  2.67741  2.69355  4.24690  2.90347  2.73739  3.18146  2.89801  2.37887  2.77519  2.98518  4.58477  3.61503
          0.01915  4.36059  5.08293  0.61958  0.77255  0.91081  0.51449
    108   2.69404  5.06951  2.60337  2.29041  4.40967  1.37321  3.84138  3.84164  2.67530  3.18779  4.25538  2.97080  3.81186  3.00418  3.15933  2.82321  3.09139  3.48406  5.65573  4.28959    203 g - - -
          2.68586  4.42256  2.77506  2.73163  3.46350  2.40568  3.72519  3.29231  2.67736  2.69381  4.24704  2.90369  2.73651  3.18177  2.89855  2.37857  2.77558  2.98526  4.58524  3.61395
          1.01923  0.60556  2.37129  1.58124  0.23032  0.26755  1.44923
    109   2.05691  5.17317  2.93098  2.24212  4.40201  2.71219  3.67324  3.90651  2.34577  3.19069  4.21121  2.97001  3.83299  2.78185  2.86422  2.05106  2.85015  3.41158  5.44582  4.17492    217 s - - -
          2.68560  4.42298  2.77476  2.73072  3.46360  2.40480  3.72555  3.29405  2.67715  2.69401  4.24670  2.90382  2.73630  3.18176  2.89861  2.37925  2.77543  2.98557  4.58529  3.61514
          0.55993  0.97776  2.94513  1.85751  0.16968  0.62105  0.77085
    110   2.65428  5.22208  2.20375  2.19615  4.41615  3.28478  3.71926  4.07678  2.29783  3.54508  4.26510  1.83569  3.80177  2.78274  2.93427  2.62496  2.88339  3.64505  5.69664  4.28595    234 n - - -
          2.68609  4.42230  2.77513  2.73120  3.46356  2.40516  3.72499  3.29357  2.67741  2.69355  4.24622  2.90351  2.73741  3.18145  2.89805  2.37888  2.77523  2.98522  4.58482  3.61507
          0.61951  1.90560  1.16137  0.33856  1.24757  0.51042  0.91689
    111   2.58918  4.18995  3.85228  3.10406  3.19787  3.64415  3.92534  2.08604  3.19918  1.66690  3.22817  3.59246  4.05021  3.46379  2.98415  2.97675  2.86594  2.38974  4.79394  3.54575    240 l - - -
          2.68618  4.42225  2.77519  2.73123  3.46354  2.40513  3.72494  3.29354  2.67741  2.69355  4.24690  2.90347  2.73739  3.18146  2.89801  2.37887  2.77519  2.98518  4.58477  3.61503
          0.02028  4.32269  4.98969  0.61958  0.77255  1.01716  0.44882
    112   2.54128  5.14880  2.23887  2.17652  4.48160  3.17086  3.53019  3.90510  2.07779  3.44847  4.12591  2.52131  3.82559  2.70435  2.77291  2.53832  2.82365  3.50277  5.58760  4.15133    241 k - - -
          2.68618  4.42225  2.77519  2.73123  3.46354  2.40513  3.72494  3.29354  2.67741  2.69355  4.24690  2.90347  2.73739  3.18146  2.89801  2.37887  2.77519  2.98518  4.58477  3.61503
          0.01992  4.32187  5.04422  0.61958  0.77255  1.01569  0.44965
    113   2.64471  5.16228  2.46283  2.10905  4.48675  3.16568  3.62205  3.95072  2.29337  3.44063  4.21384  2.67061  3.83741  2.67319  2.87080  1.96147  2.73988  3.53452  5.60566  4.19947    242 s - - -
          2.68618  4.42225  2.77519  2.73123  3.46354  2.40513  3.72494  3.29354  2.67741  2.69355  4.24690  2.90347  2.73739  3.18146  2.89801  2.37887  2.77519  2.98518  4.58477  3.61503
          0.02893  4.31262  4.19201  0.61958  0.77255  1.01683  0.44901
    114   2.59789  4.99662  2.88728  2.03896  4.38302  3.29581  3.50429  3.78383  2.31369  3.33168  4.02139  2.78163  2.82542  2.22625  2.84517  2.57979  2.80136  3.38503  5.52072  4.11312    243 e - - -
          2.68618  4.42225  2.77519  2.73123  3.46354  2.40513  3.72494  3.29354  2.67741  2.69355  4.24690  2.90347  2.73739  3.18146  2.89801  2.37887  2.77519  2.98518  4.58477  3.61503
          0.02108  4.28922  4.94172  0.61958  0.77255  1.00349  0.45665
    115   2.55351  4.16437  3.17287  2.61225  3.57553  2.73213  3.71526  2.86457  2.68376  2.09384  3.53229  3.13706  3.88422  2.95106  3.00845  2.70766  2.76760  2.71356  5.05640  3.56120    244 l - - -
          2.68618  4.42225  2.77520  2.73121  3.46354  2.40513  3.72494  3.29354  2.67741  2.69355  4.24690  2.90346  2.73740  3.18146  2.89800  2.37887  2.77520  2.98518  4.58477  3.61503
          0.06783  3.68032  3.20979  0.55805  0.84939  0.29798  1.35601
    116   2.60219  4.65364  3.33711  2.79659  3.12744  3.60077  3.80550  3.18476  2.06385  1.78731  3.71561  3.20885  4.03754  2.88404  3.01231  2.78957  2.88540  2.83170  5.20717  3.83872    246 l - - -
          2.68618  4.42225  2.77519  2.73123  3.46354  2.40513  3.72494  3.29354  2.67741  2.69355  4.24690  2.90347  2.73739  3.18146  2.89801  2.37887  2.77519  2.98518  4.58477  3.61503
          0.01451  4.63569  5.35803  0.61958  0.77255  0.49856  0.93498
    117   2.27679  3.86658  3.80185  3.16525  2.20776  3.68260  3.96188  2.67339  2.91564  2.30159  3.26797  3.45672  4.05674  3.39425  3.30730  2.63581  2.78478  2.44795  4.64460  3.03830    247 f - - -
          2.68618  4.42225  2.77519  2.73123  3.46354  2.40513  3.72494  3.29354  2.67741  2.69355  4.24690  2.90347  2.73739  3.18146  2.89801  2.37887  2.77519  2.98518  4.58477  3.61503
          0.04677  4.33362  3.42437  0.61958  0.77255  0.53173  0.88573
    118   2.61527  4.50658  3.01529  2.48115  3.73359  2.93321  3.26176  3.42127  2.49376  2.89225  3.79892  2.55875  3.86777  2.83835  2.90993  2.60342  2.12160  3.09950  5.29993  3.94575    248 t - - -
          2.68618  4.42225  2.77519  2.73123  3.46354  2.40513  3.72494  3.29354  2.67741  2.69355  4.24690  2.90347  2.73739  3.18146  2.89801  2.37887  2.77519  2.98518  4.58477  3.61503
          0.03685  4.29428  3.79275  0.61958  0.77255  0.49589  0.93912
    119   2.70017  5.11561  2.77720  1.47824  4.40324  3.32393  3.36999  3.86283  2.30663  3.36745  4.13078  2.89438  3.84803  2.65949  2.82768  2.66089  2.90799  3.47770  5.56224  4.02951    249 e - - -
          2.68619  4.42226  2.77515  2.73124  3.46355  2.40513  3.72495  3.29355  2.67739  2.69356  4.24690  2.90346  2.73740  3.18147  2.89801  2.37886  2.77519  2.98518  4.58478  3.61504
          0.07483  3.38592  3.26351  0.65348  0.73445  0.51709  0.90697
    120   2.53524  4.85528  2.84016  2.27928  4.22195  3.21276  3.52479  3.60944  2.39444  3.21089  3.99027  2.85383  2.28370  2.72246  2.89051  2.47506  2.73070  3.24169  5.43002  4.06790    253 e - - -
          2.68618  4.42225  2.77519  2.73123  3.46354  2.40513  3.72494  3.29354  2.67741  2.69355  4.24690  2.90347  2.73739  3.18146  2.89801  2.37887  2.77519  2.98518  4.58477  3.61503
          0.05606  4.23967  3.21613  0.61958  0.77255  0.55947  0.84749
    121   2.29837  5.00088  2.62067  2.08548  4.22948  3.17194  3.56747  3.70913  2.16464  3.19150  3.94735  2.87145  3.78897  2.66207  2.83530  2.56737  2.81275  3.11689  5.46363  3.99660    254 e - - -
          2.68618  4.42225  2.77519  2.73123  3.46354  2.40513  3.72494  3.29354  2.67741  2.69355  4.24690  2.90347  2.73739  3.18146  2.89801  2.37887  2.77519  2.98518  4.58477  3.61503
          0.05264  4.19758  3.31748  0.61958  0.77255  0.59975  0.79618
    122   2.42159  4.51487  2.93285  2.57098  3.73158  3.25281  3.69582  3.04250  2.49730  2.78274  3.43982  3.07804  3.82945  2.83509  2.90106  2.38670  2.68326  2.85435  4.15524  3.11987    255 s - - -
          2.68617  4.42225  2.77519  2.73123  3.46354  2.40513  3.72494  3.29354  2.67741  2.69355  4.24690  2.90347  2.73739  3.18146  2.89801  2.37887  2.77519  2.98518  4.58477  3.61503
          0.09265  3.88409  2.68940  0.59349  0.80384  0.56388  0.84164
    123   2.50243  4.23022  3.55009  2.97371  3.27302  3.24061  3.74631  2.47323  2.85299  1.88171  3.23195  3.16321  3.89592  3.17450  3.25478  2.79337  2.69626  2.49217  4.83747  3.61367    257 l - - -
          2.68626  4.42231  2.77489  2.73125  3.46349  2.40512  3.72500  3.29343  2.67736  2.69359  4.24663  2.90334  2.73752  3.18162  2.89790  2.37899  2.77521  2.98519  4.58492  3.61515
          0.35329  1.37667  3.09639  1.17987  0.36718  0.65028  0.73793
    124   2.55739  4.76787  2.85152  2.40899  3.99371  2.25134  3.59215  3.43911  2.32838  2.89668  3.78240  2.92131  3.62230  2.77079  2.82787  2.61819  2.79313  3.08136  5.14685  3.94401    294 g - - -
          2.68611  4.42215  2.77512  2.73131  3.46350  2.40509  3.72487  3.29364  2.67741  2.69359  4.24700  2.90346  2.73742  3.18155  2.89791  2.37893  2.77520  2.98518  4.58486  3.61488
          0.45285  1.88875  1.54681  1.30051  0.31799  0.53949  0.87478
    125   2.46836  4.23884  3.27849  2.75672  3.45388  3.07308  3.73694  2.82794  2.70120  2.42842  3.13077  3.16311  3.31520  3.03424  3.00194  2.71678  2.69394  2.33898  4.91154  3.65316    318 v - - -
          2.68618  4.42225  2.77519  2.73123  3.46354  2.40513  3.72494  3.29354  2.67741  2.69355  4.24690  2.90347  2.73739  3.18146  2.89801  2.37887  2.77519  2.98518  4.58477  3.61503
          0.06454  3.96756  3.13319  0.61958  0.77255  0.78367  0.61015
    126   2.42863  4.82061  2.59757  2.31456  4.05555  3.31278  3.57539  3.47077  2.28395  3.05514  3.83942  2.86446  3.38228  2.70014  2.81036  2.37965  2.75874  3.10241  5.31333  3.77262    319 k - - -
          2.68618  4.42225  2.77519  2.73123  3.46354  2.40513  3.72494  3.29354  2.67741  2.69355  4.24690  2.90347  2.73739  3.18146  2.89801  2.37887  2.77519  2.98518  4.58477  3.61503
          0.05273  3.93106  3.45014  0.61958  0.77255  0.42812  1.05478
    127   2.46237  5.05727  2.64176  1.93852  4.31360  2.93680  3.56730  3.82207  2.25360  3.33092  4.09276  2.85687  3.76418  2.55658  2.80010  2.56231  2.70288  3.33101  5.50919  4.11712    320 e - - -
          2.68618  4.42225  2.77519  2.73123  3.46354  2.40513  3.72494  3.29354  2.67741  2.69355  4.24690  2.90347  2.73739  3.18146  2.89801  2.37887  2.77519  2.98518  4.58477  3.61503
          0.02316  4.17256  4.89491  0.61958  0.77255  0.48039  0.96376
    128   2.87591  4.30330  4.41994  3.83574  2.83110  4.03235  4.32872  2.23957  3.70772  1.17657  3.01034  4.03690  3.98078  3.84816  3.85672  3.33402  3.09642  2.09679  4.88010  3.57936    321 l - - -
          2.68618  4.42225  2.77519  2.73123  3.46354  2.40513  3.72494  3.29354  2.67741  2.69355  4.24690  2.90347  2.73739  3.18146  2.89801  2.37887  2.77519  2.98518  4.58477  3.61503
          0.03376  4.21710  3.99226  0.61958  0.77255  0.52751  0.89177
    129   2.49616  4.40517  3.28191  2.71068  3.56132  3.51738  3.24619  2.70177  2.60232  2.65286  3.54771  3.15304  2.40094  3.00469  3.04196  2.68268  2.81167  2.68776  4.39708  3.71205    322 p - - -
          2.68618  4.42225  2.77519  2.73123  3.46354  2.40513  3.72494  3.29354  2.67741  2.69355  4.24690  2.90347  2.73739  3.18146  2.89801  2.37887  2.77519  2.98518  4.58477  3.61503
          0.02254  4.19939  4.92173  0.61958  0.77255  0.51607  0.90848
    130   2.44590  4.45633  3.00736  2.41614  4.00925  3.39373  3.61662  3.41482  2.32910  3.01238  3.80202  2.94712  3.80192  2.76844  2.63696  2.53624  2.13032  2.97064  5.28657  3.95075    323 t - - -
          2.68618  4.42225  2.77519  2.73123  3.46354  2.40513  3.72494  3.29354  2.67741  2.69355  4.24690  2.90347  2.73739  3.18146  2.89801  2.37887  2.77519  2.98518  4.58477  3.61503
          0.02343  4.18447  4.83697  0.61958  0.77255  0.52635  0.89344
    131   2.56154  4.25172  3.52801  2.95827  3.29033  3.57320  3.83242  2.56544  2.81195  1.97569  3.26236  3.32010  2.82504  3.19306  3.14241  2.81438  2.80815  2.41978  4.83904  3.51976    324 l - - -
          2.68618  4.42225  2.77519  2.73123  3.46354  2.40513  3.72494  3.29354  2.67741  2.69355  4.24690  2.90347  2.73739  3.18146  2.89801  2.37887  2.77519  2.98518  4.58477  3.61503
          0.04124  4.05751  3.76768  0.61958  0.77255  0.52699  0.89252
    132   2.51434  4.96352  2.78802  2.15169  4.26074  3.33524  3.55933  3.63845  2.00535  3.23471  4.02465  2.82486  3.42692  2.57500  2.71218  2.54281  2.70040  3.32410  5.42262  4.05431    325 k - - -
          2.68615  4.42230  2.77519  2.73126  3.46359  2.40517  3.72499  3.29356  2.67742  2.69358  4.24692  2.90332  2.73737  3.18144  2.89802  2.37879  2.77520  2.98523  4.58482  3.61505
          0.37884  1.61711  2.14669  0.61077  0.78292  0.53605  0.87961
    133   2.43841  4.76130  2.86109  2.30156  3.98137  2.89443  3.58087  3.38825  2.17599  3.02606  3.79943  2.86850  3.72857  2.65735  2.78331  2.57561  2.74896  3.01054  5.26721  3.93540    329 k - - -
          2.68618  4.42225  2.77519  2.73123  3.46354  2.40513  3.72494  3.29354  2.67741  2.69355  4.24690  2.90347  2.73739  3.18146  2.89801  2.37887  2.77519  2.98518  4.58477  3.61503
          0.05630  3.86366  3.38878  0.61958  0.77255  0.62257  0.76909
    134   2.45554  4.39545  3.08372  2.56882  3.56843  3.35384  3.67381  2.90921  2.56436  2.31416  3.50675  3.06012  3.77091  2.91202  2.87422  2.63771  2.72793  2.51572  4.96809  3.68114    330 l - - -
          2.68619  4.42226  2.77522  2.73121  3.46356  2.40513  3.72496  3.29340  2.67744  2.69348  4.24686  2.90350  2.73737  3.18148  2.89804  2.37886  2.77524  2.98515  4.58481  3.61503
          0.21503  1.88018  3.19612  0.83572  0.56839  0.55349  0.85553
    135   2.52981  4.72573  2.91974  2.31933  3.97668  3.19325  3.51709  3.37515  2.13525  2.95397  3.73459  2.83240  3.76637  2.70410  2.67725  2.51522  2.73515  2.95769  5.14399  3.90856    356 k - - -
          2.68618  4.42225  2.77519  2.73123  3.46354  2.40513  3.72494  3.29354  2.67741  2.69355  4.24690  2.90347  2.73739  3.18146  2.89801  2.37887  2.77519  2.98518  4.58477  3.61503
          0.12012  3.81481  2.39531  0.61958  0.77255  0.61704  0.77553
    136   2.45545  4.16803  3.62246  3.05348  2.92749  3.52737  3.86617  2.41783  2.97262  2.06018  2.96556  3.40131  3.87571  3.26569  3.25089  2.83275  2.79370  2.18835  4.76772  3.50462    357 l - - -
          2.68618  4.42225  2.77519  2.73123  3.46354  2.40513  3.72494  3.29354  2.67741  2.69355  4.24690  2.90347  2.73739  3.18146  2.89801  2.37887  2.77519  2.98518  4.58477  3.61503
          0.03637  3.72809  4.45043  0.61958  0.77255  0.38496  1.14092
    137   2.71869  4.86380  3.03960  2.45001  4.15960  3.39276  3.57667  3.53276  1.58562  3.06167  3.95973  2.97347  3.85111  2.68807  2.40879  2.74512  2.92197  3.14668  5.15380  4.02339    358 k - - -
          2.68618  4.42225  2.77519  2.73123  3.46354  2.40513  3.72494  3.29354  2.67741  2.69355  4.24690  2.90347  2.73739  3.18146  2.89801  2.37887  2.77519  2.98518  4.58477  3.61503
          0.03201  3.85334  4.57569  0.61958  0.77255  0.48749  0.95234
    138   2.52150  4.76097  2.91411  2.21855  4.04271  3.35347  3.55176  3.44217  2.05067  3.02575  3.86339  2.90427  3.75578  2.51153  2.63913  2.60415  2.81765  3.03415  5.27812  3.95981    359 k - - -
          2.68618  4.42225  2.77519  2.73123  3.46354  2.40513  3.72494  3.29354  2.67741  2.69355  4.24690  2.90347  2.73739  3.18146  2.89801  2.37887  2.77519  2.98518  4.58477  3.61503
          0.03408  3.81395  4.47033  0.61958  0.77255  0.48468  0.95683
    139   2.43327  4.42517  3.02524  2.50936  3.30112  2.43208  3.69741  3.02195  2.58958  2.73902  3.62255  3.03803  3.78813  2.90679  2.99040  2.62592  2.75373  2.74565  5.05747  3.74199    360 g - - -
          2.68618  4.42225  2.77519  2.73123  3.46354  2.40513  3.72494  3.29354  2.67741  2.69355  4.24690  2.90347  2.73739  3.18146  2.89801  2.37887  2.77519  2.98518  4.58477  3.61503
          0.03454  3.77882  4.50117  0.61958  0.77255  0.48639  0.95410
    140   2.48251  4.40080  2.98873  2.50766  3.62362  3.33766  3.67714  2.88338  2.59982  2.63373  3.54778  3.07329  3.76652  2.96056  2.98867  2.67071  2.77409  2.11210  5.02353  3.75770    361 v - - -
          2.68618  4.42225  2.77519  2.73123  3.46354  2.40513  3.72494  3.29354  2.67741  2.69355  4.24690  2.90347  2.73739  3.18146  2.89801  2.37887  2.77519  2.98518  4.58477  3.61503
          0.03684  3.77145  4.33146  0.61958  0.77255  0.48537  0.95573
    141   2.51022  4.09592  3.39606  2.80822  3.22398  3.35019  3.71321  2.68314  2.74225  2.43216  3.33649  3.22418  3.85674  3.04710  3.06547  2.71019  2.75046  2.38788  4.67325  2.71516    362 v - - -
          2.68611  4.42210  2.77514  2.73122  3.46357  2.40514  3.72501  3.29357  2.67737  2.69356  4.24683  2.90351  2.73745  3.18146  2.89805  2.37890  2.77512  2.98518  4.58483  3.61506
          0.14210  2.33140  3.34362  1.36839  0.29372  0.48475  0.95673
    142   2.60493  4.18250  3.51295  2.98595  2.67972  3.50307  3.60777  2.64753  2.76826  2.28243  3.36372  3.27113  3.92587  3.16919  3.04978  2.82097  2.87231  2.49849  3.68215  2.75040    381 l - - -
          2.68618  4.42225  2.77519  2.73123  3.46354  2.40513  3.72494  3.29354  2.67741  2.69355  4.24690  2.90347  2.73739  3.18146  2.89801  2.37887  2.77519  2.98518  4.58477  3.61503
          0.05424  3.48408  3.81153  0.61958  0.77255  0.50361  0.92722
    143   2.56380  4.41593  3.09137  2.70774  3.29981  3.32440  3.64363  2.79599  2.33810  2.43677  3.46960  3.10195  3.80626  2.95649  2.71743  2.71926  2.84878  2.59904  4.85867  3.42908    382 k - - -
          2.68618  4.42225  2.77519  2.73123  3.46354  2.40513  3.72494  3.29354  2.67741  2.69355  4.24690  2.90347  2.73739  3.18146  2.89801  2.37887  2.77519  2.98518  4.58477  3.61503
          0.04715  3.47364  4.19599  0.61958  0.77255  0.50798  0.92057
    144   2.47813  4.52123  2.38960  2.23270  3.87320  3.06329  3.66062  3.17883  2.51443  2.96367  3.87435  2.79488  3.67336  2.89416  2.87606  2.55228  2.81022  2.88271  5.24391  3.88414    383 e - - -
          2.68618  4.42225  2.77519  2.73123  3.46354  2.40513  3.72494  3.29354  2.67741  2.69355  4.24690  2.90347  2.73739  3.18146  2.89801  2.37887  2.77519  2.98518  4.58477  3.61503
          0.04719  3.47293  4.19528  0.61958  0.77255  0.50559  0.92419
    145   2.34804  4.28622  2.91381  2.61264  3.61270  3.01299  3.59968  3.03583  2.48968  2.73340  3.66224  2.99407  3.55501  2.96749  2.76715  2.49297  2.70090  2.75365  5.03553  3.68752    384 a - - -
          2.68618  4.42225  2.77519  2.73123  3.46354  2.40513  3.72494  3.29354  2.67741  2.69355  4.24690  2.90347  2.73739  3.18146  2.89801  2.37887  2.77519  2.98518  4.58477  3.61503
          0.04730  3.47064  4.19298  0.61958  0.77255  0.50654  0.92275
    146   2.27887  4.19860  2.90376  2.66591  3.55513  2.89319  3.78225  2.89429  2.64106  2.75096  3.74893  3.01796  3.59759  3.06078  2.94186  2.44690  2.67135  2.58009  5.08614  3.73507    385 a - - -
          2.68618  4.42225  2.77519  2.73123  3.46354  2.40513  3.72494  3.29354  2.67741  2.69355  4.24690  2.90347  2.73739  3.18146  2.89801  2.37887  2.77519  2.98518  4.58477  3.61503
          0.04766  3.46326  4.18560  0.61958  0.77255  0.50654  0.92275
    147   2.32839  3.53513  3.44243  3.06554  3.19696  3.03021  3.83836  2.58330  2.84169  2.37759  3.51653  3.27902  3.70258  3.27869  3.08360  2.55509  2.72508  2.36568  4.71293  3.32863    386 a - - -
          2.68618  4.42225  2.77519  2.73123  3.46354  2.40513  3.72494  3.29354  2.67741  2.69355  4.24690  2.90347  2.73739  3.18146  2.89801  2.37887  2.77519  2.98518  4.58477  3.61503
          0.04863  3.44353  4.16588  0.61958  0.77255  0.50654  0.92275
    148   2.47800  4.33770  2.95735  2.59979  3.34039  3.12366  3.67643  2.88582  2.47980  2.56306  3.63820  3.05438  3.72170  2.99237  2.72440  2.63560  2.83783  2.66969  4.59129  3.43059    387 a - - -
          2.68618  4.42225  2.77519  2.73123  3.46354  2.40513  3.72494  3.29354  2.67741  2.69355  4.24690  2.90347  2.73739  3.18146  2.89800  2.37887  2.77519  2.98518  4.58477  3.61503
          0.05667  3.23289  4.15696  0.60163  0.79389  0.47817  0.96737
    149   2.24894  4.15674  2.70607  2.60295  3.68823  2.71840  3.77414  3.14088  2.68196  2.93381  3.93075  2.91817  3.45317  3.08796  2.97312  2.32771  2.68458  2.78801  5.08609  3.74580    389 a - - -
          2.68618  4.42225  2.77519  2.73123  3.46354  2.40513  3.72494  3.29354  2.67741  2.69355  4.24690  2.90347  2.73739  3.18146  2.89801  2.37887  2.77519  2.98518  4.58477  3.61503
          0.04851  3.44587  4.16822  0.61958  0.77255  0.48622  0.95437
    150   2.35511  4.19525  3.00210  2.77406  3.29830  2.83353  3.77629  2.83060  2.67671  2.53422  3.69685  3.08630  3.64250  3.11377  2.90090  2.53394  2.75605  2.59178  4.87706  3.48179    390 a - - -
          2.68618  4.42225  2.77519  2.73123  3.46354  2.40513  3.72494  3.29354  2.67741  2.69355  4.24690  2.90347  2.73739  3.18146  2.89801  2.37887  2.77519  2.98518  4.58477  3.61503
          0.04860  3.44422  4.16656  0.61958  0.77255  0.48480  0.95665
    151   2.40199  4.30532  2.65060  2.50943  3.57429  2.96302  3.69616  3.09115  2.50907  2.88452  3.90746  2.73542  3.61388  3.00213  2.83348  2.53092  2.79597  2.78334  4.98986  3.60536    391 a - - -
          2.68618  4.42225  2.77519  2.73123  3.46354  2.40513  3.72494  3.29354  2.67741  2.69355  4.24690  2.90347  2.73739  3.18146  2.89801  2.37887  2.77519  2.98518  4.58477  3.61503
          0.04897  3.43679  4.15913  0.61958  0.77255  0.48576  0.95510
    152   2.37134  4.17018  2.70506  2.62550  3.46683  2.87707  3.74464  2.94480  2.67601  2.72322  3.82998  2.98444  3.46290  3.11453  2.89696  2.47954  2.78437  2.67789  4.86513  3.55862    392 a - - -
          2.68618  4.42225  2.77519  2.73123  3.46354  2.40513  3.72494  3.29354  2.67741  2.69355  4.24690  2.90347  2.73739  3.18146  2.89801  2.37887  2.77519  2.98518  4.58477  3.61503
          0.05478  3.42143  3.88049  0.61958  0.77255  0.48576  0.95510
    153   2.38042  4.07122  2.98897  2.85503  3.24514  2.82013  3.79379  2.71333  2.80260  2.39878  3.59948  3.14787  3.50297  3.21069  3.00052  2.62203  2.84057  2.52428  4.66543  3.42304    393 a - - -
          2.68618  4.42225  2.77519  2.73123  3.46354  2.40513  3.72494  3.29354  2.67741  2.69355  4.24690  2.90347  2.73739  3.18146  2.89801  2.37887  2.77519  2.98518  4.58477  3.61503
          0.05036  3.40954  4.13189  0.61958  0.77255  0.48854  0.95068
    154   2.44805  4.00653  2.88091  2.76850  3.22213  2.63788  3.46368  2.94164  2.74466  2.56167  3.77086  3.08574  3.36291  3.19659  2.92182  2.63739  2.86184  2.71679  4.49840  3.33667    394 a - - -
          2.68618  4.42225  2.77519  2.73123  3.46354  2.40513  3.72494  3.29354  2.67741  2.69355  4.24690  2.90347  2.73739  3.18146  2.89801  2.37887  2.77519  2.98518  4.58477  3.61503
          0.05036  3.40954  4.13189  0.61958  0.77255  0.48854  0.95068
    155   2.37310  4.04642  2.98634  2.86246  3.24519  2.81329  3.79440  2.71400  2.82616  2.40679  3.66861  3.14930  3.47794  3.27241  3.01746  2.56579  2.83616  2.51789  4.64539  3.41749    395 a - - -
          2.68618  4.42225  2.77519  2.73123  3.46354  2.40513  3.72494  3.29354  2.67741  2.69355  4.24690  2.90347  2.73739  3.18146  2.89801  2.37887  2.77519  2.98518  4.58477  3.61503
          0.05036  3.40954  4.13189  0.61958  0.77255  0.48854  0.95068
    156   2.45016  3.99965  2.99752  2.88005  3.20116  2.75109  3.76105  2.71568  2.83199  2.31874  3.64258  3.17582  3.40172  3.28165  2.95776  2.68840  2.88637  2.53909  4.52683  3.38771    396 l - - -
          2.68618  4.42225  2.77519  2.73123  3.46354  2.40513  3.72494  3.29354  2.67741  2.69355  4.24690  2.90347  2.73739  3.18146  2.89801  2.37887  2.77519  2.98518  4.58477  3.61503
          0.05044  3.40794  4.13029  0.61958  0.77255  0.48854  0.95068
    157   2.39478  3.94754  2.96789  2.86919  3.23000  2.68102  3.75191  2.73930  2.85476  2.39624  3.66998  3.16428  3.33643  3.28940  3.00205  2.67958  2.87942  2.55407  4.49397  3.42243    397 a - - -
          2.68618  4.42225  2.77519  2.73123  3.46354  2.40512  3.72494  3.29354  2.67741  2.69355  4.24690  2.90346  2.73740  3.18146  2.89800  2.37887  2.77519  2.98518  4.58477  3.61503
          0.03752  3.30171        *  0.65499  0.73282  0.00000        *
//
