# Supplementary material for: Sulfur disproportionation occurs globally across anoxic habitats and has multiple mechanisms of independent evolutionary origin
Source: ISME J. 2026 Mar 2;20(1):wrag042. doi: 10.1093/ismejo/wrag042 (PMC12998232; doi:10.1093/ismejo/wrag042)
Supplement: Sup_File_1_HMM_wrag042 [file sup_file_1_hmm_wrag042.zip › SupFile1_HMM/SupFile1b_profiles/asrc_Neukirchen_a.hmm]

HMMER3/f [3.4 | Aug 2023]
NAME  asrc_Neukirchen_a
LENG  332
ALPH  amino
RF    no
MM    no
CONS  yes
CS    no
MAP   yes
DATE  Wed Jul 23 12:40:11 2025
NSEQ  264
EFFN  0.761353
CKSUM 1111105402
STATS LOCAL MSV      -11.2057  0.70050
STATS LOCAL VITERBI  -12.1014  0.70050
STATS LOCAL FORWARD   -5.8929  0.70050
HMM          A        C        D        E        F        G        H        I        K        L        M        N        P        Q        R        S        T        V        W        Y   
            m->m     m->i     m->d     i->m     i->i     d->m     d->d
  COMPO   2.55783  3.55169  3.00293  2.69916  3.39537  2.78305  3.68276  2.71467  2.60763  2.57094  3.62111  3.02368  3.48258  3.10622  2.88394  2.78848  2.86299  2.60672  4.70047  3.44985
          2.68618  4.42225  2.77519  2.73123  3.46354  2.40513  3.72495  3.29352  2.67740  2.69355  4.24687  2.90346  2.73740  3.18146  2.89801  2.37887  2.77520  2.98518  4.58477  3.61503
          0.26402  3.90597  1.55156  0.69197  0.69433  0.00000        *
      1   2.91911  4.47791  4.03451  3.59109  3.14762  3.85616  4.33142  2.27720  3.35307  1.72992  1.59828  3.87677  4.28864  3.73006  3.57087  3.27512  3.21416  2.29635  5.01520  3.76236      8 m - - -
          2.68618  4.42225  2.77519  2.73123  3.46354  2.40513  3.72494  3.29354  2.67741  2.69355  4.24690  2.90347  2.73739  3.18146  2.89801  2.37887  2.77519  2.98518  4.58477  3.61503
          0.03629  3.82309  4.28471  0.61958  0.77255  0.66051  0.72688
      2   2.51133  4.45820  3.08686  2.58905  3.70628  3.34981  3.68016  2.77846  2.51311  2.74711  3.46919  2.74245  3.80080  2.90399  2.94434  2.19200  2.71483  2.77526  5.07155  3.79354      9 s - - -
          2.68618  4.42225  2.77519  2.73123  3.46354  2.40513  3.72494  3.29354  2.67741  2.69355  4.24690  2.90347  2.73739  3.18146  2.89801  2.37887  2.77519  2.98518  4.58477  3.61503
          0.03251  3.83827  4.56061  0.61958  0.77255  0.40179  1.10599
      3   2.56587  4.23826  3.52559  2.95263  3.35973  3.47444  3.32063  2.51022  2.85194  2.30624  2.42017  3.33245  3.93935  3.10447  2.98363  2.79481  2.79671  2.47683  4.81818  3.41582     10 l - - -
          2.68618  4.42225  2.77519  2.73123  3.46354  2.40513  3.72494  3.29354  2.67741  2.69355  4.24690  2.90347  2.73739  3.18146  2.89801  2.37887  2.77519  2.98518  4.58477  3.61503
          0.02658  4.03657  4.75891  0.61958  0.77255  0.48094  0.96286
      4   2.70489  5.07982  1.41856  2.25485  4.42040  3.28933  3.72635  3.86320  2.61790  3.44743  3.99861  2.75685  3.82964  2.88417  3.12661  2.57701  2.95401  3.48474  5.64818  4.19022     11 d - - -
          2.68618  4.42225  2.77519  2.73123  3.46354  2.40513  3.72494  3.29354  2.67741  2.69355  4.24690  2.90347  2.73739  3.18146  2.89801  2.37887  2.77519  2.98518  4.58477  3.61503
          0.02628  4.04798  4.77033  0.61958  0.77255  0.48858  0.95062
      5   3.05094  4.40154  4.65593  4.09355  3.26979  4.31669  4.66977  1.33052  3.97165  1.61777  2.90769  4.32277  4.58593  4.16053  4.13464  3.64574  3.28479  1.77099  5.15920  3.77836     12 i - - -
          2.68618  4.42225  2.77519  2.73123  3.46354  2.40513  3.72494  3.29354  2.67741  2.69355  4.24690  2.90347  2.73739  3.18146  2.89801  2.37887  2.77519  2.98518  4.58477  3.61503
          0.02628  4.04798  4.77033  0.61958  0.77255  0.48858  0.95062
      6   2.91240  5.40993  1.63565  2.15842  4.68844  3.25123  3.67641  4.25815  2.76670  3.76597  4.60956  1.60197  3.86014  2.94722  3.33492  2.82023  3.20401  3.83341  5.89553  4.40275     13 n - - -
          2.68618  4.42225  2.77519  2.73123  3.46354  2.40513  3.72494  3.29354  2.67741  2.69355  4.24690  2.90347  2.73739  3.18146  2.89801  2.37887  2.77519  2.98518  4.58477  3.61503
          0.02628  4.04798  4.77033  0.61958  0.77255  0.48858  0.95062
      7   2.59038  4.02358  3.75781  3.18997  3.37111  3.65638  3.98649  2.00508  3.09633  2.32616  3.28698  3.52124  4.04675  3.39180  3.15502  2.93604  2.10768  2.13499  4.89072  3.67759     14 i - - -
          2.68618  4.42225  2.77519  2.73123  3.46354  2.40513  3.72494  3.29354  2.67741  2.69355  4.24690  2.90347  2.73739  3.18146  2.89801  2.37887  2.77519  2.98518  4.58477  3.61503
          0.02628  4.04798  4.77033  0.61958  0.77255  0.48858  0.95062
      8   2.66354  4.78919  3.09977  2.53968  4.03924  3.31896  3.64280  2.85648  1.64017  3.03750  3.87825  2.95390  3.87368  2.76091  2.62446  2.73500  2.90662  3.12887  5.26998  3.86835     15 k - - -
          2.68618  4.42225  2.77519  2.73123  3.46354  2.40513  3.72494  3.29354  2.67741  2.69355  4.24690  2.90347  2.73739  3.18146  2.89801  2.37887  2.77519  2.98518  4.58477  3.61503
          0.02628  4.04798  4.77033  0.61958  0.77255  0.48858  0.95062
      9   2.44509  4.89303  3.02633  2.41949  4.17927  3.41385  3.60934  3.52242  1.67842  3.05998  3.93957  2.91154  3.84264  2.63907  2.60199  2.68772  2.87739  3.15859  5.35417  4.04139     16 k - - -
          2.68618  4.42225  2.77519  2.73123  3.46354  2.40513  3.72494  3.29354  2.67741  2.69355  4.24690  2.90347  2.73739  3.18146  2.89801  2.37887  2.77519  2.98518  4.58477  3.61503
          0.02628  4.04798  4.77033  0.61958  0.77255  0.48858  0.95062
     10   2.46754  4.28797  4.35581  3.79229  3.30654  4.07610  4.44158  1.85164  3.69184  1.63836  3.10180  4.04549  4.40222  3.92386  3.90241  3.38662  3.05765  1.59556  5.08641  3.91064     17 v - - -
          2.68618  4.42225  2.77519  2.73123  3.46354  2.40513  3.72494  3.29354  2.67741  2.69355  4.24690  2.90347  2.73739  3.18146  2.89801  2.37887  2.77519  2.98518  4.58477  3.61503
          0.02628  4.04798  4.77033  0.61958  0.77255  0.48858  0.95062
     11   2.70624  4.81599  3.18349  2.58019  4.07798  3.51060  3.63284  3.23561  1.82500  3.04622  3.34818  3.05815  3.88786  2.79083  2.04980  2.75398  2.74856  3.15108  5.28036  4.00497     18 k - - -
          2.68597  4.42226  2.77521  2.73125  3.46355  2.40514  3.72496  3.29355  2.67742  2.69356  4.24691  2.90348  2.73741  3.18148  2.89802  2.37888  2.77521  2.98520  4.58478  3.61504
          0.12783  2.19354  4.77033  0.36224  1.19110  0.48858  0.95062
     12   2.75602  4.92825  3.15819  2.56828  4.23661  3.51531  3.61910  3.51807  1.49829  2.92285  4.01473  2.88117  3.89865  2.74905  2.35557  2.75175  2.88931  3.27341  5.35800  4.08267     20 k - - -
          2.68618  4.42225  2.77519  2.73123  3.46354  2.40513  3.72494  3.29354  2.67741  2.69355  4.24690  2.90347  2.73739  3.18146  2.89801  2.37887  2.77519  2.98518  4.58477  3.61503
          0.02628  4.04798  4.77033  0.61958  0.77255  0.48858  0.95062
     13   2.73683  4.85513  2.66521  2.50315  4.15998  3.08559  3.86196  3.84299  2.73640  3.45524  4.33882  1.24368  3.88151  3.08794  3.13688  2.77524  3.07984  3.45724  5.48923  3.86714     21 n - - -
          2.68618  4.42225  2.77519  2.73123  3.46354  2.40513  3.72494  3.29354  2.67741  2.69355  4.24690  2.90347  2.73739  3.18146  2.89801  2.37887  2.77519  2.98518  4.58477  3.61503
          0.02628  4.04798  4.77033  0.61958  0.77255  0.48858  0.95062
     14   1.75797  3.21759  3.03532  2.32205  3.82939  3.34965  3.79462  3.16098  2.69201  2.87622  3.74127  3.11503  3.83763  3.02208  3.09898  2.65479  2.81743  2.86794  5.19805  3.92314     22 a - - -
          2.68618  4.42225  2.77519  2.73123  3.46354  2.40513  3.72494  3.29354  2.67741  2.69355  4.24690  2.90347  2.73739  3.18146  2.89801  2.37887  2.77519  2.98518  4.58477  3.61503
          0.02628  4.04798  4.77033  0.61958  0.77255  0.48858  0.95062
     15   3.73224  4.90925  4.77593  4.48169  1.19225  4.46850  3.44259  3.45047  4.30549  2.77327  4.01853  4.12193  4.75767  4.20169  4.28484  3.82847  3.94308  3.35744  3.20557  1.18334     23 y - - -
          2.68618  4.42225  2.77519  2.73123  3.46354  2.40513  3.72494  3.29354  2.67741  2.69355  4.24690  2.90347  2.73739  3.18146  2.89801  2.37887  2.77519  2.98518  4.58477  3.61503
          0.02628  4.04798  4.77033  0.61958  0.77255  0.48858  0.95062
     16   3.21292  5.03326  3.72240  3.20096  4.43279  3.66290  3.96549  3.98951  2.32734  3.47366  4.47213  3.54577  4.15954  3.17961  0.74069  3.29039  3.46858  3.70658  5.44623  4.32511     24 r - - -
          2.68618  4.42225  2.77519  2.73123  3.46354  2.40513  3.72494  3.29354  2.67741  2.69355  4.24690  2.90347  2.73739  3.18146  2.89801  2.37887  2.77519  2.98518  4.58477  3.61503
          0.02628  4.04798  4.77033  0.61958  0.77255  0.48858  0.95062
     17   2.67012  4.25500  3.76368  3.12376  3.26300  3.72000  3.99737  2.14122  3.10047  2.00539  3.27176  3.54353  4.08320  2.78195  3.39219  2.99007  2.90301  1.87032  4.88607  3.67577     25 v - - -
          2.68618  4.42225  2.77519  2.73123  3.46354  2.40513  3.72494  3.29354  2.67741  2.69355  4.24690  2.90347  2.73739  3.18146  2.89801  2.37887  2.77519  2.98518  4.58477  3.61503
          0.02628  4.04798  4.77033  0.61958  0.77255  0.48858  0.95062
     18   2.29427  4.23328  3.42182  3.10252  4.21908  3.02562  4.17101  3.57002  3.11125  3.30646  4.16307  3.30652  3.74477  3.43708  3.42876  1.55971  1.57684  3.10006  5.57888  4.34492     26 s - - -
          2.68618  4.42225  2.77519  2.73123  3.46354  2.40513  3.72494  3.29354  2.67741  2.69355  4.24690  2.90347  2.73739  3.18146  2.89801  2.37887  2.77519  2.98518  4.58477  3.61503
          0.02628  4.04798  4.77033  0.61958  0.77255  0.48858  0.95062
     19   2.96287  5.05760  3.17711  2.73617  4.49518  3.54246  3.71481  3.89796  1.06364  3.42137  4.31212  3.16253  4.00821  2.87245  2.31320  2.87869  3.19834  3.56717  5.49685  4.26419     27 k - - -
          2.68618  4.42225  2.77519  2.73123  3.46354  2.40513  3.72494  3.29354  2.67741  2.69355  4.24690  2.90347  2.73739  3.18146  2.89801  2.37887  2.77519  2.98518  4.58477  3.61503
          0.02628  4.04798  4.77033  0.61958  0.77255  0.48858  0.95062
     20   2.59023  4.69699  2.84222  2.31523  3.91260  3.42703  3.24611  3.22377  2.42277  2.94411  3.77749  2.95593  3.82223  2.78822  2.81937  2.64299  2.69112  2.26555  5.21540  3.90277     28 v - - -
          2.68618  4.42225  2.77519  2.73123  3.46354  2.40513  3.72494  3.29354  2.67741  2.69355  4.24690  2.90347  2.73739  3.18146  2.89801  2.37887  2.77519  2.98518  4.58477  3.61503
          0.02628  4.04798  4.77033  0.61958  0.77255  0.48858  0.95062
     21   2.78478  4.99850  3.09597  2.59954  4.38200  3.51750  3.63849  3.76943  1.99495  3.29432  4.13029  3.06583  3.19833  2.77938  1.50136  2.83278  3.03682  3.43243  5.43225  4.17473     29 r - - -
          2.68618  4.42225  2.77519  2.73123  3.46354  2.40513  3.72494  3.29354  2.67741  2.69355  4.24690  2.90347  2.73739  3.18146  2.89801  2.37887  2.77519  2.98518  4.58477  3.61503
          0.02628  4.04798  4.77033  0.61958  0.77255  0.48858  0.95062
     22   2.65529  4.79743  2.59461  2.37749  4.09210  1.81041  3.73174  3.53948  2.61365  3.15938  4.00107  2.84580  3.83355  2.91811  3.07381  2.56860  2.93030  3.20926  5.39629  3.44883     30 g - - -
          2.68618  4.42225  2.77519  2.73123  3.46354  2.40513  3.72494  3.29354  2.67741  2.69355  4.24690  2.90347  2.73739  3.18146  2.89801  2.37887  2.77519  2.98518  4.58477  3.61503
          0.02628  4.04798  4.77033  0.61958  0.77255  0.48858  0.95062
     23   2.59576  4.75528  3.00961  1.99133  3.93924  3.42665  3.62504  3.07884  2.12153  2.87632  3.78770  2.92106  3.81657  2.78358  2.84648  2.63998  2.81000  2.97465  5.25831  3.73207     31 e - - -
          2.68618  4.42225  2.77519  2.73123  3.46354  2.40513  3.72494  3.29354  2.67741  2.69355  4.24690  2.90347  2.73739  3.18146  2.89801  2.37887  2.77519  2.98518  4.58477  3.61503
          0.02628  4.04798  4.77033  0.61958  0.77255  0.48858  0.95062
     24   2.19919  3.92593  3.61577  3.06870  2.78558  3.37125  3.91470  2.73904  3.00439  2.50601  3.41559  3.38998  3.91908  3.29340  3.31644  2.72528  1.95239  2.49644  4.90003  3.60807     32 t - - -
          2.68618  4.42225  2.77519  2.73123  3.46354  2.40513  3.72494  3.29354  2.67741  2.69355  4.24690  2.90347  2.73739  3.18146  2.89801  2.37887  2.77519  2.98518  4.58477  3.61503
          0.02628  4.04798  4.77033  0.61958  0.77255  0.48858  0.95062
     25   1.76848  3.80434  3.71638  3.18828  3.51769  3.38838  4.01604  2.73436  3.09976  2.54536  2.28220  3.45205  3.91504  3.39594  3.39083  2.56877  2.77469  2.49518  5.00200  3.78977     33 a - - -
          2.68618  4.42225  2.77519  2.73123  3.46354  2.40513  3.72494  3.29354  2.67741  2.69355  4.24690  2.90347  2.73739  3.18146  2.89801  2.37887  2.77519  2.98518  4.58477  3.61503
          0.02628  4.04798  4.77033  0.61958  0.77255  0.48858  0.95062
     26   2.62278  4.23502  4.00139  3.44562  3.32804  3.79173  4.16316  1.97090  3.33492  1.61162  3.26340  3.73005  4.17655  3.61137  3.58323  2.65362  2.96315  2.04769  4.94546  3.74430     34 l - - -
          2.68618  4.42225  2.77519  2.73123  3.46354  2.40513  3.72494  3.29354  2.67741  2.69355  4.24690  2.90347  2.73739  3.18146  2.89801  2.37887  2.77519  2.98518  4.58477  3.61503
          0.02628  4.04798  4.77033  0.61958  0.77255  0.48858  0.95062
     27   2.79739  4.97692  3.12312  2.59281  4.36080  3.49649  3.64458  3.77176  2.14413  3.29567  4.13061  3.05941  3.91617  2.36740  1.65486  2.32206  3.02319  3.42833  5.43035  4.16118     35 r - - -
          2.68618  4.42225  2.77519  2.73123  3.46354  2.40513  3.72494  3.29354  2.67741  2.69355  4.24690  2.90347  2.73739  3.18146  2.89801  2.37887  2.77519  2.98518  4.58477  3.61503
          0.02628  4.04798  4.77033  0.61958  0.77255  0.48858  0.95062
     28   3.08856  4.40752  4.77318  4.22552  3.39901  4.41902  4.84178  1.54746  4.11598  1.84640  2.64304  4.44910  4.68476  4.31644  4.28479  3.76493  3.32976  1.27127  5.32275  4.17273     36 v - - -
          2.68618  4.42225  2.77519  2.73123  3.46354  2.40513  3.72494  3.29354  2.67741  2.69355  4.24690  2.90347  2.73739  3.18146  2.89801  2.37887  2.77519  2.98518  4.58477  3.61503
          0.02628  4.04798  4.77033  0.61958  0.77255  0.48858  0.95062
     29   3.21292  5.03326  3.72240  3.20096  4.43279  3.66290  3.96549  3.98951  2.32734  3.47366  4.47213  3.54577  4.15954  3.17961  0.74069  3.29039  3.46858  3.70658  5.44623  4.32511     37 r - - -
          2.68618  4.42225  2.77519  2.73123  3.46354  2.40513  3.72494  3.29354  2.67741  2.69355  4.24690  2.90347  2.73739  3.18146  2.89801  2.37887  2.77519  2.98518  4.58477  3.61503
          0.02628  4.04798  4.77033  0.61958  0.77255  0.48858  0.95062
     30   3.06094  4.41451  4.79427  4.28571  3.59093  4.44307  5.00140  1.45393  4.17297  2.10650  3.33130  4.50958  4.75368  4.43918  4.37626  3.82088  3.35895  1.05329  5.53748  4.33655     38 v - - -
          2.68618  4.42225  2.77519  2.73123  3.46354  2.40513  3.72494  3.29354  2.67741  2.69355  4.24690  2.90347  2.73739  3.18146  2.89801  2.37887  2.77519  2.98518  4.58477  3.61503
          0.02628  4.04798  4.77033  0.61958  0.77255  0.48858  0.95062
     31   3.00074  4.72528  3.62744  3.49424  4.46890  3.40302  4.55454  4.06290  3.56724  3.66929  4.72880  3.78172  0.55756  3.95062  3.79010  3.17445  3.45675  3.68766  5.60400  4.59300     39 P - - -
          2.68618  4.42225  2.77519  2.73123  3.46354  2.40513  3.72494  3.29354  2.67741  2.69355  4.24690  2.90347  2.73739  3.18146  2.89801  2.37887  2.77519  2.98518  4.58477  3.61503
          0.02628  4.04798  4.77033  0.61958  0.77255  0.48858  0.95062
     32   2.60256  4.50218  3.42620  3.33421  4.54187  0.66957  4.49005  4.09108  3.53830  3.77061  4.71130  3.56272  3.93268  3.84459  3.79053  2.82379  3.15185  3.57235  5.72162  4.64455     40 G - - -
          2.68618  4.42225  2.77519  2.73123  3.46354  2.40513  3.72494  3.29354  2.67741  2.69355  4.24690  2.90347  2.73739  3.18146  2.89801  2.37887  2.77519  2.98518  4.58477  3.61503
          0.02628  4.04798  4.77033  0.61958  0.77255  0.48858  0.95062
     33   2.15514  4.25371  3.24397  3.10624  4.44185  1.06446  4.29795  3.85941  3.29941  3.58186  4.43299  3.29857  3.74115  3.58233  3.59946  2.39634  2.80861  3.28843  5.77872  4.54732     41 g - - -
          2.68618  4.42225  2.77519  2.73123  3.46354  2.40513  3.72494  3.29354  2.67741  2.69355  4.24690  2.90347  2.73739  3.18146  2.89801  2.37887  2.77519  2.98518  4.58477  3.61503
          0.02628  4.04798  4.77033  0.61958  0.77255  0.48858  0.95062
     34   2.50688  4.19893  3.15912  2.73425  3.46707  3.51854  3.00125  2.45010  2.74811  2.35084  3.37938  3.15372  3.89973  3.04852  3.10565  2.72830  2.74725  2.49759  4.91550  3.45525     42 l - - -
          2.68618  4.42225  2.77519  2.73123  3.46354  2.40513  3.72494  3.29354  2.67741  2.69355  4.24690  2.90347  2.73739  3.18146  2.89801  2.37887  2.77519  2.98518  4.58477  3.61503
          0.02628  4.04798  4.77033  0.61958  0.77255  0.48401  0.95791
     35   3.14053  4.38175  4.78838  4.21752  3.06734  4.40794  4.74437  1.77210  4.10265  1.18068  2.56046  4.43857  4.63811  4.22370  4.22676  3.74016  3.36681  1.89337  5.13715  4.04640     43 l - - -
          2.68618  4.42225  2.77519  2.73123  3.46354  2.40513  3.72494  3.29354  2.67741  2.69355  4.24690  2.90347  2.73739  3.18146  2.89801  2.37887  2.77519  2.98518  4.58477  3.61503
          0.02621  4.05057  4.77291  0.61958  0.77255  0.48576  0.95510
     36   2.61551  5.12801  2.19372  2.10506  4.43266  3.33275  3.62239  3.90266  2.33715  3.40864  4.19695  2.66116  2.65775  2.68416  2.93449  2.56379  2.80259  3.50010  5.58569  4.17556     44 e - - -
          2.68618  4.42225  2.77519  2.73123  3.46354  2.40513  3.72494  3.29354  2.67741  2.69355  4.24690  2.90347  2.73739  3.18146  2.89801  2.37887  2.77519  2.98518  4.58477  3.61503
          0.02621  4.05057  4.77291  0.61958  0.77255  0.48576  0.95510
     37   1.46752  4.25229  3.48649  3.00518  3.81392  3.09593  3.99096  2.99424  2.96395  2.87067  3.75106  3.27287  3.29841  3.27875  3.30875  2.53847  2.74785  2.39056  5.22565  3.99374     45 a - - -
          2.68618  4.42225  2.77519  2.73123  3.46354  2.40513  3.72494  3.29354  2.67741  2.69355  4.24690  2.90347  2.73739  3.18146  2.89801  2.37887  2.77519  2.98518  4.58477  3.61503
          0.02621  4.05057  4.77291  0.61958  0.77255  0.48576  0.95510
     38   2.65640  4.97279  2.74500  2.09244  4.36450  3.38264  3.04655  3.81639  1.79649  3.33052  4.10820  2.82880  3.80159  2.68444  2.69425  2.63295  2.88475  3.42784  5.48568  3.94604     46 k - - -
          2.68618  4.42225  2.77519  2.73123  3.46354  2.40513  3.72494  3.29354  2.67741  2.69355  4.24690  2.90347  2.73739  3.18146  2.89801  2.37887  2.77519  2.98518  4.58477  3.61503
          0.02621  4.05057  4.77291  0.61958  0.77255  0.48576  0.95510
     39   2.58608  3.81537  3.89776  3.32065  2.98909  3.65702  3.61670  2.44794  3.21653  1.94623  3.20894  3.57314  4.02678  3.45709  3.43938  2.79752  2.81786  2.30428  4.46794  2.38655     47 l - - -
          2.68618  4.42225  2.77519  2.73123  3.46354  2.40513  3.72494  3.29354  2.67741  2.69355  4.24690  2.90347  2.73739  3.18146  2.89801  2.37887  2.77519  2.98518  4.58477  3.61503
          0.02886  4.05057  4.50659  0.61958  0.77255  0.48576  0.95510
     40   3.33062  4.66997  4.83019  4.27318  2.45367  4.53550  4.69944  2.26160  4.13822  0.87507  2.61986  4.51562  4.71775  4.22668  4.25469  3.87618  3.54760  2.41658  4.98030  3.76950     48 l - - -
          2.68618  4.42225  2.77519  2.73123  3.46354  2.40513  3.72494  3.29354  2.67741  2.69355  4.24690  2.90347  2.73739  3.18146  2.89801  2.37887  2.77519  2.98518  4.58477  3.61503
          0.02628  4.04798  4.77033  0.61958  0.77255  0.48858  0.95062
     41   2.38776  4.82721  2.79784  2.32005  4.08893  2.96753  3.60639  3.49954  2.35404  3.04859  3.68415  2.88348  3.51393  2.71768  2.86596  2.32023  2.58121  3.17498  5.33007  3.98350     49 e - - -
          2.68618  4.42225  2.77519  2.73123  3.46354  2.40513  3.72494  3.29354  2.67741  2.69355  4.24690  2.90347  2.73739  3.18146  2.89801  2.37887  2.77519  2.98518  4.58477  3.61503
          0.02628  4.04798  4.77033  0.61958  0.77255  0.48858  0.95062
     42   2.48341  4.12577  3.70082  3.16385  3.13731  3.60887  3.88948  2.28466  2.99085  2.13380  2.98399  3.39503  3.98222  3.17672  3.26678  2.87685  2.72110  2.08861  4.72848  3.36366     50 v - - -
          2.68618  4.42225  2.77519  2.73123  3.46354  2.40513  3.72494  3.29354  2.67741  2.69355  4.24690  2.90347  2.73739  3.18146  2.89801  2.37887  2.77519  2.98518  4.58477  3.61503
          0.02628  4.04798  4.77033  0.61958  0.77255  0.48858  0.95062
     43   2.37184  4.28974  4.42898  3.87229  3.24217  4.12495  4.51637  1.58808  3.77439  1.90245  3.27706  4.11337  4.45195  4.00770  3.98093  3.44411  3.13973  1.53761  5.14712  3.95951     51 v - - -
          2.68618  4.42225  2.77519  2.73123  3.46354  2.40513  3.72494  3.29354  2.67741  2.69355  4.24690  2.90347  2.73739  3.18146  2.89801  2.37887  2.77519  2.98518  4.58477  3.61503
          0.02628  4.04798  4.77033  0.61958  0.77255  0.48858  0.95062
     44   2.47086  4.92949  2.95606  2.35659  4.22108  3.40219  3.55985  3.64606  2.19509  3.19971  3.93070  2.91869  3.81682  2.05588  2.50767  2.51504  2.83127  3.21797  5.38892  4.05257     52 q - - -
          2.68618  4.42225  2.77519  2.73123  3.46354  2.40513  3.72494  3.29354  2.67741  2.69355  4.24690  2.90347  2.73739  3.18146  2.89801  2.37887  2.77519  2.98518  4.58477  3.61503
          0.02628  4.04798  4.77033  0.61958  0.77255  0.48858  0.95062
     45   2.65146  5.11189  2.35290  1.90505  4.42542  3.34827  3.20597  3.89791  2.15691  3.40100  4.16720  2.75117  3.78217  2.59503  2.85121  2.61298  2.86809  3.48737  5.55397  3.75242     53 e - - -
          2.68618  4.42225  2.77519  2.73123  3.46354  2.40513  3.72494  3.29354  2.67741  2.69355  4.24690  2.90347  2.73739  3.18146  2.89801  2.37887  2.77519  2.98518  4.58477  3.61503
          0.02628  4.04798  4.77033  0.61958  0.77255  0.48858  0.95062
     46   3.15426  4.47659  4.81350  4.31983  3.49450  4.47520  5.01487  1.02519  4.17643  1.93166  3.31227  4.54722  4.77894  4.44400  4.36644  3.86690  3.41977  1.58059  5.49558  4.29208     54 i - - -
          2.68618  4.42225  2.77519  2.73123  3.46354  2.40513  3.72494  3.29354  2.67741  2.69355  4.24690  2.90347  2.73739  3.18146  2.89801  2.37887  2.77519  2.98518  4.58477  3.61503
          0.02628  4.04798  4.77033  0.61958  0.77255  0.48858  0.95062
     47   1.01599  3.57625  3.84382  3.47887  4.15291  2.96899  4.35126  3.40739  3.40280  3.23424  4.10613  3.47318  3.72761  3.68522  3.65081  2.17580  2.70114  2.94981  5.56501  4.37936     55 a - - -
          2.68618  4.42225  2.77519  2.73123  3.46354  2.40513  3.72494  3.29354  2.67741  2.69355  4.24690  2.90347  2.73739  3.18146  2.89801  2.37887  2.77519  2.98518  4.58477  3.61503
          0.02628  4.04798  4.77033  0.61958  0.77255  0.48858  0.95062
     48   2.76226  5.22612  2.40370  1.50778  4.52836  3.27996  3.66013  4.00223  2.43398  3.51046  4.30502  2.61836  3.82016  2.62146  2.88887  2.55023  2.99695  3.59902  5.67279  4.25331     56 e - - -
          2.68618  4.42225  2.77519  2.73123  3.46354  2.40513  3.72494  3.29354  2.67741  2.69355  4.24690  2.90347  2.73739  3.18146  2.89801  2.37887  2.77519  2.98518  4.58477  3.61503
          0.02628  4.04798  4.77033  0.61958  0.77255  0.48858  0.95062
     49   2.64224  4.96282  2.94763  2.19971  4.26260  3.42745  3.59494  3.64634  2.00092  3.23147  3.98934  2.88649  3.82371  2.58246  2.52675  2.66165  2.25374  3.33129  5.40998  4.07467     57 k - - -
          2.68618  4.42225  2.77519  2.73123  3.46354  2.40513  3.72494  3.29354  2.67741  2.69355  4.24690  2.90347  2.73739  3.18146  2.89801  2.37887  2.77519  2.98518  4.58477  3.61503
          0.02628  4.04798  4.77033  0.61958  0.77255  0.48858  0.95062
     50   3.71724  4.91112  4.72887  4.42124  1.72768  4.44925  3.43676  3.47412  4.24661  2.81001  4.04319  4.09726  4.74283  4.17027  4.24830  3.80599  3.92883  3.36954  2.16633  1.03029     58 y - - -
          2.68618  4.42225  2.77519  2.73123  3.46354  2.40513  3.72494  3.29354  2.67741  2.69355  4.24690  2.90347  2.73739  3.18146  2.89801  2.37887  2.77519  2.98518  4.58477  3.61503
          0.02628  4.04798  4.77033  0.61958  0.77255  0.48858  0.95062
     51   2.89763  4.65226  3.60708  3.53046  4.66310  0.50324  4.63690  4.30846  3.73541  3.93957  4.91908  3.77185  4.04883  4.04594  3.94918  3.07510  3.39254  3.80290  5.70870  4.77204     59 G - - -
          2.68618  4.42225  2.77519  2.73123  3.46354  2.40513  3.72494  3.29354  2.67741  2.69355  4.24690  2.90347  2.73739  3.18146  2.89801  2.37887  2.77519  2.98518  4.58477  3.61503
          0.02628  4.04798  4.77033  0.61958  0.77255  0.48858  0.95062
     52   2.84752  5.28203  1.94917  2.19282  4.63534  3.25312  3.76677  4.14522  2.71798  3.67382  4.50706  1.49644  3.84659  2.87876  3.26157  2.68260  3.09035  3.72751  5.83785  4.37837     60 n - - -
          2.68618  4.42225  2.77519  2.73123  3.46354  2.40513  3.72494  3.29354  2.67741  2.69355  4.24690  2.90347  2.73739  3.18146  2.89801  2.37887  2.77519  2.98518  4.58477  3.61503
          0.02628  4.04798  4.77033  0.61958  0.77255  0.48858  0.95062
     53   2.89763  4.65226  3.60708  3.53046  4.66310  0.50324  4.63690  4.30846  3.73541  3.93957  4.91908  3.77185  4.04883  4.04594  3.94918  3.07510  3.39254  3.80290  5.70870  4.77204     61 G - - -
          2.68618  4.42225  2.77519  2.73123  3.46354  2.40513  3.72494  3.29354  2.67741  2.69355  4.24690  2.90347  2.73739  3.18146  2.89801  2.37887  2.77519  2.98518  4.58477  3.61503
          0.02628  4.04798  4.77033  0.61958  0.77255  0.48858  0.95062
     54   2.58034  4.84397  2.89215  2.32036  4.10235  3.40128  3.60376  3.43592  2.23510  2.95535  3.91424  2.82113  3.79725  2.43636  2.82923  2.49383  2.34334  3.12417  5.33353  3.99036     62 k - - -
          2.68618  4.42225  2.77519  2.73123  3.46354  2.40513  3.72494  3.29354  2.67741  2.69355  4.24690  2.90347  2.73739  3.18146  2.89801  2.37887  2.77519  2.98518  4.58477  3.61503
          0.02628  4.04798  4.77033  0.61958  0.77255  0.48858  0.95062
     55   3.04697  4.37482  4.74827  4.19347  2.61383  4.34157  4.70740  1.53909  4.07974  1.81936  3.12091  4.38420  4.61519  4.25017  4.22121  3.67978  3.28457  1.40841  5.15857  3.97218     63 v - - -
          2.68618  4.42225  2.77519  2.73123  3.46354  2.40513  3.72494  3.29354  2.67741  2.69355  4.24690  2.90347  2.73739  3.18146  2.89801  2.37887  2.77519  2.98518  4.58477  3.61503
          0.02628  4.04798  4.77033  0.61958  0.77255  0.48858  0.95062
     56   2.95919  4.82887  3.25987  2.92772  2.81776  3.61099  1.29656  3.52928  2.78249  3.04782  4.07316  3.26684  4.10155  3.24096  3.08162  3.03103  3.23826  3.28462  4.49681  2.87320     64 h - - -
          2.68618  4.42225  2.77519  2.73123  3.46354  2.40513  3.72494  3.29354  2.67741  2.69355  4.24690  2.90347  2.73739  3.18146  2.89801  2.37887  2.77519  2.98518  4.58477  3.61503
          0.02628  4.04798  4.77033  0.61958  0.77255  0.48858  0.95062
     57   3.18825  4.50607  4.86022  4.29311  3.01840  4.47982  4.81989  1.57418  4.17975  1.22603  2.67733  4.51592  4.69280  4.28991  4.29767  3.81901  3.41420  1.90553  5.17879  4.09190     65 l - - -
          2.68618  4.42225  2.77519  2.73123  3.46354  2.40513  3.72494  3.29354  2.67741  2.69355  4.24690  2.90347  2.73739  3.18146  2.89801  2.37887  2.77519  2.98518  4.58477  3.61503
          0.02628  4.04798  4.77033  0.61958  0.77255  0.48858  0.95062
     58   2.39144  4.34392  3.21472  2.91724  4.16764  2.39642  4.05621  3.54138  2.95789  3.24035  4.10292  3.22355  3.78176  3.17021  3.29771  2.54632  1.35276  3.11769  5.51161  4.26214     66 t - - -
          2.68618  4.42225  2.77519  2.73123  3.46354  2.40513  3.72494  3.29354  2.67741  2.69355  4.24690  2.90347  2.73739  3.18146  2.89801  2.37887  2.77519  2.98518  4.58477  3.61503
          0.02628  4.04798  4.77033  0.61958  0.77255  0.48858  0.95062
     59   2.55784  4.32291  3.46378  2.91691  3.55553  3.48993  3.86906  2.60172  2.83815  2.56324  3.23902  3.17317  3.92899  3.17432  3.18686  2.68350  1.78675  2.46954  5.00689  3.76490     67 t - - -
          2.68618  4.42225  2.77519  2.73123  3.46354  2.40513  3.72494  3.29354  2.67741  2.69355  4.24690  2.90347  2.73739  3.18146  2.89801  2.37887  2.77519  2.98518  4.58477  3.61503
          0.02628  4.04798  4.77033  0.61958  0.77255  0.48858  0.95062
     60   3.21292  5.03326  3.72240  3.20096  4.43279  3.66290  3.96549  3.98951  2.32734  3.47366  4.47213  3.54577  4.15954  3.17961  0.74069  3.29039  3.46858  3.70658  5.44623  4.32511     68 r - - -
          2.68618  4.42225  2.77519  2.73123  3.46354  2.40513  3.72494  3.29354  2.67741  2.69355  4.24690  2.90347  2.73739  3.18146  2.89801  2.37887  2.77519  2.98518  4.58477  3.61503
          0.02628  4.04798  4.77033  0.61958  0.77255  0.48858  0.95062
     61   3.03173  5.01561  3.03044  2.79146  4.20681  3.48928  3.95009  3.86797  2.60084  3.35247  4.37880  3.25146  4.04743  0.95139  2.88009  3.07365  3.33017  3.58773  5.44914  4.15596     69 q - - -
          2.68618  4.42225  2.77519  2.73123  3.46354  2.40513  3.72494  3.29354  2.67741  2.69355  4.24690  2.90347  2.73739  3.18146  2.89801  2.37887  2.77519  2.98518  4.58477  3.61503
          0.02628  4.04798  4.77033  0.61958  0.77255  0.48858  0.95062
     62   2.51955  4.39907  3.09408  2.63802  4.12875  1.93685  3.78662  3.52002  2.14575  3.15523  3.98751  3.04938  3.80796  2.96842  2.93222  2.61122  2.42774  3.15049  5.39624  4.10924     70 g - - -
          2.68618  4.42225  2.77519  2.73123  3.46354  2.40513  3.72494  3.29354  2.67741  2.69355  4.24690  2.90347  2.73739  3.18146  2.89801  2.37887  2.77519  2.98518  4.58477  3.61503
          0.02628  4.04798  4.77033  0.61958  0.77255  0.48858  0.95062
     63   3.23540  4.59050  4.70064  4.17233  1.56174  4.38168  4.38004  2.25181  4.03429  1.33957  3.01365  4.33597  4.62888  4.14504  4.15620  3.72010  3.46290  2.31436  4.66907  3.24219     71 l - - -
          2.68618  4.42225  2.77519  2.73123  3.46354  2.40513  3.72494  3.29354  2.67741  2.69355  4.24690  2.90347  2.73739  3.18146  2.89801  2.37887  2.77519  2.98518  4.58477  3.61503
          0.02628  4.04798  4.77033  0.61958  0.77255  0.48858  0.95062
     64   2.30065  5.15708  2.34121  1.55309  4.48651  3.29612  3.69409  3.95095  2.56829  3.48897  4.29567  2.64088  3.81983  2.83899  3.08572  2.52616  3.00627  3.55524  5.67472  4.25699     72 e - - -
          2.68618  4.42225  2.77519  2.73123  3.46354  2.40513  3.72494  3.29354  2.67741  2.69355  4.24690  2.90347  2.73739  3.18146  2.89801  2.37887  2.77519  2.98518  4.58477  3.61503
          0.02628  4.04798  4.77033  0.61958  0.77255  0.48858  0.95062
     65   2.88192  4.17535  4.61820  4.06267  3.37737  4.25379  4.66587  1.30471  3.94780  1.94673  2.54894  4.28024  4.55634  4.16106  4.12361  3.58738  3.22815  1.68185  5.21169  4.05025     73 i - - -
          2.68618  4.42225  2.77519  2.73123  3.46354  2.40513  3.72494  3.29354  2.67741  2.69355  4.24690  2.90347  2.73739  3.18146  2.89801  2.37887  2.77519  2.98518  4.58477  3.61503
          0.02628  4.04798  4.77033  0.61958  0.77255  0.48858  0.95062
     66   2.62295  4.52962  3.21598  2.65413  3.75893  3.45256  3.81466  3.03324  2.64129  2.43616  3.56848  3.18199  1.91870  3.05005  2.99886  2.76302  2.84175  2.79535  5.17185  3.89635     74 p - - -
          2.68618  4.42225  2.77519  2.73123  3.46354  2.40513  3.72494  3.29354  2.67741  2.69355  4.24690  2.90347  2.73739  3.18146  2.89801  2.37887  2.77519  2.98518  4.58477  3.61503
          0.02628  4.04798  4.77033  0.61958  0.77255  0.48858  0.95062
     67   2.68653  4.80421  2.26702  2.48467  4.50656  1.21846  3.97365  4.00862  2.96739  3.62240  4.48190  2.94531  3.84764  3.18669  3.39996  2.73390  3.07464  3.55386  5.76065  4.42034     75 g - - -
          2.68618  4.42225  2.77519  2.73123  3.46354  2.40513  3.72494  3.29354  2.67741  2.69355  4.24690  2.90347  2.73739  3.18146  2.89801  2.37887  2.77519  2.98518  4.58477  3.61503
          0.02628  4.04798  4.77033  0.61958  0.77255  0.48858  0.95062
     68   3.17919  4.50564  4.79352  4.29898  3.42610  4.48117  4.96961  1.02244  4.13152  1.81180  3.26210  4.53430  4.77432  4.40394  4.31563  3.87202  3.44070  1.71165  5.43258  4.22114     76 i - - -
          2.68618  4.42225  2.77519  2.73123  3.46354  2.40513  3.72494  3.29354  2.67741  2.69355  4.24690  2.90347  2.73739  3.18146  2.89801  2.37887  2.77519  2.98518  4.58477  3.61503
          0.02628  4.04798  4.77033  0.61958  0.77255  0.48858  0.95062
     69   2.62329  5.06037  2.43536  2.29644  4.37936  3.36618  3.53751  3.84170  2.06256  3.35126  4.11826  2.71086  3.21448  2.69414  2.45205  2.44144  2.86389  3.43917  5.50705  4.11857     77 k - - -
          2.68618  4.42225  2.77519  2.73123  3.46354  2.40513  3.72494  3.29354  2.67741  2.69355  4.24690  2.90347  2.73739  3.18146  2.89801  2.37887  2.77519  2.98518  4.58477  3.61503
          0.02628  4.04798  4.77033  0.61958  0.77255  0.48858  0.95062
     70   2.79367  4.24665  4.27281  3.72683  2.15935  3.89213  3.83260  2.60630  3.58988  2.12545  2.50845  3.82785  4.23691  3.74695  3.72444  3.19315  3.05438  2.49219  3.73369  1.90992     78 y - - -
          2.68618  4.42225  2.77519  2.73123  3.46354  2.40513  3.72494  3.29354  2.67741  2.69355  4.24690  2.90347  2.73739  3.18146  2.89801  2.37887  2.77519  2.98518  4.58477  3.61503
          0.02628  4.04798  4.77033  0.61958  0.77255  0.48858  0.95062
     71   2.75727  5.25217  2.28756  1.57861  4.55988  3.31768  3.65199  4.04182  2.24698  3.53730  4.32371  2.57135  3.81408  2.67465  2.94717  2.66372  2.99172  3.57648  5.68960  4.26130     79 e - - -
          2.68618  4.42225  2.77519  2.73123  3.46354  2.40513  3.72494  3.29354  2.67741  2.69355  4.24690  2.90347  2.73739  3.18146  2.89801  2.37887  2.77519  2.98518  4.58477  3.61503
          0.02628  4.04798  4.77033  0.61958  0.77255  0.48858  0.95062
     72   2.61819  4.74227  2.14241  2.31160  4.30398  3.36711  3.44477  3.76265  2.12407  3.29374  4.06939  2.56506  3.78047  2.69235  2.80286  2.56466  2.85200  3.37666  5.46721  3.73622     80 k - - -
          2.68618  4.42225  2.77519  2.73123  3.46354  2.40513  3.72494  3.29354  2.67741  2.69355  4.24690  2.90347  2.73739  3.18146  2.89801  2.37887  2.77519  2.98518  4.58477  3.61503
          0.02628  4.04798  4.77033  0.61958  0.77255  0.48858  0.95062
     73   3.11527  4.45776  4.73421  4.18195  3.28289  4.39027  4.78299  1.40469  4.05380  1.74622  2.06601  4.41603  4.65230  4.24008  4.21378  3.73418  3.35435  1.79272  5.23961  4.11514     81 i - - -
          2.68618  4.42225  2.77519  2.73123  3.46354  2.40513  3.72494  3.29354  2.67741  2.69355  4.24690  2.90347  2.73739  3.18146  2.89801  2.37887  2.77519  2.98518  4.58477  3.61503
          0.02628  4.04798  4.77033  0.61958  0.77255  0.48858  0.95062
     74   2.69372  5.23286  1.75080  2.02521  4.54623  3.27084  3.69050  4.02400  2.57495  3.52667  4.34662  2.72525  2.55148  2.81146  3.10659  2.68738  2.97260  3.61792  5.71951  4.28435     82 d - - -
          2.68618  4.42225  2.77519  2.73123  3.46354  2.40513  3.72494  3.29354  2.67741  2.69355  4.24690  2.90347  2.73739  3.18146  2.89801  2.37887  2.77519  2.98518  4.58477  3.61503
          0.02628  4.04798  4.77033  0.61958  0.77255  0.48858  0.95062
     75   2.48014  5.10358  2.64804  1.71002  4.41575  3.36104  3.62999  3.86698  2.08068  3.39035  4.18326  2.66785  3.81764  2.74278  2.80718  2.64916  2.95004  3.43855  5.55713  4.17586     83 e - - -
          2.68618  4.42225  2.77519  2.73123  3.46354  2.40513  3.72494  3.29354  2.67741  2.69355  4.24690  2.90347  2.73739  3.18146  2.89801  2.37887  2.77519  2.98518  4.58477  3.61503
          0.02628  4.04798  4.77033  0.61958  0.77255  0.48858  0.95062
     76   3.09423  4.42698  4.77156  4.28550  3.60066  4.40903  5.01419  1.52443  4.16715  2.11829  3.41604  4.50255  4.74715  4.44689  4.37256  3.80314  3.36846  0.99342  5.55632  4.33794     84 v - - -
          2.68618  4.42225  2.77519  2.73123  3.46354  2.40513  3.72494  3.29354  2.67741  2.69355  4.24690  2.90347  2.73739  3.18146  2.89801  2.37887  2.77519  2.98518  4.58477  3.61503
          0.02628  4.04798  4.77033  0.61958  0.77255  0.48858  0.95062
     77   2.74443  4.87021  2.63065  2.49895  4.34031  3.25093  3.88963  3.88119  2.66180  3.51671  4.41203  1.20598  3.88275  3.10114  3.10045  2.78183  3.02206  3.48619  5.62419  4.23573     85 n - - -
          2.68618  4.42225  2.77519  2.73123  3.46354  2.40513  3.72494  3.29354  2.67741  2.69355  4.24690  2.90347  2.73739  3.18146  2.89801  2.37887  2.77519  2.98518  4.58477  3.61503
          0.02628  4.04798  4.77033  0.61958  0.77255  0.48858  0.95062
     78   2.26715  4.99718  2.90754  2.15884  4.30820  3.42600  3.60462  3.73252  1.81630  3.22840  4.07021  2.91484  3.83412  2.63855  2.58571  2.68355  2.87258  3.35764  5.44051  4.10600     86 k - - -
          2.68618  4.42225  2.77519  2.73123  3.46354  2.40513  3.72494  3.29354  2.67741  2.69355  4.24690  2.90347  2.73739  3.18146  2.89801  2.37887  2.77519  2.98518  4.58477  3.61503
          0.02628  4.04798  4.77033  0.61958  0.77255  0.48858  0.95062
     79   2.24602  4.14452  3.72660  3.11753  3.14751  3.61433  3.89102  2.48891  2.95685  2.01513  2.76764  3.47029  3.98690  3.33688  3.27469  2.88133  2.79977  2.37700  4.74186  3.05554     87 l - - -
          2.68618  4.42225  2.77519  2.73123  3.46354  2.40513  3.72494  3.29354  2.67741  2.69355  4.24690  2.90347  2.73739  3.18146  2.89801  2.37887  2.77519  2.98518  4.58477  3.61503
          0.02628  4.04798  4.77033  0.61958  0.77255  0.48858  0.95062
     80   2.94302  4.46519  4.70770  4.16145  3.31117  4.39160  4.79364  1.49655  4.03153  1.28783  3.10926  4.40717  4.65926  4.23631  4.20504  3.73782  3.35966  1.82507  5.27107  4.13816     88 l - - -
          2.68618  4.42225  2.77519  2.73123  3.46354  2.40513  3.72494  3.29354  2.67741  2.69355  4.24690  2.90347  2.73739  3.18146  2.89801  2.37887  2.77519  2.98518  4.58477  3.61503
          0.02628  4.04798  4.77033  0.61958  0.77255  0.48858  0.95062
     81   2.51611  5.04333  2.83389  2.00547  4.35796  3.40399  3.60119  3.79597  2.16844  3.28694  4.11024  2.89397  3.82108  2.09368  2.61538  2.62359  2.89530  3.38964  5.48126  4.12730     89 e - - -
          2.68618  4.42225  2.77519  2.73123  3.46354  2.40513  3.72494  3.29354  2.67741  2.69355  4.24690  2.90347  2.73739  3.18146  2.89801  2.37887  2.77519  2.98518  4.58477  3.61503
          0.02628  4.04798  4.77033  0.61958  0.77255  0.48858  0.95062
     82   2.54946  4.73208  2.70598  2.42562  4.23345  3.17953  3.79702  3.65442  2.64403  3.26932  4.10626  2.83040  1.73409  2.93789  3.08873  2.52376  2.87046  3.28075  5.50753  4.18195     90 p - - -
          2.68618  4.42225  2.77519  2.73123  3.46354  2.40513  3.72494  3.29354  2.67741  2.69355  4.24690  2.90347  2.73739  3.18146  2.89801  2.37887  2.77519  2.98518  4.58477  3.61503
          0.02628  4.04798  4.77033  0.61958  0.77255  0.48858  0.95062
     83   2.77368  4.18207  4.37108  3.78975  2.48941  3.92667  4.18381  1.87914  3.65324  1.80229  2.98775  3.94784  4.25678  3.82476  3.78313  3.23061  3.00362  1.98876  4.70286  2.77918     91 l - - -
          2.68618  4.42225  2.77519  2.73123  3.46354  2.40513  3.72494  3.29354  2.67741  2.69355  4.24690  2.90347  2.73739  3.18146  2.89801  2.37887  2.77519  2.98518  4.58477  3.61503
          0.02628  4.04798  4.77033  0.61958  0.77255  0.48858  0.95062
     84   3.22896  4.53886  4.86352  4.31944  3.27967  4.55047  4.92763  1.19535  4.17014  1.45558  2.89276  4.56777  4.77166  4.36005  4.32486  3.90976  3.46522  1.89577  5.31600  4.18542     92 i - - -
          2.68618  4.42225  2.77519  2.73123  3.46354  2.40513  3.72494  3.29354  2.67741  2.69355  4.24690  2.90347  2.73739  3.18146  2.89801  2.37887  2.77519  2.98518  4.58477  3.61503
          0.02628  4.04798  4.77033  0.61958  0.77255  0.48858  0.95062
     85   2.70016  5.13972  2.60876  1.76942  4.46861  3.37761  3.53871  3.92850  2.12852  3.42140  4.19782  2.82943  3.81093  2.52405  2.43466  2.64539  2.93137  3.52460  5.56055  4.17880     93 e - - -
          2.68618  4.42225  2.77519  2.73123  3.46354  2.40513  3.72494  3.29354  2.67741  2.69355  4.24690  2.90347  2.73739  3.18146  2.89801  2.37887  2.77519  2.98518  4.58477  3.61503
          0.02628  4.04798  4.77033  0.61958  0.77255  0.48858  0.95062
     86   2.67408  5.17483  2.35928  1.82593  4.48107  2.51965  3.64031  3.95420  2.21361  3.46581  4.25040  2.78327  3.80372  2.71174  2.96480  2.59226  2.93849  3.52380  5.63051  4.21374     94 e - - -
          2.68618  4.42225  2.77519  2.73123  3.46354  2.40513  3.72494  3.29354  2.67741  2.69355  4.24690  2.90347  2.73739  3.18146  2.89801  2.37887  2.77519  2.98518  4.58477  3.61503
          0.02628  4.04798  4.77033  0.61958  0.77255  0.48858  0.95062
     87   2.91261  4.32235  4.39166  3.64185  3.26994  4.10761  4.44537  1.74585  3.70273  1.41521  2.91956  4.07471  4.41605  3.92619  3.89767  3.41712  3.05093  1.85987  5.05059  3.89543     95 l - - -
          2.68618  4.42225  2.77519  2.73123  3.46354  2.40513  3.72494  3.29354  2.67741  2.69355  4.24690  2.90347  2.73739  3.18146  2.89801  2.37887  2.77519  2.98518  4.58477  3.61503
          0.02628  4.04798  4.77033  0.61958  0.77255  0.48858  0.95062
     88   2.69301  5.24136  2.24625  1.58480  4.54524  3.09988  3.65967  3.99668  2.44007  3.53155  4.32025  2.46646  3.81111  2.77690  2.98472  2.68204  2.91666  3.61474  5.69309  4.25988     96 e - - -
          2.68621  4.42222  2.77523  2.73126  3.46357  2.40516  3.72498  3.29328  2.67743  2.69357  4.24672  2.90350  2.73743  3.18148  2.89804  2.37890  2.77523  2.98487  4.58481  3.61507
          0.65142  1.37866  1.48378  0.22463  1.60350  0.48858  0.95062
     89   2.63111  5.19122  2.01945  1.72003  4.48243  3.13564  3.62666  3.95481  2.42409  3.48419  4.30621  2.56506  3.74939  2.77941  3.05827  2.63054  3.00654  3.56187  5.66753  4.23053     98 e - - -
          2.68618  4.42225  2.77519  2.73123  3.46354  2.40513  3.72494  3.29354  2.67741  2.69355  4.24690  2.90347  2.73739  3.18146  2.89801  2.37887  2.77519  2.98518  4.58477  3.61503
          0.03374  3.80170  4.52404  0.61958  0.77255  0.70120  0.68516
     90   2.52478  4.25178  3.32528  2.71495  3.45578  3.45963  3.71316  2.72049  2.58920  2.19864  3.23924  3.15318  3.85997  2.95825  2.92103  2.72513  2.55599  2.56510  4.87977  3.58258     99 l - - -
          2.68621  4.41973  2.77522  2.73126  3.46357  2.40516  3.72497  3.29357  2.67744  2.69358  4.24693  2.90350  2.73742  3.18149  2.89804  2.37890  2.77522  2.98521  4.58480  3.61506
          0.32704  1.31640  4.52404  0.25363  1.49600  0.70120  0.68516
     91   2.68316  4.98910  2.07908  2.14917  4.35596  2.13051  3.57103  3.82924  2.58035  3.39785  4.23645  2.52901  3.74492  2.84353  3.10983  2.65642  2.97675  3.44536  5.59769  4.19015    101 d - - -
          2.68618  4.42225  2.77519  2.73123  3.46354  2.40513  3.72494  3.29354  2.67741  2.69355  4.24690  2.90347  2.73739  3.18146  2.89801  2.37887  2.77519  2.98518  4.58477  3.61503
          0.03374  3.80170  4.52404  0.61958  0.77255  0.37465  1.16324
     92   2.96290  3.67091  4.74663  4.21682  3.56525  4.30612  4.84211  1.28425  4.10839  2.17309  3.40356  4.39793  4.63968  4.34873  4.28771  3.66739  3.25026  1.28415  5.39622  4.19566    102 v - - -
          2.68618  4.42225  2.77519  2.73123  3.46354  2.40513  3.72494  3.29354  2.67741  2.69355  4.24690  2.90347  2.73739  3.18146  2.89801  2.37887  2.77519  2.98518  4.58477  3.61503
          0.02628  4.04798  4.77033  0.61958  0.77255  0.48858  0.95062
     93   2.60846  5.01129  2.35922  2.11917  4.33338  3.31857  3.60698  3.89315  2.34188  3.40440  4.17665  2.13055  3.70377  2.51171  2.89731  2.53970  2.90275  3.48736  5.56633  4.15882    103 e - - -
          2.68618  4.42225  2.77519  2.73123  3.46354  2.40513  3.72494  3.29354  2.67741  2.69355  4.24690  2.90347  2.73739  3.18146  2.89801  2.37887  2.77519  2.98518  4.58477  3.61503
          0.02628  4.04798  4.77033  0.61958  0.77255  0.48858  0.95062
     94   2.61182  4.29425  3.54054  2.97057  3.36732  3.60629  3.81811  2.47162  2.89345  2.27599  2.81436  3.36222  3.97799  2.40473  3.22543  2.85872  2.84263  2.22509  4.86827  3.44706    104 v - - -
          2.68618  4.42225  2.77519  2.73123  3.46354  2.40513  3.72494  3.29354  2.67741  2.69355  4.24690  2.90347  2.73739  3.18146  2.89801  2.37887  2.77519  2.98518  4.58477  3.61503
          0.02628  4.04798  4.77033  0.61958  0.77255  0.48858  0.95062
     95   2.60373  5.07773  2.31959  1.83172  4.38400  3.28624  3.60072  3.79694  2.30147  3.35004  4.14093  2.75369  3.58507  2.71032  2.87516  2.54207  2.79612  3.30889  5.53572  4.13510    105 e - - -
          2.68618  4.42225  2.77519  2.73123  3.46354  2.40513  3.72494  3.29354  2.67741  2.69355  4.24690  2.90347  2.73739  3.18146  2.89801  2.37887  2.77519  2.98518  4.58477  3.61503
          0.02628  4.04798  4.77033  0.61958  0.77255  0.48858  0.95062
     96   2.55841  4.91915  2.28110  2.13327  4.19184  3.37789  3.57132  3.36120  2.35462  3.19327  3.98332  2.76291  3.78362  2.70658  2.83690  2.56396  2.74565  2.96745  5.39815  3.93129    106 e - - -
          2.68618  4.42225  2.77519  2.73123  3.46354  2.40513  3.72494  3.29354  2.67741  2.69355  4.24690  2.90347  2.73739  3.18146  2.89801  2.37887  2.77519  2.98518  4.58477  3.61503
          0.02628  4.04798  4.77033  0.61958  0.77255  0.48401  0.95791
     97   2.56519  4.82695  2.75006  2.36971  4.08423  3.35615  3.60541  3.29553  2.22735  3.09670  3.90072  2.85159  3.05939  2.74197  2.82452  2.52504  2.44051  3.00945  5.32540  3.98036    107 k - - -
          2.68618  4.42225  2.77519  2.73123  3.46354  2.40513  3.72494  3.29354  2.67741  2.69355  4.24690  2.90347  2.73739  3.18146  2.89801  2.37887  2.77519  2.98518  4.58477  3.61503
          0.02621  4.05057  4.77291  0.61958  0.77255  0.48576  0.95510
     98   2.55140  5.06087  2.45926  2.16284  4.37102  2.76620  3.40648  3.83718  2.20221  3.31484  4.11533  2.64232  3.77432  2.62298  2.79825  2.57661  2.75068  3.40698  5.51147  4.07618    108 e - - -
          2.68618  4.42225  2.77519  2.73123  3.46354  2.40513  3.72494  3.29354  2.67741  2.69355  4.24690  2.90347  2.73739  3.18146  2.89801  2.37887  2.77519  2.98518  4.58477  3.61503
          0.03695  4.05057  3.97070  0.61958  0.77255  0.48576  0.95510
     99   2.21432  4.91991  2.80045  2.31318  4.19630  3.30678  3.44234  3.63296  2.06448  3.17223  3.98486  2.67440  3.78779  2.68170  2.80533  2.58606  2.70270  3.27425  5.39482  3.86382    109 k - - -
          2.68618  4.42226  2.77518  2.73121  3.46355  2.40514  3.72494  3.29355  2.67740  2.69356  4.24691  2.90348  2.73734  3.18146  2.89802  2.37888  2.77520  2.98519  4.58465  3.61504
          0.03541  3.64030  4.76245  0.89053  0.52837  0.47877  0.96639
    100   2.90131  4.65556  3.61128  3.53505  4.66742  0.50050  4.64122  4.31352  3.74035  3.94426  4.92388  3.77607  4.05221  4.05068  3.95372  3.07888  3.39642  3.80745  5.71222  4.77648    119 G - - -
          2.68618  4.42225  2.77519  2.73123  3.46354  2.40513  3.72494  3.29354  2.67741  2.69355  4.24690  2.90347  2.73739  3.18146  2.89801  2.37887  2.77519  2.98518  4.58477  3.61503
          0.02621  4.05057  4.77291  0.61958  0.77255  0.48576  0.95510
    101   3.54842  4.90078  4.35543  4.03942  1.96967  4.25504  3.54286  3.34192  3.89089  2.71664  3.97850  3.97875  4.62170  4.00825  4.01248  3.65903  3.79547  3.25056  3.73130  0.83386    120 y - - -
          2.68618  4.42225  2.77519  2.73123  3.46354  2.40513  3.72494  3.29354  2.67741  2.69355  4.24690  2.90347  2.73739  3.18146  2.89801  2.37887  2.77519  2.98518  4.58477  3.61503
          0.02621  4.05057  4.77291  0.61958  0.77255  0.48576  0.95510
    102   2.46678  4.68545  2.99858  2.45871  3.95710  3.38067  3.67071  3.35805  2.47363  2.73129  3.82142  2.96028  2.52313  2.65977  2.91682  2.38863  2.71861  3.04899  5.25430  3.94457    121 s - - -
          2.68618  4.42225  2.77519  2.73123  3.46354  2.40513  3.72494  3.29354  2.67741  2.69355  4.24690  2.90347  2.73739  3.18146  2.89801  2.37887  2.77519  2.98518  4.58477  3.61503
          0.02621  4.05057  4.77291  0.61958  0.77255  0.48576  0.95510
    103   1.36110  4.26016  3.40084  3.00603  4.03964  3.10967  4.05792  3.37560  3.00198  3.11090  3.96821  3.20750  3.76991  3.32246  3.34452  2.29716  2.19515  2.97867  5.41351  4.03109    122 a - - -
          2.68618  4.42225  2.77519  2.73123  3.46354  2.40513  3.72494  3.29354  2.67741  2.69355  4.24690  2.90347  2.73739  3.18146  2.89801  2.37887  2.77519  2.98518  4.58477  3.61503
          0.02621  4.05057  4.77291  0.61958  0.77255  0.48576  0.95510
    104   1.84911  4.23697  3.66246  3.17044  3.59369  3.43156  4.05831  1.93726  3.10118  2.55576  3.54632  3.46228  3.95875  3.41225  3.40697  2.35171  2.84392  2.39847  5.09380  3.86797    123 a - - -
          2.68618  4.42225  2.77519  2.73123  3.46354  2.40513  3.72494  3.29354  2.67741  2.69355  4.24690  2.90347  2.73739  3.18146  2.89801  2.37887  2.77519  2.98518  4.58477  3.61503
          0.02621  4.05057  4.77291  0.61958  0.77255  0.48576  0.95510
    105   2.61919  4.51198  3.43741  3.34660  4.55040  0.65739  4.50030  4.10508  3.55116  3.78220  4.72474  3.57538  3.94098  3.85752  3.80147  2.83795  3.16577  3.58646  5.72368  4.65324    124 G - - -
          2.68618  4.42225  2.77519  2.73123  3.46354  2.40513  3.72494  3.29354  2.67741  2.69355  4.24690  2.90347  2.73739  3.18146  2.89801  2.37887  2.77519  2.98518  4.58477  3.61503
          0.02621  4.05057  4.77291  0.61958  0.77255  0.48576  0.95510
    106   1.89147  4.21112  3.44774  3.09180  4.20367  2.30254  4.15315  3.57454  3.11861  3.28257  4.11731  3.29703  3.62267  3.41567  3.45284  2.41464  1.51160  3.09563  5.55636  4.33695    125 t - - -
          2.68618  4.42225  2.77519  2.73123  3.46354  2.40513  3.72494  3.29354  2.67741  2.69355  4.24690  2.90347  2.73739  3.18146  2.89801  2.37887  2.77519  2.98518  4.58477  3.61503
          0.02621  4.05057  4.77291  0.61958  0.77255  0.48576  0.95510
    107   3.21618  5.03611  3.72596  3.20412  4.43632  3.66551  3.96786  3.99332  2.32904  3.47700  4.47550  3.54868  4.16212  3.18193  0.73759  3.29360  3.47172  3.71030  5.44876  4.32819    126 r - - -
          2.68618  4.42225  2.77519  2.73123  3.46354  2.40513  3.72494  3.29354  2.67741  2.69355  4.24690  2.90347  2.73739  3.18146  2.89801  2.37887  2.77519  2.98518  4.58477  3.61503
          0.02621  4.05057  4.77291  0.61958  0.77255  0.48576  0.95510
    108   2.88086  4.87721  2.82232  2.72762  4.26976  3.31129  4.07919  4.02234  2.99997  3.64985  4.60671  0.87748  3.97345  3.35517  3.35819  2.94308  3.27039  3.62631  5.55539  4.20756    127 n - - -
          2.68618  4.42225  2.77519  2.73123  3.46354  2.40513  3.72494  3.29354  2.67741  2.69355  4.24690  2.90347  2.73739  3.18146  2.89801  2.37887  2.77519  2.98518  4.58477  3.61503
          0.02621  4.05057  4.77291  0.61958  0.77255  0.48576  0.95510
    109   3.13480  4.43427  4.87339  4.37215  3.58457  4.51207  5.07628  1.23877  4.26065  2.05407  3.38412  4.58920  4.80618  4.51798  4.45346  3.89861  3.39691  1.19655  5.56573  4.36487    128 v - - -
          2.68618  4.42225  2.77519  2.73123  3.46354  2.40513  3.72494  3.29354  2.67741  2.69355  4.24690  2.90347  2.73739  3.18146  2.89801  2.37887  2.77519  2.98518  4.58477  3.61503
          0.02621  4.05057  4.77291  0.61958  0.77255  0.48576  0.95510
    110   2.34086  3.95085  3.64853  3.09128  3.41163  3.50631  3.92459  2.64094  3.02362  2.46396  2.74114  3.41746  3.94737  3.31010  3.33167  2.29218  2.52519  2.10045  4.88912  3.67221    129 v - - -
          2.68618  4.42225  2.77519  2.73123  3.46354  2.40513  3.72494  3.29354  2.67741  2.69355  4.24690  2.90347  2.73739  3.18146  2.89801  2.37887  2.77519  2.98518  4.58477  3.61503
          0.02621  4.05057  4.77291  0.61958  0.77255  0.48576  0.95510
    111   1.02631  4.20421  3.41400  3.16671  4.26601  2.99043  4.24592  3.62001  3.22742  3.37838  4.23151  3.17499  3.73844  3.53314  3.52434  2.20158  2.76009  3.12282  5.63464  4.40633    130 a - - -
          2.68618  4.42225  2.77519  2.73123  3.46354  2.40513  3.72494  3.29354  2.67741  2.69355  4.24690  2.90347  2.73739  3.18146  2.89801  2.37887  2.77519  2.98518  4.58477  3.61503
          0.02621  4.05057  4.77291  0.61958  0.77255  0.48576  0.95510
    112   2.80526  0.64105  4.36096  4.14370  4.09812  3.38756  4.75199  3.27492  3.97288  3.18073  4.30903  4.08360  4.10818  4.31185  4.06447  3.07675  3.28727  3.00659  5.47267  4.38361    131 C - - -
          2.68618  4.42225  2.77519  2.73123  3.46354  2.40513  3.72494  3.29354  2.67741  2.69355  4.24690  2.90347  2.73739  3.18146  2.89801  2.37887  2.77519  2.98518  4.58477  3.61503
          0.02621  4.05057  4.77291  0.61958  0.77255  0.48576  0.95510
    113   2.69557  4.32666  3.68602  3.15199  3.42336  3.69469  4.01099  1.66390  3.01345  2.30573  3.36155  3.51426  3.88629  2.72443  3.30869  2.98867  2.94217  2.14271  4.98357  3.76130    132 i - - -
          2.68618  4.42225  2.77519  2.73123  3.46354  2.40513  3.72494  3.29354  2.67741  2.69355  4.24690  2.90347  2.73739  3.18146  2.89801  2.37887  2.77519  2.98518  4.58477  3.61503
          0.02621  4.05057  4.77291  0.61958  0.77255  0.48576  0.95510
    114   2.90131  4.65556  3.61128  3.53505  4.66742  0.50050  4.64122  4.31352  3.74035  3.94426  4.92388  3.77607  4.05221  4.05068  3.95372  3.07888  3.39642  3.80745  5.71222  4.77648    133 G - - -
          2.68618  4.42225  2.77519  2.73123  3.46354  2.40513  3.72494  3.29354  2.67741  2.69355  4.24690  2.90347  2.73739  3.18146  2.89801  2.37887  2.77519  2.98518  4.58477  3.61503
          0.02621  4.05057  4.77291  0.61958  0.77255  0.48576  0.95510
    115   2.63813  4.88580  2.57744  2.36402  4.43769  3.12477  3.81505  3.89273  2.63146  3.47817  4.31479  1.45072  3.83411  2.99297  3.11103  2.41749  3.01731  3.48060  5.66846  4.30487    134 n - - -
          2.68618  4.42225  2.77519  2.73123  3.46354  2.40513  3.72494  3.29354  2.67741  2.69355  4.24690  2.90347  2.73739  3.18146  2.89801  2.37887  2.77519  2.98518  4.58477  3.61503
          0.02621  4.05057  4.77291  0.61958  0.77255  0.48576  0.95510
    116   2.61776  4.92750  2.97815  2.33349  4.21639  3.42665  3.58989  3.51534  2.05323  3.19424  3.93686  2.72967  3.81471  2.70031  2.15357  2.51860  2.75930  3.28922  5.38216  3.80746    135 k - - -
          2.68618  4.42225  2.77519  2.73123  3.46354  2.40513  3.72494  3.29354  2.67741  2.69355  4.24690  2.90347  2.73739  3.18146  2.89801  2.37887  2.77519  2.98518  4.58477  3.61503
          0.02621  4.05057  4.77291  0.61958  0.77255  0.48576  0.95510
    117   2.69066  4.25803  3.82242  3.26571  3.28765  3.73668  3.00141  2.10107  3.13451  2.24974  3.31556  3.58948  4.11230  3.45090  3.40655  3.02324  2.93033  1.64381  4.85359  3.59099    136 v - - -
          2.68618  4.42225  2.77519  2.73123  3.46354  2.40513  3.72494  3.29354  2.67741  2.69355  4.24690  2.90347  2.73739  3.18146  2.89801  2.37887  2.77519  2.98518  4.58477  3.61503
          0.02621  4.05057  4.77291  0.61958  0.77255  0.48576  0.95510
    118   2.80526  0.64105  4.36096  4.14370  4.09812  3.38756  4.75199  3.27492  3.97288  3.18073  4.30903  4.08360  4.10818  4.31185  4.06447  3.07675  3.28727  3.00659  5.47267  4.38361    137 C - - -
          2.68618  4.42225  2.77519  2.73123  3.46354  2.40513  3.72494  3.29354  2.67741  2.69355  4.24690  2.90347  2.73739  3.18146  2.89801  2.37887  2.77519  2.98518  4.58477  3.61503
          0.02621  4.05057  4.77291  0.61958  0.77255  0.48576  0.95510
    119   2.61868  4.59705  3.12644  2.62248  3.82299  3.45035  3.72324  2.65058  2.51538  2.83931  3.72492  3.09147  2.32253  2.48200  2.88333  2.72315  2.81962  2.91193  5.17233  3.89107    138 p - - -
          2.68618  4.42225  2.77519  2.73123  3.46354  2.40513  3.72494  3.29354  2.67741  2.69355  4.24690  2.90347  2.73739  3.18146  2.89801  2.37887  2.77519  2.98518  4.58477  3.61503
          0.02621  4.05057  4.77291  0.61958  0.77255  0.48576  0.95510
    120   2.63201  4.24826  3.36684  2.80745  2.44044  3.55350  3.72884  2.95225  2.01952  2.63306  3.53670  3.14829  3.93764  3.06365  3.05802  2.80139  2.86381  2.70206  4.80785  3.12091    139 k - - -
          2.68618  4.42225  2.77519  2.73123  3.46354  2.40513  3.72494  3.29354  2.67741  2.69355  4.24690  2.90347  2.73739  3.18146  2.89801  2.37887  2.77519  2.98518  4.58477  3.61503
          0.02621  4.05057  4.77291  0.61958  0.77255  0.48576  0.95510
    121   1.08276  4.19791  3.47137  3.23698  4.35402  2.05918  4.31475  3.70655  3.32817  3.45365  4.30517  3.37036  3.73761  3.60671  3.62066  2.45595  2.76942  3.17774  5.70005  4.50781    140 a - - -
          2.68618  4.42225  2.77519  2.73123  3.46354  2.40513  3.72494  3.29354  2.67741  2.69355  4.24690  2.90347  2.73739  3.18146  2.89801  2.37887  2.77519  2.98518  4.58477  3.61503
          0.02621  4.05057  4.77291  0.61958  0.77255  0.48576  0.95510
    122   2.46817  3.96773  3.05062  2.56303  3.99154  3.35705  3.71992  3.34898  2.50319  3.02762  3.86891  1.82357  3.82388  2.69166  2.92755  2.64310  2.82695  3.00323  5.29076  3.98698    141 n - - -
          2.68618  4.42225  2.77519  2.73123  3.46354  2.40513  3.72494  3.29354  2.67741  2.69355  4.24690  2.90347  2.73739  3.18146  2.89801  2.37887  2.77519  2.98518  4.58477  3.61503
          0.02621  4.05057  4.77291  0.61958  0.77255  0.48576  0.95510
    123   2.53405  4.05241  3.68744  3.18048  3.00027  3.61889  3.89864  2.37898  3.09784  2.32948  3.25363  3.48926  3.99665  3.36315  3.36672  2.82752  2.49864  2.29507  4.72411  2.33268    142 v - - -
          2.68618  4.42225  2.77519  2.73123  3.46354  2.40513  3.72494  3.29354  2.67741  2.69355  4.24690  2.90347  2.73739  3.18146  2.89801  2.37887  2.77519  2.98518  4.58477  3.61503
          0.02621  4.05057  4.77291  0.61958  0.77255  0.48576  0.95510
    124   2.93081  5.44141  1.45462  2.15053  4.73095  3.24559  3.73058  4.30033  2.79791  3.80600  4.65434  1.75035  3.86465  2.96212  3.37761  2.83290  3.22694  3.86987  5.93580  4.43498    143 d - - -
          2.68618  4.42225  2.77519  2.73123  3.46354  2.40513  3.72494  3.29354  2.67741  2.69355  4.24690  2.90347  2.73739  3.18146  2.89801  2.37887  2.77519  2.98518  4.58477  3.61503
          0.02621  4.05057  4.77291  0.61958  0.77255  0.48576  0.95510
    125   2.34617  3.67049  3.85408  3.47587  4.01755  3.11726  4.34244  3.08098  3.33984  3.00996  3.99288  3.54286  3.83769  3.68187  3.58498  2.57289  1.07691  2.74934  5.48674  4.28049    144 t - - -
          2.68618  4.42225  2.77519  2.73123  3.46354  2.40513  3.72494  3.29354  2.67741  2.69355  4.24690  2.90347  2.73739  3.18146  2.89801  2.37887  2.77519  2.98518  4.58477  3.61503
          0.02621  4.05057  4.77291  0.61958  0.77255  0.48576  0.95510
    126   2.44702  4.44027  3.24739  2.70906  3.47620  3.46423  3.75001  2.94639  2.59122  2.69819  3.57596  3.15481  3.87684  2.93055  3.04401  2.62646  1.87368  2.74619  5.03475  3.62218    145 t - - -
          2.68618  4.42225  2.77519  2.73123  3.46354  2.40513  3.72494  3.29354  2.67741  2.69355  4.24690  2.90347  2.73739  3.18146  2.89801  2.37887  2.77519  2.98518  4.58477  3.61503
          0.02621  4.05057  4.77291  0.61958  0.77255  0.48576  0.95510
    127   2.32642  5.08464  2.50481  2.01254  4.38906  2.79053  3.61054  3.85367  2.27124  3.37521  4.15213  2.65239  3.78798  2.70078  2.85138  2.51678  2.88941  3.45641  5.54572  4.14505    146 e - - -
          2.68618  4.42225  2.77519  2.73123  3.46354  2.40513  3.72494  3.29354  2.67741  2.69355  4.24690  2.90347  2.73739  3.18146  2.89801  2.37887  2.77519  2.98518  4.58477  3.61503
          0.02621  4.05057  4.77291  0.61958  0.77255  0.48576  0.95510
    128   3.25790  4.60076  4.79889  4.23613  1.96537  4.45708  4.60564  2.24877  4.10486  1.06633  2.65374  4.44747  4.66072  4.18894  4.21242  3.78955  3.47552  2.37999  4.90358  3.65946    147 l - - -
          2.68618  4.42225  2.77519  2.73123  3.46354  2.40513  3.72494  3.29354  2.67741  2.69355  4.24690  2.90347  2.73739  3.18146  2.89801  2.37887  2.77519  2.98518  4.58477  3.61503
          0.02621  4.05057  4.77291  0.61958  0.77255  0.48576  0.95510
    129   0.98350  4.17032  3.53055  3.28979  4.27784  2.97375  4.32343  3.57420  3.32967  3.37464  4.25070  3.39073  3.73878  3.62802  3.60247  2.14081  2.75438  3.08330  5.66558  4.45103    148 a - - -
          2.68618  4.42225  2.77519  2.73123  3.46354  2.40513  3.72494  3.29354  2.67741  2.69355  4.24690  2.90347  2.73739  3.18146  2.89801  2.37887  2.77519  2.98518  4.58477  3.61503
          0.02621  4.05057  4.77291  0.61958  0.77255  0.48576  0.95510
    130   2.68326  4.94624  3.04566  2.46680  4.24226  3.46511  3.54373  3.57860  1.81532  3.12165  3.98861  2.84967  3.84474  2.43821  2.21086  2.68973  2.88825  3.31530  4.78189  3.92139    149 k - - -
          2.68618  4.42225  2.77519  2.73123  3.46354  2.40513  3.72494  3.29354  2.67741  2.69355  4.24690  2.90347  2.73739  3.18146  2.89801  2.37887  2.77519  2.98518  4.58477  3.61503
          0.02621  4.05057  4.77291  0.61958  0.77255  0.48576  0.95510
    131   2.89141  5.13223  3.07434  2.54724  4.52552  3.56705  3.60888  3.88512  1.57149  3.36275  4.21043  3.06737  3.95021  2.73635  1.67043  2.83995  3.08436  3.55989  5.47487  4.22790    150 k - - -
          2.68618  4.42225  2.77519  2.73123  3.46354  2.40513  3.72494  3.29354  2.67741  2.69355  4.24690  2.90347  2.73739  3.18146  2.89801  2.37887  2.77519  2.98518  4.58477  3.61503
          0.02621  4.05057  4.77291  0.61958  0.77255  0.48576  0.95510
    132   3.19333  4.50432  4.85700  4.30365  3.28119  4.51707  4.89983  1.25191  4.18053  1.50298  2.68966  4.54240  4.74091  4.34402  4.32878  3.86674  3.42721  1.83337  5.29564  4.18635    151 i - - -
          2.68618  4.42225  2.77519  2.73123  3.46354  2.40513  3.72494  3.29354  2.67741  2.69355  4.24690  2.90347  2.73739  3.18146  2.89801  2.37887  2.77519  2.98518  4.58477  3.61503
          0.02621  4.05057  4.77291  0.61958  0.77255  0.48576  0.95510
    133   2.98451  5.38725  2.19354  1.01711  4.70528  3.29204  3.83782  4.19333  2.80007  3.75135  4.63299  2.80627  3.90565  3.01687  3.32359  2.90154  3.27714  3.80629  5.88343  4.45711    152 e - - -
          2.68618  4.42225  2.77519  2.73123  3.46354  2.40513  3.72494  3.29354  2.67741  2.69355  4.24690  2.90347  2.73739  3.18146  2.89801  2.37887  2.77519  2.98518  4.58477  3.61503
          0.02621  4.05057  4.77291  0.61958  0.77255  0.48576  0.95510
    134   2.85761  5.10848  3.04769  2.55157  4.48646  3.39734  3.57444  3.88166  1.33887  3.37041  4.19557  2.97931  3.78232  2.63234  2.24305  2.82192  3.06144  3.53161  5.48005  4.21369    153 k - - -
          2.68618  4.42225  2.77519  2.73123  3.46354  2.40513  3.72494  3.29354  2.67741  2.69355  4.24690  2.90347  2.73739  3.18146  2.89801  2.37887  2.77519  2.98518  4.58477  3.61503
          0.02621  4.05057  4.77291  0.61958  0.77255  0.48576  0.95510
    135   2.07423  4.42091  3.20171  2.60952  3.58350  3.49652  3.45164  2.78667  2.65503  2.29521  3.49933  3.13544  3.88271  2.99794  3.02975  2.73172  2.73425  2.62810  4.98731  3.72872    154 a - - -
          2.68618  4.42225  2.77519  2.73123  3.46354  2.40513  3.72494  3.29354  2.67741  2.69355  4.24690  2.90347  2.73739  3.18146  2.89801  2.37887  2.77519  2.98518  4.58477  3.61503
          0.02621  4.05057  4.77291  0.61958  0.77255  0.48576  0.95510
    136   3.15248  4.45126  4.87570  4.36752  3.53888  4.52761  5.06065  1.11987  4.24968  1.95907  3.33892  4.59194  4.80819  4.49871  4.43843  3.91006  3.41055  1.38324  5.53298  4.34181    155 i - - -
          2.68618  4.42225  2.77519  2.73123  3.46354  2.40513  3.72494  3.29354  2.67741  2.69355  4.24690  2.90347  2.73739  3.18146  2.89801  2.37887  2.77519  2.98518  4.58477  3.61503
          0.02621  4.05057  4.77291  0.61958  0.77255  0.48576  0.95510
    137   3.66088  4.89244  4.66028  4.35104  1.08253  4.41360  3.49817  3.32925  4.19488  2.65425  3.92587  4.09990  4.72147  4.15722  4.22178  3.78476  3.88304  3.26022  3.63620  1.35276    156 f - - -
          2.68618  4.42225  2.77519  2.73123  3.46354  2.40513  3.72494  3.29354  2.67741  2.69355  4.24690  2.90347  2.73739  3.18146  2.89801  2.37887  2.77519  2.98518  4.58477  3.61503
          0.02621  4.05057  4.77291  0.61958  0.77255  0.48576  0.95510
    138   3.00472  4.72870  3.63172  3.49897  4.47322  3.40630  4.55896  4.06802  3.57222  3.67407  4.73377  3.78614  0.55432  3.95552  3.79469  3.17853  3.46095  3.69246  5.60749  4.59739    157 P - - -
          2.68618  4.42225  2.77519  2.73123  3.46354  2.40513  3.72494  3.29354  2.67741  2.69355  4.24690  2.90347  2.73739  3.18146  2.89801  2.37887  2.77519  2.98518  4.58477  3.61503
          0.02621  4.05057  4.77291  0.61958  0.77255  0.48576  0.95510
    139   2.69298  4.93368  2.63330  2.37290  4.26888  3.30775  3.32848  3.78838  2.54927  3.35673  4.18290  1.81113  3.83290  2.86926  2.99625  2.06455  2.97656  3.41150  5.51564  4.13130    158 n - - -
          2.68618  4.42225  2.77519  2.73123  3.46354  2.40513  3.72494  3.29354  2.67741  2.69355  4.24690  2.90347  2.73739  3.18146  2.89801  2.37887  2.77519  2.98518  4.58477  3.61503
          0.02621  4.05057  4.77291  0.61958  0.77255  0.48576  0.95510
    140   2.69180  5.15677  1.76797  2.24444  4.45223  3.32399  2.95704  3.92790  2.43552  3.44966  4.24162  2.71136  3.04391  2.78425  2.93374  2.67784  2.97174  3.53136  5.61910  4.20521    159 d - - -
          2.68618  4.42225  2.77519  2.73123  3.46354  2.40513  3.72494  3.29354  2.67741  2.69355  4.24690  2.90347  2.73739  3.18146  2.89801  2.37887  2.77519  2.98518  4.58477  3.61503
          0.02621  4.05057  4.77291  0.61958  0.77255  0.48576  0.95510
    141   2.73833  4.31493  3.79297  3.24302  2.60037  3.73072  3.70732  2.77398  3.12574  2.04452  3.40026  3.53030  3.87215  3.40623  3.14209  3.00661  2.96872  2.58713  4.38589  1.87401    160 y - - -
          2.68618  4.42225  2.77519  2.73123  3.46354  2.40513  3.72494  3.29354  2.67741  2.69355  4.24690  2.90347  2.73739  3.18146  2.89801  2.37887  2.77519  2.98518  4.58477  3.61503
          0.02621  4.05057  4.77291  0.61958  0.77255  0.48576  0.95510
    142   3.20845  4.98825  3.31709  3.09830  3.42336  3.61004  0.81635  3.93901  2.93713  3.40902  4.46860  3.49905  4.17407  3.46783  3.19040  3.27853  3.51930  3.67091  4.88528  3.36991    161 h - - -
          2.68618  4.42225  2.77519  2.73123  3.46354  2.40513  3.72494  3.29354  2.67741  2.69355  4.24690  2.90347  2.73739  3.18146  2.89801  2.37887  2.77519  2.98518  4.58477  3.61503
          0.02621  4.05057  4.77291  0.61958  0.77255  0.48576  0.95510
    143   3.05169  4.39035  4.73718  4.16944  2.35375  4.31090  4.63561  1.77063  4.04729  1.52872  3.00152  4.35432  4.57356  4.18580  4.16693  3.64115  3.28232  1.61246  5.05716  3.89520    162 l - - -
          2.68618  4.42225  2.77519  2.73123  3.46354  2.40513  3.72494  3.29354  2.67741  2.69355  4.24690  2.90347  2.73739  3.18146  2.89801  2.37887  2.77519  2.98518  4.58477  3.61503
          0.02621  4.05057  4.77291  0.61958  0.77255  0.48576  0.95510
    144   3.14296  5.10601  3.33027  2.92287  4.53337  3.60918  3.86999  3.97475  0.81802  3.50272  4.45795  3.33819  4.09973  3.05381  2.48152  3.17527  3.38465  3.67373  5.51733  4.35739    163 k - - -
          2.68618  4.42225  2.77519  2.73123  3.46354  2.40513  3.72494  3.29354  2.67741  2.69355  4.24690  2.90347  2.73739  3.18146  2.89801  2.37887  2.77519  2.98518  4.58477  3.61503
          0.02621  4.05057  4.77291  0.61958  0.77255  0.48576  0.95510
    145   2.89735  4.30779  4.51838  3.96674  3.47021  4.20292  4.62259  1.47847  3.86270  2.08278  3.05632  4.20315  4.52329  4.10697  4.06803  3.53114  2.79130  1.37668  5.24383  4.05617    164 v - - -
          2.68618  4.42225  2.77519  2.73123  3.46354  2.40513  3.72494  3.29354  2.67741  2.69355  4.24690  2.90347  2.73739  3.18146  2.89801  2.37887  2.77519  2.98518  4.58477  3.61503
          0.02621  4.05057  4.77291  0.61958  0.77255  0.48576  0.95510
    146   1.43637  4.12218  3.54786  3.07788  3.85595  3.05167  4.04299  3.12929  3.03126  2.92389  3.79776  3.11449  3.79736  3.34011  3.36226  2.38684  2.74726  2.28910  5.26630  4.04173    165 a - - -
          2.68618  4.42225  2.77519  2.73123  3.46354  2.40513  3.72494  3.29354  2.67741  2.69355  4.24690  2.90347  2.73739  3.18146  2.89801  2.37887  2.77519  2.98518  4.58477  3.61503
          0.02621  4.05057  4.77291  0.61958  0.77255  0.48576  0.95510
    147   2.95789  4.02502  4.66566  4.09716  3.04795  4.24771  4.61030  1.65001  3.97898  1.40201  3.00371  4.28854  4.53047  4.14362  4.11548  3.57430  3.22305  1.73699  5.09157  3.94943    166 l - - -
          2.68618  4.42225  2.77519  2.73123  3.46354  2.40513  3.72494  3.29354  2.67741  2.69355  4.24690  2.90347  2.73739  3.18146  2.89801  2.37887  2.77519  2.98518  4.58477  3.61503
          0.02621  4.05057  4.77291  0.61958  0.77255  0.48576  0.95510
    148   1.86836  4.20155  3.58768  3.14464  3.95649  3.12723  4.11643  3.16811  3.10021  3.00006  3.88490  3.35937  3.78878  3.40833  3.42255  2.32174  1.61239  2.49922  5.36884  4.15079    167 t - - -
          2.68618  4.42225  2.77519  2.73123  3.46354  2.40513  3.72494  3.29354  2.67741  2.69355  4.24690  2.90347  2.73739  3.18146  2.89801  2.37887  2.77519  2.98518  4.58477  3.61503
          0.02621  4.05057  4.77291  0.61958  0.77255  0.48576  0.95510
    149   2.90131  4.65556  3.61128  3.53505  4.66742  0.50050  4.64122  4.31352  3.74035  3.94426  4.92388  3.77607  4.05221  4.05068  3.95372  3.07888  3.39642  3.80745  5.71222  4.77648    168 G - - -
          2.68618  4.42225  2.77519  2.73123  3.46354  2.40513  3.72494  3.29354  2.67741  2.69355  4.24690  2.90347  2.73739  3.18146  2.89801  2.37887  2.77519  2.98518  4.58477  3.61503
          0.02621  4.05057  4.77291  0.61958  0.77255  0.48576  0.95510
    150   2.80526  0.64105  4.36096  4.14370  4.09812  3.38756  4.75199  3.27492  3.97288  3.18073  4.30903  4.08360  4.10818  4.31185  4.06447  3.07675  3.28727  3.00659  5.47267  4.38361    169 C - - -
          2.68618  4.42225  2.77519  2.73123  3.46354  2.40513  3.72494  3.29354  2.67741  2.69355  4.24690  2.90347  2.73739  3.18146  2.89801  2.37887  2.77519  2.98518  4.58477  3.61503
          0.02621  4.05057  4.77291  0.61958  0.77255  0.48576  0.95510
    151   2.32844  4.38973  3.10767  2.88287  4.22939  3.09127  3.97407  3.68937  2.96634  3.35915  4.22838  3.19944  1.32967  3.32515  3.29904  2.38490  2.85689  3.23163  5.57213  4.28516    170 p - - -
          2.68618  4.42225  2.77519  2.73123  3.46354  2.40513  3.72494  3.29354  2.67741  2.69355  4.24690  2.90347  2.73739  3.18146  2.89801  2.37887  2.77519  2.98518  4.58477  3.61503
          0.02621  4.05057  4.77291  0.61958  0.77255  0.48576  0.95510
    152   2.88086  4.87721  2.82232  2.72762  4.26976  3.31129  4.07919  4.02234  2.99997  3.64985  4.60671  0.87748  3.97345  3.35517  3.35819  2.94308  3.27039  3.62631  5.55539  4.20756    171 n - - -
          2.68618  4.42225  2.77519  2.73123  3.46354  2.40513  3.72494  3.29354  2.67741  2.69355  4.24690  2.90347  2.73739  3.18146  2.89801  2.37887  2.77519  2.98518  4.58477  3.61503
          0.02621  4.05057  4.77291  0.61958  0.77255  0.48576  0.95510
    153   3.19033  5.33492  0.69269  2.46345  4.73807  3.35406  4.10079  4.36879  3.22059  3.94671  4.93211  3.02748  4.01975  3.34262  3.75841  3.13493  3.53388  3.99011  5.87110  4.58595    172 D - - -
          2.68618  4.42225  2.77519  2.73123  3.46354  2.40513  3.72494  3.29354  2.67741  2.69355  4.24690  2.90347  2.73739  3.18146  2.89801  2.37887  2.77519  2.98518  4.58477  3.61503
          0.02621  4.05057  4.77291  0.61958  0.77255  0.48576  0.95510
    154   2.80526  0.64105  4.36096  4.14370  4.09812  3.38756  4.75199  3.27492  3.97288  3.18073  4.30903  4.08360  4.10818  4.31185  4.06447  3.07675  3.28727  3.00659  5.47267  4.38361    173 C - - -
          2.68618  4.42225  2.77519  2.73123  3.46354  2.40513  3.72494  3.29354  2.67741  2.69355  4.24690  2.90347  2.73739  3.18146  2.89801  2.37887  2.77519  2.98518  4.58477  3.61503
          0.02621  4.05057  4.77291  0.61958  0.77255  0.48576  0.95510
    155   2.03677  4.21784  3.41035  2.91796  3.45089  3.41433  3.83409  2.17026  2.86027  2.50583  3.37293  3.24427  3.92637  3.02718  3.20367  2.74127  2.78585  2.43796  4.90128  3.66932    174 a - - -
          2.68618  4.42225  2.77519  2.73123  3.46354  2.40513  3.72494  3.29354  2.67741  2.69355  4.24690  2.90347  2.73739  3.18146  2.89801  2.37887  2.77519  2.98518  4.58477  3.61503
          0.02621  4.05057  4.77291  0.61958  0.77255  0.48576  0.95510
    156   3.06125  5.13031  3.21346  2.77869  4.45712  3.59440  3.60272  3.96855  0.97487  3.45178  4.36118  3.20687  4.05044  2.90339  2.33863  3.06946  3.27914  3.65213  5.46644  4.23085    175 k - - -
          2.68618  4.42225  2.77519  2.73123  3.46354  2.40513  3.72494  3.29354  2.67741  2.69355  4.24690  2.90347  2.73739  3.18146  2.89801  2.37887  2.77519  2.98518  4.58477  3.61503
          0.02621  4.05057  4.77291  0.61958  0.77255  0.48576  0.95510
    157   1.33959  4.19697  3.60198  3.15939  3.90207  2.81427  4.11529  3.02541  3.11502  2.94548  3.83880  3.37513  3.80452  3.42016  3.43162  2.49312  2.69733  2.33329  5.32768  4.10985    176 a - - -
          2.68618  4.42225  2.77519  2.73123  3.46354  2.40513  3.72494  3.29354  2.67741  2.69355  4.24690  2.90347  2.73739  3.18146  2.89801  2.37887  2.77519  2.98518  4.58477  3.61503
          0.02621  4.05057  4.77291  0.61958  0.77255  0.48576  0.95510
    158   2.67609  4.94534  2.99226  2.47319  4.25590  3.44590  2.64535  3.68874  2.24617  3.23529  4.04897  2.69048  3.85580  2.75963  1.98618  2.49188  2.88435  3.34125  5.40101  4.08400    177 r - - -
          2.68618  4.42225  2.77519  2.73123  3.46354  2.40513  3.72494  3.29354  2.67741  2.69355  4.24690  2.90347  2.73739  3.18146  2.89801  2.37887  2.77519  2.98518  4.58477  3.61503
          0.02621  4.05057  4.77291  0.61958  0.77255  0.48576  0.95510
    159   2.92719  4.38403  4.29434  3.72646  2.61637  4.04647  4.32482  2.31493  3.60441  1.68639  1.68444  3.99188  4.35799  3.77081  3.80245  3.35118  2.99382  2.28229  4.90114  3.70877    178 m - - -
          2.68618  4.42225  2.77519  2.73123  3.46354  2.40513  3.72494  3.29354  2.67741  2.69355  4.24690  2.90347  2.73739  3.18146  2.89801  2.37887  2.77519  2.98518  4.58477  3.61503
          0.02621  4.05057  4.77291  0.61958  0.77255  0.48576  0.95510
    160   2.34984  4.53428  2.89962  2.40348  4.11722  3.39118  2.68479  3.54440  2.38755  3.12808  3.93382  2.66427  3.80026  2.37421  2.83875  2.56030  2.78682  3.20265  5.34831  4.00530    179 a - - -
          2.68618  4.42225  2.77519  2.73123  3.46354  2.40513  3.72494  3.29354  2.67741  2.69355  4.24690  2.90347  2.73739  3.18146  2.89801  2.37887  2.77519  2.98518  4.58477  3.61503
          0.02621  4.05057  4.77291  0.61958  0.77255  0.48576  0.95510
    161   3.13766  5.36143  0.75830  2.36564  4.74314  3.32212  4.03712  4.33858  3.14395  3.92156  4.88699  2.94886  3.98705  3.26399  3.69904  3.07014  3.47561  3.95419  5.90509  4.56442    180 d - - -
          2.68618  4.42225  2.77519  2.73123  3.46354  2.40513  3.72494  3.29354  2.67741  2.69355  4.24690  2.90347  2.73739  3.18146  2.89801  2.37887  2.77519  2.98518  4.58477  3.61503
          0.02621  4.05057  4.77291  0.61958  0.77255  0.48576  0.95510
    162   3.20351  4.55734  4.69128  4.15748  1.49021  4.36429  4.38778  2.06377  4.02184  1.51734  3.02002  4.32284  4.61581  4.14007  4.14693  3.69943  3.43111  2.28578  4.69310  3.27625    181 f - - -
          2.68618  4.42225  2.77519  2.73123  3.46354  2.40513  3.72494  3.29354  2.67741  2.69355  4.24690  2.90347  2.73739  3.18146  2.89801  2.37887  2.77519  2.98518  4.58477  3.61503
          0.02621  4.05057  4.77291  0.61958  0.77255  0.48576  0.95510
    163   2.90131  4.65556  3.61128  3.53505  4.66742  0.50050  4.64122  4.31352  3.74035  3.94426  4.92388  3.77607  4.05221  4.05068  3.95372  3.07888  3.39642  3.80745  5.71222  4.77648    182 G - - -
          2.68618  4.42225  2.77519  2.73123  3.46354  2.40513  3.72494  3.29354  2.67741  2.69355  4.24690  2.90347  2.73739  3.18146  2.89801  2.37887  2.77519  2.98518  4.58477  3.61503
          0.02621  4.05057  4.77291  0.61958  0.77255  0.48576  0.95510
    164   3.13121  4.47984  4.74850  4.28738  3.50721  4.39189  4.99355  0.98777  4.13608  1.99679  3.34159  4.50213  4.74147  4.42316  4.32640  3.80425  3.41182  1.63140  5.49760  4.27725    183 i - - -
          2.68618  4.42225  2.77519  2.73123  3.46354  2.40513  3.72494  3.29354  2.67741  2.69355  4.24690  2.90347  2.73739  3.18146  2.89801  2.37887  2.77519  2.98518  4.58477  3.61503
          0.02621  4.05057  4.77291  0.61958  0.77255  0.48576  0.95510
    165   3.20838  4.52323  4.85172  4.29665  3.22388  4.51872  4.88114  1.24833  4.16682  1.47488  2.61070  4.53867  4.73709  4.32553  4.31151  3.86726  3.44022  1.93576  5.26529  4.15519    184 i - - -
          2.68618  4.42225  2.77519  2.73123  3.46354  2.40513  3.72494  3.29354  2.67741  2.69355  4.24690  2.90347  2.73739  3.18146  2.89801  2.37887  2.77519  2.98518  4.58477  3.61503
          0.02621  4.05057  4.77291  0.61958  0.77255  0.48576  0.95510
    166   2.53714  4.01185  3.73100  3.54609  4.45944  0.69918  4.52912  3.94775  3.57434  3.66695  4.58815  3.64652  3.89580  3.89917  3.79375  2.73182  3.04521  3.43179  5.68066  4.60665    185 g - - -
          2.68618  4.42225  2.77519  2.73123  3.46354  2.40513  3.72494  3.29354  2.67741  2.69355  4.24690  2.90347  2.73739  3.18146  2.89801  2.37887  2.77519  2.98518  4.58477  3.61503
          0.02621  4.05057  4.77291  0.61958  0.77255  0.48576  0.95510
    167   2.62001  4.10455  3.77984  3.18057  3.28019  3.67851  3.96287  2.27842  3.11327  2.18799  2.33334  3.53151  4.04600  2.93813  3.38945  2.94909  2.72464  2.10426  4.81580  3.61307    186 v - - -
          2.68618  4.42225  2.77519  2.73123  3.46354  2.40513  3.72494  3.29354  2.67741  2.69355  4.24690  2.90347  2.73739  3.18146  2.89801  2.37887  2.77519  2.98518  4.58477  3.61503
          0.02621  4.05057  4.77291  0.61958  0.77255  0.48576  0.95510
    168   1.93909  3.82743  3.44788  2.96334  3.66358  3.32120  3.92040  2.91230  2.91527  2.72507  3.60962  3.11600  3.84952  3.22291  3.26683  2.59549  2.00927  2.42322  5.08983  3.85695    187 a - - -
          2.68618  4.42225  2.77519  2.73123  3.46354  2.40513  3.72494  3.29354  2.67741  2.69355  4.24690  2.90347  2.73739  3.18146  2.89801  2.37887  2.77519  2.98518  4.58477  3.61503
          0.02621  4.05057  4.77291  0.61958  0.77255  0.48576  0.95510
    169   2.68206  5.01158  2.92658  1.92398  4.32563  3.44030  3.59265  3.74948  1.87126  3.00105  3.98410  2.93555  3.83585  2.71706  2.42419  2.68236  2.91221  3.38649  5.43832  4.10627    188 k - - -
          2.68618  4.42225  2.77519  2.73123  3.46354  2.40513  3.72494  3.29354  2.67741  2.69355  4.24690  2.90347  2.73739  3.18146  2.89801  2.37887  2.77519  2.98518  4.58477  3.61503
          0.02621  4.05057  4.77291  0.61958  0.77255  0.48576  0.95510
    170   2.60659  4.37927  3.42822  2.87871  3.51681  3.54332  3.84613  2.57716  2.79399  2.46635  2.87998  3.29170  2.21059  3.05088  3.14705  2.80991  2.76225  2.57440  4.99387  3.75515    189 p - - -
          2.68618  4.42225  2.77519  2.73123  3.46354  2.40513  3.72494  3.29354  2.67741  2.69355  4.24690  2.90347  2.73739  3.18146  2.89801  2.37887  2.77519  2.98518  4.58477  3.61503
          0.02621  4.05057  4.77291  0.61958  0.77255  0.48576  0.95510
    171   2.59823  4.90723  2.87910  2.14307  4.18374  3.39618  3.32378  3.35888  2.31807  3.13230  3.96886  2.83513  3.78877  2.31064  2.58494  2.60198  2.77415  3.01099  5.37890  4.02317    190 e - - -
          2.68618  4.42225  2.77519  2.73123  3.46354  2.40513  3.72494  3.29354  2.67741  2.69355  4.24690  2.90347  2.73739  3.18146  2.89801  2.37887  2.77519  2.98518  4.58477  3.61503
          0.02621  4.05057  4.77291  0.61958  0.77255  0.48576  0.95510
    172   3.53654  4.81796  4.58535  4.21630  1.56465  4.35393  3.53131  3.20790  4.06200  2.36464  3.81920  4.05438  4.65964  4.07724  4.13033  3.70081  3.75682  3.13396  3.69293  1.08878    191 y - - -
          2.68618  4.42225  2.77519  2.73123  3.46354  2.40513  3.72494  3.29354  2.67741  2.69355  4.24690  2.90347  2.73739  3.18146  2.89801  2.37887  2.77519  2.98518  4.58477  3.61503
          0.02621  4.05057  4.77291  0.61958  0.77255  0.48576  0.95510
    173   2.71194  5.17945  1.90099  1.99055  4.47953  3.32437  3.25020  3.95617  2.45789  3.38328  4.24747  2.59214  3.80094  2.71579  2.94558  2.66182  2.66105  3.54936  5.62869  4.20863    192 d - - -
          2.68618  4.42225  2.77519  2.73123  3.46354  2.40513  3.72494  3.29354  2.67741  2.69355  4.24690  2.90347  2.73739  3.18146  2.89801  2.37887  2.77519  2.98518  4.58477  3.61503
          0.02621  4.05057  4.77291  0.61958  0.77255  0.48576  0.95510
    174   2.27041  4.66246  3.04021  2.42069  3.84531  3.43302  3.64502  3.18787  2.29631  2.90826  3.46929  2.99769  3.17769  2.82350  2.85177  2.45279  2.80849  2.97878  5.18672  3.45163    193 a - - -
          2.68618  4.42225  2.77519  2.73123  3.46354  2.40513  3.72494  3.29354  2.67741  2.69355  4.24690  2.90347  2.73739  3.18146  2.89801  2.37887  2.77519  2.98518  4.58477  3.61503
          0.02621  4.05057  4.77291  0.61958  0.77255  0.48576  0.95510
    175   2.61715  5.06141  2.19840  1.97975  4.35015  3.26216  3.42835  3.81101  2.39338  3.34295  4.12463  2.74383  3.78935  2.71586  2.90803  2.48588  2.86424  3.42376  5.52208  3.25867    194 e - - -
          2.68618  4.42225  2.77519  2.73123  3.46354  2.40513  3.72494  3.29354  2.67741  2.69355  4.24690  2.90347  2.73739  3.18146  2.89801  2.37887  2.77519  2.98518  4.58477  3.61503
          0.02621  4.05057  4.77291  0.61958  0.77255  0.48576  0.95510
    176   3.04938  5.09561  3.50366  2.85998  4.50258  3.67629  3.65725  3.86429  1.85805  3.27876  4.23964  3.24603  4.06249  2.77717  1.15469  3.07059  3.19282  3.56561  5.42868  4.24981    195 r - - -
          2.68618  4.42225  2.77519  2.73123  3.46354  2.40513  3.72494  3.29354  2.67741  2.69355  4.24690  2.90347  2.73739  3.18146  2.89801  2.37887  2.77519  2.98518  4.58477  3.61503
          0.02621  4.05057  4.77291  0.61958  0.77255  0.48576  0.95510
    177   2.80526  0.64105  4.36096  4.14370  4.09812  3.38756  4.75199  3.27492  3.97288  3.18073  4.30903  4.08360  4.10818  4.31185  4.06447  3.07675  3.28727  3.00659  5.47267  4.38361    196 C - - -
          2.68618  4.42225  2.77519  2.73123  3.46354  2.40513  3.72494  3.29354  2.67741  2.69355  4.24690  2.90347  2.73739  3.18146  2.89801  2.37887  2.77519  2.98518  4.58477  3.61503
          0.02621  4.05057  4.77291  0.61958  0.77255  0.48576  0.95510
    178   3.11334  4.43243  4.85815  4.35603  3.58038  4.49316  5.06135  1.17139  4.24240  2.07126  3.34605  4.57271  4.79295  4.50031  4.43562  3.87870  3.39023  1.27454  5.55815  4.36158    197 i - - -
          2.68618  4.42225  2.77519  2.73123  3.46354  2.40513  3.72494  3.29354  2.67741  2.69355  4.24690  2.90347  2.73739  3.18146  2.89801  2.37887  2.77519  2.98518  4.58477  3.61503
          0.02621  4.05057  4.77291  0.61958  0.77255  0.48576  0.95510
    179   2.16190  4.32141  3.14907  2.88701  4.37271  1.53632  4.09873  3.80947  3.04275  3.45570  4.26958  2.89725  3.72955  3.32736  3.41844  1.93414  2.69552  3.27331  5.67796  4.42337    198 g - - -
          2.68618  4.42225  2.77519  2.73123  3.46354  2.40513  3.72494  3.29354  2.67741  2.69355  4.24690  2.90347  2.73739  3.18146  2.89801  2.37887  2.77519  2.98518  4.58477  3.61503
          0.02621  4.05057  4.77291  0.61958  0.77255  0.48576  0.95510
    180   2.80526  0.64105  4.36096  4.14370  4.09812  3.38756  4.75199  3.27492  3.97288  3.18073  4.30903  4.08360  4.10818  4.31185  4.06447  3.07675  3.28727  3.00659  5.47267  4.38361    199 C - - -
          2.68618  4.42225  2.77519  2.73123  3.46354  2.40513  3.72494  3.29354  2.67741  2.69355  4.24690  2.90347  2.73739  3.18146  2.89801  2.37887  2.77519  2.98518  4.58477  3.61503
          0.02621  4.05057  4.77291  0.61958  0.77255  0.48576  0.95510
    181   2.67847  4.93578  2.86013  2.31309  4.22347  2.13992  3.62909  3.64547  2.23933  3.21095  3.81272  2.86805  3.83323  2.43688  2.70683  2.67743  2.91101  3.30196  5.41150  4.07656    200 g - - -
          2.68618  4.42225  2.77519  2.73123  3.46354  2.40513  3.72494  3.29354  2.67741  2.69355  4.24690  2.90347  2.73739  3.18146  2.89801  2.37887  2.77519  2.98518  4.58477  3.61503
          0.02621  4.05057  4.77291  0.61958  0.77255  0.48576  0.95510
    182   1.71414  4.52659  3.17539  2.63090  3.78242  3.39990  3.73071  3.15188  2.48864  2.79357  3.41080  3.10845  3.86136  2.89122  2.88171  2.58258  2.83420  2.87058  5.13434  3.86404    201 a - - -
          2.68618  4.42225  2.77519  2.73123  3.46354  2.40513  3.72494  3.29354  2.67741  2.69355  4.24690  2.90347  2.73739  3.18146  2.89801  2.37887  2.77519  2.98518  4.58477  3.61503
          0.02621  4.05057  4.77291  0.61958  0.77255  0.48576  0.95510
    183   2.80526  0.64105  4.36096  4.14370  4.09812  3.38756  4.75199  3.27492  3.97288  3.18073  4.30903  4.08360  4.10818  4.31185  4.06447  3.07675  3.28727  3.00659  5.47267  4.38361    202 C - - -
          2.68618  4.42225  2.77519  2.73123  3.46354  2.40513  3.72494  3.29354  2.67741  2.69355  4.24690  2.90347  2.73739  3.18146  2.89801  2.37887  2.77519  2.98518  4.58477  3.61503
          0.02621  4.05057  4.77291  0.61958  0.77255  0.48576  0.95510
    184   2.83815  4.35240  4.11449  3.34304  3.56508  3.97705  4.43543  1.94211  3.47795  2.28972  3.40701  3.91985  4.37452  3.82396  3.74102  3.32009  3.13021  1.11226  5.27273  4.04426    203 v - - -
          2.68618  4.42225  2.77519  2.73123  3.46354  2.40513  3.72494  3.29354  2.67741  2.69355  4.24690  2.90347  2.73739  3.18146  2.89801  2.37887  2.77519  2.98518  4.58477  3.61503
          0.02621  4.05057  4.77291  0.61958  0.77255  0.48576  0.95510
    185   2.71054  5.10321  2.72639  2.28596  4.44188  3.42097  3.59841  3.88055  1.64853  3.37874  4.16723  2.67770  3.83696  2.71819  2.34944  2.67855  2.88787  3.49495  5.51515  4.16811    204 k - - -
          2.68618  4.42225  2.77519  2.73123  3.46354  2.40513  3.72494  3.29354  2.67741  2.69355  4.24690  2.90347  2.73739  3.18146  2.89801  2.37887  2.77519  2.98518  4.58477  3.61503
          0.02621  4.05057  4.77291  0.61958  0.77255  0.48576  0.95510
    186   2.05312  4.74704  3.00616  2.43538  3.98902  3.38518  3.63331  3.39582  2.20181  3.01024  3.80907  2.52160  3.81929  2.79484  2.83251  2.63598  2.80555  3.00969  5.00057  3.85691    205 a - - -
          2.68618  4.42225  2.77519  2.73123  3.46354  2.40513  3.72494  3.29354  2.67741  2.69355  4.24690  2.90347  2.73739  3.18146  2.89801  2.37887  2.77519  2.98518  4.58477  3.61503
          0.02621  4.05057  4.77291  0.61958  0.77255  0.48576  0.95510
    187   2.80526  0.64105  4.36096  4.14370  4.09812  3.38756  4.75199  3.27492  3.97288  3.18073  4.30903  4.08360  4.10818  4.31185  4.06447  3.07675  3.28727  3.00659  5.47267  4.38361    206 C - - -
          2.68618  4.42225  2.77519  2.73123  3.46354  2.40513  3.72494  3.29354  2.67741  2.69355  4.24690  2.90347  2.73739  3.18146  2.89801  2.37887  2.77519  2.98518  4.58477  3.61503
          0.03310  4.05057  4.18991  0.61958  0.77255  0.48576  0.95510
    188   2.50676  5.01027  2.88065  2.26555  4.32672  3.39255  3.59600  3.75912  1.78213  3.28731  4.08024  2.89931  3.82257  2.61278  2.53492  2.40051  2.86149  3.38983  5.45201  4.10857    207 k - - -
          2.68618  4.42225  2.77519  2.73123  3.46354  2.40513  3.72494  3.29354  2.67741  2.69355  4.24690  2.90347  2.73739  3.18146  2.89801  2.37887  2.77519  2.98518  4.58477  3.61503
          0.02639  4.04385  4.76620  0.61958  0.77255  0.49304  0.94358
    189   2.73018  5.01552  3.04415  2.47485  4.33712  3.47739  2.68066  3.64822  1.74988  3.24906  4.08062  2.93944  3.86266  2.50648  2.40924  2.57473  2.94290  3.40157  5.42124  4.11338    208 k - - -
          2.68618  4.42225  2.77519  2.73123  3.46354  2.40513  3.72494  3.29354  2.67741  2.69355  4.24690  2.90347  2.73739  3.18146  2.89801  2.37887  2.77519  2.98518  4.58477  3.61503
          0.02639  4.04385  4.76620  0.61958  0.77255  0.49304  0.94358
    190   2.56047  4.66165  3.10772  2.53780  3.73945  3.41682  2.68372  3.14236  2.25275  2.66242  3.72239  3.02929  3.84348  2.83279  2.48260  2.67982  2.83210  2.87548  5.17273  3.87601    209 k - - -
          2.68618  4.42225  2.77519  2.73123  3.46354  2.40513  3.72494  3.29354  2.67741  2.69355  4.24690  2.90347  2.73739  3.18146  2.89801  2.37887  2.77519  2.98518  4.58477  3.61503
          0.02639  4.04385  4.76620  0.61958  0.77255  0.48124  0.96238
    191   1.65725  4.24840  3.49957  3.02762  3.90066  3.17495  4.02714  3.05599  2.98873  2.95093  3.83070  3.30408  3.67243  3.30316  3.33522  1.82148  2.75564  2.48603  5.30460  4.07092    210 a - - -
          2.68618  4.42225  2.77519  2.73123  3.46354  2.40513  3.72494  3.29354  2.67741  2.69355  4.24690  2.90347  2.73739  3.18146  2.89801  2.37887  2.77519  2.98518  4.58477  3.61503
          0.02621  4.05057  4.77291  0.61958  0.77255  0.48576  0.95510
    192   2.33867  4.21769  3.79939  3.34591  3.75056  3.36711  4.22941  2.55132  3.26757  2.67545  3.67240  3.55857  3.96913  3.57948  3.55268  2.71057  1.82245  1.63994  5.27990  4.06559    211 v - - -
          2.68618  4.42225  2.77519  2.73123  3.46354  2.40513  3.72494  3.29354  2.67741  2.69355  4.24690  2.90347  2.73739  3.18146  2.89801  2.37887  2.77519  2.98518  4.58477  3.61503
          0.02621  4.05057  4.77291  0.61958  0.77255  0.48576  0.95510
    193   2.71366  5.06465  2.35293  2.16773  4.39253  1.96486  3.67601  3.84550  2.50207  3.39314  4.19967  2.81401  3.81911  2.81987  2.64550  2.59970  2.97176  3.46488  5.58438  4.19549    212 g - - -
          2.68618  4.42225  2.77519  2.73123  3.46354  2.40513  3.72494  3.29354  2.67741  2.69355  4.24690  2.90347  2.73739  3.18146  2.89801  2.37887  2.77519  2.98518  4.58477  3.61503
          0.02621  4.05057  4.77291  0.61958  0.77255  0.48576  0.95510
    194   1.46102  2.78900  4.02815  3.55847  3.70258  3.28189  4.30417  2.61273  3.45763  2.66553  3.64848  3.63682  3.92618  3.72059  3.69057  2.68978  2.80757  1.98280  5.23523  4.04107    213 a - - -
          2.68618  4.42225  2.77519  2.73123  3.46354  2.40513  3.72494  3.29354  2.67741  2.69355  4.24690  2.90347  2.73739  3.18146  2.89801  2.37887  2.77519  2.98518  4.58477  3.61503
          0.02621  4.05057  4.77291  0.61958  0.77255  0.48576  0.95510
    195   3.32167  4.70270  4.69167  4.20358  3.11043  4.45470  4.78715  2.08905  3.96943  0.81021  2.98634  4.47095  4.72197  4.21931  4.12443  3.85834  3.57189  2.27118  5.16405  3.96715    214 l - - -
          2.68618  4.42225  2.77519  2.73123  3.46354  2.40513  3.72494  3.29354  2.67741  2.69355  4.24690  2.90347  2.73739  3.18146  2.89801  2.37887  2.77519  2.98518  4.58477  3.61503
          0.02621  4.05057  4.77291  0.61958  0.77255  0.48576  0.95510
    196   2.43292  4.86002  2.94692  2.30820  4.12434  3.39652  3.50523  3.51238  2.16982  3.12620  3.92972  2.92489  3.80262  2.69982  2.64028  2.15739  2.68986  3.20791  5.34290  3.81735    215 s - - -
          2.68618  4.42225  2.77519  2.73123  3.46354  2.40513  3.72494  3.29354  2.67741  2.69355  4.24690  2.90347  2.73739  3.18146  2.89801  2.37887  2.77519  2.98518  4.58477  3.61503
          0.02621  4.05057  4.77291  0.61958  0.77255  0.48576  0.95510
    197   2.46463  4.04005  4.01902  3.38602  2.66021  3.56402  3.96723  2.39860  3.27329  1.88110  2.77299  3.64385  4.03377  3.53370  3.49506  2.94175  2.72338  2.16248  4.47403  3.31122    216 l - - -
          2.68618  4.42225  2.77519  2.73123  3.46354  2.40513  3.72494  3.29354  2.67741  2.69355  4.24690  2.90347  2.73739  3.18146  2.89801  2.37887  2.77519  2.98518  4.58477  3.61503
          0.02621  4.05057  4.77291  0.61958  0.77255  0.48576  0.95510
    198   2.60083  4.90745  2.85697  2.03284  4.14512  3.37454  3.57356  3.45562  2.04904  3.15858  3.93198  2.69825  3.78955  2.69756  2.80078  2.60463  2.80510  2.91145  5.38232  4.02537    217 e - - -
          2.68618  4.42225  2.77519  2.73123  3.46354  2.40513  3.72494  3.29354  2.67741  2.69355  4.24690  2.90347  2.73739  3.18146  2.89801  2.37887  2.77519  2.98518  4.58477  3.61503
          0.02621  4.05057  4.77291  0.61958  0.77255  0.48576  0.95510
    199   2.79774  5.24407  2.24968  2.18075  4.53380  3.24357  3.45008  4.00911  2.43115  3.52930  4.33864  1.63381  3.78454  2.79671  3.05320  2.68872  3.05340  3.61503  5.70215  4.27811    218 n - - -
          2.68618  4.42226  2.77518  2.73123  3.46355  2.40513  3.72493  3.29353  2.67737  2.69356  4.24690  2.90345  2.73740  3.18147  2.89801  2.37888  2.77519  2.98519  4.58478  3.61504
          0.07706  2.72245  4.77291  0.48982  0.94865  0.48576  0.95510
    200   2.59125  4.36155  3.28810  2.71771  2.89116  2.49510  3.74308  2.94189  2.69996  2.63174  3.51799  2.94779  3.90521  3.03207  3.10792  2.76135  2.82769  2.70158  4.88941  2.76121    221 g - - -
          2.68618  4.42225  2.77519  2.73123  3.46354  2.40513  3.72494  3.29354  2.67741  2.69355  4.24690  2.90347  2.73739  3.18146  2.89801  2.37887  2.77519  2.98518  4.58477  3.61503
          0.02621  4.05057  4.77291  0.61958  0.77255  0.48576  0.95510
    201   2.94272  5.11299  3.30822  2.64914  4.49849  3.61806  3.61592  3.82335  1.25109  3.15901  4.19447  3.07921  3.98856  2.68357  2.07214  2.94078  3.12491  3.54050  5.44081  4.22246    222 k - - -
          2.68618  4.42225  2.77519  2.73123  3.46354  2.40513  3.72494  3.29354  2.67741  2.69355  4.24690  2.90347  2.73739  3.18146  2.89801  2.37887  2.77519  2.98518  4.58477  3.61503
          0.02621  4.05057  4.77291  0.61958  0.77255  0.48576  0.95510
    202   2.23955  4.22474  3.93552  3.39600  3.45681  3.71084  4.17510  1.87718  3.31269  2.35937  3.38786  3.68224  3.40611  3.59458  3.58532  3.02768  2.93526  1.64335  5.03401  3.82415    223 v - - -
          2.68618  4.42225  2.77519  2.73123  3.46354  2.40513  3.72494  3.29354  2.67741  2.69355  4.24690  2.90347  2.73739  3.18146  2.89801  2.37887  2.77519  2.98518  4.58477  3.61503
          0.02621  4.05057  4.77291  0.61958  0.77255  0.48576  0.95510
    203   2.55189  4.49950  2.96835  2.41709  3.68229  3.48252  3.72749  2.77397  2.54978  2.70295  3.59989  3.11298  3.87777  2.95292  3.03678  2.69520  2.77415  2.02815  5.06935  3.79650    224 v - - -
          2.68618  4.42225  2.77519  2.73123  3.46354  2.40513  3.72494  3.29354  2.67741  2.69355  4.24690  2.90347  2.73739  3.18146  2.89801  2.37887  2.77519  2.98518  4.58477  3.61503
          0.02621  4.05057  4.77291  0.61958  0.77255  0.48576  0.95510
    204   3.11393  5.21216  3.55551  2.85878  4.68617  3.71603  3.63448  4.02354  1.41611  3.45107  4.32651  3.24750  4.07775  2.76851  1.36397  3.10727  3.27164  3.70793  5.47787  4.32688    225 r - - -
          2.68618  4.42225  2.77519  2.73123  3.46354  2.40513  3.72494  3.29354  2.67741  2.69355  4.24690  2.90347  2.73739  3.18146  2.89801  2.37887  2.77519  2.98518  4.58477  3.61503
          0.02621  4.05057  4.77291  0.61958  0.77255  0.48576  0.95510
    205   2.91983  5.50888  1.40426  1.84276  4.79013  3.25968  3.70605  4.30921  2.71621  3.79046  4.61571  2.35993  3.85193  2.74581  3.25395  2.80972  3.19473  3.87603  5.94572  4.44739    226 d - - -
          2.68618  4.42225  2.77519  2.73123  3.46354  2.40513  3.72494  3.29354  2.67741  2.69355  4.24690  2.90347  2.73739  3.18146  2.89801  2.37887  2.77519  2.98518  4.58477  3.61503
          0.02621  4.05057  4.77291  0.61958  0.77255  0.48576  0.95510
    206   2.46032  4.91679  2.83606  2.03192  4.19456  3.25445  3.06926  3.50440  2.29286  3.18175  3.97960  2.87396  3.40260  2.70515  2.82725  2.53327  2.69603  3.19715  5.39361  4.01447    227 e - - -
          2.68618  4.42225  2.77519  2.73123  3.46354  2.40513  3.72494  3.29354  2.67741  2.69355  4.24690  2.90347  2.73739  3.18146  2.89801  2.37887  2.77519  2.98518  4.58477  3.61503
          0.02621  4.05057  4.77291  0.61958  0.77255  0.48576  0.95510
    207   2.60333  3.55308  2.60479  2.11487  4.19766  3.35624  3.59894  3.63641  2.30904  3.17847  3.98989  2.73293  3.78610  2.64277  2.83971  2.26431  2.83797  3.27619  5.40347  4.03830    228 e - - -
          2.68618  4.42225  2.77519  2.73123  3.46354  2.40513  3.72494  3.29354  2.67741  2.69355  4.24690  2.90347  2.73739  3.18146  2.89801  2.37887  2.77519  2.98518  4.58477  3.61503
          0.02621  4.05057  4.77291  0.61958  0.77255  0.48576  0.95510
    208   2.47391  3.39224  3.17350  2.59144  3.90251  3.47745  3.66106  3.31038  1.84939  2.86335  3.79124  3.06641  3.86870  2.81011  2.40755  2.71840  2.85510  3.02233  5.20649  3.92840    229 k - - -
          2.68618  4.42225  2.77519  2.73123  3.46354  2.40513  3.72494  3.29354  2.67741  2.69355  4.24690  2.90347  2.73739  3.18146  2.89801  2.37887  2.77519  2.98518  4.58477  3.61503
          0.02621  4.05057  4.77291  0.61958  0.77255  0.48576  0.95510
    209   2.80526  0.64105  4.36096  4.14370  4.09812  3.38756  4.75199  3.27492  3.97288  3.18073  4.30903  4.08360  4.10818  4.31185  4.06447  3.07675  3.28727  3.00659  5.47267  4.38361    230 C - - -
          2.68618  4.42225  2.77519  2.73123  3.46354  2.40513  3.72494  3.29354  2.67741  2.69355  4.24690  2.90347  2.73739  3.18146  2.89801  2.37887  2.77519  2.98518  4.58477  3.61503
          0.02621  4.05057  4.77291  0.61958  0.77255  0.48576  0.95510
    210   3.15972  4.45597  4.88139  4.36710  3.51611  4.53843  5.05100  1.12699  4.24965  1.89379  3.31512  4.59455  4.80880  4.49017  4.43514  3.91670  3.41433  1.41709  5.51332  4.32957    231 i - - -
          2.68618  4.42225  2.77519  2.73123  3.46354  2.40513  3.72494  3.29354  2.67741  2.69355  4.24690  2.90347  2.73739  3.18146  2.89801  2.37887  2.77519  2.98518  4.58477  3.61503
          0.02621  4.05057  4.77291  0.61958  0.77255  0.48576  0.95510
    211   2.90131  4.65556  3.61128  3.53505  4.66742  0.50050  4.64122  4.31352  3.74035  3.94426  4.92388  3.77607  4.05221  4.05068  3.95372  3.07888  3.39642  3.80745  5.71222  4.77648    232 G - - -
          2.68618  4.42225  2.77519  2.73123  3.46354  2.40513  3.72494  3.29354  2.67741  2.69355  4.24690  2.90347  2.73739  3.18146  2.89801  2.37887  2.77519  2.98518  4.58477  3.61503
          0.02621  4.05057  4.77291  0.61958  0.77255  0.48576  0.95510
    212   2.80526  0.64105  4.36096  4.14370  4.09812  3.38756  4.75199  3.27492  3.97288  3.18073  4.30903  4.08360  4.10818  4.31185  4.06447  3.07675  3.28727  3.00659  5.47267  4.38361    233 C - - -
          2.68618  4.42225  2.77519  2.73123  3.46354  2.40513  3.72494  3.29354  2.67741  2.69355  4.24690  2.90347  2.73739  3.18146  2.89801  2.37887  2.77519  2.98518  4.58477  3.61503
          0.02621  4.05057  4.77291  0.61958  0.77255  0.48576  0.95510
    213   2.90131  4.65556  3.61128  3.53505  4.66742  0.50050  4.64122  4.31352  3.74035  3.94426  4.92388  3.77607  4.05221  4.05068  3.95372  3.07888  3.39642  3.80745  5.71222  4.77648    234 G - - -
          2.68618  4.42225  2.77519  2.73123  3.46354  2.40513  3.72494  3.29354  2.67741  2.69355  4.24690  2.90347  2.73739  3.18146  2.89801  2.37887  2.77519  2.98518  4.58477  3.61503
          0.02621  4.05057  4.77291  0.61958  0.77255  0.48576  0.95510
    214   2.69104  4.99195  2.55541  1.34411  4.31757  3.33441  3.75152  3.62017  2.59427  3.30944  4.18323  2.89130  3.86233  2.91746  3.05314  2.75255  3.02698  2.94654  5.58076  4.20451    235 e - - -
          2.68618  4.42225  2.77519  2.73123  3.46354  2.40513  3.72494  3.29354  2.67741  2.69355  4.24690  2.90347  2.73739  3.18146  2.89801  2.37887  2.77519  2.98518  4.58477  3.61503
          0.02621  4.05057  4.77291  0.61958  0.77255  0.48576  0.95510
    215   2.80526  0.64105  4.36096  4.14370  4.09812  3.38756  4.75199  3.27492  3.97288  3.18073  4.30903  4.08360  4.10818  4.31185  4.06447  3.07675  3.28727  3.00659  5.47267  4.38361    236 C - - -
          2.68618  4.42225  2.77519  2.73123  3.46354  2.40513  3.72494  3.29354  2.67741  2.69355  4.24690  2.90347  2.73739  3.18146  2.89801  2.37887  2.77519  2.98518  4.58477  3.61503
          0.02621  4.05057  4.77291  0.61958  0.77255  0.48576  0.95510
    216   2.69026  4.30730  4.38699  3.88013  3.61786  4.03250  4.63052  1.71375  3.77268  2.31797  3.47562  4.10781  4.45105  4.06468  4.00822  3.32482  3.03022  1.10705  5.36572  4.15218    237 v - - -
          2.68618  4.42225  2.77519  2.73123  3.46354  2.40513  3.72494  3.29354  2.67741  2.69355  4.24690  2.90347  2.73739  3.18146  2.89801  2.37887  2.77519  2.98518  4.58477  3.61503
          0.02621  4.05057  4.77291  0.61958  0.77255  0.48576  0.95510
    217   2.56676  4.29599  3.35218  2.82499  3.43527  3.16800  3.75718  2.66102  2.73093  1.87948  3.34724  3.15887  3.91958  3.11571  3.11328  2.78555  2.70798  2.53170  4.65855  3.64044    238 l - - -
          2.68618  4.42225  2.77519  2.73123  3.46354  2.40513  3.72494  3.29354  2.67741  2.69355  4.24690  2.90347  2.73739  3.18146  2.89801  2.37887  2.77519  2.98518  4.58477  3.61503
          0.02621  4.05057  4.77291  0.61958  0.77255  0.48576  0.95510
    218   2.14700  4.73519  3.01350  2.47084  3.97860  3.42109  3.63722  3.28592  2.11266  3.00035  3.82733  2.62863  3.82010  2.74550  2.85375  2.62261  2.78294  2.89545  5.25577  3.80445    239 k - - -
          2.68618  4.42225  2.77519  2.73123  3.46354  2.40513  3.72494  3.29354  2.67741  2.69355  4.24690  2.90347  2.73739  3.18146  2.89801  2.37887  2.77519  2.98518  4.58477  3.61503
          0.02621  4.05057  4.77291  0.61958  0.77255  0.48576  0.95510
    219   2.80526  0.64105  4.36096  4.14370  4.09812  3.38756  4.75199  3.27492  3.97288  3.18073  4.30903  4.08360  4.10818  4.31185  4.06447  3.07675  3.28727  3.00659  5.47267  4.38361    240 C - - -
          2.68618  4.42225  2.77519  2.73123  3.46354  2.40513  3.72494  3.29354  2.67741  2.69355  4.24690  2.90347  2.73739  3.18146  2.89801  2.37887  2.77519  2.98518  4.58477  3.61503
          0.02621  4.05057  4.77291  0.61958  0.77255  0.48576  0.95510
    220   3.00472  4.72870  3.63172  3.49897  4.47322  3.40630  4.55896  4.06802  3.57222  3.67407  4.73377  3.78614  0.55432  3.95552  3.79469  3.17853  3.46095  3.69246  5.60749  4.59739    241 P - - -
          2.68618  4.42225  2.77519  2.73123  3.46354  2.40513  3.72494  3.29354  2.67741  2.69355  4.24690  2.90347  2.73739  3.18146  2.89801  2.37887  2.77519  2.98518  4.58477  3.61503
          0.02621  4.05057  4.77291  0.61958  0.77255  0.48576  0.95510
    221   2.36146  4.37370  3.34445  2.83514  3.73029  3.37126  3.85557  3.00716  2.72468  2.77066  3.23766  3.07197  3.86700  3.11857  3.12062  2.66510  1.69615  2.69292  5.13291  3.88294    242 t - - -
          2.68618  4.42225  2.77519  2.73123  3.46354  2.40513  3.72494  3.29354  2.67741  2.69355  4.24690  2.90347  2.73739  3.18146  2.89801  2.37887  2.77519  2.98518  4.58477  3.61503
          0.02621  4.05057  4.77291  0.61958  0.77255  0.48576  0.95510
    222   2.48402  4.59597  3.10305  2.56278  3.84738  2.58454  3.68687  3.23959  2.51781  2.52483  3.59715  2.89235  3.83309  2.86375  2.73450  2.32461  2.81600  2.94834  5.17580  3.88357    243 s - - -
          2.68618  4.42225  2.77519  2.73123  3.46354  2.40513  3.72494  3.29354  2.67741  2.69355  4.24690  2.90347  2.73739  3.18146  2.89801  2.37887  2.77519  2.98518  4.58477  3.61503
          0.02621  4.05057  4.77291  0.61958  0.77255  0.48576  0.95510
    223   0.78467  4.28994  3.65168  3.45534  4.23773  3.10892  4.45518  3.39051  3.47640  3.26355  4.27869  3.55728  3.86536  3.80183  3.71218  2.64018  2.93008  3.01379  5.64694  4.46822    244 a - - -
          2.68618  4.42225  2.77519  2.73123  3.46354  2.40513  3.72494  3.29354  2.67741  2.69355  4.24690  2.90347  2.73739  3.18146  2.89801  2.37887  2.77519  2.98518  4.58477  3.61503
          0.02621  4.05057  4.77291  0.61958  0.77255  0.48576  0.95510
    224   3.24359  4.69228  4.30556  3.85550  2.26893  4.10473  3.71620  2.96733  3.57826  2.30775  3.49528  3.92242  4.47416  3.84622  3.73838  3.46847  3.49431  2.90915  1.29296  2.33448    245 w - - -
          2.68618  4.42225  2.77519  2.73123  3.46354  2.40513  3.72494  3.29354  2.67741  2.69355  4.24690  2.90347  2.73739  3.18146  2.89801  2.37887  2.77519  2.98518  4.58477  3.61503
          0.02621  4.05057  4.77291  0.61958  0.77255  0.48576  0.95510
    225   2.60360  4.67861  3.04343  2.53314  4.00611  3.39158  3.69942  3.39925  2.45768  3.02801  3.86933  3.03193  3.84022  2.48503  2.73846  2.48001  1.89567  3.00585  5.28572  3.99084    246 t - - -
          2.68618  4.42225  2.77519  2.73123  3.46354  2.40513  3.72494  3.29354  2.67741  2.69355  4.24690  2.90347  2.73739  3.18146  2.89801  2.37887  2.77519  2.98518  4.58477  3.61503
          0.02621  4.05057  4.77291  0.61958  0.77255  0.48576  0.95510
    226   3.21618  5.03611  3.72596  3.20412  4.43632  3.66551  3.96786  3.99332  2.32904  3.47700  4.47550  3.54868  4.16212  3.18193  0.73759  3.29360  3.47172  3.71030  5.44876  4.32819    247 r - - -
          2.68618  4.42225  2.77519  2.73123  3.46354  2.40513  3.72494  3.29354  2.67741  2.69355  4.24690  2.90347  2.73739  3.18146  2.89801  2.37887  2.77519  2.98518  4.58477  3.61503
          0.02621  4.05057  4.77291  0.61958  0.77255  0.48576  0.95510
    227   2.66143  5.07170  2.41618  2.27119  4.38280  2.95976  3.61942  3.84465  2.23602  3.37115  4.15237  2.64251  3.63334  2.65358  2.88081  2.02749  2.90468  3.45040  5.54543  4.14855    248 s - - -
          2.68618  4.42225  2.77519  2.73123  3.46354  2.40513  3.72494  3.29354  2.67741  2.69355  4.24690  2.90347  2.73739  3.18146  2.89801  2.37887  2.77518  2.98518  4.58477  3.61503
          0.08215  3.84251  2.85722  0.60103  0.79462  0.48576  0.95510
    228   2.64679  5.00204  2.67237  2.16142  4.29604  3.35925  3.57745  3.73904  2.13193  3.26343  4.07683  2.76552  2.49419  2.72115  2.76601  2.57616  2.83535  3.36909  5.46805  4.09883    250 k - - -
          2.68618  4.42225  2.77519  2.73123  3.46354  2.40513  3.72494  3.29354  2.67741  2.69355  4.24690  2.90347  2.73739  3.18146  2.89801  2.37887  2.77519  2.98518  4.58477  3.61503
          0.02758  4.00035  4.72270  0.61958  0.77255  0.45453  1.00716
    229   2.70842  5.17147  2.41213  1.86292  4.49052  3.24865  3.61823  3.96056  1.88473  3.45756  4.23476  2.79758  3.80552  2.66137  2.79430  2.66123  2.85353  3.55110  5.60535  4.20191    251 e - - -
          2.68618  4.42225  2.77519  2.73123  3.46354  2.40513  3.72494  3.29354  2.67741  2.69355  4.24690  2.90347  2.73739  3.18146  2.89801  2.37887  2.77519  2.98518  4.58477  3.61503
          0.02621  4.05057  4.77291  0.61958  0.77255  0.48576  0.95510
    230   2.81069  5.13538  2.88152  2.41288  4.49047  3.47288  3.53776  3.90803  1.51986  3.39694  4.20683  2.88529  3.77683  2.23092  2.47789  2.78400  2.99438  3.54036  5.51606  4.20856    252 k - - -
          2.68618  4.42225  2.77519  2.73123  3.46354  2.40513  3.72494  3.29354  2.67741  2.69355  4.24690  2.90347  2.73739  3.18146  2.89801  2.37887  2.77519  2.98518  4.58477  3.61503
          0.02621  4.05057  4.77291  0.61958  0.77255  0.48576  0.95510
    231   3.31626  4.66073  4.48919  4.05014  1.79023  4.23873  3.64644  2.95393  3.90556  1.86867  3.57739  4.01017  4.54910  3.98194  4.01242  3.56747  3.53875  2.88976  3.85652  1.33114    253 y - - -
          2.68618  4.42225  2.77519  2.73123  3.46354  2.40513  3.72494  3.29354  2.67741  2.69355  4.24690  2.90347  2.73739  3.18146  2.89801  2.37887  2.77519  2.98518  4.58477  3.61503
          0.02621  4.05057  4.77291  0.61958  0.77255  0.48576  0.95510
    232   3.74026  4.92386  4.74895  4.44943  1.63952  4.46519  3.43575  3.48585  4.27578  2.81213  4.05261  4.10862  4.75629  4.18610  4.26919  3.82346  3.95103  3.38528  2.77408  0.92310    254 y - - -
          2.68618  4.42225  2.77519  2.73123  3.46354  2.40513  3.72494  3.29354  2.67741  2.69355  4.24690  2.90347  2.73739  3.18146  2.89801  2.37887  2.77519  2.98518  4.58477  3.61503
          0.02621  4.05057  4.77291  0.61958  0.77255  0.48576  0.95510
    233   2.77729  4.97292  3.20536  2.57699  4.28675  3.53827  3.60318  3.68184  1.81156  3.21488  3.59232  3.02435  3.90652  2.44758  1.82453  2.79081  2.97948  3.35488  4.84967  4.10004    255 k - - -
          2.68618  4.42225  2.77519  2.73123  3.46354  2.40513  3.72494  3.29354  2.67741  2.69355  4.24690  2.90347  2.73739  3.18146  2.89801  2.37887  2.77519  2.98518  4.58477  3.61503
          0.02621  4.05057  4.77291  0.61958  0.77255  0.48576  0.95510
    234   3.15845  4.47800  4.80706  4.25727  3.32140  4.47741  4.87563  1.73897  4.14105  1.32175  3.03317  4.49819  4.71930  4.32234  4.30403  3.82557  3.39608  1.42731  5.30946  4.18349    256 l - - -
          2.68618  4.42225  2.77519  2.73123  3.46354  2.40513  3.72494  3.29354  2.67741  2.69355  4.24690  2.90347  2.73739  3.18146  2.89801  2.37887  2.77519  2.98518  4.58477  3.61503
          0.02621  4.05057  4.77291  0.61958  0.77255  0.48576  0.95510
    235   2.33952  4.34616  3.37359  2.80640  3.46230  3.52932  3.77535  2.72251  2.57470  2.45117  3.27761  3.23262  3.91121  3.07342  2.81123  2.74991  2.54836  2.24238  4.92788  3.68423    257 v - - -
          2.68618  4.42225  2.77519  2.73123  3.46354  2.40513  3.72494  3.29354  2.67741  2.69355  4.24690  2.90347  2.73739  3.18146  2.89801  2.37887  2.77519  2.98518  4.58477  3.61503
          0.02621  4.05057  4.77291  0.61958  0.77255  0.48576  0.95510
    236   3.02484  4.47036  4.74461  4.21003  3.35837  4.42629  4.85423  1.28901  4.07186  1.45240  3.16910  4.45191  4.69760  4.29389  4.24750  3.78307  3.35115  1.79201  5.32948  4.18191    258 i - - -
          2.68618  4.42225  2.77519  2.73123  3.46354  2.40513  3.72494  3.29354  2.67741  2.69355  4.24690  2.90347  2.73739  3.18146  2.89801  2.37887  2.77519  2.98518  4.58477  3.61503
          0.02621  4.05057  4.77291  0.61958  0.77255  0.48576  0.95510
    237   2.62217  4.32340  3.59989  3.07868  3.38658  2.35693  3.96025  2.68716  2.97818  2.21799  2.14695  3.43291  4.00483  3.31214  3.28966  2.87072  2.89540  2.51305  4.96184  3.71515    259 m - - -
          2.68618  4.42225  2.77519  2.73123  3.46354  2.40513  3.72494  3.29354  2.67741  2.69355  4.24690  2.90347  2.73739  3.18146  2.89801  2.37887  2.77519  2.98518  4.58477  3.61503
          0.02621  4.05057  4.77291  0.61958  0.77255  0.48576  0.95510
    238   2.90131  4.65556  3.61128  3.53505  4.66742  0.50050  4.64122  4.31352  3.74035  3.94426  4.92388  3.77607  4.05221  4.05068  3.95372  3.07888  3.39642  3.80745  5.71222  4.77648    260 G - - -
          2.68618  4.42225  2.77519  2.73123  3.46354  2.40513  3.72494  3.29354  2.67741  2.69355  4.24690  2.90347  2.73739  3.18146  2.89801  2.37887  2.77519  2.98518  4.58477  3.61503
          0.02621  4.05057  4.77291  0.61958  0.77255  0.48576  0.95510
    239   3.21618  5.03611  3.72596  3.20412  4.43632  3.66551  3.96786  3.99332  2.32904  3.47700  4.47550  3.54868  4.16212  3.18193  0.73759  3.29360  3.47172  3.71030  5.44876  4.32819    261 r - - -
          2.68618  4.42225  2.77519  2.73123  3.46354  2.40513  3.72494  3.29354  2.67741  2.69355  4.24690  2.90347  2.73739  3.18146  2.89801  2.37887  2.77519  2.98518  4.58477  3.61503
          0.02621  4.05057  4.77291  0.61958  0.77255  0.48576  0.95510
    240   2.28567  4.22691  3.46262  3.18635  4.18225  3.04446  4.22887  3.42883  3.16966  3.24882  4.14857  3.35980  3.77454  3.51832  3.45408  2.29501  1.14407  3.00500  5.57718  4.34567    262 t - - -
          2.68618  4.42225  2.77519  2.73123  3.46354  2.40513  3.72494  3.29354  2.67741  2.69355  4.24690  2.90347  2.73739  3.18146  2.89801  2.37887  2.77519  2.98518  4.58477  3.61503
          0.02621  4.05057  4.77291  0.61958  0.77255  0.48576  0.95510
    241   2.31153  4.27155  3.23573  3.07566  4.44773  1.17401  4.27144  3.93416  3.27085  3.60694  4.43845  3.28615  3.74083  3.54724  3.58742  1.94422  2.81150  3.33969  5.76436  4.53209    263 g - - -
          2.68618  4.42225  2.77519  2.73123  3.46354  2.40513  3.72494  3.29354  2.67741  2.69355  4.24690  2.90347  2.73739  3.18146  2.89801  2.37887  2.77519  2.98518  4.58477  3.61503
          0.02621  4.05057  4.77291  0.61958  0.77255  0.48576  0.95510
    242   3.06700  5.13413  3.32350  2.81485  4.56038  3.62488  3.71413  3.95869  0.98943  3.44127  4.34353  3.22805  4.05749  2.86806  2.18339  3.07719  3.27179  3.64468  5.49027  4.30131    264 k - - -
          2.68618  4.42225  2.77519  2.73123  3.46354  2.40513  3.72494  3.29354  2.67741  2.69355  4.24690  2.90347  2.73739  3.18146  2.89801  2.37887  2.77519  2.98518  4.58477  3.61503
          0.02621  4.05057  4.77291  0.61958  0.77255  0.48576  0.95510
    243   2.98629  5.19225  3.22329  2.66537  4.60802  3.61007  3.62319  3.98388  1.29274  3.43226  4.28095  3.11418  3.99808  2.16425  2.15067  2.96710  3.16881  3.64593  5.49704  4.27847    265 k - - -
          2.68618  4.42225  2.77519  2.73123  3.46354  2.40513  3.72494  3.29354  2.67741  2.69355  4.24690  2.90347  2.73739  3.18146  2.89801  2.37887  2.77519  2.98518  4.58477  3.61503
          0.02621  4.05057  4.77291  0.61958  0.77255  0.48576  0.95510
    244   2.60193  4.70408  2.91160  2.50464  4.02666  3.34758  3.72109  3.45931  2.52609  3.09165  3.93164  1.95781  3.80342  2.90517  2.96414  2.57795  2.24012  3.13094  5.32657  3.63717    266 n - - -
          2.68618  4.42225  2.77519  2.73123  3.46354  2.40513  3.72494  3.29354  2.67741  2.69355  4.24690  2.90347  2.73739  3.18146  2.89801  2.37887  2.77519  2.98518  4.58477  3.61503
          0.02621  4.05057  4.77291  0.61958  0.77255  0.48576  0.95510
    245   3.00472  4.72870  3.63172  3.49897  4.47322  3.40630  4.55896  4.06802  3.57222  3.67407  4.73377  3.78614  0.55432  3.95552  3.79469  3.17853  3.46095  3.69246  5.60749  4.59739    267 P - - -
          2.68618  4.42225  2.77519  2.73123  3.46354  2.40513  3.72494  3.29354  2.67741  2.69355  4.24690  2.90347  2.73739  3.18146  2.89801  2.37887  2.77519  2.98518  4.58477  3.61503
          0.02621  4.05057  4.77291  0.61958  0.77255  0.48576  0.95510
    246   3.21618  5.03611  3.72596  3.20412  4.43632  3.66551  3.96786  3.99332  2.32904  3.47700  4.47550  3.54868  4.16212  3.18193  0.73759  3.29360  3.47172  3.71030  5.44876  4.32819    268 r - - -
          2.68618  4.42225  2.77519  2.73123  3.46354  2.40513  3.72494  3.29354  2.67741  2.69355  4.24690  2.90347  2.73739  3.18146  2.89801  2.37887  2.77519  2.98518  4.58477  3.61503
          0.02621  4.05057  4.77291  0.61958  0.77255  0.48576  0.95510
    247   2.67246  4.24638  4.20176  3.62946  3.25506  3.93310  4.26567  2.10722  3.51805  1.51166  2.62934  3.88713  4.27320  3.75310  3.72933  3.16575  2.87528  1.90888  4.93934  3.76742    269 l - - -
          2.68618  4.42225  2.77519  2.73123  3.46354  2.40513  3.72494  3.29354  2.67741  2.69355  4.24690  2.90347  2.73739  3.18146  2.89801  2.37887  2.77519  2.98518  4.58477  3.61503
          0.02621  4.05057  4.77291  0.61958  0.77255  0.48576  0.95510
    248   1.39161  4.19169  3.41840  3.18620  4.37369  1.58165  4.28871  3.74990  3.29534  3.47722  4.31310  3.33298  3.71982  3.56918  3.59994  2.39968  2.74868  3.19810  5.71934  4.51189    270 a - - -
          2.68618  4.42225  2.77519  2.73123  3.46354  2.40513  3.72494  3.29354  2.67741  2.69355  4.24690  2.90347  2.73739  3.18146  2.89801  2.37887  2.77519  2.98518  4.58477  3.61503
          0.02621  4.05057  4.77291  0.61958  0.77255  0.48576  0.95510
    249   2.60912  5.01442  2.95335  2.00030  4.33261  3.43325  3.58571  3.72093  1.82269  3.28439  3.92902  2.92605  3.82619  2.55784  2.51812  2.66571  2.89850  3.28959  5.44227  4.10427    271 k - - -
          2.68618  4.42225  2.77519  2.73123  3.46354  2.40513  3.72494  3.29354  2.67741  2.69355  4.24690  2.90347  2.73739  3.18146  2.89801  2.37887  2.77519  2.98518  4.58477  3.61503
          0.02621  4.05057  4.77291  0.61958  0.77255  0.48576  0.95510
    250   2.57732  4.65320  2.34472  2.50197  3.86739  3.40611  3.65580  3.10603  2.49348  2.59989  3.38894  2.93108  3.60378  2.83696  2.93849  2.63777  2.55580  2.92092  5.18909  3.88131    272 d - - -
          2.68618  4.42225  2.77519  2.73123  3.46354  2.40513  3.72494  3.29354  2.67741  2.69355  4.24690  2.90347  2.73739  3.18146  2.89801  2.37887  2.77519  2.98518  4.58477  3.61503
          0.02621  4.05057  4.77291  0.61958  0.77255  0.48576  0.95510
    251   3.38439  4.69461  4.61385  4.19656  1.03534  4.29169  3.64771  2.98355  4.01650  2.30919  3.38585  4.08044  4.59876  4.06357  4.08184  3.63614  3.60907  2.94678  2.96888  2.14548    273 f - - -
          2.68618  4.42225  2.77519  2.73123  3.46354  2.40513  3.72494  3.29354  2.67741  2.69355  4.24690  2.90347  2.73739  3.18146  2.89801  2.37887  2.77519  2.98518  4.58477  3.61503
          0.02621  4.05057  4.77291  0.61958  0.77255  0.48576  0.95510
    252   2.96470  4.49276  4.70031  4.13812  3.09669  4.39039  4.72872  1.67661  4.01854  1.13619  2.92403  4.38900  4.63382  4.18163  4.17739  3.72284  3.36999  2.02763  5.16807  4.05281    274 l - - -
          2.68618  4.42225  2.77519  2.73123  3.46354  2.40513  3.72494  3.29354  2.67741  2.69355  4.24690  2.90347  2.73739  3.18146  2.89801  2.37887  2.77519  2.98518  4.58477  3.61503
          0.02621  4.05057  4.77291  0.61958  0.77255  0.48576  0.95510
    253   2.58995  4.83334  2.93406  2.28399  3.90542  3.40573  3.60091  3.20810  2.15067  2.98785  3.79190  2.36038  3.79639  2.68623  2.73085  2.61122  2.79308  3.14255  5.32171  3.97998    275 k - - -
          2.68618  4.42225  2.77519  2.73123  3.46354  2.40513  3.72494  3.29354  2.67741  2.69355  4.24690  2.90347  2.73739  3.18146  2.89801  2.37887  2.77519  2.98518  4.58477  3.61503
          0.02621  4.05057  4.77291  0.61958  0.77255  0.48576  0.95510
    254   3.15295  4.23617  4.32445  3.86736  2.20011  4.02797  3.72802  2.96129  3.67003  2.42160  3.61371  3.91567  4.41841  3.86953  3.82293  3.40162  3.41179  2.86042  1.30820  2.35924    276 w - - -
          2.68618  4.42225  2.77519  2.73123  3.46354  2.40513  3.72494  3.29354  2.67741  2.69355  4.24690  2.90347  2.73739  3.18146  2.89801  2.37887  2.77519  2.98518  4.58477  3.61503
          0.02621  4.05057  4.77291  0.61958  0.77255  0.48576  0.95510
    255   2.28775  4.22107  4.30991  3.77697  3.56776  3.99247  4.52568  1.78425  3.68109  2.26264  3.43806  4.02539  4.39651  3.95992  3.92790  3.33407  3.04280  1.25095  5.27934  4.07027    277 v - - -
          2.68618  4.42225  2.77519  2.73123  3.46354  2.40513  3.72494  3.29354  2.67741  2.69355  4.24690  2.90347  2.73739  3.18146  2.89801  2.37887  2.77519  2.98518  4.58477  3.61503
          0.02621  4.05057  4.77291  0.61958  0.77255  0.48576  0.95510
    256   2.73755  5.06043  1.70250  2.24079  4.42817  3.28242  3.73538  3.86541  2.63391  3.44898  4.27393  2.76718  3.82836  2.89449  3.14451  2.67369  2.05883  3.48359  5.65626  4.21733    278 d - - -
          2.68618  4.42225  2.77519  2.73123  3.46354  2.40513  3.72494  3.29354  2.67741  2.69355  4.24690  2.90347  2.73739  3.18146  2.89801  2.37887  2.77519  2.98518  4.58477  3.61503
          0.02621  4.05057  4.77291  0.61958  0.77255  0.48576  0.95510
    257   2.76363  5.10424  2.58020  1.26563  4.41987  3.35556  3.73521  3.75083  2.49174  3.41051  4.28033  2.89182  3.88382  2.89662  2.76531  2.80152  3.08913  3.48376  5.61590  4.24595    279 e - - -
          2.68618  4.42225  2.77519  2.73123  3.46354  2.40513  3.72494  3.29354  2.67741  2.69355  4.24690  2.90347  2.73739  3.18146  2.89801  2.37887  2.77519  2.98518  4.58477  3.61503
          0.02621  4.05057  4.77291  0.61958  0.77255  0.48576  0.95510
    258   2.89191  5.52517  1.45594  1.59362  4.80671  3.25676  3.75772  4.32236  2.65855  3.80744  4.63945  2.69966  3.85693  2.81098  3.31685  2.82246  3.21334  3.89091  5.96565  4.46388    280 d - - -
          2.68618  4.42225  2.77519  2.73123  3.46354  2.40513  3.72494  3.29354  2.67741  2.69355  4.24690  2.90347  2.73739  3.18146  2.89801  2.37887  2.77519  2.98518  4.58477  3.61503
          0.02621  4.05057  4.77291  0.61958  0.77255  0.48576  0.95510
    259   2.31377  4.28222  3.42597  2.90703  3.78522  3.26193  3.95463  3.06027  2.92014  2.83747  3.72023  3.27757  3.60009  3.23787  3.27318  1.84703  2.55678  2.00741  5.19683  3.96051    281 s - - -
          2.68618  4.42225  2.77519  2.73123  3.46354  2.40513  3.72494  3.29354  2.67741  2.69355  4.24690  2.90347  2.73739  3.18146  2.89801  2.37887  2.77519  2.98518  4.58477  3.61503
          0.02621  4.05057  4.77291  0.61958  0.77255  0.48576  0.95510
    260   3.15644  4.44786  4.89268  4.37362  3.51629  4.54534  5.04922  1.20031  4.26214  1.86107  3.31301  4.59894  4.80921  4.49474  4.44460  3.91991  3.40844  1.34530  5.50755  4.32854    282 i - - -
          2.68618  4.42225  2.77519  2.73123  3.46354  2.40513  3.72494  3.29354  2.67741  2.69355  4.24690  2.90347  2.73739  3.18146  2.89801  2.37887  2.77519  2.98518  4.58477  3.61503
          0.02621  4.05057  4.77291  0.61958  0.77255  0.48576  0.95510
    261   2.57660  4.24159  3.54856  2.97425  3.36931  3.57452  3.50445  2.29623  2.66039  2.09956  3.34406  3.34944  3.95116  3.14411  3.06560  2.81495  2.73053  2.25835  4.82814  3.60529    283 l - - -
          2.68618  4.42225  2.77519  2.73123  3.46354  2.40513  3.72494  3.29354  2.67741  2.69355  4.24690  2.90347  2.73739  3.18146  2.89801  2.37887  2.77519  2.98518  4.58477  3.61503
          0.02621  4.05057  4.77291  0.61958  0.77255  0.48576  0.95510
    262   2.55614  5.01765  2.88541  2.37790  4.34933  2.94853  3.61149  3.77772  1.71899  3.30540  4.10460  2.92469  3.69010  2.39388  2.62054  2.65744  2.92963  3.40997  5.46757  4.13170    284 k - - -
          2.68618  4.42225  2.77519  2.73123  3.46354  2.40513  3.72494  3.29354  2.67741  2.69355  4.24690  2.90347  2.73739  3.18146  2.89801  2.37887  2.77519  2.98518  4.58477  3.61503
          0.02621  4.05057  4.77291  0.61958  0.77255  0.48576  0.95510
    263   3.13742  4.43369  4.86610  4.33679  3.50202  4.51873  5.00281  1.22245  4.22820  1.94662  3.09783  4.56326  4.78130  4.45380  4.40957  3.88409  3.38612  1.32997  5.47329  4.30437    285 i - - -
          2.68618  4.42225  2.77519  2.73123  3.46354  2.40513  3.72494  3.29354  2.67741  2.69355  4.24690  2.90347  2.73739  3.18146  2.89801  2.37887  2.77519  2.98518  4.58477  3.61503
          0.02621  4.05057  4.77291  0.61958  0.77255  0.48576  0.95510
    264   2.97454  3.87376  4.66210  4.09924  3.00394  4.24524  4.62231  1.28290  3.98232  1.80964  3.03042  4.28757  4.53805  4.16397  4.12766  3.57496  3.21224  1.76625  5.12174  3.95504    286 i - - -
          2.68618  4.42225  2.77519  2.73123  3.46354  2.40513  3.72494  3.29354  2.67741  2.69355  4.24690  2.90347  2.73739  3.18146  2.89801  2.37887  2.77519  2.98518  4.58477  3.61503
          0.02621  4.05057  4.77291  0.61958  0.77255  0.48576  0.95510
    265   2.46907  4.70729  2.94936  2.40149  3.92835  3.28239  3.63308  3.25467  2.15709  2.58997  3.75954  2.96021  3.78775  2.73538  2.78580  2.59148  2.77436  2.75953  5.22212  3.90652    287 k - - -
          2.68618  4.42225  2.77519  2.73123  3.46354  2.40513  3.72494  3.29354  2.67741  2.69355  4.24690  2.90347  2.73739  3.18146  2.89801  2.37887  2.77519  2.98518  4.58477  3.61503
          0.02621  4.05057  4.77291  0.61958  0.77255  0.48576  0.95510
    266   2.88086  4.87721  2.82232  2.72762  4.26976  3.31129  4.07919  4.02234  2.99997  3.64985  4.60671  0.87748  3.97345  3.35517  3.35819  2.94308  3.27039  3.62631  5.55539  4.20756    288 n - - -
          2.68618  4.42225  2.77519  2.73123  3.46354  2.40513  3.72494  3.29354  2.67741  2.69355  4.24690  2.90347  2.73739  3.18146  2.89801  2.37887  2.77519  2.98518  4.58477  3.61503
          0.02621  4.05057  4.77291  0.61958  0.77255  0.48576  0.95510
    267   2.60478  4.17628  3.83993  3.26383  3.21180  3.68283  3.96301  2.44306  3.15614  1.93712  3.10650  3.56457  4.05158  3.42793  3.41109  2.95938  2.09148  2.31959  3.37080  3.54074    289 l - - -
          2.68618  4.42225  2.77519  2.73123  3.46354  2.40513  3.72494  3.29354  2.67741  2.69355  4.24690  2.90347  2.73739  3.18146  2.89801  2.37887  2.77519  2.98518  4.58477  3.61503
          0.02621  4.05057  4.77291  0.61958  0.77255  0.48576  0.95510
    268   2.71404  4.44673  3.44795  2.81380  2.69524  3.62958  3.71407  2.95327  2.85525  2.58000  3.54323  3.32171  3.92668  2.77896  3.19241  2.89775  2.94531  2.73762  4.55544  1.86144    290 y - - -
          2.68618  4.42225  2.77519  2.73123  3.46354  2.40513  3.72494  3.29354  2.67741  2.69355  4.24690  2.90347  2.73739  3.18146  2.89801  2.37887  2.77519  2.98518  4.58477  3.61503
          0.02621  4.05057  4.77291  0.61958  0.77255  0.48576  0.95510
    269   2.50203  5.11767  2.32488  1.98539  4.43423  3.28352  3.58319  3.90634  2.08949  3.40836  4.17458  2.78161  3.78355  2.63041  2.75361  2.55613  2.82062  3.49458  5.56106  4.15568    291 e - - -
          2.68618  4.42225  2.77519  2.73123  3.46354  2.40513  3.72494  3.29354  2.67741  2.69355  4.24690  2.90347  2.73739  3.18146  2.89801  2.37887  2.77519  2.98518  4.58477  3.61503
          0.02621  4.05057  4.77291  0.61958  0.77255  0.48576  0.95510
    270   3.67178  4.89907  4.66558  4.35905  1.13625  4.41918  3.49226  3.34490  4.20258  2.66909  3.94019  4.10086  4.72615  4.16060  4.22720  3.79026  3.89334  3.27403  3.62881  1.27491    292 f - - -
          2.68618  4.42225  2.77519  2.73123  3.46354  2.40513  3.72494  3.29354  2.67741  2.69355  4.24690  2.90347  2.73739  3.18146  2.89801  2.37887  2.77519  2.98518  4.58477  3.61503
          0.02621  4.05057  4.77291  0.61958  0.77255  0.48576  0.95510
    271   2.53011  4.37808  3.32856  2.44669  3.55374  3.51975  3.79636  2.35260  2.75434  2.59511  3.49598  3.22624  3.91856  3.02484  3.12786  2.45306  2.82626  2.17982  4.98490  3.73593    293 v - - -
          2.68618  4.42225  2.77519  2.73123  3.46354  2.40513  3.72494  3.29354  2.67741  2.69355  4.24690  2.90347  2.73739  3.18146  2.89801  2.37887  2.77519  2.98518  4.58477  3.61503
          0.02621  4.05057  4.77291  0.61958  0.77255  0.48576  0.95510
    272   2.32834  5.08321  2.41223  2.04412  4.39341  3.35547  3.30603  3.85851  2.06854  3.37066  4.14087  2.80035  3.78444  2.70981  2.78225  2.61340  2.83841  3.45652  5.53088  4.11587    294 e - - -
          2.68618  4.42225  2.77519  2.73123  3.46354  2.40513  3.72494  3.29354  2.67741  2.69355  4.24690  2.90347  2.73739  3.18146  2.89801  2.37887  2.77519  2.98518  4.58477  3.61503
          0.02621  4.05057  4.77291  0.61958  0.77255  0.48576  0.95510
    273   2.59115  4.90587  2.87580  1.92550  4.17828  3.40182  3.55235  3.61294  2.09329  3.17488  3.95049  2.84912  3.79541  2.67873  2.69393  2.61295  2.83102  3.25919  4.12519  3.75453    295 e - - -
          2.68618  4.42225  2.77519  2.73123  3.46354  2.40513  3.72494  3.29354  2.67741  2.69355  4.24690  2.90347  2.73739  3.18146  2.89801  2.37887  2.77519  2.98518  4.58477  3.61503
          0.02621  4.05057  4.77291  0.61958  0.77255  0.48576  0.95510
    274   2.48222  4.18554  3.75367  3.18555  3.05451  3.64581  3.61094  2.61894  3.09302  2.32300  2.73100  3.49504  4.01882  3.36503  3.36305  2.91701  2.84385  2.23878  4.65010  2.21794    296 y - - -
          2.68618  4.42225  2.77519  2.73123  3.46354  2.40513  3.72494  3.29354  2.67741  2.69355  4.24690  2.90347  2.73739  3.18146  2.89801  2.37887  2.77519  2.98518  4.58477  3.61503
          0.02621  4.05057  4.77291  0.61958  0.77255  0.48576  0.95510
    275   3.25067  4.55917  4.88940  4.33823  3.23215  4.56543  4.92448  1.31668  4.19379  1.29078  2.82624  4.58579  4.77182  4.35539  4.33502  3.92124  3.48237  1.96563  5.28353  4.17640    297 l - - -
          2.68618  4.42225  2.77519  2.73123  3.46354  2.40513  3.72494  3.29354  2.67741  2.69355  4.24690  2.90347  2.73739  3.18146  2.89801  2.37887  2.77519  2.98518  4.58477  3.61503
          0.02621  4.05057  4.77291  0.61958  0.77255  0.48576  0.95510
    276   2.73127  5.30244  1.48662  2.16797  4.62811  2.75588  3.59176  4.11977  2.62649  3.63411  4.44887  2.46029  3.83411  2.87868  3.20970  2.62219  3.10001  3.70439  5.80807  4.35331    298 d - - -
          2.68618  4.42225  2.77519  2.73123  3.46354  2.40513  3.72494  3.29354  2.67741  2.69355  4.24690  2.90347  2.73739  3.18146  2.89801  2.37887  2.77519  2.98518  4.58477  3.61503
          0.02621  4.05057  4.77291  0.61958  0.77255  0.48576  0.95510
    277   2.59433  4.89274  2.95298  2.38765  4.16701  2.80110  3.47918  3.57238  2.04763  3.13125  3.95824  2.85657  3.41938  2.69735  2.48057  2.62451  2.81866  3.24626  5.36323  3.51435    299 k - - -
          2.68618  4.42225  2.77519  2.73123  3.46354  2.40513  3.72494  3.29354  2.67741  2.69355  4.24690  2.90347  2.73739  3.18146  2.89801  2.37887  2.77519  2.98518  4.58477  3.61503
          0.02621  4.05057  4.77291  0.61958  0.77255  0.48576  0.95510
    278   2.68160  5.14412  2.20931  2.16749  4.45675  3.33756  3.61887  3.92808  1.96354  3.43533  4.21148  2.65383  3.79572  2.69950  2.90206  2.35914  2.77367  3.52072  5.59379  4.18497    300 k - - -
          2.68618  4.42225  2.77519  2.73123  3.46354  2.40513  3.72494  3.29354  2.67741  2.69355  4.24690  2.90347  2.73739  3.18146  2.89801  2.37887  2.77519  2.98518  4.58477  3.61503
          0.07409  4.05057  2.91872  0.61958  0.77255  0.48576  0.95510
    279   1.73349  4.33161  3.33918  2.90788  3.88244  3.22012  3.96252  3.13539  2.86749  2.60925  3.81790  3.24274  2.22909  3.21853  3.21899  2.59627  2.79795  2.81560  5.29590  4.03892    301 a - - -
          2.68618  4.42225  2.77519  2.73123  3.46354  2.40513  3.72494  3.29354  2.67741  2.69355  4.24690  2.90347  2.73739  3.18146  2.89801  2.37887  2.77519  2.98518  4.58477  3.61503
          0.02748  4.00395  4.72629  0.61958  0.77255  0.53427  0.88213
    280   2.58628  4.48425  3.19785  2.46742  3.67576  3.47219  3.73912  2.61725  2.61790  2.67376  3.59336  3.13037  2.45237  2.96363  2.97901  2.72670  2.82842  2.52835  5.07264  3.80375    302 p - - -
          2.68618  4.42225  2.77519  2.73123  3.46354  2.40513  3.72494  3.29354  2.67741  2.69355  4.24690  2.90347  2.73739  3.18146  2.89801  2.37887  2.77519  2.98518  4.58477  3.61503
          0.31522  4.00395  1.37781  0.61958  0.77255  0.45658  1.00360
    281   2.44807  4.47165  2.89539  2.49038  3.86248  2.29865  3.73113  3.22675  2.57904  2.53755  3.80014  2.82391  3.76224  2.95598  2.95597  2.60295  2.78940  2.91698  5.21058  3.91753    303 g - - -
          2.68618  4.42225  2.77519  2.73123  3.46354  2.40513  3.72494  3.29354  2.67741  2.69355  4.24690  2.90347  2.73739  3.18146  2.89801  2.37887  2.77519  2.98518  4.58477  3.61503
          0.03427  3.78635  4.50870  0.61958  0.77255  0.71159  0.67504
    282   2.40447  4.48520  2.64452  2.48450  4.13469  1.93179  3.78002  3.56291  2.65803  3.19762  4.04194  2.92636  3.19767  2.98519  2.92754  2.51812  2.79466  3.15722  5.42485  4.12159    304 g - - -
          2.68618  4.42225  2.77519  2.73123  3.46354  2.40513  3.72494  3.29354  2.67741  2.69355  4.24690  2.90347  2.73739  3.18146  2.89801  2.37887  2.77519  2.98518  4.58477  3.61503
          0.03427  3.78635  4.50870  0.61958  0.77255  0.36672  1.18092
    283   2.85843  4.84503  3.23973  2.73869  3.56254  3.58951  3.67160  3.46355  1.55468  3.03999  3.96033  3.17898  3.99830  2.94059  2.62638  2.91905  3.07963  3.20042  4.96036  2.23308    305 k - - -
          2.68618  4.42225  2.77519  2.73123  3.46354  2.40513  3.72494  3.29354  2.67741  2.69355  4.24690  2.90347  2.73739  3.18146  2.89801  2.37887  2.77519  2.98518  4.58477  3.61503
          0.02621  4.05057  4.77291  0.61958  0.77255  0.48576  0.95510
    284   2.68818  4.68489  3.09187  1.83196  3.81158  3.50913  3.74157  2.93846  2.53516  2.18898  3.71245  3.09898  3.91748  2.94147  2.86785  2.78226  2.92302  2.86359  5.20783  3.90981    306 e - - -
          2.68618  4.42225  2.77519  2.73123  3.46354  2.40513  3.72494  3.29354  2.67741  2.69355  4.24690  2.90347  2.73739  3.18146  2.89801  2.37887  2.77519  2.98518  4.58477  3.61503
          0.02621  4.05057  4.77291  0.61958  0.77255  0.48576  0.95510
    285   3.20845  4.98825  3.31709  3.09830  3.42336  3.61004  0.81635  3.93901  2.93713  3.40902  4.46860  3.49905  4.17407  3.46783  3.19040  3.27853  3.51930  3.67091  4.88528  3.36991    307 h - - -
          2.68618  4.42225  2.77519  2.73123  3.46354  2.40513  3.72494  3.29354  2.67741  2.69355  4.24690  2.90347  2.73739  3.18146  2.89801  2.37887  2.77519  2.98518  4.58477  3.61503
          0.02621  4.05057  4.77291  0.61958  0.77255  0.48576  0.95510
    286   2.68842  4.17763  4.05047  3.48060  3.18935  2.98214  4.13391  1.76228  3.37910  2.17142  2.65752  3.74331  4.16489  3.62641  3.60611  3.09268  2.92859  1.92642  4.86527  3.66927    308 i - - -
          2.68618  4.42225  2.77519  2.73123  3.46354  2.40513  3.72494  3.29354  2.67741  2.69355  4.24690  2.90347  2.73739  3.18146  2.89801  2.37887  2.77519  2.98518  4.58477  3.61503
          0.02621  4.05057  4.77291  0.61958  0.77255  0.48576  0.95510
    287   2.90131  4.65556  3.61128  3.53505  4.66742  0.50050  4.64122  4.31352  3.74035  3.94426  4.92388  3.77607  4.05221  4.05068  3.95372  3.07888  3.39642  3.80745  5.71222  4.77648    309 G - - -
          2.68618  4.42225  2.77519  2.73123  3.46354  2.40513  3.72494  3.29354  2.67741  2.69355  4.24690  2.90347  2.73739  3.18146  2.89801  2.37887  2.77519  2.98518  4.58477  3.61503
          0.02621  4.05057  4.77291  0.61958  0.77255  0.48576  0.95510
    288   3.27330  4.88654  3.75644  3.36975  2.26056  3.98177  1.98116  3.51003  3.20121  2.93784  4.04598  3.60418  4.36853  3.53726  3.45527  3.33660  3.50475  3.32748  3.90225  1.29965    310 y - - -
          2.68618  4.42225  2.77519  2.73123  3.46354  2.40513  3.72494  3.29354  2.67741  2.69355  4.24690  2.90347  2.73739  3.18146  2.89801  2.37887  2.77519  2.98518  4.58477  3.61503
          0.02621  4.05057  4.77291  0.61958  0.77255  0.48576  0.95510
    289   3.25883  4.56697  4.89004  4.34576  3.24196  4.57329  4.93743  1.32047  4.19173  1.26303  2.94993  4.59425  4.78368  4.36718  4.33659  3.93482  3.49314  1.94998  5.29724  4.17587    311 l - - -
          2.68618  4.42225  2.77519  2.73123  3.46354  2.40513  3.72494  3.29354  2.67741  2.69355  4.24690  2.90347  2.73739  3.18146  2.89801  2.37887  2.77519  2.98518  4.58477  3.61503
          0.02621  4.05057  4.77291  0.61958  0.77255  0.48576  0.95510
    290   3.13139  4.42965  4.86598  4.35181  3.43640  4.50929  5.02465  1.23736  4.25099  2.02152  3.34563  4.57025  4.78949  4.48492  4.43804  3.88413  3.38699  1.24417  5.49951  4.29987    312 i - - -
          2.68618  4.42225  2.77519  2.73123  3.46354  2.40513  3.72494  3.29354  2.67741  2.69355  4.24690  2.90347  2.73739  3.18146  2.89801  2.37887  2.77519  2.98518  4.58477  3.61503
          0.02621  4.05057  4.77291  0.61958  0.77255  0.48576  0.95510
    291   3.19033  5.33492  0.69269  2.46345  4.73807  3.35406  4.10079  4.36879  3.22059  3.94671  4.93211  3.02748  4.01975  3.34262  3.75841  3.13493  3.53388  3.99011  5.87110  4.58595    313 D - - -
          2.68618  4.42225  2.77519  2.73123  3.46354  2.40513  3.72494  3.29354  2.67741  2.69355  4.24690  2.90347  2.73739  3.18146  2.89801  2.37887  2.77519  2.98518  4.58477  3.61503
          0.02621  4.05057  4.77291  0.61958  0.77255  0.48576  0.95510
    292   2.97718  5.08035  3.43669  2.70550  4.46403  3.65656  3.62725  3.80856  1.79332  3.30639  3.85455  3.18607  4.01928  2.76763  1.31250  2.99083  3.15377  3.50316  5.41243  4.21748    314 r - - -
          2.68618  4.42225  2.77519  2.73123  3.46354  2.40513  3.72494  3.29354  2.67741  2.69355  4.24690  2.90347  2.73739  3.18146  2.89801  2.37887  2.77519  2.98518  4.58477  3.61503
          0.02621  4.05057  4.77291  0.61958  0.77255  0.48576  0.95510
    293   2.06101  4.34749  3.34277  2.76994  3.78483  2.81796  3.87610  3.08727  2.80656  2.83485  3.62751  3.21415  3.83156  3.13298  3.18451  2.62503  1.95963  2.50478  5.17869  3.92807    315 t - - -
          2.68618  4.42225  2.77519  2.73123  3.46354  2.40513  3.72494  3.29354  2.67741  2.69355  4.24690  2.90347  2.73739  3.18146  2.89801  2.37887  2.77519  2.98518  4.58477  3.61503
          0.02621  4.05057  4.77291  0.61958  0.77255  0.48576  0.95510
    294   2.45525  4.37572  3.26454  3.16120  4.45072  0.86247  4.35705  3.98761  3.37302  3.68209  4.56892  3.38429  3.82585  3.67191  3.65640  2.51576  2.95858  3.43047  5.73519  4.53133    316 g - - -
          2.68618  4.42225  2.77519  2.73123  3.46354  2.40513  3.72494  3.29354  2.67741  2.69355  4.24690  2.90347  2.73739  3.18146  2.89801  2.37887  2.77519  2.98518  4.58477  3.61503
          0.02621  4.05057  4.77291  0.61958  0.77255  0.48576  0.95510
    295   3.24689  4.63713  4.33939  3.89918  1.62528  4.14277  3.59091  3.06108  3.76811  2.44354  3.68706  3.90468  4.08087  3.88271  3.90946  3.46710  3.47574  2.90353  3.82865  1.27448    317 y - - -
          2.68618  4.42225  2.77519  2.73123  3.46354  2.40513  3.72494  3.29354  2.67741  2.69355  4.24690  2.90347  2.73739  3.18146  2.89801  2.37887  2.77519  2.98518  4.58477  3.61503
          0.02621  4.05057  4.77291  0.61958  0.77255  0.48576  0.95510
    296   2.57250  4.91299  2.88683  2.16327  4.19127  3.39209  3.21880  3.62861  2.24258  2.89482  3.64397  2.79283  3.67921  2.36780  2.75313  2.56540  2.82339  3.26761  5.38432  3.92427    318 e - - -
          2.68618  4.42225  2.77519  2.73123  3.46354  2.40513  3.72494  3.29354  2.67741  2.69355  4.24690  2.90347  2.73739  3.18146  2.89801  2.37887  2.77519  2.98518  4.58477  3.61503
          0.02621  4.05057  4.77291  0.61958  0.77255  0.48576  0.95510
    297   2.62380  4.86587  2.92599  1.95030  4.19861  3.41195  3.59330  3.52972  2.07721  3.18507  3.98155  2.88527  3.80553  2.72354  2.51931  2.62904  2.78872  2.93423  5.38173  4.00985    319 e - - -
          2.68618  4.42225  2.77519  2.73123  3.46354  2.40513  3.72494  3.29354  2.67741  2.69355  4.24690  2.90347  2.73739  3.18146  2.89801  2.37887  2.77519  2.98518  4.58477  3.61503
          0.02621  4.05057  4.77291  0.61958  0.77255  0.48576  0.95510
    298   3.60266  4.84749  4.66988  4.32405  0.90688  4.39723  3.51359  3.27217  4.14956  2.58595  3.84762  4.09316  4.69652  4.13047  4.18365  3.75318  3.82033  3.20943  3.47544  1.75895    320 f - - -
          2.68618  4.42225  2.77519  2.73123  3.46354  2.40513  3.72494  3.29354  2.67741  2.69355  4.24690  2.90347  2.73739  3.18146  2.89801  2.37887  2.77519  2.98518  4.58477  3.61503
          0.02621  4.05057  4.77291  0.61958  0.77255  0.48576  0.95510
    299   2.82831  4.98568  3.25477  2.60908  4.31827  3.56543  3.61969  3.45893  1.39091  3.20144  4.06909  3.09291  3.93930  2.73787  2.14423  2.82521  3.02801  3.21200  5.38036  4.13113    321 k - - -
          2.68618  4.42225  2.77519  2.73123  3.46354  2.40513  3.72494  3.29354  2.67741  2.69355  4.24690  2.90347  2.73739  3.18146  2.89801  2.37887  2.77519  2.98518  4.58477  3.61503
          0.02621  4.05057  4.77291  0.61958  0.77255  0.48576  0.95510
    300   2.74723  5.21197  2.38105  1.76809  4.53002  3.34272  3.63847  4.00021  1.85413  3.49633  4.28271  2.77787  3.81962  2.74635  2.83033  2.63931  2.96201  3.59245  5.64354  4.23735    322 e - - -
          2.68618  4.42225  2.77519  2.73123  3.46354  2.40513  3.72494  3.29354  2.67741  2.69355  4.24690  2.90347  2.73739  3.18146  2.89801  2.37887  2.77519  2.98518  4.58477  3.61503
          0.02621  4.05057  4.77291  0.61958  0.77255  0.48576  0.95510
    301   2.57333  4.31432  3.41741  2.63048  3.25976  3.52446  3.63615  2.69833  2.76000  2.46083  3.30622  3.26046  3.91956  3.10306  2.69726  2.78423  2.80417  2.59096  2.87596  3.36713    323 l - - -
          2.68618  4.42225  2.77519  2.73123  3.46354  2.40513  3.72494  3.29354  2.67741  2.69355  4.24690  2.90347  2.73739  3.18146  2.89801  2.37887  2.77519  2.98518  4.58477  3.61503
          0.02621  4.05057  4.77291  0.61958  0.77255  0.48576  0.95510
    302   2.03705  4.25292  4.08573  3.52742  3.40655  3.88251  4.21817  1.86319  3.43377  2.19022  3.15380  3.81643  4.25463  3.70479  3.68982  3.18537  3.00962  1.63836  5.04381  3.84146    324 v - - -
          2.68618  4.42225  2.77519  2.73123  3.46354  2.40513  3.72494  3.29354  2.67741  2.69355  4.24690  2.90347  2.73739  3.18146  2.89801  2.37887  2.77519  2.98518  4.58477  3.61503
          0.02621  4.05057  4.77291  0.61958  0.77255  0.48576  0.95510
    303   3.35645  4.72091  4.74493  4.23155  2.77769  4.51020  4.68980  2.25297  4.05756  0.79619  2.88528  4.48502  4.73325  4.21966  4.20117  3.88043  3.59050  2.38220  4.99425  3.71844    325 l - - -
          2.68618  4.42225  2.77519  2.73123  3.46354  2.40513  3.72494  3.29354  2.67741  2.69355  4.24690  2.90347  2.73739  3.18146  2.89801  2.37887  2.77519  2.98518  4.58477  3.61503
          0.02621  4.05057  4.77291  0.61958  0.77255  0.48576  0.95510
    304   2.66824  5.12389  2.45819  2.15593  4.45515  3.29991  3.59257  3.91490  1.81740  3.40806  4.18085  2.82911  3.80576  2.64556  2.42242  2.64775  2.89371  3.50972  5.54717  4.16630    326 k - - -
          2.68618  4.42225  2.77519  2.73123  3.46354  2.40513  3.72494  3.29354  2.67741  2.69355  4.24690  2.90347  2.73739  3.18146  2.89801  2.37887  2.77519  2.98518  4.58477  3.61503
          0.02621  4.05057  4.77291  0.61958  0.77255  0.48576  0.95510
    305   2.84179  5.26311  1.62614  2.15583  4.66616  1.88741  3.78612  4.16145  2.76532  3.69417  4.52836  2.63390  3.84476  2.95196  3.32591  2.77828  3.14438  3.70065  5.87176  4.41352    327 d - - -
          2.68617  4.42227  2.77521  2.73120  3.46355  2.40513  3.72496  3.29356  2.67740  2.69354  4.24691  2.90348  2.73736  3.18144  2.89802  2.37887  2.77521  2.98517  4.58478  3.61505
          0.03850  3.59479  4.57548  0.99899  0.45926  0.48576  0.95510
    306   2.99941  4.41300  4.60135  4.12774  3.60509  4.23721  4.88292  1.74137  3.98694  2.14701  3.44459  4.34541  4.63494  4.29942  4.20627  3.63328  3.27714  0.94959  5.51275  4.27861    339 v - - -
          2.68618  4.42225  2.77519  2.73123  3.46354  2.40513  3.72494  3.29354  2.67741  2.69355  4.24690  2.90347  2.73739  3.18146  2.89801  2.37887  2.77519  2.98518  4.58477  3.61503
          0.02626  4.04872  4.77106  0.61958  0.77255  0.48778  0.95189
    307   2.58257  4.99066  2.76391  2.05804  4.28913  3.37291  3.48104  3.54117  2.16925  3.27394  4.04649  2.58681  3.77497  2.52961  2.80681  2.55099  2.61329  3.26892  5.44961  4.04120    340 e - - -
          2.68618  4.42225  2.77519  2.73123  3.46354  2.40513  3.72494  3.29354  2.67741  2.69355  4.24690  2.90347  2.73739  3.18146  2.89801  2.37887  2.77519  2.98518  4.58477  3.61503
          0.02626  4.04872  4.77106  0.61958  0.77255  0.48778  0.95189
    308   3.27095  4.66261  4.62777  4.11772  2.73187  4.39785  4.58940  2.25548  3.95725  0.84721  2.96594  4.36740  4.53158  4.13685  4.11548  3.75975  3.50962  2.37746  4.94482  3.64706    341 l - - -
          2.68618  4.42225  2.77519  2.73123  3.46354  2.40513  3.72494  3.29354  2.67741  2.69355  4.24690  2.90347  2.73739  3.18146  2.89801  2.37887  2.77519  2.98518  4.58477  3.61503
          0.02626  4.04872  4.77106  0.61958  0.77255  0.48778  0.95189
    309   2.64087  4.92989  2.67305  2.34868  4.31791  2.85180  3.67732  3.76307  2.38178  3.32390  4.12633  2.06629  2.72248  2.82139  2.94197  2.55845  2.86502  3.37894  5.52300  4.15468    342 n - - -
          2.68618  4.42225  2.77519  2.73123  3.46354  2.40513  3.72494  3.29354  2.67741  2.69355  4.24690  2.90347  2.73739  3.18146  2.89801  2.37887  2.77519  2.98518  4.58477  3.61503
          0.02626  4.04872  4.77106  0.61958  0.77255  0.48778  0.95189
    310   2.72464  5.10921  2.49729  1.94758  4.41165  3.30203  3.66550  3.86391  2.29481  3.40453  4.21081  2.80465  2.16730  2.79246  2.95452  2.64764  2.98486  3.48620  5.59050  4.19956    343 e - - -
          2.68618  4.42225  2.77519  2.73123  3.46354  2.40513  3.72494  3.29354  2.67741  2.69355  4.24690  2.90347  2.73739  3.18146  2.89801  2.37887  2.77519  2.98518  4.58477  3.61503
          0.02626  4.04872  4.77106  0.61958  0.77255  0.48778  0.95189
    311   2.67731  5.01095  2.79504  1.82550  4.31097  3.28167  3.61058  3.41611  1.91564  3.27292  4.08284  2.87470  3.81911  2.72429  2.73677  2.66454  2.87700  3.37757  5.46429  4.10921    344 e - - -
          2.68618  4.42225  2.77519  2.73123  3.46354  2.40513  3.72494  3.29354  2.67741  2.69355  4.24690  2.90347  2.73739  3.18146  2.89801  2.37887  2.77519  2.98518  4.58477  3.61503
          0.02626  4.04872  4.77106  0.61958  0.77255  0.48778  0.95189
    312   1.23350  3.63542  3.78460  3.34255  3.99446  2.93030  4.22934  3.22577  3.27084  3.05589  3.93229  3.43769  3.75853  3.55491  3.55395  2.45478  2.20821  2.71838  5.41472  4.22070    345 a - - -
          2.68618  4.42225  2.77519  2.73123  3.46354  2.40513  3.72494  3.29354  2.67741  2.69355  4.24690  2.90347  2.73739  3.18146  2.89801  2.37887  2.77519  2.98518  4.58477  3.61503
          0.02626  4.04872  4.77106  0.61958  0.77255  0.48778  0.95189
    313   2.57854  4.53122  3.16936  2.36483  3.66290  3.47141  3.64933  2.86352  2.33202  2.55780  3.01676  3.08228  3.85586  2.75612  2.86142  2.69412  2.80885  2.66336  5.07506  3.79709    346 k - - -
          2.68618  4.42225  2.77519  2.73123  3.46354  2.40513  3.72494  3.29354  2.67741  2.69355  4.24690  2.90347  2.73739  3.18146  2.89801  2.37887  2.77519  2.98518  4.58477  3.61503
          0.02626  4.04872  4.77106  0.61958  0.77255  0.48778  0.95189
    314   2.64970  4.19089  3.85758  3.12744  3.32026  3.72704  4.02302  2.24491  3.11623  2.17580  2.97891  3.59750  4.09353  3.46379  3.38211  2.98330  2.84280  1.58678  4.85908  3.65253    347 v - - -
          2.68618  4.42225  2.77519  2.73123  3.46354  2.40513  3.72494  3.29354  2.67741  2.69355  4.24690  2.90347  2.73739  3.18146  2.89801  2.37887  2.77519  2.98518  4.58477  3.61503
          0.02626  4.04872  4.77106  0.61958  0.77255  0.48778  0.95189
    315   1.91107  4.59083  3.12740  2.56051  3.79744  3.45689  3.67994  3.15979  2.33385  2.83770  3.69091  3.03223  3.85201  2.82262  2.81739  2.67767  2.75974  2.75430  5.13401  3.55589    348 a - - -
          2.68618  4.42225  2.77519  2.73123  3.46354  2.40513  3.72494  3.29354  2.67741  2.69355  4.24690  2.90347  2.73739  3.18146  2.89801  2.37887  2.77519  2.98518  4.58477  3.61503
          0.02626  4.04872  4.77106  0.61958  0.77255  0.48778  0.95189
    316   2.67161  5.17100  2.28073  1.83942  4.48858  3.31046  3.50044  3.96833  2.28321  3.46170  4.22898  2.63636  3.78884  2.50130  2.79999  2.56412  2.85120  3.54874  5.60920  4.19191    349 e - - -
          2.68618  4.42225  2.77519  2.73123  3.46354  2.40513  3.72494  3.29354  2.67741  2.69355  4.24690  2.90347  2.73739  3.18146  2.89801  2.37887  2.77519  2.98518  4.58477  3.61503
          0.02626  4.04872  4.77106  0.61958  0.77255  0.48778  0.95189
    317   2.58321  4.45129  2.84632  2.35455  3.90115  3.39560  3.32926  3.53280  2.36769  3.12315  3.89293  2.42945  3.51210  2.71929  2.35132  2.57703  2.80144  3.20036  5.34064  3.83591    350 r - - -
          2.68618  4.42225  2.77519  2.73123  3.46354  2.40513  3.72494  3.29354  2.67741  2.69355  4.24690  2.90347  2.73739  3.18146  2.89801  2.37887  2.77519  2.98518  4.58477  3.61503
          0.02626  4.04872  4.77106  0.61958  0.77255  0.48778  0.95189
    318   3.15595  4.45891  4.85225  4.31089  3.40275  4.51358  4.94816  1.18204  4.19806  1.75352  2.92436  4.54489  4.75877  4.39649  4.36686  3.86999  3.39765  1.57339  5.38970  4.24784    351 i - - -
          2.68618  4.42225  2.77519  2.73123  3.46354  2.40513  3.72494  3.29354  2.67741  2.69355  4.24690  2.90347  2.73739  3.18146  2.89801  2.37887  2.77519  2.98518  4.58477  3.61503
          0.02626  4.04872  4.77106  0.61958  0.77255  0.48778  0.95189
    319   2.59253  4.52473  2.96761  2.57909  3.18711  3.47741  3.60603  3.08289  2.60467  2.66147  3.61768  2.75005  3.73971  2.91324  3.02648  2.69848  2.82481  2.82350  5.00133  2.42980    352 y - - -
          2.68618  4.42225  2.77519  2.73123  3.46354  2.40513  3.72494  3.29354  2.67741  2.69355  4.24690  2.90347  2.73739  3.18146  2.89801  2.37887  2.77519  2.98518  4.58477  3.61503
          0.02626  4.04872  4.77106  0.61958  0.77255  0.48778  0.95189
    320   3.49292  4.79841  4.54332  4.15945  1.80560  4.30747  3.54195  3.21907  3.97080  2.56733  3.80570  4.02897  4.62537  4.03657  4.05367  3.66120  3.71708  3.14262  1.29791  1.95497    353 w - - -
          2.68618  4.42225  2.77520  2.73123  3.46354  2.40510  3.72495  3.29354  2.67741  2.69355  4.24690  2.90347  2.73740  3.18146  2.89801  2.37887  2.77520  2.98518  4.58477  3.61503
          0.07116  3.47320  3.27883  0.56140  0.84492  0.48778  0.95189
    321   2.15408  4.72974  2.90447  2.43844  3.98231  3.12114  3.51559  3.37993  2.41497  3.00963  3.83336  2.78164  3.80183  2.76705  2.89466  2.27204  2.74472  3.04809  5.26591  3.73691    355 a - - -
          2.68618  4.42225  2.77519  2.73123  3.46354  2.40513  3.72494  3.29354  2.67741  2.69355  4.24690  2.90347  2.73739  3.18146  2.89801  2.37887  2.77519  2.98518  4.58477  3.61503
          0.03620  4.01908  4.04099  0.61958  0.77255  0.51902  0.90412
    322   2.77262  5.03799  2.44362  1.64653  4.50204  1.84135  3.79251  3.95488  2.66705  3.53346  4.38235  2.84329  3.84091  2.96820  3.15364  2.74326  3.08359  3.55792  5.71397  4.33119    356 e - - -
          2.68618  4.42225  2.77519  2.73123  3.46354  2.40513  3.72494  3.29354  2.67741  2.69355  4.24690  2.90347  2.73739  3.18146  2.89801  2.37887  2.77519  2.98518  4.58477  3.61503
          0.02730  4.01019  4.73254  0.61958  0.77255  0.52804  0.89102
    323   2.56665  4.53905  2.65914  2.56975  3.72348  3.44723  3.67867  2.58820  2.51219  2.77438  3.63155  2.98521  3.62122  2.89347  2.98436  2.66382  2.54755  2.77261  5.08600  3.22536    357 k - - -
          2.68618  4.42225  2.77519  2.73123  3.46354  2.40513  3.72494  3.29354  2.67741  2.69355  4.24690  2.90347  2.73739  3.18146  2.89801  2.37887  2.77519  2.98518  4.58477  3.61503
          0.03121  4.01019  4.37423  0.61958  0.77255  0.52804  0.89102
    324   2.63207  4.99089  2.90041  1.98456  4.22718  3.39764  3.27252  3.70208  2.00044  3.26631  3.99676  2.82912  3.79291  2.62208  2.55065  2.57990  2.79486  3.32803  5.43108  4.07579    358 e - - -
          2.68618  4.42225  2.77519  2.73123  3.46354  2.40513  3.72494  3.29354  2.67741  2.69355  4.24690  2.90347  2.73739  3.18146  2.89801  2.37887  2.77519  2.98518  4.58477  3.61503
          0.02741  4.00639  4.72873  0.61958  0.77255  0.53184  0.88557
    325   2.70111  4.39010  3.52782  3.02922  2.73464  3.61710  3.72244  2.90995  2.95649  2.57214  3.52432  3.37711  4.02397  3.14444  3.27166  2.60897  2.83706  2.69602  4.46767  1.77047    359 y - - -
          2.68618  4.42225  2.77519  2.73123  3.46354  2.40513  3.72494  3.29354  2.67741  2.69355  4.24690  2.90347  2.73739  3.18146  2.89801  2.37887  2.77519  2.98518  4.58477  3.61503
          0.04808  4.00639  3.54945  0.61958  0.77255  0.53184  0.88557
    326   2.54388  4.52071  2.71672  2.36708  4.02280  3.39407  3.59456  3.39587  2.26975  2.97837  3.84973  2.80395  3.66732  2.69107  2.53219  2.59919  2.77691  2.69430  5.15338  3.94182    360 k - - -
          2.68618  4.42225  2.77519  2.73123  3.46354  2.40513  3.72494  3.29354  2.67741  2.69355  4.24690  2.90347  2.73739  3.18146  2.89801  2.37887  2.77519  2.98518  4.58477  3.61503
          0.09635  3.98628  2.61345  0.61958  0.77255  0.54505  0.86706
    327   2.25418  4.65678  2.99755  2.45716  3.90628  3.02292  3.62635  3.27111  2.38019  2.93548  3.76946  2.91861  3.79456  2.77218  2.63860  2.36502  2.77390  2.99510  5.20178  3.66872    361 a - - -
          2.68618  4.42225  2.77519  2.73123  3.46354  2.40513  3.72494  3.29354  2.67741  2.69355  4.24690  2.90347  2.73739  3.18146  2.89801  2.37887  2.77519  2.98518  4.58477  3.61503
          0.05500  3.92401  3.38866  0.61958  0.77255  0.60773  0.78655
    328   2.57211  4.77666  2.75710  2.38459  3.96417  3.29278  3.55566  3.16983  2.35317  2.98926  3.85934  2.34659  3.77510  2.73921  2.55551  2.58370  2.79224  3.11875  5.27680  3.94172    362 n - - -
          2.68618  4.42225  2.77519  2.73123  3.46354  2.40513  3.72494  3.29354  2.67741  2.69355  4.24690  2.90347  2.73739  3.18146  2.89801  2.37887  2.77519  2.98518  4.58477  3.61503
          0.04888  3.89955  3.59521  0.61958  0.77255  0.62808  0.76275
    329   2.50817  4.06788  3.45589  2.98268  2.98368  3.54204  3.76316  2.39629  2.84624  2.26226  2.78103  3.20374  3.91803  3.19066  3.23380  2.80061  2.72289  2.35975  4.74184  3.48648    363 l - - -
          2.68618  4.42225  2.77519  2.73123  3.46354  2.40513  3.72494  3.29354  2.67741  2.69355  4.24690  2.90347  2.73739  3.18146  2.89801  2.37887  2.77519  2.98518  4.58477  3.61503
          0.06879  3.88178  3.08201  0.61958  0.77255  0.64231  0.74670
    330   2.52814  4.67657  2.88956  2.43073  3.76228  3.37423  2.72769  3.25866  2.41144  2.87825  3.77305  2.59848  3.78362  2.75568  2.84174  2.56367  2.77736  2.98324  5.16487  3.79250    364 k - - -
          2.68618  4.42225  2.77519  2.73123  3.46354  2.40513  3.72494  3.29354  2.67741  2.69355  4.24690  2.90347  2.73739  3.18146  2.89801  2.37887  2.77519  2.98518  4.58477  3.61503
          0.04104  3.84526  3.97258  0.61958  0.77255  0.67018  0.71665
    331   2.54413  4.11368  3.70841  3.06281  3.05526  3.54900  3.86092  2.48356  3.00849  1.99234  3.08742  3.44997  3.90757  3.31374  3.30938  2.86278  2.77591  2.03178  4.38053  3.37142    365 l - - -
          2.68618  4.42225  2.77519  2.73123  3.46354  2.40513  3.72494  3.29354  2.67741  2.69355  4.24690  2.90347  2.73739  3.18146  2.89801  2.37887  2.77519  2.98518  4.58477  3.61503
          0.05104  3.83678  3.56846  0.61958  0.77255  0.67640  0.71018
    332   2.58493  4.78999  2.83297  2.38296  3.99643  3.33152  3.56398  3.43575  1.91851  3.05681  3.70467  2.87494  3.68723  2.71125  2.55770  2.55472  2.78907  3.14248  5.27537  3.95431    366 k - - -
          2.68610  4.42231  2.77530  2.73124  3.46370  2.40516  3.72439  3.29351  2.67729  2.69362  4.24689  2.90360  2.73713  3.18141  2.89809  2.37895  2.77529  2.98511  4.58501  3.61506
          0.36585  1.18289        *  1.66280  0.21024  0.00000        *
//
