# Supplementary material for: Sulfur disproportionation occurs globally across anoxic habitats and has multiple mechanisms of independent evolutionary origin
Source: ISME J. 2026 Mar 2;20(1):wrag042. doi: 10.1093/ismejo/wrag042 (PMC12998232; doi:10.1093/ismejo/wrag042)
Supplement: Sup_File_1_HMM_wrag042 [file sup_file_1_hmm_wrag042.zip › SupFile1_HMM/SupFile1b_profiles/chp1_new_a.hmm]

HMMER3/f [3.4 | Aug 2023]
NAME  chp1_new_a
LENG  99
ALPH  amino
RF    no
MM    no
CONS  yes
CS    no
MAP   yes
DATE  Wed Jul 23 12:40:11 2025
NSEQ  17
EFFN  1.216064
CKSUM 3788296928
STATS LOCAL MSV       -9.5421  0.71776
STATS LOCAL VITERBI  -10.0860  0.71776
STATS LOCAL FORWARD   -3.6839  0.71776
HMM          A        C        D        E        F        G        H        I        K        L        M        N        P        Q        R        S        T        V        W        Y   
            m->m     m->i     m->d     i->m     i->i     d->m     d->d
  COMPO   2.61017  4.52348  2.86047  2.49453  3.37534  2.88081  3.87264  2.65069  2.78509  2.35890  3.35218  3.00203  3.56296  3.16884  3.05132  2.74198  2.92410  2.57374  4.88788  3.39442
          2.68624  4.42231  2.77525  2.73129  3.46360  2.40519  3.72500  3.29360  2.67747  2.69361  4.24274  2.90353  2.73745  3.18152  2.89807  2.37893  2.77525  2.98524  4.58483  3.61509
          0.58385  1.17723  2.00900  0.16151  1.90288  0.00000        *
      1   2.67478  4.76740  2.93849  1.80470  4.01498  2.81652  3.73940  3.38860  2.56660  3.03219  2.46312  3.02616  3.88444  2.92276  2.99629  2.73455  2.92548  3.09522  5.32883  4.01429      2 e - - -
          2.68618  4.42225  2.77519  2.73123  3.46354  2.40513  3.72494  3.29354  2.67741  2.69355  4.24690  2.90347  2.73739  3.18146  2.89801  2.37887  2.77519  2.98518  4.58477  3.61503
          0.02335  4.16474  4.88708  0.61958  0.77255  0.65026  0.73795
      2   2.24703  4.58991  3.10297  2.64657  3.91557  3.37111  3.79639  3.36256  2.66893  3.01480  3.86324  2.75194  3.86109  3.00833  3.08704  1.69477  2.86609  3.04427  5.26477  3.11590      3 s - - -
          2.68618  4.42225  2.77519  2.73123  3.46354  2.40513  3.72494  3.29354  2.67741  2.69355  4.24690  2.90347  2.73739  3.18146  2.89801  2.37887  2.77519  2.98518  4.58477  3.61503
          0.02335  4.16474  4.88708  0.61958  0.77255  0.39513  1.11960
      3   2.65458  4.37580  3.53250  2.95712  3.50288  3.62819  3.86653  2.63496  2.26135  2.12684  2.64619  3.35998  4.00471  3.19337  2.74886  2.87657  2.88418  2.64291  4.94853  3.12934      4 l - - -
          2.68618  4.42225  2.77519  2.73123  3.46354  2.40513  3.72494  3.29354  2.67741  2.69355  4.24690  2.90347  2.73739  3.18146  2.89801  2.37887  2.77519  2.98518  4.58477  3.61503
          0.02034  4.30118  5.02352  0.61958  0.77255  0.48576  0.95510
      4   2.53165  4.99823  3.16949  2.72673  4.55778  3.50930  3.82826  3.93805  1.09472  3.49277  4.32942  3.17713  4.00421  2.97707  2.65578  2.57084  3.12374  3.55689  5.63448  4.36533      5 k - - -
          2.68623  4.42230  2.77524  2.73128  3.46359  2.40489  3.72460  3.29359  2.67724  2.69360  4.24695  2.90352  2.73744  3.18151  2.89806  2.37892  2.77524  2.98523  4.58482  3.61508
          0.31095  1.34451  5.02352  0.18320  1.78736  0.48576  0.95510
      5   2.64933  4.44604  4.93329  4.40291  3.69130  4.51360  5.02089  1.46028  4.30072  2.05613  3.51610  4.58756  4.81386  4.53441  4.47245  3.87299  3.39518  1.07696  5.54408  4.34866      7 v - - -
          2.68618  4.42225  2.77519  2.73123  3.46354  2.40513  3.72494  3.29354  2.67741  2.69355  4.24690  2.90347  2.73739  3.18146  2.89801  2.37887  2.77519  2.98518  4.58477  3.61503
          0.02034  4.30118  5.02352  0.61958  0.77255  0.48576  0.95510
      6   2.19620  3.04168  4.20140  3.61058  2.65388  3.75046  4.06198  2.33727  3.47326  2.17281  3.19410  3.77423  4.11925  3.67586  3.61881  3.04364  2.47545  2.31316  4.69354  2.60098      8 l - - -
          2.68618  4.42225  2.77519  2.73123  3.46354  2.40513  3.72494  3.29354  2.67741  2.69355  4.24690  2.90347  2.73739  3.18146  2.89801  2.37887  2.77519  2.98518  4.58477  3.61503
          0.02034  4.30118  5.02352  0.61958  0.77255  0.48576  0.95510
      7   3.10192  4.43401  4.88279  4.31094  1.77700  4.35878  4.68691  1.86727  4.16969  1.88479  2.87975  4.44228  4.63773  4.29704  4.25534  3.69098  3.33409  1.52705  5.09662  3.91832      9 v - - -
          2.68618  4.42225  2.77519  2.73123  3.46354  2.40513  3.72494  3.29354  2.67741  2.69355  4.24690  2.90347  2.73739  3.18146  2.89801  2.37887  2.77519  2.98518  4.58477  3.61503
          0.02034  4.30118  5.02352  0.61958  0.77255  0.48576  0.95510
      8   3.50432  4.77592  5.27476  4.70057  3.20463  4.82939  5.14483  1.64405  4.56103  0.95136  2.15919  4.91317  4.95976  4.57777  4.60699  4.19038  3.71949  2.34931  5.33362  4.31678     10 l - - -
          2.68618  4.42225  2.77519  2.73123  3.46354  2.40513  3.72494  3.29354  2.67741  2.69355  4.24690  2.90347  2.73739  3.18146  2.89801  2.37887  2.77519  2.98518  4.58477  3.61503
          0.02034  4.30118  5.02352  0.61958  0.77255  0.48576  0.95510
      9   2.95195  4.32540  4.61378  4.04563  3.28385  4.16403  4.46995  1.33726  3.90216  2.02541  3.28535  4.20112  4.48811  4.09659  4.03619  3.48290  3.18817  1.73883  4.98583  2.58394     11 i - - -
          2.68618  4.42225  2.77519  2.73123  3.46354  2.40513  3.72494  3.29354  2.67741  2.69355  4.24690  2.90347  2.73739  3.18146  2.89801  2.37887  2.77519  2.98518  4.58477  3.61503
          0.02034  4.30118  5.02352  0.61958  0.77255  0.48576  0.95510
     10   2.02059  5.05552  3.16937  2.59384  4.42348  3.55199  3.69478  3.83047  1.84870  3.35778  4.16667  3.08471  3.50140  2.82437  1.86115  2.80940  3.02678  3.47324  5.51003  4.21305     12 k - - -
          2.68618  4.42225  2.77519  2.73123  3.46354  2.40513  3.72494  3.29354  2.67741  2.69355  4.24690  2.90347  2.73739  3.18146  2.89801  2.37887  2.77519  2.98518  4.58477  3.61503
          0.02034  4.30118  5.02352  0.61958  0.77255  0.48576  0.95510
     11   2.88419  5.37393  1.77778  2.29881  4.68000  3.39357  3.31201  4.18138  2.66732  3.68546  4.48294  1.64032  3.92234  2.92766  3.19923  2.81757  2.75797  3.76344  5.84085  4.39396     13 n - - -
          2.68618  4.42225  2.77519  2.73123  3.46354  2.40513  3.72494  3.29354  2.67741  2.69355  4.24690  2.90347  2.73739  3.18146  2.89801  2.37887  2.77519  2.98518  4.58477  3.61503
          0.02034  4.30118  5.02352  0.61958  0.77255  0.48576  0.95510
     12   2.59027  5.01144  3.05787  2.33125  4.30882  3.50346  3.66230  3.29028  2.15046  3.27994  4.07764  3.00921  2.89462  2.79051  1.84534  2.72415  2.94440  3.37755  5.46257  4.12969     14 r - - -
          2.68618  4.42225  2.77519  2.73123  3.46354  2.40513  3.72494  3.29354  2.67741  2.69355  4.24690  2.90347  2.73739  3.18146  2.89801  2.37887  2.77519  2.98518  4.58477  3.61503
          0.02034  4.30118  5.02352  0.61958  0.77255  0.48576  0.95510
     13   2.64522  5.02872  2.33772  2.16562  4.32454  3.43580  3.63102  3.46934  2.26033  3.31233  3.41011  2.92537  3.82988  2.32883  2.87000  2.52134  2.87659  3.04162  5.49169  4.11274     15 e - - -
          2.68618  4.42225  2.77519  2.73123  3.46354  2.40513  3.72494  3.29354  2.67741  2.69355  4.24690  2.90347  2.73739  3.18146  2.89801  2.37887  2.77519  2.98518  4.58477  3.61503
          0.09763  4.30118  2.53245  0.61958  0.77255  0.48576  0.95510
     14   2.75865  4.68415  2.86951  2.74765  2.78530  3.60628  3.70764  3.25361  2.74921  2.87228  3.77870  3.20513  4.00123  2.35545  3.15821  2.85750  2.99131  3.00137  4.74386  1.90457     16 y - - -
          2.68618  4.42225  2.77519  2.73123  3.46354  2.40513  3.72494  3.29354  2.67741  2.69355  4.24690  2.90347  2.73739  3.18146  2.89801  2.37887  2.77519  2.98518  4.58477  3.61503
          0.11812  4.22550  2.33514  0.61958  0.77255  0.58305  0.81688
     15   2.26202  4.34355  3.43470  2.86968  3.47956  3.56415  3.30614  2.33793  2.80406  2.36033  3.43913  3.28471  3.94541  2.65096  3.15984  2.81013  2.83110  2.37335  4.92302  3.68312     17 a - - -
          2.68618  4.42225  2.77519  2.73123  3.46354  2.40513  3.72494  3.29354  2.67741  2.69355  4.24690  2.90347  2.73739  3.18146  2.89801  2.37887  2.77519  2.98518  4.58477  3.61503
          0.02415  4.13152  4.85387  0.61958  0.77255  0.37937  1.15293
     16   2.62897  4.32990  3.54074  2.97319  3.46147  3.32605  3.87394  2.67490  2.92284  2.54125  3.43595  2.81929  3.99580  3.22164  3.26718  2.32224  2.62179  2.29623  3.83948  2.75071     18 v - - -
          2.68618  4.42225  2.77519  2.73123  3.46354  2.40513  3.72494  3.29354  2.67741  2.69355  4.24690  2.90347  2.73739  3.18146  2.89801  2.37887  2.77519  2.98518  4.58477  3.61503
          0.02034  4.30118  5.02352  0.61958  0.77255  0.48576  0.95510
     17   3.18747  5.84334  1.16155  1.36688  5.12272  3.37403  3.96483  4.67620  3.04260  4.14576  5.01522  2.82702  4.02502  3.13696  3.68308  3.04185  3.48657  4.22327  6.28449  4.73669     19 d - - -
          2.68618  4.42225  2.77519  2.73123  3.46354  2.40513  3.72494  3.29354  2.67741  2.69355  4.24690  2.90347  2.73739  3.18146  2.89801  2.37887  2.77519  2.98518  4.58477  3.61503
          0.02034  4.30118  5.02352  0.61958  0.77255  0.48576  0.95510
     18   1.94930  4.39187  3.63221  3.50089  4.72207  0.79567  4.62475  4.12701  3.68307  3.85624  4.70178  3.59332  3.92728  3.93474  3.94703  2.64761  2.99050  3.50832  6.03472  4.87342     20 g - - -
          2.68618  4.42225  2.77519  2.73123  3.46354  2.40513  3.72494  3.29354  2.67741  2.69355  4.24690  2.90347  2.73739  3.18146  2.89801  2.37887  2.77519  2.98518  4.58477  3.61503
          0.02034  4.30118  5.02352  0.61958  0.77255  0.48576  0.95510
     19   2.91321  4.31510  4.52196  3.94224  3.26772  4.09054  4.42459  1.56617  3.79733  1.51388  2.52268  4.12218  4.41645  3.99015  3.93737  2.93925  3.14690  2.18302  4.98001  3.81958     21 l - - -
          2.68618  4.42225  2.77519  2.73123  3.46354  2.40513  3.72494  3.29354  2.67741  2.69355  4.24690  2.90347  2.73739  3.18146  2.89801  2.37887  2.77519  2.98518  4.58477  3.61503
          0.02034  4.30118  5.02352  0.61958  0.77255  0.48576  0.95510
     20   3.56359  5.32816  4.10433  3.55045  4.79702  3.93913  4.23505  4.38922  2.54133  3.82664  4.83327  3.86762  4.43705  3.44978  0.48430  3.63864  3.81049  4.09852  5.71429  4.65184     22 R - - -
          2.68618  4.42225  2.77519  2.73123  3.46354  2.40513  3.72494  3.29354  2.67741  2.69355  4.24690  2.90347  2.73739  3.18146  2.89801  2.37887  2.77519  2.98518  4.58477  3.61503
          0.02034  4.30118  5.02352  0.61958  0.77255  0.48576  0.95510
     21   2.53955  4.42742  3.50764  3.01371  3.91893  3.36953  4.03290  3.23559  2.95934  2.96083  2.91338  3.35696  3.93189  3.29678  3.31888  1.40926  2.17610  2.92813  5.32278  4.07450     23 s - - -
          2.68618  4.42225  2.77519  2.73123  3.46354  2.40513  3.72494  3.29354  2.67741  2.69355  4.24690  2.90347  2.73739  3.18146  2.89801  2.37887  2.77519  2.98518  4.58477  3.61503
          0.02034  4.30118  5.02352  0.61958  0.77255  0.48576  0.95510
     22   1.50649  4.33983  3.65908  3.25080  4.41499  2.58088  4.30050  3.83496  3.25820  3.50158  4.31226  3.43872  3.84772  3.54665  3.60632  1.60968  1.99739  3.30419  5.74594  4.52571     24 a - - -
          2.68618  4.42225  2.77519  2.73123  3.46354  2.40513  3.72494  3.29354  2.67741  2.69355  4.24690  2.90347  2.73739  3.18146  2.89801  2.37887  2.77519  2.98518  4.58477  3.61503
          0.02034  4.30118  5.02352  0.61958  0.77255  0.48576  0.95510
     23   3.58634  4.86856  5.22130  4.69528  3.22758  4.87252  5.19883  1.91063  4.50678  0.68160  3.02162  4.94108  5.02123  4.60466  4.59041  4.27132  3.81442  2.34608  5.38820  4.30719     25 L - - -
          2.68618  4.42225  2.77519  2.73123  3.46354  2.40513  3.72494  3.29354  2.67741  2.69355  4.24690  2.90347  2.73739  3.18146  2.89801  2.37887  2.77519  2.98518  4.58477  3.61503
          0.02034  4.30118  5.02352  0.61958  0.77255  0.48576  0.95510
     24   3.28723  4.99788  4.04641  4.00954  5.10196  0.29528  5.08088  4.82824  4.24759  4.41859  5.41301  4.21300  4.39991  4.53857  4.41558  3.47460  3.80076  4.27316  6.06164  5.22571     26 G - - -
          2.68618  4.42225  2.77519  2.73123  3.46354  2.40513  3.72494  3.29354  2.67741  2.69355  4.24690  2.90347  2.73739  3.18146  2.89801  2.37887  2.77519  2.98518  4.58477  3.61503
          0.02034  4.30118  5.02352  0.61958  0.77255  0.48576  0.95510
     25   3.10924  4.75877  3.83865  3.39241  3.42758  3.98519  4.23868  2.80234  3.07879  0.98247  3.39172  3.76960  4.37530  2.47417  3.32244  3.36205  3.35224  2.81273  5.16324  3.90893     27 l - - -
          2.68618  4.42225  2.77519  2.73123  3.46354  2.40513  3.72494  3.29354  2.67741  2.69355  4.24690  2.90347  2.73739  3.18146  2.89801  2.37887  2.77519  2.98518  4.58477  3.61503
          0.02034  4.30118  5.02352  0.61958  0.77255  0.48576  0.95510
     26   1.34708  4.35736  3.65102  3.19198  3.86366  3.36578  4.14435  3.12432  3.13799  2.14034  3.82413  3.46852  3.96218  3.45770  3.46012  2.17846  2.90303  2.83256  5.31004  4.07592     28 a - - -
          2.68618  4.42225  2.77519  2.73123  3.46354  2.40513  3.72494  3.29354  2.67741  2.69355  4.24690  2.90347  2.73739  3.18146  2.89801  2.37887  2.77519  2.98518  4.58477  3.61503
          0.02034  4.30118  5.02352  0.61958  0.77255  0.48576  0.95510
     27   3.29026  4.57113  5.08343  4.56363  3.60376  4.68793  5.19232  1.78971  4.44477  1.65079  3.40189  4.76670  4.94377  4.65732  4.60374  4.06707  3.54132  0.93378  5.60552  4.43493     29 v - - -
          2.68618  4.42225  2.77519  2.73123  3.46354  2.40513  3.72494  3.29354  2.67741  2.69355  4.24690  2.90347  2.73739  3.18146  2.89801  2.37887  2.77519  2.98518  4.58477  3.61503
          0.02034  4.30118  5.02352  0.61958  0.77255  0.48576  0.95510
     28   2.80136  5.07990  2.85852  1.46335  4.23108  3.48936  2.63585  3.76934  2.48474  2.76134  4.15775  2.99580  3.93187  2.88427  2.91154  2.79553  3.03723  3.43122  5.47590  4.08730     30 e - - -
          2.68618  4.42225  2.77519  2.73123  3.46354  2.40513  3.72494  3.29354  2.67741  2.69355  4.24690  2.90347  2.73739  3.18146  2.89801  2.37887  2.77519  2.98518  4.58477  3.61503
          0.02034  4.30118  5.02352  0.61958  0.77255  0.48576  0.95510
     29   1.91476  4.71528  2.98064  2.79781  4.53319  3.27103  4.13555  3.96290  3.03641  3.63883  4.49362  1.13442  3.94513  3.34787  3.43638  2.75249  3.07025  3.49922  5.82608  4.49807     31 n - - -
          2.68618  4.42225  2.77519  2.73123  3.46354  2.40513  3.72494  3.29354  2.67741  2.69355  4.24690  2.90347  2.73739  3.18146  2.89801  2.37887  2.77519  2.98518  4.58477  3.61503
          0.02034  4.30118  5.02352  0.61958  0.77255  0.48576  0.95510
     30   2.34057  4.67791  2.75701  2.58882  3.38508  3.50609  2.65544  3.06468  2.57496  2.91800  3.00390  2.78367  3.89399  2.91488  3.01534  2.72029  2.68828  2.98650  5.21031  3.91055     32 a - - -
          2.68618  4.42225  2.77519  2.73123  3.46354  2.40513  3.72494  3.29354  2.67741  2.69355  4.24690  2.90347  2.73739  3.18146  2.89801  2.37887  2.77519  2.98518  4.58477  3.61503
          0.09763  4.30118  2.53245  0.61958  0.77255  0.48576  0.95510
     31   2.66116  4.38523  3.47227  2.68459  2.89643  3.61009  3.82956  2.88967  2.90340  2.59265  3.49865  3.34368  4.00233  3.21137  3.25041  2.65435  2.65877  2.66567  4.81429  1.90910     33 y - - -
          2.68618  4.42225  2.77519  2.73123  3.46354  2.40513  3.72494  3.29354  2.67741  2.69355  4.24690  2.90347  2.73739  3.18146  2.89801  2.37887  2.77519  2.98518  4.58477  3.61503
          0.02196  4.22550  4.94785  0.61958  0.77255  0.42940  1.05239
     32   1.82098  4.30208  3.72922  3.27602  4.00782  2.90062  4.22281  3.31390  3.24704  3.08041  3.95132  3.48589  3.90782  3.53371  3.56777  1.66040  2.85765  1.83464  5.42256  4.20835     34 s - - -
          2.68618  4.42225  2.77519  2.73123  3.46354  2.40513  3.72494  3.29354  2.67741  2.69355  4.24690  2.90347  2.73739  3.18146  2.89801  2.37887  2.77519  2.98518  4.58477  3.61503
          0.02034  4.30118  5.02352  0.61958  0.77255  0.48576  0.95510
     33   2.68844  4.74214  2.71005  2.60332  2.97190  3.53118  3.21152  3.34640  2.61192  2.97443  3.82860  2.64722  3.92607  2.94542  3.05418  2.55930  2.92097  3.06185  5.07966  2.24463     35 y - - -
          2.68618  4.42225  2.77519  2.73123  3.46354  2.40513  3.72494  3.29354  2.67741  2.69355  4.24690  2.90347  2.73739  3.18146  2.89801  2.37887  2.77519  2.98518  4.58477  3.61503
          0.02034  4.30118  5.02352  0.61958  0.77255  0.48576  0.95510
     34   2.30932  4.33528  3.55266  2.99277  3.51087  2.71086  3.90288  2.50771  2.94239  2.57993  2.43733  3.37782  3.09124  3.24319  3.28696  2.84663  2.56148  2.62167  4.96076  3.73043     36 a - - -
          2.68618  4.42225  2.77519  2.73123  3.46354  2.40513  3.72494  3.29354  2.67741  2.69355  4.24690  2.90347  2.73739  3.18146  2.89801  2.37887  2.77519  2.98518  4.58477  3.61503
          0.02034  4.30118  5.02352  0.61958  0.77255  0.48576  0.95510
     35   2.41576  3.37146  4.28914  3.70271  2.84531  3.79745  4.11613  2.43982  3.55893  2.26673  3.22014  3.84415  4.16904  3.75488  3.69140  3.09866  2.90652  1.55830  4.71579  2.55804     37 v - - -
          2.68618  4.42225  2.77519  2.73123  3.46354  2.40513  3.72494  3.29354  2.67741  2.69355  4.24690  2.90347  2.73739  3.18146  2.89801  2.37887  2.77519  2.98518  4.58477  3.61503
          0.02034  4.30118  5.02352  0.61958  0.77255  0.48576  0.95510
     36   3.31599  4.55665  5.23509  4.73289  3.74764  4.81277  5.39764  1.17159  4.64062  2.03308  3.51891  4.91826  5.05128  4.86384  4.80059  4.21022  3.56955  1.08795  5.78109  4.59492     38 v - - -
          2.68618  4.42225  2.77519  2.73123  3.46354  2.40513  3.72494  3.29354  2.67741  2.69355  4.24690  2.90347  2.73739  3.18146  2.89801  2.37887  2.77519  2.98518  4.58477  3.61503
          0.02034  4.30118  5.02352  0.61958  0.77255  0.48576  0.95510
     37   3.38452  4.68739  5.15187  4.56477  1.85812  4.63640  4.88527  2.13760  4.41946  1.14963  2.04096  4.72436  4.81219  4.42699  4.44690  3.97706  3.59739  2.52272  5.12172  4.02695     39 l - - -
          2.68618  4.42225  2.77519  2.73123  3.46354  2.40513  3.72494  3.29354  2.67741  2.69355  4.24690  2.90347  2.73739  3.18146  2.89801  2.37887  2.77519  2.98518  4.58477  3.61503
          0.08053  4.30118  2.75176  0.61958  0.77255  0.48576  0.95510
     38   2.85796  5.24392  1.52979  2.32570  4.29738  3.39878  3.76312  3.98774  2.67131  3.52608  4.35262  2.24117  3.91678  2.93410  3.18974  2.81170  3.11619  3.61345  5.58802  2.70183     40 d - - -
          2.68618  4.42225  2.77519  2.73123  3.46354  2.40513  3.72494  3.29354  2.67741  2.69355  4.24690  2.90347  2.73739  3.18146  2.89801  2.37887  2.77519  2.98518  4.58477  3.61503
          0.02159  4.24224  4.96458  0.61958  0.77255  0.44036  1.03228
     39   2.64441  4.12852  3.03244  2.47481  4.11766  2.77328  2.80066  3.53785  2.45377  3.13207  3.93996  2.86503  3.85920  2.47275  2.59689  2.67241  2.51396  2.93001  5.36612  4.02777     41 k - - -
          2.68618  4.42225  2.77519  2.73123  3.46354  2.40513  3.72494  3.29354  2.67741  2.69355  4.24690  2.90347  2.73739  3.18146  2.89801  2.37887  2.77519  2.98518  4.58477  3.61503
          0.02034  4.30118  5.02352  0.61958  0.77255  0.48576  0.95510
     40   2.79151  5.27784  2.45993  1.51307  4.61355  3.43888  3.68934  4.08815  2.04522  3.56679  4.33608  2.90498  3.88781  2.80437  2.49987  2.74043  3.02733  3.66655  5.69715  4.29443     42 e - - -
          2.68618  4.42225  2.77519  2.73123  3.46354  2.40513  3.72494  3.29354  2.67741  2.69355  4.24690  2.90347  2.73739  3.18146  2.89801  2.37887  2.77519  2.98518  4.58477  3.61503
          0.02034  4.30118  5.02352  0.61958  0.77255  0.48576  0.95510
     41   3.13120  4.45765  4.96188  4.37424  2.36503  4.38060  4.71121  1.86262  4.22047  1.55663  2.05769  4.48967  4.63860  4.30427  4.26878  3.71144  3.35676  1.78160  5.07901  3.97128     43 l - - -
          2.68618  4.42225  2.77519  2.73123  3.46354  2.40513  3.72494  3.29354  2.67741  2.69355  4.24690  2.90347  2.73739  3.18146  2.89801  2.37887  2.77519  2.98518  4.58477  3.61503
          0.06916  4.30118  2.93236  0.61958  0.77255  0.48576  0.95510
     42   2.16045  5.10383  2.48426  1.99261  4.45321  3.38190  3.75797  3.90022  2.60828  3.45943  4.26474  2.90967  1.99051  2.90256  3.10840  2.74441  3.02868  3.51607  5.65883  4.26680     44 p - - -
          2.68618  4.42225  2.77519  2.73123  3.46354  2.40513  3.72494  3.29354  2.67741  2.69355  4.24690  2.90347  2.73739  3.18146  2.89801  2.37887  2.77519  2.98518  4.58477  3.61503
          0.02135  4.25336  4.97571  0.61958  0.77255  0.44806  1.01850
     43   2.44441  5.09969  2.53184  2.09176  4.41897  3.18876  3.62532  3.88644  2.28845  3.39431  4.15078  2.90414  3.82551  2.73275  2.36656  2.29810  2.88785  3.17477  5.54961  4.15475     45 e - - -
          2.68618  4.42225  2.77519  2.73123  3.46354  2.40513  3.72494  3.29354  2.67741  2.69355  4.24690  2.90347  2.73739  3.18146  2.89801  2.37887  2.77519  2.98518  4.58477  3.61503
          0.02034  4.30118  5.02352  0.61958  0.77255  0.48576  0.95510
     44   2.65940  4.20597  3.89160  3.31440  2.71912  3.71925  3.99955  2.62545  2.79850  1.87140  2.26593  3.60725  4.08967  3.47583  3.45819  2.60263  2.89150  2.44085  4.79648  3.58757     46 l - - -
          2.68618  4.42225  2.77519  2.73123  3.46354  2.40513  3.72494  3.29354  2.67741  2.69355  4.24690  2.90347  2.73739  3.18146  2.89801  2.37887  2.77519  2.98518  4.58477  3.61503
          0.02034  4.30118  5.02352  0.61958  0.77255  0.48576  0.95510
     45   2.77906  5.18831  1.79808  2.35315  4.58748  3.38001  3.77096  4.06362  2.61852  3.58521  4.37117  2.27488  3.89055  2.90459  3.13323  2.09674  2.44203  3.64033  5.75363  4.33754     47 d - - -
          2.68618  4.42225  2.77519  2.73123  3.46354  2.40513  3.72494  3.29354  2.67741  2.69355  4.24690  2.90347  2.73739  3.18146  2.89801  2.37887  2.77519  2.98518  4.58477  3.61503
          0.02034  4.30118  5.02352  0.61958  0.77255  0.48576  0.95510
     46   2.98606  5.55536  2.05559  1.14540  4.85971  3.38092  3.84132  4.36935  2.77993  3.85400  4.66504  2.47416  3.95352  2.98752  3.34675  2.88864  2.92980  3.93378  6.00740  4.52262     48 e - - -
          2.68618  4.42225  2.77519  2.73123  3.46354  2.40513  3.72494  3.29354  2.67741  2.69355  4.24690  2.90347  2.73739  3.18146  2.89801  2.37887  2.77519  2.98518  4.58477  3.61503
          0.02034  4.30118  5.02352  0.61958  0.77255  0.48576  0.95510
     47   2.06511  4.32243  3.66255  3.09888  3.29093  3.67367  3.00564  2.46053  3.02031  2.38753  3.42693  3.45889  4.05171  3.31821  3.33274  2.93385  2.90762  2.58356  4.78844  2.24303     49 a - - -
          2.68618  4.42225  2.77519  2.73123  3.46354  2.40513  3.72494  3.29354  2.67741  2.69355  4.24690  2.90347  2.73739  3.18146  2.89801  2.37887  2.77519  2.98518  4.58477  3.61503
          0.02034  4.30118  5.02352  0.61958  0.77255  0.48576  0.95510
     48   2.64301  4.20084  3.84814  3.27238  3.29489  3.69827  3.97773  2.63427  3.18238  1.99019  2.75582  2.87919  4.07111  3.44627  3.44217  2.96938  2.70952  2.17652  4.79448  2.47849     50 l - - -
          2.68618  4.42225  2.77519  2.73123  3.46354  2.40513  3.72494  3.29354  2.67741  2.69355  4.24690  2.90347  2.73739  3.18146  2.89801  2.37887  2.77519  2.98518  4.58477  3.61503
          0.02034  4.30118  5.02352  0.61958  0.77255  0.48576  0.95510
     49   2.55607  5.06114  2.78362  2.09138  4.36795  3.43706  3.62852  3.82466  1.88351  2.89959  3.70351  2.92183  3.83197  2.46004  2.84776  2.54303  2.88561  3.43119  5.51513  4.13283     51 k - - -
          2.68618  4.42225  2.77519  2.73123  3.46354  2.40513  3.72494  3.29354  2.67741  2.69355  4.24690  2.90347  2.73739  3.18146  2.89801  2.37887  2.77519  2.98518  4.58477  3.61503
          0.09763  4.30118  2.53245  0.61958  0.77255  0.48576  0.95510
     50   3.09741  5.68354  1.84294  0.98935  4.97590  3.34424  3.90323  4.50726  2.93211  3.99880  4.85814  2.80852  3.97454  3.07169  3.53379  2.97263  3.38943  4.07246  6.13770  4.62848     52 e - - -
          2.68618  4.42225  2.77519  2.73123  3.46354  2.40513  3.72494  3.29354  2.67741  2.69355  4.24690  2.90347  2.73739  3.18146  2.89801  2.37887  2.77519  2.98518  4.58477  3.61503
          0.02196  4.22550  4.94785  0.61958  0.77255  0.42940  1.05239
     51   2.74259  4.85033  2.81548  2.69516  4.57661  3.28785  4.10950  4.17272  3.02179  3.77646  4.62807  0.99039  3.96754  3.32454  3.43343  2.31612  3.15169  3.67723  5.86368  4.47956     53 n - - -
          2.68618  4.42225  2.77519  2.73123  3.46354  2.40513  3.72494  3.29354  2.67741  2.69355  4.24690  2.90347  2.73739  3.18146  2.89801  2.37887  2.77519  2.98518  4.58477  3.61503
          0.02034  4.30118  5.02352  0.61958  0.77255  0.48576  0.95510
     52   3.33771  4.62430  5.15395  4.58421  3.28578  4.66421  5.02529  1.51294  4.45374  1.27674  2.08152  4.75828  4.86036  4.52192  4.51894  4.01591  3.56300  1.92405  5.31355  4.24913     54 l - - -
          2.68618  4.42225  2.77519  2.73123  3.46354  2.40513  3.72494  3.29354  2.67741  2.69355  4.24690  2.90347  2.73739  3.18146  2.89801  2.37887  2.77519  2.98518  4.58477  3.61503
          0.02034  4.30118  5.02352  0.61958  0.77255  0.48576  0.95510
     53   2.12520  5.31888  2.15971  1.62191  4.65862  2.43610  3.77697  4.14190  2.64747  3.65135  4.44207  2.87300  3.90800  2.91190  3.17932  2.78852  3.10860  3.72150  5.81607  4.37876     55 e - - -
          2.68618  4.42225  2.77519  2.73123  3.46354  2.40513  3.72494  3.29354  2.67741  2.69355  4.24690  2.90347  2.73739  3.18146  2.89801  2.37887  2.77519  2.98518  4.58477  3.61503
          0.02034  4.30118  5.02352  0.61958  0.77255  0.48576  0.95510
     54   3.18885  4.54964  4.67743  4.16402  1.94555  4.24524  4.01027  2.76606  3.99462  2.12997  2.24010  4.17581  4.55592  4.09184  4.07350  3.56768  3.41404  2.73070  1.66536  2.71264     56 w - - -
          2.68618  4.42225  2.77519  2.73123  3.46354  2.40513  3.72494  3.29354  2.67741  2.69355  4.24690  2.90347  2.73739  3.18146  2.89801  2.37887  2.77519  2.98518  4.58477  3.61503
          0.02034  4.30118  5.02352  0.61958  0.77255  0.48576  0.95510
     55   3.46229  4.72625  5.22621  4.70409  3.37819  4.83163  5.23868  1.13178  4.54754  1.19312  3.16956  4.91761  5.01479  4.67930  4.64807  4.22539  3.69937  2.03441  5.48930  4.37855     57 i - - -
          2.68618  4.42225  2.77519  2.73123  3.46354  2.40513  3.72494  3.29354  2.67741  2.69355  4.24690  2.90347  2.73739  3.18146  2.89801  2.37887  2.77519  2.98518  4.58477  3.61503
          0.02034  4.30118  5.02352  0.61958  0.77255  0.48576  0.95510
     56   2.56787  5.10671  2.40540  2.24412  4.42848  3.43854  3.62847  3.89137  2.15987  3.39740  3.71982  2.91748  3.83671  2.73672  2.01563  2.54793  2.90152  3.48543  5.54925  4.16241     58 r - - -
          2.68618  4.42225  2.77519  2.73123  3.46354  2.40513  3.72494  3.29354  2.67741  2.69355  4.24690  2.90347  2.73739  3.18146  2.89801  2.37887  2.77519  2.98518  4.58477  3.61503
          0.02034  4.30118  5.02352  0.61958  0.77255  0.48576  0.95510
     57   3.19806  5.85513  1.06814  1.47766  5.13358  3.37400  3.97202  4.68878  3.05818  4.15913  5.03309  2.82750  4.02902  3.14596  3.70282  3.05035  3.49907  4.23597  6.29763  4.74725     59 d - - -
          2.68618  4.42225  2.77519  2.73123  3.46354  2.40513  3.72494  3.29354  2.67741  2.69355  4.24690  2.90347  2.73739  3.18146  2.89801  2.37887  2.77519  2.98518  4.58477  3.61503
          0.02034  4.30118  5.02352  0.61958  0.77255  0.48576  0.95510
     58   3.42863  4.81235  4.85149  4.32886  3.21050  4.56355  4.88618  2.38156  4.08226  1.42909  1.08781  4.58671  4.81700  4.31167  4.22276  3.94814  3.67020  2.50393  5.26049  4.11615     60 m - - -
          2.68618  4.42225  2.77519  2.73123  3.46354  2.40513  3.72494  3.29354  2.67741  2.69355  4.24690  2.90347  2.73739  3.18146  2.89801  2.37887  2.77519  2.98518  4.58477  3.61503
          0.02034  4.30118  5.02352  0.61958  0.77255  0.48576  0.95510
     59   3.06245  5.47031  2.58477  1.00758  4.81233  3.48105  3.86139  4.26920  2.18011  3.77085  4.61854  2.97073  4.02735  3.01345  3.00393  2.99042  3.31806  3.88212  5.89225  4.51174     61 e - - -
          2.68618  4.42225  2.77519  2.73123  3.46354  2.40513  3.72494  3.29354  2.67741  2.69355  4.24690  2.90347  2.73739  3.18146  2.89801  2.37887  2.77519  2.98518  4.58477  3.61503
          0.02034  4.30118  5.02352  0.61958  0.77255  0.48576  0.95510
     60   2.51853  3.21438  3.89644  3.44951  3.89299  1.17851  4.29818  3.15769  3.34749  2.36763  3.89961  3.61306  3.98618  3.66210  3.61915  2.74973  2.92917  2.85384  5.35900  4.13108     62 g - - -
          2.68618  4.42225  2.77519  2.73123  3.46354  2.40513  3.72494  3.29354  2.67741  2.69355  4.24690  2.90347  2.73739  3.18146  2.89801  2.37887  2.77519  2.98518  4.58477  3.61503
          0.02034  4.30118  5.02352  0.61958  0.77255  0.48576  0.95510
     61   2.90862  5.47237  2.00439  1.52427  4.78222  2.72018  3.78446  4.28842  2.66649  3.76464  4.55279  2.84481  3.92209  2.12579  3.21133  2.82426  3.16711  3.84997  5.90837  4.44237     63 e - - -
          2.68618  4.42225  2.77519  2.73123  3.46354  2.40513  3.72494  3.29354  2.67741  2.69355  4.24690  2.90347  2.73739  3.18146  2.89801  2.37887  2.77519  2.98518  4.58477  3.61503
          0.02034  4.30118  5.02352  0.61958  0.77255  0.48576  0.95510
     62   2.66970  4.16166  4.05825  3.47474  2.99165  3.76497  4.05760  2.41767  3.36079  2.04748  3.01938  3.71395  4.12934  3.59467  2.64330  3.04798  2.90132  1.71164  4.76493  3.12503     64 v - - -
          2.68618  4.42225  2.77519  2.73123  3.46354  2.40513  3.72494  3.29354  2.67741  2.69355  4.24690  2.90347  2.73739  3.18146  2.89801  2.37887  2.77519  2.98518  4.58477  3.61503
          0.02034  4.30118  5.02352  0.61958  0.77255  0.48576  0.95510
     63   4.11775  5.21443  5.04964  4.84731  1.17404  4.75071  3.60692  3.74306  4.66331  2.99055  4.30819  4.36888  5.03456  4.48537  4.58761  4.14296  4.32913  3.68477  3.70683  0.90894     65 y - - -
          2.68618  4.42225  2.77519  2.73123  3.46354  2.40513  3.72494  3.29354  2.67741  2.69355  4.24690  2.90347  2.73739  3.18146  2.89801  2.37887  2.77519  2.98518  4.58477  3.61503
          0.02034  4.30118  5.02352  0.61958  0.77255  0.48576  0.95510
     64   1.80399  4.32272  3.70642  3.33233  4.43778  3.12182  4.36378  3.81877  3.33480  3.52333  4.34480  3.48058  3.85670  3.62500  3.65958  1.21575  1.95456  3.28943  5.78054  4.57133     66 s - - -
          2.68618  4.42225  2.77519  2.73123  3.46354  2.40513  3.72494  3.29354  2.67741  2.69355  4.24690  2.90347  2.73739  3.18146  2.89801  2.37887  2.77519  2.98518  4.58477  3.61503
          0.02034  4.30118  5.02352  0.61958  0.77255  0.48576  0.95510
     65   2.56624  2.83692  3.59593  3.06716  3.71265  3.46173  4.01254  2.96893  3.01424  2.76768  3.66423  2.01561  3.97027  3.32528  3.35974  2.77949  2.25837  2.18255  5.15136  3.91784     67 n - - -
          2.68618  4.42225  2.77519  2.73123  3.46354  2.40513  3.72494  3.29354  2.67741  2.69355  4.24690  2.90347  2.73739  3.18146  2.89801  2.37887  2.77519  2.98518  4.58477  3.61503
          0.02034  4.30118  5.02352  0.61958  0.77255  0.48576  0.95510
     66   2.57319  4.54559  3.26831  2.79498  3.99642  2.52642  3.91525  3.34870  2.80620  3.04707  3.90033  2.19690  3.90621  3.13514  3.21392  2.70193  2.20142  2.13751  5.35112  4.07570     68 v - - -
          2.68618  4.42225  2.77519  2.73123  3.46354  2.40513  3.72494  3.29354  2.67741  2.69355  4.24690  2.90347  2.73739  3.18146  2.89801  2.37887  2.77519  2.98518  4.58477  3.61503
          0.02034  4.30118  5.02352  0.61958  0.77255  0.48576  0.95510
     67   2.28134  5.10475  2.60102  2.18088  4.41689  3.42303  3.65612  3.87911  2.42758  3.40064  4.16939  2.90829  2.65728  2.28220  2.91781  2.66087  2.58083  3.48041  5.56883  4.17551     69 e - - -
          2.68618  4.42225  2.77519  2.73123  3.46354  2.40513  3.72494  3.29354  2.67741  2.69355  4.24690  2.90347  2.73739  3.18146  2.89801  2.37887  2.77519  2.98518  4.58477  3.61503
          0.02034  4.30118  5.02352  0.61958  0.77255  0.48576  0.95510
     68   2.29287  4.76918  2.90891  2.23109  3.99720  3.48035  3.70006  3.40018  2.52225  2.67411  3.85417  3.03627  3.52859  2.86705  2.97678  2.47986  2.42475  2.66431  5.29383  3.97442     70 e - - -
          2.68618  4.42225  2.77519  2.73123  3.46354  2.40513  3.72494  3.29354  2.67741  2.69355  4.24690  2.90347  2.73739  3.18146  2.89801  2.37887  2.77519  2.98518  4.58477  3.61503
          0.02034  4.30118  5.02352  0.61958  0.77255  0.48576  0.95510
     69   2.30585  4.49058  3.39025  2.85783  3.72133  3.54646  3.89034  2.96636  2.81878  2.74238  2.72788  1.93314  3.97836  3.15266  3.20301  2.81622  2.90643  2.34358  5.14536  3.88697     71 n - - -
          2.68618  4.42225  2.77519  2.73123  3.46354  2.40513  3.72494  3.29354  2.67741  2.69355  4.24690  2.90347  2.73739  3.18146  2.89801  2.37887  2.77519  2.98518  4.58477  3.61503
          0.02034  4.30118  5.02352  0.61958  0.77255  0.48576  0.95510
     70   2.63817  3.67523  2.58406  2.34127  3.89112  3.50363  3.72218  2.77450  2.57046  2.93089  3.77342  3.07987  2.95151  2.76458  3.01256  2.71879  2.87028  2.48476  5.22239  3.92079     72 e - - -
          2.68622  4.42253  2.77521  2.73042  3.46362  2.40541  3.72523  3.29382  2.67711  2.69339  4.24718  2.90321  2.73751  3.18175  2.89829  2.37915  2.77500  2.98526  4.58505  3.61446
          0.34201  1.55971  2.53245  1.72860  0.19545  0.48576  0.95510
     71   3.02819  5.64210  1.74294  1.18247  4.92518  3.33908  3.84379  4.45292  2.82512  3.92545  4.75586  2.78879  3.94197  2.69952  3.41134  2.90966  3.30678  4.01143  6.07440  4.56368     82 e - - -
          2.68618  4.42225  2.77519  2.73123  3.46354  2.40513  3.72494  3.29354  2.67741  2.69355  4.24690  2.90347  2.73739  3.18146  2.89801  2.37887  2.77519  2.98518  4.58477  3.61503
          0.02196  4.22550  4.94785  0.61958  0.77255  0.58305  0.81688
     72   2.76789  5.22004  2.76576  1.99383  4.55806  2.77091  3.66008  4.02095  1.74930  3.50594  4.28129  2.71726  3.87041  2.40517  2.79905  2.72404  3.00017  3.61094  5.63843  4.25382     83 k - - -
          2.68618  4.42225  2.77519  2.73123  3.46354  2.40513  3.72494  3.29354  2.67741  2.69355  4.24690  2.90347  2.73739  3.18146  2.89801  2.37887  2.77519  2.98518  4.58477  3.61503
          0.02196  4.22550  4.94785  0.61958  0.77255  0.58305  0.81688
     73   2.42367  4.43727  3.34890  2.78544  3.56419  3.55419  3.01735  2.96180  2.74736  2.53190  3.53544  2.57904  3.93664  3.06892  3.13471  2.78800  2.60422  2.59274  3.65778  2.97657     84 a - - -
          2.68618  4.42225  2.77519  2.73123  3.46354  2.40513  3.72494  3.29354  2.67741  2.69355  4.24690  2.90347  2.73739  3.18146  2.89801  2.37887  2.77519  2.98518  4.58477  3.61503
          0.05617  4.22550  3.21873  0.61958  0.77255  0.42940  1.05239
     74   2.99108  5.44304  2.23602  1.62574  4.81702  1.46208  3.89529  4.31355  2.86746  3.83528  4.67210  2.86717  3.96606  3.05958  3.42552  2.91453  3.28539  3.89100  6.00182  4.54414     85 g - - -
          2.68618  4.42225  2.77519  2.73123  3.46354  2.40513  3.72494  3.29354  2.67741  2.69355  4.24690  2.90347  2.73739  3.18146  2.89801  2.37887  2.77519  2.98518  4.58477  3.61503
          0.02099  4.27019  4.99254  0.61958  0.77255  0.46044  0.99698
     75   3.39916  4.68986  5.15853  4.59563  1.76965  4.66429  4.84823  1.69852  4.45147  1.18210  3.01802  4.73475  4.85022  4.47664  4.48977  4.01394  3.61794  2.38359  5.07561  3.85446     86 l - - -
          2.68618  4.42225  2.77519  2.73123  3.46354  2.40513  3.72494  3.29354  2.67741  2.69355  4.24690  2.90347  2.73739  3.18146  2.89801  2.37887  2.77519  2.98518  4.58477  3.61503
          0.02034  4.30118  5.02352  0.61958  0.77255  0.48576  0.95510
     76   2.36187  5.06817  2.90547  2.03008  4.37524  3.45235  3.66339  3.81991  2.07241  3.35469  4.13688  2.94682  3.86452  2.58238  2.85072  2.68910  2.13367  3.44073  5.53037  4.16162     87 e - - -
          2.68618  4.42225  2.77519  2.73123  3.46354  2.40513  3.72494  3.29354  2.67741  2.69355  4.24690  2.90347  2.73739  3.18146  2.89801  2.37887  2.77519  2.98518  4.58477  3.61503
          0.02034  4.30118  5.02352  0.61958  0.77255  0.48576  0.95510
     77   2.54013  4.82617  3.01478  2.21375  4.04871  3.47834  3.70534  3.46877  2.51801  2.90339  3.91007  2.74222  2.30224  2.86934  2.96999  2.71111  2.90268  3.15687  5.33408  2.91858     88 e - - -
          2.68618  4.42225  2.77519  2.73123  3.46354  2.40513  3.72494  3.29354  2.67741  2.69355  4.24690  2.90347  2.73739  3.18146  2.89801  2.37887  2.77519  2.98518  4.58477  3.61503
          0.02034  4.30118  5.02352  0.61958  0.77255  0.48576  0.95510
     78   2.60313  4.45483  4.77620  4.21835  3.44300  4.37943  4.77746  1.13621  4.09010  1.78353  2.82456  4.41926  4.67248  4.29007  4.24431  3.71442  3.34760  1.94426  5.28775  4.13581     89 i - - -
          2.68618  4.42225  2.77519  2.73123  3.46354  2.40513  3.72494  3.29354  2.67741  2.69355  4.24690  2.90347  2.73739  3.18146  2.89801  2.37887  2.77519  2.98518  4.58477  3.61503
          0.02034  4.30118  5.02352  0.61958  0.77255  0.48576  0.95510
     79   2.66275  4.89816  2.26486  2.49495  4.38275  3.36242  3.80518  3.82290  2.64123  3.40173  4.20205  3.00394  3.00103  2.95420  3.11947  2.33612  1.69971  3.42193  5.61022  4.25119     90 t - - -
          2.68618  4.42225  2.77519  2.73123  3.46354  2.40513  3.72494  3.29354  2.67741  2.69355  4.24690  2.90347  2.73739  3.18146  2.89801  2.37887  2.77519  2.98518  4.58477  3.61503
          0.02034  4.30118  5.02352  0.61958  0.77255  0.48576  0.95510
     80   2.71731  4.40015  3.65147  3.06099  3.51365  3.68869  3.90093  2.36751  2.57165  1.59244  3.46803  3.43745  4.05965  2.91818  2.81995  2.95656  2.94214  2.64735  4.96580  3.74958     91 l - - -
          2.68618  4.42225  2.77519  2.73123  3.46354  2.40513  3.72494  3.29354  2.67741  2.69355  4.24690  2.90347  2.73739  3.18146  2.89801  2.37887  2.77519  2.98518  4.58477  3.61503
          0.02034  4.30118  5.02352  0.61958  0.77255  0.48576  0.95510
     81   3.07117  5.69482  1.61080  1.19155  4.98261  3.37794  3.88358  4.50974  2.61509  3.97895  4.80805  2.82649  3.98170  3.03791  3.45137  2.95048  3.34985  4.06431  6.12516  4.61200     92 e - - -
          2.68618  4.42225  2.77519  2.73123  3.46354  2.40513  3.72494  3.29354  2.67741  2.69355  4.24690  2.90347  2.73739  3.18146  2.89801  2.37887  2.77519  2.98518  4.58477  3.61503
          0.02034  4.30118  5.02352  0.61958  0.77255  0.48576  0.95510
     82   2.79719  5.27163  1.97131  1.52080  4.57634  3.41209  3.71946  3.37485  2.35186  3.55797  4.33872  2.88094  3.88668  2.84410  3.04240  2.74617  3.04219  3.63777  5.71906  4.29798     93 e - - -
          2.68618  4.42225  2.77519  2.73123  3.46354  2.40513  3.72494  3.29354  2.67741  2.69355  4.24690  2.90347  2.73739  3.18146  2.89801  2.37887  2.77519  2.98518  4.58477  3.61503
          0.02034  4.30118  5.02352  0.61958  0.77255  0.48576  0.95510
     83   3.40819  4.67760  5.21062  4.66442  3.37510  4.78309  5.19190  1.65031  4.54058  0.97796  3.15011  4.86929  4.96742  4.63948  4.63533  4.15484  3.64116  1.71273  5.46270  4.38566     94 l - - -
          2.68618  4.42225  2.77519  2.73123  3.46354  2.40513  3.72494  3.29354  2.67741  2.69355  4.24690  2.90347  2.73739  3.18146  2.89801  2.37887  2.77519  2.98518  4.58477  3.61503
          0.02034  4.30118  5.02352  0.61958  0.77255  0.48576  0.95510
     84   1.55100  4.30146  3.78157  3.38920  4.17477  1.57372  4.34981  3.39511  3.37512  3.22857  4.11058  3.53797  3.90805  3.65771  3.67844  2.62925  2.87582  2.17468  5.59002  4.38352     95 a - - -
          2.68618  4.42225  2.77519  2.73123  3.46354  2.40513  3.72494  3.29354  2.67741  2.69355  4.24690  2.90347  2.73739  3.18146  2.89801  2.37887  2.77519  2.98518  4.58477  3.61503
          0.02034  4.30118  5.02352  0.61958  0.77255  0.48576  0.95510
     85   2.53026  5.18170  2.72145  1.85834  4.52272  3.44237  3.63623  3.99412  1.96752  3.47529  4.22980  2.91276  3.85001  2.42101  2.44491  2.66941  2.93676  3.57150  5.60559  4.21271     96 e - - -
          2.68618  4.42225  2.77519  2.73123  3.46354  2.40513  3.72494  3.29354  2.67741  2.69355  4.24690  2.90347  2.73739  3.18146  2.89801  2.37887  2.77519  2.98518  4.58477  3.61503
          0.02034  4.30118  5.02352  0.61958  0.77255  0.48576  0.95510
     86   2.49584  4.93079  3.16909  2.57851  4.20008  3.54854  3.68595  3.60040  1.76901  2.67092  3.43677  3.07566  3.92807  2.69002  2.13805  2.77548  2.96473  3.28078  5.38942  4.08910     97 k - - -
          2.68618  4.42225  2.77519  2.73123  3.46354  2.40513  3.72494  3.29354  2.67741  2.69355  4.24690  2.90347  2.73739  3.18146  2.89801  2.37887  2.77519  2.98518  4.58477  3.61503
          0.02034  4.30118  5.02352  0.61958  0.77255  0.48576  0.95510
     87   3.42366  4.70127  5.22201  4.65024  3.24727  4.75418  5.09717  1.65200  4.52119  0.99753  2.36392  4.84425  4.91620  4.55885  4.57649  4.11053  3.64411  2.06028  5.33239  4.29648     98 l - - -
          2.68618  4.42225  2.77519  2.73123  3.46354  2.40513  3.72494  3.29354  2.67741  2.69355  4.24690  2.90347  2.73739  3.18146  2.89801  2.37887  2.77519  2.98518  4.58477  3.61503
          0.02034  4.30118  5.02352  0.61958  0.77255  0.48576  0.95510
     88   2.75420  4.82169  3.25198  2.66166  4.05331  3.57857  3.72224  3.43859  2.29486  2.37944  3.39456  2.62135  3.95799  2.89455  1.78625  2.81817  2.97282  3.15081  5.30304  4.02466     99 r - - -
          2.68618  4.42225  2.77519  2.73123  3.46354  2.40513  3.72494  3.29354  2.67741  2.69355  4.24690  2.90347  2.73739  3.18146  2.89801  2.37887  2.77519  2.98518  4.58477  3.61503
          0.02034  4.30118  5.02352  0.61958  0.77255  0.48576  0.95510
     89   2.91323  5.46276  2.18685  1.27081  4.77510  3.40285  3.77835  4.27367  2.26010  3.74844  4.53866  2.85835  3.92803  2.60102  3.14397  2.83130  3.16754  3.84093  5.88766  4.43532    100 e - - -
          2.68618  4.42225  2.77519  2.73123  3.46354  2.40513  3.72494  3.29354  2.67741  2.69355  4.24690  2.90347  2.73739  3.18146  2.89801  2.37887  2.77519  2.98518  4.58477  3.61503
          0.02034  4.30118  5.02352  0.61958  0.77255  0.48576  0.95510
     90   1.95037  3.32944  3.85313  3.28192  3.32314  3.65417  3.98806  2.66577  3.19388  2.40894  2.39769  3.57029  4.05158  3.45494  3.45150  2.52134  2.86138  2.45823  4.81334  2.97079    101 a - - -
          2.68618  4.42225  2.77519  2.73123  3.46354  2.40513  3.72494  3.29354  2.67741  2.69355  4.24690  2.90347  2.73739  3.18146  2.89801  2.37887  2.77519  2.98518  4.58477  3.61503
          0.02034  4.30118  5.02352  0.61958  0.77255  0.48576  0.95510
     91   3.04824  5.60965  1.04338  2.11770  4.90221  3.38042  3.88342  4.40965  2.85877  3.90506  4.73943  2.83974  3.97987  2.65745  3.43404  2.94205  2.94859  3.98397  6.06964  4.57627    102 d - - -
          2.68618  4.42225  2.77519  2.73123  3.46354  2.40513  3.72494  3.29354  2.67741  2.69355  4.24690  2.90347  2.73739  3.18146  2.89801  2.37887  2.77519  2.98518  4.58477  3.61503
          0.02034  4.30118  5.02352  0.61958  0.77255  0.48576  0.95510
     92   2.63042  4.21051  3.78277  3.20790  2.75001  3.67411  3.15454  2.54661  3.13044  2.09702  3.31998  2.95217  4.04821  3.39719  3.40689  2.93989  2.48021  2.21671  4.79664  3.06143    103 l - - -
          2.68618  4.42225  2.77519  2.73123  3.46354  2.40513  3.72494  3.29354  2.67741  2.69355  4.24690  2.90347  2.73739  3.18146  2.89801  2.37887  2.77519  2.98518  4.58477  3.61503
          0.02034  4.30118  5.02352  0.61958  0.77255  0.48576  0.95510
     93   3.31184  4.56563  5.21010  4.73364  3.79669  4.77824  5.44003  0.95996  4.63725  2.25095  3.56818  4.91447  5.05286  4.88783  4.80990  4.19379  3.57764  1.22899  5.84396  4.63918    104 i - - -
          2.68618  4.42225  2.77519  2.73123  3.46354  2.40513  3.72494  3.29354  2.67741  2.69355  4.24690  2.90347  2.73739  3.18146  2.89801  2.37887  2.77519  2.98518  4.58477  3.61503
          0.02034  4.30118  5.02352  0.61958  0.77255  0.48576  0.95510
     94   3.33828  4.58527  5.22629  4.71383  3.64876  4.80737  5.34572  0.98772  4.61165  1.81339  3.42244  4.90584  5.03262  4.80565  4.75668  4.19890  3.58741  1.44602  5.69899  4.54087    105 i - - -
          2.68618  4.42225  2.77519  2.73123  3.46354  2.40513  3.72494  3.29354  2.67741  2.69355  4.24690  2.90347  2.73739  3.18146  2.89801  2.37887  2.77519  2.98518  4.58477  3.61503
          0.02034  4.30118  5.02352  0.61958  0.77255  0.48576  0.95510
     95   2.72976  4.64613  3.52158  3.36874  4.77000  1.99770  4.56444  4.29283  3.56157  3.92812  4.79248  3.62335  0.82635  3.85678  3.86682  2.88877  3.21649  3.72735  5.96592  4.84781    106 p - - -
          2.68618  4.42225  2.77519  2.73123  3.46354  2.40513  3.72494  3.29354  2.67741  2.69355  4.24690  2.90347  2.73739  3.18146  2.89801  2.37887  2.77519  2.98518  4.58477  3.61503
          0.02034  4.30118  5.02352  0.61958  0.77255  0.48576  0.95510
     96   4.11255  5.21553  5.03375  4.82745  1.34482  4.74433  3.60813  3.74336  4.64564  2.99246  4.31017  4.36335  5.03046  4.47766  4.57789  4.13711  4.32499  3.68435  3.70960  0.79694    107 y - - -
          2.68618  4.42225  2.77519  2.73123  3.46354  2.40513  3.72494  3.29354  2.67741  2.69355  4.24690  2.90347  2.73739  3.18146  2.89801  2.37887  2.77519  2.98518  4.58477  3.61503
          0.24918  4.30118  1.57501  0.61958  0.77255  0.48576  0.95510
     97   2.94014  4.69036  3.65552  3.58336  4.71265  0.47284  4.68658  4.36660  3.79225  3.99348  4.97424  3.82049  4.08776  4.10052  4.00142  3.11868  3.43733  3.85530  5.74901  4.82307    108 G - - -
          2.68618  4.42225  2.77519  2.73123  3.46354  2.40513  3.72494  3.29354  2.67741  2.69355  4.24690  2.90347  2.73739  3.18146  2.89801  2.37887  2.77519  2.98518  4.58477  3.61503
          0.02550  4.07750  4.79985  0.61958  0.77255  0.73339  0.65447
     98   2.79236  4.25013  4.20432  3.63182  3.24912  3.93020  4.25763  1.91101  3.51522  1.50099  2.92276  3.88592  4.27198  3.75167  3.72352  2.80780  3.02884  2.00615  4.92755  3.74977    109 l - - -
          2.68618  4.42225  2.77519  2.73123  3.46354  2.40513  3.72494  3.29354  2.67741  2.69355  4.24690  2.90347  2.73739  3.18146  2.89801  2.37887  2.77519  2.98518  4.58477  3.61503
          0.02550  4.07750  4.79985  0.61958  0.77255  0.73339  0.65447
     99   2.71259  4.78749  3.10288  2.61148  4.07095  3.46699  3.71069  3.44701  1.91866  2.69826  3.94258  3.08226  2.11738  2.88583  2.69991  2.77368  2.95933  3.15256  5.32242  4.03260    110 k - - -
          2.68519  4.41895  2.77559  2.73108  3.46410  2.40557  3.72462  3.29410  2.67705  2.69411  4.24746  2.90391  2.73617  3.18029  2.89857  2.37908  2.77547  2.98549  4.58533  3.61559
          0.44868  1.01741        *  2.10840  0.12946  0.00000        *
//
