# Supplementary material for: Sulfur disproportionation occurs globally across anoxic habitats and has multiple mechanisms of independent evolutionary origin
Source: ISME J. 2026 Mar 2;20(1):wrag042. doi: 10.1093/ismejo/wrag042 (PMC12998232; doi:10.1093/ismejo/wrag042)
Supplement: Sup_File_1_HMM_wrag042 [file sup_file_1_hmm_wrag042.zip › SupFile1_HMM/SupFile1b_profiles/chp2_new_a.hmm]

HMMER3/f [3.4 | Aug 2023]
NAME  chp2_new_a
LENG  57
ALPH  amino
RF    no
MM    no
CONS  yes
CS    no
MAP   yes
DATE  Wed Jul 23 12:40:11 2025
NSEQ  15
EFFN  1.900635
CKSUM 340268318
STATS LOCAL MSV       -8.1693  0.71901
STATS LOCAL VITERBI   -8.7815  0.71901
STATS LOCAL FORWARD   -3.4751  0.71901
HMM          A        C        D        E        F        G        H        I        K        L        M        N        P        Q        R        S        T        V        W        Y   
            m->m     m->i     m->d     i->m     i->i     d->m     d->d
  COMPO   2.82388  4.17520  2.60759  2.59069  3.40966  3.54690  3.72015  2.60772  2.48098  2.45164  3.61028  3.10797  3.60879  3.12022  3.12887  2.87082  2.95274  2.49763  3.31861  3.41449
          2.68633  4.42240  2.77501  2.73094  3.46369  2.40516  3.72509  3.29369  2.67727  2.69370  4.24494  2.90362  2.73754  3.18161  2.89816  2.37869  2.77517  2.98533  4.58492  3.61518
          0.13395  2.11669  5.31150  1.36945  0.29336  0.00000        *
      1   3.21193  4.85044  4.09006  3.65414  3.78488  4.04212  4.42602  3.04214  2.75858  2.53721  0.80631  3.96212  4.50349  3.76775  3.37593  3.47785  3.48948  2.95945  5.40884  4.18389      6 m - - -
          2.68618  4.42225  2.77519  2.73123  3.46354  2.40513  3.72494  3.29354  2.67741  2.69355  4.24690  2.90347  2.73739  3.18146  2.89801  2.37887  2.77519  2.98518  4.58477  3.61503
          0.01521  4.58916  5.31150  0.61958  0.77255  0.48576  0.95510
      2   3.20341  5.30201  3.57596  3.07082  4.88874  3.81609  4.01548  4.20906  0.74202  3.73806  4.61684  3.47922  4.28647  3.16199  2.61141  3.23355  2.60127  3.85678  5.83316  4.63239      7 k - - -
          2.68618  4.42225  2.77519  2.73123  3.46354  2.40513  3.72494  3.29354  2.67741  2.69355  4.24690  2.90347  2.73739  3.18146  2.89801  2.37887  2.77519  2.98518  4.58477  3.61503
          0.01521  4.58916  5.31150  0.61958  0.77255  0.48576  0.95510
      3   3.26152  4.59188  5.06967  4.56202  3.89646  4.58053  5.19530  0.88983  4.45045  2.51365  3.72147  4.71876  4.93552  4.70082  4.62294  3.95979  2.25037  1.62039  5.74371  4.54125      8 i - - -
          2.68618  4.42225  2.77519  2.73123  3.46354  2.40513  3.72494  3.29354  2.67741  2.69355  4.24690  2.90347  2.73739  3.18146  2.89801  2.37887  2.77519  2.98518  4.58477  3.61503
          0.01521  4.58916  5.31150  0.61958  0.77255  0.48576  0.95510
      4   4.07583  5.35483  5.34390  5.03760  3.58652  4.89219  5.48823  2.86668  4.81342  0.32332  3.47161  5.25729  5.23766  4.99269  4.85099  4.64020  4.35250  3.07856  5.66198  4.53564      9 L - - -
          2.68618  4.42225  2.77519  2.73123  3.46354  2.40513  3.72494  3.29354  2.67741  2.69355  4.24690  2.90347  2.73739  3.18146  2.89801  2.37887  2.77519  2.98518  4.58477  3.61503
          0.01521  4.58916  5.31150  0.61958  0.77255  0.48576  0.95510
      5   2.82830  3.74823  3.13442  2.63690  4.25845  3.59675  1.56558  3.74391  2.55491  3.32504  4.14513  2.40903  4.01630  2.50022  2.96548  2.85419  3.06716  3.40936  5.50305  4.15370     10 h - - -
          2.68618  4.42225  2.77519  2.73123  3.46354  2.40513  3.72494  3.29354  2.67741  2.69355  4.24690  2.90347  2.73739  3.18146  2.89801  2.37887  2.77519  2.98518  4.58477  3.61503
          0.01521  4.58916  5.31150  0.61958  0.77255  0.48576  0.95510
      6   3.52850  4.73613  5.57583  5.12225  4.09063  5.11761  5.88918  0.98441  5.05859  2.50941  3.82578  5.28587  5.35630  5.32128  5.23209  4.56010  3.79450  0.96298  6.21591  4.99258     11 v - - -
          2.68618  4.42225  2.77519  2.73123  3.46354  2.40513  3.72494  3.29354  2.67741  2.69355  4.24690  2.90347  2.73739  3.18146  2.89801  2.37887  2.77519  2.98518  4.58477  3.61503
          0.01521  4.58916  5.31150  0.61958  0.77255  0.48576  0.95510
      7   3.85199  5.08405  5.19012  4.81754  1.98941  4.77209  4.00852  3.30696  4.63363  1.35521  3.88001  4.56005  5.04552  4.56571  4.61125  4.12589  4.06719  3.31092  4.14638  1.05613     12 y - - -
          2.68618  4.42225  2.77519  2.73123  3.46354  2.40513  3.72494  3.29354  2.67741  2.69355  4.24690  2.90347  2.73739  3.18146  2.89801  2.37887  2.77519  2.98518  4.58477  3.61503
          0.01521  4.58916  5.31150  0.61958  0.77255  0.48576  0.95510
      8   3.55376  5.66424  4.10525  3.24873  5.26018  4.11231  3.89291  4.52751  1.05243  3.85767  4.73344  3.59892  4.42876  2.59977  1.25472  3.51738  3.66301  4.20686  5.81269  4.72141     13 k - - -
          2.68618  4.42225  2.77519  2.73123  3.46354  2.40513  3.72494  3.29354  2.67741  2.69355  4.24690  2.90347  2.73739  3.18146  2.89801  2.37887  2.77519  2.98518  4.58477  3.61503
          0.01521  4.58916  5.31150  0.61958  0.77255  0.48576  0.95510
      9   2.75908  4.92226  3.14307  2.70474  4.38295  3.50358  2.87273  3.83132  2.73614  3.42495  4.23656  2.89308  4.00482  3.09398  3.17443  1.29346  2.27551  3.45059  5.63517  4.30029     14 s - - -
          2.68618  4.42225  2.77519  2.73123  3.46354  2.40513  3.72494  3.29354  2.67741  2.69355  4.24690  2.90347  2.73739  3.18146  2.89801  2.37887  2.77519  2.98518  4.58477  3.61503
          0.01521  4.58916  5.31150  0.61958  0.77255  0.48576  0.95510
     10   2.80058  5.24040  2.98618  1.48107  4.56774  3.54339  3.73779  4.03004  2.15871  2.92578  4.29238  3.01995  3.24350  2.35283  2.90633  2.77027  3.03031  3.62288  5.67366  4.28926     15 e - - -
          2.68609  4.42231  2.77508  2.73130  3.46360  2.40519  3.72501  3.29360  2.67747  2.69361  4.24696  2.90353  2.73746  3.18153  2.89807  2.37870  2.77526  2.98481  4.58483  3.61509
          0.09990  2.40638  5.31150  0.92678  0.50389  0.48576  0.95510
     11   3.33635  5.44640  3.00439  2.13382  5.04502  3.71297  4.41406  4.54748  3.31619  4.11956  5.03178  3.44377  0.67008  3.62839  3.72807  3.34781  3.68990  4.14221  6.19587  4.92277     19 P - - -
          2.68618  4.42225  2.77519  2.73123  3.46354  2.40513  3.72494  3.29354  2.67741  2.69355  4.24690  2.90347  2.73739  3.18146  2.89801  2.37887  2.77519  2.98518  4.58477  3.61503
          0.01521  4.58916  5.31150  0.61958  0.77255  0.48576  0.95510
     12   3.16821  5.79177  1.35191  1.77219  5.09228  3.52822  4.00511  4.62021  2.96539  4.08384  4.89348  1.76648  4.11209  3.15076  3.55243  3.05682  2.90957  4.16713  6.22702  4.71945     20 d - - -
          2.68618  4.42225  2.77519  2.73123  3.46354  2.40513  3.72494  3.29354  2.67741  2.69355  4.24690  2.90347  2.73739  3.18146  2.89801  2.37887  2.77519  2.98518  4.58477  3.61503
          0.01521  4.58916  5.31150  0.61958  0.77255  0.48576  0.95510
     13   2.86387  5.39867  2.19903  1.52228  4.73103  3.05667  3.78807  4.22526  2.10283  3.69780  4.45211  2.97329  3.96722  2.48268  3.08779  2.58152  3.10504  3.78428  5.82947  4.39727     21 e - - -
          2.68618  4.42225  2.77519  2.73123  3.46354  2.40513  3.72494  3.29354  2.67741  2.69355  4.24690  2.90347  2.73739  3.18146  2.89801  2.37887  2.77519  2.98518  4.58477  3.61503
          0.01521  4.58916  5.31150  0.61958  0.77255  0.48576  0.95510
     14   2.72715  4.84176  2.11658  2.38023  3.19828  3.57689  3.78889  3.45899  2.61585  2.69147  3.12768  3.13203  3.96655  2.96001  3.06831  2.47524  2.33846  3.15939  5.36156  4.04577     22 d - - -
          2.68618  4.42225  2.77519  2.73123  3.46354  2.40513  3.72494  3.29354  2.67741  2.69355  4.24690  2.90347  2.73739  3.18146  2.89801  2.37887  2.77519  2.98518  4.58477  3.61503
          0.01521  4.58916  5.31150  0.61958  0.77255  0.48576  0.95510
     15   3.22743  4.56817  5.00987  4.49662  3.90071  4.53288  5.13484  1.72118  4.38962  2.55887  3.73711  4.65953  4.89529  4.64339  4.57020  3.90560  2.11754  0.88907  5.71216  4.50311     23 v - - -
          2.68618  4.42225  2.77519  2.73123  3.46354  2.40513  3.72494  3.29354  2.67741  2.69355  4.24690  2.90347  2.73739  3.18146  2.89801  2.37887  2.77519  2.98518  4.58477  3.61503
          0.01521  4.58916  5.31150  0.61958  0.77255  0.48576  0.95510
     16   2.50134  5.28907  3.17691  2.59506  4.66058  3.63086  3.74911  4.09975  1.61232  3.57072  4.34465  3.11113  4.01506  2.04650  2.14989  2.45780  3.10197  3.69872  5.68016  4.34376     24 k - - -
          2.68618  4.42225  2.77519  2.73123  3.46354  2.40513  3.72494  3.29354  2.67741  2.69355  4.24690  2.90347  2.73739  3.18146  2.89801  2.37887  2.77519  2.98518  4.58477  3.61503
          0.01521  4.58916  5.31150  0.61958  0.77255  0.48576  0.95510
     17   2.78114  5.07665  2.32683  2.54052  3.28500  3.56298  3.76391  3.76138  1.43845  2.89160  4.13726  3.06957  3.96508  2.90125  2.98493  2.78571  3.01295  3.41636  5.52116  4.14767     25 k - - -
          2.68618  4.42225  2.77519  2.73123  3.46354  2.40513  3.72494  3.29354  2.67741  2.69355  4.24690  2.90347  2.73739  3.18146  2.89801  2.37887  2.77519  2.98518  4.58477  3.61503
          0.01521  4.58916  5.31150  0.61958  0.77255  0.48576  0.95510
     18   3.79255  5.01240  5.66485  5.13476  3.46380  5.21036  5.59447  1.27129  4.98486  0.83558  3.22293  5.34372  5.30351  4.99229  5.01241  4.62415  4.01782  2.34239  5.67354  4.63970     26 l - - -
          2.68618  4.42225  2.77519  2.73123  3.46354  2.40513  3.72494  3.29354  2.67741  2.69355  4.24690  2.90347  2.73739  3.18146  2.89801  2.37887  2.77519  2.98518  4.58477  3.61503
          0.01521  4.58916  5.31150  0.61958  0.77255  0.48576  0.95510
     19   3.17581  4.53934  4.77834  4.23995  3.79835  4.44204  4.87929  1.62529  3.07602  2.52921  3.67000  4.45700  4.77932  4.37078  4.24236  3.78629  3.42642  0.87863  5.53202  4.32314     27 v - - -
          2.68618  4.42225  2.77519  2.73123  3.46354  2.40513  3.72494  3.29354  2.67741  2.69355  4.24690  2.90347  2.73739  3.18146  2.89801  2.37887  2.77519  2.98518  4.58477  3.61503
          0.01521  4.58916  5.31150  0.61958  0.77255  0.48576  0.95510
     20   2.55952  5.24114  2.61204  1.89494  4.58347  3.04048  3.69363  4.06829  2.20274  3.54509  4.28315  2.62061  3.89826  2.59230  2.56748  2.44565  2.73051  3.63043  5.67482  4.26414     28 e - - -
          2.68618  4.42225  2.77519  2.73123  3.46354  2.40513  3.72494  3.29354  2.67741  2.69355  4.24690  2.90347  2.73739  3.18146  2.89801  2.37887  2.77519  2.98518  4.58477  3.61503
          0.01521  4.58916  5.31150  0.61958  0.77255  0.48576  0.95510
     21   2.42653  4.64397  3.36012  2.47342  3.81928  3.63873  3.87034  1.87481  2.39533  2.70899  3.73958  3.27089  4.02576  3.10637  3.17917  2.50051  2.57418  2.92915  5.20204  3.93112     29 i - - -
          2.68618  4.42225  2.77519  2.73123  3.46354  2.40513  3.72494  3.29354  2.67741  2.69355  4.24690  2.90347  2.73739  3.18146  2.89801  2.37887  2.77519  2.98518  4.58477  3.61503
          0.01521  4.58916  5.31150  0.61958  0.77255  0.48576  0.95510
     22   2.39577  4.38785  3.01925  3.13878  3.12743  3.73230  3.14713  2.86528  3.08317  1.87687  3.49406  3.51436  4.11035  3.37237  3.40911  2.98593  2.55061  2.00273  4.97881  3.75488     30 l - - -
          2.68618  4.42225  2.77519  2.73123  3.46354  2.40513  3.72494  3.29354  2.67741  2.69355  4.24690  2.90347  2.73739  3.18146  2.89801  2.37887  2.77519  2.98518  4.58477  3.61503
          0.01521  4.58916  5.31150  0.61958  0.77255  0.48576  0.95510
     23   2.73003  2.43782  3.18594  2.64827  4.26021  3.53447  3.83217  3.67776  2.03840  3.27795  4.08901  2.21804  3.97069  2.98462  3.05400  2.17523  2.71271  3.33044  5.51118  4.18536     31 k - - -
          2.68618  4.42225  2.77519  2.73123  3.46354  2.40513  3.72494  3.29354  2.67741  2.69355  4.24690  2.90347  2.73739  3.18146  2.89801  2.37887  2.77519  2.98518  4.58477  3.61503
          0.01521  4.58916  5.31150  0.61958  0.77255  0.48576  0.95510
     24   2.78167  5.25651  2.58904  1.78337  4.59825  3.53355  3.71789  4.06999  1.99214  2.96067  4.30273  3.00458  3.93353  2.82095  2.10371  2.74613  3.01056  3.64631  5.68174  4.28919     32 e - - -
          2.68620  4.42227  2.77522  2.73125  3.46356  2.40515  3.72497  3.29356  2.67711  2.69357  4.24692  2.90349  2.73742  3.18148  2.89803  2.37889  2.77522  2.98520  4.58479  3.61505
          0.09990  2.40638  5.31150  0.30451  1.33743  0.48576  0.95510
     25   3.31698  5.97811  1.21505  1.72279  5.28169  1.71592  4.11443  4.83421  3.17821  4.29274  5.14407  2.98931  4.17932  3.28039  3.81841  3.17792  3.61434  4.36944  6.43943  4.88779     34 d - - -
          2.68618  4.42225  2.77519  2.73123  3.46354  2.40513  3.72494  3.29354  2.67741  2.69355  4.24690  2.90347  2.73739  3.18146  2.89801  2.37887  2.77519  2.98518  4.58477  3.61503
          0.01521  4.58916  5.31150  0.61958  0.77255  0.48576  0.95510
     26   3.00262  5.36360  3.23519  2.68135  4.73305  3.70214  2.42406  4.17012  2.30461  3.62870  4.42353  2.04401  4.09132  2.53894  1.57509  2.97176  3.20893  3.78460  5.71333  4.40501     35 r - - -
          2.68618  4.42225  2.77519  2.73123  3.46354  2.40513  3.72494  3.29354  2.67741  2.69355  4.24690  2.90347  2.73739  3.18146  2.89801  2.37887  2.77519  2.98518  4.58477  3.61503
          0.01521  4.58916  5.31150  0.61958  0.77255  0.48576  0.95510
     27   2.90478  5.43895  1.72480  1.59692  4.76316  3.51642  3.82014  4.25748  2.28153  3.73512  4.49822  2.53240  3.98941  2.93648  3.14913  2.84316  3.14961  3.24393  5.87262  4.43488     36 e - - -
          2.68618  4.42225  2.77519  2.73123  3.46354  2.40513  3.72494  3.29354  2.67741  2.69355  4.24690  2.90347  2.73739  3.18146  2.89801  2.37887  2.77519  2.98518  4.58477  3.61503
          0.01521  4.58916  5.31150  0.61958  0.77255  0.48576  0.95510
     28   1.91462  2.38665  3.76442  3.19761  3.51772  3.72094  4.02938  2.61477  3.13438  2.59714  3.49916  3.00490  4.11683  3.02202  3.44704  2.74479  2.96174  2.19662  4.98480  3.76591     37 a - - -
          2.68618  4.42225  2.77519  2.73123  3.46354  2.40513  3.72494  3.29354  2.67741  2.69355  4.24690  2.90347  2.73739  3.18146  2.89801  2.37887  2.77519  2.98518  4.58477  3.61503
          0.01521  4.58916  5.31150  0.61958  0.77255  0.48576  0.95510
     29   2.53783  5.12536  2.21843  2.33759  4.42677  3.51918  3.71105  3.06479  1.95380  3.41131  3.36596  3.00623  3.91175  2.82401  2.60451  2.71336  2.66673  3.49211  5.58475  4.20290     38 k - - -
          2.68618  4.42225  2.77519  2.73123  3.46354  2.40513  3.72494  3.29354  2.67741  2.69355  4.24690  2.90347  2.73739  3.18146  2.89801  2.37887  2.77519  2.98518  4.58477  3.61503
          0.01521  4.58916  5.31150  0.61958  0.77255  0.48576  0.95510
     30   2.78108  5.17245  2.99041  1.57340  4.47819  3.53740  3.74436  3.92968  2.23747  3.45774  4.23214  3.02484  3.94513  2.49985  2.95372  2.39776  3.01327  2.54851  5.62855  4.25045     39 e - - -
          2.68618  4.42225  2.77519  2.73123  3.46354  2.40513  3.72494  3.29354  2.67741  2.69355  4.24690  2.90347  2.73739  3.18146  2.89801  2.37887  2.77519  2.98518  4.58477  3.61503
          0.01521  4.58916  5.31150  0.61958  0.77255  0.48576  0.95510
     31   3.40778  4.74344  5.11487  4.64746  1.30966  4.56950  4.70411  2.41247  4.50441  2.24619  3.55329  4.67308  4.91162  4.61647  4.57853  3.95650  3.67186  1.20537  4.98171  3.49649     40 v - - -
          2.68618  4.42225  2.77519  2.73123  3.46354  2.40513  3.72494  3.29354  2.67741  2.69355  4.24690  2.90347  2.73739  3.18146  2.89801  2.37887  2.77519  2.98518  4.58477  3.61503
          0.01521  4.58916  5.31150  0.61958  0.77255  0.48576  0.95510
     32   2.43909  5.25845  2.53626  2.00329  4.59860  3.50429  3.70753  4.08305  1.92996  3.56114  4.30253  2.54724  3.90925  2.80763  2.72925  2.23374  2.98562  3.64686  5.69237  4.28076     41 k - - -
          2.68618  4.42225  2.77519  2.73123  3.46354  2.40513  3.72494  3.29354  2.67741  2.69355  4.24690  2.90347  2.73739  3.18146  2.89801  2.37887  2.77519  2.98518  4.58477  3.61503
          0.01521  4.58916  5.31150  0.61958  0.77255  0.48576  0.95510
     33   3.27610  4.68277  4.90623  4.37562  3.50931  4.43562  4.93038  2.38518  4.21308  0.78793  3.34243  4.55431  4.78351  4.41047  4.35253  3.79889  2.70901  1.99509  5.41673  4.29478     42 l - - -
          2.68618  4.42225  2.77519  2.73123  3.46354  2.40513  3.72494  3.29354  2.67741  2.69355  4.24690  2.90347  2.73739  3.18146  2.89801  2.37887  2.77519  2.98518  4.58477  3.61503
          0.01521  4.58916  5.31150  0.61958  0.77255  0.48576  0.95510
     34   3.39998  4.81429  4.56122  4.08858  1.40531  4.33803  3.06788  3.32702  3.96492  2.90286  3.94908  4.13164  4.68334  4.09924  4.11749  3.64843  2.39251  3.15595  4.17642  1.33233     43 y - - -
          2.68618  4.42225  2.77519  2.73123  3.46354  2.40513  3.72494  3.29354  2.67741  2.69355  4.24690  2.90347  2.73739  3.18146  2.89801  2.37887  2.77519  2.98518  4.58477  3.61503
          0.01521  4.58916  5.31150  0.61958  0.77255  0.48576  0.95510
     35   2.54199  5.18530  2.49215  1.81144  4.50809  2.97147  3.70006  3.45825  2.21347  3.48086  4.23240  2.98512  3.90314  2.80445  2.57411  2.70224  2.96087  2.95472  5.63139  4.23433     44 e - - -
          2.68618  4.42225  2.77519  2.73123  3.46354  2.40513  3.72494  3.29354  2.67741  2.69355  4.24690  2.90347  2.73739  3.18146  2.89801  2.37887  2.77519  2.98518  4.58477  3.61503
          0.01521  4.58916  5.31150  0.61958  0.77255  0.48576  0.95510
     36   2.20174  3.59632  2.60172  2.30118  4.49009  2.46188  3.70604  3.95678  2.22013  3.46667  4.22261  2.99041  3.14072  2.50716  2.94270  2.70739  2.96366  3.54867  5.62366  4.22987     45 a - - -
          2.68618  4.42225  2.77519  2.73123  3.46354  2.40513  3.72494  3.29354  2.67741  2.69355  4.24690  2.90347  2.73739  3.18146  2.89801  2.37887  2.77519  2.98518  4.58477  3.61503
          0.01521  4.58916  5.31150  0.61958  0.77255  0.48576  0.95510
     37   2.91712  5.46008  1.77552  2.24128  4.79218  3.52391  3.82073  4.28794  1.71620  3.75565  4.51754  2.46902  3.99603  2.35078  3.11919  2.85278  3.16048  3.84636  5.88419  4.44857     46 k - - -
          2.68625  4.42232  2.77422  2.73131  3.46361  2.40520  3.72502  3.29361  2.67748  2.69362  4.24697  2.90354  2.73747  3.18154  2.89808  2.37883  2.77527  2.98526  4.58484  3.61510
          0.24902  1.90323  2.64020  0.67238  0.71436  0.48576  0.95510
     38   2.05587  4.43808  3.74895  3.24334  3.95669  3.45122  4.19655  3.27776  3.20439  3.02538  3.90205  3.53229  1.88486  3.50195  3.54667  2.47901  2.40704  1.89457  5.37682  4.15104     49 p - - -
          2.68618  4.42225  2.77519  2.73123  3.46354  2.40513  3.72494  3.29354  2.67741  2.69355  4.24690  2.90347  2.73739  3.18146  2.89801  2.37887  2.77519  2.98518  4.58477  3.61503
          0.01630  4.52044  5.24278  0.61958  0.77255  0.41896  1.07215
     39   3.43876  6.06143  0.68377  2.44087  5.38039  3.55760  4.22991  5.01169  3.38627  4.47720  5.38184  2.06978  4.24757  3.42038  4.06357  3.28927  3.76844  4.53257  6.57715  5.00145     50 D - - -
          2.68618  4.42225  2.77519  2.73123  3.46354  2.40513  3.72494  3.29354  2.67741  2.69355  4.24690  2.90347  2.73739  3.18146  2.89801  2.37887  2.77519  2.98518  4.58477  3.61503
          0.01521  4.58916  5.31150  0.61958  0.77255  0.48576  0.95510
     40   4.55595  5.55969  5.37047  5.23408  2.21993  5.05543  3.80804  4.22615  4.96779  3.41040  4.75238  4.63871  5.33661  4.77799  4.85470  4.48297  4.75872  4.15895  1.66359  0.65468     51 Y - - -
          2.68618  4.42225  2.77519  2.73123  3.46354  2.40513  3.72494  3.29354  2.67741  2.69355  4.24690  2.90347  2.73739  3.18146  2.89801  2.37887  2.77519  2.98518  4.58477  3.61503
          0.01521  4.58916  5.31150  0.61958  0.77255  0.48576  0.95510
     41   3.09771  5.68856  1.28614  1.63261  4.98988  3.52670  2.91118  4.50884  2.87276  3.97907  4.77528  2.97848  4.08155  3.09488  3.43624  2.45984  3.36211  4.06405  6.12088  4.63636     52 d - - -
          2.68618  4.42225  2.77519  2.73123  3.46354  2.40513  3.72494  3.29354  2.67741  2.69355  4.24690  2.90347  2.73739  3.18146  2.89801  2.37887  2.77519  2.98518  4.58477  3.61503
          0.01521  4.58916  5.31150  0.61958  0.77255  0.48576  0.95510
     42   2.56878  5.03014  3.09025  2.53025  4.29959  3.54893  3.73952  3.29127  1.89002  2.63723  4.09320  2.64826  3.93902  2.54182  2.77547  2.75006  2.30157  3.37958  5.50853  4.15644     53 k - - -
          2.68618  4.42225  2.77519  2.73123  3.46354  2.40513  3.72494  3.29354  2.67741  2.69355  4.24690  2.90347  2.73739  3.18146  2.89801  2.37887  2.77519  2.98518  4.58477  3.61503
          0.01521  4.58916  5.31150  0.61958  0.77255  0.48576  0.95510
     43   3.74462  4.97732  5.61852  5.06914  3.45449  5.15167  5.53642  1.94819  4.93926  0.64961  3.20562  5.27649  5.25562  4.93681  4.97129  4.54463  3.96822  1.97679  5.64672  4.63335     54 L - - -
          2.68618  4.42225  2.77519  2.73123  3.46354  2.40513  3.72494  3.29354  2.67741  2.69355  4.24690  2.90347  2.73739  3.18146  2.89801  2.37887  2.77519  2.98518  4.58477  3.61503
          0.01521  4.58916  5.31150  0.61958  0.77255  0.48576  0.95510
     44   3.42370  4.66907  5.41479  4.88568  3.09564  4.87504  5.36644  1.40719  4.77562  1.91821  3.54242  5.00988  5.10934  4.92378  4.86490  4.25314  3.66714  0.97305  5.70281  4.54089     55 v - - -
          2.68618  4.42225  2.77519  2.73123  3.46354  2.40513  3.72494  3.29354  2.67741  2.69355  4.24690  2.90347  2.73739  3.18146  2.89801  2.37887  2.77519  2.98518  4.58477  3.61503
          0.01521  4.58916  5.31150  0.61958  0.77255  0.48576  0.95510
     45   3.04121  5.60455  1.30391  2.41000  4.90622  3.52980  2.92360  4.42253  2.78256  3.89495  4.68160  2.45532  4.05759  2.01272  3.31832  2.95760  3.29771  3.98351  6.02931  4.56477     56 d - - -
          2.68618  4.42225  2.77519  2.73123  3.46354  2.40513  3.72494  3.29354  2.67741  2.69355  4.24690  2.90347  2.73739  3.18146  2.89801  2.37887  2.77519  2.98518  4.58477  3.61503
          0.01521  4.58916  5.31150  0.61958  0.77255  0.48576  0.95510
     46   2.73132  4.77831  2.75377  2.37908  3.97627  3.59810  3.81184  3.37080  2.09253  2.13639  2.69601  3.17426  3.98560  3.00146  3.09185  2.81284  2.96238  3.08765  3.59183  4.00754     57 k - - -
          2.68618  4.42225  2.77519  2.73123  3.46354  2.40513  3.72494  3.29354  2.67741  2.69355  4.24690  2.90347  2.73739  3.18146  2.89801  2.37887  2.77519  2.98518  4.58477  3.61503
          0.01521  4.58916  5.31150  0.61958  0.77255  0.48576  0.95510
     47   3.53695  4.78450  5.47448  5.03535  3.95163  4.99673  5.74778  0.60999  4.92396  2.35875  3.71962  5.19433  5.28176  5.17484  5.07979  4.44731  3.81393  1.67677  6.07341  4.86625     58 I - - -
          2.68618  4.42225  2.77519  2.73123  3.46354  2.40513  3.72494  3.29354  2.67741  2.69355  4.24690  2.90347  2.73739  3.18146  2.89801  2.37887  2.77519  2.98518  4.58477  3.61503
          0.01521  4.58916  5.31150  0.61958  0.77255  0.48576  0.95510
     48   2.99508  4.45528  4.34772  2.88997  1.35502  4.04994  4.06852  2.86658  3.66302  2.48885  2.97723  3.96393  4.40591  3.86898  3.83732  3.34526  3.22486  2.70773  2.31610  3.05979     59 f - - -
          2.68618  4.42225  2.77519  2.73123  3.46354  2.40513  3.72494  3.29354  2.67741  2.69355  4.24690  2.90347  2.73739  3.18146  2.89801  2.37887  2.77519  2.98518  4.58477  3.61503
          0.01521  4.58916  5.31150  0.61958  0.77255  0.48576  0.95510
     49   2.02210  5.32427  2.28720  1.72717  4.65761  3.50954  3.77602  4.14175  2.56277  3.63153  4.38911  2.56538  3.95441  2.88772  3.06991  2.41199  2.79599  3.71285  5.77561  4.35542     60 e - - -
          2.68618  4.42225  2.77519  2.73123  3.46354  2.40513  3.72494  3.29354  2.67741  2.69355  4.24690  2.90347  2.73739  3.18146  2.89801  2.37887  2.77519  2.98518  4.58477  3.61503
          0.01521  4.58916  5.31150  0.61958  0.77255  0.48576  0.95510
     50   1.08858  4.94138  3.10608  2.76845  4.37755  3.52095  2.90273  3.87167  2.85300  3.48060  4.31506  2.43127  4.06353  3.21078  3.27067  2.89178  3.14439  3.49735  5.66824  4.32330     61 a - - -
          2.68618  4.42225  2.77519  2.73123  3.46354  2.40513  3.72494  3.29354  2.67741  2.69355  4.24690  2.90347  2.73739  3.18146  2.89801  2.37887  2.77519  2.98518  4.58477  3.61503
          0.01521  4.58916  5.31150  0.61958  0.77255  0.48576  0.95510
     51   3.43647  6.18047  0.72923  2.04620  5.43921  3.54182  4.17663  5.02286  3.32102  4.46550  5.35665  2.31642  4.22159  3.35612  4.01282  3.26453  3.74765  4.54722  6.61242  5.00689     62 d - - -
          2.68618  4.42225  2.77519  2.73123  3.46354  2.40513  3.72494  3.29354  2.67741  2.69355  4.24690  2.90347  2.73739  3.18146  2.89801  2.37887  2.77519  2.98518  4.58477  3.61503
          0.01521  4.58916  5.31150  0.61958  0.77255  0.48576  0.95510
     52   3.39680  5.59121  3.58598  3.02740  5.08050  3.94879  3.91886  4.44525  0.85212  3.83150  4.69679  3.45359  4.33828  1.92467  2.41269  3.36077  3.56266  4.10240  5.83375  4.65507     63 k - - -
          2.68618  4.42225  2.77519  2.73123  3.46354  2.40513  3.72494  3.29354  2.67741  2.69355  4.24690  2.90347  2.73739  3.18146  2.89801  2.37887  2.77519  2.98518  4.58477  3.61503
          0.01521  4.58916  5.31150  0.61958  0.77255  0.48576  0.95510
     53   2.70286  4.42101  4.21436  3.77526  3.98893  3.57952  4.55391  2.92171  3.68959  2.98121  3.94206  3.89009  4.21466  3.96606  3.92833  2.57842  1.41504  1.31999  5.50432  4.30575     64 v - - -
          2.68618  4.42225  2.77519  2.73123  3.46354  2.40513  3.72494  3.29354  2.67741  2.69355  4.24690  2.90347  2.73739  3.18146  2.89801  2.37887  2.77519  2.98518  4.58477  3.61503
          0.01521  4.58916  5.31150  0.61958  0.77255  0.48576  0.95510
     54   3.50460  4.74142  5.46483  4.94989  3.78335  4.98510  5.53021  0.77509  4.84563  2.20064  2.69004  5.11387  5.20116  5.00925  4.96011  4.37978  3.75213  1.62952  5.84030  4.70243     65 i - - -
          2.68618  4.42225  2.77519  2.73123  3.46354  2.40513  3.72494  3.29354  2.67741  2.69355  4.24690  2.90347  2.73739  3.18146  2.89801  2.37887  2.77519  2.98518  4.58477  3.61503
          0.01521  4.58916  5.31150  0.61958  0.77255  0.48576  0.95510
     55   2.52278  1.15126  4.46615  4.13298  4.53163  3.28725  4.85515  3.87610  4.02464  3.64556  4.49770  3.93557  4.07785  4.25465  4.19834  1.44685  2.32273  3.36839  5.95241  4.80463     66 c - - -
          2.68618  4.42225  2.77519  2.73123  3.46354  2.40513  3.72494  3.29354  2.67741  2.69355  4.24690  2.90347  2.73739  3.18146  2.89801  2.37887  2.77519  2.98518  4.58477  3.61503
          0.01521  4.58916  5.31150  0.61958  0.77255  0.48576  0.95510
     56   4.74864  5.81631  5.30785  5.21938  3.74481  4.65476  5.04046  4.89465  4.99004  4.14014  5.47781  5.26339  5.23421  5.32981  4.97167  4.94902  5.09575  4.79463  0.17917  3.71988     67 W - - -
          2.68618  4.42225  2.77519  2.73123  3.46354  2.40513  3.72494  3.29354  2.67741  2.69355  4.24690  2.90347  2.73739  3.18146  2.89801  2.37887  2.77519  2.98518  4.58477  3.61503
          0.08502  4.58916  2.64020  0.61958  0.77255  0.48576  0.95510
     57   4.60434  5.70460  5.18976  5.08201  3.61897  4.56133  4.91642  4.72930  4.84039  3.99047  5.31918  5.13007  5.13576  5.18617  4.83715  4.80392  4.94675  4.63011  0.20782  3.59570     68 W - - -
          2.68618  4.42225  2.77519  2.73123  3.46354  2.40513  3.72494  3.29354  2.67741  2.69355  4.24690  2.90347  2.73739  3.18146  2.89801  2.37887  2.77519  2.98518  4.58477  3.61503
          0.01100  4.51514        *  0.61958  0.77255  0.00000        *
//
