# Supplementary material for: Sulfur disproportionation occurs globally across anoxic habitats and has multiple mechanisms of independent evolutionary origin
Source: ISME J. 2026 Mar 2;20(1):wrag042. doi: 10.1093/ismejo/wrag042 (PMC12998232; doi:10.1093/ismejo/wrag042)
Supplement: Sup_File_1_HMM_wrag042 [file sup_file_1_hmm_wrag042.zip › SupFile1_HMM/SupFile1b_profiles/chp3_new_a.hmm]

HMMER3/f [3.4 | Aug 2023]
NAME  chp3_new_a
LENG  159
ALPH  amino
RF    no
MM    no
CONS  yes
CS    no
MAP   yes
DATE  Wed Jul 23 12:40:12 2025
NSEQ  9
EFFN  0.821777
CKSUM 2332425904
STATS LOCAL MSV      -10.1290  0.70848
STATS LOCAL VITERBI  -10.9330  0.70848
STATS LOCAL FORWARD   -4.4886  0.70848
HMM          A        C        D        E        F        G        H        I        K        L        M        N        P        Q        R        S        T        V        W        Y   
            m->m     m->i     m->d     i->m     i->i     d->m     d->d
  COMPO   2.52502  3.86958  2.76848  2.50412  3.49898  3.24375  3.84588  2.81369  2.55072  2.32887  3.53221  3.05002  3.65661  3.01096  2.96259  2.65202  2.97312  2.65438  5.11292  3.60515
          2.68618  4.42225  2.77519  2.73123  3.46354  2.40513  3.72494  3.29354  2.67741  2.69355  4.24690  2.90347  2.73739  3.18146  2.89801  2.37887  2.77519  2.98518  4.58477  3.61503
          0.18340  4.08771  1.89189  0.61958  0.77255  0.00000        *
      1   3.01781  4.55702  4.11536  3.71355  3.23515  3.87987  4.43450  2.41690  3.47824  1.82072  1.26518  3.98344  4.34092  3.85615  3.67634  3.37327  3.32437  2.43010  5.08409  3.85119      1 m - - -
          2.68618  4.42225  2.77519  2.73123  3.46354  2.40513  3.72494  3.29354  2.67741  2.69355  4.24690  2.90347  2.73739  3.18146  2.89801  2.37887  2.77519  2.98518  4.58477  3.61503
          0.02950  3.93382  4.65616  0.61958  0.77255  0.63550  0.75432
      2   2.83430  5.12936  1.22471  2.22766  4.63378  2.41610  3.83970  4.15986  2.87207  3.72247  4.59329  2.78432  3.82124  3.03186  3.42394  2.79190  3.17062  3.72706  5.82494  4.42749      2 d - - -
          2.68618  4.42225  2.77519  2.73123  3.46354  2.40513  3.72494  3.29354  2.67741  2.69355  4.24690  2.90347  2.73739  3.18146  2.89801  2.37887  2.77519  2.98518  4.58477  3.61503
          0.02950  3.93382  4.65616  0.61958  0.77255  0.40237  1.10484
      3   3.15212  4.66968  4.28781  3.90282  3.32076  3.99876  4.58827  2.51873  3.65761  1.88742  1.01806  4.15212  4.46509  4.02786  3.83656  3.52127  3.46406  2.54881  5.18719  3.96555      3 m - - -
          2.68618  4.42225  2.77519  2.73123  3.46354  2.40513  3.72494  3.29354  2.67741  2.69355  4.24690  2.90347  2.73739  3.18146  2.89801  2.37887  2.77519  2.98518  4.58477  3.61503
          0.02524  4.08771  4.81006  0.61958  0.77255  0.48576  0.95510
      4   2.99572  5.49741  1.10114  2.16956  4.81606  3.25301  3.85571  4.39343  2.91047  3.90930  4.77959  2.17746  3.89979  3.03658  3.51093  2.89125  3.30814  3.95584  6.02782  4.51740      4 d - - -
          2.68618  4.42225  2.77519  2.73123  3.46354  2.40513  3.72494  3.29354  2.67741  2.69355  4.24690  2.90347  2.73739  3.18146  2.89801  2.37887  2.77519  2.98518  4.58477  3.61503
          0.02524  4.08771  4.81006  0.61958  0.77255  0.48576  0.95510
      5   3.18189  5.14216  3.37138  2.95933  4.57824  3.64184  3.89736  4.02252  0.77715  3.54322  4.49821  3.37229  4.13121  3.08032  2.49721  3.21281  3.42165  3.72005  5.54811  4.39450      5 k - - -
          2.68618  4.42225  2.77519  2.73123  3.46354  2.40513  3.72494  3.29354  2.67741  2.69355  4.24690  2.90347  2.73739  3.18146  2.89801  2.37887  2.77519  2.98518  4.58477  3.61503
          0.02524  4.08771  4.81006  0.61958  0.77255  0.48576  0.95510
      6   3.00177  5.49433  1.05754  2.17352  4.81448  3.25224  3.86419  4.39694  2.92617  3.91690  4.79200  2.27828  3.90320  3.04776  3.52762  2.89802  3.31733  3.95992  6.03086  4.52064      6 d - - -
          2.68618  4.42225  2.77519  2.73123  3.46354  2.40513  3.72494  3.29354  2.67741  2.69355  4.24690  2.90347  2.73739  3.18146  2.89801  2.37887  2.77519  2.98518  4.58477  3.61503
          0.02524  4.08771  4.81006  0.61958  0.77255  0.48576  0.95510
      7   3.20077  4.58352  4.69816  4.19269  3.24934  4.38266  4.82003  2.08594  4.02035  1.00435  3.08862  4.43675  4.68434  4.24779  4.18748  3.76511  3.46018  1.68960  5.26141  4.10038      7 l - - -
          2.68618  4.42225  2.77519  2.73123  3.46354  2.40513  3.72494  3.29354  2.67741  2.69355  4.24690  2.90347  2.73739  3.18146  2.89801  2.37887  2.77519  2.98518  4.58477  3.61503
          0.02524  4.08771  4.81006  0.61958  0.77255  0.48576  0.95510
      8   1.25427  4.54558  3.15847  2.81793  4.16342  3.28042  3.94779  3.44737  2.27415  3.17968  4.07492  3.20189  3.87833  3.16634  3.02449  2.70184  2.93808  3.10275  5.47141  4.21180      8 a - - -
          2.68618  4.42225  2.77519  2.73123  3.46354  2.40513  3.72494  3.29354  2.67741  2.69355  4.24690  2.90347  2.73739  3.18146  2.89801  2.37887  2.77519  2.98518  4.58477  3.61503
          0.02524  4.08771  4.81006  0.61958  0.77255  0.48576  0.95510
      9   2.30598  4.25098  3.44547  3.13537  4.28140  3.03225  4.21007  3.64519  3.15200  3.37362  4.22442  3.33008  3.75997  3.47414  3.46894  1.27356  1.85466  3.15416  5.63466  4.40154      9 s - - -
          2.68618  4.42225  2.77519  2.73123  3.46354  2.40513  3.72494  3.29354  2.67741  2.69355  4.24690  2.90347  2.73739  3.18146  2.89801  2.37887  2.77519  2.98518  4.58477  3.61503
          0.02524  4.08771  4.81006  0.61958  0.77255  0.48576  0.95510
     10   0.74306  4.31341  3.69423  3.50187  4.27948  3.13100  4.49662  3.43818  3.52404  3.30933  4.32182  3.59287  3.89114  3.84626  3.75586  2.66408  2.95668  3.05474  5.68478  4.51097     10 a - - -
          2.68618  4.42225  2.77519  2.73123  3.46354  2.40513  3.72494  3.29354  2.67741  2.69355  4.24690  2.90347  2.73739  3.18146  2.89801  2.37887  2.77519  2.98518  4.58477  3.61503
          0.02524  4.08771  4.81006  0.61958  0.77255  0.48576  0.95510
     11   3.18958  4.52323  4.79623  4.26875  3.33159  4.46865  4.88862  1.09865  4.10704  1.77888  2.50456  4.50586  4.73476  4.32988  4.26984  3.83659  3.43626  1.89887  5.32803  4.17837     11 i - - -
          2.68618  4.42225  2.77519  2.73123  3.46354  2.40513  3.72494  3.29354  2.67741  2.69355  4.24690  2.90347  2.73739  3.18146  2.89801  2.37887  2.77519  2.98518  4.58477  3.61503
          0.02524  4.08771  4.81006  0.61958  0.77255  0.48576  0.95510
     12   3.08899  4.45006  4.65857  4.11212  3.35792  4.34776  4.75298  1.96192  3.97781  1.67987  2.63156  4.35736  4.63591  4.20499  4.16336  3.69100  3.33398  1.17814  5.27414  4.11556     12 v - - -
          2.68618  4.42225  2.77519  2.73123  3.46354  2.40513  3.72494  3.29354  2.67741  2.69355  4.24690  2.90347  2.73739  3.18146  2.89801  2.37887  2.77519  2.98518  4.58477  3.61503
          0.02524  4.08771  4.81006  0.61958  0.77255  0.48576  0.95510
     13   2.66373  4.33936  3.58849  3.06956  3.19306  3.61137  3.85695  2.78228  2.96958  1.76673  3.43806  3.42156  4.02378  3.29694  3.27489  2.16794  2.91552  2.58772  4.72956  2.81711     13 l - - -
          2.68618  4.42225  2.77519  2.73123  3.46354  2.40513  3.72494  3.29354  2.67741  2.69355  4.24690  2.90347  2.73739  3.18146  2.89801  2.37887  2.77519  2.98518  4.58477  3.61503
          0.02524  4.08771  4.81006  0.61958  0.77255  0.48576  0.95510
     14   2.89568  5.29936  2.49129  1.41947  4.59931  3.36405  3.73158  4.07590  2.49662  3.58047  4.42296  2.85136  3.89631  2.02035  2.92359  2.83374  3.15007  3.69530  5.72784  4.33347     14 e - - -
          2.68618  4.42225  2.77519  2.73123  3.46354  2.40513  3.72494  3.29354  2.67741  2.69355  4.24690  2.90347  2.73739  3.18146  2.89801  2.37887  2.77519  2.98518  4.58477  3.61503
          0.02524  4.08771  4.81006  0.61958  0.77255  0.48576  0.95510
     15   2.94545  5.03782  3.25079  2.76290  4.44365  3.55788  3.72381  3.91706  2.12775  3.42172  4.29371  2.56990  4.01280  2.88355  1.20675  2.97005  3.18105  3.57592  5.47034  4.22659     15 r - - -
          2.68618  4.42225  2.77519  2.73123  3.46354  2.40513  3.72494  3.29354  2.67741  2.69355  4.24690  2.90347  2.73739  3.18146  2.89801  2.37887  2.77519  2.98518  4.58477  3.61503
          0.02524  4.08771  4.81006  0.61958  0.77255  0.48576  0.95510
     16   2.85619  0.59171  4.41761  4.21017  4.15845  3.42897  4.81053  3.34350  4.04040  3.24659  4.37672  4.14052  4.15223  4.37789  4.12469  3.12748  3.34145  3.07210  5.52275  4.44314     16 C - - -
          2.68618  4.42225  2.77519  2.73123  3.46354  2.40513  3.72494  3.29354  2.67741  2.69355  4.24690  2.90347  2.73739  3.18146  2.89801  2.37887  2.77519  2.98518  4.58477  3.61503
          0.02524  4.08771  4.81006  0.61958  0.77255  0.48576  0.95510
     17   2.55718  4.68425  2.73459  2.54155  4.46842  2.53857  3.92678  3.95148  2.82798  3.54441  4.36520  1.48026  3.80688  3.11558  3.26889  2.22867  2.94542  3.46800  5.72215  4.37690     17 n - - -
          2.68618  4.42225  2.77519  2.73123  3.46354  2.40513  3.72494  3.29354  2.67741  2.69355  4.24690  2.90347  2.73739  3.18146  2.89801  2.37887  2.77519  2.98518  4.58477  3.61503
          0.02524  4.08771  4.81006  0.61958  0.77255  0.48576  0.95510
     18   2.85619  0.59171  4.41761  4.21017  4.15845  3.42897  4.81053  3.34350  4.04040  3.24659  4.37672  4.14052  4.15223  4.37789  4.12469  3.12748  3.34145  3.07210  5.52275  4.44314     18 C - - -
          2.68618  4.42225  2.77519  2.73123  3.46354  2.40513  3.72494  3.29354  2.67741  2.69355  4.24690  2.90347  2.73739  3.18146  2.89801  2.37887  2.77519  2.98518  4.58477  3.61503
          0.02524  4.08771  4.81006  0.61958  0.77255  0.48576  0.95510
     19   3.57248  4.97364  4.16308  3.93752  2.33472  4.08643  3.74076  3.55342  3.78922  2.95043  4.20685  3.99859  4.55742  4.04250  3.92660  3.68569  3.86144  3.43477  3.98508  0.67123     19 Y - - -
          2.68618  4.42225  2.77519  2.73123  3.46354  2.40513  3.72494  3.29354  2.67741  2.69355  4.24690  2.90347  2.73739  3.18146  2.89801  2.37887  2.77519  2.98518  4.58477  3.61503
          0.02524  4.08771  4.81006  0.61958  0.77255  0.48576  0.95510
     20   3.23560  5.38019  0.65237  2.49566  4.78959  3.38707  4.14048  4.42992  3.26834  4.00177  4.98979  3.06090  4.05549  3.38361  3.80987  3.17720  3.58054  4.04781  5.91473  4.63363     20 D - - -
          2.68618  4.42225  2.77519  2.73123  3.46354  2.40513  3.72494  3.29354  2.67741  2.69355  4.24690  2.90347  2.73739  3.18146  2.89801  2.37887  2.77519  2.98518  4.58477  3.61503
          0.02524  4.08771  4.81006  0.61958  0.77255  0.48576  0.95510
     21   2.60891  4.65299  3.19467  2.75674  4.23933  3.31639  3.83634  3.69253  2.47798  3.29162  4.14235  3.15769  3.87162  3.02252  2.06062  1.47037  2.94401  3.30407  5.45883  4.17923     21 s - - -
          2.68618  4.42225  2.77519  2.73123  3.46354  2.40513  3.72494  3.29354  2.67741  2.69355  4.24690  2.90347  2.73739  3.18146  2.89801  2.37887  2.77519  2.98518  4.58477  3.61503
          0.02524  4.08771  4.81006  0.61958  0.77255  0.48576  0.95510
     22   1.31691  4.19700  3.52944  3.24542  4.33455  2.98542  4.29709  3.69771  3.28910  3.43561  4.27828  3.37363  3.74110  3.57840  3.58945  1.47207  2.75465  3.16890  5.69419  4.48065     22 a - - -
          2.68618  4.42225  2.77519  2.73123  3.46354  2.40513  3.72494  3.29354  2.67741  2.69355  4.24690  2.90347  2.73739  3.18146  2.89801  2.37887  2.77519  2.98518  4.58477  3.61503
          0.02524  4.08771  4.81006  0.61958  0.77255  0.48576  0.95510
     23   3.40514  4.80662  4.53431  4.18040  3.23151  4.25315  4.76912  2.45256  3.94615  0.64918  3.19656  4.43501  4.65483  4.26243  4.08484  3.85722  3.69145  2.54480  5.18335  3.95461     23 L - - -
          2.68618  4.42225  2.77519  2.73123  3.46354  2.40513  3.72494  3.29354  2.67741  2.69355  4.24690  2.90347  2.73739  3.18146  2.89801  2.37887  2.77519  2.98518  4.58477  3.61503
          0.02524  4.08771  4.81006  0.61958  0.77255  0.48576  0.95510
     24   2.99839  5.53230  1.91993  1.09106  4.82755  3.28014  3.82269  4.34035  2.82582  3.85309  4.71189  2.75377  3.89920  2.99119  3.40430  2.88792  3.28726  3.92186  5.99796  4.51271     24 e - - -
          2.68618  4.42225  2.77519  2.73123  3.46354  2.40513  3.72494  3.29354  2.67741  2.69355  4.24690  2.90347  2.73739  3.18146  2.89801  2.37887  2.77519  2.98518  4.58477  3.61503
          0.02524  4.08771  4.81006  0.61958  0.77255  0.48576  0.95510
     25   1.19020  4.19147  3.54254  3.26302  4.32800  2.98451  4.30746  3.68417  3.30512  3.42907  4.27481  3.38233  3.74236  3.59354  3.60027  1.63543  2.75481  3.15916  5.69200  4.48069     25 a - - -
          2.68618  4.42225  2.77519  2.73123  3.46354  2.40513  3.72494  3.29354  2.67741  2.69355  4.24690  2.90347  2.73739  3.18146  2.89801  2.37887  2.77519  2.98518  4.58477  3.61503
          0.02524  4.08771  4.81006  0.61958  0.77255  0.48576  0.95510
     26   1.31102  4.31397  3.84254  3.41319  3.71686  3.48522  4.31154  2.06267  3.32710  2.53589  3.64328  3.64754  4.07242  3.65636  3.60931  2.88666  2.97053  2.28835  5.32857  4.09541     26 a - - -
          2.68618  4.42225  2.77519  2.73123  3.46354  2.40513  3.72494  3.29354  2.67741  2.69355  4.24690  2.90347  2.73739  3.18146  2.89801  2.37887  2.77519  2.98518  4.58477  3.61503
          0.02524  4.08771  4.81006  0.61958  0.77255  0.48576  0.95510
     27   2.86765  4.85631  3.34274  2.79424  4.07538  3.61218  3.76245  2.68794  1.28418  2.97720  3.95423  3.22940  4.02376  2.94111  2.54027  2.94846  3.09445  3.03547  5.33843  4.07579     27 k - - -
          2.68618  4.42225  2.77519  2.73123  3.46354  2.40513  3.72494  3.29354  2.67741  2.69355  4.24690  2.90347  2.73739  3.18146  2.89801  2.37887  2.77519  2.98518  4.58477  3.61503
          0.02524  4.08771  4.81006  0.61958  0.77255  0.48576  0.95510
     28   3.12860  5.24040  3.55690  2.86449  4.71994  3.72952  3.64918  4.05813  1.17904  3.47976  4.35241  3.25697  4.09142  2.78152  1.61778  3.11828  3.28643  3.73849  5.50236  4.34933     28 k - - -
          2.68618  4.42225  2.77519  2.73123  3.46354  2.40513  3.72494  3.29354  2.67741  2.69355  4.24690  2.90347  2.73739  3.18146  2.89801  2.37887  2.77519  2.98518  4.58477  3.61503
          0.02524  4.08771  4.81006  0.61958  0.77255  0.48576  0.95510
     29   1.53357  4.25328  3.97865  3.57205  3.80843  3.43023  4.43292  2.42351  3.49714  2.63178  3.71713  3.72152  4.06351  3.79979  3.75527  2.85226  2.94799  1.49174  5.42161  4.20601     29 v - - -
          2.68618  4.42225  2.77519  2.73123  3.46354  2.40513  3.72494  3.29354  2.67741  2.69355  4.24690  2.90347  2.73739  3.18146  2.89801  2.37887  2.77519  2.98518  4.58477  3.61503
          0.02524  4.08771  4.81006  0.61958  0.77255  0.48576  0.95510
     30   3.17247  4.54850  4.69699  4.18864  3.28968  4.37376  4.82129  2.03995  4.02499  1.11460  3.12941  4.42796  4.67958  4.25667  4.19634  3.75250  3.43184  1.52345  5.28133  4.11411     30 l - - -
          2.68618  4.42225  2.77519  2.73123  3.46354  2.40513  3.72494  3.29354  2.67741  2.69355  4.24690  2.90347  2.73739  3.18146  2.89801  2.37887  2.77519  2.98518  4.58477  3.61503
          0.02524  4.08771  4.81006  0.61958  0.77255  0.48576  0.95510
     31   2.26011  4.49225  3.20908  2.42302  3.67360  3.48807  3.72964  2.56384  2.63101  2.72124  3.08909  2.70020  3.87960  2.96645  3.03952  2.72141  2.65963  2.76118  5.06016  3.78941     31 a - - -
          2.68618  4.42225  2.77519  2.73123  3.46354  2.40513  3.72494  3.29354  2.67741  2.69355  4.24690  2.90347  2.73739  3.18146  2.89801  2.37887  2.77519  2.98518  4.58477  3.61503
          0.02524  4.08771  4.81006  0.61958  0.77255  0.48576  0.95510
     32   2.75500  4.90351  3.01929  2.61090  4.40269  3.40867  3.74249  3.82179  1.41328  3.38037  4.22339  3.07038  3.90903  2.89918  2.61709  2.03419  3.03450  3.44876  5.51965  4.23363     32 k - - -
          2.68618  4.42225  2.77519  2.73123  3.46354  2.40513  3.72494  3.29354  2.67741  2.69355  4.24690  2.90347  2.73739  3.18146  2.89801  2.37887  2.77519  2.98518  4.58477  3.61503
          0.02524  4.08771  4.81006  0.61958  0.77255  0.48576  0.95510
     33   2.33867  5.17438  2.15400  2.00868  4.49969  2.81551  3.66498  3.97619  2.50753  3.49104  4.27569  2.47504  3.81270  2.79502  3.02684  2.36999  2.97622  3.56556  5.65944  4.23718     33 e - - -
          2.68618  4.42225  2.77519  2.73123  3.46354  2.40513  3.72494  3.29354  2.67741  2.69355  4.24690  2.90347  2.73739  3.18146  2.89801  2.37887  2.77519  2.98518  4.58477  3.61503
          0.02524  4.08771  4.81006  0.61958  0.77255  0.48576  0.95510
     34   2.34502  5.20195  2.26070  1.78628  4.51635  3.32348  3.66338  3.99440  2.50478  3.50526  4.28975  2.41650  3.06291  2.79278  3.02432  2.68203  2.98577  3.58321  5.67043  4.24441     34 e - - -
          2.68618  4.42225  2.77519  2.73123  3.46354  2.40513  3.72494  3.29354  2.67741  2.69355  4.24690  2.90347  2.73739  3.18146  2.89801  2.37887  2.77519  2.98518  4.58477  3.61503
          0.02524  4.08771  4.81006  0.61958  0.77255  0.48576  0.95510
     35   2.81117  4.48951  3.73767  3.31118  3.44737  3.66776  4.18371  2.70943  3.17326  1.24242  3.43519  3.63981  2.42653  3.54671  3.44379  3.07143  3.11478  2.61567  5.10555  3.85766     35 l - - -
          2.68618  4.42225  2.77519  2.73123  3.46354  2.40513  3.72494  3.29354  2.67741  2.69355  4.24690  2.90347  2.73739  3.18146  2.89801  2.37887  2.77519  2.98518  4.58477  3.61503
          0.02524  4.08771  4.81006  0.61958  0.77255  0.48576  0.95510
     36   2.28971  4.76593  2.76465  2.17752  4.27328  3.28420  3.82856  3.65337  2.67597  3.29571  4.14810  2.99072  1.74800  3.01290  3.10244  2.69926  2.96564  3.28851  5.54643  4.22083     36 p - - -
          2.68618  4.42225  2.77519  2.73123  3.46354  2.40513  3.72494  3.29354  2.67741  2.69355  4.24690  2.90347  2.73739  3.18146  2.89801  2.37887  2.77519  2.98518  4.58477  3.61503
          0.02524  4.08771  4.81006  0.61958  0.77255  0.48576  0.95510
     37   2.58643  4.67892  2.94419  2.57095  4.09286  3.30190  2.99211  3.59546  2.60488  3.20562  4.04287  3.03577  2.02120  2.97873  3.01123  2.07170  2.89919  3.22923  5.39184  4.05202     37 p - - -
          2.68618  4.42225  2.77519  2.73123  3.46354  2.40513  3.72494  3.29354  2.67741  2.69355  4.24690  2.90347  2.73739  3.18146  2.89801  2.37887  2.77519  2.98518  4.58477  3.61503
          0.02524  4.08771  4.81006  0.61958  0.77255  0.48576  0.95510
     38   3.23560  5.38019  0.65237  2.49566  4.78959  3.38707  4.14048  4.42992  3.26834  4.00177  4.98979  3.06090  4.05549  3.38361  3.80987  3.17720  3.58054  4.04781  5.91473  4.63363     38 D - - -
          2.68618  4.42225  2.77519  2.73123  3.46354  2.40513  3.72494  3.29354  2.67741  2.69355  4.24690  2.90347  2.73739  3.18146  2.89801  2.37887  2.77519  2.98518  4.58477  3.61503
          0.02524  4.08771  4.81006  0.61958  0.77255  0.48576  0.95510
     39   2.83183  5.28582  2.14918  2.23671  4.58621  3.31977  3.71715  4.08716  2.56740  3.59691  4.40995  2.40428  3.85607  1.60551  3.06354  2.76736  3.09388  3.68187  5.74623  4.31351     39 q - - -
          2.68618  4.42225  2.77519  2.73123  3.46354  2.40513  3.72494  3.29354  2.67741  2.69355  4.24690  2.90347  2.73739  3.18146  2.89801  2.37887  2.77519  2.98518  4.58477  3.61503
          0.02524  4.08771  4.81006  0.61958  0.77255  0.48576  0.95510
     40   2.13734  4.33238  4.36955  3.86388  3.58542  4.01250  4.61416  1.29665  3.76219  2.26181  3.44451  4.09310  4.43840  4.04331  3.99797  3.37529  3.16088  1.68693  5.34504  4.14032     40 i - - -
          2.68618  4.42225  2.77519  2.73123  3.46354  2.40513  3.72494  3.29354  2.67741  2.69355  4.24690  2.90347  2.73739  3.18146  2.89801  2.37887  2.77519  2.98518  4.58477  3.61503
          0.02524  4.08771  4.81006  0.61958  0.77255  0.48576  0.95510
     41   2.32668  4.58264  3.12888  2.33735  3.19112  3.47207  3.69844  2.77680  2.56066  2.79769  3.66608  3.07203  3.86393  2.29945  2.98249  2.70121  2.83073  2.86705  5.12309  3.83358     41 q - - -
          2.68618  4.42225  2.77519  2.73123  3.46354  2.40513  3.72494  3.29354  2.67741  2.69355  4.24690  2.90347  2.73739  3.18146  2.89801  2.37887  2.77519  2.98518  4.58477  3.61503
          0.02524  4.08771  4.81006  0.61958  0.77255  0.48576  0.95510
     42   1.69874  4.28354  3.51754  3.02036  3.53008  3.36856  3.91985  3.00088  2.93858  2.70946  3.60988  3.34120  3.89351  3.27058  3.25994  2.28691  2.81872  2.73019  2.78904  3.69511     42 a - - -
          2.68618  4.42225  2.77519  2.73123  3.46354  2.40513  3.72494  3.29354  2.67741  2.69355  4.24690  2.90347  2.73739  3.18146  2.89801  2.37887  2.77519  2.98518  4.58477  3.61503
          0.02524  4.08771  4.81006  0.61958  0.77255  0.48576  0.95510
     43   1.18799  4.19731  3.64270  3.31719  4.19473  3.05377  4.30761  3.33956  3.29601  3.21325  4.12294  3.43659  3.78907  3.60511  3.57998  2.50461  1.88134  2.93249  5.60858  4.40683     43 a - - -
          2.68618  4.42225  2.77519  2.73123  3.46354  2.40513  3.72494  3.29354  2.67741  2.69355  4.24690  2.90347  2.73739  3.18146  2.89801  2.37887  2.77519  2.98518  4.58477  3.61503
          0.02524  4.08771  4.81006  0.61958  0.77255  0.48576  0.95510
     44   3.15114  5.22958  3.60334  2.90236  4.70773  3.74371  3.65852  4.04405  1.55216  3.47117  4.35249  3.28280  4.10693  2.79452  1.19622  3.14725  3.30736  3.73246  5.49431  4.35082     44 r - - -
          2.68618  4.42225  2.77519  2.73123  3.46354  2.40513  3.72494  3.29354  2.67741  2.69355  4.24690  2.90347  2.73739  3.18146  2.89801  2.37887  2.77519  2.98518  4.58477  3.61503
          0.02524  4.08771  4.81006  0.61958  0.77255  0.48576  0.95510
     45   2.70754  5.18190  2.22481  2.06605  4.49622  3.34394  3.63260  3.97204  2.01941  3.47314  4.24744  2.45312  3.80740  2.75357  2.92624  2.65914  2.51715  3.55879  5.62701  4.21148     45 k - - -
          2.68618  4.42225  2.77519  2.73123  3.46354  2.40513  3.72494  3.29354  2.67741  2.69355  4.24690  2.90347  2.73739  3.18146  2.89801  2.37887  2.77519  2.98518  4.58477  3.61503
          0.02524  4.08771  4.81006  0.61958  0.77255  0.48576  0.95510
     46   3.15683  4.45449  4.91510  4.42552  3.61715  4.53267  5.13165  1.12955  4.31461  2.10182  3.41376  4.63241  4.83571  4.57318  4.50325  3.92948  3.42349  1.25834  5.61011  4.40769     46 i - - -
          2.68618  4.42225  2.77519  2.73123  3.46354  2.40513  3.72494  3.29354  2.67741  2.69355  4.24690  2.90347  2.73739  3.18146  2.89801  2.37887  2.77519  2.98518  4.58477  3.61503
          0.02524  4.08771  4.81006  0.61958  0.77255  0.48576  0.95510
     47   3.10787  4.44561  4.78657  4.30770  3.62831  4.41162  5.03845  1.59612  4.18517  2.14970  3.44749  4.51876  4.76144  4.47110  4.39022  3.81143  3.38659  0.92996  5.58420  4.35933     47 v - - -
          2.68618  4.42225  2.77519  2.73123  3.46354  2.40513  3.72494  3.29354  2.67741  2.69355  4.24690  2.90347  2.73739  3.18146  2.89801  2.37887  2.77519  2.98518  4.58477  3.61503
          0.02524  4.08771  4.81006  0.61958  0.77255  0.48576  0.95510
     48   2.86356  4.94625  3.33740  2.71317  4.24424  3.60570  3.66054  2.91955  1.34991  3.15661  4.03344  3.15671  3.98152  2.81412  2.18675  2.90315  3.06402  3.29148  5.35552  4.11673     48 k - - -
          2.68618  4.42225  2.77519  2.73123  3.46354  2.40513  3.72494  3.29354  2.67741  2.69355  4.24690  2.90347  2.73739  3.18146  2.89801  2.37887  2.77519  2.98518  4.58477  3.61503
          0.02524  4.08771  4.81006  0.61958  0.77255  0.48576  0.95510
     49   2.43436  4.35474  3.40845  3.23984  4.29864  3.08137  4.34085  3.85321  3.32842  3.55858  4.46993  3.42580  3.83909  3.66159  3.60384  0.80724  2.93162  3.34028  5.65473  4.38491     49 s - - -
          2.68618  4.42225  2.77519  2.73123  3.46354  2.40513  3.72494  3.29354  2.67741  2.69355  4.24690  2.90347  2.73739  3.18146  2.89801  2.37887  2.77519  2.98518  4.58477  3.61503
          0.02524  4.08771  4.81006  0.61958  0.77255  0.48576  0.95510
     50   3.40514  4.80662  4.53431  4.18040  3.23151  4.25315  4.76912  2.45256  3.94615  0.64918  3.19656  4.43501  4.65483  4.26243  4.08484  3.85722  3.69145  2.54480  5.18335  3.95461     50 L - - -
          2.68618  4.42225  2.77519  2.73123  3.46354  2.40513  3.72494  3.29354  2.67741  2.69355  4.24690  2.90347  2.73739  3.18146  2.89801  2.37887  2.77519  2.98518  4.58477  3.61503
          0.02524  4.08771  4.81006  0.61958  0.77255  0.48576  0.95510
     51   2.95505  4.70369  3.67248  3.60188  4.72991  0.46275  4.70392  4.38689  3.81212  4.01227  4.99351  3.83752  4.10137  4.11962  4.01966  3.13397  3.45302  3.87361  5.76302  4.84087     51 G - - -
          2.68618  4.42225  2.77519  2.73123  3.46354  2.40513  3.72494  3.29354  2.67741  2.69355  4.24690  2.90347  2.73739  3.18146  2.89801  2.37887  2.77519  2.98518  4.58477  3.61503
          0.02524  4.08771  4.81006  0.61958  0.77255  0.48576  0.95510
     52   1.72558  4.94964  2.62127  1.89882  4.35297  3.31026  3.75303  3.77200  2.60254  3.37099  4.19997  2.49091  3.84364  2.91625  3.06839  2.71299  2.99294  3.40111  5.58801  4.22096     52 a - - -
          2.68618  4.42225  2.77519  2.73123  3.46354  2.40513  3.72494  3.29354  2.67741  2.69355  4.24690  2.90347  2.73739  3.18146  2.89801  2.37887  2.77519  2.98518  4.58477  3.61503
          0.02524  4.08771  4.81006  0.61958  0.77255  0.48576  0.95510
     53   2.68662  4.32620  3.64522  2.39452  2.67092  3.67420  3.81871  2.75783  3.00893  2.06972  3.37714  3.44320  4.04498  3.30345  3.31691  2.93799  2.91724  2.57454  2.72078  3.21573     53 l - - -
          2.68618  4.42225  2.77519  2.73123  3.46354  2.40513  3.72494  3.29354  2.67741  2.69355  4.24690  2.90347  2.73739  3.18146  2.89801  2.37887  2.77519  2.98518  4.58477  3.61503
          0.02524  4.08771  4.81006  0.61958  0.77255  0.48576  0.95510
     54   3.74100  4.95708  4.69384  4.40001  1.44231  4.46110  3.50067  3.42609  4.24296  2.74170  4.01880  4.12724  4.76811  4.19441  4.26519  3.83612  3.96229  3.35266  3.63329  0.95551     54 y - - -
          2.68618  4.42225  2.77519  2.73123  3.46354  2.40513  3.72494  3.29354  2.67741  2.69355  4.24690  2.90347  2.73739  3.18146  2.89801  2.37887  2.77519  2.98518  4.58477  3.61503
          0.02524  4.08771  4.81006  0.61958  0.77255  0.48576  0.95510
     55   3.22423  4.57894  4.57105  4.08465  1.57823  4.25099  3.90029  2.68136  3.93664  1.40712  3.28644  4.11593  4.54295  4.02717  4.03810  3.57767  3.44678  2.68592  4.14502  2.24877     55 l - - -
          2.68618  4.42225  2.77519  2.73123  3.46354  2.40513  3.72494  3.29354  2.67741  2.69355  4.24690  2.90347  2.73739  3.18146  2.89801  2.37887  2.77519  2.98518  4.58477  3.61503
          0.02524  4.08771  4.81006  0.61958  0.77255  0.48576  0.95510
     56   2.97020  5.19524  3.27475  2.67405  4.62719  3.62044  3.62563  4.00095  1.43309  3.44734  4.28315  2.62605  3.99874  2.75177  1.72889  2.95153  3.15376  3.65303  5.50738  4.28579     56 k - - -
          2.68618  4.42225  2.77519  2.73123  3.46354  2.40513  3.72494  3.29354  2.67741  2.69355  4.24690  2.90347  2.73739  3.18146  2.89801  2.37887  2.77519  2.98518  4.58477  3.61503
          0.02524  4.08771  4.81006  0.61958  0.77255  0.48576  0.95510
     57   3.07081  5.05155  3.06405  2.82788  4.24782  3.52047  3.98609  3.91736  2.63489  3.39758  4.42486  3.28746  4.08051  0.89458  2.91243  3.11200  3.37020  3.63521  5.48379  4.19429     57 q - - -
          2.68618  4.42225  2.77519  2.73123  3.46354  2.40513  3.72494  3.29354  2.67741  2.69355  4.24690  2.90347  2.73739  3.18146  2.89801  2.37887  2.77519  2.98518  4.58477  3.61503
          0.02524  4.08771  4.81006  0.61958  0.77255  0.48576  0.95510
     58   2.79209  5.08927  3.03425  2.49802  4.40769  3.50236  2.46837  3.85082  2.15396  3.34962  4.15876  2.70023  3.89690  2.23847  2.03455  2.77736  3.00249  3.49068  5.46321  4.15402     58 r - - -
          2.68618  4.42225  2.77519  2.73123  3.46354  2.40513  3.72494  3.29354  2.67741  2.69355  4.24690  2.90347  2.73739  3.18146  2.89801  2.37887  2.77519  2.98518  4.58477  3.61503
          0.02524  4.08771  4.81006  0.61958  0.77255  0.48576  0.95510
     59   2.77680  1.61197  4.33854  3.86606  2.08278  3.72248  4.17907  2.55298  3.72008  2.27478  3.42254  3.93203  4.22802  3.92875  3.86725  3.13119  3.09900  2.41177  4.66067  3.21824     59 c - - -
          2.68618  4.42225  2.77519  2.73123  3.46354  2.40513  3.72494  3.29354  2.67741  2.69355  4.24690  2.90347  2.73739  3.18146  2.89801  2.37887  2.77519  2.98518  4.58477  3.61503
          0.02524  4.08771  4.81006  0.61958  0.77255  0.48576  0.95510
     60   3.29534  4.67785  4.70819  4.16381  3.09771  4.45836  4.75258  2.25949  3.96052  1.16383  1.57239  4.44263  4.68906  4.16339  4.11315  3.81574  3.52597  2.38089  5.14491  4.02808     60 l - - -
          2.68618  4.42225  2.77519  2.73123  3.46354  2.40513  3.72494  3.29354  2.67741  2.69355  4.24690  2.90347  2.73739  3.18146  2.89801  2.37887  2.77519  2.98518  4.58477  3.61503
          0.02524  4.08771  4.81006  0.61958  0.77255  0.48576  0.95510
     61   3.00350  5.58006  1.68466  1.20508  4.86885  3.27101  3.81723  4.39159  2.83494  3.88904  4.74345  2.73467  3.89401  2.98362  3.43103  2.88382  3.29245  3.96177  6.03510  4.53055     61 e - - -
          2.68618  4.42225  2.77519  2.73123  3.46354  2.40513  3.72494  3.29354  2.67741  2.69355  4.24690  2.90347  2.73739  3.18146  2.89801  2.37887  2.77519  2.98518  4.58477  3.61503
          0.02524  4.08771  4.81006  0.61958  0.77255  0.48576  0.95510
     62   2.98956  5.19001  3.26477  2.69071  4.62260  3.62216  3.63858  3.99750  1.21884  3.44972  4.29380  2.77608  4.01045  2.76921  1.99265  2.97430  3.17540  3.65494  5.50923  4.29250     62 k - - -
          2.68618  4.42225  2.77519  2.73123  3.46354  2.40513  3.72494  3.29354  2.67741  2.69355  4.24690  2.90347  2.73739  3.18146  2.89801  2.37887  2.77519  2.98518  4.58477  3.61503
          0.02524  4.08771  4.81006  0.61958  0.77255  0.48576  0.95510
     63   2.49933  4.36483  4.56614  4.06278  3.60869  4.19292  4.78985  1.16324  3.95702  2.21922  3.44183  4.28001  4.57918  4.23152  4.17499  3.56331  3.24824  1.53815  5.44034  4.23834     63 i - - -
          2.68618  4.42225  2.77519  2.73123  3.46354  2.40513  3.72494  3.29354  2.67741  2.69355  4.24690  2.90347  2.73739  3.18146  2.89801  2.37887  2.77519  2.98518  4.58477  3.61503
          0.02524  4.08771  4.81006  0.61958  0.77255  0.48576  0.95510
     64   3.25725  4.66357  4.62155  4.08699  3.11640  4.38987  4.69569  2.27053  3.86858  1.31797  1.42788  4.36827  4.64998  4.10921  4.03572  3.75170  3.49492  2.37102  5.13495  3.98883     64 l - - -
          2.68618  4.42225  2.77519  2.73123  3.46354  2.40513  3.72494  3.29354  2.67741  2.69355  4.24690  2.90347  2.73739  3.18146  2.89801  2.37887  2.77519  2.98518  4.58477  3.61503
          0.02524  4.08771  4.81006  0.61958  0.77255  0.48576  0.95510
     65   3.15463  5.29369  2.60081  0.75377  4.66955  3.42535  4.03806  4.16732  2.94715  3.75212  4.72245  3.07750  4.04191  3.25289  3.37419  3.11838  3.46239  3.83103  5.80028  4.52970     65 e - - -
          2.68618  4.42225  2.77519  2.73123  3.46354  2.40513  3.72494  3.29354  2.67741  2.69355  4.24690  2.90347  2.73739  3.18146  2.89801  2.37887  2.77519  2.98518  4.58477  3.61503
          0.02524  4.08771  4.81006  0.61958  0.77255  0.48576  0.95510
     66   2.85619  0.59171  4.41761  4.21017  4.15845  3.42897  4.81053  3.34350  4.04040  3.24659  4.37672  4.14052  4.15223  4.37789  4.12469  3.12748  3.34145  3.07210  5.52275  4.44314     66 C - - -
          2.68618  4.42225  2.77519  2.73123  3.46354  2.40513  3.72494  3.29354  2.67741  2.69355  4.24690  2.90347  2.73739  3.18146  2.89801  2.37887  2.77519  2.98518  4.58477  3.61503
          0.02524  4.08771  4.81006  0.61958  0.77255  0.48576  0.95510
     67   2.92112  3.13457  4.11681  3.59829  2.13315  3.90600  3.09588  2.87931  3.48148  2.51349  3.51585  3.73883  4.26426  3.66999  3.67452  3.20245  3.15209  2.69756  4.07277  1.50972     67 y - - -
          2.68618  4.42225  2.77519  2.73123  3.46354  2.40513  3.72494  3.29354  2.67741  2.69355  4.24690  2.90347  2.73739  3.18146  2.89801  2.37887  2.77519  2.98518  4.58477  3.61503
          0.02524  4.08771  4.81006  0.61958  0.77255  0.48576  0.95510
     68   2.67767  5.11804  2.20297  2.32176  4.44450  3.38901  2.84893  3.90822  2.11870  3.40336  4.17278  2.86352  3.80832  2.45134  2.48235  2.64269  2.90796  3.50217  5.54357  4.15990     68 k - - -
          2.68618  4.42225  2.77519  2.73123  3.46354  2.40513  3.72494  3.29354  2.67741  2.69355  4.24690  2.90347  2.73739  3.18146  2.89801  2.37887  2.77519  2.98518  4.58477  3.61503
          0.02524  4.08771  4.81006  0.61958  0.77255  0.48576  0.95510
     69   3.23514  4.62893  4.69130  4.19557  3.20805  4.38645  4.81736  2.14228  4.00699  0.90126  3.05313  4.44382  4.68966  4.23828  4.17007  3.77807  3.49712  1.89309  5.24050  4.07723     69 l - - -
          2.68618  4.42225  2.77519  2.73123  3.46354  2.40513  3.72494  3.29354  2.67741  2.69355  4.24690  2.90347  2.73739  3.18146  2.89801  2.37887  2.77519  2.98518  4.58477  3.61503
          0.02524  4.08771  4.81006  0.61958  0.77255  0.48576  0.95510
     70   3.40514  4.80662  4.53431  4.18040  3.23151  4.25315  4.76912  2.45256  3.94615  0.64918  3.19656  4.43501  4.65483  4.26243  4.08484  3.85722  3.69145  2.54480  5.18335  3.95461     70 L - - -
          2.68618  4.42225  2.77519  2.73123  3.46354  2.40513  3.72494  3.29354  2.67741  2.69355  4.24690  2.90347  2.73739  3.18146  2.89801  2.37887  2.77519  2.98518  4.58477  3.61503
          0.02524  4.08771  4.81006  0.61958  0.77255  0.48576  0.95510
     71   2.66240  4.96732  2.88172  2.19712  4.27164  3.40886  3.62005  3.70303  2.33395  3.25322  4.05098  2.91894  3.82444  2.16253  2.57729  2.45451  2.34837  3.34214  5.44033  4.09247     71 q - - -
          2.68618  4.42225  2.77519  2.73123  3.46354  2.40513  3.72494  3.29354  2.67741  2.69355  4.24690  2.90347  2.73739  3.18146  2.89801  2.37887  2.77519  2.98518  4.58477  3.61503
          0.02524  4.08771  4.81006  0.61958  0.77255  0.48576  0.95510
     72   2.72124  5.18124  2.23487  1.96681  4.51122  3.37579  3.61986  3.97780  2.13968  3.46655  4.24181  2.84586  3.82152  2.73744  2.16017  2.67545  2.95588  3.56698  5.60383  4.21078     72 e - - -
          2.68618  4.42225  2.77519  2.73123  3.46354  2.40513  3.72494  3.29354  2.67741  2.69355  4.24690  2.90347  2.73739  3.18146  2.89801  2.37887  2.77519  2.98518  4.58477  3.61503
          0.02524  4.08771  4.81006  0.61958  0.77255  0.48576  0.95510
     73   2.36574  4.19234  3.72845  3.15825  3.21478  3.64101  3.20260  2.26285  3.06080  1.91811  3.27879  3.48174  4.01386  3.34528  3.33745  2.90987  2.83872  2.42636  4.72496  2.95336     73 l - - -
          2.68618  4.42225  2.77519  2.73123  3.46354  2.40513  3.72494  3.29354  2.67741  2.69355  4.24690  2.90347  2.73739  3.18146  2.89801  2.37887  2.77519  2.98518  4.58477  3.61503
          0.02524  4.08771  4.81006  0.61958  0.77255  0.48576  0.95510
     74   1.98796  4.29459  3.32090  3.00946  4.30702  3.04466  4.14186  3.71094  3.07557  3.39029  4.22087  3.26319  1.60624  3.38432  3.42501  1.93612  2.78087  3.20783  5.63561  4.39426     74 p - - -
          2.68618  4.42225  2.77519  2.73123  3.46354  2.40513  3.72494  3.29354  2.67741  2.69355  4.24690  2.90347  2.73739  3.18146  2.89801  2.37887  2.77519  2.98518  4.58477  3.61503
          0.02524  4.08771  4.81006  0.61958  0.77255  0.48576  0.95510
     75   2.58424  4.51362  3.20136  2.64253  3.15285  3.47949  3.71440  3.07392  2.59437  2.74635  3.61319  3.11152  2.81053  2.74206  2.64351  2.70999  2.55567  2.54409  5.07052  3.79596     75 v - - -
          2.68618  4.42225  2.77519  2.73123  3.46354  2.40513  3.72494  3.29354  2.67741  2.69355  4.24690  2.90347  2.73739  3.18146  2.89801  2.37887  2.77519  2.98518  4.58477  3.61503
          0.02524  4.08771  4.81006  0.61958  0.77255  0.48576  0.95510
     76   2.62416  4.70065  3.01813  1.96425  3.93122  3.44030  3.70140  3.24795  2.52097  2.66889  3.80337  3.02602  2.78990  2.88183  2.95167  2.69506  2.86735  2.59085  5.25948  3.94916     76 e - - -
          2.68618  4.42225  2.77519  2.73123  3.46354  2.40513  3.72494  3.29354  2.67741  2.69355  4.24690  2.90347  2.73739  3.18146  2.89801  2.37887  2.77519  2.98518  4.58477  3.61503
          0.02524  4.08771  4.81006  0.61958  0.77255  0.48576  0.95510
     77   2.83911  5.37008  1.56645  1.95343  4.66853  3.30042  3.71371  4.16572  2.61121  3.65958  4.46165  2.76079  3.00075  2.45544  3.15490  2.75727  3.10071  3.74323  5.81739  4.35741     77 d - - -
          2.68618  4.42225  2.77519  2.73123  3.46354  2.40513  3.72494  3.29354  2.67741  2.69355  4.24690  2.90347  2.73739  3.18146  2.89801  2.37887  2.77519  2.98518  4.58477  3.61503
          0.02524  4.08771  4.81006  0.61958  0.77255  0.48576  0.95510
     78   2.33198  5.14563  1.91068  2.04842  4.47697  3.31888  3.67656  3.94583  2.52583  3.47324  4.26467  2.81346  2.91899  2.81118  3.04238  2.48511  2.98013  3.54256  5.65058  4.23470     78 d - - -
          2.68591  4.42233  2.77528  2.73094  3.46362  2.40521  3.72503  3.29362  2.67749  2.69345  4.24698  2.90355  2.73748  3.18155  2.89809  2.37895  2.77528  2.98479  4.58485  3.61511
          0.10272  2.41383  4.81006  1.41241  0.27913  0.48576  0.95510
     79   2.50141  5.01004  2.80723  1.74249  4.30582  3.39829  3.62619  3.73630  2.19888  3.28644  4.08489  2.89678  3.82509  2.47813  2.79900  2.66800  2.91299  3.04975  5.47428  4.11472     86 e - - -
          2.68618  4.42225  2.77519  2.73123  3.46354  2.40513  3.72494  3.29354  2.67741  2.69355  4.24690  2.90347  2.73739  3.18146  2.89801  2.37887  2.77519  2.98518  4.58477  3.61503
          0.02524  4.08771  4.81006  0.61958  0.77255  0.48576  0.95510
     80   2.60493  3.06809  3.10186  2.34197  3.86211  3.45773  3.67416  3.24670  2.13139  2.66029  3.74124  2.82411  3.85189  2.86322  2.89508  2.68662  2.65298  2.96238  5.18088  3.88711     87 k - - -
          2.68618  4.42225  2.77519  2.73123  3.46354  2.40513  3.72494  3.29354  2.67741  2.69355  4.24690  2.90347  2.73739  3.18146  2.89801  2.37887  2.77519  2.98518  4.58477  3.61503
          0.09968  4.08771  2.54987  0.61958  0.77255  0.48576  0.95510
     81   2.34624  4.46608  3.21969  2.47041  3.65784  3.48184  3.73082  2.73166  2.44634  2.69533  3.57580  3.13200  3.87627  2.97109  3.02272  2.72154  2.49353  2.31574  5.05018  3.78327     88 v - - -
          2.68618  4.42225  2.77519  2.73123  3.46354  2.40513  3.72494  3.29354  2.67741  2.69355  4.24690  2.90347  2.73739  3.18146  2.89801  2.37887  2.77519  2.98518  4.58477  3.61503
          0.02717  4.01520  4.73755  0.61958  0.77255  0.44088  1.03133
     82   2.32388  4.70160  3.03587  2.49620  3.93650  3.42829  3.13057  3.34133  2.46737  2.96842  3.33436  2.99884  2.68291  2.61133  2.90430  2.50993  2.83046  3.03838  5.23478  3.92240     89 a - - -
          2.68618  4.42225  2.77519  2.73123  3.46354  2.40513  3.72494  3.29354  2.67741  2.69355  4.24690  2.90347  2.73739  3.18146  2.89801  2.37887  2.77519  2.98518  4.58477  3.61503
          0.02524  4.08771  4.81006  0.61958  0.77255  0.48576  0.95510
     83   2.75912  5.24797  1.86884  1.87855  4.56208  2.80528  3.66660  4.04489  2.49653  3.54395  4.32899  2.79578  3.82345  2.79549  2.50887  2.69942  3.00953  3.62845  5.69845  4.26920     90 d - - -
          2.68618  4.42225  2.77519  2.73123  3.46354  2.40513  3.72494  3.29354  2.67741  2.69355  4.24690  2.90347  2.73739  3.18146  2.89801  2.37887  2.77519  2.98518  4.58477  3.61503
          0.10001  4.08771  2.54602  0.61958  0.77255  0.48576  0.95510
     84   2.76002  5.17651  2.30632  2.29161  4.49787  3.35862  3.63091  3.95783  1.88694  3.45832  4.25781  2.83680  3.82956  1.99572  2.77212  2.71386  2.99797  3.56514  5.59988  4.21915     91 k - - -
          2.68618  4.42225  2.77519  2.73123  3.46354  2.40513  3.72494  3.29354  2.67741  2.69355  4.24690  2.90347  2.73739  3.18146  2.89801  2.37887  2.77519  2.98518  4.58477  3.61503
          0.02717  4.01488  4.73723  0.61958  0.77255  0.56231  0.84372
     85   2.53609  4.61587  3.01050  2.28392  3.96511  3.33889  3.70105  3.35384  2.53726  2.99935  3.83446  3.00449  3.25632  2.88228  2.97321  2.10635  2.42637  2.72096  5.27207  3.96579     92 s - - -
          2.68618  4.42225  2.77519  2.73123  3.46354  2.40513  3.72494  3.29354  2.67741  2.69355  4.24690  2.90347  2.73739  3.18146  2.89801  2.37887  2.77519  2.98518  4.58477  3.61503
          0.02717  4.01488  4.73723  0.61958  0.77255  0.56231  0.84372
     86   2.80763  5.33452  1.90435  1.66775  4.63676  2.87036  3.68119  4.13056  2.23668  3.62392  4.42476  2.73707  3.81579  2.82050  3.10078  2.72728  3.06762  3.70872  5.77970  4.32457     93 e - - -
          2.68596  4.42239  2.77533  2.73119  3.46368  2.40510  3.72508  3.29368  2.67754  2.69369  4.24622  2.90360  2.73742  3.18160  2.89814  2.37868  2.77509  2.98487  4.58491  3.61517
          0.42554  1.51045  2.07329  1.27515  0.32766  0.56231  0.84372
     87   1.90364  4.20406  3.21102  2.88302  4.16235  2.96209  4.01149  3.55848  2.93972  3.24151  4.07610  3.15199  2.66766  3.25234  3.29395  1.62939  2.68127  3.07764  5.49533  4.25033    106 s - - -
          2.68618  4.42225  2.77519  2.73123  3.46354  2.40513  3.72494  3.29354  2.67741  2.69355  4.24690  2.90347  2.73739  3.18146  2.89801  2.37887  2.77519  2.98518  4.58477  3.61503
          0.03083  3.89044  4.61279  0.61958  0.77255  0.67037  0.71645
     88   2.55283  4.23687  3.52393  3.01582  2.21367  3.04626  3.82557  2.71931  2.95340  2.24682  3.37915  3.35606  3.31457  3.25480  3.26340  2.79776  2.82122  2.51384  4.71858  3.37470    107 f - - -
          2.68618  4.42225  2.77519  2.73123  3.46354  2.40513  3.72494  3.29354  2.67741  2.69355  4.24690  2.90347  2.73739  3.18146  2.89801  2.37887  2.77519  2.98518  4.58477  3.61503
          0.03083  3.89044  4.61279  0.61958  0.77255  0.67037  0.71645
     89   2.64349  4.75820  2.99163  2.51388  4.02124  3.38082  2.93768  3.51547  2.28169  3.09921  3.94214  2.98862  3.82591  2.80073  2.26239  2.04388  2.89354  3.18922  5.25760  3.93567    108 s - - -
          2.68618  4.42225  2.77519  2.73123  3.46354  2.40513  3.72494  3.29354  2.67741  2.69355  4.24690  2.90347  2.73739  3.18146  2.89801  2.37887  2.77519  2.98518  4.58477  3.61503
          0.03083  3.89044  4.61279  0.61958  0.77255  0.67037  0.71645
     90   2.53618  4.57700  2.93500  2.51997  3.94017  2.52510  3.70083  3.31945  2.34597  2.98053  3.83115  2.57246  3.78755  2.89715  2.91676  2.62234  2.82017  2.48341  5.25161  3.95467    109 k - - -
          2.68618  4.42225  2.77519  2.73123  3.46354  2.40513  3.72494  3.29354  2.67741  2.69355  4.24690  2.90347  2.73739  3.18146  2.89801  2.37887  2.77519  2.98518  4.58477  3.61503
          0.03083  3.89044  4.61279  0.61958  0.77255  0.67037  0.71645
     91   2.54964  4.44871  3.14644  2.65634  3.61433  3.39881  3.24599  3.05879  2.58175  2.18010  3.61351  3.09942  3.29927  2.96327  2.95142  2.33577  2.80775  2.79616  5.01082  3.71118    110 l - - -
          2.68618  4.42225  2.77519  2.73123  3.46354  2.40513  3.72494  3.29354  2.67741  2.69355  4.24690  2.90347  2.73739  3.18146  2.89801  2.37887  2.77519  2.98518  4.58477  3.61503
          0.03083  3.89044  4.61279  0.61958  0.77255  0.67037  0.71645
     92   2.77995  5.16869  1.89613  1.96794  4.53452  1.97265  3.71391  4.01031  2.67952  3.56150  4.40279  2.70838  3.78350  2.88285  3.22412  2.72205  3.07375  3.60970  5.74663  4.31141    111 d - - -
          2.68618  4.42225  2.77519  2.73123  3.46354  2.40513  3.72494  3.29354  2.67741  2.69355  4.24690  2.90347  2.73739  3.18146  2.89801  2.37887  2.77519  2.98518  4.58477  3.61503
          0.03083  3.89044  4.61279  0.61958  0.77255  0.67037  0.71645
     93   2.59603  4.83234  2.46733  2.17036  4.14637  2.95785  3.63196  3.56792  2.47249  3.16574  3.98458  2.84478  2.63149  2.78829  2.94912  2.61075  2.85569  2.92246  5.39784  4.04133    112 e - - -
          2.68618  4.42225  2.77519  2.73123  3.46354  2.40513  3.72494  3.29354  2.67741  2.69355  4.24690  2.90347  2.73739  3.18146  2.89801  2.37887  2.77519  2.98518  4.58477  3.61503
          0.03083  3.89044  4.61279  0.61958  0.77255  0.67037  0.71645
     94   2.69962  5.10269  2.13410  2.18784  4.42111  3.24877  3.63492  3.89545  2.49296  3.42841  4.23598  2.38038  3.76830  2.31445  2.99770  2.26287  2.96202  3.50151  5.60613  4.19132    113 d - - -
          2.68618  4.42225  2.77519  2.73123  3.46354  2.40513  3.72494  3.29354  2.67741  2.69355  4.24690  2.90347  2.73739  3.18146  2.89801  2.37887  2.77519  2.98518  4.58477  3.61503
          0.03083  3.89044  4.61279  0.61958  0.77255  0.67037  0.71645
     95   2.22644  4.16803  3.27931  2.99718  4.14771  2.94353  4.08948  3.49418  3.02046  3.24105  4.11017  3.21200  3.66735  3.35675  3.33288  1.38254  2.16025  3.02753  5.51080  4.26566    114 s - - -
          2.68618  4.42225  2.77519  2.73123  3.46354  2.40513  3.72494  3.29354  2.67741  2.69355  4.24690  2.90347  2.73739  3.18146  2.89801  2.37887  2.77519  2.98518  4.58477  3.61503
          0.03083  3.89044  4.61279  0.61958  0.77255  0.67037  0.71645
     96   2.65429  4.45690  3.43806  2.85655  3.56273  3.55802  3.79303  2.78268  2.56171  2.44959  2.88254  3.26888  3.95269  3.04866  2.12307  2.83697  2.89396  2.29992  5.03145  3.78910    115 r - - -
          2.68618  4.42225  2.77519  2.73123  3.46354  2.40513  3.72494  3.29354  2.67741  2.69355  4.24690  2.90347  2.73739  3.18146  2.89801  2.37887  2.77519  2.98518  4.58477  3.61503
          0.03083  3.89044  4.61279  0.61958  0.77255  0.67037  0.71645
     97   2.70678  5.15746  2.16876  1.92159  4.45359  3.26836  3.61050  3.92426  2.26125  3.44042  4.23781  2.73994  3.76794  2.51787  2.94195  2.31944  2.95626  3.52671  5.60950  4.19206    116 e - - -
          2.68618  4.42225  2.77519  2.73123  3.46354  2.40513  3.72494  3.29354  2.67741  2.69355  4.24690  2.90347  2.73739  3.18146  2.89801  2.37887  2.77519  2.98518  4.58477  3.61503
          0.03083  3.89044  4.61279  0.61958  0.77255  0.38553  1.13971
     98   3.17315  4.46613  4.91343  4.38001  3.45019  4.54797  5.00734  1.50139  4.26946  1.55515  3.24788  4.59917  4.79717  4.46801  4.43199  3.91207  3.41796  1.27893  5.43684  4.28438    117 v - - -
          2.68618  4.42225  2.77519  2.73123  3.46354  2.40513  3.72494  3.29354  2.67741  2.69355  4.24690  2.90347  2.73739  3.18146  2.89801  2.37887  2.77519  2.98518  4.58477  3.61503
          0.02524  4.08771  4.81006  0.61958  0.77255  0.48576  0.95510
     99   2.62844  3.11424  3.04806  2.29105  4.03338  3.44294  3.64477  3.43642  2.06828  3.04384  3.87005  2.99882  3.84143  2.80435  2.58247  2.30905  2.86067  3.12283  5.28553  3.97614    118 k - - -
          2.68618  4.42225  2.77519  2.73123  3.46354  2.40513  3.72494  3.29354  2.67741  2.69355  4.24690  2.90347  2.73739  3.18146  2.89801  2.37887  2.77519  2.98518  4.58477  3.61503
          0.02524  4.08771  4.81006  0.61958  0.77255  0.48576  0.95510
    100   2.28245  4.28304  3.77368  3.25300  3.62949  3.54843  4.14625  2.21960  3.17893  2.53055  3.54495  3.55626  4.05077  3.48849  3.49287  2.88498  1.72391  2.06645  5.17334  3.95223    119 t - - -
          2.68618  4.42225  2.77519  2.73123  3.46354  2.40513  3.72494  3.29354  2.67741  2.69355  4.24690  2.90347  2.73739  3.18146  2.89801  2.37887  2.77519  2.98518  4.58477  3.61503
          0.02524  4.08771  4.81006  0.61958  0.77255  0.48576  0.95510
    101   2.48445  4.91526  2.92744  2.21078  4.21237  3.40780  3.61455  3.64073  2.20955  3.20284  4.00046  2.92628  3.81400  2.74737  2.45207  2.25417  2.45004  3.28558  5.40185  4.05648    120 k - - -
          2.68618  4.42225  2.77519  2.73123  3.46354  2.40513  3.72494  3.29354  2.67741  2.69355  4.24690  2.90347  2.73739  3.18146  2.89801  2.37887  2.77519  2.98518  4.58477  3.61503
          0.02524  4.08771  4.81006  0.61958  0.77255  0.48576  0.95510
    102   3.21061  4.52448  4.87240  4.32833  3.31505  4.52986  4.93459  1.73974  4.20470  1.18289  3.11294  4.56503  4.76484  4.37653  4.35720  3.88654  3.44958  1.53205  5.33339  4.21260    121 l - - -
          2.68618  4.42225  2.77519  2.73123  3.46354  2.40513  3.72494  3.29354  2.67741  2.69355  4.24690  2.90347  2.73739  3.18146  2.89801  2.37887  2.77519  2.98518  4.58477  3.61503
          0.02524  4.08771  4.81006  0.61958  0.77255  0.48576  0.95510
    103   2.65321  5.01082  2.77357  2.09863  4.33476  3.36876  3.62718  3.78428  2.38937  3.32241  4.10904  2.47283  3.15901  2.75451  2.62212  2.07999  2.89583  3.40130  5.50224  4.12759    122 s - - -
          2.68618  4.42225  2.77519  2.73123  3.46354  2.40513  3.72494  3.29354  2.67741  2.69355  4.24690  2.90347  2.73739  3.18146  2.89801  2.37887  2.77519  2.98518  4.58477  3.61503
          0.02524  4.08771  4.81006  0.61958  0.77255  0.48576  0.95510
    104   2.70105  5.00705  2.96570  2.43776  4.33437  3.44540  3.61128  3.76017  2.09940  3.28876  4.08702  2.95172  2.62041  2.23667  2.37542  2.48999  2.92553  3.39618  5.45027  4.12149    123 k - - -
          2.68618  4.42225  2.77519  2.73123  3.46354  2.40513  3.72494  3.29354  2.67741  2.69355  4.24690  2.90347  2.73739  3.18146  2.89801  2.37887  2.77519  2.98518  4.58477  3.61503
          0.02524  4.08771  4.81006  0.61958  0.77255  0.48576  0.95510
    105   3.23560  5.38019  0.65237  2.49566  4.78959  3.38707  4.14048  4.42992  3.26834  4.00177  4.98979  3.06090  4.05549  3.38361  3.80987  3.17720  3.58054  4.04781  5.91473  4.63363    124 D - - -
          2.68618  4.42225  2.77519  2.73123  3.46354  2.40513  3.72494  3.29354  2.67741  2.69355  4.24690  2.90347  2.73739  3.18146  2.89801  2.37887  2.77519  2.98518  4.58477  3.61503
          0.02524  4.08771  4.81006  0.61958  0.77255  0.48576  0.95510
    106   3.15451  4.46453  4.84092  4.31089  3.46511  4.50384  4.96657  1.68220  4.19403  1.61809  3.27303  4.54238  4.77089  4.41696  4.37435  3.86702  3.40310  1.13439  5.43593  4.26622    125 v - - -
          2.68618  4.42225  2.77519  2.73123  3.46354  2.40513  3.72494  3.29354  2.67741  2.69355  4.24690  2.90347  2.73739  3.18146  2.89801  2.37887  2.77519  2.98518  4.58477  3.61503
          0.02524  4.08771  4.81006  0.61958  0.77255  0.48576  0.95510
    107   2.68689  4.65162  3.20767  2.66356  2.41568  3.53420  2.76253  3.23482  2.51506  2.85957  3.74136  3.12751  3.92193  2.38895  2.66259  2.78117  2.91351  2.97189  4.93397  3.52097    126 q - - -
          2.68618  4.42225  2.77519  2.73123  3.46354  2.40513  3.72494  3.29354  2.67741  2.69355  4.24690  2.90347  2.73739  3.18146  2.89801  2.37887  2.77519  2.98518  4.58477  3.61503
          0.02524  4.08771  4.81006  0.61958  0.77255  0.48576  0.95510
    108   3.00030  5.56169  1.79025  1.14980  4.85275  3.27431  3.81819  4.37170  2.82988  3.87452  4.72992  2.74128  3.89534  2.98506  3.41944  2.88411  3.28896  3.94595  6.02037  4.52289    127 e - - -
          2.68618  4.42225  2.77519  2.73123  3.46354  2.40513  3.72494  3.29354  2.67741  2.69355  4.24690  2.90347  2.73739  3.18146  2.89801  2.37887  2.77519  2.98518  4.58477  3.61503
          0.02524  4.08771  4.81006  0.61958  0.77255  0.48576  0.95510
    109   3.29930  4.61287  4.93921  4.36948  3.13212  4.58054  4.89577  1.68631  4.23265  1.09982  2.18285  4.61080  4.76106  4.32970  4.33977  3.92584  3.52008  2.19602  5.20159  4.14491    128 l - - -
          2.68618  4.42225  2.77519  2.73123  3.46354  2.40513  3.72494  3.29354  2.67741  2.69355  4.24690  2.90347  2.73739  3.18146  2.89801  2.37887  2.77519  2.98518  4.58477  3.61503
          0.02524  4.08771  4.81006  0.61958  0.77255  0.48576  0.95510
    110   3.42136  4.76383  4.65887  4.25525  1.07228  4.37466  4.02301  2.63358  4.09457  1.72103  3.31860  4.27414  4.68720  4.19318  4.19091  3.77407  3.66851  2.68877  4.22444  2.59820    129 f - - -
          2.68618  4.42225  2.77519  2.73123  3.46354  2.40513  3.72494  3.29354  2.67741  2.69355  4.24690  2.90347  2.73739  3.18146  2.89801  2.37887  2.77519  2.98518  4.58477  3.61503
          0.02524  4.08771  4.81006  0.61958  0.77255  0.48576  0.95510
    111   2.69212  5.15499  2.34139  2.06236  4.47416  3.36032  3.61653  3.94468  1.92487  3.44350  4.21476  2.83150  3.80571  2.45624  2.85725  2.64907  2.59004  3.53377  5.59265  4.18919    130 k - - -
          2.68618  4.42225  2.77519  2.73123  3.46354  2.40513  3.72494  3.29354  2.67741  2.69355  4.24690  2.90347  2.73739  3.18146  2.89801  2.37887  2.77519  2.98518  4.58477  3.61503
          0.02524  4.08771  4.81006  0.61958  0.77255  0.48576  0.95510
    112   1.24563  4.20627  3.75011  3.33388  3.97466  3.17919  4.26562  2.94145  3.27413  2.93378  3.89254  3.49001  3.86027  3.57989  3.56642  2.59801  2.33047  2.28818  5.44988  4.24228    131 a - - -
          2.68618  4.42225  2.77519  2.73123  3.46354  2.40513  3.72494  3.29354  2.67741  2.69355  4.24690  2.90347  2.73739  3.18146  2.89801  2.37887  2.77519  2.98518  4.58477  3.61503
          0.02524  4.08771  4.81006  0.61958  0.77255  0.48576  0.95510
    113   2.90423  4.40335  4.26095  3.73772  3.35727  3.98761  4.46360  2.19154  3.59078  1.22324  3.22307  4.00230  4.38109  3.87666  3.81731  3.33367  2.63434  1.88680  5.16274  3.98843    132 l - - -
          2.68618  4.42225  2.77519  2.73123  3.46354  2.40513  3.72494  3.29354  2.67741  2.69355  4.24690  2.90347  2.73739  3.18146  2.89801  2.37887  2.77519  2.98518  4.58477  3.61503
          0.02524  4.08771  4.81006  0.61958  0.77255  0.48576  0.95510
    114   2.66496  4.98646  2.78461  2.06898  4.26768  2.85337  3.62977  3.70702  2.39647  2.74566  4.06232  2.58138  3.81762  2.26478  2.85441  2.65707  2.90123  3.34660  5.45992  4.09531    133 e - - -
          2.68618  4.42225  2.77519  2.73123  3.46354  2.40513  3.72494  3.29354  2.67741  2.69355  4.24690  2.90347  2.73739  3.18146  2.89801  2.37887  2.77519  2.98518  4.58477  3.61503
          0.02524  4.08771  4.81006  0.61958  0.77255  0.48576  0.95510
    115   2.39543  5.02750  2.36420  2.31034  4.35279  3.35011  3.63020  3.80942  2.42470  3.34578  4.12780  2.65146  3.79709  2.22809  2.91499  2.42358  2.57238  3.41838  5.52681  4.13787    134 q - - -
          2.68618  4.42225  2.77519  2.73123  3.46354  2.40513  3.72494  3.29354  2.67741  2.69355  4.24690  2.90347  2.73739  3.18146  2.89801  2.37887  2.77519  2.98518  4.58477  3.61503
          0.02524  4.08771  4.81006  0.61958  0.77255  0.48576  0.95510
    116   2.78512  4.24162  4.21242  3.65124  3.34398  3.93018  4.29909  1.84698  3.53764  1.72234  3.26890  3.90121  4.29085  3.79046  3.75503  2.73939  3.03085  1.66486  4.99720  3.80032    135 v - - -
          2.68618  4.42225  2.77519  2.73123  3.46354  2.40513  3.72494  3.29354  2.67741  2.69355  4.24690  2.90347  2.73739  3.18146  2.89801  2.37887  2.77519  2.98518  4.58477  3.61503
          0.02524  4.08771  4.81006  0.61958  0.77255  0.48576  0.95510
    117   2.67691  5.04180  2.80763  1.96514  4.35618  3.39405  3.61618  3.80157  2.33623  3.32964  4.11716  2.88809  2.65588  2.51489  2.49447  2.48522  2.91060  3.42177  5.49842  4.13266    136 e - - -
          2.68618  4.42225  2.77519  2.73123  3.46354  2.40513  3.72494  3.29354  2.67741  2.69355  4.24690  2.90347  2.73739  3.18146  2.89801  2.37887  2.77519  2.98518  4.58477  3.61503
          0.02524  4.08771  4.81006  0.61958  0.77255  0.48576  0.95510
    118   2.69360  3.17206  2.99858  1.29866  4.11800  3.38679  3.86123  3.41150  2.68624  3.14357  4.04140  3.11545  3.90709  3.05973  3.08686  2.77452  2.99275  3.10861  5.42292  4.12787    137 e - - -
          2.68618  4.42225  2.77519  2.73123  3.46354  2.40513  3.72494  3.29354  2.67741  2.69355  4.24690  2.90347  2.73739  3.18146  2.89801  2.37887  2.77519  2.98518  4.58477  3.61503
          0.02524  4.08771  4.81006  0.61958  0.77255  0.48576  0.95510
    119   2.91738  4.91168  2.85131  2.76135  4.31074  3.34091  4.11722  4.07352  3.04238  3.69715  4.65523  0.82666  4.00569  3.39484  3.40054  2.97915  3.30909  3.67353  5.59206  4.24710    138 n - - -
          2.68618  4.42225  2.77519  2.73123  3.46354  2.40513  3.72494  3.29354  2.67741  2.69355  4.24690  2.90347  2.73739  3.18146  2.89801  2.37887  2.77519  2.98518  4.58477  3.61503
          0.02524  4.08771  4.81006  0.61958  0.77255  0.48576  0.95510
    120   2.46220  5.10071  3.00610  2.28497  4.45371  3.48069  3.59910  3.87564  1.79542  3.36696  4.16154  2.96762  3.87232  2.24807  2.23338  2.73670  2.97048  3.50030  5.49118  4.17495    139 k - - -
          2.68618  4.42225  2.77519  2.73123  3.46354  2.40513  3.72494  3.29354  2.67741  2.69355  4.24690  2.90347  2.73739  3.18146  2.89801  2.37887  2.77519  2.98518  4.58477  3.61503
          0.02524  4.08771  4.81006  0.61958  0.77255  0.48576  0.95510
    121   2.47203  4.56972  2.94096  2.62031  4.34284  2.08493  3.89601  3.78355  2.76727  3.39108  4.20051  2.06972  3.77929  3.07712  3.20103  2.21747  2.41246  3.32270  5.60532  4.29244    140 n - - -
          2.68618  4.42225  2.77519  2.73123  3.46354  2.40513  3.72494  3.29354  2.67741  2.69355  4.24690  2.90347  2.73739  3.18146  2.89801  2.37887  2.77519  2.98518  4.58477  3.61503
          0.02524  4.08771  4.81006  0.61958  0.77255  0.48576  0.95510
    122   3.11511  5.22309  3.50912  2.85161  4.69062  3.71237  3.65936  4.03939  1.08242  3.47223  4.34755  3.24947  4.08547  2.79463  1.81726  3.10802  3.28077  3.72017  5.50186  4.34080    141 k - - -
          2.68618  4.42225  2.77519  2.73123  3.46354  2.40513  3.72494  3.29354  2.67741  2.69355  4.24690  2.90347  2.73739  3.18146  2.89801  2.37887  2.77519  2.98518  4.58477  3.61503
          0.02524  4.08771  4.81006  0.61958  0.77255  0.48576  0.95510
    123   2.66433  5.00937  2.27934  2.31351  4.43279  2.67212  3.70108  3.89632  2.54676  3.43832  4.23069  2.10583  3.80655  2.84034  3.04996  2.35095  2.55736  3.48399  5.62279  4.22707    142 n - - -
          2.68618  4.42225  2.77519  2.73123  3.46354  2.40513  3.72494  3.29354  2.67741  2.69355  4.24690  2.90347  2.73739  3.18146  2.89801  2.37887  2.77519  2.98518  4.58477  3.61503
          0.02524  4.08771  4.81006  0.61958  0.77255  0.48576  0.95510
    124   2.71323  4.96196  2.80656  1.65571  4.20662  3.41743  3.66700  3.00231  2.41620  3.18814  4.03598  2.93275  3.85743  2.36030  2.84088  2.71887  2.94986  3.27860  5.43710  4.08948    143 e - - -
          2.68618  4.42225  2.77519  2.73123  3.46354  2.40513  3.72494  3.29354  2.67741  2.69355  4.24690  2.90347  2.73739  3.18146  2.89801  2.37887  2.77519  2.98518  4.58477  3.61503
          0.02524  4.08771  4.81006  0.61958  0.77255  0.48576  0.95510
    125   1.90648  4.86503  2.79945  2.08398  4.17244  3.36757  3.05079  3.60142  2.49070  3.19488  4.01491  2.92845  3.82930  2.84063  2.94265  2.39502  2.90634  3.25813  5.42054  4.07478    144 a - - -
          2.68618  4.42225  2.77519  2.73123  3.46354  2.40513  3.72494  3.29354  2.67741  2.69355  4.24690  2.90347  2.73739  3.18146  2.89801  2.37887  2.77519  2.98518  4.58477  3.61503
          0.02524  4.08771  4.81006  0.61958  0.77255  0.48576  0.95510
    126   2.87443  5.43134  1.78831  1.72271  4.72666  3.29659  3.72705  4.23254  2.63202  3.71607  4.52390  2.75225  3.85390  2.02225  3.17651  2.78194  3.13850  3.80374  5.86573  4.39498    145 e - - -
          2.68618  4.42225  2.77519  2.73123  3.46354  2.40513  3.72494  3.29354  2.67741  2.69355  4.24690  2.90347  2.73739  3.18146  2.89801  2.37887  2.77519  2.98518  4.58477  3.61503
          0.02524  4.08771  4.81006  0.61958  0.77255  0.48576  0.95510
    127   3.40514  4.80662  4.53431  4.18040  3.23151  4.25315  4.76912  2.45256  3.94615  0.64918  3.19656  4.43501  4.65483  4.26243  4.08484  3.85722  3.69145  2.54480  5.18335  3.95461    146 L - - -
          2.68618  4.42225  2.77519  2.73123  3.46354  2.40513  3.72494  3.29354  2.67741  2.69355  4.24690  2.90347  2.73739  3.18146  2.89801  2.37887  2.77519  2.98518  4.58477  3.61503
          0.02524  4.08771  4.81006  0.61958  0.77255  0.48576  0.95510
    128   3.30542  4.61410  4.95040  4.39140  2.61159  4.57524  4.82151  1.68833  4.26444  1.01680  2.93038  4.60530  4.76059  4.33998  4.35973  3.92293  3.52689  2.21693  5.09770  3.93526    147 l - - -
          2.68618  4.42225  2.77519  2.73123  3.46354  2.40513  3.72494  3.29354  2.67741  2.69355  4.24690  2.90347  2.73739  3.18146  2.89801  2.37887  2.77519  2.98518  4.58477  3.61503
          0.02524  4.08771  4.81006  0.61958  0.77255  0.48576  0.95510
    129   2.42482  4.92764  3.14178  2.59935  4.33051  3.00857  3.66388  3.72066  2.03004  3.26755  4.09704  3.06707  3.90912  2.80803  1.63154  2.78740  2.99531  3.37700  5.42932  4.16024    148 r - - -
          2.68618  4.42225  2.77519  2.73123  3.46354  2.40513  3.72494  3.29354  2.67741  2.69355  4.24690  2.90347  2.73739  3.18146  2.89801  2.37887  2.77519  2.98518  4.58477  3.61503
          0.02524  4.08771  4.81006  0.61958  0.77255  0.48576  0.95510
    130   3.15463  5.29369  2.60081  0.75377  4.66955  3.42535  4.03806  4.16732  2.94715  3.75212  4.72245  3.07750  4.04191  3.25289  3.37419  3.11838  3.46239  3.83103  5.80028  4.52970    149 e - - -
          2.68618  4.42225  2.77519  2.73123  3.46354  2.40513  3.72494  3.29354  2.67741  2.69355  4.24690  2.90347  2.73739  3.18146  2.89801  2.37887  2.77519  2.98518  4.58477  3.61503
          0.02524  4.08771  4.81006  0.61958  0.77255  0.48576  0.95510
    131   0.94986  4.21457  3.52894  3.30307  4.38096  2.31249  4.36590  3.72300  3.38769  3.48223  4.33904  3.41632  3.76527  3.66643  3.66866  2.48303  2.79720  3.19558  5.73032  4.54485    150 a - - -
          2.68618  4.42225  2.77519  2.73123  3.46354  2.40513  3.72494  3.29354  2.67741  2.69355  4.24690  2.90347  2.73739  3.18146  2.89801  2.37887  2.77519  2.98518  4.58477  3.61503
          0.02524  4.08771  4.81006  0.61958  0.77255  0.48576  0.95510
    132   3.11571  4.43319  4.80363  4.25275  3.38536  4.44385  4.85454  1.69954  4.14271  1.69634  2.72260  4.47475  4.70222  4.33119  4.30401  3.78831  3.35459  1.21974  5.31851  4.17748    151 v - - -
          2.68618  4.42225  2.77519  2.73123  3.46354  2.40513  3.72494  3.29354  2.67741  2.69355  4.24690  2.90347  2.73739  3.18146  2.89801  2.37887  2.77519  2.98518  4.58477  3.61503
          0.02524  4.08771  4.81006  0.61958  0.77255  0.48576  0.95510
    133   2.56588  4.50213  3.16534  2.67926  3.72496  3.40654  3.76727  3.17019  2.66794  2.84319  3.70866  2.85809  3.86427  3.01045  3.06699  2.21708  2.16432  2.88771  5.11133  2.70232    152 t - - -
          2.68618  4.42225  2.77519  2.73123  3.46354  2.40513  3.72494  3.29354  2.67741  2.69355  4.24690  2.90347  2.73739  3.18146  2.89801  2.37887  2.77519  2.98518  4.58477  3.61503
          0.02524  4.08771  4.81006  0.61958  0.77255  0.48576  0.95510
    134   2.84238  4.38283  4.06428  3.52725  3.23856  3.87972  4.23338  2.41566  3.35159  1.19488  2.77092  3.81723  4.26027  3.66374  3.58429  2.83701  3.09774  2.35374  4.96750  3.75604    153 l - - -
          2.68618  4.42225  2.77519  2.73123  3.46354  2.40513  3.72494  3.29354  2.67741  2.69355  4.24690  2.90347  2.73739  3.18146  2.89801  2.37887  2.77519  2.98518  4.58477  3.61503
          0.02524  4.08771  4.81006  0.61958  0.77255  0.48576  0.95510
    135   3.40514  4.80662  4.53431  4.18040  3.23151  4.25315  4.76912  2.45256  3.94615  0.64918  3.19656  4.43501  4.65483  4.26243  4.08484  3.85722  3.69145  2.54480  5.18335  3.95461    154 L - - -
          2.68618  4.42225  2.77519  2.73123  3.46354  2.40513  3.72494  3.29354  2.67741  2.69355  4.24690  2.90347  2.73739  3.18146  2.89801  2.37887  2.77519  2.98518  4.58477  3.61503
          0.02524  4.08771  4.81006  0.61958  0.77255  0.48576  0.95510
    136   3.18899  4.47309  4.94679  4.42263  3.49667  4.58550  5.07331  1.18772  4.31186  1.74243  3.28934  4.64279  4.83498  4.52453  4.48096  3.95855  3.43728  1.41607  5.50050  4.33680    155 i - - -
          2.68618  4.42225  2.77519  2.73123  3.46354  2.40513  3.72494  3.29354  2.67741  2.69355  4.24690  2.90347  2.73739  3.18146  2.89801  2.37887  2.77519  2.98518  4.58477  3.61503
          0.02524  4.08771  4.81006  0.61958  0.77255  0.48576  0.95510
    137   3.40514  4.80662  4.53431  4.18040  3.23151  4.25315  4.76912  2.45256  3.94615  0.64918  3.19656  4.43501  4.65483  4.26243  4.08484  3.85722  3.69145  2.54480  5.18335  3.95461    156 L - - -
          2.68618  4.42225  2.77519  2.73123  3.46354  2.40513  3.72494  3.29354  2.67741  2.69355  4.24690  2.90347  2.73739  3.18146  2.89801  2.37887  2.77519  2.98518  4.58477  3.61503
          0.02524  4.08771  4.81006  0.61958  0.77255  0.48576  0.95510
    138   2.83273  5.24462  2.64547  1.90081  4.58753  3.40132  3.66460  4.03712  1.66126  3.52484  4.33113  2.33009  3.87782  2.79592  2.73012  2.78118  3.06758  3.64446  5.65118  4.28507    157 k - - -
          2.68618  4.42225  2.77519  2.73123  3.46354  2.40513  3.72494  3.29354  2.67741  2.69355  4.24690  2.90347  2.73739  3.18146  2.89801  2.37887  2.77519  2.98518  4.58477  3.61503
          0.02524  4.08771  4.81006  0.61958  0.77255  0.48576  0.95510
    139   3.43199  4.94141  3.94355  3.60213  2.17030  4.10923  2.62300  3.56910  3.42089  2.96177  4.11502  3.74745  4.49235  3.71716  3.63099  3.49191  3.66510  3.40671  3.82264  0.95401    158 y - - -
          2.68618  4.42225  2.77519  2.73123  3.46354  2.40513  3.72494  3.29354  2.67741  2.69355  4.24690  2.90347  2.73739  3.18146  2.89801  2.37887  2.77519  2.98518  4.58477  3.61503
          0.02524  4.08771  4.81006  0.61958  0.77255  0.48576  0.95510
    140   1.44584  4.20185  3.51678  3.23426  4.34237  2.98573  4.29276  3.70944  3.28091  3.44412  4.28569  3.36814  3.74095  3.57136  3.58370  1.34128  2.75632  3.17745  5.69931  4.48372    159 s - - -
          2.68618  4.42225  2.77519  2.73123  3.46354  2.40513  3.72494  3.29354  2.67741  2.69355  4.24690  2.90347  2.73739  3.18146  2.89801  2.37887  2.77519  2.98518  4.58477  3.61503
          0.02524  4.08771  4.81006  0.61958  0.77255  0.48576  0.95510
    141   2.38665  4.44488  3.26389  2.72546  3.67446  3.45356  3.76924  3.03374  2.67278  2.72481  2.56121  3.16598  3.87892  2.67453  3.05936  2.45059  2.33627  2.77450  5.06657  3.80674    160 t - - -
          2.68618  4.42225  2.77519  2.73123  3.46354  2.40513  3.72494  3.29354  2.67741  2.69355  4.24690  2.90347  2.73739  3.18146  2.89801  2.37887  2.77519  2.98518  4.58477  3.61503
          0.02524  4.08771  4.81006  0.61958  0.77255  0.48576  0.95510
    142   2.83941  5.38988  1.66472  1.91795  4.68991  3.29759  3.71082  4.19265  2.61067  3.67861  4.47651  2.46972  3.84140  2.45178  3.16003  2.44797  3.10076  3.76293  5.83141  4.36496    161 d - - -
          2.68618  4.42225  2.77519  2.73123  3.46354  2.40513  3.72494  3.29354  2.67741  2.69355  4.24690  2.90347  2.73739  3.18146  2.89801  2.37887  2.77519  2.98518  4.58477  3.61503
          0.02524  4.08771  4.81006  0.61958  0.77255  0.48576  0.95510
    143   2.75106  5.15410  2.75844  1.88512  4.48882  3.40916  3.62621  3.93593  1.79944  3.43240  4.22261  2.88821  3.11961  2.51385  2.70372  2.71424  2.98038  3.54460  5.57066  4.20804    162 k - - -
          2.68618  4.42225  2.77519  2.73123  3.46354  2.40513  3.72494  3.29354  2.67741  2.69355  4.24690  2.90347  2.73739  3.18146  2.89801  2.37887  2.77519  2.98518  4.58477  3.61503
          0.02524  4.08771  4.81006  0.61958  0.77255  0.48576  0.95510
    144   2.69044  5.12990  2.37342  1.84695  4.44011  3.34700  3.63288  3.90728  2.20723  3.42426  4.20315  2.82584  3.80534  2.75660  2.92937  2.34368  2.51467  3.50550  5.59072  4.18446    163 e - - -
          2.68618  4.42225  2.77519  2.73123  3.46354  2.40513  3.72494  3.29354  2.67741  2.69355  4.24690  2.90347  2.73739  3.18146  2.89801  2.37887  2.77519  2.98518  4.58477  3.61503
          0.02524  4.08771  4.81006  0.61958  0.77255  0.48576  0.95510
    145   3.15570  4.45233  4.91723  4.42717  3.62158  4.53429  5.13358  1.15433  4.31736  2.10799  3.41777  4.63368  4.83678  4.57602  4.50628  3.93070  3.42213  1.22701  5.61296  4.40996    164 i - - -
          2.68618  4.42225  2.77519  2.73123  3.46354  2.40513  3.72494  3.29354  2.67741  2.69355  4.24690  2.90347  2.73739  3.18146  2.89801  2.37887  2.77519  2.98518  4.58477  3.61503
          0.02524  4.08771  4.81006  0.61958  0.77255  0.48576  0.95510
    146   3.15114  5.22958  3.60334  2.90236  4.70773  3.74371  3.65852  4.04405  1.55216  3.47117  4.35249  3.28280  4.10693  2.79452  1.19622  3.14725  3.30736  3.73246  5.49431  4.35082    165 r - - -
          2.68618  4.42225  2.77519  2.73123  3.46354  2.40513  3.72494  3.29354  2.67741  2.69355  4.24690  2.90347  2.73739  3.18146  2.89801  2.37887  2.77519  2.98518  4.58477  3.61503
          0.02524  4.08771  4.81006  0.61958  0.77255  0.48576  0.95510
    147   2.79733  5.31987  2.26156  1.62182  4.62756  2.96648  3.68432  4.11954  2.25292  3.60936  4.39863  2.27312  3.83183  2.81650  3.06542  2.72458  3.05146  3.69571  5.76066  4.31465    166 e - - -
          2.68618  4.42225  2.77519  2.73123  3.46354  2.40513  3.72494  3.29354  2.67741  2.69355  4.24690  2.90347  2.73739  3.18146  2.89801  2.37887  2.77519  2.98518  4.58477  3.61503
          0.02524  4.08771  4.81006  0.61958  0.77255  0.48576  0.95510
    148   2.78495  4.65378  3.43007  2.84800  3.74486  3.65358  3.81524  2.60353  1.65321  2.14711  3.64322  3.28593  4.03035  3.03330  2.78920  2.92976  3.00813  2.72877  5.17655  3.91945    167 k - - -
          2.68618  4.42225  2.77519  2.73123  3.46354  2.40513  3.72494  3.29354  2.67741  2.69355  4.24690  2.90347  2.73739  3.18146  2.89801  2.37887  2.77519  2.98518  4.58477  3.61503
          0.02524  4.08771  4.81006  0.61958  0.77255  0.48576  0.95510
    149   3.17900  4.46144  4.94729  4.42372  3.51754  4.58159  5.07635  1.25793  4.31630  1.77582  3.31056  4.64071  4.83419  4.53235  4.48704  3.95445  3.42782  1.30980  5.51164  4.34321    168 i - - -
          2.68618  4.42225  2.77519  2.73123  3.46354  2.40513  3.72494  3.29354  2.67741  2.69355  4.24690  2.90347  2.73739  3.18146  2.89801  2.37887  2.77519  2.98518  4.58477  3.61503
          0.02524  4.08771  4.81006  0.61958  0.77255  0.48576  0.95510
    150   3.38832  4.71939  4.82891  4.32914  2.00486  4.51879  4.49717  2.36369  4.18193  0.92426  2.98227  4.49109  4.74003  4.26486  4.27959  3.88936  3.61484  2.50203  4.72725  3.30831    169 l - - -
          2.68618  4.42225  2.77519  2.73123  3.46354  2.40513  3.72494  3.29354  2.67741  2.69355  4.24690  2.90347  2.73739  3.18146  2.89801  2.37887  2.77519  2.98518  4.58477  3.61503
          0.02524  4.08771  4.81006  0.61958  0.77255  0.48576  0.95510
    151   2.34210  5.07035  2.68593  1.86676  4.38890  3.35881  3.64168  3.84242  2.20350  3.37516  4.16449  2.52540  3.81504  2.77118  2.89477  2.34754  2.93230  3.45545  5.55196  4.16622    170 e - - -
          2.68618  4.42225  2.77519  2.73123  3.46354  2.40513  3.72494  3.29354  2.67741  2.69355  4.24690  2.90347  2.73739  3.18146  2.89801  2.37887  2.77519  2.98518  4.58477  3.61503
          0.02524  4.08771  4.81006  0.61958  0.77255  0.48576  0.95510
    152   2.94444  5.14496  2.97130  2.59634  4.55389  3.50960  3.70934  3.99150  1.17375  3.49153  4.34794  2.54099  3.97960  2.85845  2.45248  2.93360  3.17706  3.63573  5.56122  4.28874    171 k - - -
          2.68618  4.42225  2.77519  2.73123  3.46354  2.40513  3.72494  3.29354  2.67741  2.69355  4.24690  2.90347  2.73739  3.18146  2.89801  2.37887  2.77519  2.98518  4.58477  3.61503
          0.02524  4.08771  4.81006  0.61958  0.77255  0.48576  0.95510
    153   1.59940  4.35642  3.79554  3.26463  3.45294  3.67478  4.12820  2.48755  3.15518  2.01309  2.77800  3.59716  4.11701  3.47849  3.45454  2.99325  2.98258  2.34644  5.07876  3.86315    172 a - - -
          2.68618  4.42225  2.77519  2.73123  3.46354  2.40513  3.72494  3.29354  2.67741  2.69355  4.24690  2.90347  2.73739  3.18146  2.89801  2.37887  2.77519  2.98518  4.58477  3.61503
          0.02524  4.08771  4.81006  0.61958  0.77255  0.48576  0.95510
    154   2.87102  5.28557  2.56284  1.40117  4.60943  3.38774  3.69016  4.06200  2.17067  3.55523  4.37529  2.86145  3.88872  2.42707  2.79630  2.81161  3.11100  3.67570  5.69165  4.31570    173 e - - -
          2.68618  4.42225  2.77519  2.73123  3.46354  2.40513  3.72494  3.29354  2.67741  2.69355  4.24690  2.90347  2.73739  3.18146  2.89801  2.37887  2.77519  2.98518  4.58477  3.61503
          0.02524  4.08771  4.81006  0.61958  0.77255  0.48576  0.95510
    155   2.83595  5.12178  2.83993  2.23367  4.49859  3.45300  3.67009  3.91126  1.39661  3.42605  4.25117  2.97018  3.90941  2.80832  2.58575  2.44313  3.06757  3.54735  5.55985  4.24876    174 k - - -
          2.68618  4.42225  2.77519  2.73123  3.46354  2.40513  3.72494  3.29354  2.67741  2.69355  4.24690  2.90347  2.73739  3.18146  2.89801  2.37887  2.77519  2.98518  4.58477  3.61503
          0.02524  4.08771  4.81006  0.61958  0.77255  0.48576  0.95510
    156   2.78503  4.28970  4.05432  3.47880  3.31313  3.88728  4.18780  2.10131  3.31962  1.69400  3.23149  3.77884  4.23553  3.62456  2.93557  3.17888  3.02023  1.68764  4.96098  3.76882    175 v - - -
          2.68618  4.42225  2.77519  2.73123  3.46354  2.40513  3.72494  3.29354  2.67741  2.69355  4.24690  2.90347  2.73739  3.18146  2.89801  2.37887  2.77519  2.98518  4.58477  3.61503
          0.02524  4.08771  4.81006  0.61958  0.77255  0.48576  0.95510
    157   3.21554  4.56632  4.70337  4.21107  1.44384  4.34603  4.34491  1.75561  4.07299  1.78954  3.14921  4.33040  4.63469  4.19638  4.18791  3.70628  3.45643  2.28210  4.63079  3.15014    176 f - - -
          2.68618  4.42225  2.77519  2.73123  3.46354  2.40513  3.72494  3.29354  2.67741  2.69355  4.24690  2.90347  2.73739  3.18146  2.89801  2.37887  2.77519  2.98518  4.58477  3.61503
          0.08511  4.08771  2.73633  0.61958  0.77255  0.48576  0.95510
    158   2.14078  4.48461  3.12645  2.68530  4.16230  2.62725  3.84106  3.57855  2.65428  3.20472  4.02627  3.08837  3.76686  3.02905  2.55882  1.74109  2.79420  3.16673  5.44063  4.15703    177 s - - -
          2.68618  4.42225  2.77519  2.73123  3.46354  2.40513  3.72494  3.29354  2.67741  2.69355  4.24690  2.90347  2.73739  3.18146  2.89801  2.37887  2.77519  2.98518  4.58477  3.61503
          0.13090  4.02939  2.25464  0.61958  0.77255  0.54795  0.86306
    159   2.77739  5.24152  2.17946  1.72338  4.54704  3.27760  3.64127  4.01644  1.93207  3.52367  4.33341  2.74670  3.79893  2.78164  2.93379  2.71053  3.02958  3.61628  5.67861  4.25998    178 e - - -
          2.68634  4.42241  2.77517  2.73108  3.46370  2.40528  3.72474  3.29370  2.67719  2.69371  4.24705  2.90362  2.73755  3.18162  2.89816  2.37834  2.77521  2.98517  4.58493  3.61476
          0.28453  1.39580        *  1.37823  0.29039  0.00000        *
//
