# Supplementary material for: Sulfur disproportionation occurs globally across anoxic habitats and has multiple mechanisms of independent evolutionary origin
Source: ISME J. 2026 Mar 2;20(1):wrag042. doi: 10.1093/ismejo/wrag042 (PMC12998232; doi:10.1093/ismejo/wrag042)
Supplement: Sup_File_1_HMM_wrag042 [file sup_file_1_hmm_wrag042.zip › SupFile1_HMM/SupFile1b_profiles/dsre_new_a.hmm]

HMMER3/f [3.4 | Aug 2023]
NAME  dsre_new_a
LENG  107
ALPH  amino
RF    no
MM    no
CONS  yes
CS    no
MAP   yes
DATE  Wed Jul 23 12:40:12 2025
NSEQ  14
EFFN  0.987793
CKSUM 3434640991
STATS LOCAL MSV       -9.4679  0.71601
STATS LOCAL VITERBI  -10.3538  0.71601
STATS LOCAL FORWARD   -3.9862  0.71601
HMM          A        C        D        E        F        G        H        I        K        L        M        N        P        Q        R        S        T        V        W        Y   
            m->m     m->i     m->d     i->m     i->i     d->m     d->d
  COMPO   2.51693  4.05100  2.89907  2.69257  3.20895  2.87342  3.72841  2.75416  2.61204  2.41078  3.52752  3.15153  3.53924  3.04381  3.09841  2.72413  2.80122  2.55061  5.12791  3.60809
          2.68629  4.42236  2.77518  2.73135  3.46365  2.40524  3.72475  3.29365  2.67741  2.69355  4.24540  2.90329  2.73739  3.18158  2.89812  2.37857  2.77531  2.98530  4.58488  3.61514
          0.16120  1.95565  4.90555  1.31774  0.31162  0.00000        *
      1   2.69170  4.42544  3.47915  2.73765  3.58015  3.60030  3.96000  2.78768  2.89391  2.51250  1.69772  3.39588  4.03685  3.27210  3.21046  2.91563  2.48124  2.59680  5.07521  3.84570      6 m - - -
          2.68618  4.42225  2.77519  2.73123  3.46354  2.40513  3.72494  3.29354  2.67741  2.69355  4.24690  2.90347  2.73739  3.18146  2.89801  2.37887  2.77519  2.98518  4.58477  3.61503
          0.02292  4.18320  4.90555  0.61958  0.77255  0.48576  0.95510
      2   1.53046  4.26996  3.56854  3.18711  4.36821  1.94067  4.24810  3.78768  3.21262  3.45636  4.26702  3.37089  3.77858  3.49693  3.55742  1.91150  2.26663  3.24833  5.69881  4.48040      7 a - - -
          2.68618  4.42225  2.77519  2.73123  3.46354  2.40513  3.72494  3.29354  2.67741  2.69355  4.24690  2.90347  2.73739  3.18146  2.89801  2.37887  2.77519  2.98518  4.58477  3.61503
          0.19925  4.18320  1.79936  0.61958  0.77255  0.48576  0.95510
      3   2.41486  5.02388  2.87879  2.43784  4.37614  3.42620  3.62323  3.79255  1.63074  3.31997  4.13658  2.66041  3.86012  2.47918  2.57645  2.74148  2.97877  3.43409  5.47257  4.15856      8 k - - -
          2.68618  4.42225  2.77519  2.73123  3.46354  2.40513  3.72494  3.29354  2.67741  2.69355  4.24690  2.90347  2.73739  3.18146  2.89801  2.37887  2.77519  2.98518  4.58477  3.61503
          0.02727  4.01123  4.73357  0.61958  0.77255  0.66546  0.72163
      4   2.69640  5.07816  1.88629  2.26608  4.36669  3.32655  3.07643  3.82923  2.28587  3.36958  4.16931  2.81710  3.80164  2.77499  2.93439  2.66527  2.47199  3.44965  5.55027  4.15474      9 d - - -
          2.68625  4.42232  2.77526  2.73118  3.46361  2.40511  3.72501  3.29361  2.67748  2.69362  4.24696  2.90353  2.73676  3.18153  2.89793  2.37894  2.77526  2.98525  4.58484  3.61510
          0.65930  1.16046  1.77521  0.47928  0.96556  0.50267  0.92865
      5   2.77160  5.24121  1.87688  2.15942  4.56191  2.81880  3.67206  4.04841  2.33145  3.56162  4.37105  2.06517  3.79422  2.81792  3.09356  2.70429  3.03884  3.63690  5.72940  4.28691     14 d - - -
          2.68618  4.42225  2.77519  2.73123  3.46354  2.40513  3.72494  3.29354  2.67741  2.69355  4.24690  2.90347  2.73739  3.18146  2.89801  2.37887  2.77519  2.98518  4.58477  3.61503
          0.02895  3.95256  4.67491  0.61958  0.77255  0.71419  0.67254
      6   2.71965  4.84297  2.96569  2.57419  4.32032  3.36294  3.69703  3.73289  1.45702  3.30594  4.16145  3.02919  3.86709  2.86053  2.55345  2.22168  2.99880  3.37322  5.45013  4.16841     15 k - - -
          2.68618  4.42225  2.77519  2.73123  3.46354  2.40513  3.72494  3.29354  2.67741  2.69355  4.24690  2.90347  2.73739  3.18146  2.89801  2.37887  2.77519  2.98518  4.58477  3.61503
          0.02895  3.95256  4.67491  0.61958  0.77255  0.36557  1.18353
      7   3.48776  4.82594  4.95855  4.42723  3.12135  4.68063  4.97218  2.28980  4.19989  0.69408  2.58772  4.70009  4.86534  4.36790  4.31889  4.06677  3.71660  2.45509  5.24827  4.14923     16 l - - -
          2.68618  4.42225  2.77519  2.73123  3.46354  2.40513  3.72494  3.29354  2.67741  2.69355  4.24690  2.90347  2.73739  3.18146  2.89801  2.37887  2.77519  2.98518  4.58477  3.61503
          0.02292  4.18320  4.90555  0.61958  0.77255  0.48576  0.95510
      8   3.09912  4.83188  3.83552  3.77983  4.89401  0.37834  4.86960  4.58064  4.00271  4.19127  5.17765  4.00127  4.23187  4.30287  4.19374  3.28170  3.60428  4.04868  5.89547  5.01033     17 G - - -
          2.68618  4.42225  2.77519  2.73123  3.46354  2.40513  3.72494  3.29354  2.67741  2.69355  4.24690  2.90347  2.73739  3.18146  2.89801  2.37887  2.77519  2.98518  4.58477  3.61503
          0.02292  4.18320  4.90555  0.61958  0.77255  0.48576  0.95510
      9   3.22822  4.53423  4.97070  4.50217  3.62563  4.57153  5.19999  0.89408  4.37000  2.08848  3.43045  4.70005  4.88966  4.63495  4.54877  3.98605  3.50283  1.55883  5.64992  4.44385     18 i - - -
          2.68618  4.42225  2.77519  2.73123  3.46354  2.40513  3.72494  3.29354  2.67741  2.69355  4.24690  2.90347  2.73739  3.18146  2.89801  2.37887  2.77519  2.98518  4.58477  3.61503
          0.02292  4.18320  4.90555  0.61958  0.77255  0.48576  0.95510
     10   3.47017  4.78311  4.89355  4.42651  1.33429  4.55131  4.33506  2.51097  4.26966  1.22991  3.13221  4.49564  4.79123  4.32529  4.34116  3.92784  3.69836  2.63048  4.52837  2.99677     19 l - - -
          2.68618  4.42225  2.77519  2.73123  3.46354  2.40513  3.72494  3.29354  2.67741  2.69355  4.24690  2.90347  2.73739  3.18146  2.89801  2.37887  2.77519  2.98518  4.58477  3.61503
          0.02292  4.18320  4.90555  0.61958  0.77255  0.48576  0.95510
     11   3.06237  4.53215  4.54778  4.23145  3.79915  4.03684  4.98673  2.08981  4.10471  2.43848  3.72688  4.36880  4.58809  4.44706  4.28603  3.56877  3.42133  0.70599  5.63248  4.37913     20 v - - -
          2.68618  4.42225  2.77519  2.73123  3.46354  2.40513  3.72494  3.29354  2.67741  2.69355  4.24690  2.90347  2.73739  3.18146  2.89801  2.37887  2.77519  2.98518  4.58477  3.61503
          0.02292  4.18320  4.90555  0.61958  0.77255  0.48576  0.95510
     12   2.69112  4.77726  3.16449  2.64215  4.14884  3.46306  3.73659  3.53754  2.24318  3.14516  3.98412  3.10585  3.90800  2.90526  2.34888  2.53867  1.67730  3.21282  5.37171  4.09287     21 t - - -
          2.68618  4.42225  2.77519  2.73123  3.46354  2.40513  3.72494  3.29354  2.67741  2.69355  4.24690  2.90347  2.73739  3.18146  2.89801  2.37887  2.77519  2.98518  4.58477  3.61503
          0.02292  4.18320  4.90555  0.61958  0.77255  0.48576  0.95510
     13   2.67882  4.99693  2.32396  2.37221  4.43208  3.33015  3.73771  3.88997  2.57613  3.44147  4.23537  2.33016  3.83836  2.87849  3.07109  1.82390  2.43679  3.48133  5.63005  4.24353     22 s - - -
          2.68618  4.42225  2.77519  2.73123  3.46354  2.40513  3.72494  3.29354  2.67741  2.69355  4.24690  2.90347  2.73739  3.18146  2.89801  2.37887  2.77519  2.98518  4.58477  3.61503
          0.02292  4.18320  4.90555  0.61958  0.77255  0.48576  0.95510
     14   2.93581  5.23585  1.45650  2.38518  4.70797  3.33753  3.94456  4.22355  2.92554  3.77811  4.63698  2.93783  1.64099  3.12563  3.45804  2.90072  3.25757  3.80193  5.90084  4.50760     23 d - - -
          2.68618  4.42225  2.77519  2.73123  3.46354  2.40513  3.72494  3.29354  2.67741  2.69355  4.24690  2.90347  2.73739  3.18146  2.89801  2.37887  2.77519  2.98518  4.58477  3.61503
          0.02292  4.18320  4.90555  0.61958  0.77255  0.48576  0.95510
     15   2.64426  5.03256  2.72932  2.26176  4.34121  3.42267  3.60302  3.43749  2.12292  3.03992  4.08638  2.90943  3.81588  2.09027  2.51487  2.62838  2.87247  3.40407  5.47994  4.10905     24 q - - -
          2.68618  4.42225  2.77519  2.73123  3.46354  2.40513  3.72494  3.29354  2.67741  2.69355  4.24690  2.90347  2.73739  3.18146  2.89801  2.37887  2.77519  2.98518  4.58477  3.61503
          0.02292  4.18320  4.90555  0.61958  0.77255  0.48576  0.95510
     16   2.93152  4.87810  3.23452  2.81073  2.93299  3.68088  2.27959  3.51560  2.76816  3.05459  4.00224  2.40325  4.09448  3.13882  3.14042  2.98141  3.16576  3.25724  4.49846  1.80404     25 y - - -
          2.68618  4.42225  2.77519  2.73123  3.46354  2.40513  3.72494  3.29354  2.67741  2.69355  4.24690  2.90347  2.73739  3.18146  2.89801  2.37887  2.77519  2.98518  4.58477  3.61503
          0.02292  4.18320  4.90555  0.61958  0.77255  0.48576  0.95510
     17   2.82901  4.35521  4.04335  3.46208  3.26658  3.90442  4.17181  2.31925  2.75651  1.52014  2.11350  3.77417  4.24166  3.59592  3.53018  3.18924  3.05718  2.39075  4.94015  3.76775     26 l - - -
          2.68618  4.42225  2.77519  2.73123  3.46354  2.40513  3.72494  3.29354  2.67741  2.69355  4.24690  2.90347  2.73739  3.18146  2.89801  2.37887  2.77519  2.98518  4.58477  3.61503
          0.02292  4.18320  4.90555  0.61958  0.77255  0.48576  0.95510
     18   2.55601  5.16166  2.07390  2.18709  4.48590  3.38212  3.62306  3.96360  2.38949  3.45676  4.21538  2.68243  3.29800  2.40407  2.51588  2.63871  2.91678  3.54257  5.60201  4.19179     27 d - - -
          2.68618  4.42225  2.77519  2.73123  3.46354  2.40513  3.72494  3.29354  2.67741  2.69355  4.24690  2.90347  2.73739  3.18146  2.89801  2.37887  2.77519  2.98518  4.58477  3.61503
          0.02292  4.18320  4.90555  0.61958  0.77255  0.48576  0.95510
     19   2.73965  5.20296  2.39721  2.19758  4.52076  3.39441  2.29285  3.99288  2.22927  3.48816  4.26245  2.86402  3.84380  2.18542  2.87553  2.69416  2.97667  3.58265  5.63290  4.23105     28 q - - -
          2.68618  4.42225  2.77519  2.73123  3.46354  2.40513  3.72494  3.29354  2.67741  2.69355  4.24690  2.90347  2.73739  3.18146  2.89801  2.37887  2.77519  2.98518  4.58477  3.61503
          0.02292  4.18320  4.90555  0.61958  0.77255  0.48576  0.95510
     20   3.27065  4.54903  5.05976  4.52042  3.41187  4.65288  5.09217  1.44895  4.40481  1.28868  3.19834  4.72548  4.87275  4.55598  4.53221  4.02052  3.50994  1.51919  5.44332  4.32625     29 l - - -
          2.68618  4.42225  2.77519  2.73123  3.46354  2.40513  3.72494  3.29354  2.67741  2.69355  4.24690  2.90347  2.73739  3.18146  2.89801  2.37887  2.77519  2.98518  4.58477  3.61503
          0.02292  4.18320  4.90555  0.61958  0.77255  0.48576  0.95510
     21   3.19897  4.49158  4.99503  4.43938  3.36409  4.54801  4.95409  1.43316  4.32213  1.53250  2.58774  4.62280  4.78224  4.45872  4.43378  3.89938  3.43360  1.51210  5.33153  4.21882     30 i - - -
          2.68618  4.42225  2.77519  2.73123  3.46354  2.40513  3.72494  3.29354  2.67741  2.69355  4.24690  2.90347  2.73739  3.18146  2.89801  2.37887  2.77519  2.98518  4.58477  3.61503
          0.02292  4.18320  4.90555  0.61958  0.77255  0.48576  0.95510
     22   2.80346  5.24244  2.29298  2.28499  4.58259  1.93951  3.73161  4.05940  2.19909  3.57459  4.37208  2.22412  3.86931  2.86951  3.08143  2.75270  3.06467  3.64969  5.74043  4.31944     31 g - - -
          2.68618  4.42225  2.77519  2.73123  3.46354  2.40513  3.72494  3.29354  2.67741  2.69355  4.24690  2.90347  2.73739  3.18146  2.89801  2.37887  2.77519  2.98518  4.58477  3.61503
          0.02292  4.18320  4.90555  0.61958  0.77255  0.48576  0.95510
     23   3.30171  4.57775  5.07553  4.54177  3.40956  4.68685  5.12909  1.19168  4.41878  1.37877  3.19421  4.75645  4.90048  4.57658  4.55039  4.06080  3.54221  1.72083  5.46661  4.34732     32 i - - -
          2.68618  4.42225  2.77519  2.73123  3.46354  2.40513  3.72494  3.29354  2.67741  2.69355  4.24690  2.90347  2.73739  3.18146  2.89801  2.37887  2.77519  2.98518  4.58477  3.61503
          0.02292  4.18320  4.90555  0.61958  0.77255  0.48576  0.95510
     24   2.56810  3.23062  4.12385  3.62113  3.64145  3.51679  4.34184  2.45513  3.51353  2.57769  3.58313  3.76116  4.08879  3.78124  3.74626  2.89903  1.63373  1.64983  5.20212  4.00260     33 t - - -
          2.68618  4.42225  2.77519  2.73123  3.46354  2.40513  3.72494  3.29354  2.67741  2.69355  4.24690  2.90347  2.73739  3.18146  2.89801  2.37887  2.77519  2.98518  4.58477  3.61503
          0.02292  4.18320  4.90555  0.61958  0.77255  0.48576  0.95510
     25   2.67684  5.04460  2.94796  2.00494  4.35694  3.44304  3.23742  3.79991  1.94563  2.97777  4.10151  2.93194  3.83734  2.73029  2.56211  2.34592  2.90224  3.41968  5.48256  4.12529     34 k - - -
          2.68618  4.42225  2.77519  2.73123  3.46354  2.40513  3.72494  3.29354  2.67741  2.69355  4.24690  2.90347  2.73739  3.18146  2.89801  2.37887  2.77519  2.98518  4.58477  3.61503
          0.02292  4.18320  4.90555  0.61958  0.77255  0.48576  0.95510
     26   0.99349  4.23637  3.74426  3.43637  4.29353  3.08731  4.41227  3.44464  3.41675  3.31784  4.22420  3.51685  3.83837  3.71779  3.68752  2.54585  2.03810  3.01795  5.70655  4.51355     35 a - - -
          2.68618  4.42225  2.77519  2.73123  3.46354  2.40513  3.72494  3.29354  2.67741  2.69355  4.24690  2.90347  2.73739  3.18146  2.89801  2.37887  2.77519  2.98518  4.58477  3.61503
          0.02292  4.18320  4.90555  0.61958  0.77255  0.48576  0.95510
     27   0.64465  4.37855  3.80888  3.62858  4.39214  3.19230  4.60935  3.56660  3.65377  3.43270  4.43910  3.68975  3.96202  3.96764  3.87413  2.73077  3.03036  3.16517  5.78681  4.62663     36 A - - -
          2.68618  4.42225  2.77519  2.73123  3.46354  2.40513  3.72494  3.29354  2.67741  2.69355  4.24690  2.90347  2.73739  3.18146  2.89801  2.37887  2.77519  2.98518  4.58477  3.61503
          0.02292  4.18320  4.90555  0.61958  0.77255  0.48576  0.95510
     28   2.62771  4.86509  2.80232  2.44051  4.11710  3.44190  3.02768  3.54035  2.17802  3.12683  3.93289  2.96192  3.83278  2.58414  2.63710  2.64995  2.85727  2.41918  5.35143  3.58961     37 k - - -
          2.68618  4.42225  2.77519  2.73123  3.46354  2.40513  3.72494  3.29354  2.67741  2.69355  4.24690  2.90347  2.73739  3.18146  2.89801  2.37887  2.77519  2.98518  4.58477  3.61503
          0.02292  4.18320  4.90555  0.61958  0.77255  0.48576  0.95510
     29   2.37042  5.09598  2.66198  2.36303  4.41979  3.41937  3.61699  3.87558  2.21304  3.38318  4.15412  2.47595  3.82902  2.56488  2.06221  2.65479  2.91107  3.47771  5.53454  4.15803     38 r - - -
          2.68618  4.42225  2.77519  2.73123  3.46354  2.40513  3.72494  3.29354  2.67741  2.69355  4.24690  2.90347  2.73739  3.18146  2.89801  2.37887  2.77519  2.98518  4.58477  3.61503
          0.02292  4.18320  4.90555  0.61958  0.77255  0.48576  0.95510
     30   1.97178  4.88219  3.15371  2.71236  4.40254  3.45879  3.80881  3.73176  1.32775  3.35100  4.21443  3.15634  3.95900  2.96931  2.67195  2.83281  3.06416  3.38279  5.54381  4.27794     39 k - - -
          2.68618  4.42225  2.77519  2.73123  3.46354  2.40513  3.72494  3.29354  2.67741  2.69355  4.24690  2.90347  2.73739  3.18146  2.89801  2.37887  2.77519  2.98518  4.58477  3.61503
          0.02292  4.18320  4.90555  0.61958  0.77255  0.48576  0.95510
     31   2.87807  4.95634  2.24211  2.65867  4.73256  0.89787  4.17667  4.26953  3.21979  3.87091  4.74877  3.14872  3.99373  3.40625  3.69342  2.92562  3.28170  3.79276  5.92254  4.64593     40 g - - -
          2.68618  4.42225  2.77519  2.73123  3.46354  2.40513  3.72494  3.29354  2.67741  2.69355  4.24690  2.90347  2.73739  3.18146  2.89801  2.37887  2.77519  2.98518  4.58477  3.61503
          0.02292  4.18320  4.90555  0.61958  0.77255  0.48576  0.95510
     32   2.62524  4.53783  3.25468  2.68849  3.71005  3.52538  3.13951  2.66149  2.03511  2.58426  3.63048  3.15350  3.90955  2.97404  2.99405  2.58527  2.85519  2.45898  5.08470  3.81439     41 k - - -
          2.68618  4.42225  2.77519  2.73123  3.46354  2.40513  3.72494  3.29354  2.67741  2.69355  4.24690  2.90347  2.73739  3.18146  2.89801  2.37887  2.77519  2.98518  4.58477  3.61503
          0.02292  4.18320  4.90555  0.61958  0.77255  0.48576  0.95510
     33   2.81402  5.19217  3.01794  2.15601  4.56488  3.51590  3.17775  3.99273  1.54414  3.45879  4.24829  2.73718  3.91038  2.74231  2.25269  2.78195  3.02449  3.60359  5.56004  4.24197     42 k - - -
          2.68618  4.42225  2.77519  2.73123  3.46354  2.40513  3.72494  3.29354  2.67741  2.69355  4.24690  2.90347  2.73739  3.18146  2.89801  2.37887  2.77519  2.98518  4.58477  3.61503
          0.02292  4.18320  4.90555  0.61958  0.77255  0.48576  0.95510
     34   2.83911  4.38481  4.37533  3.98852  3.81219  3.84665  4.78593  2.07534  3.86392  2.48401  3.68040  4.12473  4.41341  4.19329  4.07905  3.28375  2.74944  0.88494  5.58645  4.35929     43 v - - -
          2.68618  4.42225  2.77519  2.73123  3.46354  2.40513  3.72494  3.29354  2.67741  2.69355  4.24690  2.90347  2.73739  3.18146  2.89801  2.37887  2.77519  2.98518  4.58477  3.61503
          0.02292  4.18320  4.90555  0.61958  0.77255  0.48576  0.95510
     35   2.67771  4.84116  3.10545  2.52800  4.09214  3.49362  3.65475  3.49517  1.86853  2.72196  3.11493  3.02903  3.87697  2.46903  2.57162  2.50920  2.90046  3.18153  5.31964  4.01337     44 k - - -
          2.68618  4.42225  2.77519  2.73123  3.46354  2.40513  3.72494  3.29354  2.67741  2.69355  4.24690  2.90347  2.73739  3.18146  2.89801  2.37887  2.77519  2.98518  4.58477  3.61503
          0.02292  4.18320  4.90555  0.61958  0.77255  0.48576  0.95510
     36   3.22468  4.49967  5.05415  4.56942  3.69961  4.64583  5.27177  1.06977  4.46562  2.17205  3.48425  4.76274  4.93468  4.71923  4.64578  4.05051  3.49043  1.21313  5.71527  4.51206     45 i - - -
          2.68618  4.42225  2.77519  2.73123  3.46354  2.40513  3.72494  3.29354  2.67741  2.69355  4.24690  2.90347  2.73739  3.18146  2.89801  2.37887  2.77519  2.98518  4.58477  3.61503
          0.02292  4.18320  4.90555  0.61958  0.77255  0.48576  0.95510
     37   3.68331  4.99672  4.66837  4.45187  0.61370  4.27855  4.05615  3.18107  4.35426  2.48340  3.87073  4.38507  4.73757  4.43841  4.39642  3.92980  3.98836  3.19296  4.23176  2.56753     46 F - - -
          2.68618  4.42225  2.77519  2.73123  3.46354  2.40513  3.72494  3.29354  2.67741  2.69355  4.24690  2.90347  2.73739  3.18146  2.89801  2.37887  2.77519  2.98518  4.58477  3.61503
          0.02292  4.18320  4.90555  0.61958  0.77255  0.48576  0.95510
     38   3.53150  4.85134  4.77841  4.39369  0.94433  4.46956  4.05442  2.72387  4.22674  1.78307  3.39795  4.36700  4.77782  4.29770  4.30032  3.87852  3.77851  2.78782  4.23283  2.59339     47 f - - -
          2.68618  4.42225  2.77519  2.73123  3.46354  2.40513  3.72494  3.29354  2.67741  2.69355  4.24690  2.90347  2.73739  3.18146  2.89801  2.37887  2.77519  2.98518  4.58477  3.61503
          0.02292  4.18320  4.90555  0.61958  0.77255  0.48576  0.95510
     39   2.64451  4.39881  3.74460  3.27619  3.68713  3.51294  4.18621  2.75047  3.13542  2.52701  2.80991  3.56633  4.06292  3.50683  3.42743  2.88874  1.29452  2.56307  5.25887  4.02625     48 t - - -
          2.68618  4.42225  2.77519  2.73123  3.46354  2.40513  3.72494  3.29354  2.67741  2.69355  4.24690  2.90347  2.73739  3.18146  2.89801  2.37887  2.77519  2.98518  4.58477  3.61503
          0.02292  4.18320  4.90555  0.61958  0.77255  0.48576  0.95510
     40   2.66930  4.45220  2.90324  2.86410  2.38341  2.71048  3.22116  2.97705  2.83060  2.65469  3.55511  3.28336  3.98380  3.13682  3.20602  2.84476  2.90061  2.74443  3.32733  3.07192     49 f - - -
          2.68618  4.42225  2.77519  2.73123  3.46354  2.40513  3.72494  3.29354  2.67741  2.69355  4.24690  2.90347  2.73739  3.18146  2.89801  2.37887  2.77519  2.98518  4.58477  3.61503
          0.02292  4.18320  4.90555  0.61958  0.77255  0.48576  0.95510
     41   2.76098  5.12260  2.89650  2.19163  4.46056  3.46182  3.64561  3.89545  1.55686  3.40266  4.19490  2.95151  3.87995  2.55897  2.67564  2.53189  2.68724  3.51512  5.54651  4.20268     50 k - - -
          2.68618  4.42225  2.77519  2.73123  3.46354  2.40513  3.72494  3.29354  2.67741  2.69355  4.24690  2.90347  2.73739  3.18146  2.89801  2.37887  2.77519  2.98518  4.58477  3.61503
          0.02292  4.18320  4.90555  0.61958  0.77255  0.48576  0.95510
     42   1.83329  4.26749  3.51086  3.22847  4.50631  1.55827  4.33500  3.94344  3.32560  3.60983  4.41249  3.38454  3.77634  3.59169  3.65561  1.56998  2.79886  3.33882  5.82654  4.61521     51 g - - -
          2.68618  4.42225  2.77519  2.73123  3.46354  2.40513  3.72494  3.29354  2.67741  2.69355  4.24690  2.90347  2.73739  3.18146  2.89801  2.37887  2.77519  2.98518  4.58477  3.61503
          0.02292  4.18320  4.90555  0.61958  0.77255  0.48576  0.95510
     43   2.77823  3.15856  4.38599  3.82851  3.43783  3.93831  4.40012  1.71728  3.71228  2.32602  3.37181  4.00792  4.33117  3.94398  3.89417  3.26625  2.14386  1.57255  5.05881  3.86224     52 v - - -
          2.68618  4.42225  2.77519  2.73123  3.46354  2.40513  3.72494  3.29354  2.67741  2.69355  4.24690  2.90347  2.73739  3.18146  2.89801  2.37887  2.77519  2.98518  4.58477  3.61503
          0.02292  4.18320  4.90555  0.61958  0.77255  0.48576  0.95510
     44   2.64980  4.62441  3.22313  2.64798  3.81473  3.52314  2.49637  3.19860  2.35801  2.47110  3.02463  3.12173  3.90511  2.91994  2.57483  2.75314  2.68126  2.93105  5.14860  3.87302     53 k - - -
          2.68618  4.42225  2.77519  2.73123  3.46354  2.40513  3.72494  3.29354  2.67741  2.69355  4.24690  2.90347  2.73739  3.18146  2.89801  2.37887  2.77519  2.98518  4.58477  3.61503
          0.02292  4.18320  4.90555  0.61958  0.77255  0.48576  0.95510
     45   3.52372  4.90029  4.68798  4.34044  3.28528  4.37344  4.90027  2.51675  4.10586  0.56903  3.23078  4.58633  4.76240  4.39803  4.22641  3.99844  3.80763  2.63268  5.26520  4.05656     54 L - - -
          2.68618  4.42225  2.77519  2.73123  3.46354  2.40513  3.72494  3.29354  2.67741  2.69355  4.24690  2.90347  2.73739  3.18146  2.89801  2.37887  2.77519  2.98518  4.58477  3.61503
          0.02292  4.18320  4.90555  0.61958  0.77255  0.48576  0.95510
     46   2.44773  4.26884  3.71937  3.28382  3.91096  3.27085  4.21188  3.00055  3.21580  2.92454  3.85605  3.49244  3.91412  3.53390  3.51506  2.39772  1.35621  2.10434  5.36965  4.14916     55 t - - -
          2.68618  4.42225  2.77519  2.73123  3.46354  2.40513  3.72494  3.29354  2.67741  2.69355  4.24690  2.90347  2.73739  3.18146  2.89801  2.37887  2.77519  2.98518  4.58477  3.61503
          0.02292  4.18320  4.90555  0.61958  0.77255  0.48576  0.95510
     47   2.74611  4.99943  3.06857  2.51977  4.32577  3.49886  3.65348  3.72638  1.67964  3.27495  4.08981  3.02104  3.89799  2.10865  2.61913  2.75291  2.59791  3.07854  5.45194  4.14203     56 k - - -
          2.68618  4.42225  2.77519  2.73123  3.46354  2.40513  3.72494  3.29354  2.67741  2.69355  4.24690  2.90347  2.73739  3.18146  2.89801  2.37887  2.77519  2.98518  4.58477  3.61503
          0.02292  4.18320  4.90555  0.61958  0.77255  0.48576  0.95510
     48   2.73465  5.22298  1.87189  2.28594  4.54032  3.37678  2.90084  4.02139  2.16217  3.51363  4.28314  2.67107  3.83528  2.53514  2.93548  2.54462  2.97552  3.60207  5.65925  4.24197     57 d - - -
          2.68618  4.42225  2.77519  2.73123  3.46354  2.40513  3.72494  3.29354  2.67741  2.69355  4.24690  2.90347  2.73739  3.18146  2.89801  2.37887  2.77519  2.98518  4.58477  3.61503
          0.02292  4.18320  4.90555  0.61958  0.77255  0.48576  0.95510
     49   2.37389  4.91446  2.85935  2.29570  4.26172  3.39691  3.70505  3.68650  2.22936  3.26574  4.07704  2.96119  2.08883  2.85304  2.91926  2.46358  2.93305  3.32914  5.47912  4.13540     58 p - - -
          2.68618  4.42225  2.77519  2.73123  3.46354  2.40513  3.72494  3.29354  2.67741  2.69355  4.24690  2.90347  2.73739  3.18146  2.89801  2.37887  2.77519  2.98518  4.58477  3.61503
          0.02292  4.18320  4.90555  0.61958  0.77255  0.48576  0.95510
     50   2.36336  5.09214  2.10230  2.24424  4.40519  3.39573  3.61494  3.86933  2.18090  3.14252  4.14715  2.69225  3.81109  2.72798  2.62633  2.62919  2.89157  3.46644  5.54110  4.14773     59 d - - -
          2.68618  4.42225  2.77519  2.73123  3.46354  2.40513  3.72494  3.29354  2.67741  2.69355  4.24690  2.90347  2.73739  3.18146  2.89801  2.37887  2.77519  2.98518  4.58477  3.61503
          0.02292  4.18320  4.90555  0.61958  0.77255  0.48576  0.95510
     51   3.25788  4.58863  4.69464  4.22013  1.13114  4.27724  3.87041  2.30362  4.05013  2.17375  3.41638  4.16388  4.58186  4.11031  4.10983  3.60909  3.48250  2.74974  3.19588  2.46568     60 f - - -
          2.68618  4.42225  2.77519  2.73123  3.46354  2.40513  3.72494  3.29354  2.67741  2.69355  4.24690  2.90347  2.73739  3.18146  2.89801  2.37887  2.77519  2.98518  4.58477  3.61503
          0.02292  4.18320  4.90555  0.61958  0.77255  0.48576  0.95510
     52   2.35015  4.72501  3.05724  2.30017  3.94157  3.45855  3.67057  2.70305  2.36708  2.97341  3.80418  3.01409  3.36621  2.69131  2.94025  2.36057  2.84378  3.04467  5.24419  3.56554     61 e - - -
          2.68618  4.42225  2.77519  2.73123  3.46354  2.40513  3.72494  3.29354  2.67741  2.69355  4.24690  2.90347  2.73739  3.18146  2.89801  2.37887  2.77519  2.98518  4.58477  3.61503
          0.02292  4.18320  4.90555  0.61958  0.77255  0.48576  0.95510
     53   2.54096  5.10779  2.78708  1.91731  4.44937  3.41346  3.66487  3.89476  1.78733  3.41664  4.20608  2.91346  3.85864  2.79083  2.81800  2.25830  2.97270  3.50588  5.57720  4.20777     62 k - - -
          2.68618  4.42225  2.77519  2.73123  3.46354  2.40513  3.72494  3.29354  2.67741  2.69355  4.24690  2.90347  2.73739  3.18146  2.89801  2.37887  2.77519  2.98518  4.58477  3.61503
          0.02292  4.18320  4.90555  0.61958  0.77255  0.48576  0.95510
     54   3.52372  4.90029  4.68798  4.34044  3.28528  4.37344  4.90027  2.51675  4.10586  0.56903  3.23078  4.58633  4.76240  4.39803  4.22641  3.99844  3.80763  2.63268  5.26520  4.05656     63 L - - -
          2.68618  4.42225  2.77519  2.73123  3.46354  2.40513  3.72494  3.29354  2.67741  2.69355  4.24690  2.90347  2.73739  3.18146  2.89801  2.37887  2.77519  2.98518  4.58477  3.61503
          0.02292  4.18320  4.90555  0.61958  0.77255  0.48576  0.95510
     55   2.41518  3.61227  3.66138  2.79989  3.34712  3.62264  3.89743  2.66925  3.01885  2.29645  2.88014  3.44005  4.00002  3.30233  3.06525  2.88312  2.55755  1.98364  4.82234  3.60593     64 v - - -
          2.68618  4.42225  2.77519  2.73123  3.46354  2.40513  3.72494  3.29354  2.67741  2.69355  4.24690  2.90347  2.73739  3.18146  2.89801  2.37887  2.77519  2.98518  4.58477  3.61503
          0.02292  4.18320  4.90555  0.61958  0.77255  0.48576  0.95510
     56   2.73683  5.19129  2.66566  1.98511  4.50860  2.37168  3.66125  3.97870  2.28210  3.48281  4.25993  2.44445  3.84201  2.40911  2.92144  2.55108  2.97776  3.57119  5.63762  4.23251     65 e - - -
          2.68618  4.42225  2.77519  2.73123  3.46354  2.40513  3.72494  3.29354  2.67741  2.69355  4.24690  2.90347  2.73739  3.18146  2.89801  2.37887  2.77519  2.98518  4.58477  3.61503
          0.02292  4.18320  4.90555  0.61958  0.77255  0.48576  0.95510
     57   2.72435  4.58966  3.41675  2.81265  3.74615  3.61053  3.76658  3.09489  2.08405  2.13893  2.61541  3.24695  3.98220  2.99869  2.34125  2.86621  2.94290  2.86712  5.10878  3.86991     66 k - - -
          2.68622  4.42052  2.77523  2.73127  3.46357  2.40516  3.72498  3.29314  2.67744  2.69358  4.24693  2.90350  2.73743  3.18150  2.89804  2.37890  2.77523  2.98522  4.58480  3.61507
          0.68084  1.51513  1.29453  0.22483  1.60274  0.48576  0.95510
     58   2.49111  5.08426  1.96847  1.98198  4.40926  3.23055  3.64619  3.86292  2.53631  3.41657  4.23307  2.73444  2.74831  2.79699  3.05604  2.65699  2.96702  3.47659  5.61342  4.19810     68 d - - -
          2.68618  4.42225  2.77519  2.73123  3.46354  2.40513  3.72494  3.29354  2.67741  2.69355  4.24690  2.90347  2.73739  3.18146  2.89801  2.37887  2.77519  2.98518  4.58477  3.61503
          0.03138  3.87311  4.59545  0.61958  0.77255  0.53672  0.87866
     59   2.08878  4.60338  3.00968  2.21490  3.94606  2.81909  3.72146  3.32480  2.57529  2.98334  3.82455  3.01997  3.41554  2.91071  3.01128  2.62997  2.82134  2.54033  5.26650  3.96423     69 a - - -
          2.68618  4.42225  2.77519  2.73123  3.46354  2.40513  3.72494  3.29354  2.67741  2.69355  4.24690  2.90347  2.73739  3.18146  2.89801  2.37887  2.77519  2.98518  4.58477  3.61503
          0.02655  4.03786  4.76021  0.61958  0.77255  0.39940  1.11085
     60   2.00826  5.00808  2.19563  2.01033  4.31003  3.38609  3.68926  3.71708  2.51239  3.31138  4.11698  2.90192  3.84401  2.82906  3.00316  2.68522  2.94088  2.85255  5.52863  4.15142     70 a - - -
          2.68618  4.42225  2.77519  2.73123  3.46354  2.40513  3.72494  3.29354  2.67741  2.69355  4.24690  2.90347  2.73739  3.18146  2.89801  2.37887  2.77519  2.98518  4.58477  3.61503
          0.02292  4.18320  4.90555  0.61958  0.77255  0.48576  0.95510
     61   2.71210  5.17002  1.95717  2.31442  4.49651  3.38938  3.64306  3.96772  2.23203  3.46628  4.23598  2.61284  3.83210  2.75951  2.34472  2.39328  2.95040  3.55526  5.61422  4.21260     71 d - - -
          2.68618  4.42225  2.77519  2.73123  3.46354  2.40513  3.72494  3.29354  2.67741  2.69355  4.24690  2.90347  2.73739  3.18146  2.89801  2.37887  2.77519  2.98518  4.58477  3.61503
          0.02292  4.18320  4.90555  0.61958  0.77255  0.48576  0.95510
     62   3.27100  4.57924  4.99175  4.42014  3.20827  4.56599  4.90823  1.85397  4.29502  1.13146  2.21398  4.62581  4.76832  4.38276  4.38768  3.90907  3.49503  1.84399  5.23128  4.16667     72 l - - -
          2.68618  4.42225  2.77519  2.73123  3.46354  2.40513  3.72494  3.29354  2.67741  2.69355  4.24690  2.90347  2.73739  3.18146  2.89801  2.37887  2.77519  2.98518  4.58477  3.61503
          0.02292  4.18320  4.90555  0.61958  0.77255  0.48576  0.95510
     63   1.32087  4.24434  3.61861  3.33551  4.42765  3.02977  4.37995  3.80440  3.37915  3.53329  4.36792  3.44340  3.79310  3.66199  3.67585  1.31934  2.80628  3.25241  5.78214  4.57463     73 s - - -
          2.68618  4.42225  2.77519  2.73123  3.46354  2.40513  3.72494  3.29354  2.67741  2.69355  4.24690  2.90347  2.73739  3.18146  2.89801  2.37887  2.77519  2.98518  4.58477  3.61503
          0.02292  4.18320  4.90555  0.61958  0.77255  0.48576  0.95510
     64   3.27034  4.54078  5.07406  4.54642  3.48868  4.68032  5.15635  1.13958  4.43353  1.57148  3.27324  4.75434  4.90739  4.61275  4.57705  4.05664  3.51470  1.55254  5.52378  4.38433     74 i - - -
          2.68618  4.42225  2.77519  2.73123  3.46354  2.40513  3.72494  3.29354  2.67741  2.69355  4.24690  2.90347  2.73739  3.18146  2.89801  2.37887  2.77519  2.98518  4.58477  3.61503
          0.02292  4.18320  4.90555  0.61958  0.77255  0.48576  0.95510
     65   2.99460  0.48140  4.56751  4.38617  4.32136  3.54154  4.96654  3.52999  4.22026  3.42489  4.56005  4.29286  4.27108  4.55378  4.28515  3.26520  3.48814  3.25007  5.65677  4.60350     75 C - - -
          2.68618  4.42225  2.77519  2.73123  3.46354  2.40513  3.72494  3.29354  2.67741  2.69355  4.24690  2.90347  2.73739  3.18146  2.89801  2.37887  2.77519  2.98518  4.58477  3.61503
          0.02292  4.18320  4.90555  0.61958  0.77255  0.48576  0.95510
     66   1.93674  4.86592  2.05634  2.43925  4.23328  3.36507  3.73908  3.62199  2.58110  3.25202  4.07141  2.65485  3.84802  2.89509  3.05781  2.67841  2.92364  2.72490  5.49117  4.13753     76 a - - -
          2.68618  4.42225  2.77519  2.73123  3.46354  2.40513  3.72494  3.29354  2.67741  2.69355  4.24690  2.90347  2.73739  3.18146  2.89801  2.37887  2.77519  2.98518  4.58477  3.61503
          0.02292  4.18320  4.90555  0.61958  0.77255  0.48576  0.95510
     67   2.50369  4.54670  2.10745  2.73803  3.05690  3.53863  3.83923  2.90257  2.76825  2.73129  3.66145  3.20340  3.95857  3.08423  3.18324  2.80776  2.90873  2.06744  5.15023  3.85533     77 v - - -
          2.68618  4.42225  2.77519  2.73123  3.46354  2.40513  3.72494  3.29354  2.67741  2.69355  4.24690  2.90347  2.73739  3.18146  2.89801  2.37887  2.77519  2.98518  4.58477  3.61503
          0.02292  4.18320  4.90555  0.61958  0.77255  0.48576  0.95510
     68   2.24075  4.49272  3.10265  2.81160  4.44519  2.63243  4.06318  3.89264  2.96934  3.51359  4.32076  2.52924  3.80957  3.26410  3.37918  1.26696  2.87059  3.37789  5.72391  4.43739     78 s - - -
          2.68618  4.42225  2.77519  2.73123  3.46354  2.40513  3.72494  3.29354  2.67741  2.69355  4.24690  2.90347  2.73739  3.18146  2.89801  2.37887  2.77519  2.98518  4.58477  3.61503
          0.02292  4.18320  4.90555  0.61958  0.77255  0.48576  0.95510
     69   3.20446  4.66267  4.22457  3.74409  1.53269  4.10366  3.65699  3.15712  3.57369  2.68002  3.76321  3.84818  4.44967  3.78553  2.78625  3.41336  3.43065  2.99976  3.96415  1.42873     79 y - - -
          2.68618  4.42225  2.77519  2.73123  3.46354  2.40513  3.72494  3.29354  2.67741  2.69355  4.24690  2.90347  2.73739  3.18146  2.89801  2.37887  2.77519  2.98518  4.58477  3.61503
          0.02292  4.18320  4.90555  0.61958  0.77255  0.48576  0.95510
     70   2.53377  4.94522  3.02323  2.29800  4.23238  3.46400  3.63038  3.34300  1.94660  3.21246  4.01344  2.97489  3.85298  2.76223  2.29517  2.68188  2.37674  3.30400  5.40711  4.07447     80 k - - -
          2.68618  4.42225  2.77519  2.73123  3.46354  2.40513  3.72494  3.29354  2.67741  2.69355  4.24690  2.90347  2.73739  3.18146  2.89801  2.37887  2.77519  2.98518  4.58477  3.61503
          0.02292  4.18320  4.90555  0.61958  0.77255  0.48576  0.95510
     71   2.18329  2.42606  3.33100  2.80869  3.89563  2.98494  3.86882  3.27618  2.08864  2.95098  3.80497  3.20838  3.86401  3.09976  3.12129  2.40832  2.83273  2.95817  5.25295  3.99315     81 k - - -
          2.68618  4.42225  2.77519  2.73123  3.46354  2.40513  3.72494  3.29354  2.67741  2.69355  4.24690  2.90347  2.73739  3.18146  2.89801  2.37887  2.77519  2.98518  4.58477  3.61503
          0.02292  4.18320  4.90555  0.61958  0.77255  0.48576  0.95510
     72   2.60803  4.66738  3.10353  2.03072  3.45548  3.47217  3.24939  2.87406  2.52654  2.73019  3.35076  2.83022  3.85989  2.69375  2.96732  2.68545  2.83923  2.97821  5.19324  3.88898     82 e - - -
          2.68618  4.42225  2.77519  2.73123  3.46354  2.40513  3.72494  3.29354  2.67741  2.69355  4.24690  2.90347  2.73739  3.18146  2.89801  2.37887  2.77519  2.98518  4.58477  3.61503
          0.02292  4.18320  4.90555  0.61958  0.77255  0.48576  0.95510
     73   2.79612  4.94650  2.78093  2.52507  4.24758  1.42979  3.06894  3.80961  2.59839  3.38556  4.23933  3.02541  3.93324  2.66595  2.98305  2.82313  3.08679  3.45247  5.51386  4.14761     83 g - - -
          2.68618  4.42225  2.77519  2.73123  3.46354  2.40513  3.72494  3.29354  2.67741  2.69355  4.24690  2.90347  2.73739  3.18146  2.89801  2.37887  2.77519  2.98518  4.58477  3.61503
          0.02292  4.18320  4.90555  0.61958  0.77255  0.48576  0.95510
     74   3.29189  4.62625  4.66715  4.19537  1.68448  4.30259  3.87186  2.80800  4.04064  1.37031  3.40789  4.16327  4.59881  4.10166  4.11493  3.63137  3.51359  2.78983  4.09256  1.89229     84 l - - -
          2.68618  4.42225  2.77519  2.73123  3.46354  2.40513  3.72494  3.29354  2.67741  2.69355  4.24690  2.90347  2.73739  3.18146  2.89801  2.37887  2.77519  2.98518  4.58477  3.61503
          0.02292  4.18320  4.90555  0.61958  0.77255  0.48576  0.95510
     75   2.80086  5.29751  1.93027  2.13013  4.60865  3.35389  3.70864  4.09455  2.32637  3.59410  4.38038  2.57154  3.85856  2.83920  3.07995  1.86061  3.05374  3.67645  5.75166  4.31520     85 s - - -
          2.68618  4.42225  2.77519  2.73123  3.46354  2.40513  3.72494  3.29354  2.67741  2.69355  4.24690  2.90347  2.73739  3.18146  2.89801  2.37887  2.77519  2.98518  4.58477  3.61503
          0.06122  4.18320  3.12053  0.61958  0.77255  0.48576  0.95510
     76   2.44935  4.65184  2.72744  2.54056  3.88585  2.89257  3.69204  3.00534  2.53950  2.92481  3.76449  2.86102  3.32564  2.87792  2.98326  2.66838  2.69575  2.39375  5.21130  3.90735     86 v - - -
          2.68618  4.42225  2.77519  2.73123  3.46354  2.40513  3.72494  3.29354  2.67741  2.69355  4.24690  2.90347  2.73739  3.18146  2.89801  2.37887  2.77519  2.98518  4.58477  3.61503
          0.23532  4.14578  1.64067  0.61958  0.77255  0.53051  0.88748
     77   2.69883  4.99150  2.32333  1.62725  4.27027  3.29999  3.66941  3.63043  2.53023  3.27423  4.11761  2.81636  3.80326  2.82666  3.01941  2.68579  2.95765  2.74011  5.51867  4.13320     87 e - - -
          2.68621  4.42228  2.77522  2.73126  3.46357  2.40516  3.72497  3.29357  2.67722  2.69358  4.24693  2.90338  2.73742  3.18149  2.89804  2.37890  2.77507  2.98521  4.58480  3.61506
          0.27832  1.45458  4.66213  0.25365  1.49595  0.41434  1.08110
     78   2.96457  5.53168  1.28616  1.77286  4.83326  3.29965  3.80676  4.34728  2.78994  3.83926  4.66973  2.76144  3.05604  2.96339  3.37508  2.85846  3.24564  3.91478  5.99749  4.50167     89 d - - -
          2.68618  4.42225  2.77519  2.73123  3.46354  2.40513  3.72494  3.29354  2.67741  2.69355  4.24690  2.90347  2.73739  3.18146  2.89801  2.37887  2.77519  2.98518  4.58477  3.61503
          0.02380  4.14578  4.86813  0.61958  0.77255  0.53051  0.88748
     79   2.97849  4.36782  4.58312  4.06709  3.64795  4.21865  4.78468  1.62245  3.96049  2.29893  3.48912  4.28735  4.59522  4.23749  4.18041  3.57981  2.64156  1.07539  5.44651  4.23825     90 v - - -
          2.68618  4.42225  2.77519  2.73123  3.46354  2.40513  3.72494  3.29354  2.67741  2.69355  4.24690  2.90347  2.73739  3.18146  2.89801  2.37887  2.77519  2.98518  4.58477  3.61503
          0.02380  4.14578  4.86813  0.61958  0.77255  0.45877  0.99985
     80   3.21940  4.91224  3.86177  3.75369  4.70366  3.58277  4.79532  4.34245  3.84031  3.92959  5.00005  4.02390  0.41056  4.21895  4.04042  3.39906  3.68723  3.94975  5.79225  4.83205     91 P - - -
          2.68618  4.42225  2.77519  2.73123  3.46354  2.40513  3.72494  3.29354  2.67741  2.69355  4.24690  2.90347  2.73739  3.18146  2.89801  2.37887  2.77519  2.98518  4.58477  3.61503
          0.22562  4.18320  1.67809  0.61958  0.77255  0.48576  0.95510
     81   2.53460  5.03038  2.71872  1.77856  4.34872  2.92930  3.61325  3.78576  2.15321  3.32118  4.12268  2.86191  3.80963  2.74670  2.58074  2.67069  2.92776  3.41432  5.49470  4.13565     92 e - - -
          2.68620  4.42228  2.77522  2.73126  3.46356  2.40515  3.72469  3.29357  2.67743  2.69357  4.24645  2.90337  2.73742  3.18149  2.89803  2.37889  2.77522  2.98521  4.58479  3.61481
          0.07511  2.75930  4.70792  0.91788  0.50977  0.37762  1.15675
     82   3.09912  4.83188  3.83552  3.77983  4.89401  0.37834  4.86960  4.58064  4.00271  4.19127  5.17765  4.00127  4.23187  4.30287  4.19374  3.28170  3.60428  4.04868  5.89547  5.01033     97 G - - -
          2.68618  4.42225  2.77519  2.73123  3.46354  2.40513  3.72494  3.29354  2.67741  2.69355  4.24690  2.90347  2.73739  3.18146  2.89801  2.37887  2.77519  2.98518  4.58477  3.61503
          0.02292  4.18320  4.90555  0.61958  0.77255  0.48576  0.95510
     83   3.26847  4.56830  5.01772  4.44980  3.23832  4.58181  4.93870  1.69321  4.32640  1.15680  2.43122  4.64906  4.78540  4.41769  4.41824  3.92866  3.49450  1.80393  5.26029  4.18991     98 l - - -
          2.68618  4.42225  2.77519  2.73123  3.46354  2.40513  3.72494  3.29354  2.67741  2.69355  4.24690  2.90347  2.73739  3.18146  2.89801  2.37887  2.77519  2.98518  4.58477  3.61503
          0.02292  4.18320  4.90555  0.61958  0.77255  0.48576  0.95510
     84   2.60365  4.76587  2.69073  2.49005  4.09856  3.07050  3.71149  3.21668  2.53763  3.12614  3.94473  2.76925  3.83699  2.87291  2.99740  2.38744  1.89469  3.17457  5.37380  4.04387     99 t - - -
          2.68618  4.42225  2.77519  2.73123  3.46354  2.40513  3.72494  3.29354  2.67741  2.69355  4.24690  2.90347  2.73739  3.18146  2.89801  2.37887  2.77519  2.98518  4.58477  3.61503
          0.09801  4.18320  2.54968  0.61958  0.77255  0.48576  0.95510
     85   2.62034  4.76726  2.75537  2.10666  2.89599  3.41612  3.66752  3.40360  2.50279  3.02796  3.85893  2.96621  2.74597  2.83645  2.96265  2.66577  2.65455  3.09510  5.28962  3.96006    100 e - - -
          2.68618  4.42225  2.77519  2.73123  3.46354  2.40513  3.72494  3.29354  2.67741  2.69355  4.24690  2.90347  2.73739  3.18146  2.89801  2.37887  2.77519  2.98518  4.58477  3.61503
          0.02468  4.10987  4.83222  0.61958  0.77255  0.57018  0.83338
     86   3.03053  5.24133  2.98258  2.33790  4.64978  3.56385  3.71608  4.02766  1.08766  3.51851  4.38583  3.09052  4.01861  2.86051  2.41740  3.00426  3.24112  3.68929  5.59863  4.35440    101 k - - -
          2.68618  4.42225  2.77519  2.73123  3.46354  2.40513  3.72494  3.29354  2.67741  2.69355  4.24690  2.90347  2.73739  3.18146  2.89801  2.37887  2.77519  2.98518  4.58477  3.61503
          0.02468  4.10987  4.83222  0.61958  0.77255  0.57018  0.83338
     87   2.80663  5.28338  1.87860  2.26124  4.59771  3.35289  3.68262  4.07783  2.12288  3.57039  4.36564  2.82127  3.85262  1.94826  2.94517  2.74417  3.05407  3.66736  5.71353  4.29681    102 d - - -
          2.68618  4.42225  2.77519  2.73123  3.46354  2.40513  3.72494  3.29354  2.67741  2.69355  4.24690  2.90347  2.73739  3.18146  2.89801  2.37887  2.77519  2.98518  4.58477  3.61503
          0.02468  4.10987  4.83222  0.61958  0.77255  0.43637  1.03952
     88   2.71555  3.19470  4.32524  3.74279  2.35851  3.83899  4.07459  2.46810  3.59260  2.10172  1.92173  3.87108  4.19348  3.76986  3.71277  3.14091  2.94795  2.32826  4.59872  2.89368    103 m - - -
          2.68618  4.42225  2.77519  2.73123  3.46354  2.40513  3.72494  3.29354  2.67741  2.69355  4.24690  2.90347  2.73739  3.18146  2.89801  2.37887  2.77519  2.98518  4.58477  3.61503
          0.02292  4.18320  4.90555  0.61958  0.77255  0.48576  0.95510
     89   1.64507  4.61874  3.23336  2.75836  4.23356  2.70320  3.86698  3.63149  2.58715  3.25440  4.08697  3.16795  3.86884  3.04877  1.94958  2.66900  2.90535  3.24515  5.47918  4.20731    104 a - - -
          2.68618  4.42225  2.77519  2.73123  3.46354  2.40513  3.72494  3.29354  2.67741  2.69355  4.24690  2.90347  2.73739  3.18146  2.89801  2.37887  2.77519  2.98518  4.58477  3.61503
          0.02292  4.18320  4.90555  0.61958  0.77255  0.48576  0.95510
     90   2.36777  4.28722  3.56452  3.28402  4.30390  3.09322  4.32318  3.62571  3.28138  3.39672  4.27024  3.43849  3.83305  3.61231  3.56858  2.10204  1.03751  3.15847  5.68166  4.45669    105 t - - -
          2.68618  4.42225  2.77519  2.73123  3.46354  2.40513  3.72494  3.29354  2.67741  2.69355  4.24690  2.90347  2.73739  3.18146  2.89801  2.37887  2.77519  2.98518  4.58477  3.61503
          0.02292  4.18320  4.90555  0.61958  0.77255  0.48576  0.95510
     91   3.17297  5.14251  3.15272  2.92501  4.35135  3.60139  4.08156  4.04321  2.72651  3.51268  4.54382  3.38297  4.16691  0.76766  2.99917  3.21314  3.47537  3.75677  5.57201  4.29261    106 q - - -
          2.68618  4.42225  2.77519  2.73123  3.46354  2.40513  3.72494  3.29354  2.67741  2.69355  4.24690  2.90347  2.73739  3.18146  2.89801  2.37887  2.77519  2.98518  4.58477  3.61503
          0.02292  4.18320  4.90555  0.61958  0.77255  0.48576  0.95510
     92   1.18358  4.43134  3.50821  3.11063  3.53222  3.42430  4.02538  3.10024  3.06521  2.83568  3.80870  3.42628  3.99291  3.40864  3.38113  2.81369  2.96938  2.84091  5.04402  2.79684    107 a - - -
          2.68618  4.42225  2.77519  2.73123  3.46354  2.40513  3.72494  3.29354  2.67741  2.69355  4.24690  2.90347  2.73739  3.18146  2.89801  2.37887  2.77519  2.98518  4.58477  3.61503
          0.02292  4.18320  4.90555  0.61958  0.77255  0.48576  0.95510
     93   2.62886  4.83776  2.68592  2.45479  2.75021  3.44659  3.64392  3.49919  2.30835  3.09489  3.90827  2.97346  3.83882  2.47667  2.37802  2.65844  2.85898  3.17387  5.32126  3.67142    108 k - - -
          2.68618  4.42225  2.77519  2.73123  3.46354  2.40513  3.72494  3.29354  2.67741  2.69355  4.24690  2.90347  2.73739  3.18146  2.89801  2.37887  2.77519  2.98518  4.58477  3.61503
          0.02292  4.18320  4.90555  0.61958  0.77255  0.48576  0.95510
     94   2.90694  5.10181  2.76038  2.52160  3.96812  3.45410  1.64956  3.93841  2.59126  3.46771  4.34477  1.93080  3.98168  3.01914  2.97101  2.90052  3.18036  3.58596  5.32720  3.83815    109 h - - -
          2.68618  4.42225  2.77519  2.73123  3.46354  2.40513  3.72494  3.29354  2.67741  2.69355  4.24690  2.90347  2.73739  3.18146  2.89801  2.37887  2.77519  2.98518  4.58477  3.61503
          0.02292  4.18320  4.90555  0.61958  0.77255  0.48576  0.95510
     95   1.44791  4.27885  3.55839  3.35428  4.52975  1.23235  4.44860  3.91330  3.47845  3.64147  4.47970  3.46609  3.81653  3.74140  3.76574  2.52831  2.85609  3.33390  5.86092  4.67858    110 g - - -
          2.68618  4.42225  2.77519  2.73123  3.46354  2.40513  3.72494  3.29354  2.67741  2.69355  4.24690  2.90347  2.73739  3.18146  2.89801  2.37887  2.77519  2.98518  4.58477  3.61503
          0.02292  4.18320  4.90555  0.61958  0.77255  0.48576  0.95510
     96   2.33732  4.86171  2.72765  1.87150  4.12428  3.06348  3.65563  3.19623  2.45737  3.13685  3.94686  2.95134  3.83188  2.80101  2.92742  2.65070  2.86480  2.81181  5.37438  4.02815    111 e - - -
          2.68618  4.42225  2.77519  2.73123  3.46354  2.40513  3.72494  3.29354  2.67741  2.69355  4.24690  2.90347  2.73739  3.18146  2.89801  2.37887  2.77519  2.98518  4.58477  3.61503
          0.02292  4.18320  4.90555  0.61958  0.77255  0.48576  0.95510
     97   3.30041  4.60603  4.99936  4.43389  3.22350  4.60115  4.94294  1.40338  4.29367  1.41445  1.93172  4.65145  4.79921  4.40308  4.39664  3.95019  3.52602  2.13031  5.26391  4.18818    112 i - - -
          2.68618  4.42225  2.77519  2.73123  3.46354  2.40513  3.72494  3.29354  2.67741  2.69355  4.24690  2.90347  2.73739  3.18146  2.89801  2.37887  2.77519  2.98518  4.58477  3.61503
          0.02292  4.18320  4.90555  0.61958  0.77255  0.48576  0.95510
     98   2.81393  4.27789  4.18367  3.62497  3.39623  3.95649  4.29990  1.53190  3.51121  1.90114  3.33208  3.05684  4.31271  3.77955  3.74190  3.25860  3.05540  1.79582  5.02885  3.82091    113 i - - -
          2.68618  4.42225  2.77519  2.73123  3.46354  2.40513  3.72494  3.29354  2.67741  2.69355  4.24690  2.90347  2.73739  3.18146  2.89801  2.37887  2.77519  2.98518  4.58477  3.61503
          0.02292  4.18320  4.90555  0.61958  0.77255  0.48576  0.95510
     99   2.58160  5.39120  1.81327  1.57414  4.69869  3.34509  3.73396  4.19312  2.27565  3.68177  4.47443  2.80435  3.87422  2.86840  3.14127  2.77552  3.11163  3.76571  5.83266  4.37734    114 e - - -
          2.68618  4.42225  2.77519  2.73123  3.46354  2.40513  3.72494  3.29354  2.67741  2.69355  4.24690  2.90347  2.73739  3.18146  2.89801  2.37887  2.77519  2.98518  4.58477  3.61503
          0.02292  4.18320  4.90555  0.61958  0.77255  0.48576  0.95510
    100   3.02775  5.65462  1.71720  1.21394  4.93869  3.31014  3.83830  4.47310  2.84761  3.94531  4.78189  2.45246  3.92589  2.99722  3.45161  2.90312  3.31201  4.02672  6.09479  4.57098    115 e - - -
          2.68618  4.42225  2.77519  2.73123  3.46354  2.40513  3.72494  3.29354  2.67741  2.69355  4.24690  2.90347  2.73739  3.18146  2.89801  2.37887  2.77519  2.98518  4.58477  3.61503
          0.02292  4.18320  4.90555  0.61958  0.77255  0.48576  0.95510
    101   2.60509  2.02705  3.98241  3.41550  2.88344  3.65640  3.99326  2.57722  3.30573  2.33903  3.27583  3.64108  4.06249  3.54576  3.51929  2.58238  2.85738  2.25447  4.70164  3.05998    116 c - - -
          2.68618  4.42225  2.77519  2.73123  3.46354  2.40513  3.72494  3.29354  2.67741  2.69355  4.24690  2.90347  2.73739  3.18146  2.89801  2.37887  2.77519  2.98518  4.58477  3.61503
          0.02292  4.18320  4.90555  0.61958  0.77255  0.48576  0.95510
    102   2.66046  5.41327  1.44128  2.04438  4.76506  2.13757  3.81675  4.26032  2.78236  3.77292  4.59625  2.79971  3.90233  2.97255  3.35281  2.83747  3.20483  3.83292  5.94541  4.47324    117 d - - -
          2.68618  4.42225  2.77519  2.73123  3.46354  2.40513  3.72494  3.29354  2.67741  2.69355  4.24690  2.90347  2.73739  3.18146  2.89801  2.37887  2.77519  2.98518  4.58477  3.61503
          0.02292  4.18320  4.90555  0.61958  0.77255  0.48576  0.95510
    103   2.90501  3.74757  3.40644  2.74684  4.41099  3.63438  3.67936  3.77528  1.45764  3.30406  4.14966  3.18615  4.01045  2.82048  1.69071  2.92936  3.10586  3.45575  5.43860  4.21049    118 k - - -
          2.68618  4.42225  2.77519  2.73123  3.46354  2.40513  3.72494  3.29354  2.67741  2.69355  4.24690  2.90347  2.73739  3.18146  2.89801  2.37887  2.77519  2.98518  4.58477  3.61503
          0.02292  4.18320  4.90555  0.61958  0.77255  0.48576  0.95510
    104   3.15561  4.66459  4.16542  3.75581  2.52096  4.02322  3.83358  2.93663  3.58845  2.55547  3.73154  3.88892  4.44356  3.85029  3.78297  3.39675  3.42830  2.29473  4.18342  1.05370    119 y - - -
          2.68618  4.42225  2.77519  2.73123  3.46354  2.40513  3.72494  3.29354  2.67741  2.69355  4.24690  2.90347  2.73739  3.18146  2.89801  2.37887  2.77519  2.98518  4.58477  3.61503
          0.02292  4.18320  4.90555  0.61958  0.77255  0.48576  0.95510
    105   3.20313  4.51009  4.98892  4.41465  2.85488  4.49677  4.84252  1.56431  4.28503  1.27405  2.66531  4.58115  4.71958  4.36875  4.35898  3.83757  3.42884  1.83500  5.17818  4.09023    120 l - - -
          2.68618  4.42225  2.77519  2.73123  3.46354  2.40513  3.72494  3.29354  2.67741  2.69355  4.24690  2.90347  2.73739  3.18146  2.89801  2.37887  2.77519  2.98518  4.58477  3.61503
          0.02292  4.18320  4.90555  0.61958  0.77255  0.48576  0.95510
    106   2.58112  4.26093  4.00929  3.59837  3.78479  3.48150  4.41077  2.47608  3.50362  2.69332  3.71960  3.74726  4.09597  3.81162  3.74413  2.56465  2.60208  1.09263  5.35571  4.14163    121 v - - -
          2.68618  4.42225  2.77519  2.73123  3.46354  2.40513  3.72494  3.29354  2.67741  2.69355  4.24690  2.90347  2.73739  3.18146  2.89801  2.37887  2.77519  2.98518  4.58477  3.61503
          0.02292  4.18320  4.90555  0.61958  0.77255  0.48576  0.95510
    107   3.39177  4.70537  5.01805  4.45071  1.95594  4.61471  4.76639  2.34613  4.31154  0.96056  2.43141  4.64175  4.78507  4.34436  4.37638  3.95675  3.60453  2.52148  4.99942  3.79553    122 l - - -
          2.68618  4.42225  2.77519  2.73123  3.46354  2.40513  3.72494  3.29354  2.67741  2.69355  4.24690  2.90347  2.73739  3.18146  2.89801  2.37887  2.77519  2.98518  4.58477  3.61503
          0.01548  4.17577        *  0.61958  0.77255  0.00000        *
//
