# Supplementary material for: Sulfur disproportionation occurs globally across anoxic habitats and has multiple mechanisms of independent evolutionary origin
Source: ISME J. 2026 Mar 2;20(1):wrag042. doi: 10.1093/ismejo/wrag042 (PMC12998232; doi:10.1093/ismejo/wrag042)
Supplement: Sup_File_1_HMM_wrag042 [file sup_file_1_hmm_wrag042.zip › SupFile1_HMM/SupFile1b_profiles/dsrn_Neukirchen_a.hmm]

HMMER3/f [3.4 | Aug 2023]
NAME  dsrn_Neukirchen_a
LENG  642
ALPH  amino
RF    no
MM    no
CONS  yes
CS    no
MAP   yes
DATE  Wed Jul 23 12:40:12 2025
NSEQ  5396
EFFN  6.826204
CKSUM 1669838114
STATS LOCAL MSV      -12.2262  0.69695
STATS LOCAL VITERBI  -13.2223  0.69695
STATS LOCAL FORWARD   -6.2291  0.69695
HMM          A        C        D        E        F        G        H        I        K        L        M        N        P        Q        R        S        T        V        W        Y   
            m->m     m->i     m->d     i->m     i->i     d->m     d->d
  COMPO   2.37336  4.18033  2.95768  2.75349  3.31178  2.60347  3.60986  2.89226  2.83309  2.38806  3.65833  3.20266  3.23056  3.23085  2.91561  2.68305  2.90541  2.66432  4.74307  3.46783
          2.68618  4.42225  2.77519  2.73123  3.46354  2.40513  3.72494  3.29354  2.67741  2.69355  4.24690  2.90347  2.73739  3.18146  2.89801  2.37887  2.77519  2.98518  4.58477  3.61503
          0.05067  3.40340  4.12575  0.61958  0.77255  0.00000        *
      1   2.47410  3.94469  2.98241  2.88070  3.18687  2.68180  3.73994  2.72360  2.85245  2.36635  3.59563  3.17508  3.33281  3.29112  2.99459  2.69924  2.89192  2.54691  4.45890  3.37679      1 l - - -
          2.68618  4.42225  2.77519  2.73123  3.46354  2.40513  3.72494  3.29354  2.67741  2.69355  4.24690  2.90347  2.73739  3.18146  2.89801  2.37887  2.77519  2.98518  4.58477  3.61503
          0.05067  3.40340  4.12575  0.61958  0.77255  0.48576  0.95510
      2   2.48420  3.87402  2.93779  2.85560  3.21525  2.55827  3.70136  2.79666  2.85444  2.42817  3.70541  3.15758  3.23166  3.28342  2.97113  2.71430  2.90220  2.60616  4.37997  3.39909      2 l - - -
          2.68618  4.42225  2.77519  2.73123  3.46354  2.40513  3.72494  3.29354  2.67741  2.69355  4.24690  2.90347  2.73739  3.18146  2.89801  2.37887  2.77519  2.98518  4.58477  3.61503
          0.05067  3.40340  4.12575  0.61958  0.77255  0.48576  0.95510
      3   2.46483  4.01746  3.03037  2.90495  3.17083  2.78913  3.77771  2.66430  2.84532  2.31312  3.51857  3.19229  3.43975  3.29532  3.01300  2.68514  2.88135  2.49606  4.54446  3.36401      3 l - - -
          2.68618  4.42225  2.77519  2.73123  3.46354  2.40513  3.72494  3.29354  2.67741  2.69355  4.24690  2.90347  2.73739  3.18146  2.89801  2.37887  2.77519  2.98518  4.58477  3.61503
          0.05059  3.40509  4.12744  0.61958  0.77255  0.48576  0.95510
      4   2.46675  4.06201  3.06457  2.92306  3.15779  2.85809  3.79936  2.62704  2.84210  2.26547  3.49145  3.20719  3.50644  3.29930  3.02332  2.68560  2.88072  2.46526  4.59095  3.35411      4 l - - -
          2.68618  4.42225  2.77519  2.73123  3.46354  2.40513  3.72494  3.29354  2.67741  2.69355  4.24690  2.90347  2.73739  3.18146  2.89801  2.37887  2.77519  2.98518  4.58477  3.61503
          0.05048  3.40711  4.12945  0.61958  0.77255  0.48576  0.95510
      5   2.47319  3.98389  2.92209  2.81433  3.26255  2.70415  3.72723  2.79032  2.66369  2.45719  3.70709  3.12965  3.35434  3.23716  2.94436  2.68226  2.88521  2.59493  4.51829  3.43191      5 l - - -
          2.68618  4.42225  2.77519  2.73123  3.46354  2.40513  3.72494  3.29354  2.67741  2.69355  4.24690  2.90347  2.73739  3.18146  2.89801  2.37887  2.77519  2.98518  4.58477  3.61503
          0.05438  3.35741  4.01167  0.62028  0.77175  0.48576  0.95510
      6   2.44503  3.95597  2.94034  2.84026  3.22055  2.68155  3.72908  2.78563  2.82454  2.46391  3.71492  3.07129  3.33879  3.26406  2.97961  2.63912  2.86731  2.58348  4.48720  3.37956      8 a - - -
          2.68618  4.42225  2.77519  2.73123  3.46354  2.40513  3.72494  3.29354  2.67741  2.69355  4.24690  2.90347  2.73739  3.18146  2.89801  2.37887  2.77519  2.98518  4.58477  3.61503
          0.05059  3.40509  4.12744  0.61958  0.77255  0.48692  0.95326
      7   2.45310  3.97001  2.98242  2.87696  3.21457  2.71429  3.76154  2.71742  2.85178  2.37768  3.65264  3.16884  3.36996  3.29035  3.00709  2.67350  2.82556  2.51975  4.51654  3.40622      9 l - - -
          2.68618  4.42225  2.77519  2.73123  3.46354  2.40513  3.72494  3.29354  2.67741  2.69355  4.24690  2.90347  2.73739  3.18146  2.89801  2.37887  2.77519  2.98518  4.58477  3.61503
          0.05059  3.40509  4.12744  0.61958  0.77255  0.48692  0.95326
      8   2.48583  4.10525  3.13481  2.94953  3.07772  2.92993  3.77398  2.63470  2.79669  2.25294  3.44261  3.23079  3.56060  3.27614  2.98447  2.71161  2.89448  2.48633  4.38843  3.25824     10 l - - -
          2.68618  4.42225  2.77519  2.73123  3.46354  2.40513  3.72494  3.29354  2.67741  2.69355  4.24690  2.90347  2.73739  3.18146  2.89801  2.37887  2.77519  2.98518  4.58477  3.61503
          0.05046  3.40754  4.12988  0.61958  0.77255  0.48692  0.95326
      9   2.47262  3.99170  2.91949  2.80991  3.26822  2.71222  3.72811  2.79261  2.64957  2.46228  3.70925  3.12664  3.36227  3.23260  2.94078  2.68001  2.88403  2.59622  4.52864  3.43598     11 l - - -
          2.68618  4.42225  2.77519  2.73123  3.46354  2.40513  3.72494  3.29354  2.67741  2.69355  4.24690  2.90347  2.73739  3.18146  2.89801  2.37887  2.77519  2.98518  4.58477  3.61503
          0.05046  3.40754  4.12988  0.61958  0.77255  0.48692  0.95326
     10   2.42560  4.03890  2.97622  2.85506  3.19823  2.79547  3.76404  2.71063  2.79953  2.37777  3.64237  3.15848  3.44642  3.26569  2.99704  2.67526  2.87938  2.53221  4.56571  3.30691     12 l - - -
          2.68618  4.42225  2.77519  2.73123  3.46354  2.40513  3.72494  3.29354  2.67741  2.69355  4.24690  2.90347  2.73739  3.18146  2.89801  2.37887  2.77519  2.98518  4.58477  3.61503
          0.05046  3.40754  4.12988  0.61958  0.77255  0.48692  0.95326
     11   2.44832  3.92290  2.93379  2.83720  3.27556  2.63606  3.72912  2.82602  2.83121  2.46450  3.71847  3.13874  3.06279  3.26468  2.97515  2.66521  2.87041  2.62339  4.47855  3.45722     13 a - - -
          2.68618  4.42225  2.77519  2.73123  3.46354  2.40513  3.72494  3.29354  2.67741  2.69355  4.24690  2.90347  2.73739  3.18146  2.89801  2.37887  2.77519  2.98518  4.58477  3.61503
          0.05046  3.40754  4.12988  0.61958  0.77255  0.48692  0.95326
     12   2.45011  3.97077  2.91577  2.80957  3.23636  2.68355  3.59879  2.86385  2.79075  2.47910  3.72117  3.11784  3.19105  3.23435  2.95288  2.65392  2.86785  2.65904  4.49348  3.39078     14 a - - -
          2.68618  4.42224  2.77520  2.73123  3.46354  2.40512  3.72494  3.29354  2.67741  2.69355  4.24690  2.90347  2.73739  3.18146  2.89801  2.37887  2.77519  2.98518  4.58477  3.61503
          0.05126  3.38478  4.12988  0.68204  0.70438  0.48692  0.95326
     13   2.41442  4.00948  2.96759  2.85339  3.25523  2.74283  3.77657  2.73975  2.82691  2.43880  3.68574  3.14320  3.42333  3.26999  3.00539  2.59081  2.78374  2.54017  4.60034  3.42853     46 a - - -
          2.68618  4.42225  2.77519  2.73123  3.46354  2.40513  3.72494  3.29354  2.67741  2.69355  4.24690  2.90347  2.73739  3.18146  2.89801  2.37887  2.77519  2.98518  4.58477  3.61503
          0.05046  3.40754  4.12988  0.61958  0.77255  0.48692  0.95326
     14   2.47862  4.03958  3.05000  2.89688  3.13268  2.81424  3.74140  2.72366  2.78904  2.35411  3.61526  3.16116  3.45483  3.25806  2.96269  2.69068  2.82396  2.55101  4.31517  3.29620     47 l - - -
          2.68618  4.42225  2.77519  2.73123  3.46354  2.40513  3.72494  3.29354  2.67741  2.69355  4.24690  2.90347  2.73739  3.18146  2.89801  2.37887  2.77519  2.98518  4.58477  3.61503
          0.05046  3.40754  4.12988  0.61958  0.77255  0.48692  0.95326
     15   2.46507  3.95236  2.70997  2.76952  3.28488  2.65082  3.70717  2.84355  2.81236  2.53786  3.76661  3.09763  3.30398  3.23141  2.97489  2.67074  2.87909  2.62809  4.48606  3.43549     48 a - - -
          2.68617  4.42223  2.77520  2.73123  3.46353  2.40513  3.72493  3.29354  2.67741  2.69354  4.24690  2.90347  2.73740  3.18147  2.89800  2.37887  2.77519  2.98518  4.58476  3.61504
          0.05304  3.33617  4.12988  0.89209  0.52729  0.48692  0.95326
     16   2.43304  3.89517  2.90608  2.81685  3.31334  2.41852  3.71157  2.89159  2.82497  2.57155  3.79545  3.11868  3.25354  3.25475  2.96374  2.64748  2.85890  2.66069  4.46006  3.46926    148 g - - -
          2.68618  4.42225  2.77519  2.73123  3.46354  2.40513  3.72494  3.29354  2.67741  2.69355  4.24690  2.90347  2.73739  3.18146  2.89801  2.37887  2.77519  2.98518  4.58477  3.61503
          0.05036  3.40952  4.13187  0.61958  0.77255  0.48692  0.95326
     17   2.36136  4.03249  2.96115  2.84318  3.26385  2.78212  3.78096  2.74592  2.81533  2.41124  3.66486  3.14140  3.41042  3.20267  2.99988  2.63333  2.85057  2.55529  4.62258  3.44829    149 a - - -
          2.68618  4.42225  2.77519  2.73123  3.46354  2.40513  3.72494  3.29354  2.67741  2.69355  4.24690  2.90347  2.73739  3.18146  2.89801  2.37887  2.77519  2.98518  4.58477  3.61503
          0.05036  3.40952  4.13187  0.61958  0.77255  0.48692  0.95326
     18   2.35743  3.99931  2.94902  2.83685  3.28863  2.68717  3.77089  2.77869  2.81974  2.49358  3.72256  3.12786  3.40678  3.26004  2.99938  2.57363  2.82964  2.56468  4.60798  3.45151    150 a - - -
          2.68618  4.42225  2.77519  2.73123  3.46354  2.40513  3.72494  3.29354  2.67741  2.69355  4.24690  2.90347  2.73739  3.18146  2.89801  2.37887  2.77519  2.98518  4.58477  3.61503
          0.05036  3.40952  4.13187  0.61958  0.77255  0.48692  0.95326
     19   2.42994  4.01990  2.94289  2.82028  3.26318  2.73649  3.74271  2.81619  2.76793  2.48573  3.71544  3.12185  3.41126  3.22935  2.83964  2.59067  2.84929  2.60831  4.58106  3.41582    151 a - - -
          2.68618  4.42225  2.77519  2.73123  3.46354  2.40513  3.72494  3.29354  2.67741  2.69355  4.24690  2.90347  2.73739  3.18146  2.89801  2.37887  2.77519  2.98518  4.58477  3.61503
          0.05036  3.40952  4.13187  0.61958  0.77255  0.48692  0.95326
     20   2.40927  4.02199  2.95191  2.83227  3.27653  2.76728  3.76906  2.77435  2.80251  2.46327  3.70653  3.07608  3.33238  3.24963  2.98834  2.61223  2.78925  2.56603  4.61898  3.43883    152 a - - -
          2.68618  4.42223  2.77519  2.73123  3.46354  2.40513  3.72494  3.29354  2.67741  2.69355  4.24690  2.90346  2.73739  3.18146  2.89800  2.37887  2.77519  2.98518  4.58477  3.61503
          0.05503  3.33816  4.01531  0.64147  0.74764  0.48692  0.95326
     21   2.43646  3.96820  2.93867  2.83237  3.25266  2.69405  3.73660  2.80394  2.81318  2.46424  3.72099  3.06817  3.24003  3.25484  2.97555  2.64610  2.85865  2.59723  4.52059  3.41360    158 a - - -
          2.68618  4.42225  2.77519  2.73123  3.46354  2.40513  3.72494  3.29354  2.67741  2.69355  4.24690  2.90347  2.73739  3.18146  2.89801  2.37887  2.77519  2.98518  4.58477  3.61503
          0.05046  3.40754  4.12988  0.61958  0.77255  0.48806  0.95145
     22   2.41733  4.03423  3.01851  2.89435  3.22107  2.81002  3.80443  2.66895  2.85108  2.35422  3.62367  3.17749  3.47013  3.29544  3.03238  2.64364  2.81567  2.45212  4.62023  3.41731    159 l - - -
          2.68618  4.42225  2.77519  2.73123  3.46354  2.40513  3.72494  3.29354  2.67741  2.69355  4.24690  2.90347  2.73739  3.18146  2.89801  2.37887  2.77519  2.98518  4.58477  3.61503
          0.05046  3.40754  4.12988  0.61958  0.77255  0.48806  0.95145
     23   2.47471  3.96415  2.94508  2.83450  3.23774  2.68307  3.71812  2.81879  2.78508  2.44229  3.69878  3.14175  3.33237  3.24342  2.78164  2.68638  2.88765  2.62635  4.48180  3.40796    160 l - - -
          2.68618  4.42225  2.77519  2.73123  3.46354  2.40513  3.72494  3.29354  2.67741  2.69355  4.24690  2.90347  2.73739  3.18146  2.89801  2.37887  2.77519  2.98518  4.58477  3.61503
          0.05046  3.40754  4.12988  0.61958  0.77255  0.48806  0.95145
     24   2.46112  3.95640  2.93996  2.83250  3.25400  2.67453  3.72404  2.82197  2.79667  2.45225  3.70540  3.13776  3.24417  3.24756  2.84354  2.67303  2.87760  2.62496  4.49177  3.42699    161 l - - -
          2.68618  4.42225  2.77519  2.73123  3.46354  2.40513  3.72494  3.29354  2.67741  2.69355  4.24690  2.90347  2.73739  3.18146  2.89801  2.37887  2.77519  2.98518  4.58477  3.61503
          0.05046  3.40754  4.12988  0.61958  0.77255  0.48806  0.95145
     25   2.44669  3.88811  2.91386  2.82666  3.28498  2.45821  3.70730  2.86468  2.83160  2.53368  3.77241  3.12852  3.24600  3.26173  2.96407  2.66531  2.87039  2.64459  4.43542  3.44760    162 a - - -
          2.68618  4.42225  2.77519  2.73123  3.46354  2.40513  3.72494  3.29354  2.67741  2.69355  4.24690  2.90347  2.73739  3.18146  2.89801  2.37887  2.77519  2.98518  4.58477  3.61503
          0.05126  3.38478  4.12988  0.63526  0.75460  0.48806  0.95145
     26   2.44832  3.92290  2.93379  2.83720  3.27556  2.63606  3.72912  2.82602  2.83121  2.46450  3.71847  3.13874  3.06279  3.26468  2.97515  2.66521  2.87041  2.62339  4.47855  3.45722    172 a - - -
          2.68618  4.42225  2.77519  2.73123  3.46354  2.40513  3.72494  3.29354  2.67741  2.69355  4.24690  2.90347  2.73739  3.18146  2.89801  2.37887  2.77519  2.98518  4.58477  3.61503
          0.05046  3.40754  4.12988  0.61958  0.77255  0.48806  0.95145
     27   2.43659  3.82734  3.03287  2.89955  3.23379  2.71953  3.75648  2.74547  2.79491  2.41115  3.66402  3.17884  3.37254  3.27488  2.89577  2.65675  2.85624  2.55274  4.52473  3.41702    173 l - - -
          2.68618  4.42225  2.77519  2.73123  3.46354  2.40513  3.72494  3.29354  2.67741  2.69355  4.24690  2.90347  2.73739  3.18146  2.89801  2.37887  2.77519  2.98518  4.58477  3.61503
          0.05046  3.40754  4.12988  0.61958  0.77255  0.48618  0.95443
     28   2.41916  3.99625  2.97198  2.85429  3.27211  2.74124  3.77316  2.76603  2.82661  2.43261  3.68053  3.14603  3.20292  3.26732  3.00066  2.62903  2.84423  2.52943  4.58992  3.45558    174 a - - -
          2.68618  4.42225  2.77519  2.73123  3.46354  2.40512  3.72494  3.29354  2.67741  2.69355  4.24689  2.90347  2.73739  3.18146  2.89801  2.37887  2.77519  2.98518  4.58477  3.61503
          0.05550  3.33818  3.99067  0.63533  0.75451  0.48690  0.95328
     29   2.41525  4.15863  3.02563  2.85710  3.17345  2.96473  3.72001  2.71861  2.75467  2.38786  3.56399  3.14631  3.61921  3.22861  2.96582  2.58849  2.82980  2.50865  4.70404  3.32126    186 l - - -
          2.68618  4.42225  2.77519  2.73123  3.46354  2.40513  3.72494  3.29354  2.67741  2.69355  4.24690  2.90347  2.73739  3.18146  2.89801  2.37887  2.77519  2.98518  4.58477  3.61503
          0.05025  3.41157  4.13391  0.61958  0.77255  0.48830  0.95106
     30   2.59494  4.29600  3.48542  3.12775  3.12539  3.39199  3.96215  2.31554  2.87372  1.96994  2.89769  3.42128  3.93628  3.34990  3.11584  2.83524  2.94116  2.22198  4.84432  3.45865    187 l - - -
          2.68618  4.42225  2.77519  2.73123  3.46354  2.40513  3.72494  3.29354  2.67741  2.69355  4.24690  2.90347  2.73739  3.18146  2.89801  2.37887  2.77519  2.98518  4.58477  3.61503
          0.04961  3.45501  4.08540  0.61958  0.77255  0.48830  0.95106
     31   2.36777  4.26816  2.95215  2.65635  3.49126  3.07326  3.72721  2.93161  2.52204  2.66893  3.67994  3.02904  3.50734  3.01660  2.76488  2.51696  2.69439  2.66927  4.94426  3.65284    188 a - - -
          2.68618  4.42225  2.77519  2.73123  3.46354  2.40513  3.72494  3.29354  2.67741  2.69355  4.24690  2.90347  2.73739  3.18146  2.89801  2.37887  2.77519  2.98518  4.58477  3.61503
          0.05619  3.45459  3.77031  0.61958  0.77255  0.48919  0.94965
     32   2.36045  4.31896  2.73534  2.50890  3.65441  2.94120  3.70064  3.07346  2.48073  2.85979  3.85516  2.90155  3.64823  2.98416  2.74282  2.50843  2.77505  2.77655  5.07027  3.64672    189 a - - -
          2.68618  4.42225  2.77519  2.73123  3.46354  2.40513  3.72494  3.29354  2.67741  2.69355  4.24690  2.90347  2.73739  3.18146  2.89801  2.37887  2.77519  2.98518  4.58477  3.61503
          0.06139  3.44686  3.58630  0.61958  0.77255  0.49379  0.94240
     33   2.28281  4.16521  2.91380  2.73298  3.52070  2.90039  3.81812  2.83897  2.68314  2.66446  3.78176  3.03487  3.61066  3.15273  2.95354  2.43191  2.66182  2.57084  5.02388  3.62562    190 a - - -
          2.68618  4.42225  2.77519  2.73123  3.46354  2.40513  3.72494  3.29354  2.67741  2.69355  4.24690  2.90347  2.73739  3.18146  2.89801  2.37887  2.77519  2.98518  4.58477  3.61503
          0.04908  3.43455  4.15689  0.61958  0.77255  0.48866  0.95049
     34   2.34860  4.24537  2.95377  2.69669  3.41132  3.04071  3.72617  2.91647  2.54729  2.70159  3.71456  2.99350  3.65112  3.04411  2.81052  2.49202  2.70386  2.63647  4.88146  3.53856    191 a - - -
          2.68615  4.42226  2.77520  2.73124  3.46353  2.40513  3.72492  3.29350  2.67743  2.69354  4.24691  2.90350  2.73738  3.18148  2.89796  2.37887  2.77521  2.98518  4.58472  3.61505
          0.08526  2.71376  4.17070  1.50065  0.25229  0.49158  0.94588
     35   2.45071  4.25418  3.19873  2.73065  3.35508  3.20341  3.67856  2.74825  2.51053  2.51862  3.37127  3.10194  3.72942  2.99371  2.79054  2.61905  2.75145  2.54336  4.88836  3.53017    530 a - - -
          2.68618  4.42225  2.77519  2.73123  3.46354  2.40513  3.72494  3.29354  2.67741  2.69355  4.24690  2.90347  2.73739  3.18146  2.89801  2.37887  2.77519  2.98518  4.58477  3.61503
          0.06849  3.48476  3.33712  0.61958  0.77255  0.49230  0.94473
     36   2.39308  4.32012  2.97679  2.64010  3.57870  3.15151  3.66434  2.92138  2.47864  2.64116  3.49473  3.01854  3.60733  2.92253  2.75892  2.57378  2.70195  2.67924  5.01718  3.66294    531 a - - -
          2.68618  4.42225  2.77519  2.73123  3.46354  2.40513  3.72494  3.29354  2.67741  2.69355  4.24690  2.90347  2.73739  3.18146  2.89801  2.37887  2.77519  2.98518  4.58477  3.61503
          0.04834  3.47758  4.11607  0.61958  0.77255  0.50437  0.92606
     37   2.33092  4.24617  2.94703  2.60662  3.62721  3.08327  3.67968  2.97721  2.51875  2.74502  3.60913  2.98344  3.65337  2.95511  2.81577  2.47318  2.65576  2.67509  5.06569  3.74979    532 a - - -
          2.68618  4.42225  2.77519  2.73123  3.46354  2.40513  3.72494  3.29354  2.67741  2.69355  4.24690  2.90347  2.73739  3.18146  2.89801  2.37887  2.77519  2.98518  4.58477  3.61503
          0.04664  3.48438  4.20673  0.61958  0.77255  0.50108  0.93108
     38   2.48166  4.34422  3.14757  2.64592  3.53011  3.27712  3.65305  2.86048  2.43519  2.58248  3.31867  3.07362  3.66008  2.89455  2.70184  2.61720  2.71236  2.62511  4.84812  3.65324    533 k - - -
          2.68618  4.42225  2.77519  2.73123  3.46354  2.40513  3.72494  3.29354  2.67741  2.69355  4.24690  2.90347  2.73739  3.18146  2.89801  2.37887  2.77519  2.98518  4.58477  3.61503
          0.04625  3.51482  4.17067  0.61958  0.77255  0.49663  0.93796
     39   2.48837  4.26622  3.31176  2.78328  3.47304  3.39451  3.73407  2.75661  2.62313  2.50743  2.55276  3.15811  3.77569  2.98481  2.90108  2.66081  2.69612  2.53620  4.90383  3.65549    534 a - - -
          2.68618  4.42225  2.77519  2.73123  3.46354  2.40513  3.72494  3.29354  2.67741  2.69355  4.24690  2.90347  2.73739  3.18146  2.89801  2.37887  2.77519  2.98518  4.58477  3.61503
          0.04644  3.72630  3.84925  0.61958  0.77255  0.49733  0.93688
     40   2.45997  4.51735  2.95950  2.47425  3.72305  3.32620  3.59691  3.10945  2.41541  2.76421  3.27605  2.95139  3.66211  2.74814  2.82867  2.44698  2.68039  2.81133  5.05781  3.78725    535 k - - -
          2.68610  4.42228  2.77526  2.73129  3.46355  2.40511  3.72490  3.29362  2.67748  2.69351  4.24691  2.90353  2.73730  3.18150  2.89775  2.37885  2.77526  2.98524  4.58479  3.61512
          0.23414  1.82197  3.05671  1.59714  0.22624  0.50272  0.92857
     41   2.48934  4.51837  3.08397  2.51529  3.70348  3.33122  3.54769  3.05868  2.46558  2.64012  3.02664  2.99779  3.66442  2.64480  2.86606  2.57769  2.69248  2.77769  5.07370  3.77092    601 k - - -
          2.68618  4.42225  2.77519  2.73123  3.46354  2.40513  3.72494  3.29354  2.67741  2.69355  4.24690  2.90347  2.73739  3.18146  2.89801  2.37887  2.77519  2.98518  4.58477  3.61503
          0.07354  3.93380  2.96938  0.61958  0.77255  0.52149  0.90050
     42   2.51890  4.45026  3.15308  2.54819  3.65183  3.40104  3.66551  3.02986  2.55281  2.66340  2.56133  3.05533  3.32798  2.89855  2.87049  2.64312  2.67482  2.74049  5.06942  3.76220    602 a - - -
          2.68618  4.42225  2.77519  2.73123  3.46354  2.40513  3.72494  3.29354  2.67741  2.69355  4.24690  2.90347  2.73739  3.18146  2.89801  2.37887  2.77519  2.98518  4.58477  3.61503
          0.04075  4.11688  3.74511  0.61958  0.77255  0.48805  0.95146
     43   2.92103  4.64081  3.80165  3.26728  3.70171  3.91117  4.17444  2.95520  3.23415  2.71607  1.01206  3.62429  3.69447  3.48314  3.54878  3.02722  3.11832  2.71443  5.12239  3.96360    603 m - - -
          2.68618  4.42225  2.77519  2.73123  3.46354  2.40513  3.72494  3.29354  2.67741  2.69355  4.24690  2.90347  2.73739  3.18146  2.89801  2.37887  2.77519  2.98518  4.58477  3.61503
          0.01753  5.18229  4.44277  0.61958  0.77255  0.46062  0.99666
     44   2.22643  4.43708  3.05629  2.54070  4.49412  3.36582  3.63126  3.79922  2.39124  3.44840  3.19193  2.56601  3.07174  2.84598  2.81338  2.23732  2.43887  3.12167  5.62775  4.38578    604 a - - -
          2.68526  4.42263  2.77534  2.73156  3.46408  2.40554  3.72416  3.29371  2.67768  2.69401  4.24716  2.90351  2.73731  3.18107  2.89742  2.37867  2.77489  2.98535  4.58551  3.61517
          1.41823  0.61863  1.51788  1.37940  0.28999  0.48342  0.95886
     45   2.57242  2.48660  4.35087  3.93107  3.04562  3.78109  4.12893  2.15988  3.23034  2.18636  2.60874  3.59151  3.92650  3.73593  2.98510  3.16530  2.82162  2.10868  4.95357  3.54677    877 v - - -
          2.68618  4.42225  2.77519  2.73123  3.46354  2.40513  3.72494  3.29354  2.67741  2.69355  4.24688  2.90347  2.73739  3.18146  2.89800  2.37887  2.77519  2.98518  4.58477  3.61503
          0.06169  5.00289  2.93547  0.59760  0.79880  0.79944  0.59707
     46   2.54911  4.85646  3.37207  2.85419  3.94068  3.65320  3.62066  3.70296  2.55286  3.37690  3.44159  3.23451  1.27589  3.09720  2.97656  2.69600  3.00387  3.40815  5.71058  4.32925    879 p - - -
          2.68615  4.42230  2.77523  2.73129  3.46357  2.40514  3.72491  3.29346  2.67734  2.69357  4.24681  2.90343  2.73741  3.18147  2.89797  2.37888  2.77519  2.98519  4.58482  3.61509
          0.08112  2.62632  5.19053  0.65675  0.73092  0.40658  1.09639
     47   2.14873  5.30470  3.34993  2.79554  4.80679  2.94018  3.30918  4.36917  2.19282  3.87236  4.56022  3.16862  3.20781  2.92209  1.37452  2.72047  3.26226  3.94597  5.90736  4.29506    908 r - - -
          2.68554  4.42232  2.77538  2.73141  3.46369  2.40449  3.72512  3.29366  2.67747  2.69369  4.24701  2.90361  2.73755  3.18162  2.89795  2.37889  2.77533  2.98532  4.58495  3.61522
          0.30948  1.33179  6.13517  0.17195  1.84530  0.39868  1.11232
     48   3.25162  4.19850  5.35640  4.74493  2.14515  4.56550  4.90216  1.64402  4.53302  1.17491  3.33823  4.73246  4.91064  4.64824  4.53433  3.86389  3.59219  1.94949  5.18254  4.09210    920 l - - -
          2.68618  4.42225  2.77519  2.73123  3.46354  2.40513  3.72494  3.29354  2.67741  2.69355  4.24690  2.90347  2.73739  3.18146  2.89801  2.37887  2.77519  2.98518  4.58477  3.61503
          0.00579  5.55054  6.27289  0.61958  0.77255  0.48094  0.96286
     49   2.83611  3.72887  5.20971  4.59373  2.85209  3.72313  4.73981  2.07828  4.37613  1.60806  2.48123  4.57155  4.76862  4.48641  4.38025  3.70880  3.26649  1.40551  5.22990  3.39233    921 v - - -
          2.68618  4.42225  2.77519  2.73123  3.46354  2.40513  3.72494  3.29354  2.67741  2.69355  4.24690  2.90347  2.73739  3.18146  2.89801  2.37887  2.77519  2.98518  4.58477  3.61503
          0.00569  5.56841  6.29076  0.61958  0.77255  0.48965  0.94893
     50   4.38619  5.55631  6.51600  6.03186  4.09460  6.02879  6.66933  0.68106  5.97626  1.60214  3.94445  6.20394  6.14070  6.05839  6.05055  5.47209  4.55554  1.60026  6.75633  5.67338    922 I - - -
          2.68618  4.42225  2.77519  2.73123  3.46354  2.40513  3.72494  3.29354  2.67741  2.69355  4.24690  2.90347  2.73739  3.18146  2.89801  2.37887  2.77519  2.98518  4.58477  3.61503
          0.00567  5.57129  6.29364  0.61958  0.77255  0.48965  0.94893
     51   0.65629  4.78035  5.36417  5.03780  5.71233  2.44600  5.80995  5.16037  4.95719  4.26830  5.63806  4.77623  4.88863  5.15908  5.14598  1.37535  3.27916  4.07425  7.07191  5.95530    923 A - - -
          2.68617  4.42225  2.77519  2.73123  3.46354  2.40512  3.72494  3.29354  2.67741  2.69355  4.24690  2.90347  2.73740  3.18146  2.89800  2.37887  2.77519  2.98518  4.58477  3.61503
          0.00593  5.53779  6.22381  0.65218  0.73587  0.48965  0.94893
     52   0.75324  5.27787  4.89391  4.54297  5.61003  1.26388  4.74074  5.06224  4.53973  4.72284  5.51270  4.56815  4.84647  4.80005  4.48815  2.40418  3.41031  4.14436  6.93783  5.76187    936 a - - -
          2.68618  4.42225  2.77519  2.73123  3.46354  2.40513  3.72494  3.29354  2.67741  2.69355  4.24690  2.90347  2.73739  3.18146  2.89801  2.37887  2.77519  2.98518  4.58477  3.61503
          0.00939  5.57116  5.19598  0.61958  0.77255  0.49031  0.94788
     53   2.24767  4.71946  3.51917  3.31167  3.89541  4.07479  4.26103  2.98083  3.50031  2.20568  3.56083  3.60645  1.60488  3.75301  3.84304  3.25560  1.89665  2.72600  5.47891  4.06475    937 p - - -
          2.68618  4.42225  2.77519  2.73123  3.46354  2.40513  3.72494  3.29354  2.67741  2.69355  4.24690  2.90347  2.73739  3.18146  2.89801  2.37887  2.77519  2.98518  4.58477  3.61503
          0.00569  5.56756  6.28991  0.61958  0.77255  0.50725  0.92167
     54   1.90149  4.89895  3.15758  2.79377  4.81442  2.64070  2.31206  4.40421  2.49489  3.79154  4.45521  3.01254  4.31941  2.86297  2.27777  1.99608  3.18410  4.04027  5.53512  4.49335    938 a - - -
          2.68618  4.42225  2.77519  2.73123  3.46354  2.40513  3.72494  3.29354  2.67741  2.69355  4.24690  2.90347  2.73739  3.18146  2.89801  2.37887  2.77519  2.98518  4.58477  3.61503
          0.00569  5.56787  6.29022  0.61958  0.77255  0.50398  0.92665
     55   3.16889  5.67488  3.39227  2.88464  5.04666  2.20441  4.23009  4.51415  2.29969  4.01663  4.75380  3.49948  4.39371  3.33329  3.20928  0.91086  3.04014  4.09440  6.16443  4.77542    939 s - - -
          2.68618  4.42225  2.77519  2.73123  3.46354  2.40513  3.72494  3.29354  2.67741  2.69355  4.24690  2.90347  2.73739  3.18146  2.89801  2.37887  2.77519  2.98518  4.58477  3.61503
          0.00569  5.56834  6.29068  0.61958  0.77255  0.50547  0.92438
     56   2.99678  5.65410  3.04751  2.83487  4.98865  1.00650  3.86970  4.45172  2.73926  3.95476  4.42476  2.84679  4.05432  3.14331  3.02658  2.21027  3.38783  4.03930  5.99617  4.68806    940 g - - -
          2.68618  4.42225  2.77519  2.73123  3.46354  2.40513  3.72494  3.29354  2.67741  2.69355  4.24690  2.90347  2.73739  3.18146  2.89801  2.37887  2.77519  2.98518  4.58477  3.61503
          0.00568  5.57006  6.29240  0.61958  0.77255  0.50547  0.92438
     57   2.32669  2.97943  3.34316  2.88327  4.57765  3.25039  3.71325  3.82390  2.97968  3.63641  4.46914  3.45320  4.07628  2.37813  3.44792  1.38554  2.81868  2.52478  5.89448  4.55285    941 s - - -
          2.68618  4.42225  2.77519  2.73123  3.46354  2.40513  3.72494  3.29354  2.67741  2.69355  4.24690  2.90347  2.73739  3.18146  2.89801  2.37887  2.77519  2.98518  4.58477  3.61503
          0.00568  5.57006  6.29240  0.61958  0.77255  0.50547  0.92438
     58   3.81857  6.04848  3.13897  3.21743  4.90541  0.32033  5.03038  5.23825  4.11439  4.81961  5.68459  3.92474  4.92808  3.96522  4.65967  3.41419  4.22429  4.44011  7.02261  5.60342    942 G - - -
          2.68618  4.42225  2.77519  2.73123  3.46354  2.40513  3.72494  3.29354  2.67741  2.69355  4.24690  2.90347  2.73739  3.18146  2.89801  2.37887  2.77519  2.98518  4.58477  3.61503
          0.00614  5.57038  6.06849  0.61958  0.77255  0.50547  0.92438
     59   3.71868  4.97248  4.26280  3.59148  5.46149  4.40697  4.57307  4.61810  0.37782  4.31584  5.14827  3.76742  3.48793  3.70738  3.20843  3.74814  3.85954  4.16648  6.40415  5.18989    943 K - - -
          2.68618  4.42225  2.77519  2.73123  3.46354  2.40513  3.72494  3.29354  2.67741  2.69355  4.24690  2.90347  2.73739  3.18146  2.89801  2.37887  2.77519  2.98518  4.58477  3.61503
          0.00568  5.56991  6.29226  0.61958  0.77255  0.50774  0.92093
     60   3.30145  5.12791  4.27962  3.75427  4.50188  4.04483  4.70060  3.67182  3.61142  3.57997  4.45699  3.62890  4.68099  3.99313  3.58826  2.92265  0.49415  3.55543  5.01615  4.66849    944 T - - -
          2.68618  4.42225  2.77519  2.73123  3.46354  2.40513  3.72494  3.29354  2.67741  2.69355  4.24690  2.90347  2.73739  3.18146  2.89801  2.37887  2.77519  2.98518  4.58477  3.61503
          0.00568  5.56991  6.29226  0.61958  0.77255  0.50774  0.92093
     61   2.85346  4.64242  4.96258  4.36242  3.48019  4.37099  4.69221  2.54339  4.00664  2.26273  3.23380  4.45470  3.84971  4.34985  4.28418  2.78910  0.96287  2.35258  5.26063  4.07955    945 t - - -
          2.68618  4.42225  2.77519  2.73123  3.46354  2.40513  3.72494  3.29354  2.67741  2.69355  4.24690  2.90347  2.73739  3.18146  2.89801  2.37887  2.77519  2.98518  4.58477  3.61503
          0.00740  5.57031  5.63606  0.61958  0.77255  0.50774  0.92093
     62   2.77057  4.85342  5.57898  4.99241  3.10997  4.83539  5.22402  1.58082  4.80461  1.80071  3.61962  4.95160  5.16998  4.94934  4.83097  4.12849  3.57121  0.99792  5.68786  4.50840    946 v - - -
          2.68618  4.42225  2.77519  2.73123  3.46354  2.40513  3.72494  3.29354  2.67741  2.69355  4.24690  2.90347  2.73739  3.18146  2.89801  2.37887  2.77519  2.98518  4.58477  3.61503
          0.00568  5.56886  6.29120  0.61958  0.77255  0.51608  0.90845
     63   2.01515  4.46830  4.44524  3.88332  4.05009  3.98538  4.64257  3.15496  3.80895  3.05472  3.66158  4.17470  4.64260  4.07520  4.08740  1.70638  1.12469  2.85926  5.52773  4.32049    947 t - - -
          2.68618  4.42225  2.77519  2.73123  3.46354  2.40513  3.72494  3.29354  2.67741  2.69355  4.24690  2.90347  2.73739  3.18146  2.89801  2.37887  2.77519  2.98518  4.58477  3.61503
          0.00577  5.56911  6.24335  0.61958  0.77255  0.51608  0.90845
     64   2.10579  3.52200  5.17042  4.55689  3.69624  4.26304  4.73159  2.20824  4.34754  1.14560  3.06450  4.55320  4.76332  4.41347  3.87433  3.12913  2.40725  2.45966  4.73981  4.05654    948 l - - -
          2.68618  4.42225  2.77519  2.73123  3.46354  2.40513  3.72494  3.29354  2.67741  2.69355  4.24690  2.90347  2.73739  3.18146  2.89801  2.37887  2.77519  2.98518  4.58477  3.61503
          0.00566  5.57296  6.29530  0.61958  0.77255  0.51653  0.90780
     65   1.50900  4.86079  4.26535  3.72847  4.44826  0.86493  4.70631  3.75444  3.58497  3.38657  4.39949  4.05299  4.64338  3.97625  3.77490  3.05217  3.42099  3.39920  5.91942  4.68220    949 g - - -
          2.68618  4.42225  2.77519  2.73123  3.46354  2.40513  3.72494  3.29354  2.67741  2.69355  4.24690  2.90347  2.73739  3.18146  2.89801  2.37887  2.77519  2.98518  4.58477  3.61503
          0.00566  5.57296  6.29530  0.61958  0.77255  0.51653  0.90780
     66   4.27832  5.53445  6.49400  5.93087  4.04668  5.90421  6.28374  1.75618  5.80401  0.46322  3.31282  6.08286  5.98116  5.71846  5.76331  5.22306  4.40105  2.53666  6.33253  5.34690    950 L - - -
          2.68618  4.42225  2.77519  2.73123  3.46354  2.40513  3.72494  3.29354  2.67741  2.69355  4.24690  2.90347  2.73739  3.18146  2.89801  2.37887  2.77519  2.98518  4.58477  3.61503
          0.00825  5.57296  5.42123  0.61958  0.77255  0.51653  0.90780
     67   1.91261  3.00993  5.16747  4.55416  3.70342  4.21448  4.67426  2.30210  4.34524  1.45862  1.84286  4.47856  4.76202  4.19261  4.36336  3.28698  3.01681  2.55909  5.23250  4.05590    951 l - - -
          2.68618  4.42225  2.77519  2.73123  3.46354  2.40513  3.72494  3.29354  2.67741  2.69355  4.24690  2.90347  2.73739  3.18146  2.89801  2.37887  2.77519  2.98518  4.58477  3.61503
          0.00567  5.57038  6.29272  0.61958  0.77255  0.50822  0.92022
     68   1.46601  4.87167  3.43396  2.83815  4.84391  3.19431  3.79692  4.35832  2.53957  3.67674  4.43537  3.25056  4.33663  2.95182  1.61996  2.47973  3.24174  3.84117  5.57956  3.88995    952 a - - -
          2.68606  4.42228  2.77522  2.73118  3.46357  2.40516  3.72497  3.29357  2.67744  2.69358  4.24693  2.90350  2.73742  3.18149  2.89795  2.37884  2.77522  2.98521  4.58426  3.61506
          0.02375  4.01180  5.22723  0.82245  0.57866  0.48702  0.95309
     69   0.96295  4.30620  4.66007  3.92154  3.63323  3.28927  3.68188  2.92532  3.84495  2.04413  3.63754  4.17016  4.69845  4.17393  3.77920  3.26715  3.34699  2.62286  4.21243  3.43454    958 a - - -
          2.68618  4.42225  2.77519  2.73123  3.46354  2.40513  3.72494  3.29354  2.67741  2.69355  4.24690  2.90347  2.73739  3.18146  2.89801  2.37887  2.77519  2.98518  4.58477  3.61503
          0.00566  5.57331  6.29565  0.61958  0.77255  0.51575  0.90895
     70   3.07735  4.53800  5.22384  4.61514  2.14720  4.45497  2.89430  2.95161  4.40518  0.82322  3.57312  4.60312  4.81540  4.48903  4.41884  3.76637  3.52260  2.84993  3.45312  3.53851    959 l - - -
          2.68618  4.42223  2.77520  2.73123  3.46354  2.40513  3.72494  3.29354  2.67741  2.69355  4.24690  2.90347  2.73740  3.18146  2.89801  2.37887  2.77519  2.98516  4.58477  3.61503
          0.02782  4.97709  3.88529  0.55849  0.84880  0.50192  0.92979
     71   2.15545  4.55495  3.37870  2.70019  4.61187  3.59036  3.81844  3.73065  2.03968  3.67828  4.11291  3.20993  4.26558  2.77273  1.73129  2.45187  2.55739  3.19757  5.92160  4.13138    961 r - - -
          2.68618  4.42225  2.77520  2.73123  3.46354  2.40512  3.72494  3.29354  2.67740  2.69355  4.24690  2.90347  2.73740  3.18146  2.89800  2.37886  2.77520  2.98518  4.58477  3.61503
          0.03027  5.35677  3.68502  0.66970  0.71716  0.45405  1.00799
     72   2.25698  5.54671  2.83521  2.38515  4.97804  3.39209  3.80567  4.44614  2.03231  3.79661  4.54614  2.46067  4.30985  2.49947  1.72804  2.65002  3.29701  3.73656  6.08484  4.63156    967 r - - -
          2.68618  4.42225  2.77520  2.73124  3.46353  2.40513  3.72492  3.29354  2.67741  2.69355  4.24690  2.90347  2.73740  3.18146  2.89801  2.37887  2.77520  2.98519  4.58451  3.61503
          0.01824  4.60414  4.82026  0.51161  0.91512  0.51969  0.90315
     73   2.45468  5.38290  3.18717  2.66402  4.87076  3.80583  3.93629  4.24711  2.13525  3.10364  4.01930  3.22553  4.26344  2.36114  1.31260  2.71614  3.24058  3.99265  5.76696  4.63912    969 r - - -
          2.68619  4.42226  2.77521  2.73124  3.46355  2.40511  3.72496  3.29355  2.67742  2.69345  4.24691  2.90348  2.73741  3.18147  2.89802  2.37888  2.77517  2.98519  4.58478  3.61504
          0.05528  3.98700  3.34588  0.47301  0.97584  0.58155  0.81879
     74   3.00771  4.80755  3.17620  2.78353  4.87728  0.85420  3.95138  4.35769  2.61602  3.87343  4.63384  2.97993  4.30042  3.09647  3.22392  3.00768  3.35747  3.75940  6.03536  4.53719    972 g - - -
          2.68618  4.42225  2.77519  2.73123  3.46354  2.40513  3.72494  3.29354  2.67741  2.69355  4.24690  2.90347  2.73739  3.18146  2.89801  2.37887  2.77519  2.98518  4.58477  3.61503
          0.01022  5.52828  5.08381  0.61958  0.77255  0.60641  0.78813
     75   3.05986  4.07734  4.04325  3.67562  3.14004  4.19887  3.25477  2.65525  3.07686  1.32641  3.06397  4.02152  4.63715  3.56539  2.45504  3.50178  3.34601  2.48343  4.56331  2.70497    973 l - - -
          2.68618  4.42225  2.77519  2.73123  3.46354  2.40513  3.72494  3.29354  2.67741  2.69355  4.24690  2.90347  2.73739  3.18146  2.89801  2.37887  2.77519  2.98518  4.58477  3.61503
          0.00585  5.54045  6.26280  0.61958  0.77255  0.53810  0.87672
     76   2.39596  5.24087  2.88097  2.68955  4.91785  3.75632  3.74103  3.94176  1.89398  3.78075  4.36841  2.79524  3.71342  2.92341  1.84686  2.51494  2.50055  3.12928  5.00255  4.65692    974 r - - -
          2.68618  4.42226  2.77520  2.73120  3.46355  2.40513  3.72486  3.29354  2.67742  2.69356  4.24691  2.90346  2.73740  3.18147  2.89800  2.37886  2.77520  2.98517  4.58478  3.61504
          0.01659  4.24115  6.18448  0.58282  0.81717  0.49065  0.94734
     77   3.14656  4.52914  5.22819  4.62435  3.53887  4.49673  4.76568  2.29497  4.42842  2.71880  3.78769  4.64222  3.70308  4.51333  4.46370  3.52926  3.33608  0.61755  5.35476  4.17542    981 V - - -
          2.68618  4.42225  2.77519  2.73123  3.46354  2.40513  3.72494  3.29354  2.67741  2.69355  4.24690  2.90347  2.73739  3.18146  2.89801  2.37887  2.77519  2.98518  4.58477  3.61503
          0.00566  5.57380  6.29614  0.61958  0.77255  0.53489  0.88125
     78   2.10816  5.02664  3.43253  2.78778  4.71908  3.56248  3.94534  3.92127  2.71772  3.77714  4.57194  3.39997  4.33790  1.31213  2.14739  2.51713  3.23622  3.27099  6.03766  4.64808    982 q - - -
          2.68618  4.42225  2.77519  2.73123  3.46354  2.40513  3.72494  3.29354  2.67741  2.69355  4.24690  2.90347  2.73739  3.18146  2.89801  2.37887  2.77519  2.98518  4.58477  3.61503
          0.00566  5.57380  6.29614  0.61958  0.77255  0.53489  0.88125
     79   2.39725  4.37506  4.27881  3.70626  3.77405  2.61413  4.00966  3.21852  3.64046  2.85549  3.80824  4.05478  1.27214  3.87411  3.94230  2.59709  2.86527  2.22876  5.42455  4.10781    983 p - - -
          2.68618  4.42225  2.77519  2.73123  3.46354  2.40513  3.72494  3.29354  2.67741  2.69355  4.24690  2.90347  2.73739  3.18146  2.89801  2.37887  2.77519  2.98518  4.58477  3.61503
          0.00565  5.57492  6.29727  0.61958  0.77255  0.53489  0.88125
     80   2.65592  3.89023  4.51815  4.41905  0.79023  3.95762  3.78408  2.99814  4.24181  2.76068  3.72355  4.48669  4.75202  4.40555  4.27645  3.67898  3.46575  2.70059  5.18498  2.75082    984 f - - -
          2.68618  4.42225  2.77519  2.73123  3.46354  2.40513  3.72494  3.29354  2.67741  2.69355  4.24690  2.90347  2.73739  3.18146  2.89801  2.37887  2.77519  2.98518  4.58477  3.61503
          0.00565  5.57492  6.29727  0.61958  0.77255  0.53489  0.88125
     81   4.27080  6.30430  4.91814  4.03018  4.69113  4.83929  4.62320  5.13777  0.30201  3.70980  5.40178  4.27179  5.16075  3.75682  2.65716  4.00983  4.38636  4.83761  6.46595  5.34879    985 K - - -
          2.68618  4.42225  2.77519  2.73123  3.46354  2.40513  3.72494  3.29354  2.67741  2.69355  4.24690  2.90347  2.73739  3.18146  2.89801  2.37887  2.77519  2.98518  4.58477  3.61503
          0.00564  5.57631  6.29866  0.61958  0.77255  0.53489  0.88125
     82   2.49335  2.38518  4.30182  3.72859  3.90205  3.96433  4.34584  2.75294  1.84300  2.99098  3.88298  3.71629  4.61743  3.93493  3.91929  2.75078  2.51754  1.58576  5.34401  4.20204    986 v - - -
          2.68618  4.42225  2.77519  2.73123  3.46354  2.40513  3.72494  3.29354  2.67741  2.69355  4.24690  2.90347  2.73739  3.18146  2.89801  2.37887  2.77519  2.98518  4.58477  3.61503
          0.00564  5.57631  6.29866  0.61958  0.77255  0.53489  0.88125
     83   3.27153  5.55096  4.54729  4.27526  5.69695  0.29126  5.25504  5.10782  3.61150  4.20729  5.56282  4.40391  4.97772  4.48159  3.28837  3.75718  4.06239  4.32241  6.86401  5.69598    987 G - - -
          2.68618  4.42225  2.77519  2.73123  3.46354  2.40513  3.72494  3.29354  2.67741  2.69355  4.24690  2.90347  2.73739  3.18146  2.89801  2.37887  2.77519  2.98518  4.58477  3.61503
          0.00663  5.57631  5.87041  0.61958  0.77255  0.52107  0.90113
     84   2.97980  5.24429  4.93899  4.46815  5.71646  3.76612  5.72219  5.14140  4.76407  4.30510  5.13095  4.69618  0.26520  5.05574  4.96553  3.26758  3.94330  4.48781  7.06446  5.92315    988 P - - -
          2.68618  4.42225  2.77519  2.73123  3.46354  2.40513  3.72494  3.29354  2.67741  2.69355  4.24690  2.90347  2.73739  3.18146  2.89801  2.37887  2.77519  2.98518  4.58477  3.61503
          0.00704  5.57719  5.73609  0.61958  0.77255  0.53143  0.88616
     85   3.45174  4.00724  0.27563  3.75954  5.81574  4.16828  5.26965  5.24809  4.35639  4.37777  5.73837  4.17012  4.27635  4.49539  4.82923  3.55011  3.92650  4.66322  7.11150  5.77832    989 D - - -
          2.68618  4.42225  2.77519  2.73123  3.46354  2.40513  3.72494  3.29354  2.67741  2.69355  4.24690  2.90347  2.73739  3.18146  2.89801  2.37887  2.77519  2.98518  4.58477  3.61503
          0.00564  5.57594  6.29829  0.61958  0.77255  0.53807  0.87676
     86   4.10077  5.91825  5.93740  5.62724  1.33779  5.52732  4.60540  4.46882  5.42572  3.50172  5.07018  5.27537  3.91214  4.40433  5.38643  4.88732  4.92167  4.33759  4.78955  0.56617    990 Y - - -
          2.68618  4.42225  2.77519  2.73123  3.46354  2.40513  3.72494  3.29354  2.67741  2.69355  4.24690  2.90347  2.73739  3.18146  2.89801  2.37887  2.77519  2.98518  4.58477  3.61503
          0.00564  5.57594  6.29829  0.61958  0.77255  0.53807  0.87676
     87   3.43072  4.90472  5.47377  4.51415  4.07150  3.63096  5.19667  0.62666  4.71921  1.83071  4.01241  4.94031  5.14169  4.88780  4.77679  4.12097  3.41279  2.50245  5.69732  4.51577    991 I - - -
          2.68618  4.42225  2.77519  2.73123  3.46354  2.40513  3.72494  3.29354  2.67741  2.69355  4.24690  2.90347  2.73739  3.18146  2.89801  2.37887  2.77519  2.98518  4.58477  3.61503
          0.01322  5.57594  4.67329  0.61958  0.77255  0.53807  0.87676
     88   4.02917  6.87346  0.25509  3.19770  6.33387  3.83561  5.04166  5.34670  4.26394  5.37827  6.29881  3.56478  4.06589  3.93137  4.99573  4.07308  4.28516  5.40788  7.53377  5.90770    992 D - - -
          2.68618  4.42225  2.77519  2.73123  3.46354  2.40513  3.72494  3.29354  2.67741  2.69355  4.24690  2.90347  2.73739  3.18146  2.89801  2.37887  2.77519  2.98518  4.58477  3.61503
          0.00569  5.56841  6.29076  0.61958  0.77255  0.57242  0.83047
     89   2.31373  4.53978  3.99939  3.43478  3.94245  3.97734  4.40721  3.48535  3.38530  3.00807  3.94814  3.86012  0.96353  3.48656  3.66064  3.00175  2.43197  3.24354  5.55605  4.07603    993 p - - -
          2.68618  4.42225  2.77519  2.73123  3.46354  2.40513  3.72494  3.29354  2.67741  2.69355  4.24690  2.90347  2.73739  3.18146  2.89801  2.37887  2.77519  2.98518  4.58477  3.61503
          0.00569  5.56850  6.29085  0.61958  0.77255  0.57275  0.83006
     90   2.08199  5.21182  3.37062  2.80648  4.59189  1.89630  3.95354  3.80600  2.66075  2.85769  2.41623  3.40089  4.36567  2.72436  3.20119  2.30705  2.76414  3.72189  5.56126  4.27754    994 g - - -
          2.68618  4.42225  2.77519  2.73123  3.46354  2.40513  3.72494  3.29354  2.67741  2.69355  4.24690  2.90347  2.73739  3.18146  2.89801  2.37887  2.77519  2.98518  4.58477  3.61503
          0.00741  5.56896  5.63471  0.61958  0.77255  0.57275  0.83006
     91   3.14673  3.90778  5.16326  4.26668  1.97889  4.39553  3.05236  2.41388  4.12471  2.26592  3.71725  4.54804  4.75950  4.24839  4.06798  3.70553  3.37717  2.66428  1.75674  2.00877    995 w - - -
          2.68618  4.42225  2.77519  2.73123  3.46354  2.40513  3.72494  3.29354  2.67741  2.69355  4.24690  2.90347  2.73739  3.18146  2.89801  2.37887  2.77519  2.98518  4.58477  3.61503
          0.00569  5.56724  6.28959  0.61958  0.77255  0.58057  0.82003
     92   3.19660  4.74093  4.64549  3.92838  3.82737  3.97913  1.13331  3.16034  3.90773  1.32297  3.67046  4.28966  4.70532  4.02627  4.10150  3.61404  3.46461  2.81095  5.33563  3.72938    996 h - - -
          2.68618  4.42225  2.77519  2.73123  3.46354  2.40513  3.72494  3.29354  2.67741  2.69355  4.24690  2.90347  2.73739  3.18146  2.89801  2.37887  2.77519  2.98518  4.58477  3.61503
          0.00569  5.56724  6.28959  0.61958  0.77255  0.58057  0.82003
     93   1.87761  5.59371  3.38457  2.13927  4.90311  2.74665  3.93371  4.48188  2.58999  3.83654  4.67249  3.29392  4.31894  2.78437  2.51440  2.02524  2.07423  3.99478  6.02090  4.44405    997 a - - -
          2.68618  4.42225  2.77519  2.73123  3.46354  2.40513  3.72494  3.29354  2.67741  2.69355  4.24690  2.90347  2.73739  3.18146  2.89801  2.37887  2.77519  2.98518  4.58477  3.61503
          0.00773  5.56737  5.55174  0.61958  0.77255  0.58057  0.82003
     94   1.74229  4.76653  3.78802  3.01350  3.36695  4.03310  3.85962  3.07886  2.88176  1.85257  3.31740  3.53999  4.48102  2.83353  2.32670  3.09310  3.17649  2.79292  4.85233  3.75980    998 a - - -
          2.68618  4.42226  2.77520  2.73124  3.46336  2.40513  3.72495  3.29355  2.67741  2.69355  4.24690  2.90347  2.73740  3.18147  2.89801  2.37887  2.77520  2.98519  4.58478  3.61499
          0.01635  4.24364  6.28769  0.46743  0.98514  0.55984  0.84700
     95   0.88115  4.55690  5.15394  4.54522  3.47320  4.27211  4.75683  2.06814  4.34649  2.66005  3.72726  4.56306  4.78579  4.49166  4.38004  3.57781  3.44220  1.94382  4.75204  4.03768   1004 a - - -
          2.68616  4.42178  2.77521  2.73124  3.46355  2.40512  3.72496  3.29354  2.67742  2.69356  4.24691  2.90346  2.73740  3.18148  2.89800  2.37885  2.77521  2.98519  4.58478  3.61505
          0.02356  4.18193  4.82610  0.65441  0.73345  0.51338  0.91247
     96   1.67171  2.91538  4.36008  3.81060  4.06395  3.84822  4.61488  3.32956  3.74431  2.97466  4.02769  4.10808  4.64624  4.01999  3.87075  1.61735  1.54286  2.95230  5.54855  4.33520   1023 t - - -
          2.68617  4.42227  2.77521  2.73122  3.46356  2.40510  3.72495  3.29356  2.67742  2.69357  4.24691  2.90348  2.73741  3.18148  2.89801  2.37883  2.77518  2.98520  4.58472  3.61503
          0.03156  4.44910  3.94341  0.92681  0.50388  0.48955  0.94908
     97   2.92255  5.43694  3.11339  2.74590  5.00509  0.84495  3.89806  4.48215  2.60663  3.96308  4.71722  3.12911  4.33480  3.02328  3.07352  3.01335  3.39673  4.03588  5.97886  4.70606   1032 g - - -
          2.68601  4.42204  2.77524  2.73128  3.46338  2.40519  3.72474  3.29354  2.67746  2.69352  4.24701  2.90348  2.73726  3.18158  2.89804  2.37887  2.77524  2.98521  4.58488  3.61515
          0.05797  3.04973  4.71557  1.12474  0.39265  0.58038  0.82027
     98   2.44139  4.75277  3.40419  2.68207  4.65673  3.53267  3.40005  3.84927  2.48188  3.42602  4.52899  2.68631  3.76842  2.82718  1.38703  2.76894  2.82357  3.06625  5.99194  4.51349   1050 r - - -
          2.68619  4.42226  2.77515  2.73123  3.46355  2.40513  3.72495  3.29354  2.67741  2.69353  4.24690  2.90347  2.73739  3.18147  2.89801  2.37887  2.77520  2.98517  4.58478  3.61504
          0.04561  4.47041  3.40691  0.60183  0.79364  0.48220  0.96083
     99   2.27823  5.34227  2.96121  2.51067  4.39350  3.82603  3.79193  3.88675  2.59184  3.66138  4.59993  3.12999  1.40242  3.01539  2.94404  2.69697  2.83849  3.33111  5.64162  4.17938   1058 p - - -
          2.68618  4.42225  2.77519  2.73123  3.46354  2.40513  3.72494  3.29354  2.67741  2.69355  4.24690  2.90347  2.73739  3.18146  2.89801  2.37887  2.77519  2.98518  4.58477  3.61503
          0.00579  5.55043  6.27277  0.61958  0.77255  0.67381  0.71286
    100   2.43485  1.73433  4.23786  3.67950  4.13184  2.62775  4.55889  3.48466  3.62615  3.21118  4.10438  4.00008  4.23370  3.75014  3.71060  1.46432  2.97849  2.27670  5.58436  4.26417   1059 s - - -
          2.68618  4.42225  2.77519  2.73123  3.46354  2.40513  3.72494  3.29354  2.67741  2.69355  4.24690  2.90347  2.73739  3.18146  2.89801  2.37887  2.77519  2.98518  4.58477  3.61503
          0.00579  5.55056  6.27291  0.61958  0.77255  0.46178  0.99469
    101   3.08743  4.12227  4.06837  3.39790  3.17948  3.83573  2.81834  2.63951  3.65592  2.62619  3.85721  4.10193  4.45053  3.80450  1.46195  3.32316  3.22920  2.55553  4.72853  2.04311   1060 r - - -
          2.68618  4.42225  2.77519  2.73123  3.46354  2.40513  3.72494  3.29354  2.67741  2.69355  4.24690  2.90347  2.73739  3.18146  2.89801  2.37887  2.77519  2.98518  4.58477  3.61503
          0.00562  5.57992  6.30227  0.61958  0.77255  0.54574  0.86610
    102   3.11924  4.75137  3.49533  2.96270  4.93570  3.93943  3.45675  4.39114  2.95544  3.91832  4.68733  0.77044  4.16280  2.73851  3.31083  2.86645  3.05472  3.98396  6.08787  4.71029   1061 n - - -
          2.68618  4.42225  2.77519  2.73123  3.46354  2.40513  3.72494  3.29354  2.67741  2.69355  4.24690  2.90347  2.73739  3.18146  2.89801  2.37887  2.77519  2.98518  4.58477  3.61503
          0.00562  5.57992  6.30227  0.61958  0.77255  0.54574  0.86610
    103   5.04443  6.15076  7.02334  6.44046  3.79100  6.56772  6.73122  2.73582  6.33758  0.20594  3.70977  6.76049  6.32395  5.94661  6.15532  6.03557  5.21589  3.36408  6.41544  4.95463   1062 L - - -
          2.68618  4.42225  2.77519  2.73123  3.46354  2.40513  3.72494  3.29354  2.67741  2.69355  4.24690  2.90347  2.73739  3.18146  2.89801  2.37887  2.77519  2.98518  4.58477  3.61503
          0.00562  5.58001  6.30236  0.61958  0.77255  0.54574  0.86610
    104   4.19221  6.71203  0.24105  3.22426  5.86320  4.33541  4.54945  5.60236  4.15400  5.10167  4.79773  3.83132  5.03042  4.14866  4.78300  4.03643  4.53096  4.37716  7.17986  5.59346   1063 D - - -
          2.68618  4.42225  2.77520  2.73124  3.46354  2.40513  3.72495  3.29354  2.67741  2.69355  4.24678  2.90347  2.73740  3.18147  2.89801  2.37885  2.77520  2.98519  4.58460  3.61503
          0.01131  5.08805  5.28340  0.68053  0.70593  0.54574  0.86610
    105   2.59142  4.46555  4.41600  3.95385  2.74182  3.00503  4.56383  2.91925  3.86528  1.83497  3.55320  4.16015  2.17321  4.06434  3.67382  2.02562  2.31680  2.72168  5.26113  3.84880   1067 l - - -
          2.68618  4.42225  2.77519  2.73123  3.46354  2.40513  3.72494  3.29354  2.67741  2.69355  4.24690  2.90347  2.73739  3.18146  2.89801  2.37887  2.77519  2.98518  4.58477  3.61503
          0.02073  5.57676  4.09033  0.61958  0.77255  0.56101  0.84545
    106   3.17211  4.46384  4.75012  4.34685  1.63353  3.80219  3.59952  2.91567  4.16908  2.80946  3.73011  3.58609  4.66933  4.21340  3.86172  3.64455  3.44012  2.46512  1.53047  2.36798   1068 w - - -
          2.68618  4.42225  2.77519  2.73123  3.46354  2.40513  3.72494  3.29354  2.67741  2.69355  4.24690  2.90347  2.73739  3.18146  2.89801  2.37887  2.77519  2.98518  4.58477  3.61503
          0.00572  5.56175  6.28410  0.61958  0.77255  0.62806  0.76276
    107   2.46084  4.50327  5.15508  4.54218  2.72125  4.34692  4.72377  2.74742  4.33480  1.39649  1.43333  4.28199  4.75596  4.41017  4.35536  3.33331  2.70827  2.80660  5.17760  3.88418   1069 l - - -
          2.68618  4.42225  2.77519  2.73123  3.46354  2.40513  3.72494  3.29354  2.67741  2.69355  4.24690  2.90347  2.73739  3.18146  2.89801  2.37887  2.77519  2.98518  4.58477  3.61503
          0.00572  5.56175  6.28410  0.61958  0.77255  0.62806  0.76276
    108   2.76287  2.81204  4.84644  4.03175  3.31374  3.91570  4.44067  2.75988  4.26959  2.01593  1.31521  4.22373  4.74564  3.43401  4.32153  3.31321  2.72030  2.20935  5.23984  4.01653   1070 m - - -
          2.68618  4.42225  2.77515  2.73124  3.46354  2.40513  3.72495  3.29354  2.67741  2.69355  4.24690  2.90347  2.73736  3.18146  2.89801  2.37887  2.77520  2.98519  4.58477  3.61504
          0.01742  4.39025  5.32486  0.47793  0.96776  0.62806  0.76276
    109   2.97009  5.66420  2.49256  2.58720  4.98923  1.52307  4.01128  4.49438  2.75314  3.95111  4.70536  3.06777  2.63552  3.06602  2.93188  2.05313  2.72222  4.04443  6.09717  4.68590   1072 g - - -
          2.68618  4.42225  2.77519  2.73123  3.46354  2.40513  3.72494  3.29354  2.67741  2.69355  4.24690  2.90347  2.73739  3.18146  2.89801  2.37887  2.77519  2.98518  4.58477  3.61503
          0.01207  5.56117  4.80943  0.61958  0.77255  0.62472  0.76661
    110   2.45724  5.52954  2.84124  1.55807  4.76442  3.53625  3.68829  4.25199  2.34434  3.83370  4.61030  3.18480  2.31565  2.87950  2.30152  2.84807  3.13144  3.64955  5.75452  4.61160   1073 e - - -
          2.68618  4.42225  2.77519  2.73123  3.46354  2.40513  3.72494  3.29354  2.67741  2.69355  4.24690  2.90347  2.73739  3.18146  2.89801  2.37887  2.77519  2.98518  4.58477  3.61503
          0.00575  5.55699  6.27934  0.61958  0.77255  0.60792  0.78633
    111   2.22210  4.94911  1.97100  1.70334  4.93051  3.17428  3.77202  4.42527  2.61087  3.89368  4.53158  2.90867  3.21128  2.59135  3.02080  2.62166  3.03456  3.80484  6.00279  4.56002   1074 e - - -
          2.68616  4.42226  2.77520  2.73123  3.46352  2.40512  3.72496  3.29354  2.67742  2.69356  4.24691  2.90346  2.73737  3.18145  2.89800  2.37887  2.77521  2.98519  4.58478  3.61504
          0.01538  4.59581  5.26494  0.78405  0.60983  0.51669  0.90756
    112   2.55953  5.25668  2.82701  2.06749  4.27114  2.51235  3.19320  3.94509  2.65003  2.71518  4.13204  3.19542  4.26675  2.53765  2.57668  2.81915  2.65925  3.16388  4.77192  3.41147   1081 e - - -
          2.68618  4.42225  2.77519  2.73123  3.46354  2.40513  3.72494  3.29354  2.67741  2.69355  4.24690  2.90347  2.73739  3.18146  2.89801  2.37887  2.77519  2.98518  4.58477  3.61503
          0.01260  5.57500  4.74094  0.61958  0.77255  0.55332  0.85576
    113   2.87239  2.46718  5.16360  4.55146  3.67422  4.33580  4.69585  1.60903  4.36165  1.72825  3.23126  3.76643  4.52806  4.46125  4.35764  3.22777  3.24422  1.59240  4.99574  4.03623   1082 v - - -
          2.68615  4.42228  2.77525  2.73127  3.46355  2.40509  3.72496  3.29357  2.67744  2.69351  4.24696  2.90350  2.73727  3.18144  2.89796  2.37884  2.77524  2.98523  4.58483  3.61508
          0.02819  3.68573  5.90728  1.06621  0.42207  0.53949  0.87478
    114   2.46658  4.60076  3.18383  2.67419  4.45343  3.31032  3.87943  3.51325  2.15619  2.51624  4.39768  2.95972  4.06542  2.62121  1.65878  2.88956  3.14117  3.21602  5.50745  4.40857   1101 r - - -
          2.68618  4.42225  2.77519  2.73123  3.46354  2.40513  3.72494  3.29354  2.67741  2.69355  4.24690  2.90347  2.73739  3.18146  2.89801  2.37887  2.77519  2.98518  4.58477  3.61503
          0.00798  5.57764  5.48147  0.61958  0.77255  0.56426  0.84114
    115   1.98261  5.37733  2.78125  2.12743  4.59586  3.16691  3.49192  4.46056  2.60311  3.82422  4.63105  2.99120  3.03169  2.44418  2.31572  2.44755  3.07328  3.98698  4.23561  3.61330   1102 a - - -
          2.68618  4.42225  2.77519  2.73123  3.46354  2.40513  3.72494  3.29354  2.67741  2.69355  4.24690  2.90347  2.73739  3.18146  2.89801  2.37887  2.77519  2.98518  4.58477  3.61503
          0.00592  5.57571  6.16116  0.61958  0.77255  0.57097  0.83235
    116   2.79917  3.57103  4.58258  4.00810  3.34331  4.20707  4.22711  2.50043  3.79729  1.32334  3.55458  3.55047  4.70969  3.74745  2.95028  2.08371  2.77980  2.39339  4.68875  4.02656   1103 l - - -
          2.68618  4.42225  2.77519  2.73123  3.46354  2.40513  3.72494  3.29354  2.67741  2.69355  4.24690  2.90347  2.73739  3.18146  2.89801  2.37887  2.77519  2.98518  4.58477  3.61503
          0.00573  5.57610  6.25421  0.61958  0.77255  0.55885  0.84832
    117   2.67783  4.50076  5.19230  4.57784  1.12768  4.35337  4.66286  2.93122  4.36473  1.77634  3.56302  4.38712  4.77016  4.44645  4.34490  3.61529  3.41147  2.39958  4.77603  2.40896   1104 f - - -
          2.68616  4.42202  2.77522  2.73124  3.46356  2.40512  3.72489  3.29351  2.67743  2.69354  4.24691  2.90349  2.73742  3.18147  2.89797  2.37888  2.77519  2.98518  4.58474  3.61503
          0.07510  3.99180  2.92098  0.67814  0.70838  0.56241  0.84359
    118   1.73062  4.06607  3.28008  2.72499  3.83815  3.11644  3.24094  3.37289  2.86072  2.67646  3.99866  3.05725  4.34096  2.90112  2.82722  2.58929  2.84733  2.95519  4.07676  3.15622   1110 a - - -
          2.68618  4.42225  2.77519  2.73122  3.46354  2.40513  3.72494  3.29354  2.67741  2.69355  4.24690  2.90347  2.73740  3.18145  2.89801  2.37887  2.77519  2.98518  4.58477  3.61503
          0.02023  5.14731  4.25393  0.58384  0.81589  0.55255  0.85679
    119   2.54740  5.26973  2.98563  2.18627  4.48701  3.53315  2.57492  4.20126  2.31693  3.42290  4.51851  3.08655  4.28387  2.50029  1.70489  2.73050  3.05675  3.90018  5.58833  3.88649   1112 r - - -
          2.68618  4.42225  2.77519  2.73123  3.46354  2.40513  3.72494  3.29354  2.67741  2.69355  4.24690  2.90347  2.73739  3.18146  2.89801  2.37887  2.77519  2.98518  4.58477  3.61503
          0.01756  5.54602  4.30507  0.61958  0.77255  0.54258  0.87048
    120   1.77966  5.21328  3.31851  2.79720  4.49151  2.31589  2.42931  4.32724  2.63350  3.69824  4.14984  2.82695  4.26151  2.75801  2.81757  2.73412  3.15266  3.75378  4.20360  2.77088   1113 a - - -
          2.68621  4.42227  2.77523  2.73127  3.46345  2.40511  3.72485  3.29350  2.67745  2.69352  4.24688  2.90348  2.73742  3.18148  2.89804  2.37889  2.77511  2.98522  4.58469  3.61493
          0.05617  3.11194  4.59466  0.47467  0.97310  0.57086  0.83250
    121   1.43525  3.49448  3.69077  3.10224  3.91054  2.96404  4.08570  3.51980  3.07974  2.96360  3.21072  3.56879  4.42083  3.47633  3.20825  1.83643  2.64698  3.06271  5.64308  4.29947   1147 a - - -
          2.68616  4.42225  2.77524  2.73123  3.46355  2.40510  3.72491  3.29355  2.67744  2.69352  4.24688  2.90350  2.73734  3.18148  2.89800  2.37888  2.77519  2.98519  4.58481  3.61505
          0.10123  3.47871  2.72679  0.70361  0.68280  0.56795  0.83630
    122   2.00389  4.48384  3.01906  2.25807  4.72410  2.75702  3.33201  4.09390  2.36024  3.33272  4.40837  3.16483  4.05527  2.27471  2.23052  2.58447  3.05326  3.63212  5.83892  4.45565   1156 a - - -
          2.68617  4.42227  2.77519  2.73122  3.46357  2.40510  3.72496  3.29353  2.67744  2.69358  4.24691  2.90346  2.73740  3.18144  2.89803  2.37881  2.77518  2.98520  4.58481  3.61507
          0.05246  3.59094  3.74922  0.81154  0.58730  0.48103  0.96271
    123   2.71707  5.26226  2.08000  2.17947  4.83158  1.80600  3.50998  4.40930  2.57345  3.79086  4.57310  2.60896  3.67205  2.77516  2.93499  2.74385  3.05412  3.83115  4.80644  4.47917   1179 g - - -
          2.68612  4.42227  2.77523  2.73124  3.46353  2.40511  3.72480  3.29358  2.67744  2.69356  4.24694  2.90348  2.73728  3.18152  2.89802  2.37889  2.77517  2.98520  4.58466  3.61509
          0.03355  4.47251  3.83618  1.53359  0.24304  0.54168  0.87173
    124   1.06847  3.59427  3.41726  3.05794  4.05566  3.13111  3.89442  3.75626  2.80722  3.40243  4.05746  3.38571  4.05318  3.36331  3.31411  2.38186  3.09550  2.98263  5.76411  3.91781   1258 a - - -
          2.68616  4.42223  2.77520  2.73124  3.46355  2.40511  3.72497  3.29356  2.67741  2.69355  4.24689  2.90348  2.73735  3.18140  2.89801  2.37888  2.77519  2.98521  4.58480  3.61505
          0.02966  4.10131  4.36816  0.88190  0.53443  0.56273  0.84316
    125   3.07723  5.58943  0.89238  2.36364  5.00972  3.38801  3.95474  4.45879  2.79465  3.97195  4.66375  3.02966  4.23380  2.97286  3.13056  2.81156  3.32890  4.03690  5.32443  4.63781   1286 d - - -
          2.68613  4.42226  2.77522  2.73128  3.46357  2.40512  3.72499  3.29359  2.67737  2.69355  4.24696  2.90348  2.73735  3.18142  2.89799  2.37879  2.77523  2.98521  4.58487  3.61512
          0.04096  3.26358  6.27755  1.14688  0.38218  0.48102  0.96274
    126   2.84053  4.29114  5.01734  4.58339  2.76281  3.77780  4.64070  1.41873  4.38045  1.47920  3.17731  4.57674  4.67147  4.51003  4.32458  3.68676  3.27382  1.94422  5.17217  3.32958   1332 i - - -
          2.68618  4.42225  2.77519  2.73123  3.46354  2.40513  3.72494  3.29354  2.67741  2.69355  4.24690  2.90347  2.73739  3.18146  2.89801  2.37887  2.77519  2.98518  4.58477  3.61503
          0.01018  5.58510  5.05518  0.61958  0.77255  0.55709  0.85068
    127   1.32567  3.17791  4.76214  4.19646  3.68152  2.92209  4.57586  2.26621  4.00156  2.49023  3.73203  3.81280  4.62166  4.20944  4.15846  2.00925  3.20441  2.38379  5.25032  4.10755   1333 a - - -
          2.68618  4.42225  2.77519  2.73123  3.46354  2.40513  3.72494  3.29354  2.67741  2.69355  4.24690  2.90347  2.73739  3.18146  2.89801  2.37887  2.77519  2.98518  4.58477  3.61503
          0.00562  5.57973  6.30207  0.61958  0.77255  0.54154  0.87192
    128   4.24468  5.20100  6.37755  5.86822  4.04541  5.82364  6.37890  1.36606  5.77673  1.23990  3.71352  5.99653  5.98907  5.86729  5.83265  5.23450  4.51986  1.05309  6.56834  5.46941   1334 v - - -
          2.68618  4.42225  2.77519  2.73123  3.46354  2.40513  3.72494  3.29354  2.67741  2.69355  4.24690  2.90347  2.73739  3.18146  2.89801  2.37887  2.77519  2.98518  4.58477  3.61503
          0.00560  5.58414  6.30649  0.61958  0.77255  0.55709  0.85068
    129   2.95320  4.08022  5.63327  5.05578  4.00168  4.59204  5.31772  0.93430  4.87710  2.63131  3.78427  5.07200  5.07028  5.03597  4.91520  4.22708  3.62364  1.16575  5.78869  4.60031   1335 i - - -
          2.68601  4.42233  2.77521  2.73131  3.46346  2.40516  3.72502  3.29341  2.67748  2.69349  4.24697  2.90347  2.73735  3.18144  2.89808  2.37882  2.77527  2.98526  4.58485  3.61496
          0.03271  3.65120  5.07913  1.20415  0.35660  0.50015  0.93252
    130   3.64115  4.83444  3.41598  0.33797  5.59683  4.26032  4.29647  5.08483  3.49437  4.59025  5.41834  3.79526  4.82622  3.72156  3.79460  3.58706  4.08309  4.66742  6.71948  5.32758   1347 E - - -
          2.68618  4.42225  2.77519  2.73123  3.46354  2.40513  3.72494  3.29354  2.67741  2.69355  4.24690  2.90347  2.73739  3.18146  2.89801  2.37887  2.77519  2.98518  4.58477  3.61503
          0.01048  5.58697  5.00931  0.61958  0.77255  0.51796  0.90568
    131   2.76596  5.37957  3.65547  4.40970  6.11838  0.25668  5.76390  5.63286  4.97072  5.27379  6.04918  4.55511  4.96677  5.05990  4.77715  3.31040  4.02196  4.79293  7.42313  6.23620   1348 G - - -
          2.68619  4.42193  2.77521  2.73125  3.46355  2.40510  3.72496  3.29355  2.67742  2.69350  4.24691  2.90341  2.73741  3.18148  2.89802  2.37888  2.77521  2.98520  4.58478  3.61504
          0.02744  4.24243  4.36680  0.64495  0.74379  0.51271  0.91347
    132   2.33998  4.13507  4.04646  3.60875  3.97856  4.20621  4.16577  3.33371  3.54620  3.02648  3.28796  1.96857  4.60344  3.88788  3.91848  2.79825  3.18314  1.10162  5.44549  4.22660   1353 v - - -
          2.68618  4.42225  2.77519  2.73123  3.46354  2.40513  3.72494  3.29354  2.67741  2.69355  4.24690  2.90347  2.73739  3.18146  2.89801  2.37887  2.77519  2.98518  4.58477  3.61503
          0.01098  5.57922  4.94202  0.61958  0.77255  0.58001  0.82073
    133   3.20814  4.84500  3.97625  3.43508  3.89918  4.03686  3.66091  3.48407  2.58271  2.82578  0.95226  3.78513  4.55380  3.67184  2.26679  3.37177  3.40236  3.24407  5.58446  4.34074   1354 m - - -
          2.68618  4.42225  2.77519  2.73123  3.46354  2.40513  3.72494  3.29354  2.67741  2.69355  4.24690  2.90347  2.73739  3.18146  2.89801  2.37887  2.77519  2.98518  4.58477  3.61503
          0.00564  5.57595  6.29830  0.61958  0.77255  0.56154  0.84474
    134   3.22612  5.50546  3.87960  4.32676  6.13536  0.23199  5.74279  5.65372  4.97798  5.29301  6.07605  4.17012  3.89636  5.03786  5.31701  3.61255  4.07794  4.36665  7.44358  6.23887   1355 G - - -
          2.68618  4.42225  2.77519  2.73123  3.46354  2.40513  3.72494  3.29354  2.67741  2.69355  4.24690  2.90347  2.73739  3.18146  2.89801  2.37887  2.77519  2.98518  4.58477  3.61503
          0.00561  5.58126  6.30361  0.61958  0.77255  0.56069  0.84587
    135   3.03220  4.36743  5.28589  4.67249  3.08454  4.51039  4.84051  2.76923  4.46266  0.61481  3.12778  4.66848  3.70741  4.58486  4.47232  3.82327  3.56789  2.84325  5.27431  3.43378   1356 L - - -
          2.68618  4.42225  2.77519  2.73123  3.46354  2.40513  3.72494  3.29354  2.67741  2.69355  4.24690  2.90347  2.73739  3.18146  2.89801  2.37887  2.77519  2.98518  4.58477  3.61503
          0.02775  5.58411  3.74601  0.61958  0.77255  0.50500  0.92509
    136   3.74821  4.67043  5.58846  5.09820  0.96284  4.99669  3.23933  3.75387  4.90122  3.23246  3.71378  4.89957  5.33690  4.95031  4.55743  4.32114  4.17879  3.49497  4.90780  1.08298   1357 f - - -
          2.68621  4.42232  2.77525  2.73129  3.46361  2.40515  3.72490  3.29360  2.67744  2.69351  4.24697  2.90345  2.73717  3.18147  2.89807  2.37884  2.77525  2.98504  4.58484  3.61500
          0.02018  4.01012  6.29262  1.38629  0.28768  0.61719  0.77535
    137   4.43967  7.35305  0.23385  2.75734  6.56209  4.35302  5.09033  6.22334  4.39913  5.61672  6.60953  3.78550  5.01959  3.56191  5.22400  4.17618  4.78506  5.70379  7.76139  6.03865   1389 D - - -
          2.68626  4.42206  2.77524  2.73111  3.46365  2.40519  3.72505  3.29360  2.67746  2.69338  4.24701  2.90357  2.73728  3.18157  2.89811  2.37867  2.77520  2.98521  4.58488  3.61500
          0.07147  2.94285  4.11878  0.99396  0.46220  0.62358  0.76792
    138   3.29673  5.09092  4.75173  5.00007  6.11081  0.23438  6.00244  5.63062  5.20597  5.29752  6.04789  4.66566  4.94232  5.36239  4.65200  2.68183  3.97304  4.72228  7.42759  6.34527   1395 G - - -
          2.68618  4.42225  2.77519  2.73123  3.46354  2.40513  3.72494  3.29354  2.67741  2.69355  4.24690  2.90347  2.73739  3.18146  2.89801  2.37887  2.77519  2.98518  4.58477  3.61503
          0.03267  5.55754  3.56533  0.61958  0.77255  0.68446  0.70191
    139   2.27761  4.93808  3.49505  2.89094  3.33335  3.78392  3.87256  2.46148  2.73362  2.11510  2.89971  3.58289  4.35999  3.51518  2.90003  3.06435  2.66899  2.26386  5.51362  2.99687   1396 l - - -
          2.68618  4.42225  2.77519  2.73123  3.46354  2.40513  3.72494  3.29354  2.67741  2.69355  4.24690  2.90347  2.73739  3.18146  2.89801  2.37887  2.77519  2.98518  4.58477  3.61503
          0.02919  5.53112  3.69678  0.61958  0.77255  0.75543  0.63452
    140   2.48301  5.18043  1.70362  2.58474  4.77883  2.50295  3.84659  3.57506  2.68469  3.56906  4.46948  2.94508  2.55484  2.99251  3.05610  2.30142  3.22156  3.70073  6.05149  4.47888   1397 d - - -
          2.68583  4.42249  2.77470  2.73084  3.46384  2.40523  3.72530  3.29375  2.67778  2.69315  4.24714  2.90378  2.73741  3.18122  2.89810  2.37916  2.77523  2.98489  4.58479  3.61546
          1.11534  0.83843  1.42792  0.82487  0.57677  0.67817  0.70835
    141   2.41203  5.33698  3.12425  2.65040  4.68330  1.19552  3.93577  4.12651  2.66717  3.63201  4.42222  3.21924  3.16206  3.09404  2.98267  2.66563  3.07137  3.73487  5.83313  4.22938   1429 g - - -
          2.68618  4.42225  2.77519  2.73123  3.46354  2.40513  3.72494  3.29354  2.67741  2.69355  4.24690  2.90347  2.73739  3.18146  2.89801  2.37887  2.77519  2.98518  4.58477  3.61503
          0.03208  5.27268  3.63288  0.61958  0.77255  0.53905  0.87539
    142   2.62850  4.95988  2.78113  2.54439  4.28911  3.05607  3.80180  3.38213  2.45119  3.21842  4.41896  2.87284  3.64451  2.95651  2.62373  1.90634  2.12509  3.35557  5.87876  4.42097   1430 s - - -
          2.68597  4.42091  2.77407  2.73035  3.46376  2.40516  3.72554  3.29409  2.67799  2.69356  4.24730  2.90365  2.73739  3.18198  2.89834  2.37875  2.77523  2.98564  4.58566  3.61475
          0.74930  0.70122  3.46338  1.31939  0.31102  0.91716  0.51025
    143   2.36165  3.16721  2.81378  2.73531  3.86715  1.49335  3.47532  4.13227  2.85339  3.65805  4.43811  2.70066  4.00301  3.21006  3.30362  2.62083  3.00544  3.63508  5.89127  3.29554   1490 g - - -
          2.68618  4.42225  2.77519  2.73123  3.46354  2.40513  3.72494  3.29354  2.67741  2.69355  4.24690  2.90347  2.73739  3.18146  2.89801  2.37887  2.77519  2.98518  4.58477  3.61503
          0.00988  5.30383  5.32689  0.60794  0.78630  0.39714  1.11547
    144   2.57678  4.24511  4.44111  4.69046  5.73585  3.74267  5.64472  5.20170  4.70321  4.78153  5.63724  3.76491  4.85689  4.93380  4.97169  0.30359  3.39267  4.48570  7.05911  5.90517   1492 S - - -
          2.68618  4.42225  2.77519  2.73123  3.46354  2.40513  3.72494  3.29354  2.67741  2.69355  4.24690  2.90347  2.73739  3.18146  2.89801  2.37887  2.77519  2.98518  4.58477  3.61503
          0.00573  5.56020  6.28254  0.61958  0.77255  0.61719  0.77535
    145   2.48226  4.93120  3.73091  3.17313  3.93265  3.73553  4.29967  3.82742  3.11284  3.00846  4.32295  2.65275  3.88169  3.49566  3.59459  1.78086  1.22374  3.45691  5.77219  4.47787   1493 t - - -
          2.68618  4.42225  2.77519  2.73123  3.46354  2.40513  3.72494  3.29354  2.67741  2.69355  4.24690  2.90347  2.73739  3.18146  2.89801  2.37887  2.77519  2.98518  4.58477  3.61503
          0.00569  5.56793  6.29027  0.61958  0.77255  0.64497  0.74376
    146   0.72208  4.81833  3.86600  3.29350  3.75794  3.88301  4.31504  3.37662  3.45076  3.09856  3.97457  3.74716  4.55436  3.75925  3.70645  3.01457  3.42509  3.07297  4.85027  3.13854   1494 a - - -
          2.68618  4.42225  2.77519  2.73123  3.46354  2.40513  3.72494  3.29354  2.67741  2.69355  4.24690  2.90347  2.73739  3.18146  2.89801  2.37887  2.77519  2.98518  4.58477  3.61503
          0.00569  5.56793  6.29027  0.61958  0.77255  0.62565  0.76553
    147   2.13505  5.47300  1.86014  1.73657  4.67342  3.45745  2.51918  4.49389  2.75225  3.86199  4.38190  3.22658  4.31932  2.46636  3.15677  2.78082  3.27858  4.02252  6.02027  4.16961   1495 e - - -
          2.68618  4.42225  2.77516  2.73124  3.46354  2.40513  3.72495  3.29354  2.67741  2.69355  4.24673  2.90347  2.73740  3.18147  2.89801  2.37887  2.77520  2.98517  4.58477  3.61503
          0.01053  4.75339  6.29268  0.60176  0.79374  0.49363  0.94266
    148   3.18526  4.52162  5.35020  4.74207  3.80603  4.56748  4.91398  1.78325  4.53357  1.05481  2.78263  4.59537  4.92047  4.61674  4.54402  3.88424  3.28352  1.68022  5.39367  3.98915   1498 l - - -
          2.68618  4.42225  2.77519  2.73123  3.46354  2.40513  3.72494  3.29354  2.67741  2.69355  4.24690  2.90347  2.73739  3.18146  2.89801  2.37887  2.77519  2.98518  4.58477  3.61503
          0.00557  5.58905  6.31139  0.61958  0.77255  0.55097  0.85894
    149   0.44872  4.14739  4.69796  4.20453  4.35059  3.90759  5.08359  4.14309  4.14080  3.87638  4.74320  4.38286  4.77047  4.05348  4.03460  2.28774  3.47933  3.71970  6.20913  5.00454   1499 A - - -
          2.68618  4.42225  2.77519  2.73123  3.46354  2.40513  3.72494  3.29354  2.67741  2.69355  4.24690  2.90347  2.73739  3.18146  2.89801  2.37887  2.77519  2.98518  4.58477  3.61503
          0.00557  5.58905  6.31139  0.61958  0.77255  0.55097  0.85894
    150   2.32880  5.00589  3.12269  2.42955  5.01120  3.51519  3.80878  4.07510  1.39044  3.59547  4.37765  3.31956  4.33023  2.84187  1.93203  2.76405  3.11851  3.58864  6.10061  4.64641   1500 k - - -
          2.68618  4.42225  2.77519  2.73123  3.46354  2.40513  3.72494  3.29354  2.67741  2.69355  4.24690  2.90347  2.73739  3.18146  2.89801  2.37887  2.77519  2.98518  4.58477  3.61503
          0.00557  5.58890  6.31125  0.61958  0.77255  0.55097  0.85894
    151   2.43170  4.39555  4.45024  3.50912  3.56740  4.22683  3.66571  2.32421  3.45804  1.34929  3.21804  4.14077  4.69212  3.06839  2.90806  3.33218  2.81973  2.51932  3.17676  4.06108   1501 l - - -
          2.68618  4.42225  2.77519  2.73123  3.46354  2.40513  3.72494  3.29354  2.67741  2.69355  4.24690  2.90347  2.73739  3.18146  2.89801  2.37887  2.77519  2.98518  4.58477  3.61503
          0.00557  5.58890  6.31125  0.61958  0.77255  0.55097  0.85894
    152   3.25795  4.53746  5.27124  4.65772  2.45805  4.47001  4.82483  2.66796  4.44716  0.73924  3.47167  4.65131  4.84774  4.57300  4.45754  3.67752  2.44019  2.75946  5.30754  3.84150   1502 l - - -
          2.68619  4.42226  2.77521  2.73124  3.46355  2.40512  3.72490  3.29355  2.67742  2.69349  4.24691  2.90347  2.73741  3.18148  2.89802  2.37882  2.77521  2.98520  4.58478  3.61504
          0.02846  3.78915  5.21382  0.37190  1.16931  0.55097  0.85894
    153   2.83851  5.38513  2.05956  2.62442  4.98833  1.63427  3.78141  4.50624  2.20028  3.87561  4.63257  2.35704  4.32756  2.73895  2.73391  2.83374  3.36314  4.04861  6.10382  4.67540   1504 g - - -
          2.68619  4.42226  2.77520  2.73125  3.46355  2.40513  3.72495  3.29354  2.67742  2.69354  4.24691  2.90348  2.73741  3.18147  2.89784  2.37888  2.77521  2.98520  4.58478  3.61505
          0.02416  3.97287  5.28875  0.52569  0.89440  0.56808  0.83612
    154   1.79436  3.21512  5.18057  4.56678  3.68423  4.17725  4.71839  2.22061  4.34102  1.49774  3.54828  4.56110  4.76983  4.46637  4.37254  2.56960  2.47469  2.26659  3.52643  4.05312   1523 l - - -
          2.68618  4.42225  2.77519  2.73123  3.46354  2.40513  3.72494  3.29354  2.67741  2.69355  4.24690  2.90347  2.73739  3.18146  2.89801  2.37887  2.77519  2.98518  4.58477  3.61503
          0.00561  5.58230  6.30465  0.61958  0.77255  0.58301  0.81693
    155   3.48659  6.11191  3.31315  3.33218  5.74171  4.20165  4.81343  5.20964  3.30706  4.75315  5.60576  3.67653  0.37666  4.05822  4.20216  3.18273  4.17969  4.71036  6.93383  5.54112   1524 P - - -
          2.68618  4.42225  2.77519  2.73123  3.46354  2.40513  3.72494  3.29354  2.67741  2.69355  4.24690  2.90347  2.73739  3.18146  2.89801  2.37887  2.77519  2.98518  4.58477  3.61503
          0.00561  5.58230  6.30465  0.61958  0.77255  0.58301  0.81693
    156   3.07101  4.61441  5.12904  4.51945  3.43044  4.37695  4.51816  2.35670  3.77556  2.60999  3.60068  4.50083  4.77095  4.46867  4.03346  3.61828  3.19011  0.66921  5.25505  3.99098   1525 V - - -
          2.68618  4.42225  2.77519  2.73123  3.46354  2.40513  3.72494  3.29354  2.67741  2.69355  4.24690  2.90347  2.73739  3.18146  2.89801  2.37887  2.77519  2.98518  4.58477  3.61503
          0.00561  5.58230  6.30465  0.61958  0.77255  0.58301  0.81693
    157   3.21936  4.93000  5.82219  5.25281  3.97817  5.11865  5.53965  1.29569  5.08495  1.49640  3.77927  5.28496  5.42015  5.22223  5.11875  4.42266  4.03038  1.11862  5.62486  4.78957   1526 v - - -
          2.68618  4.42225  2.77519  2.73123  3.46354  2.40513  3.72494  3.29354  2.67741  2.69355  4.24690  2.90347  2.73739  3.18146  2.89801  2.37887  2.77519  2.98518  4.58477  3.61503
          0.00561  5.58230  6.30465  0.61958  0.77255  0.58301  0.81693
    158   2.37986  4.53449  5.15576  4.54690  3.41626  3.75273  4.76037  2.76166  4.34854  0.66067  3.52613  4.56615  4.46864  4.49240  4.38261  3.62212  3.44826  2.69369  5.27334  4.09719   1527 L - - -
          2.68618  4.42225  2.77519  2.73123  3.46354  2.40513  3.72494  3.29354  2.67741  2.69355  4.24690  2.90347  2.73739  3.18146  2.89801  2.37887  2.77519  2.98518  4.58477  3.61503
          0.00561  5.58252  6.30487  0.61958  0.77255  0.58301  0.81693
    159   3.38219  4.04198  5.98088  5.45276  4.51901  5.27580  5.87682  1.92587  5.32348  2.50956  4.35200  5.50995  5.63761  5.52374  5.40620  4.39413  3.81844  0.47845  6.31235  5.10430   1528 V - - -
          2.68618  4.42225  2.77519  2.73123  3.46354  2.40513  3.72494  3.29354  2.67741  2.69355  4.24690  2.90347  2.73739  3.18146  2.89801  2.37887  2.77519  2.98518  4.58477  3.61503
          0.00561  5.58252  6.30487  0.61958  0.77255  0.58301  0.81693
    160   2.98002  4.52642  5.33532  4.72562  3.55055  4.54763  4.82382  1.55001  4.51529  1.69196  3.24380  4.71286  4.90113  4.58814  4.52344  3.86374  3.55460  1.14058  5.31748  3.94011   1529 v - - -
          2.68618  4.42225  2.77519  2.73123  3.46354  2.40513  3.72494  3.29354  2.67741  2.69355  4.24690  2.90347  2.73739  3.18146  2.89801  2.37887  2.77519  2.98518  4.58477  3.61503
          0.00561  5.58259  6.30493  0.61958  0.77255  0.58301  0.81693
    161   3.40992  6.10963  0.67046  2.94071  5.56307  4.07026  4.04799  5.07570  3.41432  4.54397  5.32681  1.95790  4.29739  3.56797  3.90534  2.79619  3.61968  4.62786  6.68275  5.20957   1530 D - - -
          2.68618  4.42225  2.77519  2.73123  3.46354  2.40513  3.72494  3.29354  2.67741  2.69355  4.24690  2.90347  2.73739  3.18146  2.89801  2.37887  2.77519  2.98518  4.58477  3.61503
          0.00699  5.55904  5.77115  0.61761  0.77486  0.55681  0.85105
    162   1.23588  2.16971  4.80556  4.22922  3.88976  2.55482  4.72741  2.99793  4.10197  2.87006  3.88755  4.38739  3.56121  4.31184  4.26416  3.15800  2.85372  2.00972  5.39876  4.21069   1532 a - - -
          2.68618  4.42225  2.77519  2.73123  3.46354  2.40513  3.72494  3.29354  2.67741  2.69355  4.24690  2.90347  2.73739  3.18146  2.89801  2.37887  2.77519  2.98518  4.58477  3.61503
          0.00559  5.58466  6.30701  0.61958  0.77255  0.56353  0.84210
    163   2.57248  5.62698  3.36379  2.63568  4.57365  2.99151  3.70841  4.25410  2.01506  3.88856  4.69024  3.32080  4.16638  2.75283  1.97842  1.92111  2.22934  3.70823  5.30306  4.24423   1533 s - - -
          2.68618  4.42225  2.77519  2.73123  3.46354  2.40513  3.72494  3.29354  2.67741  2.69355  4.24690  2.90347  2.73739  3.18146  2.89801  2.37887  2.77519  2.98518  4.58477  3.61503
          0.00559  5.58595  6.30829  0.61958  0.77255  0.56808  0.83612
    164   2.07911  5.61824  3.20540  2.83185  5.01178  1.62031  3.70713  4.49627  2.09358  3.97284  4.19041  2.97423  4.30112  3.01306  2.53600  2.13447  3.36601  4.05818  6.10205  4.69250   1534 g - - -
          2.68618  4.42225  2.77519  2.73123  3.46354  2.40513  3.72494  3.29354  2.67741  2.69355  4.24690  2.90347  2.73739  3.18146  2.89801  2.37887  2.77519  2.98518  4.58477  3.61503
          0.00559  5.58610  6.30844  0.61958  0.77255  0.56808  0.83612
    165   2.46612  4.55410  4.57642  3.53289  3.64411  3.90121  4.25549  2.53508  3.60475  2.34095  1.41046  4.24551  4.34891  2.52918  3.91161  2.95831  2.77897  2.36798  5.17093  4.04865   1535 m - - -
          2.68618  4.42225  2.77519  2.73123  3.46354  2.40513  3.72494  3.29354  2.67741  2.69355  4.24690  2.90347  2.73739  3.18146  2.89801  2.37887  2.77519  2.98518  4.58477  3.61503
          0.00559  5.58618  6.30852  0.61958  0.77255  0.56808  0.83612
    166   1.57284  5.40567  3.47880  2.87692  4.62475  2.94650  4.18691  3.99830  2.99306  3.52622  3.52047  3.17967  4.38906  3.20927  3.40350  1.84941  1.81374  3.51120  5.90233  4.18164   1536 a - - -
          2.68618  4.42225  2.77519  2.73123  3.46354  2.40513  3.72494  3.29354  2.67741  2.69355  4.24690  2.90347  2.73739  3.18146  2.89801  2.37887  2.77519  2.98518  4.58477  3.61503
          0.00558  5.58664  6.30899  0.61958  0.77255  0.56808  0.83612
    167   2.60229  5.44806  3.41701  2.50359  4.17418  3.20139  3.67061  4.06328  2.81043  3.49843  4.56793  3.36541  4.13376  1.90748  1.41329  3.00915  2.71193  3.85353  6.06242  3.65741   1537 r - - -
          2.68618  4.42225  2.77519  2.73123  3.46354  2.40513  3.72494  3.29354  2.67741  2.69355  4.24690  2.90347  2.73739  3.18146  2.89801  2.37887  2.77519  2.98518  4.58477  3.61503
          0.02859  5.58676  3.71158  0.61958  0.77255  0.56808  0.83612
    168   3.26989  5.23250  4.70104  4.27247  4.44761  2.29818  5.25909  4.66488  4.25228  3.83676  5.16808  4.32880  4.78690  4.53351  4.57906  0.89078  1.23418  4.16588  6.60470  5.39267   1538 s - - -
          2.68618  4.42225  2.77519  2.73123  3.46354  2.40513  3.72494  3.29354  2.67741  2.69355  4.24690  2.90347  2.73739  3.18146  2.89801  2.37887  2.77519  2.98518  4.58477  3.61503
          0.01359  5.56388  4.63953  0.61958  0.77255  0.66849  0.71842
    169   1.55209  4.41775  5.18159  4.56684  2.54735  3.99604  4.50712  1.87828  4.35343  2.19575  3.26336  4.52745  4.75777  4.48610  4.36430  3.37470  3.18105  1.63539  5.17308  4.04717   1539 a - - -
          2.68618  4.42225  2.77519  2.73123  3.46354  2.40513  3.72494  3.29354  2.67741  2.69355  4.24690  2.90347  2.73739  3.18146  2.89801  2.37887  2.77519  2.98518  4.58477  3.61503
          0.01344  5.55900  4.65635  0.61958  0.77255  0.70019  0.68616
    170   0.82599  4.08675  4.27820  3.69404  3.94174  2.40166  4.37580  3.10247  3.61729  2.81884  3.90096  4.02951  4.60174  3.81823  3.74433  3.08858  3.35878  2.90095  5.41566  3.95187   1540 a - - -
          2.68618  4.42225  2.77519  2.73123  3.46354  2.40513  3.72494  3.29354  2.67741  2.69355  4.24690  2.90347  2.73739  3.18146  2.89801  2.37887  2.77519  2.98518  4.58477  3.61503
          0.00578  5.55134  6.27369  0.61958  0.77255  0.73010  0.65751
    171   0.71037  5.14288  3.94858  3.39503  4.38966  4.09052  4.35445  3.80567  3.37249  3.46292  4.30160  3.76702  2.27070  3.72071  3.52737  3.21709  3.48251  3.48238  5.80036  3.81961   1541 a - - -
          2.68618  4.42225  2.77519  2.73123  3.46354  2.40513  3.72494  3.29354  2.67741  2.69355  4.24690  2.90347  2.73739  3.18146  2.89801  2.37887  2.77519  2.98518  4.58477  3.61503
          0.00633  5.55256  6.01895  0.61958  0.77255  0.73010  0.65751
    172   3.06780  4.58668  5.08299  3.68384  3.59615  4.37667  4.64837  1.86655  3.78577  1.20126  2.88760  4.50595  4.65449  3.66513  4.27623  3.60254  2.58846  1.95542  5.19827  3.96139   1542 l - - -
          2.68618  4.42225  2.77519  2.73123  3.46354  2.40513  3.72494  3.29354  2.67741  2.69355  4.24690  2.90347  2.73739  3.18146  2.89801  2.37887  2.77519  2.98518  4.58477  3.61503
          0.02126  5.55201  4.06558  0.61958  0.77255  0.66220  0.72508
    173   1.86801  4.49781  5.18484  4.37174  3.40384  4.36904  4.75871  2.00235  4.22761  1.94552  3.71529  4.57463  4.78419  4.16764  4.38860  3.71813  3.40238  1.14441  5.26003  4.06883   1543 v - - -
          2.68618  4.42225  2.77519  2.73123  3.46354  2.40513  3.72494  3.29354  2.67741  2.69355  4.24690  2.90347  2.73739  3.18146  2.89801  2.37887  2.77519  2.98518  4.58477  3.61503
          0.00582  5.54590  6.26825  0.61958  0.77255  0.75551  0.63445
    174   2.71242  5.10194  3.28398  2.82002  3.77049  3.79454  2.60860  3.91014  2.02597  1.82791  3.22707  3.08750  4.35366  2.78608  2.67871  2.73587  3.24504  3.67748  4.88182  3.39638   1544 l - - -
          2.68618  4.42225  2.77519  2.73123  3.46354  2.40513  3.72494  3.29354  2.67741  2.69355  4.24690  2.90347  2.73739  3.18146  2.89801  2.37887  2.77519  2.98518  4.58477  3.61503
          0.00582  5.54590  6.26825  0.61958  0.77255  0.69457  0.69172
    175   3.10213  5.30276  5.23671  5.26827  6.17705  0.19218  6.14909  5.67774  5.19099  5.37942  6.12132  4.87286  4.94870  5.55154  5.50495  3.35528  3.83183  4.33778  7.50646  6.46682   1545 G - - -
          2.68618  4.42225  2.77519  2.73123  3.46354  2.40513  3.72494  3.29354  2.67741  2.69355  4.24690  2.90347  2.73739  3.18146  2.89801  2.37887  2.77519  2.98518  4.58477  3.61503
          0.00577  5.55392  6.27626  0.61958  0.77255  0.55461  0.85401
    176   3.20517  2.54832  5.20466  4.58921  1.37941  4.13874  4.51906  2.75829  4.37333  1.74820  3.16351  4.55330  4.77116  4.40858  4.26513  3.71912  3.41577  2.66958  5.23254  2.13972   1546 f - - -
          2.68618  4.42225  2.77519  2.73123  3.46354  2.40513  3.72494  3.29354  2.67741  2.69355  4.24690  2.90347  2.73739  3.18146  2.89801  2.37887  2.77519  2.98518  4.58477  3.61503
          0.00891  5.57702  5.28041  0.61958  0.77255  0.63098  0.75944
    177   1.88916  4.39257  3.38275  2.60391  4.82691  3.88790  3.55943  3.45863  2.17667  2.99108  3.82902  3.31727  4.34086  1.99288  2.27943  2.77517  3.13586  3.03739  6.02528  4.54840   1547 a - - -
          2.68618  4.42225  2.77519  2.73123  3.46354  2.40513  3.72494  3.29354  2.67741  2.69355  4.24690  2.90347  2.73739  3.18146  2.89801  2.37887  2.77519  2.98518  4.58477  3.61503
          0.00581  5.57376  6.21420  0.61958  0.77255  0.64500  0.74373
    178   2.29228  5.44882  2.59967  2.39617  4.43543  3.27970  2.61486  4.14384  2.58551  3.23207  3.77485  2.51707  4.32096  2.77945  2.55877  2.42615  2.41394  3.63139  5.97371  4.36791   1548 a - - -
          2.68618  4.42225  2.77519  2.73123  3.46354  2.40513  3.72494  3.29354  2.67741  2.69355  4.24690  2.90347  2.73739  3.18146  2.89801  2.37887  2.77519  2.98518  4.58477  3.61503
          0.00637  5.57288  5.97190  0.61958  0.77255  0.64568  0.74299
    179   3.06844  4.50034  5.05897  4.23660  1.09270  4.38501  3.53713  3.02518  4.08457  2.13602  3.30988  4.23130  3.64583  4.33969  4.21562  3.66082  3.40049  2.86568  4.15165  2.08335   1549 f - - -
          2.68588  4.42228  2.77519  2.73127  3.46362  2.40507  3.72495  3.29348  2.67745  2.69361  4.24693  2.90349  2.73746  3.18150  2.89793  2.37891  2.77524  2.98520  4.58486  3.61510
          0.08267  3.16197  3.29677  1.02489  0.44447  0.51057  0.91667
    180   3.00100  4.91801  1.22874  2.34027  4.80661  3.60116  3.76568  4.41103  2.71987  3.86701  4.41301  3.19883  3.59840  2.81957  2.07678  2.76629  3.34991  3.97198  5.80698  4.47991   1581 d - - -
          2.68616  4.42198  2.77525  2.73129  3.46360  2.40512  3.72500  3.29352  2.67747  2.69337  4.24696  2.90350  2.73741  3.18152  2.89794  2.37878  2.77525  2.98523  4.58482  3.61509
          0.11213  2.81468  3.07581  0.46304  0.99254  0.50802  0.92052
    181   2.65230  5.59414  2.83263  2.46347  4.96557  3.54638  3.98141  4.12309  2.31229  3.86433  4.58862  3.28606  1.24412  3.01733  2.80647  2.70615  3.03197  3.94824  6.07547  4.66577   1585 p - - -
          2.68618  4.42226  2.77519  2.73123  3.46354  2.40512  3.72495  3.29354  2.67741  2.69355  4.24688  2.90347  2.73739  3.18146  2.89799  2.37887  2.77520  2.98519  4.58477  3.61504
          0.03109  4.74216  3.82168  0.64030  0.74894  0.49113  0.94659
    182   2.53484  5.39122  1.80218  1.96124  4.96913  2.41563  3.65971  4.46580  2.54836  3.82710  4.61802  2.78815  3.98361  2.79093  2.66303  2.61951  2.93352  4.02684  6.09239  4.62500   1598 d - - -
          2.68607  4.42220  2.77523  2.73109  3.46360  2.40511  3.72495  3.29356  2.67741  2.69357  4.24694  2.90349  2.73743  3.18147  2.89801  2.37890  2.77521  2.98524  4.58455  3.61507
          0.11473  3.42758  2.57796  0.98279  0.46883  0.53814  0.87666
    183   2.86977  4.27010  5.00897  4.31842  3.51234  4.16516  4.50718  2.09744  4.21491  1.46492  3.62103  4.28947  4.05610  4.43059  4.29050  3.25171  3.06439  1.23485  5.19111  3.96007   1656 v - - -
          2.68622  4.42099  2.77524  2.73127  3.46343  2.40514  3.72496  3.29354  2.67741  2.69359  4.24691  2.90347  2.73736  3.18151  2.89802  2.37887  2.77521  2.98523  4.58485  3.61502
          0.04071  3.56058  4.46803  1.24421  0.33992  0.37369  1.16537
    184   2.85574  5.48201  2.82241  2.58341  4.84701  3.31652  3.16967  4.30436  2.25089  3.64791  4.34865  2.05327  2.82758  2.70685  1.90127  2.78659  2.84311  3.91277  5.28975  4.51764   1709 r - - -
          2.68618  4.42226  2.77520  2.73124  3.46354  2.40513  3.72495  3.29354  2.67741  2.69355  4.24690  2.90346  2.73740  3.18147  2.89801  2.37887  2.77511  2.98519  4.58477  3.61504
          0.02245  4.36340  4.65972  0.47075  0.97959  0.51876  0.90451
    185   3.23873  4.43557  5.18535  4.61773  2.45746  4.40536  4.76565  1.08977  4.40085  1.79994  3.48784  4.59674  4.35306  4.52937  4.37143  3.73260  3.33202  1.92522  4.42163  3.97582   1711 i - - -
          2.68618  4.42225  2.77519  2.73123  3.46354  2.40513  3.72494  3.29354  2.67741  2.69355  4.24690  2.90347  2.73739  3.18146  2.89801  2.37887  2.77519  2.98518  4.58477  3.61503
          0.00559  5.58593  6.30828  0.61958  0.77255  0.58946  0.80884
    186   1.21229  4.40193  2.95605  2.73652  4.60879  3.07611  3.58764  3.83317  2.37434  3.61199  4.27441  3.40306  4.02073  3.14321  2.83836  2.72231  3.21431  2.85455  5.89907  4.20616   1712 a - - -
          2.68618  4.42225  2.77519  2.73123  3.46354  2.40513  3.72494  3.29354  2.67741  2.69355  4.24690  2.90347  2.73739  3.18146  2.89801  2.37887  2.77519  2.98518  4.58477  3.61503
          0.00768  5.58604  5.54769  0.61958  0.77255  0.58243  0.81767
    187   2.78520  5.35091  4.34275  4.05673  5.36084  0.30280  5.08018  4.88846  4.28613  4.52537  4.56771  4.22373  4.89862  4.38923  4.53378  3.57440  3.89787  4.37413  6.79395  5.57747   1713 G - - -
          2.68618  4.42225  2.77519  2.73123  3.46354  2.40513  3.72494  3.29354  2.67741  2.69355  4.24690  2.90347  2.73739  3.18146  2.89801  2.37887  2.77519  2.98518  4.58477  3.61503
          0.00559  5.58482  6.30716  0.61958  0.77255  0.57806  0.82322
    188   3.43760  4.88316  6.19238  5.69533  4.02357  5.55494  6.25085  1.98139  5.60488  2.70388  4.28968  5.79248  5.87923  5.82734  5.71887  5.02674  4.23385  0.40039  6.62711  5.41154   1714 V - - -
          2.68618  4.42225  2.77519  2.73123  3.46354  2.40513  3.72494  3.29354  2.67741  2.69355  4.24690  2.90347  2.73739  3.18146  2.89801  2.37887  2.77519  2.98518  4.58477  3.61503
          0.00558  5.58689  6.30924  0.61958  0.77255  0.55934  0.84767
    189   3.85735  5.29531  5.43091  5.61958  3.65082  5.53570  6.07117  0.63465  5.50315  1.94433  4.16211  5.70213  5.78591  5.66847  5.57763  4.91879  4.28474  1.61358  6.42231  5.24836   1715 I - - -
          2.68618  4.42225  2.77519  2.73123  3.46354  2.40513  3.72494  3.29354  2.67741  2.69355  4.24690  2.90347  2.73739  3.18146  2.89801  2.37887  2.77519  2.98518  4.58477  3.61503
          0.00556  5.59011  6.31245  0.61958  0.77255  0.57065  0.83278
    190   2.05350  4.09150  5.25838  4.64590  2.31486  4.21063  4.80907  2.53453  4.43401  0.91174  3.73498  4.63416  4.83143  4.56366  4.44383  3.77607  3.49759  2.44494  5.29656  4.08808   1716 l - - -
          2.68618  4.42225  2.77519  2.73123  3.46354  2.40513  3.72494  3.29354  2.67741  2.69355  4.24690  2.90347  2.73739  3.18146  2.89801  2.37887  2.77519  2.98518  4.58477  3.61503
          0.00556  5.59011  6.31245  0.61958  0.77255  0.57065  0.83278
    191   3.55016  6.18210  2.83201  3.22974  5.72839  4.16614  4.81915  5.22471  3.79601  4.74775  5.57278  0.39740  4.83892  3.67565  4.35023  3.62503  3.38089  3.93670  6.92071  5.46828   1717 N - - -
          2.68616  4.42227  2.77521  2.73125  3.46355  2.40514  3.72496  3.29356  2.67739  2.69347  4.24691  2.90348  2.73741  3.18148  2.89802  2.37886  2.77518  2.98516  4.58478  3.61505
          0.01168  4.62530  6.31245  0.83929  0.56566  0.57065  0.83278
    192   3.09727  5.39440  3.30936  2.84737  4.23091  3.07750  3.56790  4.49952  1.90921  3.93001  4.44908  2.33932  4.28919  2.41064  1.33527  3.02178  3.39721  4.06158  6.10476  4.44926   1724 r - - -
          2.68618  4.42225  2.77519  2.73123  3.46354  2.40513  3.72494  3.29354  2.67741  2.69355  4.24690  2.90347  2.73739  3.18146  2.89801  2.37887  2.77519  2.98518  4.58477  3.61503
          0.01158  5.59011  4.85579  0.61958  0.77255  0.57065  0.83278
    193   2.62511  3.78425  5.19237  4.41371  3.67577  4.35863  4.34597  2.16031  4.36830  2.30509  3.59265  4.57195  4.74036  4.50345  4.38350  3.62652  2.89364  0.84273  5.24828  3.88957   1725 v - - -
          2.68618  4.42225  2.77519  2.73123  3.46354  2.40513  3.72494  3.29354  2.67741  2.69355  4.24690  2.90347  2.73739  3.18146  2.89801  2.37887  2.77519  2.98518  4.58477  3.61503
          0.03716  5.58412  3.41965  0.61958  0.77255  0.58887  0.80957
    194   1.67291  5.58021  3.13685  2.79120  4.92554  1.43411  3.74118  4.40806  2.68900  3.90865  4.45370  2.85807  4.23329  3.15741  3.05245  2.47576  3.19393  3.82306  6.06312  4.45182   1726 g - - -
          2.68618  4.42225  2.77519  2.73123  3.46354  2.40513  3.72494  3.29354  2.67741  2.69355  4.24690  2.90347  2.73739  3.18146  2.89800  2.37887  2.77519  2.98518  4.58477  3.61503
          0.03348  5.49493  3.54682  0.61460  0.77840  0.45789  1.00136
    195   3.13704  5.54360  3.13960  2.86887  4.60470  2.01936  3.89883  4.41108  2.85666  3.87785  4.66597  3.01860  4.07353  3.22318  3.03185  1.09092  2.66000  3.99613  6.06524  4.66826   1728 s - - -
          2.68618  4.42225  2.77519  2.73123  3.46354  2.40513  3.72494  3.29354  2.67741  2.69355  4.24690  2.90347  2.73739  3.18146  2.89801  2.37887  2.77519  2.98518  4.58477  3.61503
          0.00605  5.56519  6.11604  0.61958  0.77255  0.48490  0.95648
    196   2.11084  5.54926  2.39621  1.84162  4.97639  3.31458  3.84581  4.36042  2.51813  3.42854  4.62654  3.19971  2.20654  2.79693  3.08576  2.48463  3.15002  3.68109  6.10518  4.27248   1729 e - - -
          2.68618  4.42225  2.77519  2.73123  3.46354  2.40513  3.72494  3.29354  2.67741  2.69355  4.24690  2.90347  2.73739  3.18146  2.89801  2.37887  2.77519  2.98518  4.58477  3.61503
          0.00977  5.59127  5.11804  0.61958  0.77255  0.56301  0.84280
    197   2.77287  5.63317  3.34018  2.79503  4.85892  3.04319  3.86770  4.13118  2.45433  3.90761  4.03770  2.94028  4.23998  3.12529  1.05495  2.57609  3.10242  3.93082  5.03041  4.21529   1730 r - - -
          2.68618  4.42225  2.77519  2.73123  3.46354  2.40513  3.72494  3.29354  2.67741  2.69355  4.24690  2.90347  2.73739  3.18146  2.89801  2.37887  2.77519  2.98518  4.58477  3.61503
          0.00558  5.58719  6.30954  0.61958  0.77255  0.54970  0.86068
    198   3.16232  5.46770  3.29621  2.93281  4.53854  3.96652  0.84394  4.10314  2.92790  3.44117  4.16398  3.43958  4.16545  2.60762  3.20237  3.17391  3.32685  3.70775  5.95083  3.95922   1731 h - - -
          2.68618  4.42225  2.77519  2.73123  3.46354  2.40513  3.72494  3.29354  2.67741  2.69355  4.24690  2.90347  2.73739  3.18146  2.89801  2.37887  2.77519  2.98518  4.58477  3.61503
          0.00556  5.59111  6.31346  0.61958  0.77255  0.56421  0.84120
    199   1.95261  5.02142  3.39179  1.56268  3.31707  3.31651  4.03066  3.68291  2.81970  2.80340  4.43266  3.50339  4.16593  3.13212  2.66857  3.07096  3.32242  3.51343  5.92597  2.43926   1732 e - - -
          2.68618  4.42225  2.77519  2.73123  3.46354  2.40513  3.72494  3.29354  2.67741  2.69355  4.24690  2.90347  2.73739  3.18146  2.89800  2.37887  2.77519  2.98518  4.58477  3.61503
          0.01729  5.39262  4.37449  0.60194  0.79352  0.56421  0.84120
    200   2.12175  5.63317  2.59676  2.01713  4.96164  3.29136  3.90401  4.32437  2.27462  3.63180  4.25630  2.83599  3.88819  2.25801  2.54706  2.32395  2.88500  3.90461  6.09939  4.62367   1734 e - - -
          2.68618  4.42225  2.77519  2.73123  3.46354  2.40513  3.72494  3.29354  2.67741  2.69355  4.24690  2.90347  2.73739  3.18146  2.89801  2.37887  2.77519  2.98518  4.58477  3.61503
          0.01241  5.58034  4.76082  0.61958  0.77255  0.60649  0.78803
    201   3.01274  4.61202  4.71303  3.55764  3.46061  3.84366  4.39563  2.15289  2.32142  1.44859  2.35534  4.03656  4.66254  3.95528  3.24845  3.49904  3.24679  2.34618  4.97349  3.28714   1735 l - - -
          2.68618  4.42225  2.77519  2.73123  3.46354  2.40513  3.72494  3.29354  2.67741  2.69355  4.24690  2.90347  2.73739  3.18146  2.89801  2.37887  2.77519  2.98518  4.58477  3.61503
          0.00565  5.57465  6.29699  0.61958  0.77255  0.63929  0.75007
    202   2.75243  3.58806  5.20776  4.59206  3.53702  4.40801  4.74201  1.92479  4.37558  0.95262  3.59190  4.57252  4.75427  4.13798  4.38148  3.68167  3.24582  2.11114  4.69932  3.52404   1736 l - - -
          2.68618  4.42225  2.77519  2.73123  3.46354  2.40513  3.72494  3.29354  2.67741  2.69355  4.24690  2.90347  2.73739  3.18146  2.89801  2.37887  2.77519  2.98518  4.58477  3.61503
          0.00577  5.57465  6.23638  0.61958  0.77255  0.59614  0.80058
    203   2.73275  5.09802  3.39316  2.41072  4.88896  3.78955  4.06443  3.55566  1.78702  3.64071  4.60152  3.35449  4.33077  2.71746  1.40438  2.81227  2.82400  3.36146  5.98531  4.64446   1737 r - - -
          2.68618  4.42226  2.77520  2.73117  3.46355  2.40513  3.72495  3.29355  2.67741  2.69355  4.24688  2.90347  2.73739  3.18147  2.89801  2.37887  2.77520  2.98519  4.58478  3.61502
          0.01262  4.54429  6.25972  0.59662  0.79999  0.58900  0.80942
    204   2.26237  5.53093  2.49675  1.69966  5.01857  3.09999  3.76421  4.36544  2.37454  3.68592  4.63123  2.85697  3.96990  2.37384  2.57246  2.74913  2.80699  3.60533  5.89653  4.48143   1744 e - - -
          2.68618  4.42225  2.77519  2.73123  3.46354  2.40513  3.72494  3.29354  2.67741  2.69355  4.24690  2.90347  2.73739  3.18146  2.89801  2.37887  2.77519  2.98518  4.58477  3.61503
          0.00870  5.58322  5.31768  0.61958  0.77255  0.54796  0.86306
    205   1.09722  4.30642  3.52491  2.98343  4.27323  3.13116  4.20485  3.50403  3.14927  3.17587  3.75205  3.52193  4.39074  3.37477  3.56679  2.12460  2.98224  2.63931  5.62201  4.39488   1745 a - - -
          2.68618  4.42225  2.77519  2.73123  3.46354  2.40513  3.72494  3.29354  2.67741  2.69355  4.24690  2.90347  2.73739  3.18146  2.89801  2.37887  2.77519  2.98518  4.58477  3.61503
          0.00558  5.58685  6.30919  0.61958  0.77255  0.58345  0.81638
    206   2.96380  3.32794  5.23974  4.55415  3.15934  4.43675  4.77272  1.37136  4.38777  1.50331  2.93418  4.60321  4.79877  4.49346  4.41218  3.64134  3.43617  1.78002  5.09432  4.04903   1746 i - - -
          2.68618  4.42229  2.77518  2.73132  3.46365  2.40523  3.72499  3.29365  2.67751  2.69357  4.24699  2.90355  2.73660  3.18153  2.89801  2.37897  2.77516  2.98518  4.58489  3.61511
          0.17737  2.10186  3.21140  0.36594  1.18267  0.55405  0.85477
    207   2.37112  5.07033  2.67621  1.08036  4.95255  3.36995  3.90252  4.24395  2.55444  3.77116  4.64736  3.14808  3.57603  3.02246  2.95453  2.84038  3.18528  3.80251  6.08479  4.64263   1753 e - - -
          2.68616  4.42227  2.77519  2.73120  3.46355  2.40513  3.72492  3.29356  2.67740  2.69356  4.24689  2.90347  2.73741  3.18147  2.89800  2.37884  2.77521  2.98520  4.58479  3.61505
          0.27162  3.72329  1.54319  0.44016  1.03264  0.48847  0.95079
    208   2.50868  5.36422  2.60738  2.07830  4.78602  3.44447  2.60882  4.33316  2.15599  3.79303  4.38004  2.94946  3.64229  2.60411  2.27869  2.60088  2.84051  3.83157  5.85483  3.68390   1759 e - - -
          2.68618  4.42225  2.77519  2.73123  3.46354  2.40513  3.72494  3.29354  2.67741  2.69355  4.24690  2.90347  2.73739  3.18146  2.89801  2.37887  2.77519  2.98518  4.58477  3.61503
          0.18120  5.35694  1.82626  0.61958  0.77255  1.22006  0.34986
    209   2.52113  4.64301  3.37909  2.57005  3.10137  3.62063  3.21153  2.89628  2.87398  2.62830  3.84512  3.08120  4.13321  3.18631  3.26674  2.90598  3.03870  2.89275  5.38430  1.72562   1760 y - - -
          2.68618  4.42226  2.77521  2.73124  3.46355  2.40510  3.72496  3.29355  2.67741  2.69355  4.24691  2.90348  2.73736  3.18147  2.89801  2.37888  2.77521  2.98513  4.58478  3.61504
          0.18867  4.30461  1.84239  0.74163  0.64691  0.59849  0.79771
    210   2.32887  2.08806  4.04802  3.48587  3.51291  3.96642  3.97415  2.69365  3.65096  2.20334  3.63635  3.82493  4.30215  3.85901  3.81416  2.91473  1.76731  2.33385  5.17546  3.62822   1766 t - - -
          2.68610  4.42131  2.77531  2.73132  3.46359  2.40524  3.72508  3.29366  2.67749  2.69334  4.24702  2.90357  2.73724  3.18160  2.89812  2.37897  2.77496  2.98525  4.58311  3.61506
          0.22813  1.69184  3.92228  0.39142  1.12730  0.26442  1.45952
    211   2.92108  5.34114  2.00330  2.57640  5.00437  1.42427  3.63837  4.46294  2.58263  3.92259  4.69953  2.76611  3.71394  3.01904  2.79760  2.60667  3.22673  4.02873  5.86904  4.65274   1770 g - - -
          2.68615  4.42227  2.77520  2.73122  3.46356  2.40514  3.72487  3.29356  2.67742  2.69352  4.24692  2.90347  2.73742  3.18145  2.89792  2.37888  2.77521  2.98521  4.58479  3.61505
          0.01935  4.23287  5.36913  0.80770  0.59038  0.50307  0.92804
    212   2.95809  4.55064  5.13054  4.53402  3.59200  4.24919  4.74940  1.51641  4.32490  1.56258  3.15660  4.57619  4.60060  4.44022  4.15552  3.64173  3.06655  1.42081  5.24385  4.01193   1777 v - - -
          2.68618  4.42229  2.77524  2.73113  3.46358  2.40515  3.72496  3.29347  2.67743  2.69351  4.24685  2.90347  2.73730  3.18144  2.89804  2.37889  2.77523  2.98522  4.58475  3.61508
          0.07169  2.83717  4.54771  0.38925  1.13186  0.53626  0.87932
    213   2.69783  4.64536  3.24186  2.35039  4.93219  3.82931  3.99978  4.41599  2.29167  3.81430  4.67324  3.34216  1.17225  3.04068  2.59243  2.90248  3.17438  3.86743  6.09104  4.68461   1784 p - - -
          2.68618  4.42225  2.77519  2.73123  3.46354  2.40513  3.72495  3.29354  2.67740  2.69354  4.24689  2.90347  2.73738  3.18147  2.89800  2.37887  2.77519  2.98519  4.58477  3.61503
          0.04267  4.46621  3.49736  0.48675  0.95353  0.50674  0.92245
    214   3.09807  3.58679  5.07625  4.59080  3.45440  4.37554  4.73980  2.24137  4.37407  2.20034  3.61676  4.57043  4.67314  4.45362  4.37952  3.67696  3.30987  0.85444  3.13667  3.62386   1786 v - - -
          2.68619  4.42226  2.77520  2.73121  3.46349  2.40513  3.72495  3.29355  2.67741  2.69352  4.24690  2.90347  2.73739  3.18147  2.89801  2.37887  2.77520  2.98519  4.58467  3.61504
          0.02034  4.59571  4.60156  0.62719  0.76376  0.46972  0.98130
    215   3.06808  4.16635  5.22578  4.61029  2.54908  4.42391  4.71935  2.28607  4.29281  0.87916  3.57293  4.58946  4.78613  4.43708  4.35176  3.72926  3.46054  2.07443  5.00396  3.37907   1792 l - - -
          2.68618  4.42225  2.77519  2.73123  3.46354  2.40513  3.72494  3.29354  2.67741  2.69355  4.24690  2.90347  2.73739  3.18146  2.89801  2.37887  2.77519  2.98518  4.58477  3.61503
          0.01171  5.58690  4.84111  0.61958  0.77255  0.58018  0.82051
    216   2.83021  5.42605  4.52333  4.62970  6.09706  0.21977  5.85356  5.62047  5.01590  5.17315  6.05505  4.65917  4.97585  4.43613  5.23552  3.64007  3.98300  4.72011  7.35408  6.25531   1793 G - - -
          2.68618  4.42225  2.77519  2.73123  3.46354  2.40513  3.72494  3.29354  2.67741  2.69355  4.24690  2.90347  2.73739  3.18146  2.89801  2.37887  2.77519  2.98518  4.58477  3.61503
          0.00561  5.58164  6.30398  0.61958  0.77255  0.61127  0.78233
    217   1.46108  3.34958  4.98440  4.16390  3.02498  3.36797  3.78940  2.79546  3.98180  2.67875  3.47659  4.20115  4.74182  4.26343  3.63781  2.92411  3.06622  2.08584  3.79352  2.16732   1794 a - - -
          2.68618  4.42225  2.77519  2.73123  3.46354  2.40513  3.72494  3.29354  2.67741  2.69355  4.24690  2.90347  2.73739  3.18146  2.89801  2.37887  2.77519  2.98518  4.58477  3.61503
          0.00561  5.58164  6.30398  0.61958  0.77255  0.58794  0.81074
    218   3.66798  5.17377  5.91715  5.32209  3.10575  5.18945  5.54078  1.44990  5.13795  0.97647  3.24451  5.36022  5.44789  5.18788  5.12653  4.52882  4.08766  1.65844  5.57196  4.76537   1795 l - - -
          2.68618  4.42225  2.77519  2.73123  3.46354  2.40513  3.72494  3.29354  2.67741  2.69355  4.24690  2.90347  2.73739  3.18146  2.89801  2.37887  2.77519  2.98518  4.58477  3.61503
          0.00581  5.58451  6.19588  0.61958  0.77255  0.59838  0.79785
    219   2.89188  5.39719  3.22874  2.59182  4.53131  3.48061  3.44867  4.31878  2.67731  3.50186  4.17883  3.34996  1.14449  2.85981  2.55335  2.84550  3.31919  3.95629  5.79021  3.93265   1796 p - - -
          2.68619  4.42220  2.77515  2.73124  3.46352  2.40513  3.72485  3.29355  2.67742  2.69355  4.24690  2.90347  2.73740  3.18147  2.89801  2.37887  2.77520  2.98519  4.58478  3.61500
          0.07367  4.17810  2.88795  0.45942  0.99872  0.52126  0.90084
    220   2.88917  5.56811  3.29151  2.69671  4.35824  3.84346  3.51669  4.31872  1.83300  3.90467  4.46808  3.11437  3.57312  3.00945  1.16550  2.90186  3.26079  3.75540  5.86614  4.26234   1799 r - - -
          2.68613  4.42226  2.77519  2.73127  3.46358  2.40512  3.72494  3.29356  2.67744  2.69354  4.24692  2.90351  2.73735  3.18148  2.89803  2.37886  2.77515  2.98515  4.58481  3.61507
          0.05537  3.64897  3.58093  0.87418  0.53992  0.74376  0.64498
    221   2.83735  4.61797  1.77113  2.34746  4.63989  3.54100  3.51061  3.79366  2.73165  2.68222  3.48954  2.38441  4.27217  2.72315  2.80651  2.49953  2.99065  3.42928  5.81174  4.53169   1817 d - - -
          2.68619  4.42227  2.77519  2.73117  3.46356  2.40508  3.72496  3.29356  2.67738  2.69356  4.24690  2.90348  2.73739  3.18148  2.89802  2.37887  2.77521  2.98520  4.58479  3.61505
          0.03919  3.68765  4.31224  0.47056  0.97990  0.63696  0.75268
    222   2.17445  5.64490  2.34220  1.92651  4.96865  3.28113  3.99200  4.28393  2.12550  3.56636  4.50729  3.04617  2.54341  2.97518  2.86574  2.53943  2.89704  3.66969  6.07636  4.64844   1823 e - - -
          2.68618  4.42225  2.77519  2.73123  3.46354  2.40513  3.72494  3.29354  2.67741  2.69355  4.24690  2.90347  2.73739  3.18146  2.89801  2.37887  2.77519  2.98518  4.58477  3.61503
          0.01106  5.53733  4.95359  0.61958  0.77255  0.77289  0.61930
    223   2.15803  5.21069  2.13915  1.96554  4.72624  2.59408  3.80192  4.34086  2.43585  3.59643  4.55534  2.76131  4.02994  2.85204  2.69475  2.43434  3.07057  3.78639  5.72451  4.55546   1824 e - - -
          2.68618  4.42225  2.77519  2.73123  3.46354  2.40513  3.72494  3.29354  2.67741  2.69355  4.24690  2.90347  2.73739  3.18146  2.89801  2.37887  2.77519  2.98518  4.58477  3.61503
          0.01123  5.53386  4.93112  0.61958  0.77255  0.70396  0.68245
    224   2.74319  4.18046  3.93649  3.93855  2.85468  3.77953  4.55350  1.92817  4.10190  1.25442  3.00005  3.52411  3.92884  3.93123  4.25050  3.45536  3.24344  2.19376  4.95356  3.85144   1825 l - - -
          2.68617  4.42227  2.77520  2.73110  3.46356  2.40515  3.72497  3.29354  2.67741  2.69357  4.24692  2.90349  2.73740  3.18145  2.89802  2.37888  2.77521  2.98520  4.58479  3.61492
          0.04881  3.62701  3.86122  0.48863  0.95053  0.51722  0.90677
    225   2.00433  4.99597  3.00160  2.00143  4.45267  3.47375  3.38067  3.47565  2.55828  3.25642  4.47836  3.01328  3.43511  2.87763  2.93056  2.31626  2.52925  2.87836  5.95354  4.55318   1828 e - - -
          2.68617  4.42226  2.77521  2.73125  3.46353  2.40513  3.72477  3.29355  2.67742  2.69356  4.24691  2.90348  2.73741  3.18148  2.89793  2.37888  2.77521  2.98513  4.58478  3.61505
          0.03300  3.63438  5.10594  0.34969  1.22046  0.57100  0.83232
    226   2.97247  4.60761  5.19539  4.52911  2.57463  4.40220  4.58618  1.57048  4.36590  1.25780  3.00965  4.41884  3.69732  4.20049  4.31837  3.67134  3.04416  2.24634  4.87254  4.01791   1830 l - - -
          2.68618  4.42225  2.77519  2.73123  3.46354  2.40513  3.72494  3.29354  2.67741  2.69355  4.24690  2.90347  2.73739  3.18146  2.89801  2.37887  2.77519  2.98518  4.58477  3.61503
          0.00566  5.57340  6.29575  0.61958  0.77255  0.58095  0.81954
    227   2.81756  5.35700  3.02285  2.31840  4.96187  3.50315  4.09704  4.30257  2.59614  3.86486  4.57975  3.18805  1.05624  3.10953  3.24513  2.68932  3.23779  3.74541  6.08401  4.63404   1831 p - - -
          2.68618  4.42226  2.77520  2.73124  3.46353  2.40513  3.72485  3.29350  2.67741  2.69352  4.24690  2.90347  2.73740  3.18146  2.89801  2.37887  2.77520  2.98519  4.58478  3.61504
          0.05545  4.52978  3.14282  0.61704  0.77553  0.58221  0.81794
    228   2.94969  5.57779  2.73063  1.23478  4.98836  3.63234  3.86092  4.47268  2.77987  3.95008  3.82780  3.32002  4.30813  2.74903  3.27833  1.64213  3.27299  4.03517  6.08008  4.11838   1837 e - - -
          2.68618  4.42225  2.77519  2.73123  3.46354  2.40512  3.72493  3.29354  2.67741  2.69355  4.24688  2.90347  2.73739  3.18146  2.89801  2.37887  2.77519  2.98518  4.58477  3.61503
          0.01126  5.46653  4.96601  0.63579  0.75400  0.46235  0.99372
    229   4.08968  6.16798  4.67250  3.73462  5.93606  4.43305  4.64339  5.11698  2.80326  4.58996  5.47369  4.33296  5.03466  3.72988  0.31177  3.34042  3.99152  4.87997  6.57523  5.48179   1842 R - - -
          2.68618  4.42225  2.77519  2.73123  3.46354  2.40513  3.72494  3.29354  2.67741  2.69355  4.24690  2.90347  2.73739  3.18146  2.89801  2.37887  2.77519  2.98518  4.58477  3.61503
          0.00560  5.58289  6.30524  0.61958  0.77255  0.60811  0.78609
    230   3.11945  5.26771  3.60152  3.16007  4.27714  3.98351  0.72710  3.86214  3.11405  3.16366  4.35239  3.44712  4.18191  3.35342  3.31377  3.28734  3.45803  3.50442  5.78790  3.72411   1843 h - - -
          2.68618  4.42225  2.77519  2.73123  3.46354  2.40513  3.72494  3.29354  2.67741  2.69355  4.24690  2.90347  2.73739  3.18146  2.89801  2.37887  2.77519  2.98518  4.58477  3.61503
          0.00569  5.58289  6.26195  0.61958  0.77255  0.60811  0.78609
    231   3.27918  4.75704  4.89840  4.03874  3.84137  4.42091  4.52698  3.16381  3.96031  0.57601  2.83634  4.43622  4.78368  4.01710  3.37781  3.58831  3.49173  2.97737  5.36042  4.12156   1844 L - - -
          2.68618  4.42225  2.77519  2.73123  3.46354  2.40513  3.72494  3.29354  2.67741  2.69355  4.24690  2.90347  2.73739  3.18146  2.89801  2.37887  2.77519  2.98518  4.58477  3.61503
          0.00576  5.58272  6.22162  0.61958  0.77255  0.60847  0.78566
    232   3.04487  4.80318  5.42709  5.24726  4.78273  0.22398  5.96622  5.28786  5.14523  4.98985  5.77828  4.61434  4.93969  5.35938  4.41105  3.45919  3.70958  4.54424  7.18958  6.09547   1845 G - - -
          2.68618  4.42225  2.77519  2.73123  3.46354  2.40513  3.72494  3.29354  2.67741  2.69355  4.24690  2.90347  2.73739  3.18146  2.89801  2.37887  2.77519  2.98518  4.58477  3.61503
          0.01001  5.45688  5.16772  0.60870  0.78539  0.53574  0.88005
    233   3.33459  4.80457  5.20921  3.96519  3.65374  4.57424  4.46100  2.95543  4.41160  0.48377  3.68935  4.67931  4.92057  4.57232  4.34323  3.86699  3.57631  2.64875  5.40976  4.24511   1847 L - - -
          2.68621  4.42228  2.77513  2.73123  3.46354  2.40513  3.72494  3.29347  2.67741  2.69355  4.24682  2.90347  2.73742  3.18148  2.89801  2.37888  2.77520  2.98518  4.58480  3.61497
          0.04536  3.68332  3.95259  0.61139  0.78219  0.58472  0.81478
    234   3.02748  4.56670  4.35698  3.98574  3.44867  4.24332  3.53188  1.96791  3.71444  2.27920  3.05319  3.99038  4.70987  4.15523  4.00868  3.44422  2.70277  1.11858  5.00301  3.61434   1860 v - - -
          2.68618  4.42225  2.77519  2.73123  3.46354  2.40513  3.72494  3.29354  2.67741  2.69355  4.24690  2.90347  2.73739  3.18146  2.89801  2.37887  2.77519  2.98518  4.58477  3.61503
          0.02069  5.57045  4.09402  0.61958  0.77255  0.64152  0.74759
    235   2.85441  5.29148  3.41157  2.74323  4.32205  3.95572  4.04500  3.69091  2.97023  3.14243  3.47004  3.49709  1.63096  1.91787  3.38705  2.80401  2.07105  3.43388  5.88159  4.49739   1861 p - - -
          2.68619  4.42225  2.77519  2.73123  3.46355  2.40513  3.72495  3.29354  2.67742  2.69349  4.24688  2.90347  2.73740  3.18145  2.89800  2.37888  2.77521  2.98516  4.58474  3.61504
          0.02370  4.32872  4.58141  0.63950  0.74983  0.56514  0.83997
    236   1.29404  4.89913  3.15816  2.89032  4.19516  3.08714  3.77303  3.79913  2.93639  3.50963  4.35419  3.32508  2.78473  3.25519  3.24914  2.24254  2.80059  2.84977  5.47873  4.24453   1874 a - - -
          2.68593  4.42128  2.77515  2.73129  3.46350  2.40525  3.72500  3.29372  2.67758  2.69368  4.24669  2.90356  2.73738  3.18151  2.89788  2.37895  2.77519  2.98507  4.58415  3.61494
          0.07495  2.66261  6.01423  1.17871  0.36770  0.54566  0.86622
    237   2.31301  5.27112  2.59587  2.14277  4.20861  2.58100  3.33062  3.92489  2.70679  3.41574  4.11638  2.56916  3.36389  2.55412  2.77874  2.47310  3.07519  3.18970  5.79118  4.12383   1882 e - - -
          2.68618  4.42225  2.77519  2.73123  3.46354  2.40513  3.72494  3.29354  2.67741  2.69355  4.24690  2.90347  2.73739  3.18146  2.89801  2.37887  2.77519  2.98518  4.58477  3.61503
          0.00913  5.58447  5.23374  0.61958  0.77255  0.58381  0.81593
    238   3.24210  5.93024  2.46584  0.62789  5.26322  3.79982  4.08175  4.64990  3.02743  4.02100  4.98740  3.41534  4.44244  3.34651  3.55356  2.95245  3.52415  4.31887  6.35980  4.93128   1883 E - - -
          2.68617  4.42228  2.77518  2.73125  3.46353  2.40511  3.72497  3.29354  2.67742  2.69352  4.24687  2.90347  2.73740  3.18145  2.89798  2.37888  2.77522  2.98520  4.58481  3.61502
          0.38094  3.64038  1.23601  0.75552  0.63444  0.59451  0.80259
    239   2.62912  5.13972  2.95777  2.55647  4.23713  3.35420  2.29741  3.56313  2.56524  3.10657  4.01651  2.81730  3.87467  2.65089  2.30544  2.49253  2.67849  3.44499  5.19479  3.35500   1896 h - - -
          2.68618  4.42225  2.77519  2.73123  3.46354  2.40513  3.72494  3.29354  2.67741  2.69355  4.24690  2.90346  2.73739  3.18146  2.89800  2.37887  2.77519  2.98518  4.58477  3.61503
          0.18730  4.99563  1.80765  0.59709  0.79942  1.35810  0.29726
    240   2.27886  5.22918  2.62171  2.14479  4.64052  2.40846  3.69843  3.97263  2.42918  3.42368  4.40226  2.96613  2.60488  2.67114  2.73504  2.63419  2.91959  3.65554  5.84333  4.39260   1898 e - - -
          2.68618  4.42225  2.77519  2.73123  3.46354  2.40513  3.72494  3.29354  2.67741  2.69355  4.24690  2.90347  2.73739  3.18146  2.89801  2.37887  2.77519  2.98518  4.58477  3.61503
          0.00948  5.08395  5.73217  0.61958  0.77255  0.73275  0.65505
    241   2.37313  5.31299  2.31300  2.05783  4.23762  2.94882  3.76751  3.46280  2.53152  2.82203  3.87862  2.96966  3.77366  2.69116  2.75810  2.65176  2.96247  3.17560  4.64804  4.19155   1899 e - - -
          2.68621  4.42226  2.77478  2.73077  3.46377  2.40517  3.72505  3.29369  2.67748  2.69337  4.24704  2.90345  2.73751  3.18139  2.89801  2.37905  2.77536  2.98514  4.58492  3.61530
          0.47000  1.05356  3.63794  0.40838  1.09281  1.09961  0.40497
    242   1.81784  4.45207  3.28835  2.92136  3.25856  3.56970  4.12840  2.82067  3.04400  1.86461  3.70764  3.10851  3.93198  3.27256  3.26464  2.57723  2.84265  2.74898  5.14828  3.86684   1935 a - - -
          2.68617  4.42226  2.77520  2.73124  3.46351  2.40513  3.72495  3.29354  2.67741  2.69355  4.24690  2.90347  2.73740  3.18147  2.89801  2.37887  2.77519  2.98519  4.58442  3.61504
          0.08029  4.22689  2.77177  0.50539  0.92450  0.95927  0.48316
    243   2.51922  5.46071  2.23336  1.80382  4.74244  3.39034  3.64701  4.08003  2.41345  3.24530  4.13206  2.93997  3.68913  2.39655  2.60230  2.64396  2.97736  3.38945  5.92545  4.41553   1938 e - - -
          2.68619  4.42226  2.77519  2.73122  3.46353  2.40513  3.72495  3.29355  2.67737  2.69355  4.24690  2.90347  2.73740  3.18147  2.89800  2.37886  2.77520  2.98519  4.58477  3.61504
          0.06521  4.05070  3.08529  0.45916  0.99917  0.96419  0.48012
    244   2.08413  5.43484  2.62039  1.91495  4.73157  3.05139  3.73538  4.04363  2.25761  3.53666  4.45098  2.99319  3.49425  2.44302  2.72456  2.55414  2.86163  3.71889  5.78873  4.34374   1940 e - - -
          2.68618  4.42225  2.77519  2.73123  3.46354  2.40513  3.72494  3.29354  2.67741  2.69355  4.24690  2.90347  2.73739  3.18146  2.89801  2.37887  2.77519  2.98518  4.58477  3.61503
          0.01950  5.35576  4.22771  0.61958  0.77255  1.23331  0.34436
    245   2.03986  4.79075  3.73639  3.15937  2.61607  3.79030  3.71436  2.81392  2.30035  2.35083  3.66178  3.38286  3.97625  3.11818  2.64363  2.75251  2.91919  2.65029  4.44204  3.65193   1941 a - - -
          2.68619  4.42226  2.77518  2.73123  3.46355  2.40513  3.72495  3.29353  2.67741  2.69355  4.24690  2.90343  2.73740  3.18147  2.89801  2.37887  2.77520  2.98518  4.58454  3.61504
          0.02232  3.93304  5.99632  0.43888  1.03496  0.30516  1.33562
    246   2.98241  4.55111  5.03882  4.38360  2.92493  4.26250  4.57892  1.44544  4.25721  1.44089  3.42160  4.50577  4.54932  4.08167  4.04988  3.51252  3.28308  1.88359  3.68008  3.81279   1943 l - - -
          2.68586  4.42185  2.77509  2.73119  3.46363  2.40519  3.72493  3.29361  2.67753  2.69359  4.24698  2.90337  2.73734  3.18156  2.89799  2.37897  2.77517  2.98526  4.58486  3.61517
          0.19966  1.82840  3.89599  0.24271  1.53481  0.61499  0.77794
    247   2.37610  5.51511  1.59563  1.87483  4.93651  3.39401  3.73230  4.40705  2.61235  3.84001  4.60502  2.83507  3.98978  2.62968  2.77600  2.66572  3.00156  3.90222  6.04784  4.44510   1957 d - - -
          2.68615  4.42229  2.77514  2.73122  3.46352  2.40515  3.72499  3.29349  2.67743  2.69355  4.24695  2.90352  2.73745  3.18150  2.89803  2.37889  2.77524  2.98506  4.58418  3.61499
          0.16966  3.53685  2.06400  0.89275  0.52684  0.62689  0.76411
    248   2.03782  5.36935  2.87647  2.33242  4.28595  3.14389  3.41614  3.63915  2.26696  3.10810  4.42196  3.05811  4.15759  2.61870  2.16526  2.64038  2.78603  3.55219  5.22149  4.01608   1968 a - - -
          2.68616  4.42226  2.77519  2.73124  3.46355  2.40511  3.72496  3.29355  2.67741  2.69356  4.24691  2.90345  2.73741  3.18146  2.89801  2.37885  2.77520  2.98519  4.58468  3.61503
          0.01967  4.05342  6.15876  0.54552  0.86640  0.29860  1.35423
    249   2.19190  3.81333  5.18995  4.58706  2.97993  4.31954  4.67620  2.06723  4.38512  1.10185  2.80434  4.49697  4.75160  4.41549  4.28352  3.59294  3.19704  2.41476  4.11401  3.67080   1976 l - - -
          2.68618  4.42225  2.77519  2.73123  3.46354  2.40513  3.72494  3.29354  2.67741  2.69355  4.24690  2.90347  2.73739  3.18146  2.89801  2.37887  2.77519  2.98518  4.58477  3.61503
          0.11614  5.59137  2.24506  0.61958  0.77255  0.55786  0.84964
    250   1.22069  5.30011  3.23930  2.67471  4.77305  2.41790  4.05437  3.95875  2.64845  3.64551  4.52213  3.29330  4.11327  3.02170  2.92689  2.37949  2.89321  3.47994  5.98259  4.33984   1977 a - - -
          2.68617  4.42222  2.77520  2.73124  3.46353  2.40514  3.72494  3.29352  2.67736  2.69355  4.24691  2.90347  2.73740  3.18146  2.89799  2.37888  2.77521  2.98520  4.58478  3.61502
          0.03383  4.02357  4.17488  0.54933  0.86118  0.33591  1.25418
    251   2.33375  5.42313  1.80562  1.76259  4.93430  3.41395  3.80554  4.39664  2.42100  3.67781  4.39858  2.95525  4.29618  2.76177  2.55923  2.59037  3.06264  3.87775  6.10099  4.53942   1982 e - - -
          2.68618  4.42226  2.77520  2.73124  3.46354  2.40513  3.72495  3.29353  2.67741  2.69349  4.24690  2.90347  2.73740  3.18147  2.89801  2.37887  2.77520  2.98519  4.58477  3.61501
          0.17082  4.53410  1.92216  0.54266  0.87036  0.60618  0.78840
    252   2.21962  4.37143  4.46574  3.54001  3.02622  3.87616  3.51927  2.27817  3.37309  1.75849  3.11827  3.93722  4.59916  3.25340  2.93059  3.08774  2.71344  2.22473  3.77741  3.83502   1987 l - - -
          2.68618  4.42225  2.77519  2.73123  3.46354  2.40513  3.72494  3.29354  2.67741  2.69355  4.24690  2.90347  2.73739  3.18146  2.89801  2.37887  2.77519  2.98518  4.58477  3.61503
          0.01114  5.42595  5.00976  0.61958  0.77255  1.00173  0.45767
    253   2.11442  4.40156  5.12019  4.50748  3.18477  3.78238  4.67194  1.73598  4.29561  1.94747  3.00273  4.49635  4.69923  4.42907  4.00628  3.62884  3.30655  1.36007  5.16664  3.99151   1988 v - - -
          2.68618  4.42225  2.77519  2.73123  3.46354  2.40513  3.72494  3.29354  2.67741  2.69355  4.24690  2.90347  2.73739  3.18146  2.89801  2.37887  2.77519  2.98518  4.58477  3.61503
          0.00829  5.43702  5.54553  0.61958  0.77255  1.07921  0.41531
    254   1.96543  4.99436  3.10008  1.47993  4.74328  3.15179  3.97190  4.22806  2.46233  2.98088  4.22424  3.15404  4.14734  2.94742  2.71167  2.48969  2.99507  3.82384  6.01079  4.58020   1989 e - - -
          2.68618  4.42225  2.77519  2.73124  3.46354  2.40513  3.72495  3.29353  2.67741  2.69355  4.24690  2.90347  2.73740  3.18147  2.89800  2.37887  2.77516  2.98519  4.58477  3.61503
          0.01304  4.71890  5.51318  0.59450  0.80261  0.37814  1.15560
    255   2.08263  5.57852  2.63244  1.81399  4.98698  3.42530  3.77855  4.39652  2.05887  3.57223  4.57367  3.06128  3.90690  2.35344  2.49948  2.74761  2.91105  3.83739  6.01294  4.64947   1994 e - - -
          2.68618  4.42225  2.77519  2.73123  3.46354  2.40513  3.72494  3.29354  2.67741  2.69355  4.24690  2.90347  2.73739  3.18146  2.89801  2.37887  2.77519  2.98518  4.58477  3.61503
          0.01769  5.56886  4.28925  0.61958  0.77255  0.66174  0.72557
    256   2.82827  3.72123  3.33690  2.72499  4.12302  2.93853  2.09625  4.23246  2.82419  3.81984  4.57280  2.52312  4.32619  2.55518  2.42117  2.53371  2.49872  3.89311  4.76835  2.70240   1995 h - - -
          2.68618  4.42226  2.77520  2.73122  3.46354  2.40513  3.72495  3.29352  2.67741  2.69353  4.24686  2.90344  2.73740  3.18146  2.89801  2.37887  2.77520  2.98518  4.58477  3.61504
          0.00833  5.06109  6.23639  0.72180  0.66529  0.43679  1.03876
    257   3.02514  3.30790  5.22338  4.60729  3.05450  4.23286  4.75361  1.76306  4.35963  1.46588  3.54710  4.56679  4.78302  4.09758  4.20943  3.62659  3.33799  1.44084  3.96077  4.06850   2001 v - - -
          2.68618  4.42225  2.77519  2.73123  3.46354  2.40513  3.72494  3.29354  2.67741  2.69355  4.24690  2.90347  2.73739  3.18146  2.89801  2.37887  2.77519  2.98518  4.58477  3.61503
          0.00691  5.59638  5.75256  0.61958  0.77255  0.54327  0.86952
    258   3.26178  5.78450  0.63002  2.62541  5.36228  3.91591  4.19539  4.83782  3.16871  4.27922  5.09556  2.61231  4.51544  3.39830  3.35754  3.07507  3.70456  4.40440  6.46739  4.98399   2002 D - - -
          2.68568  4.42237  2.77527  2.73124  3.46351  2.40524  3.72493  3.29361  2.67746  2.69361  4.24693  2.90346  2.73748  3.18149  2.89774  2.37891  2.77522  2.98526  4.58489  3.61514
          0.16450  2.06799  3.67915  0.33725  1.25081  0.50735  0.92153
    259   2.34767  4.49388  4.92697  4.23062  3.15032  4.08215  4.73799  2.07092  4.20718  1.06062  3.05052  4.56637  4.50091  4.47868  4.32030  3.68324  3.27812  2.14065  3.84634  3.88601   2013 l - - -
          2.68514  4.42234  2.77529  2.73131  3.46358  2.40521  3.72499  3.29361  2.67750  2.69363  4.24696  2.90351  2.73749  3.18153  2.89810  2.37892  2.77527  2.98526  4.58473  3.61511
          0.13825  2.10740  4.88419  0.19756  1.71886  0.61700  0.77557
    260   2.65912  5.51457  1.28207  1.79216  4.80341  3.31455  3.92244  4.47597  2.60107  3.93665  4.70829  2.94315  3.67171  2.91946  3.20155  2.79675  3.23673  3.97385  6.09997  4.67667   2025 d - - -
          2.68618  4.42225  2.77519  2.73123  3.46354  2.40513  3.72494  3.29354  2.67741  2.69355  4.24690  2.90347  2.73739  3.18146  2.89801  2.37887  2.77519  2.98518  4.58477  3.61503
          0.00846  5.57287  5.37638  0.61958  0.77255  0.64524  0.74347
    261   1.60318  5.45084  3.26939  2.57924  4.62780  3.01017  3.77046  4.27741  2.19601  2.90819  4.32894  3.25761  4.25124  2.66020  2.00100  2.76048  3.12999  3.66078  5.42326  4.54287   2026 a - - -
          2.68618  4.42225  2.77519  2.73123  3.46354  2.40513  3.72494  3.29354  2.67741  2.69355  4.24690  2.90347  2.73739  3.18146  2.89801  2.37887  2.77519  2.98518  4.58477  3.61503
          0.00577  5.57060  6.24416  0.61958  0.77255  0.64674  0.74181
    262   3.23563  4.50624  5.23455  4.61955  3.13539  4.23919  4.70121  1.61056  4.05470  0.97574  3.48123  4.60229  4.79837  4.53204  4.38934  3.75042  3.46813  2.10579  4.83215  4.08583   2027 l - - -
          2.68505  4.42175  2.77524  2.73121  3.46376  2.40521  3.72497  3.29375  2.67769  2.69364  4.24708  2.90376  2.73733  3.18149  2.89808  2.37891  2.77494  2.98547  4.58473  3.61539
          0.17759  1.88879  4.46873  1.28124  0.32530  0.63894  0.75046
    263   2.83079  4.51597  4.04222  3.15191  3.36342  3.96624  4.24460  2.29735  3.62802  1.12603  3.23183  4.23546  4.00512  3.56369  3.21242  3.45793  3.29653  2.39441  3.85468  3.54841   2057 l - - -
          2.68580  4.42225  2.77521  2.73130  3.46359  2.40513  3.72500  3.29353  2.67747  2.69350  4.24699  2.90354  2.73748  3.18154  2.89807  2.37893  2.77516  2.98503  4.58487  3.61508
          0.16485  2.15110  3.33479  0.33753  1.25012  0.64168  0.74741
    264   1.87132  5.43378  2.59884  1.77388  4.92342  3.26709  3.93276  4.41739  2.34043  3.80387  4.65985  2.86644  4.07395  2.70519  2.54580  2.43851  2.92320  3.90223  6.07794  4.61777   2075 e - - -
          2.68613  4.42221  2.77520  2.73124  3.46353  2.40513  3.72497  3.29355  2.67743  2.69351  4.24691  2.90348  2.73740  3.18146  2.89800  2.37886  2.77519  2.98519  4.58479  3.61505
          0.06298  3.62515  3.36992  0.58200  0.81821  0.46686  0.98609
    265   2.54304  4.11902  4.80042  4.09597  3.55277  4.29986  4.11079  1.56238  4.12846  1.21739  3.17897  4.45732  4.66980  4.33983  4.08913  3.56846  3.30858  2.14530  5.17482  3.90986   2113 l - - -
          2.68608  4.42227  2.77517  2.73125  3.46357  2.40513  3.72497  3.29359  2.67742  2.69356  4.24687  2.90350  2.73736  3.18144  2.89798  2.37890  2.77517  2.98520  4.58477  3.61509
          0.18825  3.90257  1.88782  1.38812  0.28707  0.68525  0.70111
    266   1.01791  3.92431  4.14777  3.52042  3.25713  3.69806  4.24613  3.04010  3.51398  2.83709  3.11246  3.79852  4.27289  3.81656  3.79913  2.38756  2.83634  2.81864  4.98049  4.04949   2163 a - - -
          2.68619  4.42198  2.77518  2.73124  3.46355  2.40513  3.72496  3.29352  2.67739  2.69356  4.24693  2.90350  2.73740  3.18143  2.89799  2.37887  2.77521  2.98517  4.58477  3.61505
          0.11828  3.11094  2.70318  0.84766  0.55934  0.96201  0.48146
    267   2.38396  4.90936  2.90088  2.24603  4.68918  3.06205  3.56498  4.35203  2.11391  3.42511  4.28543  2.91045  4.08884  2.53480  1.92945  2.53754  2.85088  3.62324  5.91423  4.30982   2188 r - - -
          2.68612  4.42230  2.77522  2.73125  3.46355  2.40512  3.72499  3.29340  2.67748  2.69363  4.24698  2.90350  2.73740  3.18141  2.89799  2.37886  2.77509  2.98524  4.58472  3.61498
          0.21298  2.32801  2.36087  0.72297  0.66419  1.15195  0.37983
    268   2.39553  4.67797  2.89706  2.16501  4.67516  3.04498  3.88539  3.88904  2.42543  3.18574  4.31746  2.80915  3.56620  2.60445  2.77201  1.98424  2.51074  3.49821  5.65641  4.49577   2234 s - - -
          2.68621  4.42225  2.77520  2.73121  3.46349  2.40515  3.72495  3.29335  2.67737  2.69357  4.24689  2.90347  2.73740  3.18144  2.89798  2.37892  2.77521  2.98520  4.58481  3.61506
          0.11686  3.12256  2.71441  0.86918  0.54351  0.89425  0.52579
    269   1.35897  4.88678  3.07398  2.55568  4.31757  3.34466  3.95168  3.79909  2.55905  3.49105  4.42020  3.10379  3.48166  2.80168  2.91570  2.43118  2.77000  3.15592  5.59174  4.25982   2250 a - - -
          2.68618  4.42218  2.77533  2.73112  3.46363  2.40532  3.72509  3.29344  2.67743  2.69351  4.24680  2.90349  2.73722  3.18148  2.89766  2.37885  2.77526  2.98518  4.58497  3.61521
          0.38398  1.51063  2.32192  1.15026  0.38061  0.44833  1.01803
    270   2.66572  5.47587  2.99113  2.42649  4.68899  3.16849  3.96148  4.19502  2.53255  3.55423  4.47531  2.97938  1.33573  2.93537  3.00893  2.64554  3.02045  3.47479  5.77712  4.35711   2337 p - - -
          2.68586  4.42251  2.77529  2.73136  3.46360  2.40516  3.72504  3.29369  2.67756  2.69346  4.24702  2.90368  2.73673  3.18142  2.89790  2.37899  2.77539  2.98522  4.58397  3.61527
          0.38441  1.53932  2.25740  1.01784  0.44844  0.60301  0.79222
    271   2.04156  4.96936  2.68808  2.29970  4.50819  3.36990  3.83957  3.87725  2.43342  3.46696  4.40852  3.04971  2.08115  2.83638  2.99512  2.54886  2.74745  3.25151  5.69231  4.50925   2383 a - - -
          2.68531  4.42222  2.77522  2.73141  3.46374  2.40518  3.72511  3.29354  2.67754  2.69377  4.24689  2.90356  2.73715  3.18162  2.89784  2.37893  2.77521  2.98518  4.58501  3.61539
          0.26924  1.84748  2.54582  1.35939  0.29681  0.51434  0.91105
    272   2.67822  4.38250  4.24906  3.82160  2.93664  3.69218  4.08046  2.33373  3.67658  1.27884  3.30786  3.98702  3.67058  3.80345  3.68418  3.23331  3.11375  1.94767  4.36265  3.91445   2472 l - - -
          2.68354  4.42264  2.77508  2.73072  3.46213  2.40570  3.72507  3.29420  2.67812  2.69415  4.24762  2.90399  2.73669  3.18180  2.89799  2.37935  2.77506  2.98550  4.58532  3.61595
          0.94054  0.61336  2.68742  1.36755  0.29401  0.50840  0.91994
    273   2.51892  5.09835  2.88793  2.45714  3.88206  3.47745  3.94518  3.70820  2.58972  3.16067  4.39891  3.20979  1.48608  2.96227  3.15827  2.59741  3.02869  3.19672  5.66240  3.97158   2630 p - - -
          2.68434  4.42334  2.77521  2.73024  3.46286  2.40627  3.72527  3.29313  2.67844  2.69364  4.24764  2.90473  2.73585  3.18164  2.89833  2.37924  2.77548  2.98485  4.57961  3.61634
          1.25265  0.34216  5.51755  1.66477  0.20978  0.45012  1.01487
    274   2.65924  5.48089  3.14187  2.45089  4.44331  3.43681  3.99913  3.87005  2.57927  3.17301  4.56803  3.15620  1.27583  2.98221  3.01018  2.69481  2.97272  3.64399  5.56749  4.21451   2781 p - - -
          2.68202  4.42178  2.77582  2.73066  3.46507  2.40458  3.72580  3.29393  2.67839  2.69469  4.24925  2.90535  2.73461  3.18188  2.89767  2.37927  2.77553  2.98500  4.58760  3.61784
          1.56061  0.26531  3.77131  2.06634  0.13542  0.64935  0.73895
    275   2.58003  5.30658  2.82813  2.49473  4.19707  3.02248  3.78773  4.20516  2.12661  3.67142  4.49580  2.91460  2.58878  2.33268  2.05188  2.58016  3.02731  3.62505  5.69704  4.47173   3199 r - - -
          2.68623  4.42249  2.77532  2.73143  3.46382  2.40492  3.72510  3.29373  2.67727  2.69324  4.24706  2.90342  2.73697  3.18163  2.89795  2.37896  2.77538  2.98528  4.58488  3.61498
          0.49668  1.27031  2.20086  0.60221  0.79319  0.61334  0.77988
    276   2.68761  3.87531  4.69919  4.26292  3.35236  3.93267  4.59192  2.30756  3.49188  1.47191  3.42450  4.38039  2.90085  4.27730  3.62540  3.50178  2.99236  1.52427  5.17410  3.93581   3265 l - - -
          2.68588  4.42227  2.77532  2.73130  3.46371  2.40459  3.72517  3.29361  2.67719  2.69379  4.24714  2.90366  2.73756  3.18150  2.89795  2.37905  2.77533  2.98487  4.58507  3.61525
          0.25489  1.78266  2.86808  1.08489  0.41240  0.39038  1.12947
    277   3.09590  4.80742  3.40272  2.85636  4.83014  3.91367  3.78072  3.98897  1.98648  3.66708  4.58023  3.00738  3.95540  3.04263  1.22149  2.95681  2.34711  3.16152  6.01035  4.59914   3288 r - - -
          2.68618  4.42226  2.77520  2.73125  3.46345  2.40512  3.72497  3.29353  2.67743  2.69357  4.24693  2.90343  2.73735  3.18148  2.89802  2.37888  2.77521  2.98511  4.58480  3.61506
          0.02481  4.09129  4.85577  0.88407  0.53290  0.36399  1.18711
    278   3.61742  4.95565  5.95003  5.41774  4.37516  5.31022  5.80677  0.63781  5.07487  2.19378  3.86458  5.47290  5.60079  5.46568  5.35247  4.56570  3.86797  1.53821  6.22745  5.04280   3319 I - - -
          2.68616  4.42219  2.77520  2.73123  3.46354  2.40513  3.72495  3.29354  2.67741  2.69355  4.24690  2.90347  2.73739  3.18147  2.89801  2.37887  2.77520  2.98517  4.58477  3.61503
          0.02678  4.83634  3.99077  0.57098  0.83235  0.55626  0.85179
    279   0.73705  5.17960  4.83433  4.40779  4.94894  1.21271  5.27995  4.35582  4.34639  3.92396  4.98958  4.49835  4.81905  4.62296  4.62224  3.30684  3.66087  3.88602  6.06464  4.63216   3322 a - - -
          2.68618  4.42225  2.77519  2.73123  3.46354  2.40513  3.72494  3.29354  2.67741  2.69355  4.24690  2.90347  2.73739  3.18146  2.89801  2.37887  2.77519  2.98518  4.58477  3.61503
          0.00564  5.57634  6.29868  0.61958  0.77255  0.63380  0.75624
    280   3.29352  4.70361  5.38500  4.77872  3.59273  4.60467  4.91515  1.48571  4.57142  2.05446  3.46005  4.76955  4.95228  4.69742  4.58015  3.92321  3.63711  1.01422  5.26260  2.98012   3323 v - - -
          2.68618  4.42225  2.77519  2.73123  3.46354  2.40513  3.72494  3.29354  2.67741  2.69355  4.24690  2.90347  2.73739  3.18146  2.89801  2.37887  2.77519  2.98518  4.58477  3.61503
          0.00564  5.57634  6.29868  0.61958  0.77255  0.63380  0.75624
    281   0.73936  4.50643  5.11721  4.51333  3.15601  4.38041  4.76967  2.40541  4.32696  2.55654  3.63988  4.55707  4.02342  4.48254  4.38045  3.64281  3.48275  2.37091  5.30024  4.12097   3324 a - - -
          2.68618  4.42225  2.77519  2.73123  3.46354  2.40513  3.72494  3.29354  2.67741  2.69355  4.24690  2.90347  2.73739  3.18146  2.89801  2.37887  2.77519  2.98518  4.58477  3.61503
          0.00564  5.57634  6.29868  0.61958  0.77255  0.63101  0.75940
    282   2.91588  4.80753  2.99426  2.74824  3.75569  3.19406  3.49432  4.28957  2.27157  3.13004  3.61547  3.34255  4.33950  2.57012  1.39220  2.92160  3.30649  3.86516  4.12127  3.21384   3325 r - - -
          2.68618  4.42225  2.77519  2.73123  3.46354  2.40513  3.72494  3.29354  2.67741  2.69355  4.24690  2.90347  2.73739  3.18146  2.89801  2.37887  2.77519  2.98518  4.58477  3.61503
          0.00564  5.57668  6.29903  0.61958  0.77255  0.63231  0.75792
    283   4.20638  6.16279  0.27084  3.28872  6.41956  2.68168  5.04268  6.06777  4.43873  5.51910  6.45270  3.61501  5.06494  4.36356  5.19265  4.01232  4.60930  5.46622  7.64669  6.02037   3326 D - - -
          2.68617  4.42225  2.77520  2.73122  3.46354  2.40513  3.72493  3.29354  2.67740  2.69355  4.24690  2.90347  2.73740  3.18147  2.89801  2.37886  2.77520  2.98519  4.58477  3.61503
          0.01148  4.64893  6.29903  0.51497  0.91011  0.62213  0.76960
    284   1.74648  5.66902  2.75926  1.77319  5.01500  3.67116  4.05612  4.26659  2.24202  3.86307  4.57711  3.12525  3.22736  2.84219  2.40731  2.49545  3.25119  3.75034  6.10116  4.68966   3328 a - - -
          2.68618  4.42225  2.77519  2.73123  3.46354  2.40513  3.72494  3.29354  2.67741  2.69355  4.24690  2.90347  2.73739  3.18146  2.89801  2.37887  2.77519  2.98518  4.58477  3.61503
          0.00563  5.57793  6.30028  0.61958  0.77255  0.62686  0.76414
    285   0.46641  4.33267  4.23340  4.07237  4.23084  4.02920  4.89069  3.60682  4.00981  3.50696  4.40486  3.93405  4.61574  4.27836  4.29965  2.91969  3.54630  3.01621  5.88196  4.67807   3329 A - - -
          2.68618  4.42225  2.77519  2.73123  3.46354  2.40513  3.72494  3.29354  2.67741  2.69355  4.24690  2.90347  2.73739  3.18146  2.89801  2.37887  2.77519  2.98518  4.58477  3.61503
          0.00563  5.57785  6.30020  0.61958  0.77255  0.62686  0.76414
    286   4.54973  5.27074  6.09419  5.78272  0.24414  4.73681  4.79989  4.06734  5.54320  2.98240  4.78125  5.38577  5.84395  5.45149  5.46931  4.83886  4.87815  4.11517  4.92589  3.13741   3330 F - - -
          2.68618  4.42225  2.77519  2.73123  3.46354  2.40513  3.72494  3.29354  2.67741  2.69355  4.24690  2.90347  2.73739  3.18146  2.89801  2.37887  2.77519  2.98518  4.58477  3.61503
          0.00563  5.57798  6.30032  0.61958  0.77255  0.62686  0.76414
    287   2.52434  2.62800  3.26346  2.89367  4.68534  2.63466  3.23176  4.33845  2.89380  3.74258  4.60515  2.19745  4.24748  2.65456  3.17043  1.84312  2.50704  3.92229  3.89725  4.28057   3331 s - - -
          2.68618  4.42225  2.77519  2.73123  3.46354  2.40513  3.72494  3.29354  2.67741  2.69355  4.24690  2.90347  2.73739  3.18146  2.89801  2.37887  2.77519  2.98518  4.58477  3.61503
          0.00563  5.57798  6.30032  0.61958  0.77255  0.62686  0.76414
    288   3.30572  4.09859  4.93994  4.13255  0.57286  4.14150  4.53613  3.18012  4.15803  2.73241  3.85393  4.46862  4.78957  3.97587  4.10979  3.70004  3.42923  2.99105  5.24540  3.81952   3332 F - - -
          2.68618  4.42225  2.77519  2.73123  3.46354  2.40513  3.72494  3.29354  2.67741  2.69355  4.24690  2.90347  2.73739  3.18146  2.89801  2.37887  2.77519  2.98518  4.58477  3.61503
          0.00563  5.57798  6.30032  0.61958  0.77255  0.62686  0.76414
    289   2.92618  3.88347  5.05383  4.43069  3.59028  3.71084  4.58075  2.42745  4.25261  2.34607  3.62857  4.47985  4.75078  4.27957  3.49876  3.17428  2.91827  2.55080  5.15997  0.97612   3333 y - - -
          2.68618  4.42225  2.77519  2.73123  3.46354  2.40513  3.72494  3.29354  2.67741  2.69355  4.24690  2.90347  2.73739  3.18146  2.89801  2.37887  2.77519  2.98518  4.58477  3.61503
          0.00586  5.57798  6.18491  0.61958  0.77255  0.62686  0.76414
    290   5.67519  6.52914  4.82707  6.34165  2.56359  6.06028  4.22511  5.25992  6.13367  3.92835  5.75641  5.55605  6.30661  5.74885  5.91183  5.48137  5.85874  5.21353  4.70918  0.18863   3334 Y - - -
          2.68618  4.42225  2.77519  2.73123  3.46354  2.40513  3.72494  3.29354  2.67741  2.69355  4.24690  2.90347  2.73739  3.18146  2.89801  2.37887  2.77519  2.98518  4.58477  3.61503
          0.00745  5.57762  5.61524  0.61958  0.77255  0.62784  0.76302
    291   2.32523  5.66143  3.27934  2.22566  4.93138  3.49921  3.60162  4.40198  2.62037  3.91493  4.51777  3.21659  1.50360  2.14447  2.84249  2.94525  3.09573  3.90462  5.39051  4.41122   3335 p - - -
          2.68618  4.42225  2.77519  2.73123  3.46354  2.40513  3.72494  3.29354  2.67741  2.69355  4.24690  2.90347  2.73739  3.18146  2.89801  2.37887  2.77519  2.98518  4.58477  3.61503
          0.00564  5.57581  6.29815  0.61958  0.77255  0.63568  0.75412
    292   2.20690  5.69469  1.66206  1.33753  4.80837  3.51230  2.78009  4.50251  2.88311  3.93781  4.71750  3.38204  4.34741  3.11330  3.37933  3.05049  3.36923  4.04593  6.12902  4.42324   3336 e - - -
          2.68618  4.42225  2.77519  2.73123  3.46354  2.40513  3.72494  3.29354  2.67741  2.69355  4.24690  2.90347  2.73739  3.18146  2.89801  2.37887  2.77519  2.98518  4.58477  3.61503
          0.00705  5.57581  5.73437  0.61958  0.77255  0.61800  0.77440
    293   2.97762  5.43935  2.61282  2.94862  4.68377  3.79223  3.26141  3.98842  2.94572  2.94033  3.79705  1.09972  4.36541  3.27631  3.42134  2.72507  2.62149  3.35648  5.79405  4.58023   3337 n - - -
          2.68618  4.42225  2.77519  2.73123  3.46354  2.40513  3.72494  3.29354  2.67741  2.69355  4.24690  2.90347  2.73739  3.18146  2.89801  2.37887  2.77519  2.98518  4.58477  3.61503
          0.00564  5.57680  6.29915  0.61958  0.77255  0.63224  0.75800
    294   2.89868  4.59694  5.01378  4.05564  2.74326  4.29904  4.70993  2.07993  4.08198  0.84421  3.62401  4.53669  4.41972  4.36494  3.74038  3.60680  3.26030  2.56364  5.14910  4.01913   3338 l - - -
          2.68618  4.42225  2.77519  2.73123  3.46354  2.40513  3.72494  3.29354  2.67741  2.69355  4.24690  2.90347  2.73739  3.18146  2.89801  2.37887  2.77519  2.98518  4.58477  3.61503
          0.00564  5.57680  6.29915  0.61958  0.77255  0.63224  0.75800
    295   2.58510  5.30759  1.65118  1.30085  4.61079  3.91710  4.04032  4.37882  2.73585  3.49725  4.55959  3.25427  4.29606  2.88672  2.79969  2.99534  3.22624  3.95645  5.89576  4.65141   3339 e - - -
          2.68618  4.42225  2.77519  2.73123  3.46354  2.40513  3.72494  3.29354  2.67741  2.69355  4.24690  2.90347  2.73739  3.18146  2.89801  2.37887  2.77519  2.98518  4.58477  3.61503
          0.00617  5.57680  6.04738  0.61958  0.77255  0.63224  0.75800
    296   1.68824  3.86838  4.04601  3.47627  3.15410  3.08385  4.14377  2.70805  3.66994  1.45923  3.32298  4.06425  4.67972  3.62260  3.25971  3.19159  3.12585  2.64971  4.62631  3.73468   3340 l - - -
          2.68618  4.42225  2.77519  2.73123  3.46354  2.40513  3.72494  3.29354  2.67741  2.69355  4.24690  2.90347  2.73739  3.18146  2.89801  2.37887  2.77519  2.98518  4.58477  3.61503
          0.00564  5.57613  6.29847  0.61958  0.77255  0.63452  0.75543
    297   3.70749  5.41314  6.06762  5.46214  2.81750  5.35957  5.61979  2.93316  5.27446  0.41992  3.39604  5.51953  5.56135  5.24643  5.01140  4.70009  4.33103  3.38117  2.76929  4.74893   3341 L - - -
          2.68618  4.42225  2.77519  2.73123  3.46354  2.40513  3.72494  3.29354  2.67741  2.69355  4.24690  2.90347  2.73739  3.18146  2.89801  2.37887  2.77519  2.98518  4.58477  3.61503
          0.00598  5.57639  6.13173  0.61958  0.77255  0.63452  0.75543
    298   2.47477  5.09577  3.25988  1.48643  4.92394  3.77651  3.79117  4.18972  2.33531  3.80938  4.58197  3.30141  4.29679  2.52257  1.80443  2.76016  2.95675  3.68208  6.00676  4.61655   3342 e - - -
          2.68618  4.42225  2.77519  2.73123  3.46354  2.40513  3.72494  3.29354  2.67741  2.69355  4.24690  2.90347  2.73739  3.18146  2.89801  2.37887  2.77519  2.98518  4.58477  3.61503
          0.00733  5.57595  5.64981  0.61958  0.77255  0.62897  0.76173
    299   1.65698  5.39238  2.90267  2.07746  4.75790  3.50859  3.61712  4.33378  2.45849  3.48486  4.41870  2.93640  4.32140  2.56342  2.16381  2.50652  3.17601  3.96522  5.95002  4.21997   3343 a - - -
          2.68618  4.42225  2.77519  2.73123  3.46354  2.40513  3.72494  3.29354  2.67741  2.69355  4.24690  2.90347  2.73739  3.18146  2.89801  2.37887  2.77519  2.98518  4.58477  3.61503
          0.00594  5.57513  6.15122  0.61958  0.77255  0.63949  0.74985
    300   1.45722  3.63207  3.93797  3.22244  3.58493  3.86147  3.94400  3.15230  3.28837  1.86806  2.84949  3.34840  4.57044  3.23064  2.98741  2.89316  3.12364  3.04043  4.94709  3.47243   3344 a - - -
          2.68618  4.42225  2.77519  2.73123  3.46354  2.40513  3.72494  3.29354  2.67741  2.69355  4.24690  2.90347  2.73739  3.18146  2.89801  2.37887  2.77519  2.98518  4.58477  3.61503
          0.02658  5.57484  3.79683  0.61958  0.77255  0.60292  0.79233
    301   3.32399  5.44111  3.70842  3.54699  4.07757  0.41628  4.68171  4.28939  3.74432  3.95866  4.83336  3.65581  4.77268  4.05873  4.16903  3.48035  3.71069  3.96812  6.22404  4.34111   3345 G - - -
          2.68618  4.42225  2.77519  2.73123  3.46354  2.40513  3.72494  3.29354  2.67741  2.69355  4.24690  2.90347  2.73739  3.18146  2.89801  2.37887  2.77519  2.98518  4.58477  3.61503
          0.07529  5.55884  2.67839  0.61958  0.77255  0.55071  0.85929
    302   0.74836  3.77073  4.70533  4.19616  3.30986  3.81261  4.57352  2.89731  4.07990  2.68598  3.55837  4.27485  4.69295  4.22966  4.19923  3.47617  3.40377  2.33092  4.87332  3.89199   3346 a - - -
          2.68618  4.42225  2.77519  2.73123  3.46354  2.40513  3.72494  3.29354  2.67741  2.69355  4.24690  2.90347  2.73739  3.18146  2.89801  2.37887  2.77519  2.98518  4.58477  3.61503
          0.00602  5.51201  6.23436  0.61958  0.77255  0.43522  1.04164
    303   3.02414  5.23892  2.70835  1.13844  4.99965  3.84368  3.87073  4.37020  2.28488  3.92313  4.67696  2.84927  4.05962  2.77192  2.55437  2.87352  2.79694  3.85074  6.05392  4.59744   3347 e - - -
          2.68618  4.42225  2.77519  2.73123  3.46354  2.40513  3.72494  3.29354  2.67741  2.69355  4.24690  2.90347  2.73739  3.18146  2.89801  2.37887  2.77519  2.98518  4.58477  3.61503
          0.00613  5.58121  6.05829  0.61958  0.77255  0.61232  0.78108
    304   3.43133  4.58631  5.41941  4.81333  3.71408  4.64484  4.99012  1.59123  4.60765  0.97526  3.59004  4.80897  4.37924  4.72854  4.61585  3.94665  3.51233  1.72981  5.18451  4.24842   3348 l - - -
          2.68618  4.42225  2.77519  2.73123  3.46354  2.40513  3.72494  3.29354  2.67741  2.69355  4.24690  2.90347  2.73739  3.18146  2.89801  2.37887  2.77519  2.98518  4.58477  3.61503
          0.00787  5.58085  5.50462  0.61958  0.77255  0.61139  0.78219
    305   2.73958  3.85654  4.35312  3.16393  3.77293  4.23918  4.08380  2.18118  3.12254  2.48314  3.74938  4.01872  4.65345  3.59958  3.09578  2.86550  2.89013  1.19068  4.98936  4.04583   3349 v - - -
          2.68618  4.42225  2.77519  2.73123  3.46354  2.40513  3.72494  3.29354  2.67741  2.69355  4.24690  2.90347  2.73739  3.18146  2.89801  2.37887  2.77519  2.98518  4.58477  3.61503
          0.00614  5.57913  6.05728  0.61958  0.77255  0.62273  0.76890
    306   2.93473  4.96414  3.08806  2.34727  1.77513  3.94461  4.04679  3.71429  2.93349  3.27184  4.00650  3.53280  2.18082  3.38446  2.87468  3.04434  2.89432  3.36299  4.98266  2.50495   3350 f - - -
          2.68618  4.42225  2.77519  2.73123  3.46354  2.40513  3.72494  3.29354  2.67741  2.69355  4.24690  2.90347  2.73739  3.18146  2.89801  2.37887  2.77519  2.98518  4.58477  3.61503
          0.00563  5.57851  6.30086  0.61958  0.77255  0.62496  0.76633
    307   3.42304  4.35066  5.39925  4.79121  0.75578  4.61784  4.92748  2.12876  4.58081  2.31339  3.76117  4.77738  4.96093  4.69232  4.58288  3.92329  3.58400  2.45190  3.96933  4.12785   3351 f - - -
          2.68595  4.42231  2.77526  2.73130  3.46344  2.40503  3.72501  3.29360  2.67747  2.69361  4.24661  2.90353  2.73738  3.18153  2.89807  2.37877  2.77526  2.98525  4.58483  3.61509
          0.01243  4.55469  6.30086  1.51677  0.24772  0.60679  0.78767
    308   3.67889  6.42374  1.80693  3.08621  5.79017  4.21235  4.64392  5.32061  3.60634  4.79157  5.60270  2.63002  4.80837  3.83039  4.04701  0.61189  4.07850  4.86202  6.91392  5.43166   3365 S - - -
          2.68618  4.42225  2.77519  2.73123  3.46354  2.40513  3.72494  3.29354  2.67741  2.69355  4.24690  2.90347  2.73739  3.18146  2.89801  2.37887  2.77519  2.98518  4.58477  3.61503
          0.00562  5.58075  6.30310  0.61958  0.77255  0.61510  0.77781
    309   2.41015  4.94102  4.27618  3.72596  4.24587  4.11889  4.63363  3.42803  3.61428  2.92449  4.08884  4.06215  0.77346  3.97071  4.01108  2.75298  2.73968  3.31370  5.70984  4.48303   3366 p - - -
          2.68618  4.42225  2.77519  2.73123  3.46354  2.40513  3.72494  3.29354  2.67741  2.69355  4.24690  2.90347  2.73739  3.18146  2.89801  2.37887  2.77519  2.98518  4.58477  3.61503
          0.00562  5.58075  6.30310  0.61958  0.77255  0.61510  0.77781
    310   3.17868  4.52886  5.20028  4.08458  3.39294  4.42558  4.75829  2.26602  4.37716  0.72261  3.06522  4.58154  4.78726  4.51075  4.02735  3.63215  3.26461  2.44919  5.25424  3.96301   3367 l - - -
          2.68618  4.42225  2.77520  2.73123  3.46354  2.40512  3.72494  3.29354  2.67741  2.69355  4.24690  2.90347  2.73739  3.18146  2.89801  2.37886  2.77519  2.98518  4.58477  3.61503
          0.03866  5.46232  3.39101  0.64471  0.74406  0.61442  0.77860
    311   1.94360  5.19481  3.04459  2.41099  4.85204  3.58088  2.52316  4.00561  2.20788  3.83862  4.60205  2.66610  4.29416  2.84486  2.19074  2.61160  2.74222  3.47643  6.00839  4.26963   3373 a - - -
          2.68618  4.42225  2.77519  2.73123  3.46354  2.40512  3.72494  3.29354  2.67741  2.69355  4.24690  2.90347  2.73739  3.18146  2.89801  2.37887  2.77519  2.98518  4.58477  3.61503
          0.01000  5.44414  5.18072  0.61366  0.77950  0.42440  1.06178
    312   2.85444  4.97310  0.87561  2.54054  4.92548  2.86969  4.00459  4.50500  2.90265  3.97514  4.61139  2.92078  4.34384  3.14734  3.38975  2.92729  3.31713  4.05150  6.12656  4.57890   3376 d - - -
          2.68618  4.42225  2.77519  2.73123  3.46354  2.40513  3.72494  3.29354  2.67741  2.69355  4.24690  2.90347  2.73739  3.18146  2.89801  2.37887  2.77519  2.98518  4.58477  3.61503
          0.01057  5.59174  4.99265  0.61958  0.77255  0.55439  0.85431
    313   2.43399  5.44878  2.58326  1.62410  4.98443  3.39938  3.78410  4.37303  2.26788  3.87668  4.67548  3.02862  3.19983  2.77198  2.57238  2.34784  2.68213  3.83045  6.05953  4.58812   3377 e - - -
          2.68619  4.42226  2.77521  2.73117  3.46355  2.40514  3.72496  3.29355  2.67742  2.69349  4.24691  2.90348  2.73741  3.18148  2.89793  2.37888  2.77521  2.98520  4.58478  3.61504
          0.06538  4.56422  2.93994  0.75837  0.63192  0.54180  0.87156
    314   1.87468  4.24061  3.02830  2.19347  4.84614  3.16350  3.27847  3.88074  2.33475  3.69301  4.53864  3.10491  3.16705  2.68740  2.47049  2.48788  2.84807  3.37793  6.00431  4.25404   3381 a - - -
          2.68618  4.42225  2.77519  2.73123  3.46354  2.40513  3.72494  3.29354  2.67741  2.69355  4.24690  2.90347  2.73740  3.18146  2.89801  2.37887  2.77519  2.98517  4.58477  3.61503
          0.11311  5.19972  2.28841  0.58771  0.81102  0.42431  1.06196
    315   3.15208  4.45163  4.85483  4.46526  3.43103  4.36239  4.67454  2.30204  4.14149  0.74449  3.59592  4.48596  3.65932  4.44000  4.30403  3.64904  3.41706  2.23264  5.04931  3.98026   3383 l - - -
          2.68617  4.42224  2.77521  2.73124  3.46357  2.40512  3.72496  3.29356  2.67744  2.69357  4.24693  2.90350  2.73737  3.18149  2.89802  2.37888  2.77523  2.98520  4.58330  3.61506
          0.05127  3.49860  3.92531  0.61879  0.77348  0.31535  1.30761
    316   3.33680  5.24433  4.24792  3.86636  4.62479  3.90537  5.02820  3.76456  4.00687  3.89126  4.80619  4.12077  0.38421  4.31023  4.31788  3.44043  3.70205  3.56339  6.25634  5.03213   3405 P - - -
          2.68606  4.42231  2.77488  2.73122  3.46361  2.40516  3.72501  3.29361  2.67744  2.69362  4.24697  2.90351  2.73727  3.18154  2.89808  2.37886  2.77526  2.98523  4.58485  3.61511
          0.17262  2.22355  2.98931  0.16112  1.90510  0.59476  0.80228
    317   2.18883  5.56653  1.89881  1.66048  4.94184  3.52785  3.92835  4.34828  2.45471  3.76725  4.54837  3.04842  2.61506  2.83859  3.15026  2.86605  3.19770  3.73254  6.01614  4.65287   3412 e - - -
          2.68618  4.42225  2.77520  2.73123  3.46354  2.40512  3.72495  3.29354  2.67741  2.69355  4.24690  2.90347  2.73739  3.18146  2.89801  2.37887  2.77517  2.98518  4.58477  3.61503
          0.56345  4.79809  0.86153  0.54110  0.87253  0.48145  0.96204
    318   2.70316  4.80372  1.91219  2.17832  4.71429  2.14293  3.60825  4.23559  2.45803  3.68763  4.45435  2.48709  3.91420  2.81751  2.96116  2.63757  3.04462  3.78952  5.84673  4.23760   3414 d - - -
          2.68617  4.42226  2.77520  2.73125  3.46355  2.40514  3.72493  3.29355  2.67740  2.69354  4.24691  2.90338  2.73741  3.18146  2.89801  2.37888  2.77520  2.98520  4.58462  3.61504
          0.02653  4.39680  4.27812  0.87549  0.53898  0.14654  1.99286
    319   1.87504  2.16295  5.14011  4.57429  3.70180  4.17009  4.75316  1.96270  4.36620  2.02043  3.69504  4.55136  4.50026  4.50335  4.38525  3.31539  2.51374  1.76317  5.25569  4.07893   3425 v - - -
          2.68617  4.42224  2.77520  2.73122  3.46354  2.40512  3.72494  3.29353  2.67741  2.69355  4.24690  2.90347  2.73739  3.18146  2.89800  2.37887  2.77520  2.98519  4.58477  3.61503
          0.02350  5.15714  4.04719  0.73331  0.65454  0.50990  0.91767
    320   2.76698  5.10073  0.92986  2.71825  5.00660  3.52278  3.33869  4.43104  2.81294  3.97276  4.70822  3.15471  4.33017  2.65712  3.09772  2.77758  3.34313  4.00398  6.08657  4.62135   3439 d - - -
          2.68618  4.42225  2.77519  2.73123  3.46354  2.40513  3.72494  3.29354  2.67741  2.69355  4.24690  2.90347  2.73739  3.18146  2.89801  2.37887  2.77519  2.98518  4.58477  3.61503
          0.00602  5.58345  6.09927  0.61958  0.77255  0.58609  0.81306
    321   1.47524  4.49607  4.95951  4.35945  2.94710  1.46334  4.69768  2.89322  4.11914  2.23578  3.08870  4.37994  4.74362  4.30935  4.26387  3.12774  3.38099  2.62302  5.27092  3.97231   3440 g - - -
          2.68618  4.42225  2.77519  2.73123  3.46354  2.40513  3.72494  3.29354  2.67741  2.69355  4.24690  2.90347  2.73739  3.18146  2.89801  2.37887  2.77519  2.98518  4.58477  3.61503
          0.00559  5.58528  6.30763  0.61958  0.77255  0.59171  0.80605
    322   3.37468  3.64171  5.54392  4.94467  3.82245  4.78035  5.14080  1.80927  4.74611  0.85960  3.63112  4.94670  5.11207  4.86717  4.75710  4.10512  3.73880  1.72967  5.58881  3.94424   3441 l - - -
          2.68618  4.42225  2.77519  2.73123  3.46354  2.40513  3.72494  3.29354  2.67741  2.69355  4.24690  2.90347  2.73739  3.18146  2.89801  2.37887  2.77519  2.98518  4.58477  3.61503
          0.00745  5.58582  5.60698  0.61958  0.77255  0.59273  0.80479
    323   3.44183  4.56596  5.36937  4.78008  2.41857  4.59416  4.70031  2.56413  4.56434  2.52930  3.61372  4.72344  4.94859  4.66714  4.56047  3.90993  3.67264  2.54446  2.48019  0.91957   3442 y - - -
          2.68618  4.42225  2.77519  2.73123  3.46354  2.40513  3.72494  3.29354  2.67741  2.69355  4.24690  2.90347  2.73739  3.18146  2.89801  2.37887  2.77519  2.98518  4.58477  3.61503
          0.00560  5.58409  6.30644  0.61958  0.77255  0.58642  0.81264
    324   4.07514  5.44778  6.39522  5.81690  2.73971  5.75897  6.10944  1.15688  5.66975  0.77576  3.63001  5.93660  5.87622  5.60124  5.62536  5.13520  4.45569  2.78661  6.21914  5.21263   3443 l - - -
          2.68618  4.42225  2.77519  2.73123  3.46354  2.40513  3.72494  3.29354  2.67741  2.69355  4.24690  2.90347  2.73739  3.18146  2.89801  2.37887  2.77519  2.98518  4.58477  3.61503
          0.00559  5.58594  6.30829  0.61958  0.77255  0.59316  0.80425
    325   3.16767  4.66437  4.89351  4.51332  5.29342  0.61962  5.26429  4.42226  4.44506  4.29101  5.23784  4.56017  1.46734  4.69651  4.58092  3.43592  3.78728  4.15877  6.67351  4.98943   3444 G - - -
          2.68618  4.42225  2.77519  2.73123  3.46354  2.40513  3.72494  3.29354  2.67741  2.69355  4.24690  2.90347  2.73739  3.18146  2.89801  2.37887  2.77519  2.98518  4.58477  3.61503
          0.00611  5.58594  6.05651  0.61958  0.77255  0.59316  0.80425
    326   3.38592  3.46756  4.45744  5.22488  6.05305  0.21707  6.10108  5.56038  5.40814  4.96868  6.01790  4.72117  4.96645  5.50439  5.49640  3.30927  3.98162  4.69105  7.40551  6.32832   3445 G - - -
          2.68618  4.42225  2.77519  2.73123  3.46354  2.40513  3.72494  3.29354  2.67741  2.69355  4.24690  2.90347  2.73739  3.18146  2.89801  2.37887  2.77519  2.98518  4.58477  3.61503
          0.00560  5.58396  6.30631  0.61958  0.77255  0.59553  0.80133
    327   3.21648  5.38522  5.17519  5.23558  6.24710  0.16435  6.19700  5.78040  5.51263  5.47756  6.23019  4.91277  5.01578  5.60211  5.58187  3.63173  3.87827  4.82119  7.56371  6.51504   3446 G - - -
          2.68618  4.42225  2.77519  2.73123  3.46354  2.40513  3.72494  3.29354  2.67741  2.69355  4.24690  2.90347  2.73739  3.18146  2.89801  2.37887  2.77519  2.98518  4.58477  3.61503
          0.00560  5.58382  6.30617  0.61958  0.77255  0.59553  0.80133
    328   3.60935  4.96367  4.80421  4.15008  1.18814  4.66027  4.00868  3.44363  4.28782  3.13502  4.18325  3.99940  5.01887  4.33367  3.54566  3.87310  3.83856  3.33409  4.88042  1.04220   3447 y - - -
          2.68617  4.42228  2.77523  2.73118  3.46357  2.40513  3.72498  3.29357  2.67744  2.69354  4.24693  2.90345  2.73735  3.18143  2.89795  2.37887  2.77523  2.98522  4.58455  3.61506
          0.00911  4.92765  6.30617  1.23729  0.34273  0.59553  0.80133
    329   3.71374  5.43105  5.53570  5.26676  4.85518  4.54192  5.90225  3.29700  4.99185  3.34588  4.81170  5.12351  0.29033  5.34417  5.11689  4.02778  4.13772  3.00352  6.66927  5.42344   3461 P - - -
          2.68618  4.42225  2.77519  2.73123  3.46354  2.40513  3.72494  3.29354  2.67741  2.69355  4.24690  2.90347  2.73739  3.18146  2.89801  2.37887  2.77519  2.98518  4.58477  3.61503
          0.00746  5.58393  5.60508  0.61958  0.77255  0.59125  0.80662
    330   3.82446  6.88095  2.94341  0.28953  6.16171  4.30930  4.89533  5.72228  3.79109  5.15305  6.02859  3.66014  4.96828  3.59799  4.01360  3.91726  4.46072  5.25316  7.28651  5.72056   3462 E - - -
          2.68618  4.42225  2.77519  2.73123  3.46354  2.40513  3.72494  3.29354  2.67741  2.69355  4.24690  2.90347  2.73739  3.18146  2.89801  2.37887  2.77519  2.98518  4.58477  3.61503
          0.00561  5.58260  6.30494  0.61958  0.77255  0.60155  0.79399
    331   2.96090  4.49790  4.02431  2.73902  3.75988  4.24862  4.41406  2.72459  3.32552  1.27705  3.11425  3.75866  4.41765  3.44636  3.51368  3.12664  2.25552  2.16909  5.41432  4.15609   3463 l - - -
          2.68618  4.42225  2.77519  2.73123  3.46354  2.40513  3.72494  3.29354  2.67741  2.69355  4.24690  2.90347  2.73739  3.18146  2.89801  2.37887  2.77519  2.98518  4.58477  3.61503
          0.00561  5.58260  6.30494  0.61958  0.77255  0.60155  0.79399
    332   3.03816  4.36118  4.26152  3.78646  1.79551  4.20301  1.50816  3.24899  3.62315  2.82978  3.71555  3.73157  4.25699  3.21672  3.76253  3.26108  3.42349  3.00234  4.60444  2.12617   3464 h - - -
          2.68618  4.42225  2.77519  2.73123  3.46354  2.40513  3.72494  3.29354  2.67741  2.69355  4.24690  2.90347  2.73739  3.18146  2.89801  2.37887  2.77519  2.98518  4.58477  3.61503
          0.00695  5.58260  5.75629  0.61958  0.77255  0.59741  0.79903
    333   0.94344  4.24214  4.83737  4.18218  3.64261  3.16238  3.96358  2.78352  3.61227  2.10425  2.95445  4.37706  4.50195  4.21076  4.12790  3.30046  3.25853  2.72714  4.65699  4.01891   3465 a - - -
          2.68618  4.42225  2.77519  2.73123  3.46354  2.40513  3.72494  3.29354  2.67741  2.69355  4.24690  2.90347  2.73739  3.18146  2.89801  2.37887  2.77519  2.98518  4.58477  3.61503
          0.00561  5.58177  6.30411  0.61958  0.77255  0.59437  0.80276
    334   1.87105  5.51666  2.69009  1.73497  4.68335  2.67265  3.86305  4.21349  2.39050  3.81999  4.46061  3.19536  3.36066  2.63852  2.71436  2.69323  3.17314  3.78946  5.95408  4.56226   3466 e - - -
          2.68618  4.42225  2.77519  2.73123  3.46354  2.40513  3.72494  3.29354  2.67741  2.69355  4.24690  2.90347  2.73739  3.18146  2.89801  2.37887  2.77519  2.98518  4.58477  3.61503
          0.00560  5.58310  6.30545  0.61958  0.77255  0.59927  0.79676
    335   2.00926  5.60203  2.88863  1.65429  4.89206  3.41232  3.93462  4.15036  2.45766  3.75276  4.42151  3.34004  4.00094  2.32491  2.23482  2.86395  2.79544  3.74838  6.00998  4.14926   3467 e - - -
          2.68618  4.42225  2.77519  2.73123  3.46354  2.40513  3.72494  3.29354  2.67741  2.69355  4.24690  2.90347  2.73739  3.18146  2.89801  2.37887  2.77519  2.98518  4.58477  3.61503
          0.00560  5.58310  6.30545  0.61958  0.77255  0.59721  0.79927
    336   3.47158  4.84343  5.20176  4.52128  3.77427  4.70159  5.03768  2.49979  4.51191  0.44942  3.76426  4.74931  4.96427  4.71874  4.39038  3.99588  3.73701  2.88349  5.51854  4.36193   3468 L - - -
          2.68618  4.42225  2.77519  2.73123  3.46354  2.40513  3.72494  3.29354  2.67741  2.69355  4.24690  2.90347  2.73739  3.18146  2.89801  2.37887  2.77519  2.98518  4.58477  3.61503
          0.00583  5.58335  6.18641  0.61958  0.77255  0.59814  0.79814
    337   1.42175  5.37556  3.39730  2.08214  4.84535  3.71241  3.99559  4.23423  2.80112  3.91838  4.51366  3.32283  4.31434  3.00198  3.19375  1.49484  3.16340  3.89387  6.06719  4.62267   3469 a - - -
          2.68618  4.42225  2.77519  2.73123  3.46354  2.40513  3.72494  3.29354  2.67741  2.69355  4.24690  2.90347  2.73739  3.18146  2.89801  2.37887  2.77519  2.98518  4.58477  3.61503
          0.00686  5.58312  5.78486  0.61958  0.77255  0.59918  0.79686
    338   1.41024  5.45426  2.86221  2.18242  4.78661  3.04099  3.95092  4.08909  2.35941  3.75097  4.51673  2.87623  4.29551  2.57326  2.76104  2.54455  3.19808  3.90595  6.09762  4.65613   3470 a - - -
          2.68618  4.42225  2.77519  2.73123  3.46354  2.40513  3.72494  3.29354  2.67741  2.69355  4.24690  2.90347  2.73739  3.18146  2.89801  2.37887  2.77519  2.98518  4.58477  3.61503
          0.00561  5.58187  6.30422  0.61958  0.77255  0.59697  0.79956
    339   2.40607  4.91753  3.37048  2.81169  4.91280  3.71673  4.02697  4.37598  2.80521  3.79887  4.65090  0.86407  4.35110  3.12667  3.18348  2.68099  3.37770  3.97393  5.79898  4.66377   3471 n - - -
          2.68618  4.42225  2.77519  2.73123  3.46354  2.40513  3.72494  3.29354  2.67741  2.69355  4.24690  2.90347  2.73739  3.18146  2.89801  2.37887  2.77519  2.98518  4.58477  3.61503
          0.00772  5.58269  5.53981  0.61958  0.77255  0.60050  0.79527
    340   2.34518  4.74487  3.08994  2.25908  4.50641  3.43477  3.10935  3.50043  2.22873  3.36897  4.58747  3.18075  3.76938  2.57056  2.34295  2.64325  2.22974  3.14038  5.39825  4.46236   3472 k - - -
          2.68618  4.42225  2.77519  2.73123  3.46354  2.40513  3.72494  3.29354  2.67741  2.69355  4.24690  2.90347  2.73739  3.18146  2.89801  2.37887  2.77519  2.98518  4.58477  3.61503
          0.00616  5.58035  6.04487  0.61958  0.77255  0.60266  0.79264
    341   2.15966  3.86330  2.96526  2.56874  4.76497  2.89046  3.79031  4.15800  2.52462  3.61250  4.45788  3.05053  2.96641  2.97681  2.59208  1.79045  2.53694  3.44975  6.00260  4.64214   3473 s - - -
          2.68620  4.42225  2.77521  2.73124  3.46356  2.40513  3.72488  3.29352  2.67741  2.69357  4.24690  2.90333  2.73739  3.18148  2.89801  2.37888  2.77518  2.98520  4.58479  3.61505
          0.02659  4.25038  4.42457  0.79133  0.60375  0.60395  0.79108
    342   2.96625  4.51702  5.13918  4.52284  1.91579  4.35649  4.73049  2.77464  4.32771  1.44905  1.56716  4.55806  4.74131  4.49025  3.96289  3.39699  3.02607  2.63743  4.56437  3.93150   3480 l - - -
          2.68618  4.42225  2.77519  2.73123  3.46354  2.40513  3.72494  3.29354  2.67741  2.69355  4.24690  2.90347  2.73739  3.18146  2.89801  2.37887  2.77519  2.98518  4.58477  3.61503
          0.02247  5.57118  3.99442  0.61958  0.77255  0.58723  0.81163
    343   2.78024  4.25151  4.02504  3.46376  3.92789  4.00982  3.84477  2.87683  2.35366  1.87564  3.00819  3.80686  4.45435  3.33611  1.37713  3.24193  3.31305  3.15665  4.88602  4.26581   3481 r - - -
          2.68618  4.42225  2.77519  2.73123  3.46354  2.40513  3.72494  3.29354  2.67741  2.69355  4.24690  2.90347  2.73739  3.18146  2.89801  2.37887  2.77519  2.98518  4.58477  3.61503
          0.01143  5.56239  4.88886  0.61958  0.77255  0.54558  0.86633
    344   2.06698  5.39937  2.57331  2.01633  4.98098  3.37408  3.58776  4.23492  2.24260  3.74114  4.49080  2.74354  4.20814  2.39362  2.48506  2.51744  2.81335  3.65010  5.97116  4.41751   3482 e - - -
          2.68618  4.42225  2.77519  2.73123  3.46354  2.40513  3.72494  3.29354  2.67741  2.69355  4.24690  2.90347  2.73739  3.18146  2.89801  2.37887  2.77519  2.98518  4.58477  3.61503
          0.00565  5.57518  6.29752  0.61958  0.77255  0.59018  0.80795
    345   1.85822  5.42755  2.49734  2.29418  4.60964  2.83064  3.68717  4.39605  2.76574  3.81768  4.62736  3.20901  4.31269  2.55459  3.01270  1.65179  3.11464  4.01162  4.70799  4.45548   3483 s - - -
          2.68618  4.42225  2.77519  2.73123  3.46354  2.40513  3.72494  3.29354  2.67741  2.69355  4.24690  2.90347  2.73739  3.18146  2.89801  2.37887  2.77519  2.98518  4.58477  3.61503
          0.00562  5.58034  6.30269  0.61958  0.77255  0.60693  0.78751
    346   3.86551  5.09443  5.94925  5.38460  3.88668  5.26516  5.67996  1.06505  5.09852  1.18837  3.36427  5.43269  5.53265  5.32685  5.24667  4.61922  3.92894  1.67133  6.03477  4.81099   3484 i - - -
          2.68619  4.42224  2.77520  2.73124  3.46354  2.40513  3.72495  3.29355  2.67741  2.69353  4.24679  2.90344  2.73740  3.18146  2.89801  2.37887  2.77520  2.98515  4.58477  3.61504
          0.01037  5.07822  5.49977  0.73372  0.65415  0.60442  0.79052
    347   2.37171  4.88374  3.45074  2.83677  4.59300  3.63870  3.50643  4.10697  1.87286  3.15414  4.54804  3.22993  4.32911  2.90719  1.28613  3.01755  3.24611  3.66704  5.71583  3.98683   3489 r - - -
          2.68618  4.42225  2.77519  2.73123  3.46354  2.40513  3.72494  3.29354  2.67741  2.69355  4.24690  2.90347  2.73739  3.18146  2.89801  2.37887  2.77519  2.98518  4.58477  3.61503
          0.00854  5.57937  5.35380  0.61958  0.77255  0.60993  0.78392
    348   1.85730  5.46340  2.42894  1.97166  4.91449  3.43852  3.83452  4.36315  2.30251  3.56673  4.59969  2.86982  4.32274  2.59723  2.39164  2.57537  2.94676  3.84558  5.69303  4.51996   3490 a - - -
          2.68618  4.42225  2.77519  2.73123  3.46354  2.40513  3.72494  3.29354  2.67741  2.69355  4.24690  2.90347  2.73739  3.18146  2.89801  2.37887  2.77519  2.98518  4.58477  3.61503
          0.00621  5.57721  6.02929  0.61958  0.77255  0.62118  0.77070
    349   1.52337  4.71826  4.10134  3.32721  2.19735  4.10588  2.40256  3.32204  3.00694  2.29200  3.65939  3.72952  4.57889  3.66673  2.89796  3.21298  3.38680  3.03520  4.26284  3.24184   3491 a - - -
          2.68618  4.42225  2.77519  2.73123  3.46354  2.40513  3.72494  3.29354  2.67741  2.69355  4.24690  2.90347  2.73739  3.18146  2.89801  2.37887  2.77519  2.98518  4.58477  3.61503
          0.01712  5.54691  4.33740  0.61708  0.77549  0.58457  0.81496
    350   1.46023  3.62224  4.93419  4.43198  3.50354  3.90207  2.78428  1.89587  4.17483  2.45231  3.70503  4.40463  4.74454  4.29772  3.95855  2.72006  3.41456  1.94051  5.05120  3.46478   3493 a - - -
          2.68616  4.42227  2.77521  2.73106  3.46355  2.40515  3.72490  3.29356  2.67743  2.69355  4.24692  2.90348  2.73742  3.18147  2.89800  2.37888  2.77521  2.98521  4.58479  3.61505
          0.08539  3.37388  3.04508  0.32843  1.27316  0.63613  0.75362
    351   1.94053  4.51786  2.67810  1.69003  4.66207  3.27561  3.79273  4.16542  2.52418  3.25432  4.12656  2.89073  4.29553  2.51388  2.60200  2.73295  3.15654  3.79209  5.97939  4.18894   3497 e - - -
          2.68618  4.42225  2.77519  2.73123  3.46354  2.40513  3.72494  3.29354  2.67741  2.69355  4.24690  2.90347  2.73739  3.18146  2.89801  2.37887  2.77519  2.98518  4.58477  3.61503
          0.01058  5.52601  5.02991  0.61958  0.77255  0.53744  0.87765
    352   1.88581  5.30678  2.65753  2.35111  4.94685  2.92190  3.85620  4.39492  2.40036  3.68463  4.53259  2.69018  4.21670  2.53251  2.19806  2.21092  3.15664  3.91527  5.98465  4.68119   3498 a - - -
          2.68618  4.42225  2.77519  2.73123  3.46354  2.40513  3.72494  3.29354  2.67741  2.69355  4.24690  2.90346  2.73739  3.18146  2.89801  2.37887  2.77519  2.98518  4.58477  3.61503
          0.02070  5.52913  4.10336  0.61677  0.77584  0.56450  0.84083
    353   3.22273  5.69096  2.94125  2.81847  5.05644  0.76468  4.06786  4.50244  2.91070  4.01972  4.79376  2.90401  4.40884  3.23359  3.37007  3.08253  3.01249  4.10520  5.99729  4.73335   3500 g - - -
          2.68621  4.42229  2.77523  2.73127  3.46358  2.40492  3.72485  3.29358  2.67745  2.69351  4.24693  2.90350  2.73740  3.18143  2.89803  2.37891  2.77518  2.98522  4.58481  3.61507
          0.06304  2.91184  5.00269  0.26652  1.45262  0.42742  1.05609
    354   2.68828  4.49303  4.29570  3.64780  3.85164  2.94675  4.26923  2.78372  2.18312  1.64365  2.31269  3.81464  4.23500  3.86024  2.35785  3.47877  3.18539  2.52583  5.40825  4.03220   3507 l - - -
          2.68618  4.42225  2.77519  2.73123  3.46354  2.40513  3.72494  3.29354  2.67741  2.69355  4.24690  2.90347  2.73739  3.18146  2.89801  2.37887  2.77519  2.98518  4.58477  3.61503
          0.08035  5.59405  2.61059  0.61958  0.77255  0.50339  0.92755
    355   2.68488  5.21244  3.51527  2.85961  4.27470  3.89342  4.06309  3.77838  2.68226  3.44165  4.34414  3.39226  0.92744  3.31752  3.05441  3.10475  3.16346  3.47149  5.61989  4.06636   3508 p - - -
          2.68618  4.42225  2.77519  2.73123  3.46354  2.40513  3.72494  3.29354  2.67741  2.69355  4.24690  2.90347  2.73739  3.18146  2.89801  2.37887  2.77519  2.98518  4.58477  3.61503
          0.00594  5.52483  6.24718  0.61958  0.77255  0.35195  1.21509
    356   2.95502  3.49266  5.34245  4.73602  3.72055  4.50914  4.91245  1.27756  4.52868  2.21158  3.53835  4.72550  4.91829  4.66551  4.54242  3.72920  2.52883  1.29749  5.39999  4.16547   3509 i - - -
          2.68618  4.42225  2.77519  2.73123  3.46354  2.40513  3.72494  3.29354  2.67741  2.69355  4.24690  2.90347  2.73739  3.18146  2.89801  2.37887  2.77519  2.98518  4.58477  3.61503
          0.00551  5.60020  6.32255  0.61958  0.77255  0.51622  0.90825
    357   3.06911  4.36194  5.20869  4.57828  3.01829  4.43715  2.94067  2.81885  4.38777  1.95283  3.72876  4.58799  4.80037  4.46009  4.40291  3.71201  3.50463  2.46945  3.96901  0.98540   3510 y - - -
          2.68618  4.42225  2.77519  2.73123  3.46354  2.40513  3.72494  3.29354  2.67741  2.69355  4.24690  2.90347  2.73739  3.18146  2.89801  2.37887  2.77519  2.98518  4.58477  3.61503
          0.00631  5.60020  5.95472  0.61958  0.77255  0.51622  0.90825
    358   0.38853  5.18175  5.00343  4.69669  5.41701  2.01283  5.58322  4.84544  4.68299  4.54390  5.37420  4.65866  4.89626  4.56398  4.92008  3.50374  3.53002  4.22470  6.80641  4.10447   3511 A - - -
          2.68618  4.42225  2.77519  2.73123  3.46354  2.40513  3.72494  3.29354  2.67741  2.69355  4.24690  2.90347  2.73739  3.18146  2.89801  2.37887  2.77519  2.98518  4.58477  3.61503
          0.00551  5.59940  6.32175  0.61958  0.77255  0.52019  0.90240
    359   4.17128  6.63911  3.26931  0.23337  6.24802  3.99872  5.09900  5.87136  4.21985  5.34052  6.25022  3.89434  5.05826  4.29798  4.82470  3.40006  4.54815  5.17633  7.44371  5.46910   3512 E - - -
          2.68618  4.42225  2.77519  2.73123  3.46354  2.40513  3.72494  3.29354  2.67741  2.69355  4.24690  2.90347  2.73739  3.18146  2.89801  2.37887  2.77519  2.98518  4.58477  3.61503
          0.00913  5.59940  5.22423  0.61958  0.77255  0.52019  0.90240
    360   3.23396  0.26283  5.70750  5.66661  5.97035  2.60403  5.57050  5.45210  5.51468  5.17547  5.94098  4.99413  4.97262  5.65661  5.36615  3.59051  3.63908  4.63037  7.29585  6.29111   3513 C - - -
          2.68618  4.42225  2.77519  2.73123  3.46354  2.40513  3.72494  3.29354  2.67741  2.69355  4.24690  2.90347  2.73739  3.18146  2.89801  2.37887  2.77519  2.98518  4.58477  3.61503
          0.00553  5.59581  6.31816  0.61958  0.77255  0.53784  0.87710
    361   2.44457  6.02140  3.23515  3.14447  5.88152  0.40639  5.06384  5.04000  4.13701  4.93756  5.77457  3.45362  4.92336  4.25826  4.69480  3.46658  4.19732  4.84378  7.12336  5.70034   3514 G - - -
          2.68618  4.42225  2.77519  2.73123  3.46354  2.40513  3.72494  3.29354  2.67741  2.69355  4.24690  2.90347  2.73739  3.18146  2.89801  2.37887  2.77519  2.98518  4.58477  3.61503
          0.02034  5.59565  4.10921  0.61958  0.77255  0.53784  0.87710
    362   3.13475  5.41690  5.19429  5.25721  6.26665  0.16287  6.22169  5.83217  5.55459  5.51602  6.26810  4.94292  5.04349  5.63380  5.62178  3.58479  4.08852  4.86357  7.56473  6.52799   3515 G - - -
          2.68618  4.42225  2.77519  2.73123  3.46354  2.40513  3.72494  3.29354  2.67741  2.69355  4.24690  2.90347  2.73739  3.18146  2.89801  2.37887  2.77519  2.98518  4.58477  3.61503
          0.00914  5.58092  5.23519  0.61958  0.77255  0.60641  0.78813
    363   2.81093  4.63292  5.19352  4.58163  2.18268  4.29703  4.75057  3.05033  4.37204  1.03071  2.20863  4.57673  4.78452  4.47016  4.38792  3.60022  3.26508  2.86634  5.24448  2.49431   3516 l - - -
          2.68618  4.42225  2.77519  2.73123  3.46354  2.40513  3.72494  3.29354  2.67741  2.69355  4.24690  2.90347  2.73739  3.18146  2.89801  2.37887  2.77519  2.98518  4.58477  3.61503
          0.00563  5.57742  6.29977  0.61958  0.77255  0.61115  0.78247
    364   2.72357  4.51790  5.17484  4.54421  3.66707  4.14329  4.74620  2.34081  4.35546  1.88178  0.91500  4.56453  4.77713  4.33869  4.37662  3.63353  3.34637  2.74752  5.00716  4.00276   3517 m - - -
          2.68618  4.42225  2.77519  2.73123  3.46354  2.40513  3.72494  3.29354  2.67741  2.69355  4.24690  2.90347  2.73739  3.18146  2.89801  2.37887  2.77519  2.98518  4.58477  3.61503
          0.00563  5.57865  6.30100  0.61958  0.77255  0.61609  0.77665
    365   2.67085  4.59668  5.17246  4.56163  2.85522  4.41382  4.73485  2.96942  4.35497  2.53421  3.64756  4.56162  4.70772  4.49193  4.37613  3.59879  3.27469  2.26136  4.15305  0.84802   3518 y - - -
          2.68618  4.42225  2.77519  2.73123  3.46354  2.40513  3.72494  3.29354  2.67741  2.69355  4.24690  2.90347  2.73739  3.18146  2.89801  2.37887  2.77519  2.98518  4.58477  3.61503
          0.00563  5.57865  6.30100  0.61958  0.77255  0.61609  0.77665
    366   4.35132  4.23183  6.55487  5.97901  4.01215  5.90338  6.27827  3.16292  5.81625  0.22428  3.34421  6.12975  5.98390  5.67553  5.74377  5.19268  4.65962  3.40609  6.27475  5.32657   3519 L - - -
          2.68618  4.42225  2.77519  2.73123  3.46354  2.40513  3.72494  3.29354  2.67741  2.69355  4.24690  2.90347  2.73739  3.18146  2.89801  2.37887  2.77519  2.98518  4.58477  3.61503
          0.00606  5.57786  6.09353  0.61958  0.77255  0.61180  0.78170
    367   2.25044  2.29726  4.49280  3.88466  3.42171  1.77055  4.09518  3.21438  3.82164  2.41056  3.19421  4.06870  4.60817  3.85818  4.05279  2.14743  2.37737  2.91530  5.36004  4.13719   3520 g - - -
          2.68618  4.42225  2.77519  2.73123  3.46354  2.40513  3.72494  3.29354  2.67741  2.69355  4.24690  2.90347  2.73739  3.18146  2.89801  2.37887  2.77519  2.98518  4.58477  3.61503
          0.00601  5.57797  6.11251  0.61958  0.77255  0.61219  0.78124
    368   2.91118  5.58265  2.42144  1.63998  5.01580  3.75571  3.93555  4.46167  2.25840  3.96022  4.71025  2.96994  4.31243  2.58027  1.71004  2.64408  3.12399  4.04163  6.09825  4.69002   3521 e - - -
          2.68618  4.42225  2.77519  2.73123  3.46354  2.40513  3.72494  3.29354  2.67741  2.69355  4.24690  2.90347  2.73739  3.18146  2.89801  2.37887  2.77519  2.98518  4.58477  3.61503
          0.00679  5.57740  5.81546  0.61958  0.77255  0.61544  0.77741
    369   2.32835  5.18892  3.12322  2.22467  4.63018  2.49076  3.87432  4.44414  2.47734  3.80858  4.61967  3.17763  4.32276  2.76076  2.91198  1.59989  2.43525  3.94586  4.84580  4.23503   3522 s - - -
          2.68618  4.42225  2.77520  2.73124  3.46354  2.40513  3.72495  3.29352  2.67741  2.69355  4.24690  2.90347  2.73739  3.18147  2.89801  2.37887  2.77520  2.98518  4.58477  3.61490
          0.01316  4.48880  6.29827  0.49138  0.94618  0.49556  0.93963
    370   3.45420  4.82244  5.60393  4.94783  3.47657  4.80325  5.18272  1.32376  4.77771  0.90376  3.07429  5.00608  5.09100  4.87251  4.77808  4.16360  3.81930  2.36149  5.59967  4.22494   3524 l - - -
          2.68622  4.42227  2.77522  2.73113  3.46357  2.40516  3.72497  3.29338  2.67744  2.69350  4.24692  2.90350  2.73743  3.18150  2.89794  2.37890  2.77523  2.98508  4.58466  3.61507
          0.20416  2.94505  2.02443  0.25052  1.50687  0.54625  0.86540
    371   2.83659  4.78624  3.30449  2.03639  4.24432  3.85368  3.51455  2.56897  2.70457  3.03694  4.26262  3.23108  4.31408  2.95086  2.81073  2.68884  1.88830  2.41248  5.62198  4.06997   3531 t - - -
          2.68628  4.42232  2.77517  2.73147  3.46350  2.40520  3.72484  3.29354  2.67758  2.69327  4.24670  2.90370  2.73759  3.18165  2.89822  2.37906  2.77513  2.98518  4.57900  3.61442
          0.51662  0.92975  4.73111  0.40629  1.09696  0.63433  0.75564
    372   2.88955  5.51493  1.38109  2.30971  4.88349  3.02006  3.68347  4.36092  2.51233  3.66251  4.64227  2.77336  4.20693  2.74888  2.96958  2.53833  2.70883  3.73332  5.79379  4.27692   3564 d - - -
          2.68536  4.42281  2.77423  2.73048  3.46324  2.40539  3.72502  3.29404  2.67753  2.69379  4.24681  2.90352  2.73793  3.18127  2.89833  2.37908  2.77531  2.98522  4.58543  3.61562
          0.73050  0.72143  3.43340  0.71291  0.67376  0.79124  0.60383
    373   2.99743  5.57959  2.64593  2.37922  4.91121  0.99407  3.97329  4.45741  2.69597  3.92685  4.66699  2.89387  4.22134  3.07383  3.20155  2.91544  3.30810  4.01019  6.08610  4.58774   3597 g - - -
          2.68620  4.42226  2.77521  2.73121  3.46355  2.40510  3.72495  3.29354  2.67740  2.69356  4.24693  2.90348  2.73741  3.18144  2.89794  2.37888  2.77519  2.98520  4.58479  3.61506
          0.07651  3.11846  3.52567  0.37006  1.17343  0.38098  1.14946
    374   2.75856  4.87204  2.46680  2.11369  4.81160  3.36663  3.64800  3.90176  2.00758  3.70879  4.52255  2.76260  4.27127  2.49078  2.25456  2.69615  2.66418  2.99575  6.00571  4.57563   3617 k - - -
          2.68617  4.42216  2.77520  2.73124  3.46355  2.40512  3.72495  3.29353  2.67742  2.69355  4.24691  2.90347  2.73740  3.18147  2.89798  2.37887  2.77518  2.98519  4.58478  3.61504
          0.07309  4.34278  2.85629  0.55451  0.85415  0.61307  0.78020
    375   2.54644  4.66901  3.17159  2.33049  3.81187  2.85161  3.62479  3.55990  2.40609  3.38586  4.48960  3.13156  3.85874  2.99238  2.17678  2.24995  2.22587  3.20676  5.49316  4.09963   3624 r - - -
          2.68619  4.42227  2.77519  2.73124  3.46353  2.40512  3.72496  3.29354  2.67742  2.69357  4.24690  2.90348  2.73741  3.18148  2.89795  2.37888  2.77521  2.98509  4.58479  3.61505
          0.02787  4.18787  4.39745  0.71625  0.67057  0.52727  0.89212
    376   2.55309  3.88332  4.57383  3.92917  2.42442  3.71391  1.82375  3.01710  3.61299  2.62994  3.73982  4.20016  4.68051  3.97649  3.39322  3.42420  3.11270  2.69732  3.27339  1.79232   3630 y - - -
          2.68618  4.42225  2.77519  2.73123  3.46354  2.40513  3.72494  3.29354  2.67741  2.69355  4.24690  2.90347  2.73739  3.18146  2.89801  2.37887  2.77519  2.98518  4.58477  3.61503
          0.00579  5.55047  6.27281  0.61958  0.77255  0.65087  0.73729
    377   2.33610  5.52165  2.93333  1.97620  4.96028  3.76639  3.95861  4.36455  2.39135  3.69546  4.37321  3.14943  1.60253  2.78239  2.75651  2.69002  3.11670  3.79033  6.08881  4.61835   3631 p - - -
          2.68618  4.42225  2.77519  2.73123  3.46354  2.40513  3.72495  3.29353  2.67740  2.69355  4.24688  2.90345  2.73740  3.18145  2.89801  2.37887  2.77520  2.98519  4.58477  3.61503
          0.00986  5.47164  5.18366  0.71943  0.66754  0.43773  1.03705
    378   3.15908  4.57335  5.09719  4.49163  3.46402  3.47473  4.75340  3.07006  4.30388  2.13727  0.71175  4.54280  4.78899  4.14212  4.36060  3.72109  3.30728  2.85144  4.87278  4.10779   3646 m - - -
          2.68618  4.42225  2.77519  2.73123  3.46354  2.40513  3.72494  3.29354  2.67741  2.69355  4.24690  2.90347  2.73739  3.18146  2.89801  2.37887  2.77519  2.98518  4.58477  3.61503
          0.00583  5.58930  6.17697  0.61958  0.77255  0.54555  0.86637
    379   1.46020  2.65648  5.17362  4.56067  3.51423  4.30840  4.74137  2.92473  4.33190  2.06370  3.65715  4.56074  4.68664  4.49068  4.37322  3.03642  2.77496  1.48740  4.39842  4.02722   3647 a - - -
          2.68618  4.42225  2.77519  2.73123  3.46354  2.40513  3.72494  3.29354  2.67741  2.69355  4.24690  2.90347  2.73739  3.18146  2.89801  2.37887  2.77519  2.98518  4.58477  3.61503
          0.00557  5.58947  6.31182  0.61958  0.77255  0.54829  0.86260
    380   3.50797  6.09155  2.72734  2.86553  5.72095  0.47588  4.65887  5.23311  3.48431  4.71484  5.53006  3.03970  4.79804  3.73108  3.88873  3.45486  4.11261  4.79383  6.86924  5.38334   3648 G - - -
          2.68618  4.42225  2.77519  2.73123  3.46354  2.40513  3.72494  3.29354  2.67741  2.69355  4.24690  2.90347  2.73739  3.18146  2.89801  2.37887  2.77519  2.98518  4.58477  3.61503
          0.00557  5.58927  6.31162  0.61958  0.77255  0.54829  0.86260
    381   2.31128  4.10684  5.23020  4.59558  3.18286  4.36287  4.74140  1.84559  4.39947  1.45717  3.70029  4.59622  4.79413  4.50391  4.34383  3.69244  3.46659  1.36917  5.15250  3.93539   3649 v - - -
          2.68618  4.42225  2.77519  2.73123  3.46354  2.40513  3.72494  3.29354  2.67741  2.69355  4.24690  2.90347  2.73739  3.18146  2.89801  2.37887  2.77519  2.98518  4.58477  3.61503
          0.00567  5.58927  6.25531  0.61958  0.77255  0.54415  0.86830
    382   3.96836  5.26109  5.99686  5.38848  1.81640  5.26169  5.56959  1.73183  5.19719  0.83045  3.31444  5.43336  5.49032  5.19670  5.16079  4.59899  4.23457  2.53916  5.69619  4.13906   3650 l - - -
          2.68618  4.42225  2.77519  2.73123  3.46354  2.40513  3.72494  3.29354  2.67741  2.69355  4.24690  2.90347  2.73739  3.18146  2.89801  2.37887  2.77519  2.98518  4.58477  3.61503
          0.02503  5.56719  3.86820  0.61771  0.77474  0.54639  0.86521
    383   2.87534  5.73351  2.23317  2.70859  5.07322  3.13613  4.07466  4.56018  2.68514  4.02568  4.76035  3.05385  1.06312  3.08688  3.26823  2.84970  3.40131  4.10105  6.16719  4.75143   3652 p - - -
          2.68618  4.42225  2.77519  2.73123  3.46354  2.40513  3.72494  3.29354  2.67741  2.69355  4.24690  2.90347  2.73739  3.18146  2.89801  2.37887  2.77519  2.98518  4.58477  3.61503
          0.03306  5.57026  3.55059  0.61958  0.77255  0.63378  0.75626
    384   1.97268  3.76726  5.09235  4.26196  2.62323  1.63025  3.93955  2.54720  4.28614  2.05417  3.42321  4.40433  4.64756  4.17142  4.24973  3.52590  3.03539  2.16690  5.02351  3.62343   3653 g - - -
          2.68618  4.42225  2.77519  2.73123  3.46354  2.40513  3.72494  3.29354  2.67741  2.69355  4.24690  2.90347  2.73739  3.18146  2.89801  2.37887  2.77519  2.98518  4.58477  3.61503
          0.00583  5.54304  6.26538  0.61958  0.77255  0.54612  0.86558
    385   2.63220  5.41968  2.07241  2.02829  4.06756  3.55892  2.98956  3.86801  2.40163  3.87391  4.55998  3.05917  4.26953  2.84266  2.54813  2.48727  2.65825  2.83882  5.66486  4.19825   3654 e - - -
          2.68597  4.42228  2.77518  2.73126  3.46357  2.40516  3.72498  3.29357  2.67744  2.69358  4.24693  2.90343  2.73743  3.18149  2.89796  2.37890  2.77518  2.98516  4.58480  3.61506
          0.06321  3.01628  4.40043  0.24259  1.53521  0.59825  0.79801
    386   1.60971  3.29053  5.00487  4.40175  2.70196  3.50294  4.70696  2.43255  4.15417  2.75661  3.62754  4.49909  4.70673  4.42130  4.31975  2.60105  1.86790  1.92509  5.24110  3.97553   3656 a - - -
          2.68618  4.42225  2.77519  2.73123  3.46354  2.40513  3.72494  3.29354  2.67741  2.69355  4.24690  2.90347  2.73739  3.18146  2.89801  2.37887  2.77519  2.98518  4.58477  3.61503
          0.00571  5.56416  6.28651  0.61958  0.77255  0.65910  0.72840
    387   2.69429  5.14264  3.32299  2.18974  4.31234  3.20305  3.67997  3.37052  2.38053  3.55793  4.40052  3.27014  4.32836  2.80302  2.16524  2.17764  2.45750  2.44914  5.56288  4.13717   3657 r - - -
          2.68618  4.42225  2.77519  2.73123  3.46354  2.40513  3.72494  3.29354  2.67741  2.69355  4.24690  2.90347  2.73739  3.18146  2.89801  2.37887  2.77519  2.98518  4.58477  3.61503
          0.00636  5.56416  5.98810  0.61958  0.77255  0.65663  0.73105
    388   3.16057  4.58343  4.97735  4.29910  2.34843  4.38255  4.44928  2.74182  4.07010  2.10642  1.03602  4.19124  4.60866  4.03252  3.67050  3.48431  3.25090  2.59139  5.20040  3.47348   3658 m - - -
          2.68618  4.42225  2.77519  2.73123  3.46354  2.40513  3.72494  3.29354  2.67741  2.69355  4.24690  2.90347  2.73739  3.18146  2.89801  2.37887  2.77519  2.98518  4.58477  3.61503
          0.01457  5.56376  4.54452  0.61958  0.77255  0.54987  0.86044
    389   2.42122  4.14327  3.06932  2.30350  4.34160  2.72462  2.93317  4.44057  2.60320  3.31408  4.49089  3.00308  4.01672  2.14830  2.86465  2.51672  2.10311  3.75240  5.94792  4.30273   3659 t - - -
          2.68615  4.42209  2.77517  2.73128  3.46353  2.40512  3.72492  3.29345  2.67734  2.69344  4.24693  2.90350  2.73744  3.18149  2.89804  2.37891  2.77523  2.98523  4.58482  3.61507
          0.03163  3.55813  5.93508  0.85371  0.55483  0.62687  0.76413
    390   2.54816  5.54926  2.51365  2.18195  5.01094  3.03241  3.91620  4.45767  1.66982  3.93930  4.67703  2.85692  2.74160  2.81248  2.56569  2.62082  2.87290  3.87138  6.09540  4.65898   3666 k - - -
          2.68612  4.42228  2.77522  2.73126  3.46356  2.40514  3.72497  3.29357  2.67738  2.69357  4.24652  2.90349  2.73741  3.18149  2.89795  2.37885  2.77522  2.98519  4.58479  3.61506
          0.04660  3.19819  5.36180  0.27239  1.43363  0.54160  0.87184
    391   3.08559  5.44107  3.28565  2.75442  4.83437  3.26192  3.90838  4.36870  1.66614  3.87797  4.70534  3.20692  4.16604  3.08224  1.15073  2.89165  3.04570  4.02924  6.00260  4.64449   3668 r - - -
          2.68642  4.42252  2.77548  2.73152  3.46359  2.40536  3.72519  3.29380  2.67717  2.69381  4.24715  2.90373  2.73491  3.18156  2.89776  2.37909  2.77540  2.98546  4.58505  3.61527
          0.50768  0.97680  3.83521  0.08166  2.54573  0.58845  0.81010
    392   2.91014  4.44601  4.50216  3.77971  3.12477  3.85638  4.42435  2.97796  3.66660  1.16472  3.25356  4.09395  3.84043  2.23025  2.88553  3.25675  3.03857  2.53170  5.30977  3.75744   3674 l - - -
          2.68618  4.42225  2.77519  2.73123  3.46354  2.40513  3.72494  3.29354  2.67741  2.69355  4.24690  2.90347  2.73739  3.18146  2.89801  2.37887  2.77519  2.98518  4.58477  3.61503
          0.36993  5.55990  1.18624  0.61958  0.77255  0.56595  0.83891
    393   2.11840  5.10854  3.14196  2.66866  4.77292  3.44960  2.69874  4.15584  2.33824  3.57442  4.23305  2.92726  4.00742  2.20567  2.75970  2.59286  2.14611  3.11048  5.81890  4.23580   3675 a - - -
          2.68619  4.42226  2.77521  2.73124  3.46355  2.40512  3.72496  3.29338  2.67741  2.69356  4.24688  2.90348  2.73740  3.18148  2.89802  2.37883  2.77521  2.98520  4.58478  3.61504
          0.37444  3.93381  1.22841  0.62757  0.76333  0.33917  1.24605
    394   1.79747  4.55804  3.34424  2.79636  4.54769  1.69972  3.80102  3.94019  2.65377  3.54735  4.28731  2.91138  4.19976  3.13062  2.31011  2.77937  2.99002  3.29368  5.31109  4.36806   3678 g - - -
          2.68618  4.42225  2.77519  2.73123  3.46354  2.40513  3.72494  3.29354  2.67741  2.69355  4.24690  2.90347  2.73739  3.18146  2.89801  2.37887  2.77519  2.98518  4.58477  3.61503
          0.00755  5.28618  6.00852  0.61958  0.77255  0.38132  1.14873
    395   3.20001  4.52019  4.93833  4.33739  2.38512  4.28010  2.41656  2.74898  4.01261  1.04489  3.45012  4.36822  4.62650  3.96518  2.74466  3.58070  3.43208  2.62412  5.23001  3.74288   3679 l - - -
          2.68618  4.42225  2.77519  2.73123  3.46354  2.40513  3.72494  3.29354  2.67741  2.69355  4.24690  2.90347  2.73739  3.18146  2.89801  2.37887  2.77519  2.98518  4.58477  3.61503
          0.00593  5.52620  6.24854  0.61958  0.77255  0.78716  0.60721
    396   2.96913  5.65844  3.29097  3.37508  4.70913  0.44124  4.70375  4.74999  3.56850  4.34961  5.17730  3.58920  4.72828  3.97336  3.98616  3.19761  3.80412  4.32216  6.57212  5.22880   3680 G - - -
          2.68618  4.42225  2.77519  2.73123  3.46354  2.40513  3.72494  3.29354  2.67741  2.69355  4.24690  2.90347  2.73739  3.18146  2.89801  2.37887  2.77519  2.98518  4.58477  3.61503
          0.00592  5.52828  6.25062  0.61958  0.77255  0.79592  0.59996
    397   3.34343  4.80355  4.86737  4.29205  3.61268  4.38581  3.91743  3.23207  4.10468  2.53151  3.12016  4.42326  4.23787  4.27667  4.22493  3.65525  3.54742  3.04742  5.17123  0.62854   3681 Y - - -
          2.68618  4.42225  2.77519  2.73123  3.46354  2.40513  3.72494  3.29354  2.67741  2.69355  4.24690  2.90347  2.73739  3.18146  2.89801  2.37887  2.77519  2.98518  4.58477  3.61503
          0.00744  5.52828  5.67182  0.61958  0.77255  0.46364  0.99152
    398   2.59246  3.23265  3.98760  3.28228  3.87436  3.78150  4.06056  3.00059  3.30220  3.04606  3.66560  3.72458  4.34294  2.53817  1.64051  3.06053  2.38764  1.99263  5.54958  3.90270   3682 r - - -
          2.68622  4.42229  2.77523  2.73126  3.46357  2.40511  3.72498  3.29358  2.67744  2.69350  4.24693  2.90350  2.73709  3.18150  2.89804  2.37887  2.77523  2.98521  4.58481  3.61507
          0.07142  2.94063  4.12931  0.25310  1.49784  0.58996  0.80822
    399   2.79486  5.41018  2.87238  1.67631  4.69735  3.84865  3.46073  3.11028  2.42599  3.29895  4.43411  3.23211  4.31813  2.41191  2.38284  2.61797  2.56481  3.17439  5.40487  4.11980   3689 e - - -
          2.68619  4.42228  2.77522  2.73126  3.46357  2.40515  3.72498  3.29357  2.67744  2.69357  4.24691  2.90350  2.73710  3.18150  2.89799  2.37890  2.77515  2.98520  4.58480  3.61506
          0.06402  3.11440  4.03924  0.32607  1.27926  0.46691  0.98601
    400   1.53268  4.38097  5.18720  4.56142  3.21479  3.20274  4.70449  2.38831  4.35972  1.59959  3.26044  4.48995  4.64437  4.46077  4.37154  3.60788  3.29097  1.69281  4.92934  3.90574   3705 a - - -
          2.68619  4.42226  2.77519  2.73124  3.46355  2.40514  3.72495  3.29355  2.67742  2.69353  4.24691  2.90341  2.73740  3.18147  2.89802  2.37884  2.77520  2.98519  4.58478  3.61504
          0.14290  4.50166  2.10314  0.63491  0.75499  0.61420  0.77886
    401   2.72825  4.81179  3.14005  1.85638  4.56083  3.81856  3.74544  3.71466  2.30879  3.43901  4.41911  3.17054  4.19266  2.62651  2.27498  2.69251  2.14069  2.64820  6.00625  4.39432   3708 e - - -
          2.68614  4.42228  2.77523  2.73127  3.46358  2.40516  3.72498  3.29356  2.67744  2.69358  4.24693  2.90350  2.73741  3.18150  2.89789  2.37890  2.77522  2.98481  4.58481  3.61506
          0.06898  2.80136  5.12887  0.25517  1.49068  1.00298  0.45695
    402   1.83123  4.18296  4.15973  2.90479  3.24824  3.59041  4.27306  2.76059  3.55858  2.07387  3.55276  3.94336  3.08751  3.75032  3.71416  2.99172  2.48326  1.88176  5.13078  3.77559   3712 a - - -
          2.68618  4.42225  2.77519  2.73123  3.46354  2.40513  3.72494  3.29354  2.67741  2.69355  4.24690  2.90347  2.73739  3.18146  2.89801  2.37887  2.77519  2.98518  4.58477  3.61503
          0.02556  5.44702  3.86673  0.61958  0.77255  1.01423  0.45049
    403   2.62979  4.80525  2.81245  2.37925  4.22833  3.62325  3.91407  3.29484  2.39942  2.21828  3.78249  2.94857  3.93405  2.85039  2.71393  2.82689  2.22729  2.68148  5.74216  4.45321   3713 l - - -
          2.68620  4.42228  2.77522  2.73126  3.46357  2.40511  3.72497  3.29357  2.67744  2.69346  4.24693  2.90350  2.73734  3.18149  2.89791  2.37888  2.77516  2.98521  4.58480  3.61506
          0.06089  2.93731  5.10479  0.25226  1.50077  0.88815  0.53003
    404   2.24292  4.87533  2.86210  2.14061  4.82081  2.52668  3.55312  4.32535  2.27367  3.59659  4.51544  2.83333  3.78073  2.50090  2.43780  2.51274  2.85988  3.31138  6.03421  4.40794   3715 e - - -
          2.68618  4.42225  2.77519  2.73123  3.46354  2.40513  3.72494  3.29354  2.67741  2.69355  4.24690  2.90347  2.73739  3.18146  2.89801  2.37887  2.77519  2.98518  4.58477  3.61503
          0.03499  5.45598  3.50291  0.61958  0.77255  0.45001  1.01506
    405   2.54777  5.44671  1.52260  2.15861  4.90047  2.90477  3.77601  4.28027  2.52167  3.84015  4.62629  2.81542  2.82607  2.83428  3.10110  2.65922  3.10642  3.80245  6.06972  4.51310   3716 d - - -
          2.68618  4.42215  2.77519  2.73124  3.46348  2.40511  3.72495  3.29354  2.67742  2.69355  4.24690  2.90346  2.73740  3.18147  2.89801  2.37888  2.77520  2.98517  4.58478  3.61502
          0.14978  4.56847  2.05005  0.64790  0.74054  0.63269  0.75750
    406   2.71688  3.15374  3.34485  2.91630  4.07794  3.00897  3.22868  3.80145  2.91185  3.28673  3.80786  1.87586  4.21277  3.16559  3.35965  1.95749  2.09344  3.43307  5.67870  4.23348   3720 n - - -
          2.68617  4.42225  2.77520  2.73124  3.46353  2.40513  3.72495  3.29354  2.67741  2.69354  4.24690  2.90347  2.73739  3.18147  2.89801  2.37887  2.77520  2.98519  4.58455  3.61503
          0.13201  4.48800  2.18547  0.53981  0.87433  1.04748  0.43204
    407   2.74676  4.14949  4.61368  3.99100  2.67867  3.86146  4.38705  2.36469  3.77678  1.87333  3.45350  4.15973  1.49807  4.13023  3.78332  3.17096  3.18943  2.32527  4.92382  3.85096   3723 p - - -
          2.68618  4.42223  2.77520  2.73123  3.46354  2.40512  3.72496  3.29355  2.67741  2.69353  4.24691  2.90346  2.73740  3.18147  2.89801  2.37886  2.77521  2.98519  4.58469  3.61504
          0.01662  4.38489  5.51642  0.75389  0.63588  0.43404  1.04379
    408   3.09266  4.44449  5.07408  4.54293  2.14905  3.62139  4.65738  2.35112  4.32803  1.24820  3.50793  4.49824  4.53113  4.41364  4.27872  3.54375  3.06060  2.61413  2.27302  3.03981   3736 l - - -
          2.68618  4.42234  2.77525  2.73132  3.46341  2.40519  3.72503  3.29328  2.67748  2.69315  4.24695  2.90352  2.73747  3.18152  2.89806  2.37892  2.77515  2.98514  4.58484  3.61510
          0.37287  2.22565  1.59334  0.30326  1.34097  0.83220  0.57109
    409   2.10468  4.10084  4.10452  3.62067  2.25766  1.90486  3.61629  2.89469  3.45193  2.21606  3.54098  3.92247  4.30919  3.73443  3.61935  2.95080  3.12837  2.68873  4.80127  2.86905   3751 g - - -
          2.68618  4.42225  2.77519  2.73123  3.46354  2.40513  3.72494  3.29354  2.67741  2.69355  4.24690  2.90347  2.73739  3.18146  2.89801  2.37887  2.77519  2.98518  4.58477  3.61503
          0.06472  5.29056  2.85364  0.61958  0.77255  0.49934  0.93376
    410   2.30165  5.08905  2.72290  2.36240  4.82705  3.24127  3.91522  4.30590  2.22275  3.63939  4.41332  3.00315  1.80714  2.87664  2.56918  2.65113  3.02602  3.59424  5.79364  4.57199   3752 p - - -
          2.68582  4.42243  2.77512  2.73117  3.46364  2.40497  3.72491  3.29370  2.67757  2.69364  4.24706  2.90356  2.73727  3.18147  2.89805  2.37889  2.77523  2.98522  4.58504  3.61532
          0.11113  2.44573  3.98925  1.53191  0.24350  0.62411  0.76731
    411   1.87398  4.88795  3.06673  2.16849  4.45125  3.30856  3.71711  3.94830  2.07043  3.49401  4.39961  3.17272  2.96094  2.74329  2.65231  2.65921  2.92153  3.00082  5.64917  4.44106   3808 a - - -
          2.68616  4.42228  2.77520  2.73119  3.46352  2.40511  3.72494  3.29353  2.67743  2.69356  4.24689  2.90347  2.73740  3.18148  2.89802  2.37886  2.77521  2.98519  4.58478  3.61506
          0.09112  4.04411  2.66551  0.82489  0.57676  0.60582  0.78884
    412   2.99464  5.49838  3.11664  2.77087  4.76303  0.91541  3.84812  4.21165  2.69956  3.67432  4.39403  2.81808  4.12160  3.11244  3.18692  2.96963  3.17876  3.86294  5.90063  4.55440   3819 g - - -
          2.68619  4.42226  2.77520  2.73122  3.46355  2.40513  3.72495  3.29355  2.67736  2.69355  4.24688  2.90347  2.73739  3.18145  2.89801  2.37887  2.77519  2.98518  4.58478  3.61504
          0.08143  4.26853  2.74576  0.55384  0.85505  0.41075  1.08813
    413   2.52697  5.36274  2.67779  1.86340  4.48357  3.46890  3.64610  3.67630  2.66238  3.04556  4.07451  3.04759  3.76851  2.60339  3.02713  2.55025  1.92202  3.45474  5.70185  4.50966   3848 e - - -
          2.68618  4.42224  2.77523  2.73120  3.46354  2.40515  3.72496  3.29353  2.67741  2.69356  4.24692  2.90331  2.73739  3.18145  2.89802  2.37887  2.77522  2.98522  4.58479  3.61507
          0.20251  3.44057  1.88867  0.73427  0.65365  0.60905  0.78497
    414   2.70036  4.64617  3.26464  2.32217  4.50822  3.66591  3.78546  2.99595  2.38053  3.19502  4.08642  3.24735  3.69499  2.82837  2.07249  2.67202  2.20317  2.53528  4.84508  4.42125   3857 r - - -
          2.68617  4.42221  2.77521  2.73122  3.46354  2.40513  3.72492  3.29356  2.67742  2.69355  4.24691  2.90348  2.73735  3.18147  2.89801  2.37886  2.77521  2.98516  4.58479  3.61504
          0.02700  3.98332  4.82609  0.66943  0.71744  0.30083  1.34785
    415   2.70718  4.17278  5.20528  4.51562  2.70896  4.27481  4.68007  1.71081  4.37254  1.27636  3.08525  4.56778  4.76487  4.44474  4.20940  3.66789  3.39827  1.86331  4.72238  3.68810   3887 l - - -
          2.68618  4.42225  2.77520  2.73123  3.46354  2.40513  3.72495  3.29352  2.67741  2.69355  4.24690  2.90346  2.73740  3.18146  2.89801  2.37887  2.77519  2.98517  4.58477  3.61503
          0.01014  5.14041  5.46514  0.62627  0.76482  0.55140  0.85836
    416   2.94135  5.07090  3.47040  2.90667  4.33294  3.84063  3.56488  4.01914  2.06387  3.58916  4.26239  2.94828  3.60173  3.03722  1.20160  2.95772  2.77710  3.33365  4.85902  3.92954   3890 r - - -
          2.68621  4.42197  2.77522  2.73123  3.46345  2.40511  3.72496  3.29354  2.67743  2.69345  4.24664  2.90349  2.73743  3.18150  2.89803  2.37889  2.77521  2.98517  4.58480  3.61507
          0.01781  4.14687  6.30003  0.98701  0.46631  0.56650  0.83819
    417   1.77497  3.95964  5.78472  5.57249  5.79703  0.37827  6.16813  5.30845  5.52013  5.12197  5.74185  4.97410  4.94470  5.61740  5.52582  3.30756  3.90579  4.19753  7.31994  6.12543   3907 G - - -
          2.68618  4.42225  2.77519  2.73123  3.46354  2.40513  3.72494  3.29354  2.67741  2.69355  4.24690  2.90347  2.73739  3.18146  2.89801  2.37887  2.77519  2.98518  4.58477  3.61503
          0.00563  5.57757  6.29992  0.61958  0.77255  0.57894  0.82209
    418   4.27451  6.12448  4.95320  4.65266  3.16547  5.22530  0.31547  4.78813  4.37594  4.16316  5.31058  4.39625  5.61649  4.30886  4.44148  4.62955  4.82173  4.61677  4.96444  2.61718   3908 H - - -
          2.68618  4.42225  2.77519  2.73123  3.46354  2.40513  3.72494  3.29354  2.67741  2.69355  4.24690  2.90347  2.73739  3.18146  2.89801  2.37887  2.77519  2.98518  4.58477  3.61503
          0.00564  5.57725  6.29960  0.61958  0.77255  0.57894  0.82209
    419   2.84794  5.49326  3.45541  0.76743  4.85008  3.92257  4.15241  4.26124  2.79851  3.82758  4.62608  3.44435  4.35429  3.18394  3.11663  3.00048  2.58883  3.68585  6.04862  4.66427   3909 e - - -
          2.68618  4.42225  2.77519  2.73123  3.46354  2.40513  3.72494  3.29354  2.67741  2.69355  4.24690  2.90347  2.73739  3.18146  2.89801  2.37887  2.77519  2.98518  4.58477  3.61503
          0.00564  5.57725  6.29960  0.61958  0.77255  0.57894  0.82209
    420   3.34902  5.05345  3.81670  3.86857  0.56066  4.43840  4.07590  3.53631  3.93097  3.21436  4.17213  3.92012  4.83561  3.81805  4.20736  3.52324  3.60381  3.33233  5.30151  3.00417   3910 F - - -
          2.68618  4.42225  2.77519  2.73123  3.46354  2.40513  3.72494  3.29354  2.67741  2.69355  4.24690  2.90347  2.73739  3.18146  2.89801  2.37887  2.77519  2.98518  4.58477  3.61503
          0.00564  5.57725  6.29960  0.61958  0.77255  0.57894  0.82209
    421   3.73266  5.38271  4.07181  3.53091  5.29512  4.02466  0.48800  4.67315  2.88382  4.18883  5.03186  3.89355  4.20985  3.47315  2.75296  3.59381  3.77595  4.33800  6.31636  5.08307   3911 H - - -
          2.68618  4.42225  2.77519  2.73123  3.46354  2.40513  3.72494  3.29354  2.67741  2.69355  4.24690  2.90347  2.73739  3.18146  2.89801  2.37887  2.77519  2.98518  4.58477  3.61503
          0.00564  5.57706  6.29940  0.61958  0.77255  0.57894  0.82209
    422   3.07607  5.19899  3.74044  3.17781  3.97680  3.84346  2.55643  3.71989  2.88521  3.34950  4.28544  3.36315  4.45982  3.32311  2.49284  3.19039  3.41052  3.42605  4.74316  1.03308   3912 y - - -
          2.68618  4.42225  2.77519  2.73123  3.46354  2.40513  3.72494  3.29354  2.67741  2.69355  4.24690  2.90347  2.73739  3.18146  2.89801  2.37887  2.77519  2.98518  4.58477  3.61503
          0.00564  5.57706  6.29940  0.61958  0.77255  0.57894  0.82209
    423   2.41108  4.81442  3.85102  3.43685  4.05297  3.75543  4.25559  3.34893  3.39909  3.18363  4.06760  3.86297  4.54000  3.71023  3.77378  0.87455  2.55271  3.25851  3.29740  4.05937   3913 s - - -
          2.68620  4.42220  2.77504  2.73124  3.46354  2.40512  3.72498  3.29357  2.67740  2.69356  4.24685  2.90343  2.73741  3.18150  2.89800  2.37889  2.77526  2.98522  4.58461  3.61502
          0.05728  3.10857  4.50905  0.72376  0.66345  0.57894  0.82209
    424   2.68220  4.85488  2.87762  2.39894  4.28639  3.69945  3.49628  4.04284  2.16543  3.26764  4.48625  3.13427  4.32104  2.82273  1.95710  2.21250  2.33185  3.23351  5.23808  4.04519   3966 r - - -
          2.68612  4.42122  2.77522  2.73126  3.46362  2.40514  3.72499  3.29355  2.67749  2.69356  4.24696  2.90355  2.73724  3.18149  2.89805  2.37890  2.77523  2.98510  4.58464  3.61511
          0.11045  3.00223  2.90234  0.87691  0.53797  0.59402  0.80320
    425   2.78316  4.12663  4.93572  4.15057  2.63358  4.33555  4.65443  1.81432  4.30480  1.46007  3.20292  4.41259  4.14087  4.39804  4.07936  3.34868  2.79943  1.77238  4.76576  3.74420   4000 l - - -
          2.68618  4.42225  2.77519  2.73123  3.46354  2.40513  3.72494  3.29354  2.67741  2.69355  4.24690  2.90347  2.73739  3.18146  2.89801  2.37887  2.77519  2.98518  4.58477  3.61503
          0.01527  5.51655  4.49757  0.61958  0.77255  0.42128  1.06772
    426   2.62465  5.26956  2.58083  1.84965  4.54869  3.77987  3.78717  2.78492  2.61712  2.69903  4.39409  3.13552  3.71228  2.96846  3.00353  2.53415  2.38955  2.75374  5.80489  4.39354   4001 e - - -
          2.68616  4.42246  2.77496  2.73056  3.46439  2.40502  3.72553  3.29370  2.67809  2.69335  4.24690  2.90307  2.73611  3.18196  2.89832  2.37916  2.77494  2.98540  4.58594  3.61571
          1.33436  0.32909  4.06918  1.03313  0.43989  0.58225  0.81790
    427   2.29713  5.12637  1.95462  1.94044  4.80253  3.10941  3.80384  4.18246  2.51540  3.72799  4.55974  2.87674  2.67021  3.00255  3.04250  2.45914  2.84851  3.78859  5.84443  4.54281   4111 e - - -
          2.68610  4.42153  2.77496  2.73097  3.46377  2.40468  3.72525  3.29383  2.67773  2.69313  4.24719  2.90363  2.73740  3.18161  2.89824  2.37910  2.77544  2.98537  4.58327  3.61512
          0.91781  0.86524  1.71672  0.70818  0.67834  0.64267  0.74631
    428   2.19591  4.61892  2.76477  2.10285  3.77681  3.14353  3.71062  3.60472  2.44960  3.07204  4.03890  2.95610  3.20758  2.68831  2.90865  2.61718  2.57785  3.21100  5.32661  4.09337   4171 e - - -
          2.68618  4.42225  2.77519  2.73123  3.46354  2.40513  3.72494  3.29354  2.67741  2.69355  4.24690  2.90347  2.73739  3.18146  2.89801  2.37887  2.77519  2.98518  4.58477  3.61503
          0.05963  5.36468  2.93362  0.61958  0.77255  0.31930  1.29702
    429   2.48715  4.93550  2.76171  2.51525  3.70126  3.24818  3.79847  4.28286  2.58696  3.57397  4.40820  3.05607  1.46988  3.00336  2.89065  2.57933  3.02645  3.64799  5.45913  4.29571   4172 p - - -
          2.68597  4.42161  2.77510  2.73142  3.46188  2.40557  3.72497  3.29360  2.67767  2.69332  4.24626  2.90370  2.73755  3.18183  2.89787  2.37912  2.77505  2.98542  4.58463  3.61409
          1.03364  0.65777  2.06924  1.02745  0.44304  0.42570  1.05932
    430   1.24544  3.57446  4.88836  4.16488  3.30433  3.29874  4.50166  2.56952  3.97741  1.93575  3.61133  4.29597  4.46595  3.92117  3.97996  3.19327  3.09344  2.01699  5.11690  3.87990   4241 a - - -
          2.68620  4.42206  2.77522  2.73122  3.46355  2.40516  3.72498  3.29354  2.67740  2.69354  4.24693  2.90350  2.73739  3.18145  2.89792  2.37885  2.77523  2.98521  4.58440  3.61503
          0.08678  3.15972  3.20200  0.52268  0.89877  0.84865  0.55860
    431   2.66734  3.84515  4.96113  4.01506  1.75213  4.24529  4.48871  2.71029  4.24479  2.18789  3.02234  4.39686  4.62158  4.40180  4.12815  3.39599  3.24061  2.64475  2.73192  1.69185   4248 y - - -
          2.68617  4.42230  2.77521  2.73121  3.46356  2.40504  3.72499  3.29351  2.67747  2.69352  4.24668  2.90354  2.73745  3.18145  2.89805  2.37893  2.77515  2.98521  4.58483  3.61475
          0.11613  2.42384  3.86018  0.36944  1.17481  0.82530  0.57644
    432   2.45988  5.41522  2.68110  2.11813  4.74861  3.03432  3.57145  3.98620  2.13252  3.45947  4.36384  2.90775  4.13958  2.54245  2.20666  2.54717  2.55548  3.66701  5.69806  4.50449   4267 e - - -
          2.68618  4.42225  2.77519  2.73123  3.46354  2.40513  3.72494  3.29354  2.67741  2.69355  4.24690  2.90347  2.73739  3.18146  2.89801  2.37887  2.77519  2.98518  4.58477  3.61503
          0.00849  5.45306  5.48015  0.61958  0.77255  0.40249  1.10459
    433   2.50467  3.60516  5.08603  4.50033  3.10415  4.29853  4.56397  2.25399  4.24978  1.69780  2.60822  4.28445  4.72740  4.16228  4.24640  3.39668  2.92459  1.43038  3.82531  3.56713   4268 v - - -
          2.68618  4.42225  2.77519  2.73123  3.46354  2.40513  3.72494  3.29354  2.67741  2.69355  4.24690  2.90347  2.73739  3.18146  2.89801  2.37887  2.77519  2.98518  4.58477  3.61503
          0.32116  5.55976  1.30622  0.61958  0.77255  0.64858  0.73979
    434   2.25753  4.52695  3.08553  2.13861  4.44369  3.58054  3.65378  3.30234  2.24696  2.77030  4.32413  3.05982  4.15333  2.75588  2.51024  2.49580  2.58474  2.94258  5.79619  4.12784   4269 e - - -
          2.68616  4.42226  2.77519  2.73124  3.46355  2.40511  3.72495  3.29353  2.67741  2.69356  4.24691  2.90345  2.73738  3.18147  2.89801  2.37888  2.77520  2.98519  4.58478  3.61503
          0.04817  4.06607  3.51032  0.58084  0.81969  0.23935  1.54711
    435   2.77661  4.91356  3.18337  2.65924  4.37588  3.67479  3.48260  4.19359  1.85251  3.70320  4.41290  3.26585  4.12084  2.93658  1.40811  2.63220  2.73826  3.75124  5.48700  3.67618   4274 r - - -
          2.68618  4.42225  2.77519  2.73123  3.46354  2.40513  3.72494  3.29354  2.67741  2.69355  4.24690  2.90347  2.73739  3.18146  2.89801  2.37887  2.77519  2.98518  4.58477  3.61503
          0.00910  5.54630  5.26656  0.61958  0.77255  0.60025  0.79557
    436   2.50188  5.50818  2.29059  2.69049  4.91962  1.42445  3.91366  4.22018  2.62876  3.79473  4.57876  2.85422  3.42572  3.05694  3.08817  2.67058  2.84521  3.55500  4.78922  4.56089   4275 g - - -
          2.68543  4.42216  2.77556  2.73176  3.46394  2.40505  3.72505  3.29315  2.67773  2.69388  4.24682  2.90389  2.73685  3.18164  2.89644  2.37920  2.77543  2.98541  4.58485  3.61470
          0.90451  0.57228  3.47298  0.66958  0.71728  0.65237  0.73566
    437   2.70336  4.99890  2.21495  2.34965  3.98300  2.86866  3.03337  4.28194  2.30401  3.54678  4.57061  2.58189  4.00904  2.79193  2.47042  2.59871  2.70181  3.37888  5.72018  3.61709   4306 d - - -
          2.68618  4.42225  2.77519  2.73123  3.46354  2.40513  3.72494  3.29354  2.67741  2.69355  4.24690  2.90347  2.73739  3.18146  2.89801  2.37887  2.77519  2.98518  4.58477  3.61503
          0.08944  5.52865  2.50606  0.61958  0.77255  0.61522  0.77766
    438   2.93376  5.29199  2.79861  2.62609  4.68234  0.99041  4.00348  4.23587  2.74533  3.77070  4.56946  3.13744  3.89814  3.07695  3.02089  2.79761  3.20534  3.78548  6.00483  4.39875   4307 g - - -
          2.68603  4.42229  2.77506  2.73098  3.46380  2.40535  3.72516  3.29326  2.67745  2.69377  4.24677  2.90345  2.73735  3.18139  2.89798  2.37907  2.77503  2.98500  4.58448  3.61528
          0.67248  1.12457  1.80321  0.56173  0.84448  0.86679  0.54524
    439   2.69022  4.00236  3.37375  3.22675  3.08118  3.00579  3.89286  1.95599  3.16894  1.98559  3.21895  3.68109  3.90704  3.51690  3.29282  2.98583  2.85984  2.12531  5.22432  3.98126   4317 i - - -
          2.68619  4.42248  2.77413  2.73137  3.46387  2.40408  3.72511  3.29366  2.67766  2.69384  4.24706  2.90322  2.73763  3.18169  2.89832  2.37919  2.77539  2.98538  4.58507  3.61526
          0.93249  0.96210  1.49461  0.68562  0.70073  0.82741  0.57480
    440   2.53976  5.35822  2.84066  2.38386  4.36925  2.41903  3.60527  3.99375  2.12303  3.61162  4.41933  2.93885  3.37358  2.61433  2.20210  2.54614  2.92359  3.35244  5.50084  4.03764   4342 k - - -
          2.68621  4.42228  2.77521  2.73124  3.46357  2.40507  3.72489  3.29338  2.67741  2.69354  4.24692  2.90348  2.73743  3.18149  2.89802  2.37889  2.77517  2.98518  4.58480  3.61506
          0.09110  2.62630  4.21782  0.24945  1.51064  0.36416  1.18673
    441   2.59240  4.08873  3.11428  2.64064  4.08623  2.81159  2.92394  3.88629  2.27859  3.15416  3.86230  3.09366  3.11727  2.70561  2.11503  2.75070  2.75764  3.32772  4.97646  3.56753   4345 r - - -
          2.68621  4.42225  2.77527  2.73127  3.46343  2.40519  3.72496  3.29347  2.67742  2.69354  4.24698  2.90348  2.73736  3.18147  2.89806  2.37888  2.77524  2.98518  4.58316  3.61499
          0.12961  2.60096  3.04996  0.68123  0.70521  0.38251  1.14617
    442   2.77033  5.56160  1.38984  1.68119  4.93834  3.58281  3.93892  4.34896  2.63584  3.62964  4.62390  3.16047  3.16794  2.93812  3.00056  2.81908  3.12216  3.94508  5.90675  4.61694   4359 d - - -
          2.68624  4.41942  2.77528  2.73136  3.46368  2.40505  3.72510  3.29322  2.67765  2.69353  4.24621  2.90371  2.73771  3.18159  2.89826  2.37900  2.77513  2.98528  4.58033  3.61504
          0.33360  1.32856  3.97382  0.62836  0.76243  0.37539  1.16162
    443   2.73822  4.73064  4.33449  3.78739  3.80679  0.71209  4.53588  3.06148  3.72047  2.87250  3.81144  4.00358  4.48643  3.96002  3.94375  3.28562  3.42659  2.87041  5.42174  3.98984   4367 g - - -
          2.68582  4.42065  2.77577  2.73066  3.46357  2.40569  3.72535  3.29137  2.67797  2.69258  4.24661  2.90405  2.73786  3.18195  2.89848  2.37940  2.77566  2.98318  4.58507  3.61526
          0.56425  0.95585  3.06338  0.80359  0.59370  0.57184  0.83123
    444   2.82423  4.06851  5.03733  4.43796  2.21042  3.94230  3.40139  2.58052  3.82492  2.32915  3.54075  4.43887  4.72722  4.03130  3.60243  3.11787  3.19298  2.40302  3.11566  1.45603   4375 y - - -
          2.68607  4.42209  2.77545  2.73151  3.46372  2.40537  3.72502  3.29321  2.67759  2.69350  4.24657  2.90366  2.73767  3.18080  2.89718  2.37904  2.77531  2.98453  4.58500  3.61519
          1.14486  0.88095  1.31923  0.12887  2.11272  0.45234  1.01098
    445   2.61628  4.69577  3.10267  2.50264  4.25412  3.59349  3.44379  3.61476  2.17933  3.32181  4.38808  3.02571  3.99709  2.63617  1.84668  2.52181  2.76765  2.85912  5.67547  3.55324   4383 r - - -
          2.68620  4.42213  2.77521  2.73124  3.46359  2.40522  3.72449  3.29360  2.67750  2.69343  4.24698  2.90349  2.73751  3.18127  2.89800  2.37890  2.77515  2.98514  4.58488  3.61492
          0.26172  1.54824  4.03690  0.23203  1.57468  0.23272  1.57204
    446   2.80233  5.42410  2.92574  2.64622  4.77460  1.63752  3.02656  4.45945  1.81533  3.92951  4.69997  2.55881  3.97236  2.87364  2.62734  2.83992  3.33766  4.03812  5.69843  4.13710   4389 g - - -
          2.68619  4.42227  2.77521  2.73125  3.46351  2.40514  3.72496  3.29352  2.67742  2.69353  4.24686  2.90347  2.73732  3.18147  2.89798  2.37889  2.77517  2.98520  4.58481  3.61503
          0.05010  3.33473  4.32419  0.63642  0.75329  0.42841  1.05425
    447   2.91009  5.27861  3.33073  2.79004  4.45046  2.96622  3.38485  4.44682  2.64777  3.70974  4.67475  1.19874  3.85432  2.90662  2.37082  2.46310  3.14397  4.00585  5.94275  4.61387   4402 n - - -
          2.68599  4.42233  2.77526  2.73130  3.46362  2.40515  3.72499  3.29360  2.67749  2.69361  4.24698  2.90348  2.73740  3.18150  2.89791  2.37889  2.77506  2.98498  4.58485  3.61511
          0.08406  2.55321  5.88072  0.44968  1.01564  0.55278  0.85648
    448   2.69248  3.74259  5.18574  4.57120  3.58507  4.35278  4.67815  2.21195  4.35811  1.68354  3.27755  4.52815  4.30006  4.44121  4.36941  3.50061  1.98789  1.35524  5.22894  4.02807   4408 v - - -
          2.68621  4.42187  2.77522  2.73126  3.46357  2.40515  3.72497  3.29357  2.67744  2.69358  4.24693  2.90350  2.73727  3.18149  2.89804  2.37884  2.77522  2.98521  4.58431  3.61487
          0.05299  4.49010  3.20906  1.03892  0.43670  0.55263  0.85669
    449   2.90133  4.35767  5.10618  4.49491  2.34961  4.05939  2.72582  2.65176  4.22668  1.32501  3.29900  4.31469  4.72920  3.95790  3.81504  3.10049  2.49654  2.25893  4.14761  3.27002   4415 l - - -
          2.68618  4.42225  2.77519  2.73123  3.46354  2.40513  3.72494  3.29354  2.67741  2.69355  4.24690  2.90347  2.73739  3.18146  2.89801  2.37887  2.77519  2.98518  4.58477  3.61503
          0.00594  5.52548  6.24783  0.61958  0.77255  0.44610  1.02199
    450   0.42736  4.37621  5.64906  5.45306  5.81014  1.60031  6.03750  5.24922  5.32430  4.71199  5.61644  4.91088  4.92108  5.46483  5.19258  3.38791  3.86974  4.21191  7.19046  5.89152   4416 A - - -
          2.68618  4.42225  2.77519  2.73123  3.46354  2.40513  3.72494  3.29354  2.67741  2.69355  4.24690  2.90347  2.73739  3.18146  2.89801  2.37887  2.77519  2.98518  4.58477  3.61503
          0.00580  5.56506  6.23702  0.61958  0.77255  0.46582  0.98784
    451   2.63556  4.12254  3.73883  3.17921  4.25156  2.41241  4.16829  3.72701  3.16213  3.19367  4.07591  3.32066  4.45483  3.37427  3.57618  1.08619  2.21331  3.47542  5.73626  4.42200   4417 s - - -
          2.68618  4.42225  2.77519  2.73123  3.46354  2.40513  3.72494  3.29354  2.67741  2.69355  4.24690  2.90347  2.73739  3.18146  2.89801  2.37887  2.77519  2.98518  4.58477  3.61503
          0.00564  5.57625  6.29860  0.61958  0.77255  0.49979  0.93307
    452   3.64896  5.04519  5.10349  4.14625  2.06133  4.72580  4.66062  3.36934  4.49511  3.00849  4.06033  4.70371  5.07981  3.80119  3.92643  3.95643  3.87812  3.32509  4.09391  0.61982   4418 Y - - -
          2.68618  4.42225  2.77519  2.73123  3.46354  2.40513  3.72494  3.29354  2.67741  2.69355  4.24690  2.90347  2.73739  3.18146  2.89801  2.37887  2.77519  2.98518  4.58477  3.61503
          0.00564  5.57625  6.29860  0.61958  0.77255  0.49902  0.93427
    453   2.37936  3.93007  5.07223  4.53425  2.74413  4.21804  4.63876  2.28670  4.31921  1.64252  2.91351  3.86247  3.33177  4.01744  4.35694  3.09858  2.02141  2.03186  5.23778  4.02816   4419 l - - -
          2.68618  4.42225  2.77520  2.73123  3.46354  2.40513  3.72495  3.29354  2.67741  2.69355  4.24690  2.90347  2.73737  3.18146  2.89799  2.37887  2.77520  2.98518  4.58477  3.61503
          0.00670  5.33111  6.29809  0.64825  0.74015  0.49932  0.93380
    454   3.42028  5.22850  4.12376  3.56418  3.87070  3.99539  0.56285  3.77502  3.32287  3.33573  4.33701  3.77559  4.45876  3.61829  3.53153  3.57935  3.61982  3.44658  4.85580  4.13215   4423 H - - -
          2.68618  4.42225  2.77519  2.73123  3.46354  2.40513  3.72494  3.29354  2.67741  2.69355  4.24690  2.90347  2.73739  3.18146  2.89801  2.37887  2.77519  2.98518  4.58477  3.61503
          0.00564  5.57574  6.29809  0.61958  0.77255  0.49932  0.93380
    455   2.68130  4.17039  5.19633  4.58112  2.64450  4.05405  4.45363  1.95242  4.36644  1.23600  3.24173  4.49000  4.44795  3.82820  4.05658  3.54900  2.74923  2.02353  4.46682  4.03862   4424 l - - -
          2.68618  4.42225  2.77519  2.73123  3.46354  2.40513  3.72494  3.29354  2.67741  2.69355  4.24690  2.90347  2.73739  3.18146  2.89801  2.37887  2.77519  2.98518  4.58477  3.61503
          0.00595  5.57574  6.14554  0.61958  0.77255  0.49749  0.93663
    456   3.19240  4.84700  3.46449  3.55285  3.41015  4.19999  1.21252  2.57428  3.52201  2.92211  3.73857  3.38258  4.57814  3.78043  2.73421  3.29832  3.42683  3.08871  4.46013  2.26570   4425 h - - -
          2.68618  4.42225  2.77519  2.73123  3.46354  2.40513  3.72494  3.29354  2.67741  2.69355  4.24690  2.90347  2.73739  3.18146  2.89801  2.37887  2.77519  2.98518  4.58477  3.61503
          0.08713  5.57566  2.53012  0.61958  0.77255  0.49971  0.93320
    457   2.02730  4.45256  3.54635  3.86276  1.49471  3.69309  3.94518  3.13333  3.77096  2.34173  3.70600  3.70397  3.18571  3.97212  3.79328  3.11912  3.26576  2.77438  2.59946  3.70789   4426 f - - -
          2.68616  4.42226  2.77517  2.73120  3.46352  2.40513  3.72494  3.29354  2.67742  2.69356  4.24687  2.90347  2.73740  3.18147  2.89801  2.37887  2.77520  2.98519  4.58478  3.61504
          0.04808  4.02426  3.53832  0.50356  0.92729  0.82524  0.57648
    458   1.77466  4.19183  4.14482  3.43250  3.28738  2.38366  4.39266  3.01693  3.64655  2.08816  3.70622  4.01528  2.47296  3.88431  3.47638  2.99068  2.83703  2.41738  4.65306  3.21032   4438 a - - -
          2.68614  4.42227  2.77520  2.73122  3.46352  2.40514  3.72497  3.29355  2.67741  2.69352  4.24683  2.90348  2.73741  3.18143  2.89802  2.37886  2.77522  2.98519  4.58479  3.61503
          0.01493  4.67374  5.20645  1.05929  0.42572  0.37461  1.16332
    459   1.96523  5.06501  2.89519  2.58238  4.62242  1.98120  3.95024  4.35323  2.76486  3.84398  4.64463  3.12340  4.23104  2.74881  3.13225  1.62111  3.11105  3.75943  5.83094  4.25499   4474 s - - -
          2.68602  4.42227  2.77524  2.73124  3.46358  2.40512  3.72497  3.29355  2.67747  2.69355  4.24699  2.90349  2.73732  3.18150  2.89799  2.37886  2.77518  2.98522  4.58486  3.61504
          0.13916  4.14119  2.17150  1.75187  0.19049  0.53191  0.88548
    460   2.53518  3.38180  3.09423  2.65314  4.36416  3.13343  3.18749  4.08423  2.71569  3.29131  4.17546  1.80149  4.16991  2.79852  2.67529  2.42935  2.59708  3.23371  5.97684  3.76948   4550 n - - -
          2.68618  4.42225  2.77520  2.73122  3.46350  2.40512  3.72495  3.29354  2.67741  2.69355  4.24690  2.90347  2.73740  3.18147  2.89801  2.37886  2.77520  2.98519  4.58477  3.61503
          0.04585  4.90684  3.28552  0.64698  0.74155  0.78803  0.60649
    461   2.87039  4.75983  3.23528  2.72711  4.30131  3.82089  3.89472  3.53733  2.59906  3.23357  4.10535  2.82361  1.21193  3.04163  3.00380  2.80312  3.03209  3.57467  5.74485  3.89094   4554 p - - -
          2.68618  4.42225  2.77520  2.73123  3.46354  2.40512  3.72495  3.29354  2.67739  2.69355  4.24690  2.90347  2.73740  3.18146  2.89801  2.37887  2.77520  2.98518  4.58477  3.61503
          0.01785  4.86085  4.61062  0.56163  0.84461  0.95352  0.48675
    462   2.44740  4.51593  2.49897  1.81543  4.47117  2.86552  3.29254  4.21949  2.49814  3.36293  4.42001  2.94127  3.46081  2.51061  2.74231  2.46713  2.97918  3.71377  5.54658  4.22265   4556 e - - -
          2.68618  4.42226  2.77520  2.73124  3.46351  2.40513  3.72495  3.29349  2.67739  2.69353  4.24690  2.90346  2.73740  3.18147  2.89801  2.37887  2.77520  2.98519  4.58477  3.61504
          0.02766  4.14282  4.47359  0.45983  0.99801  0.70526  0.68118
    463   1.94308  4.28882  4.64425  4.36783  2.59846  3.83398  4.18695  2.49136  4.20690  1.97558  2.85223  4.27597  4.57023  4.26882  4.18858  3.44465  3.22668  2.18946  1.86604  3.74253   4558 w - - -
          2.68618  4.42227  2.77523  2.73123  3.46349  2.40513  3.72496  3.29353  2.67743  2.69354  4.24690  2.90349  2.73737  3.18149  2.89794  2.37888  2.77521  2.98521  4.58471  3.61492
          0.02640  3.74291  6.04464  0.94487  0.49222  0.82593  0.57595
    464   1.28630  4.35988  5.01657  4.43515  3.02113  3.93399  4.65765  2.36488  3.96731  1.98925  3.54122  4.36242  3.48967  4.34031  4.16880  3.41424  2.85715  1.93193  4.78913  3.87743   4647 a - - -
          2.68618  4.42225  2.77519  2.73123  3.46354  2.40513  3.72494  3.29354  2.67741  2.69355  4.24690  2.90347  2.73739  3.18146  2.89801  2.37887  2.77519  2.98518  4.58477  3.61503
          0.00903  5.47323  5.34127  0.61958  0.77255  0.78581  0.60835
    465   1.82683  5.20275  2.75950  2.03102  4.78229  3.37154  3.80678  4.06612  2.21327  3.61276  4.46279  3.00917  3.27915  2.62938  2.44292  2.72593  2.97539  3.55610  5.74434  4.21060   4648 a - - -
          2.68618  4.42225  2.77519  2.73123  3.46354  2.40513  3.72494  3.29354  2.67741  2.69355  4.24690  2.90347  2.73739  3.18146  2.89801  2.37887  2.77519  2.98518  4.58477  3.61503
          0.00741  5.47951  5.74050  0.61958  0.77255  0.82163  0.57931
    466   2.11767  4.94278  3.17816  2.59608  4.71269  2.86197  2.96538  4.32501  2.52170  3.58252  4.62917  2.38427  4.02888  2.84068  1.71820  2.62169  3.13964  3.96045  5.01665  4.00967   4649 r - - -
          2.68618  4.42225  2.77519  2.73123  3.46354  2.40513  3.72494  3.29354  2.67741  2.69355  4.24690  2.90347  2.73739  3.18146  2.89801  2.37887  2.77519  2.98518  4.58477  3.61503
          0.00621  5.48012  6.20247  0.61958  0.77255  0.80997  0.58855
    467   3.13210  4.53145  5.12789  4.49338  1.22811  4.29500  4.64662  2.64708  4.08881  1.54046  2.98829  4.50364  4.70932  4.37110  3.92659  3.44884  3.40334  2.67960  2.92172  3.89985   4650 f - - -
          2.68537  4.42242  2.77535  2.73131  3.46359  2.40525  3.72490  3.29359  2.67746  2.69356  4.24713  2.90363  2.73733  3.18146  2.89782  2.37890  2.77542  2.98522  4.58487  3.61514
          0.10425  2.33670  6.05352  1.23746  0.34266  0.78327  0.61048
    468   2.84141  4.28743  5.08917  4.32793  2.36513  4.27103  4.62194  2.20846  4.13012  1.65903  3.40505  4.49425  3.85932  4.15749  4.18437  3.55498  3.10327  1.27441  5.09664  3.96285   4677 v - - -
          2.68618  4.42225  2.77519  2.73123  3.46354  2.40513  3.72494  3.29354  2.67741  2.69355  4.24690  2.90347  2.73739  3.18146  2.89801  2.37887  2.77519  2.98518  4.58477  3.61503
          0.04495  5.46796  3.22562  0.61958  0.77255  0.34653  1.22804
    469   2.00210  5.37787  2.53789  2.09216  4.60908  3.04509  3.71026  4.23320  2.33664  3.42726  4.24504  2.63813  4.03487  2.72754  2.33692  2.62398  2.96163  3.64110  5.37149  4.45858   4678 a - - -
          2.68588  4.42230  2.77528  2.73128  3.46361  2.40495  3.72501  3.29363  2.67747  2.69355  4.24697  2.90355  2.73732  3.18142  2.89804  2.37890  2.77527  2.98523  4.58487  3.61511
          0.14378  2.23188  3.62696  0.44460  1.02466  0.42401  1.06253
    470   1.77029  4.44999  3.05900  2.50391  2.91701  3.46610  3.42986  3.92094  2.42030  3.06405  4.10947  2.98627  4.02590  2.79794  2.68131  2.31313  3.07565  3.48194  5.21033  3.87607   4686 a - - -
          2.68493  4.42264  2.77479  2.73163  3.46390  2.40541  3.72403  3.29370  2.67829  2.69318  4.24761  2.90414  2.73674  3.18175  2.89758  2.37929  2.77529  2.98489  4.58339  3.61551
          0.27235  2.10871  2.14543  2.50719  0.08501  0.55613  0.85197
    471   1.48274  2.05300  4.50035  3.93124  3.50818  3.77666  4.41426  2.45714  3.72733  2.40039  3.35972  4.11774  4.08473  4.00426  3.89432  3.26832  3.11039  2.03414  4.85431  3.87052   4861 a - - -
          2.68616  4.42234  2.77512  2.73118  3.46359  2.40519  3.72499  3.29354  2.67744  2.69348  4.24670  2.90352  2.73740  3.18149  2.89790  2.37888  2.77523  2.98526  4.58451  3.61506
          0.26125  2.94255  1.73059  1.11925  0.39530  0.89336  0.52641
    472   2.37588  4.73003  3.16009  2.43599  4.23442  3.19695  3.69802  3.37261  2.30381  2.75487  3.91558  3.07265  3.99933  2.83904  1.84658  2.63503  3.00770  3.04807  5.11425  4.20169   4876 r - - -
          2.68614  4.42222  2.77519  2.73117  3.46359  2.40516  3.72485  3.29355  2.67746  2.69359  4.24690  2.90350  2.73726  3.18149  2.89801  2.37890  2.77518  2.98522  4.58457  3.61507
          0.12969  2.67987  2.93639  0.91716  0.51025  0.51999  0.90270
    473   2.07247  4.86403  2.90075  2.12997  4.61981  3.12654  3.70540  3.83483  2.26910  3.35387  4.27150  2.81894  3.48616  2.70652  2.35044  2.38272  2.97639  3.56824  5.59347  4.36124   4893 a - - -
          2.68618  4.42225  2.77519  2.73123  3.46354  2.40513  3.72494  3.29354  2.67741  2.69355  4.24690  2.90347  2.73739  3.18146  2.89801  2.37887  2.77519  2.98518  4.58477  3.61503
          0.02460  5.13525  3.99439  0.61958  0.77255  0.90557  0.51804
    474   2.25213  4.47110  3.07537  2.77063  2.66032  3.35236  3.48148  3.14765  2.83822  2.84086  3.82252  3.22688  3.89489  3.16936  3.03998  2.88327  2.93881  2.68619  3.91786  2.20384   4894 y - - -
          2.68614  4.42218  2.77521  2.73125  3.46354  2.40515  3.72495  3.29354  2.67741  2.69357  4.24689  2.90342  2.73740  3.18144  2.89792  2.37889  2.77523  2.98517  4.58479  3.61504
          0.10547  3.06984  2.92484  0.97216  0.47524  0.38035  1.15082
    475   2.41557  5.05426  3.04040  2.50328  4.48844  3.17210  3.53998  4.04172  1.95484  3.45367  4.14001  2.99030  3.77557  2.56192  1.83437  2.54954  2.93557  3.59165  5.64738  4.31018   4908 r - - -
          2.68601  4.42211  2.77503  2.73132  3.46353  2.40514  3.72477  3.29339  2.67753  2.69359  4.24677  2.90356  2.73737  3.18155  2.89811  2.37893  2.77515  2.98509  4.58487  3.61518
          0.30496  2.00256  2.05686  0.98464  0.46772  0.70018  0.68616
    476   2.34567  5.24248  2.70095  2.24424  4.47101  3.09033  3.28532  3.90759  2.16264  3.39620  4.18692  2.76925  3.84872  2.58286  2.44778  2.38939  2.79832  3.50891  5.60295  4.17650   4997 k - - -
          2.68618  4.42225  2.77519  2.73123  3.46354  2.40513  3.72494  3.29354  2.67741  2.69355  4.24690  2.90347  2.73739  3.18146  2.89801  2.37887  2.77519  2.98518  4.58477  3.61503
          0.15013  4.80508  2.03092  0.61958  0.77255  0.86311  0.54792
    477   2.40811  3.59721  3.00797  2.50151  3.96432  2.86189  3.50596  3.07277  2.41542  2.83911  3.84136  2.91138  3.81073  2.67896  2.76003  2.59840  2.72763  2.89835  5.28125  3.85785   4998 a - - -
          2.68617  4.42217  2.77510  2.73123  3.46359  2.40522  3.72497  3.29356  2.67757  2.69336  4.24672  2.90357  2.73724  3.18147  2.89796  2.37896  2.77527  2.98489  4.58494  3.61526
          0.27966  1.55472  3.42011  1.51189  0.24909  0.63994  0.74934
    478   2.49944  5.00481  2.88326  2.28985  4.49674  3.12115  3.45931  3.87916  1.96838  3.32951  4.19005  2.81132  3.65315  2.66637  2.35916  2.48292  2.64377  3.45514  5.44963  4.17282   5132 k - - -
          2.68618  4.42225  2.77519  2.73123  3.46354  2.40513  3.72494  3.29354  2.67741  2.69355  4.24690  2.90347  2.73739  3.18146  2.89801  2.37887  2.77519  2.98518  4.58477  3.61503
          0.07241  4.57343  2.82125  0.61958  0.77255  0.72363  0.66356
    479   2.37535  5.03065  2.79285  2.25729  4.21726  3.03396  3.54686  3.78009  2.27526  3.25703  4.05213  2.72241  3.65865  2.64414  2.53044  2.35450  2.69519  3.38876  5.00058  4.11545   5133 e - - -
          2.68618  4.42225  2.77519  2.73123  3.46354  2.40513  3.72494  3.29354  2.67741  2.69355  4.24690  2.90347  2.73739  3.18146  2.89801  2.37887  2.77519  2.98518  4.58477  3.61503
          0.04512  4.51502  3.40594  0.61958  0.77255  0.82744  0.57478
    480   2.41752  4.84835  2.80564  2.26985  4.31782  2.91669  3.54774  3.80451  2.22353  3.26050  4.10198  2.80409  3.47571  2.60882  2.44365  2.46784  2.75168  3.32753  5.48228  4.07527   5134 k - - -
          2.68618  4.42225  2.77519  2.73123  3.46354  2.40513  3.72494  3.29354  2.67741  2.69355  4.24690  2.90347  2.73739  3.18146  2.89801  2.37887  2.77519  2.98518  4.58477  3.61503
          0.09049  4.39882  2.60066  0.61958  0.77255  0.58033  0.82033
    481   2.38752  4.59213  2.89864  2.40133  3.80252  3.04761  3.53853  3.34499  2.37419  2.87600  3.77638  2.86800  3.62235  2.69667  2.69595  2.50227  2.69275  2.98191  5.08338  3.86662   5135 k - - -
          2.68358  4.42268  2.77549  2.73167  3.46363  2.40505  3.72502  3.29354  2.67931  2.69222  4.24725  2.90511  2.73692  3.18253  2.89675  2.37985  2.77555  2.98308  4.58395  3.61680
          0.56308  0.98290  2.87664  3.52738  0.02982  0.52924  0.88929
    482   2.40881  4.75884  2.89888  2.32862  4.11932  3.23499  3.50011  3.54422  2.24237  3.10592  3.91255  2.80953  3.41706  2.63216  2.64416  2.45856  2.70017  2.97322  5.29340  3.99744   5458 k - - -
          2.68618  4.42225  2.77519  2.73123  3.46354  2.40513  3.72494  3.29354  2.67741  2.69355  4.24690  2.90347  2.73739  3.18146  2.89801  2.37887  2.77519  2.98518  4.58477  3.61503
          0.04330  4.12408  3.64221  0.61958  0.77255  0.45646  1.00381
    483   2.54889  4.85859  2.92141  2.28781  4.15465  3.16061  3.51450  3.61619  2.08067  3.13322  3.89905  2.84791  3.70095  2.62151  2.31592  2.52423  2.80461  3.28324  5.24005  4.02799   5459 k - - -
          2.68618  4.42225  2.77519  2.73123  3.46354  2.40513  3.72494  3.29354  2.67741  2.69355  4.24690  2.90347  2.73739  3.18146  2.89801  2.37887  2.77519  2.98518  4.58477  3.61503
          0.02981  4.18334  4.25997  0.61958  0.77255  0.51983  0.90294
    484   2.50427  4.96615  2.69911  2.20621  4.31741  3.20318  3.43110  3.74751  2.18684  3.20811  4.05904  2.72762  3.64074  2.57714  2.53245  2.46931  2.72737  3.32929  5.43483  4.08814   5460 k - - -
          2.68618  4.42225  2.77519  2.73123  3.46354  2.40513  3.72494  3.29354  2.67741  2.69355  4.24690  2.90347  2.73739  3.18146  2.89801  2.37887  2.77519  2.98518  4.58477  3.61503
          0.04195  4.11721  3.69737  0.61958  0.77255  0.54655  0.86499
    485   2.41102  4.50356  2.93262  2.39198  3.80017  3.24279  3.56250  3.25554  2.39490  2.86384  3.71776  2.89607  3.38700  2.71528  2.70134  2.48640  2.69662  2.92891  5.14794  3.84569   5461 e - - -
          2.68618  4.42225  2.77519  2.73123  3.46354  2.40513  3.72494  3.29354  2.67741  2.69355  4.24690  2.90347  2.73739  3.18146  2.89801  2.37887  2.77519  2.98518  4.58477  3.61503
          0.06797  3.98659  3.05439  0.61958  0.77255  0.55187  0.85771
    486   2.39506  4.47363  2.86313  2.37616  3.84249  3.24416  3.51770  3.20120  2.37842  2.77212  3.68134  2.87120  3.71433  2.73329  2.78691  2.52784  2.70942  2.91220  5.14987  3.81615   5462 e - - -
          2.68618  4.42225  2.77519  2.73123  3.46354  2.40513  3.72494  3.29354  2.67741  2.69355  4.24690  2.90347  2.73739  3.18146  2.89801  2.37887  2.77519  2.98518  4.58477  3.61503
          0.04238  3.87528  3.87560  0.61958  0.77255  0.58947  0.80883
    487   2.47204  4.47087  2.98403  2.44232  3.68015  3.30096  3.49958  2.98454  2.44565  2.71559  3.61524  2.95490  3.64006  2.77617  2.83697  2.55585  2.59473  2.78982  5.02314  3.70932   5463 e - - -
          2.68618  4.42225  2.77519  2.73123  3.46354  2.40513  3.72494  3.29354  2.67741  2.69355  4.24690  2.90347  2.73739  3.18146  2.89801  2.37887  2.77519  2.98518  4.58477  3.61503
          0.03471  3.81770  4.41116  0.61958  0.77255  0.55521  0.85321
    488   2.45822  4.44371  3.00141  2.41232  3.78109  3.28705  3.46243  3.13937  2.39512  2.75696  3.65160  2.90563  3.66907  2.75642  2.74334  2.50791  2.63682  2.84830  5.07435  3.78970   5464 k - - -
          2.68618  4.42225  2.77519  2.73123  3.46354  2.40513  3.72494  3.29354  2.67741  2.69355  4.24690  2.90347  2.73739  3.18146  2.89801  2.37887  2.77519  2.98518  4.58477  3.61503
          0.04670  3.78695  3.77384  0.61958  0.77255  0.56856  0.83549
    489   2.41408  4.49244  2.88877  2.40706  3.77251  3.20378  3.47858  3.16148  2.37964  2.79753  3.65967  2.89381  3.63657  2.72771  2.79813  2.51778  2.72879  2.90511  5.02337  3.80457   5465 k - - -
          2.68618  4.42225  2.77519  2.73123  3.46354  2.40513  3.72494  3.29354  2.67741  2.69355  4.24690  2.90347  2.73739  3.18146  2.89801  2.37887  2.77519  2.98518  4.58477  3.61503
          0.03854  3.73017  4.28200  0.61958  0.77255  0.56078  0.84575
    490   2.42156  4.58895  2.90267  2.35884  3.80446  3.27006  3.55874  3.19372  2.34974  2.81682  3.67196  2.87254  3.66469  2.72955  2.71302  2.54715  2.70971  2.90618  5.11602  3.81832   5466 k - - -
          2.68618  4.42225  2.77519  2.73123  3.46354  2.40513  3.72494  3.29354  2.67741  2.69355  4.24690  2.90347  2.73739  3.18146  2.89801  2.37887  2.77519  2.98518  4.58477  3.61503
          0.04124  3.69279  4.16720  0.61958  0.77255  0.56993  0.83371
    491   2.43393  4.26587  3.18272  2.66086  3.32054  3.29833  3.66070  2.81368  2.57648  2.40072  3.39824  3.09431  3.79803  2.93044  2.95459  2.60732  2.69466  2.55292  4.81792  3.59082   5467 l - - -
          2.68618  4.42225  2.77519  2.73123  3.46354  2.40513  3.72494  3.29354  2.67741  2.69355  4.24690  2.90347  2.73739  3.18146  2.89801  2.37887  2.77519  2.98518  4.58477  3.61503
          0.04490  3.64054  4.03570  0.61958  0.77255  0.57278  0.83001
    492   2.39851  4.29723  3.18944  2.66771  3.50344  3.24682  3.69356  2.71402  2.57585  2.46523  3.46108  3.08660  3.75204  2.97175  2.92994  2.61284  2.70023  2.46353  4.94685  3.65661   5468 a - - -
          2.68618  4.42225  2.77519  2.73123  3.46354  2.40513  3.72494  3.29354  2.67741  2.69355  4.24690  2.90347  2.73739  3.18146  2.89801  2.37887  2.77519  2.98518  4.58477  3.61503
          0.05506  3.60785  3.63210  0.61958  0.77255  0.57180  0.83128
    493   2.37293  4.36232  2.91314  2.48205  3.70176  3.22200  3.61320  3.08845  2.42344  2.76169  3.63833  2.92723  3.73382  2.81800  2.74503  2.53322  2.67006  2.79610  4.96714  3.77677   5469 a - - -
          2.68618  4.42225  2.77519  2.73123  3.46354  2.40513  3.72494  3.29354  2.67741  2.69355  4.24690  2.90347  2.73739  3.18146  2.89801  2.37887  2.77519  2.98518  4.58477  3.61503
          0.04335  3.57619  4.23783  0.61958  0.77255  0.57080  0.83257
    494   2.23874  4.34827  2.74423  2.46321  3.83268  3.02386  3.67435  3.12232  2.49390  2.85534  3.79454  2.92733  3.61228  2.93834  2.77851  2.51985  2.70602  2.81327  5.19583  3.89815   5470 a - - -
          2.68616  4.42231  2.77516  2.73125  3.46356  2.40513  3.72486  3.29350  2.67747  2.69347  4.24685  2.90352  2.73738  3.18149  2.89795  2.37891  2.77519  2.98517  4.58483  3.61509
          0.14912  2.09856  4.14116  1.54893  0.23886  0.49429  0.94162
    495   2.49899  4.50607  2.85641  2.43848  3.72781  3.28645  3.54961  3.15448  2.30113  2.77303  3.64687  2.89940  3.69035  2.67143  2.68716  2.60497  2.74710  2.86889  5.08985  3.80237   5501 k - - -
          2.68618  4.42225  2.77519  2.73123  3.46354  2.40513  3.72494  3.29354  2.67741  2.69355  4.24690  2.90347  2.73739  3.18146  2.89801  2.37887  2.77519  2.98518  4.58477  3.61503
          0.07303  3.57007  3.16356  0.61958  0.77255  0.51627  0.90818
    496   2.42677  4.40903  2.87267  2.41501  3.73002  3.09448  3.61576  3.07988  2.41090  2.76452  3.67935  2.94652  3.68087  2.83403  2.73684  2.55861  2.73375  2.81722  4.91647  3.78503   5502 k - - -
          2.68618  4.42225  2.77519  2.73123  3.46354  2.40513  3.72494  3.29354  2.67741  2.69355  4.24690  2.90347  2.73739  3.18146  2.89801  2.37887  2.77519  2.98518  4.58477  3.61503
          0.04446  3.53119  4.25354  0.61958  0.77255  0.48558  0.95540
    497   2.43293  4.51779  2.74103  2.37177  3.81626  3.20412  3.60763  3.15815  2.38298  2.85408  3.73875  2.87835  3.56052  2.79726  2.68444  2.54926  2.75880  2.89918  5.12158  3.85531   5503 e - - -
          2.68618  4.42225  2.77519  2.73123  3.46354  2.40513  3.72494  3.29354  2.67741  2.69355  4.24690  2.90347  2.73739  3.18146  2.89801  2.37887  2.77519  2.98518  4.58477  3.61503
          0.04664  3.55693  4.07215  0.61958  0.77255  0.48508  0.95620
    498   2.38937  4.11817  3.11015  2.62068  3.54964  3.17169  3.65453  2.88177  2.52007  2.62999  3.50868  3.00303  3.73546  2.89637  2.85391  2.54461  2.66810  2.65915  4.60660  3.67218   5504 a - - -
          2.68618  4.42225  2.77519  2.73123  3.46354  2.40513  3.72494  3.29354  2.67741  2.69355  4.24690  2.90347  2.73739  3.18146  2.89801  2.37887  2.77519  2.98518  4.58477  3.61503
          0.04343  3.55412  4.27647  0.61958  0.77255  0.49208  0.94509
    499   2.37799  4.39481  2.88407  2.54086  3.82422  3.12466  3.62886  3.23632  2.36881  2.89905  3.79243  2.94469  3.09390  2.85535  2.59864  2.50652  2.73533  2.92283  5.09077  3.85591   5505 k - - -
          2.68618  4.42225  2.77519  2.73123  3.46354  2.40513  3.72494  3.29354  2.67741  2.69355  4.24690  2.90347  2.73739  3.18146  2.89801  2.37887  2.77519  2.98518  4.58477  3.61503
          0.06084  3.53894  3.50704  0.61958  0.77255  0.49342  0.94298
    500   2.38568  4.36816  2.84431  2.52691  3.63392  3.11250  3.60061  3.04942  2.46738  2.74737  3.64111  2.96157  3.62639  2.86752  2.81659  2.51731  2.69711  2.77138  5.00420  3.72402   5506 a - - -
          2.68618  4.42225  2.77519  2.73123  3.46354  2.40513  3.72494  3.29354  2.67741  2.69355  4.24690  2.90347  2.73739  3.18146  2.89801  2.37887  2.77519  2.98518  4.58477  3.61503
          0.04783  3.50997  4.08618  0.61958  0.77255  0.50277  0.92850
    501   2.49464  4.32844  3.12137  2.73451  3.37589  3.33690  3.69987  2.58113  2.55838  2.41480  3.44624  3.13561  3.78787  2.99798  2.86218  2.67357  2.78866  2.43884  4.90907  3.57076   5507 l - - -
          2.68618  4.42225  2.77519  2.73123  3.46354  2.40513  3.72494  3.29354  2.67741  2.69355  4.24690  2.90347  2.73739  3.18146  2.89801  2.37887  2.77519  2.98518  4.58477  3.61503
          0.05242  3.50026  3.86914  0.61958  0.77255  0.50344  0.92747
    502   2.29244  4.07955  3.06834  2.71813  3.63352  3.00698  3.67449  2.98613  2.51596  2.75483  3.71641  3.04899  3.58868  3.01700  2.76522  2.42383  2.62834  2.64268  5.05414  3.73598   5508 a - - -
          2.68618  4.42225  2.77519  2.73123  3.46354  2.40513  3.72494  3.29354  2.67741  2.69355  4.24690  2.90347  2.73739  3.18146  2.89801  2.37887  2.77519  2.98518  4.58477  3.61503
          0.05324  3.47014  3.87589  0.61958  0.77255  0.50420  0.92632
    503   2.30499  4.17569  2.99055  2.76666  3.47829  2.91684  3.78421  2.83005  2.65866  2.62847  3.63684  3.06542  3.57791  3.13115  2.90272  2.48911  2.71596  2.52204  4.98832  3.60715   5509 a - - -
          2.68617  4.42225  2.77519  2.73123  3.46353  2.40513  3.72495  3.29353  2.67741  2.69354  4.24691  2.90346  2.73740  3.18147  2.89799  2.37887  2.77520  2.98517  4.58478  3.61503
          0.07484  2.92425  3.99528  0.91642  0.51074  0.50126  0.93081
    504   2.46001  4.36450  2.74374  2.53460  3.49563  3.10178  3.70578  2.91164  2.52166  2.63616  3.74679  2.96367  3.70756  2.96003  2.80007  2.59320  2.81344  2.65059  4.99617  3.59505   5606 a - - -
          2.68618  4.42225  2.77519  2.73123  3.46354  2.40513  3.72494  3.29354  2.67741  2.69355  4.24690  2.90347  2.73739  3.18146  2.89801  2.37887  2.77519  2.98518  4.58477  3.61503
          0.04930  3.44353  4.12560  0.61958  0.77255  0.50593  0.92368
    505   2.42001  4.22338  3.26003  2.96961  3.12353  3.18345  3.83576  2.49982  2.79818  2.27028  3.49652  3.24760  3.79608  3.25796  3.03387  2.60844  2.81872  2.31399  4.81079  3.35749   5607 l - - -
          2.68618  4.42225  2.77519  2.73123  3.46354  2.40513  3.72494  3.29354  2.67741  2.69355  4.24690  2.90347  2.73739  3.18146  2.89801  2.37887  2.77519  2.98518  4.58477  3.61503
          0.04866  3.44289  4.16524  0.61958  0.77255  0.49572  0.93939
    506   2.36148  4.24812  2.83931  2.63201  3.57719  2.98249  3.75305  2.97906  2.57296  2.69403  3.76940  2.99464  3.16091  2.98142  2.86652  2.50360  2.75824  2.74365  5.03003  3.68836   5608 a - - -
          2.68618  4.42225  2.77519  2.73123  3.46354  2.40513  3.72494  3.29354  2.67741  2.69355  4.24690  2.90347  2.73739  3.18146  2.89801  2.37887  2.77519  2.98518  4.58477  3.61503
          0.05003  3.45075  4.07017  0.61958  0.77255  0.49796  0.93591
    507   2.35254  4.24015  2.94148  2.67845  3.51042  3.04627  3.81123  2.72076  2.66105  2.58878  3.69124  3.07045  3.70282  3.11163  2.94040  2.52837  2.76996  2.40685  5.03976  3.63962   5609 a - - -
          2.68618  4.42225  2.77519  2.73123  3.46354  2.40513  3.72494  3.29354  2.67741  2.69355  4.24690  2.90347  2.73739  3.18146  2.89801  2.37887  2.77519  2.98518  4.58477  3.61503
          0.05772  3.44899  3.71690  0.61958  0.77255  0.49969  0.93323
    508   2.34622  4.20855  3.05251  2.82181  3.34640  3.04516  3.79945  2.70385  2.70595  2.44476  3.62804  3.12923  3.70480  3.15645  2.95074  2.53895  2.77715  2.42076  4.92545  3.50992   5610 a - - -
          2.68618  4.42225  2.77519  2.73123  3.46354  2.40513  3.72494  3.29354  2.67741  2.69355  4.24690  2.90347  2.73739  3.18146  2.89801  2.37887  2.77519  2.98518  4.58477  3.61503
          0.04892  3.43772  4.16007  0.61958  0.77255  0.48381  0.95824
    509   2.37115  4.27203  2.92173  2.66901  3.56510  3.05185  3.72467  2.93275  2.47835  2.71482  3.65870  2.99681  3.64429  2.99955  2.76247  2.51694  2.68238  2.66351  4.96175  3.65467   5611 a - - -
          2.68616  4.42222  2.77520  2.73124  3.46355  2.40512  3.72495  3.29355  2.67741  2.69354  4.24691  2.90347  2.73739  3.18147  2.89800  2.37887  2.77519  2.98519  4.58478  3.61504
          0.07848  2.81281  4.17063  0.78934  0.60540  0.48531  0.95583
    510   2.42980  4.25467  3.10896  2.73275  3.31496  3.16918  3.70184  2.80444  2.50571  2.52912  3.57532  3.10139  3.75435  2.99213  2.76933  2.59400  2.77123  2.57212  4.77940  3.44992   5628 a - - -
          2.68618  4.42225  2.77519  2.73123  3.46354  2.40513  3.72494  3.29354  2.67741  2.69355  4.24690  2.90347  2.73739  3.18146  2.89801  2.37887  2.77519  2.98518  4.58477  3.61503
          0.04811  3.45396  4.17631  0.61958  0.77255  0.48615  0.95448
    511   2.52490  4.35673  2.92404  2.66691  3.43448  3.09283  3.64371  3.03369  2.36844  2.65137  3.74973  3.03623  3.68116  2.96667  2.37629  2.65946  2.87063  2.80488  4.85425  3.44891   5629 k - - -
          2.68618  4.42225  2.77519  2.73123  3.46354  2.40513  3.72494  3.29354  2.67741  2.69355  4.24690  2.90347  2.73739  3.18146  2.89801  2.37887  2.77519  2.98518  4.58477  3.61503
          0.04845  3.44711  4.16946  0.61958  0.77255  0.48682  0.95342
    512   2.37619  4.28768  2.88967  2.65876  3.56098  3.04891  3.74192  2.90658  2.46853  2.66386  3.72238  3.01581  3.65542  2.99760  2.76339  2.51701  2.76137  2.64219  5.04284  3.66650   5630 a - - -
          2.68618  4.42225  2.77519  2.73123  3.46354  2.40513  3.72494  3.29354  2.67741  2.69355  4.24690  2.90347  2.73739  3.18146  2.89801  2.37887  2.77519  2.98518  4.58477  3.61503
          0.05352  3.44366  3.90388  0.61958  0.77255  0.48682  0.95342
    513   2.39926  4.23417  3.03264  2.78882  3.22763  3.07363  3.79818  2.68802  2.66371  2.46363  3.62463  3.10830  3.71691  3.16101  2.92010  2.59256  2.76564  2.46355  4.87910  3.45970   5631 a - - -
          2.68618  4.42225  2.77519  2.73123  3.46354  2.40513  3.72494  3.29354  2.67741  2.69355  4.24690  2.90347  2.73739  3.18146  2.89801  2.37887  2.77519  2.98518  4.58477  3.61503
          0.04917  3.43274  4.15508  0.61958  0.77255  0.48957  0.94904
    514   2.48560  4.23468  3.21541  2.99207  3.12359  3.17615  3.87771  2.43517  2.82524  2.15279  3.43729  3.27402  3.77367  3.30058  3.06226  2.70581  2.87602  2.31251  4.78108  3.34536   5632 l - - -
          2.68618  4.42225  2.77519  2.73123  3.46354  2.40513  3.72494  3.29354  2.67741  2.69355  4.24690  2.90347  2.73739  3.18146  2.89801  2.37887  2.77519  2.98518  4.58477  3.61503
          0.04959  3.42450  4.14684  0.61958  0.77255  0.48854  0.95068
    515   2.34570  4.11097  2.97654  2.81809  3.35172  2.86500  3.80667  2.78092  2.75491  2.45247  3.70048  3.11206  3.37044  3.21533  2.96423  2.53730  2.79132  2.55974  4.80004  3.50918   5633 a - - -
          2.68618  4.42225  2.77519  2.73123  3.46354  2.40513  3.72494  3.29354  2.67741  2.69355  4.24690  2.90347  2.73739  3.18146  2.89801  2.37887  2.77519  2.98518  4.58477  3.61503
          0.05042  3.42159  4.10367  0.61958  0.77255  0.48894  0.95004
    516   2.41104  4.01123  2.90648  2.78886  3.33269  2.58808  3.74234  2.86555  2.73116  2.54691  3.77242  3.09702  3.39390  3.17676  2.95205  2.60664  2.83306  2.63453  4.61106  3.47341   5634 a - - -
          2.68618  4.42225  2.77519  2.73123  3.46354  2.40513  3.72494  3.29354  2.67741  2.69355  4.24690  2.90347  2.73739  3.18146  2.89801  2.37887  2.77519  2.98518  4.58477  3.61503
          0.05152  3.41356  4.05748  0.61958  0.77255  0.48932  0.94945
    517   2.44754  4.11748  2.93639  2.79471  3.16113  2.86548  3.53201  2.83968  2.72748  2.45399  3.64021  3.10633  3.51543  3.19594  2.93476  2.63009  2.82957  2.64343  4.59268  3.28371   5635 a - - -
          2.68618  4.42225  2.77519  2.73123  3.46354  2.40513  3.72494  3.29354  2.67741  2.69355  4.24687  2.90347  2.73739  3.18146  2.89800  2.37887  2.77519  2.98518  4.58477  3.61503
          0.05672  3.24192  4.13197  0.60893  0.78512  0.48369  0.95842
    518   2.38987  3.93846  2.88621  2.78689  3.38199  2.38245  3.72955  2.95230  2.79988  2.66890  3.84692  3.05270  3.30523  3.23078  2.96577  2.58999  2.82140  2.69261  4.55764  3.51461   5638 g - - -
          2.68618  4.42225  2.77519  2.73123  3.46354  2.40513  3.72494  3.29354  2.67741  2.69355  4.24690  2.90347  2.73739  3.18146  2.89801  2.37887  2.77519  2.98518  4.58477  3.61503
          0.05006  3.41525  4.13760  0.61958  0.77255  0.48614  0.95450
    519   2.48787  4.07341  3.08508  2.93964  3.10784  2.87832  3.80377  2.61129  2.86153  2.19621  3.56653  3.22532  3.52192  3.31308  3.04285  2.70960  2.89755  2.44423  4.57759  3.33013   5639 l - - -
          2.68618  4.42225  2.77519  2.73123  3.46354  2.40513  3.72494  3.29354  2.67741  2.69355  4.24690  2.90347  2.73739  3.18146  2.89801  2.37887  2.77519  2.98518  4.58477  3.61503
          0.05026  3.41146  4.13380  0.61958  0.77255  0.48614  0.95450
    520   2.43573  4.01888  3.01143  2.89029  3.19294  2.78631  3.78103  2.64310  2.84523  2.35802  3.62957  3.17749  3.44192  3.29077  3.01806  2.64739  2.86730  2.50290  4.56668  3.37924   5640 l - - -
          2.68618  4.42225  2.77519  2.73123  3.46354  2.40513  3.72494  3.29354  2.67741  2.69355  4.24690  2.90347  2.73739  3.18146  2.89801  2.37887  2.77519  2.98518  4.58477  3.61503
          0.05054  3.40591  4.12826  0.61958  0.77255  0.48614  0.95450
    521   2.48503  3.90473  2.94538  2.85430  3.21100  2.61776  3.70915  2.79113  2.83692  2.41389  3.69037  3.15741  3.26744  3.27496  2.90760  2.71027  2.90103  2.60501  4.40951  3.39413   5641 l - - -
          2.68618  4.42225  2.77519  2.73123  3.46354  2.40513  3.72494  3.29354  2.67741  2.69355  4.24690  2.90347  2.73739  3.18146  2.89801  2.37887  2.77519  2.98518  4.58477  3.61503
          0.05064  3.40407  4.12642  0.61958  0.77255  0.48614  0.95450
    522   2.45051  3.92742  2.95685  2.86308  3.21107  2.65247  3.73136  2.75826  2.85105  2.40645  3.68091  3.15999  3.30623  3.28496  2.98988  2.66694  2.88613  2.57136  4.45140  3.39487   5642 l - - -
          2.68618  4.42225  2.77519  2.73123  3.46354  2.40513  3.72494  3.29354  2.67741  2.69355  4.24690  2.90347  2.73739  3.18146  2.89801  2.37887  2.77519  2.98518  4.58477  3.61503
          0.05064  3.40407  4.12642  0.61958  0.77255  0.48614  0.95450
    523   2.46978  3.93960  2.97921  2.88039  3.19504  2.67476  3.74223  2.72908  2.85939  2.37451  3.65605  3.17387  3.32728  3.29454  3.00032  2.69514  2.88943  2.51600  4.46051  3.38553   5643 l - - -
          2.68618  4.42225  2.77519  2.73123  3.46354  2.40513  3.72494  3.29354  2.67741  2.69355  4.24690  2.90347  2.73739  3.18146  2.89801  2.37887  2.77519  2.98518  4.58477  3.61503
          0.05064  3.40407  4.12642  0.61958  0.77255  0.48614  0.95450
    524   2.46869  3.92759  2.96193  2.86761  3.21419  2.65438  3.73563  2.74827  2.85377  2.39309  3.67143  3.16462  3.30748  3.28809  2.99175  2.69353  2.83966  2.56485  4.45472  3.40477   5644 l - - -
          2.68618  4.42225  2.77519  2.73123  3.46354  2.40513  3.72494  3.29354  2.67741  2.69355  4.24690  2.90347  2.73739  3.18146  2.89801  2.37887  2.77519  2.98518  4.58477  3.61503
          0.05064  3.40407  4.12642  0.61958  0.77255  0.48614  0.95450
    525   2.48804  3.93011  2.98688  2.88770  3.10113  2.66515  3.73108  2.72569  2.87063  2.36120  3.64732  3.18337  3.31350  3.29996  3.00522  2.71699  2.90345  2.55155  4.42391  3.35388   5645 l - - -
          2.68618  4.42225  2.77519  2.73123  3.46354  2.40513  3.72494  3.29354  2.67741  2.69355  4.24690  2.90347  2.73739  3.18146  2.89801  2.37887  2.77519  2.98518  4.58477  3.61503
          0.05064  3.40407  4.12642  0.61958  0.77255  0.48553  0.95548
    526   2.46252  3.96174  2.99263  2.88751  3.19386  2.70692  3.75638  2.71131  2.85976  2.36467  3.64493  3.17789  3.36055  3.29705  3.00943  2.68596  2.88301  2.48855  4.49166  3.38537   5646 l - - -
          2.68618  4.42225  2.77519  2.73123  3.46354  2.40513  3.72494  3.29354  2.67741  2.69355  4.24690  2.90347  2.73739  3.18146  2.89801  2.37887  2.77519  2.98518  4.58477  3.61503
          0.05060  3.40474  4.12708  0.61958  0.77255  0.48576  0.95510
    527   2.44477  3.92413  2.95402  2.86023  3.22729  2.62937  3.73279  2.76477  2.84937  2.41747  3.68840  3.15766  3.30179  3.28322  2.98816  2.68557  2.86052  2.57487  4.45743  3.41255   5647 l - - -
          2.68618  4.42225  2.77519  2.73123  3.46354  2.40513  3.72494  3.29354  2.67741  2.69355  4.24690  2.90347  2.73739  3.18146  2.89801  2.37887  2.77519  2.98518  4.58477  3.61503
          0.05060  3.40474  4.12708  0.61958  0.77255  0.48576  0.95510
    528   2.47039  3.87829  2.92855  2.84461  3.23963  2.52277  3.70257  2.82081  2.84531  2.46736  3.73078  3.14654  3.23585  3.27503  2.96755  2.69627  2.89045  2.61938  4.39838  3.41513   5648 l - - -
          2.68618  4.42225  2.77519  2.73123  3.46354  2.40513  3.72494  3.29354  2.67741  2.69355  4.24690  2.90347  2.73739  3.18146  2.89801  2.37887  2.77519  2.98518  4.58477  3.61503
          0.05060  3.40474  4.12708  0.61958  0.77255  0.48576  0.95510
    529   2.47431  3.93733  2.92684  2.83009  3.19632  2.64865  3.59417  2.83173  2.81402  2.44018  3.70313  3.13668  3.26507  3.25380  2.95788  2.68797  2.89010  2.63896  4.43007  3.35868   5649 l - - -
          2.68618  4.42225  2.77519  2.73123  3.46354  2.40513  3.72494  3.29354  2.67741  2.69355  4.24690  2.90347  2.73739  3.18146  2.89801  2.37887  2.77519  2.98518  4.58477  3.61503
          0.05060  3.40474  4.12708  0.61958  0.77255  0.48576  0.95510
    530   2.45791  3.93997  2.95079  2.85317  3.21339  2.66271  3.72718  2.77340  2.83315  2.40455  3.67802  3.15499  3.31449  3.24010  2.94752  2.69275  2.89036  2.58861  4.45774  3.39625   5650 l - - -
          2.68618  4.42225  2.77519  2.73123  3.46354  2.40513  3.72494  3.29354  2.67741  2.69355  4.24690  2.90347  2.73739  3.18146  2.89801  2.37887  2.77519  2.98518  4.58477  3.61503
          0.05060  3.40474  4.12708  0.61958  0.77255  0.48576  0.95510
    531   2.47550  3.95378  2.94072  2.84162  3.21271  2.67552  3.72491  2.77830  2.80110  2.40839  3.67929  3.14774  3.32661  3.19633  2.97024  2.69198  2.89134  2.59352  4.46718  3.39131   5651 l - - -
          2.68618  4.42225  2.77519  2.73123  3.46354  2.40513  3.72494  3.29354  2.67741  2.69355  4.24690  2.90347  2.73739  3.18146  2.89801  2.37887  2.77519  2.98518  4.58477  3.61503
          0.05060  3.40474  4.12708  0.61958  0.77255  0.48576  0.95510
    532   2.47669  3.93495  2.89393  2.80657  3.23043  2.64861  3.71596  2.79055  2.82555  2.43901  3.70301  3.13918  3.29970  3.22737  2.96997  2.69432  2.89210  2.59838  4.45162  3.40521   5652 l - - -
          2.68618  4.42225  2.77519  2.73123  3.46354  2.40513  3.72494  3.29354  2.67741  2.69355  4.24690  2.90347  2.73739  3.18146  2.89801  2.37887  2.77519  2.98518  4.58477  3.61503
          0.05060  3.40474  4.12708  0.61958  0.77255  0.48576  0.95510
    533   2.47039  3.87829  2.92855  2.84461  3.23963  2.52277  3.70257  2.82081  2.84531  2.46736  3.73078  3.14654  3.23585  3.27503  2.96755  2.69627  2.89045  2.61938  4.39838  3.41513   5653 l - - -
          2.68618  4.42225  2.77519  2.73123  3.46354  2.40513  3.72494  3.29354  2.67741  2.69355  4.24690  2.90347  2.73739  3.18146  2.89801  2.37887  2.77519  2.98518  4.58477  3.61503
          0.05060  3.40474  4.12708  0.61958  0.77255  0.48576  0.95510
    534   2.47252  3.92703  2.93247  2.83865  3.19706  2.64055  3.64453  2.81092  2.82522  2.44022  3.70504  3.11219  3.29236  3.26294  2.96498  2.68985  2.88983  2.61744  4.42477  3.36151   5654 l - - -
          2.68618  4.42225  2.77519  2.73123  3.46354  2.40513  3.72494  3.29354  2.67741  2.69355  4.24690  2.90347  2.73739  3.18146  2.89801  2.37887  2.77519  2.98518  4.58477  3.61503
          0.05064  3.40407  4.12642  0.61958  0.77255  0.48576  0.95510
    535   2.48162  3.90242  2.89947  2.84168  3.22068  2.61207  3.70630  2.79688  2.83909  2.43604  3.70600  3.14832  3.26256  3.27125  2.94194  2.70549  2.89791  2.60506  4.41077  3.39851   5655 l - - -
          2.68618  4.42225  2.77519  2.73123  3.46354  2.40513  3.72494  3.29354  2.67741  2.69355  4.24690  2.90347  2.73739  3.18146  2.89801  2.37887  2.77519  2.98518  4.58477  3.61503
          0.05064  3.40407  4.12642  0.61958  0.77255  0.48576  0.95510
    536   2.49006  3.91257  2.96767  2.87536  3.19088  2.63607  3.72232  2.74932  2.85839  2.35006  3.66706  3.17437  3.28516  3.29256  2.98638  2.71936  2.90611  2.57102  4.41374  3.38058   5656 l - - -
          2.68618  4.42225  2.77519  2.73123  3.46354  2.40513  3.72494  3.29354  2.67741  2.69355  4.24690  2.90347  2.73739  3.18146  2.89801  2.37887  2.77519  2.98518  4.58477  3.61503
          0.05134  3.40407  4.08615  0.61958  0.77255  0.48576  0.95510
    537   2.48561  3.88658  2.89790  2.84599  3.21558  2.59417  3.70254  2.79241  2.85038  2.43074  3.70534  3.15207  3.24439  3.27805  2.97328  2.71308  2.90222  2.60190  4.39125  3.39652   5657 l - - -
          2.68618  4.42225  2.77519  2.73123  3.46354  2.40513  3.72494  3.29354  2.67741  2.69355  4.24690  2.90347  2.73739  3.18146  2.89801  2.37887  2.77519  2.98518  4.58477  3.61503
          0.05067  3.40341  4.12576  0.61958  0.77255  0.48614  0.95450
    538   2.49105  3.89493  2.95715  2.86977  3.19507  2.61182  3.71323  2.76332  2.85937  2.37282  3.67649  3.17006  3.26102  3.29098  2.98110  2.72178  2.90746  2.58276  4.39467  3.38463   5658 l - - -
          2.68618  4.42225  2.77519  2.73123  3.46354  2.40513  3.72494  3.29354  2.67741  2.69355  4.24690  2.90347  2.73739  3.18146  2.89801  2.37887  2.77519  2.98518  4.58477  3.61503
          0.05067  3.40341  4.12576  0.61958  0.77255  0.48614  0.95450
    539   2.47730  3.89818  2.94099  2.85375  3.20713  2.61123  3.70852  2.78623  2.84708  2.42789  3.70125  3.11674  3.26285  3.27949  2.97419  2.70310  2.89576  2.59540  4.40478  3.38460   5659 l - - -
          2.68618  4.42225  2.77519  2.73123  3.46354  2.40513  3.72494  3.29354  2.67741  2.69355  4.24690  2.90347  2.73739  3.18146  2.89801  2.37887  2.77519  2.98518  4.58477  3.61503
          0.05067  3.40341  4.12576  0.61958  0.77255  0.48614  0.95450
    540   2.50836  3.90853  2.98725  2.88407  3.15187  2.63330  3.70074  2.76611  2.83889  2.36796  3.65379  3.18285  3.27616  3.28236  2.96251  2.73864  2.91734  2.59312  4.25068  3.33341   5660 l - - -
          2.68618  4.42225  2.77519  2.73123  3.46354  2.40513  3.72494  3.29354  2.67741  2.69355  4.24690  2.90347  2.73739  3.18146  2.89801  2.37887  2.77519  2.98518  4.58477  3.61503
          0.05067  3.40341  4.12576  0.61958  0.77255  0.48614  0.95450
    541   2.48695  3.89704  2.94176  2.85455  3.21116  2.60944  3.70911  2.77968  2.81727  2.41172  3.69054  3.15841  3.25922  3.27966  2.97080  2.71449  2.90321  2.59403  4.40259  3.39665   5661 l - - -
          2.68618  4.42225  2.77519  2.73123  3.46354  2.40513  3.72494  3.29354  2.67741  2.69355  4.24690  2.90347  2.73739  3.18146  2.89801  2.37887  2.77519  2.98518  4.58477  3.61503
          0.05067  3.40341  4.12576  0.61958  0.77255  0.48614  0.95450
    542   2.46262  3.89584  2.95172  2.86511  3.20744  2.61200  3.71669  2.76752  2.85879  2.39943  3.68192  3.16495  3.26293  3.28927  2.98280  2.71161  2.90063  2.58392  4.40635  3.39755   5662 l - - -
          2.68618  4.42225  2.77519  2.73123  3.46354  2.40513  3.72494  3.29354  2.67741  2.69355  4.24690  2.90347  2.73739  3.18146  2.89801  2.37887  2.77519  2.98518  4.58477  3.61503
          0.05067  3.40341  4.12576  0.61958  0.77255  0.48614  0.95450
    543   2.49105  3.89493  2.95715  2.86977  3.19507  2.61182  3.71323  2.76332  2.85937  2.37282  3.67649  3.17006  3.26102  3.29098  2.98110  2.72178  2.90746  2.58276  4.39467  3.38463   5663 l - - -
          2.68618  4.42225  2.77519  2.73123  3.46354  2.40513  3.72494  3.29354  2.67741  2.69355  4.24690  2.90347  2.73739  3.18146  2.89801  2.37887  2.77519  2.98518  4.58477  3.61503
          0.05067  3.40341  4.12576  0.61958  0.77255  0.48614  0.95450
    544   2.46262  3.89584  2.95172  2.86511  3.20744  2.61200  3.71669  2.76752  2.85879  2.39943  3.68192  3.16495  3.26293  3.28927  2.98280  2.71161  2.90063  2.58392  4.40635  3.39755   5664 l - - -
          2.68618  4.42225  2.77519  2.73123  3.46354  2.40513  3.72494  3.29354  2.67741  2.69355  4.24690  2.90347  2.73739  3.18146  2.89801  2.37887  2.77519  2.98518  4.58477  3.61503
          0.05067  3.40341  4.12576  0.61958  0.77255  0.48614  0.95450
    545   2.48561  3.88658  2.89790  2.84599  3.21558  2.59417  3.70254  2.79241  2.85038  2.43074  3.70534  3.15207  3.24439  3.27805  2.97328  2.71308  2.90222  2.60190  4.39125  3.39652   5665 l - - -
          2.68618  4.42225  2.77519  2.73123  3.46354  2.40513  3.72494  3.29354  2.67741  2.69355  4.24690  2.90347  2.73739  3.18146  2.89801  2.37887  2.77519  2.98518  4.58477  3.61503
          0.05067  3.40341  4.12576  0.61958  0.77255  0.48614  0.95450
    546   2.47437  3.90831  2.95109  2.86169  3.20450  2.62708  3.71902  2.76901  2.85279  2.40848  3.68588  3.16030  3.27927  3.28507  2.98313  2.67681  2.89368  2.58245  4.42053  3.38780   5666 l - - -
          2.68618  4.42225  2.77519  2.73123  3.46354  2.40513  3.72494  3.29354  2.67741  2.69355  4.24690  2.90347  2.73739  3.18146  2.89801  2.37887  2.77519  2.98518  4.58477  3.61503
          0.05067  3.40341  4.12576  0.61958  0.77255  0.48614  0.95450
    547   2.48695  3.89704  2.94176  2.85455  3.21116  2.60944  3.70911  2.77968  2.81727  2.41172  3.69054  3.15841  3.25922  3.27966  2.97080  2.71449  2.90321  2.59403  4.40259  3.39665   5667 l - - -
          2.68618  4.42225  2.77519  2.73123  3.46354  2.40513  3.72494  3.29354  2.67741  2.69355  4.24690  2.90347  2.73739  3.18146  2.89801  2.37887  2.77519  2.98518  4.58477  3.61503
          0.05067  3.40341  4.12576  0.61958  0.77255  0.48614  0.95450
    548   2.47437  3.90831  2.95109  2.86169  3.20450  2.62708  3.71902  2.76901  2.85279  2.40848  3.68588  3.16030  3.27927  3.28507  2.98313  2.67681  2.89368  2.58245  4.42053  3.38780   5668 l - - -
          2.68618  4.42225  2.77519  2.73123  3.46354  2.40513  3.72494  3.29354  2.67741  2.69355  4.24690  2.90347  2.73739  3.18146  2.89801  2.37887  2.77519  2.98518  4.58477  3.61503
          0.05067  3.40341  4.12576  0.61958  0.77255  0.48614  0.95450
    549   2.47885  3.90477  2.95465  2.86579  3.20743  2.62393  3.72132  2.76153  2.85670  2.39646  3.67808  3.16484  3.27532  3.28859  2.98459  2.70686  2.86855  2.57829  4.41861  3.39740   5669 l - - -
          2.68618  4.42225  2.77519  2.73123  3.46354  2.40513  3.72494  3.29354  2.67741  2.69355  4.24690  2.90347  2.73739  3.18146  2.89801  2.37887  2.77519  2.98518  4.58477  3.61503
          0.05067  3.40341  4.12576  0.61958  0.77255  0.48614  0.95450
    550   2.49105  3.89493  2.95715  2.86977  3.19507  2.61182  3.71323  2.76332  2.85937  2.37282  3.67649  3.17006  3.26102  3.29098  2.98110  2.72178  2.90746  2.58276  4.39467  3.38463   5670 l - - -
          2.68618  4.42225  2.77519  2.73123  3.46354  2.40513  3.72494  3.29354  2.67741  2.69355  4.24690  2.90347  2.73739  3.18146  2.89801  2.37887  2.77519  2.98518  4.58477  3.61503
          0.05067  3.40341  4.12576  0.61958  0.77255  0.48614  0.95450
    551   2.47891  3.91249  2.96426  2.87275  3.19687  2.63638  3.72549  2.75026  2.85956  2.38602  3.66923  3.16979  3.28755  3.29202  2.98958  2.70700  2.89744  2.54895  4.42336  3.38666   5671 l - - -
          2.68618  4.42225  2.77519  2.73123  3.46354  2.40513  3.72494  3.29354  2.67741  2.69355  4.24690  2.90347  2.73739  3.18146  2.89801  2.37887  2.77519  2.98518  4.58477  3.61503
          0.05067  3.40341  4.12576  0.61958  0.77255  0.48614  0.95450
    552   2.47923  3.92561  2.97206  2.87642  3.19042  2.65494  3.73067  2.71407  2.85706  2.37663  3.66010  3.17284  3.30561  3.29201  2.99170  2.70643  2.89694  2.55889  4.43536  3.38004   5672 l - - -
          2.68618  4.42225  2.77519  2.73123  3.46354  2.40513  3.72494  3.29354  2.67741  2.69355  4.24690  2.90347  2.73739  3.18146  2.89801  2.37887  2.77519  2.98518  4.58477  3.61503
          0.05067  3.40341  4.12576  0.61958  0.77255  0.48614  0.95450
    553   2.49220  3.92038  2.95689  2.86411  3.18146  2.64232  3.71608  2.75598  2.85034  2.38480  3.66800  3.16679  3.29068  3.28434  2.98224  2.71856  2.90672  2.57757  4.41218  3.32021   5673 l - - -
          2.68618  4.42225  2.77519  2.73123  3.46354  2.40513  3.72494  3.29354  2.67741  2.69355  4.24690  2.90347  2.73739  3.18146  2.89801  2.37887  2.77519  2.98518  4.58477  3.61503
          0.05067  3.40341  4.12576  0.61958  0.77255  0.48614  0.95450
    554   2.47396  3.94535  2.98280  2.88089  3.18674  2.68273  3.74029  2.72307  2.85238  2.36600  3.59479  3.17520  3.33375  3.29115  2.99477  2.69904  2.89178  2.54645  4.45970  3.37668   5674 l - - -
          2.68618  4.42225  2.77519  2.73123  3.46354  2.40513  3.72494  3.29354  2.67741  2.69355  4.24690  2.90347  2.73739  3.18146  2.89801  2.37887  2.77519  2.98518  4.58477  3.61503
          0.05067  3.40341  4.12576  0.61958  0.77255  0.48614  0.95450
    555   2.48410  3.87405  2.93772  2.85552  3.21541  2.55802  3.70137  2.79683  2.85437  2.42845  3.70560  3.15750  3.23169  3.28336  2.97110  2.71417  2.90211  2.60625  4.38009  3.39920   5675 l - - -
          2.68618  4.42225  2.77519  2.73123  3.46354  2.40513  3.72494  3.29354  2.67741  2.69355  4.24690  2.90347  2.73739  3.18146  2.89801  2.37887  2.77519  2.98518  4.58477  3.61503
          0.05067  3.40341  4.12576  0.61958  0.77255  0.48614  0.95450
    556   2.49105  3.89493  2.95715  2.86977  3.19507  2.61182  3.71323  2.76332  2.85937  2.37282  3.67649  3.17006  3.26102  3.29098  2.98110  2.72178  2.90746  2.58276  4.39467  3.38463   5676 l - - -
          2.68618  4.42225  2.77519  2.73123  3.46354  2.40513  3.72494  3.29354  2.67741  2.69355  4.24690  2.90347  2.73739  3.18146  2.89801  2.37887  2.77519  2.98518  4.58477  3.61503
          0.05067  3.40341  4.12576  0.61958  0.77255  0.48614  0.95450
    557   2.47437  3.90831  2.95109  2.86169  3.20450  2.62708  3.71902  2.76901  2.85279  2.40848  3.68588  3.16030  3.27927  3.28507  2.98313  2.67681  2.89368  2.58245  4.42053  3.38780   5677 l - - -
          2.68618  4.42225  2.77519  2.73123  3.46354  2.40513  3.72494  3.29354  2.67741  2.69355  4.24690  2.90347  2.73739  3.18146  2.89801  2.37887  2.77519  2.98518  4.58477  3.61503
          0.05067  3.40341  4.12576  0.61958  0.77255  0.48614  0.95450
    558   2.47730  3.89818  2.94099  2.85375  3.20713  2.61123  3.70852  2.78623  2.84708  2.42789  3.70125  3.11674  3.26285  3.27949  2.97419  2.70310  2.89576  2.59540  4.40478  3.38460   5678 l - - -
          2.68618  4.42225  2.77519  2.73123  3.46354  2.40513  3.72494  3.29354  2.67741  2.69355  4.24690  2.90347  2.73739  3.18146  2.89801  2.37887  2.77519  2.98518  4.58477  3.61503
          0.05067  3.40341  4.12576  0.61958  0.77255  0.48614  0.95450
    559   2.47923  3.92561  2.97206  2.87642  3.19042  2.65494  3.73067  2.71407  2.85706  2.37663  3.66010  3.17284  3.30561  3.29201  2.99170  2.70643  2.89694  2.55889  4.43536  3.38004   5679 l - - -
          2.68618  4.42225  2.77519  2.73123  3.46354  2.40513  3.72494  3.29354  2.67741  2.69355  4.24690  2.90347  2.73739  3.18146  2.89801  2.37887  2.77519  2.98518  4.58477  3.61503
          0.05067  3.40341  4.12576  0.61958  0.77255  0.48614  0.95450
    560   2.48410  3.87405  2.93772  2.85552  3.21541  2.55802  3.70137  2.79683  2.85437  2.42845  3.70560  3.15750  3.23169  3.28336  2.97110  2.71417  2.90211  2.60625  4.38009  3.39920   5680 l - - -
          2.68618  4.42225  2.77519  2.73123  3.46354  2.40513  3.72494  3.29354  2.67741  2.69355  4.24690  2.90347  2.73739  3.18146  2.89801  2.37887  2.77519  2.98518  4.58477  3.61503
          0.05067  3.40341  4.12576  0.61958  0.77255  0.48614  0.95450
    561   2.49026  3.89303  2.93651  2.82197  3.21555  2.60327  3.70711  2.78114  2.84660  2.41359  3.69273  3.15703  3.25257  3.27895  2.97029  2.71840  2.90580  2.59547  4.39843  3.40240   5681 l - - -
          2.68618  4.42225  2.77519  2.73123  3.46354  2.40513  3.72494  3.29354  2.67741  2.69355  4.24690  2.90347  2.73739  3.18146  2.89801  2.37887  2.77519  2.98518  4.58477  3.61503
          0.05067  3.40341  4.12576  0.61958  0.77255  0.48614  0.95450
    562   2.47923  3.92561  2.97206  2.87642  3.19042  2.65494  3.73067  2.71407  2.85706  2.37663  3.66010  3.17284  3.30561  3.29201  2.99170  2.70643  2.89694  2.55889  4.43536  3.38004   5682 l - - -
          2.68618  4.42225  2.77519  2.73123  3.46354  2.40513  3.72494  3.29354  2.67741  2.69355  4.24690  2.90347  2.73739  3.18146  2.89801  2.37887  2.77519  2.98518  4.58477  3.61503
          0.05067  3.40341  4.12576  0.61958  0.77255  0.48614  0.95450
    563   2.47437  3.90831  2.95109  2.86169  3.20450  2.62708  3.71902  2.76901  2.85279  2.40848  3.68588  3.16030  3.27927  3.28507  2.98313  2.67681  2.89368  2.58245  4.42053  3.38780   5683 l - - -
          2.68618  4.42225  2.77519  2.73123  3.46354  2.40513  3.72494  3.29354  2.67741  2.69355  4.24690  2.90347  2.73739  3.18146  2.89801  2.37887  2.77519  2.98518  4.58477  3.61503
          0.05067  3.40341  4.12576  0.61958  0.77255  0.48614  0.95450
    564   2.48838  3.89039  2.94496  2.85828  3.20598  2.60160  3.70593  2.78644  2.84772  2.40857  3.68933  3.16081  3.25111  3.28140  2.93682  2.71692  2.90476  2.60159  4.39197  3.39199   5684 l - - -
          2.68618  4.42225  2.77519  2.73123  3.46354  2.40513  3.72494  3.29354  2.67741  2.69355  4.24690  2.90347  2.73739  3.18146  2.89801  2.37887  2.77519  2.98518  4.58477  3.61503
          0.05067  3.40341  4.12576  0.61958  0.77255  0.48614  0.95450
    565   2.48838  3.89039  2.94496  2.85828  3.20598  2.60160  3.70593  2.78644  2.84772  2.40857  3.68933  3.16081  3.25111  3.28140  2.93682  2.71692  2.90476  2.60159  4.39197  3.39199   5685 l - - -
          2.68618  4.42225  2.77519  2.73123  3.46354  2.40513  3.72494  3.29354  2.67741  2.69355  4.24690  2.90347  2.73739  3.18146  2.89801  2.37887  2.77519  2.98518  4.58477  3.61503
          0.05067  3.40341  4.12576  0.61958  0.77255  0.48614  0.95450
    566   2.49105  3.89493  2.95715  2.86977  3.19507  2.61182  3.71323  2.76332  2.85937  2.37282  3.67649  3.17006  3.26102  3.29098  2.98110  2.72178  2.90746  2.58276  4.39467  3.38463   5686 l - - -
          2.68618  4.42225  2.77519  2.73123  3.46354  2.40513  3.72494  3.29354  2.67741  2.69355  4.24690  2.90347  2.73739  3.18146  2.89801  2.37887  2.77519  2.98518  4.58477  3.61503
          0.05067  3.40341  4.12576  0.61958  0.77255  0.48614  0.95450
    567   2.47923  3.92561  2.97206  2.87642  3.19042  2.65494  3.73067  2.71407  2.85706  2.37663  3.66010  3.17284  3.30561  3.29201  2.99170  2.70643  2.89694  2.55889  4.43536  3.38004   5687 l - - -
          2.68618  4.42225  2.77519  2.73123  3.46354  2.40513  3.72494  3.29354  2.67741  2.69355  4.24690  2.90347  2.73739  3.18146  2.89801  2.37887  2.77519  2.98518  4.58477  3.61503
          0.05067  3.40341  4.12576  0.61958  0.77255  0.48614  0.95450
    568   2.47437  3.90831  2.95109  2.86169  3.20450  2.62708  3.71902  2.76901  2.85279  2.40848  3.68588  3.16030  3.27927  3.28507  2.98313  2.67681  2.89368  2.58245  4.42053  3.38780   5688 l - - -
          2.68618  4.42225  2.77519  2.73123  3.46354  2.40513  3.72494  3.29354  2.67741  2.69355  4.24690  2.90347  2.73739  3.18146  2.89801  2.37887  2.77519  2.98518  4.58477  3.61503
          0.05067  3.40341  4.12576  0.61958  0.77255  0.48553  0.95548
    569   2.44003  3.91343  2.95727  2.86660  3.21389  2.63529  3.72834  2.75762  2.85739  2.39772  3.67746  3.16484  3.28762  3.28936  2.98927  2.70096  2.89369  2.57366  4.43479  3.40458   5689 l - - -
          2.68618  4.42225  2.77519  2.73123  3.46354  2.40513  3.72494  3.29354  2.67741  2.69355  4.24690  2.90347  2.73739  3.18146  2.89801  2.37887  2.77519  2.98518  4.58477  3.61503
          0.05064  3.40407  4.12642  0.61958  0.77255  0.48576  0.95510
    570   2.47699  3.87612  2.93290  2.84981  3.22779  2.53992  3.70185  2.80915  2.84957  2.44869  3.71876  3.15177  3.23369  3.27899  2.96913  2.70489  2.89606  2.61293  4.38930  3.40720   5690 l - - -
          2.68618  4.42225  2.77519  2.73123  3.46354  2.40513  3.72494  3.29354  2.67741  2.69355  4.24690  2.90347  2.73739  3.18146  2.89801  2.37887  2.77519  2.98518  4.58477  3.61503
          0.05064  3.40407  4.12642  0.61958  0.77255  0.48576  0.95510
    571   2.49006  3.91257  2.96767  2.87536  3.19088  2.63607  3.72232  2.74932  2.85839  2.35006  3.66706  3.17437  3.28516  3.29256  2.98638  2.71936  2.90611  2.57102  4.41374  3.38058   5691 l - - -
          2.68618  4.42225  2.77519  2.73123  3.46354  2.40513  3.72494  3.29354  2.67741  2.69355  4.24690  2.90347  2.73739  3.18146  2.89801  2.37887  2.77519  2.98518  4.58477  3.61503
          0.05134  3.40407  4.08615  0.61958  0.77255  0.48576  0.95510
    572   2.48445  3.88195  2.94245  2.85834  3.21348  2.59171  3.70679  2.78858  2.85506  2.41327  3.69360  3.16013  3.19886  3.28462  2.97436  2.71411  2.90223  2.60184  4.38967  3.40167   5692 l - - -
          2.68618  4.42225  2.77519  2.73123  3.46354  2.40513  3.72494  3.29354  2.67741  2.69355  4.24690  2.90347  2.73739  3.18146  2.89801  2.37887  2.77519  2.98518  4.58477  3.61503
          0.05067  3.40341  4.12576  0.61958  0.77255  0.48614  0.95450
    573   2.48410  3.87405  2.93772  2.85552  3.21541  2.55802  3.70137  2.79683  2.85437  2.42845  3.70560  3.15750  3.23169  3.28336  2.97110  2.71417  2.90211  2.60625  4.38009  3.39920   5693 l - - -
          2.68618  4.42225  2.77519  2.73123  3.46354  2.40513  3.72494  3.29354  2.67741  2.69355  4.24690  2.90347  2.73739  3.18146  2.89801  2.37887  2.77519  2.98518  4.58477  3.61503
          0.05067  3.40341  4.12576  0.61958  0.77255  0.48614  0.95450
    574   2.48928  3.90602  2.96814  2.87671  3.14281  2.62953  3.71892  2.74902  2.86581  2.37908  3.66491  3.17500  3.27844  3.29501  2.99178  2.71957  2.90543  2.57088  4.40242  3.36981   5694 l - - -
          2.68618  4.42225  2.77519  2.73123  3.46354  2.40513  3.72494  3.29354  2.67741  2.69355  4.24690  2.90347  2.73739  3.18146  2.89801  2.37887  2.77519  2.98518  4.58477  3.61503
          0.05067  3.40341  4.12576  0.61958  0.77255  0.48614  0.95450
    575   2.47885  3.90477  2.95465  2.86579  3.20743  2.62393  3.72132  2.76153  2.85670  2.39646  3.67808  3.16484  3.27532  3.28859  2.98459  2.70686  2.86855  2.57829  4.41861  3.39740   5695 l - - -
          2.68618  4.42225  2.77519  2.73123  3.46354  2.40513  3.72494  3.29354  2.67741  2.69355  4.24690  2.90347  2.73739  3.18146  2.89801  2.37887  2.77519  2.98518  4.58477  3.61503
          0.05067  3.40341  4.12576  0.61958  0.77255  0.48614  0.95450
    576   2.48445  3.88195  2.94245  2.85834  3.21348  2.59171  3.70679  2.78858  2.85506  2.41327  3.69360  3.16013  3.19886  3.28462  2.97436  2.71411  2.90223  2.60184  4.38967  3.40167   5696 l - - -
          2.68618  4.42225  2.77519  2.73123  3.46354  2.40513  3.72494  3.29354  2.67741  2.69355  4.24690  2.90347  2.73739  3.18146  2.89801  2.37887  2.77519  2.98518  4.58477  3.61503
          0.05067  3.40341  4.12576  0.61958  0.77255  0.48614  0.95450
    577   2.46262  3.89584  2.95172  2.86511  3.20744  2.61200  3.71669  2.76752  2.85879  2.39943  3.68192  3.16495  3.26293  3.28927  2.98280  2.71161  2.90063  2.58392  4.40635  3.39755   5697 l - - -
          2.68618  4.42225  2.77519  2.73123  3.46354  2.40513  3.72494  3.29354  2.67741  2.69355  4.24690  2.90347  2.73739  3.18146  2.89801  2.37887  2.77519  2.98518  4.58477  3.61503
          0.05067  3.40341  4.12576  0.61958  0.77255  0.48614  0.95450
    578   2.46262  3.89584  2.95172  2.86511  3.20744  2.61200  3.71669  2.76752  2.85879  2.39943  3.68192  3.16495  3.26293  3.28927  2.98280  2.71161  2.90063  2.58392  4.40635  3.39755   5698 l - - -
          2.68618  4.42225  2.77519  2.73123  3.46354  2.40513  3.72494  3.29354  2.67741  2.69355  4.24690  2.90347  2.73739  3.18146  2.89801  2.37887  2.77519  2.98518  4.58477  3.61503
          0.05067  3.40341  4.12576  0.61958  0.77255  0.48614  0.95450
    579   2.46262  3.89584  2.95172  2.86511  3.20744  2.61200  3.71669  2.76752  2.85879  2.39943  3.68192  3.16495  3.26293  3.28927  2.98280  2.71161  2.90063  2.58392  4.40635  3.39755   5699 l - - -
          2.68618  4.42225  2.77519  2.73123  3.46354  2.40513  3.72494  3.29354  2.67741  2.69355  4.24690  2.90347  2.73739  3.18146  2.89801  2.37887  2.77519  2.98518  4.58477  3.61503
          0.05067  3.40341  4.12576  0.61958  0.77255  0.48614  0.95450
    580   2.47923  3.92561  2.97206  2.87642  3.19042  2.65494  3.73067  2.71407  2.85706  2.37663  3.66010  3.17284  3.30561  3.29201  2.99170  2.70643  2.89694  2.55889  4.43536  3.38004   5700 l - - -
          2.68618  4.42225  2.77519  2.73123  3.46354  2.40513  3.72494  3.29354  2.67741  2.69355  4.24690  2.90347  2.73739  3.18146  2.89801  2.37887  2.77519  2.98518  4.58477  3.61503
          0.05067  3.40341  4.12576  0.61958  0.77255  0.48614  0.95450
    581   2.49026  3.89303  2.93651  2.82197  3.21555  2.60327  3.70711  2.78114  2.84660  2.41359  3.69273  3.15703  3.25257  3.27895  2.97029  2.71840  2.90580  2.59547  4.39843  3.40240   5701 l - - -
          2.68618  4.42225  2.77519  2.73123  3.46354  2.40513  3.72494  3.29354  2.67741  2.69355  4.24690  2.90347  2.73739  3.18146  2.89801  2.37887  2.77519  2.98518  4.58477  3.61503
          0.05067  3.40341  4.12576  0.61958  0.77255  0.48614  0.95450
    582   2.48695  3.89704  2.94176  2.85455  3.21116  2.60944  3.70911  2.77968  2.81727  2.41172  3.69054  3.15841  3.25922  3.27966  2.97080  2.71449  2.90321  2.59403  4.40259  3.39665   5702 l - - -
          2.68618  4.42225  2.77519  2.73123  3.46354  2.40513  3.72494  3.29354  2.67741  2.69355  4.24690  2.90347  2.73739  3.18146  2.89801  2.37887  2.77519  2.98518  4.58477  3.61503
          0.05067  3.40341  4.12576  0.61958  0.77255  0.48614  0.95450
    583   2.48410  3.87405  2.93772  2.85552  3.21541  2.55802  3.70137  2.79683  2.85437  2.42845  3.70560  3.15750  3.23169  3.28336  2.97110  2.71417  2.90211  2.60625  4.38009  3.39920   5703 l - - -
          2.68618  4.42225  2.77519  2.73123  3.46354  2.40513  3.72494  3.29354  2.67741  2.69355  4.24690  2.90347  2.73739  3.18146  2.89801  2.37887  2.77519  2.98518  4.58477  3.61503
          0.05067  3.40341  4.12576  0.61958  0.77255  0.48614  0.95450
    584   2.47885  3.90477  2.95465  2.86579  3.20743  2.62393  3.72132  2.76153  2.85670  2.39646  3.67808  3.16484  3.27532  3.28859  2.98459  2.70686  2.86855  2.57829  4.41861  3.39740   5704 l - - -
          2.68618  4.42225  2.77519  2.73123  3.46354  2.40513  3.72494  3.29354  2.67741  2.69355  4.24690  2.90347  2.73739  3.18146  2.89801  2.37887  2.77519  2.98518  4.58477  3.61503
          0.05067  3.40341  4.12576  0.61958  0.77255  0.48614  0.95450
    585   2.47885  3.90477  2.95465  2.86579  3.20743  2.62393  3.72132  2.76153  2.85670  2.39646  3.67808  3.16484  3.27532  3.28859  2.98459  2.70686  2.86855  2.57829  4.41861  3.39740   5705 l - - -
          2.68618  4.42225  2.77519  2.73123  3.46354  2.40513  3.72494  3.29354  2.67741  2.69355  4.24690  2.90347  2.73739  3.18146  2.89801  2.37887  2.77519  2.98518  4.58477  3.61503
          0.05067  3.40341  4.12576  0.61958  0.77255  0.48614  0.95450
    586   2.48445  3.88195  2.94245  2.85834  3.21348  2.59171  3.70679  2.78858  2.85506  2.41327  3.69360  3.16013  3.19886  3.28462  2.97436  2.71411  2.90223  2.60184  4.38967  3.40167   5706 l - - -
          2.68618  4.42225  2.77519  2.73123  3.46354  2.40513  3.72494  3.29354  2.67741  2.69355  4.24690  2.90347  2.73739  3.18146  2.89801  2.37887  2.77519  2.98518  4.58477  3.61503
          0.05067  3.40341  4.12576  0.61958  0.77255  0.48614  0.95450
    587   2.49026  3.89303  2.93651  2.82197  3.21555  2.60327  3.70711  2.78114  2.84660  2.41359  3.69273  3.15703  3.25257  3.27895  2.97029  2.71840  2.90580  2.59547  4.39843  3.40240   5707 l - - -
          2.68618  4.42225  2.77519  2.73123  3.46354  2.40513  3.72494  3.29354  2.67741  2.69355  4.24690  2.90347  2.73739  3.18146  2.89801  2.37887  2.77519  2.98518  4.58477  3.61503
          0.05067  3.40341  4.12576  0.61958  0.77255  0.48614  0.95450
    588   2.48498  3.90764  2.94517  2.85628  3.20109  2.62269  3.71278  2.77801  2.84669  2.39993  3.68093  3.15912  3.27285  3.23795  2.97548  2.71073  2.90170  2.59520  4.41055  3.38650   5708 l - - -
          2.68618  4.42225  2.77519  2.73123  3.46354  2.40513  3.72494  3.29354  2.67741  2.69355  4.24690  2.90347  2.73739  3.18146  2.89801  2.37887  2.77519  2.98518  4.58477  3.61503
          0.05067  3.40341  4.12576  0.61958  0.77255  0.48614  0.95450
    589   2.48838  3.89039  2.94496  2.85828  3.20598  2.60160  3.70593  2.78644  2.84772  2.40857  3.68933  3.16081  3.25111  3.28140  2.93682  2.71692  2.90476  2.60159  4.39197  3.39199   5709 l - - -
          2.68618  4.42225  2.77519  2.73123  3.46354  2.40513  3.72494  3.29354  2.67741  2.69355  4.24690  2.90347  2.73739  3.18146  2.89801  2.37887  2.77519  2.98518  4.58477  3.61503
          0.05067  3.40341  4.12576  0.61958  0.77255  0.48614  0.95450
    590   2.47885  3.90477  2.95465  2.86579  3.20743  2.62393  3.72132  2.76153  2.85670  2.39646  3.67808  3.16484  3.27532  3.28859  2.98459  2.70686  2.86855  2.57829  4.41861  3.39740   5710 l - - -
          2.68618  4.42225  2.77519  2.73123  3.46354  2.40513  3.72494  3.29354  2.67741  2.69355  4.24690  2.90347  2.73739  3.18146  2.89801  2.37887  2.77519  2.98518  4.58477  3.61503
          0.05067  3.40341  4.12576  0.61958  0.77255  0.48614  0.95450
    591   2.47891  3.91249  2.96426  2.87275  3.19687  2.63638  3.72549  2.75026  2.85956  2.38602  3.66923  3.16979  3.28755  3.29202  2.98958  2.70700  2.89744  2.54895  4.42336  3.38666   5711 l - - -
          2.68618  4.42225  2.77519  2.73123  3.46354  2.40513  3.72494  3.29354  2.67741  2.69355  4.24690  2.90347  2.73739  3.18146  2.89801  2.37887  2.77519  2.98518  4.58477  3.61503
          0.05067  3.40341  4.12576  0.61958  0.77255  0.48614  0.95450
    592   2.47891  3.91249  2.96426  2.87275  3.19687  2.63638  3.72549  2.75026  2.85956  2.38602  3.66923  3.16979  3.28755  3.29202  2.98958  2.70700  2.89744  2.54895  4.42336  3.38666   5712 l - - -
          2.68618  4.42225  2.77519  2.73123  3.46354  2.40513  3.72494  3.29354  2.67741  2.69355  4.24690  2.90347  2.73739  3.18146  2.89801  2.37887  2.77519  2.98518  4.58477  3.61503
          0.05067  3.40341  4.12576  0.61958  0.77255  0.48614  0.95450
    593   2.47885  3.90477  2.95465  2.86579  3.20743  2.62393  3.72132  2.76153  2.85670  2.39646  3.67808  3.16484  3.27532  3.28859  2.98459  2.70686  2.86855  2.57829  4.41861  3.39740   5713 l - - -
          2.68618  4.42225  2.77519  2.73123  3.46354  2.40513  3.72494  3.29354  2.67741  2.69355  4.24690  2.90347  2.73739  3.18146  2.89801  2.37887  2.77519  2.98518  4.58477  3.61503
          0.05067  3.40341  4.12576  0.61958  0.77255  0.48614  0.95450
    594   2.47885  3.90477  2.95465  2.86579  3.20743  2.62393  3.72132  2.76153  2.85670  2.39646  3.67808  3.16484  3.27532  3.28859  2.98459  2.70686  2.86855  2.57829  4.41861  3.39740   5714 l - - -
          2.68618  4.42225  2.77519  2.73123  3.46354  2.40513  3.72494  3.29354  2.67741  2.69355  4.24690  2.90347  2.73739  3.18146  2.89801  2.37887  2.77519  2.98518  4.58477  3.61503
          0.05067  3.40341  4.12576  0.61958  0.77255  0.48614  0.95450
    595   2.47891  3.91249  2.96426  2.87275  3.19687  2.63638  3.72549  2.75026  2.85956  2.38602  3.66923  3.16979  3.28755  3.29202  2.98958  2.70700  2.89744  2.54895  4.42336  3.38666   5715 l - - -
          2.68618  4.42225  2.77519  2.73123  3.46354  2.40513  3.72494  3.29354  2.67741  2.69355  4.24690  2.90347  2.73739  3.18146  2.89801  2.37887  2.77519  2.98518  4.58477  3.61503
          0.05067  3.40341  4.12576  0.61958  0.77255  0.48614  0.95450
    596   2.46262  3.89584  2.95172  2.86511  3.20744  2.61200  3.71669  2.76752  2.85879  2.39943  3.68192  3.16495  3.26293  3.28927  2.98280  2.71161  2.90063  2.58392  4.40635  3.39755   5716 l - - -
          2.68618  4.42225  2.77519  2.73123  3.46354  2.40513  3.72494  3.29354  2.67741  2.69355  4.24690  2.90347  2.73739  3.18146  2.89801  2.37887  2.77519  2.98518  4.58477  3.61503
          0.05067  3.40341  4.12576  0.61958  0.77255  0.48614  0.95450
    597   2.48561  3.88658  2.89790  2.84599  3.21558  2.59417  3.70254  2.79241  2.85038  2.43074  3.70534  3.15207  3.24439  3.27805  2.97328  2.71308  2.90222  2.60190  4.39125  3.39652   5717 l - - -
          2.68618  4.42225  2.77519  2.73123  3.46354  2.40513  3.72494  3.29354  2.67741  2.69355  4.24690  2.90347  2.73739  3.18146  2.89801  2.37887  2.77519  2.98518  4.58477  3.61503
          0.05067  3.40341  4.12576  0.61958  0.77255  0.48614  0.95450
    598   2.49105  3.89493  2.95715  2.86977  3.19507  2.61182  3.71323  2.76332  2.85937  2.37282  3.67649  3.17006  3.26102  3.29098  2.98110  2.72178  2.90746  2.58276  4.39467  3.38463   5718 l - - -
          2.68618  4.42225  2.77519  2.73123  3.46354  2.40513  3.72494  3.29354  2.67741  2.69355  4.24690  2.90347  2.73739  3.18146  2.89801  2.37887  2.77519  2.98518  4.58477  3.61503
          0.05067  3.40341  4.12576  0.61958  0.77255  0.48614  0.95450
    599   2.48445  3.88195  2.94245  2.85834  3.21348  2.59171  3.70679  2.78858  2.85506  2.41327  3.69360  3.16013  3.19886  3.28462  2.97436  2.71411  2.90223  2.60184  4.38967  3.40167   5719 l - - -
          2.68618  4.42225  2.77519  2.73123  3.46354  2.40513  3.72494  3.29354  2.67741  2.69355  4.24690  2.90347  2.73739  3.18146  2.89801  2.37887  2.77519  2.98518  4.58477  3.61503
          0.05067  3.40341  4.12576  0.61958  0.77255  0.48614  0.95450
    600   2.48561  3.88658  2.89790  2.84599  3.21558  2.59417  3.70254  2.79241  2.85038  2.43074  3.70534  3.15207  3.24439  3.27805  2.97328  2.71308  2.90222  2.60190  4.39125  3.39652   5720 l - - -
          2.68618  4.42225  2.77519  2.73123  3.46354  2.40513  3.72494  3.29354  2.67741  2.69355  4.24690  2.90347  2.73739  3.18146  2.89801  2.37887  2.77519  2.98518  4.58477  3.61503
          0.05067  3.40341  4.12576  0.61958  0.77255  0.48614  0.95450
    601   2.47325  3.80770  2.98895  2.89378  3.20112  2.61159  3.72253  2.75221  2.86637  2.39074  3.67198  3.18219  3.26233  3.30004  2.98596  2.70717  2.89281  2.56816  4.40226  3.39446   5721 l - - -
          2.68618  4.42225  2.77519  2.73123  3.46354  2.40513  3.72494  3.29354  2.67741  2.69355  4.24690  2.90347  2.73739  3.18146  2.89801  2.37887  2.77519  2.98518  4.58477  3.61503
          0.05067  3.40341  4.12576  0.61958  0.77255  0.48614  0.95450
    602   2.47891  3.91249  2.96426  2.87275  3.19687  2.63638  3.72549  2.75026  2.85956  2.38602  3.66923  3.16979  3.28755  3.29202  2.98958  2.70700  2.89744  2.54895  4.42336  3.38666   5722 l - - -
          2.68618  4.42225  2.77519  2.73123  3.46354  2.40513  3.72494  3.29354  2.67741  2.69355  4.24690  2.90347  2.73739  3.18146  2.89801  2.37887  2.77519  2.98518  4.58477  3.61503
          0.05067  3.40341  4.12576  0.61958  0.77255  0.48614  0.95450
    603   2.48695  3.89704  2.94176  2.85455  3.21116  2.60944  3.70911  2.77968  2.81727  2.41172  3.69054  3.15841  3.25922  3.27966  2.97080  2.71449  2.90321  2.59403  4.40259  3.39665   5723 l - - -
          2.68618  4.42225  2.77519  2.73123  3.46354  2.40513  3.72494  3.29354  2.67741  2.69355  4.24690  2.90347  2.73739  3.18146  2.89801  2.37887  2.77519  2.98518  4.58477  3.61503
          0.05067  3.40341  4.12576  0.61958  0.77255  0.48614  0.95450
    604   2.47730  3.89818  2.94099  2.85375  3.20713  2.61123  3.70852  2.78623  2.84708  2.42789  3.70125  3.11674  3.26285  3.27949  2.97419  2.70310  2.89576  2.59540  4.40478  3.38460   5724 l - - -
          2.68618  4.42225  2.77519  2.73123  3.46354  2.40513  3.72494  3.29354  2.67741  2.69355  4.24690  2.90347  2.73739  3.18146  2.89801  2.37887  2.77519  2.98518  4.58477  3.61503
          0.05067  3.40341  4.12576  0.61958  0.77255  0.48614  0.95450
    605   2.49026  3.89303  2.93651  2.82197  3.21555  2.60327  3.70711  2.78114  2.84660  2.41359  3.69273  3.15703  3.25257  3.27895  2.97029  2.71840  2.90580  2.59547  4.39843  3.40240   5725 l - - -
          2.68618  4.42225  2.77519  2.73123  3.46354  2.40513  3.72494  3.29354  2.67741  2.69355  4.24690  2.90347  2.73739  3.18146  2.89801  2.37887  2.77519  2.98518  4.58477  3.61503
          0.05067  3.40341  4.12576  0.61958  0.77255  0.48614  0.95450
    606   2.48695  3.89704  2.94176  2.85455  3.21116  2.60944  3.70911  2.77968  2.81727  2.41172  3.69054  3.15841  3.25922  3.27966  2.97080  2.71449  2.90321  2.59403  4.40259  3.39665   5726 l - - -
          2.68618  4.42225  2.77519  2.73123  3.46354  2.40513  3.72494  3.29354  2.67741  2.69355  4.24690  2.90347  2.73739  3.18146  2.89801  2.37887  2.77519  2.98518  4.58477  3.61503
          0.05067  3.40341  4.12576  0.61958  0.77255  0.48614  0.95450
    607   2.48928  3.90602  2.96814  2.87671  3.14281  2.62953  3.71892  2.74902  2.86581  2.37908  3.66491  3.17500  3.27844  3.29501  2.99178  2.71957  2.90543  2.57088  4.40242  3.36981   5727 l - - -
          2.68618  4.42225  2.77519  2.73123  3.46354  2.40513  3.72494  3.29354  2.67741  2.69355  4.24690  2.90347  2.73739  3.18146  2.89801  2.37887  2.77519  2.98518  4.58477  3.61503
          0.05067  3.40341  4.12576  0.61958  0.77255  0.48614  0.95450
    608   2.48498  3.90764  2.94517  2.85628  3.20109  2.62269  3.71278  2.77801  2.84669  2.39993  3.68093  3.15912  3.27285  3.23795  2.97548  2.71073  2.90170  2.59520  4.41055  3.38650   5728 l - - -
          2.68618  4.42225  2.77519  2.73123  3.46354  2.40513  3.72494  3.29354  2.67741  2.69355  4.24690  2.90347  2.73739  3.18146  2.89801  2.37887  2.77519  2.98518  4.58477  3.61503
          0.05067  3.40341  4.12576  0.61958  0.77255  0.48614  0.95450
    609   2.46262  3.89584  2.95172  2.86511  3.20744  2.61200  3.71669  2.76752  2.85879  2.39943  3.68192  3.16495  3.26293  3.28927  2.98280  2.71161  2.90063  2.58392  4.40635  3.39755   5729 l - - -
          2.68618  4.42225  2.77519  2.73123  3.46354  2.40513  3.72494  3.29354  2.67741  2.69355  4.24690  2.90347  2.73739  3.18146  2.89801  2.37887  2.77519  2.98518  4.58477  3.61503
          0.05067  3.40341  4.12576  0.61958  0.77255  0.48614  0.95450
    610   2.48445  3.88195  2.94245  2.85834  3.21348  2.59171  3.70679  2.78858  2.85506  2.41327  3.69360  3.16013  3.19886  3.28462  2.97436  2.71411  2.90223  2.60184  4.38967  3.40167   5730 l - - -
          2.68618  4.42225  2.77519  2.73123  3.46354  2.40513  3.72494  3.29354  2.67741  2.69355  4.24690  2.90347  2.73739  3.18146  2.89801  2.37887  2.77519  2.98518  4.58477  3.61503
          0.05067  3.40341  4.12576  0.61958  0.77255  0.48614  0.95450
    611   2.47885  3.90477  2.95465  2.86579  3.20743  2.62393  3.72132  2.76153  2.85670  2.39646  3.67808  3.16484  3.27532  3.28859  2.98459  2.70686  2.86855  2.57829  4.41861  3.39740   5731 l - - -
          2.68618  4.42225  2.77519  2.73123  3.46354  2.40513  3.72494  3.29354  2.67741  2.69355  4.24690  2.90347  2.73739  3.18146  2.89801  2.37887  2.77519  2.98518  4.58477  3.61503
          0.05067  3.40341  4.12576  0.61958  0.77255  0.48614  0.95450
    612   2.49105  3.89493  2.95715  2.86977  3.19507  2.61182  3.71323  2.76332  2.85937  2.37282  3.67649  3.17006  3.26102  3.29098  2.98110  2.72178  2.90746  2.58276  4.39467  3.38463   5732 l - - -
          2.68618  4.42225  2.77519  2.73123  3.46354  2.40513  3.72494  3.29354  2.67741  2.69355  4.24690  2.90347  2.73739  3.18146  2.89801  2.37887  2.77519  2.98518  4.58477  3.61503
          0.05067  3.40341  4.12576  0.61958  0.77255  0.48614  0.95450
    613   2.49105  3.89493  2.95715  2.86977  3.19507  2.61182  3.71323  2.76332  2.85937  2.37282  3.67649  3.17006  3.26102  3.29098  2.98110  2.72178  2.90746  2.58276  4.39467  3.38463   5733 l - - -
          2.68618  4.42225  2.77519  2.73123  3.46354  2.40513  3.72494  3.29354  2.67741  2.69355  4.24690  2.90347  2.73739  3.18146  2.89801  2.37887  2.77519  2.98518  4.58477  3.61503
          0.05067  3.40341  4.12576  0.61958  0.77255  0.48614  0.95450
    614   2.47891  3.91249  2.96426  2.87275  3.19687  2.63638  3.72549  2.75026  2.85956  2.38602  3.66923  3.16979  3.28755  3.29202  2.98958  2.70700  2.89744  2.54895  4.42336  3.38666   5734 l - - -
          2.68618  4.42225  2.77519  2.73123  3.46354  2.40513  3.72494  3.29354  2.67741  2.69355  4.24690  2.90347  2.73739  3.18146  2.89801  2.37887  2.77519  2.98518  4.58477  3.61503
          0.05067  3.40341  4.12576  0.61958  0.77255  0.48614  0.95450
    615   2.47923  3.92561  2.97206  2.87642  3.19042  2.65494  3.73067  2.71407  2.85706  2.37663  3.66010  3.17284  3.30561  3.29201  2.99170  2.70643  2.89694  2.55889  4.43536  3.38004   5735 l - - -
          2.68618  4.42225  2.77519  2.73123  3.46354  2.40513  3.72494  3.29354  2.67741  2.69355  4.24690  2.90347  2.73739  3.18146  2.89801  2.37887  2.77519  2.98518  4.58477  3.61503
          0.05067  3.40341  4.12576  0.61958  0.77255  0.48614  0.95450
    616   2.48410  3.87405  2.93772  2.85552  3.21541  2.55802  3.70137  2.79683  2.85437  2.42845  3.70560  3.15750  3.23169  3.28336  2.97110  2.71417  2.90211  2.60625  4.38009  3.39920   5736 l - - -
          2.68618  4.42225  2.77519  2.73123  3.46354  2.40513  3.72494  3.29354  2.67741  2.69355  4.24690  2.90347  2.73739  3.18146  2.89801  2.37887  2.77519  2.98518  4.58477  3.61503
          0.05067  3.40341  4.12576  0.61958  0.77255  0.48614  0.95450
    617   2.49026  3.89303  2.93651  2.82197  3.21555  2.60327  3.70711  2.78114  2.84660  2.41359  3.69273  3.15703  3.25257  3.27895  2.97029  2.71840  2.90580  2.59547  4.39843  3.40240   5737 l - - -
          2.68618  4.42225  2.77519  2.73123  3.46354  2.40513  3.72494  3.29354  2.67741  2.69355  4.24690  2.90347  2.73739  3.18146  2.89801  2.37887  2.77519  2.98518  4.58477  3.61503
          0.05067  3.40341  4.12576  0.61958  0.77255  0.48614  0.95450
    618   2.47891  3.91249  2.96426  2.87275  3.19687  2.63638  3.72549  2.75026  2.85956  2.38602  3.66923  3.16979  3.28755  3.29202  2.98958  2.70700  2.89744  2.54895  4.42336  3.38666   5738 l - - -
          2.68618  4.42225  2.77519  2.73123  3.46354  2.40513  3.72494  3.29354  2.67741  2.69355  4.24690  2.90347  2.73739  3.18146  2.89801  2.37887  2.77519  2.98518  4.58477  3.61503
          0.05067  3.40341  4.12576  0.61958  0.77255  0.48614  0.95450
    619   2.47891  3.91249  2.96426  2.87275  3.19687  2.63638  3.72549  2.75026  2.85956  2.38602  3.66923  3.16979  3.28755  3.29202  2.98958  2.70700  2.89744  2.54895  4.42336  3.38666   5739 l - - -
          2.68618  4.42225  2.77519  2.73123  3.46354  2.40513  3.72494  3.29354  2.67741  2.69355  4.24690  2.90347  2.73739  3.18146  2.89801  2.37887  2.77519  2.98518  4.58477  3.61503
          0.05067  3.40341  4.12576  0.61958  0.77255  0.48614  0.95450
    620   2.47730  3.89818  2.94099  2.85375  3.20713  2.61123  3.70852  2.78623  2.84708  2.42789  3.70125  3.11674  3.26285  3.27949  2.97419  2.70310  2.89576  2.59540  4.40478  3.38460   5740 l - - -
          2.68618  4.42225  2.77519  2.73123  3.46354  2.40513  3.72494  3.29354  2.67741  2.69355  4.24690  2.90347  2.73739  3.18146  2.89801  2.37887  2.77519  2.98518  4.58477  3.61503
          0.05067  3.40341  4.12576  0.61958  0.77255  0.48614  0.95450
    621   2.48928  3.90602  2.96814  2.87671  3.14281  2.62953  3.71892  2.74902  2.86581  2.37908  3.66491  3.17500  3.27844  3.29501  2.99178  2.71957  2.90543  2.57088  4.40242  3.36981   5741 l - - -
          2.68618  4.42225  2.77519  2.73123  3.46354  2.40513  3.72494  3.29354  2.67741  2.69355  4.24690  2.90347  2.73739  3.18146  2.89801  2.37887  2.77519  2.98518  4.58477  3.61503
          0.05067  3.40341  4.12576  0.61958  0.77255  0.48614  0.95450
    622   2.47437  3.90831  2.95109  2.86169  3.20450  2.62708  3.71902  2.76901  2.85279  2.40848  3.68588  3.16030  3.27927  3.28507  2.98313  2.67681  2.89368  2.58245  4.42053  3.38780   5742 l - - -
          2.68618  4.42225  2.77519  2.73123  3.46354  2.40513  3.72494  3.29354  2.67741  2.69355  4.24690  2.90347  2.73739  3.18146  2.89801  2.37887  2.77519  2.98518  4.58477  3.61503
          0.05067  3.40341  4.12576  0.61958  0.77255  0.48614  0.95450
    623   2.49026  3.89303  2.93651  2.82197  3.21555  2.60327  3.70711  2.78114  2.84660  2.41359  3.69273  3.15703  3.25257  3.27895  2.97029  2.71840  2.90580  2.59547  4.39843  3.40240   5743 l - - -
          2.68618  4.42225  2.77519  2.73123  3.46354  2.40513  3.72494  3.29354  2.67741  2.69355  4.24690  2.90347  2.73739  3.18146  2.89801  2.37887  2.77519  2.98518  4.58477  3.61503
          0.05067  3.40341  4.12576  0.61958  0.77255  0.48614  0.95450
    624   2.47437  3.90831  2.95109  2.86169  3.20450  2.62708  3.71902  2.76901  2.85279  2.40848  3.68588  3.16030  3.27927  3.28507  2.98313  2.67681  2.89368  2.58245  4.42053  3.38780   5744 l - - -
          2.68618  4.42225  2.77519  2.73123  3.46354  2.40513  3.72494  3.29354  2.67741  2.69355  4.24690  2.90347  2.73739  3.18146  2.89801  2.37887  2.77519  2.98518  4.58477  3.61503
          0.05067  3.40341  4.12576  0.61958  0.77255  0.48614  0.95450
    625   2.49105  3.89493  2.95715  2.86977  3.19507  2.61182  3.71323  2.76332  2.85937  2.37282  3.67649  3.17006  3.26102  3.29098  2.98110  2.72178  2.90746  2.58276  4.39467  3.38463   5745 l - - -
          2.68618  4.42225  2.77519  2.73123  3.46354  2.40513  3.72494  3.29354  2.67741  2.69355  4.24690  2.90347  2.73739  3.18146  2.89801  2.37887  2.77519  2.98518  4.58477  3.61503
          0.05067  3.40341  4.12576  0.61958  0.77255  0.48614  0.95450
    626   2.48561  3.88658  2.89790  2.84599  3.21558  2.59417  3.70254  2.79241  2.85038  2.43074  3.70534  3.15207  3.24439  3.27805  2.97328  2.71308  2.90222  2.60190  4.39125  3.39652   5746 l - - -
          2.68618  4.42225  2.77519  2.73123  3.46354  2.40513  3.72494  3.29354  2.67741  2.69355  4.24690  2.90347  2.73739  3.18146  2.89801  2.37887  2.77519  2.98518  4.58477  3.61503
          0.05067  3.40341  4.12576  0.61958  0.77255  0.48614  0.95450
    627   2.50836  3.90853  2.98725  2.88407  3.15187  2.63330  3.70074  2.76611  2.83889  2.36796  3.65379  3.18285  3.27616  3.28236  2.96251  2.73864  2.91734  2.59312  4.25068  3.33341   5747 l - - -
          2.68618  4.42225  2.77519  2.73123  3.46354  2.40513  3.72494  3.29354  2.67741  2.69355  4.24690  2.90347  2.73739  3.18146  2.89801  2.37887  2.77519  2.98518  4.58477  3.61503
          0.05067  3.40341  4.12576  0.61958  0.77255  0.48614  0.95450
    628   2.46262  3.89584  2.95172  2.86511  3.20744  2.61200  3.71669  2.76752  2.85879  2.39943  3.68192  3.16495  3.26293  3.28927  2.98280  2.71161  2.90063  2.58392  4.40635  3.39755   5748 l - - -
          2.68618  4.42225  2.77519  2.73123  3.46354  2.40513  3.72494  3.29354  2.67741  2.69355  4.24690  2.90347  2.73739  3.18146  2.89801  2.37887  2.77519  2.98518  4.58477  3.61503
          0.05067  3.40341  4.12576  0.61958  0.77255  0.48614  0.95450
    629   2.47437  3.90831  2.95109  2.86169  3.20450  2.62708  3.71902  2.76901  2.85279  2.40848  3.68588  3.16030  3.27927  3.28507  2.98313  2.67681  2.89368  2.58245  4.42053  3.38780   5749 l - - -
          2.68618  4.42225  2.77519  2.73123  3.46354  2.40513  3.72494  3.29354  2.67741  2.69355  4.24690  2.90347  2.73739  3.18146  2.89801  2.37887  2.77519  2.98518  4.58477  3.61503
          0.05067  3.40341  4.12576  0.61958  0.77255  0.48614  0.95450
    630   2.46262  3.89584  2.95172  2.86511  3.20744  2.61200  3.71669  2.76752  2.85879  2.39943  3.68192  3.16495  3.26293  3.28927  2.98280  2.71161  2.90063  2.58392  4.40635  3.39755   5750 l - - -
          2.68618  4.42225  2.77519  2.73123  3.46354  2.40513  3.72494  3.29354  2.67741  2.69355  4.24690  2.90347  2.73739  3.18146  2.89801  2.37887  2.77519  2.98518  4.58477  3.61503
          0.05067  3.40341  4.12576  0.61958  0.77255  0.48614  0.95450
    631   2.47891  3.91249  2.96426  2.87275  3.19687  2.63638  3.72549  2.75026  2.85956  2.38602  3.66923  3.16979  3.28755  3.29202  2.98958  2.70700  2.89744  2.54895  4.42336  3.38666   5751 l - - -
          2.68618  4.42225  2.77519  2.73123  3.46354  2.40513  3.72494  3.29354  2.67741  2.69355  4.24690  2.90347  2.73739  3.18146  2.89801  2.37887  2.77519  2.98518  4.58477  3.61503
          0.05067  3.40341  4.12576  0.61958  0.77255  0.48614  0.95450
    632   2.47891  3.91249  2.96426  2.87275  3.19687  2.63638  3.72549  2.75026  2.85956  2.38602  3.66923  3.16979  3.28755  3.29202  2.98958  2.70700  2.89744  2.54895  4.42336  3.38666   5752 l - - -
          2.68618  4.42225  2.77519  2.73123  3.46354  2.40513  3.72494  3.29354  2.67741  2.69355  4.24690  2.90347  2.73739  3.18146  2.89801  2.37887  2.77519  2.98518  4.58477  3.61503
          0.05067  3.40341  4.12576  0.61958  0.77255  0.48614  0.95450
    633   2.48410  3.87405  2.93772  2.85552  3.21541  2.55802  3.70137  2.79683  2.85437  2.42845  3.70560  3.15750  3.23169  3.28336  2.97110  2.71417  2.90211  2.60625  4.38009  3.39920   5753 l - - -
          2.68618  4.42225  2.77519  2.73123  3.46354  2.40513  3.72494  3.29354  2.67741  2.69355  4.24690  2.90347  2.73739  3.18146  2.89801  2.37887  2.77519  2.98518  4.58477  3.61503
          0.05067  3.40341  4.12576  0.61958  0.77255  0.48614  0.95450
    634   2.47325  3.80770  2.98895  2.89378  3.20112  2.61159  3.72253  2.75221  2.86637  2.39074  3.67198  3.18219  3.26233  3.30004  2.98596  2.70717  2.89281  2.56816  4.40226  3.39446   5754 l - - -
          2.68618  4.42225  2.77519  2.73123  3.46354  2.40513  3.72494  3.29354  2.67741  2.69355  4.24690  2.90347  2.73739  3.18146  2.89801  2.37887  2.77519  2.98518  4.58477  3.61503
          0.05067  3.40341  4.12576  0.61958  0.77255  0.48614  0.95450
    635   2.48410  3.87405  2.93772  2.85552  3.21541  2.55802  3.70137  2.79683  2.85437  2.42845  3.70560  3.15750  3.23169  3.28336  2.97110  2.71417  2.90211  2.60625  4.38009  3.39920   5755 l - - -
          2.68618  4.42225  2.77519  2.73123  3.46354  2.40513  3.72494  3.29354  2.67741  2.69355  4.24690  2.90347  2.73739  3.18146  2.89801  2.37887  2.77519  2.98518  4.58477  3.61503
          0.05067  3.40341  4.12576  0.61958  0.77255  0.48553  0.95548
    636   2.49006  3.91257  2.96767  2.87536  3.19088  2.63607  3.72232  2.74932  2.85839  2.35006  3.66706  3.17437  3.28516  3.29256  2.98638  2.71936  2.90611  2.57102  4.41374  3.38058   5756 l - - -
          2.68618  4.42225  2.77519  2.73123  3.46354  2.40513  3.72494  3.29354  2.67741  2.69355  4.24690  2.90347  2.73739  3.18146  2.89801  2.37887  2.77519  2.98518  4.58477  3.61503
          0.05064  3.40407  4.12642  0.61958  0.77255  0.48576  0.95510
    637   2.48516  3.91457  2.93393  2.81604  3.22525  2.62784  3.71339  2.78000  2.81023  2.42172  3.69460  3.15111  3.27761  3.27050  2.96695  2.70884  2.90024  2.59235  4.42709  3.40851   5757 l - - -
          2.68618  4.42225  2.77519  2.73123  3.46354  2.40513  3.72494  3.29354  2.67741  2.69355  4.24690  2.90347  2.73739  3.18146  2.89801  2.37887  2.77519  2.98518  4.58477  3.61503
          0.05064  3.40407  4.12642  0.61958  0.77255  0.48576  0.95510
    638   2.45244  3.92307  2.96026  2.86723  3.21389  2.64824  3.73335  2.75125  2.85526  2.39457  3.67339  3.16463  3.30113  3.28864  2.99131  2.69581  2.86695  2.56765  4.44828  3.40445   5758 l - - -
          2.68618  4.42225  2.77519  2.73123  3.46354  2.40513  3.72494  3.29354  2.67741  2.69355  4.24690  2.90347  2.73739  3.18146  2.89801  2.37887  2.77519  2.98518  4.58477  3.61503
          0.05064  3.40407  4.12642  0.61958  0.77255  0.48576  0.95510
    639   2.48322  3.91182  2.94258  2.85073  3.21556  2.62614  3.71224  2.78527  2.81121  2.41667  3.69119  3.15496  3.27613  3.27298  2.93524  2.70731  2.89915  2.59841  4.42044  3.39800   5759 l - - -
          2.68618  4.42225  2.77519  2.73123  3.46354  2.40513  3.72494  3.29354  2.67741  2.69355  4.24690  2.90347  2.73739  3.18146  2.89801  2.37887  2.77519  2.98518  4.58477  3.61503
          0.05064  3.40407  4.12642  0.61958  0.77255  0.48576  0.95510
    640   2.48535  3.87372  2.93858  2.85653  3.21329  2.56114  3.70131  2.79471  2.85522  2.42491  3.70328  3.15851  3.23138  3.28413  2.97148  2.71579  2.90317  2.60511  4.37854  3.39786   5760 l - - -
          2.68618  4.42225  2.77519  2.73123  3.46354  2.40513  3.72494  3.29354  2.67741  2.69355  4.24690  2.90347  2.73739  3.18146  2.89801  2.37887  2.77519  2.98518  4.58477  3.61503
          0.05068  3.40330  4.12565  0.61958  0.77255  0.48576  0.95510
    641   2.49060  3.89013  2.93762  2.82756  3.21339  2.60018  3.70635  2.78111  2.84858  2.41202  3.69211  3.15815  3.24947  3.28038  2.97086  2.71939  2.90631  2.59576  4.39444  3.40062   5761 l - - -
          2.68618  4.42225  2.77519  2.73123  3.46354  2.40513  3.72494  3.29354  2.67741  2.69355  4.24690  2.90347  2.73739  3.18146  2.89801  2.37887  2.77519  2.98518  4.58477  3.61503
          0.05068  3.40330  4.12565  0.61958  0.77255  0.48576  0.95510
    642   2.48645  3.90052  2.93722  2.84938  3.19240  2.61051  3.64422  2.80226  2.84045  2.41552  3.69284  3.15327  3.26021  3.27403  2.96701  2.71080  2.90253  2.61591  4.39205  3.36919   5762 l - - -
          2.68618  4.42225  2.77519  2.73123  3.46354  2.40513  3.72494  3.29354  2.67741  2.69355  4.24690  2.90347  2.73739  3.18146  2.89801  2.37887  2.77519  2.98518  4.58477  3.61503
          0.03439  3.38701        *  0.61958  0.77255  0.00000        *
//
