# Supplementary material for: Sulfur disproportionation occurs globally across anoxic habitats and has multiple mechanisms of independent evolutionary origin
Source: ISME J. 2026 Mar 2;20(1):wrag042. doi: 10.1093/ismejo/wrag042 (PMC12998232; doi:10.1093/ismejo/wrag042)
Supplement: Sup_File_1_HMM_wrag042 [file sup_file_1_hmm_wrag042.zip › SupFile1_HMM/SupFile1b_profiles/eyh_new_a.hmm]

HMMER3/f [3.4 | Aug 2023]
NAME  eyh_new_a
LENG  87
ALPH  amino
RF    no
MM    no
CONS  yes
CS    no
MAP   yes
DATE  Wed Jul 23 12:40:12 2025
NSEQ  21
EFFN  1.007446
CKSUM 3058817447
STATS LOCAL MSV       -9.3851  0.71846
STATS LOCAL VITERBI   -9.6207  0.71846
STATS LOCAL FORWARD   -4.2454  0.71846
HMM          A        C        D        E        F        G        H        I        K        L        M        N        P        Q        R        S        T        V        W        Y   
            m->m     m->i     m->d     i->m     i->i     d->m     d->d
  COMPO   2.27536  4.72676  3.06514  2.56921  3.72994  3.04682  3.88015  2.63955  2.54700  2.39515  3.74337  3.19631  3.28576  3.05290  2.99747  2.80347  3.00850  2.46740  5.17107  3.42533
          2.68619  4.42237  2.77531  2.73124  3.46366  2.40524  3.72506  3.29366  2.67705  2.69367  4.24546  2.90358  2.73729  3.18144  2.89793  2.37885  2.77520  2.98530  4.58489  3.61515
          0.19926  1.99788  3.10018  1.36670  0.29430  0.00000        *
      1   2.80018  4.38735  4.08744  3.57526  3.41794  3.79493  4.33686  2.41597  3.41336  2.08824  1.47920  3.83601  4.25054  3.73134  3.65427  3.14845  2.56102  2.21712  5.14115  3.95790     11 m - - -
          2.68618  4.42225  2.77519  2.73123  3.46354  2.40513  3.72494  3.29354  2.67741  2.69355  4.24690  2.90347  2.73739  3.18146  2.89801  2.37887  2.77519  2.98518  4.58477  3.61503
          0.05411  4.15548  3.29692  0.61958  0.77255  0.45780  1.00150
      2   2.40874  4.89581  2.95021  2.23201  4.16234  3.42164  3.62413  3.59195  2.22922  3.16686  3.25910  2.93460  3.10466  2.55795  2.85843  2.29940  2.84991  3.24449  5.38197  4.03051     12 k - - -
          2.68633  4.42240  2.77483  2.73138  3.46369  2.40515  3.72510  3.29369  2.67697  2.69358  4.24705  2.90325  2.73746  3.18146  2.89805  2.37889  2.77525  2.98525  4.58492  3.61518
          0.36312  1.35786  3.05157  1.13111  0.38960  0.52075  0.90158
      3   2.67889  5.15170  2.29279  1.85221  4.47070  2.96529  3.61969  3.94643  2.21676  3.44574  4.21062  2.83322  3.80335  2.73443  2.73041  2.54065  2.73873  3.53044  5.59700  4.18613     17 e - - -
          2.68618  4.42225  2.77519  2.73123  3.46354  2.40513  3.72494  3.29354  2.67741  2.69355  4.24690  2.90347  2.73739  3.18146  2.89801  2.37887  2.77519  2.98518  4.58477  3.61503
          0.02431  4.12468  4.84703  0.61958  0.77255  0.43831  1.03598
      4   2.52867  4.93102  2.99989  2.27469  4.20708  3.45024  3.62731  3.26205  2.20879  2.97687  3.99480  2.95891  3.08900  2.63297  2.16510  2.65872  2.87649  3.28457  5.39952  4.05699     18 r - - -
          2.68618  4.42225  2.77519  2.73123  3.46354  2.40513  3.72494  3.29354  2.67741  2.69355  4.24690  2.90347  2.73739  3.18146  2.89801  2.37887  2.77519  2.98518  4.58477  3.61503
          0.02267  4.19392  4.91627  0.61958  0.77255  0.48576  0.95510
      5   2.82761  5.22475  2.68493  2.28881  4.58127  3.48282  3.65630  4.01863  1.37157  3.49428  4.28731  2.95815  3.90873  2.57403  2.50361  2.78806  3.04762  3.62725  5.60893  4.26889     19 k - - -
          2.68620  4.42227  2.77521  2.73125  3.46356  2.40515  3.72496  3.29356  2.67743  2.69342  4.24692  2.90348  2.73726  3.18148  2.89803  2.37889  2.77521  2.98520  4.58479  3.61505
          0.07948  2.67251  4.91627  0.64898  0.73936  0.48576  0.95510
      6   2.96074  5.00929  3.37025  2.85272  4.37519  3.62238  3.80635  3.65016  1.02170  3.28116  4.22172  3.27166  4.07208  2.96943  2.47729  3.01199  3.20335  2.96925  5.50097  4.25567     22 k - - -
          2.68618  4.42225  2.77519  2.73123  3.46354  2.40513  3.72494  3.29354  2.67741  2.69355  4.24690  2.90347  2.73739  3.18146  2.89801  2.37887  2.77519  2.98518  4.58477  3.61503
          0.02267  4.19392  4.91627  0.61958  0.77255  0.48576  0.95510
      7   0.63433  4.38629  3.82223  3.64343  4.40527  3.19960  4.62255  3.58157  3.66898  3.44708  4.45285  3.70111  3.97039  3.98190  3.88794  2.73872  3.03911  3.17805  5.79869  4.64013     23 A - - -
          2.68618  4.42225  2.77519  2.73123  3.46354  2.40513  3.72494  3.29354  2.67741  2.69355  4.24690  2.90347  2.73739  3.18146  2.89801  2.37887  2.77519  2.98518  4.58477  3.61503
          0.02267  4.19392  4.91627  0.61958  0.77255  0.48576  0.95510
      8   3.19415  4.49712  4.96450  4.48710  3.71536  4.56087  5.20704  1.54962  4.37395  2.21550  3.51613  4.68330  4.88593  4.64899  4.56728  3.96706  3.46853  0.85778  5.70239  4.48184     24 v - - -
          2.68618  4.42225  2.77519  2.73123  3.46354  2.40513  3.72494  3.29354  2.67741  2.69355  4.24690  2.90347  2.73739  3.18146  2.89801  2.37887  2.77519  2.98518  4.58477  3.61503
          0.02267  4.19392  4.91627  0.61958  0.77255  0.48576  0.95510
      9   0.63433  4.38629  3.82223  3.64343  4.40527  3.19960  4.62255  3.58157  3.66898  3.44708  4.45285  3.70111  3.97039  3.98190  3.88794  2.73872  3.03911  3.17805  5.79869  4.64013     25 A - - -
          2.68618  4.42225  2.77519  2.73123  3.46354  2.40513  3.72494  3.29354  2.67741  2.69355  4.24690  2.90347  2.73739  3.18146  2.89801  2.37887  2.77519  2.98518  4.58477  3.61503
          0.02267  4.19392  4.91627  0.61958  0.77255  0.48576  0.95510
     10   3.47925  4.80525  4.98422  4.47569  3.16614  4.69020  5.01330  2.05123  4.26061  0.70880  2.99461  4.73269  4.89223  4.43199  4.37904  4.09141  3.71671  2.33137  5.28382  4.14946     26 l - - -
          2.68618  4.42225  2.77519  2.73123  3.46354  2.40513  3.72494  3.29354  2.67741  2.69355  4.24690  2.90347  2.73739  3.18146  2.89801  2.37887  2.77519  2.98518  4.58477  3.61503
          0.02267  4.19392  4.91627  0.61958  0.77255  0.48576  0.95510
     11   2.84979  5.06628  3.25170  2.62755  4.40466  3.59340  3.64962  3.79490  1.68788  2.61038  4.13492  3.10221  3.96310  2.50957  1.89773  2.67726  3.04958  3.46018  5.44983  4.18482     27 k - - -
          2.68618  4.42225  2.77519  2.73123  3.46354  2.40513  3.72494  3.29354  2.67741  2.69355  4.24690  2.90347  2.73739  3.18146  2.89801  2.37887  2.77519  2.98518  4.58477  3.61503
          0.02267  4.19392  4.91627  0.61958  0.77255  0.48576  0.95510
     12   3.74503  5.10209  4.33000  4.13028  2.38322  4.21810  3.81887  3.71408  3.97985  3.08175  4.35686  4.14281  4.68920  4.20539  4.09234  3.84471  4.03596  3.60113  4.03551  0.56278     28 Y - - -
          2.68618  4.42225  2.77519  2.73123  3.46354  2.40513  3.72494  3.29354  2.67741  2.69355  4.24690  2.90347  2.73739  3.18146  2.89801  2.37887  2.77519  2.98518  4.58477  3.61503
          0.02267  4.19392  4.91627  0.61958  0.77255  0.48576  0.95510
     13   2.63074  5.03328  2.22193  2.14517  4.33372  3.40349  3.17787  3.57625  2.36637  3.16769  4.08750  2.88880  3.80503  2.40040  2.85029  2.54085  2.86310  3.11482  5.49142  4.10636     29 e - - -
          2.68618  4.42225  2.77519  2.73123  3.46354  2.40513  3.72494  3.29354  2.67741  2.69355  4.24690  2.90347  2.73739  3.18146  2.89801  2.37887  2.77519  2.98518  4.58477  3.61503
          0.02267  4.19392  4.91627  0.61958  0.77255  0.48576  0.95510
     14   2.34930  5.03898  2.88245  2.22468  4.34822  3.41875  3.62357  3.79664  2.10776  3.32628  4.10401  2.91069  2.94837  2.22449  2.81240  2.64671  2.71639  3.41292  5.49794  4.12637     30 k - - -
          2.68618  4.42225  2.77519  2.73123  3.46354  2.40513  3.72494  3.29354  2.67741  2.69355  4.24690  2.90347  2.73739  3.18146  2.89801  2.37887  2.77519  2.98518  4.58477  3.61503
          0.02267  4.19392  4.91627  0.61958  0.77255  0.48576  0.95510
     15   2.84195  5.36846  2.22997  1.36786  4.67470  3.11868  3.72732  4.16786  2.43130  3.65692  4.44655  2.81425  3.87356  2.62550  3.11535  2.60181  3.09650  3.74327  5.80829  4.36007     31 e - - -
          2.68618  4.42225  2.77519  2.73123  3.46354  2.40513  3.72494  3.29354  2.67741  2.69355  4.24690  2.90347  2.73739  3.18146  2.89801  2.37887  2.77519  2.98518  4.58477  3.61503
          0.05841  4.19392  3.17844  0.61958  0.77255  0.48576  0.95510
     16   2.79581  5.04146  3.15300  2.56227  4.37426  3.54218  3.63627  3.41573  1.49239  3.29593  4.11326  3.05094  3.92288  2.30087  2.40325  2.79787  2.76962  3.42929  5.44657  4.16027     32 k - - -
          2.68618  4.42225  2.77519  2.73123  3.46354  2.40513  3.72494  3.29354  2.67741  2.69355  4.24690  2.90347  2.73739  3.18146  2.89801  2.37887  2.77519  2.98518  4.58477  3.61503
          0.02348  4.15899  4.88134  0.61958  0.77255  0.46018  0.99742
     17   2.91400  5.46104  1.37664  2.00774  4.76400  2.97640  3.78133  4.26851  2.71208  3.75955  4.56825  2.79379  3.89694  2.64528  3.27429  2.40044  3.18277  3.83982  5.91885  4.44421     33 d - - -
          2.68618  4.42225  2.77519  2.73123  3.46354  2.40513  3.72494  3.29354  2.67741  2.69355  4.24690  2.90347  2.73739  3.18146  2.89801  2.37887  2.77519  2.98518  4.58477  3.61503
          0.02267  4.19392  4.91627  0.61958  0.77255  0.48576  0.95510
     18   2.50506  5.04812  2.53571  2.28882  4.35480  2.83394  3.60580  3.33870  2.18506  3.33677  4.10172  2.69764  3.80319  2.38080  2.84844  2.61058  2.72178  3.41843  5.50416  4.11556     34 k - - -
          2.68618  4.42225  2.77519  2.73123  3.46354  2.40513  3.72494  3.29354  2.67741  2.69355  4.24690  2.90347  2.73739  3.18146  2.89801  2.37887  2.77519  2.98518  4.58477  3.61503
          0.02267  4.19392  4.91627  0.61958  0.77255  0.48576  0.95510
     19   0.87057  4.23381  3.67803  3.43566  4.42239  3.03402  4.45168  3.75907  3.47805  3.53035  4.38462  3.49653  3.81132  3.75899  3.74427  2.04072  2.82392  3.22372  5.79855  4.59905     35 a - - -
          2.68618  4.42225  2.77519  2.73123  3.46354  2.40513  3.72494  3.29354  2.67741  2.69355  4.24690  2.90347  2.73739  3.18146  2.89801  2.37887  2.77519  2.98518  4.58477  3.61503
          0.02267  4.19392  4.91627  0.61958  0.77255  0.48576  0.95510
     20   3.23758  4.92770  3.88118  3.77517  4.72295  3.59767  4.81513  4.36556  3.86293  3.95103  5.02244  4.04395  0.40070  4.24115  4.06106  3.41773  3.70634  3.97141  5.80761  4.85172     36 P - - -
          2.68618  4.42225  2.77519  2.73123  3.46354  2.40513  3.72494  3.29354  2.67741  2.69355  4.24690  2.90347  2.73739  3.18146  2.89801  2.37887  2.77519  2.98518  4.58477  3.61503
          0.02267  4.19392  4.91627  0.61958  0.77255  0.48576  0.95510
     21   3.08003  5.30658  3.42434  2.55251  4.77206  3.71713  3.65983  4.12010  1.53742  3.53264  4.37169  3.20349  4.07489  2.53817  1.40730  3.05181  3.24475  3.77371  5.56655  4.37267     37 r - - -
          2.68618  4.42225  2.77519  2.73123  3.46354  2.40513  3.72494  3.29354  2.67741  2.69355  4.24690  2.90347  2.73739  3.18146  2.89801  2.37887  2.77519  2.98518  4.58477  3.61503
          0.02267  4.19392  4.91627  0.61958  0.77255  0.48576  0.95510
     22   3.10190  4.48844  4.71022  4.22458  3.58367  4.31530  4.91873  1.93402  4.06634  2.13052  2.96549  4.42944  4.69655  4.35901  4.26263  3.70958  3.38662  0.87819  5.49477  4.28135     38 v - - -
          2.68618  4.42225  2.77519  2.73123  3.46354  2.40513  3.72494  3.29354  2.67741  2.69355  4.24690  2.90347  2.73739  3.18146  2.89801  2.37887  2.77519  2.98518  4.58477  3.61503
          0.02267  4.19392  4.91627  0.61958  0.77255  0.48576  0.95510
     23   3.10797  4.42656  4.83239  4.31165  3.67817  4.45972  4.99653  1.52618  4.20523  2.17274  3.49259  4.52249  4.77364  4.46638  4.40301  3.82538  3.01684  0.99076  5.55706  4.35461     39 v - - -
          2.68618  4.42225  2.77519  2.73123  3.46354  2.40513  3.72494  3.29354  2.67741  2.69355  4.24690  2.90347  2.73739  3.18146  2.89801  2.37887  2.77519  2.98518  4.58477  3.61503
          0.02267  4.19392  4.91627  0.61958  0.77255  0.48576  0.95510
     24   0.63433  4.38629  3.82223  3.64343  4.40527  3.19960  4.62255  3.58157  3.66898  3.44708  4.45285  3.70111  3.97039  3.98190  3.88794  2.73872  3.03911  3.17805  5.79869  4.64013     40 A - - -
          2.68618  4.42225  2.77519  2.73123  3.46354  2.40513  3.72494  3.29354  2.67741  2.69355  4.24690  2.90347  2.73739  3.18146  2.89801  2.37887  2.77519  2.98518  4.58477  3.61503
          0.02267  4.19392  4.91627  0.61958  0.77255  0.48576  0.95510
     25   2.62352  4.98161  3.07960  2.53218  4.35996  3.47905  3.66721  3.77334  1.60666  3.31176  4.11765  3.02794  3.89321  2.79908  2.40788  2.16249  2.77627  3.41030  5.47585  4.16669     41 k - - -
          2.68618  4.42225  2.77519  2.73123  3.46354  2.40513  3.72494  3.29354  2.67741  2.69355  4.24690  2.90347  2.73739  3.18146  2.89801  2.37887  2.77519  2.98518  4.58477  3.61503
          0.02267  4.19392  4.91627  0.61958  0.77255  0.48576  0.95510
     26   3.11579  4.84665  3.85429  3.80031  4.91271  0.36989  4.88855  4.60281  4.02459  4.21170  5.19873  4.02013  4.24687  4.32392  4.21364  3.29879  3.62174  4.06875  5.91048  5.02967     42 G - - -
          2.68618  4.42225  2.77519  2.73123  3.46354  2.40513  3.72494  3.29354  2.67741  2.69355  4.24690  2.90347  2.73739  3.18146  2.89801  2.37887  2.77519  2.98518  4.58477  3.61503
          0.02267  4.19392  4.91627  0.61958  0.77255  0.48576  0.95510
     27   2.09660  5.03187  2.89528  2.30995  4.34740  3.43550  3.64599  3.78436  1.90924  3.32195  4.11323  2.93908  3.85240  2.41976  2.78211  2.40623  2.93026  3.41280  5.49752  4.14306     43 k - - -
          2.68618  4.42225  2.77519  2.73123  3.46354  2.40513  3.72494  3.29354  2.67741  2.69355  4.24690  2.90347  2.73739  3.18146  2.89801  2.37887  2.77519  2.98518  4.58477  3.61503
          0.02267  4.19392  4.91627  0.61958  0.77255  0.48576  0.95510
     28   2.62045  4.59572  3.08451  2.99448  4.60028  0.84097  4.32027  4.17695  3.30505  3.81759  4.67932  2.78799  3.93257  3.59158  3.64879  2.75160  3.09570  3.61858  5.86540  4.61172     44 g - - -
          2.68618  4.42225  2.77519  2.73123  3.46354  2.40513  3.72494  3.29354  2.67741  2.69355  4.24690  2.90347  2.73739  3.18146  2.89801  2.37887  2.77519  2.98518  4.58477  3.61503
          0.02267  4.19392  4.91627  0.61958  0.77255  0.48576  0.95510
     29   2.48528  4.52156  3.26237  2.55438  3.47059  3.52830  3.74581  3.06739  2.35404  2.39629  3.61378  3.16126  3.91180  2.98663  2.77561  2.75853  2.85224  2.81424  5.06340  2.48092     45 k - - -
          2.68618  4.42225  2.77519  2.73123  3.46354  2.40513  3.72494  3.29354  2.67741  2.69355  4.24690  2.90347  2.73739  3.18146  2.89801  2.37887  2.77519  2.98518  4.58477  3.61503
          0.02267  4.19392  4.91627  0.61958  0.77255  0.48576  0.95510
     30   3.28464  4.56906  5.05151  4.50845  3.38016  4.64990  5.07306  1.61587  4.38939  1.17184  3.16718  4.71823  4.86639  4.53225  4.51377  4.01490  3.52219  1.52305  5.41757  4.30933     46 l - - -
          2.68618  4.42225  2.77519  2.73123  3.46354  2.40513  3.72494  3.29354  2.67741  2.69355  4.24690  2.90347  2.73739  3.18146  2.89801  2.37887  2.77519  2.98518  4.58477  3.61503
          0.02267  4.19392  4.91627  0.61958  0.77255  0.48576  0.95510
     31   0.63433  4.38629  3.82223  3.64343  4.40527  3.19960  4.62255  3.58157  3.66898  3.44708  4.45285  3.70111  3.97039  3.98190  3.88794  2.73872  3.03911  3.17805  5.79869  4.64013     47 A - - -
          2.68618  4.42225  2.77519  2.73123  3.46354  2.40513  3.72494  3.29354  2.67741  2.69355  4.24690  2.90347  2.73739  3.18146  2.89801  2.37887  2.77519  2.98518  4.58477  3.61503
          0.02267  4.19392  4.91627  0.61958  0.77255  0.48576  0.95510
     32   2.72659  4.85966  2.95756  1.53039  2.87684  3.48129  3.71725  3.46887  2.52395  3.06729  3.94212  3.03261  3.91017  2.90628  2.72664  2.76681  2.96489  3.17826  5.27511  3.90061     48 e - - -
          2.68618  4.42225  2.77519  2.73123  3.46354  2.40513  3.72494  3.29354  2.67741  2.69355  4.24690  2.90347  2.73739  3.18146  2.89801  2.37887  2.77519  2.98518  4.58477  3.61503
          0.02267  4.19392  4.91627  0.61958  0.77255  0.48576  0.95510
     33   2.72751  4.79324  3.22747  2.63329  4.02398  3.55157  3.68848  2.69790  1.77100  2.58584  3.86690  3.11043  3.92856  2.48788  2.52121  2.79143  2.94438  3.11631  5.27181  3.99697     49 k - - -
          2.68618  4.42225  2.77519  2.73123  3.46354  2.40513  3.72494  3.29354  2.67741  2.69355  4.24690  2.90347  2.73739  3.18146  2.89801  2.37887  2.77519  2.98518  4.58477  3.61503
          0.02267  4.19392  4.91627  0.61958  0.77255  0.48576  0.95510
     34   3.30461  4.60577  4.95329  4.47943  3.48012  4.62020  5.10940  0.88685  4.29635  1.81456  3.32620  4.69931  4.90067  4.56484  4.45878  4.03654  3.56539  1.82293  5.51005  4.28900     50 i - - -
          2.68618  4.42225  2.77519  2.73123  3.46354  2.40513  3.72494  3.29354  2.67741  2.69355  4.24690  2.90347  2.73739  3.18146  2.89801  2.37887  2.77519  2.98518  4.58477  3.61503
          0.02267  4.19392  4.91627  0.61958  0.77255  0.48576  0.95510
     35   2.85782  4.43148  3.86473  2.56285  3.40432  3.90150  4.18646  1.93267  3.23324  1.46158  3.30591  3.70716  4.25673  3.55410  3.52205  3.19425  3.09208  2.29445  5.06965  3.86700     51 l - - -
          2.68618  4.42225  2.77519  2.73123  3.46354  2.40513  3.72494  3.29354  2.67741  2.69355  4.24690  2.90347  2.73739  3.18146  2.89801  2.37887  2.77519  2.98518  4.58477  3.61503
          0.02267  4.19392  4.91627  0.61958  0.77255  0.48576  0.95510
     36   2.41593  5.01320  2.85757  1.61377  4.30448  3.43939  3.67385  3.70825  2.15763  2.90295  4.09768  2.94883  3.86974  2.81117  2.83525  2.71764  2.95551  3.36008  5.49099  4.14034     52 e - - -
          2.68618  4.42225  2.77519  2.73123  3.46354  2.40513  3.72494  3.29354  2.67741  2.69355  4.24690  2.90347  2.73739  3.18146  2.89801  2.37887  2.77519  2.98518  4.58477  3.61503
          0.02267  4.19392  4.91627  0.61958  0.77255  0.48576  0.95510
     37   2.92414  4.34906  4.39494  3.84350  3.49552  4.11746  4.53289  1.47734  3.73654  2.02280  3.37345  4.09956  4.46819  3.99670  3.96218  3.43898  2.03890  1.75635  5.22074  4.02772     53 i - - -
          2.68618  4.42225  2.77519  2.73123  3.46354  2.40513  3.72494  3.29354  2.67741  2.69355  4.24690  2.90347  2.73739  3.18146  2.89801  2.37887  2.77519  2.98518  4.58477  3.61503
          0.02267  4.19392  4.91627  0.61958  0.77255  0.48576  0.95510
     38   0.63433  4.38629  3.82223  3.64343  4.40527  3.19960  4.62255  3.58157  3.66898  3.44708  4.45285  3.70111  3.97039  3.98190  3.88794  2.73872  3.03911  3.17805  5.79869  4.64013     54 A - - -
          2.68618  4.42225  2.77519  2.73123  3.46354  2.40513  3.72494  3.29354  2.67741  2.69355  4.24690  2.90347  2.73739  3.18146  2.89801  2.37887  2.77519  2.98518  4.58477  3.61503
          0.02267  4.19392  4.91627  0.61958  0.77255  0.48576  0.95510
     39   2.85505  5.14271  3.22510  2.59569  4.51261  3.58624  3.37666  3.91335  1.72453  3.39365  3.61039  3.07789  3.95394  2.11392  1.88607  2.84123  3.05290  3.55411  5.49946  4.22461     55 k - - -
          2.68618  4.42225  2.77519  2.73123  3.46354  2.40513  3.72494  3.29354  2.67741  2.69355  4.24690  2.90347  2.73739  3.18146  2.89801  2.37887  2.77519  2.98518  4.58477  3.61503
          0.02267  4.19392  4.91627  0.61958  0.77255  0.48576  0.95510
     40   2.49549  5.15601  2.67065  1.80171  4.48629  3.41600  3.63216  3.94799  1.87703  3.44380  4.21395  2.89107  3.84058  2.74607  2.55513  2.67727  2.94523  3.54100  5.58580  4.20047     56 e - - -
          2.68618  4.42225  2.77519  2.73123  3.46354  2.40513  3.72494  3.29354  2.67741  2.69355  4.24690  2.90347  2.73739  3.18146  2.89801  2.37887  2.77519  2.98518  4.58477  3.61503
          0.02267  4.19392  4.91627  0.61958  0.77255  0.48576  0.95510
     41   2.29001  4.94746  2.87506  2.42872  4.25314  3.41727  2.25803  3.69085  2.32270  3.26000  4.06602  2.47902  3.85469  2.82204  2.88277  2.44509  2.92637  3.33559  5.46220  4.11157     57 h - - -
          2.68618  4.42225  2.77519  2.73123  3.46354  2.40513  3.72494  3.29354  2.67741  2.69355  4.24690  2.90347  2.73739  3.18146  2.89801  2.37887  2.77519  2.98518  4.58477  3.61503
          0.02267  4.19392  4.91627  0.61958  0.77255  0.48576  0.95510
     42   2.65110  4.69517  2.88496  2.77262  4.59448  1.09232  4.16546  4.14208  3.11937  3.75571  4.60426  2.16911  3.91396  3.39662  3.51806  2.74687  3.08827  3.61747  5.85276  4.54864     58 g - - -
          2.68618  4.42225  2.77519  2.73123  3.46354  2.40513  3.72494  3.29354  2.67741  2.69355  4.24690  2.90347  2.73739  3.18146  2.89801  2.37887  2.77519  2.98518  4.58477  3.61503
          0.02267  4.19392  4.91627  0.61958  0.77255  0.48576  0.95510
     43   3.20161  4.49649  4.98885  4.50888  3.71864  4.58487  5.22586  1.49971  4.39938  2.21419  3.51483  4.70461  4.90044  4.66988  4.59049  3.99001  3.47347  0.87710  5.71066  4.49333     59 v - - -
          2.68618  4.42225  2.77519  2.73123  3.46354  2.40513  3.72494  3.29354  2.67741  2.69355  4.24690  2.90347  2.73739  3.18146  2.89801  2.37887  2.77519  2.98518  4.58477  3.61503
          0.02267  4.19392  4.91627  0.61958  0.77255  0.48576  0.95510
     44   2.65787  4.69804  3.09731  2.59487  3.73467  3.48208  2.87233  3.33368  2.57517  2.96536  3.82007  3.08119  2.37048  2.93472  2.99558  2.34488  2.90068  3.04460  5.11558  2.85521     60 s - - -
          2.68618  4.42225  2.77519  2.73123  3.46354  2.40513  3.72494  3.29354  2.67741  2.69355  4.24690  2.90347  2.73739  3.18146  2.89801  2.37887  2.77519  2.98518  4.58477  3.61503
          0.02267  4.19392  4.91627  0.61958  0.77255  0.48576  0.95510
     45   3.23014  4.50124  5.07251  4.58786  3.71773  4.66085  5.29121  1.12243  4.48673  2.19218  3.50044  4.77908  4.94757  4.74082  4.66679  4.06596  3.49553  1.13828  5.73313  4.52810     61 i - - -
          2.68618  4.42225  2.77519  2.73123  3.46354  2.40513  3.72494  3.29354  2.67741  2.69355  4.24690  2.90347  2.73739  3.18146  2.89801  2.37887  2.77519  2.98518  4.58477  3.61503
          0.02267  4.19392  4.91627  0.61958  0.77255  0.48576  0.95510
     46   3.05113  5.28130  3.44664  2.76219  4.72910  3.71092  2.88045  4.09010  1.45991  3.50959  4.34405  3.19840  4.06251  2.54245  1.58215  3.02659  3.21803  3.74263  5.54750  4.34491     62 k - - -
          2.68618  4.42225  2.77519  2.73123  3.46354  2.40513  3.72494  3.29354  2.67741  2.69355  4.24690  2.90347  2.73739  3.18146  2.89801  2.37887  2.77519  2.98518  4.58477  3.61503
          0.02267  4.19392  4.91627  0.61958  0.77255  0.48576  0.95510
     47   2.87564  5.30771  2.66878  1.51374  4.64557  3.43882  3.70341  4.09997  2.13699  3.58022  4.38440  2.90950  3.91606  2.06900  2.78265  2.81931  3.10980  3.70311  5.70516  4.33245     63 e - - -
          2.68618  4.42225  2.77519  2.73123  3.46354  2.40513  3.72494  3.29354  2.67741  2.69355  4.24690  2.90347  2.73739  3.18146  2.89801  2.37887  2.77519  2.98518  4.58477  3.61503
          0.02267  4.19392  4.91627  0.61958  0.77255  0.48576  0.95510
     48   3.02428  5.61272  1.18507  1.78050  4.91558  3.31257  3.85339  4.43937  2.87079  3.92826  4.76979  2.77331  3.93232  3.01587  3.47447  2.49437  3.31374  3.99985  6.08761  4.57139     64 d - - -
          2.68618  4.42225  2.77519  2.73123  3.46354  2.40513  3.72494  3.29354  2.67741  2.69355  4.24690  2.90347  2.73739  3.18146  2.89801  2.37887  2.77519  2.98518  4.58477  3.61503
          0.02267  4.19392  4.91627  0.61958  0.77255  0.48576  0.95510
     49   2.35929  4.88664  2.99691  2.46935  4.23682  3.41685  3.66820  3.66388  2.14392  3.23233  4.03203  2.97983  2.75470  2.80529  2.57542  2.07181  2.88654  3.30193  5.43463  4.09718     65 s - - -
          2.68618  4.42225  2.77519  2.73123  3.46354  2.40513  3.72494  3.29354  2.67741  2.69355  4.24690  2.90347  2.73739  3.18146  2.89801  2.37887  2.77519  2.98518  4.58477  3.61503
          0.02267  4.19392  4.91627  0.61958  0.77255  0.48576  0.95510
     50   2.22274  4.94912  2.23211  2.30785  4.21795  3.41056  3.66580  3.64333  2.35983  3.22678  4.03090  2.73532  3.83915  2.80696  2.95210  2.66998  2.90428  2.49757  5.44757  4.08607     66 a - - -
          2.68618  4.42225  2.77519  2.73123  3.46354  2.40513  3.72494  3.29354  2.67741  2.69355  4.24690  2.90347  2.73739  3.18146  2.89801  2.37887  2.77519  2.98518  4.58477  3.61503
          0.02267  4.19392  4.91627  0.61958  0.77255  0.48576  0.95510
     51   3.53734  4.91117  4.70528  4.35857  3.29175  4.38700  4.91520  2.52444  4.12399  0.56066  3.23521  4.60351  4.77459  4.41340  4.24246  4.01456  3.82100  2.64301  5.27468  4.06827     67 L - - -
          2.68618  4.42225  2.77519  2.73123  3.46354  2.40513  3.72494  3.29354  2.67741  2.69355  4.24690  2.90347  2.73739  3.18146  2.89801  2.37887  2.77519  2.98518  4.58477  3.61503
          0.02267  4.19392  4.91627  0.61958  0.77255  0.48576  0.95510
     52   1.67869  4.25735  3.96909  3.50748  3.80355  3.44178  4.35016  2.55893  3.43509  2.72041  3.72235  3.68258  4.05084  3.72286  3.70705  2.83657  2.36697  1.51774  5.34804  4.14241     68 v - - -
          2.68618  4.42225  2.77519  2.73123  3.46354  2.40513  3.72494  3.29354  2.67741  2.69355  4.24690  2.90347  2.73739  3.18146  2.89801  2.37887  2.77519  2.98518  4.58477  3.61503
          0.02267  4.19392  4.91627  0.61958  0.77255  0.48576  0.95510
     53   2.85115  5.25445  2.80207  1.46039  4.60598  3.47245  3.67358  4.04672  2.03391  3.52322  4.32177  2.94637  3.91586  2.46353  2.53338  2.80624  3.07487  3.65549  5.64017  4.29325     69 e - - -
          2.68618  4.42225  2.77519  2.73123  3.46354  2.40513  3.72494  3.29354  2.67741  2.69355  4.24690  2.90347  2.73739  3.18146  2.89801  2.37887  2.77519  2.98518  4.58477  3.61503
          0.02267  4.19392  4.91627  0.61958  0.77255  0.48576  0.95510
     54   2.23199  4.48097  3.32468  2.19553  3.66044  3.56113  3.81269  2.69336  2.73677  2.31646  3.58089  3.22413  3.94942  3.06634  3.13520  2.79833  2.62621  2.42587  5.08102  3.81939     70 e - - -
          2.68618  4.42225  2.77519  2.73123  3.46354  2.40513  3.72494  3.29354  2.67741  2.69355  4.24690  2.90347  2.73739  3.18146  2.89801  2.37887  2.77519  2.98518  4.58477  3.61503
          0.02267  4.19392  4.91627  0.61958  0.77255  0.48576  0.95510
     55   3.53734  4.91117  4.70528  4.35857  3.29175  4.38700  4.91520  2.52444  4.12399  0.56066  3.23521  4.60351  4.77459  4.41340  4.24246  4.01456  3.82100  2.64301  5.27468  4.06827     71 L - - -
          2.68618  4.42225  2.77519  2.73123  3.46354  2.40513  3.72494  3.29354  2.67741  2.69355  4.24690  2.90347  2.73739  3.18146  2.89801  2.37887  2.77519  2.98518  4.58477  3.61503
          0.02267  4.19392  4.91627  0.61958  0.77255  0.48576  0.95510
     56   2.34741  4.41502  3.43098  2.90807  3.16932  3.52127  3.83463  2.99932  2.87343  2.69459  3.59742  3.30393  3.96125  3.18655  3.23776  1.78025  2.88499  2.75363  4.88554  2.54066     72 s - - -
          2.68618  4.42225  2.77519  2.73123  3.46354  2.40513  3.72494  3.29354  2.67741  2.69355  4.24690  2.90347  2.73739  3.18146  2.89801  2.37887  2.77519  2.98518  4.58477  3.61503
          0.02267  4.19392  4.91627  0.61958  0.77255  0.48576  0.95510
     57   2.91049  5.03272  3.38498  2.73019  4.33961  3.65206  3.31458  3.72694  1.63759  2.32681  4.10588  3.17767  4.01300  2.81590  1.82335  2.93465  3.10075  3.42049  5.40189  4.16352     73 k - - -
          2.68618  4.42225  2.77519  2.73123  3.46354  2.40513  3.72494  3.29354  2.67741  2.69355  4.24690  2.90347  2.73739  3.18146  2.89801  2.37887  2.77519  2.98518  4.58477  3.61503
          0.02267  4.19392  4.91627  0.61958  0.77255  0.48576  0.95510
     58   3.30109  4.58185  5.07344  4.53034  3.36988  4.67008  5.09089  1.51515  4.41043  1.16263  3.15378  4.74067  4.87931  4.54594  4.53020  4.03684  3.53777  1.62721  5.42012  4.31786     74 l - - -
          2.68618  4.42225  2.77519  2.73123  3.46354  2.40513  3.72494  3.29354  2.67741  2.69355  4.24690  2.90347  2.73739  3.18146  2.89801  2.37887  2.77519  2.98518  4.58477  3.61503
          0.02267  4.19392  4.91627  0.61958  0.77255  0.48576  0.95510
     59   2.88679  5.44974  1.98505  1.49269  4.75597  3.33729  3.75793  4.26364  2.66428  3.74461  4.54097  2.22633  3.01837  2.89592  3.21987  2.79850  3.15004  3.82730  5.89375  4.42100     75 e - - -
          2.68618  4.42225  2.77519  2.73123  3.46354  2.40513  3.72494  3.29354  2.67741  2.69355  4.24690  2.90347  2.73739  3.18146  2.89801  2.37887  2.77519  2.98518  4.58477  3.61503
          0.02267  4.19392  4.91627  0.61958  0.77255  0.48576  0.95510
     60   2.67902  4.27321  4.13189  3.56218  3.07448  3.89221  4.20752  1.87618  3.45772  1.55448  3.19589  3.82961  2.88123  3.69561  3.67898  3.18515  3.02199  2.25326  4.90741  3.72084     76 l - - -
          2.68618  4.42225  2.77519  2.73123  3.46354  2.40513  3.72494  3.29354  2.67741  2.69355  4.24690  2.90347  2.73739  3.18146  2.89801  2.37887  2.77519  2.98518  4.58477  3.61503
          0.02267  4.19392  4.91627  0.61958  0.77255  0.48576  0.95510
     61   2.70958  5.12237  2.27830  2.23300  4.41172  2.15827  3.36291  3.87639  2.47215  3.40691  4.19028  2.55400  3.83576  2.78992  2.97321  2.57640  2.95105  3.48710  5.58471  3.59346     77 g - - -
          2.68618  4.42225  2.77519  2.73123  3.46354  2.40513  3.72494  3.29354  2.67741  2.69355  4.24690  2.90347  2.73739  3.18146  2.89801  2.37887  2.77519  2.98518  4.58477  3.61503
          0.02267  4.19392  4.91627  0.61958  0.77255  0.48576  0.95510
     62   2.26419  5.10382  2.39270  2.32462  4.42099  3.38637  3.64446  3.88522  2.31531  3.40524  4.17847  2.75727  3.82405  2.27367  2.91690  2.16228  2.92254  3.48487  5.57275  4.17575     78 s - - -
          2.68618  4.42225  2.77519  2.73123  3.46354  2.40513  3.72494  3.29354  2.67741  2.69355  4.24690  2.90347  2.73739  3.18146  2.89801  2.37887  2.77519  2.98518  4.58477  3.61503
          0.02267  4.19392  4.91627  0.61958  0.77255  0.48576  0.95510
     63   2.61920  5.21104  2.60931  1.42689  4.53662  3.38532  3.71356  3.99663  2.50533  3.51630  4.31645  2.87409  3.38770  2.31086  2.97634  2.75408  3.04773  3.60192  5.68383  4.28444     79 e - - -
          2.68618  4.42225  2.77519  2.73123  3.46354  2.40513  3.72494  3.29354  2.67741  2.69355  4.24690  2.90347  2.73739  3.18146  2.89801  2.37887  2.77519  2.98518  4.58477  3.61503
          0.02267  4.19392  4.91627  0.61958  0.77255  0.48576  0.95510
     64   3.29096  4.63657  4.76985  4.40773  3.61273  4.39741  5.08804  0.74956  4.24280  2.14535  3.51086  4.61033  4.80884  4.56546  4.40456  3.93485  3.58882  1.91001  5.56163  4.32023     80 i - - -
          2.68618  4.42225  2.77519  2.73123  3.46354  2.40513  3.72494  3.29354  2.67741  2.69355  4.24690  2.90347  2.73739  3.18146  2.89801  2.37887  2.77519  2.98518  4.58477  3.61503
          0.02267  4.19392  4.91627  0.61958  0.77255  0.48576  0.95510
     65   3.23758  4.92770  3.88118  3.77517  4.72295  3.59767  4.81513  4.36556  3.86293  3.95103  5.02244  4.04395  0.40070  4.24115  4.06106  3.41773  3.70634  3.97141  5.80761  4.85172     81 P - - -
          2.68618  4.42225  2.77519  2.73123  3.46354  2.40513  3.72494  3.29354  2.67741  2.69355  4.24690  2.90347  2.73739  3.18146  2.89801  2.37887  2.77519  2.98518  4.58477  3.61503
          0.02267  4.19392  4.91627  0.61958  0.77255  0.48576  0.95510
     66   2.65636  4.93659  2.88930  1.91863  4.22230  3.41875  3.65823  3.64676  2.43381  3.22324  4.02603  2.93930  2.60183  2.52512  2.89459  2.66443  2.71456  2.88102  5.43839  4.08384     82 e - - -
          2.68618  4.42225  2.77519  2.73123  3.46354  2.40513  3.72494  3.29354  2.67741  2.69355  4.24690  2.90347  2.73739  3.18146  2.89801  2.37887  2.77519  2.98518  4.58477  3.61503
          0.02267  4.19392  4.91627  0.61958  0.77255  0.48576  0.95510
     67   2.98551  5.49405  2.16124  1.06571  4.82889  2.75544  3.84871  4.33445  2.82374  3.84205  4.67926  2.80958  3.93128  3.01030  3.39046  2.89156  3.27277  3.90873  5.99898  4.52428     83 e - - -
          2.68618  4.42225  2.77519  2.73123  3.46354  2.40513  3.72494  3.29354  2.67741  2.69355  4.24690  2.90347  2.73739  3.18146  2.89801  2.37887  2.77519  2.98518  4.58477  3.61503
          0.02267  4.19392  4.91627  0.61958  0.77255  0.48576  0.95510
     68   2.94681  4.51205  4.18266  3.72869  3.40003  3.91886  4.47860  2.43037  3.53817  1.01475  3.29799  3.98346  4.37596  3.87743  3.75546  3.31106  2.42746  2.37910  5.21162  4.01675     84 l - - -
          2.68618  4.42225  2.77519  2.73123  3.46354  2.40513  3.72494  3.29354  2.67741  2.69355  4.24690  2.90347  2.73739  3.18146  2.89801  2.37887  2.77519  2.98518  4.58477  3.61503
          0.02267  4.19392  4.91627  0.61958  0.77255  0.48576  0.95510
     69   3.74503  5.10209  4.33000  4.13028  2.38322  4.21810  3.81887  3.71408  3.97985  3.08175  4.35686  4.14281  4.68920  4.20539  4.09234  3.84471  4.03596  3.60113  4.03551  0.56278     85 Y - - -
          2.68618  4.42225  2.77519  2.73123  3.46354  2.40513  3.72494  3.29354  2.67741  2.69355  4.24690  2.90347  2.73739  3.18146  2.89801  2.37887  2.77519  2.98518  4.58477  3.61503
          0.02267  4.19392  4.91627  0.61958  0.77255  0.48576  0.95510
     70   2.53712  4.74186  3.07330  2.09309  3.94359  3.48810  3.70199  3.11020  2.49983  2.22756  3.80840  3.04947  3.88484  2.34767  2.92200  2.72249  2.88805  3.03157  5.26041  3.95550     86 e - - -
          2.68618  4.42225  2.77519  2.73123  3.46354  2.40513  3.72494  3.29354  2.67741  2.69355  4.24690  2.90347  2.73739  3.18146  2.89801  2.37887  2.77519  2.98518  4.58477  3.61503
          0.02267  4.19392  4.91627  0.61958  0.77255  0.48576  0.95510
     71   1.54671  4.30445  3.76446  3.24981  3.69542  3.49443  4.14869  2.63942  3.17945  2.43472  3.62322  3.53950  4.02644  3.48654  3.49522  2.83957  2.31786  2.08378  5.20655  3.98589     87 a - - -
          2.68618  4.42225  2.77519  2.73123  3.46354  2.40513  3.72494  3.29354  2.67741  2.69355  4.24690  2.90347  2.73739  3.18146  2.89801  2.37887  2.77519  2.98518  4.58477  3.61503
          0.02267  4.19392  4.91627  0.61958  0.77255  0.48576  0.95510
     72   3.18289  4.49797  4.93022  4.45738  3.71124  4.52512  5.18099  1.60930  4.33869  2.21847  3.51911  4.65316  4.86470  4.62047  4.53466  3.93349  3.46135  0.83809  5.69108  4.46543     88 v - - -
          2.68618  4.42225  2.77519  2.73123  3.46354  2.40513  3.72494  3.29354  2.67741  2.69355  4.24690  2.90347  2.73739  3.18146  2.89801  2.37887  2.77519  2.98518  4.58477  3.61503
          0.02267  4.19392  4.91627  0.61958  0.77255  0.48576  0.95510
     73   0.63433  4.38629  3.82223  3.64343  4.40527  3.19960  4.62255  3.58157  3.66898  3.44708  4.45285  3.70111  3.97039  3.98190  3.88794  2.73872  3.03911  3.17805  5.79869  4.64013     89 A - - -
          2.68618  4.42225  2.77519  2.73123  3.46354  2.40513  3.72494  3.29354  2.67741  2.69355  4.24690  2.90347  2.73739  3.18146  2.89801  2.37887  2.77519  2.98518  4.58477  3.61503
          0.02267  4.19392  4.91627  0.61958  0.77255  0.48576  0.95510
     74   2.71569  5.07357  2.89220  1.88404  4.38360  3.44636  3.63893  3.81880  2.03444  3.34699  4.13712  2.93631  3.85820  2.20446  2.74817  2.69851  2.94340  2.85658  5.51322  4.15721     90 e - - -
          2.68618  4.42225  2.77519  2.73123  3.46354  2.40513  3.72494  3.29354  2.67741  2.69355  4.24690  2.90347  2.73739  3.18146  2.89801  2.37887  2.77519  2.98518  4.58477  3.61503
          0.02267  4.19392  4.91627  0.61958  0.77255  0.48576  0.95510
     75   3.23412  4.51017  5.06058  4.57760  3.69728  4.65123  5.27925  1.01153  4.47152  2.16487  3.48221  4.77074  4.94095  4.72461  4.65049  4.05759  3.50055  1.28297  5.71829  4.51632     91 i - - -
          2.68618  4.42225  2.77519  2.73123  3.46354  2.40513  3.72494  3.29354  2.67741  2.69355  4.24690  2.90347  2.73739  3.18146  2.89801  2.37887  2.77519  2.98518  4.58477  3.61503
          0.02267  4.19392  4.91627  0.61958  0.77255  0.48576  0.95510
     76   3.50064  4.83176  4.99198  4.45406  3.12139  4.70585  4.99329  2.29496  4.23607  0.69803  2.49358  4.72675  4.87859  4.38589  4.34906  4.08784  3.72623  2.46800  5.25549  4.17152     92 l - - -
          2.68618  4.42225  2.77519  2.73123  3.46354  2.40513  3.72494  3.29354  2.67741  2.69355  4.24690  2.90347  2.73739  3.18146  2.89801  2.37887  2.77519  2.98518  4.58477  3.61503
          0.02267  4.19392  4.91627  0.61958  0.77255  0.48576  0.95510
     77   1.27657  4.24603  3.71751  3.30020  4.08166  3.15606  4.25623  3.30950  3.26597  3.13570  4.01918  3.46476  3.84805  3.55935  3.57425  1.88624  2.81210  2.33257  5.49722  4.28457     93 a - - -
          2.68618  4.42225  2.77519  2.73123  3.46354  2.40513  3.72494  3.29354  2.67741  2.69355  4.24690  2.90347  2.73739  3.18146  2.89801  2.37887  2.77519  2.98518  4.58477  3.61503
          0.02267  4.19392  4.91627  0.61958  0.77255  0.48576  0.95510
     78   2.87448  4.48873  3.75983  2.26472  1.77845  3.81361  3.77146  2.95939  3.17189  2.56899  3.56950  3.55954  4.18716  3.44953  3.46250  3.09781  3.10580  2.77440  2.61418  2.80801     94 f - - -
          2.68618  4.42225  2.77519  2.73123  3.46354  2.40513  3.72494  3.29354  2.67741  2.69355  4.24690  2.90347  2.73739  3.18146  2.89801  2.37887  2.77519  2.98518  4.58477  3.61503
          0.02267  4.19392  4.91627  0.61958  0.77255  0.48576  0.95510
     79   2.45074  4.39070  4.73743  4.22416  3.68488  4.32861  4.90822  1.31757  4.12640  2.31561  3.51520  4.42094  4.68663  4.38530  4.32750  3.69606  3.30768  1.22390  5.51163  4.30588     95 v - - -
          2.68618  4.42225  2.77519  2.73123  3.46354  2.40513  3.72494  3.29354  2.67741  2.69355  4.24690  2.90347  2.73739  3.18146  2.89801  2.37887  2.77519  2.98518  4.58477  3.61503
          0.02267  4.19392  4.91627  0.61958  0.77255  0.48576  0.95510
     80   3.07923  4.47484  4.46078  3.93992  2.39642  4.13716  3.95319  2.12256  3.80252  1.96351  3.35842  4.03102  4.45805  3.94489  3.93852  3.44849  3.30630  2.55740  4.27904  1.42615     96 y - - -
          2.68618  4.42225  2.77519  2.73123  3.46354  2.40513  3.72494  3.29354  2.67741  2.69355  4.24690  2.90347  2.73739  3.18146  2.89801  2.37887  2.77519  2.98518  4.58477  3.61503
          0.02267  4.19392  4.91627  0.61958  0.77255  0.48576  0.95510
     81   2.50541  5.09787  3.00486  2.45171  4.44322  3.47966  3.62299  3.87764  1.82265  3.37787  4.16180  2.58271  3.87260  2.59753  2.12599  2.48570  2.95434  3.49385  5.51413  4.17708     97 k - - -
          2.68618  4.42225  2.77519  2.73123  3.46354  2.40513  3.72494  3.29354  2.67741  2.69355  4.24690  2.90347  2.73739  3.18146  2.89801  2.37887  2.77519  2.98518  4.58477  3.61503
          0.02267  4.19392  4.91627  0.61958  0.77255  0.48576  0.95510
     82   2.32207  4.28213  4.27671  3.71676  3.42527  3.98275  4.37696  2.03412  3.61342  1.64157  3.33509  3.96478  4.34785  3.86244  3.83412  3.29397  2.79451  1.61098  5.08134  3.89039     98 v - - -
          2.68618  4.42225  2.77519  2.73123  3.46354  2.40513  3.72494  3.29354  2.67741  2.69355  4.24690  2.90347  2.73739  3.18146  2.89801  2.37887  2.77519  2.98518  4.58477  3.61503
          0.02267  4.19392  4.91627  0.61958  0.77255  0.48576  0.95510
     83   2.88658  5.40454  1.86648  2.24765  4.71804  3.35290  3.75756  4.21705  2.12564  3.70709  4.50983  1.69877  3.89395  2.89744  3.14352  2.80752  3.14801  3.79277  5.85283  4.40182     99 n - - -
          2.68618  4.42225  2.77519  2.73123  3.46354  2.40513  3.72494  3.29354  2.67741  2.69355  4.24690  2.90347  2.73739  3.18146  2.89801  2.37887  2.77519  2.98518  4.58477  3.61503
          0.02267  4.19392  4.91627  0.61958  0.77255  0.48576  0.95510
     84   2.39059  5.11147  2.90236  2.10061  4.44559  3.17227  3.60853  3.90237  1.98649  3.39799  4.16372  2.75997  3.83180  2.48975  2.34737  2.65491  2.91001  3.49808  5.53755  4.16407    100 k - - -
          2.68618  4.42225  2.77519  2.73123  3.46354  2.40513  3.72494  3.29354  2.67741  2.69355  4.24690  2.90347  2.73739  3.18146  2.89801  2.37887  2.77519  2.98518  4.58477  3.61503
          0.02267  4.19392  4.91627  0.61958  0.77255  0.48576  0.95510
     85   2.64577  4.90356  3.00956  2.36319  4.17172  3.45214  3.63309  3.59434  1.92482  2.72704  3.70929  2.81438  3.84111  2.76919  2.57429  2.35796  2.72449  3.25287  5.37961  4.04148    101 k - - -
          2.68618  4.42225  2.77519  2.73123  3.46354  2.40513  3.72494  3.29354  2.67741  2.69355  4.24690  2.90347  2.73739  3.18146  2.89801  2.37887  2.77519  2.98518  4.58477  3.61503
          0.14013  4.19392  2.15700  0.61958  0.77255  0.48576  0.95510
     86   2.32269  4.45717  3.26612  2.70786  3.02449  3.51095  3.73057  2.98743  2.54402  2.53204  3.54861  3.16139  3.89525  2.35762  3.04510  2.74519  2.82539  2.74336  4.97466  3.07529    102 a - - -
          2.68618  4.42225  2.77519  2.73123  3.46354  2.40513  3.72494  3.29354  2.67741  2.69355  4.24690  2.90347  2.73739  3.18146  2.89801  2.37887  2.77519  2.98518  4.58477  3.61503
          0.04861  4.07925  3.48906  0.61958  0.77255  0.61367  0.77950
     87   2.74267  4.93853  3.15809  2.54905  4.23710  3.51526  3.31099  3.29130  1.76343  3.18433  4.00825  3.03346  3.88915  2.63779  2.00147  2.76039  2.95114  3.07160  5.35703  4.07480    103 k - - -
          2.68642  4.42255  2.77549  2.73137  3.46384  2.40524  3.72524  3.29354  2.67704  2.69360  4.24719  2.90312  2.73711  3.18117  2.89819  2.37868  2.77512  2.98510  4.58507  3.61518
          0.38450  1.14191        *  1.63888  0.21592  0.00000        *
//
