# Supplementary material for: Sulfur disproportionation occurs globally across anoxic habitats and has multiple mechanisms of independent evolutionary origin
Source: ISME J. 2026 Mar 2;20(1):wrag042. doi: 10.1093/ismejo/wrag042 (PMC12998232; doi:10.1093/ismejo/wrag042)
Supplement: Sup_File_1_HMM_wrag042 [file sup_file_1_hmm_wrag042.zip › SupFile1_HMM/SupFile1b_profiles/molya_new_a.hmm]

HMMER3/f [3.4 | Aug 2023]
NAME  molya_new_a
LENG  743
ALPH  amino
RF    no
MM    no
CONS  yes
CS    no
MAP   yes
DATE  Wed Jul 23 12:40:12 2025
NSEQ  27
EFFN  1.848999
CKSUM 134652170
STATS LOCAL MSV      -12.1190  0.69643
STATS LOCAL VITERBI  -13.3825  0.69643
STATS LOCAL FORWARD   -6.5383  0.69643
HMM          A        C        D        E        F        G        H        I        K        L        M        N        P        Q        R        S        T        V        W        Y   
            m->m     m->i     m->d     i->m     i->i     d->m     d->d
  COMPO   2.47149  4.15881  2.96875  2.65573  3.41431  2.78222  3.72127  2.85185  2.58720  2.54425  3.65819  3.05419  3.22477  3.10649  2.91649  2.69717  2.83978  2.68119  4.46952  3.49194
          2.68608  4.42254  2.77517  2.73124  3.46370  2.40517  3.72485  3.29383  2.67739  2.69384  4.24067  2.90342  2.73769  3.18176  2.89812  2.37895  2.77527  2.98522  4.58466  3.61532
          0.69727  0.98668  2.04605  1.09179  0.40890  0.00000        *
      1   2.67949  4.40574  3.54934  2.97660  2.92384  3.65100  3.89222  2.90031  2.37842  2.42067  2.05584  3.38148  4.02935  3.21807  2.83575  2.65083  2.90986  2.67766  4.97895  3.74346     11 m - - -
          2.68618  4.42225  2.77519  2.73123  3.46354  2.40513  3.72494  3.29354  2.67741  2.69355  4.24690  2.90347  2.73739  3.18146  2.89801  2.37887  2.77519  2.98518  4.58477  3.61503
          0.01843  4.39905  5.12139  0.61958  0.77255  0.68370  0.70269
      2   2.71561  5.21965  2.66056  2.05011  4.56119  3.07175  3.65860  4.04398  1.92059  3.51982  4.26498  2.39451  3.86215  2.44462  2.60217  2.67401  2.94816  3.60916  5.64866  4.23962     12 k - - -
          2.68618  4.42225  2.77519  2.73123  3.46354  2.40513  3.72494  3.29354  2.67741  2.69355  4.24690  2.90347  2.73739  3.18146  2.89801  2.37887  2.77519  2.98518  4.58477  3.61503
          0.01843  4.39905  5.12139  0.61958  0.77255  0.37933  1.15304
      3   3.03478  4.39041  4.84061  4.25401  3.36616  4.25883  4.61031  1.50980  4.09621  1.63899  2.32684  4.35817  3.58124  4.24225  4.17378  3.57957  3.26736  1.78760  5.08804  3.93774     13 i - - -
          2.68618  4.42225  2.77519  2.73123  3.46354  2.40513  3.72494  3.29354  2.67741  2.69355  4.24690  2.90347  2.73739  3.18146  2.89801  2.37887  2.77519  2.98518  4.58477  3.61503
          0.01612  4.53146  5.25380  0.61958  0.77255  0.48576  0.95510
      4   2.77297  5.12333  3.05489  2.52693  4.48149  3.53205  3.74701  3.92654  1.77918  3.45207  4.23095  2.72392  3.94619  2.86642  2.78166  1.82710  2.36360  3.53610  5.61530  4.25682     14 k - - -
          2.68618  4.42225  2.77519  2.73123  3.46354  2.40513  3.72494  3.29354  2.67741  2.69355  4.24690  2.90347  2.73739  3.18146  2.89801  2.37887  2.77519  2.98518  4.58477  3.61503
          0.01612  4.53146  5.25380  0.61958  0.77255  0.48576  0.95510
      5   3.93183  5.62410  4.50186  3.92859  5.16151  4.22410  4.54024  4.79894  2.81136  4.19202  5.21193  4.21793  4.72913  3.76197  0.32108  4.00987  4.17466  4.50141  5.99342  4.99318     15 R - - -
          2.68610  4.42079  2.77505  2.73152  3.46217  2.40509  3.72509  3.29387  2.67790  2.69252  4.24578  2.90391  2.73788  3.18091  2.89799  2.37885  2.77587  2.98535  4.58545  3.61523
          0.06798  2.80522  5.25380  3.21979  0.04078  0.48576  0.95510
      6   3.21680  5.19034  3.92495  3.30723  4.81945  3.83828  4.06493  4.16443  2.35506  3.68498  4.60266  3.62801  4.32716  3.22856  0.71101  3.29165  2.76066  3.82580  5.77928  4.62527     69 r - - -
          2.68618  4.42225  2.77519  2.73123  3.46354  2.40513  3.72494  3.29354  2.67741  2.69355  4.24690  2.90347  2.73739  3.18146  2.89801  2.37887  2.77519  2.98518  4.58477  3.61503
          0.01612  4.53146  5.25380  0.61958  0.77255  0.48576  0.95510
      7   2.23935  5.21442  2.30976  2.34627  4.54573  3.09879  3.69848  4.02320  2.13559  3.51600  4.26537  2.51503  3.89543  2.80293  2.94566  2.48263  2.41079  3.59903  5.65955  4.25335     70 k - - -
          2.68618  4.42225  2.77519  2.73123  3.46354  2.40513  3.72494  3.29354  2.67741  2.69355  4.24690  2.90347  2.73739  3.18146  2.89801  2.37887  2.77519  2.98518  4.58477  3.61503
          0.01612  4.53146  5.25380  0.61958  0.77255  0.48576  0.95510
      8   3.60669  4.91452  5.16443  4.69516  0.84709  4.71991  4.52611  2.63833  4.53320  1.81919  3.39232  4.70420  4.98272  4.57237  4.58318  4.08996  3.84545  2.31562  4.71524  3.16998     71 f - - -
          2.68618  4.42225  2.77519  2.73123  3.46354  2.40513  3.72494  3.29354  2.67741  2.69355  4.24690  2.90347  2.73739  3.18146  2.89801  2.37887  2.77519  2.98518  4.58477  3.61503
          0.01612  4.53146  5.25380  0.61958  0.77255  0.48576  0.95510
      9   3.86383  5.10594  5.57565  5.05387  3.32695  5.18139  5.49556  2.11368  4.85688  0.50886  3.10319  5.29579  5.26472  4.87276  4.88686  4.60756  4.08504  2.58356  5.55516  4.51503     72 L - - -
          2.68618  4.42225  2.77519  2.73123  3.46354  2.40513  3.72494  3.29354  2.67741  2.69355  4.24690  2.90347  2.73739  3.18146  2.89801  2.37887  2.77519  2.98518  4.58477  3.61503
          0.01612  4.53146  5.25380  0.61958  0.77255  0.48576  0.95510
     10   2.67347  5.28555  3.19758  2.73192  4.73860  3.13766  3.85275  4.14345  0.97831  3.63219  4.45091  3.21693  4.11268  2.73471  2.66676  3.01135  3.25232  3.76593  5.74147  4.45901     73 k - - -
          2.68618  4.42225  2.77519  2.73123  3.46354  2.40513  3.72494  3.29354  2.67741  2.69355  4.24690  2.90347  2.73739  3.18146  2.89801  2.37887  2.77519  2.98518  4.58477  3.61503
          0.01612  4.53146  5.25380  0.61958  0.77255  0.48576  0.95510
     11   2.09259  4.28047  3.90362  3.32870  3.21267  2.76483  4.05415  2.58227  3.24799  1.95401  3.02886  3.63702  4.13924  3.51047  3.51545  3.03232  2.13317  2.51948  4.89110  3.68455     74 l - - -
          2.68618  4.42225  2.77519  2.73123  3.46354  2.40513  3.72494  3.29354  2.67741  2.69355  4.24690  2.90347  2.73739  3.18146  2.89801  2.37887  2.77519  2.98518  4.58477  3.61503
          0.01612  4.53146  5.25380  0.61958  0.77255  0.48576  0.95510
     12   1.41705  4.66195  3.43523  2.94029  4.38827  2.82483  4.08068  3.81141  2.92279  3.43550  4.24525  3.32826  3.96915  3.26465  2.79066  1.72629  2.66228  3.38024  5.67243  4.38750     75 a - - -
          2.68618  4.42225  2.77519  2.73123  3.46354  2.40513  3.72494  3.29354  2.67741  2.69355  4.24690  2.90347  2.73739  3.18146  2.89801  2.37887  2.77519  2.98518  4.58477  3.61503
          0.15083  4.53146  2.04605  0.61958  0.77255  0.48576  0.95510
     13   2.36953  4.31001  3.72742  3.17745  3.53706  2.86148  4.02190  2.84970  3.11704  1.99988  3.51259  3.50520  4.04067  3.40267  3.42905  2.23810  2.69438  1.97502  5.00245  3.78464     76 v - - -
          2.68618  4.42225  2.77519  2.73123  3.46354  2.40513  3.72494  3.29354  2.67741  2.69355  4.24690  2.90347  2.73739  3.18146  2.89801  2.37887  2.77519  2.98518  4.58477  3.61503
          0.01843  4.39905  5.12139  0.61958  0.77255  0.68370  0.70269
     14   1.67247  4.31211  3.71749  3.15761  3.50269  3.17777  4.00000  2.62908  3.09577  2.21200  3.47799  3.50040  4.05257  3.38237  3.41019  2.64647  2.73261  2.27069  4.97183  3.75262     77 a - - -
          2.68618  4.42225  2.77519  2.73123  3.46354  2.40513  3.72494  3.29354  2.67741  2.69355  4.24690  2.90347  2.73739  3.18146  2.89801  2.37887  2.77519  2.98518  4.58477  3.61503
          0.01843  4.39905  5.12139  0.61958  0.77255  0.37933  1.15304
     15   1.70627  4.76964  2.79715  2.74490  4.29814  2.05345  3.93302  3.71700  2.76763  3.33333  4.14402  3.20307  3.95309  3.09986  3.21540  2.44863  2.49992  2.93423  5.57433  4.26018     78 a - - -
          2.68618  4.42225  2.77519  2.73123  3.46354  2.40513  3.72494  3.29354  2.67741  2.69355  4.24690  2.90347  2.73739  3.18146  2.89801  2.37887  2.77519  2.98518  4.58477  3.61503
          0.01612  4.53146  5.25380  0.61958  0.77255  0.48576  0.95510
     16   1.86960  4.82982  3.16803  2.41087  4.19862  2.30447  3.84209  3.61179  2.66358  2.89173  4.04566  3.14231  3.94993  3.00546  3.11594  2.11891  2.72269  3.26855  5.47804  4.15690     79 a - - -
          2.68509  4.42172  2.77553  2.73118  3.46326  2.40541  3.72442  3.29408  2.67776  2.69333  4.24744  2.90331  2.73734  3.18170  2.89785  2.37920  2.77574  2.98513  4.58405  3.61414
          0.54918  1.15549  2.22864  1.80466  0.17976  0.48576  0.95510
     17   1.77925  4.22880  3.91893  3.34332  2.90017  3.73447  4.03750  2.65838  3.25631  2.08003  2.90037  3.63409  4.11390  3.51210  3.50951  2.48169  2.79455  2.35298  4.84469  3.64110    115 a - - -
          2.68618  4.42225  2.77519  2.73123  3.46354  2.40513  3.72494  3.29354  2.67741  2.69355  4.24690  2.90347  2.73739  3.18146  2.89801  2.37887  2.77519  2.98518  4.58477  3.61503
          0.07676  4.42337  2.78236  0.61958  0.77255  0.55263  0.85670
     18   2.08167  3.99694  3.44644  2.88174  3.60166  3.17324  3.86332  2.81222  2.84445  2.44453  3.55362  3.31241  3.99708  2.80415  3.22258  2.30948  2.40837  2.73272  4.35087  3.78007    116 a - - -
          2.68618  4.42225  2.77519  2.73123  3.46354  2.40513  3.72494  3.29354  2.67741  2.69355  4.24690  2.90347  2.73739  3.18146  2.89801  2.37887  2.77519  2.98518  4.58477  3.61503
          0.01826  4.40775  5.13009  0.61958  0.77255  0.67255  0.71417
     19   2.06813  4.27653  3.84955  2.85622  3.40258  3.75247  4.03862  2.49383  3.20101  1.87941  3.18606  3.60358  4.12516  3.47263  3.48305  3.02034  2.62556  2.03556  4.90412  3.69403    117 l - - -
          2.68618  4.42225  2.77519  2.73123  3.46354  2.40513  3.72494  3.29354  2.67741  2.69355  4.24690  2.90347  2.73739  3.18146  2.89801  2.37887  2.77519  2.98518  4.58477  3.61503
          0.01826  4.40775  5.13009  0.61958  0.77255  0.49906  0.93420
     20   1.34895  4.49282  3.67069  3.24431  4.53715  2.08091  4.33446  3.97074  3.26003  3.61552  4.41779  3.48747  2.15555  3.55704  3.63402  2.36557  2.52799  3.43971  5.84692  4.60751    118 a - - -
          2.68618  4.42225  2.77519  2.73123  3.46354  2.40513  3.72494  3.29354  2.67741  2.69355  4.24690  2.90347  2.73739  3.18146  2.89801  2.37887  2.77519  2.98518  4.58477  3.61503
          0.01698  4.47982  5.20217  0.61958  0.77255  0.57086  0.83250
     21   2.76314  4.26871  4.17793  3.62752  3.37941  3.14430  4.21997  2.01945  3.49866  1.29053  3.36658  3.84350  4.23605  3.74929  3.69473  2.79248  3.01755  2.39667  4.93291  3.73623    119 l - - -
          2.68618  4.42225  2.77519  2.73123  3.46354  2.40513  3.72494  3.29354  2.67741  2.69355  4.24690  2.90347  2.73739  3.18146  2.89801  2.37887  2.77519  2.98518  4.58477  3.61503
          0.01698  4.47982  5.20217  0.61958  0.77255  0.57086  0.83250
     22   1.87424  4.86616  3.11584  2.56552  4.12127  3.27146  3.74811  3.53348  2.26397  2.72222  3.96152  3.07733  3.92365  2.67567  2.99928  2.38653  2.48221  3.21298  5.39304  4.06634    120 a - - -
          2.68618  4.42225  2.77519  2.73123  3.46354  2.40513  3.72494  3.29354  2.67741  2.69355  4.24690  2.90347  2.73739  3.18146  2.89801  2.37887  2.77519  2.98518  4.58477  3.61503
          0.01698  4.47982  5.20217  0.61958  0.77255  0.57086  0.83250
     23   1.93753  4.72587  3.26345  2.80570  4.40799  1.67813  3.99893  3.83719  2.43042  3.44405  4.24819  3.23409  3.94388  3.16822  3.25475  2.10812  2.73193  3.40750  5.66716  4.36136    121 g - - -
          2.68618  4.42225  2.77519  2.73123  3.46354  2.40513  3.72494  3.29354  2.67741  2.69355  4.24690  2.90347  2.73739  3.18146  2.89801  2.37887  2.77519  2.98518  4.58477  3.61503
          0.01698  4.47982  5.20217  0.61958  0.77255  0.57086  0.83250
     24   3.00970  4.41955  4.60331  4.02090  3.29733  4.17072  4.49933  2.44047  3.87914  1.24218  2.22311  4.20418  3.34191  4.05583  4.01406  3.48084  3.24189  1.83269  5.03820  3.89598    122 l - - -
          2.68618  4.42225  2.77519  2.73123  3.46354  2.40513  3.72494  3.29354  2.67741  2.69355  4.24690  2.90347  2.73739  3.18146  2.89801  2.37887  2.77519  2.98518  4.58477  3.61503
          0.04849  4.47982  3.32438  0.61958  0.77255  0.57086  0.83250
     25   2.56652  5.09237  2.81380  2.29725  4.39698  3.20653  3.66668  3.85464  2.36252  2.99907  4.14447  2.82094  2.48727  2.58508  2.41588  2.66942  2.91741  3.05803  5.54963  4.16554    123 e - - -
          2.68618  4.42225  2.77519  2.73123  3.46354  2.40513  3.72494  3.29354  2.67741  2.69355  4.24690  2.90347  2.73739  3.18146  2.89801  2.37887  2.77519  2.98518  4.58477  3.61503
          0.01752  4.44886  5.17120  0.61958  0.77255  0.53693  0.87837
     26   2.28834  4.31624  3.72721  3.15580  3.05692  3.16260  3.97474  2.79424  2.91075  1.79247  3.13876  3.11704  4.08126  3.37423  3.40126  2.60667  2.91751  2.34258  4.91104  3.69308    124 l - - -
          2.68618  4.42225  2.77519  2.73123  3.46354  2.40513  3.72494  3.29354  2.67741  2.69355  4.24690  2.90347  2.73739  3.18146  2.89801  2.37887  2.77519  2.98518  4.58477  3.61503
          0.15112  4.47982  2.04855  0.61958  0.77255  0.57086  0.83250
     27   2.44240  4.98695  2.79630  2.42329  4.26663  3.07853  3.65578  3.34607  2.32805  3.26493  4.04822  2.37877  3.13659  2.60040  2.90332  2.52615  2.88739  2.80385  5.46386  4.09729    125 k - - -
          2.68618  4.42225  2.77519  2.73123  3.46354  2.40513  3.72494  3.29354  2.67741  2.69355  4.24690  2.90347  2.73739  3.18146  2.89801  2.37887  2.77519  2.98518  4.58477  3.61503
          0.01940  4.34810  5.07044  0.61958  0.77255  0.54742  0.86379
     28   1.99846  4.55503  3.34337  2.78027  3.04705  3.38305  3.82614  3.09525  2.51655  2.46167  3.64975  3.24043  3.97895  3.07613  2.55149  2.56977  2.90775  2.84511  5.11305  3.24879    126 a - - -
          2.68618  4.42225  2.77519  2.73123  3.46354  2.40513  3.72494  3.29354  2.67741  2.69355  4.24690  2.90347  2.73739  3.18146  2.89801  2.37887  2.77519  2.98518  4.58477  3.61503
          0.01776  4.43553  5.15788  0.61958  0.77255  0.63542  0.75441
     29   2.67726  4.96344  2.54429  2.37260  3.48811  3.16581  3.68887  3.39426  2.24205  2.70206  3.48254  3.00061  3.88148  2.67143  2.67299  2.33835  2.90850  3.30934  5.44835  4.09310    127 k - - -
          2.68618  4.42225  2.77519  2.73123  3.46354  2.40513  3.72494  3.29354  2.67741  2.69355  4.24690  2.90347  2.73739  3.18146  2.89801  2.37887  2.77519  2.98518  4.58477  3.61503
          0.01776  4.43553  5.15788  0.61958  0.77255  0.63542  0.75441
     30   1.56521  4.88399  3.04346  2.41316  4.27535  2.89677  3.80208  3.70121  2.42301  3.29416  4.10140  3.07372  3.91687  2.95334  3.06457  2.26241  2.75009  3.33802  5.52133  4.18400    128 a - - -
          2.68618  4.42225  2.77519  2.73123  3.46354  2.40513  3.72494  3.29354  2.67741  2.69355  4.24690  2.90347  2.73739  3.18146  2.89801  2.37887  2.77519  2.98518  4.58477  3.61503
          0.01776  4.43553  5.15788  0.61958  0.77255  0.63542  0.75441
     31   2.40282  5.07301  2.97908  2.28856  4.37719  2.38756  3.67509  3.82872  2.01936  3.36210  4.13387  2.82131  3.87465  2.79110  2.69788  2.45792  2.92477  3.03006  5.53849  4.16223    129 k - - -
          2.68618  4.42225  2.77519  2.73123  3.46354  2.40513  3.72494  3.29354  2.67741  2.69355  4.24690  2.90347  2.73739  3.18146  2.89801  2.37887  2.77519  2.98518  4.58477  3.61503
          0.01776  4.43553  5.15788  0.61958  0.77255  0.63542  0.75441
     32   2.21784  4.32360  3.66946  2.90306  2.82222  3.13136  3.94721  2.60395  3.04155  2.32724  3.43267  3.46948  4.05729  3.32870  3.36314  2.41789  2.43487  2.34609  4.91731  3.69542    130 a - - -
          2.68625  4.42232  2.77527  2.73131  3.46259  2.40520  3.72431  3.29361  2.67748  2.69362  4.24697  2.90354  2.73747  3.18154  2.89808  2.37894  2.77515  2.98487  4.58484  3.61511
          0.83934  1.08695  1.46637  0.13532  2.06701  0.63542  0.75441
     33   2.93218  5.21495  3.23693  2.63335  4.61244  3.61639  2.92425  4.01082  1.37326  3.46266  4.28005  2.73379  3.99016  2.76276  2.00935  2.90886  3.12213  3.64987  5.53451  4.27887    132 k - - -
          2.68592  4.42242  2.77526  2.73140  3.46370  2.40529  3.72511  3.29353  2.67701  2.69361  4.24706  2.90345  2.73716  3.18163  2.89817  2.37863  2.77526  2.98535  4.58494  3.61520
          0.82871  0.74102  2.44461  0.68202  0.70440  0.73245  0.65533
     34   2.50895  5.03899  2.69605  2.17830  4.34731  3.40285  3.08991  3.80807  2.10853  3.32797  4.09012  2.88573  3.31949  2.55406  2.83250  2.49437  2.85201  3.24117  5.49344  3.46092    135 k - - -
          2.68618  4.42225  2.77519  2.73123  3.46354  2.40513  3.72494  3.29354  2.67741  2.69355  4.24690  2.90347  2.73739  3.18146  2.89801  2.37887  2.77519  2.98518  4.58477  3.61503
          0.02264  4.19498  4.91733  0.61958  0.77255  0.89407  0.52592
     35   1.95717  4.65870  3.09002  2.37842  3.90007  3.44980  3.71623  3.29531  2.56493  2.94146  3.78305  3.05668  3.33891  2.90590  3.00325  2.52892  2.47128  3.00156  5.22770  3.24204    136 a - - -
          2.68618  4.42225  2.77519  2.73123  3.46354  2.40513  3.72494  3.29354  2.67741  2.69355  4.24690  2.90347  2.73739  3.18146  2.89801  2.37887  2.77519  2.98518  4.58477  3.61503
          0.02264  4.19498  4.91733  0.61958  0.77255  0.89407  0.52592
     36   2.53460  4.63055  3.13965  2.46931  3.41999  3.48512  3.03546  3.21521  2.55424  2.64047  3.19894  2.89230  3.87161  2.69908  2.59515  2.70061  2.84086  2.93721  5.16375  3.24113    137 e - - -
          2.68618  4.42225  2.77519  2.73123  3.46354  2.40513  3.72494  3.29354  2.67741  2.69355  4.24690  2.90347  2.73739  3.18146  2.89801  2.37887  2.77519  2.98518  4.58477  3.61503
          0.02264  4.19498  4.91733  0.61958  0.77255  0.54546  0.86649
     37   2.37882  3.79731  3.05631  1.96783  4.13107  3.10267  3.70087  3.55090  2.39943  3.14925  3.95783  3.02116  3.27650  2.84790  2.96234  2.39137  2.73900  2.87143  5.38740  4.04930    138 e - - -
          2.68576  4.42260  2.77460  2.73092  3.46347  2.40531  3.72476  3.29354  2.67764  2.69333  4.24635  2.90381  2.73763  3.18171  2.89812  2.37899  2.77536  2.98528  4.58511  3.61490
          1.02834  0.95775  1.35230  1.34661  0.30127  0.57556  0.82642
     38   2.63440  4.70146  3.10217  2.47563  3.91329  2.88970  3.68211  2.93931  2.26842  2.36717  3.78383  3.04758  3.87013  2.36091  2.88726  2.70603  2.86344  3.01590  5.21941  3.92112    157 k - - -
          2.68618  4.42225  2.77519  2.73123  3.46354  2.40513  3.72494  3.29354  2.67741  2.69355  4.24690  2.90347  2.73739  3.18146  2.89801  2.37887  2.77519  2.98518  4.58477  3.61503
          0.02340  4.16261  4.88496  0.61958  0.77255  0.92041  0.50809
     39   2.19785  4.97262  2.34929  2.13006  4.27731  3.38789  3.63712  3.71746  2.42515  3.27580  4.06243  2.89874  3.17688  2.76516  2.90950  2.62983  2.61957  3.07814  5.47344  4.09950    158 e - - -
          2.68618  4.42225  2.77519  2.73123  3.46354  2.40513  3.72494  3.29354  2.67741  2.69355  4.24690  2.90347  2.73739  3.18146  2.89801  2.37887  2.77519  2.98518  4.58477  3.61503
          0.02340  4.16261  4.88496  0.61958  0.77255  0.78556  0.60855
     40   2.28933  4.33197  4.11527  3.55672  3.33155  3.87915  4.25417  2.41912  3.43645  1.32259  2.73155  3.83363  4.25847  3.70094  3.67106  3.18570  2.77419  2.31166  4.99928  3.82565    159 l - - -
          2.68618  4.42225  2.77519  2.73123  3.46354  2.40513  3.72494  3.29354  2.67741  2.69355  4.24690  2.90347  2.73739  3.18146  2.89801  2.37887  2.77519  2.98518  4.58477  3.61503
          0.02179  4.23286  4.95520  0.61958  0.77255  0.74993  0.63941
     41   2.04492  4.69572  3.08114  2.64899  4.28464  2.78054  3.87004  3.71292  2.70228  3.31879  4.12889  3.10471  1.96957  2.66046  3.14203  2.33048  2.90481  3.30889  5.54790  4.23199    160 p - - -
          2.68618  4.42225  2.77519  2.73123  3.46354  2.40513  3.72494  3.29354  2.67741  2.69355  4.24690  2.90347  2.73739  3.18146  2.89801  2.37887  2.77519  2.98518  4.58477  3.61503
          0.02064  4.28668  5.00902  0.61958  0.77255  0.81017  0.58840
     42   3.26359  4.97709  4.02003  3.98084  5.07618  0.30438  5.05464  4.79743  4.21706  4.39039  5.38374  4.18652  4.37893  4.50918  4.38803  3.45036  3.77613  4.24518  6.04113  5.19898    161 G - - -
          2.68596  4.42206  2.77505  2.73096  3.46032  2.40546  3.72529  3.29442  2.67753  2.69348  4.24419  2.90364  2.73807  3.18203  2.89796  2.37891  2.77566  2.98555  4.58439  3.61447
          0.39327  1.14420  5.00902  2.46600  0.08875  0.32597  1.27951
     43   2.50115  5.13594  2.99150  2.19756  4.44935  3.49733  3.68944  3.91111  2.12314  3.42779  4.18804  2.54493  3.89151  2.79851  2.70340  2.12258  2.45257  3.09396  5.59009  4.20222    215 s - - -
          2.68618  4.42225  2.77519  2.73123  3.46354  2.40513  3.72494  3.29354  2.67741  2.69355  4.24690  2.90347  2.73739  3.18146  2.89801  2.37887  2.77519  2.98518  4.58477  3.61503
          0.04599  4.53146  3.37601  0.61958  0.77255  0.48576  0.95510
     44   2.50816  4.26739  3.92740  2.92871  3.12451  3.76915  4.05373  2.59654  3.26540  1.57122  2.57858  3.65033  3.39386  3.52367  3.52344  2.72170  2.94390  2.52062  4.87054  3.66601    216 l - - -
          2.68618  4.42225  2.77519  2.73123  3.46354  2.40513  3.72494  3.29354  2.67741  2.69355  4.24690  2.90347  2.73739  3.18146  2.89801  2.37887  2.77519  2.98518  4.58477  3.61503
          0.05325  4.54185  3.18921  0.61958  0.77255  0.45581  1.00494
     45   2.38200  4.81096  2.85295  2.61341  4.02480  2.32190  3.77276  3.01784  2.25974  2.69006  3.53891  3.11976  3.94958  2.94639  3.05259  2.57631  2.72156  2.96448  5.33333  4.02022    217 k - - -
          2.68618  4.42225  2.77519  2.73123  3.46354  2.40513  3.72494  3.29354  2.67741  2.69355  4.24690  2.90347  2.73739  3.18146  2.89801  2.37887  2.77519  2.98518  4.58477  3.61503
          0.01607  4.53445  5.25679  0.61958  0.77255  0.54804  0.86294
     46   2.24916  5.16617  2.96240  1.86007  4.48763  3.22671  3.40066  3.95600  2.35614  3.46332  4.21867  2.81667  3.18177  2.79994  2.93184  2.30940  2.58641  3.54524  5.61827  4.22249    218 e - - -
          2.68618  4.42225  2.77519  2.73123  3.46354  2.40513  3.72494  3.29354  2.67741  2.69355  4.24690  2.90347  2.73739  3.18146  2.89801  2.37887  2.77519  2.98518  4.58477  3.61503
          0.01607  4.53445  5.25679  0.61958  0.77255  0.54804  0.86294
     47   2.71309  5.12036  2.83292  2.30734  4.42590  3.09343  3.69223  3.88367  1.97767  3.40774  4.17212  2.98636  3.89420  2.57443  2.66463  2.69597  2.57083  3.13763  5.57653  2.63349    219 k - - -
          2.68618  4.42225  2.77519  2.73123  3.46354  2.40513  3.72494  3.29354  2.67741  2.69355  4.24690  2.90347  2.73739  3.18146  2.89801  2.37887  2.77519  2.98518  4.58477  3.61503
          0.01607  4.53445  5.25679  0.61958  0.77255  0.44870  1.01738
     48   2.83474  5.35013  1.98683  1.87865  4.69289  3.52011  3.75440  4.17801  1.77980  3.64728  4.39964  2.98338  3.95295  2.55060  2.71226  2.78447  3.06975  3.74121  5.77164  4.35818    220 k - - -
          2.68618  4.42225  2.77519  2.73123  3.46354  2.40513  3.72494  3.29354  2.67741  2.69355  4.24690  2.90347  2.73739  3.18146  2.89801  2.37887  2.77519  2.98518  4.58477  3.61503
          0.28990  4.57010  1.42170  0.61958  0.77255  0.48576  0.95510
     49   2.33084  5.03929  2.91230  1.86100  4.34709  3.44056  3.65725  3.79424  2.31129  3.33361  4.11291  2.94014  2.74596  2.77848  2.72944  2.66627  2.58741  3.41383  5.51471  4.14230    221 e - - -
          2.68618  4.42225  2.77519  2.73123  3.46354  2.40513  3.72494  3.29354  2.67741  2.69355  4.24690  2.90347  2.73739  3.18146  2.89801  2.37887  2.77519  2.98518  4.58477  3.61503
          0.09488  4.30055  2.56453  0.61958  0.77255  0.84584  0.56071
     50   2.65814  4.96532  2.40981  2.41174  4.36972  2.01554  3.71198  3.81932  2.51022  3.37217  4.16116  2.93799  3.84131  2.84649  2.62035  2.37760  2.65308  3.42354  5.56302  4.19162    222 g - - -
          2.68458  4.42272  2.77546  2.73111  3.46401  2.40532  3.72489  3.29263  2.67769  2.69326  4.24647  2.90371  2.73708  3.18194  2.89848  2.37934  2.77546  2.98540  4.58524  3.61455
          0.17109  1.89600  4.94993  2.50082  0.08558  0.91236  0.51346
     51   2.79640  4.94102  3.24575  2.64754  4.25963  3.56906  3.69225  3.61839  1.45949  3.20541  4.04461  3.12046  3.95711  2.83981  2.29082  2.83085  2.70827  2.67981  5.40452  4.13322    259 k - - -
          2.68618  4.42225  2.77519  2.73123  3.46354  2.40513  3.72494  3.29354  2.67741  2.69355  4.24690  2.90347  2.73739  3.18146  2.89801  2.37887  2.77519  2.98518  4.58477  3.61503
          0.02191  4.22759  4.94993  0.61958  0.77255  0.50091  0.93135
     52   2.34344  4.41954  3.51531  2.72555  3.56004  3.64419  3.89340  2.92332  2.43965  2.44538  3.52152  3.36451  4.02430  3.21179  3.26601  2.60789  2.75591  2.15514  3.71433  2.87944    260 v - - -
          2.68618  4.42225  2.77519  2.73123  3.46354  2.40513  3.72494  3.29354  2.67741  2.69355  4.24690  2.90347  2.73739  3.18146  2.89801  2.37887  2.77519  2.98518  4.58477  3.61503
          0.01763  4.44305  5.16539  0.61958  0.77255  0.37933  1.15304
     53   2.90851  4.37778  4.47533  3.93256  3.63673  4.02660  4.53797  1.99333  3.81908  2.55473  3.57793  4.11438  4.45145  4.06311  4.01348  2.85342  2.26395  1.09249  5.23647  4.03666    261 v - - -
          2.68618  4.42225  2.77519  2.73123  3.46354  2.40513  3.72494  3.29354  2.67741  2.69355  4.24690  2.90347  2.73739  3.18146  2.89801  2.37887  2.77519  2.98518  4.58477  3.61503
          0.01551  4.57010  5.29245  0.61958  0.77255  0.48576  0.95510
     54   2.72184  4.78935  3.21191  2.65389  2.69417  3.08025  3.79765  3.39160  2.43242  3.03286  3.87160  2.88199  2.37879  2.98147  2.77404  2.79668  2.53520  3.10282  5.31662  3.29906    262 p - - -
          2.68618  4.42225  2.77519  2.73123  3.46354  2.40513  3.72494  3.29354  2.67741  2.69355  4.24690  2.90347  2.73739  3.18146  2.89801  2.37887  2.77519  2.98518  4.58477  3.61503
          0.01551  4.57010  5.29245  0.61958  0.77255  0.48576  0.95510
     55   2.66446  4.78928  3.26811  2.86477  4.61105  2.49471  4.10462  4.06327  2.94882  3.65004  4.43764  2.12175  3.99053  3.26777  3.39169  1.49437  2.00687  3.57340  5.84616  4.52827    263 s - - -
          2.68618  4.42225  2.77519  2.73123  3.46354  2.40513  3.72494  3.29354  2.67741  2.69355  4.24690  2.90347  2.73739  3.18146  2.89801  2.37887  2.77519  2.98518  4.58477  3.61503
          0.01551  4.57010  5.29245  0.61958  0.77255  0.48576  0.95510
     56   2.72096  4.16991  4.29049  3.69888  2.35914  3.83997  3.37263  2.47301  3.56087  2.21672  3.28527  3.86206  4.20792  3.76313  3.70558  2.83242  2.41810  1.66972  4.77763  3.15886    264 v - - -
          2.68618  4.42225  2.77519  2.73123  3.46354  2.40513  3.72494  3.29354  2.67741  2.69355  4.24690  2.90347  2.73739  3.18146  2.89801  2.37887  2.77519  2.98518  4.58477  3.61503
          0.01551  4.57010  5.29245  0.61958  0.77255  0.48576  0.95510
     57   3.64020  0.20915  5.20622  5.13176  5.06036  4.06625  5.64261  4.40425  5.00189  4.24331  5.40071  4.96836  4.81152  5.31621  4.98308  3.90680  4.16322  4.07938  6.24352  5.32612    265 C - - -
          2.68618  4.42225  2.77519  2.73123  3.46354  2.40513  3.72494  3.29354  2.67741  2.69355  4.24690  2.90347  2.73739  3.18146  2.89801  2.37887  2.77519  2.98518  4.58477  3.61503
          0.01551  4.57010  5.29245  0.61958  0.77255  0.48576  0.95510
     58   2.54732  3.99108  2.79991  1.61743  4.39982  3.15338  3.71572  3.85139  2.47798  3.38980  4.16250  3.00654  3.91205  2.59993  2.96111  2.50167  2.95997  3.46916  5.57186  3.07876    266 e - - -
          2.68619  4.42226  2.77521  2.73124  3.46355  2.40514  3.72496  3.29355  2.67742  2.69356  4.24691  2.90348  2.73721  3.18147  2.89802  2.37888  2.77521  2.98519  4.58478  3.61504
          0.06593  2.83407  5.29245  0.38317  1.14476  0.48576  0.95510
     59   2.72239  4.35993  3.79283  3.24838  3.52046  3.13992  4.06088  2.37925  3.17435  2.59760  1.53848  3.05217  4.12846  3.46577  3.46972  2.68135  2.97402  2.63864  4.99389  3.77734    268 m - - -
          2.68618  4.42225  2.77519  2.73123  3.46354  2.40513  3.72494  3.29354  2.67741  2.69355  4.24690  2.90347  2.73739  3.18146  2.89801  2.37887  2.77519  2.98518  4.58477  3.61503
          0.01551  4.57010  5.29245  0.61958  0.77255  0.48576  0.95510
     60   3.64020  0.20915  5.20622  5.13176  5.06036  4.06625  5.64261  4.40425  5.00189  4.24331  5.40071  4.96836  4.81152  5.31621  4.98308  3.90680  4.16322  4.07938  6.24352  5.32612    269 C - - -
          2.68618  4.42225  2.77519  2.73123  3.46354  2.40513  3.72494  3.29354  2.67741  2.69355  4.24690  2.90347  2.73739  3.18146  2.89801  2.37887  2.77519  2.98518  4.58477  3.61503
          0.01551  4.57010  5.29245  0.61958  0.77255  0.48576  0.95510
     61   2.75140  4.23031  4.19776  3.61539  1.73717  3.84824  4.13543  2.65163  3.49572  2.19582  3.32879  3.82427  3.49044  3.71669  3.67941  3.13617  2.12527  2.26832  4.80143  3.17123    270 f - - -
          2.68618  4.42225  2.77519  2.73123  3.46354  2.40513  3.72494  3.29354  2.67741  2.69355  4.24690  2.90347  2.73739  3.18146  2.89801  2.37887  2.77519  2.98518  4.58477  3.61503
          0.01551  4.57010  5.29245  0.61958  0.77255  0.48576  0.95510
     62   2.49746  4.61363  3.41434  2.89029  3.87597  2.49605  3.94609  3.26069  2.85203  2.94055  3.80733  3.32635  4.03449  2.80922  3.24222  2.61397  2.66498  2.98779  1.82542  3.99630    271 w - - -
          2.68618  4.42225  2.77519  2.73123  3.46354  2.40513  3.72494  3.29354  2.67741  2.69355  4.24690  2.90347  2.73739  3.18146  2.89801  2.37887  2.77519  2.98518  4.58477  3.61503
          0.01551  4.57010  5.29245  0.61958  0.77255  0.48576  0.95510
     63   2.52092  5.00960  3.11994  2.55665  4.27501  3.01340  3.74609  3.69949  2.33657  2.91475  4.07678  2.33335  3.95090  2.88258  1.86167  2.76875  2.98065  3.35813  3.89745  4.14837    272 r - - -
          2.68618  4.42225  2.77519  2.73123  3.46354  2.40513  3.72494  3.29354  2.67741  2.69355  4.24690  2.90347  2.73739  3.18146  2.89801  2.37887  2.77519  2.98518  4.58477  3.61503
          0.01551  4.57010  5.29245  0.61958  0.77255  0.48576  0.95510
     64   3.13105  0.48643  2.79882  3.92138  4.64320  3.73715  4.93905  3.96620  4.08638  3.82168  4.79508  4.12109  4.45218  4.35049  4.32909  3.34194  3.59326  3.61443  5.97626  4.82959    273 C - - -
          2.68618  4.42225  2.77519  2.73123  3.46354  2.40513  3.72494  3.29354  2.67741  2.69355  4.24690  2.90347  2.73739  3.18146  2.89801  2.37887  2.77519  2.98518  4.58477  3.61503
          0.01551  4.57010  5.29245  0.61958  0.77255  0.48576  0.95510
     65   2.71637  4.77746  3.24444  2.70655  4.06167  2.12148  3.85203  3.45569  2.68776  2.81239  3.93743  3.19077  2.17657  2.68411  3.12187  2.79867  2.58780  2.85225  5.38045  4.07936    274 g - - -
          2.68618  4.42225  2.77519  2.73123  3.46354  2.40513  3.72494  3.29354  2.67741  2.69355  4.24690  2.90347  2.73739  3.18146  2.89801  2.37887  2.77519  2.98518  4.58477  3.61503
          0.01551  4.57010  5.29245  0.61958  0.77255  0.48576  0.95510
     66   2.72659  4.26167  3.99588  2.86622  2.69280  3.79571  4.08345  2.06498  2.92303  2.11925  3.36940  3.69798  4.16723  3.07527  3.56247  3.06988  2.95850  1.85370  4.86885  3.66731    275 v - - -
          2.68618  4.42225  2.77519  2.73123  3.46354  2.40513  3.72494  3.29354  2.67741  2.69355  4.24690  2.90347  2.73739  3.18146  2.89801  2.37887  2.77519  2.98518  4.58477  3.61503
          0.01551  4.57010  5.29245  0.61958  0.77255  0.48576  0.95510
     67   2.72045  4.94721  2.93374  2.21189  4.19311  3.54558  3.74711  2.85393  2.06152  3.20872  3.49072  2.83124  3.93576  2.89144  2.77171  2.74747  2.72946  2.36071  5.44415  4.10328    276 k - - -
          2.68618  4.42225  2.77519  2.73123  3.46354  2.40513  3.72494  3.29354  2.67741  2.69355  4.24690  2.90347  2.73739  3.18146  2.89801  2.37887  2.77519  2.98518  4.58477  3.61503
          0.01551  4.57010  5.29245  0.61958  0.77255  0.48576  0.95510
     68   1.69729  4.27977  4.14330  3.57573  2.95591  2.79471  4.20624  2.42579  3.47700  2.48314  3.42824  3.81262  4.22856  3.71810  3.69769  3.12363  3.00952  1.67987  4.95735  3.75734    277 v - - -
          2.68618  4.42225  2.77519  2.73123  3.46354  2.40513  3.72494  3.29354  2.67741  2.69355  4.24690  2.90347  2.73739  3.18146  2.89801  2.37887  2.77519  2.98518  4.58477  3.61503
          0.01551  4.57010  5.29245  0.61958  0.77255  0.48576  0.95510
     69   2.72064  4.72269  3.26690  2.52905  2.44701  3.60178  3.50546  3.30073  2.06083  2.95832  3.25247  3.19441  3.98795  2.77934  2.87572  2.81836  2.72216  2.73681  5.26099  3.34158    278 k - - -
          2.68618  4.42225  2.77519  2.73123  3.46354  2.40513  3.72494  3.29354  2.67741  2.69355  4.24690  2.90347  2.73739  3.18146  2.89801  2.37887  2.77519  2.98518  4.58477  3.61503
          0.01551  4.57010  5.29245  0.61958  0.77255  0.48576  0.95510
     70   2.89649  4.41174  4.45471  3.93773  3.73679  3.96278  4.59506  2.22267  3.82498  2.63371  3.66751  4.10799  4.44065  4.08605  4.03345  2.91198  2.31912  0.95472  5.34283  4.14007    279 v - - -
          2.68618  4.42225  2.77519  2.73123  3.46354  2.40513  3.72494  3.29354  2.67741  2.69355  4.24690  2.90347  2.73739  3.18146  2.89801  2.37887  2.77519  2.98518  4.58477  3.61503
          0.01551  4.57010  5.29245  0.61958  0.77255  0.48576  0.95510
     71   2.77155  5.21818  3.04431  2.18284  4.55724  3.54106  3.70596  4.01968  1.84721  3.50861  4.26515  2.64802  3.93077  2.57214  2.02538  2.74254  2.99748  3.20159  5.64284  3.48353    280 k - - -
          2.68618  4.42225  2.77519  2.73123  3.46354  2.40513  3.72494  3.29354  2.67741  2.69355  4.24690  2.90347  2.73739  3.18146  2.89801  2.37887  2.77519  2.98518  4.58477  3.61503
          0.01551  4.57010  5.29245  0.61958  0.77255  0.48576  0.95510
     72   2.93269  5.46972  1.54130  2.31298  4.78997  2.66850  3.56402  4.28637  2.66636  3.76495  4.53492  1.97260  4.00004  2.95954  2.76354  2.86626  3.18082  3.85069  5.90493  4.46190    281 d - - -
          2.68618  4.42225  2.77519  2.73123  3.46354  2.40513  3.72494  3.29354  2.67741  2.69355  4.24690  2.90347  2.73739  3.18146  2.89801  2.37887  2.77519  2.98518  4.58477  3.61503
          0.01551  4.57010  5.29245  0.61958  0.77255  0.48576  0.95510
     73   2.93971  4.92120  3.34288  3.30786  5.06252  0.54647  4.70090  4.68581  3.73840  4.29895  5.15379  2.70207  4.24634  3.97862  4.08829  3.06861  3.43688  4.05011  6.29793  5.06047    282 G - - -
          2.68618  4.42225  2.77519  2.73123  3.46354  2.40513  3.72494  3.29354  2.67741  2.69355  4.24690  2.90347  2.73739  3.18146  2.89801  2.37887  2.77519  2.98518  4.58477  3.61503
          0.01551  4.57010  5.29245  0.61958  0.77255  0.48576  0.95510
     74   2.84404  4.81494  3.43061  2.83356  4.02263  3.70473  3.86045  2.80484  1.80217  2.76730  3.89514  3.29716  4.08004  3.05732  1.90748  2.94538  3.06389  2.30494  5.33194  4.06976    283 k - - -
          2.68618  4.42225  2.77519  2.73123  3.46354  2.40513  3.72494  3.29354  2.67741  2.69355  4.24690  2.90347  2.73739  3.18146  2.89801  2.37887  2.77519  2.98518  4.58477  3.61503
          0.01551  4.57010  5.29245  0.61958  0.77255  0.48576  0.95510
     75   2.48938  4.54750  5.15808  4.61875  3.76047  4.63825  5.12422  1.49354  4.50108  1.76187  3.60040  4.75012  4.93072  4.69980  4.62333  3.99650  3.50694  1.14531  5.59033  4.40618    284 v - - -
          2.68618  4.42225  2.77519  2.73123  3.46354  2.40513  3.72494  3.29354  2.67741  2.69355  4.24690  2.90347  2.73739  3.18146  2.89801  2.37887  2.77519  2.98518  4.58477  3.61503
          0.01551  4.57010  5.29245  0.61958  0.77255  0.48576  0.95510
     76   2.72781  4.47185  3.57044  3.00018  3.61391  3.69504  2.99157  2.59212  2.57188  2.68345  2.97935  3.41431  4.07426  3.25477  2.59284  2.93851  2.67056  1.83954  5.04877  3.81148    285 v - - -
          2.68618  4.42225  2.77519  2.73123  3.46354  2.40513  3.72494  3.29354  2.67741  2.69355  4.24690  2.90347  2.73739  3.18146  2.89801  2.37887  2.77519  2.98518  4.58477  3.61503
          0.01551  4.57010  5.29245  0.61958  0.77255  0.48576  0.95510
     77   2.56649  5.21643  3.12983  2.57307  4.56765  3.08018  3.26442  4.00618  1.28169  3.50688  4.28716  3.09216  3.99300  2.86570  2.54936  2.59778  3.07055  3.61764  5.64422  4.30187    286 k - - -
          2.68618  4.42225  2.77519  2.73123  3.46354  2.40513  3.72494  3.29354  2.67741  2.69355  4.24690  2.90347  2.73739  3.18146  2.89801  2.37887  2.77519  2.98518  4.58477  3.61503
          0.01551  4.57010  5.29245  0.61958  0.77255  0.48576  0.95510
     78   3.28053  3.31143  5.21982  4.66192  3.57952  4.62258  5.05682  1.30278  4.51932  1.23899  3.41913  4.76055  4.89664  4.65505  4.58791  3.97623  3.52073  1.83249  5.44687  4.30360    287 l - - -
          2.68618  4.42225  2.77519  2.73123  3.46354  2.40513  3.72494  3.29354  2.67741  2.69355  4.24690  2.90347  2.73739  3.18146  2.89801  2.37887  2.77519  2.98518  4.58477  3.61503
          0.01551  4.57010  5.29245  0.61958  0.77255  0.48576  0.95510
     79   2.55775  5.01681  3.10205  1.43500  4.28139  3.55600  3.74409  3.19284  2.31246  3.28208  4.08211  3.06887  3.94662  2.87930  2.67425  2.76324  2.97822  3.36394  4.07210  4.15034    288 e - - -
          2.68618  4.42225  2.77519  2.73123  3.46354  2.40513  3.72494  3.29354  2.67741  2.69355  4.24690  2.90347  2.73739  3.18146  2.89801  2.37887  2.77519  2.98518  4.58477  3.61503
          0.01551  4.57010  5.29245  0.61958  0.77255  0.48576  0.95510
     80   2.88641  4.95795  3.11556  2.94869  4.80865  0.81461  4.30272  4.29248  3.16704  3.88172  4.72244  3.37739  3.14750  2.76281  3.55281  2.97084  3.29307  3.80306  6.04331  4.74540    289 g - - -
          2.68618  4.42225  2.77519  2.73123  3.46354  2.40513  3.72494  3.29354  2.67741  2.69355  4.24690  2.90347  2.73739  3.18146  2.89801  2.37887  2.77519  2.98518  4.58477  3.61503
          0.01551  4.57010  5.29245  0.61958  0.77255  0.48576  0.95510
     81   2.53255  5.11370  2.97725  2.34324  4.40428  3.53892  3.77559  3.84108  2.54511  2.96956  4.19394  1.50137  3.96104  2.62970  3.01021  2.78841  2.76149  3.47769  5.59883  4.23400    290 n - - -
          2.68618  4.42225  2.77519  2.73123  3.46354  2.40513  3.72494  3.29354  2.67741  2.69355  4.24690  2.90347  2.73739  3.18146  2.89801  2.37887  2.77519  2.98518  4.58477  3.61503
          0.01551  4.57010  5.29245  0.61958  0.77255  0.48576  0.95510
     82   2.52055  5.12737  2.60913  2.47673  4.42673  3.13361  3.74452  3.51712  2.36183  3.41842  4.19711  3.01614  1.77225  2.61028  2.99693  2.74727  2.99508  3.49641  5.60350  4.22530    291 p - - -
          2.68618  4.42225  2.77519  2.73123  3.46354  2.40513  3.72494  3.29354  2.67741  2.69355  4.24690  2.90347  2.73739  3.18146  2.89801  2.37887  2.77519  2.98518  4.58477  3.61503
          0.01551  4.57010  5.29245  0.61958  0.77255  0.48576  0.95510
     83   2.73103  5.19861  2.37862  2.30894  4.52528  3.08606  2.93953  3.99892  1.84111  2.75683  4.24489  2.71644  3.89967  2.80006  2.92816  2.70060  2.96263  3.57957  5.64112  3.81108    292 k - - -
          2.68618  4.42225  2.77519  2.73123  3.46354  2.40513  3.72494  3.29354  2.67741  2.69355  4.24690  2.90347  2.73739  3.18146  2.89801  2.37887  2.77519  2.98518  4.58477  3.61503
          0.05477  4.57010  3.14800  0.61958  0.77255  0.48576  0.95510
     84   2.72786  5.01699  2.73864  2.50330  3.56904  3.52456  3.32235  3.71652  2.51931  3.28691  4.08387  2.30509  3.92369  2.86855  2.99418  1.72307  2.96071  3.36618  5.46874  3.40008    293 s - - -
          2.68618  4.42225  2.77519  2.73123  3.46354  2.40513  3.72494  3.29354  2.67741  2.69355  4.24690  2.90347  2.73739  3.18146  2.89801  2.37887  2.77519  2.98518  4.58477  3.61503
          0.01612  4.53146  5.25380  0.61958  0.77255  0.55299  0.85619
     85   2.81157  4.76612  3.32484  2.80757  3.95217  3.64922  3.28734  2.56261  2.40203  3.00750  3.87964  3.27219  1.55422  3.09075  3.00481  2.91913  3.04650  3.08277  5.29347  4.01171    294 p - - -
          2.68618  4.42225  2.77519  2.73123  3.46354  2.40513  3.72494  3.29354  2.67741  2.69355  4.24690  2.90347  2.73739  3.18146  2.89801  2.37887  2.77519  2.98518  4.58477  3.61503
          0.01612  4.53146  5.25380  0.61958  0.77255  0.55299  0.85619
     86   2.44008  5.09089  2.70605  2.28530  4.38667  3.50189  3.69501  3.83913  2.16733  2.77281  4.14495  2.46439  3.89421  2.81021  2.68402  2.69602  2.64151  2.95358  5.55414  3.58477    295 k - - -
          2.68618  4.42225  2.77519  2.73123  3.46354  2.40513  3.72494  3.29354  2.67741  2.69355  4.24690  2.90347  2.73739  3.18146  2.89801  2.37887  2.77519  2.98518  4.58477  3.61503
          0.01612  4.53146  5.25380  0.61958  0.77255  0.55299  0.85619
     87   2.97959  5.37057  2.65312  2.19680  4.82532  2.85894  3.97052  4.31009  2.86185  3.83135  4.63906  1.17440  4.04948  3.12048  3.37834  2.29551  3.27422  3.87506  5.99980  4.57351    296 n - - -
          2.68618  4.42225  2.77519  2.73123  3.46354  2.40513  3.72494  3.29354  2.67741  2.69355  4.24690  2.90347  2.73739  3.18146  2.89801  2.37887  2.77519  2.98518  4.58477  3.61503
          0.01612  4.53146  5.25380  0.61958  0.77255  0.55299  0.85619
     88   2.70952  4.66685  3.29471  2.50238  3.40783  2.13510  3.82377  3.23056  2.70866  2.63930  3.75595  2.87005  3.98862  3.04493  2.60616  2.82368  2.94082  2.96578  3.55979  3.16761    297 g - - -
          2.68618  4.42225  2.77519  2.73123  3.46354  2.40513  3.72494  3.29354  2.67741  2.69355  4.24690  2.90347  2.73739  3.18146  2.89801  2.37887  2.77519  2.98518  4.58477  3.61503
          0.01612  4.53146  5.25380  0.61958  0.77255  0.44590  1.02233
     89   2.72392  4.80397  3.20970  2.65517  4.02764  1.81438  3.80317  3.42670  2.54962  3.06354  3.89950  3.15437  3.36749  2.98296  2.72010  2.59292  2.78899  2.72214  5.34186  3.36860    298 g - - -
          2.68593  4.42238  2.77508  2.73136  3.46334  2.40497  3.72507  3.29367  2.67716  2.69367  4.24702  2.90336  2.73732  3.18159  2.89813  2.37899  2.77532  2.98531  4.58489  3.61516
          0.17208  1.87694  5.29245  1.06461  0.42291  0.48576  0.95510
     90   2.59022  4.84707  3.17463  2.61455  4.06582  3.57132  3.47925  3.47039  2.19276  2.83888  3.41189  3.12320  3.95950  2.94605  2.12108  2.48381  2.61176  2.92214  5.36290  3.19471    306 r - - -
          2.68618  4.42225  2.77519  2.73123  3.46354  2.40513  3.72494  3.29354  2.67741  2.69355  4.24690  2.90347  2.73739  3.18146  2.89801  2.37887  2.77519  2.98518  4.58477  3.61503
          0.01551  4.57010  5.29245  0.61958  0.77255  0.48576  0.95510
     91   2.97854  4.34047  4.78711  4.20252  3.41818  3.27376  4.56127  1.67999  4.04382  1.56286  2.92722  4.29941  4.53339  4.21052  4.12952  3.51887  3.21422  1.54530  5.07461  3.90375    307 v - - -
          2.68618  4.42225  2.77519  2.73123  3.46354  2.40513  3.72494  3.29354  2.67741  2.69355  4.24690  2.90347  2.73739  3.18146  2.89801  2.37887  2.77519  2.98518  4.58477  3.61503
          0.01551  4.57010  5.29245  0.61958  0.77255  0.48576  0.95510
     92   3.64020  0.20915  5.20622  5.13176  5.06036  4.06625  5.64261  4.40425  5.00189  4.24331  5.40071  4.96836  4.81152  5.31621  4.98308  3.90680  4.16322  4.07938  6.24352  5.32612    308 C - - -
          2.68618  4.42225  2.77519  2.73123  3.46354  2.40513  3.72494  3.29354  2.67741  2.69355  4.24690  2.90347  2.73739  3.18146  2.89801  2.37887  2.77519  2.98518  4.58477  3.61503
          0.01551  4.57010  5.29245  0.61958  0.77255  0.48576  0.95510
     93   1.19765  4.47464  3.80515  3.27512  3.73872  3.67946  4.17839  2.55976  3.20754  2.42487  3.68703  3.61181  2.89193  3.51756  3.53323  2.99341  3.04370  2.68407  5.23138  4.00547    309 a - - -
          2.68618  4.42225  2.77519  2.73123  3.46354  2.40513  3.72494  3.29354  2.67741  2.69355  4.24690  2.90347  2.73739  3.18146  2.89801  2.37887  2.77519  2.98518  4.58477  3.61503
          0.01551  4.57010  5.29245  0.61958  0.77255  0.48576  0.95510
     94   3.62483  5.66913  4.23078  3.33809  5.28571  4.14949  3.91643  4.54666  1.13275  3.87370  4.76719  3.65925  4.46868  3.04197  1.03700  3.59553  3.72590  4.23906  5.81523  4.74935    310 r - - -
          2.68618  4.42225  2.77519  2.73123  3.46354  2.40513  3.72494  3.29354  2.67741  2.69355  4.24690  2.90347  2.73739  3.18146  2.89801  2.37887  2.77519  2.98518  4.58477  3.61503
          0.01551  4.57010  5.29245  0.61958  0.77255  0.48576  0.95510
     95   3.74493  5.39684  4.55052  4.55448  5.58306  0.16952  5.57151  5.40850  4.82274  4.94391  5.96221  4.71827  4.79923  5.09299  4.93021  3.94372  4.27423  4.80321  6.44094  5.72582    311 G - - -
          2.68618  4.42225  2.77519  2.73123  3.46354  2.40513  3.72494  3.29354  2.67741  2.69355  4.24690  2.90347  2.73739  3.18146  2.89801  2.37887  2.77519  2.98518  4.58477  3.61503
          0.01551  4.57010  5.29245  0.61958  0.77255  0.48576  0.95510
     96   2.37206  5.09340  3.03491  2.50794  4.37995  3.53814  3.21450  3.82599  2.48971  3.37546  3.52648  1.75558  3.94019  2.18716  2.94999  2.75572  2.99158  3.45795  5.56322  4.19826    312 n - - -
          2.68618  4.42225  2.77519  2.73123  3.46354  2.40513  3.72494  3.29354  2.67741  2.69355  4.24690  2.90347  2.73739  3.18146  2.89801  2.37887  2.77519  2.98518  4.58477  3.61503
          0.01551  4.57010  5.29245  0.61958  0.77255  0.48576  0.95510
     97   1.34063  4.64627  3.45631  2.99226  4.24060  3.44534  4.11044  3.63426  2.99638  2.79117  4.14280  2.82922  4.01781  3.32646  3.39670  1.71702  3.01330  3.26368  5.57922  4.30496    313 a - - -
          2.68618  4.42225  2.77519  2.73123  3.46354  2.40513  3.72494  3.29354  2.67741  2.69355  4.24690  2.90347  2.73739  3.18146  2.89801  2.37887  2.77519  2.98518  4.58477  3.61503
          0.01551  4.57010  5.29245  0.61958  0.77255  0.48576  0.95510
     98   2.06909  4.49777  3.84549  3.44224  4.19757  1.05392  4.41059  3.49748  3.40966  3.23932  2.58349  3.65669  4.08984  3.71937  3.71844  2.83803  3.05570  3.14873  5.62474  4.40671    314 g - - -
          2.68618  4.42225  2.77519  2.73123  3.46354  2.40513  3.72494  3.29354  2.67741  2.69355  4.24690  2.90347  2.73739  3.18146  2.89801  2.37887  2.77519  2.98518  4.58477  3.61503
          0.01551  4.57010  5.29245  0.61958  0.77255  0.48576  0.95510
     99   2.53750  4.22231  4.25983  3.67552  3.33470  3.87710  3.37371  1.72394  3.54659  2.20414  3.33614  3.87268  3.50051  3.76887  3.71911  3.16899  2.99473  1.61218  4.86098  3.66907    315 v - - -
          2.68618  4.42225  2.77519  2.73123  3.46354  2.40513  3.72494  3.29354  2.67741  2.69355  4.24690  2.90347  2.73739  3.18146  2.89801  2.37887  2.77519  2.98518  4.58477  3.61503
          0.01551  4.57010  5.29245  0.61958  0.77255  0.48576  0.95510
    100   2.44911  5.05299  2.80784  2.48914  3.87140  3.52325  3.71874  3.77321  1.97114  3.32934  3.58681  2.35639  3.91482  2.36640  2.96391  2.71935  2.95056  3.40745  4.09121  3.34293    316 k - - -
          2.68618  4.42225  2.77519  2.73123  3.46354  2.40513  3.72494  3.29354  2.67741  2.69355  4.24690  2.90347  2.73739  3.18146  2.89801  2.37887  2.77519  2.98518  4.58477  3.61503
          0.01551  4.57010  5.29245  0.61958  0.77255  0.48576  0.95510
    101   2.71974  4.61184  3.36905  2.56816  3.32289  3.63389  3.86597  3.15512  2.78305  1.90062  3.70582  2.90876  4.01888  2.80039  3.19166  2.43478  2.34191  2.70198  5.16953  3.90180    317 l - - -
          2.68618  4.42225  2.77519  2.73123  3.46354  2.40513  3.72494  3.29354  2.67741  2.69355  4.24690  2.90347  2.73739  3.18146  2.89801  2.37887  2.77519  2.98518  4.58477  3.61503
          0.01551  4.57010  5.29245  0.61958  0.77255  0.48576  0.95510
    102   2.54926  4.30916  3.91076  2.99532  3.42920  3.78686  4.07613  2.47258  3.25704  1.49381  3.41681  3.65299  3.48441  3.52460  3.52889  3.05706  2.36600  2.32028  4.92361  3.71612    318 l - - -
          2.68618  4.42225  2.77519  2.73123  3.46354  2.40513  3.72494  3.29354  2.67741  2.69355  4.24690  2.90347  2.73739  3.18146  2.89801  2.37887  2.77519  2.98518  4.58477  3.61503
          0.01551  4.57010  5.29245  0.61958  0.77255  0.48576  0.95510
    103   4.38931  5.59024  4.93788  4.83518  2.66241  4.69713  4.16652  4.33160  4.68562  3.59443  4.93302  4.67822  5.17216  4.80368  4.70447  4.43547  4.68832  4.23797  4.31687  0.30622    319 Y - - -
          2.68618  4.42225  2.77519  2.73123  3.46354  2.40513  3.72494  3.29354  2.67741  2.69355  4.24690  2.90347  2.73739  3.18146  2.89801  2.37887  2.77519  2.98518  4.58477  3.61503
          0.01551  4.57010  5.29245  0.61958  0.77255  0.48576  0.95510
    104   2.59495  5.10878  1.23175  2.55018  3.42086  2.94853  3.90402  3.93989  2.76259  3.51833  4.32694  3.08024  4.00599  3.05606  3.25707  2.52451  3.11649  3.55975  5.72615  4.34922    320 d - - -
          2.68618  4.42225  2.77519  2.73123  3.46354  2.40513  3.72494  3.29354  2.67741  2.69355  4.24690  2.90347  2.73739  3.18146  2.89801  2.37887  2.77519  2.98518  4.58477  3.61503
          0.01551  4.57010  5.29245  0.61958  0.77255  0.48576  0.95510
    105   2.48928  5.03758  2.48462  2.60896  4.50130  3.48809  3.94384  3.93215  2.79813  3.52465  4.33536  2.77685  1.33404  3.10018  3.27819  2.83923  3.10961  3.16321  5.74250  4.38264    321 p - - -
          2.68618  4.42225  2.77519  2.73123  3.46354  2.40513  3.72494  3.29354  2.67741  2.69355  4.24690  2.90347  2.73739  3.18146  2.89801  2.37887  2.77519  2.98518  4.58477  3.61503
          0.01551  4.57010  5.29245  0.61958  0.77255  0.48576  0.95510
    106   3.10610  5.66634  1.11558  2.19261  4.93237  3.52253  3.96349  4.46210  2.89635  3.94970  4.75846  2.04118  4.08429  3.10942  3.46117  3.01253  3.37228  4.03400  6.09477  3.32663    322 d - - -
          2.68618  4.42225  2.77519  2.73123  3.46354  2.40513  3.72494  3.29354  2.67741  2.69355  4.24690  2.90347  2.73739  3.18146  2.89801  2.37887  2.77519  2.98518  4.58477  3.61503
          0.01551  4.57010  5.29245  0.61958  0.77255  0.48576  0.95510
    107   3.99733  5.67590  4.57193  3.99640  5.22522  4.27447  4.59625  4.87137  2.86294  4.25690  5.27936  4.28110  4.78107  3.81966  0.29914  4.07628  4.23979  4.57262  6.04310  5.05405    323 R - - -
          2.68618  4.42225  2.77519  2.73123  3.46354  2.40513  3.72494  3.29354  2.67741  2.69355  4.24690  2.90347  2.73739  3.18146  2.89801  2.37887  2.77519  2.98518  4.58477  3.61503
          0.01551  4.57010  5.29245  0.61958  0.77255  0.48576  0.95510
    108   3.17143  4.52089  4.92600  4.35333  3.45132  4.41406  4.78654  1.80430  4.20781  1.09244  3.31986  4.49712  3.54933  4.36419  4.31032  3.74387  3.40724  1.71779  5.25374  4.11311    324 l - - -
          2.68618  4.42225  2.77519  2.73123  3.46354  2.40513  3.72494  3.29354  2.67741  2.69355  4.24690  2.90347  2.73739  3.18146  2.89801  2.37887  2.77519  2.98518  4.58477  3.61503
          0.01551  4.57010  5.29245  0.61958  0.77255  0.48576  0.95510
    109   3.20746  5.33193  3.60389  2.97477  4.65175  3.88332  3.87420  4.02451  0.92480  2.47046  4.39459  3.40644  4.25268  2.67298  2.47037  3.21662  3.38862  3.73236  5.65191  4.43307    325 k - - -
          2.68618  4.42225  2.77519  2.73123  3.46354  2.40513  3.72494  3.29354  2.67741  2.69355  4.24690  2.90347  2.73739  3.18146  2.89801  2.37887  2.77519  2.98518  4.58477  3.61503
          0.01551  4.57010  5.29245  0.61958  0.77255  0.48576  0.95510
    110   2.74585  4.58892  3.43619  2.88380  3.69336  3.66517  3.19037  3.12596  2.82960  2.81268  3.69144  3.33012  4.05320  2.81587  3.21330  2.74735  2.38712  2.61167  5.11022  1.77604    326 y - - -
          2.68618  4.42225  2.77519  2.73123  3.46354  2.40513  3.72494  3.29354  2.67741  2.69355  4.24690  2.90347  2.73739  3.18146  2.89801  2.37887  2.77519  2.98518  4.58477  3.61503
          0.01551  4.57010  5.29245  0.61958  0.77255  0.48576  0.95510
    111   3.92616  5.50646  4.60711  4.57410  5.43223  4.15824  5.53878  5.23007  4.70470  4.74225  5.85287  4.79290  0.17283  5.06412  4.82080  4.12548  4.42433  4.78065  6.36250  5.57670    327 P - - -
          2.68618  4.42225  2.77519  2.73123  3.46354  2.40513  3.72494  3.29354  2.67741  2.69355  4.24690  2.90347  2.73739  3.18146  2.89801  2.37887  2.77519  2.98518  4.58477  3.61503
          0.01551  4.57010  5.29245  0.61958  0.77255  0.48576  0.95510
    112   3.90496  5.15086  5.62238  5.06209  3.28888  5.20635  5.47354  2.52696  4.86737  0.72704  1.52167  5.30991  5.25762  4.83698  4.87513  4.60712  4.11136  2.79573  5.52084  4.53679    328 l - - -
          2.68618  4.42225  2.77519  2.73123  3.46354  2.40513  3.72494  3.29354  2.67741  2.69355  4.24690  2.90347  2.73739  3.18146  2.89801  2.37887  2.77519  2.98518  4.58477  3.61503
          0.01551  4.57010  5.29245  0.61958  0.77255  0.48576  0.95510
    113   3.01121  4.71387  3.87426  3.27784  3.83330  3.96376  4.15606  1.52928  1.52396  2.65431  3.35004  3.67233  4.32908  3.42313  3.15387  3.25305  3.23709  2.60117  5.34147  4.11984    329 k - - -
          2.68618  4.42225  2.77519  2.73123  3.46354  2.40513  3.72494  3.29354  2.67741  2.69355  4.24690  2.90347  2.73739  3.18146  2.89801  2.37887  2.77519  2.98518  4.58477  3.61503
          0.01551  4.57010  5.29245  0.61958  0.77255  0.48576  0.95510
    114   3.43505  5.56083  3.79942  3.12748  5.09257  4.00153  3.89977  4.41497  1.90792  3.80052  4.67075  2.78555  4.36484  3.02855  0.80315  3.41156  3.58355  4.08639  5.79378  4.65578    330 r - - -
          2.68618  4.42225  2.77519  2.73123  3.46354  2.40513  3.72494  3.29354  2.67741  2.69355  4.24690  2.90347  2.73739  3.18146  2.89801  2.37887  2.77519  2.98518  4.58477  3.61503
          0.01551  4.57010  5.29245  0.61958  0.77255  0.48576  0.95510
    115   2.51284  4.75217  2.91717  2.47505  3.95664  3.60135  3.85275  3.31455  2.58875  2.99826  3.85363  3.19987  4.00728  3.05799  3.15889  2.84495  2.26813  1.66666  5.30842  4.01559    331 v - - -
          2.68618  4.42225  2.77519  2.73123  3.46354  2.40513  3.72494  3.29354  2.67741  2.69355  4.24690  2.90347  2.73739  3.18146  2.89801  2.37887  2.77519  2.98518  4.58477  3.61503
          0.01551  4.57010  5.29245  0.61958  0.77255  0.48576  0.95510
    116   2.94500  4.96443  3.20487  3.15707  5.04417  0.66059  4.59256  4.64684  3.61074  4.24662  5.09626  2.23838  4.22163  3.84564  3.99770  3.05355  3.42193  4.03574  6.27904  5.00537    332 G - - -
          2.68619  4.42226  2.77521  2.73124  3.46355  2.40514  3.72496  3.29355  2.67742  2.69356  4.24691  2.90348  2.73721  3.18147  2.89802  2.37888  2.77521  2.98519  4.58478  3.61504
          0.11693  2.85636  2.93987  0.38709  1.13641  0.48576  0.95510
    117   2.48014  5.24300  3.00765  1.82619  4.59083  3.54163  3.71597  4.04943  1.58609  3.53390  4.29741  3.01830  3.36937  2.82369  2.59087  2.77009  3.02867  3.63805  5.66282  4.28981    334 k - - -
          2.68618  4.42225  2.77519  2.73123  3.46354  2.40513  3.72494  3.29354  2.67741  2.69355  4.24690  2.90347  2.73739  3.18146  2.89801  2.37887  2.77519  2.98518  4.58477  3.61503
          0.01629  4.52108  5.24342  0.61958  0.77255  0.56989  0.83376
    118   3.59507  5.58540  4.14707  3.34461  5.16181  4.10228  3.93943  4.46893  1.84951  3.83329  4.74244  3.66259  4.45485  3.07617  0.66563  3.58592  3.71958  4.16863  5.78729  4.71275    335 R - - -
          2.68618  4.42225  2.77519  2.73123  3.46354  2.40513  3.72494  3.29354  2.67741  2.69355  4.24690  2.90347  2.73739  3.18146  2.89801  2.37887  2.77519  2.98518  4.58477  3.61503
          0.01629  4.52108  5.24342  0.61958  0.77255  0.56989  0.83376
    119   3.65934  5.32273  4.45727  4.45422  5.49560  0.18729  5.48231  5.30238  4.71763  4.84864  5.86211  4.62488  4.72553  4.99156  4.83673  3.85602  4.18617  4.70574  6.37237  5.63476    336 G - - -
          2.68618  4.42225  2.77519  2.73123  3.46354  2.40513  3.72494  3.29354  2.67741  2.69355  4.24690  2.90347  2.73739  3.18146  2.89801  2.37887  2.77519  2.98518  4.58477  3.61503
          0.01629  4.52108  5.24342  0.61958  0.77255  0.56989  0.83376
    120   2.34465  5.27643  2.54989  1.42266  4.60620  3.48937  3.75196  4.08358  2.53286  3.58174  4.34439  2.96531  3.93208  2.86585  2.70387  2.36520  3.04436  3.66340  5.73159  4.31938    337 e - - -
          2.68618  4.42225  2.77519  2.73123  3.46354  2.40513  3.72494  3.29354  2.67741  2.69355  4.24690  2.90347  2.73739  3.18146  2.89801  2.37887  2.77519  2.98518  4.58477  3.61503
          0.01629  4.52108  5.24342  0.61958  0.77255  0.43653  1.03923
    121   2.99905  4.88842  3.92911  3.85577  5.22075  0.43641  5.03571  4.80195  4.12539  4.42345  5.28480  4.01981  2.73066  4.37451  4.37791  3.17477  3.52631  4.13012  6.36123  5.33465    338 G - - -
          2.68622  4.42229  2.77503  2.73127  3.46357  2.40516  3.72498  3.29358  2.67744  2.69359  4.24693  2.90350  2.73724  3.18150  2.89804  2.37890  2.77523  2.98497  4.58481  3.61507
          0.06455  2.85636  5.29245  0.86333  0.54776  0.48576  0.95510
    122   3.32461  5.55843  3.68173  2.67011  5.06953  3.93971  3.84699  4.40236  0.90305  3.77844  4.61995  3.41917  4.28943  2.61228  1.89843  3.28662  3.47795  4.05017  5.78097  4.60698    342 k - - -
          2.68618  4.42225  2.77519  2.73123  3.46354  2.40513  3.72494  3.29354  2.67741  2.69355  4.24690  2.90347  2.73739  3.18146  2.89801  2.37887  2.77519  2.98518  4.58477  3.61503
          0.01551  4.57010  5.29245  0.61958  0.77255  0.48576  0.95510
    123   4.48131  5.48049  5.42555  5.29703  1.16972  5.05648  3.77887  4.09432  5.07555  3.30320  4.62980  4.63055  5.31678  4.78210  4.90976  4.44962  4.67863  4.03132  1.08371  1.84184    343 w - - -
          2.68618  4.42225  2.77519  2.73123  3.46354  2.40513  3.72494  3.29354  2.67741  2.69355  4.24690  2.90347  2.73739  3.18146  2.89801  2.37887  2.77519  2.98518  4.58477  3.61503
          0.01551  4.57010  5.29245  0.61958  0.77255  0.48576  0.95510
    124   2.51402  5.19271  3.24104  2.64490  4.52703  3.65056  3.76150  3.94226  1.51689  3.45820  4.25609  3.14864  4.02993  2.49825  2.05447  2.88136  3.10165  2.66789  5.60420  4.29223    344 k - - -
          2.68618  4.42225  2.77519  2.73123  3.46354  2.40513  3.72494  3.29354  2.67741  2.69355  4.24690  2.90347  2.73739  3.18146  2.89801  2.37887  2.77519  2.98518  4.58477  3.61503
          0.01551  4.57010  5.29245  0.61958  0.77255  0.48576  0.95510
    125   2.66481  5.35362  3.43672  2.80501  4.78805  3.77042  3.80800  4.17635  1.29734  3.62865  4.44037  3.27340  3.26021  2.92582  1.60992  3.05100  3.26632  3.80642  5.70503  4.45110    345 k - - -
          2.68618  4.42225  2.77519  2.73123  3.46354  2.40513  3.72494  3.29354  2.67741  2.69355  4.24690  2.90347  2.73739  3.18146  2.89801  2.37887  2.77519  2.98518  4.58477  3.61503
          0.01551  4.57010  5.29245  0.61958  0.77255  0.48576  0.95510
    126   2.16871  4.57897  5.15056  4.64526  3.93021  4.64153  5.26838  1.09655  4.54812  2.54826  3.74724  4.78875  4.98071  4.79044  4.71301  4.02446  3.54352  1.24977  5.78873  4.57900    346 i - - -
          2.68618  4.42225  2.77519  2.73123  3.46354  2.40513  3.72494  3.29354  2.67741  2.69355  4.24690  2.90347  2.73739  3.18146  2.89801  2.37887  2.77519  2.98518  4.58477  3.61503
          0.01551  4.57010  5.29245  0.61958  0.77255  0.48576  0.95510
    127   2.54243  4.49866  3.91010  3.65239  4.87090  2.59483  4.71559  4.32287  3.72859  3.99023  4.78181  3.72158  4.04183  3.98860  4.02352  0.69718  2.32287  3.65509  6.18804  5.00219    347 s - - -
          2.68618  4.42225  2.77519  2.73123  3.46354  2.40513  3.72494  3.29354  2.67741  2.69355  4.24690  2.90347  2.73739  3.18146  2.89801  2.37887  2.77519  2.98518  4.58477  3.61503
          0.01551  4.57010  5.29245  0.61958  0.77255  0.48576  0.95510
    128   4.70871  5.78542  5.27528  5.18156  3.70964  4.62889  5.00596  4.84869  4.94864  4.09853  5.43375  5.22651  5.20699  5.29010  4.93445  4.90883  5.05454  4.74896  0.18666  3.68515    348 W - - -
          2.68618  4.42225  2.77519  2.73123  3.46354  2.40513  3.72494  3.29354  2.67741  2.69355  4.24690  2.90347  2.73739  3.18146  2.89801  2.37887  2.77519  2.98518  4.58477  3.61503
          0.01551  4.57010  5.29245  0.61958  0.77255  0.48576  0.95510
    129   2.73485  5.76779  1.05318  1.80185  5.06650  3.52244  3.99437  4.58652  2.50700  4.05626  4.86904  2.97254  4.10449  3.14095  3.51966  3.05042  3.43161  4.14081  6.20221  4.70271    349 d - - -
          2.68618  4.42225  2.77519  2.73123  3.46354  2.40513  3.72494  3.29354  2.67741  2.69355  4.24690  2.90347  2.73739  3.18146  2.89801  2.37887  2.77519  2.98518  4.58477  3.61503
          0.01551  4.57010  5.29245  0.61958  0.77255  0.48576  0.95510
    130   3.79584  5.87924  3.05574  0.34027  5.35403  3.90869  4.63153  4.97845  3.62809  4.49372  5.49878  3.60614  4.56188  3.87097  4.07183  3.73528  4.12440  4.60710  6.37143  5.18465    350 E - - -
          2.68618  4.42225  2.77519  2.73123  3.46354  2.40513  3.72494  3.29354  2.67741  2.69355  4.24690  2.90347  2.73739  3.18146  2.89801  2.37887  2.77519  2.98518  4.58477  3.61503
          0.01551  4.57010  5.29245  0.61958  0.77255  0.48576  0.95510
    131   0.35324  4.71044  4.34618  4.23391  4.92232  3.50702  5.14348  4.17412  4.27387  4.01394  4.99985  4.15239  4.31270  4.54857  4.43069  3.07283  3.39993  3.68653  6.26080  5.17277    351 A - - -
          2.68618  4.42225  2.77519  2.73123  3.46354  2.40513  3.72494  3.29354  2.67741  2.69355  4.24690  2.90347  2.73739  3.18146  2.89801  2.37887  2.77519  2.98518  4.58477  3.61503
          0.01551  4.57010  5.29245  0.61958  0.77255  0.48576  0.95510
    132   3.24352  4.58150  5.06310  4.47191  2.09877  4.43813  4.65361  2.32781  4.29834  0.99096  2.66761  4.54161  4.70325  4.35399  4.31862  3.76284  3.46439  2.63162  4.98365  2.84602    352 l - - -
          2.68618  4.42225  2.77519  2.73123  3.46354  2.40513  3.72494  3.29354  2.67741  2.69355  4.24690  2.90347  2.73739  3.18146  2.89801  2.37887  2.77519  2.98518  4.58477  3.61503
          0.01551  4.57010  5.29245  0.61958  0.77255  0.48576  0.95510
    133   2.57410  5.39753  1.42004  2.14756  4.71843  2.99753  3.80708  4.20735  2.41134  3.69389  4.45928  2.97223  3.97672  2.74144  3.13351  2.82684  2.75604  3.77791  5.83829  4.40682    353 d - - -
          2.68618  4.42225  2.77519  2.73123  3.46354  2.40513  3.72494  3.29354  2.67741  2.69355  4.24690  2.90347  2.73739  3.18146  2.89801  2.37887  2.77519  2.98518  4.58477  3.61503
          0.01551  4.57010  5.29245  0.61958  0.77255  0.48576  0.95510
    134   2.71987  4.55588  3.02329  2.22220  2.60886  3.65399  3.89102  3.08129  2.84191  2.77471  3.15208  3.32035  4.03695  3.16144  3.23622  2.88573  2.40512  2.62552  5.11842  2.55875    354 e - - -
          2.68618  4.42225  2.77519  2.73123  3.46354  2.40513  3.72494  3.29354  2.67741  2.69355  4.24690  2.90347  2.73739  3.18146  2.89801  2.37887  2.77519  2.98518  4.58477  3.61503
          0.01551  4.57010  5.29245  0.61958  0.77255  0.48576  0.95510
    135   2.50471  3.25249  4.81881  4.24069  3.49990  4.20152  4.59379  1.43796  4.08288  2.01851  3.45245  4.31900  4.54738  4.26187  4.16740  3.52650  2.75675  1.55552  5.11953  3.93174    355 i - - -
          2.68618  4.42225  2.77519  2.73123  3.46354  2.40513  3.72494  3.29354  2.67741  2.69355  4.24690  2.90347  2.73739  3.18146  2.89801  2.37887  2.77519  2.98518  4.58477  3.61503
          0.01551  4.57010  5.29245  0.61958  0.77255  0.48576  0.95510
    136   0.98678  4.67954  3.40045  3.01635  4.39456  2.75536  2.96636  3.82561  3.07117  3.46794  4.29710  3.39174  4.02959  3.39615  3.46825  2.48143  3.05405  3.40642  5.71340  4.43424    356 a - - -
          2.68618  4.42225  2.77519  2.73123  3.46354  2.40513  3.72494  3.29354  2.67741  2.69355  4.24690  2.90347  2.73739  3.18146  2.89801  2.37887  2.77519  2.98518  4.58477  3.61503
          0.01551  4.57010  5.29245  0.61958  0.77255  0.48576  0.95510
    137   2.42036  5.17150  2.24319  2.05963  4.49037  3.50360  3.49958  3.95864  2.13248  3.12390  4.21950  2.98148  3.89867  2.80240  2.93170  2.57359  2.69399  3.54807  5.61980  3.15263    357 e - - -
          2.68618  4.42225  2.77519  2.73123  3.46354  2.40513  3.72494  3.29354  2.67741  2.69355  4.24690  2.90347  2.73739  3.18146  2.89801  2.37887  2.77519  2.98518  4.58477  3.61503
          0.01551  4.57010  5.29245  0.61958  0.77255  0.48576  0.95510
    138   3.07547  5.43564  3.30389  2.50639  4.86210  3.74789  3.79875  4.26674  1.27909  3.69246  4.49277  2.16656  4.13085  2.91107  1.94657  3.03656  3.27073  3.87808  5.75188  4.47533    358 k - - -
          2.68618  4.42225  2.77519  2.73123  3.46354  2.40513  3.72494  3.29354  2.67741  2.69355  4.24690  2.90347  2.73739  3.18146  2.89801  2.37887  2.77519  2.98518  4.58477  3.61503
          0.01551  4.57010  5.29245  0.61958  0.77255  0.48576  0.95510
    139   3.39070  4.71896  5.15979  4.56659  2.60584  4.61966  4.91423  2.40344  4.41446  0.80272  2.32765  4.71414  4.83982  4.46151  4.45608  3.95069  3.01088  2.62444  5.22624  4.15408    359 l - - -
          2.68618  4.42225  2.77519  2.73123  3.46354  2.40513  3.72494  3.29354  2.67741  2.69355  4.24690  2.90347  2.73739  3.18146  2.89801  2.37887  2.77519  2.98518  4.58477  3.61503
          0.01551  4.57010  5.29245  0.61958  0.77255  0.48576  0.95510
    140   2.42247  5.20102  2.78871  2.18028  4.52011  3.51675  3.72103  3.35562  1.46501  3.49273  4.25366  2.75416  3.92268  2.83071  2.94137  2.73428  2.99397  3.57789  5.64743  4.25562    360 k - - -
          2.68618  4.42225  2.77519  2.73123  3.46354  2.40513  3.72494  3.29354  2.67741  2.69355  4.24690  2.90347  2.73739  3.18146  2.89801  2.37887  2.77519  2.98518  4.58477  3.61503
          0.01551  4.57010  5.29245  0.61958  0.77255  0.48576  0.95510
    141   2.51591  5.19828  2.98393  1.91475  4.00604  3.50321  3.69147  4.00288  1.83067  3.49613  4.24364  2.81485  3.55846  2.44598  2.82708  2.69668  2.63440  3.58129  5.63857  4.23909    361 k - - -
          2.68618  4.42225  2.77519  2.73123  3.46354  2.40513  3.72494  3.29354  2.67741  2.69355  4.24690  2.90347  2.73739  3.18146  2.89801  2.37887  2.77519  2.98518  4.58477  3.61503
          0.01551  4.57010  5.29245  0.61958  0.77255  0.48576  0.95510
    142   3.16901  4.47923  5.06029  4.49666  3.59392  4.48562  4.90205  1.37891  4.35553  1.80755  2.88160  4.60025  4.78597  4.52226  4.44400  3.82596  2.68589  1.39663  5.36338  4.19560    362 i - - -
          2.68618  4.42225  2.77519  2.73123  3.46354  2.40513  3.72494  3.29354  2.67741  2.69355  4.24690  2.90347  2.73739  3.18146  2.89801  2.37887  2.77519  2.98518  4.58477  3.61503
          0.06532  4.57010  2.93987  0.61958  0.77255  0.48576  0.95510
    143   2.73124  4.52940  3.49900  2.92429  3.68043  3.67307  3.89793  2.20967  2.26753  2.52730  3.10557  3.35620  4.05174  2.99141  2.21281  2.91327  2.96015  2.45466  5.09469  3.85034    363 i - - -
          2.68618  4.42225  2.77519  2.73123  3.46354  2.40513  3.72494  3.29354  2.67741  2.69355  4.24690  2.90347  2.73739  3.18146  2.89801  2.37887  2.77519  2.98518  4.58477  3.61503
          0.01629  4.52108  5.24342  0.61958  0.77255  0.56989  0.83376
    144   2.87130  5.39283  1.74455  1.79533  4.72964  3.50532  3.77503  4.21691  1.96511  3.68690  4.44881  2.96662  3.96268  2.88811  2.58075  2.81340  3.11053  3.78168  5.81379  4.39301    364 d - - -
          2.68618  4.42225  2.77519  2.73123  3.46354  2.40513  3.72494  3.29354  2.67741  2.69355  4.24690  2.90347  2.73739  3.18146  2.89801  2.37887  2.77519  2.98518  4.58477  3.61503
          0.01629  4.52108  5.24342  0.61958  0.77255  0.56989  0.83376
    145   2.80736  5.29801  2.63652  2.28244  4.64808  3.52121  3.71965  4.12258  1.45261  3.59177  4.34589  2.48818  3.93598  2.52803  2.63180  2.76366  3.03692  3.69316  5.71182  4.31730    365 k - - -
          2.68618  4.42225  2.77519  2.73123  3.46354  2.40513  3.72494  3.29354  2.67741  2.69355  4.24690  2.90347  2.73739  3.18146  2.89801  2.37887  2.77519  2.98518  4.58477  3.61503
          0.01629  4.52108  5.24342  0.61958  0.77255  0.56989  0.83376
    146   2.86422  4.96499  3.01017  2.41502  3.96010  3.03589  3.24610  3.59159  2.71647  3.20742  4.06315  2.74967  4.04063  3.06283  3.14917  2.90826  3.10331  3.29685  5.32994  1.48053    366 y - - -
          2.68618  4.42225  2.77519  2.73123  3.46354  2.40513  3.72494  3.29354  2.67741  2.69355  4.24690  2.90347  2.73739  3.18146  2.89801  2.37887  2.77519  2.98518  4.58477  3.61503
          0.01629  4.52108  5.24342  0.61958  0.77255  0.43653  1.03923
    147   3.06233  5.54003  2.29738  2.17769  4.85023  1.17532  3.12654  4.34109  2.87297  3.85460  4.66658  3.00002  4.07606  3.10745  3.41590  2.77271  3.33109  3.93008  6.02638  4.57659    367 g - - -
          2.68618  4.42225  2.77519  2.73123  3.46354  2.40513  3.72494  3.29354  2.67741  2.69355  4.24690  2.90347  2.73739  3.18146  2.89801  2.37887  2.77519  2.98518  4.58477  3.61503
          0.01551  4.57010  5.29245  0.61958  0.77255  0.48576  0.95510
    148   1.64944  4.50738  3.84569  3.57430  4.79687  2.70142  4.65499  4.23969  3.66584  3.90494  4.70440  3.68627  1.00985  3.92357  3.97805  2.49934  3.05851  3.61367  6.12116  4.92577    368 p - - -
          2.68618  4.42225  2.77519  2.73123  3.46354  2.40513  3.72494  3.29354  2.67741  2.69355  4.24690  2.90347  2.73739  3.18146  2.89801  2.37887  2.77519  2.98518  4.58477  3.61503
          0.01551  4.57010  5.29245  0.61958  0.77255  0.48576  0.95510
    149   2.82379  5.33199  2.63241  1.79138  4.67131  3.51807  2.28199  4.15497  2.03738  3.62876  4.38139  2.98271  3.94762  2.29991  2.97335  2.77602  3.05858  3.72121  5.75662  4.34465    369 e - - -
          2.68618  4.42225  2.77519  2.73123  3.46354  2.40513  3.72494  3.29354  2.67741  2.69355  4.24690  2.90347  2.73739  3.18146  2.89801  2.37887  2.77519  2.98518  4.58477  3.61503
          0.01551  4.57010  5.29245  0.61958  0.77255  0.48576  0.95510
    150   1.90200  4.99955  3.10031  2.55466  4.35176  3.01383  3.77140  3.78880  2.18109  3.35327  4.14152  3.07231  3.93480  2.90209  2.74695  2.13245  2.35717  3.41574  5.55495  4.20179    370 a - - -
          2.68618  4.42225  2.77519  2.73123  3.46354  2.40513  3.72494  3.29354  2.67741  2.69355  4.24690  2.90347  2.73739  3.18146  2.89801  2.37887  2.77519  2.98518  4.58477  3.61503
          0.01551  4.57010  5.29245  0.61958  0.77255  0.48576  0.95510
    151   2.99616  4.35173  4.83748  4.25074  2.87636  4.21878  4.57350  1.41661  4.08596  1.56017  3.32480  4.33118  4.54724  4.23717  4.15514  3.03932  3.23079  1.83202  5.06043  3.88986    371 i - - -
          2.68618  4.42225  2.77519  2.73123  3.46354  2.40513  3.72494  3.29354  2.67741  2.69355  4.24690  2.90347  2.73739  3.18146  2.89801  2.37887  2.77519  2.98518  4.58477  3.61503
          0.01551  4.57010  5.29245  0.61958  0.77255  0.48576  0.95510
    152   1.29014  3.15031  4.11522  3.55012  3.45627  3.49121  4.19316  2.70046  3.44791  2.28938  2.95997  3.77932  4.19196  3.69354  3.67279  3.06926  2.99031  2.37921  4.96623  3.76903    372 a - - -
          2.68618  4.42225  2.77519  2.73123  3.46354  2.40513  3.72494  3.29354  2.67741  2.69355  4.24690  2.90347  2.73739  3.18146  2.89801  2.37887  2.77519  2.98518  4.58477  3.61503
          0.01551  4.57010  5.29245  0.61958  0.77255  0.48576  0.95510
    153   2.40417  4.14294  4.43941  3.84020  2.48593  3.86613  4.18406  2.38605  3.67698  1.87224  2.77215  3.94194  4.23135  3.85341  3.77269  2.53302  2.95790  2.27298  4.75735  2.44889    373 l - - -
          2.68641  4.42264  2.77538  2.73162  3.46317  2.40469  3.72428  3.29324  2.67761  2.69394  4.24729  2.90362  2.73719  3.18154  2.89770  2.37912  2.77517  2.98531  4.58516  3.61353
          0.28076  1.42813  5.29245  1.69150  0.20364  0.48576  0.95510
    154   2.72475  4.33402  3.80971  2.76550  1.77249  3.75366  4.02481  2.60424  3.16210  2.33042  3.44014  3.57964  4.12923  3.44271  3.01867  2.55308  2.95676  2.37484  4.92718  3.71011    388 f - - -
          2.68618  4.42225  2.77519  2.73123  3.46354  2.40513  3.72494  3.29354  2.67741  2.69355  4.24690  2.90347  2.73739  3.18146  2.89801  2.37887  2.77519  2.98518  4.58477  3.61503
          0.01551  4.57010  5.29245  0.61958  0.77255  0.48576  0.95510
    155   2.11087  5.10398  2.30500  2.46592  4.40060  3.19162  3.71007  3.85307  2.46912  3.01879  3.32032  2.73296  3.28472  2.59146  2.95215  2.43619  2.95349  3.46875  5.56918  4.19012    389 a - - -
          2.68618  4.42225  2.77519  2.73123  3.46354  2.40513  3.72494  3.29354  2.67741  2.69355  4.24690  2.90347  2.73739  3.18146  2.89801  2.37887  2.77519  2.98518  4.58477  3.61503
          0.01551  4.57010  5.29245  0.61958  0.77255  0.48576  0.95510
    156   2.57609  5.16281  3.05213  2.34751  4.47384  3.54990  1.84512  3.92348  2.10735  3.44341  4.21718  2.73674  3.94349  2.83996  2.65886  2.76083  3.00445  3.53704  5.60391  3.47482    390 h - - -
          2.68618  4.42225  2.77519  2.73123  3.46354  2.40513  3.72494  3.29354  2.67741  2.69355  4.24690  2.90347  2.73739  3.18146  2.89801  2.37887  2.77519  2.98518  4.58477  3.61503
          0.01551  4.57010  5.29245  0.61958  0.77255  0.48576  0.95510
    157   3.43761  5.13942  4.32489  4.06538  4.17071  0.40814  4.81161  4.34316  3.98647  3.91846  4.91174  4.28875  4.61764  4.36567  4.20228  3.62605  3.85236  4.00101  2.95690  4.20251    391 G - - -
          2.68618  4.42225  2.77519  2.73123  3.46354  2.40513  3.72494  3.29354  2.67741  2.69355  4.24690  2.90347  2.73739  3.18146  2.89801  2.37887  2.77519  2.98518  4.58477  3.61503
          0.01551  4.57010  5.29245  0.61958  0.77255  0.48576  0.95510
    158   1.64136  3.22266  3.82183  3.32571  4.27901  2.86080  4.32378  3.68113  3.29082  3.35989  4.19840  3.56709  3.17867  3.58738  3.64625  1.92750  1.66483  3.26489  5.64994  4.42261    392 a - - -
          2.68618  4.42225  2.77519  2.73123  3.46354  2.40513  3.72494  3.29354  2.67741  2.69355  4.24690  2.90347  2.73739  3.18146  2.89801  2.37887  2.77519  2.98518  4.58477  3.61503
          0.01551  4.57010  5.29245  0.61958  0.77255  0.48576  0.95510
    159   2.71747  3.67611  3.57481  3.00799  3.59058  2.74034  3.30897  2.95413  2.96393  2.26447  3.55519  3.41930  3.48484  3.26848  3.32301  1.92390  2.78627  2.72724  3.95829  3.30623    393 s - - -
          2.68618  4.42225  2.77519  2.73123  3.46354  2.40513  3.72494  3.29354  2.67741  2.69355  4.24690  2.90347  2.73739  3.18146  2.89801  2.37887  2.77519  2.98518  4.58477  3.61503
          0.01551  4.57010  5.29245  0.61958  0.77255  0.48576  0.95510
    160   1.94275  5.09356  3.02115  1.91475  4.38551  3.51821  3.30458  3.83436  2.47739  3.37660  3.45540  3.01196  3.34156  2.63644  2.95735  2.36805  2.95867  3.45597  5.56184  4.18688    394 e - - -
          2.68618  4.42225  2.77519  2.73123  3.46354  2.40513  3.72494  3.29354  2.67741  2.69355  4.24690  2.90347  2.73739  3.18146  2.89801  2.37887  2.77519  2.98518  4.58477  3.61503
          0.06455  4.57010  2.95363  0.61958  0.77255  0.48576  0.95510
    161   2.35178  5.16063  2.97395  1.85480  4.48530  3.49174  3.68641  3.95278  2.21496  3.45831  4.21326  2.97188  3.17976  2.79264  2.65144  2.25914  2.60847  3.54164  5.61094  4.21768    395 e - - -
          2.68618  4.42225  2.77519  2.73123  3.46354  2.40513  3.72494  3.29354  2.67741  2.69355  4.24690  2.90347  2.73739  3.18146  2.89801  2.37887  2.77519  2.98518  4.58477  3.61503
          0.01628  4.52183  5.24418  0.61958  0.77255  0.56867  0.83535
    162   2.33888  4.26651  3.88798  2.97887  2.96516  3.51218  4.03287  2.73040  3.23084  2.11223  3.01325  3.62078  2.86150  3.49247  3.49741  3.01954  2.93184  2.32123  4.86736  2.38970    396 l - - -
          2.68618  4.42225  2.77519  2.73123  3.46354  2.40513  3.72494  3.29354  2.67741  2.69355  4.24690  2.90347  2.73739  3.18146  2.89801  2.37887  2.77519  2.98518  4.58477  3.61503
          0.01628  4.52183  5.24418  0.61958  0.77255  0.56867  0.83535
    163   2.70939  4.13518  4.37950  3.78279  2.40028  3.84350  4.15667  2.13647  3.62731  1.98528  2.56976  3.90325  2.90350  3.81106  3.73758  2.77225  2.94139  2.37940  4.74441  2.84312    397 l - - -
          2.68618  4.42225  2.77519  2.73123  3.46354  2.40513  3.72494  3.29354  2.67741  2.69355  4.24690  2.90347  2.73739  3.18146  2.89801  2.37887  2.77519  2.98518  4.58477  3.61503
          0.06866  4.52183  2.89160  0.61958  0.77255  0.56867  0.83535
    164   2.69956  4.91935  3.09004  2.52880  4.16634  3.52354  2.63933  3.12642  2.18723  3.17936  3.29484  2.87879  3.91243  2.65734  2.36869  2.50005  2.92946  3.25648  4.01323  4.07653    398 k - - -
          2.68618  4.42225  2.77519  2.73123  3.46354  2.40513  3.72494  3.29354  2.67741  2.69355  4.24690  2.90347  2.73739  3.18146  2.89801  2.37887  2.77519  2.98518  4.58477  3.61503
          0.01715  4.47032  5.19267  0.61958  0.77255  0.64636  0.74223
    165   2.69098  5.11874  2.82038  1.99624  4.43151  3.09442  3.04100  3.32944  2.16606  3.40957  3.45878  2.95844  3.86975  2.77516  2.43362  2.66970  2.67070  3.49196  5.57069  4.18140    399 e - - -
          2.68618  4.42225  2.77519  2.73123  3.46354  2.40513  3.72494  3.29354  2.67741  2.69355  4.24690  2.90347  2.73739  3.18146  2.89801  2.37887  2.77519  2.98518  4.58477  3.61503
          0.01715  4.47032  5.19267  0.61958  0.77255  0.64636  0.74223
    166   2.82060  4.22073  4.55448  3.95547  2.65735  3.97599  4.28933  2.17327  3.79135  1.35902  2.92159  4.05822  4.31858  3.28883  3.87473  3.28087  3.05031  2.07225  4.81460  3.25123    400 l - - -
          2.68618  4.42225  2.77519  2.73123  3.46354  2.40513  3.72494  3.29354  2.67741  2.69355  4.24690  2.90347  2.73739  3.18146  2.89801  2.37887  2.77519  2.98518  4.58477  3.61503
          0.01715  4.47032  5.19267  0.61958  0.77255  0.64636  0.74223
    167   2.30786  4.24299  3.97152  3.40939  1.64013  3.10445  4.07749  2.56271  3.31822  2.34351  3.38851  3.67308  4.12890  3.57089  3.55984  2.67317  2.93541  2.50869  4.86475  3.64444    401 f - - -
          2.68623  4.42230  2.77524  2.73106  3.46359  2.40518  3.72499  3.29359  2.67746  2.69345  4.24607  2.90352  2.73744  3.18151  2.89806  2.37892  2.77524  2.98523  4.58354  3.61508
          0.25258  1.52487  5.19267  0.18472  1.77983  0.39703  1.11570
    168   2.72944  5.19719  2.99328  2.22640  4.52846  3.10090  3.12589  4.00113  1.88162  3.49431  3.90770  2.82853  3.89951  2.79364  2.42125  2.41909  2.45147  3.58064  5.63618  4.23907    403 k - - -
          2.68618  4.42225  2.77519  2.73123  3.46354  2.40513  3.72494  3.29354  2.67741  2.69355  4.24690  2.90347  2.73739  3.18146  2.89801  2.37887  2.77519  2.98518  4.58477  3.61503
          0.01551  4.57010  5.29245  0.61958  0.77255  0.48576  0.95510
    169   1.88349  4.53476  3.45993  2.41811  3.68957  3.47111  3.63197  2.62070  2.86395  2.56315  3.63466  3.33888  4.04306  3.18156  3.25180  2.67707  2.67717  2.27429  5.10572  3.85321    404 a - - -
          2.68618  4.42225  2.77519  2.73123  3.46354  2.40513  3.72494  3.29354  2.67741  2.69355  4.24690  2.90347  2.73739  3.18146  2.89801  2.37887  2.77519  2.98518  4.58477  3.61503
          0.01551  4.57010  5.29245  0.61958  0.77255  0.48576  0.95510
    170   3.01826  4.37410  4.89242  4.29178  2.88933  4.21683  4.53441  1.81953  4.10976  1.29033  2.99903  4.34586  4.53035  4.21742  4.14187  3.53537  3.24653  1.99755  4.96744  2.69330    405 l - - -
          2.68621  4.42228  2.77522  2.73126  3.46323  2.40496  3.72497  3.29357  2.67743  2.69357  4.24692  2.90349  2.73742  3.18149  2.89803  2.37889  2.77522  2.98521  4.58479  3.61506
          0.18249  2.17720  2.92909  0.26881  1.44515  0.48576  0.95510
    171   3.65830  5.32182  4.45612  4.45299  5.49452  0.18752  5.48121  5.30108  4.71634  4.84747  5.86088  4.62374  4.72462  4.99031  4.83558  3.85495  4.18510  4.70454  6.37153  5.63364    407 G - - -
          2.68618  4.42225  2.77519  2.73123  3.46354  2.40513  3.72494  3.29354  2.67741  2.69355  4.24690  2.90347  2.73739  3.18146  2.89801  2.37887  2.77519  2.98518  4.58477  3.61503
          0.01630  4.52047  5.24282  0.61958  0.77255  0.57086  0.83250
    172   2.19763  4.44195  3.93989  3.60081  4.63584  3.24665  4.60133  4.01735  3.60216  3.73098  4.55199  3.68295  4.00619  3.88194  3.89894  1.54098  1.04590  3.46018  5.98584  4.79424    408 t - - -
          2.68618  4.42225  2.77519  2.73123  3.46354  2.40513  3.72494  3.29354  2.67741  2.69355  4.24690  2.90347  2.73739  3.18146  2.89801  2.37887  2.77519  2.98518  4.58477  3.61503
          0.01630  4.52047  5.24282  0.61958  0.77255  0.57086  0.83250
    173   2.76014  5.16268  2.94458  2.04342  4.47344  3.50770  3.12884  3.93009  2.28945  3.45327  4.22533  2.99459  1.99606  2.84055  2.94567  2.53713  2.61334  3.53753  5.62099  4.23794    409 p - - -
          2.68618  4.42225  2.77519  2.73123  3.46354  2.40513  3.72494  3.29354  2.67741  2.69355  4.24690  2.90347  2.73739  3.18146  2.89801  2.37887  2.77519  2.98518  4.58477  3.61503
          0.01630  4.52047  5.24282  0.61958  0.77255  0.57086  0.83250
    174   2.88759  5.17330  3.01860  2.59190  4.49380  3.57713  3.12625  3.95955  2.49408  3.49585  4.30529  1.28444  4.02260  2.95856  2.60251  2.88313  2.73195  3.59204  5.64606  4.29918    410 n - - -
          2.68618  4.42225  2.77519  2.73123  3.46354  2.40513  3.72494  3.29354  2.67741  2.69355  4.24690  2.90347  2.73739  3.18146  2.89801  2.37887  2.77519  2.98518  4.58477  3.61503
          0.01630  4.52047  5.24282  0.61958  0.77255  0.57086  0.83250
    175   2.45826  4.17081  4.18442  3.59648  2.76992  3.80636  4.11085  2.29723  3.00182  2.26409  3.28588  3.79575  4.17554  3.68984  3.64643  2.80116  2.70390  1.89957  4.78351  2.42033    411 v - - -
          2.68618  4.42225  2.77519  2.73123  3.46354  2.40513  3.72494  3.29354  2.67741  2.69355  4.24690  2.90347  2.73739  3.18146  2.89801  2.37887  2.77519  2.98518  4.58477  3.61503
          0.05764  4.52047  3.09837  0.61958  0.77255  0.57086  0.83250
    176   2.37291  4.49769  3.46108  2.90254  3.69066  3.60959  3.90467  2.58648  2.86734  2.53784  3.63425  2.97491  4.01636  3.18489  3.25144  1.85076  2.34839  2.64990  5.10832  3.85760    412 s - - -
          2.68626  4.42233  2.77527  2.73131  3.46362  2.40507  3.72502  3.29362  2.67749  2.69363  4.24698  2.90310  2.73747  3.18154  2.89789  2.37873  2.77507  2.98526  4.58485  3.61511
          0.42390  1.07878  5.20217  0.12969  2.10674  0.40372  1.10211
    177   2.72015  4.82957  2.90193  2.03545  3.49697  3.57207  2.30750  2.75846  2.61138  3.07663  3.90770  3.12849  3.96094  2.95565  3.06283  2.60819  2.95160  2.86684  5.34721  3.49027    414 e - - -
          2.68618  4.42225  2.77519  2.73123  3.46354  2.40513  3.72494  3.29354  2.67741  2.69355  4.24690  2.90347  2.73739  3.18146  2.89801  2.37887  2.77519  2.98518  4.58477  3.61503
          0.01551  4.57010  5.29245  0.61958  0.77255  0.48576  0.95510
    178   2.00056  4.75836  3.33517  2.81693  4.32909  3.45216  3.97733  3.74874  2.79536  3.36429  4.17549  3.25690  1.82770  3.14724  2.77883  2.15195  2.40979  3.35691  5.60258  4.29905    415 p - - -
          2.68618  4.42225  2.77519  2.73123  3.46354  2.40513  3.72494  3.29354  2.67741  2.69355  4.24690  2.90347  2.73739  3.18146  2.89801  2.37887  2.77519  2.98518  4.58477  3.61503
          0.01551  4.57010  5.29245  0.61958  0.77255  0.48576  0.95510
    179   1.83231  4.80571  3.19967  2.64427  4.02049  3.57617  3.01920  3.42138  2.62950  3.05800  3.89333  3.14626  3.96842  2.69819  3.07479  2.14422  2.72519  2.88644  5.33612  3.37240    416 a - - -
          2.68618  4.42225  2.77519  2.73123  3.46354  2.40513  3.72494  3.29354  2.67741  2.69355  4.24690  2.90347  2.73739  3.18146  2.89801  2.37887  2.77519  2.98518  4.58477  3.61503
          0.01551  4.57010  5.29245  0.61958  0.77255  0.48576  0.95510
    180   2.75508  4.17056  4.45492  3.86036  1.88560  3.89021  3.48011  2.18624  3.69710  2.17843  2.86118  3.95694  4.25384  3.87022  3.79271  3.19070  2.65858  2.41598  4.71575  2.39042    417 f - - -
          2.68618  4.42225  2.77519  2.73123  3.46354  2.40513  3.72494  3.29354  2.67741  2.69355  4.24690  2.90347  2.73739  3.18146  2.89801  2.37887  2.77519  2.98518  4.58477  3.61503
          0.28076  4.57010  1.45060  0.61958  0.77255  0.48576  0.95510
    181   2.41802  4.52950  3.25141  2.51453  2.29480  3.07693  3.84630  3.15402  2.77872  2.83864  3.70800  3.21008  3.93887  3.09694  3.18293  1.96241  2.89411  2.88513  5.15992  3.88766    418 s - - -
          2.68618  4.42225  2.77519  2.73123  3.46354  2.40513  3.72494  3.29354  2.67741  2.69355  4.24690  2.90347  2.73739  3.18146  2.89801  2.37887  2.77519  2.98518  4.58477  3.61503
          0.02017  4.30951  5.03186  0.61958  0.77255  0.83700  0.56741
    182   2.72471  5.04832  2.95136  2.18372  4.33378  3.47890  3.17663  3.77445  2.38676  2.98283  4.11361  2.97711  3.88560  1.72786  2.81738  2.71845  2.69116  3.41226  5.50019  4.14573    419 q - - -
          2.68618  4.42225  2.77519  2.73123  3.46354  2.40513  3.72494  3.29354  2.67741  2.69355  4.24690  2.90347  2.73739  3.18146  2.89801  2.37887  2.77519  2.98518  4.58477  3.61503
          0.02017  4.30951  5.03186  0.61958  0.77255  0.31582  1.30634
    183   2.97281  0.76223  4.78043  4.36691  3.83308  3.84544  4.87431  2.83490  4.10464  2.63478  2.88539  4.31687  4.47856  4.40536  4.22955  3.31552  3.37969  2.68382  5.53053  4.29898    420 c - - -
          2.68618  4.42225  2.77519  2.73123  3.46354  2.40513  3.72494  3.29354  2.67741  2.69355  4.24690  2.90347  2.73739  3.18146  2.89801  2.37887  2.77519  2.98518  4.58477  3.61503
          0.01551  4.57010  5.29245  0.61958  0.77255  0.48576  0.95510
    184   2.50611  3.94905  2.83557  2.40468  4.09547  3.56113  3.76854  3.50442  2.58285  2.86294  3.35667  2.79936  3.95024  2.92998  2.25257  2.58477  2.68759  2.51948  5.38285  4.05894    421 r - - -
          2.68618  4.42225  2.77519  2.73123  3.46354  2.40513  3.72494  3.29354  2.67741  2.69355  4.24690  2.90347  2.73739  3.18146  2.89801  2.37887  2.77519  2.98518  4.58477  3.61503
          0.01551  4.57010  5.29245  0.61958  0.77255  0.48576  0.95510
    185   2.73199  3.62762  3.13697  2.43136  4.39182  1.35213  3.97100  3.81891  2.81077  3.42547  4.23938  2.50541  3.99702  3.13875  3.25988  2.52803  3.04666  3.43137  5.65828  4.33430    422 g - - -
          2.68618  4.42225  2.77519  2.73123  3.46354  2.40513  3.72494  3.29354  2.67741  2.69355  4.24690  2.90347  2.73739  3.18146  2.89801  2.37887  2.77519  2.98518  4.58477  3.61503
          0.01551  4.57010  5.29245  0.61958  0.77255  0.48576  0.95510
    186   2.49921  5.02575  2.73547  2.52442  4.35299  3.07041  3.76544  3.17872  2.54842  3.35713  4.14486  2.79033  2.39145  2.89579  3.02537  1.87031  2.97409  3.42198  5.56100  4.19908    423 s - - -
          2.68618  4.42225  2.77519  2.73123  3.46354  2.40513  3.72494  3.29354  2.67741  2.69355  4.24690  2.90347  2.73739  3.18146  2.89801  2.37887  2.77519  2.98518  4.58477  3.61503
          0.01551  4.57010  5.29245  0.61958  0.77255  0.48576  0.95510
    187   2.53613  4.86599  3.27283  2.46996  4.09174  3.62895  3.80721  3.47140  2.34849  2.77108  3.94778  3.19104  4.01307  2.98159  1.80505  2.85433  3.01322  2.17134  5.37245  4.07971    424 r - - -
          2.68618  4.42225  2.77519  2.73123  3.46354  2.40513  3.72494  3.29354  2.67741  2.69355  4.24690  2.90347  2.73739  3.18146  2.89801  2.37887  2.77519  2.98518  4.58477  3.61503
          0.01551  4.57010  5.29245  0.61958  0.77255  0.48576  0.95510
    188   2.23444  5.14659  2.44072  2.10109  4.45840  3.18984  3.30007  3.42983  2.28620  3.43755  4.19617  2.98776  3.33261  2.80534  2.68069  2.69813  2.95032  3.25244  3.98776  4.20977    425 e - - -
          2.68618  4.42225  2.77519  2.73123  3.46354  2.40513  3.72494  3.29354  2.67741  2.69355  4.24690  2.90347  2.73739  3.18146  2.89801  2.37887  2.77519  2.98518  4.58477  3.61503
          0.01551  4.57010  5.29245  0.61958  0.77255  0.48576  0.95510
    189   2.51179  4.18592  4.21640  3.40017  2.89394  3.82736  4.13288  2.13280  3.50223  2.24387  2.46956  3.31278  4.19624  3.71692  3.20491  3.11527  2.61884  1.86963  4.79954  3.60909    426 v - - -
          2.68618  4.42225  2.77519  2.73123  3.46354  2.40513  3.72494  3.29354  2.67741  2.69355  4.24690  2.90347  2.73739  3.18146  2.89801  2.37887  2.77519  2.98518  4.58477  3.61503
          0.01551  4.57010  5.29245  0.61958  0.77255  0.48576  0.95510
    190   1.26159  4.48039  3.80372  3.36494  3.11423  1.65491  4.34901  3.58895  3.36124  3.29230  4.15085  3.59791  4.04678  3.64609  3.69830  2.49059  3.01062  3.20447  5.59259  4.35917    427 a - - -
          2.68618  4.42225  2.77519  2.73123  3.46354  2.40513  3.72494  3.29354  2.67741  2.69355  4.24690  2.90347  2.73739  3.18146  2.89801  2.37887  2.77519  2.98518  4.58477  3.61503
          0.01551  4.57010  5.29245  0.61958  0.77255  0.48576  0.95510
    191   2.86079  4.55829  3.72191  3.16638  2.37291  3.81925  3.31723  3.06851  3.11414  2.74686  3.66696  2.73897  3.34231  2.93215  3.45509  3.06975  3.09126  2.84940  2.71523  2.01627    428 y - - -
          2.68618  4.42225  2.77519  2.73123  3.46354  2.40513  3.72494  3.29354  2.67741  2.69355  4.24690  2.90347  2.73739  3.18146  2.89801  2.37887  2.77519  2.98518  4.58477  3.61503
          0.01551  4.57010  5.29245  0.61958  0.77255  0.48576  0.95510
    192   2.53788  4.31165  3.83710  2.61444  2.99926  3.75433  4.02989  2.30415  3.19075  2.28459  2.87742  3.59484  3.38110  3.07954  3.47752  2.62511  2.94886  2.26470  4.90950  3.03062    429 v - - -
          2.68618  4.42225  2.77519  2.73123  3.46354  2.40513  3.72494  3.29354  2.67741  2.69355  4.24690  2.90347  2.73739  3.18146  2.89801  2.37887  2.77519  2.98518  4.58477  3.61503
          0.01551  4.57010  5.29245  0.61958  0.77255  0.48576  0.95510
    193   2.29800  4.33090  3.79725  3.22434  3.45235  3.74586  4.01846  2.54512  2.80893  1.98638  3.44005  3.38909  4.12180  3.43323  3.45390  2.30444  2.83799  2.25287  4.92724  2.84119    430 l - - -
          2.68618  4.42225  2.77519  2.73123  3.46354  2.40513  3.72494  3.29354  2.67741  2.69355  4.24690  2.90347  2.73739  3.18146  2.89801  2.37887  2.77519  2.98518  4.58477  3.61503
          0.01551  4.57010  5.29245  0.61958  0.77255  0.48576  0.95510
    194   2.50256  3.20514  4.18146  3.68597  3.87071  3.49419  4.41985  3.10555  3.59744  2.93933  3.84603  3.79681  4.11814  3.84854  3.83792  2.39518  1.17098  2.08498  5.34751  4.15684    431 t - - -
          2.68618  4.42225  2.77519  2.73123  3.46354  2.40513  3.72494  3.29354  2.67741  2.69355  4.24690  2.90347  2.73739  3.18146  2.89801  2.37887  2.77519  2.98518  4.58477  3.61503
          0.01551  4.57010  5.29245  0.61958  0.77255  0.48576  0.95510
    195   2.51850  4.14520  4.39818  3.20258  1.85295  3.85498  4.16996  2.33829  3.64371  2.27277  2.53949  3.91771  4.22132  3.82697  3.75161  3.15290  2.72079  2.39384  3.62421  3.07218    432 f - - -
          2.68619  4.42227  2.77521  2.73125  3.46355  2.40495  3.72496  3.29356  2.67742  2.69356  4.24691  2.90348  2.73741  3.18148  2.89802  2.37888  2.77521  2.98520  4.58478  3.61505
          0.13553  2.60535  2.93987  0.34273  1.23730  0.48576  0.95510
    196   3.65934  5.32273  4.45727  4.45422  5.49560  0.18729  5.48231  5.30238  4.71763  4.84864  5.86211  4.62488  4.72553  4.99156  4.83673  3.85602  4.18617  4.70574  6.37237  5.63476    434 G - - -
          2.68618  4.42225  2.77519  2.73123  3.46354  2.40513  3.72494  3.29354  2.67741  2.69355  4.24690  2.90347  2.73739  3.18146  2.89801  2.37887  2.77519  2.98518  4.58477  3.61503
          0.07537  4.52108  2.78506  0.61958  0.77255  0.56989  0.83376
    197   2.39318  4.56066  3.35001  2.78779  3.25868  2.99165  3.34415  3.10048  2.76031  2.78532  3.65543  2.88857  3.98642  3.08587  2.90340  2.82969  2.46040  2.58620  5.11953  2.50952    435 a - - -
          2.68618  4.42225  2.77519  2.73123  3.46354  2.40513  3.72494  3.29354  2.67741  2.69355  4.24690  2.90347  2.73739  3.18146  2.89801  2.37887  2.77519  2.98518  4.58477  3.61503
          0.06115  4.46298  3.04088  0.61958  0.77255  0.65665  0.73103
    198   2.39074  4.74741  2.87257  2.59667  3.95267  2.68697  3.21833  3.35163  2.58402  2.57280  3.82799  2.85718  3.91989  2.65031  3.03029  2.74288  2.90225  2.76844  3.82974  3.41602    436 a - - -
          2.68615  4.42228  2.77523  2.73126  3.46357  2.40516  3.72498  3.29357  2.67744  2.69358  4.24693  2.90350  2.73743  3.18149  2.89804  2.37890  2.77505  2.98488  4.58480  3.61506
          0.37290  1.89250  1.82903  0.24686  1.51984  0.36582  1.18295
    199   2.48524  4.48767  3.41253  2.84878  3.64313  3.61099  3.85385  2.61866  2.65420  2.27049  3.58785  3.29055  3.40763  2.93319  3.20065  2.11850  2.61940  2.52514  5.05871  3.80622    438 s - - -
          2.68618  4.42225  2.77519  2.73123  3.46354  2.40513  3.72494  3.29354  2.67741  2.69355  4.24690  2.90347  2.73739  3.18146  2.89801  2.37887  2.77519  2.98518  4.58477  3.61503
          0.01791  4.42722  5.14957  0.61958  0.77255  0.70429  0.68213
    200   2.54941  5.03132  2.95678  2.09757  4.38547  1.94025  3.72555  3.83350  2.49748  3.38080  4.16207  2.99448  3.48671  2.85126  2.71682  2.45859  2.71690  3.44633  5.56835  4.19818    439 g - - -
          2.68618  4.42225  2.77519  2.73123  3.46354  2.40513  3.72494  3.29354  2.67741  2.69355  4.24690  2.90347  2.73739  3.18146  2.89801  2.37887  2.77519  2.98518  4.58477  3.61503
          0.01791  4.42722  5.14957  0.61958  0.77255  0.57282  0.82996
    201   2.52480  5.10171  2.94136  2.26018  4.42314  2.07729  3.71851  3.87689  2.29388  3.41237  4.18740  2.74161  3.21722  2.83850  2.96769  2.71384  2.34808  3.48766  5.59130  4.21080    440 g - - -
          2.68618  4.42225  2.77519  2.73123  3.46354  2.40513  3.72494  3.29354  2.67741  2.69355  4.24690  2.90347  2.73739  3.18146  2.89801  2.37887  2.77519  2.98518  4.58477  3.61503
          0.01698  4.48015  5.20250  0.61958  0.77255  0.50230  0.92922
    202   2.70678  4.80321  3.17757  2.61813  4.01406  3.27484  2.57011  3.41526  2.60265  2.75134  3.22528  2.73801  3.42093  2.94885  2.46566  2.77229  2.72051  3.00275  5.32511  2.99840    441 r - - -
          2.68618  4.42225  2.77519  2.73123  3.46354  2.40513  3.72494  3.29354  2.67741  2.69355  4.24690  2.90347  2.73739  3.18146  2.89801  2.37887  2.77519  2.98518  4.58477  3.61503
          0.01615  4.52984  5.25218  0.61958  0.77255  0.44441  1.02500
    203   2.55066  5.21363  2.70574  1.74634  4.54660  3.49881  3.69410  4.02457  2.43654  3.51376  4.25891  2.97066  3.02306  2.30431  2.67613  2.49380  2.96258  3.22673  5.65355  4.24884    442 e - - -
          2.68618  4.42225  2.77519  2.73123  3.46354  2.40513  3.72494  3.29354  2.67741  2.69355  4.24690  2.90347  2.73739  3.18146  2.89801  2.37887  2.77519  2.98518  4.58477  3.61503
          0.01551  4.57010  5.29245  0.61958  0.77255  0.48576  0.95510
    204   2.71894  5.05162  2.64341  2.48923  4.32989  3.17624  3.71894  3.77128  2.38436  3.32793  4.11060  2.57753  3.20767  2.84275  2.62360  2.50650  2.54161  3.08098  3.55476  3.10234    443 k - - -
          2.68618  4.42225  2.77519  2.73123  3.46354  2.40513  3.72494  3.29354  2.67741  2.69355  4.24690  2.90347  2.73739  3.18146  2.89801  2.37887  2.77519  2.98518  4.58477  3.61503
          0.01551  4.57010  5.29245  0.61958  0.77255  0.48576  0.95510
    205   2.73741  4.12939  4.57772  3.97247  2.71055  3.89340  4.20784  2.09954  3.78375  2.06583  3.23584  4.01273  4.25623  3.93501  3.83388  3.19999  2.33688  1.98033  3.59661  2.29505    444 v - - -
          2.68618  4.42225  2.77519  2.73123  3.46354  2.40513  3.72494  3.29354  2.67741  2.69355  4.24690  2.90347  2.73739  3.18146  2.89801  2.37887  2.77519  2.98518  4.58477  3.61503
          0.01551  4.57010  5.29245  0.61958  0.77255  0.48576  0.95510
    206   3.51096  6.18410  0.58129  2.09315  5.47178  3.56848  4.24688  5.06887  3.42903  4.53181  5.46008  3.03196  4.26527  3.44023  4.12647  3.33843  3.83560  4.60383  6.64136  5.06777    445 D - - -
          2.68618  4.42225  2.77519  2.73123  3.46354  2.40513  3.72494  3.29354  2.67741  2.69355  4.24690  2.90347  2.73739  3.18146  2.89801  2.37887  2.77519  2.98518  4.58477  3.61503
          0.01551  4.57010  5.29245  0.61958  0.77255  0.48576  0.95510
    207   3.02124  4.38367  4.79939  4.23116  2.42024  4.15360  4.21343  2.70711  4.04348  1.54558  1.86388  4.22053  4.48785  4.14097  4.07323  3.46909  3.24913  2.60212  3.35815  2.24104    446 l - - -
          2.68618  4.42225  2.77519  2.73123  3.46354  2.40513  3.72494  3.29354  2.67741  2.69355  4.24690  2.90347  2.73739  3.18146  2.89801  2.37887  2.77519  2.98518  4.58477  3.61503
          0.01551  4.57010  5.29245  0.61958  0.77255  0.48576  0.95510
    208   1.92276  5.23006  2.68193  2.17476  4.56275  3.32068  3.70444  4.04167  1.99398  3.53033  4.27701  2.97113  3.52459  2.57529  2.94455  2.37019  2.97743  3.61465  5.67019  4.26339    447 a - - -
          2.68618  4.42225  2.77519  2.73123  3.46354  2.40513  3.72494  3.29354  2.67741  2.69355  4.24690  2.90347  2.73739  3.18146  2.89801  2.37887  2.77519  2.98518  4.58477  3.61503
          0.01551  4.57010  5.29245  0.61958  0.77255  0.48576  0.95510
    209   3.11461  5.37864  3.00451  2.70136  4.57331  3.67470  3.25801  4.21436  2.56054  3.71320  4.55758  0.97239  4.16609  3.10306  2.56281  3.09164  3.36064  3.84666  5.73574  4.35640    448 n - - -
          2.68618  4.42225  2.77519  2.73123  3.46354  2.40513  3.72494  3.29354  2.67741  2.69355  4.24690  2.90347  2.73739  3.18146  2.89801  2.37887  2.77519  2.98518  4.58477  3.61503
          0.01551  4.57010  5.29245  0.61958  0.77255  0.48576  0.95510
    210   1.88444  3.04956  3.82073  3.28310  3.77294  3.54755  4.16253  3.12130  3.22653  2.85116  3.06868  3.57659  4.07575  3.51375  3.54830  1.78270  2.01994  2.85077  5.21862  4.00031    449 s - - -
          2.68618  4.42225  2.77519  2.73123  3.46354  2.40513  3.72494  3.29354  2.67741  2.69355  4.24690  2.90347  2.73739  3.18146  2.89801  2.37887  2.77519  2.98518  4.58477  3.61503
          0.01551  4.57010  5.29245  0.61958  0.77255  0.48576  0.95510
    211   3.10897  5.44689  2.81993  2.75951  4.87560  3.76263  3.81993  4.27755  1.11552  3.70679  4.51577  3.24420  4.15342  2.93612  1.75597  3.07145  3.30456  3.89539  5.76466  4.49604    450 k - - -
          2.68618  4.42225  2.77519  2.73123  3.46354  2.40513  3.72494  3.29354  2.67741  2.69355  4.24690  2.90347  2.73739  3.18146  2.89801  2.37887  2.77519  2.98518  4.58477  3.61503
          0.01551  4.57010  5.29245  0.61958  0.77255  0.48576  0.95510
    212   2.18249  2.97725  4.36919  3.78577  2.81407  3.87325  4.17219  2.61773  3.64163  2.38507  3.32760  3.92018  4.25180  3.83451  3.77359  3.17547  3.00119  2.20408  4.75629  1.66846    451 y - - -
          2.68618  4.42225  2.77519  2.73123  3.46354  2.40513  3.72494  3.29354  2.67741  2.69355  4.24690  2.90347  2.73739  3.18146  2.89801  2.37887  2.77519  2.98518  4.58477  3.61503
          0.01551  4.57010  5.29245  0.61958  0.77255  0.48576  0.95510
    213   3.05793  4.40220  4.93784  4.34521  2.94866  4.28657  4.63538  1.59598  4.17378  1.69463  2.03137  4.41380  4.59631  4.29501  4.21922  3.61000  2.79479  1.91506  5.07823  3.93489    452 i - - -
          2.68618  4.42225  2.77519  2.73123  3.46354  2.40513  3.72494  3.29354  2.67741  2.69355  4.24690  2.90347  2.73739  3.18146  2.89801  2.37887  2.77519  2.98518  4.58477  3.61503
          0.01551  4.57010  5.29245  0.61958  0.77255  0.48576  0.95510
    214   3.49031  4.75452  5.42894  4.86116  2.75722  4.84543  5.21447  1.54119  4.72169  1.06369  3.23361  4.98417  5.03619  4.75673  4.74414  4.20655  3.71658  1.72768  5.45710  4.37732    453 l - - -
          2.68618  4.42225  2.77519  2.73123  3.46354  2.40513  3.72494  3.29354  2.67741  2.69355  4.24690  2.90347  2.73739  3.18146  2.89801  2.37887  2.77519  2.98518  4.58477  3.61503
          0.01551  4.57010  5.29245  0.61958  0.77255  0.48576  0.95510
    215   2.74789  4.17431  4.40401  3.80890  3.00678  3.88458  4.20223  2.33644  3.65716  1.49116  2.59925  3.27060  4.24812  3.84408  3.77389  2.81184  2.98015  1.99139  4.79597  3.61298    454 l - - -
          2.68618  4.42225  2.77519  2.73123  3.46354  2.40513  3.72494  3.29354  2.67741  2.69355  4.24690  2.90347  2.73739  3.18146  2.89801  2.37887  2.77519  2.98518  4.58477  3.61503
          0.01551  4.57010  5.29245  0.61958  0.77255  0.48576  0.95510
    216   2.52310  3.33450  4.66380  4.05236  1.97984  3.91111  4.24236  2.26182  3.84799  1.93879  2.91590  4.05912  4.27156  3.98479  3.87116  3.22147  2.97482  1.93862  3.58973  3.56740    455 v - - -
          2.68618  4.42225  2.77519  2.73123  3.46354  2.40513  3.72494  3.29354  2.67741  2.69355  4.24690  2.90347  2.73739  3.18146  2.89801  2.37887  2.77519  2.98518  4.58477  3.61503
          0.01551  4.57010  5.29245  0.61958  0.77255  0.48576  0.95510
    217   2.44938  4.68238  3.94239  3.89571  5.12030  0.45758  5.02729  4.59500  4.14829  4.30712  5.16250  3.93960  4.22076  4.37610  4.36506  2.96060  3.32117  3.90577  6.38158  5.28181    456 G - - -
          2.68618  4.42225  2.77519  2.73123  3.46354  2.40513  3.72494  3.29354  2.67741  2.69355  4.24690  2.90347  2.73739  3.18146  2.89801  2.37887  2.77519  2.98518  4.58477  3.61503
          0.01551  4.57010  5.29245  0.61958  0.77255  0.48576  0.95510
    218   2.53363  3.74777  2.94833  2.59247  4.14192  3.55155  3.77454  3.10319  2.57786  3.16545  3.98301  2.92524  3.94969  2.93086  2.02362  1.90019  2.95605  3.23392  5.41624  4.08881    457 s - - -
          2.68618  4.42225  2.77519  2.73123  3.46354  2.40513  3.72494  3.29354  2.67741  2.69355  4.24690  2.90347  2.73739  3.18146  2.89801  2.37887  2.77519  2.98518  4.58477  3.61503
          0.01551  4.57010  5.29245  0.61958  0.77255  0.48576  0.95510
    219   3.02089  5.52826  2.25646  2.42079  4.83235  2.93273  2.05656  4.34677  2.79735  3.84122  4.63672  1.44251  4.05171  3.05620  3.33114  2.94955  3.28279  3.92153  5.98638  4.53246    458 n - - -
          2.68618  4.42225  2.77519  2.73123  3.46354  2.40513  3.72494  3.29354  2.67741  2.69355  4.24690  2.90347  2.73739  3.18146  2.89801  2.37887  2.77519  2.98518  4.58477  3.61503
          0.01551  4.57010  5.29245  0.61958  0.77255  0.48576  0.95510
    220   2.72574  4.23534  4.07276  2.70613  2.98435  3.80939  4.10366  1.83875  3.38759  2.04080  2.81982  3.74367  3.40303  3.62620  3.16476  3.08826  2.95770  2.23137  4.84430  3.64759    459 i - - -
          2.68618  4.42225  2.77519  2.73123  3.46354  2.40513  3.72494  3.29354  2.67741  2.69355  4.24690  2.90347  2.73739  3.18146  2.89801  2.37887  2.77519  2.98518  4.58477  3.61503
          0.01551  4.57010  5.29245  0.61958  0.77255  0.48576  0.95510
    221   2.21635  4.43997  3.75708  3.25175  3.84159  2.00233  4.17279  3.18707  3.20899  1.65646  3.80201  3.55637  4.07436  3.50558  3.53858  2.66960  2.30814  2.90686  5.27855  4.05601    460 l - - -
          2.68618  4.42225  2.77519  2.73123  3.46354  2.40513  3.72494  3.29354  2.67741  2.69355  4.24690  2.90347  2.73739  3.18146  2.89801  2.37887  2.77519  2.98518  4.58477  3.61503
          0.01551  4.57010  5.29245  0.61958  0.77255  0.48576  0.95510
    222   2.51203  5.03492  3.01775  1.42235  4.33642  2.65278  3.78663  3.77404  2.57791  3.34834  4.14701  3.06285  3.95377  2.92518  3.04877  2.52478  3.00520  3.41640  3.82269  4.20214    461 e - - -
          2.68618  4.42225  2.77519  2.73123  3.46354  2.40513  3.72494  3.29354  2.67741  2.69355  4.24690  2.90347  2.73739  3.18146  2.89801  2.37887  2.77519  2.98518  4.58477  3.61503
          0.01551  4.57010  5.29245  0.61958  0.77255  0.48576  0.95510
    223   1.80360  4.73876  3.35215  2.90737  4.53498  3.38857  4.10638  3.97196  2.95057  3.57745  4.37227  1.88671  3.98611  3.27609  3.38391  1.73200  2.29228  3.50257  5.78984  4.48530    462 s - - -
          2.68618  4.42225  2.77519  2.73123  3.46354  2.40513  3.72494  3.29354  2.67741  2.69355  4.24690  2.90347  2.73739  3.18146  2.89801  2.37887  2.77519  2.98518  4.58477  3.61503
          0.06593  4.57010  2.92909  0.61958  0.77255  0.48576  0.95510
    224   2.70827  4.22746  4.02543  3.44647  3.33475  3.78460  3.35001  2.03492  3.34075  1.70158  3.33999  3.14954  4.15726  3.58966  3.56620  2.72769  2.94099  2.08118  4.83586  3.63488    463 l - - -
          2.68622  4.42229  2.77523  2.73127  3.46357  2.40516  3.72498  3.29358  2.67744  2.69358  4.24693  2.90327  2.73743  3.18150  2.89781  2.37890  2.77503  2.98522  4.58481  3.61507
          0.12173  2.21342  5.24282  0.49150  0.94599  0.43601  1.04019
    225   2.50493  4.84393  3.17709  2.61753  3.49024  3.57259  2.04333  3.12422  2.59665  3.09207  3.40819  2.81807  3.96088  2.41439  2.75125  2.78144  2.95468  3.16433  5.35927  4.04286    466 h - - -
          2.68618  4.42225  2.77519  2.73123  3.46354  2.40513  3.72494  3.29354  2.67741  2.69355  4.24690  2.90347  2.73739  3.18146  2.89801  2.37887  2.77519  2.98518  4.58477  3.61503
          0.01551  4.57010  5.29245  0.61958  0.77255  0.48576  0.95510
    226   2.76518  4.29598  4.07157  3.50384  3.44769  3.18921  4.17612  2.37285  3.40729  2.31646  3.43447  3.28759  4.22443  3.66406  3.64640  3.12447  2.51278  1.30318  4.96108  3.75827    467 v - - -
          2.68618  4.42225  2.77519  2.73123  3.46354  2.40513  3.72494  3.29354  2.67741  2.69355  4.24690  2.90347  2.73739  3.18146  2.89801  2.37887  2.77519  2.98518  4.58477  3.61503
          0.01551  4.57010  5.29245  0.61958  0.77255  0.48576  0.95510
    227   2.75975  5.09505  3.05920  2.53987  4.47386  2.86345  3.77326  3.92212  2.50420  3.45668  4.23468  3.06279  2.27515  2.61234  2.36666  1.87937  3.00859  3.52730  5.62913  4.26627    468 s - - -
          2.68618  4.42225  2.77519  2.73123  3.46354  2.40513  3.72494  3.29354  2.67741  2.69355  4.24690  2.90347  2.73739  3.18146  2.89801  2.37887  2.77519  2.98518  4.58477  3.61503
          0.01551  4.57010  5.29245  0.61958  0.77255  0.48576  0.95510
    228   2.79287  5.29806  2.42032  1.64054  4.63099  3.50381  2.44096  4.11571  2.49755  3.59720  4.34698  2.68078  3.92908  2.84215  2.69517  2.74853  2.72743  3.68326  5.73276  4.31674    469 e - - -
          2.68618  4.42225  2.77519  2.73123  3.46354  2.40513  3.72494  3.29354  2.67741  2.69355  4.24690  2.90347  2.73739  3.18146  2.89801  2.37887  2.77519  2.98518  4.58477  3.61503
          0.01551  4.57010  5.29245  0.61958  0.77255  0.48576  0.95510
    229   1.84317  4.26605  4.02539  3.44678  3.01176  3.81365  4.10823  2.44020  2.93011  2.20165  3.37812  3.72352  4.18539  3.60296  3.59206  3.08982  2.32221  2.00549  4.88602  3.68471    470 a - - -
          2.68618  4.42225  2.77519  2.73123  3.46354  2.40513  3.72494  3.29354  2.67741  2.69355  4.24690  2.90347  2.73739  3.18146  2.89801  2.37887  2.77519  2.98518  4.58477  3.61503
          0.01551  4.57010  5.29245  0.61958  0.77255  0.48576  0.95510
    230   2.72641  4.79710  3.21744  2.45178  4.00334  3.58735  3.79609  3.00855  2.23318  2.81752  2.93326  3.15551  3.97427  2.70778  2.15377  2.79981  2.95697  2.80012  5.32157  3.23000    471 r - - -
          2.68618  4.42225  2.77519  2.73123  3.46354  2.40513  3.72494  3.29354  2.67741  2.69355  4.24690  2.90347  2.73739  3.18146  2.89801  2.37887  2.77519  2.98518  4.58477  3.61503
          0.01551  4.57010  5.29245  0.61958  0.77255  0.48576  0.95510
    231   2.51500  5.21330  2.18192  2.21604  3.64470  3.18143  3.09268  4.02723  2.43021  3.51404  4.25714  2.54223  3.89335  2.65378  2.41026  2.62271  2.95718  3.59841  5.65182  4.24613    472 d - - -
          2.68618  4.42225  2.77519  2.73123  3.46354  2.40513  3.72494  3.29354  2.67741  2.69355  4.24690  2.90347  2.73739  3.18146  2.89801  2.37887  2.77519  2.98518  4.58477  3.61503
          0.01551  4.57010  5.29245  0.61958  0.77255  0.48576  0.95510
    232   2.59915  4.14245  4.48971  3.88946  1.96241  3.87890  4.18490  2.38553  3.14654  1.80368  3.25108  3.96800  4.24315  3.88386  3.79616  3.18130  2.96670  2.23658  3.78526  2.74289    473 l - - -
          2.68618  4.42225  2.77519  2.73123  3.46354  2.40513  3.72494  3.29354  2.67741  2.69355  4.24690  2.90347  2.73739  3.18146  2.89801  2.37887  2.77519  2.98518  4.58477  3.61503
          0.01551  4.57010  5.29245  0.61958  0.77255  0.48576  0.95510
    233   2.55592  4.13550  4.46388  3.86321  2.90154  3.86822  3.37944  1.91347  3.69511  1.95989  2.67196  3.95363  4.23354  3.86792  3.78235  2.90277  2.79154  1.88794  4.75620  3.57453    474 v - - -
          2.68618  4.42225  2.77519  2.73123  3.46354  2.40513  3.72494  3.29354  2.67741  2.69355  4.24690  2.90347  2.73739  3.18146  2.89801  2.37887  2.77519  2.98518  4.58477  3.61503
          0.01551  4.57010  5.29245  0.61958  0.77255  0.48576  0.95510
    234   2.74864  5.24995  2.63417  1.83710  4.58759  2.90250  3.70366  4.07080  1.90947  3.10211  4.29452  2.76083  3.90464  2.57902  2.94238  2.52798  2.98153  3.63698  5.68493  4.27410    475 e - - -
          2.68618  4.42225  2.77519  2.73123  3.46354  2.40513  3.72494  3.29354  2.67741  2.69355  4.24690  2.90347  2.73739  3.18146  2.89801  2.37887  2.77519  2.98518  4.58477  3.61503
          0.01551  4.57010  5.29245  0.61958  0.77255  0.48576  0.95510
    235   2.20863  5.07361  2.75155  2.48768  4.36945  2.06086  3.72562  3.81484  2.31447  3.36373  3.55953  3.02204  3.91783  2.84717  2.74042  2.35531  2.96059  3.44061  5.55461  4.18423    476 g - - -
          2.68603  4.42229  2.77523  2.73127  3.46358  2.40516  3.72498  3.29358  2.67744  2.69340  4.24606  2.90350  2.73743  3.18150  2.89804  2.37890  2.77523  2.98522  4.58481  3.61507
          0.17068  1.88469  5.29245  0.22218  1.61329  0.48576  0.95510
    236   2.74771  4.24812  4.11867  3.53407  3.34559  3.83624  4.13087  1.85194  3.40623  1.75187  3.34222  3.77874  3.49490  3.18738  3.08234  3.11876  2.97960  1.99693  4.86138  3.66744    478 l - - -
          2.68618  4.42225  2.77519  2.73123  3.46354  2.40513  3.72494  3.29354  2.67741  2.69355  4.24690  2.90347  2.73739  3.18146  2.89801  2.37887  2.77519  2.98518  4.58477  3.61503
          0.01551  4.57010  5.29245  0.61958  0.77255  0.48576  0.95510
    237   2.21870  5.27041  2.63477  1.92759  4.60524  2.94819  3.71921  4.08964  2.32464  3.57176  4.31772  2.50775  3.91449  2.67101  2.97513  2.18879  3.00184  3.65632  5.70747  4.29291    479 e - - -
          2.68618  4.42225  2.77519  2.73123  3.46354  2.40513  3.72494  3.29354  2.67741  2.69355  4.24690  2.90347  2.73739  3.18146  2.89801  2.37887  2.77519  2.98518  4.58477  3.61503
          0.01551  4.57010  5.29245  0.61958  0.77255  0.48576  0.95510
    238   2.76642  5.25612  2.68208  2.43838  4.59852  3.13833  3.70921  4.07619  2.14412  3.55505  4.30210  2.17693  3.91851  2.60661  1.94238  2.54612  2.99723  3.64631  5.68482  4.28369    480 r - - -
          2.68618  4.42225  2.77519  2.73123  3.46354  2.40513  3.72494  3.29354  2.67741  2.69355  4.24690  2.90347  2.73739  3.18146  2.89801  2.37887  2.77519  2.98518  4.58477  3.61503
          0.01551  4.57010  5.29245  0.61958  0.77255  0.48576  0.95510
    239   2.90323  5.10527  2.93648  2.70181  4.74995  1.08187  4.06658  4.20532  2.37232  3.76207  4.57978  2.69421  4.08159  3.23123  3.28500  2.57883  3.23817  3.76256  5.93726  4.59079    481 g - - -
          2.68618  4.42225  2.77519  2.73123  3.46354  2.40513  3.72494  3.29354  2.67741  2.69355  4.24690  2.90347  2.73739  3.18146  2.89801  2.37887  2.77519  2.98518  4.58477  3.61503
          0.01551  4.57010  5.29245  0.61958  0.77255  0.48576  0.95510
    240   1.36580  3.74576  3.78495  3.23658  3.66647  2.58472  4.10221  3.01287  3.17929  2.74530  3.63957  3.55806  4.08808  3.46661  3.49988  2.91512  2.62596  2.48265  5.12095  3.27890    482 a - - -
          2.68618  4.42225  2.77519  2.73123  3.46354  2.40513  3.72494  3.29354  2.67741  2.69355  4.24690  2.90347  2.73739  3.18146  2.89801  2.37887  2.77519  2.98518  4.58477  3.61503
          0.06455  4.57010  2.95363  0.61958  0.77255  0.48576  0.95510
    241   3.12245  5.36905  3.32439  2.80667  4.75411  3.76053  3.15257  4.19111  0.91146  3.65037  4.48287  3.27598  3.20663  2.97305  2.53869  3.10355  3.32546  3.83260  5.71005  4.44698    483 k - - -
          2.68618  4.42225  2.77519  2.73123  3.46354  2.40513  3.72494  3.29354  2.67741  2.69355  4.24690  2.90347  2.73739  3.18146  2.89801  2.37887  2.77519  2.98518  4.58477  3.61503
          0.01628  4.52183  5.24418  0.61958  0.77255  0.43720  1.03801
    242   3.22113  3.34085  5.12357  4.54091  3.40761  4.49559  4.86238  1.82225  4.38027  1.00394  2.84133  4.62771  4.77032  4.48112  4.42275  3.83185  3.45214  1.96066  5.24717  4.12672    484 l - - -
          2.68618  4.42225  2.77519  2.73123  3.46354  2.40513  3.72494  3.29354  2.67741  2.69355  4.24690  2.90347  2.73739  3.18146  2.89801  2.37887  2.77519  2.98518  4.58477  3.61503
          0.01551  4.57010  5.29245  0.61958  0.77255  0.48576  0.95510
    243   3.41631  4.65890  5.40330  4.92485  4.04930  4.92042  5.62376  1.19457  4.84280  2.55203  3.81238  5.07627  5.20289  5.10488  5.01288  4.33324  3.22089  0.86987  6.05208  4.83123    485 v - - -
          2.68618  4.42225  2.77519  2.73123  3.46354  2.40513  3.72494  3.29354  2.67741  2.69355  4.24690  2.90347  2.73739  3.18146  2.89801  2.37887  2.77519  2.98518  4.58477  3.61503
          0.01551  4.57010  5.29245  0.61958  0.77255  0.48576  0.95510
    244   2.86319  4.36343  4.27065  3.73375  3.34987  3.92545  4.26747  2.58760  3.60204  2.50695  3.50321  3.93566  4.33685  3.85577  3.79898  3.24588  2.42672  1.44243  4.92168  1.81821    486 v - - -
          2.68618  4.42225  2.77519  2.73123  3.46354  2.40513  3.72494  3.29354  2.67741  2.69355  4.24690  2.90347  2.73739  3.18146  2.89801  2.37887  2.77519  2.98518  4.58477  3.61503
          0.01551  4.57010  5.29245  0.61958  0.77255  0.48576  0.95510
    245   2.53699  4.43867  4.91995  4.35408  2.66178  4.37641  4.77482  1.99301  4.21574  2.13424  3.46637  4.47224  4.69690  4.39587  4.32245  3.70871  3.34287  0.99518  5.27671  4.09034    487 v - - -
          2.68618  4.42225  2.77519  2.73123  3.46354  2.40513  3.72494  3.29354  2.67741  2.69355  4.24690  2.90347  2.73739  3.18146  2.89801  2.37887  2.77519  2.98518  4.58477  3.61503
          0.01551  4.57010  5.29245  0.61958  0.77255  0.48576  0.95510
    246   3.92314  5.99218  0.28777  3.05313  5.50697  3.91293  4.76762  5.29510  4.00912  4.78295  5.82573  3.62796  4.61147  4.04058  4.58062  3.83948  4.28999  4.87204  6.50708  5.32970    488 D - - -
          2.68618  4.42225  2.77519  2.73123  3.46354  2.40513  3.72494  3.29354  2.67741  2.69355  4.24690  2.90347  2.73739  3.18146  2.89801  2.37887  2.77519  2.98518  4.58477  3.61503
          0.01551  4.57010  5.29245  0.61958  0.77255  0.48576  0.95510
    247   2.84210  4.66546  4.08385  3.81416  4.35623  3.57175  4.75352  3.44073  3.75675  3.30958  4.38428  3.94602  0.73095  4.10625  3.99918  3.06654  3.30513  2.22536  5.86448  4.63609    489 p - - -
          2.68618  4.42225  2.77519  2.73123  3.46354  2.40513  3.72494  3.29354  2.67741  2.69355  4.24690  2.90347  2.73739  3.18146  2.89801  2.37887  2.77519  2.98518  4.58477  3.61503
          0.01551  4.57010  5.29245  0.61958  0.77255  0.48576  0.95510
    248   3.41261  5.44830  3.77350  3.23003  4.96024  3.94749  4.03647  4.43480  2.30308  3.86276  4.75648  2.81540  4.39676  3.19196  0.66697  3.42986  3.62933  4.08738  5.82038  4.64617    490 R - - -
          2.68618  4.42225  2.77519  2.73123  3.46354  2.40513  3.72494  3.29354  2.67741  2.69355  4.24690  2.90347  2.73739  3.18146  2.89801  2.37887  2.77519  2.98518  4.58477  3.61503
          0.01551  4.57010  5.29245  0.61958  0.77255  0.48576  0.95510
    249   2.91410  4.37831  4.29793  3.73574  1.81918  3.97711  4.03066  2.83788  3.60100  2.00087  3.49120  3.90216  4.33827  3.21708  2.74834  3.26773  3.14407  2.65061  3.55395  2.05747    491 f - - -
          2.68618  4.42225  2.77519  2.73123  3.46354  2.40513  3.72494  3.29354  2.67741  2.69355  4.24690  2.90347  2.73739  3.18146  2.89801  2.37887  2.77519  2.98518  4.58477  3.61503
          0.01551  4.57010  5.29245  0.61958  0.77255  0.48576  0.95510
    250   2.56638  3.18862  3.83337  3.37451  4.39126  3.34421  4.38564  3.79286  3.34095  3.47544  4.30745  2.96768  4.02492  3.64472  3.68665  1.02934  1.99164  3.34108  5.74965  4.52448    492 s - - -
          2.68618  4.42225  2.77519  2.73123  3.46354  2.40513  3.72494  3.29354  2.67741  2.69355  4.24690  2.90347  2.73739  3.18146  2.89801  2.37887  2.77519  2.98518  4.58477  3.61503
          0.01551  4.57010  5.29245  0.61958  0.77255  0.48576  0.95510
    251   2.11704  4.85913  3.15871  2.06491  4.08070  3.56492  3.12075  3.16473  2.42894  3.10991  3.93498  3.11264  3.34417  2.93779  3.04518  2.77217  2.95134  2.61106  5.37349  3.09035    493 e - - -
          2.68618  4.42225  2.77519  2.73123  3.46354  2.40513  3.72494  3.29354  2.67741  2.69355  4.24690  2.90347  2.73739  3.18146  2.89801  2.37887  2.77519  2.98518  4.58477  3.61503
          0.01551  4.57010  5.29245  0.61958  0.77255  0.48576  0.95510
    252   2.10870  4.50949  3.61553  3.08379  3.89474  3.53202  4.07945  2.53510  3.04935  2.96071  3.83437  3.44954  3.39492  3.36037  3.42005  2.09623  1.61677  2.95684  5.30429  4.06209    494 t - - -
          2.68618  4.42225  2.77519  2.73123  3.46354  2.40513  3.72494  3.29354  2.67741  2.69355  4.24690  2.90347  2.73739  3.18146  2.89801  2.37887  2.77519  2.98518  4.58477  3.61503
          0.01551  4.57010  5.29245  0.61958  0.77255  0.48576  0.95510
    253   0.35324  4.71044  4.34618  4.23391  4.92232  3.50702  5.14348  4.17412  4.27387  4.01394  4.99985  4.15239  4.31270  4.54857  4.43069  3.07283  3.39993  3.68653  6.26080  5.17277    495 A - - -
          2.68618  4.42225  2.77519  2.73123  3.46354  2.40513  3.72494  3.29354  2.67741  2.69355  4.24690  2.90347  2.73739  3.18146  2.89801  2.37887  2.77519  2.98518  4.58477  3.61503
          0.01551  4.57010  5.29245  0.61958  0.77255  0.48576  0.95510
    254   1.36487  4.65280  3.44379  2.93337  4.21715  2.80927  4.05142  3.32053  2.92718  3.27098  4.10216  2.84528  3.99460  3.25448  3.34344  1.92282  2.98299  3.03484  5.54470  4.26581    496 a - - -
          2.68618  4.42225  2.77519  2.73123  3.46354  2.40513  3.72494  3.29354  2.67741  2.69355  4.24690  2.90347  2.73739  3.18146  2.89801  2.37887  2.77519  2.98518  4.58477  3.61503
          0.01551  4.57010  5.29245  0.61958  0.77255  0.48576  0.95510
    255   2.61629  5.26286  3.28026  2.68138  4.62221  3.68654  3.77211  4.03460  1.17580  3.00003  4.32425  2.94734  4.06402  2.62606  2.42531  2.93216  3.15431  3.66668  5.64503  4.34633    497 k - - -
          2.68618  4.42225  2.77519  2.73123  3.46354  2.40513  3.72494  3.29354  2.67741  2.69355  4.24690  2.90347  2.73739  3.18146  2.89801  2.37887  2.77519  2.98518  4.58477  3.61503
          0.01551  4.57010  5.29245  0.61958  0.77255  0.48576  0.95510
    256   0.79890  4.44001  4.13990  3.79868  4.62531  3.27978  4.71940  3.95100  3.77126  3.71899  4.56096  3.79485  4.05249  4.03361  4.03371  1.70495  3.03819  2.97004  6.00885  4.83027    498 a - - -
          2.68618  4.42225  2.77519  2.73123  3.46354  2.40513  3.72494  3.29354  2.67741  2.69355  4.24690  2.90347  2.73739  3.18146  2.89801  2.37887  2.77519  2.98518  4.58477  3.61503
          0.01551  4.57010  5.29245  0.61958  0.77255  0.48576  0.95510
    257   2.53346  5.11866  1.65441  2.49186  4.36525  3.53026  2.60739  3.84112  2.56928  3.39888  4.19214  3.03114  3.95454  2.90663  3.05292  2.78029  2.72010  3.47693  5.58207  3.06859    499 d - - -
          2.68618  4.42225  2.77519  2.73123  3.46354  2.40513  3.72494  3.29354  2.67741  2.69355  4.24690  2.90347  2.73739  3.18146  2.89801  2.37887  2.77519  2.98518  4.58477  3.61503
          0.01551  4.57010  5.29245  0.61958  0.77255  0.48576  0.95510
    258   2.73592  5.00582  3.09750  1.99375  4.26908  3.54829  3.73841  2.71763  1.91955  3.02429  3.41732  3.06106  3.93762  2.66365  2.60387  2.75039  2.96541  3.19525  5.48743  4.14057    500 k - - -
          2.68618  4.42225  2.77519  2.73123  3.46354  2.40513  3.72494  3.29354  2.67741  2.69355  4.24690  2.90347  2.73739  3.18146  2.89801  2.37887  2.77519  2.98518  4.58477  3.61503
          0.01551  4.57010  5.29245  0.61958  0.77255  0.48576  0.95510
    259   4.40143  5.45063  5.32435  5.13984  1.79185  5.00140  2.90954  4.09964  4.93786  3.34822  4.64137  4.57881  5.27086  4.71252  4.83051  4.38172  4.60104  4.00818  0.90171  1.62284    501 w - - -
          2.68618  4.42225  2.77519  2.73123  3.46354  2.40513  3.72494  3.29354  2.67741  2.69355  4.24690  2.90347  2.73739  3.18146  2.89801  2.37887  2.77519  2.98518  4.58477  3.61503
          0.01551  4.57010  5.29245  0.61958  0.77255  0.48576  0.95510
    260   2.82520  4.23552  4.51680  3.23030  2.91264  3.97624  4.29173  2.11232  3.76576  1.32134  3.25197  4.04174  4.32770  3.93898  3.86897  3.27854  3.05650  1.99941  4.84990  3.21104    502 l - - -
          2.68618  4.42225  2.77519  2.73123  3.46354  2.40513  3.72494  3.29354  2.67741  2.69355  4.24690  2.90347  2.73739  3.18146  2.89801  2.37887  2.77519  2.98518  4.58477  3.61503
          0.01551  4.57010  5.29245  0.61958  0.77255  0.48576  0.95510
    261   2.57010  4.86898  3.19425  2.63412  4.09758  3.58360  3.78806  3.13492  2.57618  3.11685  3.40953  3.13903  2.02666  2.06525  2.76972  2.79914  2.97530  3.19477  5.38476  4.07215    503 p - - -
          2.68618  4.42225  2.77519  2.73123  3.46354  2.40513  3.72494  3.29354  2.67741  2.69355  4.24690  2.90347  2.73739  3.18146  2.89801  2.37887  2.77519  2.98518  4.58477  3.61503
          0.01551  4.57010  5.29245  0.61958  0.77255  0.48576  0.95510
    262   3.54252  4.75555  5.54460  5.05215  3.87093  5.09370  5.70731  0.77494  4.96608  1.95434  3.62118  5.22784  5.29248  5.15324  5.09957  4.50983  3.79427  1.51664  5.98593  4.82714    504 i - - -
          2.68618  4.42225  2.77519  2.73123  3.46354  2.40513  3.72494  3.29354  2.67741  2.69355  4.24690  2.90347  2.73739  3.18146  2.89801  2.37887  2.77519  2.98518  4.58477  3.61503
          0.01551  4.57010  5.29245  0.61958  0.77255  0.48576  0.95510
    263   3.28737  5.52794  3.64216  2.97073  5.02839  3.91344  3.84543  4.37571  1.17182  3.76309  4.60041  2.37774  4.27028  2.96334  1.52505  3.25309  3.44976  4.01900  5.77350  4.58644    505 k - - -
          2.68618  4.42225  2.77519  2.73123  3.46354  2.40513  3.72494  3.29354  2.67741  2.69355  4.24690  2.90347  2.73739  3.18146  2.89801  2.37887  2.77519  2.98518  4.58477  3.61503
          0.01551  4.57010  5.29245  0.61958  0.77255  0.48576  0.95510
    264   3.92616  5.50646  4.60711  4.57410  5.43223  4.15824  5.53878  5.23007  4.70470  4.74225  5.85287  4.79290  0.17283  5.06412  4.82080  4.12548  4.42433  4.78065  6.36250  5.57670    506 P - - -
          2.68618  4.42225  2.77519  2.73123  3.46354  2.40513  3.72494  3.29354  2.67741  2.69355  4.24690  2.90347  2.73739  3.18146  2.89801  2.37887  2.77519  2.98518  4.58477  3.61503
          0.01551  4.57010  5.29245  0.61958  0.77255  0.48576  0.95510
    265   2.64691  4.58083  3.72028  3.49474  4.59193  0.74012  4.58610  4.05478  3.56678  3.01770  4.61597  3.67336  4.09728  3.88004  3.86214  2.35709  3.13303  3.54131  5.96368  4.70892    507 g - - -
          2.68618  4.42225  2.77519  2.73123  3.46354  2.40513  3.72494  3.29354  2.67741  2.69355  4.24690  2.90347  2.73739  3.18146  2.89801  2.37887  2.77519  2.98518  4.58477  3.61503
          0.01551  4.57010  5.29245  0.61958  0.77255  0.48576  0.95510
    266   2.65925  3.49142  3.58153  2.66919  4.10581  3.47347  4.15877  3.45870  3.08421  3.16867  4.03120  3.46096  4.04658  3.41570  3.45038  2.52378  1.06082  3.12625  5.48605  4.23947    508 t - - -
          2.68618  4.42225  2.77519  2.73123  3.46354  2.40513  3.72494  3.29354  2.67741  2.69355  4.24690  2.90347  2.73739  3.18146  2.89801  2.37887  2.77519  2.98518  4.58477  3.61503
          0.01551  4.57010  5.29245  0.61958  0.77255  0.48576  0.95510
    267   3.92314  5.99218  0.28777  3.05313  5.50697  3.91293  4.76762  5.29510  4.00912  4.78295  5.82573  3.62796  4.61147  4.04058  4.58062  3.83948  4.28999  4.87204  6.50708  5.32970    509 D - - -
          2.68618  4.42225  2.77519  2.73123  3.46354  2.40513  3.72494  3.29354  2.67741  2.69355  4.24690  2.90347  2.73739  3.18146  2.89801  2.37887  2.77519  2.98518  4.58477  3.61503
          0.01551  4.57010  5.29245  0.61958  0.77255  0.48576  0.95510
    268   2.41069  4.39257  3.67706  3.10825  3.52271  2.83076  3.45880  2.88068  3.05189  2.14087  2.83854  3.49007  4.09604  3.34586  3.38330  2.96894  1.91745  2.66237  4.98136  3.29068    510 t - - -
          2.68618  4.42225  2.77519  2.73123  3.46354  2.40513  3.72494  3.29354  2.67741  2.69355  4.24690  2.90347  2.73739  3.18146  2.89801  2.37887  2.77519  2.98518  4.58477  3.61503
          0.01551  4.57010  5.29245  0.61958  0.77255  0.48576  0.95510
    269   0.35324  4.71044  4.34618  4.23391  4.92232  3.50702  5.14348  4.17412  4.27387  4.01394  4.99985  4.15239  4.31270  4.54857  4.43069  3.07283  3.39993  3.68653  6.26080  5.17277    511 A - - -
          2.68618  4.42225  2.77519  2.73123  3.46354  2.40513  3.72494  3.29354  2.67741  2.69355  4.24690  2.90347  2.73739  3.18146  2.89801  2.37887  2.77519  2.98518  4.58477  3.61503
          0.01551  4.57010  5.29245  0.61958  0.77255  0.48576  0.95510
    270   3.23425  4.57517  5.05037  4.45642  1.86437  4.43247  4.67696  2.55813  4.28517  1.08072  2.48678  4.53815  4.69799  4.34701  4.31113  3.75653  3.45549  2.32071  5.02051  3.31182    512 l - - -
          2.68618  4.42225  2.77519  2.73123  3.46354  2.40513  3.72494  3.29354  2.67741  2.69355  4.24690  2.90347  2.73739  3.18146  2.89801  2.37887  2.77519  2.98518  4.58477  3.61503
          0.01551  4.57010  5.29245  0.61958  0.77255  0.48576  0.95510
    271   1.77621  4.27178  4.35831  3.77554  3.36617  3.95556  4.28729  2.27289  3.64939  1.56167  3.05386  3.96596  4.31900  3.86231  3.81574  3.00657  3.06027  2.07756  4.93301  3.74792    513 l - - -
          2.68618  4.42225  2.77519  2.73123  3.46354  2.40513  3.72494  3.29354  2.67741  2.69355  4.24690  2.90347  2.73739  3.18146  2.89801  2.37887  2.77519  2.98518  4.58477  3.61503
          0.01551  4.57010  5.29245  0.61958  0.77255  0.48576  0.95510
    272   3.96008  5.19987  5.64765  5.10428  3.29815  5.25744  5.52724  2.52529  4.88726  0.46341  2.55083  5.36431  5.30083  4.87366  4.89965  4.67869  4.16964  2.79619  5.55092  4.55447    514 L - - -
          2.68618  4.42225  2.77519  2.73123  3.46354  2.40513  3.72494  3.29354  2.67741  2.69355  4.24690  2.90347  2.73739  3.18146  2.89801  2.37887  2.77519  2.98518  4.58477  3.61503
          0.01551  4.57010  5.29245  0.61958  0.77255  0.48576  0.95510
    273   0.66096  4.45284  4.08048  3.87749  4.90317  2.06110  4.86720  4.34196  3.96669  4.03865  4.83390  3.81828  4.04945  4.18508  4.20519  2.47597  3.06205  3.65064  6.24627  5.09642    515 A - - -
          2.68618  4.42225  2.77519  2.73123  3.46354  2.40513  3.72494  3.29354  2.67741  2.69355  4.24690  2.90347  2.73739  3.18146  2.89801  2.37887  2.77519  2.98518  4.58477  3.61503
          0.01551  4.57010  5.29245  0.61958  0.77255  0.48576  0.95510
    274   3.21970  4.55968  5.06100  4.46068  3.23041  4.42815  4.71932  1.83539  4.28144  1.21258  2.18093  4.54706  4.69381  4.35133  4.30620  3.75299  3.44152  2.57157  2.40409  3.95375    516 l - - -
          2.68618  4.42225  2.77519  2.73123  3.46354  2.40513  3.72494  3.29354  2.67741  2.69355  4.24690  2.90347  2.73739  3.18146  2.89801  2.37887  2.77519  2.98518  4.58477  3.61503
          0.01551  4.57010  5.29245  0.61958  0.77255  0.48576  0.95510
    275   2.12989  3.36873  4.31343  3.73360  3.36875  3.88345  4.24052  1.39030  3.60345  2.41551  2.86621  3.23496  4.26675  3.82176  3.76914  3.18535  3.01332  2.33514  4.90125  3.71038    517 i - - -
          2.68618  4.42225  2.77519  2.73123  3.46354  2.40513  3.72494  3.29354  2.67741  2.69355  4.24690  2.90347  2.73739  3.18146  2.89801  2.37887  2.77519  2.98518  4.58477  3.61503
          0.01551  4.57010  5.29245  0.61958  0.77255  0.48576  0.95510
    276   3.05821  5.21281  3.13590  2.76405  3.52219  3.73231  1.80459  3.92602  2.77809  3.43827  4.33529  1.50268  4.17752  3.16688  3.18260  3.05775  3.29831  3.61428  5.01817  2.86471    518 n - - -
          2.68618  4.42225  2.77519  2.73123  3.46354  2.40513  3.72494  3.29354  2.67741  2.69355  4.24690  2.90347  2.73739  3.18146  2.89801  2.37887  2.77519  2.98518  4.58477  3.61503
          0.01551  4.57010  5.29245  0.61958  0.77255  0.48576  0.95510
    277   3.21400  4.62770  4.65207  4.19110  3.07938  4.27425  4.35983  2.56808  4.02158  2.56364  3.70594  4.28685  4.66926  4.24826  4.16366  3.64078  3.47838  0.99012  4.75074  1.79442    519 v - - -
          2.68618  4.42225  2.77519  2.73123  3.46354  2.40513  3.72494  3.29354  2.67741  2.69355  4.24690  2.90347  2.73739  3.18146  2.89801  2.37887  2.77519  2.98518  4.58477  3.61503
          0.01551  4.57010  5.29245  0.61958  0.77255  0.48576  0.95510
    278   3.46673  4.71437  5.43928  4.89544  3.61254  4.89303  5.34833  1.15551  4.77598  1.55547  2.65660  5.02946  5.09943  4.87397  4.83915  4.26727  3.70320  1.50095  5.63216  4.52928    520 i - - -
          2.68618  4.42225  2.77519  2.73123  3.46354  2.40513  3.72494  3.29354  2.67741  2.69355  4.24690  2.90347  2.73739  3.18146  2.89801  2.37887  2.77519  2.98518  4.58477  3.61503
          0.01551  4.57010  5.29245  0.61958  0.77255  0.48576  0.95510
    279   3.46119  4.71365  5.42864  4.87894  3.57623  4.87048  5.30904  1.28878  4.75405  1.44989  2.57564  5.00832  5.07706  4.84099  4.80847  4.24086  3.69578  1.47404  5.58988  4.49344    521 i - - -
          2.68618  4.42225  2.77519  2.73123  3.46354  2.40513  3.72494  3.29354  2.67741  2.69355  4.24690  2.90347  2.73739  3.18146  2.89801  2.37887  2.77519  2.98518  4.58477  3.61503
          0.01551  4.57010  5.29245  0.61958  0.77255  0.48576  0.95510
    280   2.55885  5.21382  2.99676  2.33573  4.55032  3.51400  3.69608  4.02278  2.17359  3.51089  4.25943  2.59716  3.90781  2.05713  2.38494  2.49585  2.43419  3.60043  5.64768  4.25264    522 q - - -
          2.68618  4.42225  2.77519  2.73123  3.46354  2.40513  3.72494  3.29354  2.67741  2.69355  4.24690  2.90347  2.73739  3.18146  2.89801  2.37887  2.77519  2.98518  4.58477  3.61503
          0.01551  4.57010  5.29245  0.61958  0.77255  0.48576  0.95510
    281   2.80681  5.32853  2.30995  1.55007  4.66595  3.50355  2.96883  4.15538  2.43222  3.62895  4.37673  2.49918  3.93456  2.62978  2.74414  2.75784  3.04347  3.71615  5.75873  4.33732    523 e - - -
          2.68618  4.42225  2.77519  2.73123  3.46354  2.40513  3.72494  3.29354  2.67741  2.69355  4.24690  2.90347  2.73739  3.18146  2.89801  2.37887  2.77519  2.98518  4.58477  3.61503
          0.01551  4.57010  5.29245  0.61958  0.77255  0.48576  0.95510
    282   2.61385  5.33694  2.16526  2.13509  4.67049  2.62923  3.27378  4.16100  2.33886  3.63714  4.38660  2.00618  3.93779  2.71654  3.03336  2.76382  3.05218  3.72252  5.77013  4.34510    524 n - - -
          2.68618  4.42225  2.77519  2.73123  3.46354  2.40513  3.72494  3.29354  2.67741  2.69355  4.24690  2.90347  2.73739  3.18146  2.89801  2.37887  2.77519  2.98518  4.58477  3.61503
          0.01551  4.57010  5.29245  0.61958  0.77255  0.48576  0.95510
    283   3.35220  4.91281  4.25319  3.79191  3.63720  4.23294  4.51252  2.89763  2.63345  0.67864  3.56930  4.10837  4.62499  3.86330  3.46515  3.66359  3.59730  2.89928  5.37913  4.17477    525 L - - -
          2.68618  4.42225  2.77519  2.73123  3.46354  2.40513  3.72494  3.29354  2.67741  2.69355  4.24690  2.90347  2.73739  3.18146  2.89801  2.37887  2.77519  2.98518  4.58477  3.61503
          0.01551  4.57010  5.29245  0.61958  0.77255  0.48576  0.95510
    284   2.44441  4.24263  4.50268  3.92171  2.73543  3.95580  4.13637  2.32414  3.75985  2.38278  3.34356  4.00060  4.31614  3.92207  3.85359  3.25854  3.06482  2.26231  3.48600  1.48405    526 y - - -
          2.68618  4.42225  2.77519  2.73123  3.46354  2.40513  3.72494  3.29354  2.67741  2.69355  4.24690  2.90347  2.73739  3.18146  2.89801  2.37887  2.77519  2.98518  4.58477  3.61503
          0.01551  4.57010  5.29245  0.61958  0.77255  0.48576  0.95510
    285   3.25572  5.83929  1.00031  2.40682  5.21037  3.51372  4.10771  4.76636  3.16093  4.24047  5.08830  1.73323  4.15794  3.27574  3.78440  2.61455  3.56482  4.29615  6.38552  4.84891    527 d - - -
          2.68618  4.42225  2.77519  2.73123  3.46354  2.40513  3.72494  3.29354  2.67741  2.69355  4.24690  2.90347  2.73739  3.18146  2.89801  2.37887  2.77519  2.98518  4.58477  3.61503
          0.01551  4.57010  5.29245  0.61958  0.77255  0.48576  0.95510
    286   2.45384  5.07898  3.05683  2.26466  3.85926  3.53246  3.09682  3.80878  1.89622  3.15331  3.32093  3.02914  3.92289  2.84035  2.15770  2.73060  2.96394  3.43855  5.54442  4.17938    528 k - - -
          2.68618  4.42225  2.77519  2.73123  3.46354  2.40513  3.72494  3.29354  2.67741  2.69355  4.24690  2.90347  2.73739  3.18146  2.89801  2.37887  2.77519  2.98518  4.58477  3.61503
          0.01551  4.57010  5.29245  0.61958  0.77255  0.48576  0.95510
    287   3.16411  5.80081  1.27763  1.53587  5.09846  3.52004  3.99198  4.62940  2.42298  4.08548  4.89405  2.42427  4.10295  3.13648  3.52558  3.04957  3.43579  4.17313  6.22326  4.71436    529 d - - -
          2.68603  4.42229  2.77523  2.73127  3.46318  2.40516  3.72498  3.29358  2.67744  2.69358  4.24693  2.90350  2.73743  3.18150  2.89804  2.37890  2.77503  2.98522  4.58481  3.61507
          0.06394  2.86624  5.29245  0.86190  0.54881  0.48576  0.95510
    288   4.42638  5.47505  5.34049  5.19431  0.49739  5.01433  3.82776  3.96906  4.99555  3.16486  4.52392  4.63193  5.29468  4.76578  4.87392  4.42959  4.63911  3.94395  3.91619  1.79286    533 F - - -
          2.68618  4.42225  2.77519  2.73123  3.46354  2.40513  3.72494  3.29354  2.67741  2.69355  4.24690  2.90347  2.73739  3.18146  2.89801  2.37887  2.77519  2.98518  4.58477  3.61503
          0.01551  4.57010  5.29245  0.61958  0.77255  0.48576  0.95510
    289   3.50206  4.72027  5.52251  5.06769  4.06793  5.06213  5.82514  1.35327  4.99617  2.49874  3.81134  5.23087  5.31600  5.26214  5.17121  4.50137  3.77010  0.71262  6.17470  4.94884    534 v - - -
          2.68637  4.42281  2.77473  2.73160  3.46289  2.40527  3.72551  3.29410  2.67666  2.69315  4.24746  2.90333  2.73776  3.18141  2.89811  2.37929  2.77453  2.98524  4.58533  3.61511
          0.17136  1.88092  5.29245  2.40015  0.09508  0.48576  0.95510
    290   2.04970  5.33337  2.21335  1.78227  4.66364  3.50223  3.75805  4.15169  2.53811  3.63297  4.38589  2.40065  3.94218  2.70848  2.91780  2.60099  3.05847  3.71759  5.77028  4.34680    563 e - - -
          2.68618  4.42225  2.77519  2.73123  3.46354  2.40513  3.72494  3.29354  2.67741  2.69355  4.24690  2.90347  2.73739  3.18146  2.89801  2.37887  2.77519  2.98518  4.58477  3.61503
          0.01551  4.57010  5.29245  0.61958  0.77255  0.48576  0.95510
    291   2.61843  5.39999  2.37147  2.00354  4.73199  3.51231  3.79121  4.22286  1.48868  3.69743  4.45652  2.35726  3.97099  2.90400  3.07845  2.81648  3.11501  3.78596  5.83007  4.40167    564 k - - -
          2.68618  4.42225  2.77519  2.73123  3.46354  2.40513  3.72494  3.29354  2.67741  2.69355  4.24690  2.90347  2.73739  3.18146  2.89801  2.37887  2.77519  2.98518  4.58477  3.61503
          0.01551  4.57010  5.29245  0.61958  0.77255  0.48576  0.95510
    292   2.73361  4.46821  3.58386  2.70853  3.13519  3.70401  2.98155  2.97152  2.97271  2.45392  3.57104  3.01536  4.08327  2.98451  3.33137  2.94716  2.96514  2.50952  3.71708  2.02496    565 y - - -
          2.68618  4.42225  2.77519  2.73123  3.46354  2.40513  3.72494  3.29354  2.67741  2.69355  4.24690  2.90347  2.73739  3.18146  2.89801  2.37887  2.77519  2.98518  4.58477  3.61503
          0.01551  4.57010  5.29245  0.61958  0.77255  0.48576  0.95510
    293   2.39548  1.92878  3.86783  3.33694  3.76830  3.17329  4.19137  3.12747  3.27860  2.85175  3.73986  2.99305  4.07870  3.55849  3.58750  2.53052  1.98556  2.30031  5.21813  4.00498    566 c - - -
          2.68618  4.42225  2.77519  2.73123  3.46354  2.40513  3.72494  3.29354  2.67741  2.69355  4.24690  2.90347  2.73739  3.18146  2.89801  2.37887  2.77519  2.98518  4.58477  3.61503
          0.01551  4.57010  5.29245  0.61958  0.77255  0.48576  0.95510
    294   2.31911  4.70154  3.05527  2.30305  3.88627  3.60547  2.81542  2.89223  2.70206  2.70896  3.78881  3.20551  3.99160  3.03725  3.13182  2.82328  2.50156  2.52530  5.24408  3.01846    567 e - - -
          2.68618  4.42225  2.77519  2.73123  3.46354  2.40513  3.72494  3.29354  2.67741  2.69355  4.24690  2.90347  2.73739  3.18146  2.89801  2.37887  2.77519  2.98518  4.58477  3.61503
          0.01551  4.57010  5.29245  0.61958  0.77255  0.48576  0.95510
    295   3.01017  4.89615  3.94080  3.87209  5.23098  0.42013  5.05023  4.81653  4.14431  4.43747  5.30120  4.03339  2.84128  4.39292  4.39275  3.18661  3.53863  4.14305  6.36648  5.34662    568 G - - -
          2.68618  4.42225  2.77519  2.73123  3.46354  2.40513  3.72494  3.29354  2.67741  2.69355  4.24690  2.90347  2.73739  3.18146  2.89801  2.37887  2.77519  2.98518  4.58477  3.61503
          0.01551  4.57010  5.29245  0.61958  0.77255  0.48576  0.95510
    296   3.81362  5.04520  5.20879  4.82840  1.04526  4.75870  4.02959  3.23315  4.64150  1.43814  3.79757  4.56991  5.02669  4.56518  4.60750  4.11290  4.02857  3.25238  4.16627  1.92731    569 f - - -
          2.68618  4.42225  2.77519  2.73123  3.46354  2.40513  3.72494  3.29354  2.67741  2.69355  4.24690  2.90347  2.73739  3.18146  2.89801  2.37887  2.77519  2.98518  4.58477  3.61503
          0.01551  4.57010  5.29245  0.61958  0.77255  0.48576  0.95510
    297   2.54594  5.29528  1.79084  1.88345  4.62405  3.03528  3.76341  4.10436  2.54796  3.59985  4.35909  2.80149  3.94350  2.87560  3.05291  2.39411  3.05331  3.14008  5.74823  4.33245    570 d - - -
          2.68618  4.42225  2.77519  2.73123  3.46354  2.40513  3.72494  3.29354  2.67741  2.69355  4.24690  2.90347  2.73739  3.18146  2.89801  2.37887  2.77519  2.98518  4.58477  3.61503
          0.01551  4.57010  5.29245  0.61958  0.77255  0.48576  0.95510
    298   2.39454  5.18057  3.00609  1.72510  4.50042  3.52182  3.70825  3.72703  1.85998  3.47038  4.23060  3.00143  3.91737  2.46696  2.90333  2.72466  2.97877  3.55823  5.62347  3.60659    571 e - - -
          2.68613  4.42206  2.77546  2.73073  3.46277  2.40573  3.72584  3.29340  2.67642  2.69348  4.24688  2.90389  2.73728  3.18173  2.89796  2.37962  2.77588  2.98376  4.58442  3.61448
          0.17136  1.88092  5.29245  2.84535  0.05987  0.48576  0.95510
    299   3.23569  4.57537  5.06142  4.46618  2.49953  4.43389  4.67834  2.56381  4.29181  0.86539  2.84604  4.54343  4.69855  4.35055  4.31338  3.75834  3.45668  2.25078  3.44727  3.83691    636 l - - -
          2.68618  4.42225  2.77519  2.73123  3.46354  2.40513  3.72494  3.29354  2.67741  2.69355  4.24690  2.90347  2.73739  3.18146  2.89801  2.37887  2.77519  2.98518  4.58477  3.61503
          0.01551  4.57010  5.29245  0.61958  0.77255  0.48576  0.95510
    300   2.35670  5.14704  3.09781  2.53551  4.47651  3.56154  3.73555  3.91825  1.47731  3.44073  4.21865  2.75160  3.95580  2.85205  2.45099  2.53579  3.01457  3.13765  5.60131  4.24608    637 k - - -
          2.68618  4.42225  2.77519  2.73123  3.46354  2.40513  3.72494  3.29354  2.67741  2.69355  4.24690  2.90347  2.73739  3.18146  2.89801  2.37887  2.77519  2.98518  4.58477  3.61503
          0.01551  4.57010  5.29245  0.61958  0.77255  0.48576  0.95510
    301   2.49250  5.19341  2.98697  1.75281  4.52199  3.50474  3.69292  3.39283  2.05342  3.49023  4.23940  2.84298  3.20021  2.62609  2.70916  2.53174  2.95899  3.57536  5.63476  4.23697    638 e - - -
          2.68618  4.42225  2.77519  2.73123  3.46354  2.40513  3.72494  3.29354  2.67741  2.69355  4.24690  2.90347  2.73739  3.18146  2.89801  2.37887  2.77519  2.98518  4.58477  3.61503
          0.01551  4.57010  5.29245  0.61958  0.77255  0.48576  0.95510
    302   2.47132  5.05147  3.04875  2.17462  3.19468  3.13124  2.23487  3.76821  2.43216  3.32684  4.11217  3.02998  3.92134  2.85054  2.54033  2.47969  2.95828  3.40555  5.52678  4.16313    639 e - - -
          2.68618  4.42225  2.77519  2.73123  3.46354  2.40513  3.72494  3.29354  2.67741  2.69355  4.24690  2.90347  2.73739  3.18146  2.89801  2.37887  2.77519  2.98518  4.58477  3.61503
          0.01551  4.57010  5.29245  0.61958  0.77255  0.48576  0.95510
    303   2.85736  4.60357  5.29961  4.77481  3.82823  4.78429  5.31338  1.31159  4.66775  1.76746  3.63675  4.90858  5.05256  4.86700  4.79026  4.15881  3.59302  1.13477  5.73373  4.55127    640 v - - -
          2.68627  4.42234  2.77508  2.73093  3.46363  2.40493  3.72503  3.29363  2.67750  2.69326  4.24699  2.90355  2.73748  3.18155  2.89810  2.37896  2.77528  2.98527  4.58486  3.61512
          0.11838  2.23852  5.29245  1.05600  0.42747  0.48576  0.95510
    304   2.24408  4.93057  3.19493  2.63135  4.17818  3.59494  3.78487  2.77420  1.59312  3.18071  4.00973  3.13793  3.98483  2.42855  2.94756  2.81329  2.99936  2.99847  5.43442  4.11880    647 k - - -
          2.68618  4.42225  2.77519  2.73123  3.46354  2.40513  3.72494  3.29354  2.67741  2.69355  4.24690  2.90347  2.73739  3.18146  2.89801  2.37887  2.77519  2.98518  4.58477  3.61503
          0.01551  4.57010  5.29245  0.61958  0.77255  0.48576  0.95510
    305   2.37041  5.25037  2.32271  2.23112  4.59062  3.19632  3.69878  4.07595  2.05563  3.55359  4.29392  2.69208  3.08046  2.41802  2.93916  2.49533  2.97538  3.63874  5.68464  4.27190    648 k - - -
          2.68618  4.42225  2.77519  2.73123  3.46354  2.40513  3.72494  3.29354  2.67741  2.69355  4.24690  2.90347  2.73739  3.18146  2.89801  2.37887  2.77519  2.98518  4.58477  3.61503
          0.01551  4.57010  5.29245  0.61958  0.77255  0.48576  0.95510
    306   3.67658  5.10335  4.60236  4.11640  2.46338  4.47995  3.83753  3.67645  3.71669  3.13458  4.24777  4.15589  4.81188  4.05881  2.44885  3.81209  3.89083  3.51657  2.59812  0.81486    649 y - - -
          2.68618  4.42225  2.77519  2.73123  3.46354  2.40513  3.72494  3.29354  2.67741  2.69355  4.24690  2.90347  2.73739  3.18146  2.89801  2.37887  2.77519  2.98518  4.58477  3.61503
          0.01551  4.57010  5.29245  0.61958  0.77255  0.48576  0.95510
    307   2.67145  4.71398  3.09178  2.96591  4.47960  3.40006  4.17829  3.90017  3.07219  3.53725  4.35682  3.35805  3.20392  3.37689  3.49207  2.05376  1.07158  3.46020  5.77936  4.49101    650 t - - -
          2.68618  4.42225  2.77519  2.73123  3.46354  2.40513  3.72494  3.29354  2.67741  2.69355  4.24690  2.90347  2.73739  3.18146  2.89801  2.37887  2.77519  2.98518  4.58477  3.61503
          0.01551  4.57010  5.29245  0.61958  0.77255  0.48576  0.95510
    308   3.16457  4.85635  4.12609  3.77104  3.86638  3.93421  4.63036  3.18238  3.62897  1.48042  3.89640  4.05070  1.01516  4.01587  3.87178  3.41677  3.51530  3.08822  5.52139  4.27325    651 p - - -
          2.68618  4.42225  2.77519  2.73123  3.46354  2.40513  3.72494  3.29354  2.67741  2.69355  4.24690  2.90347  2.73739  3.18146  2.89801  2.37887  2.77519  2.98518  4.58477  3.61503
          0.01551  4.57010  5.29245  0.61958  0.77255  0.48576  0.95510
    309   3.00886  5.54801  2.50759  1.10943  4.87431  3.53808  3.87483  4.36722  2.13003  3.83492  4.61750  2.99486  4.04236  2.51731  3.16714  2.93347  3.25677  3.93344  5.96404  4.52754    652 e - - -
          2.68618  4.42225  2.77519  2.73123  3.46354  2.40513  3.72494  3.29354  2.67741  2.69355  4.24690  2.90347  2.73739  3.18146  2.89801  2.37887  2.77519  2.98518  4.58477  3.61503
          0.01551  4.57010  5.29245  0.61958  0.77255  0.48576  0.95510
    310   3.27561  5.17578  3.92887  3.21678  4.20385  3.98777  3.92487  3.83551  1.78822  3.37782  4.28533  3.57953  4.34388  3.13427  2.17513  3.34935  3.45092  3.57912  1.21156  4.11120    653 w - - -
          2.68618  4.42225  2.77519  2.73123  3.46354  2.40513  3.72494  3.29354  2.67741  2.69355  4.24690  2.90347  2.73739  3.18146  2.89801  2.37887  2.77519  2.98518  4.58477  3.61503
          0.01551  4.57010  5.29245  0.61958  0.77255  0.48576  0.95510
    311   0.69723  4.48120  4.36739  4.04375  4.33987  3.48332  4.86053  3.10542  3.96879  3.22271  4.26988  4.00613  4.22491  4.24077  4.17827  2.94601  3.16404  2.10030  5.90366  4.71361    654 a - - -
          2.68618  4.42225  2.77519  2.73123  3.46354  2.40513  3.72494  3.29354  2.67741  2.69355  4.24690  2.90347  2.73739  3.18146  2.89801  2.37887  2.77519  2.98518  4.58477  3.61503
          0.01551  4.57010  5.29245  0.61958  0.77255  0.48576  0.95510
    312   1.45290  5.22305  2.83336  1.62900  4.59575  3.52261  3.88707  4.04450  2.70300  3.59511  4.39759  3.06011  4.01898  2.75414  3.18091  2.69580  3.15548  3.65497  5.78495  4.40139    655 a - - -
          2.68618  4.42225  2.77519  2.73123  3.46354  2.40513  3.72494  3.29354  2.67741  2.69355  4.24690  2.90347  2.73739  3.18146  2.89801  2.37887  2.77519  2.98518  4.58477  3.61503
          0.01551  4.57010  5.29245  0.61958  0.77255  0.48576  0.95510
    313   2.67257  5.26702  3.03473  1.90835  4.62136  3.55122  3.71434  4.08717  1.74965  3.55940  4.31322  3.02235  3.94520  2.44860  2.37229  2.35300  3.02471  3.66438  5.67870  4.29934    656 k - - -
          2.68618  4.42225  2.77519  2.73123  3.46354  2.40513  3.72494  3.29354  2.67741  2.69355  4.24690  2.90347  2.73739  3.18146  2.89801  2.37887  2.77519  2.98518  4.58477  3.61503
          0.01551  4.57010  5.29245  0.61958  0.77255  0.48576  0.95510
    314   2.82737  4.70194  3.38441  1.98365  3.84723  3.71249  3.94927  1.61504  2.81587  2.58429  3.76029  3.34472  4.10673  2.70872  3.19547  2.97409  3.05909  2.86347  5.26835  4.00326    657 i - - -
          2.68618  4.42225  2.77519  2.73123  3.46354  2.40513  3.72494  3.29354  2.67741  2.69355  4.24690  2.90347  2.73739  3.18146  2.89801  2.37887  2.77519  2.98518  4.58477  3.61503
          0.01551  4.57010  5.29245  0.61958  0.77255  0.48576  0.95510
    315   2.65044  1.63398  4.23820  3.73156  3.74070  3.56840  4.39546  2.53882  3.61782  2.80139  3.72659  3.84005  4.15570  3.86808  3.83087  2.55198  1.64514  2.69535  5.23821  4.04728    658 c - - -
          2.68618  4.42225  2.77519  2.73123  3.46354  2.40513  3.72494  3.29354  2.67741  2.69355  4.24690  2.90347  2.73739  3.18146  2.89801  2.37887  2.77519  2.98518  4.58477  3.61503
          0.01551  4.57010  5.29245  0.61958  0.77255  0.48576  0.95510
    316   3.06200  5.38190  1.56624  2.56467  5.09234  1.15948  4.19180  4.61445  3.22933  4.14363  4.97611  3.10703  4.13196  3.37070  3.80025  2.53147  3.43079  4.09966  6.30291  4.84891    659 g - - -
          2.68618  4.42225  2.77519  2.73123  3.46354  2.40513  3.72494  3.29354  2.67741  2.69355  4.24690  2.90347  2.73739  3.18146  2.89801  2.37887  2.77519  2.98518  4.58477  3.61503
          0.01551  4.57010  5.29245  0.61958  0.77255  0.48576  0.95510
    317   3.15006  4.48388  4.95027  4.38730  3.57084  4.43145  4.83855  1.25327  4.24851  1.67881  3.45011  4.52155  3.38820  4.43092  4.36143  3.76690  3.39095  1.54298  5.33341  4.16509    660 i - - -
          2.68618  4.42225  2.77519  2.73123  3.46354  2.40513  3.72494  3.29354  2.67741  2.69355  4.24690  2.90347  2.73739  3.18146  2.89801  2.37887  2.77519  2.98518  4.58477  3.61503
          0.01551  4.57010  5.29245  0.61958  0.77255  0.48576  0.95510
    318   2.55373  5.14875  2.80990  2.49432  4.52152  3.50645  3.77181  3.98111  1.88520  3.50520  4.27551  3.02901  2.33371  2.89005  3.00702  1.89151  3.01644  3.57392  5.67151  4.28851    661 k - - -
          2.68618  4.42225  2.77519  2.73123  3.46354  2.40513  3.72494  3.29354  2.67741  2.69355  4.24690  2.90347  2.73739  3.18146  2.89801  2.37887  2.77519  2.98518  4.58477  3.61503
          0.01551  4.57010  5.29245  0.61958  0.77255  0.48576  0.95510
    319   1.37324  4.86599  3.19653  2.58853  4.17163  3.56259  3.84690  3.56031  2.18669  3.19331  4.02490  3.17309  3.38209  3.01674  3.05925  2.81642  3.00808  2.86202  5.45402  4.14482    662 a - - -
          2.68618  4.42225  2.77519  2.73123  3.46354  2.40513  3.72494  3.29354  2.67741  2.69355  4.24690  2.90347  2.73739  3.18146  2.89801  2.37887  2.77519  2.98518  4.58477  3.61503
          0.01551  4.57010  5.29245  0.61958  0.77255  0.48576  0.95510
    320   1.94175  5.41149  1.92083  1.83419  4.73689  3.51061  3.81140  4.22639  2.05508  3.70959  4.47499  2.97428  3.98148  2.92857  3.13048  2.83410  3.13699  3.79437  5.85051  4.41832    663 e - - -
          2.68618  4.42225  2.77519  2.73123  3.46354  2.40513  3.72494  3.29354  2.67741  2.69355  4.24690  2.90347  2.73739  3.18146  2.89801  2.37887  2.77519  2.98518  4.58477  3.61503
          0.01551  4.57010  5.29245  0.61958  0.77255  0.48576  0.95510
    321   2.54653  5.20608  2.30162  2.11219  4.54011  3.49761  3.68696  3.53578  2.32289  3.28776  4.24987  2.71563  3.89181  2.36755  2.66582  2.68906  2.44068  3.59082  5.64512  4.24092    664 e - - -
          2.68627  4.42234  2.77528  2.73072  3.46363  2.40522  3.72503  3.29328  2.67731  2.69364  4.24699  2.90356  2.73748  3.18155  2.89810  2.37896  2.77528  2.98502  4.58486  3.61464
          0.06593  2.83407  5.29245  1.43564  0.27176  0.48576  0.95510
    322   3.52210  4.75656  5.46771  4.96337  3.80295  5.01330  5.58920  0.69742  4.85738  2.20070  3.04143  5.14162  5.22872  5.03905  4.98684  4.41827  3.77356  1.69894  5.89331  4.74899    672 i - - -
          2.68618  4.42225  2.77519  2.73123  3.46354  2.40513  3.72494  3.29354  2.67741  2.69355  4.24690  2.90347  2.73739  3.18146  2.89801  2.37887  2.77519  2.98518  4.58477  3.61503
          0.01551  4.57010  5.29245  0.61958  0.77255  0.48576  0.95510
    323   2.77915  5.19087  3.05701  1.77873  4.51713  3.55003  3.71704  2.85578  1.84500  3.47533  4.24194  3.03150  3.45262  2.69557  2.46188  2.75677  3.00497  3.57239  5.62298  4.25313    673 e - - -
          2.68618  4.42225  2.77519  2.73123  3.46354  2.40513  3.72494  3.29354  2.67741  2.69355  4.24690  2.90347  2.73739  3.18146  2.89801  2.37887  2.77519  2.98518  4.58477  3.61503
          0.01551  4.57010  5.29245  0.61958  0.77255  0.48576  0.95510
    324   2.47144  5.28174  3.06277  2.06897  4.64324  3.56804  3.71872  4.10482  1.85060  3.57132  4.32763  2.86074  3.95930  2.19058  2.11454  2.78363  3.04215  3.68328  5.68383  4.31302    674 k - - -
          2.68618  4.42225  2.77519  2.73123  3.46354  2.40513  3.72494  3.29354  2.67741  2.69355  4.24690  2.90347  2.73739  3.18146  2.89801  2.37887  2.77519  2.98518  4.58477  3.61503
          0.01551  4.57010  5.29245  0.61958  0.77255  0.48576  0.95510
    325   2.19799  4.20460  4.41136  3.82223  3.31938  3.92113  4.24971  1.54305  3.67771  2.17840  3.32207  3.96676  4.28605  3.87567  3.80884  2.88030  3.01243  1.90868  4.85866  3.11174    675 i - - -
          2.68618  4.42225  2.77519  2.73123  3.46354  2.40513  3.72494  3.29354  2.67741  2.69355  4.24690  2.90347  2.73739  3.18146  2.89801  2.37887  2.77519  2.98518  4.58477  3.61503
          0.01551  4.57010  5.29245  0.61958  0.77255  0.48576  0.95510
    326   0.95836  4.43673  4.02935  3.60040  4.02194  2.82964  4.46155  2.15196  3.54935  3.03940  3.97880  3.77064  4.14967  3.83250  3.82323  2.91546  3.06654  2.83468  5.50442  4.29831    676 a - - -
          2.68618  4.42225  2.77519  2.73123  3.46354  2.40513  3.72494  3.29354  2.67741  2.69355  4.24690  2.90347  2.73739  3.18146  2.89801  2.37887  2.77519  2.98518  4.58477  3.61503
          0.01551  4.57010  5.29245  0.61958  0.77255  0.48576  0.95510
    327   2.75122  5.14788  2.87824  2.22713  4.45629  3.53478  3.20641  3.91186  2.09642  3.43167  4.20024  3.02033  3.92525  2.82414  1.87513  2.73437  2.97928  3.52106  3.19978  3.59542    677 r - - -
          2.68618  4.42225  2.77519  2.73123  3.46354  2.40513  3.72494  3.29354  2.67741  2.69355  4.24690  2.90347  2.73739  3.18146  2.89801  2.37887  2.77519  2.98518  4.58477  3.61503
          0.01551  4.57010  5.29245  0.61958  0.77255  0.48576  0.95510
    328   2.73849  4.78644  3.24052  1.52692  3.98431  3.60350  3.81565  2.79117  2.64722  2.83661  3.08032  3.17859  3.99072  3.00264  2.81836  2.81996  2.69309  3.07043  5.31885  4.02005    678 e - - -
          2.68618  4.42225  2.77519  2.73123  3.46354  2.40513  3.72494  3.29354  2.67741  2.69355  4.24690  2.90347  2.73739  3.18146  2.89801  2.37887  2.77519  2.98518  4.58477  3.61503
          0.01551  4.57010  5.29245  0.61958  0.77255  0.48576  0.95510
    329   2.64175  4.29194  4.77204  4.16745  2.29850  4.09492  4.40960  2.03359  3.98226  1.36404  2.53749  4.21911  4.42598  4.10357  4.02069  3.40763  3.14784  2.43996  4.87493  3.08541    679 l - - -
          2.68618  4.42225  2.77519  2.73123  3.46354  2.40513  3.72494  3.29354  2.67741  2.69355  4.24690  2.90347  2.73739  3.18146  2.89801  2.37887  2.77519  2.98518  4.58477  3.61503
          0.01551  4.57010  5.29245  0.61958  0.77255  0.48576  0.95510
    330   0.54857  4.45625  4.14885  3.96621  4.86152  3.25224  4.91074  4.24410  4.01379  4.00015  4.82754  3.86468  4.07118  4.25112  4.22158  2.16219  3.08281  3.60160  6.22980  5.07316    680 A - - -
          2.68618  4.42225  2.77519  2.73123  3.46354  2.40513  3.72494  3.29354  2.67741  2.69355  4.24690  2.90347  2.73739  3.18146  2.89801  2.37887  2.77519  2.98518  4.58477  3.61503
          0.01551  4.57010  5.29245  0.61958  0.77255  0.48576  0.95510
    331   1.94119  5.19394  2.74896  2.06663  4.51906  3.50384  3.70412  3.99018  2.10272  3.49161  4.24443  2.98077  3.90459  2.80963  2.82698  2.37881  2.52104  3.57474  5.64151  4.24312    681 a - - -
          2.68618  4.42225  2.77519  2.73123  3.46354  2.40513  3.72494  3.29354  2.67741  2.69355  4.24690  2.90347  2.73739  3.18146  2.89801  2.37887  2.77519  2.98518  4.58477  3.61503
          0.01551  4.57010  5.29245  0.61958  0.77255  0.48576  0.95510
    332   1.76655  4.59534  3.39181  2.83366  2.82811  3.63412  3.88079  2.80718  2.61931  2.82943  3.70001  2.48937  4.02478  3.13228  3.20999  2.64609  2.71593  2.89053  5.16481  3.90044    682 a - - -
          2.68618  4.42225  2.77519  2.73123  3.46354  2.40513  3.72494  3.29354  2.67741  2.69355  4.24690  2.90347  2.73739  3.18146  2.89801  2.37887  2.77519  2.98518  4.58477  3.61503
          0.05641  4.57010  3.11239  0.61958  0.77255  0.48576  0.95510
    333   1.58154  4.96125  3.26396  2.68381  4.23802  3.62146  3.78809  3.62920  1.89926  3.22511  3.29315  3.17452  4.01205  2.94228  2.41017  2.85747  3.04125  3.31588  5.45321  4.15760    683 a - - -
          2.68618  4.42225  2.77519  2.73123  3.46354  2.40513  3.72494  3.29354  2.67741  2.69355  4.24690  2.90347  2.73739  3.18146  2.89801  2.37887  2.77519  2.98518  4.58477  3.61503
          0.01615  4.52984  5.25218  0.61958  0.77255  0.44441  1.02500
    334   2.28093  4.68685  3.90513  3.78254  4.90594  3.42710  4.87957  4.29081  3.89586  4.01464  4.93064  3.88474  0.56722  4.20338  4.13602  2.96583  3.30193  3.74021  6.22515  5.07105    684 P - - -
          2.68618  4.42225  2.77519  2.73123  3.46354  2.40513  3.72494  3.29354  2.67741  2.69355  4.24690  2.90347  2.73739  3.18146  2.89801  2.37887  2.77519  2.98518  4.58477  3.61503
          0.01551  4.57010  5.29245  0.61958  0.77255  0.48576  0.95510
    335   2.36708  5.06561  3.03877  2.50894  4.34787  3.53383  2.10459  3.78972  2.50315  2.95992  4.13620  2.37194  3.93547  2.54185  2.96945  2.41777  2.98059  3.42689  5.54491  4.18229    685 h - - -
          2.68618  4.42225  2.77519  2.73123  3.46354  2.40513  3.72494  3.29354  2.67741  2.69355  4.24690  2.90347  2.73739  3.18146  2.89801  2.37887  2.77519  2.98518  4.58477  3.61503
          0.01551  4.57010  5.29245  0.61958  0.77255  0.48576  0.95510
    336   2.42529  2.35812  4.14474  3.58891  3.45131  3.71918  3.31453  2.75712  3.47274  2.53654  3.45579  3.78609  4.17232  3.71676  3.67914  2.73082  2.97494  1.42026  4.95252  3.75654    686 v - - -
          2.68618  4.42225  2.77519  2.73123  3.46354  2.40513  3.72494  3.29354  2.67741  2.69355  4.24690  2.90347  2.73739  3.18146  2.89801  2.37887  2.77519  2.98518  4.58477  3.61503
          0.01551  4.57010  5.29245  0.61958  0.77255  0.48576  0.95510
    337   2.24366  3.43579  4.47375  3.87408  2.93891  3.22836  4.20081  1.76266  3.70613  1.98915  3.25909  3.96250  4.24035  3.87904  3.79293  2.95767  2.83464  2.06300  4.76659  3.58456    687 i - - -
          2.68618  4.42225  2.77519  2.73123  3.46354  2.40513  3.72494  3.29354  2.67741  2.69355  4.24690  2.90347  2.73739  3.18146  2.89801  2.37887  2.77519  2.98518  4.58477  3.61503
          0.01551  4.57010  5.29245  0.61958  0.77255  0.48576  0.95510
    338   2.18253  4.42605  4.90779  4.34485  2.70123  4.35288  4.76829  1.18895  4.20691  2.35581  3.48594  4.45786  4.68363  4.39109  4.31482  3.68746  3.32884  1.64874  5.27980  4.09149    688 i - - -
          2.68618  4.42225  2.77519  2.73123  3.46354  2.40513  3.72494  3.29354  2.67741  2.69355  4.24690  2.90347  2.73739  3.18146  2.89801  2.37887  2.77519  2.98518  4.58477  3.61503
          0.01551  4.57010  5.29245  0.61958  0.77255  0.48576  0.95510
    339   2.73392  4.33570  3.83074  3.25853  3.39543  3.76386  2.24111  2.47394  3.18493  2.53659  3.44542  3.08807  4.13862  3.45946  3.47554  2.71678  2.96566  2.15474  3.67388  2.53538    689 v - - -
          2.68618  4.42225  2.77519  2.73123  3.46354  2.40513  3.72494  3.29354  2.67741  2.69355  4.24690  2.90347  2.73739  3.18146  2.89801  2.37887  2.77519  2.98518  4.58477  3.61503
          0.01551  4.57010  5.29245  0.61958  0.77255  0.48576  0.95510
    340   2.08362  4.56278  3.46555  2.92460  3.78903  3.07485  3.94914  3.16451  2.89234  2.85749  3.15767  3.35286  1.73836  3.21704  3.27963  2.87381  2.96988  2.90612  5.19545  3.27248    690 p - - -
          2.68618  4.42225  2.77519  2.73123  3.46354  2.40513  3.72494  3.29354  2.67741  2.69355  4.24690  2.90347  2.73739  3.18146  2.89801  2.37887  2.77519  2.98518  4.58477  3.61503
          0.01551  4.57010  5.29245  0.61958  0.77255  0.48576  0.95510
    341   2.46559  4.74229  3.30954  2.77134  4.03793  1.81539  3.88618  3.43977  2.71723  3.08692  3.93184  3.23822  2.28713  3.08457  2.77506  2.82136  2.98736  3.13829  3.74034  4.07662    691 g - - -
          2.68618  4.42225  2.77519  2.73123  3.46354  2.40513  3.72494  3.29354  2.67741  2.69355  4.24690  2.90347  2.73739  3.18146  2.89801  2.37887  2.77519  2.98518  4.58477  3.61503
          0.01551  4.57010  5.29245  0.61958  0.77255  0.48576  0.95510
    342   2.75338  4.90227  3.21078  2.64963  4.18269  3.09658  3.80026  3.59250  2.55403  3.19902  4.02102  3.14874  3.32225  2.95873  1.50783  2.54417  2.69160  3.27130  3.99913  4.12623    692 r - - -
          2.68618  4.42225  2.77519  2.73123  3.46354  2.40513  3.72494  3.29354  2.67741  2.69355  4.24690  2.90347  2.73739  3.18146  2.89801  2.37887  2.77519  2.98518  4.58477  3.61503
          0.01551  4.57010  5.29245  0.61958  0.77255  0.48576  0.95510
    343   2.76497  5.01056  3.13730  2.57317  4.27225  2.79172  2.32397  3.69796  2.48248  2.91636  3.50047  2.77412  3.96156  2.89123  1.95692  2.78346  2.99243  3.35989  5.48557  4.14937    693 r - - -
          2.68618  4.42225  2.77519  2.73123  3.46354  2.40513  3.72494  3.29354  2.67741  2.69355  4.24690  2.90347  2.73739  3.18146  2.89801  2.37887  2.77519  2.98518  4.58477  3.61503
          0.01551  4.57010  5.29245  0.61958  0.77255  0.48576  0.95510
    344   2.48104  4.29413  3.88683  3.31209  2.73629  3.76337  4.04749  2.75972  3.23397  2.34933  3.40715  3.32106  4.13987  3.49872  3.50672  1.92207  2.71099  2.01550  4.89553  3.14176    694 s - - -
          2.68618  4.42225  2.77519  2.73123  3.46354  2.40513  3.72494  3.29354  2.67741  2.69355  4.24690  2.90347  2.73739  3.18146  2.89801  2.37887  2.77519  2.98518  4.58477  3.61503
          0.01551  4.57010  5.29245  0.61958  0.77255  0.48576  0.95510
    345   1.96955  4.82439  3.20963  2.67124  4.16706  3.52150  3.84441  3.57701  2.66528  3.19827  4.01922  2.85511  3.96277  2.69140  3.11410  2.03156  2.09606  2.86372  5.45459  4.13809    695 a - - -
          2.68618  4.42225  2.77519  2.73123  3.46354  2.40513  3.72494  3.29354  2.67741  2.69355  4.24690  2.90347  2.73739  3.18146  2.89801  2.37887  2.77519  2.98518  4.58477  3.61503
          0.01551  4.57010  5.29245  0.61958  0.77255  0.48576  0.95510
    346   2.88247  4.82261  3.49778  2.88966  3.92599  3.73653  3.20672  3.40369  2.53838  3.03891  3.22871  3.33623  4.10827  2.71853  1.93381  2.98757  3.09769  3.14262  1.92519  3.95524    696 w - - -
          2.68618  4.42225  2.77519  2.73123  3.46354  2.40513  3.72494  3.29354  2.67741  2.69355  4.24690  2.90347  2.73739  3.18146  2.89801  2.37887  2.77519  2.98518  4.58477  3.61503
          0.01551  4.57010  5.29245  0.61958  0.77255  0.48576  0.95510
    347   2.52354  4.81809  3.19567  2.70039  3.93900  3.61037  3.43798  3.42527  2.69180  3.06642  3.91799  2.89181  4.01900  2.77262  3.11493  2.42410  3.01812  3.14189  5.29411  1.64913    697 y - - -
          2.68618  4.42225  2.77519  2.73123  3.46354  2.40513  3.72494  3.29354  2.67741  2.69355  4.24690  2.90347  2.73739  3.18146  2.89801  2.37887  2.77519  2.98518  4.58477  3.61503
          0.01551  4.57010  5.29245  0.61958  0.77255  0.48576  0.95510
    348   2.34209  4.97492  3.05987  2.61446  4.44135  1.61920  3.17982  3.88422  2.68336  3.45638  4.25045  2.74422  2.81549  3.01993  3.15123  2.53870  3.02643  3.48728  5.66144  4.30968    698 g - - -
          2.68618  4.42225  2.77519  2.73123  3.46354  2.40513  3.72494  3.29354  2.67741  2.69355  4.24690  2.90347  2.73739  3.18146  2.89801  2.37887  2.77519  2.98518  4.58477  3.61503
          0.01551  4.57010  5.29245  0.61958  0.77255  0.48576  0.95510
    349   2.73464  5.22399  2.65547  2.28695  3.88820  2.79320  3.69455  4.03905  2.24347  3.52440  4.26825  1.98613  3.89856  2.61075  2.41155  2.69953  2.96635  3.60973  5.66092  4.25511    699 n - - -
          2.68621  4.42228  2.77523  2.73126  3.46357  2.40480  3.72498  3.29357  2.67744  2.69358  4.24693  2.90350  2.73743  3.18149  2.89804  2.37890  2.77523  2.98521  4.58480  3.61506
          0.19999  2.04274  2.96453  0.24686  1.51984  0.48576  0.95510
    350   3.17160  5.73139  0.91260  2.14331  5.07164  2.81843  4.02911  4.58737  3.03705  4.07974  4.91382  2.96155  4.10405  3.18939  3.63580  3.06629  2.79783  4.14406  6.24330  4.73766    701 d - - -
          2.68618  4.42225  2.77519  2.73123  3.46354  2.40513  3.72494  3.29354  2.67741  2.69355  4.24690  2.90347  2.73739  3.18146  2.89801  2.37887  2.77519  2.98518  4.58477  3.61503
          0.01627  4.52243  5.24477  0.61958  0.77255  0.43773  1.03705
    351   2.49137  4.21324  4.29586  3.71229  2.61850  3.86799  4.20569  2.55716  3.58350  2.07599  3.33472  3.89047  4.24504  3.79538  3.74487  2.94676  2.04637  1.64301  4.85880  3.66822    702 v - - -
          2.68618  4.42225  2.77519  2.73123  3.46354  2.40513  3.72494  3.29354  2.67741  2.69355  4.24690  2.90347  2.73739  3.18146  2.89801  2.37887  2.77519  2.98518  4.58477  3.61503
          0.01551  4.57010  5.29245  0.61958  0.77255  0.48576  0.95510
    352   2.52270  5.19778  2.52570  2.43468  4.52057  2.97582  2.93812  3.99235  2.27954  3.49298  4.24576  2.98030  3.90519  1.83318  2.93716  2.70884  2.97035  3.57699  5.64202  3.41173    703 q - - -
          2.68618  4.42225  2.77519  2.73123  3.46354  2.40513  3.72494  3.29354  2.67741  2.69355  4.24690  2.90347  2.73739  3.18146  2.89801  2.37887  2.77519  2.98518  4.58477  3.61503
          0.06593  4.57010  2.92909  0.61958  0.77255  0.48576  0.95510
    353   2.28695  4.64053  3.32101  2.76132  3.05407  3.11547  3.84193  3.21873  2.72935  2.70885  3.75137  3.23127  3.98992  3.06744  2.11969  2.67900  2.20160  2.95323  5.20895  3.93273    704 r - - -
          2.68618  4.42225  2.77519  2.73123  3.46354  2.40513  3.72494  3.29354  2.67741  2.69355  4.24690  2.90347  2.73739  3.18146  2.89801  2.37887  2.77519  2.98518  4.58477  3.61503
          0.01630  4.52047  5.24282  0.61958  0.77255  0.43601  1.04019
    354   2.33597  5.13229  3.00986  2.20952  4.43882  2.86940  2.76353  3.89730  2.45287  3.09151  4.18448  2.99618  3.90433  2.68401  2.55083  2.23538  2.69524  3.50230  5.58918  4.20439    705 e - - -
          2.68618  4.42225  2.77519  2.73123  3.46354  2.40513  3.72494  3.29354  2.67741  2.69355  4.24690  2.90347  2.73739  3.18146  2.89801  2.37887  2.77519  2.98518  4.58477  3.61503
          0.01551  4.57010  5.29245  0.61958  0.77255  0.48576  0.95510
    355   3.29443  5.42445  3.75982  3.05419  4.80676  3.94439  3.87131  4.19002  2.16019  3.07807  4.50086  3.46127  4.29790  1.90600  1.03671  3.29059  3.45878  3.88098  5.69161  4.50047    706 r - - -
          2.68618  4.42225  2.77519  2.73123  3.46354  2.40513  3.72494  3.29354  2.67741  2.69355  4.24690  2.90347  2.73739  3.18146  2.89801  2.37887  2.77519  2.98518  4.58477  3.61503
          0.01551  4.57010  5.29245  0.61958  0.77255  0.48576  0.95510
    356   0.57745  3.66672  4.42904  4.12624  4.73983  2.84644  4.90851  4.14046  4.05652  3.86871  4.68217  3.90887  4.04369  4.27265  4.24263  2.36044  3.02465  3.51850  6.12160  4.99106    707 A - - -
          2.68618  4.42225  2.77519  2.73123  3.46354  2.40513  3.72494  3.29354  2.67741  2.69355  4.24690  2.90347  2.73739  3.18146  2.89801  2.37887  2.77519  2.98518  4.58477  3.61503
          0.01551  4.57010  5.29245  0.61958  0.77255  0.48576  0.95510
    357   2.51655  4.21429  4.41694  3.82319  3.27131  3.92307  4.23730  1.62355  3.67316  1.63771  3.02263  3.96693  4.28100  3.29070  3.79753  3.22084  3.01782  2.32606  4.83158  3.08395    708 i - - -
          2.68618  4.42225  2.77519  2.73123  3.46354  2.40513  3.72494  3.29354  2.67741  2.69355  4.24690  2.90347  2.73739  3.18146  2.89801  2.37887  2.77519  2.98518  4.58477  3.61503
          0.01551  4.57010  5.29245  0.61958  0.77255  0.48576  0.95510
    358   1.51123  4.55565  3.44796  2.89055  3.72577  3.64680  3.90665  3.09750  2.85199  2.79137  3.14918  3.33290  4.04100  2.83711  3.24030  2.61318  2.73896  2.85241  5.13535  2.96499    709 a - - -
          2.68618  4.42225  2.77519  2.73123  3.46354  2.40513  3.72494  3.29354  2.67741  2.69355  4.24690  2.90347  2.73739  3.18146  2.89801  2.37887  2.77519  2.98518  4.58477  3.61503
          0.01551  4.57010  5.29245  0.61958  0.77255  0.48576  0.95510
    359   2.52370  3.27962  4.56360  3.97199  3.33346  3.97868  4.32730  1.30081  3.81073  2.15873  2.88912  4.06921  4.34133  3.99025  3.90622  2.85366  3.04717  2.17233  4.89087  3.70760    710 i - - -
          2.68618  4.42225  2.77519  2.73123  3.46354  2.40513  3.72494  3.29354  2.67741  2.69355  4.24690  2.90347  2.73739  3.18146  2.89801  2.37887  2.77519  2.98518  4.58477  3.61503
          0.01551  4.57010  5.29245  0.61958  0.77255  0.48576  0.95510
    360   2.64285  4.66610  5.07940  4.52028  3.48866  4.60418  5.01126  1.93237  4.38528  0.85329  3.30723  4.69309  4.87427  4.52549  4.49401  3.95106  3.57335  2.03067  5.41872  4.30970    711 l - - -
          2.68618  4.42225  2.77519  2.73123  3.46354  2.40513  3.72494  3.29354  2.67741  2.69355  4.24690  2.90347  2.73739  3.18146  2.89801  2.37887  2.77519  2.98518  4.58477  3.61503
          0.01551  4.57010  5.29245  0.61958  0.77255  0.48576  0.95510
    361   2.07961  4.74386  3.32618  2.83889  4.35426  2.90322  4.01505  3.77135  2.85818  3.39483  4.20645  1.46148  3.98051  3.18961  3.29465  2.55469  2.57519  2.84859  5.63629  4.33291    712 n - - -
          2.68618  4.42225  2.77519  2.73123  3.46354  2.40513  3.72494  3.29354  2.67741  2.69355  4.24690  2.90347  2.73739  3.18146  2.89801  2.37887  2.77519  2.98518  4.58477  3.61503
          0.01551  4.57010  5.29245  0.61958  0.77255  0.48576  0.95510
    362   1.12633  4.47082  3.78099  3.27384  3.99747  2.36174  4.22889  3.31113  3.22776  3.05816  3.11635  3.56157  4.06095  3.53045  3.56945  2.83093  2.67710  2.83500  5.41805  4.19199    713 a - - -
          2.68618  4.42225  2.77519  2.73123  3.46354  2.40513  3.72494  3.29354  2.67741  2.69355  4.24690  2.90347  2.73739  3.18146  2.89801  2.37887  2.77519  2.98518  4.58477  3.61503
          0.01551  4.57010  5.29245  0.61958  0.77255  0.48576  0.95510
    363   3.78360  5.01012  5.64763  5.09828  3.41907  5.19084  5.55926  1.77423  4.96219  0.64050  3.16762  5.31610  5.27265  4.94164  4.98465  4.58935  4.00425  2.23185  5.63507  4.63304    714 L - - -
          2.68618  4.42225  2.77519  2.73123  3.46354  2.40513  3.72494  3.29354  2.67741  2.69355  4.24690  2.90347  2.73739  3.18146  2.89801  2.37887  2.77519  2.98518  4.58477  3.61503
          0.01551  4.57010  5.29245  0.61958  0.77255  0.48576  0.95510
    364   2.55686  4.25926  4.61426  4.01564  2.31961  4.02401  4.34636  2.32650  3.85002  1.53835  2.25176  4.11286  4.36789  4.00462  3.93037  3.33049  2.44389  2.40038  4.87167  3.70836    715 l - - -
          2.68618  4.42225  2.77519  2.73123  3.46354  2.40513  3.72494  3.29354  2.67741  2.69355  4.24690  2.90347  2.73739  3.18146  2.89801  2.37887  2.77519  2.98518  4.58477  3.61503
          0.01551  4.57010  5.29245  0.61958  0.77255  0.48576  0.95510
    365   3.74493  5.39684  4.55052  4.55448  5.58306  0.16952  5.57151  5.40850  4.82274  4.94391  5.96221  4.71827  4.79923  5.09299  4.93021  3.94372  4.27423  4.80321  6.44094  5.72582    716 G - - -
          2.68618  4.42225  2.77519  2.73123  3.46354  2.40513  3.72494  3.29354  2.67741  2.69355  4.24690  2.90347  2.73739  3.18146  2.89801  2.37887  2.77519  2.98518  4.58477  3.61503
          0.01551  4.57010  5.29245  0.61958  0.77255  0.48576  0.95510
    366   1.77112  2.85302  3.54746  3.02498  4.14005  2.94787  4.09579  3.53471  3.00461  3.20300  4.04546  1.86355  4.00604  3.32399  3.40357  2.28557  2.97600  2.82911  5.49629  4.23511    717 a - - -
          2.68618  4.42225  2.77519  2.73123  3.46354  2.40513  3.72494  3.29354  2.67741  2.69355  4.24690  2.90347  2.73739  3.18146  2.89801  2.37887  2.77519  2.98518  4.58477  3.61503
          0.01551  4.57010  5.29245  0.61958  0.77255  0.48576  0.95510
    367   2.75330  4.14357  4.58942  3.98731  2.42164  3.90603  4.19482  2.12541  3.79797  2.12435  3.24956  4.02106  3.50300  3.94556  3.84608  3.21312  2.98512  1.99480  2.68459  2.47887    718 v - - -
          2.68618  4.42225  2.77519  2.73123  3.46354  2.40513  3.72494  3.29354  2.67741  2.69355  4.24690  2.90347  2.73739  3.18146  2.89801  2.37887  2.77519  2.98518  4.58477  3.61503
          0.01551  4.57010  5.29245  0.61958  0.77255  0.48576  0.95510
    368   2.67508  5.12194  2.17648  2.32693  3.34827  1.91993  3.75728  3.84744  2.54742  3.40028  4.18684  2.72402  3.94156  2.88522  3.03458  2.76269  3.00795  3.47807  5.59510  3.69891    719 g - - -
          2.68618  4.42225  2.77519  2.73123  3.46354  2.40513  3.72494  3.29354  2.67741  2.69355  4.24690  2.90347  2.73739  3.18146  2.89801  2.37887  2.77519  2.98518  4.58477  3.61503
          0.01551  4.57010  5.29245  0.61958  0.77255  0.48576  0.95510
    369   2.36410  4.92559  3.14269  2.58303  4.17106  3.56229  3.76318  3.58446  2.35313  3.18737  4.00228  3.09823  3.95330  2.45961  2.41874  2.44116  2.64991  2.17943  5.42918  4.10025    720 v - - -
          2.68618  4.42225  2.77519  2.73123  3.46354  2.40513  3.72494  3.29354  2.67741  2.69355  4.24690  2.90347  2.73739  3.18146  2.89801  2.37887  2.77519  2.98518  4.58477  3.61503
          0.01551  4.57010  5.29245  0.61958  0.77255  0.48576  0.95510
    370   2.81341  5.14616  3.03183  2.33293  4.47716  3.55591  3.77828  3.91492  1.84625  3.45407  4.24320  3.06926  1.80501  2.90422  2.92544  2.53513  3.05065  3.24556  5.62985  4.27347    721 p - - -
          2.68618  4.42225  2.77519  2.73123  3.46354  2.40513  3.72494  3.29354  2.67741  2.69355  4.24690  2.90347  2.73739  3.18146  2.89801  2.37887  2.77519  2.98518  4.58477  3.61503
          0.01551  4.57010  5.29245  0.61958  0.77255  0.48576  0.95510
    371   3.74493  5.39684  4.55052  4.55448  5.58306  0.16952  5.57151  5.40850  4.82274  4.94391  5.96221  4.71827  4.79923  5.09299  4.93021  3.94372  4.27423  4.80321  6.44094  5.72582    722 G - - -
          2.68618  4.42225  2.77519  2.73123  3.46354  2.40513  3.72494  3.29354  2.67741  2.69355  4.24690  2.90347  2.73739  3.18146  2.89801  2.37887  2.77519  2.98518  4.58477  3.61503
          0.01551  4.57010  5.29245  0.61958  0.77255  0.48576  0.95510
    372   2.14598  4.49460  3.91749  3.81431  5.02657  0.62464  4.90785  4.48749  4.02339  4.18044  4.97255  3.79847  4.06745  4.22620  4.25987  2.46332  3.10457  3.74332  6.35617  5.20210    723 G - - -
          2.68618  4.42225  2.77519  2.73123  3.46354  2.40513  3.72494  3.29354  2.67741  2.69355  4.24690  2.90347  2.73739  3.18146  2.89801  2.37887  2.77519  2.98518  4.58477  3.61503
          0.17925  4.57010  1.87247  0.61958  0.77255  0.48576  0.95510
    373   2.76101  4.16498  4.48244  3.88636  2.67144  3.91917  4.24373  1.82449  3.72718  1.71523  2.82818  3.99568  3.33358  3.89647  3.82246  3.22325  2.69697  2.09370  4.79624  3.62394    724 l - - -
          2.68618  4.42225  2.77519  2.73123  3.46354  2.40513  3.72494  3.29354  2.67741  2.69355  4.24690  2.90347  2.73739  3.18146  2.89801  2.37887  2.77519  2.98518  4.58477  3.61503
          0.01824  4.40909  5.13144  0.61958  0.77255  0.57836  0.82284
    374   2.73297  4.16534  4.33773  3.75180  2.31627  3.85030  4.08797  2.60840  3.60446  2.01809  3.28061  3.87848  3.44904  3.78963  3.72852  2.75593  2.96470  2.25189  2.67308  2.44881    725 l - - -
          2.68618  4.42225  2.77519  2.73123  3.46354  2.40513  3.72494  3.29354  2.67741  2.69355  4.24690  2.90347  2.73739  3.18146  2.89801  2.37887  2.77519  2.98518  4.58477  3.61503
          0.01715  4.47031  5.19266  0.61958  0.77255  0.64637  0.74222
    375   2.68363  4.35638  3.64264  2.73609  2.67474  3.68366  3.94480  2.62153  2.61927  2.14805  3.46188  3.45546  3.43887  3.31093  3.34951  2.47573  2.91546  2.15496  4.94497  3.71940    726 l - - -
          2.68618  4.42225  2.77519  2.73123  3.46354  2.40513  3.72494  3.29354  2.67741  2.69355  4.24690  2.90347  2.73739  3.18146  2.89801  2.37887  2.77519  2.98518  4.58477  3.61503
          0.01715  4.47031  5.19266  0.61958  0.77255  0.64637  0.74222
    376   2.38656  4.93207  3.06767  2.51671  4.19311  3.51096  3.20354  3.13470  2.50290  3.20576  4.01027  2.65940  2.24900  2.86227  2.69039  2.39344  2.92859  3.27979  5.43440  4.09179    727 p - - -
          2.68618  4.42225  2.77519  2.73123  3.46354  2.40513  3.72494  3.29354  2.67741  2.69355  4.24690  2.90347  2.73739  3.18146  2.89801  2.37887  2.77519  2.98518  4.58477  3.61503
          0.16805  4.47031  1.94318  0.61958  0.77255  0.64637  0.74222
    377   2.51627  4.91756  2.85109  2.44767  4.17872  3.46055  3.66186  3.23230  2.44299  3.18723  3.98423  2.61105  3.49473  2.59803  2.64311  2.54791  2.23181  2.95251  5.40721  4.05553    728 t - - -
          2.68618  4.42225  2.77519  2.73123  3.46354  2.40513  3.72494  3.29354  2.67741  2.69355  4.24690  2.90347  2.73739  3.18146  2.89801  2.37887  2.77519  2.98518  4.58477  3.61503
          0.01991  4.32217  5.04452  0.61958  0.77255  0.82425  0.57726
    378   2.72586  5.09778  2.99244  2.45148  4.42932  3.06438  3.27037  3.87329  1.62305  3.38783  4.16615  2.97801  2.86913  2.77515  2.60093  2.50112  2.95322  3.48680  5.54108  4.18527    729 k - - -
          2.68618  4.42225  2.77519  2.73123  3.46354  2.40513  3.72494  3.29354  2.67741  2.69355  4.24690  2.90347  2.73739  3.18146  2.89801  2.37887  2.77519  2.98518  4.58477  3.61503
          0.01991  4.32217  5.04452  0.61958  0.77255  0.82425  0.57726
    379   2.69593  4.12467  4.31636  3.72942  2.27815  3.07238  4.12966  1.75557  3.58426  2.24026  3.21403  3.87023  4.19320  3.77628  3.71277  3.12969  2.92969  1.99298  4.71522  3.18754    730 i - - -
          2.68618  4.42225  2.77519  2.73123  3.46354  2.40513  3.72494  3.29354  2.67741  2.69355  4.24690  2.90347  2.73739  3.18146  2.89801  2.37887  2.77519  2.98518  4.58477  3.61503
          0.01991  4.32217  5.04452  0.61958  0.77255  0.82425  0.57726
    380   2.59355  5.13411  2.86023  2.25103  4.46497  3.45104  3.68119  3.92001  1.79101  3.43591  4.21260  2.67473  2.39516  2.80012  2.86579  2.55465  2.97055  3.52411  5.59524  4.21674    731 k - - -
          2.68618  4.42225  2.77519  2.73123  3.46354  2.40513  3.72494  3.29354  2.67741  2.69355  4.24690  2.90347  2.73739  3.18146  2.89801  2.37887  2.77519  2.98518  4.58477  3.61503
          0.01991  4.32217  5.04452  0.61958  0.77255  0.82425  0.57726
    381   2.66105  4.17230  3.99355  3.41171  3.26778  3.74536  4.03812  2.35321  2.63446  1.83440  2.89744  3.67204  4.11305  3.55020  3.52671  3.02441  2.76505  2.00366  4.78528  3.04507    732 l - - -
          2.68618  4.42225  2.77519  2.73123  3.46354  2.40513  3.72494  3.29354  2.67741  2.69355  4.24690  2.90347  2.73739  3.18146  2.89801  2.37887  2.77519  2.98518  4.58477  3.61503
          0.14918  4.32217  2.07693  0.61958  0.77255  0.82425  0.57726
    382   1.93708  4.40939  3.36975  2.88525  3.92178  2.32276  3.94963  2.71099  2.87373  2.97699  3.84068  3.25459  2.32667  3.19546  3.25790  2.64445  2.83205  2.93825  5.30061  4.04540    733 a - - -
          2.68618  4.42225  2.77519  2.73123  3.46354  2.40513  3.72494  3.29354  2.67741  2.69355  4.24690  2.90347  2.73739  3.18146  2.89801  2.37887  2.77519  2.98518  4.58477  3.61503
          0.08094  4.19562  2.76962  0.61958  0.77255  0.85895  0.55096
    383   2.61542  4.90476  2.95506  2.13649  4.17064  3.42325  2.94714  3.32359  2.26481  2.96886  3.96839  2.64833  3.59043  2.75334  2.86193  2.40714  2.84647  3.01655  5.38719  4.03223    734 e - - -
          2.68618  4.42225  2.77519  2.73123  3.46354  2.40513  3.72494  3.29354  2.67741  2.69355  4.24690  2.90347  2.73739  3.18146  2.89801  2.37887  2.77519  2.98518  4.58477  3.61503
          0.02297  4.18065  4.90300  0.61958  0.77255  0.72597  0.66137
    384   1.90764  4.67980  3.15576  2.48715  3.88243  3.20999  3.72518  2.97624  2.39644  2.82286  3.76677  3.09055  3.89746  2.91673  2.69877  2.62911  2.87295  2.72267  5.21409  3.91701    735 a - - -
          2.68625  4.41831  2.77548  2.72978  3.46405  2.40503  3.72383  3.29341  2.67713  2.69440  4.24732  2.90371  2.73735  3.18213  2.89847  2.37912  2.77599  2.98492  4.58179  3.61520
          0.65861  0.74269  5.02050  2.15110  0.12370  0.39744  1.11486
    385   2.66449  5.22911  1.90600  2.30711  4.56296  2.79426  3.69534  4.04118  2.07344  3.25996  4.27604  2.85704  3.89725  2.79881  2.47957  2.70606  2.97558  3.61437  5.66529  4.25992    750 d - - -
          2.68611  4.42233  2.77515  2.73131  3.46362  2.40509  3.72471  3.29362  2.67748  2.69352  4.24697  2.90321  2.73747  3.18154  2.89808  2.37895  2.77527  2.98505  4.58485  3.61483
          0.13549  2.10841  5.24418  0.90100  0.52115  0.43720  1.03801
    386   2.71804  4.67363  3.30632  2.44440  3.85260  3.61357  3.05287  2.88424  2.72463  2.52830  2.92446  3.22461  3.37074  2.75846  2.96086  2.62659  2.47401  2.74574  5.22066  3.34116    756 e - - -
          2.68618  4.42225  2.77519  2.73123  3.46354  2.40513  3.72494  3.29354  2.67741  2.69355  4.24690  2.90347  2.73739  3.18146  2.89801  2.37887  2.77519  2.98518  4.58477  3.61503
          0.06593  4.57010  2.92909  0.61958  0.77255  0.48576  0.95510
    387   2.81002  5.04495  2.98488  2.30123  4.30899  3.54831  3.79838  3.73871  2.38667  3.32307  4.13956  3.07465  1.56794  2.94894  3.01213  2.54791  3.04856  3.40249  5.54124  3.46708    757 p - - -
          2.68618  4.42225  2.77519  2.73123  3.46354  2.40513  3.72494  3.29354  2.67741  2.69355  4.24690  2.90347  2.73739  3.18146  2.89801  2.37887  2.77519  2.98518  4.58477  3.61503
          0.01630  4.52047  5.24282  0.61958  0.77255  0.57086  0.83250
    388   2.70552  4.81588  2.50024  2.60614  3.46580  3.17006  3.76757  3.09225  1.80864  2.43502  3.53303  3.11352  3.94598  2.93943  3.04337  2.76665  2.93688  3.12975  5.33547  4.02076    758 k - - -
          2.68618  4.42225  2.77519  2.73123  3.46354  2.40513  3.72494  3.29354  2.67741  2.69355  4.24690  2.90347  2.73739  3.18146  2.89801  2.37887  2.77519  2.98518  4.58477  3.61503
          0.01630  4.52047  5.24282  0.61958  0.77255  0.57086  0.83250
    389   2.42737  5.09612  2.77878  2.19832  3.74091  2.92386  3.68930  3.84976  2.05088  3.38152  4.14928  2.98457  3.32335  2.80300  2.76924  2.48641  2.93473  2.95567  5.55746  3.56860    759 k - - -
          2.68618  4.42225  2.77519  2.73123  3.46354  2.40513  3.72494  3.29354  2.67741  2.69355  4.24690  2.90347  2.73739  3.18146  2.89801  2.37887  2.77519  2.98518  4.58477  3.61503
          0.01630  4.52047  5.24282  0.61958  0.77255  0.57086  0.83250
    390   2.94156  5.49726  1.91661  1.48975  4.81597  3.48920  3.83581  4.31783  2.50058  3.79071  4.56348  2.94539  2.44993  2.65870  3.20824  2.86777  3.19229  3.87720  5.92821  4.47566    760 e - - -
          2.68618  4.42225  2.77519  2.73123  3.46354  2.40513  3.72494  3.29354  2.67741  2.69355  4.24690  2.90347  2.73739  3.18146  2.89801  2.37887  2.77519  2.98518  4.58477  3.61503
          0.01630  4.52047  5.24282  0.61958  0.77255  0.57086  0.83250
    391   2.53162  5.18976  2.75052  2.06539  4.52256  3.48240  3.30313  4.00017  2.01284  3.24637  4.23404  2.56568  2.91714  2.77397  2.90428  2.47476  2.93929  3.29434  5.62957  4.22571    761 k - - -
          2.68618  4.42225  2.77519  2.73123  3.46354  2.40513  3.72494  3.29354  2.67741  2.69355  4.24690  2.90347  2.73739  3.18146  2.89801  2.37887  2.77519  2.98518  4.58477  3.61503
          0.01630  4.52047  5.24282  0.61958  0.77255  0.43601  1.04019
    392   2.24493  4.51873  3.47949  2.91521  3.27823  3.66391  3.90871  2.86615  2.88082  2.73828  3.61944  2.67877  3.37985  3.19569  3.26428  2.35709  2.52814  2.56100  5.09127  2.65179    762 a - - -
          2.68618  4.42225  2.77519  2.73123  3.46354  2.40513  3.72494  3.29354  2.67741  2.69355  4.24690  2.90347  2.73739  3.18146  2.89801  2.37887  2.77519  2.98518  4.58477  3.61503
          0.01551  4.57010  5.29245  0.61958  0.77255  0.48576  0.95510
    393   2.51222  4.98283  3.10240  2.54567  4.24333  3.54779  3.12223  3.66859  1.95107  3.25190  4.05414  3.06855  2.20113  2.88546  2.97292  2.57099  2.69043  3.32916  4.04857  4.13058    763 k - - -
          2.68618  4.42225  2.77519  2.73123  3.46354  2.40513  3.72494  3.29354  2.67741  2.69355  4.24690  2.90347  2.73739  3.18146  2.89801  2.37887  2.77519  2.98518  4.58477  3.61503
          0.01551  4.57010  5.29245  0.61958  0.77255  0.48576  0.95510
    394   2.31682  4.20544  4.17792  3.59210  2.56985  3.82652  4.12106  2.31373  3.47208  2.13167  3.31617  3.80244  3.15022  3.69398  3.35159  3.11222  2.95882  2.45577  4.80064  2.05004    764 y - - -
          2.68618  4.42225  2.77519  2.73123  3.46354  2.40513  3.72494  3.29354  2.67741  2.69355  4.24690  2.90347  2.73739  3.18146  2.89801  2.37887  2.77519  2.98518  4.58477  3.61503
          0.01551  4.57010  5.29245  0.61958  0.77255  0.48576  0.95510
    395   1.80650  4.80038  3.20740  2.65086  4.02829  3.57082  3.80207  3.16357  2.26219  3.06451  3.89928  2.94863  3.13953  2.98087  3.08138  2.51512  2.72231  2.61039  5.34329  4.03529    765 a - - -
          2.68618  4.42225  2.77519  2.73123  3.46354  2.40513  3.72494  3.29354  2.67741  2.69355  4.24690  2.90347  2.73739  3.18146  2.89801  2.37887  2.77519  2.98518  4.58477  3.61503
          0.20980  4.57010  1.72096  0.61958  0.77255  0.48576  0.95510
    396   2.70958  5.10717  2.96364  2.35918  4.42542  2.25667  3.66373  3.87797  2.09217  3.39528  4.16573  2.96323  2.90062  2.56463  2.60624  2.69063  2.64813  3.48560  5.55525  4.18226    766 k - - -
          2.68618  4.42225  2.77519  2.73123  3.46354  2.40513  3.72494  3.29354  2.67741  2.69355  4.24690  2.90347  2.73739  3.18146  2.89801  2.37887  2.77519  2.98518  4.58477  3.61503
          0.08739  4.37910  2.64308  0.61958  0.77255  0.76260  0.62821
    397   2.66552  5.00401  2.98556  2.42763  4.29429  3.46001  3.64555  3.19315  1.96195  3.28159  4.06414  2.84118  2.84314  2.52019  2.64089  2.47462  2.66385  3.36578  5.46898  4.10766    767 k - - -
          2.68634  4.42273  2.77426  2.73143  3.46302  2.40491  3.72504  3.29377  2.67752  2.69366  4.24650  2.90372  2.73757  3.18093  2.89811  2.37925  2.77553  2.98509  4.58525  3.61421
          0.81374  0.92681  1.82643  1.69018  0.20394  0.41701  1.07591
    398   2.80782  5.19884  3.10426  2.52039  4.55888  3.55592  3.08682  3.99526  1.96787  3.47355  4.25076  2.85150  3.93804  2.22136  1.94888  2.78178  2.45958  3.60109  5.58915  4.25514    795 r - - -
          2.68618  4.42225  2.77519  2.73123  3.46354  2.40513  3.72494  3.29354  2.67741  2.69355  4.24690  2.90347  2.73739  3.18146  2.89801  2.37887  2.77519  2.98518  4.58477  3.61503
          0.14504  4.38008  2.09976  0.61958  0.77255  0.76148  0.62919
    399   2.56073  4.46730  3.51743  2.13413  3.58201  3.69306  3.95710  2.46625  2.92005  1.76898  3.49466  3.40071  4.07210  3.24676  3.28574  2.94760  2.96021  2.37052  5.09286  3.85531    796 l - - -
          2.68618  4.42225  2.77519  2.73123  3.46354  2.40513  3.72494  3.29354  2.67741  2.69355  4.24690  2.90347  2.73739  3.18146  2.89801  2.37887  2.77519  2.98518  4.58477  3.61503
          0.02128  4.25632  4.97867  0.61958  0.77255  0.88726  0.53066
    400   2.20664  5.12192  2.84837  1.92998  4.44364  3.43254  3.64646  3.90071  1.94371  3.41172  4.18407  2.91511  3.29041  2.55299  2.82919  2.67837  2.93833  3.50281  5.56733  4.18602    797 e - - -
          2.68618  4.42225  2.77519  2.73123  3.46354  2.40513  3.72494  3.29354  2.67741  2.69355  4.24690  2.90347  2.73739  3.18146  2.89801  2.37887  2.77519  2.98518  4.58477  3.61503
          0.02128  4.25632  4.97867  0.61958  0.77255  0.88726  0.53066
    401   2.77658  5.02172  3.15503  2.56046  4.32842  3.54870  3.40938  3.10170  2.06024  3.27690  4.08802  3.05774  3.92703  2.49129  1.73654  2.52955  2.98944  3.39587  5.44472  4.14428    798 r - - -
          2.68618  4.42225  2.77519  2.73123  3.46354  2.40513  3.72494  3.29354  2.67741  2.69355  4.24690  2.90347  2.73739  3.18146  2.89801  2.37887  2.77519  2.98518  4.58477  3.61503
          0.07821  4.25632  2.79592  0.61958  0.77255  0.88726  0.53066
    402   2.02222  3.66568  2.86683  2.63980  3.77234  3.48637  3.73896  2.77867  2.62094  2.82038  3.67863  3.11591  3.88599  2.55745  3.04451  2.71638  2.56447  2.87163  5.13719  3.85513    799 a - - -
          2.68618  4.42225  2.77519  2.73123  3.46354  2.40513  3.72494  3.29354  2.67741  2.69355  4.24690  2.90347  2.73739  3.18146  2.89801  2.37887  2.77519  2.98518  4.58477  3.61503
          0.02252  4.20063  4.92297  0.61958  0.77255  0.93472  0.49873
    403   2.85347  5.34003  1.41935  2.27555  4.65376  3.37115  3.73524  4.14009  2.44241  3.63621  4.43395  2.45362  3.88831  2.87092  2.59499  2.78652  3.10751  3.72584  5.78514  4.35486    800 d - - -
          2.68618  4.42225  2.77519  2.73123  3.46354  2.40513  3.72494  3.29354  2.67741  2.69355  4.24690  2.90347  2.73739  3.18146  2.89801  2.37887  2.77519  2.98518  4.58477  3.61503
          0.02252  4.20063  4.92297  0.61958  0.77255  0.93472  0.49873
    404   2.65294  4.80490  2.90830  2.52273  4.20633  1.83629  3.77576  3.63114  2.58471  3.23948  4.06651  2.48345  3.86914  2.54756  3.01673  2.70061  2.93809  2.82602  5.46900  4.13864    801 g - - -
          2.68618  4.42225  2.77519  2.73123  3.46354  2.40513  3.72494  3.29354  2.67741  2.69355  4.24690  2.90347  2.73739  3.18146  2.89801  2.37887  2.77519  2.98518  4.58477  3.61503
          0.02252  4.20063  4.92297  0.61958  0.77255  0.93472  0.49873
    405   1.77764  4.40574  3.42310  2.86436  3.61900  3.52454  3.84863  2.91676  2.79190  2.65840  3.07034  3.27943  3.94437  3.13145  2.75065  2.78728  2.54229  2.45334  5.04428  3.79943    802 a - - -
          2.68618  4.42225  2.77519  2.73123  3.46354  2.40513  3.72494  3.29354  2.67741  2.69355  4.24690  2.90347  2.73739  3.18146  2.89801  2.37887  2.77519  2.98518  4.58477  3.61503
          0.02252  4.20063  4.92297  0.61958  0.77255  0.80136  0.59551
    406   2.25078  4.32980  3.63520  3.11089  2.99180  1.92508  3.99022  2.82728  3.05909  2.07750  3.51060  3.45465  4.01623  3.35634  3.38278  2.86145  2.89921  2.60872  4.99406  3.74242    803 g - - -
          2.68603  4.42242  2.77536  2.73140  3.46371  2.40530  3.72511  3.29371  2.67758  2.69306  4.24641  2.90332  2.73756  3.18163  2.89818  2.37876  2.77536  2.98483  4.58368  3.61473
          0.40967  1.11072  4.98991  0.93533  0.49833  0.64405  0.74478
    407   2.43681  4.62806  3.24672  2.70238  3.89293  2.52797  3.81136  2.61924  2.43452  2.94104  3.79185  3.17069  3.93005  3.02055  3.10377  2.28371  2.23682  2.98903  5.24425  3.95997    810 t - - -
          2.68618  4.42225  2.77519  2.73123  3.46354  2.40513  3.72494  3.29354  2.67741  2.69355  4.24690  2.90347  2.73739  3.18146  2.89801  2.37887  2.77519  2.98518  4.58477  3.61503
          0.06863  4.38008  2.92237  0.61958  0.77255  0.76148  0.62919
    408   2.44899  4.92972  3.02988  2.37455  4.19246  3.47810  3.66684  3.61835  2.27855  2.75058  3.99479  2.61489  3.86731  2.55483  2.29797  2.68164  2.74106  3.27569  3.82670  4.06659    811 k - - -
          2.68618  4.42225  2.77519  2.73123  3.46354  2.40513  3.72494  3.29354  2.67741  2.69355  4.24690  2.90347  2.73739  3.18146  2.89801  2.37887  2.77519  2.98518  4.58477  3.61503
          0.01973  4.33118  5.05353  0.61958  0.77255  0.51060  0.91663
    409   2.83413  4.23012  4.53458  3.95761  2.20316  3.95631  4.09085  2.29250  3.78659  1.73268  3.30936  4.00631  4.31187  3.25554  3.86142  3.26226  3.06457  2.48008  2.67383  2.47000    812 l - - -
          2.68618  4.42225  2.77519  2.73123  3.46354  2.40513  3.72494  3.29354  2.67741  2.69355  4.24690  2.90347  2.73739  3.18146  2.89801  2.37887  2.77519  2.98518  4.58477  3.61503
          0.01711  4.47226  5.19461  0.61958  0.77255  0.49498  0.94055
    410   3.84927  5.44251  4.52712  4.48667  5.35509  4.09609  5.46080  5.13470  4.61257  4.65607  5.76215  4.71049  0.18873  4.97442  4.73838  4.04645  4.34478  4.69144  6.30298  5.49774    813 P - - -
          2.68618  4.42225  2.77519  2.73123  3.46354  2.40513  3.72494  3.29354  2.67741  2.69355  4.24690  2.90347  2.73739  3.18146  2.89801  2.37887  2.77519  2.98518  4.58477  3.61503
          0.01615  4.52984  5.25218  0.61958  0.77255  0.55566  0.85260
    411   2.30407  4.66825  2.97185  2.72459  3.36568  2.43622  3.48250  3.23356  2.70560  2.30031  3.75725  2.69792  3.98362  3.03891  3.13131  2.81739  2.74172  2.96752  3.98428  3.93091    814 l - - -
          2.68618  4.42225  2.77519  2.73123  3.46354  2.40513  3.72494  3.29354  2.67741  2.69355  4.24690  2.90347  2.73739  3.18146  2.89801  2.37887  2.77519  2.98518  4.58477  3.61503
          0.01615  4.52984  5.25218  0.61958  0.77255  0.55566  0.85260
    412   2.35163  4.69044  3.26514  2.70521  3.87686  3.11589  3.26517  2.86562  2.68701  2.66027  3.77873  2.66601  3.97746  3.02264  3.11703  2.40533  2.23784  2.99312  5.23355  3.32742    815 t - - -
          2.68629  4.42255  2.77509  2.73118  3.46261  2.40501  3.72525  3.29384  2.67678  2.69385  4.24720  2.90331  2.73731  3.18145  2.89811  2.37917  2.77550  2.98548  4.58252  3.61533
          0.29433  1.38736  5.25218  1.45679  0.26525  0.44441  1.02500
    413   2.73915  3.73533  3.13922  2.38876  4.22089  3.55083  3.78373  3.63752  2.55874  3.23499  4.04702  2.85979  1.77763  2.93314  2.55863  2.77464  2.60959  3.30436  5.46947  4.13908    827 p - - -
          2.68618  4.42225  2.77519  2.73123  3.46354  2.40513  3.72494  3.29354  2.67741  2.69355  4.24690  2.90347  2.73739  3.18146  2.89801  2.37887  2.77519  2.98518  4.58477  3.61503
          0.01551  4.57010  5.29245  0.61958  0.77255  0.48576  0.95510
    414   2.22009  5.05854  3.05713  2.50040  4.34231  3.10503  3.72403  3.78221  2.31094  2.96630  4.12086  3.03219  3.64727  2.25695  2.64858  2.72986  2.14394  3.41679  5.53291  4.16985    828 t - - -
          2.68618  4.42225  2.77519  2.73123  3.46354  2.40513  3.72494  3.29354  2.67741  2.69355  4.24690  2.90347  2.73739  3.18146  2.89801  2.37887  2.77519  2.98518  4.58477  3.61503
          0.01551  4.57010  5.29245  0.61958  0.77255  0.48576  0.95510
    415   2.65802  5.25642  2.29392  2.08633  4.59678  3.49592  3.25684  4.08274  2.27586  3.55956  4.29998  2.37393  3.90196  2.46334  2.94340  2.32232  2.70925  3.64485  5.69010  4.27643    829 e - - -
          2.68635  4.42248  2.77543  2.73127  3.46336  2.40517  3.72518  3.29331  2.67745  2.69321  4.24713  2.90346  2.73763  3.18170  2.89824  2.37896  2.77543  2.98407  4.58246  3.61527
          0.64216  1.52920  1.35814  1.31914  0.31111  0.48576  0.95510
    416   2.19585  4.25417  3.71147  2.75540  3.32695  3.66546  3.92318  2.71668  3.05835  1.70980  3.35289  3.48598  4.04112  3.34745  3.35133  2.92953  2.87449  2.51214  3.72503  3.15118    840 l - - -
          2.68618  4.42225  2.77519  2.73123  3.46354  2.40513  3.72494  3.29354  2.67741  2.69355  4.24690  2.90347  2.73739  3.18146  2.89801  2.37887  2.77519  2.98518  4.58477  3.61503
          0.08645  4.27960  2.67403  0.61958  0.77255  0.75465  0.63521
    417   2.63750  4.45624  3.47671  3.03715  3.57834  1.44758  3.98512  3.11644  3.00418  2.84386  3.77257  3.39104  4.00026  3.33678  3.34376  2.82433  2.95820  2.44835  5.06085  2.91217    841 g - - -
          2.68618  4.42225  2.77519  2.73123  3.46354  2.40513  3.72494  3.29354  2.67741  2.69355  4.24690  2.90347  2.73739  3.18146  2.89801  2.37887  2.77519  2.98518  4.58477  3.61503
          0.02099  4.27008  4.99242  0.61958  0.77255  0.87476  0.53951
    418   2.67335  4.33567  3.65058  3.07220  3.43706  3.67156  3.92214  2.47038  2.93774  1.84760  2.99688  3.44691  4.04528  3.28110  2.29060  2.65205  2.90416  2.55485  4.92147  3.70232    842 l - - -
          2.68618  4.42225  2.77519  2.73123  3.46354  2.40513  3.72494  3.29354  2.67741  2.69355  4.24690  2.90347  2.73739  3.18146  2.89801  2.37887  2.77519  2.98518  4.58477  3.61503
          0.08922  4.27008  2.63984  0.61958  0.77255  0.87476  0.53951
    419   2.62286  4.83734  2.59345  2.09776  4.07928  3.43900  3.65122  3.49942  2.45046  2.82323  3.91030  2.96685  3.83569  2.79978  2.91524  2.46641  2.32107  3.17233  3.92645  3.99826    843 e - - -
          2.68618  4.42225  2.77519  2.73123  3.46354  2.40513  3.72494  3.29354  2.67741  2.69355  4.24690  2.90347  2.73739  3.18146  2.89801  2.37887  2.77519  2.98518  4.58477  3.61503
          0.02245  4.20331  4.92566  0.61958  0.77255  0.93254  0.50014
    420   2.64183  4.86062  2.89360  2.46518  4.23861  2.94254  3.72453  3.67045  2.52540  3.25685  4.06588  1.84772  3.84772  2.59099  2.98042  2.37607  2.91129  2.88285  5.47474  4.12947    844 n - - -
          2.68618  4.42225  2.77519  2.73123  3.46354  2.40513  3.72494  3.29354  2.67741  2.69355  4.24690  2.90347  2.73739  3.18146  2.89801  2.37887  2.77519  2.98518  4.58477  3.61503
          0.02245  4.20331  4.92566  0.61958  0.77255  0.35994  1.19641
    421   2.52883  5.01041  3.04271  1.76960  4.28033  2.92172  3.71500  3.50739  2.25837  2.89235  4.07380  2.74263  3.90851  2.84479  2.96084  2.71665  2.94080  2.76406  5.49256  4.13394    845 e - - -
          2.68618  4.42225  2.77519  2.73123  3.46354  2.40513  3.72494  3.29354  2.67741  2.69355  4.24690  2.90347  2.73739  3.18146  2.89801  2.37887  2.77519  2.98518  4.58477  3.61503
          0.01629  4.52108  5.24342  0.61958  0.77255  0.56989  0.83376
    422   2.77299  4.18004  4.49903  3.20218  3.23774  3.92557  4.24727  1.57213  3.73636  1.89310  2.60391  4.00423  4.28136  3.90824  3.82893  3.22855  3.00470  2.06630  3.69429  3.62838    846 i - - -
          2.68618  4.42225  2.77519  2.73123  3.46354  2.40513  3.72494  3.29354  2.67741  2.69355  4.24690  2.90347  2.73739  3.18146  2.89801  2.37887  2.77519  2.98518  4.58477  3.61503
          0.01629  4.52108  5.24342  0.61958  0.77255  0.56989  0.83376
    423   2.46045  4.16901  4.21351  3.62475  2.61206  3.81405  4.11157  1.85200  3.49444  2.36030  3.28340  3.81191  3.50063  3.70789  2.77344  3.10291  2.93727  2.42151  3.05095  2.93013    847 i - - -
          2.68618  4.42225  2.77519  2.73123  3.46354  2.40513  3.72494  3.29354  2.67741  2.69355  4.24690  2.90347  2.73739  3.18146  2.89801  2.37887  2.77519  2.98518  4.58477  3.61503
          0.01629  4.52108  5.24342  0.61958  0.77255  0.56989  0.83376
    424   2.76334  5.25985  2.43743  1.90647  4.60307  3.49937  3.70046  4.08247  1.71326  3.55823  4.30578  2.96700  3.90840  2.71731  2.54837  2.72261  2.70329  3.65048  5.68583  4.28226    848 k - - -
          2.68618  4.42225  2.77519  2.73123  3.46354  2.40513  3.72494  3.29354  2.67741  2.69355  4.24690  2.90347  2.73739  3.18146  2.89801  2.37887  2.77519  2.98518  4.58477  3.61503
          0.01629  4.52108  5.24342  0.61958  0.77255  0.56989  0.83376
    425   1.72340  4.09952  2.58882  2.52822  4.21144  3.08804  3.73484  3.63584  2.33655  3.22457  4.02702  3.05065  3.91727  2.87563  2.75419  2.72605  2.78432  2.99776  5.45294  4.10802    849 a - - -
          2.68618  4.42225  2.77519  2.73123  3.46354  2.40513  3.72494  3.29354  2.67741  2.69355  4.24690  2.90347  2.73739  3.18146  2.89801  2.37887  2.77519  2.98518  4.58477  3.61503
          0.01629  4.52108  5.24342  0.61958  0.77255  0.56989  0.83376
    426   2.27305  4.22985  4.01066  3.43087  3.34150  3.19711  4.07484  2.06365  3.33380  2.26384  3.01776  3.69898  4.15282  3.57986  3.56539  3.05678  1.95194  2.46937  4.84114  3.10123    850 t - - -
          2.68618  4.42225  2.77519  2.73123  3.46354  2.40513  3.72494  3.29354  2.67741  2.69355  4.24690  2.90347  2.73739  3.18146  2.89801  2.37887  2.77519  2.98518  4.58477  3.61503
          0.01629  4.52108  5.24342  0.61958  0.77255  0.56989  0.83376
    427   2.53959  4.65158  3.30774  2.39131  3.83007  3.60685  3.83080  2.53959  2.71197  1.96059  3.74280  2.86493  3.99306  3.05537  2.59468  2.58442  2.94247  2.94730  5.20028  3.92384    851 l - - -
          2.68618  4.42225  2.77519  2.73123  3.46354  2.40513  3.72494  3.29354  2.67741  2.69355  4.24690  2.90347  2.73739  3.18146  2.89801  2.37887  2.77519  2.98518  4.58477  3.61503
          0.01629  4.52108  5.24342  0.61958  0.77255  0.56989  0.83376
    428   2.53957  5.14123  2.97170  2.22930  4.45254  3.49900  3.20332  3.91200  2.15042  3.43220  4.19723  2.70745  3.90010  2.81254  2.92826  2.32922  1.93795  3.51493  5.59761  4.21176    852 t - - -
          2.68618  4.42225  2.77519  2.73123  3.46354  2.40513  3.72494  3.29354  2.67741  2.69355  4.24690  2.90347  2.73739  3.18146  2.89801  2.37887  2.77519  2.98518  4.58477  3.61503
          0.01629  4.52108  5.24342  0.61958  0.77255  0.56989  0.83376
    429   2.25282  5.34754  2.49505  1.96904  4.67015  1.87074  3.79909  4.15161  2.61529  3.65161  4.42453  2.96317  3.96292  2.33134  3.12820  2.81504  3.11236  3.73210  5.80643  4.38249    853 g - - -
          2.68618  4.42225  2.77519  2.73123  3.46354  2.40513  3.72494  3.29354  2.67741  2.69355  4.24690  2.90347  2.73739  3.18146  2.89801  2.37887  2.77519  2.98518  4.58477  3.61503
          0.01629  4.52108  5.24342  0.61958  0.77255  0.56989  0.83376
    430   2.76095  5.25095  2.48816  2.14453  4.59736  3.50634  3.69480  4.07369  1.62401  3.54833  4.29612  2.97487  3.90907  2.59600  2.43642  2.72204  2.69576  3.64334  5.67359  4.27603    854 k - - -
          2.68618  4.42225  2.77519  2.73123  3.46354  2.40513  3.72494  3.29354  2.67741  2.69355  4.24690  2.90347  2.73739  3.18146  2.89801  2.37887  2.77519  2.98518  4.58477  3.61503
          0.05947  4.52108  3.06067  0.61958  0.77255  0.56989  0.83376
    431   3.75216  5.36149  4.42564  4.37550  5.25691  4.01741  5.36122  5.01375  4.49541  4.54635  5.64675  4.60591  0.21130  4.86020  4.63333  3.94662  4.24406  4.57830  6.22696  5.39726    855 P - - -
          2.68618  4.42225  2.77519  2.73123  3.46354  2.40513  3.72494  3.29354  2.67741  2.69355  4.24690  2.90347  2.73739  3.18146  2.89801  2.37887  2.77519  2.98518  4.58477  3.61503
          0.07029  4.47861  2.87304  0.61958  0.77255  0.63452  0.75543
    432   4.13987  5.39980  4.70453  4.56493  2.53876  4.51328  4.02231  4.08927  4.41315  3.39166  4.70717  4.47085  4.98636  4.57352  4.46820  4.20693  4.43583  3.98864  4.19313  0.38524    856 Y - - -
          2.68618  4.42225  2.77519  2.73123  3.46354  2.40513  3.72494  3.29354  2.67741  2.69355  4.24690  2.90347  2.73739  3.18146  2.89801  2.37887  2.77519  2.98518  4.58477  3.61503
          0.01793  4.42625  5.14860  0.61958  0.77255  0.70553  0.68091
    433   2.96899  5.15173  2.96633  2.31856  4.56059  3.56533  3.91774  3.98755  2.58422  3.54585  4.39468  3.16352  1.19787  3.08151  2.56146  2.98123  3.23689  3.63256  5.71367  4.40860    857 p - - -
          2.68622  4.42229  2.77502  2.73127  3.46358  2.40516  3.72498  3.29358  2.67744  2.69359  4.24693  2.90327  2.73723  3.18150  2.89804  2.37891  2.77523  2.98522  4.58481  3.61507
          0.07653  2.69022  5.14860  0.86656  0.54541  0.47387  0.97441
    434   3.49650  4.71192  5.49442  5.00359  3.87475  5.04780  5.67130  0.82316  4.91950  2.03150  3.62677  5.17899  5.25641  5.12229  5.06221  4.46276  3.74971  1.40150  5.97455  4.80285    861 i - - -
          2.68618  4.42225  2.77519  2.73123  3.46354  2.40513  3.72494  3.29354  2.67741  2.69355  4.24690  2.90347  2.73739  3.18146  2.89801  2.37887  2.77519  2.98518  4.58477  3.61503
          0.01627  4.52243  5.24477  0.61958  0.77255  0.43773  1.03705
    435   3.10927  5.45078  2.75939  2.73167  4.86683  3.74083  3.83821  4.27792  0.94730  3.71813  4.52982  3.22564  4.15072  2.95834  2.22326  3.07021  3.31257  3.89565  5.78532  4.50382    862 k - - -
          2.68618  4.42225  2.77519  2.73123  3.46354  2.40513  3.72494  3.29354  2.67741  2.69355  4.24690  2.90347  2.73739  3.18146  2.89801  2.37887  2.77519  2.98518  4.58477  3.61503
          0.01551  4.57010  5.29245  0.61958  0.77255  0.48576  0.95510
    436   1.57629  4.28405  3.97386  3.39935  3.41338  3.03534  4.09773  2.46241  3.31278  2.22769  3.06279  3.68969  4.16948  3.57013  3.56744  2.85549  2.96859  2.15561  4.91028  3.70604    863 a - - -
          2.68618  4.42225  2.77519  2.73123  3.46354  2.40513  3.72494  3.29354  2.67741  2.69355  4.24690  2.90347  2.73739  3.18146  2.89801  2.37887  2.77519  2.98518  4.58477  3.61503
          0.01551  4.57010  5.29245  0.61958  0.77255  0.48576  0.95510
    437   2.75575  3.28068  4.59432  3.98937  3.18708  3.91212  4.22311  2.55104  3.80013  1.77340  2.46869  4.03068  4.27227  3.94933  3.84969  3.21920  2.98744  2.19244  2.28423  2.76006    864 l - - -
          2.68618  4.42225  2.77519  2.73123  3.46354  2.40513  3.72494  3.29354  2.67741  2.69355  4.24690  2.90347  2.73739  3.18146  2.89801  2.37887  2.77519  2.98518  4.58477  3.61503
          0.01551  4.57010  5.29245  0.61958  0.77255  0.48576  0.95510
    438   2.88445  4.27620  4.61416  4.02702  2.95377  2.43220  4.41040  1.80445  3.87479  1.83234  3.33609  4.14315  4.41644  4.05423  3.97984  3.37663  3.11981  1.62264  4.96552  3.78358    865 v - - -
          2.68618  4.42225  2.77519  2.73123  3.46354  2.40513  3.72494  3.29354  2.67741  2.69355  4.24690  2.90347  2.73739  3.18146  2.89801  2.37887  2.77519  2.98518  4.58477  3.61503
          0.01551  4.57010  5.29245  0.61958  0.77255  0.48576  0.95510
    439   2.51590  2.98729  4.53021  3.92510  2.82768  3.87071  4.19672  1.96600  3.74263  2.13089  3.23568  3.98190  4.23597  3.90237  3.80464  2.46518  2.51508  2.08254  3.61436  3.55848    866 i - - -
          2.68618  4.42225  2.77519  2.73123  3.46354  2.40513  3.72494  3.29354  2.67741  2.69355  4.24690  2.90347  2.73739  3.18146  2.89801  2.37887  2.77519  2.98518  4.58477  3.61503
          0.01551  4.57010  5.29245  0.61958  0.77255  0.48576  0.95510
    440   2.53758  3.17487  3.97671  3.39891  3.36034  3.19222  4.06838  2.72618  3.30704  2.46411  3.02643  2.80521  4.15830  3.56021  3.55259  3.05776  2.95428  2.52406  3.14310  1.94625    867 y - - -
          2.68618  4.42225  2.77519  2.73123  3.46354  2.40513  3.72494  3.29354  2.67741  2.69355  4.24690  2.90347  2.73739  3.18146  2.89801  2.37887  2.77519  2.98518  4.58477  3.61503
          0.01551  4.57010  5.29245  0.61958  0.77255  0.48576  0.95510
    441   2.45000  3.64053  3.05022  2.81714  3.22564  1.96843  3.86882  3.14644  2.58767  2.82990  3.69893  3.27920  4.02044  3.11646  2.91661  2.86277  2.95065  2.89499  3.24372  3.89631    868 g - - -
          2.68618  4.42225  2.77519  2.73123  3.46354  2.40513  3.72494  3.29354  2.67741  2.69355  4.24690  2.90347  2.73739  3.18146  2.89801  2.37887  2.77519  2.98518  4.58477  3.61503
          0.01551  4.57010  5.29245  0.61958  0.77255  0.48576  0.95510
    442   2.50110  4.72026  3.26616  2.70673  3.91038  2.62934  3.35723  3.15468  2.68766  2.95747  3.80791  3.19507  3.98780  2.36617  3.11967  2.81784  2.19271  2.48235  5.26084  3.35940    869 t - - -
          2.68618  4.42225  2.77519  2.73123  3.46354  2.40513  3.72494  3.29354  2.67741  2.69355  4.24690  2.90347  2.73739  3.18146  2.89801  2.37887  2.77519  2.98518  4.58477  3.61503
          0.01551  4.57010  5.29245  0.61958  0.77255  0.48576  0.95510
    443   3.32803  5.72010  2.25895  2.56273  5.12627  3.57082  4.25036  4.78047  3.32187  4.29925  5.19175  0.66593  4.24484  3.45016  3.89536  3.24633  3.67196  4.31939  6.34511  4.86156    870 N - - -
          2.68618  4.42225  2.77519  2.73123  3.46354  2.40513  3.72494  3.29354  2.67741  2.69355  4.24690  2.90347  2.73739  3.18146  2.89801  2.37887  2.77519  2.98518  4.58477  3.61503
          0.01551  4.57010  5.29245  0.61958  0.77255  0.48576  0.95510
    444   2.75853  4.33162  3.98616  3.42500  2.97690  3.29595  4.14822  2.25411  3.34221  2.50443  3.45677  3.71677  1.60325  3.60600  3.60505  3.08497  3.00922  2.20821  4.97673  3.76198    871 p - - -
          2.68618  4.42225  2.77519  2.73123  3.46354  2.40513  3.72494  3.29354  2.67741  2.69355  4.24690  2.90347  2.73739  3.18146  2.89801  2.37887  2.77519  2.98518  4.58477  3.61503
          0.01551  4.57010  5.29245  0.61958  0.77255  0.48576  0.95510
    445   2.86562  4.24979  4.66860  4.06941  2.38450  4.03975  4.36675  1.96594  3.89596  1.45984  2.96771  3.31011  4.38378  4.04577  3.96197  3.34941  3.09698  1.98110  4.87820  3.70864    872 l - - -
          2.68618  4.42225  2.77519  2.73123  3.46354  2.40513  3.72494  3.29354  2.67741  2.69355  4.24690  2.90347  2.73739  3.18146  2.89801  2.37887  2.77519  2.98518  4.58477  3.61503
          0.01551  4.57010  5.29245  0.61958  0.77255  0.48576  0.95510
    446   2.54570  4.92567  2.80872  2.40269  2.95908  3.01433  3.31131  3.58329  2.55091  2.93951  3.37830  3.07779  3.93851  2.19091  3.01557  2.63917  2.80180  3.25838  5.42707  3.44132    873 q - - -
          2.68618  4.42225  2.77519  2.73123  3.46354  2.40513  3.72494  3.29354  2.67741  2.69355  4.24690  2.90347  2.73739  3.18146  2.89801  2.37887  2.77519  2.98518  4.58477  3.61503
          0.01551  4.57010  5.29245  0.61958  0.77255  0.48576  0.95510
    447   2.53857  5.00562  3.07009  2.52116  4.28704  3.15600  2.85306  3.72021  2.51978  3.29304  4.08604  2.82788  3.92691  2.62230  2.99180  2.01356  2.20908  2.99420  5.50622  4.15095    874 s - - -
          2.68618  4.42225  2.77519  2.73123  3.46354  2.40513  3.72494  3.29354  2.67741  2.69355  4.24690  2.90347  2.73739  3.18146  2.89801  2.37887  2.77519  2.98518  4.58477  3.61503
          0.01551  4.57010  5.29245  0.61958  0.77255  0.48576  0.95510
    448   2.71697  3.47428  3.85456  3.27973  3.42191  3.75787  3.33439  2.06648  3.20530  2.50653  3.05864  2.78406  4.13263  3.47403  3.48695  2.43082  2.39722  2.39176  4.90330  3.22941    875 i - - -
          2.68618  4.42225  2.77519  2.73123  3.46354  2.40513  3.72494  3.29354  2.67741  2.69355  4.24690  2.90347  2.73739  3.18146  2.89801  2.37887  2.77519  2.98518  4.58477  3.61503
          0.01551  4.57010  5.29245  0.61958  0.77255  0.48576  0.95510
    449   2.14349  4.72977  3.36224  2.90750  4.51524  2.13241  4.10068  3.95515  2.94809  3.55871  4.35373  2.77401  1.74693  3.27114  3.38306  2.54333  2.37109  3.48936  5.77398  4.47087    876 p - - -
          2.68621  4.42228  2.77522  2.73126  3.46357  2.40516  3.72497  3.29323  2.67744  2.69358  4.24693  2.90349  2.73742  3.18149  2.89804  2.37890  2.77511  2.98501  4.58480  3.61506
          0.18907  2.11456  2.96453  0.25848  1.47939  0.48576  0.95510
    450   2.83841  5.33622  1.98789  2.14005  4.65707  2.66204  3.77333  4.14162  2.57671  3.06575  4.39886  1.95996  3.94610  2.88955  3.08924  2.50701  3.08149  3.71689  5.78267  4.35790    878 n - - -
          2.68618  4.42225  2.77519  2.73123  3.46354  2.40513  3.72494  3.29354  2.67741  2.69355  4.24690  2.90347  2.73739  3.18146  2.89801  2.37887  2.77519  2.98518  4.58477  3.61503
          0.01627  4.52243  5.24477  0.61958  0.77255  0.56772  0.83660
    451   2.19584  4.95951  3.07256  2.33606  4.21402  3.52368  3.72410  3.64016  2.50893  3.22532  3.65975  3.04129  2.46159  2.59074  2.74895  2.44529  2.78819  3.11208  5.45117  3.57040    879 a - - -
          2.68618  4.42225  2.77519  2.73123  3.46354  2.40513  3.72494  3.29354  2.67741  2.69355  4.24690  2.90347  2.73739  3.18146  2.89801  2.37887  2.77519  2.98518  4.58477  3.61503
          0.01627  4.52243  5.24477  0.61958  0.77255  0.56772  0.83660
    452   2.74649  5.22321  2.67281  2.04762  4.54773  3.22972  3.70399  4.02431  2.32671  3.51942  4.27197  2.10950  3.29374  2.65919  2.95672  2.71084  2.98064  3.60333  5.66539  2.65691    880 e - - -
          2.68618  4.42225  2.77519  2.73123  3.46354  2.40513  3.72494  3.29354  2.67741  2.69355  4.24690  2.90347  2.73739  3.18146  2.89801  2.37887  2.77519  2.98518  4.58477  3.61503
          0.01627  4.52243  5.24477  0.61958  0.77255  0.56772  0.83660
    453   2.49953  5.15315  2.87744  2.32916  4.47320  3.15053  3.68034  3.93961  1.97081  3.44630  3.72694  2.97161  3.88558  2.45888  2.16885  2.68562  2.74506  3.17823  5.59984  4.20793    881 k - - -
          2.68618  4.42225  2.77519  2.73123  3.46354  2.40513  3.72494  3.29354  2.67741  2.69355  4.24690  2.90347  2.73739  3.18146  2.89801  2.37887  2.77519  2.98518  4.58477  3.61503
          0.01627  4.52243  5.24477  0.61958  0.77255  0.56772  0.83660
    454   2.71194  4.13483  4.39505  3.79761  3.22636  3.84926  4.16766  2.20062  3.63979  1.90914  2.66863  3.91401  4.21449  3.82257  3.74664  2.83528  2.06793  2.15659  3.15638  3.57076    882 l - - -
          2.68618  4.42225  2.77519  2.73123  3.46354  2.40513  3.72494  3.29354  2.67741  2.69355  4.24690  2.90347  2.73739  3.18146  2.89801  2.37887  2.77519  2.98518  4.58477  3.61503
          0.01627  4.52243  5.24477  0.61958  0.77255  0.56772  0.83660
    455   2.70364  4.70509  2.89926  2.68954  3.53493  3.58523  3.80426  2.81978  2.29359  2.94051  2.40068  3.17826  3.97156  3.00818  2.40360  2.59834  2.79530  2.85418  5.24430  3.95393    883 k - - -
          2.68620  4.42227  2.77512  2.73096  3.46356  2.40515  3.72497  3.29356  2.67743  2.69357  4.24692  2.90349  2.73742  3.18149  2.89803  2.37889  2.77522  2.98521  4.58479  3.61505
          0.12331  2.20060  5.24477  0.28072  1.40749  0.43773  1.03705
    456   2.78588  5.26043  2.82573  1.70924  4.60886  3.53744  3.71164  4.07881  1.78602  3.15733  4.30597  3.00786  3.93449  2.62687  2.39199  2.74966  3.01290  3.65415  5.67843  4.29115    885 e - - -
          2.68618  4.42225  2.77519  2.73123  3.46354  2.40513  3.72494  3.29354  2.67741  2.69355  4.24690  2.90347  2.73739  3.18146  2.89801  2.37887  2.77519  2.98518  4.58477  3.61503
          0.01551  4.57010  5.29245  0.61958  0.77255  0.48576  0.95510
    457   1.43983  3.42130  3.95882  3.39217  3.46249  3.13029  4.10965  2.78900  3.30869  2.24416  3.16736  3.67160  4.14309  3.56832  3.56949  2.73988  2.96076  2.35131  4.94998  3.74546    886 a - - -
          2.68618  4.42225  2.77519  2.73123  3.46354  2.40513  3.72494  3.29354  2.67741  2.69355  4.24690  2.90347  2.73739  3.18146  2.89801  2.37887  2.77519  2.98518  4.58477  3.61503
          0.01551  4.57010  5.29245  0.61958  0.77255  0.48576  0.95510
    458   2.85839  4.24107  4.69343  4.08816  2.44649  4.02358  4.33721  1.85761  3.90285  1.59950  2.29263  4.14197  4.36527  3.26993  3.94890  3.33316  3.08788  2.43980  3.67600  3.65482    887 l - - -
          2.68618  4.42225  2.77519  2.73123  3.46354  2.40513  3.72494  3.29354  2.67741  2.69355  4.24690  2.90347  2.73739  3.18146  2.89801  2.37887  2.77519  2.98518  4.58477  3.61503
          0.01551  4.57010  5.29245  0.61958  0.77255  0.48576  0.95510
    459   2.72931  5.22964  2.56643  1.86122  4.56982  3.49657  3.68892  4.05261  2.00205  3.53237  3.67873  2.42129  3.57405  2.78768  2.70572  2.48889  2.96088  3.61780  5.66434  4.25572    888 e - - -
          2.68619  4.42226  2.77521  2.73124  3.46355  2.40499  3.72496  3.29355  2.67742  2.69356  4.24691  2.90348  2.73741  3.18147  2.89802  2.37888  2.77521  2.98519  4.58478  3.61504
          0.06593  2.83407  5.29245  0.38317  1.14476  0.48576  0.95510
    460   2.66472  5.28316  3.04372  2.30544  4.64004  3.56660  3.72630  4.10105  1.42445  3.57205  4.33104  2.54775  3.96288  2.48561  2.58133  2.63108  3.04933  3.68239  5.68885  4.31692    890 k - - -
          2.68618  4.42225  2.77519  2.73123  3.46354  2.40513  3.72494  3.29354  2.67741  2.69355  4.24690  2.90347  2.73739  3.18146  2.89801  2.37887  2.77519  2.98518  4.58477  3.61503
          0.01551  4.57010  5.29245  0.61958  0.77255  0.48576  0.95510
    461   2.84404  4.63395  5.11114  4.52930  3.37800  4.57129  4.91817  2.11220  4.38342  0.93454  2.39141  4.66948  4.82175  4.47696  4.44837  3.90567  3.53686  1.99576  5.28727  4.19373    891 l - - -
          2.68618  4.42225  2.77519  2.73123  3.46354  2.40513  3.72494  3.29354  2.67741  2.69355  4.24690  2.90347  2.73739  3.18146  2.89801  2.37887  2.77519  2.98518  4.58477  3.61503
          0.06455  4.57010  2.95363  0.61958  0.77255  0.48576  0.95510
    462   3.40951  6.11766  0.81603  1.57117  5.38858  3.51363  4.15310  4.97019  3.29543  4.42302  5.32083  2.96357  4.19296  3.33507  3.97887  3.24142  3.72167  4.50200  6.55410  4.97131    892 d - - -
          2.68629  4.42236  2.77511  2.73115  3.46365  2.40524  3.72506  3.29365  2.67734  2.69329  4.24613  2.90358  2.73731  3.18157  2.89812  2.37884  2.77531  2.98505  4.58488  3.61514
          0.06721  2.81798  5.24418  1.61836  0.22092  0.43720  1.03801
    463   3.73851  4.99635  5.43053  4.91224  0.97918  4.95715  4.84375  2.29935  4.75511  1.36707  3.21444  4.97322  5.11385  4.71650  4.75709  4.32356  3.95269  2.73394  4.97995  3.55943    902 f - - -
          2.68618  4.42225  2.77519  2.73123  3.46354  2.40513  3.72494  3.29354  2.67741  2.69355  4.24690  2.90347  2.73739  3.18146  2.89801  2.37887  2.77519  2.98518  4.58477  3.61503
          0.01551  4.57010  5.29245  0.61958  0.77255  0.48576  0.95510
    464   2.76938  4.19843  4.40005  3.81053  3.30510  3.90880  4.23326  1.56739  3.66360  2.28666  3.31547  3.95394  4.27466  3.86213  3.79391  2.81527  2.68046  1.92246  4.84135  2.46206    903 i - - -
          2.68618  4.42225  2.77519  2.73123  3.46354  2.40513  3.72494  3.29354  2.67741  2.69355  4.24690  2.90347  2.73739  3.18146  2.89801  2.37887  2.77519  2.98518  4.58477  3.61503
          0.01551  4.57010  5.29245  0.61958  0.77255  0.48576  0.95510
    465   2.93069  3.33300  4.80984  4.21308  2.20820  4.13115  4.47205  2.38809  4.03158  2.06812  2.21018  4.26172  4.46751  4.16782  4.07658  3.44909  3.16376  1.41497  4.94873  3.77788    904 v - - -
          2.68618  4.42225  2.77519  2.73123  3.46354  2.40513  3.72494  3.29354  2.67741  2.69355  4.24690  2.90347  2.73739  3.18146  2.89801  2.37887  2.77519  2.98518  4.58477  3.61503
          0.01551  4.57010  5.29245  0.61958  0.77255  0.48576  0.95510
    466   2.12519  3.01420  2.84878  2.61317  4.08354  3.10803  3.25159  3.49051  2.60478  3.11404  3.93946  2.80475  3.95522  2.95001  3.05932  2.36596  2.60305  2.76400  5.37869  4.05940    905 a - - -
          2.68618  4.42225  2.77519  2.73123  3.46354  2.40513  3.72494  3.29354  2.67741  2.69355  4.24690  2.90347  2.73739  3.18146  2.89801  2.37887  2.77519  2.98518  4.58477  3.61503
          0.01551  4.57010  5.29245  0.61958  0.77255  0.48576  0.95510
    467   2.54417  3.46319  4.43867  3.22640  2.66713  3.88208  4.20551  1.65389  3.68329  2.23821  3.27484  3.95256  4.24740  3.86513  3.78673  2.81508  2.97114  1.90449  4.78764  3.60382    906 i - - -
          2.68618  4.42225  2.77519  2.73123  3.46354  2.40513  3.72494  3.29354  2.67741  2.69355  4.24690  2.90347  2.73739  3.18146  2.89801  2.37887  2.77519  2.98518  4.58477  3.61503
          0.01551  4.57010  5.29245  0.61958  0.77255  0.48576  0.95510
    468   3.27424  5.94638  0.95659  1.85700  5.23502  2.83486  4.07259  4.78388  3.11422  4.23882  5.07874  2.52218  4.15003  3.23299  3.74576  2.91223  3.56404  4.32071  6.38630  4.83810    907 d - - -
          2.68618  4.42225  2.77519  2.73123  3.46354  2.40513  3.72494  3.29354  2.67741  2.69355  4.24690  2.90347  2.73739  3.18146  2.89801  2.37887  2.77519  2.98518  4.58477  3.61503
          0.01551  4.57010  5.29245  0.61958  0.77255  0.48576  0.95510
    469   2.82645  3.33869  4.69553  4.09700  2.86053  4.01683  4.36368  1.75546  3.91489  2.31461  2.59080  4.14323  4.37105  4.07035  3.96858  3.33014  2.19714  1.70730  4.88035  3.70174    908 v - - -
          2.68618  4.42225  2.77519  2.73123  3.46354  2.40513  3.72494  3.29354  2.67741  2.69355  4.24690  2.90347  2.73739  3.18146  2.89801  2.37887  2.77519  2.98518  4.58477  3.61503
          0.01551  4.57010  5.29245  0.61958  0.77255  0.48576  0.95510
    470   2.73761  4.22512  4.15394  3.56906  2.65642  3.83432  4.13309  2.27675  3.45591  1.84913  2.74897  2.89290  4.20174  2.68014  3.65118  3.11787  2.96941  2.13101  4.83375  3.64139    909 l - - -
          2.68618  4.42225  2.77519  2.73123  3.46354  2.40513  3.72494  3.29354  2.67741  2.69355  4.24690  2.90347  2.73739  3.18146  2.89801  2.37887  2.77519  2.98518  4.58477  3.61503
          0.01551  4.57010  5.29245  0.61958  0.77255  0.48576  0.95510
    471   2.64841  4.28381  4.02399  3.44584  3.32597  3.81726  4.08588  2.72479  3.34147  2.23854  2.36915  3.72057  1.79013  3.59585  3.57808  3.09352  2.98374  2.53489  3.78359  3.09332    910 p - - -
          2.68618  4.42225  2.77519  2.73123  3.46354  2.40513  3.72494  3.29354  2.67741  2.69355  4.24690  2.90347  2.73739  3.18146  2.89801  2.37887  2.77519  2.98518  4.58477  3.61503
          0.01551  4.57010  5.29245  0.61958  0.77255  0.48576  0.95510
    472   2.50228  5.03181  2.67246  2.50796  4.32270  3.24140  3.74004  3.76118  2.51689  3.32548  4.11328  2.33484  3.92422  2.86872  2.99345  2.11707  2.20213  3.39850  3.67541  4.16862    911 s - - -
          2.68618  4.42225  2.77519  2.73123  3.46354  2.40513  3.72494  3.29354  2.67741  2.69355  4.24690  2.90347  2.73739  3.18146  2.89801  2.37887  2.77519  2.98518  4.58477  3.61503
          0.01551  4.57010  5.29245  0.61958  0.77255  0.48576  0.95510
    473   2.81991  5.29403  1.98661  1.49708  4.60802  3.50859  3.76583  4.08691  2.55129  3.58781  4.35135  2.67021  3.94827  2.88015  3.05388  2.77858  2.72424  3.67079  4.02723  4.32627    912 e - - -
          2.68618  4.42225  2.77519  2.73123  3.46354  2.40513  3.72494  3.29354  2.67741  2.69355  4.24690  2.90347  2.73739  3.18146  2.89801  2.37887  2.77519  2.98518  4.58477  3.61503
          0.01551  4.57010  5.29245  0.61958  0.77255  0.48576  0.95510
    474   2.41430  4.43534  3.60075  3.03336  3.17499  3.69721  3.16802  2.64353  2.98723  2.64749  3.17880  3.43739  3.46692  3.28846  3.33977  2.34224  1.94920  2.56848  5.01896  3.78516    913 t - - -
          2.68618  4.42225  2.77519  2.73123  3.46354  2.40513  3.72494  3.29354  2.67741  2.69355  4.24690  2.90347  2.73739  3.18146  2.89801  2.37887  2.77519  2.98518  4.58477  3.61503
          0.01551  4.57010  5.29245  0.61958  0.77255  0.48576  0.95510
    475   1.57190  2.97937  3.77307  3.24381  3.88991  3.49909  4.17430  3.25437  3.19740  2.96808  3.84398  3.06790  4.05408  3.49158  3.53833  2.24810  2.00829  2.57259  5.31540  4.09043    914 a - - -
          2.68618  4.42225  2.77519  2.73123  3.46354  2.40513  3.72494  3.29354  2.67741  2.69355  4.24690  2.90347  2.73739  3.18146  2.89801  2.37887  2.77519  2.98518  4.58477  3.61503
          0.01551  4.57010  5.29245  0.61958  0.77255  0.48576  0.95510
    476   2.20526  4.14356  4.42607  3.82704  3.23437  3.86242  4.18066  2.30516  3.66494  1.86533  2.24434  3.93416  4.22782  3.84422  3.18605  3.16169  2.95586  2.20369  3.25070  3.27334    915 l - - -
          2.68618  4.42225  2.77519  2.73123  3.46354  2.40513  3.72494  3.29354  2.67741  2.69355  4.24690  2.90347  2.73739  3.18146  2.89801  2.37887  2.77519  2.98518  4.58477  3.61503
          0.01551  4.57010  5.29245  0.61958  0.77255  0.48576  0.95510
    477   3.42756  4.73586  4.96129  4.50297  2.18175  4.43673  3.96471  3.15041  4.31992  2.03698  3.03240  4.33835  4.75823  4.33519  4.32702  3.76631  3.65104  3.03071  1.96709  1.28346    916 y - - -
          2.68618  4.42225  2.77519  2.73123  3.46354  2.40513  3.72494  3.29354  2.67741  2.69355  4.24690  2.90347  2.73739  3.18146  2.89801  2.37887  2.77519  2.98518  4.58477  3.61503
          0.01551  4.57010  5.29245  0.61958  0.77255  0.48576  0.95510
    478   0.86014  2.56086  4.41767  4.06745  4.56805  3.25986  4.82872  3.93455  3.98341  3.68328  4.52124  3.89643  4.05100  4.20575  4.17952  1.72185  3.01856  3.39842  5.97448  4.82773    917 a - - -
          2.68618  4.42225  2.77519  2.73123  3.46354  2.40513  3.72494  3.29354  2.67741  2.69355  4.24690  2.90347  2.73739  3.18146  2.89801  2.37887  2.77519  2.98518  4.58477  3.61503
          0.01551  4.57010  5.29245  0.61958  0.77255  0.48576  0.95510
    479   3.92314  5.99218  0.28777  3.05313  5.50697  3.91293  4.76762  5.29510  4.00912  4.78295  5.82573  3.62796  4.61147  4.04058  4.58062  3.83948  4.28999  4.87204  6.50708  5.32970    918 D - - -
          2.68618  4.42225  2.77519  2.73123  3.46354  2.40513  3.72494  3.29354  2.67741  2.69355  4.24690  2.90347  2.73739  3.18146  2.89801  2.37887  2.77519  2.98518  4.58477  3.61503
          0.01551  4.57010  5.29245  0.61958  0.77255  0.48576  0.95510
    480   3.51939  4.72518  5.55769  5.07535  3.96988  5.10373  5.76682  0.93964  5.00313  2.12445  3.71441  5.24335  5.31248  5.22125  5.15215  4.52525  3.77438  1.14910  6.07216  4.88458    919 i - - -
          2.68618  4.42225  2.77519  2.73123  3.46354  2.40513  3.72494  3.29354  2.67741  2.69355  4.24690  2.90347  2.73739  3.18146  2.89801  2.37887  2.77519  2.98518  4.58477  3.61503
          0.01551  4.57010  5.29245  0.61958  0.77255  0.48576  0.95510
    481   3.51110  4.71768  5.55131  5.06795  3.97538  5.09413  5.75520  1.14829  4.99607  2.10018  3.72151  5.23342  5.30560  5.21596  5.14507  4.51395  3.76598  0.94987  6.06803  4.87775    920 v - - -
          2.68618  4.42225  2.77519  2.73123  3.46354  2.40513  3.72494  3.29354  2.67741  2.69355  4.24690  2.90347  2.73739  3.18146  2.89801  2.37887  2.77519  2.98518  4.58477  3.61503
          0.01551  4.57010  5.29245  0.61958  0.77255  0.48576  0.95510
    482   3.96945  5.19703  5.61691  5.11958  2.45928  5.20108  5.19266  2.60805  4.96382  0.48860  3.12489  5.26924  5.27918  4.87329  4.94427  4.62538  4.17932  2.87708  5.23374  3.93442    921 L - - -
          2.68618  4.42225  2.77519  2.73123  3.46354  2.40513  3.72494  3.29354  2.67741  2.69355  4.24690  2.90347  2.73739  3.18146  2.89801  2.37887  2.77519  2.98518  4.58477  3.61503
          0.01551  4.57010  5.29245  0.61958  0.77255  0.48576  0.95510
    483   3.92616  5.50646  4.60711  4.57410  5.43223  4.15824  5.53878  5.23007  4.70470  4.74225  5.85287  4.79290  0.17283  5.06412  4.82080  4.12548  4.42433  4.78065  6.36250  5.57670    922 P - - -
          2.68618  4.42225  2.77519  2.73123  3.46354  2.40513  3.72494  3.29354  2.67741  2.69355  4.24690  2.90347  2.73739  3.18146  2.89801  2.37887  2.77519  2.98518  4.58477  3.61503
          0.01551  4.57010  5.29245  0.61958  0.77255  0.48576  0.95510
    484   2.65406  5.70555  1.67070  1.24531  5.02722  2.49802  3.98030  4.54578  2.92477  4.01940  4.82421  2.97315  4.08827  3.12399  3.50147  3.01948  3.39217  4.09679  6.16665  4.67367    923 e - - -
          2.68618  4.42225  2.77519  2.73123  3.46354  2.40513  3.72494  3.29354  2.67741  2.69355  4.24690  2.90347  2.73739  3.18146  2.89801  2.37887  2.77519  2.98518  4.58477  3.61503
          0.01551  4.57010  5.29245  0.61958  0.77255  0.48576  0.95510
    485   1.42186  2.87343  4.05518  3.56376  4.03489  3.41536  4.40273  3.37288  3.49912  3.11999  3.99689  3.71005  4.06666  3.76493  3.78441  1.67226  2.34181  2.56220  5.47325  4.27496    924 a - - -
          2.68618  4.42225  2.77519  2.73123  3.46354  2.40513  3.72494  3.29354  2.67741  2.69355  4.24690  2.90347  2.73739  3.18146  2.89801  2.37887  2.77519  2.98518  4.58477  3.61503
          0.01551  4.57010  5.29245  0.61958  0.77255  0.48576  0.95510
    486   2.46201  4.74079  3.27160  2.73264  4.02912  3.55248  3.24698  3.42455  2.72033  3.07345  3.91460  2.89248  3.98540  3.06091  3.15331  2.18495  1.69723  2.63191  5.36059  4.06524    925 t - - -
          2.68618  4.42225  2.77519  2.73123  3.46354  2.40513  3.72494  3.29354  2.67741  2.69355  4.24690  2.90347  2.73739  3.18146  2.89801  2.37887  2.77519  2.98518  4.58477  3.61503
          0.01551  4.57010  5.29245  0.61958  0.77255  0.48576  0.95510
    487   4.51262  5.51672  5.36383  5.21329  1.92524  5.05477  2.79447  4.19037  5.00959  3.39463  4.71776  4.60208  5.31682  4.74896  4.88214  4.44183  4.70761  4.10990  2.80917  0.56463    926 Y - - -
          2.68618  4.42225  2.77519  2.73123  3.46354  2.40513  3.72494  3.29354  2.67741  2.69355  4.24690  2.90347  2.73739  3.18146  2.89801  2.37887  2.77519  2.98518  4.58477  3.61503
          0.01551  4.57010  5.29245  0.61958  0.77255  0.48576  0.95510
    488   2.68169  4.60348  4.52604  4.00829  3.24661  4.21923  4.47530  2.65407  3.83131  0.80542  3.33073  4.21293  4.57324  4.07242  3.99447  3.55493  3.39372  2.62832  4.99675  2.97347    927 l - - -
          2.68618  4.42225  2.77519  2.73123  3.46354  2.40513  3.72494  3.29354  2.67741  2.69355  4.24690  2.90347  2.73739  3.18146  2.89801  2.37887  2.77519  2.98518  4.58477  3.61503
          0.01551  4.57010  5.29245  0.61958  0.77255  0.48576  0.95510
    489   3.16516  5.48150  2.70376  0.71895  4.95144  3.57282  4.13734  4.34699  3.02825  3.95031  4.83409  3.15027  4.18425  3.31023  3.50136  3.12744  2.79461  3.95591  6.14317  4.73821    928 e - - -
          2.68618  4.42225  2.77519  2.73123  3.46354  2.40513  3.72494  3.29354  2.67741  2.69355  4.24690  2.90347  2.73739  3.18146  2.89801  2.37887  2.77519  2.98518  4.58477  3.61503
          0.01551  4.57010  5.29245  0.61958  0.77255  0.48576  0.95510
    490   3.22721  5.44903  3.67597  2.95675  4.90369  3.89834  3.82686  4.25429  1.64975  3.67473  3.57251  3.38762  4.24263  2.28381  1.16773  3.20571  3.39209  3.90960  5.71747  4.52144    929 r - - -
          2.68618  4.42225  2.77519  2.73123  3.46354  2.40513  3.72494  3.29354  2.67741  2.69355  4.24690  2.90347  2.73739  3.18146  2.89801  2.37887  2.77519  2.98518  4.58477  3.61503
          0.01551  4.57010  5.29245  0.61958  0.77255  0.48576  0.95510
    491   2.72648  4.65735  2.84837  2.77346  3.80929  3.62597  3.84905  3.21336  2.51971  2.66518  3.74889  3.24673  4.01197  3.08198  3.16454  2.42668  2.73104  2.95373  3.82512  1.90912    930 y - - -
          2.68618  4.42225  2.77519  2.73123  3.46354  2.40513  3.72494  3.29354  2.67741  2.69355  4.24690  2.90347  2.73739  3.18146  2.89801  2.37887  2.77519  2.98518  4.58477  3.61503
          0.01551  4.57010  5.29245  0.61958  0.77255  0.48576  0.95510
    492   2.66145  5.23475  1.15644  2.51890  4.53935  3.54341  3.87542  3.96995  2.68659  2.98598  4.36138  3.06148  4.02590  3.01885  2.74512  2.88696  3.15898  3.60555  5.74797  4.36184    931 d - - -
          2.68618  4.42225  2.77519  2.73123  3.46354  2.40513  3.72494  3.29354  2.67741  2.69355  4.24690  2.90347  2.73739  3.18146  2.89801  2.37887  2.77519  2.98518  4.58477  3.61503
          0.06394  4.57010  2.96453  0.61958  0.77255  0.48576  0.95510
    493   2.38553  4.96960  2.56588  2.50830  4.22673  2.98424  3.51406  3.65503  2.50405  2.64815  3.64013  2.80374  3.25979  2.85683  2.74716  2.43831  2.93467  2.95156  5.45892  3.66340    932 a - - -
          2.68618  4.42225  2.77519  2.73123  3.46354  2.40513  3.72494  3.29354  2.67741  2.69355  4.24690  2.90347  2.73739  3.18146  2.89801  2.37887  2.77519  2.98518  4.58477  3.61503
          0.01627  4.52243  5.24477  0.61958  0.77255  0.56772  0.83660
    494   2.87434  4.30968  4.40585  3.83140  3.44608  4.03073  4.38223  1.83100  3.71221  1.97328  3.40165  4.03507  2.42648  3.93722  3.89223  3.33366  2.70926  1.60393  5.03823  3.84777    933 v - - -
          2.68618  4.42225  2.77519  2.73123  3.46354  2.40513  3.72494  3.29354  2.67741  2.69355  4.24690  2.90347  2.73739  3.18146  2.89801  2.37887  2.77519  2.98518  4.58477  3.61503
          0.01627  4.52243  5.24477  0.61958  0.77255  0.56772  0.83660
    495   2.30677  4.81549  3.16504  2.43855  3.63306  3.55699  3.09967  3.03034  2.16452  2.81948  3.89339  3.11304  3.94525  2.54758  3.04049  2.76579  2.93604  3.13401  5.33409  2.72708    934 k - - -
          2.68618  4.42225  2.77519  2.73123  3.46354  2.40513  3.72494  3.29354  2.67741  2.69355  4.24690  2.90347  2.73739  3.18146  2.89801  2.37887  2.77519  2.98518  4.58477  3.61503
          0.01627  4.52243  5.24477  0.61958  0.77255  0.43773  1.03705
    496   2.71829  4.44056  2.78580  3.02609  3.57800  3.69691  3.95065  2.25046  2.86810  2.46784  3.54401  3.43259  4.07661  3.28295  3.33505  2.40971  2.16183  2.39778  3.75785  3.78827    935 t - - -
          2.68630  4.42237  2.77488  2.73135  3.46366  2.40495  3.72507  3.29366  2.67753  2.69367  4.24702  2.90313  2.73752  3.18124  2.89813  2.37899  2.77508  2.98530  4.58348  3.61515
          0.17770  1.84658  5.29245  1.00906  0.45344  0.48576  0.95510
    497   2.71792  4.44952  3.57842  3.01113  3.29829  3.28438  3.94396  2.66906  2.60080  2.36465  3.55209  3.25235  4.07237  2.55682  2.75177  2.93591  2.94958  2.30588  3.74236  2.82534    943 v - - -
          2.68618  4.42225  2.77519  2.73123  3.46354  2.40513  3.72494  3.29354  2.67741  2.69355  4.24690  2.90347  2.73739  3.18146  2.89801  2.37887  2.77519  2.98518  4.58477  3.61503
          0.11838  4.57010  2.28978  0.61958  0.77255  0.48576  0.95510
    498   2.29894  5.19057  2.44944  2.29237  4.52125  2.53193  3.67707  3.99714  2.02957  3.49061  4.24078  2.94348  3.87618  2.78161  2.68802  2.35910  2.94950  3.57465  5.63427  4.23049    944 k - - -
          2.68618  4.42225  2.77519  2.73123  3.46354  2.40513  3.72494  3.29354  2.67741  2.69355  4.24690  2.90347  2.73739  3.18146  2.89801  2.37887  2.77519  2.98518  4.58477  3.61503
          0.01717  4.46889  5.19123  0.61958  0.77255  0.64838  0.74001
    499   2.69912  5.10819  2.57193  2.14850  4.41150  2.26692  3.67830  3.87049  2.33304  3.39553  4.16087  2.69395  3.31082  2.79083  2.92125  2.68081  2.93113  3.47653  3.67523  3.56829    945 e - - -
          2.68618  4.42225  2.77519  2.73123  3.46354  2.40513  3.72494  3.29354  2.67741  2.69355  4.24690  2.90347  2.73739  3.18146  2.89801  2.37887  2.77519  2.98518  4.58477  3.61503
          0.01717  4.46889  5.19123  0.61958  0.77255  0.39605  1.11772
    500   2.50360  4.75129  2.95460  2.34944  3.94712  3.13549  3.80855  2.90375  2.27278  2.17340  3.27627  3.17336  3.97868  3.00267  3.10231  2.80555  2.68717  2.80745  5.28552  3.98816    946 l - - -
          2.68618  4.42225  2.77519  2.73123  3.46354  2.40513  3.72494  3.29354  2.67741  2.69355  4.24690  2.90347  2.73739  3.18146  2.89801  2.37887  2.77519  2.98518  4.58477  3.61503
          0.01551  4.57010  5.29245  0.61958  0.77255  0.48576  0.95510
    501   2.72658  5.07991  3.03714  2.11495  4.36629  3.52340  2.76314  3.81194  2.25525  3.35882  4.13706  3.01878  3.26226  2.60686  2.94988  2.72135  2.70316  3.11200  5.54779  2.49770    947 e - - -
          2.68618  4.42225  2.77519  2.73123  3.46354  2.40513  3.72494  3.29354  2.67741  2.69355  4.24690  2.90347  2.73739  3.18146  2.89801  2.37887  2.77519  2.98518  4.58477  3.61503
          0.01551  4.57010  5.29245  0.61958  0.77255  0.48576  0.95510
    502   2.82323  5.23577  2.90649  2.12781  4.55455  3.14839  3.77304  4.01375  2.40962  3.53160  4.30758  3.01630  1.74043  2.40530  2.99958  2.79531  2.73061  3.61714  5.69530  4.30756    948 p - - -
          2.68624  4.42105  2.77526  2.73130  3.46360  2.40519  3.72501  3.29360  2.67747  2.69361  4.24696  2.90353  2.73730  3.18118  2.89807  2.37879  2.77506  2.98525  4.58483  3.61509
          0.30042  1.36861  5.29245  0.15208  1.95841  0.48576  0.95510
    503   2.75905  4.45354  3.65966  2.76522  2.21583  3.73953  3.29109  2.94947  3.03969  2.46098  3.55860  3.48566  4.11747  2.99750  3.37845  2.99030  2.72778  2.72931  4.91908  2.01679    950 y - - -
          2.68618  4.42225  2.77519  2.73123  3.46354  2.40513  3.72494  3.29354  2.67741  2.69355  4.24690  2.90347  2.73739  3.18146  2.89801  2.37887  2.77519  2.98518  4.58477  3.61503
          0.01551  4.57010  5.29245  0.61958  0.77255  0.48576  0.95510
    504   2.63750  4.46201  5.06241  4.49592  2.95084  4.45955  4.86970  1.46897  4.34876  1.79056  3.45179  4.58399  4.76317  4.50731  4.42511  3.79905  3.38997  1.31743  5.32363  4.15397    951 v - - -
          2.68618  4.42225  2.77519  2.73123  3.46354  2.40513  3.72494  3.29354  2.67741  2.69355  4.24690  2.90347  2.73739  3.18146  2.89801  2.37887  2.77519  2.98518  4.58477  3.61503
          0.01551  4.57010  5.29245  0.61958  0.77255  0.48576  0.95510
    505   2.02467  5.02746  3.05543  2.33437  4.30186  3.52857  3.23460  3.73756  2.50677  3.30479  4.09471  2.92876  3.92385  2.61558  2.98079  2.24771  2.23554  3.05691  5.51311  4.15361    952 a - - -
          2.68618  4.42225  2.77519  2.73123  3.46354  2.40513  3.72494  3.29354  2.67741  2.69355  4.24690  2.90347  2.73739  3.18146  2.89801  2.37887  2.77519  2.98518  4.58477  3.61503
          0.01551  4.57010  5.29245  0.61958  0.77255  0.48576  0.95510
    506   2.36008  4.21616  4.62439  4.02708  2.38365  4.00128  4.33683  2.00704  3.85603  1.70600  3.27473  4.10424  3.73318  4.01723  3.92955  3.31033  3.06109  1.76804  4.86878  3.69324    953 l - - -
          2.68618  4.42225  2.77519  2.73123  3.46354  2.40513  3.72494  3.29354  2.67741  2.69355  4.24690  2.90347  2.73739  3.18146  2.89801  2.37887  2.77519  2.98518  4.58477  3.61503
          0.01551  4.57010  5.29245  0.61958  0.77255  0.48576  0.95510
    507   3.23883  5.41281  3.55934  2.97741  4.90397  3.03841  3.89754  4.27942  2.23264  3.71934  4.56756  3.40699  4.26238  2.28303  0.93799  3.23115  3.43427  3.92821  5.76589  4.56515    954 r - - -
          2.68618  4.42225  2.77519  2.73123  3.46354  2.40513  3.72494  3.29354  2.67741  2.69355  4.24690  2.90347  2.73739  3.18146  2.89801  2.37887  2.77519  2.98518  4.58477  3.61503
          0.01551  4.57010  5.29245  0.61958  0.77255  0.48576  0.95510
    508   2.75264  5.01396  3.09334  2.15147  3.58955  3.55665  3.74999  3.69677  2.35769  3.27106  3.04716  3.07063  3.94978  1.62208  2.95646  2.76785  2.98224  3.35747  5.49249  4.14704    955 q - - -
          2.68618  4.42225  2.77519  2.73123  3.46354  2.40513  3.72494  3.29354  2.67741  2.69355  4.24690  2.90347  2.73739  3.18146  2.89801  2.37887  2.77519  2.98518  4.58477  3.61503
          0.01551  4.57010  5.29245  0.61958  0.77255  0.48576  0.95510
    509   2.35746  4.92769  3.26670  2.92084  4.59374  3.52808  4.10701  3.98428  2.20456  3.59785  4.44169  3.34861  1.10558  3.28707  3.14751  2.93495  3.19833  3.58231  5.80481  4.52666    956 p - - -
          2.68618  4.42225  2.77519  2.73123  3.46354  2.40513  3.72494  3.29354  2.67741  2.69355  4.24690  2.90347  2.73739  3.18146  2.89801  2.37887  2.77519  2.98518  4.58477  3.61503
          0.01551  4.57010  5.29245  0.61958  0.77255  0.48576  0.95510
    510   1.33716  4.48114  4.48700  3.96898  3.72083  4.04745  4.65783  2.34684  3.86135  2.02749  3.62465  4.16572  4.50713  4.12246  4.08091  3.40501  3.27021  1.51726  5.39488  4.19726    957 a - - -
          2.68618  4.42225  2.77519  2.73123  3.46354  2.40513  3.72494  3.29354  2.67741  2.69355  4.24690  2.90347  2.73739  3.18146  2.89801  2.37887  2.77519  2.98518  4.58477  3.61503
          0.01551  4.57010  5.29245  0.61958  0.77255  0.48576  0.95510
    511   3.31248  4.57860  5.25908  4.72621  3.80059  4.73686  5.24051  1.30403  4.61376  2.17806  3.07803  4.85524  5.00952  4.81005  4.73151  4.10365  3.12075  1.03435  5.67378  4.49094    958 v - - -
          2.68618  4.42225  2.77519  2.73123  3.46354  2.40513  3.72494  3.29354  2.67741  2.69355  4.24690  2.90347  2.73739  3.18146  2.89801  2.37887  2.77519  2.98518  4.58477  3.61503
          0.01551  4.57010  5.29245  0.61958  0.77255  0.48576  0.95510
    512   2.63371  5.27328  2.39250  1.78208  4.60976  3.06311  3.72012  4.09446  1.93127  3.57551  4.32127  2.96681  3.13339  2.82340  2.97398  2.72712  2.71931  3.66030  5.71024  4.29560    959 e - - -
          2.68618  4.42225  2.77519  2.73123  3.46354  2.40513  3.72494  3.29354  2.67741  2.69355  4.24690  2.90347  2.73739  3.18146  2.89801  2.37887  2.77519  2.98518  4.58477  3.61503
          0.01551  4.57010  5.29245  0.61958  0.77255  0.48576  0.95510
    513   2.91033  4.91660  3.54677  3.13870  4.62501  3.58840  4.17405  4.03368  2.75051  3.62478  4.49527  3.50148  0.94776  3.36501  2.26365  3.01592  3.02097  3.63412  5.80498  4.57197    960 p - - -
          2.68618  4.42225  2.77519  2.73123  3.46354  2.40513  3.72494  3.29354  2.67741  2.69355  4.24690  2.90347  2.73739  3.18146  2.89801  2.37887  2.77519  2.98518  4.58477  3.61503
          0.01551  4.57010  5.29245  0.61958  0.77255  0.48576  0.95510
    514   2.53850  4.23422  4.22870  3.64174  3.31514  3.46613  4.17423  2.44959  3.51085  1.29262  2.70636  3.85067  4.23357  3.73690  3.21625  3.15655  2.99438  2.30807  4.85045  3.66342    961 l - - -
          2.68618  4.42225  2.77519  2.73123  3.46354  2.40513  3.72494  3.29354  2.67741  2.69355  4.24690  2.90347  2.73739  3.18146  2.89801  2.37887  2.77519  2.98518  4.58477  3.61503
          0.01551  4.57010  5.29245  0.61958  0.77255  0.48576  0.95510
    515   3.58538  4.93217  4.75889  4.32186  1.29434  2.38509  2.85153  3.46785  4.19020  2.99526  4.07987  4.24644  4.81282  4.24962  4.29126  3.80525  3.80730  3.30688  3.01517  1.48939    962 f - - -
          2.68618  4.42225  2.77519  2.73123  3.46354  2.40513  3.72494  3.29354  2.67741  2.69355  4.24690  2.90347  2.73739  3.18146  2.89801  2.37887  2.77519  2.98518  4.58477  3.61503
          0.01551  4.57010  5.29245  0.61958  0.77255  0.48576  0.95510
    516   3.22670  5.88342  1.35813  1.28996  5.17070  3.52370  4.03384  4.71134  3.02460  4.16544  4.99056  2.96790  4.13028  2.31615  3.62454  3.09974  3.50617  4.25310  6.30536  4.77841    963 e - - -
          2.68618  4.42225  2.77519  2.73123  3.46354  2.40513  3.72494  3.29354  2.67741  2.69355  4.24690  2.90347  2.73739  3.18146  2.89801  2.37887  2.77519  2.98518  4.58477  3.61503
          0.01551  4.57010  5.29245  0.61958  0.77255  0.48576  0.95510
    517   2.10931  3.12501  3.33748  2.53651  3.88289  3.59442  3.86789  3.26523  2.75492  2.93565  3.79288  3.24788  4.00244  3.08947  2.79104  2.49058  1.95011  2.80574  5.25008  3.97210    964 t - - -
          2.68618  4.42225  2.77519  2.73123  3.46354  2.40513  3.72494  3.29354  2.67741  2.69355  4.24690  2.90347  2.73739  3.18146  2.89801  2.37887  2.77519  2.98518  4.58477  3.61503
          0.01551  4.57010  5.29245  0.61958  0.77255  0.48576  0.95510
    518   3.29553  5.44752  3.80533  3.05078  4.89831  3.95347  3.85213  4.22913  1.07705  3.65790  3.29040  3.45631  4.29251  2.97814  1.49750  3.28490  3.45152  3.90792  5.71018  4.54034    965 k - - -
          2.68618  4.42225  2.77519  2.73123  3.46354  2.40513  3.72494  3.29354  2.67741  2.69355  4.24690  2.90347  2.73739  3.18146  2.89801  2.37887  2.77519  2.98518  4.58477  3.61503
          0.01551  4.57010  5.29245  0.61958  0.77255  0.48576  0.95510
    519   2.51630  5.16957  2.17287  2.44157  4.49351  3.27222  3.09148  3.96123  2.45700  3.47039  4.22623  2.72097  2.76234  2.81287  2.94605  2.40656  2.50519  3.31717  5.62678  4.23188    966 d - - -
          2.68624  4.42231  2.77505  2.73091  3.46360  2.40519  3.72501  3.29326  2.67747  2.69361  4.24696  2.90353  2.73746  3.18152  2.89807  2.37893  2.77505  2.98524  4.58483  3.61509
          0.06455  2.85636  5.29245  1.18461  0.36509  0.48576  0.95510
    520   2.44594  4.55277  3.43551  2.60947  3.19828  3.22509  3.89051  2.56184  2.84096  2.77316  3.15770  3.32011  2.70051  2.95327  2.94404  2.53490  2.94931  2.42245  5.11864  3.86233    972 v - - -
          2.68618  4.42225  2.77519  2.73123  3.46354  2.40513  3.72494  3.29354  2.67741  2.69355  4.24690  2.90347  2.73739  3.18146  2.89801  2.37887  2.77519  2.98518  4.58477  3.61503
          0.01551  4.57010  5.29245  0.61958  0.77255  0.48576  0.95510
    521   2.74611  4.15222  4.49793  3.90060  2.30879  3.88724  4.16957  2.15146  3.72763  2.21644  3.26766  3.97266  4.25161  3.48482  3.80535  2.81465  2.97800  2.20911  2.69313  2.38955    973 i - - -
          2.68618  4.42225  2.77519  2.73123  3.46354  2.40513  3.72494  3.29354  2.67741  2.69355  4.24690  2.90347  2.73739  3.18146  2.89801  2.37887  2.77519  2.98518  4.58477  3.61503
          0.01551  4.57010  5.29245  0.61958  0.77255  0.48576  0.95510
    522   2.44523  4.95425  2.51930  2.22725  4.20125  3.54327  3.74562  3.62412  2.53721  3.21670  3.39981  3.06562  3.93414  2.47938  3.00472  2.74542  2.75283  3.29131  2.62628  3.37840    974 e - - -
          2.68618  4.42225  2.77519  2.73123  3.46354  2.40513  3.72494  3.29354  2.67741  2.69355  4.24690  2.90347  2.73739  3.18146  2.89801  2.37887  2.77519  2.98518  4.58477  3.61503
          0.01551  4.57010  5.29245  0.61958  0.77255  0.48576  0.95510
    523   3.53566  4.76278  5.49759  4.97896  3.73988  5.03335  5.55916  0.76627  4.87986  1.91735  3.09586  5.15439  5.22294  5.02083  4.98699  4.42911  3.77888  1.70731  5.83112  4.71172    975 i - - -
          2.68618  4.42225  2.77519  2.73123  3.46354  2.40513  3.72494  3.29354  2.67741  2.69355  4.24690  2.90347  2.73739  3.18146  2.89801  2.37887  2.77519  2.98518  4.58477  3.61503
          0.01551  4.57010  5.29245  0.61958  0.77255  0.48576  0.95510
    524   1.84612  2.81476  4.44860  3.85815  2.63033  3.89281  4.24419  2.51263  3.70492  2.17583  3.30717  3.97275  4.26865  3.89104  3.81677  3.19879  2.63040  1.80289  4.83517  3.65054    976 v - - -
          2.68618  4.42225  2.77519  2.73123  3.46354  2.40513  3.72494  3.29354  2.67741  2.69355  4.24690  2.90347  2.73739  3.18146  2.89801  2.37887  2.77519  2.98518  4.58477  3.61503
          0.01551  4.57010  5.29245  0.61958  0.77255  0.48576  0.95510
    525   2.73861  3.86489  3.02101  2.46083  4.49000  3.52024  3.08889  3.95200  1.81912  3.45972  4.21846  2.69696  3.91145  2.40106  2.44556  2.35571  2.96777  3.54733  5.61274  3.77524    977 k - - -
          2.68618  4.42225  2.77519  2.73123  3.46354  2.40513  3.72494  3.29354  2.67741  2.69355  4.24690  2.90347  2.73739  3.18146  2.89801  2.37887  2.77519  2.98518  4.58477  3.61503
          0.01551  4.57010  5.29245  0.61958  0.77255  0.48576  0.95510
    526   2.61275  5.36732  2.31419  1.77290  4.69807  2.31078  3.77272  4.18923  2.34226  3.66632  4.42078  2.96685  3.95355  2.21100  3.06779  2.78917  3.08314  3.75198  5.80111  4.37281    978 e - - -
          2.68618  4.42225  2.77519  2.73123  3.46354  2.40513  3.72494  3.29354  2.67741  2.69355  4.24690  2.90347  2.73739  3.18146  2.89801  2.37887  2.77519  2.98518  4.58477  3.61503
          0.01551  4.57010  5.29245  0.61958  0.77255  0.48576  0.95510
    527   3.78128  5.00364  5.64296  5.11165  3.44455  5.19202  5.57040  1.32073  4.95998  0.81194  3.20471  5.32243  5.28594  4.96838  4.98853  4.60432  4.00605  2.34532  5.65262  4.61902    979 l - - -
          2.68618  4.42225  2.77519  2.73123  3.46354  2.40513  3.72494  3.29354  2.67741  2.69355  4.24690  2.90347  2.73739  3.18146  2.89801  2.37887  2.77519  2.98518  4.58477  3.61503
          0.01551  4.57010  5.29245  0.61958  0.77255  0.48576  0.95510
    528   0.82070  3.31722  4.16556  3.69634  4.05606  3.41852  4.48602  3.33355  3.60606  3.12764  3.38944  3.78233  4.09063  3.87293  3.85961  2.47878  3.01089  3.00033  5.51188  4.32033    980 a - - -
          2.68620  4.42262  2.77519  2.73089  3.46236  2.40521  3.72531  3.29357  2.67722  2.69392  4.24638  2.90314  2.73737  3.18183  2.89814  2.37910  2.77536  2.98529  4.58514  3.61453
          0.16298  1.92855  5.29245  2.03838  0.13954  0.48576  0.95510
    529   2.73965  5.23244  2.47757  2.08132  4.57073  3.50213  3.51357  3.49205  1.64108  3.53306  4.27638  2.70364  3.90129  2.79606  2.73983  2.58562  2.97105  3.61975  5.66672  4.26112   1001 k - - -
          2.68618  4.42225  2.77519  2.73123  3.46354  2.40513  3.72494  3.29354  2.67741  2.69355  4.24690  2.90347  2.73739  3.18146  2.89801  2.37887  2.77519  2.98518  4.58477  3.61503
          0.01551  4.57010  5.29245  0.61958  0.77255  0.48576  0.95510
    530   3.19773  5.43370  3.56692  2.91126  4.87240  3.18414  2.54053  4.24347  1.88530  3.67441  4.50583  3.35547  4.22321  2.95383  1.11087  3.17581  3.37312  3.89288  5.72243  4.50744   1002 r - - -
          2.68618  4.42225  2.77519  2.73123  3.46354  2.40513  3.72494  3.29354  2.67741  2.69355  4.24690  2.90347  2.73739  3.18146  2.89801  2.37887  2.77519  2.98518  4.58477  3.61503
          0.01551  4.57010  5.29245  0.61958  0.77255  0.48576  0.95510
    531   2.65954  4.33295  4.55488  3.96351  2.46470  4.05970  4.37091  2.57316  3.81513  1.35818  1.98638  4.11047  3.39231  3.98232  3.92928  3.36319  3.14680  2.48809  4.91558  3.75256   1003 l - - -
          2.68618  4.42225  2.77519  2.73123  3.46354  2.40513  3.72494  3.29354  2.67741  2.69355  4.24690  2.90347  2.73739  3.18146  2.89801  2.37887  2.77519  2.98518  4.58477  3.61503
          0.01551  4.57010  5.29245  0.61958  0.77255  0.48576  0.95510
    532   2.96030  5.45855  2.26791  2.19772  4.77396  1.41040  3.87170  4.26065  2.47241  3.75921  4.54389  2.74963  4.02040  3.00156  3.24668  2.89802  2.77355  3.84039  5.91639  4.47896   1004 g - - -
          2.68618  4.42225  2.77519  2.73123  3.46354  2.40513  3.72494  3.29354  2.67741  2.69355  4.24690  2.90347  2.73739  3.18146  2.89801  2.37887  2.77519  2.98518  4.58477  3.61503
          0.01551  4.57010  5.29245  0.61958  0.77255  0.48576  0.95510
    533   2.71709  3.83252  3.19223  3.18642  2.96102  3.19140  3.56004  2.82590  2.84885  1.87383  2.77084  3.54370  4.11301  3.40493  3.06151  2.99400  2.94892  2.52830  4.94110  2.80452   1005 l - - -
          2.68618  4.42225  2.77519  2.73123  3.46354  2.40513  3.72494  3.29354  2.67741  2.69355  4.24690  2.90347  2.73739  3.18146  2.89801  2.37887  2.77519  2.98518  4.58477  3.61503
          0.01551  4.57010  5.29245  0.61958  0.77255  0.48576  0.95510
    534   2.87690  5.36169  2.12152  2.07324  4.70567  1.84545  3.82219  4.19122  2.64071  3.68690  4.45595  2.98371  2.82899  2.94256  3.15723  2.48415  2.90454  3.76286  5.83788  4.41106   1006 g - - -
          2.68618  4.42225  2.77519  2.73123  3.46354  2.40513  3.72494  3.29354  2.67741  2.69355  4.24690  2.90347  2.73739  3.18146  2.89801  2.37887  2.77519  2.98518  4.58477  3.61503
          0.01551  4.57010  5.29245  0.61958  0.77255  0.48576  0.95510
    535   2.59242  3.83054  2.90101  1.59789  4.27905  3.53272  3.73042  3.15053  2.41717  2.84459  4.07630  3.04152  3.92408  2.67958  2.75126  2.73191  2.95301  3.36037  5.49654  4.14044   1007 e - - -
          2.68618  4.42225  2.77519  2.73123  3.46354  2.40513  3.72494  3.29354  2.67741  2.69355  4.24690  2.90347  2.73739  3.18146  2.89801  2.37887  2.77519  2.98518  4.58477  3.61503
          0.20226  4.57010  1.75584  0.61958  0.77255  0.48576  0.95510
    536   2.69905  4.63261  2.85190  2.71999  2.66457  2.77942  3.79155  3.19344  2.43867  2.85854  3.72790  3.19355  3.97230  3.04611  3.13560  2.81683  2.93236  2.93377  5.08111  2.18859   1008 y - - -
          2.68618  4.42225  2.77519  2.73123  3.46354  2.40513  3.72494  3.29354  2.67741  2.69355  4.24690  2.90347  2.73739  3.18146  2.89801  2.37887  2.77519  2.98518  4.58477  3.61503
          0.01866  4.38650  5.10885  0.61958  0.77255  0.34848  1.22337
    537   3.52600  4.82567  5.14374  4.63695  0.95076  4.64874  4.40523  2.33084  4.46862  1.68170  3.37441  4.61490  4.89879  4.48550  4.49082  3.98790  3.74503  2.80310  4.61005  2.86050   1009 f - - -
          2.68618  4.42225  2.77519  2.73123  3.46354  2.40513  3.72494  3.29354  2.67741  2.69355  4.24690  2.90347  2.73739  3.18146  2.89801  2.37887  2.77519  2.98518  4.58477  3.61503
          0.06394  4.57010  2.96453  0.61958  0.77255  0.48576  0.95510
    538   2.50056  5.04117  3.03777  2.33648  3.75765  3.51428  3.40326  3.76078  2.14959  3.31700  4.10134  3.01515  2.25024  2.83259  2.71555  2.71368  2.42016  3.39663  5.51448  4.15103   1010 k - - -
          2.68618  4.42225  2.77519  2.73123  3.46354  2.40513  3.72494  3.29354  2.67741  2.69355  4.24690  2.90347  2.73739  3.18146  2.89801  2.37887  2.77519  2.98518  4.58477  3.61503
          0.25189  4.52243  1.55209  0.61958  0.77255  0.56772  0.83660
    539   2.48130  3.16241  3.96932  3.38696  2.93548  3.70371  3.41094  2.58634  2.85225  2.32881  3.24529  3.63855  4.07489  3.52197  3.50039  2.98246  2.65601  2.16940  3.11065  2.83884   1011 v - - -
          2.68618  4.42225  2.77519  2.73123  3.46354  2.40513  3.72494  3.29354  2.67741  2.69355  4.24690  2.90347  2.73739  3.18146  2.89801  2.37887  2.77519  2.98518  4.58477  3.61503
          0.02055  4.29109  5.01343  0.61958  0.77255  0.30922  1.32434
    540   2.73670  5.23918  2.53324  1.79670  4.57842  3.14065  3.69484  3.51641  2.01241  3.54174  4.28250  2.81465  3.40286  2.46110  2.93060  2.62036  2.96897  3.62691  5.67413  4.26371   1012 e - - -
          2.68618  4.42225  2.77519  2.73123  3.46354  2.40513  3.72494  3.29354  2.67741  2.69355  4.24690  2.90347  2.73739  3.18146  2.89801  2.37887  2.77519  2.98518  4.58477  3.61503
          0.01551  4.57010  5.29245  0.61958  0.77255  0.48576  0.95510
    541   2.72580  5.07752  2.39584  2.33615  4.36300  3.51969  3.50569  3.28061  2.48738  3.35786  4.13679  2.82320  3.91539  2.84172  2.96804  1.91088  2.38274  3.03574  5.54976  4.17784   1013 s - - -
          2.68618  4.42225  2.77519  2.73123  3.46354  2.40513  3.72494  3.29354  2.67741  2.69355  4.24690  2.90347  2.73739  3.18146  2.89801  2.37887  2.77519  2.98518  4.58477  3.61503
          0.01551  4.57010  5.29245  0.61958  0.77255  0.48576  0.95510
    542   2.27487  4.83922  3.17353  1.95479  4.05598  3.56983  3.77918  3.14329  2.60212  2.92699  3.10700  3.12336  2.92906  2.79617  2.75962  2.77791  2.95097  2.75840  5.35748  4.04113   1014 e - - -
          2.68618  4.42225  2.77519  2.73123  3.46354  2.40513  3.72494  3.29354  2.67741  2.69355  4.24690  2.90347  2.73739  3.18146  2.89801  2.37887  2.77519  2.98518  4.58477  3.61503
          0.01551  4.57010  5.29245  0.61958  0.77255  0.48576  0.95510
    543   2.73029  5.04236  3.05977  1.73688  4.31896  3.53319  3.72999  3.17821  2.03062  3.18759  4.10556  3.03810  3.92623  2.85731  2.96242  2.24275  2.86958  3.01680  5.52158  4.16154   1015 e - - -
          2.68618  4.42225  2.77519  2.73123  3.46354  2.40513  3.72494  3.29354  2.67741  2.69355  4.24690  2.90347  2.73739  3.18146  2.89801  2.37887  2.77519  2.98518  4.58477  3.61503
          0.01551  4.57010  5.29245  0.61958  0.77255  0.48576  0.95510
    544   2.68466  5.24500  2.42072  1.49605  3.58576  2.94179  3.73429  4.04000  2.31507  3.54069  4.29798  2.97806  3.92519  2.84381  2.99931  2.54295  3.01259  3.62339  5.69191  4.28524   1016 e - - -
          2.68618  4.42225  2.77519  2.73123  3.46354  2.40513  3.72494  3.29354  2.67741  2.69355  4.24690  2.90347  2.73739  3.18146  2.89801  2.37887  2.77519  2.98518  4.58477  3.61503
          0.01551  4.57010  5.29245  0.61958  0.77255  0.48576  0.95510
    545   2.52049  4.24344  3.58915  3.43450  2.76123  3.79014  3.44961  2.24324  3.33917  2.30043  2.81961  3.70490  4.16208  3.58469  2.80319  2.87575  2.94875  2.24476  4.84893  2.58681   1017 i - - -
          2.68618  4.42225  2.77519  2.73123  3.46354  2.40513  3.72494  3.29354  2.67741  2.69355  4.24690  2.90347  2.73739  3.18146  2.89801  2.37887  2.77519  2.98518  4.58477  3.61503
          0.01551  4.57010  5.29245  0.61958  0.77255  0.48576  0.95510
    546   2.68909  4.35879  4.90293  4.32029  3.06942  4.26957  4.64500  1.42499  4.15720  1.77328  3.07215  4.39196  4.59542  4.31254  4.22332  3.59530  3.00137  1.59191  5.12918  3.95893   1018 i - - -
          2.68618  4.42225  2.77519  2.73123  3.46354  2.40513  3.72494  3.29354  2.67741  2.69355  4.24690  2.90347  2.73739  3.18146  2.89801  2.37887  2.77519  2.98518  4.58477  3.61503
          0.01551  4.57010  5.29245  0.61958  0.77255  0.48576  0.95510
    547   2.72164  5.19174  2.68993  1.95472  3.87934  3.49972  3.68973  3.99434  2.27537  3.48970  4.23704  2.17070  3.89376  2.79193  2.50445  2.49141  2.95290  3.31946  5.63431  3.68971   1019 e - - -
          2.68616  4.42137  2.77536  2.73120  3.46370  2.40529  3.72511  3.29370  2.67720  2.69353  4.24619  2.90363  2.73736  3.18163  2.89817  2.37876  2.77516  2.98510  4.58369  3.61519
          0.11548  2.26305  5.29245  1.55413  0.23746  0.48576  0.95510
    548   2.72181  5.20129  2.80384  1.98235  4.53329  3.33528  3.27987  4.01021  2.11836  3.26290  4.24561  2.39456  2.98281  2.78887  2.91849  2.42896  2.95309  3.58493  4.15898  4.23850   1027 e - - -
          2.68618  4.42225  2.77519  2.73123  3.46354  2.40513  3.72494  3.29354  2.67741  2.69355  4.24690  2.90347  2.73739  3.18146  2.89801  2.37887  2.77519  2.98518  4.58477  3.61503
          0.01551  4.57010  5.29245  0.61958  0.77255  0.48576  0.95510
    549   2.71879  5.12686  2.78193  2.15289  3.30600  3.50937  3.70119  3.58248  2.26375  3.19387  3.74693  2.83093  3.34514  2.37715  2.74709  2.43765  2.69994  3.27214  5.58457  4.19949   1028 e - - -
          2.68618  4.42225  2.77519  2.73123  3.46354  2.40513  3.72494  3.29354  2.67741  2.69355  4.24690  2.90347  2.73739  3.18146  2.89801  2.37887  2.77519  2.98518  4.58477  3.61503
          0.01551  4.57010  5.29245  0.61958  0.77255  0.48576  0.95510
    550   3.18587  4.56784  4.78460  4.21188  3.44456  4.38807  4.72834  2.22770  3.46743  0.91669  3.31066  4.41170  4.68893  4.24796  4.16838  3.71268  3.41967  1.79106  5.25493  4.11232   1029 l - - -
          2.68618  4.42225  2.77519  2.73123  3.46354  2.40513  3.72494  3.29354  2.67741  2.69355  4.24690  2.90347  2.73739  3.18146  2.89801  2.37887  2.77519  2.98518  4.58477  3.61503
          0.06593  4.57010  2.92909  0.61958  0.77255  0.48576  0.95510
    551   2.24950  5.18406  2.98952  2.30287  4.51626  3.50465  3.68887  3.98267  1.80428  3.47958  4.23462  2.46034  3.90021  2.79411  2.48651  2.49203  2.73175  3.56915  5.62316  4.23467   1030 k - - -
          2.68618  4.42225  2.77519  2.73123  3.46354  2.40513  3.72494  3.29354  2.67741  2.69355  4.24690  2.90347  2.73739  3.18146  2.89801  2.37887  2.77519  2.98518  4.58477  3.61503
          0.01630  4.52047  5.24282  0.61958  0.77255  0.57086  0.83250
    552   2.64533  5.21715  2.50466  2.24809  4.55555  2.44000  3.67766  4.03803  2.22311  3.51935  4.26070  2.68504  3.88084  2.45559  2.68551  2.51208  2.59439  3.60443  5.65289  4.24379   1031 k - - -
          2.68618  4.42225  2.77519  2.73123  3.46354  2.40513  3.72494  3.29354  2.67741  2.69355  4.24690  2.90347  2.73739  3.18146  2.89801  2.37887  2.77519  2.98518  4.58477  3.61503
          0.05443  4.52047  3.16784  0.61958  0.77255  0.57086  0.83250
    553   2.59234  4.31103  3.17935  3.16801  3.43306  3.70898  3.39097  2.68880  3.10311  1.82158  2.86740  3.52131  4.08496  2.95505  3.40875  2.96722  2.68237  2.23255  3.79791  3.68814   1032 l - - -
          2.68618  4.42225  2.77519  2.73123  3.46354  2.40513  3.72494  3.29354  2.67741  2.69355  4.24690  2.90347  2.73739  3.18146  2.89801  2.37887  2.77519  2.98518  4.58477  3.61503
          0.01693  4.48297  5.20532  0.61958  0.77255  0.52885  0.88984
    554   2.55468  5.14110  2.98302  2.45102  4.47964  2.59629  3.70619  3.94194  2.12327  3.45568  4.21729  2.52975  2.42267  2.81675  2.69432  2.41968  2.96221  3.53551  5.61420  4.22823   1033 k - - -
          2.68618  4.42225  2.77519  2.73123  3.46354  2.40513  3.72494  3.29354  2.67741  2.69355  4.24690  2.90347  2.73739  3.18146  2.89801  2.37887  2.77519  2.98518  4.58477  3.61503
          0.01630  4.52047  5.24282  0.61958  0.77255  0.43601  1.04019
    555   2.71987  4.41328  3.64516  3.07800  2.80832  2.67801  3.97078  2.90536  2.40969  1.82095  3.52036  3.46906  3.48529  3.32266  3.36193  2.80907  2.95294  2.39441  5.00100  3.77166   1034 l - - -
          2.68618  4.42225  2.77519  2.73123  3.46354  2.40513  3.72494  3.29354  2.67741  2.69355  4.24690  2.90347  2.73739  3.18146  2.89801  2.37887  2.77519  2.98518  4.58477  3.61503
          0.01551  4.57010  5.29245  0.61958  0.77255  0.48576  0.95510
    556   2.55132  5.21644  2.20309  2.35446  4.54975  3.09249  3.31733  4.02851  2.35555  3.51684  4.26146  2.70830  3.89682  2.79550  2.71402  2.16180  2.42969  3.60100  5.65606  4.25036   1035 s - - -
          2.68618  4.42225  2.77519  2.73123  3.46354  2.40513  3.72494  3.29354  2.67741  2.69355  4.24690  2.90347  2.73739  3.18146  2.89801  2.37887  2.77519  2.98518  4.58477  3.61503
          0.01551  4.57010  5.29245  0.61958  0.77255  0.48576  0.95510
    557   2.71788  4.56206  3.23844  2.75094  3.15134  2.83393  3.88615  2.74515  2.47422  2.03175  3.65821  3.31221  4.03270  2.60486  3.22734  2.68260  2.94948  2.75099  3.92457  3.86829   1036 l - - -
          2.68618  4.42225  2.77519  2.73123  3.46354  2.40513  3.72494  3.29354  2.67741  2.69355  4.24690  2.90347  2.73739  3.18146  2.89801  2.37887  2.77519  2.98518  4.58477  3.61503
          0.01551  4.57010  5.29245  0.61958  0.77255  0.48576  0.95510
    558   2.72115  5.09067  2.79535  1.65458  3.59339  3.51775  3.71072  3.83122  2.21416  3.08789  4.14604  3.01017  3.90975  2.70633  2.61869  2.71268  2.95219  3.22199  3.96086  4.18113   1037 e - - -
          2.68618  4.42225  2.77519  2.73123  3.46354  2.40513  3.72494  3.29354  2.67741  2.69355  4.24690  2.90347  2.73739  3.18146  2.89801  2.37887  2.77519  2.98518  4.58477  3.61503
          0.01551  4.57010  5.29245  0.61958  0.77255  0.48576  0.95510
    559   2.53721  5.39742  2.06632  1.64797  4.72911  3.50951  3.78694  4.22133  1.86899  3.69497  4.45220  2.97057  3.96662  2.64065  3.07910  2.80995  3.10842  3.78285  5.82717  4.39716   1038 e - - -
          2.68618  4.42225  2.77519  2.73123  3.46354  2.40513  3.72494  3.29354  2.67741  2.69355  4.24690  2.90347  2.73739  3.18146  2.89801  2.37887  2.77519  2.98518  4.58477  3.61503
          0.15152  4.57010  2.03833  0.61958  0.77255  0.48576  0.95510
    560   2.68060  4.89715  2.76556  2.21243  4.13979  3.50580  3.70947  3.28611  2.14744  2.23542  3.96674  3.03231  3.89692  2.85628  2.96849  2.48623  2.76232  3.23125  5.39607  3.40074   1039 k - - -
          2.68618  4.42225  2.77519  2.73123  3.46354  2.40513  3.72494  3.29354  2.67741  2.69355  4.24690  2.90347  2.73739  3.18146  2.89801  2.37887  2.77519  2.98518  4.58477  3.61503
          0.01775  4.43632  5.15867  0.61958  0.77255  0.37527  1.16188
    561   2.48708  4.46500  3.56500  2.99712  2.63888  3.69094  3.93821  2.74913  2.62987  1.79741  3.56674  3.00428  4.07070  3.00859  2.80471  2.93361  2.84374  2.74050  5.04271  3.80477   1040 l - - -
          2.68618  4.42225  2.77519  2.73123  3.46354  2.40513  3.72494  3.29354  2.67741  2.69355  4.24690  2.90347  2.73739  3.18146  2.89801  2.37887  2.77519  2.98518  4.58477  3.61503
          0.01551  4.57010  5.29245  0.61958  0.77255  0.48576  0.95510
    562   2.51806  5.20348  3.06411  1.97160  4.53647  3.55413  3.71694  3.99022  1.80350  2.93970  4.25462  3.03460  3.94429  2.82542  2.15258  2.56982  3.01066  3.58901  5.63130  4.26236   1041 k - - -
          2.68618  4.42225  2.77519  2.73123  3.46354  2.40513  3.72494  3.29354  2.67741  2.69355  4.24690  2.90347  2.73739  3.18146  2.89801  2.37887  2.77519  2.98518  4.58477  3.61503
          0.01551  4.57010  5.29245  0.61958  0.77255  0.48576  0.95510
    563   2.46503  5.21853  2.99132  1.84759  4.55136  3.14479  3.71113  4.01876  1.66387  3.51266  3.90747  2.99901  3.92265  2.50847  2.89314  2.73289  2.99319  3.60364  5.65377  4.26388   1042 k - - -
          2.68618  4.42225  2.77519  2.73123  3.46354  2.40513  3.72494  3.29354  2.67741  2.69355  4.24690  2.90347  2.73739  3.18146  2.89801  2.37887  2.77519  2.98518  4.58477  3.61503
          0.01551  4.57010  5.29245  0.61958  0.77255  0.48576  0.95510
    564   2.76039  5.24188  2.16892  2.43518  4.57809  2.64807  3.20843  4.05456  1.74790  3.54065  4.28973  2.98178  3.91557  2.81408  2.69906  2.72450  2.70945  3.62884  5.67708  4.27520   1043 k - - -
          2.68618  4.42225  2.77519  2.73123  3.46354  2.40513  3.72494  3.29354  2.67741  2.69355  4.24690  2.90347  2.73739  3.18146  2.89801  2.37887  2.77519  2.98518  4.58477  3.61503
          0.01551  4.57010  5.29245  0.61958  0.77255  0.48576  0.95510
    565   1.97743  4.57303  3.99074  3.90217  5.05773  0.58156  4.98116  4.49407  4.10309  4.21555  5.04186  3.88856  4.14179  4.31835  4.32212  2.84461  3.20132  3.79284  6.35901  5.24069   1044 G - - -
          2.68618  4.42225  2.77519  2.73123  3.46354  2.40513  3.72494  3.29354  2.67741  2.69355  4.24690  2.90347  2.73739  3.18146  2.89801  2.37887  2.77519  2.98518  4.58477  3.61503
          0.01551  4.57010  5.29245  0.61958  0.77255  0.48576  0.95510
    566   2.94877  4.32197  4.71280  3.25653  2.38431  4.15604  4.50364  1.48763  3.97491  2.04199  3.35312  4.23901  4.49393  4.14892  4.07262  3.47056  3.18353  1.61013  5.03518  3.85476   1045 i - - -
          2.68618  4.42225  2.77519  2.73123  3.46354  2.40513  3.72494  3.29354  2.67741  2.69355  4.24690  2.90347  2.73739  3.18146  2.89801  2.37887  2.77519  2.98518  4.58477  3.61503
          0.01551  4.57010  5.29245  0.61958  0.77255  0.48576  0.95510
    567   2.75255  4.15536  4.51848  3.92032  3.16332  3.89629  3.29439  1.86407  3.74313  1.98196  3.26478  3.98648  4.25959  3.90558  3.81603  3.20009  2.98437  1.88398  3.55142  2.42406   1046 i - - -
          2.68618  4.42225  2.77519  2.73123  3.46354  2.40513  3.72494  3.29354  2.67741  2.69355  4.24690  2.90347  2.73739  3.18146  2.89801  2.37887  2.77519  2.98518  4.58477  3.61503
          0.18975  4.57010  1.81720  0.61958  0.77255  0.48576  0.95510
    568   2.66783  4.86982  2.81257  2.50778  4.10943  3.49652  3.19610  3.03273  2.36308  3.12939  3.94177  2.72816  3.88784  2.85246  2.96570  2.21364  2.40924  2.63400  5.37313  4.03766   1047 s - - -
          2.68618  4.42225  2.77519  2.73123  3.46354  2.40513  3.72494  3.29354  2.67741  2.69355  4.24690  2.90347  2.73739  3.18146  2.89801  2.37887  2.77519  2.98518  4.58477  3.61503
          0.01843  4.39878  5.12113  0.61958  0.77255  0.45509  1.00618
    569   2.70176  3.53039  3.32343  3.43080  2.93508  3.77758  4.06905  2.67458  3.33380  1.69420  3.33546  3.69713  4.14923  3.02361  3.56329  3.05396  2.63653  1.96200  4.83083  3.40185   1048 l - - -
          2.68460  4.42464  2.77401  2.73092  3.46370  2.40573  3.72654  3.29302  2.67517  2.69300  4.24632  2.90470  2.73697  3.18189  2.89946  2.38053  2.77660  2.98543  4.58247  3.61224
          0.55344  0.86809  5.24418  3.00604  0.05075  0.43720  1.03801
    570   2.72619  5.07776  2.68346  2.39253  4.36240  3.52138  3.71903  3.80775  2.20718  3.35663  3.46734  2.74378  1.97042  2.84014  2.96159  2.72131  2.95766  3.20608  5.54789  3.58521   1121 p - - -
          2.68618  4.42225  2.77519  2.73123  3.46354  2.40513  3.72494  3.29354  2.67741  2.69355  4.24690  2.90347  2.73739  3.18146  2.89801  2.37887  2.77519  2.98518  4.58477  3.61503
          0.22146  4.57010  1.66975  0.61958  0.77255  0.48576  0.95510
    571   1.91144  4.65919  3.20171  2.66266  3.09335  2.82937  3.79248  3.32370  2.44865  2.97561  3.81978  3.13988  2.83294  2.99070  3.08517  2.47617  2.89350  3.02838  5.26771  3.97454   1122 a - - -
          2.68618  4.42225  2.77519  2.73123  3.46354  2.40513  3.72494  3.29354  2.67741  2.69355  4.24690  2.90347  2.73739  3.18146  2.89801  2.37887  2.77519  2.98518  4.58477  3.61503
          0.01902  4.36766  5.09001  0.61958  0.77255  0.67625  0.71034
    572   2.31256  4.98620  3.00433  2.16907  4.25707  3.48444  3.68441  3.69096  2.03473  3.25840  4.04990  2.42143  3.87944  2.81444  2.92056  2.69042  2.91550  2.71117  5.46577  3.41713   1123 k - - -
          2.68618  4.42225  2.77519  2.73123  3.46354  2.40513  3.72494  3.29354  2.67741  2.69355  4.24690  2.90347  2.73739  3.18146  2.89801  2.37887  2.77519  2.98518  4.58477  3.61503
          0.01823  4.40965  5.13200  0.61958  0.77255  0.44190  1.02951
    573   2.38896  5.20463  2.72287  2.32436  4.53053  2.67840  3.72939  4.00060  2.50092  3.51027  4.27219  2.75004  2.20676  2.62028  2.99622  2.30272  2.99905  3.58952  5.66868  4.26749   1124 p - - -
          2.68618  4.42225  2.77519  2.73123  3.46354  2.40513  3.72494  3.29354  2.67741  2.69355  4.24690  2.90347  2.73739  3.18146  2.89801  2.37887  2.77519  2.98518  4.58477  3.61503
          0.01612  4.53146  5.25380  0.61958  0.77255  0.55299  0.85619
    574   2.45237  4.42148  3.69437  2.83575  2.46844  3.74509  3.96842  2.91116  3.10798  2.62132  3.53372  3.52334  3.27257  3.39596  3.42899  3.01145  2.99696  2.69638  4.86707  1.70125   1125 y - - -
          2.68618  4.42225  2.77519  2.73123  3.46354  2.40513  3.72494  3.29354  2.67741  2.69355  4.24690  2.90347  2.73739  3.18146  2.89801  2.37887  2.77519  2.98518  4.58477  3.61503
          0.01612  4.53146  5.25380  0.61958  0.77255  0.55299  0.85619
    575   2.77437  5.04204  3.11850  2.56297  4.32178  2.80621  3.74352  3.75055  2.11282  3.31361  4.11492  3.08057  2.15814  2.87770  2.37580  2.78530  3.00180  3.40350  5.50983  2.88296   1126 k - - -
          2.68618  4.42225  2.77519  2.73123  3.46354  2.40513  3.72494  3.29354  2.67741  2.69355  4.24690  2.90347  2.73739  3.18146  2.89801  2.37887  2.77519  2.98518  4.58477  3.61503
          0.01612  4.53146  5.25380  0.61958  0.77255  0.55299  0.85619
    576   2.34859  5.03877  2.62465  2.47907  4.31603  2.59734  3.71056  3.11643  2.37446  3.31495  4.09907  3.01284  3.90520  2.30522  2.95833  2.42943  2.94184  3.39265  5.51511  3.22626   1127 q - - -
          2.68618  4.42225  2.77519  2.73123  3.46354  2.40513  3.72494  3.29354  2.67741  2.69355  4.24690  2.90347  2.73739  3.18146  2.89801  2.37887  2.77519  2.98518  4.58477  3.61503
          0.29812  4.53146  1.39827  0.61958  0.77255  0.55299  0.85619
    577   2.17604  4.72362  3.09089  2.38530  3.93721  3.48066  3.69589  3.07982  2.32482  2.97198  3.80614  3.04360  3.24491  2.87240  2.96938  2.39317  2.86167  3.04212  5.24804  2.96139   1128 a - - -
          2.68618  4.42225  2.77519  2.73123  3.46354  2.40513  3.72494  3.29354  2.67741  2.69355  4.24690  2.90347  2.73739  3.18146  2.89801  2.37887  2.77519  2.98518  4.58477  3.61503
          0.02132  4.25465  4.97700  0.61958  0.77255  0.37952  1.15262
    578   2.59382  5.01017  2.67663  2.48856  4.28131  3.09213  3.71192  3.71709  2.48544  2.43470  4.07335  3.01961  3.11638  2.65968  2.41468  2.35328  2.93672  2.99349  5.49225  4.13246   1129 s - - -
          2.68618  4.42225  2.77519  2.73123  3.46354  2.40513  3.72494  3.29354  2.67741  2.69355  4.24690  2.90347  2.73739  3.18146  2.89801  2.37887  2.77519  2.98518  4.58477  3.61503
          0.01629  4.52108  5.24342  0.61958  0.77255  0.56989  0.83376
    579   2.53472  5.16030  2.79549  2.14984  4.47813  2.16091  3.68637  3.94557  2.36941  2.88516  4.20934  2.86524  3.30908  2.59952  2.71168  2.68995  2.94751  3.53644  5.60895  4.21427   1130 e - - -
          2.68618  4.42225  2.77519  2.73123  3.46354  2.40513  3.72494  3.29354  2.67741  2.69355  4.24690  2.90347  2.73739  3.18146  2.89801  2.37887  2.77519  2.98518  4.58477  3.61503
          0.01629  4.52108  5.24342  0.61958  0.77255  0.56989  0.83376
    580   2.73047  5.14755  3.00333  1.78183  4.46197  3.50869  3.69264  3.45152  1.90678  3.43500  4.19848  2.49835  3.90227  2.57125  2.88506  2.70944  2.95981  3.52261  3.92690  4.21134   1131 e - - -
          2.68618  4.42225  2.77519  2.73123  3.46354  2.40513  3.72494  3.29354  2.67741  2.69355  4.24690  2.90347  2.73739  3.18146  2.89801  2.37887  2.77519  2.98518  4.58477  3.61503
          0.06680  4.52108  2.92364  0.61958  0.77255  0.56989  0.83376
    581   2.69312  5.07715  2.63198  2.26870  2.91859  3.00545  3.67976  3.82544  2.12846  3.13846  4.13180  2.75155  2.93593  2.79542  2.92211  2.68105  2.66118  3.44102  5.54068  4.16114   1132 k - - -
          2.68618  4.42225  2.77519  2.73123  3.46354  2.40513  3.72494  3.29354  2.67741  2.69355  4.24690  2.90347  2.73739  3.18146  2.89801  2.37887  2.77519  2.98518  4.58477  3.61503
          0.12782  4.47141  2.22045  0.61958  0.77255  0.51593  0.90869
    582   2.43325  4.36223  3.60109  3.03054  3.49525  3.66356  3.91935  2.57490  2.45770  1.90855  3.19315  3.42121  4.04153  3.27095  2.84989  2.69138  2.90361  2.33332  4.94906  3.72103   1133 l - - -
          2.68618  4.42225  2.77519  2.73123  3.46354  2.40513  3.72494  3.29354  2.67741  2.69355  4.24690  2.90347  2.73739  3.18146  2.89801  2.37887  2.77519  2.98518  4.58477  3.61503
          0.01808  4.41792  5.14026  0.61958  0.77255  0.48440  0.95728
    583   2.70724  5.06775  3.01994  2.46413  3.85354  2.79368  3.69801  3.80882  2.17210  3.35199  4.12781  2.53238  3.89653  2.81675  2.26631  2.19451  2.80392  3.12450  5.53747  4.16552   1134 k - - -
          2.68618  4.42225  2.77519  2.73123  3.46354  2.40513  3.72494  3.29354  2.67741  2.69355  4.24690  2.90347  2.73739  3.18146  2.89801  2.37887  2.77519  2.98518  4.58477  3.61503
          0.01639  4.51486  5.23721  0.61958  0.77255  0.57979  0.82101
    584   2.72627  4.23355  3.33494  3.49200  1.66824  3.18927  4.10316  2.32549  3.39064  2.18592  3.05174  3.74528  4.18018  3.62793  3.60860  3.09153  2.95870  2.38313  4.83544  3.63077   1135 f - - -
          2.68618  4.42225  2.77519  2.73123  3.46354  2.40513  3.72494  3.29354  2.67741  2.69355  4.24690  2.90347  2.73739  3.18146  2.89801  2.37887  2.77519  2.98518  4.58477  3.61503
          0.06981  4.51486  2.87385  0.61958  0.77255  0.57979  0.82101
    585   2.61629  4.95747  3.03726  2.50958  3.35300  3.50137  3.72825  3.66590  2.15992  3.24795  4.04955  2.30811  2.26086  2.86808  2.97145  2.48761  2.94181  3.32005  5.46747  4.11910   1136 k - - -
          2.68618  4.42225  2.77519  2.73123  3.46354  2.40513  3.72494  3.29354  2.67741  2.69355  4.24690  2.90347  2.73739  3.18146  2.89801  2.37887  2.77519  2.98518  4.58477  3.61503
          0.01729  4.46234  5.18469  0.61958  0.77255  0.52269  0.89876
    586   2.55468  4.42325  3.86269  3.42018  4.17694  2.64642  4.36863  3.50542  3.38715  3.25421  4.11932  3.61438  4.02326  3.67697  3.70319  2.36418  1.11083  2.25865  5.58444  4.37282   1137 t - - -
          2.68618  4.42225  2.77519  2.73123  3.46354  2.40513  3.72494  3.29354  2.67741  2.69355  4.24690  2.90347  2.73739  3.18146  2.89801  2.37887  2.77519  2.98518  4.58477  3.61503
          0.01639  4.51486  5.23721  0.61958  0.77255  0.57979  0.82101
    587   2.34471  5.02690  3.02795  2.09042  4.30279  2.97273  3.70949  3.74146  2.30355  2.99562  4.08940  3.01251  2.47165  2.83619  2.95586  2.53543  2.93951  3.38038  5.50587  3.45962   1138 e - - -
          2.68618  4.42225  2.77519  2.73123  3.46354  2.40513  3.72494  3.29354  2.67741  2.69355  4.24690  2.90347  2.73739  3.18146  2.89801  2.37887  2.77519  2.98518  4.58477  3.61503
          0.01639  4.51486  5.23721  0.61958  0.77255  0.57979  0.82101
    588   2.72551  4.85893  3.22715  2.76257  4.42671  3.47056  3.94275  3.84097  2.12208  3.43931  4.25273  3.21857  3.99056  3.10256  3.08201  1.45824  1.94116  3.44519  5.64955  4.34208   1139 s - - -
          2.68618  4.42225  2.77519  2.73123  3.46354  2.40513  3.72494  3.29354  2.67741  2.69355  4.24690  2.90347  2.73739  3.18146  2.89801  2.37887  2.77519  2.98518  4.58477  3.61503
          0.01639  4.51486  5.23721  0.61958  0.77255  0.57979  0.82101
    589   3.10149  5.08183  3.33258  3.19724  4.96956  0.60501  4.48037  4.48062  2.52422  4.07173  4.95634  3.59804  4.28801  3.71521  3.55725  3.19835  3.51913  3.99897  6.10049  4.91351   1140 G - - -
          2.68621  4.42228  2.77522  2.73126  3.46281  2.40515  3.72497  3.29357  2.67743  2.69351  4.24692  2.90349  2.73742  3.18149  2.89803  2.37889  2.77522  2.98521  4.58479  3.61506
          0.13358  2.12257  5.23721  0.26891  1.44482  0.43116  1.04913
    590   3.25622  5.48569  3.56752  2.69098  4.95910  3.88610  3.85101  4.30768  0.84469  3.72465  4.56383  3.37901  4.25445  2.97299  2.14853  3.22847  3.07062  3.95789  5.76137  4.56292   1142 k - - -
          2.68629  4.42236  2.77511  2.73134  3.46365  2.40510  3.72506  3.29365  2.67715  2.69366  4.24701  2.90335  2.73731  3.18157  2.89812  2.37898  2.77511  2.98505  4.58488  3.61468
          0.06394  2.86624  5.29245  1.61836  0.22092  0.48576  0.95510
    591   2.64453  4.26428  4.73364  4.14315  2.55160  4.09504  4.43029  1.41233  3.97087  2.29659  3.33255  4.20703  4.44128  4.12929  4.03716  3.41069  3.13039  1.63344  4.93586  3.09221   1152 i - - -
          2.68618  4.42225  2.77519  2.73123  3.46354  2.40513  3.72494  3.29354  2.67741  2.69355  4.24690  2.90347  2.73739  3.18146  2.89801  2.37887  2.77519  2.98518  4.58477  3.61503
          0.01551  4.57010  5.29245  0.61958  0.77255  0.48576  0.95510
    592   2.52139  5.22713  2.61135  1.57454  4.56003  3.50074  3.07882  4.03869  2.38788  3.04919  4.27240  2.77914  3.90270  2.67236  2.77431  2.70598  2.97334  3.61150  5.66522  4.25943   1153 e - - -
          2.68618  4.42225  2.77519  2.73123  3.46354  2.40513  3.72494  3.29354  2.67741  2.69355  4.24690  2.90347  2.73739  3.18146  2.89801  2.37887  2.77519  2.98518  4.58477  3.61503
          0.01551  4.57010  5.29245  0.61958  0.77255  0.48576  0.95510
    593   2.88566  4.68976  5.15294  4.57073  2.01995  4.59867  4.88410  2.11325  4.41619  0.91040  3.14574  4.69785  4.83557  4.47656  4.45967  3.93412  3.58767  2.52081  5.20188  4.06732   1154 l - - -
          2.68618  4.42225  2.77519  2.73123  3.46354  2.40513  3.72494  3.29354  2.67741  2.69355  4.24690  2.90347  2.73739  3.18146  2.89801  2.37887  2.77519  2.98518  4.58477  3.61503
          0.01551  4.57010  5.29245  0.61958  0.77255  0.48576  0.95510
    594   2.36985  4.23499  4.29016  3.70743  3.02203  3.89120  4.19098  2.34630  3.58000  2.37889  3.33717  3.89308  4.25984  3.79244  3.74580  3.18503  2.81440  2.10451  4.82910  1.58058   1155 y - - -
          2.68618  4.42225  2.77519  2.73123  3.46354  2.40513  3.72494  3.29354  2.67741  2.69355  4.24690  2.90347  2.73739  3.18146  2.89801  2.37887  2.77519  2.98518  4.58477  3.61503
          0.01551  4.57010  5.29245  0.61958  0.77255  0.48576  0.95510
    595   2.59299  3.94654  3.25795  2.69858  3.93324  3.59285  3.82022  2.99086  2.46383  2.87096  3.82593  2.41748  3.48581  3.01968  3.11578  1.83429  2.95129  2.67863  5.27780  3.98453   1156 s - - -
          2.68618  4.42225  2.77519  2.73123  3.46354  2.40513  3.72494  3.29354  2.67741  2.69355  4.24690  2.90347  2.73739  3.18146  2.89801  2.37887  2.77519  2.98518  4.58477  3.61503
          0.01551  4.57010  5.29245  0.61958  0.77255  0.48576  0.95510
    596   2.66739  5.22287  2.73156  1.54719  4.55150  3.50376  3.72443  4.02492  2.48235  3.52514  4.28028  2.98134  2.83519  2.83226  2.73548  2.55701  2.49463  3.60717  5.67486  4.27199   1157 e - - -
          2.68618  4.42225  2.77519  2.73123  3.46354  2.40513  3.72494  3.29354  2.67741  2.69355  4.24690  2.90347  2.73739  3.18146  2.89801  2.37887  2.77519  2.98518  4.58477  3.61503
          0.01551  4.57010  5.29245  0.61958  0.77255  0.48576  0.95510
    597   2.64112  5.07674  2.10088  2.22639  3.50065  3.10472  3.50346  3.02667  2.31240  3.35650  4.13353  3.01376  3.91121  2.70329  2.95838  2.50705  2.95152  3.04392  5.54636  4.17386   1158 d - - -
          2.68618  4.42225  2.77519  2.73123  3.46354  2.40513  3.72494  3.29354  2.67741  2.69355  4.24690  2.90347  2.73739  3.18146  2.89801  2.37887  2.77519  2.98518  4.58477  3.61503
          0.06593  4.57010  2.92909  0.61958  0.77255  0.48576  0.95510
    598   2.43601  4.33626  4.69388  4.09683  2.22518  4.11676  4.41894  2.36633  3.93347  1.19912  2.80157  4.20153  4.44000  4.06879  4.00796  3.42616  3.17774  2.45747  4.90110  3.43131   1159 l - - -
          2.68618  4.42225  2.77519  2.73123  3.46354  2.40513  3.72494  3.29354  2.67741  2.69355  4.24690  2.90347  2.73739  3.18146  2.89801  2.37887  2.77519  2.98518  4.58477  3.61503
          0.01630  4.52047  5.24282  0.61958  0.77255  0.57086  0.83250
    599   2.00138  5.32129  2.64067  1.58606  4.64855  3.50078  3.77415  4.12344  1.92997  3.61979  4.38894  2.97319  3.95487  2.89135  3.04090  2.79917  3.08652  3.70545  5.76723  4.35537   1160 e - - -
          2.68618  4.42225  2.77519  2.73123  3.46354  2.40513  3.72494  3.29354  2.67741  2.69355  4.24690  2.90347  2.73739  3.18146  2.89801  2.37887  2.77519  2.98518  4.58477  3.61503
          0.01630  4.52047  5.24282  0.61958  0.77255  0.57086  0.83250
    600   2.71304  5.17380  2.21911  1.85144  4.49826  3.01437  3.68068  3.37019  2.11098  3.46975  3.64146  2.96259  3.88365  2.78486  2.77782  2.68421  2.94455  3.55338  5.61822  4.21981   1161 e - - -
          2.68615  4.42259  2.77538  2.73095  3.46337  2.40500  3.72448  3.29388  2.67652  2.69361  4.24539  2.90381  2.73774  3.18164  2.89835  2.37921  2.77554  2.98552  4.58511  3.61342
          0.24646  1.54574  5.24282  1.70782  0.19999  0.43601  1.04019
    601   2.40682  5.24868  2.04160  2.09269  4.58630  3.20514  3.70330  4.06971  2.13733  3.55067  4.29352  2.72111  3.90375  2.80425  2.71998  2.70842  2.57793  3.63575  5.68444  4.27321   1172 d - - -
          2.68618  4.42225  2.77519  2.73123  3.46354  2.40513  3.72494  3.29354  2.67741  2.69355  4.24690  2.90347  2.73739  3.18146  2.89801  2.37887  2.77519  2.98518  4.58477  3.61503
          0.01551  4.57010  5.29245  0.61958  0.77255  0.48576  0.95510
    602   2.37891  4.86178  2.39427  2.66598  4.27809  1.95016  3.87462  3.69347  2.69761  3.30509  4.11629  3.15556  3.96359  3.03294  3.15637  2.52731  2.47477  2.50527  5.54570  4.21792   1173 g - - -
          2.68618  4.42225  2.77519  2.73123  3.46354  2.40513  3.72494  3.29354  2.67741  2.69355  4.24690  2.90347  2.73739  3.18146  2.89801  2.37887  2.77519  2.98518  4.58477  3.61503
          0.01551  4.57010  5.29245  0.61958  0.77255  0.48576  0.95510
    603   2.72772  3.19566  4.47071  3.87068  1.89853  3.87030  3.63967  2.35517  3.70063  1.92180  3.25214  3.95566  4.23547  3.31280  3.78489  3.17187  2.95973  2.23604  4.73522  2.85209   1174 f - - -
          2.68618  4.42225  2.77519  2.73123  3.46354  2.40513  3.72494  3.29354  2.67741  2.69355  4.24690  2.90347  2.73739  3.18146  2.89801  2.37887  2.77519  2.98518  4.58477  3.61503
          0.01551  4.57010  5.29245  0.61958  0.77255  0.48576  0.95510
    604   2.30941  5.08377  1.91281  2.31027  4.36832  3.52025  3.72668  3.26561  2.49746  3.36407  4.14434  3.01694  2.98902  2.84909  2.97913  2.47544  2.96584  3.44191  5.55698  3.48016   1175 d - - -
          2.68618  4.42225  2.77519  2.73123  3.46354  2.40513  3.72494  3.29354  2.67741  2.69355  4.24690  2.90347  2.73739  3.18146  2.89801  2.37887  2.77519  2.98518  4.58477  3.61503
          0.05173  4.57010  3.21747  0.61958  0.77255  0.48576  0.95510
    605   2.89760  5.17479  2.11470  2.57438  4.82007  2.56494  4.06053  4.30255  2.99214  3.84997  4.65744  3.09813  1.27166  3.22272  3.51103  2.55973  3.23939  3.83130  6.02963  4.62653   1176 p - - -
          2.68618  4.42225  2.77519  2.73123  3.46354  2.40513  3.72494  3.29354  2.67741  2.69355  4.24690  2.90347  2.73739  3.18146  2.89801  2.37887  2.77519  2.98518  4.58477  3.61503
          0.01607  4.53445  5.25679  0.61958  0.77255  0.54804  0.86294
    606   2.89211  4.53366  5.07701  4.48874  2.80066  4.46334  4.80792  1.92675  4.32894  1.06181  2.90200  4.58566  4.73199  4.41819  4.37040  3.79486  3.43665  1.86184  5.18643  4.07574   1177 l - - -
          2.68600  4.42244  2.77538  2.73083  3.46373  2.40518  3.72513  3.29373  2.67722  2.69355  4.24709  2.90366  2.73759  3.18135  2.89820  2.37892  2.77497  2.98512  4.58496  3.61475
          0.12211  2.20966  5.25679  1.67600  0.20717  0.54804  0.86294
    607   2.53419  5.00957  2.95630  2.38819  4.69421  3.47749  4.19586  4.08604  3.07835  3.72748  4.59317  3.27025  0.94190  3.39624  3.49176  2.97427  3.28260  3.67381  5.95868  4.63758   1189 p - - -
          2.68618  4.42225  2.77519  2.73123  3.46354  2.40513  3.72494  3.29354  2.67741  2.69355  4.24690  2.90347  2.73739  3.18146  2.89801  2.37887  2.77519  2.98518  4.58477  3.61503
          0.01607  4.53445  5.25679  0.61958  0.77255  0.54804  0.86294
    608   2.71204  5.10791  2.72868  2.44989  4.40918  3.50174  3.69532  3.86449  2.10761  3.39423  4.16154  2.79589  3.41977  2.61437  2.77059  2.49395  2.29254  2.46614  5.56821  4.18649   1190 k - - -
          2.68618  4.42225  2.77519  2.73123  3.46354  2.40513  3.72494  3.29354  2.67741  2.69355  4.24690  2.90347  2.73739  3.18146  2.89801  2.37887  2.77519  2.98518  4.58477  3.61503
          0.01607  4.53445  5.25679  0.61958  0.77255  0.44870  1.01738
    609   4.56178  5.52725  5.43884  5.33349  1.15970  5.08789  2.77375  4.20371  5.11863  3.40050  4.73198  4.63332  5.34451  4.79759  4.94107  4.48209  4.75458  4.12771  2.40862  0.98012   1191 y - - -
          2.68618  4.42225  2.77519  2.73123  3.46354  2.40513  3.72494  3.29354  2.67741  2.69355  4.24690  2.90347  2.73739  3.18146  2.89801  2.37887  2.77519  2.98518  4.58477  3.61503
          0.01551  4.57010  5.29245  0.61958  0.77255  0.48576  0.95510
    610   2.73783  4.89270  3.16668  2.13933  4.12428  3.57455  3.77287  2.72820  2.07218  3.14398  3.96762  3.11661  3.96277  2.93210  2.56881  2.78412  2.51132  2.40984  5.39972  4.07902   1192 k - - -
          2.68618  4.42225  2.77519  2.73123  3.46354  2.40513  3.72494  3.29354  2.67741  2.69355  4.24690  2.90347  2.73739  3.18146  2.89801  2.37887  2.77519  2.98518  4.58477  3.61503
          0.01551  4.57010  5.29245  0.61958  0.77255  0.48576  0.95510
    611   2.37151  5.17803  2.64504  2.32567  4.50216  3.51365  3.75677  3.96143  2.52621  3.48734  4.25960  3.00966  1.80091  2.87518  2.55409  2.51249  3.01805  3.56467  5.65838  4.27027   1193 p - - -
          2.68618  4.42225  2.77519  2.73123  3.46354  2.40513  3.72494  3.29354  2.67741  2.69355  4.24690  2.90347  2.73739  3.18146  2.89801  2.37887  2.77519  2.98518  4.58477  3.61503
          0.01551  4.57010  5.29245  0.61958  0.77255  0.48576  0.95510
    612   2.71819  3.65884  3.55987  2.99429  3.61514  3.68318  3.31112  2.69018  2.94760  2.68643  3.57547  3.40918  2.01184  2.97290  3.31010  2.92759  2.34969  2.37675  5.05193  3.81282   1194 p - - -
          2.68618  4.42225  2.77519  2.73123  3.46354  2.40513  3.72494  3.29354  2.67741  2.69355  4.24690  2.90347  2.73739  3.18146  2.89801  2.37887  2.77519  2.98518  4.58477  3.61503
          0.01551  4.57010  5.29245  0.61958  0.77255  0.48576  0.95510
    613   2.72638  4.88736  2.94919  2.28916  4.11361  3.55997  3.77174  3.08432  2.58575  3.14099  3.96264  2.71262  2.06323  2.93196  3.04458  2.77137  2.95838  2.81693  5.39779  3.01580   1195 p - - -
          2.68618  4.42225  2.77519  2.73123  3.46354  2.40513  3.72494  3.29354  2.67741  2.69355  4.24690  2.90347  2.73739  3.18146  2.89801  2.37887  2.77519  2.98518  4.58477  3.61503
          0.01551  4.57010  5.29245  0.61958  0.77255  0.48576  0.95510
    614   2.26515  5.22634  2.80229  1.82990  4.56474  3.50012  3.69204  4.04506  2.08209  3.52763  4.27005  2.97004  3.89756  2.50137  2.60384  2.43979  2.82506  3.61366  5.66160  4.25576   1196 e - - -
          2.68618  4.42225  2.77519  2.73123  3.46354  2.40513  3.72494  3.29354  2.67741  2.69355  4.24690  2.90347  2.73739  3.18146  2.89801  2.37887  2.77519  2.98518  4.58477  3.61503
          0.01551  4.57010  5.29245  0.61958  0.77255  0.48576  0.95510
    615   2.62735  5.12764  2.44396  2.47878  4.42962  3.51708  3.21475  3.54218  2.53840  3.42561  4.20666  2.83135  1.77628  2.88117  3.02383  2.48575  3.00489  3.50106  5.61335  4.23399   1197 p - - -
          2.68618  4.42225  2.77519  2.73123  3.46354  2.40513  3.72494  3.29354  2.67741  2.69355  4.24690  2.90347  2.73739  3.18146  2.89801  2.37887  2.77519  2.98518  4.58477  3.61503
          0.01551  4.57010  5.29245  0.61958  0.77255  0.48576  0.95510
    616   2.73030  5.15885  2.78725  2.28559  4.47170  3.15176  3.70368  3.93484  2.05875  3.44957  4.20927  2.99047  2.14430  2.58729  2.93491  2.70803  2.69547  3.53231  3.95011  4.22064   1198 k - - -
          2.68618  4.42225  2.77519  2.73123  3.46354  2.40513  3.72494  3.29354  2.67741  2.69355  4.24690  2.90347  2.73739  3.18146  2.89801  2.37887  2.77519  2.98518  4.58477  3.61503
          0.01551  4.57010  5.29245  0.61958  0.77255  0.48576  0.95510
    617   2.58406  5.30987  2.47047  1.80021  4.64567  3.50489  3.73910  4.13164  1.72970  3.60975  4.35892  2.97039  2.95994  2.70418  2.99476  2.75319  3.03523  3.69668  5.74263  4.32543   1199 k - - -
          2.68646  4.42253  2.77507  2.73152  3.46382  2.40527  3.72469  3.29382  2.67686  2.69346  4.24627  2.90351  2.73738  3.18072  2.89829  2.37901  2.77528  2.98497  4.58381  3.61531
          0.37931  1.16913  5.29245  1.18279  0.36589  0.48576  0.95510
    618   2.89576  5.38198  2.13810  2.20656  4.69062  1.73611  3.82402  4.17364  2.64968  3.67562  4.45082  2.31800  3.98727  2.94726  3.16794  2.68513  3.14219  3.75731  5.83279  3.42288   1207 g - - -
          2.68618  4.42225  2.77519  2.73123  3.46354  2.40513  3.72494  3.29354  2.67741  2.69355  4.24690  2.90347  2.73739  3.18146  2.89801  2.37887  2.77519  2.98518  4.58477  3.61503
          0.01551  4.57010  5.29245  0.61958  0.77255  0.48576  0.95510
    619   2.71997  4.90689  3.12842  1.92553  3.35052  3.55403  3.75835  3.55571  2.37299  2.99784  3.46650  3.08842  3.35428  2.49145  3.02216  2.75809  2.81132  3.23658  5.41150  2.68875   1208 e - - -
          2.68618  4.42225  2.77519  2.73123  3.46354  2.40513  3.72494  3.29354  2.67741  2.69355  4.24690  2.90347  2.73739  3.18146  2.89801  2.37887  2.77519  2.98518  4.58477  3.61503
          0.01551  4.57010  5.29245  0.61958  0.77255  0.48576  0.95510
    620   2.09937  4.29528  4.46280  3.88302  1.58349  3.98901  4.19373  2.65079  3.73603  1.97176  3.04117  4.00976  4.34317  3.91178  3.85828  3.28912  3.10196  2.50418  4.70688  2.71585   1209 f - - -
          2.68618  4.42225  2.77519  2.73123  3.46354  2.40513  3.72494  3.29354  2.67741  2.69355  4.24690  2.90347  2.73739  3.18146  2.89801  2.37887  2.77519  2.98518  4.58477  3.61503
          0.01551  4.57010  5.29245  0.61958  0.77255  0.48576  0.95510
    621   2.77753  4.95387  3.19980  2.63339  4.21905  3.59264  3.33553  3.12811  2.50644  3.22445  4.04371  3.13792  3.32173  2.93378  1.49585  2.55577  2.71144  3.30686  5.45419  4.13857   1210 r - - -
          2.68618  4.42225  2.77519  2.73123  3.46354  2.40513  3.72494  3.29354  2.67741  2.69355  4.24690  2.90347  2.73739  3.18146  2.89801  2.37887  2.77519  2.98518  4.58477  3.61503
          0.01551  4.57010  5.29245  0.61958  0.77255  0.48576  0.95510
    622   3.91327  5.13872  5.70260  5.12743  2.43700  5.23734  5.39351  2.55125  4.98691  0.54972  2.53887  5.33534  5.25901  4.85759  4.95016  4.61963  4.10962  2.84556  5.41057  4.34159   1211 L - - -
          2.68618  4.42225  2.77519  2.73123  3.46354  2.40513  3.72494  3.29354  2.67741  2.69355  4.24690  2.90347  2.73739  3.18146  2.89801  2.37887  2.77519  2.98518  4.58477  3.61503
          0.01551  4.57010  5.29245  0.61958  0.77255  0.48576  0.95510
    623   3.22829  4.53552  5.08911  4.53359  3.62704  4.55663  4.99057  1.44461  4.40119  1.39784  3.47887  4.66214  4.84861  4.57467  4.50647  3.90298  2.59408  1.55514  5.44641  4.28450   1212 l - - -
          2.68618  4.42225  2.77519  2.73123  3.46354  2.40513  3.72494  3.29354  2.67741  2.69355  4.24690  2.90347  2.73739  3.18146  2.89801  2.37887  2.77519  2.98518  4.58477  3.61503
          0.01551  4.57010  5.29245  0.61958  0.77255  0.48576  0.95510
    624   2.73655  4.29656  3.27820  3.35914  2.16036  3.78709  4.05037  2.75752  3.27771  2.29162  3.40780  3.65983  4.16113  3.53540  3.53918  2.78803  2.67042  2.37652  4.84917  2.06039   1213 y - - -
          2.68618  4.42225  2.77519  2.73123  3.46354  2.40513  3.72494  3.29354  2.67741  2.69355  4.24690  2.90347  2.73739  3.18146  2.89801  2.37887  2.77519  2.98518  4.58477  3.61503
          0.01551  4.57010  5.29245  0.61958  0.77255  0.48576  0.95510
    625   2.55519  4.38821  3.83434  3.28362  2.94914  1.45092  4.05266  2.55527  3.21703  2.58580  3.51581  3.61438  4.16273  3.49573  3.51357  3.04005  3.00841  2.64463  4.91826  3.08547   1214 g - - -
          2.68622  4.42229  2.77523  2.73127  3.46317  2.40516  3.72498  3.29358  2.67744  2.69359  4.24693  2.90350  2.73743  3.18150  2.89804  2.37890  2.77502  2.98522  4.58481  3.61459
          0.11838  2.23852  5.29245  0.49011  0.94820  0.48576  0.95510
    626   3.64575  5.66246  4.24866  3.36837  5.27395  4.15801  3.93408  4.54168  1.54587  3.87624  4.77703  3.68179  4.48418  3.06302  0.75721  3.62211  3.74867  4.23944  5.81834  4.75683   1217 r - - -
          2.68618  4.42225  2.77519  2.73123  3.46354  2.40513  3.72494  3.29354  2.67741  2.69355  4.24690  2.90347  2.73739  3.18146  2.89801  2.37887  2.77519  2.98518  4.58477  3.61503
          0.01551  4.57010  5.29245  0.61958  0.77255  0.48576  0.95510
    627   2.57087  4.51219  3.49876  2.94624  3.68535  3.00729  3.37643  2.80798  2.91213  2.75403  3.63644  2.95218  4.05358  3.22704  3.28929  2.33765  2.95788  1.63843  5.10825  3.86121   1218 v - - -
          2.68618  4.42225  2.77519  2.73123  3.46354  2.40513  3.72494  3.29354  2.67741  2.69355  4.24690  2.90347  2.73739  3.18146  2.89801  2.37887  2.77519  2.98518  4.58477  3.61503
          0.01551  4.57010  5.29245  0.61958  0.77255  0.48576  0.95510
    628   2.16405  4.94046  3.15226  2.60399  4.22103  3.19256  3.78364  3.63620  2.54721  2.87031  4.04667  3.11397  1.98161  2.69602  2.46443  2.78335  2.98619  3.30546  5.46661  4.13949   1219 p - - -
          2.68618  4.42225  2.77519  2.73123  3.46354  2.40513  3.72494  3.29354  2.67741  2.69355  4.24690  2.90347  2.73739  3.18146  2.89801  2.37887  2.77519  2.98518  4.58477  3.61503
          0.01551  4.57010  5.29245  0.61958  0.77255  0.48576  0.95510
    629   2.44655  4.23497  4.44654  3.18974  2.98541  3.96582  4.29074  2.28525  3.71597  1.76807  3.07244  4.00700  4.32270  3.91013  3.84764  3.26555  3.04720  1.47270  4.89164  3.70884   1220 v - - -
          2.68618  4.42225  2.77519  2.73123  3.46354  2.40513  3.72494  3.29354  2.67741  2.69355  4.24690  2.90347  2.73739  3.18146  2.89801  2.37887  2.77519  2.98518  4.58477  3.61503
          0.01551  4.57010  5.29245  0.61958  0.77255  0.48576  0.95510
    630   3.00535  5.15689  3.15025  2.73445  3.79727  3.70752  1.26424  3.83893  2.63411  3.38434  4.25417  2.78048  4.13492  2.69157  3.00790  3.01753  3.23418  3.52996  5.20823  3.03976   1221 h - - -
          2.68618  4.42225  2.77519  2.73123  3.46354  2.40513  3.72494  3.29354  2.67741  2.69355  4.24690  2.90347  2.73739  3.18146  2.89801  2.37887  2.77519  2.98518  4.58477  3.61503
          0.01551  4.57010  5.29245  0.61958  0.77255  0.48576  0.95510
    631   2.60312  4.77649  3.24993  2.47396  4.01394  3.58830  3.83821  2.98462  2.66565  3.05046  3.89558  3.19519  3.99569  3.02936  2.76594  2.61225  1.47611  3.10883  5.33925  4.04445   1222 t - - -
          2.68618  4.42225  2.77519  2.73123  3.46354  2.40513  3.72494  3.29354  2.67741  2.69355  4.24690  2.90347  2.73739  3.18146  2.89801  2.37887  2.77519  2.98518  4.58477  3.61503
          0.01551  4.57010  5.29245  0.61958  0.77255  0.48576  0.95510
    632   2.73317  4.68268  3.31289  2.52668  2.49541  3.62413  2.05618  3.24408  2.72923  2.68365  3.77239  2.93396  4.01088  2.81755  3.14628  2.84919  2.96439  2.69215  5.20708  3.91338   1223 h - - -
          2.68618  4.42225  2.77519  2.73123  3.46354  2.40513  3.72494  3.29354  2.67741  2.69355  4.24690  2.90347  2.73739  3.18146  2.89801  2.37887  2.77519  2.98518  4.58477  3.61503
          0.01551  4.57010  5.29245  0.61958  0.77255  0.48576  0.95510
    633   1.89331  4.93272  3.12483  2.61536  4.37126  2.73709  3.19739  3.80850  2.63622  3.38582  4.17863  2.72034  3.94719  2.98169  3.10166  1.81617  2.66226  3.42203  5.59658  4.25082   1224 s - - -
          2.68618  4.42225  2.77519  2.73123  3.46354  2.40513  3.72494  3.29354  2.67741  2.69355  4.24690  2.90347  2.73739  3.18146  2.89801  2.37887  2.77519  2.98518  4.58477  3.61503
          0.01551  4.57010  5.29245  0.61958  0.77255  0.48576  0.95510
    634   2.93197  4.99538  3.51141  2.91614  4.36820  3.69657  3.90683  3.76117  2.44740  3.34262  3.37739  3.35003  4.12779  3.07245  1.15659  2.15463  3.18088  3.44490  5.54701  4.28803   1225 r - - -
          2.68620  4.42227  2.77522  2.73125  3.46356  2.40515  3.72497  3.29356  2.67743  2.69357  4.24692  2.90349  2.73742  3.18148  2.89803  2.37889  2.77484  2.98520  4.58479  3.61505
          0.10726  2.33633  5.29245  0.29572  1.36256  0.48576  0.95510
    635   2.70874  4.72396  3.37083  2.95460  4.29368  3.46396  3.15726  3.74330  2.94961  3.38464  4.22334  3.35742  4.03852  3.31175  3.33803  1.83944  1.23441  3.36133  5.61611  4.31913   1227 t - - -
          2.68618  4.42225  2.77519  2.73123  3.46354  2.40513  3.72494  3.29354  2.67741  2.69355  4.24690  2.90347  2.73739  3.18146  2.89801  2.37887  2.77519  2.98518  4.58477  3.61503
          0.01551  4.57010  5.29245  0.61958  0.77255  0.48576  0.95510
    636   2.53568  4.74609  3.25498  2.69899  3.94652  3.59621  3.82122  3.33766  2.67175  2.99023  2.76530  3.18901  3.98795  1.77100  3.10208  2.41055  2.68808  3.05850  5.28730  3.35079   1228 q - - -
          2.68618  4.42225  2.77519  2.73123  3.46354  2.40513  3.72494  3.29354  2.67741  2.69355  4.24690  2.90347  2.73739  3.18146  2.89801  2.37887  2.77519  2.98518  4.58477  3.61503
          0.01551  4.57010  5.29245  0.61958  0.77255  0.48576  0.95510
    637   2.36730  5.44615  2.20905  2.43455  4.76605  3.51654  3.14530  4.26267  2.76542  3.77093  4.56446  1.26804  4.03544  3.03678  3.29059  2.91897  3.23805  3.84575  5.92823  4.49042   1229 n - - -
          2.68618  4.42225  2.77519  2.73123  3.46354  2.40513  3.72494  3.29354  2.67741  2.69355  4.24690  2.90347  2.73739  3.18146  2.89801  2.37887  2.77519  2.98518  4.58477  3.61503
          0.01551  4.57010  5.29245  0.61958  0.77255  0.48576  0.95510
    638   2.69992  3.42807  3.57119  3.06198  3.23131  3.55836  4.07095  3.26089  3.02899  2.99089  3.87893  1.21984  4.06731  3.35296  3.40236  2.87208  2.63804  2.97950  5.29723  4.00881   1230 n - - -
          2.68618  4.42225  2.77519  2.73123  3.46354  2.40513  3.72494  3.29354  2.67741  2.69355  4.24690  2.90347  2.73739  3.18146  2.89801  2.37887  2.77519  2.98518  4.58477  3.61503
          0.01551  4.57010  5.29245  0.61958  0.77255  0.48576  0.95510
    639   2.59480  4.78036  3.21593  2.20234  3.98282  3.33094  3.79809  2.77826  2.23051  2.66132  3.86201  3.15589  3.10400  2.98357  2.82933  2.79584  2.68559  2.64676  4.30475  4.00562   1231 e - - -
          2.68618  4.42225  2.77519  2.73123  3.46354  2.40513  3.72494  3.29354  2.67741  2.69355  4.24690  2.90347  2.73739  3.18146  2.89801  2.37887  2.77519  2.98518  4.58477  3.61503
          0.01551  4.57010  5.29245  0.61958  0.77255  0.48576  0.95510
    640   2.48081  4.30980  3.85047  2.94728  3.42597  3.75870  4.03347  2.63682  3.19464  2.26369  3.17999  3.60321  4.13318  3.46898  3.08747  3.02295  2.65557  2.57131  1.94383  3.24603   1232 w - - -
          2.68618  4.42225  2.77519  2.73123  3.46354  2.40513  3.72494  3.29354  2.67741  2.69355  4.24690  2.90347  2.73739  3.18146  2.89801  2.37887  2.77519  2.98518  4.58477  3.61503
          0.01551  4.57010  5.29245  0.61958  0.77255  0.48576  0.95510
    641   3.48744  4.81450  5.18912  4.60581  2.72842  4.71605  4.99615  2.52295  4.45863  0.67341  2.60997  4.78863  4.91561  4.50767  4.51728  4.05339  3.10293  2.66606  5.28282  4.20542   1233 L - - -
          2.68618  4.42225  2.77519  2.73123  3.46354  2.40513  3.72494  3.29354  2.67741  2.69355  4.24690  2.90347  2.73739  3.18146  2.89801  2.37887  2.77519  2.98518  4.58477  3.61503
          0.01551  4.57010  5.29245  0.61958  0.77255  0.48576  0.95510
    642   2.36480  4.67612  3.31063  2.75077  3.85551  3.61685  2.77212  3.23856  2.72255  2.23968  2.64361  2.57499  4.00292  2.76262  3.14234  2.83890  2.68531  2.97462  5.22293  3.94305   1234 l - - -
          2.68618  4.42225  2.77519  2.73123  3.46354  2.40513  3.72494  3.29354  2.67741  2.69355  4.24690  2.90347  2.73739  3.18146  2.89801  2.37887  2.77519  2.98518  4.58477  3.61503
          0.01551  4.57010  5.29245  0.61958  0.77255  0.48576  0.95510
    643   2.61789  5.17214  2.98580  1.53232  4.48504  3.51476  2.94139  3.94859  2.28384  3.46198  4.22344  2.64684  3.91403  2.82112  2.93367  2.53753  2.97550  3.54647  4.08548  4.23194   1235 e - - -
          2.68618  4.42225  2.77519  2.73123  3.46354  2.40513  3.72494  3.29354  2.67741  2.69355  4.24690  2.90347  2.73739  3.18146  2.89801  2.37887  2.77519  2.98518  4.58477  3.61503
          0.01551  4.57010  5.29245  0.61958  0.77255  0.48576  0.95510
    644   2.58072  4.52996  3.46856  2.11948  2.91344  3.66408  2.87247  2.66990  2.86909  2.18845  3.14463  3.34459  4.04587  2.84343  3.25484  2.89820  2.95157  2.81076  5.09816  3.84646   1236 e - - -
          2.68618  4.42225  2.77519  2.73123  3.46354  2.40513  3.72494  3.29354  2.67741  2.69355  4.24690  2.90347  2.73739  3.18146  2.89801  2.37887  2.77519  2.98518  4.58477  3.61503
          0.01551  4.57010  5.29245  0.61958  0.77255  0.48576  0.95510
    645   2.71805  3.89032  3.43005  2.53623  3.20167  3.65152  3.88813  3.08634  2.58750  2.77861  3.03837  3.09303  4.03423  2.43889  3.23050  2.62043  2.94963  2.84304  3.27509  2.61848   1237 q - - -
          2.68618  4.42225  2.77519  2.73123  3.46354  2.40513  3.72494  3.29354  2.67741  2.69355  4.24690  2.90347  2.73739  3.18146  2.89801  2.37887  2.77519  2.98518  4.58477  3.61503
          0.01551  4.57010  5.29245  0.61958  0.77255  0.48576  0.95510
    646   2.87761  5.36037  1.91046  2.42591  4.68207  2.56920  3.17354  4.16419  2.37466  3.66199  4.43296  2.98484  1.97554  2.93042  3.12353  2.82838  3.12280  3.74444  5.81364  4.39216   1238 d - - -
          2.68629  4.42236  2.77490  2.73115  3.46324  2.40510  3.72506  3.29365  2.67752  2.69366  4.24701  2.90358  2.73751  3.18158  2.89812  2.37884  2.77531  2.98480  4.58364  3.61514
          0.11757  2.24532  5.29245  1.24553  0.33938  0.48576  0.95510
    647   2.84657  5.36163  1.83015  1.57259  4.69095  3.50776  3.77592  4.17895  2.44711  3.65965  4.41693  2.97191  3.95733  2.88740  2.71740  2.63808  2.73683  3.74577  5.79686  4.37209   1247 e - - -
          2.68618  4.42225  2.77519  2.73123  3.46354  2.40513  3.72494  3.29354  2.67741  2.69355  4.24690  2.90347  2.73739  3.18146  2.89801  2.37887  2.77519  2.98518  4.58477  3.61503
          0.01551  4.57010  5.29245  0.61958  0.77255  0.48576  0.95510
    648   3.00296  5.42138  2.33819  2.47550  4.87363  3.49563  3.99048  4.37080  2.90119  3.88420  4.68741  1.08826  3.13444  3.13849  3.43754  2.44621  3.29845  3.92558  6.04671  4.60539   1248 n - - -
          2.68618  4.42225  2.77519  2.73123  3.46354  2.40513  3.72494  3.29354  2.67741  2.69355  4.24690  2.90347  2.73739  3.18146  2.89801  2.37887  2.77519  2.98518  4.58477  3.61503
          0.01551  4.57010  5.29245  0.61958  0.77255  0.48576  0.95510
    649   2.54626  5.12585  3.01311  2.13046  4.42944  3.51263  2.80166  3.88620  2.45519  3.11815  4.17825  2.80602  2.42660  2.67418  2.67909  2.56920  2.95437  3.08873  5.58376  4.20076   1249 e - - -
          2.68618  4.42225  2.77519  2.73123  3.46354  2.40513  3.72494  3.29354  2.67741  2.69355  4.24690  2.90347  2.73739  3.18146  2.89801  2.37887  2.77519  2.98518  4.58477  3.61503
          0.01551  4.57010  5.29245  0.61958  0.77255  0.48576  0.95510
    650   2.12110  4.51062  5.02339  4.47722  3.72809  4.52876  4.99402  1.65776  4.35881  1.90475  3.58916  4.62224  4.84091  4.56688  4.49554  3.87644  3.44390  1.13825  5.50680  4.31797   1250 v - - -
          2.68618  4.42225  2.77519  2.73123  3.46354  2.40513  3.72494  3.29354  2.67741  2.69355  4.24690  2.90347  2.73739  3.18146  2.89801  2.37887  2.77519  2.98518  4.58477  3.61503
          0.01551  4.57010  5.29245  0.61958  0.77255  0.48576  0.95510
    651   3.56576  5.04575  4.49289  3.98357  2.61218  4.37074  3.89435  3.60012  3.47360  3.08079  4.17612  4.08904  4.72535  3.93710  2.84318  3.72612  3.78538  3.43789  0.85591  2.27967   1251 w - - -
          2.68618  4.42225  2.77519  2.73123  3.46354  2.40513  3.72494  3.29354  2.67741  2.69355  4.24690  2.90347  2.73739  3.18146  2.89801  2.37887  2.77519  2.98518  4.58477  3.61503
          0.01551  4.57010  5.29245  0.61958  0.77255  0.48576  0.95510
    652   3.56932  4.78771  5.54058  5.04157  3.79270  5.09363  5.66931  0.74300  4.94210  1.82023  3.54732  5.22425  5.28254  5.10621  5.06313  4.50736  3.81849  1.71207  5.92237  4.78398   1252 i - - -
          2.68618  4.42225  2.77519  2.73123  3.46354  2.40513  3.72494  3.29354  2.67741  2.69355  4.24690  2.90347  2.73739  3.18146  2.89801  2.37887  2.77519  2.98518  4.58477  3.61503
          0.01551  4.57010  5.29245  0.61958  0.77255  0.48576  0.95510
    653   3.20602  5.44518  2.87088  2.71501  4.30652  3.65678  2.35322  4.37766  2.91028  3.87323  4.76104  0.90645  4.22970  3.30514  3.30368  3.17647  3.49908  3.99369  5.66249  4.14940   1253 n - - -
          2.68618  4.42225  2.77519  2.73123  3.46354  2.40513  3.72494  3.29354  2.67741  2.69355  4.24690  2.90347  2.73739  3.18146  2.89801  2.37887  2.77519  2.98518  4.58477  3.61503
          0.01551  4.57010  5.29245  0.61958  0.77255  0.48576  0.95510
    654   2.79726  5.21281  2.11561  2.20631  3.54549  3.51458  3.76200  3.97456  2.44413  3.50102  4.27537  2.99710  1.93408  2.88201  3.04393  2.52538  3.03511  3.58102  5.67442  4.27871   1254 p - - -
          2.68618  4.42225  2.77519  2.73123  3.46354  2.40513  3.72494  3.29354  2.67741  2.69355  4.24690  2.90347  2.73739  3.18146  2.89801  2.37887  2.77519  2.98518  4.58477  3.61503
          0.01551  4.57010  5.29245  0.61958  0.77255  0.48576  0.95510
    655   2.81953  5.32635  2.25479  1.48370  4.65721  3.50818  3.75485  4.14183  2.13244  3.62363  4.37772  2.97361  3.94390  2.53178  3.01997  2.77205  3.05690  3.15255  5.76005  4.34192   1255 e - - -
          2.68618  4.42225  2.77519  2.73123  3.46354  2.40513  3.72494  3.29354  2.67741  2.69355  4.24690  2.90347  2.73739  3.18146  2.89801  2.37887  2.77519  2.98518  4.58477  3.61503
          0.01551  4.57010  5.29245  0.61958  0.77255  0.48576  0.95510
    656   2.40573  4.91155  2.05114  2.47557  4.15596  3.55300  3.77659  3.55485  2.58721  2.98400  3.99581  3.09507  3.41930  2.93193  3.04991  2.77016  2.47585  2.26968  5.43079  4.09864   1256 d - - -
          2.68618  4.42225  2.77519  2.73123  3.46354  2.40513  3.72494  3.29354  2.67741  2.69355  4.24690  2.90347  2.73739  3.18146  2.89801  2.37887  2.77519  2.98518  4.58477  3.61503
          0.01551  4.57010  5.29245  0.61958  0.77255  0.48576  0.95510
    657   0.50846  4.46296  4.15115  3.98802  4.86175  3.25936  4.93056  4.22522  4.03785  4.00157  4.84015  3.87837  4.08108  4.27850  4.23584  2.36329  3.09523  3.59444  6.23687  5.07805   1257 A - - -
          2.68618  4.42225  2.77519  2.73123  3.46354  2.40513  3.72494  3.29354  2.67741  2.69355  4.24690  2.90347  2.73739  3.18146  2.89801  2.37887  2.77519  2.98518  4.58477  3.61503
          0.01551  4.57010  5.29245  0.61958  0.77255  0.48576  0.95510
    658   1.69872  5.18533  3.07920  2.44557  4.51903  3.57918  3.75939  3.95711  1.64762  3.47650  4.26082  2.82071  3.98340  2.87903  2.69151  2.81685  2.94204  3.57609  5.63303  4.28345   1258 k - - -
          2.68618  4.42225  2.77519  2.73123  3.46354  2.40513  3.72494  3.29354  2.67741  2.69355  4.24690  2.90347  2.73739  3.18146  2.89801  2.37887  2.77519  2.98518  4.58477  3.61503
          0.01551  4.57010  5.29245  0.61958  0.77255  0.48576  0.95510
    659   2.64894  5.23387  3.10042  2.54533  4.59953  3.14760  3.74062  4.04819  1.45969  3.53602  4.30563  2.79808  3.97621  2.85019  2.18137  2.39987  3.05507  3.64357  5.66400  4.30887   1259 k - - -
          2.68618  4.42225  2.77519  2.73123  3.46354  2.40513  3.72494  3.29354  2.67741  2.69355  4.24690  2.90347  2.73739  3.18146  2.89801  2.37887  2.77519  2.98518  4.58477  3.61503
          0.01551  4.57010  5.29245  0.61958  0.77255  0.48576  0.95510
    660   3.04817  4.44590  4.68508  4.09402  2.89265  4.21572  4.52041  1.87932  3.93661  1.11044  3.20793  4.25725  4.52804  4.10381  2.84702  3.52380  3.27579  2.32331  5.03334  3.88466   1260 l - - -
          2.68618  4.42225  2.77519  2.73123  3.46354  2.40513  3.72494  3.29354  2.67741  2.69355  4.24690  2.90347  2.73739  3.18146  2.89801  2.37887  2.77519  2.98518  4.58477  3.61503
          0.01551  4.57010  5.29245  0.61958  0.77255  0.48576  0.95510
    661   2.92522  4.90876  3.32217  3.28428  5.04124  0.56110  4.67743  4.66109  3.71126  4.27461  5.12928  2.68311  4.23063  3.95322  4.06319  3.05305  3.42040  4.03011  6.27823  5.03761   1261 G - - -
          2.68618  4.42225  2.77519  2.73123  3.46354  2.40513  3.72494  3.29354  2.67741  2.69355  4.24690  2.90347  2.73739  3.18146  2.89801  2.37887  2.77519  2.98518  4.58477  3.61503
          0.01575  4.55474  5.27709  0.61958  0.77255  0.48576  0.95510
    662   3.52944  4.77051  5.47973  4.93501  3.56567  4.96156  5.40383  1.02152  4.81864  1.42429  2.82809  5.09156  5.13919  4.89143  4.87756  4.34043  3.76268  1.79706  5.64162  4.56498   1262 i - - -
          2.68618  4.42225  2.77519  2.73123  3.46354  2.40513  3.72494  3.29354  2.67741  2.69355  4.24690  2.90347  2.73739  3.18146  2.89801  2.37887  2.77519  2.98518  4.58477  3.61503
          0.01575  4.55474  5.27709  0.61958  0.77255  0.48576  0.95510
    663   2.66398  5.10433  3.06654  2.51790  4.42439  2.81067  3.73404  3.47857  1.41635  3.40304  4.18353  2.78676  3.93892  2.85431  2.80134  2.62866  2.84049  3.48787  5.57875  4.21915   1263 k - - -
          2.68618  4.42225  2.77519  2.73123  3.46354  2.40513  3.72494  3.29354  2.67741  2.69355  4.24690  2.90347  2.73739  3.18146  2.89801  2.37887  2.77519  2.98518  4.58477  3.61503
          0.01575  4.55474  5.27709  0.61958  0.77255  0.48576  0.95510
    664   2.98812  5.52753  1.30612  1.89175  4.84202  3.50646  3.88184  4.34017  2.57039  3.82492  4.60875  2.96708  4.02486  3.01190  3.28731  2.60675  2.51398  3.90742  5.97325  4.51861   1264 d - - -
          2.68618  4.42225  2.77519  2.73123  3.46354  2.40513  3.72494  3.29354  2.67741  2.69355  4.24690  2.90347  2.73739  3.18146  2.89801  2.37887  2.77519  2.98518  4.58477  3.61503
          0.01575  4.55474  5.27709  0.61958  0.77255  0.48576  0.95510
    665   3.06331  5.15274  3.02704  2.86309  4.65605  0.79271  3.46308  4.23667  2.68459  3.80610  4.67652  3.33381  4.20194  3.39580  3.28509  3.10960  3.40889  3.83212  5.88937  4.55385   1265 g - - -
          2.68618  4.42225  2.77519  2.73123  3.46354  2.40513  3.72494  3.29354  2.67741  2.69355  4.24690  2.90347  2.73739  3.18146  2.89801  2.37887  2.77519  2.98518  4.58477  3.61503
          0.01575  4.55474  5.27709  0.61958  0.77255  0.48576  0.95510
    666   3.39164  6.01539  0.62458  2.27648  5.35549  3.51886  4.18763  4.92567  3.33878  4.41061  5.31331  2.99264  4.20839  3.37587  4.01340  2.89991  3.72027  4.45811  6.55840  4.97835   1266 D - - -
          2.68618  4.42225  2.77519  2.73123  3.46354  2.40513  3.72494  3.29354  2.67741  2.69355  4.24690  2.90347  2.73739  3.18146  2.89801  2.37887  2.77519  2.98518  4.58477  3.61503
          0.01575  4.55474  5.27709  0.61958  0.77255  0.48576  0.95510
    667   2.73876  4.98108  3.11475  2.16386  4.23818  3.55432  3.74237  3.65951  2.05418  2.21003  3.23813  3.07310  3.94297  2.62679  2.71564  2.75977  2.57996  3.32373  5.46554  4.12705   1267 k - - -
          2.68618  4.42225  2.77519  2.73123  3.46354  2.40513  3.72494  3.29354  2.67741  2.69355  4.24690  2.90347  2.73739  3.18146  2.89801  2.37887  2.77519  2.98518  4.58477  3.61503
          0.01575  4.55474  5.27709  0.61958  0.77255  0.48576  0.95510
    668   3.47856  4.71111  5.46378  5.00979  4.03827  4.99939  5.75737  1.52981  4.92740  2.47881  3.79210  5.17231  5.27275  5.19639  5.10332  4.43694  3.75004  0.64603  6.12875  4.90146   1268 V - - -
          2.68618  4.42225  2.77519  2.73123  3.46354  2.40513  3.72494  3.29354  2.67741  2.69355  4.24690  2.90347  2.73739  3.18146  2.89801  2.37887  2.77519  2.98518  4.58477  3.61503
          0.01575  4.55474  5.27709  0.61958  0.77255  0.48576  0.95510
    669   2.71584  4.76270  3.22391  2.16029  3.96231  3.29069  3.79886  2.67909  2.16462  2.76291  3.52467  3.16097  3.97155  2.75222  3.08393  2.66285  2.94707  2.31164  5.29382  3.99382   1269 e - - -
          2.68618  4.42225  2.77519  2.73123  3.46354  2.40513  3.72494  3.29354  2.67741  2.69355  4.24690  2.90347  2.73739  3.18146  2.89801  2.37887  2.77519  2.98518  4.58477  3.61503
          0.01575  4.55474  5.27709  0.61958  0.77255  0.48576  0.95510
    670   3.50453  4.78280  5.41521  4.82574  2.78405  4.80614  5.12867  1.91572  4.67189  0.92975  2.40182  4.94757  4.98144  4.66230  4.66600  4.15704  3.72142  1.96257  5.34580  4.30709   1270 l - - -
          2.68618  4.42225  2.77519  2.73123  3.46354  2.40513  3.72494  3.29354  2.67741  2.69355  4.24690  2.90347  2.73739  3.18146  2.89801  2.37887  2.77519  2.98518  4.58477  3.61503
          0.10888  4.55474  2.37898  0.61958  0.77255  0.48576  0.95510
    671   2.68610  4.72989  3.19310  2.10724  3.92892  3.55432  3.77138  3.00624  2.62060  2.97046  3.81378  3.13264  3.94257  2.72461  3.06035  2.43469  2.22362  2.62147  5.26244  3.11500   1271 e - - -
          2.68621  4.42228  2.77522  2.73126  3.46357  2.40516  3.72497  3.29357  2.67744  2.69358  4.24693  2.90295  2.73742  3.18149  2.89804  2.37890  2.77522  2.98521  4.58480  3.61506
          0.15072  2.00759  5.18548  0.25848  1.47939  0.40382  1.10192
    672   2.45193  4.75992  3.27528  2.76653  4.23980  3.46996  3.93639  3.64564  2.77459  3.27741  4.09804  1.75096  3.53648  3.11157  3.21450  1.94219  2.77691  2.46321  5.53303  4.22686   1273 n - - -
          2.68618  4.42225  2.77519  2.73123  3.46354  2.40513  3.72494  3.29354  2.67741  2.69355  4.24690  2.90347  2.73739  3.18146  2.89801  2.37887  2.77519  2.98518  4.58477  3.61503
          0.01575  4.55474  5.27709  0.61958  0.77255  0.48576  0.95510
    673   2.73901  5.18645  3.01241  2.28147  4.51546  3.51598  3.69402  3.98106  1.90054  3.06878  4.23378  2.99284  3.32489  2.10183  2.51222  2.42769  2.96774  3.30682  5.62360  4.23617   1274 k - - -
          2.68618  4.42225  2.77519  2.73123  3.46354  2.40513  3.72494  3.29354  2.67741  2.69355  4.24690  2.90347  2.73739  3.18146  2.89801  2.37887  2.77519  2.98518  4.58477  3.61503
          0.01575  4.55474  5.27709  0.61958  0.77255  0.48576  0.95510
    674   2.71633  5.07605  2.12029  2.36964  4.36362  3.09040  3.70929  3.29004  2.47217  3.35658  4.13292  2.78536  3.90640  2.82865  2.68938  2.53384  2.26719  3.43553  3.94002  4.17185   1275 d - - -
          2.68618  4.42225  2.77519  2.73123  3.46354  2.40513  3.72494  3.29354  2.67741  2.69355  4.24690  2.90347  2.73739  3.18146  2.89801  2.37887  2.77519  2.98518  4.58477  3.61503
          0.01575  4.55474  5.27709  0.61958  0.77255  0.48576  0.95510
    675   2.40864  4.92018  3.03680  2.84146  4.73515  0.96212  4.20267  4.17962  2.79337  3.78026  4.60635  2.68979  4.07644  3.39453  3.48811  2.89418  3.20870  3.70529  5.98068  4.66272   1276 g - - -
          2.68618  4.42225  2.77519  2.73123  3.46354  2.40513  3.72494  3.29354  2.67741  2.69355  4.24690  2.90347  2.73739  3.18146  2.89801  2.37887  2.77519  2.98518  4.58477  3.61503
          0.05255  4.55474  3.20211  0.61958  0.77255  0.48576  0.95510
    676   2.51235  4.52734  3.43701  2.61334  3.68187  3.64357  3.88141  3.04789  2.27111  2.21019  3.62532  3.31757  4.02627  3.15710  3.21703  2.61372  2.93723  2.05857  5.09478  3.05788   1277 v - - -
          2.68618  4.42225  2.77519  2.73123  3.46354  2.40513  3.72494  3.29354  2.67741  2.69355  4.24690  2.90347  2.73739  3.18146  2.89801  2.37887  2.77519  2.98518  4.58477  3.61503
          0.01633  4.51853  5.24087  0.61958  0.77255  0.44870  1.01738
    677   2.72896  5.00870  3.08426  2.32901  4.27485  3.53953  3.73048  2.88366  1.94341  3.27669  4.07250  3.05028  3.92937  2.65552  2.42049  2.56175  2.60891  2.70257  5.48912  4.13938   1278 k - - -
          2.68618  4.42225  2.77519  2.73123  3.46354  2.40513  3.72494  3.29354  2.67741  2.69355  4.24690  2.90347  2.73739  3.18146  2.89801  2.37887  2.77519  2.98518  4.58477  3.61503
          0.01575  4.55474  5.27709  0.61958  0.77255  0.48576  0.95510
    678   2.52969  4.79805  3.19995  2.47633  4.01639  3.57238  3.79506  3.41435  2.62669  3.05266  3.88891  3.14603  3.96607  2.97502  2.76506  1.63009  2.68112  2.71869  5.33226  3.36483   1279 s - - -
          2.68622  4.42240  2.77534  2.73113  3.46333  2.40520  3.72509  3.29369  2.67740  2.69334  4.24704  2.90339  2.73731  3.18161  2.89783  2.37901  2.77511  2.98533  4.58491  3.61469
          0.97044  0.86014  1.61958  0.34502  1.23170  0.48576  0.95510
    679   2.69509  4.91151  3.02285  2.42269  4.18337  3.48656  3.70633  3.59900  2.30249  3.19018  4.00305  3.02255  2.16458  2.63676  2.90302  2.72103  2.24196  3.05089  5.41821  4.08534   1282 p - - -
          2.68618  4.42225  2.77519  2.73123  3.46354  2.40513  3.72494  3.29354  2.67741  2.69355  4.24690  2.90347  2.73739  3.18146  2.89801  2.37887  2.77519  2.98518  4.58477  3.61503
          0.01955  4.34047  5.06281  0.61958  0.77255  0.33596  1.25404
    680   2.28864  4.31544  4.13226  3.56405  3.47287  3.89585  4.23367  1.88499  3.46365  2.48271  3.44631  3.83205  4.27553  2.97319  3.69989  3.18610  2.65439  1.49429  5.00663  3.80437   1283 v - - -
          2.68618  4.42225  2.77519  2.73123  3.46354  2.40513  3.72494  3.29354  2.67741  2.69355  4.24690  2.90347  2.73739  3.18146  2.89801  2.37887  2.77519  2.98518  4.58477  3.61503
          0.01575  4.55474  5.27709  0.61958  0.77255  0.48576  0.95510
    681   2.81002  5.18086  3.10952  2.54264  4.50791  3.31106  3.72914  3.94904  1.41299  3.45998  4.23852  2.65739  3.96609  2.84397  2.40541  2.79380  2.68670  3.56512  5.60845  3.43957   1284 k - - -
          2.68618  4.42225  2.77519  2.73123  3.46354  2.40513  3.72494  3.29354  2.67741  2.69355  4.24690  2.90347  2.73739  3.18146  2.89801  2.37887  2.77519  2.98518  4.58477  3.61503
          0.01575  4.55474  5.27709  0.61958  0.77255  0.48576  0.95510
    682   1.37912  4.47722  4.63991  4.09305  3.69300  4.27017  4.73712  1.90612  3.99070  2.23818  3.58031  4.30870  4.63866  4.23578  4.19630  3.60277  3.32549  1.48804  5.39733  4.19982   1285 a - - -
          2.68618  4.42225  2.77519  2.73123  3.46354  2.40513  3.72494  3.29354  2.67741  2.69355  4.24690  2.90347  2.73739  3.18146  2.89801  2.37887  2.77519  2.98518  4.58477  3.61503
          0.01575  4.55474  5.27709  0.61958  0.77255  0.48576  0.95510
    683   2.95023  5.07796  3.40759  2.79458  4.30431  3.72737  3.81131  3.74394  1.15394  3.31169  4.15642  3.26413  4.10137  2.96815  2.45002  2.98486  3.15805  2.92906  5.47605  2.93435   1286 k - - -
          2.68618  4.42225  2.77519  2.73123  3.46354  2.40513  3.72494  3.29354  2.67741  2.69355  4.24690  2.90347  2.73739  3.18146  2.89801  2.37887  2.77519  2.98518  4.58477  3.61503
          0.01575  4.55474  5.27709  0.61958  0.77255  0.48576  0.95510
    684   3.20460  4.51970  5.02361  4.47567  3.67872  4.53055  4.98056  1.66593  4.34713  1.91117  3.53763  4.62193  3.87682  4.55034  4.47747  3.87804  3.45058  0.95186  5.47700  4.29596   1287 v - - -
          2.68618  4.42225  2.77519  2.73123  3.46354  2.40513  3.72494  3.29354  2.67741  2.69355  4.24690  2.90347  2.73739  3.18146  2.89801  2.37887  2.77519  2.98518  4.58477  3.61503
          0.01575  4.55474  5.27709  0.61958  0.77255  0.48576  0.95510
    685   2.73578  4.86247  2.76125  2.63218  3.37736  3.53533  3.83725  3.56090  2.67710  3.18662  4.01480  2.78768  3.97286  3.00930  3.13320  2.39317  1.48457  3.24092  5.44472  4.12016   1288 t - - -
          2.68618  4.42225  2.77519  2.73123  3.46354  2.40513  3.72494  3.29354  2.67741  2.69355  4.24690  2.90347  2.73739  3.18146  2.89801  2.37887  2.77519  2.98518  4.58477  3.61503
          0.01575  4.55474  5.27709  0.61958  0.77255  0.48576  0.95510
    686   2.43353  5.14972  2.60485  2.14255  4.46356  3.50183  3.69316  3.92771  2.23424  3.13922  4.19905  2.84571  2.35417  2.80091  2.71237  2.69548  2.94893  3.52354  3.95718  4.21035   1289 e - - -
          2.68618  4.42225  2.77519  2.73123  3.46354  2.40513  3.72494  3.29354  2.67741  2.69355  4.24690  2.90347  2.73739  3.18146  2.89801  2.37887  2.77519  2.98518  4.58477  3.61503
          0.01575  4.55474  5.27709  0.61958  0.77255  0.48576  0.95510
    687   2.73085  5.08863  2.55797  2.48126  4.37858  2.02354  3.71528  3.82518  2.29273  3.36859  3.46316  3.01635  3.91608  2.83511  2.28812  2.72381  2.96160  3.45025  5.55369  3.57988   1290 g - - -
          2.68618  4.42225  2.77519  2.73123  3.46354  2.40513  3.72494  3.29354  2.67741  2.69355  4.24690  2.90347  2.73739  3.18146  2.89801  2.37887  2.77519  2.98518  4.58477  3.61503
          0.01575  4.55474  5.27709  0.61958  0.77255  0.48576  0.95510
    688   3.50811  4.74116  5.48072  5.02823  3.97011  5.01556  5.75533  0.67754  4.93589  2.38153  3.72533  5.19318  5.27938  5.18461  5.09820  4.45693  3.77871  1.49746  6.08688  4.88103   1291 I - - -
          2.68618  4.42225  2.77519  2.73123  3.46354  2.40513  3.72494  3.29354  2.67741  2.69355  4.24690  2.90347  2.73739  3.18146  2.89801  2.37887  2.77519  2.98518  4.58477  3.61503
          0.01575  4.55474  5.27709  0.61958  0.77255  0.48576  0.95510
    689   2.80076  4.84552  3.32001  2.73627  4.06555  3.64578  2.90169  2.81625  2.42755  3.08216  3.92947  3.21762  4.02688  2.99471  1.56323  2.87640  2.76286  2.81492  5.34892  4.06718   1292 r - - -
          2.68618  4.42225  2.77519  2.73123  3.46354  2.40513  3.72494  3.29354  2.67741  2.69355  4.24690  2.90347  2.73739  3.18146  2.89801  2.37887  2.77519  2.98518  4.58477  3.61503
          0.01575  4.55474  5.27709  0.61958  0.77255  0.48576  0.95510
    690   2.73630  5.26133  3.05656  2.36349  4.60543  3.58742  3.75035  4.05002  2.00601  3.54156  4.31925  3.06819  1.77674  2.30762  2.64485  2.83265  3.08335  3.65513  5.67330  4.32027   1293 p - - -
          2.68618  4.42225  2.77519  2.73123  3.46354  2.40513  3.72494  3.29354  2.67741  2.69355  4.24690  2.90347  2.73739  3.18146  2.89801  2.37887  2.77519  2.98518  4.58477  3.61503
          0.01575  4.55474  5.27709  0.61958  0.77255  0.48576  0.95510
    691   3.20589  5.82649  1.24295  2.15672  5.12231  1.71266  4.02816  4.65283  3.02363  4.12211  4.95001  2.96471  4.12012  2.65203  3.62284  3.08667  3.48756  4.20425  6.27280  4.75555   1294 d - - -
          2.68618  4.42225  2.77519  2.73123  3.46354  2.40513  3.72494  3.29354  2.67741  2.69355  4.24690  2.90347  2.73739  3.18146  2.89801  2.37887  2.77519  2.98518  4.58477  3.61503
          0.01575  4.55474  5.27709  0.61958  0.77255  0.48576  0.95510
    692   2.50232  2.08636  4.00698  3.44107  3.44557  3.72157  4.12625  2.48322  3.35129  2.52745  3.44164  3.20407  4.14730  3.60398  3.59698  2.68578  2.14638  2.17130  4.93789  3.73658   1295 c - - -
          2.68618  4.42225  2.77519  2.73123  3.46354  2.40513  3.72494  3.29354  2.67741  2.69355  4.24690  2.90347  2.73739  3.18146  2.89801  2.37887  2.77519  2.98518  4.58477  3.61503
          0.01575  4.55474  5.27709  0.61958  0.77255  0.48576  0.95510
    693   2.86703  4.59791  5.29097  4.76864  3.83886  4.78495  5.32217  1.36131  4.66437  1.84143  3.64489  4.90694  5.05374  4.86996  4.79300  4.16099  3.58920  1.05636  5.74771  4.56137   1296 v - - -
          2.68618  4.42225  2.77519  2.73123  3.46354  2.40513  3.72494  3.29354  2.67741  2.69355  4.24690  2.90347  2.73739  3.18146  2.89801  2.37887  2.77519  2.98518  4.58477  3.61503
          0.01575  4.55474  5.27709  0.61958  0.77255  0.48576  0.95510
    694   2.26973  4.29207  4.04985  3.48982  1.95055  3.79953  4.07776  2.76948  3.39506  2.50270  3.42768  3.73812  4.19426  3.63686  3.62386  2.72855  2.65666  2.56709  4.78417  2.03670   1297 f - - -
          2.68618  4.42225  2.77519  2.73123  3.46354  2.40513  3.72494  3.29354  2.67741  2.69355  4.24690  2.90347  2.73739  3.18146  2.89801  2.37887  2.77519  2.98518  4.58477  3.61503
          0.01575  4.55474  5.27709  0.61958  0.77255  0.48576  0.95510
    695   2.48066  4.15519  4.45817  3.85898  2.83181  3.88454  4.20352  1.76302  3.12939  1.86798  2.40935  3.96127  4.24660  3.86962  3.78917  3.18534  2.97279  2.37776  4.77159  3.13756   1298 i - - -
          2.68618  4.42225  2.77519  2.73123  3.46354  2.40513  3.72494  3.29354  2.67741  2.69355  4.24690  2.90347  2.73739  3.18146  2.89801  2.37887  2.77519  2.98518  4.58477  3.61503
          0.01575  4.55474  5.27709  0.61958  0.77255  0.48576  0.95510
    696   1.95754  3.59065  3.46195  2.62660  3.67426  3.65629  3.15078  3.04319  2.86392  2.55177  3.62112  3.33785  3.12565  3.18035  3.25009  2.63022  2.94414  2.37595  5.09229  3.20549   1299 a - - -
          2.68618  4.42225  2.77519  2.73123  3.46354  2.40513  3.72494  3.29354  2.67741  2.69355  4.24690  2.90347  2.73739  3.18146  2.89801  2.37887  2.77519  2.98518  4.58477  3.61503
          0.01575  4.55474  5.27709  0.61958  0.77255  0.48576  0.95510
    697   2.74463  4.82077  3.18399  2.43275  3.32025  3.10709  1.70905  3.42944  2.64704  3.06320  3.90518  3.15353  3.41994  2.99242  3.08870  2.81303  2.97712  3.13891  5.29000  3.32640   1300 h - - -
          2.68618  4.42225  2.77519  2.73123  3.46354  2.40513  3.72494  3.29354  2.67741  2.69355  4.24690  2.90347  2.73739  3.18146  2.89801  2.37887  2.77519  2.98518  4.58477  3.61503
          0.01575  4.55474  5.27709  0.61958  0.77255  0.48576  0.95510
    698   3.16853  5.11891  3.39833  3.28367  4.61771  0.55017  2.96496  4.52417  3.47960  4.08689  4.99220  3.68088  4.35408  3.84895  3.80457  3.27044  3.59208  4.05280  5.91605  4.57866   1301 G - - -
          2.68618  4.42225  2.77519  2.73123  3.46354  2.40513  3.72494  3.29354  2.67741  2.69355  4.24690  2.90347  2.73739  3.18146  2.89801  2.37887  2.77519  2.98518  4.58477  3.61503
          0.01575  4.55474  5.27709  0.61958  0.77255  0.48576  0.95510
    699   3.58694  4.88581  4.92088  4.50052  0.99054  4.51509  3.86559  3.38527  4.32905  2.44119  4.00240  4.32252  4.83544  3.09477  4.36174  3.84643  3.80808  3.24175  2.48098  1.92987   1302 f - - -
          2.68618  4.42225  2.77519  2.73123  3.46354  2.40513  3.72494  3.29354  2.67741  2.69355  4.24690  2.90347  2.73739  3.18146  2.89801  2.37887  2.77519  2.98518  4.58477  3.61503
          0.01575  4.55474  5.27709  0.61958  0.77255  0.48576  0.95510
    700   3.41173  5.11614  4.29598  4.03135  4.14245  0.42310  4.78106  4.30577  3.95161  3.88355  4.87511  4.25856  4.59508  4.33084  4.17056  3.59972  3.82379  3.96641  2.93568  4.17480   1303 G - - -
          2.68618  4.42225  2.77519  2.73123  3.46354  2.40513  3.72494  3.29354  2.67741  2.69355  4.24690  2.90347  2.73739  3.18146  2.89801  2.37887  2.77519  2.98518  4.58477  3.61503
          0.01575  4.55474  5.27709  0.61958  0.77255  0.48576  0.95510
    701   2.54972  5.14686  2.74734  2.46157  4.47043  3.06567  2.25525  3.93023  2.47798  3.45268  4.21947  3.00134  3.91651  2.83855  2.46596  1.94777  2.97948  3.53185  5.61947  4.23418   1304 s - - -
          2.68602  4.42227  2.77522  2.73126  3.46356  2.40515  3.72497  3.29356  2.67743  2.69357  4.24692  2.90349  2.73742  3.18149  2.89803  2.37889  2.77522  2.98521  4.58355  3.61505
          0.17581  2.84100  2.27442  0.65330  0.73465  0.48576  0.95510
    702   2.52720  4.20707  3.95484  3.37496  2.67430  3.74440  4.03321  2.17628  3.02168  2.23981  3.07174  3.65183  3.46806  3.53012  2.73948  3.01863  2.61803  2.30222  4.81218  3.08971   1307 i - - -
          2.68618  4.42225  2.77519  2.73123  3.46354  2.40513  3.72494  3.29354  2.67741  2.69355  4.24690  2.90347  2.73739  3.18146  2.89801  2.37887  2.77519  2.98518  4.58477  3.61503
          0.01747  4.45188  5.17423  0.61958  0.77255  0.64838  0.74001
    703   2.76284  5.15115  2.61256  2.22688  4.47943  2.98061  3.74854  3.93884  2.54792  3.47280  4.25267  2.60912  3.91318  2.87374  3.04349  1.55093  3.01020  3.11084  5.65236  4.25997   1308 s - - -
          2.68618  4.42225  2.77519  2.73123  3.46354  2.40513  3.72494  3.29354  2.67741  2.69355  4.24690  2.90347  2.73739  3.18146  2.89801  2.37887  2.77519  2.98518  4.58477  3.61503
          0.01747  4.45188  5.17423  0.61958  0.77255  0.64838  0.74001
    704   2.82592  5.17543  3.03932  2.53073  4.51107  3.55473  3.19839  3.95065  1.63600  3.46259  4.25214  3.05163  2.12111  2.74565  2.76266  2.52538  3.05177  3.57132  5.60863  4.26584   1309 k - - -
          2.68618  4.42225  2.77519  2.73123  3.46354  2.40513  3.72494  3.29354  2.67741  2.69355  4.24690  2.90347  2.73739  3.18146  2.89801  2.37887  2.77519  2.98518  4.58477  3.61503
          0.01747  4.45188  5.17423  0.61958  0.77255  0.64838  0.74001
    705   2.68166  4.86300  2.91806  2.29169  3.42090  2.82764  3.38394  3.50937  2.31080  2.69835  3.93530  3.05321  3.90679  2.87676  2.60093  2.72144  2.91295  2.65595  5.36923  3.37645   1310 e - - -
          2.68618  4.42225  2.77519  2.73123  3.46354  2.40513  3.72494  3.29354  2.67741  2.69355  4.24690  2.90347  2.73739  3.18146  2.89801  2.37887  2.77519  2.98518  4.58477  3.61503
          0.01747  4.45188  5.17423  0.61958  0.77255  0.64838  0.74001
    706   2.44421  4.27478  3.80703  3.22979  3.39181  3.71841  3.99043  2.74236  2.83298  1.74453  2.68235  3.55948  4.09257  3.42098  2.72232  2.98298  2.70147  2.46265  3.79438  3.66103   1311 l - - -
          2.68618  4.42225  2.77519  2.73123  3.46354  2.40513  3.72494  3.29354  2.67741  2.69355  4.24690  2.90347  2.73739  3.18146  2.89801  2.37887  2.77519  2.98518  4.58477  3.61503
          0.01747  4.45188  5.17423  0.61958  0.77255  0.64838  0.74001
    707   2.69575  4.92955  2.87889  2.40789  4.18553  3.50347  3.72201  3.60891  2.51672  3.20093  4.00765  3.03050  3.37590  2.86645  2.88299  2.22376  1.80910  3.27407  5.43324  3.40196   1312 t - - -
          2.68618  4.42225  2.77519  2.73123  3.46354  2.40513  3.72494  3.29354  2.67741  2.69355  4.24690  2.90347  2.73739  3.18146  2.89801  2.37887  2.77519  2.98518  4.58477  3.61503
          0.01747  4.45188  5.17423  0.61958  0.77255  0.64838  0.74001
    708   2.69669  4.81937  3.15023  2.58737  4.04208  3.09044  3.74251  2.97875  2.19267  2.66370  3.89718  2.83287  3.92936  2.90986  2.10485  2.75277  2.71800  2.81632  5.33218  4.01881   1313 r - - -
          2.68618  4.42225  2.77519  2.73123  3.46354  2.40513  3.72494  3.29354  2.67741  2.69355  4.24690  2.90347  2.73739  3.18146  2.89801  2.37887  2.77519  2.98518  4.58477  3.61503
          0.01747  4.45188  5.17423  0.61958  0.77255  0.51353  0.91225
    709   1.86492  3.63750  3.21895  2.44321  3.99390  2.77310  3.80400  3.39135  2.64846  3.03429  3.87215  3.15324  3.95071  2.98999  2.76169  2.36832  2.75393  2.81818  5.31828  4.01661   1314 a - - -
          2.68618  4.42225  2.77519  2.73123  3.46354  2.40513  3.72494  3.29354  2.67741  2.69355  4.24690  2.90347  2.73739  3.18146  2.89801  2.37887  2.77519  2.98518  4.58477  3.61503
          0.01656  4.50494  5.22729  0.61958  0.77255  0.56989  0.83376
    710   3.11057  4.54136  4.46055  3.95317  1.80405  3.13515  3.94785  2.99553  3.82591  2.64702  3.66112  4.02679  4.48709  3.97876  3.96838  3.43359  3.34723  2.39721  4.29490  1.27489   1315 y - - -
          2.68618  4.42225  2.77519  2.73123  3.46354  2.40513  3.72494  3.29354  2.67741  2.69355  4.24690  2.90347  2.73739  3.18146  2.89801  2.37887  2.77519  2.98518  4.58477  3.61503
          0.01656  4.50494  5.22729  0.61958  0.77255  0.56989  0.83376
    711   2.71996  5.19605  2.73245  2.35195  4.52928  2.49234  3.25363  4.00424  1.79427  3.06390  4.24151  2.69145  3.88385  2.58536  2.80387  2.68702  2.95085  3.58068  5.63276  4.23275   1316 k - - -
          2.68618  4.42225  2.77519  2.73123  3.46354  2.40513  3.72494  3.29354  2.67741  2.69355  4.24690  2.90347  2.73739  3.18146  2.89801  2.37887  2.77519  2.98518  4.58477  3.61503
          0.01656  4.50494  5.22729  0.61958  0.77255  0.43653  1.03923
    712   2.84474  5.36663  3.51749  2.84818  4.78106  3.81300  3.80117  4.15509  1.12441  2.98326  4.42907  3.30480  4.17024  2.61321  1.90740  3.09551  3.29509  3.80308  5.68071  4.44698   1317 k - - -
          2.68662  4.42269  2.77463  2.73148  3.46357  2.40514  3.72432  3.29364  2.67730  2.69343  4.24646  2.90368  2.73705  3.18190  2.89822  2.37904  2.77523  2.98562  4.58276  3.61405
          0.17356  1.86933  5.27709  2.17554  0.12053  0.48576  0.95510
    713   3.71804  5.37358  4.52128  4.52307  5.55570  0.17488  5.54361  5.37529  4.78985  4.91413  5.93090  4.68898  4.77612  5.06124  4.90098  3.91617  4.24659  4.77267  6.41951  5.69733   1337 G - - -
          2.68618  4.42225  2.77519  2.73123  3.46354  2.40513  3.72494  3.29354  2.67741  2.69355  4.24690  2.90347  2.73739  3.18146  2.89801  2.37887  2.77519  2.98518  4.58477  3.61503
          0.01575  4.55474  5.27709  0.61958  0.77255  0.48576  0.95510
    714   1.83853  4.22479  4.23289  3.65340  2.91123  3.20423  4.19523  2.18090  3.53623  2.41800  3.35723  3.85487  4.23259  3.75846  3.71904  3.14601  2.65661  1.71062  4.88080  3.68785   1338 v - - -
          2.68618  4.42225  2.77519  2.73123  3.46354  2.40513  3.72494  3.29354  2.67741  2.69355  4.24690  2.90347  2.73739  3.18146  2.89801  2.37887  2.77519  2.98518  4.58477  3.61503
          0.01575  4.55474  5.27709  0.61958  0.77255  0.48576  0.95510
    715   2.58495  5.24840  2.49566  2.45616  4.59523  3.50043  3.17507  4.06713  2.62479  3.58929  4.36814  2.40985  3.96890  2.94088  3.12579  1.40045  3.09046  3.65910  5.75751  4.35326   1339 s - - -
          2.68618  4.42225  2.77519  2.73123  3.46354  2.40513  3.72494  3.29354  2.67741  2.69355  4.24690  2.90347  2.73739  3.18146  2.89801  2.37887  2.77519  2.98518  4.58477  3.61503
          0.01575  4.55474  5.27709  0.61958  0.77255  0.48576  0.95510
    716   2.81795  5.26140  1.45652  2.43134  4.56640  3.50697  3.77040  4.03805  2.56323  3.55313  4.32501  2.67268  3.28252  2.64399  3.06381  2.78245  2.72182  3.63438  5.71686  3.42901   1340 d - - -
          2.68618  4.42225  2.77519  2.73123  3.46354  2.40513  3.72494  3.29354  2.67741  2.69355  4.24690  2.90347  2.73739  3.18146  2.89801  2.37887  2.77519  2.98518  4.58477  3.61503
          0.01575  4.55474  5.27709  0.61958  0.77255  0.48576  0.95510
    717   2.24905  4.10695  3.13238  2.57924  4.18831  3.14266  3.77273  3.60738  2.57289  3.20874  4.01841  2.19263  3.93658  2.34981  3.03510  2.36752  2.77905  2.74271  5.44872  4.11424   1341 n - - -
          2.68618  4.42225  2.77519  2.73123  3.46354  2.40513  3.72494  3.29354  2.67741  2.69355  4.24690  2.90347  2.73739  3.18146  2.89801  2.37887  2.77519  2.98518  4.58477  3.61503
          0.01575  4.55474  5.27709  0.61958  0.77255  0.48576  0.95510
    718   2.52789  4.71168  2.91107  2.48150  2.66385  3.59557  3.81550  3.28829  2.68410  2.94714  3.48877  2.93468  3.98190  2.87097  2.86060  2.38640  2.67114  2.72747  3.85672  3.44085   1342 s - - -
          2.68618  4.42225  2.77519  2.73123  3.46354  2.40513  3.72494  3.29354  2.67741  2.69355  4.24690  2.90347  2.73739  3.18146  2.89801  2.37887  2.77519  2.98518  4.58477  3.61503
          0.01575  4.55474  5.27709  0.61958  0.77255  0.48576  0.95510
    719   3.84738  5.07761  5.64701  5.08412  2.18762  5.16535  5.29249  2.23958  4.94319  0.61403  3.05901  5.25749  5.22102  4.83617  4.91408  4.54561  4.05001  2.74483  5.34281  4.19437   1343 L - - -
          2.68618  4.42225  2.77519  2.73123  3.46354  2.40513  3.72494  3.29354  2.67741  2.69355  4.24690  2.90347  2.73739  3.18146  2.89801  2.37887  2.77519  2.98518  4.58477  3.61503
          0.01575  4.55474  5.27709  0.61958  0.77255  0.48576  0.95510
    720   2.67360  2.42951  4.80065  4.21123  3.37413  4.16094  4.52313  1.48691  4.04027  1.90444  2.35616  4.28136  4.49868  4.19507  4.10567  3.48120  3.18223  2.16078  5.02107  3.85270   1344 i - - -
          2.68618  4.42225  2.77519  2.73123  3.46354  2.40513  3.72494  3.29354  2.67741  2.69355  4.24690  2.90347  2.73739  3.18146  2.89801  2.37887  2.77519  2.98518  4.58477  3.61503
          0.01575  4.55474  5.27709  0.61958  0.77255  0.48576  0.95510
    721   2.50738  4.98339  3.07136  2.37196  4.24934  3.53077  3.74086  3.67749  2.37644  3.25902  4.05809  3.05138  2.96399  2.87817  2.99309  1.94418  2.20473  3.33319  5.48089  3.43142   1345 s - - -
          2.68618  4.42225  2.77519  2.73123  3.46354  2.40513  3.72494  3.29354  2.67741  2.69355  4.24690  2.90347  2.73739  3.18146  2.89801  2.37887  2.77519  2.98518  4.58477  3.61503
          0.01575  4.55474  5.27709  0.61958  0.77255  0.48576  0.95510
    722   2.71576  5.17267  2.72327  2.29962  3.64029  3.49673  3.08435  3.96648  2.25217  3.46842  4.21928  2.19865  2.97083  2.79095  2.70850  2.51802  2.94699  3.55145  5.61853  3.37285   1346 n - - -
          2.68610  4.42233  2.77527  2.73131  3.46362  2.40521  3.72502  3.29362  2.67734  2.69341  4.24698  2.90317  2.73747  3.18154  2.89809  2.37895  2.77527  2.98526  4.58485  3.61420
          0.38366  1.15986  5.27709  0.13034  2.10206  0.48576  0.95510
    723   2.19577  4.88155  2.33907  2.50213  4.11046  3.11856  3.31244  3.52194  2.56932  2.88108  3.95515  3.09234  3.94221  2.75609  3.02890  2.75796  2.72206  2.51722  3.87947  4.06337   1348 a - - -
          2.68618  4.42225  2.77519  2.73123  3.46354  2.40513  3.72494  3.29354  2.67741  2.69355  4.24690  2.90347  2.73739  3.18146  2.89801  2.37887  2.77519  2.98518  4.58477  3.61503
          0.01575  4.55474  5.27709  0.61958  0.77255  0.48576  0.95510
    724   2.33671  4.63604  3.33270  2.68223  3.32817  3.61839  3.84599  2.64195  2.56155  2.86428  3.72743  2.89991  3.36987  2.55450  3.16487  2.75366  2.74856  2.17686  5.18847  3.91440   1349 v - - -
          2.68618  4.42225  2.77519  2.73123  3.46354  2.40513  3.72494  3.29354  2.67741  2.69355  4.24690  2.90347  2.73739  3.18146  2.89801  2.37887  2.77519  2.98518  4.58477  3.61503
          0.01575  4.55474  5.27709  0.61958  0.77255  0.48576  0.95510
    725   2.76069  3.54444  1.64162  2.14224  4.48377  3.50729  3.73128  3.94382  2.31014  3.46776  4.23635  2.74438  3.92215  2.84667  2.98943  2.73716  2.99581  3.16467  5.63728  4.24553   1350 d - - -
          2.68618  4.42225  2.77519  2.73123  3.46354  2.40513  3.72494  3.29354  2.67741  2.69355  4.24690  2.90347  2.73739  3.18146  2.89801  2.37887  2.77519  2.98518  4.58477  3.61503
          0.01575  4.55474  5.27709  0.61958  0.77255  0.48576  0.95510
    726   2.94180  5.07298  3.31739  2.82141  4.51095  3.65451  3.90300  3.90189  2.21468  3.46389  4.30090  3.28111  1.24603  3.05689  2.44970  2.98270  2.81456  3.55564  5.64049  4.37311   1351 p - - -
          2.68631  4.42238  2.77532  2.73136  3.46325  2.40511  3.72453  3.29262  2.67754  2.69368  4.24703  2.90359  2.73732  3.18159  2.89814  2.37900  2.77512  2.98505  4.58490  3.61468
          0.06698  2.81871  5.27709  1.71740  0.19788  0.48576  0.95510
    727   2.72243  4.14507  4.40725  3.13894  2.25252  3.85883  4.17328  1.93552  3.64981  2.05737  3.25205  3.92377  4.22405  3.83236  3.29166  3.15742  2.95441  2.10480  3.06799  3.56904   1362 i - - -
          2.68618  4.42225  2.77519  2.73123  3.46354  2.40513  3.72494  3.29354  2.67741  2.69355  4.24690  2.90347  2.73739  3.18146  2.89801  2.37887  2.77519  2.98518  4.58477  3.61503
          0.01575  4.55474  5.27709  0.61958  0.77255  0.48576  0.95510
    728   2.70862  4.69953  3.28456  2.49513  3.92600  3.17902  3.84706  3.30995  2.71822  2.97362  2.83511  3.21312  3.98861  3.05506  3.14602  1.79445  2.21082  2.79670  5.27896  3.99207   1363 s - - -
          2.68618  4.42225  2.77519  2.73123  3.46354  2.40513  3.72494  3.29354  2.67741  2.69355  4.24690  2.90347  2.73739  3.18146  2.89801  2.37887  2.77519  2.98518  4.58477  3.61503
          0.01575  4.55474  5.27709  0.61958  0.77255  0.48576  0.95510
    729   2.19484  4.60038  3.94066  3.87024  5.06473  0.53011  4.97704  4.51018  4.09522  4.23082  5.06878  3.88569  4.15599  4.31654  4.31600  2.87237  3.23056  3.81658  6.35337  5.23790   1364 G - - -
          2.68618  4.42225  2.77519  2.73123  3.46354  2.40513  3.72494  3.29354  2.67741  2.69355  4.24690  2.90347  2.73739  3.18146  2.89801  2.37887  2.77519  2.98518  4.58477  3.61503
          0.01575  4.55474  5.27709  0.61958  0.77255  0.48576  0.95510
    730   2.05888  3.12225  3.30792  2.75616  3.97922  3.54980  3.87099  3.37077  2.73825  3.02727  3.87297  2.66870  3.98212  2.74861  3.16722  1.94378  2.65171  2.79203  5.32390  4.03589   1365 s - - -
          2.68618  4.42225  2.77519  2.73123  3.46354  2.40513  3.72494  3.29354  2.67741  2.69355  4.24690  2.90347  2.73739  3.18146  2.89801  2.37887  2.77519  2.98518  4.58477  3.61503
          0.01575  4.55474  5.27709  0.61958  0.77255  0.48576  0.95510
    731   2.19329  3.88831  3.15130  2.59325  4.08963  3.55498  2.86875  3.16989  2.58310  3.11771  3.94067  2.80267  3.34152  2.93049  2.79433  2.16318  2.54639  3.18840  5.37834  4.05566   1366 s - - -
          2.68618  4.42225  2.77519  2.73123  3.46354  2.40513  3.72494  3.29354  2.67741  2.69355  4.24690  2.90347  2.73739  3.18146  2.89801  2.37887  2.77519  2.98518  4.58477  3.61503
          0.01575  4.55474  5.27709  0.61958  0.77255  0.48576  0.95510
    732   2.03471  3.06038  3.35997  2.80679  3.93278  2.74227  3.89687  3.32020  2.78321  2.71999  3.83928  3.26127  2.95821  3.11575  2.83244  2.11499  2.95173  3.03220  5.29438  4.01683   1367 a - - -
          2.68618  4.42225  2.77519  2.73123  3.46354  2.40513  3.72494  3.29354  2.67741  2.69355  4.24690  2.90347  2.73739  3.18146  2.89801  2.37887  2.77519  2.98518  4.58477  3.61503
          0.01575  4.55474  5.27709  0.61958  0.77255  0.48576  0.95510
    733   2.72249  4.22951  4.07754  3.49387  2.74854  3.80457  2.78579  2.68214  3.09862  1.82507  2.46608  3.74064  4.17481  3.62201  3.08367  3.08453  2.95411  2.48553  3.10669  3.60340   1368 l - - -
          2.68618  4.42225  2.77519  2.73123  3.46354  2.40513  3.72494  3.29354  2.67741  2.69355  4.24690  2.90347  2.73739  3.18146  2.89801  2.37887  2.77519  2.98518  4.58477  3.61503
          0.01575  4.55474  5.27709  0.61958  0.77255  0.48576  0.95510
    734   2.72519  5.03766  3.06302  2.50379  3.65205  3.19712  3.28997  3.74908  2.30596  3.05472  3.44212  2.15237  3.92082  2.76014  2.09583  2.72943  2.95528  3.39044  5.51202  4.15333   1369 r - - -
          2.68618  4.42225  2.77519  2.73123  3.46354  2.40513  3.72494  3.29354  2.67741  2.69355  4.24690  2.90347  2.73739  3.18146  2.89801  2.37887  2.77519  2.98518  4.58477  3.61503
          0.01575  4.55474  5.27709  0.61958  0.77255  0.48576  0.95510
    735   2.76189  5.23702  2.63959  2.01538  4.56023  3.06060  3.71939  4.03659  2.48115  3.53315  4.28697  1.96575  3.91339  2.63743  2.97733  2.72607  2.38621  3.61659  5.68061  3.48077   1370 n - - -
          2.68618  4.42225  2.77519  2.73123  3.46354  2.40513  3.72494  3.29354  2.67741  2.69355  4.24690  2.90347  2.73739  3.18146  2.89801  2.37887  2.77519  2.98518  4.58477  3.61503
          0.01575  4.55474  5.27709  0.61958  0.77255  0.48576  0.95510
    736   2.49238  5.01113  3.05153  2.33470  4.31448  2.57344  3.74730  3.21744  2.52748  3.31930  4.10955  2.31407  3.92357  2.87852  3.00209  2.08409  2.54331  3.38839  5.52781  4.16907   1371 s - - -
          2.68618  4.42225  2.77519  2.73123  3.46354  2.40513  3.72494  3.29354  2.67741  2.69355  4.24690  2.90347  2.73739  3.18146  2.89801  2.37887  2.77519  2.98518  4.58477  3.61503
          0.01575  4.55474  5.27709  0.61958  0.77255  0.48576  0.95510
    737   2.51295  4.26678  4.26875  3.68611  1.48119  3.91443  4.21662  2.36561  3.02404  2.18760  3.32656  3.89592  4.27694  3.78261  3.73638  3.20615  3.03478  2.19933  4.87939  3.67615   1372 f - - -
          2.68620  4.42227  2.77522  2.73126  3.46356  2.40515  3.72497  3.29356  2.67743  2.69357  4.24692  2.90349  2.73742  3.18149  2.89780  2.37889  2.77502  2.98521  4.58479  3.61505
          0.06558  2.84100  5.27709  0.65330  0.73465  0.48576  0.95510
    738   2.96634  3.20780  4.89257  4.42638  3.92384  4.03873  4.98692  2.21841  4.28649  2.69652  3.80757  4.41903  4.59084  4.52070  4.42669  3.45468  2.73742  0.74352  5.63345  4.43633   1375 v - - -
          2.68618  4.42225  2.77519  2.73123  3.46354  2.40513  3.72494  3.29354  2.67741  2.69355  4.24690  2.90347  2.73739  3.18146  2.89801  2.37887  2.77519  2.98518  4.58477  3.61503
          0.01575  4.55474  5.27709  0.61958  0.77255  0.48576  0.95510
    739   2.86293  5.27400  3.13160  2.19290  4.63935  3.60536  3.73426  4.08219  1.60072  3.55574  4.32782  3.08389  3.99310  2.84231  1.93166  2.55339  2.60006  3.67946  5.66893  4.32531   1376 k - - -
          2.68618  4.42225  2.77519  2.73123  3.46354  2.40513  3.72494  3.29354  2.67741  2.69355  4.24690  2.90347  2.73739  3.18146  2.89801  2.37887  2.77519  2.98518  4.58477  3.61503
          0.01575  4.55474  5.27709  0.61958  0.77255  0.48576  0.95510
    740   3.51700  4.73115  5.52879  5.03128  3.85428  5.06384  5.66467  0.90029  4.94660  1.83704  3.60714  5.19887  5.26448  5.12654  5.07319  4.47460  3.76715  1.37931  5.95017  4.79435   1377 i - - -
          2.68618  4.42225  2.77519  2.73123  3.46354  2.40513  3.72494  3.29354  2.67741  2.69355  4.24690  2.90347  2.73739  3.18146  2.89801  2.37887  2.77519  2.98518  4.58477  3.61503
          0.01575  4.55474  5.27709  0.61958  0.77255  0.48576  0.95510
    741   2.72211  5.02370  3.06270  1.98623  4.29445  3.52947  3.72413  3.03338  2.16147  3.29534  4.08588  2.80437  3.92071  2.85338  2.55082  2.51784  2.81679  2.48817  5.50279  4.14565   1378 e - - -
          2.68618  4.42225  2.77519  2.73123  3.46354  2.40513  3.72494  3.29354  2.67741  2.69355  4.24690  2.90347  2.73739  3.18146  2.89801  2.37887  2.77519  2.98518  4.58477  3.61503
          0.01575  4.55474  5.27709  0.61958  0.77255  0.48576  0.95510
    742   3.56782  5.62903  4.09580  3.28054  5.21721  4.10079  3.91481  4.50501  0.70887  3.85088  4.74106  3.62081  4.43696  3.04245  1.76386  3.54227  3.68598  4.19178  5.80469  4.71909   1379 k - - -
          2.68618  4.42225  2.77519  2.73123  3.46354  2.40513  3.72494  3.29354  2.67741  2.69355  4.24690  2.90347  2.73739  3.18146  2.89801  2.37887  2.77519  2.98518  4.58477  3.61503
          0.01575  4.55474  5.27709  0.61958  0.77255  0.48576  0.95510
    743   1.86096  4.93003  2.65336  2.37647  4.19364  2.92632  3.79281  3.60581  2.62116  3.21803  4.03806  2.86731  3.95123  2.95164  3.08942  2.77810  2.98733  2.13315  5.46811  4.13113   1380 a - - -
          2.68614  4.42199  2.77588  2.73085  3.46360  2.40540  3.72502  3.29186  2.67663  2.69331  4.24657  2.90402  2.73619  3.18227  2.89691  2.37952  2.77608  2.98545  4.58586  3.61612
          0.33754  1.25010        *  2.57336  0.07935  0.00000        *
//
