# Supplementary material for: Sulfur disproportionation occurs globally across anoxic habitats and has multiple mechanisms of independent evolutionary origin
Source: ISME J. 2026 Mar 2;20(1):wrag042. doi: 10.1093/ismejo/wrag042 (PMC12998232; doi:10.1093/ismejo/wrag042)
Supplement: Sup_File_1_HMM_wrag042 [file sup_file_1_hmm_wrag042.zip › SupFile1_HMM/SupFile1b_profiles/molyb_new_a.hmm]

HMMER3/f [3.4 | Aug 2023]
NAME  molyb_new_a
LENG  245
ALPH  amino
RF    no
MM    no
CONS  yes
CS    no
MAP   yes
DATE  Wed Jul 23 12:40:13 2025
NSEQ  21
EFFN  0.822876
CKSUM 2126639999
STATS LOCAL MSV      -11.0081  0.70313
STATS LOCAL VITERBI  -12.0799  0.70313
STATS LOCAL FORWARD   -5.1873  0.70313
HMM          A        C        D        E        F        G        H        I        K        L        M        N        P        Q        R        S        T        V        W        Y   
            m->m     m->i     m->d     i->m     i->i     d->m     d->d
  COMPO   2.51127  3.14425  2.96393  2.68687  3.49978  2.88507  3.73005  2.94028  2.57311  2.65864  3.69253  3.09520  3.19856  3.10421  2.85083  2.72534  2.84177  2.63899  4.73150  3.53897
          2.68563  4.42264  2.77531  2.73109  3.46393  2.40532  3.72533  3.29393  2.67754  2.69330  4.24492  2.90370  2.73765  3.18156  2.89777  2.37894  2.77503  2.98489  4.58516  3.61542
          0.27048  1.72877  2.82201  2.33472  0.10185  0.00000        *
      1   2.64150  4.56727  3.23654  2.68054  3.77679  3.49952  3.70628  3.13617  2.11709  2.80337  2.30543  2.99654  3.89614  2.92537  2.72344  2.76137  2.62586  2.87679  5.11150  3.85343     43 k - - -
          2.68618  4.42225  2.77519  2.73123  3.46354  2.40513  3.72494  3.29354  2.67741  2.69355  4.24690  2.90347  2.73739  3.18146  2.89801  2.37887  2.77519  2.98518  4.58477  3.61503
          0.02652  4.03879  4.76114  0.61958  0.77255  0.45378  1.00847
      2   2.47921  4.74514  3.01639  2.47386  3.99404  3.42282  3.30535  3.40283  2.24169  3.01755  3.38835  2.98133  2.81785  2.80752  2.87342  2.22301  2.83420  3.08919  5.27033  3.95093     44 s - - -
          2.68618  4.42225  2.77519  2.73123  3.46354  2.40513  3.72494  3.29354  2.67741  2.69355  4.24690  2.90347  2.73739  3.18146  2.89801  2.37887  2.77519  2.98518  4.58477  3.61503
          0.02522  4.08838  4.81072  0.61958  0.77255  0.48576  0.95510
      3   2.96306  5.17342  3.23244  2.66217  4.57285  3.61131  3.63372  3.95418  1.87317  3.41592  4.25855  3.11642  3.99614  1.58876  1.94739  2.94861  3.14966  3.61580  5.49457  4.26561     45 q - - -
          2.68618  4.42225  2.77519  2.73123  3.46354  2.40513  3.72494  3.29354  2.67741  2.69355  4.24690  2.90347  2.73739  3.18146  2.89801  2.37887  2.77519  2.98518  4.58477  3.61503
          0.02522  4.08838  4.81072  0.61958  0.77255  0.48576  0.95510
      4   3.56509  4.85259  4.57601  4.19879  2.00731  4.35056  3.50658  3.37751  3.98238  2.56206  3.96119  4.03512  4.66407  4.05332  4.05964  3.69824  3.78307  3.26205  1.78399  1.21452     46 y - - -
          2.68618  4.42225  2.77519  2.73123  3.46354  2.40513  3.72494  3.29354  2.67741  2.69355  4.24690  2.90347  2.73739  3.18146  2.89801  2.37887  2.77519  2.98518  4.58477  3.61503
          0.02522  4.08838  4.81072  0.61958  0.77255  0.48576  0.95510
      5   1.52606  4.20880  3.60384  3.20126  4.01544  2.03850  4.18120  3.22506  3.18614  3.06179  3.95038  3.39241  3.80132  3.48035  3.50154  2.53388  2.76831  2.19844  5.43193  4.21608     47 a - - -
          2.68618  4.42225  2.77519  2.73123  3.46354  2.40513  3.72494  3.29354  2.67741  2.69355  4.24690  2.90347  2.73739  3.18146  2.89801  2.37887  2.77519  2.98518  4.58477  3.61503
          0.02522  4.08838  4.81072  0.61958  0.77255  0.48576  0.95510
      6   3.15274  4.67021  4.28858  3.90367  3.32118  3.99929  4.58898  2.51923  3.65842  1.88777  1.01710  4.15288  4.46565  4.02864  3.83729  3.52195  3.46471  2.54938  5.18767  3.96608     48 m - - -
          2.68618  4.42225  2.77519  2.73123  3.46354  2.40513  3.72494  3.29354  2.67741  2.69355  4.24690  2.90347  2.73739  3.18146  2.89801  2.37887  2.77519  2.98518  4.58477  3.61503
          0.02522  4.08838  4.81072  0.61958  0.77255  0.48576  0.95510
      7   2.66140  4.36899  4.66068  4.15419  3.64587  4.28540  4.87555  1.46929  4.05412  2.24735  3.46877  4.36809  4.64788  4.32585  4.26821  3.65649  3.27979  1.10928  5.49678  4.28939     49 v - - -
          2.68618  4.42225  2.77519  2.73123  3.46354  2.40513  3.72494  3.29354  2.67741  2.69355  4.24690  2.90347  2.73739  3.18146  2.89801  2.37887  2.77519  2.98518  4.58477  3.61503
          0.02522  4.08838  4.81072  0.61958  0.77255  0.48576  0.95510
      8   3.16555  4.47784  4.85423  4.31937  3.42141  4.50326  4.95786  1.09693  4.19549  1.87783  2.75386  4.54809  4.76411  4.40440  4.36432  3.86540  3.41220  1.64802  5.40678  4.26057     50 i - - -
          2.68618  4.42225  2.77519  2.73123  3.46354  2.40513  3.72494  3.29354  2.67741  2.69355  4.24690  2.90347  2.73739  3.18146  2.89801  2.37887  2.77519  2.98518  4.58477  3.61503
          0.02522  4.08838  4.81072  0.61958  0.77255  0.48576  0.95510
      9   3.02193  5.45512  0.94002  2.20923  4.78311  3.25688  3.90494  4.38841  2.98919  3.93293  4.82925  2.58129  3.92089  3.10079  3.58611  2.92744  3.35058  3.95749  6.01600  4.51929     51 d - - -
          2.68618  4.42225  2.77519  2.73123  3.46354  2.40513  3.72494  3.29354  2.67741  2.69355  4.24690  2.90347  2.73739  3.18146  2.89801  2.37887  2.77519  2.98518  4.58477  3.61503
          0.02522  4.08838  4.81072  0.61958  0.77255  0.48576  0.95510
     10   2.84830  4.43859  4.00162  3.51407  3.31354  3.82504  4.29035  2.45422  3.35406  1.12323  3.23361  3.80764  3.32201  3.68241  3.59903  3.18162  3.13292  2.28690  5.07349  3.86221     52 l - - -
          2.68618  4.42225  2.77519  2.73123  3.46354  2.40513  3.72494  3.29354  2.67741  2.69355  4.24690  2.90347  2.73739  3.18146  2.89801  2.37887  2.77519  2.98518  4.58477  3.61503
          0.02522  4.08838  4.81072  0.61958  0.77255  0.48576  0.95510
     11   2.73869  5.23129  1.80691  2.05296  4.54408  2.97783  3.64701  4.02521  2.37048  3.51938  4.29732  2.80283  3.81665  2.53429  2.66694  2.68180  2.98353  3.60778  5.66935  4.24573     53 d - - -
          2.68618  4.42225  2.77519  2.73123  3.46354  2.40513  3.72494  3.29354  2.67741  2.69355  4.24690  2.90347  2.73739  3.18146  2.89801  2.37887  2.77519  2.98518  4.58477  3.61503
          0.02522  4.08838  4.81072  0.61958  0.77255  0.48576  0.95510
     12   3.15110  5.23471  3.60411  2.89938  4.71522  3.74484  3.65607  4.04995  1.51588  3.47441  4.35422  3.28067  4.10623  2.79111  1.22287  3.14567  3.30624  3.73722  5.49622  4.35279     54 r - - -
          2.68618  4.42225  2.77519  2.73123  3.46354  2.40513  3.72494  3.29354  2.67741  2.69355  4.24690  2.90347  2.73739  3.18146  2.89801  2.37887  2.77519  2.98518  4.58477  3.61503
          0.02522  4.08838  4.81072  0.61958  0.77255  0.48576  0.95510
     13   2.85711  0.59087  4.41863  4.21136  4.15954  3.42972  4.81159  3.34474  4.04162  3.24778  4.37795  4.14155  4.15302  4.37908  4.12578  3.12840  3.34243  3.07329  5.52365  4.44422     55 C - - -
          2.68618  4.42225  2.77519  2.73123  3.46354  2.40513  3.72494  3.29354  2.67741  2.69355  4.24690  2.90347  2.73739  3.18146  2.89801  2.37887  2.77519  2.98518  4.58477  3.61503
          0.02522  4.08838  4.81072  0.61958  0.77255  0.48576  0.95510
     14   2.98056  4.35854  4.59450  4.08058  3.62647  4.23751  4.80256  1.54140  3.97337  2.25166  3.45936  4.30343  4.60428  4.25096  4.19238  3.60106  2.79094  1.10750  5.44955  4.24239     56 v - - -
          2.68618  4.42225  2.77519  2.73123  3.46354  2.40513  3.72494  3.29354  2.67741  2.69355  4.24690  2.90347  2.73739  3.18146  2.89801  2.37887  2.77519  2.98518  4.58477  3.61503
          0.02522  4.08838  4.81072  0.61958  0.77255  0.48576  0.95510
     15   2.78969  4.85831  2.25312  2.60377  4.61471  1.00875  4.09712  4.13894  3.12483  3.75092  4.62796  3.08814  3.91949  3.32687  3.58821  2.84353  3.19014  3.67457  5.81663  4.54097     57 g - - -
          2.68618  4.42225  2.77519  2.73123  3.46354  2.40513  3.72494  3.29354  2.67741  2.69355  4.24690  2.90347  2.73739  3.18146  2.89801  2.37887  2.77519  2.98518  4.58477  3.61503
          0.02522  4.08838  4.81072  0.61958  0.77255  0.48576  0.95510
     16   2.85711  0.59087  4.41863  4.21136  4.15954  3.42972  4.81159  3.34474  4.04162  3.24778  4.37795  4.14155  4.15302  4.37908  4.12578  3.12840  3.34243  3.07329  5.52365  4.44422     58 C - - -
          2.68618  4.42225  2.77519  2.73123  3.46354  2.40513  3.72494  3.29354  2.67741  2.69355  4.24690  2.90347  2.73739  3.18146  2.89801  2.37887  2.77519  2.98518  4.58477  3.61503
          0.02522  4.08838  4.81072  0.61958  0.77255  0.48576  0.95510
     17   2.80065  5.01320  3.07837  2.54997  4.32507  3.05464  2.04628  3.74857  2.03326  3.27896  4.10592  3.03610  3.91575  2.77727  2.14408  2.80669  3.01415  3.41229  5.42021  4.13162     59 k - - -
          2.68618  4.42225  2.77519  2.73123  3.46354  2.40513  3.72494  3.29354  2.67741  2.69355  4.24690  2.90347  2.73739  3.18146  2.89801  2.37887  2.77519  2.98518  4.58477  3.61503
          0.02522  4.08838  4.81072  0.61958  0.77255  0.48576  0.95510
     18   0.93454  4.18724  3.56972  3.33325  4.31242  2.99065  4.36136  3.61103  3.37335  3.41145  4.28614  3.42187  3.75983  3.66874  3.64188  2.16533  2.77524  3.11321  5.70007  4.48855     60 a - - -
          2.68618  4.42225  2.77519  2.73123  3.46354  2.40513  3.72494  3.29354  2.67741  2.69355  4.24690  2.90347  2.73739  3.18146  2.89801  2.37887  2.77519  2.98518  4.58477  3.61503
          0.02522  4.08838  4.81072  0.61958  0.77255  0.48576  0.95510
     19   2.85711  0.59087  4.41863  4.21136  4.15954  3.42972  4.81159  3.34474  4.04162  3.24778  4.37795  4.14155  4.15302  4.37908  4.12578  3.12840  3.34243  3.07329  5.52365  4.44422     61 C - - -
          2.68618  4.42225  2.77519  2.73123  3.46354  2.40513  3.72494  3.29354  2.67741  2.69355  4.24690  2.90347  2.73739  3.18146  2.89801  2.37887  2.77519  2.98518  4.58477  3.61503
          0.02522  4.08838  4.81072  0.61958  0.77255  0.48576  0.95510
     20   1.55846  4.48084  2.76060  2.70059  4.04186  3.24769  3.86673  3.38140  2.75707  3.08552  3.93055  3.11732  3.80675  3.07352  3.17630  2.47614  2.41171  2.84552  5.37784  4.09357     62 a - - -
          2.68618  4.42225  2.77519  2.73123  3.46354  2.40513  3.72494  3.29354  2.67741  2.69355  4.24690  2.90347  2.73739  3.18146  2.89801  2.37887  2.77519  2.98518  4.58477  3.61503
          0.02522  4.08838  4.81072  0.61958  0.77255  0.48576  0.95510
     21   3.16157  4.44980  4.91543  4.39769  3.56576  4.56036  5.07621  1.42712  4.29033  1.90972  3.36316  4.61799  4.82848  4.52825  4.47497  3.93554  3.41458  1.09156  5.54453  4.35744     63 v - - -
          2.68618  4.42225  2.77519  2.73123  3.46354  2.40513  3.72494  3.29354  2.67741  2.69355  4.24690  2.90347  2.73739  3.18146  2.89801  2.37887  2.77519  2.98518  4.58477  3.61503
          0.02522  4.08838  4.81072  0.61958  0.77255  0.48576  0.95510
     22   1.15952  4.30403  3.76432  3.36933  3.81611  3.35652  4.29824  2.37921  3.28713  2.67700  3.76283  3.57918  3.99323  3.62660  3.57012  2.77806  2.93031  2.45520  5.39119  4.14920     64 a - - -
          2.68618  4.42225  2.77519  2.73123  3.46354  2.40513  3.72494  3.29354  2.67741  2.69355  4.24690  2.90347  2.73739  3.18146  2.89801  2.37887  2.77519  2.98518  4.58477  3.61503
          0.02522  4.08838  4.81072  0.61958  0.77255  0.48576  0.95510
     23   2.85711  0.59087  4.41863  4.21136  4.15954  3.42972  4.81159  3.34474  4.04162  3.24778  4.37795  4.14155  4.15302  4.37908  4.12578  3.12840  3.34243  3.07329  5.52365  4.44422     65 C - - -
          2.68618  4.42225  2.77519  2.73123  3.46354  2.40513  3.72494  3.29354  2.67741  2.69355  4.24690  2.90347  2.73739  3.18146  2.89801  2.37887  2.77519  2.98518  4.58477  3.61503
          0.02522  4.08838  4.81072  0.61958  0.77255  0.48576  0.95510
     24   3.14433  5.24614  3.59420  2.88397  4.73146  3.74270  3.64862  4.06394  1.35649  3.48196  4.35673  3.26983  4.10034  2.78096  1.37102  3.13450  3.29797  3.74693  5.50104  4.35524     66 k - - -
          2.68618  4.42225  2.77519  2.73123  3.46354  2.40513  3.72494  3.29354  2.67741  2.69355  4.24690  2.90347  2.73739  3.18146  2.89801  2.37887  2.77519  2.98518  4.58477  3.61503
          0.02522  4.08838  4.81072  0.61958  0.77255  0.48576  0.95510
     25   1.59669  4.39608  3.39424  2.86918  3.74915  3.40192  3.87582  2.70870  2.75609  2.76649  3.67195  3.25652  3.89336  3.13537  2.77473  2.71209  2.57287  2.72642  5.15587  3.90904     67 a - - -
          2.68618  4.42225  2.77519  2.73123  3.46354  2.40513  3.72494  3.29354  2.67741  2.69355  4.24690  2.90347  2.73739  3.18146  2.89801  2.37887  2.77519  2.98518  4.58477  3.61503
          0.02522  4.08838  4.81072  0.61958  0.77255  0.48576  0.95510
     26   2.92859  5.28395  2.47153  1.15556  4.45443  3.36370  3.09310  4.06417  2.58770  3.58357  4.44444  2.86756  3.91565  2.94058  3.02527  2.87041  3.19215  3.69485  5.66356  4.23992     68 e - - -
          2.68618  4.42225  2.77519  2.73123  3.46354  2.40513  3.72494  3.29354  2.67741  2.69355  4.24690  2.90347  2.73739  3.18146  2.89801  2.37887  2.77519  2.98518  4.58477  3.61503
          0.02522  4.08838  4.81072  0.61958  0.77255  0.48576  0.95510
     27   2.95841  4.63543  3.65270  3.17397  2.56900  3.80652  3.62988  3.19662  3.04659  2.76966  3.76991  2.33040  4.19234  3.37634  3.34316  3.10451  3.19282  2.98938  1.89352  2.27793     69 w - - -
          2.68618  4.42225  2.77519  2.73123  3.46354  2.40513  3.72494  3.29354  2.67741  2.69355  4.24690  2.90347  2.73739  3.18146  2.89801  2.37887  2.77519  2.98518  4.58477  3.61503
          0.02522  4.08838  4.81072  0.61958  0.77255  0.48576  0.95510
     28   2.41637  5.10798  2.55091  2.07452  4.42914  3.04141  3.59072  3.90182  2.19374  3.40081  4.16071  2.63227  3.78499  2.41004  2.68338  2.60616  2.87751  3.48684  5.54993  4.14672     70 e - - -
          2.68618  4.42225  2.77519  2.73123  3.46354  2.40513  3.72494  3.29354  2.67741  2.69355  4.24690  2.90347  2.73739  3.18146  2.89801  2.37887  2.77519  2.98518  4.58477  3.61503
          0.02522  4.08838  4.81072  0.61958  0.77255  0.48576  0.95510
     29   2.92331  4.32581  4.42272  3.86541  3.42576  4.14394  4.53582  1.90944  3.75651  1.95637  2.86482  4.12007  4.47117  4.00513  3.97207  3.46313  2.78036  1.24089  5.18520  4.00276     71 v - - -
          2.68618  4.42225  2.77519  2.73123  3.46354  2.40513  3.72494  3.29354  2.67741  2.69355  4.24690  2.90347  2.73739  3.18146  2.89801  2.37887  2.77519  2.98518  4.58477  3.61503
          0.02522  4.08838  4.81072  0.61958  0.77255  0.48576  0.95510
     30   2.77283  5.04228  2.29687  2.34092  4.40514  3.31178  3.77488  3.87637  2.64593  3.44625  4.28793  2.87986  1.64695  2.59790  3.11825  2.76162  3.06047  3.50223  5.63928  4.25519     72 p - - -
          2.68618  4.42225  2.77519  2.73123  3.46354  2.40513  3.72494  3.29354  2.67741  2.69355  4.24690  2.90347  2.73739  3.18146  2.89801  2.37887  2.77519  2.98518  4.58477  3.61503
          0.02522  4.08838  4.81072  0.61958  0.77255  0.48576  0.95510
     31   2.32850  4.43611  2.95514  2.73199  3.65639  3.47396  3.78236  2.94128  2.71316  2.50230  3.58309  3.17717  3.39981  3.03661  3.11252  2.72856  2.47419  2.12564  5.06273  3.80068     73 v - - -
          2.68618  4.42225  2.77519  2.73123  3.46354  2.40513  3.72494  3.29354  2.67741  2.69355  4.24690  2.90347  2.73739  3.18146  2.89801  2.37887  2.77519  2.98518  4.58477  3.61503
          0.02522  4.08838  4.81072  0.61958  0.77255  0.48576  0.95510
     32   2.67399  5.04294  2.76192  2.16630  4.35609  2.33712  3.62487  3.80488  2.37373  3.33715  4.12488  2.53318  3.34757  2.64444  2.51725  2.65424  2.91205  3.42338  5.51197  4.13809     74 e - - -
          2.68621  4.42261  2.77451  2.73138  3.46348  2.40523  3.72520  3.29354  2.67750  2.69371  4.24725  2.90374  2.73764  3.18131  2.89823  2.37880  2.77526  2.98507  4.58385  3.61394
          0.57390  1.25763  1.88158  1.86147  0.16894  0.48576  0.95510
     33   2.65624  4.87111  2.90044  1.87370  4.11150  3.40769  3.59395  3.54869  2.14307  3.12181  3.94579  2.92592  3.81637  2.52738  2.67640  2.67240  2.88168  3.22221  3.94597  3.99088     96 e - - -
          2.68624  4.42231  2.77505  2.73129  3.46360  2.40463  3.72501  3.29360  2.67747  2.69361  4.24696  2.90353  2.73746  3.18153  2.89807  2.37893  2.77526  2.98525  4.58483  3.61509
          0.32613  1.31389  4.65500  0.59914  0.79691  0.40156  1.10646
     34   2.41874  4.24523  3.59264  3.02401  3.07878  3.60107  3.82455  2.72768  2.94916  2.43949  3.35019  3.38568  3.97695  2.82044  3.13158  2.85799  2.82948  2.35598  3.82785  2.33803    101 y - - -
          2.68618  4.42225  2.77519  2.73123  3.46354  2.40513  3.72494  3.29354  2.67741  2.69355  4.24690  2.90347  2.73739  3.18146  2.89801  2.37887  2.77519  2.98518  4.58477  3.61503
          0.02522  4.08838  4.81072  0.61958  0.77255  0.48576  0.95510
     35   2.60085  4.77313  2.89493  2.45408  3.46697  3.43063  3.43477  3.41909  2.41563  3.02646  3.84669  2.96762  3.82049  2.47523  2.23807  2.64128  2.64253  3.10385  5.26391  3.45025    102 r - - -
          2.68618  4.42225  2.77519  2.73123  3.46354  2.40513  3.72494  3.29354  2.67741  2.69355  4.24690  2.90347  2.73739  3.18146  2.89801  2.37887  2.77519  2.98518  4.58477  3.61503
          0.02522  4.08838  4.81072  0.61958  0.77255  0.48576  0.95510
     36   2.82763  4.86174  3.32974  2.72546  3.31333  3.59149  3.67383  3.49483  2.03594  3.06888  3.95651  3.16698  3.97513  2.85494  1.47307  2.88605  3.03748  3.21862  5.24164  3.95254    103 r - - -
          2.68618  4.42225  2.77519  2.73123  3.46354  2.40513  3.72494  3.29354  2.67741  2.69355  4.24690  2.90347  2.73739  3.18146  2.89801  2.37887  2.77519  2.98518  4.58477  3.61503
          0.07390  4.08838  2.91020  0.61958  0.77255  0.48576  0.95510
     37   2.42507  3.76154  3.22055  2.81932  4.08446  3.17588  3.94138  3.42559  2.79812  3.15825  4.01890  1.51580  3.79125  3.16367  3.16625  2.56260  2.46434  3.04373  5.42534  4.14142    104 n - - -
          2.68618  4.42225  2.77519  2.73123  3.46354  2.40513  3.72494  3.29354  2.67741  2.69355  4.24690  2.90347  2.73739  3.18146  2.89801  2.37887  2.77519  2.98518  4.58477  3.61503
          0.02647  4.04095  4.76329  0.61958  0.77255  0.53693  0.87838
     38   2.99001  4.52495  4.13134  3.67162  2.67973  3.85683  3.90377  2.81142  3.40174  2.33188  3.53222  3.82805  4.30081  3.74233  3.58903  3.26043  3.27452  2.33194  1.40887  2.75919    105 w - - -
          2.68618  4.42225  2.77519  2.73123  3.46354  2.40513  3.72494  3.29354  2.67741  2.69355  4.24690  2.90347  2.73739  3.18146  2.89801  2.37887  2.77519  2.98518  4.58477  3.61503
          0.02647  4.04095  4.76329  0.61958  0.77255  0.45505  1.00626
     39   2.64503  4.36656  4.63014  4.10534  3.60367  4.29689  4.81687  1.56887  4.00344  2.13586  3.43345  4.33718  4.63532  4.27068  4.22043  3.65205  3.26969  1.10872  5.43955  4.23602    106 v - - -
          2.68618  4.42225  2.77519  2.73123  3.46354  2.40513  3.72494  3.29354  2.67741  2.69355  4.24690  2.90347  2.73739  3.18146  2.89801  2.37887  2.77519  2.98518  4.58477  3.61503
          0.02522  4.08838  4.81072  0.61958  0.77255  0.48576  0.95510
     40   2.62502  4.98059  2.57705  2.23268  4.26936  3.39117  3.09650  3.71436  1.99974  2.84340  4.04077  2.88423  3.79649  2.72015  2.81291  2.61509  2.59165  3.34156  5.44284  4.07308    107 k - - -
          2.68618  4.42225  2.77519  2.73123  3.46354  2.40513  3.72494  3.29354  2.67741  2.69355  4.24690  2.90347  2.73739  3.18146  2.89801  2.37887  2.77519  2.98518  4.58477  3.61503
          0.08038  4.08838  2.80567  0.61958  0.77255  0.48576  0.95510
     41   2.60406  4.58354  3.21054  2.66150  3.26805  3.43795  3.71312  3.23104  2.47137  2.88559  3.75608  3.11159  3.86845  2.92338  1.86620  2.49397  2.62859  2.94894  5.15457  3.86216    108 r - - -
          2.68618  4.42225  2.77519  2.73123  3.46354  2.40513  3.72494  3.29354  2.67741  2.69355  4.24690  2.90347  2.73739  3.18146  2.89801  2.37887  2.77519  2.98518  4.58477  3.61503
          0.02664  4.03463  4.75698  0.61958  0.77255  0.54337  0.86938
     42   2.80936  4.31031  4.05645  3.48801  3.30950  3.91660  4.21726  1.91390  2.91155  1.52608  3.21091  3.79817  4.25839  3.63874  3.57472  3.21136  3.04434  1.96784  4.99101  3.80229    109 l - - -
          2.68618  4.42225  2.77519  2.73123  3.46354  2.40513  3.72494  3.29354  2.67741  2.69355  4.24690  2.90347  2.73739  3.18146  2.89801  2.37887  2.77519  2.98518  4.58477  3.61503
          0.08267  4.03463  2.78627  0.61958  0.77255  0.54337  0.86938
     43   2.80336  4.56725  3.49910  3.41263  4.55129  0.58077  4.52554  4.17784  3.60849  3.81826  4.79549  3.66351  3.96180  3.92420  3.83195  2.97850  3.29299  3.68540  5.61721  4.65711    110 G - - -
          2.68618  4.42225  2.77519  2.73123  3.46354  2.40513  3.72494  3.29354  2.67741  2.69355  4.24690  2.90347  2.73739  3.18146  2.89801  2.37887  2.77519  2.98518  4.58477  3.61503
          0.02815  3.98012  4.70246  0.61958  0.77255  0.59576  0.80105
     44   2.35077  4.27452  3.32162  2.95275  3.98996  3.10696  4.01927  3.31018  2.93511  3.05902  3.95284  3.23881  1.70286  3.28240  3.27087  2.25218  2.76558  2.52978  5.38111  4.11968    111 p - - -
          2.68618  4.42225  2.77519  2.73123  3.46354  2.40513  3.72494  3.29354  2.67741  2.69355  4.24690  2.90347  2.73739  3.18146  2.89801  2.37887  2.77519  2.98518  4.58477  3.61503
          0.02815  3.98012  4.70246  0.61958  0.77255  0.59576  0.80105
     45   2.44006  4.87616  2.78461  1.81732  4.18939  3.34929  3.63152  3.59807  2.25536  3.18968  4.00338  2.89033  3.79684  2.77806  2.84990  2.53515  2.65897  3.13193  5.40854  4.06156    112 e - - -
          2.68619  4.42226  2.77521  2.73125  3.46355  2.40514  3.72464  3.29355  2.67742  2.69356  4.24691  2.90348  2.73741  3.18148  2.89802  2.37888  2.77521  2.98504  4.58478  3.61504
          0.08270  2.65494  4.70246  0.64455  0.74422  0.42265  1.06510
     46   2.58658  4.91136  2.99390  2.42835  4.19091  3.10045  3.24034  3.61392  2.01004  3.17563  3.12061  2.83652  3.82388  2.54726  2.45009  2.65081  2.86554  3.26783  5.37310  4.03886    115 k - - -
          2.68618  4.42225  2.77519  2.73123  3.46354  2.40513  3.72494  3.29354  2.67741  2.69355  4.24690  2.90347  2.73739  3.18146  2.89801  2.37887  2.77519  2.98518  4.58477  3.61503
          0.02522  4.08838  4.81072  0.61958  0.77255  0.48576  0.95510
     47   2.57263  4.45977  3.33730  2.86716  3.86831  3.39137  3.90438  3.03935  2.45527  2.85908  3.78222  3.25486  3.91013  3.14632  3.05060  2.73519  1.55694  2.48667  5.26023  4.00678    116 t - - -
          2.68618  4.42225  2.77519  2.73123  3.46354  2.40513  3.72494  3.29354  2.67741  2.69355  4.24690  2.90347  2.73739  3.18146  2.89801  2.37887  2.77519  2.98518  4.58477  3.61503
          0.02522  4.08838  4.81072  0.61958  0.77255  0.48576  0.95510
     48   2.56822  4.58985  2.96345  2.56786  3.83539  3.41846  3.70380  3.22728  2.56590  2.88383  3.73094  3.05053  2.61006  2.90328  2.99889  2.26434  2.61440  2.70207  5.17692  3.37930    117 s - - -
          2.68618  4.42225  2.77519  2.73123  3.46354  2.40513  3.72494  3.29354  2.67741  2.69355  4.24690  2.90347  2.73739  3.18146  2.89801  2.37887  2.77519  2.98518  4.58477  3.61503
          0.02522  4.08838  4.81072  0.61958  0.77255  0.48576  0.95510
     49   2.59457  4.88040  2.82891  2.26102  4.14455  3.40066  3.17166  3.57640  2.11086  3.14978  3.94457  2.91038  3.37509  2.73423  2.84510  2.52984  2.63752  2.98493  5.36381  3.38841    118 k - - -
          2.68618  4.42225  2.77519  2.73123  3.46354  2.40513  3.72494  3.29354  2.67741  2.69355  4.24690  2.90347  2.73739  3.18146  2.89801  2.37887  2.77519  2.98518  4.58477  3.61503
          0.02522  4.08838  4.81072  0.61958  0.77255  0.48576  0.95510
     50   2.69626  4.58579  3.21418  2.94746  3.67635  1.14912  4.00568  3.53319  3.01311  3.17991  4.11961  3.32000  3.96144  3.36617  3.34786  2.83225  3.06555  3.20651  5.12731  2.87802    119 g - - -
          2.68629  4.42236  2.77491  2.73118  3.46338  2.40524  3.72505  3.29365  2.67727  2.69366  4.24700  2.90357  2.73712  3.18157  2.89798  2.37898  2.77530  2.98529  4.58488  3.61453
          0.27217  1.46909  4.81072  0.99965  0.45888  0.48576  0.95510
     51   2.89235  4.28077  4.50879  3.92769  2.81797  4.08699  4.41401  1.85377  3.80166  1.49832  2.59370  4.11549  4.39184  3.96773  3.93723  3.39784  2.74811  1.96712  4.93580  3.79348    124 l - - -
          2.68618  4.42225  2.77519  2.73123  3.46354  2.40513  3.72494  3.29354  2.67741  2.69355  4.24690  2.90347  2.73739  3.18146  2.89801  2.37887  2.77519  2.98518  4.58477  3.61503
          0.02522  4.08838  4.81072  0.61958  0.77255  0.48576  0.95510
     52   2.06714  4.78133  3.03639  2.52639  4.16473  3.39236  3.68321  3.57249  2.09002  3.16399  3.98445  3.01192  3.83955  2.83783  2.53822  2.08214  2.88417  3.22574  5.38059  4.07333    125 a - - -
          2.68618  4.42225  2.77519  2.73123  3.46354  2.40513  3.72494  3.29354  2.67741  2.69355  4.24690  2.90347  2.73739  3.18146  2.89801  2.37887  2.77519  2.98518  4.58477  3.61503
          0.02522  4.08838  4.81072  0.61958  0.77255  0.48576  0.95510
     53   2.50972  4.46710  3.23756  2.37622  2.70188  3.50150  3.72910  3.00789  2.65234  2.69010  3.56406  3.14746  3.88938  2.98812  2.79782  2.50190  2.82384  2.75868  4.99548  2.96523    126 e - - -
          2.68618  4.42225  2.77519  2.73123  3.46354  2.40513  3.72494  3.29354  2.67741  2.69355  4.24690  2.90347  2.73739  3.18146  2.89801  2.37887  2.77519  2.98518  4.58477  3.61503
          0.02522  4.08838  4.81072  0.61958  0.77255  0.48576  0.95510
     54   2.54164  4.41906  3.42895  2.93143  3.85095  3.36423  3.92538  3.07771  2.73561  2.84819  3.77643  3.28879  3.89961  3.17639  2.69506  2.71265  1.51495  2.53124  5.24829  4.00092    127 t - - -
          2.68618  4.42225  2.77519  2.73123  3.46354  2.40513  3.72494  3.29354  2.67741  2.69355  4.24690  2.90347  2.73739  3.18146  2.89801  2.37887  2.77519  2.98518  4.58477  3.61503
          0.02522  4.08838  4.81072  0.61958  0.77255  0.48576  0.95510
     55   2.92317  4.39880  4.10972  3.59181  1.64397  3.91745  3.74849  2.81160  3.48012  2.16571  3.44859  3.75434  3.32497  3.67460  3.67917  3.21503  3.15414  2.66097  4.14645  1.98462    128 f - - -
          2.68618  4.42225  2.77519  2.73123  3.46354  2.40513  3.72494  3.29354  2.67741  2.69355  4.24690  2.90347  2.73739  3.18146  2.89801  2.37887  2.77519  2.98518  4.58477  3.61503
          0.02522  4.08838  4.81072  0.61958  0.77255  0.48576  0.95510
     56   2.63163  4.16157  3.88483  2.96594  2.72401  3.69660  3.93620  2.36817  3.21437  2.11010  2.89605  3.58803  4.06134  3.46212  3.45476  2.97256  2.86272  2.37913  4.66189  2.28328    129 l - - -
          2.68618  4.42225  2.77519  2.73123  3.46354  2.40513  3.72494  3.29354  2.67741  2.69355  4.24690  2.90347  2.73739  3.18146  2.89801  2.37887  2.77519  2.98518  4.58477  3.61503
          0.02522  4.08838  4.81072  0.61958  0.77255  0.48576  0.95510
     57   3.06389  4.77946  3.69526  3.56932  4.53724  3.45502  4.62453  4.14397  3.64626  3.74495  4.80748  3.85181  0.50891  4.02830  3.86276  3.23929  3.52341  3.76367  5.65906  4.66251    130 P - - -
          2.68618  4.42225  2.77519  2.73123  3.46354  2.40513  3.72494  3.29354  2.67741  2.69355  4.24690  2.90347  2.73739  3.18146  2.89801  2.37887  2.77519  2.98518  4.58477  3.61503
          0.02522  4.08838  4.81072  0.61958  0.77255  0.48576  0.95510
     58   2.48058  4.43815  3.25923  2.79019  3.95687  1.86246  3.87273  3.33353  2.72123  3.01322  3.86808  3.17755  3.82724  3.09892  2.71505  2.37899  2.81941  2.42730  5.30091  4.03701    131 g - - -
          2.68618  4.42225  2.77519  2.73123  3.46354  2.40513  3.72494  3.29354  2.67741  2.69355  4.24690  2.90347  2.73739  3.18146  2.89801  2.37887  2.77519  2.98518  4.58477  3.61503
          0.02522  4.08838  4.81072  0.61958  0.77255  0.48576  0.95510
     59   2.68862  4.53454  3.34191  2.79763  3.67779  3.55847  3.76849  3.05102  2.52700  1.71352  3.61033  3.22723  3.38198  2.73506  2.58589  2.84008  2.91975  2.82723  5.06828  3.81968    132 l - - -
          2.68618  4.42225  2.77519  2.73123  3.46354  2.40513  3.72494  3.29354  2.67741  2.69355  4.24690  2.90347  2.73739  3.18146  2.89801  2.37887  2.77519  2.98518  4.58477  3.61503
          0.02522  4.08838  4.81072  0.61958  0.77255  0.48576  0.95510
     60   2.85711  0.59087  4.41863  4.21136  4.15954  3.42972  4.81159  3.34474  4.04162  3.24778  4.37795  4.14155  4.15302  4.37908  4.12578  3.12840  3.34243  3.07329  5.52365  4.44422    133 C - - -
          2.68618  4.42225  2.77519  2.73123  3.46354  2.40513  3.72494  3.29354  2.67741  2.69355  4.24690  2.90347  2.73739  3.18146  2.89801  2.37887  2.77519  2.98518  4.58477  3.61503
          0.02522  4.08838  4.81072  0.61958  0.77255  0.48576  0.95510
     61   2.85828  5.12444  2.57895  2.39228  4.42323  3.35083  3.77864  3.99663  2.54059  3.53189  4.39345  1.41418  3.90874  2.32660  2.93388  2.83642  3.14307  3.61815  5.62960  4.23486    134 n - - -
          2.68618  4.42225  2.77519  2.73123  3.46354  2.40513  3.72494  3.29354  2.67741  2.69355  4.24690  2.90347  2.73739  3.18146  2.89801  2.37887  2.77519  2.98518  4.58477  3.61503
          0.02522  4.08838  4.81072  0.61958  0.77255  0.48576  0.95510
     62   3.26011  5.02972  3.36376  3.15057  3.45787  3.64886  0.75837  3.99674  2.98874  3.46102  4.52506  3.54904  4.21583  3.52112  3.23877  3.33041  3.57303  3.72797  4.91877  3.40373    135 h - - -
          2.68618  4.42225  2.77519  2.73123  3.46354  2.40513  3.72494  3.29354  2.67741  2.69355  4.24690  2.90347  2.73739  3.18146  2.89801  2.37887  2.77519  2.98518  4.58477  3.61503
          0.02522  4.08838  4.81072  0.61958  0.77255  0.48576  0.95510
     63   2.85711  0.59087  4.41863  4.21136  4.15954  3.42972  4.81159  3.34474  4.04162  3.24778  4.37795  4.14155  4.15302  4.37908  4.12578  3.12840  3.34243  3.07329  5.52365  4.44422    136 C - - -
          2.68618  4.42225  2.77519  2.73123  3.46354  2.40513  3.72494  3.29354  2.67741  2.69355  4.24690  2.90347  2.73739  3.18146  2.89801  2.37887  2.77519  2.98518  4.58477  3.61503
          0.02522  4.08838  4.81072  0.61958  0.77255  0.48576  0.95510
     64   2.89007  5.44448  1.42474  1.98174  4.73703  3.28618  3.74384  4.24361  2.68246  3.73401  4.54870  2.58927  3.85771  2.56132  3.24566  2.48860  3.15970  3.81690  5.89327  4.41440    137 d - - -
          2.68618  4.42225  2.77519  2.73123  3.46354  2.40513  3.72494  3.29354  2.67741  2.69355  4.24690  2.90347  2.73739  3.18146  2.89801  2.37887  2.77519  2.98518  4.58477  3.61503
          0.02522  4.08838  4.81072  0.61958  0.77255  0.48576  0.95510
     65   2.57211  5.11617  2.45658  2.15892  4.43321  3.01773  2.94118  3.90696  2.25151  3.40822  4.17016  2.41520  3.78652  2.65253  2.79846  2.52834  2.88588  3.49283  5.56036  4.15361    138 e - - -
          2.68626  4.42233  2.77513  2.73118  3.46362  2.40511  3.72502  3.29362  2.67736  2.69363  4.24637  2.90354  2.73747  3.18154  2.89808  2.37894  2.77499  2.98492  4.58485  3.61511
          0.08038  2.67233  4.81072  1.48615  0.25650  0.48576  0.95510
     66   1.87705  4.33086  3.36859  3.12426  4.29986  3.09024  4.24428  3.62201  3.18558  3.35933  4.26562  3.35471  1.27402  3.51698  3.49514  2.57109  2.86790  3.17509  5.65401  4.43295    148 p - - -
          2.68618  4.42225  2.77519  2.73123  3.46354  2.40513  3.72494  3.29354  2.67741  2.69355  4.24690  2.90347  2.73739  3.18146  2.89801  2.37887  2.77519  2.98518  4.58477  3.61503
          0.02522  4.08838  4.81072  0.61958  0.77255  0.48576  0.95510
     67   2.09640  4.39441  3.30434  2.81038  3.79478  3.34088  3.86321  3.11366  2.65543  2.84501  3.71846  3.20548  2.39379  3.11517  3.15322  2.54623  2.81096  2.21533  5.18270  3.92798    149 a - - -
          2.68618  4.42225  2.77519  2.73123  3.46354  2.40513  3.72494  3.29354  2.67741  2.69355  4.24690  2.90347  2.73739  3.18146  2.89801  2.37887  2.77519  2.98518  4.58477  3.61503
          0.02522  4.08838  4.81072  0.61958  0.77255  0.48576  0.95510
     68   2.85711  0.59087  4.41863  4.21136  4.15954  3.42972  4.81159  3.34474  4.04162  3.24778  4.37795  4.14155  4.15302  4.37908  4.12578  3.12840  3.34243  3.07329  5.52365  4.44422    150 C - - -
          2.68618  4.42225  2.77519  2.73123  3.46354  2.40513  3.72494  3.29354  2.67741  2.69355  4.24690  2.90347  2.73739  3.18146  2.89801  2.37887  2.77519  2.98518  4.58477  3.61503
          0.02522  4.08838  4.81072  0.61958  0.77255  0.48576  0.95510
     69   3.04245  4.44476  4.63523  4.19324  3.62574  4.22857  4.93676  1.78775  4.04643  2.19177  3.48649  4.38689  4.65568  4.36543  4.25558  3.64926  3.34803  0.88529  5.54504  4.28997    151 v - - -
          2.68618  4.42225  2.77519  2.73123  3.46354  2.40513  3.72494  3.29354  2.67741  2.69355  4.24690  2.90347  2.73739  3.18146  2.89801  2.37887  2.77519  2.98518  4.58477  3.61503
          0.02522  4.08838  4.81072  0.61958  0.77255  0.48576  0.95510
     70   2.47463  5.10079  2.27442  2.12860  4.41624  3.35509  3.60980  3.88458  2.01651  3.39651  4.16592  2.83384  3.32393  2.72692  2.88324  2.48375  2.79477  3.47845  5.55760  4.15495    152 k - - -
          2.68618  4.42225  2.77519  2.73123  3.46354  2.40513  3.72494  3.29354  2.67741  2.69355  4.24690  2.90347  2.73739  3.18146  2.89801  2.37887  2.77519  2.98518  4.58477  3.61503
          0.02522  4.08838  4.81072  0.61958  0.77255  0.48576  0.95510
     71   2.08965  4.31651  3.67356  3.02070  3.68284  3.56553  4.18544  2.41698  3.19785  2.58121  3.60201  3.56127  4.08315  3.52854  3.50053  2.93430  2.95817  1.37177  5.23162  4.00307    153 v - - -
          2.68618  4.42225  2.77519  2.73123  3.46354  2.40513  3.72494  3.29354  2.67741  2.69355  4.24690  2.90347  2.73739  3.18146  2.89801  2.37887  2.77519  2.98518  4.58477  3.61503
          0.02522  4.08838  4.81072  0.61958  0.77255  0.48576  0.95510
     72   2.85711  0.59087  4.41863  4.21136  4.15954  3.42972  4.81159  3.34474  4.04162  3.24778  4.37795  4.14155  4.15302  4.37908  4.12578  3.12840  3.34243  3.07329  5.52365  4.44422    154 C - - -
          2.68618  4.42225  2.77519  2.73123  3.46354  2.40513  3.72494  3.29354  2.67741  2.69355  4.24690  2.90347  2.73739  3.18146  2.89801  2.37887  2.77519  2.98518  4.58477  3.61503
          0.02522  4.08838  4.81072  0.61958  0.77255  0.48576  0.95510
     73   3.06389  4.77946  3.69526  3.56932  4.53724  3.45502  4.62453  4.14397  3.64626  3.74495  4.80748  3.85181  0.50891  4.02830  3.86276  3.23929  3.52341  3.76367  5.65906  4.66251    155 P - - -
          2.68618  4.42225  2.77519  2.73123  3.46354  2.40513  3.72494  3.29354  2.67741  2.69355  4.24690  2.90347  2.73739  3.18146  2.89801  2.37887  2.77519  2.98518  4.58477  3.61503
          0.02522  4.08838  4.81072  0.61958  0.77255  0.48576  0.95510
     74   2.20307  4.34901  3.40228  2.63464  3.53986  3.53449  3.84891  2.76018  2.83282  2.57796  3.48896  3.28702  3.94616  3.15534  3.19202  2.80528  2.61787  1.88167  4.98687  3.49081    156 v - - -
          2.68618  4.42225  2.77519  2.73123  3.46354  2.40513  3.72494  3.29354  2.67741  2.69355  4.24690  2.90347  2.73739  3.18146  2.89801  2.37887  2.77519  2.98518  4.58477  3.61503
          0.12916  4.08838  2.25952  0.61958  0.77255  0.48576  0.95510
     75   2.69393  5.04981  1.85305  2.04256  4.30517  3.31539  3.64327  3.76264  2.49266  3.32643  4.13753  2.80668  3.79787  2.78920  2.99387  2.66703  2.65661  3.39887  5.52419  3.37237    157 d - - -
          2.68618  4.42225  2.77519  2.73123  3.46354  2.40513  3.72494  3.29354  2.67741  2.69355  4.24690  2.90347  2.73739  3.18146  2.89801  2.37887  2.77519  2.98518  4.58477  3.61503
          0.02795  3.98716  4.70951  0.61958  0.77255  0.58929  0.80905
     76   2.56689  4.45139  3.26881  2.79519  3.74446  3.39697  3.83934  2.98083  2.57362  2.60658  3.68648  3.20417  1.99762  3.08648  3.02281  2.72440  2.86219  2.42478  5.16403  3.89227    158 p - - -
          2.68618  4.42225  2.77519  2.73123  3.46354  2.40513  3.72494  3.29354  2.67741  2.69355  4.24690  2.90347  2.73739  3.18146  2.89801  2.37887  2.77519  2.98518  4.58477  3.61503
          0.08687  3.98716  2.73880  0.61958  0.77255  0.58929  0.80905
     77   2.65933  4.83540  2.88516  1.90530  4.10254  3.40143  3.61819  3.47774  2.16075  3.09090  3.92938  2.93771  3.82407  2.77488  2.60959  2.68653  2.89100  2.62896  5.32558  4.01111    159 e - - -
          2.68618  4.42225  2.77519  2.73123  3.46354  2.40513  3.72494  3.29354  2.67741  2.69355  4.24690  2.90347  2.73739  3.18146  2.89801  2.37887  2.77519  2.98518  4.58477  3.61503
          0.02962  3.92992  4.65226  0.61958  0.77255  0.63939  0.74996
     78   2.79050  5.28928  2.11620  1.59293  4.58661  3.25481  3.65342  4.07079  2.18593  3.57199  4.38163  2.56800  3.79429  2.79631  3.02845  2.71327  3.04872  3.66118  5.73018  4.28855    160 e - - -
          2.68618  4.42225  2.77519  2.73123  3.46354  2.40513  3.72494  3.29354  2.67741  2.69355  4.24690  2.90347  2.73739  3.18146  2.89801  2.37887  2.77519  2.98518  4.58477  3.61503
          0.02962  3.92992  4.65226  0.61958  0.77255  0.63939  0.74996
     79   2.71568  4.69213  3.30829  2.69763  3.92555  3.52480  3.65695  3.24061  2.15510  2.87773  3.45368  3.13500  3.91233  2.84294  1.73486  2.80663  2.93606  2.71698  5.18611  3.93822    161 r - - -
          2.68618  4.42225  2.77519  2.73123  3.46354  2.40513  3.72494  3.29354  2.67741  2.69355  4.24690  2.90347  2.73739  3.18146  2.89801  2.37887  2.77519  2.98518  4.58477  3.61503
          0.02962  3.92992  4.65226  0.61958  0.77255  0.63939  0.74996
     80   2.59933  4.66620  3.00661  2.27993  3.96471  3.38451  3.66387  3.31704  2.40577  2.97204  3.82732  3.00415  3.82337  2.84399  2.53503  2.67046  2.05817  2.87561  5.24758  3.95504    162 t - - -
          2.68618  4.42225  2.77519  2.73123  3.46354  2.40513  3.72494  3.29354  2.67741  2.69355  4.24690  2.90347  2.73739  3.18146  2.89801  2.37887  2.77519  2.98518  4.58477  3.61503
          0.02962  3.92992  4.65226  0.61958  0.77255  0.63939  0.74996
     81   3.04410  4.49667  4.34168  3.89842  1.43089  4.03491  4.08474  2.38881  3.77655  1.89509  3.22600  4.03087  4.42488  3.95774  3.94272  3.41663  3.32204  2.08628  4.42451  2.87551    163 f - - -
          2.68618  4.42225  2.77519  2.73123  3.46354  2.40513  3.72494  3.29354  2.67741  2.69355  4.24690  2.90347  2.73739  3.18146  2.89801  2.37887  2.77519  2.98518  4.58477  3.61503
          0.02962  3.92992  4.65226  0.61958  0.77255  0.63939  0.74996
     82   2.57604  4.52936  3.15118  2.59948  3.22278  3.44831  3.45642  3.08935  2.04254  2.75695  3.62897  3.06901  3.84297  2.88930  2.88455  2.68908  2.51627  2.66001  5.05603  3.76513    164 k - - -
          2.68618  4.42225  2.77519  2.73123  3.46354  2.40513  3.72494  3.29354  2.67741  2.69355  4.24690  2.90347  2.73739  3.18146  2.89801  2.37887  2.77519  2.98518  4.58477  3.61503
          0.02962  3.92992  4.65226  0.61958  0.77255  0.63939  0.74996
     83   2.47812  3.16492  2.21236  2.63829  3.82239  3.29955  3.76822  3.11384  2.66510  2.86674  3.73645  3.07781  3.79658  2.98850  3.08154  2.46152  2.77853  2.54472  5.19374  3.90692    165 d - - -
          2.68618  4.42225  2.77519  2.73123  3.46354  2.40513  3.72494  3.29354  2.67741  2.69355  4.24690  2.90347  2.73739  3.18146  2.89801  2.37887  2.77519  2.98518  4.58477  3.61503
          0.02962  3.92992  4.65226  0.61958  0.77255  0.63939  0.74996
     84   2.32489  4.28351  3.37452  2.81448  2.92760  3.49833  3.75809  2.78396  2.58524  2.49785  3.39200  3.22740  3.62223  3.07745  3.12150  2.74686  2.56414  2.47505  4.86194  3.11211    166 a - - -
          2.68618  4.42225  2.77519  2.73123  3.46354  2.40513  3.72494  3.29354  2.67741  2.69355  4.24690  2.90347  2.73739  3.18146  2.89801  2.37887  2.77519  2.98518  4.58477  3.61503
          0.02962  3.92992  4.65226  0.61958  0.77255  0.63939  0.74996
     85   2.35143  4.88383  3.10300  2.59429  4.28952  3.45224  3.63137  3.65048  1.50411  3.21503  4.06946  3.04816  3.88756  2.78330  2.27804  2.79259  2.99494  3.32347  5.38174  4.12922    167 k - - -
          2.68618  4.42225  2.77519  2.73123  3.46354  2.40513  3.72494  3.29354  2.67741  2.69355  4.24690  2.90347  2.73739  3.18146  2.89801  2.37887  2.77519  2.98518  4.58477  3.61503
          0.02962  3.92992  4.65226  0.61958  0.77255  0.63939  0.74996
     86   2.63376  4.81868  2.44667  2.14213  4.17936  3.26848  3.70048  3.57428  2.57098  3.20556  4.04570  2.86290  3.79126  2.87521  3.03600  2.55346  1.87554  3.23108  5.45294  4.10248    168 t - - -
          2.68618  4.42225  2.77519  2.73123  3.46354  2.40513  3.72494  3.29354  2.67741  2.69355  4.24690  2.90347  2.73739  3.18146  2.89801  2.37887  2.77519  2.98518  4.58477  3.61503
          0.02962  3.92992  4.65226  0.61958  0.77255  0.63939  0.74996
     87   2.73698  4.50681  3.42253  3.32918  4.47059  0.64572  4.44602  4.08411  3.51828  3.73106  4.70722  3.58678  3.89979  3.83787  3.74809  2.91053  3.22268  3.60134  5.55065  4.57441    169 G - - -
          2.68618  4.42225  2.77519  2.73123  3.46354  2.40513  3.72494  3.29354  2.67741  2.69355  4.24690  2.90347  2.73739  3.18146  2.89801  2.37887  2.77519  2.98518  4.58477  3.61503
          0.02962  3.92992  4.65226  0.61958  0.77255  0.63939  0.74996
     88   2.69561  4.96195  3.13565  2.65227  4.38827  3.49000  3.64130  3.74106  1.28078  3.28367  4.16298  3.08856  3.93341  2.79409  2.23076  2.88215  3.08570  3.42050  5.41746  4.18743    170 k - - -
          2.68618  4.42225  2.77519  2.73123  3.46354  2.40513  3.72494  3.29354  2.67741  2.69355  4.24690  2.90347  2.73739  3.18146  2.89801  2.37887  2.77519  2.98518  4.58477  3.61503
          0.02962  3.92992  4.65226  0.61958  0.77255  0.63939  0.74996
     89   2.67483  4.77165  2.90069  2.39789  4.12369  3.37449  3.67683  3.46748  2.01207  3.10875  3.96844  2.98801  3.84557  2.85052  2.69378  2.72529  1.92959  3.15545  5.35005  4.06124    171 t - - -
          2.68618  4.42225  2.77519  2.73123  3.46354  2.40513  3.72494  3.29354  2.67741  2.69355  4.24690  2.90347  2.73739  3.18146  2.89801  2.37887  2.77519  2.98518  4.58477  3.61503
          0.02962  3.92992  4.65226  0.61958  0.77255  0.63939  0.74996
     90   2.60299  4.37072  3.41419  2.86195  3.57691  3.54463  3.83890  2.41189  2.33480  2.54154  3.49573  3.27884  3.94855  3.11602  3.07833  2.81464  2.44406  2.06995  5.03475  3.79060    172 v - - -
          2.68618  4.42225  2.77519  2.73123  3.46354  2.40513  3.72494  3.29354  2.67741  2.69355  4.24690  2.90347  2.73739  3.18146  2.89801  2.37887  2.77519  2.98518  4.58477  3.61503
          0.02962  3.92992  4.65226  0.61958  0.77255  0.63939  0.74996
     91   2.72891  4.83965  3.14437  2.59066  4.19788  3.46429  3.61910  3.56610  1.83795  3.14137  3.98969  3.04836  3.87789  2.77366  2.12821  2.76948  2.17640  3.24941  5.32749  4.07129    173 k - - -
          2.68618  4.42225  2.77519  2.73123  3.46354  2.40513  3.72494  3.29354  2.67741  2.69355  4.24690  2.90347  2.73739  3.18146  2.89801  2.37887  2.77519  2.98518  4.58477  3.61503
          0.02962  3.92992  4.65226  0.61958  0.77255  0.63939  0.74996
     92   2.87132  4.39709  4.00575  3.46206  2.95259  3.90547  4.05661  2.44456  3.28480  1.79907  1.80860  3.75816  4.24436  3.58730  3.52047  3.21041  3.10528  2.41212  4.67883  2.82516    174 l - - -
          2.68618  4.42225  2.77519  2.73123  3.46354  2.40513  3.72494  3.29354  2.67741  2.69355  4.24690  2.90347  2.73739  3.18146  2.89801  2.37887  2.77519  2.98518  4.58477  3.61503
          0.02962  3.92992  4.65226  0.61958  0.77255  0.63939  0.74996
     93   2.53272  4.84372  2.89912  1.88234  4.11939  3.38750  3.59496  3.52557  2.31446  3.11000  3.65318  2.91517  3.79823  2.67564  2.51344  2.63928  2.70064  3.19457  5.33142  4.00375    175 e - - -
          2.68618  4.42225  2.77519  2.73123  3.46354  2.40513  3.72494  3.29354  2.67741  2.69355  4.24690  2.90347  2.73739  3.18146  2.89801  2.37887  2.77519  2.98518  4.58477  3.61503
          0.02962  3.92992  4.65226  0.61958  0.77255  0.63939  0.74996
     94   2.68012  4.22111  3.99142  3.48003  3.45372  3.08163  4.25561  1.66327  3.37965  2.28989  3.37730  3.74829  4.17898  3.67726  3.63888  3.07760  2.96505  1.60157  5.08622  3.86529    176 v - - -
          2.68618  4.42225  2.77519  2.73123  3.46354  2.40513  3.72494  3.29354  2.67741  2.69355  4.24690  2.90347  2.73739  3.18146  2.89801  2.37887  2.77519  2.98518  4.58477  3.61503
          0.02962  3.92992  4.65226  0.61958  0.77255  0.40044  1.10873
     95   2.34008  4.90818  2.94591  2.42840  4.22519  2.69436  3.41452  3.65119  1.92751  3.21228  4.01429  2.94409  3.82501  2.76223  2.60228  2.47344  2.88062  3.29620  5.40791  4.07168    177 k - - -
          2.68618  4.42225  2.77519  2.73123  3.46354  2.40513  3.72494  3.29354  2.67741  2.69355  4.24690  2.90347  2.73739  3.18146  2.89801  2.37887  2.77519  2.98518  4.58477  3.61503
          0.02522  4.08838  4.81072  0.61958  0.77255  0.48576  0.95510
     96   0.74233  4.31384  3.69500  3.50272  4.28024  3.13140  4.49737  3.43904  3.52490  3.31016  4.32260  3.59351  3.89161  3.84707  3.75665  2.66451  2.95716  3.05548  5.68546  4.51174    178 a - - -
          2.68618  4.42225  2.77519  2.73123  3.46354  2.40513  3.72494  3.29354  2.67741  2.69355  4.24690  2.90347  2.73739  3.18146  2.89801  2.37887  2.77519  2.98518  4.58477  3.61503
          0.02522  4.08838  4.81072  0.61958  0.77255  0.48576  0.95510
     97   2.47614  4.31684  3.49468  3.01877  3.77621  3.31326  3.99583  3.01023  2.92899  2.79571  3.09661  3.33604  3.88087  3.28473  3.25838  2.40811  1.49088  2.73169  5.21373  3.97143    179 t - - -
          2.68618  4.42225  2.77519  2.73123  3.46354  2.40513  3.72494  3.29354  2.67741  2.69355  4.24690  2.90347  2.73739  3.18146  2.89801  2.37887  2.77519  2.98518  4.58477  3.61503
          0.02522  4.08838  4.81072  0.61958  0.77255  0.48576  0.95510
     98   3.63417  4.90778  4.57070  4.20518  1.88390  4.38581  2.75731  3.50446  4.04711  2.88219  4.07073  4.02660  4.69175  4.06420  4.12764  3.72383  3.84747  3.37131  2.04364  1.13093    180 y - - -
          2.68618  4.42225  2.77519  2.73123  3.46354  2.40513  3.72494  3.29354  2.67741  2.69355  4.24690  2.90347  2.73739  3.18146  2.89801  2.37887  2.77519  2.98518  4.58477  3.61503
          0.02522  4.08838  4.81072  0.61958  0.77255  0.48576  0.95510
     99   3.02529  5.21462  3.15942  2.67681  4.61543  3.60768  3.66891  4.01228  1.17089  3.46630  4.33284  3.12927  4.02355  2.26618  2.28098  3.00628  3.21851  3.67890  5.53213  4.30531    181 k - - -
          2.68618  4.42225  2.77519  2.73123  3.46354  2.40513  3.72494  3.29354  2.67741  2.69355  4.24690  2.90347  2.73739  3.18146  2.89801  2.37887  2.77519  2.98518  4.58477  3.61503
          0.02522  4.08838  4.81072  0.61958  0.77255  0.48576  0.95510
    100   2.67156  5.12353  2.16564  1.97133  4.43707  3.36075  3.18531  3.90703  2.37734  3.41270  4.18266  2.83478  3.79848  2.72669  2.46225  2.63359  2.67718  3.49971  5.56738  4.16545    182 e - - -
          2.68618  4.42225  2.77519  2.73123  3.46354  2.40513  3.72494  3.29354  2.67741  2.69355  4.24690  2.90347  2.73739  3.18146  2.89801  2.37887  2.77519  2.98518  4.58477  3.61503
          0.02522  4.08838  4.81072  0.61958  0.77255  0.48576  0.95510
    101   2.83548  5.02881  2.61805  1.79741  4.46095  3.33763  3.85721  3.90261  2.70577  3.49310  4.36515  2.96588  1.57250  3.03955  3.13903  2.83872  3.13829  3.53648  5.66823  4.33399    183 p - - -
          2.68618  4.42225  2.77519  2.73123  3.46354  2.40513  3.72494  3.29354  2.67741  2.69355  4.24690  2.90347  2.73739  3.18146  2.89801  2.37887  2.77519  2.98518  4.58477  3.61503
          0.25331  4.08838  1.57500  0.61958  0.77255  0.48576  0.95510
    102   3.25095  4.65442  4.23074  3.94412  1.02129  3.94209  3.87467  2.77535  3.85130  2.14675  3.50637  4.01262  4.40080  4.02088  3.97246  3.52118  3.55208  2.76562  4.12546  2.49320    184 f - - -
          2.68618  4.42225  2.77519  2.73123  3.46354  2.40513  3.72494  3.29354  2.67741  2.69355  4.24690  2.90347  2.73739  3.18146  2.89801  2.37887  2.77519  2.98518  4.58477  3.61503
          0.03158  3.86665  4.58900  0.61958  0.77255  0.37689  1.15833
    103   2.68655  5.04316  1.99979  2.30073  4.35551  3.33731  3.66780  3.81307  2.50078  3.36583  4.16408  2.34144  3.81504  2.80676  2.99929  2.56682  2.30134  3.43225  5.55718  3.89829    185 d - - -
          2.68618  4.42225  2.77519  2.73123  3.46354  2.40513  3.72494  3.29354  2.67741  2.69355  4.24690  2.90347  2.73739  3.18146  2.89801  2.37887  2.77519  2.98518  4.58477  3.61503
          0.02522  4.08838  4.81072  0.61958  0.77255  0.48576  0.95510
    104   2.95602  4.70456  3.67358  3.60308  4.73104  0.46211  4.70505  4.38821  3.81342  4.01350  4.99476  3.83863  4.10225  4.12086  4.02084  3.13497  3.45405  3.87480  5.76393  4.84203    186 G - - -
          2.68618  4.42225  2.77519  2.73123  3.46354  2.40513  3.72494  3.29354  2.67741  2.69355  4.24690  2.90347  2.73739  3.18146  2.89801  2.37887  2.77519  2.98518  4.58477  3.61503
          0.02522  4.08838  4.81072  0.61958  0.77255  0.48576  0.95510
    105   2.18870  4.20190  3.75596  3.18782  3.33587  3.65247  3.96767  2.32737  3.10635  1.96103  2.96098  3.51572  4.03747  3.38693  3.39270  2.80398  2.46891  2.31260  4.85060  3.64065    187 l - - -
          2.68618  4.42225  2.77519  2.73123  3.46354  2.40513  3.72494  3.29354  2.67741  2.69355  4.24690  2.90347  2.73739  3.18146  2.89801  2.37887  2.77519  2.98518  4.58477  3.61503
          0.02522  4.08838  4.81072  0.61958  0.77255  0.48576  0.95510
    106   2.94337  4.36060  4.50269  4.00041  3.64094  4.14326  4.75343  1.72414  3.88576  2.27551  3.48046  4.22593  4.54695  4.18044  4.11618  3.51407  2.78527  1.03564  5.45032  4.23749    188 v - - -
          2.68618  4.42225  2.77519  2.73123  3.46354  2.40513  3.72494  3.29354  2.67741  2.69355  4.24690  2.90347  2.73739  3.18146  2.89801  2.37887  2.77519  2.98518  4.58477  3.61503
          0.02522  4.08838  4.81072  0.61958  0.77255  0.48576  0.95510
    107   2.49632  4.40498  3.60707  3.05849  3.42039  3.69287  3.96039  2.42761  2.91957  1.61807  3.34168  3.45256  4.07089  2.58674  3.23418  2.96865  2.95594  2.49899  4.99055  3.77091    189 l - - -
          2.68618  4.42225  2.77519  2.73123  3.46354  2.40513  3.72494  3.29354  2.67741  2.69355  4.24690  2.90347  2.73739  3.18146  2.89801  2.37887  2.77519  2.98518  4.58477  3.61503
          0.02522  4.08838  4.81072  0.61958  0.77255  0.48576  0.95510
    108   2.76965  4.29989  3.96421  3.43366  3.27333  3.82192  3.35822  1.41393  3.26359  2.22930  3.32376  3.72428  4.20626  3.59526  3.50485  3.13572  3.01787  2.04521  4.89060  3.60846    190 i - - -
          2.68618  4.42225  2.77519  2.73123  3.46354  2.40513  3.72494  3.29354  2.67741  2.69355  4.24690  2.90347  2.73739  3.18146  2.89801  2.37887  2.77519  2.98518  4.58477  3.61503
          0.02522  4.08838  4.81072  0.61958  0.77255  0.48576  0.95510
    109   2.67692  5.37826  1.19362  2.18431  4.76170  3.24885  3.82595  4.27028  2.83957  3.80569  4.65507  2.30106  3.87615  2.99699  3.42020  2.83285  3.22372  3.83810  5.97027  4.48192    191 d - - -
          2.68618  4.42225  2.77519  2.73123  3.46354  2.40513  3.72494  3.29354  2.67741  2.69355  4.24690  2.90347  2.73739  3.18146  2.89801  2.37887  2.77519  2.98518  4.58477  3.61503
          0.02522  4.08838  4.81072  0.61958  0.77255  0.48576  0.95510
    110   2.60718  4.69581  3.08084  2.51722  3.44496  3.45590  3.65066  3.30899  1.90299  2.93793  3.33806  2.77969  3.84232  2.73283  2.76222  2.67250  2.83576  3.01547  5.19949  3.41302    192 k - - -
          2.68618  4.42225  2.77519  2.73123  3.46354  2.40513  3.72494  3.29354  2.67741  2.69355  4.24690  2.90347  2.73739  3.18146  2.89801  2.37887  2.77519  2.98518  4.58477  3.61503
          0.02522  4.08838  4.81072  0.61958  0.77255  0.48576  0.95510
    111   2.83996  5.36645  2.01789  1.45203  4.66882  3.30394  3.71269  4.16266  2.36003  3.65696  4.45919  2.76511  3.84584  2.85281  3.13531  2.50202  3.10081  3.74103  5.81320  4.35699    193 e - - -
          2.68618  4.42225  2.77519  2.73123  3.46354  2.40513  3.72494  3.29354  2.67741  2.69355  4.24690  2.90347  2.73739  3.18146  2.89801  2.37887  2.77519  2.98518  4.58477  3.61503
          0.02522  4.08838  4.81072  0.61958  0.77255  0.48576  0.95510
    112   2.40653  4.75775  3.30198  2.80640  4.34529  3.12918  3.79629  3.72005  2.29958  3.30857  4.17090  3.19953  3.93142  2.96801  1.29451  2.80411  3.02539  3.35759  5.47163  4.24176    194 r - - -
          2.68618  4.42225  2.77519  2.73123  3.46354  2.40513  3.72494  3.29354  2.67741  2.69355  4.24690  2.90347  2.73739  3.18146  2.89801  2.37887  2.77519  2.98518  4.58477  3.61503
          0.02522  4.08838  4.81072  0.61958  0.77255  0.48576  0.95510
    113   2.85711  0.59087  4.41863  4.21136  4.15954  3.42972  4.81159  3.34474  4.04162  3.24778  4.37795  4.14155  4.15302  4.37908  4.12578  3.12840  3.34243  3.07329  5.52365  4.44422    195 C - - -
          2.68618  4.42225  2.77519  2.73123  3.46354  2.40513  3.72494  3.29354  2.67741  2.69355  4.24690  2.90347  2.73739  3.18146  2.89801  2.37887  2.77519  2.98518  4.58477  3.61503
          0.02522  4.08838  4.81072  0.61958  0.77255  0.48576  0.95510
    114   2.78797  4.23033  4.26233  3.68558  3.17618  3.92474  4.22584  1.51825  3.53330  1.76870  3.14212  3.90473  4.26572  3.76981  3.71205  3.22792  2.69682  2.15978  4.12190  3.63874    196 i - - -
          2.68618  4.42225  2.77519  2.73123  3.46354  2.40513  3.72494  3.29354  2.67741  2.69355  4.24690  2.90347  2.73739  3.18146  2.89801  2.37887  2.77519  2.98518  4.58477  3.61503
          0.02522  4.08838  4.81072  0.61958  0.77255  0.48576  0.95510
    115   2.40655  4.30133  3.50711  3.26583  4.19637  1.06119  4.31593  3.48142  3.30503  3.29369  4.23472  3.44191  3.84070  3.62840  3.58740  2.59646  2.88312  2.52584  5.59759  4.36156    197 g - - -
          2.68618  4.42225  2.77519  2.73123  3.46354  2.40513  3.72494  3.29354  2.67741  2.69355  4.24690  2.90347  2.73739  3.18146  2.89801  2.37887  2.77519  2.98518  4.58477  3.61503
          0.02522  4.08838  4.81072  0.61958  0.77255  0.48576  0.95510
    116   2.85711  0.59087  4.41863  4.21136  4.15954  3.42972  4.81159  3.34474  4.04162  3.24778  4.37795  4.14155  4.15302  4.37908  4.12578  3.12840  3.34243  3.07329  5.52365  4.44422    198 C - - -
          2.68618  4.42225  2.77519  2.73123  3.46354  2.40513  3.72494  3.29354  2.67741  2.69355  4.24690  2.90347  2.73739  3.18146  2.89801  2.37887  2.77519  2.98518  4.58477  3.61503
          0.02522  4.08838  4.81072  0.61958  0.77255  0.48576  0.95510
    117   2.26055  4.54416  3.15447  2.77192  4.26049  1.57857  3.90825  3.66666  2.64952  3.29669  4.13785  3.15689  3.83084  3.10496  2.33806  2.63045  2.88918  3.25380  5.51304  4.24856    199 g - - -
          2.68618  4.42225  2.77519  2.73123  3.46354  2.40513  3.72494  3.29354  2.67741  2.69355  4.24690  2.90347  2.73739  3.18146  2.89801  2.37887  2.77519  2.98518  4.58477  3.61503
          0.02522  4.08838  4.81072  0.61958  0.77255  0.48576  0.95510
    118   2.11914  4.82065  2.93789  2.42876  4.07689  3.41094  3.63618  3.49643  2.27542  3.09357  3.90876  2.61790  3.81938  2.59434  2.86487  2.36321  2.85154  3.16869  5.32804  3.48926    200 a - - -
          2.68618  4.42225  2.77519  2.73123  3.46354  2.40513  3.72494  3.29354  2.67741  2.69355  4.24690  2.90347  2.73739  3.18146  2.89801  2.37887  2.77519  2.98518  4.58477  3.61503
          0.02522  4.08838  4.81072  0.61958  0.77255  0.48576  0.95510
    119   2.85711  0.59087  4.41863  4.21136  4.15954  3.42972  4.81159  3.34474  4.04162  3.24778  4.37795  4.14155  4.15302  4.37908  4.12578  3.12840  3.34243  3.07329  5.52365  4.44422    201 C - - -
          2.68618  4.42225  2.77519  2.73123  3.46354  2.40513  3.72494  3.29354  2.67741  2.69355  4.24690  2.90347  2.73739  3.18146  2.89801  2.37887  2.77519  2.98518  4.58477  3.61503
          0.02522  4.08838  4.81072  0.61958  0.77255  0.48576  0.95510
    120   2.37723  4.23739  3.61930  3.04724  3.36116  3.61376  3.88287  2.29876  2.95707  2.39524  3.02226  3.41147  3.99005  2.95212  2.96479  2.87423  2.83188  1.97416  4.84420  3.62618    202 v - - -
          2.68618  4.42225  2.77519  2.73123  3.46354  2.40513  3.72494  3.29354  2.67741  2.69355  4.24690  2.90347  2.73739  3.18146  2.89801  2.37887  2.77519  2.98518  4.58477  3.61503
          0.02522  4.08838  4.81072  0.61958  0.77255  0.48576  0.95510
    121   2.59451  5.04364  2.17023  1.96011  4.34161  3.36853  3.61240  3.79267  2.38940  3.00588  4.10928  2.85503  3.79783  2.73508  2.65539  2.62672  2.68185  3.40767  5.50783  4.12046    203 e - - -
          2.68618  4.42225  2.77519  2.73123  3.46354  2.40513  3.72494  3.29354  2.67741  2.69355  4.24690  2.90347  2.73739  3.18146  2.89801  2.37887  2.77519  2.98518  4.58477  3.61503
          0.02522  4.08838  4.81072  0.61958  0.77255  0.48576  0.95510
    122   0.74233  4.31384  3.69500  3.50272  4.28024  3.13140  4.49737  3.43904  3.52490  3.31016  4.32260  3.59351  3.89161  3.84707  3.75665  2.66451  2.95716  3.05548  5.68546  4.51174    204 a - - -
          2.68618  4.42225  2.77519  2.73123  3.46354  2.40513  3.72494  3.29354  2.67741  2.69355  4.24690  2.90347  2.73739  3.18146  2.89801  2.37887  2.77519  2.98518  4.58477  3.61503
          0.02522  4.08838  4.81072  0.61958  0.77255  0.48576  0.95510
    123   2.85711  0.59087  4.41863  4.21136  4.15954  3.42972  4.81159  3.34474  4.04162  3.24778  4.37795  4.14155  4.15302  4.37908  4.12578  3.12840  3.34243  3.07329  5.52365  4.44422    205 C - - -
          2.68618  4.42225  2.77519  2.73123  3.46354  2.40513  3.72494  3.29354  2.67741  2.69355  4.24690  2.90347  2.73739  3.18146  2.89801  2.37887  2.77519  2.98518  4.58477  3.61503
          0.02522  4.08838  4.81072  0.61958  0.77255  0.48576  0.95510
    124   3.06389  4.77946  3.69526  3.56932  4.53724  3.45502  4.62453  4.14397  3.64626  3.74495  4.80748  3.85181  0.50891  4.02830  3.86276  3.23929  3.52341  3.76367  5.65906  4.66251    206 P - - -
          2.68618  4.42225  2.77519  2.73123  3.46354  2.40513  3.72494  3.29354  2.67741  2.69355  4.24690  2.90347  2.73739  3.18146  2.89801  2.37887  2.77519  2.98518  4.58477  3.61503
          0.02522  4.08838  4.81072  0.61958  0.77255  0.48576  0.95510
    125   3.57354  4.97442  4.16411  3.93870  2.33497  4.08724  3.74121  3.55440  3.79039  2.95122  4.20777  3.99947  4.55823  4.04350  3.92761  3.68667  3.86250  3.43578  3.98535  0.67049    207 Y - - -
          2.68618  4.42225  2.77519  2.73123  3.46354  2.40513  3.72494  3.29354  2.67741  2.69355  4.24690  2.90347  2.73739  3.18146  2.89801  2.37887  2.77519  2.98518  4.58477  3.61503
          0.02522  4.08838  4.81072  0.61958  0.77255  0.48576  0.95510
    126   2.65010  5.01784  2.56525  2.32625  4.32017  2.32077  3.23876  3.77141  2.35042  3.31088  4.09617  2.75346  3.80277  2.74594  2.59235  2.39456  2.88897  3.39149  5.49363  4.11456    208 g - - -
          2.68618  4.42225  2.77519  2.73123  3.46354  2.40513  3.72494  3.29354  2.67741  2.69355  4.24690  2.90347  2.73739  3.18146  2.89801  2.37887  2.77519  2.98518  4.58477  3.61503
          0.02522  4.08838  4.81072  0.61958  0.77255  0.48576  0.95510
    127   1.12410  4.18368  3.67920  3.30933  4.08566  3.07678  4.26514  3.26327  3.27394  3.12956  4.03018  3.43718  3.79343  3.57449  3.56277  2.21241  2.76671  2.49575  5.51066  4.29894    209 a - - -
          2.68618  4.42225  2.77519  2.73123  3.46354  2.40513  3.72494  3.29354  2.67741  2.69355  4.24690  2.90347  2.73739  3.18146  2.89801  2.37887  2.77519  2.98518  4.58477  3.61503
          0.02522  4.08838  4.81072  0.61958  0.77255  0.48576  0.95510
    128   3.04454  5.14005  3.25599  2.42818  4.54687  3.62290  3.71778  3.93479  2.08670  3.42804  4.31414  3.19996  4.05043  2.86969  1.12941  3.05110  3.24760  3.61939  5.50268  4.30131    210 r - - -
          2.68618  4.42225  2.77519  2.73123  3.46354  2.40513  3.72494  3.29354  2.67741  2.69355  4.24690  2.90347  2.73739  3.18146  2.89801  2.37887  2.77519  2.98518  4.58477  3.61503
          0.02522  4.08838  4.81072  0.61958  0.77255  0.48576  0.95510
    129   2.67450  4.68986  2.67899  2.54387  3.71363  3.45054  3.71211  3.28692  2.60985  2.93100  3.80253  3.03903  3.88908  2.70164  3.03137  2.75244  2.64997  3.01116  5.10827  2.00870    211 y - - -
          2.68618  4.42225  2.77519  2.73123  3.46354  2.40513  3.72494  3.29354  2.67741  2.69355  4.24690  2.90347  2.73739  3.18146  2.89801  2.37887  2.77519  2.98518  4.58477  3.61503
          0.02522  4.08838  4.81072  0.61958  0.77255  0.48576  0.95510
    130   2.73958  4.21472  4.11385  3.53734  2.59878  3.85489  4.14532  2.25730  3.00429  1.65621  3.15568  3.79281  4.20056  3.65773  3.62941  3.14505  2.97172  1.84981  4.82469  3.62253    212 l - - -
          2.68618  4.42225  2.77519  2.73123  3.46354  2.40513  3.72494  3.29354  2.67741  2.69355  4.24690  2.90347  2.73739  3.18146  2.89801  2.37887  2.77519  2.98518  4.58477  3.61503
          0.02522  4.08838  4.81072  0.61958  0.77255  0.48576  0.95510
    131   2.86942  5.37245  2.04870  2.00629  4.68450  3.28630  3.74914  4.18179  2.68348  3.68950  4.50772  1.58369  3.85692  2.90056  3.23672  2.48578  3.14321  3.76371  5.85696  4.39265    213 n - - -
          2.68618  4.42225  2.77519  2.73123  3.46354  2.40513  3.72494  3.29354  2.67741  2.69355  4.24690  2.90347  2.73739  3.18146  2.89801  2.37887  2.77519  2.98518  4.58477  3.61503
          0.02522  4.08838  4.81072  0.61958  0.77255  0.48576  0.95510
    132   2.61515  4.99656  2.55360  1.96958  4.29094  3.38092  3.59104  3.74312  2.11649  3.27899  4.05461  2.86989  3.19962  2.71003  2.82979  2.60045  2.75236  3.36067  4.15728  4.07908    214 e - - -
          2.68618  4.42225  2.77519  2.73123  3.46354  2.40513  3.72494  3.29354  2.67741  2.69355  4.24690  2.90347  2.73739  3.18146  2.89801  2.37887  2.77519  2.98518  4.58477  3.61503
          0.02522  4.08838  4.81072  0.61958  0.77255  0.48576  0.95510
    133   2.39186  4.97580  2.74661  2.13530  4.26953  3.38414  3.60304  3.71443  2.36408  3.26028  4.04399  2.88160  3.79558  2.40786  2.62908  2.53203  2.37500  3.34104  5.44830  4.07722    215 e - - -
          2.68642  4.42250  2.77438  2.73162  3.46270  2.40535  3.72453  3.29393  2.67688  2.69384  4.24726  2.90391  2.73723  3.18193  2.89823  2.37892  2.77522  2.98507  4.58496  3.61388
          0.35067  1.43671  2.84597  2.92741  0.05502  0.48576  0.95510
    134   2.66203  4.77896  3.05963  2.45057  4.02543  3.10053  3.63651  3.42096  2.18223  2.28517  3.86357  2.75968  3.85672  2.80116  2.34894  2.71059  2.88594  3.11841  5.26588  3.97166    282 k - - -
          2.68618  4.42225  2.77519  2.73123  3.46354  2.40513  3.72494  3.29354  2.67741  2.69355  4.24690  2.90347  2.73739  3.18146  2.89801  2.37887  2.77519  2.98518  4.58477  3.61503
          0.02657  4.03715  4.75950  0.61958  0.77255  0.54081  0.87294
    135   2.74966  5.21172  1.88333  1.94291  4.53988  3.07176  3.67792  4.02132  2.55324  3.53584  4.33121  2.77135  3.22396  2.81568  3.08428  2.17766  3.01182  3.60815  5.70612  4.27170    283 d - - -
          2.68618  4.42225  2.77519  2.73123  3.46354  2.40513  3.72494  3.29354  2.67741  2.69355  4.24690  2.90347  2.73739  3.18146  2.89801  2.37887  2.77519  2.98518  4.58477  3.61503
          0.02657  4.03715  4.75950  0.61958  0.77255  0.45282  1.01014
    136   2.65292  5.05642  2.66686  1.82881  4.36830  3.38836  3.59667  3.82120  2.07724  3.16910  4.11483  2.87128  3.80213  2.71370  2.59827  2.62888  2.66993  3.43005  5.50144  4.12353    284 e - - -
          2.68618  4.42225  2.77519  2.73123  3.46354  2.40513  3.72494  3.29354  2.67741  2.69355  4.24690  2.90347  2.73739  3.18146  2.89801  2.37887  2.77519  2.98518  4.58477  3.61503
          0.02522  4.08838  4.81072  0.61958  0.77255  0.48576  0.95510
    137   2.50836  4.81513  2.81065  2.44727  4.28371  2.32615  3.73513  3.71670  2.33227  3.29898  4.11134  2.64095  2.34978  2.89172  2.98056  2.64641  2.90623  3.33132  5.51032  4.16930    285 g - - -
          2.68618  4.42225  2.77519  2.73123  3.46354  2.40513  3.72494  3.29354  2.67741  2.69355  4.24690  2.90347  2.73739  3.18146  2.89801  2.37887  2.77519  2.98518  4.58477  3.61503
          0.02522  4.08838  4.81072  0.61958  0.77255  0.48576  0.95510
    138   2.45329  4.63318  3.25762  2.70477  3.90037  3.51638  3.76841  2.88681  1.68434  2.85191  3.76841  3.16340  3.93090  2.96391  2.85152  2.78406  2.91527  2.38145  5.24708  3.97447    286 k - - -
          2.68618  4.42225  2.77519  2.73123  3.46354  2.40513  3.72494  3.29354  2.67741  2.69355  4.24690  2.90347  2.73739  3.18146  2.89801  2.37887  2.77519  2.98518  4.58477  3.61503
          0.02522  4.08838  4.81072  0.61958  0.77255  0.48576  0.95510
    139   1.80621  4.30342  4.19106  3.67215  3.58036  3.87819  4.45709  1.76997  3.58436  2.33223  3.46089  3.92659  4.32154  3.86829  3.84543  3.22618  3.07968  1.55332  5.26805  4.05802    287 v - - -
          2.68618  4.42225  2.77519  2.73123  3.46354  2.40513  3.72494  3.29354  2.67741  2.69355  4.24690  2.90347  2.73739  3.18146  2.89801  2.37887  2.77519  2.98518  4.58477  3.61503
          0.02522  4.08838  4.81072  0.61958  0.77255  0.48576  0.95510
    140   2.83026  5.25799  1.45031  1.91151  4.54833  3.30920  3.74073  3.97234  2.65324  3.55218  4.38470  2.79392  3.85727  2.89349  3.18794  2.77139  3.09822  3.01491  5.75549  4.31790    288 d - - -
          2.68618  4.42225  2.77519  2.73123  3.46354  2.40513  3.72494  3.29354  2.67741  2.69355  4.24690  2.90347  2.73739  3.18146  2.89801  2.37887  2.77519  2.98518  4.58477  3.61503
          0.02522  4.08838  4.81072  0.61958  0.77255  0.48576  0.95510
    141   3.18259  5.14281  3.37213  2.95999  4.57905  3.64244  3.89786  4.02338  0.77643  3.54395  4.49893  3.37292  4.13178  3.08081  2.49751  3.21349  3.42232  3.72089  5.54866  4.39517    289 k - - -
          2.68618  4.42225  2.77519  2.73123  3.46354  2.40513  3.72494  3.29354  2.67741  2.69355  4.24690  2.90347  2.73739  3.18146  2.89801  2.37887  2.77519  2.98518  4.58477  3.61503
          0.02522  4.08838  4.81072  0.61958  0.77255  0.48576  0.95510
    142   2.85711  0.59087  4.41863  4.21136  4.15954  3.42972  4.81159  3.34474  4.04162  3.24778  4.37795  4.14155  4.15302  4.37908  4.12578  3.12840  3.34243  3.07329  5.52365  4.44422    290 C - - -
          2.68618  4.42225  2.77519  2.73123  3.46354  2.40513  3.72494  3.29354  2.67741  2.69355  4.24690  2.90347  2.73739  3.18146  2.89801  2.37887  2.77519  2.98518  4.58477  3.61503
          0.02522  4.08838  4.81072  0.61958  0.77255  0.48576  0.95510
    143   2.47514  4.31710  3.49188  3.01539  3.77735  3.31213  3.99369  3.01449  2.92684  2.79817  3.09786  3.33356  3.87944  3.28193  3.25714  2.39619  1.49634  2.73498  5.21356  3.97120    291 t - - -
          2.68618  4.42225  2.77519  2.73123  3.46354  2.40513  3.72494  3.29354  2.67741  2.69355  4.24690  2.90347  2.73739  3.18146  2.89801  2.37887  2.77519  2.98518  4.58477  3.61503
          0.02522  4.08838  4.81072  0.61958  0.77255  0.48576  0.95510
    144   3.08051  4.55254  4.14194  3.70276  1.19794  3.98353  3.66240  3.02234  3.59788  2.57568  3.66528  3.80225  4.36659  3.77280  3.78185  2.75863  3.32863  2.86567  3.97618  2.09235    292 f - - -
          2.68618  4.42225  2.77519  2.73123  3.46354  2.40513  3.72494  3.29354  2.67741  2.69355  4.24690  2.90347  2.73739  3.18146  2.89801  2.37887  2.77519  2.98518  4.58477  3.61503
          0.02522  4.08838  4.81072  0.61958  0.77255  0.48576  0.95510
    145   2.85711  0.59087  4.41863  4.21136  4.15954  3.42972  4.81159  3.34474  4.04162  3.24778  4.37795  4.14155  4.15302  4.37908  4.12578  3.12840  3.34243  3.07329  5.52365  4.44422    293 C - - -
          2.68618  4.42225  2.77519  2.73123  3.46354  2.40513  3.72494  3.29354  2.67741  2.69355  4.24690  2.90347  2.73739  3.18146  2.89801  2.37887  2.77519  2.98518  4.58477  3.61503
          0.02522  4.08838  4.81072  0.61958  0.77255  0.48576  0.95510
    146   2.41161  4.18407  3.65425  2.82376  3.09290  3.60319  3.87480  2.55899  2.88894  2.37635  2.99077  3.42663  3.97822  3.28985  3.30793  2.86429  2.80557  2.02368  4.78100  2.86136    294 v - - -
          2.68618  4.42225  2.77519  2.73123  3.46354  2.40513  3.72494  3.29354  2.67741  2.69355  4.24690  2.90347  2.73739  3.18146  2.89801  2.37887  2.77519  2.98518  4.58477  3.61503
          0.02522  4.08838  4.81072  0.61958  0.77255  0.48576  0.95510
    147   2.72567  5.11565  2.67570  1.76392  4.40695  3.37607  2.58668  3.87184  2.39818  3.39551  4.19053  2.85973  3.10463  2.55965  2.85147  2.69323  2.96406  3.48952  5.55821  4.17353    295 e - - -
          2.68618  4.42225  2.77519  2.73123  3.46354  2.40513  3.72494  3.29354  2.67741  2.69355  4.24690  2.90347  2.73739  3.18146  2.89801  2.37887  2.77519  2.98518  4.58477  3.61503
          0.02522  4.08838  4.81072  0.61958  0.77255  0.48576  0.95510
    148   2.97863  4.93900  3.48800  2.89535  3.79419  3.66967  3.71137  3.60624  2.19920  3.13015  4.07582  3.29242  4.07118  2.94623  1.19874  3.03852  3.18963  3.34848  5.10039  3.07238    296 r - - -
          2.68618  4.42225  2.77519  2.73123  3.46354  2.40513  3.72494  3.29354  2.67741  2.69355  4.24690  2.90347  2.73739  3.18146  2.89801  2.37887  2.77519  2.98518  4.58477  3.61503
          0.02522  4.08838  4.81072  0.61958  0.77255  0.48576  0.95510
    149   3.17018  4.46268  4.91185  4.37999  3.46523  4.54811  5.01336  1.50313  4.27013  1.59773  3.26333  4.59932  4.79983  4.47377  4.43569  3.91307  3.41588  1.24233  5.44895  4.29191    297 v - - -
          2.68618  4.42225  2.77519  2.73123  3.46354  2.40513  3.72494  3.29354  2.67741  2.69355  4.24690  2.90347  2.73739  3.18146  2.89801  2.37887  2.77519  2.98518  4.58477  3.61503
          0.02522  4.08838  4.81072  0.61958  0.77255  0.48576  0.95510
    150   2.16432  4.70847  2.54297  2.41129  3.93368  3.42876  3.65014  3.03003  2.47392  2.75005  3.79376  2.98643  3.82443  2.81986  2.83384  2.52351  2.77024  2.95477  5.23474  3.91753    298 a - - -
          2.68618  4.42225  2.77519  2.73123  3.46354  2.40513  3.72494  3.29354  2.67741  2.69355  4.24690  2.90347  2.73739  3.18146  2.89801  2.37887  2.77519  2.98518  4.58477  3.61503
          0.02522  4.08838  4.81072  0.61958  0.77255  0.48576  0.95510
    151   2.55651  5.01801  2.89592  2.02919  4.32835  3.40195  3.04757  3.77757  2.23583  3.19438  4.07269  2.68500  3.79760  2.46683  2.51446  2.61449  2.85916  3.23171  5.46226  4.09358    299 e - - -
          2.68618  4.42225  2.77519  2.73123  3.46354  2.40513  3.72494  3.29354  2.67741  2.69355  4.24690  2.90347  2.73739  3.18146  2.89801  2.37887  2.77519  2.98518  4.58477  3.61503
          0.02522  4.08838  4.81072  0.61958  0.77255  0.48576  0.95510
    152   2.95602  4.70456  3.67358  3.60308  4.73104  0.46211  4.70505  4.38821  3.81342  4.01350  4.99476  3.83863  4.10225  4.12086  4.02084  3.13497  3.45405  3.87480  5.76393  4.84203    300 G - - -
          2.68618  4.42225  2.77519  2.73123  3.46354  2.40513  3.72494  3.29354  2.67741  2.69355  4.24690  2.90347  2.73739  3.18146  2.89801  2.37887  2.77519  2.98518  4.58477  3.61503
          0.02522  4.08838  4.81072  0.61958  0.77255  0.48576  0.95510
    153   2.65656  4.71930  3.07457  1.94337  3.91951  3.48322  3.68746  2.92146  2.24152  2.37295  3.78598  3.04735  3.87929  2.86745  2.85470  2.72775  2.88556  2.97055  5.23711  3.93872    301 e - - -
          2.68618  4.42225  2.77519  2.73123  3.46354  2.40513  3.72494  3.29354  2.67741  2.69355  4.24690  2.90347  2.73739  3.18146  2.89801  2.37887  2.77519  2.98518  4.58477  3.61503
          0.02522  4.08838  4.81072  0.61958  0.77255  0.48576  0.95510
    154   2.51378  4.63023  3.09143  2.22411  3.83135  3.45339  3.66970  3.05682  2.46338  2.51187  3.71463  3.03207  3.41849  2.66586  2.94597  2.67083  2.62516  2.69069  5.16317  3.86474    302 e - - -
          2.68618  4.42225  2.77519  2.73123  3.46354  2.40513  3.72494  3.29354  2.67741  2.69355  4.24690  2.90347  2.73739  3.18146  2.89801  2.37887  2.77519  2.98518  4.58477  3.61503
          0.02522  4.08838  4.81072  0.61958  0.77255  0.48576  0.95510
    155   3.06389  4.77946  3.69526  3.56932  4.53724  3.45502  4.62453  4.14397  3.64626  3.74495  4.80748  3.85181  0.50891  4.02830  3.86276  3.23929  3.52341  3.76367  5.65906  4.66251    303 P - - -
          2.68618  4.42225  2.77519  2.73123  3.46354  2.40513  3.72494  3.29354  2.67741  2.69355  4.24690  2.90347  2.73739  3.18146  2.89801  2.37887  2.77519  2.98518  4.58477  3.61503
          0.02522  4.08838  4.81072  0.61958  0.77255  0.48576  0.95510
    156   1.23459  4.39467  3.43657  3.05107  3.57182  3.36029  4.00162  3.06442  3.00829  2.81245  3.79200  3.37067  3.93980  3.35970  3.32663  2.75716  2.92408  2.80228  5.07452  3.01904    304 a - - -
          2.68618  4.42225  2.77519  2.73123  3.46354  2.40513  3.72494  3.29354  2.67741  2.69355  4.24690  2.90347  2.73739  3.18146  2.89801  2.37887  2.77519  2.98518  4.58477  3.61503
          0.02522  4.08838  4.81072  0.61958  0.77255  0.48576  0.95510
    157   2.85711  0.59087  4.41863  4.21136  4.15954  3.42972  4.81159  3.34474  4.04162  3.24778  4.37795  4.14155  4.15302  4.37908  4.12578  3.12840  3.34243  3.07329  5.52365  4.44422    305 C - - -
          2.68618  4.42225  2.77519  2.73123  3.46354  2.40513  3.72494  3.29354  2.67741  2.69355  4.24690  2.90347  2.73739  3.18146  2.89801  2.37887  2.77519  2.98518  4.58477  3.61503
          0.02522  4.08838  4.81072  0.61958  0.77255  0.48576  0.95510
    158   2.98198  4.47090  4.42011  4.09508  3.71746  3.94257  4.86258  2.06529  3.96631  2.37014  3.65463  4.24889  4.49484  4.31289  4.15731  3.46381  3.34064  0.79034  5.53670  4.27958    306 v - - -
          2.68618  4.42225  2.77519  2.73123  3.46354  2.40513  3.72494  3.29354  2.67741  2.69355  4.24690  2.90347  2.73739  3.18146  2.89801  2.37887  2.77519  2.98518  4.58477  3.61503
          0.02522  4.08838  4.81072  0.61958  0.77255  0.48576  0.95510
    159   2.48650  5.09413  2.61253  2.33287  4.42254  3.39364  3.59243  3.88044  1.89241  3.38067  4.15065  2.64642  3.80663  2.32098  2.56006  2.63672  2.89678  3.47828  5.52548  4.14736    307 k - - -
          2.68618  4.42225  2.77519  2.73123  3.46354  2.40513  3.72494  3.29354  2.67741  2.69355  4.24690  2.90347  2.73739  3.18146  2.89801  2.37887  2.77519  2.98518  4.58477  3.61503
          0.02522  4.08838  4.81072  0.61958  0.77255  0.48576  0.95510
    160   2.30031  4.23906  3.42879  3.12917  4.27011  2.58585  4.20817  3.65273  3.16983  3.36227  4.20064  3.32467  3.75540  3.47790  3.48744  2.17822  1.22117  3.15690  5.62046  4.39998    308 t - - -
          2.68618  4.42225  2.77519  2.73123  3.46354  2.40513  3.72494  3.29354  2.67741  2.69355  4.24690  2.90347  2.73739  3.18146  2.89801  2.37887  2.77519  2.98518  4.58477  3.61503
          0.02522  4.08838  4.81072  0.61958  0.77255  0.48576  0.95510
    161   2.85711  0.59087  4.41863  4.21136  4.15954  3.42972  4.81159  3.34474  4.04162  3.24778  4.37795  4.14155  4.15302  4.37908  4.12578  3.12840  3.34243  3.07329  5.52365  4.44422    309 C - - -
          2.68618  4.42225  2.77519  2.73123  3.46354  2.40513  3.72494  3.29354  2.67741  2.69355  4.24690  2.90347  2.73739  3.18146  2.89801  2.37887  2.77519  2.98518  4.58477  3.61503
          0.02522  4.08838  4.81072  0.61958  0.77255  0.48576  0.95510
    162   2.44717  4.28406  3.80137  3.26068  3.42666  3.70395  4.08657  1.77211  3.16872  2.10158  3.36165  3.59235  2.70333  3.47316  3.46080  3.00375  2.94063  2.23254  4.99903  3.78493    310 i - - -
          2.68618  4.42225  2.77519  2.73123  3.46354  2.40513  3.72494  3.29354  2.67741  2.69355  4.24690  2.90347  2.73739  3.18146  2.89801  2.37887  2.77519  2.98518  4.58477  3.61503
          0.02522  4.08838  4.81072  0.61958  0.77255  0.48576  0.95510
    163   1.38654  4.25868  3.43894  3.04194  4.19532  2.53524  4.11329  3.58657  3.06086  3.27119  4.10057  3.28430  2.97637  3.36088  3.41601  2.47303  2.16798  3.11799  5.53969  4.30894    311 a - - -
          2.68618  4.42225  2.77519  2.73123  3.46354  2.40513  3.72494  3.29354  2.67741  2.69355  4.24690  2.90347  2.73739  3.18146  2.89801  2.37887  2.77519  2.98518  4.58477  3.61503
          0.02522  4.08838  4.81072  0.61958  0.77255  0.48576  0.95510
    164   2.69489  5.15272  2.00179  2.27105  4.47447  2.84282  3.62845  3.94721  2.11806  3.45113  4.22517  2.61077  3.80576  2.74886  2.68350  2.55927  2.93721  3.53623  5.60597  4.19771    312 d - - -
          2.68618  4.42225  2.77519  2.73123  3.46354  2.40513  3.72494  3.29354  2.67741  2.69355  4.24690  2.90347  2.73739  3.18146  2.89801  2.37887  2.77519  2.98518  4.58477  3.61503
          0.02522  4.08838  4.81072  0.61958  0.77255  0.48576  0.95510
    165   1.04797  4.22665  3.80445  3.46249  4.00524  3.18246  4.38681  2.90500  3.40165  2.90976  3.94912  3.56681  3.89529  3.71711  3.66362  2.63249  2.85684  2.28280  5.53703  4.31678    313 a - - -
          2.68618  4.42225  2.77519  2.73123  3.46354  2.40513  3.72494  3.29354  2.67741  2.69355  4.24690  2.90347  2.73739  3.18146  2.89801  2.37887  2.77519  2.98518  4.58477  3.61503
          0.02522  4.08838  4.81072  0.61958  0.77255  0.48576  0.95510
    166   3.26471  5.07816  3.77889  3.25137  4.48833  3.70421  4.00343  4.04967  2.35516  3.52649  4.52560  3.59217  4.20043  3.21703  0.69355  3.34131  3.51858  3.76539  5.48623  4.37377    314 r - - -
          2.68618  4.42225  2.77519  2.73123  3.46354  2.40513  3.72494  3.29354  2.67741  2.69355  4.24690  2.90347  2.73739  3.18146  2.89801  2.37887  2.77519  2.98518  4.58477  3.61503
          0.02522  4.08838  4.81072  0.61958  0.77255  0.48576  0.95510
    167   3.19304  4.49571  4.89575  4.39140  3.51068  4.55167  5.07345  1.01089  4.25625  1.89788  3.31704  4.61773  4.83015  4.50660  4.43916  3.93888  3.45188  1.56985  5.52496  4.33418    315 i - - -
          2.68618  4.42225  2.77519  2.73123  3.46354  2.40513  3.72494  3.29354  2.67741  2.69355  4.24690  2.90347  2.73739  3.18146  2.89801  2.37887  2.77519  2.98518  4.58477  3.61503
          0.02522  4.08838  4.81072  0.61958  0.77255  0.48576  0.95510
    168   3.54616  4.88614  4.53572  4.29596  0.71502  4.17540  3.99178  3.04880  4.19891  2.37115  3.74987  4.26924  4.63270  4.30839  4.26499  3.80162  3.84922  3.05456  4.18569  2.52927    316 f - - -
          2.68618  4.42225  2.77519  2.73123  3.46354  2.40513  3.72494  3.29354  2.67741  2.69355  4.24690  2.90347  2.73739  3.18146  2.89801  2.37887  2.77519  2.98518  4.58477  3.61503
          0.02522  4.08838  4.81072  0.61958  0.77255  0.48576  0.95510
    169   2.95602  4.70456  3.67358  3.60308  4.73104  0.46211  4.70505  4.38821  3.81342  4.01350  4.99476  3.83863  4.10225  4.12086  4.02084  3.13497  3.45405  3.87480  5.76393  4.84203    317 G - - -
          2.68618  4.42225  2.77519  2.73123  3.46354  2.40513  3.72494  3.29354  2.67741  2.69355  4.24690  2.90347  2.73739  3.18146  2.89801  2.37887  2.77519  2.98518  4.58477  3.61503
          0.02522  4.08838  4.81072  0.61958  0.77255  0.48576  0.95510
    170   2.88521  5.13013  1.04444  2.35550  4.45036  3.29563  3.91219  3.84938  2.91853  3.54593  4.49262  2.90261  3.92138  3.11227  3.44367  2.86727  3.21433  3.14500  5.77165  4.33559    318 d - - -
          2.68618  4.42225  2.77519  2.73123  3.46354  2.40513  3.72494  3.29354  2.67741  2.69355  4.24690  2.90347  2.73739  3.18146  2.89801  2.37887  2.77519  2.98518  4.58477  3.61503
          0.02522  4.08838  4.81072  0.61958  0.77255  0.48576  0.95510
    171   3.40595  4.80725  4.53538  4.18150  3.23186  4.25398  4.77002  2.45298  3.94725  0.64859  3.19676  4.43605  4.65557  4.26336  4.08581  3.85818  3.69224  2.54538  5.18390  3.95530    319 L - - -
          2.68618  4.42225  2.77519  2.73123  3.46354  2.40513  3.72494  3.29354  2.67741  2.69355  4.24690  2.90347  2.73739  3.18146  2.89801  2.37887  2.77519  2.98518  4.58477  3.61503
          0.02522  4.08838  4.81072  0.61958  0.77255  0.48576  0.95510
    172   2.49662  5.00345  2.26700  2.31697  4.46358  3.14363  3.73500  3.92901  2.60456  3.47667  4.27680  2.10465  3.81420  2.88198  3.11100  1.90636  2.97052  3.51038  5.66377  4.26616    320 s - - -
          2.68618  4.42225  2.77519  2.73123  3.46354  2.40513  3.72494  3.29354  2.67741  2.69355  4.24690  2.90347  2.73739  3.18146  2.89801  2.37887  2.77519  2.98518  4.58477  3.61503
          0.02522  4.08838  4.81072  0.61958  0.77255  0.48576  0.95510
    173   3.23642  5.38100  0.65167  2.49625  4.79051  3.38767  4.14120  4.43101  3.26921  4.00276  4.99083  3.06152  4.05614  3.38436  3.81081  3.17797  3.58139  4.04884  5.91551  4.63449    321 D - - -
          2.68618  4.42225  2.77519  2.73123  3.46354  2.40513  3.72494  3.29354  2.67741  2.69355  4.24690  2.90347  2.73739  3.18146  2.89801  2.37887  2.77519  2.98518  4.58477  3.61503
          0.02522  4.08838  4.81072  0.61958  0.77255  0.48576  0.95510
    174   2.76293  4.83378  3.03733  2.65190  4.26492  3.42412  3.77668  3.67811  2.19289  3.26444  4.13021  3.10614  1.56270  2.95509  2.51338  2.81966  3.04169  3.34178  5.44929  4.17987    322 p - - -
          2.68618  4.42225  2.77519  2.73123  3.46354  2.40513  3.72494  3.29354  2.67741  2.69355  4.24690  2.90347  2.73739  3.18146  2.89801  2.37887  2.77519  2.98518  4.58477  3.61503
          0.02522  4.08838  4.81072  0.61958  0.77255  0.48576  0.95510
    175   2.79189  5.22089  2.29345  2.24706  4.51067  3.11600  3.16308  3.99407  2.43821  3.51738  4.32459  1.62837  3.84398  2.84138  3.04662  2.73875  3.04773  3.60078  5.68516  4.26511    323 n - - -
          2.68618  4.42225  2.77519  2.73123  3.46354  2.40513  3.72494  3.29354  2.67741  2.69355  4.24690  2.90347  2.73739  3.18146  2.89801  2.37887  2.77519  2.98518  4.58477  3.61503
          0.02522  4.08838  4.81072  0.61958  0.77255  0.48576  0.95510
    176   2.43478  4.35515  3.40913  3.24059  4.29936  3.08177  4.34156  3.85404  3.32922  3.55937  4.47069  3.42642  3.83955  3.66234  3.60460  0.80647  2.93209  3.34095  5.65540  4.38565    324 s - - -
          2.68618  4.42225  2.77519  2.73123  3.46354  2.40513  3.72494  3.29354  2.67741  2.69355  4.24690  2.90347  2.73739  3.18146  2.89801  2.37887  2.77519  2.98518  4.58477  3.61503
          0.02522  4.08838  4.81072  0.61958  0.77255  0.48576  0.95510
    177   2.59453  5.07229  2.45710  1.57547  4.36100  3.36380  3.64645  3.80369  2.44071  3.00802  4.15097  2.85349  3.82057  2.77977  2.76437  2.67320  2.94063  3.42998  5.54213  4.15509    325 e - - -
          2.68618  4.42225  2.77519  2.73123  3.46354  2.40513  3.72494  3.29354  2.67741  2.69355  4.24690  2.90347  2.73739  3.18146  2.89801  2.37887  2.77519  2.98518  4.58477  3.61503
          0.02522  4.08838  4.81072  0.61958  0.77255  0.48576  0.95510
    178   2.78729  4.31035  4.13751  3.63079  3.52930  3.85854  4.40245  1.96579  3.51872  2.30031  3.43430  3.89000  3.37136  3.82104  3.77085  3.20887  3.07569  1.17947  5.20845  3.99003    326 v - - -
          2.68618  4.42225  2.77519  2.73123  3.46354  2.40513  3.72494  3.29354  2.67741  2.69355  4.24690  2.90347  2.73739  3.18146  2.89801  2.37887  2.77519  2.98518  4.58477  3.61503
          0.02522  4.08838  4.81072  0.61958  0.77255  0.48576  0.95510
    179   1.87573  4.40200  3.27892  2.82310  3.76174  3.30826  3.87762  3.21023  2.81358  2.90455  3.77960  3.20681  3.84829  3.14574  3.18962  1.80895  2.82316  2.90028  5.16799  3.01643    327 s - - -
          2.68618  4.42225  2.77519  2.73123  3.46354  2.40513  3.72494  3.29354  2.67741  2.69355  4.24690  2.90347  2.73739  3.18146  2.89801  2.37887  2.77519  2.98518  4.58477  3.61503
          0.02522  4.08838  4.81072  0.61958  0.77255  0.48576  0.95510
    180   2.78445  5.16741  3.25703  2.66075  4.58203  3.61091  3.62602  3.95249  1.29617  3.41388  4.25027  3.11462  3.98927  2.39346  2.08611  2.93397  3.13428  3.60998  5.49386  4.26689    328 k - - -
          2.68618  4.42225  2.77519  2.73123  3.46354  2.40513  3.72494  3.29354  2.67741  2.69355  4.24690  2.90347  2.73739  3.18146  2.89801  2.37887  2.77519  2.98518  4.58477  3.61503
          0.02522  4.08838  4.81072  0.61958  0.77255  0.48576  0.95510
    181   2.92482  4.37061  4.29597  3.73325  3.01600  4.03942  4.22563  2.26588  3.59423  1.27114  3.10734  3.97033  4.35643  3.81364  3.78428  3.34311  3.15503  2.13977  4.75877  2.55406    329 l - - -
          2.68618  4.42225  2.77519  2.73123  3.46354  2.40513  3.72494  3.29354  2.67741  2.69355  4.24690  2.90347  2.73739  3.18146  2.89801  2.37887  2.77519  2.98518  4.58477  3.61503
          0.02522  4.08838  4.81072  0.61958  0.77255  0.48576  0.95510
    182   2.63033  4.35752  4.58535  4.04424  3.50853  4.26650  4.71974  1.69285  3.93981  1.82531  3.34991  4.28140  4.58855  4.18802  4.14739  3.60613  3.24415  1.22793  5.32717  4.13926    330 v - - -
          2.68618  4.42237  2.77532  2.73122  3.46338  2.40525  3.72452  3.29366  2.67704  2.69329  4.24702  2.90343  2.73752  3.18138  2.89813  2.37899  2.77532  2.98514  4.58489  3.61515
          0.17034  1.90731  4.81072  1.40620  0.28113  0.48576  0.95510
    183   2.36607  5.06422  3.03001  2.30075  4.40461  3.48873  3.38792  3.81978  1.66536  3.32756  4.13076  2.98411  3.87995  2.73112  2.21829  2.74779  2.97265  3.45802  5.46487  4.15737    339 k - - -
          2.68618  4.42225  2.77519  2.73123  3.46354  2.40513  3.72494  3.29354  2.67741  2.69355  4.24690  2.90347  2.73739  3.18146  2.89801  2.37887  2.77519  2.98518  4.58477  3.61503
          0.02522  4.08838  4.81072  0.61958  0.77255  0.48576  0.95510
    184   2.53083  4.99230  2.89106  2.29267  4.30352  3.40307  3.59926  3.74485  2.04597  3.27926  4.06303  2.50125  3.80806  2.72113  2.50547  2.31751  2.66356  3.36887  5.45322  4.09355    340 k - - -
          2.68618  4.42225  2.77519  2.73123  3.46354  2.40513  3.72494  3.29354  2.67741  2.69355  4.24690  2.90347  2.73739  3.18146  2.89801  2.37887  2.77519  2.98518  4.58477  3.61503
          0.02522  4.08838  4.81072  0.61958  0.77255  0.48576  0.95510
    185   2.73127  4.93792  2.93793  2.50846  4.34490  2.00894  3.68721  3.76501  2.23908  3.31437  4.13717  2.68529  3.87914  2.83470  2.08594  2.74850  2.98474  3.40358  5.48223  4.17698    341 g - - -
          2.68621  4.42228  2.77511  2.73127  3.46357  2.40512  3.72498  3.29357  2.67708  2.69358  4.24693  2.90350  2.73743  3.18150  2.89804  2.37890  2.77523  2.98522  4.58480  3.61507
          0.27901  1.44678  4.81072  0.22889  1.58678  0.48576  0.95510
    186   1.74066  4.56631  3.08225  2.61102  3.92736  2.96594  3.23143  3.32983  2.61899  2.98181  3.82658  2.75765  3.83085  2.96467  3.03680  2.64482  2.83240  2.74468  5.25950  3.96543    343 a - - -
          2.68618  4.42225  2.77519  2.73123  3.46354  2.40513  3.72494  3.29354  2.67741  2.69355  4.24690  2.90347  2.73739  3.18146  2.89801  2.37887  2.77519  2.98518  4.58477  3.61503
          0.02522  4.08838  4.81072  0.61958  0.77255  0.48576  0.95510
    187   2.53625  4.64224  3.11078  2.39801  3.84513  3.46257  3.66588  2.97811  2.17354  2.87987  3.52834  3.03857  3.84809  2.85431  2.47553  2.67996  2.82777  2.66335  5.16728  3.40521    344 k - - -
          2.68618  4.42225  2.77519  2.73123  3.46354  2.40513  3.72494  3.29354  2.67741  2.69355  4.24690  2.90347  2.73739  3.18146  2.89801  2.37887  2.77519  2.98518  4.58477  3.61503
          0.02522  4.08838  4.81072  0.61958  0.77255  0.48576  0.95510
    188   2.70047  4.79608  3.17327  2.60562  4.10565  2.92597  3.66917  3.48762  2.22748  2.78547  3.93079  3.07561  3.89366  2.83229  1.77042  2.75548  2.65852  3.17845  5.31119  4.03639    345 r - - -
          2.68618  4.42225  2.77519  2.73123  3.46354  2.40513  3.72494  3.29354  2.67741  2.69355  4.24690  2.90347  2.73739  3.18146  2.89801  2.37887  2.77519  2.98518  4.58477  3.61503
          0.02522  4.08838  4.81072  0.61958  0.77255  0.48576  0.95510
    189   2.97671  4.42387  4.36711  3.80478  3.24294  4.12145  4.47504  2.20382  3.67195  1.16774  2.73762  4.08192  4.43787  3.90753  3.88057  3.43811  2.78636  2.00088  5.08785  3.95005    346 l - - -
          2.68618  4.42225  2.77519  2.73123  3.46354  2.40513  3.72494  3.29354  2.67741  2.69355  4.24690  2.90347  2.73739  3.18146  2.89801  2.37887  2.77519  2.98518  4.58477  3.61503
          0.07390  4.08838  2.91020  0.61958  0.77255  0.48576  0.95510
    190   2.61367  4.74592  3.01113  1.93232  3.97581  3.43496  3.64113  3.34626  2.27589  2.74947  3.33162  2.98367  3.83129  2.80544  2.83872  2.66435  2.57385  3.04835  5.25780  3.94407    347 e - - -
          2.68618  4.42225  2.77519  2.73123  3.46354  2.40513  3.72494  3.29354  2.67741  2.69355  4.24690  2.90347  2.73739  3.18146  2.89801  2.37887  2.77519  2.98518  4.58477  3.61503
          0.02647  4.04095  4.76329  0.61958  0.77255  0.45505  1.00626
    191   2.62727  4.81963  3.01754  2.48763  4.15633  3.40889  3.65328  3.57029  2.08748  3.15431  3.96901  2.98649  3.31410  2.80111  2.57001  1.89710  2.87417  3.06581  5.36814  4.05022    348 s - - -
          2.68618  4.42225  2.77519  2.73123  3.46354  2.40513  3.72494  3.29354  2.67741  2.69355  4.24690  2.90347  2.73739  3.18146  2.89801  2.37887  2.77519  2.98518  4.58477  3.61503
          0.02522  4.08838  4.81072  0.61958  0.77255  0.48576  0.95510
    192   2.49599  5.09380  2.51249  2.08257  4.40677  3.02765  3.60277  3.87553  2.12255  3.38660  4.15369  2.83505  2.98931  2.62530  2.87267  2.48659  2.88557  3.46920  5.54702  4.14499    349 e - - -
          2.68618  4.42225  2.77519  2.73123  3.46354  2.40513  3.72494  3.29354  2.67741  2.69355  4.24690  2.90347  2.73739  3.18146  2.89801  2.37887  2.77519  2.98518  4.58477  3.61503
          0.02522  4.08838  4.81072  0.61958  0.77255  0.48576  0.95510
    193   2.53996  4.99430  2.55822  1.87812  4.28572  3.37870  3.59950  3.73202  2.19761  3.27595  3.86301  2.76943  3.79087  2.72146  2.84917  2.60860  2.85645  2.92100  5.46138  4.08269    350 e - - -
          2.68618  4.42225  2.77519  2.73123  3.46354  2.40513  3.72494  3.29354  2.67741  2.69355  4.24690  2.90347  2.73739  3.18146  2.89801  2.37887  2.77519  2.98518  4.58477  3.61503
          0.02522  4.08838  4.81072  0.61958  0.77255  0.48576  0.95510
    194   2.41995  4.41092  3.33524  2.79154  3.59114  3.31695  3.78430  2.90711  2.50164  2.47124  3.53101  3.22197  3.92079  2.79779  3.04900  2.78062  2.84077  1.92030  5.00268  3.75562    351 v - - -
          2.68618  4.42225  2.77519  2.73123  3.46354  2.40513  3.72494  3.29354  2.67741  2.69355  4.24690  2.90347  2.73739  3.18146  2.89801  2.37887  2.77519  2.98518  4.58477  3.61503
          0.02522  4.08838  4.81072  0.61958  0.77255  0.48576  0.95510
    195   2.74942  5.10278  2.81315  2.38849  4.43333  2.72741  3.37433  3.87471  1.68198  3.38569  4.18441  2.48221  3.85681  2.63926  2.67680  2.72447  2.97845  3.49737  5.53131  4.18414    352 k - - -
          2.68618  4.42225  2.77519  2.73123  3.46354  2.40513  3.72494  3.29354  2.67741  2.69355  4.24690  2.90347  2.73739  3.18146  2.89801  2.37887  2.77519  2.98518  4.58477  3.61503
          0.02522  4.08838  4.81072  0.61958  0.77255  0.48576  0.95510
    196   2.80287  4.34459  4.13190  3.65866  3.57562  3.84061  4.45830  1.38378  3.53015  2.29817  3.46805  3.90968  4.31204  3.85667  3.77888  3.21559  2.02138  1.96810  5.28512  4.06723    353 i - - -
          2.68618  4.42225  2.77519  2.73123  3.46354  2.40513  3.72494  3.29354  2.67741  2.69355  4.24690  2.90347  2.73739  3.18146  2.89801  2.37887  2.77519  2.98518  4.58477  3.61503
          0.02522  4.08838  4.81072  0.61958  0.77255  0.48576  0.95510
    197   2.62433  4.73500  3.00944  2.51312  4.01403  2.12397  3.67949  3.41667  2.29359  3.03619  3.32122  3.00883  3.84526  2.62483  2.85846  2.50146  2.87031  3.10488  5.28988  3.98282    354 g - - -
          2.68618  4.42225  2.77519  2.73123  3.46354  2.40513  3.72494  3.29354  2.67741  2.69355  4.24690  2.90347  2.73739  3.18146  2.89801  2.37887  2.77519  2.98518  4.58477  3.61503
          0.02522  4.08838  4.81072  0.61958  0.77255  0.48576  0.95510
    198   3.06389  4.77946  3.69526  3.56932  4.53724  3.45502  4.62453  4.14397  3.64626  3.74495  4.80748  3.85181  0.50891  4.02830  3.86276  3.23929  3.52341  3.76367  5.65906  4.66251    355 P - - -
          2.68618  4.42225  2.77519  2.73123  3.46354  2.40513  3.72494  3.29354  2.67741  2.69355  4.24690  2.90347  2.73739  3.18146  2.89801  2.37887  2.77519  2.98518  4.58477  3.61503
          0.02522  4.08838  4.81072  0.61958  0.77255  0.48576  0.95510
    199   2.76044  4.99397  2.63897  2.41241  4.44299  3.31893  3.77485  3.91236  2.31091  3.47505  4.31130  1.47375  3.87333  2.94147  2.94223  2.46529  3.05706  3.52071  5.63401  4.27319    356 n - - -
          2.68618  4.42225  2.77519  2.73123  3.46354  2.40513  3.72494  3.29354  2.67741  2.69355  4.24690  2.90347  2.73739  3.18146  2.89801  2.37887  2.77519  2.98518  4.58477  3.61503
          0.02522  4.08838  4.81072  0.61958  0.77255  0.48576  0.95510
    200   2.70619  4.21756  4.05462  3.50767  3.41651  3.46556  4.21536  2.04154  3.39605  2.16800  3.36596  3.77115  4.20057  3.67786  3.63912  2.93702  2.96724  1.35999  5.00272  3.78848    357 v - - -
          2.68618  4.42225  2.77519  2.73123  3.46354  2.40513  3.72494  3.29354  2.67741  2.69355  4.24690  2.90347  2.73739  3.18146  2.89801  2.37887  2.77519  2.98518  4.58477  3.61503
          0.02522  4.08838  4.81072  0.61958  0.77255  0.48576  0.95510
    201   2.70476  4.37244  3.59593  3.05002  2.50175  3.65909  3.75295  2.87509  2.78178  2.55312  3.48413  3.40277  4.03770  3.25888  2.91960  2.79149  2.93596  2.66195  4.54167  1.90037    358 y - - -
          2.68618  4.42225  2.77519  2.73123  3.46354  2.40513  3.72494  3.29354  2.67741  2.69355  4.24690  2.90347  2.73739  3.18146  2.89801  2.37887  2.77519  2.98518  4.58477  3.61503
          0.02522  4.08838  4.81072  0.61958  0.77255  0.48576  0.95510
    202   3.81389  4.96984  4.82555  4.54927  1.59355  4.52158  3.45170  3.54236  4.37000  2.85622  4.10606  4.15703  4.80797  4.24747  4.33779  3.88471  4.02284  3.44468  2.67185  0.91530    359 y - - -
          2.68618  4.42225  2.77519  2.73123  3.46354  2.40513  3.72494  3.29354  2.67741  2.69355  4.24690  2.90347  2.73739  3.18146  2.89801  2.37887  2.77519  2.98518  4.58477  3.61503
          0.02522  4.08838  4.81072  0.61958  0.77255  0.48576  0.95510
    203   2.59798  4.11557  3.90809  3.32739  3.03722  3.67743  3.96377  2.14755  2.86052  1.99681  2.75347  3.59502  4.04400  3.47018  3.45105  2.95530  2.72653  2.32853  4.71448  2.88526    360 l - - -
          2.68618  4.42225  2.77519  2.73123  3.46354  2.40513  3.72494  3.29354  2.67741  2.69355  4.24690  2.90347  2.73739  3.18146  2.89801  2.37887  2.77519  2.98518  4.58477  3.61503
          0.13188  4.08838  2.23690  0.61958  0.77255  0.48576  0.95510
    204   2.57359  4.53119  3.09335  2.80881  4.23126  1.33045  3.94800  3.71707  2.70028  3.33793  4.21954  3.18369  3.81919  3.18148  2.43693  2.69089  2.95931  3.30743  5.45010  4.23089    361 g - - -
          2.68618  4.42225  2.77519  2.73123  3.46354  2.40513  3.72494  3.29354  2.67741  2.69355  4.24690  2.90347  2.73739  3.18146  2.89801  2.37887  2.77519  2.98518  4.58477  3.61503
          0.02969  3.92752  4.64987  0.61958  0.77255  0.59173  0.80602
    205   2.67821  4.91296  2.87506  2.41565  4.22535  3.39262  3.60094  3.64695  1.82575  3.03034  4.02368  2.57021  3.82063  2.63809  2.62265  2.36592  2.91069  3.30334  5.38434  4.06533    362 k - - -
          2.68618  4.42225  2.77519  2.73123  3.46354  2.40513  3.72494  3.29354  2.67741  2.69355  4.24690  2.90347  2.73739  3.18146  2.89801  2.37887  2.77519  2.98518  4.58477  3.61503
          0.02969  3.92752  4.64987  0.61958  0.77255  0.59173  0.80602
    206   2.60646  4.89173  2.68285  2.02961  3.50178  3.35300  3.58858  3.58591  2.02558  3.16018  3.96548  2.86075  3.51615  2.72872  2.82826  2.60970  2.84159  3.23900  5.37116  4.01310    363 k - - -
          2.68618  4.42225  2.77519  2.73123  3.46354  2.40513  3.72494  3.29354  2.67741  2.69355  4.24690  2.90347  2.73739  3.18146  2.89801  2.37887  2.77519  2.98518  4.58477  3.61503
          0.02969  3.92752  4.64987  0.61958  0.77255  0.59173  0.80602
    207   2.98941  5.08910  3.34320  2.74121  4.51436  3.60023  3.60215  3.88004  1.24312  3.34925  4.22695  3.15286  3.99082  2.74435  1.86819  2.99328  3.17162  3.56537  5.41049  4.22614    364 k - - -
          2.68618  4.42225  2.77520  2.73123  3.46354  2.40508  3.72495  3.29354  2.67741  2.69355  4.24690  2.90347  2.73740  3.18147  2.89801  2.37887  2.77520  2.98519  4.58477  3.61503
          0.12473  3.02325  2.67916  0.51831  0.90517  0.49972  0.93318
    208   2.87801  5.32956  1.30324  2.11616  4.64748  3.18133  3.76492  4.20928  2.79104  3.74558  4.61107  2.18092  3.81476  2.94531  3.36749  2.79079  3.18709  3.78682  5.87034  4.38173    366 d - - -
          2.68618  4.42225  2.77519  2.73123  3.46354  2.40513  3.72494  3.29354  2.67741  2.69355  4.24690  2.90347  2.73739  3.18146  2.89801  2.37887  2.77519  2.98518  4.58477  3.61503
          0.02962  3.92992  4.65226  0.61958  0.77255  0.58965  0.80861
    209   2.68353  4.25917  3.81068  3.24383  3.24964  3.73213  4.03140  2.28925  3.14095  1.69197  2.59955  3.58256  3.34850  3.42909  3.42114  3.01178  2.78396  2.29085  4.87802  3.68702    367 l - - -
          2.68618  4.42225  2.77519  2.73123  3.46354  2.40513  3.72494  3.29354  2.67741  2.69355  4.24690  2.90347  2.73739  3.18146  2.89801  2.37887  2.77519  2.98518  4.58477  3.61503
          0.02962  3.92992  4.65226  0.61958  0.77255  0.58965  0.80861
    210   2.57780  4.86020  2.62960  2.04285  4.10540  3.19578  2.99355  3.55313  2.36304  3.12769  3.92759  2.86827  3.76583  2.71481  2.83340  2.50860  2.81094  3.20612  4.54142  3.76965    368 e - - -
          2.68618  4.42225  2.77519  2.73123  3.46354  2.40513  3.72494  3.29354  2.67741  2.69355  4.24690  2.90347  2.73739  3.18146  2.89801  2.37887  2.77519  2.98518  4.58477  3.61503
          0.02962  3.92992  4.65226  0.61958  0.77255  0.58965  0.80861
    211   2.36557  4.44137  3.25964  2.54015  3.58151  3.51966  3.88082  2.71151  2.77099  1.73262  3.51422  3.26576  3.96761  3.16065  3.10506  2.85565  2.92180  2.52727  5.08599  3.83318    369 l - - -
          2.68618  4.42225  2.77519  2.73123  3.46354  2.40513  3.72494  3.29354  2.67741  2.69355  4.24690  2.90347  2.73739  3.18146  2.89801  2.37887  2.77519  2.98518  4.58477  3.61503
          0.02962  3.92992  4.65226  0.61958  0.77255  0.58965  0.80861
    212   3.09656  4.53772  4.43991  3.95468  3.16113  4.19475  4.62755  2.10302  3.75891  1.03998  3.04043  4.22217  4.53768  4.04175  3.95247  3.58442  3.36721  1.90043  5.14311  3.93679    370 l - - -
          2.68618  4.42225  2.77519  2.73123  3.46354  2.40513  3.72494  3.29354  2.67741  2.69355  4.24690  2.90347  2.73739  3.18146  2.89801  2.37887  2.77519  2.98518  4.58477  3.61503
          0.02962  3.92992  4.65226  0.61958  0.77255  0.58965  0.80861
    213   2.50858  4.08604  4.02211  3.43933  2.48107  3.71062  3.99903  2.35161  3.32498  1.87912  2.83109  3.67019  4.06662  3.54568  3.51859  2.99734  2.62693  2.19136  4.12105  3.46766    371 l - - -
          2.68618  4.42225  2.77519  2.73123  3.46354  2.40513  3.72494  3.29354  2.67741  2.69355  4.24690  2.90347  2.73739  3.18146  2.89801  2.37887  2.77519  2.98518  4.58477  3.61503
          0.02962  3.92992  4.65226  0.61958  0.77255  0.58965  0.80861
    214   2.35921  4.88976  2.91499  2.34285  4.19279  3.39994  3.58973  3.60536  1.88866  3.16741  3.98201  2.92445  3.81150  2.61770  2.53629  2.50248  2.77818  3.26477  5.36079  4.04270    372 k - - -
          2.68618  4.42225  2.77519  2.73123  3.46354  2.40513  3.72494  3.29354  2.67741  2.69355  4.24690  2.90347  2.73739  3.18146  2.89801  2.37887  2.77519  2.98518  4.58477  3.61503
          0.05867  3.92992  3.28773  0.61958  0.77255  0.58965  0.80861
    215   2.45493  4.92009  2.54195  2.30423  4.20248  3.33740  3.06567  3.64177  2.22461  3.19992  3.99588  2.63744  3.76241  2.70960  2.74732  2.59483  2.55380  3.28072  5.39900  4.03421    373 k - - -
          2.68618  4.42225  2.77519  2.73123  3.46354  2.40513  3.72494  3.29354  2.67741  2.69355  4.24690  2.90347  2.73739  3.18146  2.89801  2.37887  2.77519  2.98518  4.58477  3.61503
          0.03048  3.90173  4.62407  0.61958  0.77255  0.61359  0.77958
    216   2.45764  3.24904  3.86358  3.30190  2.41117  3.60471  3.85393  2.53784  3.19791  2.27670  3.22012  3.54186  3.99738  3.44041  3.42335  2.76095  2.80571  2.34177  4.52642  2.59645    374 l - - -
          2.68618  4.42225  2.77519  2.73123  3.46354  2.40513  3.72494  3.29354  2.67741  2.69355  4.24690  2.90347  2.73739  3.18146  2.89801  2.37887  2.77519  2.98518  4.58477  3.61503
          0.06158  3.90173  3.23095  0.61958  0.77255  0.53171  0.88575
    217   1.70323  4.22666  3.40524  2.95091  3.81847  3.16724  3.95810  3.05099  2.90102  2.53087  3.75085  3.24940  3.77229  3.23530  3.24115  2.26700  2.33713  2.73366  5.23002  3.99323    375 a - - -
          2.68618  4.42225  2.77519  2.73123  3.46354  2.40513  3.72494  3.29354  2.67741  2.69355  4.24690  2.90347  2.73739  3.18146  2.89801  2.37887  2.77519  2.98518  4.58477  3.61503
          0.02969  3.92751  4.64986  0.61958  0.77255  0.54734  0.86390
    218   2.68245  4.55397  3.19541  2.84234  3.41728  3.39600  3.83245  3.25746  2.80483  2.87502  3.85936  3.24086  1.58445  3.19474  3.13867  2.81513  2.99718  3.00001  4.90655  2.78289    376 p - - -
          2.68618  4.42225  2.77519  2.73123  3.46354  2.40513  3.72494  3.29354  2.67741  2.69355  4.24690  2.90347  2.73739  3.18146  2.89801  2.37887  2.77519  2.98518  4.58477  3.61503
          0.02884  3.95605  4.67840  0.61958  0.77255  0.52353  0.89754
    219   2.61127  4.96258  2.77112  2.10527  4.25903  3.38188  3.22785  3.70145  2.28212  3.23777  3.57273  2.87469  3.77980  2.40828  2.36669  2.60152  2.83926  3.32880  5.41362  4.05311    377 e - - -
          2.68618  4.42225  2.77519  2.73123  3.46354  2.40513  3.72494  3.29354  2.67741  2.69355  4.24690  2.90347  2.73739  3.18146  2.89801  2.37887  2.77519  2.98518  4.58477  3.61503
          0.02807  3.98277  4.70512  0.61958  0.77255  0.54118  0.87242
    220   2.54764  4.95517  2.54743  1.98420  4.23050  3.35336  3.59319  3.67224  2.16410  3.22927  4.02273  2.84936  3.77851  2.72503  2.85126  2.60988  2.67869  3.30880  5.42756  3.29887    378 e - - -
          2.68618  4.42225  2.77519  2.73123  3.46354  2.40513  3.72494  3.29354  2.67741  2.69355  4.24690  2.90347  2.73739  3.18146  2.89801  2.37887  2.77519  2.98518  4.58477  3.61503
          0.02807  3.98277  4.70512  0.61958  0.77255  0.54118  0.87242
    221   2.75178  4.84806  3.23686  2.61791  4.13651  3.52814  3.61489  3.50073  1.79920  3.07786  3.14749  3.07807  3.90362  2.77029  1.92468  2.79580  2.81254  3.20474  5.28778  4.03454    379 k - - -
          2.68618  4.42225  2.77519  2.73123  3.46354  2.40513  3.72494  3.29354  2.67741  2.69355  4.24690  2.90347  2.73739  3.18146  2.89801  2.37887  2.77519  2.98518  4.58477  3.61503
          0.02807  3.98277  4.70512  0.61958  0.77255  0.54118  0.87242
    222   2.57806  4.78638  2.53693  2.38729  4.15970  3.30197  3.66720  3.58363  2.40642  3.18004  3.99421  2.90143  2.79873  2.82311  2.95711  2.41842  2.19691  3.22452  5.40943  4.06399    380 t - - -
          2.68618  4.42225  2.77519  2.73123  3.46354  2.40513  3.72494  3.29354  2.67741  2.69355  4.24690  2.90347  2.73739  3.18146  2.89801  2.37887  2.77519  2.98518  4.58477  3.61503
          0.08247  3.98277  2.80459  0.61958  0.77255  0.54118  0.87242
    223   2.64596  4.55994  3.22209  2.56258  3.69610  3.49814  3.66428  3.12390  2.09025  2.77485  3.65414  3.11539  3.88492  2.78778  2.71566  2.76402  2.86826  2.74579  2.73215  3.75930    381 k - - -
          2.68618  4.42225  2.77519  2.73123  3.46354  2.40513  3.72494  3.29354  2.67741  2.69355  4.24690  2.90347  2.73739  3.18146  2.89801  2.37887  2.77519  2.98518  4.58477  3.61503
          0.02962  3.92992  4.65226  0.61958  0.77255  0.58965  0.80861
    224   2.34839  4.61115  3.01896  1.98074  3.84146  3.42402  3.72657  3.02597  2.55317  2.45034  3.72568  3.04944  3.86031  2.92464  2.96119  2.71104  2.86395  2.65508  5.21958  3.92253    382 e - - -
          2.68618  4.42225  2.77519  2.73123  3.46354  2.40513  3.72494  3.29354  2.67741  2.69355  4.24690  2.90347  2.73739  3.18146  2.89801  2.37887  2.77519  2.98518  4.58477  3.61503
          0.09485  3.92992  2.64721  0.61958  0.77255  0.58965  0.80861
    225   2.32077  5.06188  2.31979  1.78517  4.38882  3.22988  3.65608  3.83475  2.53890  3.40028  4.22676  2.28071  3.77070  2.81371  3.04021  2.67330  2.98097  3.45789  5.60108  4.19580    383 e - - -
          2.68618  4.42225  2.77519  2.73123  3.46354  2.40513  3.72494  3.29354  2.67741  2.69355  4.24690  2.90347  2.73739  3.18146  2.89801  2.37887  2.77519  2.98518  4.58477  3.61503
          0.06386  3.86665  3.19588  0.61958  0.77255  0.64171  0.74737
    226   2.54521  4.29974  3.09426  2.91399  3.56194  3.43299  3.92436  2.53732  2.90263  2.45322  3.53586  3.29633  3.92364  3.23465  3.24737  2.62864  2.84197  1.69032  5.06524  3.79111    384 v - - -
          2.68618  4.42225  2.77519  2.73123  3.46354  2.40513  3.72494  3.29354  2.67741  2.69355  4.24690  2.90347  2.73739  3.18146  2.89801  2.37887  2.77519  2.98518  4.58477  3.61503
          0.09140  3.83540  2.72182  0.61958  0.77255  0.57675  0.82489
    227   2.41103  4.89195  2.60839  2.08731  4.16618  3.32780  3.57150  3.59441  2.13262  3.16543  3.64737  2.72088  3.75673  2.71053  2.80368  2.59607  2.83322  3.24358  5.37402  4.01579    385 e - - -
          2.68593  4.42233  2.77519  2.73131  3.46362  2.40504  3.72502  3.29351  2.67745  2.69363  4.24698  2.90336  2.73739  3.18154  2.89800  2.37890  2.77527  2.98513  4.58485  3.61511
          0.39306  1.25559  3.21626  0.78252  0.61111  0.49138  0.94619
    228   2.55002  4.52691  3.11652  2.40273  3.55316  3.43570  3.65536  3.09523  2.52058  2.75855  3.37091  3.03862  3.30807  2.86707  2.61441  2.65670  2.58581  2.72946  5.06836  3.36421    390 e - - -
          2.68618  4.42225  2.77519  2.73123  3.46354  2.40513  3.72494  3.29354  2.67741  2.69355  4.24690  2.90347  2.73739  3.18146  2.89801  2.37887  2.77519  2.98518  4.58477  3.61503
          0.02942  3.93663  4.65898  0.61958  0.77255  0.49914  0.93408
    229   2.42816  4.83073  2.81489  2.24704  4.09217  3.38419  3.59526  3.51488  2.26578  2.89579  3.90603  2.90590  3.78512  2.73696  2.64336  2.36092  2.54588  3.17703  5.32516  3.98191    391 e - - -
          2.68618  4.42225  2.77519  2.73123  3.46354  2.40513  3.72494  3.29354  2.67741  2.69355  4.24690  2.90347  2.73739  3.18146  2.89801  2.37887  2.77519  2.98518  4.58477  3.61503
          0.02784  3.99093  4.71327  0.61958  0.77255  0.45717  1.00259
    230   2.76264  4.89018  3.16900  2.59360  4.15816  3.09104  3.62877  3.57813  2.03519  3.14407  3.98527  3.06431  3.90794  2.78469  1.68497  2.79628  2.97510  3.26766  5.31397  3.33604    392 r - - -
          2.68618  4.42225  2.77519  2.73123  3.46354  2.40513  3.72494  3.29354  2.67741  2.69355  4.24690  2.90347  2.73739  3.18146  2.89801  2.37887  2.77519  2.98518  4.58477  3.61503
          0.02657  4.03715  4.75950  0.61958  0.77255  0.48576  0.95510
    231   3.10047  5.14049  3.53314  2.88697  4.58496  3.69032  3.66506  3.94744  1.76245  3.40787  4.30221  3.26744  4.07810  2.81178  1.12597  3.11349  3.27575  3.64343  5.45106  4.29457    393 r - - -
          2.68618  4.42225  2.77519  2.73123  3.46354  2.40513  3.72494  3.29354  2.67741  2.69355  4.24690  2.90347  2.73739  3.18146  2.89801  2.37887  2.77519  2.98518  4.58477  3.61503
          0.02657  4.03715  4.75950  0.61958  0.77255  0.48576  0.95510
    232   2.35180  4.73107  2.61174  2.44459  3.98749  2.75573  3.63386  3.09333  2.44548  2.89886  3.83379  2.95580  3.80176  2.79396  2.71318  2.56620  2.67160  3.07603  5.26799  3.94202    394 a - - -
          2.68618  4.42225  2.77519  2.73123  3.46354  2.40513  3.72494  3.29354  2.67741  2.69355  4.24690  2.90347  2.73739  3.18146  2.89801  2.37887  2.77519  2.98518  4.58477  3.61503
          0.08245  4.03715  2.78879  0.61958  0.77255  0.48576  0.95510
    233   3.11929  4.45422  4.75163  4.18265  2.86282  4.38634  4.71314  1.54877  4.06997  1.35123  2.59843  4.40884  4.61494  4.19365  4.19909  3.71833  3.34541  1.94617  5.10581  4.00185    395 l - - -
          2.68618  4.42225  2.77519  2.73123  3.46354  2.40513  3.72494  3.29354  2.67741  2.69355  4.24690  2.90347  2.73739  3.18146  2.89801  2.37887  2.77519  2.98518  4.58477  3.61503
          0.02807  3.98277  4.70512  0.61958  0.77255  0.54118  0.87242
    234   2.87305  4.31088  4.29303  3.71572  3.09068  4.01719  4.29483  2.15858  3.59692  1.35587  2.56993  3.96918  4.32151  3.79709  3.78417  3.31628  3.10041  2.05487  4.87061  3.13848    396 l - - -
          2.68618  4.42225  2.77519  2.73123  3.46354  2.40513  3.72494  3.29354  2.67741  2.69355  4.24690  2.90347  2.73739  3.18146  2.89801  2.37887  2.77519  2.98518  4.58477  3.61503
          0.02807  3.98277  4.70512  0.61958  0.77255  0.54118  0.87242
    235   2.30526  4.80174  2.96253  2.11006  4.05942  3.40722  3.60497  3.28327  2.11319  2.94751  3.88136  2.93961  3.80491  2.75446  2.70341  2.63534  2.72762  3.13670  5.29683  3.97218    397 e - - -
          2.68618  4.42225  2.77519  2.73123  3.46354  2.40513  3.72494  3.29354  2.67741  2.69355  4.24690  2.90347  2.73739  3.18146  2.89801  2.37887  2.77519  2.98518  4.58477  3.61503
          0.08974  3.98277  2.70007  0.61958  0.77255  0.54118  0.87242
    236   2.33016  4.57736  3.09740  2.53729  3.78469  3.21112  3.45937  3.17286  2.37603  2.61502  3.41584  3.02136  3.81832  2.83701  2.57248  2.48864  2.79565  2.89434  5.11273  3.82599    398 a - - -
          2.68618  4.42225  2.77519  2.73123  3.46354  2.40513  3.72494  3.29354  2.67741  2.69355  4.24690  2.90347  2.73739  3.18146  2.89801  2.37887  2.77519  2.98518  4.58477  3.61503
          0.02983  3.92286  4.64521  0.61958  0.77255  0.59576  0.80105
    237   2.18021  4.24820  3.81922  3.26273  3.34932  3.70694  4.07861  2.30376  3.17092  1.96451  2.62947  3.59405  4.09981  3.46415  3.46110  3.00103  2.78336  2.01647  4.96247  3.76186    399 l - - -
          2.68618  4.42225  2.77519  2.73123  3.46354  2.40513  3.72494  3.29354  2.67741  2.69355  4.24690  2.90347  2.73739  3.18146  2.89801  2.37887  2.77519  2.98518  4.58477  3.61503
          0.02983  3.92286  4.64521  0.61958  0.77255  0.59576  0.80105
    238   2.33426  4.21524  3.82097  3.25905  3.33178  3.70432  4.04973  2.24085  3.16647  1.82603  3.06623  3.58469  4.08813  3.45552  3.45024  2.83205  2.89468  1.96456  4.91657  3.70905    400 l - - -
          2.68618  4.42225  2.77519  2.73123  3.46354  2.40513  3.72494  3.29354  2.67741  2.69355  4.24690  2.90347  2.73739  3.18146  2.89801  2.37887  2.77519  2.98518  4.58477  3.61503
          0.04880  3.92286  3.58119  0.61958  0.77255  0.59576  0.80105
    239   2.89721  5.03227  3.32019  2.66915  4.40167  3.58273  3.56484  3.76667  1.57321  3.01443  4.11226  3.10112  3.94617  2.56221  1.74827  2.90447  3.07618  3.45365  5.36061  4.15055    401 k - - -
          2.68618  4.42225  2.77519  2.73123  3.46354  2.40513  3.72494  3.29354  2.67741  2.69355  4.24690  2.90347  2.73739  3.18146  2.89801  2.37887  2.77519  2.98518  4.58477  3.61503
          0.03040  3.90446  4.62680  0.61958  0.77255  0.61133  0.78227
    240   2.41556  4.81107  2.90011  2.39713  4.13066  3.35472  3.59501  3.55004  2.12583  3.12748  3.93753  2.64975  3.14642  2.73907  2.55533  2.51759  2.71017  3.20368  5.33867  4.00913    402 k - - -
          2.68618  4.42225  2.77519  2.73123  3.46354  2.40513  3.72494  3.29354  2.67741  2.69355  4.24690  2.90347  2.73739  3.18146  2.89801  2.37887  2.77519  2.98518  4.58477  3.61503
          0.03040  3.90446  4.62680  0.61958  0.77255  0.61133  0.78227
    241   2.23673  4.20790  3.61874  3.06215  2.97515  3.56914  3.90410  2.46668  2.99072  1.99782  3.29205  3.41412  3.72064  3.28452  3.30167  2.84810  2.56360  2.33692  4.85125  3.62765    403 l - - -
          2.68618  4.42225  2.77519  2.73123  3.46354  2.40513  3.72494  3.29354  2.67741  2.69355  4.24690  2.90347  2.73739  3.18146  2.89801  2.37887  2.77519  2.98518  4.58477  3.61503
          0.03040  3.90446  4.62680  0.61958  0.77255  0.61133  0.78227
    242   2.54704  4.55226  3.08264  2.38654  3.51780  3.42117  3.64061  3.12787  2.29660  2.72119  3.28606  3.01451  3.15804  2.84249  2.91397  2.54212  2.77895  2.75275  5.09125  3.80100    404 k - - -
          2.68618  4.42225  2.77519  2.73123  3.46354  2.40513  3.72494  3.29354  2.67741  2.69355  4.24690  2.90347  2.73739  3.18146  2.89801  2.37887  2.77519  2.98518  4.58477  3.61503
          0.03040  3.90446  4.62680  0.61958  0.77255  0.61133  0.78227
    243   2.48689  4.73792  2.86446  2.40499  3.77674  3.08522  3.46139  3.38948  2.25878  2.85791  3.81391  2.81005  3.77584  2.74150  2.51287  2.59630  2.73661  2.99736  5.24154  3.91418    405 k - - -
          2.68613  4.42242  2.77524  2.73141  3.46359  2.40506  3.72512  3.29350  2.67719  2.69344  4.24685  2.90338  2.73753  3.18137  2.89812  2.37904  2.77525  2.98476  4.58494  3.61521
          0.34990  1.25366  4.62680  1.37044  0.29302  0.61133  0.78227
    244   2.76612  4.37528  3.77017  3.21481  3.32926  3.77677  4.04616  2.27888  2.67790  1.51192  3.24715  3.57813  4.14221  3.38875  3.25746  3.07466  3.00473  2.18270  4.98380  3.76273    413 l - - -
          2.68618  4.42225  2.77519  2.73123  3.46354  2.40513  3.72494  3.29354  2.67741  2.69355  4.24690  2.90347  2.73739  3.18146  2.89801  2.37887  2.77519  2.98518  4.58477  3.61503
          0.11940  3.90446  2.38171  0.61958  0.77255  0.61133  0.78227
    245   2.60052  4.38006  3.26306  3.15622  4.29714  0.81794  4.27880  3.88451  3.32998  3.54525  4.52142  3.42764  3.76945  3.65863  3.57098  2.77108  3.07759  3.42340  5.40558  4.39759    414 g - - -
          2.68593  4.42256  2.77509  2.73084  3.46385  2.40502  3.72526  3.29366  2.67722  2.69306  4.24666  2.90363  2.73771  3.18167  2.89825  2.37897  2.77538  2.98513  4.58508  3.61534
          0.19109  1.74903        *  2.28899  0.10688  0.00000        *
//
