# Supplementary material for: Sulfur disproportionation occurs globally across anoxic habitats and has multiple mechanisms of independent evolutionary origin
Source: ISME J. 2026 Mar 2;20(1):wrag042. doi: 10.1093/ismejo/wrag042 (PMC12998232; doi:10.1093/ismejo/wrag042)
Supplement: Sup_File_1_HMM_wrag042 [file sup_file_1_hmm_wrag042.zip › SupFile1_HMM/SupFile1b_profiles/molyc_new_a.hmm]

HMMER3/f [3.4 | Aug 2023]
NAME  molyc_new_a
LENG  187
ALPH  amino
RF    no
MM    no
CONS  yes
CS    no
MAP   yes
DATE  Wed Jul 23 12:40:13 2025
NSEQ  14
EFFN  1.637207
CKSUM 3228353785
STATS LOCAL MSV      -10.3498  0.70619
STATS LOCAL VITERBI  -11.3082  0.70619
STATS LOCAL FORWARD   -4.8024  0.70619
HMM          A        C        D        E        F        G        H        I        K        L        M        N        P        Q        R        S        T        V        W        Y   
            m->m     m->i     m->d     i->m     i->i     d->m     d->d
  COMPO   2.52252  4.42058  2.94735  2.50945  3.06222  3.09789  3.61890  2.98686  2.74947  2.30314  3.67286  3.14190  3.20456  3.04747  2.98567  2.70690  2.90391  2.81693  4.53767  3.17900
          2.68599  4.42245  2.77539  2.73120  3.46374  2.40532  3.72398  3.29334  2.67760  2.69375  4.24410  2.90312  2.73759  3.18166  2.89820  2.37876  2.77518  2.98538  4.58497  3.61523
          0.43845  1.68900  1.77043  1.35677  0.29772  0.00000        *
      1   2.36969  4.32954  3.86522  3.31488  3.41031  3.72801  4.09859  2.64695  3.20920  2.06004  1.69392  3.63178  3.20148  3.50510  3.48539  3.02516  2.97745  2.49244  4.97626  3.77602      7 m - - -
          2.68618  4.42225  2.77519  2.73123  3.46354  2.40513  3.72494  3.29354  2.67741  2.69355  4.24690  2.90347  2.73739  3.18146  2.89801  2.37887  2.77519  2.98518  4.58477  3.61503
          0.02020  4.30783  5.03017  0.61958  0.77255  0.73142  0.65628
      2   2.64076  4.22070  3.19681  3.21819  2.56083  3.68638  3.96827  2.36995  3.14322  2.03810  3.32725  3.54077  4.06101  3.41057  3.42185  2.75170  2.30536  2.31526  4.82691  3.61605      8 l - - -
          2.68618  4.42225  2.77519  2.73123  3.46354  2.40513  3.72494  3.29354  2.67741  2.69355  4.24690  2.90347  2.73739  3.18146  2.89801  2.37887  2.77519  2.98518  4.58477  3.61503
          0.02020  4.30783  5.03017  0.61958  0.77255  0.73142  0.65628
      3   2.45445  5.11475  2.40928  2.16756  4.43800  3.14969  3.62251  3.90898  2.26276  2.94721  4.16246  2.90150  3.82468  2.37431  2.62328  2.49795  2.88805  3.49386  5.55946  4.16141      9 e - - -
          2.68618  4.42225  2.77519  2.73123  3.46354  2.40513  3.72494  3.29354  2.67741  2.69355  4.24690  2.90347  2.73739  3.18146  2.89801  2.37887  2.77519  2.98518  4.58477  3.61503
          0.07792  4.30783  2.78878  0.61958  0.77255  0.41560  1.07864
      4   2.46400  4.75887  3.14413  2.58736  3.97374  3.52406  3.74101  3.37357  2.57258  2.70668  2.72105  2.73340  3.49565  2.39209  3.01900  2.34771  2.63375  3.07853  5.28705  3.97754     10 s - - -
          2.68618  4.42225  2.77519  2.73123  3.46354  2.40513  3.72494  3.29354  2.67741  2.69355  4.24690  2.90347  2.73739  3.18146  2.89801  2.37887  2.77519  2.98518  4.58477  3.61503
          0.01823  4.40943  5.13178  0.61958  0.77255  0.60580  0.78886
      5   2.92359  5.44616  2.40649  1.22034  4.76519  3.45231  3.80843  4.25625  2.14034  3.74015  4.52620  2.91448  3.96299  2.93786  3.15241  2.51398  3.17589  3.82892  5.88374  4.44304     11 e - - -
          2.68604  4.42295  2.77548  2.73153  3.46340  2.40564  3.72438  3.29315  2.67771  2.69325  4.24546  2.90261  2.73696  3.18217  2.89790  2.37901  2.77519  2.98481  4.58547  3.61573
          0.96670  0.77850  1.82901  1.83165  0.17453  0.60580  0.78886
      6   2.29765  4.57531  3.22284  2.70832  3.97476  2.17542  3.82610  3.36749  2.67380  2.54619  3.86531  3.15106  3.87584  3.02904  2.81450  2.06829  2.86338  3.04517  5.30600  4.02283     31 s - - -
          2.68618  4.42225  2.77519  2.73123  3.46354  2.40513  3.72494  3.29354  2.67741  2.69355  4.24690  2.90347  2.73739  3.18146  2.89801  2.37887  2.77519  2.98518  4.58477  3.61503
          0.10928  4.24141  2.41764  0.61958  0.77255  0.79996  0.59665
      7   2.38270  5.08577  1.77144  2.35340  4.44533  3.36882  3.69991  3.89324  2.48182  3.43690  4.23753  2.89317  3.85179  2.83577  2.16993  2.70836  2.98757  3.50268  5.61173  4.22768     32 d - - -
          2.68618  4.42225  2.77519  2.73123  3.46354  2.40513  3.72494  3.29354  2.67741  2.69355  4.24690  2.90347  2.73739  3.18146  2.89801  2.37887  2.77519  2.98518  4.58477  3.61503
          0.02356  4.15569  4.87804  0.61958  0.77255  0.34845  1.22342
      8   2.44093  3.40250  2.81132  3.03710  3.50252  3.67037  3.92928  2.86006  2.98627  2.11160  3.47500  3.42872  4.04918  2.77769  3.32698  2.91913  2.58588  2.24518  3.52964  3.72743     33 l - - -
          2.68618  4.42225  2.77519  2.73123  3.46354  2.40513  3.72494  3.29354  2.67741  2.69355  4.24690  2.90347  2.73739  3.18146  2.89801  2.37887  2.77519  2.98518  4.58477  3.61503
          0.01736  4.45789  5.18023  0.61958  0.77255  0.53454  0.88175
      9   3.75360  4.98542  5.08328  4.71577  1.16916  4.66214  3.88276  3.26494  4.53287  1.63831  3.84614  4.44407  4.94297  4.46271  4.50883  4.01439  3.96933  3.24384  4.02171  1.54182     34 f - - -
          2.68618  4.42225  2.77519  2.73123  3.46354  2.40513  3.72494  3.29354  2.67741  2.69355  4.24690  2.90347  2.73739  3.18146  2.89801  2.37887  2.77519  2.98518  4.58477  3.61503
          0.01736  4.45789  5.18023  0.61958  0.77255  0.45643  1.00387
     10   2.73795  4.90876  3.16233  2.59135  4.14827  3.56395  3.22561  3.55954  2.07992  2.57294  3.55646  3.09937  3.94917  2.89654  1.95591  2.52333  2.96424  3.24406  5.39711  3.43421     35 r - - -
          2.68618  4.42225  2.77519  2.73123  3.46354  2.40513  3.72494  3.29354  2.67741  2.69355  4.24690  2.90347  2.73739  3.18146  2.89801  2.37887  2.77519  2.98518  4.58477  3.61503
          0.01685  4.48791  5.21026  0.61958  0.77255  0.48576  0.95510
     11   2.54864  4.16870  4.24722  3.65892  2.10264  3.82747  4.11908  2.59207  3.52605  1.72268  2.99411  3.02975  4.19349  3.73170  3.68096  3.11863  2.94582  2.28414  4.74910  2.93194     36 l - - -
          2.68618  4.42225  2.77519  2.73123  3.46354  2.40513  3.72494  3.29354  2.67741  2.69355  4.24690  2.90347  2.73739  3.18146  2.89801  2.37887  2.77519  2.98518  4.58477  3.61503
          0.01685  4.48791  5.21026  0.61958  0.77255  0.48576  0.95510
     12   3.28025  4.65510  4.83410  4.28041  3.15361  4.43812  4.61432  2.50637  4.10671  0.80829  3.19753  4.44835  4.71590  4.26235  4.22053  3.76879  3.50900  2.17685  4.99733  2.82087     37 l - - -
          2.68618  4.42225  2.77519  2.73123  3.46354  2.40513  3.72494  3.29354  2.67741  2.69355  4.24690  2.90347  2.73739  3.18146  2.89801  2.37887  2.77519  2.98518  4.58477  3.61503
          0.01685  4.48791  5.21026  0.61958  0.77255  0.48576  0.95510
     13   0.90987  4.40789  3.94298  3.65732  4.76212  2.45804  4.67350  4.20499  3.71245  3.88050  4.67484  3.68782  3.97464  3.95812  3.99902  1.62372  2.98325  3.55260  6.09420  4.91816     38 a - - -
          2.68618  4.42225  2.77519  2.73123  3.46354  2.40513  3.72494  3.29354  2.67741  2.69355  4.24690  2.90347  2.73739  3.18146  2.89801  2.37887  2.77519  2.98518  4.58477  3.61503
          0.01685  4.48791  5.21026  0.61958  0.77255  0.48576  0.95510
     14   2.26457  5.13193  2.71909  2.01736  4.44331  2.94273  3.68051  3.90563  2.43001  2.67013  4.18322  2.96549  3.88128  2.55928  2.41508  2.68490  2.93843  3.50463  5.58478  4.19542     39 e - - -
          2.68618  4.42225  2.77519  2.73123  3.46354  2.40513  3.72494  3.29354  2.67741  2.69355  4.24690  2.90347  2.73739  3.18146  2.89801  2.37887  2.77519  2.98518  4.58477  3.61503
          0.01685  4.48791  5.21026  0.61958  0.77255  0.48576  0.95510
     15   1.70999  1.81347  4.06341  3.55138  3.72205  2.84396  4.28619  3.02705  3.46289  2.36454  3.70512  3.70912  4.06953  3.71989  3.71043  2.85607  2.51951  2.75594  5.19679  4.00187     40 a - - -
          2.68618  4.42225  2.77519  2.73123  3.46354  2.40513  3.72494  3.29354  2.67741  2.69355  4.24690  2.90347  2.73739  3.18146  2.89801  2.37887  2.77519  2.98518  4.58477  3.61503
          0.01685  4.48791  5.21026  0.61958  0.77255  0.48576  0.95510
     16   3.59124  4.88608  5.23851  4.69746  1.06662  4.78399  4.75806  2.57400  4.53870  1.50794  2.23645  4.80092  4.96698  4.54522  4.57089  4.13464  3.80581  2.73869  4.94643  3.57355     41 f - - -
          2.68618  4.42225  2.77519  2.73123  3.46354  2.40513  3.72494  3.29354  2.67741  2.69355  4.24690  2.90347  2.73739  3.18146  2.89801  2.37887  2.77519  2.98518  4.58477  3.61503
          0.01685  4.48791  5.21026  0.61958  0.77255  0.48576  0.95510
     17   2.70336  5.00251  2.65412  2.48447  4.26674  3.50783  3.70607  3.70577  2.47690  2.69446  4.06548  3.01472  3.90118  2.20623  2.66887  2.15452  2.93455  3.35199  5.48012  2.92496     42 s - - -
          2.68618  4.42225  2.77519  2.73123  3.46354  2.40513  3.72494  3.29354  2.67741  2.69355  4.24690  2.90347  2.73739  3.18146  2.89801  2.37887  2.77519  2.98518  4.58477  3.61503
          0.01685  4.48791  5.21026  0.61958  0.77255  0.48576  0.95510
     18   2.94861  4.73673  3.52972  2.58961  2.70786  3.81419  3.84424  3.27320  3.00631  2.89406  3.83733  3.45802  4.20516  2.76502  3.36187  3.08982  3.17943  3.04834  4.66678  1.30179     43 y - - -
          2.68618  4.42225  2.77519  2.73123  3.46354  2.40513  3.72494  3.29354  2.67741  2.69355  4.24690  2.90347  2.73739  3.18146  2.89801  2.37887  2.77519  2.98518  4.58477  3.61503
          0.01685  4.48791  5.21026  0.61958  0.77255  0.48576  0.95510
     19   3.76972  5.37616  4.44403  4.39566  5.27473  4.03165  5.37932  5.03566  4.51666  4.56626  5.66768  4.62486  0.20699  4.88093  4.65241  3.96468  4.26230  4.59879  6.24078  5.41549     44 P - - -
          2.68618  4.42225  2.77519  2.73123  3.46354  2.40513  3.72494  3.29354  2.67741  2.69355  4.24690  2.90347  2.73739  3.18146  2.89801  2.37887  2.77519  2.98518  4.58477  3.61503
          0.01685  4.48791  5.21026  0.61958  0.77255  0.48576  0.95510
     20   2.87366  5.37095  1.55728  2.01818  4.70450  3.47086  3.80483  4.19232  2.63715  3.68677  4.46027  2.94520  3.25230  2.92813  3.15949  2.14171  2.70953  3.76443  5.83825  4.40463     45 d - - -
          2.68624  4.42231  2.77525  2.73129  3.46359  2.40518  3.72500  3.29360  2.67680  2.69360  4.24612  2.90352  2.73745  3.18152  2.89806  2.37892  2.77525  2.98524  4.58482  3.61509
          0.85253  1.41415  1.10705  0.16782  1.86760  0.48576  0.95510
     21   2.71848  5.18371  2.22878  2.00702  4.49375  3.33627  3.64937  3.97001  2.47058  3.47917  4.25916  2.80986  2.64346  2.44057  2.98102  2.32402  2.96535  3.56057  5.64180  4.22226     47 e - - -
          2.68618  4.42225  2.77519  2.73123  3.46354  2.40513  3.72494  3.29354  2.67741  2.69355  4.24690  2.90347  2.73739  3.18146  2.89801  2.37887  2.77519  2.98518  4.58477  3.61503
          0.02506  4.09476  4.81711  0.61958  0.77255  0.92356  0.50601
     22   2.33806  4.36342  3.36924  2.52218  3.50055  3.53459  3.78473  2.87022  2.75625  2.08668  3.46441  3.24083  3.24725  3.08628  3.11999  2.78280  2.82227  2.64013  3.42010  3.68329     48 l - - -
          2.68618  4.42225  2.77519  2.73123  3.46354  2.40513  3.72494  3.29354  2.67741  2.69355  4.24690  2.90347  2.73739  3.18146  2.89801  2.37887  2.77519  2.98518  4.58477  3.61503
          0.02506  4.09476  4.81711  0.61958  0.77255  0.92356  0.50601
     23   2.76586  4.22096  4.16408  3.60945  2.05890  3.82898  3.87406  2.62135  3.47499  1.74452  3.27212  3.76427  4.18746  3.67171  3.64111  2.65078  2.99788  2.46457  3.18059  2.87809     49 l - - -
          2.68618  4.42225  2.77519  2.73123  3.46354  2.40513  3.72494  3.29354  2.67741  2.69355  4.24690  2.90347  2.73739  3.18146  2.89801  2.37887  2.77519  2.98518  4.58477  3.61503
          0.02506  4.09476  4.81711  0.61958  0.77255  0.66803  0.71891
     24   2.16884  3.38131  3.56407  2.99584  3.42381  3.60474  3.87224  2.78119  2.93688  2.50064  2.58701  3.37863  3.32742  2.77887  3.26934  2.85803  2.84449  2.56210  4.88141  2.99361     50 a - - -
          2.68618  4.42225  2.77519  2.73123  3.46354  2.40513  3.72494  3.29354  2.67741  2.69355  4.24690  2.90347  2.73739  3.18146  2.89801  2.37887  2.77519  2.98518  4.58477  3.61503
          0.02162  4.24064  4.96299  0.61958  0.77255  0.45951  0.99856
     25   2.91659  5.48634  2.04027  1.77546  4.80325  2.79970  3.80423  4.31038  2.66425  3.78020  4.55567  2.05155  3.95225  2.20304  3.20448  2.83718  3.17032  3.86582  5.91731  4.45558     51 e - - -
          2.68618  4.42225  2.77519  2.73123  3.46354  2.40513  3.72494  3.29354  2.67741  2.69355  4.24690  2.90347  2.73739  3.18146  2.89801  2.37887  2.77519  2.98518  4.58477  3.61503
          0.09112  4.41424  2.59047  0.61958  0.77255  0.59910  0.79697
     26   2.66739  5.07912  2.41997  1.98110  4.38422  3.44138  3.64443  3.84299  2.20453  2.95836  4.13276  2.92549  3.05963  2.75710  2.88759  2.51098  2.89982  2.96558  5.53665  4.14932     52 e - - -
          2.68618  4.42225  2.77519  2.73123  3.46354  2.40513  3.72494  3.29354  2.67741  2.69355  4.24690  2.90347  2.73739  3.18146  2.89801  2.37887  2.77519  2.98518  4.58477  3.61503
          0.01951  4.34263  5.06498  0.61958  0.77255  0.69155  0.69475
     27   2.42086  5.13262  2.89418  2.05399  4.45757  2.84001  3.07488  3.92870  2.37938  3.42833  4.18151  2.60429  3.83809  2.49860  2.62929  2.38589  2.90514  3.51302  5.57655  4.17856     53 e - - -
          2.68618  4.42225  2.77519  2.73123  3.46354  2.40513  3.72494  3.29354  2.67741  2.69355  4.24690  2.90347  2.73739  3.18146  2.89801  2.37887  2.77519  2.98518  4.58477  3.61503
          0.01951  4.34263  5.06498  0.61958  0.77255  0.69155  0.69475
     28   2.82748  4.26407  4.34381  3.11730  1.85832  3.96618  4.26339  2.19448  3.63658  1.72014  3.19751  3.96206  4.30740  3.83732  3.79907  3.26366  3.05866  2.05507  4.86503  3.67056     54 l - - -
          2.68618  4.42225  2.77519  2.73123  3.46354  2.40513  3.72494  3.29354  2.67741  2.69355  4.24690  2.90347  2.73739  3.18146  2.89801  2.37887  2.77519  2.98518  4.58477  3.61503
          0.01951  4.34263  5.06498  0.61958  0.77255  0.69155  0.69475
     29   2.64421  3.21306  4.23991  3.64721  2.78582  3.76780  3.21065  2.28615  3.50461  1.68836  3.19765  3.80027  4.13516  3.70284  3.64101  2.73838  2.87662  2.15017  4.69936  3.50938     55 l - - -
          2.68618  4.42225  2.77519  2.73123  3.46354  2.40513  3.72494  3.29354  2.67741  2.69355  4.24690  2.90347  2.73739  3.18146  2.89801  2.37887  2.77519  2.98518  4.58477  3.61503
          0.01951  4.34263  5.06498  0.61958  0.77255  0.69155  0.69475
     30   2.42218  5.17080  2.39511  2.24465  4.50490  2.76443  3.63521  3.98547  2.22880  3.47088  4.21664  2.62780  3.83555  2.49582  2.57356  2.50331  2.91162  3.55599  5.60818  4.19966     56 k - - -
          2.68618  4.42225  2.77519  2.73123  3.46354  2.40513  3.72494  3.29354  2.67741  2.69355  4.24690  2.90347  2.73739  3.18146  2.89801  2.37887  2.77519  2.98518  4.58477  3.61503
          0.01951  4.34263  5.06498  0.61958  0.77255  0.69155  0.69475
     31   2.17822  4.29904  3.82874  3.26468  3.44551  3.75533  4.06273  2.02144  3.19098  2.02549  3.40996  2.57272  4.13595  3.47389  3.48511  3.02876  2.94955  2.14711  4.95994  3.74468     57 i - - -
          2.68623  4.42247  2.77542  2.73125  3.46376  2.40507  3.72517  3.29302  2.67763  2.69377  4.24712  2.90369  2.73750  3.18168  2.89823  2.37880  2.77518  2.98476  4.58114  3.61438
          0.45986  1.01525  5.06498  1.02403  0.44495  0.52915  0.88941
     32   3.66598  4.92007  5.47211  4.88603  2.63697  4.98245  5.23757  2.09289  4.75185  0.69462  2.45556  5.08731  5.06377  4.67900  4.74418  4.34630  3.86986  2.62626  5.33928  4.33322     62 l - - -
          2.68618  4.42225  2.77519  2.73123  3.46354  2.40513  3.72494  3.29354  2.67741  2.69355  4.24690  2.90347  2.73739  3.18146  2.89801  2.37887  2.77519  2.98518  4.58477  3.61503
          0.01815  4.41424  5.13659  0.61958  0.77255  0.42090  1.06844
     33   2.23099  5.08921  2.70544  2.09310  4.38813  3.48678  3.68127  3.84284  2.24749  3.37456  4.14266  2.97470  3.01080  2.64875  2.92137  2.68247  2.76202  2.82426  5.55050  3.46942     63 e - - -
          2.68618  4.42225  2.77519  2.73123  3.46354  2.40513  3.72494  3.29354  2.67741  2.69355  4.24690  2.90347  2.73739  3.18146  2.89801  2.37887  2.77519  2.98518  4.58477  3.61503
          0.01685  4.48791  5.21026  0.61958  0.77255  0.48576  0.95510
     34   2.56470  5.12244  2.97091  2.05163  3.56533  3.01381  3.35293  3.89530  2.09654  3.41294  4.17327  2.44338  3.87691  2.78534  2.91205  2.54648  2.50061  3.49466  5.57651  4.18738     64 e - - -
          2.68618  4.42225  2.77519  2.73123  3.46354  2.40513  3.72494  3.29354  2.67741  2.69355  4.24690  2.90347  2.73739  3.18146  2.89801  2.37887  2.77519  2.98518  4.58477  3.61503
          0.01685  4.48791  5.21026  0.61958  0.77255  0.48576  0.95510
     35   2.62353  4.49812  4.95330  4.37099  2.78755  4.39980  4.74591  1.85746  4.22298  1.06481  3.20102  4.49619  4.68128  4.34051  4.29634  3.72777  3.38810  2.04317  5.16495  4.03800     65 l - - -
          2.68618  4.42225  2.77519  2.73123  3.46354  2.40513  3.72494  3.29354  2.67741  2.69355  4.24690  2.90347  2.73739  3.18146  2.89801  2.37887  2.77519  2.98518  4.58477  3.61503
          0.01685  4.48791  5.21026  0.61958  0.77255  0.48576  0.95510
     36   1.96387  4.50172  3.44417  2.55435  3.67050  3.28057  3.89519  2.73035  2.86101  1.94365  3.61703  3.32792  4.02249  3.17907  3.24342  2.45326  2.93139  2.78654  5.08985  3.83966     66 l - - -
          2.68618  4.42225  2.77519  2.73123  3.46354  2.40513  3.72494  3.29354  2.67741  2.69355  4.24690  2.90347  2.73739  3.18146  2.89801  2.37887  2.77519  2.98518  4.58477  3.61503
          0.01685  4.48791  5.21026  0.61958  0.77255  0.48576  0.95510
     37   2.84670  5.28551  3.03908  2.12382  4.65058  3.04344  3.71569  4.10175  2.12262  3.56747  4.33603  2.68950  3.96641  2.56688  1.61860  2.80961  3.06646  3.69019  5.67649  4.32076     67 r - - -
          2.68618  4.42225  2.77519  2.73123  3.46354  2.40513  3.72494  3.29354  2.67741  2.69355  4.24690  2.90347  2.73739  3.18146  2.89801  2.37887  2.77519  2.98518  4.58477  3.61503
          0.01685  4.48791  5.21026  0.61958  0.77255  0.48576  0.95510
     38   2.70116  5.18329  2.44391  2.21618  4.51699  3.47422  3.66433  3.99440  2.17079  3.48297  4.22754  2.94605  3.86948  2.47046  2.48609  2.20794  2.67512  3.56794  5.62185  3.37483     68 k - - -
          2.68618  4.42225  2.77519  2.73123  3.46354  2.40513  3.72494  3.29354  2.67741  2.69355  4.24690  2.90347  2.73739  3.18146  2.89801  2.37887  2.77519  2.98518  4.58477  3.61503
          0.01685  4.48791  5.21026  0.61958  0.77255  0.48576  0.95510
     39   2.64947  4.31622  4.41306  3.84380  3.39590  3.23214  4.37923  2.14028  3.71414  1.17623  3.34135  4.03448  4.37335  3.93339  3.88337  3.31407  3.11557  2.02703  5.01700  3.83735     69 l - - -
          2.68618  4.42225  2.77519  2.73123  3.46354  2.40513  3.72494  3.29354  2.67741  2.69355  4.24690  2.90347  2.73739  3.18146  2.89801  2.37887  2.77519  2.98518  4.58477  3.61503
          0.01685  4.48791  5.21026  0.61958  0.77255  0.48576  0.95510
     40   2.72817  3.68846  2.21758  2.19708  4.50430  2.50710  3.22270  3.97565  2.45472  3.48057  4.23743  2.39701  3.88796  2.80263  2.94831  2.46889  2.96286  3.56248  5.63451  4.23330     70 e - - -
          2.68618  4.42225  2.77519  2.73123  3.46354  2.40513  3.72494  3.29354  2.67741  2.69355  4.24690  2.90347  2.73739  3.18146  2.89801  2.37887  2.77519  2.98518  4.58477  3.61503
          0.01685  4.48791  5.21026  0.61958  0.77255  0.48576  0.95510
     41   2.45159  4.26698  3.84849  3.27273  3.38336  3.73392  4.01320  2.47895  2.75256  1.85882  3.37726  3.59143  2.83462  3.46041  3.46710  2.70676  2.92073  2.25334  3.62258  3.65849     71 l - - -
          2.68618  4.42225  2.77519  2.73123  3.46354  2.40513  3.72494  3.29354  2.67741  2.69355  4.24690  2.90347  2.73739  3.18146  2.89801  2.37887  2.77519  2.98518  4.58477  3.61503
          0.01685  4.48791  5.21026  0.61958  0.77255  0.48576  0.95510
     42   2.70073  5.17006  2.35229  2.20658  4.49713  3.47418  3.66829  3.97136  2.41308  3.46769  4.21612  2.57616  3.24512  2.29644  2.90372  2.43532  2.66729  3.11529  5.61341  3.71063     72 e - - -
          2.68618  4.42225  2.77519  2.73123  3.46354  2.40513  3.72494  3.29354  2.67741  2.69355  4.24690  2.90347  2.73739  3.18146  2.89801  2.37887  2.77519  2.98518  4.58477  3.61503
          0.09181  4.48791  2.57070  0.61958  0.77255  0.48576  0.95510
     43   1.91826  4.46179  3.47148  2.61964  3.61363  3.63956  3.88565  2.65604  2.52196  2.08154  3.56059  3.33783  4.02132  3.18005  3.22702  2.88056  2.91697  2.44676  5.04618  3.80113     73 a - - -
          2.68618  4.42225  2.77519  2.73123  3.46354  2.40513  3.72494  3.29354  2.67741  2.69355  4.24690  2.90347  2.73739  3.18146  2.89801  2.37887  2.77519  2.98518  4.58477  3.61503
          0.01815  4.41424  5.13659  0.61958  0.77255  0.59910  0.79697
     44   2.45646  5.25788  2.46017  2.16038  4.58743  3.44528  3.73501  4.06653  2.53781  3.56831  4.33604  1.99016  2.47891  2.85317  3.04661  2.42832  3.03174  3.64702  5.72307  4.30545     74 n - - -
          2.68618  4.42225  2.77519  2.73123  3.46354  2.40513  3.72494  3.29354  2.67741  2.69355  4.24690  2.90347  2.73739  3.18146  2.89801  2.37887  2.77519  2.98518  4.58477  3.61503
          0.14167  4.41424  2.12039  0.61958  0.77255  0.59910  0.79697
     45   2.20429  4.89911  2.60866  2.45565  4.21150  2.46848  3.68185  3.64223  2.46851  3.22083  4.01718  2.97747  3.21130  2.81873  2.62875  2.65541  2.88205  2.83521  5.43757  4.08570     75 a - - -
          2.68618  4.42225  2.77519  2.73123  3.46354  2.40513  3.72494  3.29354  2.67741  2.69355  4.24690  2.90347  2.73739  3.18146  2.89801  2.37887  2.77519  2.98518  4.58477  3.61503
          0.22338  4.29308  1.67918  0.61958  0.77255  0.74745  0.64164
     46   2.09772  4.26114  4.20444  3.63892  2.21726  3.91711  4.21996  2.04937  3.53062  1.82721  3.16183  3.88013  4.26590  3.75234  3.73351  3.21896  3.03651  2.18519  4.85099  3.61951     76 l - - -
          2.68533  4.42260  2.77555  2.73070  3.46245  2.40548  3.72530  3.29355  2.67694  2.69390  4.24518  2.90382  2.73775  3.18182  2.89812  2.37905  2.77555  2.98498  4.58382  3.61538
          0.74284  0.66136  4.81711  1.35225  0.29929  0.92356  0.50601
     47   2.60961  4.79314  3.00044  2.45545  4.04764  2.90096  3.63426  2.97879  2.40314  3.06192  3.87953  2.66590  3.82349  2.45555  2.54121  2.64650  2.51357  3.13756  5.30173  3.97636     82 k - - -
          2.68618  4.42225  2.77519  2.73123  3.46354  2.40513  3.72494  3.29354  2.67741  2.69355  4.24690  2.90347  2.73739  3.18146  2.89801  2.37887  2.77519  2.98518  4.58477  3.61503
          0.02506  4.09476  4.81711  0.61958  0.77255  0.39425  1.12142
     48   2.44606  5.13678  1.90145  2.20545  3.35204  3.45944  3.70633  3.89484  2.49430  3.42683  4.20309  2.63534  3.88793  2.82759  2.98895  2.25181  2.97292  3.50521  5.60472  4.21253     83 d - - -
          2.68618  4.42225  2.77519  2.73123  3.46354  2.40513  3.72494  3.29354  2.67741  2.69355  4.24690  2.90347  2.73739  3.18146  2.89801  2.37887  2.77519  2.98518  4.58477  3.61503
          0.01815  4.41424  5.13659  0.61958  0.77255  0.59910  0.79697
     49   2.66980  4.22775  3.87835  3.30062  2.36333  3.72545  4.00597  2.22590  3.20922  2.05255  3.33308  3.07594  4.09808  2.98043  2.98239  2.99556  2.90156  2.24633  4.82667  3.61931     84 l - - -
          2.68618  4.42225  2.77519  2.73123  3.46354  2.40513  3.72494  3.29354  2.67741  2.69355  4.24690  2.90347  2.73739  3.18146  2.89801  2.37887  2.77519  2.98518  4.58477  3.61503
          0.01815  4.41424  5.13659  0.61958  0.77255  0.59910  0.79697
     50   2.43318  5.06461  2.72268  2.41521  4.36537  3.19067  3.65992  3.81983  2.21355  3.35183  4.12007  2.95420  2.87588  2.62722  2.73393  2.46644  2.43589  2.97864  5.52789  4.14700     85 k - - -
          2.68618  4.42225  2.77519  2.73123  3.46354  2.40513  3.72494  3.29354  2.67741  2.69355  4.24690  2.90347  2.73739  3.18146  2.89801  2.37887  2.77519  2.98518  4.58477  3.61503
          0.01815  4.41424  5.13659  0.61958  0.77255  0.59910  0.79697
     51   2.27688  5.13773  2.43690  2.19796  4.45930  3.17815  3.65508  3.92929  2.40538  3.43391  4.18786  2.42732  3.26901  2.76126  2.60126  2.65732  2.91757  2.99929  5.58672  4.18895     86 e - - -
          2.68618  4.42225  2.77519  2.73123  3.46354  2.40513  3.72494  3.29354  2.67741  2.69355  4.24690  2.90347  2.73739  3.18146  2.89801  2.37887  2.77519  2.98518  4.58477  3.61503
          0.01815  4.41424  5.13659  0.61958  0.77255  0.59910  0.79697
     52   2.67076  4.87547  2.52513  2.14837  3.30317  3.50072  3.70464  3.02875  2.38778  2.84482  3.94583  3.03047  3.89086  2.59685  2.96820  2.70389  2.60287  3.20767  5.37713  3.31028     87 e - - -
          2.68618  4.42225  2.77519  2.73123  3.46354  2.40513  3.72494  3.29354  2.67741  2.69355  4.24690  2.90347  2.73739  3.18146  2.89801  2.37887  2.77519  2.98518  4.58477  3.61503
          0.01815  4.41424  5.13659  0.61958  0.77255  0.59910  0.79697
     53   2.47091  5.11518  2.36704  2.20022  4.43122  3.45638  3.67771  3.89304  2.44316  3.41475  4.18004  2.53473  3.86772  2.79121  2.93306  2.07401  2.61677  3.02845  5.58233  4.19100     88 s - - -
          2.68618  4.42225  2.77519  2.73123  3.46354  2.40513  3.72494  3.29354  2.67741  2.69355  4.24690  2.90347  2.73739  3.18146  2.89801  2.37887  2.77519  2.98518  4.58477  3.61503
          0.01815  4.41424  5.13659  0.61958  0.77255  0.42090  1.06844
     54   2.75303  4.49042  2.99776  3.01853  3.58735  3.72105  3.97436  2.58464  2.97248  1.50924  3.52683  3.43826  4.09893  2.57359  3.33246  2.97052  2.98529  2.42746  5.07299  3.83839     89 l - - -
          2.68618  4.42225  2.77519  2.73123  3.46354  2.40513  3.72494  3.29354  2.67741  2.69355  4.24690  2.90347  2.73739  3.18146  2.89801  2.37887  2.77519  2.98518  4.58477  3.61503
          0.01685  4.48791  5.21026  0.61958  0.77255  0.48576  0.95510
     55   2.79872  5.30008  2.32963  1.53367  4.62846  3.48099  3.73074  4.11141  2.28484  3.09757  4.35253  2.94681  3.91953  2.26114  2.99286  2.75122  3.03623  3.68316  5.73341  4.31699     90 e - - -
          2.68618  4.42225  2.77519  2.73123  3.46354  2.40513  3.72494  3.29354  2.67741  2.69355  4.24690  2.90347  2.73739  3.18146  2.89801  2.37887  2.77519  2.98518  4.58477  3.61503
          0.01685  4.48791  5.21026  0.61958  0.77255  0.48576  0.95510
     56   2.84668  5.37038  2.09376  1.56673  4.69312  3.47496  3.76715  4.18463  2.57042  3.12420  4.42800  2.59581  3.94030  2.22062  3.08366  2.78891  3.08988  3.75131  5.80474  4.37226     91 e - - -
          2.68618  4.42225  2.77519  2.73123  3.46354  2.40513  3.72494  3.29354  2.67741  2.69355  4.24690  2.90347  2.73739  3.18146  2.89801  2.37887  2.77519  2.98518  4.58477  3.61503
          0.01685  4.48791  5.21026  0.61958  0.77255  0.48576  0.95510
     57   3.93201  5.23431  5.18121  4.86312  3.50099  4.76243  5.33821  2.76895  4.63396  0.37261  3.39850  5.08722  5.11709  4.84283  4.69274  4.47505  4.21024  2.95781  5.55625  4.40965     92 L - - -
          2.68618  4.42225  2.77519  2.73123  3.46354  2.40513  3.72494  3.29354  2.67741  2.69355  4.24690  2.90347  2.73739  3.18146  2.89801  2.37887  2.77519  2.98518  4.58477  3.61503
          0.01685  4.48791  5.21026  0.61958  0.77255  0.48576  0.95510
     58   2.78911  5.20041  3.06740  2.23765  4.54225  3.54912  3.69660  3.99088  2.13456  2.96703  4.25114  3.02864  3.93726  1.85208  2.21076  2.47662  3.01073  3.59139  5.61451  4.25670     93 q - - -
          2.68618  4.42225  2.77519  2.73123  3.46354  2.40513  3.72494  3.29354  2.67741  2.69355  4.24690  2.90347  2.73739  3.18146  2.89801  2.37887  2.77519  2.98518  4.58477  3.61503
          0.01685  4.48791  5.21026  0.61958  0.77255  0.48576  0.95510
     59   2.28372  4.54593  3.38845  2.51767  3.71573  3.61633  3.86501  2.44501  2.80379  2.77574  3.65100  2.78847  4.00580  3.12609  3.20231  2.61326  2.38568  2.21932  5.12030  3.86037     94 v - - -
          2.68618  4.42225  2.77519  2.73123  3.46354  2.40513  3.72494  3.29354  2.67741  2.69355  4.24690  2.90347  2.73739  3.18146  2.89801  2.37887  2.77519  2.98518  4.58477  3.61503
          0.01685  4.48791  5.21026  0.61958  0.77255  0.48576  0.95510
     60   2.94072  5.38719  2.06859  1.17631  4.67152  3.49331  3.85749  3.00680  2.72151  3.66128  4.47312  2.96777  4.00166  2.99594  3.24379  2.88737  3.19484  3.71413  5.85490  4.42650     95 e - - -
          2.68618  4.42225  2.77519  2.73123  3.46354  2.40513  3.72494  3.29354  2.67741  2.69355  4.24690  2.90347  2.73739  3.18146  2.89801  2.37887  2.77519  2.98518  4.58477  3.61503
          0.01685  4.48791  5.21026  0.61958  0.77255  0.48576  0.95510
     61   4.03190  5.37472  4.52089  4.24610  2.28538  4.61199  2.09355  4.05367  4.03310  3.33366  4.57652  4.21523  4.96867  4.24005  4.17159  4.02358  4.25655  3.92468  3.95047  0.66578     96 Y - - -
          2.68618  4.42225  2.77519  2.73123  3.46354  2.40513  3.72494  3.29354  2.67741  2.69355  4.24690  2.90347  2.73739  3.18146  2.89801  2.37887  2.77519  2.98518  4.58477  3.61503
          0.01685  4.48791  5.21026  0.61958  0.77255  0.48576  0.95510
     62   1.94250  4.39262  4.08962  3.63738  4.03647  3.47837  4.48880  2.95115  3.56727  3.00342  3.96628  3.77959  4.12764  3.85022  3.84036  2.88400  1.21792  1.95228  5.53977  4.33918     97 t - - -
          2.68618  4.42225  2.77519  2.73123  3.46354  2.40513  3.72494  3.29354  2.67741  2.69355  4.24690  2.90347  2.73739  3.18146  2.89801  2.37887  2.77519  2.98518  4.58477  3.61503
          0.01685  4.48791  5.21026  0.61958  0.77255  0.48576  0.95510
     63   2.58016  5.29812  3.37503  2.78743  4.72505  3.73617  3.79488  4.10901  1.98675  3.57907  4.40225  2.67131  4.12519  2.92036  1.17128  3.04224  3.25429  3.75114  5.66762  4.41993     98 r - - -
          2.68618  4.42225  2.77519  2.73123  3.46354  2.40513  3.72494  3.29354  2.67741  2.69355  4.24690  2.90347  2.73739  3.18146  2.89801  2.37887  2.77519  2.98518  4.58477  3.61503
          0.01685  4.48791  5.21026  0.61958  0.77255  0.48576  0.95510
     64   3.93201  5.23431  5.18121  4.86312  3.50099  4.76243  5.33821  2.76895  4.63396  0.37261  3.39850  5.08722  5.11709  4.84283  4.69274  4.47505  4.21024  2.95781  5.55625  4.40965     99 L - - -
          2.68618  4.42225  2.77519  2.73123  3.46354  2.40513  3.72494  3.29354  2.67741  2.69355  4.24690  2.90347  2.73739  3.18146  2.89801  2.37887  2.77519  2.98518  4.58477  3.61503
          0.01685  4.48791  5.21026  0.61958  0.77255  0.48576  0.95510
     65   4.16130  5.38822  5.10366  4.96749  0.37363  4.62442  4.31305  3.66232  4.87383  2.90153  4.31606  4.77933  5.09416  4.87845  4.83918  4.37071  4.47509  3.69176  4.44634  2.76421    100 F - - -
          2.68618  4.42225  2.77519  2.73123  3.46354  2.40513  3.72494  3.29354  2.67741  2.69355  4.24690  2.90347  2.73739  3.18146  2.89801  2.37887  2.77519  2.98518  4.58477  3.61503
          0.01685  4.48791  5.21026  0.61958  0.77255  0.48576  0.95510
     66   3.45408  4.68351  5.43291  4.97154  3.95022  4.97748  5.69978  0.79171  4.88685  2.37530  3.70342  5.13985  5.23464  5.13741  5.05371  4.41073  3.72123  1.30917  6.04893  4.84034    101 i - - -
          2.68618  4.42225  2.77519  2.73123  3.46354  2.40513  3.72494  3.29354  2.67741  2.69355  4.24690  2.90347  2.73739  3.18146  2.89801  2.37887  2.77519  2.98518  4.58477  3.61503
          0.14661  4.48791  2.07844  0.61958  0.77255  0.48576  0.95510
     67   2.59693  4.70012  3.11239  2.75604  4.45609  3.30341  4.00730  3.89524  2.85666  3.50507  4.31254  1.74627  3.90714  3.18350  3.28535  1.81800  1.98687  3.43855  5.71326  4.39824    102 n - - -
          2.68618  4.42225  2.77519  2.73123  3.46354  2.40513  3.72494  3.29354  2.67741  2.69355  4.24690  2.90347  2.73739  3.18146  2.89801  2.37887  2.77519  2.98518  4.58477  3.61503
          0.01916  4.36046  5.08281  0.61958  0.77255  0.38575  1.13925
     68   1.93731  4.87143  2.46775  2.69228  4.60968  2.10081  4.00936  4.06848  2.86905  3.63961  4.42743  3.16059  3.95581  3.16451  3.34159  1.58734  3.04116  3.59145  5.82982  4.48124    103 s - - -
          2.68618  4.42225  2.77519  2.73123  3.46354  2.40513  3.72494  3.29354  2.67741  2.69355  4.24690  2.90347  2.73739  3.18146  2.89801  2.37887  2.77519  2.98518  4.58477  3.61503
          0.01685  4.48791  5.21026  0.61958  0.77255  0.48576  0.95510
     69   2.74076  4.54653  3.54162  2.99384  2.96789  3.65141  3.95371  3.06860  2.88789  2.74668  3.67634  3.40396  1.57263  3.25166  2.69336  2.92395  2.99626  2.53803  5.11163  3.82662    104 p - - -
          2.68618  4.42225  2.77519  2.73123  3.46354  2.40513  3.72494  3.29354  2.67741  2.69355  4.24690  2.90347  2.73739  3.18146  2.89801  2.37887  2.77519  2.98518  4.58477  3.61503
          0.01685  4.48791  5.21026  0.61958  0.77255  0.48576  0.95510
     70   2.69440  4.78586  3.16485  2.37722  3.28085  2.96982  3.76219  3.39609  2.59481  2.73112  3.86560  2.75802  2.61216  2.93972  2.76454  2.76135  2.92582  3.10182  5.30724  2.76128    105 e - - -
          2.68618  4.42225  2.77519  2.73123  3.46354  2.40513  3.72494  3.29354  2.67741  2.69355  4.24690  2.90347  2.73739  3.18146  2.89801  2.37887  2.77519  2.98518  4.58477  3.61503
          0.01685  4.48791  5.21026  0.61958  0.77255  0.48576  0.95510
     71   2.75378  5.18378  2.99209  2.07252  4.51401  2.23761  3.16766  3.97310  2.22981  3.47267  4.23572  2.99190  3.91058  2.80109  2.22376  2.72701  2.62880  3.56805  5.61671  4.23871    106 e - - -
          2.68618  4.42225  2.77519  2.73123  3.46354  2.40513  3.72494  3.29354  2.67741  2.69355  4.24690  2.90347  2.73739  3.18146  2.89801  2.37887  2.77519  2.98518  4.58477  3.61503
          0.01685  4.48791  5.21026  0.61958  0.77255  0.48576  0.95510
     72   2.39683  4.32221  3.89039  3.33287  3.50647  3.71546  4.11156  2.71729  3.25532  1.87669  3.48012  3.63916  3.36824  3.53204  3.53880  3.00939  1.83607  2.09230  5.00548  3.79612    107 t - - -
          2.68618  4.42225  2.77519  2.73123  3.46354  2.40513  3.72494  3.29354  2.67741  2.69355  4.24690  2.90347  2.73739  3.18146  2.89801  2.37887  2.77519  2.98518  4.58477  3.61503
          0.01685  4.48791  5.21026  0.61958  0.77255  0.48576  0.95510
     73   2.23084  4.59970  3.35916  2.80326  3.81066  3.59198  3.86614  2.75103  2.43149  2.85825  3.72909  3.26093  2.05239  3.10330  3.17023  2.83231  2.63286  2.60768  5.19606  3.92744    108 p - - -
          2.68618  4.42225  2.77519  2.73123  3.46354  2.40513  3.72494  3.29354  2.67741  2.69355  4.24690  2.90347  2.73739  3.18146  2.89801  2.37887  2.77519  2.98518  4.58477  3.61503
          0.01685  4.48791  5.21026  0.61958  0.77255  0.48576  0.95510
     74   1.13653  3.05279  4.15921  3.64808  3.74627  3.55621  4.36967  2.43504  3.55411  2.76868  3.71240  3.79380  4.13654  3.81010  3.79361  2.93151  2.43672  2.58221  5.25404  4.05913    109 a - - -
          2.68618  4.42225  2.77519  2.73123  3.46354  2.40513  3.72494  3.29354  2.67741  2.69355  4.24690  2.90347  2.73739  3.18146  2.89801  2.37887  2.77519  2.98518  4.58477  3.61503
          0.01685  4.48791  5.21026  0.61958  0.77255  0.48576  0.95510
     75   2.13904  4.59841  3.80052  3.64909  4.78156  3.34491  4.74789  4.14826  3.74928  3.87771  4.78629  3.77167  0.67184  4.05913  4.00538  2.86910  3.19835  3.61546  6.11215  4.94183    110 P - - -
          2.68618  4.42225  2.77519  2.73123  3.46354  2.40513  3.72494  3.29354  2.67741  2.69355  4.24690  2.90347  2.73739  3.18146  2.89801  2.37887  2.77519  2.98518  4.58477  3.61503
          0.01685  4.48791  5.21026  0.61958  0.77255  0.48576  0.95510
     76   3.76972  5.37616  4.44403  4.39566  5.27473  4.03165  5.37932  5.03566  4.51666  4.56626  5.66768  4.62486  0.20699  4.88093  4.65241  3.96468  4.26230  4.59879  6.24078  5.41549    111 P - - -
          2.68618  4.42225  2.77519  2.73123  3.46354  2.40513  3.72494  3.29354  2.67741  2.69355  4.24690  2.90347  2.73739  3.18146  2.89801  2.37887  2.77519  2.98518  4.58477  3.61503
          0.01685  4.48791  5.21026  0.61958  0.77255  0.48576  0.95510
     77   4.24671  5.48114  4.80470  4.68111  2.58954  4.59219  4.08263  4.19256  4.52996  3.47782  4.80348  4.55956  5.06605  4.67227  4.56946  4.30479  4.54401  4.09502  4.24404  0.34896    112 Y - - -
          2.68618  4.42225  2.77519  2.73123  3.46354  2.40513  3.72494  3.29354  2.67741  2.69355  4.24690  2.90347  2.73739  3.18146  2.89801  2.37887  2.77519  2.98518  4.58477  3.61503
          0.01685  4.48791  5.21026  0.61958  0.77255  0.48576  0.95510
     78   1.17894  4.82803  3.04534  2.32318  4.54763  2.03307  4.11447  3.96348  3.01428  3.59331  4.42066  3.23724  4.01134  3.30523  3.45404  2.81779  3.10817  3.53001  5.82418  4.50902    113 a - - -
          2.68618  4.42225  2.77519  2.73123  3.46354  2.40513  3.72494  3.29354  2.67741  2.69355  4.24690  2.90347  2.73739  3.18146  2.89801  2.37887  2.77519  2.98518  4.58477  3.61503
          0.01685  4.48791  5.21026  0.61958  0.77255  0.48576  0.95510
     79   2.02484  4.43176  3.85601  3.61240  4.83701  2.36126  4.68010  4.29324  3.71223  3.96017  4.74770  3.66858  3.97894  3.95641  4.00554  0.76973  3.00029  3.60801  6.15451  4.97301    114 s - - -
          2.68618  4.42225  2.77519  2.73123  3.46354  2.40513  3.72494  3.29354  2.67741  2.69355  4.24690  2.90347  2.73739  3.18146  2.89801  2.37887  2.77519  2.98518  4.58477  3.61503
          0.01685  4.48791  5.21026  0.61958  0.77255  0.48576  0.95510
     80   2.85754  3.09766  4.63505  4.05210  3.34471  4.04880  4.39991  2.05726  3.89008  2.33575  3.35063  4.14459  4.40521  4.07166  3.98492  3.36532  3.09679  1.20421  4.93897  2.59343    115 v - - -
          2.68618  4.42225  2.77519  2.73123  3.46354  2.40513  3.72494  3.29354  2.67741  2.69355  4.24690  2.90347  2.73739  3.18146  2.89801  2.37887  2.77519  2.98518  4.58477  3.61503
          0.01685  4.48791  5.21026  0.61958  0.77255  0.48576  0.95510
     81   4.24671  5.48114  4.80470  4.68111  2.58954  4.59219  4.08263  4.19256  4.52996  3.47782  4.80348  4.55956  5.06605  4.67227  4.56946  4.30479  4.54401  4.09502  4.24404  0.34896    116 Y - - -
          2.68618  4.42225  2.77519  2.73123  3.46354  2.40513  3.72494  3.29354  2.67741  2.69355  4.24690  2.90347  2.73739  3.18146  2.89801  2.37887  2.77519  2.98518  4.58477  3.61503
          0.01685  4.48791  5.21026  0.61958  0.77255  0.48576  0.95510
     82   2.98059  4.47214  4.30102  3.71009  3.33990  4.07393  4.34680  2.59273  3.51023  1.19122  2.44367  3.98766  4.40258  3.80242  2.51513  3.36607  3.20781  2.27187  5.04308  3.88805    117 l - - -
          2.68618  4.42225  2.77519  2.73123  3.46354  2.40513  3.72494  3.29354  2.67741  2.69355  4.24690  2.90347  2.73739  3.18146  2.89801  2.37887  2.77519  2.98518  4.58477  3.61503
          0.01685  4.48791  5.21026  0.61958  0.77255  0.48576  0.95510
     83   2.91100  5.45737  1.73821  1.90328  4.77473  3.47243  3.02577  4.27501  2.65569  3.75246  4.52410  2.56754  3.96937  2.93614  3.18704  1.95539  3.16122  3.83710  5.89291  4.44312    118 d - - -
          2.68618  4.42225  2.77519  2.73123  3.46354  2.40513  3.72494  3.29354  2.67741  2.69355  4.24690  2.90347  2.73739  3.18146  2.89801  2.37887  2.77519  2.98518  4.58477  3.61503
          0.08436  4.48791  2.66414  0.61958  0.77255  0.48576  0.95510
     84   2.72884  5.16200  2.98008  2.43481  4.49886  2.82136  3.66816  3.95888  2.18720  3.45521  4.21629  2.69448  3.32126  2.52825  1.92720  2.42367  2.95691  3.55073  5.59610  4.21824    119 r - - -
          2.68618  4.42225  2.77519  2.73123  3.46354  2.40513  3.72494  3.29354  2.67741  2.69355  4.24690  2.90347  2.73739  3.18146  2.89801  2.37887  2.77519  2.98518  4.58477  3.61503
          0.01801  4.42156  5.14391  0.61958  0.77255  0.58875  0.80972
     85   2.47519  5.36082  1.81930  1.96303  4.68386  3.44541  3.75249  4.17724  2.56904  3.65854  4.42288  2.59238  3.91939  2.50031  3.08958  2.23961  3.07858  3.74259  5.79952  4.36226    120 d - - -
          2.68624  4.42231  2.77497  2.73129  3.46360  2.40519  3.72500  3.29360  2.67747  2.69342  4.24696  2.90353  2.73745  3.18122  2.89775  2.37893  2.77525  2.98524  4.58483  3.61509
          0.16100  1.94580  5.14391  0.66883  0.71807  0.42636  1.05809
     86   3.09040  5.09592  3.62377  3.19660  4.83035  1.32730  4.19660  4.30100  2.69427  3.82691  4.68990  3.57456  4.25323  3.37818  1.21458  3.17056  3.42305  3.88101  5.85961  4.68694    123 r - - -
          2.68618  4.42225  2.77519  2.73123  3.46354  2.40513  3.72494  3.29354  2.67741  2.69355  4.24690  2.90347  2.73739  3.18146  2.89801  2.37887  2.77519  2.98518  4.58477  3.61503
          0.01685  4.48791  5.21026  0.61958  0.77255  0.48576  0.95510
     87   2.71112  4.51670  3.46643  2.89753  3.06894  3.65308  3.88539  2.74059  2.82516  2.23306  3.60248  3.33427  4.03325  2.70929  2.03072  2.89052  2.41929  2.79047  5.08020  3.83089    124 r - - -
          2.68618  4.42225  2.77519  2.73123  3.46354  2.40513  3.72494  3.29354  2.67741  2.69355  4.24690  2.90347  2.73739  3.18146  2.89801  2.37887  2.77519  2.98518  4.58477  3.61503
          0.01685  4.48791  5.21026  0.61958  0.77255  0.48576  0.95510
     88   3.13120  4.50672  4.81664  4.23810  2.30372  4.31771  4.63355  2.42375  4.09202  1.01319  3.16847  4.38734  4.61528  4.22405  4.18900  3.64038  2.73452  2.12054  5.07652  3.91679    125 l - - -
          2.68618  4.42225  2.77519  2.73123  3.46354  2.40513  3.72494  3.29354  2.67741  2.69355  4.24690  2.90347  2.73739  3.18146  2.89801  2.37887  2.77519  2.98518  4.58477  3.61503
          0.01685  4.48791  5.21026  0.61958  0.77255  0.48576  0.95510
     89   2.45890  4.22075  4.04389  3.46201  2.86962  3.78902  4.07457  2.65553  2.66113  1.99246  2.08624  3.71781  4.15796  3.59702  3.57276  3.06798  2.94033  2.46674  4.81219  2.71593    126 l - - -
          2.68618  4.42225  2.77519  2.73123  3.46354  2.40513  3.72494  3.29354  2.67741  2.69355  4.24690  2.90347  2.73739  3.18146  2.89801  2.37887  2.77519  2.98518  4.58477  3.61503
          0.01685  4.48791  5.21026  0.61958  0.77255  0.48576  0.95510
     90   2.78405  4.83554  3.19058  2.75387  4.15795  1.60576  3.91775  2.80062  2.70492  3.18855  4.06044  3.22511  4.02565  1.98528  3.09444  2.86482  3.06148  3.23645  5.47254  4.16716    127 g - - -
          2.68618  4.42225  2.77519  2.73123  3.46354  2.40513  3.72494  3.29354  2.67741  2.69355  4.24690  2.90347  2.73739  3.18146  2.89801  2.37887  2.77519  2.98518  4.58477  3.61503
          0.01685  4.48791  5.21026  0.61958  0.77255  0.48576  0.95510
     91   2.93538  5.48045  1.71241  1.43848  4.80388  3.48552  3.82051  4.30062  2.38454  3.77173  4.54703  2.94265  3.98368  2.94363  2.70093  2.86290  3.18385  3.86339  5.90509  4.46221    128 e - - -
          2.68618  4.42225  2.77519  2.73123  3.46354  2.40513  3.72494  3.29354  2.67741  2.69355  4.24690  2.90347  2.73739  3.18146  2.89801  2.37887  2.77519  2.98518  4.58477  3.61503
          0.01685  4.48791  5.21026  0.61958  0.77255  0.48576  0.95510
     92   2.59498  4.48877  3.58279  3.09634  2.92065  1.69070  4.12066  3.40055  3.08517  3.09235  3.95432  3.43210  3.99564  3.39160  3.45631  2.09640  1.98568  3.06773  5.40032  4.14785    129 g - - -
          2.68618  4.42225  2.77519  2.73123  3.46354  2.40513  3.72494  3.29354  2.67741  2.69355  4.24690  2.90347  2.73739  3.18146  2.89801  2.37887  2.77519  2.98518  4.58477  3.61503
          0.01685  4.48791  5.21026  0.61958  0.77255  0.48576  0.95510
     93   2.45754  4.53659  3.40672  2.84856  3.68638  3.62158  3.18411  3.07461  2.81252  2.51995  3.64245  3.29511  4.01107  3.13787  3.20406  2.26841  2.18434  2.82956  5.09721  2.45217    130 t - - -
          2.68618  4.42225  2.77519  2.73123  3.46354  2.40513  3.72494  3.29354  2.67741  2.69355  4.24690  2.90347  2.73739  3.18146  2.89801  2.37887  2.77519  2.98518  4.58477  3.61503
          0.01685  4.48791  5.21026  0.61958  0.77255  0.48576  0.95510
     94   2.49175  5.10838  2.04409  2.25604  4.40919  2.94081  3.68833  3.86553  2.44784  2.95372  3.37020  2.97229  3.88546  2.32972  2.93310  2.69102  2.94008  3.47508  5.56856  4.18405    131 d - - -
          2.68618  4.42225  2.77519  2.73123  3.46354  2.40513  3.72494  3.29354  2.67741  2.69355  4.24690  2.90347  2.73739  3.18146  2.89801  2.37887  2.77519  2.98518  4.58477  3.61503
          0.14985  4.48791  2.05637  0.61958  0.77255  0.48576  0.95510
     95   2.68393  5.14853  2.65617  1.79228  4.47910  3.44741  3.63805  3.95023  2.17610  3.44351  3.35382  2.92119  3.84609  2.34547  2.57583  2.65248  2.91441  3.53186  5.58529  4.18977    132 e - - -
          2.68618  4.42225  2.77519  2.73123  3.46354  2.40513  3.72494  3.29354  2.67741  2.69355  4.24690  2.90347  2.73739  3.18146  2.89801  2.37887  2.77519  2.98518  4.58477  3.61503
          0.01922  4.35728  5.07963  0.61958  0.77255  0.67383  0.71284
     96   1.44949  4.32435  3.96608  3.49948  3.93018  3.41780  4.36579  2.87099  3.43449  2.90511  3.86128  3.67373  4.04955  3.71997  3.72004  2.81295  1.88485  1.89128  5.42693  4.22167    133 a - - -
          2.68618  4.42225  2.77519  2.73123  3.46354  2.40513  3.72494  3.29354  2.67741  2.69355  4.24690  2.90347  2.73739  3.18146  2.89801  2.37887  2.77519  2.98518  4.58477  3.61503
          0.01922  4.35728  5.07963  0.61958  0.77255  0.67383  0.71284
     97   2.74225  4.39643  3.72232  3.14211  3.44017  3.74405  3.98633  2.50286  2.99850  1.58614  2.84687  3.51730  4.10889  2.54941  2.83804  3.00414  2.97039  2.61456  4.96573  3.75775    134 l - - -
          2.68618  4.42225  2.77519  2.73123  3.46354  2.40513  3.72494  3.29354  2.67741  2.69355  4.24690  2.90347  2.73739  3.18146  2.89801  2.37887  2.77519  2.98518  4.58477  3.61503
          0.01922  4.35728  5.07963  0.61958  0.77255  0.67383  0.71284
     98   2.30209  5.16695  2.32673  2.16981  4.49558  3.44124  3.65175  3.96900  2.23631  3.46372  4.21788  2.91480  3.85177  2.75832  2.19220  2.40372  2.93134  3.54990  5.60807  4.20700    135 e - - -
          2.68618  4.42225  2.77519  2.73123  3.46354  2.40513  3.72494  3.29354  2.67741  2.69355  4.24690  2.90347  2.73739  3.18146  2.89801  2.37887  2.77519  2.98518  4.58477  3.61503
          0.01922  4.35728  5.07963  0.61958  0.77255  0.38391  1.14317
     99   3.39139  4.70342  4.94635  4.46663  1.13368  4.44351  4.06352  2.32602  4.29264  2.01244  3.55075  4.36709  4.74399  4.32056  4.31527  3.77466  3.61413  2.85552  4.27679  1.93223    136 f - - -
          2.68618  4.42225  2.77519  2.73123  3.46354  2.40513  3.72494  3.29354  2.67741  2.69355  4.24690  2.90347  2.73739  3.18146  2.89801  2.37887  2.77519  2.98518  4.58477  3.61503
          0.01685  4.48791  5.21026  0.61958  0.77255  0.48576  0.95510
    100   3.34163  2.81839  4.64168  4.25560  2.69092  4.15075  4.05511  3.37032  4.04751  2.98003  4.09458  4.21382  4.64125  4.24647  4.16422  3.58766  3.65807  3.19483  4.33626  0.69496    137 y - - -
          2.68618  4.42225  2.77519  2.73123  3.46354  2.40513  3.72494  3.29354  2.67741  2.69355  4.24690  2.90347  2.73739  3.18146  2.89801  2.37887  2.77519  2.98518  4.58477  3.61503
          0.01685  4.48791  5.21026  0.61958  0.77255  0.48576  0.95510
    101   2.74115  3.45879  3.16852  2.34444  4.14345  3.56621  3.19581  3.55140  2.49093  2.83263  3.97860  3.10711  3.95383  2.90572  1.69350  2.55921  2.96851  3.23796  5.39535  4.08074    138 r - - -
          2.68618  4.42225  2.77519  2.73123  3.46354  2.40513  3.72494  3.29354  2.67741  2.69355  4.24690  2.90347  2.73739  3.18146  2.89801  2.37887  2.77519  2.98518  4.58477  3.61503
          0.01685  4.48791  5.21026  0.61958  0.77255  0.48576  0.95510
    102   2.92127  5.36600  2.80129  1.19186  4.70094  3.53381  3.79796  4.16073  2.21790  3.65109  4.43941  3.00691  3.99776  2.60600  2.94954  2.87211  2.73466  3.75637  5.78855  4.40169    139 e - - -
          2.68618  4.42225  2.77519  2.73123  3.46354  2.40513  3.72494  3.29354  2.67741  2.69355  4.24690  2.90347  2.73739  3.18146  2.89801  2.37887  2.77519  2.98518  4.58477  3.61503
          0.01685  4.48791  5.21026  0.61958  0.77255  0.48576  0.95510
    103   1.78667  4.73920  3.22107  2.65860  3.93975  3.57125  3.78247  2.93608  2.41011  2.97862  3.18394  3.15179  3.95811  2.60070  2.73123  2.78763  2.60204  3.04869  5.27019  3.97457    140 a - - -
          2.68618  4.42225  2.77519  2.73123  3.46354  2.40513  3.72494  3.29354  2.67741  2.69355  4.24690  2.90347  2.73739  3.18146  2.89801  2.37887  2.77519  2.98518  4.58477  3.61503
          0.01685  4.48791  5.21026  0.61958  0.77255  0.48576  0.95510
    104   3.60188  5.27284  4.39439  4.38647  5.43625  0.20044  5.42177  5.23051  4.64640  4.78392  5.79422  4.56190  4.67580  4.92285  4.77325  3.79714  4.12693  4.63988  6.32577  5.57300    141 G - - -
          2.68618  4.42225  2.77519  2.73123  3.46354  2.40513  3.72494  3.29354  2.67741  2.69355  4.24690  2.90347  2.73739  3.18146  2.89801  2.37887  2.77519  2.98518  4.58477  3.61503
          0.01685  4.48791  5.21026  0.61958  0.77255  0.48576  0.95510
    105   2.95202  4.31771  4.77255  4.18137  2.07932  4.12632  4.37031  2.15763  4.00214  1.51210  3.19353  4.22913  4.45151  4.11839  4.04538  3.44161  3.18079  1.98935  4.79533  2.48980    142 l - - -
          2.68618  4.42225  2.77519  2.73123  3.46354  2.40513  3.72494  3.29354  2.67741  2.69355  4.24690  2.90347  2.73739  3.18146  2.89801  2.37887  2.77519  2.98518  4.58477  3.61503
          0.01685  4.48791  5.21026  0.61958  0.77255  0.48576  0.95510
    106   2.77288  5.20772  2.55919  1.58684  4.51529  3.48338  3.73101  3.97999  2.51245  3.49846  4.26883  2.96238  3.91512  2.38401  3.00760  2.45376  3.01076  2.59671  5.66446  4.26426    143 e - - -
          2.68618  4.42225  2.77519  2.73123  3.46354  2.40513  3.72494  3.29354  2.67741  2.69355  4.24690  2.90347  2.73739  3.18146  2.89801  2.37887  2.77519  2.98518  4.58477  3.61503
          0.01685  4.48791  5.21026  0.61958  0.77255  0.48576  0.95510
    107   2.91724  4.34977  4.44852  3.86440  2.71957  4.05856  4.36276  1.79013  3.73769  1.89865  2.77153  4.06221  1.92836  3.92786  3.89350  3.35725  3.14767  2.39776  4.94946  3.77735    144 i - - -
          2.68619  4.42226  2.77521  2.73125  3.46355  2.40514  3.72496  3.29355  2.67742  2.69356  4.24691  2.90348  2.73741  3.18148  2.89802  2.37872  2.77521  2.98520  4.58478  3.61504
          0.23242  2.64905  1.99017  0.36500  1.18481  0.48576  0.95510
    108   2.42422  4.68977  2.52474  2.38837  3.16462  3.52179  3.74201  3.27152  2.59708  2.66203  3.77341  3.10196  3.91134  2.67925  3.03689  2.73962  2.88597  2.27672  5.22432  3.92555    146 v - - -
          2.68618  4.42225  2.77519  2.73123  3.46354  2.40513  3.72494  3.29354  2.67741  2.69355  4.24690  2.90347  2.73739  3.18146  2.89801  2.37887  2.77519  2.98518  4.58477  3.61503
          0.01941  4.34726  5.06960  0.61958  0.77255  0.37826  1.15535
    109   2.88539  5.43622  1.95949  1.71837  4.76174  3.47244  3.79196  4.26183  2.10163  3.73301  4.49713  2.31574  3.95624  2.90967  3.13735  2.40974  3.13242  3.81921  5.86703  4.42134    147 e - - -
          2.68618  4.42225  2.77519  2.73123  3.46354  2.40513  3.72494  3.29354  2.67741  2.69355  4.24690  2.90347  2.73739  3.18146  2.89801  2.37887  2.77519  2.98518  4.58477  3.61503
          0.01685  4.48791  5.21026  0.61958  0.77255  0.48576  0.95510
    110   2.71089  5.03300  2.55301  2.07315  3.42572  2.52771  3.71347  3.75297  2.49336  3.31474  4.10228  3.00234  3.90094  2.84154  2.97323  2.09656  2.94555  2.93615  5.51774  4.15119    148 e - - -
          2.68618  4.42225  2.77519  2.73123  3.46354  2.40513  3.72494  3.29354  2.67741  2.69355  4.24690  2.90347  2.73739  3.18146  2.89801  2.37887  2.77519  2.98518  4.58477  3.61503
          0.01685  4.48791  5.21026  0.61958  0.77255  0.48576  0.95510
    111   2.13126  4.84377  3.14499  2.66848  4.41572  2.01582  3.89338  3.85505  2.37012  3.43555  4.22839  3.14305  2.44405  3.04138  3.14719  2.18137  2.97229  3.43804  5.64200  4.30779    149 g - - -
          2.68618  4.42225  2.77519  2.73123  3.46354  2.40513  3.72494  3.29354  2.67741  2.69355  4.24690  2.90347  2.73739  3.18146  2.89801  2.37887  2.77519  2.98518  4.58477  3.61503
          0.01685  4.48791  5.21026  0.61958  0.77255  0.48576  0.95510
    112   3.11604  5.71956  1.90499  1.03025  4.99853  3.48010  2.84379  4.53576  2.89685  4.00474  4.81899  2.93022  4.06089  3.09644  3.46940  3.00747  3.38730  4.09251  6.14149  4.64195    150 e - - -
          2.68618  4.42225  2.77519  2.73123  3.46354  2.40513  3.72494  3.29354  2.67741  2.69355  4.24690  2.90347  2.73739  3.18146  2.89801  2.37887  2.77519  2.98518  4.58477  3.61503
          0.01685  4.48791  5.21026  0.61958  0.77255  0.48576  0.95510
    113   2.17505  4.41440  3.80905  3.26885  3.14886  3.72149  4.10937  2.81974  3.20240  1.85903  3.50608  3.60759  1.83821  3.49321  3.51065  3.01698  3.01515  2.63654  5.05277  3.81910    151 p - - -
          2.68618  4.42225  2.77519  2.73123  3.46354  2.40513  3.72494  3.29354  2.67741  2.69355  4.24690  2.90347  2.73739  3.18146  2.89801  2.37887  2.77519  2.98518  4.58477  3.61503
          0.01685  4.48791  5.21026  0.61958  0.77255  0.48576  0.95510
    114   1.37139  4.47369  3.74951  3.46684  4.69619  2.49789  4.55708  4.12339  3.55165  3.79716  4.60772  3.61258  1.29155  3.82132  3.87248  2.69397  3.01467  3.53292  6.01944  4.81803    152 p - - -
          2.68618  4.42225  2.77519  2.73123  3.46354  2.40513  3.72494  3.29354  2.67741  2.69355  4.24690  2.90347  2.73739  3.18146  2.89801  2.37887  2.77519  2.98518  4.58477  3.61503
          0.01685  4.48791  5.21026  0.61958  0.77255  0.48576  0.95510
    115   3.79475  5.88534  0.33223  2.94199  5.37921  3.81173  4.64840  5.13957  3.87034  4.64298  5.67455  3.51583  4.50625  3.91500  4.43939  3.71376  4.15781  4.72314  6.40377  5.20233    153 D - - -
          2.68618  4.42225  2.77519  2.73123  3.46354  2.40513  3.72494  3.29354  2.67741  2.69355  4.24690  2.90347  2.73739  3.18146  2.89801  2.37887  2.77519  2.98518  4.58477  3.61503
          0.01685  4.48791  5.21026  0.61958  0.77255  0.48576  0.95510
    116   3.92718  5.55020  3.97952  3.83833  3.93919  4.14568  0.33151  4.74010  3.67829  4.12988  5.25468  4.20617  4.74719  4.22510  3.88450  4.00635  4.26898  4.46212  5.37742  3.88127    154 H - - -
          2.68618  4.42225  2.77519  2.73123  3.46354  2.40513  3.72494  3.29354  2.67741  2.69355  4.24690  2.90347  2.73739  3.18146  2.89801  2.37887  2.77519  2.98518  4.58477  3.61503
          0.01685  4.48791  5.21026  0.61958  0.77255  0.48576  0.95510
    117   3.46450  4.68624  5.45244  4.94947  3.79567  4.99124  5.57227  0.95946  4.86016  1.80088  3.55460  5.11913  5.19825  5.03998  4.98764  4.39578  3.71386  1.35785  5.87451  4.71957    155 i - - -
          2.68618  4.42225  2.77519  2.73123  3.46354  2.40513  3.72494  3.29354  2.67741  2.69355  4.24690  2.90347  2.73739  3.18146  2.89801  2.37887  2.77519  2.98518  4.58477  3.61503
          0.01685  4.48791  5.21026  0.61958  0.77255  0.48576  0.95510
    118   1.64316  4.47941  3.50304  2.95221  3.15786  2.97890  3.94422  2.72970  2.91915  2.78807  3.66663  3.36087  3.09994  3.23120  3.29700  2.31464  2.92745  2.83039  5.13678  3.88991    156 a - - -
          2.68618  4.42225  2.77519  2.73123  3.46354  2.40513  3.72494  3.29354  2.67741  2.69355  4.24690  2.90347  2.73739  3.18146  2.89801  2.37887  2.77519  2.98518  4.58477  3.61503
          0.01685  4.48791  5.21026  0.61958  0.77255  0.48576  0.95510
    119   2.36984  4.13300  4.37017  3.77581  2.28382  3.83934  3.34056  2.10070  3.62073  2.12398  3.24291  3.89435  4.20465  3.80381  3.73176  3.13731  2.93960  2.14375  4.71056  2.47308    157 i - - -
          2.68618  4.42225  2.77519  2.73123  3.46354  2.40513  3.72494  3.29354  2.67741  2.69355  4.24690  2.90347  2.73739  3.18146  2.89801  2.37887  2.77519  2.98518  4.58477  3.61503
          0.01685  4.48791  5.21026  0.61958  0.77255  0.48576  0.95510
    120   2.97887  5.15202  2.96390  0.99331  4.32895  3.61806  3.96171  3.65212  2.75307  3.24326  2.98074  3.18128  4.10487  3.13281  3.17268  3.00002  3.23702  3.39692  5.66226  4.31540    158 e - - -
          2.68618  4.42225  2.77519  2.73123  3.46354  2.40513  3.72494  3.29354  2.67741  2.69355  4.24690  2.90347  2.73739  3.18146  2.89801  2.37887  2.77519  2.98518  4.58477  3.61503
          0.01685  4.48791  5.21026  0.61958  0.77255  0.48576  0.95510
    121   3.93201  5.23431  5.18121  4.86312  3.50099  4.76243  5.33821  2.76895  4.63396  0.37261  3.39850  5.08722  5.11709  4.84283  4.69274  4.47505  4.21024  2.95781  5.55625  4.40965    159 L - - -
          2.68618  4.42225  2.77519  2.73123  3.46354  2.40513  3.72494  3.29354  2.67741  2.69355  4.24690  2.90347  2.73739  3.18146  2.89801  2.37887  2.77519  2.98518  4.58477  3.61503
          0.01685  4.48791  5.21026  0.61958  0.77255  0.48576  0.95510
    122   1.84585  5.39016  2.33098  1.35789  4.73809  3.47084  3.86336  4.21826  2.73257  3.73148  4.52329  2.96038  3.99185  2.99899  3.26183  2.63853  3.19084  3.79832  5.89741  4.46229    160 e - - -
          2.68618  4.42225  2.77519  2.73123  3.46354  2.40513  3.72494  3.29354  2.67741  2.69355  4.24690  2.90347  2.73739  3.18146  2.89801  2.37887  2.77519  2.98518  4.58477  3.61503
          0.01685  4.48791  5.21026  0.61958  0.77255  0.48576  0.95510
    123   3.17143  4.72050  4.49309  4.14045  0.80450  4.03704  4.29015  3.00443  4.02961  2.54418  3.77982  4.18672  4.56185  4.22715  4.17538  3.46837  2.55918  2.90205  4.65800  3.07619    161 f - - -
          2.68618  4.42225  2.77519  2.73123  3.46354  2.40513  3.72494  3.29354  2.67741  2.69355  4.24690  2.90347  2.73739  3.18146  2.89801  2.37887  2.77519  2.98518  4.58477  3.61503
          0.01685  4.48791  5.21026  0.61958  0.77255  0.48576  0.95510
    124   3.04320  3.14029  4.93955  4.35098  3.34434  4.28743  4.64797  1.88354  4.18124  1.41740  2.18068  4.41876  4.59448  4.30502  4.22743  3.61466  3.27576  1.78868  5.08585  3.94110    162 l - - -
          2.68618  4.42225  2.77519  2.73123  3.46354  2.40513  3.72494  3.29354  2.67741  2.69355  4.24690  2.90347  2.73739  3.18146  2.89801  2.37887  2.77519  2.98518  4.58477  3.61503
          0.01685  4.48791  5.21026  0.61958  0.77255  0.48576  0.95510
    125   1.72411  4.45674  3.53980  2.99878  3.00846  2.23398  3.95677  3.04456  2.96637  2.74956  3.63567  3.39573  4.03442  3.27240  3.33101  2.57271  2.93839  2.79754  5.08043  3.10469    163 a - - -
          2.68618  4.42225  2.77519  2.73123  3.46354  2.40513  3.72494  3.29354  2.67741  2.69355  4.24690  2.90347  2.73739  3.18146  2.89801  2.37887  2.77519  2.98518  4.58477  3.61503
          0.01685  4.48791  5.21026  0.61958  0.77255  0.48576  0.95510
    126   2.46813  4.25621  4.08197  3.49812  3.30136  3.82532  4.10473  2.65596  3.35834  1.39925  2.86725  3.75315  4.19083  3.62166  3.08648  3.10774  2.97786  2.48525  4.83717  2.62640    164 l - - -
          2.68618  4.42225  2.77519  2.73123  3.46354  2.40513  3.72494  3.29354  2.67741  2.69355  4.24690  2.90347  2.73739  3.18146  2.89801  2.37887  2.77519  2.98518  4.58477  3.61503
          0.08436  4.48791  2.66414  0.61958  0.77255  0.48576  0.95510
    127   3.83966  5.15758  5.07393  4.74853  3.44854  4.67730  5.24080  2.70844  4.51708  0.40879  3.35502  4.97637  5.03862  4.74490  4.58965  4.36833  4.11897  2.88183  5.48923  4.32928    165 L - - -
          2.68618  4.42225  2.77519  2.73123  3.46354  2.40513  3.72494  3.29354  2.67741  2.69355  4.24690  2.90347  2.73739  3.18146  2.89801  2.37887  2.77519  2.98518  4.58477  3.61503
          0.01801  4.42156  5.14391  0.61958  0.77255  0.58875  0.80972
    128   2.25269  3.17680  4.58622  4.00760  3.36760  4.05359  4.43472  2.06537  3.86334  1.36297  3.31334  4.13653  4.40961  4.05100  3.98286  3.37133  3.11121  1.90153  4.99886  3.82169    166 l - - -
          2.68618  4.42225  2.77519  2.73123  3.46354  2.40513  3.72494  3.29354  2.67741  2.69355  4.24690  2.90347  2.73739  3.18146  2.89801  2.37887  2.77519  2.98518  4.58477  3.61503
          0.01801  4.42156  5.14391  0.61958  0.77255  0.58875  0.80972
    129   2.22150  5.10452  2.43087  1.74952  3.44101  3.46614  3.68138  3.86070  2.44760  3.39125  4.16248  2.95263  3.87449  2.79794  2.61414  2.68621  2.93866  3.47118  5.56600  4.17962    167 e - - -
          2.68618  4.42225  2.77519  2.73123  3.46354  2.40513  3.72494  3.29354  2.67741  2.69355  4.24690  2.90347  2.73739  3.18146  2.89801  2.37887  2.77519  2.98518  4.58477  3.61503
          0.01801  4.42156  5.14391  0.61958  0.77255  0.58875  0.80972
    130   2.88061  5.34272  2.78866  1.37196  4.68425  3.50490  3.75545  4.14976  1.98264  3.62891  4.40975  2.97452  3.96108  2.52982  2.89589  2.52461  3.11545  3.73710  5.75669  4.36802    168 e - - -
          2.68618  4.42225  2.77519  2.73123  3.46354  2.40513  3.72494  3.29354  2.67741  2.69355  4.24690  2.90347  2.73739  3.18146  2.89801  2.37887  2.77519  2.98518  4.58477  3.61503
          0.01801  4.42156  5.14391  0.61958  0.77255  0.58875  0.80972
    131   2.17834  5.35556  2.38296  1.90568  4.68502  2.21780  3.78790  4.17259  2.62915  3.66951  4.44697  2.16167  3.93807  2.91377  3.15413  2.80319  3.11375  3.74715  5.82393  4.38880    169 e - - -
          2.68618  4.42225  2.77519  2.73123  3.46354  2.40513  3.72494  3.29354  2.67741  2.69355  4.24690  2.90347  2.73739  3.18146  2.89801  2.37887  2.77519  2.98518  4.58477  3.61503
          0.01801  4.42156  5.14391  0.61958  0.77255  0.58875  0.80972
    132   2.45338  5.11038  2.70287  2.45075  4.42530  3.49646  3.67369  3.87409  2.14941  3.39397  4.16624  2.98373  3.89005  2.55453  1.81423  2.70525  2.94964  2.98296  5.55517  4.18710    170 r - - -
          2.68618  4.42225  2.77519  2.73123  3.46354  2.40513  3.72494  3.29354  2.67741  2.69355  4.24690  2.90347  2.73739  3.18146  2.89801  2.37887  2.77519  2.98518  4.58477  3.61503
          0.01801  4.42156  5.14391  0.61958  0.77255  0.58875  0.80972
    133   2.45513  4.44299  3.46792  2.11415  2.74851  3.62731  3.87158  2.95300  2.68475  2.28416  3.54266  3.32921  4.00813  3.17339  2.98728  2.86580  2.90122  2.47519  3.79529  3.77120    171 e - - -
          2.68618  4.42225  2.77519  2.73123  3.46354  2.40513  3.72494  3.29354  2.67741  2.69355  4.24690  2.90347  2.73739  3.18146  2.89801  2.37887  2.77519  2.98518  4.58477  3.61503
          0.01801  4.42156  5.14391  0.61958  0.77255  0.58875  0.80972
    134   2.21356  5.32096  1.88724  1.98585  4.64313  3.44768  3.75060  4.12894  2.56423  3.62165  4.38977  2.91604  3.91746  2.54097  3.07991  2.17391  3.06632  3.70354  5.77076  4.34233    172 d - - -
          2.68617  4.42267  2.77491  2.73093  3.46349  2.40555  3.72476  3.29356  2.67719  2.69349  4.24629  2.90389  2.73755  3.18117  2.89789  2.37897  2.77490  2.98560  4.58519  3.61490
          0.25054  1.53348  5.14391  1.97394  0.14955  0.42636  1.05809
    135   2.70305  4.44112  2.62806  2.98485  3.57950  3.14048  3.93040  2.65120  2.94428  1.70420  3.00036  3.39925  4.05535  3.25013  3.30567  2.91903  2.58543  2.68645  5.02817  3.79078    187 l - - -
          2.68618  4.42225  2.77519  2.73123  3.46354  2.40513  3.72494  3.29354  2.67741  2.69355  4.24690  2.90347  2.73739  3.18146  2.89801  2.37887  2.77519  2.98518  4.58477  3.61503
          0.01685  4.48791  5.21026  0.61958  0.77255  0.48576  0.95510
    136   2.76887  4.70541  3.31423  2.09235  3.83675  3.64707  3.86834  2.69284  2.71830  1.76738  3.73437  3.25764  4.03527  2.41937  3.11456  2.88909  2.99900  2.94732  5.24342  3.97215    188 l - - -
          2.68618  4.42225  2.77519  2.73123  3.46354  2.40513  3.72494  3.29354  2.67741  2.69355  4.24690  2.90347  2.73739  3.18146  2.89801  2.37887  2.77519  2.98518  4.58477  3.61503
          0.01685  4.48791  5.21026  0.61958  0.77255  0.48576  0.95510
    137   2.21161  3.87905  2.18488  2.00142  4.50146  3.47572  3.67743  3.97459  2.42651  3.47348  4.22487  2.67492  3.87751  2.51953  2.74920  2.68090  2.94412  3.55673  5.62159  4.22057    189 e - - -
          2.68618  4.42225  2.77519  2.73123  3.46354  2.40513  3.72494  3.29354  2.67741  2.69355  4.24690  2.90347  2.73739  3.18146  2.89801  2.37887  2.77519  2.98518  4.58477  3.61503
          0.01685  4.48791  5.21026  0.61958  0.77255  0.48576  0.95510
    138   2.29533  4.96498  3.05959  2.14900  4.23292  3.22269  3.71791  3.66027  2.49271  2.56993  4.03917  3.03275  3.90773  2.85446  2.24131  2.42495  2.65960  3.31557  5.46013  4.11171    190 e - - -
          2.68618  4.42225  2.77519  2.73123  3.46354  2.40513  3.72494  3.29354  2.67741  2.69355  4.24690  2.90347  2.73739  3.18146  2.89801  2.37887  2.77519  2.98518  4.58477  3.61503
          0.01685  4.48791  5.21026  0.61958  0.77255  0.48576  0.95510
    139   3.19203  4.62309  4.64375  4.13942  1.06613  4.25094  4.36044  2.65395  3.98858  1.83728  3.39090  4.26327  4.61301  4.16310  4.12604  3.59585  2.69191  2.61558  4.74465  3.27998    191 f - - -
          2.68618  4.42225  2.77519  2.73123  3.46354  2.40513  3.72494  3.29354  2.67741  2.69355  4.24690  2.90347  2.73739  3.18146  2.89801  2.37887  2.77519  2.98518  4.58477  3.61503
          0.01685  4.48791  5.21026  0.61958  0.77255  0.48576  0.95510
    140   3.74536  4.98941  5.53627  4.97131  2.14160  5.05208  5.20089  2.13823  4.83013  0.68331  3.02993  5.14056  5.13505  4.75162  4.81633  4.42454  3.95116  2.66655  5.28771  4.13695    192 L - - -
          2.68618  4.42225  2.77519  2.73123  3.46354  2.40513  3.72494  3.29354  2.67741  2.69355  4.24690  2.90347  2.73739  3.18146  2.89801  2.37887  2.77519  2.98518  4.58477  3.61503
          0.01685  4.48791  5.21026  0.61958  0.77255  0.48576  0.95510
    141   2.70310  5.16687  2.96334  2.15757  4.49525  3.01298  3.66739  3.25676  2.11318  3.46333  4.21290  2.42364  3.87375  2.31968  2.62758  2.54276  2.76691  3.54871  5.60804  4.21096    193 k - - -
          2.68618  4.42225  2.77519  2.73123  3.46354  2.40513  3.72494  3.29354  2.67741  2.69355  4.24690  2.90347  2.73739  3.18146  2.89801  2.37887  2.77519  2.98518  4.58477  3.61503
          0.01685  4.48791  5.21026  0.61958  0.77255  0.48576  0.95510
    142   2.71218  5.20112  2.77083  2.20505  4.53934  2.74202  3.66845  4.01812  1.84981  3.50143  4.24539  2.94782  3.87514  2.50827  2.55230  2.43921  2.66804  3.58845  5.63565  4.23191    194 k - - -
          2.68618  4.42225  2.77519  2.73123  3.46354  2.40513  3.72494  3.29354  2.67741  2.69355  4.24690  2.90347  2.73739  3.18146  2.89801  2.37887  2.77519  2.98518  4.58477  3.61503
          0.01685  4.48791  5.21026  0.61958  0.77255  0.48576  0.95510
    143   2.44291  4.45684  3.58880  3.02291  2.92779  3.69930  2.04442  2.95865  2.95710  2.22360  3.55849  3.42431  4.07738  3.27167  2.81483  2.94574  2.96247  2.73508  4.91586  2.93598    195 h - - -
          2.68618  4.42225  2.77519  2.73123  3.46354  2.40513  3.72494  3.29354  2.67741  2.69355  4.24690  2.90347  2.73739  3.18146  2.89801  2.37887  2.77519  2.98518  4.58477  3.61503
          0.01685  4.48791  5.21026  0.61958  0.77255  0.48576  0.95510
    144   3.11041  4.46104  4.92379  4.33159  1.93630  4.29477  4.52336  2.19096  4.15657  1.22313  2.64673  4.39660  4.58247  4.23548  4.18717  3.61505  3.33397  2.54094  4.89111  2.79728    196 l - - -
          2.68618  4.42225  2.77519  2.73123  3.46354  2.40513  3.72494  3.29354  2.67741  2.69355  4.24690  2.90347  2.73739  3.18146  2.89801  2.37887  2.77519  2.98518  4.58477  3.61503
          0.01685  4.48791  5.21026  0.61958  0.77255  0.48576  0.95510
    145   2.77290  4.65959  3.43937  2.85229  3.83879  3.04765  3.84924  3.20564  2.34322  1.76993  3.14557  3.29959  4.04362  3.08237  2.15089  2.90937  2.99690  2.95684  5.19459  3.94330    197 l - - -
          2.68618  4.42225  2.77519  2.73123  3.46354  2.40513  3.72494  3.29354  2.67741  2.69355  4.24690  2.90347  2.73739  3.18146  2.89801  2.37887  2.77519  2.98518  4.58477  3.61503
          0.01685  4.48791  5.21026  0.61958  0.77255  0.48576  0.95510
    146   2.71017  4.97349  3.07178  2.51323  4.23651  2.95490  3.71501  3.15783  1.97695  2.68719  4.04031  2.68325  2.62414  2.85112  2.68956  2.72626  2.94021  3.31977  5.45798  4.11245    198 k - - -
          2.68618  4.42225  2.77519  2.73123  3.46354  2.40513  3.72494  3.29354  2.67741  2.69355  4.24690  2.90347  2.73739  3.18146  2.89801  2.37887  2.77519  2.98518  4.58477  3.61503
          0.01685  4.48791  5.21026  0.61958  0.77255  0.48576  0.95510
    147   4.53585  5.65148  5.13333  5.01616  3.56044  4.51703  4.85816  4.65154  4.76935  3.92013  5.24446  5.06675  5.08895  5.11787  4.77328  4.73521  4.87599  4.55255  0.22307  3.53803    199 W - - -
          2.68618  4.42225  2.77519  2.73123  3.46354  2.40513  3.72494  3.29354  2.67741  2.69355  4.24690  2.90347  2.73739  3.18146  2.89801  2.37887  2.77519  2.98518  4.58477  3.61503
          0.01685  4.48791  5.21026  0.61958  0.77255  0.48576  0.95510
    148   2.81139  4.25227  4.34008  3.76281  2.34389  3.91676  4.10889  2.34541  3.62579  2.31957  2.78657  3.91229  3.13072  3.81505  3.76932  3.21223  3.04253  2.48249  4.64550  1.68839    200 y - - -
          2.68618  4.42225  2.77519  2.73123  3.46354  2.40513  3.72494  3.29354  2.67741  2.69355  4.24690  2.90347  2.73739  3.18146  2.89801  2.37887  2.77519  2.98518  4.58477  3.61503
          0.01685  4.48791  5.21026  0.61958  0.77255  0.48576  0.95510
    149   2.87894  5.34459  2.77996  1.96443  4.67789  3.50806  3.78270  4.14945  2.07213  3.63996  4.41758  2.27917  1.93129  2.90342  2.99850  2.82999  3.11927  3.73518  5.78066  4.37835    201 p - - -
          2.68618  4.42225  2.77519  2.73123  3.46354  2.40513  3.72494  3.29354  2.67741  2.69355  4.24690  2.90347  2.73739  3.18146  2.89801  2.37887  2.77519  2.98518  4.58477  3.61503
          0.01685  4.48791  5.21026  0.61958  0.77255  0.48576  0.95510
    150   2.71729  5.19862  2.61704  2.08613  4.53364  3.48003  3.67290  4.01009  2.24112  3.10798  4.24391  2.67474  2.84352  2.77484  2.08230  2.68301  2.94841  3.58426  5.63422  4.23256    202 r - - -
          2.68618  4.42225  2.77519  2.73123  3.46354  2.40513  3.72494  3.29354  2.67741  2.69355  4.24690  2.90347  2.73739  3.18146  2.89801  2.37887  2.77519  2.98518  4.58477  3.61503
          0.01685  4.48791  5.21026  0.61958  0.77255  0.48576  0.95510
    151   3.83835  5.08922  5.25527  4.85651  0.83672  4.85908  4.39883  2.82117  4.67999  1.49861  3.41920  4.77762  5.08844  4.64919  4.68321  4.26733  4.06634  2.96487  4.52375  2.91585    203 f - - -
          2.68618  4.42225  2.77519  2.73123  3.46354  2.40513  3.72494  3.29354  2.67741  2.69355  4.24690  2.90347  2.73739  3.18146  2.89801  2.37887  2.77519  2.98518  4.58477  3.61503
          0.01685  4.48791  5.21026  0.61958  0.77255  0.48576  0.95510
    152   2.17898  2.91715  3.64541  3.07543  3.05927  3.68895  3.29455  2.85518  2.64018  1.94295  3.47293  3.45851  4.06703  2.89934  3.34402  2.94046  2.92311  2.63680  4.95383  3.72734    204 l - - -
          2.68618  4.42225  2.77519  2.73123  3.46354  2.40513  3.72494  3.29354  2.67741  2.69355  4.24690  2.90347  2.73739  3.18146  2.89801  2.37887  2.77519  2.98518  4.58477  3.61503
          0.01685  4.48791  5.21026  0.61958  0.77255  0.48576  0.95510
    153   2.22976  5.10297  2.97859  1.94905  4.40963  2.89789  3.68162  3.86744  2.26526  3.13948  4.15860  2.72852  3.31213  2.79390  2.92031  2.44302  2.93080  3.20103  5.56429  4.17970    205 e - - -
          2.68618  4.42225  2.77519  2.73123  3.46354  2.40513  3.72494  3.29354  2.67741  2.69355  4.24690  2.90347  2.73739  3.18146  2.89801  2.37887  2.77519  2.98518  4.58477  3.61503
          0.01685  4.48791  5.21026  0.61958  0.77255  0.48576  0.95510
    154   1.96573  3.13648  2.75357  2.51762  4.26692  3.51749  3.72227  3.69406  2.11284  3.26803  4.06537  3.04036  3.91514  2.85660  2.25626  2.72803  2.94725  3.34443  5.47968  4.13291    206 a - - -
          2.68618  4.42225  2.77519  2.73123  3.46354  2.40513  3.72494  3.29354  2.67741  2.69355  4.24690  2.90347  2.73739  3.18146  2.89801  2.37887  2.77519  2.98518  4.58477  3.61503
          0.01685  4.48791  5.21026  0.61958  0.77255  0.48576  0.95510
    155   3.01243  4.38271  4.73897  4.16797  3.44694  4.23442  4.61631  1.66515  4.02363  1.33062  3.35814  4.30985  4.56674  4.21251  4.14509  2.91860  3.25287  1.71443  5.15081  3.97872    207 l - - -
          2.68618  4.42225  2.77519  2.73123  3.46354  2.40513  3.72494  3.29354  2.67741  2.69355  4.24690  2.90347  2.73739  3.18146  2.89801  2.37887  2.77519  2.98518  4.58477  3.61503
          0.01685  4.48791  5.21026  0.61958  0.77255  0.48576  0.95510
    156   2.73004  4.92694  3.13348  2.11000  4.17421  3.55165  3.73545  3.58504  2.08855  2.20948  3.32183  3.08090  3.93872  2.88395  2.46988  2.76239  2.67530  3.26314  5.41607  4.09129    208 k - - -
          2.68618  4.42225  2.77519  2.73123  3.46354  2.40513  3.72494  3.29354  2.67741  2.69355  4.24690  2.90347  2.73739  3.18146  2.89801  2.37887  2.77519  2.98518  4.58477  3.61503
          0.01685  4.48791  5.21026  0.61958  0.77255  0.48576  0.95510
    157   2.30750  5.18151  2.95001  2.03440  4.51138  3.48820  3.68412  3.98004  1.94020  3.47812  4.23324  2.96522  3.88977  2.23079  2.88990  2.44501  2.67089  3.56537  5.62382  4.23047    209 k - - -
          2.68618  4.42225  2.77519  2.73123  3.46354  2.40513  3.72494  3.29354  2.67741  2.69355  4.24690  2.90347  2.73739  3.18146  2.89801  2.37887  2.77519  2.98518  4.58477  3.61503
          0.01685  4.48791  5.21026  0.61958  0.77255  0.48576  0.95510
    158   1.59255  4.98906  2.97633  2.30206  4.33819  2.61513  3.00361  3.77287  2.60352  3.35174  4.15445  3.05344  3.93784  2.94297  3.07283  2.43050  2.99870  3.40872  5.56815  4.21475    210 a - - -
          2.68618  4.42225  2.77519  2.73123  3.46354  2.40513  3.72494  3.29354  2.67741  2.69355  4.24690  2.90347  2.73739  3.18146  2.89801  2.37887  2.77519  2.98518  4.58477  3.61503
          0.01685  4.48791  5.21026  0.61958  0.77255  0.48576  0.95510
    159   2.31079  5.19130  2.30629  2.29512  4.52464  3.47286  3.66878  4.00313  2.26492  3.49137  4.23627  2.67382  3.87172  2.62548  2.61182  2.42068  2.41014  3.57587  5.63045  4.22517    211 k - - -
          2.68618  4.42225  2.77519  2.73123  3.46354  2.40513  3.72494  3.29354  2.67741  2.69355  4.24690  2.90347  2.73739  3.18146  2.89801  2.37887  2.77519  2.98518  4.58477  3.61503
          0.08436  4.48791  2.66414  0.61958  0.77255  0.48576  0.95510
    160   2.74598  5.20879  2.51913  2.13775  4.52802  2.93498  3.13868  4.00106  2.46302  3.50287  4.26461  2.93293  2.04562  2.80826  2.63874  2.70948  2.98237  3.58732  5.65486  4.25001    212 p - - -
          2.68618  4.42225  2.77519  2.73123  3.46354  2.40513  3.72494  3.29354  2.67741  2.69355  4.24690  2.90347  2.73739  3.18146  2.89801  2.37887  2.77519  2.98518  4.58477  3.61503
          0.01801  4.42156  5.14391  0.61958  0.77255  0.58875  0.80972
    161   2.71239  5.06004  3.00648  2.46020  4.35424  3.49597  2.34701  3.79668  2.29792  3.33773  4.11969  2.24280  3.89051  2.64235  2.69060  2.47057  2.94132  2.87788  5.51874  4.15659    213 n - - -
          2.68618  4.42225  2.77519  2.73123  3.46354  2.40513  3.72494  3.29354  2.67741  2.69355  4.24690  2.90347  2.73739  3.18146  2.89801  2.37887  2.77519  2.98518  4.58477  3.61503
          0.01801  4.42156  5.14391  0.61958  0.77255  0.58875  0.80972
    162   2.75649  4.86464  3.08579  2.63262  4.13078  2.82570  3.81566  3.57162  2.30872  3.18828  4.02675  3.12716  1.64709  2.99471  3.00509  2.81262  3.01076  3.25518  5.41733  3.24673    214 p - - -
          2.68618  4.42225  2.77519  2.73123  3.46354  2.40513  3.72494  3.29354  2.67741  2.69355  4.24690  2.90347  2.73739  3.18146  2.89801  2.37887  2.77519  2.98518  4.58477  3.61503
          0.01801  4.42156  5.14391  0.61958  0.77255  0.58875  0.80972
    163   4.31681  5.33648  5.28594  5.13868  0.69657  4.91573  3.66330  3.94892  4.92425  3.17880  4.49042  4.50030  5.17922  4.64633  4.77056  4.30418  4.51571  3.87728  2.69783  1.54677    215 f - - -
          2.68618  4.42225  2.77519  2.73123  3.46354  2.40513  3.72494  3.29354  2.67741  2.69355  4.24690  2.90347  2.73739  3.18146  2.89801  2.37887  2.77519  2.98518  4.58477  3.61503
          0.01801  4.42156  5.14391  0.61958  0.77255  0.58875  0.80972
    164   4.24035  5.34527  5.09157  4.90158  1.85083  4.83224  3.70558  3.87743  4.71911  3.11349  4.44905  4.45509  5.13103  4.57290  4.66317  4.24290  4.45976  3.82292  3.80784  0.53694    216 Y - - -
          2.68618  4.42225  2.77519  2.73123  3.46354  2.40513  3.72494  3.29354  2.67741  2.69355  4.24690  2.90347  2.73739  3.18146  2.89801  2.37887  2.77519  2.98518  4.58477  3.61503
          0.01801  4.42156  5.14391  0.61958  0.77255  0.42636  1.05809
    165   2.10242  5.14177  3.03434  2.30084  4.46131  3.51949  3.11426  3.91258  2.20921  2.95336  4.19366  3.00351  3.90896  2.31171  2.23486  2.72263  2.96787  3.51962  5.57951  4.21078    217 a - - -
          2.68618  4.42225  2.77519  2.73123  3.46354  2.40513  3.72494  3.29354  2.67741  2.69355  4.24690  2.90347  2.73739  3.18146  2.89801  2.37887  2.77519  2.98518  4.58477  3.61503
          0.01685  4.48791  5.21026  0.61958  0.77255  0.48576  0.95510
    166   1.77506  4.32081  3.74387  3.17387  3.03752  3.70750  3.99101  2.47260  3.10962  2.52929  3.43580  3.52674  4.08992  2.94692  3.41718  2.62477  2.64981  2.17596  4.92529  3.70772    218 a - - -
          2.68618  4.42225  2.77519  2.73123  3.46354  2.40513  3.72494  3.29354  2.67741  2.69355  4.24690  2.90347  2.73739  3.18146  2.89801  2.37887  2.77519  2.98518  4.58477  3.61503
          0.01685  4.48791  5.21026  0.61958  0.77255  0.48576  0.95510
    167   2.37900  4.18597  4.22749  3.64168  3.27573  3.83498  4.14744  2.34814  3.51323  1.42932  3.28136  3.83452  4.20333  3.72922  3.68158  2.74444  2.95675  2.18695  4.80645  2.97002    219 l - - -
          2.68618  4.42225  2.77519  2.73123  3.46354  2.40513  3.72494  3.29354  2.67741  2.69355  4.24690  2.90347  2.73739  3.18146  2.89801  2.37887  2.77519  2.98518  4.58477  3.61503
          0.01685  4.48791  5.21026  0.61958  0.77255  0.48576  0.95510
    168   1.42452  4.42409  3.70177  3.18306  3.87296  2.27646  4.13432  2.70170  3.14296  2.94029  3.82149  3.49557  4.02183  3.44214  3.48961  2.39238  2.94481  2.52658  5.29846  4.06939    220 a - - -
          2.68618  4.42225  2.77519  2.73123  3.46354  2.40513  3.72494  3.29354  2.67741  2.69355  4.24690  2.90347  2.73739  3.18146  2.89801  2.37887  2.77519  2.98518  4.58477  3.61503
          0.01685  4.48791  5.21026  0.61958  0.77255  0.48576  0.95510
    169   2.23414  5.18312  2.63548  2.13607  4.51563  3.48019  3.66905  3.98996  2.20352  3.05390  4.22847  2.95307  3.87600  2.17474  2.46582  2.67760  2.94023  3.56727  5.62088  4.22159    221 e - - -
          2.68618  4.42225  2.77519  2.73123  3.46354  2.40513  3.72494  3.29354  2.67741  2.69355  4.24690  2.90347  2.73739  3.18146  2.89801  2.37887  2.77519  2.98518  4.58477  3.61503
          0.01685  4.48791  5.21026  0.61958  0.77255  0.48576  0.95510
    170   2.81748  2.75011  4.45595  2.99266  3.34364  3.98204  4.31806  1.96141  3.72947  1.60677  3.31939  4.02392  4.33718  3.93014  3.86538  3.28537  3.05248  1.84195  4.91979  3.73502    222 l - - -
          2.68618  4.42225  2.77519  2.73123  3.46354  2.40513  3.72494  3.29354  2.67741  2.69355  4.24690  2.90347  2.73739  3.18146  2.89801  2.37887  2.77519  2.98518  4.58477  3.61503
          0.01685  4.48791  5.21026  0.61958  0.77255  0.48576  0.95510
    171   3.08137  4.43349  4.79707  4.23827  3.59232  4.35173  4.76738  1.73482  4.11667  1.81741  3.47640  4.40927  4.67584  4.32828  4.26874  3.68257  1.98343  1.37701  5.32484  4.14139    223 v - - -
          2.68618  4.42225  2.77519  2.73123  3.46354  2.40513  3.72494  3.29354  2.67741  2.69355  4.24690  2.90347  2.73739  3.18146  2.89801  2.37887  2.77519  2.98518  4.58477  3.61503
          0.01685  4.48791  5.21026  0.61958  0.77255  0.48576  0.95510
    172   2.70039  5.15811  2.27834  2.22270  4.48131  3.10367  3.66967  3.95221  2.03531  2.97756  3.52177  2.95294  3.87253  2.54370  2.90231  2.33470  2.93184  3.53705  5.60354  4.20585    224 k - - -
          2.68618  4.42225  2.77519  2.73123  3.46354  2.40513  3.72494  3.29354  2.67741  2.69355  4.24690  2.90347  2.73739  3.18146  2.89801  2.37887  2.77519  2.98518  4.58477  3.61503
          0.01685  4.48791  5.21026  0.61958  0.77255  0.48576  0.95510
    173   2.15469  4.60029  3.32173  2.28577  2.40482  3.60079  3.83960  3.14836  2.75132  2.83038  3.69801  3.23837  3.99071  2.71650  3.16226  2.59075  2.92982  2.45484  5.15976  3.88878    225 a - - -
          2.68618  4.42225  2.77519  2.73123  3.46354  2.40513  3.72494  3.29354  2.67741  2.69355  4.24690  2.90347  2.73739  3.18146  2.89801  2.37887  2.77519  2.98518  4.58477  3.61503
          0.01685  4.48791  5.21026  0.61958  0.77255  0.48576  0.95510
    174   2.71335  3.23751  4.50684  3.90549  2.07112  3.86912  4.19993  2.02199  3.72928  2.00634  3.22577  3.97412  4.23332  3.89376  3.80054  2.81163  2.53099  2.13660  4.74643  3.56554    226 l - - -
          2.68618  4.42225  2.77519  2.73123  3.46354  2.40513  3.72494  3.29354  2.67741  2.69355  4.24690  2.90347  2.73739  3.18146  2.89801  2.37887  2.77519  2.98518  4.58477  3.61503
          0.01685  4.48791  5.21026  0.61958  0.77255  0.48576  0.95510
    175   2.77318  4.28715  4.14299  3.57767  3.40809  3.84914  4.21414  2.05577  3.46335  1.57474  3.38175  3.82300  4.24157  3.71672  3.68259  2.66786  2.02959  2.36773  4.95917  3.76360    227 l - - -
          2.68618  4.42225  2.77519  2.73123  3.46354  2.40513  3.72494  3.29354  2.67741  2.69355  4.24690  2.90347  2.73739  3.18146  2.89801  2.37887  2.77519  2.98518  4.58477  3.61503
          0.13004  4.48791  2.20100  0.61958  0.77255  0.48576  0.95510
    176   2.38581  5.04192  2.94409  1.91099  4.33357  3.46134  3.66911  3.77982  2.43213  3.32511  3.31677  2.26801  3.86350  2.56838  2.90938  2.67390  2.65711  3.40419  5.51280  4.13922    228 e - - -
          2.68618  4.42225  2.77519  2.73123  3.46354  2.40513  3.72494  3.29354  2.67741  2.69355  4.24690  2.90347  2.73739  3.18146  2.89801  2.37887  2.77519  2.98518  4.58477  3.61503
          0.01885  4.37672  5.09907  0.61958  0.77255  0.64942  0.73887
    177   2.71054  5.14445  2.94607  2.19188  4.47498  3.47047  3.65559  3.93616  2.18693  3.43649  4.19789  2.42477  3.86959  2.76389  2.18133  2.24953  2.56070  3.52916  5.58194  4.20027    229 r - - -
          2.68618  4.42225  2.77519  2.73123  3.46354  2.40513  3.72494  3.29354  2.67741  2.69355  4.24690  2.90347  2.73739  3.18146  2.89801  2.37887  2.77519  2.98518  4.58477  3.61503
          0.01885  4.37672  5.09907  0.61958  0.77255  0.64942  0.73887
    178   2.75927  3.16960  4.34979  3.77614  3.30422  3.86925  4.26410  2.18878  3.62919  1.27124  3.28073  3.93589  4.26006  3.84527  3.78185  2.68344  3.01134  2.27261  4.89321  3.70603    230 l - - -
          2.68640  4.42247  2.77542  2.73123  3.46376  2.40535  3.72444  3.29257  2.67740  2.69377  4.24712  2.90369  2.73716  3.18133  2.89769  2.37909  2.77497  2.98541  4.58499  3.61415
          0.45075  1.03072  5.09907  1.01497  0.45007  0.39554  1.11876
    179   2.79097  5.08062  3.14759  2.36707  4.37924  3.57657  3.72051  3.80088  1.87639  2.87386  3.30045  3.07990  3.95956  2.84758  1.82263  2.55884  3.01136  3.44750  5.52230  4.19421    237 r - - -
          2.68618  4.42225  2.77519  2.73123  3.46354  2.40513  3.72494  3.29354  2.67741  2.69355  4.24690  2.90347  2.73739  3.18146  2.89801  2.37887  2.77519  2.98518  4.58477  3.61503
          0.01685  4.48791  5.21026  0.61958  0.77255  0.48576  0.95510
    180   2.74400  5.17614  3.00961  1.68233  4.50486  3.51279  3.02967  3.96609  2.07397  3.46422  4.22520  2.66394  3.90496  2.79114  2.53940  2.71784  2.97079  3.56006  3.70286  4.22789    238 e - - -
          2.68618  4.42225  2.77519  2.73123  3.46354  2.40513  3.72494  3.29354  2.67741  2.69355  4.24690  2.90347  2.73739  3.18146  2.89801  2.37887  2.77519  2.98518  4.58477  3.61503
          0.01685  4.48791  5.21026  0.61958  0.77255  0.48576  0.95510
    181   3.09762  5.46362  2.58756  0.81358  4.92880  3.48998  4.06084  4.42873  2.98200  3.96983  4.82210  3.05142  4.10765  3.23197  3.48187  2.39839  3.41419  3.99696  6.11396  4.67794    239 e - - -
          2.68618  4.42225  2.77519  2.73123  3.46354  2.40513  3.72494  3.29354  2.67741  2.69355  4.24690  2.90347  2.73739  3.18146  2.89801  2.37887  2.77519  2.98518  4.58477  3.61503
          0.08436  4.48791  2.66414  0.61958  0.77255  0.48576  0.95510
    182   2.68557  4.99333  2.41079  2.27300  3.52193  2.99372  3.68830  3.69845  2.26303  3.26550  4.05602  2.98713  3.87991  2.56362  2.94258  2.69041  2.91771  2.30234  5.47392  4.11241    240 k - - -
          2.68618  4.42247  2.77497  2.73145  3.46335  2.40484  3.72516  3.29376  2.67718  2.69376  4.24711  2.90368  2.73761  3.18102  2.89795  2.37908  2.77517  2.98481  4.58498  3.61525
          0.40657  1.30657  2.75953  1.18235  0.36609  0.58875  0.80972
    183   2.47386  2.90327  4.12856  3.55488  3.29856  3.71588  4.10958  2.56322  3.43599  1.77255  3.30076  3.74933  3.28215  3.66267  3.62312  2.78231  2.89820  1.85039  4.81305  3.62097    246 l - - -
          2.68618  4.42225  2.77519  2.73123  3.46354  2.40513  3.72494  3.29354  2.67741  2.69355  4.24690  2.90347  2.73739  3.18146  2.89801  2.37887  2.77519  2.98518  4.58477  3.61503
          0.01912  4.36235  5.08470  0.61958  0.77255  0.66757  0.71940
    184   2.84841  5.33153  2.03458  2.33650  4.63178  3.42802  1.97577  4.13115  2.60350  3.63248  4.41602  2.23980  3.04218  2.89574  3.12014  2.79181  3.09962  3.71473  5.78174  4.34822    247 h - - -
          2.68618  4.42225  2.77519  2.73123  3.46354  2.40513  3.72494  3.29354  2.67741  2.69355  4.24690  2.90347  2.73739  3.18146  2.89801  2.37887  2.77519  2.98518  4.58477  3.61503
          0.09033  4.36235  2.60882  0.61958  0.77255  0.66757  0.71940
    185   2.90326  5.34715  2.63143  1.28227  4.62696  3.44924  2.80983  4.13003  2.51148  3.62267  4.42841  2.91972  3.94400  2.44666  2.95346  2.84452  3.14616  3.73256  5.74819  4.34214    248 e - - -
          2.68618  4.42225  2.77519  2.73123  3.46354  2.40513  3.72494  3.29354  2.67741  2.69355  4.24690  2.90347  2.73739  3.18146  2.89801  2.37887  2.77519  2.98518  4.58477  3.61503
          0.11278  4.29254  2.37533  0.61958  0.77255  0.74803  0.64112
    186   2.19662  4.99343  2.86656  2.05796  4.31539  2.95398  3.65428  3.75577  2.01875  3.30613  4.09445  2.92497  3.83487  2.78250  2.87439  2.65816  2.54303  3.38072  5.49535  4.12945    249 k - - -
          2.68618  4.42225  2.77519  2.73123  3.46354  2.40513  3.72494  3.29354  2.67741  2.69355  4.24690  2.90347  2.73739  3.18146  2.89801  2.37887  2.77519  2.98518  4.58477  3.61503
          0.09505  4.20224  2.58086  0.61958  0.77255  0.83634  0.56792
    187   2.65881  4.88144  2.96128  2.08444  4.16159  3.43714  3.64995  3.54498  1.94791  3.15371  3.97192  2.96840  3.84658  2.79466  2.80483  2.68097  2.40807  2.73847  5.38188  4.05105    250 k - - -
          2.68643  4.42250  2.77545  2.73149  3.46293  2.40491  3.72520  3.29379  2.67749  2.69334  4.24715  2.90329  2.73742  3.18172  2.89771  2.37849  2.77545  2.98514  4.58502  3.61528
          0.46945  0.98176        *  1.30686  0.31563  0.00000        *
//
