# Supplementary material for: Sulfur disproportionation occurs globally across anoxic habitats and has multiple mechanisms of independent evolutionary origin
Source: ISME J. 2026 Mar 2;20(1):wrag042. doi: 10.1093/ismejo/wrag042 (PMC12998232; doi:10.1093/ismejo/wrag042)
Supplement: Sup_File_1_HMM_wrag042 [file sup_file_1_hmm_wrag042.zip › SupFile1_HMM/SupFile1b_profiles/phsa_new_a.hmm]

HMMER3/f [3.4 | Aug 2023]
NAME  phsa_new_a
LENG  759
ALPH  amino
RF    no
MM    no
CONS  yes
CS    no
MAP   yes
DATE  Tue Aug 26 21:27:00 2025
NSEQ  17
EFFN  1.016846
CKSUM 1723632122
STATS LOCAL MSV      -12.0921  0.69637
STATS LOCAL VITERBI  -13.2534  0.69637
STATS LOCAL FORWARD   -6.7888  0.69637
HMM          A        C        D        E        F        G        H        I        K        L        M        N        P        Q        R        S        T        V        W        Y   
            m->m     m->i     m->d     i->m     i->i     d->m     d->d
  COMPO   2.48001  4.23149  3.00796  2.67286  3.32731  2.78868  3.72377  2.79422  2.64624  2.49968  3.59859  3.09639  3.33449  3.10395  2.93470  2.70458  2.82382  2.60547  4.60287  3.46863
          2.68622  4.42229  2.77523  2.73127  3.46358  2.40517  3.72498  3.29358  2.67745  2.69359  4.24500  2.90340  2.73743  3.18150  2.89804  2.37891  2.77514  2.98522  4.58481  3.61507
          0.47662  1.80289  1.54037  0.45607  1.00449  0.00000        *
      1   2.64530  4.47475  3.34450  2.77529  3.59778  3.54670  3.74441  2.74243  2.20602  2.56067  2.33209  3.20851  3.92744  2.79826  2.85947  2.80789  2.87160  2.71295  5.01478  3.77154      3 k - - -
          2.68618  4.42225  2.77519  2.73123  3.46354  2.40513  3.72494  3.29354  2.67741  2.69355  4.24690  2.90347  2.73739  3.18146  2.89801  2.37887  2.77519  2.98518  4.58477  3.61503
          0.02852  3.96706  4.68941  0.61958  0.77255  0.71848  0.66844
      2   2.59604  4.92866  2.63610  2.15909  4.21307  3.36393  3.57426  3.65267  2.17248  3.20533  3.58981  2.86285  3.77086  2.70131  2.65088  2.21452  2.82836  3.28747  5.39878  4.03460      4 e - - -
          2.68618  4.42225  2.77519  2.73123  3.46354  2.40513  3.72494  3.29354  2.67741  2.69355  4.24690  2.90347  2.73739  3.18146  2.89801  2.37887  2.77519  2.98518  4.58477  3.61503
          0.02852  3.96706  4.68941  0.61958  0.77255  0.63475  0.75517
      3   2.70434  4.17053  4.11814  3.53740  2.57495  3.82564  4.12293  1.94458  3.01099  1.83572  2.79628  3.77978  4.16916  3.64578  3.61997  3.11552  2.93522  2.11140  4.78638  3.60339      5 l - - -
          2.68618  4.42225  2.77519  2.73123  3.46354  2.40513  3.72494  3.29354  2.67741  2.69355  4.24690  2.90347  2.73739  3.18146  2.89801  2.37887  2.77519  2.98518  4.58477  3.61503
          0.02705  4.01921  4.74156  0.61958  0.77255  0.67497  0.71166
      4   2.61667  4.82915  2.89566  2.42849  4.15744  3.36742  3.31773  3.58910  2.38850  3.16971  3.98345  2.47327  3.80922  2.79295  2.59066  1.98414  2.69328  3.24012  5.37822  4.04431      6 s - - -
          2.68618  4.42225  2.77519  2.73123  3.46354  2.40513  3.72494  3.29354  2.67741  2.69355  4.24690  2.90347  2.73739  3.18146  2.89801  2.37887  2.77519  2.98518  4.58477  3.61503
          0.02705  4.01921  4.74156  0.61958  0.77255  0.67497  0.71166
      5   3.17700  5.00171  3.68321  3.16635  4.39375  3.63407  3.93969  3.94742  2.30907  3.43678  4.43499  3.51391  4.13119  3.15434  0.77585  3.25522  3.43403  3.66549  5.41833  4.29121      7 r - - -
          2.68618  4.42225  2.77519  2.73123  3.46354  2.40513  3.72494  3.29354  2.67741  2.69355  4.24690  2.90347  2.73739  3.18146  2.89801  2.37887  2.77519  2.98518  4.58477  3.61503
          0.02705  4.01921  4.74156  0.61958  0.77255  0.67497  0.71166
      6   3.17700  5.00171  3.68321  3.16635  4.39375  3.63407  3.93969  3.94742  2.30907  3.43678  4.43499  3.51391  4.13119  3.15434  0.77585  3.25522  3.43403  3.66549  5.41833  4.29121      8 r - - -
          2.68618  4.42225  2.77519  2.73123  3.46354  2.40513  3.72494  3.29354  2.67741  2.69355  4.24690  2.90347  2.73739  3.18146  2.89801  2.37887  2.77519  2.98518  4.58477  3.61503
          0.02705  4.01921  4.74156  0.61958  0.77255  0.67497  0.71166
      7   2.67615  5.00365  2.14457  2.12907  4.34694  3.29845  3.67544  3.79033  2.52996  3.35651  4.16456  2.82872  3.80011  2.82241  3.02967  2.24278  2.18161  3.41159  5.56119  4.17228      9 e - - -
          2.68618  4.42225  2.77519  2.73123  3.46354  2.40513  3.72494  3.29354  2.67741  2.69355  4.24690  2.90347  2.73739  3.18146  2.89801  2.37887  2.77519  2.98518  4.58477  3.61503
          0.02705  4.01921  4.74156  0.61958  0.77255  0.67497  0.71166
      8   3.45024  4.80968  4.44002  4.18433  0.79903  4.10165  3.95003  2.95807  4.08819  2.29523  3.66779  4.18713  4.55843  4.21620  4.17157  3.71129  3.75220  2.95920  4.15927  2.50940     10 f - - -
          2.68618  4.42225  2.77519  2.73123  3.46354  2.40513  3.72494  3.29354  2.67741  2.69355  4.24690  2.90347  2.73739  3.18146  2.89801  2.37887  2.77519  2.98518  4.58477  3.61503
          0.02705  4.01921  4.74156  0.61958  0.77255  0.67497  0.71166
      9   3.32308  4.74309  4.42453  4.06722  3.19717  4.16722  4.67707  2.41151  3.83352  0.71356  3.17818  4.32840  4.57874  4.16660  3.98470  3.75844  3.61144  2.48653  5.12745  3.88392     11 l - - -
          2.68618  4.42225  2.77519  2.73123  3.46354  2.40513  3.72494  3.29354  2.67741  2.69355  4.24690  2.90347  2.73739  3.18146  2.89801  2.37887  2.77519  2.98518  4.58477  3.61503
          0.02705  4.01921  4.74156  0.61958  0.77255  0.67497  0.71166
     10   3.01136  5.14956  3.13150  2.68137  4.53251  3.57411  3.66684  3.94134  1.11876  3.41398  4.30265  3.12500  4.00813  2.57779  2.27124  3.00421  3.21410  3.62133  5.48897  4.26342     12 k - - -
          2.68618  4.42225  2.77519  2.73123  3.46354  2.40513  3.72494  3.29354  2.67741  2.69355  4.24690  2.90347  2.73739  3.18146  2.89801  2.37887  2.77519  2.98518  4.58477  3.61503
          0.08245  4.01921  2.79401  0.61958  0.77255  0.67497  0.71166
     11   2.55460  4.35300  3.30951  2.81305  3.44789  2.44011  3.77886  2.91535  2.75786  2.13865  3.52554  3.21785  3.88820  3.09995  3.11057  2.57219  2.81891  2.67346  4.90153  3.13407     13 l - - -
          2.68618  4.42225  2.77519  2.73123  3.46354  2.40513  3.72494  3.29354  2.67741  2.69355  4.24690  2.90347  2.73739  3.18146  2.89801  2.37887  2.77519  2.98518  4.58477  3.61503
          0.02857  3.96534  4.68769  0.61958  0.77255  0.63353  0.75654
     12   2.17237  4.23261  3.63379  3.07847  3.43402  3.56205  3.94326  2.24998  3.01217  2.43545  3.11839  3.42826  3.98412  3.30938  3.33182  2.29178  2.83255  2.13913  4.93159  3.70921     14 v - - -
          2.68618  4.42225  2.77519  2.73123  3.46354  2.40513  3.72494  3.29354  2.67741  2.69355  4.24690  2.90347  2.73739  3.18146  2.89801  2.37887  2.77519  2.98518  4.58477  3.61503
          0.02705  4.01921  4.74156  0.61958  0.77255  0.67497  0.71166
     13   2.37327  4.30875  3.27718  2.90979  4.02748  1.60169  4.00040  3.38075  2.91160  2.67486  3.96850  3.21944  3.77289  3.25422  3.25886  2.33361  2.52805  2.99544  5.39554  4.14005     15 g - - -
          2.68618  4.42225  2.77519  2.73123  3.46354  2.40513  3.72494  3.29354  2.67741  2.69355  4.24690  2.90347  2.73739  3.18146  2.89801  2.37887  2.77519  2.98518  4.58477  3.61503
          0.02705  4.01921  4.74156  0.61958  0.77255  0.67497  0.71166
     14   1.95284  3.39733  4.01931  3.47159  3.42268  3.65665  4.18111  1.93788  3.38013  2.36590  3.36766  3.70579  4.10832  3.64068  3.62524  2.98481  2.67995  1.87759  4.98733  3.78401     16 v - - -
          2.68618  4.42225  2.77519  2.73123  3.46354  2.40513  3.72494  3.29354  2.67741  2.69355  4.24690  2.90347  2.73739  3.18146  2.89801  2.37887  2.77519  2.98518  4.58477  3.61503
          0.02705  4.01921  4.74156  0.61958  0.77255  0.67497  0.71166
     15   1.77592  4.17475  3.40788  3.11387  4.31881  1.53545  4.20573  3.71679  3.18986  3.40997  4.22971  3.28537  3.69117  3.46892  3.51590  2.19101  2.42179  3.16947  5.65590  4.44397     17 g - - -
          2.68618  4.42225  2.77519  2.73123  3.46354  2.40513  3.72494  3.29354  2.67741  2.69355  4.24690  2.90347  2.73739  3.18146  2.89801  2.37887  2.77519  2.98518  4.58477  3.61503
          0.02705  4.01921  4.74156  0.61958  0.77255  0.67497  0.71166
     16   1.60893  2.93700  3.70492  3.25156  3.97564  2.44422  4.16237  3.35204  3.20128  3.06648  3.91635  3.37586  3.72060  3.47728  3.50234  2.09081  2.26681  2.92674  5.37498  4.17676     18 a - - -
          2.68618  4.42225  2.77519  2.73123  3.46354  2.40513  3.72494  3.29354  2.67741  2.69355  4.24690  2.90347  2.73739  3.18146  2.89801  2.37887  2.77519  2.98518  4.58477  3.61503
          0.02705  4.01921  4.74156  0.61958  0.77255  0.59812  0.79816
     17   1.83382  4.29796  3.43171  2.90808  3.70230  2.92981  3.89772  3.02803  2.86773  2.76344  3.17060  3.26287  3.84464  3.18220  3.23132  2.17820  2.77583  2.42947  5.11597  3.87578     19 a - - -
          2.68618  4.42225  2.77519  2.73123  3.46354  2.40513  3.72494  3.29354  2.67741  2.69355  4.24690  2.90347  2.73739  3.18146  2.89801  2.37887  2.77519  2.98518  4.58477  3.61503
          0.02584  4.06464  4.78699  0.61958  0.77255  0.63345  0.75664
     18   1.79631  4.54303  3.11169  2.62350  3.85657  2.81986  3.74817  3.23975  2.43292  2.90550  3.75938  3.08254  3.84021  2.95960  3.00778  2.66411  2.66378  2.94261  5.20073  3.47613     20 a - - -
          2.68618  4.42225  2.77519  2.73123  3.46354  2.40513  3.72494  3.29354  2.67741  2.69355  4.24690  2.90347  2.73739  3.18146  2.89801  2.37887  2.77519  2.98518  4.58477  3.61503
          0.02584  4.06464  4.78699  0.61958  0.77255  0.63345  0.75664
     19   2.48872  2.54288  4.11065  3.54924  3.31528  3.73319  4.17206  2.16187  3.42758  1.77774  3.27038  3.76581  4.14569  3.67821  3.63657  3.05098  2.64493  2.10414  4.89763  3.70407     21 l - - -
          2.68618  4.42225  2.77519  2.73123  3.46354  2.40513  3.72494  3.29354  2.67741  2.69355  4.24690  2.90347  2.73739  3.18146  2.89801  2.37887  2.77519  2.98518  4.58477  3.61503
          0.02584  4.06464  4.78699  0.61958  0.77255  0.63345  0.75664
     20   1.33081  4.19118  3.54956  3.15162  4.12120  2.46745  4.16179  3.47680  3.14848  3.20256  4.04655  3.33630  3.74256  3.43963  3.47555  2.09844  2.72628  2.62873  5.49504  4.27960     22 a - - -
          2.68618  4.42225  2.77519  2.73123  3.46354  2.40513  3.72494  3.29354  2.67741  2.69355  4.24690  2.90347  2.73739  3.18146  2.89801  2.37887  2.77519  2.98518  4.58477  3.61503
          0.02584  4.06464  4.78699  0.61958  0.77255  0.63345  0.75664
     21   2.46018  4.23261  4.13447  3.56191  3.26512  3.88979  4.21680  2.08977  3.45970  1.65671  2.57023  3.82952  4.23640  3.69858  3.68242  3.18342  2.70158  2.00853  4.91949  3.74180     23 l - - -
          2.68618  4.42225  2.77519  2.73123  3.46354  2.40513  3.72494  3.29354  2.67741  2.69355  4.24690  2.90347  2.73739  3.18146  2.89801  2.37887  2.77519  2.98518  4.58477  3.61503
          0.09625  4.06464  2.59567  0.61958  0.77255  0.63345  0.75664
     22   2.12732  3.40312  3.34713  2.82776  3.85978  2.71143  3.87069  3.24751  2.78475  2.92487  3.77454  3.18189  3.76812  3.11334  2.81713  1.99909  2.47345  2.90166  5.22682  3.97582     24 s - - -
          2.68618  4.42225  2.77519  2.73123  3.46354  2.40513  3.72494  3.29354  2.67741  2.69355  4.24690  2.90347  2.73739  3.18146  2.89801  2.37887  2.77519  2.98518  4.58477  3.61503
          0.02770  3.99608  4.71843  0.61958  0.77255  0.69478  0.69151
     23   2.31855  4.32590  3.32113  2.80517  3.71882  2.77735  3.83505  3.06909  2.77578  2.53001  3.65071  3.18908  3.39465  3.09794  3.15494  2.10858  2.75951  2.35350  5.11519  3.86445     25 s - - -
          2.68613  4.42229  2.77523  2.73127  3.46322  2.40508  3.72498  3.29358  2.67744  2.69350  4.24693  2.90350  2.73743  3.18150  2.89804  2.37890  2.77523  2.98508  4.58481  3.61507
          0.32103  1.32549  4.71843  0.22444  1.60427  0.69478  0.69151
     24   2.36860  4.31103  3.37332  2.83621  3.61114  3.38298  3.82809  2.91613  2.79141  2.35127  3.55208  3.22601  3.14454  3.11268  3.16012  2.33880  2.41692  2.37053  5.03217  3.78814     27 s - - -
          2.68618  4.42225  2.77519  2.73123  3.46354  2.40513  3.72494  3.29354  2.67741  2.69355  4.24690  2.90347  2.73739  3.18146  2.89801  2.37887  2.77519  2.98518  4.58477  3.61503
          0.07783  3.99608  2.87370  0.61958  0.77255  0.58219  0.81797
     25   2.71488  4.37065  3.68318  3.13761  2.88852  3.70285  3.97718  2.40633  3.05955  1.99013  3.29748  3.50757  2.13311  3.36243  3.37827  2.98378  2.96209  2.43439  4.87191  3.57410     28 l - - -
          2.68618  4.42225  2.77519  2.73123  3.46354  2.40513  3.72494  3.29354  2.67741  2.69355  4.24690  2.90347  2.73739  3.18146  2.89801  2.37887  2.77519  2.98518  4.58477  3.61503
          0.02705  4.01921  4.74156  0.61958  0.77255  0.67497  0.71166
     26   2.47179  4.40405  3.21844  3.04414  4.45285  1.04792  4.25000  3.94531  3.22668  3.59380  4.45810  3.32495  2.59391  3.52772  3.54969  2.62516  2.94421  3.41511  5.68496  4.52382     29 g - - -
          2.68618  4.42225  2.77519  2.73123  3.46354  2.40513  3.72494  3.29354  2.67741  2.69355  4.24690  2.90347  2.73739  3.18146  2.89801  2.37887  2.77519  2.98518  4.58477  3.61503
          0.02705  4.01921  4.74156  0.61958  0.77255  0.61727  0.77526
     27   2.25010  4.57709  3.14024  2.58012  3.79080  3.44959  3.68224  3.17224  2.40924  2.68814  3.39566  3.06067  3.84587  2.88505  2.66146  2.40603  2.45550  2.89526  5.13157  3.84620     30 a - - -
          2.68618  4.42225  2.77519  2.73123  3.46354  2.40513  3.72494  3.29354  2.67741  2.69355  4.24690  2.90347  2.73739  3.18146  2.89801  2.37887  2.77519  2.98518  4.58477  3.61503
          0.02614  4.05319  4.77554  0.61958  0.77255  0.46254  0.99340
     28   2.94915  4.44750  4.18704  3.61883  3.22449  4.02663  4.29501  2.43409  3.07413  1.25279  2.08858  3.91885  4.34966  3.71484  3.59869  3.33394  3.17865  2.41930  4.99552  3.83320     31 l - - -
          2.68618  4.42225  2.77519  2.73123  3.46354  2.40513  3.72494  3.29354  2.67741  2.69355  4.24690  2.90347  2.73739  3.18146  2.89801  2.37887  2.77519  2.98518  4.58477  3.61503
          0.02347  4.15941  4.88176  0.61958  0.77255  0.53374  0.88288
     29   2.08846  4.84728  2.94614  2.33672  4.13149  2.50541  3.65895  3.55179  2.34819  3.14362  3.95419  2.74641  3.83264  2.80661  2.74784  2.65477  2.86938  3.00662  5.37328  4.03540     32 a - - -
          2.68618  4.42225  2.77519  2.73123  3.46354  2.40513  3.72494  3.29354  2.67741  2.69355  4.24690  2.90347  2.73739  3.18146  2.89801  2.37887  2.77519  2.98518  4.58477  3.61503
          0.02347  4.15941  4.88176  0.61958  0.77255  0.53374  0.88288
     30   2.02639  4.80873  3.07783  2.53267  4.11548  3.45025  3.67624  3.51689  1.93243  2.92389  3.94129  3.02722  3.86413  2.83148  2.64270  2.35277  2.89398  3.19080  5.34647  4.03840     33 k - - -
          2.68618  4.42225  2.77519  2.73123  3.46354  2.40513  3.72494  3.29354  2.67741  2.69355  4.24690  2.90347  2.73739  3.18146  2.89801  2.37887  2.77519  2.98518  4.58477  3.61503
          0.02347  4.15941  4.88176  0.61958  0.77255  0.53374  0.88288
     31   2.60310  4.30699  3.50019  2.53505  3.01644  3.58912  3.84629  2.57848  2.88428  1.99598  3.40414  2.94155  3.96802  3.18708  3.23109  2.83783  2.68294  2.39011  4.89594  3.66267     34 l - - -
          2.68606  4.42228  2.77523  2.73118  3.46357  2.40516  3.72498  3.29357  2.67744  2.69358  4.24693  2.90350  2.73734  3.18150  2.89804  2.37882  2.77523  2.98510  4.58480  3.61506
          0.48284  1.69113  1.61614  0.35039  1.21878  0.53374  0.88288
     32   2.36893  4.75545  2.90714  2.21544  4.01455  3.04424  3.61006  3.42989  2.40923  3.03525  3.85369  2.91841  3.11465  2.76613  2.71377  2.48475  2.80997  3.10588  5.27956  3.54850     37 e - - -
          2.68618  4.42225  2.77519  2.73123  3.46354  2.40513  3.72494  3.29354  2.67741  2.69355  4.24690  2.90347  2.73739  3.18146  2.89801  2.37887  2.77519  2.98518  4.58477  3.61503
          0.02910  3.94736  4.66970  0.61958  0.77255  0.62129  0.77057
     33   2.25115  4.87156  2.74606  2.36185  4.14441  3.37650  3.59623  3.31917  2.25529  3.15008  3.94721  2.75598  3.46598  2.49993  2.84557  2.39617  2.82345  3.22562  5.36456  4.00932     38 a - - -
          2.68618  4.42225  2.77519  2.73123  3.46354  2.40513  3.72494  3.29354  2.67741  2.69355  4.24690  2.90347  2.73739  3.18146  2.89801  2.37887  2.77519  2.98518  4.58477  3.61503
          0.02705  4.01921  4.74156  0.61958  0.77255  0.67497  0.71166
     34   2.48927  4.89558  2.70160  2.17232  4.17320  2.75054  3.59871  3.34133  2.20711  3.17721  3.97245  2.88015  3.78175  2.73270  2.85747  2.49706  2.64298  3.25198  5.38763  4.02667     39 e - - -
          2.68618  4.42225  2.77519  2.73123  3.46354  2.40513  3.72494  3.29354  2.67741  2.69355  4.24690  2.90347  2.73739  3.18146  2.89801  2.37887  2.77519  2.98518  4.58477  3.61503
          0.02705  4.01921  4.74156  0.61958  0.77255  0.67497  0.71166
     35   2.11310  4.89672  2.84044  2.28076  4.19107  3.13179  3.62211  3.61471  2.18465  3.18773  3.99644  2.90667  3.80830  2.38973  2.80536  2.64744  2.70777  3.26746  5.39741  4.05454     40 a - - -
          2.68618  4.42225  2.77519  2.73123  3.46354  2.40513  3.72494  3.29354  2.67741  2.69355  4.24690  2.90347  2.73739  3.18146  2.89801  2.37887  2.77519  2.98518  4.58477  3.61503
          0.02705  4.01921  4.74156  0.61958  0.77255  0.67497  0.71166
     36   2.67717  4.28616  3.71811  3.16248  3.34045  3.69223  3.97346  2.16846  2.78678  1.63728  3.28661  3.51274  3.54692  3.35306  3.28098  2.97686  2.91423  2.35404  4.89967  3.68694     41 l - - -
          2.68618  4.42225  2.77519  2.73123  3.46354  2.40513  3.72494  3.29354  2.67741  2.69355  4.24690  2.90347  2.73739  3.18146  2.89801  2.37887  2.77519  2.98518  4.58477  3.61503
          0.02705  4.01921  4.74156  0.61958  0.77255  0.67497  0.71166
     37   2.46282  4.96575  2.78076  1.93700  4.26772  3.10277  3.60997  3.70385  2.05746  3.25760  4.05325  2.71722  3.79648  2.74227  2.81994  2.63285  2.87883  3.08458  5.44964  4.08635     42 e - - -
          2.68618  4.42225  2.77519  2.73123  3.46354  2.40513  3.72494  3.29354  2.67741  2.69355  4.24690  2.90347  2.73739  3.18146  2.89801  2.37887  2.77519  2.98518  4.58477  3.61503
          0.02705  4.01921  4.74156  0.61958  0.77255  0.67497  0.71166
     38   2.39191  4.31361  3.30418  2.97741  4.04557  1.44474  4.06338  3.34000  2.97029  2.74599  4.01371  3.26473  3.79471  3.32868  3.29637  2.56117  2.45022  2.97041  5.43599  4.17668     43 g - - -
          2.68618  4.42225  2.77519  2.73123  3.46354  2.40513  3.72494  3.29354  2.67741  2.69355  4.24690  2.90347  2.73739  3.18146  2.89801  2.37887  2.77519  2.98518  4.58477  3.61503
          0.02705  4.01921  4.74156  0.61958  0.77255  0.67497  0.71166
     39   2.57884  4.63093  3.06745  2.37893  3.85591  3.42842  3.65949  3.23402  2.29058  2.88833  3.41787  3.01662  3.82822  2.84622  2.90306  2.14250  2.67022  2.65591  5.17621  3.87799     44 s - - -
          2.68618  4.42225  2.77519  2.73123  3.46354  2.40513  3.72494  3.29354  2.67741  2.69355  4.24690  2.90347  2.73739  3.18146  2.89801  2.37887  2.77519  2.98518  4.58477  3.61503
          0.02705  4.01921  4.74156  0.61958  0.77255  0.59812  0.79816
     40   2.11380  4.60019  3.08566  2.39576  3.41387  3.17933  3.68531  3.23277  2.53658  2.88316  3.72725  3.03536  3.83123  2.87961  2.80255  2.43773  2.51139  2.94259  5.17420  3.87787     45 a - - -
          2.68618  4.42225  2.77519  2.73123  3.46354  2.40513  3.72494  3.29354  2.67741  2.69355  4.24690  2.90347  2.73739  3.18146  2.89801  2.37887  2.77519  2.98518  4.58477  3.61503
          0.02584  4.06464  4.78699  0.61958  0.77255  0.63345  0.75664
     41   2.68758  5.07867  2.86997  2.10308  4.40925  3.41491  3.58975  3.85354  1.93954  3.35645  4.13674  2.67005  3.82135  2.41552  2.53021  2.66217  2.55972  3.46437  5.49952  4.14302     46 k - - -
          2.68618  4.42225  2.77519  2.73123  3.46354  2.40513  3.72494  3.29354  2.67741  2.69355  4.24690  2.90347  2.73739  3.18146  2.89801  2.37887  2.77519  2.98518  4.58477  3.61503
          0.02584  4.06464  4.78699  0.61958  0.77255  0.63345  0.75664
     42   2.61557  4.40608  3.35256  2.48230  2.38419  3.54648  3.40099  2.91687  2.71075  2.27188  3.49791  3.22905  3.92942  3.06556  2.83479  2.79557  2.84558  2.68718  4.87472  3.56394     47 l - - -
          2.68618  4.42225  2.77519  2.73123  3.46354  2.40513  3.72494  3.29354  2.67741  2.69355  4.24690  2.90347  2.73739  3.18146  2.89801  2.37887  2.77519  2.98518  4.58477  3.61503
          0.02584  4.06464  4.78699  0.61958  0.77255  0.63345  0.75664
     43   2.58919  4.63290  2.85662  2.38885  3.83963  3.44701  3.67181  2.84521  2.33522  2.87340  3.72149  3.02568  3.84100  2.86184  2.95120  2.67170  2.33016  2.53480  5.17264  3.87247     48 t - - -
          2.68618  4.42225  2.77519  2.73123  3.46354  2.40513  3.72494  3.29354  2.67741  2.69355  4.24690  2.90347  2.73739  3.18146  2.89801  2.37887  2.77519  2.98518  4.58477  3.61503
          0.02584  4.06464  4.78699  0.61958  0.77255  0.40338  1.10279
     44   2.04271  4.54343  3.21788  2.68913  3.87568  3.40818  3.79343  3.25970  2.66261  2.92559  3.77582  2.92610  2.60942  3.00621  2.87202  2.50955  2.84208  2.37444  5.22538  3.94611     49 a - - -
          2.68622  4.42230  2.77524  2.73128  3.46333  2.40517  3.72473  3.29337  2.67745  2.69359  4.24694  2.90351  2.73744  3.18151  2.89805  2.37891  2.77511  2.98523  4.58481  3.61445
          0.21132  1.69719  4.92136  0.48383  0.95819  0.48576  0.95510
     45   2.36399  4.30861  3.51637  3.29059  4.45392  3.06381  4.38031  3.85375  3.34354  3.58344  4.44068  3.43612  3.82855  3.66178  3.63244  0.85942  2.53532  3.30805  5.80953  4.57356     53 s - - -
          2.68618  4.42225  2.77519  2.73123  3.46354  2.40513  3.72494  3.29354  2.67741  2.69355  4.24690  2.90347  2.73739  3.18146  2.89801  2.37887  2.77519  2.98518  4.58477  3.61503
          0.02255  4.19901  4.92136  0.61958  0.77255  0.48576  0.95510
     46   2.47566  4.08647  4.26455  3.67299  2.86061  3.79130  4.10503  2.04235  3.53150  1.79334  2.92889  3.82666  4.14933  3.72329  3.66438  3.08807  2.68270  2.15440  4.70745  2.84383     54 l - - -
          2.68618  4.42225  2.77519  2.73123  3.46354  2.40513  3.72494  3.29354  2.67741  2.69355  4.24690  2.90347  2.73739  3.18146  2.89801  2.37887  2.77519  2.98518  4.58477  3.61503
          0.02255  4.19901  4.92136  0.61958  0.77255  0.48576  0.95510
     47   2.72647  1.14028  4.43785  4.01518  3.63983  3.62481  4.60709  2.21393  3.80136  2.49050  3.66430  4.03178  4.24474  4.11088  3.96434  3.08053  3.12228  2.27917  5.31846  4.05993     55 c - - -
          2.68618  4.42225  2.77519  2.73123  3.46354  2.40513  3.72494  3.29354  2.67741  2.69355  4.24690  2.90347  2.73739  3.18146  2.89801  2.37887  2.77519  2.98518  4.58477  3.61503
          0.02255  4.19901  4.92136  0.61958  0.77255  0.48576  0.95510
     48   2.74350  4.89368  2.87947  1.52739  2.77818  3.46843  3.72768  3.49905  2.38674  3.11094  3.97884  3.00922  3.91099  2.91272  2.97704  2.77584  2.98339  3.20381  5.32814  3.95764     56 e - - -
          2.68618  4.42225  2.77519  2.73123  3.46354  2.40513  3.72494  3.29354  2.67741  2.69355  4.24690  2.90347  2.73739  3.18146  2.89801  2.37887  2.77519  2.98518  4.58477  3.61503
          0.02255  4.19901  4.92136  0.61958  0.77255  0.48576  0.95510
     49   3.26163  4.76487  4.42071  4.05171  3.39812  4.09043  4.71142  2.60879  3.79887  1.95355  0.86535  4.28499  4.56343  4.16477  3.96313  3.63899  3.57903  2.65072  5.27483  4.06048     57 m - - -
          2.68618  4.42225  2.77519  2.73123  3.46354  2.40513  3.72494  3.29354  2.67741  2.69355  4.24690  2.90347  2.73739  3.18146  2.89801  2.37887  2.77519  2.98518  4.58477  3.61503
          0.06307  4.19901  3.07663  0.61958  0.77255  0.48576  0.95510
     50   2.95915  0.50682  4.52964  4.34170  4.27978  3.51270  4.92700  3.48221  4.17467  3.37932  4.51319  4.25415  4.24075  4.50921  4.24447  3.22994  3.45064  3.20450  5.62273  4.56262     58 C - - -
          2.68618  4.42225  2.77519  2.73123  3.46354  2.40513  3.72494  3.29354  2.67741  2.69355  4.24690  2.90347  2.73739  3.18146  2.89801  2.37887  2.77519  2.98518  4.58477  3.61503
          0.02347  4.15941  4.88176  0.61958  0.77255  0.53374  0.88288
     51   2.48752  4.49669  3.26621  2.82503  4.18455  3.24236  3.93674  3.58490  2.73517  3.23350  4.07064  3.19753  3.83602  3.14004  2.72627  1.43600  2.15566  3.18326  5.47919  4.20999     59 s - - -
          2.68618  4.42225  2.77519  2.73123  3.46354  2.40513  3.72494  3.29354  2.67741  2.69355  4.24690  2.90347  2.73739  3.18146  2.89801  2.37887  2.77519  2.98518  4.58477  3.61503
          0.02347  4.15941  4.88176  0.61958  0.77255  0.53374  0.88288
     52   2.56085  4.32659  3.45869  2.91370  3.03195  3.49497  3.86257  2.87799  2.87226  2.61318  3.50537  2.98573  3.92977  3.18004  3.22969  2.24917  2.22418  2.18579  4.97857  3.73629     60 v - - -
          2.68618  4.42225  2.77519  2.73123  3.46354  2.40513  3.72494  3.29354  2.67741  2.69355  4.24690  2.90347  2.73739  3.18146  2.89801  2.37887  2.77519  2.98518  4.58477  3.61503
          0.02347  4.15941  4.88176  0.61958  0.77255  0.53374  0.88288
     53   3.15424  5.19951  3.54886  2.93673  4.59296  3.73663  3.73345  4.02078  2.00834  3.45975  4.36674  3.32105  4.13610  2.53787  1.00670  3.16668  3.33755  3.71778  5.50252  4.32167     61 r - - -
          2.68618  4.42225  2.77519  2.73123  3.46354  2.40513  3.72494  3.29354  2.67741  2.69355  4.24690  2.90347  2.73739  3.18146  2.89801  2.37887  2.77519  2.98518  4.58477  3.61503
          0.02347  4.15941  4.88176  0.61958  0.77255  0.53374  0.88288
     54   2.95915  0.50682  4.52964  4.34170  4.27978  3.51270  4.92700  3.48221  4.17467  3.37932  4.51319  4.25415  4.24075  4.50921  4.24447  3.22994  3.45064  3.20450  5.62273  4.56262     62 C - - -
          2.68618  4.42225  2.77519  2.73123  3.46354  2.40513  3.72494  3.29354  2.67741  2.69355  4.24690  2.90347  2.73739  3.18146  2.89801  2.37887  2.77519  2.98518  4.58477  3.61503
          0.02347  4.15941  4.88176  0.61958  0.77255  0.53374  0.88288
     55   3.17949  4.87824  3.81911  3.70646  4.66119  3.55002  4.75171  4.29164  3.79060  3.88242  4.95078  3.97981  0.43330  4.17013  3.99500  3.35805  3.64523  3.90213  5.75837  4.78875     63 P - - -
          2.68618  4.42225  2.77519  2.73123  3.46354  2.40513  3.72494  3.29354  2.67741  2.69355  4.24690  2.90347  2.73739  3.18146  2.89801  2.37887  2.77519  2.98518  4.58477  3.61503
          0.02347  4.15941  4.88176  0.61958  0.77255  0.53374  0.88288
     56   3.27485  4.58589  4.89446  4.42504  3.46481  4.57123  5.06315  0.90606  4.23897  1.83063  3.31891  4.64791  4.86372  4.51815  4.40662  3.98878  3.53799  1.81297  5.48307  4.25428     64 i - - -
          2.68618  4.42225  2.77519  2.73123  3.46354  2.40513  3.72494  3.29354  2.67741  2.69355  4.24690  2.90347  2.73739  3.18146  2.89801  2.37887  2.77519  2.98518  4.58477  3.61503
          0.02347  4.15941  4.88176  0.61958  0.77255  0.53374  0.88288
     57   2.49188  5.01757  2.88008  1.96830  4.32103  3.40921  3.61180  3.76791  2.11324  3.30195  4.08015  2.90124  3.81415  2.33027  2.80939  2.52197  2.73350  3.13922  5.47756  4.10621     65 e - - -
          2.68618  4.42225  2.77519  2.73123  3.46354  2.40513  3.72494  3.29354  2.67741  2.69355  4.24690  2.90347  2.73739  3.18146  2.89801  2.37887  2.77519  2.98518  4.58477  3.61503
          0.02347  4.15941  4.88176  0.61958  0.77255  0.53374  0.88288
     58   1.45635  4.21939  3.78296  3.36519  3.89028  2.77101  4.26068  2.93770  3.32284  2.90272  3.83509  3.52976  3.90601  3.60932  3.60653  2.65831  2.83587  1.71771  5.36215  4.15504     66 a - - -
          2.68618  4.42225  2.77519  2.73123  3.46354  2.40513  3.72494  3.29354  2.67741  2.69355  4.24690  2.90347  2.73739  3.18146  2.89801  2.37887  2.77519  2.98518  4.58477  3.61503
          0.02347  4.15941  4.88176  0.61958  0.77255  0.53374  0.88288
     59   2.74767  5.09193  3.05046  2.25051  4.43636  3.49567  3.61169  3.86108  1.94048  3.35963  4.14962  2.98390  3.87939  2.35370  1.96178  2.73068  2.79657  3.21716  5.49162  4.16979     67 k - - -
          2.68618  4.42225  2.77519  2.73123  3.46354  2.40513  3.72494  3.29354  2.67741  2.69355  4.24690  2.90347  2.73739  3.18146  2.89801  2.37887  2.77519  2.98518  4.58477  3.61503
          0.02347  4.15941  4.88176  0.61958  0.77255  0.53374  0.88288
     60   2.99869  4.40749  4.60871  4.12533  3.70655  4.20315  4.87754  1.77333  4.00147  2.31252  3.53760  4.32887  4.62081  4.30369  4.22249  3.59143  2.94294  0.91607  5.55163  4.33389     68 v - - -
          2.68618  4.42225  2.77519  2.73123  3.46354  2.40513  3.72494  3.29354  2.67741  2.69355  4.24690  2.90347  2.73739  3.18146  2.89801  2.37887  2.77519  2.98518  4.58477  3.61503
          0.02347  4.15941  4.88176  0.61958  0.77255  0.53374  0.88288
     61   2.62139  4.78895  2.70465  2.05475  4.02160  3.43750  3.66068  3.00144  2.37187  3.04356  3.86763  2.97652  3.83894  2.82035  2.93327  2.50882  2.85493  2.42386  5.30285  3.97358     69 e - - -
          2.68618  4.42225  2.77519  2.73123  3.46354  2.40513  3.72494  3.29354  2.67741  2.69355  4.24690  2.90347  2.73739  3.18146  2.89801  2.37887  2.77519  2.98518  4.58477  3.61503
          0.02347  4.15941  4.88176  0.61958  0.77255  0.53374  0.88288
     62   3.00746  5.59445  1.62739  2.04042  4.88546  3.29968  3.83155  4.41468  2.83841  3.90167  4.74249  1.47776  3.91575  2.99360  3.43355  2.89115  3.29417  3.97775  6.05537  4.54292     70 n - - -
          2.68618  4.42225  2.77519  2.73123  3.46354  2.40513  3.72494  3.29354  2.67741  2.69355  4.24690  2.90347  2.73739  3.18146  2.89801  2.37887  2.77519  2.98518  4.58477  3.61503
          0.02347  4.15941  4.88176  0.61958  0.77255  0.53374  0.88288
     63   2.82256  5.16215  2.29545  2.31001  4.57089  1.52116  3.80662  4.04133  2.50775  3.59054  4.41746  2.46350  3.88566  2.96895  3.21207  2.78998  3.11565  3.63822  5.77843  4.36831     71 g - - -
          2.68618  4.42225  2.77519  2.73123  3.46354  2.40513  3.72494  3.29354  2.67741  2.69355  4.24690  2.90347  2.73739  3.18146  2.89801  2.37887  2.77519  2.98518  4.58477  3.61503
          0.02347  4.15941  4.88176  0.61958  0.77255  0.53374  0.88288
     64   2.81042  5.18470  2.97944  2.13372  4.55417  3.50181  3.62726  3.98106  1.57532  3.45195  4.24419  2.98090  3.90352  2.33327  2.39384  2.62409  3.02290  3.59416  5.55838  4.23845     72 k - - -
          2.68618  4.42225  2.77519  2.73123  3.46354  2.40513  3.72494  3.29354  2.67741  2.69355  4.24690  2.90347  2.73739  3.18146  2.89801  2.37887  2.77519  2.98518  4.58477  3.61503
          0.02347  4.15941  4.88176  0.61958  0.77255  0.53374  0.88288
     65   2.48937  4.56603  3.17617  2.62752  3.78016  3.22026  3.72854  2.95575  2.39805  2.82636  3.68351  2.59169  3.87596  2.94248  3.01742  2.70722  2.39047  2.34384  5.13935  3.85707     73 v - - -
          2.68618  4.42225  2.77519  2.73123  3.46354  2.40513  3.72494  3.29354  2.67741  2.69355  4.24690  2.90347  2.73739  3.18146  2.89801  2.37887  2.77519  2.98518  4.58477  3.61503
          0.02347  4.15941  4.88176  0.61958  0.77255  0.53374  0.88288
     66   2.64207  4.50856  3.33562  2.78449  3.73607  3.52320  3.78789  3.05463  2.25282  2.77313  3.65455  3.21727  3.93600  3.03290  2.74829  2.63511  2.66219  1.81187  5.10653  3.85723     74 v - - -
          2.68618  4.42225  2.77519  2.73123  3.46354  2.40513  3.72494  3.29354  2.67741  2.69355  4.24690  2.90347  2.73739  3.18146  2.89801  2.37887  2.77519  2.98518  4.58477  3.61503
          0.02347  4.15941  4.88176  0.61958  0.77255  0.53374  0.88288
     67   2.91413  4.35042  4.24753  3.71513  1.62707  3.94019  3.77742  2.80350  3.04265  2.17169  3.44386  3.82211  4.29046  3.74949  3.72667  3.23930  3.14197  2.63457  2.60868  2.40596     75 f - - -
          2.68618  4.42225  2.77519  2.73123  3.46354  2.40513  3.72494  3.29354  2.67741  2.69355  4.24690  2.90347  2.73739  3.18146  2.89801  2.37887  2.77519  2.98518  4.58477  3.61503
          0.02347  4.15941  4.88176  0.61958  0.77255  0.53374  0.88288
     68   3.27450  4.58583  4.89336  4.42445  3.46543  4.57014  5.06287  0.90524  4.23820  1.83308  3.31990  4.64722  4.86331  4.51795  4.40597  3.98804  3.53784  1.81283  5.48334  4.25407     76 i - - -
          2.68618  4.42225  2.77519  2.73123  3.46354  2.40513  3.72494  3.29354  2.67741  2.69355  4.24690  2.90347  2.73739  3.18146  2.89801  2.37887  2.77519  2.98518  4.58477  3.61503
          0.02347  4.15941  4.88176  0.61958  0.77255  0.53374  0.88288
     69   2.55088  5.11261  2.76576  1.97563  4.43219  3.14039  3.62688  3.89461  2.37615  3.40510  4.17736  2.60474  3.82088  2.08696  2.69374  2.52967  2.92003  3.49311  5.56239  4.17180     77 e - - -
          2.68618  4.42225  2.77519  2.73123  3.46354  2.40513  3.72494  3.29354  2.67741  2.69355  4.24690  2.90347  2.73739  3.18146  2.89801  2.37887  2.77519  2.98518  4.58477  3.61503
          0.02347  4.15941  4.88176  0.61958  0.77255  0.53374  0.88288
     70   3.06248  4.79938  3.79418  3.73474  4.85271  0.39779  4.82779  4.53174  3.95449  4.14618  5.13115  3.95976  4.19884  4.25648  4.14982  3.24412  3.56588  4.00444  5.86226  4.96763     78 G - - -
          2.68618  4.42225  2.77519  2.73123  3.46354  2.40513  3.72494  3.29354  2.67741  2.69355  4.24690  2.90347  2.73739  3.18146  2.89801  2.37887  2.77519  2.98518  4.58477  3.61503
          0.02347  4.15941  4.88176  0.61958  0.77255  0.53374  0.88288
     71   2.99179  4.98048  2.91226  2.83191  4.39265  3.40144  4.19553  4.17638  3.12992  3.79250  4.75362  0.73519  4.07160  3.47708  3.48734  3.05313  3.38814  3.76854  5.66535  4.32681     79 n - - -
          2.68618  4.42225  2.77519  2.73123  3.46354  2.40513  3.72494  3.29354  2.67741  2.69355  4.24690  2.90347  2.73739  3.18146  2.89801  2.37887  2.77519  2.98518  4.58477  3.61503
          0.02347  4.15941  4.88176  0.61958  0.77255  0.53374  0.88288
     72   2.80460  4.90844  2.91563  2.58915  4.17792  3.44490  3.14740  3.70495  2.33065  3.28802  4.15122  3.07293  1.50559  2.98031  2.82773  2.84442  3.07507  3.37464  5.42922  4.09498     80 p - - -
          2.68618  4.42225  2.77519  2.73123  3.46354  2.40513  3.72494  3.29354  2.67741  2.69355  4.24690  2.90347  2.73739  3.18146  2.89801  2.37887  2.77519  2.98518  4.58477  3.61503
          0.02347  4.15941  4.88176  0.61958  0.77255  0.53374  0.88288
     73   2.51205  4.94901  2.92731  2.15853  3.82004  3.41001  3.17028  3.67255  2.17985  3.04292  4.00767  2.72810  3.80264  2.40610  2.83790  2.51370  2.84196  3.30524  5.41988  3.70076     81 e - - -
          2.68618  4.42225  2.77519  2.73123  3.46354  2.40513  3.72494  3.29354  2.67741  2.69355  4.24690  2.90347  2.73739  3.18146  2.89801  2.37887  2.77519  2.98518  4.58477  3.61503
          0.02347  4.15941  4.88176  0.61958  0.77255  0.53374  0.88288
     74   2.07982  4.37711  3.05629  2.82387  3.55368  3.51416  3.81084  2.91776  2.79154  2.62733  3.51193  3.24641  3.92178  3.10563  3.16728  2.41432  2.82757  2.24005  3.40073  3.72910     82 a - - -
          2.68618  4.42225  2.77519  2.73123  3.46354  2.40513  3.72494  3.29354  2.67741  2.69355  4.24690  2.90347  2.73739  3.18146  2.89801  2.37887  2.77519  2.98518  4.58477  3.61503
          0.02347  4.15941  4.88176  0.61958  0.77255  0.53374  0.88288
     75   2.24717  4.75922  3.02206  2.38111  4.01270  3.19335  3.66063  3.20625  2.28882  3.03777  3.85826  2.98821  2.88760  2.82029  2.92230  2.36215  2.83907  2.94377  5.29215  3.96727     83 a - - -
          2.68618  4.42225  2.77519  2.73123  3.46354  2.40513  3.72494  3.29354  2.67741  2.69355  4.24690  2.90347  2.73739  3.18146  2.89801  2.37887  2.77519  2.98518  4.58477  3.61503
          0.02347  4.15941  4.88176  0.61958  0.77255  0.53374  0.88288
     76   2.03219  4.70355  2.96073  2.55173  4.15045  2.05016  3.37380  3.57317  2.61332  3.18801  4.01335  3.03093  3.84006  2.76354  3.04867  2.36654  2.88751  3.21319  5.43032  4.11261     84 a - - -
          2.68618  4.42225  2.77519  2.73123  3.46354  2.40513  3.72494  3.29354  2.67741  2.69355  4.24690  2.90347  2.73739  3.18146  2.89801  2.37887  2.77519  2.98518  4.58477  3.61503
          0.02347  4.15941  4.88176  0.61958  0.77255  0.53374  0.88288
     77   2.63369  4.24275  3.71097  3.14040  2.67386  3.66201  3.93460  2.49627  3.06194  2.30856  2.71924  3.48661  4.03450  2.92288  3.35742  2.92663  2.07001  2.45671  4.82912  3.61234     85 t - - -
          2.68618  4.42225  2.77519  2.73123  3.46354  2.40513  3.72494  3.29354  2.67741  2.69355  4.24690  2.90347  2.73739  3.18146  2.89801  2.37887  2.77519  2.98518  4.58477  3.61503
          0.02347  4.15941  4.88176  0.61958  0.77255  0.53374  0.88288
     78   2.43187  4.91916  2.62295  1.89472  4.49455  1.56080  3.88054  3.91858  2.77663  3.52325  4.36092  2.95565  3.87814  3.05826  3.24315  2.74664  3.05736  3.50759  5.73500  4.37327     86 g - - -
          2.68618  4.42225  2.77519  2.73123  3.46354  2.40513  3.72494  3.29354  2.67741  2.69355  4.24690  2.90347  2.73739  3.18146  2.89801  2.37887  2.77519  2.98518  4.58477  3.61503
          0.02347  4.15941  4.88176  0.61958  0.77255  0.53374  0.88288
     79   2.37918  4.31644  3.45442  3.24864  4.47409  1.08018  4.37044  3.85039  3.35369  3.57887  4.43362  3.41935  3.82432  3.65281  3.65002  2.55589  2.03727  3.31140  5.80075  4.60173     87 g - - -
          2.68618  4.42225  2.77519  2.73123  3.46354  2.40513  3.72494  3.29354  2.67741  2.69355  4.24690  2.90347  2.73739  3.18146  2.89801  2.37887  2.77519  2.98518  4.58477  3.61503
          0.02347  4.15941  4.88176  0.61958  0.77255  0.53374  0.88288
     80   2.36441  4.68719  3.10614  2.55808  3.99174  3.42081  3.70289  3.38897  2.39180  3.01908  3.84991  3.04443  3.84659  2.87588  2.50881  2.04796  2.46766  2.82819  5.28219  3.97785     88 s - - -
          2.68618  4.42225  2.77519  2.73123  3.46354  2.40513  3.72494  3.29354  2.67741  2.69355  4.24690  2.90347  2.73739  3.18146  2.89801  2.37887  2.77519  2.98518  4.58477  3.61503
          0.02347  4.15941  4.88176  0.61958  0.77255  0.53374  0.88288
     81   3.20973  4.49212  4.99027  4.46123  3.51472  4.60580  5.08487  1.55739  4.35224  1.61066  3.30974  4.67010  4.85402  4.55229  4.51059  3.97535  3.45606  1.14492  5.50448  4.34653     89 v - - -
          2.68618  4.42225  2.77519  2.73123  3.46354  2.40513  3.72494  3.29354  2.67741  2.69355  4.24690  2.90347  2.73739  3.18146  2.89801  2.37887  2.77519  2.98518  4.58477  3.61503
          0.02347  4.15941  4.88176  0.61958  0.77255  0.53374  0.88288
     82   2.95915  0.50682  4.52964  4.34170  4.27978  3.51270  4.92700  3.48221  4.17467  3.37932  4.51319  4.25415  4.24075  4.50921  4.24447  3.22994  3.45064  3.20450  5.62273  4.56262     90 C - - -
          2.68618  4.42225  2.77519  2.73123  3.46354  2.40513  3.72494  3.29354  2.67741  2.69355  4.24690  2.90347  2.73739  3.18146  2.89801  2.37887  2.77519  2.98518  4.58477  3.61503
          0.02347  4.15941  4.88176  0.61958  0.77255  0.53374  0.88288
     83   0.98529  4.29895  3.53453  3.24950  4.32427  3.09331  4.31416  3.64656  3.28754  3.39161  4.27153  3.42515  2.48875  3.59545  3.59188  2.55780  2.85221  3.17887  5.68714  4.47934     91 a - - -
          2.68618  4.42225  2.77519  2.73123  3.46354  2.40513  3.72494  3.29354  2.67741  2.69355  4.24690  2.90347  2.73739  3.18146  2.89801  2.37887  2.77519  2.98518  4.58477  3.61503
          0.02347  4.15941  4.88176  0.61958  0.77255  0.53374  0.88288
     84   3.20944  5.22590  3.66488  3.00223  4.69337  3.77539  3.74006  4.05844  1.84369  3.50376  4.40700  3.36659  4.16509  2.88777  0.95211  3.22277  3.38113  3.75567  5.52553  4.38551     92 r - - -
          2.68618  4.42225  2.77519  2.73123  3.46354  2.40513  3.72494  3.29354  2.67741  2.69355  4.24690  2.90347  2.73739  3.18146  2.89801  2.37887  2.77519  2.98518  4.58477  3.61503
          0.02347  4.15941  4.88176  0.61958  0.77255  0.53374  0.88288
     85   3.06248  4.79938  3.79418  3.73474  4.85271  0.39779  4.82779  4.53174  3.95449  4.14618  5.13115  3.95976  4.19884  4.25648  4.14982  3.24412  3.56588  4.00444  5.86226  4.96763     93 G - - -
          2.68618  4.42225  2.77519  2.73123  3.46354  2.40513  3.72494  3.29354  2.67741  2.69355  4.24690  2.90347  2.73739  3.18146  2.89801  2.37887  2.77519  2.98518  4.58477  3.61503
          0.02347  4.15941  4.88176  0.61958  0.77255  0.53374  0.88288
     86   2.07642  4.41301  3.15034  2.89746  4.45518  1.39164  4.13788  3.89986  3.08078  3.53647  4.34750  2.72870  3.79243  3.35898  3.47023  2.12599  2.84993  3.36060  5.75223  4.48666     94 g - - -
          2.68618  4.42225  2.77519  2.73123  3.46354  2.40513  3.72494  3.29354  2.67741  2.69355  4.24690  2.90347  2.73739  3.18146  2.89801  2.37887  2.77519  2.98518  4.58477  3.61503
          0.02347  4.15941  4.88176  0.61958  0.77255  0.53374  0.88288
     87   1.32578  4.23251  3.59509  3.31134  4.40423  3.01843  4.35807  3.77800  3.35508  3.50869  4.34514  3.42503  3.77968  3.63960  3.65309  1.34944  2.79300  3.23173  5.75974  4.55054     95 a - - -
          2.68618  4.42225  2.77519  2.73123  3.46354  2.40513  3.72494  3.29354  2.67741  2.69355  4.24690  2.90347  2.73739  3.18146  2.89801  2.37887  2.77519  2.98518  4.58477  3.61503
          0.02347  4.15941  4.88176  0.61958  0.77255  0.53374  0.88288
     88   2.18001  4.36526  3.43024  3.31151  4.58656  0.83263  4.47841  4.00024  3.50934  3.72931  4.60318  3.47393  3.86315  3.78538  3.78560  2.61685  2.95526  3.42755  5.88619  4.71346     96 g - - -
          2.68618  4.42225  2.77519  2.73123  3.46354  2.40513  3.72494  3.29354  2.67741  2.69355  4.24690  2.90347  2.73739  3.18146  2.89801  2.37887  2.77519  2.98518  4.58477  3.61503
          0.02347  4.15941  4.88176  0.61958  0.77255  0.53374  0.88288
     89   2.48757  4.16055  3.79472  3.21950  2.59189  3.65196  2.96648  2.37123  3.13420  2.24671  3.26181  3.52504  3.48333  3.39685  3.39753  2.92227  2.83137  2.05620  4.75207  3.53527     97 v - - -
          2.68618  4.42225  2.77519  2.73123  3.46354  2.40513  3.72494  3.29354  2.67741  2.69355  4.24690  2.90347  2.73739  3.18146  2.89801  2.37887  2.77519  2.98518  4.58477  3.61503
          0.02347  4.15941  4.88176  0.61958  0.77255  0.53374  0.88288
     90   1.99538  4.49409  3.09633  2.78880  4.37636  3.14879  4.02514  3.81196  2.91651  3.44773  4.26371  2.31984  3.80642  3.22695  3.32119  1.40503  2.86373  3.32715  5.66343  4.37270     98 s - - -
          2.68618  4.42225  2.77519  2.73123  3.46354  2.40513  3.72494  3.29354  2.67741  2.69355  4.24690  2.90347  2.73739  3.18146  2.89801  2.37887  2.77519  2.98518  4.58477  3.61503
          0.02347  4.15941  4.88176  0.61958  0.77255  0.45689  1.00308
     91   2.89215  4.58221  3.70633  3.17143  2.91969  3.84433  4.02444  2.74704  3.03173  1.44444  3.32685  3.57059  4.20282  2.10338  3.34455  3.12429  3.12304  2.69618  4.92729  3.59980     99 l - - -
          2.68618  4.42225  2.77519  2.73123  3.46354  2.40513  3.72494  3.29354  2.67741  2.69355  4.24690  2.90347  2.73739  3.18146  2.89801  2.37887  2.77519  2.98518  4.58477  3.61503
          0.02255  4.19901  4.92136  0.61958  0.77255  0.48576  0.95510
     92   3.35571  4.72678  4.86129  4.36841  3.23132  4.52132  4.95167  2.21067  4.17264  0.77673  3.06307  4.60465  4.80134  4.37272  4.31097  3.92347  3.61508  2.00078  5.30478  4.16314    100 l - - -
          2.68618  4.42225  2.77519  2.73123  3.46354  2.40513  3.72494  3.29354  2.67741  2.69355  4.24690  2.90347  2.73739  3.18146  2.89801  2.37887  2.77519  2.98518  4.58477  3.61503
          0.02255  4.19901  4.92136  0.61958  0.77255  0.48576  0.95510
     93   2.99401  4.64968  3.75022  3.25377  2.42366  3.87563  3.68477  3.16565  3.18610  2.50134  3.76293  2.30777  4.24960  3.45864  3.49627  3.15548  3.22650  2.96850  4.20536  1.46572    101 y - - -
          2.68618  4.42225  2.77519  2.73123  3.46354  2.40513  3.72494  3.29354  2.67741  2.69355  4.24690  2.90347  2.73739  3.18146  2.89801  2.37887  2.77519  2.98518  4.58477  3.61503
          0.02255  4.19901  4.92136  0.61958  0.77255  0.48576  0.95510
     94   2.91858  5.14689  0.99801  2.42997  4.47771  3.36160  3.96611  3.81140  2.95962  3.54326  4.49217  2.97325  3.97802  3.16287  3.47985  2.91111  3.24483  2.94533  5.80915  4.38099    102 d - - -
          2.68618  4.42225  2.77519  2.73123  3.46354  2.40513  3.72494  3.29354  2.67741  2.69355  4.24690  2.90347  2.73739  3.18146  2.89801  2.37887  2.77519  2.98518  4.58477  3.61503
          0.02255  4.19901  4.92136  0.61958  0.77255  0.48576  0.95510
     95   2.67928  4.92733  2.98905  2.46798  4.22637  3.13875  3.32258  3.64856  2.15175  3.21681  4.02340  2.98279  2.17223  2.79778  2.63337  2.69426  2.63361  3.30254  5.41952  4.08760    103 k - - -
          2.68618  4.42225  2.77519  2.73123  3.46354  2.40513  3.72494  3.29354  2.67741  2.69355  4.24690  2.90347  2.73739  3.18146  2.89801  2.37887  2.77519  2.98518  4.58477  3.61503
          0.02255  4.19901  4.92136  0.61958  0.77255  0.48576  0.95510
     96   2.67879  5.11228  2.65964  1.97986  4.42494  3.40335  3.62657  3.88829  2.29098  3.39932  3.62376  2.74172  3.82376  1.93368  2.85267  2.64839  2.91258  3.48664  5.55722  4.16521    104 q - - -
          2.68618  4.42225  2.77519  2.73123  3.46354  2.40513  3.72494  3.29354  2.67741  2.69355  4.24690  2.90347  2.73739  3.18146  2.89801  2.37887  2.77519  2.98518  4.58477  3.61503
          0.02255  4.19901  4.92136  0.61958  0.77255  0.48576  0.95510
     97   3.41467  5.20519  3.94237  3.40007  4.64529  3.82268  4.11733  4.22132  2.44387  3.67785  4.68012  3.72902  4.31905  3.33079  0.57699  3.48988  3.66447  3.93362  5.60107  4.51368    105 R - - -
          2.68618  4.42225  2.77519  2.73123  3.46354  2.40513  3.72494  3.29354  2.67741  2.69355  4.24690  2.90347  2.73739  3.18146  2.89801  2.37887  2.77519  2.98518  4.58477  3.61503
          0.02255  4.19901  4.92136  0.61958  0.77255  0.48576  0.95510
     98   2.69345  4.18055  4.09224  3.52105  3.28928  3.33055  4.13612  1.89359  3.40793  1.70368  3.25733  3.76291  3.60407  3.65222  3.61880  3.09294  2.93428  1.94924  4.85430  3.66051    106 l - - -
          2.68618  4.42225  2.77519  2.73123  3.46354  2.40513  3.72494  3.29354  2.67741  2.69355  4.24690  2.90347  2.73739  3.18146  2.89801  2.37887  2.77519  2.98518  4.58477  3.61503
          0.02255  4.19901  4.92136  0.61958  0.77255  0.48576  0.95510
     99   2.70806  4.64220  3.28020  2.72484  3.82859  3.56903  3.76379  3.12649  2.26452  2.63462  3.72626  3.18541  3.95868  2.20248  2.85883  2.82548  2.93576  1.98390  5.17920  3.91345    107 v - - -
          2.68618  4.42225  2.77519  2.73123  3.46354  2.40513  3.72494  3.29354  2.67741  2.69355  4.24690  2.90347  2.73739  3.18146  2.89801  2.37887  2.77519  2.98518  4.58477  3.61503
          0.02255  4.19901  4.92136  0.61958  0.77255  0.48576  0.95510
    100   2.71997  4.98747  3.04496  2.49189  4.29096  3.48781  3.64511  3.71295  1.54144  3.26008  4.06492  2.83527  3.88185  2.77739  2.54285  2.48292  2.76472  3.36346  5.43661  3.61479    108 k - - -
          2.68618  4.42225  2.77519  2.73123  3.46354  2.40513  3.72494  3.29354  2.67741  2.69355  4.24690  2.90347  2.73739  3.18146  2.89801  2.37887  2.77519  2.98518  4.58477  3.61503
          0.02255  4.19901  4.92136  0.61958  0.77255  0.48576  0.95510
    101   3.24624  4.93507  3.89043  3.78540  4.73214  3.60477  4.82456  4.37656  3.87370  3.96123  5.03311  4.05351  0.39611  4.25173  4.07089  3.42664  3.71544  3.98173  5.81492  4.86108    109 P - - -
          2.68618  4.42225  2.77519  2.73123  3.46354  2.40513  3.72494  3.29354  2.67741  2.69355  4.24690  2.90347  2.73739  3.18146  2.89801  2.37887  2.77519  2.98518  4.58477  3.61503
          0.02255  4.19901  4.92136  0.61958  0.77255  0.48576  0.95510
    102   3.43692  4.72990  5.11854  4.54453  3.14232  4.73138  5.03197  1.86724  4.40378  0.92661  2.09071  4.78209  4.87392  4.45230  4.47875  4.08462  3.65201  2.34185  5.26114  4.23551    110 l - - -
          2.68618  4.42225  2.77519  2.73123  3.46354  2.40513  3.72494  3.29354  2.67741  2.69355  4.24690  2.90347  2.73739  3.18146  2.89801  2.37887  2.77519  2.98518  4.58477  3.61503
          0.02255  4.19901  4.92136  0.61958  0.77255  0.48576  0.95510
    103   2.65365  4.40442  3.47472  2.70679  3.55116  3.60464  3.82625  1.91510  2.38320  2.59252  2.86147  3.31180  3.98209  3.12611  2.87190  2.85835  2.88129  2.64785  4.97628  3.74313    111 i - - -
          2.68618  4.42225  2.77519  2.73123  3.46354  2.40513  3.72494  3.29354  2.67741  2.69355  4.24690  2.90347  2.73739  3.18146  2.89801  2.37887  2.77519  2.98518  4.58477  3.61503
          0.02255  4.19901  4.92136  0.61958  0.77255  0.48576  0.95510
    104   2.96797  4.90942  3.65996  3.05098  4.23272  3.65687  3.86329  3.57137  2.25799  3.16737  4.15520  3.40690  4.11613  3.05029  1.03118  3.06209  3.22679  2.86437  5.42620  4.19335    112 r - - -
          2.68618  4.42225  2.77519  2.73123  3.46354  2.40513  3.72494  3.29354  2.67741  2.69355  4.24690  2.90347  2.73739  3.18146  2.89801  2.37887  2.77519  2.98518  4.58477  3.61503
          0.02255  4.19901  4.92136  0.61958  0.77255  0.48576  0.95510
    105   2.35525  4.44005  3.02752  2.82296  3.81826  3.39186  3.89136  3.11768  2.82491  2.86778  3.74065  3.23082  3.89281  3.14144  3.21966  2.42010  1.89251  2.13775  5.21146  3.95177    113 t - - -
          2.68618  4.42225  2.77519  2.73123  3.46354  2.40513  3.72494  3.29354  2.67741  2.69355  4.24690  2.90347  2.73739  3.18146  2.89801  2.37887  2.77519  2.98518  4.58477  3.61503
          0.02255  4.19901  4.92136  0.61958  0.77255  0.48576  0.95510
    106   2.70993  4.54351  3.60439  3.34018  2.96717  0.86080  4.29527  3.56249  3.41120  3.23956  4.23554  3.59513  4.04906  3.71257  3.70711  2.89217  3.13738  3.23202  5.29109  3.91019    114 g - - -
          2.68618  4.42225  2.77519  2.73123  3.46354  2.40513  3.72494  3.29354  2.67741  2.69355  4.24690  2.90347  2.73739  3.18146  2.89801  2.37887  2.77519  2.98518  4.58477  3.61503
          0.02255  4.19901  4.92136  0.61958  0.77255  0.48576  0.95510
    107   2.43885  5.23282  2.34799  1.48325  4.56277  3.35651  3.72961  4.03285  2.58702  3.55701  4.35210  2.84550  2.71121  2.86598  3.10630  2.74271  3.05132  3.62643  5.73074  4.30698    115 e - - -
          2.68618  4.42225  2.77519  2.73123  3.46354  2.40513  3.72494  3.29354  2.67741  2.69355  4.24690  2.90347  2.73739  3.18146  2.89801  2.37887  2.77519  2.98518  4.58477  3.61503
          0.02255  4.19901  4.92136  0.61958  0.77255  0.48576  0.95510
    108   3.03658  5.02979  3.54533  3.00809  4.54717  3.63669  3.88768  3.98804  2.27172  3.49381  4.39580  3.38935  3.20899  3.05946  0.91681  3.09544  3.29743  3.65136  5.55596  4.38066    116 r - - -
          2.68618  4.42225  2.77519  2.73123  3.46354  2.40513  3.72494  3.29354  2.67741  2.69355  4.24690  2.90347  2.73739  3.18146  2.89801  2.37887  2.77519  2.98518  4.58477  3.61503
          0.02255  4.19901  4.92136  0.61958  0.77255  0.48576  0.95510
    109   3.12373  4.85368  3.86323  3.81006  4.92160  0.36595  4.89756  4.61336  4.03501  4.22141  5.20876  4.02910  4.25400  4.33394  4.22310  3.30694  3.63005  4.07830  5.91762  5.03887    117 G - - -
          2.68618  4.42225  2.77519  2.73123  3.46354  2.40513  3.72494  3.29354  2.67741  2.69355  4.24690  2.90347  2.73739  3.18146  2.89801  2.37887  2.77519  2.98518  4.58477  3.61503
          0.06307  4.19901  3.07663  0.61958  0.77255  0.48576  0.95510
    110   2.42702  5.12243  2.52164  1.62658  4.43483  3.36542  3.66732  3.89672  2.48019  3.42621  4.21155  2.85452  3.83051  2.63315  2.97999  2.42534  2.71302  3.50235  5.60355  4.20181    118 e - - -
          2.68618  4.42225  2.77519  2.73123  3.46354  2.40513  3.72494  3.29354  2.67741  2.69355  4.24690  2.90347  2.73739  3.18146  2.89801  2.37887  2.77519  2.98518  4.58477  3.61503
          0.02347  4.15941  4.88176  0.61958  0.77255  0.53374  0.88288
    111   3.06248  4.79938  3.79418  3.73474  4.85271  0.39779  4.82779  4.53174  3.95449  4.14618  5.13115  3.95976  4.19884  4.25648  4.14982  3.24412  3.56588  4.00444  5.86226  4.96763    119 G - - -
          2.68618  4.42225  2.77519  2.73123  3.46354  2.40513  3.72494  3.29354  2.67741  2.69355  4.24690  2.90347  2.73739  3.18146  2.89801  2.37887  2.77519  2.98518  4.58477  3.61503
          0.02347  4.15941  4.88176  0.61958  0.77255  0.53374  0.88288
    112   2.97698  5.25840  3.15550  2.32445  4.67506  3.61167  3.65222  4.05717  1.23299  3.50006  4.32693  3.09630  4.00306  2.56500  2.18931  2.94552  3.16558  3.69846  5.56791  4.32180    120 k - - -
          2.68618  4.42225  2.77519  2.73123  3.46354  2.40513  3.72494  3.29354  2.67741  2.69355  4.24690  2.90347  2.73739  3.18146  2.89801  2.37887  2.77519  2.98518  4.58477  3.61503
          0.02347  4.15941  4.88176  0.61958  0.77255  0.53374  0.88288
    113   3.61969  4.94599  4.51394  4.15774  2.15041  4.32303  3.62018  3.47373  3.87519  2.83056  4.05524  4.07178  4.68072  4.06640  3.97888  3.74394  3.85352  3.36983  1.02074  1.87595    121 w - - -
          2.68618  4.42225  2.77519  2.73123  3.46354  2.40513  3.72494  3.29354  2.67741  2.69355  4.24690  2.90347  2.73739  3.18146  2.89801  2.37887  2.77519  2.98518  4.58477  3.61503
          0.02347  4.15941  4.88176  0.61958  0.77255  0.53374  0.88288
    114   2.70709  5.19999  3.19962  2.44819  4.60301  3.59231  3.62952  3.99492  1.50139  3.44985  4.26173  3.07835  3.96715  2.44096  1.88962  2.87600  3.09335  3.62942  5.53138  4.26928    122 k - - -
          2.68618  4.42225  2.77519  2.73123  3.46354  2.40513  3.72494  3.29354  2.67741  2.69355  4.24690  2.90347  2.73739  3.18146  2.89801  2.37887  2.77519  2.98518  4.58477  3.61503
          0.02347  4.15941  4.88176  0.61958  0.77255  0.53374  0.88288
    115   2.71278  5.05007  2.90703  1.64625  4.36650  3.44440  3.63373  3.79400  2.05157  3.32743  4.12188  2.94107  3.85609  2.75889  2.56379  2.69987  2.77419  3.17482  5.49495  4.14789    123 e - - -
          2.68618  4.42225  2.77519  2.73123  3.46354  2.40513  3.72494  3.29354  2.67741  2.69355  4.24690  2.90347  2.73739  3.18146  2.89801  2.37887  2.77519  2.98518  4.58477  3.61503
          0.02347  4.15941  4.88176  0.61958  0.77255  0.45689  1.00308
    116   2.04226  4.35502  4.52560  4.00365  3.63959  4.14497  4.70669  1.55281  3.90853  2.34387  3.49979  4.21870  4.53866  4.17180  4.12907  3.49918  3.21672  1.30099  5.38883  4.18291    124 v - - -
          2.68618  4.42225  2.77519  2.73123  3.46354  2.40513  3.72494  3.29354  2.67741  2.69355  4.24690  2.90347  2.73739  3.18146  2.89801  2.37887  2.77519  2.98518  4.58477  3.61503
          0.02255  4.19901  4.92136  0.61958  0.77255  0.48576  0.95510
    117   2.37466  4.29616  3.60874  3.20816  4.19730  3.13939  4.22595  3.48444  3.17613  3.25865  4.12679  3.41008  3.83527  3.49468  3.50154  1.16476  2.17723  2.67821  5.57862  4.35004    125 s - - -
          2.68618  4.42225  2.77519  2.73123  3.46354  2.40513  3.72494  3.29354  2.67741  2.69355  4.24690  2.90347  2.73739  3.18146  2.89801  2.37887  2.77519  2.98518  4.58477  3.61503
          0.02255  4.19901  4.92136  0.61958  0.77255  0.48576  0.95510
    118   3.19576  4.74584  4.00396  3.53548  2.47033  4.02649  3.68796  3.26334  3.22457  2.75727  3.84152  3.73741  4.39705  3.03209  3.43885  3.36305  3.42365  3.10112  1.26807  2.27720    126 w - - -
          2.68618  4.42225  2.77519  2.73123  3.46354  2.40513  3.72494  3.29354  2.67741  2.69355  4.24690  2.90347  2.73739  3.18146  2.89801  2.37887  2.77519  2.98518  4.58477  3.61503
          0.02255  4.19901  4.92136  0.61958  0.77255  0.48576  0.95510
    119   2.67116  5.41794  1.53035  1.94205  4.72268  3.34909  3.73952  4.22423  2.45359  3.70503  4.49520  2.59948  3.87958  2.51308  3.15721  2.78191  3.12154  3.79152  5.85220  4.39106    127 d - - -
          2.68618  4.42225  2.77519  2.73123  3.46354  2.40513  3.72494  3.29354  2.67741  2.69355  4.24690  2.90347  2.73739  3.18146  2.89801  2.37887  2.77519  2.98518  4.58477  3.61503
          0.02255  4.19901  4.92136  0.61958  0.77255  0.48576  0.95510
    120   2.87910  5.27024  2.54869  1.22869  4.59540  3.39184  3.76583  4.04366  2.56035  3.57357  4.40302  2.88716  3.91751  2.52628  3.01155  2.82967  2.80972  3.66177  5.74909  4.35144    128 e - - -
          2.68618  4.42225  2.77519  2.73123  3.46354  2.40513  3.72494  3.29354  2.67741  2.69355  4.24690  2.90347  2.73739  3.18146  2.89801  2.37887  2.77519  2.98518  4.58477  3.61503
          0.02255  4.19901  4.92136  0.61958  0.77255  0.48576  0.95510
    121   0.89088  4.27334  3.89946  3.57957  4.12547  3.20537  4.49244  3.05699  3.52061  3.04599  4.07639  3.64168  3.93931  3.82906  3.76962  2.66491  2.90861  2.42369  5.64771  4.43362    129 a - - -
          2.68618  4.42225  2.77519  2.73123  3.46354  2.40513  3.72494  3.29354  2.67741  2.69355  4.24690  2.90347  2.73739  3.18146  2.89801  2.37887  2.77519  2.98518  4.58477  3.61503
          0.02255  4.19901  4.92136  0.61958  0.77255  0.48576  0.95510
    122   3.30722  4.72381  4.38349  3.94183  2.46008  4.22403  3.86090  2.90148  3.73434  1.53631  3.56696  4.03489  4.56515  3.95736  3.89138  3.57897  3.54212  2.85454  4.14947  1.26796    130 y - - -
          2.68618  4.42225  2.77519  2.73123  3.46354  2.40513  3.72494  3.29354  2.67741  2.69355  4.24690  2.90347  2.73739  3.18146  2.89801  2.37887  2.77519  2.98518  4.58477  3.61503
          0.02255  4.19901  4.92136  0.61958  0.77255  0.48576  0.95510
    123   2.45546  5.09989  2.22127  2.24362  4.41495  3.39171  3.62140  3.88263  2.38935  3.39440  4.15803  2.73814  3.81150  2.50808  2.74245  2.29692  2.57863  3.47621  5.55456  4.15568    131 d - - -
          2.68618  4.42225  2.77519  2.73123  3.46354  2.40513  3.72494  3.29354  2.67741  2.69355  4.24690  2.90347  2.73739  3.18146  2.89801  2.37887  2.77519  2.98518  4.58477  3.61503
          0.02255  4.19901  4.92136  0.61958  0.77255  0.48576  0.95510
    124   2.71424  4.31139  3.76876  2.80171  2.87588  3.72814  3.88771  2.72294  3.12310  2.13595  3.03818  3.53459  4.09569  3.40025  3.41026  2.99548  2.94483  2.54424  4.64284  1.85221    132 y - - -
          2.68618  4.42225  2.77519  2.73123  3.46354  2.40513  3.72494  3.29354  2.67741  2.69355  4.24690  2.90347  2.73739  3.18146  2.89801  2.37887  2.77519  2.98518  4.58477  3.61503
          0.02255  4.19901  4.92136  0.61958  0.77255  0.48576  0.95510
    125   3.10493  4.42830  4.85285  4.34538  3.70118  4.44389  5.03084  1.11977  4.23895  2.27472  3.51195  4.54007  4.77697  4.50123  4.43171  3.82059  2.94480  1.29745  5.58750  4.38499    133 i - - -
          2.68618  4.42225  2.77519  2.73123  3.46354  2.40513  3.72494  3.29354  2.67741  2.69355  4.24690  2.90347  2.73739  3.18146  2.89801  2.37887  2.77519  2.98518  4.58477  3.61503
          0.02255  4.19901  4.92136  0.61958  0.77255  0.48576  0.95510
    126   0.95570  4.37431  3.76879  3.42324  3.94517  3.33377  4.36281  2.98333  3.33653  2.52280  3.94365  3.60829  4.00832  3.69343  3.60693  2.78223  2.98634  2.72851  5.48829  4.23215    134 a - - -
          2.68618  4.42225  2.77519  2.73123  3.46354  2.40513  3.72494  3.29354  2.67741  2.69355  4.24690  2.90347  2.73739  3.18146  2.89801  2.37887  2.77519  2.98518  4.58477  3.61503
          0.06307  4.19901  3.07663  0.61958  0.77255  0.48576  0.95510
    127   2.62465  5.27174  2.42398  1.49978  4.58595  3.36793  3.68315  4.06206  2.10130  3.55729  4.34285  2.83417  3.85444  2.63059  2.96592  2.73078  3.03444  3.64947  5.70656  4.28842    135 e - - -
          2.68618  4.42225  2.77519  2.73123  3.46354  2.40513  3.72494  3.29354  2.67741  2.69355  4.24690  2.90347  2.73739  3.18146  2.89801  2.37887  2.77519  2.98518  4.58477  3.61503
          0.02347  4.15941  4.88176  0.61958  0.77255  0.53374  0.88288
    128   3.03894  5.19053  3.11756  2.71931  4.62378  3.58695  3.75906  4.05854  0.99277  3.54985  4.42197  2.84591  4.05434  2.91124  2.41022  3.03449  3.26715  3.71007  5.59117  4.34749    136 k - - -
          2.68618  4.42225  2.77519  2.73123  3.46354  2.40513  3.72494  3.29354  2.67741  2.69355  4.24690  2.90347  2.73739  3.18146  2.89801  2.37887  2.77519  2.98518  4.58477  3.61503
          0.02347  4.15941  4.88176  0.61958  0.77255  0.53374  0.88288
    129   3.32859  4.67029  4.89286  4.32543  3.13856  4.56275  4.87443  2.22940  4.17578  1.01026  1.89023  4.58077  4.75942  4.29408  4.29749  3.90671  3.55192  2.13391  5.20575  4.14650    137 l - - -
          2.68618  4.42225  2.77519  2.73123  3.46354  2.40513  3.72494  3.29354  2.67741  2.69355  4.24690  2.90347  2.73739  3.18146  2.89801  2.37887  2.77519  2.98518  4.58477  3.61503
          0.02347  4.15941  4.88176  0.61958  0.77255  0.53374  0.88288
    130   2.63897  4.86264  3.00127  2.45346  4.12332  3.20364  3.63794  3.53972  1.97574  2.60957  3.93753  2.57977  3.83906  2.55078  2.81521  2.66323  2.73104  3.02700  5.35110  4.01930    138 k - - -
          2.68618  4.42225  2.77519  2.73123  3.46354  2.40513  3.72494  3.29354  2.67741  2.69355  4.24690  2.90347  2.73739  3.18146  2.89801  2.37887  2.77519  2.98518  4.58477  3.61503
          0.02347  4.15941  4.88176  0.61958  0.77255  0.53374  0.88288
    131   1.95308  5.15218  2.48246  1.74692  4.45923  3.36934  3.68738  3.91313  2.25289  3.44909  4.24488  2.85702  3.84860  2.82165  2.99084  2.71303  2.99760  3.52578  5.62924  4.22956    139 e - - -
          2.68618  4.42225  2.77519  2.73123  3.46354  2.40513  3.72494  3.29354  2.67741  2.69355  4.24690  2.90347  2.73739  3.18146  2.89801  2.37887  2.77519  2.98518  4.58477  3.61503
          0.02347  4.15941  4.88176  0.61958  0.77255  0.53374  0.88288
    132   3.26160  4.61358  4.72500  4.35958  3.58461  4.36292  5.04372  0.77943  4.19370  2.12194  3.48566  4.56643  4.77543  4.51843  4.35895  3.89470  3.55923  1.89785  5.52806  4.28507    140 i - - -
          2.68618  4.42225  2.77519  2.73123  3.46354  2.40513  3.72494  3.29354  2.67741  2.69355  4.24690  2.90347  2.73739  3.18146  2.89801  2.37887  2.77519  2.98518  4.58477  3.61503
          0.02347  4.15941  4.88176  0.61958  0.77255  0.53374  0.88288
    133   2.82426  4.87776  3.26315  2.69584  4.11872  3.59360  3.70798  2.53147  1.45263  3.05976  3.95345  3.15599  3.98141  2.62529  2.55133  2.88196  3.03687  3.17433  5.33018  4.06986    141 k - - -
          2.68618  4.42225  2.77519  2.73123  3.46354  2.40513  3.72494  3.29354  2.67741  2.69355  4.24690  2.90347  2.73739  3.18146  2.89801  2.37887  2.77519  2.98518  4.58477  3.61503
          0.02347  4.15941  4.88176  0.61958  0.77255  0.53374  0.88288
    134   2.18862  5.01135  2.54615  2.01303  4.30639  3.17043  3.62376  3.75703  2.40462  3.08536  4.08017  2.88416  3.80835  2.62271  2.89131  2.50489  2.68461  3.37739  5.48697  4.10591    142 e - - -
          2.68618  4.42225  2.77519  2.73123  3.46354  2.40513  3.72494  3.29354  2.67741  2.69355  4.24690  2.90347  2.73739  3.18146  2.89801  2.37887  2.77519  2.98518  4.58477  3.61503
          0.02347  4.15941  4.88176  0.61958  0.77255  0.53374  0.88288
    135   2.45158  5.07020  2.96996  2.32022  4.40003  3.46194  3.61621  3.83342  1.85466  3.34532  4.13218  2.95215  3.85801  2.12148  2.52555  2.69947  2.71505  3.45591  5.49349  4.15305    143 k - - -
          2.68618  4.42225  2.77519  2.73123  3.46354  2.40513  3.72494  3.29354  2.67741  2.69355  4.24690  2.90347  2.73739  3.18146  2.89801  2.37887  2.77519  2.98518  4.58477  3.61503
          0.02347  4.15941  4.88176  0.61958  0.77255  0.53374  0.88288
    136   3.41579  4.98797  3.89760  3.52435  2.25891  4.10456  1.80714  3.62278  3.34903  3.02245  4.15485  3.72176  4.48584  3.66789  3.58780  3.46705  3.64584  3.44869  3.90646  1.19921    144 y - - -
          2.68618  4.42225  2.77519  2.73123  3.46354  2.40513  3.72494  3.29354  2.67741  2.69355  4.24690  2.90347  2.73739  3.18146  2.89801  2.37887  2.77519  2.98518  4.58477  3.61503
          0.02347  4.15941  4.88176  0.61958  0.77255  0.53374  0.88288
    137   3.06248  4.79938  3.79418  3.73474  4.85271  0.39779  4.82779  4.53174  3.95449  4.14618  5.13115  3.95976  4.19884  4.25648  4.14982  3.24412  3.56588  4.00444  5.86226  4.96763    145 G - - -
          2.68618  4.42225  2.77519  2.73123  3.46354  2.40513  3.72494  3.29354  2.67741  2.69355  4.24690  2.90347  2.73739  3.18146  2.89801  2.37887  2.77519  2.98518  4.58477  3.61503
          0.02347  4.15941  4.88176  0.61958  0.77255  0.53374  0.88288
    138   1.55523  4.31286  3.40759  3.05923  4.34132  2.71150  4.17538  3.76194  3.12052  3.42390  4.24036  3.30453  1.81200  3.41399  3.48052  2.23391  2.79559  3.24614  5.66549  4.42997    146 a - - -
          2.68618  4.42225  2.77519  2.73123  3.46354  2.40513  3.72494  3.29354  2.67741  2.69355  4.24690  2.90347  2.73739  3.18146  2.89801  2.37887  2.77519  2.98518  4.58477  3.61503
          0.02347  4.15941  4.88176  0.61958  0.77255  0.53374  0.88288
    139   2.82154  5.23844  2.65769  1.70074  4.52935  3.41268  3.02234  4.01482  2.40194  3.51223  4.31459  2.88766  3.88517  1.90385  2.82605  2.77347  3.05849  3.62428  5.64238  4.25500    147 e - - -
          2.68618  4.42225  2.77519  2.73123  3.46354  2.40513  3.72494  3.29354  2.67741  2.69355  4.24690  2.90347  2.73739  3.18146  2.89801  2.37887  2.77519  2.98518  4.58477  3.61503
          0.02347  4.15941  4.88176  0.61958  0.77255  0.53374  0.88288
    140   2.13237  4.58251  3.05416  2.42832  4.19585  3.25854  3.88037  3.58845  2.73930  3.23661  4.06553  3.09975  3.82820  3.06976  3.16153  1.54180  2.48427  3.19868  5.49151  4.19344    148 s - - -
          2.68618  4.42225  2.77519  2.73123  3.46354  2.40513  3.72494  3.29354  2.67741  2.69355  4.24690  2.90347  2.73739  3.18146  2.89801  2.37887  2.77519  2.98518  4.58477  3.61503
          0.02347  4.15941  4.88176  0.61958  0.77255  0.45689  1.00308
    141   3.09999  4.42069  4.87416  4.30605  2.87301  4.39146  4.76075  1.79197  4.17933  1.68024  2.68021  4.46627  4.65608  4.31572  4.28195  3.72738  3.33265  1.28563  5.17987  4.04651    149 v - - -
          2.68618  4.42225  2.77519  2.73123  3.46354  2.40513  3.72494  3.29354  2.67741  2.69355  4.24690  2.90347  2.73739  3.18146  2.89801  2.37887  2.77519  2.98518  4.58477  3.61503
          0.02255  4.19901  4.92136  0.61958  0.77255  0.48576  0.95510
    142   1.52824  4.33560  4.15253  3.64652  3.66480  3.79010  4.45482  2.03551  3.56038  2.44856  3.55553  3.88660  4.28286  3.84994  3.82893  3.15096  3.07802  1.57591  5.32123  4.10837    150 a - - -
          2.68618  4.42225  2.77519  2.73123  3.46354  2.40513  3.72494  3.29354  2.67741  2.69355  4.24690  2.90347  2.73739  3.18146  2.89801  2.37887  2.77519  2.98518  4.58477  3.61503
          0.02255  4.19901  4.92136  0.61958  0.77255  0.48576  0.95510
    143   3.18593  4.53699  4.67137  4.15786  1.22822  4.25095  3.99807  2.68831  3.99590  1.80349  2.89838  4.17372  4.54582  4.07762  4.07179  3.57318  3.40816  2.68433  3.38080  2.69031    151 f - - -
          2.68618  4.42225  2.77519  2.73123  3.46354  2.40513  3.72494  3.29354  2.67741  2.69355  4.24690  2.90347  2.73739  3.18146  2.89801  2.37887  2.77519  2.98518  4.58477  3.61503
          0.02255  4.19901  4.92136  0.61958  0.77255  0.48576  0.95510
    144   1.47129  4.27548  3.58576  3.20912  4.39711  2.25546  4.26989  3.81925  3.23588  3.48672  4.29505  3.38503  3.78576  3.51888  3.57858  1.62163  2.43345  3.26944  5.72542  4.50882    152 a - - -
          2.68618  4.42225  2.77519  2.73123  3.46354  2.40513  3.72494  3.29354  2.67741  2.69355  4.24690  2.90347  2.73739  3.18146  2.89801  2.37887  2.77519  2.98518  4.58477  3.61503
          0.02255  4.19901  4.92136  0.61958  0.77255  0.48576  0.95510
    145   2.23316  4.07581  3.00763  2.11520  4.13859  3.38588  3.69957  3.55913  2.50361  3.15918  3.96713  2.65703  3.82856  2.85050  2.96300  2.04879  2.70201  3.20671  5.39317  4.05873    153 s - - -
          2.68618  4.42225  2.77519  2.73123  3.46354  2.40513  3.72494  3.29354  2.67741  2.69355  4.24690  2.90347  2.73739  3.18146  2.89801  2.37887  2.77519  2.98518  4.58477  3.61503
          0.02255  4.19901  4.92136  0.61958  0.77255  0.48576  0.95510
    146   3.18999  5.34525  3.63141  2.89749  4.84952  3.79839  3.67328  4.16933  1.31168  3.55981  4.41954  3.29308  4.14019  2.53216  1.41171  3.16526  3.33394  3.84053  5.56739  4.41944    154 k - - -
          2.68618  4.42225  2.77519  2.73123  3.46354  2.40513  3.72494  3.29354  2.67741  2.69355  4.24690  2.90347  2.73739  3.18146  2.89801  2.37887  2.77519  2.98518  4.58477  3.61503
          0.02255  4.19901  4.92136  0.61958  0.77255  0.48576  0.95510
    147   2.55687  4.67306  3.06909  2.61874  4.23019  2.62908  3.81879  3.65007  2.29880  3.25863  4.07282  3.07527  3.83859  2.98670  3.04600  1.81531  2.14668  3.25890  5.48801  4.17768    155 s - - -
          2.68618  4.42225  2.77519  2.73123  3.46354  2.40513  3.72494  3.29354  2.67741  2.69355  4.24690  2.90347  2.73739  3.18146  2.89801  2.37887  2.77519  2.98518  4.58477  3.61503
          0.06307  4.19901  3.07663  0.61958  0.77255  0.48576  0.95510
    148   2.68519  4.89021  2.70413  2.45704  4.43364  1.63966  3.82785  3.89074  2.66819  3.46422  4.28505  2.49115  3.86143  2.56601  3.11494  2.44647  3.00512  3.47786  5.65889  4.30247    156 g - - -
          2.68618  4.42225  2.77519  2.73123  3.46354  2.40513  3.72494  3.29354  2.67741  2.69355  4.24690  2.90347  2.73739  3.18146  2.89801  2.37887  2.77519  2.98518  4.58477  3.61503
          0.02347  4.15941  4.88176  0.61958  0.77255  0.53374  0.88288
    149   2.49689  4.47202  3.27553  2.71956  3.64077  3.51079  3.75770  3.02263  2.67093  2.27517  3.57947  3.17305  2.71654  2.78475  3.06414  2.31802  2.83571  2.77210  4.17055  3.77124    157 l - - -
          2.68618  4.42225  2.77519  2.73123  3.46354  2.40513  3.72494  3.29354  2.67741  2.69355  4.24690  2.90347  2.73739  3.18146  2.89801  2.37887  2.77519  2.98518  4.58477  3.61503
          0.02347  4.15941  4.88176  0.61958  0.77255  0.53374  0.88288
    150   2.42834  4.91799  2.91775  2.16022  4.18787  3.18805  2.78866  3.62185  2.39663  2.86724  3.98472  2.76547  3.81391  2.63608  2.86625  2.51250  2.66975  3.26871  5.40098  4.04331    158 e - - -
          2.68618  4.42225  2.77519  2.73123  3.46354  2.40513  3.72494  3.29354  2.67741  2.69355  4.24690  2.90347  2.73739  3.18146  2.89801  2.37887  2.77519  2.98518  4.58477  3.61503
          0.02347  4.15941  4.88176  0.61958  0.77255  0.53374  0.88288
    151   2.61565  4.94940  2.73038  2.29370  4.22907  3.40898  3.25978  3.67030  2.28929  3.22542  3.41857  2.90817  3.80506  2.42998  2.84773  2.42475  2.31695  3.30472  5.42236  4.05616    159 k - - -
          2.68618  4.42225  2.77519  2.73123  3.46354  2.40513  3.72494  3.29354  2.67741  2.69355  4.24690  2.90347  2.73739  3.18146  2.89801  2.37887  2.77519  2.98518  4.58477  3.61503
          0.02347  4.15941  4.88176  0.61958  0.77255  0.53374  0.88288
    152   2.33696  4.88444  2.80374  2.40410  4.15072  3.03505  2.82370  3.58079  2.20981  3.15806  3.50003  2.93182  3.81264  2.75841  2.87173  2.42749  2.72082  3.23363  5.37584  4.02343    160 k - - -
          2.68618  4.42225  2.77519  2.73123  3.46354  2.40513  3.72494  3.29354  2.67741  2.69355  4.24690  2.90347  2.73739  3.18146  2.89801  2.37887  2.77519  2.98518  4.58477  3.61503
          0.02347  4.15941  4.88176  0.61958  0.77255  0.53374  0.88288
    153   2.70589  4.20675  4.00164  3.43625  2.39548  3.76385  2.74525  2.48087  3.33117  2.18213  3.29826  3.66282  4.12751  3.55599  3.54530  3.04613  2.93660  2.13047  4.47410  2.40648    161 v - - -
          2.68618  4.42225  2.77519  2.73123  3.46354  2.40513  3.72494  3.29354  2.67741  2.69355  4.24690  2.90347  2.73739  3.18146  2.89801  2.37887  2.77519  2.98518  4.58477  3.61503
          0.02347  4.15941  4.88176  0.61958  0.77255  0.53374  0.88288
    154   2.72687  4.24623  4.01021  3.43930  2.87449  3.80028  4.08829  2.50114  3.33531  1.55422  2.53803  3.71681  4.16072  3.58006  3.56752  2.39809  2.96250  2.38427  4.80682  3.59085    162 l - - -
          2.68618  4.42225  2.77519  2.73123  3.46354  2.40513  3.72494  3.29354  2.67741  2.69355  4.24690  2.90347  2.73739  3.18146  2.89801  2.37887  2.77519  2.98518  4.58477  3.61503
          0.02347  4.15941  4.88176  0.61958  0.77255  0.53374  0.88288
    155   2.59744  3.95867  3.00578  2.63457  2.86848  3.49532  3.71961  3.10063  2.23042  2.77179  3.63184  2.81094  3.88075  2.94385  2.81618  2.71710  2.82891  2.55277  5.08860  3.51146    163 k - - -
          2.68618  4.42225  2.77519  2.73123  3.46354  2.40513  3.72494  3.29354  2.67741  2.69355  4.24690  2.90347  2.73739  3.18146  2.89801  2.37887  2.77519  2.98518  4.58477  3.61503
          0.02347  4.15941  4.88176  0.61958  0.77255  0.53374  0.88288
    156   2.48621  4.91164  2.89910  2.42194  4.19866  3.41498  2.77241  3.63092  2.42058  3.20659  4.01284  2.46383  3.83820  2.54462  2.86634  2.66810  2.20016  3.28312  5.41720  4.06985    164 t - - -
          2.68618  4.42225  2.77519  2.73123  3.46354  2.40513  3.72494  3.29354  2.67741  2.69355  4.24690  2.90347  2.73739  3.18146  2.89801  2.37887  2.77519  2.98518  4.58477  3.61503
          0.02347  4.15941  4.88176  0.61958  0.77255  0.53374  0.88288
    157   3.34909  4.66405  4.94822  4.40305  1.66224  4.55540  4.61723  2.11094  4.26294  1.13986  2.97500  4.55909  4.75575  4.31824  4.33930  3.89996  3.56830  2.42157  4.85904  3.52439    165 l - - -
          2.68618  4.42225  2.77519  2.73123  3.46354  2.40513  3.72494  3.29354  2.67741  2.69355  4.24690  2.90347  2.73739  3.18146  2.89801  2.37887  2.77519  2.98518  4.58477  3.61503
          0.02347  4.15941  4.88176  0.61958  0.77255  0.53374  0.88288
    158   1.59489  4.31682  3.56921  3.03755  3.56661  3.07941  3.95709  2.80075  2.96510  2.30944  2.93859  3.39178  3.96641  3.28587  3.29728  2.80300  2.86016  2.57517  5.03961  3.80871    166 a - - -
          2.68618  4.42225  2.77519  2.73123  3.46354  2.40513  3.72494  3.29354  2.67741  2.69355  4.24690  2.90347  2.73739  3.18146  2.89801  2.37887  2.77519  2.98518  4.58477  3.61503
          0.02347  4.15941  4.88176  0.61958  0.77255  0.53374  0.88288
    159   2.64932  4.97885  2.97054  2.40900  4.27431  3.20012  3.35177  3.71017  1.99217  3.25239  4.03880  2.93485  3.82644  2.60718  2.32940  2.39465  2.62245  3.34403  5.43281  3.69498    167 k - - -
          2.68618  4.42225  2.77519  2.73123  3.46354  2.40513  3.72494  3.29354  2.67741  2.69355  4.24690  2.90347  2.73739  3.18146  2.89801  2.37887  2.77519  2.98518  4.58477  3.61503
          0.02347  4.15941  4.88176  0.61958  0.77255  0.53374  0.88288
    160   1.00454  4.21755  3.58289  3.31641  4.43408  2.30924  4.37317  3.84163  3.39415  3.54209  4.36082  3.42075  3.76819  3.65777  3.69256  2.16689  2.78194  3.26507  5.78093  4.58526    168 a - - -
          2.68618  4.42225  2.77519  2.73123  3.46354  2.40513  3.72494  3.29354  2.67741  2.69355  4.24690  2.90347  2.73739  3.18146  2.89801  2.37887  2.77519  2.98518  4.58477  3.61503
          0.02347  4.15941  4.88176  0.61958  0.77255  0.53374  0.88288
    161   3.03636  4.42556  4.46501  3.94102  2.26580  4.10454  3.94210  1.96863  3.80085  2.02378  3.32845  4.01804  4.42754  3.93583  3.92448  3.41662  3.26372  2.51704  4.26806  1.58746    169 y - - -
          2.68618  4.42225  2.77519  2.73123  3.46354  2.40513  3.72494  3.29354  2.67741  2.69355  4.24690  2.90347  2.73739  3.18146  2.89801  2.37887  2.77519  2.98518  4.58477  3.61503
          0.02347  4.15941  4.88176  0.61958  0.77255  0.53374  0.88288
    162   3.06248  4.79938  3.79418  3.73474  4.85271  0.39779  4.82779  4.53174  3.95449  4.14618  5.13115  3.95976  4.19884  4.25648  4.14982  3.24412  3.56588  4.00444  5.86226  4.96763    170 G - - -
          2.68618  4.42225  2.77519  2.73123  3.46354  2.40513  3.72494  3.29354  2.67741  2.69355  4.24690  2.90347  2.73739  3.18146  2.89801  2.37887  2.77519  2.98518  4.58477  3.61503
          0.02347  4.15941  4.88176  0.61958  0.77255  0.53374  0.88288
    163   2.34733  4.29204  3.47244  3.24909  4.41453  3.04531  4.34440  3.81521  3.30383  3.54636  4.40838  3.40478  3.80719  3.62565  3.59429  0.89156  2.56033  3.27825  5.77270  4.53108    171 s - - -
          2.68618  4.42225  2.77519  2.73123  3.46354  2.40513  3.72494  3.29354  2.67741  2.69355  4.24690  2.90347  2.73739  3.18146  2.89801  2.37887  2.77519  2.98518  4.58477  3.61503
          0.02347  4.15941  4.88176  0.61958  0.77255  0.53374  0.88288
    164   3.17949  4.87824  3.81911  3.70646  4.66119  3.55002  4.75171  4.29164  3.79060  3.88242  4.95078  3.97981  0.43330  4.17013  3.99500  3.35805  3.64523  3.90213  5.75837  4.78875    172 P - - -
          2.68618  4.42225  2.77519  2.73123  3.46354  2.40513  3.72494  3.29354  2.67741  2.69355  4.24690  2.90347  2.73739  3.18146  2.89801  2.37887  2.77519  2.98518  4.58477  3.61503
          0.02347  4.15941  4.88176  0.61958  0.77255  0.45689  1.00308
    165   2.71311  4.81818  2.74569  2.63011  4.46826  3.24737  4.03987  4.08223  2.94426  3.69605  4.56059  1.04827  3.92177  3.26052  3.34771  2.45903  3.11547  3.60873  5.76754  4.37332    173 n - - -
          2.68618  4.42225  2.77519  2.73123  3.46354  2.40513  3.72494  3.29354  2.67741  2.69355  4.24690  2.90347  2.73739  3.18146  2.89801  2.37887  2.77519  2.98518  4.58477  3.61503
          0.02255  4.19901  4.92136  0.61958  0.77255  0.48576  0.95510
    166   2.60403  3.58688  3.65804  3.09039  3.38920  3.61161  2.84346  2.41192  3.01576  2.45580  3.37098  3.44197  4.00474  3.30819  3.32423  2.87976  2.03486  2.24636  4.86531  3.64387    174 t - - -
          2.68618  4.42225  2.77519  2.73123  3.46354  2.40513  3.72494  3.29354  2.67741  2.69355  4.24690  2.90347  2.73739  3.18146  2.89801  2.37887  2.77519  2.98518  4.58477  3.61503
          0.02255  4.19901  4.92136  0.61958  0.77255  0.48576  0.95510
    167   3.10528  3.54712  4.58404  4.16726  0.93211  4.00250  4.10497  2.76759  4.01220  2.32125  3.56923  4.14875  4.47586  4.15805  4.11668  3.43700  3.41947  2.68044  4.40099  2.81067    175 f - - -
          2.68618  4.42225  2.77519  2.73123  3.46354  2.40513  3.72494  3.29354  2.67741  2.69355  4.24690  2.90347  2.73739  3.18146  2.89801  2.37887  2.77519  2.98518  4.58477  3.61503
          0.02255  4.19901  4.92136  0.61958  0.77255  0.48576  0.95510
    168   2.65906  4.87827  2.30955  2.45014  4.35755  3.31946  3.79853  3.79572  2.66174  3.38520  4.19762  2.76175  3.85365  2.95821  3.14183  2.27463  1.65834  3.40152  5.60093  4.24043    176 t - - -
          2.68618  4.42225  2.77519  2.73123  3.46354  2.40513  3.72494  3.29354  2.67741  2.69355  4.24690  2.90347  2.73739  3.18146  2.89801  2.37887  2.77519  2.98518  4.58477  3.61503
          0.02255  4.19901  4.92136  0.61958  0.77255  0.48576  0.95510
    169   3.42370  5.15954  3.51257  3.31735  3.56991  3.77129  0.60821  4.17899  3.15421  3.62518  4.70380  3.70839  4.34749  3.69146  3.39375  3.49525  3.74345  3.90818  5.02687  3.51410    177 H - - -
          2.68618  4.42225  2.77519  2.73123  3.46354  2.40513  3.72494  3.29354  2.67741  2.69355  4.24690  2.90347  2.73739  3.18146  2.89801  2.37887  2.77519  2.98518  4.58477  3.61503
          0.02255  4.19901  4.92136  0.61958  0.77255  0.48576  0.95510
    170   2.26143  4.90379  2.43700  2.07962  3.60552  2.87486  3.64322  3.27392  2.43575  3.17642  3.97645  2.93682  3.82686  2.78087  2.91091  2.64252  2.86468  3.24776  5.39816  4.04288    178 e - - -
          2.68618  4.42225  2.77519  2.73123  3.46354  2.40513  3.72494  3.29354  2.67741  2.69355  4.24690  2.90347  2.73739  3.18146  2.89801  2.37887  2.77519  2.98518  4.58477  3.61503
          0.02255  4.19901  4.92136  0.61958  0.77255  0.48576  0.95510
    171   1.75178  4.43548  3.29381  2.88992  4.29149  3.16773  4.04222  3.70586  2.93393  3.35423  4.17065  2.67728  3.81252  3.24974  3.33054  1.56685  2.40253  3.24355  5.59682  4.32904    179 s - - -
          2.68618  4.42225  2.77519  2.73123  3.46354  2.40513  3.72494  3.29354  2.67741  2.69355  4.24690  2.90347  2.73739  3.18146  2.89801  2.37887  2.77519  2.98518  4.58477  3.61503
          0.02255  4.19901  4.92136  0.61958  0.77255  0.48576  0.95510
    172   2.69947  3.47944  4.01962  3.46346  3.43389  3.75057  4.19177  2.15407  3.35904  2.11070  3.38102  3.73280  4.17300  3.63552  3.61405  3.06310  1.63318  2.18772  5.00981  3.80388    180 t - - -
          2.68618  4.42225  2.77519  2.73123  3.46354  2.40513  3.72494  3.29354  2.67741  2.69355  4.24690  2.90347  2.73739  3.18146  2.89801  2.37887  2.77519  2.98518  4.58477  3.61503
          0.02255  4.19901  4.92136  0.61958  0.77255  0.48576  0.95510
    173   3.01850  0.46520  4.59284  4.41591  4.34933  3.56098  4.99304  3.56222  4.25081  3.45557  4.59161  4.31884  4.29148  4.58366  4.31242  3.28896  3.51339  3.28079  5.67961  4.63098    181 C - - -
          2.68618  4.42225  2.77519  2.73123  3.46354  2.40513  3.72494  3.29354  2.67741  2.69355  4.24690  2.90347  2.73739  3.18146  2.89801  2.37887  2.77519  2.98518  4.58477  3.61503
          0.02255  4.19901  4.92136  0.61958  0.77255  0.48576  0.95510
    174   2.87281  4.94817  3.07454  2.74108  4.45157  3.47363  3.90309  3.87921  1.88635  3.45628  4.33295  3.19681  1.35560  3.08319  2.82464  2.92283  3.17062  3.52221  5.59836  4.34154    182 p - - -
          2.68618  4.42225  2.77519  2.73123  3.46354  2.40513  3.72494  3.29354  2.67741  2.69355  4.24690  2.90347  2.73739  3.18146  2.89801  2.37887  2.77519  2.98518  4.58477  3.61503
          0.02255  4.19901  4.92136  0.61958  0.77255  0.48576  0.95510
    175   2.38129  4.28684  3.56844  3.00690  3.44829  2.33799  3.89069  2.44787  2.94792  2.30858  2.91215  3.38261  3.98063  3.24724  3.28049  2.58036  2.84304  2.53671  4.91056  3.68403    183 l - - -
          2.68618  4.42225  2.77519  2.73123  3.46354  2.40513  3.72494  3.29354  2.67741  2.69355  4.24690  2.90347  2.73739  3.18146  2.89801  2.37887  2.77519  2.98518  4.58477  3.61503
          0.02255  4.19901  4.92136  0.61958  0.77255  0.48576  0.95510
    176   1.67592  4.28606  3.56594  3.17920  4.37996  1.85683  4.24567  3.80163  3.20409  3.46680  4.27596  3.37171  3.78738  3.49032  3.55330  1.85199  2.18731  3.26205  5.70707  4.48567    184 a - - -
          2.68618  4.42225  2.77519  2.73123  3.46354  2.40513  3.72494  3.29354  2.67741  2.69355  4.24690  2.90347  2.73739  3.18146  2.89801  2.37887  2.77519  2.98518  4.58477  3.61503
          0.02255  4.19901  4.92136  0.61958  0.77255  0.48576  0.95510
    177   2.65247  4.59527  3.25000  2.68015  3.77091  3.53309  3.73117  3.16080  2.25932  2.82410  3.68809  3.14694  3.46853  2.95106  2.47717  2.76812  2.88015  2.39045  5.12181  2.55336    185 k - - -
          2.68618  4.42225  2.77519  2.73123  3.46354  2.40513  3.72494  3.29354  2.67741  2.69355  4.24690  2.90347  2.73739  3.18146  2.89801  2.37887  2.77519  2.98518  4.58477  3.61503
          0.02255  4.19901  4.92136  0.61958  0.77255  0.48576  0.95510
    178   2.43606  4.92545  2.92216  2.31522  4.20008  3.19372  3.63514  3.63487  2.41452  3.20431  3.99765  2.44620  3.82255  2.49263  2.88751  2.39868  2.42883  3.28017  5.41484  3.59041    186 e - - -
          2.68618  4.42225  2.77519  2.73123  3.46354  2.40513  3.72494  3.29354  2.67741  2.69355  4.24690  2.90347  2.73739  3.18146  2.89801  2.37887  2.77519  2.98518  4.58477  3.61503
          0.02255  4.19901  4.92136  0.61958  0.77255  0.48576  0.95510
    179   2.89871  4.31000  4.41920  3.86141  3.47917  4.10523  4.50777  1.78008  3.75649  2.24108  2.95223  4.09841  4.45166  4.00276  3.96691  3.42296  2.24342  1.34321  5.17427  3.98135    187 v - - -
          2.68618  4.42225  2.77519  2.73123  3.46354  2.40513  3.72494  3.29354  2.67741  2.69355  4.24690  2.90347  2.73739  3.18146  2.89801  2.37887  2.77519  2.98518  4.58477  3.61503
          0.02255  4.19901  4.92136  0.61958  0.77255  0.48576  0.95510
    180   0.90739  4.27412  3.90548  3.57815  4.10966  3.21593  4.48820  3.02507  3.51762  3.02426  4.05701  3.64515  3.94530  3.82535  3.76821  2.67295  2.91071  2.37383  5.63611  4.42235    188 a - - -
          2.68618  4.42225  2.77519  2.73123  3.46354  2.40513  3.72494  3.29354  2.67741  2.69355  4.24690  2.90347  2.73739  3.18146  2.89801  2.37887  2.77519  2.98518  4.58477  3.61503
          0.02255  4.19901  4.92136  0.61958  0.77255  0.48576  0.95510
    181   2.19933  3.26633  3.70008  3.13189  3.08733  3.09029  3.91689  2.69173  3.05979  1.93057  3.33213  3.46266  3.99756  3.09837  3.35201  2.68693  2.82821  2.47843  4.81954  3.60590    189 l - - -
          2.68618  4.42225  2.77519  2.73123  3.46354  2.40513  3.72494  3.29354  2.67741  2.69355  4.24690  2.90347  2.73739  3.18146  2.89801  2.37887  2.77519  2.98518  4.58477  3.61503
          0.02255  4.19901  4.92136  0.61958  0.77255  0.48576  0.95510
    182   2.65640  5.08263  2.71509  1.98130  4.40680  3.42148  3.60324  3.86538  2.01538  3.37047  3.73827  2.90113  3.81807  2.71238  2.25508  2.63141  2.75514  3.46273  5.51991  4.14023    190 e - - -
          2.68618  4.42225  2.77519  2.73123  3.46354  2.40513  3.72494  3.29354  2.67741  2.69355  4.24690  2.90347  2.73739  3.18146  2.89801  2.37887  2.77519  2.98518  4.58477  3.61503
          0.02255  4.19901  4.92136  0.61958  0.77255  0.48576  0.95510
    183   1.91056  4.48723  3.27681  2.76255  3.89098  3.36532  3.29309  3.27274  2.73987  2.94870  3.80198  3.18253  3.86607  3.07613  3.14224  1.88627  2.65984  2.61363  5.25124  3.97967    191 s - - -
          2.68618  4.42225  2.77519  2.73123  3.46354  2.40513  3.72494  3.29354  2.67741  2.69355  4.24690  2.90347  2.73739  3.18146  2.89801  2.37887  2.77519  2.98518  4.58477  3.61503
          0.02255  4.19901  4.92136  0.61958  0.77255  0.48576  0.95510
    184   2.89615  4.31118  4.42344  3.84740  3.26990  4.07272  4.40753  2.08091  3.72841  1.65759  2.08029  4.06807  4.39460  3.93056  3.90123  3.37897  2.53872  1.85838  4.99913  3.84301    192 l - - -
          2.68618  4.42225  2.77519  2.73123  3.46354  2.40513  3.72494  3.29354  2.67741  2.69355  4.24690  2.90347  2.73739  3.18146  2.89801  2.37887  2.77519  2.98518  4.58477  3.61503
          0.02255  4.19901  4.92136  0.61958  0.77255  0.48576  0.95510
    185   2.87610  4.32293  4.26137  3.71396  1.49731  3.94092  3.96366  2.63324  3.58245  2.19294  2.77895  3.86989  4.28963  3.77092  3.74718  3.24177  2.82812  2.51321  4.41088  2.47877    193 f - - -
          2.68618  4.42225  2.77519  2.73123  3.46354  2.40513  3.72494  3.29354  2.67741  2.69355  4.24690  2.90347  2.73739  3.18146  2.89801  2.37887  2.77519  2.98518  4.58477  3.61503
          0.02255  4.19901  4.92136  0.61958  0.77255  0.48576  0.95510
    186   2.21126  4.39435  3.47345  3.36232  4.63523  0.78161  4.52780  4.05564  3.56621  3.78280  4.65585  3.51566  3.89540  3.83856  3.83759  2.64868  2.98957  3.47288  5.93071  4.76438    194 g - - -
          2.68622  4.42230  2.77524  2.73128  3.46358  2.40517  3.72499  3.29358  2.67745  2.69359  4.24694  2.90351  2.73744  3.18151  2.89805  2.37891  2.77487  2.98523  4.58481  3.61421
          0.31283  1.96081  2.05667  0.66438  0.72276  0.48576  0.95510
    187   2.61877  4.94107  2.32383  2.34669  4.24146  3.36837  3.61803  3.67975  2.15882  3.24117  4.03254  2.73677  3.79429  2.74932  2.87752  2.50403  2.37166  3.01164  5.44158  4.07310    197 k - - -
          2.68618  4.42225  2.77519  2.73123  3.46354  2.40513  3.72494  3.29354  2.67741  2.69355  4.24690  2.90347  2.73739  3.18146  2.89801  2.37887  2.77519  2.98518  4.58477  3.61503
          0.02568  4.07051  4.79285  0.61958  0.77255  0.40620  1.09715
    188   1.89002  4.67540  3.03505  2.39316  4.21088  2.38057  3.80581  3.63605  2.64260  3.24407  4.05449  3.05209  3.26338  2.97163  3.09256  2.23144  2.68064  3.24622  5.47880  4.15853    198 a - - -
          2.68618  4.42225  2.77519  2.73123  3.46354  2.40513  3.72494  3.29354  2.67741  2.69355  4.24690  2.90347  2.73739  3.18146  2.89801  2.37887  2.77519  2.98518  4.58477  3.61503
          0.02255  4.19901  4.92136  0.61958  0.77255  0.48576  0.95510
    189   2.35398  5.00663  2.65896  2.35970  4.30615  3.02794  3.60850  3.75902  2.18480  3.29387  3.57850  2.89852  3.43922  2.32866  2.84854  2.42163  2.85528  3.37366  5.47250  4.09300    199 k - - -
          2.68618  4.42225  2.77519  2.73123  3.46354  2.40513  3.72494  3.29354  2.67741  2.69355  4.24690  2.90347  2.73739  3.18146  2.89801  2.37887  2.77519  2.98518  4.58477  3.61503
          0.02255  4.19901  4.92136  0.61958  0.77255  0.48576  0.95510
    190   3.23124  4.53259  4.98860  4.42616  3.30379  4.55483  4.93312  1.78976  4.30558  1.25371  2.62142  4.62076  4.77802  4.42427  4.41191  3.90190  3.46180  1.49667  5.29260  4.19914    200 l - - -
          2.68618  4.42225  2.77519  2.73123  3.46354  2.40513  3.72494  3.29354  2.67741  2.69355  4.24690  2.90347  2.73739  3.18146  2.89801  2.37887  2.77519  2.98518  4.58477  3.61503
          0.02255  4.19901  4.92136  0.61958  0.77255  0.48576  0.95510
    191   1.96261  4.69518  3.04898  2.60052  4.26741  2.60130  3.81168  3.69270  2.14085  3.29188  4.10012  3.06190  3.83424  2.97346  3.03840  1.95060  2.87811  3.29105  5.51192  4.19506    201 s - - -
          2.68618  4.42225  2.77519  2.73123  3.46354  2.40513  3.72494  3.29354  2.67741  2.69355  4.24690  2.90347  2.73739  3.18146  2.89801  2.37887  2.77519  2.98518  4.58477  3.61503
          0.02255  4.19901  4.92136  0.61958  0.77255  0.48576  0.95510
    192   2.48754  4.22850  3.83590  3.25889  2.89011  3.71894  3.99559  2.07025  3.16024  2.15049  2.86437  3.57757  4.08411  3.43640  2.36441  2.98925  2.89530  2.39818  4.82980  3.62642    202 i - - -
          2.68618  4.42225  2.77519  2.73123  3.46354  2.40513  3.72494  3.29354  2.67741  2.69355  4.24690  2.90347  2.73739  3.18146  2.89801  2.37887  2.77519  2.98518  4.58477  3.61503
          0.02255  4.19901  4.92136  0.61958  0.77255  0.48576  0.95510
    193   3.37839  5.51734  0.54352  2.60221  4.94708  3.49269  4.26764  4.61782  3.42064  4.17150  5.16912  3.17059  4.16914  3.51574  3.97211  3.31204  3.72796  4.22579  6.04729  4.78182    203 D - - -
          2.68618  4.42225  2.77519  2.73123  3.46354  2.40513  3.72494  3.29354  2.67741  2.69355  4.24690  2.90347  2.73739  3.18146  2.89801  2.37887  2.77519  2.98518  4.58477  3.61503
          0.02255  4.19901  4.92136  0.61958  0.77255  0.48576  0.95510
    194   3.09382  4.45963  4.56681  4.05504  1.92678  4.15472  3.91874  2.01977  3.90483  2.07569  3.37416  4.07411  4.47484  4.00818  3.99672  3.47202  3.32009  2.59102  4.20409  1.61126    204 y - - -
          2.68618  4.42225  2.77519  2.73123  3.46354  2.40513  3.72494  3.29354  2.67741  2.69355  4.24690  2.90347  2.73739  3.18146  2.89801  2.37887  2.77519  2.98518  4.58477  3.61503
          0.02255  4.19901  4.92136  0.61958  0.77255  0.48576  0.95510
    195   1.86391  4.62251  3.13552  2.64488  4.11631  2.35051  3.81016  3.52096  2.24707  3.15190  3.97614  3.09618  3.84068  2.98861  3.05527  2.36740  2.85463  2.92643  5.40527  4.10512    205 a - - -
          2.68618  4.42225  2.77519  2.73123  3.46354  2.40513  3.72494  3.29354  2.67741  2.69355  4.24690  2.90347  2.73739  3.18146  2.89801  2.37887  2.77519  2.98518  4.58477  3.61503
          0.02255  4.19901  4.92136  0.61958  0.77255  0.48576  0.95510
    196   2.94325  5.14385  2.65906  2.51474  4.53951  3.39892  3.91005  4.09317  2.44084  3.66070  4.54021  1.07043  3.99351  3.10005  3.03926  2.93732  3.25554  3.70573  5.73849  4.36595    206 n - - -
          2.68618  4.42225  2.77519  2.73123  3.46354  2.40513  3.72494  3.29354  2.67741  2.69355  4.24690  2.90347  2.73739  3.18146  2.89801  2.37887  2.77519  2.98518  4.58477  3.61503
          0.02255  4.19901  4.92136  0.61958  0.77255  0.48576  0.95510
    197   1.93284  2.86534  3.81336  3.30713  3.73682  3.27790  4.14457  3.04044  3.24036  2.81307  3.70167  3.49718  3.89095  3.51313  3.53063  2.14156  1.91303  2.39234  5.18618  3.98248    207 t - - -
          2.68618  4.42225  2.77519  2.73123  3.46354  2.40513  3.72494  3.29354  2.67741  2.69355  4.24690  2.90347  2.73739  3.18146  2.89801  2.37887  2.77519  2.98518  4.58477  3.61503
          0.02255  4.19901  4.92136  0.61958  0.77255  0.48576  0.95510
    198   3.21664  5.32402  3.65562  2.94479  4.82622  3.80336  3.70353  4.15666  1.01916  3.56132  4.43657  3.32873  4.16107  2.83435  1.70284  3.20213  3.36756  3.83634  5.56793  4.42747    208 k - - -
          2.68618  4.42225  2.77519  2.73123  3.46354  2.40513  3.72494  3.29354  2.67741  2.69355  4.24690  2.90347  2.73739  3.18146  2.89801  2.37887  2.77519  2.98518  4.58477  3.61503
          0.02255  4.19901  4.92136  0.61958  0.77255  0.48576  0.95510
    199   3.64548  5.02075  4.38306  4.00078  1.93610  4.36918  2.19789  3.62757  3.86682  2.98877  4.17692  3.98090  4.69535  3.98529  4.03015  3.70288  3.86380  3.48814  3.74120  0.93841    209 y - - -
          2.68618  4.42225  2.77519  2.73123  3.46354  2.40513  3.72494  3.29354  2.67741  2.69355  4.24690  2.90347  2.73739  3.18146  2.89801  2.37887  2.77519  2.98518  4.58477  3.61503
          0.02255  4.19901  4.92136  0.61958  0.77255  0.48576  0.95510
    200   3.26052  4.55629  5.02694  4.46366  3.28544  4.58802  4.96140  1.35272  4.33976  1.42995  2.26797  4.65834  4.79959  4.44627  4.43752  3.93771  3.48956  1.87766  5.29624  4.21270    210 i - - -
          2.68618  4.42225  2.77519  2.73123  3.46354  2.40513  3.72494  3.29354  2.67741  2.69355  4.24690  2.90347  2.73739  3.18146  2.89801  2.37887  2.77519  2.98518  4.58477  3.61503
          0.02255  4.19901  4.92136  0.61958  0.77255  0.48576  0.95510
    201   3.23490  4.50342  5.06128  4.54042  3.59443  4.66416  5.17664  1.46673  4.43680  1.76970  3.38342  4.74107  4.91159  4.64639  4.59679  4.04190  3.48390  1.06882  5.59118  4.42161    211 v - - -
          2.68618  4.42225  2.77519  2.73123  3.46354  2.40513  3.72494  3.29354  2.67741  2.69355  4.24690  2.90347  2.73739  3.18146  2.89801  2.37887  2.77519  2.98518  4.58477  3.61503
          0.02255  4.19901  4.92136  0.61958  0.77255  0.48576  0.95510
    202   2.48387  4.57174  3.18288  2.64983  3.47525  3.46131  3.75733  3.18588  2.63512  2.45531  3.72066  2.17493  3.88381  2.97298  3.05582  2.24763  2.71318  2.90763  5.16932  3.88130    212 n - - -
          2.68618  4.42225  2.77519  2.73123  3.46354  2.40513  3.72494  3.29354  2.67741  2.69355  4.24690  2.90347  2.73739  3.18146  2.89801  2.37887  2.77519  2.98518  4.58477  3.61503
          0.02255  4.19901  4.92136  0.61958  0.77255  0.48576  0.95510
    203   3.52192  4.79911  4.76311  4.36670  1.14818  4.42643  3.70671  3.09607  4.20244  1.94301  3.69952  4.19627  4.72151  4.19928  4.23976  3.76951  3.74087  3.05153  3.87081  1.65669    213 f - - -
          2.68618  4.42225  2.77519  2.73123  3.46354  2.40513  3.72494  3.29354  2.67741  2.69355  4.24690  2.90347  2.73739  3.18146  2.89801  2.37887  2.77519  2.98518  4.58477  3.61503
          0.02255  4.19901  4.92136  0.61958  0.77255  0.48576  0.95510
    204   3.12373  4.85368  3.86323  3.81006  4.92160  0.36595  4.89756  4.61336  4.03501  4.22141  5.20876  4.02910  4.25400  4.33394  4.22310  3.30694  3.63005  4.07830  5.91762  5.03887    214 G - - -
          2.68618  4.42225  2.77519  2.73123  3.46354  2.40513  3.72494  3.29354  2.67741  2.69355  4.24690  2.90347  2.73739  3.18146  2.89801  2.37887  2.77519  2.98518  4.58477  3.61503
          0.02255  4.19901  4.92136  0.61958  0.77255  0.48576  0.95510
    205   3.05744  5.14425  3.41590  2.83928  4.23295  3.69853  1.78746  3.92869  2.13012  3.40706  4.28798  3.26269  4.09620  2.90221  1.51494  3.07043  3.25385  3.61707  5.35750  4.04082    215 r - - -
          2.68618  4.42225  2.77519  2.73123  3.46354  2.40513  3.72494  3.29354  2.67741  2.69355  4.24690  2.90347  2.73739  3.18146  2.89801  2.37887  2.77519  2.98518  4.58477  3.61503
          0.02255  4.19901  4.92136  0.61958  0.77255  0.48576  0.95510
    206   2.72538  4.82897  2.74142  2.63188  4.45969  3.25248  4.04368  4.08693  2.94870  3.70300  4.57270  1.02764  3.92829  3.26743  3.34938  2.51555  3.12805  3.61632  5.76332  4.36425    216 n - - -
          2.68618  4.42225  2.77519  2.73123  3.46354  2.40513  3.72494  3.29354  2.67741  2.69355  4.24690  2.90347  2.73739  3.18146  2.89801  2.37887  2.77519  2.98518  4.58477  3.61503
          0.02255  4.19901  4.92136  0.61958  0.77255  0.48576  0.95510
    207   2.71434  4.10917  4.45801  3.86625  2.51229  3.86076  4.10695  2.19935  3.69594  1.67302  3.11152  3.93880  4.20913  3.84413  3.76930  3.16705  2.94459  1.94960  3.68175  2.86053    217 l - - -
          2.68618  4.42225  2.77519  2.73123  3.46354  2.40513  3.72494  3.29354  2.67741  2.69355  4.24690  2.90347  2.73739  3.18146  2.89801  2.37887  2.77519  2.98518  4.58477  3.61503
          0.02255  4.19901  4.92136  0.61958  0.77255  0.48576  0.95510
    208   3.71223  4.93387  4.83046  4.49729  1.21403  4.52007  3.61140  3.33266  4.32663  2.32619  3.92893  4.21969  4.81160  4.26793  4.33259  3.87549  3.92789  3.27072  3.74692  1.21695    218 f - - -
          2.68618  4.42225  2.77519  2.73123  3.46354  2.40513  3.72494  3.29354  2.67741  2.69355  4.24690  2.90347  2.73739  3.18146  2.89801  2.37887  2.77519  2.98518  4.58477  3.61503
          0.02255  4.19901  4.92136  0.61958  0.77255  0.48576  0.95510
    209   3.27875  5.41805  2.68119  0.63623  4.81231  3.51817  4.15090  4.33486  3.07687  3.90428  4.87802  3.17461  4.14248  3.36859  3.51002  3.23533  3.59001  3.98980  5.92058  4.66094    219 E - - -
          2.68618  4.42225  2.77519  2.73123  3.46354  2.40513  3.72494  3.29354  2.67741  2.69355  4.24690  2.90347  2.73739  3.18146  2.89801  2.37887  2.77519  2.98518  4.58477  3.61503
          0.02255  4.19901  4.92136  0.61958  0.77255  0.48576  0.95510
    210   1.82624  4.26368  3.51477  3.31378  4.56435  1.09004  4.43125  3.98939  3.45984  3.68206  4.49422  3.43032  3.79506  3.71252  3.75865  2.24551  2.82741  3.36710  5.89705  4.69896    220 g - - -
          2.68618  4.42225  2.77519  2.73123  3.46354  2.40513  3.72494  3.29354  2.67741  2.69355  4.24690  2.90347  2.73739  3.18146  2.89801  2.37887  2.77519  2.98518  4.58477  3.61503
          0.02255  4.19901  4.92136  0.61958  0.77255  0.48576  0.95510
    211   3.26426  4.54118  5.05307  4.51293  3.45549  4.65824  5.10348  1.06627  4.40100  1.70154  2.93309  4.72228  4.88101  4.56596  4.53871  4.02383  3.50388  1.65116  5.47567  4.35161    221 i - - -
          2.68618  4.42225  2.77519  2.73123  3.46354  2.40513  3.72494  3.29354  2.67741  2.69355  4.24690  2.90347  2.73739  3.18146  2.89801  2.37887  2.77519  2.98518  4.58477  3.61503
          0.02255  4.19901  4.92136  0.61958  0.77255  0.48576  0.95510
    212   2.53345  4.92908  2.88090  1.93109  4.19078  3.42549  2.91041  3.61973  2.44891  3.20229  4.00868  2.52747  3.84427  2.80418  2.91195  2.67365  2.89953  2.57189  5.42069  4.06699    222 e - - -
          2.68618  4.42225  2.77519  2.73123  3.46354  2.40513  3.72494  3.29354  2.67741  2.69355  4.24690  2.90347  2.73739  3.18146  2.89801  2.37887  2.77519  2.98518  4.58477  3.61503
          0.02255  4.19901  4.92136  0.61958  0.77255  0.48576  0.95510
    213   3.16985  4.46300  4.96714  4.42673  3.49951  4.53887  4.99835  1.37815  4.31343  2.00551  2.48153  4.61331  4.80076  4.50086  4.45543  3.89770  3.41378  1.25869  5.43383  4.28260    223 v - - -
          2.68618  4.42225  2.77519  2.73123  3.46354  2.40513  3.72494  3.29354  2.67741  2.69355  4.24690  2.90347  2.73739  3.18146  2.89801  2.37887  2.77519  2.98518  4.58477  3.61503
          0.02255  4.19901  4.92136  0.61958  0.77255  0.48576  0.95510
    214   1.87397  4.67515  3.11312  2.59301  4.07182  3.38121  3.75438  3.47134  2.12847  3.10067  3.92646  3.06652  3.45092  2.92624  2.98570  2.20603  2.85716  2.87340  5.35656  4.05020    224 a - - -
          2.68618  4.42225  2.77519  2.73123  3.46354  2.40513  3.72494  3.29354  2.67741  2.69355  4.24690  2.90347  2.73739  3.18146  2.89801  2.37887  2.77519  2.98518  4.58477  3.61503
          0.02255  4.19901  4.92136  0.61958  0.77255  0.48576  0.95510
    215   2.44769  5.07686  2.44085  2.01656  4.38364  3.39702  3.33904  3.84845  2.37858  3.36560  4.13031  2.87663  3.46159  2.38599  2.86846  2.62126  2.88104  3.44774  5.52963  3.21965    225 e - - -
          2.68618  4.42225  2.77519  2.73123  3.46354  2.40513  3.72494  3.29354  2.67741  2.69355  4.24690  2.90347  2.73739  3.18146  2.89801  2.37887  2.77519  2.98518  4.58477  3.61503
          0.02255  4.19901  4.92136  0.61958  0.77255  0.48576  0.95510
    216   1.98495  4.29311  3.85312  3.32327  3.62687  3.60272  4.18135  2.31801  3.25388  2.56264  3.55485  3.61538  4.09473  3.54821  3.55857  2.93418  1.92075  1.86939  5.16233  3.94484    226 v - - -
          2.68618  4.42225  2.77519  2.73123  3.46354  2.40513  3.72494  3.29354  2.67741  2.69355  4.24690  2.90347  2.73739  3.18146  2.89801  2.37887  2.77519  2.98518  4.58477  3.61503
          0.02255  4.19901  4.92136  0.61958  0.77255  0.48576  0.95510
    217   2.77814  5.05317  3.11636  2.53444  4.37017  3.53153  3.08543  3.41426  2.08381  3.31218  4.11914  2.41343  3.91358  2.76751  1.75337  2.77577  2.99007  3.43858  5.45819  4.15280    227 r - - -
          2.68618  4.42225  2.77519  2.73123  3.46354  2.40513  3.72494  3.29354  2.67741  2.69355  4.24690  2.90347  2.73739  3.18146  2.89801  2.37887  2.77519  2.98518  4.58477  3.61503
          0.02255  4.19901  4.92136  0.61958  0.77255  0.48576  0.95510
    218   1.97255  4.88922  2.82722  2.23060  4.27868  2.16329  3.74364  3.70670  2.37114  3.29306  4.10639  2.96707  3.85737  2.89797  3.01272  2.54938  2.94204  3.34049  5.51353  4.16646    228 a - - -
          2.68618  4.42225  2.77519  2.73123  3.46354  2.40513  3.72494  3.29354  2.67741  2.69355  4.24690  2.90347  2.73739  3.18146  2.89801  2.37887  2.77519  2.98518  4.58477  3.61503
          0.02255  4.19901  4.92136  0.61958  0.77255  0.48576  0.95510
    219   3.25461  4.55670  5.01496  4.44550  3.24316  4.56302  4.91982  1.67235  4.31953  1.25149  2.20287  4.63546  4.77360  4.41153  4.40743  3.90826  3.48094  1.80717  5.24867  4.17391    229 l - - -
          2.68618  4.42225  2.77519  2.73123  3.46354  2.40513  3.72494  3.29354  2.67741  2.69355  4.24690  2.90347  2.73739  3.18146  2.89801  2.37887  2.77519  2.98518  4.58477  3.61503
          0.02255  4.19901  4.92136  0.61958  0.77255  0.48576  0.95510
    220   2.41772  4.25894  3.73957  3.19457  3.45095  3.58751  4.00978  2.67097  3.09510  2.32097  1.85222  3.51079  4.02923  3.40143  3.38512  2.70897  2.43202  2.46711  4.95309  3.74098    230 m - - -
          2.68618  4.42225  2.77519  2.73123  3.46354  2.40513  3.72494  3.29354  2.67741  2.69355  4.24690  2.90347  2.73739  3.18146  2.89801  2.37887  2.77519  2.98518  4.58477  3.61503
          0.02255  4.19901  4.92136  0.61958  0.77255  0.48576  0.95510
    221   2.53119  5.08184  2.59050  1.99666  4.40052  3.39797  3.60009  3.86883  2.05915  3.37516  3.73892  2.75495  3.80018  2.60157  2.83666  2.50094  2.63461  3.45861  5.52935  4.13321    231 e - - -
          2.68618  4.42225  2.77519  2.73123  3.46354  2.40513  3.72494  3.29354  2.67741  2.69355  4.24690  2.90347  2.73739  3.18146  2.89801  2.37887  2.77519  2.98518  4.58477  3.61503
          0.02255  4.19901  4.92136  0.61958  0.77255  0.48576  0.95510
    222   1.19819  4.37567  3.47301  3.05645  3.11098  3.34305  4.04167  3.13695  3.05241  2.90095  3.82117  3.01692  3.92829  3.36675  3.39324  2.71960  2.89133  2.84454  5.19138  3.87496    232 a - - -
          2.68618  4.42225  2.77519  2.73123  3.46354  2.40513  3.72494  3.29354  2.67741  2.69355  4.24690  2.90347  2.73739  3.18146  2.89801  2.37887  2.77519  2.98518  4.58477  3.61503
          0.02255  4.19901  4.92136  0.61958  0.77255  0.48576  0.95510
    223   2.49890  4.29835  3.73988  3.16867  3.36428  3.71969  3.99190  2.44947  3.09053  1.94486  2.85156  3.52813  4.08531  2.46344  3.39475  2.98250  2.91824  2.06436  4.90772  3.70120    233 l - - -
          2.68620  4.42228  2.77509  2.73126  3.46356  2.40515  3.72497  3.29356  2.67743  2.69357  4.24653  2.90349  2.73742  3.18149  2.89793  2.37889  2.77522  2.98507  4.58479  3.61506
          0.18200  1.83815  4.92136  0.27415  1.42802  0.48576  0.95510
    224   2.21317  5.21244  2.35459  1.70381  4.52395  3.37624  3.66854  4.00076  2.31336  3.50417  4.27800  2.84652  3.84024  2.62334  2.97902  2.55863  2.98140  3.58782  5.66103  4.24321    235 e - - -
          2.68618  4.42225  2.77519  2.73123  3.46354  2.40513  3.72494  3.29354  2.67741  2.69355  4.24690  2.90347  2.73739  3.18146  2.89801  2.37887  2.77519  2.98518  4.58477  3.61503
          0.02255  4.19901  4.92136  0.61958  0.77255  0.48576  0.95510
    225   2.48489  5.10719  3.05121  2.54336  4.49174  3.52008  3.67152  3.90296  1.40531  3.40845  4.21900  2.52239  3.93484  2.79973  2.41220  2.81487  3.04658  3.53609  5.53702  4.23815    236 k - - -
          2.68618  4.42225  2.77519  2.73123  3.46354  2.40513  3.72494  3.29354  2.67741  2.69355  4.24690  2.90347  2.73739  3.18146  2.89801  2.37887  2.77519  2.98518  4.58477  3.61503
          0.02255  4.19901  4.92136  0.61958  0.77255  0.48576  0.95510
    226   2.84723  5.10050  2.28084  2.40403  4.59819  1.26872  3.90057  4.06591  2.52202  3.63890  4.48286  2.93943  3.92787  3.07912  3.29740  2.83822  3.16766  3.65710  5.81688  4.43498    237 g - - -
          2.68618  4.42225  2.77519  2.73123  3.46354  2.40513  3.72494  3.29354  2.67741  2.69355  4.24690  2.90347  2.73739  3.18146  2.89801  2.37887  2.77519  2.98518  4.58477  3.61503
          0.02255  4.19901  4.92136  0.61958  0.77255  0.48576  0.95510
    227   1.09547  2.40579  4.09941  3.70060  4.06151  3.11551  4.46238  3.21927  3.59950  3.11052  4.01470  3.64365  3.85676  3.85273  3.81343  2.55919  2.43192  2.84171  5.51971  4.34940    238 a - - -
          2.68618  4.42225  2.77519  2.73123  3.46354  2.40513  3.72494  3.29354  2.67741  2.69355  4.24690  2.90347  2.73739  3.18146  2.89801  2.37887  2.77519  2.98518  4.58477  3.61503
          0.02255  4.19901  4.92136  0.61958  0.77255  0.48576  0.95510
    228   3.30628  5.25357  3.50211  3.07806  4.71642  3.74482  3.98813  4.17027  0.66367  3.66968  4.62554  3.48318  4.23192  3.16965  2.55439  3.33402  3.54088  3.86410  5.64468  4.51151    239 K - - -
          2.68618  4.42225  2.77519  2.73123  3.46354  2.40513  3.72494  3.29354  2.67741  2.69355  4.24690  2.90347  2.73739  3.18146  2.89801  2.37887  2.77519  2.98518  4.58477  3.61503
          0.02255  4.19901  4.92136  0.61958  0.77255  0.48576  0.95510
    229   3.30770  4.59982  5.05233  4.49033  3.27348  4.63992  5.00853  1.73203  4.37018  1.05472  2.79137  4.70208  4.83490  4.46801  4.47096  3.99255  3.53527  1.73930  5.32085  4.25065    240 l - - -
          2.68618  4.42225  2.77519  2.73123  3.46354  2.40513  3.72494  3.29354  2.67741  2.69355  4.24690  2.90347  2.73739  3.18146  2.89801  2.37887  2.77519  2.98518  4.58477  3.61503
          0.02255  4.19901  4.92136  0.61958  0.77255  0.48576  0.95510
    230   2.96310  4.35783  4.50721  3.96223  3.56709  4.19831  4.64668  1.77092  3.85737  2.10351  3.43349  4.20350  4.54471  4.11875  4.07678  3.52996  2.36396  1.19211  5.31239  4.11200    241 v - - -
          2.68618  4.42225  2.77519  2.73123  3.46354  2.40513  3.72494  3.29354  2.67741  2.69355  4.24690  2.90347  2.73739  3.18146  2.89801  2.37887  2.77519  2.98518  4.58477  3.61503
          0.02255  4.19901  4.92136  0.61958  0.77255  0.48576  0.95510
    231   2.62132  4.34885  3.56371  3.04782  3.38907  3.54524  3.91008  2.86827  2.98513  2.61758  3.54396  3.40247  3.99792  3.29885  3.31277  1.83185  2.89697  2.08607  4.88420  2.59435    242 s - - -
          2.68618  4.42225  2.77519  2.73123  3.46354  2.40513  3.72494  3.29354  2.67741  2.69355  4.24690  2.90347  2.73739  3.18146  2.89801  2.37887  2.77519  2.98518  4.58477  3.61503
          0.02255  4.19901  4.92136  0.61958  0.77255  0.48576  0.95510
    232   3.20488  4.52029  4.96380  4.39121  2.02626  4.47114  4.76377  1.75341  4.25522  1.29241  3.01672  4.54653  4.70044  4.33561  4.32614  3.80942  3.42985  1.96399  5.09097  3.94092    243 l - - -
          2.68618  4.42225  2.77519  2.73123  3.46354  2.40513  3.72494  3.29354  2.67741  2.69355  4.24690  2.90347  2.73739  3.18146  2.89801  2.37887  2.77519  2.98518  4.58477  3.61503
          0.02255  4.19901  4.92136  0.61958  0.77255  0.48576  0.95510
    233   3.14081  5.75802  0.97911  1.76505  5.04069  3.31942  3.92286  4.58622  3.00876  4.07507  4.95656  2.78110  3.97553  3.10052  3.64463  2.99946  3.44392  4.14577  6.21461  4.67895    244 d - - -
          2.68618  4.42225  2.77519  2.73123  3.46354  2.40513  3.72494  3.29354  2.67741  2.69355  4.24690  2.90347  2.73739  3.18146  2.89801  2.37887  2.77519  2.98518  4.58477  3.61503
          0.02255  4.19901  4.92136  0.61958  0.77255  0.48576  0.95510
    234   3.24624  4.93507  3.89043  3.78540  4.73214  3.60477  4.82456  4.37656  3.87370  3.96123  5.03311  4.05351  0.39611  4.25173  4.07089  3.42664  3.71544  3.98173  5.81492  4.86108    245 P - - -
          2.68618  4.42225  2.77519  2.73123  3.46354  2.40513  3.72494  3.29354  2.67741  2.69355  4.24690  2.90347  2.73739  3.18146  2.89801  2.37887  2.77519  2.98518  4.58477  3.61503
          0.02255  4.19901  4.92136  0.61958  0.77255  0.48576  0.95510
    235   3.41467  5.20519  3.94237  3.40007  4.64529  3.82268  4.11733  4.22132  2.44387  3.67785  4.68012  3.72902  4.31905  3.33079  0.57699  3.48988  3.66447  3.93362  5.60107  4.51368    246 R - - -
          2.68618  4.42225  2.77519  2.73123  3.46354  2.40513  3.72494  3.29354  2.67741  2.69355  4.24690  2.90347  2.73739  3.18146  2.89801  2.37887  2.77519  2.98518  4.58477  3.61503
          0.02255  4.19901  4.92136  0.61958  0.77255  0.48576  0.95510
    236   2.99670  4.38295  4.54583  3.99330  1.67020  4.12241  4.17008  2.45604  3.85020  1.67883  3.17736  4.10636  4.43561  3.98855  3.96330  3.43615  3.22503  1.91904  4.55003  2.84375    247 f - - -
          2.68618  4.42225  2.77519  2.73123  3.46354  2.40513  3.72494  3.29354  2.67741  2.69355  4.24690  2.90347  2.73739  3.18146  2.89801  2.37887  2.77519  2.98518  4.58477  3.61503
          0.02255  4.19901  4.92136  0.61958  0.77255  0.48576  0.95510
    237   2.43964  4.44680  3.23387  2.91778  4.36753  3.15034  4.10267  3.79502  2.99695  3.44955  4.27248  2.77620  3.82682  3.32133  3.37254  1.19316  2.23073  3.30799  5.67236  4.40181    248 s - - -
          2.68618  4.42225  2.77519  2.73123  3.46354  2.40513  3.72494  3.29354  2.67741  2.69355  4.24690  2.90347  2.73739  3.18146  2.89801  2.37887  2.77519  2.98518  4.58477  3.61503
          0.02255  4.19901  4.92136  0.61958  0.77255  0.48576  0.95510
    238   3.23985  4.50144  5.08646  4.57234  3.63852  4.68831  5.22612  1.33391  4.47220  1.90477  3.42306  4.77116  4.93695  4.69256  4.63729  4.07204  3.49118  1.08193  5.64218  4.46276    249 v - - -
          2.68618  4.42225  2.77519  2.73123  3.46354  2.40513  3.72494  3.29354  2.67741  2.69355  4.24690  2.90347  2.73739  3.18146  2.89801  2.37887  2.77519  2.98518  4.58477  3.61503
          0.02255  4.19901  4.92136  0.61958  0.77255  0.48576  0.95510
    239   2.78697  4.27862  4.14063  3.57550  2.82841  3.89226  4.23141  2.32441  3.47574  1.81235  3.25193  3.84073  4.25694  3.71865  3.70406  3.19086  1.93210  1.86859  4.94171  3.73669    250 l - - -
          2.68618  4.42225  2.77519  2.73123  3.46354  2.40513  3.72494  3.29354  2.67741  2.69355  4.24690  2.90347  2.73739  3.18146  2.89801  2.37887  2.77519  2.98518  4.58477  3.61503
          0.02255  4.19901  4.92136  0.61958  0.77255  0.48576  0.95510
    240   1.12324  4.24527  3.65306  3.37388  4.43410  3.03646  4.40655  3.80609  3.41480  3.54058  4.37693  3.46638  3.80335  3.69471  3.70454  1.52869  2.81461  3.25484  5.79301  4.58982    251 a - - -
          2.68618  4.42225  2.77519  2.73123  3.46354  2.40513  3.72494  3.29354  2.67741  2.69355  4.24690  2.90347  2.73739  3.18146  2.89801  2.37887  2.77519  2.98518  4.58477  3.61503
          0.02255  4.19901  4.92136  0.61958  0.77255  0.48576  0.95510
    241   2.19772  4.73790  2.38487  2.54013  4.29818  3.29520  3.81010  3.72166  2.65346  3.32585  4.13152  3.02066  3.82889  2.96922  3.11716  1.91454  2.10952  3.31646  5.54878  4.21170    252 s - - -
          2.68618  4.42225  2.77519  2.73123  3.46354  2.40513  3.72494  3.29354  2.67741  2.69355  4.24690  2.90347  2.73739  3.18146  2.89801  2.37887  2.77519  2.98518  4.58477  3.61503
          0.02255  4.19901  4.92136  0.61958  0.77255  0.48576  0.95510
    242   3.30628  5.25357  3.50211  3.07806  4.71642  3.74482  3.98813  4.17027  0.66367  3.66968  4.62554  3.48318  4.23192  3.16965  2.55439  3.33402  3.54088  3.86410  5.64468  4.51151    253 K - - -
          2.68618  4.42225  2.77519  2.73123  3.46354  2.40513  3.72494  3.29354  2.67741  2.69355  4.24690  2.90347  2.73739  3.18146  2.89801  2.37887  2.77519  2.98518  4.58477  3.61503
          0.02255  4.19901  4.92136  0.61958  0.77255  0.48576  0.95510
    243   0.77175  4.27771  3.67189  3.46639  4.49082  2.55714  4.50411  3.82657  3.54604  3.59882  4.45954  3.53490  3.84557  3.81963  3.80535  2.55977  2.87944  3.28548  5.84010  4.67010    254 a - - -
          2.68618  4.42225  2.77519  2.73123  3.46354  2.40513  3.72494  3.29354  2.67741  2.69355  4.24690  2.90347  2.73739  3.18146  2.89801  2.37887  2.77519  2.98518  4.58477  3.61503
          0.06694  4.19901  3.00089  0.61958  0.77255  0.48576  0.95510
    244   2.74421  5.17092  1.76174  2.28633  4.46910  3.36010  2.67416  3.94561  2.50750  3.46932  4.25950  2.84304  3.84091  2.65788  3.01068  2.43081  2.78943  3.54913  5.63883  4.22693    255 d - - -
          2.68618  4.42225  2.77519  2.73123  3.46354  2.40513  3.72494  3.29354  2.67741  2.69355  4.24690  2.90347  2.73739  3.18146  2.89801  2.37887  2.77519  2.98518  4.58477  3.61503
          0.02356  4.15563  4.87798  0.61958  0.77255  0.45437  1.00744
    245   2.86436  5.35137  2.23899  1.27641  4.66231  3.37381  3.74033  4.14615  2.56880  3.64364  4.44452  2.84261  3.89305  2.87689  2.59210  2.79576  3.11815  3.73388  5.79168  4.36258    256 e - - -
          2.68618  4.42225  2.77519  2.73123  3.46354  2.40513  3.72494  3.29354  2.67741  2.69355  4.24690  2.90347  2.73739  3.18146  2.89801  2.37887  2.77519  2.98518  4.58477  3.61503
          0.02255  4.19901  4.92136  0.61958  0.77255  0.48576  0.95510
    246   3.78191  5.02783  4.69844  4.37649  2.06054  4.47231  3.57742  3.59551  4.12477  2.92784  4.16484  4.15989  4.79825  4.19784  4.17974  3.86900  4.00395  3.49072  1.13357  1.49652    257 w - - -
          2.68618  4.42225  2.77519  2.73123  3.46354  2.40513  3.72494  3.29354  2.67741  2.69355  4.24690  2.90347  2.73739  3.18146  2.89801  2.37887  2.77519  2.98518  4.58477  3.61503
          0.02255  4.19901  4.92136  0.61958  0.77255  0.48576  0.95510
    247   2.87902  4.30175  4.30401  3.76500  1.86056  3.92980  2.59349  2.42339  3.62945  2.06378  3.40628  3.85207  4.28221  3.78634  3.76542  3.23000  3.10780  2.58288  3.11712  2.48506    258 f - - -
          2.68618  4.42225  2.77519  2.73123  3.46354  2.40513  3.72494  3.29354  2.67741  2.69355  4.24690  2.90347  2.73739  3.18146  2.89801  2.37887  2.77519  2.98518  4.58477  3.61503
          0.02255  4.19901  4.92136  0.61958  0.77255  0.48576  0.95510
    248   1.92681  4.51766  3.26064  2.73857  3.78390  3.45741  3.81123  3.14381  2.69195  2.81655  2.90545  3.18189  2.43044  2.83326  3.08444  2.73134  2.86339  2.87495  5.16637  3.89886    259 a - - -
          2.68618  4.42225  2.77519  2.73123  3.46354  2.40513  3.72494  3.29354  2.67741  2.69355  4.24690  2.90347  2.73739  3.18146  2.89801  2.37887  2.77519  2.98518  4.58477  3.61503
          0.02255  4.19901  4.92136  0.61958  0.77255  0.48576  0.95510
    249   3.24009  4.53328  5.01843  4.54418  3.65656  4.61337  5.24335  0.90545  4.42211  2.11654  3.45199  4.74001  4.91924  4.68052  4.60009  4.02527  3.51146  1.48925  5.68445  4.48223    260 i - - -
          2.68618  4.42225  2.77519  2.73123  3.46354  2.40513  3.72494  3.29354  2.67741  2.69355  4.24690  2.90347  2.73739  3.18146  2.89801  2.37887  2.77519  2.98518  4.58477  3.61503
          0.02255  4.19901  4.92136  0.61958  0.77255  0.48576  0.95510
    250   3.25024  5.33612  3.73389  2.98546  4.85075  3.83045  3.70285  4.16881  1.41314  3.56606  4.44603  3.35528  4.17966  2.83377  1.17037  3.23664  3.39224  3.85421  5.56558  4.43999    261 r - - -
          2.68618  4.42225  2.77519  2.73123  3.46354  2.40513  3.72494  3.29354  2.67741  2.69355  4.24690  2.90347  2.73739  3.18146  2.89801  2.37887  2.77519  2.98518  4.58477  3.61503
          0.02255  4.19901  4.92136  0.61958  0.77255  0.48576  0.95510
    251   2.73495  4.62316  3.47335  3.32686  4.66441  2.57968  4.50474  4.19522  3.49063  3.83741  4.73022  3.59435  0.73151  3.81232  3.77947  2.89467  3.21372  3.67050  5.84574  4.74594    262 p - - -
          2.68618  4.42225  2.77519  2.73123  3.46354  2.40513  3.72494  3.29354  2.67741  2.69355  4.24690  2.90347  2.73739  3.18146  2.89801  2.37887  2.77519  2.98518  4.58477  3.61503
          0.02255  4.19901  4.92136  0.61958  0.77255  0.48576  0.95510
    252   1.93589  4.33187  3.51060  3.36473  4.60308  0.90341  4.50087  3.99702  3.53878  3.72926  4.58157  3.49124  3.85439  3.80240  3.81613  2.58174  2.91879  3.40735  5.91982  4.74455    263 g - - -
          2.68618  4.42225  2.77519  2.73123  3.46354  2.40513  3.72494  3.29354  2.67741  2.69355  4.24690  2.90347  2.73739  3.18146  2.89801  2.37887  2.77519  2.98518  4.58477  3.61503
          0.02255  4.19901  4.92136  0.61958  0.77255  0.48576  0.95510
    253   2.34605  4.30358  3.49716  3.16638  4.37601  2.15220  4.25576  3.78951  3.21605  3.46667  4.28703  3.36947  3.80282  3.50950  3.55418  1.98498  1.33873  3.26342  5.70982  4.48673    264 t - - -
          2.68618  4.42225  2.77519  2.73123  3.46354  2.40513  3.72494  3.29354  2.67741  2.69355  4.24690  2.90347  2.73739  3.18146  2.89801  2.37887  2.77519  2.98518  4.58477  3.61503
          0.02255  4.19901  4.92136  0.61958  0.77255  0.48576  0.95510
    254   3.37839  5.51734  0.54352  2.60221  4.94708  3.49269  4.26764  4.61782  3.42064  4.17150  5.16912  3.17059  4.16914  3.51574  3.97211  3.31204  3.72796  4.22579  6.04729  4.78182    265 D - - -
          2.68618  4.42225  2.77519  2.73123  3.46354  2.40513  3.72494  3.29354  2.67741  2.69355  4.24690  2.90347  2.73739  3.18146  2.89801  2.37887  2.77519  2.98518  4.58477  3.61503
          0.02255  4.19901  4.92136  0.61958  0.77255  0.48576  0.95510
    255   2.76769  4.37138  4.58168  4.02297  3.39746  4.21782  4.61594  1.72376  3.90418  1.31889  3.25679  4.23975  4.53653  4.11932  4.08059  3.54450  2.95884  1.76369  5.18835  4.02782    266 l - - -
          2.68618  4.42225  2.77519  2.73123  3.46354  2.40513  3.72494  3.29354  2.67741  2.69355  4.24690  2.90347  2.73739  3.18146  2.89801  2.37887  2.77519  2.98518  4.58477  3.61503
          0.02255  4.19901  4.92136  0.61958  0.77255  0.48576  0.95510
    256   0.90015  3.35174  3.95485  3.56698  4.18378  3.08379  4.42313  3.45045  3.48848  3.25428  4.13359  3.57292  3.20292  3.76489  3.73819  2.52918  2.79758  3.01458  5.60165  4.42234    267 a - - -
          2.68618  4.42225  2.77519  2.73123  3.46354  2.40513  3.72494  3.29354  2.67741  2.69355  4.24690  2.90347  2.73739  3.18146  2.89801  2.37887  2.77519  2.98518  4.58477  3.61503
          0.02255  4.19901  4.92136  0.61958  0.77255  0.48576  0.95510
    257   3.16044  4.50413  4.81513  4.25973  1.95399  4.37788  4.60511  2.21498  4.12454  1.38877  3.08330  4.41761  4.64245  4.24297  4.22803  3.71380  3.39180  1.61434  4.96461  3.69518    268 l - - -
          2.68618  4.42225  2.77519  2.73123  3.46354  2.40513  3.72494  3.29354  2.67741  2.69355  4.24690  2.90347  2.73739  3.18146  2.89801  2.37887  2.77519  2.98518  4.58477  3.61503
          0.02255  4.19901  4.92136  0.61958  0.77255  0.48576  0.95510
    258   2.28321  4.26763  3.69851  3.13089  3.40666  3.67714  3.96396  2.44464  3.06336  2.23579  2.95006  2.66606  4.05465  3.35266  3.37470  2.94098  2.88351  1.90981  4.90546  3.68614    269 v - - -
          2.68618  4.42225  2.77519  2.73123  3.46354  2.40513  3.72494  3.29354  2.67741  2.69355  4.24690  2.90347  2.73739  3.18146  2.89801  2.37887  2.77519  2.98518  4.58477  3.61503
          0.02255  4.19901  4.92136  0.61958  0.77255  0.48576  0.95510
    259   2.99837  4.42519  4.43056  3.86156  3.00127  4.11626  4.28547  2.46493  3.70577  1.29901  2.10708  4.07187  4.41884  3.90006  3.86440  3.42254  3.22380  2.46990  4.76763  2.45815    270 l - - -
          2.68618  4.42225  2.77519  2.73123  3.46354  2.40513  3.72494  3.29354  2.67741  2.69355  4.24690  2.90347  2.73739  3.18146  2.89801  2.37887  2.77519  2.98518  4.58477  3.61503
          0.02255  4.19901  4.92136  0.61958  0.77255  0.48576  0.95510
    260   0.62949  4.39000  3.82860  3.65053  4.41154  3.20309  4.62885  3.58871  3.67625  3.45394  4.45941  3.70653  3.97439  3.98870  3.89453  2.74253  3.04329  3.18419  5.80436  4.64658    271 A - - -
          2.68618  4.42225  2.77519  2.73123  3.46354  2.40513  3.72494  3.29354  2.67741  2.69355  4.24690  2.90347  2.73739  3.18146  2.89801  2.37887  2.77519  2.98518  4.58477  3.61503
          0.02255  4.19901  4.92136  0.61958  0.77255  0.48576  0.95510
    261   3.34852  4.65260  5.08287  4.49807  2.59991  4.61294  4.89189  1.92296  4.36355  1.06360  1.96126  4.68787  4.78263  4.38509  4.41104  3.95415  3.56215  2.41861  5.13938  4.08382    272 l - - -
          2.68618  4.42225  2.77519  2.73123  3.46354  2.40513  3.72494  3.29354  2.67741  2.69355  4.24690  2.90347  2.73739  3.18146  2.89801  2.37887  2.77519  2.98518  4.58477  3.61503
          0.02255  4.19901  4.92136  0.61958  0.77255  0.48576  0.95510
    262   2.46365  2.69584  4.10858  3.52625  3.22965  3.75087  4.07381  1.92251  3.40656  2.18730  2.84004  3.17145  4.12159  3.63302  3.59223  3.04239  2.87386  2.13493  4.75929  3.56612    273 i - - -
          2.68618  4.42225  2.77519  2.73123  3.46354  2.40513  3.72494  3.29354  2.67741  2.69355  4.24690  2.90347  2.73739  3.18146  2.89801  2.37887  2.77519  2.98518  4.58477  3.61503
          0.02255  4.19901  4.92136  0.61958  0.77255  0.48576  0.95510
    263   2.89425  5.14818  2.75126  2.46954  4.19643  3.46868  1.62083  3.91258  2.46660  3.44184  4.29233  2.28849  3.96084  2.70156  2.84061  2.87540  3.14102  3.56445  5.45672  4.03273    274 h - - -
          2.68618  4.42225  2.77519  2.73123  3.46354  2.40513  3.72494  3.29354  2.67741  2.69355  4.24690  2.90347  2.73739  3.18146  2.89801  2.37887  2.77519  2.98518  4.58477  3.61503
          0.02255  4.19901  4.92136  0.61958  0.77255  0.48576  0.95510
    264   2.91188  4.36510  4.42662  3.91243  3.65865  4.06731  4.65678  1.85051  3.80496  2.36852  3.52286  4.14081  4.48837  4.09232  4.04139  3.42594  2.28119  1.10819  5.39566  4.18438    275 v - - -
          2.68618  4.42225  2.77519  2.73123  3.46354  2.40513  3.72494  3.29354  2.67741  2.69355  4.24690  2.90347  2.73739  3.18146  2.89801  2.37887  2.77519  2.98518  4.58477  3.61503
          0.02255  4.19901  4.92136  0.61958  0.77255  0.48576  0.95510
    265   3.05072  4.41801  4.72673  4.13615  3.07699  4.23939  4.51568  1.89564  3.97873  1.10025  2.55747  4.29441  4.50843  4.09528  4.06503  3.55681  3.27298  2.39537  3.63307  3.78823    276 l - - -
          2.68618  4.42225  2.77519  2.73123  3.46354  2.40513  3.72494  3.29354  2.67741  2.69355  4.24690  2.90347  2.73739  3.18146  2.89801  2.37887  2.77519  2.98518  4.58477  3.61503
          0.02255  4.19901  4.92136  0.61958  0.77255  0.48576  0.95510
    266   3.32324  4.61402  5.00205  4.51027  3.45072  4.66245  5.12379  0.92997  4.33684  1.68525  3.28080  4.73224  4.91624  4.57598  4.49046  4.06708  3.57657  1.84409  5.49641  4.30073    277 i - - -
          2.68618  4.42225  2.77519  2.73123  3.46354  2.40513  3.72494  3.29354  2.67741  2.69355  4.24690  2.90347  2.73739  3.18146  2.89801  2.37887  2.77519  2.98518  4.58477  3.61503
          0.02255  4.19901  4.92136  0.61958  0.77255  0.48576  0.95510
    267   2.52756  5.03993  2.77360  2.20104  3.59210  3.40861  3.60026  3.80728  2.09489  3.32760  4.09167  2.61116  3.80365  2.59235  2.38992  2.60814  2.72907  3.41119  5.49279  4.10862    278 k - - -
          2.68618  4.42225  2.77519  2.73123  3.46354  2.40513  3.72494  3.29354  2.67741  2.69355  4.24690  2.90347  2.73739  3.18146  2.89801  2.37887  2.77519  2.98518  4.58477  3.61503
          0.02255  4.19901  4.92136  0.61958  0.77255  0.48576  0.95510
    268   3.03675  5.66363  1.75540  1.17653  4.94792  3.31823  3.84700  4.48256  2.85658  3.95471  4.79160  2.46074  3.93436  3.00606  3.46050  2.91198  3.32118  4.03609  6.10401  4.58004    279 e - - -
          2.68618  4.42225  2.77519  2.73123  3.46354  2.40513  3.72494  3.29354  2.67741  2.69355  4.24690  2.90347  2.73739  3.18146  2.89801  2.37887  2.77519  2.98518  4.58477  3.61503
          0.02255  4.19901  4.92136  0.61958  0.77255  0.48576  0.95510
    269   2.69209  5.19029  2.44888  2.03773  4.51984  2.89316  3.62786  4.00182  2.21770  3.48627  4.24191  2.26342  3.81883  2.61152  2.59364  2.64655  2.92875  3.57392  5.62447  4.21019    280 e - - -
          2.68618  4.42225  2.77519  2.73123  3.46354  2.40513  3.72494  3.29354  2.67741  2.69355  4.24690  2.90347  2.73739  3.18146  2.89801  2.37887  2.77519  2.98518  4.58477  3.61503
          0.02255  4.19901  4.92136  0.61958  0.77255  0.48576  0.95510
    270   3.07953  4.60376  4.33419  3.90380  3.34894  4.06227  4.61765  2.39663  3.68612  0.85457  3.23360  4.14854  4.49791  4.02232  3.87814  3.47808  2.85583  2.39447  5.25108  4.06366    281 l - - -
          2.68618  4.42225  2.77519  2.73123  3.46354  2.40513  3.72494  3.29354  2.67741  2.69355  4.24690  2.90347  2.73739  3.18146  2.89801  2.37887  2.77519  2.98518  4.58477  3.61503
          0.02255  4.19901  4.92136  0.61958  0.77255  0.48576  0.95510
    271   3.28000  4.77685  4.20939  3.84250  2.41955  4.08506  3.78506  3.11538  3.66244  2.66029  3.86462  3.93315  4.51403  3.91771  3.84114  3.48075  3.55951  2.60107  4.08572  0.90116    282 y - - -
          2.68618  4.42225  2.77519  2.73123  3.46354  2.40513  3.72494  3.29354  2.67741  2.69355  4.24690  2.90347  2.73739  3.18146  2.89801  2.37887  2.77519  2.98518  4.58477  3.61503
          0.02255  4.19901  4.92136  0.61958  0.77255  0.48576  0.95510
    272   3.10562  5.59843  0.86938  2.23961  4.92542  3.31334  3.96089  4.53426  3.05892  4.05272  4.94496  2.48684  3.98214  3.15242  3.67678  2.99483  3.43209  4.08905  6.14632  4.62653    283 d - - -
          2.68618  4.42225  2.77519  2.73123  3.46354  2.40513  3.72494  3.29354  2.67741  2.69355  4.24690  2.90347  2.73739  3.18146  2.89801  2.37887  2.77519  2.98518  4.58477  3.61503
          0.02255  4.19901  4.92136  0.61958  0.77255  0.48576  0.95510
    273   2.07894  5.04238  3.13677  2.56688  4.37808  3.54056  3.23638  3.78631  1.59192  3.31304  4.12829  3.05738  3.93080  2.78880  2.31184  2.80299  3.01352  3.44024  5.46253  4.17075    284 k - - -
          2.68618  4.42225  2.77519  2.73123  3.46354  2.40513  3.72494  3.29354  2.67741  2.69355  4.24690  2.90347  2.73739  3.18146  2.89801  2.37887  2.77519  2.98518  4.58477  3.61503
          0.02255  4.19901  4.92136  0.61958  0.77255  0.48576  0.95510
    274   2.25110  5.12787  2.42879  1.96455  4.44890  3.39324  3.35056  3.92123  2.13666  3.42128  4.18006  2.86666  3.81177  2.72643  2.73020  2.52290  2.89905  3.50657  5.57111  4.16868    285 e - - -
          2.68618  4.42225  2.77519  2.73123  3.46354  2.40513  3.72494  3.29354  2.67741  2.69355  4.24690  2.90347  2.73739  3.18146  2.89801  2.37887  2.77519  2.98518  4.58477  3.61503
          0.02255  4.19901  4.92136  0.61958  0.77255  0.48576  0.95510
    275   3.84985  5.03752  4.84652  4.57659  0.80766  4.57051  3.58996  3.46840  4.40831  2.75725  4.05673  4.24815  4.87185  4.32455  4.39623  3.95536  4.07103  3.41644  3.71180  1.58412    286 f - - -
          2.68618  4.42225  2.77519  2.73123  3.46354  2.40513  3.72494  3.29354  2.67741  2.69355  4.24690  2.90347  2.73739  3.18146  2.89801  2.37887  2.77519  2.98518  4.58477  3.61503
          0.02255  4.19901  4.92136  0.61958  0.77255  0.48576  0.95510
    276   3.19090  4.50032  4.94991  4.47554  3.71679  4.54432  5.19766  1.58884  4.35920  2.22056  3.52136  4.67095  4.87779  4.63824  4.55385  3.95220  3.46774  0.84055  5.70057  4.47685    287 v - - -
          2.68618  4.42225  2.77519  2.73123  3.46354  2.40513  3.72494  3.29354  2.67741  2.69355  4.24690  2.90347  2.73739  3.18146  2.89801  2.37887  2.77519  2.98518  4.58477  3.61503
          0.02255  4.19901  4.92136  0.61958  0.77255  0.48576  0.95510
    277   2.79045  5.29880  1.88768  1.63422  4.61172  3.36691  3.69571  4.09832  2.52090  3.58959  4.36834  2.83041  3.85726  2.65673  2.80186  2.72825  2.77767  3.67578  5.73883  4.30530    288 e - - -
          2.68618  4.42225  2.77519  2.73123  3.46354  2.40513  3.72494  3.29354  2.67741  2.69355  4.24690  2.90347  2.73739  3.18146  2.89801  2.37887  2.77519  2.98518  4.58477  3.61503
          0.02255  4.19901  4.92136  0.61958  0.77255  0.48576  0.95510
    278   3.23740  5.34020  3.71228  2.96646  4.85556  3.82303  3.69724  4.17446  1.21161  3.56882  4.44435  3.34220  4.17116  2.82636  1.37919  3.22082  3.38030  3.85573  5.56811  4.43780    289 k - - -
          2.68618  4.42225  2.77519  2.73123  3.46354  2.40513  3.72494  3.29354  2.67741  2.69355  4.24690  2.90347  2.73739  3.18146  2.89801  2.37887  2.77519  2.98518  4.58477  3.61503
          0.02255  4.19901  4.92136  0.61958  0.77255  0.48576  0.95510
    279   3.98114  5.09687  4.95895  4.71791  1.74745  4.64733  3.51311  3.69072  4.52787  2.97560  4.24637  4.26117  4.92741  4.36818  4.46740  4.01856  4.18718  3.59910  2.15395  0.86151    290 y - - -
          2.68618  4.42225  2.77519  2.73123  3.46354  2.40513  3.72494  3.29354  2.67741  2.69355  4.24690  2.90347  2.73739  3.18146  2.89801  2.37887  2.77519  2.98518  4.58477  3.61503
          0.02255  4.19901  4.92136  0.61958  0.77255  0.48576  0.95510
    280   2.59877  3.53010  4.15363  3.65343  3.66946  3.55465  4.38344  2.40994  3.54576  2.58102  3.60196  3.79688  4.12428  3.81737  3.78070  2.93836  1.66224  1.52491  5.24486  4.04357    291 v - - -
          2.68618  4.42225  2.77519  2.73123  3.46354  2.40513  3.72494  3.29354  2.67741  2.69355  4.24690  2.90347  2.73739  3.18146  2.89801  2.37887  2.77519  2.98518  4.58477  3.61503
          0.02255  4.19901  4.92136  0.61958  0.77255  0.48576  0.95510
    281   2.63076  4.88821  2.54090  2.04859  4.14040  3.42888  3.36840  2.89720  2.43621  2.82226  3.95691  2.94458  3.83026  2.78463  2.90698  2.31427  2.86367  3.22761  5.37920  4.02856    292 e - - -
          2.68618  4.42225  2.77519  2.73123  3.46354  2.40513  3.72494  3.29354  2.67741  2.69355  4.24690  2.90347  2.73739  3.18146  2.89801  2.37887  2.77519  2.98518  4.58477  3.61503
          0.02255  4.19901  4.92136  0.61958  0.77255  0.48576  0.95510
    282   3.12373  4.85368  3.86323  3.81006  4.92160  0.36595  4.89756  4.61336  4.03501  4.22141  5.20876  4.02910  4.25400  4.33394  4.22310  3.30694  3.63005  4.07830  5.91762  5.03887    293 G - - -
          2.68618  4.42225  2.77519  2.73123  3.46354  2.40513  3.72494  3.29354  2.67741  2.69355  4.24690  2.90347  2.73739  3.18146  2.89801  2.37887  2.77519  2.98518  4.58477  3.61503
          0.02255  4.19901  4.92136  0.61958  0.77255  0.48576  0.95510
    283   3.46567  4.76906  4.73841  4.31249  1.06126  4.41876  3.82247  2.92138  4.15010  1.79890  3.52750  4.22346  4.70629  4.18462  4.21204  3.76126  3.68663  2.92218  4.00480  2.12361    294 f - - -
          2.68618  4.42225  2.77519  2.73123  3.46354  2.40513  3.72494  3.29354  2.67741  2.69355  4.24690  2.90347  2.73739  3.18146  2.89801  2.37887  2.77519  2.98518  4.58477  3.61503
          0.02255  4.19901  4.92136  0.61958  0.77255  0.48576  0.95510
    284   2.50845  5.41394  1.76377  1.66465  4.72538  3.34098  3.75286  4.22727  2.65209  3.71463  4.50888  2.39024  3.88163  2.88975  3.20393  2.58133  3.13155  3.79477  5.86778  4.40244    295 e - - -
          2.68618  4.42225  2.77519  2.73123  3.46354  2.40513  3.72494  3.29354  2.67741  2.69355  4.24690  2.90347  2.73739  3.18146  2.89801  2.37887  2.77519  2.98518  4.58477  3.61503
          0.02255  4.19901  4.92136  0.61958  0.77255  0.48576  0.95510
    285   2.28033  5.05218  2.91663  1.91556  4.36436  3.43378  3.61874  3.81053  2.06892  3.33346  4.11061  2.92195  3.83387  2.46649  2.64001  2.65593  2.90087  3.20426  5.49732  4.13164    296 e - - -
          2.68618  4.42225  2.77519  2.73123  3.46354  2.40513  3.72494  3.29354  2.67741  2.69355  4.24690  2.90347  2.73739  3.18146  2.89801  2.37887  2.77519  2.98518  4.58477  3.61503
          0.02255  4.19901  4.92136  0.61958  0.77255  0.48576  0.95510
    286   2.93858  4.31919  4.59886  4.02190  2.35486  4.09012  4.26194  2.42699  3.86524  1.29506  3.06900  4.12994  4.39891  3.99227  3.95166  3.40304  3.16518  1.91796  3.60309  3.35993    297 l - - -
          2.68618  4.42225  2.77519  2.73123  3.46354  2.40513  3.72494  3.29354  2.67741  2.69355  4.24690  2.90347  2.73739  3.18146  2.89801  2.37887  2.77519  2.98518  4.58477  3.61503
          0.02255  4.19901  4.92136  0.61958  0.77255  0.48576  0.95510
    287   2.36143  4.93680  3.03833  2.47320  4.22502  3.47030  3.63936  3.64373  1.88615  3.20711  4.01064  2.98696  3.86061  2.42277  2.47687  2.56625  2.90389  2.80325  5.40441  4.07555    298 k - - -
          2.68618  4.42225  2.77519  2.73123  3.46354  2.40513  3.72494  3.29354  2.67741  2.69355  4.24690  2.90347  2.73739  3.18146  2.89801  2.37887  2.77519  2.98518  4.58477  3.61503
          0.02255  4.19901  4.92136  0.61958  0.77255  0.48576  0.95510
    288   1.93597  5.30196  2.00587  1.74963  4.60782  3.35644  3.73187  4.08742  2.60035  3.59977  4.39512  2.82809  3.87251  2.68343  3.12907  2.76027  3.07875  3.67749  5.76790  4.33124    299 e - - -
          2.68618  4.42225  2.77519  2.73123  3.46354  2.40513  3.72494  3.29354  2.67741  2.69355  4.24690  2.90347  2.73739  3.18146  2.89801  2.37887  2.77519  2.98518  4.58477  3.61503
          0.02255  4.19901  4.92136  0.61958  0.77255  0.48576  0.95510
    289   2.20241  4.65158  3.08550  2.46510  2.87055  3.46596  3.71939  3.26170  2.57840  2.91251  3.75955  2.82782  3.87465  2.73138  3.01380  2.14386  2.86011  2.97709  5.20353  3.90416    300 s - - -
          2.68618  4.42225  2.77519  2.73123  3.46354  2.40513  3.72494  3.29354  2.67741  2.69355  4.24690  2.90347  2.73739  3.18146  2.89801  2.37887  2.77519  2.98518  4.58477  3.61503
          0.02255  4.19901  4.92136  0.61958  0.77255  0.48576  0.95510
    290   3.04355  4.41717  4.65112  4.13014  3.65708  4.30756  4.84682  1.78865  4.01107  2.15471  3.49215  4.35899  4.66305  4.29383  4.22927  3.66754  2.87117  0.95392  5.48724  4.27929    301 v - - -
          2.68618  4.42225  2.77519  2.73123  3.46354  2.40513  3.72494  3.29354  2.67741  2.69355  4.24690  2.90347  2.73739  3.18146  2.89801  2.37887  2.77519  2.98518  4.58477  3.61503
          0.02255  4.19901  4.92136  0.61958  0.77255  0.48576  0.95510
    291   2.26162  5.04597  2.91710  2.30449  4.36473  3.44289  3.63799  3.80267  1.77126  3.33258  4.11994  2.94127  3.85261  2.39935  2.75429  2.56150  2.77933  3.42710  5.50047  4.14632    302 k - - -
          2.68618  4.42225  2.77519  2.73123  3.46354  2.40513  3.72494  3.29354  2.67741  2.69355  4.24690  2.90347  2.73739  3.18146  2.89801  2.37887  2.77519  2.98518  4.58477  3.61503
          0.02255  4.19901  4.92136  0.61958  0.77255  0.48576  0.95510
    292   2.45874  5.16408  2.21861  2.13752  4.48291  3.38225  3.63350  3.96025  2.32462  3.45867  4.21975  2.57144  2.82458  2.58078  2.91478  2.64562  2.76502  3.54209  5.60938  4.19698    303 e - - -
          2.68618  4.42225  2.77519  2.73123  3.46354  2.40513  3.72494  3.29354  2.67741  2.69355  4.24690  2.90347  2.73739  3.18146  2.89801  2.37887  2.77519  2.98518  4.58477  3.61503
          0.02255  4.19901  4.92136  0.61958  0.77255  0.48576  0.95510
    293   2.48382  3.77576  3.64720  3.07955  3.09584  3.61404  3.89082  2.71779  2.77657  2.45024  3.35813  3.43171  3.99940  3.29521  3.31024  2.87820  2.41832  2.50458  4.82017  2.11735    304 y - - -
          2.68618  4.42225  2.77519  2.73123  3.46354  2.40513  3.72494  3.29354  2.67741  2.69355  4.24690  2.90347  2.73739  3.18146  2.89801  2.37887  2.77519  2.98518  4.58477  3.61503
          0.02255  4.19901  4.92136  0.61958  0.77255  0.48576  0.95510
    294   2.40075  4.30812  3.59244  3.34061  4.30257  3.11917  4.36922  3.57791  3.32291  3.39178  4.29450  3.48087  3.86543  3.67100  3.59190  2.36840  0.92992  3.13471  5.69849  4.46768    305 t - - -
          2.68618  4.42225  2.77519  2.73123  3.46354  2.40513  3.72494  3.29354  2.67741  2.69355  4.24690  2.90347  2.73739  3.18146  2.89801  2.37887  2.77519  2.98518  4.58477  3.61503
          0.02255  4.19901  4.92136  0.61958  0.77255  0.48576  0.95510
    295   3.24624  4.93507  3.89043  3.78540  4.73214  3.60477  4.82456  4.37656  3.87370  3.96123  5.03311  4.05351  0.39611  4.25173  4.07089  3.42664  3.71544  3.98173  5.81492  4.86108    306 P - - -
          2.68618  4.42225  2.77519  2.73123  3.46354  2.40513  3.72494  3.29354  2.67741  2.69355  4.24690  2.90347  2.73739  3.18146  2.89801  2.37887  2.77519  2.98518  4.58477  3.61503
          0.02255  4.19901  4.92136  0.61958  0.77255  0.48576  0.95510
    296   2.23183  5.17818  2.61414  1.44325  4.50815  3.38762  3.73744  3.95244  2.53686  3.49391  4.30820  2.89201  3.88962  2.44523  3.00116  2.77284  3.06359  3.57097  5.67764  4.28684    307 e - - -
          2.68618  4.42225  2.77519  2.73123  3.46354  2.40513  3.72494  3.29354  2.67741  2.69355  4.24690  2.90347  2.73739  3.18146  2.89801  2.37887  2.77519  2.98518  4.58477  3.61503
          0.02255  4.19901  4.92136  0.61958  0.77255  0.48576  0.95510
    297   2.96828  4.69570  3.71063  3.15613  3.34162  3.75980  3.82053  3.27260  2.37794  2.87572  3.83993  3.49092  4.16582  3.21377  2.55809  3.13157  3.19463  3.05525  1.37283  3.36566    308 w - - -
          2.68618  4.42225  2.77519  2.73123  3.46354  2.40513  3.72494  3.29354  2.67741  2.69355  4.24690  2.90347  2.73739  3.18146  2.89801  2.37887  2.77519  2.98518  4.58477  3.61503
          0.02255  4.19901  4.92136  0.61958  0.77255  0.48576  0.95510
    298   1.40082  4.47889  3.38310  2.89443  3.76250  3.46616  3.91951  3.05601  2.79727  2.74252  3.05132  3.29394  3.95376  2.83732  3.14654  2.78547  2.91218  2.81313  5.19532  3.94111    309 a - - -
          2.68618  4.42225  2.77519  2.73123  3.46354  2.40513  3.72494  3.29354  2.67741  2.69355  4.24690  2.90347  2.73739  3.18146  2.89801  2.37887  2.77519  2.98518  4.58477  3.61503
          0.02255  4.19901  4.92136  0.61958  0.77255  0.48576  0.95510
    299   2.32900  5.15267  2.59311  1.35240  4.50620  3.37019  3.75529  3.95421  2.58233  3.50312  4.31725  2.89024  3.88708  2.70165  3.05870  2.59785  3.06494  3.56812  5.69080  4.29757    310 e - - -
          2.68618  4.42225  2.77519  2.73123  3.46354  2.40513  3.72494  3.29354  2.67741  2.69355  4.24690  2.90347  2.73739  3.18146  2.89801  2.37887  2.77519  2.98518  4.58477  3.61503
          0.02255  4.19901  4.92136  0.61958  0.77255  0.48576  0.95510
    300   2.41475  5.08231  2.91403  2.28780  4.40763  3.19057  3.60871  3.86203  2.01226  3.36851  4.13623  2.73220  3.82743  2.20145  2.52538  2.64590  2.75681  3.46399  5.51809  4.14532    311 k - - -
          2.68618  4.42225  2.77519  2.73123  3.46354  2.40513  3.72494  3.29354  2.67741  2.69355  4.24690  2.90347  2.73739  3.18146  2.89801  2.37887  2.77519  2.98518  4.58477  3.61503
          0.02255  4.19901  4.92136  0.61958  0.77255  0.48576  0.95510
    301   2.67043  4.81322  3.00714  1.69914  4.01832  3.47294  3.38466  2.72846  2.46672  2.86882  3.88623  3.01447  3.87623  2.71424  2.89352  2.71495  2.90120  3.12956  5.30401  3.97912    312 e - - -
          2.68618  4.42225  2.77519  2.73123  3.46354  2.40513  3.72494  3.29354  2.67741  2.69355  4.24690  2.90347  2.73739  3.18146  2.89801  2.37887  2.77519  2.98518  4.58477  3.61503
          0.02255  4.19901  4.92136  0.61958  0.77255  0.48576  0.95510
    302   2.17359  2.72466  3.86184  3.41192  4.03257  3.12771  4.28540  3.36900  3.34487  3.11850  3.98111  3.50849  3.83017  3.62036  3.62710  1.78250  1.53493  2.96510  5.44763  4.25459    313 t - - -
          2.68618  4.42225  2.77519  2.73123  3.46354  2.40513  3.72494  3.29354  2.67741  2.69355  4.24690  2.90347  2.73739  3.18146  2.89801  2.37887  2.77519  2.98518  4.58477  3.61503
          0.02255  4.19901  4.92136  0.61958  0.77255  0.48576  0.95510
    303   2.97147  5.26766  1.39401  2.39046  4.85197  1.46767  4.01300  4.39079  3.05526  3.93321  4.79465  2.94352  3.97301  3.20338  3.61506  2.93347  3.32044  3.92710  6.03013  4.63075    314 d - - -
          2.68618  4.42225  2.77519  2.73123  3.46354  2.40513  3.72494  3.29354  2.67741  2.69355  4.24690  2.90347  2.73739  3.18146  2.89801  2.37887  2.77519  2.98518  4.58477  3.61503
          0.02255  4.19901  4.92136  0.61958  0.77255  0.48576  0.95510
    304   3.23792  4.51330  5.06660  4.58405  3.70044  4.65623  5.28565  1.00363  4.47801  2.16703  3.48496  4.77670  4.94557  4.73092  4.65657  4.06311  3.50441  1.28859  5.72293  4.52102    315 i - - -
          2.68618  4.42225  2.77519  2.73123  3.46354  2.40513  3.72494  3.29354  2.67741  2.69355  4.24690  2.90347  2.73739  3.18146  2.89801  2.37887  2.77519  2.98518  4.58477  3.61503
          0.02255  4.19901  4.92136  0.61958  0.77255  0.48576  0.95510
    305   2.56636  5.01845  2.90015  2.23714  4.33344  3.43982  3.65673  3.76624  2.08172  3.31068  4.10742  2.95007  2.16041  2.78723  2.65185  2.56375  2.93925  3.40071  5.49207  4.14326    316 k - - -
          2.68618  4.42225  2.77519  2.73123  3.46354  2.40513  3.72494  3.29354  2.67741  2.69355  4.24690  2.90347  2.73739  3.18146  2.89801  2.37887  2.77519  2.98518  4.58477  3.61503
          0.02255  4.19901  4.92136  0.61958  0.77255  0.48576  0.95510
    306   1.27050  4.77929  2.62513  2.56493  4.26236  3.33870  3.87283  3.63243  2.47475  3.29560  4.14651  3.04946  3.89558  3.06201  3.15723  2.74125  2.99591  3.27809  5.55132  4.22930    317 a - - -
          2.68618  4.42225  2.77519  2.73123  3.46354  2.40513  3.72494  3.29354  2.67741  2.69355  4.24690  2.90347  2.73739  3.18146  2.89801  2.37887  2.77519  2.98518  4.58477  3.61503
          0.02255  4.19901  4.92136  0.61958  0.77255  0.48576  0.95510
    307   2.35932  5.07325  2.30202  2.33433  4.38854  3.10552  3.16196  3.85403  2.20091  3.36561  4.12570  2.87878  3.80329  2.60279  2.70999  2.49643  2.70548  3.44859  5.52432  4.13089    318 k - - -
          2.68618  4.42225  2.77519  2.73123  3.46354  2.40513  3.72494  3.29354  2.67741  2.69355  4.24690  2.90347  2.73739  3.18146  2.89801  2.37887  2.77519  2.98518  4.58477  3.61503
          0.02255  4.19901  4.92136  0.61958  0.77255  0.48576  0.95510
    308   2.64876  5.05890  2.14304  2.17179  4.36533  3.40468  3.61639  3.82249  2.21654  3.34630  4.11548  2.88851  3.81329  2.73124  2.61071  2.62718  2.53460  3.02879  5.51476  4.12842    319 d - - -
          2.68618  4.42225  2.77519  2.73123  3.46354  2.40513  3.72494  3.29354  2.67741  2.69355  4.24690  2.90347  2.73739  3.18146  2.89801  2.37887  2.77519  2.98518  4.58477  3.61503
          0.02255  4.19901  4.92136  0.61958  0.77255  0.48576  0.95510
    309   3.23921  4.54744  4.97696  4.51347  3.62838  4.57475  5.20915  0.87114  4.37682  2.09034  3.43628  4.70908  4.89723  4.64436  4.55387  3.99300  3.51563  1.59382  5.65571  4.44706    320 i - - -
          2.68618  4.42225  2.77519  2.73123  3.46354  2.40513  3.72494  3.29354  2.67741  2.69355  4.24690  2.90347  2.73739  3.18146  2.89801  2.37887  2.77519  2.98518  4.58477  3.61503
          0.02255  4.19901  4.92136  0.61958  0.77255  0.48576  0.95510
    310   2.64588  4.53426  3.27068  2.15879  3.71264  3.54767  3.77351  2.52679  2.52160  2.74499  3.62906  3.18330  3.93488  3.01185  2.86128  2.78783  2.87683  2.08181  5.09989  3.83492    321 v - - -
          2.68618  4.42225  2.77519  2.73123  3.46354  2.40513  3.72494  3.29354  2.67741  2.69355  4.24690  2.90347  2.73739  3.18146  2.89801  2.37887  2.77519  2.98518  4.58477  3.61503
          0.02255  4.19901  4.92136  0.61958  0.77255  0.48576  0.95510
    311   2.31579  4.94457  2.75209  2.46573  4.30615  3.42249  3.68538  3.73095  2.40049  3.29320  4.09639  2.80491  3.86194  2.82300  1.71467  2.69506  2.76839  3.36498  5.48456  4.14590    322 r - - -
          2.68618  4.42225  2.77519  2.73123  3.46354  2.40513  3.72494  3.29354  2.67741  2.69355  4.24690  2.90347  2.73739  3.18146  2.89801  2.37887  2.77519  2.98518  4.58477  3.61503
          0.02255  4.19901  4.92136  0.61958  0.77255  0.48576  0.95510
    312   3.20821  4.49548  5.02383  4.47288  2.99522  4.56494  4.96734  1.31724  4.35833  1.54179  3.19311  4.64595  4.80085  4.49224  4.46615  3.91949  3.44420  1.53649  5.33432  4.19596    323 i - - -
          2.68618  4.42225  2.77519  2.73123  3.46354  2.40513  3.72494  3.29354  2.67741  2.69355  4.24690  2.90347  2.73739  3.18146  2.89801  2.37887  2.77519  2.98518  4.58477  3.61503
          0.02255  4.19901  4.92136  0.61958  0.77255  0.48576  0.95510
    313   1.30346  4.25491  3.77859  3.35998  4.08474  3.18736  4.30272  3.16788  3.30590  3.08460  4.00672  3.51112  3.87991  3.60794  3.60458  2.60683  1.77145  2.57267  5.52686  4.32025    324 a - - -
          2.68618  4.42225  2.77519  2.73123  3.46354  2.40513  3.72494  3.29354  2.67741  2.69355  4.24690  2.90347  2.73739  3.18146  2.89801  2.37887  2.77519  2.98518  4.58477  3.61503
          0.02255  4.19901  4.92136  0.61958  0.77255  0.48576  0.95510
    314   2.62990  5.04578  3.34027  2.75971  4.36189  3.62541  2.90771  3.81915  2.14143  3.33839  4.19514  3.19699  4.02945  2.86452  1.27991  2.95799  3.14474  3.49742  5.43451  4.17537    325 r - - -
          2.68618  4.42225  2.77519  2.73123  3.46354  2.40513  3.72494  3.29354  2.67741  2.69355  4.24690  2.90347  2.73739  3.18146  2.89801  2.37887  2.77519  2.98518  4.58477  3.61503
          0.02255  4.19901  4.92136  0.61958  0.77255  0.48576  0.95510
    315   2.97771  5.41080  2.49679  1.11868  4.72509  3.41077  3.78292  4.19012  2.35959  3.68618  4.52433  2.88461  3.95270  2.70196  2.96264  2.90358  3.23058  3.80196  5.82671  4.42833    326 e - - -
          2.68618  4.42225  2.77519  2.73123  3.46354  2.40513  3.72494  3.29354  2.67741  2.69355  4.24690  2.90347  2.73739  3.18146  2.89801  2.37887  2.77519  2.98518  4.58477  3.61503
          0.02255  4.19901  4.92136  0.61958  0.77255  0.48576  0.95510
    316   2.68906  3.30761  4.47575  3.87567  2.82637  3.85386  4.17660  1.95678  3.70326  1.70832  2.71766  3.95393  4.20296  3.85719  3.77354  3.16111  2.92036  2.11664  4.69925  2.98894    327 l - - -
          2.68618  4.42225  2.77519  2.73123  3.46354  2.40513  3.72494  3.29354  2.67741  2.69355  4.24690  2.90347  2.73739  3.18146  2.89801  2.37887  2.77519  2.98518  4.58477  3.61503
          0.02255  4.19901  4.92136  0.61958  0.77255  0.48576  0.95510
    317   1.29031  4.32749  3.56261  3.07917  3.67511  3.35539  4.00250  3.12680  3.00085  2.83545  3.73073  3.38330  3.91576  3.33508  3.32420  2.36493  2.85527  2.83400  3.68229  3.83705    328 a - - -
          2.68618  4.42225  2.77519  2.73123  3.46354  2.40513  3.72494  3.29354  2.67741  2.69355  4.24690  2.90347  2.73739  3.18146  2.89801  2.37887  2.77519  2.98518  4.58477  3.61503
          0.02255  4.19901  4.92136  0.61958  0.77255  0.48576  0.95510
    318   2.00316  4.97320  2.91764  2.19311  4.28227  3.42946  3.65191  3.71490  2.13102  3.27042  4.06591  2.94722  3.84603  2.78345  2.66952  2.23450  2.90866  3.35233  5.46329  4.11207    329 a - - -
          2.68618  4.42225  2.77519  2.73123  3.46354  2.40513  3.72494  3.29354  2.67741  2.69355  4.24690  2.90347  2.73739  3.18146  2.89801  2.37887  2.77519  2.98518  4.58477  3.61503
          0.02255  4.19901  4.92136  0.61958  0.77255  0.48576  0.95510
    319   2.06191  3.69636  2.93094  2.55040  3.55835  3.47500  3.14114  3.26318  2.35826  2.90775  3.74850  3.04906  3.86315  2.75036  2.97758  2.56509  2.84115  2.97712  5.19540  3.57858    330 a - - -
          2.68618  4.42225  2.77519  2.73123  3.46354  2.40513  3.72494  3.29354  2.67741  2.69355  4.24690  2.90347  2.73739  3.18146  2.89801  2.37887  2.77519  2.98518  4.58477  3.61503
          0.02255  4.19901  4.92136  0.61958  0.77255  0.48576  0.95510
    320   1.79116  3.76727  3.21668  2.65290  3.99564  3.46705  3.73818  3.37313  1.99641  3.01423  3.85902  3.11718  3.89421  2.92128  2.56744  2.72585  2.89464  3.06959  5.28007  3.99944    331 a - - -
          2.68618  4.42225  2.77519  2.73123  3.46354  2.40513  3.72494  3.29354  2.67741  2.69355  4.24690  2.90347  2.73739  3.18146  2.89801  2.37887  2.77519  2.98518  4.58477  3.61503
          0.02255  4.19901  4.92136  0.61958  0.77255  0.48576  0.95510
    321   3.24624  4.93507  3.89043  3.78540  4.73214  3.60477  4.82456  4.37656  3.87370  3.96123  5.03311  4.05351  0.39611  4.25173  4.07089  3.42664  3.71544  3.98173  5.81492  4.86108    332 P - - -
          2.68618  4.42225  2.77519  2.73123  3.46354  2.40513  3.72494  3.29354  2.67741  2.69355  4.24690  2.90347  2.73739  3.18146  2.89801  2.37887  2.77519  2.98518  4.58477  3.61503
          0.02255  4.19901  4.92136  0.61958  0.77255  0.48576  0.95510
    322   2.55643  4.95810  2.98503  2.46760  4.26968  3.45121  2.37451  3.70599  2.35182  3.26106  4.06362  2.75123  3.86455  2.79413  2.26069  2.24232  2.92530  3.34952  5.44431  4.10702    333 s - - -
          2.68618  4.42225  2.77519  2.73123  3.46354  2.40513  3.72494  3.29354  2.67741  2.69355  4.24690  2.90347  2.73739  3.18146  2.89801  2.37887  2.77519  2.98518  4.58477  3.61503
          0.02255  4.19901  4.92136  0.61958  0.77255  0.48576  0.95510
    323   1.41820  3.11870  4.17764  3.69896  3.72140  3.43415  4.40592  2.54049  3.59633  2.66541  3.66294  3.77483  4.05500  3.84893  3.81537  2.83683  2.90980  1.68878  5.27617  4.08334    334 a - - -
          2.68618  4.42225  2.77519  2.73123  3.46354  2.40513  3.72494  3.29354  2.67741  2.69355  4.24690  2.90347  2.73739  3.18146  2.89801  2.37887  2.77519  2.98518  4.58477  3.61503
          0.02255  4.19901  4.92136  0.61958  0.77255  0.48576  0.95510
    324   3.21248  4.50577  5.01019  4.45188  3.34694  4.55521  4.95310  1.40615  4.33197  1.52034  2.45672  4.63276  4.78572  4.45905  4.43656  3.90577  3.44573  1.60025  5.31957  4.21365    335 i - - -
          2.68618  4.42225  2.77519  2.73123  3.46354  2.40513  3.72494  3.29354  2.67741  2.69355  4.24690  2.90347  2.73739  3.18146  2.89801  2.37887  2.77519  2.98518  4.58477  3.61503
          0.02255  4.19901  4.92136  0.61958  0.77255  0.48576  0.95510
    325   3.11454  4.42431  4.90702  4.35970  2.38045  4.42956  4.80922  1.43861  4.23766  1.97504  3.25608  4.50988  4.70738  4.39736  4.35335  3.77816  3.35556  1.36463  5.22482  4.01450    336 v - - -
          2.68618  4.42225  2.77519  2.73123  3.46354  2.40513  3.72494  3.29354  2.67741  2.69355  4.24690  2.90347  2.73739  3.18146  2.89801  2.37887  2.77519  2.98518  4.58477  3.61503
          0.02255  4.19901  4.92136  0.61958  0.77255  0.48576  0.95510
    326   2.87442  5.41453  1.54508  1.98358  4.70855  3.34715  2.56925  4.21258  2.64305  3.70177  4.49855  2.61470  3.88476  2.88830  3.18799  2.60990  3.13400  3.78644  5.85388  4.39183    337 d - - -
          2.68618  4.42225  2.77519  2.73123  3.46354  2.40513  3.72494  3.29354  2.67741  2.69355  4.24690  2.90347  2.73739  3.18146  2.89801  2.37887  2.77519  2.98518  4.58477  3.61503
          0.02255  4.19901  4.92136  0.61958  0.77255  0.48576  0.95510
    327   3.24527  4.60809  4.49742  4.03871  1.29362  4.18624  3.66073  3.11010  3.89857  2.65942  3.73162  3.99214  3.12247  3.98038  4.00146  3.50420  3.46984  2.95202  2.92030  1.70655    338 f - - -
          2.68618  4.42225  2.77519  2.73123  3.46354  2.40513  3.72494  3.29354  2.67741  2.69355  4.24690  2.90347  2.73739  3.18146  2.89801  2.37887  2.77519  2.98518  4.58477  3.61503
          0.02255  4.19901  4.92136  0.61958  0.77255  0.48576  0.95510
    328   3.12373  4.85368  3.86323  3.81006  4.92160  0.36595  4.89756  4.61336  4.03501  4.22141  5.20876  4.02910  4.25400  4.33394  4.22310  3.30694  3.63005  4.07830  5.91762  5.03887    339 G - - -
          2.68618  4.42225  2.77519  2.73123  3.46354  2.40513  3.72494  3.29354  2.67741  2.69355  4.24690  2.90347  2.73739  3.18146  2.89801  2.37887  2.77519  2.98518  4.58477  3.61503
          0.02255  4.19901  4.92136  0.61958  0.77255  0.48576  0.95510
    329   3.53732  4.95902  4.32186  3.88920  2.12741  4.30069  1.54982  3.56201  3.70940  2.96600  4.11401  3.92416  4.62787  3.89206  3.89517  3.61919  3.75383  3.40710  2.25541  1.58008    340 h - - -
          2.68618  4.42225  2.77519  2.73123  3.46354  2.40513  3.72494  3.29354  2.67741  2.69355  4.24690  2.90347  2.73739  3.18146  2.89801  2.37887  2.77519  2.98518  4.58477  3.61503
          0.02255  4.19901  4.92136  0.61958  0.77255  0.48576  0.95510
    330   3.25042  5.27356  3.71522  3.02931  4.75675  3.81291  3.75008  4.10899  1.81017  3.54077  4.44092  3.39018  4.19288  2.89413  0.92964  3.25780  3.41293  3.80524  5.55366  4.42245    341 r - - -
          2.68618  4.42225  2.77519  2.73123  3.46354  2.40513  3.72494  3.29354  2.67741  2.69355  4.24690  2.90347  2.73739  3.18146  2.89801  2.37887  2.77519  2.98518  4.58477  3.61503
          0.02255  4.19901  4.92136  0.61958  0.77255  0.48576  0.95510
    331   1.76586  4.29761  3.57300  3.11697  4.13928  2.21770  4.14192  3.51850  3.10022  3.21522  4.05319  3.35824  3.81539  3.39981  3.45436  2.31114  1.77665  2.78138  5.50287  4.27441    342 a - - -
          2.68618  4.42225  2.77519  2.73123  3.46354  2.40513  3.72494  3.29354  2.67741  2.69355  4.24690  2.90347  2.73739  3.18146  2.89801  2.37887  2.77519  2.98518  4.58477  3.61503
          0.02255  4.19901  4.92136  0.61958  0.77255  0.48576  0.95510
    332   1.94055  4.44595  3.28369  2.87756  4.12465  2.82509  4.00100  3.50571  2.89198  3.18182  4.02668  3.23628  3.84745  2.93975  3.27085  2.61627  1.49464  3.11874  5.46379  4.20438    343 t - - -
          2.68618  4.42225  2.77519  2.73123  3.46354  2.40513  3.72494  3.29354  2.67741  2.69355  4.24690  2.90347  2.73739  3.18146  2.89801  2.37887  2.77519  2.98518  4.58477  3.61503
          0.02255  4.19901  4.92136  0.61958  0.77255  0.48576  0.95510
    333   2.66618  4.28225  3.70117  3.14035  2.08276  3.67234  3.14031  2.76484  3.06706  2.32083  3.39306  3.47456  4.04787  3.34451  3.36458  2.50961  2.66829  2.55626  4.64266  2.84891    344 f - - -
          2.68618  4.42225  2.77519  2.73123  3.46354  2.40513  3.72494  3.29354  2.67741  2.69355  4.24690  2.90347  2.73739  3.18146  2.89801  2.37887  2.77519  2.98518  4.58477  3.61503
          0.02255  4.19901  4.92136  0.61958  0.77255  0.48576  0.95510
    334   2.66017  4.75137  3.02624  2.57333  4.05324  3.42939  2.88933  3.48192  2.53138  3.10268  3.94229  3.05950  3.88650  2.73485  2.93366  2.45240  1.71423  3.16263  5.34167  4.02837    345 t - - -
          2.68618  4.42225  2.77519  2.73123  3.46354  2.40513  3.72494  3.29354  2.67741  2.69355  4.24690  2.90347  2.73739  3.18146  2.89801  2.37887  2.77519  2.98518  4.58477  3.61503
          0.02255  4.19901  4.92136  0.61958  0.77255  0.48576  0.95510
    335   2.70537  4.90948  2.95843  2.50348  4.25052  3.43972  3.70762  3.66419  2.26204  3.24304  4.06393  3.00870  2.05296  2.41613  2.81600  2.73014  2.44557  3.31943  5.45340  4.13151    346 p - - -
          2.68618  4.42225  2.77519  2.73123  3.46354  2.40513  3.72494  3.29354  2.67741  2.69355  4.24690  2.90347  2.73739  3.18146  2.89801  2.37887  2.77519  2.98518  4.58477  3.61503
          0.02255  4.19901  4.92136  0.61958  0.77255  0.48576  0.95510
    336   2.57996  5.31621  2.49228  1.41510  4.63500  3.36649  3.74876  4.11170  2.59127  3.62202  4.42744  2.15313  3.89208  2.69033  3.08991  2.79386  3.11469  3.70535  5.78380  4.35731    347 e - - -
          2.68618  4.42225  2.77519  2.73123  3.46354  2.40513  3.72494  3.29354  2.67741  2.69355  4.24690  2.90347  2.73739  3.18146  2.89801  2.37887  2.77519  2.98518  4.58477  3.61503
          0.02255  4.19901  4.92136  0.61958  0.77255  0.48576  0.95510
    337   3.08100  5.59990  2.07067  0.92617  4.90439  3.34542  3.90225  4.42208  2.91014  3.93698  4.80450  2.82649  3.97127  3.07466  3.48443  2.96993  3.37375  4.00431  6.07097  4.59261    348 e - - -
          2.68618  4.42225  2.77519  2.73123  3.46354  2.40513  3.72494  3.29354  2.67741  2.69355  4.24690  2.90347  2.73739  3.18146  2.89801  2.37887  2.77519  2.98518  4.58477  3.61503
          0.02255  4.19901  4.92136  0.61958  0.77255  0.48576  0.95510
    338   3.05499  4.42024  4.59114  4.06809  1.82756  4.15094  4.02529  1.56414  3.91462  2.11667  3.30427  4.10877  4.47004  4.02962  4.00474  3.47128  3.28359  2.46317  4.33517  2.28191    349 i - - -
          2.68618  4.42225  2.77519  2.73123  3.46354  2.40513  3.72494  3.29354  2.67741  2.69355  4.24690  2.90347  2.73739  3.18146  2.89801  2.37887  2.77519  2.98518  4.58477  3.61503
          0.02255  4.19901  4.92136  0.61958  0.77255  0.48576  0.95510
    339   2.63675  5.03026  2.51983  1.83435  4.32190  3.40641  3.10947  3.78231  2.37527  3.31370  3.56568  2.89295  3.80996  2.57302  2.85815  2.62014  2.86931  3.39537  5.48714  3.44952    350 e - - -
          2.68618  4.42225  2.77519  2.73123  3.46354  2.40513  3.72494  3.29354  2.67741  2.69355  4.24690  2.90347  2.73739  3.18146  2.89801  2.37887  2.77519  2.98518  4.58477  3.61503
          0.02255  4.19901  4.92136  0.61958  0.77255  0.48576  0.95510
    340   2.93053  4.37465  4.36080  3.77821  2.49683  4.05321  4.30712  2.45273  3.63220  1.20605  2.47630  4.01412  4.36167  3.83620  3.21570  3.35188  3.15595  2.45122  4.86642  3.67895    351 l - - -
          2.68618  4.42225  2.77519  2.73123  3.46354  2.40513  3.72494  3.29354  2.67741  2.69355  4.24690  2.90347  2.73739  3.18146  2.89801  2.37887  2.77519  2.98518  4.58477  3.61503
          0.02255  4.19901  4.92136  0.61958  0.77255  0.48576  0.95510
    341   2.95811  4.94856  3.58121  3.00694  4.47428  3.60841  3.84645  3.82361  2.20579  3.38021  4.29882  3.36460  4.08949  3.01506  1.00809  3.03243  2.75557  3.50413  5.52653  4.33406    352 r - - -
          2.68618  4.42225  2.77519  2.73123  3.46354  2.40513  3.72494  3.29354  2.67741  2.69355  4.24690  2.90347  2.73739  3.18146  2.89801  2.37887  2.77519  2.98518  4.58477  3.61503
          0.02255  4.19901  4.92136  0.61958  0.77255  0.48576  0.95510
    342   3.41467  5.20519  3.94237  3.40007  4.64529  3.82268  4.11733  4.22132  2.44387  3.67785  4.68012  3.72902  4.31905  3.33079  0.57699  3.48988  3.66447  3.93362  5.60107  4.51368    353 R - - -
          2.68618  4.42225  2.77519  2.73123  3.46354  2.40513  3.72494  3.29354  2.67741  2.69355  4.24690  2.90347  2.73739  3.18146  2.89801  2.37887  2.77519  2.98518  4.58477  3.61503
          0.02255  4.19901  4.92136  0.61958  0.77255  0.48576  0.95510
    343   1.63847  4.37520  3.43257  2.92625  3.90222  2.90325  3.96263  3.27112  2.89868  2.96701  3.06742  3.27665  3.85749  3.21698  3.27626  1.98948  2.61814  2.93837  5.28361  4.03575    354 a - - -
          2.68618  4.42225  2.77519  2.73123  3.46354  2.40513  3.72494  3.29354  2.67741  2.69355  4.24690  2.90347  2.73739  3.18146  2.89801  2.37887  2.77519  2.98518  4.58477  3.61503
          0.02255  4.19901  4.92136  0.61958  0.77255  0.48576  0.95510
    344   2.97836  4.38793  4.48919  3.95904  3.40523  4.15888  4.56859  1.22336  3.79893  1.70020  3.31466  4.18014  4.51027  4.06914  3.98601  3.11871  3.23261  1.95679  5.17573  3.96479    355 i - - -
          2.68618  4.42225  2.77519  2.73123  3.46354  2.40513  3.72494  3.29354  2.67741  2.69355  4.24690  2.90347  2.73739  3.18146  2.89801  2.37887  2.77519  2.98518  4.58477  3.61503
          0.02255  4.19901  4.92136  0.61958  0.77255  0.48576  0.95510
    345   2.43621  4.10410  4.36219  3.76762  2.55940  3.83704  4.14985  2.18881  3.61564  1.83367  2.47868  3.89587  4.18725  3.78908  3.72421  3.13819  2.92068  2.08475  4.71134  2.99595    356 l - - -
          2.68618  4.42225  2.77519  2.73123  3.46354  2.40513  3.72494  3.29354  2.67741  2.69355  4.24690  2.90347  2.73739  3.18146  2.89801  2.37887  2.77519  2.98518  4.58477  3.61503
          0.02255  4.19901  4.92136  0.61958  0.77255  0.48576  0.95510
    346   2.21848  4.30373  4.13625  3.64180  3.62742  3.77278  4.41504  1.34090  3.54447  2.45511  3.53237  3.87020  4.26127  3.83610  3.79430  3.13487  2.37753  2.03788  5.25599  4.04963    357 i - - -
          2.68618  4.42225  2.77519  2.73123  3.46354  2.40513  3.72494  3.29354  2.67741  2.69355  4.24690  2.90347  2.73739  3.18146  2.89801  2.37887  2.77519  2.98518  4.58477  3.61503
          0.02255  4.19901  4.92136  0.61958  0.77255  0.48576  0.95510
    347   1.91112  4.29774  4.07540  3.51870  3.42763  3.85989  4.25793  2.14512  3.42523  1.67089  3.34402  3.80598  4.24952  3.69413  3.68263  3.16472  2.82544  1.99764  5.05301  3.85766    358 l - - -
          2.68618  4.42225  2.77519  2.73123  3.46354  2.40513  3.72494  3.29354  2.67741  2.69355  4.24690  2.90347  2.73739  3.18146  2.89801  2.37887  2.77519  2.98518  4.58477  3.61503
          0.02255  4.19901  4.92136  0.61958  0.77255  0.48576  0.95510
    348   2.71264  4.79005  2.82385  2.68191  4.44745  3.27091  4.04952  3.93133  2.91841  3.60290  4.49165  1.04172  3.93462  3.26789  3.30177  2.78693  2.75504  3.50263  5.74611  4.38317    359 n - - -
          2.68618  4.42225  2.77519  2.73123  3.46354  2.40513  3.72494  3.29354  2.67741  2.69355  4.24690  2.90347  2.73739  3.18146  2.89801  2.37887  2.77519  2.98518  4.58477  3.61503
          0.02255  4.19901  4.92136  0.61958  0.77255  0.48576  0.95510
    349   1.92195  4.28000  4.29298  3.72389  3.36644  4.00648  4.35629  1.95417  3.62195  1.97297  2.73581  3.97202  4.34994  3.85584  3.83267  3.30846  3.07938  1.71903  5.03144  3.84820    360 v - - -
          2.68618  4.42225  2.77519  2.73123  3.46354  2.40513  3.72494  3.29354  2.67741  2.69355  4.24690  2.90347  2.73739  3.18146  2.89801  2.37887  2.77519  2.98518  4.58477  3.61503
          0.02255  4.19901  4.92136  0.61958  0.77255  0.48576  0.95510
    350   3.50188  4.82715  5.01678  4.47053  3.11756  4.71921  5.00256  2.29912  4.26547  0.72807  2.29906  4.74161  4.88140  4.39446  4.37194  4.09473  3.72387  2.47944  5.25449  4.18709    361 l - - -
          2.68618  4.42225  2.77519  2.73123  3.46354  2.40513  3.72494  3.29354  2.67741  2.69355  4.24690  2.90347  2.73739  3.18146  2.89801  2.37887  2.77519  2.98518  4.58477  3.61503
          0.02255  4.19901  4.92136  0.61958  0.77255  0.48576  0.95510
    351   3.41345  4.72056  5.05566  4.48163  3.13866  4.68806  4.98316  1.97938  4.33645  1.05289  1.70732  4.72530  4.84408  4.40544  4.42493  4.03674  3.62943  2.36193  5.24146  4.20547    362 l - - -
          2.68618  4.42225  2.77519  2.73123  3.46354  2.40513  3.72494  3.29354  2.67741  2.69355  4.24690  2.90347  2.73739  3.18146  2.89801  2.37887  2.77519  2.98518  4.58477  3.61503
          0.02255  4.19901  4.92136  0.61958  0.77255  0.48576  0.95510
    352   3.12373  4.85368  3.86323  3.81006  4.92160  0.36595  4.89756  4.61336  4.03501  4.22141  5.20876  4.02910  4.25400  4.33394  4.22310  3.30694  3.63005  4.07830  5.91762  5.03887    363 G - - -
          2.68618  4.42225  2.77519  2.73123  3.46354  2.40513  3.72494  3.29354  2.67741  2.69355  4.24690  2.90347  2.73739  3.18146  2.89801  2.37887  2.77519  2.98518  4.58477  3.61503
          0.02255  4.19901  4.92136  0.61958  0.77255  0.48576  0.95510
    353   2.63187  4.74257  2.81677  2.63672  4.47955  3.22505  4.00702  4.02157  2.89906  3.62437  4.45890  1.33625  3.88126  3.20813  3.31849  1.86881  3.02776  3.53870  5.75484  4.39156    364 n - - -
          2.68618  4.42225  2.77519  2.73123  3.46354  2.40513  3.72494  3.29354  2.67741  2.69355  4.24690  2.90347  2.73739  3.18146  2.89801  2.37887  2.77519  2.98518  4.58477  3.61503
          0.02255  4.19901  4.92136  0.61958  0.77255  0.48576  0.95510
    354   2.79766  4.17495  4.58668  3.99014  2.61961  3.97725  4.28870  1.76753  3.82130  1.78604  2.85407  4.07567  4.30576  3.95856  3.88696  3.28916  3.02730  1.80969  3.69371  3.59625    365 i - - -
          2.68618  4.42225  2.77519  2.73123  3.46354  2.40513  3.72494  3.29354  2.67741  2.69355  4.24690  2.90347  2.73739  3.18146  2.89801  2.37887  2.77519  2.98518  4.58477  3.61503
          0.02255  4.19901  4.92136  0.61958  0.77255  0.48576  0.95510
    355   3.27875  5.41805  2.68119  0.63623  4.81231  3.51817  4.15090  4.33486  3.07687  3.90428  4.87802  3.17461  4.14248  3.36859  3.51002  3.23533  3.59001  3.98980  5.92058  4.66094    366 E - - -
          2.68618  4.42225  2.77519  2.73123  3.46354  2.40513  3.72494  3.29354  2.67741  2.69355  4.24690  2.90347  2.73739  3.18146  2.89801  2.37887  2.77519  2.98518  4.58477  3.61503
          0.02255  4.19901  4.92136  0.61958  0.77255  0.48576  0.95510
    356   2.11340  4.56953  3.32829  2.76700  3.81655  3.52811  3.78767  3.12219  2.43649  2.83941  3.71914  3.20780  3.94237  3.01312  2.23307  2.79506  2.90693  2.08579  5.16755  3.91178    367 v - - -
          2.68618  4.42225  2.77519  2.73123  3.46354  2.40513  3.72494  3.29354  2.67741  2.69355  4.24690  2.90347  2.73739  3.18146  2.89801  2.37887  2.77519  2.98518  4.58477  3.61503
          0.02255  4.19901  4.92136  0.61958  0.77255  0.48576  0.95510
    357   2.84204  5.16743  2.93049  2.36322  4.52235  3.50426  3.67412  3.94367  1.47967  3.44241  4.25155  2.99906  2.52125  2.63208  2.60066  2.81783  3.06266  3.57389  5.57263  4.25507    368 k - - -
          2.68618  4.42225  2.77519  2.73123  3.46354  2.40513  3.72494  3.29354  2.67741  2.69355  4.24690  2.90347  2.73739  3.18146  2.89801  2.37887  2.77519  2.98518  4.58477  3.61503
          0.02255  4.19901  4.92136  0.61958  0.77255  0.48576  0.95510
    358   3.12373  4.85368  3.86323  3.81006  4.92160  0.36595  4.89756  4.61336  4.03501  4.22141  5.20876  4.02910  4.25400  4.33394  4.22310  3.30694  3.63005  4.07830  5.91762  5.03887    369 G - - -
          2.68618  4.42225  2.77519  2.73123  3.46354  2.40513  3.72494  3.29354  2.67741  2.69355  4.24690  2.90347  2.73739  3.18146  2.89801  2.37887  2.77519  2.98518  4.58477  3.61503
          0.02255  4.19901  4.92136  0.61958  0.77255  0.48576  0.95510
    359   3.12373  4.85368  3.86323  3.81006  4.92160  0.36595  4.89756  4.61336  4.03501  4.22141  5.20876  4.02910  4.25400  4.33394  4.22310  3.30694  3.63005  4.07830  5.91762  5.03887    370 G - - -
          2.68618  4.42225  2.77519  2.73123  3.46354  2.40513  3.72494  3.29354  2.67741  2.69355  4.24690  2.90347  2.73739  3.18146  2.89801  2.37887  2.77519  2.98518  4.58477  3.61503
          0.02255  4.19901  4.92136  0.61958  0.77255  0.48576  0.95510
    360   2.80160  4.25111  4.25769  3.68200  3.18497  3.92907  4.21819  1.94795  3.54586  1.43206  3.16612  3.90279  4.27139  3.77041  3.72601  3.22772  2.66977  2.25124  4.83819  2.91572    371 l - - -
          2.68618  4.42225  2.77519  2.73123  3.46354  2.40513  3.72494  3.29354  2.67741  2.69355  4.24690  2.90347  2.73739  3.18146  2.89801  2.37887  2.77519  2.98518  4.58477  3.61503
          0.02255  4.19901  4.92136  0.61958  0.77255  0.48576  0.95510
    361   3.93796  5.08519  4.90111  4.65666  1.12447  4.61832  3.55182  3.58308  4.48326  2.86186  4.15992  4.26134  4.91060  4.35710  4.44557  4.00206  4.15329  3.51893  3.66348  1.05877    372 y - - -
          2.68618  4.42225  2.77519  2.73123  3.46354  2.40513  3.72494  3.29354  2.67741  2.69355  4.24690  2.90347  2.73739  3.18146  2.89801  2.37887  2.77519  2.98518  4.58477  3.61503
          0.02255  4.19901  4.92136  0.61958  0.77255  0.48576  0.95510
    362   2.65367  4.36058  3.52515  2.97175  1.95481  3.20104  3.83975  2.85265  2.85253  2.32056  3.45957  3.36061  4.00001  2.82653  2.89733  2.87816  2.88711  2.63671  4.85151  3.55759    373 f - - -
          2.68618  4.42225  2.77519  2.73123  3.46354  2.40513  3.72494  3.29354  2.67741  2.69355  4.24690  2.90347  2.73739  3.18146  2.89801  2.37887  2.77519  2.98518  4.58477  3.61503
          0.02255  4.19901  4.92136  0.61958  0.77255  0.48576  0.95510
    363   2.61468  4.82571  3.00103  2.46964  4.13312  2.73585  3.67123  3.55366  1.97625  3.14680  3.95468  2.82021  3.26893  2.81798  2.90398  2.52916  2.71499  2.68170  5.37644  4.04074    374 k - - -
          2.68618  4.42225  2.77519  2.73123  3.46354  2.40513  3.72494  3.29354  2.67741  2.69355  4.24690  2.90347  2.73739  3.18146  2.89801  2.37887  2.77519  2.98518  4.58477  3.61503
          0.02255  4.19901  4.92136  0.61958  0.77255  0.48576  0.95510
    364   2.84020  5.02484  3.15667  2.62836  4.38790  3.55008  3.69736  3.77638  1.26329  3.32143  4.15859  3.10245  3.96475  2.65775  2.52099  2.66442  3.06398  3.05595  5.47773  4.20252    375 k - - -
          2.68618  4.42225  2.77519  2.73123  3.46354  2.40513  3.72494  3.29354  2.67741  2.69355  4.24690  2.90347  2.73739  3.18146  2.89801  2.37887  2.77519  2.98518  4.58477  3.61503
          0.02255  4.19901  4.92136  0.61958  0.77255  0.48576  0.95510
    365   2.67979  4.91220  2.74513  2.45993  4.45638  1.95503  3.81623  3.91021  2.47922  3.47493  4.28352  2.03268  3.86310  2.97290  3.10403  2.25386  2.99232  3.49059  5.66648  4.30569    376 g - - -
          2.68618  4.42225  2.77519  2.73123  3.46354  2.40513  3.72494  3.29354  2.67741  2.69355  4.24690  2.90347  2.73739  3.18146  2.89801  2.37887  2.77519  2.98518  4.58477  3.61503
          0.02255  4.19901  4.92136  0.61958  0.77255  0.48576  0.95510
    366   1.17287  4.33554  3.53227  3.24050  4.35911  3.12071  4.31843  3.69449  3.28236  3.42757  4.30128  3.43230  1.85246  3.59151  3.59569  2.58172  2.87710  3.22145  5.71386  4.50166    377 a - - -
          2.68618  4.42225  2.77519  2.73123  3.46354  2.40513  3.72494  3.29354  2.67741  2.69355  4.24690  2.90347  2.73739  3.18146  2.89801  2.37887  2.77519  2.98518  4.58477  3.61503
          0.02255  4.19901  4.92136  0.61958  0.77255  0.48576  0.95510
    367   2.40680  4.95292  2.87736  2.40574  4.29858  2.29499  3.66641  3.74078  2.19849  3.29609  4.08583  2.78256  3.50035  2.62154  2.90287  2.32161  2.89514  3.36341  5.49075  4.12778    378 k - - -
          2.68618  4.42225  2.77519  2.73123  3.46354  2.40513  3.72494  3.29354  2.67741  2.69355  4.24690  2.90347  2.73739  3.18146  2.89801  2.37887  2.77519  2.98518  4.58477  3.61503
          0.02255  4.19901  4.92136  0.61958  0.77255  0.48576  0.95510
    368   2.38102  4.41552  3.13928  2.55637  3.13043  3.54795  3.78862  2.66774  2.48924  2.51820  3.26072  3.22745  3.92991  3.06959  3.13945  2.78183  2.64972  2.34614  4.98644  3.73457    379 v - - -
          2.68618  4.42225  2.77519  2.73123  3.46354  2.40513  3.72494  3.29354  2.67741  2.69355  4.24690  2.90347  2.73739  3.18146  2.89801  2.37887  2.77519  2.98518  4.58477  3.61503
          0.16021  4.19901  2.01724  0.61958  0.77255  0.48576  0.95510
    369   2.75457  4.24856  4.03273  3.48054  2.59118  3.81125  3.91802  2.15815  3.36974  2.23110  3.27871  3.70721  4.17217  3.59916  3.58481  3.10268  2.69071  2.38411  4.47579  1.89552    380 y - - -
          2.68618  4.42225  2.77519  2.73123  3.46354  2.40513  3.72494  3.29354  2.67741  2.69355  4.24690  2.90347  2.73739  3.18146  2.89801  2.37887  2.77519  2.98518  4.58477  3.61503
          0.02584  4.06464  4.78699  0.61958  0.77255  0.63345  0.75664
    370   2.89453  4.89018  2.83310  2.74017  4.28518  3.32238  4.09339  4.04156  3.01580  3.66761  4.62490  0.85794  3.98551  3.36996  3.37403  2.95656  3.28487  3.64404  5.56919  4.22241    381 n - - -
          2.68618  4.42225  2.77519  2.73123  3.46354  2.40513  3.72494  3.29354  2.67741  2.69355  4.24690  2.90347  2.73739  3.18146  2.89801  2.37887  2.77519  2.98518  4.58477  3.61503
          0.02584  4.06464  4.78699  0.61958  0.77255  0.63345  0.75664
    371   2.69459  5.01206  2.92084  2.27900  4.34318  2.94622  3.60814  3.77105  1.71791  3.29835  4.09500  2.93302  3.83776  2.73451  2.46197  2.55408  2.74313  3.40296  5.45977  4.12507    382 k - - -
          2.68618  4.42225  2.77519  2.73123  3.46354  2.40513  3.72494  3.29354  2.67741  2.69355  4.24690  2.90347  2.73739  3.18146  2.89801  2.37887  2.77519  2.98518  4.58477  3.61503
          0.02584  4.06464  4.78699  0.61958  0.77255  0.63345  0.75664
    372   3.25671  4.59001  4.84068  4.27789  2.44225  4.49317  4.72871  2.05531  4.15617  0.97531  2.91425  4.50333  4.69588  4.24722  4.26976  3.83108  3.47852  2.12737  5.04219  3.86866    383 l - - -
          2.68618  4.42225  2.77519  2.73123  3.46354  2.40513  3.72494  3.29354  2.67741  2.69355  4.24690  2.90347  2.73739  3.18146  2.89801  2.37887  2.77519  2.98518  4.58477  3.61503
          0.02584  4.06464  4.78699  0.61958  0.77255  0.40338  1.10279
    373   1.67656  4.29799  3.64832  3.11971  3.63332  3.47525  4.02937  2.77097  3.06043  2.48255  3.57996  3.44396  3.34811  3.36482  3.38957  2.79700  2.60487  1.99420  5.10411  3.87955    384 a - - -
          2.68618  4.42225  2.77519  2.73123  3.46354  2.40513  3.72494  3.29354  2.67741  2.69355  4.24690  2.90347  2.73739  3.18146  2.89801  2.37887  2.77519  2.98518  4.58477  3.61503
          0.02255  4.19901  4.92136  0.61958  0.77255  0.48576  0.95510
    374   3.12373  4.85368  3.86323  3.81006  4.92160  0.36595  4.89756  4.61336  4.03501  4.22141  5.20876  4.02910  4.25400  4.33394  4.22310  3.30694  3.63005  4.07830  5.91762  5.03887    385 G - - -
          2.68618  4.42225  2.77519  2.73123  3.46354  2.40513  3.72494  3.29354  2.67741  2.69355  4.24690  2.90347  2.73739  3.18146  2.89801  2.37887  2.77519  2.98518  4.58477  3.61503
          0.02255  4.19901  4.92136  0.61958  0.77255  0.48576  0.95510
    375   2.65439  5.01115  2.93872  1.84312  4.31255  3.03600  3.61731  3.75486  2.11240  3.29079  3.55701  2.92649  3.82824  2.73693  2.53010  2.64494  2.69128  3.37918  5.46686  4.10424    386 e - - -
          2.68618  4.42225  2.77519  2.73123  3.46354  2.40513  3.72494  3.29354  2.67741  2.69355  4.24690  2.90347  2.73739  3.18146  2.89801  2.37887  2.77519  2.98518  4.58477  3.61503
          0.02255  4.19901  4.92136  0.61958  0.77255  0.48576  0.95510
    376   2.66448  5.12981  2.50543  2.15754  4.45283  3.13792  3.61954  3.92655  1.88874  3.42678  4.18529  2.71797  3.50127  2.72962  2.87623  2.47138  2.58508  3.51036  5.57728  4.17239    387 k - - -
          2.68619  4.42226  2.77520  2.73124  3.46354  2.40505  3.72495  3.29355  2.67741  2.69355  4.24690  2.90347  2.73740  3.18147  2.89801  2.37887  2.77520  2.98519  4.58478  3.61504
          0.21132  2.85660  2.01724  0.45074  1.01379  0.48576  0.95510
    377   2.67182  4.37312  3.00597  2.97120  3.41328  3.60462  3.91682  2.62150  2.97386  2.52206  3.49734  3.37167  4.02697  3.28045  3.31831  2.91162  2.92483  1.52063  4.93145  3.13996    389 v - - -
          2.68618  4.42225  2.77519  2.73123  3.46354  2.40513  3.72494  3.29354  2.67741  2.69355  4.24690  2.90347  2.73739  3.18146  2.89801  2.37887  2.77519  2.98518  4.58477  3.61503
          0.02584  4.06464  4.78699  0.61958  0.77255  0.63345  0.75664
    378   1.66693  4.27580  3.91471  3.37207  2.96567  3.72404  4.16391  2.20777  3.29719  2.26552  3.35361  3.67420  4.14897  3.57392  3.58176  3.03649  2.96452  1.96464  5.01630  3.78595    390 a - - -
          2.68618  4.42225  2.77519  2.73123  3.46354  2.40513  3.72494  3.29354  2.67741  2.69355  4.24690  2.90347  2.73739  3.18146  2.89801  2.37887  2.77519  2.98518  4.58477  3.61503
          0.02584  4.06464  4.78699  0.61958  0.77255  0.40338  1.10279
    379   2.82093  5.12467  2.44825  2.37679  4.44902  3.39418  3.76317  3.89630  2.35996  3.45342  4.28058  2.91824  1.58910  2.72051  3.01314  2.80032  3.08212  3.53089  5.64558  4.27250    391 p - - -
          2.68618  4.42225  2.77519  2.73123  3.46354  2.40513  3.72494  3.29354  2.67741  2.69355  4.24690  2.90347  2.73739  3.18146  2.89801  2.37887  2.77519  2.98518  4.58477  3.61503
          0.02255  4.19901  4.92136  0.61958  0.77255  0.48576  0.95510
    380   2.31406  4.58313  3.17141  2.35063  3.78371  3.23666  3.72768  2.82089  2.60447  2.83215  3.68685  2.94460  3.21984  2.93967  3.03177  2.71229  2.59783  2.42286  5.14272  3.85739    392 a - - -
          2.68618  4.42225  2.77519  2.73123  3.46354  2.40513  3.72494  3.29354  2.67741  2.69355  4.24690  2.90347  2.73739  3.18146  2.89801  2.37887  2.77519  2.98518  4.58477  3.61503
          0.02255  4.19901  4.92136  0.61958  0.77255  0.48576  0.95510
    381   2.61676  4.23581  3.68253  3.11029  2.77653  3.30920  3.90598  2.57194  3.01894  1.75746  3.32901  3.45718  3.59689  3.31472  2.75410  2.90097  2.84978  2.48814  4.82056  3.59787    393 l - - -
          2.68618  4.42225  2.77519  2.73123  3.46354  2.40513  3.72494  3.29354  2.67741  2.69355  4.24690  2.90347  2.73739  3.18146  2.89801  2.37887  2.77519  2.98518  4.58477  3.61503
          0.02255  4.19901  4.92136  0.61958  0.77255  0.48576  0.95510
    382   1.99124  4.73086  3.10232  2.59840  4.15976  2.82560  3.75889  3.54140  1.75729  3.17091  3.99739  3.07079  3.86375  2.92289  2.91215  2.67681  2.89344  2.90579  5.41188  4.10662    394 k - - -
          2.68618  4.42225  2.77519  2.73123  3.46354  2.40513  3.72494  3.29354  2.67741  2.69355  4.24690  2.90347  2.73739  3.18146  2.89801  2.37887  2.77519  2.98518  4.58477  3.61503
          0.02255  4.19901  4.92136  0.61958  0.77255  0.48576  0.95510
    383   2.51543  4.80041  3.01742  2.47794  4.04218  2.64462  3.66366  3.45523  2.13586  2.64075  3.88385  2.62519  3.84685  2.82044  2.90516  2.51546  2.86083  3.13758  5.31195  3.58235    395 k - - -
          2.68618  4.42225  2.77519  2.73123  3.46354  2.40513  3.72494  3.29354  2.67741  2.69355  4.24690  2.90347  2.73739  3.18146  2.89801  2.37887  2.77519  2.98518  4.58477  3.61503
          0.02255  4.19901  4.92136  0.61958  0.77255  0.48576  0.95510
    384   2.60132  4.26099  3.60129  3.03328  2.97700  3.60413  3.88714  2.72546  2.97399  2.36611  3.05395  3.40271  2.59758  3.26381  3.29699  2.60245  2.46082  2.26710  4.86443  3.64129    396 v - - -
          2.68618  4.42225  2.77519  2.73123  3.46354  2.40513  3.72494  3.29354  2.67741  2.69355  4.24690  2.90347  2.73739  3.18146  2.89801  2.37887  2.77519  2.98518  4.58477  3.61503
          0.02255  4.19901  4.92136  0.61958  0.77255  0.48576  0.95510
    385   2.62337  5.02960  2.58884  2.20572  3.86266  3.02924  3.60305  3.29285  2.08274  3.31660  4.08248  2.62176  3.80177  2.59348  2.84409  2.47077  2.85523  3.39762  5.48770  4.10235    397 k - - -
          2.68618  4.42225  2.77519  2.73123  3.46354  2.40513  3.72494  3.29354  2.67741  2.69355  4.24690  2.90347  2.73739  3.18146  2.89801  2.37887  2.77519  2.98518  4.58477  3.61503
          0.02255  4.19901  4.92136  0.61958  0.77255  0.48576  0.95510
    386   2.48279  4.58455  2.99436  2.47494  3.76819  3.50419  3.72903  2.57165  2.60422  2.48167  3.67187  3.10909  3.89178  2.32189  3.02805  2.72760  2.84867  2.61135  5.13344  3.84978    398 q - - -
          2.68618  4.42225  2.77519  2.73123  3.46354  2.40513  3.72494  3.29354  2.67741  2.69355  4.24690  2.90347  2.73739  3.18146  2.89801  2.37887  2.77519  2.98518  4.58477  3.61503
          0.02255  4.19901  4.92136  0.61958  0.77255  0.48576  0.95510
    387   2.74971  5.08309  2.82947  2.10965  4.41624  3.43560  3.67800  3.84874  1.91458  3.38390  4.18422  2.94310  2.19397  2.80946  2.79550  2.73401  2.78299  3.47558  5.55430  4.20074    399 k - - -
          2.68618  4.42225  2.77519  2.73123  3.46354  2.40513  3.72494  3.29354  2.67741  2.69355  4.24690  2.90347  2.73739  3.18146  2.89801  2.37887  2.77519  2.98518  4.58477  3.61503
          0.18580  4.19901  1.86726  0.61958  0.77255  0.48576  0.95510
    388   2.52317  5.09483  2.49713  2.04585  4.40237  2.55728  3.61857  3.86760  2.22006  3.38988  4.17034  2.66213  3.17168  2.74348  2.91940  2.63362  2.91197  3.47006  5.56154  4.15853    400 e - - -
          2.68618  4.42225  2.77519  2.73123  3.46354  2.40513  3.72494  3.29354  2.67741  2.69355  4.24690  2.90347  2.73739  3.18146  2.89801  2.37887  2.77519  2.98518  4.58477  3.61503
          0.02650  4.03971  4.76206  0.61958  0.77255  0.39204  1.12602
    389   2.96402  4.33984  4.65561  4.06559  2.11865  4.13979  4.40642  2.25542  3.91592  1.34740  2.43452  4.20094  4.43108  4.03209  3.99854  3.45287  3.18831  2.25146  4.83782  3.24331    401 l - - -
          2.68618  4.42225  2.77519  2.73123  3.46354  2.40513  3.72494  3.29354  2.67741  2.69355  4.24690  2.90347  2.73739  3.18146  2.89801  2.37887  2.77519  2.98518  4.58477  3.61503
          0.02255  4.19901  4.92136  0.61958  0.77255  0.48576  0.95510
    390   2.86814  4.89770  3.08135  2.79722  4.43702  3.45040  3.97994  3.87414  2.14059  3.47214  4.36545  3.24043  1.16763  3.17897  2.94829  2.93657  3.19256  3.51438  5.61782  4.36876    402 p - - -
          2.68618  4.42225  2.77519  2.73123  3.46354  2.40513  3.72494  3.29354  2.67741  2.69355  4.24690  2.90347  2.73739  3.18146  2.89801  2.37887  2.77519  2.98518  4.58477  3.61503
          0.02255  4.19901  4.92136  0.61958  0.77255  0.48576  0.95510
    391   2.46264  5.00017  2.93506  2.21852  4.30271  3.44091  3.63716  3.73563  1.71311  3.28208  4.07340  2.94473  3.84611  2.64044  2.78162  2.45268  2.90831  3.05603  5.46553  4.11359    403 k - - -
          2.68618  4.42225  2.77519  2.73123  3.46354  2.40513  3.72494  3.29354  2.67741  2.69355  4.24690  2.90347  2.73739  3.18146  2.89801  2.37887  2.77519  2.98518  4.58477  3.61503
          0.02255  4.19901  4.92136  0.61958  0.77255  0.48576  0.95510
    392   2.61272  4.30911  3.68555  3.16022  3.57185  3.56219  4.04676  2.33388  3.08883  2.56449  3.52618  3.49233  2.05608  3.39974  3.40597  2.68632  2.90297  1.91560  5.07065  3.84220    404 v - - -
          2.68618  4.42225  2.77519  2.73123  3.46354  2.40513  3.72494  3.29354  2.67741  2.69355  4.24690  2.90347  2.73739  3.18146  2.89801  2.37887  2.77519  2.98518  4.58477  3.61503
          0.02255  4.19901  4.92136  0.61958  0.77255  0.48576  0.95510
    393   2.42829  5.00709  2.77009  2.20360  4.30318  3.04814  3.60886  3.37708  2.12540  3.29149  4.06341  2.77345  3.80592  2.61543  2.85088  2.48584  2.50146  3.37160  5.47124  4.09183    405 k - - -
          2.68618  4.42225  2.77519  2.73123  3.46354  2.40513  3.72494  3.29354  2.67741  2.69355  4.24690  2.90347  2.73739  3.18146  2.89801  2.37887  2.77519  2.98518  4.58477  3.61503
          0.02255  4.19901  4.92136  0.61958  0.77255  0.48576  0.95510
    394   2.16899  4.63754  3.14372  2.58282  3.50845  3.48788  3.43115  3.22457  2.34144  2.87634  3.72351  3.07382  3.87505  2.76765  2.70049  2.70545  2.54875  2.52978  5.17167  3.87849    406 a - - -
          2.68618  4.42225  2.77519  2.73123  3.46354  2.40513  3.72494  3.29354  2.67741  2.69355  4.24690  2.90347  2.73739  3.18146  2.89801  2.37887  2.77519  2.98518  4.58477  3.61503
          0.02255  4.19901  4.92136  0.61958  0.77255  0.48576  0.95510
    395   2.63415  4.80774  3.03158  2.49359  4.07739  3.44637  3.67240  3.48652  2.16159  3.09238  3.91157  3.00252  2.51651  2.57388  2.87834  2.51430  2.67428  2.68617  5.33439  4.01117    407 k - - -
          2.68618  4.42225  2.77519  2.73123  3.46354  2.40513  3.72494  3.29354  2.67741  2.69355  4.24690  2.90347  2.73739  3.18146  2.89801  2.37887  2.77519  2.98518  4.58477  3.61503
          0.02255  4.19901  4.92136  0.61958  0.77255  0.48576  0.95510
    396   3.41467  5.20519  3.94237  3.40007  4.64529  3.82268  4.11733  4.22132  2.44387  3.67785  4.68012  3.72902  4.31905  3.33079  0.57699  3.48988  3.66447  3.93362  5.60107  4.51368    408 R - - -
          2.68618  4.42225  2.77519  2.73123  3.46354  2.40513  3.72494  3.29354  2.67741  2.69355  4.24690  2.90347  2.73739  3.18146  2.89801  2.37887  2.77519  2.98518  4.58477  3.61503
          0.02255  4.19901  4.92136  0.61958  0.77255  0.48576  0.95510
    397   3.17478  4.48177  4.94989  4.39220  2.33131  4.47864  4.81450  1.27239  4.26572  1.69266  3.14321  4.55101  4.72683  4.38903  4.36377  3.82366  3.40801  1.79614  5.18083  3.99808    409 i - - -
          2.68618  4.42225  2.77519  2.73123  3.46354  2.40513  3.72494  3.29354  2.67741  2.69355  4.24690  2.90347  2.73739  3.18146  2.89801  2.37887  2.77519  2.98518  4.58477  3.61503
          0.02255  4.19901  4.92136  0.61958  0.77255  0.48576  0.95510
    398   3.37839  5.51734  0.54352  2.60221  4.94708  3.49269  4.26764  4.61782  3.42064  4.17150  5.16912  3.17059  4.16914  3.51574  3.97211  3.31204  3.72796  4.22579  6.04729  4.78182    410 D - - -
          2.68618  4.42225  2.77519  2.73123  3.46354  2.40513  3.72494  3.29354  2.67741  2.69355  4.24690  2.90347  2.73739  3.18146  2.89801  2.37887  2.77519  2.98518  4.58477  3.61503
          0.02255  4.19901  4.92136  0.61958  0.77255  0.48576  0.95510
    399   2.51285  4.61708  3.15798  2.60148  3.50158  2.48638  3.71139  3.19523  2.28765  2.47946  3.70433  3.08835  3.88228  2.64983  2.98876  2.71581  2.84920  2.92205  5.15054  3.41487    411 k - - -
          2.68618  4.42225  2.77519  2.73123  3.46354  2.40513  3.72494  3.29354  2.67741  2.69355  4.24690  2.90347  2.73739  3.18146  2.89801  2.37887  2.77519  2.98518  4.58477  3.61503
          0.02255  4.19901  4.92136  0.61958  0.77255  0.48576  0.95510
    400   2.00597  4.23377  3.88556  3.34272  3.50505  3.62284  4.12752  2.23589  3.26630  2.50163  3.46103  3.62085  4.08445  3.54353  3.54591  2.72276  2.50104  1.68112  5.02517  3.81429    412 v - - -
          2.68618  4.42225  2.77519  2.73123  3.46354  2.40513  3.72494  3.29354  2.67741  2.69355  4.24690  2.90347  2.73739  3.18146  2.89801  2.37887  2.77519  2.98518  4.58477  3.61503
          0.02255  4.19901  4.92136  0.61958  0.77255  0.48576  0.95510
    401   2.48351  5.26196  1.97043  2.16768  4.56791  2.07658  3.71359  4.04544  2.43419  3.55785  4.34790  2.83647  3.86335  2.65862  3.08245  2.73935  3.04691  3.63804  5.72573  4.29844    413 d - - -
          2.68627  4.42234  2.77515  2.73132  3.46363  2.40522  3.72503  3.29342  2.67699  2.69355  4.24699  2.90355  2.73739  3.18155  2.89810  2.37890  2.77528  2.98484  4.58486  3.61512
          0.58988  1.27690  1.79153  0.60965  0.78426  0.48576  0.95510
    402   2.45190  4.88551  2.40283  2.23401  4.26863  2.44695  3.67697  3.70823  2.51813  3.28353  4.08866  2.87104  3.78870  2.82515  3.00548  2.41813  2.40401  3.33020  5.49700  4.12888    416 e - - -
          2.68618  4.42225  2.77519  2.73123  3.46354  2.40513  3.72494  3.29354  2.67741  2.69355  4.24690  2.90347  2.73739  3.18146  2.89801  2.37887  2.77519  2.98518  4.58477  3.61503
          0.02689  4.02535  4.74770  0.61958  0.77255  0.38591  1.13890
    403   2.52627  5.00546  2.75000  2.28131  4.30089  2.83191  3.16455  3.75312  2.27027  3.28975  4.06201  2.89820  2.93782  2.62126  2.85300  2.50899  2.72670  3.09748  5.47025  4.09095    417 k - - -
          2.68618  4.42225  2.77519  2.73123  3.46354  2.40513  3.72494  3.29354  2.67741  2.69355  4.24690  2.90347  2.73739  3.18146  2.89801  2.37887  2.77519  2.98518  4.58477  3.61503
          0.02255  4.19901  4.92136  0.61958  0.77255  0.48576  0.95510
    404   2.72502  5.22094  2.31554  2.04168  4.54451  3.38206  3.65002  4.02604  2.17821  3.51399  4.27804  2.84821  2.75412  2.16974  2.92388  2.67523  2.96467  3.60210  5.65634  4.23884    418 e - - -
          2.68618  4.42225  2.77519  2.73123  3.46354  2.40513  3.72494  3.29354  2.67741  2.69355  4.24690  2.90347  2.73739  3.18146  2.89801  2.37887  2.77519  2.98518  4.58477  3.61503
          0.02255  4.19901  4.92136  0.61958  0.77255  0.48576  0.95510
    405   2.87308  4.49856  3.74384  3.23113  1.61766  3.21583  2.88438  3.01864  3.17008  2.65872  3.62113  3.19679  4.18065  3.43398  3.47047  3.08240  3.10445  2.81249  4.30587  2.26955    419 f - - -
          2.68618  4.42225  2.77519  2.73123  3.46354  2.40513  3.72494  3.29354  2.67741  2.69355  4.24690  2.90347  2.73739  3.18146  2.89801  2.37887  2.77519  2.98518  4.58477  3.61503
          0.02255  4.19901  4.92136  0.61958  0.77255  0.48576  0.95510
    406   2.51208  4.76428  3.03950  2.48592  3.62437  3.22433  3.66316  3.40220  2.27289  3.02017  3.84291  2.99856  2.92004  2.65507  2.93004  2.28032  2.71992  3.09189  5.27907  3.36673    420 k - - -
          2.68618  4.42225  2.77519  2.73123  3.46354  2.40513  3.72494  3.29354  2.67741  2.69355  4.24690  2.90347  2.73739  3.18146  2.89801  2.37887  2.77519  2.98518  4.58477  3.61503
          0.02255  4.19901  4.92136  0.61958  0.77255  0.48576  0.95510
    407   2.65920  4.12784  4.12119  3.53510  2.86351  3.76664  4.05611  2.23000  2.96057  1.72386  2.63557  3.74479  4.12559  3.62670  3.58787  3.05480  2.89010  2.33666  4.71040  2.82679    421 l - - -
          2.68618  4.42225  2.77519  2.73123  3.46354  2.40513  3.72494  3.29354  2.67741  2.69355  4.24690  2.90347  2.73739  3.18146  2.89801  2.37887  2.77519  2.98518  4.58477  3.61503
          0.02255  4.19901  4.92136  0.61958  0.77255  0.48576  0.95510
    408   2.58342  4.22463  4.17845  3.60682  3.34875  3.90147  4.23983  1.65884  3.50304  2.14146  3.03498  3.85710  3.05510  3.74572  3.71962  3.19697  3.00049  1.74635  4.94963  3.75650    422 i - - -
          2.68618  4.42225  2.77519  2.73123  3.46354  2.40513  3.72494  3.29354  2.67741  2.69355  4.24690  2.90347  2.73739  3.18146  2.89801  2.37887  2.77519  2.98518  4.58477  3.61503
          0.02255  4.19901  4.92136  0.61958  0.77255  0.48576  0.95510
    409   2.50928  4.82776  2.45885  2.45044  4.10884  3.13675  3.66448  3.53170  2.46692  3.12796  3.93641  2.96871  2.72576  2.81233  2.93332  2.30631  2.72160  3.19412  3.83844  4.02258    423 s - - -
          2.68618  4.42225  2.77519  2.73123  3.46354  2.40513  3.72494  3.29354  2.67741  2.69355  4.24690  2.90347  2.73739  3.18146  2.89801  2.37887  2.77519  2.98518  4.58477  3.61503
          0.02255  4.19901  4.92136  0.61958  0.77255  0.48576  0.95510
    410   2.24093  4.99712  2.92774  2.27691  4.30684  3.42531  3.62729  3.74886  1.99819  3.28932  4.07202  2.92878  3.06630  2.74953  2.62324  2.32906  2.88559  3.37363  5.46970  4.10769    424 k - - -
          2.68618  4.42225  2.77519  2.73123  3.46354  2.40513  3.72494  3.29354  2.67741  2.69355  4.24690  2.90347  2.73739  3.18146  2.89801  2.37887  2.77519  2.98518  4.58477  3.61503
          0.02255  4.19901  4.92136  0.61958  0.77255  0.48576  0.95510
    411   2.40322  4.78794  3.02487  2.47695  4.04737  2.83469  3.66460  3.24354  2.25400  2.86829  3.88571  2.60971  3.83794  2.81945  2.92181  2.35011  2.59342  3.13740  5.31729  3.98811    425 k - - -
          2.68618  4.42225  2.77519  2.73123  3.46354  2.40513  3.72494  3.29354  2.67741  2.69355  4.24690  2.90347  2.73739  3.18146  2.89801  2.37887  2.77519  2.98518  4.58477  3.61503
          0.02255  4.19901  4.92136  0.61958  0.77255  0.48576  0.95510
    412   2.70870  5.11698  2.24683  2.33963  4.42348  2.47572  2.52964  3.89413  2.42630  3.41474  4.19520  2.88567  3.84076  2.78088  2.48533  2.67959  2.94887  3.49934  5.57586  4.18297    426 d - - -
          2.68618  4.42225  2.77519  2.73123  3.46354  2.40513  3.72494  3.29354  2.67741  2.69355  4.24690  2.90347  2.73739  3.18146  2.89801  2.37887  2.77519  2.98518  4.58477  3.61503
          0.02255  4.19901  4.92136  0.61958  0.77255  0.48576  0.95510
    413   3.12373  4.85368  3.86323  3.81006  4.92160  0.36595  4.89756  4.61336  4.03501  4.22141  5.20876  4.02910  4.25400  4.33394  4.22310  3.30694  3.63005  4.07830  5.91762  5.03887    427 G - - -
          2.68618  4.42225  2.77519  2.73123  3.46354  2.40513  3.72494  3.29354  2.67741  2.69355  4.24690  2.90347  2.73739  3.18146  2.89801  2.37887  2.77519  2.98518  4.58477  3.61503
          0.02255  4.19901  4.92136  0.61958  0.77255  0.48576  0.95510
    414   2.39671  4.27362  4.10803  3.57635  3.52361  3.85359  4.31362  1.88261  3.48219  2.42473  3.45551  3.35288  4.26915  3.76334  3.73301  3.17706  3.03034  1.30451  5.11833  3.90482    428 v - - -
          2.68618  4.42225  2.77519  2.73123  3.46354  2.40513  3.72494  3.29354  2.67741  2.69355  4.24690  2.90347  2.73739  3.18146  2.89801  2.37887  2.77519  2.98518  4.58477  3.61503
          0.02255  4.19901  4.92136  0.61958  0.77255  0.48576  0.95510
    415   2.48901  4.22836  3.67378  3.11244  3.35042  3.33214  3.91390  2.69052  3.03898  2.29667  3.35211  3.45437  3.25036  3.32517  3.33758  2.88603  2.84378  1.95427  4.83045  2.46550    429 v - - -
          2.68618  4.42225  2.77519  2.73123  3.46354  2.40513  3.72494  3.29354  2.67741  2.69355  4.24690  2.90347  2.73739  3.18146  2.89801  2.37887  2.77519  2.98518  4.58477  3.61503
          0.02255  4.19901  4.92136  0.61958  0.77255  0.48576  0.95510
    416   2.65501  4.79976  3.02904  2.54348  4.12557  3.06568  3.72283  3.54189  2.47651  3.14689  3.40065  3.03688  3.87367  1.65603  2.88443  2.45029  2.91345  3.21044  5.38157  4.06302    430 q - - -
          2.68618  4.42225  2.77519  2.73123  3.46354  2.40513  3.72494  3.29354  2.67741  2.69355  4.24690  2.90347  2.73739  3.18146  2.89801  2.37887  2.77519  2.98518  4.58477  3.61503
          0.02255  4.19901  4.92136  0.61958  0.77255  0.48576  0.95510
    417   2.50643  4.75847  2.83264  2.48824  3.98384  3.45408  3.66302  3.19711  2.30761  3.01137  3.09351  3.00055  3.84410  2.55634  2.93212  2.27277  2.61339  2.91153  5.27273  3.95032    431 s - - -
          2.68618  4.42225  2.77519  2.73123  3.46354  2.40513  3.72494  3.29354  2.67741  2.69355  4.24690  2.90347  2.73739  3.18146  2.89801  2.37887  2.77519  2.98518  4.58477  3.61503
          0.02255  4.19901  4.92136  0.61958  0.77255  0.48576  0.95510
    418   3.25806  4.52302  5.09512  4.56882  3.53451  4.68381  5.17518  1.24040  4.46241  1.61167  3.31918  4.76573  4.91595  4.64546  4.60502  4.06044  3.50334  1.36775  5.55200  4.40468    432 i - - -
          2.68618  4.42225  2.77519  2.73123  3.46354  2.40513  3.72494  3.29354  2.67741  2.69355  4.24690  2.90347  2.73739  3.18146  2.89801  2.37887  2.77519  2.98518  4.58477  3.61503
          0.02255  4.19901  4.92136  0.61958  0.77255  0.48576  0.95510
    419   2.47589  4.22905  3.64714  3.07578  3.13796  3.62153  3.89245  2.46790  3.01123  2.06997  3.33588  3.10155  2.80284  3.29325  3.31919  2.88006  2.68211  2.34525  4.82501  3.33765    433 l - - -
          2.68618  4.42225  2.77519  2.73123  3.46354  2.40513  3.72494  3.29354  2.67741  2.69355  4.24690  2.90347  2.73739  3.18146  2.89801  2.37887  2.77519  2.98518  4.58477  3.61503
          0.02255  4.19901  4.92136  0.61958  0.77255  0.48576  0.95510
    420   2.66388  5.09285  2.16900  1.80981  4.39780  3.39792  3.31650  3.86242  2.30405  3.16662  3.72893  2.87687  3.81641  2.73867  2.87541  2.63605  2.89850  3.46313  5.54349  4.14880    434 e - - -
          2.68618  4.42225  2.77519  2.73123  3.46354  2.40513  3.72494  3.29354  2.67741  2.69355  4.24690  2.90347  2.73739  3.18146  2.89801  2.37887  2.77519  2.98518  4.58477  3.61503
          0.02255  4.19901  4.92136  0.61958  0.77255  0.48576  0.95510
    421   0.99063  3.37664  3.97038  3.58779  4.25326  3.04141  4.44522  3.57862  3.51868  3.34970  4.19986  3.56320  3.80305  3.78180  3.76774  1.91517  2.77372  3.09055  5.65447  4.47896    435 a - - -
          2.68618  4.42225  2.77519  2.73123  3.46354  2.40513  3.72494  3.29354  2.67741  2.69355  4.24690  2.90347  2.73739  3.18146  2.89801  2.37887  2.77519  2.98518  4.58477  3.61503
          0.02255  4.19901  4.92136  0.61958  0.77255  0.48576  0.95510
    422   1.94359  4.31282  4.25354  3.73562  3.61071  3.88622  4.48142  1.38090  3.64012  2.40364  3.50269  3.96468  4.33914  3.91754  3.88425  3.23768  2.84060  1.85803  5.27145  4.06698    436 i - - -
          2.68618  4.42225  2.77519  2.73123  3.46354  2.40513  3.72494  3.29354  2.67741  2.69355  4.24690  2.90347  2.73739  3.18146  2.89801  2.37887  2.77519  2.98518  4.58477  3.61503
          0.02255  4.19901  4.92136  0.61958  0.77255  0.48576  0.95510
    423   3.42457  4.73850  5.02980  4.48865  3.21504  4.69944  5.05324  1.99052  4.32450  0.77850  3.00637  4.74259  4.88781  4.45569  4.44501  4.07231  3.65799  2.07691  5.33430  4.24954    437 l - - -
          2.68618  4.42225  2.77519  2.73123  3.46354  2.40513  3.72494  3.29354  2.67741  2.69355  4.24690  2.90347  2.73739  3.18146  2.89801  2.37887  2.77519  2.98518  4.58477  3.61503
          0.02255  4.19901  4.92136  0.61958  0.77255  0.48576  0.95510
    424   2.68675  5.08329  2.34889  2.33603  4.40897  3.38325  3.66170  3.86888  2.24578  3.39885  4.17842  2.46520  3.83098  2.78610  2.94407  2.32189  2.14477  3.47339  5.57435  4.18147    438 t - - -
          2.68618  4.42225  2.77519  2.73123  3.46354  2.40513  3.72494  3.29354  2.67741  2.69355  4.24690  2.90347  2.73739  3.18146  2.89801  2.37887  2.77519  2.98518  4.58477  3.61503
          0.02255  4.19901  4.92136  0.61958  0.77255  0.48576  0.95510
    425   2.44450  5.11465  2.68832  1.74343  4.45121  2.59820  3.68797  3.91135  2.48788  3.44087  4.22789  2.88128  3.84733  2.35423  2.97486  2.51497  2.97305  3.51497  5.61625  4.22169    439 e - - -
          2.68618  4.42225  2.77519  2.73123  3.46354  2.40513  3.72494  3.29354  2.67741  2.69355  4.24690  2.90347  2.73739  3.18146  2.89801  2.37887  2.77519  2.98518  4.58477  3.61503
          0.02255  4.19901  4.92136  0.61958  0.77255  0.48576  0.95510
    426   2.64762  5.08027  2.38392  2.33405  4.39466  3.39856  3.61296  3.85907  2.05053  3.37269  4.13593  2.48408  3.80892  2.50519  2.85393  2.47541  2.74672  3.03447  5.53318  4.13993    440 k - - -
          2.68618  4.42225  2.77519  2.73123  3.46354  2.40513  3.72494  3.29354  2.67741  2.69355  4.24690  2.90347  2.73739  3.18146  2.89801  2.37887  2.77519  2.98518  4.58477  3.61503
          0.02255  4.19901  4.92136  0.61958  0.77255  0.48576  0.95510
    427   3.24624  4.93507  3.89043  3.78540  4.73214  3.60477  4.82456  4.37656  3.87370  3.96123  5.03311  4.05351  0.39611  4.25173  4.07089  3.42664  3.71544  3.98173  5.81492  4.86108    441 P - - -
          2.68618  4.42225  2.77519  2.73123  3.46354  2.40513  3.72494  3.29354  2.67741  2.69355  4.24690  2.90347  2.73739  3.18146  2.89801  2.37887  2.77519  2.98518  4.58477  3.61503
          0.02255  4.19901  4.92136  0.61958  0.77255  0.48576  0.95510
    428   3.75345  5.10839  4.33809  4.13964  2.38594  4.22448  3.82287  3.72198  3.98913  3.08822  4.36424  4.14983  4.69559  4.21331  4.10040  3.85246  4.04449  3.60930  4.03831  0.55808    442 Y - - -
          2.68618  4.42225  2.77519  2.73123  3.46354  2.40513  3.72494  3.29354  2.67741  2.69355  4.24690  2.90347  2.73739  3.18146  2.89801  2.37887  2.77519  2.98518  4.58477  3.61503
          0.02255  4.19901  4.92136  0.61958  0.77255  0.48576  0.95510
    429   2.33168  4.73772  2.97414  2.64515  4.28195  3.33302  3.88143  3.69485  2.66430  3.30693  4.16192  3.10076  1.59471  2.41796  3.04777  2.72526  2.98093  3.32131  5.54880  4.24250    443 p - - -
          2.68618  4.42225  2.77519  2.73123  3.46354  2.40513  3.72494  3.29354  2.67741  2.69355  4.24690  2.90347  2.73739  3.18146  2.89801  2.37887  2.77519  2.98518  4.58477  3.61503
          0.02255  4.19901  4.92136  0.61958  0.77255  0.48576  0.95510
    430   3.38531  4.66750  5.08748  4.56242  3.31033  4.72297  5.11298  1.24912  4.40222  1.16212  3.11065  4.78802  4.92028  4.55286  4.51800  4.10866  3.62241  2.01168  5.40119  4.28161    444 l - - -
          2.68618  4.42225  2.77519  2.73123  3.46354  2.40513  3.72494  3.29354  2.67741  2.69355  4.24690  2.90347  2.73739  3.18146  2.89801  2.37887  2.77519  2.98518  4.58477  3.61503
          0.02255  4.19901  4.92136  0.61958  0.77255  0.48576  0.95510
    431   3.12654  5.28879  3.49554  2.83580  4.71431  3.74846  3.23853  4.09324  1.03712  3.51662  4.37300  3.25193  4.10896  2.81054  1.96892  3.10890  3.28811  3.76413  5.54052  4.35264    445 k - - -
          2.68618  4.42225  2.77519  2.73123  3.46354  2.40513  3.72494  3.29354  2.67741  2.69355  4.24690  2.90347  2.73739  3.18146  2.89801  2.37887  2.77519  2.98518  4.58477  3.61503
          0.02255  4.19901  4.92136  0.61958  0.77255  0.48576  0.95510
    432   1.47909  4.28898  3.57245  3.37353  4.55058  1.18234  4.46834  3.93611  3.50130  3.66397  4.50169  3.48091  3.82773  3.76254  3.78636  2.53904  2.86833  3.35164  5.88061  4.70032    446 g - - -
          2.68618  4.42225  2.77519  2.73123  3.46354  2.40513  3.72494  3.29354  2.67741  2.69355  4.24690  2.90347  2.73739  3.18146  2.89801  2.37887  2.77519  2.98518  4.58477  3.61503
          0.02255  4.19901  4.92136  0.61958  0.77255  0.48576  0.95510
    433   3.07746  4.51809  4.41572  3.87841  2.80243  4.12062  4.11457  2.59581  3.64922  1.55432  3.25615  4.04323  4.45386  3.89927  3.81066  3.44830  3.31424  2.40209  1.67000  3.03559    447 l - - -
          2.68618  4.42225  2.77519  2.73123  3.46354  2.40513  3.72494  3.29354  2.67741  2.69355  4.24690  2.90347  2.73739  3.18146  2.89801  2.37887  2.77519  2.98518  4.58477  3.61503
          0.02255  4.19901  4.92136  0.61958  0.77255  0.48576  0.95510
    434   2.84556  4.22411  4.57198  3.99051  2.04363  4.01223  4.24122  1.77834  3.82804  1.97315  3.12092  4.07897  4.34051  3.96946  3.90806  3.32539  3.07602  1.84719  3.88168  3.40306    448 i - - -
          2.68618  4.42225  2.77519  2.73123  3.46354  2.40513  3.72494  3.29354  2.67741  2.69355  4.24690  2.90347  2.73739  3.18146  2.89801  2.37887  2.77519  2.98518  4.58477  3.61503
          0.02255  4.19901  4.92136  0.61958  0.77255  0.48576  0.95510
    435   2.19982  4.18764  3.97540  3.40426  3.32525  3.75841  4.08304  1.94567  3.30824  2.32533  2.56594  3.22651  4.13363  3.56557  3.54995  3.04415  2.90982  1.94176  4.86166  3.65960    449 v - - -
          2.68618  4.42225  2.77519  2.73123  3.46354  2.40513  3.72494  3.29354  2.67741  2.69355  4.24690  2.90347  2.73739  3.18146  2.89801  2.37887  2.77519  2.98518  4.58477  3.61503
          0.02255  4.19901  4.92136  0.61958  0.77255  0.48576  0.95510
    436   2.60860  4.48034  3.27969  2.71979  3.63414  3.52754  3.35563  2.80005  2.68584  2.48637  3.57717  2.81084  3.91292  3.01544  3.08642  2.43236  2.28300  2.77055  5.03341  3.05933    450 t - - -
          2.68618  4.42225  2.77519  2.73123  3.46354  2.40513  3.72494  3.29354  2.67741  2.69355  4.24690  2.90347  2.73739  3.18146  2.89801  2.37887  2.77519  2.98518  4.58477  3.61503
          0.02255  4.19901  4.92136  0.61958  0.77255  0.48576  0.95510
    437   3.41467  5.20519  3.94237  3.40007  4.64529  3.82268  4.11733  4.22132  2.44387  3.67785  4.68012  3.72902  4.31905  3.33079  0.57699  3.48988  3.66447  3.93362  5.60107  4.51368    451 R - - -
          2.68618  4.42225  2.77519  2.73123  3.46354  2.40513  3.72494  3.29354  2.67741  2.69355  4.24690  2.90347  2.73739  3.18146  2.89801  2.37887  2.77519  2.98518  4.58477  3.61503
          0.02255  4.19901  4.92136  0.61958  0.77255  0.48576  0.95510
    438   2.64521  4.41496  3.41772  2.86986  2.30710  3.58646  3.20283  2.93669  2.82991  2.62781  3.52318  3.05681  3.97263  3.14200  3.19755  2.23164  2.72776  2.70465  4.82801  3.03253    452 s - - -
          2.68618  4.42225  2.77519  2.73123  3.46354  2.40513  3.72494  3.29354  2.67741  2.69355  4.24690  2.90347  2.73739  3.18146  2.89801  2.37887  2.77519  2.98518  4.58477  3.61503
          0.02255  4.19901  4.92136  0.61958  0.77255  0.48576  0.95510
    439   3.01330  5.57702  2.00041  1.94682  4.86993  3.32562  3.84435  4.39084  2.83242  3.88420  4.72301  1.28226  3.93411  3.00548  3.41231  2.90378  3.29720  3.96110  6.04031  4.54079    453 n - - -
          2.68618  4.42225  2.77519  2.73123  3.46354  2.40513  3.72494  3.29354  2.67741  2.69355  4.24690  2.90347  2.73739  3.18146  2.89801  2.37887  2.77519  2.98518  4.58477  3.61503
          0.02255  4.19901  4.92136  0.61958  0.77255  0.48576  0.95510
    440   2.87379  4.84215  3.11455  2.87652  4.05030  3.44887  3.05306  3.86595  2.87830  3.44108  4.36164  3.30505  1.02415  3.31977  3.20425  2.96110  3.22125  3.51144  5.39885  4.02131    454 p - - -
          2.68618  4.42225  2.77519  2.73123  3.46354  2.40513  3.72494  3.29354  2.67741  2.69355  4.24690  2.90347  2.73739  3.18146  2.89801  2.37887  2.77519  2.98518  4.58477  3.61503
          0.02255  4.19901  4.92136  0.61958  0.77255  0.48576  0.95510
    441   3.13705  4.47846  4.83748  4.25879  2.66977  4.37549  4.68969  2.20831  4.12542  1.32331  2.35289  4.43451  4.62468  4.23225  4.21892  3.70371  3.36246  1.56418  5.07714  3.95995    455 l - - -
          2.68618  4.42225  2.77519  2.73123  3.46354  2.40513  3.72494  3.29354  2.67741  2.69355  4.24690  2.90347  2.73739  3.18146  2.89801  2.37887  2.77519  2.98518  4.58477  3.61503
          0.02255  4.19901  4.92136  0.61958  0.77255  0.48576  0.95510
    442   2.66665  4.38686  3.53200  2.95938  3.48037  3.63967  3.87653  2.23993  2.68005  2.26207  2.67355  3.36611  4.01223  2.29907  3.17486  2.89112  2.89592  2.59558  4.96122  3.73421    456 i - - -
          2.68618  4.42225  2.77519  2.73123  3.46354  2.40513  3.72494  3.29354  2.67741  2.69355  4.24690  2.90347  2.73739  3.18146  2.89801  2.37887  2.77519  2.98518  4.58477  3.61503
          0.02255  4.19901  4.92136  0.61958  0.77255  0.48576  0.95510
    443   2.44715  4.44678  3.25309  2.90241  4.28858  3.17522  4.06625  3.70282  2.95807  3.36337  4.19174  2.77916  3.83057  3.28568  3.33713  1.71451  1.52857  3.24904  5.60363  4.33512    457 t - - -
          2.68618  4.42225  2.77519  2.73123  3.46354  2.40513  3.72494  3.29354  2.67741  2.69355  4.24690  2.90347  2.73739  3.18146  2.89801  2.37887  2.77519  2.98518  4.58477  3.61503
          0.02255  4.19901  4.92136  0.61958  0.77255  0.48576  0.95510
    444   2.88413  4.29753  4.41318  3.84001  3.30118  4.06408  4.40236  1.53936  3.70577  2.02944  2.52035  4.05846  4.39183  3.43319  3.88076  3.37261  3.11927  1.65820  5.00959  3.84163    458 i - - -
          2.68618  4.42225  2.77519  2.73123  3.46354  2.40513  3.72494  3.29354  2.67741  2.69355  4.24690  2.90347  2.73739  3.18146  2.89801  2.37887  2.77519  2.98518  4.58477  3.61503
          0.02255  4.19901  4.92136  0.61958  0.77255  0.48576  0.95510
    445   1.98674  4.46651  3.27204  2.82726  4.18314  3.22033  3.96810  3.59128  2.84865  3.23988  4.06429  2.91908  2.25158  3.17309  3.25337  2.40455  1.91174  3.17629  5.49767  4.22421    459 t - - -
          2.68618  4.42225  2.77519  2.73123  3.46354  2.40513  3.72494  3.29354  2.67741  2.69355  4.24690  2.90347  2.73739  3.18146  2.89801  2.37887  2.77519  2.98518  4.58477  3.61503
          0.02255  4.19901  4.92136  0.61958  0.77255  0.48576  0.95510
    446   2.69987  3.67159  1.89788  2.19708  4.40610  2.84966  3.67727  3.86471  2.49073  3.40266  4.18827  2.35034  3.83701  2.80659  2.99022  2.67604  2.94865  3.47407  5.58605  4.19083    460 d - - -
          2.68618  4.42225  2.77519  2.73123  3.46354  2.40513  3.72494  3.29354  2.67741  2.69355  4.24690  2.90347  2.73739  3.18146  2.89801  2.37887  2.77519  2.98518  4.58477  3.61503
          0.02255  4.19901  4.92136  0.61958  0.77255  0.48576  0.95510
    447   2.48623  4.62125  3.18822  2.62783  3.86249  3.47535  3.72971  3.23949  2.55188  2.75718  3.44102  3.10384  3.88302  2.92859  2.32115  2.34749  2.16648  2.95627  5.19614  3.91045    461 t - - -
          2.68618  4.42225  2.77519  2.73123  3.46354  2.40513  3.72494  3.29354  2.67741  2.69355  4.24690  2.90347  2.73739  3.18146  2.89801  2.37887  2.77519  2.98518  4.58477  3.61503
          0.02255  4.19901  4.92136  0.61958  0.77255  0.48576  0.95510
    448   2.44683  5.15124  2.32845  2.18213  4.47042  3.11614  3.63955  3.94533  2.42620  3.44990  4.21431  2.19061  3.47487  2.63003  2.92881  2.53188  2.72975  3.53105  5.60591  4.19544    462 e - - -
          2.68618  4.42225  2.77519  2.73123  3.46354  2.40513  3.72494  3.29354  2.67741  2.69355  4.24690  2.90347  2.73739  3.18146  2.89801  2.37887  2.77519  2.98518  4.58477  3.61503
          0.02255  4.19901  4.92136  0.61958  0.77255  0.48576  0.95510
    449   2.68882  5.13878  2.60133  2.27329  4.47565  3.16606  3.61265  3.93906  2.02447  3.42791  4.18994  2.89730  3.83047  2.49445  2.05029  2.54281  2.91731  3.52679  5.56321  4.18043    463 k - - -
          2.68618  4.42225  2.77519  2.73123  3.46354  2.40513  3.72494  3.29354  2.67741  2.69355  4.24690  2.90347  2.73739  3.18146  2.89801  2.37887  2.77519  2.98518  4.58477  3.61503
          0.02255  4.19901  4.92136  0.61958  0.77255  0.48576  0.95510
    450   2.61898  4.23881  3.70153  3.13707  3.38764  3.63860  3.94685  2.62037  3.05812  2.15255  3.10312  3.01825  4.02919  3.34926  3.35738  2.68748  2.65335  1.73838  4.87340  3.65620    464 v - - -
          2.68618  4.42225  2.77519  2.73123  3.46354  2.40513  3.72494  3.29354  2.67741  2.69355  4.24690  2.90347  2.73739  3.18146  2.89801  2.37887  2.77519  2.98518  4.58477  3.61503
          0.02255  4.19901  4.92136  0.61958  0.77255  0.48576  0.95510
    451   2.64840  4.48834  3.34331  2.49333  3.65821  3.56759  3.78812  2.40583  2.33496  2.69755  3.58558  3.22580  3.95027  3.04541  2.83540  2.81089  2.87763  2.03286  5.05558  3.80282    465 v - - -
          2.68618  4.42225  2.77519  2.73123  3.46354  2.40513  3.72494  3.29354  2.67741  2.69355  4.24690  2.90347  2.73739  3.18146  2.89801  2.37887  2.77519  2.98518  4.58477  3.61503
          0.02255  4.19901  4.92136  0.61958  0.77255  0.48576  0.95510
    452   2.85778  5.23818  2.95749  1.64892  4.61418  3.51947  3.65259  4.04046  1.75854  3.50251  4.29923  2.99550  3.93146  2.60082  2.29547  2.81951  3.06981  3.65211  5.60084  4.28288    466 e - - -
          2.68618  4.42225  2.77519  2.73123  3.46354  2.40513  3.72494  3.29354  2.67741  2.69355  4.24690  2.90347  2.73739  3.18146  2.89801  2.37887  2.77519  2.98518  4.58477  3.61503
          0.02255  4.19901  4.92136  0.61958  0.77255  0.48576  0.95510
    453   1.08349  4.23510  3.74502  3.33997  4.14044  2.81133  4.29236  3.37687  3.30513  3.19662  4.06972  3.47779  3.83865  3.59553  3.60595  2.55478  2.36004  2.61079  5.54649  4.34415    467 a - - -
          2.68618  4.42225  2.77519  2.73123  3.46354  2.40513  3.72494  3.29354  2.67741  2.69355  4.24690  2.90347  2.73739  3.18146  2.89801  2.37887  2.77519  2.98518  4.58477  3.61503
          0.02255  4.19901  4.92136  0.61958  0.77255  0.48576  0.95510
    454   3.38046  4.68239  5.04388  4.49666  3.25810  4.68965  5.06092  1.87963  4.35606  0.86885  3.04186  4.73875  4.88023  4.47756  4.47519  4.05593  3.61284  1.89387  5.35657  4.27766    468 l - - -
          2.68618  4.42225  2.77519  2.73123  3.46354  2.40513  3.72494  3.29354  2.67741  2.69355  4.24690  2.90347  2.73739  3.18146  2.89801  2.37887  2.77519  2.98518  4.58477  3.61503
          0.02255  4.19901  4.92136  0.61958  0.77255  0.48576  0.95510
    455   2.85970  5.34674  2.27021  1.90229  4.67280  3.39434  3.71856  4.14733  1.46917  3.63150  4.42664  2.85956  3.89494  2.84895  2.94907  2.79288  3.10529  3.73315  5.76625  4.35328    469 k - - -
          2.68618  4.42225  2.77519  2.73123  3.46354  2.40513  3.72494  3.29354  2.67741  2.69355  4.24690  2.90347  2.73739  3.18146  2.89801  2.37887  2.77519  2.98518  4.58477  3.61503
          0.02255  4.19901  4.92136  0.61958  0.77255  0.48576  0.95510
    456   2.65359  5.16789  2.93452  2.32259  4.52498  3.50175  3.66740  3.94665  1.39041  3.44319  4.24803  2.99390  3.92401  2.49257  2.59936  2.63900  3.05231  3.57336  5.57176  4.25162    470 k - - -
          2.68618  4.42225  2.77519  2.73123  3.46354  2.40513  3.72494  3.29354  2.67741  2.69355  4.24690  2.90347  2.73739  3.18146  2.89801  2.37887  2.77519  2.98518  4.58477  3.61503
          0.02255  4.19901  4.92136  0.61958  0.77255  0.48576  0.95510
    457   3.50528  4.83246  5.01006  4.46775  3.12035  4.71778  5.00283  2.29807  4.25641  0.70771  2.40701  4.73980  4.88374  4.39434  4.36546  4.09670  3.72883  2.47575  5.25751  4.18302    471 l - - -
          2.68618  4.42225  2.77519  2.73123  3.46354  2.40513  3.72494  3.29354  2.67741  2.69355  4.24690  2.90347  2.73739  3.18146  2.89801  2.37887  2.77519  2.98518  4.58477  3.61503
          0.02255  4.19901  4.92136  0.61958  0.77255  0.48576  0.95510
    458   3.15292  5.75144  0.91570  1.88417  5.03870  3.32238  3.93657  4.58406  3.03049  4.08105  4.97053  2.78986  3.98299  3.11779  3.66609  3.01280  3.45940  4.14777  6.21683  4.68684    472 d - - -
          2.68618  4.42225  2.77519  2.73123  3.46354  2.40513  3.72494  3.29354  2.67741  2.69355  4.24690  2.90347  2.73739  3.18146  2.89801  2.37887  2.77519  2.98518  4.58477  3.61503
          0.02255  4.19901  4.92136  0.61958  0.77255  0.48576  0.95510
    459   3.51471  4.82097  5.01287  4.51055  2.17413  4.67421  4.67750  2.39917  4.36019  0.77317  2.99045  4.67341  4.86253  4.40767  4.43248  4.05558  3.73744  2.57218  4.86690  3.49104    473 l - - -
          2.68618  4.42225  2.77519  2.73123  3.46354  2.40513  3.72494  3.29354  2.67741  2.69355  4.24690  2.90347  2.73739  3.18146  2.89801  2.37887  2.77519  2.98518  4.58477  3.61503
          0.02255  4.19901  4.92136  0.61958  0.77255  0.48576  0.95510
    460   3.14805  4.45120  4.94381  4.38783  2.78551  4.47519  4.86039  1.65727  4.26797  1.61821  3.19967  4.55179  4.73142  4.41172  4.37790  3.82139  3.38412  1.27382  5.26095  4.10385    474 v - - -
          2.68618  4.42225  2.77519  2.73123  3.46354  2.40513  3.72494  3.29354  2.67741  2.69355  4.24690  2.90347  2.73739  3.18146  2.89801  2.37887  2.77519  2.98518  4.58477  3.61503
          0.02255  4.19901  4.92136  0.61958  0.77255  0.48576  0.95510
    461   2.36988  4.37378  4.37121  3.99690  3.84829  3.79596  4.79842  2.10919  3.90037  2.53248  3.71629  4.11101  4.38546  4.20874  4.11498  3.23742  3.18454  0.89472  5.61006  4.38721    475 v - - -
          2.68618  4.42225  2.77519  2.73123  3.46354  2.40513  3.72494  3.29354  2.67741  2.69355  4.24690  2.90347  2.73739  3.18146  2.89801  2.37887  2.77519  2.98518  4.58477  3.61503
          0.02255  4.19901  4.92136  0.61958  0.77255  0.48576  0.95510
    462   2.32135  3.56883  3.90590  3.39182  3.62294  3.38199  4.16536  2.78762  3.31121  2.67302  3.59166  3.57665  3.95888  3.57704  3.57588  2.15454  2.28325  1.59964  5.10660  3.90611    476 v - - -
          2.68618  4.42225  2.77519  2.73123  3.46354  2.40513  3.72494  3.29354  2.67741  2.69355  4.24690  2.90347  2.73739  3.18146  2.89801  2.37887  2.77519  2.98518  4.58477  3.61503
          0.02255  4.19901  4.92136  0.61958  0.77255  0.48576  0.95510
    463   2.68962  2.12164  4.26793  3.69479  3.29735  3.81602  4.21273  1.99840  3.56431  2.27585  3.01318  3.86769  4.20470  3.78530  3.73072  2.82228  2.94060  1.85809  4.86523  3.67356    477 v - - -
          2.68618  4.42225  2.77519  2.73123  3.46354  2.40513  3.72494  3.29354  2.67741  2.69355  4.24690  2.90347  2.73739  3.18146  2.89801  2.37887  2.77519  2.98518  4.58477  3.61503
          0.02255  4.19901  4.92136  0.61958  0.77255  0.48576  0.95510
    464   3.37839  5.51734  0.54352  2.60221  4.94708  3.49269  4.26764  4.61782  3.42064  4.17150  5.16912  3.17059  4.16914  3.51574  3.97211  3.31204  3.72796  4.22579  6.04729  4.78182    478 D - - -
          2.68618  4.42225  2.77519  2.73123  3.46354  2.40513  3.72494  3.29354  2.67741  2.69355  4.24690  2.90347  2.73739  3.18146  2.89801  2.37887  2.77519  2.98518  4.58477  3.61503
          0.02255  4.19901  4.92136  0.61958  0.77255  0.48576  0.95510
    465   3.24374  4.50483  5.09350  4.57587  3.61236  4.68922  5.21458  1.28709  4.47495  1.82375  3.39668  4.77262  4.93257  4.68427  4.63291  4.07091  3.49321  1.16450  5.61857  4.44809    479 v - - -
          2.68618  4.42225  2.77519  2.73123  3.46354  2.40513  3.72494  3.29354  2.67741  2.69355  4.24690  2.90347  2.73739  3.18146  2.89801  2.37887  2.77519  2.98518  4.58477  3.61503
          0.02255  4.19901  4.92136  0.61958  0.77255  0.48576  0.95510
    466   3.07060  4.87311  3.34191  3.04881  2.75661  3.74721  3.72810  3.53651  3.06789  3.07355  4.09580  2.13475  4.22448  3.40837  3.39093  3.14977  3.34214  3.30179  4.36215  1.25162    480 y - - -
          2.68618  4.42225  2.77519  2.73123  3.46354  2.40513  3.72494  3.29354  2.67741  2.69355  4.24690  2.90347  2.73739  3.18146  2.89801  2.37887  2.77519  2.98518  4.58477  3.61503
          0.02255  4.19901  4.92136  0.61958  0.77255  0.48576  0.95510
    467   2.89144  4.27419  4.59532  4.00289  2.83452  4.06807  4.36834  1.91615  3.85183  1.51679  2.17183  4.13562  4.37594  3.98585  3.94033  3.37885  3.11826  2.19980  4.84126  3.03110    481 l - - -
          2.68618  4.42225  2.77519  2.73123  3.46354  2.40513  3.72494  3.29354  2.67741  2.69355  4.24690  2.90347  2.73739  3.18146  2.89801  2.37887  2.77519  2.98518  4.58477  3.61503
          0.02255  4.19901  4.92136  0.61958  0.77255  0.48576  0.95510
    468   2.44179  4.44960  3.22109  2.91938  4.38497  3.14626  4.11243  3.81620  3.00838  3.47031  4.29338  2.75947  3.82811  3.33219  3.38213  1.14704  2.34774  3.32258  5.68866  4.41692    482 s - - -
          2.68618  4.42225  2.77519  2.73123  3.46354  2.40513  3.72494  3.29354  2.67741  2.69355  4.24690  2.90347  2.73739  3.18146  2.89801  2.37887  2.77519  2.98518  4.58477  3.61503
          0.02255  4.19901  4.92136  0.61958  0.77255  0.48576  0.95510
    469   3.11467  5.74587  1.16088  1.50078  5.02698  3.31814  3.90114  4.57096  2.96713  4.05109  4.91881  2.77451  3.96389  3.07290  3.59695  2.97564  3.41203  4.12615  6.19298  4.65678    483 d - - -
          2.68618  4.42225  2.77519  2.73123  3.46354  2.40513  3.72494  3.29354  2.67741  2.69355  4.24690  2.90347  2.73739  3.18146  2.89801  2.37887  2.77519  2.98518  4.58477  3.61503
          0.02255  4.19901  4.92136  0.61958  0.77255  0.48576  0.95510
    470   2.62984  4.27768  3.72317  3.17100  3.46747  3.62264  4.00978  2.14217  3.08755  2.46737  3.04508  3.50732  4.04719  3.38993  3.39240  2.59507  1.79615  2.40045  4.97068  3.75173    484 t - - -
          2.68618  4.42225  2.77519  2.73123  3.46354  2.40513  3.72494  3.29354  2.67741  2.69355  4.24690  2.90347  2.73739  3.18146  2.89801  2.37887  2.77519  2.98518  4.58477  3.61503
          0.02255  4.19901  4.92136  0.61958  0.77255  0.48576  0.95510
    471   0.78619  4.24605  3.69211  3.47861  4.41556  3.05001  4.48844  3.70427  3.51843  3.51968  4.40005  3.52622  3.83258  3.80823  3.76872  2.30979  2.84932  3.19466  5.80860  4.60395    485 a - - -
          2.68618  4.42225  2.77519  2.73123  3.46354  2.40513  3.72494  3.29354  2.67741  2.69355  4.24690  2.90347  2.73739  3.18146  2.89801  2.37887  2.77519  2.98518  4.58477  3.61503
          0.02255  4.19901  4.92136  0.61958  0.77255  0.48576  0.95510
    472   2.21491  4.34618  3.46389  2.90125  3.49480  3.56471  3.83340  2.86132  2.82955  2.56973  3.12924  3.30711  3.95622  2.82087  3.17908  2.64402  2.64379  2.63214  2.53984  3.69386    486 a - - -
          2.68618  4.42225  2.77519  2.73123  3.46354  2.40513  3.72494  3.29354  2.67741  2.69355  4.24690  2.90347  2.73739  3.18146  2.89801  2.37887  2.77519  2.98518  4.58477  3.61503
          0.02255  4.19901  4.92136  0.61958  0.77255  0.48576  0.95510
    473   3.39317  4.74840  4.54183  4.10319  1.95080  4.30364  3.71285  3.07517  3.95661  2.48212  3.04398  4.07061  4.62139  4.04472  4.07191  3.63217  3.61786  2.99845  3.92775  0.99524    487 y - - -
          2.68618  4.42225  2.77519  2.73123  3.46354  2.40513  3.72494  3.29354  2.67741  2.69355  4.24690  2.90347  2.73739  3.18146  2.89801  2.37887  2.77519  2.98518  4.58477  3.61503
          0.02255  4.19901  4.92136  0.61958  0.77255  0.48576  0.95510
    474   0.96553  4.23838  3.67171  3.40835  4.42984  3.03499  4.43070  3.78853  3.44966  3.53756  4.38060  3.48322  3.80723  3.72839  3.72801  1.79881  2.81829  3.24271  5.79660  4.59672    488 a - - -
          2.68618  4.42225  2.77519  2.73123  3.46354  2.40513  3.72494  3.29354  2.67741  2.69355  4.24690  2.90347  2.73739  3.18146  2.89801  2.37887  2.77519  2.98518  4.58477  3.61503
          0.02255  4.19901  4.92136  0.61958  0.77255  0.48576  0.95510
    475   3.37839  5.51734  0.54352  2.60221  4.94708  3.49269  4.26764  4.61782  3.42064  4.17150  5.16912  3.17059  4.16914  3.51574  3.97211  3.31204  3.72796  4.22579  6.04729  4.78182    489 D - - -
          2.68618  4.42225  2.77519  2.73123  3.46354  2.40513  3.72494  3.29354  2.67741  2.69355  4.24690  2.90347  2.73739  3.18146  2.89801  2.37887  2.77519  2.98518  4.58477  3.61503
          0.02255  4.19901  4.92136  0.61958  0.77255  0.48576  0.95510
    476   2.94386  4.32039  4.55348  4.00061  3.35509  4.16912  4.51598  1.62137  3.86811  2.16583  3.32678  4.18973  4.49915  4.09419  4.03459  3.49509  3.18644  1.23925  5.07365  3.06490    490 v - - -
          2.68618  4.42225  2.77519  2.73123  3.46354  2.40513  3.72494  3.29354  2.67741  2.69355  4.24690  2.90347  2.73739  3.18146  2.89801  2.37887  2.77519  2.98518  4.58477  3.61503
          0.02255  4.19901  4.92136  0.61958  0.77255  0.48576  0.95510
    477   3.25014  4.50935  5.10213  4.58739  3.62299  4.70076  5.23484  1.17502  4.48653  1.87459  3.40521  4.78557  4.94376  4.69972  4.64685  4.08527  3.50059  1.23819  5.63692  4.46403    491 i - - -
          2.68618  4.42225  2.77519  2.73123  3.46354  2.40513  3.72494  3.29354  2.67741  2.69355  4.24690  2.90347  2.73739  3.18146  2.89801  2.37887  2.77519  2.98518  4.58477  3.61503
          0.02255  4.19901  4.92136  0.61958  0.77255  0.48576  0.95510
    478   3.54382  4.91635  4.71350  4.36718  3.29484  4.39344  4.92230  2.52812  4.13261  0.55673  3.23735  4.61168  4.78039  4.42070  4.25008  4.02223  3.82737  2.64794  5.27920  4.07384    492 L - - -
          2.68618  4.42225  2.77519  2.73123  3.46354  2.40513  3.72494  3.29354  2.67741  2.69355  4.24690  2.90347  2.73739  3.18146  2.89801  2.37887  2.77519  2.98518  4.58477  3.61503
          0.02255  4.19901  4.92136  0.61958  0.77255  0.48576  0.95510
    479   3.24624  4.93507  3.89043  3.78540  4.73214  3.60477  4.82456  4.37656  3.87370  3.96123  5.03311  4.05351  0.39611  4.25173  4.07089  3.42664  3.71544  3.98173  5.81492  4.86108    493 P - - -
          2.68618  4.42225  2.77519  2.73123  3.46354  2.40513  3.72494  3.29354  2.67741  2.69355  4.24690  2.90347  2.73739  3.18146  2.89801  2.37887  2.77519  2.98518  4.58477  3.61503
          0.02255  4.19901  4.92136  0.61958  0.77255  0.48576  0.95510
    480   3.27875  5.41805  2.68119  0.63623  4.81231  3.51817  4.15090  4.33486  3.07687  3.90428  4.87802  3.17461  4.14248  3.36859  3.51002  3.23533  3.59001  3.98980  5.92058  4.66094    494 E - - -
          2.68618  4.42225  2.77519  2.73123  3.46354  2.40513  3.72494  3.29354  2.67741  2.69355  4.24690  2.90347  2.73739  3.18146  2.89801  2.37887  2.77519  2.98518  4.58477  3.61503
          0.02255  4.19901  4.92136  0.61958  0.77255  0.48576  0.95510
    481   2.30752  2.49016  3.98316  3.63028  4.21996  3.06330  4.46694  3.57992  3.54003  3.35556  4.22658  3.59464  3.82787  3.82293  3.77151  0.97185  2.80808  3.10314  5.63371  4.43380    495 s - - -
          2.68618  4.42225  2.77519  2.73123  3.46354  2.40513  3.72494  3.29354  2.67741  2.69355  4.24690  2.90347  2.73739  3.18146  2.89801  2.37887  2.77519  2.98518  4.58477  3.61503
          0.02255  4.19901  4.92136  0.61958  0.77255  0.48576  0.95510
    482   2.59612  4.35366  3.61525  3.08952  3.64874  3.50716  4.01855  2.59012  2.99482  2.63311  3.25151  3.43388  3.99776  3.33486  3.32315  2.63668  1.45845  2.55414  5.12918  3.89327    496 t - - -
          2.68618  4.42225  2.77519  2.73123  3.46354  2.40513  3.72494  3.29354  2.67741  2.69355  4.24690  2.90347  2.73739  3.18146  2.89801  2.37887  2.77519  2.98518  4.58477  3.61503
          0.02255  4.19901  4.92136  0.61958  0.77255  0.48576  0.95510
    483   3.82907  5.07272  4.68012  4.40368  1.89119  4.50282  3.58831  3.54576  4.24478  2.86053  4.15307  4.18126  4.83468  4.24788  4.29444  3.90289  4.06257  3.47136  3.72932  0.69095    497 Y - - -
          2.68618  4.42225  2.77519  2.73123  3.46354  2.40513  3.72494  3.29354  2.67741  2.69355  4.24690  2.90347  2.73739  3.18146  2.89801  2.37887  2.77519  2.98518  4.58477  3.61503
          0.02255  4.19901  4.92136  0.61958  0.77255  0.48576  0.95510
    484   3.54382  4.91635  4.71350  4.36718  3.29484  4.39344  4.92230  2.52812  4.13261  0.55673  3.23735  4.61168  4.78039  4.42070  4.25008  4.02223  3.82737  2.64794  5.27920  4.07384    498 L - - -
          2.68618  4.42225  2.77519  2.73123  3.46354  2.40513  3.72494  3.29354  2.67741  2.69355  4.24690  2.90347  2.73739  3.18146  2.89801  2.37887  2.77519  2.98518  4.58477  3.61503
          0.02255  4.19901  4.92136  0.61958  0.77255  0.48576  0.95510
    485   3.27875  5.41805  2.68119  0.63623  4.81231  3.51817  4.15090  4.33486  3.07687  3.90428  4.87802  3.17461  4.14248  3.36859  3.51002  3.23533  3.59001  3.98980  5.92058  4.66094    499 E - - -
          2.68618  4.42225  2.77519  2.73123  3.46354  2.40513  3.72494  3.29354  2.67741  2.69355  4.24690  2.90347  2.73739  3.18146  2.89801  2.37887  2.77519  2.98518  4.58477  3.61503
          0.02255  4.19901  4.92136  0.61958  0.77255  0.48576  0.95510
    486   3.41467  5.20519  3.94237  3.40007  4.64529  3.82268  4.11733  4.22132  2.44387  3.67785  4.68012  3.72902  4.31905  3.33079  0.57699  3.48988  3.66447  3.93362  5.60107  4.51368    500 R - - -
          2.68618  4.42225  2.77519  2.73123  3.46354  2.40513  3.72494  3.29354  2.67741  2.69355  4.24690  2.90347  2.73739  3.18146  2.89801  2.37887  2.77519  2.98518  4.58477  3.61503
          0.02255  4.19901  4.92136  0.61958  0.77255  0.48576  0.95510
    487   2.42158  5.01951  1.81183  2.23613  4.31693  3.39138  3.68268  3.74966  2.49938  2.90483  4.11930  2.90181  3.84339  2.81999  2.98960  2.50100  2.75471  3.38398  5.52739  4.14938    501 d - - -
          2.68618  4.42225  2.77519  2.73123  3.46354  2.40513  3.72494  3.29354  2.67741  2.69355  4.24690  2.90347  2.73739  3.18146  2.89801  2.37887  2.77519  2.98518  4.58477  3.61503
          0.02255  4.19901  4.92136  0.61958  0.77255  0.48576  0.95510
    488   3.07925  5.67564  1.73364  1.06374  4.96520  3.32686  3.88388  4.49740  2.91409  3.98583  4.84284  2.78829  3.95658  3.05127  3.51940  2.95306  3.37058  4.06039  6.12680  4.61295    502 e - - -
          2.68618  4.42225  2.77519  2.73123  3.46354  2.40513  3.72494  3.29354  2.67741  2.69355  4.24690  2.90347  2.73739  3.18146  2.89801  2.37887  2.77519  2.98518  4.58477  3.61503
          0.02255  4.19901  4.92136  0.61958  0.77255  0.48576  0.95510
    489   2.49398  3.44005  2.75794  2.08805  4.21993  2.67468  3.64172  3.65683  2.42608  3.22408  4.01624  2.92675  3.82232  2.41137  2.90252  2.51413  2.86864  3.29725  5.43244  4.07048    503 e - - -
          2.68618  4.42225  2.77519  2.73123  3.46354  2.40513  3.72494  3.29354  2.67741  2.69355  4.24690  2.90347  2.73739  3.18146  2.89801  2.37887  2.77519  2.98518  4.58477  3.61503
          0.02255  4.19901  4.92136  0.61958  0.77255  0.48576  0.95510
    490   2.84631  4.24941  4.46474  3.89373  2.21044  4.02082  4.35331  1.56295  3.76148  2.05079  3.19464  4.06048  3.72452  3.95184  3.90310  3.33510  3.08479  1.84110  4.90575  3.69708    504 i - - -
          2.68618  4.42225  2.77519  2.73123  3.46354  2.40513  3.72494  3.29354  2.67741  2.69355  4.24690  2.90347  2.73739  3.18146  2.89801  2.37887  2.77519  2.98518  4.58477  3.61503
          0.02255  4.19901  4.92136  0.61958  0.77255  0.48576  0.95510
    491   2.50859  4.65224  3.11849  2.42292  3.22692  3.47917  3.69538  3.24388  2.54537  2.65045  3.73572  2.65748  3.86711  2.42317  2.98454  2.48788  2.84195  2.81426  5.18294  3.45132    505 e - - -
          2.68618  4.42225  2.77519  2.73123  3.46354  2.40513  3.72494  3.29354  2.67741  2.69355  4.24690  2.90347  2.73739  3.18146  2.89801  2.37887  2.77519  2.98518  4.58477  3.61503
          0.02255  4.19901  4.92136  0.61958  0.77255  0.48576  0.95510
    492   2.26383  5.04645  1.93792  2.34909  4.34480  3.39618  3.65285  3.79501  2.44200  3.33977  3.63423  2.73428  3.83027  2.41424  2.92857  2.65887  2.91604  3.41535  5.52711  4.14296    506 d - - -
          2.68618  4.42225  2.77519  2.73123  3.46354  2.40513  3.72494  3.29354  2.67741  2.69355  4.24690  2.90347  2.73739  3.18146  2.89801  2.37887  2.77519  2.98518  4.58477  3.61503
          0.02255  4.19901  4.92136  0.61958  0.77255  0.48576  0.95510
    493   2.15766  4.57706  3.18689  2.62636  3.76120  3.25511  3.72224  3.14575  2.36108  2.81120  3.10905  2.94731  3.88616  2.93756  2.85952  2.60981  2.84172  2.74517  5.12251  3.05827    507 a - - -
          2.68618  4.42225  2.77519  2.73123  3.46354  2.40513  3.72494  3.29354  2.67741  2.69355  4.24690  2.90347  2.73739  3.18146  2.89801  2.37887  2.77519  2.98518  4.58477  3.61503
          0.02255  4.19901  4.92136  0.61958  0.77255  0.48576  0.95510
    494   2.62986  4.83575  2.86866  2.48639  4.30324  3.04992  3.39268  3.74867  2.58679  3.32992  4.13734  2.23739  3.84598  2.92513  3.04216  1.68261  2.72323  3.35849  5.53770  4.19019    508 s - - -
          2.68618  4.42225  2.77519  2.73123  3.46354  2.40513  3.72494  3.29354  2.67741  2.69355  4.24690  2.90347  2.73739  3.18146  2.89801  2.37887  2.77519  2.98518  4.58477  3.61503
          0.02255  4.19901  4.92136  0.61958  0.77255  0.48576  0.95510
    495   2.06619  4.28177  3.45453  3.28784  4.59333  0.99250  4.43785  4.02667  3.46765  3.71902  4.53424  3.41966  3.80212  3.72039  3.76513  2.22272  2.84548  3.39562  5.92333  4.71952    509 g - - -
          2.68618  4.42225  2.77519  2.73123  3.46354  2.40513  3.72494  3.29354  2.67741  2.69355  4.24690  2.90347  2.73739  3.18146  2.89801  2.37887  2.77519  2.98518  4.58477  3.61503
          0.02255  4.19901  4.92136  0.61958  0.77255  0.48576  0.95510
    496   2.43903  4.60236  3.29737  2.76467  3.83106  3.53869  3.79296  3.14917  1.94465  1.88932  3.73792  3.20819  3.95651  3.01755  2.88551  2.65187  2.93477  2.89553  5.18364  3.92547    510 l - - -
          2.68618  4.42225  2.77519  2.73123  3.46354  2.40513  3.72494  3.29354  2.67741  2.69355  4.24690  2.90347  2.73739  3.18146  2.89801  2.37887  2.77519  2.98518  4.58477  3.61503
          0.02255  4.19901  4.92136  0.61958  0.77255  0.48576  0.95510
    497   2.51121  4.74549  3.06063  2.50805  3.28376  3.46197  3.40789  3.37288  2.05223  2.99791  3.82675  2.42470  3.85376  2.84033  2.92543  2.67611  2.67468  2.79027  5.26118  3.94390    511 k - - -
          2.68618  4.42225  2.77519  2.73123  3.46354  2.40513  3.72494  3.29354  2.67741  2.69355  4.24690  2.90347  2.73739  3.18146  2.89801  2.37887  2.77519  2.98518  4.58477  3.61503
          0.02255  4.19901  4.92136  0.61958  0.77255  0.48576  0.95510
    498   3.24624  4.93507  3.89043  3.78540  4.73214  3.60477  4.82456  4.37656  3.87370  3.96123  5.03311  4.05351  0.39611  4.25173  4.07089  3.42664  3.71544  3.98173  5.81492  4.86108    512 P - - -
          2.68618  4.42225  2.77519  2.73123  3.46354  2.40513  3.72494  3.29354  2.67741  2.69355  4.24690  2.90347  2.73739  3.18146  2.89801  2.37887  2.77519  2.98518  4.58477  3.61503
          0.02255  4.19901  4.92136  0.61958  0.77255  0.48576  0.95510
    499   2.14441  4.81501  3.02570  2.47643  4.07729  3.04404  3.66021  3.49107  2.31455  3.09277  3.90742  2.98962  3.84323  2.36258  2.74180  2.66098  2.57360  2.85534  5.33243  4.00368    513 a - - -
          2.68618  4.42225  2.77519  2.73123  3.46354  2.40513  3.72494  3.29354  2.67741  2.69355  4.24690  2.90347  2.73739  3.18146  2.89801  2.37887  2.77519  2.98518  4.58477  3.61503
          0.02255  4.19901  4.92136  0.61958  0.77255  0.48576  0.95510
    500   3.09136  4.51299  4.37849  3.85805  2.38624  4.11823  3.90902  2.74494  3.72403  2.04496  2.53880  3.97816  4.44197  3.88413  3.88386  3.42440  3.31747  2.67624  4.24749  1.34196    514 y - - -
          2.68618  4.42225  2.77519  2.73123  3.46354  2.40513  3.72494  3.29354  2.67741  2.69355  4.24690  2.90347  2.73739  3.18146  2.89801  2.37887  2.77519  2.98518  4.58477  3.61503
          0.02255  4.19901  4.92136  0.61958  0.77255  0.48576  0.95510
    501   2.39671  4.29299  3.52430  2.95630  2.68662  3.58990  3.84971  2.78302  2.90421  2.50087  3.08290  3.34824  3.96958  2.71927  3.24510  2.54705  2.47844  2.41789  4.87889  3.36566    515 a - - -
          2.68618  4.42225  2.77519  2.73123  3.46354  2.40513  3.72494  3.29354  2.67741  2.69355  4.24690  2.90347  2.73739  3.18146  2.89801  2.37887  2.77519  2.98518  4.58477  3.61503
          0.02255  4.19901  4.92136  0.61958  0.77255  0.48576  0.95510
    502   3.28365  4.55896  5.08332  4.54438  3.41933  4.67063  5.11190  1.42628  4.42880  1.28356  3.20433  4.74694  4.88774  4.57636  4.55283  4.03961  3.52280  1.53320  5.45525  4.34007    516 l - - -
          2.68618  4.42225  2.77519  2.73123  3.46354  2.40513  3.72494  3.29354  2.67741  2.69355  4.24690  2.90347  2.73739  3.18146  2.89801  2.37887  2.77519  2.98518  4.58477  3.61503
          0.02255  4.19901  4.92136  0.61958  0.77255  0.48576  0.95510
    503   3.41467  5.20519  3.94237  3.40007  4.64529  3.82268  4.11733  4.22132  2.44387  3.67785  4.68012  3.72902  4.31905  3.33079  0.57699  3.48988  3.66447  3.93362  5.60107  4.51368    517 R - - -
          2.68618  4.42225  2.77519  2.73123  3.46354  2.40513  3.72494  3.29354  2.67741  2.69355  4.24690  2.90347  2.73739  3.18146  2.89801  2.37887  2.77519  2.98518  4.58477  3.61503
          0.02255  4.19901  4.92136  0.61958  0.77255  0.48576  0.95510
    504   2.86212  5.17723  3.02429  2.52691  4.52574  3.54072  3.30573  3.94971  2.08258  3.43628  4.24606  2.73859  3.94573  1.54302  2.37222  2.83860  3.07186  3.58418  5.54759  4.24474    518 q - - -
          2.68618  4.42225  2.77519  2.73123  3.46354  2.40513  3.72494  3.29354  2.67741  2.69355  4.24690  2.90347  2.73739  3.18146  2.89801  2.37887  2.77519  2.98518  4.58477  3.61503
          0.02255  4.19901  4.92136  0.61958  0.77255  0.48576  0.95510
    505   2.55766  5.09235  3.01357  2.47051  4.43735  3.48923  3.63452  3.86593  1.84292  3.37192  4.16301  2.98448  3.14526  1.95039  2.48846  2.73549  2.97129  3.48952  5.51211  4.18295    519 k - - -
          2.68618  4.42225  2.77519  2.73123  3.46354  2.40513  3.72494  3.29354  2.67741  2.69355  4.24690  2.90347  2.73739  3.18146  2.89801  2.37887  2.77519  2.98518  4.58477  3.61503
          0.02255  4.19901  4.92136  0.61958  0.77255  0.48576  0.95510
    506   2.01819  4.35520  4.40501  3.89944  3.67600  4.00902  4.65120  1.86517  3.80458  2.39509  3.54205  4.11518  4.45607  4.08417  4.04325  3.37491  3.17923  1.15909  5.40438  4.19323    520 v - - -
          2.68618  4.42225  2.77519  2.73123  3.46354  2.40513  3.72494  3.29354  2.67741  2.69355  4.24690  2.90347  2.73739  3.18146  2.89801  2.37887  2.77519  2.98518  4.58477  3.61503
          0.02255  4.19901  4.92136  0.61958  0.77255  0.48576  0.95510
    507   3.19868  4.50921  4.91619  4.41711  3.64697  4.55373  5.11906  1.72075  4.28690  2.03668  3.46285  4.63335  4.86139  4.56141  4.48305  3.94300  3.46482  0.85339  5.62105  4.40178    521 v - - -
          2.68618  4.42225  2.77519  2.73123  3.46354  2.40513  3.72494  3.29354  2.67741  2.69355  4.24690  2.90347  2.73739  3.18146  2.89801  2.37887  2.77519  2.98518  4.58477  3.61503
          0.02255  4.19901  4.92136  0.61958  0.77255  0.48576  0.95510
    508   2.70647  5.19174  2.51548  1.78632  4.51448  3.38389  3.64123  3.99329  2.06801  3.48589  4.24849  2.85268  3.35469  2.60469  2.91142  2.31811  2.94506  3.57235  5.63152  4.21802    522 e - - -
          2.68618  4.42225  2.77519  2.73123  3.46354  2.40513  3.72494  3.29354  2.67741  2.69355  4.24690  2.90347  2.73739  3.18146  2.89801  2.37887  2.77519  2.98518  4.58477  3.61503
          0.02255  4.19901  4.92136  0.61958  0.77255  0.48576  0.95510
    509   2.54054  4.44564  3.41108  2.96556  3.94239  3.33953  4.01629  3.21189  2.90008  2.63234  3.87889  3.31774  1.79187  3.26852  3.24978  2.70596  1.95228  2.91435  5.35224  4.09291    523 p - - -
          2.68618  4.42225  2.77519  2.73123  3.46354  2.40513  3.72494  3.29354  2.67741  2.69355  4.24690  2.90347  2.73739  3.18146  2.89801  2.37887  2.77519  2.98518  4.58477  3.61503
          0.02255  4.19901  4.92136  0.61958  0.77255  0.48576  0.95510
    510   2.81452  4.31759  4.08680  3.50841  3.39161  3.92102  4.22084  1.61171  3.33074  2.03142  3.31440  3.80835  4.27174  3.65485  2.58959  3.21282  3.04974  1.85957  5.01533  3.81800    524 i - - -
          2.68618  4.42225  2.77519  2.73123  3.46354  2.40513  3.72494  3.29354  2.67741  2.69355  4.24690  2.90347  2.73739  3.18146  2.89801  2.37887  2.77519  2.98518  4.58477  3.61503
          0.02255  4.19901  4.92136  0.61958  0.77255  0.48576  0.95510
    511   2.69819  4.45965  3.48448  2.99980  2.91513  2.03814  3.81234  3.05652  2.97504  2.72772  3.65075  3.36979  4.02722  3.27603  3.32129  2.69189  2.96650  2.81660  4.67533  2.03893    525 g - - -
          2.68619  4.42226  2.77520  2.73124  3.46354  2.40513  3.72495  3.29355  2.67741  2.69355  4.24690  2.90347  2.73728  3.18147  2.89801  2.37887  2.77520  2.98519  4.58478  3.61504
          0.06694  2.85660  4.92136  0.45074  1.01379  0.48576  0.95510
    512   3.12099  5.73989  0.93271  2.03732  5.02253  3.30708  3.91132  4.57418  2.99802  4.06204  4.93859  2.53352  3.96533  3.08911  3.63400  2.98205  3.42646  4.13011  6.21286  4.66364    527 d - - -
          2.68618  4.42225  2.77519  2.73123  3.46354  2.40513  3.72494  3.29354  2.67741  2.69355  4.24690  2.90347  2.73739  3.18146  2.89801  2.37887  2.77519  2.98518  4.58477  3.61503
          0.02255  4.19901  4.92136  0.61958  0.77255  0.48576  0.95510
    513   2.04618  4.28319  3.70025  3.41430  4.28141  3.13370  4.41081  3.38866  3.38657  3.28286  4.22021  3.52667  3.87684  3.71422  3.65475  2.59840  0.99207  2.99388  5.70696  4.50456    528 t - - -
          2.68618  4.42225  2.77519  2.73123  3.46354  2.40513  3.72494  3.29354  2.67741  2.69355  4.24690  2.90347  2.73739  3.18146  2.89801  2.37887  2.77519  2.98518  4.58477  3.61503
          0.02255  4.19901  4.92136  0.61958  0.77255  0.48576  0.95510
    514   3.23103  5.33747  3.69788  2.95914  4.85021  3.81797  3.69746  4.17154  1.14058  3.56754  4.44223  3.33742  4.16772  2.82660  1.47894  3.21442  3.37564  3.85184  5.56831  4.43522    529 k - - -
          2.68618  4.42225  2.77519  2.73123  3.46354  2.40513  3.72494  3.29354  2.67741  2.69355  4.24690  2.90347  2.73739  3.18146  2.89801  2.37887  2.77519  2.98518  4.58477  3.61503
          0.02255  4.19901  4.92136  0.61958  0.77255  0.48576  0.95510
    515   2.90155  5.20119  2.23763  2.18777  4.59116  3.34801  3.87891  4.05180  2.81526  3.62849  4.48102  2.90702  1.33277  3.05583  3.32112  2.87010  3.20117  3.66790  5.81698  4.41862    530 p - - -
          2.68618  4.42225  2.77519  2.73123  3.46354  2.40513  3.72494  3.29354  2.67741  2.69355  4.24690  2.90347  2.73739  3.18146  2.89801  2.37887  2.77519  2.98518  4.58477  3.61503
          0.02255  4.19901  4.92136  0.61958  0.77255  0.48576  0.95510
    516   2.22790  3.81900  3.20834  2.65998  3.79316  2.65017  3.01030  3.18413  2.63873  2.84959  3.70401  3.12529  3.87782  2.97405  3.05872  2.20422  2.83758  2.90367  5.15544  3.50764    531 s - - -
          2.68618  4.42225  2.77519  2.73123  3.46354  2.40513  3.72494  3.29354  2.67741  2.69355  4.24690  2.90347  2.73739  3.18146  2.89801  2.37887  2.77519  2.98518  4.58477  3.61503
          0.02255  4.19901  4.92136  0.61958  0.77255  0.48576  0.95510
    517   1.95494  4.45777  3.88915  3.46170  3.19971  3.59086  4.06235  3.07746  3.26647  2.72098  3.75967  3.67570  4.13864  3.63847  3.49913  3.01169  3.11370  2.86417  1.38356  3.29760    532 w - - -
          2.68618  4.42225  2.77519  2.73123  3.46354  2.40513  3.72494  3.29354  2.67741  2.69355  4.24690  2.90347  2.73739  3.18146  2.89801  2.37887  2.77519  2.98518  4.58477  3.61503
          0.02255  4.19901  4.92136  0.61958  0.77255  0.48576  0.95510
    518   2.64523  4.65233  3.17254  2.61567  3.85023  3.16042  3.71580  2.72104  2.39294  2.87775  3.15989  3.09946  3.89732  1.95062  2.92170  2.73831  2.87529  2.95227  5.18395  3.89838    533 q - - -
          2.68618  4.42225  2.77519  2.73123  3.46354  2.40513  3.72494  3.29354  2.67741  2.69355  4.24690  2.90347  2.73739  3.18146  2.89801  2.37887  2.77519  2.98518  4.58477  3.61503
          0.02255  4.19901  4.92136  0.61958  0.77255  0.48576  0.95510
    519   3.23807  4.55540  4.95005  4.49509  3.61371  4.55021  5.18792  0.85729  4.34932  2.08004  3.43104  4.68979  4.88373  4.62407  4.52554  3.97342  3.51785  1.64517  5.63849  4.42345    534 i - - -
          2.68618  4.42225  2.77519  2.73123  3.46354  2.40513  3.72494  3.29354  2.67741  2.69355  4.24690  2.90347  2.73739  3.18146  2.89801  2.37887  2.77519  2.98518  4.58477  3.61503
          0.02255  4.19901  4.92136  0.61958  0.77255  0.48576  0.95510
    520   3.52254  4.77065  4.82600  4.45375  1.41272  4.40849  3.62165  3.24267  4.27523  2.06523  3.84152  4.17991  4.71276  4.22313  4.26496  3.75191  3.74010  3.13309  2.07486  1.66405    535 f - - -
          2.68618  4.42225  2.77519  2.73123  3.46354  2.40513  3.72494  3.29354  2.67741  2.69355  4.24690  2.90347  2.73739  3.18146  2.89801  2.37887  2.77519  2.98518  4.58477  3.61503
          0.02255  4.19901  4.92136  0.61958  0.77255  0.48576  0.95510
    521   3.01984  5.19455  3.46167  2.77635  4.59323  3.70551  3.66441  3.95334  1.26645  2.86029  4.26338  3.20976  4.05877  2.61698  1.86915  3.01507  3.19311  3.62782  5.49970  4.29312    536 k - - -
          2.68618  4.42225  2.77519  2.73123  3.46354  2.40513  3.72494  3.29354  2.67741  2.69355  4.24690  2.90347  2.73739  3.18146  2.89801  2.37887  2.77519  2.98518  4.58477  3.61503
          0.02255  4.19901  4.92136  0.61958  0.77255  0.48576  0.95510
    522   2.95051  5.48523  2.22635  1.18237  4.77849  3.35132  3.79221  4.28061  2.69158  3.77066  4.59080  2.81121  3.91741  2.34829  3.22047  2.85790  3.21676  3.86091  5.92154  4.45783    537 e - - -
          2.68618  4.42225  2.77519  2.73123  3.46354  2.40513  3.72494  3.29354  2.67741  2.69355  4.24690  2.90347  2.73739  3.18146  2.89801  2.37887  2.77519  2.98518  4.58477  3.61503
          0.02255  4.19901  4.92136  0.61958  0.77255  0.48576  0.95510
    523   3.50884  4.81115  5.08873  4.52818  3.14129  4.78312  5.06588  2.09453  4.35094  0.71095  2.67319  4.80155  4.91846  4.44935  4.45356  4.14863  3.72679  2.37781  5.29449  4.24404    538 l - - -
          2.68618  4.42225  2.77519  2.73123  3.46354  2.40513  3.72494  3.29354  2.67741  2.69355  4.24690  2.90347  2.73739  3.18146  2.89801  2.37887  2.77519  2.98518  4.58477  3.61503
          0.02255  4.19901  4.92136  0.61958  0.77255  0.48576  0.95510
    524   1.06616  4.27422  3.61212  3.38646  4.51127  1.69234  4.45551  3.89002  3.48664  3.62028  4.45731  3.48482  3.82252  3.75030  3.77186  2.53007  2.85342  3.31879  5.84900  4.66798    539 a - - -
          2.68618  4.42225  2.77519  2.73123  3.46354  2.40513  3.72494  3.29354  2.67741  2.69355  4.24690  2.90347  2.73739  3.18146  2.89801  2.37887  2.77519  2.98518  4.58477  3.61503
          0.02255  4.19901  4.92136  0.61958  0.77255  0.48576  0.95510
    525   2.62504  5.02689  2.77140  1.88584  3.77379  3.40741  3.35741  3.78614  2.35542  3.11657  4.07991  2.74835  3.80366  2.43301  2.66393  2.60828  2.72772  3.39479  5.48412  4.10089    540 e - - -
          2.68618  4.42225  2.77519  2.73123  3.46354  2.40513  3.72494  3.29354  2.67741  2.69355  4.24690  2.90347  2.73739  3.18146  2.89801  2.37887  2.77519  2.98518  4.58477  3.61503
          0.02255  4.19901  4.92136  0.61958  0.77255  0.48576  0.95510
    526   2.52120  5.11049  3.19599  2.59294  4.48184  3.57127  3.64667  3.87930  1.57775  3.37580  4.18750  3.07618  3.95057  2.61650  1.91279  2.83473  2.76861  3.52361  5.49667  4.21949    541 k - - -
          2.68618  4.42225  2.77519  2.73123  3.46354  2.40513  3.72494  3.29354  2.67741  2.69355  4.24690  2.90347  2.73739  3.18146  2.89801  2.37887  2.77519  2.98518  4.58477  3.61503
          0.02255  4.19901  4.92136  0.61958  0.77255  0.48576  0.95510
    527   3.45197  4.78698  4.97040  4.41783  3.11837  4.66314  4.94822  2.30562  4.22214  0.93788  1.69853  4.68263  4.83935  4.35334  4.33248  4.02855  3.67383  2.47536  5.22887  4.15994    542 l - - -
          2.68618  4.42225  2.77519  2.73123  3.46354  2.40513  3.72494  3.29354  2.67741  2.69355  4.24690  2.90347  2.73739  3.18146  2.89801  2.37887  2.77519  2.98518  4.58477  3.61503
          0.02255  4.19901  4.92136  0.61958  0.77255  0.48576  0.95510
    528   2.86041  5.16253  2.17891  2.36287  4.61932  1.34421  3.87120  4.09090  2.47813  3.65046  4.48800  2.90850  3.92184  3.04210  3.28228  2.83554  3.16836  3.68242  5.82760  4.42927    543 g - - -
          2.68618  4.42225  2.77519  2.73123  3.46354  2.40513  3.72494  3.29354  2.67741  2.69355  4.24690  2.90347  2.73739  3.18146  2.89801  2.37887  2.77519  2.98518  4.58477  3.61503
          0.02255  4.19901  4.92136  0.61958  0.77255  0.48576  0.95510
    529   2.97878  4.35518  4.62991  4.04919  2.83141  4.16266  4.42141  1.80379  3.90787  1.25864  3.05218  4.20255  4.45688  4.04494  4.01319  3.47687  3.20560  2.16388  4.86721  2.98790    544 l - - -
          2.68618  4.42225  2.77519  2.73123  3.46354  2.40513  3.72494  3.29354  2.67741  2.69355  4.24690  2.90347  2.73739  3.18146  2.89801  2.37887  2.77519  2.98518  4.58477  3.61503
          0.02255  4.19901  4.92136  0.61958  0.77255  0.48576  0.95510
    530   2.55919  5.04574  2.30831  2.23529  4.53652  1.46934  3.85324  3.99105  2.78499  3.56411  4.39011  2.90663  3.88715  3.02193  3.29873  2.56536  3.08632  3.58059  5.77344  4.37839    545 g - - -
          2.68618  4.42225  2.77519  2.73123  3.46354  2.40513  3.72494  3.29354  2.67741  2.69355  4.24690  2.90347  2.73739  3.18146  2.89801  2.37887  2.77519  2.98518  4.58477  3.61503
          0.02255  4.19901  4.92136  0.61958  0.77255  0.48576  0.95510
    531   2.37124  5.22611  2.33247  1.90376  4.54028  3.37243  3.67939  4.01800  2.49290  3.52198  4.29880  2.84419  3.84561  1.97235  3.00083  2.54997  2.99715  3.60440  5.67959  4.25901    546 e - - -
          2.68618  4.42225  2.77519  2.73123  3.46354  2.40513  3.72494  3.29354  2.67741  2.69355  4.24690  2.90347  2.73739  3.18146  2.89801  2.37887  2.77519  2.98518  4.58477  3.61503
          0.02255  4.19901  4.92136  0.61958  0.77255  0.48576  0.95510
    532   2.47045  4.35773  3.82483  3.28649  2.50211  3.76615  3.81754  2.82478  3.20402  2.32166  3.46964  3.14677  4.14214  3.46414  3.47734  3.04455  3.01149  2.62773  4.43845  1.68587    547 y - - -
          2.68618  4.42225  2.77519  2.73123  3.46354  2.40513  3.72494  3.29354  2.67741  2.69355  4.24690  2.90347  2.73739  3.18146  2.89801  2.37887  2.77519  2.98518  4.58477  3.61503
          0.02255  4.19901  4.92136  0.61958  0.77255  0.48576  0.95510
    533   3.91773  5.07233  4.89506  4.64530  0.96822  4.60914  3.55932  3.55617  4.47222  2.83796  4.13509  4.26011  4.90260  4.35226  4.43751  3.99255  4.13397  3.49440  3.67258  1.24631    548 f - - -
          2.68618  4.42225  2.77520  2.73124  3.46354  2.40513  3.72495  3.29354  2.67733  2.69355  4.24690  2.90347  2.73740  3.18147  2.89801  2.37887  2.77520  2.98519  4.58477  3.61503
          0.05513  3.07159  4.92136  0.48519  0.95602  0.48576  0.95510
    534   2.40375  4.36097  3.39739  3.10603  4.35690  3.11924  4.22495  3.73974  3.14440  3.43883  4.28550  3.34897  1.26701  3.47708  3.47261  2.34925  2.23980  3.25338  5.69427  4.45636    550 p - - -
          2.68618  4.42225  2.77519  2.73123  3.46354  2.40513  3.72494  3.29354  2.67741  2.69355  4.24690  2.90347  2.73739  3.18146  2.89801  2.37887  2.77519  2.98518  4.58477  3.61503
          0.02255  4.19901  4.92136  0.61958  0.77255  0.48576  0.95510
    535   3.87801  5.07209  4.79163  4.50071  2.00717  4.54476  3.54640  3.66369  4.26271  2.97201  4.22491  4.19893  4.85474  4.26330  4.28232  3.93552  4.09410  3.56214  1.54846  1.06009    551 y - - -
          2.68618  4.42225  2.77519  2.73123  3.46354  2.40513  3.72494  3.29354  2.67741  2.69355  4.24690  2.90347  2.73739  3.18146  2.89801  2.37887  2.77519  2.98518  4.58477  3.61503
          0.02255  4.19901  4.92136  0.61958  0.77255  0.48576  0.95510
    536   2.77387  5.21490  2.83647  1.77135  4.56719  3.45181  3.64057  4.02147  1.89498  3.49469  4.27096  2.53914  3.87501  2.47065  2.54557  2.73167  2.99883  3.61333  5.61254  4.24701    552 e - - -
          2.68618  4.42225  2.77519  2.73123  3.46354  2.40513  3.72494  3.29354  2.67741  2.69355  4.24690  2.90347  2.73739  3.18146  2.89801  2.37887  2.77519  2.98518  4.58477  3.61503
          0.02255  4.19901  4.92136  0.61958  0.77255  0.48576  0.95510
    537   2.77806  5.12777  1.51949  2.32965  4.56353  3.32016  3.80004  4.02905  2.69916  3.58068  4.39109  2.66821  3.87630  2.95258  3.21923  2.54306  2.13994  3.61356  5.76795  4.35410    553 d - - -
          2.68618  4.42225  2.77519  2.73123  3.46354  2.40513  3.72494  3.29354  2.67741  2.69355  4.24690  2.90347  2.73739  3.18146  2.89801  2.37887  2.77519  2.98518  4.58477  3.61503
          0.02255  4.19901  4.92136  0.61958  0.77255  0.48576  0.95510
    538   3.19805  4.54458  4.81958  4.26323  3.29691  4.45551  4.83714  1.74525  4.12804  1.74352  1.47972  4.49115  4.71250  4.29683  4.27414  3.79941  3.43544  1.87473  5.26744  4.15742    554 m - - -
          2.68618  4.42225  2.77519  2.73123  3.46354  2.40513  3.72494  3.29354  2.67741  2.69355  4.24690  2.90347  2.73739  3.18146  2.89801  2.37887  2.77519  2.98518  4.58477  3.61503
          0.02255  4.19901  4.92136  0.61958  0.77255  0.48576  0.95510
    539   2.61823  5.29359  2.07620  1.58221  4.60951  3.36723  3.68656  4.09823  2.50579  3.58530  4.35918  2.66766  3.85133  2.64899  2.74000  2.71670  3.02507  3.67182  5.73093  4.29700    555 e - - -
          2.68618  4.42225  2.77519  2.73123  3.46354  2.40513  3.72494  3.29354  2.67741  2.69355  4.24690  2.90347  2.73739  3.18146  2.89801  2.37887  2.77519  2.98518  4.58477  3.61503
          0.02255  4.19901  4.92136  0.61958  0.77255  0.48576  0.95510
    540   2.84884  5.36284  1.59376  1.82985  4.66791  3.35377  3.73859  4.15494  2.41557  3.65460  4.44932  2.81722  3.87883  2.87418  3.14315  2.77625  2.51052  3.73571  5.81317  4.36515    556 d - - -
          2.68618  4.42225  2.77519  2.73123  3.46354  2.40513  3.72494  3.29354  2.67741  2.69355  4.24690  2.90347  2.73739  3.18146  2.89801  2.37887  2.77519  2.98518  4.58477  3.61503
          0.02255  4.19901  4.92136  0.61958  0.77255  0.48576  0.95510
    541   2.63288  4.06267  4.26128  3.66945  2.54399  3.75962  4.03911  2.17165  3.51847  1.82329  2.93079  3.80047  4.12165  3.70401  3.09476  3.05658  2.86427  2.30417  3.72918  2.86515    557 l - - -
          2.68618  4.42225  2.77519  2.73123  3.46354  2.40513  3.72494  3.29354  2.67741  2.69355  4.24690  2.90347  2.73739  3.18146  2.89801  2.37887  2.77519  2.98518  4.58477  3.61503
          0.02255  4.19901  4.92136  0.61958  0.77255  0.48576  0.95510
    542   2.65836  4.59547  3.26980  2.69179  3.76009  3.54304  3.73406  2.89520  2.53634  2.80241  3.67778  3.15675  3.92371  2.31772  2.12764  2.77610  2.88461  2.50002  4.13761  3.84299    558 r - - -
          2.68618  4.42225  2.77519  2.73123  3.46354  2.40513  3.72494  3.29354  2.67741  2.69355  4.24690  2.90347  2.73739  3.18146  2.89801  2.37887  2.77519  2.98518  4.58477  3.61503
          0.02255  4.19901  4.92136  0.61958  0.77255  0.48576  0.95510
    543   2.50901  4.46669  3.32786  2.62653  3.62624  3.54953  3.77845  2.98869  2.68214  2.03877  2.71353  2.77927  3.93380  3.04201  2.75410  2.78943  2.85766  2.74779  5.02800  3.77414    559 l - - -
          2.68618  4.42225  2.77519  2.73123  3.46354  2.40513  3.72494  3.29354  2.67741  2.69355  4.24690  2.90347  2.73739  3.18146  2.89801  2.37887  2.77519  2.98518  4.58477  3.61503
          0.02255  4.19901  4.92136  0.61958  0.77255  0.48576  0.95510
    544   2.38125  4.21964  3.65647  3.08391  2.91974  3.27287  3.88974  2.46714  2.85962  2.32988  3.32751  3.43531  3.99683  2.65884  3.32048  2.87973  2.82933  2.39206  3.36994  3.32794    560 l - - -
          2.68618  4.42225  2.77519  2.73123  3.46354  2.40513  3.72494  3.29354  2.67741  2.69355  4.24690  2.90347  2.73739  3.18146  2.89801  2.37887  2.77519  2.98518  4.58477  3.61503
          0.02255  4.19901  4.92136  0.61958  0.77255  0.48576  0.95510
    545   3.19105  5.15826  3.16853  2.94242  4.36925  3.61564  4.09861  4.06511  2.74304  3.53273  4.56470  3.40005  4.18219  0.74791  3.01480  3.23114  3.49404  3.77799  5.58734  4.30981    561 q - - -
          2.68618  4.42225  2.77519  2.73123  3.46354  2.40513  3.72494  3.29354  2.67741  2.69355  4.24690  2.90347  2.73739  3.18146  2.89801  2.37887  2.77519  2.98518  4.58477  3.61503
          0.02255  4.19901  4.92136  0.61958  0.77255  0.48576  0.95510
    546   2.42980  4.17021  4.11920  3.53973  2.98642  3.43679  4.11764  2.42048  3.42673  1.52811  2.80843  3.77062  4.16305  3.65214  3.62303  3.09201  2.92811  2.05251  4.80155  3.61524    562 l - - -
          2.68618  4.42225  2.77519  2.73123  3.46354  2.40513  3.72494  3.29354  2.67741  2.69355  4.24690  2.90347  2.73739  3.18146  2.89801  2.37887  2.77519  2.98518  4.58477  3.61503
          0.02255  4.19901  4.92136  0.61958  0.77255  0.48576  0.95510
    547   2.53243  5.00123  2.88612  2.13887  4.29239  2.73755  3.62443  3.73839  2.02352  3.28268  4.06389  2.65363  3.82029  2.74691  2.85383  2.63541  2.69252  3.36408  5.46926  3.43595    563 k - - -
          2.68618  4.42225  2.77519  2.73123  3.46354  2.40513  3.72494  3.29354  2.67741  2.69355  4.24690  2.90347  2.73739  3.18146  2.89801  2.37887  2.77519  2.98518  4.58477  3.61503
          0.02255  4.19901  4.92136  0.61958  0.77255  0.48576  0.95510
    548   2.74045  5.18917  2.35630  2.11551  4.50481  2.03594  3.68166  3.97748  2.49801  3.49145  4.27173  2.64502  3.05023  2.80744  2.81533  2.69746  2.98774  3.57093  5.65730  4.24360    564 g - - -
          2.68618  4.42225  2.77519  2.73123  3.46354  2.40513  3.72494  3.29354  2.67741  2.69355  4.24690  2.90347  2.73739  3.18146  2.89801  2.37887  2.77519  2.98518  4.58477  3.61503
          0.02255  4.19901  4.92136  0.61958  0.77255  0.48576  0.95510
    549   2.47756  4.86396  2.39815  2.42599  3.72178  3.43294  3.63429  3.54173  2.27228  3.12877  3.56663  2.75989  3.82415  2.77396  2.75544  2.63447  2.51126  3.20386  5.35629  3.41949    565 k - - -
          2.68618  4.42225  2.77519  2.73123  3.46354  2.40513  3.72494  3.29354  2.67741  2.69355  4.24690  2.90347  2.73739  3.18146  2.89801  2.37887  2.77519  2.98518  4.58477  3.61503
          0.02255  4.19901  4.92136  0.61958  0.77255  0.48576  0.95510
    550   2.33117  4.77578  3.03331  2.48689  4.03546  2.55773  3.40167  3.44780  2.47241  3.05918  3.87793  2.99733  3.08945  2.69248  2.78439  2.65621  2.57140  2.88864  5.31001  3.98422    566 a - - -
          2.68618  4.42225  2.77519  2.73123  3.46354  2.40513  3.72494  3.29354  2.67741  2.69355  4.24690  2.90347  2.73739  3.18146  2.89801  2.37887  2.77519  2.98518  4.58477  3.61503
          0.02255  4.19901  4.92136  0.61958  0.77255  0.48576  0.95510
    551   2.23033  4.67571  2.80545  2.03895  3.09804  3.47672  3.70052  2.98984  2.54801  2.91253  3.76010  3.05081  3.86960  2.88724  2.99214  2.69682  2.85155  2.80023  5.21151  3.90632    567 e - - -
          2.68618  4.42225  2.77519  2.73123  3.46354  2.40513  3.72494  3.29354  2.67741  2.69355  4.24690  2.90347  2.73739  3.18146  2.89801  2.37887  2.77519  2.98518  4.58477  3.61503
          0.02255  4.19901  4.92136  0.61958  0.77255  0.48576  0.95510
    552   2.62140  4.56609  2.84041  2.49727  3.74128  3.50189  3.74064  3.12210  2.63539  2.02987  3.65986  3.11715  3.89725  2.96669  3.05533  2.60165  2.43782  2.86047  5.11513  3.27463    568 l - - -
          2.68618  4.42225  2.77519  2.73123  3.46354  2.40513  3.72494  3.29354  2.67741  2.69355  4.24690  2.90347  2.73739  3.18146  2.89801  2.37887  2.77519  2.98518  4.58477  3.61503
          0.02255  4.19901  4.92136  0.61958  0.77255  0.48576  0.95510
    553   2.68369  4.27245  4.45706  3.87150  3.17533  4.03191  4.34657  2.07818  3.73789  1.34817  2.51895  4.05565  4.35097  3.91280  3.87511  3.33678  3.09428  2.04857  4.89330  3.34116    569 l - - -
          2.68618  4.42225  2.77519  2.73123  3.46354  2.40513  3.72494  3.29354  2.67741  2.69355  4.24690  2.90347  2.73739  3.18146  2.89801  2.37887  2.77519  2.98518  4.58477  3.61503
          0.02255  4.19901  4.92136  0.61958  0.77255  0.48576  0.95510
    554   2.63367  4.98923  2.92468  2.13273  3.29896  3.20775  3.61419  3.72482  2.07226  3.26800  4.04717  2.77600  3.81630  2.60675  2.59948  2.36760  2.86406  3.35086  5.45293  4.08432    570 k - - -
          2.68618  4.42225  2.77519  2.73123  3.46354  2.40513  3.72494  3.29354  2.67741  2.69355  4.24690  2.90347  2.73739  3.18146  2.89801  2.37887  2.77519  2.98518  4.58477  3.61503
          0.02255  4.19901  4.92136  0.61958  0.77255  0.48576  0.95510
    555   2.39722  5.05358  2.43499  2.07204  4.36607  3.40305  3.26894  3.82896  2.26687  3.34398  3.74288  2.88409  3.79992  2.70754  2.57199  2.60328  2.62447  3.42682  5.50513  4.11543    571 e - - -
          2.68618  4.42225  2.77519  2.73123  3.46354  2.40513  3.72494  3.29354  2.67741  2.69355  4.24690  2.90347  2.73739  3.18146  2.89801  2.37887  2.77519  2.98518  4.58477  3.61503
          0.02255  4.19901  4.92136  0.61958  0.77255  0.48576  0.95510
    556   2.42501  4.11957  4.24822  3.66000  2.47547  3.45485  4.12870  2.20163  3.52637  1.66976  2.86175  3.83399  4.16993  3.72450  3.67424  3.11015  2.91321  2.15926  4.74395  3.56297    572 l - - -
          2.68618  4.42225  2.77519  2.73123  3.46354  2.40513  3.72494  3.29354  2.67741  2.69355  4.24690  2.90347  2.73739  3.18146  2.89801  2.37887  2.77519  2.98518  4.58477  3.61503
          0.02255  4.19901  4.92136  0.61958  0.77255  0.48576  0.95510
    557   2.59711  5.17328  2.52396  2.13019  4.50963  3.42588  3.63513  3.96988  1.61974  3.45948  4.23069  2.89972  3.85010  2.74871  2.50913  2.69154  2.95962  3.56188  5.59486  4.21402    573 k - - -
          2.68618  4.42225  2.77519  2.73123  3.46354  2.40513  3.72494  3.29354  2.67741  2.69355  4.24690  2.90347  2.73739  3.18146  2.89801  2.37887  2.77519  2.98518  4.58477  3.61503
          0.02255  4.19901  4.92136  0.61958  0.77255  0.48576  0.95510
    558   2.43155  5.15188  2.65057  1.93349  4.47830  3.39907  3.13461  3.95073  2.02040  3.44391  4.20377  2.87042  3.82070  2.36577  2.84160  2.64490  2.91667  3.53382  5.58697  4.18651    574 e - - -
          2.68618  4.42225  2.77519  2.73123  3.46354  2.40513  3.72494  3.29354  2.67741  2.69355  4.24690  2.90347  2.73739  3.18146  2.89801  2.37887  2.77519  2.98518  4.58477  3.61503
          0.02255  4.19901  4.92136  0.61958  0.77255  0.48576  0.95510
    559   2.84083  5.33805  2.23200  2.05269  4.66181  3.38711  3.71013  4.14144  1.47181  3.62374  4.41299  2.65767  3.88419  2.83839  2.96403  2.77445  3.08659  3.72304  5.76057  4.34151    575 k - - -
          2.68618  4.42225  2.77519  2.73123  3.46354  2.40513  3.72494  3.29354  2.67741  2.69355  4.24690  2.90347  2.73739  3.18146  2.89801  2.37887  2.77519  2.98518  4.58477  3.61503
          0.02255  4.19901  4.92136  0.61958  0.77255  0.48576  0.95510
    560   3.12373  4.85368  3.86323  3.81006  4.92160  0.36595  4.89756  4.61336  4.03501  4.22141  5.20876  4.02910  4.25400  4.33394  4.22310  3.30694  3.63005  4.07830  5.91762  5.03887    576 G - - -
          2.68619  4.42226  2.77520  2.73124  3.46354  2.40513  3.72495  3.29355  2.67741  2.69355  4.24690  2.90347  2.73740  3.18147  2.89801  2.37887  2.77520  2.98503  4.58478  3.61504
          0.06694  2.85660  4.92136  0.45074  1.01379  0.48576  0.95510
    561   2.97287  4.33871  4.54928  4.02634  1.69945  4.03934  3.84845  2.54736  3.86078  2.06662  3.38202  4.00209  4.37786  3.95601  3.92324  3.35392  3.20016  2.43520  2.67973  2.08645    578 f - - -
          2.68618  4.42225  2.77519  2.73123  3.46354  2.40513  3.72494  3.29354  2.67741  2.69355  4.24690  2.90347  2.73739  3.18146  2.89801  2.37887  2.77519  2.98518  4.58477  3.61503
          0.02255  4.19901  4.92136  0.61958  0.77255  0.48576  0.95510
    562   2.70119  4.28753  4.53900  3.97328  3.41825  4.14853  4.52985  1.76766  3.85826  1.80281  3.03321  4.17084  4.47531  4.07464  4.02816  3.46675  2.81304  1.39746  5.12341  3.94167    579 v - - -
          2.68618  4.42225  2.77519  2.73123  3.46354  2.40513  3.72494  3.29354  2.67741  2.69355  4.24690  2.90347  2.73739  3.18146  2.89801  2.37887  2.77519  2.98518  4.58477  3.61503
          0.02255  4.19901  4.92136  0.61958  0.77255  0.48576  0.95510
    563   2.25026  4.99661  2.87775  2.20868  4.29558  3.40693  3.62641  3.74370  2.31180  3.28780  4.06723  2.64631  3.39817  2.59743  2.87184  2.25760  2.57880  3.36583  5.47479  4.10009    580 e - - -
          2.68618  4.42225  2.77519  2.73123  3.46354  2.40513  3.72494  3.29354  2.67741  2.69355  4.24690  2.90347  2.73739  3.18146  2.89801  2.37887  2.77519  2.98518  4.58477  3.61503
          0.02255  4.19901  4.92136  0.61958  0.77255  0.48576  0.95510
    564   2.81423  4.26662  4.18972  3.13536  2.05310  3.86790  3.84679  2.72159  3.51533  2.25672  3.37365  3.78279  4.22564  3.70140  3.68241  3.16133  3.04387  2.39103  2.89255  1.97967    581 y - - -
          2.68618  4.42225  2.77519  2.73123  3.46354  2.40513  3.72494  3.29354  2.67741  2.69355  4.24690  2.90347  2.73739  3.18146  2.89801  2.37887  2.77519  2.98518  4.58477  3.61503
          0.02255  4.19901  4.92136  0.61958  0.77255  0.48576  0.95510
    565   2.57121  4.60054  3.08307  2.77738  4.33325  1.38612  3.98899  3.72507  2.48503  3.37446  4.21723  3.17786  3.87826  3.19254  3.16263  2.67980  2.30542  3.30904  5.60823  4.33226    582 g - - -
          2.68618  4.42225  2.77519  2.73123  3.46354  2.40513  3.72494  3.29354  2.67741  2.69355  4.24690  2.90347  2.73739  3.18146  2.89801  2.37887  2.77519  2.98518  4.58477  3.61503
          0.02255  4.19901  4.92136  0.61958  0.77255  0.48576  0.95510
    566   2.61990  4.43121  2.80393  2.79803  3.33378  3.56530  3.80614  2.51129  2.29762  2.51673  3.18294  3.24142  3.94608  3.08259  3.15110  2.79963  2.85176  2.22480  5.01050  3.75743    583 v - - -
          2.68618  4.42225  2.77519  2.73123  3.46354  2.40513  3.72494  3.29354  2.67741  2.69355  4.24690  2.90347  2.73739  3.18146  2.89801  2.37887  2.77519  2.98518  4.58477  3.61503
          0.22414  4.19901  1.68317  0.61958  0.77255  0.48576  0.95510
    567   2.47992  4.86326  2.68939  2.38791  4.17557  3.36689  3.62078  3.58622  1.79751  3.17370  3.98216  2.90835  3.30325  2.76209  2.81801  2.62544  2.85444  2.95743  5.38892  4.04440    584 k - - -
          2.68618  4.42225  2.77519  2.73123  3.46354  2.40513  3.72494  3.29354  2.67741  2.69355  4.24690  2.90347  2.73739  3.18146  2.89801  2.37887  2.77519  2.98518  4.58477  3.61503
          0.02752  4.00239  4.72474  0.61958  0.77255  0.37668  1.15880
    568   2.70406  4.82566  2.87681  2.59964  4.38402  2.86241  3.89051  3.83766  2.68181  3.42656  4.26760  3.07358  1.50070  2.38860  3.07502  2.75883  3.03348  3.44151  5.61748  4.30116    585 p - - -
          2.68618  4.42225  2.77519  2.73123  3.46354  2.40513  3.72494  3.29354  2.67741  2.69355  4.24690  2.90347  2.73739  3.18146  2.89801  2.37887  2.77519  2.98518  4.58477  3.61503
          0.02255  4.19901  4.92136  0.61958  0.77255  0.48576  0.95510
    569   3.37884  4.66504  5.10880  4.55002  2.74809  4.68611  4.96622  1.46289  4.42100  1.05160  2.99160  4.74734  4.85820  4.47664  4.49418  4.04271  3.60101  2.20521  5.20998  4.07748    586 l - - -
          2.68618  4.42225  2.77519  2.73123  3.46354  2.40513  3.72494  3.29354  2.67741  2.69355  4.24690  2.90347  2.73739  3.18146  2.89801  2.37887  2.77519  2.98518  4.58477  3.61503
          0.06694  4.19901  3.00089  0.61958  0.77255  0.48576  0.95510
    570   3.33922  4.65361  4.99491  4.42082  1.95785  4.57772  4.77839  2.14518  4.28769  1.00307  2.64540  4.61535  4.75455  4.32636  4.35535  3.91648  3.55318  2.43731  5.03218  3.87190    587 l - - -
          2.68618  4.42225  2.77519  2.73123  3.46354  2.40513  3.72494  3.29354  2.67741  2.69355  4.24690  2.90347  2.73739  3.18146  2.89801  2.37887  2.77519  2.98518  4.58477  3.61503
          0.02356  4.15563  4.87798  0.61958  0.77255  0.53811  0.87672
    571   2.42020  4.15308  4.10515  3.52692  2.80312  3.77060  4.03489  2.50133  3.39891  1.59311  3.17189  3.73921  4.13343  3.62205  3.58337  3.06219  2.72827  2.35148  2.93695  3.41528    588 l - - -
          2.68618  4.42225  2.77519  2.73123  3.46354  2.40513  3.72494  3.29354  2.67741  2.69355  4.24690  2.90347  2.73739  3.18146  2.89801  2.37887  2.77519  2.98518  4.58477  3.61503
          0.02356  4.15563  4.87798  0.61958  0.77255  0.53811  0.87672
    572   2.66737  4.02341  2.36753  2.48983  4.22556  3.42277  3.68516  3.64693  2.40593  3.23258  4.04845  2.99621  3.85790  2.82992  1.71187  2.69092  2.91761  3.29628  5.42988  4.09671    589 r - - -
          2.68618  4.42225  2.77519  2.73123  3.46354  2.40513  3.72494  3.29354  2.67741  2.69355  4.24690  2.90347  2.73739  3.18146  2.89801  2.37887  2.77519  2.98518  4.58477  3.61503
          0.16794  4.15563  1.97385  0.61958  0.77255  0.53811  0.87672
    573   2.96721  5.54101  1.50169  1.41337  4.82690  3.23328  3.78131  4.34705  2.80252  3.84810  4.70410  2.69688  3.85731  2.94853  3.40022  2.84777  3.25657  3.91963  5.99767  4.49250    590 e - - -
          2.68618  4.42225  2.77519  2.73123  3.46354  2.40513  3.72494  3.29354  2.67741  2.69355  4.24690  2.90347  2.73739  3.18146  2.89801  2.37887  2.77519  2.98518  4.58477  3.61503
          0.02717  4.01486  4.73721  0.61958  0.77255  0.67876  0.70774
    574   2.72150  4.93927  3.01109  2.50521  4.31732  3.43796  3.62867  3.72599  1.65475  3.26561  4.08598  2.99327  2.69163  2.76828  2.40648  2.57221  2.95570  3.37344  5.42562  4.13117    591 k - - -
          2.68618  4.42225  2.77519  2.73123  3.46354  2.40513  3.72494  3.29354  2.67741  2.69355  4.24690  2.90347  2.73739  3.18146  2.89801  2.37887  2.77519  2.98518  4.58477  3.61503
          0.02717  4.01486  4.73721  0.61958  0.77255  0.67876  0.70774
    575   2.24247  4.98978  2.71838  2.02411  4.30685  3.35064  3.62723  3.74634  2.09054  3.29652  4.09644  2.68211  3.80272  2.76328  2.84392  2.38929  2.90735  3.37589  5.48595  4.11964    592 e - - -
          2.68618  4.42225  2.77519  2.73123  3.46354  2.40513  3.72494  3.29354  2.67741  2.69355  4.24690  2.90347  2.73739  3.18146  2.89801  2.37887  2.77519  2.98518  4.58477  3.61503
          0.02717  4.01486  4.73721  0.61958  0.77255  0.67876  0.70774
    576   2.58355  4.46871  3.22326  2.55509  3.65868  3.46452  3.75387  2.98482  2.63537  2.49148  2.98150  3.14984  3.88256  3.00004  3.01625  1.93205  2.83272  2.74091  5.06281  3.79306    593 s - - -
          2.68618  4.42225  2.77519  2.73123  3.46354  2.40513  3.72494  3.29354  2.67741  2.69355  4.24690  2.90347  2.73739  3.18146  2.89801  2.37887  2.77519  2.98518  4.58477  3.61503
          0.02717  4.01486  4.73721  0.61958  0.77255  0.67876  0.70774
    577   2.92154  4.42699  4.32064  3.99013  3.65762  3.86913  4.76835  2.05332  3.86009  2.32119  3.60305  4.15655  4.42314  4.21052  4.05857  3.38317  3.28053  0.86274  5.46547  4.20507    594 v - - -
          2.68618  4.42225  2.77519  2.73123  3.46354  2.40513  3.72494  3.29354  2.67741  2.69355  4.24690  2.90347  2.73739  3.18146  2.89801  2.37887  2.77519  2.98518  4.58477  3.61503
          0.02717  4.01486  4.73721  0.61958  0.77255  0.67876  0.70774
    578   2.04502  4.93640  2.60028  2.34792  4.23039  3.36921  3.60675  3.66592  2.18640  3.22468  4.02213  2.87982  3.79404  2.56574  2.67474  2.49752  2.86581  3.30538  5.42304  4.06443    595 a - - -
          2.68618  4.42225  2.77519  2.73123  3.46354  2.40513  3.72494  3.29354  2.67741  2.69355  4.24690  2.90347  2.73739  3.18146  2.89801  2.37887  2.77519  2.98518  4.58477  3.61503
          0.02717  4.01486  4.73721  0.61958  0.77255  0.67876  0.70774
    579   2.68822  5.14773  2.53077  1.92289  4.47575  3.35422  3.59297  3.94256  2.01349  3.43259  4.20562  2.65616  3.79513  2.43413  2.61994  2.64414  2.92225  3.53186  5.57166  4.17842    596 e - - -
          2.68618  4.42225  2.77519  2.73123  3.46354  2.40513  3.72494  3.29354  2.67741  2.69355  4.24690  2.90347  2.73739  3.18146  2.89801  2.37887  2.77519  2.98518  4.58477  3.61503
          0.02717  4.01486  4.73721  0.61958  0.77255  0.59503  0.80195
    580   3.58341  4.86113  4.59396  4.26861  0.90182  4.36819  3.58080  3.18943  4.11803  2.50912  3.80398  4.10146  4.69103  4.13408  4.17525  3.75014  3.81532  3.14710  3.73631  1.81135    597 f - - -
          2.68618  4.42225  2.77519  2.73123  3.46354  2.40513  3.72494  3.29354  2.67741  2.69355  4.24690  2.90347  2.73739  3.18146  2.89801  2.37887  2.77519  2.98518  4.58477  3.61503
          0.02584  4.06464  4.78699  0.61958  0.77255  0.63345  0.75664
    581   2.67288  4.22845  4.00974  3.48112  3.50677  3.72115  4.24701  1.99823  3.38367  2.40273  3.43527  3.74212  4.17162  3.67316  3.64476  2.75183  2.56050  1.39315  5.09474  3.88168    598 v - - -
          2.68618  4.42225  2.77519  2.73123  3.46354  2.40513  3.72494  3.29354  2.67741  2.69355  4.24690  2.90347  2.73739  3.18146  2.89801  2.37887  2.77519  2.98518  4.58477  3.61503
          0.02584  4.06464  4.78699  0.61958  0.77255  0.63345  0.75664
    582   2.33288  5.05679  2.86988  1.90986  4.38684  3.42706  3.61420  3.81379  1.89987  3.33533  4.13411  2.92325  3.84594  2.74067  2.45466  2.70481  2.94809  3.44348  5.49040  4.15207    599 k - - -
          2.68618  4.42225  2.77519  2.73123  3.46354  2.40513  3.72494  3.29354  2.67741  2.69355  4.24690  2.90347  2.73739  3.18146  2.89801  2.37887  2.77519  2.98518  4.58477  3.61503
          0.02584  4.06464  4.78699  0.61958  0.77255  0.63345  0.75664
    583   2.46193  5.04005  3.08751  2.54737  4.42069  3.50417  3.62566  3.81814  1.49837  3.33005  4.15048  2.75217  3.90845  2.75764  2.20072  2.79939  3.01616  3.46590  5.46056  4.18284    600 k - - -
          2.68618  4.42225  2.77519  2.73123  3.46354  2.40513  3.72494  3.29354  2.67741  2.69355  4.24690  2.90347  2.73739  3.18146  2.89801  2.37887  2.77519  2.98518  4.58477  3.61503
          0.02584  4.06464  4.78699  0.61958  0.77255  0.63345  0.75664
    584   2.84286  4.43356  3.15752  3.26205  2.00853  3.79092  3.70387  2.89209  3.21022  2.52841  3.52973  3.54579  4.16242  3.45131  3.49613  3.07269  3.07587  2.52973  4.23763  1.77354    601 y - - -
          2.68618  4.42225  2.77519  2.73123  3.46354  2.40513  3.72494  3.29354  2.67741  2.69355  4.24690  2.90347  2.73739  3.18146  2.89801  2.37887  2.77519  2.98518  4.58477  3.61503
          0.02584  4.06464  4.78699  0.61958  0.77255  0.63345  0.75664
    585   2.21798  4.38758  3.31606  3.11724  4.29455  3.12214  4.25820  3.63955  3.18806  3.36266  4.31127  3.36891  1.08977  3.54223  3.48375  2.63643  2.93640  3.21473  5.64328  4.42326    602 p - - -
          2.68618  4.42225  2.77519  2.73123  3.46354  2.40513  3.72494  3.29354  2.67741  2.69355  4.24690  2.90347  2.73739  3.18146  2.89801  2.37887  2.77519  2.98518  4.58477  3.61503
          0.02584  4.06464  4.78699  0.61958  0.77255  0.63345  0.75664
    586   2.51464  5.03400  2.60168  2.14232  4.32631  3.13503  3.24408  3.78232  2.38514  3.01230  4.09579  2.22961  3.78941  2.59614  2.87220  2.61720  2.87608  3.39761  5.49567  4.10778    603 e - - -
          2.68618  4.42225  2.77519  2.73123  3.46354  2.40513  3.72494  3.29354  2.67741  2.69355  4.24690  2.90347  2.73739  3.18146  2.89801  2.37887  2.77519  2.98518  4.58477  3.61503
          0.02584  4.06464  4.78699  0.61958  0.77255  0.63345  0.75664
    587   1.09090  4.17183  3.49681  3.22415  4.34017  2.53632  4.28627  3.73668  3.29554  3.44426  4.26965  3.35042  3.71666  3.56874  3.59845  2.04284  2.73036  3.18403  5.69047  4.48819    604 a - - -
          2.68618  4.42225  2.77519  2.73123  3.46354  2.40513  3.72494  3.29354  2.67741  2.69355  4.24690  2.90347  2.73739  3.18146  2.89801  2.37887  2.77519  2.98518  4.58477  3.61503
          0.07695  4.06464  2.86652  0.61958  0.77255  0.63345  0.75664
    588   2.36385  4.83829  3.03328  2.35601  4.10286  3.44259  3.60198  3.24762  1.98367  2.89711  3.90970  2.96832  3.82812  2.62144  2.40298  2.66693  2.86221  3.18477  5.30791  3.99545    605 k - - -
          2.68618  4.42225  2.77519  2.73123  3.46354  2.40513  3.72494  3.29354  2.67741  2.69355  4.24690  2.90347  2.73739  3.18146  2.89801  2.37887  2.77519  2.98518  4.58477  3.61503
          0.02717  4.01486  4.73721  0.61958  0.77255  0.67876  0.70774
    589   2.27121  4.70837  2.97572  2.36171  3.98629  3.38110  3.64483  3.39123  2.45326  3.01183  3.83684  2.96300  3.45746  2.39491  2.89838  2.49610  2.53882  2.84531  5.26884  3.94883    606 a - - -
          2.68618  4.42225  2.77519  2.73123  3.46354  2.40513  3.72494  3.29354  2.67741  2.69355  4.24690  2.90347  2.73739  3.18146  2.89801  2.37887  2.77519  2.98518  4.58477  3.61503
          0.02717  4.01486  4.73721  0.61958  0.77255  0.67876  0.70774
    590   2.45187  4.33699  3.36019  2.79933  2.78903  3.51340  3.76498  2.84483  2.73783  2.25210  3.43760  3.22291  3.18478  2.88858  2.90890  2.75910  2.66312  2.61513  4.91173  3.66595    607 l - - -
          2.68622  4.42183  2.77524  2.73128  3.46358  2.40517  3.72499  3.29358  2.67745  2.69343  4.24694  2.90351  2.73744  3.18151  2.89805  2.37891  2.77524  2.98463  4.58481  3.61508
          0.39920  1.13824  4.73721  0.19423  1.73425  0.38161  1.14810
    591   2.68834  5.12904  2.02193  2.31934  4.46581  3.04509  3.64976  3.93672  2.42985  3.44588  4.21442  2.47541  3.82523  2.76714  2.37835  2.48369  2.76501  3.52427  5.60383  4.20054    609 d - - -
          2.68618  4.42225  2.77519  2.73123  3.46354  2.40513  3.72494  3.29354  2.67741  2.69355  4.24690  2.90347  2.73739  3.18146  2.89801  2.37887  2.77519  2.98518  4.58477  3.61503
          0.02255  4.19901  4.92136  0.61958  0.77255  0.48576  0.95510
    592   2.52283  4.92454  2.70172  2.01659  4.19425  3.42180  3.62287  3.63005  2.39793  2.96435  3.60466  2.92731  3.81588  2.62845  2.87316  2.25808  2.73240  3.27400  5.40533  3.67224    610 e - - -
          2.68618  4.42225  2.77519  2.73123  3.46354  2.40513  3.72494  3.29354  2.67741  2.69355  4.24690  2.90347  2.73739  3.18146  2.89801  2.37887  2.77519  2.98518  4.58477  3.61503
          0.02255  4.19901  4.92136  0.61958  0.77255  0.48576  0.95510
    593   2.96751  5.57104  1.37476  1.94833  4.86194  3.33046  3.80099  4.38318  2.75134  3.85456  4.66878  2.33537  3.91206  2.36049  3.32578  2.85892  3.23892  3.94111  6.00188  4.50414    611 d - - -
          2.68618  4.42225  2.77519  2.73123  3.46354  2.40513  3.72494  3.29354  2.67741  2.69355  4.24690  2.90347  2.73739  3.18146  2.89801  2.37887  2.77519  2.98518  4.58477  3.61503
          0.02255  4.19901  4.92136  0.61958  0.77255  0.48576  0.95510
    594   2.65169  4.69090  2.89875  2.78891  4.59978  1.06351  4.17921  4.14936  3.13570  3.76453  4.61382  2.21417  3.91818  3.41281  3.53121  2.74994  3.09192  3.62165  5.85886  4.55776    612 g - - -
          2.68618  4.42225  2.77519  2.73123  3.46354  2.40513  3.72494  3.29354  2.67741  2.69355  4.24690  2.90347  2.73739  3.18146  2.89801  2.37887  2.77519  2.98518  4.58477  3.61503
          0.02255  4.19901  4.92136  0.61958  0.77255  0.48576  0.95510
    595   2.63757  4.27104  3.65187  2.76163  3.38613  3.65474  3.92406  2.14110  3.01108  2.08812  3.35979  3.45209  4.03041  3.30957  3.32208  2.91652  2.16580  2.44621  4.87591  3.34146    613 l - - -
          2.68618  4.42225  2.77519  2.73123  3.46354  2.40513  3.72494  3.29354  2.67741  2.69355  4.24690  2.90347  2.73739  3.18146  2.89801  2.37887  2.77519  2.98518  4.58477  3.61503
          0.02255  4.19901  4.92136  0.61958  0.77255  0.48576  0.95510
    596   2.61093  4.17946  3.78865  3.21208  2.89225  3.66006  3.93159  2.11696  2.79116  2.25795  2.97903  3.52343  4.03204  2.92337  3.38992  2.92833  2.84243  2.43109  4.76207  2.69681    614 i - - -
          2.68620  4.42227  2.77486  2.73125  3.46356  2.40515  3.72497  3.29356  2.67743  2.69357  4.24692  2.90349  2.73742  3.18148  2.89803  2.37889  2.77522  2.98520  4.58479  3.61505
          0.37132  2.00470  1.74025  0.30252  1.34306  0.48576  0.95510
    597   2.23005  4.82435  2.56443  2.37957  4.20845  2.52741  3.66246  3.64130  2.26212  3.22280  4.02715  2.89760  3.78169  2.80978  2.94908  2.46297  2.63682  3.26989  5.43991  4.08616    616 a - - -
          2.68618  4.42225  2.77519  2.73123  3.46354  2.40513  3.72494  3.29354  2.67741  2.69355  4.24690  2.90347  2.73739  3.18146  2.89801  2.37887  2.77519  2.98518  4.58477  3.61503
          0.02717  4.01486  4.73721  0.61958  0.77255  0.67876  0.70774
    598   2.60433  4.83738  2.69136  2.04000  4.29759  2.66667  3.71341  3.73881  2.55442  3.31678  4.12753  2.88889  2.61272  2.86932  3.02497  2.16375  2.89853  3.34710  5.52720  4.16816    617 e - - -
          2.68618  4.42225  2.77519  2.73123  3.46354  2.40513  3.72494  3.29354  2.67741  2.69355  4.24690  2.90347  2.73739  3.18146  2.89801  2.37887  2.77519  2.98518  4.58477  3.61503
          0.02717  4.01486  4.73721  0.61958  0.77255  0.67876  0.70774
    599   2.31382  4.22192  3.60970  3.06030  2.69035  3.58299  3.87303  2.65016  2.97992  1.89138  3.30762  3.41024  3.97612  3.04486  3.28144  2.68827  2.82681  2.45642  4.79084  3.54216    618 l - - -
          2.68618  4.42225  2.77519  2.73123  3.46354  2.40513  3.72494  3.29354  2.67741  2.69355  4.24690  2.90347  2.73739  3.18146  2.89801  2.37887  2.77519  2.98518  4.58477  3.61503
          0.02717  4.01486  4.73721  0.61958  0.77255  0.67876  0.70774
    600   2.50924  4.32451  4.03322  3.49984  2.93307  3.83953  4.22423  2.32295  3.39244  1.32680  3.17649  3.78955  4.22738  3.66096  3.63939  3.15847  2.81135  2.23476  4.95883  3.74468    619 l - - -
          2.68618  4.42225  2.77519  2.73123  3.46354  2.40513  3.72494  3.29354  2.67741  2.69355  4.24690  2.90347  2.73739  3.18146  2.89801  2.37887  2.77519  2.98518  4.58477  3.61503
          0.02717  4.01486  4.73721  0.61958  0.77255  0.67876  0.70774
    601   2.71195  5.05790  2.87127  2.27520  4.39387  3.41855  3.59273  3.82550  1.85934  3.33527  4.13050  2.45487  3.83257  2.71642  2.35248  2.38288  2.93551  3.45031  5.48014  4.14349    620 k - - -
          2.68618  4.42225  2.77519  2.73123  3.46354  2.40513  3.72494  3.29354  2.67741  2.69355  4.24690  2.90347  2.73739  3.18146  2.89801  2.37887  2.77519  2.98518  4.58477  3.61503
          0.02717  4.01486  4.73721  0.61958  0.77255  0.44870  1.01738
    602   2.94219  3.23671  4.55038  3.99538  1.70271  4.06751  4.25659  2.38038  3.84392  1.49931  3.13438  4.11154  4.40397  3.99408  3.95553  3.39467  3.18351  2.32549  4.67184  3.31012    621 l - - -
          2.68618  4.42225  2.77519  2.73123  3.46354  2.40513  3.72494  3.29354  2.67741  2.69355  4.24690  2.90347  2.73739  3.18146  2.89801  2.37887  2.77519  2.98518  4.58477  3.61503
          0.02356  4.15563  4.87798  0.61958  0.77255  0.45437  1.00744
    603   2.34109  5.00426  2.93575  2.48190  4.40561  3.43345  3.69560  3.83192  1.49634  3.37205  4.17509  2.63392  3.36840  2.82985  2.75070  2.73024  2.97733  3.45311  5.53832  4.20588    622 k - - -
          2.68618  4.42225  2.77519  2.73123  3.46354  2.40513  3.72494  3.29354  2.67741  2.69355  4.24690  2.90347  2.73739  3.18146  2.89801  2.37887  2.77519  2.98518  4.58477  3.61503
          0.02255  4.19901  4.92136  0.61958  0.77255  0.48576  0.95510
    604   2.56302  4.54825  3.20780  2.82766  4.16764  3.29956  3.95769  3.52923  2.47944  3.21016  4.06660  3.21485  3.88733  3.17309  3.10026  2.34346  1.32529  3.16190  5.47654  4.21147    623 t - - -
          2.68618  4.42225  2.77519  2.73123  3.46354  2.40513  3.72494  3.29354  2.67741  2.69355  4.24690  2.90347  2.73739  3.18146  2.89801  2.37887  2.77519  2.98518  4.58477  3.61503
          0.02255  4.19901  4.92136  0.61958  0.77255  0.48576  0.95510
    605   2.83773  5.04036  2.99404  2.56635  4.35779  3.50671  3.29509  3.81468  1.81627  3.35541  4.19082  3.05948  1.80384  2.87426  2.64835  2.84644  3.07391  3.47094  5.49543  4.18569    624 p - - -
          2.68618  4.42225  2.77519  2.73123  3.46354  2.40513  3.72494  3.29354  2.67741  2.69355  4.24690  2.90347  2.73739  3.18146  2.89801  2.37887  2.77519  2.98518  4.58477  3.61503
          0.02255  4.19901  4.92136  0.61958  0.77255  0.48576  0.95510
    606   2.36514  4.30966  3.51439  3.29135  4.45457  3.06399  4.38209  3.85635  3.34574  3.58604  4.44418  3.43674  3.82934  3.66422  3.63396  0.85484  2.55242  3.31017  5.81074  4.57377    625 s - - -
          2.68618  4.42225  2.77519  2.73123  3.46354  2.40513  3.72494  3.29354  2.67741  2.69355  4.24690  2.90347  2.73739  3.18146  2.89801  2.37887  2.77519  2.98518  4.58477  3.61503
          0.02255  4.19901  4.92136  0.61958  0.77255  0.48576  0.95510
    607   2.83598  4.92840  3.00312  2.71856  4.54631  1.34725  3.93870  3.99002  1.77425  3.56111  4.41643  3.17522  3.98639  3.11868  2.91898  2.88619  3.16036  3.58934  5.67621  4.41680    626 g - - -
          2.68618  4.42225  2.77519  2.73123  3.46354  2.40513  3.72494  3.29354  2.67741  2.69355  4.24690  2.90347  2.73739  3.18146  2.89801  2.37887  2.77519  2.98518  4.58477  3.61503
          0.02255  4.19901  4.92136  0.61958  0.77255  0.48576  0.95510
    608   3.19469  5.27819  3.52465  2.92698  4.74919  3.75746  3.75002  4.11777  0.88433  3.55533  4.44464  3.32343  4.15518  2.89183  2.08021  3.19142  3.37185  3.79940  5.57574  4.41529    627 k - - -
          2.68618  4.42225  2.77519  2.73123  3.46354  2.40513  3.72494  3.29354  2.67741  2.69355  4.24690  2.90347  2.73739  3.18146  2.89801  2.37887  2.77519  2.98518  4.58477  3.61503
          0.02255  4.19901  4.92136  0.61958  0.77255  0.48576  0.95510
    609   3.29532  4.64002  4.77644  4.41483  3.61693  4.40249  5.09460  0.74525  4.25004  2.14887  3.51465  4.61681  4.81378  4.57241  4.41129  3.94078  3.59322  1.91190  5.56662  4.32545    628 i - - -
          2.68618  4.42225  2.77519  2.73123  3.46354  2.40513  3.72494  3.29354  2.67741  2.69355  4.24690  2.90347  2.73739  3.18146  2.89801  2.37887  2.77519  2.98518  4.58477  3.61503
          0.02255  4.19901  4.92136  0.61958  0.77255  0.48576  0.95510
    610   3.03980  5.44229  2.43483  0.97510  4.73083  3.39563  3.86254  4.23499  2.70548  3.74542  4.62694  2.89585  3.98221  2.73057  3.15582  2.96230  3.31619  3.85657  5.89114  4.47416    629 e - - -
          2.68618  4.42225  2.77519  2.73123  3.46354  2.40513  3.72494  3.29354  2.67741  2.69355  4.24690  2.90347  2.73739  3.18146  2.89801  2.37887  2.77519  2.98518  4.58477  3.61503
          0.02255  4.19901  4.92136  0.61958  0.77255  0.48576  0.95510
    611   3.52864  4.84632  4.98689  4.49327  2.59069  4.68317  4.78673  2.36846  4.33601  0.68725  2.98453  4.69828  4.87822  4.41695  4.42739  4.08134  3.75736  2.54038  4.99174  3.67308    630 L - - -
          2.68618  4.42225  2.77519  2.73123  3.46354  2.40513  3.72494  3.29354  2.67741  2.69355  4.24690  2.90347  2.73739  3.18146  2.89801  2.37887  2.77519  2.98518  4.58477  3.61503
          0.02255  4.19901  4.92136  0.61958  0.77255  0.48576  0.95510
    612   2.62739  4.12259  4.00967  3.43125  2.57515  3.71286  3.98229  2.54128  3.32048  2.11652  3.22781  3.66175  4.08369  3.55122  3.52381  2.63005  2.70707  2.00274  4.66628  2.48929    631 v - - -
          2.68618  4.42225  2.77519  2.73123  3.46354  2.40513  3.72494  3.29354  2.67741  2.69355  4.24690  2.90347  2.73739  3.18146  2.89801  2.37887  2.77519  2.98518  4.58477  3.61503
          0.02255  4.19901  4.92136  0.61958  0.77255  0.48576  0.95510
    613   2.37874  4.80197  2.22211  2.52209  4.49356  3.24287  3.92438  3.93541  2.84097  3.54282  4.36231  3.00656  3.85834  3.10063  3.32016  1.29892  2.99459  3.48532  5.74848  4.38805    632 s - - -
          2.68618  4.42225  2.77519  2.73123  3.46354  2.40513  3.72494  3.29354  2.67741  2.69355  4.24690  2.90347  2.73739  3.18146  2.89801  2.37887  2.77519  2.98518  4.58477  3.61503
          0.02255  4.19901  4.92136  0.61958  0.77255  0.48576  0.95510
    614   2.24824  4.95334  2.87997  2.02228  4.25963  3.40324  3.14758  3.70048  2.42974  3.26065  4.05041  2.92331  3.17729  2.77966  2.90467  2.23574  2.74603  3.33245  5.46159  4.09606    633 e - - -
          2.68618  4.42225  2.77519  2.73123  3.46354  2.40513  3.72494  3.29354  2.67741  2.69355  4.24690  2.90347  2.73739  3.18146  2.89801  2.37887  2.77519  2.98518  4.58477  3.61503
          0.02255  4.19901  4.92136  0.61958  0.77255  0.48576  0.95510
    615   2.51844  4.74038  3.06767  2.15843  3.95918  3.46643  3.67209  3.36042  2.22483  2.48317  3.81775  3.01916  3.85560  2.66111  2.92251  2.67899  2.72773  2.77860  5.25524  3.51885    634 e - - -
          2.68618  4.42225  2.77519  2.73123  3.46354  2.40513  3.72494  3.29354  2.67741  2.69355  4.24690  2.90347  2.73739  3.18146  2.89801  2.37887  2.77519  2.98518  4.58477  3.61503
          0.02255  4.19901  4.92136  0.61958  0.77255  0.48576  0.95510
    616   2.53509  4.27609  4.39998  3.82851  3.34211  4.05014  4.40430  2.01648  3.71460  1.53498  2.95162  4.04712  4.38522  3.93251  3.89739  3.35799  2.85666  1.64632  5.02768  3.85289    635 l - - -
          2.68618  4.42225  2.77519  2.73123  3.46354  2.40513  3.72494  3.29354  2.67741  2.69355  4.24690  2.90347  2.73739  3.18146  2.89801  2.37887  2.77519  2.98518  4.58477  3.61503
          0.02255  4.19901  4.92136  0.61958  0.77255  0.48576  0.95510
    617   2.69865  5.31685  2.50530  1.20194  4.64003  3.38515  3.77983  4.09681  2.59042  3.62000  4.45361  2.87604  3.92454  2.45838  3.04889  2.84794  3.16839  3.71010  5.79125  4.38318    636 e - - -
          2.68618  4.42225  2.77519  2.73123  3.46354  2.40513  3.72494  3.29354  2.67741  2.69355  4.24690  2.90347  2.73739  3.18146  2.89801  2.37887  2.77519  2.98518  4.58477  3.61503
          0.02255  4.19901  4.92136  0.61958  0.77255  0.48576  0.95510
    618   2.21889  5.17213  2.70507  1.70880  4.48717  3.40085  3.66528  3.94907  2.22070  3.46007  4.24178  2.56500  3.85245  2.58141  2.89393  2.70381  2.98088  3.55050  5.61849  4.22470    637 e - - -
          2.68618  4.42225  2.77519  2.73123  3.46354  2.40513  3.72494  3.29354  2.67741  2.69355  4.24690  2.90347  2.73739  3.18146  2.89801  2.37887  2.77519  2.98518  4.58477  3.61503
          0.02255  4.19901  4.92136  0.61958  0.77255  0.48576  0.95510
    619   1.89999  4.35346  3.50659  2.72391  3.49924  3.60163  3.88335  2.76263  2.88876  2.14271  2.77428  3.35455  3.99293  3.20781  3.23580  2.86040  2.71539  2.55231  4.96510  3.73303    638 a - - -
          2.68618  4.42225  2.77519  2.73123  3.46354  2.40513  3.72494  3.29354  2.67741  2.69355  4.24690  2.90347  2.73739  3.18146  2.89801  2.37887  2.77519  2.98518  4.58477  3.61503
          0.02255  4.19901  4.92136  0.61958  0.77255  0.48576  0.95510
    620   2.12758  3.36865  3.83608  3.27064  2.53870  2.68490  3.97966  2.64466  3.18561  2.20902  3.31644  3.54621  4.01326  3.44394  3.44259  2.88708  2.61973  2.43279  4.81061  3.60482    639 a - - -
          2.68622  4.42229  2.77523  2.73127  3.46357  2.40516  3.72498  3.29358  2.67744  2.69358  4.24693  2.90350  2.73685  3.18150  2.89804  2.37890  2.77523  2.98522  4.58481  3.61507
          0.25558  1.52214  4.92136  0.22348  1.60808  0.48576  0.95510
    621   2.63421  4.45058  3.35382  2.80885  3.22266  1.94582  3.79159  2.78825  2.57302  2.66525  3.55841  3.24354  3.95031  3.09089  3.13118  2.80581  2.87099  2.73370  4.95122  3.13285    641 g - - -
          2.68618  4.42225  2.77519  2.73123  3.46354  2.40513  3.72494  3.29354  2.67741  2.69355  4.24690  2.90347  2.73739  3.18146  2.89801  2.37887  2.77519  2.98518  4.58477  3.61503
          0.02255  4.19901  4.92136  0.61958  0.77255  0.48576  0.95510
    622   2.73539  4.88308  3.14000  2.57652  4.09470  3.52522  3.67203  3.55200  2.32260  3.13367  3.96814  3.06666  2.80686  2.62392  1.84453  2.77194  2.95662  3.24007  5.31898  2.96868    642 r - - -
          2.68618  4.42225  2.77519  2.73123  3.46354  2.40513  3.72494  3.29354  2.67741  2.69355  4.24690  2.90347  2.73739  3.18146  2.89801  2.37887  2.77519  2.98518  4.58477  3.61503
          0.02255  4.19901  4.92136  0.61958  0.77255  0.48576  0.95510
    623   2.37981  4.34003  3.38680  3.22848  4.59801  1.06036  4.41208  4.09128  3.42855  3.75634  4.57509  3.40579  3.82647  3.69003  3.73918  1.78997  2.89052  3.45818  5.90973  4.69091    643 g - - -
          2.68618  4.42225  2.77519  2.73123  3.46354  2.40513  3.72494  3.29354  2.67741  2.69355  4.24690  2.90347  2.73739  3.18146  2.89801  2.37887  2.77519  2.98518  4.58477  3.61503
          0.02255  4.19901  4.92136  0.61958  0.77255  0.48576  0.95510
    624   2.48084  3.47264  4.15761  3.57250  2.51095  3.15264  4.05245  2.21367  3.44102  2.25944  3.19135  3.74231  4.09181  3.64963  3.59699  2.82645  2.84105  1.81355  4.70177  3.51190    644 v - - -
          2.68618  4.42225  2.77519  2.73123  3.46354  2.40513  3.72494  3.29354  2.67741  2.69355  4.24690  2.90347  2.73739  3.18146  2.89801  2.37887  2.77519  2.98518  4.58477  3.61503
          0.02255  4.19901  4.92136  0.61958  0.77255  0.48576  0.95510
    625   2.81584  4.36800  3.99643  3.44242  3.40230  3.88215  4.23082  1.92250  3.34347  1.87209  3.31315  3.76816  2.09488  3.63121  3.62037  3.17813  3.06429  2.10647  5.05999  3.85847    645 l - - -
          2.68618  4.42225  2.77519  2.73123  3.46354  2.40513  3.72494  3.29354  2.67741  2.69355  4.24690  2.90347  2.73739  3.18146  2.89801  2.37887  2.77519  2.98518  4.58477  3.61503
          0.02255  4.19901  4.92136  0.61958  0.77255  0.48576  0.95510
    626   2.43867  4.95524  2.94505  2.31682  4.23846  3.42320  3.61705  3.67840  2.29285  3.23259  4.01666  2.73523  3.23869  2.58609  2.39232  2.52023  2.62733  2.96065  5.42788  4.06476    646 k - - -
          2.68618  4.42225  2.77519  2.73123  3.46354  2.40513  3.72494  3.29354  2.67741  2.69355  4.24690  2.90347  2.73739  3.18146  2.89801  2.37887  2.77519  2.98518  4.58477  3.61503
          0.02255  4.19901  4.92136  0.61958  0.77255  0.48576  0.95510
    627   2.95301  4.43278  4.16958  3.65470  2.15252  3.95044  3.83237  2.80507  3.54042  2.43309  3.49510  3.81455  4.31719  3.73954  3.73760  3.25517  2.78933  2.47619  4.24028  1.39258    647 y - - -
          2.68618  4.42225  2.77519  2.73123  3.46354  2.40513  3.72494  3.29354  2.67741  2.69355  4.24690  2.90347  2.73739  3.18146  2.89801  2.37887  2.77519  2.98518  4.58477  3.61503
          0.02255  4.19901  4.92136  0.61958  0.77255  0.48576  0.95510
    628   2.72381  5.10516  2.94416  2.14451  4.44054  3.46125  3.62624  3.88183  2.15124  3.38525  4.16601  2.65593  3.46714  2.74220  1.86914  2.70141  2.72609  3.49429  5.52743  4.17662    648 r - - -
          2.68618  4.42225  2.77519  2.73123  3.46354  2.40513  3.72494  3.29354  2.67741  2.69355  4.24690  2.90347  2.73739  3.18146  2.89801  2.37887  2.77519  2.98518  4.58477  3.61503
          0.02255  4.19901  4.92136  0.61958  0.77255  0.48576  0.95510
    629   2.76114  5.25255  2.11520  2.06510  4.56156  3.37151  3.21835  4.04394  2.36461  3.54181  4.31739  2.67296  2.24229  2.80289  3.00736  2.70646  3.00625  3.62684  5.69539  4.26960    649 e - - -
          2.68618  4.42225  2.77519  2.73123  3.46354  2.40513  3.72494  3.29354  2.67741  2.69355  4.24690  2.90347  2.73739  3.18146  2.89801  2.37887  2.77519  2.98518  4.58477  3.61503
          0.02255  4.19901  4.92136  0.61958  0.77255  0.48576  0.95510
    630   2.50720  4.13802  4.03026  3.45070  3.02005  3.74614  4.04843  2.29746  3.34397  2.17631  3.22958  3.69409  3.35762  3.57978  3.55418  3.03085  2.88040  1.59279  4.76466  3.17224    650 v - - -
          2.68618  4.42225  2.77519  2.73123  3.46354  2.40513  3.72494  3.29354  2.67741  2.69355  4.24690  2.90347  2.73739  3.18146  2.89801  2.37887  2.77519  2.98518  4.58477  3.61503
          0.02255  4.19901  4.92136  0.61958  0.77255  0.48576  0.95510
    631   2.44592  5.08359  2.65231  2.26030  4.39996  3.40003  3.61225  3.86457  1.93202  3.37619  4.13895  2.88011  2.96038  2.50660  2.84622  2.51908  2.74217  3.46011  5.53479  4.14213    651 k - - -
          2.68618  4.42225  2.77519  2.73123  3.46354  2.40513  3.72494  3.29354  2.67741  2.69355  4.24690  2.90347  2.73739  3.18146  2.89801  2.37887  2.77519  2.98518  4.58477  3.61503
          0.02255  4.19901  4.92136  0.61958  0.77255  0.48576  0.95510
    632   2.51188  4.41024  3.38252  2.67299  3.56099  3.56201  3.80004  2.91768  2.60580  1.82998  3.27277  3.25192  3.94454  2.85379  3.11317  2.67536  2.84935  2.51696  4.98106  3.73553    652 l - - -
          2.68618  4.42225  2.77519  2.73123  3.46354  2.40513  3.72494  3.29354  2.67741  2.69355  4.24690  2.90347  2.73739  3.18146  2.89801  2.37887  2.77519  2.98518  4.58477  3.61503
          0.02255  4.19901  4.92136  0.61958  0.77255  0.48576  0.95510
    633   2.54224  4.80059  3.07312  2.54854  3.47751  3.46092  3.70231  3.47668  1.69497  3.09056  3.93007  3.04411  2.61039  2.86638  2.84931  2.71318  2.90758  3.16267  5.33468  4.01587    653 k - - -
          2.68618  4.42225  2.77519  2.73123  3.46354  2.40513  3.72494  3.29354  2.67741  2.69355  4.24690  2.90347  2.73739  3.18146  2.89801  2.37887  2.77519  2.98518  4.58477  3.61503
          0.02255  4.19901  4.92136  0.61958  0.77255  0.48576  0.95510
    634   2.55594  5.17589  2.53884  1.83630  4.49924  3.15612  3.63386  3.97706  1.98311  3.47063  4.23126  2.85522  3.23403  2.61417  2.89881  2.65122  2.93153  3.55655  5.61661  4.20523    654 e - - -
          2.68618  4.42225  2.77519  2.73123  3.46354  2.40513  3.72494  3.29354  2.67741  2.69355  4.24690  2.90347  2.73739  3.18146  2.89801  2.37887  2.77519  2.98518  4.58477  3.61503
          0.02255  4.19901  4.92136  0.61958  0.77255  0.48576  0.95510
    635   2.65303  5.34611  1.97841  1.50648  4.66796  2.93835  3.73715  4.16115  2.61582  3.65699  4.44683  2.81560  3.09715  2.87127  3.15588  2.76225  3.09249  3.73427  5.81388  4.36316    655 e - - -
          2.68618  4.42225  2.77519  2.73123  3.46354  2.40513  3.72494  3.29354  2.67741  2.69355  4.24690  2.90347  2.73739  3.18146  2.89801  2.37887  2.77519  2.98518  4.58477  3.61503
          0.02255  4.19901  4.92136  0.61958  0.77255  0.48576  0.95510
    636   2.84555  5.32202  1.95783  2.25741  4.63544  1.96693  3.17608  4.13507  2.64726  3.64403  4.44554  2.19470  3.88229  2.89881  3.18293  2.78076  3.11078  3.71901  5.80486  4.35892    656 d - - -
          2.68618  4.42225  2.77519  2.73123  3.46354  2.40513  3.72494  3.29354  2.67741  2.69355  4.24690  2.90347  2.73739  3.18146  2.89801  2.37887  2.77519  2.98518  4.58477  3.61503
          0.02255  4.19901  4.92136  0.61958  0.77255  0.48576  0.95510
    637   2.70199  5.16124  2.62452  1.72901  4.48216  3.39937  3.34818  3.95236  2.38421  3.45051  4.21693  2.87168  3.83046  2.17997  2.69745  2.66322  2.75821  3.54095  5.59793  4.19858    657 e - - -
          2.68618  4.42225  2.77519  2.73123  3.46354  2.40513  3.72494  3.29354  2.67741  2.69355  4.24690  2.90347  2.73739  3.18146  2.89801  2.37887  2.77519  2.98518  4.58477  3.61503
          0.02255  4.19901  4.92136  0.61958  0.77255  0.48576  0.95510
    638   2.73380  4.36498  4.39720  3.85271  1.98162  4.03156  4.02630  2.59355  3.71446  1.41469  3.24025  3.97828  4.36309  3.87404  3.85112  3.33869  3.17803  2.51451  4.42361  2.40199    658 l - - -
          2.68618  4.42225  2.77519  2.73123  3.46354  2.40513  3.72494  3.29354  2.67741  2.69355  4.24690  2.90347  2.73739  3.18146  2.89801  2.37887  2.77519  2.98518  4.58477  3.61503
          0.02255  4.19901  4.92136  0.61958  0.77255  0.48576  0.95510
    639   2.71976  3.53765  3.80924  3.24534  2.46385  3.72583  3.84469  2.77730  3.12703  2.46957  3.41328  3.54532  4.09931  3.41518  2.37204  2.99858  2.95241  2.57762  4.54319  2.04457    659 y - - -
          2.68618  4.42225  2.77519  2.73123  3.46354  2.40513  3.72494  3.29354  2.67741  2.69355  4.24690  2.90347  2.73739  3.18146  2.89801  2.37887  2.77519  2.98518  4.58477  3.61503
          0.02255  4.19901  4.92136  0.61958  0.77255  0.48576  0.95510
    640   3.38403  4.70622  4.74267  4.27909  1.25563  4.40154  3.96479  2.75433  4.12045  1.48003  3.35099  4.25920  4.67822  4.17565  4.19288  3.73957  3.60501  2.78841  4.17062  2.36474    660 f - - -
          2.68618  4.42225  2.77519  2.73123  3.46354  2.40513  3.72494  3.29354  2.67741  2.69355  4.24690  2.90347  2.73739  3.18146  2.89801  2.37887  2.77519  2.98518  4.58477  3.61503
          0.02255  4.19901  4.92136  0.61958  0.77255  0.48576  0.95510
    641   2.92699  4.31644  4.51751  3.95533  3.41537  4.14869  4.54039  1.40829  3.83855  2.13040  2.53762  4.16646  4.47994  4.06194  4.01866  3.46951  2.48865  1.72135  5.14382  3.96704    661 i - - -
          2.68618  4.42225  2.77519  2.73123  3.46354  2.40513  3.72494  3.29354  2.67741  2.69355  4.24690  2.90347  2.73739  3.18146  2.89801  2.37887  2.77519  2.98518  4.58477  3.61503
          0.02255  4.19901  4.92136  0.61958  0.77255  0.48576  0.95510
    642   2.66812  4.68867  3.14216  2.68742  4.00879  3.44389  3.81557  3.35198  2.58211  3.03472  3.92250  3.14434  3.92247  1.63756  2.95131  2.52626  2.94852  2.35306  5.33683  4.03612    662 q - - -
          2.68618  4.42225  2.77519  2.73123  3.46354  2.40513  3.72494  3.29354  2.67741  2.69355  4.24690  2.90347  2.73739  3.18146  2.89801  2.37887  2.77519  2.98518  4.58477  3.61503
          0.02255  4.19901  4.92136  0.61958  0.77255  0.48576  0.95510
    643   3.12373  4.85368  3.86323  3.81006  4.92160  0.36595  4.89756  4.61336  4.03501  4.22141  5.20876  4.02910  4.25400  4.33394  4.22310  3.30694  3.63005  4.07830  5.91762  5.03887    663 G - - -
          2.68618  4.42225  2.77519  2.73123  3.46354  2.40513  3.72494  3.29354  2.67741  2.69355  4.24690  2.90347  2.73739  3.18146  2.89801  2.37887  2.77519  2.98518  4.58477  3.61503
          0.02255  4.19901  4.92136  0.61958  0.77255  0.48576  0.95510
    644   3.21703  5.32451  3.65698  2.94514  4.82706  3.80382  3.70325  4.15718  1.02184  3.56153  4.43671  3.32893  4.16123  2.83400  1.69691  3.20242  3.36772  3.83685  5.56794  4.42770    664 k - - -
          2.68618  4.42225  2.77519  2.73123  3.46354  2.40513  3.72494  3.29354  2.67741  2.69355  4.24690  2.90347  2.73739  3.18146  2.89801  2.37887  2.77519  2.98518  4.58477  3.61503
          0.02255  4.19901  4.92136  0.61958  0.77255  0.48576  0.95510
    645   2.62802  2.85806  4.27836  3.77089  3.59513  3.62514  4.41337  2.31899  3.65135  2.51249  3.53477  3.87977  4.17093  3.90173  3.85045  3.00621  2.06804  1.36616  5.18309  3.98750    665 v - - -
          2.68618  4.42225  2.77519  2.73123  3.46354  2.40513  3.72494  3.29354  2.67741  2.69355  4.24690  2.90347  2.73739  3.18146  2.89801  2.37887  2.77519  2.98518  4.58477  3.61503
          0.02255  4.19901  4.92136  0.61958  0.77255  0.48576  0.95510
    646   0.82851  4.30614  3.62258  3.36736  4.38125  3.10551  4.41044  3.68783  3.40590  3.45089  4.34084  3.49731  2.97479  3.70883  3.68738  2.58384  2.88515  3.21074  5.75108  4.55688    666 a - - -
          2.68618  4.42225  2.77519  2.73123  3.46354  2.40513  3.72494  3.29354  2.67741  2.69355  4.24690  2.90347  2.73739  3.18146  2.89801  2.37887  2.77519  2.98518  4.58477  3.61503
          0.02255  4.19901  4.92136  0.61958  0.77255  0.48576  0.95510
    647   2.86752  4.34317  4.18059  3.61846  3.38941  3.99919  4.32305  2.02040  3.48076  1.95496  3.29977  3.90963  4.34421  3.08152  3.71883  3.29957  3.10584  1.31368  5.06547  3.86905    667 v - - -
          2.68618  4.42225  2.77519  2.73123  3.46354  2.40513  3.72494  3.29354  2.67741  2.69355  4.24690  2.90347  2.73739  3.18146  2.89801  2.37887  2.77519  2.98518  4.58477  3.61503
          0.02255  4.19901  4.92136  0.61958  0.77255  0.48576  0.95510
    648   3.42370  5.15954  3.51257  3.31735  3.56991  3.77129  0.60821  4.17899  3.15421  3.62518  4.70380  3.70839  4.34749  3.69146  3.39375  3.49525  3.74345  3.90818  5.02687  3.51410    668 H - - -
          2.68618  4.42225  2.77519  2.73123  3.46354  2.40513  3.72494  3.29354  2.67741  2.69355  4.24690  2.90347  2.73739  3.18146  2.89801  2.37887  2.77519  2.98518  4.58477  3.61503
          0.02255  4.19901  4.92136  0.61958  0.77255  0.48576  0.95510
    649   2.62634  4.46780  3.76042  3.54416  4.29956  3.29231  4.53108  3.46910  3.49385  3.32039  4.35944  3.68848  4.02640  3.87440  3.72746  2.83256  0.71860  3.12636  5.70641  4.52012    669 t - - -
          2.68618  4.42225  2.77519  2.73123  3.46354  2.40513  3.72494  3.29354  2.67741  2.69355  4.24690  2.90347  2.73739  3.18146  2.89801  2.37887  2.77519  2.98518  4.58477  3.61503
          0.02255  4.19901  4.92136  0.61958  0.77255  0.48576  0.95510
    650   2.91360  5.13950  2.71031  2.49298  4.07131  3.44032  2.46636  3.99296  2.61952  3.51934  4.39023  1.34651  3.97895  3.02405  3.01498  2.89909  3.19134  3.62920  5.41072  3.92824    670 n - - -
          2.68618  4.42225  2.77519  2.73123  3.46354  2.40513  3.72494  3.29354  2.67741  2.69355  4.24690  2.90347  2.73739  3.18146  2.89801  2.37887  2.77519  2.98518  4.58477  3.61503
          0.02255  4.19901  4.92136  0.61958  0.77255  0.48576  0.95510
    651   1.85963  4.25837  3.68932  3.30424  4.09013  1.52727  4.27637  3.27138  3.29422  3.13220  4.02686  3.47419  3.86401  3.58345  3.60009  2.59353  2.83126  2.07300  5.51354  4.30195    671 g - - -
          2.68618  4.42225  2.77519  2.73123  3.46354  2.40513  3.72494  3.29354  2.67741  2.69355  4.24690  2.90347  2.73739  3.18146  2.89801  2.37887  2.77519  2.98518  4.58477  3.61503
          0.02255  4.19901  4.92136  0.61958  0.77255  0.48576  0.95510
    652   1.96830  4.64612  3.06344  2.63220  4.14713  2.94040  2.22000  3.57881  2.66649  3.20102  4.02664  3.08696  3.84750  3.01318  3.09168  2.11798  2.88064  3.20722  5.43885  4.12788    672 a - - -
          2.68618  4.42225  2.77519  2.73123  3.46354  2.40513  3.72494  3.29354  2.67741  2.69355  4.24690  2.90347  2.73739  3.18146  2.89801  2.37887  2.77519  2.98518  4.58477  3.61503
          0.02255  4.19901  4.92136  0.61958  0.77255  0.48576  0.95510
    653   2.62634  4.46780  3.76042  3.54416  4.29956  3.29231  4.53108  3.46910  3.49385  3.32039  4.35944  3.68848  4.02640  3.87440  3.72746  2.83256  0.71860  3.12636  5.70641  4.52012    673 t - - -
          2.68618  4.42225  2.77519  2.73123  3.46354  2.40513  3.72494  3.29354  2.67741  2.69355  4.24690  2.90347  2.73739  3.18146  2.89801  2.37887  2.77519  2.98518  4.58477  3.61503
          0.02255  4.19901  4.92136  0.61958  0.77255  0.48576  0.95510
    654   2.39973  4.87132  2.99886  2.47082  4.13191  3.20123  2.67815  3.55963  2.41025  3.14684  3.59953  2.98581  3.85482  1.98747  2.84056  2.68175  2.88978  3.22747  5.36651  4.03172    674 q - - -
          2.68618  4.42225  2.77519  2.73123  3.46354  2.40513  3.72494  3.29354  2.67741  2.69355  4.24690  2.90347  2.73739  3.18146  2.89801  2.37887  2.77519  2.98518  4.58477  3.61503
          0.02255  4.19901  4.92136  0.61958  0.77255  0.48576  0.95510
    655   2.82398  5.07954  2.47119  2.39963  4.06178  3.40952  3.76181  3.80652  2.66546  3.38062  4.23169  1.40670  3.92146  2.96238  3.14204  2.81215  3.08718  3.46354  5.41122  3.11981    675 n - - -
          2.68618  4.42225  2.77519  2.73123  3.46354  2.40513  3.72494  3.29354  2.67741  2.69355  4.24690  2.90347  2.73739  3.18146  2.89801  2.37887  2.77519  2.98518  4.58477  3.61503
          0.02255  4.19901  4.92136  0.61958  0.77255  0.48576  0.95510
    656   2.76966  4.35454  3.87006  3.36257  3.56791  3.80253  4.21840  2.05036  3.27871  2.47495  3.51402  2.59787  4.22278  3.59942  3.57537  3.11996  3.03657  1.34373  5.14903  3.90531    676 v - - -
          2.68618  4.42225  2.77519  2.73123  3.46354  2.40513  3.72494  3.29354  2.67741  2.69355  4.24690  2.90347  2.73739  3.18146  2.89801  2.37887  2.77519  2.98518  4.58477  3.61503
          0.02255  4.19901  4.92136  0.61958  0.77255  0.48576  0.95510
    657   2.80433  4.62307  3.58114  3.24859  3.85804  3.50716  4.23751  3.22899  3.13925  2.28640  3.97558  3.57238  1.07193  3.56135  3.42488  2.98902  3.17740  3.01851  5.36301  4.06703    677 p - - -
          2.68618  4.42225  2.77519  2.73123  3.46354  2.40513  3.72494  3.29354  2.67741  2.69355  4.24690  2.90347  2.73739  3.18146  2.89801  2.37887  2.77519  2.98518  4.58477  3.61503
          0.02255  4.19901  4.92136  0.61958  0.77255  0.48576  0.95510
    658   2.78005  4.17491  4.45086  3.87712  2.39747  3.90170  4.01953  2.34742  3.71323  1.86515  2.72894  3.93932  4.24778  3.85363  3.79434  3.20816  3.00935  2.40107  2.52317  2.49038    678 l - - -
          2.68618  4.42225  2.77519  2.73123  3.46354  2.40513  3.72494  3.29354  2.67741  2.69355  4.24690  2.90347  2.73739  3.18146  2.89801  2.37887  2.77519  2.98518  4.58477  3.61503
          0.02255  4.19901  4.92136  0.61958  0.77255  0.48576  0.95510
    659   3.54382  4.91635  4.71350  4.36718  3.29484  4.39344  4.92230  2.52812  4.13261  0.55673  3.23735  4.61168  4.78039  4.42070  4.25008  4.02223  3.82737  2.64794  5.27920  4.07384    679 L - - -
          2.68618  4.42225  2.77519  2.73123  3.46354  2.40513  3.72494  3.29354  2.67741  2.69355  4.24690  2.90347  2.73739  3.18146  2.89801  2.37887  2.77519  2.98518  4.58477  3.61503
          0.02255  4.19901  4.92136  0.61958  0.77255  0.48576  0.95510
    660   2.53690  4.85382  2.93286  2.46453  4.05485  3.43274  3.25895  3.54564  2.49346  3.14280  3.96434  1.96393  3.85925  2.84872  2.94474  2.24918  2.90292  3.21679  5.33810  3.32548    680 n - - -
          2.68618  4.42225  2.77519  2.73123  3.46354  2.40513  3.72494  3.29354  2.67741  2.69355  4.24690  2.90347  2.73739  3.18146  2.89801  2.37887  2.77519  2.98518  4.58477  3.61503
          0.02255  4.19901  4.92136  0.61958  0.77255  0.48576  0.95510
    661   2.57549  5.19792  2.47048  1.82545  4.51382  3.37531  3.65848  3.99217  2.45964  3.49352  4.26254  2.24131  3.83208  2.57765  2.96701  2.50727  2.65381  3.57592  5.64838  4.23045    681 e - - -
          2.68618  4.42225  2.77519  2.73123  3.46354  2.40513  3.72494  3.29354  2.67741  2.69355  4.24690  2.90347  2.73739  3.18146  2.89801  2.37887  2.77519  2.98518  4.58477  3.61503
          0.02255  4.19901  4.92136  0.61958  0.77255  0.48576  0.95510
    662   2.88582  4.63722  4.61211  4.08014  3.22664  4.34117  4.72121  2.29443  3.88746  0.83871  2.76676  4.34793  4.63814  4.12625  4.06174  3.69598  3.45949  2.35045  5.21473  4.09827    682 l - - -
          2.68618  4.42225  2.77519  2.73123  3.46354  2.40513  3.72494  3.29354  2.67741  2.69355  4.24690  2.90347  2.73739  3.18146  2.89801  2.37887  2.77519  2.98518  4.58477  3.61503
          0.02255  4.19901  4.92136  0.61958  0.77255  0.48576  0.95510
    663   3.14275  4.53635  4.65964  4.10347  2.85863  4.31976  4.64045  2.25457  3.97571  1.70122  1.40290  4.33362  4.60234  4.14005  4.13099  3.65236  3.38049  1.91917  5.09169  3.92043    683 m - - -
          2.68618  4.42225  2.77519  2.73123  3.46354  2.40513  3.72494  3.29354  2.67741  2.69355  4.24690  2.90347  2.73739  3.18146  2.89801  2.37887  2.77519  2.98518  4.58477  3.61503
          0.02255  4.19901  4.92136  0.61958  0.77255  0.48576  0.95510
    664   2.61643  4.74740  2.84948  2.50745  4.01557  3.19987  3.70246  3.43313  2.53096  3.05439  3.88134  2.85270  2.29821  2.87234  2.98322  2.22222  2.86590  3.11566  3.80432  3.98674    684 s - - -
          2.68618  4.42225  2.77519  2.73123  3.46354  2.40513  3.72494  3.29354  2.67741  2.69355  4.24690  2.90347  2.73739  3.18146  2.89801  2.37887  2.77519  2.98518  4.58477  3.61503
          0.02255  4.19901  4.92136  0.61958  0.77255  0.48576  0.95510
    665   2.49494  5.37471  1.70148  1.56224  4.69507  3.34155  3.76464  4.17623  2.66809  3.68782  4.49096  2.81331  3.88658  2.90591  3.21510  2.79347  2.86493  3.75619  5.85411  4.39783    685 e - - -
          2.68618  4.42225  2.77519  2.73123  3.46354  2.40513  3.72494  3.29354  2.67741  2.69355  4.24690  2.90347  2.73739  3.18146  2.89801  2.37887  2.77519  2.98518  4.58477  3.61503
          0.02255  4.19901  4.92136  0.61958  0.77255  0.48576  0.95510
    666   2.46541  3.44866  3.29565  2.92298  4.20097  3.20207  4.05307  3.63536  2.93500  3.31844  4.15974  1.27133  3.84631  3.28231  3.30309  2.33673  2.87192  3.20698  5.53750  4.24811    686 n - - -
          2.68618  4.42225  2.77519  2.73123  3.46354  2.40513  3.72494  3.29354  2.67741  2.69355  4.24690  2.90347  2.73739  3.18146  2.89801  2.37887  2.77519  2.98518  4.58477  3.61503
          0.02255  4.19901  4.92136  0.61958  0.77255  0.48576  0.95510
    667   2.00434  3.89543  3.26106  2.71027  3.82640  3.15064  3.79385  3.21204  2.67907  2.88043  3.73332  3.15419  3.35772  3.01492  2.49169  2.35872  2.82905  2.58323  5.18774  3.91344    687 a - - -
          2.68618  4.42225  2.77519  2.73123  3.46354  2.40513  3.72494  3.29354  2.67741  2.69355  4.24690  2.90347  2.73739  3.18146  2.89801  2.37887  2.77519  2.98518  4.58477  3.61503
          0.02255  4.19901  4.92136  0.61958  0.77255  0.48576  0.95510
    668   3.26863  4.56791  4.99070  4.44955  3.38466  4.61014  5.03256  1.82463  4.32456  1.17566  3.18032  4.66798  4.84199  4.48763  4.46310  3.97321  3.50879  1.38241  5.40748  4.28648    688 l - - -
          2.68618  4.42225  2.77519  2.73123  3.46354  2.40513  3.72494  3.29354  2.67741  2.69355  4.24690  2.90347  2.73739  3.18146  2.89801  2.37887  2.77519  2.98518  4.58477  3.61503
          0.02255  4.19901  4.92136  0.61958  0.77255  0.48576  0.95510
    669   3.93637  5.18334  4.62693  4.42270  3.08013  4.12800  4.36395  3.98965  4.14699  3.32219  4.60559  4.51030  4.67499  4.51672  4.21317  4.13666  4.25617  3.88817  0.42362  3.06726    689 W - - -
          2.68618  4.42225  2.77519  2.73123  3.46354  2.40513  3.72494  3.29354  2.67741  2.69355  4.24690  2.90347  2.73739  3.18146  2.89801  2.37887  2.77519  2.98518  4.58477  3.61503
          0.02255  4.19901  4.92136  0.61958  0.77255  0.48576  0.95510
    670   3.24626  4.52024  5.04861  4.51588  3.52263  4.65658  5.13143  1.04288  4.40766  1.87521  2.99350  4.72324  4.89145  4.59574  4.55801  4.02635  3.49007  1.52274  5.52909  4.38515    690 i - - -
          2.68618  4.42225  2.77519  2.73123  3.46354  2.40513  3.72494  3.29354  2.67741  2.69355  4.24690  2.90347  2.73739  3.18146  2.89801  2.37887  2.77519  2.98518  4.58477  3.61503
          0.02255  4.19901  4.92136  0.61958  0.77255  0.48576  0.95510
    671   2.92429  5.10648  2.77825  2.54383  3.94883  3.46720  1.53366  3.94738  2.60534  3.47611  4.35828  2.03700  3.99757  3.03960  2.97899  2.91990  3.19939  3.59704  5.31644  3.82265    691 h - - -
          2.68618  4.42225  2.77519  2.73123  3.46354  2.40513  3.72494  3.29354  2.67741  2.69355  4.24690  2.90347  2.73739  3.18146  2.89801  2.37887  2.77519  2.98518  4.58477  3.61503
          0.02255  4.19901  4.92136  0.61958  0.77255  0.48576  0.95510
    672   2.71609  4.92911  2.88442  2.35614  4.23203  3.43697  3.70668  3.64669  2.32723  3.23222  4.05461  2.98330  2.00702  2.70147  2.87154  2.73517  2.36865  3.30945  5.45230  4.12154    692 p - - -
          2.68618  4.42225  2.77519  2.73123  3.46354  2.40513  3.72494  3.29354  2.67741  2.69355  4.24690  2.90347  2.73739  3.18146  2.89801  2.37887  2.77519  2.98518  4.58477  3.61503
          0.02255  4.19901  4.92136  0.61958  0.77255  0.48576  0.95510
    673   2.32463  5.09984  2.45443  2.07533  4.41509  3.39477  3.61327  3.88339  2.14671  3.39172  4.15242  2.68072  3.80818  2.50513  2.86281  2.62193  2.88620  3.04410  5.54842  4.14993    693 e - - -
          2.68618  4.42225  2.77519  2.73123  3.46354  2.40513  3.72494  3.29354  2.67741  2.69355  4.24690  2.90347  2.73739  3.18146  2.89801  2.37887  2.77519  2.98518  4.58477  3.61503
          0.02255  4.19901  4.92136  0.61958  0.77255  0.48576  0.95510
    674   2.48398  4.63996  3.11628  2.38907  3.89485  3.45555  3.73911  3.26531  2.45894  2.93281  3.78171  3.08329  3.87832  2.93585  3.00651  2.53238  1.93555  2.55484  5.22862  3.93548    694 t - - -
          2.68618  4.42225  2.77519  2.73123  3.46354  2.40513  3.72494  3.29354  2.67741  2.69355  4.24690  2.90347  2.73739  3.18146  2.89801  2.37887  2.77519  2.98518  4.58477  3.61503
          0.02255  4.19901  4.92136  0.61958  0.77255  0.48576  0.95510
    675   0.62949  4.39000  3.82860  3.65053  4.41154  3.20309  4.62885  3.58871  3.67625  3.45394  4.45941  3.70653  3.97439  3.98870  3.89453  2.74253  3.04329  3.18419  5.80436  4.64658    695 A - - -
          2.68618  4.42225  2.77519  2.73123  3.46354  2.40513  3.72494  3.29354  2.67741  2.69355  4.24690  2.90347  2.73739  3.18146  2.89801  2.37887  2.77519  2.98518  4.58477  3.61503
          0.02255  4.19901  4.92136  0.61958  0.77255  0.48576  0.95510
    676   2.21470  5.05699  2.83873  2.27650  4.36937  2.72906  3.63451  3.82173  2.05909  3.35001  4.12785  2.74942  3.82902  2.41801  2.84768  2.54086  2.90711  3.43439  5.52179  4.14392    696 k - - -
          2.68618  4.42225  2.77519  2.73123  3.46354  2.40513  3.72494  3.29354  2.67741  2.69355  4.24690  2.90347  2.73739  3.18146  2.89801  2.37887  2.77519  2.98518  4.58477  3.61503
          0.02255  4.19901  4.92136  0.61958  0.77255  0.48576  0.95510
    677   2.48460  5.11163  3.03179  2.27918  4.46412  3.50379  3.63701  3.88772  1.59131  3.38765  4.18134  2.99739  3.89901  2.75656  2.20932  2.57257  2.99122  3.51234  5.51997  4.19903    697 k - - -
          2.68618  4.42225  2.77519  2.73123  3.46354  2.40513  3.72494  3.29354  2.67741  2.69355  4.24690  2.90347  2.73739  3.18146  2.89801  2.37887  2.77519  2.98518  4.58477  3.61503
          0.02255  4.19901  4.92136  0.61958  0.77255  0.48576  0.95510
    678   2.70667  4.33070  3.74520  3.15769  3.37993  3.71834  3.95717  2.52766  2.57539  1.53051  2.88501  3.51290  4.08146  3.32879  3.00795  2.98751  2.93411  2.51692  4.90768  3.70391    698 l - - -
          2.68618  4.42225  2.77519  2.73123  3.46354  2.40513  3.72494  3.29354  2.67741  2.69355  4.24690  2.90347  2.73739  3.18146  2.89801  2.37887  2.77519  2.98518  4.58477  3.61503
          0.02255  4.19901  4.92136  0.61958  0.77255  0.48576  0.95510
    679   2.68657  4.81294  2.84700  2.60500  4.45705  1.40151  3.92231  3.93229  2.72398  3.51653  4.34902  2.26739  3.89942  3.10578  2.82877  2.74334  3.03792  3.50098  5.68291  4.35690    699 g - - -
          2.68618  4.42225  2.77519  2.73123  3.46354  2.40513  3.72494  3.29354  2.67741  2.69355  4.24690  2.90347  2.73739  3.18146  2.89801  2.37887  2.77519  2.98518  4.58477  3.61503
          0.02255  4.19901  4.92136  0.61958  0.77255  0.48576  0.95510
    680   3.32236  4.59729  5.09184  4.56163  3.41538  4.70758  5.15117  1.12347  4.43228  1.40931  3.20155  4.77805  4.91982  4.59457  4.56425  4.08532  3.56375  1.77677  5.48169  4.35845    700 i - - -
          2.68618  4.42225  2.77519  2.73123  3.46354  2.40513  3.72494  3.29354  2.67741  2.69355  4.24690  2.90347  2.73739  3.18146  2.89801  2.37887  2.77519  2.98518  4.58477  3.61503
          0.02255  4.19901  4.92136  0.61958  0.77255  0.48576  0.95510
    681   2.74571  4.99273  3.10328  2.53191  4.31580  3.51031  3.65093  3.72417  1.51095  3.26820  4.07844  3.03093  3.90143  2.62329  2.48392  2.61220  2.61568  3.11812  5.43986  4.13432    701 k - - -
          2.68618  4.42225  2.77519  2.73123  3.46354  2.40513  3.72494  3.29354  2.67741  2.69355  4.24690  2.90347  2.73739  3.18146  2.89801  2.37887  2.77519  2.98518  4.58477  3.61503
          0.02255  4.19901  4.92136  0.61958  0.77255  0.48576  0.95510
    682   2.74426  5.18855  1.86474  2.29806  4.51406  3.36979  3.68878  3.98630  2.28513  3.50132  4.28298  2.40044  3.84723  2.81571  3.01238  2.55644  2.34498  3.57810  5.66680  4.25299    702 d - - -
          2.68618  4.42225  2.77519  2.73123  3.46354  2.40513  3.72494  3.29354  2.67741  2.69355  4.24690  2.90347  2.73739  3.18146  2.89801  2.37887  2.77519  2.98518  4.58477  3.61503
          0.02255  4.19901  4.92136  0.61958  0.77255  0.48576  0.95510
    683   2.62420  4.59834  3.09231  3.00333  4.60644  0.83206  4.32831  4.18438  3.31435  3.82515  4.68705  2.79834  3.93702  3.60055  3.65701  2.75594  3.10039  3.62443  5.87105  4.61871    703 g - - -
          2.68618  4.42225  2.77519  2.73123  3.46354  2.40513  3.72494  3.29354  2.67741  2.69355  4.24690  2.90347  2.73739  3.18146  2.89801  2.37887  2.77519  2.98518  4.58477  3.61503
          0.02255  4.19901  4.92136  0.61958  0.77255  0.48576  0.95510
    684   2.73926  5.47666  1.02091  2.23801  4.81411  3.31771  3.88286  4.32075  2.89026  3.85075  4.71494  2.81539  3.94377  2.72844  3.46291  2.91232  3.30465  3.90423  6.02603  4.53795    704 d - - -
          2.68618  4.42225  2.77519  2.73123  3.46354  2.40513  3.72494  3.29354  2.67741  2.69355  4.24690  2.90347  2.73739  3.18146  2.89801  2.37887  2.77519  2.98518  4.58477  3.61503
          0.02255  4.19901  4.92136  0.61958  0.77255  0.48576  0.95510
    685   2.62250  4.88910  2.98259  2.13734  4.14987  3.43598  3.63024  3.57722  2.04840  3.15556  3.33598  2.77660  3.52417  2.76599  2.72063  2.53068  2.73580  3.23386  3.93765  4.02611    705 k - - -
          2.68618  4.42225  2.77519  2.73123  3.46354  2.40513  3.72494  3.29354  2.67741  2.69355  4.24690  2.90347  2.73739  3.18146  2.89801  2.37887  2.77519  2.98518  4.58477  3.61503
          0.02255  4.19901  4.92136  0.61958  0.77255  0.48576  0.95510
    686   2.86358  4.44253  4.92643  4.42782  3.73514  4.50779  5.12354  1.21808  4.33025  2.28466  3.53379  4.61690  4.83224  4.59080  4.52112  3.89339  3.40459  1.12858  5.65443  4.44813    706 v - - -
          2.68618  4.42225  2.77519  2.73123  3.46354  2.40513  3.72494  3.29354  2.67741  2.69355  4.24690  2.90347  2.73739  3.18146  2.89801  2.37887  2.77519  2.98518  4.58477  3.61503
          0.02255  4.19901  4.92136  0.61958  0.77255  0.48576  0.95510
    687   2.63534  4.74654  3.09427  1.97970  3.96606  3.47897  3.67336  3.16540  2.28937  2.99126  3.82398  3.03278  3.86559  2.84298  2.48753  2.69379  2.86383  2.66253  3.85570  3.94604    707 e - - -
          2.68618  4.42225  2.77519  2.73123  3.46354  2.40513  3.72494  3.29354  2.67741  2.69355  4.24690  2.90347  2.73739  3.18146  2.89801  2.37887  2.77519  2.98518  4.58477  3.61503
          0.02255  4.19901  4.92136  0.61958  0.77255  0.48576  0.95510
    688   3.27344  4.54448  5.08941  4.55488  3.45998  4.67528  5.13432  1.33091  4.44257  1.40165  3.24502  4.75435  4.89772  4.60211  4.57238  4.04697  3.51478  1.48517  5.48874  4.36240    708 i - - -
          2.68618  4.42225  2.77519  2.73123  3.46354  2.40513  3.72494  3.29354  2.67741  2.69355  4.24690  2.90347  2.73739  3.18146  2.89801  2.37887  2.77519  2.98518  4.58477  3.61503
          0.02255  4.19901  4.92136  0.61958  0.77255  0.48576  0.95510
    689   2.52706  4.93731  2.91867  2.08541  4.21067  3.42359  3.63587  3.64485  2.32572  3.21232  4.00636  2.93173  3.82703  2.59643  2.87467  2.14155  2.43299  3.29045  5.42046  3.66456    709 e - - -
          2.68618  4.42225  2.77519  2.73123  3.46354  2.40513  3.72494  3.29354  2.67741  2.69355  4.24690  2.90347  2.73739  3.18146  2.89801  2.37887  2.77519  2.98518  4.58477  3.61503
          0.02255  4.19901  4.92136  0.61958  0.77255  0.48576  0.95510
    690   2.54558  4.64055  2.96049  2.68343  4.43863  3.21104  3.97788  3.89300  2.84365  3.50637  4.32260  1.80368  3.84486  3.16469  3.26333  1.53130  2.69333  3.41993  5.70031  4.37877    710 s - - -
          2.68618  4.42225  2.77519  2.73123  3.46354  2.40513  3.72494  3.29354  2.67741  2.69355  4.24690  2.90347  2.73739  3.18146  2.89801  2.37887  2.77519  2.98518  4.58477  3.61503
          0.02255  4.19901  4.92136  0.61958  0.77255  0.48576  0.95510
    691   2.44545  5.10340  2.58727  2.14802  4.42664  3.10337  3.60766  3.89741  1.92665  3.39956  4.15630  2.87131  3.46042  2.71581  2.72320  2.40722  2.88069  3.48358  5.55053  4.15126    711 k - - -
          2.68618  4.42225  2.77519  2.73123  3.46354  2.40513  3.72494  3.29354  2.67741  2.69355  4.24690  2.90347  2.73739  3.18146  2.89801  2.37887  2.77519  2.98518  4.58477  3.61503
          0.02255  4.19901  4.92136  0.61958  0.77255  0.48576  0.95510
    692   2.60699  4.31123  3.51126  2.94132  3.44518  3.59072  3.84231  2.66874  2.67633  2.41504  3.41572  3.12891  3.96945  3.18449  2.96728  2.83959  2.59137  2.05222  4.89335  2.74772    712 v - - -
          2.68618  4.42225  2.77519  2.73123  3.46354  2.40513  3.72494  3.29354  2.67741  2.69355  4.24690  2.90347  2.73739  3.18146  2.89801  2.37887  2.77519  2.98518  4.58477  3.61503
          0.02255  4.19901  4.92136  0.61958  0.77255  0.48576  0.95510
    693   2.35182  4.49377  3.22719  2.92222  3.94147  1.25155  4.04077  3.48246  2.99198  3.17078  4.06160  3.28011  3.90987  3.32590  3.34789  2.70887  2.94555  3.12675  5.35464  3.20823    713 g - - -
          2.68618  4.42225  2.77519  2.73123  3.46354  2.40513  3.72494  3.29354  2.67741  2.69355  4.24690  2.90347  2.73739  3.18146  2.89801  2.37887  2.77519  2.98518  4.58477  3.61503
          0.02255  4.19901  4.92136  0.61958  0.77255  0.48576  0.95510
    694   2.66748  4.99122  2.96420  2.29558  4.29021  3.44515  3.62730  3.72461  1.94640  3.26892  4.05785  2.94673  3.84143  2.63409  2.63986  2.03229  2.75377  3.11609  5.45116  4.10049    714 k - - -
          2.68618  4.42225  2.77519  2.73123  3.46354  2.40513  3.72494  3.29354  2.67741  2.69355  4.24690  2.90347  2.73739  3.18146  2.89801  2.37887  2.77519  2.98518  4.58477  3.61503
          0.02255  4.19901  4.92136  0.61958  0.77255  0.48576  0.95510
    695   2.73541  5.16507  2.70450  1.89524  4.47755  2.75365  3.22750  3.94321  2.43111  3.45524  4.23607  2.87669  3.84905  2.00417  2.90430  2.54265  2.97496  3.54414  5.61416  4.21818    715 e - - -
          2.68618  4.42225  2.77519  2.73123  3.46354  2.40513  3.72494  3.29354  2.67741  2.69355  4.24690  2.90347  2.73739  3.18146  2.89801  2.37887  2.77519  2.98518  4.58477  3.61503
          0.02255  4.19901  4.92136  0.61958  0.77255  0.48576  0.95510
    696   2.65226  5.00126  2.95391  2.07706  4.29846  3.43662  3.61567  3.04409  1.99548  3.27745  4.05920  2.93093  3.49882  2.43406  2.63971  2.64489  2.73281  3.36654  5.45588  4.09613    716 k - - -
          2.68618  4.42225  2.77519  2.73123  3.46354  2.40513  3.72494  3.29354  2.67741  2.69355  4.24690  2.90347  2.73739  3.18146  2.89801  2.37887  2.77519  2.98518  4.58477  3.61503
          0.02255  4.19901  4.92136  0.61958  0.77255  0.48576  0.95510
    697   2.33831  4.32495  3.65170  3.12201  3.59879  1.87037  4.03339  2.26903  3.05908  2.42592  3.54340  3.46590  4.02079  3.36979  3.38874  2.86001  2.89857  2.33716  5.09183  3.86245    717 g - - -
          2.68618  4.42225  2.77519  2.73123  3.46354  2.40513  3.72494  3.29354  2.67741  2.69355  4.24690  2.90347  2.73739  3.18146  2.89801  2.37887  2.77519  2.98518  4.58477  3.61503
          0.02255  4.19901  4.92136  0.61958  0.77255  0.48576  0.95510
    698   2.60892  5.10441  3.04160  2.36531  4.44852  3.50065  3.31907  3.87619  1.75172  3.37553  4.16469  2.98961  3.88854  2.74352  2.05737  2.37507  2.97231  3.49903  5.50880  4.18308    718 k - - -
          2.68618  4.42225  2.77519  2.73123  3.46354  2.40513  3.72494  3.29354  2.67741  2.69355  4.24690  2.90347  2.73739  3.18146  2.89801  2.37887  2.77519  2.98518  4.58477  3.61503
          0.02255  4.19901  4.92136  0.61958  0.77255  0.48576  0.95510
    699   1.48499  4.33572  4.12632  3.62188  3.66961  3.76462  4.43861  2.05769  3.53642  2.45775  3.56207  3.86350  4.26448  3.82795  3.80837  3.12642  3.06841  1.63241  5.31992  4.10649    719 a - - -
          2.68618  4.42225  2.77519  2.73123  3.46354  2.40513  3.72494  3.29354  2.67741  2.69355  4.24690  2.90347  2.73739  3.18146  2.89801  2.37887  2.77519  2.98518  4.58477  3.61503
          0.02255  4.19901  4.92136  0.61958  0.77255  0.48576  0.95510
    700   2.63860  4.24738  3.71264  3.13859  3.03489  3.66152  3.53373  2.69662  2.63740  1.63134  3.00789  3.47881  4.03310  3.33355  3.32426  2.92522  2.86910  2.50178  4.77636  3.25784    720 l - - -
          2.68618  4.42225  2.77519  2.73123  3.46354  2.40513  3.72494  3.29354  2.67741  2.69355  4.24690  2.90347  2.73739  3.18146  2.89801  2.37887  2.77519  2.98518  4.58477  3.61503
          0.02255  4.19901  4.92136  0.61958  0.77255  0.48576  0.95510
    701   2.83003  4.34550  4.16501  3.64449  3.46897  3.90303  4.37340  2.23318  3.51904  1.88970  3.39031  3.90632  3.27116  3.81343  3.75828  3.24077  3.10369  1.24537  5.14210  3.93106    721 v - - -
          2.68618  4.42225  2.77519  2.73123  3.46354  2.40513  3.72494  3.29354  2.67741  2.69355  4.24690  2.90347  2.73739  3.18146  2.89801  2.37887  2.77519  2.98518  4.58477  3.61503
          0.02255  4.19901  4.92136  0.61958  0.77255  0.48576  0.95510
    702   2.37882  4.29589  3.58206  3.30898  4.31658  3.10264  4.34480  3.63214  3.30433  3.41007  4.28746  3.45656  3.84558  3.63724  3.58671  2.16337  0.99609  3.16597  5.69719  4.47256    722 t - - -
          2.68618  4.42225  2.77519  2.73123  3.46354  2.40513  3.72494  3.29354  2.67741  2.69355  4.24690  2.90347  2.73739  3.18146  2.89801  2.37887  2.77519  2.98518  4.58477  3.61503
          0.02255  4.19901  4.92136  0.61958  0.77255  0.48576  0.95510
    703   2.62874  5.00997  2.51839  2.21543  4.30454  3.40814  3.61198  3.47942  2.28982  3.29332  4.06659  2.89793  2.76270  2.43717  2.85588  2.51933  2.86107  3.00107  5.47411  4.09474    723 e - - -
          2.68618  4.42225  2.77519  2.73123  3.46354  2.40513  3.72494  3.29354  2.67741  2.69355  4.24690  2.90347  2.73739  3.18146  2.89801  2.37887  2.77519  2.98518  4.58477  3.61503
          0.02255  4.19901  4.92136  0.61958  0.77255  0.48576  0.95510
    704   2.42629  4.35330  3.49256  2.96835  3.25727  1.74811  3.93254  2.93926  2.92416  2.67686  3.02301  3.33863  3.93917  3.23872  3.27864  2.76183  2.65775  2.69117  5.07996  3.83625    724 g - - -
          2.68618  4.42225  2.77519  2.73123  3.46354  2.40513  3.72494  3.29354  2.67741  2.69355  4.24690  2.90347  2.73739  3.18146  2.89801  2.37887  2.77519  2.98518  4.58477  3.61503
          0.02255  4.19901  4.92136  0.61958  0.77255  0.48576  0.95510
    705   3.23774  4.55746  4.94261  4.49019  3.61011  4.54362  5.18221  0.85414  4.34204  2.07800  3.43019  4.68460  4.88015  4.61887  4.51801  3.96830  3.51844  1.65767  5.63392  4.41690    725 i - - -
          2.68618  4.42225  2.77519  2.73123  3.46354  2.40513  3.72494  3.29354  2.67741  2.69355  4.24690  2.90347  2.73739  3.18146  2.89801  2.37887  2.77519  2.98518  4.58477  3.61503
          0.02255  4.19901  4.92136  0.61958  0.77255  0.48576  0.95510
    706   3.10687  5.18237  3.49881  2.88650  4.33224  3.73284  2.43921  3.97953  2.07624  3.44070  4.32476  3.29449  4.12124  2.89340  1.16029  3.11677  3.29251  3.66929  5.39470  4.11146    726 r - - -
          2.68618  4.42225  2.77519  2.73123  3.46354  2.40513  3.72494  3.29354  2.67741  2.69355  4.24690  2.90347  2.73739  3.18146  2.89801  2.37887  2.77519  2.98518  4.58477  3.61503
          0.02255  4.19901  4.92136  0.61958  0.77255  0.48576  0.95510
    707   2.83685  5.17582  2.67181  2.01812  4.48815  3.42462  3.72822  3.92830  2.33034  3.46325  4.28243  2.92197  1.77186  2.63129  2.88763  2.80595  3.08114  3.56133  5.63785  4.27318    727 p - - -
          2.68618  4.42225  2.77519  2.73123  3.46354  2.40513  3.72494  3.29354  2.67741  2.69355  4.24690  2.90347  2.73739  3.18146  2.89801  2.37887  2.77519  2.98518  4.58477  3.61503
          0.02255  4.19901  4.92136  0.61958  0.77255  0.48576  0.95510
    708   3.13267  5.75728  1.02783  1.68389  5.03859  3.31845  3.91526  4.58397  2.99528  4.06903  4.94580  2.77771  3.97142  3.09088  3.63003  2.99149  3.43383  4.14155  6.20983  4.67268    728 d - - -
          2.68618  4.42225  2.77519  2.73123  3.46354  2.40513  3.72494  3.29354  2.67741  2.69355  4.24690  2.90347  2.73739  3.18146  2.89801  2.37887  2.77519  2.98518  4.58477  3.61503
          0.02255  4.19901  4.92136  0.61958  0.77255  0.48576  0.95510
    709   1.75858  4.26523  3.71672  3.40073  4.26972  3.12070  4.38797  3.41179  3.37549  3.28727  4.20078  3.51257  3.85955  3.68847  3.65348  2.57535  1.12780  3.00408  5.68489  4.48494    729 t - - -
          2.68618  4.42225  2.77519  2.73123  3.46354  2.40513  3.72494  3.29354  2.67741  2.69355  4.24690  2.90347  2.73739  3.18146  2.89801  2.37887  2.77519  2.98518  4.58477  3.61503
          0.02255  4.19901  4.92136  0.61958  0.77255  0.48576  0.95510
    710   3.19058  4.53583  4.82524  4.32894  3.48928  4.45405  4.97114  1.94560  4.17595  1.52828  3.33088  4.54082  4.77587  4.42888  4.35041  3.84354  3.45692  1.04548  5.45133  4.25284    730 v - - -
          2.68618  4.42225  2.77519  2.73123  3.46354  2.40513  3.72494  3.29354  2.67741  2.69355  4.24690  2.90347  2.73739  3.18146  2.89801  2.37887  2.77519  2.98518  4.58477  3.61503
          0.02255  4.19901  4.92136  0.61958  0.77255  0.48576  0.95510
    711   3.74808  4.99505  4.75097  4.46298  0.74046  4.50176  3.67716  3.29566  4.30469  2.58047  3.90718  4.24217  4.82545  4.29044  4.33261  3.90551  3.98379  3.27505  3.81660  1.95168    731 f - - -
          2.68618  4.42225  2.77519  2.73123  3.46354  2.40513  3.72494  3.29354  2.67741  2.69355  4.24690  2.90347  2.73739  3.18146  2.89801  2.37887  2.77519  2.98518  4.58477  3.61503
          0.02255  4.19901  4.92136  0.61958  0.77255  0.48576  0.95510
    712   1.84420  4.24359  3.70920  3.16127  3.48464  3.24144  3.99670  2.70338  3.09258  2.52731  2.57766  3.47763  3.99637  3.38071  3.39777  2.84243  2.54119  2.12030  4.96539  3.74973    732 a - - -
          2.68618  4.42225  2.77519  2.73123  3.46354  2.40513  3.72494  3.29354  2.67741  2.69355  4.24690  2.90347  2.73739  3.18146  2.89801  2.37887  2.77519  2.98518  4.58477  3.61503
          0.02255  4.19901  4.92136  0.61958  0.77255  0.48576  0.95510
    713   3.13625  4.59884  4.27523  3.78573  2.58380  4.10813  3.89817  2.76730  3.60779  1.91285  3.50652  3.93945  4.45955  3.84677  3.79799  3.43287  3.37516  2.45590  4.26107  1.24170    733 y - - -
          2.68618  4.42225  2.77519  2.73123  3.46354  2.40513  3.72494  3.29354  2.67741  2.69355  4.24690  2.90347  2.73739  3.18146  2.89801  2.37887  2.77519  2.98518  4.58477  3.61503
          0.02255  4.19901  4.92136  0.61958  0.77255  0.48576  0.95510
    714   2.86372  4.42076  3.92972  3.39050  2.01349  3.85524  2.21796  2.80876  3.27421  2.35962  2.31676  3.66278  4.21710  3.54087  3.52958  3.13936  3.09506  2.66439  4.42794  2.91860    734 f - - -
          2.68618  4.42225  2.77519  2.73123  3.46354  2.40513  3.72494  3.29354  2.67741  2.69355  4.24690  2.90347  2.73739  3.18146  2.89801  2.37887  2.77519  2.98518  4.58477  3.61503
          0.02255  4.19901  4.92136  0.61958  0.77255  0.48576  0.95510
    715   3.12373  4.85368  3.86323  3.81006  4.92160  0.36595  4.89756  4.61336  4.03501  4.22141  5.20876  4.02910  4.25400  4.33394  4.22310  3.30694  3.63005  4.07830  5.91762  5.03887    735 G - - -
          2.68618  4.42225  2.77519  2.73123  3.46354  2.40513  3.72494  3.29354  2.67741  2.69355  4.24690  2.90347  2.73739  3.18146  2.89801  2.37887  2.77519  2.98518  4.58477  3.61503
          0.02255  4.19901  4.92136  0.61958  0.77255  0.48576  0.95510
    716   3.70679  5.01576  4.69065  4.47817  0.59821  4.29598  4.06765  3.20399  4.38054  2.50301  3.89178  4.40474  4.75538  4.46048  4.41870  3.95165  4.01222  3.21688  4.24049  2.57507    736 F - - -
          2.68618  4.42225  2.77519  2.73123  3.46354  2.40513  3.72494  3.29354  2.67741  2.69355  4.24690  2.90347  2.73739  3.18146  2.89801  2.37887  2.77519  2.98518  4.58477  3.61503
          0.02255  4.19901  4.92136  0.61958  0.77255  0.48576  0.95510
    717   3.12373  4.85368  3.86323  3.81006  4.92160  0.36595  4.89756  4.61336  4.03501  4.22141  5.20876  4.02910  4.25400  4.33394  4.22310  3.30694  3.63005  4.07830  5.91762  5.03887    737 G - - -
          2.68618  4.42225  2.77519  2.73123  3.46354  2.40513  3.72494  3.29354  2.67741  2.69355  4.24690  2.90347  2.73739  3.18146  2.89801  2.37887  2.77519  2.98518  4.58477  3.61503
          0.02255  4.19901  4.92136  0.61958  0.77255  0.48576  0.95510
    718   2.46823  4.96472  3.04322  2.49698  4.26983  3.48197  2.34572  3.69119  2.20466  3.24528  4.05278  3.00479  3.88098  2.78805  2.21977  2.33480  2.93943  3.34438  5.42872  4.10753    738 k - - -
          2.68618  4.42225  2.77519  2.73123  3.46354  2.40513  3.72494  3.29354  2.67741  2.69355  4.24690  2.90347  2.73739  3.18146  2.89801  2.37887  2.77519  2.98518  4.58477  3.61503
          0.02255  4.19901  4.92136  0.61958  0.77255  0.48576  0.95510
    719   2.62519  4.64727  3.14994  2.38711  3.84510  3.49523  3.70492  2.81571  2.10161  2.52569  3.73098  3.07908  3.88159  2.76546  2.95631  2.71469  2.49588  2.74139  5.18017  3.88832    739 k - - -
          2.68618  4.42225  2.77519  2.73123  3.46354  2.40513  3.72494  3.29354  2.67741  2.69355  4.24690  2.90347  2.73739  3.18146  2.89801  2.37887  2.77519  2.98518  4.58477  3.61503
          0.02255  4.19901  4.92136  0.61958  0.77255  0.48576  0.95510
    720   1.90606  4.49643  3.25499  2.77874  4.14032  3.25292  3.91841  3.53656  2.78708  3.19122  4.01726  2.47075  3.82604  3.11609  3.20134  1.77960  2.55443  2.85234  5.45394  4.17251    740 s - - -
          2.68618  4.42225  2.77519  2.73123  3.46354  2.40513  3.72494  3.29354  2.67741  2.69355  4.24690  2.90347  2.73739  3.18146  2.89801  2.37887  2.77519  2.98518  4.58477  3.61503
          0.02255  4.19901  4.92136  0.61958  0.77255  0.48576  0.95510
    721   2.75829  5.03735  3.03918  2.51642  4.41171  2.97339  3.66679  3.83199  1.70974  3.35521  4.15893  3.01809  2.37868  2.79585  2.37855  2.75787  2.98920  3.46359  5.50587  4.19252    741 k - - -
          2.68618  4.42225  2.77519  2.73123  3.46354  2.40513  3.72494  3.29354  2.67741  2.69355  4.24690  2.90347  2.73739  3.18146  2.89801  2.37887  2.77519  2.98518  4.58477  3.61503
          0.02255  4.19901  4.92136  0.61958  0.77255  0.48576  0.95510
    722   2.33040  4.84059  2.97287  2.08164  4.08991  2.58195  3.39296  3.51014  2.45080  2.94967  3.91884  2.96569  3.83575  2.80177  2.91406  2.54822  2.71544  3.18110  5.34574  3.65458    742 e - - -
          2.68618  4.42225  2.77519  2.73123  3.46354  2.40513  3.72494  3.29354  2.67741  2.69355  4.24690  2.90347  2.73739  3.18146  2.89801  2.37887  2.77519  2.98518  4.58477  3.61503
          0.02255  4.19901  4.92136  0.61958  0.77255  0.48576  0.95510
    723   2.32189  4.49427  3.30314  2.73697  3.66074  3.54124  3.76217  3.03147  2.53581  2.05364  2.95754  3.00878  3.92439  2.70395  2.86299  2.77666  2.85667  2.78413  5.04913  3.79084    743 l - - -
          2.68618  4.42225  2.77519  2.73123  3.46354  2.40513  3.72494  3.29354  2.67741  2.69355  4.24690  2.90347  2.73739  3.18146  2.89801  2.37887  2.77519  2.98518  4.58477  3.61503
          0.02255  4.19901  4.92136  0.61958  0.77255  0.48576  0.95510
    724   2.42005  4.86023  2.98348  2.36185  4.16249  3.20155  3.65983  3.58528  1.93110  3.17056  3.97394  2.96880  3.83363  2.80119  2.88404  2.38103  2.39425  3.04349  5.39209  4.05071    744 k - - -
          2.68618  4.42225  2.77519  2.73123  3.46354  2.40513  3.72494  3.29354  2.67741  2.69355  4.24690  2.90347  2.73739  3.18146  2.89801  2.37887  2.77519  2.98518  4.58477  3.61503
          0.02255  4.19901  4.92136  0.61958  0.77255  0.48576  0.95510
    725   2.64162  4.85109  3.28658  2.55752  4.13125  3.58473  3.72546  2.93450  2.29099  3.08447  3.96015  3.16800  3.98019  2.89477  1.45309  2.86887  3.02523  3.16663  5.34112  4.08425    745 r - - -
          2.68618  4.42225  2.77519  2.73123  3.46354  2.40513  3.72494  3.29354  2.67741  2.69355  4.24690  2.90347  2.73739  3.18146  2.89801  2.37887  2.77519  2.98518  4.58477  3.61503
          0.02255  4.19901  4.92136  0.61958  0.77255  0.48576  0.95510
    726   0.97509  3.29810  3.98571  3.60424  4.24050  3.04319  4.45098  3.56000  3.53212  3.33643  4.18934  3.57107  3.80516  3.79333  3.77626  1.97541  2.77397  3.07777  5.64584  4.47165    746 a - - -
          2.68618  4.42225  2.77519  2.73123  3.46354  2.40513  3.72494  3.29354  2.67741  2.69355  4.24690  2.90347  2.73739  3.18146  2.89801  2.37887  2.77519  2.98518  4.58477  3.61503
          0.02255  4.19901  4.92136  0.61958  0.77255  0.48576  0.95510
    727   2.64125  3.64584  3.82988  3.26560  2.60675  3.67433  3.90681  2.67650  3.17790  2.40550  3.32962  3.14729  4.05815  3.43656  3.43695  2.95241  2.46098  2.47274  4.65054  2.03308    747 y - - -
          2.68618  4.42225  2.77519  2.73123  3.46354  2.40513  3.72494  3.29354  2.67741  2.69355  4.24690  2.90347  2.73739  3.18146  2.89801  2.37887  2.77519  2.98518  4.58477  3.61503
          0.02255  4.19901  4.92136  0.61958  0.77255  0.48576  0.95510
    728   2.69289  5.13235  2.61569  2.23945  4.44855  2.33155  3.63914  3.91465  2.14503  3.42465  4.19489  2.34553  3.82826  2.75585  2.73520  2.65916  2.77792  3.51026  5.58302  4.18567    748 k - - -
          2.68618  4.42225  2.77519  2.73123  3.46354  2.40513  3.72494  3.29354  2.67741  2.69355  4.24690  2.90347  2.73739  3.18146  2.89801  2.37887  2.77519  2.98518  4.58477  3.61503
          0.02255  4.19901  4.92136  0.61958  0.77255  0.48576  0.95510
    729   2.84326  5.11862  3.21631  2.59256  4.47407  3.58107  3.05401  3.31976  1.55840  3.36931  4.17947  3.07627  3.95035  2.47234  2.01507  2.83396  3.04330  3.52259  5.48603  4.20781    749 k - - -
          2.68618  4.42225  2.77519  2.73123  3.46354  2.40513  3.72494  3.29354  2.67741  2.69355  4.24690  2.90347  2.73739  3.18146  2.89801  2.37887  2.77519  2.98518  4.58477  3.61503
          0.02255  4.19901  4.92136  0.61958  0.77255  0.48576  0.95510
    730   3.12373  4.85368  3.86323  3.81006  4.92160  0.36595  4.89756  4.61336  4.03501  4.22141  5.20876  4.02910  4.25400  4.33394  4.22310  3.30694  3.63005  4.07830  5.91762  5.03887    750 G - - -
          2.68618  4.42225  2.77519  2.73123  3.46354  2.40513  3.72494  3.29354  2.67741  2.69355  4.24690  2.90347  2.73739  3.18146  2.89801  2.37887  2.77519  2.98518  4.58477  3.61503
          0.02255  4.19901  4.92136  0.61958  0.77255  0.48576  0.95510
    731   2.70879  4.31398  4.60304  4.03874  3.41689  4.20123  4.58824  1.41592  3.92175  1.77404  3.01617  4.23204  4.51874  4.13110  4.08429  3.52381  2.91094  1.67870  5.15667  3.98237    751 i - - -
          2.68618  4.42225  2.77519  2.73123  3.46354  2.40513  3.72494  3.29354  2.67741  2.69355  4.24690  2.90347  2.73739  3.18146  2.89801  2.37887  2.77519  2.98518  4.58477  3.61503
          0.02255  4.19901  4.92136  0.61958  0.77255  0.48576  0.95510
    732   2.28483  4.89645  2.85969  2.45150  4.26062  3.37729  2.53167  3.71780  2.52087  3.29391  4.10182  2.09527  3.85163  2.87427  2.97447  2.29685  2.92860  3.34713  5.49165  4.13447    752 n - - -
          2.68618  4.42225  2.77519  2.73123  3.46354  2.40513  3.72494  3.29354  2.67741  2.69355  4.24690  2.90347  2.73739  3.18146  2.89801  2.37887  2.77519  2.98518  4.58477  3.61503
          0.02255  4.19901  4.92136  0.61958  0.77255  0.48576  0.95510
    733   2.20251  2.68762  2.49095  2.75210  3.88927  3.36620  3.84855  3.25033  2.74850  2.94231  3.79581  3.17657  3.86369  3.07167  3.16110  2.13500  2.83185  2.68834  5.25225  3.97911    753 s - - -
          2.68618  4.42225  2.77519  2.73123  3.46354  2.40513  3.72494  3.29354  2.67741  2.69355  4.24690  2.90347  2.73739  3.18146  2.89801  2.37887  2.77519  2.98518  4.58477  3.61503
          0.02255  4.19901  4.92136  0.61958  0.77255  0.48576  0.95510
    734   2.15299  4.56172  3.02735  2.73954  4.46358  1.67991  4.02291  3.91261  2.92241  3.52214  4.32700  2.16942  3.82192  3.21271  3.35127  2.18039  2.89444  3.40876  5.72983  4.42676    754 g - - -
          2.68618  4.42225  2.77519  2.73123  3.46354  2.40513  3.72494  3.29354  2.67741  2.69355  4.24690  2.90347  2.73739  3.18146  2.89801  2.37887  2.77519  2.98518  4.58477  3.61503
          0.02255  4.19901  4.92136  0.61958  0.77255  0.48576  0.95510
    735   2.61010  4.48847  3.27669  2.71329  3.65292  3.52826  3.00251  2.85921  2.51752  2.48216  3.34014  2.59443  3.91194  3.00721  3.07236  2.75685  2.70503  2.30995  5.04673  3.78210    755 v - - -
          2.68618  4.42225  2.77519  2.73123  3.46354  2.40513  3.72494  3.29354  2.67741  2.69355  4.24690  2.90347  2.73739  3.18146  2.89801  2.37887  2.77519  2.98518  4.58477  3.61503
          0.02255  4.19901  4.92136  0.61958  0.77255  0.48576  0.95510
    736   2.92097  4.64821  4.63259  4.10066  3.22124  4.36096  4.73748  2.29297  3.90553  0.82768  2.75647  4.36850  4.65226  4.14137  4.07686  3.71711  3.47442  2.35510  5.21905  4.10500    756 l - - -
          2.68618  4.42225  2.77519  2.73123  3.46354  2.40513  3.72494  3.29354  2.67741  2.69355  4.24690  2.90347  2.73739  3.18146  2.89801  2.37887  2.77519  2.98518  4.58477  3.61503
          0.02255  4.19901  4.92136  0.61958  0.77255  0.48576  0.95510
    737   2.79632  4.55354  3.51755  3.02264  3.56612  3.68529  3.96873  2.85771  2.80505  1.42245  3.49554  3.42820  4.09728  2.43128  3.10371  2.99921  2.74407  2.72265  5.11187  3.87511    757 l - - -
          2.68618  4.42225  2.77519  2.73123  3.46354  2.40513  3.72494  3.29354  2.67741  2.69355  4.24690  2.90347  2.73739  3.18146  2.89801  2.37887  2.77519  2.98518  4.58477  3.61503
          0.02255  4.19901  4.92136  0.61958  0.77255  0.48576  0.95510
    738   2.60737  5.17404  2.38240  1.84074  4.51148  3.35787  3.72803  3.97697  2.58087  3.51044  4.30716  2.85977  2.06265  2.86634  3.09344  2.50330  3.02986  3.57748  5.69220  4.28033    758 e - - -
          2.68618  4.42225  2.77519  2.73123  3.46354  2.40513  3.72494  3.29354  2.67741  2.69355  4.24690  2.90347  2.73739  3.18146  2.89801  2.37887  2.77519  2.98518  4.58477  3.61503
          0.02255  4.19901  4.92136  0.61958  0.77255  0.48576  0.95510
    739   2.65472  5.00200  2.67276  2.36910  4.28925  3.40709  2.67166  3.73973  2.41763  3.09384  4.07574  2.13318  3.37615  2.76744  2.89585  2.64626  2.62590  3.36767  5.47972  4.10460    759 n - - -
          2.68618  4.42225  2.77519  2.73123  3.46354  2.40513  3.72494  3.29354  2.67741  2.69355  4.24690  2.90347  2.73739  3.18146  2.89801  2.37887  2.77519  2.98518  4.58477  3.61503
          0.02255  4.19901  4.92136  0.61958  0.77255  0.48576  0.95510
    740   2.69010  4.19476  3.99812  2.86526  2.88397  3.79230  4.09792  2.00421  3.33220  2.19372  3.28516  3.70391  4.15526  3.58450  3.57234  3.07411  2.61956  1.72243  4.86373  3.66192    760 v - - -
          2.68618  4.42225  2.77519  2.73123  3.46354  2.40513  3.72494  3.29354  2.67741  2.69355  4.24690  2.90347  2.73739  3.18146  2.89801  2.37887  2.77519  2.98518  4.58477  3.61503
          0.02255  4.19901  4.92136  0.61958  0.77255  0.48576  0.95510
    741   2.61114  4.37987  3.42537  2.66364  3.54516  3.56558  3.83613  2.43451  2.81921  2.59717  3.22873  3.28722  3.95701  3.13701  3.18814  2.44292  2.02964  2.50587  4.98182  3.73849    761 t - - -
          2.68618  4.42225  2.77519  2.73123  3.46354  2.40513  3.72494  3.29354  2.67741  2.69355  4.24690  2.90347  2.73739  3.18146  2.89801  2.37887  2.77519  2.98518  4.58477  3.61503
          0.02255  4.19901  4.92136  0.61958  0.77255  0.48576  0.95510
    742   1.96490  4.82496  2.17104  2.48413  4.44546  2.43142  3.83104  3.89876  2.69493  3.47071  4.26704  2.97981  3.83329  2.98509  3.17849  2.01054  2.93646  3.45589  5.66846  4.30680    762 a - - -
          2.68618  4.42225  2.77519  2.73123  3.46354  2.40513  3.72494  3.29354  2.67741  2.69355  4.24690  2.90347  2.73739  3.18146  2.89801  2.37887  2.77519  2.98518  4.58477  3.61503
          0.02255  4.19901  4.92136  0.61958  0.77255  0.48576  0.95510
    743   2.60795  4.02031  2.98191  2.45805  3.81286  3.47848  3.72267  3.20164  2.58781  2.86135  3.71282  3.08945  2.13854  2.92845  3.01597  2.70786  2.58239  2.92466  4.20649  3.87305    763 p - - -
          2.68618  4.42225  2.77519  2.73123  3.46354  2.40513  3.72494  3.29354  2.67741  2.69355  4.24690  2.90347  2.73739  3.18146  2.89801  2.37887  2.77519  2.98518  4.58477  3.61503
          0.02255  4.19901  4.92136  0.61958  0.77255  0.48576  0.95510
    744   3.18127  4.50095  4.92194  4.45181  3.71372  4.51404  5.17660  1.63352  4.33074  2.22365  3.52443  4.64627  4.85999  4.61545  4.52727  3.92406  3.46174  0.82721  5.69146  4.46329    764 v - - -
          2.68618  4.42225  2.77519  2.73123  3.46354  2.40513  3.72494  3.29354  2.67741  2.69355  4.24690  2.90347  2.73739  3.18146  2.89801  2.37887  2.77519  2.98518  4.58477  3.61503
          0.02255  4.19901  4.92136  0.61958  0.77255  0.48576  0.95510
    745   2.00021  2.14486  3.86790  3.39987  3.92616  2.01624  4.24774  3.28594  3.33679  3.01712  3.88408  3.51076  3.84090  3.60167  3.61684  2.21904  2.55414  2.63969  5.35321  4.15982    765 a - - -
          2.68618  4.42225  2.77519  2.73123  3.46354  2.40513  3.72494  3.29354  2.67741  2.69355  4.24690  2.90347  2.73739  3.18146  2.89801  2.37887  2.77519  2.98518  4.58477  3.61503
          0.02255  4.19901  4.92136  0.61958  0.77255  0.48576  0.95510
    746   2.17961  4.46216  3.09698  2.94101  4.55002  1.08545  4.23454  3.99982  3.20215  3.65929  4.48787  2.72671  3.84197  3.47562  3.56932  2.59969  2.93155  3.44472  5.85380  4.58613    766 g - - -
          2.68618  4.42225  2.77519  2.73123  3.46354  2.40513  3.72494  3.29354  2.67741  2.69355  4.24690  2.90347  2.73739  3.18146  2.89801  2.37887  2.77519  2.98518  4.58477  3.61503
          0.02255  4.19901  4.92136  0.61958  0.77255  0.48576  0.95510
    747   2.59509  4.37543  3.41730  2.85778  3.55215  3.54056  3.82995  2.73380  2.81333  2.61445  2.67838  2.90460  3.94188  3.12934  3.18366  2.23913  2.33414  2.49006  4.98264  3.73879    767 s - - -
          2.68620  4.42227  2.77522  2.73125  3.46356  2.40515  3.72497  3.29356  2.67743  2.69357  4.24692  2.90349  2.73706  3.18148  2.89803  2.37889  2.77522  2.98521  4.58479  3.61505
          0.16021  1.96081  4.92136  0.29496  1.36477  0.48576  0.95510
    748   2.08239  4.45836  3.31239  2.76418  3.70706  3.47048  3.80981  3.05224  2.73444  2.76271  3.22161  2.55311  3.90244  3.06101  3.13250  2.56100  2.46188  2.37747  5.10211  3.84070    769 a - - -
          2.68618  4.42225  2.77519  2.73123  3.46354  2.40513  3.72494  3.29354  2.67741  2.69355  4.24690  2.90347  2.73739  3.18146  2.89801  2.37887  2.77519  2.98518  4.58477  3.61503
          0.02255  4.19901  4.92136  0.61958  0.77255  0.48576  0.95510
    749   3.04166  4.40764  4.65347  4.10491  3.46641  4.29966  4.72856  1.88582  3.98456  1.49190  3.31143  4.32692  4.61442  4.21426  4.16899  3.63727  2.87933  1.30321  5.29541  4.12598    770 v - - -
          2.68618  4.42225  2.77519  2.73123  3.46354  2.40513  3.72494  3.29354  2.67741  2.69355  4.24690  2.90347  2.73739  3.18146  2.89801  2.37887  2.77519  2.98518  4.58477  3.61503
          0.02255  4.19901  4.92136  0.61958  0.77255  0.48576  0.95510
    750   2.72104  5.10072  2.33436  2.33923  4.39196  3.39421  2.05058  3.85580  2.47138  3.39337  4.18474  2.88643  3.84891  2.53850  2.95383  2.50763  2.71756  3.47424  5.57149  4.18081    771 h - - -
          2.68618  4.42225  2.77519  2.73123  3.46354  2.40513  3.72494  3.29354  2.67741  2.69355  4.24690  2.90347  2.73739  3.18146  2.89801  2.37887  2.77519  2.98518  4.58477  3.61503
          0.02255  4.19901  4.92136  0.61958  0.77255  0.48576  0.95510
    751   2.63895  4.85148  2.78874  2.35419  4.09645  3.43708  3.14559  3.51626  2.45960  3.11547  3.46362  2.75581  3.84294  2.81164  2.91999  2.66650  1.90322  3.18938  5.35373  4.01444    772 t - - -
          2.68618  4.42225  2.77519  2.73123  3.46354  2.40513  3.72494  3.29354  2.67741  2.69355  4.24690  2.90347  2.73739  3.18146  2.89801  2.37887  2.77519  2.98518  4.58477  3.61503
          0.02255  4.19901  4.92136  0.61958  0.77255  0.48576  0.95510
    752   2.22347  4.39545  3.39994  2.85870  3.68511  3.45006  3.86760  2.67627  2.82300  2.74349  3.62312  2.94696  3.91129  3.14243  3.20247  2.45258  1.94620  2.53830  5.09713  3.84797    773 t - - -
          2.68618  4.42225  2.77519  2.73123  3.46354  2.40513  3.72494  3.29354  2.67741  2.69355  4.24690  2.90347  2.73739  3.18146  2.89801  2.37887  2.77519  2.98518  4.58477  3.61503
          0.02255  4.19901  4.92136  0.61958  0.77255  0.48576  0.95510
    753   2.59780  4.32543  3.60817  3.08220  2.84301  1.77319  3.97161  2.80510  3.02587  2.40962  3.51702  3.42821  3.99467  3.32976  3.35499  2.83479  2.71002  2.45142  4.99086  3.72426    774 g - - -
          2.68618  4.42225  2.77519  2.73123  3.46354  2.40513  3.72494  3.29354  2.67741  2.69355  4.24690  2.90347  2.73739  3.18146  2.89801  2.37887  2.77519  2.98518  4.58477  3.61503
          0.02255  4.19901  4.92136  0.61958  0.77255  0.48576  0.95510
    754   3.07607  4.54287  4.56903  4.25430  3.81327  4.05256  5.00772  2.09484  4.12795  2.45044  3.73954  4.38890  4.60376  4.46966  4.30767  3.58640  3.43514  0.69281  5.64888  4.39612    775 V - - -
          2.68618  4.42225  2.77519  2.73123  3.46354  2.40513  3.72494  3.29354  2.67741  2.69355  4.24690  2.90347  2.73739  3.18146  2.89801  2.37887  2.77519  2.98518  4.58477  3.61503
          0.02255  4.19901  4.92136  0.61958  0.77255  0.48576  0.95510
    755   2.53824  4.94817  2.63910  2.43481  4.29461  3.40571  3.69673  3.70897  1.89963  3.29044  4.09715  2.95685  3.85676  2.83783  2.90281  2.69134  1.92529  3.34757  5.49750  4.14682    776 k - - -
          2.68618  4.42225  2.77519  2.73123  3.46354  2.40513  3.72494  3.29354  2.67741  2.69355  4.24690  2.90347  2.73739  3.18146  2.89801  2.37887  2.77519  2.98518  4.58477  3.61503
          0.02255  4.19901  4.92136  0.61958  0.77255  0.48576  0.95510
    756   3.25080  4.51667  5.08891  4.56207  3.53840  4.67540  5.16667  1.31744  4.45619  1.60498  3.32455  4.75735  4.90998  4.64054  4.59915  4.05100  3.49614  1.29549  5.54879  4.39957    777 v - - -
          2.68618  4.42225  2.77519  2.73123  3.46354  2.40513  3.72494  3.29354  2.67741  2.69355  4.24690  2.90347  2.73739  3.18146  2.89801  2.37887  2.77519  2.98518  4.58477  3.61503
          0.02255  4.19901  4.92136  0.61958  0.77255  0.48576  0.95510
    757   2.53917  5.06890  2.72797  2.20218  4.38763  3.41470  3.60165  3.84757  1.96595  3.07306  4.11999  2.89529  3.81128  2.60301  2.44435  2.34686  2.87384  3.44601  5.51226  4.12926    778 k - - -
          2.68618  4.42225  2.77519  2.73123  3.46354  2.40513  3.72494  3.29354  2.67741  2.69355  4.24690  2.90347  2.73739  3.18146  2.89801  2.37887  2.77519  2.98518  4.58477  3.61503
          0.02255  4.19901  4.92136  0.61958  0.77255  0.48576  0.95510
    758   3.03683  5.23388  3.41918  2.77186  4.68860  3.69195  3.67572  4.04841  1.22163  3.49098  4.33247  3.20615  3.43248  2.80203  1.75761  3.02394  3.21674  3.70513  5.54709  4.34414    779 k - - -
          2.68618  4.42225  2.77519  2.73123  3.46354  2.40513  3.72494  3.29354  2.67741  2.69355  4.24690  2.90347  2.73739  3.18146  2.89801  2.37887  2.77519  2.98518  4.58477  3.61503
          0.02255  4.19901  4.92136  0.61958  0.77255  0.48576  0.95510
    759   1.94246  4.28017  3.85492  3.29385  3.45397  3.73624  4.09190  2.30525  3.19046  2.29781  3.40167  3.61886  4.13351  3.49425  3.18219  3.02555  2.94579  1.64901  4.99300  3.77898    780 v - - -
          2.68622  4.42229  2.77513  2.73119  3.46358  2.40511  3.72476  3.29358  2.67735  2.69359  4.24694  2.90351  2.73743  3.18122  2.89805  2.37891  2.77523  2.98522  4.58481  3.61507
          0.18756  1.76596        *  0.44890  1.01703  0.00000        *
//
