# Supplementary material for: Sulfur disproportionation occurs globally across anoxic habitats and has multiple mechanisms of independent evolutionary origin
Source: ISME J. 2026 Mar 2;20(1):wrag042. doi: 10.1093/ismejo/wrag042 (PMC12998232; doi:10.1093/ismejo/wrag042)
Supplement: Sup_File_1_HMM_wrag042 [file sup_file_1_hmm_wrag042.zip › SupFile1_HMM/SupFile1b_profiles/qmoa_Neukirchen_a.hmm]

HMMER3/f [3.4 | Aug 2023]
NAME  qmoa_Neukirchen_a
LENG  430
ALPH  amino
RF    no
MM    no
CONS  yes
CS    no
MAP   yes
DATE  Wed Jul 23 12:40:13 2025
NSEQ  1043
EFFN  1.213512
CKSUM 2254425051
STATS LOCAL MSV      -11.4790  0.69883
STATS LOCAL VITERBI  -12.5056  0.69883
STATS LOCAL FORWARD   -6.0884  0.69883
HMM          A        C        D        E        F        G        H        I        K        L        M        N        P        Q        R        S        T        V        W        Y   
            m->m     m->i     m->d     i->m     i->i     d->m     d->d
  COMPO   2.42272  3.79354  2.99850  2.66318  3.43922  2.81016  3.84178  2.77850  2.64413  2.58953  3.60180  3.08267  3.40661  3.08482  2.96721  2.68458  2.82000  2.53624  5.01301  3.50317
          2.68618  4.42225  2.77519  2.73123  3.46354  2.40513  3.72495  3.29354  2.67740  2.69355  4.24687  2.90347  2.73739  3.18147  2.89800  2.37887  2.77519  2.98518  4.58475  3.61503
          0.10730  3.39474  2.68543  0.73992  0.64846  0.00000        *
      1   2.43081  4.33444  2.92584  2.57057  3.56337  3.11720  3.68931  2.82661  2.51334  2.62464  3.49054  3.03241  3.73656  2.98366  2.80981  2.60371  2.78081  2.55675  5.03064  3.68476     95 a - - -
          2.68618  4.42225  2.77519  2.73123  3.46354  2.40513  3.72494  3.29354  2.67741  2.69355  4.24690  2.90347  2.73739  3.18146  2.89801  2.37887  2.77519  2.98518  4.58477  3.61503
          0.05108  3.46416  3.98987  0.61958  0.77255  0.51723  0.90676
      2   2.29993  4.21000  3.09226  2.75679  3.59940  3.07051  3.77009  2.86879  2.56433  2.66780  3.46946  3.06162  3.55696  3.05284  2.78881  2.41918  2.68665  2.61092  5.05602  3.73256     96 a - - -
          2.68618  4.42225  2.77519  2.73123  3.46354  2.40513  3.72494  3.29354  2.67741  2.69355  4.24690  2.90347  2.73739  3.18146  2.89801  2.37887  2.77519  2.98518  4.58477  3.61503
          0.04697  3.47742  4.19976  0.61958  0.77255  0.46662  0.98650
      3   2.69956  4.34903  3.81341  3.30423  3.31967  3.63304  4.07033  2.57920  3.08686  2.20764  1.52353  3.55121  4.12119  3.45335  3.30687  2.99172  2.99228  2.44962  4.94914  3.68826     97 m - - -
          2.68618  4.42225  2.77519  2.73123  3.46354  2.40513  3.72494  3.29354  2.67741  2.69355  4.24690  2.90347  2.73739  3.18146  2.89801  2.37887  2.77519  2.98518  4.58477  3.61503
          0.02490  4.10099  4.82333  0.61958  0.77255  0.48654  0.95387
      4   2.32243  4.78003  2.87856  2.35440  4.02703  3.28535  3.63501  3.38299  2.41805  3.03940  3.73924  2.84956  3.71217  2.77772  2.90115  2.31298  2.34750  3.05025  5.29573  3.92615     98 s - - -
          2.68618  4.42225  2.77519  2.73123  3.46354  2.40513  3.72494  3.29354  2.67741  2.69355  4.24690  2.90347  2.73739  3.18146  2.89801  2.37887  2.77519  2.98518  4.58477  3.61503
          0.09185  4.11134  2.63980  0.61958  0.77255  0.48528  0.95587
      5   2.47562  4.99970  2.44024  2.04135  4.28327  3.20850  3.56766  3.69843  2.29761  3.26671  3.91890  2.69685  3.73242  2.65744  2.81835  2.53449  2.70756  3.26904  5.46084  4.07541     99 e - - -
          2.68602  4.42227  2.77519  2.73117  3.46356  2.40512  3.72490  3.29359  2.67742  2.69359  4.24689  2.90353  2.73739  3.18149  2.89803  2.37889  2.77521  2.98515  4.58484  3.61509
          0.18555  2.39210  2.55214  1.25769  0.33451  0.44775  1.01905
      6   2.52259  4.80115  2.78150  2.19056  3.98706  3.31571  3.50998  3.44385  2.37004  3.07169  3.89345  2.73027  3.71676  2.66700  2.81373  2.51301  2.68048  2.82933  5.32509  3.56126    226 e - - -
          2.68593  4.42233  2.77527  2.73126  3.46362  2.40510  3.72498  3.29338  2.67739  2.69367  4.24698  2.90348  2.73744  3.18143  2.89804  2.37891  2.77516  2.98508  4.58483  3.61517
          0.61447  1.04690  2.22519  1.00921  0.45335  0.50710  0.92190
      7   2.25126  4.60183  3.10682  2.54686  3.75434  3.28989  3.67656  3.15680  2.39993  2.81604  3.05561  2.93590  3.43012  2.83238  2.89736  2.54568  2.64188  2.84498  5.14002  3.80426    293 a - - -
          2.68618  4.42225  2.77519  2.73123  3.46354  2.40513  3.72494  3.29354  2.67741  2.69355  4.24690  2.90347  2.73739  3.18146  2.89801  2.37887  2.77519  2.98518  4.58477  3.61503
          0.15186  4.09253  2.08589  0.61958  0.77255  0.56871  0.83530
      8   2.39446  4.55642  3.06070  2.53654  3.61469  3.27565  3.66766  3.06177  2.49017  2.76051  3.18993  2.93829  3.76371  2.87509  2.96162  2.53596  2.39258  2.73545  5.10044  3.81408    294 t - - -
          2.68618  4.42225  2.77519  2.73123  3.46354  2.40513  3.72494  3.29354  2.67741  2.69355  4.24690  2.90347  2.73739  3.18146  2.89801  2.37887  2.77519  2.98518  4.58477  3.61503
          0.02731  4.06928  4.62012  0.61958  0.77255  0.62365  0.76784
      9   2.53136  4.96471  2.82383  2.30877  4.24139  3.23709  3.43021  3.69639  2.32453  3.21693  3.98837  2.30089  3.73478  2.66980  2.78872  2.23275  2.70892  3.32441  5.43586  3.99517    295 s - - -
          2.68618  4.42225  2.77519  2.73123  3.46354  2.40513  3.72494  3.29354  2.67741  2.69355  4.24690  2.90347  2.73739  3.18146  2.89801  2.37887  2.77519  2.98518  4.58477  3.61503
          0.03238  4.11764  4.16168  0.61958  0.77255  0.58450  0.81506
     10   2.57580  4.96211  2.87302  2.20466  4.21789  2.81674  3.59046  3.78854  2.13666  3.21573  4.07658  2.65407  3.77904  2.38615  2.70682  2.52507  2.76603  3.36742  5.47814  4.09545    296 k - - -
          2.68618  4.42225  2.77520  2.73123  3.46354  2.40513  3.72495  3.29354  2.67740  2.69355  4.24690  2.90344  2.73740  3.18146  2.89801  2.37887  2.77520  2.98518  4.58477  3.61503
          0.04372  3.60088  4.16821  0.56415  0.84129  0.47945  0.96528
     11   2.44213  4.96660  2.54647  2.34085  4.29747  3.24380  3.63145  3.73409  2.35168  3.28442  4.06866  2.88484  3.29082  2.73600  2.84973  2.16699  2.37602  3.35896  5.47843  4.10266    298 s - - -
          2.68618  4.42225  2.77519  2.73123  3.46354  2.40513  3.72494  3.29354  2.67741  2.69355  4.24690  2.90347  2.73739  3.18146  2.89801  2.37887  2.77519  2.98518  4.58477  3.61503
          0.02197  4.22480  4.94715  0.61958  0.77255  0.44879  1.01722
     12   3.02616  4.46726  4.98763  4.46217  3.69585  4.57643  5.09960  1.05141  4.35861  2.10002  3.45935  4.65246  4.86191  4.59464  4.53113  3.94354  3.25198  1.37757  5.59775  4.40833    299 i - - -
          2.68618  4.42225  2.77519  2.73123  3.46354  2.40513  3.72494  3.29354  2.67741  2.69355  4.24690  2.90347  2.73739  3.18146  2.89801  2.37887  2.77519  2.98518  4.58477  3.61503
          0.02087  4.27566  4.99801  0.61958  0.77255  0.48576  0.95510
     13   3.31614  4.56505  4.97705  4.41153  3.22278  4.62079  4.96365  2.23849  4.25396  0.74357  2.72124  4.65822  4.82897  4.38026  4.37586  3.97166  3.61278  2.22901  5.29473  4.23298    300 l - - -
          2.68618  4.42225  2.77519  2.73123  3.46354  2.40513  3.72494  3.29354  2.67741  2.69355  4.24690  2.90347  2.73739  3.18146  2.89801  2.37887  2.77519  2.98518  4.58477  3.61503
          0.02084  4.27691  4.99926  0.61958  0.77255  0.48576  0.95510
     14   3.20902  4.53799  5.00346  4.53945  3.78070  4.57283  5.26597  1.66694  4.42012  2.28455  3.58383  4.72256  4.92068  4.70593  4.61290  3.98819  3.50842  0.76496  5.76954  4.54034    301 v - - -
          2.68618  4.42225  2.77519  2.73123  3.46354  2.40513  3.72494  3.29354  2.67741  2.69355  4.24690  2.90347  2.73739  3.18146  2.89801  2.37887  2.77519  2.98518  4.58477  3.61503
          0.02084  4.27723  4.99958  0.61958  0.77255  0.48576  0.95510
     15   3.21579  4.52849  5.13584  4.64891  3.79748  4.71579  5.35704  1.35770  4.55201  2.26352  3.57475  4.83514  5.00011  4.81135  4.73389  4.11921  3.52888  0.89793  5.80552  4.59560    302 v - - -
          2.68618  4.42225  2.77519  2.73123  3.46354  2.40513  3.72494  3.29354  2.67741  2.69355  4.24690  2.90347  2.73739  3.18146  2.89801  2.37887  2.77519  2.98518  4.58477  3.61503
          0.02083  4.27744  4.99979  0.61958  0.77255  0.48576  0.95510
     16   3.24861  4.96391  4.00329  3.96263  5.05979  0.31033  5.03796  4.77786  4.19768  4.37247  5.36514  4.16972  4.36561  4.49052  4.37052  3.43499  3.76051  4.22741  6.02808  5.18199    303 G - - -
          2.68618  4.42225  2.77519  2.73123  3.46354  2.40513  3.72494  3.29354  2.67741  2.69355  4.24690  2.90347  2.73739  3.18146  2.89801  2.37887  2.77519  2.98518  4.58477  3.61503
          0.02083  4.27744  4.99979  0.61958  0.77255  0.48576  0.95510
     17   2.11036  4.33548  3.51878  3.38810  4.68636  0.84553  4.54281  4.11679  3.58912  3.82450  4.64543  3.49811  3.86427  3.83726  3.86925  2.42746  2.91411  3.47084  6.01909  4.82072    304 g - - -
          2.68618  4.42225  2.77519  2.73123  3.46354  2.40513  3.72494  3.29354  2.67741  2.69355  4.24690  2.90347  2.73739  3.18146  2.89801  2.37887  2.77519  2.98518  4.58477  3.61503
          0.02083  4.27744  4.99979  0.61958  0.77255  0.48576  0.95510
     18   3.24861  4.96391  4.00329  3.96263  5.05979  0.31033  5.03796  4.77786  4.19768  4.37247  5.36514  4.16972  4.36561  4.49052  4.37052  3.43499  3.76051  4.22741  6.02808  5.18199    305 G - - -
          2.68618  4.42225  2.77519  2.73123  3.46354  2.40513  3.72494  3.29354  2.67741  2.69355  4.24690  2.90347  2.73739  3.18146  2.89801  2.37887  2.77519  2.98518  4.58477  3.61503
          0.02083  4.27744  4.99979  0.61958  0.77255  0.48576  0.95510
     19   2.97639  4.35399  4.64401  4.06510  2.53460  4.16504  4.23745  1.24590  3.91662  1.89168  2.72335  4.21347  4.47188  4.07151  4.02543  3.48123  3.20669  2.18908  4.92113  3.71485    306 i - - -
          2.68618  4.42225  2.77519  2.73123  3.46354  2.40513  3.72494  3.29354  2.67741  2.69355  4.24690  2.90347  2.73739  3.18146  2.89801  2.37887  2.77519  2.98518  4.58477  3.61503
          0.02080  4.27895  5.00130  0.61958  0.77255  0.48576  0.95510
     20   1.59971  4.29797  3.67363  3.38371  4.56027  2.79293  4.44348  3.98413  3.44555  3.66745  4.47334  3.48954  3.83664  3.71381  3.75352  1.05313  2.82234  3.37821  5.89105  4.69339    307 s - - -
          2.68618  4.42225  2.77519  2.73123  3.46354  2.40513  3.72494  3.29354  2.67741  2.69355  4.24690  2.90347  2.73739  3.18146  2.89801  2.37887  2.77519  2.98518  4.58477  3.61503
          0.02080  4.27895  5.00130  0.61958  0.77255  0.48576  0.95510
     21   3.25105  4.96605  4.00601  3.96560  5.06246  0.30935  5.04068  4.78104  4.20084  4.37539  5.36817  4.17246  4.36778  4.49356  4.37337  3.43749  3.76306  4.23030  6.03021  5.18475    308 G - - -
          2.68618  4.42225  2.77519  2.73123  3.46354  2.40513  3.72494  3.29354  2.67741  2.69355  4.24690  2.90347  2.73739  3.18146  2.89801  2.37887  2.77519  2.98518  4.58477  3.61503
          0.02080  4.27895  5.00130  0.61958  0.77255  0.48576  0.95510
     22   3.34264  4.63470  5.12884  4.55606  3.24764  4.65534  5.00235  1.60605  4.42473  1.18210  2.06379  4.74079  4.84550  4.48783  4.49157  4.00462  3.54238  2.03005  5.28593  4.23028    309 l - - -
          2.68618  4.42225  2.77519  2.73123  3.46354  2.40513  3.72494  3.29354  2.67741  2.69355  4.24690  2.90347  2.73739  3.18146  2.89801  2.37887  2.77519  2.98518  4.58477  3.61503
          0.02079  4.27951  5.00185  0.61958  0.77255  0.48576  0.95510
     23   2.68398  4.74362  2.97126  2.39945  4.22391  3.37928  3.90748  3.61133  2.74545  3.26099  4.11143  3.12155  3.92882  3.03463  3.14886  2.46008  1.31279  3.26256  5.52285  4.22045    310 t - - -
          2.68618  4.42225  2.77519  2.73123  3.46354  2.40513  3.72494  3.29354  2.67741  2.69355  4.24690  2.90347  2.73739  3.18146  2.89801  2.37887  2.77519  2.98518  4.58477  3.61503
          0.02074  4.28204  5.00439  0.61958  0.77255  0.48576  0.95510
     24   1.01504  4.27246  3.81525  3.43370  4.31139  3.12714  4.39333  3.61790  3.40379  3.38762  4.23720  3.53178  3.86289  3.68958  3.69809  2.26357  2.08743  3.01707  5.69436  4.49919    311 a - - -
          2.68618  4.42225  2.77519  2.73123  3.46354  2.40513  3.72494  3.29354  2.67741  2.69355  4.24690  2.90347  2.73739  3.18146  2.89801  2.37887  2.77519  2.98518  4.58477  3.61503
          0.02074  4.28204  5.00439  0.61958  0.77255  0.48576  0.95510
     25   0.74119  4.22455  3.85586  3.60411  4.50786  3.02131  4.56510  3.82496  3.60918  3.61042  4.45432  3.59568  3.85942  3.88436  3.85242  2.29473  2.78796  3.26283  5.88507  4.70845    312 a - - -
          2.68618  4.42225  2.77519  2.73123  3.46354  2.40513  3.72494  3.29354  2.67741  2.69355  4.24690  2.90347  2.73739  3.18146  2.89801  2.37887  2.77519  2.98518  4.58477  3.61503
          0.02071  4.28310  5.00545  0.61958  0.77255  0.48576  0.95510
     26   2.98055  4.27640  4.71915  4.15717  3.43744  4.27384  4.67491  1.71747  4.02513  1.31666  3.31229  4.16540  4.58894  4.22743  4.16973  3.60496  3.18429  1.57948  5.20748  4.03767    313 l - - -
          2.68618  4.42225  2.77519  2.73123  3.46354  2.40513  3.72494  3.29354  2.67741  2.69355  4.24690  2.90347  2.73739  3.18146  2.89801  2.37887  2.77519  2.98518  4.58477  3.61503
          0.02071  4.28310  5.00545  0.61958  0.77255  0.48576  0.95510
     27   3.01264  5.53619  2.26237  0.99707  4.84114  3.38341  3.85675  4.33389  2.68157  3.83731  4.66688  2.76313  3.96694  3.01155  3.32363  2.91837  3.12623  3.91667  5.99865  4.52924    314 e - - -
          2.68618  4.42225  2.77519  2.73123  3.46354  2.40513  3.72494  3.29354  2.67741  2.69355  4.24690  2.90347  2.73739  3.18146  2.89801  2.37887  2.77519  2.98518  4.58477  3.61503
          0.02071  4.28310  5.00545  0.61958  0.77255  0.48576  0.95510
     28   1.32859  4.37157  3.82656  3.29333  3.63329  3.65005  4.17275  2.46407  3.20263  2.22789  3.51069  3.61221  4.12621  3.51979  3.51324  2.94504  2.87016  2.34466  5.18125  3.95974    315 a - - -
          2.68618  4.42225  2.77519  2.73123  3.46354  2.40513  3.72494  3.29354  2.67741  2.69355  4.24690  2.90347  2.73739  3.18146  2.89801  2.37887  2.77519  2.98518  4.58477  3.61503
          0.02071  4.28310  5.00545  0.61958  0.77255  0.48576  0.95510
     29   0.80427  4.26583  3.76774  3.50841  4.53274  2.67415  4.51855  3.92375  3.56219  3.64147  4.46062  3.54854  3.84568  3.81998  3.83397  2.27697  2.72874  3.33532  5.88793  4.71032    316 a - - -
          2.68618  4.42225  2.77519  2.73123  3.46354  2.40513  3.72494  3.29354  2.67741  2.69355  4.24690  2.90347  2.73739  3.18146  2.89801  2.37887  2.77519  2.98518  4.58477  3.61503
          0.02071  4.28310  5.00545  0.61958  0.77255  0.48576  0.95510
     30   3.12847  5.69740  2.04920  0.88102  4.99252  3.37656  3.93817  4.52218  2.96135  4.02164  4.88415  2.82592  4.00889  3.10865  3.55305  3.00704  3.42256  4.09113  6.16168  4.65447    317 e - - -
          2.68618  4.42225  2.77519  2.73123  3.46354  2.40513  3.72494  3.29354  2.67741  2.69355  4.24690  2.90347  2.73739  3.18146  2.89801  2.37887  2.77519  2.98518  4.58477  3.61503
          0.02071  4.28310  5.00545  0.61958  0.77255  0.48576  0.95510
     31   2.10379  3.38230  4.00702  3.42722  3.25223  3.71745  4.03507  2.50110  3.32260  2.23506  2.91189  3.67098  4.09565  3.48148  3.53686  2.93090  2.41879  1.88177  4.77140  3.56973    318 v - - -
          2.68618  4.42225  2.77519  2.73123  3.46354  2.40513  3.72494  3.29354  2.67741  2.69355  4.24690  2.90347  2.73739  3.18146  2.89801  2.37887  2.77519  2.98518  4.58477  3.61503
          0.02071  4.28310  5.00545  0.61958  0.77255  0.48576  0.95510
     32   2.46936  4.35377  3.42907  3.19140  4.54132  0.80249  4.43742  3.96177  3.40225  3.69295  4.56175  3.47139  3.91864  3.72455  3.69080  2.63106  2.98593  3.33301  5.88794  4.64238    319 g - - -
          2.68618  4.42225  2.77519  2.73123  3.46354  2.40513  3.72494  3.29354  2.67741  2.69355  4.24690  2.90347  2.73739  3.18146  2.89801  2.37887  2.77519  2.98518  4.58477  3.61503
          0.02071  4.28310  5.00545  0.61958  0.77255  0.48576  0.95510
     33   2.51171  4.03326  3.21386  2.67078  3.29814  3.51665  3.18139  3.11422  2.28875  2.76179  3.61831  2.98657  3.91512  2.91525  2.91219  2.68392  2.84349  2.83349  5.06377  2.56171    320 k - - -
          2.68618  4.42225  2.77520  2.73123  3.46354  2.40513  3.72495  3.29354  2.67738  2.69355  4.24690  2.90347  2.73740  3.18146  2.89801  2.37887  2.77520  2.98518  4.58477  3.61503
          0.03120  3.72898  5.00545  0.56396  0.84154  0.48576  0.95510
     34   2.68147  5.19342  2.29672  1.85338  4.52817  3.36951  3.54187  4.01233  2.23990  3.49291  4.24081  2.73124  3.70464  2.41495  2.71706  2.57588  2.85693  3.57929  5.62731  4.20369    322 e - - -
          2.68618  4.42225  2.77519  2.73123  3.46354  2.40513  3.72494  3.29354  2.67741  2.69355  4.24690  2.90347  2.73739  3.18146  2.89801  2.37887  2.77519  2.98518  4.58477  3.61503
          0.02071  4.28346  5.00580  0.61958  0.77255  0.48576  0.95510
     35   2.81393  4.42821  4.55796  4.13829  3.86161  3.97746  4.90352  2.01265  4.00318  2.51858  3.68251  4.26987  4.53987  4.32512  4.21203  3.41989  3.10080  0.79619  5.65626  4.43340    323 v - - -
          2.68618  4.42225  2.77519  2.73123  3.46354  2.40513  3.72494  3.29354  2.67741  2.69355  4.24690  2.90347  2.73739  3.18146  2.89801  2.37887  2.77519  2.98518  4.58477  3.61503
          0.02067  4.28538  5.00772  0.61958  0.77255  0.48576  0.95510
     36   2.63272  4.05403  4.39967  3.80225  2.55076  3.81907  4.09598  1.99405  3.63751  2.01174  3.12291  3.89864  4.17806  3.80799  3.72776  3.12181  2.78663  1.89033  4.64113  2.64372    324 v - - -
          2.68618  4.42225  2.77519  2.73123  3.46354  2.40513  3.72494  3.29354  2.67741  2.69355  4.24690  2.90347  2.73739  3.18146  2.89801  2.37887  2.77519  2.98518  4.58477  3.61503
          0.02067  4.28538  5.00772  0.61958  0.77255  0.48576  0.95510
     37   3.40767  4.70859  5.09706  4.53826  3.26673  4.70838  5.05268  1.65875  4.37857  0.87447  3.02925  4.76309  4.89534  4.49296  4.35271  4.06806  3.63487  2.14703  5.34401  4.27041    325 l - - -
          2.68618  4.42225  2.77519  2.73123  3.46354  2.40513  3.72494  3.29354  2.67741  2.69355  4.24690  2.90347  2.73739  3.18146  2.89801  2.37887  2.77519  2.98518  4.58477  3.61503
          0.02067  4.28538  5.00772  0.61958  0.77255  0.48576  0.95510
     38   2.99031  4.44538  4.90841  4.38439  3.71566  4.38284  5.02880  1.54653  4.27682  2.14999  3.53891  4.57573  4.81160  4.52833  4.45909  3.86572  3.34443  0.94459  5.57136  4.36747    326 v - - -
          2.68618  4.42225  2.77519  2.73123  3.46354  2.40513  3.72494  3.29354  2.67741  2.69355  4.24690  2.90347  2.73739  3.18146  2.89801  2.37887  2.77519  2.98518  4.58477  3.61503
          0.02067  4.28538  5.00772  0.61958  0.77255  0.48576  0.95510
     39   3.18777  5.59494  2.34189  0.75079  4.93652  3.44028  4.02336  4.45469  3.00979  3.99580  4.89141  2.96387  4.07189  3.20854  3.54037  3.09371  3.48914  4.05512  6.09013  4.66923    327 e - - -
          2.68618  4.42225  2.77519  2.73123  3.46354  2.40513  3.72494  3.29354  2.67741  2.69355  4.24690  2.90347  2.73739  3.18146  2.89801  2.37887  2.77519  2.98518  4.58477  3.61503
          0.02067  4.28538  5.00772  0.61958  0.77255  0.48576  0.95510
     40   3.06584  5.31011  3.46397  2.79628  4.77099  3.74008  3.71249  4.11836  1.02790  3.54982  4.39417  3.24237  4.11783  2.72436  2.00018  3.04864  3.17264  3.77845  5.59714  4.40436    328 k - - -
          2.68618  4.42225  2.77519  2.73123  3.46354  2.40513  3.72494  3.29354  2.67741  2.69355  4.24690  2.90347  2.73739  3.18146  2.89801  2.37887  2.77519  2.98518  4.58477  3.61503
          0.02067  4.28538  5.00772  0.61958  0.77255  0.48576  0.95510
     41   2.59295  5.08948  2.83159  2.03415  4.40422  3.27010  3.62482  3.86892  2.32115  3.24230  4.08312  2.17628  3.82477  2.68891  2.71110  2.41304  2.69981  3.46429  5.54042  4.14829    329 e - - -
          2.68618  4.42225  2.77519  2.73123  3.46354  2.40513  3.72494  3.29354  2.67741  2.69355  4.24690  2.90347  2.73739  3.18146  2.89801  2.37887  2.77519  2.98518  4.58477  3.61503
          0.02066  4.28565  5.00800  0.61958  0.77255  0.48576  0.95510
     42   2.21936  4.56918  3.21106  2.80354  4.09757  3.34378  3.81338  3.51260  2.80167  3.16509  4.00977  3.14188  1.47807  3.15853  3.19049  2.54209  2.85707  3.15520  5.16919  4.14751    330 p - - -
          2.68618  4.42225  2.77519  2.73123  3.46354  2.40513  3.72494  3.29354  2.67741  2.69355  4.24690  2.90347  2.73739  3.18146  2.89801  2.37887  2.77519  2.98518  4.58477  3.61503
          0.02065  4.28625  5.00859  0.61958  0.77255  0.48576  0.95510
     43   2.52058  4.12299  3.76188  3.19070  2.84670  3.66959  3.90935  2.70625  3.11399  2.43157  3.33183  3.50124  4.04775  3.34971  3.39703  2.40937  2.64074  2.49322  4.52096  2.04250    331 y - - -
          2.68618  4.42225  2.77519  2.73123  3.46354  2.40513  3.72494  3.29354  2.67741  2.69355  4.24690  2.90347  2.73739  3.18146  2.89801  2.37887  2.77519  2.98518  4.58477  3.61503
          0.02065  4.28625  5.00859  0.61958  0.77255  0.48576  0.95510
     44   3.46131  4.74151  5.20678  4.63629  2.97795  4.78172  5.09587  1.90940  4.51527  0.80862  2.89984  4.85207  4.92849  4.54376  4.57836  4.13759  3.67903  2.09036  5.31490  4.27063    332 l - - -
          2.68618  4.42225  2.77519  2.73123  3.46354  2.40513  3.72494  3.29354  2.67741  2.69355  4.24690  2.90347  2.73739  3.18146  2.89801  2.37887  2.77519  2.98518  4.58477  3.61503
          0.02065  4.28625  5.00859  0.61958  0.77255  0.48576  0.95510
     45   3.26364  4.97714  4.02009  3.98091  5.07624  0.30436  5.05470  4.79750  4.21713  4.39046  5.38380  4.18658  4.37897  4.50924  4.38809  3.45041  3.77619  4.24524  6.04118  5.19904    333 G - - -
          2.68618  4.42225  2.77519  2.73123  3.46354  2.40513  3.72494  3.29354  2.67741  2.69355  4.24690  2.90347  2.73739  3.18146  2.89801  2.37887  2.77519  2.98518  4.58477  3.61503
          0.02064  4.28671  5.00906  0.61958  0.77255  0.48576  0.95510
     46   3.26364  4.97714  4.02009  3.98091  5.07624  0.30436  5.05470  4.79750  4.21713  4.39046  5.38380  4.18658  4.37897  4.50924  4.38809  3.45041  3.77619  4.24524  6.04118  5.19904    334 G - - -
          2.68618  4.42225  2.77519  2.73123  3.46354  2.40513  3.72494  3.29354  2.67741  2.69355  4.24690  2.90347  2.73739  3.18146  2.89801  2.37887  2.77519  2.98518  4.58477  3.61503
          0.02064  4.28671  5.00906  0.61958  0.77255  0.48576  0.95510
     47   3.22109  5.33853  3.62485  2.94084  4.80452  3.82682  3.61372  4.14259  1.80852  3.56376  4.42978  3.16405  4.18269  2.81835  1.00105  3.20842  3.32496  3.82412  5.58930  4.40779    335 r - - -
          2.68618  4.42225  2.77519  2.73123  3.46354  2.40513  3.72494  3.29354  2.67741  2.69355  4.24690  2.90347  2.73739  3.18146  2.89801  2.37887  2.77519  2.98518  4.58477  3.61503
          0.02064  4.28671  5.00906  0.61958  0.77255  0.48576  0.95510
     48   2.91306  4.38701  4.56317  4.02527  3.60565  4.16794  4.68873  1.97023  3.90368  2.31137  2.90286  4.24130  4.56259  4.16861  4.11017  3.53473  2.90065  0.97237  5.34805  4.15212    336 v - - -
          2.68618  4.42225  2.77519  2.73123  3.46354  2.40513  3.72494  3.29354  2.67741  2.69355  4.24690  2.90347  2.73739  3.18146  2.89801  2.37887  2.77519  2.98518  4.58477  3.61503
          0.02064  4.28671  5.00906  0.61958  0.77255  0.48576  0.95510
     49   1.80476  4.31373  3.59114  3.02588  3.38769  3.58746  3.91235  2.53252  2.97195  2.43907  3.26756  3.38320  4.00786  3.26791  3.30809  2.41177  2.58348  2.46690  4.93363  3.70621    337 a - - -
          2.68618  4.42225  2.77519  2.73123  3.46354  2.40513  3.72494  3.29354  2.67741  2.69355  4.24690  2.90347  2.73739  3.18146  2.89801  2.37887  2.77519  2.98518  4.58477  3.61503
          0.02064  4.28671  5.00906  0.61958  0.77255  0.48576  0.95510
     50   2.79906  5.06040  3.16659  2.56708  4.37581  3.45978  3.64324  3.78158  2.21267  2.91458  4.11219  3.08573  3.95942  1.58004  2.20533  2.80468  3.03645  3.44257  5.47516  4.18298    338 q - - -
          2.68618  4.42225  2.77519  2.73123  3.46354  2.40513  3.72494  3.29354  2.67741  2.69355  4.24690  2.90347  2.73739  3.18146  2.89801  2.37887  2.77519  2.98518  4.58477  3.61503
          0.02064  4.28671  5.00906  0.61958  0.77255  0.48576  0.95510
     51   2.73214  4.19905  4.20473  3.62098  2.92504  3.84793  4.05216  2.42206  3.48758  1.28662  2.67754  3.64761  4.20191  3.70549  3.66153  3.07872  2.93422  2.35703  4.77630  3.57591    339 l - - -
          2.68618  4.42225  2.77519  2.73123  3.46354  2.40513  3.72494  3.29354  2.67741  2.69355  4.24690  2.90347  2.73739  3.18146  2.89801  2.37887  2.77519  2.98518  4.58477  3.61503
          0.02063  4.28704  5.00939  0.61958  0.77255  0.48576  0.95510
     52   2.61630  4.86099  3.00473  2.47447  3.92479  3.40754  3.20154  3.52309  2.41242  3.12065  3.93251  2.02014  3.86158  2.78849  2.85853  2.50354  2.85748  3.19674  5.31629  2.96668    340 n - - -
          2.68618  4.42225  2.77519  2.73123  3.46354  2.40513  3.72494  3.29354  2.67741  2.69355  4.24690  2.90347  2.73739  3.18146  2.89801  2.37887  2.77519  2.98518  4.58477  3.61503
          0.02063  4.28704  5.00939  0.61958  0.77255  0.48576  0.95510
     53   2.80009  5.18067  3.10226  2.42425  4.54659  3.54239  3.36419  3.97748  1.60282  3.33331  4.23259  2.91565  3.92209  2.18460  2.24285  2.75395  3.01125  3.58667  5.56048  3.98450    341 k - - -
          2.68618  4.42225  2.77519  2.73123  3.46354  2.40513  3.72494  3.29354  2.67741  2.69355  4.24690  2.90347  2.73739  3.18146  2.89801  2.37887  2.77519  2.98518  4.58477  3.61503
          0.02062  4.28764  5.00999  0.61958  0.77255  0.48576  0.95510
     54   3.32610  4.80699  4.31394  3.94046  2.47747  4.15139  3.85291  3.11624  3.75940  2.68576  3.88869  4.01349  4.57593  4.00007  3.92871  3.54373  3.60443  2.48733  4.14520  0.85693    342 y - - -
          2.68618  4.42225  2.77519  2.73123  3.46354  2.40513  3.72494  3.29354  2.67741  2.69355  4.24690  2.90347  2.73739  3.18146  2.89801  2.37887  2.77519  2.98518  4.58477  3.61503
          0.02061  4.28796  5.01030  0.61958  0.77255  0.48576  0.95510
     55   3.79901  5.07602  4.79769  4.55570  0.63127  4.51158  3.88125  3.25426  4.41396  2.51833  3.89716  4.37751  4.88568  4.42901  4.44101  3.99581  4.06682  3.27227  4.02419  2.27955    343 F - - -
          2.68618  4.42225  2.77519  2.73123  3.46354  2.40513  3.72494  3.29354  2.67741  2.69355  4.24690  2.90347  2.73739  3.18146  2.89801  2.37887  2.77519  2.98518  4.58477  3.61503
          0.02060  4.28843  5.01078  0.61958  0.77255  0.48576  0.95510
     56   2.82730  4.67967  3.63196  3.29617  3.93269  3.50039  4.24681  3.63147  3.14432  3.21892  4.22889  3.59870  0.83419  3.59227  3.42077  2.99092  3.12579  3.32974  4.59489  4.01888    344 p - - -
          2.68618  4.42225  2.77519  2.73123  3.46354  2.40513  3.72494  3.29354  2.67741  2.69355  4.24690  2.90347  2.73739  3.18146  2.89801  2.37887  2.77519  2.98518  4.58477  3.61503
          0.02060  4.28843  5.01078  0.61958  0.77255  0.48576  0.95510
     57   3.00505  5.10642  3.33318  2.85334  4.62636  3.62905  3.83950  3.94360  0.94898  3.50387  4.38803  3.27750  4.09793  2.99016  2.49034  3.03666  2.71988  3.60703  5.63313  4.41121    345 k - - -
          2.68618  4.42225  2.77519  2.73123  3.46354  2.40513  3.72494  3.29354  2.67741  2.69355  4.24690  2.90347  2.73739  3.18146  2.89801  2.37887  2.77519  2.98518  4.58477  3.61503
          0.02058  4.28934  5.01168  0.61958  0.77255  0.48576  0.95510
     58   3.49799  4.82056  5.06701  4.49762  3.10628  4.73761  5.00979  2.31980  4.33144  0.71058  2.33230  4.75797  4.89240  4.35817  4.42936  4.08889  3.62392  2.52481  5.26762  4.22030    346 l - - -
          2.68618  4.42225  2.77519  2.73123  3.46354  2.40513  3.72494  3.29354  2.67741  2.69355  4.24690  2.90347  2.73739  3.18146  2.89801  2.37887  2.77519  2.98518  4.58477  3.61503
          0.02058  4.28934  5.01168  0.61958  0.77255  0.48576  0.95510
     59   2.79211  0.80971  2.71308  3.48018  4.19437  3.46228  4.49451  3.47162  3.58109  3.33060  4.29145  3.72779  4.13695  3.86882  3.86134  3.00109  3.21788  3.15541  5.57871  4.38205    347 c - - -
          2.68618  4.42225  2.77519  2.73123  3.46354  2.40513  3.72494  3.29354  2.67741  2.69355  4.24690  2.90347  2.73739  3.18146  2.89801  2.37887  2.77519  2.98518  4.58477  3.61503
          0.02058  4.28934  5.01168  0.61958  0.77255  0.48576  0.95510
     60   2.62507  3.56524  3.39220  2.84021  3.38247  3.55559  3.08181  3.01366  2.78123  2.71407  3.59828  3.26889  1.85882  3.11886  3.14512  2.78926  2.88385  2.77163  5.00902  3.63762    348 p - - -
          2.68618  4.42225  2.77519  2.73123  3.46354  2.40513  3.72494  3.29354  2.67741  2.69355  4.24690  2.90347  2.73739  3.18146  2.89801  2.37887  2.77519  2.98518  4.58477  3.61503
          0.02058  4.28934  5.01168  0.61958  0.77255  0.48576  0.95510
     61   2.19526  4.42314  3.46943  3.28781  4.51788  3.16087  4.42887  3.88805  3.38301  3.61962  4.50373  3.47969  0.92305  3.71021  3.67357  2.58987  2.97551  3.37627  5.87317  4.63947    349 p - - -
          2.68618  4.42225  2.77519  2.73123  3.46354  2.40513  3.72494  3.29354  2.67741  2.69355  4.24690  2.90347  2.73739  3.18146  2.89801  2.37887  2.77519  2.98518  4.58477  3.61503
          0.02058  4.28934  5.01168  0.61958  0.77255  0.48576  0.95510
     62   2.52444  4.57373  3.22281  2.67097  3.56927  3.42417  3.75674  3.09196  2.63458  2.76333  3.65201  2.79775  3.91497  2.95525  3.06926  2.16827  2.17541  2.83071  4.97310  3.29641    350 s - - -
          2.68618  4.42225  2.77519  2.73123  3.46354  2.40513  3.72494  3.29354  2.67741  2.69355  4.24690  2.90347  2.73739  3.18146  2.89801  2.37887  2.77519  2.98518  4.58477  3.61503
          0.02058  4.28934  5.01168  0.61958  0.77255  0.48576  0.95510
     63   3.15986  0.38255  4.73973  4.58827  4.51387  3.67599  5.14736  3.75304  4.42883  3.63650  4.77766  4.47083  4.41151  4.75762  4.47129  3.42945  3.66230  3.46247  5.81290  4.79238    351 C - - -
          2.68618  4.42225  2.77519  2.73123  3.46354  2.40513  3.72494  3.29354  2.67741  2.69355  4.24690  2.90347  2.73739  3.18146  2.89801  2.37887  2.77519  2.98518  4.58477  3.61503
          0.02058  4.28934  5.01168  0.61958  0.77255  0.48576  0.95510
     64   2.65016  4.50329  3.64960  3.37289  4.14261  0.89608  4.39429  2.65478  3.37290  3.21275  4.20983  3.60546  4.05041  3.72077  3.65875  2.84751  3.08809  3.06123  5.58770  4.32921    352 g - - -
          2.68618  4.42225  2.77519  2.73123  3.46354  2.40513  3.72494  3.29354  2.67741  2.69355  4.24690  2.90347  2.73739  3.18146  2.89801  2.37887  2.77519  2.98518  4.58477  3.61503
          0.02058  4.28974  5.01209  0.61958  0.77255  0.48576  0.95510
     65   2.73641  4.16149  4.21563  3.63439  2.97398  3.88642  4.19390  2.44950  3.50883  1.20040  2.88489  3.86120  4.23825  3.64716  3.69489  2.97700  2.93863  2.35602  4.84550  3.66496    353 l - - -
          2.68618  4.42225  2.77519  2.73123  3.46354  2.40513  3.72494  3.29354  2.67741  2.69355  4.24690  2.90347  2.73739  3.18146  2.89801  2.37887  2.77519  2.98518  4.58477  3.61503
          0.02057  4.29005  5.01239  0.61958  0.77255  0.48576  0.95510
     66   2.95111  5.24113  2.59001  0.97416  4.66772  3.41471  3.93034  4.03710  2.79015  3.66025  4.54009  2.98941  3.99996  3.09983  3.24893  2.92637  2.70541  3.66867  5.87649  4.48615    354 e - - -
          2.68618  4.42225  2.77519  2.73123  3.46354  2.40513  3.72494  3.29354  2.67741  2.69355  4.24690  2.90347  2.73739  3.18146  2.89801  2.37887  2.77519  2.98518  4.58477  3.61503
          0.02057  4.29005  5.01239  0.61958  0.77255  0.48576  0.95510
     67   2.97321  4.43478  4.38778  3.87163  3.51216  4.09731  4.56349  1.02745  3.71119  2.17829  3.31329  4.11631  3.33764  4.01455  3.92652  3.44569  3.23452  2.02884  5.26062  4.05436    355 i - - -
          2.68618  4.42225  2.77519  2.73123  3.46354  2.40513  3.72494  3.29354  2.67741  2.69355  4.24690  2.90347  2.73739  3.18146  2.89801  2.37887  2.77519  2.98518  4.58477  3.61503
          0.02056  4.29029  5.01263  0.61958  0.77255  0.48576  0.95510
     68   2.80266  5.12132  2.88295  2.46218  4.18733  3.48889  3.66643  3.85171  2.20495  3.35476  4.20546  1.53310  3.92372  2.47787  2.79697  2.78740  3.03426  3.50221  5.54994  4.18084    356 n - - -
          2.68618  4.42225  2.77519  2.73123  3.46354  2.40513  3.72494  3.29354  2.67741  2.69355  4.24690  2.90347  2.73739  3.18146  2.89801  2.37887  2.77519  2.98518  4.58477  3.61503
          0.02056  4.29029  5.01263  0.61958  0.77255  0.48576  0.95510
     69   2.68436  4.14058  4.19135  3.60572  1.96399  3.79419  4.06247  2.47284  3.47449  1.98572  2.82890  3.77772  4.15497  3.32087  3.63463  3.08518  2.80031  2.33366  4.67645  2.68826    357 f - - -
          2.68618  4.42225  2.77519  2.73123  3.46354  2.40513  3.72494  3.29354  2.67741  2.69355  4.24690  2.90347  2.73739  3.18146  2.89801  2.37887  2.77519  2.98518  4.58477  3.61503
          0.02056  4.29029  5.01263  0.61958  0.77255  0.48576  0.95510
     70   2.65145  5.19989  3.26168  2.64391  4.59058  3.58479  3.67609  3.98587  1.81353  3.45791  4.26791  3.12287  4.00118  2.25912  1.57160  2.84726  3.11037  3.52436  5.55504  4.28673    358 r - - -
          2.68618  4.42225  2.77519  2.73123  3.46354  2.40513  3.72494  3.29354  2.67741  2.69355  4.24690  2.90347  2.73739  3.18146  2.89801  2.37887  2.77519  2.98518  4.58477  3.61503
          0.02056  4.29029  5.01263  0.61958  0.77255  0.48576  0.95510
     71   2.57084  4.95951  3.54030  2.98905  4.55064  3.60137  3.86911  3.90571  2.23775  3.46279  4.34370  3.35517  4.09361  3.03236  0.99659  2.92768  3.21671  3.55525  5.58785  4.38618    359 r - - -
          2.68618  4.42225  2.77519  2.73123  3.46354  2.40513  3.72494  3.29354  2.67741  2.69355  4.24690  2.90347  2.73739  3.18146  2.89801  2.37887  2.77519  2.98518  4.58477  3.61503
          0.02056  4.29029  5.01263  0.61958  0.77255  0.48576  0.95510
     72   2.86044  4.38238  4.76761  4.20542  3.41761  4.32526  4.72388  1.23732  4.08456  1.75741  3.03757  4.37985  4.62750  4.27706  4.22648  3.65613  2.99640  1.73908  5.24253  4.07750    360 i - - -
          2.68618  4.42225  2.77519  2.73123  3.46354  2.40513  3.72494  3.29354  2.67741  2.69355  4.24690  2.90347  2.73739  3.18146  2.89801  2.37887  2.77519  2.98518  4.58477  3.61503
          0.02056  4.29029  5.01263  0.61958  0.77255  0.48576  0.95510
     73   2.70414  5.18090  3.29268  2.60856  4.57090  3.64008  3.68343  3.88986  1.32662  3.44030  4.25675  3.13671  4.01239  2.79517  1.89668  2.86345  3.09139  3.50771  5.54049  4.28392    361 k - - -
          2.68618  4.42225  2.77519  2.73123  3.46354  2.40513  3.72494  3.29354  2.67741  2.69355  4.24690  2.90347  2.73739  3.18146  2.89801  2.37887  2.77519  2.98518  4.58477  3.61503
          0.02056  4.29029  5.01263  0.61958  0.77255  0.48576  0.95510
     74   2.43200  5.09760  2.62680  2.29022  4.30999  3.31178  3.31126  3.88830  2.18915  3.34799  3.89956  2.46678  3.73438  2.52155  2.75127  2.45257  2.71245  3.40818  5.54319  4.14566    362 k - - -
          2.68618  4.42225  2.77519  2.73123  3.46354  2.40513  3.72494  3.29354  2.67741  2.69355  4.24690  2.90347  2.73739  3.18146  2.89801  2.37887  2.77519  2.98518  4.58477  3.61503
          0.02056  4.29029  5.01263  0.61958  0.77255  0.48576  0.95510
     75   2.72621  4.85531  2.85538  2.45638  4.30090  3.42748  3.12526  3.76873  2.51808  3.29676  4.15279  1.47752  3.90654  2.87435  2.94819  2.57379  2.98325  3.39712  5.52280  4.16306    363 n - - -
          2.68618  4.42225  2.77519  2.73123  3.46354  2.40513  3.72494  3.29354  2.67741  2.69355  4.24690  2.90347  2.73739  3.18146  2.89801  2.37887  2.77519  2.98518  4.58477  3.61503
          0.02056  4.29029  5.01263  0.61958  0.77255  0.48576  0.95510
     76   2.67211  5.03835  2.87611  2.39101  4.33583  3.39168  3.63159  3.74506  2.24097  3.30851  4.10815  2.93129  1.96537  2.74399  2.49190  2.62314  2.91584  3.40658  5.50024  4.14573    364 p - - -
          2.68618  4.42225  2.77519  2.73122  3.46354  2.40512  3.72495  3.29354  2.67741  2.69355  4.24690  2.90346  2.73740  3.18147  2.89801  2.37886  2.77519  2.98519  4.58477  3.61503
          0.03488  3.61988  4.89354  0.60724  0.78713  0.48576  0.95510
     77   2.66254  5.10104  2.86640  2.41231  4.42582  3.39950  3.53337  3.87789  2.08151  3.18703  4.09779  2.29657  3.85491  2.67849  2.01902  2.63604  2.92044  3.48223  5.53348  4.11957    367 r - - -
          2.68618  4.42225  2.77519  2.73123  3.46354  2.40513  3.72494  3.29354  2.67741  2.69355  4.24690  2.90347  2.73739  3.18146  2.89801  2.37887  2.77519  2.98518  4.58477  3.61503
          0.02058  4.28971  5.01205  0.61958  0.77255  0.48503  0.95627
     78   3.31313  4.55902  5.21390  4.70123  3.63335  4.78924  5.33193  1.07132  4.60638  1.89130  3.44790  4.88773  5.01987  4.80487  4.75423  4.17849  3.56250  1.29084  5.70039  4.53139    368 i - - -
          2.68618  4.42225  2.77519  2.73123  3.46354  2.40513  3.72494  3.29354  2.67741  2.69355  4.24690  2.90347  2.73739  3.18146  2.89801  2.37887  2.77519  2.98518  4.58477  3.61503
          0.02056  4.29055  5.01290  0.61958  0.77255  0.48576  0.95510
     79   2.68907  5.12556  2.79704  2.32189  4.45818  3.45230  3.52236  3.91845  1.89011  3.38919  4.17488  2.84407  3.84677  2.62956  2.17270  2.57754  2.48278  3.50663  5.55492  4.17642    369 k - - -
          2.68618  4.42225  2.77519  2.73123  3.46354  2.40513  3.72494  3.29354  2.67741  2.69355  4.24690  2.90347  2.73739  3.18146  2.89801  2.37887  2.77519  2.98518  4.58477  3.61503
          0.02054  4.29136  5.01371  0.61958  0.77255  0.48576  0.95510
     80   2.64748  3.87953  4.38218  3.78345  2.38347  3.79773  4.07316  2.23286  3.61800  2.00396  3.11514  3.87926  4.10116  3.77909  3.70850  3.09210  2.72190  1.70966  4.65918  3.16469    370 v - - -
          2.68618  4.42225  2.77519  2.73123  3.46354  2.40513  3.72494  3.29354  2.67741  2.69355  4.24690  2.90347  2.73739  3.18146  2.89801  2.37887  2.77519  2.98518  4.58477  3.61503
          0.02054  4.29136  5.01371  0.61958  0.77255  0.48576  0.95510
     81   2.69516  4.11809  4.35155  3.76668  2.23407  3.82368  3.56060  2.39019  3.60982  1.83653  2.80149  3.86524  4.18420  3.76966  3.71366  3.11175  2.93209  2.34072  4.28569  2.37961    371 l - - -
          2.68618  4.42225  2.77519  2.73123  3.46354  2.40513  3.72494  3.29354  2.67741  2.69355  4.24690  2.90347  2.73739  3.18146  2.89801  2.37887  2.77519  2.98518  4.58477  3.61503
          0.02054  4.29136  5.01371  0.61958  0.77255  0.48576  0.95510
     82   2.49980  4.36079  3.72780  3.31254  4.04194  3.30800  4.26456  3.06957  3.20893  3.04900  3.99937  3.46271  3.92916  3.56737  3.50394  2.64949  1.02771  2.69369  5.48495  4.24958    372 t - - -
          2.68618  4.42225  2.77519  2.73123  3.46354  2.40513  3.72494  3.29354  2.67741  2.69355  4.24690  2.90347  2.73739  3.18146  2.89801  2.37887  2.77519  2.98518  4.58477  3.61503
          0.02054  4.29136  5.01371  0.61958  0.77255  0.48576  0.95510
     83   2.61438  4.18557  3.71352  3.13958  3.33627  3.45438  3.89641  2.70879  3.06194  1.91222  2.28327  3.30349  4.03052  3.08388  3.27536  2.72967  2.83588  2.49556  4.71765  3.22204    373 l - - -
          2.68618  4.42225  2.77519  2.73123  3.46354  2.40513  3.72494  3.29354  2.67741  2.69355  4.24690  2.90347  2.73739  3.18146  2.89801  2.37887  2.77519  2.98518  4.58477  3.61503
          0.02053  4.29201  5.01436  0.61958  0.77255  0.48576  0.95510
     84   1.13630  4.03117  3.80980  3.37276  4.26119  3.10273  4.26892  3.64123  3.32837  3.34981  4.18555  3.50384  3.85774  3.61598  3.64150  2.01609  2.08783  3.15836  5.63460  4.43203    374 a - - -
          2.68618  4.42225  2.77519  2.73123  3.46354  2.40513  3.72494  3.29354  2.67741  2.69355  4.24690  2.90347  2.73739  3.18146  2.89801  2.37887  2.77519  2.98518  4.58477  3.61503
          0.02053  4.29201  5.01436  0.61958  0.77255  0.48576  0.95510
     85   2.70955  5.10267  2.73140  1.43436  4.44441  3.42341  3.67598  3.87648  2.41623  3.42531  4.17829  2.88278  3.86393  2.60226  2.86152  2.63258  2.71661  3.45622  5.59379  4.20446    375 e - - -
          2.68618  4.42225  2.77519  2.73123  3.46354  2.40513  3.72494  3.29354  2.67741  2.69355  4.24690  2.90347  2.73739  3.18146  2.89801  2.37887  2.77519  2.98518  4.58477  3.61503
          0.02053  4.29201  5.01436  0.61958  0.77255  0.48576  0.95510
     86   3.18823  4.51246  4.90631  4.40263  3.70337  4.51951  5.08731  1.74384  4.27285  2.15827  3.52647  4.60671  4.62746  4.54772  4.46585  3.90160  3.45552  0.81353  5.62368  4.40840    376 v - - -
          2.68618  4.42225  2.77519  2.73123  3.46354  2.40513  3.72494  3.29354  2.67741  2.69355  4.24690  2.90347  2.73739  3.18146  2.89801  2.37887  2.77519  2.98518  4.58477  3.61503
          0.02053  4.29201  5.01436  0.61958  0.77255  0.48576  0.95510
     87   2.55208  5.00079  2.84062  1.92100  4.28845  3.40488  3.63442  3.68540  2.23700  3.13955  4.01340  2.92448  3.83208  2.62821  2.84057  2.56566  2.40982  2.98710  5.46949  4.09726    377 e - - -
          2.68618  4.42225  2.77519  2.73123  3.46354  2.40513  3.72494  3.29354  2.67741  2.69355  4.24690  2.90347  2.73739  3.18146  2.89801  2.37887  2.77519  2.98518  4.58477  3.61503
          0.02051  4.29269  5.01503  0.61958  0.77255  0.48576  0.95510
     88   2.48682  5.11631  2.73049  2.15306  4.44238  3.03441  3.59995  3.88768  2.07803  3.41295  4.16349  2.71217  3.81923  2.64767  2.73883  2.15640  2.84056  3.49701  5.44395  4.16004    378 k - - -
          2.68618  4.42225  2.77519  2.73123  3.46354  2.40513  3.72494  3.29354  2.67741  2.69355  4.24690  2.90347  2.73739  3.18146  2.89801  2.37887  2.77519  2.98518  4.58477  3.61503
          0.02051  4.29269  5.01503  0.61958  0.77255  0.48576  0.95510
     89   3.07254  4.31994  5.06137  4.53451  3.55000  4.60938  5.12331  1.17505  4.43552  2.11266  3.48738  4.70166  4.88380  4.64998  4.58686  3.97778  3.44031  1.19321  5.58279  4.39392    379 i - - -
          2.68618  4.42225  2.77519  2.73123  3.46354  2.40513  3.72494  3.29354  2.67741  2.69355  4.24690  2.90347  2.73739  3.18146  2.89801  2.37887  2.77519  2.98518  4.58477  3.61503
          0.02051  4.29269  5.01503  0.61958  0.77255  0.48576  0.95510
     90   2.51539  4.92500  2.79864  2.18128  4.33696  3.41316  3.58058  3.78263  2.28350  3.31302  4.05312  2.81710  3.82671  2.70682  2.76094  1.97036  2.54347  3.37024  5.49809  4.03068    380 s - - -
          2.68620  4.42228  2.77520  2.73119  3.46357  2.40515  3.72498  3.29352  2.67731  2.69355  4.24693  2.90346  2.73742  3.18146  2.89797  2.37888  2.77522  2.98517  4.58480  3.61506
          0.08480  2.59477  5.01503  0.79163  0.60350  0.48576  0.95510
     91   2.75473  4.90021  2.78152  2.52498  4.46862  1.18050  3.94688  3.89689  2.66969  3.49649  4.34036  3.06146  3.64741  3.11138  3.09130  2.76935  3.10664  3.50348  5.71389  4.39003    400 g - - -
          2.68618  4.42225  2.77519  2.73123  3.46354  2.40513  3.72494  3.29354  2.67741  2.69355  4.24690  2.90347  2.73739  3.18146  2.89801  2.37887  2.77519  2.98518  4.58477  3.61503
          0.07486  4.29269  2.83941  0.61958  0.77255  0.48576  0.95510
     92   2.53849  4.94946  2.73925  2.09774  4.37400  2.88407  3.58694  3.83793  2.25698  3.34185  4.07860  2.84048  3.80681  2.50775  2.77584  2.31404  2.66222  3.25400  5.51328  4.12236    401 e - - -
          2.68617  4.42225  2.77519  2.73123  3.46354  2.40513  3.72495  3.29353  2.67741  2.69355  4.24690  2.90347  2.73739  3.18146  2.89801  2.37886  2.77520  2.98518  4.58477  3.61503
          0.03158  4.12501  4.20470  0.69818  0.68814  0.44460  1.02466
     93   2.28542  5.07387  2.81306  2.10072  4.38558  3.29863  3.62503  3.84210  2.18942  3.35567  4.11854  2.87377  2.67168  2.70238  2.69230  2.58352  2.82329  3.38777  5.52804  4.13950    411 e - - -
          2.68618  4.42225  2.77519  2.73123  3.46354  2.40513  3.72494  3.29354  2.67741  2.69355  4.24690  2.90347  2.73739  3.18146  2.89801  2.37887  2.77519  2.98518  4.58477  3.61503
          0.03240  4.28514  4.01139  0.61958  0.77255  0.49616  0.93871
     94   2.55670  4.57869  2.99592  2.96291  4.62838  0.85204  4.30666  4.10554  3.20789  3.77081  4.62153  3.30021  3.89029  3.56043  3.60395  2.65725  3.05481  3.55783  5.93297  4.65184    412 g - - -
          2.68618  4.42223  2.77520  2.73124  3.46355  2.40512  3.72495  3.29355  2.67741  2.69356  4.24688  2.90344  2.73740  3.18147  2.89801  2.37886  2.77520  2.98516  4.58478  3.61502
          0.02264  4.15919  4.99600  0.84553  0.56095  0.46992  0.98097
     95   2.59133  5.20678  2.03503  2.30395  4.44952  3.09037  3.61568  4.00038  2.38671  3.50301  4.26981  1.99192  3.85676  2.77937  2.92572  2.57967  2.88209  3.58518  5.65820  4.24398    437 n - - -
          2.68618  4.42225  2.77519  2.73123  3.46354  2.40513  3.72494  3.29354  2.67741  2.69355  4.24690  2.90347  2.73739  3.18146  2.89801  2.37887  2.77519  2.98518  4.58477  3.61503
          0.02051  4.29290  5.01525  0.61958  0.77255  0.48576  0.95510
     96   3.90792  4.91538  5.00542  4.72669  1.27200  4.65261  3.61090  3.59793  4.54067  2.73514  4.12644  4.31441  4.93738  4.40369  4.48893  4.01489  4.11773  3.50762  3.46493  0.96354    438 y - - -
          2.68618  4.42225  2.77519  2.73123  3.46354  2.40513  3.72494  3.29354  2.67741  2.69355  4.24690  2.90347  2.73739  3.18146  2.89801  2.37887  2.77519  2.98518  4.58477  3.61503
          0.02051  4.29290  5.01525  0.61958  0.77255  0.48576  0.95510
     97   2.60831  5.13412  2.46372  2.06856  4.46240  3.40044  3.61062  3.93785  2.18052  3.41535  4.18114  2.73544  3.82177  2.62207  2.70306  2.48919  2.33900  3.46094  5.57532  4.17224    439 e - - -
          2.68618  4.42225  2.77519  2.73123  3.46354  2.40513  3.72494  3.29354  2.67741  2.69355  4.24690  2.90347  2.73739  3.18146  2.89801  2.37887  2.77519  2.98518  4.58477  3.61503
          0.02051  4.29290  5.01525  0.61958  0.77255  0.48576  0.95510
     98   2.36875  4.40300  4.58655  4.07009  3.71336  4.19164  4.77865  1.85469  3.96441  2.35495  3.57225  4.27902  4.59408  4.23998  4.18465  3.51166  3.25166  0.96780  5.46676  4.25473    440 v - - -
          2.68618  4.42225  2.77519  2.73123  3.46354  2.40513  3.72494  3.29354  2.67741  2.69355  4.24690  2.90347  2.73739  3.18146  2.89801  2.37887  2.77519  2.98518  4.58477  3.61503
          0.02051  4.29290  5.01525  0.61958  0.77255  0.48576  0.95510
     99   2.60391  4.98529  2.92818  2.32334  4.23822  3.44021  3.64295  3.66340  2.08287  3.24562  4.03927  2.90875  3.84385  2.68291  2.69794  2.45092  2.03026  3.27046  5.45533  4.08287    441 t - - -
          2.68618  4.42225  2.77519  2.73123  3.46354  2.40513  3.72494  3.29354  2.67741  2.69355  4.24690  2.90347  2.73739  3.18146  2.89801  2.37887  2.77519  2.98518  4.58477  3.61503
          0.02051  4.29290  5.01525  0.61958  0.77255  0.48576  0.95510
    100   3.16493  4.42520  5.08179  4.54987  3.59477  4.62781  5.11501  1.41037  4.44247  1.68995  3.39464  4.71923  4.88604  4.63403  4.57907  3.99547  3.46587  1.17354  5.53682  4.37597    442 v - - -
          2.68618  4.42225  2.77519  2.73123  3.46354  2.40513  3.72494  3.29354  2.67741  2.69355  4.24690  2.90347  2.73739  3.18146  2.89801  2.37887  2.77519  2.98518  4.58477  3.61503
          0.02050  4.29317  5.01551  0.61958  0.77255  0.48576  0.95510
    101   2.62301  5.04180  2.98732  2.31093  4.34766  3.45838  3.52183  3.72551  1.74943  3.12161  4.02451  2.92483  3.85607  2.71061  2.29229  2.60795  2.75452  3.30861  5.48815  4.06959    443 k - - -
          2.68618  4.42225  2.77519  2.73123  3.46354  2.40513  3.72494  3.29354  2.67741  2.69355  4.24690  2.90347  2.73739  3.18146  2.89801  2.37887  2.77519  2.98518  4.58477  3.61503
          0.02050  4.29359  5.01593  0.61958  0.77255  0.48576  0.95510
    102   2.62581  4.30203  3.55030  2.96765  3.46172  3.61981  3.76535  2.25982  2.63107  2.16067  3.40149  3.37296  3.99798  2.87610  3.10152  2.79094  2.58106  2.26203  4.91211  3.68312    444 l - - -
          2.68618  4.42225  2.77519  2.73123  3.46354  2.40513  3.72494  3.29354  2.67741  2.69355  4.24690  2.90347  2.73739  3.18146  2.89801  2.37887  2.77519  2.98518  4.58477  3.61503
          0.02050  4.29359  5.01593  0.61958  0.77255  0.48576  0.95510
    103   2.37022  5.08300  2.90272  2.27074  4.38655  3.41370  3.41014  3.86518  2.01327  3.35982  4.04177  2.49447  3.82351  2.64737  2.62626  2.37926  2.74318  3.45968  5.53003  4.07196    445 k - - -
          2.68618  4.42225  2.77519  2.73123  3.46354  2.40513  3.72494  3.29354  2.67741  2.69355  4.24690  2.90347  2.73739  3.18146  2.89801  2.37887  2.77519  2.98518  4.58477  3.61503
          0.02050  4.29359  5.01593  0.61958  0.77255  0.48576  0.95510
    104   2.37887  4.47564  3.41105  3.25443  4.50349  3.19322  4.41893  3.90881  3.35523  3.62335  4.53095  3.47464  0.86799  3.68464  3.64274  2.64082  3.02300  3.41248  5.86357  4.60967    446 p - - -
          2.68618  4.42225  2.77519  2.73123  3.46354  2.40513  3.72494  3.29354  2.67741  2.69355  4.24690  2.90347  2.73739  3.18146  2.89801  2.37887  2.77519  2.98518  4.58477  3.61503
          0.02050  4.29359  5.01593  0.61958  0.77255  0.48576  0.95510
    105   2.96661  5.15360  3.42911  2.77654  4.58380  3.69448  3.75226  3.93590  2.10590  3.41382  4.29563  3.26341  4.10188  2.76437  1.08170  3.01795  2.95380  3.61357  5.54735  4.34316    447 r - - -
          2.68618  4.42225  2.77519  2.73123  3.46354  2.40513  3.72494  3.29354  2.67741  2.69355  4.24690  2.90347  2.73739  3.18146  2.89801  2.37887  2.77519  2.98518  4.58477  3.61503
          0.02050  4.29359  5.01593  0.61958  0.77255  0.48576  0.95510
    106   3.08623  4.38337  4.28796  3.77607  1.91634  3.96902  3.38944  3.02996  3.50805  2.56273  3.60216  3.88045  4.41141  3.81985  3.71415  3.36084  3.31291  2.85064  3.95178  1.21885    448 y - - -
          2.68618  4.42225  2.77519  2.73123  3.46354  2.40513  3.72494  3.29354  2.67741  2.69355  4.24690  2.90347  2.73739  3.18146  2.89801  2.37887  2.77519  2.98518  4.58477  3.61503
          0.02050  4.29359  5.01593  0.61958  0.77255  0.48576  0.95510
    107   3.07577  4.46166  4.84213  4.34425  3.78790  4.41382  5.05303  1.65697  4.23613  2.38478  3.60265  4.53306  4.78220  4.51329  4.43874  3.79670  2.95861  0.85750  5.65251  4.44091    449 v - - -
          2.68618  4.42225  2.77519  2.73123  3.46354  2.40513  3.72494  3.29354  2.67741  2.69355  4.24690  2.90347  2.73739  3.18146  2.89801  2.37887  2.77519  2.98518  4.58477  3.61503
          0.02050  4.29359  5.01593  0.61958  0.77255  0.48576  0.95510
    108   2.61038  5.07308  2.65587  2.36902  4.37660  3.33927  3.65652  3.76111  2.35029  3.36367  4.15831  1.66281  3.86545  2.80915  2.94668  2.68021  2.67542  3.38714  5.55895  4.17910    450 n - - -
          2.68618  4.42226  2.77519  2.73116  3.46352  2.40512  3.72494  3.29355  2.67742  2.69356  4.24691  2.90347  2.73738  3.18147  2.89802  2.37888  2.77521  2.98517  4.58478  3.61504
          0.09018  2.53068  5.01593  0.37843  1.15499  0.48576  0.95510
    109   2.52002  5.18889  2.31374  1.81769  4.51582  3.34717  3.59090  3.99726  2.39187  3.48684  4.20679  2.63643  3.30267  2.68055  2.88024  2.43364  2.87513  3.57080  5.62951  4.21537    452 e - - -
          2.68618  4.42225  2.77519  2.73123  3.46354  2.40513  3.72494  3.29354  2.67741  2.69355  4.24690  2.90347  2.73739  3.18146  2.89801  2.37887  2.77519  2.98518  4.58477  3.61503
          0.02050  4.29359  5.01593  0.61958  0.77255  0.48576  0.95510
    110   2.56770  5.08507  2.84360  2.36132  4.38551  3.30568  3.40590  3.85376  2.06786  3.22565  4.13499  2.09629  3.82879  2.66179  2.56741  2.54220  2.86645  3.46117  5.42952  4.11573    453 k - - -
          2.68618  4.42225  2.77519  2.73123  3.46354  2.40513  3.72494  3.29354  2.67741  2.69355  4.24690  2.90347  2.73739  3.18146  2.89801  2.37887  2.77519  2.98518  4.58477  3.61503
          0.02050  4.29359  5.01593  0.61958  0.77255  0.48576  0.95510
    111   2.35963  1.12592  3.96353  3.55398  3.90997  3.15741  4.36290  3.33023  3.44733  3.06331  3.96432  3.38064  3.74467  3.75369  3.59619  2.42883  2.86138  2.95854  5.41290  4.21815    454 c - - -
          2.68618  4.42225  2.77519  2.73123  3.46354  2.40513  3.72494  3.29354  2.67741  2.69355  4.24690  2.90347  2.73739  3.18146  2.89801  2.37887  2.77519  2.98518  4.58477  3.61503
          0.02049  4.29399  5.01634  0.61958  0.77255  0.48576  0.95510
    112   2.54629  4.38428  3.50342  3.01607  3.65498  3.53990  3.96729  2.74416  2.95204  2.67698  3.55415  3.35200  3.90672  3.27663  3.27590  2.81171  1.46900  2.36369  5.10161  3.85011    455 t - - -
          2.68618  4.42225  2.77519  2.73123  3.46354  2.40513  3.72494  3.29354  2.67741  2.69355  4.24690  2.90347  2.73739  3.18146  2.89801  2.37887  2.77519  2.98518  4.58477  3.61503
          0.02049  4.29399  5.01634  0.61958  0.77255  0.48576  0.95510
    113   1.81491  3.92476  2.89828  2.60385  3.87259  2.73223  3.75258  3.16460  2.61513  2.84000  3.73393  3.03187  3.87228  2.94689  3.04569  2.61865  2.83523  2.89465  5.21536  3.92282    456 a - - -
          2.68618  4.42225  2.77519  2.73123  3.46354  2.40513  3.72494  3.29354  2.67740  2.69355  4.24690  2.90347  2.73739  3.18146  2.89801  2.37887  2.77519  2.98518  4.58477  3.61503
          0.03350  4.24043  3.98766  0.61506  0.77785  0.48576  0.95510
    114   2.71151  1.38904  4.14740  3.58841  3.17661  3.66790  4.20105  2.56582  3.45307  2.25912  3.43745  3.80167  4.12783  3.74158  3.65976  3.03817  3.01130  2.38526  4.90687  3.54203    458 c - - -
          2.68618  4.42225  2.77519  2.73123  3.46354  2.40513  3.72494  3.29354  2.67741  2.69355  4.24690  2.90347  2.73739  3.18146  2.89801  2.37887  2.77519  2.98518  4.58477  3.61503
          0.02074  4.28200  5.00435  0.61958  0.77255  0.48104  0.96270
    115   2.71093  5.11196  2.55450  2.35620  4.42848  1.73103  3.70781  3.84779  2.52695  3.41843  4.22128  2.56323  3.88189  2.74912  2.92044  2.59167  2.92052  3.49990  5.61729  4.22979    459 g - - -
          2.68618  4.42225  2.77520  2.73123  3.46354  2.40513  3.72494  3.29354  2.67741  2.69353  4.24690  2.90347  2.73740  3.18146  2.89801  2.37887  2.77520  2.98518  4.58477  3.61503
          0.02439  4.04840  5.01388  0.62317  0.76840  0.48364  0.95852
    116   2.24850  5.09232  2.48604  1.98837  4.37418  3.39400  3.58552  3.75980  2.11977  3.19432  4.11361  2.89049  3.79492  2.65631  2.80891  2.59823  2.82703  3.45103  5.54091  4.14678    462 e - - -
          2.68618  4.42225  2.77519  2.73123  3.46354  2.40513  3.72494  3.29354  2.67741  2.69355  4.24690  2.90347  2.73739  3.18146  2.89801  2.37887  2.77519  2.98518  4.58477  3.61503
          0.02047  4.29476  5.01710  0.61958  0.77255  0.48576  0.95510
    117   2.56162  1.51593  3.96504  3.41541  3.37410  3.52699  4.00408  2.67078  3.26741  2.35086  3.39824  3.65201  4.03101  3.56654  3.49671  2.93791  2.87654  2.42956  4.81372  3.65986    463 c - - -
          2.68618  4.42225  2.77519  2.73123  3.46354  2.40513  3.72494  3.29354  2.67741  2.69355  4.24690  2.90347  2.73739  3.18146  2.89801  2.37887  2.77519  2.98518  4.58477  3.61503
          0.02047  4.29476  5.01710  0.61958  0.77255  0.48576  0.95510
    118   1.95615  4.50781  3.17850  2.25026  3.77944  3.22950  3.74133  3.15676  2.59535  2.85255  3.73939  3.07374  3.89893  2.93993  3.02295  2.56994  2.70850  2.54333  5.19070  3.89300    464 a - - -
          2.68618  4.42225  2.77519  2.73123  3.46354  2.40513  3.72494  3.29354  2.67741  2.69355  4.24690  2.90347  2.73739  3.18146  2.89801  2.37887  2.77519  2.98518  4.58477  3.61503
          0.02047  4.29476  5.01710  0.61958  0.77255  0.48576  0.95510
    119   2.46332  5.11374  2.64441  1.90653  4.29909  3.37487  3.61242  3.87906  2.03446  3.38955  4.00173  2.80674  3.70194  2.61676  2.75941  2.52963  2.82246  3.47855  5.55641  4.15626    465 e - - -
          2.68618  4.42225  2.77519  2.73123  3.46354  2.40513  3.72494  3.29354  2.67741  2.69355  4.24690  2.90347  2.73739  3.18146  2.89801  2.37887  2.77519  2.98518  4.58477  3.61503
          0.02047  4.29476  5.01710  0.61958  0.77255  0.48576  0.95510
    120   1.80697  4.49284  3.23237  2.75678  3.72907  3.48844  3.85696  3.08523  2.71821  2.78955  3.66539  3.07273  3.94881  3.08528  3.18313  2.64967  2.88832  1.95593  5.12984  3.87232    466 a - - -
          2.68618  4.42225  2.77519  2.73123  3.46354  2.40513  3.72494  3.29354  2.67741  2.69355  4.24690  2.90347  2.73739  3.18146  2.89801  2.37887  2.77519  2.98518  4.58477  3.61503
          0.02047  4.29476  5.01710  0.61958  0.77255  0.48576  0.95510
    121   2.57587  1.67435  4.35587  3.81193  3.48477  3.79887  4.38855  2.27291  3.67712  2.17089  3.41535  3.95877  4.27117  3.91916  3.85848  3.13324  2.96351  1.80229  5.08258  3.88858    467 c - - -
          2.68618  4.42225  2.77519  2.73123  3.46354  2.40513  3.72494  3.29354  2.67741  2.69355  4.24690  2.90347  2.73739  3.18146  2.89801  2.37887  2.77519  2.98518  4.58477  3.61503
          0.02047  4.29476  5.01710  0.61958  0.77255  0.48576  0.95510
    122   2.61027  5.02571  2.85707  2.07980  4.31902  3.38665  3.64860  3.76740  2.37513  3.29790  4.06950  2.85259  2.29729  2.68124  2.88650  2.50039  2.60576  3.34879  5.40573  4.12220    468 e - - -
          2.68618  4.42225  2.77519  2.73123  3.46354  2.40513  3.72494  3.29354  2.67741  2.69355  4.24690  2.90347  2.73739  3.18146  2.89801  2.37887  2.77519  2.98518  4.58477  3.61503
          0.02046  4.29523  5.01758  0.61958  0.77255  0.48576  0.95510
    123   2.27986  4.63050  2.99278  2.46477  3.84080  3.21581  3.73338  3.09722  2.55902  2.85602  3.64069  3.06671  3.89911  2.91646  3.03141  2.55524  2.44565  2.28793  5.18704  3.89410    469 a - - -
          2.68618  4.42225  2.77519  2.73123  3.46354  2.40513  3.72494  3.29354  2.67741  2.69355  4.24690  2.90347  2.73739  3.18146  2.89801  2.37887  2.77519  2.98518  4.58477  3.61503
          0.02325  4.29523  4.67219  0.61958  0.77255  0.48576  0.95510
    124   2.57964  5.01796  2.75881  1.60699  4.17695  3.42878  3.63133  3.72280  2.33992  3.23954  3.94610  2.89329  3.74120  2.69968  2.85259  2.60446  2.74443  3.33895  5.22326  4.05567    470 e - - -
          2.68618  4.42225  2.77519  2.73123  3.46354  2.40513  3.72494  3.29354  2.67741  2.69355  4.24690  2.90347  2.73739  3.18146  2.89801  2.37887  2.77519  2.98518  4.58477  3.61503
          0.02052  4.29250  5.01484  0.61958  0.77255  0.48956  0.94906
    125   2.60425  4.22290  3.81070  3.23396  2.98361  3.69821  3.97715  2.16927  3.07477  2.37635  3.26805  3.55379  4.07053  3.41139  2.33207  2.94877  2.79254  1.96822  4.83425  3.60451    471 v - - -
          2.68618  4.42225  2.77519  2.73123  3.46354  2.40513  3.72494  3.29354  2.67741  2.69355  4.24690  2.90347  2.73739  3.18146  2.89801  2.37887  2.77519  2.98518  4.58477  3.61503
          0.02052  4.29250  5.01484  0.61958  0.77255  0.48956  0.94906
    126   2.45855  5.03836  2.36749  2.28710  4.33625  3.41064  3.64433  3.75927  2.34865  3.22941  4.10107  2.89752  2.44560  2.73964  2.89733  2.46005  2.82923  3.23786  5.50856  4.12796    472 e - - -
          2.68618  4.42225  2.77519  2.73123  3.46354  2.40513  3.72494  3.29354  2.67741  2.69355  4.24690  2.90347  2.73739  3.18146  2.89801  2.37887  2.77519  2.98518  4.58477  3.61503
          0.02052  4.29250  5.01484  0.61958  0.77255  0.48956  0.94906
    127   2.81033  5.10481  1.93015  2.30358  4.61076  3.39124  3.73082  4.09295  2.48929  3.59906  4.38319  1.70889  3.89294  2.87305  3.06386  2.42102  3.06800  3.67642  5.75868  4.33180    473 n - - -
          2.68618  4.42225  2.77519  2.73123  3.46354  2.40513  3.72494  3.29354  2.67741  2.69355  4.24690  2.90347  2.73739  3.18146  2.89801  2.37887  2.77519  2.98518  4.58477  3.61503
          0.02052  4.29250  5.01484  0.61958  0.77255  0.48956  0.94906
    128   2.51301  5.21764  2.14959  1.77229  4.53888  3.37541  3.67003  4.01986  2.43189  3.49505  4.27486  2.87166  2.94451  2.64976  2.91868  2.62462  2.90635  3.58431  5.66177  4.24410    474 e - - -
          2.68618  4.42225  2.77519  2.73123  3.46354  2.40513  3.72494  3.29354  2.67741  2.69355  4.24690  2.90347  2.73739  3.18146  2.89801  2.37887  2.77519  2.98518  4.58477  3.61503
          0.02052  4.29250  5.01484  0.61958  0.77255  0.48956  0.94906
    129   3.42404  4.72302  4.56238  4.27303  0.90123  4.35377  3.57459  3.20606  4.11204  2.65780  3.78485  4.13263  4.67427  4.14519  4.12672  3.68266  3.65464  3.10870  3.60676  1.84946    475 f - - -
          2.68618  4.42225  2.77519  2.73123  3.46354  2.40513  3.72494  3.29354  2.67741  2.69355  4.24690  2.90347  2.73739  3.18146  2.89801  2.37887  2.77519  2.98518  4.58477  3.61503
          0.02052  4.29250  5.01484  0.61958  0.77255  0.48956  0.94906
    130   3.04861  5.63293  1.97117  2.03756  4.91968  3.27783  3.78210  4.44219  2.85728  3.92518  4.75557  1.22440  3.97395  3.00305  3.43983  2.93734  3.32776  4.00813  6.08097  4.57919    476 n - - -
          2.68618  4.42225  2.77519  2.73123  3.46354  2.40513  3.72494  3.29354  2.67741  2.69355  4.24690  2.90347  2.73739  3.18146  2.89801  2.37887  2.77519  2.98518  4.58477  3.61503
          0.02052  4.29250  5.01484  0.61958  0.77255  0.48956  0.94906
    131   2.80952  4.29417  4.17895  3.66344  1.76070  3.92041  3.78196  2.81158  3.53516  2.20804  3.43243  3.68003  4.27974  3.70008  3.59938  3.17626  3.11446  2.62717  4.29688  1.73746    477 y - - -
          2.68618  4.42225  2.77519  2.73123  3.46354  2.40513  3.72494  3.29354  2.67741  2.69355  4.24690  2.90347  2.73739  3.18146  2.89801  2.37887  2.77519  2.98518  4.58477  3.61503
          0.02727  4.29283  4.32496  0.61958  0.77255  0.48956  0.94906
    132   2.78989  5.05868  2.49215  2.36191  4.44243  1.42978  3.80713  3.89217  2.66037  3.44809  4.29088  2.60134  3.92323  2.97519  3.18788  2.73889  3.08876  3.52269  5.67962  4.09245    478 g - - -
          2.68618  4.42225  2.77519  2.73123  3.46354  2.40513  3.72494  3.29354  2.67741  2.69355  4.24690  2.90347  2.73739  3.18146  2.89801  2.37887  2.77519  2.98518  4.58477  3.61503
          0.02095  4.28621  4.96593  0.61958  0.77255  0.48386  0.95815
    133   3.14827  4.55022  4.64467  4.06506  3.14467  4.31419  4.60634  2.35543  3.82032  1.11958  1.75193  4.30450  4.58194  4.04806  4.00821  3.63039  3.28103  2.42677  5.08743  3.97901    479 l - - -
          2.68618  4.42225  2.77519  2.73123  3.46354  2.40513  3.72494  3.29354  2.67741  2.69355  4.24688  2.90347  2.73739  3.18146  2.89801  2.37887  2.77519  2.98518  4.58477  3.61503
          0.02173  4.20945  5.01489  0.62075  0.77120  0.48315  0.95930
    134   2.49340  4.73801  2.18714  2.36975  4.34080  2.92229  3.62865  3.68691  2.33120  3.32684  4.05656  2.63469  3.82587  2.72540  2.78298  2.37321  2.79739  3.25343  5.50151  4.11926    482 d - - -
          2.68617  4.42226  2.77518  2.73124  3.46355  2.40512  3.72494  3.29355  2.67741  2.69355  4.24690  2.90347  2.73739  3.18147  2.89801  2.37885  2.77519  2.98518  4.58478  3.61504
          0.02388  4.07557  5.01791  0.82397  0.57748  0.48576  0.95510
    135   2.54650  5.05814  2.91850  2.36189  4.36765  3.22721  3.62349  3.79329  1.67107  3.34246  3.96520  2.83754  3.79869  2.64815  2.65342  2.62049  2.58131  3.42715  5.50877  4.13663    519 k - - -
          2.68618  4.42225  2.77519  2.73123  3.46354  2.40513  3.72494  3.29354  2.67741  2.69355  4.24690  2.90347  2.73739  3.18146  2.89801  2.37887  2.77519  2.98518  4.58477  3.61503
          0.02045  4.29582  5.01816  0.61958  0.77255  0.48576  0.95510
    136   2.63016  4.41859  3.25158  2.65993  3.75011  3.53881  3.58359  2.89777  2.61806  2.79966  3.44139  3.11671  3.92393  2.97235  2.28187  2.67453  2.11292  2.63845  5.12200  3.84755    520 t - - -
          2.68618  4.42225  2.77519  2.73123  3.46354  2.40513  3.72494  3.29354  2.67741  2.69355  4.24690  2.90347  2.73739  3.18146  2.89801  2.37887  2.77519  2.98518  4.58477  3.61503
          0.02045  4.29582  5.01816  0.61958  0.77255  0.48576  0.95510
    137   3.02559  5.24682  3.39937  2.79737  4.71297  3.62504  3.73090  4.07385  1.01431  3.53020  4.37154  3.23553  3.77489  2.85626  2.10987  3.02322  3.19931  3.72701  5.59815  4.38774    521 k - - -
          2.68618  4.42225  2.77519  2.73123  3.46354  2.40513  3.72494  3.29354  2.67741  2.69355  4.24690  2.90347  2.73739  3.18146  2.89801  2.37887  2.77519  2.98518  4.58477  3.61503
          0.02045  4.29582  5.01816  0.61958  0.77255  0.48576  0.95510
    138   0.96798  4.31913  3.68582  3.29979  4.31193  2.48064  4.31621  3.68964  3.29811  3.34425  4.20507  3.47027  3.39583  3.58983  3.62225  2.52751  2.80669  3.03408  5.67476  4.46327    522 a - - -
          2.68618  4.42225  2.77519  2.73123  3.46354  2.40513  3.72494  3.29354  2.67741  2.69355  4.24690  2.90347  2.73739  3.18146  2.89801  2.37887  2.77519  2.98518  4.58477  3.61503
          0.02045  4.29582  5.01816  0.61958  0.77255  0.48576  0.95510
    139   1.73067  4.36309  4.43974  3.88476  3.47232  4.13356  4.54446  1.60075  3.78595  2.02540  3.40096  4.12727  4.48566  4.02989  4.00196  3.45258  3.19084  1.76740  5.21643  4.02429    523 i - - -
          2.68618  4.42225  2.77519  2.73123  3.46354  2.40513  3.72494  3.29354  2.67741  2.69355  4.24690  2.90347  2.73739  3.18146  2.89801  2.37887  2.77519  2.98518  4.58477  3.61503
          0.02045  4.29582  5.01816  0.61958  0.77255  0.48576  0.95510
    140   2.99492  4.67705  3.67814  3.26298  2.59258  3.84811  3.36055  3.22412  3.12559  2.82158  3.80339  3.55964  4.26816  3.45529  3.07784  3.15180  3.24326  3.01570  4.28182  1.15201    524 y - - -
          2.68618  4.42225  2.77519  2.73123  3.46354  2.40513  3.72494  3.29354  2.67741  2.69355  4.24690  2.90347  2.73739  3.18146  2.89801  2.37887  2.77519  2.98518  4.58477  3.61503
          0.02044  4.29607  5.01841  0.61958  0.77255  0.48576  0.95510
    141   2.65486  4.19478  3.92168  3.33716  3.28175  3.72357  4.00128  2.25448  2.92261  1.50615  3.01241  3.58670  4.09196  3.42006  3.27133  2.97384  2.88281  2.41874  4.79508  3.50116    525 l - - -
          2.68618  4.42225  2.77519  2.73123  3.46354  2.40513  3.72494  3.29354  2.67741  2.69355  4.24690  2.90347  2.73739  3.18146  2.89801  2.37887  2.77519  2.98518  4.58477  3.61503
          0.02044  4.29607  5.01841  0.61958  0.77255  0.48576  0.95510
    142   2.49450  4.76649  2.80009  2.58263  4.18616  3.39192  3.81539  3.60201  2.65104  3.21538  4.04486  2.98246  1.60513  2.98239  3.06113  2.59695  2.78676  3.21308  5.30310  4.14599    526 p - - -
          2.68618  4.42225  2.77519  2.73123  3.46354  2.40513  3.72494  3.29354  2.67741  2.69355  4.24690  2.90347  2.73739  3.18146  2.89801  2.37887  2.77519  2.98518  4.58477  3.61503
          0.02044  4.29607  5.01841  0.61958  0.77255  0.48576  0.95510
    143   2.59805  4.47554  3.33848  2.78540  2.82985  3.54264  2.15353  3.00499  2.75355  2.69011  3.41137  2.97744  3.95429  3.02066  3.14488  2.68533  2.83635  2.68005  5.01145  3.35627    527 h - - -
          2.68618  4.42225  2.77519  2.73123  3.46354  2.40513  3.72494  3.29354  2.67741  2.69355  4.24690  2.90347  2.73739  3.18146  2.89801  2.37887  2.77519  2.98518  4.58477  3.61503
          0.02418  4.29698  4.57736  0.61958  0.77255  0.48576  0.95510
    144   2.46135  5.07244  2.62437  1.98773  4.24799  3.28689  3.57552  3.68226  2.33466  3.24220  4.04015  2.68635  2.91913  2.67946  2.79992  2.56780  2.85829  3.35908  5.52469  4.12117    528 e - - -
          2.68618  4.42225  2.77519  2.73123  3.46354  2.40513  3.72494  3.29354  2.67741  2.69355  4.24690  2.90347  2.73739  3.18146  2.89801  2.37887  2.77519  2.98518  4.58477  3.61503
          0.02050  4.29330  5.01565  0.61958  0.77255  0.48258  0.96022
    145   2.59436  4.27891  3.59067  3.06321  2.70565  3.63998  3.67812  2.74574  2.99651  2.35757  2.08510  3.17805  4.01709  2.89625  3.28498  2.84358  2.80170  2.52927  4.86551  3.61259    529 m - - -
          2.68618  4.42225  2.77519  2.73123  3.46354  2.40513  3.72494  3.29354  2.67741  2.69355  4.24690  2.90347  2.73739  3.18146  2.89801  2.37887  2.77519  2.98518  4.58477  3.61503
          0.02040  4.29835  5.02070  0.61958  0.77255  0.48576  0.95510
    146   0.84893  4.12559  3.88826  3.48309  4.23897  3.16368  4.39806  3.47311  3.40420  3.30769  3.97970  3.56953  3.77292  3.70870  3.68336  2.35282  2.83088  3.07700  5.64325  4.44466    530 a - - -
          2.68618  4.42225  2.77519  2.73123  3.46354  2.40513  3.72494  3.29354  2.67741  2.69355  4.24690  2.90347  2.73739  3.18146  2.89801  2.37887  2.77519  2.98518  4.58477  3.61503
          0.02040  4.29835  5.02070  0.61958  0.77255  0.48576  0.95510
    147   2.81980  4.28056  4.28456  3.73271  1.56459  3.90854  3.49340  2.74259  3.59866  2.42135  3.24037  3.75707  4.26677  3.76398  3.74465  3.14938  3.03579  2.35996  3.92176  2.11923    531 f - - -
          2.68618  4.42225  2.77519  2.73123  3.46354  2.40513  3.72494  3.29354  2.67741  2.69355  4.24690  2.90347  2.73739  3.18146  2.89801  2.37887  2.77519  2.98518  4.58477  3.61503
          0.02040  4.29835  5.02070  0.61958  0.77255  0.48576  0.95510
    148   3.41993  5.08228  4.07529  3.98979  4.91481  3.74691  5.01200  4.59655  4.08894  4.16455  5.24591  4.24446  0.31637  4.46281  4.26662  3.60514  3.89764  4.18784  5.95956  5.04754    532 P - - -
          2.68618  4.42225  2.77519  2.73123  3.46354  2.40513  3.72494  3.29354  2.67741  2.69355  4.24690  2.90347  2.73739  3.18146  2.89801  2.37887  2.77519  2.98518  4.58477  3.61503
          0.02040  4.29835  5.02070  0.61958  0.77255  0.48576  0.95510
    149   2.45617  4.66534  3.15921  2.58188  3.50068  3.48931  3.63176  3.25268  2.41412  2.71183  2.65822  2.97387  3.66446  2.47904  2.81919  2.59244  2.85872  2.95991  5.19931  3.67956    533 k - - -
          2.68618  4.42225  2.77519  2.73123  3.46354  2.40513  3.72494  3.29354  2.67741  2.69355  4.24690  2.90347  2.73739  3.18146  2.89801  2.37887  2.77519  2.98518  4.58477  3.61503
          0.02040  4.29835  5.02070  0.61958  0.77255  0.48576  0.95510
    150   2.79340  4.98722  3.19373  2.58303  4.40018  3.54193  3.60642  3.59323  1.79269  3.20526  4.09790  3.06295  3.94912  2.56978  1.67716  2.79598  2.99534  3.37026  5.40813  4.10861    534 r - - -
          2.68618  4.42225  2.77519  2.73123  3.46354  2.40513  3.72494  3.29354  2.67741  2.69355  4.24690  2.90347  2.73739  3.18146  2.89801  2.37887  2.77519  2.98518  4.58477  3.61503
          0.02040  4.29835  5.02070  0.61958  0.77255  0.48576  0.95510
    151   2.52381  4.19162  4.05817  3.51636  2.42963  3.88516  3.66808  2.87476  3.40987  2.52859  3.51250  3.72943  4.13796  3.61247  3.63603  3.17114  3.11139  2.68428  4.22597  1.33999    535 y - - -
          2.68618  4.42225  2.77519  2.73123  3.46354  2.40513  3.72494  3.29354  2.67741  2.69355  4.24690  2.90347  2.73739  3.18146  2.89801  2.37887  2.77519  2.98518  4.58477  3.61503
          0.02039  4.29892  5.02126  0.61958  0.77255  0.48576  0.95510
    152   2.49244  4.13664  4.02443  3.45359  3.31472  3.76685  3.98441  2.39905  3.34331  2.31014  3.32544  3.67263  4.15245  3.60377  3.57399  3.01077  2.80550  1.30593  4.87467  3.58556    536 v - - -
          2.68618  4.42225  2.77519  2.73123  3.46354  2.40513  3.72494  3.29354  2.67741  2.69355  4.24690  2.90347  2.73739  3.18146  2.89801  2.37887  2.77519  2.98518  4.58477  3.61503
          0.02039  4.29892  5.02126  0.61958  0.77255  0.48576  0.95510
    153   3.22168  4.57597  5.13252  4.58307  3.36935  4.67789  5.10048  1.20839  4.46890  1.39238  3.09029  4.76437  4.89723  4.59564  4.57363  4.03861  3.53519  1.71955  5.44264  4.33418    537 i - - -
          2.68574  4.42098  2.77570  2.73095  3.46340  2.40507  3.72504  3.29331  2.67757  2.69339  4.24712  2.90400  2.73716  3.18192  2.89753  2.37925  2.77551  2.98509  4.58552  3.61422
          0.04571  3.26806  5.02126  3.63869  0.02664  0.48576  0.95510
    154   2.79447  5.59749  0.99145  2.13521  4.91390  3.33916  3.83598  4.42485  2.88621  3.92694  4.76748  2.79443  3.93734  3.06911  3.50461  2.78380  3.34484  3.96429  6.09764  4.59918    717 d - - -
          2.68618  4.42225  2.77519  2.73123  3.46354  2.40513  3.72494  3.29354  2.67741  2.69355  4.24690  2.90347  2.73739  3.18146  2.89801  2.37887  2.77519  2.98518  4.58477  3.61503
          0.02039  4.29892  5.02126  0.61958  0.77255  0.48576  0.95510
    155   2.51238  4.96505  2.78908  2.35666  4.24111  3.23466  3.61033  3.33159  2.17463  3.11330  3.69917  2.92443  2.56274  2.75552  2.68889  2.56736  2.82341  3.30792  5.44133  4.07732    718 k - - -
          2.68618  4.42225  2.77519  2.73123  3.46354  2.40513  3.72494  3.29354  2.67741  2.69355  4.24690  2.90347  2.73739  3.18146  2.89801  2.37887  2.77519  2.98518  4.58477  3.61503
          0.02038  4.29917  5.02151  0.61958  0.77255  0.48576  0.95510
    156   2.36161  5.05318  2.52678  2.11505  4.44839  3.33641  3.59951  3.91514  2.18845  3.36705  4.16570  2.77454  3.79156  2.59408  2.68451  2.27629  2.81009  3.44882  5.56205  4.14992    719 e - - -
          2.68562  4.42276  2.77556  2.73071  3.46340  2.40495  3.72582  3.29315  2.67776  2.69329  4.24651  2.90419  2.73746  3.18171  2.89756  2.37955  2.77563  2.98350  4.58568  3.61541
          0.08185  2.63116  5.02178  4.02114  0.01810  0.48576  0.95510
    157   2.04982  4.18192  3.44580  3.10226  3.26546  3.58107  3.81592  2.27750  2.99029  2.30659  3.19819  3.36978  4.02891  3.33829  3.31587  2.85830  2.79387  2.21644  4.83611  3.26027   1042 a - - -
          2.68618  4.42225  2.77519  2.73123  3.46354  2.40513  3.72494  3.29354  2.67741  2.69355  4.24690  2.90347  2.73739  3.18146  2.89801  2.37887  2.77519  2.98518  4.58477  3.61503
          0.02427  4.29944  4.56580  0.61958  0.77255  0.48576  0.95510
    158   2.61045  2.02739  4.31696  3.75942  3.29669  3.82813  4.23332  1.95610  3.54548  2.03418  3.24020  3.91925  4.24394  3.83189  3.76756  3.13555  2.96626  1.98404  4.85907  3.66946   1043 i - - -
          2.68618  4.42225  2.77519  2.73123  3.46354  2.40513  3.72494  3.29354  2.67741  2.69355  4.24690  2.90347  2.73739  3.18146  2.89801  2.37887  2.77519  2.98518  4.58477  3.61503
          0.06228  4.29562  3.06294  0.61958  0.77255  0.49108  0.94666
    159   2.52651  4.95066  2.92124  2.38487  4.23063  2.42085  3.63186  3.64517  2.15987  3.04281  3.99235  2.88890  3.60865  2.67607  2.83437  2.38069  2.68226  3.29964  5.43126  4.07092   1044 k - - -
          2.68618  4.42225  2.77519  2.73123  3.46354  2.40513  3.72494  3.29354  2.67741  2.69355  4.24690  2.90347  2.73739  3.18146  2.89801  2.37887  2.77519  2.98518  4.58477  3.61503
          0.02501  4.25466  4.55652  0.61958  0.77255  0.49526  0.94010
    160   2.53895  4.96314  2.76648  2.33190  3.97741  2.83695  3.63371  3.59210  2.23585  3.19481  3.93803  2.93184  3.55006  2.70403  2.77450  2.46989  2.34163  3.17167  5.43883  4.07298   1045 k - - -
          2.68618  4.42138  2.77520  2.73124  3.46355  2.40514  3.72495  3.29355  2.67742  2.69356  4.24691  2.90348  2.73740  3.18147  2.89802  2.37888  2.77520  2.98519  4.58478  3.61504
          0.10270  2.65361  3.60416  0.40336  1.10284  0.46508  0.98909
    161   2.32132  4.93372  2.57350  2.02827  4.39923  3.06401  3.59663  3.85140  2.27463  3.34972  4.08837  2.87642  3.29108  2.71572  2.85104  2.37184  2.78876  3.43213  5.53441  4.14056   1047 e - - -
          2.68618  4.42225  2.77519  2.73123  3.46354  2.40513  3.72494  3.29354  2.67741  2.69355  4.24690  2.90347  2.73739  3.18146  2.89801  2.37887  2.77519  2.98518  4.58477  3.61503
          0.06110  4.27929  3.09187  0.61958  0.77255  0.49261  0.94426
    162   2.59138  4.78712  2.13233  1.87343  4.45320  3.18411  3.63424  3.92560  2.35871  3.40191  4.18973  2.85942  3.76662  2.70349  2.86553  2.37733  2.87605  3.51210  5.58440  4.18019   1048 e - - -
          2.68618  4.42225  2.77519  2.73123  3.46354  2.40510  3.72495  3.29354  2.67741  2.69355  4.24690  2.90347  2.73739  3.18147  2.89801  2.37887  2.77520  2.98519  4.58477  3.61503
          0.04945  3.32835  4.39066  0.51590  0.90872  0.50709  0.92193
    163   2.08443  2.39005  3.68364  3.08302  3.37121  3.19763  3.92678  2.71462  2.99116  2.23069  3.33803  3.45850  4.01093  3.28224  3.25362  2.86923  2.82375  2.48881  4.86281  3.64677   1050 a - - -
          2.68615  4.42223  2.77520  2.73124  3.46353  2.40511  3.72495  3.29355  2.67741  2.69355  4.24684  2.90347  2.73739  3.18147  2.89801  2.37887  2.77520  2.98518  4.58478  3.61504
          0.06228  2.92696  4.98762  0.45142  1.01260  0.52852  0.89032
    164   2.38175  5.11472  2.66475  2.11161  4.44359  3.03741  3.48104  3.87013  2.08883  3.37501  4.16058  2.79293  3.81001  2.51595  2.74449  2.44653  2.81210  3.46514  5.55627  4.15466   1052 k - - -
          2.68618  4.42225  2.77519  2.73123  3.46354  2.40513  3.72494  3.29354  2.67741  2.69355  4.24690  2.90347  2.73739  3.18146  2.89801  2.37887  2.77519  2.98518  4.58477  3.61503
          0.02988  4.26687  4.17231  0.61958  0.77255  0.52168  0.90022
    165   2.35231  5.04517  3.04392  2.38936  4.35797  3.49259  3.63950  3.76033  1.62710  3.20048  4.03754  2.98550  3.80146  2.61294  2.42796  2.69135  2.91077  3.37586  5.47961  4.10727   1053 k - - -
          2.68618  4.42225  2.77519  2.73123  3.46354  2.40513  3.72494  3.29354  2.67741  2.69355  4.24690  2.90347  2.73739  3.18146  2.89801  2.37887  2.77519  2.98518  4.58477  3.61503
          0.02116  4.26203  4.98437  0.61958  0.77255  0.51743  0.90647
    166   2.27239  2.12691  4.30228  3.71876  3.20941  3.85265  4.19514  2.08855  3.58487  2.11039  3.20011  3.88627  4.21794  3.79164  3.73540  3.15108  2.94729  1.98689  4.69193  3.63252   1054 v - - -
          2.68618  4.42225  2.77519  2.73123  3.46354  2.40513  3.72494  3.29354  2.67741  2.69355  4.24690  2.90347  2.73739  3.18146  2.89801  2.37887  2.77519  2.98518  4.58477  3.61503
          0.02460  4.27089  4.57247  0.61958  0.77255  0.52505  0.89532
    167   2.42038  4.63179  3.17910  2.51647  3.79490  3.44459  3.71468  3.07144  2.07596  2.65140  3.51797  3.09247  3.89747  2.83455  2.88167  2.66646  2.85543  2.36224  5.13447  3.88042   1055 k - - -
          2.68618  4.42225  2.77519  2.73123  3.46354  2.40513  3.72494  3.29354  2.67741  2.69355  4.24690  2.90347  2.73739  3.18146  2.89801  2.37887  2.77519  2.98518  4.58477  3.61503
          0.02105  4.26734  4.98968  0.61958  0.77255  0.46658  0.98656
    168   2.15627  5.14706  2.47855  1.90146  4.47065  3.14887  3.63855  3.94513  2.29961  3.44446  4.19986  2.85255  3.82267  2.70810  2.69387  2.53596  2.87176  3.52369  5.59152  4.18895   1056 e - - -
          2.68618  4.42225  2.77519  2.73123  3.46354  2.40513  3.72494  3.29354  2.67741  2.69355  4.24690  2.90347  2.73739  3.18146  2.89801  2.37887  2.77519  2.98518  4.58477  3.61503
          0.02244  4.29648  4.75936  0.61958  0.77255  0.48276  0.95992
    169   1.47808  4.24034  3.48922  2.92221  3.69169  3.43976  3.91674  2.96757  2.85347  2.75306  3.63885  3.21224  3.91715  3.20122  3.26511  2.58176  2.81428  2.34705  5.11099  3.87055   1057 a - - -
          2.68618  4.42225  2.77519  2.73123  3.46354  2.40513  3.72494  3.29354  2.67741  2.69355  4.24690  2.90347  2.73739  3.18146  2.89801  2.37887  2.77519  2.98518  4.58477  3.61503
          0.06847  4.29798  2.94538  0.61958  0.77255  0.48849  0.95075
    170   2.51433  1.04155  4.19776  3.73992  3.82620  3.33551  4.47781  2.90375  3.56327  2.85696  3.72171  3.79278  4.03328  3.92771  3.73865  2.73375  2.94205  2.63791  5.37611  4.11957   1058 c - - -
          2.68618  4.42225  2.77519  2.73123  3.46354  2.40513  3.72494  3.29354  2.67740  2.69355  4.24690  2.90347  2.73739  3.18146  2.89801  2.37887  2.77519  2.98518  4.58477  3.61503
          0.02316  4.13657  4.97325  0.60972  0.78417  0.54244  0.87066
    171   2.56826  5.07906  2.84133  2.28218  4.39480  3.33631  3.60319  3.83933  1.78553  3.33705  4.13287  2.87755  2.78091  2.61427  2.73749  2.61508  2.83538  3.41556  5.52577  4.14462   1060 k - - -
          2.68618  4.42225  2.77519  2.73123  3.46354  2.40513  3.72494  3.29354  2.67741  2.69355  4.24690  2.90347  2.73739  3.18146  2.89801  2.37887  2.77519  2.98518  4.58477  3.61503
          0.02212  4.25468  4.86969  0.61958  0.77255  0.54587  0.86593
    172   2.41425  4.29840  3.58141  3.02244  3.24206  3.62763  3.87932  2.76182  2.93708  2.50846  3.41270  3.42392  3.98888  3.28933  3.30369  2.85695  2.83116  2.42402  4.84303  1.79806   1061 y - - -
          2.68618  4.42225  2.77519  2.73123  3.46354  2.40512  3.72494  3.29354  2.67740  2.69355  4.24690  2.90347  2.73740  3.18146  2.89801  2.37887  2.77520  2.98518  4.58477  3.61503
          0.02873  3.94372  4.71660  0.60789  0.78636  0.44937  1.01619
    173   2.71079  5.26198  2.02430  2.18219  4.58209  2.44942  3.68848  3.99005  2.36035  3.55718  4.32076  2.27577  3.80310  2.70880  2.97201  2.66469  2.97430  3.63383  5.70298  4.27752   1064 d - - -
          2.68618  4.42225  2.77519  2.73123  3.46354  2.40513  3.72493  3.29353  2.67741  2.69355  4.24690  2.90347  2.73739  3.18146  2.89801  2.37887  2.77519  2.98518  4.58477  3.61503
          0.02473  4.02700  5.02032  0.59488  0.80213  0.48406  0.95783
    174   1.32204  4.21061  3.51669  2.98900  3.36561  3.41799  3.81450  2.95387  2.92280  2.69564  3.59014  3.36458  3.97439  3.23100  3.26974  2.80044  2.87903  2.67618  5.04086  3.68941   1066 a - - -
          2.68618  4.42225  2.77519  2.73123  3.46354  2.40513  3.72494  3.29354  2.67741  2.69355  4.24690  2.90347  2.73739  3.18146  2.89801  2.37887  2.77519  2.98518  4.58477  3.61503
          0.02036  4.29993  5.02228  0.61958  0.77255  0.48576  0.95510
    175   3.24744  4.26134  5.14445  4.62777  3.58803  4.69542  5.24298  0.99529  4.53345  2.15424  3.50920  4.79894  4.95854  4.74818  4.68751  4.07637  3.50009  1.31701  5.66872  4.47601   1067 i - - -
          2.68618  4.42225  2.77519  2.73123  3.46354  2.40513  3.72494  3.29354  2.67741  2.69355  4.24690  2.90347  2.73739  3.18146  2.89801  2.37887  2.77519  2.98518  4.58477  3.61503
          0.02036  4.29993  5.02228  0.61958  0.77255  0.48576  0.95510
    176   3.07245  5.71216  1.05335  1.94581  4.98789  3.37325  3.75835  4.52019  2.87527  3.99124  4.82617  2.52281  3.98520  2.90561  3.49677  2.96102  3.36668  3.99153  6.14363  4.62294   1068 d - - -
          2.68618  4.42225  2.77519  2.73123  3.46354  2.40513  3.72494  3.29354  2.67741  2.69355  4.24690  2.90347  2.73739  3.18146  2.89801  2.37887  2.77519  2.98518  4.58477  3.61503
          0.02036  4.29993  5.02228  0.61958  0.77255  0.48576  0.95510
    177   2.78090  4.26448  4.18114  3.57818  2.73619  3.88451  4.17491  2.50937  3.46684  1.19493  3.09694  3.84205  3.78392  3.67544  3.67291  3.15578  2.92681  2.37533  4.83329  3.59320   1069 l - - -
          2.68618  4.42225  2.77519  2.73123  3.46354  2.40513  3.72494  3.29354  2.67741  2.69355  4.24690  2.90347  2.73739  3.18146  2.89801  2.37887  2.77519  2.98518  4.58477  3.61503
          0.02036  4.29993  5.02228  0.61958  0.77255  0.48576  0.95510
    178   2.59931  5.20426  1.94583  2.08602  4.52538  3.16773  3.64205  4.00523  2.40078  3.40305  4.22081  2.41291  3.84839  2.75072  2.94371  2.51048  2.76892  3.58363  5.64872  4.23338   1070 d - - -
          2.68618  4.42225  2.77519  2.73123  3.46354  2.40513  3.72494  3.29354  2.67741  2.69355  4.24690  2.90347  2.73739  3.18146  2.89801  2.37887  2.77519  2.98518  4.58477  3.61503
          0.02036  4.29993  5.02228  0.61958  0.77255  0.48576  0.95510
    179   2.50523  4.80063  2.84748  2.28679  4.01967  3.48197  3.72773  3.41899  2.55093  3.04770  1.99760  3.04222  3.90117  2.54871  2.96967  2.73702  2.91089  3.12047  5.32043  4.00447   1071 m - - -
          2.68618  4.42225  2.77519  2.73123  3.46354  2.40513  3.72494  3.29354  2.67741  2.69355  4.24690  2.90347  2.73739  3.18146  2.89801  2.37887  2.77519  2.98518  4.58477  3.61503
          0.02036  4.29993  5.02228  0.61958  0.77255  0.48576  0.95510
    180   2.48188  5.11427  2.92139  2.17541  4.44198  3.35293  3.57315  3.88706  1.96522  3.40547  4.16349  2.90712  3.73624  2.14621  2.62931  2.59058  2.72069  3.47187  5.55139  4.16633   1072 k - - -
          2.68618  4.42225  2.77519  2.73123  3.46354  2.40513  3.72494  3.29354  2.67741  2.69355  4.24690  2.90347  2.73739  3.18146  2.89801  2.37887  2.77519  2.98518  4.58477  3.61503
          0.02036  4.29993  5.02228  0.61958  0.77255  0.48576  0.95510
    181   2.35451  5.05307  2.74390  1.80669  4.36824  3.35267  3.68295  3.80240  2.45381  3.36327  4.14608  2.92855  2.44866  2.79719  2.95790  2.62081  2.84829  3.33017  5.55088  4.16948   1073 e - - -
          2.68618  4.42225  2.77519  2.73123  3.46354  2.40513  3.72494  3.29354  2.67741  2.69355  4.24690  2.90347  2.73739  3.18146  2.89801  2.37887  2.77519  2.98518  4.58477  3.61503
          0.02036  4.29993  5.02228  0.61958  0.77255  0.48576  0.95510
    182   2.63905  5.14023  2.86262  1.83044  4.47474  3.38849  3.57669  3.94346  1.96449  3.43387  4.14345  2.87447  3.83753  2.47217  2.58214  2.59175  2.79316  3.46761  5.57198  4.18143   1074 e - - -
          2.68618  4.42225  2.77519  2.73123  3.46354  2.40513  3.72494  3.29354  2.67741  2.69355  4.24690  2.90347  2.73739  3.18146  2.89801  2.37887  2.77519  2.98518  4.58477  3.61503
          0.02036  4.29993  5.02228  0.61958  0.77255  0.48576  0.95510
    183   2.60307  4.86072  2.97244  2.18409  4.10539  3.46699  3.65220  3.26881  2.38898  3.11052  3.90802  2.92402  3.85800  2.78158  2.82204  2.49502  1.99881  3.01895  5.23009  4.02069   1075 t - - -
          2.68618  4.42225  2.77519  2.73123  3.46354  2.40513  3.72494  3.29354  2.67741  2.69355  4.24690  2.90347  2.73739  3.18146  2.89801  2.37887  2.77519  2.98518  4.58477  3.61503
          0.02036  4.29993  5.02228  0.61958  0.77255  0.48576  0.95510
    184   2.62097  4.05962  4.18239  3.42955  2.61573  3.74146  3.99009  1.98385  3.28253  2.04890  2.95756  3.75299  4.06387  3.54643  3.43580  3.02095  2.81866  1.98648  4.68955  3.36228   1076 i - - -
          2.68618  4.42225  2.77519  2.73123  3.46354  2.40513  3.72494  3.29354  2.67741  2.69355  4.24690  2.90347  2.73739  3.18146  2.89801  2.37887  2.77519  2.98518  4.58477  3.61503
          0.02036  4.29993  5.02228  0.61958  0.77255  0.48576  0.95510
    185   2.65425  5.14335  2.53939  1.91756  4.46939  3.41966  3.59887  3.94471  2.22859  3.41086  4.19163  2.64319  3.79748  2.64998  2.81076  2.53473  2.33764  3.44249  5.58543  4.18133   1077 e - - -
          2.68618  4.42225  2.77519  2.73123  3.46354  2.40513  3.72494  3.29354  2.67741  2.69355  4.24690  2.90347  2.73739  3.18146  2.89801  2.37887  2.77519  2.98518  4.58477  3.61503
          0.02036  4.29993  5.02228  0.61958  0.77255  0.48576  0.95510
    186   2.85048  4.25716  4.55396  3.74062  2.77630  4.04290  4.36107  2.00190  3.81626  1.31944  3.08201  4.10302  4.36834  3.97672  3.92179  3.35144  3.09597  1.92375  4.88090  3.53100   1078 l - - -
          2.68618  4.42225  2.77519  2.73123  3.46354  2.40513  3.72494  3.29354  2.67741  2.69355  4.24690  2.90347  2.73739  3.18146  2.89801  2.37887  2.77519  2.98518  4.58477  3.61503
          0.02036  4.29993  5.02228  0.61958  0.77255  0.48576  0.95510
    187   2.62765  5.15070  2.77006  2.13008  4.48452  3.41985  3.45324  3.92470  1.87900  3.44829  4.18417  2.36006  3.75590  2.55884  2.77707  2.53162  2.80937  3.53581  5.58618  4.18416   1079 k - - -
          2.68618  4.42225  2.77519  2.73123  3.46354  2.40513  3.72494  3.29354  2.67741  2.69355  4.24690  2.90347  2.73739  3.18146  2.89801  2.37887  2.77519  2.98518  4.58477  3.61503
          0.02036  4.29993  5.02228  0.61958  0.77255  0.48576  0.95510
    188   2.14580  4.15623  4.38012  3.88281  3.75203  3.79294  4.59549  2.17157  3.77738  2.58322  3.65014  4.02355  4.32731  4.04582  3.99989  3.14835  2.88772  1.03704  5.39226  4.18895   1080 v - - -
          2.68618  4.42225  2.77519  2.73123  3.46354  2.40513  3.72494  3.29354  2.67741  2.69355  4.24690  2.90347  2.73739  3.18146  2.89801  2.37887  2.77519  2.98518  4.58477  3.61503
          0.02036  4.29993  5.02228  0.61958  0.77255  0.48576  0.95510
    189   2.47079  4.83614  2.86340  2.47024  4.24051  1.71893  3.58672  3.66569  2.37356  3.25476  4.06842  2.98643  3.88814  2.86403  2.97225  2.51341  2.92632  3.31660  5.48113  4.13982   1081 g - - -
          2.68618  4.42225  2.77519  2.73123  3.46354  2.40513  3.72494  3.29354  2.67741  2.69355  4.24690  2.90347  2.73739  3.18146  2.89801  2.37887  2.77519  2.98518  4.58477  3.61503
          0.02036  4.29993  5.02228  0.61958  0.77255  0.48576  0.95510
    190   1.29898  4.45934  3.29908  2.99838  4.32643  3.16557  4.14346  3.73356  2.98634  3.39694  4.22290  3.23526  3.87468  3.36917  3.44138  1.63292  2.84628  3.23842  5.65062  4.39465   1082 a - - -
          2.68618  4.42225  2.77519  2.73123  3.46354  2.40513  3.72494  3.29354  2.67741  2.69355  4.24690  2.90347  2.73739  3.18146  2.89801  2.37887  2.77519  2.98518  4.58477  3.61503
          0.02036  4.29993  5.02228  0.61958  0.77255  0.48576  0.95510
    191   3.31432  4.55755  5.22644  4.72662  3.76245  4.80807  5.40630  1.03946  4.63195  2.17594  3.44931  4.91474  5.05232  4.86464  4.79795  4.20759  3.56992  1.17548  5.79910  4.60921   1083 i - - -
          2.68618  4.42225  2.77519  2.73123  3.46354  2.40513  3.72494  3.29354  2.67741  2.69355  4.24690  2.90347  2.73739  3.18146  2.89801  2.37887  2.77519  2.98518  4.58477  3.61503
          0.02036  4.29993  5.02228  0.61958  0.77255  0.48576  0.95510
    192   3.21748  4.53773  5.18600  4.69529  3.81416  4.75984  5.39538  1.21210  4.60231  2.27165  3.56961  4.87801  5.03078  4.85527  4.77899  4.16236  3.54576  0.98643  5.82740  4.62151   1084 v - - -
          2.68618  4.42225  2.77519  2.73123  3.46354  2.40513  3.72494  3.29354  2.67741  2.69355  4.24690  2.90347  2.73739  3.18146  2.89801  2.37887  2.77519  2.98518  4.58477  3.61503
          0.02036  4.29993  5.02228  0.61958  0.77255  0.48576  0.95510
    193   2.66964  4.11764  4.38847  3.78166  2.91825  3.84492  4.13037  2.23745  3.63651  2.00017  3.01680  3.90589  4.20009  3.80803  3.73769  3.14622  2.93144  1.99263  2.17440  3.14812   1085 v - - -
          2.68618  4.42225  2.77519  2.73123  3.46354  2.40513  3.72494  3.29354  2.67741  2.69355  4.24690  2.90347  2.73739  3.18146  2.89801  2.37887  2.77519  2.98518  4.58477  3.61503
          0.02036  4.29993  5.02228  0.61958  0.77255  0.48576  0.95510
    194   0.75189  4.16694  3.89968  3.60237  4.47212  3.05618  4.54065  3.79946  3.57445  3.57281  4.41034  3.49944  3.86712  3.85639  3.82493  2.38492  2.67560  3.25937  5.84694  4.67141   1086 a - - -
          2.68618  4.42225  2.77519  2.73123  3.46354  2.40513  3.72494  3.29354  2.67741  2.69355  4.24690  2.90347  2.73739  3.18146  2.89801  2.37887  2.77519  2.98518  4.58477  3.61503
          0.02036  4.29993  5.02228  0.61958  0.77255  0.48576  0.95510
    195   2.31585  4.32805  3.70466  3.43678  4.40785  3.05437  4.45022  3.64671  3.42414  3.48326  4.35427  3.54601  3.88278  3.75006  3.69301  2.52208  0.85315  3.20214  5.79016  4.58699   1087 t - - -
          2.68618  4.42225  2.77519  2.73123  3.46354  2.40513  3.72494  3.29354  2.67741  2.69355  4.24690  2.90347  2.73739  3.18146  2.89801  2.37887  2.77519  2.98518  4.58477  3.61503
          0.02036  4.29993  5.02228  0.61958  0.77255  0.48576  0.95510
    196   3.28520  4.99609  4.04414  4.00707  5.09975  0.29605  5.07863  4.82559  4.24496  4.41616  5.41049  4.21073  4.39810  4.53604  4.41321  3.47251  3.79864  4.27075  6.05988  5.22341   1088 G - - -
          2.68618  4.42225  2.77519  2.73123  3.46354  2.40513  3.72494  3.29354  2.67741  2.69355  4.24690  2.90347  2.73739  3.18146  2.89801  2.37887  2.77519  2.98518  4.58477  3.61503
          0.02036  4.29993  5.02228  0.61958  0.77255  0.48576  0.95510
    197   3.50031  4.41248  4.68871  4.27236  2.03683  4.37425  3.74199  3.24364  4.08045  2.65742  3.85922  4.16355  4.70888  4.16094  4.16417  3.72165  3.73387  3.14917  1.01286  2.20005   1089 w - - -
          2.68618  4.42225  2.77519  2.73123  3.46354  2.40513  3.72494  3.29354  2.67741  2.69355  4.24690  2.90347  2.73739  3.18146  2.89801  2.37887  2.77519  2.98518  4.58477  3.61503
          0.02036  4.29993  5.02228  0.61958  0.77255  0.48576  0.95510
    198   2.60667  5.14311  2.67164  2.23059  4.47978  3.42492  3.59098  3.95491  1.84144  3.44091  4.15637  2.59316  3.82600  2.46949  2.54116  2.59753  2.79900  3.42842  5.57665  4.17764   1090 k - - -
          2.68618  4.42225  2.77519  2.73123  3.46354  2.40513  3.72494  3.29354  2.67741  2.69355  4.24690  2.90347  2.73739  3.18146  2.89801  2.37887  2.77519  2.98518  4.58477  3.61503
          0.02036  4.29993  5.02228  0.61958  0.77255  0.48576  0.95510
    199   2.63151  4.52309  3.43026  3.03935  3.80458  3.42037  4.06433  3.27036  2.96266  2.47652  3.94138  3.33088  1.29455  3.35455  3.28873  2.72450  2.99573  2.98400  5.31014  3.98794   1091 p - - -
          2.68618  4.42225  2.77519  2.73123  3.46354  2.40513  3.72494  3.29354  2.67741  2.69355  4.24690  2.90347  2.73739  3.18146  2.89801  2.37887  2.77519  2.98518  4.58477  3.61503
          0.02036  4.29993  5.02228  0.61958  0.77255  0.48576  0.95510
    200   3.82354  5.07870  4.75332  4.45286  1.80761  4.54539  3.64818  3.58485  4.30113  2.92567  4.17965  4.23029  4.48373  4.29295  4.34861  3.92272  4.05359  3.49202  3.79329  0.69677   1092 y - - -
          2.68618  4.42225  2.77519  2.73123  3.46354  2.40513  3.72494  3.29354  2.67741  2.69355  4.24690  2.90347  2.73739  3.18146  2.89801  2.37887  2.77519  2.98518  4.58477  3.61503
          0.02036  4.29993  5.02228  0.61958  0.77255  0.48576  0.95510
    201   2.98696  5.58665  1.01648  2.15917  4.89684  3.37381  3.88991  4.40781  2.87706  3.90539  4.73946  2.81142  3.16839  2.97942  3.40721  2.88998  3.32469  3.97897  6.07192  4.57865   1093 d - - -
          2.68618  4.42225  2.77519  2.73123  3.46354  2.40513  3.72494  3.29354  2.67741  2.69355  4.24690  2.90347  2.73739  3.18146  2.89801  2.37887  2.77519  2.98518  4.58477  3.61503
          0.02036  4.29993  5.02228  0.61958  0.77255  0.48576  0.95510
    202   1.49876  4.38701  3.53213  2.97933  3.61217  3.56132  3.93049  2.82147  2.89928  2.56934  3.43410  3.37019  3.38150  3.23996  3.26317  2.82035  2.84677  2.36981  5.05843  3.80082   1094 a - - -
          2.68618  4.42225  2.77519  2.73123  3.46354  2.40513  3.72494  3.29354  2.67741  2.69355  4.24690  2.90347  2.73739  3.18146  2.89801  2.37887  2.77519  2.98518  4.58477  3.61503
          0.02036  4.29993  5.02228  0.61958  0.77255  0.48576  0.95510
    203   2.31552  4.81429  2.89424  2.20763  4.30881  3.24021  3.60286  3.75851  2.25306  3.28322  4.04599  2.68465  3.83163  2.74056  2.82536  2.30762  2.34150  3.36675  5.48320  4.10164   1095 e - - -
          2.68618  4.42225  2.77519  2.73123  3.46354  2.40513  3.72494  3.29354  2.67741  2.69355  4.24690  2.90347  2.73739  3.18146  2.89801  2.37887  2.77519  2.98518  4.58477  3.61503
          0.02036  4.29993  5.02228  0.61958  0.77255  0.48576  0.95510
    204   2.89936  5.24476  3.30070  2.66097  4.64954  3.64232  3.68481  4.03737  1.26853  3.28333  4.30910  2.79663  3.98595  2.72611  1.97330  2.93620  3.15318  3.67647  5.57521  4.32107   1096 k - - -
          2.68618  4.42225  2.77519  2.73123  3.46354  2.40513  3.72494  3.29354  2.67741  2.69355  4.24690  2.90347  2.73739  3.18146  2.89801  2.37887  2.77519  2.98518  4.58477  3.61503
          0.02036  4.29993  5.02228  0.61958  0.77255  0.48576  0.95510
    205   2.91220  4.33399  4.47019  3.88807  3.26065  4.09463  4.41435  1.56493  3.19822  1.46602  2.76950  4.09556  4.41490  3.95241  3.90242  3.40013  3.15295  2.14123  4.99638  3.84027   1097 l - - -
          2.68618  4.42225  2.77519  2.73123  3.46354  2.40513  3.72494  3.29354  2.67741  2.69355  4.24690  2.90347  2.73739  3.18146  2.89801  2.37887  2.77519  2.98518  4.58477  3.61503
          0.02036  4.29993  5.02228  0.61958  0.77255  0.48576  0.95510
    206   2.64495  5.17828  2.09571  2.02274  4.50429  3.35304  3.62699  3.97676  2.34079  3.45325  4.22896  2.88083  3.58740  2.36878  2.90090  2.51307  2.61961  3.52109  5.61972  4.20869   1098 e - - -
          2.68618  4.42225  2.77519  2.73123  3.46354  2.40513  3.72494  3.29354  2.67741  2.69355  4.24690  2.90347  2.73739  3.18146  2.89801  2.37887  2.77519  2.98518  4.58477  3.61503
          0.02036  4.29993  5.02228  0.61958  0.77255  0.48576  0.95510
    207   2.59541  4.90757  2.94559  2.35237  4.21503  3.39414  3.53378  3.47711  2.39552  3.20038  3.99819  2.02969  3.05019  2.68220  2.88965  2.64283  2.73486  3.25999  5.42749  3.50497   1099 n - - -
          2.68618  4.42225  2.77519  2.73123  3.46354  2.40513  3.72494  3.29354  2.67741  2.69355  4.24690  2.90347  2.73739  3.18146  2.89801  2.37887  2.77519  2.98518  4.58477  3.61503
          0.02036  4.29993  5.02228  0.61958  0.77255  0.48576  0.95510
    208   3.19658  4.53190  4.57858  4.05365  2.60373  4.26060  4.10393  2.67093  3.89941  1.15478  3.25642  4.16225  4.56355  4.04388  4.03107  3.57703  3.42197  2.65756  4.42338  1.77789   1100 l - - -
          2.68618  4.42225  2.77519  2.73123  3.46354  2.40513  3.72494  3.29354  2.67741  2.69355  4.24690  2.90347  2.73739  3.18146  2.89801  2.37887  2.77519  2.98518  4.58477  3.61503
          0.02271  4.29993  4.72382  0.61958  0.77255  0.48576  0.95510
    209   2.62993  4.63322  3.05659  2.61554  4.23390  1.46760  3.73893  3.64607  2.40078  3.24304  4.08136  3.01206  3.92176  2.98570  2.84004  2.64131  2.97828  3.29587  5.48087  4.17860   1101 g - - -
          2.68618  4.42225  2.77519  2.73123  3.46354  2.40513  3.72494  3.29354  2.67741  2.69355  4.24690  2.90347  2.73739  3.18146  2.89801  2.37887  2.77519  2.98518  4.58477  3.61503
          0.02041  4.29764  5.01998  0.61958  0.77255  0.48377  0.95831
    210   2.41548  4.15937  3.93514  3.35669  2.08080  3.29250  3.90755  2.65420  3.25414  2.37830  3.29885  3.62650  4.00349  3.51089  3.48912  2.93470  2.89872  2.45276  4.50100  2.21339   1102 f - - -
          2.68619  4.42226  2.77520  2.73124  3.46354  2.40512  3.72492  3.29352  2.67741  2.69354  4.24690  2.90347  2.73740  3.18147  2.89801  2.37886  2.77515  2.98519  4.58477  3.61504
          0.02675  4.02984  4.75434  0.80388  0.59346  0.48576  0.95510
    211   2.87555  5.28250  2.04710  2.30591  4.71846  1.34296  3.89302  4.19888  2.83008  3.73804  4.56399  2.79054  3.89173  3.01725  3.39043  2.69140  3.16624  3.77657  5.92769  4.49250   1112 g - - -
          2.68618  4.42225  2.77519  2.73123  3.46354  2.40513  3.72494  3.29354  2.67741  2.69355  4.24690  2.90347  2.73739  3.18146  2.89801  2.37887  2.77519  2.98518  4.58477  3.61503
          0.02218  4.29790  4.78710  0.61958  0.77255  0.48400  0.95793
    212   2.62566  5.09991  2.92024  2.29564  4.41531  3.43803  3.56592  3.82731  1.89488  3.35043  4.11664  2.87405  3.82446  2.48838  2.21643  2.54990  2.66589  3.39941  5.53620  4.15875   1113 k - - -
          2.68618  4.42225  2.77519  2.73123  3.46354  2.40512  3.72494  3.29354  2.67741  2.69355  4.24690  2.90347  2.73739  3.18146  2.89801  2.37887  2.77519  2.98518  4.58477  3.61503
          0.02173  4.20672  5.02055  0.62087  0.77106  0.48425  0.95752
    213   2.58451  3.92254  4.01448  3.34319  2.59460  3.71441  3.54858  2.34581  3.32148  2.23361  3.23606  3.54334  4.08495  3.53609  3.52521  2.64392  2.85055  2.16388  4.72460  2.42701   1116 v - - -
          2.68618  4.42225  2.77519  2.73123  3.46354  2.40513  3.72494  3.29354  2.67741  2.69355  4.24690  2.90347  2.73739  3.18146  2.89801  2.37887  2.77519  2.98518  4.58477  3.61503
          0.02036  4.29993  5.02228  0.61958  0.77255  0.48576  0.95510
    214   2.37852  5.09915  2.75426  2.28311  4.41673  3.42643  3.62837  3.87642  2.01416  3.37991  4.15050  2.84347  2.56916  2.57296  2.76193  2.56918  2.84799  3.44009  5.54754  4.15625   1117 k - - -
          2.68618  4.42225  2.77519  2.73123  3.46354  2.40513  3.72494  3.29354  2.67741  2.69355  4.24690  2.90347  2.73739  3.18146  2.89801  2.37887  2.77519  2.98518  4.58477  3.61503
          0.02036  4.29993  5.02228  0.61958  0.77255  0.48576  0.95510
    215   2.69203  5.38722  2.03821  2.30695  4.80777  3.27369  3.90078  4.30456  2.86537  3.83012  4.65809  1.19974  3.96207  3.06235  3.42102  2.85400  3.25620  3.86922  6.00046  4.53915   1118 n - - -
          2.68618  4.42225  2.77519  2.73123  3.46354  2.40513  3.72494  3.29354  2.67741  2.69355  4.24690  2.90347  2.73739  3.18146  2.89801  2.37887  2.77519  2.98518  4.58477  3.61503
          0.02036  4.29993  5.02228  0.61958  0.77255  0.48576  0.95510
    216   3.00122  3.45638  4.96070  4.43486  3.71664  4.44722  5.01006  1.55224  4.32436  2.36667  3.52923  4.57595  4.78004  4.55612  4.47870  3.81550  3.35929  0.93001  5.53274  4.32751   1119 v - - -
          2.68618  4.42225  2.77519  2.73123  3.46354  2.40513  3.72494  3.29354  2.67741  2.69355  4.24690  2.90347  2.73739  3.18146  2.89801  2.37887  2.77519  2.98518  4.58477  3.61503
          0.02036  4.29993  5.02228  0.61958  0.77255  0.48576  0.95510
    217   3.28941  4.55452  5.15021  4.65645  3.74874  4.73238  5.33744  0.89943  4.54636  2.19124  3.51362  4.84454  5.00620  4.79526  4.71862  4.08013  3.55097  1.38697  5.76398  4.56274   1120 i - - -
          2.68618  4.42225  2.77519  2.73123  3.46354  2.40513  3.72494  3.29354  2.67741  2.69355  4.24690  2.90347  2.73739  3.18146  2.89801  2.37887  2.77519  2.98518  4.58477  3.61503
          0.02036  4.29993  5.02228  0.61958  0.77255  0.48576  0.95510
    218   2.53234  4.58836  3.16609  2.78667  4.13068  3.33401  3.74939  3.56188  2.82886  3.21065  4.05053  2.97523  3.75344  3.16782  3.23015  2.27319  1.32175  3.19329  5.47558  4.19271   1121 t - - -
          2.68618  4.42225  2.77519  2.73123  3.46354  2.40513  3.72494  3.29354  2.67741  2.69355  4.24690  2.90347  2.73739  3.18146  2.89801  2.37887  2.77519  2.98518  4.58477  3.61503
          0.02036  4.29993  5.02228  0.61958  0.77255  0.48576  0.95510
    219   2.49771  4.74403  2.89494  2.69680  4.61307  3.05281  4.06969  4.08320  2.97282  3.68065  4.49549  1.18762  3.90817  3.25902  3.40828  2.10813  3.03491  3.57645  5.86343  4.52963   1122 n - - -
          2.68618  4.42225  2.77519  2.73123  3.46354  2.40513  3.72494  3.29354  2.67741  2.69355  4.24690  2.90347  2.73739  3.18146  2.89801  2.37887  2.77519  2.98518  4.58477  3.61503
          0.02036  4.29993  5.02228  0.61958  0.77255  0.48576  0.95510
    220   3.08869  4.49178  4.81238  4.24996  3.37031  4.41039  4.79235  2.05488  4.12014  1.78767  1.77363  4.45243  4.68899  4.29844  4.26341  3.74526  3.36875  1.35938  5.26638  4.13183   1123 v - - -
          2.68618  4.42225  2.77519  2.73123  3.46354  2.40513  3.72494  3.29354  2.67741  2.69355  4.24690  2.90347  2.73739  3.18146  2.89801  2.37887  2.77519  2.98518  4.58477  3.61503
          0.02036  4.29993  5.02228  0.61958  0.77255  0.48576  0.95510
    221   2.65853  4.74939  3.12168  2.13719  3.95745  3.51120  3.66888  3.19551  2.51557  2.96833  2.32843  3.07403  3.90185  2.31588  2.93697  2.73357  2.85095  3.01482  5.26686  3.96280   1124 e - - -
          2.68618  4.42225  2.77519  2.73123  3.46354  2.40513  3.72494  3.29354  2.67741  2.69355  4.24690  2.90347  2.73739  3.18146  2.89801  2.37887  2.77519  2.98518  4.58477  3.61503
          0.02036  4.29993  5.02228  0.61958  0.77255  0.48576  0.95510
    222   3.35643  4.68281  5.01945  4.44091  2.16797  4.58163  4.80560  2.33195  4.30238  1.37700  1.42768  4.62778  4.77727  4.35310  4.37121  3.91617  3.57214  2.47059  5.08740  3.94234   1125 l - - -
          2.68618  4.42225  2.77519  2.73123  3.46354  2.40513  3.72494  3.29354  2.67741  2.69355  4.24690  2.90347  2.73739  3.18146  2.89801  2.37887  2.77519  2.98518  4.58477  3.61503
          0.02036  4.29993  5.02228  0.61958  0.77255  0.48576  0.95510
    223   3.16815  5.67921  2.16882  0.80628  4.99291  3.41070  3.98391  4.51906  3.00093  4.03250  4.90869  2.89781  4.04453  3.16016  3.57503  3.05442  3.46516  4.09945  6.15376  4.67961   1126 e - - -
          2.68618  4.42225  2.77519  2.73123  3.46354  2.40513  3.72494  3.29354  2.67741  2.69355  4.24690  2.90347  2.73739  3.18146  2.89801  2.37887  2.77519  2.98518  4.58477  3.61503
          0.02036  4.29993  5.02228  0.61958  0.77255  0.48576  0.95510
    224   3.31009  5.26958  3.79541  3.17633  4.60862  3.84672  3.80420  4.17332  2.13597  3.59549  4.53570  3.51693  4.27569  3.00809  0.74785  3.34232  3.51158  3.87308  5.56396  4.37049   1127 r - - -
          2.68618  4.42225  2.77519  2.73123  3.46354  2.40513  3.72494  3.29354  2.67741  2.69355  4.24690  2.90347  2.73739  3.18146  2.89801  2.37887  2.77519  2.98518  4.58477  3.61503
          0.02036  4.29993  5.02228  0.61958  0.77255  0.48576  0.95510
    225   3.40033  4.72553  5.03394  4.45091  3.07159  4.63817  4.89815  2.22402  4.31220  0.81188  2.17276  4.67395  4.81343  4.35042  4.39258  3.97321  3.61320  2.51397  5.18042  3.83658   1128 l - - -
          2.68618  4.42225  2.77519  2.73123  3.46354  2.40513  3.72494  3.29354  2.67741  2.69355  4.24690  2.90347  2.73739  3.18146  2.89801  2.37887  2.77519  2.98518  4.58477  3.61503
          0.02036  4.29993  5.02228  0.61958  0.77255  0.48576  0.95510
    226   1.44724  4.13834  3.65285  3.09778  3.53176  3.47753  3.92770  2.80168  3.02028  2.28833  3.25109  3.43355  4.00668  3.32894  3.34659  2.74814  2.87480  2.57111  4.99416  3.76911   1129 a - - -
          2.68618  4.42225  2.77519  2.73123  3.46354  2.40513  3.72494  3.29354  2.67741  2.69355  4.24690  2.90347  2.73739  3.18146  2.89801  2.37887  2.77519  2.98518  4.58477  3.61503
          0.02036  4.29993  5.02228  0.61958  0.77255  0.48576  0.95510
    227   1.67370  4.79335  2.41160  2.56691  4.31706  3.34824  3.83691  3.62718  2.67887  3.34656  4.15456  3.00583  3.87224  2.99620  3.14324  1.89525  2.93228  3.31808  5.57072  4.23148   1130 a - - -
          2.68618  4.42225  2.77519  2.73123  3.46354  2.40513  3.72494  3.29354  2.67741  2.69355  4.24690  2.90347  2.73739  3.18146  2.89801  2.37887  2.77519  2.98518  4.58477  3.61503
          0.02036  4.29993  5.02228  0.61958  0.77255  0.48576  0.95510
    228   2.50854  4.69712  3.02828  2.51516  3.84784  3.43737  3.53233  3.19551  2.53114  2.83800  3.74156  3.06171  2.11862  2.85016  2.99635  2.60957  2.82340  2.83045  4.90526  3.88321   1131 p - - -
          2.68618  4.42225  2.77519  2.73123  3.46354  2.40513  3.72494  3.29354  2.67741  2.69355  4.24690  2.90347  2.73739  3.18146  2.89801  2.37887  2.77519  2.98518  4.58477  3.61503
          0.02036  4.29993  5.02228  0.61958  0.77255  0.48576  0.95510
    229   2.58908  4.48889  2.79195  2.44426  3.81741  3.28434  3.36718  3.57005  2.43188  3.14258  3.85862  2.12578  3.84915  2.75066  2.88749  2.38887  2.63447  3.23138  4.89736  3.87975   1132 n - - -
          2.68618  4.42225  2.77519  2.73123  3.46354  2.40513  3.72494  3.29354  2.67741  2.69355  4.24690  2.90347  2.73739  3.18146  2.89801  2.37887  2.77519  2.98518  4.58477  3.61503
          0.02036  4.29993  5.02228  0.61958  0.77255  0.48576  0.95510
    230   2.61144  4.61229  3.29825  3.03285  4.51149  0.97493  4.18213  3.94994  2.93652  3.58383  4.43930  3.35827  3.96328  3.40612  2.69304  2.75722  2.93459  3.47767  5.76465  4.51942   1133 g - - -
          2.68618  4.42225  2.77519  2.73123  3.46354  2.40513  3.72494  3.29354  2.67741  2.69355  4.24690  2.90347  2.73739  3.18146  2.89801  2.37887  2.77519  2.98518  4.58477  3.61503
          0.02202  4.29993  4.80225  0.61958  0.77255  0.48576  0.95510
    231   2.65130  4.60042  3.40967  3.16895  4.27788  3.32951  4.26287  3.70298  3.07290  3.38328  4.36374  3.45992  0.90586  3.53545  3.18748  2.81953  3.10238  3.32330  5.65606  4.36046   1134 p - - -
          2.68618  4.42225  2.77519  2.73123  3.46354  2.40513  3.72494  3.29354  2.67741  2.69355  4.24690  2.90347  2.73739  3.18146  2.89801  2.37887  2.77519  2.98518  4.58477  3.61503
          0.02040  4.29831  5.02065  0.61958  0.77255  0.48435  0.95737
    232   2.65876  4.46945  3.39109  2.83113  3.40294  3.50469  3.84725  3.03045  2.84222  2.73947  3.63531  3.30444  3.98751  3.18169  3.20367  2.79028  1.42362  2.78525  5.03149  3.33059   1135 t - - -
          2.68618  4.42225  2.77519  2.73123  3.46354  2.40513  3.72494  3.29354  2.67741  2.69355  4.24690  2.90347  2.73739  3.18146  2.89801  2.37887  2.77519  2.98518  4.58477  3.61503
          0.02036  4.29993  5.02228  0.61958  0.77255  0.48576  0.95510
    233   2.51858  4.86210  2.83939  2.30085  4.39257  2.27017  3.56649  3.85343  2.14715  3.34454  4.13516  2.55752  3.79415  2.56520  2.81804  2.57442  2.89072  3.45050  5.53511  4.14744   1136 k - - -
          2.68618  4.42225  2.77519  2.73123  3.46354  2.40513  3.72494  3.29354  2.67741  2.69355  4.24690  2.90347  2.73739  3.18146  2.89801  2.37887  2.77519  2.98518  4.58477  3.61503
          0.02036  4.29993  5.02228  0.61958  0.77255  0.48576  0.95510
    234   2.36653  4.43316  3.42538  3.10961  4.34082  1.03251  4.22257  3.75815  3.09549  3.43429  4.27302  3.31409  3.89401  3.47289  3.46664  2.49949  2.79244  3.23675  5.28940  4.43280   1137 g - - -
          2.68618  4.42225  2.77519  2.73123  3.46354  2.40513  3.72494  3.29354  2.67741  2.69355  4.24690  2.90347  2.73739  3.18146  2.89801  2.37887  2.77519  2.98518  4.58477  3.61503
          0.07430  4.29993  2.84665  0.61958  0.77255  0.48576  0.95510
    235   2.78114  5.14781  3.16676  2.51896  4.50945  3.57395  3.60651  3.85796  1.30888  3.35834  4.18695  3.02047  3.95847  2.60586  2.27569  2.82654  3.04432  3.43110  5.52106  4.23460   1138 k - - -
          2.68618  4.42225  2.77519  2.73123  3.46354  2.40513  3.72494  3.29354  2.67741  2.69355  4.24690  2.90347  2.73739  3.18146  2.89801  2.37887  2.77519  2.98518  4.58477  3.61503
          0.02148  4.24711  4.96946  0.61958  0.77255  0.44460  1.02466
    236   3.36586  4.62020  5.21297  4.69271  3.56629  4.80726  5.30597  0.94199  4.57679  1.68264  3.31950  4.89588  5.02083  4.75343  4.71356  4.19507  3.61156  1.66616  5.63619  4.49750   1139 i - - -
          2.68618  4.42225  2.77519  2.73123  3.46354  2.40513  3.72494  3.29354  2.67741  2.69355  4.24690  2.90347  2.73739  3.18146  2.89801  2.37887  2.77519  2.98518  4.58477  3.61503
          0.02036  4.29993  5.02228  0.61958  0.77255  0.48576  0.95510
    237   2.64021  4.20411  3.86194  3.23334  3.31098  3.70576  3.98686  2.47966  3.05725  1.63846  3.28494  3.57560  4.07795  3.19286  3.32923  2.94947  2.77540  1.97015  4.81299  3.60932   1140 l - - -
          2.68618  4.42225  2.77519  2.73123  3.46354  2.40513  3.72494  3.29354  2.67741  2.69355  4.24690  2.90347  2.73739  3.18146  2.89801  2.37887  2.77519  2.98518  4.58477  3.61503
          0.02036  4.29993  5.02228  0.61958  0.77255  0.48576  0.95510
    238   3.06163  4.97910  3.68535  2.99952  4.44343  3.75584  3.79499  3.50203  2.08235  3.32618  4.23480  3.37724  4.15134  2.95372  0.98878  3.10472  3.22330  3.44142  5.48661  4.28886   1141 r - - -
          2.68618  4.42225  2.77519  2.73123  3.46354  2.40513  3.72494  3.29354  2.67741  2.69355  4.24690  2.90347  2.73739  3.18146  2.89801  2.37887  2.77519  2.98518  4.58477  3.61503
          0.02886  4.29993  4.20764  0.61958  0.77255  0.48576  0.95510
    239   2.69182  4.59629  3.44869  3.15475  3.95353  3.39721  4.14873  3.43784  3.03878  2.89313  4.07740  3.46244  1.01716  3.46949  3.32562  2.84566  3.09578  3.16855  5.43342  4.07039   1142 p - - -
          2.68618  4.42225  2.77519  2.73123  3.46354  2.40513  3.72494  3.29354  2.67741  2.69355  4.24690  2.90347  2.73739  3.18146  2.89801  2.37887  2.77519  2.98518  4.58477  3.61503
          0.02054  4.29160  5.01395  0.61958  0.77255  0.48115  0.96253
    240   2.44950  4.46789  3.30081  3.00781  4.33240  2.56727  4.17310  3.83580  3.07718  3.45541  4.21255  3.24617  3.87225  3.39554  3.46382  1.01925  2.79749  3.34380  5.71778  4.45542   1143 s - - -
          2.68618  4.42225  2.77519  2.73123  3.46354  2.40513  3.72494  3.29354  2.67741  2.69355  4.24690  2.90347  2.73739  3.18146  2.89801  2.37887  2.77519  2.98518  4.58477  3.61503
          0.02039  4.29880  5.02114  0.61958  0.77255  0.48477  0.95669
    241   2.97791  5.39521  0.97288  2.31637  4.53551  3.34890  3.90173  4.22748  2.87827  3.74881  4.53234  2.73423  3.97573  3.07345  3.43120  2.85564  3.22042  3.82217  5.93629  4.38483   1144 d - - -
          2.68618  4.42225  2.77519  2.73123  3.46354  2.40513  3.72494  3.29354  2.67741  2.69355  4.24690  2.90347  2.73739  3.18146  2.89801  2.37887  2.77519  2.98518  4.58477  3.61503
          0.02036  4.29993  5.02228  0.61958  0.77255  0.48576  0.95510
    242   2.79778  5.24425  2.46557  2.32625  4.54904  1.60854  3.71137  4.01307  2.49741  3.52951  4.34172  2.50704  3.91115  2.65514  3.04364  2.73978  3.08303  3.62280  5.72102  4.31402   1145 g - - -
          2.68618  4.42225  2.77519  2.73123  3.46354  2.40513  3.72494  3.29354  2.67741  2.69355  4.24690  2.90347  2.73739  3.18146  2.89801  2.37887  2.77519  2.98518  4.58477  3.61503
          0.02036  4.29993  5.02228  0.61958  0.77255  0.48576  0.95510
    243   2.58210  5.11239  3.03484  2.34475  4.44454  3.41452  3.58648  3.84899  1.48778  3.34576  4.09558  2.92361  3.89060  2.60139  2.51031  2.70494  2.88002  3.46497  5.53098  4.18679   1146 k - - -
          2.68618  4.42225  2.77519  2.73123  3.46354  2.40513  3.72494  3.29354  2.67741  2.69355  4.24690  2.90347  2.73739  3.18146  2.89801  2.37887  2.77519  2.98518  4.58477  3.61503
          0.02036  4.29993  5.02228  0.61958  0.77255  0.48576  0.95510
    244   2.34232  4.94683  2.95581  1.78377  4.18041  3.42784  3.65338  3.50078  2.38626  3.19247  3.98850  2.94742  3.00105  2.74438  2.87919  2.61421  2.82066  3.11256  5.43203  4.07340   1147 e - - -
          2.68618  4.42225  2.77519  2.73123  3.46354  2.40513  3.72494  3.29354  2.67741  2.69355  4.24690  2.90347  2.73739  3.18146  2.89801  2.37887  2.77519  2.98518  4.58477  3.61503
          0.02036  4.29993  5.02228  0.61958  0.77255  0.48576  0.95510
    245   2.13795  4.27993  3.76504  3.22175  3.60257  3.62215  4.09912  2.34536  3.15689  2.56401  3.54553  3.55220  2.01182  3.45531  3.47677  2.92923  2.94102  2.01956  5.10831  3.88630   1148 p - - -
          2.68618  4.42225  2.77519  2.73123  3.46354  2.40513  3.72494  3.29354  2.67741  2.69355  4.24690  2.90347  2.73739  3.18146  2.89801  2.37887  2.77519  2.98518  4.58477  3.61503
          0.02036  4.29993  5.02228  0.61958  0.77255  0.48576  0.95510
    246   2.59808  5.13987  2.78577  2.09534  4.47599  3.34969  3.55612  3.94761  1.72387  3.40891  4.17270  2.83825  3.83386  2.55962  2.63277  2.55925  2.83601  3.52846  5.57059  4.18109   1149 k - - -
          2.68618  4.42225  2.77519  2.73123  3.46354  2.40513  3.72494  3.29354  2.67741  2.69355  4.24690  2.90347  2.73739  3.18146  2.89801  2.37887  2.77519  2.98518  4.58477  3.61503
          0.02038  4.29944  5.02178  0.61958  0.77255  0.48576  0.95510
    247   2.65985  5.09996  2.81862  2.36422  4.42212  3.43790  3.61788  3.86261  2.05761  3.39212  4.12869  2.35463  3.83628  2.71843  2.46091  2.17180  2.68303  3.47195  5.54553  4.15975   1150 k - - -
          2.68618  4.42225  2.77519  2.73123  3.46354  2.40513  3.72494  3.29354  2.67741  2.69355  4.24690  2.90347  2.73739  3.18146  2.89801  2.37887  2.77519  2.98518  4.58477  3.61503
          0.02038  4.29944  5.02178  0.61958  0.77255  0.48576  0.95510
    248   3.14632  4.49352  5.09539  4.57285  3.34091  4.64852  5.16513  1.20849  4.47542  2.19798  3.45704  4.74318  4.91598  4.68408  4.62541  4.02135  3.45157  1.12226  5.60258  4.41089   1151 v - - -
          2.68618  4.42225  2.77519  2.73123  3.46354  2.40513  3.72494  3.29354  2.67741  2.69355  4.24690  2.90347  2.73739  3.18146  2.89801  2.37887  2.77519  2.98518  4.58477  3.61503
          0.02038  4.29944  5.02178  0.61958  0.77255  0.48576  0.95510
    249   0.87572  4.09051  3.95495  3.53929  4.17630  2.84155  4.42273  3.26085  3.46432  3.22278  4.11814  3.60814  3.91050  3.75158  3.73600  2.61970  2.86794  2.70062  5.60844  4.41304   1152 a - - -
          2.68618  4.42225  2.77519  2.73123  3.46354  2.40513  3.72494  3.29354  2.67741  2.69355  4.24690  2.90347  2.73739  3.18146  2.89801  2.37887  2.77519  2.98518  4.58477  3.61503
          0.02038  4.29944  5.02178  0.61958  0.77255  0.48576  0.95510
    250   3.73230  4.98334  4.87969  4.52746  0.74679  4.58180  3.77098  3.18361  4.34539  2.42106  3.72140  4.31800  4.87224  4.33201  4.37368  3.94292  3.95483  3.20076  3.91522  2.03812   1153 f - - -
          2.68618  4.42225  2.77519  2.73123  3.46354  2.40513  3.72494  3.29354  2.67741  2.69355  4.24690  2.90347  2.73739  3.18146  2.89801  2.37887  2.77519  2.98518  4.58477  3.61503
          0.02038  4.29944  5.02178  0.61958  0.77255  0.48576  0.95510
    251   2.96724  4.38739  5.06846  4.56954  3.82253  4.60669  5.25054  1.33965  4.47469  2.37131  3.61418  4.73838  4.92382  4.73189  4.65603  3.99833  3.46749  0.93898  5.75321  4.54139   1154 v - - -
          2.68618  4.42225  2.77519  2.73123  3.46354  2.40513  3.72494  3.29354  2.67741  2.69355  4.24690  2.90347  2.73739  3.18146  2.89801  2.37887  2.77519  2.98518  4.58477  3.61503
          0.02038  4.29944  5.02178  0.61958  0.77255  0.48576  0.95510
    252   2.96194  5.03711  3.18756  2.75770  3.97877  3.63985  3.67831  3.65958  2.42775  2.70565  4.12032  3.22278  4.08080  1.20737  2.72531  2.99970  3.19644  3.40431  5.31458  3.92717   1155 q - - -
          2.68618  4.42225  2.77519  2.73123  3.46354  2.40513  3.72494  3.29354  2.67741  2.69355  4.24690  2.90347  2.73739  3.18146  2.89801  2.37887  2.77519  2.98518  4.58477  3.61503
          0.02038  4.29944  5.02178  0.61958  0.77255  0.48576  0.95510
    253   3.17614  0.37427  4.75634  4.60774  4.53271  3.68924  5.16487  3.77505  4.44905  3.65728  4.79902  4.48815  4.42527  4.77736  4.48933  3.44563  3.67941  3.48340  5.82806  4.81085   1156 C - - -
          2.68618  4.42225  2.77519  2.73123  3.46354  2.40513  3.72494  3.29354  2.67741  2.69355  4.24690  2.90347  2.73739  3.18146  2.89801  2.37887  2.77519  2.98518  4.58477  3.61503
          0.02038  4.29944  5.02178  0.61958  0.77255  0.48576  0.95510
    254   0.80438  4.28396  3.95571  3.62877  4.30613  3.17818  4.54095  3.33951  3.57353  3.29451  4.23514  3.65459  3.93160  3.86774  3.82315  2.61744  2.65095  2.70349  5.76133  4.57298   1157 a - - -
          2.68618  4.42225  2.77519  2.73123  3.46354  2.40513  3.72494  3.29354  2.67741  2.69355  4.24690  2.90347  2.73739  3.18146  2.89801  2.37887  2.77519  2.98518  4.58477  3.61503
          0.02038  4.29944  5.02178  0.61958  0.77255  0.48576  0.95510
    255   3.28359  4.99468  4.04235  4.00513  5.09800  0.29666  5.07685  4.82350  4.24289  4.41425  5.40851  4.20893  4.39668  4.53405  4.41134  3.47086  3.79697  4.26886  6.05849  5.22160   1158 G - - -
          2.68618  4.42225  2.77519  2.73123  3.46354  2.40513  3.72494  3.29354  2.67741  2.69355  4.24690  2.90347  2.73739  3.18146  2.89801  2.37887  2.77519  2.98518  4.58477  3.61503
          0.02039  4.29895  5.02129  0.61958  0.77255  0.48576  0.95510
    256   2.54676  4.49757  3.42371  3.26165  4.45715  3.19947  4.41315  4.04885  3.36705  3.71118  4.59809  3.48247  3.95483  3.57648  3.65963  0.70652  3.03900  3.50849  5.81939  4.51865   1159 s - - -
          2.68618  4.42225  2.77519  2.73123  3.46354  2.40513  3.72494  3.29354  2.67741  2.69355  4.24690  2.90347  2.73739  3.18146  2.89801  2.37887  2.77519  2.98518  4.58477  3.61503
          0.02039  4.29895  5.02129  0.61958  0.77255  0.48576  0.95510
    257   3.56024  5.32542  4.10069  3.54704  4.79364  3.93652  4.23236  4.38546  2.53905  3.82330  4.82983  3.86448  4.43439  3.44705  0.48618  3.63528  3.80719  4.09483  5.71175  4.64874   1160 R - - -
          2.68618  4.42225  2.77519  2.73123  3.46354  2.40513  3.72494  3.29354  2.67741  2.69355  4.24690  2.90347  2.73739  3.18146  2.89801  2.37887  2.77519  2.98518  4.58477  3.61503
          0.02039  4.29895  5.02129  0.61958  0.77255  0.48576  0.95510
    258   3.05050  5.60061  0.75079  2.31811  4.98998  3.36181  4.05149  4.56629  3.17167  4.12313  5.03170  2.79528  4.04624  3.24960  3.79308  3.05390  3.49637  4.12040  6.23413  4.70988   1161 d - - -
          2.68618  4.42225  2.77519  2.73123  3.46354  2.40513  3.72494  3.29354  2.67741  2.69355  4.24690  2.90347  2.73739  3.18146  2.89801  2.37887  2.77519  2.98518  4.58477  3.61503
          0.02039  4.29895  5.02129  0.61958  0.77255  0.48576  0.95510
    259   2.69359  5.09407  2.94438  1.59709  4.41075  3.46376  3.46383  3.78434  2.22853  3.35428  4.14820  2.94242  3.86007  2.55175  2.53741  2.68025  2.91849  3.16874  5.53171  4.14724   1162 e - - -
          2.68618  4.42225  2.77519  2.73123  3.46354  2.40513  3.72494  3.29354  2.67741  2.69355  4.24690  2.90347  2.73739  3.18146  2.89801  2.37887  2.77519  2.98518  4.58477  3.61503
          0.02039  4.29895  5.02129  0.61958  0.77255  0.48576  0.95510
    260   2.73171  4.86992  2.86274  2.60801  4.37289  3.35549  3.93845  3.87805  2.71666  3.43542  4.33633  1.17401  3.94111  3.12076  3.17127  2.61472  2.77650  3.47529  5.69051  4.34622   1163 n - - -
          2.68618  4.42226  2.77521  2.73124  3.46355  2.40514  3.72496  3.29355  2.67742  2.69351  4.24691  2.90348  2.73739  3.18148  2.89802  2.37888  2.77521  2.98503  4.58478  3.61504
          0.07438  2.73211  5.02129  0.48350  0.95872  0.48576  0.95510
    261   2.80521  4.91873  2.87800  2.57078  3.85247  3.11114  1.50032  3.59828  2.62479  3.19665  4.05631  2.95687  3.97120  2.99794  3.03912  2.82168  3.05436  3.29128  5.23346  3.35810   1167 h - - -
          2.68618  4.42225  2.77519  2.73123  3.46354  2.40513  3.72494  3.29354  2.67741  2.69355  4.24690  2.90347  2.73739  3.18146  2.89801  2.37887  2.77519  2.98518  4.58477  3.61503
          0.02039  4.29895  5.02129  0.61958  0.77255  0.48576  0.95510
    262   2.81451  4.38577  3.90434  3.35835  3.15562  3.83302  4.04751  2.67579  3.20272  1.16798  3.23722  3.20083  4.20047  3.43784  3.45825  3.12282  3.04815  2.55327  4.81565  3.36885   1168 l - - -
          2.68618  4.42225  2.77519  2.73123  3.46354  2.40513  3.72494  3.29354  2.67741  2.69355  4.24690  2.90347  2.73739  3.18146  2.89801  2.37887  2.77519  2.98518  4.58477  3.61503
          0.02039  4.29895  5.02129  0.61958  0.77255  0.48576  0.95510
    263   2.51716  5.01340  2.93253  2.26676  4.29042  3.35807  3.56181  3.72155  2.27425  3.17749  4.07146  2.69790  2.27715  2.75501  2.67779  2.55318  2.85839  3.37512  5.42304  4.07547   1169 e - - -
          2.68618  4.42225  2.77519  2.73123  3.46354  2.40513  3.72494  3.29354  2.67741  2.69355  4.24690  2.90347  2.73739  3.18146  2.89801  2.37887  2.77519  2.98518  4.58477  3.61503
          0.02039  4.29895  5.02129  0.61958  0.77255  0.48576  0.95510
    264   2.81731  4.40467  3.90753  3.36360  2.43698  3.86601  2.61054  2.87363  3.27129  2.50719  3.58182  3.63830  4.22999  3.50361  3.42317  3.13801  3.11653  2.74919  4.35272  1.51594   1170 y - - -
          2.68618  4.42225  2.77519  2.73123  3.46354  2.40513  3.72494  3.29354  2.67741  2.69355  4.24690  2.90347  2.73739  3.18146  2.89801  2.37887  2.77519  2.98518  4.58477  3.61503
          0.02039  4.29895  5.02129  0.61958  0.77255  0.48576  0.95510
    265   3.00891  0.46736  4.67660  4.48381  4.20957  3.61041  5.03104  3.51744  4.30243  3.41715  4.56047  4.34581  4.34836  4.62309  4.37113  3.28046  3.50589  3.24419  5.71875  4.58164   1171 C - - -
          2.68618  4.42225  2.77519  2.73123  3.46354  2.40513  3.72494  3.29354  2.67741  2.69355  4.24690  2.90347  2.73739  3.18146  2.89801  2.37887  2.77519  2.98518  4.58477  3.61503
          0.02039  4.29895  5.02129  0.61958  0.77255  0.48576  0.95510
    266   2.58449  4.49927  3.64671  3.50571  4.54317  3.22463  4.59031  4.13647  3.61075  3.82967  4.73165  3.64157  4.00272  3.92741  3.86607  0.59328  3.10032  3.57167  5.88304  4.63640   1172 S - - -
          2.68618  4.42225  2.77519  2.73123  3.46354  2.40513  3.72494  3.29354  2.67741  2.69355  4.24690  2.90347  2.73739  3.18146  2.89801  2.37887  2.77519  2.98518  4.58477  3.61503
          0.02039  4.29895  5.02129  0.61958  0.77255  0.48576  0.95510
    267   2.32575  4.74237  3.11255  2.55571  3.92409  2.95068  3.62229  3.36097  2.52359  2.99256  3.75953  3.04830  3.88628  2.77165  2.39207  2.50888  2.82690  3.06423  5.26450  2.65986   1173 a - - -
          2.68618  4.42225  2.77519  2.73123  3.46354  2.40513  3.72494  3.29354  2.67741  2.69355  4.24690  2.90347  2.73739  3.18146  2.89801  2.37887  2.77519  2.98518  4.58477  3.61503
          0.02039  4.29895  5.02129  0.61958  0.77255  0.48576  0.95510
    268   3.30098  4.55076  5.20261  4.70326  3.60040  4.77608  5.36077  1.03491  4.61412  2.20507  3.50856  4.88556  5.02858  4.83647  4.77667  4.17283  3.55722  1.19017  5.75496  4.55546   1174 i - - -
          2.68618  4.42225  2.77519  2.73123  3.46354  2.40513  3.72494  3.29354  2.67741  2.69355  4.24690  2.90347  2.73739  3.18146  2.89801  2.37887  2.77519  2.98518  4.58477  3.61503
          0.02039  4.29895  5.02129  0.61958  0.77255  0.48576  0.95510
    269   3.17535  0.37467  4.75553  4.60680  4.53180  3.68859  5.16402  3.77398  4.44807  3.65627  4.79798  4.48731  4.42460  4.77640  4.48846  3.44484  3.67858  3.48238  5.82732  4.80995   1175 C - - -
          2.68618  4.42225  2.77519  2.73123  3.46354  2.40513  3.72494  3.29354  2.67741  2.69355  4.24690  2.90347  2.73739  3.18146  2.89801  2.37887  2.77519  2.98518  4.58477  3.61503
          0.02039  4.29895  5.02129  0.61958  0.77255  0.48576  0.95510
    270   3.09784  0.40802  4.71226  4.54863  4.45931  3.64669  5.10745  3.69418  4.37610  3.58336  4.71616  4.41942  4.38531  4.70611  4.42902  3.36553  3.60042  3.40273  5.78901  4.73483   1176 C - - -
          2.68618  4.42225  2.77519  2.73123  3.46354  2.40513  3.72494  3.29354  2.67741  2.69355  4.24690  2.90347  2.73739  3.18146  2.89801  2.37887  2.77519  2.98518  4.58477  3.61503
          0.02039  4.29895  5.02129  0.61958  0.77255  0.48576  0.95510
    271   2.68460  4.26973  4.06635  3.50869  3.32995  3.74811  4.16143  2.52466  3.35833  1.73120  1.72619  3.74957  4.19116  3.64176  3.57771  2.90151  2.92010  2.37862  4.91586  3.72322   1177 m - - -
          2.68618  4.42225  2.77519  2.73123  3.46354  2.40513  3.72494  3.29354  2.67741  2.69355  4.24690  2.90347  2.73739  3.18146  2.89801  2.37887  2.77519  2.98518  4.58477  3.61503
          0.02039  4.29895  5.02129  0.61958  0.77255  0.48576  0.95510
    272   1.16289  4.40176  3.49595  3.05237  3.83276  3.08480  4.05049  3.23804  3.03038  2.96017  3.84295  3.37927  3.94180  3.35230  3.37560  2.66895  2.89945  2.86505  5.25648  3.15230   1178 a - - -
          2.68618  4.42225  2.77519  2.73123  3.46354  2.40513  3.72494  3.29354  2.67741  2.69355  4.24690  2.90347  2.73739  3.18146  2.89801  2.37887  2.77519  2.98518  4.58477  3.61503
          0.02040  4.29807  5.02041  0.61958  0.77255  0.48576  0.95510
    273   2.38749  4.34484  3.64274  3.36626  4.51645  3.11623  4.42996  3.90026  3.39601  3.62175  4.45940  3.49966  3.87500  3.70287  3.69456  0.89940  2.11703  3.34885  5.86262  4.64520   1179 s - - -
          2.68618  4.42225  2.77519  2.73123  3.46354  2.40513  3.72494  3.29354  2.67741  2.69355  4.24690  2.90347  2.73739  3.18146  2.89801  2.37887  2.77519  2.98518  4.58477  3.61503
          0.02040  4.29807  5.02041  0.61958  0.77255  0.48576  0.95510
    274   3.44086  4.73926  5.15645  4.57493  2.88823  4.72032  5.01252  2.08541  4.44739  0.78746  2.49783  4.78698  4.87527  4.46956  4.50443  4.06552  3.54903  2.36154  5.24783  4.21607   1180 l - - -
          2.68618  4.42225  2.77519  2.73123  3.46354  2.40513  3.72494  3.29354  2.67741  2.69355  4.24690  2.90347  2.73739  3.18146  2.89801  2.37887  2.77519  2.98518  4.58477  3.61503
          0.02040  4.29807  5.02041  0.61958  0.77255  0.48576  0.95510
    275   3.30582  5.33790  3.55629  3.04605  4.81384  3.80890  3.89792  4.22656  0.71147  3.67737  4.59468  3.44124  4.24966  3.05370  2.33641  3.31249  3.50735  3.90936  5.67380  4.51920   1181 k - - -
          2.68618  4.42225  2.77519  2.73123  3.46354  2.40513  3.72494  3.29354  2.67741  2.69355  4.24690  2.90347  2.73739  3.18146  2.89801  2.37887  2.77519  2.98518  4.58477  3.61503
          0.02040  4.29807  5.02041  0.61958  0.77255  0.48576  0.95510
    276   2.94809  5.25733  2.86215  2.39856  4.48974  3.54164  2.68153  4.01941  2.37127  3.51997  4.35205  3.03610  4.00084  1.34656  2.71908  2.91657  3.17475  3.66086  5.60897  4.25366   1182 q - - -
          2.68618  4.42225  2.77519  2.73123  3.46354  2.40513  3.72494  3.29354  2.67741  2.69355  4.24690  2.90347  2.73739  3.18146  2.89801  2.37887  2.77519  2.98518  4.58477  3.61503
          0.02040  4.29807  5.02041  0.61958  0.77255  0.48576  0.95510
    277   1.66015  3.85270  3.61621  3.05776  3.52086  3.49121  3.94274  2.67588  3.00303  2.59392  3.31079  3.28655  3.98888  3.29689  3.33577  2.61837  2.40421  2.48315  4.97484  3.74972   1183 a - - -
          2.68618  4.42225  2.77519  2.73123  3.46354  2.40513  3.72494  3.29354  2.67741  2.69355  4.24690  2.90347  2.73739  3.18146  2.89801  2.37887  2.77519  2.98518  4.58477  3.61503
          0.02040  4.29807  5.02041  0.61958  0.77255  0.48576  0.95510
    278   2.52680  4.52169  3.14078  2.58663  3.85873  3.48949  3.44429  3.13698  2.53664  2.59323  3.64413  2.98088  3.89386  2.57105  2.81553  2.62471  2.05674  2.98835  5.18923  3.91378   1184 t - - -
          2.68618  4.42225  2.77519  2.73123  3.46354  2.40513  3.72494  3.29354  2.67741  2.69355  4.24690  2.90347  2.73739  3.18146  2.89801  2.37887  2.77519  2.98518  4.58477  3.61503
          0.02040  4.29807  5.02041  0.61958  0.77255  0.48576  0.95510
    279   3.02745  4.54981  4.08849  3.55212  2.56802  3.98272  3.78326  2.94502  3.43721  2.29551  3.62395  3.78456  4.35166  3.69373  3.66374  3.19479  3.10488  2.80522  4.26154  1.14309   1185 y - - -
          2.68618  4.42225  2.77519  2.73123  3.46354  2.40513  3.72494  3.29354  2.67741  2.69355  4.24690  2.90347  2.73739  3.18146  2.89801  2.37887  2.77519  2.98518  4.58477  3.61503
          0.02043  4.29670  5.01904  0.61958  0.77255  0.48576  0.95510
    280   2.90159  4.29958  4.66423  4.08984  3.23066  4.17511  4.54076  1.68061  3.95398  1.73208  3.24897  4.23793  4.29235  4.13783  4.07709  3.49534  3.09624  1.37743  5.07151  3.75061   1186 v - - -
          2.68618  4.42225  2.77519  2.73123  3.46354  2.40513  3.72494  3.29354  2.67741  2.69355  4.24690  2.90347  2.73739  3.18146  2.89801  2.37887  2.77519  2.98518  4.58477  3.61503
          0.02650  4.29670  4.37901  0.61958  0.77255  0.48576  0.95510
    281   2.58659  4.70221  3.14643  2.54477  4.02842  3.50164  3.64733  3.36123  2.30590  2.82813  3.59178  3.06542  3.89658  2.79004  1.74601  2.70889  2.80390  3.08327  5.30323  4.00064   1187 r - - -
          2.68618  4.42225  2.77519  2.73123  3.46354  2.40513  3.72494  3.29354  2.67741  2.69355  4.24690  2.90347  2.73739  3.18146  2.89801  2.37887  2.77519  2.98518  4.58477  3.61503
          0.02247  4.29075  4.76507  0.61958  0.77255  0.49400  0.94207
    282   2.60220  5.26310  2.40529  1.35762  4.57697  3.06201  3.72614  4.05372  2.50445  3.47242  4.34508  2.85735  3.88427  2.85343  3.02991  2.62139  3.00886  3.64302  5.72632  4.30415   1188 e - - -
          2.68618  4.42225  2.77519  2.73123  3.46354  2.40513  3.72494  3.29354  2.67741  2.69355  4.24690  2.90347  2.73739  3.18146  2.89801  2.37887  2.77519  2.98518  4.58477  3.61503
          0.02298  4.28888  4.71046  0.61958  0.77255  0.49657  0.93806
    283   2.35361  5.01064  3.01933  2.43719  4.28247  3.47973  3.61388  3.71364  2.18936  3.12406  4.01152  2.90414  3.86886  1.84456  2.55856  2.64773  2.91146  3.37003  5.46362  4.07392   1189 q - - -
          2.68618  4.42225  2.77519  2.73123  3.46354  2.40513  3.72494  3.29354  2.67741  2.69355  4.24690  2.90347  2.73739  3.18146  2.89801  2.37887  2.77519  2.98518  4.58477  3.61503
          0.02537  4.28654  4.48334  0.61958  0.77255  0.49679  0.93772
    284   2.62578  4.26205  3.21261  2.91647  3.25702  3.56046  3.63719  2.79106  2.86661  2.30666  3.46420  2.83953  3.98273  3.16995  3.23177  2.78492  2.86349  2.58482  4.71024  2.16321   1190 y - - -
          2.68618  4.42225  2.77519  2.73123  3.46354  2.40513  3.72494  3.29354  2.67741  2.69355  4.24690  2.90347  2.73739  3.18146  2.89801  2.37887  2.77519  2.98518  4.58477  3.61503
          0.02071  4.28324  5.00559  0.61958  0.77255  0.47769  0.96814
    285   2.54291  4.80719  2.89603  2.52481  4.28679  2.73992  3.86174  3.70625  2.66608  3.29827  4.14454  3.06558  1.54120  3.03217  3.03351  2.66803  2.97961  3.32576  5.55478  4.23330   1191 p - - -
          2.68619  4.42227  2.77503  2.73116  3.46356  2.40514  3.72496  3.29356  2.67742  2.69357  4.24691  2.90348  2.73741  3.18147  2.89802  2.37888  2.77521  2.98520  4.58479  3.61505
          0.11873  2.25070  5.01708  0.32874  1.27235  0.48446  0.95720
    286   2.61435  5.20578  1.82262  1.87020  4.39531  3.39291  3.67987  3.99110  2.40728  3.12962  4.26473  2.75653  3.85867  2.74314  2.97718  2.66159  2.94589  3.57921  5.65369  4.24075   1193 d - - -
          2.68618  4.42225  2.77519  2.73122  3.46354  2.40513  3.72495  3.29354  2.67741  2.69355  4.24690  2.90346  2.73740  3.18147  2.89801  2.37885  2.77518  2.98519  4.58477  3.61503
          0.03366  3.63137  5.01816  0.62204  0.76970  0.48576  0.95510
    287   1.52323  3.98500  3.50382  2.95932  3.68111  2.92725  3.90199  3.01830  2.91952  2.76720  3.62833  3.30984  3.93189  3.22923  3.28816  2.39897  2.66122  2.66003  5.13777  3.87503   1198 a - - -
          2.68618  4.42225  2.77519  2.73123  3.46354  2.40513  3.72494  3.29354  2.67741  2.69355  4.24690  2.90347  2.73739  3.18146  2.89801  2.37887  2.77519  2.98518  4.58477  3.61503
          0.02045  4.29581  5.01816  0.61958  0.77255  0.48576  0.95510
    288   2.62798  5.13935  2.64656  1.99791  4.47524  3.41936  3.57671  3.92829  1.86551  3.35807  4.11865  2.84659  3.68937  2.46344  2.70084  2.57769  2.86232  3.50117  5.57397  4.17424   1199 k - - -
          2.68618  4.42225  2.77519  2.73123  3.46354  2.40513  3.72494  3.29354  2.67741  2.69355  4.24690  2.90347  2.73739  3.18146  2.89801  2.37887  2.77519  2.98518  4.58477  3.61503
          0.02046  4.29551  5.01785  0.61958  0.77255  0.48576  0.95510
    289   2.29573  4.08090  4.09371  3.52807  3.37499  3.71445  4.15849  1.84433  3.42502  2.39562  3.32151  3.75690  4.02151  3.66921  3.64315  2.57990  2.91280  1.66452  4.90648  3.70765   1200 v - - -
          2.68618  4.42225  2.77519  2.73123  3.46354  2.40513  3.72494  3.29354  2.67741  2.69355  4.24690  2.90347  2.73739  3.18146  2.89801  2.37887  2.77519  2.98518  4.58477  3.61503
          0.02046  4.29551  5.01785  0.61958  0.77255  0.48576  0.95510
    290   2.62404  4.52214  3.04348  2.61020  3.57510  3.52790  3.39930  3.14905  2.61275  2.77864  3.65875  3.11664  3.91347  2.93948  3.01199  2.56417  2.04368  2.79763  4.96198  2.81850   1201 t - - -
          2.68618  4.42225  2.77519  2.73123  3.46354  2.40513  3.72494  3.29354  2.67741  2.69355  4.24690  2.90347  2.73739  3.18146  2.89801  2.37887  2.77519  2.98518  4.58477  3.61503
          0.02046  4.29551  5.01785  0.61958  0.77255  0.48576  0.95510
    291   3.02488  4.39788  4.55892  4.27118  3.44410  4.39451  4.82518  1.13337  4.15894  2.19921  3.06475  4.45015  4.69634  4.37109  4.31471  3.73468  3.31786  1.42665  5.35253  4.16752   1202 i - - -
          2.68618  4.42225  2.77519  2.73123  3.46354  2.40513  3.72494  3.29354  2.67741  2.69355  4.24690  2.90347  2.73739  3.18146  2.89801  2.37887  2.77519  2.98518  4.58477  3.61503
          0.02046  4.29551  5.01785  0.61958  0.77255  0.48576  0.95510
    292   3.69025  5.03551  4.84947  4.55115  1.05793  4.56872  3.59071  3.57150  4.38793  2.93659  4.16214  4.25226  4.87934  4.32702  4.39332  3.76667  4.03741  3.46444  3.75862  1.16129   1203 f - - -
          2.68618  4.42225  2.77519  2.73123  3.46354  2.40513  3.72494  3.29354  2.67741  2.69355  4.24690  2.90347  2.73739  3.18146  2.89801  2.37887  2.77519  2.98518  4.58477  3.61503
          0.02046  4.29551  5.01785  0.61958  0.77255  0.48576  0.95510
    293   3.44153  4.44442  4.47921  4.06405  2.14279  4.27660  3.70742  3.33617  3.89480  2.82021  3.97568  4.04633  4.64307  4.03960  3.87037  3.58114  3.68795  3.19736  3.93716  0.77899   1204 y - - -
          2.68618  4.42225  2.77519  2.73123  3.46354  2.40513  3.72494  3.29354  2.67741  2.69355  4.24690  2.90347  2.73739  3.18146  2.89801  2.37887  2.77519  2.98518  4.58477  3.61503
          0.02046  4.29551  5.01785  0.61958  0.77255  0.48576  0.95510
    294   3.28485  4.59663  4.98382  4.47504  3.53878  4.60669  5.10315  0.85324  4.30576  1.99379  2.92431  4.68545  4.88739  4.55081  4.46447  3.99232  3.45432  1.86887  5.53865  4.37564   1205 i - - -
          2.68618  4.42225  2.77519  2.73123  3.46354  2.40513  3.72494  3.29354  2.67741  2.69355  4.24690  2.90347  2.73739  3.18146  2.89801  2.37887  2.77519  2.98518  4.58477  3.61503
          0.02046  4.29551  5.01785  0.61958  0.77255  0.48576  0.95510
    295   3.23242  5.58043  0.65193  2.42483  4.95818  3.41794  4.14506  4.58519  3.28761  4.15618  5.10443  2.99835  4.10748  3.36185  3.89274  3.06417  3.58673  4.15814  6.18789  4.72686   1206 D - - -
          2.68618  4.42225  2.77519  2.73123  3.46354  2.40513  3.72494  3.29354  2.67741  2.69355  4.24690  2.90347  2.73739  3.18146  2.89801  2.37887  2.77519  2.98518  4.58477  3.61503
          0.02046  4.29522  5.01756  0.61958  0.77255  0.48576  0.95510
    296   3.00266  4.38761  4.68737  4.11132  3.31663  4.25089  4.60165  1.37514  3.96886  1.48755  3.00030  4.29187  4.55057  4.15161  3.76802  3.57150  3.19783  1.91473  5.11319  3.96759   1207 i - - -
          2.68618  4.42225  2.77519  2.73123  3.46354  2.40513  3.72494  3.29354  2.67741  2.69355  4.24690  2.90347  2.73739  3.18146  2.89801  2.37887  2.77519  2.98518  4.58477  3.61503
          0.02049  4.29393  5.01628  0.61958  0.77255  0.48576  0.95510
    297   3.55271  5.31926  4.09252  3.53940  4.78605  3.93065  4.22632  4.37702  2.53395  3.81581  4.82209  3.85742  4.42842  3.44092  0.49043  3.62774  3.79979  4.08653  5.70604  4.64176   1208 R - - -
          2.68618  4.42225  2.77519  2.73123  3.46354  2.40513  3.72494  3.29354  2.67741  2.69355  4.24690  2.90347  2.73739  3.18146  2.89801  2.37887  2.77519  2.98518  4.58477  3.61503
          0.02049  4.29393  5.01628  0.61958  0.77255  0.48576  0.95510
    298   1.60867  4.38931  3.51910  2.98604  3.76786  3.42276  3.96924  3.08770  2.93301  2.76951  3.71138  3.34630  3.89094  3.25442  3.29453  2.54811  1.93476  2.72375  4.87322  3.94049   1209 a - - -
          2.68618  4.42225  2.77519  2.73123  3.46354  2.40513  3.72494  3.29354  2.67741  2.69355  4.24690  2.90347  2.73739  3.18146  2.89801  2.37887  2.77519  2.98518  4.58477  3.61503
          0.02049  4.29393  5.01628  0.61958  0.77255  0.48576  0.95510
    299   2.60202  4.15006  3.63694  3.09859  3.03296  3.64540  3.76000  2.33735  3.03050  2.35109  3.15525  3.37986  2.26683  3.26243  3.28024  2.80355  2.78230  2.51323  4.84675  3.39993   1210 p - - -
          2.68618  4.42225  2.77519  2.73123  3.46354  2.40512  3.72494  3.29354  2.67741  2.69355  4.24690  2.90347  2.73739  3.18146  2.89801  2.37887  2.77519  2.98518  4.58477  3.61503
          0.02528  4.24033  4.55097  0.61506  0.77785  0.48576  0.95510
    300   2.87265  5.23114  1.87831  2.35349  4.76895  1.28391  3.95071  4.25883  2.93554  3.80849  4.64446  2.91258  3.95768  3.12478  3.39314  2.79740  3.23342  3.81245  5.99074  4.55430   1212 g - - -
          2.68620  4.42227  2.77521  2.73125  3.46356  2.40515  3.72496  3.29356  2.67727  2.69355  4.24692  2.90348  2.73741  3.18145  2.89799  2.37888  2.77518  2.98520  4.58479  3.61499
          0.12824  2.17417  5.01234  0.31616  1.30543  0.48237  0.96055
    301   2.77479  5.05258  3.19644  2.59736  4.34974  3.07032  3.67968  3.66488  1.89650  3.19960  4.13042  3.07678  3.90075  2.81077  1.57355  2.80666  2.96112  3.42815  5.47537  4.12509   1214 r - - -
          2.68618  4.42225  2.77519  2.73123  3.46354  2.40513  3.72494  3.29354  2.67741  2.69355  4.24690  2.90347  2.73739  3.18146  2.89801  2.37887  2.77519  2.98518  4.58477  3.61503
          0.02568  4.29393  4.44833  0.61958  0.77255  0.48576  0.95510
    302   2.76885  4.29442  4.00487  3.42914  2.25905  3.82092  3.61192  2.70691  3.36164  2.13592  3.33242  3.15388  4.18560  3.57292  3.58586  3.10149  3.01291  2.57039  4.32963  1.79057   1215 y - - -
          2.68618  4.42225  2.77519  2.73123  3.46354  2.40513  3.72494  3.29354  2.67741  2.69355  4.24690  2.90347  2.73739  3.18146  2.89801  2.37887  2.77519  2.98518  4.58477  3.61503
          0.02059  4.28885  5.01120  0.61958  0.77255  0.49279  0.94396
    303   2.93671  5.46514  2.16904  1.07201  4.76398  3.38694  3.82560  4.19741  2.72850  3.76167  4.57827  2.85374  3.94611  2.89971  3.27735  2.84699  3.20338  3.66582  5.92730  4.46677   1216 e - - -
          2.68618  4.42225  2.77520  2.73123  3.46354  2.40513  3.72494  3.29354  2.67741  2.69355  4.24690  2.90345  2.73739  3.18146  2.89801  2.37887  2.77520  2.98518  4.58477  3.61503
          0.02826  3.85391  5.01120  0.57763  0.82378  0.49279  0.94396
    304   2.64036  5.18188  2.00198  2.13421  4.38139  3.38734  3.56522  3.99277  2.01283  3.47927  4.23043  2.70600  3.83316  2.64831  2.78092  2.60786  2.89585  3.56552  5.61819  4.16336   1218 d - - -
          2.68618  4.42225  2.77519  2.73123  3.46354  2.40513  3.72494  3.29354  2.67741  2.69355  4.24690  2.90347  2.73739  3.18146  2.89801  2.37887  2.77519  2.98518  4.58477  3.61503
          0.02059  4.28885  5.01120  0.61958  0.77255  0.49279  0.94396
    305   3.34118  4.70256  4.75347  4.25563  1.02422  4.41577  4.25090  2.57501  4.09492  1.82399  3.13797  4.34393  4.70174  4.21272  4.20740  3.75892  3.54276  2.49286  4.51461  2.95395   1219 f - - -
          2.68618  4.42225  2.77519  2.73123  3.46354  2.40513  3.72494  3.29354  2.67741  2.69355  4.24690  2.90347  2.73739  3.18146  2.89801  2.37887  2.77519  2.98518  4.58477  3.61503
          0.02059  4.28885  5.01120  0.61958  0.77255  0.49279  0.94396
    306   2.55825  4.21687  3.81420  3.23872  2.89813  3.68962  3.82907  2.68131  3.05979  2.07257  3.24312  3.54752  4.06240  3.39908  3.08552  2.92820  2.87767  2.43775  4.75261  2.01311   1220 y - - -
          2.68618  4.42225  2.77519  2.73123  3.46354  2.40513  3.72494  3.29354  2.67741  2.69355  4.24690  2.90347  2.73739  3.18146  2.89801  2.37887  2.77519  2.98518  4.58477  3.61503
          0.02059  4.28885  5.01120  0.61958  0.77255  0.49279  0.94396
    307   2.43445  5.03753  2.84820  2.26148  4.33926  3.41022  3.58150  3.77687  2.18874  3.28157  4.05686  2.57478  3.82280  2.39134  2.64419  2.57709  2.59197  3.23435  4.58652  3.96692   1221 k - - -
          2.68618  4.42225  2.77519  2.73123  3.46354  2.40513  3.72494  3.29354  2.67741  2.69355  4.24690  2.90347  2.73739  3.18146  2.89801  2.37887  2.77519  2.98518  4.58477  3.61503
          0.02059  4.28885  5.01120  0.61958  0.77255  0.49279  0.94396
    308   2.60534  5.08364  2.90508  2.35618  4.40547  3.44428  3.60539  3.81708  1.68854  3.35280  3.81956  2.82277  3.83183  2.58159  2.36882  2.62582  2.80166  3.43606  5.52012  4.15178   1222 k - - -
          2.68618  4.42225  2.77519  2.73123  3.46354  2.40513  3.72494  3.29354  2.67741  2.69355  4.24690  2.90347  2.73739  3.18146  2.89801  2.37887  2.77519  2.98518  4.58477  3.61503
          0.02059  4.28885  5.01120  0.61958  0.77255  0.49279  0.94396
    309   2.29084  4.20806  4.25828  3.68194  3.29153  3.91561  4.25234  1.97843  3.56704  2.14628  3.25182  3.89980  4.27347  3.79807  3.62366  3.20393  2.86262  1.43607  4.92780  3.68824   1223 v - - -
          2.68618  4.42225  2.77519  2.73123  3.46354  2.40513  3.72494  3.29354  2.67741  2.69355  4.24690  2.90347  2.73739  3.18146  2.89801  2.37887  2.77519  2.98518  4.58477  3.61503
          0.02059  4.28885  5.01120  0.61958  0.77255  0.49279  0.94396
    310   2.57418  4.96665  2.94289  2.25752  4.32104  3.40764  3.62335  3.73707  1.89980  3.00247  3.71175  2.93921  3.83777  2.26957  2.61901  2.60508  2.84729  3.34269  5.38648  4.11194   1224 k - - -
          2.68618  4.42225  2.77519  2.73123  3.46354  2.40513  3.72494  3.29354  2.67741  2.69355  4.24690  2.90347  2.73739  3.18146  2.89801  2.37887  2.77519  2.98518  4.58477  3.61503
          0.02138  4.28885  4.90144  0.61958  0.77255  0.49279  0.94396
    311   2.06742  4.96192  2.54890  2.07210  4.43008  3.15354  3.60850  3.89982  2.29213  3.40569  4.16195  2.73590  3.82398  2.61808  2.83394  2.47532  2.86016  3.46071  5.55999  4.16148   1225 a - - -
          2.68618  4.42225  2.77519  2.73123  3.46354  2.40513  3.72494  3.29354  2.67741  2.69355  4.24690  2.90347  2.73739  3.18146  2.89801  2.37887  2.77519  2.98518  4.58477  3.61503
          0.09229  4.28808  2.59788  0.61958  0.77255  0.49212  0.94502
    312   2.69035  5.11574  1.65330  2.23248  4.41152  3.38946  3.58747  3.83661  2.38724  3.30871  3.92876  2.71169  3.83691  2.73241  2.91404  2.63852  2.91555  3.48156  5.57206  4.08978   1226 d - - -
          2.68618  4.42225  2.77519  2.73123  3.46354  2.40513  3.72494  3.29354  2.67741  2.69355  4.24690  2.90347  2.73739  3.18146  2.89801  2.37887  2.77519  2.98518  4.58477  3.61503
          0.02752  4.21785  4.38868  0.61958  0.77255  0.45611  1.00442
    313   2.45198  5.05731  2.68944  1.92119  4.36417  3.32487  3.61455  3.82427  2.27026  3.31218  3.59369  2.88166  2.89425  2.67340  2.85088  2.55745  2.84706  3.37016  5.51365  4.11336   1227 e - - -
          2.68618  4.42225  2.77519  2.73123  3.46354  2.40513  3.72494  3.29354  2.67741  2.69355  4.24690  2.90347  2.73739  3.18146  2.89801  2.37887  2.77519  2.98518  4.58477  3.61503
          0.02141  4.27450  4.92475  0.61958  0.77255  0.48159  0.96182
    314   2.67667  5.07565  2.86403  2.37661  4.41825  2.81426  3.58246  3.87042  1.99060  3.35165  4.11508  2.12015  3.84017  2.67263  2.64853  2.60611  2.80169  3.47182  5.54247  4.16065   1228 k - - -
          2.68618  4.42225  2.77519  2.73123  3.46354  2.40513  3.72494  3.29354  2.67741  2.69355  4.24690  2.90347  2.73739  3.18146  2.89801  2.37887  2.77519  2.98518  4.58477  3.61503
          0.02063  4.28721  5.00956  0.61958  0.77255  0.49236  0.94465
    315   2.77895  4.34820  4.69698  4.15009  3.58627  4.28261  4.73808  1.44450  4.03868  2.22519  3.49174  4.29335  4.61842  4.27764  4.21563  3.55321  2.96863  1.18807  5.33565  4.13250   1229 v - - -
          2.68618  4.42225  2.77519  2.73123  3.46354  2.40513  3.72494  3.29354  2.67741  2.69355  4.24690  2.90347  2.73739  3.18146  2.89801  2.37887  2.77519  2.98518  4.58477  3.61503
          0.02062  4.28771  5.01005  0.61958  0.77255  0.49279  0.94396
    316   2.59966  4.90018  2.97713  2.32336  3.66370  3.43855  3.22691  3.51573  2.25437  3.15107  3.98980  2.70150  3.83887  2.72528  2.55530  2.35152  2.49718  3.15464  5.41594  3.93678   1230 k - - -
          2.68618  4.42225  2.77519  2.73123  3.46354  2.40513  3.72494  3.29354  2.67741  2.69355  4.24690  2.90347  2.73739  3.18146  2.89801  2.37887  2.77519  2.98518  4.58477  3.61503
          0.02062  4.28771  5.01005  0.61958  0.77255  0.49279  0.94396
    317   2.73925  4.26995  4.46337  3.87731  1.68632  3.99615  4.24021  2.45128  3.72906  1.55478  2.86035  4.02456  4.29966  3.89166  3.81950  3.29932  3.03288  2.40532  4.43759  3.45601   1231 l - - -
          2.68618  4.42225  2.77519  2.73123  3.46354  2.40513  3.72494  3.29354  2.67741  2.69355  4.24690  2.90347  2.73739  3.18146  2.89801  2.37887  2.77519  2.98518  4.58477  3.61503
          0.02062  4.28771  5.01005  0.61958  0.77255  0.49279  0.94396
    318   2.66085  4.14551  4.07488  3.49407  3.18054  3.76220  3.68605  1.68837  3.35900  2.29645  3.22305  3.59654  4.13182  3.57675  3.54882  3.04978  2.72204  1.78750  4.77797  3.57915   1232 i - - -
          2.68618  4.42225  2.77519  2.73123  3.46354  2.40513  3.72494  3.29354  2.67741  2.69355  4.24690  2.90347  2.73739  3.18146  2.89801  2.37887  2.77519  2.98518  4.58477  3.61503
          0.02062  4.28771  5.01005  0.61958  0.77255  0.49279  0.94396
    319   3.28424  5.37664  3.69558  3.00907  4.88485  3.85211  3.76629  4.22180  0.85820  3.62522  4.50732  3.38963  4.21957  2.89976  1.91772  3.27097  3.43801  3.90260  5.62499  4.48857   1233 k - - -
          2.68618  4.42225  2.77519  2.73123  3.46354  2.40513  3.72494  3.29354  2.67741  2.69355  4.24690  2.90347  2.73739  3.18146  2.89801  2.37887  2.77519  2.98518  4.58477  3.61503
          0.02062  4.28771  5.01005  0.61958  0.77255  0.49279  0.94396
    320   2.41051  4.37898  3.47617  3.33075  4.69401  0.95285  4.50903  4.18764  3.54067  3.85373  4.66644  3.48134  3.87947  3.79181  3.84222  1.81992  2.93952  3.52864  6.00869  4.79644   1234 g - - -
          2.68618  4.42225  2.77519  2.73123  3.46354  2.40513  3.72494  3.29354  2.67741  2.69355  4.24690  2.90347  2.73739  3.18146  2.89801  2.37887  2.77519  2.98518  4.58477  3.61503
          0.02062  4.28771  5.01005  0.61958  0.77255  0.49279  0.94396
    321   3.16118  5.27493  3.58454  2.92670  4.72396  3.78461  3.74897  4.02180  0.90755  3.52490  4.40232  3.32718  4.16187  2.88490  2.08413  3.16151  3.33711  3.60267  5.58232  4.40288   1235 k - - -
          2.68618  4.42225  2.77519  2.73123  3.46354  2.40513  3.72494  3.29354  2.67741  2.69355  4.24690  2.90347  2.73739  3.18146  2.89801  2.37887  2.77519  2.98518  4.58477  3.61503
          0.02062  4.28771  5.01005  0.61958  0.77255  0.49279  0.94396
    322   2.63024  4.35794  4.32610  3.83376  3.67959  3.91458  4.56986  2.05920  3.72425  2.46756  3.57488  4.03775  3.70929  4.01268  3.95495  3.28410  3.15067  0.96776  5.35069  4.14161   1236 v - - -
          2.68618  4.42225  2.77519  2.73123  3.46354  2.40513  3.72494  3.29354  2.67741  2.69355  4.24690  2.90347  2.73739  3.18146  2.89801  2.37887  2.77519  2.98518  4.58477  3.61503
          0.02062  4.28771  5.01005  0.61958  0.77255  0.49279  0.94396
    323   0.84586  4.27374  3.76525  3.48758  4.50694  2.33038  4.49695  3.89294  3.53190  3.61271  4.43531  3.54298  3.79816  3.79439  3.81117  2.42936  2.82555  3.22366  5.86442  4.68059   1237 a - - -
          2.68618  4.42225  2.77519  2.73123  3.46354  2.40513  3.72494  3.29354  2.67741  2.69355  4.24690  2.90347  2.73739  3.18146  2.89801  2.37887  2.77519  2.98518  4.58477  3.61503
          0.02062  4.28771  5.01005  0.61958  0.77255  0.49279  0.94396
    324   2.57236  5.13147  2.66713  2.12439  4.44416  3.25989  3.55202  3.94083  1.87205  3.38697  4.12921  2.70039  3.81766  2.66481  2.57119  2.47352  2.85543  3.51062  5.56906  4.12895   1238 k - - -
          2.68618  4.42225  2.77519  2.73123  3.46354  2.40513  3.72494  3.29354  2.67741  2.69355  4.24690  2.90347  2.73739  3.18146  2.89801  2.37887  2.77519  2.98518  4.58477  3.61503
          0.02062  4.28771  5.01005  0.61958  0.77255  0.49279  0.94396
    325   3.06173  4.43702  5.02448  4.50995  3.72761  4.60017  5.14910  1.04437  4.40434  2.25209  3.46336  4.69177  4.88781  4.64600  4.57548  3.97830  3.45165  1.26974  5.63206  4.44522   1239 i - - -
          2.68618  4.42225  2.77519  2.73123  3.46354  2.40513  3.72494  3.29354  2.67741  2.69355  4.24690  2.90347  2.73739  3.18146  2.89801  2.37887  2.77519  2.98518  4.58477  3.61503
          0.04541  4.28771  3.48482  0.61958  0.77255  0.49279  0.94396
    326   2.53218  4.75853  2.96285  2.08198  3.90598  3.41684  3.67239  3.19539  2.42780  2.98223  3.84127  2.97373  3.85554  2.76948  2.88020  2.46424  2.37656  2.77888  5.11451  3.97660   1240 e - - -
          2.68618  4.42225  2.77519  2.73123  3.46354  2.40513  3.72494  3.29354  2.67741  2.69355  4.24690  2.90347  2.73739  3.18146  2.89801  2.37887  2.77519  2.98518  4.58477  3.61503
          0.02422  4.26228  4.62157  0.61958  0.77255  0.47772  0.96810
    327   2.48585  5.03643  2.91006  1.64579  4.31686  3.35060  3.63621  3.70506  2.34003  3.18173  4.06539  2.92350  3.59868  2.47739  2.80748  2.63902  2.88128  3.34238  5.49804  4.12274   1241 e - - -
          2.68618  4.42225  2.77519  2.73123  3.46354  2.40513  3.72494  3.29354  2.67741  2.69355  4.24690  2.90347  2.73739  3.18146  2.89801  2.37887  2.77519  2.98518  4.58477  3.61503
          0.02860  4.28129  4.24257  0.61958  0.77255  0.49093  0.94690
    328   2.56148  5.05338  1.94658  2.15365  4.44398  3.08658  3.62124  3.88449  2.29160  3.30790  4.16707  2.70561  3.75682  2.70322  2.87964  2.56730  2.86250  3.40586  5.57373  4.16579   1242 d - - -
          2.68618  4.42225  2.77519  2.73123  3.46354  2.40513  3.72494  3.29354  2.67741  2.69355  4.24690  2.90347  2.73739  3.18146  2.89801  2.37887  2.77519  2.98518  4.58477  3.61503
          0.13487  4.27772  2.18660  0.61958  0.77255  0.49122  0.94644
    329   2.41890  4.97687  2.76953  2.15079  4.31816  3.25485  3.51837  3.74332  2.23333  3.29004  4.06602  2.85830  2.73323  2.68762  2.75342  2.46558  2.76073  3.35195  5.47702  4.09427   1243 e - - -
          2.68618  4.42225  2.77519  2.73123  3.46354  2.40513  3.72494  3.29354  2.67741  2.69355  4.24690  2.90347  2.73739  3.18146  2.89801  2.37887  2.77519  2.98518  4.58477  3.61503
          0.11166  4.17302  2.40517  0.61958  0.77255  0.43604  1.04012
    330   2.15873  4.94497  2.66781  2.10320  4.31157  2.89423  3.61075  3.74547  2.29844  3.24733  4.04723  2.85206  3.76752  2.67092  2.84095  2.49001  2.79673  3.30598  5.47851  4.09736   1244 e - - -
          2.68618  4.42225  2.77519  2.73123  3.46354  2.40512  3.72494  3.29354  2.67741  2.69355  4.24690  2.90347  2.73739  3.18146  2.89801  2.37887  2.77519  2.98518  4.58477  3.61503
          0.05207  4.12020  3.36684  0.61306  0.78021  0.42841  1.05424
    331   2.62302  4.99378  2.43226  2.32289  4.37262  3.10012  3.53905  3.83101  2.40056  3.36034  4.13193  2.56765  3.74312  2.74611  2.89700  2.34232  2.14596  3.42964  5.53528  4.14706   1246 t - - -
          2.68618  4.42225  2.77519  2.73123  3.46354  2.40513  3.72494  3.29354  2.67741  2.69355  4.24690  2.90347  2.73739  3.18146  2.89801  2.37887  2.77519  2.98518  4.58477  3.61503
          0.03832  4.26111  3.75111  0.61958  0.77255  0.47361  0.97485
    332   2.68375  5.12767  2.58924  2.33298  4.41446  1.97558  3.49628  3.89538  2.10579  3.39992  4.19072  2.77031  3.79316  2.75182  2.82127  2.65753  2.91329  3.50067  5.58191  4.19165   1247 g - - -
          2.68618  4.42225  2.77519  2.73123  3.46354  2.40513  3.72494  3.29354  2.67741  2.69355  4.24690  2.90347  2.73739  3.18146  2.89801  2.37887  2.77519  2.98518  4.58477  3.61503
          0.03037  4.26935  4.14017  0.61958  0.77255  0.48371  0.95839
    333   2.62674  5.08508  2.27345  2.31416  4.43609  3.04140  3.61494  3.90755  2.28805  3.37305  4.08136  2.20389  3.81896  2.61937  2.74402  2.52542  2.85082  3.43510  5.55952  4.07085   1248 n - - -
          2.68618  4.42225  2.77519  2.73123  3.46354  2.40513  3.72494  3.29354  2.67741  2.69355  4.24690  2.90347  2.73739  3.18146  2.89801  2.37887  2.77519  2.98518  4.58477  3.61503
          0.02088  4.27506  4.99741  0.61958  0.77255  0.48362  0.95853
    334   2.81023  4.24734  4.26488  3.69339  3.35136  3.97412  4.31615  2.12695  3.58255  1.57835  3.23904  3.93995  2.83818  3.81864  3.79101  3.27385  3.07510  1.65262  4.99841  3.81638   1249 l - - -
          2.68618  4.42225  2.77519  2.73123  3.46354  2.40513  3.72494  3.29354  2.67741  2.69355  4.24690  2.90347  2.73739  3.18146  2.89801  2.37887  2.77519  2.98518  4.58477  3.61503
          0.02650  4.28572  4.39118  0.61958  0.77255  0.49320  0.94333
    335   2.59623  4.14087  3.87756  3.24001  3.22007  3.68846  3.94391  2.02952  3.07729  2.21910  3.24643  3.51401  4.06065  3.42860  3.29992  2.94374  2.38867  1.97290  4.48106  3.53679   1250 v - - -
          2.68618  4.42225  2.77519  2.73123  3.46354  2.40513  3.72494  3.29354  2.67741  2.69355  4.24690  2.90347  2.73739  3.18146  2.89801  2.37887  2.77519  2.98518  4.58477  3.61503
          0.02078  4.28000  5.00234  0.61958  0.77255  0.49726  0.93699
    336   3.10642  4.05219  4.88349  4.33468  3.50467  4.43806  4.88578  1.91349  4.21149  1.46971  3.28690  4.51313  4.73299  4.40895  4.35755  3.78703  3.37374  1.14959  5.36980  4.20555   1251 v - - -
          2.68618  4.42225  2.77519  2.73123  3.46354  2.40513  3.72494  3.29354  2.67741  2.69355  4.24690  2.90347  2.73739  3.18146  2.89801  2.37887  2.77519  2.98518  4.58477  3.61503
          0.02074  4.28166  5.00401  0.61958  0.77255  0.48969  0.94886
    337   2.62133  4.67504  2.93089  2.11593  4.11139  3.45719  3.07842  3.34000  2.40505  3.09609  3.88064  2.91139  3.84751  2.67969  2.72571  2.65517  2.39524  2.77581  5.11846  3.96005   1252 e - - -
          2.68618  4.42225  2.77519  2.73123  3.46354  2.40513  3.72494  3.29354  2.67741  2.69355  4.24690  2.90347  2.73739  3.18146  2.89801  2.37887  2.77519  2.98518  4.58477  3.61503
          0.02066  4.28572  5.00806  0.61958  0.77255  0.49320  0.94333
    338   1.78165  4.32983  3.57480  3.03282  3.50412  2.63758  3.94274  2.86687  2.98434  2.60618  3.52340  3.39800  3.98681  3.28514  3.32361  2.81088  2.86443  2.07925  5.00273  3.32050   1253 a - - -
          2.68618  4.42225  2.77519  2.73123  3.46354  2.40513  3.72494  3.29354  2.67741  2.69355  4.24690  2.90347  2.73739  3.18146  2.89801  2.37887  2.77519  2.98518  4.58477  3.61503
          0.02066  4.28572  5.00806  0.61958  0.77255  0.49320  0.94333
    339   2.83989  5.04669  2.71274  1.19728  4.34884  3.45363  3.85303  3.59823  2.69506  3.34026  4.22477  3.00715  3.96811  3.02185  3.15104  2.85370  3.11114  2.57226  5.63355  4.26468   1254 e - - -
          2.68618  4.42225  2.77519  2.73123  3.46354  2.40513  3.72494  3.29354  2.67741  2.69355  4.24690  2.90347  2.73739  3.18146  2.89801  2.37887  2.77519  2.98518  4.58477  3.61503
          0.02066  4.28572  5.00806  0.61958  0.77255  0.49320  0.94333
    340   2.96870  5.49406  1.24792  2.22783  4.78289  3.37919  3.77479  4.03580  2.76673  3.79641  4.61360  2.01700  3.94828  2.98502  3.25649  2.88089  3.23974  3.87497  5.95206  4.47927   1255 d - - -
          2.68618  4.42225  2.77519  2.73123  3.46354  2.40513  3.72494  3.29354  2.67741  2.69355  4.24690  2.90347  2.73739  3.18146  2.89801  2.37887  2.77519  2.98518  4.58477  3.61503
          0.02066  4.28572  5.00806  0.61958  0.77255  0.48114  0.96253
    341   2.18680  4.31095  3.65864  3.09350  3.46324  3.65765  3.95667  2.22083  3.02797  2.49383  3.29978  3.46286  4.04728  3.04272  3.35138  2.92179  2.00749  2.30778  4.94377  3.72118   1256 t - - -
          2.68618  4.42225  2.77519  2.73123  3.46354  2.40513  3.72494  3.29354  2.67741  2.69355  4.24690  2.90347  2.73739  3.18146  2.89801  2.37887  2.77519  2.98518  4.58477  3.61503
          0.02055  4.29110  5.01345  0.61958  0.77255  0.48576  0.95510
    342   2.49369  4.51756  3.06240  2.27289  3.64723  3.53381  3.67758  2.78850  2.68641  2.20674  3.37119  3.15385  3.93137  2.98427  3.03861  2.76392  2.82278  2.41131  5.07558  3.77699   1257 l - - -
          2.68618  4.42225  2.77519  2.73123  3.46354  2.40513  3.72494  3.29354  2.67741  2.69355  4.24690  2.90347  2.73739  3.18146  2.89801  2.37887  2.77519  2.98518  4.58477  3.61503
          0.13478  4.29111  2.18571  0.61958  0.77255  0.48576  0.95510
    343   2.43863  4.89460  2.89171  2.36822  4.15311  3.02237  3.54865  3.56923  2.35610  3.16628  3.97114  2.78575  3.79165  2.74454  2.80177  2.28482  2.23751  3.24340  5.39102  4.03780   1258 t - - -
          2.68619  4.42226  2.77518  2.73124  3.46355  2.40509  3.72495  3.29355  2.67739  2.69356  4.24690  2.90347  2.73740  3.18147  2.89801  2.37886  2.77519  2.98519  4.58478  3.61504
          0.06242  2.93608  4.90168  0.51501  0.91004  0.41860  1.07285
    344   2.56662  4.64334  2.97491  2.55680  4.17933  1.45005  3.83736  3.58765  2.64842  3.15477  4.01040  3.05519  3.90779  2.87669  3.02051  2.66365  2.93404  3.23698  5.46341  4.15638   1266 g - - -
          2.68620  4.42227  2.77521  2.73125  3.46356  2.40514  3.72496  3.29356  2.67742  2.69357  4.24690  2.90349  2.73742  3.18148  2.89799  2.37889  2.77521  2.98520  4.58479  3.61439
          0.12968  2.16333  5.00806  0.33366  1.25982  0.49320  0.94333
    345   2.56069  5.07523  2.83375  2.03972  4.38327  3.20135  3.22636  3.50766  2.08749  3.31332  4.06975  2.77661  3.81665  2.64136  2.59543  2.56228  2.80355  3.23267  5.52442  4.13418   1273 e - - -
          2.68618  4.42225  2.77519  2.73123  3.46354  2.40513  3.72494  3.29354  2.67741  2.69355  4.24690  2.90347  2.73739  3.18146  2.89801  2.37887  2.77519  2.98518  4.58477  3.61503
          0.02066  4.28572  5.00806  0.61958  0.77255  0.48179  0.96148
    346   2.70833  4.79412  3.19660  2.61292  4.02223  3.53451  3.68665  2.94153  1.71942  2.70107  3.71065  3.07047  3.92550  2.82740  2.32641  2.77053  2.92557  2.94569  5.28878  3.99871   1274 k - - -
          2.68618  4.42225  2.77519  2.73123  3.46354  2.40513  3.72494  3.29354  2.67741  2.69355  4.24690  2.90347  2.73739  3.18146  2.89801  2.37887  2.77519  2.98518  4.58477  3.61503
          0.02055  4.29081  5.01316  0.61958  0.77255  0.48617  0.95446
    347   2.56003  4.24551  3.68307  2.99551  3.32555  3.57960  3.84593  2.27555  2.86816  2.27635  3.15158  3.37261  4.02315  3.25312  3.14809  2.70920  2.68350  2.22809  4.80379  2.84062   1275 v - - -
          2.68618  4.42225  2.77519  2.73123  3.46354  2.40513  3.72494  3.29354  2.67741  2.69355  4.24690  2.90347  2.73739  3.18146  2.89801  2.37887  2.77519  2.98518  4.58477  3.61503
          0.02055  4.29081  5.01316  0.61958  0.77255  0.48617  0.95446
    348   2.41772  4.98329  2.83031  2.11427  4.41924  3.41048  3.22738  3.87869  2.11627  3.37078  4.12739  2.86543  3.81729  2.54698  2.49804  2.47156  2.64389  3.42881  5.49158  4.11425   1276 e - - -
          2.68618  4.42225  2.77519  2.73123  3.46354  2.40513  3.72494  3.29354  2.67741  2.69355  4.24690  2.90347  2.73739  3.18146  2.89801  2.37887  2.77519  2.98518  4.58477  3.61503
          0.02055  4.29081  5.01316  0.61958  0.77255  0.48617  0.95446
    349   2.43986  5.03368  2.79970  2.04166  4.21352  3.41743  3.57906  3.67337  2.31599  3.13371  3.83190  2.64916  3.80900  2.40872  2.78328  2.57897  2.69673  3.19752  5.49418  4.01755   1277 e - - -
          2.68618  4.42225  2.77519  2.73123  3.46354  2.40513  3.72494  3.29354  2.67741  2.69355  4.24690  2.90347  2.73739  3.18146  2.89801  2.37887  2.77519  2.98518  4.58477  3.61503
          0.02055  4.29081  5.01316  0.61958  0.77255  0.48617  0.95446
    350   2.55326  5.07204  2.82159  2.03776  4.41930  3.39991  3.56538  3.88122  2.08729  3.39145  4.10396  2.86600  3.34739  2.61175  2.58522  2.50169  2.53733  3.32688  5.54206  4.14670   1278 e - - -
          2.68618  4.42225  2.77519  2.73123  3.46354  2.40513  3.72494  3.29354  2.67741  2.69355  4.24690  2.90347  2.73739  3.18146  2.89801  2.37887  2.77519  2.98518  4.58477  3.61503
          0.02055  4.29081  5.01316  0.61958  0.77255  0.48617  0.95446
    351   2.40827  4.19920  3.87918  3.30560  2.52587  3.70783  2.80552  2.64389  3.21363  2.38750  3.29794  3.59109  4.08031  3.46867  3.41137  2.97840  2.87342  1.91391  4.71223  2.81212   1279 v - - -
          2.68618  4.42225  2.77519  2.73123  3.46354  2.40513  3.72494  3.29354  2.67741  2.69355  4.24690  2.90347  2.73739  3.18146  2.89801  2.37887  2.77519  2.98518  4.58477  3.61503
          0.02576  4.29081  4.44521  0.61958  0.77255  0.48617  0.95446
    352   3.15618  5.82998  0.90407  1.95371  5.11178  3.29615  3.95401  4.66347  3.04545  4.13572  5.00741  2.61807  4.01065  3.12870  3.69306  3.00111  3.47699  4.21006  6.29159  4.73007   1280 d - - -
          2.68618  4.42225  2.77519  2.73123  3.46354  2.40513  3.72494  3.29354  2.67741  2.69355  4.24690  2.90347  2.73739  3.18146  2.89801  2.37887  2.77519  2.98518  4.58477  3.61503
          0.02066  4.28572  5.00806  0.61958  0.77255  0.49320  0.94333
    353   3.55648  4.85987  5.15940  4.59305  3.14819  4.81297  5.08687  2.30673  4.41094  0.86762  1.69147  4.85070  4.94524  4.48336  4.49137  4.17674  3.77101  2.52862  5.29654  4.26263   1281 l - - -
          2.68618  4.42225  2.77519  2.73123  3.46354  2.40513  3.72494  3.29354  2.67741  2.69355  4.24690  2.90347  2.73739  3.18146  2.89801  2.37887  2.77519  2.98518  4.58477  3.61503
          0.02066  4.28572  5.00806  0.61958  0.77255  0.49320  0.94333
    354   2.44849  3.69382  4.59567  4.08079  3.69074  4.02978  4.72215  2.01392  3.96332  2.37414  3.57369  4.21981  4.49058  4.21833  4.15621  3.40481  3.19437  0.95101  5.39930  4.19384   1282 v - - -
          2.68618  4.42225  2.77519  2.73123  3.46354  2.40513  3.72494  3.29354  2.67741  2.69355  4.24690  2.90347  2.73739  3.18146  2.89801  2.37887  2.77519  2.98518  4.58477  3.61503
          0.02066  4.28572  5.00806  0.61958  0.77255  0.49320  0.94333
    355   3.20035  4.54916  4.92726  4.48889  3.77660  4.46917  5.21453  1.79063  4.35052  2.30480  3.60793  4.65703  4.86734  4.65611  4.54308  3.90020  3.49987  0.73052  5.74731  4.49735   1283 v - - -
          2.68618  4.42225  2.77519  2.73123  3.46354  2.40513  3.72494  3.29354  2.67741  2.69355  4.24690  2.90347  2.73739  3.18146  2.89801  2.37887  2.77519  2.98518  4.58477  3.61503
          0.02066  4.28572  5.00806  0.61958  0.77255  0.49320  0.94333
    356   3.61096  4.96717  4.89138  4.51153  3.21995  4.56968  5.00696  2.49927  4.28023  0.53864  3.17557  4.74326  4.89788  4.51013  4.38479  4.12817  3.88220  2.64812  5.29104  4.07233   1284 L - - -
          2.68618  4.42225  2.77519  2.73123  3.46354  2.40513  3.72494  3.29354  2.67741  2.69355  4.24690  2.90347  2.73739  3.18146  2.89801  2.37887  2.77519  2.98518  4.58477  3.61503
          0.02066  4.28572  5.00806  0.61958  0.77255  0.49320  0.94333
    357   0.72253  4.28694  3.78891  3.57871  4.51540  3.08827  4.57618  3.83404  3.62197  3.62888  4.49248  3.59573  3.87948  3.89890  3.86557  2.26667  2.89437  3.29110  5.89993  4.70677   1285 a - - -
          2.68618  4.42225  2.77519  2.73123  3.46354  2.40513  3.72494  3.29354  2.67741  2.69355  4.24690  2.90347  2.73739  3.18146  2.89801  2.37887  2.77519  2.98518  4.58477  3.61503
          0.02066  4.28572  5.00806  0.61958  0.77255  0.49320  0.94333
    358   2.61730  4.25977  4.00369  3.44620  3.53106  3.83481  4.23721  2.15984  3.36406  2.35853  3.37758  3.75536  4.23697  3.64779  3.64765  3.12287  1.59494  1.86109  5.10638  3.89463   1286 t - - -
          2.68618  4.42225  2.77519  2.73123  3.46354  2.40513  3.72494  3.29354  2.67741  2.69355  4.24690  2.90347  2.73739  3.18146  2.89801  2.37887  2.77519  2.98518  4.58477  3.61503
          0.02135  4.28572  4.91114  0.61958  0.77255  0.49320  0.94333
    359   3.25544  4.96992  4.01092  3.97094  5.06727  0.30760  5.04557  4.78678  4.20652  4.38065  5.37362  4.17738  4.37168  4.49903  4.37851  3.44200  3.76764  4.23551  6.03403  5.18974   1287 G - - -
          2.68618  4.42225  2.77519  2.73123  3.46354  2.40513  3.72494  3.29354  2.67741  2.69355  4.24690  2.90347  2.73739  3.18146  2.89801  2.37887  2.77519  2.98518  4.58477  3.61503
          0.02074  4.28166  5.00400  0.61958  0.77255  0.49413  0.94187
    360   3.37005  4.71200  4.92798  4.36002  3.11601  4.60894  4.90299  2.10962  4.22173  1.49134  1.19439  4.61494  4.80912  4.34182  4.35081  3.94818  3.59297  2.31022  5.24584  4.15497   1288 m - - -
          2.68618  4.42225  2.77519  2.73123  3.46354  2.40513  3.72494  3.29354  2.67741  2.69355  4.24690  2.90347  2.73739  3.18146  2.89801  2.37887  2.77519  2.98518  4.58477  3.61503
          0.02082  4.27789  5.00023  0.61958  0.77255  0.49413  0.94187
    361   2.51971  4.81732  3.02355  2.12459  4.05250  3.47096  3.67419  3.42107  2.46415  2.86256  3.82858  2.99437  3.86079  2.16034  2.88771  2.67807  2.79851  2.57600  5.26587  3.91631   1289 e - - -
          2.68618  4.42225  2.77519  2.73123  3.46354  2.40513  3.72494  3.29354  2.67741  2.69355  4.24690  2.90347  2.73739  3.18146  2.89801  2.37887  2.77519  2.98518  4.58477  3.61503
          0.02082  4.27789  5.00023  0.61958  0.77255  0.49413  0.94187
    362   2.38931  4.42604  3.41573  3.21895  4.44738  3.16176  4.35955  3.84432  3.28545  3.51666  4.44772  3.43571  0.95440  3.63459  3.58084  2.49025  2.94849  3.32197  5.81134  4.55202   1290 p - - -
          2.68618  4.42225  2.77519  2.73123  3.46354  2.40513  3.72494  3.29354  2.67741  2.69355  4.24690  2.90347  2.73739  3.18146  2.89801  2.37887  2.77519  2.98518  4.58477  3.61503
          0.02656  4.27789  4.39536  0.61958  0.77255  0.49413  0.94187
    363   2.39774  4.60276  2.96176  2.38121  4.17797  3.41156  3.67494  3.58714  2.46260  3.18963  3.97559  2.46019  3.83088  2.73766  2.92111  1.96355  2.51096  3.23205  5.41172  4.06426   1291 s - - -
          2.68618  4.42225  2.77519  2.73123  3.46354  2.40513  3.72494  3.29354  2.67741  2.69355  4.24690  2.90347  2.73739  3.18146  2.89801  2.37887  2.77519  2.98518  4.58477  3.61503
          0.02365  4.27227  4.66419  0.61958  0.77255  0.49615  0.93872
    364   2.44289  4.08615  3.52505  3.03799  3.38059  3.47051  3.78963  2.57372  2.95850  2.14904  3.25894  3.29945  3.79201  3.22101  3.25777  2.73301  2.26633  2.23161  4.86632  3.63497   1292 l - - -
          2.68618  4.42226  2.77515  2.73119  3.46355  2.40513  3.72496  3.29355  2.67739  2.69356  4.24691  2.90348  2.73740  3.18145  2.89800  2.37887  2.77521  2.98519  4.58478  3.61504
          0.10116  2.50612  4.22496  0.37788  1.15618  0.49083  0.94705
    365   2.06478  4.93255  2.71939  2.39438  4.16120  3.20965  3.62802  3.47344  2.23485  3.12503  3.89506  2.87790  3.55238  2.73132  2.80135  2.47756  2.81315  3.05828  5.41464  4.02726   1294 a - - -
          2.68617  4.42226  2.77519  2.73124  3.46352  2.40513  3.72494  3.29354  2.67741  2.69351  4.24691  2.90348  2.73740  3.18143  2.89802  2.37888  2.77520  2.98517  4.58478  3.61504
          0.12937  2.52484  3.18731  0.38168  1.14795  0.49919  0.93400
    366   2.44594  4.97580  2.73063  2.18507  4.10948  2.70814  3.61941  3.47792  2.27314  3.09369  3.99167  2.81025  3.78919  2.66718  2.81968  2.51318  2.73498  3.17617  5.44655  4.04970   1296 e - - -
          2.68618  4.42225  2.77519  2.73123  3.46354  2.40513  3.72494  3.29354  2.67741  2.69355  4.24690  2.90347  2.73739  3.18146  2.89801  2.37887  2.77519  2.98518  4.58477  3.61503
          0.03245  4.23725  4.04686  0.61958  0.77255  0.52231  0.89930
    367   2.39361  4.75572  2.75160  2.24521  4.09127  3.18531  3.61141  3.33331  2.34378  3.01159  3.89631  2.78757  3.78560  2.60945  2.84675  2.44006  2.70718  3.05042  5.03659  3.88673   1297 e - - -
          2.68618  4.42225  2.77519  2.73123  3.46354  2.40513  3.72494  3.29354  2.67741  2.69355  4.24690  2.90347  2.73739  3.18146  2.89801  2.37887  2.77519  2.98518  4.58477  3.61503
          0.07441  4.23839  2.85989  0.61958  0.77255  0.50861  0.91963
    368   2.48804  4.98467  2.79371  2.27156  4.32819  3.05302  3.59237  3.70399  2.00072  3.25683  3.98939  2.74148  3.37139  2.57597  2.69460  2.49467  2.79677  3.37078  5.49569  4.10732   1298 k - - -
          2.68618  4.42225  2.77519  2.73123  3.46354  2.40513  3.72494  3.29354  2.67741  2.69355  4.24690  2.90347  2.73739  3.18146  2.89801  2.37887  2.77519  2.98518  4.58477  3.61503
          0.02746  4.20508  4.40924  0.61958  0.77255  0.48091  0.96291
    369   2.45747  4.03105  4.09862  3.48880  2.71062  3.62977  4.02086  2.12301  3.29215  1.86865  3.16308  3.64753  3.44048  3.55942  3.51842  2.99951  2.81169  2.13793  4.52611  3.50023   1299 l - - -
          2.68618  4.42225  2.77519  2.73123  3.46354  2.40513  3.72494  3.29354  2.67741  2.69355  4.24690  2.90347  2.73739  3.18146  2.89801  2.37887  2.77519  2.98518  4.58477  3.61503
          0.02366  4.25215  4.69407  0.61958  0.77255  0.50731  0.92159
    370   2.48031  4.86986  2.93379  2.43130  4.08348  3.22653  3.63624  3.55551  2.37200  3.11472  3.92962  2.88086  2.00825  2.79131  2.92563  2.63338  2.85136  3.17581  5.38587  4.04727   1300 p - - -
          2.68618  4.42226  2.77517  2.73124  3.46355  2.40509  3.72495  3.29354  2.67742  2.69356  4.24691  2.90344  2.73740  3.18147  2.89802  2.37887  2.77520  2.98518  4.58478  3.61504
          0.12282  2.74294  2.97215  0.42138  1.06753  0.47865  0.96658
    371   2.18333  4.33235  3.20940  2.77046  3.22508  3.13274  3.77796  2.74099  2.72490  2.32728  3.39620  3.21523  3.79188  3.10389  3.15489  2.72671  2.77679  2.36541  4.96178  3.68717   1302 a - - -
          2.68619  4.42226  2.77517  2.73122  3.46355  2.40509  3.72496  3.29354  2.67742  2.69352  4.24689  2.90348  2.73739  3.18145  2.89802  2.37887  2.77521  2.98518  4.58478  3.61505
          0.09733  2.69458  3.68214  0.56021  0.84651  0.47508  0.97243
    372   2.52878  5.08499  2.36108  2.11228  4.36986  2.71251  3.53791  3.88143  2.26930  3.37662  4.04708  2.71426  3.45460  2.66138  2.84171  2.52747  2.84866  3.45546  5.55003  4.15025   1315 e - - -
          2.68618  4.42225  2.77519  2.73123  3.46354  2.40513  3.72494  3.29354  2.67741  2.69355  4.24690  2.90347  2.73739  3.18146  2.89801  2.37887  2.77519  2.98518  4.58477  3.61503
          0.02172  4.25215  4.92628  0.61958  0.77255  0.47688  0.96947
    373   2.61425  4.15944  4.27123  3.73104  3.24430  3.89315  4.23865  1.88160  3.62443  1.72586  3.09734  3.87207  4.19672  3.83389  3.77624  3.15082  2.88516  1.68734  4.86111  3.67245   1316 v - - -
          2.68618  4.42225  2.77520  2.73124  3.46352  2.40513  3.72495  3.29351  2.67738  2.69355  4.24690  2.90347  2.73739  3.18145  2.89801  2.37887  2.77520  2.98519  4.58477  3.61503
          0.03989  3.61377  4.40977  0.63942  0.74993  0.49377  0.94243
    374   2.44340  4.99126  2.80701  2.18041  4.28684  3.34155  3.59487  3.61085  2.22377  3.19175  4.03232  2.79148  3.25932  2.59175  2.80859  2.39803  2.69334  3.03363  5.48258  4.10280   1321 e - - -
          2.68618  4.42225  2.77519  2.73123  3.46354  2.40513  3.72494  3.29354  2.67741  2.69355  4.24690  2.90347  2.73739  3.18146  2.89801  2.37887  2.77519  2.98518  4.58477  3.61503
          0.02097  4.27112  4.99347  0.61958  0.77255  0.48962  0.94896
    375   2.52547  3.85851  3.98506  3.36101  3.07853  3.65604  3.89186  2.39302  3.13876  2.01831  3.05880  3.64569  4.07280  3.35813  3.27457  2.94551  2.70252  2.08981  4.70627  2.64962   1322 l - - -
          2.68618  4.42225  2.77519  2.73123  3.46354  2.40513  3.72494  3.29354  2.67741  2.69355  4.24690  2.90347  2.73739  3.18146  2.89801  2.37887  2.77519  2.98518  4.58477  3.61503
          0.02085  4.27686  4.99921  0.61958  0.77255  0.49454  0.94122
    376   2.98045  5.54890  1.10650  2.20608  4.88613  3.34786  3.88266  4.39336  2.87318  3.89691  4.72976  2.27246  3.96272  3.04249  3.45721  2.88629  2.91267  3.95936  6.06320  4.57000   1323 d - - -
          2.68618  4.42225  2.77519  2.73123  3.46354  2.40513  3.72494  3.29353  2.67741  2.69355  4.24690  2.90347  2.73739  3.18146  2.89801  2.37887  2.77519  2.98518  4.58477  3.61503
          0.02222  4.18474  4.99852  0.62990  0.76067  0.49454  0.94122
    377   2.54665  5.14345  2.39763  1.77300  4.46741  3.26144  3.60716  3.87141  2.35933  3.44015  4.19384  2.82788  3.39410  2.66070  2.82777  2.45477  2.85848  3.45269  5.58790  4.18192   1327 e - - -
          2.68618  4.42225  2.77519  2.73123  3.46354  2.40513  3.72494  3.29354  2.67741  2.69355  4.24690  2.90347  2.73739  3.18146  2.89801  2.37887  2.77519  2.98518  4.58477  3.61503
          0.02086  4.27618  4.99852  0.61958  0.77255  0.49454  0.94122
    378   2.62030  4.92908  2.41356  2.22288  3.55302  3.42360  3.43995  3.66244  2.40998  3.18773  3.94886  2.49697  3.83228  2.72394  2.88664  2.46081  2.86574  3.25565  5.10726  3.20458   1328 e - - -
          2.68618  4.42225  2.77519  2.73123  3.46354  2.40513  3.72494  3.29354  2.67741  2.69355  4.24690  2.90347  2.73739  3.18146  2.89801  2.37887  2.77519  2.98518  4.58477  3.61503
          0.02086  4.27618  4.99852  0.61958  0.77255  0.49454  0.94122
    379   2.61716  4.67953  2.97986  2.75167  4.21482  1.14054  3.91252  3.78143  2.88115  3.29556  4.26321  3.01101  3.92810  3.17770  3.26657  2.66278  3.02241  3.37445  5.61367  4.29574   1329 g - - -
          2.68618  4.42225  2.77519  2.73123  3.46354  2.40513  3.72494  3.29354  2.67741  2.69355  4.24690  2.90347  2.73739  3.18146  2.89801  2.37887  2.77519  2.98518  4.58477  3.61503
          0.02086  4.27618  4.99852  0.61958  0.77255  0.49454  0.94122
    380   3.80277  5.04223  4.85335  4.55645  0.69999  4.58716  3.74953  3.27131  4.38137  2.48042  3.88567  4.32270  4.89570  4.36042  4.40103  3.97870  4.03555  3.27239  3.88438  2.06139   1330 f - - -
          2.68618  4.42225  2.77519  2.73123  3.46354  2.40513  3.72494  3.29354  2.67741  2.69355  4.24690  2.90347  2.73739  3.18146  2.89801  2.37887  2.77519  2.98518  4.58477  3.61503
          0.02471  4.27618  4.55492  0.61958  0.77255  0.49454  0.94122
    381   2.69697  4.11964  4.57779  4.00173  3.26694  3.99774  4.45037  1.48474  3.86560  2.05721  3.14514  4.14456  4.39633  4.06136  3.99356  3.39929  3.07510  1.48603  5.01348  3.69241   1331 i - - -
          2.68618  4.42225  2.77519  2.73123  3.46354  2.40513  3.72494  3.29354  2.67741  2.69355  4.24690  2.90347  2.73739  3.18146  2.89801  2.37887  2.77519  2.98518  4.58477  3.61503
          0.02422  4.27240  4.60728  0.61958  0.77255  0.49130  0.94632
    382   2.47708  4.59371  3.06744  2.37117  3.64559  3.48587  3.72423  2.78744  2.46965  2.57554  3.51934  3.05943  3.85929  2.89089  2.88903  2.70003  2.74471  2.34817  5.13880  3.85555   1332 v - - -
          2.68618  4.42225  2.77519  2.73123  3.46354  2.40513  3.72494  3.29354  2.67741  2.69355  4.24690  2.90347  2.73739  3.18146  2.89801  2.37887  2.77519  2.98518  4.58477  3.61503
          0.05736  4.27298  3.17462  0.61958  0.77255  0.47922  0.96566
    383   2.46051  4.99093  2.76299  2.26243  4.25743  2.96184  3.59223  3.61732  2.35082  3.19844  4.02508  2.64010  3.19576  2.63821  2.81482  2.29870  2.74601  3.29141  5.47781  4.09172   1333 e - - -
          2.68618  4.42226  2.77520  2.73123  3.46355  2.40513  3.72494  3.29354  2.67741  2.69355  4.24688  2.90347  2.73739  3.18146  2.89802  2.37888  2.77521  2.98509  4.58478  3.61502
          0.11709  2.64419  3.23327  0.49342  0.94298  0.48168  0.96167
    384   2.50533  5.10692  2.14527  2.15888  4.42643  2.88709  3.59747  3.89759  2.34044  3.37182  4.10467  2.72841  3.65657  2.64814  2.83538  2.44417  2.84978  3.44535  5.44948  4.14477   1337 d - - -
          2.68618  4.42225  2.77519  2.73123  3.46354  2.40513  3.72494  3.29354  2.67741  2.69355  4.24690  2.90347  2.73739  3.18146  2.89801  2.37887  2.77519  2.98518  4.58477  3.61503
          0.04868  4.23828  3.40871  0.61958  0.77255  0.48916  0.94970
    385   2.46800  4.96513  2.78256  2.11586  3.83328  3.19031  3.60424  3.63843  2.34478  3.08451  4.01810  2.81119  3.02050  2.66926  2.84446  2.47600  2.74177  3.20225  5.37439  3.92547   1338 e - - -
          2.68618  4.42225  2.77519  2.73123  3.46354  2.40513  3.72494  3.29354  2.67741  2.69355  4.24690  2.90347  2.73739  3.18146  2.89801  2.37887  2.77519  2.98518  4.58477  3.61503
          0.05588  4.23820  3.22099  0.61958  0.77255  0.51937  0.90361
    386   2.41745  5.05996  2.58025  2.09562  4.27439  3.11546  3.57632  3.82325  2.27666  3.11064  4.10940  2.76329  3.57682  2.56373  2.79840  2.41897  2.79998  3.36546  5.51126  4.09580   1339 e - - -
          2.68620  4.42231  2.77521  2.73129  3.46358  2.40514  3.72501  3.29353  2.67739  2.69356  4.24696  2.90344  2.73729  3.18151  2.89806  2.37890  2.77499  2.98515  4.58483  3.61509
          0.26162  2.63645  1.84150  1.25207  0.33675  0.54597  0.86578
    387   2.50409  4.95291  2.78209  2.28539  4.23532  3.20191  3.56377  3.68561  2.13586  3.23520  3.94515  2.47228  3.57425  2.60222  2.76003  2.44435  2.72578  3.26087  5.43464  4.05687   1346 k - - -
          2.68619  4.42226  2.77520  2.73124  3.46355  2.40513  3.72495  3.29341  2.67742  2.69352  4.24689  2.90348  2.73741  3.18147  2.89802  2.37887  2.77520  2.98513  4.58478  3.61504
          0.10955  2.41111  4.26513  0.42530  1.06008  0.41722  1.07550
    388   2.41491  5.08476  2.69965  2.20333  4.40238  2.72682  3.57374  3.87006  2.12888  3.34588  4.12548  2.81469  3.10628  2.65165  2.80648  2.51392  2.79707  3.44412  5.53416  4.11236   1354 k - - -
          2.68618  4.42225  2.77519  2.73123  3.46354  2.40513  3.72494  3.29354  2.67741  2.69355  4.24690  2.90347  2.73739  3.18146  2.89801  2.37887  2.77519  2.98518  4.58477  3.61503
          0.02847  4.24219  4.29105  0.61958  0.77255  0.46246  0.99353
    389   2.23129  4.48607  3.17085  2.98134  4.50905  1.00017  4.25080  3.92225  3.16196  3.59524  4.43302  3.31307  3.88865  3.45940  3.44990  2.60447  2.94925  3.37037  5.82422  4.56840   1355 g - - -
          2.68618  4.42225  2.77519  2.73123  3.46354  2.40513  3.72494  3.29354  2.67741  2.69355  4.24690  2.90347  2.73739  3.18146  2.89801  2.37887  2.77519  2.98518  4.58477  3.61503
          0.02190  4.27153  4.86636  0.61958  0.77255  0.48885  0.95018
    390   2.89635  4.28077  4.58960  4.00587  3.09773  4.09978  4.41182  1.42638  3.86324  1.91721  2.55753  4.15600  4.39406  3.83090  3.97915  3.39933  3.12819  1.78679  4.96030  3.77593   1356 i - - -
          2.68618  4.42225  2.77519  2.73123  3.46354  2.40513  3.72494  3.29354  2.67741  2.69355  4.24690  2.90347  2.73739  3.18146  2.89801  2.37887  2.77519  2.98518  4.58477  3.61503
          0.02087  4.27569  4.99803  0.61958  0.77255  0.49444  0.94138
    391   2.67734  4.06033  4.24252  3.68812  1.90789  3.78935  3.90863  2.18747  3.54289  2.22353  3.21987  3.82006  4.16708  3.73001  3.67315  3.02571  2.90113  2.26307  4.55935  2.41424   1357 f - - -
          2.68618  4.42225  2.77519  2.73123  3.46354  2.40513  3.72494  3.29354  2.67741  2.69355  4.24690  2.90347  2.73739  3.18146  2.89801  2.37887  2.77519  2.98518  4.58477  3.61503
          0.02088  4.27535  4.99769  0.61958  0.77255  0.49240  0.94458
    392   1.49618  4.39245  3.50236  3.01845  4.10727  2.28987  4.07420  3.49968  3.00532  3.14097  4.01566  3.32871  3.15308  3.31478  3.38438  2.24751  2.79137  2.60176  5.46442  4.21821   1358 a - - -
          2.68618  4.42225  2.77519  2.73123  3.46354  2.40513  3.72494  3.29354  2.67741  2.69355  4.24690  2.90347  2.73739  3.18146  2.89801  2.37887  2.77519  2.98518  4.58477  3.61503
          0.02086  4.27627  4.99861  0.61958  0.77255  0.49320  0.94333
    393   1.13519  3.36045  3.99089  3.51070  3.85752  3.23572  4.30915  3.00729  3.42844  2.87939  3.81467  3.62226  3.94690  3.69427  3.68984  2.66160  2.54459  2.33865  5.32606  4.13240   1359 a - - -
          2.68618  4.42225  2.77519  2.73123  3.46354  2.40513  3.72494  3.29354  2.67741  2.69355  4.24690  2.90347  2.73739  3.18146  2.89801  2.37887  2.77519  2.98518  4.58477  3.61503
          0.02086  4.27627  4.99861  0.61958  0.77255  0.49320  0.94333
    394   2.50002  4.54775  3.58532  3.50948  4.76936  0.59637  4.67931  4.25764  3.74002  3.96263  4.85983  3.67013  4.03089  4.01522  3.99187  2.82583  3.17158  3.66735  6.01442  4.89095   1360 G - - -
          2.68618  4.42225  2.77519  2.73123  3.46354  2.40513  3.72494  3.29354  2.67741  2.69355  4.24690  2.90347  2.73739  3.18146  2.89801  2.37887  2.77519  2.98518  4.58477  3.61503
          0.02087  4.27581  4.99816  0.61958  0.77255  0.49320  0.94333
    395   2.36852  1.53215  4.16310  3.68560  3.69742  3.32036  4.33866  2.84402  3.56741  2.74034  3.67570  3.69318  3.99079  3.81068  3.76480  2.56714  2.50071  2.05353  5.19523  4.01188   1361 c - - -
          2.68618  4.42225  2.77519  2.73123  3.46354  2.40513  3.72494  3.29354  2.67741  2.69355  4.24690  2.90347  2.73739  3.18146  2.89801  2.37887  2.77519  2.98518  4.58477  3.61503
          0.02089  4.27456  4.99691  0.61958  0.77255  0.49320  0.94333
    396   1.37994  3.85276  3.73377  3.22689  3.63118  3.47276  4.08330  2.80917  3.15945  2.59035  3.51443  3.51004  3.99331  3.44846  3.46870  2.59495  2.77371  2.23711  5.10123  3.88500   1362 a - - -
          2.68618  4.42225  2.77519  2.73123  3.46354  2.40513  3.72494  3.29354  2.67741  2.69355  4.24690  2.90347  2.73739  3.18146  2.89801  2.37887  2.77519  2.98518  4.58477  3.61503
          0.02089  4.27456  4.99691  0.61958  0.77255  0.49320  0.94333
    397   2.49120  4.85107  2.97130  2.38508  4.16079  3.39560  3.58040  3.68050  1.90992  3.19753  3.97775  2.80498  3.83511  2.73114  2.46879  2.36481  2.66971  3.22590  5.41935  4.08340   1363 k - - -
          2.68618  4.42225  2.77519  2.73123  3.46354  2.40513  3.72494  3.29354  2.67741  2.69355  4.24690  2.90347  2.73739  3.18146  2.89801  2.37887  2.77519  2.98518  4.58477  3.61503
          0.02089  4.27456  4.99691  0.61958  0.77255  0.49320  0.94333
    398   2.54649  4.89034  2.70065  2.34973  4.23770  2.98307  3.60307  3.80619  2.07328  3.29240  3.68381  2.71212  3.81622  2.64592  2.43123  2.44050  2.80043  3.40280  5.46023  4.12007   1364 k - - -
          2.68618  4.42225  2.77519  2.73123  3.46354  2.40513  3.72494  3.29354  2.67741  2.69355  4.24690  2.90347  2.73739  3.18146  2.89801  2.37887  2.77519  2.98518  4.58477  3.61503
          0.02090  4.27424  4.99659  0.61958  0.77255  0.49320  0.94333
    399   1.82805  4.37386  3.56172  3.27710  4.36703  3.16467  4.35155  3.61011  3.29750  3.42198  4.31624  3.46753  1.15534  3.62473  3.60318  2.61582  2.91496  3.18801  5.74853  4.51674   1365 p - - -
          2.68618  4.42225  2.77519  2.73123  3.46354  2.40513  3.72494  3.29354  2.67741  2.69355  4.24690  2.90347  2.73739  3.18146  2.89801  2.37887  2.77519  2.98518  4.58477  3.61503
          0.02090  4.27424  4.99659  0.61958  0.77255  0.49320  0.94333
    400   2.33826  4.12254  3.64552  2.98450  3.30033  3.53927  3.90248  2.68440  2.71186  1.88425  3.03782  3.39556  4.01188  3.26403  3.25456  2.80948  2.72747  2.28889  4.85072  3.62315   1366 l - - -
          2.68618  4.42225  2.77519  2.73123  3.46354  2.40513  3.72494  3.29354  2.67741  2.69355  4.24690  2.90347  2.73739  3.18146  2.89801  2.37887  2.77519  2.98518  4.58477  3.61503
          0.02093  4.27307  4.99541  0.61958  0.77255  0.49320  0.94333
    401   3.09218  5.65138  0.92226  2.07088  4.81021  3.20085  3.92358  4.47624  2.96747  3.98613  4.84482  2.77994  3.98834  3.09529  3.57611  2.97654  3.39076  3.95599  6.14947  4.63055   1367 d - - -
          2.68618  4.42225  2.77519  2.73123  3.46354  2.40513  3.72494  3.29354  2.67741  2.69355  4.24690  2.90347  2.73739  3.18146  2.89801  2.37887  2.77519  2.98518  4.58477  3.61503
          0.02093  4.27307  4.99541  0.61958  0.77255  0.49320  0.94333
    402   3.23319  4.54116  5.01401  4.54989  3.77275  4.58605  5.27293  1.65713  4.43057  2.27370  3.57717  4.73404  4.92857  4.71457  4.62194  4.00290  3.51462  0.76740  5.76669  4.53640   1368 v - - -
          2.68618  4.42225  2.77519  2.73123  3.46354  2.40513  3.72494  3.29354  2.67741  2.69355  4.24690  2.90347  2.73739  3.18146  2.89801  2.37887  2.77519  2.98518  4.58477  3.61503
          0.02093  4.27307  4.99541  0.61958  0.77255  0.48179  0.96148
    403   2.13566  4.52464  3.27271  2.71161  3.68821  3.51284  3.75836  3.04121  2.65433  2.75458  2.99484  2.67261  3.43825  3.00912  3.09646  2.50712  2.74110  2.54225  5.08455  3.50367   1369 a - - -
          2.68618  4.42225  2.77519  2.73123  3.46354  2.40513  3.72494  3.29354  2.67741  2.69355  4.24690  2.90347  2.73739  3.18146  2.89801  2.37887  2.77519  2.98518  4.58477  3.61503
          0.02082  4.27823  5.00058  0.61958  0.77255  0.48617  0.95446
    404   2.51562  5.02620  2.70250  2.34681  4.27811  3.30220  3.60800  3.77826  2.23109  3.27941  3.86394  2.89915  3.82368  2.71329  2.36792  2.25172  2.44555  3.38549  5.48809  4.10913   1370 k - - -
          2.68618  4.42225  2.77519  2.73123  3.46354  2.40513  3.72494  3.29354  2.67741  2.69355  4.24690  2.90347  2.73739  3.18146  2.89801  2.37887  2.77519  2.98518  4.58477  3.61503
          0.02082  4.27823  5.00058  0.61958  0.77255  0.48617  0.95446
    405   1.87865  3.11373  3.81304  3.33511  4.05418  3.18142  4.25252  3.41028  3.28125  3.13811  3.99483  3.46544  3.87217  3.56326  3.59391  1.38476  2.25782  2.84333  5.45860  4.25292   1371 s - - -
          2.68618  4.42225  2.77519  2.73123  3.46354  2.40513  3.72494  3.29354  2.67741  2.69355  4.24690  2.90347  2.73739  3.18146  2.89801  2.37887  2.77519  2.98518  4.58477  3.61503
          0.02082  4.27823  5.00058  0.61958  0.77255  0.48617  0.95446
    406   2.26709  4.28087  3.68474  3.12392  3.45306  3.38543  3.96660  2.45486  3.06000  2.45348  3.39507  2.95698  4.03964  3.35016  3.37426  2.91079  2.66611  1.70281  4.93066  3.71013   1372 v - - -
          2.68618  4.42225  2.77519  2.73123  3.46354  2.40513  3.72494  3.29354  2.67741  2.69355  4.24690  2.90347  2.73739  3.18146  2.89801  2.37887  2.77519  2.98518  4.58477  3.61503
          0.02082  4.27823  5.00058  0.61958  0.77255  0.48617  0.95446
    407   2.66202  5.03274  3.05636  2.35611  4.33655  3.50251  3.61391  3.67477  2.19817  3.10045  3.90524  2.98083  3.88840  1.69572  2.48467  2.72257  2.94578  3.39144  5.47045  4.13741   1373 q - - -
          2.68618  4.42225  2.77519  2.73123  3.46354  2.40513  3.72494  3.29354  2.67741  2.69355  4.24690  2.90347  2.73739  3.18146  2.89801  2.37887  2.77519  2.98518  4.58477  3.61503
          0.02082  4.27823  5.00058  0.61958  0.77255  0.48617  0.95446
    408   2.69595  5.20480  2.04156  2.15755  4.52275  3.34730  3.26665  4.00188  2.45321  3.48993  4.24642  2.64671  3.84670  2.66695  2.95779  2.06867  2.77236  3.58264  5.65007  4.23429   1374 d - - -
          2.68618  4.42225  2.77519  2.73123  3.46354  2.40513  3.72494  3.29354  2.67741  2.69355  4.24690  2.90347  2.73739  3.18146  2.89801  2.37887  2.77519  2.98518  4.58477  3.61503
          0.02082  4.27823  5.00058  0.61958  0.77255  0.48617  0.95446
    409   0.91406  4.02133  3.90311  3.55454  4.47641  2.40875  4.49735  3.88607  3.53569  3.58685  4.40001  3.56392  3.83075  3.79705  3.81041  2.06311  2.82192  3.30280  5.83330  4.65815   1375 a - - -
          2.68618  4.42225  2.77519  2.73123  3.46354  2.40513  3.72494  3.29354  2.67741  2.69355  4.24690  2.90347  2.73739  3.18146  2.89801  2.37887  2.77519  2.98518  4.58477  3.61503
          0.02082  4.27823  5.00058  0.61958  0.77255  0.48551  0.95551
    410   2.28605  4.33077  3.59164  3.30708  4.39502  2.80111  4.36534  3.75198  3.33844  3.48480  4.32617  3.36139  3.87064  3.64677  3.63873  2.52736  0.93805  3.23383  5.75289  4.54369   1376 t - - -
          2.68618  4.42225  2.77519  2.73123  3.46354  2.40513  3.72494  3.29354  2.67741  2.69355  4.24690  2.90347  2.73739  3.18146  2.89801  2.37887  2.77519  2.98518  4.58477  3.61503
          0.02081  4.27852  5.00087  0.61958  0.77255  0.48576  0.95510
    411   1.19848  4.30248  3.63990  3.37027  4.54784  1.57049  4.44295  3.97354  3.45530  3.65595  4.46568  3.48479  3.84076  3.71795  3.71490  2.28502  2.85777  3.37545  5.88310  4.68530   1377 a - - -
          2.68618  4.42225  2.77519  2.73123  3.46354  2.40513  3.72494  3.29354  2.67741  2.69355  4.24690  2.90347  2.73739  3.18146  2.89801  2.37887  2.77519  2.98518  4.58477  3.61503
          0.02082  4.27823  5.00058  0.61958  0.77255  0.48576  0.95510
    412   1.36308  4.09193  3.66870  3.12937  3.65821  3.42231  4.03040  2.88345  3.06256  2.69987  3.18043  3.44453  3.96862  3.36759  3.39735  2.52842  2.74434  2.51201  5.10970  3.88629   1378 a - - -
          2.68618  4.42225  2.77519  2.73123  3.46354  2.40513  3.72494  3.29354  2.67741  2.69355  4.24690  2.90347  2.73739  3.18146  2.89801  2.37887  2.77519  2.98518  4.58477  3.61503
          0.02082  4.27823  5.00058  0.61958  0.77255  0.48576  0.95510
    413   0.97161  4.29612  3.87321  3.45450  4.05766  3.27152  4.36386  3.02161  3.38222  3.01828  3.99330  3.59609  3.95533  3.68924  3.66597  2.57493  2.83566  2.42817  5.52629  4.31600   1379 a - - -
          2.68618  4.42225  2.77519  2.73123  3.46354  2.40513  3.72494  3.29354  2.67741  2.69355  4.24690  2.90347  2.73739  3.18146  2.89801  2.37887  2.77519  2.98518  4.58477  3.61503
          0.02082  4.27823  5.00058  0.61958  0.77255  0.48576  0.95510
    414   2.61242  4.25829  4.30367  3.72560  3.25469  3.96841  4.29742  2.22922  3.60035  1.20972  2.76532  3.95279  4.17158  3.81942  3.78487  3.20137  3.01486  2.22246  4.93602  3.77003   1380 l - - -
          2.68618  4.42225  2.77519  2.73123  3.46354  2.40513  3.72494  3.29354  2.67741  2.69355  4.24690  2.90347  2.73739  3.18146  2.89801  2.37887  2.77519  2.98518  4.58477  3.61503
          0.02286  4.27791  4.74079  0.61958  0.77255  0.48576  0.95510
    415   3.04797  5.29911  3.41792  2.73307  4.73993  3.69510  3.50498  4.10565  1.20931  3.47374  4.36143  3.15307  4.07504  2.57506  1.84460  2.92922  3.22214  3.75240  5.58363  4.34328   1381 k - - -
          2.68601  4.42196  2.77522  2.73125  3.46356  2.40514  3.72497  3.29349  2.67743  2.69357  4.24692  2.90349  2.73742  3.18148  2.89803  2.37887  2.77522  2.98519  4.58479  3.61505
          0.07781  2.68664  4.99826  0.65647  0.73122  0.48849  0.95075
    416   0.93031  4.10363  3.64132  3.36624  4.21940  3.08285  4.32662  3.53856  3.33439  3.29900  4.15021  3.50354  3.86460  3.62224  3.64152  2.32666  2.75467  2.88160  5.60756  4.40345   1385 a - - -
          2.68619  4.42222  2.77521  2.73124  3.46348  2.40514  3.72494  3.29354  2.67742  2.69355  4.24691  2.90348  2.73741  3.18147  2.89802  2.37888  2.77521  2.98519  4.58478  3.61474
          0.08439  2.60130  4.99826  0.39396  1.12203  0.48406  0.95783
    417   3.22213  4.53004  5.02919  4.48359  3.47544  4.61139  5.04613  1.04244  4.36769  1.70837  3.10262  4.67773  4.85493  4.53942  4.50269  3.96843  3.40134  1.69712  5.45366  4.25048   1387 i - - -
          2.68618  4.42225  2.77520  2.73124  3.46354  2.40512  3.72490  3.29354  2.67741  2.69355  4.24690  2.90346  2.73740  3.18146  2.89801  2.37886  2.77520  2.98519  4.58471  3.61503
          0.03408  3.62033  5.00026  0.62781  0.76305  0.48576  0.95510
    418   2.63610  5.00892  2.99826  2.38194  4.29796  3.45952  3.52102  3.66365  2.29223  3.22589  4.07498  2.96260  3.87364  1.61300  2.71414  2.65643  2.90797  3.31100  5.46320  4.02236   1392 q - - -
          2.68618  4.42225  2.77519  2.73123  3.46354  2.40513  3.72494  3.29354  2.67741  2.69355  4.24690  2.90347  2.73739  3.18146  2.89801  2.37887  2.77519  2.98518  4.58477  3.61503
          0.02964  4.27410  4.18133  0.61958  0.77255  0.48576  0.95510
    419   2.41187  4.07750  3.37098  2.76859  3.50912  3.50740  3.70149  2.73297  2.72503  2.56162  3.44336  3.20259  3.94999  3.09032  3.03955  2.36113  2.34722  2.33111  4.98015  3.69939   1393 v - - -
          2.68618  4.42225  2.77519  2.73123  3.46354  2.40513  3.72494  3.29354  2.67741  2.69355  4.24690  2.90347  2.73739  3.18146  2.89801  2.37887  2.77519  2.98518  4.58477  3.61503
          0.04636  4.25411  3.47065  0.61958  0.77255  0.49732  0.93690
    420   2.50579  4.06851  3.87478  3.31943  3.24282  3.41949  3.98020  2.22749  3.23167  2.11065  3.16396  3.54894  4.05546  3.43033  3.43458  2.81256  2.60687  1.82403  4.75273  3.55207   1394 v - - -
          2.68615  4.42226  2.77520  2.73123  3.46355  2.40511  3.72495  3.29354  2.67741  2.69356  4.24687  2.90347  2.73740  3.18145  2.89801  2.37887  2.77520  2.98517  4.58478  3.61504
          0.34985  3.30058  1.35346  0.63707  0.75256  0.47378  0.97456
    421   2.38570  4.30309  3.29396  2.72130  3.51771  3.31758  3.69983  2.86279  2.58063  2.55492  3.43339  3.13815  3.86734  2.98777  2.78366  2.65336  2.76697  2.15056  4.94641  3.69600   1398 v - - -
          2.68618  4.42225  2.77519  2.73123  3.46354  2.40512  3.72494  3.29354  2.67741  2.69355  4.24690  2.90347  2.73740  3.18146  2.89801  2.37887  2.77519  2.98518  4.58477  3.61503
          0.03823  3.62530  4.52179  0.58928  0.80907  0.35068  1.21811
    422   2.64995  5.03011  2.93582  2.41361  4.33371  2.74432  3.51400  3.78319  2.19087  3.29461  4.09791  2.51560  3.77226  2.74179  1.99792  2.66091  2.88259  3.36835  5.47941  4.11033   1400 r - - -
          2.68617  4.42219  2.77522  2.73124  3.46357  2.40513  3.72497  3.29355  2.67741  2.69358  4.24682  2.90347  2.73738  3.18148  2.89795  2.37888  2.77520  2.98519  4.58429  3.61506
          0.08457  2.60747  4.91019  0.82756  0.57468  0.49640  0.93832
    423   2.63503  4.85916  2.96481  2.39671  4.13897  3.08384  3.54032  3.56152  2.06460  3.09666  3.94382  2.88022  3.80624  2.61136  2.15703  2.59200  2.80844  3.17612  5.31626  4.01241   1415 k - - -
          2.68618  4.42225  2.77519  2.73123  3.46354  2.40513  3.72494  3.29354  2.67741  2.69355  4.24690  2.90347  2.73739  3.18146  2.89801  2.37887  2.77519  2.98518  4.58477  3.61503
          0.06070  3.85646  3.27666  0.61958  0.77255  0.49640  0.93832
    424   2.35438  4.27896  3.23119  2.73638  3.56635  3.07858  3.74127  2.84810  2.65792  2.60450  3.40828  3.11361  3.79312  2.97958  2.97846  2.55541  2.65119  2.24449  4.97616  3.72876   1416 v - - -
          2.68618  4.42225  2.77519  2.73123  3.46354  2.40513  3.72494  3.29354  2.67741  2.69355  4.24690  2.90347  2.73739  3.18146  2.89801  2.37887  2.77519  2.98518  4.58477  3.61503
          0.04519  3.74411  3.88581  0.61958  0.77255  0.52055  0.90188
    425   1.89506  4.15369  3.12542  2.71912  3.77826  3.06513  3.69345  3.11078  2.63407  2.83992  3.72498  3.03121  3.50572  3.01115  2.96445  2.38481  2.66830  2.74962  5.14718  3.88784   1417 a - - -
          2.68618  4.42225  2.77519  2.73123  3.46354  2.40513  3.72494  3.29354  2.67741  2.69355  4.24690  2.90347  2.73739  3.18146  2.89801  2.37887  2.77519  2.98518  4.58477  3.61503
          0.03907  3.65781  4.38015  0.61958  0.77255  0.52754  0.89173
    426   2.44947  4.57496  2.86557  2.42940  3.90139  2.96759  3.49395  3.31480  2.27326  2.93092  3.78995  2.84917  3.70486  2.77295  2.51375  2.57297  2.77442  2.98405  5.18628  3.90116   1418 k - - -
          2.68618  4.42225  2.77519  2.73123  3.46354  2.40513  3.72494  3.29354  2.67741  2.69355  4.24690  2.90347  2.73739  3.18146  2.89801  2.37887  2.77519  2.98518  4.58477  3.61503
          0.03975  3.64071  4.36306  0.61958  0.77255  0.52754  0.89173
    427   1.98106  4.13915  3.17023  2.78384  3.80735  2.95413  3.84239  2.98992  2.75063  2.81482  3.70638  3.10568  3.59409  3.10796  3.07004  2.39317  2.39380  2.55800  5.20751  3.96521   1419 a - - -
          2.68618  4.42225  2.77519  2.73123  3.46354  2.40513  3.72494  3.29354  2.67741  2.69355  4.24690  2.90347  2.73739  3.18146  2.89801  2.37887  2.77519  2.98518  4.58477  3.61503
          0.04084  3.61434  4.33669  0.61958  0.77255  0.51273  0.91345
    428   2.66806  4.80917  2.36454  1.69550  4.09606  3.14018  3.65545  3.48342  2.48084  3.17019  4.11560  2.73798  3.72994  2.85369  2.86753  2.69086  2.98346  3.16069  5.38636  4.02138   1420 e - - -
          2.68618  4.42225  2.77519  2.73123  3.46354  2.40513  3.72494  3.29354  2.67741  2.69355  4.24690  2.90347  2.73739  3.18146  2.89801  2.37887  2.77519  2.98518  4.58477  3.61503
          0.04090  3.61293  4.33528  0.61958  0.77255  0.51869  0.90460
    429   2.21055  4.16669  2.91322  2.67255  3.70912  2.81778  3.80690  2.97797  2.65268  2.82363  3.81107  2.97884  3.59258  3.05999  2.94480  2.41319  2.67733  2.54816  5.14962  3.81810   1421 a - - -
          2.68618  4.42225  2.77519  2.73123  3.46354  2.40513  3.72494  3.29354  2.67741  2.69355  4.24690  2.90347  2.73739  3.18146  2.89801  2.37887  2.77519  2.98518  4.58477  3.61503
          0.04719  3.47296  4.19531  0.61958  0.77255  0.51624  0.90823
    430   2.47350  4.20787  3.32331  3.06774  3.15322  3.17522  3.93215  2.41405  2.87248  2.12355  3.26551  3.32542  3.79733  3.34760  3.10014  2.70843  2.87067  2.22795  4.82253  3.42097   1422 l - - -
          2.68619  4.42226  2.77518  2.73124  3.46355  2.40509  3.72495  3.29355  2.67740  2.69356  4.24690  2.90347  2.73740  3.18147  2.89797  2.37887  2.77520  2.98519  4.58478  3.61504
          0.05557  2.91776        *  0.77831  0.61467  0.00000        *
//
