# Supplementary material for: Sulfur disproportionation occurs globally across anoxic habitats and has multiple mechanisms of independent evolutionary origin
Source: ISME J. 2026 Mar 2;20(1):wrag042. doi: 10.1093/ismejo/wrag042 (PMC12998232; doi:10.1093/ismejo/wrag042)
Supplement: Sup_File_1_HMM_wrag042 [file sup_file_1_hmm_wrag042.zip › SupFile1_HMM/SupFile1b_profiles/qmob_Neukirchen_a.hmm]

HMMER3/f [3.4 | Aug 2023]
NAME  qmob_Neukirchen_a
LENG  747
ALPH  amino
RF    no
MM    no
CONS  yes
CS    no
MAP   yes
DATE  Wed Jul 23 12:40:13 2025
NSEQ  1347
EFFN  1.914053
CKSUM 2415225490
STATS LOCAL MSV      -12.1880  0.69642
STATS LOCAL VITERBI  -13.5031  0.69642
STATS LOCAL FORWARD   -6.7647  0.69642
HMM          A        C        D        E        F        G        H        I        K        L        M        N        P        Q        R        S        T        V        W        Y   
            m->m     m->i     m->d     i->m     i->i     d->m     d->d
  COMPO   2.45813  3.66822  2.99386  2.62576  3.45418  2.76324  3.77832  2.79813  2.66885  2.56511  3.59431  3.11102  3.40901  3.07732  2.97991  2.69144  2.84302  2.56384  4.96047  3.51872
          2.68618  4.42225  2.77519  2.73123  3.46354  2.40513  3.72494  3.29354  2.67741  2.69355  4.24690  2.90347  2.73739  3.18146  2.89801  2.37887  2.77519  2.98518  4.58477  3.61503
          0.05024  3.41175  4.13410  0.61958  0.77255  0.00000        *
      1   2.48163  4.14471  3.18477  2.98813  3.14097  3.01567  3.85321  2.52364  2.83790  2.20009  3.25595  3.26322  3.64915  3.31279  3.04184  2.70606  2.88387  2.38142  4.68949  3.36711      1 l - - -
          2.68618  4.42225  2.77519  2.73123  3.46354  2.40513  3.72494  3.29354  2.67741  2.69355  4.24690  2.90347  2.73739  3.18146  2.89801  2.37887  2.77519  2.98518  4.58477  3.61503
          0.05024  3.41175  4.13410  0.61958  0.77255  0.48576  0.95510
      2   2.36622  3.94329  2.91612  2.81544  3.33804  2.49297  3.74221  2.86621  2.81702  2.57358  3.78496  3.11282  3.32174  3.25031  2.97891  2.61185  2.83411  2.63255  4.54967  3.49308      2 a - - -
          2.68618  4.42225  2.77520  2.73123  3.46351  2.40512  3.72495  3.29352  2.67740  2.69355  4.24690  2.90347  2.73740  3.18147  2.89800  2.37887  2.77520  2.98518  4.58477  3.61503
          0.05463  3.29278  4.13410  0.76451  0.62654  0.48576  0.95510
      3   2.52437  4.25727  3.33312  3.02331  3.02505  3.22290  3.81397  2.52689  2.75125  2.12461  3.25697  3.30393  3.80343  3.25739  2.97729  2.75444  2.88168  2.40792  4.46692  3.22914     29 l - - -
          2.68618  4.42225  2.77519  2.73123  3.46354  2.40513  3.72494  3.29354  2.67741  2.69355  4.24690  2.90347  2.73739  3.18146  2.89801  2.37887  2.77519  2.98518  4.58477  3.61503
          0.05191  3.41994  4.02447  0.61958  0.77255  0.48576  0.95510
      4   2.55373  4.27914  3.44799  3.07470  3.14163  3.36514  3.92609  2.37021  2.84454  2.06499  2.91560  3.37419  3.91034  3.30649  3.09970  2.74483  2.89832  2.24970  4.84739  3.45470     30 l - - -
          2.68618  4.42225  2.77519  2.73123  3.46354  2.40513  3.72494  3.29354  2.67741  2.69355  4.24690  2.90347  2.73739  3.18146  2.89801  2.37887  2.77519  2.98518  4.58477  3.61503
          0.05015  3.46741  4.03337  0.61958  0.77255  0.48504  0.95625
      5   2.41972  4.41781  2.62583  2.32369  3.80694  3.05317  3.68890  3.10881  2.45598  2.91524  3.86183  2.85334  3.67229  2.93809  2.78317  2.48689  2.80346  2.81455  5.19106  3.84071     31 e - - -
          2.68618  4.42225  2.77519  2.73123  3.46354  2.40513  3.72494  3.29354  2.67741  2.69355  4.24690  2.90347  2.73739  3.18146  2.89801  2.37887  2.77519  2.98518  4.58477  3.61503
          0.07118  3.46831  3.28235  0.61958  0.77255  0.48732  0.95261
      6   2.44501  4.36430  2.74969  2.49913  3.61651  2.99794  3.59137  3.09535  2.39738  2.81382  3.82298  2.93720  3.66993  2.95223  2.68917  2.56688  2.79001  2.76503  5.02982  3.66107     32 k - - -
          2.68618  4.42225  2.77519  2.73123  3.46354  2.40513  3.72494  3.29354  2.67741  2.69355  4.24690  2.90347  2.73739  3.18146  2.89801  2.37887  2.77519  2.98518  4.58477  3.61503
          0.04853  3.44565  4.16799  0.61958  0.77255  0.49754  0.93655
      7   2.36982  4.24284  3.09951  2.77432  3.47830  3.14632  3.84674  2.54807  2.65968  2.46987  3.56713  3.12063  3.75860  3.15466  2.93852  2.60758  2.77707  2.32653  5.04146  3.67527     33 v - - -
          2.68618  4.42226  2.77520  2.73123  3.46353  2.40513  3.72494  3.29354  2.67741  2.69355  4.24690  2.90345  2.73738  3.18146  2.89801  2.37887  2.77519  2.98518  4.58477  3.61504
          0.09051  2.94137  3.38915  0.72874  0.65877  0.48365  0.95849
      8   2.49913  4.38457  2.96936  2.59004  3.54666  3.23062  3.66764  2.90181  2.39607  2.66878  3.34528  2.95768  3.75906  2.91214  2.71440  2.59964  2.80550  2.65909  4.98075  3.61045     46 k - - -
          2.68618  4.42225  2.77519  2.73123  3.46354  2.40513  3.72494  3.29354  2.67741  2.69355  4.24690  2.90347  2.73739  3.18146  2.89801  2.37887  2.77519  2.98518  4.58477  3.61503
          0.06385  3.47977  3.47245  0.61958  0.77255  0.50041  0.93212
      9   2.32305  4.04967  3.12230  2.68753  3.60957  3.01992  3.74641  2.86477  2.52506  2.69822  3.50910  3.04772  3.58814  3.01683  2.85084  2.49399  2.67051  2.58460  5.05354  3.76168     47 a - - -
          2.68618  4.42225  2.77519  2.73123  3.46354  2.40513  3.72494  3.29354  2.67741  2.69355  4.24690  2.90347  2.73739  3.18146  2.89801  2.37887  2.77519  2.98518  4.58477  3.61503
          0.05307  3.47582  3.87533  0.61958  0.77255  0.48600  0.95473
     10   2.47002  4.27281  3.12616  2.56866  3.58212  3.28302  3.63695  2.87699  2.37580  2.63835  3.30046  3.04685  3.77467  2.89956  2.73492  2.61298  2.75518  2.61401  4.98848  3.71609     48 k - - -
          2.68618  4.42225  2.77519  2.73123  3.46354  2.40513  3.72494  3.29354  2.67741  2.69355  4.24690  2.90347  2.73739  3.18146  2.89801  2.37887  2.77519  2.98518  4.58477  3.61503
          0.04453  3.52963  4.25197  0.61958  0.77255  0.47768  0.96817
     11   2.75544  4.43136  3.66251  3.15039  3.59062  3.67631  4.06773  2.85621  2.95953  2.62156  1.23550  3.54315  4.03182  3.43780  3.30902  3.00250  3.01440  2.63434  5.07523  3.85415     49 m - - -
          2.68618  4.42225  2.77519  2.73123  3.46354  2.40513  3.72494  3.29354  2.67741  2.69355  4.24690  2.90347  2.73739  3.18146  2.89801  2.37887  2.77519  2.98518  4.58477  3.61503
          0.01874  4.46012  4.96093  0.61958  0.77255  0.48576  0.95510
     12   2.18904  5.15728  2.44964  2.11930  4.48363  3.46457  3.66165  3.92990  2.20170  3.45457  3.84824  2.86163  3.49648  2.74508  2.81360  2.31121  2.77959  3.44263  5.60137  4.15145     50 e - - -
          2.68599  4.42223  2.77477  2.73051  3.46384  2.40528  3.72516  3.29369  2.67731  2.69380  4.24704  2.90350  2.73742  3.18149  2.89809  2.37904  2.77519  2.98525  4.58509  3.61526
          0.37069  1.19614  4.90806  1.59724  0.22622  0.48434  0.95739
     13   2.64760  5.16650  2.84583  2.14890  4.49295  3.35019  3.65160  3.58412  1.79252  3.38974  3.71928  2.74082  3.43806  2.66939  2.63033  2.60376  2.78905  3.44473  5.50064  4.21133    469 k - - -
          2.68611  4.42234  2.77514  2.73110  3.46360  2.40516  3.72500  3.29356  2.67742  2.69362  4.24697  2.90351  2.73728  3.18140  2.89804  2.37889  2.77522  2.98521  4.58486  3.61505
          0.09341  2.48696  5.11342  1.25450  0.33578  0.48382  0.95821
     14   3.20476  5.42662  3.63008  2.89711  4.89030  3.77607  3.80448  4.24106  1.01732  3.64217  4.49578  3.20414  4.21743  2.89643  1.72179  3.17724  3.33846  3.64840  5.58992  4.50342    505 k - - -
          2.68619  4.42226  2.77520  2.73124  3.46355  2.40513  3.72493  3.29353  2.67739  2.69355  4.24691  2.90345  2.73740  3.18146  2.89798  2.37887  2.77519  2.98517  4.58478  3.61504
          0.03251  3.65289  5.10384  0.69304  0.69326  0.48502  0.95630
     15   2.71973  4.12179  4.52547  3.92447  2.98625  3.89950  4.21477  1.52130  3.75022  2.01505  3.17420  3.99906  4.17441  3.87951  3.82409  3.19683  2.67729  1.98527  4.73034  2.94312    510 i - - -
          2.68618  4.42225  2.77519  2.73123  3.46354  2.40513  3.72494  3.29354  2.67741  2.69355  4.24690  2.90347  2.73739  3.18146  2.89801  2.37887  2.77519  2.98518  4.58477  3.61503
          0.01712  4.45039  5.23965  0.62709  0.76388  0.48494  0.95642
     16   1.96331  3.78189  4.00508  3.73216  4.55628  0.81299  4.64997  3.88298  3.69615  3.65933  4.45452  3.74241  4.00929  3.94795  3.96249  2.67054  2.96454  3.34190  5.93402  4.67592    514 g - - -
          2.68618  4.42225  2.77519  2.73123  3.46354  2.40513  3.72494  3.29354  2.67741  2.69355  4.24690  2.90347  2.73739  3.18146  2.89801  2.37887  2.77519  2.98518  4.58477  3.61503
          0.01634  4.51841  5.24076  0.61958  0.77255  0.48576  0.95510
     17   2.24750  4.06235  4.30710  3.73565  3.36732  3.55254  4.30115  2.36555  3.62066  2.36131  3.34028  3.93537  4.27893  3.85033  3.80977  3.18745  2.96859  1.15838  4.99158  3.79592    515 v - - -
          2.68618  4.42225  2.77519  2.73123  3.46354  2.40513  3.72494  3.29354  2.67741  2.69355  4.24690  2.90347  2.73739  3.18146  2.89801  2.37887  2.77519  2.98518  4.58477  3.61503
          0.01631  4.51967  5.24202  0.61958  0.77255  0.48576  0.95510
     18   3.96450  5.31972  5.13197  4.87751  1.88147  4.84812  3.77522  3.80337  4.62309  3.13111  4.41918  4.48352  5.14093  4.57607  4.65381  4.22313  4.38145  3.73440  3.84060  0.54104    516 Y - - -
          2.68618  4.42225  2.77519  2.73123  3.46354  2.40513  3.72494  3.29354  2.67741  2.69355  4.24690  2.90347  2.73739  3.18146  2.89801  2.37887  2.77519  2.98518  4.58477  3.61503
          0.01631  4.52019  5.24253  0.61958  0.77255  0.48576  0.95510
     19   3.20349  4.51329  5.12453  4.56843  2.94797  4.56064  4.98235  1.04860  4.43348  1.93616  3.36034  4.67828  4.84054  4.58710  4.51836  3.89010  3.29694  1.57750  5.40316  4.24511    517 i - - -
          2.68618  4.42225  2.77519  2.73123  3.46354  2.40513  3.72494  3.29354  2.67741  2.69355  4.24690  2.90347  2.73739  3.18146  2.89801  2.37887  2.77519  2.98518  4.58477  3.61503
          0.05952  4.52019  3.05991  0.61958  0.77255  0.48576  0.95510
     20   2.78624  0.69983  4.26921  4.08964  3.78036  3.58330  4.65780  3.19449  3.88985  3.08760  4.15413  4.05578  4.28162  4.22247  4.04462  3.07317  3.25266  2.93754  5.39544  3.80284    518 c - - -
          2.68618  4.42225  2.77519  2.73123  3.46354  2.40513  3.72494  3.29354  2.67741  2.69355  4.24690  2.90347  2.73739  3.18146  2.89801  2.37887  2.77519  2.98518  4.58477  3.61503
          0.01702  4.47769  5.20004  0.61958  0.77255  0.44430  1.02519
     21   2.65169  5.13369  2.75594  2.38311  4.44521  3.29900  2.47101  3.90781  2.21879  3.41408  4.16979  2.96122  3.88608  2.72756  2.81225  2.39375  2.21157  3.49986  5.58652  3.69191    519 t - - -
          2.68618  4.42225  2.77519  2.73123  3.46354  2.40513  3.72494  3.29354  2.67741  2.69355  4.24690  2.90347  2.73739  3.18146  2.89801  2.37887  2.77519  2.98518  4.58477  3.61503
          0.01759  4.52019  5.02903  0.61958  0.77255  0.48576  0.95510
     22   2.70302  2.10164  3.09521  2.70922  3.99145  1.76645  3.94048  3.37801  2.81280  3.03758  3.88799  3.25944  4.00914  3.00212  3.24936  2.75052  2.99587  3.06143  5.35366  4.07639    520 g - - -
          2.68618  4.42225  2.77519  2.73123  3.46354  2.40513  3.72494  3.29354  2.67741  2.69355  4.24690  2.90347  2.73739  3.18146  2.89801  2.37887  2.77519  2.98518  4.58477  3.61503
          0.01633  4.51893  5.24127  0.61958  0.77255  0.48796  0.95160
     23   2.65169  1.88234  3.33434  2.83140  3.80758  2.06443  3.95344  3.18311  2.87008  2.87458  3.74859  3.30188  4.02854  3.13396  3.28274  2.70949  2.97075  2.92005  5.20662  3.75886    521 c - - -
          2.68618  4.42225  2.77519  2.73123  3.46354  2.40513  3.72494  3.29354  2.67741  2.69355  4.24690  2.90347  2.73739  3.18146  2.89801  2.37887  2.77519  2.98518  4.58477  3.61503
          0.01633  4.51893  5.24127  0.61958  0.77255  0.48796  0.95160
     24   2.70206  4.81452  2.73759  2.35848  4.20001  1.63343  3.72776  3.74006  2.52759  3.25025  4.12714  2.85579  3.92047  2.87621  2.99859  2.51717  2.88608  3.39714  5.54245  4.17868    522 g - - -
          2.68624  4.42232  2.77526  2.73124  3.46360  2.40519  3.72501  3.29361  2.67747  2.69361  4.24696  2.90239  2.73746  3.18151  2.89807  2.37893  2.77526  2.98525  4.58483  3.61510
          0.32706  1.29585  5.24171  0.14948  1.97441  0.48796  0.95160
     25   3.54687  4.77902  5.45816  4.96384  3.72905  5.03122  5.58892  0.71137  4.83794  1.86037  3.49984  5.15499  5.23415  5.02213  4.96606  4.44723  3.79893  1.82123  5.85572  4.70179    524 i - - -
          2.68618  4.42225  2.77519  2.73123  3.46354  2.40513  3.72494  3.29354  2.67741  2.69355  4.24690  2.90347  2.73739  3.18146  2.89801  2.37887  2.77519  2.98518  4.58477  3.61503
          0.02170  4.51937  4.54947  0.61958  0.77255  0.48796  0.95160
     26   2.35319  4.79197  3.03208  2.64337  4.44341  1.58557  3.98650  3.87697  2.78909  3.47734  4.25457  3.17687  3.97022  3.15291  3.28829  1.74203  2.96169  3.46042  5.70085  4.37520    525 g - - -
          2.68618  4.42225  2.77519  2.73123  3.46354  2.40513  3.72494  3.29354  2.67741  2.69355  4.24690  2.90347  2.73739  3.18146  2.89801  2.37887  2.77519  2.98518  4.58477  3.61503
          0.01641  4.51407  5.23642  0.61958  0.77255  0.48225  0.96075
     27   2.72204  5.35438  1.60394  1.90059  4.68157  2.97261  3.67229  4.12910  2.37660  3.65205  4.40873  2.85003  3.64388  2.78462  3.04029  2.73067  3.06024  3.70662  5.78938  4.35957    526 d - - -
          2.68618  4.42225  2.77519  2.73123  3.46354  2.40513  3.72494  3.29354  2.67741  2.69355  4.24690  2.90347  2.73739  3.18146  2.89801  2.37887  2.77519  2.98518  4.58477  3.61503
          0.01811  4.51937  4.95527  0.61958  0.77255  0.48796  0.95160
     28   2.13744  4.12710  3.44046  2.87717  3.62901  3.40715  3.44602  2.91723  2.80383  2.68156  3.57724  3.24904  4.02551  3.12525  2.66565  2.56133  2.75193  2.36885  5.00383  2.75676    527 a - - -
          2.68618  4.42225  2.77519  2.73123  3.46354  2.40513  3.72494  3.29354  2.67741  2.69355  4.24690  2.90347  2.73739  3.18146  2.89801  2.37887  2.77519  2.98518  4.58477  3.61503
          0.01634  4.51826  5.24061  0.61958  0.77255  0.48604  0.95465
     29   3.48268  4.73294  5.40380  4.85915  3.47714  4.90065  5.33880  1.79949  4.74368  1.12705  3.25154  5.02008  5.09225  4.83355  4.81596  4.27516  3.71726  1.24951  5.60611  4.51429    528 l - - -
          2.68618  4.42225  2.77519  2.73123  3.46354  2.40513  3.72494  3.29354  2.67741  2.69355  4.24690  2.90347  2.73739  3.18146  2.89801  2.37887  2.77519  2.98518  4.58477  3.61503
          0.01630  4.52053  5.24288  0.61958  0.77255  0.48796  0.95160
     30   3.17071  5.82092  0.90301  2.26034  5.10819  3.46394  4.01131  4.60698  2.88739  4.10704  4.93808  2.30458  3.96688  3.09953  3.52353  2.98669  3.47816  4.17668  6.25909  4.74134    529 d - - -
          2.68618  4.42225  2.77519  2.73123  3.46354  2.40513  3.72494  3.29354  2.67741  2.69355  4.24690  2.90347  2.73739  3.18146  2.89801  2.37887  2.77519  2.98518  4.58477  3.61503
          0.01630  4.52053  5.24288  0.61958  0.77255  0.48796  0.95160
     31   2.47126  3.56317  4.49680  3.89525  3.15915  3.89166  4.24868  1.96146  3.71709  2.17501  3.05682  4.00831  4.19026  3.92853  3.83983  3.18557  2.66043  1.46143  4.80572  3.60837    530 v - - -
          2.68618  4.42225  2.77519  2.73123  3.46354  2.40513  3.72494  3.29354  2.67741  2.69355  4.24690  2.90347  2.73739  3.18146  2.89801  2.37887  2.77519  2.98518  4.58477  3.61503
          0.01630  4.52053  5.24288  0.61958  0.77255  0.48796  0.95160
     32   2.48703  5.30463  2.25829  1.54198  4.63593  3.14870  3.73156  4.12355  2.24841  3.60409  4.35526  2.85073  3.85424  2.74378  3.00242  2.67527  2.98594  3.67488  5.74033  4.26210    531 e - - -
          2.68618  4.42225  2.77519  2.73123  3.46354  2.40513  3.72494  3.29354  2.67741  2.69355  4.24690  2.90347  2.73739  3.18146  2.89801  2.37887  2.77519  2.98518  4.58477  3.61503
          0.01630  4.52053  5.24288  0.61958  0.77255  0.48796  0.95160
     33   2.13441  5.19053  2.88966  2.09595  4.52434  3.23404  3.64948  4.00083  1.94377  3.48989  4.19638  2.93493  3.84465  2.41194  2.67962  2.55888  2.86548  3.55174  5.53915  4.22711    532 k - - -
          2.68618  4.42225  2.77519  2.73123  3.46354  2.40513  3.72494  3.29354  2.67741  2.69355  4.24690  2.90347  2.73739  3.18146  2.89801  2.37887  2.77519  2.98518  4.58477  3.61503
          0.01630  4.52053  5.24288  0.61958  0.77255  0.48796  0.95160
     34   3.12684  4.50221  4.90664  4.33531  3.45710  4.40917  4.78654  2.11753  4.18986  1.10508  3.12878  4.48614  4.70734  4.33395  4.30058  3.54530  3.34870  1.47118  5.26159  4.11637    533 l - - -
          2.68618  4.42225  2.77519  2.73123  3.46354  2.40513  3.72494  3.29354  2.67741  2.69355  4.24690  2.90347  2.73739  3.18146  2.89801  2.37887  2.77519  2.98518  4.58477  3.61503
          0.02476  4.52137  4.29887  0.61958  0.77255  0.48796  0.95160
     35   2.07430  4.05811  3.10342  2.27390  4.12317  3.33793  3.73066  3.45437  2.36939  3.11255  3.91836  3.04044  3.92255  2.80281  2.57315  2.43157  2.77785  2.69044  5.40214  4.06782    534 a - - -
          2.68618  4.42225  2.77519  2.73123  3.46354  2.40513  3.72494  3.29354  2.67741  2.69355  4.24690  2.90347  2.73739  3.18146  2.89801  2.37887  2.77519  2.98518  4.58477  3.61503
          0.02152  4.28270  4.89546  0.59884  0.79728  0.47902  0.96598
     36   2.41177  5.20251  2.71533  1.95047  4.54122  3.26096  3.66956  4.02257  1.94084  3.46909  4.04535  2.78771  3.86898  2.56114  2.74379  2.54141  2.76757  3.56948  5.63862  4.23165    536 k - - -
          2.68618  4.42225  2.77519  2.73123  3.46354  2.40513  3.72494  3.29354  2.67741  2.69355  4.24690  2.90347  2.73739  3.18146  2.89801  2.37887  2.77519  2.98518  4.58477  3.61503
          0.01632  4.51963  5.24198  0.61958  0.77255  0.49168  0.94571
     37   2.19703  4.33821  3.59772  2.88763  3.26687  3.54890  3.93403  2.44341  2.99887  2.41007  3.16876  3.36030  4.08754  3.14600  3.21655  2.87981  2.72425  2.00327  4.94042  3.23688    537 v - - -
          2.68618  4.42225  2.77519  2.73123  3.46354  2.40513  3.72494  3.29354  2.67741  2.69355  4.24690  2.90347  2.73739  3.18146  2.89801  2.37887  2.77519  2.98518  4.58477  3.61503
          0.01628  4.52198  5.24433  0.61958  0.77255  0.49168  0.94571
     38   1.62773  4.15890  4.13201  3.54884  3.15364  3.67001  4.12023  2.35578  3.43781  2.25242  3.08986  3.76425  3.81688  3.66720  3.63629  3.03716  2.87271  1.92974  4.82920  3.63451    538 a - - -
          2.68618  4.42225  2.77519  2.73123  3.46354  2.40513  3.72494  3.29354  2.67740  2.69355  4.24690  2.90347  2.73739  3.18146  2.89801  2.37887  2.77519  2.98518  4.58477  3.61503
          0.06941  4.35058  2.91593  0.61584  0.77694  0.49168  0.94571
     39   2.36690  5.11872  2.90348  2.14726  4.48567  3.18465  3.48531  3.91080  2.08803  3.44518  4.17875  2.86388  3.84314  2.52053  2.72095  2.36543  2.45856  3.48759  5.59799  4.15522    542 k - - -
          2.68618  4.42225  2.77519  2.73123  3.46354  2.40513  3.72494  3.29354  2.67741  2.69355  4.24690  2.90347  2.73739  3.18146  2.89801  2.37887  2.77519  2.98518  4.58477  3.61503
          0.04057  4.47187  3.56391  0.61958  0.77255  0.44412  1.02552
     40   2.60517  5.19897  2.61320  2.21078  4.53855  2.95937  3.57110  3.97588  1.87674  3.46208  4.21110  2.70174  3.84127  2.70733  2.52376  2.48654  2.75055  3.56573  5.63438  4.22713    543 k - - -
          2.68618  4.42225  2.77520  2.73123  3.46354  2.40510  3.72495  3.29354  2.67741  2.69355  4.24690  2.90347  2.73740  3.18146  2.89801  2.37887  2.77520  2.98518  4.58477  3.61503
          0.03401  3.88482  4.35120  0.55662  0.85131  0.47475  0.97297
     41   2.65832  5.09360  2.65906  1.66457  4.30179  3.42343  3.64522  3.55067  2.26618  2.93442  4.05657  2.93297  3.88643  2.66873  2.87891  2.63949  2.88675  3.33280  4.76386  3.97952    545 e - - -
          2.68615  4.42218  2.77521  2.73127  3.46351  2.40506  3.72491  3.29357  2.67742  2.69358  4.24693  2.90349  2.73743  3.18149  2.89803  2.37886  2.77523  2.98521  4.58413  3.61500
          0.10645  2.51748  3.89626  0.65590  0.73184  0.48979  0.94870
     42   2.57913  4.52151  2.69039  2.29059  3.77443  2.71769  3.64341  3.65631  2.40238  3.13171  3.68400  2.89518  2.67461  2.78201  2.90731  2.56827  2.86635  3.29233  5.48744  3.56311    550 e - - -
          2.68618  4.42225  2.77519  2.73123  3.46354  2.40513  3.72494  3.29354  2.67741  2.69355  4.24690  2.90347  2.73739  3.18146  2.89801  2.37887  2.77519  2.98518  4.58477  3.61503
          0.01870  4.50391  4.89751  0.61958  0.77255  0.46976  0.98124
     43   2.66562  4.78251  2.87596  2.37693  4.44498  2.21607  3.62364  3.78387  1.89352  3.22470  4.17447  2.65809  3.82388  2.73026  2.83269  2.57737  2.92070  3.44710  5.58545  4.16393    551 k - - -
          2.68618  4.42225  2.77519  2.73123  3.46354  2.40513  3.72494  3.29354  2.67741  2.69355  4.24690  2.90347  2.73739  3.18146  2.89801  2.37887  2.77519  2.98518  4.58477  3.61503
          0.01629  4.52101  5.24336  0.61958  0.77255  0.48670  0.95361
     44   2.29647  3.60229  4.35086  3.71806  3.17401  3.72003  4.07975  2.28379  3.58720  2.25075  2.83395  3.88580  3.84607  3.75216  3.71059  3.06883  2.83848  1.49042  4.75207  3.52113    552 v - - -
          2.68618  4.42225  2.77519  2.73123  3.46354  2.40513  3.72494  3.29354  2.67741  2.69355  4.24690  2.90347  2.73739  3.18146  2.89801  2.37887  2.77519  2.98518  4.58477  3.61503
          0.01624  4.52392  5.24627  0.61958  0.77255  0.48927  0.94952
     45   2.23429  4.85346  3.01599  2.38885  3.97780  3.40251  3.65035  3.41824  2.49137  3.11134  3.97243  2.92134  2.70152  2.71255  2.98045  2.62934  2.75233  2.40313  5.40476  3.98854    553 a - - -
          2.68618  4.42225  2.77519  2.73123  3.46354  2.40513  3.72494  3.29354  2.67741  2.69355  4.24690  2.90347  2.73739  3.18146  2.89801  2.37887  2.77519  2.98518  4.58477  3.61503
          0.05031  4.52392  3.26446  0.61958  0.77255  0.48927  0.94952
     46   2.54643  3.89998  4.16654  3.46333  3.11717  3.71853  3.90232  2.20681  3.41446  2.08337  3.22140  3.66362  4.15687  3.66182  3.61507  2.91117  2.82858  1.54928  4.76274  3.50273    554 v - - -
          2.68618  4.42225  2.77519  2.73123  3.46354  2.40513  3.72494  3.29354  2.67741  2.69355  4.24690  2.90347  2.73739  3.18146  2.89801  2.37887  2.77519  2.98518  4.58477  3.61503
          0.04127  4.49199  3.53257  0.61958  0.77255  0.45357  1.00884
     47   1.95930  2.58589  4.11010  3.52905  3.27037  3.78012  4.10674  2.52211  3.41888  2.37660  3.24339  3.72206  4.09676  3.64947  3.61985  2.50582  2.85896  1.91399  4.79317  3.59542    555 v - - -
          2.68618  4.42225  2.77519  2.73123  3.46354  2.40513  3.72494  3.29354  2.67741  2.69355  4.24690  2.90347  2.73739  3.18146  2.89801  2.37887  2.77519  2.98518  4.58477  3.61503
          0.01656  4.50459  5.22693  0.61958  0.77255  0.46390  0.99109
     48   2.77629  5.19165  3.14879  2.52727  4.52781  3.58532  3.49483  3.79944  1.42076  3.42572  4.12930  3.07795  3.97775  2.69563  2.04644  2.81418  2.92159  3.44427  5.60235  4.07018    556 k - - -
          2.68618  4.42225  2.77519  2.73123  3.46354  2.40513  3.72494  3.29354  2.67741  2.69355  4.24690  2.90347  2.73739  3.18146  2.89801  2.37887  2.77519  2.98518  4.58477  3.61503
          0.01618  4.52781  5.25015  0.61958  0.77255  0.48796  0.95160
     49   2.64001  5.04792  2.61835  2.18336  4.43909  3.47860  3.47139  3.74444  2.36843  3.39596  4.16922  2.80588  3.87199  2.58988  2.81852  2.44598  2.02962  3.12474  5.59451  4.20213    557 t - - -
          2.68618  4.42225  2.77519  2.73123  3.46354  2.40513  3.72494  3.29354  2.67741  2.69355  4.24690  2.90347  2.73739  3.18146  2.89801  2.37887  2.77519  2.98518  4.58477  3.61503
          0.01618  4.52781  5.25015  0.61958  0.77255  0.48796  0.95160
     50   2.59148  4.71025  2.99948  2.60385  3.73378  3.52895  2.03888  3.33878  2.58158  3.00169  3.82479  2.72326  3.90860  2.93789  3.04249  2.66277  2.67460  2.80866  5.32349  3.32583    558 h - - -
          2.68618  4.42225  2.77519  2.73123  3.46354  2.40513  3.72494  3.29354  2.67741  2.69355  4.24690  2.90347  2.73739  3.18146  2.89801  2.37887  2.77519  2.98518  4.58477  3.61503
          0.01617  4.52847  5.25082  0.61958  0.77255  0.48796  0.95160
     51   2.43511  4.94807  2.69518  2.29607  4.16427  3.35975  3.71186  3.42658  2.48903  3.12946  2.69545  3.00997  2.57974  2.80504  2.97366  2.63403  2.84373  3.03600  5.44251  4.09766    559 e - - -
          2.68618  4.42225  2.77519  2.73123  3.46354  2.40513  3.72494  3.29354  2.67741  2.69355  4.24690  2.90347  2.73739  3.18146  2.89801  2.37887  2.77519  2.98518  4.58477  3.61503
          0.01614  4.53005  5.25239  0.61958  0.77255  0.48796  0.95160
     52   2.44475  3.55892  4.06470  3.58890  1.68650  3.73886  3.97197  2.56183  3.44908  2.35284  3.04585  3.54162  4.17515  3.63455  3.41160  2.87481  2.91794  2.26709  4.63360  3.40881    560 f - - -
          2.68618  4.42225  2.77519  2.73123  3.46354  2.40513  3.72494  3.29354  2.67741  2.69355  4.24690  2.90347  2.73739  3.18146  2.89801  2.37887  2.77519  2.98518  4.58477  3.61503
          0.01945  4.53005  4.77037  0.61958  0.77255  0.48796  0.95160
     53   2.27785  4.00789  4.39429  3.79977  3.05129  3.88689  4.20373  2.52373  3.65036  1.36275  2.46249  3.93691  4.24762  3.83642  3.77058  3.14372  2.77795  2.36872  4.69476  3.57244    561 l - - -
          2.68618  4.42225  2.77519  2.73123  3.46354  2.40513  3.72494  3.29354  2.67741  2.69355  4.24690  2.90347  2.73739  3.18146  2.89801  2.37887  2.77519  2.98518  4.58477  3.61503
          0.01619  4.52731  5.24965  0.61958  0.77255  0.48440  0.95729
     54   2.37832  0.83801  4.27716  3.90827  4.09274  3.35742  4.60261  3.36141  3.74592  3.22107  4.12347  3.64976  4.00709  4.04476  3.92699  2.70627  3.02676  3.03400  5.56211  4.12289    562 c - - -
          2.68618  4.42225  2.77519  2.73123  3.46354  2.40513  3.72494  3.29354  2.67741  2.69355  4.24690  2.90347  2.73739  3.18146  2.89801  2.37887  2.77519  2.98518  4.58477  3.61503
          0.03499  4.53088  3.74605  0.61958  0.77255  0.48796  0.95160
     55   2.39193  4.93597  3.00594  2.56241  4.36905  2.53061  3.84260  3.79205  2.64348  3.37316  4.17514  2.78819  3.94260  2.93178  3.10601  1.45024  2.97572  3.35206  5.60116  4.23491    563 s - - -
          2.68618  4.42225  2.77519  2.73123  3.46354  2.40513  3.72494  3.29354  2.67741  2.69355  4.24690  2.90347  2.73739  3.18146  2.89801  2.37887  2.77519  2.98518  4.58477  3.61503
          0.01644  4.51233  5.23467  0.61958  0.77255  0.49589  0.93912
     56   2.33511  5.20869  2.09815  2.14145  4.54425  3.41993  3.66560  4.02489  2.19547  3.39901  4.25282  2.85713  3.11381  2.65338  2.87006  2.53062  2.87902  3.54514  5.64639  4.22247    564 d - - -
          2.68618  4.42225  2.77519  2.73123  3.46354  2.40513  3.72494  3.29354  2.67741  2.69355  4.24690  2.90347  2.73739  3.18146  2.89801  2.37887  2.77519  2.98518  4.58477  3.61503
          0.01629  4.52089  5.24323  0.61958  0.77255  0.47720  0.96895
     57   2.34933  5.14758  2.59069  1.70147  4.52028  3.42033  3.69042  3.94103  2.41041  3.45256  4.21703  2.88845  3.05385  2.76557  2.93167  2.34507  2.91373  3.50710  5.63837  4.23606    565 e - - -
          2.68618  4.42225  2.77519  2.73123  3.46354  2.40513  3.72494  3.29354  2.67741  2.69355  4.24690  2.90347  2.73739  3.18146  2.89801  2.37887  2.77519  2.98518  4.58477  3.61503
          0.01612  4.53128  5.25363  0.61958  0.77255  0.48796  0.95160
     58   2.29683  4.81543  3.07440  2.71361  4.08374  1.38970  3.94453  3.74395  2.77531  3.35842  4.17443  2.69273  3.97123  3.10470  3.24259  2.63048  2.79199  3.32485  5.60054  4.28150    566 g - - -
          2.68618  4.42225  2.77519  2.73123  3.46354  2.40513  3.72494  3.29354  2.67741  2.69355  4.24690  2.90347  2.73739  3.18146  2.89801  2.37887  2.77519  2.98518  4.58477  3.61503
          0.01611  4.53192  5.25427  0.61958  0.77255  0.48796  0.95160
     59   2.62370  4.55146  3.38102  2.80173  3.72315  3.62166  3.82131  2.92112  2.69110  2.51774  3.67583  3.27526  4.01386  2.02271  2.77872  2.78624  2.93061  2.04872  5.10463  3.84052    567 q - - -
          2.68618  4.42225  2.77519  2.73123  3.46354  2.40513  3.72494  3.29354  2.67741  2.69355  4.24690  2.90347  2.73739  3.18146  2.89801  2.37887  2.77519  2.98518  4.58477  3.61503
          0.01611  4.53192  5.25427  0.61958  0.77255  0.48796  0.95160
     60   2.22189  5.22171  2.58584  2.04434  4.56237  3.29015  3.62576  4.04599  2.06090  3.49135  4.26515  2.76504  3.88286  2.32220  2.80373  2.57337  2.91386  3.60485  5.65573  4.24719    568 e - - -
          2.68618  4.42225  2.77519  2.73123  3.46354  2.40513  3.72494  3.29354  2.67741  2.69355  4.24690  2.90347  2.73739  3.18146  2.89801  2.37887  2.77519  2.98518  4.58477  3.61503
          0.01611  4.53192  5.25427  0.61958  0.77255  0.48796  0.95160
     61   2.58732  4.48153  3.19387  2.36349  3.32452  3.61410  3.90656  2.80449  2.80283  1.94613  2.56977  3.36141  4.04247  3.03265  3.24794  2.87747  2.86657  2.60863  5.02915  3.81080    569 l - - -
          2.68618  4.42225  2.77519  2.73123  3.46354  2.40513  3.72494  3.29354  2.67741  2.69355  4.24690  2.90347  2.73739  3.18146  2.89801  2.37887  2.77519  2.98518  4.58477  3.61503
          0.01611  4.53234  5.25469  0.61958  0.77255  0.48796  0.95160
     62   3.48586  4.75628  5.38915  4.84716  3.56951  4.91563  5.35841  0.85515  4.72191  1.85675  2.31937  5.02407  5.10857  4.83279  4.80909  4.29243  3.73812  1.97264  5.63542  4.54266    570 i - - -
          2.68618  4.42225  2.77519  2.73123  3.46354  2.40513  3.72494  3.29354  2.67741  2.69355  4.24690  2.90347  2.73739  3.18146  2.89801  2.37887  2.77519  2.98518  4.58477  3.61503
          0.02072  4.53234  4.63062  0.61958  0.77255  0.48796  0.95160
     63   2.57513  5.09564  2.99357  2.20632  4.39375  3.46997  3.63687  3.03416  1.91903  3.27755  3.90683  2.85921  3.89564  2.47075  2.48158  2.68516  2.89315  3.06935  5.55639  4.17856    571 k - - -
          2.68618  4.42225  2.77519  2.73123  3.46354  2.40513  3.72494  3.29354  2.67741  2.69355  4.24690  2.90347  2.73739  3.18146  2.89801  2.37887  2.77519  2.98518  4.58477  3.61503
          0.01618  4.52780  5.25015  0.61958  0.77255  0.48418  0.95764
     64   2.37066  5.24182  2.36446  1.95455  4.58223  3.36593  3.68799  4.06776  2.09839  3.54486  4.28540  2.58716  3.88915  2.51528  2.82980  2.54218  2.89703  3.63028  5.67550  4.26249    572 e - - -
          2.68618  4.42225  2.77519  2.73123  3.46354  2.40513  3.72494  3.29354  2.67741  2.69355  4.24690  2.90347  2.73739  3.18146  2.89801  2.37887  2.77519  2.98518  4.58477  3.61503
          0.01611  4.53192  5.25427  0.61958  0.77255  0.48869  0.95043
     65   2.81653  5.39280  1.02744  2.36162  4.68780  3.39102  3.78868  4.07898  2.66333  3.63529  4.35512  2.99093  4.02362  3.01990  3.26233  2.89623  3.18482  3.68750  5.86917  4.39218    573 d - - -
          2.68618  4.42225  2.77519  2.73123  3.46354  2.40513  3.72494  3.29354  2.67741  2.69355  4.24690  2.90347  2.73739  3.18146  2.89801  2.37887  2.77519  2.98518  4.58477  3.61503
          0.01722  4.53219  5.06420  0.61958  0.77255  0.48869  0.95043
     66   3.17715  4.44670  5.03174  4.47040  3.56894  4.52701  4.93700  0.92009  4.30455  1.97716  3.05791  4.61478  4.81359  4.38178  4.32133  3.86846  3.45284  1.77361  5.39684  4.24120    574 i - - -
          2.68618  4.42225  2.77519  2.73123  3.46354  2.40513  3.72494  3.29354  2.67741  2.69355  4.24690  2.90347  2.73739  3.18146  2.89801  2.37887  2.77519  2.98518  4.58477  3.61503
          0.01612  4.53161  5.25396  0.61958  0.77255  0.48748  0.95236
     67   2.23226  5.21714  2.55782  2.06136  4.55757  3.44749  3.59189  4.03982  1.93174  3.48445  4.25981  2.84986  3.87306  2.57878  2.58938  2.59028  2.90549  3.56783  5.65139  4.24368    575 k - - -
          2.68611  4.42233  2.77520  2.73112  3.46362  2.40511  3.72501  3.29362  2.67738  2.69363  4.24696  2.90311  2.73747  3.18144  2.89807  2.37889  2.77525  2.98526  4.58485  3.61511
          0.38518  1.16041  5.06544  0.15701  1.92894  0.48869  0.95043
     68   2.50535  5.19983  2.59900  1.64065  4.58184  3.06697  3.61864  4.03370  2.26421  3.54652  4.28972  2.64823  3.89388  2.59417  2.92957  2.52328  2.93117  3.62582  5.68015  4.26723    584 e - - -
          2.68618  4.42225  2.77519  2.73123  3.46354  2.40513  3.72494  3.29354  2.67741  2.69355  4.24690  2.90347  2.73739  3.18146  2.89801  2.37887  2.77519  2.98518  4.58477  3.61503
          0.02046  4.53233  4.65673  0.61958  0.77255  0.49062  0.94738
     69   2.64746  4.90401  2.97390  2.28891  4.02041  1.97321  3.32897  3.80557  2.33714  3.09627  4.12588  2.76180  3.89749  2.59692  2.92490  2.64767  2.90511  3.42944  5.53760  3.78421    585 g - - -
          2.68622  4.42234  2.77523  2.73121  3.46363  2.40497  3.72496  3.29361  2.67727  2.69360  4.24699  2.90322  2.73748  3.18144  2.89802  2.37894  2.77523  2.98526  4.58486  3.61512
          0.43323  1.06032  5.25040  0.15074  1.96664  0.48561  0.95535
     70   2.85413  4.32369  4.92915  4.36354  3.53428  4.37916  4.78985  1.77497  4.22386  1.45949  3.45820  4.47977  4.62502  4.40582  4.32879  3.71337  3.14149  1.29084  5.29096  4.07703    594 v - - -
          2.68618  4.42225  2.77519  2.73123  3.46354  2.40513  3.72494  3.29354  2.67741  2.69355  4.24690  2.90347  2.73739  3.18146  2.89801  2.37887  2.77519  2.98518  4.58477  3.61503
          0.01611  4.53244  5.25479  0.61958  0.77255  0.49044  0.94768
     71   3.03866  5.59458  1.56436  2.28492  4.92008  3.40080  3.93282  4.42579  2.84973  3.91230  4.71211  1.49723  4.04989  3.07362  3.40847  2.85029  2.67314  3.98860  6.06590  4.59390    595 n - - -
          2.68618  4.42225  2.77519  2.73123  3.46354  2.40513  3.72494  3.29354  2.67741  2.69355  4.24690  2.90347  2.73739  3.18146  2.89801  2.37887  2.77519  2.98518  4.58477  3.61503
          0.01611  4.53244  5.25479  0.61958  0.77255  0.49044  0.94768
     72   2.25387  4.68441  3.05852  2.50128  4.24841  2.59965  3.02715  3.70367  2.40803  3.28271  4.07708  3.01550  3.91276  2.82299  2.26085  2.60648  2.42286  3.34905  5.49481  4.11658    596 a - - -
          2.68618  4.42225  2.77519  2.73123  3.46354  2.40513  3.72494  3.29354  2.67741  2.69355  4.24690  2.90347  2.73739  3.18146  2.89801  2.37887  2.77519  2.98518  4.58477  3.61503
          0.01610  4.53288  5.25523  0.61958  0.77255  0.49044  0.94768
     73   2.94317  4.45301  5.03005  4.46932  3.40282  4.46560  4.88919  1.54981  4.33246  1.88621  3.28095  4.57667  4.64660  4.50869  4.42875  3.80642  3.25064  1.11773  5.36329  4.18723    597 v - - -
          2.68618  4.42225  2.77519  2.73123  3.46354  2.40513  3.72494  3.29354  2.67741  2.69355  4.24690  2.90347  2.73739  3.18146  2.89801  2.37887  2.77519  2.98518  4.58477  3.61503
          0.01610  4.53288  5.25523  0.61958  0.77255  0.49044  0.94768
     74   2.73335  3.71016  4.74063  4.16044  3.46030  4.15484  4.53319  1.96313  4.00604  2.15800  2.94897  4.23437  4.50089  4.18956  4.10139  3.29905  3.16085  1.08361  5.07302  3.88592    598 v - - -
          2.68618  4.42225  2.77519  2.73123  3.46354  2.40513  3.72494  3.29354  2.67741  2.69355  4.24690  2.90347  2.73739  3.18146  2.89801  2.37887  2.77519  2.98518  4.58477  3.61503
          0.01610  4.53288  5.25523  0.61958  0.77255  0.49044  0.94768
     75   3.40763  4.40665  5.43685  4.93716  3.85764  4.95371  5.56529  1.04730  4.85570  2.18749  3.66611  5.08694  5.19119  5.07268  4.99725  4.35417  3.67323  1.07792  5.93436  4.73847    599 i - - -
          2.68618  4.42225  2.77519  2.73123  3.46354  2.40513  3.72494  3.29354  2.67741  2.69355  4.24690  2.90347  2.73739  3.18146  2.89801  2.37887  2.77519  2.98518  4.58477  3.61503
          0.01610  4.53288  5.25523  0.61958  0.77255  0.49044  0.94768
     76   0.95964  2.69894  4.12117  3.65945  4.12000  2.41849  4.47733  3.41759  3.58472  3.18307  3.98923  3.67654  3.98155  3.84607  3.84854  2.74277  2.97547  2.95816  5.55425  4.36555    600 a - - -
          2.68618  4.42225  2.77519  2.73123  3.46354  2.40513  3.72494  3.29354  2.67741  2.69355  4.24690  2.90347  2.73739  3.18146  2.89801  2.37887  2.77519  2.98518  4.58477  3.61503
          0.01610  4.53288  5.25523  0.61958  0.77255  0.49044  0.94768
     77   0.98552  4.24465  3.98288  3.67116  4.72334  2.26844  4.65145  4.16154  3.66628  3.83353  4.62906  3.71043  3.99751  3.92719  3.96447  1.59324  2.99447  3.53816  6.05684  4.87496    601 a - - -
          2.68618  4.42225  2.77519  2.73123  3.46354  2.40513  3.72494  3.29354  2.67741  2.69355  4.24690  2.90347  2.73739  3.18146  2.89801  2.37887  2.77519  2.98518  4.58477  3.61503
          0.01610  4.53288  5.25523  0.61958  0.77255  0.49044  0.94768
     78   2.41808  0.76810  4.49286  4.15823  4.30805  3.31240  4.79404  3.38984  3.97360  3.37789  4.28468  3.94761  3.89240  4.23891  4.05612  2.64296  2.81125  3.08079  5.77541  4.61873    602 c - - -
          2.68618  4.42225  2.77519  2.73123  3.46354  2.40513  3.72494  3.29354  2.67741  2.69355  4.24690  2.90347  2.73739  3.18146  2.89801  2.37887  2.77519  2.98518  4.58477  3.61503
          0.01610  4.53288  5.25523  0.61958  0.77255  0.49044  0.94768
     79   2.22568  4.45567  3.94485  3.74584  4.88930  3.14146  4.78520  4.31279  3.82844  4.01779  4.81904  3.74932  4.00121  4.08316  4.08428  0.59441  2.90254  3.63261  6.22120  5.05187    603 S - - -
          2.68618  4.42225  2.77519  2.73123  3.46354  2.40513  3.72494  3.29354  2.67741  2.69355  4.24690  2.90347  2.73739  3.18146  2.89801  2.37887  2.77519  2.98518  4.58477  3.61503
          0.01610  4.53288  5.25523  0.61958  0.77255  0.49044  0.94768
     80   2.71176  4.92314  3.12712  2.54817  4.14084  3.45143  3.65836  3.59808  2.47019  3.17691  3.89922  3.04860  1.70564  2.77743  2.40989  2.70848  2.97217  3.29632  5.40104  4.10637    604 p - - -
          2.68618  4.42225  2.77519  2.73123  3.46354  2.40513  3.72494  3.29354  2.67741  2.69355  4.24690  2.90347  2.73739  3.18146  2.89801  2.37887  2.77519  2.98518  4.58477  3.61503
          0.01610  4.53288  5.25523  0.61958  0.77255  0.49044  0.94768
     81   2.76683  5.14856  3.15926  2.57572  4.04491  3.60711  3.67045  3.89515  1.94180  3.42016  4.21481  3.10764  3.99246  2.86537  1.48469  2.45286  2.96824  3.53172  5.57743  4.25260    605 r - - -
          2.68618  4.42225  2.77519  2.73123  3.46354  2.40513  3.72494  3.29354  2.67741  2.69355  4.24690  2.90347  2.73739  3.18146  2.89801  2.37887  2.77519  2.98518  4.58477  3.61503
          0.01686  4.53313  5.12140  0.61958  0.77255  0.49044  0.94768
     82   2.27706  4.09127  4.20188  3.60856  3.11313  3.82858  4.05888  2.56091  3.55524  1.68175  3.05360  3.85490  4.19620  3.67870  3.69700  3.04636  2.93479  1.68957  4.76941  3.32196    606 l - - -
          2.68618  4.42225  2.77519  2.73123  3.46354  2.40513  3.72494  3.29354  2.67741  2.69355  4.24690  2.90347  2.73739  3.18146  2.89801  2.37887  2.77519  2.98518  4.58477  3.61503
          0.02206  4.53238  4.50387  0.61958  0.77255  0.49175  0.94560
     83   2.69827  5.06298  2.79694  2.41676  4.19368  3.50246  2.22284  3.85770  1.95267  3.32272  3.38034  2.48564  3.89503  2.80747  2.92338  2.69776  2.94239  3.46988  5.42827  4.12296    607 k - - -
          2.68618  4.42225  2.77519  2.73123  3.46354  2.40513  3.72494  3.29354  2.67741  2.69355  4.24690  2.90347  2.73739  3.18146  2.89801  2.37887  2.77519  2.98518  4.58477  3.61503
          0.01695  4.52786  5.11612  0.61958  0.77255  0.50196  0.92974
     84   2.59330  4.46123  3.47085  2.32444  3.25298  3.57890  3.82281  2.99861  2.85368  2.32573  3.47607  3.32104  3.91243  2.86462  3.16660  2.84144  2.27881  2.58453  3.79622  3.07267    608 t - - -
          2.68618  4.42225  2.77519  2.73123  3.46354  2.40513  3.72494  3.29354  2.67741  2.69355  4.24690  2.90347  2.73739  3.18146  2.89801  2.37887  2.77519  2.98518  4.58477  3.61503
          0.01619  4.52711  5.24946  0.61958  0.77255  0.50326  0.92774
     85   2.59171  5.16287  2.10381  2.04188  4.02500  3.41000  3.21331  3.91849  2.33841  3.19627  4.09982  2.90443  3.49497  2.67642  2.88459  2.63380  2.72561  3.36595  5.60887  4.05616    609 e - - -
          2.68618  4.42225  2.77519  2.73123  3.46354  2.40513  3.72494  3.29354  2.67741  2.69355  4.24690  2.90347  2.73739  3.18146  2.89801  2.37887  2.77519  2.98518  4.58477  3.61503
          0.01619  4.52711  5.24946  0.61958  0.77255  0.50326  0.92774
     86   2.31403  4.46970  3.50107  2.55961  3.51258  3.66512  3.90539  2.77678  2.88834  2.57684  3.55879  3.35803  3.99801  3.19408  3.22323  2.87999  1.89964  2.16110  5.00756  3.78940    610 t - - -
          2.68618  4.42225  2.77519  2.73123  3.46354  2.40513  3.72494  3.29354  2.67741  2.69355  4.24690  2.90347  2.73739  3.18146  2.89801  2.37887  2.77519  2.98518  4.58477  3.61503
          0.01619  4.52711  5.24946  0.61958  0.77255  0.48240  0.96051
     87   4.05370  5.23019  5.17978  4.88371  0.54676  4.83075  3.80648  3.61877  4.67683  2.80890  4.04795  4.51701  5.11086  4.57846  4.64064  4.19736  4.26697  3.48339  3.87050  2.08972    611 F - - -
          2.68618  4.42225  2.77519  2.73123  3.46354  2.40513  3.72494  3.29354  2.67741  2.69355  4.24690  2.90347  2.73739  3.18146  2.89801  2.37887  2.77519  2.98518  4.58477  3.61503
          0.01606  4.53503  5.25738  0.61958  0.77255  0.49044  0.94768
     88   2.60646  5.09339  2.49652  2.36287  4.41701  3.44259  3.55581  4.00677  2.29906  3.39547  4.23901  2.49306  3.88206  2.65507  1.97363  2.44313  2.84758  3.57111  5.63372  4.17598    612 r - - -
          2.68498  4.42294  2.77567  2.73147  3.46424  2.40482  3.72558  3.29375  2.67769  2.69324  4.24679  2.90251  2.73731  3.18186  2.89747  2.37932  2.77574  2.98488  4.58547  3.61558
          0.34877  1.24721  4.94234  2.13334  0.12606  0.49044  0.94768
     89   3.04590  4.49197  4.50536  3.93569  1.28356  4.12154  3.93862  2.92563  3.82901  2.42673  3.44781  3.68097  4.38363  3.98079  3.95512  3.42546  3.23776  2.76990  4.25444  1.72452    629 f - - -
          2.68623  4.42230  2.77504  2.73127  3.46359  2.40483  3.72500  3.29359  2.67746  2.69360  4.24695  2.90351  2.73736  3.18151  2.89806  2.37891  2.77523  2.98524  4.58482  3.61508
          0.28947  1.54019  3.29683  0.20799  1.67245  0.48829  0.95107
     90   2.61453  5.08919  2.57714  2.24714  4.30283  3.27801  3.65023  3.62806  2.36428  2.76145  4.02760  2.59162  2.76185  2.58805  2.80978  2.61456  2.78877  3.42968  5.47006  4.17600    632 e - - -
          2.68617  4.42220  2.77520  2.73123  3.46354  2.40513  3.72495  3.29355  2.67741  2.69351  4.24687  2.90347  2.73740  3.18147  2.89801  2.37887  2.77519  2.98519  4.58477  3.61503
          0.37142  3.20994  1.30975  0.46977  0.98122  0.51680  0.90740
     91   2.54833  4.90783  2.57240  2.21447  4.29799  2.63589  3.57536  3.81405  2.26526  3.26870  4.09577  2.62084  3.52882  2.69369  2.82327  2.51609  2.71291  3.26607  5.49963  4.10244    637 e - - -
          2.68621  4.42127  2.77527  2.73130  3.46361  2.40520  3.72500  3.29340  2.67738  2.69357  4.24693  2.90350  2.73747  3.18153  2.89807  2.37892  2.77516  2.98475  4.58484  3.61501
          0.55027  0.89137  4.33440  0.13845  2.04568  0.87125  0.54202
     92   2.47033  4.08545  4.01023  3.42565  3.08498  3.67302  3.94056  2.02981  3.31272  2.06672  3.10950  3.54207  3.98646  3.29902  3.49380  2.96512  2.75349  1.93342  4.70576  3.36324    639 v - - -
          2.68594  4.42219  2.77522  2.73125  3.46356  2.40515  3.72493  3.29357  2.67743  2.69357  4.24689  2.90349  2.73740  3.18146  2.89803  2.37887  2.77520  2.98521  4.58479  3.61505
          0.20293  1.84476  3.66500  0.27251  1.43323  0.30210  1.34424
     93   2.69584  4.10384  4.41619  3.81753  3.00868  3.84957  3.99310  2.39966  3.65546  2.09298  2.91952  3.92259  4.21486  3.79451  3.75393  3.12529  2.58033  1.68160  4.74337  2.26303    641 v - - -
          2.68618  4.42225  2.77519  2.73123  3.46354  2.40513  3.72494  3.29354  2.67741  2.69355  4.24690  2.90347  2.73739  3.18146  2.89801  2.37887  2.77519  2.98518  4.58477  3.61503
          0.01623  4.52511  5.24746  0.61958  0.77255  0.47889  0.96619
     94   2.61169  5.06400  2.60810  1.68982  4.31488  3.47780  3.57911  3.54904  2.47168  3.33758  4.12160  2.98218  3.90298  2.81927  2.93076  2.52447  2.64897  2.69799  5.49074  3.97381    642 e - - -
          2.68618  4.42225  2.77519  2.73123  3.46354  2.40513  3.72494  3.29354  2.67741  2.69355  4.24690  2.90347  2.73739  3.18146  2.89801  2.37887  2.77519  2.98518  4.58477  3.61503
          0.01600  4.53907  5.26142  0.61958  0.77255  0.48925  0.94955
     95   2.83855  5.10047  3.21694  2.62466  4.39033  3.62264  2.64466  3.72255  2.34988  3.32582  3.70319  3.12369  3.97702  2.36593  1.53042  2.83695  3.05533  3.42047  5.19935  4.16019    643 r - - -
          2.68618  4.42225  2.77519  2.73123  3.46354  2.40513  3.72494  3.29354  2.67741  2.69355  4.24690  2.90347  2.73739  3.18146  2.89801  2.37887  2.77519  2.98518  4.58477  3.61503
          0.01598  4.54013  5.26248  0.61958  0.77255  0.49044  0.94768
     96   1.82643  3.84858  4.30819  3.75074  3.49824  3.51302  4.32408  2.32973  3.63682  2.50156  3.47954  3.92036  4.26668  3.86506  3.82558  3.08681  2.91201  1.32271  5.03559  3.84214    644 v - - -
          2.68618  4.42225  2.77519  2.73123  3.46354  2.40513  3.72494  3.29354  2.67741  2.69355  4.24690  2.90347  2.73739  3.18146  2.89801  2.37887  2.77519  2.98518  4.58477  3.61503
          0.01598  4.54013  5.26248  0.61958  0.77255  0.49044  0.94768
     97   2.70759  4.75106  2.92802  2.73037  4.66786  3.08516  4.08038  4.12683  2.95342  3.70527  4.50741  0.99094  3.60941  3.24723  3.41496  2.57119  3.12517  3.63764  5.89866  4.55220    645 n - - -
          2.68618  4.42225  2.77519  2.73123  3.46354  2.40513  3.72494  3.29354  2.67741  2.69355  4.24690  2.90347  2.73739  3.18146  2.89801  2.37887  2.77519  2.98518  4.58477  3.61503
          0.01598  4.54013  5.26248  0.61958  0.77255  0.49044  0.94768
     98   3.58527  4.84283  5.45856  4.88894  3.32195  4.94043  5.28710  1.38681  4.75463  0.91409  3.03366  5.05859  5.08755  4.76377  4.78105  4.30620  3.80532  2.16287  5.32749  4.44224    646 l - - -
          2.68618  4.42225  2.77519  2.73123  3.46354  2.40513  3.72494  3.29354  2.67741  2.69355  4.24690  2.90347  2.73739  3.18146  2.89801  2.37887  2.77519  2.98518  4.58477  3.61503
          0.01598  4.54013  5.26248  0.61958  0.77255  0.49044  0.94768
     99   3.94646  5.63569  4.51753  3.94372  5.17576  4.23536  4.55270  4.81512  2.82279  4.20651  5.22698  4.23201  4.74073  3.77480  0.31603  4.02469  4.18920  4.51732  6.00451  5.00676    647 R - - -
          2.68618  4.42225  2.77519  2.73123  3.46354  2.40513  3.72494  3.29354  2.67741  2.69355  4.24690  2.90347  2.73739  3.18146  2.89801  2.37887  2.77519  2.98518  4.58477  3.61503
          0.01598  4.54013  5.26248  0.61958  0.77255  0.49044  0.94768
    100   3.63253  5.83295  2.84292  0.41462  5.27022  3.78638  4.46732  4.86185  3.46235  4.39244  5.36003  3.41829  4.43889  3.68738  3.93667  3.55689  3.95561  4.47512  6.33416  5.05999    648 E - - -
          2.68618  4.42225  2.77519  2.73123  3.46354  2.40513  3.72494  3.29354  2.67741  2.69355  4.24690  2.90347  2.73739  3.18146  2.89801  2.37887  2.77519  2.98518  4.58477  3.61503
          0.01598  4.54013  5.26248  0.61958  0.77255  0.49044  0.94768
    101   2.73219  4.99479  3.07043  2.50905  3.83649  2.60287  2.95631  3.67301  2.49517  3.05848  4.04164  3.04900  3.93283  1.67731  2.93939  2.74773  2.96263  3.34049  5.46847  4.00682    649 q - - -
          2.68618  4.42225  2.77519  2.73123  3.46354  2.40513  3.72494  3.29354  2.67741  2.69355  4.24690  2.90347  2.73739  3.18146  2.89801  2.37887  2.77519  2.98518  4.58477  3.61503
          0.01598  4.54013  5.26248  0.61958  0.77255  0.49044  0.94768
    102   2.43771  2.40877  3.52134  3.50806  3.46728  3.53450  4.17447  2.67463  3.41740  2.53021  3.44777  3.72365  4.16512  3.66444  3.65080  2.90114  2.97152  1.39929  4.96818  3.76895    650 v - - -
          2.68618  4.42225  2.77519  2.73123  3.46354  2.40513  3.72494  3.29354  2.67741  2.69355  4.24690  2.90347  2.73739  3.18146  2.89801  2.37887  2.77519  2.98518  4.58477  3.61503
          0.01597  4.54094  5.26329  0.61958  0.77255  0.49044  0.94768
    103   2.11646  4.30343  3.98771  3.43149  3.54927  3.70520  4.18344  2.13818  3.35347  2.56724  3.52460  3.71199  4.18103  3.62072  3.62500  1.84460  2.86958  1.88541  5.05178  3.84385    651 s - - -
          2.68618  4.42225  2.77519  2.73123  3.46354  2.40513  3.72494  3.29354  2.67741  2.69355  4.24690  2.90347  2.73739  3.18146  2.89801  2.37887  2.77519  2.98518  4.58476  3.61503
          0.01626  4.51477  5.26329  0.61740  0.77511  0.49044  0.94768
    104   3.06063  4.64999  4.11299  3.51424  3.16796  3.99509  3.99719  3.09740  2.92645  2.53924  3.53744  3.78125  4.36340  3.47580  3.01374  3.31141  3.28383  2.92687  1.10931  3.24552    653 w - - -
          2.68618  4.42225  2.77519  2.73123  3.46354  2.40513  3.72494  3.29354  2.67741  2.69355  4.24690  2.90347  2.73739  3.18146  2.89801  2.37887  2.77519  2.98518  4.58477  3.61503
          0.01597  4.54094  5.26329  0.61958  0.77255  0.49044  0.94768
    105   2.12425  3.36641  3.87827  3.30953  3.45228  3.65502  4.06233  2.62968  3.23417  2.51808  3.40081  3.61651  3.52419  3.50090  3.49963  2.18275  2.50624  1.92280  4.93377  3.72498    654 v - - -
          2.68618  4.42225  2.77519  2.73123  3.46354  2.40513  3.72494  3.29354  2.67741  2.69355  4.24690  2.90347  2.73739  3.18146  2.89801  2.37887  2.77519  2.98518  4.58477  3.61503
          0.02246  4.54094  4.46154  0.61958  0.77255  0.49044  0.94768
    106   2.63981  4.78832  3.15438  2.56556  3.83988  3.53863  1.88605  3.45835  2.55349  3.06565  3.64767  3.10453  3.94615  2.51788  2.64074  2.71631  2.91835  3.11592  5.36602  3.46391    655 h - - -
          2.68623  4.42233  2.77519  2.73117  3.46353  2.40516  3.72502  3.29359  2.67731  2.69360  4.24693  2.90338  2.73736  3.18146  2.89793  2.37889  2.77522  2.98519  4.58476  3.61511
          0.53927  2.00788  1.26389  0.80106  0.59576  0.49733  0.93688
    107   2.52828  4.92673  2.86893  2.11985  3.93039  3.40460  3.62225  3.61337  2.27827  3.17992  3.99002  2.92252  2.40703  2.72150  2.86495  2.60875  2.77510  3.24221  5.35622  3.88009    660 e - - -
          2.68618  4.42225  2.77519  2.73123  3.46354  2.40513  3.72494  3.29354  2.67741  2.69355  4.24690  2.90347  2.73739  3.18146  2.89801  2.37887  2.77519  2.98518  4.58477  3.61503
          0.04683  4.21182  3.47592  0.61958  0.77255  0.89413  0.52587
    108   2.32794  5.03326  2.34323  2.25019  4.33054  3.35398  3.59990  3.69393  2.38773  3.31561  4.08622  2.81480  2.52760  2.72423  2.89524  2.56078  2.87790  3.35485  5.50618  4.12221    661 e - - -
          2.68618  4.42225  2.77519  2.73123  3.46354  2.40513  3.72494  3.29354  2.67741  2.69355  4.24690  2.90347  2.73739  3.18146  2.89801  2.37887  2.77519  2.98518  4.58477  3.61503
          0.02280  4.18820  4.91055  0.61958  0.77255  0.87488  0.53941
    109   2.46228  5.02458  2.73916  2.29136  4.32488  2.57619  3.57800  3.78006  2.25492  3.30169  3.90547  2.48456  3.79582  2.67440  2.81825  2.55715  2.60968  3.37166  5.48677  4.10413    662 k - - -
          2.68616  4.42233  2.77515  2.73112  3.46359  2.40520  3.72501  3.29354  2.67743  2.69350  4.24688  2.90352  2.73730  3.18150  2.89807  2.37887  2.77519  2.98511  4.58482  3.61509
          0.22094  1.67601  4.49959  0.84434  0.56184  0.30160  1.34566
    110   2.57913  5.19209  2.25395  2.22539  4.52493  3.20957  3.11728  3.88409  2.33874  3.41194  4.23614  2.86877  3.50405  2.74331  2.82691  2.21968  2.55324  3.52942  5.63206  4.14308    671 s - - -
          2.68617  4.42225  2.77519  2.73122  3.46354  2.40513  3.72495  3.29354  2.67739  2.69355  4.24690  2.90347  2.73740  3.18147  2.89801  2.37887  2.77520  2.98518  4.58477  3.61503
          0.03091  3.94198  4.50708  0.64068  0.74852  0.49135  0.94623
    111   2.63641  5.06944  2.13440  1.67208  4.55569  3.00776  3.37482  4.05649  2.39430  3.49339  4.25929  2.81322  3.73927  2.75103  2.91384  2.65742  2.94636  3.62459  5.67614  4.26462    675 e - - -
          2.68618  4.42225  2.77519  2.73123  3.46354  2.40513  3.72494  3.29354  2.67741  2.69355  4.24690  2.90347  2.73739  3.18146  2.89801  2.37887  2.77519  2.98518  4.58477  3.61503
          0.02551  4.53342  4.23751  0.61958  0.77255  0.50455  0.92578
    112   2.43729  5.20608  1.95115  2.17008  4.50300  3.34643  3.35624  3.99306  2.29779  3.49140  4.20018  2.58744  3.79006  2.68382  2.77348  2.62764  2.84557  3.57394  5.54886  4.23542    676 d - - -
          2.68525  4.42245  2.77532  2.73070  3.46385  2.40513  3.72500  3.29380  2.67734  2.69376  4.24702  2.90374  2.73732  3.18155  2.89788  2.37915  2.77520  2.98539  4.58508  3.61530
          0.44661  1.03662  5.19299  1.19586  0.36017  0.47117  0.97888
    113   2.50699  4.79778  3.17207  2.54775  3.92211  3.51972  3.78885  3.38823  2.60155  3.01262  3.86821  3.12822  3.51153  2.82736  2.99351  2.70469  1.52580  3.00154  5.33027  4.00453    714 t - - -
          2.68616  4.42247  2.77496  2.73076  3.46333  2.40526  3.72487  3.29357  2.67745  2.69335  4.24699  2.90365  2.73737  3.18158  2.89817  2.37904  2.77531  2.98513  4.58499  3.61512
          0.50889  1.95438  1.35796  1.70869  0.19980  0.49047  0.94762
    114   2.60346  4.95082  2.91955  2.32281  4.14582  3.44227  3.62969  3.63572  2.37582  3.20244  3.74835  2.89397  3.81585  1.73324  2.79033  2.65387  2.76573  3.25300  5.42629  4.06125    730 q - - -
          2.68618  4.42225  2.77519  2.73123  3.46354  2.40513  3.72494  3.29354  2.67741  2.69355  4.24690  2.90347  2.73739  3.18146  2.89801  2.37887  2.77519  2.98518  4.58477  3.61503
          0.02866  4.25180  4.26757  0.61958  0.77255  0.31221  1.31614
    115   2.37853  4.69929  2.91433  1.87733  4.14939  3.46747  3.67032  3.40889  2.47553  2.91786  2.72421  2.97070  3.92670  2.79393  2.92418  2.65184  2.91393  3.02694  5.35424  4.02565    731 e - - -
          2.68607  4.42227  2.77519  2.73124  3.46355  2.40514  3.72496  3.29356  2.67736  2.69356  4.24681  2.90348  2.73741  3.18147  2.89802  2.37888  2.77521  2.98518  4.58479  3.61502
          0.04090  3.36321  5.21109  0.76671  0.62463  0.48498  0.95635
    116   2.62890  4.32634  3.65664  3.08302  3.56628  3.73773  3.98598  2.79756  1.86028  2.00801  2.30467  3.48125  4.11352  3.30245  3.31740  2.97803  2.93452  2.67168  5.04625  3.81985    735 k - - -
          2.68618  4.42225  2.77519  2.73123  3.46354  2.40513  3.72494  3.29354  2.67741  2.69355  4.24690  2.90347  2.73739  3.18146  2.89801  2.37887  2.77519  2.98518  4.58477  3.61503
          0.01592  4.54419  5.26653  0.61958  0.77255  0.49135  0.94623
    117   0.58144  4.32909  4.24432  3.95022  4.66738  2.78068  4.81366  3.95438  3.90196  3.72471  4.60858  3.84616  4.04347  4.15563  4.11940  2.70502  2.98133  3.14658  6.06140  4.90498    736 A - - -
          2.68618  4.42225  2.77519  2.73123  3.46354  2.40513  3.72494  3.29354  2.67741  2.69355  4.24690  2.90347  2.73739  3.18146  2.89801  2.37887  2.77519  2.98518  4.58477  3.61503
          0.01591  4.54449  5.26684  0.61958  0.77255  0.49135  0.94623
    118   2.43254  5.01948  2.75165  1.88678  4.25179  3.46755  3.66265  2.83505  2.23145  3.29967  4.10015  2.89854  3.89810  2.68765  2.84619  2.63587  2.73413  3.23778  5.55636  3.99895    737 e - - -
          2.68618  4.42225  2.77519  2.73123  3.46354  2.40513  3.72494  3.29354  2.67741  2.69355  4.24690  2.90347  2.73739  3.18146  2.89801  2.37887  2.77519  2.98518  4.58477  3.61503
          0.01591  4.54449  5.26684  0.61958  0.77255  0.49135  0.94623
    119   2.63010  5.18328  1.66126  2.38621  4.50689  3.13509  3.48339  3.94829  2.36848  3.35798  4.23076  2.86615  3.89445  2.72841  2.55049  2.68043  2.91538  3.49560  5.42245  4.20975    738 d - - -
          2.68618  4.42225  2.77519  2.73123  3.46354  2.40513  3.72494  3.29354  2.67741  2.69355  4.24690  2.90347  2.73739  3.18146  2.89801  2.37887  2.77519  2.98518  4.58477  3.61503
          0.01591  4.54449  5.26684  0.61958  0.77255  0.49135  0.94623
    120   2.67895  4.16576  4.06982  3.45544  3.29170  3.80291  3.95541  2.58298  3.37151  1.71178  3.16647  3.52974  4.17347  3.43543  3.58590  3.05651  2.94642  2.46806  4.81262  1.83965    739 l - - -
          2.68618  4.42225  2.77519  2.73123  3.46354  2.40513  3.72494  3.29354  2.67741  2.69355  4.24690  2.90347  2.73739  3.18146  2.89801  2.37887  2.77519  2.98518  4.58477  3.61503
          0.01590  4.54528  5.26762  0.61958  0.77255  0.49135  0.94623
    121   3.08944  4.37541  5.11829  4.55965  3.59355  4.53174  4.96396  1.47624  4.42053  1.73406  2.86430  4.65663  4.82447  4.58432  4.50368  3.86111  3.29531  1.23697  5.40676  4.23920    740 v - - -
          2.68618  4.42225  2.77519  2.73123  3.46354  2.40513  3.72494  3.29354  2.67741  2.69355  4.24690  2.90347  2.73739  3.18146  2.89801  2.37887  2.77519  2.98518  4.58477  3.61503
          0.01590  4.54528  5.26762  0.61958  0.77255  0.49135  0.94623
    122   2.58230  5.08930  3.19991  2.60356  4.54833  3.60749  3.69696  3.96569  1.98996  3.41936  4.23388  2.84136  4.00792  2.77949  1.42005  2.76000  3.03247  3.55859  5.61262  4.25709    741 r - - -
          2.68618  4.42225  2.77519  2.73123  3.46354  2.40513  3.72494  3.29354  2.67741  2.69355  4.24690  2.90347  2.73739  3.18146  2.89801  2.37887  2.77519  2.98518  4.58477  3.61503
          0.01590  4.54528  5.26762  0.61958  0.77255  0.49135  0.94623
    123   1.93462  4.32479  3.89696  3.36319  3.51434  3.57208  4.12657  2.66096  3.27848  2.55508  1.53229  3.64984  4.14792  3.56153  3.52938  2.92289  2.94140  2.56604  5.00437  3.79722    742 m - - -
          2.68618  4.42225  2.77519  2.73123  3.46354  2.40513  3.72494  3.29354  2.67741  2.69355  4.24690  2.90347  2.73739  3.18146  2.89801  2.37887  2.77519  2.98518  4.58477  3.61503
          0.01589  4.54605  5.26840  0.61958  0.77255  0.49135  0.94623
    124   1.81944  4.61445  3.39958  2.87225  3.73203  1.68529  3.85474  3.31231  2.85391  2.98671  3.84685  3.30658  4.00973  3.18293  3.25848  2.58378  2.94231  3.00619  5.16461  3.74923    743 g - - -
          2.68618  4.42225  2.77519  2.73123  3.46354  2.40513  3.72494  3.29354  2.67741  2.69355  4.24690  2.90347  2.73739  3.18146  2.89801  2.37887  2.77519  2.98518  4.58477  3.61503
          0.01668  4.54605  5.12677  0.61958  0.77255  0.49135  0.94623
    125   2.61083  2.78523  4.64980  4.05166  3.29929  3.90796  4.31099  1.64080  3.87146  2.09825  2.98087  4.10356  4.34012  4.03251  3.93122  3.21928  2.96134  1.67908  4.85590  3.63393    744 i - - -
          2.68618  4.42225  2.77519  2.73123  3.46354  2.40513  3.72494  3.29354  2.67741  2.69355  4.24690  2.90347  2.73739  3.18146  2.89801  2.37887  2.77519  2.98518  4.58477  3.61503
          0.01590  4.54527  5.26761  0.61958  0.77255  0.49275  0.94404
    126   1.67611  4.65405  3.30978  2.57107  3.81395  3.32573  3.77083  2.98981  2.63729  2.83325  3.69497  3.08314  3.99468  3.03753  3.13217  2.73626  2.62131  2.46444  5.18435  3.91946    745 a - - -
          2.68618  4.42225  2.77519  2.73123  3.46354  2.40513  3.72494  3.29354  2.67741  2.69355  4.24690  2.90347  2.73739  3.18146  2.89801  2.37887  2.77519  2.98518  4.58477  3.61503
          0.01590  4.54527  5.26761  0.61958  0.77255  0.49275  0.94404
    127   3.02159  5.39916  3.36858  2.26640  4.82468  3.75046  3.75702  4.22357  1.24724  3.65220  4.41728  3.20812  4.11909  2.74777  1.80055  3.00844  3.24642  3.84024  5.71250  4.21626    746 k - - -
          2.68618  4.42225  2.77519  2.73123  3.46354  2.40513  3.72494  3.29354  2.67741  2.69355  4.24690  2.90347  2.73739  3.18146  2.89801  2.37887  2.77519  2.98518  4.58477  3.61503
          0.01590  4.54527  5.26761  0.61958  0.77255  0.49275  0.94404
    128   1.79614  3.95923  4.24422  3.65879  3.31807  3.84169  4.17151  2.40681  3.53456  1.96247  3.16674  3.79957  4.22161  3.72257  3.70563  2.98896  2.71810  1.80963  4.83867  3.64751    747 a - - -
          2.68618  4.42225  2.77519  2.73123  3.46354  2.40513  3.72494  3.29354  2.67741  2.69355  4.24690  2.90347  2.73739  3.18146  2.89801  2.37887  2.77519  2.98518  4.58477  3.61503
          0.01590  4.54527  5.26761  0.61958  0.77255  0.49275  0.94404
    129   2.51185  5.11572  2.96163  2.29243  4.51967  3.33958  3.65194  3.94430  1.91947  3.31500  4.18699  2.83453  3.88307  2.27859  2.33326  2.45703  2.86923  3.50519  5.52729  4.19480    748 k - - -
          2.68618  4.42225  2.77519  2.73123  3.46354  2.40513  3.72494  3.29354  2.67741  2.69355  4.24690  2.90347  2.73739  3.18146  2.89801  2.37887  2.77519  2.98518  4.58477  3.61503
          0.01590  4.54527  5.26761  0.61958  0.77255  0.49275  0.94404
    130   2.59082  5.02618  3.00359  2.42861  3.71628  3.46187  3.29205  3.73627  1.81963  2.64393  4.05340  2.73754  3.82815  2.73984  2.73170  2.64939  2.88317  3.34835  5.30195  3.48942    749 k - - -
          2.68618  4.42225  2.77519  2.73123  3.46354  2.40513  3.72494  3.29354  2.67741  2.69355  4.24690  2.90347  2.73739  3.18146  2.89801  2.37887  2.77519  2.98518  4.58477  3.61503
          0.01590  4.54527  5.26761  0.61958  0.77255  0.49275  0.94404
    131   2.30989  4.22802  3.79449  3.20634  3.43871  3.37459  3.94345  2.61331  3.09057  2.14159  2.56682  3.56426  4.11356  3.30702  3.44956  2.27333  2.44598  2.47086  4.91434  3.50993    750 l - - -
          2.68618  4.42225  2.77519  2.73123  3.46354  2.40513  3.72494  3.29354  2.67741  2.69355  4.24690  2.90347  2.73739  3.18146  2.89801  2.37887  2.77519  2.98518  4.58477  3.61503
          0.01588  4.54618  5.26853  0.61958  0.77255  0.49275  0.94404
    132   2.56697  5.20926  2.62539  1.81298  4.54838  3.37517  3.60751  4.01748  2.16077  3.45996  4.16328  2.71803  3.88162  2.56101  2.71136  2.55203  2.66616  3.39102  5.55541  4.21500    751 e - - -
          2.68618  4.42225  2.77519  2.73123  3.46354  2.40513  3.72494  3.29354  2.67741  2.69355  4.24690  2.90347  2.73739  3.18146  2.89801  2.37887  2.77519  2.98518  4.58477  3.61503
          0.01588  4.54618  5.26853  0.61958  0.77255  0.49275  0.94404
    133   2.31577  4.50575  3.40927  2.84339  3.53929  3.64335  3.87761  2.76246  2.73828  2.18148  3.45725  3.31401  2.35393  3.07709  3.20620  2.67869  2.90577  2.51986  5.07720  3.77986    752 l - - -
          2.68618  4.42225  2.77519  2.73123  3.46354  2.40513  3.72494  3.29354  2.67741  2.69355  4.24690  2.90347  2.73739  3.18146  2.89801  2.37887  2.77519  2.98518  4.58477  3.61503
          0.01588  4.54648  5.26883  0.61958  0.77255  0.49275  0.94404
    134   2.63728  4.38033  3.79383  3.22999  3.43281  3.74784  4.03990  2.74206  3.14365  1.68621  3.43396  3.55054  1.88133  3.41687  3.41956  2.97799  2.95572  2.58144  4.99146  3.75869    753 l - - -
          2.68606  4.42235  2.77527  2.73123  3.46363  2.40500  3.72497  3.29364  2.67747  2.69364  4.24699  2.90338  2.73728  3.18150  2.89809  2.37878  2.77522  2.98525  4.58482  3.61510
          0.12168  2.21255  5.26883  1.13058  0.38986  0.49275  0.94404
    135   2.62368  5.20186  2.57623  1.55379  4.49712  3.46706  3.60432  3.88973  2.33266  3.49482  4.20630  2.73348  3.85919  2.60541  2.91291  2.62857  2.77849  3.37051  5.64133  4.15729    758 e - - -
          2.68618  4.42225  2.77519  2.73123  3.46354  2.40513  3.72494  3.29354  2.67741  2.69355  4.24690  2.90347  2.73739  3.18146  2.89801  2.37887  2.77519  2.98518  4.58477  3.61503
          0.11426  4.54648  2.32929  0.61958  0.77255  0.49275  0.94404
    136   2.53076  5.02656  2.91977  2.37306  4.31881  3.41203  3.73544  3.75431  2.44662  3.30805  4.06495  2.81309  1.74117  2.84700  2.92922  2.56310  2.88822  3.38596  5.52977  4.17021    759 p - - -
          2.68618  4.42225  2.77519  2.73123  3.46354  2.40513  3.72494  3.29354  2.67741  2.69355  4.24690  2.90347  2.73739  3.18146  2.89801  2.37887  2.77519  2.98518  4.58477  3.61503
          0.01911  4.44973  4.92712  0.61958  0.77255  0.64467  0.74410
    137   2.57632  4.19642  3.90979  3.12608  2.70848  3.69968  3.82485  2.05719  3.14076  2.20041  3.23184  3.44006  3.99071  3.40885  3.44484  2.96616  2.85914  2.26956  4.64650  2.61515    760 i - - -
          2.68618  4.42225  2.77519  2.73123  3.46354  2.40513  3.72494  3.29354  2.67741  2.69355  4.24690  2.90347  2.73739  3.18146  2.89801  2.37887  2.77519  2.98518  4.58477  3.61503
          0.01878  4.44816  4.97576  0.61958  0.77255  0.64471  0.74405
    138   2.59155  4.96363  3.00063  2.22902  4.21317  3.46340  3.60696  3.07316  2.05804  3.07765  3.87680  2.99234  3.72482  2.58974  2.38648  2.59495  2.80257  3.02068  5.33122  4.10383    761 k - - -
          2.68618  4.42225  2.77520  2.73123  3.46353  2.40513  3.72495  3.29354  2.67741  2.69355  4.24690  2.90347  2.73736  3.18146  2.89801  2.37887  2.77519  2.98519  4.58477  3.61503
          0.04753  3.44954  4.22290  0.51922  0.90383  0.64420  0.74462
    139   2.54565  4.24298  3.73928  2.77038  3.17515  3.39052  3.96129  2.19620  3.10629  2.11827  3.32774  3.53134  3.44416  3.18383  3.39366  2.88987  2.78580  2.06052  4.87550  3.66165    764 v - - -
          2.68618  4.42225  2.77519  2.73123  3.46354  2.40513  3.72494  3.29354  2.67741  2.69355  4.24690  2.90347  2.73739  3.18146  2.89801  2.37887  2.77519  2.98518  4.58477  3.61503
          0.01765  4.44146  5.16380  0.61958  0.77255  0.40670  1.09615
    140   2.55860  5.20679  2.48127  1.67416  4.56429  3.39854  3.62071  4.04694  2.29509  3.51529  4.27035  2.87349  3.32148  2.56420  2.90018  2.56029  2.73522  3.54019  5.66277  4.25308    765 e - - -
          2.68619  4.42232  2.77516  2.73099  3.46361  2.40507  3.72501  3.29360  2.67745  2.69362  4.24695  2.90337  2.73745  3.18147  2.89808  2.37887  2.77516  2.98523  4.58484  3.61510
          0.32750  1.29420  5.26727  0.21201  1.65527  0.49252  0.94439
    141   2.22650  4.00274  4.03886  3.48061  3.08750  3.52843  3.95519  2.26029  3.34066  2.11185  3.15240  3.69192  3.91803  3.54068  3.41657  2.73969  2.34056  2.09969  4.82108  3.51445    768 v - - -
          2.68618  4.42225  2.77519  2.73123  3.46354  2.40513  3.72494  3.29354  2.67741  2.69355  4.24690  2.90347  2.73739  3.18146  2.89801  2.37887  2.77519  2.98518  4.58477  3.61503
          0.01587  4.54679  5.26913  0.61958  0.77255  0.49462  0.94110
    142   2.66095  4.79346  2.83359  2.22010  4.26998  3.50155  3.56434  3.70570  2.25944  3.34200  4.16063  2.46173  3.86276  2.69380  2.80439  2.12684  2.69435  2.83542  5.58057  4.00069    769 s - - -
          2.68618  4.42225  2.77519  2.73123  3.46354  2.40513  3.72494  3.29354  2.67741  2.69355  4.24690  2.90347  2.73739  3.18146  2.89801  2.37887  2.77519  2.98518  4.58477  3.61503
          0.01586  4.54751  5.26986  0.61958  0.77255  0.49462  0.94110
    143   2.71481  5.16284  2.90341  2.38898  4.53518  3.47357  3.61267  4.02885  1.61369  3.49731  4.19040  2.76038  3.11712  2.62859  2.30578  2.61974  2.93414  3.60393  5.64487  4.25045    770 k - - -
          2.68618  4.42225  2.77519  2.73123  3.46354  2.40513  3.72494  3.29354  2.67741  2.69355  4.24690  2.90347  2.73739  3.18146  2.89801  2.37887  2.77519  2.98518  4.58477  3.61503
          0.01586  4.54751  5.26986  0.61958  0.77255  0.49462  0.94110
    144   2.43927  5.18163  2.77226  2.36417  4.51008  3.44421  3.15617  3.92199  2.23903  3.48010  4.22755  2.74112  3.88678  2.70220  2.40385  2.34431  2.26904  3.41503  5.62392  4.19374    771 k - - -
          2.68618  4.42225  2.77519  2.73123  3.46354  2.40513  3.72494  3.29353  2.67740  2.69355  4.24690  2.90347  2.73739  3.18146  2.89801  2.37887  2.77519  2.98518  4.58477  3.61503
          0.01659  4.48120  5.27171  0.64048  0.74875  0.49462  0.94110
    145   2.27322  4.32214  4.79965  4.23664  3.61167  4.24632  4.70599  1.41234  4.10530  2.20627  3.50472  4.37066  4.62920  4.31375  4.23747  3.52308  3.11471  1.33113  5.26863  4.07402    777 v - - -
          2.68618  4.42225  2.77519  2.73123  3.46354  2.40513  3.72494  3.29354  2.67741  2.69355  4.24690  2.90347  2.73739  3.18146  2.89801  2.37887  2.77519  2.98518  4.58477  3.61503
          0.01583  4.54936  5.27171  0.61958  0.77255  0.49462  0.94110
    146   2.63324  4.47619  4.66118  4.08222  3.35923  4.23432  4.58123  2.39524  3.94476  0.94656  2.68471  4.27086  4.55676  4.12479  4.08610  3.52838  3.04642  2.25148  5.12304  3.98367    778 l - - -
          2.68618  4.42225  2.77519  2.73123  3.46354  2.40513  3.72494  3.29354  2.67741  2.69355  4.24690  2.90347  2.73739  3.18146  2.89801  2.37887  2.77519  2.98518  4.58477  3.61503
          0.01583  4.54936  5.27171  0.61958  0.77255  0.49462  0.94110
    147   3.45910  4.70953  5.40696  4.95806  4.01825  4.93331  5.69880  1.66439  4.86302  2.46963  3.78435  5.11716  5.23252  5.13868  5.04020  4.37214  3.73633  0.60701  6.09352  4.86142    779 V - - -
          2.68618  4.42225  2.77519  2.73123  3.46354  2.40513  3.72494  3.29354  2.67741  2.69355  4.24690  2.90347  2.73739  3.18146  2.89801  2.37887  2.77519  2.98518  4.58477  3.61503
          0.01583  4.54936  5.27171  0.61958  0.77255  0.49462  0.94110
    148   3.27635  4.58782  5.25530  4.71460  3.70483  4.72288  5.06594  1.25276  4.59282  1.99708  3.08811  4.84219  4.98534  4.76434  4.69466  4.08645  3.56137  1.11533  5.60063  4.43822    780 v - - -
          2.68618  4.42225  2.77519  2.73123  3.46354  2.40513  3.72494  3.29354  2.67741  2.69355  4.24690  2.90347  2.73739  3.18146  2.89801  2.37887  2.77519  2.98518  4.58477  3.61503
          0.01583  4.54936  5.27171  0.61958  0.77255  0.49462  0.94110
    149   3.70864  5.36544  4.51104  4.51207  5.54611  0.17680  5.53383  5.36364  4.77832  4.90368  5.91992  4.67873  4.76803  5.05012  4.89073  3.90654  4.23692  4.76197  6.41199  5.68735    781 G - - -
          2.68618  4.42225  2.77519  2.73123  3.46354  2.40513  3.72494  3.29354  2.67741  2.69355  4.24690  2.90347  2.73739  3.18146  2.89801  2.37887  2.77519  2.98518  4.58477  3.61503
          0.01583  4.54936  5.27171  0.61958  0.77255  0.49462  0.94110
    150   1.68223  4.46942  3.93255  3.79503  4.95296  0.75727  4.86125  4.38850  3.95995  4.09568  4.89438  3.74259  4.04664  4.17613  4.20192  2.66486  3.05633  3.68047  6.28966  5.13076    782 g - - -
          2.68618  4.42225  2.77519  2.73123  3.46354  2.40513  3.72494  3.29354  2.67741  2.69355  4.24690  2.90347  2.73739  3.18146  2.89801  2.37887  2.77519  2.98518  4.58477  3.61503
          0.01583  4.54936  5.27171  0.61958  0.77255  0.49462  0.94110
    151   3.40765  5.19753  4.31872  4.31096  5.40896  0.22547  5.38525  5.14464  4.58201  4.73679  5.71177  4.45835  4.63243  4.84760  4.73362  3.64021  3.98346  4.52309  6.38799  5.54245    783 G - - -
          2.68618  4.42225  2.77519  2.73123  3.46354  2.40513  3.72494  3.29354  2.67741  2.69355  4.24690  2.90347  2.73739  3.18146  2.89801  2.37887  2.77519  2.98518  4.58477  3.61503
          0.01583  4.54936  5.27171  0.61958  0.77255  0.49462  0.94110
    152   2.60414  4.11698  4.55602  3.95031  2.99811  3.88084  4.19191  1.76672  3.76416  2.10392  3.03547  3.93094  3.94905  3.89513  3.80097  3.18011  2.91127  1.60237  3.80034  3.54433    784 v - - -
          2.68618  4.42225  2.77519  2.73123  3.46354  2.40513  3.72494  3.29354  2.67741  2.69355  4.24690  2.90347  2.73739  3.18146  2.89801  2.37887  2.77519  2.98518  4.58477  3.61503
          0.01583  4.54936  5.27171  0.61958  0.77255  0.49462  0.94110
    153   1.15180  4.44754  3.99415  3.60107  4.58499  3.19624  4.57838  3.98505  3.58282  3.68113  4.49905  3.69162  4.01581  3.85773  3.89027  1.88677  1.60276  3.39115  5.93886  4.74510    785 a - - -
          2.68618  4.42225  2.77519  2.73123  3.46354  2.40513  3.72494  3.29354  2.67741  2.69355  4.24690  2.90347  2.73739  3.18146  2.89801  2.37887  2.77519  2.98518  4.58477  3.61503
          0.01583  4.54936  5.27171  0.61958  0.77255  0.49462  0.94110
    154   3.29477  5.11812  4.18975  4.17111  5.32452  0.25945  5.27851  5.03481  4.42766  4.63885  5.59169  4.32775  4.55905  4.70662  4.48457  3.51344  3.86041  4.40853  6.36329  5.44481    786 G - - -
          2.68618  4.42225  2.77519  2.73123  3.46354  2.40513  3.72494  3.29354  2.67741  2.69355  4.24690  2.90347  2.73739  3.18146  2.89801  2.37887  2.77519  2.98518  4.58477  3.61503
          0.01583  4.54936  5.27171  0.61958  0.77255  0.49462  0.94110
    155   3.69480  4.80932  5.51533  4.93192  3.30425  5.01795  5.31991  2.08604  4.78793  0.89329  1.55233  5.12904  5.12415  4.75254  4.79603  4.38240  3.88643  2.57205  5.45504  4.46374    787 l - - -
          2.68618  4.42225  2.77519  2.73123  3.46354  2.40513  3.72494  3.29354  2.67741  2.69355  4.24690  2.90347  2.73739  3.18146  2.89801  2.37887  2.77519  2.98518  4.58477  3.61503
          0.01652  4.55176  5.14385  0.61958  0.77255  0.49462  0.94110
    156   2.73915  5.14018  3.06723  2.49339  4.45400  3.53725  3.65943  3.89899  2.14170  3.42264  4.15059  2.78252  3.93794  2.76535  2.21683  2.42683  1.84868  3.49487  5.58652  4.22486    788 t - - -
          2.68618  4.42225  2.77519  2.73123  3.46354  2.40513  3.72494  3.29354  2.67741  2.69355  4.24690  2.90347  2.73739  3.18146  2.89801  2.37887  2.77519  2.98518  4.58477  3.61503
          0.01581  4.55105  5.27339  0.61958  0.77255  0.49589  0.93912
    157   0.65106  4.03838  4.28282  3.91953  4.60865  3.21053  4.76012  3.96078  3.84472  3.71305  4.41599  3.83070  4.03213  4.09687  4.07763  2.17383  2.80179  3.39408  5.99460  4.83735    789 A - - -
          2.68618  4.42225  2.77519  2.73123  3.46354  2.40513  3.72494  3.29354  2.67741  2.69355  4.24690  2.90347  2.73739  3.18146  2.89801  2.37887  2.77519  2.98518  4.58477  3.61503
          0.01581  4.55105  5.27339  0.61958  0.77255  0.49589  0.93912
    158   0.53825  4.23549  4.30811  4.02011  4.68396  3.16991  4.84898  3.98411  3.93642  3.79217  4.46562  3.87502  4.05081  4.20080  4.13588  2.54162  3.02820  3.40369  6.08001  4.92308    790 A - - -
          2.68618  4.42225  2.77519  2.73123  3.46354  2.40513  3.72494  3.29354  2.67741  2.69355  4.24690  2.90347  2.73739  3.18146  2.89801  2.37887  2.77519  2.98518  4.58477  3.61503
          0.01581  4.55105  5.27339  0.61958  0.77255  0.49589  0.93912
    159   2.62280  4.19896  4.04975  3.40306  3.31208  3.78283  4.01688  2.09366  3.07906  1.48741  3.24936  3.59944  4.16467  3.54413  3.19359  3.05846  2.88119  2.32946  4.65022  3.58401    791 l - - -
          2.68618  4.42225  2.77519  2.73123  3.46354  2.40513  3.72494  3.29354  2.67741  2.69355  4.24690  2.90347  2.73739  3.18146  2.89801  2.37887  2.77519  2.98518  4.58477  3.61503
          0.01581  4.55105  5.27339  0.61958  0.77255  0.49589  0.93912
    160   2.50783  5.27095  2.18175  1.57821  4.53599  3.12675  3.68946  4.08396  2.48285  3.53314  4.32197  2.77027  3.91710  2.77880  2.98978  2.53417  2.96139  3.65065  5.70929  4.10343    792 e - - -
          2.68618  4.42225  2.77519  2.73123  3.46354  2.40513  3.72494  3.29354  2.67741  2.69355  4.24690  2.90347  2.73739  3.18146  2.89801  2.37887  2.77519  2.98518  4.58477  3.61503
          0.01581  4.55105  5.27339  0.61958  0.77255  0.49589  0.93912
    161   1.69113  4.04288  4.06305  3.48491  3.35010  3.56843  4.08987  2.47148  3.38407  1.75229  3.30274  3.73661  4.17205  3.62587  3.60679  2.82710  2.81544  2.33926  4.86528  3.66721    793 a - - -
          2.68618  4.42225  2.77519  2.73123  3.46354  2.40513  3.72494  3.29354  2.67741  2.69355  4.24690  2.90347  2.73739  3.18146  2.89801  2.37887  2.77519  2.98518  4.58477  3.61503
          0.01581  4.55105  5.27339  0.61958  0.77255  0.49589  0.93912
    162   0.69213  4.44283  4.03575  3.69941  4.69018  3.20943  4.70870  4.07090  3.74810  3.79715  4.61933  3.74180  4.03473  4.01325  3.99486  1.96929  2.97282  3.34590  6.05128  4.87525    794 A - - -
          2.68618  4.42225  2.77519  2.73123  3.46354  2.40513  3.72494  3.29354  2.67741  2.69355  4.24690  2.90347  2.73739  3.18146  2.89801  2.37887  2.77519  2.98518  4.58477  3.61503
          0.01581  4.55105  5.27339  0.61958  0.77255  0.49589  0.93912
    163   2.46261  5.17659  2.51417  2.19872  4.55630  3.15460  3.63198  4.01354  1.87221  3.44798  4.25803  2.71564  3.88484  2.72028  2.38096  2.59184  2.91633  3.60406  5.46954  4.24329    795 k - - -
          2.68618  4.42225  2.77519  2.73123  3.46354  2.40513  3.72494  3.29354  2.67741  2.69355  4.24690  2.90347  2.73739  3.18146  2.89801  2.37887  2.77519  2.98518  4.58477  3.61503
          0.01581  4.55105  5.27339  0.61958  0.77255  0.49589  0.93912
    164   1.71960  4.53083  3.40019  2.83343  3.71098  3.61475  3.87656  2.98642  2.66681  2.48598  3.11270  3.23129  4.02443  3.07743  2.81037  2.73602  2.55802  2.79810  5.03972  3.69610    796 a - - -
          2.68618  4.42225  2.77519  2.73123  3.46354  2.40513  3.72494  3.29354  2.67741  2.69355  4.24690  2.90347  2.73739  3.18146  2.89801  2.37887  2.77519  2.98518  4.58477  3.61503
          0.01581  4.55105  5.27339  0.61958  0.77255  0.49589  0.93912
    165   2.98578  5.15438  2.63700  2.68611  4.92633  0.77467  4.25336  4.42546  3.21045  4.00659  4.85866  2.90314  4.13400  3.43770  3.64381  2.98640  3.38287  3.93602  6.18332  4.79805    797 g - - -
          2.68618  4.42225  2.77519  2.73123  3.46354  2.40513  3.72494  3.29354  2.67741  2.69355  4.24690  2.90347  2.73739  3.18146  2.89801  2.37887  2.77519  2.98518  4.58477  3.61503
          0.01581  4.55105  5.27339  0.61958  0.77255  0.49589  0.93912
    166   2.65660  4.03600  3.90147  3.41041  2.94674  3.77973  3.54646  2.37574  3.25647  2.23014  3.30051  3.15639  4.09698  3.52280  3.49014  2.92964  2.83468  2.38949  4.84701  1.91058    798 y - - -
          2.68618  4.42225  2.77519  2.73123  3.46354  2.40513  3.72494  3.29354  2.67741  2.69355  4.24690  2.90347  2.73739  3.18146  2.89801  2.37887  2.77519  2.98518  4.58477  3.61503
          0.01581  4.55105  5.27339  0.61958  0.77255  0.49589  0.93912
    167   2.58994  5.18160  2.51171  1.87115  4.47503  3.37040  3.57341  4.00261  2.12929  3.50603  4.26245  2.76026  3.29709  2.49577  2.78814  2.50998  2.84834  3.60224  5.65502  4.20282    799 e - - -
          2.68618  4.42225  2.77519  2.73123  3.46354  2.40513  3.72494  3.29354  2.67741  2.69355  4.24690  2.90347  2.73739  3.18146  2.89801  2.37887  2.77519  2.98518  4.58477  3.61503
          0.01579  4.55228  5.27463  0.61958  0.77255  0.49589  0.93912
    168   2.25445  4.33462  4.58441  4.11474  3.92019  3.85264  4.77690  2.37533  3.99765  2.75141  3.82649  4.17998  4.43029  4.25410  4.18910  3.13087  2.94861  0.82196  5.55078  4.35444    800 v - - -
          2.68618  4.42225  2.77519  2.73123  3.46354  2.40513  3.72494  3.29354  2.67741  2.69355  4.24690  2.90347  2.73739  3.18146  2.89801  2.37887  2.77519  2.98518  4.58477  3.61503
          0.01579  4.55228  5.27463  0.61958  0.77255  0.49589  0.93912
    169   2.61889  4.15552  4.03783  3.57352  2.94184  3.81310  3.29470  2.31236  3.46250  2.24334  3.30058  3.71149  4.18258  3.65500  3.63103  3.02932  2.31642  1.78435  4.77212  2.73212    801 v - - -
          2.68618  4.42225  2.77519  2.73123  3.46354  2.40513  3.72494  3.29354  2.67741  2.69355  4.24690  2.90347  2.73739  3.18146  2.89801  2.37887  2.77519  2.98518  4.58477  3.61503
          0.01822  4.55228  4.89142  0.61958  0.77255  0.49589  0.93912
    170   3.69013  4.84276  5.56448  5.00813  3.42895  5.08961  5.46765  1.75323  4.87935  0.69819  3.13925  5.20954  5.20316  4.88245  4.91361  4.47449  3.91279  2.11160  5.60104  4.58506    802 l - - -
          2.68618  4.42225  2.77519  2.73123  3.46354  2.40513  3.72494  3.29354  2.67741  2.69355  4.24690  2.90347  2.73739  3.18146  2.89801  2.37887  2.77519  2.98518  4.58477  3.61503
          0.01579  4.55217  5.27452  0.61958  0.77255  0.50015  0.93252
    171   3.33137  4.67645  5.45501  4.96847  3.99776  5.00287  5.66370  1.39612  4.89010  2.28667  3.74107  5.13502  5.24342  5.13470  5.05401  4.41451  3.69340  0.76785  6.04178  4.83485    803 v - - -
          2.68618  4.42225  2.77519  2.73123  3.46354  2.40513  3.72494  3.29354  2.67741  2.69355  4.24690  2.90347  2.73739  3.18146  2.89801  2.37887  2.77519  2.98518  4.58477  3.61503
          0.01579  4.55217  5.27452  0.61958  0.77255  0.50015  0.93252
    172   3.17717  5.14316  2.66106  0.66006  4.91428  3.58850  4.13649  4.36592  3.03908  3.96238  4.84334  3.15633  4.19262  3.31289  3.51957  3.14787  3.49909  3.95640  6.10787  4.70120    804 E - - -
          2.68618  4.42225  2.77519  2.73123  3.46354  2.40513  3.72494  3.29354  2.67741  2.69355  4.24690  2.90347  2.73739  3.18146  2.89801  2.37887  2.77519  2.98518  4.58477  3.61503
          0.01579  4.55217  5.27452  0.61958  0.77255  0.50015  0.93252
    173   3.19563  5.30790  3.56988  2.89835  4.92843  3.88436  3.82698  4.20641  0.88541  3.69419  4.52957  3.34185  4.23867  2.82541  1.97072  3.16591  3.38423  3.92961  5.72977  4.53334    805 k - - -
          2.68618  4.42225  2.77519  2.73123  3.46354  2.40513  3.72494  3.29354  2.67741  2.69355  4.24690  2.90347  2.73739  3.18146  2.89801  2.37887  2.77519  2.98518  4.58477  3.61503
          0.01578  4.55242  5.27477  0.61958  0.77255  0.50015  0.93252
    174   2.51674  5.22296  2.66618  1.76404  4.55712  3.31153  3.68792  4.03730  2.34702  3.48788  4.26816  2.83803  3.89467  2.65432  2.83725  2.14810  2.60575  3.60806  5.66153  4.25388    806 e - - -
          2.68618  4.42225  2.77519  2.73123  3.46354  2.40513  3.72494  3.29354  2.67741  2.69355  4.24690  2.90347  2.73739  3.18146  2.89801  2.37887  2.77519  2.98518  4.58477  3.61503
          0.01577  4.55313  5.27548  0.61958  0.77255  0.50015  0.93252
    175   2.22784  5.16368  2.51212  2.28856  4.17472  2.91803  3.45266  3.95142  2.33799  3.34342  4.21136  2.87240  2.57253  2.73798  2.91764  2.55381  2.93045  3.52156  5.61200  3.86293    807 a - - -
          2.68618  4.42225  2.77519  2.73123  3.46354  2.40513  3.72494  3.29354  2.67741  2.69355  4.24690  2.90347  2.73739  3.18146  2.89801  2.37887  2.77519  2.98518  4.58477  3.61503
          0.01576  4.55380  5.27615  0.61958  0.77255  0.50015  0.93252
    176   2.37965  5.02407  3.03488  2.11515  2.91163  3.49934  3.46811  3.69675  2.30607  3.29142  4.05168  2.92773  3.91348  2.49819  2.72186  2.62036  2.65614  3.06593  5.37253  3.83556    808 e - - -
          2.68618  4.42225  2.77519  2.73123  3.46354  2.40513  3.72494  3.29354  2.67741  2.69355  4.24690  2.90347  2.73739  3.18146  2.89801  2.37887  2.77519  2.98518  4.58477  3.61503
          0.01576  4.55380  5.27615  0.61958  0.77255  0.49807  0.93573
    177   2.93418  4.44190  4.68023  4.10306  3.36541  4.16248  4.58100  2.23100  3.96168  0.96663  3.25457  4.27470  3.99053  4.14629  4.09616  3.54221  3.25490  1.92215  5.12497  3.97164    809 l - - -
          2.68618  4.42225  2.77519  2.73123  3.46354  2.40513  3.72494  3.29354  2.67741  2.69355  4.24690  2.90347  2.73739  3.18146  2.89801  2.37887  2.77519  2.98518  4.58477  3.61503
          0.01575  4.55451  5.27685  0.61958  0.77255  0.49889  0.93447
    178   3.71809  5.37363  4.52133  4.52313  5.55576  0.17487  5.54366  5.37535  4.78991  4.91419  5.93096  4.68904  4.77616  5.06130  4.90104  3.91622  4.24664  4.77273  6.41955  5.69739    810 G - - -
          2.68618  4.42225  2.77519  2.73123  3.46354  2.40513  3.72494  3.29354  2.67741  2.69355  4.24690  2.90347  2.73739  3.18146  2.89801  2.37887  2.77519  2.98518  4.58477  3.61503
          0.01575  4.55477  5.27712  0.61958  0.77255  0.49889  0.93447
    179   3.71809  5.37363  4.52133  4.52313  5.55576  0.17487  5.54366  5.37535  4.78991  4.91419  5.93096  4.68904  4.77616  5.06130  4.90104  3.91622  4.24664  4.77273  6.41955  5.69739    811 G - - -
          2.68618  4.42225  2.77519  2.73123  3.46354  2.40513  3.72494  3.29354  2.67741  2.69355  4.24690  2.90347  2.73739  3.18146  2.89801  2.37887  2.77519  2.98518  4.58477  3.61503
          0.01575  4.55477  5.27712  0.61958  0.77255  0.49889  0.93447
    180   2.57905  4.65147  3.32180  2.75960  2.91125  3.56737  3.17877  3.19697  2.30532  2.84893  3.54667  3.04960  4.00057  2.92489  2.53178  2.82173  2.91577  2.89222  2.86463  3.25464    812 k - - -
          2.68618  4.42225  2.77519  2.73123  3.46354  2.40513  3.72494  3.29354  2.67741  2.69355  4.24690  2.90347  2.73739  3.18146  2.89801  2.37887  2.77519  2.98518  4.58477  3.61503
          0.01575  4.55477  5.27712  0.61958  0.77255  0.49889  0.93447
    181   1.76715  4.11545  4.20379  3.61550  3.27589  3.67967  4.12507  2.42082  3.49103  2.10409  2.78971  3.81192  4.06888  3.61210  3.64767  3.01825  2.68123  1.96571  4.65588  3.50816    813 a - - -
          2.68618  4.42225  2.77519  2.73123  3.46354  2.40513  3.72494  3.29354  2.67741  2.69355  4.24690  2.90347  2.73739  3.18146  2.89801  2.37887  2.77519  2.98518  4.58477  3.61503
          0.01575  4.55477  5.27712  0.61958  0.77255  0.49889  0.93447
    182   1.72500  4.91473  3.11269  2.56081  4.14220  3.14189  3.72097  3.55908  2.38353  2.80424  3.98959  2.73820  3.83885  2.90257  2.78281  2.54597  2.80009  3.08843  5.42069  4.04189    814 a - - -
          2.68618  4.42225  2.77519  2.73123  3.46354  2.40513  3.72494  3.29354  2.67741  2.69355  4.24690  2.90347  2.73739  3.18146  2.89801  2.37887  2.77519  2.98518  4.58477  3.61503
          0.01575  4.55477  5.27712  0.61958  0.77255  0.49889  0.93447
    183   2.64636  5.12297  2.85837  2.27935  4.55259  3.03479  3.61324  4.03315  1.87431  3.34016  4.19633  2.64411  3.88710  2.27794  2.47970  2.61131  2.83008  3.57589  5.64791  4.24252    815 k - - -
          2.68618  4.42225  2.77519  2.73123  3.46354  2.40513  3.72494  3.29354  2.67741  2.69355  4.24690  2.90347  2.73739  3.18146  2.89801  2.37887  2.77519  2.98518  4.58477  3.61503
          0.01575  4.55477  5.27712  0.61958  0.77255  0.49889  0.93447
    184   2.66407  4.02904  4.45689  3.80846  2.86786  3.82015  4.15151  2.34670  3.63025  1.57443  2.61522  3.78502  4.22241  3.58532  3.64187  3.10870  2.87867  2.24950  2.99496  3.37716    816 l - - -
          2.68618  4.42225  2.77519  2.73123  3.46354  2.40513  3.72494  3.29354  2.67741  2.69355  4.24690  2.90347  2.73739  3.18146  2.89801  2.37887  2.77519  2.98518  4.58477  3.61503
          0.01574  4.55505  5.27739  0.61958  0.77255  0.49889  0.93447
    185   2.60435  5.09881  2.71693  2.32409  4.10008  2.73846  2.98231  3.83784  2.31107  3.32752  4.15269  2.94211  3.61253  2.79764  2.58936  2.60456  2.92290  3.41074  4.30331  2.78441    817 k - - -
          2.68618  4.42225  2.77520  2.73123  3.46354  2.40513  3.72495  3.29354  2.67741  2.69354  4.24690  2.90346  2.73740  3.18146  2.89799  2.37887  2.77520  2.98518  4.58477  3.61503
          0.01934  4.26506  5.27739  0.62392  0.76753  0.49889  0.93447
    186   2.62015  5.15781  2.92811  2.38680  4.41232  3.44799  3.59909  3.89323  1.58741  3.37963  4.03207  2.89355  3.78656  2.69732  2.40617  2.55297  2.80212  3.45369  5.38738  4.02947    820 k - - -
          2.68618  4.42225  2.77519  2.73123  3.46354  2.40513  3.72494  3.29354  2.67741  2.69355  4.24690  2.90347  2.73739  3.18146  2.89801  2.37887  2.77519  2.98518  4.58477  3.61503
          0.01673  4.55596  5.10139  0.61958  0.77255  0.49889  0.93447
    187   2.63504  4.53504  3.37278  2.83283  3.69421  3.55522  3.67095  2.77668  2.74920  2.15046  3.15489  3.27183  4.03016  2.56147  2.71874  2.67553  2.64685  2.44411  5.11398  3.54709    821 l - - -
          2.68618  4.42225  2.77519  2.73123  3.46354  2.40513  3.72494  3.29354  2.67741  2.69355  4.24690  2.90347  2.73739  3.18146  2.89801  2.37887  2.77519  2.98518  4.58477  3.61503
          0.03415  4.55498  3.76985  0.61958  0.77255  0.50065  0.93175
    188   2.39703  3.77268  4.46332  3.83682  2.15341  3.78402  4.12589  2.25914  3.68875  2.12837  3.08399  3.94167  3.94759  3.80049  3.68250  2.94666  2.67057  2.09162  4.60518  2.77633    822 v - - -
          2.68618  4.42225  2.77519  2.73123  3.46354  2.40513  3.72494  3.29354  2.67741  2.69355  4.24690  2.90347  2.73739  3.18146  2.89801  2.37887  2.77519  2.98518  4.58477  3.61503
          0.01603  4.53686  5.25921  0.61958  0.77255  0.48752  0.95231
    189   2.68363  4.74129  3.18152  2.60795  3.89057  3.53191  3.75367  3.27393  2.66559  2.96649  3.59247  3.14961  1.56982  3.00987  3.10438  2.79393  2.70115  3.00784  5.28524  3.89563    823 p - - -
          2.68618  4.42226  2.77521  2.73125  3.46351  2.40514  3.72496  3.29355  2.67740  2.69355  4.24667  2.90348  2.73740  3.18148  2.89794  2.37888  2.77517  2.98520  4.58478  3.61504
          0.35805  3.12739  1.35816  0.59635  0.80033  0.50151  0.93043
    190   2.54240  3.88784  3.27765  2.76294  3.24661  3.44165  3.72208  2.83163  2.68116  2.33643  3.30922  3.18077  3.92154  2.96050  2.96223  2.67847  2.39508  2.48959  4.84908  3.54675    828 l - - -
          2.68618  4.42225  2.77519  2.73123  3.46354  2.40513  3.72494  3.29354  2.67741  2.69355  4.24690  2.90347  2.73739  3.18146  2.89801  2.37887  2.77519  2.98518  4.58477  3.61503
          0.07211  4.26375  2.89136  0.61958  0.77255  0.87206  0.54144
    191   2.42403  5.00958  2.85490  2.28642  4.36215  3.24914  3.27287  3.80181  2.06826  3.33850  4.05461  2.82338  3.80513  2.58808  2.43515  2.40216  2.74564  3.35298  5.49962  4.11418    829 k - - -
          2.68618  4.42225  2.77519  2.73123  3.46354  2.40513  3.72494  3.29354  2.67741  2.69355  4.24690  2.90347  2.73739  3.18146  2.89801  2.37887  2.77519  2.98518  4.58477  3.61503
          0.02426  4.08740  4.93620  0.60863  0.78547  0.85107  0.55679
    192   2.20881  4.79537  2.98169  2.34234  3.85555  3.39974  3.46738  3.43770  2.47549  3.03097  3.82585  2.95793  2.75970  2.79273  2.92051  2.47642  2.84110  3.11360  5.28160  3.20170    831 a - - -
          2.68618  4.42225  2.77519  2.73123  3.46354  2.40513  3.72494  3.29354  2.67741  2.69355  4.24690  2.90347  2.73739  3.18146  2.89801  2.37887  2.77519  2.98518  4.58477  3.61503
          0.03516  4.24536  3.90106  0.61958  0.77255  0.84942  0.55802
    193   2.52221  4.66894  2.88008  2.69732  4.28104  3.18570  4.02855  3.73030  2.92277  3.37593  4.25641  3.15949  1.19956  3.22708  3.31776  2.71801  3.01578  3.33339  5.64077  4.28331    832 p - - -
          2.68618  4.42225  2.77519  2.73123  3.46354  2.40513  3.72494  3.29354  2.67741  2.69355  4.24690  2.90347  2.73739  3.18146  2.89801  2.37887  2.77519  2.98518  4.58477  3.61503
          0.02140  4.25065  4.97299  0.61958  0.77255  0.88394  0.53299
    194   2.73888  4.25321  4.09377  3.51547  2.22166  3.80423  3.76024  2.75330  3.38549  2.43613  3.40193  3.70806  4.05340  3.63708  3.51837  3.00768  3.02681  2.54715  3.59018  1.60585    833 y - - -
          2.68618  4.42225  2.77519  2.73123  3.46354  2.40513  3.72494  3.29354  2.67741  2.69355  4.24690  2.90347  2.73739  3.18146  2.89801  2.37886  2.77519  2.98518  4.58477  3.61503
          0.02858  3.93938  4.74231  0.59070  0.80731  0.32932  1.27087
    195   2.45486  4.33651  2.64227  2.28580  4.22057  3.45857  3.38423  3.78457  2.31353  3.21519  4.16061  2.87567  3.79257  2.71583  2.76293  2.45847  2.10553  3.41346  5.34593  4.04605    835 t - - -
          2.68618  4.42228  2.77517  2.73126  3.46356  2.40512  3.72495  3.29356  2.67743  2.69353  4.24692  2.90343  2.73734  3.18149  2.89801  2.37888  2.77518  2.98517  4.58479  3.61506
          0.02761  3.91167  4.93024  1.13380  0.38832  0.51670  0.90754
    196   2.56211  5.21542  2.34123  2.00017  4.48622  2.51031  3.62059  4.03477  2.31866  3.47760  4.19605  2.71096  3.85280  2.63184  2.83684  2.53950  2.80299  3.54204  5.65208  4.24396    847 e - - -
          2.68618  4.42225  2.77520  2.73123  3.46354  2.40513  3.72494  3.29354  2.67741  2.69354  4.24690  2.90345  2.73739  3.18146  2.89800  2.37887  2.77520  2.98518  4.58477  3.61503
          0.35396  4.07080  1.26928  0.57336  0.82926  0.50999  0.91754
    197   2.43642  4.28624  3.57520  2.98371  3.40934  3.61152  3.87703  2.61667  2.88507  1.82835  3.31286  3.34508  2.77520  3.23566  3.24212  2.84535  2.80790  2.47527  4.87970  3.60497    849 l - - -
          2.68618  4.42225  2.77519  2.73123  3.46354  2.40513  3.72494  3.29354  2.67741  2.69355  4.24690  2.90347  2.73739  3.18146  2.89801  2.37887  2.77519  2.98518  4.58477  3.61503
          0.02193  4.22674  4.94909  0.61958  0.77255  0.88492  0.53230
    198   2.51616  4.88047  2.94577  1.96020  4.19550  3.39620  3.32603  3.39482  2.36943  3.13791  3.80325  2.92060  3.78112  2.36841  2.81061  2.58624  2.78367  2.99054  5.27212  4.01786    850 e - - -
          2.68617  4.42225  2.77519  2.73123  3.46354  2.40513  3.72494  3.29352  2.67741  2.69355  4.24690  2.90347  2.73740  3.18146  2.89801  2.37887  2.77519  2.98518  4.58477  3.61503
          0.02861  3.90269  4.82592  0.58842  0.81014  0.34367  1.23499
    199   2.56005  5.19883  2.29607  1.82499  4.51103  3.42548  3.64470  3.83849  2.27347  3.38611  4.17110  2.89232  3.32048  2.56128  2.79609  2.63671  2.81677  3.44089  5.63677  4.19541    852 e - - -
          2.68618  4.42225  2.77519  2.73123  3.46354  2.40513  3.72494  3.29354  2.67741  2.69355  4.24690  2.90347  2.73739  3.18146  2.89801  2.37887  2.77519  2.98518  4.58477  3.61503
          0.01608  4.53375  5.25610  0.61958  0.77255  0.53977  0.87439
    200   2.68014  5.11951  2.85948  2.36347  4.30353  3.45151  3.67573  3.75133  2.32503  3.33187  4.15342  2.43449  2.67508  2.76895  2.78118  2.41230  2.27891  3.26776  5.57645  4.15397    853 t - - -
          2.68618  4.42225  2.77519  2.73123  3.46354  2.40513  3.72494  3.29354  2.67741  2.69355  4.24690  2.90347  2.73739  3.18146  2.89801  2.37887  2.77519  2.98518  4.58477  3.61503
          0.01608  4.53375  5.25610  0.61958  0.77255  0.53403  0.88246
    201   2.37071  4.87884  2.76809  2.46561  4.16519  2.06066  3.70958  3.40887  2.48736  3.18079  4.03359  2.85328  3.33420  2.84363  2.93166  2.59977  2.81273  3.03111  5.47130  4.08845    854 g - - -
          2.68615  4.42241  2.77509  2.73088  3.46368  2.40530  3.72512  3.29320  2.67731  2.69326  4.24697  2.90365  2.73754  3.18157  2.89796  2.37893  2.77536  2.98516  4.58497  3.61520
          0.32213  1.30862  5.25810  1.03599  0.43831  0.47476  0.97295
    202   2.65631  4.05065  4.65747  4.06371  3.32651  4.03330  4.24427  1.64988  3.89348  1.90249  3.18479  4.13897  4.38578  4.06184  3.96918  3.31670  3.00115  1.46248  4.86734  3.69529    861 v - - -
          2.68618  4.42225  2.77519  2.73123  3.46354  2.40513  3.72494  3.29354  2.67741  2.69355  4.24690  2.90347  2.73739  3.18146  2.89801  2.37887  2.77519  2.98518  4.58477  3.61503
          0.01570  4.55758  5.27993  0.61958  0.77255  0.49851  0.93505
    203   2.24107  5.08092  2.54583  2.07838  4.20652  3.15164  3.53423  3.98313  2.23705  3.37348  4.21828  2.75790  3.55090  2.59718  2.82905  2.45261  2.79587  3.46982  5.63900  4.18920    862 e - - -
          2.68618  4.42225  2.77519  2.73123  3.46354  2.40513  3.72494  3.29354  2.67741  2.69355  4.24690  2.90347  2.73739  3.18146  2.89801  2.37887  2.77519  2.98518  4.58477  3.61503
          0.01570  4.55758  5.27993  0.61958  0.77255  0.49851  0.93505
    204   2.34280  5.21109  2.50516  2.01360  4.36378  3.14098  3.64913  4.01416  2.19280  3.38106  4.25350  2.85603  3.71527  2.59826  2.59627  2.46356  2.85084  3.48105  5.64758  4.17232    863 e - - -
          2.68618  4.42225  2.77519  2.73123  3.46354  2.40513  3.72494  3.29354  2.67741  2.69355  4.24690  2.90347  2.73739  3.18146  2.89801  2.37887  2.77519  2.98518  4.58477  3.61503
          0.01570  4.55758  5.27993  0.61958  0.77255  0.49282  0.94393
    205   2.69581  4.31586  3.90843  3.32724  3.38462  3.78643  4.05794  2.66156  2.60273  1.38144  2.72170  3.63418  4.14195  3.47591  3.23847  3.03948  2.89513  2.51837  4.88288  3.70185    864 l - - -
          2.68619  4.42226  2.77517  2.73122  3.46355  2.40514  3.72496  3.29349  2.67740  2.69354  4.24690  2.90346  2.73740  3.18147  2.89802  2.37887  2.77519  2.98518  4.58478  3.61504
          0.02630  3.86901  5.28187  0.82915  0.57345  0.49197  0.94526
    206   2.46359  4.08664  4.37116  3.50767  3.06075  3.84768  4.06602  1.59145  3.62204  2.13821  3.16350  3.85668  4.21427  3.71846  3.70433  3.10076  2.87985  2.00209  4.68080  3.00877    870 i - - -
          2.68618  4.42225  2.77519  2.73123  3.46354  2.40513  3.72494  3.29354  2.67741  2.69355  4.24690  2.90347  2.73739  3.18146  2.89801  2.37887  2.77519  2.98518  4.58477  3.61503
          0.01565  4.56105  5.28340  0.61958  0.77255  0.49316  0.94338
    207   2.13362  5.21935  2.59400  2.15010  4.55933  3.31245  3.64429  4.03222  2.04624  3.50125  4.26247  2.74509  3.87802  2.57865  2.72109  2.38397  2.89403  3.57484  5.65440  4.19446    871 k - - -
          2.68618  4.42225  2.77519  2.73123  3.46354  2.40513  3.72494  3.29354  2.67741  2.69355  4.24690  2.90347  2.73739  3.18146  2.89801  2.37887  2.77519  2.98518  4.58477  3.61503
          0.01562  4.56261  5.28496  0.61958  0.77255  0.49316  0.94338
    208   2.25807  5.20486  2.79195  1.73934  4.52658  3.47174  3.68642  4.01614  2.20556  3.30465  4.10741  2.95439  3.89209  2.43001  2.63836  2.62760  2.91131  3.58201  5.64329  4.22260    872 e - - -
          2.68618  4.42225  2.77519  2.73123  3.46354  2.40513  3.72494  3.29354  2.67741  2.69355  4.24690  2.90347  2.73739  3.18146  2.89801  2.37887  2.77519  2.98518  4.58477  3.61503
          0.01562  4.56261  5.28496  0.61958  0.77255  0.49196  0.94527
    209   2.89376  4.44811  5.20071  4.66732  3.78339  4.68264  5.18529  1.47265  4.55568  2.06697  3.51035  4.79657  4.96859  4.76285  4.68112  4.04607  3.44114  0.95073  5.64718  4.45507    873 v - - -
          2.68617  4.42225  2.77519  2.73123  3.46354  2.40513  3.72495  3.29354  2.67741  2.69355  4.24690  2.90346  2.73740  3.18146  2.89801  2.37887  2.77520  2.98518  4.58477  3.61503
          0.01791  4.36720  5.28537  0.64226  0.74676  0.49243  0.94453
    210   2.59361  5.13427  2.92985  1.91760  4.44427  3.41177  3.62851  3.74319  2.09944  3.06204  3.74918  2.86732  3.89533  2.52196  2.68298  2.57406  2.67797  3.19706  5.60401  4.14548    877 e - - -
          2.68618  4.42225  2.77519  2.73123  3.46354  2.40513  3.72494  3.29354  2.67741  2.69355  4.24690  2.90347  2.73739  3.18146  2.89801  2.37887  2.77519  2.98518  4.58477  3.61503
          0.02085  4.56302  4.58472  0.61958  0.77255  0.49243  0.94453
    211   2.06405  5.19309  2.82504  2.26942  4.52315  2.89922  3.68576  3.99864  2.20618  3.38985  4.21456  2.69302  3.88981  2.61189  2.76743  2.23816  2.83637  3.56739  5.63475  4.17095    878 a - - -
          2.68618  4.42225  2.77519  2.73122  3.46354  2.40513  3.72494  3.29354  2.67741  2.69355  4.24690  2.90347  2.73739  3.18146  2.89801  2.37887  2.77519  2.98518  4.58477  3.61503
          0.01777  4.38039  5.28021  0.60393  0.79111  0.49010  0.94820
    212   2.66431  4.92146  2.46527  2.29305  4.35830  3.49837  2.70641  3.86052  2.40902  3.33301  4.08318  2.15149  3.89144  2.73679  2.62006  2.56193  2.89552  3.55730  5.62265  3.69131    880 n - - -
          2.68618  4.42225  2.77519  2.73123  3.46354  2.40513  3.72494  3.29354  2.67741  2.69355  4.24690  2.90347  2.73739  3.18146  2.89801  2.37887  2.77519  2.98518  4.58477  3.61503
          0.01562  4.56264  5.28499  0.61958  0.77255  0.49461  0.94112
    213   2.53883  5.22181  2.45305  2.22190  4.55608  3.20664  3.69581  4.03594  2.23747  3.52336  4.26799  2.87733  2.33470  2.74309  2.85653  2.32763  2.81734  3.59186  5.66059  4.25468    881 e - - -
          2.68618  4.42225  2.77519  2.73123  3.46354  2.40513  3.72494  3.29354  2.67740  2.69355  4.24690  2.90347  2.73739  3.18146  2.89801  2.37887  2.77519  2.98518  4.58477  3.61503
          0.01727  4.53541  5.05214  0.61731  0.77521  0.49461  0.94112
    214   2.62749  5.19638  2.86183  2.43391  4.52582  3.24379  3.60189  3.99614  1.96149  3.16831  4.22899  1.93464  3.90359  2.77092  2.45942  2.62584  2.92657  3.57905  5.63567  4.24113    883 n - - -
          2.68618  4.42225  2.77520  2.73123  3.46354  2.40513  3.72495  3.29354  2.67741  2.69353  4.24690  2.90347  2.73738  3.18146  2.89801  2.37887  2.77520  2.98518  4.58477  3.61503
          0.01970  4.23820  5.28401  0.62446  0.76690  0.49308  0.94351
    215   3.52020  4.74325  5.51116  5.04937  3.97543  5.05761  5.77530  0.69233  4.96082  2.36048  3.72622  5.21964  5.30145  5.20512  5.12302  4.49336  3.78596  1.46244  6.09648  4.89306    886 I - - -
          2.68618  4.42225  2.77519  2.73123  3.46354  2.40513  3.72494  3.29354  2.67741  2.69355  4.24690  2.90347  2.73739  3.18146  2.89801  2.37887  2.77519  2.98518  4.58477  3.61503
          0.01562  4.56299  5.28534  0.61958  0.77255  0.49461  0.94112
    216   2.66968  5.15725  2.94484  2.32815  4.47279  3.51006  3.37472  3.89969  1.92166  3.44698  4.12531  2.94193  3.89724  2.72901  2.73341  2.58899  1.85110  3.47874  5.60535  4.21972    887 t - - -
          2.68618  4.42225  2.77519  2.73123  3.46354  2.40513  3.72494  3.29354  2.67741  2.69355  4.24690  2.90347  2.73739  3.18146  2.89801  2.37887  2.77519  2.98518  4.58477  3.61503
          0.01603  4.56299  5.20831  0.61958  0.77255  0.49461  0.94112
    217   3.30923  4.64204  5.36516  4.84791  3.73705  4.87185  5.41900  1.53969  4.75042  1.86057  3.63332  4.99453  5.11984  4.94650  4.87776  4.25548  3.53466  0.87546  5.80641  4.62879    888 v - - -
          2.68618  4.42225  2.77519  2.73123  3.46354  2.40513  3.72494  3.29354  2.67741  2.69355  4.24690  2.90347  2.73739  3.18146  2.89801  2.37887  2.77519  2.98518  4.58477  3.61503
          0.01562  4.56259  5.28493  0.61958  0.77255  0.49534  0.93998
    218   2.72737  4.29330  3.81245  3.22897  2.53543  3.75506  2.72478  2.71945  2.70507  2.20992  3.27895  3.57918  4.12985  3.43232  3.21949  3.00804  2.95893  2.58301  4.89778  2.20390    889 y - - -
          2.68618  4.42225  2.77519  2.73123  3.46354  2.40513  3.72494  3.29354  2.67741  2.69355  4.24690  2.90347  2.73739  3.18146  2.89801  2.37887  2.77519  2.98518  4.58477  3.61503
          0.01562  4.56259  5.28493  0.61958  0.77255  0.49534  0.93998
    219   2.69906  4.25727  3.61696  3.05026  3.57604  3.66797  3.96980  2.94299  2.69060  2.13356  3.53810  3.44119  3.96392  3.29225  3.30616  2.93056  1.48737  2.64650  5.05211  3.79571    890 t - - -
          2.68618  4.42225  2.77519  2.73123  3.46354  2.40513  3.72494  3.29354  2.67741  2.69355  4.24690  2.90347  2.73739  3.18146  2.89801  2.37887  2.77519  2.98518  4.58477  3.61503
          0.01562  4.56259  5.28493  0.61958  0.77255  0.49534  0.93998
    220   2.65840  4.41487  2.86795  2.35452  4.44392  2.35417  3.70720  3.90309  2.41631  3.30249  4.19129  2.10606  3.90540  2.74362  2.89674  2.19864  2.95594  3.50757  5.59606  4.17228    891 n - - -
          2.68618  4.42225  2.77519  2.73123  3.46354  2.40513  3.72494  3.29354  2.67741  2.69355  4.24690  2.90347  2.73739  3.18146  2.89801  2.37887  2.77519  2.98518  4.58477  3.61503
          0.01559  4.56459  5.28693  0.61958  0.77255  0.49534  0.93998
    221   1.37824  3.91864  3.72071  3.20193  4.05343  3.43207  4.11851  3.41188  3.14942  3.11319  3.97588  3.50825  4.03023  3.46761  3.52175  1.96970  1.95290  3.03453  5.44887  4.13749    892 a - - -
          2.68618  4.42225  2.77519  2.73123  3.46354  2.40513  3.72494  3.29354  2.67741  2.69355  4.24690  2.90347  2.73739  3.18146  2.89801  2.37887  2.77519  2.98518  4.58477  3.61503
          0.01559  4.56459  5.28693  0.61958  0.77255  0.49534  0.93998
    222   2.68908  5.13273  2.95720  1.78024  4.33050  3.45875  3.53967  3.74881  2.29496  3.28538  4.12544  2.96650  3.90015  2.63344  2.74726  2.59901  2.19236  3.18934  5.58847  4.17006    893 e - - -
          2.68618  4.42225  2.77519  2.73123  3.46354  2.40513  3.72494  3.29354  2.67741  2.69355  4.24690  2.90347  2.73739  3.18146  2.89801  2.37887  2.77519  2.98518  4.58477  3.61503
          0.01559  4.56459  5.28693  0.61958  0.77255  0.49534  0.93998
    223   3.30073  4.58332  5.32221  4.78779  3.73294  4.78557  5.28118  1.38882  4.67373  1.71300  3.23552  4.91323  5.03952  4.84266  4.77394  4.15587  3.45231  1.10268  5.66701  4.50627    894 v - - -
          2.68618  4.42225  2.77519  2.73123  3.46354  2.40513  3.72494  3.29354  2.67741  2.69355  4.24690  2.90347  2.73739  3.18146  2.89801  2.37887  2.77519  2.98518  4.58477  3.61503
          0.01559  4.56459  5.28693  0.61958  0.77255  0.49534  0.93998
    224   2.17443  4.85870  2.87975  2.00030  4.20300  3.44613  3.70926  3.26482  2.37283  3.10818  4.01620  3.03576  3.92437  2.76937  2.95034  2.60669  2.54931  2.72795  5.35629  4.08145    895 e - - -
          2.68618  4.42225  2.77519  2.73123  3.46354  2.40513  3.72494  3.29354  2.67741  2.69355  4.24690  2.90347  2.73739  3.18146  2.89801  2.37887  2.77519  2.98518  4.58477  3.61503
          0.01559  4.56459  5.28693  0.61958  0.77255  0.49534  0.93998
    225   2.58244  5.17952  2.92118  2.15435  4.33305  3.06779  3.62529  4.02109  1.85077  3.45064  4.22146  2.82782  3.89033  2.64671  2.47631  2.27668  2.84566  3.59247  5.64454  4.20754    896 k - - -
          2.68618  4.42225  2.77519  2.73123  3.46354  2.40513  3.72494  3.29354  2.67741  2.69355  4.24690  2.90347  2.73739  3.18146  2.89801  2.37887  2.77519  2.98518  4.58477  3.61503
          0.01558  4.56530  5.28764  0.61958  0.77255  0.49534  0.93998
    226   2.63903  4.15969  4.16551  3.57923  3.03704  3.79295  4.12140  1.86633  2.95188  2.15505  3.26037  3.59252  4.18873  3.68483  3.61949  2.99366  2.22149  2.02647  4.81242  3.55660    897 i - - -
          2.68618  4.42225  2.77519  2.73123  3.46354  2.40513  3.72494  3.29354  2.67741  2.69355  4.24690  2.90347  2.73739  3.18146  2.89801  2.37887  2.77519  2.98518  4.58477  3.61503
          0.01558  4.56530  5.28764  0.61958  0.77255  0.49534  0.93998
    227   2.19197  5.19338  2.69998  2.08736  4.46913  3.13283  3.69482  3.99416  2.28298  3.49164  4.24095  2.92530  3.88816  2.76458  2.85474  1.98752  2.70665  3.51067  5.63831  4.23758    898 s - - -
          2.68618  4.42225  2.77519  2.73123  3.46354  2.40513  3.72494  3.29354  2.67741  2.69355  4.24690  2.90347  2.73739  3.18146  2.89801  2.37887  2.77519  2.98518  4.58477  3.61503
          0.01558  4.56530  5.28764  0.61958  0.77255  0.49534  0.93998
    228   3.14794  5.00464  3.95142  3.93637  5.22165  0.31900  5.12598  4.93547  4.25013  4.56216  5.46528  3.85204  4.44638  4.51055  4.47231  3.32273  3.68150  4.27117  6.35208  5.30814    899 G - - -
          2.68618  4.42225  2.77519  2.73123  3.46354  2.40513  3.72494  3.29354  2.67741  2.69355  4.24690  2.90347  2.73739  3.18146  2.89801  2.37887  2.77519  2.98518  4.58477  3.61503
          0.01558  4.56569  5.28804  0.61958  0.77255  0.49534  0.93998
    229   2.00958  4.64561  3.18190  2.48994  3.49720  3.12805  3.71969  3.43616  2.61190  3.06820  3.71438  3.06725  3.95958  2.40651  3.06255  2.24061  2.85919  3.06342  5.34261  3.23384    900 a - - -
          2.68618  4.42225  2.77519  2.73123  3.46354  2.40513  3.72494  3.29354  2.67741  2.69355  4.24690  2.90347  2.73739  3.18146  2.89801  2.37887  2.77519  2.98518  4.58477  3.61503
          0.01558  4.56569  5.28804  0.61958  0.77255  0.49534  0.93998
    230   2.76837  4.38158  4.15293  3.58400  3.40242  3.96270  4.29001  2.15265  3.45218  2.28370  3.40522  3.87375  1.59656  3.75320  3.74317  3.24954  3.10655  1.88927  5.07445  3.87273    901 p - - -
          2.68618  4.42225  2.77519  2.73123  3.46354  2.40513  3.72494  3.29354  2.67741  2.69355  4.24690  2.90347  2.73739  3.18146  2.89801  2.37887  2.77519  2.98518  4.58477  3.61503
          0.01558  4.56569  5.28804  0.61958  0.77255  0.49534  0.93998
    231   2.62107  3.96077  4.39973  4.25978  4.99571  0.44578  5.10927  4.43454  4.24797  4.18789  5.04192  4.06393  4.18744  4.50081  4.39373  2.89134  3.23746  3.77045  6.30265  5.21521    902 G - - -
          2.68618  4.42225  2.77519  2.73123  3.46354  2.40513  3.72494  3.29354  2.67741  2.69355  4.24690  2.90347  2.73739  3.18146  2.89801  2.37887  2.77519  2.98518  4.58477  3.61503
          0.01558  4.56569  5.28804  0.61958  0.77255  0.49534  0.93998
    232   2.61901  5.15454  2.58089  2.26681  4.46428  3.45892  3.65326  3.90075  2.33110  2.91464  3.44731  2.14162  3.89363  2.57093  2.53436  2.61950  2.93976  3.44106  5.61828  4.22275    903 n - - -
          2.68618  4.42225  2.77519  2.73123  3.46354  2.40513  3.72494  3.29354  2.67741  2.69355  4.24690  2.90347  2.73739  3.18146  2.89801  2.37887  2.77519  2.98518  4.58477  3.61503
          0.01556  4.56636  5.28871  0.61958  0.77255  0.49534  0.93998
    233   4.29681  5.37275  5.34898  5.14721  0.61165  4.97219  3.80611  3.68928  4.93836  2.97084  4.44550  4.59490  5.23904  4.71359  4.81948  4.35145  4.50023  3.83837  3.71622  1.59894    904 F - - -
          2.68618  4.42225  2.77519  2.73123  3.46354  2.40513  3.72494  3.29354  2.67741  2.69355  4.24690  2.90347  2.73739  3.18146  2.89801  2.37887  2.77519  2.98518  4.58477  3.61503
          0.01556  4.56636  5.28871  0.61958  0.77255  0.49534  0.93998
    234   2.61823  5.18219  2.39097  2.16480  4.46996  3.40001  3.49465  3.94301  2.13967  3.42437  4.17730  2.71876  3.88811  2.63739  2.76160  2.40766  2.38317  3.42255  5.47637  4.22062    905 k - - -
          2.68618  4.42225  2.77519  2.73123  3.46354  2.40513  3.72494  3.29354  2.67741  2.69355  4.24690  2.90347  2.73739  3.18146  2.89801  2.37887  2.77519  2.98518  4.58477  3.61503
          0.01777  4.48743  5.05675  0.62069  0.77127  0.49534  0.93998
    235   2.23970  4.26886  4.89958  4.34564  3.69447  4.40230  4.85026  1.76521  4.22329  2.17024  3.58705  4.48871  4.73504  4.43766  4.36430  3.72973  3.26832  1.02188  5.40245  4.16850    908 v - - -
          2.68618  4.42225  2.77519  2.73123  3.46354  2.40513  3.72494  3.29354  2.67741  2.69355  4.24690  2.90347  2.73739  3.18146  2.89801  2.37887  2.77519  2.98518  4.58477  3.61503
          0.01559  4.56504  5.28739  0.61958  0.77255  0.49772  0.93627
    236   2.64648  5.12189  2.56941  2.19290  4.47635  3.39821  3.61141  3.95149  2.07632  3.36208  4.21250  2.89284  3.89010  2.67967  2.75187  2.46929  2.08093  3.40473  5.62976  4.23147    909 k - - -
          2.68618  4.42225  2.77519  2.73123  3.46354  2.40513  3.72494  3.29354  2.67741  2.69355  4.24690  2.90347  2.73739  3.18146  2.89801  2.37887  2.77519  2.98518  4.58477  3.61503
          0.01559  4.56504  5.28739  0.61958  0.77255  0.49382  0.94236
    237   3.12082  4.50620  5.12276  4.54921  2.87292  4.45987  4.88659  1.31756  4.39457  1.59153  3.28136  4.63153  4.78392  4.51930  4.44855  3.83916  3.42220  1.54089  5.29322  4.05871    910 i - - -
          2.68618  4.42225  2.77519  2.73123  3.46354  2.40513  3.72494  3.29354  2.67741  2.69355  4.24690  2.90347  2.73739  3.18146  2.89801  2.37887  2.77519  2.98518  4.58477  3.61503
          0.04214  4.49324  3.50403  0.62061  0.77136  0.49534  0.93998
    238   2.41013  4.99315  2.91989  2.32142  4.49616  3.43934  3.63998  3.89443  1.81444  3.37494  4.10694  2.74427  3.87360  2.66106  2.42126  2.42044  2.75715  3.39886  5.61577  4.21884    913 k - - -
          2.68618  4.42225  2.77519  2.73123  3.46354  2.40513  3.72494  3.29354  2.67741  2.69355  4.24690  2.90347  2.73739  3.18146  2.89801  2.37887  2.77519  2.98518  4.58477  3.61503
          0.03975  4.41622  3.61615  0.62810  0.76273  0.50874  0.91943
    239   2.54212  4.97896  3.02728  2.47135  4.22246  3.35754  3.68796  3.08777  2.21301  3.09974  4.03564  2.85689  3.72394  2.43796  2.74909  2.55862  2.41894  2.67123  5.46675  4.10106    917 k - - -
          2.68622  4.42228  2.77517  2.73127  3.46358  2.40517  3.72489  3.29355  2.67740  2.69359  4.24672  2.90347  2.73734  3.18147  2.89795  2.37887  2.77523  2.98510  4.58482  3.61495
          0.40795  3.25153  1.21648  1.21967  0.35002  0.53254  0.88458
    240   2.46845  5.08132  2.74931  2.06372  4.40553  3.07612  3.44336  3.79851  2.17014  3.37129  4.11998  2.71834  3.63780  2.60270  2.61251  2.49706  2.72376  3.44062  5.52592  4.07693    943 e - - -
          2.68618  4.42225  2.77519  2.73123  3.46354  2.40513  3.72494  3.29354  2.67741  2.69355  4.24690  2.90347  2.73739  3.18146  2.89801  2.37887  2.77519  2.98518  4.58477  3.61503
          0.03694  4.19983  3.85061  0.61958  0.77255  0.33892  1.24667
    241   2.51648  5.18188  2.73166  2.37919  4.50873  2.80203  3.68936  3.96196  2.34957  3.47529  4.23322  2.39083  2.56422  2.76454  2.85915  2.24514  2.84972  3.55604  5.62955  4.23024    944 s - - -
          2.68622  4.41927  2.77502  2.73119  3.46364  2.40530  3.72530  3.29348  2.67740  2.69360  4.24709  2.90333  2.73765  3.18164  2.89765  2.37911  2.77530  2.98505  4.58517  3.61466
          0.26223  1.51169  4.59269  1.99265  0.14657  0.53214  0.88514
    242   2.60683  5.05383  2.84312  2.29272  4.41078  1.74787  3.70351  3.85985  2.32784  3.40332  4.14917  2.87999  3.82111  2.69362  2.88349  2.59442  2.91076  3.43234  5.58800  4.18141    980 g - - -
          2.68618  4.42225  2.77519  2.73123  3.46354  2.40513  3.72494  3.29354  2.67741  2.69355  4.24690  2.90347  2.73739  3.18146  2.89801  2.37887  2.77519  2.98518  4.58477  3.61503
          0.09714  4.53363  2.50311  0.61958  0.77255  0.54063  0.87319
    243   2.42263  5.16663  2.80678  2.03903  4.49943  3.00059  3.64052  3.92833  2.13182  3.42887  4.18867  2.71762  3.70644  2.69367  2.74112  2.31330  2.64976  3.50364  5.60640  4.13738    981 e - - -
          2.68618  4.42225  2.77519  2.73123  3.46354  2.40513  3.72494  3.29354  2.67741  2.69355  4.24690  2.90347  2.73739  3.18146  2.89801  2.37887  2.77519  2.98518  4.58477  3.61503
          0.02292  4.45930  4.50145  0.61958  0.77255  0.64868  0.73969
    244   2.32681  3.47359  3.11856  2.29835  3.91519  3.42705  3.70337  3.20295  2.36421  2.87025  3.77473  3.07094  3.76114  2.78342  2.93450  2.50326  2.47188  2.81698  5.07918  3.98916    982 e - - -
          2.68618  4.42225  2.77519  2.73123  3.46354  2.40513  3.72494  3.29354  2.67741  2.69355  4.24690  2.90347  2.73739  3.18146  2.89801  2.37887  2.77519  2.98518  4.58477  3.61503
          0.29105  4.46090  1.42308  0.61958  0.77255  0.50318  0.92787
    245   2.48818  4.38848  3.15789  2.44048  3.69209  3.24524  3.62432  2.60654  2.60340  2.60977  3.24695  3.07225  3.83873  2.93298  2.99546  2.53176  2.66481  2.59027  4.95776  3.82422    983 e - - -
          2.68557  4.41186  2.77423  2.72933  3.46300  2.40638  3.72688  3.29209  2.67714  2.69408  4.24722  2.90382  2.73594  3.18264  2.89929  2.38118  2.77684  2.98392  4.58611  3.61234
          0.87328  0.76978  2.12606  3.46854  0.03166  0.43033  1.05066
    246   2.51105  5.10693  2.71919  1.83503  4.28943  3.33608  3.59597  3.50908  2.27684  3.32994  4.15562  2.78096  3.83583  2.63600  2.72355  2.51922  2.78203  3.13355  5.48926  4.16564   1097 e - - -
          2.68618  4.42225  2.77519  2.73123  3.46354  2.40513  3.72494  3.29354  2.67741  2.69355  4.24690  2.90347  2.73739  3.18146  2.89801  2.37887  2.77519  2.98518  4.58477  3.61503
          0.06480  4.40658  2.98478  0.61958  0.77255  0.41495  1.07991
    247   2.46830  4.99319  2.95847  2.10998  4.10212  3.15213  3.68281  3.31167  2.39628  3.10513  3.95991  2.86738  3.87881  2.70747  2.89125  2.57469  2.14921  3.14455  5.19705  3.99567   1098 e - - -
          2.68618  4.42225  2.77519  2.73123  3.46354  2.40513  3.72494  3.29354  2.67741  2.69355  4.24690  2.90347  2.73739  3.18146  2.89801  2.37887  2.77519  2.98518  4.58477  3.61503
          0.01805  4.50715  4.98241  0.61958  0.77255  0.55897  0.84817
    248   2.64094  4.35892  3.40410  2.18683  2.88833  3.66159  3.65017  2.43059  2.79005  2.19648  3.34177  3.41123  4.05709  3.20782  3.21424  2.89044  2.87967  2.39780  4.95889  3.63016   1099 e - - -
          2.68618  4.42225  2.77519  2.73123  3.46354  2.40513  3.72494  3.29354  2.67741  2.69355  4.24690  2.90347  2.73739  3.18146  2.89801  2.37887  2.77519  2.98518  4.58477  3.61503
          0.01754  4.44768  5.17080  0.61339  0.77982  0.54075  0.87301
    249   2.58871  5.19522  2.62465  2.13305  4.51178  3.41825  3.63925  3.86790  2.12676  3.31764  3.88190  2.72320  3.60273  2.63796  2.39434  2.46991  2.66300  3.40300  5.63365  4.22869   1101 k - - -
          2.68617  4.42225  2.77520  2.73123  3.46354  2.40512  3.72494  3.29354  2.67740  2.69355  4.24690  2.90347  2.73740  3.18147  2.89800  2.37887  2.77518  2.98518  4.58477  3.61503
          0.02271  4.10019  5.13615  0.67867  0.70783  0.54090  0.87281
    250   2.49573  3.91087  4.56411  3.95825  2.56705  3.88159  4.09142  2.00165  3.77076  1.86857  3.20988  4.00261  4.24484  3.92530  3.82321  3.04840  2.93276  1.69828  4.74020  3.36799   1113 v - - -
          2.68604  4.42240  2.77532  2.73125  3.46369  2.40526  3.72500  3.29355  2.67737  2.69364  4.24705  2.90331  2.73754  3.18150  2.89804  2.37893  2.77513  2.98442  4.58493  3.61519
          0.35319  1.22975  5.26139  0.74325  0.64543  0.46129  0.99553
    251   2.84227  4.82700  3.21793  3.36356  5.05483  0.50291  4.75290  4.61815  3.85222  4.27830  5.13164  3.65669  4.21029  4.04488  4.19604  2.91828  3.37128  3.96918  6.33067  5.09450   1118 G - - -
          2.68618  4.42225  2.77519  2.73123  3.46354  2.40513  3.72494  3.29354  2.67741  2.69355  4.24690  2.90347  2.73739  3.18146  2.89801  2.37887  2.77519  2.98518  4.58477  3.61503
          0.01549  4.57122  5.29356  0.61958  0.77255  0.49461  0.94112
    252   0.96510  4.40019  3.97872  3.53063  4.42137  3.09991  4.49053  3.73747  3.48929  3.45414  4.34406  3.67203  4.03327  3.77434  3.80858  1.73000  2.79111  2.96680  5.79595  4.59093   1119 a - - -
          2.68618  4.42225  2.77519  2.73123  3.46354  2.40513  3.72494  3.29354  2.67741  2.69355  4.24690  2.90347  2.73739  3.18146  2.89801  2.37887  2.77519  2.98518  4.58477  3.61503
          0.01549  4.57122  5.29356  0.61958  0.77255  0.49461  0.94112
    253   3.40708  4.59821  5.47345  4.97449  3.76138  4.99591  5.60572  0.97663  4.89507  2.29924  3.60286  5.12764  5.22634  5.10716  5.03560  4.39791  3.70807  1.11291  5.96213  4.76991   1120 i - - -
          2.68618  4.42225  2.77519  2.73123  3.46354  2.40513  3.72494  3.29354  2.67741  2.69355  4.24690  2.90347  2.73739  3.18146  2.89801  2.37887  2.77519  2.98518  4.58477  3.61503
          0.01549  4.57122  5.29356  0.61958  0.77255  0.49461  0.94112
    254   3.48801  4.70304  5.51446  5.01946  3.93257  5.04357  5.66557  1.24467  4.93958  1.98335  3.64141  5.17858  5.26065  5.14620  5.07780  4.45227  3.69208  0.93870  5.99269  4.81301   1121 v - - -
          2.68618  4.42225  2.77519  2.73123  3.46354  2.40513  3.72494  3.29354  2.67741  2.69355  4.24690  2.90347  2.73739  3.18146  2.89801  2.37887  2.77519  2.98518  4.58477  3.61503
          0.01549  4.57122  5.29356  0.61958  0.77255  0.49461  0.94112
    255   2.71521  4.21630  4.23185  3.53040  3.20405  3.85754  4.16153  2.44252  3.51934  1.60759  2.70513  3.84580  4.22254  2.65220  3.69273  3.12318  2.92804  1.89967  4.72186  3.62395   1122 l - - -
          2.68618  4.42225  2.77519  2.73123  3.46354  2.40513  3.72494  3.29354  2.67741  2.69355  4.24690  2.90347  2.73739  3.18146  2.89801  2.37887  2.77519  2.98518  4.58477  3.61503
          0.01549  4.57122  5.29356  0.61958  0.77255  0.49461  0.94112
    256   0.56459  4.34624  4.27344  4.00642  4.74049  3.26474  4.87038  4.00196  3.95225  3.83256  4.68076  3.79971  4.06901  4.21363  4.15784  2.70727  2.45567  3.44777  6.13119  4.98049   1123 A - - -
          2.68618  4.42225  2.77519  2.73123  3.46354  2.40513  3.72494  3.29354  2.67741  2.69355  4.24690  2.90347  2.73739  3.18146  2.89801  2.37887  2.77519  2.98518  4.58477  3.61503
          0.01549  4.57122  5.29356  0.61958  0.77255  0.49461  0.94112
    257   1.98741  4.44933  3.82526  3.34331  4.21117  3.39783  4.32393  3.41415  3.29837  3.25982  4.14040  3.47806  4.01238  3.60350  3.63951  2.32045  1.06862  3.03597  5.60099  4.37695   1124 t - - -
          2.68618  4.42225  2.77519  2.73123  3.46354  2.40513  3.72494  3.29354  2.67741  2.69355  4.24690  2.90347  2.73739  3.18146  2.89801  2.37887  2.77519  2.98518  4.58477  3.61503
          0.01549  4.57122  5.29356  0.61958  0.77255  0.49461  0.94112
    258   3.10370  4.99581  3.56433  3.71486  5.20088  0.35728  5.01194  4.84555  4.14115  4.48795  5.38267  3.96742  4.39891  4.35931  4.41987  3.22199  3.62653  4.20424  6.36048  5.26995   1125 G - - -
          2.68618  4.42225  2.77519  2.73123  3.46354  2.40513  3.72494  3.29354  2.67741  2.69355  4.24690  2.90347  2.73739  3.18146  2.89801  2.37887  2.77519  2.98518  4.58477  3.61503
          0.01549  4.57122  5.29356  0.61958  0.77255  0.49461  0.94112
    259   2.59075  4.30589  4.36096  3.79256  1.74169  3.88575  3.77219  2.75543  3.65433  2.45350  3.37060  3.92752  4.31474  3.84267  3.79925  3.02144  3.02806  2.57247  1.99661  2.78878   1126 f - - -
          2.68618  4.42225  2.77519  2.73123  3.46354  2.40513  3.72494  3.29354  2.67741  2.69355  4.24690  2.90347  2.73739  3.18146  2.89801  2.37887  2.77519  2.98518  4.58477  3.61503
          0.01549  4.57122  5.29356  0.61958  0.77255  0.49461  0.94112
    260   2.65322  5.20823  2.37116  2.21856  4.54358  3.49428  3.61103  3.93396  1.95787  3.48545  4.23983  2.87530  3.89190  2.63495  2.47661  2.58739  2.63238  2.98849  5.64632  4.22752   1127 k - - -
          2.68618  4.42225  2.77519  2.73123  3.46354  2.40513  3.72494  3.29354  2.67741  2.69355  4.24690  2.90347  2.73739  3.18146  2.89801  2.37887  2.77519  2.98518  4.58477  3.61503
          0.01549  4.57122  5.29356  0.61958  0.77255  0.49461  0.94112
    261   2.63362  4.90659  3.06911  2.54692  4.01649  3.53323  3.45947  3.54978  2.58340  2.97843  3.98875  2.93493  1.67549  2.90857  3.02619  2.54346  2.80403  3.23281  5.42110  4.06003   1128 p - - -
          2.68618  4.42225  2.77519  2.73123  3.46354  2.40513  3.72494  3.29354  2.67741  2.69355  4.24690  2.90347  2.73739  3.18146  2.89801  2.37887  2.77519  2.98518  4.58477  3.61503
          0.04957  4.57122  3.26970  0.61958  0.77255  0.49461  0.94112
    262   2.73917  4.41258  3.72995  3.27166  2.92711  3.63518  3.89868  2.89571  3.20223  2.53450  3.43261  3.58201  4.18339  3.20800  3.49456  3.07136  3.03455  2.65807  4.61921  1.32684   1129 y - - -
          2.68618  4.42225  2.77519  2.73123  3.46354  2.40513  3.72494  3.29354  2.67741  2.69355  4.24690  2.90347  2.73739  3.18146  2.89801  2.37887  2.77519  2.98518  4.58477  3.61503
          0.01821  4.41387  5.12631  0.60887  0.78519  0.54056  0.87328
    263   2.64629  5.19601  1.85681  2.06725  4.52807  3.48076  3.67221  3.79967  2.34179  3.43259  4.12074  2.84149  3.72415  2.56354  2.78590  2.65991  2.72944  3.43268  5.63611  4.23257   1131 d - - -
          2.68616  4.42226  2.77520  2.73118  3.46355  2.40513  3.72495  3.29355  2.67740  2.69356  4.24690  2.90347  2.73739  3.18147  2.89801  2.37887  2.77520  2.98519  4.58478  3.61504
          0.01730  4.42514  5.26357  0.86166  0.54898  0.46445  0.99015
    264   1.89934  4.64251  3.33046  2.75504  3.83635  3.54490  3.84439  3.10179  2.74187  2.78797  3.54990  3.24337  1.97178  3.06062  3.17613  2.83110  2.76854  2.87621  5.21243  3.94055   1162 a - - -
          2.68618  4.42225  2.77519  2.73123  3.46354  2.40513  3.72494  3.29354  2.67741  2.69355  4.24690  2.90347  2.73739  3.18146  2.89801  2.37887  2.77519  2.98518  4.58477  3.61503
          0.01579  4.57050  5.23707  0.61958  0.77255  0.49377  0.94243
    265   2.34479  5.20658  2.72262  2.17725  4.23046  3.22948  3.56084  3.98645  2.06936  3.43049  4.23032  2.63256  3.71520  2.72570  2.71540  2.33385  2.65477  3.55754  5.64514  4.01165   1163 k - - -
          2.68618  4.42225  2.77519  2.73123  3.46354  2.40513  3.72494  3.29354  2.67741  2.69355  4.24690  2.90347  2.73739  3.18146  2.89801  2.37887  2.77519  2.98518  4.58477  3.61503
          0.01734  4.57093  4.98526  0.61958  0.77255  0.49427  0.94164
    266   2.58907  5.18572  2.84497  2.15531  4.27624  3.36495  3.55286  3.83874  1.77231  3.42058  4.21349  2.81970  3.55200  2.61598  2.66235  2.63282  2.89060  3.17023  5.62735  3.68570   1164 k - - -
          2.68616  4.42230  2.77520  2.73100  3.46359  2.40513  3.72500  3.29356  2.67743  2.69360  4.24694  2.90350  2.73742  3.18144  2.89804  2.37883  2.77523  2.98517  4.58482  3.61508
          0.40086  2.58611  1.36671  0.92583  0.50452  0.49790  0.93599
    267   3.07867  4.44367  4.68840  4.11224  2.70255  4.26149  4.46139  2.24768  3.97290  0.96590  3.04621  4.27794  4.53922  4.09782  4.08177  3.57609  3.29881  2.38499  4.86862  3.02401   1197 l - - -
          2.68607  4.42227  2.77520  2.73118  3.46355  2.40514  3.72496  3.29355  2.67740  2.69356  4.24691  2.90348  2.73741  3.18148  2.89802  2.37887  2.77521  2.98520  4.58478  3.61505
          0.11015  2.34187  4.80943  0.34711  1.22666  0.31470  1.30935
    268   2.50831  5.14878  2.65159  2.15542  4.52263  2.08375  3.71748  3.98185  2.45516  3.49894  4.23939  2.87871  2.84081  2.79663  2.96760  2.54303  2.72127  3.55903  5.65312  4.25375   1199 g - - -
          2.68617  4.42225  2.77519  2.73123  3.46354  2.40513  3.72495  3.29354  2.67739  2.69355  4.24690  2.90347  2.73739  3.18146  2.89801  2.37887  2.77520  2.98518  4.58477  3.61503
          0.08198  3.85290  2.85604  0.54393  0.86860  0.49447  0.94134
    269   2.70484  5.19764  2.82834  1.58588  4.48527  3.44484  2.48924  3.99376  2.37472  3.49254  4.24608  2.82958  3.79694  2.73925  2.86533  2.66194  2.91757  3.57711  5.64057  3.77685   1201 e - - -
          2.68618  4.42225  2.77519  2.73123  3.46354  2.40513  3.72494  3.29354  2.67741  2.69355  4.24690  2.90347  2.73739  3.18146  2.89801  2.37887  2.77519  2.98518  4.58477  3.61503
          0.01783  4.39254  5.23870  0.60887  0.78519  0.44157  1.03009
    270   3.31066  4.64093  4.95782  4.44149  1.77964  4.39783  4.17402  2.87846  4.26188  1.20740  3.14356  4.37885  4.70308  4.30734  4.28270  3.70702  3.53382  2.83811  4.25540  1.89120   1203 l - - -
          2.68618  4.42225  2.77519  2.73123  3.46354  2.40513  3.72494  3.29354  2.67741  2.69355  4.24690  2.90347  2.73739  3.18146  2.89801  2.37887  2.77519  2.98518  4.58477  3.61503
          0.01590  4.57040  5.21755  0.61958  0.77255  0.49609  0.93882
    271   2.35584  4.62856  3.45682  3.35081  4.89981  0.68531  4.57731  4.36473  3.58035  4.01340  4.82535  3.40765  4.03178  3.87384  3.85779  2.62920  3.15234  3.73269  6.20648  4.97615   1204 G - - -
          2.68618  4.42225  2.77519  2.73123  3.46354  2.40513  3.72494  3.29354  2.67741  2.69355  4.24690  2.90347  2.73739  3.18146  2.89801  2.37887  2.77519  2.98518  4.58477  3.61503
          0.01551  4.57001  5.29236  0.61958  0.77255  0.49438  0.94148
    272   2.84495  4.32672  4.40897  3.85318  2.26148  3.60315  3.67816  2.77261  3.71769  2.42853  3.49080  3.96819  4.35892  3.89253  3.84135  3.30289  3.16837  2.59987  3.93516  1.24861   1205 y - - -
          2.68618  4.42225  2.77519  2.73123  3.46354  2.40513  3.72494  3.29354  2.67741  2.69355  4.24690  2.90347  2.73739  3.18146  2.89801  2.37887  2.77519  2.98518  4.58477  3.61503
          0.03014  4.57082  3.94554  0.61958  0.77255  0.49532  0.94000
    273   2.85408  5.19663  2.78836  2.56199  4.57094  1.18698  3.88541  4.00772  2.35049  3.54328  4.38518  3.03953  4.04831  2.99946  3.04874  2.81090  3.15890  3.62042  5.76288  4.40636   1206 g - - -
          2.68618  4.42225  2.77519  2.73123  3.46354  2.40513  3.72494  3.29354  2.67741  2.69355  4.24690  2.90347  2.73739  3.18146  2.89801  2.37887  2.77519  2.98518  4.58477  3.61503
          0.07653  4.55641  2.76177  0.61958  0.77255  0.48216  0.96090
    274   2.55230  5.15150  2.84444  2.18727  4.40749  3.44595  3.63382  3.76870  1.89715  3.05103  4.18971  2.82752  3.87734  2.55503  2.68630  2.45492  2.67800  3.19424  5.59879  4.20345   1207 k - - -
          2.68618  4.42225  2.77519  2.73123  3.46354  2.40513  3.72494  3.29354  2.67741  2.69355  4.24690  2.90347  2.73739  3.18146  2.89801  2.37887  2.77519  2.98518  4.58477  3.61503
          0.03680  4.51077  3.68328  0.61958  0.77255  0.43734  1.03775
    275   2.61578  4.08813  3.82239  3.32921  2.73832  3.71152  3.50810  2.37905  3.28084  2.11354  3.27159  3.39280  4.06342  3.45972  3.51479  2.10994  2.76699  2.43219  4.71098  2.96763   1208 s - - -
          2.68618  4.42225  2.77519  2.73123  3.46354  2.40513  3.72494  3.29354  2.67741  2.69355  4.24690  2.90347  2.73739  3.18146  2.89801  2.37887  2.77519  2.98518  4.58477  3.61503
          0.02448  4.55134  4.29526  0.61958  0.77255  0.47564  0.97150
    276   2.49765  5.22959  2.57751  2.25700  4.56137  3.38211  3.70349  4.03979  2.07930  3.51596  4.27626  2.86846  2.09613  2.69867  2.85031  2.62152  2.91101  3.61357  5.66889  4.26259   1209 k - - -
          2.68618  4.42225  2.77519  2.73123  3.46354  2.40513  3.72494  3.29354  2.67741  2.69355  4.24690  2.90346  2.73739  3.18146  2.89801  2.37887  2.77519  2.98518  4.58477  3.61503
          0.02575  4.52457  4.22770  0.62373  0.76775  0.48694  0.95323
    277   2.72222  5.20736  2.24670  2.25380  4.52645  2.94699  3.61796  4.05069  2.36686  3.53555  4.18215  1.85889  3.87461  2.73156  2.77244  2.66206  2.97426  3.60491  5.67238  4.10160   1213 n - - -
          2.68618  4.42225  2.77519  2.73123  3.46354  2.40513  3.72494  3.29354  2.67741  2.69355  4.24690  2.90347  2.73739  3.18146  2.89801  2.37887  2.77519  2.98518  4.58477  3.61503
          0.01564  4.56130  5.28364  0.61958  0.77255  0.48572  0.95517
    278   3.47180  4.72264  5.42319  4.97241  4.02730  4.94743  5.71165  1.70347  4.87353  2.47745  3.77696  5.13076  5.24596  5.15039  5.05059  4.38462  3.74918  0.58941  6.10500  4.87203   1214 V - - -
          2.68618  4.42225  2.77519  2.73123  3.46354  2.40513  3.72494  3.29354  2.67741  2.69355  4.24690  2.90347  2.73739  3.18146  2.89801  2.37887  2.77519  2.98518  4.58477  3.61503
          0.01550  4.57077  5.29312  0.61958  0.77255  0.49649  0.93819
    279   3.29644  4.48566  5.24877  4.71841  3.83451  4.73770  5.25017  1.19021  4.32549  2.20678  3.43944  4.85187  5.01454  4.81633  4.73150  4.10564  3.50208  1.04974  5.69924  4.50640   1215 v - - -
          2.68618  4.42225  2.77519  2.73123  3.46354  2.40513  3.72494  3.29354  2.67741  2.69355  4.24690  2.90347  2.73739  3.18146  2.89801  2.37887  2.77519  2.98518  4.58477  3.61503
          0.01550  4.57077  5.29312  0.61958  0.77255  0.49649  0.93819
    280   2.84081  5.00984  2.46006  2.67449  4.51216  3.46582  3.92060  3.94861  2.92946  3.55693  4.38723  3.14796  4.02912  3.21692  3.34928  2.71804  1.02245  3.56273  5.78669  4.44004   1216 t - - -
          2.68618  4.42225  2.77519  2.73123  3.46354  2.40513  3.72494  3.29354  2.67741  2.69355  4.24690  2.90347  2.73739  3.18146  2.89801  2.37887  2.77519  2.98518  4.58477  3.61503
          0.01550  4.57077  5.29312  0.61958  0.77255  0.49649  0.93819
    281   2.57848  4.89320  3.10112  2.59086  4.11044  3.39305  3.72471  3.52639  2.58510  2.05961  3.93724  2.08035  3.95638  2.53607  3.02964  2.51393  2.86215  3.22501  5.40825  4.08228   1217 l - - -
          2.68618  4.42225  2.77519  2.73123  3.46354  2.40513  3.72494  3.29354  2.67741  2.69355  4.24690  2.90347  2.73739  3.18146  2.89801  2.37887  2.77519  2.98518  4.58477  3.61503
          0.01550  4.57077  5.29312  0.61958  0.77255  0.49649  0.93819
    282   2.19549  4.32864  3.30650  2.87984  3.29579  3.60032  3.66594  2.70959  2.92541  2.48126  3.35641  3.37260  2.54203  3.03949  3.26142  2.81796  2.89528  2.23133  4.92562  3.67978   1218 a - - -
          2.68618  4.42225  2.77519  2.73123  3.46354  2.40513  3.72494  3.29354  2.67741  2.69355  4.24690  2.90347  2.73739  3.18146  2.89801  2.37887  2.77519  2.98518  4.58477  3.61503
          0.01550  4.57077  5.29312  0.61958  0.77255  0.49649  0.93819
    283   2.65981  5.21037  2.70948  1.65352  4.53844  3.06196  3.69520  4.00487  2.41652  3.49663  3.73610  2.97512  3.90268  2.06897  2.90306  2.70544  2.87644  3.52848  5.65251  4.25002   1219 e - - -
          2.68618  4.42225  2.77519  2.73123  3.46354  2.40513  3.72494  3.29354  2.67741  2.69355  4.24690  2.90347  2.73739  3.18146  2.89801  2.37887  2.77519  2.98518  4.58477  3.61503
          0.01550  4.57077  5.29312  0.61958  0.77255  0.49649  0.93819
    284   3.43711  4.71910  5.22363  4.63874  1.45931  4.65374  4.83719  2.54276  4.47698  1.10759  2.44828  4.74307  4.86664  4.49443  4.49298  3.98801  3.65235  2.64158  5.09662  3.62701   1220 l - - -
          2.68618  4.42225  2.77519  2.73123  3.46354  2.40513  3.72494  3.29354  2.67741  2.69355  4.24690  2.90347  2.73739  3.18146  2.89801  2.37887  2.77519  2.98518  4.58477  3.61503
          0.01550  4.57077  5.29312  0.61958  0.77255  0.49649  0.93819
    285   2.71909  5.13619  2.98882  1.43630  4.38875  3.41784  3.59211  3.21998  2.23636  3.32319  4.17332  2.80930  3.91396  2.79500  2.82843  2.71969  2.95607  3.43765  5.59079  4.21098   1221 e - - -
          2.68618  4.42225  2.77519  2.73123  3.46354  2.40513  3.72494  3.29354  2.67741  2.69355  4.24690  2.90347  2.73739  3.18146  2.89801  2.37887  2.77519  2.98518  4.58477  3.61503
          0.01688  4.57077  5.05382  0.61958  0.77255  0.49649  0.93819
    286   2.35647  5.20434  2.87346  1.90146  4.53834  3.42295  3.63669  3.98972  2.13304  3.37450  4.14706  2.96971  3.89546  2.60138  2.16546  2.64061  2.86213  3.49635  5.64229  4.24137   1222 e - - -
          2.68621  4.42232  2.77525  2.73129  3.46357  2.40519  3.72490  3.29340  2.67746  2.69303  4.24659  2.90353  2.73746  3.18152  2.89803  2.37893  2.77526  2.98521  4.58474  3.61502
          0.31373  1.33086  5.29176  0.14772  1.98538  0.49895  0.93437
    287   2.76436  4.20827  4.53892  3.93947  3.16972  3.95537  4.23525  2.09843  3.69011  1.43899  2.03991  3.97446  4.30873  3.86730  3.83061  3.24847  2.97880  2.29070  4.82358  3.58531   1224 l - - -
          2.68618  4.42225  2.77519  2.73123  3.46354  2.40513  3.72494  3.29354  2.67741  2.69355  4.24690  2.90347  2.73739  3.18146  2.89801  2.37887  2.77519  2.98518  4.58477  3.61503
          0.01626  4.56941  5.15685  0.61958  0.77255  0.49895  0.93437
    288   1.66515  4.80347  2.63547  2.33592  4.06125  3.47086  3.68400  3.64449  2.43850  2.99787  4.03755  3.00826  3.92764  2.85217  2.94183  2.60286  2.92758  2.97420  5.47139  4.05174   1225 a - - -
          2.68611  4.42227  2.77520  2.73118  3.46358  2.40514  3.72496  3.29357  2.67739  2.69359  4.24689  2.90345  2.73741  3.18142  2.89799  2.37886  2.77521  2.98522  4.58481  3.61506
          0.07246  2.89237  4.23667  0.98475  0.46766  0.49583  0.93921
    289   2.37225  5.15080  2.92670  2.31556  4.38572  3.31044  3.63134  3.80335  1.85209  2.96090  4.07186  2.76085  3.60317  2.71776  2.62544  2.47623  2.86079  3.35661  5.60205  4.10681   1260 k - - -
          2.68565  4.42230  2.77524  2.73120  3.46359  2.40518  3.72500  3.29359  2.67745  2.69360  4.24695  2.90352  2.73740  3.18147  2.89806  2.37891  2.77523  2.98523  4.58482  3.61508
          0.12793  2.24546  4.25426  0.71480  0.67195  0.51448  0.91084
    290   2.42001  4.90950  2.68079  2.17718  4.38661  3.06506  3.60072  4.01946  2.13621  3.45693  4.15504  2.38513  3.85268  2.64181  2.84754  2.29216  2.77792  3.58100  5.64134  4.19770   1269 k - - -
          2.68625  4.42242  2.77521  2.73127  3.46371  2.40474  3.72507  3.29370  2.67736  2.69371  4.24706  2.90343  2.73712  3.18159  2.89811  2.37894  2.77501  2.98532  4.58494  3.61519
          0.46398  1.01605  4.68828  0.64483  0.74392  0.52569  0.89441
    291   2.81325  5.29297  2.56342  2.28747  4.64023  1.31474  3.84736  4.09331  2.54745  3.62401  4.42537  2.77754  3.93027  2.92047  3.12118  2.81585  3.13615  3.69537  5.80944  4.40066   1275 g - - -
          2.68616  4.42226  2.77519  2.73123  3.46355  2.40511  3.72494  3.29355  2.67739  2.69356  4.24688  2.90348  2.73740  3.18146  2.89801  2.37886  2.77520  2.98519  4.58478  3.61504
          0.04425  3.40627  4.59318  0.65932  0.72816  0.52721  0.89221
    292   2.50841  5.04432  2.92336  2.22258  4.38988  3.28944  3.63855  3.80260  1.78547  3.39037  4.16754  2.87137  3.18035  2.62085  2.65794  2.59567  2.76467  3.30114  5.55384  4.16314   1291 k - - -
          2.68617  4.42225  2.77519  2.73122  3.46351  2.40513  3.72495  3.29354  2.67741  2.69355  4.24690  2.90346  2.73740  3.18147  2.89801  2.37886  2.77519  2.98519  4.58477  3.61504
          0.02653  3.96847  4.92267  0.68109  0.70535  0.51874  0.90453
    293   2.94661  4.33650  4.79469  4.20275  3.08092  4.18065  4.52473  1.52388  4.00395  1.36627  3.08009  4.24886  4.16889  4.15964  4.10426  3.46923  3.19782  1.96395  5.01262  3.85402   1297 l - - -
          2.68618  4.42225  2.77519  2.73123  3.46354  2.40513  3.72494  3.29354  2.67741  2.69355  4.24690  2.90347  2.73739  3.18146  2.89801  2.37887  2.77519  2.98518  4.58477  3.61503
          0.07970  4.55179  2.71719  0.61958  0.77255  0.52653  0.89319
    294   2.53540  4.67522  3.19147  2.48847  3.83820  3.55020  3.72849  2.86669  2.17311  2.73519  3.61744  3.09238  3.89885  2.92565  2.80217  2.69288  2.48551  2.36586  5.25035  3.88609   1298 k - - -
          2.68618  4.42225  2.77520  2.73123  3.46354  2.40513  3.72495  3.29353  2.67741  2.69354  4.24690  2.90347  2.73737  3.18147  2.89799  2.37887  2.77520  2.98519  4.58477  3.61503
          0.04153  3.91930  3.87176  0.62311  0.76846  0.61696  0.77563
    295   2.68855  4.17105  3.68469  3.10506  3.17912  3.69643  3.71643  2.61148  2.91195  2.44834  3.44795  3.48358  4.07295  3.31121  1.83847  2.90240  2.90656  2.47105  4.01310  2.91001   1302 r - - -
          2.68618  4.42225  2.77519  2.73123  3.46354  2.40513  3.72494  3.29354  2.67741  2.69355  4.24690  2.90347  2.73739  3.18146  2.89801  2.37887  2.77519  2.98518  4.58477  3.61503
          0.37708  4.47953  1.19468  0.61958  0.77255  0.56274  0.84314
    296   2.64901  4.71559  2.99813  2.65173  4.19705  3.36507  3.83865  3.58239  2.42469  3.14048  4.08253  3.10071  1.49228  3.04625  2.93599  2.71519  2.86663  3.23796  5.46734  4.17920   1303 p - - -
          2.68618  4.42225  2.77519  2.73123  3.46354  2.40513  3.72494  3.29354  2.67741  2.69355  4.24690  2.90347  2.73739  3.18146  2.89801  2.37887  2.77519  2.98518  4.58477  3.61503
          0.03248  4.17033  4.10389  0.61958  0.77255  0.85397  0.55464
    297   2.31627  4.63518  3.12690  2.63769  3.97425  3.32631  3.66580  3.31307  2.50246  3.04729  3.89246  3.09490  3.81376  2.97780  3.03770  1.53971  2.81418  3.06646  5.32624  4.03057   1304 s - - -
          2.68618  4.42225  2.77519  2.73123  3.46354  2.40513  3.72494  3.29354  2.67741  2.69355  4.24690  2.90347  2.73739  3.18146  2.89801  2.37887  2.77519  2.98518  4.58477  3.61503
          0.05873  4.21985  3.16204  0.61958  0.77255  0.35318  1.21217
    298   2.81118  5.39886  1.49418  2.27585  4.72025  3.18480  3.64700  4.21290  2.46113  3.63589  4.45814  2.15415  3.95592  2.76986  3.02983  2.76184  3.07143  3.77907  5.83348  4.39754   1305 d - - -
          2.68618  4.42225  2.77519  2.73123  3.46354  2.40513  3.72494  3.29354  2.67741  2.69355  4.24690  2.90347  2.73739  3.18146  2.89801  2.37887  2.77519  2.98518  4.58477  3.61503
          0.01651  4.50815  5.23050  0.61958  0.77255  0.59511  0.80185
    299   2.99780  5.35465  2.57337  2.46745  4.74015  1.03288  3.95246  4.19803  2.76865  3.72493  4.59357  2.72428  4.08390  3.01516  3.34983  2.99400  3.31031  3.81272  5.95153  4.55416   1306 g - - -
          2.68618  4.42225  2.77519  2.73123  3.46354  2.40513  3.72494  3.29354  2.67741  2.69355  4.24690  2.90347  2.73739  3.18146  2.89801  2.37887  2.77519  2.98518  4.58477  3.61503
          0.01889  4.51166  4.86223  0.61958  0.77255  0.59357  0.80375
    300   2.62342  5.21519  3.04270  2.44738  4.56123  3.32200  3.51789  3.96446  1.50404  3.50121  4.26409  2.98453  3.91072  2.56890  2.21474  2.65098  2.91874  3.59249  5.62956  4.26411   1307 k - - -
          2.68618  4.42225  2.77519  2.73123  3.46354  2.40513  3.72494  3.29354  2.67741  2.69355  4.24690  2.90347  2.73739  3.18146  2.89801  2.37887  2.77519  2.98518  4.58477  3.61503
          0.01686  4.47551  5.23330  0.61661  0.77603  0.52284  0.89853
    301   2.52945  5.15510  2.84225  1.86178  4.47326  3.43851  3.67548  3.73423  2.27095  3.39722  4.20329  2.94083  2.55834  2.71749  2.78448  2.60882  2.73100  3.19170  5.60420  4.21026   1309 e - - -
          2.68619  4.42226  2.77516  2.73120  3.46339  2.40514  3.72495  3.29355  2.67742  2.69356  4.24691  2.90347  2.73740  3.18147  2.89802  2.37888  2.77520  2.98519  4.58478  3.61504
          0.03030  3.91182  4.62073  0.76439  0.62664  0.53030  0.88777
    302   2.11490  4.30777  4.24402  3.67889  3.48774  3.88290  4.30517  1.87605  3.55306  2.43669  3.45747  3.91195  2.80128  3.81981  3.79015  3.21802  3.06824  1.50949  5.03756  3.83817   1314 v - - -
          2.68618  4.42225  2.77519  2.73123  3.46354  2.40513  3.72494  3.29354  2.67741  2.69355  4.24690  2.90347  2.73739  3.18146  2.89801  2.37887  2.77519  2.98518  4.58477  3.61503
          0.01594  4.54276  5.26511  0.61958  0.77255  0.52452  0.89609
    303   2.70012  5.22845  2.93035  2.30551  4.57286  3.41159  3.59149  4.04464  1.59034  3.47584  4.25527  2.84579  3.86793  2.58470  2.22988  2.61378  2.86668  3.60128  5.65318  4.26214   1315 k - - -
          2.68618  4.42225  2.77519  2.73123  3.46354  2.40513  3.72494  3.29354  2.67741  2.69355  4.24690  2.90347  2.73739  3.18146  2.89801  2.37887  2.77519  2.98518  4.58477  3.61503
          0.01580  4.55141  5.27375  0.61958  0.77255  0.46944  0.98177
    304   2.65403  5.17413  2.81074  2.41208  4.52389  3.48820  3.67117  3.94788  2.21860  3.49279  4.22615  2.34464  3.90156  2.78534  2.39988  1.85862  2.76757  3.53843  5.63812  4.24025   1316 s - - -
          2.68618  4.42225  2.77519  2.73123  3.46354  2.40513  3.72494  3.29354  2.67741  2.69355  4.24690  2.90347  2.73739  3.18146  2.89801  2.37887  2.77519  2.98518  4.58477  3.61503
          0.01544  4.57404  5.29638  0.61958  0.77255  0.49258  0.94430
    305   3.04981  4.63068  5.35891  4.84879  3.93754  4.87912  5.45958  1.35187  4.75759  2.30199  3.49367  4.99914  5.13828  4.98409  4.90408  4.26608  3.60900  0.86475  5.88238  4.68224   1317 v - - -
          2.68618  4.42225  2.77519  2.73123  3.46354  2.40513  3.72494  3.29354  2.67741  2.69355  4.24690  2.90347  2.73739  3.18146  2.89801  2.37887  2.77519  2.98518  4.58477  3.61503
          0.01544  4.57458  5.29693  0.61958  0.77255  0.49322  0.94330
    306   1.36225  4.10308  4.09283  3.53461  3.52272  3.48668  4.23005  2.66462  3.44234  2.32822  3.43176  3.78140  4.21174  3.69954  3.68827  3.03059  2.98170  1.82473  5.04668  3.84445   1318 a - - -
          2.68618  4.42225  2.77519  2.73123  3.46354  2.40513  3.72494  3.29354  2.67741  2.69355  4.24690  2.90347  2.73739  3.18146  2.89801  2.37887  2.77519  2.98518  4.58477  3.61503
          0.01543  4.57522  5.29756  0.61958  0.77255  0.49322  0.94330
    307   3.38454  4.73493  4.94928  4.45092  0.92409  4.46897  4.15816  2.78160  4.28316  2.15957  3.04670  4.40111  4.76821  4.33295  4.32609  3.79563  3.62847  2.86865  4.39216  2.20120   1319 f - - -
          2.68618  4.42225  2.77519  2.73123  3.46354  2.40513  3.72494  3.29354  2.67741  2.69355  4.24690  2.90347  2.73739  3.18146  2.89801  2.37887  2.77519  2.98518  4.58477  3.61503
          0.01542  4.57574  5.29809  0.61958  0.77255  0.48965  0.94891
    308   3.46877  4.70391  5.49668  5.00022  3.93532  5.03192  5.64880  0.86488  4.91678  2.15324  3.57202  5.16245  5.25365  5.12905  5.05911  4.37637  3.73763  1.28584  5.98799  4.80493   1320 i - - -
          2.68596  4.42205  2.77509  2.73113  3.46359  2.40519  3.72513  3.29358  2.67741  2.69340  4.24681  2.90357  2.73747  3.18157  2.89813  2.37897  2.77513  2.98514  4.58495  3.61503
          0.06923  2.78239  5.29952  1.98574  0.14766  0.49103  0.94673
    309   2.59732  4.87931  3.14588  2.53682  4.01223  3.53107  3.02626  3.48486  2.56440  2.85009  3.82321  3.07354  3.91843  1.78117  3.03474  2.68955  2.94010  3.15139  5.38866  2.78377   1342 q - - -
          2.68618  4.42226  2.77520  2.73124  3.46355  2.40510  3.72495  3.29355  2.67741  2.69355  4.24690  2.90345  2.73739  3.18147  2.89799  2.37886  2.77520  2.98519  4.58478  3.61504
          0.01734  4.40628  5.29986  0.83993  0.56517  0.49103  0.94673
    310   2.61292  1.21639  3.45788  3.01015  3.89155  3.51344  4.11750  3.26261  3.13665  2.96877  3.84885  3.29689  3.97206  3.45035  3.47823  2.45370  2.97811  2.97772  5.18332  4.07977   1359 c - - -
          2.68552  4.42218  2.77517  2.73082  3.46370  2.40525  3.72510  3.29367  2.67745  2.69366  4.24699  2.90357  2.73727  3.18156  2.89813  2.37900  2.77530  2.98524  4.58493  3.61517
          0.06918  2.78305  5.30018  1.89484  0.16292  0.49103  0.94673
    311   1.71273  4.53069  3.29992  2.80296  3.75138  3.52205  3.89705  3.08064  2.84785  2.80796  3.69117  3.33602  3.14206  3.18150  3.26398  2.87380  2.95291  1.86186  5.15989  3.88666   1403 a - - -
          2.68618  4.42225  2.77519  2.73123  3.46354  2.40513  3.72494  3.29354  2.67741  2.69355  4.24690  2.90347  2.73739  3.18146  2.89801  2.37887  2.77519  2.98518  4.58477  3.61503
          0.03906  4.57820  3.57441  0.61958  0.77255  0.49103  0.94673
    312   2.63664  4.85263  3.02031  2.90526  4.88515  0.70324  4.39267  4.33631  3.34293  3.97441  4.81834  3.35153  4.07336  3.64036  3.79418  2.89158  3.26035  3.79560  6.17263  4.87092   1404 g - - -
          2.68618  4.42225  2.77519  2.73123  3.46354  2.40513  3.72494  3.29354  2.67741  2.69355  4.24690  2.90347  2.73739  3.18146  2.89801  2.37887  2.77519  2.98518  4.58477  3.61503
          0.01853  4.55489  4.84798  0.61958  0.77255  0.51491  0.91019
    313   2.63960  5.13340  2.95316  2.42903  4.44346  3.18528  3.72133  3.89875  2.39388  3.41023  4.07467  2.91785  3.75712  2.18053  2.94132  1.61035  2.97167  3.47698  5.60062  4.21920   1405 s - - -
          2.68618  4.42225  2.77519  2.73123  3.46354  2.40513  3.72494  3.29354  2.67741  2.69355  4.24690  2.90347  2.73739  3.18146  2.89801  2.37887  2.77519  2.98518  4.58477  3.61503
          0.01569  4.55848  5.28082  0.61958  0.77255  0.48054  0.96351
    314   2.61470  4.73999  2.97521  2.44002  4.36403  3.33283  3.73166  3.80099  2.39045  3.19211  4.04551  2.97805  3.88096  2.83272  1.45682  2.70285  2.94563  3.41342  5.54297  4.18628   1406 r - - -
          2.68629  4.42244  2.77542  2.73040  3.46358  2.40516  3.72460  3.29321  2.67740  2.69391  4.24730  2.90366  2.73724  3.18041  2.89833  2.37912  2.77544  2.98499  4.58519  3.61527
          0.40370  1.17639  3.73953  1.53806  0.24181  0.49769  0.93633
    315   2.69689  5.17602  1.84359  2.16695  4.56476  3.22200  3.65072  3.97303  2.24055  3.52934  4.21723  2.81301  3.79855  2.61555  2.87188  2.42792  2.76094  3.59880  5.66395  4.25494   1422 d - - -
          2.68618  4.42225  2.77519  2.73123  3.46354  2.40513  3.72494  3.29354  2.67741  2.69355  4.24690  2.90347  2.73739  3.18146  2.89801  2.37887  2.77519  2.98518  4.58477  3.61503
          0.03776  4.47827  3.66111  0.61294  0.78036  0.49888  0.93448
    316   2.49301  4.92147  2.55806  2.08161  4.50934  2.77878  3.55837  3.87995  2.25809  3.24433  4.06236  2.87047  2.90339  2.68450  2.87792  2.59538  2.73245  3.49859  5.45465  4.22345   1424 e - - -
          2.68618  4.42225  2.77519  2.73123  3.46354  2.40513  3.72494  3.29354  2.67741  2.69355  4.24690  2.90347  2.73739  3.18146  2.89801  2.37887  2.77519  2.98518  4.58477  3.61503
          0.01647  4.54700  5.16106  0.61958  0.77255  0.47947  0.96524
    317   2.70058  5.26659  2.14604  1.78884  4.60633  3.30699  3.66703  4.09300  2.25028  3.55245  4.31081  2.54197  3.48162  2.72164  2.87311  2.57885  2.88285  3.64160  5.70014  4.26009   1425 e - - -
          2.68619  4.42226  2.77521  2.73124  3.46355  2.40513  3.72496  3.29355  2.67742  2.69356  4.24691  2.90347  2.73741  3.18147  2.89802  2.37878  2.77516  2.98520  4.58478  3.61504
          0.47875  2.79203  1.14210  0.38122  1.14893  0.49216  0.94496
    318   2.46960  4.76728  2.88465  2.17825  4.20321  2.58971  3.51576  3.58870  2.21982  3.23222  3.99169  2.70707  3.60767  2.69166  2.77131  2.54561  2.83502  3.28698  5.44364  3.87187   1430 e - - -
          2.68623  4.42229  2.77523  2.73125  3.46359  2.40503  3.72495  3.29358  2.67723  2.69361  4.24696  2.90348  2.73745  3.18140  2.89790  2.37892  2.77519  2.98524  4.58483  3.61501
          0.46017  1.04357  4.09643  0.15744  1.92637  0.42173  1.06685
    319   2.55006  4.93925  2.67423  2.46536  4.17221  3.45599  2.00174  3.46579  2.48806  2.93712  3.97720  2.97544  3.56869  2.83169  2.92502  2.66075  2.90478  2.97158  5.43248  3.88102   1432 h - - -
          2.68618  4.42225  2.77519  2.73123  3.46354  2.40513  3.72494  3.29354  2.67741  2.69355  4.24690  2.90347  2.73739  3.18146  2.89801  2.37887  2.77519  2.98518  4.58477  3.61503
          0.01807  4.48367  5.01759  0.61958  0.77255  0.41945  1.07121
    320   2.71353  4.36814  3.73761  3.16653  2.88704  3.68541  3.71991  2.81759  3.03669  1.57436  3.42950  2.28296  4.09876  3.37383  3.32079  2.99265  2.92818  2.57910  4.89443  3.62024   1433 l - - -
          2.68618  4.42225  2.77519  2.73123  3.46354  2.40513  3.72494  3.29354  2.67741  2.69355  4.24690  2.90347  2.73739  3.18146  2.89801  2.37887  2.77519  2.98518  4.58477  3.61503
          0.01548  4.57150  5.29385  0.61958  0.77255  0.48895  0.95002
    321   2.49437  5.20211  2.78971  2.19011  4.53014  3.49750  3.69815  4.00420  2.18304  3.41322  4.24848  2.87096  2.11142  2.73087  2.78100  2.46185  2.84180  3.57575  5.64459  4.22366   1434 p - - -
          2.68618  4.42225  2.77519  2.73123  3.46354  2.40513  3.72494  3.29354  2.67741  2.69355  4.24690  2.90347  2.73739  3.18146  2.89801  2.37887  2.77519  2.98518  4.58477  3.61503
          0.01540  4.57684  5.29919  0.61958  0.77255  0.48845  0.95082
    322   4.04230  5.36497  5.10998  4.82569  2.12265  4.86718  3.60330  3.85094  4.61654  3.22103  4.37246  4.48584  5.16081  4.56262  4.62141  4.23282  4.40077  3.85299  3.85992  0.47958   1435 Y - - -
          2.68618  4.42225  2.77519  2.73123  3.46354  2.40513  3.72494  3.29354  2.67741  2.69355  4.24690  2.90347  2.73739  3.18146  2.89801  2.37887  2.77519  2.98518  4.58477  3.61503
          0.01537  4.57907  5.30142  0.61958  0.77255  0.49103  0.94673
    323   2.42502  1.06894  3.98819  3.59320  3.73798  3.41073  4.09554  3.21247  3.50468  2.97408  3.86496  3.74078  4.10083  3.77955  3.72510  2.43054  2.86297  2.93462  5.33589  4.13654   1436 c - - -
          2.68618  4.42225  2.77519  2.73123  3.46354  2.40513  3.72494  3.29354  2.67741  2.69355  4.24690  2.90347  2.73739  3.18146  2.89801  2.37887  2.77519  2.98518  4.58477  3.61503
          0.01537  4.57907  5.30142  0.61958  0.77255  0.49103  0.94673
    324   2.57095  4.69730  3.37905  3.14956  4.82246  2.82300  4.41897  4.28736  3.33481  3.90453  4.70423  2.78344  4.05511  3.63217  3.71306  0.75782  3.08520  3.70248  6.09560  4.82410   1437 s - - -
          2.68618  4.42225  2.77519  2.73123  3.46354  2.40513  3.72494  3.29354  2.67741  2.69355  4.24690  2.90347  2.73739  3.18146  2.89801  2.37887  2.77519  2.98518  4.58477  3.61503
          0.01537  4.57907  5.30142  0.61958  0.77255  0.49103  0.94673
    325   2.38267  5.14509  2.92202  2.35881  4.43910  2.67291  3.68649  3.91723  2.44408  3.43832  4.20166  2.94339  3.91124  2.79868  2.01336  2.13209  2.85314  3.45857  5.60450  4.18231   1438 r - - -
          2.68618  4.42225  2.77519  2.73123  3.46354  2.40513  3.72494  3.29354  2.67741  2.69355  4.24690  2.90347  2.73739  3.18146  2.89801  2.37887  2.77519  2.98518  4.58477  3.61503
          0.01537  4.57907  5.30142  0.61958  0.77255  0.49103  0.94673
    326   2.61858  4.18603  4.10972  3.57169  2.85936  3.82882  3.33201  2.39716  3.50766  2.28809  3.00330  3.77035  4.19780  3.52832  3.62884  3.03713  2.58729  1.69073  4.79832  2.64818   1439 v - - -
          2.68618  4.42225  2.77519  2.73123  3.46354  2.40513  3.72494  3.29354  2.67741  2.69355  4.24690  2.90347  2.73739  3.18146  2.89801  2.37887  2.77519  2.98518  4.58477  3.61503
          0.01537  4.57907  5.30142  0.61958  0.77255  0.49103  0.94673
    327   2.51696  0.94038  4.27999  3.89579  4.26992  3.15499  4.65424  3.59859  3.79473  3.33628  4.24134  3.37941  4.07909  4.05466  4.00355  2.58509  2.18621  3.21106  5.70362  4.53433   1440 c - - -
          2.68618  4.42225  2.77519  2.73123  3.46354  2.40513  3.72494  3.29354  2.67741  2.69355  4.24690  2.90347  2.73739  3.18146  2.89801  2.37887  2.77519  2.98518  4.58477  3.61503
          0.01537  4.57907  5.30142  0.61958  0.77255  0.49103  0.94673
    328   2.61725  1.00874  3.37792  3.51981  4.20325  3.39938  4.46939  3.57074  3.53579  3.31694  4.19238  3.69089  4.08782  3.81213  3.82666  1.98967  3.00742  3.19224  5.63021  4.28910   1441 c - - -
          2.68618  4.42225  2.77519  2.73123  3.46354  2.40513  3.72494  3.29354  2.67741  2.69355  4.24690  2.90347  2.73739  3.18146  2.89801  2.37887  2.77519  2.98518  4.58477  3.61503
          0.01537  4.57907  5.30142  0.61958  0.77255  0.49103  0.94673
    329   2.45315  4.42504  3.62562  3.05757  3.54967  3.39276  3.96355  2.82343  2.99061  2.08797  2.74008  2.98246  3.98618  3.25941  3.22656  2.59633  2.17918  2.47324  5.00982  3.77857   1442 l - - -
          2.68618  4.42225  2.77519  2.73123  3.46354  2.40513  3.72494  3.29354  2.67741  2.69355  4.24690  2.90347  2.73739  3.18146  2.89801  2.37887  2.77519  2.98518  4.58477  3.61503
          0.01537  4.57907  5.30142  0.61958  0.77255  0.49103  0.94673
    330   1.93591  4.65925  3.25115  2.58425  3.86158  3.42511  3.86777  3.15580  2.76392  2.91544  3.77554  3.20721  4.00954  3.09391  3.18332  2.49142  2.22707  2.17247  5.23476  3.93378   1443 a - - -
          2.68618  4.42225  2.77519  2.73123  3.46354  2.40513  3.72494  3.29354  2.67741  2.69355  4.24690  2.90347  2.73739  3.18146  2.89801  2.37887  2.77519  2.98518  4.58477  3.61503
          0.01536  4.57928  5.30162  0.61958  0.77255  0.49103  0.94673
    331   1.70332  4.53178  3.54377  3.00438  3.98369  3.44342  4.04622  3.29572  2.97272  3.01689  3.55412  3.36221  4.02604  3.29375  3.36456  1.66663  2.23623  2.92146  5.36676  4.11059   1444 s - - -
          2.68618  4.42225  2.77519  2.73123  3.46354  2.40513  3.72494  3.29354  2.67741  2.69355  4.24690  2.90347  2.73739  3.18146  2.89801  2.37887  2.77519  2.98518  4.58477  3.61503
          0.01536  4.57928  5.30162  0.61958  0.77255  0.49103  0.94673
    332   3.19717  4.45147  5.04939  4.47646  3.47781  4.49289  4.87586  1.57416  4.32830  1.05006  3.15416  4.45174  4.77911  4.47050  4.41062  3.80788  3.30190  1.93820  5.30893  4.17015   1445 l - - -
          2.68618  4.42225  2.77519  2.73123  3.46354  2.40513  3.72494  3.29354  2.67741  2.69355  4.24690  2.90347  2.73739  3.18146  2.89801  2.37887  2.77519  2.98518  4.58477  3.61503
          0.01536  4.57928  5.30162  0.61958  0.77255  0.49103  0.94673
    333   2.72387  5.08630  3.00233  2.48384  4.14673  3.53322  2.80759  3.81843  1.46896  3.41670  4.19419  2.86950  3.92392  2.71119  2.71867  2.67594  2.96907  3.51285  5.59052  3.61011   1446 k - - -
          2.68618  4.42225  2.77519  2.73123  3.46354  2.40513  3.72494  3.29354  2.67741  2.69355  4.24690  2.90347  2.73739  3.18146  2.89801  2.37887  2.77519  2.98518  4.58477  3.61503
          0.01537  4.57898  5.30132  0.61958  0.77255  0.49103  0.94673
    334   2.29095  5.05644  3.00528  2.45834  4.33631  3.53015  3.47717  3.74467  2.49315  3.23597  3.88766  2.92853  3.92402  1.64173  2.96659  2.58024  2.65122  3.38536  5.53302  4.16882   1447 q - - -
          2.68618  4.42225  2.77519  2.73123  3.46354  2.40513  3.72494  3.29354  2.67741  2.69355  4.24690  2.90347  2.73739  3.18146  2.89801  2.37887  2.77519  2.98518  4.58477  3.61503
          0.01537  4.57898  5.30132  0.61958  0.77255  0.49103  0.94673
    335   0.95218  4.49716  3.76413  3.22916  4.07185  3.39854  4.24766  3.16936  3.22342  3.13377  3.92391  3.55922  4.06320  3.53588  3.56790  2.31173  2.90767  2.90560  5.48032  4.22188   1448 a - - -
          2.68618  4.42225  2.77519  2.73123  3.46354  2.40513  3.72494  3.29354  2.67741  2.69355  4.24690  2.90347  2.73739  3.18146  2.89801  2.37887  2.77519  2.98518  4.58477  3.61503
          0.01537  4.57898  5.30132  0.61958  0.77255  0.49103  0.94673
    336   2.55786  4.49453  3.22952  2.69844  3.86281  3.40777  3.79543  2.85042  2.35187  2.20229  2.92480  2.67556  4.00041  2.89334  2.91503  2.73528  2.77567  2.79685  5.15793  3.91549   1449 l - - -
          2.68618  4.42225  2.77519  2.73123  3.46354  2.40513  3.72494  3.29354  2.67741  2.69355  4.24690  2.90347  2.73739  3.18146  2.89801  2.37887  2.77519  2.98518  4.58477  3.61503
          0.01537  4.57898  5.30132  0.61958  0.77255  0.49103  0.94673
    337   2.69109  4.46362  3.23273  2.49879  3.73347  3.60034  3.67490  3.16852  2.58438  2.62417  3.71378  3.15080  3.99604  2.65813  3.00774  2.80674  2.76310  2.96203  5.14786  1.92171   1450 y - - -
          2.68618  4.42225  2.77519  2.73123  3.46354  2.40513  3.72494  3.29354  2.67741  2.69355  4.24690  2.90347  2.73739  3.18146  2.89801  2.37887  2.77519  2.98518  4.58477  3.61503
          0.01537  4.57898  5.30132  0.61958  0.77255  0.49103  0.94673
    338   2.56952  4.24066  4.79124  4.20277  2.61951  4.05957  4.50803  1.73828  4.03233  1.93239  3.36685  4.26474  4.48744  4.19545  4.09822  3.42855  3.09121  1.39102  5.01959  3.83870   1451 v - - -
          2.68618  4.42225  2.77519  2.73123  3.46354  2.40513  3.72494  3.29354  2.67741  2.69355  4.24690  2.90347  2.73739  3.18146  2.89801  2.37887  2.77519  2.98518  4.58477  3.61503
          0.01631  4.57898  5.13109  0.61958  0.77255  0.49103  0.94673
    339   2.60832  4.14557  3.08685  2.51422  4.19396  3.48939  3.38152  3.70814  1.82613  3.11807  4.03763  3.00019  3.93554  2.82644  1.92804  2.70476  2.85161  3.27215  5.51100  4.11526   1452 k - - -
          2.68618  4.42225  2.77519  2.73123  3.46354  2.40513  3.72494  3.29354  2.67741  2.69355  4.24690  2.90347  2.73739  3.18146  2.89801  2.37887  2.77519  2.98518  4.58477  3.61503
          0.01538  4.57829  5.30063  0.61958  0.77255  0.49274  0.94405
    340   2.61418  5.26672  2.34643  1.51436  4.60388  3.43198  3.63338  4.06191  2.32026  3.50840  4.29247  2.88472  3.91302  2.55316  2.84417  2.65002  2.95373  3.63527  5.70117  4.28835   1453 e - - -
          2.68618  4.42225  2.77519  2.73123  3.46354  2.40513  3.72494  3.29354  2.67741  2.69355  4.24690  2.90347  2.73739  3.18146  2.89801  2.37887  2.77519  2.98518  4.58477  3.61503
          0.02443  4.57829  4.27861  0.61958  0.77255  0.49274  0.94405
    341   2.32684  5.15478  2.65265  2.42705  4.25578  3.46417  3.61622  3.66093  1.95641  3.06166  3.91907  2.89637  3.89653  2.39109  2.55357  2.54083  2.85994  3.43553  5.60400  4.20490   1454 k - - -
          2.68618  4.42225  2.77519  2.73123  3.46354  2.40513  3.72494  3.29354  2.67741  2.69355  4.24690  2.90347  2.73739  3.18146  2.89801  2.37887  2.77519  2.98518  4.58477  3.61503
          0.02090  4.56937  4.57374  0.61958  0.77255  0.48821  0.95120
    342   2.62671  4.70229  2.59312  2.60470  3.04415  3.47291  3.49546  3.37595  2.59910  2.97974  3.84794  2.09638  3.90810  2.90964  3.04126  2.69427  2.88131  3.11252  5.04597  2.80645   1455 n - - -
          2.68618  4.42225  2.77519  2.73123  3.46354  2.40513  3.72494  3.29354  2.67741  2.69355  4.24690  2.90347  2.73739  3.18146  2.89801  2.37887  2.77519  2.98518  4.58477  3.61503
          0.03033  4.30772  4.10980  0.59564  0.80121  0.49700  0.93740
    343   2.56180  5.16162  2.83267  2.34283  4.46732  3.08563  3.71797  3.89847  2.34363  3.42711  4.22602  2.87748  1.74435  2.84220  2.94333  2.57904  2.95488  3.52484  5.62823  4.24185   1457 p - - -
          2.68618  4.42225  2.77519  2.73123  3.46354  2.40513  3.72495  3.29354  2.67741  2.69355  4.24690  2.90347  2.73740  3.18146  2.89799  2.37887  2.77520  2.98518  4.58477  3.61503
          0.02495  4.06564  4.89470  0.58161  0.81870  0.47719  0.96897
    344   2.67095  5.34670  1.72770  1.91659  4.67827  2.78956  3.72078  4.16864  2.43027  3.64632  4.39783  2.62490  3.92251  2.78296  2.96234  2.67226  3.03774  3.66299  5.78101  4.35495   1462 d - - -
          2.68617  4.42225  2.77517  2.73123  3.46354  2.40513  3.72495  3.29354  2.67740  2.69355  4.24690  2.90346  2.73740  3.18146  2.89801  2.37887  2.77519  2.98519  4.58477  3.61503
          0.03127  3.68101  5.18636  0.55932  0.84769  0.49353  0.94281
    345   1.89719  3.77485  4.06467  3.47461  3.32707  2.89059  4.10151  2.23999  3.36019  2.29970  3.16847  3.72842  4.14085  3.62186  3.60262  2.79363  2.51916  2.13780  4.84810  3.65027   1467 a - - -
          2.68618  4.42215  2.77520  2.73123  3.46354  2.40513  3.72495  3.29354  2.67741  2.69355  4.24690  2.90347  2.73740  3.18146  2.89801  2.37887  2.77519  2.98517  4.58477  3.61503
          0.02862  3.84917  4.97374  0.54242  0.87069  0.48935  0.94940
    346   2.60355  5.20930  2.55569  2.31595  4.54506  3.32516  3.32405  3.76594  2.03333  3.38570  3.92955  2.59339  3.80522  2.47021  2.61146  2.55611  2.79663  3.24555  5.64757  4.01960   1469 k - - -
          2.68618  4.42225  2.77519  2.73123  3.46354  2.40513  3.72494  3.29354  2.67741  2.69355  4.24690  2.90347  2.73739  3.18146  2.89801  2.37887  2.77519  2.98518  4.58477  3.61503
          0.01540  4.57671  5.29906  0.61958  0.77255  0.48813  0.95132
    347   1.86013  4.11151  3.69658  3.12742  3.51460  3.68643  3.94114  2.37390  3.07119  2.59939  3.45170  3.08016  4.07357  2.96429  3.39931  2.89169  2.50550  2.08501  4.98182  3.75766   1470 a - - -
          2.68618  4.42225  2.77519  2.73123  3.46354  2.40513  3.72494  3.29354  2.67741  2.69355  4.24690  2.90347  2.73739  3.18146  2.89801  2.37887  2.77519  2.98518  4.58477  3.61503
          0.01536  4.57921  5.30156  0.61958  0.77255  0.49103  0.94673
    348   2.68332  4.18646  4.30759  3.69805  2.21577  3.85635  3.96335  2.55065  3.56783  2.33001  3.01619  3.81362  4.22363  3.77851  3.70653  3.12288  2.69367  2.31448  4.75647  1.75288   1471 y - - -
          2.68618  4.42225  2.77519  2.73123  3.46354  2.40513  3.72494  3.29354  2.67741  2.69355  4.24690  2.90347  2.73739  3.18146  2.89801  2.37887  2.77519  2.98518  4.58477  3.61503
          0.01538  4.57842  5.30077  0.61958  0.77255  0.49103  0.94673
    349   2.72690  4.37601  3.07607  2.95915  3.52300  3.72050  2.68495  1.83425  3.03859  2.58891  3.46736  3.45541  4.09905  3.32500  3.37668  2.97096  2.95879  2.00542  5.00032  3.67558   1472 i - - -
          2.68618  4.42225  2.77519  2.73123  3.46354  2.40513  3.72494  3.29354  2.67741  2.69355  4.24690  2.90347  2.73739  3.18146  2.89801  2.37887  2.77519  2.98518  4.58477  3.61503
          0.01538  4.57842  5.30077  0.61958  0.77255  0.49103  0.94673
    350   3.13661  4.37523  5.07267  4.47514  2.01801  4.39937  4.72771  1.76654  4.29788  1.27093  2.99045  4.53821  4.68031  4.37708  4.31710  3.72692  3.39457  2.07181  5.10640  3.84353   1473 l - - -
          2.68618  4.42225  2.77519  2.73123  3.46354  2.40513  3.72494  3.29354  2.67741  2.69355  4.24690  2.90347  2.73739  3.18146  2.89801  2.37887  2.77519  2.98518  4.58477  3.61503
          0.01538  4.57842  5.30077  0.61958  0.77255  0.49103  0.94673
    351   3.47242  4.92255  4.45132  3.99764  2.07039  4.35523  3.22338  3.46481  3.88626  3.00480  4.06705  3.55657  4.70403  4.05045  4.07661  3.66589  3.32103  3.23250  4.14746  0.80868   1474 y - - -
          2.68618  4.42225  2.77519  2.73123  3.46354  2.40513  3.72494  3.29354  2.67741  2.69355  4.24690  2.90347  2.73739  3.18146  2.89801  2.37887  2.77519  2.98518  4.58477  3.61503
          0.01538  4.57842  5.30077  0.61958  0.77255  0.49103  0.94673
    352   2.73292  5.23008  2.63210  2.30235  4.57272  3.51072  3.69237  3.93876  1.89138  3.53039  4.09994  2.88228  3.90397  2.39336  2.05091  2.66473  2.71475  3.61977  5.66047  4.25956   1475 k - - -
          2.68618  4.42225  2.77519  2.73123  3.46354  2.40513  3.72494  3.29354  2.67741  2.69355  4.24690  2.90347  2.73739  3.18146  2.89801  2.37887  2.77519  2.98518  4.58477  3.61503
          0.01537  4.57870  5.30105  0.61958  0.77255  0.49103  0.94673
    353   3.04543  5.59391  1.11005  2.28617  4.82099  3.03546  2.66025  4.39633  2.81678  3.88230  4.67578  2.76429  4.05792  3.03895  3.36553  2.86819  3.30476  3.96637  6.03330  4.43655   1476 d - - -
          2.68618  4.42225  2.77519  2.73123  3.46354  2.40513  3.72494  3.29354  2.67741  2.69355  4.24690  2.90347  2.73739  3.18146  2.89801  2.37887  2.77519  2.98518  4.58477  3.61503
          0.01537  4.57870  5.30105  0.61958  0.77255  0.49103  0.94673
    354   3.51758  4.78354  5.41201  4.84506  3.42617  4.86788  5.23880  1.28413  4.70818  1.49420  1.67684  4.99238  5.05033  4.74947  4.74372  4.22946  3.74261  2.10456  5.48210  4.42710   1477 i - - -
          2.68618  4.42225  2.77519  2.73123  3.46354  2.40513  3.72494  3.29354  2.67741  2.69355  4.24690  2.90347  2.73739  3.18146  2.89801  2.37887  2.77519  2.98518  4.58477  3.61503
          0.01537  4.57870  5.30105  0.61958  0.77255  0.49103  0.94673
    355   3.03595  5.02905  3.64312  2.98796  4.29993  3.81935  3.89191  3.53624  2.36002  3.22739  3.38992  3.38458  4.19414  2.98545  0.99512  3.11133  3.13228  3.20899  5.48322  4.25814   1478 r - - -
          2.68618  4.42225  2.77519  2.73123  3.46354  2.40513  3.72494  3.29354  2.67741  2.69355  4.24690  2.90347  2.73739  3.18146  2.89801  2.37887  2.77519  2.98518  4.58477  3.61503
          0.01537  4.57870  5.30105  0.61958  0.77255  0.49103  0.94673
    356   2.35142  4.44198  3.86512  3.33761  3.83181  3.59311  4.22780  2.97622  3.27014  2.84125  3.56991  3.62966  4.12600  3.57074  3.58933  2.69709  1.15643  2.35584  5.29536  4.07548   1479 t - - -
          2.68618  4.42225  2.77519  2.73123  3.46354  2.40513  3.72494  3.29354  2.67741  2.69355  4.24690  2.90347  2.73739  3.18146  2.89801  2.37887  2.77519  2.98518  4.58477  3.61503
          0.01537  4.57870  5.30105  0.61958  0.77255  0.49103  0.94673
    357   2.71466  4.47115  3.57795  3.01351  3.46130  3.69907  3.84914  2.95124  2.96179  2.64103  3.42640  3.36572  1.92357  3.17905  3.31932  2.85580  2.89255  2.66163  5.02707  2.18659   1480 p - - -
          2.68618  4.42225  2.77519  2.73123  3.46354  2.40513  3.72494  3.29354  2.67741  2.69355  4.24690  2.90347  2.73739  3.18146  2.89801  2.37887  2.77519  2.98518  4.58477  3.61503
          0.01610  4.51091  5.30105  0.61383  0.77930  0.49103  0.94673
    358   2.43705  4.34581  3.72219  3.53953  4.83084  0.62870  4.60481  4.28872  3.69523  3.96553  4.78158  3.64904  4.07802  3.86924  3.97773  2.69275  3.11868  3.66423  6.16220  4.95600   1482 G - - -
          2.68618  4.42225  2.77519  2.73123  3.46354  2.40513  3.72494  3.29354  2.67741  2.69355  4.24690  2.90347  2.73739  3.18146  2.89801  2.37887  2.77519  2.98518  4.58477  3.61503
          0.01537  4.57870  5.30105  0.61958  0.77255  0.49103  0.94673
    359   2.51879  5.04161  3.05558  2.43462  4.09321  3.52839  3.44777  3.16919  2.08774  2.85861  3.77168  2.70452  3.91952  2.36470  2.47812  2.64249  2.88058  3.20074  5.51773  4.05314   1483 k - - -
          2.68616  4.42228  2.77520  2.73126  3.46356  2.40491  3.72498  3.29357  2.67743  2.69357  4.24693  2.90349  2.73740  3.18145  2.89803  2.37890  2.77523  2.98522  4.58475  3.61506
          0.16088  1.94057  5.30105  0.22942  1.58470  0.49103  0.94673
    360   2.57132  4.75499  2.93946  2.56731  3.61217  2.89344  3.07573  3.52610  2.57770  2.89483  3.61892  2.79595  3.95007  2.37052  3.03708  2.68085  2.84229  3.20826  5.09554  2.60055   1485 q - - -
          2.68618  4.42225  2.77519  2.73123  3.46354  2.40513  3.72494  3.29354  2.67741  2.69355  4.24690  2.90347  2.73739  3.18146  2.89801  2.37887  2.77519  2.98518  4.58477  3.61503
          0.01537  4.57873  5.30107  0.61958  0.77255  0.49103  0.94673
    361   3.80962  5.89074  3.06636  0.33502  5.36777  3.91919  4.64446  4.99499  3.64293  4.50886  5.51497  3.61804  4.57305  3.88460  4.08675  3.74877  4.13866  4.62305  6.38270  5.19831   1486 E - - -
          2.68618  4.42225  2.77519  2.73123  3.46354  2.40513  3.72494  3.29354  2.67741  2.69355  4.24690  2.90347  2.73739  3.18146  2.89801  2.37887  2.77519  2.98518  4.58477  3.61503
          0.01537  4.57873  5.30107  0.61958  0.77255  0.49103  0.94673
    362   2.65761  5.12059  2.32037  2.15219  4.27080  3.48835  3.49381  3.39369  2.37917  2.62847  4.01359  2.66297  3.85507  2.77923  2.66875  2.60841  2.86367  3.38707  5.58046  3.59567   1487 e - - -
          2.68618  4.42225  2.77519  2.73123  3.46354  2.40513  3.72494  3.29354  2.67741  2.69355  4.24690  2.90347  2.73739  3.18146  2.89801  2.37887  2.77519  2.98518  4.58477  3.61503
          0.01536  4.57916  5.30151  0.61958  0.77255  0.49103  0.94673
    363   2.86703  4.25906  4.52493  3.99584  1.62598  4.00287  4.12376  2.52559  3.83127  1.68901  3.04365  4.07448  4.35492  3.99140  3.91489  3.31007  3.08942  2.44677  4.58476  2.43651   1488 f - - -
          2.68618  4.42225  2.77519  2.73123  3.46354  2.40513  3.72494  3.29354  2.67741  2.69355  4.24690  2.90347  2.73739  3.18146  2.89801  2.37887  2.77519  2.98518  4.58477  3.61503
          0.01534  4.58064  5.30299  0.61958  0.77255  0.49103  0.94673
    364   4.26027  5.47020  5.14252  4.95884  2.17479  4.91283  3.84277  3.98669  4.75682  3.17620  4.57906  4.55848  5.23542  4.67275  4.72691  4.33351  4.56185  3.93060  3.95180  0.42954   1489 Y - - -
          2.68618  4.42225  2.77519  2.73123  3.46354  2.40513  3.72494  3.29354  2.67741  2.69355  4.24690  2.90347  2.73739  3.18146  2.89801  2.37887  2.77519  2.98518  4.58477  3.61503
          0.01534  4.58064  5.30299  0.61958  0.77255  0.49103  0.94673
    365   2.63523  5.20586  2.83233  2.11887  4.51126  3.46315  3.64663  3.96479  1.81955  3.40099  4.12415  2.86813  3.89753  2.61731  2.14975  2.65811  2.85642  3.57304  4.84361  4.22156   1490 k - - -
          2.68618  4.42225  2.77519  2.73123  3.46354  2.40513  3.72494  3.29354  2.67741  2.69355  4.24690  2.90347  2.73739  3.18146  2.89801  2.37887  2.77519  2.98518  4.58477  3.61503
          0.01534  4.58064  5.30299  0.61958  0.77255  0.49103  0.94673
    366   2.28149  5.16761  2.88262  2.05995  4.51318  3.23278  3.59667  4.03485  2.08965  3.48955  4.22510  2.81388  3.89308  2.51037  2.59756  2.27692  2.83115  3.55909  5.60844  4.22571   1491 e - - -
          2.68618  4.42225  2.77519  2.73123  3.46354  2.40513  3.72494  3.29354  2.67741  2.69355  4.24690  2.90347  2.73739  3.18146  2.89801  2.37887  2.77519  2.98518  4.58477  3.61503
          0.01534  4.58064  5.30299  0.61958  0.77255  0.49103  0.94673
    367   1.58199  4.28553  3.78909  3.21867  3.48239  3.18810  4.02772  2.73040  3.15274  2.40899  2.86024  3.52683  4.12156  3.41032  3.41585  2.61947  2.89795  2.27459  4.95469  3.73841   1492 a - - -
          2.68618  4.42225  2.77519  2.73123  3.46354  2.40513  3.72494  3.29354  2.67741  2.69355  4.24690  2.90347  2.73739  3.18146  2.89801  2.37887  2.77519  2.98518  4.58477  3.61503
          0.01534  4.58072  5.30306  0.61958  0.77255  0.49103  0.94673
    368   2.64762  4.84849  3.10875  2.55105  4.28170  3.29052  3.75197  3.63893  2.50957  2.95178  4.02561  3.04592  3.94511  1.59466  2.71699  2.25674  2.96860  3.36188  5.49951  4.15430   1493 q - - -
          2.68618  4.42225  2.77519  2.73123  3.46354  2.40513  3.72494  3.29354  2.67741  2.69355  4.24690  2.90347  2.73739  3.18146  2.89801  2.37887  2.77519  2.98518  4.58477  3.61503
          0.01534  4.58046  5.30281  0.61958  0.77255  0.49103  0.94673
    369   2.57318  5.23537  2.40853  2.00891  4.57880  3.45060  3.62903  4.04900  2.06753  3.44331  4.22110  2.54229  3.89386  2.41786  2.58954  2.61753  2.92492  3.58571  5.66832  4.25845   1494 e - - -
          2.68618  4.42225  2.77519  2.73123  3.46354  2.40513  3.72494  3.29354  2.67741  2.69355  4.24690  2.90347  2.73739  3.18146  2.89801  2.37887  2.77519  2.98518  4.58477  3.61503
          0.01534  4.58046  5.30281  0.61958  0.77255  0.49103  0.94673
    370   2.55347  5.19178  2.10600  2.27139  4.56403  3.41540  3.62196  4.03568  2.07627  3.33294  4.12120  2.50919  3.89278  2.54798  2.69570  2.61362  2.81146  3.59332  5.65909  4.20630   1495 k - - -
          2.68621  4.42234  2.77505  2.73117  3.46363  2.40507  3.72495  3.29362  2.67749  2.69358  4.24699  2.90354  2.73691  3.18154  2.89808  2.37893  2.77528  2.98527  4.58486  3.61512
          0.43295  1.06007  5.30281  0.11877  2.18939  0.49103  0.94673
    371   2.63726  4.76796  3.17104  2.64606  3.98731  1.57795  3.75642  3.40392  2.56736  2.91382  3.56080  3.00490  3.97849  2.94613  2.93068  2.75945  2.92991  2.94596  5.33289  4.02834   1498 g - - -
          2.68618  4.42225  2.77519  2.73123  3.46354  2.40513  3.72494  3.29354  2.67741  2.69355  4.24690  2.90347  2.73739  3.18146  2.89801  2.37887  2.77519  2.98518  4.58477  3.61503
          0.01534  4.58046  5.30281  0.61958  0.77255  0.49103  0.94673
    372   2.55542  4.24204  3.06148  3.35092  3.37859  3.75167  4.04216  1.93133  3.27136  2.43953  3.36333  3.62094  4.16402  3.46519  3.53892  2.84143  2.93896  1.60737  4.91315  3.70563   1499 v - - -
          2.68618  4.42225  2.77519  2.73123  3.46354  2.40513  3.72494  3.29354  2.67741  2.69355  4.24690  2.90347  2.73739  3.18146  2.89801  2.37887  2.77519  2.98518  4.58477  3.61503
          0.01534  4.58046  5.30281  0.61958  0.77255  0.49103  0.94673
    373   2.68002  4.11017  4.48982  3.88777  2.03241  3.85672  4.19294  2.10949  3.60468  2.05093  2.66016  3.86947  4.23544  3.82549  3.44784  3.15925  2.62693  2.06906  4.74906  3.49573   1500 f - - -
          2.68618  4.42225  2.77519  2.73123  3.46354  2.40513  3.72494  3.29354  2.67741  2.69355  4.24690  2.90347  2.73739  3.18146  2.89801  2.37887  2.77519  2.98518  4.58477  3.61503
          0.01533  4.58123  5.30358  0.61958  0.77255  0.49103  0.94673
    374   3.11617  4.47574  4.94542  4.35118  1.53676  4.30490  4.54592  2.38798  4.17383  1.41413  2.58197  4.41156  4.59995  4.25848  4.20418  3.62405  3.34643  2.46632  4.92672  2.92197   1501 l - - -
          2.68618  4.42225  2.77519  2.73123  3.46354  2.40513  3.72494  3.29354  2.67741  2.69355  4.24690  2.90347  2.73739  3.18146  2.89801  2.37887  2.77519  2.98518  4.58477  3.61503
          0.06451  4.58123  2.95204  0.61958  0.77255  0.49103  0.94673
    375   2.59511  4.11247  4.20878  3.62005  2.84518  3.81537  4.07111  2.30405  3.49378  2.02924  3.07029  3.81209  4.18425  3.66530  3.53637  2.80739  1.80385  2.21695  4.78590  3.58663   1502 t - - -
          2.68618  4.42225  2.77519  2.73123  3.46354  2.40513  3.72494  3.29354  2.67741  2.69355  4.24690  2.90347  2.73739  3.18146  2.89801  2.37887  2.77519  2.98518  4.58477  3.61503
          0.01610  4.53282  5.25516  0.61958  0.77255  0.44143  1.03034
    376   3.31684  5.54179  3.83242  3.04542  5.05160  3.97974  3.84974  4.37561  0.99831  3.75696  4.44210  3.43155  4.31196  2.58676  1.56965  3.31617  3.49108  4.03430  5.43126  4.60170   1503 k - - -
          2.68618  4.42225  2.77519  2.73123  3.46354  2.40513  3.72494  3.29354  2.67741  2.69355  4.24690  2.90347  2.73739  3.18146  2.89801  2.37887  2.77519  2.98518  4.58477  3.61503
          0.01533  4.58123  5.30358  0.61958  0.77255  0.49103  0.94673
    377   2.38021  4.07765  3.78044  3.24233  2.50740  1.85436  3.84740  2.81669  3.17361  2.53910  3.45125  3.58243  4.13091  3.44922  3.46956  2.83167  2.93677  2.60108  4.72233  2.89765   1504 g - - -
          2.68618  4.42225  2.77519  2.73123  3.46354  2.40513  3.72494  3.29354  2.67741  2.69355  4.24690  2.90347  2.73739  3.18146  2.89801  2.37887  2.77519  2.98518  4.58477  3.61503
          0.01533  4.58123  5.30358  0.61958  0.77255  0.49103  0.94673
    378   2.52247  5.09908  2.43707  1.86352  4.29443  3.42544  3.54225  3.66269  2.24403  3.41003  4.18787  2.78426  3.71557  2.68920  2.79851  2.55224  2.69913  3.39141  5.61138  3.98387   1505 e - - -
          2.68618  4.42225  2.77519  2.73123  3.46354  2.40513  3.72494  3.29354  2.67741  2.69355  4.24690  2.90347  2.73739  3.18146  2.89801  2.37887  2.77519  2.98518  4.58477  3.61503
          0.30469  4.58123  1.37671  0.61958  0.77255  0.49103  0.94673
    379   2.51891  4.22071  3.93703  3.52571  3.38530  3.83340  4.20028  2.02176  3.42215  2.38506  3.37342  3.76638  3.69560  3.68789  3.66742  3.11830  2.93432  1.31740  4.96834  3.76394   1506 v - - -
          2.68618  4.42225  2.77519  2.73123  3.46354  2.40513  3.72494  3.29354  2.67741  2.69355  4.24690  2.90347  2.73739  3.18146  2.89801  2.37887  2.77519  2.98518  4.58477  3.61503
          0.02114  4.24621  5.02001  0.62533  0.76590  0.30977  1.32282
    380   2.45219  5.15815  2.76829  2.04282  4.45945  3.24631  3.67889  3.77073  2.30096  3.35448  4.08563  2.92780  3.31479  2.76943  2.83912  2.37881  2.34817  3.11682  5.60937  4.02645   1510 e - - -
          2.68623  4.42251  2.77492  2.73085  3.46377  2.40535  3.72505  3.29370  2.67746  2.69371  4.24697  2.90364  2.73601  3.18158  2.89821  2.37904  2.77536  2.98540  4.58503  3.61528
          0.31380  1.33044  5.30410  1.22991  0.34576  0.49103  0.94673
    381   2.51588  5.15052  2.87704  1.99947  4.51307  2.68598  3.68659  3.90129  2.25976  3.46442  4.23333  2.83050  3.87035  2.59719  2.79373  2.32518  2.76511  2.94120  5.63178  4.23280   1516 e - - -
          2.68618  4.42225  2.77519  2.73123  3.46354  2.40513  3.72494  3.29354  2.67741  2.69355  4.24690  2.90347  2.73739  3.18146  2.89801  2.37887  2.77519  2.98518  4.58477  3.61503
          0.01587  4.58176  5.20089  0.61958  0.77255  0.49103  0.94673
    382   3.41849  4.66037  5.37283  4.86995  3.91141  4.85207  5.50300  1.47493  4.67317  2.35543  3.70369  5.03074  5.17110  5.01091  4.92645  4.30821  3.67314  0.73712  5.91807  4.62787   1517 v - - -
          2.68618  4.42225  2.77519  2.73123  3.46354  2.40513  3.72494  3.29354  2.67740  2.69355  4.24690  2.90347  2.73739  3.18146  2.89801  2.37887  2.77519  2.98518  4.58477  3.61503
          0.03059  4.40440  4.02269  0.60399  0.79104  0.49203  0.94516
    383   2.52637  5.15839  2.83599  1.93785  4.41955  3.35409  3.62678  3.71591  2.27946  3.32896  4.15082  2.88504  3.89548  2.74518  2.66334  2.25948  2.51257  3.11748  5.60703  4.11983   1519 e - - -
          2.68615  4.42226  2.77519  2.73123  3.46353  2.40513  3.72496  3.29353  2.67742  2.69354  4.24691  2.90347  2.73740  3.18147  2.89800  2.37886  2.77519  2.98520  4.58478  3.61504
          0.06946  4.09121  2.98808  0.93603  0.49788  0.51102  0.91600
    384   2.42378  5.16678  2.75417  1.92242  4.46023  3.31321  3.64509  3.84093  2.22403  3.28802  4.00373  2.91294  3.30586  2.54085  2.72252  2.53547  2.78359  3.29237  5.23027  4.04860   1543 e - - -
          2.68618  4.42225  2.77519  2.73123  3.46354  2.40513  3.72494  3.29354  2.67741  2.69355  4.24690  2.90347  2.73739  3.18146  2.89801  2.37887  2.77519  2.98518  4.58477  3.61503
          0.22819  4.52341  1.64415  0.61958  0.77255  0.47240  0.97684
    385   2.32386  4.94558  2.42305  2.26620  4.36923  2.88530  3.62461  3.67131  2.34855  3.29751  4.07378  2.53105  3.75155  2.67256  2.83529  2.48396  2.80128  3.27401  5.53753  4.14973   1544 e - - -
          2.68619  4.42228  2.77520  2.73122  3.46354  2.40513  3.72497  3.29355  2.67741  2.69354  4.24689  2.90349  2.73734  3.18148  2.89797  2.37886  2.77519  2.98520  4.58480  3.61506
          0.18255  2.24601  2.79627  0.48294  0.95964  0.34986  1.22007
    386   2.40768  5.16823  2.74404  2.16510  4.43325  2.33809  3.62999  3.93874  2.35033  3.42474  4.14883  2.66399  3.39641  2.72004  2.84281  2.43385  2.83213  3.40060  5.46910  4.15239   1566 e - - -
          2.68618  4.42225  2.77519  2.73123  3.46354  2.40513  3.72494  3.29354  2.67741  2.69355  4.24690  2.90346  2.73739  3.18146  2.89801  2.37887  2.77519  2.98518  4.58477  3.61503
          0.15231  4.26844  2.06142  0.59586  0.80093  0.44571  1.02268
    387   2.63570  5.24985  2.20583  2.23727  4.57521  2.16354  3.66209  4.05584  2.42719  3.54919  4.30626  2.38115  3.63658  2.81738  2.98831  2.53388  2.94382  3.52999  5.69565  4.28051   1568 g - - -
          2.68615  4.42226  2.77520  2.73124  3.46355  2.40513  3.72495  3.29354  2.67741  2.69355  4.24690  2.90346  2.73736  3.18147  2.89801  2.37887  2.77517  2.98519  4.58478  3.61504
          0.05864  3.21154  4.09468  0.50562  0.92416  0.39652  1.11674
    388   2.63837  5.24354  2.44204  2.25669  4.57802  2.04045  3.54008  4.02559  2.19750  3.54487  4.27614  2.67480  3.82563  2.72823  2.91855  2.49512  2.91859  3.62449  5.68053  4.27161   1576 g - - -
          2.68618  4.42225  2.77519  2.73123  3.46354  2.40513  3.72494  3.29354  2.67741  2.69355  4.24690  2.90347  2.73739  3.18146  2.89801  2.37887  2.77519  2.98518  4.58477  3.61503
          0.09024  4.56537  2.57857  0.61958  0.77255  0.47781  0.96796
    389   2.57859  5.19303  2.71598  2.28025  4.51685  2.69490  3.47995  3.92951  2.04508  3.47983  4.23647  2.61309  3.80205  2.63078  2.68428  2.35923  2.69022  3.54786  5.62957  4.13963   1577 k - - -
          2.68619  4.42225  2.77523  2.73126  3.46343  2.40515  3.72482  3.29356  2.67744  2.69358  4.24691  2.90350  2.73718  3.18150  2.89804  2.37887  2.77521  2.98522  4.58480  3.61495
          0.09915  2.43343  5.01239  0.62106  0.77084  0.44613  1.02193
    390   2.65721  3.70864  4.46846  3.86778  3.19922  3.84188  4.14766  2.16697  3.69890  1.39006  3.02792  3.82436  3.86825  3.87146  3.78510  3.11233  2.72363  2.08182  4.70011  3.57609   1581 l - - -
          2.68618  4.42225  2.77519  2.73123  3.46354  2.40513  3.72494  3.29354  2.67741  2.69355  4.24690  2.90347  2.73739  3.18146  2.89801  2.37887  2.77519  2.98518  4.58477  3.61503
          0.01550  4.57034  5.29268  0.61958  0.77255  0.47780  0.96797
    391   2.52822  4.57290  3.35223  2.69474  3.47967  3.55991  3.80746  2.68890  2.48527  2.53273  3.52566  3.01179  4.02600  3.00499  2.97458  2.61650  2.37151  2.30006  5.15547  3.66392   1582 v - - -
          2.68618  4.42225  2.77519  2.73123  3.46354  2.40513  3.72494  3.29354  2.67741  2.69355  4.24690  2.90347  2.73739  3.18146  2.89801  2.37887  2.77519  2.98518  4.58477  3.61503
          0.01532  4.58203  5.30437  0.61958  0.77255  0.49103  0.94673
    392   3.48339  4.70613  5.48031  4.98047  3.67487  5.01724  5.60820  1.53253  4.89945  2.17883  3.64807  5.14253  5.23973  5.10085  5.03891  4.41962  3.73488  0.73380  5.94633  4.75712   1583 v - - -
          2.68618  4.42225  2.77519  2.73123  3.46354  2.40513  3.72494  3.29354  2.67741  2.69355  4.24690  2.90347  2.73739  3.18146  2.89801  2.37887  2.77519  2.98518  4.58477  3.61503
          0.01633  4.58156  5.12330  0.61958  0.77255  0.49103  0.94673
    393   2.61323  5.11399  2.76754  2.03657  4.48080  3.47689  3.54121  3.72464  1.94300  3.38637  4.22693  2.80185  3.89396  2.69798  2.59546  2.48907  2.50107  3.42389  5.64429  4.11989   1584 k - - -
          2.68618  4.42225  2.77519  2.73123  3.46354  2.40513  3.72494  3.29354  2.67741  2.69355  4.24690  2.90347  2.73739  3.18146  2.89801  2.37887  2.77519  2.98518  4.58477  3.61503
          0.01534  4.58057  5.30292  0.61958  0.77255  0.48293  0.95965
    394   2.05278  3.81877  4.53640  3.93512  2.62955  3.83637  4.23472  2.29271  3.76037  2.18698  3.13723  4.00716  4.26941  3.92664  3.83409  3.16711  2.89670  1.51179  4.78444  3.45425   1585 v - - -
          2.68618  4.42225  2.77519  2.73123  3.46354  2.40513  3.72494  3.29354  2.67741  2.69355  4.24690  2.90347  2.73739  3.18146  2.89801  2.37887  2.77519  2.98518  4.58477  3.61503
          0.01529  4.58388  5.30622  0.61958  0.77255  0.48674  0.95354
    395   2.65302  5.19239  2.52133  2.12715  4.04220  3.39744  3.44395  3.98009  1.79375  3.46769  4.26105  2.75100  3.89285  2.68921  2.61179  2.61066  2.76080  3.55425  5.65280  4.08779   1586 k - - -
          2.68618  4.42225  2.77519  2.73123  3.46354  2.40513  3.72494  3.29354  2.67741  2.69355  4.24690  2.90347  2.73739  3.18146  2.89801  2.37887  2.77519  2.98518  4.58477  3.61503
          0.01529  4.58388  5.30622  0.61958  0.77255  0.48674  0.95354
    396   3.32635  6.02287  0.89612  2.10648  5.29196  3.45549  3.91751  4.84813  3.09598  4.29848  5.15035  2.00718  4.17540  3.21030  3.80333  3.16834  3.61871  4.38493  6.44545  4.88450   1587 d - - -
          2.68618  4.42225  2.77519  2.73123  3.46354  2.40513  3.72494  3.29354  2.67741  2.69355  4.24690  2.90347  2.73739  3.18146  2.89801  2.37887  2.77519  2.98518  4.58477  3.61503
          0.01528  4.58443  5.30678  0.61958  0.77255  0.48674  0.95354
    397   2.66992  4.55977  3.37443  2.70152  3.70363  3.57577  3.76027  2.83314  2.74717  2.25770  3.60519  3.26629  4.04008  2.99117  3.11974  2.63935  1.91327  2.58449  4.97515  3.30131   1588 t - - -
          2.68618  4.42225  2.77519  2.73123  3.46354  2.40513  3.72494  3.29354  2.67741  2.69355  4.24690  2.90347  2.73739  3.18146  2.89801  2.37887  2.77519  2.98518  4.58477  3.61503
          0.01528  4.58443  5.30678  0.61958  0.77255  0.48674  0.95354
    398   3.14964  4.52167  4.84352  4.26038  3.28247  4.35278  4.69033  1.98332  4.11255  0.88190  3.15838  4.41721  4.41260  4.22943  4.21755  3.62864  3.01156  2.28721  5.16506  4.03463   1589 l - - -
          2.68618  4.42225  2.77519  2.73123  3.46354  2.40513  3.72494  3.29354  2.67741  2.69355  4.24690  2.90347  2.73739  3.18146  2.89801  2.37887  2.77519  2.98518  4.58477  3.61503
          0.01528  4.58443  5.30678  0.61958  0.77255  0.48674  0.95354
    399   2.68922  4.22780  4.18267  3.66076  3.13336  3.87160  4.18240  2.39850  3.53760  1.41284  3.16706  3.86244  4.20946  3.75490  3.71250  2.95895  2.04869  2.37678  4.85104  3.64199   1590 l - - -
          2.68613  4.42229  2.77524  2.73124  3.46316  2.40509  3.72498  3.29360  2.67743  2.69360  4.24692  2.90346  2.73745  3.18149  2.89805  2.37890  2.77521  2.98524  4.58411  3.61501
          0.26474  1.48000  5.30678  0.18546  1.77619  0.48674  0.95354
    400   2.79306  5.33305  2.48225  2.42326  4.65292  1.54409  3.76096  4.12952  2.34215  3.60249  4.39485  2.52891  3.93443  2.75536  2.93044  2.78052  3.09761  3.71301  5.77752  4.36496   1595 g - - -
          2.68618  4.42225  2.77519  2.73123  3.46354  2.40513  3.72494  3.29354  2.67741  2.69355  4.24690  2.90347  2.73739  3.18146  2.89801  2.37887  2.77519  2.98518  4.58477  3.61503
          0.01529  4.58419  5.30654  0.61958  0.77255  0.48674  0.95354
    401   2.62478  5.21538  2.65480  1.50569  4.54811  3.22091  3.68660  4.01262  2.22845  3.42552  3.83726  2.97577  3.85133  2.69442  2.79675  2.60638  2.90473  3.59953  5.65474  4.25081   1596 e - - -
          2.68617  4.42225  2.77519  2.73122  3.46354  2.40513  3.72495  3.29354  2.67740  2.69355  4.24690  2.90347  2.73740  3.18146  2.89801  2.37887  2.77518  2.98519  4.58477  3.61503
          0.03226  3.70612  4.93813  0.52200  0.89976  0.48674  0.95354
    402   2.69922  5.23394  2.27692  1.82572  4.57631  3.45170  3.63313  4.05489  2.16454  3.52038  4.27649  2.72655  3.45403  2.68622  2.70009  2.57694  2.76787  3.53882  5.66742  4.13743   1598 e - - -
          2.68618  4.42225  2.77519  2.73123  3.46354  2.40513  3.72494  3.29354  2.67741  2.69355  4.24690  2.90347  2.73739  3.18146  2.89801  2.37887  2.77519  2.98518  4.58477  3.61503
          0.01532  4.58178  5.30412  0.61958  0.77255  0.48418  0.95764
    403   2.55802  4.15232  4.39685  3.91761  3.06279  3.88401  4.25129  1.70452  3.76600  1.82760  3.05355  3.97768  4.28370  3.92599  3.81750  3.12707  2.73618  1.81833  4.80575  3.62393   1599 i - - -
          2.68618  4.42225  2.77519  2.73123  3.46354  2.40513  3.72494  3.29354  2.67741  2.69355  4.24690  2.90347  2.73739  3.18146  2.89801  2.37887  2.77519  2.98518  4.58477  3.61503
          0.01528  4.58494  5.30728  0.61958  0.77255  0.48674  0.95354
    404   2.49840  5.16950  2.76772  1.78132  4.52453  3.46422  3.64023  3.78339  2.28551  3.36374  4.08772  2.92071  3.71387  2.59612  2.70543  2.39630  2.66746  3.25803  5.63788  4.23690   1600 e - - -
          2.68618  4.42225  2.77519  2.73123  3.46354  2.40513  3.72494  3.29354  2.67741  2.69355  4.24690  2.90347  2.73739  3.18146  2.89801  2.37887  2.77519  2.98518  4.58477  3.61503
          0.02043  4.58494  4.60356  0.61958  0.77255  0.48674  0.95354
    405   2.68586  4.18643  4.61599  3.94854  3.18869  4.00058  4.34067  1.60799  3.85821  1.83064  2.87636  4.11036  4.35568  3.99135  3.92167  3.25798  2.91597  1.69798  4.87315  3.64891   1601 i - - -
          2.68618  4.42225  2.77519  2.73123  3.46354  2.40513  3.72494  3.29354  2.67741  2.69355  4.24690  2.90347  2.73739  3.18146  2.89801  2.37887  2.77519  2.98518  4.58477  3.61503
          0.01535  4.57986  5.30221  0.61958  0.77255  0.48476  0.95671
    406   2.55269  5.22348  2.56962  1.88822  4.56429  3.34218  3.64027  3.98520  2.18212  3.50382  4.24633  2.75862  2.73691  2.63277  2.81742  2.61928  2.83594  3.46114  5.65799  4.21100   1602 e - - -
          2.68619  4.42227  2.77511  2.73120  3.46356  2.40508  3.72496  3.29356  2.67743  2.69357  4.24692  2.90346  2.73740  3.18148  2.89803  2.37888  2.77521  2.98520  4.58479  3.61505
          0.09272  2.48179  5.30632  0.31855  1.29904  0.48524  0.95594
    407   1.63864  3.87919  4.07817  3.48176  3.34190  3.79272  4.13175  2.62391  3.40146  2.27928  3.31559  3.75439  3.72072  3.64388  3.62612  2.98367  2.77559  1.75484  4.88770  3.68364   1604 a - - -
          2.68618  4.42225  2.77519  2.73123  3.46354  2.40513  3.72494  3.29354  2.67741  2.69355  4.24690  2.90347  2.73739  3.18146  2.89801  2.37887  2.77519  2.98518  4.58477  3.61503
          0.01526  4.58569  5.30803  0.61958  0.77255  0.48674  0.95354
    408   3.49918  6.12323  0.53594  2.32958  5.44185  3.55399  4.26708  5.03859  3.45531  4.52735  5.46209  3.04841  4.27377  3.46500  4.14668  3.29542  3.83503  4.57429  6.63996  5.06291   1605 D - - -
          2.68618  4.42225  2.77519  2.73123  3.46354  2.40513  3.72494  3.29354  2.67741  2.69355  4.24690  2.90347  2.73739  3.18146  2.89801  2.37887  2.77519  2.98518  4.58477  3.61503
          0.01526  4.58569  5.30803  0.61958  0.77255  0.48674  0.95354
    409   3.17504  4.68749  5.03105  4.44071  3.29585  4.54424  4.70327  2.38829  4.26300  0.83548  1.99011  4.61108  4.78785  4.37940  4.35733  3.86954  3.53397  2.50898  5.22054  4.05681   1606 l - - -
          2.68618  4.42225  2.77519  2.73123  3.46354  2.40513  3.72494  3.29354  2.67741  2.69355  4.24690  2.90347  2.73739  3.18146  2.89801  2.37887  2.77519  2.98518  4.58477  3.61503
          0.01527  4.58506  5.30741  0.61958  0.77255  0.48674  0.95354
    410   3.29830  4.69063  5.36644  4.86905  3.94143  4.91808  5.53669  1.79773  4.76961  2.09313  3.71565  5.04148  5.18209  5.01030  4.93270  4.31792  3.66694  0.66751  5.95005  4.75364   1607 V - - -
          2.68618  4.42225  2.77519  2.73123  3.46354  2.40513  3.72494  3.29354  2.67741  2.69355  4.24690  2.90347  2.73739  3.18146  2.89801  2.37887  2.77519  2.98518  4.58477  3.61503
          0.01527  4.58506  5.30741  0.61958  0.77255  0.48674  0.95354
    411   3.37598  4.59666  5.33066  4.89004  4.04490  4.74765  5.60605  1.88332  4.76076  2.53728  3.82384  5.00362  5.13544  5.05431  4.93581  4.18885  3.69844  0.55250  6.07030  4.82489   1608 V - - -
          2.68618  4.42225  2.77519  2.73123  3.46354  2.40513  3.72494  3.29354  2.67741  2.69355  4.24690  2.90347  2.73739  3.18146  2.89801  2.37887  2.77519  2.98518  4.58477  3.61503
          0.01527  4.58506  5.30741  0.61958  0.77255  0.48674  0.95354
    412   3.71190  5.09090  5.45580  4.96031  3.38225  5.01400  5.44010  2.44659  4.73964  0.48230  3.16857  5.17065  5.20257  4.82430  4.79760  4.43915  4.03495  2.44407  5.58117  4.51990   1609 L - - -
          2.68618  4.42225  2.77519  2.73123  3.46354  2.40513  3.72494  3.29354  2.67741  2.69355  4.24690  2.90347  2.73739  3.18146  2.89801  2.37887  2.77519  2.98518  4.58477  3.61503
          0.01527  4.58506  5.30741  0.61958  0.77255  0.48674  0.95354
    413   1.41019  4.54252  3.37572  2.98149  3.76810  3.43388  3.99751  3.13310  2.95646  2.89157  3.76522  3.38998  3.25859  3.24535  3.34101  2.61899  2.94010  2.15263  5.23343  3.98287   1610 a - - -
          2.68618  4.42225  2.77519  2.73123  3.46354  2.40513  3.72494  3.29354  2.67741  2.69355  4.24690  2.90347  2.73739  3.18146  2.89801  2.37887  2.77519  2.98518  4.58477  3.61503
          0.01527  4.58506  5.30741  0.61958  0.77255  0.48674  0.95354
    414   2.42885  4.39885  3.73838  3.17491  3.71581  3.59491  4.09937  2.87230  3.13601  2.73478  3.67668  3.27962  4.10616  3.43902  3.47059  2.86352  1.32068  2.21744  5.16722  3.94043   1611 t - - -
          2.68618  4.42225  2.77519  2.73123  3.46354  2.40513  3.72494  3.29354  2.67741  2.69355  4.24690  2.90347  2.73739  3.18146  2.89801  2.37887  2.77519  2.98518  4.58477  3.61503
          0.01527  4.58506  5.30741  0.61958  0.77255  0.48674  0.95354
    415   2.45728  4.57756  3.82113  3.77082  5.05218  0.51884  4.92747  4.52085  4.02794  4.23337  5.05834  3.81237  4.06037  4.25330  4.26154  2.78205  3.19014  3.78116  6.37989  5.20441   1612 G - - -
          2.68618  4.42225  2.77519  2.73123  3.46354  2.40513  3.72494  3.29354  2.67741  2.69355  4.24690  2.90347  2.73739  3.18146  2.89801  2.37887  2.77519  2.98518  4.58477  3.61503
          0.01528  4.58439  5.30674  0.61958  0.77255  0.48674  0.95354
    416   2.85991  4.40894  4.17465  3.59560  3.36860  3.92803  4.25913  2.47747  3.43801  2.11392  1.26981  3.87854  4.29379  3.10514  3.68454  3.25630  3.10152  2.45989  5.00624  3.82439   1613 m - - -
          2.68618  4.42225  2.77519  2.73123  3.46354  2.40513  3.72494  3.29354  2.67741  2.69355  4.24690  2.90347  2.73739  3.18146  2.89801  2.37887  2.77519  2.98518  4.58477  3.61503
          0.02456  4.58439  4.26501  0.61958  0.77255  0.48674  0.95354
    417   2.68213  4.33950  3.76595  2.70551  3.50710  3.73874  4.02596  2.67908  2.96643  2.53745  3.17129  3.55767  4.13427  3.31288  3.40569  3.01712  2.83269  1.33276  4.97954  3.76035   1614 v - - -
          2.68618  4.42227  2.77521  2.73125  3.46356  2.40514  3.72497  3.29355  2.67742  2.69355  4.24670  2.90342  2.73739  3.18147  2.89802  2.37885  2.77518  2.98515  4.58479  3.61504
          0.03338  3.58178  5.29760  0.94008  0.49527  0.50350  0.92737
    418   2.17917  4.56140  3.71357  3.45420  4.68620  3.26672  4.55963  4.10024  3.51190  3.74615  4.50302  3.63911  0.81226  3.74539  3.82216  2.51366  3.08540  3.55641  6.02012  4.80204   1624 p - - -
          2.68618  4.42225  2.77519  2.73123  3.46354  2.40513  3.72494  3.29354  2.67741  2.69355  4.24690  2.90347  2.73739  3.18146  2.89801  2.37887  2.77519  2.98518  4.58477  3.61503
          0.01543  4.57490  5.29724  0.61958  0.77255  0.50350  0.92737
    419   2.47226  5.10435  2.95704  2.41950  4.40102  3.33549  3.65730  3.78915  2.44779  3.38913  4.08924  2.29781  3.64492  2.81335  2.32512  2.45037  2.33519  3.01705  5.56848  4.18974   1625 n - - -
          2.68618  4.42225  2.77519  2.73123  3.46354  2.40513  3.72494  3.29354  2.67741  2.69355  4.24690  2.90347  2.73739  3.18146  2.89801  2.37887  2.77519  2.98518  4.58477  3.61503
          0.01668  4.57490  5.07767  0.61958  0.77255  0.50274  0.92854
    420   2.46288  5.17886  2.67795  2.25937  4.50206  3.39276  3.64401  3.92914  2.29376  3.42720  4.12910  2.87419  3.55313  2.73074  2.83943  2.19245  2.06339  3.49525  5.62494  4.21692   1626 t - - -
          2.68618  4.42225  2.77519  2.73123  3.46354  2.40513  3.72494  3.29354  2.67741  2.69355  4.24690  2.90347  2.73739  3.18146  2.89801  2.37887  2.77519  2.98518  4.58477  3.61503
          0.02640  4.57392  4.15177  0.61958  0.77255  0.50527  0.92469
    421   2.18004  5.00192  2.62151  2.44685  4.21260  2.67333  3.65964  3.24473  2.30051  3.07830  3.96817  2.70697  3.87514  2.79910  2.81659  2.63913  2.80923  3.09045  5.52467  4.01917   1627 a - - -
          2.68618  4.42225  2.77519  2.73123  3.46354  2.40513  3.72494  3.29354  2.67741  2.69355  4.24690  2.90347  2.73739  3.18146  2.89801  2.37887  2.77519  2.98518  4.58477  3.61503
          0.01934  4.56336  4.74161  0.61958  0.77255  0.46655  0.98661
    422   2.50079  5.02559  2.44019  2.33425  3.98540  3.22817  3.49202  3.46937  2.34648  2.99447  4.06189  2.78742  3.31042  2.77982  2.92004  2.38328  2.76166  2.91535  5.55607  4.07084   1628 e - - -
          2.68508  4.42320  2.77450  2.72926  3.46443  2.40530  3.72591  3.29305  2.67730  2.69383  4.24740  2.90388  2.73731  3.18156  2.89881  2.37964  2.77552  2.98510  4.58559  3.61528
          0.35989  1.25249  4.10708  2.65391  0.07297  0.49067  0.94731
    423   2.52970  5.17028  2.21376  1.91000  4.49179  3.18116  3.58019  3.94868  2.23820  3.40566  4.24014  2.81912  3.58800  2.71373  2.83152  2.50683  2.84206  3.44964  5.37454  4.24134   1919 e - - -
          2.68518  4.42253  2.77526  2.73015  3.46392  2.40552  3.72521  3.29327  2.67729  2.69381  4.24706  2.90391  2.73709  3.18136  2.89843  2.37919  2.77553  2.98479  4.58527  3.61554
          0.47632  1.07301  3.29796  1.98855  0.14722  0.50251  0.92890
    424   2.53648  4.50012  3.36416  2.77469  3.51382  3.20668  3.85303  2.53141  2.67139  2.15002  3.51217  3.24955  2.73236  3.17668  3.15554  2.80686  2.89182  2.38716  4.92980  3.76803   2083 l - - -
          2.68618  4.42225  2.77519  2.73123  3.46354  2.40513  3.72494  3.29354  2.67741  2.69355  4.24690  2.90347  2.73739  3.18146  2.89801  2.37887  2.77519  2.98518  4.58477  3.61503
          0.25837  4.54329  1.52760  0.61958  0.77255  0.53782  0.87712
    425   2.46105  4.74497  2.95911  2.39089  3.94293  3.05182  3.65717  3.03138  2.47265  2.93676  3.79861  2.95447  3.57759  2.83483  2.89460  2.33883  2.64865  2.58673  5.28731  3.89127   2084 s - - -
          2.68618  4.42225  2.77519  2.73123  3.46354  2.40513  3.72494  3.29354  2.67741  2.69355  4.24690  2.90347  2.73739  3.18146  2.89801  2.37887  2.77519  2.98518  4.58477  3.61503
          0.02006  4.31475  5.03709  0.61958  0.77255  0.84114  0.56426
    426   2.52714  5.12736  2.52028  2.10577  4.45491  3.25547  3.52852  3.89785  2.32312  3.42518  4.14195  2.62890  3.56307  2.67702  2.78454  2.10468  2.76333  3.50353  5.47294  4.16822   2085 s - - -
          2.68618  4.42225  2.77519  2.73123  3.46354  2.40513  3.72494  3.29354  2.67741  2.69355  4.24690  2.90347  2.73739  3.18146  2.89801  2.37887  2.77519  2.98518  4.58477  3.61503
          0.01996  4.31963  5.04197  0.61958  0.77255  0.37724  1.15757
    427   2.55079  4.14539  4.22725  3.65900  3.27296  3.80563  4.09830  1.81647  3.15945  2.04278  2.86001  3.84214  4.19879  3.55234  3.68661  2.99888  2.68183  1.87793  4.78670  3.59850   2086 i - - -
          2.68618  4.42225  2.77519  2.73123  3.46354  2.40513  3.72494  3.29354  2.67741  2.69355  4.24690  2.90347  2.73739  3.18146  2.89801  2.37887  2.77519  2.98518  4.58477  3.61503
          0.01583  4.54971  5.27206  0.61958  0.77255  0.49477  0.94087
    428   3.01423  4.38014  4.84083  4.24010  2.68624  4.08391  4.52533  2.20817  4.06586  1.04673  2.67175  4.31812  4.51700  4.18153  4.07810  3.51914  3.10502  2.19598  4.97589  3.73168   2087 l - - -
          2.68618  4.42225  2.77519  2.73123  3.46354  2.40513  3.72494  3.29354  2.67741  2.69355  4.24690  2.90347  2.73739  3.18146  2.89801  2.37887  2.77519  2.98518  4.58477  3.61503
          0.01552  4.56899  5.29134  0.61958  0.77255  0.51673  0.90750
    429   2.85730  5.19300  3.10919  2.53924  4.61717  3.50211  3.46268  4.04867  1.69147  3.54486  4.31796  1.65793  3.87248  2.79212  2.57227  2.81562  3.07657  3.66317  5.59272  4.27941   2088 n - - -
          2.68618  4.42225  2.77519  2.73123  3.46354  2.40513  3.72494  3.29354  2.67741  2.69355  4.24690  2.90347  2.73739  3.18146  2.89801  2.37887  2.77519  2.98518  4.58477  3.61503
          0.01552  4.56899  5.29134  0.61958  0.77255  0.51673  0.90750
    430   3.13456  4.27116  5.01471  4.42682  2.95143  4.42380  4.76521  2.04516  4.26948  0.88412  3.10441  4.53356  4.70503  4.37537  4.32602  3.66684  3.36798  2.11047  5.17247  4.05093   2089 l - - -
          2.68618  4.42225  2.77519  2.73123  3.46354  2.40513  3.72494  3.29354  2.67741  2.69355  4.24690  2.90347  2.73739  3.18146  2.89801  2.37887  2.77519  2.98518  4.58477  3.61503
          0.30780  4.56899  1.36819  0.61958  0.77255  0.51673  0.90750
    431   2.26502  5.07330  2.52868  2.15842  4.38840  3.29639  3.61420  3.85361  2.26781  3.32178  4.07543  2.80010  3.81590  2.40483  2.82664  2.55337  2.63510  3.29147  5.22662  4.13317   2090 e - - -
          2.68618  4.42225  2.77519  2.73123  3.46354  2.40513  3.72494  3.29354  2.67741  2.69355  4.24690  2.90347  2.73739  3.18146  2.89801  2.37887  2.77519  2.98518  4.58477  3.61503
          0.02074  4.28177  5.00411  0.61958  0.77255  0.83381  0.56985
    432   3.11780  4.86682  3.15618  2.90183  2.88029  3.80355  3.82976  3.42762  3.17107  3.02453  4.03983  3.47057  4.27764  3.48590  3.49241  3.22742  3.37719  3.21242  4.49150  0.97150   2091 y - - -
          2.68618  4.42225  2.77519  2.73123  3.46354  2.40513  3.72494  3.29354  2.67741  2.69355  4.24690  2.90347  2.73739  3.18146  2.89801  2.37887  2.77519  2.98518  4.58477  3.61503
          0.02028  4.30409  5.02644  0.61958  0.77255  0.86232  0.54850
    433   3.20559  5.26643  3.72297  2.95607  4.67376  3.84477  3.69309  3.89673  1.88196  3.28876  4.36152  3.37463  4.19449  2.88722  0.96933  3.21512  3.36163  3.72246  5.54188  4.37929   2092 r - - -
          2.68618  4.42225  2.77519  2.73123  3.46354  2.40513  3.72494  3.29354  2.67741  2.69355  4.24690  2.90347  2.73739  3.18146  2.89801  2.37887  2.77519  2.98518  4.58477  3.61503
          0.02029  4.30372  5.02606  0.61958  0.77255  0.86232  0.54850
    434   2.82493  5.03698  2.95928  2.54326  4.30332  3.54177  3.74381  3.49298  2.35209  3.18445  4.13505  3.07325  3.97096  1.32144  2.73183  2.84979  3.06568  3.39350  5.49014  4.17193   2093 q - - -
          2.68618  4.42225  2.77519  2.73123  3.46354  2.40513  3.72494  3.29354  2.67741  2.69355  4.24690  2.90347  2.73739  3.18146  2.89801  2.37887  2.77519  2.98518  4.58477  3.61503
          0.02029  4.30372  5.02606  0.61958  0.77255  0.86232  0.54850
    435   2.50862  4.46638  3.49801  3.38141  4.59587  0.72221  4.54023  4.02596  3.53708  3.60289  4.65908  3.55063  3.96445  3.84788  3.80721  2.71088  2.94219  3.48288  5.94560  4.71261   2094 g - - -
          2.68618  4.42225  2.77519  2.73123  3.46354  2.40513  3.72494  3.29354  2.67741  2.69355  4.24690  2.90347  2.73739  3.18146  2.89801  2.37887  2.77519  2.98518  4.58477  3.61503
          0.02029  4.30372  5.02606  0.61958  0.77255  0.86232  0.54850
    436   2.65430  4.80690  3.06337  2.49892  4.07285  3.34114  3.72522  3.36061  2.32843  3.00574  3.92204  3.05662  1.89014  2.88645  2.89874  2.70500  2.60468  3.16175  5.34705  4.03401   2095 p - - -
          2.68618  4.42225  2.77519  2.73123  3.46354  2.40513  3.72494  3.29354  2.67741  2.69355  4.24690  2.90347  2.73739  3.18146  2.89801  2.37887  2.77519  2.98518  4.58477  3.61503
          0.02029  4.30372  5.02606  0.61958  0.77255  0.86232  0.54850
    437   2.31161  5.18324  2.12221  1.92040  4.42322  2.77038  3.43338  3.97535  2.44250  3.47827  4.22222  2.86100  3.84963  2.74145  2.94485  2.63677  2.87092  3.54905  5.63272  4.22233   2096 e - - -
          2.68618  4.42225  2.77519  2.73123  3.46354  2.40513  3.72494  3.29354  2.67741  2.69355  4.24690  2.90347  2.73739  3.18146  2.89801  2.37887  2.77519  2.98518  4.58477  3.61503
          0.02029  4.30372  5.02606  0.61958  0.77255  0.86232  0.54850
    438   3.15124  4.53306  4.97560  4.38481  2.12384  4.43399  4.73680  2.10337  4.23593  1.09668  2.55378  4.52647  4.58860  4.29968  4.28597  3.76307  3.41461  2.21307  5.07586  3.98618   2097 l - - -
          2.68618  4.42225  2.77519  2.73123  3.46354  2.40513  3.72494  3.29354  2.67741  2.69355  4.24690  2.90347  2.73739  3.18146  2.89801  2.37887  2.77519  2.98518  4.58477  3.61503
          0.02029  4.30372  5.02606  0.61958  0.77255  0.30658  1.33165
    439   2.67152  4.81780  3.26977  2.73958  4.14866  3.43651  3.87857  3.46418  2.66447  3.03695  3.94845  3.07774  1.42478  3.05078  2.81451  2.54052  2.98269  3.22454  5.44270  4.14471   2098 p - - -
          2.68626  4.42234  2.77473  2.73125  3.46361  2.40521  3.72503  3.29354  2.67750  2.69309  4.24699  2.90347  2.73748  3.18155  2.89810  2.37894  2.77526  2.98526  4.58486  3.61512
          0.58673  1.75697  1.30456  0.68628  0.70006  0.48576  0.95510
    440   2.49888  5.06235  2.53110  2.09089  4.34223  3.27403  3.21612  3.67233  2.33868  3.31681  4.03924  2.85866  3.77807  2.43274  2.84465  2.57288  2.57458  3.17545  5.51571  4.06528   2104 e - - -
          2.68618  4.42225  2.77519  2.73123  3.46354  2.40513  3.72494  3.29354  2.67741  2.69355  4.24690  2.90347  2.73739  3.18146  2.89801  2.37887  2.77519  2.98518  4.58477  3.61503
          0.02087  4.27567  4.99802  0.61958  0.77255  0.88853  0.52977
    441   2.62617  4.24188  3.70758  3.11448  3.26834  3.43798  3.85085  2.61227  3.05059  1.42584  3.33302  3.42641  4.04016  3.29515  3.27857  2.89533  2.83853  2.49188  4.83509  3.61784   2105 l - - -
          2.68618  4.42225  2.77519  2.73123  3.46354  2.40513  3.72494  3.29354  2.67741  2.69355  4.24690  2.90347  2.73739  3.18146  2.89801  2.37887  2.77519  2.98518  4.58477  3.61503
          0.02087  4.27567  4.99802  0.61958  0.77255  0.88853  0.52977
    442   2.45702  4.63390  3.17437  2.60192  2.58628  3.44519  3.64749  3.14614  1.99607  2.86896  3.71519  3.08848  3.88307  2.89957  2.79076  2.70389  2.84723  2.83848  5.17028  3.74378   2106 k - - -
          2.68618  4.42225  2.77519  2.73123  3.46354  2.40513  3.72494  3.29354  2.67741  2.69355  4.24690  2.90347  2.73739  3.18146  2.89801  2.37887  2.77519  2.98518  4.58477  3.61503
          0.02087  4.27567  4.99802  0.61958  0.77255  0.29734  1.35787
    443   2.67175  4.16379  2.63769  2.62295  3.81374  3.40460  3.29200  3.01208  2.54359  2.89260  3.84937  2.86425  3.82328  2.93284  2.80108  2.72898  2.84382  2.65759  4.78017  2.53364   2107 y - - -
          2.68618  4.42225  2.77519  2.73123  3.46354  2.40512  3.72494  3.29354  2.67740  2.69355  4.24690  2.90347  2.73739  3.18146  2.89801  2.37887  2.77519  2.98518  4.58477  3.61503
          0.01910  4.51751  4.82762  0.62053  0.77145  0.48576  0.95510
    444   2.88656  5.13529  2.67948  2.63950  4.69887  0.93734  4.11195  4.15269  3.03706  3.74237  4.57833  2.97709  4.09841  3.19004  3.53317  2.71190  3.20856  3.73901  5.96035  4.38756   2110 g - - -
          2.68625  4.42250  2.77445  2.73140  3.46169  2.40509  3.72516  3.29379  2.67738  2.69381  4.24703  2.90353  2.73763  3.18170  2.89762  2.37907  2.77532  2.98544  4.58504  3.61523
          0.32216  1.30768  5.30459  1.25744  0.33461  0.48224  0.96077
    445   3.51012  4.81708  4.95805  4.51258  1.02274  4.49220  3.70439  3.17636  4.33555  1.96484  3.73582  4.35611  4.81013  4.35470  4.35833  3.82273  3.73267  2.99909  4.15473  1.76145   2118 f - - -
          2.68618  4.42225  2.77519  2.73123  3.46354  2.40513  3.72494  3.29354  2.67741  2.69355  4.24690  2.90347  2.73739  3.18146  2.89801  2.37887  2.77519  2.98518  4.58477  3.61503
          0.02341  4.58530  4.34727  0.61958  0.77255  0.48576  0.95510
    446   2.09079  4.39259  3.12351  2.56558  4.15915  3.55265  3.75747  3.44241  2.49442  2.85477  3.95102  2.40513  2.71372  2.66498  2.90398  2.62156  2.71745  3.13775  5.42417  4.08954   2119 a - - -
          2.68618  4.42225  2.77519  2.73123  3.46354  2.40513  3.72494  3.29354  2.67741  2.69355  4.24690  2.90347  2.73739  3.18146  2.89801  2.37887  2.77519  2.98518  4.58477  3.61503
          0.01539  4.57728  5.29962  0.61958  0.77255  0.50053  0.93193
    447   3.39133  6.10875  0.98091  1.32164  5.37849  3.49828  4.14635  4.95212  3.26139  4.40139  5.27761  2.92675  4.19963  3.32137  3.93313  3.22908  3.69671  4.43486  6.53997  4.95717   2120 d - - -
          2.68618  4.42225  2.77519  2.73123  3.46354  2.40513  3.72494  3.29354  2.67741  2.69355  4.24690  2.90347  2.73739  3.18146  2.89801  2.37887  2.77519  2.98518  4.58477  3.61503
          0.01540  4.57702  5.29936  0.61958  0.77255  0.50053  0.93193
    448   2.57277  4.41822  4.02972  3.49075  3.68896  3.78716  4.29807  2.11248  3.41624  2.61785  3.63958  3.77816  4.25218  3.69956  3.70412  1.36337  3.08180  1.98569  5.21675  4.00222   2121 s - - -
          2.68618  4.42225  2.77519  2.73123  3.46354  2.40513  3.72494  3.29354  2.67741  2.69355  4.24690  2.90347  2.73739  3.18146  2.89801  2.37887  2.77519  2.98518  4.58477  3.61503
          0.01541  4.57628  5.29862  0.61958  0.77255  0.50053  0.93193
    449   3.14286  5.42940  2.74918  2.62383  4.46514  3.57226  1.13685  4.30012  2.86690  3.81955  4.68127  1.91516  4.14531  3.23038  3.28857  3.10822  3.42615  3.91830  5.76767  4.29186   2122 h - - -
          2.68618  4.42225  2.77519  2.73123  3.46354  2.40513  3.72494  3.29354  2.67741  2.69355  4.24690  2.90347  2.73739  3.18146  2.89801  2.37887  2.77519  2.98518  4.58477  3.61503
          0.01541  4.57628  5.29862  0.61958  0.77255  0.47664  0.96987
    450   2.86686  4.28194  4.34286  3.76914  1.71636  3.96104  4.12960  2.68853  3.63953  2.17605  3.09369  3.93446  2.36155  3.83507  3.79821  3.25403  3.08778  2.54896  4.66941  2.34641   2123 f - - -
          2.68618  4.42225  2.77519  2.73123  3.46354  2.40513  3.72494  3.29354  2.67741  2.69355  4.24690  2.90347  2.73739  3.18146  2.89801  2.37887  2.77519  2.98518  4.58477  3.61503
          0.01529  4.58431  5.30665  0.61958  0.77255  0.48576  0.95510
    451   2.88732  4.63416  3.70303  3.11983  3.79364  3.81966  4.02133  1.48006  1.79165  2.71457  3.71741  3.52281  4.05790  3.17094  3.09604  3.09458  3.11381  2.64552  5.22072  3.99319   2124 i - - -
          2.68618  4.42225  2.77519  2.73123  3.46354  2.40513  3.72494  3.29354  2.67741  2.69355  4.24690  2.90347  2.73739  3.18146  2.89801  2.37887  2.77519  2.98518  4.58477  3.61503
          0.01529  4.58404  5.30639  0.61958  0.77255  0.48576  0.95510
    452   3.19322  1.16454  4.94967  4.48611  3.61127  4.17228  4.91484  2.63246  4.25158  1.31824  3.57755  4.51820  4.67752  4.48882  4.35269  3.62462  3.52753  2.56095  5.41144  4.19772   2125 c - - -
          2.68618  4.42225  2.77519  2.73123  3.46354  2.40513  3.72494  3.29354  2.67741  2.69355  4.24690  2.90347  2.73739  3.18146  2.89801  2.37887  2.77519  2.98518  4.58477  3.61503
          0.01529  4.58425  5.30660  0.61958  0.77255  0.48576  0.95510
    453   2.80424  4.66661  3.61010  3.03075  1.55972  3.76753  3.92294  3.20387  2.53692  2.87761  3.77213  3.36652  4.14788  3.22042  2.02020  2.99041  3.09153  2.96775  5.09685  3.62932   2126 f - - -
          2.68618  4.42225  2.77519  2.73123  3.46354  2.40513  3.72494  3.29354  2.67741  2.69355  4.24690  2.90347  2.73739  3.18146  2.89801  2.37887  2.77519  2.98518  4.58477  3.61503
          0.01529  4.58425  5.30660  0.61958  0.77255  0.48576  0.95510
    454   3.22488  5.14711  3.51907  3.41011  4.83814  3.71861  4.65071  4.49003  3.48902  4.03379  5.01229  3.78336  0.49056  3.28686  3.77079  3.34146  3.65874  4.06132  6.08232  4.85272   2127 P - - -
          2.68618  4.42225  2.77519  2.73123  3.46354  2.40513  3.72494  3.29354  2.67741  2.69355  4.24690  2.90347  2.73739  3.18146  2.89801  2.37887  2.77519  2.98518  4.58477  3.61503
          0.01529  4.58425  5.30660  0.61958  0.77255  0.48576  0.95510
    455   2.91000  4.41658  4.36865  3.81287  3.02312  4.03998  4.16782  2.69711  3.66599  2.40634  3.39383  3.98915  4.40197  3.69818  3.83987  3.34115  3.19465  1.64913  4.69068  1.40465   2128 y - - -
          2.68618  4.42225  2.77519  2.73123  3.46354  2.40513  3.72494  3.29354  2.67741  2.69355  4.24690  2.90347  2.73739  3.18146  2.89801  2.37887  2.77519  2.98518  4.58477  3.61503
          0.01529  4.58425  5.30660  0.61958  0.77255  0.48576  0.95510
    456   3.46528  5.96466  2.40656  0.54323  5.30871  3.63017  4.25831  4.87330  3.31771  4.37178  5.27647  3.13287  4.29006  3.44680  3.90299  3.33855  3.77651  4.44140  6.44527  4.98169   2129 E - - -
          2.68618  4.42225  2.77519  2.73123  3.46354  2.40513  3.72494  3.29354  2.67741  2.69355  4.24690  2.90347  2.73739  3.18146  2.89801  2.37887  2.77519  2.98518  4.58477  3.61503
          0.01531  4.58290  5.30525  0.61958  0.77255  0.48576  0.95510
    457   2.60695  4.45842  3.72781  3.17521  3.61284  3.67580  4.08642  2.89595  3.11399  2.56495  3.45799  3.53872  4.12156  3.42119  3.45305  2.59349  1.24504  2.60590  5.15467  3.92455   2130 t - - -
          2.68618  4.42225  2.77519  2.73123  3.46354  2.40513  3.72494  3.29354  2.67741  2.69355  4.24690  2.90347  2.73739  3.18146  2.89801  2.37887  2.77519  2.98518  4.58477  3.61503
          0.01532  4.58185  5.30420  0.61958  0.77255  0.48576  0.95510
    458   2.45474  4.85175  3.18356  2.61549  4.04729  3.53576  3.78194  3.50260  2.55939  2.99257  3.82189  3.11532  3.52911  2.63260  1.72501  2.71944  2.93311  2.54831  5.38286  4.06747   2131 r - - -
          2.68618  4.42225  2.77519  2.73123  3.46354  2.40513  3.72494  3.29354  2.67741  2.69355  4.24690  2.90347  2.73739  3.18146  2.89801  2.37887  2.77519  2.98518  4.58477  3.61503
          0.01532  4.58185  5.30420  0.61958  0.77255  0.48576  0.95510
    459   2.73741  4.57216  3.52574  2.95143  3.71074  3.69846  3.93012  2.45253  2.81651  2.74758  3.64463  3.22714  4.08229  3.19534  1.55465  2.90608  2.77898  2.44502  5.14906  3.90266   2132 r - - -
          2.68618  4.42225  2.77519  2.73123  3.46354  2.40513  3.72494  3.29354  2.67741  2.69355  4.24690  2.90347  2.73739  3.18146  2.89801  2.37887  2.77519  2.98518  4.58477  3.61503
          0.01533  4.58142  5.30376  0.61958  0.77255  0.48576  0.95510
    460   2.66559  5.17662  2.46785  2.36217  4.45484  3.33772  3.73690  3.94478  2.36953  3.40408  4.23653  2.84693  3.77060  2.84533  2.96301  2.61175  1.59252  3.54876  5.63847  4.24800   2133 t - - -
          2.68618  4.42225  2.77519  2.73123  3.46354  2.40513  3.72494  3.29354  2.67741  2.69355  4.24690  2.90347  2.73739  3.18146  2.89801  2.37887  2.77519  2.98518  4.58477  3.61503
          0.01533  4.58142  5.30376  0.61958  0.77255  0.48576  0.95510
    461   2.75891  4.82741  3.99981  3.97353  5.19673  0.37278  5.11652  4.73917  4.24654  4.42585  5.31314  4.05629  4.33692  4.48713  4.45365  3.12856  3.48891  4.06520  6.39778  5.34137   2134 G - - -
          2.68618  4.42225  2.77519  2.73123  3.46354  2.40513  3.72494  3.29354  2.67741  2.69355  4.24690  2.90347  2.73739  3.18146  2.89801  2.37887  2.77519  2.98518  4.58477  3.61503
          0.01534  4.58082  5.30316  0.61958  0.77255  0.48576  0.95510
    462   3.52948  4.73336  5.57044  5.09327  4.00712  5.12384  5.81004  0.86519  5.02296  2.29322  3.70287  5.26460  5.33464  5.25465  5.18094  4.54996  3.78638  1.17738  6.11949  4.92272   2135 i - - -
          2.68618  4.42225  2.77519  2.73123  3.46354  2.40513  3.72494  3.29354  2.67741  2.69355  4.24690  2.90347  2.73739  3.18146  2.89801  2.37887  2.77519  2.98518  4.58477  3.61503
          0.01534  4.58082  5.30316  0.61958  0.77255  0.48576  0.95510
    463   3.06268  4.47214  4.55379  4.01022  2.08662  4.13252  3.97847  2.82144  3.86261  2.26172  3.36070  4.08399  4.48075  4.01324  3.98077  3.43706  2.98500  2.63864  4.44255  1.19058   2136 y - - -
          2.68618  4.42225  2.77519  2.73123  3.46354  2.40513  3.72494  3.29354  2.67741  2.69355  4.24690  2.90347  2.73739  3.18146  2.89801  2.37887  2.77519  2.98518  4.58477  3.61503
          0.01535  4.58007  5.30241  0.61958  0.77255  0.48576  0.95510
    464   1.69188  4.28671  3.98595  3.41289  3.42263  3.78379  4.10814  2.12030  3.32540  2.10659  3.41621  3.69258  3.75237  3.58215  3.57809  2.80393  2.53593  2.37989  4.91922  3.70610   2137 a - - -
          2.68618  4.42225  2.77519  2.73123  3.46354  2.40513  3.72494  3.29354  2.67741  2.69355  4.24690  2.90347  2.73739  3.18146  2.89801  2.37887  2.77519  2.98518  4.58477  3.61503
          0.01535  4.58007  5.30241  0.61958  0.77255  0.48576  0.95510
    465   0.72622  2.77418  4.36484  3.99974  4.41032  2.77438  4.74809  3.75714  3.91325  3.51517  4.36862  3.88355  4.06453  4.13944  4.11824  2.68588  2.84622  3.09067  5.83156  4.67781   2138 a - - -
          2.68618  4.42225  2.77519  2.73123  3.46354  2.40513  3.72494  3.29354  2.67741  2.69355  4.24690  2.90347  2.73739  3.18146  2.89801  2.37887  2.77519  2.98518  4.58477  3.61503
          0.01535  4.58007  5.30241  0.61958  0.77255  0.48576  0.95510
    466   3.42402  5.22195  4.35327  4.34897  5.44643  0.21816  5.42247  5.18389  4.62374  4.77569  5.74850  4.48934  4.66042  4.88609  4.77265  3.66210  4.00702  4.55425  6.42616  5.58149   2139 G - - -
          2.68618  4.42225  2.77519  2.73123  3.46354  2.40513  3.72494  3.29354  2.67741  2.69355  4.24690  2.90347  2.73739  3.18146  2.89801  2.37887  2.77519  2.98518  4.58477  3.61503
          0.01537  4.57888  5.30123  0.61958  0.77255  0.48576  0.95510
    467   1.86105  2.37465  3.79013  3.27714  4.10197  2.89379  4.25128  3.49005  3.23826  3.18138  4.03762  3.50550  2.56980  3.53508  3.59095  2.26331  1.94941  3.03007  5.49808  4.26995   2140 a - - -
          2.68618  4.42225  2.77519  2.73123  3.46354  2.40513  3.72494  3.29354  2.67741  2.69355  4.24690  2.90347  2.73739  3.18146  2.89801  2.37887  2.77519  2.98518  4.58477  3.61503
          0.01538  4.57835  5.30070  0.61958  0.77255  0.48576  0.95510
    468   2.37353  2.50565  4.53168  3.95318  3.40382  3.90227  4.36975  2.24838  3.80560  2.36738  3.36454  4.06647  4.35300  3.99012  3.92646  3.09310  3.01463  1.27069  4.96774  3.78030   2141 v - - -
          2.68618  4.42225  2.77519  2.73123  3.46354  2.40513  3.72494  3.29354  2.67741  2.69355  4.24690  2.90347  2.73739  3.18146  2.89801  2.37887  2.77519  2.98518  4.58477  3.61503
          0.01539  4.57779  5.30013  0.61958  0.77255  0.48576  0.95510
    469   3.06158  5.36919  3.45063  2.81631  4.77329  3.79328  3.27924  4.16208  2.19304  3.54927  4.43372  3.28406  4.15981  1.83114  1.29574  3.05469  3.01553  3.80306  5.69474  4.44441   2142 r - - -
          2.68618  4.42225  2.77519  2.73123  3.46354  2.40513  3.72494  3.29354  2.67741  2.69355  4.24690  2.90347  2.73739  3.18146  2.89801  2.37887  2.77519  2.98518  4.58477  3.61503
          0.01539  4.57779  5.30013  0.61958  0.77255  0.48576  0.95510
    470   2.20924  5.14768  3.01750  2.42906  4.35402  2.46409  3.57888  3.91827  2.30876  3.42713  4.07784  2.95512  3.90974  2.30395  2.27462  2.59714  2.93617  3.52024  5.59952  4.06497   2143 a - - -
          2.68618  4.42225  2.77519  2.73123  3.46354  2.40513  3.72494  3.29354  2.67741  2.69355  4.24690  2.90347  2.73739  3.18146  2.89801  2.37887  2.77519  2.98518  4.58477  3.61503
          0.01539  4.57779  5.30013  0.61958  0.77255  0.48576  0.95510
    471   2.20113  4.41660  3.96005  3.72079  4.81016  3.16833  4.74385  4.22271  3.75523  3.87294  4.73936  3.76089  0.72524  4.03864  4.01916  2.52275  3.03963  3.60323  6.15028  4.97210   2144 p - - -
          2.68618  4.42225  2.77519  2.73123  3.46354  2.40513  3.72494  3.29354  2.67741  2.69355  4.24690  2.90347  2.73739  3.18146  2.89801  2.37887  2.77519  2.98518  4.58477  3.61503
          0.01539  4.57779  5.30013  0.61958  0.77255  0.48576  0.95510
    472   2.80927  4.76170  3.40305  2.70699  3.87133  3.68145  3.85601  3.33184  2.00491  2.80488  1.63738  3.26230  4.06090  2.93776  2.86080  2.92220  3.00728  3.06649  5.28049  4.01946   2145 m - - -
          2.68618  4.42225  2.77519  2.73123  3.46354  2.40513  3.72494  3.29354  2.67741  2.69355  4.24690  2.90347  2.73739  3.18146  2.89801  2.37887  2.77519  2.98518  4.58477  3.61503
          0.01539  4.57779  5.30013  0.61958  0.77255  0.48576  0.95510
    473   2.75813  5.21971  1.81941  2.37332  4.49383  3.18038  3.67497  4.00038  2.49546  3.44444  4.15041  2.26880  3.88127  2.83624  2.97609  2.63928  2.30760  3.60026  5.67032  4.27096   2146 d - - -
          2.68618  4.42225  2.77519  2.73123  3.46354  2.40513  3.72494  3.29354  2.67741  2.69355  4.24690  2.90347  2.73739  3.18146  2.89801  2.37887  2.77519  2.98518  4.58477  3.61503
          0.01539  4.57779  5.30013  0.61958  0.77255  0.48576  0.95510
    474   2.51017  4.14621  4.39610  3.71435  3.20322  3.69012  4.15304  1.78758  3.64311  2.12830  2.34458  3.88602  4.11918  3.82741  3.75237  2.87613  2.68635  2.03559  4.69924  3.49841   2147 i - - -
          2.68618  4.42225  2.77519  2.73123  3.46354  2.40513  3.72494  3.29354  2.67741  2.69355  4.24690  2.90347  2.73739  3.18146  2.89801  2.37887  2.77519  2.98518  4.58477  3.61503
          0.01540  4.57683  5.29917  0.61958  0.77255  0.48576  0.95510
    475   2.08717  4.98095  2.83664  2.25656  4.29910  2.99031  3.64804  3.60314  2.45160  3.08345  3.71695  2.95564  3.66183  2.63110  2.90249  2.38711  2.65909  3.09204  5.53503  4.10520   2148 a - - -
          2.68618  4.42225  2.77519  2.73123  3.46354  2.40513  3.72494  3.29354  2.67741  2.69355  4.24690  2.90347  2.73739  3.18146  2.89801  2.37887  2.77519  2.98518  4.58477  3.61503
          0.01540  4.57683  5.29917  0.61958  0.77255  0.48576  0.95510
    476   2.49636  5.17392  2.86870  1.63571  4.32002  3.35262  3.67746  3.95116  2.41185  3.31527  4.07087  2.95157  3.89778  2.28876  2.80896  2.53821  2.77622  3.54302  5.32310  4.18454   2149 e - - -
          2.68618  4.42225  2.77519  2.73123  3.46354  2.40513  3.72494  3.29354  2.67741  2.69355  4.24690  2.90347  2.73739  3.18146  2.89801  2.37887  2.77519  2.98518  4.58477  3.61503
          0.01540  4.57683  5.29917  0.61958  0.77255  0.48576  0.95510
    477   1.29177  2.96689  4.12749  3.67342  4.32362  3.28464  4.54617  3.69941  3.61315  3.41879  4.26798  3.74547  4.04729  3.87614  3.89718  1.45458  2.32270  3.10320  5.72860  4.54001   2150 a - - -
          2.68618  4.42225  2.77519  2.73123  3.46354  2.40513  3.72494  3.29354  2.67741  2.69355  4.24690  2.90347  2.73739  3.18146  2.89801  2.37887  2.77519  2.98518  4.58477  3.61503
          0.01540  4.57683  5.29917  0.61958  0.77255  0.48576  0.95510
    478   2.46106  3.59766  3.85408  2.93508  3.41166  3.70380  4.04091  2.13658  2.98097  2.42522  2.79782  3.61600  4.13721  3.19894  3.06321  2.93086  2.71454  1.98769  4.90032  3.68473   2151 v - - -
          2.68618  4.42225  2.77519  2.73123  3.46354  2.40513  3.72494  3.29354  2.67741  2.69355  4.24690  2.90347  2.73739  3.18146  2.89801  2.37887  2.77519  2.98518  4.58477  3.61503
          0.01540  4.57683  5.29917  0.61958  0.77255  0.48576  0.95510
    479   2.36902  5.09390  2.50127  1.78310  4.53465  3.42790  3.68857  3.67438  2.37032  3.37331  4.11479  2.63835  3.89324  2.55610  2.80432  2.59457  2.82876  3.49106  5.64246  4.21374   2152 e - - -
          2.68618  4.42225  2.77519  2.73123  3.46354  2.40513  3.72494  3.29354  2.67741  2.69355  4.24690  2.90347  2.73739  3.18146  2.89801  2.37887  2.77519  2.98518  4.58477  3.61503
          0.01540  4.57683  5.29917  0.61958  0.77255  0.48576  0.95510
    480   2.43448  5.19852  1.44258  2.48658  4.55470  3.45373  3.67836  4.01547  2.63892  3.55268  4.09947  3.02941  3.97499  2.92502  3.13551  2.04388  3.03084  3.61638  5.73347  4.34069   2153 d - - -
          2.68618  4.42225  2.77519  2.73123  3.46354  2.40513  3.72494  3.29354  2.67741  2.69355  4.24690  2.90347  2.73739  3.18146  2.89801  2.37887  2.77519  2.98518  4.58477  3.61503
          0.01540  4.57683  5.29917  0.61958  0.77255  0.48576  0.95510
    481   0.69525  4.45596  4.08873  3.85387  4.89151  2.18786  4.84122  4.33777  3.92589  4.02267  4.81400  3.80917  4.04740  4.14936  4.17765  2.17948  3.05689  3.64901  6.23044  5.07613   2154 a - - -
          2.68618  4.42225  2.77519  2.73123  3.46354  2.40513  3.72494  3.29354  2.67741  2.69355  4.24690  2.90347  2.73739  3.18146  2.89801  2.37887  2.77519  2.98518  4.58477  3.61503
          0.01540  4.57683  5.29917  0.61958  0.77255  0.48576  0.95510
    482   2.14780  4.41973  3.45385  2.87120  3.69616  3.22891  3.87806  2.99372  2.78073  2.22837  3.45816  3.29571  4.04221  3.08173  3.04682  2.42716  2.17470  2.73752  4.92166  3.70363   2155 a - - -
          2.68618  4.42225  2.77519  2.73123  3.46354  2.40513  3.72494  3.29354  2.67741  2.69355  4.24690  2.90347  2.73739  3.18146  2.89801  2.37887  2.77519  2.98518  4.58477  3.61503
          0.01540  4.57683  5.29917  0.61958  0.77255  0.48576  0.95510
    483   1.52850  4.46101  4.06361  3.79719  4.88722  0.98914  4.79791  4.33493  3.85725  4.01004  4.79651  3.78302  4.03958  4.09010  4.12825  2.17462  2.77462  3.64736  6.21682  5.05525   2156 g - - -
          2.68618  4.42225  2.77519  2.73123  3.46354  2.40513  3.72494  3.29354  2.67741  2.69355  4.24690  2.90347  2.73739  3.18146  2.89801  2.37887  2.77519  2.98518  4.58477  3.61503
          0.01541  4.57652  5.29886  0.61958  0.77255  0.48576  0.95510
    484   0.50515  4.44727  4.15777  3.98272  4.88385  2.92013  4.92447  4.25528  4.03563  4.01300  4.83025  3.86737  4.06747  4.26625  4.23766  2.63812  3.00498  3.56256  6.24897  5.10575   2157 A - - -
          2.68618  4.42225  2.77519  2.73123  3.46354  2.40513  3.72494  3.29354  2.67741  2.69355  4.24690  2.90347  2.73739  3.18146  2.89801  2.37887  2.77519  2.98518  4.58477  3.61503
          0.01541  4.57652  5.29886  0.61958  0.77255  0.48576  0.95510
    485   0.97840  4.41797  4.03237  3.54464  3.98698  3.48588  4.39681  3.13301  3.47391  3.02460  3.72383  3.73153  4.12223  3.75757  3.76200  2.68166  2.68473  2.16635  5.45203  4.24708   2158 a - - -
          2.68618  4.42225  2.77519  2.73123  3.46354  2.40513  3.72494  3.29354  2.67741  2.69355  4.24690  2.90347  2.73739  3.18146  2.89801  2.37887  2.77519  2.98518  4.58477  3.61503
          0.01541  4.57652  5.29886  0.61958  0.77255  0.48576  0.95510
    486   2.21952  4.18239  4.24392  3.65713  3.22877  3.83082  4.16563  2.54137  3.53198  1.49863  2.62426  3.85076  4.22133  3.74644  3.70151  2.65392  2.78456  2.25774  4.82949  3.64095   2159 l - - -
          2.68618  4.42225  2.77519  2.73123  3.46354  2.40513  3.72494  3.29354  2.67741  2.69355  4.24690  2.90347  2.73739  3.18146  2.89801  2.37887  2.77519  2.98518  4.58477  3.61503
          0.01541  4.57652  5.29886  0.61958  0.77255  0.48576  0.95510
    487   3.48858  5.61986  3.77361  3.06266  5.15803  4.02414  3.90851  4.46572  0.66600  3.83494  4.71193  3.52206  4.38742  2.82707  2.21505  3.45432  3.62685  4.14162  5.82083  4.69144   2160 K - - -
          2.68618  4.42225  2.77519  2.73123  3.46354  2.40513  3.72494  3.29354  2.67741  2.69355  4.24690  2.90347  2.73739  3.18146  2.89801  2.37887  2.77519  2.98518  4.58477  3.61503
          0.01541  4.57652  5.29886  0.61958  0.77255  0.48576  0.95510
    488   1.03220  4.13034  3.93254  3.41219  3.84239  3.36028  4.27033  2.77024  3.34971  2.93646  3.82978  3.65099  4.09112  3.63038  3.65465  2.48875  2.75417  2.66811  5.31781  4.10689   2161 a - - -
          2.68618  4.42225  2.77519  2.73123  3.46354  2.40513  3.72494  3.29354  2.67741  2.69355  4.24690  2.90347  2.73739  3.18146  2.89801  2.37887  2.77519  2.98518  4.58477  3.61503
          0.01542  4.57587  5.29822  0.61958  0.77255  0.48576  0.95510
    489   2.25857  4.08708  4.17109  3.58460  3.22280  3.69079  4.02171  1.52898  3.43819  2.26100  3.16357  3.37327  4.19028  3.68863  3.65086  2.83136  2.87620  2.29962  4.81188  3.40204   2162 i - - -
          2.68618  4.42225  2.77519  2.73123  3.46354  2.40513  3.72494  3.29354  2.67741  2.69355  4.24690  2.90347  2.73739  3.18146  2.89801  2.37887  2.77519  2.98518  4.58477  3.61503
          0.01542  4.57587  5.29822  0.61958  0.77255  0.48576  0.95510
    490   2.24945  4.81365  3.16884  2.61747  4.19021  3.42116  3.79472  3.34254  2.59462  3.20481  4.02760  3.11552  3.95772  1.56586  3.05262  2.38026  2.86076  3.14672  5.45767  4.13151   2163 q - - -
          2.68618  4.42225  2.77519  2.73123  3.46354  2.40513  3.72494  3.29354  2.67741  2.69355  4.24690  2.90347  2.73739  3.18146  2.89801  2.37887  2.77519  2.98518  4.58477  3.61503
          0.29303  4.57587  1.41179  0.61958  0.77255  0.48576  0.95510
    491   1.94955  1.93741  3.90754  3.28463  3.28307  3.55146  4.08720  2.72956  3.27282  2.48180  3.44893  3.60184  4.03471  3.53584  3.52974  2.69732  2.79576  2.38602  4.94954  3.74684   2164 c - - -
          2.68618  4.42225  2.77519  2.73123  3.46354  2.40513  3.72494  3.29354  2.67741  2.69355  4.24690  2.90347  2.73739  3.18146  2.89801  2.37887  2.77519  2.98518  4.58477  3.61503
          0.02030  4.30314  5.02548  0.61958  0.77255  0.31078  1.32005
    492   2.60994  4.11142  4.61984  4.01662  3.08624  3.95054  4.24261  1.76202  3.83333  1.57305  2.96768  4.03489  4.19212  3.98732  3.88932  3.25534  2.94387  1.91458  4.80712  3.43771   2165 l - - -
          2.68619  4.42234  2.77531  2.73136  3.46365  2.40519  3.72506  3.29343  2.67733  2.69283  4.24682  2.90356  2.73753  3.18160  2.89809  2.37883  2.77528  2.98517  4.58488  3.61516
          0.32586  1.36238  3.81468  0.68617  0.70017  0.48576  0.95510
    493   2.63702  5.20004  2.89130  1.58275  4.53283  3.43118  3.61030  3.96469  1.99302  3.49137  4.19614  2.90004  3.89362  2.72908  2.68056  2.56329  2.92093  3.45663  5.39060  4.20934   2170 e - - -
          2.68618  4.42225  2.77519  2.73123  3.46354  2.40513  3.72494  3.29354  2.67741  2.69355  4.24690  2.90347  2.73739  3.18146  2.89801  2.37887  2.77519  2.98518  4.58477  3.61503
          0.30324  4.55868  1.38190  0.61958  0.77255  0.51673  0.90750
    494   2.34342  4.33285  3.18118  2.62625  3.77419  3.46548  3.40454  3.19151  2.56516  2.43049  3.34827  2.58079  3.90003  2.91030  2.99576  2.22226  2.86026  2.90849  5.15918  3.81407   2171 s - - -
          2.68618  4.42225  2.77519  2.73123  3.46354  2.40513  3.72494  3.29354  2.67741  2.69355  4.24690  2.90347  2.73739  3.18146  2.89801  2.37887  2.77519  2.98518  4.58477  3.61503
          0.02086  4.27630  4.99865  0.61958  0.77255  0.87620  0.53847
    495   1.87508  4.26460  3.64536  3.05588  3.43063  3.62346  3.94082  2.49705  3.01210  2.49733  3.40130  3.44455  4.02286  3.31300  3.34479  2.68934  2.31982  2.18169  4.92747  3.65122   2172 a - - -
          2.68618  4.42225  2.77519  2.73123  3.46354  2.40513  3.72494  3.29354  2.67741  2.69355  4.24690  2.90347  2.73739  3.18146  2.89801  2.37887  2.77519  2.98518  4.58477  3.61503
          0.02085  4.27659  4.99893  0.61958  0.77255  0.82461  0.57698
    496   2.22638  5.07040  2.68594  2.20385  4.42461  3.05953  3.59755  3.86708  2.30865  3.39343  4.14912  2.45209  3.82561  2.66133  2.79230  2.25812  2.86931  3.46602  5.55552  4.14416   2173 e - - -
          2.68618  4.42225  2.77519  2.73123  3.46354  2.40513  3.72494  3.29354  2.67741  2.69355  4.24690  2.90347  2.73739  3.18146  2.89801  2.37887  2.77519  2.98518  4.58477  3.61503
          0.02036  4.30012  5.02247  0.61958  0.77255  0.30961  1.32325
    497   2.62336  5.18608  2.85373  2.29390  4.49628  2.40758  3.45135  3.85575  2.22884  3.08395  4.12491  2.87085  3.68542  2.51931  2.27362  2.67777  2.92813  3.41365  5.62981  4.14827   2174 k - - -
          2.68618  4.42225  2.77519  2.73123  3.46354  2.40513  3.72494  3.29354  2.67741  2.69355  4.24690  2.90347  2.73739  3.18146  2.89801  2.37887  2.77519  2.98518  4.58477  3.61503
          0.01542  4.57588  5.29823  0.61958  0.77255  0.48576  0.95510
    498   2.70814  4.92665  3.02849  2.35657  3.95683  1.78754  3.64638  3.63162  2.44133  3.16332  4.02136  3.04995  3.93547  2.77384  2.93945  2.65669  2.77025  3.25941  5.46020  3.24580   2175 g - - -
          2.68618  4.42225  2.77519  2.73123  3.46354  2.40513  3.72494  3.29354  2.67741  2.69355  4.24690  2.90347  2.73739  3.18146  2.89801  2.37887  2.77519  2.98518  4.58477  3.61503
          0.01542  4.57557  5.29792  0.61958  0.77255  0.48576  0.95510
    499   2.52448  4.38897  3.55741  2.71488  3.56849  3.66460  3.64860  2.53973  2.68609  2.49623  3.10794  3.39599  4.06863  3.17310  2.68975  2.83170  2.80465  1.91360  5.04455  3.68946   2176 v - - -
          2.68618  4.42225  2.77519  2.73123  3.46354  2.40513  3.72494  3.29354  2.67741  2.69355  4.24690  2.90347  2.73739  3.18146  2.89801  2.37887  2.77519  2.98518  4.58477  3.61503
          0.01542  4.57557  5.29792  0.61958  0.77255  0.48576  0.95510
    500   1.70048  5.05484  2.94338  2.04305  4.30640  3.50060  3.72328  3.72939  2.45973  3.24686  3.93219  2.99502  3.77687  2.79161  2.94687  2.40640  2.82257  3.33314  5.53089  4.07831   2177 a - - -
          2.68618  4.42225  2.77519  2.73123  3.46354  2.40513  3.72494  3.29354  2.67741  2.69355  4.24690  2.90347  2.73739  3.18146  2.89801  2.37887  2.77519  2.98518  4.58477  3.61503
          0.01543  4.57515  5.29749  0.61958  0.77255  0.48576  0.95510
    501   2.32521  4.18558  4.30057  3.71435  3.32899  3.66833  4.20319  2.41592  3.56767  1.80940  3.27024  3.88387  4.20938  3.78396  3.63177  3.15326  2.77574  1.46755  4.85400  3.66485   2178 v - - -
          2.68618  4.42225  2.77519  2.73123  3.46354  2.40513  3.72494  3.29354  2.67741  2.69355  4.24690  2.90347  2.73739  3.18146  2.89801  2.37887  2.77519  2.98518  4.58477  3.61503
          0.01543  4.57515  5.29749  0.61958  0.77255  0.48576  0.95510
    502   2.76016  5.17828  2.52246  1.97809  4.18717  3.51557  1.80245  3.79474  2.48042  3.37650  4.23271  2.97987  3.89531  2.80816  2.97904  2.70629  2.99367  3.48642  5.63097  4.23928   2179 h - - -
          2.68618  4.42225  2.77519  2.73123  3.46354  2.40513  3.72494  3.29354  2.67741  2.69355  4.24690  2.90347  2.73739  3.18146  2.89801  2.37887  2.77519  2.98518  4.58477  3.61503
          0.01543  4.57515  5.29749  0.61958  0.77255  0.48576  0.95510
    503   3.35972  5.20890  4.25496  4.20030  5.16786  3.88730  5.25513  4.81375  4.32611  4.40943  5.46164  4.38955  0.26995  4.68342  4.50563  3.63573  3.95960  4.33777  6.29253  5.30490   2180 P - - -
          2.68618  4.42225  2.77519  2.73123  3.46354  2.40513  3.72494  3.29354  2.67741  2.69355  4.24690  2.90347  2.73739  3.18146  2.89801  2.37887  2.77519  2.98518  4.58477  3.61503
          0.03698  4.57515  3.64980  0.61958  0.77255  0.48576  0.95510
    504   2.73226  4.38085  3.77206  3.19703  2.72248  3.76037  4.01772  2.57844  3.10447  2.31201  3.38762  3.54343  4.13345  3.36527  1.61860  3.01898  2.87241  2.51643  4.96107  3.60764   2181 r - - -
          2.68618  4.42225  2.77519  2.73123  3.46354  2.40513  3.72494  3.29354  2.67741  2.69355  4.24690  2.90347  2.73739  3.18146  2.89801  2.37887  2.77519  2.98518  4.58477  3.61503
          0.01578  4.55293  5.27528  0.61958  0.77255  0.52374  0.89723
    505   2.23281  4.28925  3.89470  3.31996  3.41253  3.70304  4.05327  2.36535  3.19127  2.45371  3.34628  3.63223  4.12613  3.50505  3.51102  2.02866  2.67397  1.87156  4.75538  3.65490   2182 v - - -
          2.68618  4.42225  2.77519  2.73123  3.46354  2.40513  3.72494  3.29354  2.67741  2.69355  4.24690  2.90347  2.73739  3.18146  2.89801  2.37887  2.77519  2.98518  4.58477  3.61503
          0.01578  4.55293  5.27528  0.61958  0.77255  0.52374  0.89723
    506   1.80712  4.51340  3.53705  2.98215  3.73351  1.76052  3.97336  3.10165  2.93911  2.81203  3.61307  3.33894  4.05107  3.26607  3.28436  2.86800  2.96701  2.84292  3.52587  3.86008   2183 g - - -
          2.68618  4.42225  2.77519  2.73123  3.46354  2.40513  3.72494  3.29354  2.67741  2.69355  4.24690  2.90347  2.73739  3.18146  2.89801  2.37887  2.77519  2.98518  4.58477  3.61503
          0.01578  4.55293  5.27528  0.61958  0.77255  0.52374  0.89723
    507   2.68318  5.15603  1.67239  2.24380  4.28066  3.49165  3.59170  3.88746  2.36555  3.43864  4.07837  2.93282  3.89446  2.70486  2.69707  2.67598  2.86391  3.18633  5.60621  4.01747   2184 d - - -
          2.68618  4.42225  2.77519  2.73123  3.46354  2.40513  3.72494  3.29354  2.67741  2.69355  4.24690  2.90347  2.73739  3.18146  2.89801  2.37887  2.77519  2.98518  4.58477  3.61503
          0.01578  4.55260  5.27495  0.61958  0.77255  0.52374  0.89723
    508   2.64565  4.20251  4.09762  3.39982  3.18855  3.73491  4.10181  2.36063  3.19078  1.83014  2.77050  3.61434  4.02515  3.32477  3.41481  3.05396  2.80848  1.80285  4.81212  3.51210   2185 v - - -
          2.68618  4.42225  2.77519  2.73123  3.46354  2.40513  3.72494  3.29354  2.67741  2.69355  4.24690  2.90347  2.73739  3.18146  2.89801  2.37887  2.77519  2.98518  4.58477  3.61503
          0.01578  4.55260  5.27495  0.61958  0.77255  0.47762  0.96826
    509   2.66357  5.14773  2.23350  2.45253  4.46317  3.42271  3.67679  3.82404  2.48785  3.41504  4.19082  2.56260  3.91555  2.83874  2.96678  1.85949  2.33584  3.52616  5.61810  4.11437   2186 s - - -
          2.68618  4.42225  2.77519  2.73123  3.46354  2.40513  3.72494  3.29354  2.67741  2.69355  4.24690  2.90347  2.73739  3.18146  2.89801  2.37887  2.77519  2.98518  4.58477  3.61503
          0.29843  4.56858  1.39575  0.61958  0.77255  0.49538  0.93991
    510   3.31055  4.61417  4.56479  4.03782  1.46597  4.25096  3.46030  3.03198  3.95974  2.63728  3.78487  4.05321  4.58179  3.95485  4.05962  3.56890  3.53401  2.87354  3.85940  1.24309   2187 y - - -
          2.68618  4.42225  2.77519  2.73123  3.46354  2.40513  3.72494  3.29354  2.67741  2.69355  4.24690  2.90347  2.73739  3.18146  2.89801  2.37887  2.77519  2.98518  4.58477  3.61503
          0.02057  4.28979  5.01213  0.61958  0.77255  0.84453  0.56170
    511   2.47507  4.47334  3.53696  3.26664  4.09161  3.28296  4.32576  3.34508  3.23699  3.20569  4.21350  3.50252  0.97263  3.61674  3.52847  2.74530  2.99374  3.11226  5.63287  4.33930   2188 p - - -
          2.68618  4.42225  2.77519  2.73123  3.46354  2.40513  3.72494  3.29354  2.67741  2.69355  4.24690  2.90347  2.73739  3.18146  2.89801  2.37887  2.77519  2.98518  4.58477  3.61503
          0.02043  4.29674  5.01908  0.61958  0.77255  0.85345  0.55503
    512   2.59165  5.05416  2.38280  1.96609  4.27999  3.42958  3.59426  3.48821  2.25566  3.27927  4.10617  2.88643  3.82453  2.65899  2.83877  2.44429  2.77152  3.04606  5.51144  4.12560   2189 e - - -
          2.68618  4.42225  2.77519  2.73123  3.46354  2.40513  3.72494  3.29354  2.67741  2.69355  4.24690  2.90347  2.73739  3.18146  2.89801  2.37887  2.77519  2.98518  4.58477  3.61503
          0.02043  4.29674  5.01908  0.61958  0.77255  0.85345  0.55503
    513   2.67860  4.18040  4.26847  3.68550  1.60603  3.85265  4.12076  2.35601  3.54948  2.07852  3.19270  3.85840  3.72113  3.74816  3.70092  3.14904  2.95003  2.15054  4.38407  3.46062   2190 f - - -
          2.68618  4.42225  2.77519  2.73123  3.46354  2.40513  3.72494  3.29354  2.67741  2.69355  4.24690  2.90347  2.73739  3.18146  2.89801  2.37887  2.77519  2.98518  4.58477  3.61503
          0.02043  4.29674  5.01908  0.61958  0.77255  0.85345  0.55503
    514   2.52406  4.75089  2.93070  2.51230  2.59811  3.31151  3.61827  3.35756  2.52314  2.95788  3.73874  2.51577  3.87759  2.82716  2.48037  2.68240  2.86966  3.06982  5.26865  3.60287   2191 r - - -
          2.68618  4.42225  2.77519  2.73123  3.46354  2.40513  3.72494  3.29354  2.67741  2.69355  4.24690  2.90347  2.73739  3.18146  2.89801  2.37887  2.77519  2.98518  4.58477  3.61503
          0.02045  4.29593  5.01828  0.61958  0.77255  0.30978  1.32279
    515   2.53584  4.47469  3.50829  2.58091  2.72443  3.66912  3.87425  2.91251  2.64996  2.05640  2.70116  3.31460  3.33105  3.19238  3.14853  2.87647  2.78262  2.70192  5.00487  3.73855   2192 l - - -
          2.68618  4.42225  2.77519  2.73123  3.46354  2.40513  3.72494  3.29354  2.67741  2.69355  4.24690  2.90347  2.73739  3.18146  2.89801  2.37887  2.77519  2.98518  4.58477  3.61503
          0.01771  4.57231  4.93030  0.61958  0.77255  0.48576  0.95510
    516   2.60934  5.19988  2.47772  1.94450  4.46035  3.46002  3.54718  3.85035  2.36512  3.35755  4.10890  2.78661  3.83026  2.10160  2.91361  2.54787  2.85440  3.17144  5.64029  4.23714   2193 e - - -
          2.68618  4.42225  2.77519  2.73123  3.46354  2.40513  3.72494  3.29354  2.67741  2.69355  4.24690  2.90347  2.73739  3.18146  2.89801  2.37887  2.77519  2.98518  4.58477  3.61503
          0.01551  4.57010  5.29245  0.61958  0.77255  0.48324  0.95915
    517   2.54679  5.01529  3.08024  2.52011  4.23058  2.87486  3.73507  3.45061  2.09201  2.96862  3.89158  3.00690  3.93359  2.82240  1.85283  2.67178  2.91037  3.26910  5.49589  4.14532   2194 r - - -
          2.68618  4.42225  2.77519  2.73123  3.46354  2.40513  3.72494  3.29354  2.67741  2.69355  4.24690  2.90347  2.73739  3.18146  2.89801  2.37887  2.77519  2.98518  4.58477  3.61503
          0.01548  4.57152  5.29387  0.61958  0.77255  0.48576  0.95510
    518   3.64240  0.20861  5.20825  5.13411  5.06282  4.06804  5.64478  4.40724  5.00441  4.24606  5.40353  4.97057  4.81332  5.31865  4.98533  3.90899  4.16550  4.08220  6.24541  5.32851   2195 C - - -
          2.68618  4.42225  2.77519  2.73123  3.46354  2.40513  3.72494  3.29354  2.67741  2.69355  4.24690  2.90347  2.73739  3.18146  2.89801  2.37887  2.77519  2.98518  4.58477  3.61503
          0.01549  4.57133  5.29367  0.61958  0.77255  0.48576  0.95510
    519   2.72224  5.01805  2.77090  2.43899  4.28260  3.52960  3.72726  3.62767  2.46930  3.17425  4.08598  2.95938  3.93550  2.79892  2.94422  2.55896  1.51492  3.24826  5.50569  4.15147   2196 t - - -
          2.68618  4.42225  2.77519  2.73123  3.46354  2.40513  3.72494  3.29354  2.67741  2.69355  4.24690  2.90347  2.73739  3.18146  2.89801  2.37887  2.77519  2.98518  4.58477  3.61503
          0.01549  4.57133  5.29367  0.61958  0.77255  0.48576  0.95510
    520   2.60523  4.96393  3.01862  2.54764  4.21552  2.64232  3.74839  3.62414  2.45679  3.17491  3.98188  3.07032  3.93924  1.74312  2.93228  2.64144  2.95945  3.21216  3.32839  4.11639   2197 q - - -
          2.68618  4.42225  2.77519  2.73123  3.46354  2.40513  3.72494  3.29354  2.67741  2.69355  4.24690  2.90347  2.73739  3.18146  2.89801  2.37887  2.77519  2.98518  4.58477  3.61503
          0.01549  4.57095  5.29329  0.61958  0.77255  0.48576  0.95510
    521   2.54141  0.76246  4.34280  4.01509  4.27439  3.34558  4.29511  3.64021  3.83170  3.41483  4.29878  3.85469  4.10095  4.14213  3.99733  2.60557  2.71599  3.20715  5.72264  4.53111   2198 c - - -
          2.68618  4.42225  2.77519  2.73123  3.46354  2.40513  3.72494  3.29354  2.67741  2.69355  4.24690  2.90347  2.73739  3.18146  2.89801  2.37887  2.77519  2.98518  4.58477  3.61503
          0.01550  4.57057  5.29292  0.61958  0.77255  0.48576  0.95510
    522   2.77340  5.24846  2.84570  2.49258  4.59004  2.29199  3.75187  4.04474  1.39924  3.46938  4.31315  2.99357  3.97138  2.84731  2.67655  2.78721  3.04432  3.64266  5.68050  4.31144   2199 k - - -
          2.68618  4.42225  2.77519  2.73123  3.46354  2.40513  3.72494  3.29354  2.67741  2.69355  4.24690  2.90347  2.73739  3.18146  2.89801  2.37887  2.77519  2.98518  4.58477  3.61503
          0.01550  4.57057  5.29292  0.61958  0.77255  0.48576  0.95510
    523   2.56142  5.06587  3.00434  2.40288  4.34897  3.53789  3.73438  3.38519  2.22900  3.07606  4.10275  3.03263  3.94535  2.85439  1.56182  2.74852  2.94267  3.33721  5.53086  4.18083   2200 r - - -
          2.68618  4.42223  2.77519  2.73123  3.46353  2.40512  3.72494  3.29354  2.67741  2.69355  4.24690  2.90347  2.73739  3.18146  2.89801  2.37887  2.77519  2.98518  4.58477  3.61503
          0.01656  4.47477  5.29292  0.63978  0.74952  0.48576  0.95510
    524   3.64104  0.20894  5.20700  5.13266  5.06130  4.06694  5.64344  4.40540  5.00286  4.24437  5.40179  4.96921  4.81221  5.31714  4.98395  3.90764  4.16409  4.08046  6.24424  5.32703   2205 C - - -
          2.68618  4.42225  2.77519  2.73123  3.46354  2.40513  3.72494  3.29354  2.67741  2.69355  4.24690  2.90347  2.73739  3.18146  2.89801  2.37887  2.77519  2.98518  4.58477  3.61503
          0.01550  4.57057  5.29292  0.61958  0.77255  0.48576  0.95510
    525   2.49844  4.41248  3.60968  2.93381  3.50853  3.71198  3.95663  2.68461  3.03404  2.45224  3.47440  3.47598  3.90789  3.33125  3.37409  2.82706  1.55750  2.32243  5.00670  3.77789   2206 t - - -
          2.68618  4.42225  2.77519  2.73123  3.46354  2.40513  3.72494  3.29354  2.67741  2.69355  4.24690  2.90347  2.73739  3.18146  2.89801  2.37887  2.77519  2.98518  4.58477  3.61503
          0.01550  4.57057  5.29292  0.61958  0.77255  0.48576  0.95510
    526   2.57763  5.13488  2.85891  1.55924  4.43661  3.25138  3.71389  3.84596  2.38602  3.39938  4.18019  2.93322  3.78657  2.71953  2.93117  2.65140  2.88686  2.60990  5.59496  4.21041   2207 e - - -
          2.68618  4.42225  2.77519  2.73123  3.46354  2.40513  3.72494  3.29354  2.67741  2.69355  4.24690  2.90347  2.73739  3.18146  2.89801  2.37887  2.77519  2.98518  4.58477  3.61503
          0.01551  4.56983  5.29218  0.61958  0.77255  0.48576  0.95510
    527   2.35952  4.88112  3.13535  1.42721  4.12663  3.54938  3.79287  3.34169  2.60426  3.12341  3.80277  3.12089  3.92583  2.95399  3.05889  2.73243  2.92610  2.68429  5.41576  4.06717   2208 e - - -
          2.68618  4.42225  2.77519  2.73123  3.46354  2.40513  3.72494  3.29354  2.67741  2.69355  4.24690  2.90347  2.73739  3.18146  2.89801  2.37887  2.77519  2.98518  4.58477  3.61503
          0.01551  4.56983  5.29218  0.61958  0.77255  0.48576  0.95510
    528   3.63892  0.20947  5.20504  5.13040  5.05894  4.06522  5.64135  4.40252  5.00043  4.24172  5.39908  4.96707  4.81047  5.31478  4.98178  3.90553  4.16190  4.07774  6.24241  5.32473   2209 C - - -
          2.68618  4.42225  2.77519  2.73123  3.46354  2.40513  3.72494  3.29354  2.67741  2.69355  4.24690  2.90347  2.73739  3.18146  2.89801  2.37887  2.77519  2.98518  4.58477  3.61503
          0.01552  4.56939  5.29173  0.61958  0.77255  0.48576  0.95510
    529   2.74980  4.84713  2.94589  2.50328  4.16776  3.55019  3.84046  3.46253  2.66096  3.01865  3.98581  3.13391  1.40663  2.98823  3.10497  2.70889  3.00753  3.23094  5.45882  4.13825   2210 p - - -
          2.68618  4.42225  2.77519  2.73123  3.46354  2.40513  3.72494  3.29354  2.67741  2.69355  4.24690  2.90347  2.73739  3.18146  2.89801  2.37887  2.77519  2.98518  4.58477  3.61503
          0.01552  4.56939  5.29173  0.61958  0.77255  0.48576  0.95510
    530   2.98570  4.50710  4.30053  3.75031  1.15586  3.96660  3.98594  2.98409  3.52236  2.65973  3.63317  3.77111  4.42267  3.76847  3.74762  3.33688  3.27165  2.72086  4.42323  1.96909   2211 f - - -
          2.68618  4.42225  2.77519  2.73123  3.46354  2.40513  3.72494  3.29354  2.67741  2.69355  4.24690  2.90347  2.73739  3.18146  2.89801  2.37887  2.77519  2.98518  4.58477  3.61503
          0.01552  4.56939  5.29173  0.61958  0.77255  0.48576  0.95510
    531   2.91944  5.42079  2.28355  2.18912  4.74052  1.42358  3.85798  4.22492  2.59180  3.72700  4.50878  2.76761  3.88952  2.97993  3.22677  2.66594  2.96122  3.77496  5.88629  4.45348   2212 g - - -
          2.68620  4.42227  2.77517  2.73123  3.46356  2.40498  3.72496  3.29356  2.67742  2.69357  4.24691  2.90348  2.73741  3.18148  2.89802  2.37888  2.77521  2.98520  4.58479  3.61505
          0.09185  2.55473  4.60086  0.33398  1.25903  0.48576  0.95510
    532   0.71361  4.43711  4.10721  3.69477  4.34572  3.36202  4.58413  3.52487  3.61928  3.38647  4.00046  3.77185  4.08118  3.91089  3.89143  2.65241  2.63262  2.90543  5.77501  4.58342   2214 a - - -
          2.68618  4.42225  2.77519  2.73123  3.46354  2.40513  3.72494  3.29354  2.67741  2.69355  4.24690  2.90347  2.73739  3.18146  2.89801  2.37887  2.77519  2.98518  4.58477  3.61503
          0.01789  4.56403  4.91797  0.61958  0.77255  0.49490  0.94066
    533   2.99194  4.17956  4.80238  4.20703  3.18341  4.18115  4.48978  1.37598  4.03391  1.36413  3.21677  4.28587  4.46171  4.16435  4.09195  3.49650  3.22146  2.29554  4.77472  3.20464   2215 l - - -
          2.68618  4.42225  2.77519  2.73123  3.46354  2.40513  3.72494  3.29354  2.67741  2.69355  4.24690  2.90347  2.73739  3.18146  2.89801  2.37887  2.77519  2.98518  4.58477  3.61503
          0.01564  4.56130  5.28364  0.61958  0.77255  0.49231  0.94473
    534   2.68226  5.20998  1.97173  2.15286  4.40941  3.46607  3.63422  3.94897  2.30781  3.47093  4.08201  2.39354  3.89023  2.75631  2.77610  2.42291  2.80661  3.51581  5.64830  4.24271   2216 d - - -
          2.68627  4.42236  2.77532  2.73116  3.46362  2.40523  3.72507  3.29323  2.67722  2.69341  4.24607  2.90358  2.73749  3.18144  2.89808  2.37896  2.77520  2.98498  4.58487  3.61515
          0.29343  1.39695  4.96949  0.68105  0.70540  0.49490  0.94066
    535   2.70131  5.17402  2.29366  1.55337  4.06356  3.43705  3.65323  3.88719  2.39041  3.38505  4.22150  2.88717  3.78843  2.74619  2.91639  2.65561  2.82002  3.43636  5.39559  4.15772   2220 e - - -
          2.68618  4.42225  2.77519  2.73123  3.46354  2.40513  3.72494  3.29354  2.67741  2.69355  4.24690  2.90347  2.73739  3.18146  2.89801  2.37887  2.77519  2.98518  4.58477  3.61503
          0.02697  4.56097  4.12533  0.61958  0.77255  0.49830  0.93538
    536   2.68581  4.73392  1.69301  2.45183  3.92225  3.47107  3.66018  3.51420  2.41659  3.18153  3.68893  2.95007  3.83047  2.83465  2.94099  2.67207  2.83454  3.02773  5.27288  3.73727   2221 d - - -
          2.68618  4.42225  2.77519  2.73123  3.46354  2.40513  3.72494  3.29354  2.67741  2.69355  4.24690  2.90347  2.73739  3.18146  2.89801  2.37887  2.77519  2.98518  4.58477  3.61503
          0.19802  4.49810  1.78073  0.61525  0.77763  0.50319  0.92786
    537   2.51557  5.17248  2.60463  1.40606  4.48534  3.42143  3.64834  3.95282  2.46505  3.45492  4.19278  2.86212  3.60436  2.79211  2.97619  2.66253  2.87356  3.42348  5.63107  4.23218   2223 e - - -
          2.68618  4.42224  2.77521  2.73121  3.46355  2.40514  3.72495  3.29346  2.67742  2.69356  4.24691  2.90348  2.73741  3.18147  2.89799  2.37888  2.77519  2.98512  4.58479  3.61505
          0.10873  2.49831  3.87285  0.41986  1.07042  0.36974  1.17413
    538   2.63651  5.23864  2.63022  2.21968  4.57873  3.11243  3.69135  4.06110  1.57920  3.52399  4.28263  2.63475  3.81071  2.62369  2.76902  2.68685  2.91812  3.62701  5.67146  4.21850   2231 k - - -
          2.68618  4.42225  2.77517  2.73123  3.46354  2.40512  3.72495  3.29354  2.67740  2.69355  4.24690  2.90347  2.73740  3.18147  2.89801  2.37887  2.77520  2.98519  4.58477  3.61503
          0.02248  4.07107  5.26529  0.63023  0.76029  0.46365  0.99151
    539   2.58025  5.07931  2.80213  2.44944  4.11838  1.58905  3.71393  3.80471  2.48608  3.33027  4.15143  2.94201  3.89053  2.86555  2.68209  2.71342  2.93542  3.43164  5.56311  4.19672   2236 g - - -
          2.68627  4.42240  2.77529  2.73114  3.46363  2.40522  3.72491  3.29363  2.67687  2.69367  4.24687  2.90361  2.73753  3.18134  2.89775  2.37899  2.77517  2.98505  4.58490  3.61518
          0.28716  1.41952  4.85619  0.85025  0.55741  0.48403  0.95789
    540   2.69871  4.38283  3.68446  3.11456  3.08308  3.70248  3.84845  2.51012  2.93263  2.56070  3.46096  2.85973  4.09527  3.31238  2.98219  2.96976  1.98684  2.25389  4.97092  2.91263   2242 t - - -
          2.68618  4.42225  2.77519  2.73123  3.46354  2.40513  3.72494  3.29354  2.67741  2.69355  4.24690  2.90347  2.73739  3.18146  2.89801  2.37887  2.77519  2.98518  4.58477  3.61503
          0.02210  4.56459  4.47054  0.61958  0.77255  0.48267  0.96007
    541   1.44860  4.48938  3.92654  3.61386  4.62032  3.29868  4.62326  3.89300  3.61419  3.70404  4.55403  3.71317  1.07404  3.91022  3.90350  2.68974  3.05656  3.32097  5.98932  4.78698   2243 p - - -
          2.68618  4.42225  2.77519  2.73123  3.46354  2.40513  3.72494  3.29354  2.67741  2.69355  4.24690  2.90347  2.73739  3.18146  2.89801  2.37887  2.77519  2.98518  4.58477  3.61503
          0.01565  4.56094  5.28328  0.61958  0.77255  0.47859  0.96668
    542   2.64401  4.65391  3.29342  2.55678  3.39261  3.46658  3.71844  3.04289  2.22469  2.23001  3.29977  3.16892  4.00303  2.66520  2.94789  2.71727  2.88361  2.52648  4.82347  3.76895   2244 k - - -
          2.68618  4.42225  2.77519  2.73123  3.46354  2.40513  3.72494  3.29354  2.67741  2.69355  4.24690  2.90347  2.73739  3.18146  2.89801  2.37887  2.77519  2.98518  4.58477  3.61503
          0.01556  4.56665  5.28900  0.61958  0.77255  0.48576  0.95510
    543   2.66781  4.20057  4.10817  3.45215  2.74562  3.81558  4.02288  2.41759  3.45297  2.27304  3.29331  3.78677  2.25127  3.65271  3.64144  3.02620  2.92558  1.79069  4.81050  3.09555   2245 v - - -
          2.68618  4.42225  2.77519  2.73123  3.46354  2.40513  3.72494  3.29354  2.67741  2.69355  4.24690  2.90347  2.73739  3.18146  2.89801  2.37887  2.77519  2.98518  4.58477  3.61503
          0.01556  4.56665  5.28900  0.61958  0.77255  0.48576  0.95510
    544   2.72803  5.06908  2.86124  2.42970  4.16123  3.52348  3.59848  3.60126  2.40072  3.33620  4.11153  1.51322  3.91824  2.80393  2.93514  2.68864  2.80784  3.25940  5.45406  4.13603   2246 n - - -
          2.68618  4.42225  2.77519  2.73123  3.46354  2.40513  3.72494  3.29354  2.67741  2.69355  4.24690  2.90347  2.73739  3.18146  2.89801  2.37887  2.77519  2.98518  4.58477  3.61503
          0.01556  4.56665  5.28900  0.61958  0.77255  0.48576  0.95510
    545   2.63004  4.99014  3.05598  2.09532  4.06742  3.51361  3.72560  3.30261  2.39312  3.14612  3.96455  2.96876  1.98404  2.83942  2.88577  2.68234  2.84336  3.25276  5.42743  4.07271   2247 p - - -
          2.68618  4.42225  2.77519  2.73123  3.46354  2.40513  3.72494  3.29354  2.67741  2.69355  4.24690  2.90347  2.73739  3.18146  2.89801  2.37887  2.77519  2.98518  4.58477  3.61503
          0.01556  4.56641  5.28876  0.61958  0.77255  0.48576  0.95510
    546   1.96402  4.74949  3.23738  2.63540  3.87123  3.40377  3.80909  3.34403  2.66353  2.80029  3.65443  2.83721  3.85018  2.98835  3.10243  2.27282  2.15220  2.99901  5.28765  3.77813   2248 a - - -
          2.68618  4.42225  2.77519  2.73123  3.46354  2.40513  3.72494  3.29354  2.67741  2.69355  4.24690  2.90347  2.73739  3.18146  2.89801  2.37887  2.77519  2.98518  4.58477  3.61503
          0.01558  4.56534  5.28769  0.61958  0.77255  0.48576  0.95510
    547   2.70750  4.72191  3.32119  2.76124  3.91342  3.58405  3.83655  3.13921  2.56257  2.37937  3.72004  3.06049  4.01714  3.02577  1.60892  2.84246  2.82866  2.75257  5.25748  3.98090   2249 r - - -
          2.68618  4.42225  2.77519  2.73123  3.46354  2.40513  3.72494  3.29354  2.67741  2.69355  4.24690  2.90347  2.73739  3.18146  2.89801  2.37887  2.77519  2.98518  4.58477  3.61503
          0.01559  4.56468  5.28702  0.61958  0.77255  0.48576  0.95510
    548   3.62907  0.21193  5.19592  5.11987  5.04794  4.05723  5.63162  4.38913  4.98915  4.22942  5.38647  4.95713  4.80238  5.30381  4.97169  3.89573  4.15170  4.06511  6.23392  5.31401   2250 C - - -
          2.68618  4.42225  2.77519  2.73123  3.46354  2.40513  3.72494  3.29354  2.67741  2.69355  4.24690  2.90347  2.73739  3.18146  2.89801  2.37887  2.77519  2.98518  4.58477  3.61503
          0.01560  4.56389  5.28623  0.61958  0.77255  0.48576  0.95510
    549   2.81468  5.15188  3.30708  2.67888  4.47057  3.67939  3.77571  3.87206  1.89105  3.19257  3.74697  3.15694  4.05392  2.86982  1.36893  2.87981  2.88027  3.44057  5.56712  4.27524   2251 r - - -
          2.68618  4.42225  2.77519  2.73123  3.46354  2.40513  3.72494  3.29354  2.67741  2.69355  4.24690  2.90347  2.73739  3.18146  2.89801  2.37887  2.77519  2.98518  4.58477  3.61503
          0.01560  4.56389  5.28623  0.61958  0.77255  0.48576  0.95510
    550   2.96334  5.09610  3.45325  2.98398  4.74535  1.79895  3.98196  4.16175  2.47960  3.68135  4.51994  3.39441  4.17046  3.12402  1.16141  2.96445  3.29145  3.75851  5.78959  4.55131   2252 r - - -
          2.68618  4.42225  2.77519  2.73123  3.46354  2.40513  3.72494  3.29354  2.67741  2.69355  4.24690  2.90347  2.73739  3.18146  2.89801  2.37887  2.77519  2.98518  4.58477  3.61503
          0.01560  4.56389  5.28623  0.61958  0.77255  0.48576  0.95510
    551   3.04836  0.42450  4.53241  3.78845  4.66353  3.54400  5.07925  3.90778  4.16975  3.80596  4.79095  4.29823  4.44151  4.54781  4.30051  3.29101  3.54249  3.54401  6.00387  4.90649   2253 C - - -
          2.68618  4.42225  2.77519  2.73123  3.46354  2.40513  3.72494  3.29354  2.67741  2.69355  4.24690  2.90347  2.73739  3.18146  2.89801  2.37887  2.77519  2.98518  4.58477  3.61503
          0.01560  4.56389  5.28623  0.61958  0.77255  0.48576  0.95510
    552   2.46256  4.57695  3.79438  3.74792  5.04070  0.52310  4.91346  4.51994  4.01611  4.23155  5.05800  3.80006  4.11959  4.24051  4.25191  2.74757  3.18973  3.80334  6.36245  5.18698   2254 G - - -
          2.68618  4.42225  2.77519  2.73123  3.46354  2.40513  3.72494  3.29354  2.67741  2.69355  4.24690  2.90347  2.73739  3.18146  2.89801  2.37887  2.77519  2.98518  4.58477  3.61503
          0.01560  4.56389  5.28623  0.61958  0.77255  0.48576  0.95510
    553   2.31209  4.19258  4.06012  3.48390  3.38894  3.41506  4.12692  2.07645  3.38666  2.45812  3.00788  3.70970  4.18434  3.63191  3.61624  3.01433  1.74651  2.18888  4.89270  3.69310   2255 t - - -
          2.68618  4.42225  2.77519  2.73123  3.46354  2.40513  3.72494  3.29354  2.67741  2.69355  4.24690  2.90347  2.73739  3.18146  2.89801  2.37887  2.77519  2.98518  4.58477  3.61503
          0.01560  4.56389  5.28623  0.61958  0.77255  0.48576  0.95510
    554   3.62907  0.21193  5.19592  5.11987  5.04794  4.05723  5.63162  4.38913  4.98915  4.22942  5.38647  4.95713  4.80238  5.30381  4.97169  3.89573  4.15170  4.06511  6.23392  5.31401   2256 C - - -
          2.68618  4.42225  2.77519  2.73123  3.46354  2.40513  3.72494  3.29354  2.67741  2.69355  4.24690  2.90347  2.73739  3.18146  2.89801  2.37887  2.77519  2.98518  4.58477  3.61503
          0.01560  4.56389  5.28623  0.61958  0.77255  0.48576  0.95510
    555   2.35891  4.19060  4.25759  3.66941  3.00553  3.78070  4.15813  2.59434  3.53809  2.21438  1.67882  3.76391  4.21390  3.62319  3.69893  3.09822  2.84477  1.99798  4.81189  3.62276   2257 m - - -
          2.68618  4.42225  2.77519  2.73123  3.46354  2.40513  3.72494  3.29354  2.67741  2.69355  4.24690  2.90347  2.73739  3.18146  2.89801  2.37887  2.77519  2.98518  4.58477  3.61503
          0.01560  4.56389  5.28623  0.61958  0.77255  0.48576  0.95510
    556   1.88568  4.45751  3.88086  3.54098  4.73151  1.01837  4.59324  4.10396  3.57637  3.83103  4.63085  3.66565  2.29076  3.85071  3.90001  2.61663  3.01303  3.49350  6.05446  4.85190   2258 g - - -
          2.68618  4.42225  2.77519  2.73123  3.46354  2.40513  3.72494  3.29354  2.67741  2.69355  4.24690  2.90347  2.73739  3.18146  2.89801  2.37887  2.77519  2.98518  4.58477  3.61503
          0.01560  4.56389  5.28623  0.61958  0.77255  0.48576  0.95510
    557   1.39887  4.35340  3.67731  3.16535  3.62497  3.40926  4.05380  2.87381  3.11662  2.66552  3.53095  3.52523  4.06568  3.41096  3.41252  2.65858  2.90624  2.03374  5.08057  3.82978   2259 a - - -
          2.68618  4.42225  2.77519  2.73123  3.46354  2.40513  3.72494  3.29354  2.67741  2.69355  4.24690  2.90347  2.73739  3.18146  2.89801  2.37887  2.77519  2.98518  4.58477  3.61503
          0.01561  4.56350  5.28585  0.61958  0.77255  0.48576  0.95510
    558   3.31465  0.30235  5.00861  4.87211  4.66989  3.88230  5.37819  3.99233  4.67561  3.85832  5.00057  4.67527  4.63738  5.00391  4.71273  3.57741  3.83124  3.68754  6.04105  4.79319   2260 C - - -
          2.68618  4.42225  2.77519  2.73123  3.46354  2.40513  3.72494  3.29354  2.67741  2.69355  4.24690  2.90347  2.73739  3.18146  2.89801  2.37887  2.77519  2.98518  4.58477  3.61503
          0.01561  4.56350  5.28585  0.61958  0.77255  0.48576  0.95510
    559   2.92737  4.90457  3.38823  3.19917  4.84165  3.44013  4.58854  4.35319  3.48034  4.00725  4.91724  3.63447  0.57541  3.82577  3.75641  3.05456  3.41319  3.85392  6.12185  4.86830   2261 P - - -
          2.68618  4.42225  2.77519  2.73123  3.46354  2.40513  3.72494  3.29354  2.67741  2.69355  4.24690  2.90347  2.73739  3.18146  2.89801  2.37887  2.77519  2.98518  4.58477  3.61503
          0.01561  4.56350  5.28585  0.61958  0.77255  0.48576  0.95510
    560   2.68094  5.06217  3.01813  1.66315  4.34319  3.52182  3.63220  3.78564  2.43526  3.20480  4.06552  2.90216  3.81447  2.64403  2.93242  2.52102  2.69958  2.50835  5.53517  4.16742   2262 e - - -
          2.68618  4.42225  2.77519  2.73123  3.46354  2.40513  3.72494  3.29354  2.67741  2.69355  4.24690  2.90347  2.73739  3.18146  2.89801  2.37887  2.77519  2.98518  4.58477  3.61503
          0.01561  4.56350  5.28585  0.61958  0.77255  0.48576  0.95510
    561   2.70205  5.24087  2.62790  2.38894  4.57443  3.11350  3.69992  4.04578  2.36323  3.52193  4.26265  2.62365  3.92470  2.70898  1.56855  2.70552  3.00405  3.57545  5.67410  4.27862   2263 r - - -
          2.68618  4.42225  2.77519  2.73123  3.46354  2.40513  3.72494  3.29354  2.67741  2.69355  4.24690  2.90347  2.73739  3.18146  2.89801  2.37887  2.77519  2.98518  4.58477  3.61503
          0.01561  4.56350  5.28585  0.61958  0.77255  0.48576  0.95510
    562   1.74948  4.16931  4.58690  4.02834  3.58729  4.02741  4.55656  1.50014  3.90649  2.48567  3.53194  4.18188  4.48490  4.12778  4.06960  3.33593  3.03013  1.59254  5.19339  3.99743   2264 i - - -
          2.68618  4.42225  2.77519  2.73123  3.46354  2.40513  3.72494  3.29354  2.67741  2.69355  4.24690  2.90347  2.73739  3.18146  2.89801  2.37887  2.77519  2.98518  4.58477  3.61503
          0.01561  4.56350  5.28585  0.61958  0.77255  0.48576  0.95510
    563   3.48305  4.73886  5.43789  4.91912  3.75061  4.98315  5.50780  0.74066  4.81444  1.99569  3.13658  5.09651  5.18868  4.97588  4.93310  4.37537  3.71592  1.74139  5.81460  4.68538   2265 i - - -
          2.68618  4.42225  2.77519  2.73123  3.46354  2.40513  3.72494  3.29354  2.67741  2.69355  4.24690  2.90347  2.73739  3.18146  2.89801  2.37887  2.77519  2.98518  4.58477  3.61503
          0.01561  4.56350  5.28585  0.61958  0.77255  0.48576  0.95510
    564   2.74755  5.25124  2.53232  2.20379  4.52186  2.97499  3.67882  4.06186  2.45372  3.55032  4.29916  2.50028  3.91171  2.55575  2.96653  1.73480  2.91387  3.63442  5.69101  4.10433   2266 s - - -
          2.68618  4.42225  2.77519  2.73123  3.46354  2.40513  3.72494  3.29354  2.67741  2.69355  4.24690  2.90347  2.73739  3.18146  2.89801  2.37887  2.77519  2.98518  4.58477  3.61503
          0.01561  4.56324  5.28558  0.61958  0.77255  0.48576  0.95510
    565   2.87702  4.28756  4.54176  3.95048  1.47479  4.01953  4.11074  2.34730  3.79121  1.82131  3.20917  4.07267  4.36401  3.50772  3.89544  3.32255  3.10702  2.11797  4.82282  3.60078   2267 f - - -
          2.68618  4.42225  2.77519  2.73123  3.46354  2.40513  3.72494  3.29354  2.67741  2.69355  4.24690  2.90347  2.73739  3.18146  2.89801  2.37887  2.77519  2.98518  4.58477  3.61503
          0.01561  4.56324  5.28558  0.61958  0.77255  0.48576  0.95510
    566   2.24233  5.11963  2.67485  2.15007  4.40690  3.40585  3.63900  3.59975  1.84998  3.34301  4.18450  2.85886  3.58155  2.63211  2.74356  2.63469  2.93676  3.53630  5.53146  4.11391   2268 k - - -
          2.68618  4.42225  2.77519  2.73123  3.46354  2.40513  3.72494  3.29354  2.67741  2.69355  4.24690  2.90347  2.73739  3.18146  2.89801  2.37887  2.77519  2.98518  4.58477  3.61503
          0.01562  4.56288  5.28523  0.61958  0.77255  0.48576  0.95510
    567   2.76782  5.30639  2.07702  2.38610  4.62889  2.31333  3.64227  4.11047  2.49500  3.60259  4.24136  1.91695  3.94147  2.72193  3.04329  2.71542  2.98523  3.68644  5.74848  4.22203   2269 n - - -
          2.68618  4.42225  2.77519  2.73123  3.46354  2.40513  3.72494  3.29354  2.67741  2.69355  4.24690  2.90347  2.73739  3.18146  2.89801  2.37887  2.77519  2.98518  4.58477  3.61503
          0.01562  4.56288  5.28523  0.61958  0.77255  0.48576  0.95510
    568   3.77355  4.81441  5.07019  4.71300  1.84784  4.66029  3.61494  3.37297  4.53472  2.91680  4.15730  4.41317  4.96894  4.47245  4.51981  3.73644  4.01796  3.44288  2.76361  0.76210   2270 y - - -
          2.68618  4.42225  2.77519  2.73123  3.46354  2.40513  3.72494  3.29354  2.67741  2.69355  4.24690  2.90347  2.73739  3.18146  2.89801  2.37887  2.77519  2.98518  4.58477  3.61503
          0.01562  4.56288  5.28523  0.61958  0.77255  0.48576  0.95510
    569   2.71201  5.08204  3.01458  2.46598  4.38676  3.41308  3.69587  3.82949  2.40983  3.38135  4.16635  2.44121  3.93505  2.87470  2.90000  1.69240  2.21693  3.45769  5.57429  4.15039   2271 s - - -
          2.68618  4.42225  2.77519  2.73123  3.46354  2.40513  3.72494  3.29354  2.67741  2.69355  4.24690  2.90347  2.73739  3.18146  2.89801  2.37887  2.77519  2.98518  4.58477  3.61503
          0.01563  4.56195  5.28429  0.61958  0.77255  0.48576  0.95510
    570   2.71300  4.28297  2.78562  3.08636  3.53158  3.71104  3.78854  2.10817  3.03488  2.33469  3.49296  3.06139  3.71944  3.32943  3.37226  2.87644  2.92091  1.85653  4.98774  3.69203   2272 v - - -
          2.68618  4.42225  2.77519  2.73123  3.46354  2.40513  3.72494  3.29354  2.67741  2.69355  4.24690  2.90347  2.73739  3.18146  2.89801  2.37887  2.77519  2.98518  4.58477  3.61503
          0.01563  4.56195  5.28429  0.61958  0.77255  0.48576  0.95510
    571   2.56663  5.21509  1.87565  2.20128  4.55263  3.26149  3.52780  3.92554  2.27744  3.45117  4.19804  2.68894  3.50645  2.66027  2.80311  2.60231  2.90848  3.45497  5.65198  4.24488   2273 d - - -
          2.68618  4.42225  2.77519  2.73123  3.46354  2.40513  3.72494  3.29354  2.67741  2.69355  4.24690  2.90347  2.73739  3.18146  2.89801  2.37887  2.77519  2.98518  4.58477  3.61503
          0.01563  4.56195  5.28429  0.61958  0.77255  0.48576  0.95510
    572   2.67889  4.79996  3.17590  2.34526  4.00796  3.47663  3.77229  2.96355  2.62420  2.95246  2.50458  3.14232  3.96529  2.08654  3.05979  2.56685  2.55670  3.09985  5.32522  4.01744   2274 q - - -
          2.68618  4.42225  2.77519  2.73123  3.46354  2.40513  3.72494  3.29354  2.67741  2.69355  4.24690  2.90347  2.73739  3.18146  2.89801  2.37887  2.77519  2.98518  4.58477  3.61503
          0.01563  4.56195  5.28429  0.61958  0.77255  0.48576  0.95510
    573   2.82562  4.20711  4.69338  4.09188  2.92846  3.93592  4.29606  1.46954  3.90697  2.05359  2.87690  4.13744  4.36236  4.05316  3.95550  3.32456  3.06368  1.71948  4.84847  3.13040   2275 i - - -
          2.68618  4.42225  2.77519  2.73123  3.46354  2.40513  3.72494  3.29354  2.67741  2.69355  4.24690  2.90347  2.73739  3.18146  2.89801  2.37887  2.77519  2.98518  4.58477  3.61503
          0.01563  4.56195  5.28429  0.61958  0.77255  0.48576  0.95510
    574   2.51174  5.13794  2.90143  2.07871  4.37943  2.13076  3.69786  3.75908  2.35214  3.28960  3.98617  2.84065  3.89886  2.78993  2.80566  2.33145  2.88257  3.49758  5.59315  4.20524   2276 e - - -
          2.68618  4.42225  2.77519  2.73123  3.46354  2.40513  3.72494  3.29354  2.67741  2.69355  4.24690  2.90347  2.73739  3.18146  2.89801  2.37887  2.77519  2.98518  4.58477  3.61503
          0.01626  4.56195  5.16880  0.61958  0.77255  0.48576  0.95510
    575   2.13597  5.17641  2.79385  2.31602  4.49467  3.28727  3.70023  3.96214  2.41989  3.45551  4.15587  2.70029  3.83956  2.56867  2.93935  1.79100  2.88762  3.54040  5.62872  4.22616   2277 s - - -
          2.68618  4.42225  2.77519  2.73123  3.46354  2.40513  3.72494  3.29354  2.67741  2.69355  4.24690  2.90347  2.73739  3.18146  2.89801  2.37887  2.77519  2.98518  4.58477  3.61503
          0.01564  4.56133  5.28367  0.61958  0.77255  0.48689  0.95330
    576   2.60298  4.52324  3.62770  3.01892  3.65055  3.72333  3.99827  2.92127  2.93939  2.59335  1.48094  3.47579  4.12766  2.48598  3.26898  3.00256  2.98145  2.70498  5.11144  3.88222   2278 m - - -
          2.68618  4.42225  2.77519  2.73123  3.46354  2.40513  3.72494  3.29354  2.67741  2.69355  4.24690  2.90347  2.73739  3.18146  2.89801  2.37887  2.77519  2.98518  4.58477  3.61503
          0.01564  4.56133  5.28367  0.61958  0.77255  0.48689  0.95330
    577   3.16635  4.52135  5.12209  4.57440  3.62117  4.45476  5.04954  0.99499  4.44831  2.11710  3.32806  4.69967  4.88478  4.56544  4.56175  3.90815  3.42063  1.42367  5.51628  4.33421   2279 i - - -
          2.68618  4.42225  2.77519  2.73123  3.46354  2.40513  3.72494  3.29354  2.67741  2.69355  4.24690  2.90347  2.73739  3.18146  2.89801  2.37887  2.77519  2.98518  4.58477  3.61503
          0.01566  4.56038  5.28272  0.61958  0.77255  0.48689  0.95330
    578   2.72411  5.23561  2.25661  2.26997  4.57487  3.37232  3.70116  4.05097  1.54179  3.38549  4.25003  2.94891  3.91040  2.78243  2.62307  2.71109  2.93227  3.58910  5.66619  4.23434   2280 k - - -
          2.68618  4.42225  2.77519  2.73123  3.46354  2.40513  3.72494  3.29354  2.67741  2.69355  4.24690  2.90347  2.73739  3.18146  2.89801  2.37887  2.77519  2.98518  4.58477  3.61503
          0.01566  4.56038  5.28272  0.61958  0.77255  0.48689  0.95330
    579   1.67055  4.79494  3.09402  2.37132  4.20657  3.08859  3.73621  3.54031  2.53873  3.22151  3.85611  2.83732  3.93174  2.79088  2.96262  2.27647  2.90531  3.16302  5.45384  4.11125   2281 a - - -
          2.68618  4.42225  2.77519  2.73123  3.46354  2.40513  3.72494  3.29354  2.67741  2.69355  4.24690  2.90347  2.73739  3.18146  2.89801  2.37887  2.77519  2.98518  4.58477  3.61503
          0.01566  4.56038  5.28272  0.61958  0.77255  0.48689  0.95330
    580   2.62112  3.76875  4.66713  4.06270  2.79979  3.95617  4.29541  1.63475  3.87065  1.96968  3.00754  4.02011  4.31434  4.01932  3.91140  3.23591  2.93133  1.71233  4.77594  3.56081   2282 i - - -
          2.68618  4.42225  2.77519  2.73123  3.46354  2.40513  3.72494  3.29354  2.67741  2.69355  4.24690  2.90347  2.73739  3.18146  2.89801  2.37887  2.77519  2.98518  4.58477  3.61503
          0.01753  4.56038  4.97322  0.61958  0.77255  0.48689  0.95330
    581   2.42167  4.93770  2.46517  1.92280  4.07317  3.31228  3.51484  3.52119  2.39898  3.10140  3.79426  2.82558  3.82350  2.70847  2.90949  2.58933  2.87743  3.10076  5.31692  4.00337   2283 e - - -
          2.68618  4.42225  2.77519  2.73123  3.46354  2.40513  3.72494  3.29354  2.67741  2.69355  4.24690  2.90347  2.73739  3.18146  2.89801  2.37887  2.77519  2.98518  4.58477  3.61503
          0.01769  4.54837  4.96836  0.61958  0.77255  0.48751  0.95232
    582   2.48077  4.35891  3.66349  2.92290  3.46318  3.44233  3.97157  2.40054  2.75535  2.52784  2.95240  3.42957  4.03985  3.25174  3.28848  2.78126  2.84113  1.72675  4.94909  3.71512   2284 v - - -
          2.68618  4.42225  2.77519  2.73123  3.46354  2.40513  3.72494  3.29354  2.67741  2.69355  4.24690  2.90347  2.73739  3.18146  2.89801  2.37887  2.77519  2.98518  4.58477  3.61503
          0.02632  4.52383  4.19094  0.61958  0.77255  0.48909  0.94980
    583   2.77834  5.22115  2.60718  2.16007  4.52761  3.18912  3.74352  3.99068  2.42899  3.51507  4.24950  2.91247  1.64376  2.86990  3.02716  2.69016  2.98376  3.54902  5.68792  4.28895   2285 p - - -
          2.68618  4.42225  2.77519  2.73123  3.46354  2.40513  3.72494  3.29354  2.67741  2.69355  4.24690  2.90347  2.73739  3.18146  2.89801  2.37887  2.77519  2.98518  4.58477  3.61503
          0.05542  4.47881  3.15668  0.61958  0.77255  0.50192  0.92980
    584   2.59544  5.08608  2.10796  1.95410  4.29457  3.39959  3.66251  3.53293  2.36832  3.34911  4.13872  2.94432  3.63310  2.76313  2.90330  2.46793  2.84027  3.07308  5.54486  3.96069   2286 e - - -
          2.68618  4.42225  2.77518  2.73123  3.46354  2.40513  3.72495  3.29353  2.67741  2.69355  4.24690  2.90347  2.73740  3.18146  2.89801  2.37887  2.77520  2.98518  4.58477  3.61502
          0.10077  3.72313  2.63520  0.54524  0.86680  0.54505  0.86706
    585   2.62822  5.09633  2.40222  1.61983  4.43365  3.33609  3.59669  3.79594  2.34941  3.40229  4.18702  2.88997  3.61732  2.68962  2.88509  2.59828  2.86398  3.34231  5.58388  4.18361   2288 e - - -
          2.68619  4.42227  2.77497  2.73123  3.46355  2.40515  3.72496  3.29355  2.67743  2.69357  4.24689  2.90347  2.73741  3.18148  2.89803  2.37888  2.77521  2.98520  4.58476  3.61504
          0.08471  2.75178  4.05109  0.61201  0.78145  0.59647  0.80019
    586   2.62084  4.34529  2.53457  2.73412  2.55038  3.38941  3.83191  2.69877  2.86035  2.43184  3.11565  3.32633  3.84978  3.16335  3.23186  2.78348  2.81852  2.65303  4.35088  3.32412   2293 l - - -
          2.68618  4.42225  2.77519  2.73123  3.46354  2.40513  3.72494  3.29354  2.67741  2.69355  4.24690  2.90347  2.73739  3.18146  2.89801  2.37887  2.77519  2.98518  4.58477  3.61503
          0.09992  4.32305  2.50310  0.61958  0.77255  0.54755  0.86362
    587   2.64125  5.11465  2.20182  1.72124  4.51282  3.20335  3.65217  3.97803  2.29734  3.48634  4.24431  2.84007  3.79614  2.73794  2.89406  2.42996  2.91684  3.51104  5.63326  4.19850   2294 e - - -
          2.68618  4.42225  2.77519  2.73123  3.46354  2.40513  3.72494  3.29354  2.67741  2.69355  4.24690  2.90347  2.73739  3.18146  2.89801  2.37887  2.77519  2.98518  4.58477  3.61503
          0.02487  4.27630  4.54013  0.61958  0.77255  0.53288  0.88410
    588   2.63049  5.12334  2.62928  1.50036  4.43023  3.25959  3.66169  3.88372  2.35276  3.39292  4.18003  2.88737  3.69195  2.73641  2.92168  2.67015  2.89214  3.28423  5.57759  3.86397   2295 e - - -
          2.68618  4.42225  2.77519  2.73123  3.46354  2.40513  3.72494  3.29354  2.67741  2.69355  4.24690  2.90347  2.73739  3.18146  2.89801  2.37887  2.77519  2.98518  4.58477  3.61503
          0.04366  4.33666  3.51866  0.61958  0.77255  0.58414  0.81551
    589   2.64458  5.13217  2.58048  2.26105  4.40608  2.93484  3.55963  3.89597  1.68660  3.42916  4.18203  2.88846  3.45199  2.70682  2.78047  2.60438  2.87997  3.48014  5.57308  4.17678   2296 k - - -
          2.68620  4.42228  2.77520  2.73111  3.46357  2.40500  3.72497  3.29357  2.67743  2.69357  4.24692  2.90349  2.73742  3.18149  2.89803  2.37889  2.77520  2.98519  4.58480  3.61506
          0.17009  1.90969  4.79295  0.26665  1.45217  0.56048  0.84615
    590   2.59953  4.76085  3.12353  2.49723  3.77446  3.39075  3.71925  3.34840  2.37390  2.85539  3.80858  3.07185  1.92823  2.84124  2.88879  2.71875  2.85245  3.04604  5.28074  3.91552   2298 p - - -
          2.68620  4.42229  2.77519  2.73124  3.46342  2.40516  3.72498  3.29358  2.67741  2.69339  4.24681  2.90350  2.73738  3.18150  2.89805  2.37888  2.77523  2.98521  4.58481  3.61488
          0.18457  1.83493  4.72020  0.38473  1.14141  0.58516  0.81422
    591   2.68263  4.56295  3.22271  2.59895  3.90725  3.43894  3.71738  3.29911  2.44345  3.06206  3.89549  3.07438  3.94448  2.89707  1.45657  2.75709  2.88012  3.14747  5.31746  3.99947   2303 r - - -
          2.68618  4.42225  2.77519  2.73123  3.46354  2.40513  3.72494  3.29354  2.67741  2.69355  4.24690  2.90347  2.73739  3.18146  2.89801  2.37887  2.77519  2.98518  4.58477  3.61503
          0.07356  4.33797  2.84986  0.61958  0.77255  0.59038  0.80769
    592   3.02812  4.40517  4.88079  4.31668  2.99724  4.38324  4.76834  1.21380  4.18762  1.93456  3.09290  4.46317  4.66787  4.34810  4.29680  3.71950  3.32081  1.54998  5.22167  3.91436   2304 i - - -
          2.68618  4.42225  2.77519  2.73123  3.46354  2.40513  3.72494  3.29354  2.67741  2.69355  4.24690  2.90347  2.73739  3.18146  2.89801  2.37887  2.77519  2.98518  4.58477  3.61503
          0.02067  4.28508  5.00743  0.61958  0.77255  0.65568  0.73207
    593   3.18378  4.59600  5.04676  4.48283  3.27388  4.61089  4.97933  1.73684  4.36050  1.00528  2.94750  4.67883  4.82541  4.46540  4.45936  3.95886  3.52397  1.82936  5.31877  4.23756   2305 l - - -
          2.68618  4.42225  2.77519  2.73123  3.46354  2.40513  3.72494  3.29354  2.67741  2.69355  4.24690  2.90347  2.73739  3.18146  2.89801  2.37887  2.77519  2.98518  4.58477  3.61503
          0.02067  4.28508  5.00743  0.61958  0.77255  0.65568  0.73207
    594   2.13406  3.70484  4.15116  3.58267  3.35548  3.09005  4.17684  2.01067  3.47407  2.34371  3.31736  3.79341  4.17563  3.70899  3.67618  3.06880  2.92684  1.60637  4.89393  3.69733   2306 v - - -
          2.68618  4.42225  2.77519  2.73123  3.46354  2.40513  3.72494  3.29354  2.67741  2.69355  4.24690  2.90347  2.73739  3.18146  2.89801  2.37887  2.77519  2.98518  4.58477  3.61503
          0.02069  4.28421  5.00656  0.61958  0.77255  0.65568  0.73207
    595   3.50056  4.81111  5.11611  4.58043  1.65232  4.71406  4.70718  2.41130  4.42833  0.94272  2.96130  4.71858  4.88674  4.44751  4.47948  4.06917  3.73040  2.58188  4.89360  3.53513   2307 l - - -
          2.68618  4.42225  2.77519  2.73123  3.46354  2.40513  3.72494  3.29354  2.67741  2.69355  4.24690  2.90347  2.73739  3.18146  2.89801  2.37887  2.77519  2.98518  4.58477  3.61503
          0.02069  4.28421  5.00656  0.61958  0.77255  0.65568  0.73207
    596   1.71427  4.06387  4.25769  3.68731  3.32049  3.96215  4.31349  2.07392  3.58742  2.12516  3.13866  3.93007  4.31936  3.82498  3.80032  3.26127  3.04372  1.67619  5.01149  3.81710   2308 v - - -
          2.68618  4.42225  2.77519  2.73123  3.46354  2.40513  3.72494  3.29354  2.67741  2.69355  4.24690  2.90347  2.73739  3.18146  2.89801  2.37887  2.77519  2.98518  4.58477  3.61503
          0.02069  4.28421  5.00656  0.61958  0.77255  0.65568  0.73207
    597   3.04630  0.43541  4.66044  4.48073  4.41787  3.61083  5.05323  3.66658  4.29190  3.54232  4.66369  4.36139  4.34937  4.63418  4.25463  3.31140  3.54626  3.37076  5.76168  4.69014   2309 C - - -
          2.68618  4.42225  2.77519  2.73123  3.46354  2.40513  3.72494  3.29354  2.67741  2.69355  4.24690  2.90347  2.73739  3.18146  2.89801  2.37887  2.77519  2.98518  4.58477  3.61503
          0.02069  4.28421  5.00656  0.61958  0.77255  0.62391  0.76754
    598   2.78310  5.17536  2.67621  1.12758  4.49191  3.44582  3.79919  3.74863  2.52424  3.47530  4.31522  2.96358  3.94987  2.93945  3.03646  2.83879  3.11814  3.34942  5.69139  4.31238   2310 e - - -
          2.68618  4.42225  2.77519  2.73123  3.46354  2.40513  3.72494  3.29354  2.67741  2.69355  4.24690  2.90347  2.73739  3.18146  2.89801  2.37887  2.77519  2.98518  4.58477  3.61503
          0.02039  4.29852  5.02086  0.61958  0.77255  0.55593  0.85224
    599   2.83927  5.10504  2.70583  2.47515  4.53983  3.42142  3.77799  3.94329  2.70793  3.58233  4.42308  1.10489  3.92308  3.05067  3.14185  2.80370  3.03549  3.62434  5.75824  4.38960   2311 n - - -
          2.68618  4.42225  2.77519  2.73123  3.46354  2.40513  3.72494  3.29354  2.67741  2.69355  4.24690  2.90347  2.73739  3.18146  2.89801  2.37887  2.77519  2.98518  4.58477  3.61503
          0.01964  4.33582  5.05817  0.61958  0.77255  0.58254  0.81753
    600   3.21160  5.84873  0.81586  2.06865  5.13801  3.31240  3.99486  4.68151  3.04211  4.16388  5.04227  2.84153  4.04766  3.13578  3.73081  3.00248  3.48021  4.23382  6.32469  4.76704   2312 d - - -
          2.68618  4.42225  2.77519  2.73123  3.46354  2.40513  3.72494  3.29354  2.67741  2.69355  4.24690  2.90347  2.73739  3.18146  2.89801  2.37887  2.77519  2.98518  4.58477  3.61503
          0.01956  4.33989  5.06224  0.61958  0.77255  0.58677  0.81220
    601   0.95003  4.52893  3.22085  2.82324  4.29273  3.12331  4.15163  3.67221  3.07982  3.36142  4.21013  3.27489  3.93098  3.35327  3.45198  2.58095  2.96796  3.18295  5.63590  4.37646   2313 a - - -
          2.68618  4.42225  2.77519  2.73123  3.46354  2.40513  3.72494  3.29354  2.67741  2.69355  4.24690  2.90347  2.73739  3.18146  2.89801  2.37887  2.77519  2.98518  4.58477  3.61503
          0.01962  4.33706  5.05941  0.61958  0.77255  0.58677  0.81220
    602   2.65988  4.22304  3.79032  3.14796  3.17811  3.67848  3.94850  2.63286  3.00316  2.26308  3.26713  3.50941  4.06955  3.34949  3.39991  2.91395  2.85608  2.47030  4.73632  1.71791   2314 y - - -
          2.68618  4.42225  2.77519  2.73123  3.46354  2.40513  3.72494  3.29354  2.67741  2.69355  4.24690  2.90347  2.73739  3.18146  2.89801  2.37887  2.77519  2.98518  4.58477  3.61503
          0.01962  4.33706  5.05941  0.61958  0.77255  0.58677  0.81220
    603   2.63045  4.80124  3.07358  2.58643  4.20590  3.45678  3.87890  3.53638  2.63046  3.22457  4.08340  3.16083  1.36011  2.99399  2.87890  2.82306  3.03639  3.18676  5.48390  4.19340   2315 p - - -
          2.68618  4.42225  2.77519  2.73123  3.46354  2.40513  3.72494  3.29354  2.67741  2.69355  4.24690  2.90347  2.73739  3.18146  2.89801  2.37887  2.77519  2.98518  4.58477  3.61503
          0.02165  4.33299  4.79275  0.61958  0.77255  0.58677  0.81220
    604   1.24268  4.48343  3.05334  2.61524  4.04242  3.41025  3.84729  3.42098  2.74670  3.09126  3.94023  3.18304  3.92174  3.10724  3.18731  2.61452  2.90357  3.00407  5.38192  4.09697   2316 a - - -
          2.68618  4.42225  2.77519  2.73123  3.46354  2.40513  3.72494  3.29354  2.67741  2.69355  4.24690  2.90347  2.73739  3.18146  2.89801  2.37887  2.77519  2.98518  4.58477  3.61503
          0.01973  4.33107  5.05342  0.61958  0.77255  0.58275  0.81726
    605   2.63517  4.15018  4.30658  3.71942  2.93387  3.83639  4.10914  2.27023  3.58356  1.26648  3.11334  3.89699  4.23337  3.78440  3.73362  3.08308  2.93471  2.19714  4.80815  3.62691   2317 l - - -
          2.68618  4.42225  2.77519  2.73123  3.46354  2.40513  3.72494  3.29354  2.67741  2.69355  4.24690  2.90347  2.73739  3.18146  2.89801  2.37887  2.77519  2.98518  4.58477  3.61503
          0.01968  4.33386  5.05620  0.61958  0.77255  0.57590  0.82598
    606   3.02764  5.52803  0.93379  2.19880  4.89391  3.17174  3.93775  4.38378  2.94219  3.91240  4.75530  2.87923  3.90344  3.10423  3.52408  2.89598  3.29257  3.66781  6.09193  4.60782   2318 d - - -
          2.68618  4.42225  2.77519  2.73123  3.46354  2.40513  3.72494  3.29354  2.67741  2.69355  4.24690  2.90347  2.73739  3.18146  2.89801  2.37887  2.77519  2.98518  4.58477  3.61503
          0.01960  4.33800  5.06035  0.61958  0.77255  0.58018  0.82052
    607   2.49987  4.32948  3.41701  2.94185  3.46345  3.56507  3.89517  2.58071  2.93489  2.44450  1.87669  3.38258  3.92563  3.06175  3.28767  2.81613  2.77612  2.54801  4.91744  3.69028   2319 m - - -
          2.68618  4.42225  2.77519  2.73123  3.46354  2.40513  3.72494  3.29354  2.67741  2.69355  4.24690  2.90347  2.73739  3.18146  2.89801  2.37887  2.77519  2.98518  4.58477  3.61503
          0.01960  4.33800  5.06035  0.61958  0.77255  0.58018  0.82052
    608   1.21285  4.34873  3.73562  3.22361  3.76289  3.38755  4.13063  2.86381  3.14997  2.69721  3.66522  3.51500  4.01450  3.42607  3.46912  2.69567  2.90560  2.27562  5.22553  4.00095   2320 a - - -
          2.68618  4.42225  2.77519  2.73123  3.46354  2.40513  3.72494  3.29354  2.67741  2.69355  4.24690  2.90347  2.73739  3.18146  2.89801  2.37887  2.77519  2.98518  4.58477  3.61503
          0.01961  4.33722  5.05957  0.61958  0.77255  0.58018  0.82052
    609   1.78397  4.60595  3.20437  2.72806  4.07980  1.79804  3.67265  3.47977  2.61140  3.06020  3.91793  3.18122  3.91860  3.08164  3.12352  2.69293  2.92609  3.13100  5.39871  4.11144   2321 a - - -
          2.68618  4.42225  2.77519  2.73123  3.46354  2.40513  3.72494  3.29354  2.67741  2.69355  4.24690  2.90347  2.73739  3.18146  2.89801  2.37887  2.77519  2.98518  4.58477  3.61503
          0.01961  4.33722  5.05957  0.61958  0.77255  0.58018  0.82052
    610   2.54902  4.14023  4.01519  3.40217  3.11691  3.72655  3.97277  2.19049  3.27391  1.96171  2.22953  3.67267  4.09672  3.20001  3.23204  2.99264  2.82225  2.35151  4.71656  3.39910   2322 l - - -
          2.68618  4.42225  2.77519  2.73123  3.46354  2.40513  3.72494  3.29354  2.67741  2.69355  4.24690  2.90347  2.73739  3.18146  2.89801  2.37887  2.77519  2.98518  4.58477  3.61503
          0.01961  4.33722  5.05957  0.61958  0.77255  0.58018  0.82052
    611   2.61222  5.06075  2.97118  2.39573  4.43838  3.41180  3.28723  3.88570  2.00087  3.32751  4.12733  2.19305  3.85506  2.62449  2.32119  2.56527  2.88217  3.47909  5.54511  4.07516   2323 k - - -
          2.68618  4.42226  2.77520  2.73111  3.46355  2.40512  3.72496  3.29355  2.67742  2.69356  4.24690  2.90347  2.73741  3.18147  2.89802  2.37887  2.77521  2.98519  4.58478  3.61504
          0.07670  2.73373  4.72628  0.44761  1.01931  0.58018  0.82052
    612   2.76361  5.03261  3.12376  2.53684  4.32584  2.49393  3.36247  3.74756  2.16400  3.28135  4.05199  3.03440  3.93162  2.81178  1.72977  2.77794  2.98958  3.40237  5.46660  3.56451   2329 r - - -
          2.68618  4.42225  2.77519  2.73123  3.46354  2.40513  3.72494  3.29354  2.67741  2.69355  4.24690  2.90347  2.73739  3.18146  2.89801  2.37887  2.77519  2.98518  4.58477  3.61503
          0.07119  4.33471  2.88940  0.61958  0.77255  0.58349  0.81632
    613   2.59238  4.40218  3.35878  2.74023  3.56791  3.55427  3.48359  2.68312  2.44398  2.07290  3.13429  2.95870  3.94864  2.99154  2.96819  2.76895  2.79722  2.60938  5.01985  3.69375   2330 l - - -
          2.68618  4.42225  2.77519  2.73123  3.46354  2.40513  3.72494  3.29354  2.67741  2.69355  4.24690  2.90347  2.73739  3.18146  2.89801  2.37887  2.77519  2.98518  4.58477  3.61503
          0.02069  4.28421  5.00656  0.61958  0.77255  0.64623  0.74238
    614   2.57959  5.06093  2.85620  2.17730  4.42321  3.15016  3.46727  3.86784  2.03447  3.35222  4.10457  2.78941  3.62238  2.43493  2.72419  2.34051  2.69460  3.42326  5.48121  4.14619   2331 k - - -
          2.68618  4.42225  2.77519  2.73123  3.46354  2.40513  3.72494  3.29354  2.67741  2.69355  4.24690  2.90347  2.73739  3.18146  2.89801  2.37887  2.77519  2.98518  4.58477  3.61503
          0.02069  4.28421  5.00656  0.61958  0.77255  0.64623  0.74238
    615   2.70998  4.13743  4.31504  3.73625  2.76274  3.82460  3.85203  2.24831  3.58500  2.05148  3.12543  3.82397  4.18625  3.71570  3.70151  3.10623  2.90906  2.37720  2.89968  2.00164   2332 y - - -
          2.68618  4.42225  2.77519  2.73123  3.46354  2.40513  3.72494  3.29354  2.67741  2.69355  4.24690  2.90347  2.73739  3.18146  2.89801  2.37887  2.77519  2.98518  4.58477  3.61503
          0.02069  4.28421  5.00656  0.61958  0.77255  0.64623  0.74238
    616   2.69808  5.08084  2.54918  2.37778  4.45087  3.32151  3.62752  3.91296  2.52299  3.44733  4.22938  2.20791  3.14605  2.84556  3.02084  1.77466  2.86050  3.50956  5.62599  4.23376   2333 s - - -
          2.68618  4.42225  2.77519  2.73123  3.46354  2.40513  3.72494  3.29354  2.67741  2.69355  4.24690  2.90347  2.73739  3.18146  2.89801  2.37887  2.77519  2.98518  4.58477  3.61503
          0.02069  4.28421  5.00656  0.61958  0.77255  0.64623  0.74238
    617   2.13815  4.76576  3.06666  2.51982  4.04150  3.45879  3.56746  3.44852  2.49621  3.06225  3.87960  2.97368  2.15341  2.86810  2.94476  2.53446  2.80551  3.02901  5.33021  4.01449   2334 a - - -
          2.68618  4.42225  2.77519  2.73123  3.46354  2.40513  3.72494  3.29354  2.67741  2.69355  4.24690  2.90347  2.73739  3.18146  2.89801  2.37887  2.77519  2.98518  4.58477  3.61503
          0.02069  4.28421  5.00656  0.61958  0.77255  0.64623  0.74238
    618   2.52855  4.29422  3.35216  2.95798  2.72403  3.56172  3.76972  2.77871  2.93937  2.35099  3.25101  2.98070  4.00196  3.18433  3.27193  2.70488  2.83145  2.55877  3.34948  2.70491   2335 l - - -
          2.68618  4.42225  2.77519  2.73123  3.46354  2.40513  3.72494  3.29354  2.67741  2.69355  4.24690  2.90347  2.73739  3.18146  2.89801  2.37887  2.77519  2.98518  4.58477  3.61503
          0.02069  4.28421  5.00656  0.61958  0.77255  0.64623  0.74238
    619   2.53289  3.94221  4.48751  3.90624  2.99883  3.92932  4.34070  1.88654  3.76651  2.18826  3.18898  4.04509  4.33528  3.96269  3.89350  3.28807  2.97559  1.31694  4.92152  3.66361   2336 v - - -
          2.68618  4.42225  2.77519  2.73123  3.46354  2.40513  3.72494  3.29354  2.67741  2.69355  4.24690  2.90347  2.73739  3.18146  2.89801  2.37887  2.77519  2.98518  4.58477  3.61503
          0.02069  4.28421  5.00656  0.61958  0.77255  0.64623  0.74238
    620   3.12684  5.06902  3.79202  3.10513  4.22503  3.80971  3.84272  3.47105  2.17530  2.95135  4.18033  3.46066  4.20898  3.02524  0.94683  3.19955  3.33634  3.41550  5.41187  4.16092   2337 r - - -
          2.68618  4.42225  2.77519  2.73123  3.46354  2.40513  3.72494  3.29354  2.67741  2.69355  4.24690  2.90347  2.73739  3.18146  2.89801  2.37887  2.77519  2.98518  4.58477  3.61503
          0.02069  4.28421  5.00656  0.61958  0.77255  0.64623  0.74238
    621   2.78600  4.19807  4.53760  3.95700  2.36888  3.77310  4.37015  1.67883  3.81171  2.17891  3.21075  4.08517  4.36026  3.99986  3.92815  3.32823  2.91980  1.54316  4.92834  3.74054   2338 v - - -
          2.68618  4.42225  2.77519  2.73123  3.46354  2.40513  3.72494  3.29354  2.67741  2.69355  4.24690  2.90347  2.73739  3.18146  2.89801  2.37887  2.77519  2.98518  4.58477  3.61503
          0.02069  4.28421  5.00656  0.61958  0.77255  0.64623  0.74238
    622   3.29465  4.56680  5.16579  4.65276  3.66676  4.76529  5.31072  0.91018  4.54604  2.04870  3.29558  4.85379  5.00475  4.76239  4.70689  4.15422  3.56144  1.47402  5.70191  4.53405   2339 i - - -
          2.68618  4.42225  2.77519  2.73123  3.46354  2.40513  3.72494  3.29351  2.67741  2.69355  4.24690  2.90347  2.73740  3.18146  2.89801  2.37887  2.77519  2.98518  4.58477  3.61503
          0.02608  3.96075  5.00656  0.58955  0.80873  0.49009  0.94822
    623   2.71014  4.71152  3.24525  2.76926  4.07607  3.46678  3.87584  3.47788  2.60395  3.12007  3.75244  3.19892  1.37001  3.01634  2.89109  2.70276  2.98640  3.14698  5.29644  4.10249   2341 p - - -
          2.68618  4.42225  2.77519  2.73123  3.46354  2.40513  3.72494  3.29354  2.67741  2.69355  4.24690  2.90347  2.73739  3.18146  2.89801  2.37887  2.77519  2.98518  4.58477  3.61503
          0.01923  4.35645  5.07880  0.61958  0.77255  0.55351  0.85550
    624   2.64371  4.21529  3.89131  3.30123  3.33713  3.70292  4.05067  2.45918  3.23972  2.10618  3.15003  3.63061  4.12875  3.19650  3.50568  3.02318  2.91709  1.42825  4.84557  3.64268   2342 v - - -
          2.68618  4.42225  2.77519  2.73123  3.46354  2.40513  3.72494  3.29354  2.67741  2.69355  4.24690  2.90347  2.73739  3.18146  2.89801  2.37887  2.77519  2.98518  4.58477  3.61503
          0.04476  4.35599  3.47551  0.61958  0.77255  0.55351  0.85550
    625   2.90953  4.93970  3.46378  2.81572  4.21978  3.67734  3.78388  3.26864  2.27691  2.99014  4.05419  3.27492  3.55738  2.95230  1.18839  2.97475  3.12674  3.27497  5.40232  4.15754   2343 r - - -
          2.68618  4.42225  2.77519  2.73123  3.46354  2.40513  3.72494  3.29354  2.67741  2.69355  4.24690  2.90347  2.73739  3.18146  2.89801  2.37887  2.77519  2.98518  4.58477  3.61503
          0.06850  4.33060  2.93654  0.61958  0.77255  0.58714  0.81174
    626   3.14940  0.38799  4.72903  4.57572  4.50175  3.66748  5.13608  3.73891  4.41581  3.62315  4.76393  4.45968  4.40267  4.74490  4.45967  3.41906  3.65131  3.44903  5.80314  4.78051   2344 C - - -
          2.68618  4.42225  2.77519  2.73123  3.46354  2.40513  3.72494  3.29354  2.67741  2.69355  4.24690  2.90347  2.73739  3.18146  2.89801  2.37887  2.77519  2.98518  4.58477  3.61503
          0.02072  4.28282  5.00517  0.61958  0.77255  0.64623  0.74238
    627   2.95462  4.68837  4.75259  4.21198  3.26475  4.45439  4.82507  2.21927  4.01728  0.77080  2.99208  4.47063  4.72918  4.20922  4.17797  3.80930  3.53393  2.34940  5.27471  4.16573   2345 l - - -
          2.68618  4.42225  2.77519  2.73123  3.46354  2.40513  3.72494  3.29354  2.67741  2.69355  4.24690  2.90347  2.73739  3.18146  2.89801  2.37887  2.77519  2.98518  4.58477  3.61503
          0.02072  4.28282  5.00517  0.61958  0.77255  0.64623  0.74238
    628   3.25733  4.97158  4.01303  3.97323  5.06933  0.30685  5.04767  4.78925  4.20896  4.38291  5.37596  4.17950  4.37336  4.50138  4.38071  3.44393  3.76960  4.23775  6.03568  5.19188   2346 G - - -
          2.68618  4.42225  2.77519  2.73123  3.46354  2.40513  3.72494  3.29354  2.67741  2.69355  4.24690  2.90347  2.73739  3.18146  2.89801  2.37887  2.77519  2.98518  4.58477  3.61503
          0.02072  4.28282  5.00517  0.61958  0.77255  0.64623  0.74238
    629   2.20606  4.39992  3.39888  3.12982  4.53795  2.77485  4.29521  3.97634  3.24717  3.62739  4.43400  3.12157  3.85166  3.53157  3.60463  0.95355  2.74038  3.40806  5.84483  4.60818   2347 s - - -
          2.68618  4.42225  2.77519  2.73123  3.46354  2.40513  3.72494  3.29354  2.67741  2.69355  4.24690  2.90347  2.73739  3.18146  2.89801  2.37887  2.77519  2.98518  4.58477  3.61503
          0.02072  4.28282  5.00517  0.61958  0.77255  0.64623  0.74238
    630   2.99595  4.33143  4.70200  4.13579  3.27791  4.26519  4.64856  1.91913  4.01478  1.95421  2.66652  4.31218  4.57441  4.20747  4.15894  3.59030  2.95091  1.14974  5.18208  4.01362   2348 v - - -
          2.68618  4.42225  2.77519  2.73123  3.46354  2.40513  3.72494  3.29354  2.67741  2.69355  4.24690  2.90347  2.73739  3.18146  2.89801  2.37887  2.77519  2.98518  4.58477  3.61503
          0.02072  4.28282  5.00517  0.61958  0.77255  0.64623  0.74238
    631   2.74442  4.89676  2.76463  2.59888  4.52752  3.31155  3.87895  4.06106  2.86292  3.64887  4.48998  1.09115  3.94524  3.19047  3.28180  2.47804  2.96815  3.61092  5.78907  4.41543   2349 n - - -
          2.68618  4.42225  2.77519  2.73123  3.46354  2.40513  3.72494  3.29354  2.67741  2.69355  4.24690  2.90347  2.73739  3.18146  2.89801  2.37887  2.77519  2.98518  4.58477  3.61503
          0.02072  4.28282  5.00517  0.61958  0.77255  0.64623  0.74238
    632   2.36759  4.19048  3.79848  3.23494  3.30882  3.53550  3.95881  2.52738  3.09776  1.90826  2.95348  3.49401  4.04864  3.35646  3.40227  2.83845  2.35464  2.17341  4.79649  3.58953   2350 l - - -
          2.68618  4.42225  2.77519  2.73123  3.46354  2.40513  3.72494  3.29354  2.67741  2.69355  4.24690  2.90347  2.73739  3.18146  2.89801  2.37887  2.77519  2.98518  4.58477  3.61503
          0.02072  4.28282  5.00517  0.61958  0.77255  0.64623  0.74238
    633   2.41127  4.17196  4.05569  3.48304  3.31790  3.66160  4.10274  1.82303  3.37109  2.30639  3.27576  3.72542  4.14456  3.54893  3.52261  2.76950  2.91297  1.68287  4.84300  3.64449   2351 v - - -
          2.68618  4.42225  2.77519  2.73123  3.46354  2.40513  3.72494  3.29354  2.67741  2.69355  4.24690  2.90347  2.73739  3.18146  2.89801  2.37887  2.77519  2.98518  4.58477  3.61503
          0.02073  4.28218  5.00453  0.61958  0.77255  0.64623  0.74238
    634   3.09377  4.47070  4.35897  3.84189  2.35494  4.09192  3.84483  2.78928  3.68406  2.41205  3.46325  3.81547  4.43649  3.86784  3.84668  3.39829  3.32367  2.70057  1.28364  2.54236   2352 w - - -
          2.68618  4.42225  2.77519  2.73123  3.46354  2.40513  3.72494  3.29354  2.67741  2.69355  4.24690  2.90347  2.73739  3.18146  2.89801  2.37887  2.77519  2.98518  4.58477  3.61503
          0.02075  4.28137  5.00372  0.61958  0.77255  0.64623  0.74238
    635   3.09772  4.46741  4.94524  4.41758  3.63676  4.53599  5.02591  1.06624  4.30031  2.14136  3.46389  4.60612  4.71227  4.53388  4.46602  3.89880  3.41807  1.34649  5.52215  4.16645   2353 i - - -
          2.68618  4.42225  2.77519  2.73123  3.46354  2.40513  3.72494  3.29354  2.67741  2.69355  4.24690  2.90347  2.73739  3.18146  2.89801  2.37887  2.77519  2.98518  4.58477  3.61503
          0.02075  4.28137  5.00372  0.61958  0.77255  0.64623  0.74238
    636   1.85411  4.82606  3.05249  2.52546  4.16552  3.41614  3.71630  3.56664  2.16216  3.17939  3.99033  2.86615  3.86666  2.86689  2.84231  2.40891  2.42488  3.23805  5.40939  4.08153   2354 a - - -
          2.68618  4.42225  2.77519  2.73123  3.46354  2.40513  3.72494  3.29354  2.67741  2.69355  4.24690  2.90347  2.73739  3.18146  2.89801  2.37887  2.77519  2.98518  4.58477  3.61503
          0.02075  4.28137  5.00372  0.61958  0.77255  0.64623  0.74238
    637   3.12649  5.70544  0.88633  2.16414  4.99240  3.36115  3.84596  4.52054  2.84809  4.01829  4.88320  2.78892  4.00164  3.10589  3.57489  3.00184  3.27074  4.09057  6.18046  4.65743   2355 d - - -
          2.68618  4.42225  2.77519  2.73123  3.46354  2.40513  3.72494  3.29354  2.67741  2.69355  4.24690  2.90347  2.73739  3.18146  2.89801  2.37887  2.77519  2.98518  4.58477  3.61503
          0.02075  4.28137  5.00372  0.61958  0.77255  0.64623  0.74238
    638   0.80679  4.11655  3.93159  3.61741  4.47501  2.98614  4.54081  3.82989  3.58729  3.58034  4.40971  3.59572  3.84471  3.85630  3.83862  2.08755  2.77031  3.25308  5.84639  4.67559   2356 a - - -
          2.68618  4.42225  2.77519  2.73123  3.46354  2.40513  3.72494  3.29354  2.67741  2.69355  4.24690  2.90347  2.73739  3.18146  2.89801  2.37887  2.77519  2.98518  4.58477  3.61503
          0.02075  4.28137  5.00372  0.61958  0.77255  0.64623  0.74238
    639   3.53734  4.82345  5.22453  4.64364  2.87849  4.82003  5.07755  2.25858  4.51427  0.80436  1.98343  4.87747  4.93471  4.50780  4.56202  4.17216  3.74508  2.50327  5.25455  4.22979   2357 l - - -
          2.68618  4.42225  2.77519  2.73123  3.46354  2.40513  3.72494  3.29354  2.67741  2.69355  4.24690  2.90347  2.73739  3.18146  2.89801  2.37887  2.77519  2.98518  4.58477  3.61503
          0.02075  4.28137  5.00372  0.61958  0.77255  0.64623  0.74238
    640   2.48520  4.89070  2.83600  2.43907  4.34228  3.25994  3.80652  3.77759  2.63742  3.28543  4.17559  2.41656  3.88476  2.92375  3.09929  1.46767  2.96540  3.39453  5.58118  4.23258   2358 s - - -
          2.68618  4.42225  2.77519  2.73123  3.46354  2.40513  3.72494  3.29354  2.67741  2.69355  4.24690  2.90347  2.73739  3.18146  2.89801  2.37887  2.77519  2.98518  4.58477  3.61503
          0.02075  4.28137  5.00372  0.61958  0.77255  0.64623  0.74238
    641   2.47013  4.92445  2.95294  2.38745  4.30717  3.22849  3.52810  3.77382  1.90855  3.27550  4.02012  2.82252  3.83150  2.58694  2.52254  2.29809  2.79842  3.33703  5.48800  4.07584   2359 k - - -
          2.68618  4.42225  2.77519  2.73123  3.46354  2.40513  3.72494  3.29354  2.67741  2.69355  4.24690  2.90347  2.73739  3.18146  2.89801  2.37887  2.77519  2.98518  4.58477  3.61503
          0.02075  4.28137  5.00372  0.61958  0.77255  0.64623  0.74238
    642   3.25497  4.96951  4.01040  3.97037  5.06676  0.30779  5.04505  4.78617  4.20592  4.38009  5.37304  4.17686  4.37127  4.49845  4.37796  3.44152  3.76715  4.23496  6.03363  5.18921   2360 G - - -
          2.68618  4.42225  2.77519  2.73123  3.46354  2.40513  3.72494  3.29354  2.67741  2.69355  4.24690  2.90347  2.73739  3.18146  2.89801  2.37887  2.77519  2.98518  4.58477  3.61503
          0.02075  4.28137  5.00372  0.61958  0.77255  0.64623  0.74238
    643   2.63548  4.05243  4.40759  3.80745  2.62546  3.79531  4.10372  1.91368  3.63510  2.14615  2.67636  3.84717  4.15664  3.79948  3.71297  3.09074  2.81014  2.11230  4.28228  2.51001   2361 i - - -
          2.68618  4.42225  2.77519  2.73123  3.46354  2.40513  3.72494  3.29354  2.67741  2.69355  4.24690  2.90347  2.73739  3.18146  2.89801  2.37887  2.77519  2.98518  4.58477  3.61503
          0.02075  4.28137  5.00372  0.61958  0.77255  0.64623  0.74238
    644   3.41586  5.63508  0.52779  2.56962  5.05398  3.52501  4.28480  4.70969  3.44414  4.25749  5.24337  3.15917  4.20785  3.52147  4.02279  3.33153  3.76408  4.30472  6.17054  4.85421   2362 D - - -
          2.68618  4.42225  2.77519  2.73123  3.46354  2.40513  3.72494  3.29354  2.67741  2.69355  4.24690  2.90347  2.73739  3.18146  2.89801  2.37887  2.77519  2.98518  4.58477  3.61503
          0.02075  4.28137  5.00372  0.61958  0.77255  0.64623  0.74238
    645   2.60326  4.53361  3.57550  3.45826  4.57129  0.64203  4.58363  4.07658  3.59150  3.78703  4.45418  3.63129  4.02092  3.91566  3.84771  2.80604  3.13815  3.55314  5.89331  4.68129   2363 G - - -
          2.68618  4.42225  2.77519  2.73123  3.46354  2.40513  3.72494  3.29354  2.67741  2.69355  4.24690  2.90347  2.73739  3.18146  2.89801  2.37887  2.77519  2.98518  4.58477  3.61503
          0.02075  4.28137  5.00372  0.61958  0.77255  0.64623  0.74238
    646   2.64896  4.15586  4.83332  4.28603  3.55727  4.38096  4.83815  1.41081  4.17585  2.25824  3.20415  4.45212  4.69291  4.39457  4.33079  3.72430  3.29686  1.16742  5.37680  4.18235   2364 v - - -
          2.68618  4.42225  2.77519  2.73123  3.46354  2.40513  3.72494  3.29354  2.67741  2.69355  4.24690  2.90347  2.73739  3.18146  2.89801  2.37887  2.77519  2.98518  4.58477  3.61503
          0.02075  4.28137  5.00372  0.61958  0.77255  0.64623  0.74238
    647   3.17247  4.56327  5.00820  4.42223  2.92921  4.49707  4.81420  1.89532  4.28254  1.13042  2.04438  4.58336  4.71769  4.34565  4.34089  3.83075  3.46285  2.13710  5.14027  4.02744   2365 l - - -
          2.68618  4.42225  2.77519  2.73123  3.46354  2.40513  3.72494  3.29354  2.67741  2.69355  4.24690  2.90347  2.73739  3.18146  2.89801  2.37887  2.77519  2.98518  4.58477  3.61503
          0.02077  4.28058  5.00293  0.61958  0.77255  0.64623  0.74238
    648   3.30038  4.66183  4.84765  4.26544  3.01441  4.50405  4.77343  2.29257  4.13074  0.80968  2.46239  4.50807  4.71452  3.93826  4.24887  3.82720  3.50673  2.44565  5.14014  4.02563   2366 l - - -
          2.68618  4.42225  2.77519  2.73123  3.46354  2.40513  3.72494  3.29354  2.67741  2.69355  4.24690  2.90347  2.73739  3.18146  2.89801  2.37887  2.77519  2.98518  4.58477  3.61503
          0.02077  4.28058  5.00293  0.61958  0.77255  0.64623  0.74238
    649   2.92515  4.48309  4.82233  4.23967  3.09965  4.30938  4.68330  1.91420  4.10422  1.17448  2.07499  4.41624  4.61824  4.22071  4.20196  3.68218  3.35687  2.20505  5.09823  3.99763   2367 l - - -
          2.68618  4.42225  2.77519  2.73123  3.46354  2.40513  3.72494  3.29354  2.67741  2.69355  4.24690  2.90347  2.73739  3.18146  2.89801  2.37887  2.77519  2.98518  4.58477  3.61503
          0.02077  4.28058  5.00293  0.61958  0.77255  0.64623  0.74238
    650   2.97680  4.81557  3.82889  3.77784  4.93697  0.39371  4.89935  4.57638  4.01473  4.21578  5.17292  3.97082  4.24703  4.30320  4.22257  3.19691  3.53312  4.01134  6.01827  5.05237   2368 G - - -
          2.68618  4.42225  2.77519  2.73123  3.46354  2.40513  3.72494  3.29354  2.67741  2.69355  4.24690  2.90347  2.73739  3.18146  2.89801  2.37887  2.77519  2.98518  4.58477  3.61503
          0.02077  4.28022  5.00257  0.61958  0.77255  0.64623  0.74238
    651   3.14524  0.39018  4.72476  4.57072  4.49692  3.66409  5.13159  3.73329  4.41063  3.61783  4.75846  4.45524  4.39915  4.73984  4.45504  3.41492  3.64693  3.44368  5.79925  4.77578   2369 C - - -
          2.68618  4.42225  2.77519  2.73123  3.46354  2.40513  3.72494  3.29354  2.67741  2.69355  4.24690  2.90347  2.73739  3.18146  2.89801  2.37887  2.77519  2.98518  4.58477  3.61503
          0.02077  4.28022  5.00257  0.61958  0.77255  0.64623  0.74238
    652   2.87777  5.20894  3.29305  2.66936  4.60807  3.64656  3.68073  3.99485  1.20926  3.46361  4.19743  3.13954  3.92859  2.54282  2.15607  2.82259  3.08355  3.59982  5.55517  4.30062   2370 k - - -
          2.68618  4.42225  2.77519  2.73123  3.46354  2.40513  3.72494  3.29354  2.67741  2.69355  4.24690  2.90347  2.73739  3.18146  2.89801  2.37887  2.77519  2.98518  4.58477  3.61503
          0.02077  4.28022  5.00257  0.61958  0.77255  0.64623  0.74238
    653   2.63410  4.62259  3.11040  2.62963  3.15339  3.51789  2.78329  3.19673  2.40634  2.84891  3.70033  3.11519  3.66452  2.94529  2.91032  2.50659  2.82646  2.92561  4.96895  2.58426   2371 k - - -
          2.68618  4.42225  2.77519  2.73123  3.46354  2.40513  3.72494  3.29354  2.67741  2.69355  4.24690  2.90347  2.73739  3.18146  2.89801  2.37887  2.77519  2.98518  4.58477  3.61503
          0.02077  4.28022  5.00257  0.61958  0.77255  0.64623  0.74238
    654   2.66744  4.73059  2.66892  2.74264  4.66599  0.92799  4.19885  4.15155  3.20588  3.78669  4.63271  2.99833  3.93773  3.42689  3.63778  2.75937  3.01203  3.62895  5.95756  4.62784   2372 g - - -
          2.68618  4.42225  2.77519  2.73123  3.46354  2.40513  3.72494  3.29354  2.67741  2.69355  4.24690  2.90347  2.73739  3.18146  2.89801  2.37887  2.77519  2.98518  4.58477  3.61503
          0.02077  4.28022  5.00257  0.61958  0.77255  0.48088  0.96296
    655   2.70826  5.11383  1.69893  1.98325  4.40001  3.42194  3.68596  3.82565  2.46545  3.31158  4.17471  2.92924  3.81236  2.73141  2.95630  2.69783  2.93482  3.45515  4.02308  4.16196   2373 d - - -
          2.68615  4.42225  2.77520  2.73123  3.46354  2.40513  3.72495  3.29354  2.67741  2.69355  4.24690  2.90347  2.73740  3.18146  2.89801  2.37887  2.77518  2.98518  4.58477  3.61503
          0.12605  4.03282  2.29558  0.65820  0.72936  0.54727  0.86400
    656   3.10862  5.72529  1.00661  2.13210  5.01734  3.32655  3.91343  4.55704  2.96590  4.03800  4.89509  2.21286  3.98099  3.04347  3.58735  2.97809  3.31853  4.11179  6.19492  4.65767   2377 d - - -
          2.68618  4.42225  2.77519  2.73123  3.46354  2.40513  3.72494  3.29354  2.67741  2.69355  4.24690  2.90347  2.73739  3.18146  2.89801  2.37887  2.77519  2.98518  4.58477  3.61503
          0.02127  4.25671  4.97906  0.61958  0.77255  0.67090  0.71590
    657   3.55717  5.03140  4.09141  3.67611  2.41164  4.16754  3.78843  3.58221  3.71006  3.02503  4.23223  3.96968  4.62147  3.99755  3.88295  3.66848  3.83362  3.44256  4.07257  0.66179   2378 Y - - -
          2.68618  4.42225  2.77519  2.73123  3.46354  2.40513  3.72494  3.29354  2.67741  2.69355  4.24690  2.90347  2.73739  3.18146  2.89801  2.37887  2.77519  2.98518  4.58477  3.61503
          0.02127  4.25671  4.97906  0.61958  0.77255  0.67090  0.71590
    658   3.18636  5.19815  3.13818  2.90988  4.42174  3.63013  4.07727  4.09429  2.68033  3.57018  4.57930  3.37165  4.19163  0.76474  2.96830  3.21688  3.48364  3.79540  5.63232  4.33698   2379 q - - -
          2.68618  4.42225  2.77519  2.73123  3.46354  2.40513  3.72494  3.29354  2.67741  2.69355  4.24690  2.90347  2.73739  3.18146  2.89801  2.37887  2.77519  2.98518  4.58477  3.61503
          0.02130  4.25573  4.97807  0.61958  0.77255  0.62105  0.77085
    659   3.14317  0.39127  4.72264  4.56824  4.49453  3.66242  5.12936  3.73050  4.40806  3.61520  4.75575  4.45303  4.39740  4.73733  4.45275  3.41287  3.64477  3.44103  5.79733  4.77344   2380 C - - -
          2.68618  4.42225  2.77519  2.73123  3.46354  2.40513  3.72494  3.29354  2.67741  2.69355  4.24690  2.90347  2.73739  3.18146  2.89801  2.37887  2.77519  2.98518  4.58477  3.61503
          0.02080  4.27893  5.00128  0.61958  0.77255  0.64442  0.74437
    660   3.55284  5.26084  3.63109  3.45004  3.66122  3.86761  0.51625  4.32268  3.28667  3.75457  4.84494  3.83512  4.45082  3.82719  3.51779  3.62587  3.87818  4.05022  5.11433  3.60452   2381 H - - -
          2.68618  4.42225  2.77519  2.73123  3.46354  2.40513  3.72494  3.29354  2.67741  2.69355  4.24690  2.90347  2.73739  3.18146  2.89801  2.37887  2.77519  2.98518  4.58477  3.61503
          0.02080  4.27893  5.00128  0.61958  0.77255  0.64442  0.74437
    661   3.46096  4.79303  4.65466  4.24014  0.85703  4.36372  3.74392  3.15126  4.07688  2.58548  3.44674  4.04031  4.68799  4.14351  4.16048  3.67221  3.68915  3.04332  3.94132  2.01866   2382 f - - -
          2.68618  4.42225  2.77519  2.73123  3.46354  2.40513  3.72494  3.29354  2.67741  2.69355  4.24690  2.90347  2.73739  3.18146  2.89801  2.37887  2.77519  2.98518  4.58477  3.61503
          0.02080  4.27893  5.00128  0.61958  0.77255  0.64442  0.74437
    662   2.72091  4.32213  4.64172  4.08952  3.56000  4.02854  4.65823  1.50191  3.97162  2.33683  3.12852  4.27109  4.56054  4.20618  4.14339  3.51196  3.18025  1.17828  5.26014  4.06130   2383 v - - -
          2.68618  4.42225  2.77519  2.73123  3.46354  2.40513  3.72494  3.29354  2.67741  2.69355  4.24690  2.90347  2.73739  3.18146  2.89801  2.37887  2.77519  2.98518  4.58477  3.61503
          0.02080  4.27893  5.00128  0.61958  0.77255  0.64442  0.74437
    663   3.13970  5.33631  3.53523  2.84844  4.80608  3.77743  3.59822  4.14888  1.07147  3.56266  4.40784  3.25552  4.12965  2.63640  1.85890  3.11673  3.14356  3.80978  5.59390  4.41253   2384 k - - -
          2.68618  4.42225  2.77519  2.73123  3.46354  2.40513  3.72494  3.29354  2.67741  2.69355  4.24690  2.90347  2.73739  3.18146  2.89801  2.37887  2.77519  2.98518  4.58477  3.61503
          0.02082  4.27805  5.00040  0.61958  0.77255  0.64442  0.74437
    664   2.99290  4.79689  3.82405  3.76673  4.88787  0.40437  4.87765  4.53224  3.98750  4.17649  5.13636  3.95499  4.23378  4.28147  4.19630  3.17442  3.50929  3.90893  5.99432  5.00099   2385 G - - -
          2.68618  4.42225  2.77519  2.73123  3.46354  2.40513  3.72494  3.29354  2.67741  2.69355  4.24690  2.90347  2.73739  3.18146  2.89801  2.37887  2.77519  2.98518  4.58477  3.61503
          0.02086  4.27626  4.99861  0.61958  0.77255  0.48454  0.95705
    665   2.72971  4.88700  3.03105  2.52093  4.24781  3.47605  3.78819  3.65861  2.39208  3.24740  4.01061  3.06927  3.82563  2.93930  2.86259  1.32018  2.91744  3.28567  5.48272  4.16787   2386 s - - -
          2.68618  4.42225  2.77519  2.73123  3.46354  2.40513  3.72494  3.29354  2.67741  2.69355  4.24690  2.90347  2.73739  3.18146  2.89801  2.37887  2.77519  2.98518  4.58477  3.61503
          0.01933  4.35137  5.07372  0.61958  0.77255  0.47381  0.97452
    666   2.52653  5.26396  2.52946  1.34933  4.57671  3.30932  3.60503  4.05447  2.50677  3.54746  4.32515  2.87275  3.84261  2.66788  2.98910  2.69679  2.97392  3.62211  5.71016  4.22836   2387 e - - -
          2.68618  4.42225  2.77519  2.73123  3.46354  2.40513  3.72494  3.29354  2.67741  2.69355  4.24690  2.90347  2.73739  3.18146  2.89801  2.37887  2.77519  2.98518  4.58477  3.61503
          0.01872  4.38344  5.10579  0.61958  0.77255  0.49157  0.94588
    667   2.78428  4.26729  4.48924  3.89986  3.19898  3.98611  4.27781  1.97876  3.75071  1.21534  2.70883  4.01369  4.30864  3.89747  3.87481  3.29807  3.05217  2.24809  4.89139  3.70399   2388 l - - -
          2.68618  4.42225  2.77519  2.73123  3.46354  2.40513  3.72494  3.29354  2.67741  2.69355  4.24690  2.90347  2.73739  3.18146  2.89801  2.37887  2.77519  2.98518  4.58477  3.61503
          0.01881  4.37864  5.10098  0.61958  0.77255  0.49597  0.93900
    668   1.43192  3.03660  3.80189  3.21674  3.49570  3.40960  4.04120  2.74531  3.16965  2.40335  3.34763  3.54427  3.98083  3.44925  3.45994  2.82563  2.81526  2.55377  4.97048  3.75915   2389 a - - -
          2.68618  4.42225  2.77519  2.73123  3.46354  2.40513  3.72494  3.29354  2.67741  2.69355  4.24690  2.90347  2.73739  3.18146  2.89801  2.37887  2.77519  2.98518  4.58477  3.61503
          0.01904  4.36680  5.08915  0.61958  0.77255  0.49597  0.93900
    669   2.45420  5.13508  2.74383  2.15973  4.45427  3.25835  3.31335  3.93924  2.24470  3.42980  4.14747  2.20228  3.76462  2.62477  2.80537  2.39251  2.83108  3.46172  5.57686  4.12099   2390 e - - -
          2.68618  4.42225  2.77519  2.73123  3.46354  2.40513  3.72494  3.29354  2.67741  2.69355  4.24690  2.90347  2.73739  3.18146  2.89801  2.37887  2.77519  2.98518  4.58477  3.61503
          0.01957  4.33959  5.06194  0.61958  0.77255  0.49597  0.93900
    670   2.61171  4.59957  3.06536  2.30390  3.97509  3.47904  3.68610  2.86604  2.34793  3.00768  3.77774  3.01543  3.86785  2.82845  2.51511  2.64259  2.51644  2.81961  5.27924  3.12269   2391 e - - -
          2.68618  4.42225  2.77519  2.73123  3.46354  2.40513  3.72494  3.29354  2.67741  2.69355  4.24690  2.90347  2.73739  3.18146  2.89801  2.37887  2.77519  2.98518  4.58477  3.61503
          0.01963  4.33613  5.05848  0.61958  0.77255  0.49597  0.93900
    671   2.91564  4.91989  3.50869  2.84185  4.10392  3.67425  3.78279  3.23615  2.26632  2.99722  3.83819  3.29466  4.08259  2.94028  1.17487  2.98643  3.10665  3.23355  5.36353  4.12261   2392 r - - -
          2.68618  4.42225  2.77519  2.73123  3.46354  2.40513  3.72494  3.29354  2.67741  2.69355  4.24690  2.90347  2.73739  3.18146  2.89801  2.37887  2.77519  2.98518  4.58477  3.61503
          0.01968  4.33392  5.05626  0.61958  0.77255  0.49597  0.93900
    672   2.60289  4.28808  3.55908  2.99824  3.27728  3.38753  3.91344  2.74274  2.74226  2.04719  2.08270  3.36477  4.02579  3.28012  3.32339  2.84490  2.84453  2.47548  4.87967  3.65858   2393 l - - -
          2.68618  4.42225  2.77519  2.73123  3.46354  2.40513  3.72494  3.29354  2.67741  2.69355  4.24690  2.90347  2.73739  3.18146  2.89801  2.37887  2.77519  2.98518  4.58477  3.61503
          0.01977  4.32911  5.05146  0.61958  0.77255  0.49597  0.93900
    673   2.58724  5.11371  2.73716  1.92013  4.42937  2.89344  3.64700  3.88809  2.30707  3.40869  4.15748  2.87171  3.81840  2.71633  2.88685  2.06830  2.71672  3.41755  5.56932  4.15159   2394 e - - -
          2.68618  4.42225  2.77519  2.73123  3.46354  2.40513  3.72494  3.29354  2.67741  2.69355  4.24690  2.90347  2.73739  3.18146  2.89801  2.37887  2.77519  2.98518  4.58477  3.61503
          0.01981  4.32706  5.04940  0.61958  0.77255  0.49597  0.93900
    674   2.84230  5.29447  2.61171  2.31223  4.62959  3.40014  3.72926  4.09578  1.59258  3.58633  4.37169  1.90142  3.92110  2.85332  2.89419  2.69956  3.08201  3.68721  5.72527  4.33109   2395 k - - -
          2.68621  4.42228  2.77522  2.73126  3.46356  2.40515  3.72492  3.29357  2.67727  2.69353  4.24692  2.90349  2.73741  3.18148  2.89803  2.37888  2.77506  2.98521  4.58479  3.61506
          0.06610  2.85590  5.04211  0.82608  0.57583  0.49597  0.93900
    675   3.29975  4.54709  5.21195  4.69498  3.66620  4.77574  5.31642  1.15729  4.60176  2.01628  3.34846  4.87400  5.01304  4.80437  4.74902  4.15987  3.51462  1.15278  5.70560  4.53369   2399 v - - -
          2.68618  4.42225  2.77519  2.73123  3.46354  2.40513  3.72494  3.29354  2.67741  2.69355  4.24690  2.90347  2.73739  3.18146  2.89801  2.37887  2.77519  2.98518  4.58477  3.61503
          0.01996  4.31976  5.04211  0.61958  0.77255  0.49597  0.93900
    676   2.32441  5.08610  2.73357  2.34403  4.38994  2.63172  3.61356  3.86526  2.26306  3.37834  4.07640  2.91324  3.38806  2.38895  2.70803  2.37750  2.88482  3.46066  5.53796  4.06182   2400 k - - -
          2.68618  4.42225  2.77519  2.73123  3.46354  2.40513  3.72494  3.29354  2.67741  2.69355  4.24690  2.90347  2.73739  3.18146  2.89801  2.37887  2.77519  2.98518  4.58477  3.61503
          0.01996  4.31976  5.04211  0.61958  0.77255  0.49597  0.93900
    677   3.07703  5.70217  1.73748  1.10308  4.98693  3.38446  3.89252  4.51814  2.88047  3.98705  4.81536  2.73313  3.98901  2.87899  3.47383  2.95650  3.35643  3.99852  6.13508  4.61849   2401 e - - -
          2.68618  4.42225  2.77519  2.73123  3.46354  2.40513  3.72494  3.29354  2.67741  2.69355  4.24690  2.90347  2.73739  3.18146  2.89801  2.37887  2.77519  2.98518  4.58477  3.61503
          0.01996  4.31976  5.04211  0.61958  0.77255  0.49597  0.93900
    678   2.46397  4.53184  3.31867  2.78505  3.77440  3.52330  3.83651  2.96145  2.55105  2.75904  3.63266  3.22948  3.94756  3.07771  3.11960  2.59773  1.59920  2.79758  5.15953  3.89562   2402 t - - -
          2.68618  4.42225  2.77519  2.73123  3.46354  2.40513  3.72494  3.29354  2.67741  2.69355  4.24690  2.90347  2.73739  3.18146  2.89801  2.37887  2.77519  2.98518  4.58477  3.61503
          0.01997  4.31950  5.04184  0.61958  0.77255  0.49597  0.93900
    679   2.83016  4.48033  4.39229  3.84241  3.30788  4.08048  4.45919  2.38179  3.64868  0.91969  3.19567  4.08396  4.44565  3.92725  3.84184  3.24327  3.25321  2.31943  4.97728  3.90382   2403 l - - -
          2.68618  4.42225  2.77519  2.73123  3.46354  2.40513  3.72494  3.29354  2.67741  2.69355  4.24690  2.90347  2.73739  3.18146  2.89801  2.37887  2.77519  2.98518  4.58477  3.61503
          0.01997  4.31950  5.04184  0.61958  0.77255  0.49597  0.93900
    680   2.58985  5.16298  2.38355  2.19183  4.49741  3.00443  3.62705  3.94965  2.08673  3.43461  4.20846  2.61455  3.82748  2.41572  2.83243  2.47421  2.78345  3.52212  5.60038  4.19148   2404 k - - -
          2.68618  4.42225  2.77519  2.73123  3.46354  2.40513  3.72494  3.29354  2.67741  2.69355  4.24690  2.90347  2.73739  3.18146  2.89801  2.37887  2.77519  2.98518  4.58477  3.61503
          0.01997  4.31920  5.04155  0.61958  0.77255  0.49597  0.93900
    681   2.70345  5.08471  3.00165  2.37066  4.40426  3.38602  3.64570  3.84837  2.21978  3.36553  4.03038  2.92109  3.84941  2.40997  1.93240  2.35085  2.61252  3.46355  5.52244  4.16413   2405 r - - -
          2.68618  4.42225  2.77519  2.73123  3.46354  2.40513  3.72494  3.29354  2.67741  2.69355  4.24690  2.90347  2.73739  3.18146  2.89801  2.37887  2.77519  2.98518  4.58477  3.61503
          0.01998  4.31871  5.04105  0.61958  0.77255  0.49597  0.93900
    682   3.43944  4.77153  5.02824  4.44894  3.13972  4.66882  4.93194  2.30288  4.28190  0.72703  2.35593  4.69038  4.84417  4.37635  4.37886  3.94729  3.61691  2.53599  5.08081  4.15779   2406 l - - -
          2.68618  4.42225  2.77519  2.73123  3.46354  2.40513  3.72494  3.29354  2.67741  2.69355  4.24690  2.90347  2.73739  3.18146  2.89801  2.37887  2.77519  2.98518  4.58477  3.61503
          0.01998  4.31871  5.04105  0.61958  0.77255  0.49597  0.93900
    683   2.25225  4.82431  2.99030  2.49398  4.03485  2.56020  3.64935  3.47105  2.44017  3.04049  3.27573  2.70982  3.86867  2.60315  2.90385  2.61260  2.82601  2.92076  5.33126  3.83849   2407 a - - -
          2.68618  4.42225  2.77519  2.73123  3.46354  2.40513  3.72494  3.29354  2.67741  2.69355  4.24690  2.90347  2.73739  3.18146  2.89801  2.37887  2.77519  2.98518  4.58477  3.61503
          0.01998  4.31871  5.04105  0.61958  0.77255  0.49597  0.93900
    684   3.18419  4.25631  4.84420  4.26680  3.26057  4.41825  4.75380  2.08512  4.13054  0.92636  2.89271  4.46372  4.67491  4.10109  4.24557  3.74591  3.41217  1.96091  5.17546  4.07483   2408 l - - -
          2.68618  4.42225  2.77519  2.73123  3.46354  2.40513  3.72494  3.29354  2.67741  2.69355  4.24690  2.90347  2.73739  3.18146  2.89801  2.37887  2.77519  2.98518  4.58477  3.61503
          0.02001  4.31742  5.03976  0.61958  0.77255  0.49597  0.93900
    685   2.91538  5.56210  2.29400  0.96100  4.86364  3.40279  3.87610  4.35718  2.71547  3.85835  4.69001  2.84944  3.98754  2.94346  3.33726  2.92700  3.29732  3.94123  6.01979  4.55103   2409 e - - -
          2.68618  4.42225  2.77519  2.73123  3.46354  2.40513  3.72494  3.29354  2.67741  2.69355  4.24690  2.90347  2.73739  3.18146  2.89801  2.37887  2.77519  2.98518  4.58477  3.61503
          0.02160  4.31742  4.82367  0.61958  0.77255  0.49597  0.93900
    686   2.47649  4.94852  2.96438  2.30130  4.23383  3.40752  3.66562  3.66186  2.31458  3.22830  3.96483  2.91046  2.46040  2.78146  2.89586  2.14012  2.73155  3.22026  5.44531  4.08764   2410 s - - -
          2.68618  4.42225  2.77519  2.73123  3.46354  2.40513  3.72494  3.29354  2.67741  2.69355  4.24690  2.90347  2.73739  3.18146  2.89801  2.37887  2.77519  2.98518  4.58477  3.61503
          0.02004  4.31585  5.03820  0.61958  0.77255  0.49817  0.93558
    687   3.03352  5.66003  1.88518  1.02565  4.96472  3.21022  3.89855  4.48617  2.89239  3.96922  4.80083  2.82053  3.98735  3.05572  3.48547  2.90326  3.35040  3.97802  6.12439  4.61389   2411 e - - -
          2.68618  4.42225  2.77519  2.73123  3.46354  2.40513  3.72494  3.29354  2.67741  2.69355  4.24690  2.90347  2.73739  3.18146  2.89801  2.37887  2.77519  2.98518  4.58477  3.61503
          0.02005  4.31527  5.03762  0.61958  0.77255  0.49817  0.93558
    688   3.03630  4.96799  3.70922  3.02818  4.07414  3.80395  3.84544  3.22300  2.27043  2.78593  3.71486  3.42059  4.17641  3.03124  1.07483  3.12903  3.24143  3.20064  5.36003  4.11258   2412 r - - -
          2.68618  4.42225  2.77519  2.73123  3.46354  2.40513  3.72494  3.29354  2.67741  2.69355  4.24690  2.90347  2.73739  3.18146  2.89801  2.37887  2.77519  2.98518  4.58477  3.61503
          0.02006  4.31485  5.03720  0.61958  0.77255  0.49817  0.93558
    689   3.02513  3.59801  4.94910  4.42237  3.72348  4.46006  5.01643  1.67025  4.31281  2.33146  3.51890  4.57656  4.79039  4.54947  4.47584  3.82692  3.37339  0.86574  5.54737  4.34190   2413 v - - -
          2.68618  4.42225  2.77519  2.73123  3.46354  2.40513  3.72494  3.29354  2.67741  2.69355  4.24690  2.90347  2.73739  3.18146  2.89801  2.37887  2.77519  2.98518  4.58477  3.61503
          0.02006  4.31485  5.03720  0.61958  0.77255  0.49817  0.93558
    690   2.39353  5.04750  2.91546  2.16061  4.35052  3.36699  3.60183  3.72906  2.22844  3.27710  4.01850  2.92737  3.83264  2.35746  2.42703  2.57475  2.60670  3.16920  5.50499  4.10232   2414 e - - -
          2.68618  4.42225  2.77519  2.73123  3.46354  2.40513  3.72494  3.29354  2.67741  2.69355  4.24690  2.90347  2.73739  3.18146  2.89801  2.37887  2.77519  2.98518  4.58477  3.61503
          0.02006  4.31485  5.03720  0.61958  0.77255  0.49817  0.93558
    691   2.57922  4.17371  3.69661  3.29676  2.89859  3.69241  3.97027  2.50653  3.20847  2.15429  2.89490  3.58579  4.02001  2.64766  3.45749  2.88373  2.54275  2.12079  4.31039  3.24708   2415 v - - -
          2.68618  4.42225  2.77519  2.73123  3.46354  2.40513  3.72494  3.29354  2.67741  2.69355  4.24690  2.90347  2.73739  3.18146  2.89801  2.37887  2.77519  2.98518  4.58477  3.61503
          0.02006  4.31485  5.03720  0.61958  0.77255  0.49456  0.94120
    692   2.56263  4.44199  3.26083  2.43155  3.30534  3.56298  2.93380  2.91025  2.65801  2.51827  3.34718  3.15299  3.94620  3.02499  2.98432  2.76610  2.81678  2.40570  5.05845  3.08227   2416 v - - -
          2.68618  4.42225  2.77519  2.73123  3.46354  2.40513  3.72494  3.29354  2.67741  2.69355  4.24690  2.90347  2.73739  3.18146  2.89801  2.37887  2.77519  2.98518  4.58477  3.61503
          0.02003  4.31642  5.03877  0.61958  0.77255  0.49597  0.93900
    693   2.62435  5.00560  2.91762  1.76832  4.06311  3.44710  3.64822  3.71124  2.40777  3.08176  4.05423  2.92012  3.82338  2.20227  2.88625  2.58345  2.71393  3.24877  5.47695  4.10685   2417 e - - -
          2.68618  4.42225  2.77519  2.73123  3.46354  2.40513  3.72494  3.29354  2.67741  2.69355  4.24690  2.90347  2.73739  3.18146  2.89801  2.37887  2.77519  2.98518  4.58477  3.61503
          0.02003  4.31642  5.03877  0.61958  0.77255  0.49597  0.93900
    694   2.97325  4.27759  4.89252  4.33214  3.40599  4.38563  4.79965  1.64576  4.20567  1.80460  2.88910  4.47249  4.68116  4.38324  4.32095  3.72405  3.22187  1.20194  5.27914  4.11307   2418 v - - -
          2.68618  4.42225  2.77519  2.73123  3.46354  2.40513  3.72494  3.29354  2.67741  2.69355  4.24690  2.90347  2.73739  3.18146  2.89801  2.37887  2.77519  2.98518  4.58477  3.61503
          0.02003  4.31642  5.03877  0.61958  0.77255  0.49597  0.93900
    695   1.73906  4.83817  3.00321  2.38373  4.18041  3.24827  3.74039  3.60284  2.53481  3.20161  3.98584  2.88013  3.76026  2.82499  3.01042  2.19402  2.63195  3.25462  5.43727  4.10154   2419 a - - -
          2.68618  4.42225  2.77519  2.73123  3.46354  2.40513  3.72494  3.29354  2.67741  2.69355  4.24690  2.90347  2.73739  3.18146  2.89801  2.37887  2.77519  2.98518  4.58477  3.61503
          0.02003  4.31642  5.03877  0.61958  0.77255  0.49597  0.93900
    696   2.83864  4.28741  4.30468  3.72209  3.23059  3.96734  4.08987  1.23580  3.54605  2.06259  2.79611  3.94130  4.31081  3.80171  3.49803  3.26749  3.07089  2.25692  4.90209  3.67957   2420 i - - -
          2.68618  4.42225  2.77519  2.73123  3.46354  2.40513  3.72494  3.29354  2.67741  2.69355  4.24690  2.90347  2.73739  3.18146  2.89801  2.37887  2.77519  2.98518  4.58477  3.61503
          0.02007  4.31462  5.03696  0.61958  0.77255  0.49597  0.93900
    697   2.55627  5.02826  2.24234  2.35719  4.32339  3.43806  3.55972  3.71448  2.40881  3.30240  3.74853  2.50851  3.83811  2.75691  2.88265  2.39549  2.32558  3.35513  5.49801  4.12011   2421 d - - -
          2.68618  4.42225  2.77519  2.73123  3.46354  2.40513  3.72494  3.29354  2.67741  2.69355  4.24690  2.90347  2.73739  3.18146  2.89801  2.37887  2.77519  2.98518  4.58477  3.61503
          0.02007  4.31462  5.03696  0.61958  0.77255  0.49597  0.93900
    698   2.89458  5.43649  1.53724  1.60810  4.74525  3.31165  3.77655  4.24273  2.43259  3.72558  4.33636  2.86016  3.92281  2.89433  3.10127  2.80604  3.14929  3.81213  5.87181  4.41846   2422 d - - -
          2.68618  4.42225  2.77519  2.73123  3.46354  2.40513  3.72494  3.29354  2.67741  2.69355  4.24690  2.90347  2.73739  3.18146  2.89801  2.37887  2.77519  2.98518  4.58477  3.61503
          0.02007  4.31462  5.03696  0.61958  0.77255  0.49597  0.93900
    699   2.60748  4.08628  4.07588  3.49274  2.93997  3.57562  3.90415  2.32612  3.37522  2.29286  3.22789  3.63191  4.10929  3.59784  3.56309  2.81253  2.85669  2.31329  3.96312  1.86765   2423 y - - -
          2.68618  4.42225  2.77519  2.73123  3.46354  2.40513  3.72494  3.29354  2.67741  2.69355  4.24690  2.90347  2.73739  3.18146  2.89801  2.37887  2.77519  2.98518  4.58477  3.61503
          0.02010  4.31305  5.03540  0.61958  0.77255  0.48686  0.95335
    700   2.53033  5.11187  2.06683  2.12092  4.39643  3.20511  3.32785  3.90865  2.32172  3.39461  4.04686  2.79008  3.78128  2.58769  2.78373  2.58341  2.86216  3.42441  5.28858  3.99554   2424 d - - -
          2.68618  4.42225  2.77519  2.73123  3.46354  2.40513  3.72494  3.29354  2.67741  2.69355  4.24690  2.90347  2.73739  3.18146  2.89801  2.37887  2.77519  2.98518  4.58477  3.61503
          0.07052  4.31701  2.90490  0.61958  0.77255  0.49038  0.94776
    701   2.85230  5.19671  3.20829  2.50576  4.57982  3.58874  3.60369  3.94308  1.46186  3.35666  4.25499  3.01742  3.97420  2.64086  1.88076  2.79474  2.96908  3.59374  5.55017  4.26846   2425 k - - -
          2.68618  4.42225  2.77519  2.73123  3.46354  2.40513  3.72494  3.29354  2.67741  2.69355  4.24690  2.90347  2.73739  3.18146  2.89801  2.37887  2.77519  2.98518  4.58477  3.61503
          0.02104  4.26753  4.98988  0.61958  0.77255  0.55658  0.85136
    702   2.66169  4.37314  4.80164  4.23854  3.17515  4.32757  4.72420  1.53840  4.11481  1.59019  3.27782  4.39707  4.62573  4.29280  4.24096  3.66060  3.26446  1.50723  5.21702  4.05435   2426 v - - -
          2.68618  4.42225  2.77519  2.73123  3.46354  2.40513  3.72494  3.29354  2.67741  2.69355  4.24690  2.90347  2.73739  3.18146  2.89801  2.37887  2.77519  2.98518  4.58477  3.61503
          0.02104  4.26753  4.98988  0.61958  0.77255  0.55658  0.85136
    703   2.37692  4.32776  3.39490  2.94164  3.95214  3.26636  3.98855  3.15024  2.89909  2.99965  3.87237  3.30144  1.47746  3.18391  3.27089  2.61637  2.80500  2.75753  5.33066  4.07907   2427 p - - -
          2.68618  4.42225  2.77519  2.73123  3.46354  2.40513  3.72494  3.29354  2.67741  2.69355  4.24690  2.90347  2.73739  3.18146  2.89801  2.37887  2.77519  2.98518  4.58477  3.61503
          0.02105  4.26705  4.98940  0.61958  0.77255  0.55658  0.85136
    704   2.45443  5.13019  2.60012  2.05580  4.44320  2.93138  3.59967  3.93643  2.09784  3.41716  4.16773  2.86101  3.81437  2.35778  2.75101  2.58238  2.83909  3.44733  5.57018  4.16671   2428 e - - -
          2.68618  4.42225  2.77519  2.73123  3.46354  2.40513  3.72494  3.29354  2.67741  2.69355  4.24690  2.90347  2.73739  3.18146  2.89801  2.37887  2.77519  2.98518  4.58477  3.61503
          0.02106  4.26659  4.98894  0.61958  0.77255  0.55658  0.85136
    705   2.74518  4.20434  4.38398  3.79936  3.22664  3.95197  4.27953  1.61027  3.42252  1.74972  2.59269  3.96083  4.29544  3.86359  3.78974  3.25431  2.91788  2.03569  4.87885  3.68940   2429 i - - -
          2.68618  4.42225  2.77519  2.73123  3.46354  2.40513  3.72494  3.29354  2.67741  2.69355  4.24690  2.90347  2.73739  3.18146  2.89801  2.37887  2.77519  2.98518  4.58477  3.61503
          0.02108  4.26560  4.98795  0.61958  0.77255  0.55658  0.85136
    706   3.25139  4.54577  5.05398  4.49184  2.96837  4.58118  4.95487  1.16657  4.36925  1.49256  2.95846  4.66343  4.80693  4.47693  4.45982  3.91281  3.46230  1.88658  5.30036  4.18934   2430 i - - -
          2.68618  4.42225  2.77519  2.73123  3.46354  2.40513  3.72494  3.29354  2.67741  2.69355  4.24690  2.90347  2.73739  3.18146  2.89801  2.37887  2.77519  2.98518  4.58477  3.61503
          0.02108  4.26560  4.98795  0.61958  0.77255  0.55658  0.85136
    707   2.79361  5.40456  1.82647  2.02530  4.71495  3.18551  3.73350  4.21498  2.44059  3.69536  4.47679  1.87104  3.89303  2.80072  3.12817  2.74450  3.04310  3.78064  5.84055  4.38537   2431 d - - -
          2.68618  4.42225  2.77519  2.73123  3.46354  2.40513  3.72494  3.29354  2.67741  2.69355  4.24690  2.90347  2.73739  3.18146  2.89801  2.37887  2.77519  2.98518  4.58477  3.61503
          0.02109  4.26509  4.98744  0.61958  0.77255  0.55658  0.85136
    708   2.67461  5.25624  1.99176  1.80411  4.57932  3.01428  3.67357  4.06675  2.33934  3.55202  4.31302  2.78034  3.85029  2.68671  2.86953  2.53943  2.92406  3.63699  5.69407  4.26738   2432 e - - -
          2.68618  4.42225  2.77519  2.73123  3.46354  2.40513  3.72494  3.29354  2.67741  2.69355  4.24690  2.90347  2.73739  3.18146  2.89801  2.37887  2.77519  2.98518  4.58477  3.61503
          0.02109  4.26509  4.98744  0.61958  0.77255  0.55658  0.85136
    709   3.25741  4.63748  4.63983  4.16409  1.09580  4.28649  3.87887  2.88315  4.00982  2.26588  2.75814  4.14668  4.59826  4.09266  4.09890  3.61183  3.50959  2.83179  4.11639  2.07632   2433 f - - -
          2.68618  4.42225  2.77519  2.73123  3.46354  2.40513  3.72494  3.29354  2.67741  2.69355  4.24690  2.90347  2.73739  3.18146  2.89801  2.37887  2.77519  2.98518  4.58477  3.61503
          0.02111  4.26435  4.98670  0.61958  0.77255  0.55658  0.85136
    710   2.07849  4.14781  3.80800  3.15820  3.32106  3.58961  3.97099  2.53787  3.14843  2.33300  2.72860  3.51979  4.05449  3.36867  3.42507  2.87759  2.84106  1.80996  4.81252  3.60506   2434 v - - -
          2.68618  4.42225  2.77519  2.73123  3.46354  2.40513  3.72494  3.29354  2.67741  2.69355  4.24690  2.90347  2.73739  3.18146  2.89801  2.37887  2.77519  2.98518  4.58477  3.61503
          0.02114  4.26295  4.98530  0.61958  0.77255  0.55658  0.85136
    711   2.33964  5.24401  2.40244  1.60675  4.56204  3.36528  3.68068  4.04398  2.25002  3.53794  4.30514  2.67904  3.85566  2.76662  2.95960  2.63997  2.96406  3.62257  5.68688  4.26521   2435 e - - -
          2.68618  4.42225  2.77519  2.73123  3.46354  2.40513  3.72494  3.29354  2.67741  2.69355  4.24690  2.90347  2.73739  3.18146  2.89801  2.37887  2.77519  2.98518  4.58477  3.61503
          0.02114  4.26295  4.98530  0.61958  0.77255  0.55658  0.85136
    712   2.56446  5.01846  2.85888  2.05997  4.28853  3.41648  3.58618  3.74538  2.16723  3.20396  3.74024  2.86696  3.81822  2.59743  2.57109  2.56094  2.46186  3.21188  5.47883  4.00702   2436 e - - -
          2.68618  4.42225  2.77519  2.73123  3.46354  2.40513  3.72494  3.29352  2.67741  2.69355  4.24690  2.90347  2.73739  3.18146  2.89801  2.37887  2.77519  2.98518  4.58477  3.61503
          0.02453  4.05136  4.98530  0.60069  0.79503  0.44389  1.02592
    713   3.31126  4.57280  5.19360  4.65280  3.46612  4.72632  5.18113  1.16759  4.54432  1.59900  3.02702  4.82483  4.94510  4.68084  4.65024  4.09514  3.54985  1.49419  5.51888  4.39873   2438 i - - -
          2.68619  4.42226  2.77521  2.73124  3.46355  2.40513  3.72496  3.29350  2.67741  2.69354  4.24691  2.90348  2.73741  3.18147  2.89802  2.37888  2.77519  2.98505  4.58478  3.61504
          0.08576  2.58113  5.03702  0.38361  1.14382  0.48576  0.95510
    714   2.58230  5.04571  2.66712  1.91642  4.19458  3.34970  3.62845  3.58749  2.15431  3.19317  3.86414  2.86586  3.82878  2.64367  2.75704  2.59890  2.77371  3.02295  5.50488  4.12178   2440 e - - -
          2.68618  4.42225  2.77519  2.73123  3.46354  2.40513  3.72494  3.29354  2.67741  2.69355  4.24690  2.90347  2.73739  3.18146  2.89801  2.37887  2.77519  2.98518  4.58477  3.61503
          0.02080  4.26181  5.03702  0.61512  0.77778  0.48576  0.95510
    715   2.40038  5.14208  2.70372  1.84670  4.47093  3.09367  3.62702  3.94690  2.10738  3.39132  4.18933  2.84128  3.55914  2.65237  2.76252  2.54898  2.83744  3.52444  5.58339  4.17964   2442 e - - -
          2.68618  4.42225  2.77519  2.73123  3.46354  2.40513  3.72494  3.29354  2.67741  2.69355  4.24690  2.90347  2.73739  3.18146  2.89801  2.37887  2.77519  2.98518  4.58477  3.61503
          0.02007  4.31414  5.03649  0.61958  0.77255  0.48576  0.95510
    716   2.52298  4.08312  3.99003  3.57215  2.84075  3.77755  4.09245  1.94649  3.39026  1.86905  2.71962  3.81558  4.14252  3.71875  3.65516  3.07285  2.87924  2.04675  4.70590  3.41018   2443 l - - -
          2.68618  4.42225  2.77519  2.73123  3.46354  2.40513  3.72494  3.29354  2.67741  2.69355  4.24690  2.90347  2.73739  3.18146  2.89801  2.37887  2.77519  2.98518  4.58477  3.61503
          0.02007  4.31414  5.03649  0.61958  0.77255  0.48576  0.95510
    717   2.84158  4.88912  2.77177  2.66272  4.74706  0.79281  4.25728  4.22867  3.24781  3.85647  4.72676  3.24253  3.88558  3.49117  3.66705  2.91970  3.26497  3.74521  5.98302  4.70224   2444 g - - -
          2.68618  4.42225  2.77519  2.73123  3.46354  2.40513  3.72494  3.29354  2.67741  2.69355  4.24690  2.90347  2.73739  3.18146  2.89801  2.37887  2.77519  2.98518  4.58477  3.61503
          0.02014  4.31073  5.03308  0.61958  0.77255  0.48576  0.95510
    718   2.56853  4.49009  3.32558  2.68857  3.55219  3.56806  3.78278  3.01793  2.73701  2.47862  3.00410  3.23267  2.00966  3.06287  3.04939  2.79133  2.80088  2.77454  5.05638  3.77264   2445 p - - -
          2.68618  4.42225  2.77519  2.73123  3.46354  2.40513  3.72494  3.29354  2.67741  2.69355  4.24690  2.90347  2.73739  3.18146  2.89801  2.37887  2.77519  2.98518  4.58477  3.61503
          0.02020  4.30815  5.03049  0.61958  0.77255  0.48576  0.95510
    719   2.86203  5.17166  2.38687  2.41213  4.69535  3.34496  3.93166  4.20039  2.86676  3.75042  4.57645  1.19643  3.95293  3.10060  3.38120  2.24248  3.17025  3.75684  5.91523  4.49132   2446 n - - -
          2.68618  4.42225  2.77519  2.73123  3.46354  2.40513  3.72494  3.29354  2.67741  2.69355  4.24690  2.90347  2.73739  3.18146  2.89801  2.37887  2.77519  2.98518  4.58477  3.61503
          0.02020  4.30815  5.03049  0.61958  0.77255  0.48576  0.95510
    720   2.87707  5.08752  2.49947  2.38579  4.55234  3.38529  3.95223  3.98963  2.79624  3.59388  4.45111  3.00903  1.16903  3.14029  3.30792  2.83553  3.20452  3.60927  5.80681  4.43591   2447 p - - -
          2.68618  4.42225  2.77519  2.73123  3.46354  2.40513  3.72494  3.29354  2.67741  2.69355  4.24690  2.90347  2.73739  3.18146  2.89801  2.37887  2.77519  2.98518  4.58477  3.61503
          0.02020  4.30775  5.03010  0.61958  0.77255  0.48576  0.95510
    721   2.67645  4.21435  3.76034  3.35897  1.80515  3.74753  3.95577  2.66735  3.06430  2.30121  2.95277  3.59677  4.11730  3.52586  3.51064  3.02561  2.92050  2.47162  4.64678  2.48580   2448 f - - -
          2.68618  4.42225  2.77519  2.73123  3.46354  2.40513  3.72494  3.29354  2.67741  2.69355  4.24690  2.90347  2.73739  3.18146  2.89801  2.37887  2.77519  2.98518  4.58477  3.61503
          0.02020  4.30775  5.03010  0.61958  0.77255  0.48576  0.95510
    722   3.09690  5.34225  3.16300  2.46277  4.76610  3.68720  3.74809  4.14004  0.98140  3.54862  4.43504  3.18387  4.09855  2.87899  2.32415  3.06641  3.28789  3.79130  5.65639  4.42118   2449 k - - -
          2.68618  4.42225  2.77519  2.73123  3.46354  2.40513  3.72494  3.29354  2.67741  2.69355  4.24690  2.90347  2.73739  3.18146  2.89801  2.37887  2.77519  2.98518  4.58477  3.61503
          0.02020  4.30775  5.03010  0.61958  0.77255  0.48576  0.95510
    723   2.70990  5.06760  2.42058  2.19729  4.42523  1.51719  3.79111  3.86619  2.67143  3.35865  4.20657  2.91051  3.89256  2.90524  3.16507  2.72474  3.02643  3.49492  5.66053  4.27772   2450 g - - -
          2.68618  4.42225  2.77519  2.73123  3.46354  2.40513  3.72494  3.29354  2.67741  2.69355  4.24690  2.90347  2.73739  3.18146  2.89801  2.37887  2.77519  2.98518  4.58477  3.61503
          0.02220  4.21460  4.93695  0.61958  0.77255  0.48576  0.95510
    724   2.93164  4.46907  3.75315  3.33560  1.97123  3.76976  3.50479  2.71627  3.22248  2.18117  3.41032  3.53966  4.15873  3.47639  3.45882  3.12960  3.18451  2.62932  3.87185  1.91892   2451 y - - -
          2.68618  4.42225  2.77519  2.73123  3.46354  2.40513  3.72494  3.29354  2.67741  2.69355  4.24690  2.90347  2.73739  3.18146  2.89801  2.37887  2.77519  2.98518  4.58477  3.61503
          0.04268  3.57101  4.29336  0.61958  0.77255  0.48576  0.95510
    725   2.66254  4.38375  3.24747  2.90930  2.61850  3.24532  3.58042  2.84037  2.80117  2.46570  3.57597  3.23725  3.88797  3.19269  3.07846  2.82595  2.96256  2.65939  4.25795  2.20165   2452 y - - -
          2.68618  4.42225  2.77519  2.73123  3.46354  2.40513  3.72494  3.29354  2.67741  2.69355  4.24690  2.90347  2.73739  3.18146  2.89801  2.37887  2.77519  2.98518  4.58477  3.61503
          0.04502  3.51891  4.24126  0.61958  0.77255  0.48576  0.95510
    726   2.57626  4.37279  3.38511  2.95925  2.88030  3.48992  3.71081  2.58674  2.76280  2.19584  3.24781  3.30414  3.94892  3.19072  3.04291  2.85528  2.93363  2.45361  4.51215  2.61094   2453 l - - -
          2.68618  4.42225  2.77519  2.73123  3.46354  2.40513  3.72494  3.29354  2.67741  2.69355  4.24690  2.90347  2.73739  3.18146  2.89801  2.37887  2.77519  2.98518  4.58477  3.61503
          0.05693  3.51891  3.66103  0.61958  0.77255  0.48576  0.95510
    727   2.76846  4.40894  3.28120  2.99863  2.56336  3.37285  3.58550  2.82630  2.86573  2.37375  3.57846  3.30644  3.89196  3.27804  3.10643  2.93453  3.07544  2.68854  4.17261  1.97241   2454 y - - -
          2.68618  4.42225  2.77519  2.73123  3.46354  2.40513  3.72494  3.29354  2.67741  2.69355  4.24690  2.90347  2.73739  3.18146  2.89801  2.37887  2.77519  2.98518  4.58477  3.61503
          0.04555  3.50753  4.22988  0.61958  0.77255  0.49299  0.94365
    728   2.59226  4.49978  2.80766  2.55979  3.80289  3.14477  3.66038  3.15547  1.89927  2.86081  3.89144  2.97596  3.71819  2.90493  2.55488  2.69394  2.86252  2.89778  5.10952  3.83149   2455 k - - -
          2.68618  4.42225  2.77519  2.73123  3.46354  2.40513  3.72494  3.29354  2.67741  2.69355  4.24690  2.90347  2.73739  3.18146  2.89801  2.37887  2.77519  2.98518  4.58477  3.61503
          0.04555  3.50753  4.22988  0.61958  0.77255  0.49299  0.94365
    729   2.61649  4.31488  3.55465  3.07589  3.20924  3.51994  3.94389  2.26673  2.81327  1.94052  3.15811  3.41762  3.82372  3.27954  3.11455  2.88059  2.91375  2.14087  4.91548  3.58492   2456 l - - -
          2.68618  4.42225  2.77519  2.73123  3.46354  2.40513  3.72494  3.29354  2.67741  2.69355  4.24690  2.90347  2.73739  3.18146  2.89801  2.37887  2.77519  2.98518  4.58477  3.61503
          0.04555  3.50753  4.22988  0.61958  0.77255  0.49299  0.94365
    730   2.56787  4.45233  2.75760  2.54049  3.73287  3.08587  3.65052  3.17407  1.97682  2.89125  3.91357  2.90500  3.67598  2.91813  2.59046  2.67179  2.90226  2.90346  5.03812  3.74956   2457 k - - -
          2.68618  4.42225  2.77519  2.73123  3.46354  2.40513  3.72494  3.29354  2.67741  2.69355  4.24690  2.90347  2.73739  3.18146  2.89801  2.37887  2.77519  2.98518  4.58477  3.61503
          0.04684  3.48020  4.20255  0.61958  0.77255  0.49299  0.94365
    731   2.34084  4.19010  2.79507  2.65345  3.47638  2.89652  3.74953  3.01810  2.65621  2.80964  3.88250  2.67159  3.57280  3.11016  2.91848  2.49391  2.70181  2.72496  4.91001  3.53790   2458 a - - -
          2.68618  4.42225  2.77519  2.73123  3.46354  2.40513  3.72494  3.29354  2.67741  2.69355  4.24690  2.90347  2.73739  3.18146  2.89801  2.37887  2.77519  2.98518  4.58477  3.61503
          0.04893  3.43757  4.15992  0.61958  0.77255  0.49299  0.94365
    732   2.49436  4.00101  3.02905  2.90921  3.16614  2.76304  3.76667  2.67653  2.85495  2.23247  3.61563  3.20266  3.40901  3.30253  3.01140  2.71907  2.90622  2.51130  4.50324  3.35926   2459 l - - -
          2.68618  4.42225  2.77519  2.73123  3.46354  2.40513  3.72492  3.29354  2.67741  2.69355  4.24690  2.90347  2.73739  3.18146  2.89801  2.37887  2.77519  2.98518  4.58477  3.61503
          0.05680  3.24033  4.13107  0.62201  0.76973  0.48127  0.96233
    733   2.38140  3.93216  2.88166  2.78383  3.44042  2.24202  3.73946  3.00941  2.81099  2.71788  3.88014  3.08544  3.29435  3.23419  2.97704  2.57989  2.81603  2.73492  4.57998  3.57459   2462 g - - -
          2.68618  4.42225  2.77519  2.73123  3.46354  2.40513  3.72494  3.29354  2.67741  2.69355  4.24690  2.90347  2.73739  3.18146  2.89801  2.37887  2.77519  2.98518  4.58477  3.61503
          0.04975  3.42128  4.14362  0.61958  0.77255  0.48576  0.95510
    734   2.28702  4.14761  2.93786  2.79355  3.34957  2.91554  3.81418  2.76726  2.75231  2.44775  3.66691  3.10392  3.58031  3.09459  2.98282  2.58068  2.81545  2.56630  4.82697  3.52863   2463 a - - -
          2.68618  4.42225  2.77519  2.73123  3.46354  2.40513  3.72494  3.29354  2.67741  2.69355  4.24690  2.90347  2.73739  3.18146  2.89801  2.37887  2.77519  2.98518  4.58477  3.61503
          0.04975  3.42128  4.14362  0.61958  0.77255  0.48576  0.95510
    735   2.40308  3.91447  2.89082  2.79680  3.38252  2.32267  3.72522  2.95613  2.81433  2.65511  3.84457  3.09853  3.27464  3.24150  2.96816  2.60831  2.83388  2.70074  4.52375  3.52525   2464 g - - -
          2.68618  4.42225  2.77519  2.73123  3.46354  2.40513  3.72494  3.29354  2.67741  2.69355  4.24690  2.90347  2.73739  3.18146  2.89801  2.37887  2.77519  2.98518  4.58477  3.61503
          0.05006  3.41527  4.13761  0.61958  0.77255  0.48576  0.95510
    736   2.53501  4.10664  3.18725  3.01260  2.73283  2.96507  3.80441  2.54499  2.95425  2.18777  3.48764  3.29071  3.59009  3.36367  3.14244  2.76690  2.93043  2.41161  4.49647  3.17074   2465 l - - -
          2.68618  4.42225  2.77519  2.73123  3.46354  2.40513  3.72494  3.29354  2.67741  2.69355  4.24690  2.90347  2.73739  3.18146  2.89801  2.37887  2.77519  2.98518  4.58477  3.61503
          0.05006  3.41527  4.13761  0.61958  0.77255  0.48576  0.95510
    737   2.40308  3.91447  2.89082  2.79680  3.38252  2.32267  3.72522  2.95613  2.81433  2.65511  3.84457  3.09853  3.27464  3.24150  2.96816  2.60831  2.83388  2.70074  4.52375  3.52525   2466 g - - -
          2.68618  4.42225  2.77519  2.73123  3.46354  2.40513  3.72494  3.29354  2.67741  2.69355  4.24690  2.90347  2.73739  3.18146  2.89801  2.37887  2.77519  2.98518  4.58477  3.61503
          0.05006  3.41527  4.13761  0.61958  0.77255  0.48576  0.95510
    738   2.40308  3.91447  2.89082  2.79680  3.38252  2.32267  3.72522  2.95613  2.81433  2.65511  3.84457  3.09853  3.27464  3.24150  2.96816  2.60831  2.83388  2.70074  4.52375  3.52525   2467 g - - -
          2.68618  4.42225  2.77519  2.73123  3.46354  2.40513  3.72494  3.29354  2.67741  2.69355  4.24690  2.90347  2.73739  3.18146  2.89801  2.37887  2.77519  2.98518  4.58477  3.61503
          0.05006  3.41527  4.13761  0.61958  0.77255  0.48576  0.95510
    739   2.40308  3.91447  2.89082  2.79680  3.38252  2.32267  3.72522  2.95613  2.81433  2.65511  3.84457  3.09853  3.27464  3.24150  2.96816  2.60831  2.83388  2.70074  4.52375  3.52525   2468 g - - -
          2.68618  4.42225  2.77519  2.73123  3.46354  2.40513  3.72494  3.29354  2.67741  2.69355  4.24690  2.90347  2.73739  3.18146  2.89801  2.37887  2.77519  2.98518  4.58477  3.61503
          0.05006  3.41527  4.13761  0.61958  0.77255  0.48576  0.95510
    740   2.49753  4.17150  3.23368  3.01445  3.13475  3.07290  3.87200  2.48571  2.84101  2.16053  3.18074  3.28929  3.69665  3.32007  3.05075  2.72623  2.89274  2.35224  4.71612  3.37626   2469 l - - -
          2.68618  4.42225  2.77519  2.73123  3.46354  2.40513  3.72494  3.29354  2.67741  2.69355  4.24690  2.90347  2.73739  3.18146  2.89801  2.37887  2.77519  2.98518  4.58477  3.61503
          0.05006  3.41527  4.13761  0.61958  0.77255  0.48576  0.95510
    741   2.51291  4.07393  3.09515  2.94749  3.14051  2.87686  3.80265  2.61060  2.85611  2.12494  3.56535  3.23778  3.51530  3.31517  3.03191  2.73774  2.91735  2.45914  4.56662  3.34142   2470 l - - -
          2.68618  4.42225  2.77519  2.73123  3.46354  2.40513  3.72494  3.29354  2.67741  2.69355  4.24690  2.90347  2.73739  3.18146  2.89801  2.37887  2.77519  2.98518  4.58477  3.61503
          0.05006  3.41527  4.13761  0.61958  0.77255  0.48576  0.95510
    742   2.42638  4.08880  3.12763  2.96880  3.20096  2.92392  3.86406  2.57361  2.88572  2.28316  3.55895  3.23282  3.58119  3.33301  3.08368  2.64857  2.84897  2.27753  4.70328  3.41909   2471 v - - -
          2.68618  4.42225  2.77519  2.73123  3.46354  2.40513  3.72494  3.29354  2.67741  2.69355  4.24690  2.90347  2.73739  3.18146  2.89801  2.37887  2.77519  2.98518  4.58477  3.61503
          0.05006  3.41527  4.13761  0.61958  0.77255  0.48576  0.95510
    743   2.40308  3.91447  2.89082  2.79680  3.38252  2.32267  3.72522  2.95613  2.81433  2.65511  3.84457  3.09853  3.27464  3.24150  2.96816  2.60831  2.83388  2.70074  4.52375  3.52525   2472 g - - -
          2.68618  4.42225  2.77519  2.73123  3.46354  2.40513  3.72494  3.29354  2.67741  2.69355  4.24690  2.90347  2.73739  3.18146  2.89801  2.37887  2.77519  2.98518  4.58477  3.61503
          0.05006  3.41527  4.13761  0.61958  0.77255  0.48576  0.95510
    744   2.47278  4.04893  2.94361  2.80076  3.29343  2.77175  3.71906  2.87825  2.69321  2.49883  3.72042  3.11834  3.41605  3.18684  2.58865  2.66568  2.87652  2.67438  4.58197  3.44295   2473 a - - -
          2.68618  4.42225  2.77519  2.73123  3.46354  2.40513  3.72494  3.29354  2.67741  2.69355  4.24690  2.90347  2.73739  3.18146  2.89801  2.37887  2.77519  2.98518  4.58477  3.61503
          0.05006  3.41527  4.13761  0.61958  0.77255  0.48576  0.95510
    745   2.40308  3.91447  2.89082  2.79680  3.38252  2.32267  3.72522  2.95613  2.81433  2.65511  3.84457  3.09853  3.27464  3.24150  2.96816  2.60831  2.83388  2.70074  4.52375  3.52525   2474 g - - -
          2.68618  4.42225  2.77519  2.73123  3.46354  2.40513  3.72494  3.29354  2.67741  2.69355  4.24690  2.90347  2.73739  3.18146  2.89801  2.37887  2.77519  2.98518  4.58477  3.61503
          0.05006  3.41527  4.13761  0.61958  0.77255  0.48576  0.95510
    746   2.51291  4.07393  3.09515  2.94749  3.14051  2.87686  3.80265  2.61060  2.85611  2.12494  3.56535  3.23778  3.51530  3.31517  3.03191  2.73774  2.91735  2.45914  4.56662  3.34142   2475 l - - -
          2.68618  4.42225  2.77519  2.73123  3.46354  2.40513  3.72494  3.29354  2.67741  2.69355  4.24690  2.90347  2.73739  3.18146  2.89801  2.37887  2.77519  2.98518  4.58477  3.61503
          0.05006  3.41527  4.13761  0.61958  0.77255  0.48576  0.95510
    747   2.51291  4.07393  3.09515  2.94749  3.14051  2.87686  3.80265  2.61060  2.85611  2.12494  3.56535  3.23778  3.51530  3.31517  3.03191  2.73774  2.91735  2.45914  4.56662  3.34142   2476 l - - -
          2.68618  4.42225  2.77519  2.73123  3.46354  2.40513  3.72494  3.29354  2.67741  2.69355  4.24690  2.90347  2.73739  3.18146  2.89801  2.37887  2.77519  2.98518  4.58477  3.61503
          0.03397  3.39918        *  0.61958  0.77255  0.00000        *
//
