# Supplementary material for: Sulfur disproportionation occurs globally across anoxic habitats and has multiple mechanisms of independent evolutionary origin
Source: ISME J. 2026 Mar 2;20(1):wrag042. doi: 10.1093/ismejo/wrag042 (PMC12998232; doi:10.1093/ismejo/wrag042)
Supplement: Sup_File_1_HMM_wrag042 [file sup_file_1_hmm_wrag042.zip › SupFile1_HMM/SupFile1b_profiles/sora_CD02114_a.hmm]

HMMER3/f [3.4 | Aug 2023]
NAME  sora_CD02114_a
LENG  406
ALPH  amino
RF    no
MM    no
CONS  yes
CS    no
MAP   yes
DATE  Wed Jul 23 12:40:13 2025
NSEQ  11
EFFN  0.609619
CKSUM 2788665237
STATS LOCAL MSV      -11.3258  0.69917
STATS LOCAL VITERBI  -12.3530  0.69917
STATS LOCAL FORWARD   -5.7769  0.69917
HMM          A        C        D        E        F        G        H        I        K        L        M        N        P        Q        R        S        T        V        W        Y   
            m->m     m->i     m->d     i->m     i->i     d->m     d->d
  COMPO   2.46300  4.44243  2.97635  2.78237  3.27332  2.66914  3.80102  2.84112  2.75329  2.47867  3.66406  3.06564  3.15370  3.15130  2.89324  2.71318  2.85735  2.57070  4.42288  3.52872
          2.68618  4.42225  2.77519  2.73123  3.46354  2.40513  3.72494  3.29354  2.67741  2.69355  4.24690  2.90347  2.73739  3.18146  2.89801  2.37887  2.77519  2.98518  4.58477  3.61503
          0.11189  3.95070  2.44625  0.61958  0.77255  0.00000        *
      1   2.96743  4.51653  4.04704  3.64030  3.20669  3.83243  4.37595  2.38207  3.40851  1.80167  1.38213  3.91807  4.29299  3.79051  3.61409  3.31632  3.27268  2.38794  5.04724  3.80884      1 m - - -
          2.68618  4.42225  2.77519  2.73123  3.46354  2.40513  3.72494  3.29354  2.67741  2.69355  4.24690  2.90347  2.73739  3.18146  2.89801  2.37887  2.77519  2.98518  4.58477  3.61503
          0.03147  3.87028  4.59263  0.61958  0.77255  0.55930  0.84772
      2   2.76530  5.23165  2.01068  1.85230  4.53125  3.24770  3.62933  4.00215  1.97521  3.51373  4.32745  2.71656  3.77857  2.77283  2.95438  2.69585  3.02061  3.60320  5.67367  4.24872      2 e - - -
          2.68618  4.42225  2.77519  2.73123  3.46354  2.40513  3.72494  3.29354  2.67741  2.69355  4.24690  2.90347  2.73739  3.18146  2.89801  2.37887  2.77519  2.98518  4.58477  3.61503
          0.03147  3.87028  4.59263  0.61958  0.77255  0.55930  0.84772
      3   2.60000  4.73402  2.37351  2.38306  3.95768  3.32942  3.64726  3.36078  2.49889  3.00702  2.76432  2.44587  3.78975  2.82840  2.95051  2.64368  2.85337  3.05794  5.27295  3.92944      3 d - - -
          2.68618  4.42225  2.77519  2.73123  3.46354  2.40513  3.72494  3.29354  2.67741  2.69355  4.24690  2.90347  2.73739  3.18146  2.89801  2.37887  2.77519  2.98518  4.58477  3.61503
          0.03147  3.87028  4.59263  0.61958  0.77255  0.44238  1.02863
      4   2.28610  4.63349  3.07624  2.53992  3.89485  3.40617  3.65470  3.27573  2.41691  2.91900  3.13759  2.45699  3.82295  2.83897  2.42774  2.66036  2.82637  2.98209  5.19445  3.90187      4 a - - -
          2.68618  4.42225  2.77519  2.73123  3.46354  2.40513  3.72494  3.29354  2.67741  2.69355  4.24690  2.90347  2.73739  3.18146  2.89801  2.37887  2.77519  2.98518  4.58477  3.61503
          0.02900  3.95070  4.67305  0.61958  0.77255  0.48576  0.95510
      5   2.28268  4.44349  3.32609  2.77989  3.65460  3.50788  3.79117  2.79076  2.18714  2.35782  3.56577  3.21261  3.91934  3.03957  2.97730  2.77921  2.85480  2.23729  5.07862  3.82496      5 k - - -
          2.68618  4.42225  2.77519  2.73123  3.46354  2.40513  3.72494  3.29354  2.67741  2.69355  4.24690  2.90347  2.73739  3.18146  2.89801  2.37887  2.77519  2.98518  4.58477  3.61503
          0.02900  3.95070  4.67305  0.61958  0.77255  0.48576  0.95510
      6   2.60696  4.58594  3.15596  2.61630  3.82165  3.44030  3.67773  3.18828  2.41986  2.33423  3.72092  2.69350  3.85450  2.88200  2.38703  2.70869  2.45925  2.91464  5.14216  3.86646      6 l - - -
          2.68618  4.42225  2.77519  2.73123  3.46354  2.40513  3.72494  3.29354  2.67741  2.69355  4.24690  2.90347  2.73739  3.18146  2.89801  2.37887  2.77519  2.98518  4.58477  3.61503
          0.02900  3.95070  4.67305  0.61958  0.77255  0.48576  0.95510
      7   3.09454  4.92775  3.59325  3.08834  4.30218  3.56723  3.88234  3.84949  2.27091  3.35122  4.34957  3.44200  4.06619  3.09896  0.86532  3.17505  3.35528  3.57011  5.35363  4.21276      7 r - - -
          2.68618  4.42225  2.77519  2.73123  3.46354  2.40513  3.72494  3.29354  2.67741  2.69355  4.24690  2.90347  2.73739  3.18146  2.89801  2.37887  2.77519  2.98518  4.58477  3.61503
          0.02900  3.95070  4.67305  0.61958  0.77255  0.48576  0.95510
      8   3.09454  4.92775  3.59325  3.08834  4.30218  3.56723  3.88234  3.84949  2.27091  3.35122  4.34957  3.44200  4.06619  3.09896  0.86532  3.17505  3.35528  3.57011  5.35363  4.21276      8 r - - -
          2.68618  4.42225  2.77519  2.73123  3.46354  2.40513  3.72494  3.29354  2.67741  2.69355  4.24690  2.90347  2.73739  3.18146  2.89801  2.37887  2.77519  2.98518  4.58477  3.61503
          0.02900  3.95070  4.67305  0.61958  0.77255  0.48576  0.95510
      9   2.33540  4.97408  2.82851  2.01676  4.28635  3.39037  3.59580  3.70801  2.26125  3.25096  4.06153  2.89880  3.81647  2.43702  2.29131  2.67876  2.91455  3.35358  5.42778  4.09516      9 e - - -
          2.68618  4.42225  2.77519  2.73123  3.46354  2.40513  3.72494  3.29354  2.67741  2.69355  4.24690  2.90347  2.73739  3.18146  2.89801  2.37887  2.77519  2.98518  4.58477  3.61503
          0.02900  3.95070  4.67305  0.61958  0.77255  0.48576  0.95510
     10   3.12974  4.47137  4.69738  4.14732  2.36791  4.36332  4.58396  1.52058  4.02360  1.41004  2.97265  4.35934  4.60293  4.15942  4.15956  3.70039  3.35862  2.07255  4.94653  3.68880     10 l - - -
          2.68618  4.42225  2.77519  2.73123  3.46354  2.40513  3.72494  3.29354  2.67741  2.69355  4.24690  2.90347  2.73739  3.18146  2.89801  2.37887  2.77519  2.98518  4.58477  3.61503
          0.02900  3.95070  4.67305  0.61958  0.77255  0.48576  0.95510
     11   3.21050  4.55976  4.69345  4.16992  3.15544  4.44301  4.78883  1.62117  3.99351  1.09921  2.99104  4.44003  4.68550  4.21196  4.15990  3.81289  3.45072  2.01067  5.19373  4.03374     11 l - - -
          2.68618  4.42225  2.77519  2.73123  3.46354  2.40513  3.72494  3.29354  2.67741  2.69355  4.24690  2.90347  2.73739  3.18146  2.89801  2.37887  2.77519  2.98518  4.58477  3.61503
          0.02900  3.95070  4.67305  0.61958  0.77255  0.48576  0.95510
     12   3.04418  5.01044  3.22534  2.83255  4.41474  3.52491  3.80363  3.84897  0.93613  3.39715  4.35469  3.25347  4.01997  2.99089  2.44809  3.08121  3.29178  3.55245  5.43750  4.26163     12 k - - -
          2.68618  4.42225  2.77519  2.73123  3.46354  2.40513  3.72494  3.29354  2.67741  2.69355  4.24690  2.90347  2.73739  3.18146  2.89801  2.37887  2.77519  2.98518  4.58477  3.61503
          0.02900  3.95070  4.67305  0.61958  0.77255  0.48576  0.95510
     13   1.72743  4.51346  2.97216  2.61227  4.08942  3.19878  3.80721  3.48699  2.62804  3.13526  3.98407  3.03907  3.77158  2.39928  3.01182  2.24289  2.82260  3.11435  5.38999  4.09809     13 a - - -
          2.68618  4.42225  2.77519  2.73123  3.46354  2.40513  3.72494  3.29354  2.67741  2.69355  4.24690  2.90347  2.73739  3.18146  2.89801  2.37887  2.77519  2.98518  4.58477  3.61503
          0.02900  3.95070  4.67305  0.61958  0.77255  0.48576  0.95510
     14   1.50724  4.16851  3.32499  3.10218  4.29800  1.59432  4.21878  3.65417  3.21652  3.39552  4.25009  3.27624  3.68288  3.50073  3.52233  2.41090  2.72490  3.13245  5.63743  4.43373     14 a - - -
          2.68618  4.42225  2.77519  2.73123  3.46354  2.40513  3.72494  3.29354  2.67741  2.69355  4.24690  2.90347  2.73739  3.18146  2.89801  2.37887  2.77519  2.98518  4.58477  3.61503
          0.02900  3.95070  4.67305  0.61958  0.77255  0.48576  0.95510
     15   2.54230  4.39256  3.32727  3.00823  3.79765  1.48217  4.04293  3.15575  2.97353  2.17742  3.89699  3.32998  3.87581  3.35542  3.27997  2.72039  2.92747  2.87778  5.23993  3.95287     15 g - - -
          2.68618  4.42225  2.77519  2.73123  3.46354  2.40513  3.72494  3.29354  2.67741  2.69355  4.24690  2.90347  2.73739  3.18146  2.89801  2.37887  2.77519  2.98518  4.58477  3.61503
          0.02900  3.95070  4.67305  0.61958  0.77255  0.48576  0.95510
     16   1.65637  4.36309  3.39344  2.97648  3.28722  3.40272  3.85775  2.93852  2.92114  2.66227  3.64320  3.31790  3.92575  3.26757  3.24043  2.76937  2.89401  2.70179  4.81660  2.39803     16 a - - -
          2.68618  4.42225  2.77519  2.73123  3.46354  2.40513  3.72494  3.29354  2.67741  2.69355  4.24690  2.90347  2.73739  3.18146  2.89801  2.37887  2.77519  2.98518  4.58477  3.61503
          0.02900  3.95070  4.67305  0.61958  0.77255  0.48576  0.95510
     17   2.00130  4.28273  3.94507  3.43614  3.48892  3.70498  4.27189  2.18134  3.33403  1.91785  3.38585  3.72165  4.17020  3.64489  3.61375  3.05228  2.99091  1.68316  5.16080  3.94442     17 v - - -
          2.68618  4.42225  2.77519  2.73123  3.46354  2.40513  3.72494  3.29354  2.67741  2.69355  4.24690  2.90347  2.73739  3.18146  2.89801  2.37887  2.77519  2.98518  4.58477  3.61503
          0.02900  3.95070  4.67305  0.61958  0.77255  0.48576  0.95510
     18   1.64791  4.16093  3.47431  3.05521  4.00339  2.34618  4.06691  3.28796  3.03751  3.06185  3.92403  3.27349  3.71043  3.34128  3.37097  2.43945  2.13099  2.61972  5.38880  4.16788     18 a - - -
          2.68618  4.42225  2.77519  2.73123  3.46354  2.40513  3.72494  3.29354  2.67741  2.69355  4.24690  2.90347  2.73739  3.18146  2.89801  2.37887  2.77519  2.98518  4.58477  3.61503
          0.02900  3.95070  4.67305  0.61958  0.77255  0.48576  0.95510
     19   2.19881  4.38259  3.88511  3.45669  3.38741  3.67947  4.29023  2.36556  3.30857  1.30907  3.31588  3.73369  4.17859  3.66234  3.55877  3.07753  3.07607  2.26942  5.13791  3.90733     19 l - - -
          2.68618  4.42225  2.77519  2.73123  3.46354  2.40513  3.72494  3.29354  2.67741  2.69355  4.24690  2.90347  2.73739  3.18146  2.89801  2.37887  2.77519  2.98518  4.58477  3.61503
          0.02900  3.95070  4.67305  0.61958  0.77255  0.48576  0.95510
     20   2.03484  4.45644  3.07336  2.64306  3.87376  2.75026  3.78203  3.23853  2.65899  2.44626  3.79173  2.50499  3.79308  3.00402  3.05679  2.60450  2.79485  2.92244  5.22808  3.94533     20 a - - -
          2.68618  4.42225  2.77519  2.73123  3.46354  2.40513  3.72494  3.29354  2.67741  2.69355  4.24690  2.90347  2.73739  3.18146  2.89801  2.37887  2.77519  2.98518  4.58477  3.61503
          0.02900  3.95070  4.67305  0.61958  0.77255  0.48576  0.95510
     21   1.61077  4.25360  3.36631  2.95763  3.84168  2.46469  3.98562  3.08987  2.93020  2.41115  3.79335  3.25764  3.78755  3.26627  3.26608  2.56240  2.76257  2.77292  5.26120  4.01493     21 a - - -
          2.68618  4.42225  2.77519  2.73123  3.46354  2.40513  3.72494  3.29354  2.67741  2.69355  4.24690  2.90347  2.73739  3.18146  2.89801  2.37887  2.77519  2.98518  4.58477  3.61503
          0.02900  3.95070  4.67305  0.61958  0.77255  0.48576  0.95510
     22   2.02700  4.22606  3.55885  3.05099  3.55929  2.81051  3.96766  2.65472  2.98583  2.18843  3.50663  3.37270  3.90532  3.30120  3.30928  2.72792  2.79900  2.08003  5.04505  3.81608     22 a - - -
          2.68618  4.42225  2.77519  2.73123  3.46354  2.40513  3.72494  3.29354  2.67741  2.69355  4.24690  2.90347  2.73739  3.18146  2.89801  2.37887  2.77519  2.98518  4.58477  3.61503
          0.02900  3.95070  4.67305  0.61958  0.77255  0.48576  0.95510
     23   1.77207  4.22304  3.46250  3.02143  3.83328  3.17578  4.02301  2.97771  2.98512  2.83163  3.76135  3.29950  2.49182  3.30706  3.32063  2.56118  2.75185  2.16989  5.27218  4.03917     23 a - - -
          2.68618  4.42225  2.77519  2.73123  3.46354  2.40513  3.72494  3.29354  2.67741  2.69355  4.24690  2.90347  2.73739  3.18146  2.89801  2.37887  2.77519  2.98518  4.58477  3.61503
          0.02900  3.95070  4.67305  0.61958  0.77255  0.48576  0.95510
     24   2.55873  4.38668  3.36009  3.01726  3.72473  1.64889  4.02882  3.05653  2.96795  1.97309  3.80741  3.34462  3.89573  3.34773  3.27381  2.74593  2.92762  2.80386  5.19041  3.90538     24 g - - -
          2.68618  4.42225  2.77519  2.73123  3.46354  2.40513  3.72494  3.29354  2.67741  2.69355  4.24690  2.90347  2.73739  3.18146  2.89801  2.37887  2.77519  2.98518  4.58477  3.61503
          0.02900  3.95070  4.67305  0.61958  0.77255  0.48576  0.95510
     25   2.56395  4.51595  3.26222  2.80147  4.01071  3.30741  3.81900  3.33712  2.48159  3.01793  3.92494  3.17943  3.84983  3.03214  2.25451  2.69064  1.64127  3.02261  5.30610  4.05530     25 t - - -
          2.68606  4.42235  2.77530  2.73134  3.46364  2.40511  3.72505  3.29364  2.67751  2.69326  4.24700  2.90329  2.73733  3.18157  2.89811  2.37897  2.77505  2.98529  4.58378  3.61513
          0.43321  1.59942  1.90003  1.16549  0.37363  0.48576  0.95510
     26   1.77853  4.17765  3.11430  2.81946  4.12180  2.33182  3.97133  3.50729  2.90866  3.19760  4.03956  3.10143  2.49548  3.21649  3.26261  2.36923  2.65799  3.03640  5.45388  4.21305     30 a - - -
          2.68618  4.42225  2.77519  2.73123  3.46354  2.40513  3.72494  3.29354  2.67741  2.69355  4.24690  2.90347  2.73739  3.18146  2.89801  2.37887  2.77519  2.98518  4.58477  3.61503
          0.03381  3.79962  4.52197  0.61958  0.77255  0.61544  0.77741
     27   2.77175  4.62658  3.42591  2.85907  3.64620  3.54200  3.71889  3.03217  2.28158  2.10550  3.67025  3.24928  3.96062  2.95540  1.83414  2.90422  3.00997  2.85481  5.05162  3.76312     31 r - - -
          2.68618  4.42225  2.77519  2.73123  3.46354  2.40513  3.72494  3.29354  2.67741  2.69355  4.24690  2.90347  2.73739  3.18146  2.89801  2.37887  2.77519  2.98518  4.58477  3.61503
          0.03381  3.79962  4.52197  0.61958  0.77255  0.61544  0.77741
     28   1.72726  4.44960  2.98233  2.65158  3.73650  3.20630  2.82793  3.29099  2.61258  2.95688  3.86613  3.05907  3.77468  3.02920  2.95326  2.61557  2.83312  2.97317  5.13074  3.77383     32 a - - -
          2.68618  4.42225  2.77519  2.73123  3.46354  2.40513  3.72494  3.29354  2.67741  2.69355  4.24690  2.90347  2.73739  3.18146  2.89801  2.37887  2.77519  2.98518  4.58477  3.61503
          0.03381  3.79962  4.52197  0.61958  0.77255  0.41246  1.08478
     29   0.90666  4.23202  3.54276  3.33797  4.13096  3.05440  4.35068  3.26825  3.35626  3.14622  4.16971  3.46758  3.80104  3.69032  3.60121  2.58177  2.86456  2.90912  5.55032  4.35934     33 a - - -
          2.68618  4.42225  2.77519  2.73123  3.46354  2.40513  3.72494  3.29354  2.67741  2.69355  4.24690  2.90347  2.73739  3.18146  2.89801  2.37887  2.77519  2.98518  4.58477  3.61503
          0.02900  3.95070  4.67305  0.61958  0.77255  0.48576  0.95510
     30   2.83240  4.34156  3.98702  3.47805  1.74657  3.79628  3.66928  2.82226  3.35963  2.43364  3.45678  3.64800  4.17794  3.57626  3.57060  2.42733  3.07591  2.64634  2.85680  2.49340     34 f - - -
          2.68618  4.42225  2.77519  2.73123  3.46354  2.40513  3.72494  3.29354  2.67741  2.69355  4.24690  2.90347  2.73739  3.18146  2.89801  2.37887  2.77519  2.98518  4.58477  3.61503
          0.02900  3.95070  4.67305  0.61958  0.77255  0.48576  0.95510
     31   2.09046  4.28831  3.27780  2.83778  3.86246  2.48325  3.90047  3.21558  2.82844  2.38173  3.79457  3.18017  3.76187  3.15653  3.19431  2.00765  2.74007  2.87322  5.24339  3.99116     35 s - - -
          2.68618  4.42225  2.77519  2.73123  3.46354  2.40513  3.72494  3.29354  2.67741  2.69355  4.24690  2.90347  2.73739  3.18146  2.89801  2.37887  2.77519  2.98518  4.58477  3.61503
          0.02900  3.95070  4.67305  0.61958  0.77255  0.48576  0.95510
     32   2.39553  5.15105  2.14594  1.95660  4.45551  3.29321  3.62548  3.91771  2.02704  3.44023  4.23653  2.76982  3.78573  2.75973  2.93790  2.66368  2.96178  3.52212  5.61052  4.19915     36 e - - -
          2.68618  4.42225  2.77519  2.73123  3.46354  2.40513  3.72494  3.29354  2.67741  2.69355  4.24690  2.90347  2.73739  3.18146  2.89801  2.37887  2.77519  2.98518  4.58477  3.61503
          0.13642  3.95070  2.22299  0.61958  0.77255  0.48576  0.95510
     33   2.76489  5.22729  2.04839  1.75293  4.52300  3.23460  3.62743  3.99291  2.07327  3.50895  4.32701  2.70417  3.77193  2.77372  2.96711  2.69440  3.02214  3.59674  5.67266  4.24592     37 e - - -
          2.68618  4.42225  2.77519  2.73123  3.46354  2.40513  3.72494  3.29354  2.67741  2.69355  4.24690  2.90347  2.73739  3.18146  2.89801  2.37887  2.77519  2.98518  4.58477  3.61503
          0.03224  3.84652  4.56887  0.61958  0.77255  0.57898  0.82205
     34   2.59151  4.39889  3.27323  2.78858  2.52281  3.46885  3.75283  2.86363  2.70933  2.49389  3.48442  3.20447  3.89931  2.52162  3.05676  2.76635  2.48961  2.66039  4.85696  3.50871     38 t - - -
          2.68618  4.42225  2.77519  2.73123  3.46354  2.40513  3.72494  3.29354  2.67741  2.69355  4.24690  2.90347  2.73739  3.18146  2.89801  2.37887  2.77519  2.98518  4.58477  3.61503
          0.03224  3.84652  4.56887  0.61958  0.77255  0.57898  0.82205
     35   2.88856  4.36403  4.23959  3.72069  3.26614  3.99676  4.45984  2.02513  3.56943  1.81960  2.26223  3.99794  4.37071  3.86084  3.79950  3.35004  3.15909  1.50883  5.12837  3.93910     39 v - - -
          2.68618  4.42225  2.77519  2.73123  3.46354  2.40513  3.72494  3.29354  2.67741  2.69355  4.24690  2.90347  2.73739  3.18146  2.89801  2.37887  2.77519  2.98518  4.58477  3.61503
          0.03224  3.84652  4.56887  0.61958  0.77255  0.57898  0.82205
     36   2.72224  4.89157  2.92577  2.47507  4.23518  3.40434  3.59525  3.62055  1.79990  3.18021  4.02840  2.95861  3.84028  2.28757  2.46956  2.73999  2.53086  3.29464  5.36148  4.07985     40 k - - -
          2.68638  4.42245  2.77491  2.73112  3.46374  2.40465  3.72515  3.29374  2.67731  2.69375  4.24568  2.90367  2.73760  3.18166  2.89821  2.37885  2.77540  2.98538  4.58497  3.61411
          0.20744  1.73177  4.56887  1.86711  0.16791  0.43159  1.04832
     37   2.73840  4.40549  3.63479  3.10181  3.36192  3.70847  3.98835  2.51320  2.92754  1.72504  3.29559  3.48683  4.09148  2.67053  3.22668  3.00371  2.98141  1.98498  4.98522  3.74932     51 l - - -
          2.68618  4.42225  2.77519  2.73123  3.46354  2.40513  3.72494  3.29354  2.67741  2.69355  4.24690  2.90347  2.73739  3.18146  2.89801  2.37887  2.77519  2.98518  4.58477  3.61503
          0.02900  3.95070  4.67305  0.61958  0.77255  0.48576  0.95510
     38   2.29443  4.29732  3.10443  2.80915  4.26905  2.30164  4.00514  3.71088  2.92576  3.35385  4.17277  3.12385  2.13898  3.22868  3.30427  1.83979  2.73510  3.20240  5.57289  4.31103     52 s - - -
          2.68618  4.42225  2.77519  2.73123  3.46354  2.40513  3.72494  3.29354  2.67741  2.69355  4.24690  2.90347  2.73739  3.18146  2.89801  2.37887  2.77519  2.98518  4.58477  3.61503
          0.02900  3.95070  4.67305  0.61958  0.77255  0.48576  0.95510
     39   3.49019  4.77679  4.49236  4.14596  1.17031  4.28079  3.47407  3.17523  4.00131  2.52735  3.78490  3.99099  4.59972  4.02185  4.07192  3.64419  3.71664  3.10349  3.63582  1.46492     53 f - - -
          2.68618  4.42225  2.77519  2.73123  3.46354  2.40513  3.72494  3.29354  2.67741  2.69355  4.24690  2.90347  2.73739  3.18146  2.89801  2.37887  2.77519  2.98518  4.58477  3.61503
          0.02900  3.95070  4.67305  0.61958  0.77255  0.48576  0.95510
     40   1.76501  4.81915  1.74411  2.35473  4.36508  3.18195  3.81780  3.71925  2.76712  3.40454  4.27203  2.86899  3.79248  3.00381  3.26100  2.66686  2.98014  3.33643  5.64572  4.27152     54 d - - -
          2.68618  4.42225  2.77519  2.73123  3.46354  2.40513  3.72494  3.29354  2.67741  2.69355  4.24690  2.90347  2.73739  3.18146  2.89801  2.37887  2.77519  2.98518  4.58477  3.61503
          0.02900  3.95070  4.67305  0.61958  0.77255  0.48576  0.95510
     41   2.34409  5.01377  2.12874  2.23991  4.44616  3.21054  3.73452  3.90353  2.65608  3.48548  4.31776  1.73211  3.79095  2.90137  3.16783  2.68506  3.00993  3.50152  5.67779  4.26531     55 n - - -
          2.68618  4.42225  2.77519  2.73123  3.46354  2.40513  3.72494  3.29354  2.67741  2.69355  4.24690  2.90347  2.73739  3.18146  2.89801  2.37887  2.77519  2.98518  4.58477  3.61503
          0.02900  3.95070  4.67305  0.61958  0.77255  0.48576  0.95510
     42   2.76411  4.53158  3.45388  3.36333  4.50380  0.61799  4.47864  4.12262  3.55523  3.76689  4.74343  3.61818  3.92522  3.87321  3.78251  2.93830  3.25143  3.63584  5.57810  4.60841     56 G - - -
          2.68618  4.42225  2.77519  2.73123  3.46354  2.40513  3.72494  3.29354  2.67741  2.69355  4.24690  2.90347  2.73739  3.18146  2.89801  2.37887  2.77519  2.98518  4.58477  3.61503
          0.02900  3.95070  4.67305  0.61958  0.77255  0.48576  0.95510
     43   2.26064  4.51723  3.09580  2.35400  3.71429  3.41654  3.69019  3.11372  2.55608  2.78027  3.64640  3.05988  2.85114  2.91506  2.95803  2.67750  2.80864  2.84420  3.45028  3.79333     57 a - - -
          2.68618  4.42225  2.77519  2.73123  3.46354  2.40513  3.72494  3.29354  2.67741  2.69355  4.24690  2.90347  2.73739  3.18146  2.89801  2.37887  2.77519  2.98518  4.58477  3.61503
          0.02900  3.95070  4.67305  0.61958  0.77255  0.48576  0.95510
     44   3.03282  5.11822  3.45041  2.79413  4.56023  3.64448  3.60218  3.91159  1.54068  3.36689  4.24539  3.19062  4.01931  2.74192  1.39530  3.03598  3.20286  3.60046  5.41650  4.25040     58 r - - -
          2.68618  4.42225  2.77519  2.73123  3.46354  2.40513  3.72494  3.29354  2.67741  2.69355  4.24690  2.90347  2.73739  3.18146  2.89801  2.37887  2.77519  2.98518  4.58477  3.61503
          0.02900  3.95070  4.67305  0.61958  0.77255  0.48576  0.95510
     45   2.75655  4.97836  2.53830  1.65344  4.37694  3.27455  3.75714  3.81277  2.59953  3.40120  4.26548  2.87495  2.09437  2.93249  3.04068  2.75303  3.04850  3.45042  5.58655  4.23969     59 e - - -
          2.68618  4.42225  2.77519  2.73123  3.46354  2.40513  3.72494  3.29354  2.67741  2.69355  4.24690  2.90347  2.73739  3.18146  2.89801  2.37887  2.77519  2.98518  4.58477  3.61503
          0.02900  3.95070  4.67305  0.61958  0.77255  0.48576  0.95510
     46   3.07263  4.48896  4.49124  3.98957  3.23452  4.22388  4.66802  2.02174  3.81993  1.19128  3.09584  4.25090  4.55727  4.08773  4.01692  3.60034  3.33806  1.61053  5.19676  4.00329     60 l - - -
          2.68618  4.42225  2.77519  2.73123  3.46354  2.40513  3.72494  3.29354  2.67741  2.69355  4.24690  2.90347  2.73739  3.18146  2.89801  2.37887  2.77519  2.98518  4.58477  3.61503
          0.02900  3.95070  4.67305  0.61958  0.77255  0.48576  0.95510
     47   3.01808  4.42943  4.47215  3.97844  3.35230  4.19082  4.68451  1.92393  3.81847  1.55338  3.22482  4.23047  4.54976  4.11135  4.02928  3.57100  3.29121  1.26195  5.26837  4.04527     61 v - - -
          2.68618  4.42225  2.77519  2.73123  3.46354  2.40513  3.72494  3.29354  2.67741  2.69355  4.24690  2.90347  2.73739  3.18146  2.89801  2.37887  2.77519  2.98518  4.58477  3.61503
          0.02900  3.95070  4.67305  0.61958  0.77255  0.48576  0.95510
     48   2.09540  4.34305  3.26624  2.76343  3.77243  3.26622  3.81905  3.12391  2.73012  2.82375  2.98694  3.15264  2.89390  3.06528  3.11243  2.10489  2.75174  2.81866  5.15576  3.89807     62 a - - -
          2.68620  4.42227  2.77521  2.73125  3.46356  2.40515  3.72496  3.29356  2.67743  2.69357  4.24692  2.90330  2.73741  3.18148  2.89803  2.37889  2.77505  2.98520  4.58479  3.61505
          0.18489  1.83595  4.67305  0.31635  1.30492  0.48576  0.95510
     49   3.50417  4.78535  4.49952  4.15607  1.23399  4.28803  3.46357  3.19830  4.01110  2.55061  3.80593  3.99151  4.60567  4.02586  4.07886  3.65091  3.72972  3.12312  3.62273  1.36469     64 f - - -
          2.68618  4.42225  2.77519  2.73123  3.46354  2.40513  3.72494  3.29354  2.67741  2.69355  4.24690  2.90347  2.73739  3.18146  2.89801  2.37887  2.77519  2.98518  4.58477  3.61503
          0.02900  3.95070  4.67305  0.61958  0.77255  0.48576  0.95510
     50   2.85722  4.60132  3.47288  3.32337  4.31147  3.28442  4.39423  3.87718  3.38739  3.49547  4.54882  3.62209  0.69423  3.77380  3.62389  3.02721  3.30499  3.51360  5.47640  4.43327     65 p - - -
          2.68618  4.42225  2.77519  2.73123  3.46354  2.40513  3.72494  3.29354  2.67741  2.69355  4.24690  2.90347  2.73739  3.18146  2.89801  2.37887  2.77519  2.98518  4.58477  3.61503
          0.02900  3.95070  4.67305  0.61958  0.77255  0.48576  0.95510
     51   2.71320  4.83362  2.75925  2.50370  4.28886  2.58538  3.77741  3.78943  2.50364  3.35789  4.23026  2.98585  3.84691  1.51019  2.85778  2.74985  3.02414  3.41691  5.49350  4.17959     66 q - - -
          2.68618  4.42225  2.77519  2.73123  3.46354  2.40513  3.72494  3.29354  2.67741  2.69355  4.24690  2.90347  2.73739  3.18146  2.89801  2.37887  2.77519  2.98518  4.58477  3.61503
          0.02900  3.95070  4.67305  0.61958  0.77255  0.48576  0.95510
     52   3.04418  5.01044  3.22534  2.83255  4.41474  3.52491  3.80363  3.84897  0.93613  3.39715  4.35469  3.25347  4.01997  2.99089  2.44809  3.08121  3.29178  3.55245  5.43750  4.26163     67 k - - -
          2.68618  4.42225  2.77519  2.73123  3.46354  2.40513  3.72494  3.29354  2.67741  2.69355  4.24690  2.90347  2.73739  3.18146  2.89801  2.37887  2.77519  2.98518  4.58477  3.61503
          0.02900  3.95070  4.67305  0.61958  0.77255  0.48576  0.95510
     53   2.61485  4.80041  2.40674  2.42492  4.03866  3.39436  3.61729  3.44336  2.36939  3.04329  3.07700  2.93728  3.80786  2.77288  2.21955  2.64665  2.85045  3.13089  5.29687  3.96572     68 r - - -
          2.68618  4.42225  2.77519  2.73123  3.46354  2.40513  3.72494  3.29354  2.67741  2.69355  4.24690  2.90347  2.73739  3.18146  2.89801  2.37887  2.77519  2.98518  4.58477  3.61503
          0.02900  3.95070  4.67305  0.61958  0.77255  0.48576  0.95510
     54   2.66888  4.91050  2.33079  2.30336  4.35342  3.21756  3.74347  3.82827  2.64109  3.41168  4.24609  2.28323  1.97712  2.91724  3.12314  2.67266  2.97837  3.43337  5.59856  4.21382     69 p - - -
          2.68618  4.42225  2.77519  2.73123  3.46354  2.40513  3.72494  3.29354  2.67741  2.69355  4.24690  2.90347  2.73739  3.18146  2.89801  2.37887  2.77519  2.98518  4.58477  3.61503
          0.02900  3.95070  4.67305  0.61958  0.77255  0.48576  0.95510
     55   3.11073  4.54291  4.47675  3.98733  3.17261  4.22215  4.65498  2.09815  3.79606  1.03364  3.04408  4.25234  4.55817  4.06994  3.98653  3.60974  3.37931  1.87047  5.15995  3.96204     70 l - - -
          2.68618  4.42225  2.77519  2.73123  3.46354  2.40513  3.72494  3.29354  2.67741  2.69355  4.24690  2.90347  2.73739  3.18146  2.89801  2.37887  2.77519  2.98518  4.58477  3.61503
          0.02900  3.95070  4.67305  0.61958  0.77255  0.48576  0.95510
     56   3.09864  4.41858  4.73729  4.20382  3.38280  4.43251  4.87596  1.41755  4.08881  1.61925  3.18928  4.45136  4.69679  4.31241  4.27750  3.79023  3.34521  1.42026  5.35762  4.19399     71 i - - -
          2.68618  4.42225  2.77519  2.73123  3.46354  2.40513  3.72494  3.29354  2.67741  2.69355  4.24690  2.90347  2.73739  3.18146  2.89801  2.37887  2.77519  2.98518  4.58477  3.61503
          0.02900  3.95070  4.67305  0.61958  0.77255  0.48576  0.95510
     57   2.59206  4.33433  3.44255  2.87954  3.47587  2.99132  3.79937  2.28058  2.71120  2.19340  3.43273  3.28013  3.93188  3.10597  2.58741  2.80607  2.83142  2.53913  4.92732  3.68718     72 l - - -
          2.68618  4.42225  2.77519  2.73123  3.46354  2.40513  3.72494  3.29354  2.67741  2.69355  4.24690  2.90347  2.73739  3.18146  2.89801  2.37887  2.77519  2.98518  4.58477  3.61503
          0.02900  3.95070  4.67305  0.61958  0.77255  0.48576  0.95510
     58   3.10623  4.44128  4.69792  4.15726  3.30825  4.40701  4.81724  1.62716  4.03731  1.39423  3.11714  4.41371  4.66625  4.24809  4.22219  3.75796  3.34915  1.48927  5.29020  4.14227     73 l - - -
          2.68618  4.42225  2.77519  2.73123  3.46354  2.40513  3.72494  3.29354  2.67741  2.69355  4.24690  2.90347  2.73739  3.18146  2.89801  2.37887  2.77519  2.98518  4.58477  3.61503
          0.02900  3.95070  4.67305  0.61958  0.77255  0.48576  0.95510
     59   2.59270  4.56647  3.05781  2.67231  3.78326  3.32514  2.54336  3.34502  2.57296  2.99419  3.89154  3.10081  3.84899  3.01533  2.91560  2.69928  1.79195  3.03899  5.15998  3.80328     74 t - - -
          2.68618  4.42225  2.77519  2.73123  3.46354  2.40513  3.72494  3.29354  2.67741  2.69355  4.24690  2.90347  2.73739  3.18146  2.89801  2.37887  2.77519  2.98518  4.58477  3.61503
          0.02900  3.95070  4.67305  0.61958  0.77255  0.48576  0.95510
     60   1.91107  4.15628  3.42509  3.07051  4.12289  2.97899  4.11336  3.43597  3.07188  3.19116  4.04415  3.26605  3.68989  3.38318  3.39315  1.93258  1.64592  2.98541  5.48999  4.27099     75 t - - -
          2.68618  4.42225  2.77519  2.73123  3.46354  2.40513  3.72494  3.29354  2.67741  2.69355  4.24690  2.90347  2.73739  3.18146  2.89801  2.37887  2.77519  2.98518  4.58477  3.61503
          0.02900  3.95070  4.67305  0.61958  0.77255  0.48576  0.95510
     61   3.09454  4.92775  3.59325  3.08834  4.30218  3.56723  3.88234  3.84949  2.27091  3.35122  4.34957  3.44200  4.06619  3.09896  0.86532  3.17505  3.35528  3.57011  5.35363  4.21276     76 r - - -
          2.68618  4.42225  2.77519  2.73123  3.46354  2.40513  3.72494  3.29354  2.67741  2.69355  4.24690  2.90347  2.73739  3.18146  2.89801  2.37887  2.77519  2.98518  4.58477  3.61503
          0.02900  3.95070  4.67305  0.61958  0.77255  0.48576  0.95510
     62   2.85722  4.60132  3.47288  3.32337  4.31147  3.28442  4.39423  3.87718  3.38739  3.49547  4.54882  3.62209  0.69423  3.77380  3.62389  3.02721  3.30499  3.51360  5.47640  4.43327     77 p - - -
          2.68618  4.42225  2.77519  2.73123  3.46354  2.40513  3.72494  3.29354  2.67741  2.69355  4.24690  2.90347  2.73739  3.18146  2.89801  2.37887  2.77519  2.98518  4.58477  3.61503
          0.02900  3.95070  4.67305  0.61958  0.77255  0.48576  0.95510
     63   2.46421  4.30912  3.44989  3.08325  3.81016  3.23453  4.09331  2.93894  3.02520  2.76336  3.80143  3.36488  1.68011  3.39040  3.33317  2.66512  2.86130  2.12696  5.30244  4.04180     78 p - - -
          2.68618  4.42225  2.77519  2.73123  3.46354  2.40513  3.72494  3.29354  2.67741  2.69355  4.24690  2.90347  2.73739  3.18146  2.89801  2.37887  2.77519  2.98518  4.58477  3.61503
          0.02900  3.95070  4.67305  0.61958  0.77255  0.48576  0.95510
     64   2.82729  4.98643  2.86348  2.50233  3.92148  3.44504  2.11679  3.72294  2.28373  3.24187  4.12474  2.99237  3.90517  2.03816  2.60307  2.83095  3.06141  3.40648  5.21097  3.79145     79 q - - -
          2.68618  4.42225  2.77519  2.73123  3.46354  2.40513  3.72494  3.29354  2.67741  2.69355  4.24690  2.90347  2.73739  3.18146  2.89801  2.37887  2.77519  2.98518  4.58477  3.61503
          0.02900  3.95070  4.67305  0.61958  0.77255  0.48576  0.95510
     65   3.24343  4.68266  4.31494  3.95542  3.16639  4.08122  4.58662  2.37502  3.72239  0.78459  3.16541  4.22329  4.50331  4.07200  3.88556  3.66160  3.53423  2.43261  5.07378  3.81507     80 l - - -
          2.68618  4.42225  2.77519  2.73123  3.46354  2.40513  3.72494  3.29354  2.67741  2.69355  4.24690  2.90347  2.73739  3.18146  2.89801  2.37887  2.77519  2.98518  4.58477  3.61503
          0.02900  3.95070  4.67305  0.61958  0.77255  0.48576  0.95510
     66   3.02051  5.14665  2.52204  0.91912  4.50283  3.32516  3.91908  3.97229  2.80951  3.57697  4.54782  2.97872  3.93353  3.13328  3.22625  2.99513  3.32543  3.64816  5.65968  4.38227     81 e - - -
          2.68618  4.42225  2.77519  2.73123  3.46354  2.40513  3.72494  3.29354  2.67741  2.69355  4.24690  2.90347  2.73739  3.18146  2.89801  2.37887  2.77519  2.98518  4.58477  3.61503
          0.02900  3.95070  4.67305  0.61958  0.77255  0.48576  0.95510
     67   2.45573  4.30085  3.49846  3.25447  4.03884  3.13745  4.26570  3.17554  3.19898  3.03624  4.08200  3.45106  3.84748  3.58996  3.45371  2.65791  1.04592  2.86212  5.46977  4.25557     82 t - - -
          2.68618  4.42225  2.77519  2.73123  3.46354  2.40513  3.72494  3.29354  2.67741  2.69355  4.24690  2.90347  2.73739  3.18146  2.89801  2.37887  2.77519  2.98518  4.58477  3.61503
          0.02900  3.95070  4.67305  0.61958  0.77255  0.48576  0.95510
     68   2.85722  4.60132  3.47288  3.32337  4.31147  3.28442  4.39423  3.87718  3.38739  3.49547  4.54882  3.62209  0.69423  3.77380  3.62389  3.02721  3.30499  3.51360  5.47640  4.43327     83 p - - -
          2.68618  4.42225  2.77519  2.73123  3.46354  2.40513  3.72494  3.29354  2.67741  2.69355  4.24690  2.90347  2.73739  3.18146  2.89801  2.37887  2.77519  2.98518  4.58477  3.61503
          0.02900  3.95070  4.67305  0.61958  0.77255  0.48576  0.95510
     69   3.35870  4.73763  4.34591  4.07553  0.89193  4.02964  3.91324  2.87304  3.98066  2.22522  3.59183  4.10772  4.48668  4.12716  4.08105  3.62444  3.65998  2.86944  4.13964  2.49706     84 f - - -
          2.68618  4.42225  2.77519  2.73123  3.46354  2.40513  3.72494  3.29354  2.67741  2.69355  4.24690  2.90347  2.73739  3.18146  2.89801  2.37887  2.77519  2.98518  4.58477  3.61503
          0.02900  3.95070  4.67305  0.61958  0.77255  0.48576  0.95510
     70   2.45759  4.51856  2.80858  2.59509  4.25030  3.09104  3.89949  3.76674  2.78553  3.39739  4.23883  2.13817  3.74755  3.11347  3.18117  1.53377  2.85932  3.30518  5.55165  4.21189     85 s - - -
          2.68618  4.42225  2.77519  2.73123  3.46354  2.40513  3.72494  3.29354  2.67741  2.69355  4.24690  2.90347  2.73739  3.18146  2.89801  2.37887  2.77519  2.98518  4.58477  3.61503
          0.02900  3.95070  4.67305  0.61958  0.77255  0.48576  0.95510
     71   2.68534  4.43232  3.42898  3.00583  3.57371  3.54222  3.97561  2.62661  2.83515  2.46920  3.55287  3.38495  4.02182  2.57031  3.13066  2.91021  2.97374  1.54710  5.11583  3.84163     86 v - - -
          2.68618  4.42225  2.77519  2.73123  3.46354  2.40513  3.72494  3.29354  2.67741  2.69355  4.24690  2.90347  2.73739  3.18146  2.89801  2.37887  2.77519  2.98518  4.58477  3.61503
          0.02900  3.95070  4.67305  0.61958  0.77255  0.48576  0.95510
     72   3.35870  4.73763  4.34591  4.07553  0.89193  4.02964  3.91324  2.87304  3.98066  2.22522  3.59183  4.10772  4.48668  4.12716  4.08105  3.62444  3.65998  2.86944  4.13964  2.49706     87 f - - -
          2.68618  4.42225  2.77519  2.73123  3.46354  2.40513  3.72494  3.29354  2.67741  2.69355  4.24690  2.90347  2.73739  3.18146  2.89801  2.37887  2.77519  2.98518  4.58477  3.61503
          0.02900  3.95070  4.67305  0.61958  0.77255  0.48576  0.95510
     73   2.85967  5.30499  1.64073  2.13801  4.62751  3.20098  3.75660  4.17856  2.75238  3.71141  4.56451  1.69732  3.81864  2.93076  3.31484  2.77962  3.16172  3.75787  5.84211  4.36466     88 d - - -
          2.68618  4.42225  2.77519  2.73123  3.46354  2.40513  3.72494  3.29354  2.67741  2.69355  4.24690  2.90347  2.73739  3.18146  2.89801  2.37887  2.77519  2.98518  4.58477  3.61503
          0.02900  3.95070  4.67305  0.61958  0.77255  0.48576  0.95510
     74   2.82160  5.08269  2.70743  1.50301  4.41294  3.38623  3.66296  3.84639  2.29701  3.37896  4.23118  2.91719  3.87042  2.81472  2.19536  2.80063  3.06214  3.49809  5.52017  4.20117     89 e - - -
          2.68618  4.42225  2.77519  2.73123  3.46354  2.40513  3.72494  3.29354  2.67741  2.69355  4.24690  2.90347  2.73739  3.18146  2.89801  2.37887  2.77519  2.98518  4.58477  3.61503
          0.02900  3.95070  4.67305  0.61958  0.77255  0.48576  0.95510
     75   2.76411  4.53158  3.45388  3.36333  4.50380  0.61799  4.47864  4.12262  3.55523  3.76689  4.74343  3.61818  3.92522  3.87321  3.78251  2.93830  3.25143  3.63584  5.57810  4.60841     90 G - - -
          2.68618  4.42225  2.77519  2.73123  3.46354  2.40513  3.72494  3.29354  2.67741  2.69355  4.24690  2.90347  2.73739  3.18146  2.89801  2.37887  2.77519  2.98518  4.58477  3.61503
          0.02900  3.95070  4.67305  0.61958  0.77255  0.48576  0.95510
     76   3.21967  4.57707  4.67405  4.15248  3.13518  4.43461  4.77164  1.72238  3.96917  1.03740  2.97550  4.42704  4.67874  4.19178  4.13665  3.80587  3.46010  2.05398  5.17661  4.01356     91 l - - -
          2.68618  4.42225  2.77519  2.73123  3.46354  2.40513  3.72494  3.29354  2.67741  2.69355  4.24690  2.90347  2.73739  3.18146  2.89801  2.37887  2.77519  2.98518  4.58477  3.61503
          0.02900  3.95070  4.67305  0.61958  0.77255  0.48576  0.95510
     77   3.15876  4.49914  4.68233  4.17417  3.27064  4.42043  4.82024  1.23508  3.99944  1.50177  3.11961  4.43190  4.69231  4.25638  4.18003  3.79992  3.40855  1.83567  5.27276  4.07402     92 i - - -
          2.68618  4.42225  2.77519  2.73123  3.46354  2.40513  3.72494  3.29354  2.67741  2.69355  4.24690  2.90347  2.73739  3.18146  2.89801  2.37887  2.77519  2.98518  4.58477  3.61503
          0.02900  3.95070  4.67305  0.61958  0.77255  0.48576  0.95510
     78   2.45573  4.30085  3.49846  3.25447  4.03884  3.13745  4.26570  3.17554  3.19898  3.03624  4.08200  3.45106  3.84748  3.58996  3.45371  2.65791  1.04592  2.86212  5.46977  4.25557     93 t - - -
          2.68618  4.42225  2.77519  2.73123  3.46354  2.40513  3.72494  3.29354  2.67741  2.69355  4.24690  2.90347  2.73739  3.18146  2.89801  2.37887  2.77519  2.98518  4.58477  3.61503
          0.02900  3.95070  4.67305  0.61958  0.77255  0.48576  0.95510
     79   2.85722  4.60132  3.47288  3.32337  4.31147  3.28442  4.39423  3.87718  3.38739  3.49547  4.54882  3.62209  0.69423  3.77380  3.62389  3.02721  3.30499  3.51360  5.47640  4.43327     94 p - - -
          2.68618  4.42225  2.77519  2.73123  3.46354  2.40513  3.72494  3.29354  2.67741  2.69355  4.24690  2.90347  2.73739  3.18146  2.89801  2.37887  2.77519  2.98518  4.58477  3.61503
          0.02900  3.95070  4.67305  0.61958  0.77255  0.48576  0.95510
     80   2.78917  4.78783  2.75321  2.64671  4.16369  3.23712  3.98554  3.89118  2.89593  3.52927  4.48426  1.02671  3.89294  3.25866  3.25305  2.85352  3.17375  3.50548  5.46067  4.10658     95 n - - -
          2.68618  4.42225  2.77519  2.73123  3.46354  2.40513  3.72494  3.29354  2.67741  2.69355  4.24690  2.90347  2.73739  3.18146  2.89801  2.37887  2.77519  2.98518  4.58477  3.61503
          0.02900  3.95070  4.67305  0.61958  0.77255  0.48576  0.95510
     81   2.88605  5.45872  1.62980  1.78247  4.74375  3.20951  3.71761  4.26128  2.70358  3.75366  4.58753  2.03254  3.81186  2.87608  3.28765  2.77657  3.16646  3.83211  5.91268  4.41281     96 d - - -
          2.68618  4.42225  2.77519  2.73123  3.46354  2.40513  3.72494  3.29354  2.67741  2.69355  4.24690  2.90347  2.73739  3.18146  2.89801  2.37887  2.77519  2.98518  4.58477  3.61503
          0.02900  3.95070  4.67305  0.61958  0.77255  0.48576  0.95510
     82   1.59523  4.49869  3.24980  2.79930  4.05641  3.26948  3.83320  3.38939  2.50712  3.06715  3.96307  3.17128  3.83012  3.04288  2.10325  2.65821  2.87405  3.05440  5.34189  4.09134     97 a - - -
          2.68618  4.42225  2.77519  2.73123  3.46354  2.40513  3.72494  3.29354  2.67741  2.69355  4.24690  2.90347  2.73739  3.18146  2.89801  2.37887  2.77519  2.98518  4.58477  3.61503
          0.02900  3.95070  4.67305  0.61958  0.77255  0.48576  0.95510
     83   3.01913  4.46287  4.37102  3.90530  1.53846  4.04984  4.16052  2.31862  3.78539  1.88685  3.20441  4.05400  4.42881  3.96943  3.95391  3.42087  3.29100  1.90399  4.52872  3.01871     98 f - - -
          2.68618  4.42225  2.77519  2.73123  3.46354  2.40513  3.72494  3.29354  2.67741  2.69355  4.24690  2.90347  2.73739  3.18146  2.89801  2.37887  2.77519  2.98518  4.58477  3.61503
          0.02900  3.95070  4.67305  0.61958  0.77255  0.48576  0.95510
     84   3.35870  4.73763  4.34591  4.07553  0.89193  4.02964  3.91324  2.87304  3.98066  2.22522  3.59183  4.10772  4.48668  4.12716  4.08105  3.62444  3.65998  2.86944  4.13964  2.49706     99 f - - -
          2.68618  4.42225  2.77519  2.73123  3.46354  2.40513  3.72494  3.29354  2.67741  2.69355  4.24690  2.90347  2.73739  3.18146  2.89801  2.37887  2.77519  2.98518  4.58477  3.61503
          0.02900  3.95070  4.67305  0.61958  0.77255  0.48576  0.95510
     85   2.86993  4.39118  4.23324  3.89905  3.60782  3.80440  4.68742  2.04836  3.76801  2.28146  3.56137  4.07624  4.36074  4.12230  3.97293  3.31305  3.22970  0.93180  5.40538  4.14173    100 v - - -
          2.68618  4.42225  2.77519  2.73123  3.46354  2.40513  3.72494  3.29354  2.67741  2.69355  4.24690  2.90347  2.73739  3.18146  2.89801  2.37887  2.77519  2.98518  4.58477  3.61503
          0.02900  3.95070  4.67305  0.61958  0.77255  0.48576  0.95510
     86   3.09454  4.92775  3.59325  3.08834  4.30218  3.56723  3.88234  3.84949  2.27091  3.35122  4.34957  3.44200  4.06619  3.09896  0.86532  3.17505  3.35528  3.57011  5.35363  4.21276    101 r - - -
          2.68618  4.42225  2.77519  2.73123  3.46354  2.40513  3.72494  3.29354  2.67741  2.69355  4.24690  2.90347  2.73739  3.18146  2.89801  2.37887  2.77519  2.98518  4.58477  3.61503
          0.02900  3.95070  4.67305  0.61958  0.77255  0.48576  0.95510
     87   3.36111  4.81838  3.95411  3.69841  2.29836  3.92155  3.65671  3.35949  3.55368  2.79319  4.02647  3.82046  4.39370  3.84092  3.72126  3.48993  3.64823  3.23378  3.94503  0.84502    102 y - - -
          2.68618  4.42225  2.77519  2.73123  3.46354  2.40513  3.72494  3.29354  2.67741  2.69355  4.24690  2.90347  2.73739  3.18146  2.89801  2.37887  2.77519  2.98518  4.58477  3.61503
          0.02900  3.95070  4.67305  0.61958  0.77255  0.48576  0.95510
     88   3.08264  4.88579  3.20405  2.97215  3.34098  3.51488  0.98765  3.79764  2.81314  3.28168  4.33094  3.37820  4.07187  3.33948  3.07402  3.15269  3.38878  3.53128  4.80496  3.28970    103 h - - -
          2.68618  4.42225  2.77519  2.73123  3.46354  2.40513  3.72494  3.29354  2.67741  2.69355  4.24690  2.90347  2.73739  3.18146  2.89801  2.37887  2.77519  2.98518  4.58477  3.61503
          0.02900  3.95070  4.67305  0.61958  0.77255  0.48576  0.95510
     89   3.03657  4.48421  4.26374  3.74348  2.68870  4.02956  4.00466  2.54986  3.49319  1.19596  3.16533  3.93453  4.36347  3.77591  3.66467  3.38518  3.27093  2.55535  2.78727  2.91935    104 l - - -
          2.68618  4.42225  2.77519  2.73123  3.46354  2.40513  3.72494  3.29354  2.67741  2.69355  4.24690  2.90347  2.73739  3.18146  2.89801  2.37887  2.77519  2.98518  4.58477  3.61503
          0.02900  3.95070  4.67305  0.61958  0.77255  0.48576  0.95510
     90   1.22218  4.12987  3.42228  3.15618  4.20373  2.92781  4.21004  3.52482  3.19892  3.29809  4.16292  3.29720  3.67845  3.49972  3.49207  1.87786  2.69358  3.03604  5.58036  4.35984    105 a - - -
          2.68618  4.42225  2.77519  2.73123  3.46354  2.40513  3.72494  3.29354  2.67741  2.69355  4.24690  2.90347  2.73739  3.18146  2.89801  2.37887  2.77519  2.98518  4.58477  3.61503
          0.02900  3.95070  4.67305  0.61958  0.77255  0.48576  0.95510
     91   2.75127  4.95967  1.76187  2.32133  4.55024  1.58076  3.86952  4.05817  2.87454  3.64089  4.50183  2.85355  3.81591  3.06602  3.39159  2.74973  3.10372  3.62057  5.75727  4.39757    106 g - - -
          2.68618  4.42225  2.77519  2.73123  3.46354  2.40513  3.72494  3.29354  2.67741  2.69355  4.24690  2.90347  2.73739  3.18146  2.89801  2.37887  2.77519  2.98518  4.58477  3.61503
          0.02900  3.95070  4.67305  0.61958  0.77255  0.48576  0.95510
     92   2.66465  4.24706  3.75912  3.19791  3.24592  3.70291  3.02405  1.94116  3.06990  2.13049  3.27065  3.53453  4.07298  3.38746  3.35042  2.98309  2.90116  1.99769  4.81742  3.55398    107 i - - -
          2.68618  4.42225  2.77519  2.73123  3.46354  2.40513  3.72494  3.29354  2.67741  2.69355  4.24690  2.90347  2.73739  3.18146  2.89801  2.37887  2.77519  2.98518  4.58477  3.61503
          0.02900  3.95070  4.67305  0.61958  0.77255  0.48576  0.95510
     93   2.85722  4.60132  3.47288  3.32337  4.31147  3.28442  4.39423  3.87718  3.38739  3.49547  4.54882  3.62209  0.69423  3.77380  3.62389  3.02721  3.30499  3.51360  5.47640  4.43327    108 p - - -
          2.68618  4.42225  2.77519  2.73123  3.46354  2.40513  3.72494  3.29354  2.67741  2.69355  4.24690  2.90347  2.73739  3.18146  2.89801  2.37887  2.77519  2.98518  4.58477  3.61503
          0.02900  3.95070  4.67305  0.61958  0.77255  0.48576  0.95510
     94   2.76930  4.30664  4.04754  3.52199  3.40909  3.83410  4.31385  2.12590  3.39700  1.67051  3.29498  3.81275  4.24937  3.70535  3.65889  3.16964  2.43990  1.66540  5.12706  3.92379    109 v - - -
          2.68618  4.42225  2.77519  2.73123  3.46354  2.40513  3.72494  3.29354  2.67741  2.69355  4.24690  2.90347  2.73739  3.18146  2.89801  2.37887  2.77519  2.98518  4.58477  3.61503
          0.02900  3.95070  4.67305  0.61958  0.77255  0.48576  0.95510
     95   2.14950  5.00763  2.15397  2.02344  4.35935  3.26203  3.66870  3.80492  2.54317  3.37107  4.18373  2.79296  3.78159  2.81953  3.05076  2.24247  2.94539  3.42275  5.57614  4.18007    110 e - - -
          2.68618  4.42225  2.77519  2.73123  3.46354  2.40513  3.72494  3.29354  2.67741  2.69355  4.24690  2.90347  2.73739  3.18146  2.89801  2.37887  2.77519  2.98518  4.58477  3.61503
          0.02900  3.95070  4.67305  0.61958  0.77255  0.48576  0.95510
     96   3.06371  4.40783  4.68746  4.19823  3.48942  4.35329  4.92163  1.17319  4.07133  1.98764  3.30856  4.42882  4.68502  4.34564  4.27528  3.74332  3.33512  1.42573  5.45642  4.25008    111 i - - -
          2.68618  4.42225  2.77519  2.73123  3.46354  2.40513  3.72494  3.29354  2.67741  2.69355  4.24690  2.90347  2.73739  3.18146  2.89801  2.37887  2.77519  2.98518  4.58477  3.61503
          0.02900  3.95070  4.67305  0.61958  0.77255  0.48576  0.95510
     97   3.07452  5.21371  0.81204  2.38579  4.60144  3.27072  4.00128  4.20761  3.10041  3.80214  4.78223  2.94598  3.92908  3.24075  3.62703  3.02825  3.41486  3.83856  5.75478  4.46178    112 d - - -
          2.68618  4.42225  2.77519  2.73123  3.46354  2.40513  3.72494  3.29354  2.67741  2.69355  4.24690  2.90347  2.73739  3.18146  2.89801  2.37887  2.77519  2.98518  4.58477  3.61503
          0.02900  3.95070  4.67305  0.61958  0.77255  0.48576  0.95510
     98   2.35883  4.29657  3.24970  2.93954  4.11193  3.07320  4.04988  3.42083  2.94300  3.15339  4.05934  3.22672  1.74008  3.30398  3.27025  2.52100  1.98716  3.02416  5.47147  4.23012    113 p - - -
          2.68618  4.42225  2.77519  2.73123  3.46354  2.40513  3.72494  3.29354  2.67741  2.69355  4.24690  2.90347  2.73739  3.18146  2.89801  2.37887  2.77519  2.98518  4.58477  3.61503
          0.02900  3.95070  4.67305  0.61958  0.77255  0.48576  0.95510
     99   2.28558  5.10063  1.77833  2.21497  4.43535  3.25641  3.68093  3.89161  2.56044  3.44682  4.27047  2.77100  3.79462  2.32726  3.06782  2.68935  3.00062  3.50549  5.64112  4.22713    114 d - - -
          2.68618  4.42225  2.77519  2.73123  3.46354  2.40513  3.72494  3.29354  2.67741  2.69355  4.24690  2.90347  2.73739  3.18146  2.89801  2.37887  2.77519  2.98518  4.58477  3.61503
          0.02900  3.95070  4.67305  0.61958  0.77255  0.48576  0.95510
    100   1.95406  4.56288  3.07408  2.62494  4.05015  3.29080  3.75424  3.36282  2.02572  3.05466  3.91314  3.06120  3.80694  2.94298  2.85480  2.62950  2.34695  3.03191  5.33271  4.05549    115 a - - -
          2.68618  4.42225  2.77519  2.73123  3.46354  2.40513  3.72494  3.29354  2.67741  2.69355  4.24690  2.90347  2.73739  3.18146  2.89801  2.37887  2.77519  2.98518  4.58477  3.61503
          0.02900  3.95070  4.67305  0.61958  0.77255  0.48576  0.95510
    101   3.31455  4.75285  4.12131  3.69510  1.74037  4.10868  2.44379  3.32103  3.57998  2.75229  3.88913  3.75696  4.44443  3.73299  3.77677  3.42492  3.53638  3.16765  3.67601  1.28740    116 y - - -
          2.68618  4.42225  2.77519  2.73123  3.46354  2.40513  3.72494  3.29354  2.67741  2.69355  4.24690  2.90347  2.73739  3.18146  2.89801  2.37887  2.77519  2.98518  4.58477  3.61503
          0.02900  3.95070  4.67305  0.61958  0.77255  0.48576  0.95510
    102   2.61733  4.60188  3.26020  2.76014  4.07052  3.35632  3.76303  3.40725  2.35941  3.05847  3.95438  3.15627  3.86565  2.95666  1.92387  2.72315  1.88533  3.09257  5.31626  4.06780    117 t - - -
          2.68618  4.42225  2.77519  2.73123  3.46354  2.40513  3.72494  3.29354  2.67741  2.69355  4.24690  2.90347  2.73739  3.18146  2.89801  2.37887  2.77519  2.98518  4.58477  3.61503
          0.02900  3.95070  4.67305  0.61958  0.77255  0.48576  0.95510
    103   3.21050  4.55976  4.69345  4.16992  3.15544  4.44301  4.78883  1.62117  3.99351  1.09921  2.99104  4.44003  4.68550  4.21196  4.15990  3.81289  3.45072  2.01067  5.19373  4.03374    118 l - - -
          2.68618  4.42225  2.77519  2.73123  3.46354  2.40513  3.72494  3.29354  2.67741  2.69355  4.24690  2.90347  2.73739  3.18146  2.89801  2.37887  2.77519  2.98518  4.58477  3.61503
          0.02900  3.95070  4.67305  0.61958  0.77255  0.48576  0.95510
    104   2.66221  4.79293  2.94949  2.23693  4.12264  3.39393  3.65075  3.50022  2.32037  3.10952  3.95446  2.98349  3.83888  2.81421  2.28241  2.70457  2.04136  3.18106  5.33720  4.04148    119 t - - -
          2.68618  4.42225  2.77519  2.73123  3.46354  2.40513  3.72494  3.29354  2.67741  2.69355  4.24690  2.90347  2.73739  3.18146  2.89801  2.37887  2.77519  2.98518  4.58477  3.61503
          0.02900  3.95070  4.67305  0.61958  0.77255  0.48576  0.95510
    105   3.09212  4.48955  4.44600  4.06500  3.42747  4.15027  4.77888  0.98604  3.89464  1.99789  3.35104  4.29940  4.57426  4.23507  4.08229  3.65339  3.39002  1.85038  5.33424  4.07906    120 i - - -
          2.68618  4.42225  2.77519  2.73123  3.46354  2.40513  3.72494  3.29354  2.67741  2.69355  4.24690  2.90347  2.73739  3.18146  2.89801  2.37887  2.77519  2.98518  4.58477  3.61503
          0.02900  3.95070  4.67305  0.61958  0.77255  0.48576  0.95510
    106   2.65765  4.99711  2.19343  2.26030  4.37197  2.61637  3.65721  3.82877  2.22868  3.37829  4.18246  2.80399  3.77688  2.80218  2.99226  2.13838  2.92846  3.43553  5.56889  4.17712    121 s - - -
          2.68618  4.42225  2.77519  2.73123  3.46354  2.40513  3.72494  3.29354  2.67741  2.69355  4.24690  2.90347  2.73739  3.18146  2.89801  2.37887  2.77519  2.98518  4.58477  3.61503
          0.02900  3.95070  4.67305  0.61958  0.77255  0.48576  0.95510
    107   2.76411  4.53158  3.45388  3.36333  4.50380  0.61799  4.47864  4.12262  3.55523  3.76689  4.74343  3.61818  3.92522  3.87321  3.78251  2.93830  3.25143  3.63584  5.57810  4.60841    122 G - - -
          2.68618  4.42225  2.77519  2.73123  3.46354  2.40513  3.72494  3.29354  2.67741  2.69355  4.24690  2.90347  2.73739  3.18146  2.89801  2.37887  2.77519  2.98518  4.58477  3.61503
          0.02900  3.95070  4.67305  0.61958  0.77255  0.48576  0.95510
    108   2.07046  4.74713  3.03344  2.62238  4.23495  3.35534  3.73111  3.54338  1.54639  3.19648  4.07657  3.06532  3.86438  2.90290  2.62541  2.74120  2.96608  3.21285  5.42106  4.15300    123 k - - -
          2.68618  4.42225  2.77519  2.73123  3.46354  2.40513  3.72494  3.29354  2.67741  2.69355  4.24690  2.90347  2.73739  3.18146  2.89801  2.37887  2.77519  2.98518  4.58477  3.61503
          0.02900  3.95070  4.67305  0.61958  0.77255  0.48576  0.95510
    109   2.86993  4.39118  4.23324  3.89905  3.60782  3.80440  4.68742  2.04836  3.76801  2.28146  3.56137  4.07624  4.36074  4.12230  3.97293  3.31305  3.22970  0.93180  5.40538  4.14173    124 v - - -
          2.68618  4.42225  2.77519  2.73123  3.46354  2.40513  3.72494  3.29354  2.67741  2.69355  4.24690  2.90347  2.73739  3.18146  2.89801  2.37887  2.77519  2.98518  4.58477  3.61503
          0.02900  3.95070  4.67305  0.61958  0.77255  0.48576  0.95510
    110   2.65240  5.05091  2.44658  2.28482  4.37013  2.87459  3.58358  3.82465  2.06451  3.34240  4.12620  2.55113  3.77870  2.70695  2.41456  2.62373  2.88903  3.43382  5.50366  4.12423    125 k - - -
          2.68618  4.42225  2.77519  2.73123  3.46354  2.40513  3.72494  3.29354  2.67741  2.69355  4.24690  2.90347  2.73739  3.18146  2.89801  2.37887  2.77519  2.98518  4.58477  3.61503
          0.02900  3.95070  4.67305  0.61958  0.77255  0.48576  0.95510
    111   2.66725  4.85848  2.87850  2.03886  4.18342  3.38385  3.63347  3.57498  2.31496  3.16532  3.99851  2.94292  3.82687  2.78643  2.32111  2.69028  2.20291  3.24283  5.37793  4.06444    126 e - - -
          2.68618  4.42225  2.77519  2.73123  3.46354  2.40513  3.72494  3.29354  2.67741  2.69355  4.24690  2.90347  2.73739  3.18146  2.89801  2.37887  2.77519  2.98518  4.58477  3.61503
          0.02900  3.95070  4.67305  0.61958  0.77255  0.48576  0.95510
    112   2.75051  4.92593  2.57811  1.82911  4.34283  3.27424  3.78085  3.77226  2.62106  3.37411  4.24862  2.90655  1.83851  2.96470  3.04735  2.76159  3.05066  3.41630  5.56374  4.23340    127 e - - -
          2.68618  4.42225  2.77519  2.73123  3.46354  2.40513  3.72494  3.29354  2.67741  2.69355  4.24690  2.90347  2.73739  3.18146  2.89801  2.37887  2.77519  2.98518  4.58477  3.61503
          0.02900  3.95070  4.67305  0.61958  0.77255  0.48576  0.95510
    113   3.07263  4.48896  4.49124  3.98957  3.23452  4.22388  4.66802  2.02174  3.81993  1.19128  3.09584  4.25090  4.55727  4.08773  4.01692  3.60034  3.33806  1.61053  5.19676  4.00329    128 l - - -
          2.68618  4.42225  2.77519  2.73123  3.46354  2.40513  3.72494  3.29354  2.67741  2.69355  4.24690  2.90347  2.73739  3.18146  2.89801  2.37887  2.77519  2.98518  4.58477  3.61503
          0.02900  3.95070  4.67305  0.61958  0.77255  0.48576  0.95510
    114   2.56395  4.66474  2.78986  2.09809  4.12821  3.25153  3.74828  3.50284  2.58465  3.15697  4.00291  2.95405  3.79027  2.93340  3.00600  2.30071  1.94293  3.15263  5.41396  4.09624    129 t - - -
          2.68618  4.42225  2.77519  2.73123  3.46354  2.40513  3.72494  3.29354  2.67741  2.69355  4.24690  2.90347  2.73739  3.18146  2.89801  2.37887  2.77519  2.98518  4.58477  3.61503
          0.02900  3.95070  4.67305  0.61958  0.77255  0.48576  0.95510
    115   3.24343  4.68266  4.31494  3.95542  3.16639  4.08122  4.58662  2.37502  3.72239  0.78459  3.16541  4.22329  4.50331  4.07200  3.88556  3.66160  3.53423  2.43261  5.07378  3.81507    130 l - - -
          2.68618  4.42225  2.77519  2.73123  3.46354  2.40513  3.72494  3.29354  2.67741  2.69355  4.24690  2.90347  2.73739  3.18146  2.89801  2.37887  2.77519  2.98518  4.58477  3.61503
          0.02900  3.95070  4.67305  0.61958  0.77255  0.48576  0.95510
    116   2.24840  4.19169  3.32792  3.03881  4.19193  2.96773  4.12685  3.54484  3.06140  3.28534  4.14814  3.24678  3.69367  3.39293  3.37515  1.31779  2.11336  3.06859  5.55121  4.30994    131 s - - -
          2.68618  4.42225  2.77519  2.73123  3.46354  2.40513  3.72494  3.29354  2.67741  2.69355  4.24690  2.90347  2.73739  3.18146  2.89801  2.37887  2.77519  2.98518  4.58477  3.61503
          0.02900  3.95070  4.67305  0.61958  0.77255  0.48576  0.95510
    117   3.24343  4.68266  4.31494  3.95542  3.16639  4.08122  4.58662  2.37502  3.72239  0.78459  3.16541  4.22329  4.50331  4.07200  3.88556  3.66160  3.53423  2.43261  5.07378  3.81507    132 l - - -
          2.68618  4.42225  2.77519  2.73123  3.46354  2.40513  3.72494  3.29354  2.67741  2.69355  4.24690  2.90347  2.73739  3.18146  2.89801  2.37887  2.77519  2.98518  4.58477  3.61503
          0.02900  3.95070  4.67305  0.61958  0.77255  0.48576  0.95510
    118   1.68515  4.47093  3.00156  2.64603  4.08185  3.17585  3.83299  3.47854  2.67044  3.13329  3.98271  3.05756  3.76363  2.53798  3.05188  2.14510  2.80875  3.09919  5.39224  4.10620    133 a - - -
          2.68618  4.42225  2.77519  2.73123  3.46354  2.40513  3.72494  3.29354  2.67741  2.69355  4.24690  2.90347  2.73739  3.18146  2.89801  2.37887  2.77519  2.98518  4.58477  3.61503
          0.02900  3.95070  4.67305  0.61958  0.77255  0.48576  0.95510
    119   2.92473  5.47361  1.58387  1.43381  4.76027  3.20744  3.74774  4.27143  2.75772  3.78282  4.63870  2.67524  3.82616  2.91508  3.34508  2.81211  3.21261  3.85197  5.93593  4.44189    134 e - - -
          2.68618  4.42225  2.77519  2.73123  3.46354  2.40513  3.72494  3.29354  2.67741  2.69355  4.24690  2.90347  2.73739  3.18146  2.89801  2.37887  2.77519  2.98518  4.58477  3.61503
          0.02900  3.95070  4.67305  0.61958  0.77255  0.48576  0.95510
    120   3.21967  4.57707  4.67405  4.15248  3.13518  4.43461  4.77164  1.72238  3.96917  1.03740  2.97550  4.42704  4.67874  4.19178  4.13665  3.80587  3.46010  2.05398  5.17661  4.01356    135 l - - -
          2.68618  4.42225  2.77519  2.73123  3.46354  2.40513  3.72494  3.29354  2.67741  2.69355  4.24690  2.90347  2.73739  3.18146  2.89801  2.37887  2.77519  2.98518  4.58477  3.61503
          0.02900  3.95070  4.67305  0.61958  0.77255  0.48576  0.95510
    121   2.93721  5.11660  3.04989  2.59528  4.48898  3.52567  3.61963  3.89379  1.32746  3.37073  4.24075  3.05491  3.95188  2.26455  2.27487  2.92494  3.13920  3.56600  5.45934  4.21831    136 k - - -
          2.68618  4.42225  2.77519  2.73123  3.46354  2.40513  3.72494  3.29354  2.67741  2.69355  4.24690  2.90347  2.73739  3.18146  2.89801  2.37887  2.77519  2.98518  4.58477  3.61503
          0.02900  3.95070  4.67305  0.61958  0.77255  0.48576  0.95510
    122   2.17002  4.64794  2.96757  2.51579  4.12571  3.27619  3.69962  3.54176  2.45628  3.14709  3.96999  2.57989  3.77749  2.86689  2.40968  2.11649  2.82512  3.17450  5.37058  4.06346    137 s - - -
          2.68618  4.42225  2.77519  2.73123  3.46354  2.40513  3.72494  3.29354  2.67741  2.69355  4.24690  2.90347  2.73739  3.18146  2.89801  2.37887  2.77519  2.98518  4.58477  3.61503
          0.02900  3.95070  4.67305  0.61958  0.77255  0.48576  0.95510
    123   2.69694  4.31267  2.97872  3.12857  2.65574  3.70428  3.96824  1.79246  3.10110  2.25302  3.32471  3.49862  4.08644  3.38239  3.42021  2.99321  2.93856  2.26324  4.83906  3.52465    138 i - - -
          2.68618  4.42225  2.77519  2.73123  3.46354  2.40513  3.72494  3.29354  2.67741  2.69355  4.24690  2.90347  2.73739  3.18146  2.89801  2.37887  2.77519  2.98518  4.58477  3.61503
          0.02900  3.95070  4.67305  0.61958  0.77255  0.48576  0.95510
    124   2.25748  4.59633  2.98256  2.13783  3.16796  3.38241  3.67995  3.20642  2.54243  2.87035  3.73157  3.00206  3.03663  2.88007  2.97454  2.65161  2.81661  2.92239  5.17231  3.86658    139 e - - -
          2.68618  4.42225  2.77519  2.73123  3.46354  2.40513  3.72494  3.29354  2.67741  2.69355  4.24690  2.90347  2.73739  3.18146  2.89801  2.37887  2.77519  2.98518  4.58477  3.61503
          0.02900  3.95070  4.67305  0.61958  0.77255  0.48576  0.95510
    125   2.63378  4.85779  2.89657  2.42646  4.21377  2.58134  3.61978  3.63690  2.30480  3.19964  4.01405  2.93044  3.10333  2.36479  2.33617  2.65252  2.88132  3.28234  5.39103  4.06910    140 k - - -
          2.68618  4.42225  2.77519  2.73123  3.46354  2.40513  3.72494  3.29354  2.67741  2.69355  4.24690  2.90347  2.73739  3.18146  2.89801  2.37887  2.77519  2.98518  4.58477  3.61503
          0.02900  3.95070  4.67305  0.61958  0.77255  0.48576  0.95510
    126   2.32124  4.51064  3.11097  2.60528  2.97304  3.40759  3.70309  3.10818  2.57907  2.76385  3.64764  3.07055  3.00254  2.40090  2.98340  2.67303  2.80964  2.84250  5.07987  3.78141    141 a - - -
          2.68618  4.42225  2.77519  2.73123  3.46354  2.40513  3.72494  3.29354  2.67741  2.69355  4.24690  2.90347  2.73739  3.18146  2.89801  2.37887  2.77519  2.98518  4.58477  3.61503
          0.02900  3.95070  4.67305  0.61958  0.77255  0.48576  0.95510
    127   2.59704  4.69045  3.05023  2.49872  3.92697  3.42423  3.62534  3.31403  2.14180  2.94199  3.46247  2.99249  3.82024  2.34998  2.77001  2.41932  2.82819  2.71563  5.20732  3.90781    142 k - - -
          2.68618  4.42225  2.77519  2.73123  3.46354  2.40513  3.72494  3.29354  2.67741  2.69355  4.24690  2.90347  2.73739  3.18146  2.89801  2.37887  2.77519  2.98518  4.58477  3.61503
          0.02900  3.95070  4.67305  0.61958  0.77255  0.48576  0.95510
    128   2.85390  5.22013  2.42107  1.41803  4.50563  3.30441  3.69289  3.97744  2.47023  3.49903  4.35930  2.80147  3.84830  2.30657  2.89264  2.79698  3.11306  3.61206  5.66063  4.27071    143 e - - -
          2.68618  4.42225  2.77519  2.73123  3.46354  2.40513  3.72494  3.29354  2.67741  2.69355  4.24690  2.90347  2.73739  3.18146  2.89801  2.37887  2.77519  2.98518  4.58477  3.61503
          0.02900  3.95070  4.67305  0.61958  0.77255  0.48576  0.95510
    129   2.83305  4.28724  4.27381  3.75032  3.52053  3.99481  4.51876  1.58977  3.64632  2.20433  3.37972  4.01223  4.39057  3.93642  3.89573  3.34007  2.49285  1.40301  5.27005  4.06246    144 v - - -
          2.68618  4.42225  2.77519  2.73123  3.46354  2.40513  3.72494  3.29354  2.67741  2.69355  4.24690  2.90347  2.73739  3.18146  2.89801  2.37887  2.77519  2.98518  4.58477  3.61503
          0.02900  3.95070  4.67305  0.61958  0.77255  0.48576  0.95510
    130   2.86993  4.39118  4.23324  3.89905  3.60782  3.80440  4.68742  2.04836  3.76801  2.28146  3.56137  4.07624  4.36074  4.12230  3.97293  3.31305  3.22970  0.93180  5.40538  4.14173    145 v - - -
          2.68618  4.42225  2.77519  2.73123  3.46354  2.40513  3.72494  3.29354  2.67741  2.69355  4.24690  2.90347  2.73739  3.18146  2.89801  2.37887  2.77519  2.98518  4.58477  3.61503
          0.13642  3.95070  2.22299  0.61958  0.77255  0.48576  0.95510
    131   1.05182  4.17969  3.43673  3.22722  4.02699  3.00485  4.25227  3.14866  3.24282  3.03143  4.06640  3.38324  3.74165  3.58644  3.49492  2.53035  2.80593  2.80757  5.45676  4.25420    146 a - - -
          2.68618  4.42225  2.77519  2.73123  3.46354  2.40513  3.72494  3.29354  2.67741  2.69355  4.24690  2.90347  2.73739  3.18146  2.89801  2.37887  2.77519  2.98518  4.58477  3.61503
          0.03224  3.84652  4.56887  0.61958  0.77255  0.43159  1.04832
    132   2.86993  4.39118  4.23324  3.89905  3.60782  3.80440  4.68742  2.04836  3.76801  2.28146  3.56137  4.07624  4.36074  4.12230  3.97293  3.31305  3.22970  0.93180  5.40538  4.14173    147 v - - -
          2.68618  4.42225  2.77519  2.73123  3.46354  2.40513  3.72494  3.29354  2.67741  2.69355  4.24690  2.90347  2.73739  3.18146  2.89801  2.37887  2.77519  2.98518  4.58477  3.61503
          0.02900  3.95070  4.67305  0.61958  0.77255  0.48576  0.95510
    133   2.63679  4.74968  2.94651  2.47963  3.96148  3.40528  3.64470  3.38818  2.39039  2.99521  3.01231  2.27527  3.83224  2.30940  2.78074  2.68693  2.87686  3.09150  5.24941  3.92716    148 n - - -
          2.68618  4.42225  2.77519  2.73123  3.46354  2.40513  3.72494  3.29354  2.67741  2.69355  4.24690  2.90347  2.73739  3.18146  2.89801  2.37887  2.77519  2.98518  4.58477  3.61503
          0.02900  3.95070  4.67305  0.61958  0.77255  0.48576  0.95510
    134   2.94392  4.93143  2.95572  2.71187  4.11028  3.41832  3.87080  3.75321  2.52731  3.24779  4.27365  3.17221  3.97303  1.10120  2.80987  2.98846  3.24093  3.47809  5.36856  4.06755    149 q - - -
          2.68618  4.42225  2.77519  2.73123  3.46354  2.40513  3.72494  3.29354  2.67741  2.69355  4.24690  2.90347  2.73739  3.18146  2.89801  2.37887  2.77519  2.98518  4.58477  3.61503
          0.02900  3.95070  4.67305  0.61958  0.77255  0.48576  0.95510
    135   2.67711  0.79470  4.21413  3.97176  3.94537  3.28335  4.60166  3.10242  3.79917  3.01430  4.13823  3.93789  3.99646  4.14209  3.90962  2.94888  3.15047  2.84168  5.34479  4.23245    150 c - - -
          2.68618  4.42225  2.77519  2.73123  3.46354  2.40513  3.72494  3.29354  2.67741  2.69355  4.24690  2.90347  2.73739  3.18146  2.89801  2.37887  2.77519  2.98518  4.58477  3.61503
          0.02900  3.95070  4.67305  0.61958  0.77255  0.48576  0.95510
    136   1.83103  4.15655  3.42029  3.06007  4.14778  2.96885  4.11006  3.48168  3.06705  3.21969  4.06411  3.25707  3.68150  3.37388  3.39458  1.68027  1.95345  3.01487  5.50639  4.28631    151 s - - -
          2.68618  4.42225  2.77519  2.73123  3.46354  2.40513  3.72494  3.29354  2.67741  2.69355  4.24690  2.90347  2.73739  3.18146  2.89801  2.37887  2.77519  2.98518  4.58477  3.61503
          0.02900  3.95070  4.67305  0.61958  0.77255  0.48576  0.95510
    137   2.76411  4.53158  3.45388  3.36333  4.50380  0.61799  4.47864  4.12262  3.55523  3.76689  4.74343  3.61818  3.92522  3.87321  3.78251  2.93830  3.25143  3.63584  5.57810  4.60841    152 G - - -
          2.68618  4.42225  2.77519  2.73123  3.46354  2.40513  3.72494  3.29354  2.67741  2.69355  4.24690  2.90347  2.73739  3.18146  2.89801  2.37887  2.77519  2.98518  4.58477  3.61503
          0.02900  3.95070  4.67305  0.61958  0.77255  0.48576  0.95510
    138   2.78917  4.78783  2.75321  2.64671  4.16369  3.23712  3.98554  3.89118  2.89593  3.52927  4.48426  1.02671  3.89294  3.25866  3.25305  2.85352  3.17375  3.50548  5.46067  4.10658    153 n - - -
          2.68618  4.42225  2.77519  2.73123  3.46354  2.40513  3.72494  3.29354  2.67741  2.69355  4.24690  2.90347  2.73739  3.18146  2.89801  2.37887  2.77519  2.98518  4.58477  3.61503
          0.02900  3.95070  4.67305  0.61958  0.77255  0.48576  0.95510
    139   2.25328  4.21943  3.18662  2.97442  4.32536  2.18183  4.14946  3.79612  3.11937  3.46651  4.29663  3.20572  3.67915  3.41177  3.44991  1.25836  2.73717  3.23464  5.64503  4.40285    154 s - - -
          2.68618  4.42225  2.77519  2.73123  3.46354  2.40513  3.72494  3.29354  2.67741  2.69355  4.24690  2.90347  2.73739  3.18146  2.89801  2.37887  2.77519  2.98518  4.58477  3.61503
          0.02900  3.95070  4.67305  0.61958  0.77255  0.48576  0.95510
    140   3.09454  4.92775  3.59325  3.08834  4.30218  3.56723  3.88234  3.84949  2.27091  3.35122  4.34957  3.44200  4.06619  3.09896  0.86532  3.17505  3.35528  3.57011  5.35363  4.21276    155 r - - -
          2.68618  4.42225  2.77519  2.73123  3.46354  2.40513  3.72494  3.29354  2.67741  2.69355  4.24690  2.90347  2.73739  3.18146  2.89801  2.37887  2.77519  2.98518  4.58477  3.61503
          0.02900  3.95070  4.67305  0.61958  0.77255  0.48576  0.95510
    141   2.76411  4.53158  3.45388  3.36333  4.50380  0.61799  4.47864  4.12262  3.55523  3.76689  4.74343  3.61818  3.92522  3.87321  3.78251  2.93830  3.25143  3.63584  5.57810  4.60841    156 G - - -
          2.68618  4.42225  2.77519  2.73123  3.46354  2.40513  3.72494  3.29354  2.67741  2.69355  4.24690  2.90347  2.73739  3.18146  2.89801  2.37887  2.77519  2.98518  4.58477  3.61503
          0.02900  3.95070  4.67305  0.61958  0.77255  0.48576  0.95510
    142   3.20556  4.57007  4.39584  3.93922  1.58396  4.15207  3.63806  2.83190  3.79934  1.84403  3.45769  3.94149  4.46464  3.89669  3.92127  3.47651  3.42920  2.77323  3.86913  1.70686    157 f - - -
          2.68618  4.42225  2.77519  2.73123  3.46354  2.40513  3.72494  3.29354  2.67741  2.69355  4.24690  2.90347  2.73739  3.18146  2.89801  2.37887  2.77519  2.98518  4.58477  3.61503
          0.02900  3.95070  4.67305  0.61958  0.77255  0.48576  0.95510
    143   2.62119  4.21139  3.77225  3.22056  2.63840  3.64257  3.95456  2.48222  3.13606  1.96329  3.26266  3.53137  4.04071  3.41172  3.41440  2.34163  2.87304  2.10209  4.76279  3.47914    158 l - - -
          2.68618  4.42225  2.77519  2.73123  3.46354  2.40513  3.72494  3.29354  2.67741  2.69355  4.24690  2.90347  2.73739  3.18146  2.89801  2.37887  2.77519  2.98518  4.58477  3.61503
          0.02900  3.95070  4.67305  0.61958  0.77255  0.48576  0.95510
    144   2.25769  4.86327  2.70850  2.12917  4.20491  3.31287  3.65280  3.62854  2.44819  3.21408  4.03470  2.87609  3.79223  2.39814  2.89229  2.16881  2.89270  3.27523  5.43306  4.08531    159 e - - -
          2.68618  4.42225  2.77519  2.73123  3.46354  2.40513  3.72494  3.29354  2.67741  2.69355  4.24690  2.90347  2.73739  3.18146  2.89801  2.37887  2.77519  2.98518  4.58477  3.61503
          0.02900  3.95070  4.67305  0.61958  0.77255  0.48576  0.95510
    145   2.85722  4.60132  3.47288  3.32337  4.31147  3.28442  4.39423  3.87718  3.38739  3.49547  4.54882  3.62209  0.69423  3.77380  3.62389  3.02721  3.30499  3.51360  5.47640  4.43327    160 p - - -
          2.68618  4.42225  2.77519  2.73123  3.46354  2.40513  3.72494  3.29354  2.67741  2.69355  4.24690  2.90347  2.73739  3.18146  2.89801  2.37887  2.77519  2.98518  4.58477  3.61503
          0.02900  3.95070  4.67305  0.61958  0.77255  0.48576  0.95510
    146   3.09454  4.92775  3.59325  3.08834  4.30218  3.56723  3.88234  3.84949  2.27091  3.35122  4.34957  3.44200  4.06619  3.09896  0.86532  3.17505  3.35528  3.57011  5.35363  4.21276    161 r - - -
          2.68618  4.42225  2.77519  2.73123  3.46354  2.40513  3.72494  3.29354  2.67741  2.69355  4.24690  2.90347  2.73739  3.18146  2.89801  2.37887  2.77519  2.98518  4.58477  3.61503
          0.02900  3.95070  4.67305  0.61958  0.77255  0.48576  0.95510
    147   2.86993  4.39118  4.23324  3.89905  3.60782  3.80440  4.68742  2.04836  3.76801  2.28146  3.56137  4.07624  4.36074  4.12230  3.97293  3.31305  3.22970  0.93180  5.40538  4.14173    162 v - - -
          2.68618  4.42225  2.77519  2.73123  3.46354  2.40513  3.72494  3.29354  2.67741  2.69355  4.24690  2.90347  2.73739  3.18146  2.89801  2.37887  2.77519  2.98518  4.58477  3.61503
          0.02900  3.95070  4.67305  0.61958  0.77255  0.48576  0.95510
    148   2.59038  4.60981  2.96850  2.52003  2.77591  2.90241  3.67274  3.23987  2.54180  2.88509  3.74534  2.54489  3.82870  2.49215  2.96059  2.67515  2.83961  2.95512  5.11042  3.76940    163 q - - -
          2.68618  4.42225  2.77519  2.73123  3.46354  2.40513  3.72494  3.29354  2.67741  2.69355  4.24690  2.90347  2.73739  3.18146  2.89801  2.37887  2.77519  2.98518  4.58477  3.61503
          0.02900  3.95070  4.67305  0.61958  0.77255  0.48576  0.95510
    149   2.76411  4.53158  3.45388  3.36333  4.50380  0.61799  4.47864  4.12262  3.55523  3.76689  4.74343  3.61818  3.92522  3.87321  3.78251  2.93830  3.25143  3.63584  5.57810  4.60841    164 G - - -
          2.68618  4.42225  2.77519  2.73123  3.46354  2.40513  3.72494  3.29354  2.67741  2.69355  4.24690  2.90347  2.73739  3.18146  2.89801  2.37887  2.77519  2.98518  4.58477  3.61503
          0.02900  3.95070  4.67305  0.61958  0.77255  0.48576  0.95510
    150   1.36259  4.16138  3.34627  3.11309  4.28267  1.79109  4.21758  3.63432  3.21603  3.37839  4.23281  3.28150  3.68198  3.50073  3.52072  2.40794  2.71920  3.11764  5.62588  4.42302    165 a - - -
          2.68618  4.42225  2.77519  2.73123  3.46354  2.40513  3.72494  3.29354  2.67741  2.69355  4.24690  2.90347  2.73739  3.18146  2.89801  2.37887  2.77519  2.98518  4.58477  3.61503
          0.02900  3.95070  4.67305  0.61958  0.77255  0.48576  0.95510
    151   2.94392  4.93143  2.95572  2.71187  4.11028  3.41832  3.87080  3.75321  2.52731  3.24779  4.27365  3.17221  3.97303  1.10120  2.80987  2.98846  3.24093  3.47809  5.36856  4.06755    166 q - - -
          2.68618  4.42225  2.77519  2.73123  3.46354  2.40513  3.72494  3.29354  2.67741  2.69355  4.24690  2.90347  2.73739  3.18146  2.89801  2.37887  2.77519  2.98518  4.58477  3.61503
          0.02900  3.95070  4.67305  0.61958  0.77255  0.48576  0.95510
    152   3.24343  4.68266  4.31494  3.95542  3.16639  4.08122  4.58662  2.37502  3.72239  0.78459  3.16541  4.22329  4.50331  4.07200  3.88556  3.66160  3.53423  2.43261  5.07378  3.81507    167 l - - -
          2.68618  4.42225  2.77519  2.73123  3.46354  2.40513  3.72494  3.29354  2.67741  2.69355  4.24690  2.90347  2.73739  3.18146  2.89801  2.37887  2.77519  2.98518  4.58477  3.61503
          0.02900  3.95070  4.67305  0.61958  0.77255  0.48576  0.95510
    153   1.54375  4.14822  3.34509  3.04951  4.26896  2.21310  4.15027  3.68028  3.13110  3.36500  4.18500  3.23575  3.65546  3.41086  3.46312  1.75946  2.67379  3.13669  5.60531  4.38642    168 a - - -
          2.68618  4.42225  2.77519  2.73123  3.46354  2.40513  3.72494  3.29354  2.67741  2.69355  4.24690  2.90347  2.73739  3.18146  2.89801  2.37887  2.77519  2.98518  4.58477  3.61503
          0.02900  3.95070  4.67305  0.61958  0.77255  0.48576  0.95510
    154   2.78917  4.78783  2.75321  2.64671  4.16369  3.23712  3.98554  3.89118  2.89593  3.52927  4.48426  1.02671  3.89294  3.25866  3.25305  2.85352  3.17375  3.50548  5.46067  4.10658    169 n - - -
          2.68618  4.42225  2.77519  2.73123  3.46354  2.40513  3.72494  3.29354  2.67741  2.69355  4.24690  2.90347  2.73739  3.18146  2.89801  2.37887  2.77519  2.98518  4.58477  3.61503
          0.02900  3.95070  4.67305  0.61958  0.77255  0.48576  0.95510
    155   2.76411  4.53158  3.45388  3.36333  4.50380  0.61799  4.47864  4.12262  3.55523  3.76689  4.74343  3.61818  3.92522  3.87321  3.78251  2.93830  3.25143  3.63584  5.57810  4.60841    170 G - - -
          2.68618  4.42225  2.77519  2.73123  3.46354  2.40513  3.72494  3.29354  2.67741  2.69355  4.24690  2.90347  2.73739  3.18146  2.89801  2.37887  2.77519  2.98518  4.58477  3.61503
          0.02900  3.95070  4.67305  0.61958  0.77255  0.48576  0.95510
    156   1.20834  4.12945  3.42358  3.15931  4.20260  2.92801  4.21235  3.52077  3.20182  3.29678  4.16301  3.29897  3.67917  3.50300  3.49374  1.90301  2.69439  3.03336  5.58041  4.35988    171 a - - -
          2.68618  4.42225  2.77519  2.73123  3.46354  2.40513  3.72494  3.29354  2.67741  2.69355  4.24690  2.90347  2.73739  3.18146  2.89801  2.37887  2.77519  2.98518  4.58477  3.61503
          0.02900  3.95070  4.67305  0.61958  0.77255  0.48576  0.95510
    157   3.03166  4.56835  4.13374  3.73346  3.24338  3.89259  4.45051  2.42685  3.49714  1.82663  1.23571  4.00119  4.35395  3.87408  3.69321  3.38877  3.33867  2.44195  5.09442  3.86288    172 m - - -
          2.68618  4.42225  2.77519  2.73123  3.46354  2.40513  3.72494  3.29354  2.67741  2.69355  4.24690  2.90347  2.73739  3.18146  2.89801  2.37887  2.77519  2.98518  4.58477  3.61503
          0.02900  3.95070  4.67305  0.61958  0.77255  0.48576  0.95510
    158   1.77705  4.18970  3.27887  3.08691  4.32694  1.33789  4.22937  3.68907  3.22706  3.43091  4.29291  3.27263  3.69156  3.51335  3.53018  2.42862  2.74822  3.16294  5.65898  4.45536    173 g - - -
          2.68618  4.42225  2.77519  2.73123  3.46354  2.40513  3.72494  3.29354  2.67741  2.69355  4.24690  2.90347  2.73739  3.18146  2.89801  2.37887  2.77519  2.98518  4.58477  3.61503
          0.02900  3.95070  4.67305  0.61958  0.77255  0.48576  0.95510
    159   2.41481  2.77098  3.30270  2.92490  3.88774  3.16115  3.97295  3.27938  2.88215  3.04273  3.93902  1.60786  3.79015  3.25060  3.21427  2.57958  2.80873  2.92902  5.27854  3.98689    174 n - - -
          2.68618  4.42225  2.77519  2.73123  3.46354  2.40513  3.72494  3.29354  2.67741  2.69355  4.24690  2.90347  2.73739  3.18146  2.89801  2.37887  2.77519  2.98518  4.58477  3.61503
          0.02900  3.95070  4.67305  0.61958  0.77255  0.48576  0.95510
    160   1.37320  4.18771  3.74500  3.36444  3.82794  3.22239  4.28613  2.62188  3.29713  2.69129  3.75503  3.52401  3.89129  3.61731  3.57183  2.65404  2.82664  1.94767  5.39219  4.16747    175 a - - -
          2.68618  4.42225  2.77519  2.73123  3.46354  2.40513  3.72494  3.29354  2.67741  2.69355  4.24690  2.90347  2.73739  3.18146  2.89801  2.37887  2.77519  2.98518  4.58477  3.61503
          0.02900  3.95070  4.67305  0.61958  0.77255  0.48576  0.95510
    161   2.87536  5.12238  3.08215  2.17617  4.51543  3.52534  3.58001  3.89640  1.68758  3.36789  4.20012  3.02184  3.91881  2.70889  1.78209  2.85566  3.06863  3.54970  5.45822  4.21022    176 k - - -
          2.68618  4.42225  2.77519  2.73123  3.46354  2.40513  3.72494  3.29354  2.67741  2.69355  4.24690  2.90347  2.73739  3.18146  2.89801  2.37887  2.77519  2.98518  4.58477  3.61503
          0.02900  3.95070  4.67305  0.61958  0.77255  0.48576  0.95510
    162   2.94225  4.35286  4.32005  3.78987  1.96639  3.99081  3.84669  2.59092  3.64205  1.99814  2.49851  3.89477  4.31495  3.79497  3.78012  3.30087  3.16936  2.53306  2.39280  2.64428    177 f - - -
          2.68618  4.42225  2.77519  2.73123  3.46354  2.40513  3.72494  3.29354  2.67741  2.69355  4.24690  2.90347  2.73739  3.18146  2.89801  2.37887  2.77519  2.98518  4.58477  3.61503
          0.02900  3.95070  4.67305  0.61958  0.77255  0.48576  0.95510
    163   2.29820  4.77119  3.07416  2.53320  4.11691  3.41410  3.63057  3.49706  1.92617  3.09507  3.92984  3.00931  3.83654  2.78753  2.33511  2.69059  2.44054  3.17338  5.31126  4.02707    178 k - - -
          2.68618  4.42225  2.77519  2.73123  3.46354  2.40513  3.72494  3.29354  2.67741  2.69355  4.24690  2.90347  2.73739  3.18146  2.89801  2.37887  2.77519  2.98518  4.58477  3.61503
          0.02900  3.95070  4.67305  0.61958  0.77255  0.48576  0.95510
    164   2.76411  4.53158  3.45388  3.36333  4.50380  0.61799  4.47864  4.12262  3.55523  3.76689  4.74343  3.61818  3.92522  3.87321  3.78251  2.93830  3.25143  3.63584  5.57810  4.60841    179 G - - -
          2.68618  4.42225  2.77519  2.73123  3.46354  2.40513  3.72494  3.29354  2.67741  2.69355  4.24690  2.90347  2.73739  3.18146  2.89801  2.37887  2.77519  2.98518  4.58477  3.61503
          0.02900  3.95070  4.67305  0.61958  0.77255  0.48576  0.95510
    165   2.11197  4.23999  4.00228  3.60816  3.70663  3.52396  4.46597  2.17060  3.51985  2.45257  3.59971  3.77803  4.12427  3.83972  3.76906  2.94966  2.97767  1.23912  5.39280  4.16756    180 v - - -
          2.68618  4.42225  2.77519  2.73123  3.46354  2.40513  3.72494  3.29354  2.67741  2.69355  4.24690  2.90347  2.73739  3.18146  2.89801  2.37887  2.77519  2.98518  4.58477  3.61503
          0.02900  3.95070  4.67305  0.61958  0.77255  0.48576  0.95510
    166   2.67492  4.66748  3.15091  2.74606  4.15433  3.33266  3.81730  3.60848  2.45710  3.20053  4.09578  3.15958  1.65274  3.02013  2.15206  2.76585  2.99101  3.26643  5.36770  4.12374    181 p - - -
          2.68618  4.42225  2.77519  2.73123  3.46354  2.40513  3.72494  3.29354  2.67741  2.69355  4.24690  2.90347  2.73739  3.18146  2.89801  2.37887  2.77519  2.98518  4.58477  3.61503
          0.02900  3.95070  4.67305  0.61958  0.77255  0.48576  0.95510
    167   3.24343  4.68266  4.31494  3.95542  3.16639  4.08122  4.58662  2.37502  3.72239  0.78459  3.16541  4.22329  4.50331  4.07200  3.88556  3.66160  3.53423  2.43261  5.07378  3.81507    182 l - - -
          2.68618  4.42225  2.77519  2.73123  3.46354  2.40513  3.72494  3.29354  2.67741  2.69355  4.24690  2.90347  2.73739  3.18146  2.89801  2.37887  2.77519  2.98518  4.58477  3.61503
          0.02900  3.95070  4.67305  0.61958  0.77255  0.48576  0.95510
    168   2.22879  4.79063  3.03982  2.62810  4.27364  3.37677  3.72246  3.58088  1.43870  3.22229  4.10715  3.07078  3.87988  2.89077  2.56869  2.77090  2.99573  3.25246  5.43313  4.17049    183 k - - -
          2.68618  4.42225  2.77519  2.73123  3.46354  2.40513  3.72494  3.29354  2.67741  2.69355  4.24690  2.90347  2.73739  3.18146  2.89801  2.37887  2.77519  2.98518  4.58477  3.61503
          0.02900  3.95070  4.67305  0.61958  0.77255  0.48576  0.95510
    169   1.96539  4.94422  2.10059  2.27024  4.38450  3.21913  3.72154  3.82805  2.62562  3.41602  4.24090  2.16921  3.78169  2.88500  3.13027  2.65609  2.96321  3.43193  5.62024  4.22484    184 a - - -
          2.68618  4.42225  2.77519  2.73123  3.46354  2.40513  3.72494  3.29354  2.67741  2.69355  4.24690  2.90347  2.73739  3.18146  2.89801  2.37887  2.77519  2.98518  4.58477  3.61503
          0.02900  3.95070  4.67305  0.61958  0.77255  0.48576  0.95510
    170   2.86993  4.39118  4.23324  3.89905  3.60782  3.80440  4.68742  2.04836  3.76801  2.28146  3.56137  4.07624  4.36074  4.12230  3.97293  3.31305  3.22970  0.93180  5.40538  4.14173    185 v - - -
          2.68618  4.42225  2.77519  2.73123  3.46354  2.40513  3.72494  3.29354  2.67741  2.69355  4.24690  2.90347  2.73739  3.18146  2.89801  2.37887  2.77519  2.98518  4.58477  3.61503
          0.02900  3.95070  4.67305  0.61958  0.77255  0.48576  0.95510
    171   3.24343  4.68266  4.31494  3.95542  3.16639  4.08122  4.58662  2.37502  3.72239  0.78459  3.16541  4.22329  4.50331  4.07200  3.88556  3.66160  3.53423  2.43261  5.07378  3.81507    186 l - - -
          2.68618  4.42225  2.77519  2.73123  3.46354  2.40513  3.72494  3.29354  2.67741  2.69355  4.24690  2.90347  2.73739  3.18146  2.89801  2.37887  2.77519  2.98518  4.58477  3.61503
          0.02900  3.95070  4.67305  0.61958  0.77255  0.48576  0.95510
    172   1.76057  4.76719  2.65569  1.80115  4.23455  3.24863  3.78760  3.53903  2.64204  3.24024  4.12159  2.92920  3.81704  2.97453  3.07032  2.68993  2.95926  3.20099  5.51934  4.18568    187 a - - -
          2.68618  4.42225  2.77519  2.73123  3.46354  2.40513  3.72494  3.29354  2.67741  2.69355  4.24690  2.90347  2.73739  3.18146  2.89801  2.37887  2.77519  2.98518  4.58477  3.61503
          0.02900  3.95070  4.67305  0.61958  0.77255  0.48576  0.95510
    173   2.34248  4.93286  3.16323  2.59996  4.32194  3.49219  3.61060  3.69041  1.60789  3.23155  4.07557  3.05590  3.89978  2.75444  2.03030  2.80669  3.00242  3.36185  5.38126  4.13307    188 k - - -
          2.68618  4.42225  2.77519  2.73123  3.46354  2.40513  3.72494  3.29354  2.67741  2.69355  4.24690  2.90347  2.73739  3.18146  2.89801  2.37887  2.77519  2.98518  4.58477  3.61503
          0.02900  3.95070  4.67305  0.61958  0.77255  0.48576  0.95510
    174   0.90666  4.23202  3.54276  3.33797  4.13096  3.05440  4.35068  3.26825  3.35626  3.14622  4.16971  3.46758  3.80104  3.69032  3.60121  2.58177  2.86456  2.90912  5.55032  4.35934    189 a - - -
          2.68618  4.42225  2.77519  2.73123  3.46354  2.40513  3.72494  3.29354  2.67741  2.69355  4.24690  2.90347  2.73739  3.18146  2.89801  2.37887  2.77519  2.98518  4.58477  3.61503
          0.02900  3.95070  4.67305  0.61958  0.77255  0.48576  0.95510
    175   2.76411  4.53158  3.45388  3.36333  4.50380  0.61799  4.47864  4.12262  3.55523  3.76689  4.74343  3.61818  3.92522  3.87321  3.78251  2.93830  3.25143  3.63584  5.57810  4.60841    190 G - - -
          2.68618  4.42225  2.77519  2.73123  3.46354  2.40513  3.72494  3.29354  2.67741  2.69355  4.24690  2.90347  2.73739  3.18146  2.89801  2.37887  2.77519  2.98518  4.58477  3.61503
          0.02900  3.95070  4.67305  0.61958  0.77255  0.48576  0.95510
    176   3.04128  4.38788  4.66762  4.17447  3.52639  4.33458  4.90878  1.44730  4.05568  2.04687  3.34652  4.40597  4.67239  4.33466  4.26744  3.72026  3.31312  1.13766  5.47040  4.25704    191 v - - -
          2.68618  4.42225  2.77519  2.73123  3.46354  2.40513  3.72494  3.29354  2.67741  2.69355  4.24690  2.90347  2.73739  3.18146  2.89801  2.37887  2.77519  2.98518  4.58477  3.61503
          0.02900  3.95070  4.67305  0.61958  0.77255  0.48576  0.95510
    177   2.58645  4.56691  3.08888  2.60830  3.80490  3.39928  3.71392  2.63710  2.51623  2.84154  3.73336  3.06999  3.84632  2.22675  2.89220  2.21271  2.84762  2.89453  5.16130  3.86651    192 s - - -
          2.68618  4.42225  2.77519  2.73123  3.46354  2.40513  3.72494  3.29354  2.67741  2.69355  4.24690  2.90347  2.73739  3.18146  2.89801  2.37887  2.77519  2.98518  4.58477  3.61503
          0.02900  3.95070  4.67305  0.61958  0.77255  0.48576  0.95510
    178   2.23998  4.73200  2.28923  2.38892  4.26356  3.20739  3.72217  3.69890  2.58585  3.29229  4.10294  2.88918  2.80497  2.88324  3.06164  2.07493  2.84912  3.29417  5.50962  4.15645    193 s - - -
          2.68618  4.42225  2.77519  2.73123  3.46354  2.40513  3.72494  3.29354  2.67741  2.69355  4.24690  2.90347  2.73739  3.18146  2.89801  2.37887  2.77519  2.98518  4.58477  3.61503
          0.02900  3.95070  4.67305  0.61958  0.77255  0.48576  0.95510
    179   1.63312  4.17659  3.30491  3.09501  4.31156  1.46116  4.22294  3.67023  3.22066  3.41141  4.26832  3.27382  3.68567  3.50528  3.52575  2.41688  2.73345  3.14564  5.64785  4.44400    194 g - - -
          2.68618  4.42225  2.77519  2.73123  3.46354  2.40513  3.72494  3.29354  2.67741  2.69355  4.24690  2.90347  2.73739  3.18146  2.89801  2.37887  2.77519  2.98518  4.58477  3.61503
          0.02900  3.95070  4.67305  0.61958  0.77255  0.48576  0.95510
    180   0.90666  4.23202  3.54276  3.33797  4.13096  3.05440  4.35068  3.26825  3.35626  3.14622  4.16971  3.46758  3.80104  3.69032  3.60121  2.58177  2.86456  2.90912  5.55032  4.35934    195 a - - -
          2.68618  4.42225  2.77519  2.73123  3.46354  2.40513  3.72494  3.29354  2.67741  2.69355  4.24690  2.90347  2.73739  3.18146  2.89801  2.37887  2.77519  2.98518  4.58477  3.61503
          0.02900  3.95070  4.67305  0.61958  0.77255  0.48576  0.95510
    181   2.66025  4.71085  3.16998  2.59295  3.98859  3.46691  3.63897  3.33225  1.92553  2.97206  3.82912  3.05858  3.86464  2.81224  2.27496  2.73045  2.58381  2.55234  5.22739  3.95941    196 k - - -
          2.68618  4.42225  2.77519  2.73123  3.46354  2.40513  3.72494  3.29354  2.67741  2.69355  4.24690  2.90347  2.73739  3.18146  2.89801  2.37887  2.77519  2.98518  4.58477  3.61503
          0.02900  3.95070  4.67305  0.61958  0.77255  0.48576  0.95510
    182   2.63664  4.76247  2.80321  2.50027  4.19956  3.27203  3.74143  3.69246  2.46696  3.27526  4.13679  2.97284  3.82061  1.77503  2.82696  2.07229  2.94765  3.32203  5.44340  4.10542    197 q - - -
          2.68618  4.42225  2.77519  2.73123  3.46354  2.40513  3.72494  3.29354  2.67741  2.69355  4.24690  2.90347  2.73739  3.18146  2.89801  2.37887  2.77519  2.98518  4.58477  3.61503
          0.02900  3.95070  4.67305  0.61958  0.77255  0.48576  0.95510
    183   3.02698  4.38747  4.62768  4.13880  3.52701  4.29693  4.88098  1.53615  4.01578  2.05726  3.35464  4.37155  4.64911  4.30305  4.23187  3.68455  3.30303  1.09044  5.46174  4.24159    198 v - - -
          2.68618  4.42225  2.77519  2.73123  3.46354  2.40513  3.72494  3.29354  2.67741  2.69355  4.24690  2.90347  2.73739  3.18146  2.89801  2.37887  2.77519  2.98518  4.58477  3.61503
          0.02900  3.95070  4.67305  0.61958  0.77255  0.48576  0.95510
    184   2.09954  4.21669  3.51750  3.01978  3.62312  3.32433  3.95812  2.17622  2.96372  2.64309  3.56683  3.33387  3.86190  3.27864  3.29344  2.23401  2.40629  2.50296  5.08198  3.85418    199 a - - -
          2.68618  4.42225  2.77519  2.73123  3.46354  2.40513  3.72494  3.29354  2.67741  2.69355  4.24690  2.90347  2.73739  3.18146  2.89801  2.37887  2.77519  2.98518  4.58477  3.61503
          0.02900  3.95070  4.67305  0.61958  0.77255  0.48576  0.95510
    185   2.76423  2.99126  4.36650  3.80485  2.19880  3.91020  4.22843  1.80469  3.66948  1.97588  3.12972  3.95993  4.26838  3.86087  3.81467  3.23286  3.01142  2.04298  4.75601  3.48063    200 i - - -
          2.68618  4.42225  2.77519  2.73123  3.46354  2.40513  3.72494  3.29354  2.67741  2.69355  4.24690  2.90347  2.73739  3.18146  2.89801  2.37887  2.77519  2.98518  4.58477  3.61503
          0.02900  3.95070  4.67305  0.61958  0.77255  0.48576  0.95510
    186   2.68020  5.08378  2.09323  2.23647  4.41708  2.78628  3.62727  3.88545  2.44115  3.41108  4.20505  2.35609  3.77891  2.76204  2.46977  2.64394  2.93518  3.48681  5.58102  4.17826    201 d - - -
          2.68618  4.42225  2.77519  2.73123  3.46354  2.40513  3.72494  3.29354  2.67741  2.69355  4.24690  2.90347  2.73739  3.18146  2.89801  2.37887  2.77519  2.98518  4.58477  3.61503
          0.02900  3.95070  4.67305  0.61958  0.77255  0.48576  0.95510
    187   2.76411  4.53158  3.45388  3.36333  4.50380  0.61799  4.47864  4.12262  3.55523  3.76689  4.74343  3.61818  3.92522  3.87321  3.78251  2.93830  3.25143  3.63584  5.57810  4.60841    202 G - - -
          2.68618  4.42225  2.77519  2.73123  3.46354  2.40513  3.72494  3.29354  2.67741  2.69355  4.24690  2.90347  2.73739  3.18146  2.89801  2.37887  2.77519  2.98518  4.58477  3.61503
          0.02900  3.95070  4.67305  0.61958  0.77255  0.48576  0.95510
    188   2.78118  4.39798  3.89640  3.44574  3.36418  3.72084  4.26752  2.36125  3.26248  1.29929  3.28926  3.73577  4.19518  3.63549  3.51073  3.10692  2.42221  2.27332  5.11527  3.88699    203 l - - -
          2.68618  4.42225  2.77519  2.73123  3.46354  2.40513  3.72494  3.29354  2.67741  2.69355  4.24690  2.90347  2.73739  3.18146  2.89801  2.37887  2.77519  2.98518  4.58477  3.61503
          0.02900  3.95070  4.67305  0.61958  0.77255  0.48576  0.95510
    189   3.07452  5.21371  0.81204  2.38579  4.60144  3.27072  4.00128  4.20761  3.10041  3.80214  4.78223  2.94598  3.92908  3.24075  3.62703  3.02825  3.41486  3.83856  5.75478  4.46178    204 d - - -
          2.68618  4.42225  2.77519  2.73123  3.46354  2.40513  3.72494  3.29354  2.67741  2.69355  4.24690  2.90347  2.73739  3.18146  2.89801  2.37887  2.77519  2.98518  4.58477  3.61503
          0.02900  3.95070  4.67305  0.61958  0.77255  0.48576  0.95510
    190   2.78358  5.04085  3.04522  2.50221  4.40650  2.88953  3.57796  3.80605  1.76778  3.30531  4.12454  2.98785  3.87670  2.31744  2.06602  2.77464  2.99072  3.45481  5.42766  4.15101    205 k - - -
          2.68618  4.42225  2.77519  2.73123  3.46354  2.40513  3.72494  3.29354  2.67741  2.69355  4.24690  2.90347  2.73739  3.18146  2.89801  2.37887  2.77519  2.98518  4.58477  3.61503
          0.02900  3.95070  4.67305  0.61958  0.77255  0.48576  0.95510
    191   2.85722  4.60132  3.47288  3.32337  4.31147  3.28442  4.39423  3.87718  3.38739  3.49547  4.54882  3.62209  0.69423  3.77380  3.62389  3.02721  3.30499  3.51360  5.47640  4.43327    206 p - - -
          2.68618  4.42225  2.77519  2.73123  3.46354  2.40513  3.72494  3.29354  2.67741  2.69355  4.24690  2.90347  2.73739  3.18146  2.89801  2.37887  2.77519  2.98518  4.58477  3.61503
          0.02900  3.95070  4.67305  0.61958  0.77255  0.48576  0.95510
    192   2.03645  4.21050  3.55814  3.11225  3.72528  3.26493  4.06497  2.74253  3.06291  2.69104  3.65808  3.38144  2.73364  3.38103  3.37896  2.64676  2.78787  1.74945  5.20956  3.98368    207 v - - -
          2.68618  4.42225  2.77519  2.73123  3.46354  2.40513  3.72494  3.29354  2.67741  2.69355  4.24690  2.90347  2.73739  3.18146  2.89801  2.37887  2.77519  2.98518  4.58477  3.61503
          0.02900  3.95070  4.67305  0.61958  0.77255  0.48576  0.95510
    193   2.76039  4.42569  3.69508  3.10963  3.37465  3.73115  3.94553  2.27543  2.79272  1.70235  3.30892  3.48640  4.09420  3.26125  2.37523  3.01927  2.99071  2.44690  4.97075  3.74023    208 l - - -
          2.68618  4.42225  2.77519  2.73123  3.46354  2.40513  3.72494  3.29354  2.67741  2.69355  4.24690  2.90347  2.73739  3.18146  2.89801  2.37887  2.77519  2.98518  4.58477  3.61503
          0.02900  3.95070  4.67305  0.61958  0.77255  0.48576  0.95510
    194   2.81023  5.32757  1.67592  1.84037  4.62766  3.23313  3.68409  4.12429  2.61541  3.62900  4.44367  2.51021  2.94008  2.83290  3.17166  2.72584  3.08001  3.70626  5.79567  4.32974    209 d - - -
          2.68618  4.42225  2.77519  2.73123  3.46354  2.40513  3.72494  3.29354  2.67741  2.69355  4.24690  2.90347  2.73739  3.18146  2.89801  2.37887  2.77519  2.98518  4.58477  3.61503
          0.02900  3.95070  4.67305  0.61958  0.77255  0.48576  0.95510
    195   2.57776  4.65002  2.91996  2.25111  3.94346  3.35719  3.68460  3.28497  2.51460  2.96926  3.82026  2.51608  3.81115  2.87047  2.94135  2.64975  2.32001  2.54383  5.25747  3.94904    210 e - - -
          2.68618  4.42225  2.77519  2.73123  3.46354  2.40513  3.72494  3.29354  2.67741  2.69355  4.24690  2.90347  2.73739  3.18146  2.89801  2.37887  2.77519  2.98518  4.58477  3.61503
          0.02900  3.95070  4.67305  0.61958  0.77255  0.48576  0.95510
    196   2.26417  4.18955  3.36062  3.05753  4.12328  2.99416  4.12008  3.43791  3.05599  3.20567  4.08235  3.26508  3.70985  3.39546  3.36256  1.93746  1.43908  2.99903  5.49888  4.26133    211 t - - -
          2.68618  4.42225  2.77519  2.73123  3.46354  2.40513  3.72494  3.29354  2.67741  2.69355  4.24690  2.90347  2.73739  3.18146  2.89801  2.37887  2.77519  2.98518  4.58477  3.61503
          0.02900  3.95070  4.67305  0.61958  0.77255  0.48576  0.95510
    197   2.85722  4.60132  3.47288  3.32337  4.31147  3.28442  4.39423  3.87718  3.38739  3.49547  4.54882  3.62209  0.69423  3.77380  3.62389  3.02721  3.30499  3.51360  5.47640  4.43327    212 p - - -
          2.68618  4.42225  2.77519  2.73123  3.46354  2.40513  3.72494  3.29354  2.67741  2.69355  4.24690  2.90347  2.73739  3.18146  2.89801  2.37887  2.77519  2.98518  4.58477  3.61503
          0.02900  3.95070  4.67305  0.61958  0.77255  0.48576  0.95510
    198   2.17572  4.97569  1.38616  2.27330  4.47790  3.18289  3.81749  3.85403  2.80127  3.52155  4.40144  2.81189  3.80815  3.00268  3.32508  2.72013  3.06346  3.46665  5.74437  4.33511    213 d - - -
          2.68618  4.42225  2.77519  2.73123  3.46354  2.40513  3.72494  3.29354  2.67741  2.69355  4.24690  2.90347  2.73739  3.18146  2.89801  2.37887  2.77519  2.98518  4.58477  3.61503
          0.02900  3.95070  4.67305  0.61958  0.77255  0.48576  0.95510
    199   3.35870  4.73763  4.34591  4.07553  0.89193  4.02964  3.91324  2.87304  3.98066  2.22522  3.59183  4.10772  4.48668  4.12716  4.08105  3.62444  3.65998  2.86944  4.13964  2.49706    214 f - - -
          2.68618  4.42225  2.77519  2.73123  3.46354  2.40513  3.72494  3.29354  2.67741  2.69355  4.24690  2.90347  2.73739  3.18146  2.89801  2.37887  2.77519  2.98518  4.58477  3.61503
          0.02900  3.95070  4.67305  0.61958  0.77255  0.48576  0.95510
    200   2.66155  4.52385  3.21432  2.74330  3.72216  3.49129  3.76793  2.95657  2.39073  2.71068  3.65242  3.17818  3.92384  2.48842  2.83969  2.80984  2.90978  1.85667  5.11280  3.85260    215 v - - -
          2.68618  4.42225  2.77519  2.73123  3.46354  2.40513  3.72494  3.29354  2.67741  2.69355  4.24690  2.90347  2.73739  3.18146  2.89801  2.37887  2.77519  2.98518  4.58477  3.61503
          0.02900  3.95070  4.67305  0.61958  0.77255  0.48576  0.95510
    201   3.01050  5.11475  3.38205  2.75949  4.54975  3.62208  3.60524  3.90974  1.24063  3.36958  4.24501  3.16791  4.00550  2.74493  1.80997  3.01134  3.18742  3.59378  5.42377  4.24524    216 k - - -
          2.68618  4.42225  2.77519  2.73123  3.46354  2.40513  3.72494  3.29354  2.67741  2.69355  4.24690  2.90347  2.73739  3.18146  2.89801  2.37887  2.77519  2.98518  4.58477  3.61503
          0.02900  3.95070  4.67305  0.61958  0.77255  0.48576  0.95510
    202   1.87383  4.16406  3.33555  3.08667  4.24341  2.93114  4.18365  3.60338  3.15093  3.35014  4.21100  3.26248  3.67967  3.45997  3.45612  1.23053  2.70908  3.09660  5.60595  4.36948    217 s - - -
          2.68618  4.42225  2.77519  2.73123  3.46354  2.40513  3.72494  3.29354  2.67741  2.69355  4.24690  2.90347  2.73739  3.18146  2.89801  2.37887  2.77519  2.98518  4.58477  3.61503
          0.02900  3.95070  4.67305  0.61958  0.77255  0.48576  0.95510
    203   3.24343  4.68266  4.31494  3.95542  3.16639  4.08122  4.58662  2.37502  3.72239  0.78459  3.16541  4.22329  4.50331  4.07200  3.88556  3.66160  3.53423  2.43261  5.07378  3.81507    218 l - - -
          2.68618  4.42225  2.77519  2.73123  3.46354  2.40513  3.72494  3.29354  2.67741  2.69355  4.24690  2.90347  2.73739  3.18146  2.89801  2.37887  2.77519  2.98518  4.58477  3.61503
          0.02900  3.95070  4.67305  0.61958  0.77255  0.48576  0.95510
    204   2.65798  4.95512  1.79419  2.26347  4.42882  3.20449  3.72696  3.89748  2.63565  3.46326  4.28264  2.80085  2.54779  2.88830  3.14621  2.29044  2.96609  3.48186  5.65298  4.25050    219 d - - -
          2.68618  4.42225  2.77519  2.73123  3.46354  2.40513  3.72494  3.29354  2.67741  2.69355  4.24690  2.90347  2.73739  3.18146  2.89801  2.37887  2.77519  2.98518  4.58477  3.61503
          0.02900  3.95070  4.67305  0.61958  0.77255  0.48576  0.95510
    205   3.15654  4.49755  4.67861  4.17205  3.27575  4.41730  4.82009  1.22312  3.99641  1.52130  3.12642  4.42950  4.69168  4.25657  4.17803  3.79786  3.40711  1.83011  5.27589  4.07411    220 i - - -
          2.68618  4.42225  2.77519  2.73123  3.46354  2.40513  3.72494  3.29354  2.67741  2.69355  4.24690  2.90347  2.73739  3.18146  2.89801  2.37887  2.77519  2.98518  4.58477  3.61503
          0.02900  3.95070  4.67305  0.61958  0.77255  0.48576  0.95510
    206   2.17572  4.97569  1.38616  2.27330  4.47790  3.18289  3.81749  3.85403  2.80127  3.52155  4.40144  2.81189  3.80815  3.00268  3.32508  2.72013  3.06346  3.46665  5.74437  4.33511    221 d - - -
          2.68618  4.42225  2.77519  2.73123  3.46354  2.40513  3.72494  3.29354  2.67741  2.69355  4.24690  2.90347  2.73739  3.18146  2.89801  2.37887  2.77519  2.98518  4.58477  3.61503
          0.02900  3.95070  4.67305  0.61958  0.77255  0.48576  0.95510
    207   2.76755  5.11587  2.11396  2.24654  4.24664  3.30411  2.03366  3.85832  2.50337  3.39679  4.23162  2.79853  3.82019  2.63008  2.97140  2.72746  3.02258  3.49427  5.49890  4.06361    222 h - - -
          2.68618  4.42225  2.77519  2.73123  3.46354  2.40513  3.72494  3.29354  2.67741  2.69355  4.24690  2.90347  2.73739  3.18146  2.89801  2.37887  2.77519  2.98518  4.58477  3.61503
          0.02900  3.95070  4.67305  0.61958  0.77255  0.48576  0.95510
    208   1.63914  4.27608  3.83091  3.38731  3.60126  3.53755  4.27363  1.82919  3.29571  2.38396  3.51572  3.64504  4.08432  3.62610  3.57664  2.92667  2.95590  2.11883  5.24527  4.01345    223 a - - -
          2.68618  4.42225  2.77519  2.73123  3.46354  2.40513  3.72494  3.29354  2.67741  2.69355  4.24690  2.90347  2.73739  3.18146  2.89801  2.37887  2.77519  2.98518  4.58477  3.61503
          0.02900  3.95070  4.67305  0.61958  0.77255  0.48576  0.95510
    209   2.85225  4.37270  4.07795  3.52474  3.21410  3.92639  4.26898  2.27553  3.37492  1.43330  2.32920  3.83745  4.27537  3.66587  3.61866  3.23755  2.60951  2.23084  4.99933  3.83322    224 l - - -
          2.68618  4.42225  2.77519  2.73123  3.46354  2.40513  3.72494  3.29354  2.67741  2.69355  4.24690  2.90347  2.73739  3.18146  2.89801  2.37887  2.77519  2.98518  4.58477  3.61503
          0.02900  3.95070  4.67305  0.61958  0.77255  0.48576  0.95510
    210   2.63327  4.91088  2.09492  2.33370  4.25501  3.31213  3.64057  3.67987  2.42688  3.25922  4.07361  2.86198  3.78685  2.78642  2.44837  2.63578  2.31996  3.31572  5.46357  4.10141    225 d - - -
          2.68618  4.42225  2.77519  2.73123  3.46354  2.40513  3.72494  3.29354  2.67741  2.69355  4.24690  2.90347  2.73739  3.18146  2.89801  2.37887  2.77519  2.98518  4.58477  3.61503
          0.02900  3.95070  4.67305  0.61958  0.77255  0.48576  0.95510
    211   2.41946  4.36220  3.14128  2.94498  4.36336  1.26600  4.15234  3.84307  3.11194  3.49261  4.35426  3.24403  2.35307  3.41918  3.44675  2.56805  2.88025  3.33214  5.60762  4.42685    226 g - - -
          2.68618  4.42225  2.77519  2.73123  3.46354  2.40513  3.72494  3.29354  2.67741  2.69355  4.24690  2.90347  2.73739  3.18146  2.89801  2.37887  2.77519  2.98518  4.58477  3.61503
          0.02900  3.95070  4.67305  0.61958  0.77255  0.48576  0.95510
    212   3.02051  5.14665  2.52204  0.91912  4.50283  3.32516  3.91908  3.97229  2.80951  3.57697  4.54782  2.97872  3.93353  3.13328  3.22625  2.99513  3.32543  3.64816  5.65968  4.38227    227 e - - -
          2.68618  4.42225  2.77519  2.73123  3.46354  2.40513  3.72494  3.29354  2.67741  2.69355  4.24690  2.90347  2.73739  3.18146  2.89801  2.37887  2.77519  2.98518  4.58477  3.61503
          0.02900  3.95070  4.67305  0.61958  0.77255  0.48576  0.95510
    213   2.02791  4.22063  3.51735  3.07204  3.75370  3.24263  4.04416  2.81022  3.02701  2.72798  3.68515  3.35032  2.52616  3.34807  3.35123  2.62366  2.77915  1.86478  5.22428  3.99497    228 v - - -
          2.68618  4.42225  2.77519  2.73123  3.46354  2.40513  3.72494  3.29354  2.67741  2.69355  4.24690  2.90347  2.73739  3.18146  2.89801  2.37887  2.77519  2.98518  4.58477  3.61503
          0.02900  3.95070  4.67305  0.61958  0.77255  0.48576  0.95510
    214   3.03166  4.56835  4.13374  3.73346  3.24338  3.89259  4.45051  2.42685  3.49714  1.82663  1.23571  4.00119  4.35395  3.87408  3.69321  3.38877  3.33867  2.44195  5.09442  3.86288    229 m - - -
          2.68618  4.42225  2.77519  2.73123  3.46354  2.40513  3.72494  3.29354  2.67741  2.69355  4.24690  2.90347  2.73739  3.18146  2.89801  2.37887  2.77519  2.98518  4.58477  3.61503
          0.02900  3.95070  4.67305  0.61958  0.77255  0.48576  0.95510
    215   3.22122  4.58062  4.66894  4.14808  3.13134  4.43198  4.76743  1.74315  3.96296  1.02621  2.97311  4.42350  4.67697  4.18713  4.13084  3.80374  3.46184  2.06287  5.17300  4.00860    230 l - - -
          2.68618  4.42225  2.77519  2.73123  3.46354  2.40513  3.72494  3.29354  2.67741  2.69355  4.24690  2.90347  2.73739  3.18146  2.89801  2.37887  2.77519  2.98518  4.58477  3.61503
          0.02900  3.95070  4.67305  0.61958  0.77255  0.48576  0.95510
    216   1.49303  4.19579  3.78973  3.39541  3.78563  3.28345  4.30216  2.51251  3.32493  2.62949  3.70471  3.56408  3.93365  3.64200  3.59818  2.70865  2.85092  1.77039  5.36972  4.14664    231 a - - -
          2.68618  4.42225  2.77519  2.73123  3.46354  2.40513  3.72494  3.29354  2.67741  2.69355  4.24690  2.90347  2.73739  3.18146  2.89801  2.37887  2.77519  2.98518  4.58477  3.61503
          0.02900  3.95070  4.67305  0.61958  0.77255  0.48576  0.95510
    217   3.37261  4.74453  4.28947  3.89166  2.04263  4.13795  3.48374  3.26006  3.64983  2.66127  3.84773  3.86882  4.48821  3.84578  3.78413  3.51640  3.60245  3.13990  1.46061  1.70152    232 w - - -
          2.68618  4.42225  2.77519  2.73123  3.46354  2.40513  3.72494  3.29354  2.67741  2.69355  4.24690  2.90347  2.73739  3.18146  2.89801  2.37887  2.77519  2.98518  4.58477  3.61503
          0.02900  3.95070  4.67305  0.61958  0.77255  0.48576  0.95510
    218   2.69994  4.93946  2.49935  1.61231  4.37779  3.23414  3.74456  3.82023  2.60237  3.41684  4.26483  2.84182  3.80722  2.91779  3.05557  1.93762  3.00581  3.43691  5.60966  4.23130    233 e - - -
          2.68618  4.42225  2.77519  2.73123  3.46354  2.40513  3.72494  3.29354  2.67741  2.69355  4.24690  2.90347  2.73739  3.18146  2.89801  2.37887  2.77519  2.98518  4.58477  3.61503
          0.02900  3.95070  4.67305  0.61958  0.77255  0.48576  0.95510
    219   3.03166  4.56835  4.13374  3.73346  3.24338  3.89259  4.45051  2.42685  3.49714  1.82663  1.23571  4.00119  4.35395  3.87408  3.69321  3.38877  3.33867  2.44195  5.09442  3.86288    234 m - - -
          2.68618  4.42225  2.77519  2.73123  3.46354  2.40513  3.72494  3.29354  2.67741  2.69355  4.24690  2.90347  2.73739  3.18146  2.89801  2.37887  2.77519  2.98518  4.58477  3.61503
          0.02900  3.95070  4.67305  0.61958  0.77255  0.48576  0.95510
    220   2.78917  4.78783  2.75321  2.64671  4.16369  3.23712  3.98554  3.89118  2.89593  3.52927  4.48426  1.02671  3.89294  3.25866  3.25305  2.85352  3.17375  3.50548  5.46067  4.10658    235 n - - -
          2.68618  4.42225  2.77519  2.73123  3.46354  2.40513  3.72494  3.29354  2.67741  2.69355  4.24690  2.90347  2.73739  3.18146  2.89801  2.37887  2.77519  2.98518  4.58477  3.61503
          0.02900  3.95070  4.67305  0.61958  0.77255  0.48576  0.95510
    221   2.76411  4.53158  3.45388  3.36333  4.50380  0.61799  4.47864  4.12262  3.55523  3.76689  4.74343  3.61818  3.92522  3.87321  3.78251  2.93830  3.25143  3.63584  5.57810  4.60841    236 G - - -
          2.68618  4.42225  2.77519  2.73123  3.46354  2.40513  3.72494  3.29354  2.67741  2.69355  4.24690  2.90347  2.73739  3.18146  2.89801  2.37887  2.77519  2.98518  4.58477  3.61503
          0.02900  3.95070  4.67305  0.61958  0.77255  0.48576  0.95510
    222   2.38572  5.06095  2.53433  1.66431  4.37849  3.30825  3.66084  3.80696  2.44650  3.36528  4.19718  2.82113  3.81527  2.35341  2.88770  2.71129  2.99429  3.44491  5.56298  4.18799    237 e - - -
          2.68618  4.42225  2.77519  2.73123  3.46354  2.40513  3.72494  3.29354  2.67741  2.69355  4.24690  2.90347  2.73739  3.18146  2.89801  2.37887  2.77519  2.98518  4.58477  3.61503
          0.02900  3.95070  4.67305  0.61958  0.77255  0.48576  0.95510
    223   2.75886  5.00753  1.70124  2.29950  4.46292  3.21894  3.80351  3.95171  2.75481  3.53337  4.39312  2.84058  1.92464  2.98617  3.26214  2.74572  3.07709  3.55254  5.68063  4.30609    238 d - - -
          2.68618  4.42225  2.77519  2.73123  3.46354  2.40513  3.72494  3.29354  2.67741  2.69355  4.24690  2.90347  2.73739  3.18146  2.89801  2.37887  2.77519  2.98518  4.58477  3.61503
          0.02900  3.95070  4.67305  0.61958  0.77255  0.48576  0.95510
    224   3.24343  4.68266  4.31494  3.95542  3.16639  4.08122  4.58662  2.37502  3.72239  0.78459  3.16541  4.22329  4.50331  4.07200  3.88556  3.66160  3.53423  2.43261  5.07378  3.81507    239 l - - -
          2.68618  4.42225  2.77519  2.73123  3.46354  2.40513  3.72494  3.29354  2.67741  2.69355  4.24690  2.90347  2.73739  3.18146  2.89801  2.37887  2.77519  2.98518  4.58477  3.61503
          0.02900  3.95070  4.67305  0.61958  0.77255  0.48576  0.95510
    225   2.85722  4.60132  3.47288  3.32337  4.31147  3.28442  4.39423  3.87718  3.38739  3.49547  4.54882  3.62209  0.69423  3.77380  3.62389  3.02721  3.30499  3.51360  5.47640  4.43327    240 p - - -
          2.68618  4.42225  2.77519  2.73123  3.46354  2.40513  3.72494  3.29354  2.67741  2.69355  4.24690  2.90347  2.73739  3.18146  2.89801  2.37887  2.77519  2.98518  4.58477  3.61503
          0.02900  3.95070  4.67305  0.61958  0.77255  0.48576  0.95510
    226   2.74536  4.17465  4.25643  3.68224  2.26882  3.86009  4.03792  2.40199  3.54570  1.90352  2.49268  3.84700  4.19545  3.72315  3.68968  3.16040  2.97465  2.02712  3.30796  3.20698    241 l - - -
          2.68618  4.42225  2.77519  2.73123  3.46354  2.40513  3.72494  3.29354  2.67741  2.69355  4.24690  2.90347  2.73739  3.18146  2.89801  2.37887  2.77519  2.98518  4.58477  3.61503
          0.02900  3.95070  4.67305  0.61958  0.77255  0.48576  0.95510
    227   3.24343  4.68266  4.31494  3.95542  3.16639  4.08122  4.58662  2.37502  3.72239  0.78459  3.16541  4.22329  4.50331  4.07200  3.88556  3.66160  3.53423  2.43261  5.07378  3.81507    242 l - - -
          2.68618  4.42225  2.77519  2.73123  3.46354  2.40513  3.72494  3.29354  2.67741  2.69355  4.24690  2.90347  2.73739  3.18146  2.89801  2.37887  2.77519  2.98518  4.58477  3.61503
          0.02900  3.95070  4.67305  0.61958  0.77255  0.48576  0.95510
    228   2.78917  4.78783  2.75321  2.64671  4.16369  3.23712  3.98554  3.89118  2.89593  3.52927  4.48426  1.02671  3.89294  3.25866  3.25305  2.85352  3.17375  3.50548  5.46067  4.10658    243 n - - -
          2.68618  4.42225  2.77519  2.73123  3.46354  2.40513  3.72494  3.29354  2.67741  2.69355  4.24690  2.90347  2.73739  3.18146  2.89801  2.37887  2.77519  2.98518  4.58477  3.61503
          0.02900  3.95070  4.67305  0.61958  0.77255  0.48576  0.95510
    229   2.76411  4.53158  3.45388  3.36333  4.50380  0.61799  4.47864  4.12262  3.55523  3.76689  4.74343  3.61818  3.92522  3.87321  3.78251  2.93830  3.25143  3.63584  5.57810  4.60841    244 G - - -
          2.68618  4.42225  2.77519  2.73123  3.46354  2.40513  3.72494  3.29354  2.67741  2.69355  4.24690  2.90347  2.73739  3.18146  2.89801  2.37887  2.77519  2.98518  4.58477  3.61503
          0.02900  3.95070  4.67305  0.61958  0.77255  0.48576  0.95510
    230   3.51173  4.79992  4.47233  4.12910  1.47520  4.28264  3.45410  3.22869  3.98676  2.58488  3.83755  3.97707  4.60331  4.01128  4.06450  3.64579  3.73799  3.14768  3.61587  1.13525    245 y - - -
          2.68618  4.42225  2.77519  2.73123  3.46354  2.40513  3.72494  3.29354  2.67741  2.69355  4.24690  2.90347  2.73739  3.18146  2.89801  2.37887  2.77519  2.98518  4.58477  3.61503
          0.02900  3.95070  4.67305  0.61958  0.77255  0.48576  0.95510
    231   2.85722  4.60132  3.47288  3.32337  4.31147  3.28442  4.39423  3.87718  3.38739  3.49547  4.54882  3.62209  0.69423  3.77380  3.62389  3.02721  3.30499  3.51360  5.47640  4.43327    246 p - - -
          2.68618  4.42225  2.77519  2.73123  3.46354  2.40513  3.72494  3.29354  2.67741  2.69355  4.24690  2.90347  2.73739  3.18146  2.89801  2.37887  2.77519  2.98518  4.58477  3.61503
          0.02900  3.95070  4.67305  0.61958  0.77255  0.48576  0.95510
    232   3.10623  4.44128  4.69792  4.15726  3.30825  4.40701  4.81724  1.62716  4.03731  1.39423  3.11714  4.41371  4.66625  4.24809  4.22219  3.75796  3.34915  1.48927  5.29020  4.14227    247 l - - -
          2.68618  4.42225  2.77519  2.73123  3.46354  2.40513  3.72494  3.29354  2.67741  2.69355  4.24690  2.90347  2.73739  3.18146  2.89801  2.37887  2.77519  2.98518  4.58477  3.61503
          0.02900  3.95070  4.67305  0.61958  0.77255  0.48576  0.95510
    233   3.03282  5.11822  3.45041  2.79413  4.56023  3.64448  3.60218  3.91159  1.54068  3.36689  4.24539  3.19062  4.01931  2.74192  1.39530  3.03598  3.20286  3.60046  5.41650  4.25040    248 r - - -
          2.68618  4.42225  2.77519  2.73123  3.46354  2.40513  3.72494  3.29354  2.67741  2.69355  4.24690  2.90347  2.73739  3.18146  2.89801  2.37887  2.77519  2.98518  4.58477  3.61503
          0.02900  3.95070  4.67305  0.61958  0.77255  0.48576  0.95510
    234   3.24343  4.68266  4.31494  3.95542  3.16639  4.08122  4.58662  2.37502  3.72239  0.78459  3.16541  4.22329  4.50331  4.07200  3.88556  3.66160  3.53423  2.43261  5.07378  3.81507    249 l - - -
          2.68618  4.42225  2.77519  2.73123  3.46354  2.40513  3.72494  3.29354  2.67741  2.69355  4.24690  2.90347  2.73739  3.18146  2.89801  2.37887  2.77519  2.98518  4.58477  3.61503
          0.02900  3.95070  4.67305  0.61958  0.77255  0.48576  0.95510
    235   3.04128  4.38788  4.66762  4.17447  3.52639  4.33458  4.90878  1.44730  4.05568  2.04687  3.34652  4.40597  4.67239  4.33466  4.26744  3.72026  3.31312  1.13766  5.47040  4.25704    250 v - - -
          2.68618  4.42225  2.77519  2.73123  3.46354  2.40513  3.72494  3.29354  2.67741  2.69355  4.24690  2.90347  2.73739  3.18146  2.89801  2.37887  2.77519  2.98518  4.58477  3.61503
          0.02900  3.95070  4.67305  0.61958  0.77255  0.48576  0.95510
    236   3.02698  4.38747  4.62768  4.13880  3.52701  4.29693  4.88098  1.53615  4.01578  2.05726  3.35464  4.37155  4.64911  4.30305  4.23187  3.68455  3.30303  1.09044  5.46174  4.24159    251 v - - -
          2.68618  4.42225  2.77519  2.73123  3.46354  2.40513  3.72494  3.29354  2.67741  2.69355  4.24690  2.90347  2.73739  3.18146  2.89801  2.37887  2.77519  2.98518  4.58477  3.61503
          0.02900  3.95070  4.67305  0.61958  0.77255  0.48576  0.95510
    237   2.85722  4.60132  3.47288  3.32337  4.31147  3.28442  4.39423  3.87718  3.38739  3.49547  4.54882  3.62209  0.69423  3.77380  3.62389  3.02721  3.30499  3.51360  5.47640  4.43327    252 p - - -
          2.68618  4.42225  2.77519  2.73123  3.46354  2.40513  3.72494  3.29354  2.67741  2.69355  4.24690  2.90347  2.73739  3.18146  2.89801  2.37887  2.77519  2.98518  4.58477  3.61503
          0.02900  3.95070  4.67305  0.61958  0.77255  0.48576  0.95510
    238   2.76411  4.53158  3.45388  3.36333  4.50380  0.61799  4.47864  4.12262  3.55523  3.76689  4.74343  3.61818  3.92522  3.87321  3.78251  2.93830  3.25143  3.63584  5.57810  4.60841    253 G - - -
          2.68618  4.42225  2.77519  2.73123  3.46354  2.40513  3.72494  3.29354  2.67741  2.69355  4.24690  2.90347  2.73739  3.18146  2.89801  2.37887  2.77519  2.98518  4.58477  3.61503
          0.02900  3.95070  4.67305  0.61958  0.77255  0.48576  0.95510
    239   3.34352  4.69698  4.33899  3.91660  1.63554  4.17275  2.39182  3.25895  3.78653  2.71288  3.84331  3.85914  4.49358  3.86144  3.91740  3.49253  3.56208  3.10838  2.25414  1.65875    254 f - - -
          2.68618  4.42225  2.77519  2.73123  3.46354  2.40513  3.72494  3.29354  2.67741  2.69355  4.24690  2.90347  2.73739  3.18146  2.89801  2.37887  2.77519  2.98518  4.58477  3.61503
          0.02900  3.95070  4.67305  0.61958  0.77255  0.48576  0.95510
    240   3.36111  4.81838  3.95411  3.69841  2.29836  3.92155  3.65671  3.35949  3.55368  2.79319  4.02647  3.82046  4.39370  3.84092  3.72126  3.48993  3.64823  3.23378  3.94503  0.84502    255 y - - -
          2.68618  4.42225  2.77519  2.73123  3.46354  2.40513  3.72494  3.29354  2.67741  2.69355  4.24690  2.90347  2.73739  3.18146  2.89801  2.37887  2.77519  2.98518  4.58477  3.61503
          0.02900  3.95070  4.67305  0.61958  0.77255  0.48576  0.95510
    241   1.36259  4.16138  3.34627  3.11309  4.28267  1.79109  4.21758  3.63432  3.21603  3.37839  4.23281  3.28150  3.68198  3.50073  3.52072  2.40794  2.71920  3.11764  5.62588  4.42302    256 a - - -
          2.68618  4.42225  2.77519  2.73123  3.46354  2.40513  3.72494  3.29354  2.67741  2.69355  4.24690  2.90347  2.73739  3.18146  2.89801  2.37887  2.77519  2.98518  4.58477  3.61503
          0.02900  3.95070  4.67305  0.61958  0.77255  0.48576  0.95510
    242   1.85357  4.16703  3.49232  3.17580  4.07606  3.02742  4.19352  3.16981  3.14904  3.06785  4.00695  3.34518  3.74430  3.48355  3.43883  2.47773  1.42138  2.80216  5.50289  4.28778    257 t - - -
          2.68618  4.42225  2.77519  2.73123  3.46354  2.40513  3.72494  3.29354  2.67741  2.69355  4.24690  2.90347  2.73739  3.18146  2.89801  2.37887  2.77519  2.98518  4.58477  3.61503
          0.02900  3.95070  4.67305  0.61958  0.77255  0.48576  0.95510
    243   3.36111  4.81838  3.95411  3.69841  2.29836  3.92155  3.65671  3.35949  3.55368  2.79319  4.02647  3.82046  4.39370  3.84092  3.72126  3.48993  3.64823  3.23378  3.94503  0.84502    258 y - - -
          2.68618  4.42225  2.77519  2.73123  3.46354  2.40513  3.72494  3.29354  2.67741  2.69355  4.24690  2.90347  2.73739  3.18146  2.89801  2.37887  2.77519  2.98518  4.58477  3.61503
          0.02900  3.95070  4.67305  0.61958  0.77255  0.48576  0.95510
    244   3.46769  4.81421  4.21217  3.93774  2.74919  3.81892  3.99826  3.49482  3.65836  2.87611  4.12497  4.07105  4.34324  4.04194  3.77289  3.67064  3.77209  3.38732  0.74130  2.74724    259 w - - -
          2.68618  4.42225  2.77519  2.73123  3.46354  2.40513  3.72494  3.29354  2.67741  2.69355  4.24690  2.90347  2.73739  3.18146  2.89801  2.37887  2.77519  2.98518  4.58477  3.61503
          0.02900  3.95070  4.67305  0.61958  0.77255  0.48576  0.95510
    245   3.02698  4.38747  4.62768  4.13880  3.52701  4.29693  4.88098  1.53615  4.01578  2.05726  3.35464  4.37155  4.64911  4.30305  4.23187  3.68455  3.30303  1.09044  5.46174  4.24159    260 v - - -
          2.68618  4.42225  2.77519  2.73123  3.46354  2.40513  3.72494  3.29354  2.67741  2.69355  4.24690  2.90347  2.73739  3.18146  2.89801  2.37887  2.77519  2.98518  4.58477  3.61503
          0.02900  3.95070  4.67305  0.61958  0.77255  0.48576  0.95510
    246   3.04418  5.01044  3.22534  2.83255  4.41474  3.52491  3.80363  3.84897  0.93613  3.39715  4.35469  3.25347  4.01997  2.99089  2.44809  3.08121  3.29178  3.55245  5.43750  4.26163    261 k - - -
          2.68618  4.42225  2.77519  2.73123  3.46354  2.40513  3.72494  3.29354  2.67741  2.69355  4.24690  2.90347  2.73739  3.18146  2.89801  2.37887  2.77519  2.98518  4.58477  3.61503
          0.02900  3.95070  4.67305  0.61958  0.77255  0.48576  0.95510
    247   3.08264  4.88579  3.20405  2.97215  3.34098  3.51488  0.98765  3.79764  2.81314  3.28168  4.33094  3.37820  4.07187  3.33948  3.07402  3.15269  3.38878  3.53128  4.80496  3.28970    262 h - - -
          2.68618  4.42225  2.77519  2.73123  3.46354  2.40513  3.72494  3.29354  2.67741  2.69355  4.24690  2.90347  2.73739  3.18146  2.89801  2.37887  2.77519  2.98518  4.58477  3.61503
          0.02900  3.95070  4.67305  0.61958  0.77255  0.48576  0.95510
    248   3.07263  4.48896  4.49124  3.98957  3.23452  4.22388  4.66802  2.02174  3.81993  1.19128  3.09584  4.25090  4.55727  4.08773  4.01692  3.60034  3.33806  1.61053  5.19676  4.00329    263 l - - -
          2.68618  4.42225  2.77519  2.73123  3.46354  2.40513  3.72494  3.29354  2.67741  2.69355  4.24690  2.90347  2.73739  3.18146  2.89801  2.37887  2.77519  2.98518  4.58477  3.61503
          0.02900  3.95070  4.67305  0.61958  0.77255  0.48576  0.95510
    249   2.41674  4.44514  2.88422  2.67495  4.22763  3.06137  3.94780  3.74927  2.84437  3.39471  4.24055  2.44474  3.73868  3.17668  3.22013  1.35993  2.83792  3.27577  5.54520  4.21628    264 s - - -
          2.68618  4.42225  2.77519  2.73123  3.46354  2.40513  3.72494  3.29354  2.67741  2.69355  4.24690  2.90347  2.73739  3.18146  2.89801  2.37887  2.77519  2.98518  4.58477  3.61503
          0.02900  3.95070  4.67305  0.61958  0.77255  0.48576  0.95510
    250   2.78448  5.21994  2.01646  1.95326  4.45516  3.27214  2.16588  3.97472  2.54261  3.50018  4.32094  2.74653  3.80636  2.81863  3.05101  2.72183  3.04275  3.58754  5.65202  4.21543    265 e - - -
          2.68618  4.42225  2.77519  2.73123  3.46354  2.40513  3.72494  3.29354  2.67741  2.69355  4.24690  2.90347  2.73739  3.18146  2.89801  2.37887  2.77519  2.98518  4.58477  3.61503
          0.02900  3.95070  4.67305  0.61958  0.77255  0.48576  0.95510
    251   3.16964  4.50828  4.69681  4.18213  3.24496  4.43257  4.81896  1.30037  4.01070  1.40599  3.08698  4.44125  4.69386  4.25326  4.18638  3.80779  3.41611  1.86645  5.25636  4.07136    266 i - - -
          2.68618  4.42225  2.77519  2.73123  3.46354  2.40513  3.72494  3.29354  2.67741  2.69355  4.24690  2.90347  2.73739  3.18146  2.89801  2.37887  2.77519  2.98518  4.58477  3.61503
          0.02900  3.95070  4.67305  0.61958  0.77255  0.48576  0.95510
    252   2.70064  4.92746  2.79287  2.10279  4.25134  3.37801  3.63354  3.63977  1.94217  3.22411  4.05551  2.91515  3.83121  2.78348  2.69475  2.70809  2.19782  3.30226  5.42614  4.10382    267 k - - -
          2.68618  4.42225  2.77519  2.73123  3.46354  2.40513  3.72494  3.29354  2.67741  2.69355  4.24690  2.90347  2.73739  3.18146  2.89801  2.37887  2.77519  2.98518  4.58477  3.61503
          0.02900  3.95070  4.67305  0.61958  0.77255  0.48576  0.95510
    253   2.86993  4.39118  4.23324  3.89905  3.60782  3.80440  4.68742  2.04836  3.76801  2.28146  3.56137  4.07624  4.36074  4.12230  3.97293  3.31305  3.22970  0.93180  5.40538  4.14173    268 v - - -
          2.68618  4.42225  2.77519  2.73123  3.46354  2.40513  3.72494  3.29354  2.67741  2.69355  4.24690  2.90347  2.73739  3.18146  2.89801  2.37887  2.77519  2.98518  4.58477  3.61503
          0.02900  3.95070  4.67305  0.61958  0.77255  0.48576  0.95510
    254   3.18838  4.52851  4.70703  4.18553  3.20208  4.44369  4.81032  1.43254  4.01527  1.25371  3.03736  4.44820  4.69249  4.24035  4.18435  3.81466  3.43087  1.92775  5.22755  4.05969    269 l - - -
          2.68618  4.42225  2.77519  2.73123  3.46354  2.40513  3.72494  3.29354  2.67741  2.69355  4.24690  2.90347  2.73739  3.18146  2.89801  2.37887  2.77519  2.98518  4.58477  3.61503
          0.02900  3.95070  4.67305  0.61958  0.77255  0.48576  0.95510
    255   2.94209  5.49354  1.35295  1.64230  4.77868  3.20199  3.75904  4.29274  2.78709  3.80651  4.67041  2.67082  3.83007  2.93012  3.38301  2.82529  3.23404  3.87338  5.95936  4.45977    270 d - - -
          2.68618  4.42225  2.77519  2.73123  3.46354  2.40513  3.72494  3.29354  2.67741  2.69355  4.24690  2.90347  2.73739  3.18146  2.89801  2.37887  2.77519  2.98518  4.58477  3.61503
          0.02900  3.95070  4.67305  0.61958  0.77255  0.48576  0.95510
    256   2.67857  5.05875  2.37804  2.27446  4.35635  2.88019  2.87709  3.81825  1.91340  3.34682  4.14272  2.81916  3.78844  2.73697  2.82174  2.64894  2.91923  3.43687  5.51342  4.13026    271 k - - -
          2.68618  4.42225  2.77519  2.73123  3.46354  2.40513  3.72494  3.29354  2.67741  2.69355  4.24690  2.90347  2.73739  3.18146  2.89801  2.37887  2.77519  2.98518  4.58477  3.61503
          0.02900  3.95070  4.67305  0.61958  0.77255  0.48576  0.95510
    257   2.63042  4.88181  2.84606  2.03380  4.15337  3.38154  3.59755  3.56989  2.15975  3.14705  3.96016  2.89706  3.45880  2.49288  2.75764  2.64074  2.86209  2.73371  5.36033  4.02241    272 e - - -
          2.68624  4.42231  2.77493  2.73129  3.46295  2.40519  3.72500  3.29360  2.67747  2.69361  4.24696  2.90316  2.73745  3.18152  2.89807  2.37893  2.77525  2.98524  4.58483  3.61509
          0.18489  1.83595  4.67305  0.91824  0.50953  0.48576  0.95510
    258   3.35870  4.73763  4.34591  4.07553  0.89193  4.02964  3.91324  2.87304  3.98066  2.22522  3.59183  4.10772  4.48668  4.12716  4.08105  3.62444  3.65998  2.86944  4.13964  2.49706    276 f - - -
          2.68618  4.42225  2.77519  2.73123  3.46354  2.40513  3.72494  3.29354  2.67741  2.69355  4.24690  2.90347  2.73739  3.18146  2.89801  2.37887  2.77519  2.98518  4.58477  3.61503
          0.02900  3.95070  4.67305  0.61958  0.77255  0.48576  0.95510
    259   3.07452  5.21371  0.81204  2.38579  4.60144  3.27072  4.00128  4.20761  3.10041  3.80214  4.78223  2.94598  3.92908  3.24075  3.62703  3.02825  3.41486  3.83856  5.75478  4.46178    277 d - - -
          2.68618  4.42225  2.77519  2.73123  3.46354  2.40513  3.72494  3.29354  2.67741  2.69355  4.24690  2.90347  2.73739  3.18146  2.89801  2.37887  2.77519  2.98518  4.58477  3.61503
          0.02900  3.95070  4.67305  0.61958  0.77255  0.48576  0.95510
    260   1.63312  4.17659  3.30491  3.09501  4.31156  1.46116  4.22294  3.67023  3.22066  3.41141  4.26832  3.27382  3.68567  3.50528  3.52575  2.41688  2.73345  3.14564  5.64785  4.44400    278 g - - -
          2.68618  4.42225  2.77519  2.73123  3.46354  2.40513  3.72494  3.29354  2.67741  2.69355  4.24690  2.90347  2.73739  3.18146  2.89801  2.37887  2.77519  2.98518  4.58477  3.61503
          0.02900  3.95070  4.67305  0.61958  0.77255  0.48576  0.95510
    261   3.44100  4.72193  4.57131  4.20220  1.11382  4.26314  3.52412  3.09362  4.02154  2.41937  3.68105  4.03045  4.58229  4.04622  4.07147  3.63890  3.66806  3.04008  2.47170  1.98159    279 f - - -
          2.68618  4.42225  2.77519  2.73123  3.46354  2.40513  3.72494  3.29354  2.67741  2.69355  4.24690  2.90347  2.73739  3.18146  2.89801  2.37887  2.77519  2.98518  4.58477  3.61503
          0.02900  3.95070  4.67305  0.61958  0.77255  0.48576  0.95510
    262   3.43201  4.71749  4.55867  4.18665  1.28193  4.25426  3.52188  3.09821  4.00585  2.43220  3.68756  4.02184  4.57533  4.03665  4.05995  3.62914  3.65939  3.03937  2.00577  1.98219    280 f - - -
          2.68618  4.42225  2.77519  2.73123  3.46354  2.40513  3.72494  3.29354  2.67741  2.69355  4.24690  2.90347  2.73739  3.18146  2.89801  2.37887  2.77519  2.98518  4.58477  3.61503
          0.02900  3.95070  4.67305  0.61958  0.77255  0.48576  0.95510
    263   2.27109  4.27123  3.97128  3.44117  3.37716  3.73360  4.22731  2.24167  3.33059  2.10696  2.14339  3.72600  4.16607  3.62372  3.59442  3.06527  2.98322  1.83243  5.05691  3.86422    281 v - - -
          2.68618  4.42225  2.77519  2.73123  3.46354  2.40513  3.72494  3.29354  2.67741  2.69355  4.24690  2.90347  2.73739  3.18146  2.89801  2.37887  2.77519  2.98518  4.58477  3.61503
          0.02900  3.95070  4.67305  0.61958  0.77255  0.48576  0.95510
    264   2.62784  4.80645  2.90525  2.44560  4.14437  3.36754  3.63433  3.55284  2.12827  3.14023  3.96542  2.94534  3.81135  2.38085  2.72769  2.31228  2.32804  3.21484  5.35507  4.04111    282 k - - -
          2.68618  4.42225  2.77519  2.73123  3.46354  2.40513  3.72494  3.29354  2.67741  2.69355  4.24690  2.90347  2.73739  3.18146  2.89801  2.37887  2.77519  2.98518  4.58477  3.61503
          0.02900  3.95070  4.67305  0.61958  0.77255  0.48576  0.95510
    265   2.50743  4.55412  2.98000  2.58733  4.06151  3.24199  3.76779  3.45921  2.56442  3.10065  3.94865  3.02884  3.78400  2.43104  2.94711  2.18160  1.97620  3.10343  5.35451  4.06070    283 t - - -
          2.68618  4.42225  2.77519  2.73123  3.46354  2.40513  3.72494  3.29354  2.67741  2.69355  4.24690  2.90347  2.73739  3.18146  2.89801  2.37887  2.77519  2.98518  4.58477  3.61503
          0.02900  3.95070  4.67305  0.61958  0.77255  0.48576  0.95510
    266   0.90666  4.23202  3.54276  3.33797  4.13096  3.05440  4.35068  3.26825  3.35626  3.14622  4.16971  3.46758  3.80104  3.69032  3.60121  2.58177  2.86456  2.90912  5.55032  4.35934    284 a - - -
          2.68618  4.42225  2.77519  2.73123  3.46354  2.40513  3.72494  3.29354  2.67741  2.69355  4.24690  2.90347  2.73739  3.18146  2.89801  2.37887  2.77519  2.98518  4.58477  3.61503
          0.02900  3.95070  4.67305  0.61958  0.77255  0.48576  0.95510
    267   3.36111  4.81838  3.95411  3.69841  2.29836  3.92155  3.65671  3.35949  3.55368  2.79319  4.02647  3.82046  4.39370  3.84092  3.72126  3.48993  3.64823  3.23378  3.94503  0.84502    285 y - - -
          2.68618  4.42225  2.77519  2.73123  3.46354  2.40513  3.72494  3.29354  2.67741  2.69355  4.24690  2.90347  2.73739  3.18146  2.89801  2.37887  2.77519  2.98518  4.58477  3.61503
          0.02900  3.95070  4.67305  0.61958  0.77255  0.48576  0.95510
    268   2.70895  4.70897  3.31270  2.78396  4.17959  3.41541  3.73188  3.51897  2.22145  3.13350  4.03742  3.17473  3.90517  2.91104  1.49986  2.79674  2.37864  3.20544  5.35080  4.11858    286 r - - -
          2.68618  4.42225  2.77519  2.73123  3.46354  2.40513  3.72494  3.29354  2.67741  2.69355  4.24690  2.90347  2.73739  3.18146  2.89801  2.37887  2.77519  2.98518  4.58477  3.61503
          0.02900  3.95070  4.67305  0.61958  0.77255  0.48576  0.95510
    269   3.11497  4.43861  4.73707  4.19948  3.33127  4.43552  4.85824  1.44190  4.08040  1.48306  3.13656  4.45047  4.69111  4.29138  4.26230  3.79087  3.35868  1.53896  5.32049  4.17022    287 i - - -
          2.68618  4.42225  2.77519  2.73123  3.46354  2.40513  3.72494  3.29354  2.67741  2.69355  4.24690  2.90347  2.73739  3.18146  2.89801  2.37887  2.77519  2.98518  4.58477  3.61503
          0.02900  3.95070  4.67305  0.61958  0.77255  0.48576  0.95510
    270   2.85722  4.60132  3.47288  3.32337  4.31147  3.28442  4.39423  3.87718  3.38739  3.49547  4.54882  3.62209  0.69423  3.77380  3.62389  3.02721  3.30499  3.51360  5.47640  4.43327    288 p - - -
          2.68618  4.42225  2.77519  2.73123  3.46354  2.40513  3.72494  3.29354  2.67741  2.69355  4.24690  2.90347  2.73739  3.18146  2.89801  2.37887  2.77519  2.98518  4.58477  3.61503
          0.02900  3.95070  4.67305  0.61958  0.77255  0.48576  0.95510
    271   3.07452  5.21371  0.81204  2.38579  4.60144  3.27072  4.00128  4.20761  3.10041  3.80214  4.78223  2.94598  3.92908  3.24075  3.62703  3.02825  3.41486  3.83856  5.75478  4.46178    289 d - - -
          2.68618  4.42225  2.77519  2.73123  3.46354  2.40513  3.72494  3.29354  2.67741  2.69355  4.24690  2.90347  2.73739  3.18146  2.89801  2.37887  2.77519  2.98518  4.58477  3.61503
          0.02900  3.95070  4.67305  0.61958  0.77255  0.48576  0.95510
    272   2.52482  4.58308  2.80540  2.57709  4.21220  3.15724  3.86923  3.61637  2.71517  3.30692  4.17943  1.60019  3.78419  3.07813  3.09947  2.61318  2.28485  3.22059  5.51616  4.18392    290 n - - -
          2.68618  4.42225  2.77519  2.73123  3.46354  2.40513  3.72494  3.29354  2.67741  2.69355  4.24690  2.90347  2.73739  3.18146  2.89801  2.37887  2.77519  2.98518  4.58477  3.61503
          0.02900  3.95070  4.67305  0.61958  0.77255  0.48576  0.95510
    273   1.93030  4.77351  2.07936  2.36654  4.28711  3.20745  3.74248  3.69997  2.62981  3.31627  4.14294  2.87541  2.80575  2.91052  3.11142  2.60768  2.89258  3.30724  5.54348  4.18365    291 a - - -
          2.68618  4.42225  2.77519  2.73123  3.46354  2.40513  3.72494  3.29354  2.67741  2.69355  4.24690  2.90347  2.73739  3.18146  2.89801  2.37887  2.77519  2.98518  4.58477  3.61503
          0.02900  3.95070  4.67305  0.61958  0.77255  0.48576  0.95510
    274   2.42022  3.25197  2.49161  2.60394  4.03029  2.54655  3.78741  3.43808  2.66605  3.08366  3.91275  3.03310  3.74267  2.98256  3.09610  2.04505  2.75990  3.06144  5.34483  4.04974    292 s - - -
          2.68618  4.42225  2.77519  2.73123  3.46354  2.40513  3.72494  3.29354  2.67741  2.69355  4.24690  2.90347  2.73739  3.18146  2.89801  2.37887  2.77519  2.98518  4.58477  3.61503
          0.02900  3.95070  4.67305  0.61958  0.77255  0.48576  0.95510
    275   2.00473  4.79923  2.82826  2.45251  4.21876  3.31807  3.68097  3.61929  1.97019  3.21986  4.05292  2.44568  3.81269  2.84286  2.77479  2.66929  2.91017  3.26454  5.42634  4.10967    293 k - - -
          2.68618  4.42225  2.77519  2.73123  3.46354  2.40513  3.72494  3.29354  2.67741  2.69355  4.24690  2.90347  2.73739  3.18146  2.89801  2.37887  2.77519  2.98518  4.58477  3.61503
          0.02900  3.95070  4.67305  0.61958  0.77255  0.48576  0.95510
    276   2.30738  3.05868  3.29545  2.85229  3.99956  2.43242  3.93184  3.40646  2.85160  3.07612  3.91321  2.44207  3.71496  3.16989  3.22644  1.93186  2.70581  2.99825  5.34893  4.09709    294 s - - -
          2.68618  4.42225  2.77519  2.73123  3.46354  2.40513  3.72494  3.29354  2.67741  2.69355  4.24690  2.90347  2.73739  3.18146  2.89801  2.37887  2.77519  2.98518  4.58477  3.61503
          0.02900  3.95070  4.67305  0.61958  0.77255  0.48576  0.95510
    277   2.60551  4.49967  3.11718  2.18523  3.78705  3.43551  3.82338  2.83106  2.69363  2.74720  3.68766  3.14747  3.90064  3.05491  3.07971  2.75556  2.51424  1.96650  5.20603  3.93099    295 v - - -
          2.68618  4.42225  2.77519  2.73123  3.46354  2.40513  3.72494  3.29354  2.67741  2.69355  4.24690  2.90347  2.73739  3.18146  2.89801  2.37887  2.77519  2.98518  4.58477  3.61503
          0.02900  3.95070  4.67305  0.61958  0.77255  0.48576  0.95510
    278   2.64344  4.72195  2.87840  1.96858  3.93853  3.39206  3.68927  3.29062  2.49694  2.34603  3.83171  2.97978  2.96424  2.87644  2.90862  2.70470  2.89274  3.01527  5.26706  3.95199    296 e - - -
          2.68618  4.42225  2.77519  2.73123  3.46354  2.40513  3.72494  3.29354  2.67741  2.69355  4.24690  2.90347  2.73739  3.18146  2.89801  2.37887  2.77519  2.98518  4.58477  3.61503
          0.02900  3.95070  4.67305  0.61958  0.77255  0.48576  0.95510
    279   2.85722  4.60132  3.47288  3.32337  4.31147  3.28442  4.39423  3.87718  3.38739  3.49547  4.54882  3.62209  0.69423  3.77380  3.62389  3.02721  3.30499  3.51360  5.47640  4.43327    297 p - - -
          2.68618  4.42225  2.77519  2.73123  3.46354  2.40513  3.72494  3.29354  2.67741  2.69355  4.24690  2.90347  2.73739  3.18146  2.89801  2.37887  2.77519  2.98518  4.58477  3.61503
          0.02900  3.95070  4.67305  0.61958  0.77255  0.48576  0.95510
    280   2.38717  4.41331  2.91558  2.67731  4.27138  1.68431  3.94604  3.69650  2.84816  3.34940  4.18372  2.50115  3.72457  3.16280  3.23693  2.50533  2.35888  3.22895  5.57001  4.28228    298 g - - -
          2.68618  4.42225  2.77519  2.73123  3.46354  2.40513  3.72494  3.29354  2.67741  2.69355  4.24690  2.90347  2.73739  3.18146  2.89801  2.37887  2.77519  2.98518  4.58477  3.61503
          0.02900  3.95070  4.67305  0.61958  0.77255  0.48576  0.95510
    281   2.38116  4.86499  2.62455  2.24561  4.16498  3.33358  3.61543  3.59260  2.20999  3.17371  3.98106  2.86781  3.77692  2.76028  2.88209  2.28971  2.47631  3.24104  5.39286  4.03772    299 k - - -
          2.68618  4.42225  2.77519  2.73123  3.46354  2.40513  3.72494  3.29354  2.67741  2.69355  4.24690  2.90347  2.73739  3.18146  2.89801  2.37887  2.77519  2.98518  4.58477  3.61503
          0.02900  3.95070  4.67305  0.61958  0.77255  0.48576  0.95510
    282   2.06208  4.82953  3.13154  2.59052  4.20368  3.45125  3.63343  3.57460  1.91737  3.15295  3.99933  3.04888  3.87526  2.78879  2.02874  2.75976  2.95222  3.25251  5.34143  4.08107    300 k - - -
          2.68618  4.42225  2.77519  2.73123  3.46354  2.40513  3.72494  3.29354  2.67741  2.69355  4.24690  2.90347  2.73739  3.18146  2.89801  2.37887  2.77519  2.98518  4.58477  3.61503
          0.02900  3.95070  4.67305  0.61958  0.77255  0.48576  0.95510
    283   1.72169  4.25507  3.27157  2.99466  4.16602  3.02548  4.11161  3.47640  3.04311  3.21744  4.11854  3.24756  1.68372  3.37586  3.36587  2.48882  2.77387  3.04978  5.52610  4.29526    301 p - - -
          2.68618  4.42225  2.77519  2.73123  3.46354  2.40513  3.72494  3.29354  2.67741  2.69355  4.24690  2.90347  2.73739  3.18146  2.89801  2.37887  2.77519  2.98518  4.58477  3.61503
          0.02900  3.95070  4.67305  0.61958  0.77255  0.48576  0.95510
    284   2.26906  4.89829  2.35686  2.32857  4.23797  3.31487  3.63036  3.65409  2.04868  3.23846  4.04664  2.85849  3.77957  2.77360  2.88663  2.62074  2.54109  3.29119  5.44944  4.08778    302 k - - -
          2.68618  4.42225  2.77519  2.73123  3.46354  2.40513  3.72494  3.29354  2.67741  2.69355  4.24690  2.90347  2.73739  3.18146  2.89801  2.37887  2.77519  2.98518  4.58477  3.61503
          0.02900  3.95070  4.67305  0.61958  0.77255  0.48576  0.95510
    285   2.38031  4.80260  3.12760  2.57148  4.16405  3.44153  3.62818  3.53586  2.02022  3.12273  3.96275  3.03604  3.85964  2.78329  1.92894  2.73012  2.57388  3.21390  5.32331  4.05536    303 r - - -
          2.68618  4.42225  2.77519  2.73123  3.46354  2.40513  3.72494  3.29354  2.67741  2.69355  4.24690  2.90347  2.73739  3.18146  2.89801  2.37887  2.77519  2.98518  4.58477  3.61503
          0.02900  3.95070  4.67305  0.61958  0.77255  0.48576  0.95510
    286   2.45573  4.30085  3.49846  3.25447  4.03884  3.13745  4.26570  3.17554  3.19898  3.03624  4.08200  3.45106  3.84748  3.58996  3.45371  2.65791  1.04592  2.86212  5.46977  4.25557    304 t - - -
          2.68618  4.42225  2.77519  2.73123  3.46354  2.40513  3.72494  3.29354  2.67741  2.69355  4.24690  2.90347  2.73739  3.18146  2.89801  2.37887  2.77519  2.98518  4.58477  3.61503
          0.02900  3.95070  4.67305  0.61958  0.77255  0.48576  0.95510
    287   2.29669  4.34289  3.51664  2.94849  3.45974  3.58907  3.85737  2.36935  2.77395  2.02852  3.39465  3.34359  3.97781  3.16641  2.58198  2.86000  2.86665  2.45412  4.95559  3.72507    305 l - - -
          2.68618  4.42225  2.77519  2.73123  3.46354  2.40513  3.72494  3.29354  2.67741  2.69355  4.24690  2.90347  2.73739  3.18146  2.89801  2.37887  2.77519  2.98518  4.58477  3.61503
          0.02900  3.95070  4.67305  0.61958  0.77255  0.48576  0.95510
    288   2.67492  4.66748  3.15091  2.74606  4.15433  3.33266  3.81730  3.60848  2.45710  3.20053  4.09578  3.15958  1.65274  3.02013  2.15206  2.76585  2.99101  3.26643  5.36770  4.12374    306 p - - -
          2.68618  4.42225  2.77519  2.73123  3.46354  2.40513  3.72494  3.29354  2.67741  2.69355  4.24690  2.90347  2.73739  3.18146  2.89801  2.37887  2.77519  2.98518  4.58477  3.61503
          0.02900  3.95070  4.67305  0.61958  0.77255  0.48576  0.95510
    289   3.09864  4.41858  4.73729  4.20382  3.38280  4.43251  4.87596  1.41755  4.08881  1.61925  3.18928  4.45136  4.69679  4.31241  4.27750  3.79023  3.34521  1.42026  5.35762  4.19399    307 i - - -
          2.68618  4.42225  2.77519  2.73123  3.46354  2.40513  3.72494  3.29354  2.67741  2.69355  4.24690  2.90347  2.73739  3.18146  2.89801  2.37887  2.77519  2.98518  4.58477  3.61503
          0.02900  3.95070  4.67305  0.61958  0.77255  0.48576  0.95510
    290   2.45723  4.53825  2.82391  2.55393  4.26316  2.40485  3.84892  3.68991  2.72064  3.32122  4.14997  1.92687  3.74312  3.04196  3.13818  2.54523  2.28145  3.25374  5.53928  4.22597    308 n - - -
          2.68618  4.42225  2.77519  2.73123  3.46354  2.40513  3.72494  3.29354  2.67741  2.69355  4.24690  2.90347  2.73739  3.18146  2.89801  2.37887  2.77519  2.98518  4.58477  3.61503
          0.02900  3.95070  4.67305  0.61958  0.77255  0.48576  0.95510
    291   3.09454  4.92775  3.59325  3.08834  4.30218  3.56723  3.88234  3.84949  2.27091  3.35122  4.34957  3.44200  4.06619  3.09896  0.86532  3.17505  3.35528  3.57011  5.35363  4.21276    309 r - - -
          2.68618  4.42225  2.77519  2.73123  3.46354  2.40513  3.72494  3.29354  2.67741  2.69355  4.24690  2.90347  2.73739  3.18146  2.89801  2.37887  2.77519  2.98518  4.58477  3.61503
          0.02900  3.95070  4.67305  0.61958  0.77255  0.48576  0.95510
    292   3.11717  4.52909  4.44503  3.93988  1.54264  4.18138  4.19181  2.38245  3.79956  1.67628  2.37411  4.12058  4.48404  3.96342  3.95598  3.52731  3.35686  2.43665  4.53437  3.06656    310 f - - -
          2.68618  4.42225  2.77519  2.73123  3.46354  2.40513  3.72494  3.29354  2.67741  2.69355  4.24690  2.90347  2.73739  3.18146  2.89801  2.37887  2.77519  2.98518  4.58477  3.61503
          0.02900  3.95070  4.67305  0.61958  0.77255  0.48576  0.95510
    293   2.68954  5.09690  2.26403  2.23236  4.41434  3.29467  3.62504  3.87880  2.13365  3.40607  4.20201  2.35579  2.70581  2.76021  2.92560  2.65090  2.94102  3.48530  5.57886  4.17649    311 k - - -
          2.68618  4.42225  2.77519  2.73123  3.46354  2.40513  3.72494  3.29354  2.67741  2.69355  4.24690  2.90347  2.73739  3.18146  2.89801  2.37887  2.77519  2.98518  4.58477  3.61503
          0.02900  3.95070  4.67305  0.61958  0.77255  0.48576  0.95510
    294   3.04128  4.38788  4.66762  4.17447  3.52639  4.33458  4.90878  1.44730  4.05568  2.04687  3.34652  4.40597  4.67239  4.33466  4.26744  3.72026  3.31312  1.13766  5.47040  4.25704    312 v - - -
          2.68618  4.42225  2.77519  2.73123  3.46354  2.40513  3.72494  3.29354  2.67741  2.69355  4.24690  2.90347  2.73739  3.18146  2.89801  2.37887  2.77519  2.98518  4.58477  3.61503
          0.02900  3.95070  4.67305  0.61958  0.77255  0.48576  0.95510
    295   3.09454  4.92775  3.59325  3.08834  4.30218  3.56723  3.88234  3.84949  2.27091  3.35122  4.34957  3.44200  4.06619  3.09896  0.86532  3.17505  3.35528  3.57011  5.35363  4.21276    313 r - - -
          2.68618  4.42225  2.77519  2.73123  3.46354  2.40513  3.72494  3.29354  2.67741  2.69355  4.24690  2.90347  2.73739  3.18146  2.89801  2.37887  2.77519  2.98518  4.58477  3.61503
          0.02900  3.95070  4.67305  0.61958  0.77255  0.48576  0.95510
    296   2.35439  4.27569  3.27533  3.09496  4.15460  3.00416  4.20254  3.68789  3.17400  3.40218  4.32191  3.30707  3.74947  3.51726  3.45746  0.97896  2.84042  3.20587  5.52089  4.23859    314 s - - -
          2.68618  4.42225  2.77519  2.73123  3.46354  2.40513  3.72494  3.29354  2.67741  2.69355  4.24690  2.90347  2.73739  3.18146  2.89801  2.37887  2.77519  2.98518  4.58477  3.61503
          0.02900  3.95070  4.67305  0.61958  0.77255  0.48576  0.95510
    297   3.35870  4.73763  4.34591  4.07553  0.89193  4.02964  3.91324  2.87304  3.98066  2.22522  3.59183  4.10772  4.48668  4.12716  4.08105  3.62444  3.65998  2.86944  4.13964  2.49706    315 f - - -
          2.68618  4.42225  2.77519  2.73123  3.46354  2.40513  3.72494  3.29354  2.67741  2.69355  4.24690  2.90347  2.73739  3.18146  2.89801  2.37887  2.77519  2.98518  4.58477  3.61503
          0.02900  3.95070  4.67305  0.61958  0.77255  0.48576  0.95510
    298   3.06189  4.40062  4.69977  4.20710  3.50272  4.36373  4.93071  1.21816  4.08535  2.00406  3.31853  4.43707  4.69112  4.35703  4.28989  3.75139  3.33166  1.35401  5.46604  4.26070    316 i - - -
          2.68618  4.42225  2.77519  2.73123  3.46354  2.40513  3.72494  3.29354  2.67741  2.69355  4.24690  2.90347  2.73739  3.18146  2.89801  2.37887  2.77519  2.98518  4.58477  3.61503
          0.02900  3.95070  4.67305  0.61958  0.77255  0.48576  0.95510
    299   2.45573  4.30085  3.49846  3.25447  4.03884  3.13745  4.26570  3.17554  3.19898  3.03624  4.08200  3.45106  3.84748  3.58996  3.45371  2.65791  1.04592  2.86212  5.46977  4.25557    317 t - - -
          2.68618  4.42225  2.77519  2.73123  3.46354  2.40513  3.72494  3.29354  2.67741  2.69355  4.24690  2.90347  2.73739  3.18146  2.89801  2.37887  2.77519  2.98518  4.58477  3.61503
          0.02900  3.95070  4.67305  0.61958  0.77255  0.48576  0.95510
    300   2.61850  4.77547  2.75614  2.42856  4.06413  3.28805  2.81692  3.62594  2.50279  3.21480  4.05185  2.51459  3.80326  2.88016  2.91795  1.85149  2.90665  3.26665  5.35407  3.97727    318 s - - -
          2.68618  4.42225  2.77519  2.73123  3.46354  2.40513  3.72494  3.29354  2.67741  2.69355  4.24690  2.90347  2.73739  3.18146  2.89801  2.37887  2.77519  2.98518  4.58477  3.61503
          0.02900  3.95070  4.67305  0.61958  0.77255  0.48576  0.95510
    301   2.69083  4.33011  3.76190  3.24688  3.35813  3.66476  4.09602  2.43221  3.12836  1.56925  3.28840  3.57947  2.95101  3.45746  3.41725  2.98991  2.96787  2.06241  5.01075  3.78662    319 l - - -
          2.68618  4.42225  2.77519  2.73123  3.46354  2.40513  3.72494  3.29354  2.67741  2.69355  4.24690  2.90347  2.73739  3.18146  2.89801  2.37887  2.77519  2.98518  4.58477  3.61503
          0.02900  3.95070  4.67305  0.61958  0.77255  0.48576  0.95510
    302   2.21256  4.74245  2.73500  1.79936  4.17846  3.27077  3.72931  3.49964  2.56161  3.18136  4.03238  2.92366  3.79694  2.90228  2.99945  2.64372  2.37923  3.15898  5.45274  4.11995    320 e - - -
          2.68618  4.42225  2.77519  2.73123  3.46354  2.40513  3.72494  3.29354  2.67741  2.69355  4.24690  2.90347  2.73739  3.18146  2.89801  2.37887  2.77519  2.98518  4.58477  3.61503
          0.02900  3.95070  4.67305  0.61958  0.77255  0.48576  0.95510
    303   2.77032  5.14229  2.47939  1.93881  4.38070  3.30789  2.78847  3.89709  2.44944  3.42742  4.25104  1.97189  3.81820  2.80437  2.89983  2.72569  3.02128  3.52362  5.56842  4.16254    321 e - - -
          2.68618  4.42225  2.77519  2.73123  3.46354  2.40513  3.72494  3.29354  2.67741  2.69355  4.24690  2.90347  2.73739  3.18146  2.89801  2.37887  2.77519  2.98518  4.58477  3.61503
          0.02900  3.95070  4.67305  0.61958  0.77255  0.48576  0.95510
    304   2.76411  4.53158  3.45388  3.36333  4.50380  0.61799  4.47864  4.12262  3.55523  3.76689  4.74343  3.61818  3.92522  3.87321  3.78251  2.93830  3.25143  3.63584  5.57810  4.60841    322 G - - -
          2.68618  4.42225  2.77519  2.73123  3.46354  2.40513  3.72494  3.29354  2.67741  2.69355  4.24690  2.90347  2.73739  3.18146  2.89801  2.37887  2.77519  2.98518  4.58477  3.61503
          0.02900  3.95070  4.67305  0.61958  0.77255  0.48576  0.95510
    305   1.86857  4.86329  1.63552  2.32879  4.39670  3.18337  3.81326  3.75736  2.76897  3.43562  4.30402  2.85079  3.79568  2.99751  3.27140  2.67913  2.99985  3.37260  5.67137  4.28723    323 d - - -
          2.68618  4.42225  2.77519  2.73123  3.46354  2.40513  3.72494  3.29354  2.67741  2.69355  4.24690  2.90347  2.73739  3.18146  2.89801  2.37887  2.77519  2.98518  4.58477  3.61503
          0.02900  3.95070  4.67305  0.61958  0.77255  0.48576  0.95510
    306   2.18906  4.66156  2.82763  2.02341  4.11771  3.25592  3.72068  3.50385  2.56023  3.14374  3.97501  2.94490  3.77451  2.89542  3.00083  2.30122  2.36837  3.14735  5.39621  4.07399    324 e - - -
          2.68618  4.42225  2.77519  2.73123  3.46354  2.40513  3.72494  3.29354  2.67741  2.69355  4.24690  2.90347  2.73739  3.18146  2.89801  2.37887  2.77519  2.98518  4.58477  3.61503
          0.02900  3.95070  4.67305  0.61958  0.77255  0.48576  0.95510
    307   3.02698  4.38747  4.62768  4.13880  3.52701  4.29693  4.88098  1.53615  4.01578  2.05726  3.35464  4.37155  4.64911  4.30305  4.23187  3.68455  3.30303  1.09044  5.46174  4.24159    325 v - - -
          2.68618  4.42225  2.77519  2.73123  3.46354  2.40513  3.72494  3.29354  2.67741  2.69355  4.24690  2.90347  2.73739  3.18146  2.89801  2.37887  2.77519  2.98518  4.58477  3.61503
          0.02900  3.95070  4.67305  0.61958  0.77255  0.48576  0.95510
    308   2.25266  4.80797  2.79124  2.39824  4.20309  3.30465  3.65913  3.62482  2.18687  3.21068  4.02783  2.31935  2.89110  2.81322  2.85436  2.62599  2.87076  3.26172  5.42298  4.08657    326 k - - -
          2.68618  4.42225  2.77519  2.73123  3.46354  2.40513  3.72494  3.29354  2.67741  2.69355  4.24690  2.90347  2.73739  3.18146  2.89801  2.37887  2.77519  2.98518  4.58477  3.61503
          0.02900  3.95070  4.67305  0.61958  0.77255  0.48576  0.95510
    309   1.32155  4.12405  3.45779  3.13965  4.18160  2.93768  4.17649  3.49262  3.15651  3.25655  4.10789  3.29003  3.67443  3.45633  3.46175  1.89324  2.42468  3.01210  5.55012  4.34060    327 a - - -
          2.68618  4.42225  2.77519  2.73123  3.46354  2.40513  3.72494  3.29354  2.67741  2.69355  4.24690  2.90347  2.73739  3.18146  2.89801  2.37887  2.77519  2.98518  4.58477  3.61503
          0.02900  3.95070  4.67305  0.61958  0.77255  0.48576  0.95510
    310   1.97130  4.24802  3.19645  2.86637  4.24403  1.94916  4.02443  3.66969  2.95746  3.32183  4.13765  3.15210  2.59107  3.25221  3.33257  2.07353  2.70352  3.16028  5.55816  4.30892    328 g - - -
          2.68618  4.42225  2.77519  2.73123  3.46354  2.40513  3.72494  3.29354  2.67741  2.69355  4.24690  2.90347  2.73739  3.18146  2.89801  2.37887  2.77519  2.98518  4.58477  3.61503
          0.11189  3.95070  2.44625  0.61958  0.77255  0.48576  0.95510
    311   2.58048  4.81478  2.36917  2.34837  4.16814  3.29368  3.61857  3.59088  2.39990  3.17778  3.99200  2.86602  3.76078  2.76857  2.40833  2.46488  2.41057  3.23288  5.39141  4.04447    329 e - - -
          2.68619  4.42226  2.77521  2.73124  3.46355  2.40498  3.72496  3.29355  2.67742  2.69356  4.24691  2.90348  2.73741  3.18148  2.89802  2.37888  2.77521  2.98520  4.58478  3.61504
          0.14874  2.05511  4.59263  0.36919  1.17536  0.44238  1.02863
    312   2.68546  4.95356  2.75234  1.88617  4.29773  3.35205  3.62938  3.72722  2.32820  3.28082  4.09878  2.89030  3.81485  2.77394  2.33119  2.18008  2.93297  3.36675  5.45996  4.12067    331 e - - -
          2.68618  4.42225  2.77519  2.73123  3.46354  2.40513  3.72494  3.29354  2.67741  2.69355  4.24690  2.90347  2.73739  3.18146  2.89801  2.37887  2.77519  2.98518  4.58477  3.61503
          0.02900  3.95070  4.67305  0.61958  0.77255  0.48576  0.95510
    313   2.85348  4.29580  4.24797  3.69675  3.39302  4.03213  4.43107  1.65404  3.59189  1.81214  3.25855  3.98138  4.37718  3.86167  3.83559  3.34930  2.48522  1.66822  5.14509  3.95542    332 i - - -
          2.68618  4.42225  2.77519  2.73123  3.46354  2.40513  3.72494  3.29354  2.67741  2.69355  4.24690  2.90347  2.73739  3.18146  2.89801  2.37887  2.77519  2.98518  4.58477  3.61503
          0.02900  3.95070  4.67305  0.61958  0.77255  0.48576  0.95510
    314   2.24173  4.60023  2.96700  2.11342  3.91840  3.34609  3.70535  3.23446  2.55088  2.93805  3.79744  3.00215  3.11517  2.89656  2.97890  2.63823  2.82271  2.48550  5.24806  3.94615    333 e - - -
          2.68618  4.42225  2.77519  2.73123  3.46354  2.40513  3.72494  3.29354  2.67741  2.69355  4.24690  2.90347  2.73739  3.18146  2.89801  2.37887  2.77519  2.98518  4.58477  3.61503
          0.02900  3.95070  4.67305  0.61958  0.77255  0.48576  0.95510
    315   3.11756  4.44671  4.72291  4.18240  3.30411  4.42602  4.83651  1.53916  4.06222  1.39558  3.10987  4.43658  4.67953  4.26772  4.24257  3.77863  3.35979  1.55438  5.29556  4.15168    334 l - - -
          2.68618  4.42225  2.77519  2.73123  3.46354  2.40513  3.72494  3.29354  2.67741  2.69355  4.24690  2.90347  2.73739  3.18146  2.89801  2.37887  2.77519  2.98518  4.58477  3.61503
          0.02900  3.95070  4.67305  0.61958  0.77255  0.48576  0.95510
    316   3.03282  5.11822  3.45041  2.79413  4.56023  3.64448  3.60218  3.91159  1.54068  3.36689  4.24539  3.19062  4.01931  2.74192  1.39530  3.03598  3.20286  3.60046  5.41650  4.25040    335 r - - -
          2.68618  4.42225  2.77519  2.73123  3.46354  2.40513  3.72494  3.29354  2.67741  2.69355  4.24690  2.90347  2.73739  3.18146  2.89801  2.37887  2.77519  2.98518  4.58477  3.61503
          0.02900  3.95070  4.67305  0.61958  0.77255  0.48576  0.95510
    317   2.76411  4.53158  3.45388  3.36333  4.50380  0.61799  4.47864  4.12262  3.55523  3.76689  4.74343  3.61818  3.92522  3.87321  3.78251  2.93830  3.25143  3.63584  5.57810  4.60841    336 G - - -
          2.68618  4.42225  2.77519  2.73123  3.46354  2.40513  3.72494  3.29354  2.67741  2.69355  4.24690  2.90347  2.73739  3.18146  2.89801  2.37887  2.77519  2.98518  4.58477  3.61503
          0.02900  3.95070  4.67305  0.61958  0.77255  0.48576  0.95510
    318   3.09212  4.48955  4.44600  4.06500  3.42747  4.15027  4.77888  0.98604  3.89464  1.99789  3.35104  4.29940  4.57426  4.23507  4.08229  3.65339  3.39002  1.85038  5.33424  4.07906    337 i - - -
          2.68618  4.42225  2.77519  2.73123  3.46354  2.40513  3.72494  3.29354  2.67741  2.69355  4.24690  2.90347  2.73739  3.18146  2.89801  2.37887  2.77519  2.98518  4.58477  3.61503
          0.02900  3.95070  4.67305  0.61958  0.77255  0.48576  0.95510
    319   0.90666  4.23202  3.54276  3.33797  4.13096  3.05440  4.35068  3.26825  3.35626  3.14622  4.16971  3.46758  3.80104  3.69032  3.60121  2.58177  2.86456  2.90912  5.55032  4.35934    338 a - - -
          2.68618  4.42225  2.77519  2.73123  3.46354  2.40513  3.72494  3.29354  2.67741  2.69355  4.24690  2.90347  2.73739  3.18146  2.89801  2.37887  2.77519  2.98518  4.58477  3.61503
          0.02900  3.95070  4.67305  0.61958  0.77255  0.48576  0.95510
    320   3.35870  4.73763  4.34591  4.07553  0.89193  4.02964  3.91324  2.87304  3.98066  2.22522  3.59183  4.10772  4.48668  4.12716  4.08105  3.62444  3.65998  2.86944  4.13964  2.49706    339 f - - -
          2.68618  4.42225  2.77519  2.73123  3.46354  2.40513  3.72494  3.29354  2.67741  2.69355  4.24690  2.90347  2.73739  3.18146  2.89801  2.37887  2.77519  2.98518  4.58477  3.61503
          0.02900  3.95070  4.67305  0.61958  0.77255  0.48576  0.95510
    321   3.07452  5.21371  0.81204  2.38579  4.60144  3.27072  4.00128  4.20761  3.10041  3.80214  4.78223  2.94598  3.92908  3.24075  3.62703  3.02825  3.41486  3.83856  5.75478  4.46178    340 d - - -
          2.68618  4.42225  2.77519  2.73123  3.46354  2.40513  3.72494  3.29354  2.67741  2.69355  4.24690  2.90347  2.73739  3.18146  2.89801  2.37887  2.77519  2.98518  4.58477  3.61503
          0.02900  3.95070  4.67305  0.61958  0.77255  0.48576  0.95510
    322   2.25519  4.22098  3.16183  2.97128  4.34525  1.48652  4.16244  3.81843  3.14306  3.48912  4.32006  3.20313  3.67915  3.42780  3.47240  1.74175  2.74310  3.24891  5.66405  4.42344    341 g - - -
          2.68618  4.42225  2.77519  2.73123  3.46354  2.40513  3.72494  3.29354  2.67741  2.69355  4.24690  2.90347  2.73739  3.18146  2.89801  2.37887  2.77519  2.98518  4.58477  3.61503
          0.02900  3.95070  4.67305  0.61958  0.77255  0.48576  0.95510
    323   2.76411  4.53158  3.45388  3.36333  4.50380  0.61799  4.47864  4.12262  3.55523  3.76689  4.74343  3.61818  3.92522  3.87321  3.78251  2.93830  3.25143  3.63584  5.57810  4.60841    342 G - - -
          2.68618  4.42225  2.77519  2.73123  3.46354  2.40513  3.72494  3.29354  2.67741  2.69355  4.24690  2.90347  2.73739  3.18146  2.89801  2.37887  2.77519  2.98518  4.58477  3.61503
          0.02900  3.95070  4.67305  0.61958  0.77255  0.48576  0.95510
    324   2.62711  4.46447  3.27717  2.88589  3.10814  3.41035  3.74770  3.17460  2.85254  2.82107  3.76967  3.25022  3.92741  3.20305  3.18715  1.82175  2.93807  2.90857  4.64904  2.11989    343 s - - -
          2.68618  4.42225  2.77519  2.73123  3.46354  2.40513  3.72494  3.29354  2.67741  2.69355  4.24690  2.90347  2.73739  3.18146  2.89801  2.37887  2.77519  2.98518  4.58477  3.61503
          0.02900  3.95070  4.67305  0.61958  0.77255  0.48576  0.95510
    325   2.76411  4.53158  3.45388  3.36333  4.50380  0.61799  4.47864  4.12262  3.55523  3.76689  4.74343  3.61818  3.92522  3.87321  3.78251  2.93830  3.25143  3.63584  5.57810  4.60841    344 G - - -
          2.68618  4.42225  2.77519  2.73123  3.46354  2.40513  3.72494  3.29354  2.67741  2.69355  4.24690  2.90347  2.73739  3.18146  2.89801  2.37887  2.77519  2.98518  4.58477  3.61503
          0.02900  3.95070  4.67305  0.61958  0.77255  0.48576  0.95510
    326   3.09212  4.48955  4.44600  4.06500  3.42747  4.15027  4.77888  0.98604  3.89464  1.99789  3.35104  4.29940  4.57426  4.23507  4.08229  3.65339  3.39002  1.85038  5.33424  4.07906    345 i - - -
          2.68618  4.42225  2.77519  2.73123  3.46354  2.40513  3.72494  3.29354  2.67741  2.69355  4.24690  2.90347  2.73739  3.18146  2.89801  2.37887  2.77519  2.98518  4.58477  3.61503
          0.02900  3.95070  4.67305  0.61958  0.77255  0.48576  0.95510
    327   2.28739  4.79801  3.08315  2.53505  4.14641  3.42490  3.62351  3.52696  1.90219  3.11572  3.94934  3.01074  3.84261  2.77688  2.24107  2.70172  2.54725  3.20135  5.32203  4.04035    346 k - - -
          2.68618  4.42225  2.77519  2.73123  3.46354  2.40513  3.72494  3.29354  2.67741  2.69355  4.24690  2.90347  2.73739  3.18146  2.89801  2.37887  2.77519  2.98518  4.58477  3.61503
          0.02900  3.95070  4.67305  0.61958  0.77255  0.48576  0.95510
    328   2.81375  5.12064  2.99786  2.13198  4.49854  3.48409  3.57022  3.90058  1.74622  3.37200  4.18589  2.96992  3.88062  2.37490  2.06041  2.78775  3.01547  3.53678  5.47138  4.19054    347 k - - -
          2.68618  4.42225  2.77519  2.73123  3.46354  2.40513  3.72494  3.29354  2.67741  2.69355  4.24690  2.90347  2.73739  3.18146  2.89801  2.37887  2.77519  2.98518  4.58477  3.61503
          0.02900  3.95070  4.67305  0.61958  0.77255  0.48576  0.95510
    329   2.86993  4.39118  4.23324  3.89905  3.60782  3.80440  4.68742  2.04836  3.76801  2.28146  3.56137  4.07624  4.36074  4.12230  3.97293  3.31305  3.22970  0.93180  5.40538  4.14173    348 v - - -
          2.68618  4.42225  2.77519  2.73123  3.46354  2.40513  3.72494  3.29354  2.67741  2.69355  4.24690  2.90347  2.73739  3.18146  2.89801  2.37887  2.77519  2.98518  4.58477  3.61503
          0.02900  3.95070  4.67305  0.61958  0.77255  0.48576  0.95510
    330   2.26963  5.09647  2.10205  1.84033  4.43100  3.25873  3.66474  3.88813  2.54630  3.43698  4.24665  2.76501  3.78448  2.81195  3.06563  2.34136  2.97550  3.49663  5.62980  4.21544    349 e - - -
          2.68618  4.42225  2.77519  2.73123  3.46354  2.40513  3.72494  3.29354  2.67741  2.69355  4.24690  2.90347  2.73739  3.18146  2.89801  2.37887  2.77519  2.98518  4.58477  3.61503
          0.02900  3.95070  4.67305  0.61958  0.77255  0.48576  0.95510
    331   2.94279  4.35172  4.41930  3.87162  2.46575  4.11743  4.42641  2.07021  3.75772  1.81641  2.83199  4.10460  4.43468  3.96328  3.94634  3.44423  3.18673  1.40503  4.94889  3.68996    350 v - - -
          2.68618  4.42225  2.77519  2.73123  3.46354  2.40513  3.72494  3.29354  2.67741  2.69355  4.24690  2.90347  2.73739  3.18146  2.89801  2.37887  2.77519  2.98518  4.58477  3.61503
          0.02900  3.95070  4.67305  0.61958  0.77255  0.48576  0.95510
    332   2.35439  4.27569  3.27533  3.09496  4.15460  3.00416  4.20254  3.68789  3.17400  3.40218  4.32191  3.30707  3.74947  3.51726  3.45746  0.97896  2.84042  3.20587  5.52089  4.23859    351 s - - -
          2.68618  4.42225  2.77519  2.73123  3.46354  2.40513  3.72494  3.29354  2.67741  2.69355  4.24690  2.90347  2.73739  3.18146  2.89801  2.37887  2.77519  2.98518  4.58477  3.61503
          0.02900  3.95070  4.67305  0.61958  0.77255  0.48576  0.95510
    333   1.49303  4.19579  3.78973  3.39541  3.78563  3.28345  4.30216  2.51251  3.32493  2.62949  3.70471  3.56408  3.93365  3.64200  3.59818  2.70865  2.85092  1.77039  5.36972  4.14664    352 a - - -
          2.68618  4.42225  2.77519  2.73123  3.46354  2.40513  3.72494  3.29354  2.67741  2.69355  4.24690  2.90347  2.73739  3.18146  2.89801  2.37887  2.77519  2.98518  4.58477  3.61503
          0.02900  3.95070  4.67305  0.61958  0.77255  0.48576  0.95510
    334   3.07452  5.21371  0.81204  2.38579  4.60144  3.27072  4.00128  4.20761  3.10041  3.80214  4.78223  2.94598  3.92908  3.24075  3.62703  3.02825  3.41486  3.83856  5.75478  4.46178    353 d - - -
          2.68618  4.42225  2.77519  2.73123  3.46354  2.40513  3.72494  3.29354  2.67741  2.69355  4.24690  2.90347  2.73739  3.18146  2.89801  2.37887  2.77519  2.98518  4.58477  3.61503
          0.02900  3.95070  4.67305  0.61958  0.77255  0.48576  0.95510
    335   1.86593  4.20088  3.26128  3.08161  4.33594  1.27243  4.23384  3.70176  3.23129  3.44376  4.31040  3.27293  3.69714  3.51946  3.53273  2.43945  2.76092  3.17581  5.66454  4.46132    354 g - - -
          2.68618  4.42225  2.77519  2.73123  3.46354  2.40513  3.72494  3.29354  2.67741  2.69355  4.24690  2.90347  2.73739  3.18146  2.89801  2.37887  2.77519  2.98518  4.58477  3.61503
          0.02900  3.95070  4.67305  0.61958  0.77255  0.48576  0.95510
    336   2.76411  4.53158  3.45388  3.36333  4.50380  0.61799  4.47864  4.12262  3.55523  3.76689  4.74343  3.61818  3.92522  3.87321  3.78251  2.93830  3.25143  3.63584  5.57810  4.60841    355 G - - -
          2.68618  4.42225  2.77519  2.73123  3.46354  2.40513  3.72494  3.29354  2.67741  2.69355  4.24690  2.90347  2.73739  3.18146  2.89801  2.37887  2.77519  2.98518  4.58477  3.61503
          0.02900  3.95070  4.67305  0.61958  0.77255  0.48576  0.95510
    337   2.68933  5.09051  2.35175  2.30082  4.41770  3.35671  3.58426  3.86978  1.92942  3.37438  4.16245  2.54555  3.79607  2.70748  2.32667  2.65535  2.92154  3.47855  5.51939  4.14989    356 k - - -
          2.68618  4.42225  2.77519  2.73123  3.46354  2.40513  3.72494  3.29354  2.67741  2.69355  4.24690  2.90347  2.73739  3.18146  2.89801  2.37887  2.77519  2.98518  4.58477  3.61503
          0.02900  3.95070  4.67305  0.61958  0.77255  0.48576  0.95510
    338   2.69148  4.88618  2.73848  2.27850  4.26783  3.33163  3.67399  3.68120  2.04327  3.26274  4.09944  2.91654  3.82763  2.83521  2.75924  1.79080  2.95709  3.33004  5.45846  4.13506    357 s - - -
          2.68618  4.42225  2.77519  2.73123  3.46354  2.40513  3.72494  3.29354  2.67741  2.69355  4.24690  2.90347  2.73739  3.18146  2.89801  2.37887  2.77519  2.98518  4.58477  3.61503
          0.02900  3.95070  4.67305  0.61958  0.77255  0.48576  0.95510
    339   3.46769  4.81421  4.21217  3.93774  2.74919  3.81892  3.99826  3.49482  3.65836  2.87611  4.12497  4.07105  4.34324  4.04194  3.77289  3.67064  3.77209  3.38732  0.74130  2.74724    358 w - - -
          2.68618  4.42225  2.77519  2.73123  3.46354  2.40513  3.72494  3.29354  2.67741  2.69355  4.24690  2.90347  2.73739  3.18146  2.89801  2.37887  2.77519  2.98518  4.58477  3.61503
          0.02900  3.95070  4.67305  0.61958  0.77255  0.48576  0.95510
    340   2.59344  4.43047  3.35723  2.79800  3.62820  3.48068  3.77040  2.92471  2.57955  2.60753  2.66004  3.21326  3.90126  3.02577  2.47874  2.76162  2.19065  2.69879  5.04176  3.79742    359 t - - -
          2.68618  4.42225  2.77519  2.73123  3.46354  2.40513  3.72494  3.29354  2.67741  2.69355  4.24690  2.90347  2.73739  3.18146  2.89801  2.37887  2.77519  2.98518  4.58477  3.61503
          0.02900  3.95070  4.67305  0.61958  0.77255  0.48576  0.95510
    341   2.79534  5.18649  2.47855  1.93373  4.49215  3.31355  3.65114  3.95749  2.40669  3.47320  4.29628  2.41365  3.82616  1.90123  2.83432  2.74342  3.04427  3.57655  5.62473  4.23695    360 q - - -
          2.68618  4.42225  2.77519  2.73123  3.46354  2.40513  3.72494  3.29354  2.67741  2.69355  4.24690  2.90347  2.73739  3.18146  2.89801  2.37887  2.77519  2.98518  4.58477  3.61503
          0.02900  3.95070  4.67305  0.61958  0.77255  0.48576  0.95510
    342   0.90666  4.23202  3.54276  3.33797  4.13096  3.05440  4.35068  3.26825  3.35626  3.14622  4.16971  3.46758  3.80104  3.69032  3.60121  2.58177  2.86456  2.90912  5.55032  4.35934    361 a - - -
          2.68618  4.42225  2.77519  2.73123  3.46354  2.40513  3.72494  3.29354  2.67741  2.69355  4.24690  2.90347  2.73739  3.18146  2.89801  2.37887  2.77519  2.98518  4.58477  3.61503
          0.02900  3.95070  4.67305  0.61958  0.77255  0.48576  0.95510
    343   2.26959  4.60089  2.86698  2.15785  4.06661  3.26273  3.77815  3.35516  2.62063  3.07795  3.94594  3.00045  3.80254  2.97345  3.03037  2.63664  1.89778  3.03002  5.38211  4.07995    362 t - - -
          2.68618  4.42225  2.77519  2.73123  3.46354  2.40513  3.72494  3.29354  2.67741  2.69355  4.24690  2.90347  2.73739  3.18146  2.89801  2.37887  2.77519  2.98518  4.58477  3.61503
          0.02900  3.95070  4.67305  0.61958  0.77255  0.48576  0.95510
    344   3.24343  4.68266  4.31494  3.95542  3.16639  4.08122  4.58662  2.37502  3.72239  0.78459  3.16541  4.22329  4.50331  4.07200  3.88556  3.66160  3.53423  2.43261  5.07378  3.81507    363 l - - -
          2.68618  4.42225  2.77519  2.73123  3.46354  2.40513  3.72494  3.29354  2.67741  2.69355  4.24690  2.90347  2.73739  3.18146  2.89801  2.37887  2.77519  2.98518  4.58477  3.61503
          0.02900  3.95070  4.67305  0.61958  0.77255  0.48576  0.95510
    345   2.70842  4.83278  2.04175  2.42065  4.49386  1.34933  3.92614  3.99919  2.93202  3.60594  4.47492  2.92719  3.81743  3.13869  3.41638  2.74033  3.08267  3.55855  5.70959  4.39309    364 g - - -
          2.68618  4.42225  2.77519  2.73123  3.46354  2.40513  3.72494  3.29354  2.67741  2.69355  4.24690  2.90347  2.73739  3.18146  2.89801  2.37887  2.77519  2.98518  4.58477  3.61503
          0.02900  3.95070  4.67305  0.61958  0.77255  0.48576  0.95510
    346   2.72643  5.05344  2.57069  1.90007  4.36480  3.31860  3.64688  3.81042  2.41772  3.35496  4.17786  2.82803  2.49668  2.33087  2.85490  2.70101  2.97772  3.44454  5.53998  4.16897    365 e - - -
          2.68618  4.42225  2.77519  2.73123  3.46354  2.40513  3.72494  3.29354  2.67741  2.69355  4.24690  2.90347  2.73739  3.18146  2.89801  2.37887  2.77519  2.98518  4.58477  3.61503
          0.02900  3.95070  4.67305  0.61958  0.77255  0.48576  0.95510
    347   2.81243  5.25850  1.53849  2.13709  4.64969  2.58506  3.74037  4.16119  2.72303  3.68299  4.51655  2.17812  3.80165  2.90517  3.28927  2.74090  3.11371  3.72899  5.84699  4.37944    366 d - - -
          2.68618  4.42225  2.77519  2.73123  3.46354  2.40513  3.72494  3.29354  2.67741  2.69355  4.24690  2.90347  2.73739  3.18146  2.89801  2.37887  2.77519  2.98518  4.58477  3.61503
          0.02900  3.95070  4.67305  0.61958  0.77255  0.48576  0.95510
    348   3.22122  4.58062  4.66894  4.14808  3.13134  4.43198  4.76743  1.74315  3.96296  1.02621  2.97311  4.42350  4.67697  4.18713  4.13084  3.80374  3.46184  2.06287  5.17300  4.00860    367 l - - -
          2.68618  4.42225  2.77519  2.73123  3.46354  2.40513  3.72494  3.29354  2.67741  2.69355  4.24690  2.90347  2.73739  3.18146  2.89801  2.37887  2.77519  2.98518  4.58477  3.61503
          0.02900  3.95070  4.67305  0.61958  0.77255  0.48576  0.95510
    349   2.76411  4.53158  3.45388  3.36333  4.50380  0.61799  4.47864  4.12262  3.55523  3.76689  4.74343  3.61818  3.92522  3.87321  3.78251  2.93830  3.25143  3.63584  5.57810  4.60841    368 G - - -
          2.68618  4.42225  2.77519  2.73123  3.46354  2.40513  3.72494  3.29354  2.67741  2.69355  4.24690  2.90347  2.73739  3.18146  2.89801  2.37887  2.77519  2.98518  4.58477  3.61503
          0.02900  3.95070  4.67305  0.61958  0.77255  0.48576  0.95510
    350   3.03041  5.12652  3.44499  2.78560  4.57153  3.64418  3.59806  3.92147  1.45881  3.37281  4.24826  3.18471  4.01667  2.73604  1.47689  3.03074  3.19928  3.60787  5.42050  4.25329    369 k - - -
          2.68618  4.42225  2.77519  2.73123  3.46354  2.40513  3.72494  3.29354  2.67741  2.69355  4.24690  2.90347  2.73739  3.18146  2.89801  2.37887  2.77519  2.98518  4.58477  3.61503
          0.02900  3.95070  4.67305  0.61958  0.77255  0.48576  0.95510
    351   3.50608  4.78669  4.49995  4.15689  1.24653  4.28887  3.46215  3.20165  4.01194  2.55400  3.80905  3.99136  4.60639  4.02614  4.07951  3.65170  3.73153  3.12597  3.62104  1.34788    370 f - - -
          2.68618  4.42225  2.77519  2.73123  3.46354  2.40513  3.72494  3.29354  2.67741  2.69355  4.24690  2.90347  2.73739  3.18146  2.89801  2.37887  2.77519  2.98518  4.58477  3.61503
          0.02900  3.95070  4.67305  0.61958  0.77255  0.48576  0.95510
    352   1.79328  4.15793  3.35086  3.09260  4.24037  2.92974  4.18300  3.59688  3.15265  3.34322  4.20087  3.26485  3.67721  3.45881  3.45905  1.27752  2.70310  3.09014  5.60221  4.36958    371 s - - -
          2.68618  4.42225  2.77519  2.73123  3.46354  2.40513  3.72494  3.29354  2.67741  2.69355  4.24690  2.90347  2.73739  3.18146  2.89801  2.37887  2.77519  2.98518  4.58477  3.61503
          0.02900  3.95070  4.67305  0.61958  0.77255  0.48576  0.95510
    353   3.35870  4.73763  4.34591  4.07553  0.89193  4.02964  3.91324  2.87304  3.98066  2.22522  3.59183  4.10772  4.48668  4.12716  4.08105  3.62444  3.65998  2.86944  4.13964  2.49706    372 f - - -
          2.68618  4.42225  2.77519  2.73123  3.46354  2.40513  3.72494  3.29354  2.67741  2.69355  4.24690  2.90347  2.73739  3.18146  2.89801  2.37887  2.77519  2.98518  4.58477  3.61503
          0.02900  3.95070  4.67305  0.61958  0.77255  0.48576  0.95510
    354   3.09454  4.92775  3.59325  3.08834  4.30218  3.56723  3.88234  3.84949  2.27091  3.35122  4.34957  3.44200  4.06619  3.09896  0.86532  3.17505  3.35528  3.57011  5.35363  4.21276    373 r - - -
          2.68618  4.42225  2.77519  2.73123  3.46354  2.40513  3.72494  3.29354  2.67741  2.69355  4.24690  2.90347  2.73739  3.18146  2.89801  2.37887  2.77519  2.98518  4.58477  3.61503
          0.02900  3.95070  4.67305  0.61958  0.77255  0.48576  0.95510
    355   2.64202  4.84959  2.57875  1.97898  4.32971  2.05783  3.74207  3.76911  2.60680  3.35719  4.18886  2.86691  2.76949  2.91328  3.06722  2.66042  2.94961  3.38037  5.56217  4.20935    374 e - - -
          2.68618  4.42225  2.77519  2.73123  3.46354  2.40513  3.72494  3.29354  2.67741  2.69355  4.24690  2.90347  2.73739  3.18146  2.89801  2.37887  2.77519  2.98518  4.58477  3.61503
          0.02900  3.95070  4.67305  0.61958  0.77255  0.48576  0.95510
    356   3.46769  4.81421  4.21217  3.93774  2.74919  3.81892  3.99826  3.49482  3.65836  2.87611  4.12497  4.07105  4.34324  4.04194  3.77289  3.67064  3.77209  3.38732  0.74130  2.74724    375 w - - -
          2.68618  4.42225  2.77519  2.73123  3.46354  2.40513  3.72494  3.29354  2.67741  2.69355  4.24690  2.90347  2.73739  3.18146  2.89801  2.37887  2.77519  2.98518  4.58477  3.61503
          0.02900  3.95070  4.67305  0.61958  0.77255  0.48576  0.95510
    357   2.80351  4.95068  3.19953  2.61458  4.33444  3.51270  3.60320  3.69990  1.58999  3.23401  4.07897  3.06680  3.90989  2.74547  2.00441  2.82385  2.48390  3.37453  5.37725  4.13602    376 k - - -
          2.68618  4.42225  2.77519  2.73123  3.46354  2.40513  3.72494  3.29354  2.67741  2.69355  4.24690  2.90347  2.73739  3.18146  2.89801  2.37887  2.77519  2.98518  4.58477  3.61503
          0.02900  3.95070  4.67305  0.61958  0.77255  0.48576  0.95510
    358   1.90012  4.34118  3.77914  3.34460  3.46344  3.56886  4.21436  2.43945  3.21776  1.53559  3.40418  3.62618  4.09301  3.57108  3.48727  2.96023  2.99920  2.30617  5.14587  3.90760    377 l - - -
          2.68618  4.42225  2.77519  2.73123  3.46354  2.40513  3.72494  3.29354  2.67741  2.69355  4.24690  2.90347  2.73739  3.18146  2.89801  2.37887  2.77519  2.98518  4.58477  3.61503
          0.02900  3.95070  4.67305  0.61958  0.77255  0.48576  0.95510
    359   2.00052  4.27500  3.32048  2.84761  3.86486  3.16775  3.89864  3.19963  2.82909  2.92500  3.78441  2.89954  3.75527  3.15076  3.20100  2.11597  2.26663  2.43856  5.24248  3.99516    378 a - - -
          2.68618  4.42225  2.77519  2.73123  3.46354  2.40513  3.72494  3.29354  2.67741  2.69355  4.24690  2.90347  2.73739  3.18146  2.89801  2.37887  2.77519  2.98518  4.58477  3.61503
          0.02900  3.95070  4.67305  0.61958  0.77255  0.48576  0.95510
    360   2.85621  4.44139  3.79391  3.27470  2.17427  3.80307  2.53862  2.80259  3.15010  1.78443  3.41541  3.55917  4.16472  3.43643  3.41980  3.09183  3.08748  2.67247  4.25563  2.68856    379 l - - -
          2.68618  4.42225  2.77519  2.73123  3.46354  2.40513  3.72494  3.29354  2.67741  2.69355  4.24690  2.90347  2.73739  3.18146  2.89801  2.37887  2.77519  2.98518  4.58477  3.61503
          0.11189  3.95070  2.44625  0.61958  0.77255  0.48576  0.95510
    361   2.68866  5.05486  2.16212  2.23529  4.36759  3.27629  3.61486  3.84081  2.40454  3.37570  4.18574  2.20158  3.77333  2.75833  2.36655  2.65553  2.94321  3.45694  5.53776  4.14622    380 d - - -
          2.68618  4.42225  2.77519  2.73123  3.46354  2.40513  3.72494  3.29354  2.67741  2.69355  4.24690  2.90347  2.73739  3.18146  2.89801  2.37887  2.77519  2.98518  4.58477  3.61503
          0.03147  3.87028  4.59263  0.61958  0.77255  0.44238  1.02863
    362   2.48999  4.32808  3.30124  2.85869  2.49662  2.60882  3.84999  3.04637  2.86141  2.73351  3.64629  3.22795  2.40236  3.17486  3.21951  2.66813  2.80941  2.77271  4.98472  3.65816    381 p - - -
          2.68618  4.42225  2.77519  2.73123  3.46354  2.40513  3.72494  3.29354  2.67741  2.69355  4.24690  2.90347  2.73739  3.18146  2.89801  2.37887  2.77519  2.98518  4.58477  3.61503
          0.02900  3.95070  4.67305  0.61958  0.77255  0.48576  0.95510
    363   2.52257  4.44623  3.16779  2.65540  3.71008  3.38215  3.73497  3.05926  2.62230  2.47389  3.63817  2.60561  2.97946  2.97037  3.01850  2.52707  2.79040  2.42028  5.09051  3.81494    382 v - - -
          2.68618  4.42225  2.77519  2.73123  3.46354  2.40513  3.72494  3.29354  2.67741  2.69355  4.24690  2.90347  2.73739  3.18146  2.89801  2.37887  2.77519  2.98518  4.58477  3.61503
          0.02900  3.95070  4.67305  0.61958  0.77255  0.48576  0.95510
    364   2.65032  5.01634  2.64643  2.07671  4.32802  3.36823  3.57432  3.76914  2.05030  3.29421  4.08258  2.85705  3.78761  2.69796  2.35719  2.63028  2.57195  3.39138  5.45874  4.09794    383 k - - -
          2.68618  4.42225  2.77519  2.73123  3.46354  2.40513  3.72494  3.29354  2.67741  2.69355  4.24690  2.90347  2.73739  3.18146  2.89801  2.37887  2.77519  2.98518  4.58477  3.61503
          0.02900  3.95070  4.67305  0.61958  0.77255  0.48576  0.95510
    365   2.77575  4.90353  2.98862  2.57892  4.34171  3.40572  3.69360  3.74794  1.39577  3.30382  4.16814  3.04394  2.75151  2.85388  2.53815  2.80427  3.03551  3.40360  5.44424  4.18203    384 k - - -
          2.68618  4.42225  2.77519  2.73123  3.46354  2.40513  3.72494  3.29354  2.67741  2.69355  4.24690  2.90347  2.73739  3.18146  2.89801  2.37887  2.77519  2.98518  4.58477  3.61503
          0.02900  3.95070  4.67305  0.61958  0.77255  0.48576  0.95510
    366   2.76411  4.53158  3.45388  3.36333  4.50380  0.61799  4.47864  4.12262  3.55523  3.76689  4.74343  3.61818  3.92522  3.87321  3.78251  2.93830  3.25143  3.63584  5.57810  4.60841    385 G - - -
          2.68618  4.42225  2.77519  2.73123  3.46354  2.40513  3.72494  3.29354  2.67741  2.69355  4.24690  2.90347  2.73739  3.18146  2.89801  2.37887  2.77519  2.98518  4.58477  3.61503
          0.02900  3.95070  4.67305  0.61958  0.77255  0.48576  0.95510
    367   2.26272  4.84788  2.50385  2.36266  4.19648  3.32291  3.62192  3.62548  2.39746  3.20069  4.00543  2.88313  2.99428  2.76411  2.33966  2.60245  2.84429  3.26157  5.40885  4.05764    386 a - - -
          2.68618  4.42225  2.77519  2.73123  3.46354  2.40513  3.72494  3.29354  2.67741  2.69355  4.24690  2.90347  2.73739  3.18146  2.89801  2.37887  2.77519  2.98518  4.58477  3.61503
          0.02900  3.95070  4.67305  0.61958  0.77255  0.48576  0.95510
    368   2.61205  4.37890  3.37469  2.83001  3.25220  3.53948  3.08921  2.88398  2.72879  2.25885  3.47888  3.23983  3.92729  3.08304  3.07398  2.79802  2.33600  2.65981  4.73845  2.75238    387 l - - -
          2.68618  4.42225  2.77519  2.73123  3.46354  2.40513  3.72494  3.29354  2.67741  2.69355  4.24690  2.90347  2.73739  3.18146  2.89801  2.37887  2.77519  2.98518  4.58477  3.61503
          0.02900  3.95070  4.67305  0.61958  0.77255  0.48576  0.95510
    369   2.58797  4.47169  2.65557  2.69125  3.67790  3.47234  3.78560  2.81052  2.69208  2.21276  3.58943  3.15126  3.89435  3.02304  3.09800  2.74163  2.45771  2.33536  5.11244  3.83676    388 l - - -
          2.68618  4.42225  2.77519  2.73123  3.46354  2.40513  3.72494  3.29354  2.67741  2.69355  4.24690  2.90347  2.73739  3.18146  2.89801  2.37887  2.77519  2.98518  4.58477  3.61503
          0.02900  3.95070  4.67305  0.61958  0.77255  0.48576  0.95510
    370   3.07263  4.48896  4.49124  3.98957  3.23452  4.22388  4.66802  2.02174  3.81993  1.19128  3.09584  4.25090  4.55727  4.08773  4.01692  3.60034  3.33806  1.61053  5.19676  4.00329    389 l - - -
          2.68618  4.42225  2.77519  2.73123  3.46354  2.40513  3.72494  3.29354  2.67741  2.69355  4.24690  2.90347  2.73739  3.18146  2.89801  2.37887  2.77519  2.98518  4.58477  3.61503
          0.02900  3.95070  4.67305  0.61958  0.77255  0.48576  0.95510
    371   2.74970  4.49433  3.58360  3.02348  3.50255  3.62171  3.87345  2.81853  2.59911  2.35089  1.89385  3.39591  4.03290  3.15756  2.33007  2.95358  2.99680  2.68152  5.02188  3.78016    390 m - - -
          2.68618  4.42225  2.77519  2.73123  3.46354  2.40513  3.72494  3.29354  2.67741  2.69355  4.24690  2.90347  2.73739  3.18146  2.89801  2.37887  2.77519  2.98518  4.58477  3.61503
          0.02900  3.95070  4.67305  0.61958  0.77255  0.48576  0.95510
    372   2.08542  3.01320  4.12402  3.63760  3.58001  3.45856  4.34563  2.24539  3.52670  2.46199  3.50539  3.74657  4.04127  3.79149  3.74663  2.85365  2.86593  1.44818  5.17969  3.97982    391 v - - -
          2.68618  4.42225  2.77519  2.73123  3.46354  2.40513  3.72494  3.29354  2.67741  2.69355  4.24690  2.90347  2.73739  3.18146  2.89801  2.37887  2.77519  2.98518  4.58477  3.61503
          0.02900  3.95070  4.67305  0.61958  0.77255  0.48576  0.95510
    373   3.09454  4.92775  3.59325  3.08834  4.30218  3.56723  3.88234  3.84949  2.27091  3.35122  4.34957  3.44200  4.06619  3.09896  0.86532  3.17505  3.35528  3.57011  5.35363  4.21276    392 r - - -
          2.68618  4.42225  2.77519  2.73123  3.46354  2.40513  3.72494  3.29354  2.67741  2.69355  4.24690  2.90347  2.73739  3.18146  2.89801  2.37887  2.77519  2.98518  4.58477  3.61503
          0.02900  3.95070  4.67305  0.61958  0.77255  0.48576  0.95510
    374   0.90666  4.23202  3.54276  3.33797  4.13096  3.05440  4.35068  3.26825  3.35626  3.14622  4.16971  3.46758  3.80104  3.69032  3.60121  2.58177  2.86456  2.90912  5.55032  4.35934    393 a - - -
          2.68618  4.42225  2.77519  2.73123  3.46354  2.40513  3.72494  3.29354  2.67741  2.69355  4.24690  2.90347  2.73739  3.18146  2.89801  2.37887  2.77519  2.98518  4.58477  3.61503
          0.02900  3.95070  4.67305  0.61958  0.77255  0.48576  0.95510
    375   2.00029  4.18447  3.66540  3.21665  3.78941  3.23895  4.14968  2.67329  3.15021  2.71988  3.70392  3.43861  3.86443  3.46646  3.45452  2.63407  1.84534  1.99424  5.29119  4.07416    394 t - - -
          2.68618  4.42225  2.77519  2.73123  3.46354  2.40513  3.72494  3.29354  2.67741  2.69355  4.24690  2.90347  2.73739  3.18146  2.89801  2.37887  2.77519  2.98518  4.58477  3.61503
          0.02900  3.95070  4.67305  0.61958  0.77255  0.48576  0.95510
    376   2.00520  4.48952  2.83066  2.58683  4.29742  2.19742  3.89371  3.72857  2.79412  3.36361  4.19048  2.00576  3.72930  3.09401  3.21267  2.52110  2.82110  3.26681  5.58002  4.27207    395 a - - -
          2.68618  4.42225  2.77519  2.73123  3.46354  2.40513  3.72494  3.29354  2.67741  2.69355  4.24690  2.90347  2.73739  3.18146  2.89801  2.37887  2.77519  2.98518  4.58477  3.61503
          0.02900  3.95070  4.67305  0.61958  0.77255  0.48576  0.95510
    377   2.40390  4.94624  2.95201  2.45329  4.29402  3.42083  3.59755  3.70365  1.94272  3.24330  4.06006  2.37541  3.83863  2.73467  2.19863  2.70861  2.93120  3.35334  5.40623  4.10224    396 k - - -
          2.68618  4.42225  2.77519  2.73123  3.46354  2.40513  3.72494  3.29354  2.67741  2.69355  4.24690  2.90347  2.73739  3.18146  2.89801  2.37887  2.77519  2.98518  4.58477  3.61503
          0.02900  3.95070  4.67305  0.61958  0.77255  0.48576  0.95510
    378   2.57523  4.70012  2.55244  2.44528  3.95176  3.37681  3.63769  2.78561  2.44966  2.98172  3.81751  2.95138  3.79885  2.80872  2.59067  2.23304  2.81922  3.03652  5.24588  3.92492    397 s - - -
          2.68618  4.42225  2.77519  2.73123  3.46354  2.40513  3.72494  3.29354  2.67741  2.69355  4.24690  2.90347  2.73739  3.18146  2.89801  2.37887  2.77519  2.98518  4.58477  3.61503
          0.02900  3.95070  4.67305  0.61958  0.77255  0.48576  0.95510
    379   2.76411  4.53158  3.45388  3.36333  4.50380  0.61799  4.47864  4.12262  3.55523  3.76689  4.74343  3.61818  3.92522  3.87321  3.78251  2.93830  3.25143  3.63584  5.57810  4.60841    398 G - - -
          2.68618  4.42225  2.77519  2.73123  3.46354  2.40513  3.72494  3.29354  2.67741  2.69355  4.24690  2.90347  2.73739  3.18146  2.89801  2.37887  2.77519  2.98518  4.58477  3.61503
          0.02900  3.95070  4.67305  0.61958  0.77255  0.48576  0.95510
    380   2.83472  5.19154  2.48140  1.65536  4.48410  3.32260  3.67467  3.94899  2.41624  3.46733  4.31867  2.81949  3.84711  1.95299  2.82363  2.78440  3.08678  3.58422  5.62469  4.24738    399 e - - -
          2.68618  4.42225  2.77519  2.73123  3.46354  2.40513  3.72494  3.29354  2.67741  2.69355  4.24690  2.90347  2.73739  3.18146  2.89801  2.37887  2.77519  2.98518  4.58477  3.61503
          0.02900  3.95070  4.67305  0.61958  0.77255  0.48576  0.95510
    381   2.48319  4.49102  3.16391  2.68980  4.02987  3.25083  3.77775  3.41287  2.51964  3.06279  3.91177  3.09503  3.78898  2.97605  2.36985  2.17579  1.96361  3.05902  5.31583  4.04709    400 t - - -
          2.68618  4.42225  2.77519  2.73123  3.46354  2.40513  3.72494  3.29354  2.67741  2.69355  4.24690  2.90347  2.73739  3.18146  2.89801  2.37887  2.77519  2.98518  4.58477  3.61503
          0.02900  3.95070  4.67305  0.61958  0.77255  0.48576  0.95510
    382   2.94392  4.93143  2.95572  2.71187  4.11028  3.41832  3.87080  3.75321  2.52731  3.24779  4.27365  3.17221  3.97303  1.10120  2.80987  2.98846  3.24093  3.47809  5.36856  4.06755    401 q - - -
          2.68618  4.42225  2.77519  2.73123  3.46354  2.40513  3.72494  3.29354  2.67741  2.69355  4.24690  2.90347  2.73739  3.18146  2.89801  2.37887  2.77519  2.98518  4.58477  3.61503
          0.02900  3.95070  4.67305  0.61958  0.77255  0.48576  0.95510
    383   2.85722  4.60132  3.47288  3.32337  4.31147  3.28442  4.39423  3.87718  3.38739  3.49547  4.54882  3.62209  0.69423  3.77380  3.62389  3.02721  3.30499  3.51360  5.47640  4.43327    402 p - - -
          2.68618  4.42225  2.77519  2.73123  3.46354  2.40513  3.72494  3.29354  2.67741  2.69355  4.24690  2.90347  2.73739  3.18146  2.89801  2.37887  2.77519  2.98518  4.58477  3.61503
          0.02900  3.95070  4.67305  0.61958  0.77255  0.48576  0.95510
    384   3.10123  4.49962  4.53027  3.96971  3.12140  4.28969  4.61450  2.11815  3.82791  1.26729  2.04800  4.25400  4.54688  4.02725  4.01207  3.61901  3.33382  1.92339  5.10043  3.98822    403 l - - -
          2.68618  4.42225  2.77519  2.73123  3.46354  2.40513  3.72494  3.29354  2.67741  2.69355  4.24690  2.90347  2.73739  3.18146  2.89801  2.37887  2.77519  2.98518  4.58477  3.61503
          0.02900  3.95070  4.67305  0.61958  0.77255  0.48576  0.95510
    385   2.66746  4.90142  2.91072  2.42951  4.22839  3.39612  3.60551  3.64694  2.25728  3.20353  4.02035  2.36509  3.82123  2.44678  2.29368  2.67890  2.45805  3.30005  5.38674  4.06929    404 k - - -
          2.68618  4.42225  2.77519  2.73123  3.46354  2.40513  3.72494  3.29354  2.67741  2.69355  4.24690  2.90347  2.73739  3.18146  2.89801  2.37887  2.77519  2.98518  4.58477  3.61503
          0.02900  3.95070  4.67305  0.61958  0.77255  0.48576  0.95510
    386   1.50270  4.51962  2.99735  2.68193  4.05052  3.22256  3.85880  3.40577  2.65664  3.07629  3.98862  3.09315  3.81193  2.41056  3.00354  2.64051  2.88031  3.07077  5.38662  4.09824    405 a - - -
          2.68618  4.42225  2.77519  2.73123  3.46354  2.40513  3.72494  3.29354  2.67741  2.69355  4.24690  2.90347  2.73739  3.18146  2.89801  2.37887  2.77519  2.98518  4.58477  3.61503
          0.02900  3.95070  4.67305  0.61958  0.77255  0.48576  0.95510
    387   2.44923  4.35308  3.25788  2.76675  3.75841  3.28442  3.81964  3.09704  2.72312  2.34944  3.68758  3.15855  2.89652  3.06965  3.09724  2.21963  2.29859  2.80113  5.14678  3.88790    406 s - - -
          2.68618  4.42225  2.77519  2.73123  3.46354  2.40513  3.72494  3.29354  2.67741  2.69355  4.24690  2.90347  2.73739  3.18146  2.89801  2.37887  2.77519  2.98518  4.58477  3.61503
          0.02900  3.95070  4.67305  0.61958  0.77255  0.48576  0.95510
    388   3.46769  4.81421  4.21217  3.93774  2.74919  3.81892  3.99826  3.49482  3.65836  2.87611  4.12497  4.07105  4.34324  4.04194  3.77289  3.67064  3.77209  3.38732  0.74130  2.74724    407 w - - -
          2.68618  4.42225  2.77519  2.73123  3.46354  2.40513  3.72494  3.29354  2.67741  2.69355  4.24690  2.90347  2.73739  3.18146  2.89801  2.37887  2.77519  2.98518  4.58477  3.61503
          0.02900  3.95070  4.67305  0.61958  0.77255  0.48576  0.95510
    389   2.78917  4.78783  2.75321  2.64671  4.16369  3.23712  3.98554  3.89118  2.89593  3.52927  4.48426  1.02671  3.89294  3.25866  3.25305  2.85352  3.17375  3.50548  5.46067  4.10658    408 n - - -
          2.68618  4.42225  2.77519  2.73123  3.46354  2.40513  3.72494  3.29354  2.67741  2.69355  4.24690  2.90347  2.73739  3.18146  2.89801  2.37887  2.77519  2.98518  4.58477  3.61503
          0.02900  3.95070  4.67305  0.61958  0.77255  0.48576  0.95510
    390   2.69402  4.72601  2.92340  2.60179  3.84241  3.33765  2.40751  3.58519  2.56815  3.17004  4.06217  3.06294  1.86342  3.00592  2.92301  2.76023  2.99347  3.25637  5.19294  3.79939    409 p - - -
          2.68618  4.42225  2.77519  2.73123  3.46354  2.40513  3.72494  3.29354  2.67741  2.69355  4.24690  2.90347  2.73739  3.18146  2.89801  2.37887  2.77519  2.98518  4.58477  3.61503
          0.02900  3.95070  4.67305  0.61958  0.77255  0.48576  0.95510
    391   1.66665  4.19802  3.25269  2.97867  4.26346  1.68397  4.11784  3.66127  3.08363  3.34982  4.18176  3.20978  3.10302  3.37260  3.42464  2.40355  2.70823  3.14347  5.59391  4.36802    410 a - - -
          2.68618  4.42225  2.77519  2.73123  3.46354  2.40513  3.72494  3.29354  2.67741  2.69355  4.24690  2.90347  2.73739  3.18146  2.89801  2.37887  2.77519  2.98518  4.58477  3.61503
          0.02900  3.95070  4.67305  0.61958  0.77255  0.48576  0.95510
    392   2.76411  4.53158  3.45388  3.36333  4.50380  0.61799  4.47864  4.12262  3.55523  3.76689  4.74343  3.61818  3.92522  3.87321  3.78251  2.93830  3.25143  3.63584  5.57810  4.60841    411 G - - -
          2.68618  4.42225  2.77519  2.73123  3.46354  2.40513  3.72494  3.29354  2.67741  2.69355  4.24690  2.90347  2.73739  3.18146  2.89801  2.37887  2.77519  2.98518  4.58477  3.61503
          0.02900  3.95070  4.67305  0.61958  0.77255  0.48576  0.95510
    393   3.36111  4.81838  3.95411  3.69841  2.29836  3.92155  3.65671  3.35949  3.55368  2.79319  4.02647  3.82046  4.39370  3.84092  3.72126  3.48993  3.64823  3.23378  3.94503  0.84502    412 y - - -
          2.68618  4.42225  2.77519  2.73123  3.46354  2.40513  3.72494  3.29354  2.67741  2.69355  4.24690  2.90347  2.73739  3.18146  2.89801  2.37887  2.77519  2.98518  4.58477  3.61503
          0.02900  3.95070  4.67305  0.61958  0.77255  0.48576  0.95510
    394   2.19835  4.40945  3.21520  2.74700  3.68774  3.37626  3.80502  2.97891  2.69902  2.71446  2.46893  2.44326  3.85672  3.06183  3.06610  2.69139  2.82021  2.72407  5.10374  3.83475    413 a - - -
          2.68618  4.42225  2.77519  2.73123  3.46354  2.40513  3.72494  3.29354  2.67741  2.69355  4.24690  2.90347  2.73739  3.18146  2.89801  2.37887  2.77519  2.98518  4.58477  3.61503
          0.02900  3.95070  4.67305  0.61958  0.77255  0.48576  0.95510
    395   3.09454  4.92775  3.59325  3.08834  4.30218  3.56723  3.88234  3.84949  2.27091  3.35122  4.34957  3.44200  4.06619  3.09896  0.86532  3.17505  3.35528  3.57011  5.35363  4.21276    414 r - - -
          2.68618  4.42225  2.77519  2.73123  3.46354  2.40513  3.72494  3.29354  2.67741  2.69355  4.24690  2.90347  2.73739  3.18146  2.89801  2.37887  2.77519  2.98518  4.58477  3.61503
          0.02900  3.95070  4.67305  0.61958  0.77255  0.48576  0.95510
    396   2.78917  4.78783  2.75321  2.64671  4.16369  3.23712  3.98554  3.89118  2.89593  3.52927  4.48426  1.02671  3.89294  3.25866  3.25305  2.85352  3.17375  3.50548  5.46067  4.10658    415 n - - -
          2.68618  4.42225  2.77519  2.73123  3.46354  2.40513  3.72494  3.29354  2.67741  2.69355  4.24690  2.90347  2.73739  3.18146  2.89801  2.37887  2.77519  2.98518  4.58477  3.61503
          0.02900  3.95070  4.67305  0.61958  0.77255  0.48576  0.95510
    397   1.94185  4.22453  3.94780  3.54692  3.71607  3.46370  4.41323  2.24204  3.46439  2.49100  3.61531  3.71888  4.07347  3.78038  3.72085  2.88572  2.94087  1.34159  5.37215  4.14933    416 v - - -
          2.68618  4.42225  2.77519  2.73123  3.46354  2.40513  3.72494  3.29354  2.67741  2.69355  4.24690  2.90347  2.73739  3.18146  2.89801  2.37887  2.77519  2.98518  4.58477  3.61503
          0.02900  3.95070  4.67305  0.61958  0.77255  0.48576  0.95510
    398   2.32906  4.28828  4.30254  3.78783  3.54066  3.99634  4.55903  1.57236  3.69203  2.21274  3.39460  4.03921  4.40320  3.97693  3.93981  3.34992  3.11675  1.38486  5.30315  4.09482    417 v - - -
          2.68618  4.42225  2.77519  2.73123  3.46354  2.40513  3.72494  3.29354  2.67741  2.69355  4.24690  2.90347  2.73739  3.18146  2.89801  2.37887  2.77519  2.98518  4.58477  3.61503
          0.02900  3.95070  4.67305  0.61958  0.77255  0.48576  0.95510
    399   3.02051  5.14665  2.52204  0.91912  4.50283  3.32516  3.91908  3.97229  2.80951  3.57697  4.54782  2.97872  3.93353  3.13328  3.22625  2.99513  3.32543  3.64816  5.65968  4.38227    418 e - - -
          2.68618  4.42225  2.77519  2.73123  3.46354  2.40513  3.72494  3.29354  2.67741  2.69355  4.24690  2.90347  2.73739  3.18146  2.89801  2.37887  2.77519  2.98518  4.58477  3.61503
          0.02900  3.95070  4.67305  0.61958  0.77255  0.48576  0.95510
    400   2.24351  4.56651  3.21610  2.70418  4.07132  3.31944  3.74801  3.39747  2.39633  3.05912  3.92593  3.11310  3.82793  2.93436  1.86760  2.65819  2.34353  3.06666  5.32248  4.06672    419 r - - -
          2.68618  4.42225  2.77519  2.73123  3.46354  2.40513  3.72494  3.29354  2.67741  2.69355  4.24690  2.90347  2.73739  3.18146  2.89801  2.37887  2.77519  2.98518  4.58477  3.61503
          0.02900  3.95070  4.67305  0.61958  0.77255  0.48576  0.95510
    401   2.46428  4.23441  3.70721  3.29454  3.75978  3.30685  4.22171  2.56803  3.19368  2.61438  3.68742  3.51207  3.93325  3.54357  3.47775  2.72066  1.56478  1.94802  5.32705  4.09362    420 t - - -
          2.68618  4.42225  2.77519  2.73123  3.46354  2.40513  3.72494  3.29354  2.67741  2.69355  4.24690  2.90347  2.73739  3.18146  2.89801  2.37887  2.77519  2.98518  4.58477  3.61503
          0.02900  3.95070  4.67305  0.61958  0.77255  0.48576  0.95510
    402   2.69642  4.92523  2.85918  2.12258  4.27834  3.38427  3.62474  3.69607  2.26578  3.24999  4.07377  2.93436  3.83221  2.77038  2.03217  2.19010  2.93826  3.34495  5.42423  4.10905    421 r - - -
          2.68618  4.42225  2.77519  2.73123  3.46354  2.40513  3.72494  3.29354  2.67741  2.69355  4.24690  2.90347  2.73739  3.18146  2.89801  2.37887  2.77519  2.98518  4.58477  3.61503
          0.02900  3.95070  4.67305  0.61958  0.77255  0.48576  0.95510
    403   3.05818  4.39447  4.70348  4.20886  3.51415  4.36656  4.93364  1.27842  4.09047  2.02029  3.32871  4.43843  4.69267  4.36170  4.29617  3.75265  3.32723  1.27838  5.47250  4.26641    422 v - - -
          2.68618  4.42225  2.77519  2.73123  3.46354  2.40513  3.72494  3.29354  2.67741  2.69355  4.24690  2.90347  2.73739  3.18146  2.89801  2.37887  2.77519  2.98518  4.58477  3.61503
          0.02900  3.95070  4.67305  0.61958  0.77255  0.48576  0.95510
    404   2.68760  4.51136  3.39261  2.83543  3.69037  3.58868  3.82843  2.38660  1.89123  2.58223  3.58693  3.26856  3.98475  3.06327  2.91137  2.86681  2.92721  2.17560  5.13971  3.88345    423 k - - -
          2.68618  4.42225  2.77519  2.73123  3.46354  2.40513  3.72494  3.29354  2.67741  2.69355  4.24690  2.90347  2.73739  3.18146  2.89801  2.37887  2.77519  2.98518  4.58477  3.61503
          0.02900  3.95070  4.67305  0.61958  0.77255  0.48576  0.95510
    405   1.79215  4.21366  3.89735  3.49372  3.72906  3.40904  4.37045  2.31573  3.41555  2.52795  3.63431  3.66719  4.02881  3.73010  3.67833  2.82959  2.91037  1.45382  5.36048  4.13856    424 v - - -
          2.68618  4.42225  2.77519  2.73123  3.46354  2.40513  3.72494  3.29354  2.67741  2.69355  4.24690  2.90347  2.73739  3.18146  2.89801  2.37887  2.77519  2.98518  4.58477  3.61503
          0.02900  3.95070  4.67305  0.61958  0.77255  0.48576  0.95510
    406   1.81399  4.21512  3.90487  3.50141  3.72674  3.41722  4.37643  2.30421  3.42263  2.52222  3.63109  3.67473  4.03538  3.73728  3.68450  2.83786  2.91475  1.43591  5.36167  4.13969    425 v - - -
          2.68624  4.42231  2.77525  2.73107  3.46359  2.40518  3.72500  3.29360  2.67725  2.69360  4.24695  2.90352  2.73745  3.18152  2.89780  2.37892  2.77525  2.98496  4.58482  3.61509
          0.12703  2.12614        *  1.05967  0.42552  0.00000        *
//
