# Supplementary material for: Sulfur disproportionation occurs globally across anoxic habitats and has multiple mechanisms of independent evolutionary origin
Source: ISME J. 2026 Mar 2;20(1):wrag042. doi: 10.1093/ismejo/wrag042 (PMC12998232; doi:10.1093/ismejo/wrag042)
Supplement: Sup_File_1_HMM_wrag042 [file sup_file_1_hmm_wrag042.zip › SupFile1_HMM/SupFile1b_profiles/sorb_new_a.hmm]

HMMER3/f [3.4 | Aug 2023]
NAME  sorb_new_a
LENG  102
ALPH  amino
RF    no
MM    no
CONS  yes
CS    no
MAP   yes
DATE  Wed Jul 23 12:40:13 2025
NSEQ  9
EFFN  0.619629
CKSUM 3730675888
STATS LOCAL MSV       -9.5427  0.71700
STATS LOCAL VITERBI  -10.3320  0.71700
STATS LOCAL FORWARD   -4.0129  0.71700
HMM          A        C        D        E        F        G        H        I        K        L        M        N        P        Q        R        S        T        V        W        Y   
            m->m     m->i     m->d     i->m     i->i     d->m     d->d
  COMPO   2.49466  3.98428  3.03632  2.75948  3.21422  2.88256  3.64290  2.72346  2.53678  2.48298  3.50461  3.13733  3.38842  3.04330  3.11040  2.73243  2.94213  2.63120  4.53802  3.29852
          2.68610  4.42227  2.77521  2.73125  3.46356  2.40515  3.72496  3.29356  2.67743  2.69357  4.24642  2.90349  2.73742  3.18148  2.89803  2.37889  2.77510  2.98520  4.58479  3.61505
          0.08015  2.69206  4.67995  0.79564  0.60019  0.00000        *
      1   3.07358  4.52402  4.39269  3.86889  3.15258  4.18046  4.54939  1.99829  3.67209  1.62762  1.54146  4.15585  4.49872  3.95250  3.87349  3.53764  3.32694  2.18791  5.10475  3.93233      4 m - - -
          2.68618  4.42225  2.77519  2.73123  3.46354  2.40513  3.72494  3.29354  2.67741  2.69355  4.24690  2.90347  2.73739  3.18146  2.89801  2.37887  2.77519  2.98518  4.58477  3.61503
          0.02880  3.95761  4.67995  0.61958  0.77255  0.48576  0.95510
      2   3.05075  5.01700  3.23235  2.83844  4.42289  3.53059  3.80788  3.85758  0.92755  3.40433  4.36162  3.25901  4.02527  2.99484  2.44998  3.08740  3.29791  3.56071  5.44290  4.26809      5 k - - -
          2.68618  4.42225  2.77519  2.73123  3.46354  2.40513  3.72494  3.29354  2.67741  2.69355  4.24690  2.90347  2.73739  3.18146  2.89801  2.37887  2.77519  2.98518  4.58477  3.61503
          0.02880  3.95761  4.67995  0.61958  0.77255  0.48576  0.95510
      3   3.01578  5.12065  3.38918  2.76401  4.55755  3.62684  3.60743  3.91679  1.23373  3.37494  4.25019  3.17186  4.00942  2.74676  1.80672  3.01608  3.19195  3.60057  5.42767  4.25016      6 k - - -
          2.68591  4.42241  2.77535  2.73139  3.46323  2.40529  3.72450  3.29370  2.67757  2.69349  4.24706  2.90336  2.73755  3.18162  2.89790  2.37887  2.77512  2.98477  4.58493  3.61519
          0.13700  2.13071  4.67995  1.83653  0.17360  0.48576  0.95510
      4   3.17289  4.54006  4.65242  4.11336  3.17771  4.40133  4.76599  1.87530  3.96003  1.05540  2.99587  4.39137  4.65343  4.17085  4.14088  3.75536  3.41461  1.85427  5.20740  4.06909     18 l - - -
          2.68618  4.42225  2.77519  2.73123  3.46354  2.40513  3.72494  3.29354  2.67741  2.69355  4.24690  2.90347  2.73739  3.18146  2.89801  2.37887  2.77519  2.98518  4.58477  3.61503
          0.02880  3.95761  4.67995  0.61958  0.77255  0.48576  0.95510
      5   2.67663  4.24018  3.86613  3.31764  3.33242  2.87641  4.09670  2.01438  3.21536  1.76327  3.27085  3.63214  4.12122  3.50904  3.48964  3.02842  2.93119  2.02554  4.94196  3.72799     19 l - - -
          2.68618  4.42225  2.77519  2.73123  3.46354  2.40513  3.72494  3.29354  2.67741  2.69355  4.24690  2.90347  2.73739  3.18146  2.89801  2.37887  2.77519  2.98518  4.58477  3.61503
          0.02880  3.95761  4.67995  0.61958  0.77255  0.48576  0.95510
      6   3.23425  4.61629  4.61324  4.10568  3.10210  4.39656  4.72365  1.93159  3.89660  0.93846  2.96631  4.38525  4.65873  4.14489  4.06790  3.77840  3.47966  2.14945  5.13936  3.95136     20 l - - -
          2.68618  4.42225  2.77519  2.73123  3.46354  2.40513  3.72494  3.29354  2.67741  2.69355  4.24690  2.90347  2.73739  3.18146  2.89801  2.37887  2.77519  2.98518  4.58477  3.61503
          0.02880  3.95761  4.67995  0.61958  0.77255  0.48576  0.95510
      7   2.51488  4.21960  3.63542  3.15396  3.55506  3.43270  4.04010  1.80585  3.06792  2.52402  3.50711  3.44994  3.95259  3.39523  3.36621  2.31920  2.37703  2.32333  5.06829  3.83988     21 i - - -
          2.68618  4.42225  2.77519  2.73123  3.46354  2.40513  3.72494  3.29354  2.67741  2.69355  4.24690  2.90347  2.73739  3.18146  2.89801  2.37887  2.77519  2.98518  4.58477  3.61503
          0.02880  3.95761  4.67995  0.61958  0.77255  0.48576  0.95510
      8   1.22645  4.14244  3.53286  3.22588  4.11434  2.99739  4.23279  3.21779  3.20880  3.11461  4.04481  3.36148  3.72997  3.52867  3.49171  2.45263  2.13648  2.82973  5.53853  4.33118     22 a - - -
          2.68618  4.42225  2.77519  2.73123  3.46354  2.40513  3.72494  3.29354  2.67741  2.69355  4.24690  2.90347  2.73739  3.18146  2.89801  2.37887  2.77519  2.98518  4.58477  3.61503
          0.02880  3.95761  4.67995  0.61958  0.77255  0.48576  0.95510
      9   2.30855  4.26362  3.98887  3.44548  3.39639  3.81696  4.22874  1.81574  3.34043  1.80365  3.29454  3.74960  4.20895  3.63458  3.60876  3.12952  2.70342  1.99536  5.05425  3.85363     23 l - - -
          2.68618  4.42225  2.77519  2.73123  3.46354  2.40513  3.72494  3.29354  2.67741  2.69355  4.24690  2.90347  2.73739  3.18146  2.89801  2.37887  2.77519  2.98518  4.58477  3.61503
          0.02880  3.95761  4.67995  0.61958  0.77255  0.48576  0.95510
     10   3.22259  4.57196  4.70820  4.16052  2.32008  4.42036  4.56774  2.02247  4.03269  1.04212  2.89584  4.38949  4.63482  4.14754  4.16619  3.75816  3.44563  2.27149  4.88466  3.60677     24 l - - -
          2.68618  4.42225  2.77519  2.73123  3.46354  2.40513  3.72494  3.29354  2.67741  2.69355  4.24690  2.90347  2.73739  3.18146  2.89801  2.37887  2.77519  2.98518  4.58477  3.61503
          0.02880  3.95761  4.67995  0.61958  0.77255  0.48576  0.95510
     11   1.70459  4.24698  3.37340  2.96067  3.90615  3.12869  3.99525  3.18400  2.92692  2.60952  3.85776  3.24741  3.76428  3.26539  3.26551  1.81720  2.74582  2.83841  5.31072  4.05844     25 a - - -
          2.68618  4.42225  2.77519  2.73123  3.46354  2.40513  3.72494  3.29354  2.67741  2.69355  4.24690  2.90347  2.73739  3.18146  2.89801  2.37887  2.77519  2.98518  4.58477  3.61503
          0.02880  3.95761  4.67995  0.61958  0.77255  0.48576  0.95510
     12   1.64255  4.23543  3.44353  2.98500  3.79523  2.50552  3.98206  2.99611  2.94073  2.55486  3.73399  3.28156  3.79911  3.26689  3.28055  2.57178  2.75174  2.49483  5.22463  3.98563     26 a - - -
          2.68618  4.42225  2.77519  2.73123  3.46354  2.40513  3.72494  3.29354  2.67741  2.69355  4.24690  2.90347  2.73739  3.18146  2.89801  2.37887  2.77519  2.98518  4.58477  3.61503
          0.02880  3.95761  4.67995  0.61958  0.77255  0.48576  0.95510
     13   2.23181  4.20040  3.27875  2.96784  4.25590  2.03043  4.09273  3.67054  3.03994  3.34431  4.16563  3.20295  3.67279  3.33821  3.38732  1.65998  2.14390  3.14777  5.58212  4.34828     27 s - - -
          2.68618  4.42225  2.77519  2.73123  3.46354  2.40513  3.72494  3.29354  2.67741  2.69355  4.24690  2.90347  2.73739  3.18146  2.89801  2.37887  2.77519  2.98518  4.58477  3.61503
          0.02880  3.95761  4.67995  0.61958  0.77255  0.48576  0.95510
     14   2.05009  4.26910  3.18786  2.84394  4.23979  2.31426  4.00470  3.66687  2.92703  3.31452  4.12930  3.14355  2.35571  3.22659  3.30828  1.86905  2.71008  3.16446  5.54968  4.29511     28 s - - -
          2.68618  4.42225  2.77519  2.73123  3.46354  2.40513  3.72494  3.29354  2.67741  2.69355  4.24690  2.90347  2.73739  3.18146  2.89801  2.37887  2.77519  2.98518  4.58477  3.61503
          0.02880  3.95761  4.67995  0.61958  0.77255  0.48576  0.95510
     15   3.24236  4.64531  4.57347  4.04788  3.05912  4.37623  4.67384  2.18993  3.82138  0.89969  2.58890  4.34202  4.62841  4.07393  3.99440  3.74590  3.48102  2.29243  5.10272  3.94354     29 l - - -
          2.68618  4.42225  2.77519  2.73123  3.46354  2.40513  3.72494  3.29354  2.67741  2.69355  4.24690  2.90347  2.73739  3.18146  2.89801  2.37887  2.77519  2.98518  4.58477  3.61503
          0.02880  3.95761  4.67995  0.61958  0.77255  0.48576  0.95510
     16   2.30720  4.26879  4.01525  3.47211  2.05620  3.79239  4.10183  2.39105  3.36829  1.96175  2.57753  3.73871  4.17306  3.61386  3.60121  3.10287  2.99504  2.30119  4.76699  3.48140     30 l - - -
          2.68618  4.42225  2.77519  2.73123  3.46354  2.40513  3.72494  3.29354  2.67741  2.69355  4.24690  2.90347  2.73739  3.18146  2.89801  2.37887  2.77519  2.98518  4.58477  3.61503
          0.02880  3.95761  4.67995  0.61958  0.77255  0.48576  0.95510
     17   1.09659  4.13341  3.43947  3.19527  4.19458  2.93740  4.24099  3.47522  3.23402  3.28515  4.17027  3.32256  3.69352  3.54149  3.51336  2.12848  2.71072  3.00556  5.58629  4.36330     31 a - - -
          2.68618  4.42225  2.77519  2.73123  3.46354  2.40513  3.72494  3.29354  2.67741  2.69355  4.24690  2.90347  2.73739  3.18146  2.89801  2.37887  2.77519  2.98518  4.58477  3.61503
          0.02880  3.95761  4.67995  0.61958  0.77255  0.48576  0.95510
     18   2.71240  4.84833  2.81882  2.50282  4.22334  3.32914  3.73597  3.70579  2.43611  3.25967  4.14272  2.98852  2.73346  1.62149  2.79002  2.74588  3.00031  3.36073  5.44256  4.12382     32 q - - -
          2.68618  4.42225  2.77519  2.73123  3.46354  2.40513  3.72494  3.29354  2.67741  2.69355  4.24690  2.90347  2.73739  3.18146  2.89801  2.37887  2.77519  2.98518  4.58477  3.61503
          0.02880  3.95761  4.67995  0.61958  0.77255  0.48576  0.95510
     19   3.00617  4.42139  4.46386  3.97962  3.39458  4.17392  4.69677  1.90534  3.81800  1.68549  3.27473  4.22644  4.54877  4.12392  4.03256  3.56103  3.28545  1.17391  5.29915  4.06186     33 v - - -
          2.68618  4.42225  2.77519  2.73123  3.46354  2.40513  3.72494  3.29354  2.67741  2.69355  4.24690  2.90347  2.73739  3.18146  2.89801  2.37887  2.77519  2.98518  4.58477  3.61503
          0.02880  3.95761  4.67995  0.61958  0.77255  0.48576  0.95510
     20   2.74131  4.82325  3.08443  2.63785  4.27676  3.41381  3.70154  3.58604  1.42605  3.21369  4.09685  3.08039  3.89492  2.86544  2.50844  2.79379  2.40960  3.26468  5.41778  4.16105     34 k - - -
          2.68619  4.42226  2.77521  2.73125  3.46355  2.40506  3.72496  3.29355  2.67731  2.69356  4.24691  2.90348  2.73741  3.18148  2.89802  2.37888  2.77521  2.98520  4.58478  3.61504
          0.19852  2.64315  2.21710  0.64431  0.74449  0.48576  0.95510
     21   2.72675  4.93906  2.41731  1.57012  4.40350  2.17626  3.75182  3.85299  2.64230  3.44750  4.31240  2.81387  3.78507  2.93749  3.09709  2.72111  3.03991  3.47001  5.60761  4.25972     37 e - - -
          2.68618  4.42225  2.77519  2.73123  3.46354  2.40513  3.72494  3.29354  2.67741  2.69355  4.24690  2.90347  2.73739  3.18146  2.89801  2.37887  2.77519  2.98518  4.58477  3.61503
          0.03204  3.85264  4.57499  0.61958  0.77255  0.58023  0.82045
     22   2.76746  5.21160  1.73898  2.13499  4.51452  3.21900  3.64627  3.99959  2.13096  3.52342  4.34794  2.42411  3.77289  2.79913  3.02363  2.69968  3.03470  3.60141  5.68552  4.25137     38 d - - -
          2.68618  4.42225  2.77519  2.73123  3.46354  2.40513  3.72494  3.29354  2.67741  2.69355  4.24690  2.90347  2.73739  3.18146  2.89801  2.37887  2.77519  2.98518  4.58477  3.61503
          0.03204  3.85264  4.57499  0.61958  0.77255  0.43092  1.04957
     23   2.77416  4.22059  4.19219  3.62251  3.15442  3.91751  4.20533  1.69696  3.50203  1.97977  2.91042  3.86752  4.25319  3.73538  3.70464  3.21718  3.00859  1.85728  4.83629  2.80321     39 i - - -
          2.68618  4.42225  2.77519  2.73123  3.46354  2.40513  3.72494  3.29354  2.67741  2.69355  4.24690  2.90347  2.73739  3.18146  2.89801  2.37887  2.77519  2.98518  4.58477  3.61503
          0.02880  3.95761  4.67995  0.61958  0.77255  0.48576  0.95510
     24   3.02681  5.15398  2.52547  0.91019  4.51108  3.32987  3.92456  3.98192  2.81588  3.58556  4.55624  2.98314  3.93862  3.13870  3.23324  3.00081  3.33183  3.65714  5.66664  4.38939     40 e - - -
          2.68618  4.42225  2.77519  2.73123  3.46354  2.40513  3.72494  3.29354  2.67741  2.69355  4.24690  2.90347  2.73739  3.18146  2.89801  2.37887  2.77519  2.98518  4.58477  3.61503
          0.02880  3.95761  4.67995  0.61958  0.77255  0.48576  0.95510
     25   3.00617  4.42139  4.46386  3.97962  3.39458  4.17392  4.69677  1.90534  3.81800  1.68549  3.27473  4.22644  4.54877  4.12392  4.03256  3.56103  3.28545  1.17391  5.29915  4.06186     41 v - - -
          2.68618  4.42225  2.77519  2.73123  3.46354  2.40513  3.72494  3.29354  2.67741  2.69355  4.24690  2.90347  2.73739  3.18146  2.89801  2.37887  2.77519  2.98518  4.58477  3.61503
          0.02880  3.95761  4.67995  0.61958  0.77255  0.48576  0.95510
     26   2.86698  4.60980  3.48342  3.33500  4.32229  3.29251  4.40519  3.88990  3.39963  3.50740  4.56112  3.63296  0.68353  3.78583  3.63525  3.03722  3.31533  3.52552  5.48520  4.44423     42 P - - -
          2.68618  4.42225  2.77519  2.73123  3.46354  2.40513  3.72494  3.29354  2.67741  2.69355  4.24690  2.90347  2.73739  3.18146  2.89801  2.37887  2.77519  2.98518  4.58477  3.61503
          0.02880  3.95761  4.67995  0.61958  0.77255  0.48576  0.95510
     27   2.84546  4.78907  2.28804  2.62868  3.07595  3.48626  3.67657  3.39158  2.83898  2.98631  3.95735  3.10055  3.97796  3.12104  3.25090  2.90190  3.10859  3.14080  4.62777  1.62491     43 y - - -
          2.68618  4.42225  2.77519  2.73123  3.46354  2.40513  3.72494  3.29354  2.67741  2.69355  4.24690  2.90347  2.73739  3.18146  2.89801  2.37887  2.77519  2.98518  4.58477  3.61503
          0.02880  3.95761  4.67995  0.61958  0.77255  0.48576  0.95510
     28   2.70402  4.29713  3.73830  2.63493  3.40853  3.75973  4.05428  1.84124  3.10153  2.24522  2.97613  3.55729  4.12285  3.41239  3.41576  3.03402  2.94096  1.90522  5.00044  3.78429     44 i - - -
          2.68618  4.42225  2.77519  2.73123  3.46354  2.40513  3.72494  3.29354  2.67741  2.69355  4.24690  2.90347  2.73739  3.18146  2.89801  2.37887  2.77519  2.98518  4.58477  3.61503
          0.02880  3.95761  4.67995  0.61958  0.77255  0.48576  0.95510
     29   1.69218  4.15191  3.43671  3.07818  4.16089  2.96384  4.12454  3.49749  3.08645  3.23452  4.07710  3.26582  3.68099  3.38988  3.41200  1.66736  2.10943  3.02379  5.51925  4.30151     45 s - - -
          2.68618  4.42225  2.77519  2.73123  3.46354  2.40513  3.72494  3.29354  2.67741  2.69355  4.24690  2.90347  2.73739  3.18146  2.89801  2.37887  2.77519  2.98518  4.58477  3.61503
          0.02880  3.95761  4.67995  0.61958  0.77255  0.48576  0.95510
     30   2.30759  4.35653  3.89815  3.39595  2.01482  3.78179  3.71922  2.76031  3.30617  2.38328  3.43361  3.61656  4.16563  3.53602  3.54552  3.08618  3.06247  2.59682  4.19140  1.92003     46 y - - -
          2.68618  4.42225  2.77519  2.73123  3.46354  2.40513  3.72494  3.29354  2.67741  2.69355  4.24690  2.90347  2.73739  3.18146  2.89801  2.37887  2.77519  2.98518  4.58477  3.61503
          0.02880  3.95761  4.67995  0.61958  0.77255  0.48576  0.95510
     31   2.69730  5.02835  2.34789  2.27594  4.35278  3.29501  3.65785  3.81663  2.47302  3.36555  4.18294  2.81937  2.64362  1.96555  2.94056  2.67532  2.95896  3.43989  5.54880  4.16321     47 q - - -
          2.68618  4.42225  2.77519  2.73123  3.46354  2.40513  3.72494  3.29354  2.67741  2.69355  4.24690  2.90347  2.73739  3.18146  2.89801  2.37887  2.77519  2.98518  4.58477  3.61503
          0.02880  3.95761  4.67995  0.61958  0.77255  0.48576  0.95510
     32   3.16154  4.50063  4.68931  4.18257  3.27900  4.42516  4.82871  1.21661  4.00732  1.52026  3.12844  4.43894  4.69812  4.26573  4.18771  3.80602  3.41193  1.83102  5.28097  4.08045     48 i - - -
          2.68618  4.42225  2.77519  2.73123  3.46354  2.40513  3.72494  3.29354  2.67741  2.69355  4.24690  2.90347  2.73739  3.18146  2.89801  2.37887  2.77519  2.98518  4.58477  3.61503
          0.02880  3.95761  4.67995  0.61958  0.77255  0.48576  0.95510
     33   3.05075  5.01700  3.23235  2.83844  4.42289  3.53059  3.80788  3.85758  0.92755  3.40433  4.36162  3.25901  4.02527  2.99484  2.44998  3.08740  3.29791  3.56071  5.44290  4.26809     49 k - - -
          2.68618  4.42225  2.77519  2.73123  3.46354  2.40513  3.72494  3.29354  2.67741  2.69355  4.24690  2.90347  2.73739  3.18146  2.89801  2.37887  2.77519  2.98518  4.58477  3.61503
          0.02880  3.95761  4.67995  0.61958  0.77255  0.48576  0.95510
     34   2.64700  4.36969  3.59010  3.13115  3.45339  3.51629  4.03405  2.70940  2.99459  2.27337  1.76944  3.46694  2.81104  3.36959  3.28391  2.88692  2.95228  2.57135  5.04863  3.81299     50 m - - -
          2.68618  4.42225  2.77519  2.73123  3.46354  2.40513  3.72494  3.29354  2.67741  2.69355  4.24690  2.90347  2.73739  3.18146  2.89801  2.37887  2.77519  2.98518  4.58477  3.61503
          0.02880  3.95761  4.67995  0.61958  0.77255  0.48576  0.95510
     35   1.77480  4.19246  3.28568  3.09393  4.33335  1.32779  4.23569  3.69620  3.23430  3.43762  4.29900  3.27792  3.69515  3.51990  3.53702  2.43158  2.75154  3.16841  5.66518  4.46216     51 g - - -
          2.68618  4.42225  2.77519  2.73123  3.46354  2.40513  3.72494  3.29354  2.67741  2.69355  4.24690  2.90347  2.73739  3.18146  2.89801  2.37887  2.77519  2.98518  4.58477  3.61503
          0.02880  3.95761  4.67995  0.61958  0.77255  0.48576  0.95510
     36   2.76161  5.03107  2.79338  2.22599  4.38269  3.39880  3.62546  3.79410  1.60317  3.32757  4.15442  2.91999  2.88799  2.76694  2.58991  2.74956  2.99489  3.43944  5.48276  4.16785     52 k - - -
          2.68621  4.42228  2.77522  2.73126  3.46357  2.40515  3.72497  3.29357  2.67743  2.69358  4.24692  2.90349  2.73720  3.18114  2.89803  2.37890  2.77522  2.98521  4.58480  3.61506
          0.13700  2.13071  4.67995  0.65580  0.73194  0.48576  0.95510
     37   2.77323  4.53989  3.46441  3.37481  4.51489  0.60904  4.48957  4.13550  3.56763  3.77888  4.75556  3.62873  3.93374  3.88508  3.79404  2.94764  3.26110  3.64740  5.58725  4.61978     55 G - - -
          2.68618  4.42225  2.77519  2.73123  3.46354  2.40513  3.72494  3.29354  2.67741  2.69355  4.24690  2.90347  2.73739  3.18146  2.89801  2.37887  2.77519  2.98518  4.58477  3.61503
          0.02880  3.95761  4.67995  0.61958  0.77255  0.48576  0.95510
     38   3.36777  4.74472  4.35538  4.08642  0.88209  4.03686  3.91674  2.88139  3.99140  2.23203  3.59924  4.11564  4.49383  4.13603  4.09009  3.63308  3.66910  2.87827  4.14131  2.49795     56 f - - -
          2.68618  4.42225  2.77519  2.73123  3.46354  2.40513  3.72494  3.29354  2.67741  2.69355  4.24690  2.90347  2.73739  3.18146  2.89801  2.37887  2.77519  2.98518  4.58477  3.61503
          0.02880  3.95761  4.67995  0.61958  0.77255  0.48576  0.95510
     39   2.52273  5.34412  1.47582  1.81152  4.65656  3.21893  3.72549  4.12594  2.69986  3.66594  4.50627  2.69696  3.81406  2.88676  3.26782  2.76540  3.13597  3.71962  5.85011  4.37715     57 d - - -
          2.68618  4.42225  2.77519  2.73123  3.46354  2.40513  3.72494  3.29354  2.67741  2.69355  4.24690  2.90347  2.73739  3.18146  2.89801  2.37887  2.77519  2.98518  4.58477  3.61503
          0.02880  3.95761  4.67995  0.61958  0.77255  0.48576  0.95510
     40   1.53086  4.37217  3.25007  2.83591  3.84666  3.25682  3.90596  3.08599  2.77216  2.83973  3.77904  3.20214  3.82659  2.75855  3.11643  2.63028  2.81774  2.54367  5.25838  3.99699     58 a - - -
          2.68618  4.42225  2.77519  2.73123  3.46354  2.40513  3.72494  3.29354  2.67741  2.69355  4.24690  2.90347  2.73739  3.18146  2.89801  2.37887  2.77519  2.98518  4.58477  3.61503
          0.02880  3.95761  4.67995  0.61958  0.77255  0.48576  0.95510
     41   2.28475  4.28626  4.21013  3.71048  3.57605  3.88483  4.51394  1.81247  3.61214  2.26764  3.43803  3.95793  4.33578  3.91141  3.87042  3.24941  3.08437  1.27070  5.31660  4.10098     59 v - - -
          2.68618  4.42225  2.77519  2.73123  3.46354  2.40513  3.72494  3.29354  2.67741  2.69355  4.24690  2.90347  2.73739  3.18146  2.89801  2.37887  2.77519  2.98518  4.58477  3.61503
          0.02880  3.95761  4.67995  0.61958  0.77255  0.48576  0.95510
     42   2.94981  4.93725  2.96068  2.71708  4.11699  3.42312  3.87602  3.76111  2.53207  3.25498  4.28078  3.17743  3.97802  1.09003  2.81444  2.99412  3.24687  3.48559  5.37411  4.07361     60 q - - -
          2.68618  4.42225  2.77519  2.73123  3.46354  2.40513  3.72494  3.29354  2.67741  2.69355  4.24690  2.90347  2.73739  3.18146  2.89801  2.37887  2.77519  2.98518  4.58477  3.61503
          0.02880  3.95761  4.67995  0.61958  0.77255  0.48576  0.95510
     43   1.49828  4.34436  3.09815  2.78170  4.13787  3.08318  3.95779  3.47006  2.85390  3.19571  4.04907  2.40504  3.73607  3.18606  3.22478  2.50336  2.46125  3.05769  5.47286  4.20548     61 a - - -
          2.68618  4.42225  2.77519  2.73123  3.46354  2.40513  3.72494  3.29354  2.67741  2.69355  4.24690  2.90347  2.73739  3.18146  2.89801  2.37887  2.77519  2.98518  4.58477  3.61503
          0.02880  3.95761  4.67995  0.61958  0.77255  0.48576  0.95510
     44   2.79433  4.97021  2.60338  2.40817  3.95304  3.31461  3.06617  3.83346  2.54834  3.38187  4.26561  1.48162  3.87082  2.95208  2.93446  2.79497  3.08511  3.47726  5.30157  3.83207     62 n - - -
          2.68618  4.42225  2.77519  2.73123  3.46354  2.40513  3.72494  3.29354  2.67741  2.69355  4.24690  2.90347  2.73739  3.18146  2.89801  2.37887  2.77519  2.98518  4.58477  3.61503
          0.02880  3.95761  4.67995  0.61958  0.77255  0.48576  0.95510
     45   2.68554  0.78299  4.22401  3.98330  3.95547  3.29021  4.61170  3.11377  3.81080  3.02529  4.14949  3.94761  4.00386  4.15343  3.91998  2.95731  3.15949  2.85254  5.35329  4.24247     63 c - - -
          2.68618  4.42225  2.77519  2.73123  3.46354  2.40513  3.72494  3.29354  2.67741  2.69355  4.24690  2.90347  2.73739  3.18146  2.89801  2.37887  2.77519  2.98518  4.58477  3.61503
          0.02880  3.95761  4.67995  0.61958  0.77255  0.48576  0.95510
     46   2.22757  4.39038  3.90309  3.47543  3.38134  3.69562  4.30373  2.36134  3.32492  1.28214  3.30803  3.75108  4.19197  3.67797  3.57242  3.09477  3.08849  2.26981  5.14023  3.91111     64 l - - -
          2.68618  4.42225  2.77519  2.73123  3.46354  2.40513  3.72494  3.29354  2.67741  2.69355  4.24690  2.90347  2.73739  3.18146  2.89801  2.37887  2.77519  2.98518  4.58477  3.61503
          0.02880  3.95761  4.67995  0.61958  0.77255  0.48576  0.95510
     47   2.15981  4.25158  3.68871  3.19586  3.50402  3.47137  4.06928  2.55567  3.08302  2.35323  1.99914  3.49021  3.98216  3.41799  3.37256  2.82267  2.57413  2.37390  5.07259  3.86370     65 m - - -
          2.68618  4.42225  2.77519  2.73123  3.46354  2.40513  3.72494  3.29354  2.67741  2.69355  4.24690  2.90347  2.73739  3.18146  2.89801  2.37887  2.77519  2.98518  4.58477  3.61503
          0.02880  3.95761  4.67995  0.61958  0.77255  0.48576  0.95510
     48   2.68554  0.78299  4.22401  3.98330  3.95547  3.29021  4.61170  3.11377  3.81080  3.02529  4.14949  3.94761  4.00386  4.15343  3.91998  2.95731  3.15949  2.85254  5.35329  4.24247     66 c - - -
          2.68618  4.42225  2.77519  2.73123  3.46354  2.40513  3.72494  3.29354  2.67741  2.69355  4.24690  2.90347  2.73739  3.18146  2.89801  2.37887  2.77519  2.98518  4.58477  3.61503
          0.02880  3.95761  4.67995  0.61958  0.77255  0.48576  0.95510
     49   3.09085  4.89255  3.21140  2.98031  3.34628  3.52113  0.97490  3.80691  2.82113  3.29002  4.33993  3.38604  4.07856  3.34777  3.08154  3.16087  3.39727  3.54043  4.81015  3.29483     67 h - - -
          2.68618  4.42225  2.77519  2.73123  3.46354  2.40513  3.72494  3.29354  2.67741  2.69355  4.24690  2.90347  2.73739  3.18146  2.89801  2.37887  2.77519  2.98518  4.58477  3.61503
          0.02880  3.95761  4.67995  0.61958  0.77255  0.48576  0.95510
     50   2.35810  4.27942  3.28165  3.10174  4.16162  3.00777  4.20906  3.69592  3.18124  3.40972  4.32895  3.31265  3.75368  3.52398  3.46440  0.96960  2.84467  3.21237  5.52739  4.24569     68 s - - -
          2.68618  4.42225  2.77519  2.73123  3.46354  2.40513  3.72494  3.29354  2.67741  2.69355  4.24690  2.90347  2.73739  3.18146  2.89801  2.37887  2.77519  2.98518  4.58477  3.61503
          0.02880  3.95761  4.67995  0.61958  0.77255  0.48576  0.95510
     51   3.02339  4.46570  4.37884  3.91310  1.52904  4.05505  4.16410  2.32081  3.79286  1.88936  3.20700  4.06004  4.43348  3.97567  3.96011  3.42617  3.29508  1.90208  4.53040  3.02009     69 f - - -
          2.68618  4.42225  2.77519  2.73123  3.46354  2.40513  3.72494  3.29354  2.67741  2.69355  4.24690  2.90347  2.73739  3.18146  2.89801  2.37887  2.77519  2.98518  4.58477  3.61503
          0.02880  3.95761  4.67995  0.61958  0.77255  0.48576  0.95510
     52   2.73126  4.89241  1.92690  2.37793  4.52369  1.42424  3.90391  4.03018  2.90960  3.62589  4.49098  2.89671  3.82060  3.10880  3.40945  2.74816  3.09581  3.59057  5.73565  4.39959     70 g - - -
          2.68618  4.42225  2.77519  2.73123  3.46354  2.40513  3.72494  3.29354  2.67741  2.69355  4.24690  2.90347  2.73739  3.18146  2.89801  2.37887  2.77519  2.98518  4.58477  3.61503
          0.02880  3.95761  4.67995  0.61958  0.77255  0.48576  0.95510
     53   3.37142  4.82588  3.96445  3.71016  2.29939  3.92972  3.66045  3.36888  3.56524  2.80076  4.03516  3.82920  4.40176  3.85081  3.73136  3.49951  3.65861  3.24351  3.94629  0.83519     71 y - - -
          2.68618  4.42225  2.77519  2.73123  3.46354  2.40513  3.72494  3.29354  2.67741  2.69355  4.24690  2.90347  2.73739  3.18146  2.89801  2.37887  2.77519  2.98518  4.58477  3.61503
          0.02880  3.95761  4.67995  0.61958  0.77255  0.48576  0.95510
     54   3.10668  4.46767  4.62464  4.10529  3.29809  4.35018  4.77301  1.17077  3.93600  1.76849  2.71487  4.36326  4.64042  4.19708  4.12445  3.71813  3.35877  1.84312  5.27364  4.09798     72 i - - -
          2.68618  4.42225  2.77519  2.73123  3.46354  2.40513  3.72494  3.29354  2.67741  2.69355  4.24690  2.90347  2.73739  3.18146  2.89801  2.37887  2.77519  2.98518  4.58477  3.61503
          0.02880  3.95761  4.67995  0.61958  0.77255  0.48576  0.95510
     55   2.70641  4.34472  3.62719  3.14553  3.41900  3.67819  4.02602  1.63546  3.02001  2.25384  3.43591  2.74012  4.09880  3.39083  3.31812  3.00128  2.96761  2.20356  4.99749  3.70786     73 i - - -
          2.68618  4.42225  2.77519  2.73123  3.46354  2.40513  3.72494  3.29354  2.67741  2.69355  4.24690  2.90347  2.73739  3.18146  2.89801  2.37887  2.77519  2.98518  4.58477  3.61503
          0.02880  3.95761  4.67995  0.61958  0.77255  0.48576  0.95510
     56   2.52763  4.58655  2.80815  2.57969  4.21706  3.16003  3.87228  3.62161  2.71837  3.31151  4.18355  1.59064  3.78702  3.08090  3.10307  2.61581  2.28157  3.22518  5.52045  4.18820     74 n - - -
          2.68618  4.42225  2.77519  2.73123  3.46354  2.40513  3.72494  3.29354  2.67741  2.69355  4.24690  2.90347  2.73739  3.18146  2.89801  2.37887  2.77519  2.98518  4.58477  3.61503
          0.02880  3.95761  4.67995  0.61958  0.77255  0.48576  0.95510
     57   2.94981  4.93725  2.96068  2.71708  4.11699  3.42312  3.87602  3.76111  2.53207  3.25498  4.28078  3.17743  3.97802  1.09003  2.81444  2.99412  3.24687  3.48559  5.37411  4.07361     75 q - - -
          2.68618  4.42225  2.77519  2.73123  3.46354  2.40513  3.72494  3.29354  2.67741  2.69355  4.24690  2.90347  2.73739  3.18146  2.89801  2.37887  2.77519  2.98518  4.58477  3.61503
          0.02880  3.95761  4.67995  0.61958  0.77255  0.48576  0.95510
     58   2.42366  4.36640  3.14714  2.95125  4.37038  1.25573  4.15868  3.85067  3.11885  3.49986  4.36118  3.24959  2.34649  3.42563  3.45354  2.57236  2.88493  3.33847  5.61409  4.43391     76 g - - -
          2.68618  4.42225  2.77519  2.73123  3.46354  2.40513  3.72494  3.29354  2.67741  2.69355  4.24690  2.90347  2.73739  3.18146  2.89801  2.37887  2.77519  2.98518  4.58477  3.61503
          0.02880  3.95761  4.67995  0.61958  0.77255  0.48576  0.95510
     59   2.69445  4.70890  3.16258  2.72533  4.17941  3.36162  3.78292  3.62506  2.38836  3.20713  4.09331  3.14652  1.81526  2.97401  1.96842  2.77495  2.99472  3.28493  5.36989  4.12496     77 p - - -
          2.68619  4.42226  2.77521  2.73125  3.46355  2.40498  3.72496  3.29355  2.67742  2.69356  4.24691  2.90348  2.73741  3.18148  2.89802  2.37888  2.77521  2.98520  4.58478  3.61504
          0.13700  2.13071  4.67995  0.36712  1.18002  0.48576  0.95510
     60   2.89046  5.08479  2.92440  2.53180  4.41955  3.47598  3.63975  3.84955  1.82955  3.34934  4.21968  3.01144  3.92575  1.63637  2.39832  2.88028  3.10928  3.52008  5.46430  4.19028     79 q - - -
          2.68618  4.42225  2.77519  2.73123  3.46354  2.40513  3.72494  3.29354  2.67741  2.69355  4.24690  2.90347  2.73739  3.18146  2.89801  2.37887  2.77519  2.98518  4.58477  3.61503
          0.02880  3.95761  4.67995  0.61958  0.77255  0.48576  0.95510
     61   2.25614  4.22243  3.19226  2.98002  4.33168  2.17764  4.15485  3.80280  3.12526  3.47276  4.30236  3.21031  3.68261  3.41710  3.45577  1.24999  2.74046  3.23979  5.65100  4.40926     80 s - - -
          2.68618  4.42225  2.77519  2.73123  3.46354  2.40513  3.72494  3.29354  2.67741  2.69355  4.24690  2.90347  2.73739  3.18146  2.89801  2.37887  2.77519  2.98518  4.58477  3.61503
          0.02880  3.95761  4.67995  0.61958  0.77255  0.48576  0.95510
     62   2.97116  5.14053  3.32586  2.69059  4.56469  3.61448  3.57824  3.92152  1.68284  3.37029  4.22205  3.12019  3.98084  2.25107  1.56204  2.95969  3.14231  3.59384  5.43274  4.23695     81 r - - -
          2.68618  4.42225  2.77519  2.73123  3.46354  2.40513  3.72494  3.29354  2.67741  2.69355  4.24690  2.90347  2.73739  3.18146  2.89801  2.37887  2.77519  2.98518  4.58477  3.61503
          0.02880  3.95761  4.67995  0.61958  0.77255  0.48576  0.95510
     63   2.04081  5.04650  2.38828  1.87420  4.34526  3.30023  3.64760  3.78175  2.30751  3.34563  4.15969  2.80175  3.79563  2.79468  2.96620  2.67363  2.95409  3.41447  5.54761  4.15938     82 e - - -
          2.68618  4.42225  2.77519  2.73123  3.46354  2.40513  3.72494  3.29354  2.67741  2.69355  4.24690  2.90347  2.73739  3.18146  2.89801  2.37887  2.77519  2.98518  4.58477  3.61503
          0.02880  3.95761  4.67995  0.61958  0.77255  0.48576  0.95510
     64   3.22089  4.68955  4.02062  3.65606  1.12167  4.00163  2.84468  3.16596  3.52931  2.58835  3.76693  3.75959  4.39175  3.74283  3.71580  3.38221  3.46999  3.04446  3.83549  2.14407     83 f - - -
          2.68618  4.42225  2.77519  2.73123  3.46354  2.40513  3.72494  3.29354  2.67741  2.69355  4.24690  2.90347  2.73739  3.18146  2.89801  2.37887  2.77519  2.98518  4.58477  3.61503
          0.02880  3.95761  4.67995  0.61958  0.77255  0.48576  0.95510
     65   3.47976  4.82372  4.22311  3.95048  2.75707  3.82698  4.00738  3.50731  3.67102  2.88735  4.13712  4.08242  4.35190  4.05424  3.78428  3.68264  3.78454  3.40000  0.72981  2.75478     84 w - - -
          2.68618  4.42225  2.77519  2.73123  3.46354  2.40513  3.72494  3.29354  2.67741  2.69355  4.24690  2.90347  2.73739  3.18146  2.89801  2.37887  2.77519  2.98518  4.58477  3.61503
          0.02880  3.95761  4.67995  0.61958  0.77255  0.48576  0.95510
     66   2.49022  4.90978  2.52330  2.34404  4.17968  3.37277  2.99100  3.62400  2.21053  3.18083  3.97387  2.87438  3.77493  2.70280  2.47504  2.59711  2.82762  3.26586  5.37279  3.50387     85 k - - -
          2.68618  4.42225  2.77519  2.73123  3.46354  2.40513  3.72494  3.29354  2.67741  2.69355  4.24690  2.90347  2.73739  3.18146  2.89801  2.37887  2.77519  2.98518  4.58477  3.61503
          0.02880  3.95761  4.67995  0.61958  0.77255  0.48576  0.95510
     67   2.16871  4.67673  2.91419  2.53247  4.21729  2.39097  3.73615  3.61028  1.86804  3.22454  4.05839  2.99343  3.79611  2.90713  2.83470  2.62934  2.87668  3.23442  5.43990  4.14161     86 k - - -
          2.68618  4.42225  2.77519  2.73123  3.46354  2.40513  3.72494  3.29354  2.67741  2.69355  4.24690  2.90347  2.73739  3.18146  2.89801  2.37887  2.77519  2.98518  4.58477  3.61503
          0.02880  3.95761  4.67995  0.61958  0.77255  0.48576  0.95510
     68   2.89459  5.15313  2.77724  2.05803  4.52114  3.43878  3.64644  3.91538  1.39196  3.42729  4.28178  2.95218  3.90777  2.79174  2.47793  2.86457  3.11748  3.56976  5.54092  4.25443     87 k - - -
          2.68618  4.42225  2.77519  2.73123  3.46354  2.40513  3.72494  3.29354  2.67741  2.69355  4.24690  2.90347  2.73739  3.18146  2.89801  2.37887  2.77519  2.98518  4.58477  3.61503
          0.02880  3.95761  4.67995  0.61958  0.77255  0.48576  0.95510
     69   2.90734  4.31296  4.43907  3.92217  3.54075  4.12722  4.66869  1.44906  3.81356  2.16651  3.37944  4.16695  4.50076  4.09776  4.04594  3.48376  2.77497  1.32392  5.35229  4.14781     88 v - - -
          2.68618  4.42225  2.77519  2.73123  3.46354  2.40513  3.72494  3.29354  2.67741  2.69355  4.24690  2.90347  2.73739  3.18146  2.89801  2.37887  2.77519  2.98518  4.58477  3.61503
          0.02880  3.95761  4.67995  0.61958  0.77255  0.48576  0.95510
     70   2.64915  5.03996  2.20396  1.96215  4.32467  3.32505  3.59787  3.77751  2.39363  3.31581  3.48499  2.80914  3.77499  2.37944  2.87977  2.62150  2.88925  3.39851  5.50149  4.11006     89 e - - -
          2.68618  4.42225  2.77519  2.73123  3.46354  2.40513  3.72494  3.29354  2.67741  2.69355  4.24690  2.90347  2.73739  3.18146  2.89801  2.37887  2.77519  2.98518  4.58477  3.61503
          0.02880  3.95761  4.67995  0.61958  0.77255  0.48576  0.95510
     71   3.05075  5.01700  3.23235  2.83844  4.42289  3.53059  3.80788  3.85758  0.92755  3.40433  4.36162  3.25901  4.02527  2.99484  2.44998  3.08740  3.29791  3.56071  5.44290  4.26809     90 k - - -
          2.68618  4.42225  2.77519  2.73123  3.46354  2.40513  3.72494  3.29354  2.67741  2.69355  4.24690  2.90347  2.73739  3.18146  2.89801  2.37887  2.77519  2.98518  4.58477  3.61503
          0.02880  3.95761  4.67995  0.61958  0.77255  0.48576  0.95510
     72   3.03738  4.57306  4.14129  3.74165  3.24683  3.89780  4.45712  2.43100  3.50492  1.82915  1.22385  4.00849  4.35932  3.88146  3.70015  3.39515  3.34459  2.44687  5.09871  3.86772     91 m - - -
          2.68618  4.42225  2.77519  2.73123  3.46354  2.40513  3.72494  3.29354  2.67741  2.69355  4.24690  2.90347  2.73739  3.18146  2.89801  2.37887  2.77519  2.98518  4.58477  3.61503
          0.02880  3.95761  4.67995  0.61958  0.77255  0.48576  0.95510
     73   3.06623  4.43570  4.62512  4.15874  3.44866  4.29755  4.87850  1.08557  4.00677  1.95203  3.29187  4.38746  4.65587  4.30099  4.20758  3.70217  3.34709  1.61786  5.41828  4.19519     92 i - - -
          2.68618  4.42225  2.77519  2.73123  3.46354  2.40513  3.72494  3.29354  2.67741  2.69355  4.24690  2.90347  2.73739  3.18146  2.89801  2.37887  2.77519  2.98518  4.58477  3.61503
          0.02880  3.95761  4.67995  0.61958  0.77255  0.48576  0.95510
     74   2.61823  4.34767  3.48434  2.93342  3.55423  3.57737  3.88469  2.38582  2.41088  2.51129  3.47692  3.33655  3.98143  3.17939  3.13697  2.85330  2.49329  1.89243  5.03068  3.79219     93 v - - -
          2.68618  4.42225  2.77519  2.73123  3.46354  2.40513  3.72494  3.29354  2.67741  2.69355  4.24690  2.90347  2.73739  3.18146  2.89801  2.37887  2.77519  2.98518  4.58477  3.61503
          0.02880  3.95761  4.67995  0.61958  0.77255  0.48576  0.95510
     75   2.70447  4.56556  3.26404  2.83917  3.33240  3.48080  1.85335  3.10139  2.66459  2.76162  3.75766  3.24002  3.95973  3.12027  2.97773  2.84084  2.98570  2.32953  4.83884  3.37509     94 h - - -
          2.68618  4.42225  2.77519  2.73123  3.46354  2.40513  3.72494  3.29354  2.67741  2.69355  4.24690  2.90347  2.73739  3.18146  2.89801  2.37887  2.77519  2.98518  4.58477  3.61503
          0.02880  3.95761  4.67995  0.61958  0.77255  0.48576  0.95510
     76   3.47667  4.77159  4.48416  4.13509  1.09913  4.27486  3.49582  3.14474  3.99089  2.49426  3.75808  3.99543  4.59642  4.02113  4.06623  3.64049  3.70498  3.07976  3.66150  1.59740     95 f - - -
          2.68618  4.42225  2.77519  2.73123  3.46354  2.40513  3.72494  3.29354  2.67741  2.69355  4.24690  2.90347  2.73739  3.18146  2.89801  2.37887  2.77519  2.98518  4.58477  3.61503
          0.02880  3.95761  4.67995  0.61958  0.77255  0.48576  0.95510
     77   2.90716  5.06423  3.07383  2.60249  4.27102  3.52598  2.69932  3.83101  1.35250  3.32547  4.19116  3.06275  3.94676  2.77954  2.32975  2.90485  3.11276  3.50702  5.35574  4.05671     96 k - - -
          2.68618  4.42225  2.77519  2.73123  3.46354  2.40513  3.72494  3.29354  2.67741  2.69355  4.24690  2.90347  2.73739  3.18146  2.89801  2.37887  2.77519  2.98518  4.58477  3.61503
          0.02880  3.95761  4.67995  0.61958  0.77255  0.48576  0.95510
     78   0.89773  4.23578  3.55005  3.34573  4.13810  3.05795  4.35758  3.27644  3.36420  3.15408  4.17693  3.47350  3.80526  3.69765  3.60859  2.58553  2.86880  2.91611  5.55677  4.36660     97 a - - -
          2.68618  4.42225  2.77519  2.73123  3.46354  2.40513  3.72494  3.29354  2.67741  2.69355  4.24690  2.90347  2.73739  3.18146  2.89801  2.37887  2.77519  2.98518  4.58477  3.61503
          0.02880  3.95761  4.67995  0.61958  0.77255  0.48576  0.95510
     79   2.86698  4.60980  3.48342  3.33500  4.32229  3.29251  4.40519  3.88990  3.39963  3.50740  4.56112  3.63296  0.68353  3.78583  3.63525  3.03722  3.31533  3.52552  5.48520  4.44423     98 P - - -
          2.68618  4.42225  2.77519  2.73123  3.46354  2.40513  3.72494  3.29354  2.67741  2.69355  4.24690  2.90347  2.73739  3.18146  2.89801  2.37887  2.77519  2.98518  4.58477  3.61503
          0.02880  3.95761  4.67995  0.61958  0.77255  0.48576  0.95510
     80   3.06913  4.40318  4.69086  4.15212  3.37688  4.37984  4.82091  1.28645  4.03591  1.86096  2.78744  4.39815  4.65581  4.26038  4.22565  3.73163  3.31594  1.51629  5.32624  4.17016     99 i - - -
          2.68618  4.42225  2.77519  2.73123  3.46354  2.40513  3.72494  3.29354  2.67741  2.69355  4.24690  2.90347  2.73739  3.18146  2.89801  2.37887  2.77519  2.98518  4.58477  3.61503
          0.02880  3.95761  4.67995  0.61958  0.77255  0.48576  0.95510
     81   2.56671  4.76623  2.05209  2.37141  4.30606  3.19757  3.74876  3.73103  2.63486  3.34078  4.16220  2.87700  3.76413  2.91629  3.11517  1.95316  2.36806  3.32654  5.55896  4.19600    100 s - - -
          2.68618  4.42225  2.77519  2.73123  3.46354  2.40513  3.72494  3.29354  2.67741  2.69355  4.24690  2.90347  2.73739  3.18146  2.89801  2.37887  2.77519  2.98518  4.58477  3.61503
          0.02880  3.95761  4.67995  0.61958  0.77255  0.48576  0.95510
     82   2.78434  5.24271  2.24668  1.71404  4.55225  3.29552  3.64690  4.01920  1.87401  3.52481  4.33330  2.76555  3.81071  2.78579  2.91300  2.71974  3.03442  3.61977  5.67678  4.26416    101 e - - -
          2.68618  4.42225  2.77519  2.73123  3.46354  2.40513  3.72494  3.29354  2.67741  2.69355  4.24690  2.90347  2.73739  3.18146  2.89801  2.37887  2.77519  2.98518  4.58477  3.61503
          0.02880  3.95761  4.67995  0.61958  0.77255  0.48576  0.95510
     83   2.17230  5.01072  2.64752  1.84925  4.31236  3.34383  3.63157  3.73830  2.22589  3.29590  4.11436  2.85060  3.81299  2.57289  2.80700  2.69071  2.94921  3.38278  5.48986  4.13300    102 e - - -
          2.68618  4.42225  2.77519  2.73123  3.46354  2.40513  3.72494  3.29354  2.67741  2.69355  4.24690  2.90347  2.73739  3.18146  2.89801  2.37887  2.77519  2.98518  4.58477  3.61503
          0.02880  3.95761  4.67995  0.61958  0.77255  0.48576  0.95510
     84   2.44678  5.07568  1.21552  2.24259  4.54237  3.18637  3.83684  3.94136  2.85315  3.60106  4.50029  2.79259  3.82710  3.02754  3.39439  2.76912  3.13407  3.55470  5.80709  4.37867    103 d - - -
          2.68618  4.42225  2.77519  2.73123  3.46354  2.40513  3.72494  3.29354  2.67741  2.69355  4.24690  2.90347  2.73739  3.18146  2.89801  2.37887  2.77519  2.98518  4.58477  3.61503
          0.02880  3.95761  4.67995  0.61958  0.77255  0.48576  0.95510
     85   1.86726  4.49853  3.06963  2.27207  3.89046  3.32217  3.78237  3.11329  2.64579  2.89880  3.78094  3.07850  3.82130  2.99380  3.05106  2.64184  2.58509  2.57508  5.25209  3.96956    104 a - - -
          2.68618  4.42225  2.77519  2.73123  3.46354  2.40513  3.72494  3.29354  2.67741  2.69355  4.24690  2.90347  2.73739  3.18146  2.89801  2.37887  2.77519  2.98518  4.58477  3.61503
          0.02880  3.95761  4.67995  0.61958  0.77255  0.48576  0.95510
     86   2.82691  5.08119  2.76701  2.22242  4.46171  3.05246  3.64450  3.86635  1.42879  3.38966  4.22878  2.93467  3.87962  2.79041  2.54058  2.80845  3.06084  3.51183  5.52236  4.22375    105 k - - -
          2.68618  4.42225  2.77519  2.73123  3.46354  2.40513  3.72494  3.29354  2.67741  2.69355  4.24690  2.90347  2.73739  3.18146  2.89801  2.37887  2.77519  2.98518  4.58477  3.61503
          0.02880  3.95761  4.67995  0.61958  0.77255  0.48576  0.95510
     87   2.25520  4.31861  3.44534  2.70151  3.55379  3.54557  3.92821  1.89383  2.90260  2.51379  3.48203  3.34959  3.98027  3.24045  3.24225  2.84933  2.63268  2.32090  5.04417  3.80759    106 i - - -
          2.68618  4.42225  2.77519  2.73123  3.46354  2.40513  3.72494  3.29354  2.67741  2.69355  4.24690  2.90347  2.73739  3.18146  2.89801  2.37887  2.77519  2.98518  4.58477  3.61503
          0.02880  3.95761  4.67995  0.61958  0.77255  0.48576  0.95510
     88   2.91674  4.32015  4.45271  3.93810  3.53446  4.13766  4.68297  1.34387  3.82635  2.14703  3.37047  4.18133  4.51020  4.11079  4.05617  3.49667  2.79995  1.41980  5.35788  4.15548    107 i - - -
          2.68618  4.42225  2.77519  2.73123  3.46354  2.40513  3.72494  3.29354  2.67741  2.69355  4.24690  2.90347  2.73739  3.18146  2.89801  2.37887  2.77519  2.98518  4.58477  3.61503
          0.02880  3.95761  4.67995  0.61958  0.77255  0.48576  0.95510
     89   2.10466  4.47266  3.00823  2.41894  4.00666  3.23061  3.84712  3.26380  2.71041  3.02406  3.90365  3.08153  3.79960  3.06500  3.09578  2.61354  1.78580  2.93917  5.35379  4.07634    108 t - - -
          2.68618  4.42225  2.77519  2.73123  3.46354  2.40513  3.72494  3.29354  2.67741  2.69355  4.24690  2.90347  2.73739  3.18146  2.89801  2.37887  2.77519  2.98518  4.58477  3.61503
          0.02880  3.95761  4.67995  0.61958  0.77255  0.48576  0.95510
     90   2.92799  5.49505  1.29609  1.90578  4.77812  3.19897  3.74883  4.30192  2.77393  3.80416  4.65767  2.36107  3.82521  2.91745  3.37208  2.81131  3.21912  3.87532  5.96505  4.45308    109 d - - -
          2.68618  4.42225  2.77519  2.73123  3.46354  2.40513  3.72494  3.29354  2.67741  2.69355  4.24690  2.90347  2.73739  3.18146  2.89801  2.37887  2.77519  2.98518  4.58477  3.61503
          0.02880  3.95761  4.67995  0.61958  0.77255  0.48576  0.95510
     91   3.37142  4.82588  3.96445  3.71016  2.29939  3.92972  3.66045  3.36888  3.56524  2.80076  4.03516  3.82920  4.40176  3.85081  3.73136  3.49951  3.65861  3.24351  3.94629  0.83519    110 y - - -
          2.68618  4.42225  2.77519  2.73123  3.46354  2.40513  3.72494  3.29354  2.67741  2.69355  4.24690  2.90347  2.73739  3.18146  2.89801  2.37887  2.77519  2.98518  4.58477  3.61503
          0.02880  3.95761  4.67995  0.61958  0.77255  0.48576  0.95510
     92   3.27069  4.65004  4.59507  4.10284  2.49448  4.37284  4.48534  2.26439  3.95271  0.91395  2.94919  4.33533  4.63073  4.11629  4.10448  3.75087  3.50843  2.37169  4.80125  3.43100    111 l - - -
          2.68618  4.42225  2.77519  2.73123  3.46354  2.40513  3.72494  3.29354  2.67741  2.69355  4.24690  2.90347  2.73739  3.18146  2.89801  2.37887  2.77519  2.98518  4.58477  3.61503
          0.02880  3.95761  4.67995  0.61958  0.77255  0.48576  0.95510
     93   1.97845  4.30652  3.84282  3.41852  1.75974  3.56277  4.03742  2.60936  3.35553  2.28228  3.42980  3.63606  4.08359  3.62025  3.60299  2.95023  2.99630  2.46105  4.69219  3.24421    112 f - - -
          2.68618  4.42225  2.77519  2.73123  3.46354  2.40513  3.72494  3.29354  2.67741  2.69355  4.24690  2.90347  2.73739  3.18146  2.89801  2.37887  2.77519  2.98518  4.58477  3.61503
          0.02880  3.95761  4.67995  0.61958  0.77255  0.48576  0.95510
     94   2.83517  5.17301  2.72606  1.92943  4.52274  3.41387  3.61368  3.94359  1.62996  3.43144  4.25662  2.89751  3.87010  2.50583  2.52389  2.79451  3.05597  3.57678  5.55089  4.23214    113 k - - -
          2.68618  4.42225  2.77519  2.73123  3.46354  2.40513  3.72494  3.29354  2.67741  2.69355  4.24690  2.90347  2.73739  3.18146  2.89801  2.37887  2.77519  2.98518  4.58477  3.61503
          0.02880  3.95761  4.67995  0.61958  0.77255  0.48576  0.95510
     95   2.65446  4.64421  3.02120  2.66519  3.74299  3.34961  1.82295  3.42884  2.54010  3.05356  3.96521  3.09941  3.87544  3.01446  2.86904  2.74522  2.36269  3.12302  5.13130  3.73093    114 h - - -
          2.68618  4.42225  2.77519  2.73123  3.46354  2.40513  3.72494  3.29354  2.67741  2.69355  4.24690  2.90347  2.73739  3.18146  2.89801  2.37887  2.77519  2.98518  4.58477  3.61503
          0.02880  3.95761  4.67995  0.61958  0.77255  0.48576  0.95510
     96   3.37142  4.82588  3.96445  3.71016  2.29939  3.92972  3.66045  3.36888  3.56524  2.80076  4.03516  3.82920  4.40176  3.85081  3.73136  3.49951  3.65861  3.24351  3.94629  0.83519    115 y - - -
          2.68618  4.42225  2.77519  2.73123  3.46354  2.40513  3.72494  3.29354  2.67741  2.69355  4.24690  2.90347  2.73739  3.18146  2.89801  2.37887  2.77519  2.98518  4.58477  3.61503
          0.13700  3.95761  2.21710  0.61958  0.77255  0.48576  0.95510
     97   2.64082  4.41797  3.31052  3.20753  4.34973  0.76037  4.32881  3.94471  3.38608  3.60129  4.57704  3.47487  3.80847  3.71185  3.62410  2.81221  3.12053  3.47688  5.44990  4.45103    116 g - - -
          2.68618  4.42225  2.77519  2.73123  3.46354  2.40513  3.72494  3.29354  2.67741  2.69355  4.24690  2.90347  2.73739  3.18146  2.89801  2.37887  2.77519  2.98518  4.58477  3.61503
          0.03204  3.85264  4.57499  0.61958  0.77255  0.58023  0.82045
     98   2.70736  4.70291  2.69798  2.58157  4.06336  3.17095  3.90559  3.76967  2.80774  3.41886  4.37439  1.19364  3.82195  3.17849  3.16158  2.77542  3.08867  3.39389  5.37158  4.01326    117 n - - -
          2.68618  4.42225  2.77519  2.73123  3.46354  2.40513  3.72494  3.29354  2.67741  2.69355  4.24690  2.90347  2.73739  3.18146  2.89801  2.37887  2.77519  2.98518  4.58477  3.61503
          0.03204  3.85264  4.57499  0.61958  0.77255  0.58023  0.82045
     99   2.64082  4.41797  3.31052  3.20753  4.34973  0.76037  4.32881  3.94471  3.38608  3.60129  4.57704  3.47487  3.80847  3.71185  3.62410  2.81221  3.12053  3.47688  5.44990  4.45103    118 g - - -
          2.68618  4.42225  2.77519  2.73123  3.46354  2.40513  3.72494  3.29354  2.67741  2.69355  4.24690  2.90347  2.73739  3.18146  2.89801  2.37887  2.77519  2.98518  4.58477  3.61503
          0.03204  3.85264  4.57499  0.61958  0.77255  0.58023  0.82045
    100   2.88537  5.03923  2.85666  2.33500  4.41219  3.42996  3.62794  3.78230  1.34107  3.32617  4.21022  2.98577  3.89903  2.78505  2.37306  2.87960  3.10947  3.46296  5.44466  4.19321    119 k - - -
          2.68618  4.42225  2.77519  2.73123  3.46354  2.40513  3.72494  3.29354  2.67741  2.69355  4.24690  2.90347  2.73739  3.18146  2.89801  2.37887  2.77519  2.98518  4.58477  3.61503
          0.09356  3.85264  2.68689  0.61958  0.77255  0.58023  0.82045
    101   2.73118  4.57427  3.06744  2.23531  3.58514  3.49095  3.81906  2.79062  2.63831  1.80579  3.57380  3.17424  3.94921  3.07768  2.96768  2.88036  2.98735  2.63037  5.09946  3.80044    120 l - - -
          2.68618  4.42225  2.77519  2.73123  3.46354  2.40513  3.72494  3.29354  2.67741  2.69355  4.24690  2.90347  2.73739  3.18146  2.89801  2.37887  2.77519  2.98518  4.58477  3.61503
          0.03404  3.79312  4.51547  0.61958  0.77255  0.62623  0.76487
    102   2.85863  4.98908  2.94143  2.53660  4.32308  3.43813  3.58591  3.74009  1.44411  3.25099  4.14189  2.99589  3.88734  2.44452  2.27785  2.86202  3.07544  3.42816  5.36947  4.11686    121 k - - -
          2.68618  4.42225  2.77520  2.73116  3.46354  2.40513  3.72495  3.29354  2.67741  2.69355  4.24690  2.90347  2.73740  3.18147  2.89801  2.37887  2.77520  2.98519  4.58477  3.61503
          0.06337  2.79024        *  0.50566  0.92409  0.00000        *
//
