# Supplementary material for: Sulfur disproportionation occurs globally across anoxic habitats and has multiple mechanisms of independent evolutionary origin
Source: ISME J. 2026 Mar 2;20(1):wrag042. doi: 10.1093/ismejo/wrag042 (PMC12998232; doi:10.1093/ismejo/wrag042)
Supplement: Sup_File_1_HMM_wrag042 [file sup_file_1_hmm_wrag042.zip › SupFile1_HMM/SupFile1b_profiles/soxd_new_a.hmm]

HMMER3/f [3.4 | Aug 2023]
NAME  soxd_new_a
LENG  384
ALPH  amino
RF    no
MM    no
CONS  yes
CS    no
MAP   yes
DATE  Wed Jul 23 12:40:13 2025
NSEQ  17
EFFN  0.792725
CKSUM 653608062
STATS LOCAL MSV      -11.8190  0.69948
STATS LOCAL VITERBI  -12.3281  0.69948
STATS LOCAL FORWARD   -5.7571  0.69948
HMM          A        C        D        E        F        G        H        I        K        L        M        N        P        Q        R        S        T        V        W        Y   
            m->m     m->i     m->d     i->m     i->i     d->m     d->d
  COMPO   2.49015  4.02875  2.85144  2.64843  3.47212  2.62829  3.77945  2.92982  2.65103  2.60904  3.58571  2.97108  3.22318  3.13746  3.07266  2.67655  2.82521  2.70693  4.56250  3.40078
          2.68618  4.42225  2.77520  2.73123  3.46354  2.40513  3.72495  3.29354  2.67741  2.69355  4.24671  2.90347  2.73740  3.18146  2.89801  2.37887  2.77520  2.98518  4.58477  3.61503
          0.09549  3.31942  2.90226  0.54794  0.86309  0.00000        *
      1   3.03652  4.57234  4.14015  3.74041  3.24630  3.89701  4.45611  2.43037  3.50374  1.82877  1.22564  4.00738  4.35850  3.88034  3.69910  3.39418  3.34369  2.44612  5.09806  3.86698      2 m - - -
          2.68618  4.42225  2.77519  2.73123  3.46354  2.40513  3.72494  3.29354  2.67741  2.69355  4.24690  2.90347  2.73739  3.18146  2.89801  2.37887  2.77519  2.98518  4.58477  3.61503
          0.02883  3.95656  4.67891  0.61958  0.77255  0.53258  0.88452
      2   3.11213  4.46757  4.62727  4.09379  1.92780  4.30026  4.42369  1.61283  3.96343  1.60993  3.02795  4.27782  4.56507  4.10813  4.10205  3.63855  3.34483  2.12623  4.77305  3.40087      3 l - - -
          2.68618  4.42225  2.77519  2.73123  3.46354  2.40513  3.72494  3.29354  2.67741  2.69355  4.24690  2.90347  2.73739  3.18146  2.89801  2.37887  2.77519  2.98518  4.58477  3.61503
          0.02883  3.95656  4.67891  0.61958  0.77255  0.53258  0.88452
      3   2.82952  4.94507  3.15891  2.64453  4.36663  3.49435  3.63998  3.71592  1.33419  3.26504  4.13092  3.08615  3.92668  2.78990  2.25830  2.85644  2.70636  3.39253  5.41112  4.17581      4 k - - -
          2.68618  4.42225  2.77519  2.73123  3.46354  2.40513  3.72494  3.29354  2.67741  2.69355  4.24690  2.90347  2.73739  3.18146  2.89801  2.37887  2.77519  2.98518  4.58477  3.61503
          0.02883  3.95656  4.67891  0.61958  0.77255  0.53258  0.88452
      4   2.74308  4.39690  3.75427  3.35956  3.30363  3.61714  4.15347  2.53479  3.17323  1.22775  3.38869  3.63904  4.12828  3.57116  3.41387  2.70007  3.06421  2.42711  4.98950  3.66681      5 l - - -
          2.68618  4.42225  2.77519  2.73123  3.46354  2.40513  3.72494  3.29354  2.67741  2.69355  4.24690  2.90347  2.73739  3.18146  2.89801  2.37887  2.77519  2.98518  4.58477  3.61503
          0.02883  3.95656  4.67891  0.61958  0.77255  0.45756  1.00192
      5   2.60721  4.92713  2.56570  2.10437  4.19345  3.36187  3.59509  3.63644  2.38502  3.20045  3.51694  2.28189  3.77970  2.72831  2.86408  2.53607  2.84257  3.27784  5.40385  3.60501      6 e - - -
          2.68618  4.42225  2.77519  2.73123  3.46354  2.40513  3.72494  3.29354  2.67741  2.69355  4.24690  2.90347  2.73739  3.18146  2.89801  2.37887  2.77519  2.98518  4.58477  3.61503
          0.02748  4.00369  4.72604  0.61958  0.77255  0.48576  0.95510
      6   2.62079  4.74493  3.01370  2.48184  3.86550  3.43518  3.13989  3.38252  2.39885  2.76539  3.82867  2.20596  3.83143  2.80265  2.66230  2.59705  2.85009  3.07926  5.17467  3.39074      7 n - - -
          2.68618  4.42225  2.77519  2.73123  3.46354  2.40513  3.72494  3.29354  2.67741  2.69355  4.24690  2.90347  2.73739  3.18146  2.89801  2.37887  2.77519  2.98518  4.58477  3.61503
          0.02748  4.00369  4.72604  0.61958  0.77255  0.48576  0.95510
      7   2.72892  4.72813  3.22507  2.66351  3.78246  3.53729  3.66949  2.91683  1.56607  2.88590  3.80068  3.12209  3.92605  2.87713  2.64586  2.80989  2.94999  2.99706  5.11944  3.25858      8 k - - -
          2.68618  4.42225  2.77519  2.73123  3.46354  2.40513  3.72494  3.29354  2.67741  2.69355  4.24690  2.90347  2.73739  3.18146  2.89801  2.37887  2.77519  2.98518  4.58477  3.61503
          0.02748  4.00369  4.72604  0.61958  0.77255  0.48576  0.95510
      8   2.59472  4.39256  3.34567  2.84265  3.60803  3.47686  3.81447  2.89718  2.47007  1.81142  3.55576  3.24544  3.91779  3.09736  2.99723  2.50052  2.62031  2.66405  5.02916  3.78552      9 l - - -
          2.68618  4.42225  2.77519  2.73123  3.46354  2.40513  3.72494  3.29354  2.67741  2.69355  4.24690  2.90347  2.73739  3.18146  2.89801  2.37887  2.77519  2.98518  4.58477  3.61503
          0.02748  4.00369  4.72604  0.61958  0.77255  0.48576  0.95510
      9   2.60197  4.18589  3.73101  3.16996  3.04486  3.23707  3.94488  1.82360  2.81389  2.32678  3.28957  3.49831  4.02481  3.36797  3.35636  2.92060  2.84151  2.14373  4.82392  3.60335     10 i - - -
          2.68618  4.42225  2.77519  2.73123  3.46354  2.40513  3.72494  3.29354  2.67741  2.69355  4.24690  2.90347  2.73739  3.18146  2.89801  2.37887  2.77519  2.98518  4.58477  3.61503
          0.02748  4.00369  4.72604  0.61958  0.77255  0.48576  0.95510
     10   2.19549  4.30948  4.23151  3.68151  3.38694  4.00783  4.41323  1.73921  3.58083  1.70674  3.25785  3.96415  4.36282  3.84484  3.82446  3.32513  3.10370  1.79018  5.13116  3.94443     11 l - - -
          2.68618  4.42225  2.77519  2.73123  3.46354  2.40513  3.72494  3.29354  2.67741  2.69355  4.24690  2.90347  2.73739  3.18146  2.89801  2.37887  2.77519  2.98518  4.58477  3.61503
          0.11867  4.00369  2.36820  0.61958  0.77255  0.48576  0.95510
     11   2.51861  4.27338  3.60196  3.04502  3.41296  3.62742  3.91889  2.13503  2.66607  1.98259  3.34771  3.41942  4.01230  3.26376  3.21506  2.90461  2.62610  2.27695  4.93267  3.71158     12 l - - -
          2.68618  4.42225  2.77519  2.73123  3.46354  2.40513  3.72494  3.29354  2.67741  2.69355  4.24690  2.90347  2.73739  3.18146  2.89801  2.37887  2.77519  2.98518  4.58477  3.61503
          0.03007  3.91509  4.63744  0.61958  0.77255  0.57036  0.83315
     12   1.77874  4.13304  3.30264  3.02776  4.25031  1.66670  4.13688  3.63305  3.11588  3.33859  4.16612  3.21658  3.64202  3.40080  3.44160  2.20100  2.46062  3.10180  5.59056  4.37383     13 g - - -
          2.68618  4.42225  2.77519  2.73123  3.46354  2.40513  3.72494  3.29354  2.67741  2.69355  4.24690  2.90347  2.73739  3.18146  2.89801  2.37887  2.77519  2.98518  4.58477  3.61503
          0.05324  3.91509  3.44485  0.61958  0.77255  0.57036  0.83315
     13   1.73366  4.13655  3.50845  3.06697  3.86191  3.07515  4.03950  3.04096  3.02307  2.89701  3.79057  3.29078  3.72902  3.33341  3.34530  2.21664  2.20073  2.32586  5.28180  4.06224     14 a - - -
          2.68618  4.42225  2.77519  2.73123  3.46354  2.40513  3.72494  3.29354  2.67741  2.69355  4.24690  2.90347  2.73739  3.18146  2.89801  2.37887  2.77519  2.98518  4.58477  3.61503
          0.05709  3.89262  3.34964  0.61958  0.77255  0.58964  0.80862
     14   2.27361  4.27494  3.41904  2.91515  3.58080  3.36811  3.88694  2.47048  2.83868  2.36298  3.53394  3.27625  3.86827  3.18378  3.18055  2.02763  2.78872  2.48348  5.05295  3.80008     15 s - - -
          2.68618  4.42225  2.77519  2.73123  3.46354  2.40513  3.72494  3.29354  2.67741  2.69355  4.24690  2.90347  2.73739  3.18146  2.89801  2.37887  2.77519  2.98518  4.58477  3.61503
          0.03157  3.86710  4.58945  0.61958  0.77255  0.61057  0.78316
     15   2.62722  4.31580  4.21689  3.66481  3.33831  4.03749  4.42492  1.90614  3.55611  1.69256  3.02422  3.96773  4.37258  3.82966  3.80778  3.35400  3.11412  1.51766  5.13767  3.95577     16 v - - -
          2.68618  4.42225  2.77519  2.73123  3.46354  2.40513  3.72494  3.29354  2.67741  2.69355  4.24690  2.90347  2.73739  3.18146  2.89801  2.37887  2.77519  2.98518  4.58477  3.61503
          0.09251  3.86710  2.69646  0.61958  0.77255  0.61057  0.78316
     16   2.48484  4.26966  4.17415  3.67085  3.48532  3.90847  4.48495  1.62402  3.56583  2.12443  3.33656  3.94093  4.33026  3.87058  3.82689  3.26762  3.07408  1.43806  5.26903  4.05616     17 v - - -
          2.68618  4.42225  2.77519  2.73123  3.46354  2.40513  3.72494  3.29354  2.67741  2.69355  4.24690  2.90347  2.73739  3.18146  2.89801  2.37887  2.77519  2.98518  4.58477  3.61503
          0.03352  3.80811  4.53045  0.61958  0.77255  0.62163  0.77018
     17   1.75536  4.29163  3.65799  3.18181  3.50993  3.49845  4.10163  2.25223  3.06179  2.11091  3.44495  3.49671  4.01175  3.42270  3.36486  2.86016  2.90795  2.20186  5.13812  3.88332     18 a - - -
          2.68620  4.42227  2.77521  2.73125  3.46356  2.40515  3.72496  3.29356  2.67743  2.69357  4.24691  2.90348  2.73741  3.18148  2.89802  2.37874  2.77512  2.98520  4.58479  3.61505
          0.20320  1.75232  4.55489  0.32239  1.28886  0.40141  1.10678
     18   2.57892  4.57177  3.09320  2.67109  3.94552  3.33373  3.78283  3.33394  2.34699  2.69665  3.89213  3.10305  3.84882  2.99561  2.89367  1.59808  2.88294  3.02342  5.27430  3.97582     20 s - - -
          2.68618  4.42225  2.77519  2.73123  3.46354  2.40513  3.72494  3.29354  2.67741  2.69355  4.24690  2.90347  2.73739  3.18146  2.89801  2.37887  2.77519  2.98518  4.58477  3.61503
          0.02748  4.00369  4.72604  0.61958  0.77255  0.48576  0.95510
     19   1.52291  4.16336  3.49979  3.13233  4.15197  2.99287  4.15746  3.47507  3.12994  3.22450  4.07213  3.30745  3.70911  3.43127  3.44919  2.00761  1.87438  3.01467  5.52014  4.30683     21 a - - -
          2.68618  4.42225  2.77519  2.73123  3.46354  2.40513  3.72494  3.29354  2.67741  2.69355  4.24690  2.90347  2.73739  3.18146  2.89801  2.37887  2.77519  2.98518  4.58477  3.61503
          0.02748  4.00369  4.72604  0.61958  0.77255  0.48576  0.95510
     20   2.70205  4.30911  4.14143  3.58870  3.35220  3.93876  4.33126  1.98352  3.47716  1.47146  3.22822  3.88129  4.30245  3.75137  3.72599  3.25141  2.60027  1.90119  5.07841  3.89730     22 l - - -
          2.68618  4.42225  2.77519  2.73123  3.46354  2.40513  3.72494  3.29354  2.67741  2.69355  4.24690  2.90347  2.73739  3.18146  2.89801  2.37887  2.77519  2.98518  4.58477  3.61503
          0.02748  4.00369  4.72604  0.61958  0.77255  0.48576  0.95510
     21   2.80132  4.22895  4.29461  3.71715  2.86552  3.96072  4.27369  2.01229  3.60236  1.49635  2.82321  3.94312  4.28482  3.80295  3.77966  3.04872  3.03306  1.92236  4.87098  3.70058     23 l - - -
          2.68618  4.42225  2.77519  2.73123  3.46354  2.40513  3.72494  3.29354  2.67741  2.69355  4.24690  2.90347  2.73739  3.18146  2.89801  2.37887  2.77519  2.98518  4.58477  3.61503
          0.02748  4.00369  4.72604  0.61958  0.77255  0.48576  0.95510
     22   2.32244  4.18082  3.96950  3.40588  2.59860  3.74409  4.09463  2.30570  3.31336  1.95193  3.22488  3.68243  4.12463  3.56711  3.55725  3.03948  2.63329  1.89367  4.85671  3.64979     24 v - - -
          2.68618  4.42225  2.77519  2.73123  3.46354  2.40513  3.72494  3.29354  2.67741  2.69355  4.24690  2.90347  2.73739  3.18146  2.89801  2.37887  2.77519  2.98518  4.58477  3.61503
          0.02748  4.00369  4.72604  0.61958  0.77255  0.48576  0.95510
     23   2.03415  4.19257  3.55677  3.09680  3.85776  3.15578  4.06130  3.04900  3.05049  2.89636  3.78997  3.33753  3.79066  3.35921  3.37671  2.24718  1.78341  2.26573  5.28170  4.06049     25 t - - -
          2.68618  4.42225  2.77519  2.73123  3.46354  2.40513  3.72494  3.29354  2.67741  2.69355  4.24690  2.90347  2.73739  3.18146  2.89801  2.37887  2.77519  2.98518  4.58477  3.61503
          0.02748  4.00369  4.72604  0.61958  0.77255  0.48576  0.95510
     24   2.10766  4.27925  3.20777  2.88582  4.27929  1.78341  4.05098  3.70475  2.98352  3.35629  4.17146  2.96112  3.70367  3.27828  3.35885  1.89849  2.44061  3.19353  5.59160  4.34193     26 g - - -
          2.68618  4.42225  2.77519  2.73123  3.46354  2.40513  3.72494  3.29354  2.67741  2.69355  4.24690  2.90347  2.73739  3.18146  2.89801  2.37887  2.77519  2.98518  4.58477  3.61503
          0.05490  4.00369  3.34754  0.61958  0.77255  0.48576  0.95510
     25   1.77789  2.37587  3.77158  3.28488  3.61734  2.85957  4.08931  2.83675  3.19044  2.41690  3.59003  3.45242  3.82662  3.47777  3.45680  2.59754  2.72877  2.55372  5.08858  3.88374     27 a - - -
          2.68618  4.42225  2.77519  2.73123  3.46354  2.40513  3.72494  3.29354  2.67741  2.69355  4.24690  2.90347  2.73739  3.18146  2.89801  2.37887  2.77519  2.98518  4.58477  3.61503
          0.02824  3.97703  4.69938  0.61958  0.77255  0.51279  0.91335
     26   2.60622  4.14073  3.85196  3.27957  2.36064  3.67587  3.95604  2.16764  3.18272  2.14542  2.96056  3.16734  4.04388  3.44166  3.43113  2.95455  2.66563  2.27270  4.72673  3.49709     28 l - - -
          2.68618  4.42225  2.77519  2.73123  3.46354  2.40513  3.72494  3.29354  2.67741  2.69355  4.24690  2.90347  2.73739  3.18146  2.89801  2.37887  2.77519  2.98518  4.58477  3.61503
          0.02824  3.97703  4.69938  0.61958  0.77255  0.51279  0.91335
     27   1.94550  4.75804  2.76075  2.24296  4.14699  2.72321  3.69654  3.56570  2.52850  3.17173  3.99838  2.91549  3.79177  2.60776  2.97607  2.46613  2.87343  3.21334  5.41040  4.07676     29 a - - -
          2.68618  4.42225  2.77519  2.73123  3.46354  2.40513  3.72494  3.29354  2.67741  2.69355  4.24690  2.90347  2.73739  3.18146  2.89801  2.37887  2.77519  2.98518  4.58477  3.61503
          0.24812  3.97703  1.60449  0.61958  0.77255  0.51279  0.91335
     28   2.19021  4.12071  3.20901  2.92235  4.02892  2.91190  4.00772  3.33993  2.93027  3.11141  3.99606  3.15193  3.62330  3.27878  3.23978  1.75240  1.95723  2.90947  5.40471  4.15646     30 s - - -
          2.68618  4.42225  2.77519  2.73123  3.46354  2.40513  3.72494  3.29354  2.67741  2.69355  4.24690  2.90347  2.73739  3.18146  2.89801  2.37887  2.77519  2.98518  4.58477  3.61503
          0.03506  3.76397  4.48632  0.61958  0.77255  0.68619  0.70015
     29   2.00503  4.09801  3.40534  2.99249  3.85101  3.00986  3.98884  3.01616  2.94850  2.87810  3.77806  3.22219  3.67198  3.27399  3.26831  2.07532  2.18557  2.36532  5.26633  4.04238     31 a - - -
          2.68618  4.42225  2.77519  2.73123  3.46354  2.40513  3.72494  3.29354  2.67741  2.69355  4.24690  2.90347  2.73739  3.18146  2.89801  2.37887  2.77519  2.98518  4.58477  3.61503
          0.03506  3.76397  4.48632  0.61958  0.77255  0.68619  0.70015
     30   2.10495  4.26344  3.15810  2.74395  3.79231  3.13652  3.82214  2.77310  2.72397  2.85850  3.73879  2.87475  3.71823  3.07588  3.08283  2.02047  2.70639  2.77303  5.17795  3.91168     32 s - - -
          2.68613  4.42229  2.77524  2.73123  3.46321  2.40507  3.72499  3.29358  2.67745  2.69349  4.24694  2.90351  2.73744  3.18151  2.89805  2.37882  2.77524  2.98523  4.58481  3.61507
          0.41205  1.46143  2.24615  0.61273  0.78060  0.44086  1.03137
     31   1.44983  4.15569  3.37270  2.99102  3.92685  2.83185  4.01581  2.95479  2.97160  2.99074  3.87043  3.23221  3.70032  3.29702  3.29546  2.24059  2.68377  2.82024  5.32395  4.09007     36 a - - -
          2.68618  4.42225  2.77519  2.73123  3.46354  2.40513  3.72494  3.29354  2.67741  2.69355  4.24690  2.90347  2.73739  3.18146  2.89801  2.37887  2.77519  2.98518  4.58477  3.61503
          0.07476  3.87216  2.97153  0.61958  0.77255  0.60650  0.78803
     32   2.35080  4.74701  2.73380  2.21049  4.07716  3.28670  3.62951  3.48923  2.43631  3.09594  3.92534  2.75519  3.76163  2.55592  2.87231  2.37775  2.55074  3.15297  5.33566  4.00537     37 e - - -
          2.68618  4.42225  2.77519  2.73123  3.46354  2.40513  3.72494  3.29354  2.67741  2.69355  4.24690  2.90347  2.73739  3.18146  2.89801  2.37887  2.77519  2.98518  4.58477  3.61503
          0.05810  3.83018  3.35993  0.61958  0.77255  0.58000  0.82075
     33   2.64457  4.93199  2.61650  1.97994  4.24823  3.29329  3.60695  3.68078  2.38400  3.24472  4.06151  2.81782  3.32944  2.31689  2.82583  2.45609  2.77829  3.32229  5.44625  4.08703     38 e - - -
          2.68618  4.42225  2.77519  2.73123  3.46354  2.40513  3.72494  3.29354  2.67741  2.69355  4.24690  2.90347  2.73739  3.18146  2.89801  2.37887  2.77519  2.98518  4.58477  3.61503
          0.03217  3.84869  4.57103  0.61958  0.77255  0.58765  0.81110
     34   2.14627  4.41776  3.04788  2.64435  4.02670  3.15927  3.79602  3.39392  2.38541  3.06615  3.91100  3.04803  3.73420  3.00185  2.99890  1.90847  2.43480  3.02285  5.33518  4.06147     39 s - - -
          2.68618  4.42225  2.77519  2.73123  3.46354  2.40513  3.72494  3.29354  2.67741  2.69355  4.24690  2.90347  2.73739  3.18146  2.89801  2.37887  2.77519  2.98518  4.58477  3.61503
          0.03133  3.87467  4.59702  0.61958  0.77255  0.60446  0.79047
     35   2.15211  4.59625  2.90481  2.51142  4.13136  2.84835  3.71256  3.53344  1.98669  3.15136  3.98215  2.96801  3.75395  2.88898  2.86043  2.30147  2.81685  3.15932  5.38016  4.08177     40 k - - -
          2.68618  4.42225  2.77519  2.73123  3.46354  2.40513  3.72494  3.29354  2.67741  2.69355  4.24690  2.90347  2.73739  3.18146  2.89801  2.37887  2.77519  2.98518  4.58477  3.61503
          0.14131  3.87467  2.19804  0.61958  0.77255  0.57061  0.83282
     36   2.48249  4.36088  3.12430  2.47006  3.71373  3.30745  3.78587  2.88853  2.67634  2.72774  3.63614  3.11453  3.80928  3.03742  3.04353  2.46336  2.49763  2.13234  5.11925  3.85772     41 v - - -
          2.68618  4.42225  2.77519  2.73123  3.46354  2.40513  3.72494  3.29354  2.67741  2.69355  4.24690  2.90347  2.73739  3.18146  2.89801  2.37887  2.77519  2.98518  4.58477  3.61503
          0.03402  3.79369  4.51603  0.61958  0.77255  0.66577  0.72130
     37   2.36797  4.75252  2.55072  2.07226  3.42407  3.31609  3.60420  3.38750  2.45086  3.01136  3.84979  2.85589  3.76208  2.67742  2.91408  2.61422  2.82605  3.07668  5.26906  3.92702     42 e - - -
          2.68618  4.42225  2.77519  2.73123  3.46354  2.40513  3.72494  3.29354  2.67741  2.69355  4.24690  2.90347  2.73739  3.18146  2.89801  2.37887  2.77519  2.98518  4.58477  3.61503
          0.03402  3.79369  4.51603  0.61958  0.77255  0.66577  0.72130
     38   2.14260  4.25052  3.24838  2.77755  3.75201  3.17470  3.82450  2.70899  2.74391  2.79528  3.67636  3.13605  2.86761  3.08106  3.10976  2.25548  2.57739  2.73113  5.14476  3.89506     43 a - - -
          2.68618  4.42225  2.77519  2.73123  3.46354  2.40513  3.72494  3.29354  2.67741  2.69355  4.24690  2.90347  2.73739  3.18146  2.89801  2.37887  2.77519  2.98518  4.58477  3.61503
          0.06013  3.79369  3.32842  0.61958  0.77255  0.66577  0.72130
     39   1.88721  4.22887  3.21446  2.79679  3.79654  3.11294  3.85436  3.09270  2.76176  2.55027  3.73707  3.13221  3.08326  3.11427  3.11015  2.30010  2.69503  2.76654  5.19065  3.93574     44 a - - -
          2.68618  4.42225  2.77519  2.73123  3.46354  2.40513  3.72494  3.29354  2.67741  2.69355  4.24690  2.90347  2.73739  3.18146  2.89801  2.37887  2.77519  2.98518  4.58477  3.61503
          0.03490  3.76845  4.49080  0.61958  0.77255  0.47756  0.96837
     40   2.19344  4.40721  3.22809  2.67732  3.58743  3.45092  3.71324  2.81932  2.49972  2.64259  3.52371  3.12649  3.07139  2.96867  3.01508  2.69574  2.78195  2.55324  4.98838  3.29698     45 a - - -
          2.68618  4.42225  2.77519  2.73123  3.46354  2.40513  3.72494  3.29354  2.67741  2.69355  4.24690  2.90347  2.73739  3.18146  2.89801  2.37887  2.77519  2.98518  4.58477  3.61503
          0.02974  3.92603  4.64838  0.61958  0.77255  0.51712  0.90692
     41   2.12657  4.59561  2.98076  2.52213  4.00546  3.29199  3.70540  3.40092  2.36580  3.03940  3.87269  2.53269  3.78010  2.88641  2.94441  2.20459  2.80448  2.83299  5.29908  3.99502     46 a - - -
          2.68618  4.42225  2.77519  2.73123  3.46354  2.40513  3.72494  3.29354  2.67741  2.69355  4.24690  2.90347  2.73739  3.18146  2.89801  2.37887  2.77519  2.98518  4.58477  3.61503
          0.02890  3.95407  4.67641  0.61958  0.77255  0.53494  0.88117
     42   2.55706  4.66644  2.67657  2.32900  4.26497  1.75743  3.80853  3.68319  2.68279  3.30813  4.14901  2.65092  3.77682  3.00067  3.10980  2.61953  2.58510  3.28466  5.53818  4.21229     47 g - - -
          2.68618  4.42225  2.77519  2.73123  3.46354  2.40513  3.72494  3.29354  2.67741  2.69355  4.24690  2.90347  2.73739  3.18146  2.89801  2.37887  2.77519  2.98518  4.58477  3.61503
          0.02890  3.95407  4.67641  0.61958  0.77255  0.53494  0.88117
     43   2.54642  4.20092  3.54591  2.97789  3.33948  3.55339  3.83219  2.37293  2.91159  2.26427  2.95748  3.05478  3.63521  3.20726  3.23290  2.70573  2.63126  2.20999  4.81110  3.58832     48 v - - -
          2.68618  4.42225  2.77519  2.73123  3.46354  2.40513  3.72494  3.29354  2.67741  2.69355  4.24690  2.90347  2.73739  3.18146  2.89801  2.37887  2.77519  2.98518  4.58477  3.61503
          0.02890  3.95407  4.67641  0.61958  0.77255  0.53494  0.88117
     44   2.92314  4.51772  3.78269  3.26601  2.46982  3.81158  3.58598  3.03892  2.67627  2.62049  3.63320  3.52337  4.17684  3.39167  3.28273  3.10979  3.14894  2.84840  3.23811  1.49894     49 y - - -
          2.68618  4.42225  2.77519  2.73123  3.46354  2.40513  3.72494  3.29354  2.67741  2.69355  4.24690  2.90347  2.73739  3.18146  2.89801  2.37887  2.77519  2.98518  4.58477  3.61503
          0.02890  3.95407  4.67641  0.61958  0.77255  0.53494  0.88117
     45   2.49634  4.92705  2.55559  2.32392  4.21255  3.34092  3.61782  3.64039  2.18360  2.92574  4.02877  2.13560  3.79049  2.76221  2.85591  2.64018  2.88491  3.28912  5.42542  4.06477     50 n - - -
          2.68618  4.42225  2.77520  2.73124  3.46354  2.40513  3.72495  3.29339  2.67741  2.69355  4.24690  2.90347  2.73740  3.18147  2.89801  2.37887  2.77520  2.98519  4.58477  3.61503
          0.07058  2.83306  4.67641  0.48618  0.95444  0.45619  1.00428
     46   2.04830  4.78343  2.84863  2.42308  4.18422  3.11593  3.67133  3.60884  2.18743  3.19658  4.00871  2.53149  3.04655  2.82444  2.89537  2.61523  2.85528  3.24394  5.41541  4.07959     52 a - - -
          2.68618  4.42225  2.77519  2.73123  3.46354  2.40513  3.72494  3.29354  2.67741  2.69355  4.24690  2.90347  2.73739  3.18146  2.89801  2.37887  2.77519  2.98518  4.58477  3.61503
          0.02748  4.00369  4.72604  0.61958  0.77255  0.48576  0.95510
     47   2.60288  4.81130  2.83338  2.41964  4.20829  3.03180  3.66971  3.63246  2.14969  3.21540  4.02900  2.35291  3.79819  2.82203  2.86589  2.52420  2.23173  3.26798  5.42801  4.09307     53 k - - -
          2.68618  4.42225  2.77519  2.73123  3.46354  2.40513  3.72494  3.29354  2.67741  2.69355  4.24690  2.90347  2.73739  3.18146  2.89801  2.37887  2.77519  2.98518  4.58477  3.61503
          0.02748  4.00369  4.72604  0.61958  0.77255  0.48576  0.95510
     48   2.80032  5.05960  3.05149  2.33250  4.40957  3.50059  3.59353  3.80644  1.50014  3.31084  4.13148  3.00031  3.89301  2.51583  2.31232  2.79069  3.00547  3.21914  5.43979  4.16037     54 k - - -
          2.68618  4.42225  2.77519  2.73123  3.46354  2.40513  3.72494  3.29354  2.67741  2.69355  4.24690  2.90347  2.73739  3.18146  2.89801  2.37887  2.77519  2.98518  4.58477  3.61503
          0.02748  4.00369  4.72604  0.61958  0.77255  0.48576  0.95510
     49   2.64603  5.03817  2.02845  2.27075  4.37277  3.31394  3.62151  3.83435  2.42836  3.36599  4.15064  2.50391  3.31654  2.75030  2.73189  2.44300  2.71522  3.43763  5.54347  4.14739     55 d - - -
          2.68618  4.42225  2.77519  2.73123  3.46354  2.40513  3.72494  3.29354  2.67741  2.69355  4.24690  2.90347  2.73739  3.18146  2.89801  2.37887  2.77519  2.98518  4.58477  3.61503
          0.08021  4.00369  2.83305  0.61958  0.77255  0.48576  0.95510
     50   1.40678  4.13705  3.55345  3.14361  3.98022  3.03651  4.11908  3.18173  3.10503  3.02287  3.90770  3.32480  3.72557  3.41193  3.41634  2.19630  2.39090  2.51644  5.38936  4.17618     56 a - - -
          2.68618  4.42225  2.77519  2.73123  3.46354  2.40513  3.72494  3.29354  2.67741  2.69355  4.24690  2.90347  2.73739  3.18146  2.89801  2.37887  2.77519  2.98518  4.58477  3.61503
          0.02895  3.95243  4.67478  0.61958  0.77255  0.45530  1.00582
     51   3.19000  4.50946  4.81287  4.27095  3.26618  4.49951  4.89411  1.50055  4.14096  1.24200  3.06570  4.52097  4.73206  4.32253  4.30142  3.85688  3.42886  1.74787  5.29655  4.17223     57 l - - -
          2.68618  4.42225  2.77519  2.73123  3.46354  2.40513  3.72494  3.29354  2.67741  2.69355  4.24690  2.90347  2.73739  3.18146  2.89801  2.37887  2.77519  2.98518  4.58477  3.61503
          0.02748  4.00369  4.72604  0.61958  0.77255  0.48576  0.95510
     52   2.89118  5.24787  1.06410  2.23807  4.69261  3.22484  3.88220  4.22974  2.92907  3.80477  4.68142  2.79932  3.88001  3.07237  3.49906  2.47289  3.23120  3.79532  5.94141  4.46794     58 d - - -
          2.68618  4.42225  2.77519  2.73123  3.46354  2.40513  3.72494  3.29354  2.67741  2.69355  4.24690  2.90347  2.73739  3.18146  2.89801  2.37887  2.77519  2.98518  4.58477  3.61503
          0.09382  4.07003  2.62455  0.61958  0.77255  0.48576  0.95510
     53   2.83554  4.59636  3.53606  3.45294  4.58979  0.55257  4.56376  4.22272  3.65196  3.85997  4.83789  3.70057  3.99164  3.96587  3.87220  3.01147  3.32701  3.72573  5.64881  4.69664     59 G - - -
          2.68618  4.42225  2.77519  2.73123  3.46354  2.40513  3.72494  3.29354  2.67741  2.69355  4.24690  2.90347  2.73739  3.18146  2.89801  2.37887  2.77519  2.98518  4.58477  3.61503
          0.02748  4.00369  4.72604  0.61958  0.77255  0.55473  0.85384
     54   2.02185  4.25179  3.28314  3.12980  4.40314  1.09423  4.29534  3.78612  3.29997  3.52411  4.39765  3.32065  3.74206  3.58767  3.59404  2.49315  2.82064  3.24979  5.72097  4.52510     60 g - - -
          2.68618  4.42225  2.77519  2.73123  3.46354  2.40513  3.72494  3.29354  2.67741  2.69355  4.24690  2.90347  2.73739  3.18146  2.89801  2.37887  2.77519  2.98518  4.58477  3.61503
          0.02748  4.00369  4.72604  0.61958  0.77255  0.55473  0.85384
     55   2.91248  4.42059  4.30548  3.97425  3.64879  3.85792  4.75417  2.05207  3.84402  2.31407  3.59556  4.14256  4.41227  4.19509  4.04363  3.37095  3.27157  0.87434  5.45487  4.19394     61 v - - -
          2.68618  4.42225  2.77519  2.73123  3.46354  2.40513  3.72494  3.29354  2.67741  2.69355  4.24690  2.90347  2.73739  3.18146  2.89801  2.37887  2.77519  2.98518  4.58477  3.61503
          0.02748  4.00369  4.72604  0.61958  0.77255  0.55473  0.85384
     56   2.61831  4.50679  3.20103  2.71201  3.63588  3.46096  3.74188  3.07473  2.40023  2.76484  3.66093  3.15166  3.89443  3.00121  2.93032  2.75577  1.88336  2.82052  5.03570  2.92069     62 t - - -
          2.68618  4.42225  2.77519  2.73123  3.46354  2.40513  3.72494  3.29354  2.67741  2.69355  4.24690  2.90347  2.73739  3.18146  2.89801  2.37887  2.77519  2.98518  4.58477  3.61503
          0.02748  4.00369  4.72604  0.61958  0.77255  0.55473  0.85384
     57   3.34007  4.86490  3.85411  3.51593  2.15669  4.02402  2.85355  3.48258  3.33896  2.89212  4.03684  3.67827  4.41626  3.64634  3.55284  3.41229  3.57735  3.31803  3.80675  1.01070     63 y - - -
          2.68618  4.42225  2.77519  2.73123  3.46354  2.40513  3.72494  3.29354  2.67741  2.69355  4.24690  2.90347  2.73739  3.18146  2.89801  2.37887  2.77519  2.98518  4.58477  3.61503
          0.02748  4.00369  4.72604  0.61958  0.77255  0.55473  0.85384
     58   2.76161  5.00440  2.79364  2.28267  4.35601  3.39938  3.65756  3.76699  1.80351  3.31741  4.14936  2.93736  2.24340  2.80547  2.65881  2.75846  3.00306  3.41712  5.48771  4.17142     64 k - - -
          2.68618  4.42225  2.77519  2.73123  3.46354  2.40513  3.72494  3.29354  2.67741  2.69355  4.24690  2.90347  2.73739  3.18146  2.89801  2.37887  2.77519  2.98518  4.58477  3.61503
          0.02748  4.00369  4.72604  0.61958  0.77255  0.55473  0.85384
     59   2.62888  4.45710  3.36218  2.78134  3.63941  3.54073  3.75314  2.48922  2.42921  2.64676  3.55688  3.21274  3.92532  3.00541  2.22582  2.79652  2.76516  2.30433  5.03295  3.78873     65 r - - -
          2.68618  4.42225  2.77519  2.73123  3.46354  2.40513  3.72494  3.29354  2.67741  2.69355  4.24690  2.90347  2.73739  3.18146  2.89801  2.37887  2.77519  2.98518  4.58477  3.61503
          0.02748  4.00369  4.72604  0.61958  0.77255  0.55473  0.85384
     60   2.30441  4.88782  2.87772  2.17489  4.17243  3.38398  3.60030  3.59761  2.06934  3.16819  3.97058  2.90162  3.79509  2.57235  2.78651  2.50029  2.69274  3.12466  5.37574  4.03004     66 k - - -
          2.68618  4.42225  2.77519  2.73123  3.46354  2.40513  3.72494  3.29354  2.67741  2.69355  4.24690  2.90347  2.73739  3.18146  2.89801  2.37887  2.77519  2.98518  4.58477  3.61503
          0.02748  4.00369  4.72604  0.61958  0.77255  0.55473  0.85384
     61   2.84685  5.32317  1.87927  2.16440  4.63006  3.25673  3.72180  4.13186  2.44565  3.64770  4.47493  1.66017  3.83087  2.87766  3.17175  2.76810  3.12226  3.72115  5.80642  4.35004     67 n - - -
          2.68618  4.42225  2.77519  2.73123  3.46354  2.40513  3.72494  3.29354  2.67741  2.69355  4.24690  2.90347  2.73739  3.18146  2.89801  2.37887  2.77519  2.98518  4.58477  3.61503
          0.02748  4.00369  4.72604  0.61958  0.77255  0.55473  0.85384
     62   2.83554  4.59636  3.53606  3.45294  4.58979  0.55257  4.56376  4.22272  3.65196  3.85997  4.83789  3.70057  3.99164  3.96587  3.87220  3.01147  3.32701  3.72573  5.64881  4.69664     68 G - - -
          2.68618  4.42225  2.77519  2.73123  3.46354  2.40513  3.72494  3.29354  2.67741  2.69355  4.24690  2.90347  2.73739  3.18146  2.89801  2.37887  2.77519  2.98518  4.58477  3.61503
          0.02748  4.00369  4.72604  0.61958  0.77255  0.55473  0.85384
     63   2.58455  4.59383  3.13625  2.57522  3.81939  3.44578  3.67488  3.01622  1.95816  2.84180  3.34666  3.05483  3.84406  2.87061  2.87709  2.38240  2.67303  2.77322  5.15146  3.86559     69 k - - -
          2.68618  4.42225  2.77519  2.73123  3.46354  2.40513  3.72494  3.29354  2.67741  2.69355  4.24690  2.90347  2.73739  3.18146  2.89801  2.37887  2.77519  2.98518  4.58477  3.61503
          0.02748  4.00369  4.72604  0.61958  0.77255  0.55473  0.85384
     64   2.63576  4.57598  3.03999  2.29356  3.65264  3.44766  3.71822  3.13522  2.60160  2.81330  3.70173  3.08067  3.88168  2.96850  2.99092  2.74655  2.33470  2.87616  5.05525  2.37446     70 e - - -
          2.68618  4.42225  2.77519  2.73123  3.46354  2.40513  3.72494  3.29354  2.67741  2.69355  4.24690  2.90347  2.73739  3.18146  2.89801  2.37887  2.77519  2.98518  4.58477  3.61503
          0.02748  4.00369  4.72604  0.61958  0.77255  0.55473  0.85384
     65   1.91708  4.18435  3.42524  3.09186  4.18753  2.27684  4.15327  3.51731  3.12081  3.25920  4.10585  3.28690  3.71125  3.42173  3.44497  2.43102  1.51975  3.04855  5.54746  4.33094     71 t - - -
          2.68618  4.42225  2.77519  2.73123  3.46354  2.40513  3.72494  3.29354  2.67741  2.69355  4.24690  2.90347  2.73739  3.18146  2.89801  2.37887  2.77519  2.98518  4.58477  3.61503
          0.02748  4.00369  4.72604  0.61958  0.77255  0.55473  0.85384
     66   1.66280  4.49563  3.03442  2.64134  4.08006  3.20838  3.82525  3.48320  2.67396  3.12731  3.96588  3.06364  2.80927  2.69772  3.07457  2.39064  2.80915  3.10661  5.38780  4.10048     72 a - - -
          2.68618  4.42225  2.77519  2.73123  3.46354  2.40513  3.72494  3.29354  2.67741  2.69355  4.24690  2.90347  2.73739  3.18146  2.89801  2.37887  2.77519  2.98518  4.58477  3.61503
          0.02748  4.00369  4.72604  0.61958  0.77255  0.55473  0.85384
     67   3.44120  4.87687  4.03401  3.78945  2.30856  3.98460  3.68681  3.43259  3.64327  2.85227  4.09430  3.88818  4.45608  3.91758  3.79944  3.56424  3.72890  3.30955  3.95685  0.77267     73 y - - -
          2.68618  4.42225  2.77519  2.73123  3.46354  2.40513  3.72494  3.29354  2.67741  2.69355  4.24690  2.90347  2.73739  3.18146  2.89801  2.37887  2.77519  2.98518  4.58477  3.61503
          0.02748  4.00369  4.72604  0.61958  0.77255  0.55473  0.85384
     68   2.42745  4.88524  2.99480  2.46598  4.18153  3.43462  2.62464  3.59810  2.20754  3.16307  3.98127  2.86091  3.83897  2.75357  2.16731  2.54523  2.90014  3.26314  5.35386  4.04318     74 r - - -
          2.68618  4.42225  2.77519  2.73123  3.46354  2.40513  3.72494  3.29354  2.67741  2.69355  4.24690  2.90347  2.73739  3.18146  2.89801  2.37887  2.77519  2.98518  4.58477  3.61503
          0.02748  4.00369  4.72604  0.61958  0.77255  0.55473  0.85384
     69   2.81374  4.24449  4.25857  3.69628  3.19265  3.97437  4.26307  1.80368  3.57273  1.99870  3.20544  3.93201  4.31127  3.81168  3.77335  3.28078  3.05119  1.54006  4.87732  2.83077     75 v - - -
          2.68618  4.42225  2.77519  2.73123  3.46354  2.40513  3.72494  3.29354  2.67741  2.69355  4.24690  2.90347  2.73739  3.18146  2.89801  2.37887  2.77519  2.98518  4.58477  3.61503
          0.02748  4.00369  4.72604  0.61958  0.77255  0.55473  0.85384
     70   2.83668  4.83473  2.78829  2.68786  4.21930  3.27553  4.03368  3.95968  2.94934  3.59211  4.54782  0.94514  3.93457  3.30803  3.30728  2.89972  3.22371  3.56855  5.51029  4.15926     76 n - - -
          2.68618  4.42225  2.77519  2.73123  3.46354  2.40513  3.72494  3.29354  2.67741  2.69355  4.24690  2.90347  2.73739  3.18146  2.89801  2.37887  2.77519  2.98518  4.58477  3.61503
          0.02748  4.00369  4.72604  0.61958  0.77255  0.55473  0.85384
     71   2.68433  5.05880  2.51044  1.72162  4.35935  3.32196  3.63574  3.81067  2.45171  3.35513  4.15432  2.81645  3.27296  2.60173  2.93980  2.65633  2.47248  3.43202  5.54481  4.15325     77 e - - -
          2.68618  4.42225  2.77519  2.73123  3.46354  2.40513  3.72494  3.29354  2.67741  2.69355  4.24690  2.90347  2.73739  3.18146  2.89801  2.37887  2.77519  2.98518  4.58477  3.61503
          0.02748  4.00369  4.72604  0.61958  0.77255  0.55473  0.85384
     72   2.85171  5.09473  2.87770  2.31961  4.42691  3.46634  3.63808  3.84692  2.17340  3.35520  4.19963  2.97867  3.90862  1.60591  2.29145  2.83616  3.07052  3.50593  5.48757  4.19538     78 q - - -
          2.68618  4.42225  2.77519  2.73123  3.46354  2.40513  3.72494  3.29354  2.67741  2.69355  4.24690  2.90347  2.73739  3.18146  2.89801  2.37887  2.77519  2.98518  4.58477  3.61503
          0.02748  4.00369  4.72604  0.61958  0.77255  0.55473  0.85384
     73   2.56274  4.66671  2.77995  2.47503  3.91281  3.39698  3.64502  3.04120  2.34284  2.94435  3.77741  2.97741  3.60627  2.81907  2.91838  2.12487  2.66101  2.78510  5.21798  3.90485     79 s - - -
          2.68618  4.42225  2.77519  2.73123  3.46354  2.40513  3.72494  3.29354  2.67741  2.69355  4.24690  2.90347  2.73739  3.18146  2.89801  2.37887  2.77519  2.98518  4.58477  3.61503
          0.02748  4.00369  4.72604  0.61958  0.77255  0.55473  0.85384
     74   2.64165  4.25191  3.70811  3.14155  3.28403  3.66809  3.94613  2.51767  3.04736  1.91647  3.07892  3.49176  4.04173  3.34539  3.34434  2.93948  2.12192  2.28027  4.84037  3.17527     80 l - - -
          2.68618  4.42225  2.77519  2.73123  3.46354  2.40513  3.72494  3.29354  2.67741  2.69355  4.24690  2.90347  2.73739  3.18146  2.89801  2.37887  2.77519  2.98518  4.58477  3.61503
          0.02748  4.00369  4.72604  0.61958  0.77255  0.55473  0.85384
     75   2.57567  4.97369  2.51207  2.34821  4.33731  3.33893  3.64369  3.76685  1.66021  3.32195  4.12746  2.87613  3.80819  2.78272  2.81983  2.44869  2.80941  3.39120  5.50596  4.14756     81 k - - -
          2.68618  4.42236  2.77518  2.73123  3.46365  2.40484  3.72506  3.29365  2.67730  2.69355  4.24701  2.90344  2.73751  3.18157  2.89812  2.37890  2.77531  2.98499  4.58488  3.61514
          0.17658  1.87727  4.72604  1.36204  0.29590  0.44493  1.02407
     76   2.72884  4.77350  2.92185  2.68593  4.42277  1.29498  3.93553  3.86968  2.10056  3.47553  4.34381  3.12951  3.90785  3.13713  2.99649  2.80069  3.08123  3.46771  5.60581  4.34984     95 g - - -
          2.68618  4.42225  2.77519  2.73123  3.46354  2.40513  3.72494  3.29354  2.67741  2.69355  4.24690  2.90347  2.73739  3.18146  2.89801  2.37887  2.77519  2.98518  4.58477  3.61503
          0.02570  4.07003  4.79237  0.61958  0.77255  0.48576  0.95510
     77   2.81274  4.23617  4.31766  3.74504  2.74856  3.95315  4.17843  2.23834  3.61998  1.66109  3.11874  3.93507  4.28315  3.80922  3.78004  3.25477  3.04349  1.68284  4.70986  2.76478     96 l - - -
          2.68618  4.42225  2.77519  2.73123  3.46354  2.40513  3.72494  3.29354  2.67741  2.69355  4.24690  2.90347  2.73739  3.18146  2.89801  2.37887  2.77519  2.98518  4.58477  3.61503
          0.02570  4.07003  4.79237  0.61958  0.77255  0.48576  0.95510
     78   2.44286  4.73012  2.86259  2.47617  4.09078  2.85319  3.72912  3.53584  2.57135  3.15131  3.98067  1.86287  3.81927  2.90581  3.01715  2.49236  2.87873  3.18913  5.38027  3.43918     97 n - - -
          2.68618  4.42225  2.77519  2.73123  3.46354  2.40513  3.72494  3.29354  2.67741  2.69355  4.24690  2.90347  2.73739  3.18146  2.89801  2.37887  2.77519  2.98518  4.58477  3.61503
          0.02570  4.07003  4.79237  0.61958  0.77255  0.48576  0.95510
     79   2.67902  4.22915  3.83409  3.27401  2.15466  3.70531  2.96272  2.49571  3.18289  2.18260  3.33490  3.54784  4.07310  3.43231  3.43776  2.73411  2.90981  2.49867  4.44678  2.67021     98 f - - -
          2.68618  4.42225  2.77519  2.73123  3.46354  2.40513  3.72494  3.29354  2.67741  2.69355  4.24690  2.90347  2.73739  3.18146  2.89801  2.37887  2.77519  2.98518  4.58477  3.61503
          0.02570  4.07003  4.79237  0.61958  0.77255  0.48576  0.95510
     80   2.92929  4.68064  3.64317  3.56987  4.70005  0.48036  4.67393  4.35180  3.77776  3.97976  4.96020  3.80809  4.07784  4.08661  3.98812  3.10756  3.42590  3.84196  5.73877  4.81009     99 G - - -
          2.68618  4.42225  2.77519  2.73123  3.46354  2.40513  3.72494  3.29354  2.67741  2.69355  4.24690  2.90347  2.73739  3.18146  2.89801  2.37887  2.77519  2.98518  4.58477  3.61503
          0.02570  4.07003  4.79237  0.61958  0.77255  0.48576  0.95510
     81   3.12510  5.14661  3.56378  2.92642  4.59085  3.70511  3.69623  3.96387  1.83169  3.42720  4.32910  3.30082  4.10154  2.84660  1.05156  3.14314  3.30558  3.66170  5.46669  4.31193    100 r - - -
          2.68618  4.42225  2.77519  2.73123  3.46354  2.40513  3.72494  3.29354  2.67741  2.69355  4.24690  2.90347  2.73739  3.18146  2.89801  2.37887  2.77519  2.98518  4.58477  3.61503
          0.02570  4.07003  4.79237  0.61958  0.77255  0.48576  0.95510
     82   2.16757  4.75425  2.74179  2.27006  4.00094  3.40595  3.65164  3.39264  2.36666  3.02471  3.85151  2.95941  3.81903  2.81524  2.92788  2.64531  2.55508  2.59665  5.28658  3.95999    101 a - - -
          2.68618  4.42225  2.77519  2.73123  3.46354  2.40513  3.72494  3.29354  2.67741  2.69355  4.24690  2.90347  2.73739  3.18146  2.89801  2.37887  2.77519  2.98518  4.58477  3.61503
          0.02570  4.07003  4.79237  0.61958  0.77255  0.48576  0.95510
     83   1.69492  4.30419  3.37112  3.10200  4.26850  3.07341  4.21219  3.58954  3.15481  3.32698  4.22124  3.33264  1.45438  3.48057  3.47166  2.54178  2.83420  3.14237  5.62403  4.40107    102 p - - -
          2.68618  4.42225  2.77519  2.73123  3.46354  2.40513  3.72494  3.29354  2.67741  2.69355  4.24690  2.90347  2.73739  3.18146  2.89801  2.37887  2.77519  2.98518  4.58477  3.61503
          0.02570  4.07003  4.79237  0.61958  0.77255  0.48576  0.95510
     84   2.61201  4.38699  3.65364  3.23750  3.70029  3.44025  4.17151  2.72728  3.08907  2.22572  3.68384  3.52140  4.02121  3.48872  3.37425  2.84712  1.34905  2.53035  5.27244  4.00499    103 t - - -
          2.68618  4.42225  2.77519  2.73123  3.46354  2.40513  3.72494  3.29354  2.67741  2.69355  4.24690  2.90347  2.73739  3.18146  2.89801  2.37887  2.77519  2.98518  4.58477  3.61503
          0.02570  4.07003  4.79237  0.61958  0.77255  0.48576  0.95510
     85   2.33653  5.03199  2.51355  2.20902  4.33708  3.35702  3.63406  3.78462  2.10208  3.32936  4.12158  2.85586  2.51202  2.76565  2.89965  2.64993  2.91246  3.40685  5.51688  4.13545    104 k - - -
          2.68618  4.42225  2.77519  2.73123  3.46354  2.40513  3.72494  3.29354  2.67741  2.69355  4.24690  2.90347  2.73739  3.18146  2.89801  2.37887  2.77519  2.98518  4.58477  3.61503
          0.02570  4.07003  4.79237  0.61958  0.77255  0.48576  0.95510
     86   2.88019  5.26637  2.46297  2.04355  4.58773  3.34490  3.72766  4.04857  2.29069  3.57123  4.40642  1.50995  3.88497  2.88157  2.93325  2.82239  3.13870  3.66701  5.72408  4.33140    105 n - - -
          2.68618  4.42225  2.77519  2.73123  3.46354  2.40513  3.72494  3.29354  2.67741  2.69355  4.24690  2.90347  2.73739  3.18146  2.89801  2.37887  2.77519  2.98518  4.58477  3.61503
          0.02570  4.07003  4.79237  0.61958  0.77255  0.48576  0.95510
     87   3.13619  5.27442  2.58938  0.77378  4.64756  3.41157  4.02148  4.14156  2.92804  3.72884  4.69893  3.06346  4.02699  3.23603  3.35395  3.10120  3.44349  3.80675  5.78174  4.50986    106 e - - -
          2.68618  4.42225  2.77519  2.73123  3.46354  2.40513  3.72494  3.29354  2.67741  2.69355  4.24690  2.90347  2.73739  3.18146  2.89801  2.37887  2.77519  2.98518  4.58477  3.61503
          0.02570  4.07003  4.79237  0.61958  0.77255  0.48576  0.95510
     88   3.28541  4.59517  4.89691  4.37169  3.24259  4.58116  4.95531  1.36936  4.20670  1.17565  3.05808  4.61579  4.80188  4.39124  4.34789  3.95813  3.52420  1.97517  5.30324  4.16387    107 l - - -
          2.68618  4.42225  2.77519  2.73123  3.46354  2.40513  3.72494  3.29354  2.67741  2.69355  4.24690  2.90347  2.73739  3.18146  2.89801  2.37887  2.77519  2.98518  4.58477  3.61503
          0.02570  4.07003  4.79237  0.61958  0.77255  0.48576  0.95510
     89   2.41527  4.98870  2.84970  2.26580  4.34890  3.40634  3.65590  3.76321  1.60575  3.31418  4.12787  2.94358  3.85540  2.79545  2.70570  2.43691  2.96292  3.40174  5.49012  4.16115    108 k - - -
          2.68618  4.42225  2.77519  2.73123  3.46354  2.40513  3.72494  3.29354  2.67741  2.69355  4.24690  2.90347  2.73739  3.18146  2.89801  2.37887  2.77519  2.98518  4.58477  3.61503
          0.02570  4.07003  4.79237  0.61958  0.77255  0.48576  0.95510
     90   0.76263  4.30210  3.67383  3.47952  4.25946  3.12036  4.47671  3.41532  3.50115  3.28738  4.30111  3.57577  3.87874  3.82491  3.73490  2.65255  2.94387  3.03510  5.66663  4.49046    109 a - - -
          2.68618  4.42225  2.77519  2.73123  3.46354  2.40513  3.72494  3.29354  2.67741  2.69355  4.24690  2.90347  2.73739  3.18146  2.89801  2.37887  2.77519  2.98518  4.58477  3.61503
          0.02570  4.07003  4.79237  0.61958  0.77255  0.48576  0.95510
     91   3.68470  4.98526  4.40663  4.16466  2.89656  3.96287  4.16494  3.72146  3.88511  3.08028  4.34535  4.27500  4.49795  4.26239  3.97719  3.88634  3.99608  3.61711  0.56625  2.88904    110 W - - -
          2.68618  4.42225  2.77519  2.73123  3.46354  2.40513  3.72494  3.29354  2.67741  2.69355  4.24690  2.90347  2.73739  3.18146  2.89801  2.37887  2.77519  2.98518  4.58477  3.61503
          0.02570  4.07003  4.79237  0.61958  0.77255  0.48576  0.95510
     92   2.98167  5.47870  1.12447  2.16251  4.79720  3.24446  3.84434  4.37251  2.89537  3.89026  4.75956  2.17243  3.88946  3.02490  3.49312  2.87898  3.29346  3.93650  6.00971  4.50168    111 d - - -
          2.68618  4.42225  2.77519  2.73123  3.46354  2.40513  3.72494  3.29354  2.67741  2.69355  4.24690  2.90347  2.73739  3.18146  2.89801  2.37887  2.77519  2.98518  4.58477  3.61503
          0.02570  4.07003  4.79237  0.61958  0.77255  0.48576  0.95510
     93   2.25117  4.43102  3.31567  2.75332  3.61509  3.52076  3.77630  2.57434  2.26501  2.64248  3.33635  3.19890  3.91219  3.03571  3.07667  2.76180  2.44093  2.50220  5.03064  3.77403    112 a - - -
          2.68618  4.42225  2.77519  2.73123  3.46354  2.40513  3.72494  3.29354  2.67741  2.69355  4.24690  2.90347  2.73739  3.18146  2.89801  2.37887  2.77519  2.98518  4.58477  3.61503
          0.02570  4.07003  4.79237  0.61958  0.77255  0.48576  0.95510
     94   2.37514  5.14112  1.12154  2.29093  4.63689  3.23634  3.89348  4.04127  2.91366  3.68954  4.57932  2.84174  3.88000  3.08127  3.46227  2.81842  3.18829  3.64135  5.89217  4.45880    113 d - - -
          2.68618  4.42225  2.77519  2.73123  3.46354  2.40513  3.72494  3.29354  2.67741  2.69355  4.24690  2.90347  2.73739  3.18146  2.89801  2.37887  2.77519  2.98518  4.58477  3.61503
          0.02570  4.07003  4.79237  0.61958  0.77255  0.48576  0.95510
     95   2.75389  4.36300  4.67565  4.13946  3.53141  4.32956  4.80825  1.26606  4.03464  2.11952  3.09634  4.36449  4.64208  4.27925  4.23302  3.67838  3.27380  1.38898  5.38310  4.19810    114 i - - -
          2.68618  4.42225  2.77519  2.73123  3.46354  2.40513  3.72494  3.29354  2.67741  2.69355  4.24690  2.90347  2.73739  3.18146  2.89801  2.37887  2.77519  2.98518  4.58477  3.61503
          0.02570  4.07003  4.79237  0.61958  0.77255  0.48576  0.95510
     96   3.23590  4.65020  4.58334  4.05101  3.11434  4.35992  4.66834  2.26587  3.83041  1.34244  1.43617  4.33448  4.62814  4.08125  4.00272  3.72196  3.47534  2.35990  5.12373  3.96995    115 l - - -
          2.68618  4.42225  2.77519  2.73123  3.46354  2.40513  3.72494  3.29354  2.67741  2.69355  4.24690  2.90347  2.73739  3.18146  2.89801  2.37887  2.77519  2.98518  4.58477  3.61503
          0.02570  4.07003  4.79237  0.61958  0.77255  0.48576  0.95510
     97   2.35539  4.48827  3.18710  2.80107  3.73947  3.33774  3.88000  3.24478  2.78837  2.92262  3.84305  3.20049  1.66466  3.15573  3.14796  2.70957  2.89754  2.95278  5.16789  3.19287    116 p - - -
          2.68618  4.42225  2.77519  2.73123  3.46354  2.40513  3.72494  3.29354  2.67741  2.69355  4.24690  2.90347  2.73739  3.18146  2.89801  2.37887  2.77519  2.98518  4.58477  3.61503
          0.02570  4.07003  4.79237  0.61958  0.77255  0.48576  0.95510
     98   3.05580  5.58848  1.00126  1.95052  4.88481  3.25838  3.86432  4.41196  2.93689  3.93615  4.82668  2.74039  3.91049  3.04725  3.54850  2.93240  3.36136  3.99325  6.07303  4.57201    117 d - - -
          2.68618  4.42225  2.77519  2.73123  3.46354  2.40513  3.72494  3.29354  2.67741  2.69355  4.24690  2.90347  2.73739  3.18146  2.89801  2.37887  2.77519  2.98518  4.58477  3.61503
          0.02570  4.07003  4.79237  0.61958  0.77255  0.48576  0.95510
     99   2.92929  4.68064  3.64317  3.56987  4.70005  0.48036  4.67393  4.35180  3.77776  3.97976  4.96020  3.80809  4.07784  4.08661  3.98812  3.10756  3.42590  3.84196  5.73877  4.81009    118 G - - -
          2.68618  4.42225  2.77519  2.73123  3.46354  2.40513  3.72494  3.29354  2.67741  2.69355  4.24690  2.90347  2.73739  3.18146  2.89801  2.37887  2.77519  2.98518  4.58477  3.61503
          0.02570  4.07003  4.79237  0.61958  0.77255  0.48576  0.95510
    100   2.60068  4.57155  3.10457  2.77149  4.06087  3.30540  3.91047  3.41257  2.68161  3.08348  4.00833  3.17508  3.88425  2.60756  3.00947  2.72090  1.38041  3.09430  5.40361  4.12168    119 t - - -
          2.68618  4.42225  2.77519  2.73123  3.46354  2.40513  3.72494  3.29354  2.67741  2.69355  4.24690  2.90347  2.73739  3.18146  2.89801  2.37887  2.77519  2.98518  4.58477  3.61503
          0.02570  4.07003  4.79237  0.61958  0.77255  0.48576  0.95510
    101   2.92929  4.68064  3.64317  3.56987  4.70005  0.48036  4.67393  4.35180  3.77776  3.97976  4.96020  3.80809  4.07784  4.08661  3.98812  3.10756  3.42590  3.84196  5.73877  4.81009    120 G - - -
          2.68618  4.42225  2.77519  2.73123  3.46354  2.40513  3.72494  3.29354  2.67741  2.69355  4.24690  2.90347  2.73739  3.18146  2.89801  2.37887  2.77519  2.98518  4.58477  3.61503
          0.02570  4.07003  4.79237  0.61958  0.77255  0.48576  0.95510
    102   3.38137  4.74562  4.73153  4.25323  2.73853  4.48691  4.66813  2.29687  4.08567  0.77044  2.97568  4.49016  4.73749  4.24794  4.22188  3.89162  3.62295  2.42524  4.95919  3.64108    121 l - - -
          2.68618  4.42225  2.77519  2.73123  3.46354  2.40513  3.72494  3.29354  2.67741  2.69355  4.24690  2.90347  2.73739  3.18146  2.89801  2.37887  2.77519  2.98518  4.58477  3.61503
          0.02570  4.07003  4.79237  0.61958  0.77255  0.48576  0.95510
    103   2.74270  4.70465  3.23792  2.87844  4.24530  3.37265  3.95656  3.72182  2.62440  3.31581  4.22385  3.27379  1.25748  3.17570  2.35723  2.84644  3.08445  3.36722  5.46395  4.23381    122 p - - -
          2.68618  4.42225  2.77519  2.73123  3.46354  2.40513  3.72494  3.29354  2.67741  2.69355  4.24690  2.90347  2.73739  3.18146  2.89801  2.37887  2.77519  2.98518  4.58477  3.61503
          0.02570  4.07003  4.79237  0.61958  0.77255  0.48576  0.95510
    104   2.68072  5.05584  2.47150  1.65316  4.34864  3.35007  3.64045  3.79407  2.38877  3.34416  4.13868  2.84196  3.17927  2.77356  2.94108  2.65645  2.92477  2.98260  5.53571  4.14571    123 e - - -
          2.68630  4.42237  2.77508  2.73102  3.46343  2.40509  3.72476  3.29366  2.67721  2.69356  4.24651  2.90359  2.73741  3.18159  2.89813  2.37899  2.77532  2.98502  4.58489  3.61515
          0.07330  2.77444  4.79237  1.90778  0.16065  0.48576  0.95510
    105   2.05891  4.29038  3.34607  3.20339  4.47595  0.98919  4.36717  3.86788  3.38230  3.60293  4.47387  3.37979  3.78637  3.66406  3.67014  2.53498  2.86683  3.31539  5.78905  4.60112    141 g - - -
          2.68618  4.42225  2.77519  2.73123  3.46354  2.40513  3.72494  3.29354  2.67741  2.69355  4.24690  2.90347  2.73739  3.18146  2.89801  2.37887  2.77519  2.98518  4.58477  3.61503
          0.02570  4.07003  4.79237  0.61958  0.77255  0.48576  0.95510
    106   2.66063  4.89299  2.89666  2.31313  4.15239  3.41854  3.63148  3.57830  2.15465  3.15782  3.97325  2.93871  3.83284  2.59242  2.78876  1.91431  2.89188  3.24480  5.36989  3.47978    142 s - - -
          2.68618  4.42225  2.77519  2.73123  3.46354  2.40513  3.72494  3.29354  2.67741  2.69355  4.24690  2.90347  2.73739  3.18146  2.89801  2.37887  2.77519  2.98518  4.58477  3.61503
          0.02570  4.07003  4.79237  0.61958  0.77255  0.48576  0.95510
    107   2.92929  4.68064  3.64317  3.56987  4.70005  0.48036  4.67393  4.35180  3.77776  3.97976  4.96020  3.80809  4.07784  4.08661  3.98812  3.10756  3.42590  3.84196  5.73877  4.81009    143 G - - -
          2.68618  4.42225  2.77519  2.73123  3.46354  2.40513  3.72494  3.29354  2.67741  2.69355  4.24690  2.90347  2.73739  3.18146  2.89801  2.37887  2.77519  2.98518  4.58477  3.61503
          0.02570  4.07003  4.79237  0.61958  0.77255  0.48576  0.95510
    108   2.58811  4.70384  2.62882  2.48032  3.98825  3.37013  3.69507  3.40733  2.54122  3.03951  3.87329  2.98144  3.82147  2.87296  2.99265  2.10803  2.14082  3.08819  5.29448  3.42201    144 s - - -
          2.68618  4.42225  2.77519  2.73123  3.46354  2.40513  3.72494  3.29354  2.67741  2.69355  4.24690  2.90347  2.73739  3.18146  2.89801  2.37887  2.77519  2.98518  4.58477  3.61503
          0.02570  4.07003  4.79237  0.61958  0.77255  0.48576  0.95510
    109   2.21314  4.29733  4.17478  3.78618  3.76607  3.64954  4.61389  2.13397  3.69429  2.48640  3.64785  3.93053  4.24347  4.00674  3.92744  3.08084  3.07026  1.06429  5.48431  4.26170    145 v - - -
          2.68618  4.42225  2.77519  2.73123  3.46354  2.40513  3.72494  3.29354  2.67741  2.69355  4.24690  2.90347  2.73739  3.18146  2.89801  2.37887  2.77519  2.98518  4.58477  3.61503
          0.02570  4.07003  4.79237  0.61958  0.77255  0.48576  0.95510
    110   2.46897  5.37737  1.86451  1.41167  4.69065  3.27719  3.74771  4.16944  2.69014  3.69177  4.51497  2.74995  3.85188  2.89980  3.24893  2.78588  3.14519  3.75488  5.86499  4.39705    146 e - - -
          2.68618  4.42225  2.77519  2.73123  3.46354  2.40513  3.72494  3.29354  2.67741  2.69355  4.24690  2.90347  2.73739  3.18146  2.89801  2.37887  2.77519  2.98518  4.58477  3.61503
          0.02570  4.07003  4.79237  0.61958  0.77255  0.48576  0.95510
    111   2.67664  4.99794  2.54600  1.68032  4.27015  3.36692  3.64517  3.69874  2.45012  2.83401  4.07851  2.86724  3.81679  2.69792  2.92705  2.66576  2.61449  3.34372  5.48205  4.10846    147 e - - -
          2.68618  4.42225  2.77519  2.73123  3.46354  2.40513  3.72494  3.29354  2.67741  2.69355  4.24690  2.90347  2.73739  3.18146  2.89801  2.37887  2.77519  2.98518  4.58477  3.61503
          0.02570  4.07003  4.79237  0.61958  0.77255  0.48576  0.95510
    112   2.92929  4.68064  3.64317  3.56987  4.70005  0.48036  4.67393  4.35180  3.77776  3.97976  4.96020  3.80809  4.07784  4.08661  3.98812  3.10756  3.42590  3.84196  5.73877  4.81009    148 G - - -
          2.68618  4.42225  2.77519  2.73123  3.46354  2.40513  3.72494  3.29354  2.67741  2.69355  4.24690  2.90347  2.73739  3.18146  2.89801  2.37887  2.77519  2.98518  4.58477  3.61503
          0.02570  4.07003  4.79237  0.61958  0.77255  0.48576  0.95510
    113   2.91100  5.49210  1.65970  1.52653  4.78779  3.26627  3.75342  4.30468  2.72099  3.78840  4.60917  2.45196  3.85534  2.90522  3.30220  2.56637  3.18708  3.86849  5.94438  4.44776    149 e - - -
          2.68618  4.42225  2.77519  2.73123  3.46354  2.40513  3.72494  3.29354  2.67741  2.69355  4.24690  2.90347  2.73739  3.18146  2.89801  2.37887  2.77519  2.98518  4.58477  3.61503
          0.02570  4.07003  4.79237  0.61958  0.77255  0.48576  0.95510
    114   2.02400  4.82030  2.76407  1.59835  4.23376  3.32578  3.77237  3.52112  2.60166  3.22323  4.08907  2.96258  3.84862  2.94172  3.04367  2.69967  2.95155  3.02811  5.51290  4.17012    150 e - - -
          2.68618  4.42225  2.77519  2.73123  3.46354  2.40513  3.72494  3.29354  2.67741  2.69355  4.24690  2.90347  2.73739  3.18146  2.89801  2.37887  2.77519  2.98518  4.58477  3.61503
          0.02570  4.07003  4.79237  0.61958  0.77255  0.48576  0.95510
    115   3.34728  4.70155  4.78875  4.28005  3.12790  4.53386  4.85900  1.98482  4.06853  0.82049  2.97348  4.54807  4.76770  4.28084  4.21506  3.92401  3.58871  2.23213  5.20453  4.04323    151 l - - -
          2.68618  4.42225  2.77519  2.73123  3.46354  2.40513  3.72494  3.29354  2.67741  2.69355  4.24690  2.90347  2.73739  3.18146  2.89801  2.37887  2.77519  2.98518  4.58477  3.61503
          0.02570  4.07003  4.79237  0.61958  0.77255  0.48576  0.95510
    116   3.66633  4.93229  4.57003  4.25705  1.71609  4.39027  3.50872  3.38429  4.10813  2.72004  3.99153  4.07010  4.71395  4.11996  4.17344  3.76808  3.89473  3.30578  3.65931  0.86190    152 y - - -
          2.68618  4.42225  2.77519  2.73123  3.46354  2.40513  3.72494  3.29354  2.67741  2.69355  4.24690  2.90347  2.73739  3.18146  2.89801  2.37887  2.77519  2.98518  4.58477  3.61503
          0.02570  4.07003  4.79237  0.61958  0.77255  0.48576  0.95510
    117   2.47436  5.41944  1.51916  1.65761  4.72960  3.26995  3.75959  4.21489  2.72267  3.73274  4.56089  2.73936  3.85674  2.91450  3.29361  2.80150  3.17227  3.79608  5.90500  4.42553    153 d - - -
          2.68618  4.42225  2.77519  2.73123  3.46354  2.40513  3.72494  3.29354  2.67741  2.69355  4.24690  2.90347  2.73739  3.18146  2.89801  2.37887  2.77519  2.98518  4.58477  3.61503
          0.02570  4.07003  4.79237  0.61958  0.77255  0.48576  0.95510
    118   2.25971  4.98349  2.62709  2.15936  4.28163  3.38320  3.58250  3.73084  2.13420  3.26626  3.75276  2.87384  3.78330  2.70056  2.52886  2.51998  2.83899  3.34930  5.44431  4.06975    154 k - - -
          2.68618  4.42225  2.77519  2.73123  3.46354  2.40513  3.72494  3.29354  2.67741  2.69355  4.24690  2.90347  2.73739  3.18146  2.89801  2.37887  2.77519  2.98518  4.58477  3.61503
          0.02570  4.07003  4.79237  0.61958  0.77255  0.48576  0.95510
    119   2.76073  5.25290  1.98275  2.23934  4.57021  3.33502  3.65131  4.05209  2.03852  3.54115  4.32487  2.48974  3.82290  2.23595  2.93161  2.69994  3.00625  3.63462  5.68444  4.26328    155 d - - -
          2.68618  4.42225  2.77519  2.73123  3.46354  2.40513  3.72494  3.29354  2.67741  2.69355  4.24690  2.90347  2.73739  3.18146  2.89801  2.37887  2.77519  2.98518  4.58477  3.61503
          0.02570  4.07003  4.79237  0.61958  0.77255  0.48576  0.95510
    120   2.83172  0.61472  4.39051  4.17836  4.12949  3.40908  4.78249  3.31055  4.00807  3.21497  4.34422  4.11324  4.13109  4.34626  4.09585  3.10311  3.31544  3.04064  5.49875  4.41458    156 C - - -
          2.68618  4.42225  2.77519  2.73123  3.46354  2.40513  3.72494  3.29354  2.67741  2.69355  4.24690  2.90347  2.73739  3.18146  2.89801  2.37887  2.77519  2.98518  4.58477  3.61503
          0.02570  4.07003  4.79237  0.61958  0.77255  0.48576  0.95510
    121   1.62722  4.29903  3.93001  3.43706  3.61333  3.62014  4.29406  2.31036  3.34370  2.21509  3.52083  3.69984  4.13796  3.65650  3.62922  2.98378  2.98340  1.71490  5.24178  4.01946    157 a - - -
          2.68618  4.42225  2.77519  2.73123  3.46354  2.40513  3.72494  3.29354  2.67741  2.69355  4.24690  2.90347  2.73739  3.18146  2.89801  2.37887  2.77519  2.98518  4.58477  3.61503
          0.02570  4.07003  4.79237  0.61958  0.77255  0.48576  0.95510
    122   2.29192  4.27884  3.55238  3.02833  3.62014  3.41001  3.96571  2.78338  2.96682  2.63100  3.10924  3.36492  3.91708  3.28246  3.30499  1.84391  2.81996  2.07638  5.08475  3.85258    158 s - - -
          2.68618  4.42225  2.77519  2.73123  3.46354  2.40513  3.72494  3.29354  2.67741  2.69355  4.24690  2.90347  2.73739  3.18146  2.89801  2.37887  2.77519  2.98518  4.58477  3.61503
          0.02570  4.07003  4.79237  0.61958  0.77255  0.48576  0.95510
    123   2.83172  0.61472  4.39051  4.17836  4.12949  3.40908  4.78249  3.31055  4.00807  3.21497  4.34422  4.11324  4.13109  4.34626  4.09585  3.10311  3.31544  3.04064  5.49875  4.41458    159 C - - -
          2.68618  4.42225  2.77519  2.73123  3.46354  2.40513  3.72494  3.29354  2.67741  2.69355  4.24690  2.90347  2.73739  3.18146  2.89801  2.37887  2.77519  2.98518  4.58477  3.61503
          0.02570  4.07003  4.79237  0.61958  0.77255  0.48576  0.95510
    124   3.23476  5.00940  3.34084  3.12489  3.44089  3.62982  0.78607  3.96843  2.96337  3.43551  4.49736  3.52449  4.19535  3.49494  3.21500  3.30494  3.54666  3.69999  4.90230  3.38707    160 h - - -
          2.68618  4.42225  2.77519  2.73123  3.46354  2.40513  3.72494  3.29354  2.67741  2.69355  4.24690  2.90347  2.73739  3.18146  2.89801  2.37887  2.77519  2.98518  4.58477  3.61503
          0.02570  4.07003  4.79237  0.61958  0.77255  0.48576  0.95510
    125   2.92929  4.68064  3.64317  3.56987  4.70005  0.48036  4.67393  4.35180  3.77776  3.97976  4.96020  3.80809  4.07784  4.08661  3.98812  3.10756  3.42590  3.84196  5.73877  4.81009    161 G - - -
          2.68618  4.42225  2.77519  2.73123  3.46354  2.40513  3.72494  3.29354  2.67741  2.69355  4.24690  2.90347  2.73739  3.18146  2.89801  2.37887  2.77519  2.98518  4.58477  3.61503
          0.02570  4.07003  4.79237  0.61958  0.77255  0.48576  0.95510
    126   3.01532  5.61033  1.31500  1.50809  4.89417  3.25520  3.81852  4.42306  2.85874  3.91712  4.77829  2.71612  3.88862  2.98789  3.46935  2.88813  3.30815  3.98954  6.06413  4.54688    162 d - - -
          2.68618  4.42225  2.77519  2.73123  3.46354  2.40513  3.72494  3.29354  2.67741  2.69355  4.24690  2.90347  2.73739  3.18146  2.89801  2.37887  2.77519  2.98518  4.58477  3.61503
          0.02570  4.07003  4.79237  0.61958  0.77255  0.48576  0.95510
    127   3.52036  4.86550  4.51024  4.26616  0.73643  4.15571  3.98027  3.02425  4.16932  2.35050  3.72757  4.24726  4.61281  4.28370  4.24000  3.77738  3.82310  3.02880  4.17806  2.52331    163 f - - -
          2.68618  4.42225  2.77519  2.73123  3.46354  2.40513  3.72494  3.29354  2.67741  2.69355  4.24690  2.90347  2.73739  3.18146  2.89801  2.37887  2.77519  2.98518  4.58477  3.61503
          0.02570  4.07003  4.79237  0.61958  0.77255  0.48576  0.95510
    128   1.94842  4.26818  3.36480  3.20682  4.46469  1.04879  4.35845  3.84696  3.37368  3.58348  4.44612  3.37343  3.77297  3.65183  3.66420  2.51153  2.84150  3.29204  5.78504  4.59468    164 g - - -
          2.68618  4.42225  2.77519  2.73123  3.46354  2.40513  3.72494  3.29354  2.67741  2.69355  4.24690  2.90347  2.73739  3.18146  2.89801  2.37887  2.77519  2.98518  4.58477  3.61503
          0.02570  4.07003  4.79237  0.61958  0.77255  0.48576  0.95510
    129   1.68096  4.60222  2.90783  2.27765  4.19837  2.91596  3.83596  3.61004  2.70882  3.24112  4.06885  3.02554  3.79718  3.02336  3.14415  2.06776  2.85979  3.21666  5.48759  4.17747    165 a - - -
          2.68618  4.42225  2.77519  2.73123  3.46354  2.40513  3.72494  3.29354  2.67741  2.69355  4.24690  2.90347  2.73739  3.18146  2.89801  2.37887  2.77519  2.98518  4.58477  3.61503
          0.02570  4.07003  4.79237  0.61958  0.77255  0.48576  0.95510
    130   2.92929  4.68064  3.64317  3.56987  4.70005  0.48036  4.67393  4.35180  3.77776  3.97976  4.96020  3.80809  4.07784  4.08661  3.98812  3.10756  3.42590  3.84196  5.73877  4.81009    166 G - - -
          2.68618  4.42225  2.77519  2.73123  3.46354  2.40513  3.72494  3.29354  2.67741  2.69355  4.24690  2.90347  2.73739  3.18146  2.89801  2.37887  2.77519  2.98518  4.58477  3.61503
          0.02570  4.07003  4.79237  0.61958  0.77255  0.48576  0.95510
    131   2.42928  4.35564  3.27455  2.95626  4.01669  1.41804  4.05044  3.41963  2.97033  2.57248  4.03250  3.26204  3.81897  3.32267  3.30319  2.36841  2.84174  3.04097  5.40715  4.12227    167 g - - -
          2.68618  4.42225  2.77519  2.73123  3.46354  2.40513  3.72494  3.29354  2.67741  2.69355  4.24690  2.90347  2.73739  3.18146  2.89801  2.37887  2.77519  2.98518  4.58477  3.61503
          0.02570  4.07003  4.79237  0.61958  0.77255  0.48576  0.95510
    132   2.67347  5.05117  2.44742  2.31360  4.37976  2.61444  3.63456  3.83389  1.81459  3.36649  4.15431  2.68521  3.80754  2.76309  2.87681  2.65072  2.91921  3.26190  5.54050  4.15668    168 k - - -
          2.68618  4.42225  2.77519  2.73123  3.46354  2.40513  3.72494  3.29354  2.67741  2.69355  4.24690  2.90347  2.73739  3.18146  2.89801  2.37887  2.77519  2.98518  4.58477  3.61503
          0.02570  4.07003  4.79237  0.61958  0.77255  0.48576  0.95510
    133   2.31755  4.27852  3.25655  3.09299  4.46609  1.17575  4.28616  3.95219  3.28673  3.62282  4.45140  3.29959  3.75000  3.56087  3.60404  1.89335  2.81836  3.35266  5.78194  4.55130    169 g - - -
          2.68618  4.42225  2.77519  2.73123  3.46354  2.40513  3.72494  3.29354  2.67741  2.69355  4.24690  2.90347  2.73739  3.18146  2.89801  2.37887  2.77519  2.98518  4.58477  3.61503
          0.02570  4.07003  4.79237  0.61958  0.77255  0.48576  0.95510
    134   3.69174  4.94373  4.59183  4.26179  1.95884  4.38922  3.47513  3.51764  4.03487  2.85213  4.08489  4.05609  4.70922  4.09465  4.09843  3.77042  3.91132  3.40866  2.66800  0.83864    170 y - - -
          2.68618  4.42225  2.77519  2.73123  3.46354  2.40513  3.72494  3.29354  2.67741  2.69355  4.24690  2.90347  2.73739  3.18146  2.89801  2.37887  2.77519  2.98518  4.58477  3.61503
          0.02570  4.07003  4.79237  0.61958  0.77255  0.48576  0.95510
    135   3.03495  4.75466  3.66420  3.53493  4.50599  3.43121  4.59250  4.10687  3.61007  3.71034  4.77147  3.81971  0.53047  3.99272  3.82950  3.20957  3.49288  3.72888  5.63391  4.63071    171 P - - -
          2.68618  4.42225  2.77519  2.73123  3.46354  2.40513  3.72494  3.29354  2.67741  2.69355  4.24690  2.90347  2.73739  3.18146  2.89801  2.37887  2.77519  2.98518  4.58477  3.61503
          0.02570  4.07003  4.79237  0.61958  0.77255  0.48576  0.95510
    136   2.17455  4.53458  3.17204  2.64797  3.81444  3.41937  3.74202  3.16083  2.42044  2.85061  3.71392  3.10576  3.85738  2.77446  2.97781  2.68692  2.09948  2.59034  5.16606  3.89078    172 t - - -
          2.68618  4.42225  2.77519  2.73123  3.46354  2.40513  3.72494  3.29354  2.67741  2.69355  4.24690  2.90347  2.73739  3.18146  2.89801  2.37887  2.77519  2.98518  4.58477  3.61503
          0.02570  4.07003  4.79237  0.61958  0.77255  0.48576  0.95510
    137   3.38371  4.78992  4.50593  4.15104  3.22230  4.23094  4.74519  2.44154  3.91691  0.66522  3.19130  4.40733  4.63510  4.23756  4.05887  3.83151  3.67052  2.52935  5.16869  3.93616    173 L - - -
          2.68618  4.42225  2.77519  2.73123  3.46354  2.40513  3.72494  3.29354  2.67741  2.69355  4.24690  2.90347  2.73739  3.18146  2.89801  2.37887  2.77519  2.98518  4.58477  3.61503
          0.02570  4.07003  4.79237  0.61958  0.77255  0.48576  0.95510
    138   1.34410  4.18250  3.57642  3.21834  4.19217  3.01966  4.22627  3.49521  3.21075  3.26349  4.11604  3.36721  3.74528  3.50937  3.51818  2.20542  1.83474  3.03516  5.56775  4.36085    174 a - - -
          2.68618  4.42225  2.77519  2.73123  3.46354  2.40513  3.72494  3.29354  2.67741  2.69355  4.24690  2.90347  2.73739  3.18146  2.89801  2.37887  2.77519  2.98518  4.58477  3.61503
          0.02570  4.07003  4.79237  0.61958  0.77255  0.48576  0.95510
    139   2.31564  4.63140  2.93177  2.64339  4.31193  1.55868  3.88483  3.70766  2.23310  3.34206  4.18643  3.07425  3.83283  3.07760  3.02917  2.65743  2.92992  3.30079  5.56100  4.27303    175 g - - -
          2.68618  4.42225  2.77519  2.73123  3.46354  2.40513  3.72494  3.29354  2.67741  2.69355  4.24690  2.90347  2.73739  3.18146  2.89801  2.37887  2.77519  2.98518  4.58477  3.61503
          0.02570  4.07003  4.79237  0.61958  0.77255  0.48576  0.95510
    140   2.92929  4.68064  3.64317  3.56987  4.70005  0.48036  4.67393  4.35180  3.77776  3.97976  4.96020  3.80809  4.07784  4.08661  3.98812  3.10756  3.42590  3.84196  5.73877  4.81009    176 G - - -
          2.68618  4.42225  2.77519  2.73123  3.46354  2.40513  3.72494  3.29354  2.67741  2.69355  4.24690  2.90347  2.73739  3.18146  2.89801  2.37887  2.77519  2.98518  4.58477  3.61503
          0.02570  4.07003  4.79237  0.61958  0.77255  0.48576  0.95510
    141   2.65766  5.01708  2.43102  2.30974  4.35300  3.33680  3.64682  3.80678  2.29936  3.35052  4.14076  2.37797  3.80118  2.77947  2.94079  2.06332  2.54361  3.41911  5.53735  4.15104    177 s - - -
          2.68618  4.42225  2.77519  2.73123  3.46354  2.40513  3.72494  3.29354  2.67741  2.69355  4.24690  2.90347  2.73739  3.18146  2.89801  2.37887  2.77519  2.98518  4.58477  3.61503
          0.09382  4.07003  2.62455  0.61958  0.77255  0.48576  0.95510
    142   2.20817  4.25340  3.75080  3.18209  3.30936  3.70352  3.99141  2.21249  3.09119  1.84123  3.09862  3.53170  4.06978  3.09844  3.38532  2.97475  2.89563  2.22403  4.88275  3.67975    178 l - - -
          2.68618  4.42225  2.77519  2.73123  3.46354  2.40513  3.72494  3.29354  2.67741  2.69355  4.24690  2.90347  2.73739  3.18146  2.89801  2.37887  2.77519  2.98518  4.58477  3.61503
          0.02748  4.00369  4.72604  0.61958  0.77255  0.44493  1.02407
    143   2.42818  5.05834  2.36757  1.94301  4.36109  2.94209  3.61316  3.81914  2.21448  3.34960  4.12835  2.83862  3.79178  2.73604  2.89643  2.62375  2.89044  3.11482  5.52603  4.13166    179 e - - -
          2.68622  4.42238  2.77512  2.73106  3.46367  2.40512  3.72507  3.29336  2.67734  2.69357  4.24649  2.90349  2.73752  3.18125  2.89800  2.37899  2.77532  2.98508  4.58490  3.61516
          0.20677  1.72316  4.79237  1.32318  0.30964  0.48576  0.95510
    144   2.29858  4.24322  3.43105  3.12066  4.26585  3.02505  4.19617  3.62763  3.13691  3.35736  4.20938  3.31834  3.75126  3.46012  3.45426  1.29811  1.85603  3.14013  5.61990  4.38594    188 s - - -
          2.68618  4.42225  2.77519  2.73123  3.46354  2.40513  3.72494  3.29354  2.67741  2.69355  4.24690  2.90347  2.73739  3.18146  2.89801  2.37887  2.77519  2.98518  4.58477  3.61503
          0.02570  4.07003  4.79237  0.61958  0.77255  0.48576  0.95510
    145   3.38371  4.78992  4.50593  4.15104  3.22230  4.23094  4.74519  2.44154  3.91691  0.66522  3.19130  4.40733  4.63510  4.23756  4.05887  3.83151  3.67052  2.52935  5.16869  3.93616    189 L - - -
          2.68618  4.42225  2.77519  2.73123  3.46354  2.40513  3.72494  3.29354  2.67741  2.69355  4.24690  2.90347  2.73739  3.18146  2.89801  2.37887  2.77519  2.98518  4.58477  3.61503
          0.02570  4.07003  4.79237  0.61958  0.77255  0.48576  0.95510
    146   2.64746  4.90425  3.13900  2.58607  4.27473  3.48541  3.65321  3.65195  1.62978  3.21805  4.05160  3.05767  3.89946  2.79916  2.33733  2.77389  2.21329  3.31975  5.39810  4.12494    190 k - - -
          2.68618  4.42225  2.77519  2.73123  3.46354  2.40513  3.72494  3.29354  2.67741  2.69355  4.24690  2.90347  2.73739  3.18146  2.89801  2.37887  2.77519  2.98518  4.58477  3.61503
          0.02570  4.07003  4.79237  0.61958  0.77255  0.48576  0.95510
    147   2.90271  5.27589  2.01826  2.24338  4.62513  3.26057  3.84013  4.19451  2.82721  3.74480  4.60689  1.26141  3.88461  3.02335  3.36489  2.84200  3.21657  3.77685  5.85561  4.39690    191 n - - -
          2.68618  4.42225  2.77519  2.73123  3.46354  2.40513  3.72494  3.29354  2.67741  2.69355  4.24690  2.90347  2.73739  3.18146  2.89801  2.37887  2.77519  2.98518  4.58477  3.61503
          0.02570  4.07003  4.79237  0.61958  0.77255  0.48576  0.95510
    148   2.74534  5.00049  2.72930  2.41535  4.37274  3.36144  3.70980  3.84339  2.42606  3.38914  4.21731  2.63737  3.07924  1.59189  2.81847  2.74404  3.01278  3.46910  5.54626  4.19440    192 q - - -
          2.68618  4.42225  2.77519  2.73123  3.46354  2.40513  3.72494  3.29354  2.67741  2.69355  4.24690  2.90347  2.73739  3.18146  2.89801  2.37887  2.77519  2.98518  4.58477  3.61503
          0.02570  4.07003  4.79237  0.61958  0.77255  0.48576  0.95510
    149   3.24098  5.05767  3.75302  3.22821  4.46299  3.68532  3.98595  4.02218  2.34221  3.50234  4.50112  3.57085  4.18169  3.19975  0.71465  3.31796  3.49565  3.73851  5.46794  4.35151    193 r - - -
          2.68611  4.42229  2.77512  2.73128  3.46358  2.40517  3.72499  3.29358  2.67745  2.69348  4.24694  2.90337  2.73732  3.18151  2.89805  2.37891  2.77524  2.98523  4.58407  3.61507
          0.20043  2.21505  2.62455  0.87703  0.53788  0.48576  0.95510
    150   2.61124  4.70989  2.78166  2.31009  3.95126  3.38875  3.67131  3.33339  2.50735  2.59192  3.82764  2.74298  3.82444  2.85317  2.94660  2.66958  2.07288  3.03485  5.25995  3.94374    199 t - - -
          2.68618  4.42225  2.77519  2.73123  3.46354  2.40513  3.72494  3.29354  2.67741  2.69355  4.24690  2.90347  2.73739  3.18146  2.89801  2.37887  2.77519  2.98518  4.58477  3.61503
          0.02748  4.00369  4.72604  0.61958  0.77255  0.55473  0.85384
    151   2.35610  2.67573  3.07840  2.43154  3.81464  3.39709  3.71438  3.18860  2.42505  2.85849  3.71627  2.59268  3.83777  2.92747  2.95707  2.67560  2.82618  2.90469  5.15932  3.87908    200 a - - -
          2.68618  4.42225  2.77519  2.73123  3.46354  2.40513  3.72494  3.29354  2.67741  2.69355  4.24690  2.90347  2.73739  3.18146  2.89801  2.37887  2.77519  2.98518  4.58477  3.61503
          0.02748  4.00369  4.72604  0.61958  0.77255  0.55473  0.85384
    152   2.93384  4.66767  3.55548  3.41461  4.39592  3.34783  4.48003  3.97664  3.48344  3.58863  4.64513  3.70736  0.61616  3.86823  3.71281  3.10579  3.38605  3.60679  5.54499  4.51888    201 P - - -
          2.68618  4.42225  2.77519  2.73123  3.46354  2.40513  3.72494  3.29354  2.67741  2.69355  4.24690  2.90347  2.73739  3.18146  2.89801  2.37887  2.77519  2.98518  4.58477  3.61503
          0.02748  4.00369  4.72604  0.61958  0.77255  0.55473  0.85384
    153   2.65713  4.92490  2.15067  2.30453  4.43105  1.90091  3.75811  3.88803  2.66888  3.46043  4.27963  2.54554  3.79308  2.92250  3.17391  2.65914  2.63725  3.47229  5.66234  4.27209    202 g - - -
          2.68618  4.42225  2.77519  2.73123  3.46354  2.40513  3.72494  3.29354  2.67741  2.69355  4.24690  2.90347  2.73739  3.18146  2.89801  2.37887  2.77519  2.98518  4.58477  3.61503
          0.02748  4.00369  4.72604  0.61958  0.77255  0.55473  0.85384
    154   2.29697  4.62870  3.11437  2.57206  3.88265  3.43170  3.67669  3.24097  1.94740  2.89472  2.97073  3.04897  3.36471  2.86529  2.82835  2.68399  2.84081  2.95741  5.19388  3.90859    203 k - - -
          2.68618  4.42225  2.77519  2.73123  3.46354  2.40513  3.72494  3.29354  2.67741  2.69355  4.24690  2.90347  2.73739  3.18146  2.89801  2.37887  2.77519  2.98518  4.58477  3.61503
          0.02748  4.00369  4.72604  0.61958  0.77255  0.55473  0.85384
    155   2.98891  5.54687  1.19472  1.75367  4.83288  3.22345  3.79827  4.35332  2.84497  3.86621  4.73829  2.69341  3.86137  2.97292  3.45036  2.86676  3.28536  3.93152  6.01520  4.50920    204 d - - -
          2.68618  4.42225  2.77519  2.73123  3.46354  2.40513  3.72494  3.29354  2.67741  2.69355  4.24690  2.90347  2.73739  3.18146  2.89801  2.37887  2.77519  2.98518  4.58477  3.61503
          0.02748  4.00369  4.72604  0.61958  0.77255  0.55473  0.85384
    156   1.43572  4.32096  3.10677  2.84013  4.26855  2.12916  4.04557  3.68136  2.98379  3.35250  4.18269  2.68806  3.72502  3.27940  3.35732  2.47545  2.77301  3.19416  5.58902  4.32902    205 a - - -
          2.68618  4.42225  2.77519  2.73123  3.46354  2.40513  3.72494  3.29354  2.67741  2.69355  4.24690  2.90347  2.73739  3.18146  2.89801  2.37887  2.77519  2.98518  4.58477  3.61503
          0.02748  4.00369  4.72604  0.61958  0.77255  0.44493  1.02407
    157   3.03495  4.75466  3.66420  3.53493  4.50599  3.43121  4.59250  4.10687  3.61007  3.71034  4.77147  3.81971  0.53047  3.99272  3.82950  3.20957  3.49288  3.72888  5.63391  4.63071    206 P - - -
          2.68618  4.42225  2.77519  2.73123  3.46354  2.40513  3.72494  3.29354  2.67741  2.69355  4.24690  2.90347  2.73739  3.18146  2.89801  2.37887  2.77519  2.98518  4.58477  3.61503
          0.02570  4.07003  4.79237  0.61958  0.77255  0.48576  0.95510
    158   2.60747  4.75288  2.76316  2.45706  3.98838  3.42041  3.65015  3.12842  2.23253  3.01068  3.84168  2.36280  3.82638  2.81469  2.90392  2.65505  2.84283  2.44971  5.27513  3.95118    207 k - - -
          2.68618  4.42225  2.77519  2.73123  3.46354  2.40513  3.72494  3.29354  2.67741  2.69355  4.24690  2.90347  2.73739  3.18146  2.89801  2.37887  2.77519  2.98518  4.58477  3.61503
          0.02570  4.07003  4.79237  0.61958  0.77255  0.48576  0.95510
    159   3.13553  5.20816  3.58209  2.89225  4.67845  3.72904  3.65461  4.01922  1.59566  3.45352  4.33652  3.27368  4.09637  2.79240  1.18734  3.13465  3.29520  3.70908  5.48176  4.33512    208 r - - -
          2.68618  4.42225  2.77519  2.73123  3.46354  2.40513  3.72494  3.29354  2.67741  2.69355  4.24690  2.90347  2.73739  3.18146  2.89801  2.37887  2.77519  2.98518  4.58477  3.61503
          0.02570  4.07003  4.79237  0.61958  0.77255  0.48576  0.95510
    160   2.53087  4.27704  3.82331  3.40146  3.79286  3.39118  4.30484  2.55520  3.30192  2.64252  3.71541  3.60714  4.01129  3.64036  3.58017  2.80238  1.46087  1.83849  5.37057  4.14357    209 t - - -
          2.68618  4.42225  2.77519  2.73123  3.46354  2.40513  3.72494  3.29354  2.67741  2.69355  4.24690  2.90347  2.73739  3.18146  2.89801  2.37887  2.77519  2.98518  4.58477  3.61503
          0.02570  4.07003  4.79237  0.61958  0.77255  0.48576  0.95510
    161   3.17348  4.50308  4.78574  4.25147  2.14494  4.40837  4.59275  1.31695  4.11911  1.67250  3.08403  4.42223  4.66315  4.25351  4.24006  3.75529  3.40761  2.07045  4.92832  3.59750    210 i - - -
          2.68618  4.42225  2.77519  2.73123  3.46354  2.40513  3.72494  3.29354  2.67741  2.69355  4.24690  2.90347  2.73739  3.18146  2.89801  2.37887  2.77519  2.98518  4.58477  3.61503
          0.02570  4.07003  4.79237  0.61958  0.77255  0.48576  0.95510
    162   2.92929  4.68064  3.64317  3.56987  4.70005  0.48036  4.67393  4.35180  3.77776  3.97976  4.96020  3.80809  4.07784  4.08661  3.98812  3.10756  3.42590  3.84196  5.73877  4.81009    211 G - - -
          2.68618  4.42225  2.77519  2.73123  3.46354  2.40513  3.72494  3.29354  2.67741  2.69355  4.24690  2.90347  2.73739  3.18146  2.89801  2.37887  2.77519  2.98518  4.58477  3.61503
          0.02570  4.07003  4.79237  0.61958  0.77255  0.48576  0.95510
    163   2.29606  4.24172  3.41703  3.14475  4.30848  3.00958  4.23174  3.67895  3.17657  3.41206  4.26852  3.32767  3.75086  3.50112  3.48340  1.09377  2.25077  3.17271  5.66315  4.42641    212 s - - -
          2.68618  4.42225  2.77519  2.73123  3.46354  2.40513  3.72494  3.29354  2.67741  2.69355  4.24690  2.90347  2.73739  3.18146  2.89801  2.37887  2.77519  2.98518  4.58477  3.61503
          0.02570  4.07003  4.79237  0.61958  0.77255  0.48576  0.95510
    164   3.64194  4.92920  4.52051  4.20434  1.80278  4.36284  3.51845  3.37595  4.05675  2.72046  3.99051  4.05084  4.69587  4.09485  4.13815  3.74514  3.87445  3.29496  3.67736  0.83981    213 y - - -
          2.68618  4.42225  2.77519  2.73123  3.46354  2.40513  3.72494  3.29354  2.67741  2.69355  4.24690  2.90347  2.73739  3.18146  2.89801  2.37887  2.77519  2.98518  4.58477  3.61503
          0.02570  4.07003  4.79237  0.61958  0.77255  0.48576  0.95510
    165   3.68470  4.98526  4.40663  4.16466  2.89656  3.96287  4.16494  3.72146  3.88511  3.08028  4.34535  4.27500  4.49795  4.26239  3.97719  3.88634  3.99608  3.61711  0.56625  2.88904    214 W - - -
          2.68618  4.42225  2.77519  2.73123  3.46354  2.40513  3.72494  3.29354  2.67741  2.69355  4.24690  2.90347  2.73739  3.18146  2.89801  2.37887  2.77519  2.98518  4.58477  3.61503
          0.02570  4.07003  4.79237  0.61958  0.77255  0.48576  0.95510
    166   3.03495  4.75466  3.66420  3.53493  4.50599  3.43121  4.59250  4.10687  3.61007  3.71034  4.77147  3.81971  0.53047  3.99272  3.82950  3.20957  3.49288  3.72888  5.63391  4.63071    215 P - - -
          2.68618  4.42225  2.77519  2.73123  3.46354  2.40513  3.72494  3.29354  2.67741  2.69355  4.24690  2.90347  2.73739  3.18146  2.89801  2.37887  2.77519  2.98518  4.58477  3.61503
          0.02570  4.07003  4.79237  0.61958  0.77255  0.48576  0.95510
    167   2.64950  4.63812  3.15250  2.61391  3.75393  3.49523  3.68643  3.20726  2.36297  2.85192  3.72537  3.08939  3.88863  2.06942  2.85017  2.74361  2.87835  2.54882  5.10755  2.92838    216 q - - -
          2.68618  4.42225  2.77519  2.73123  3.46354  2.40513  3.72494  3.29354  2.67741  2.69355  4.24690  2.90347  2.73739  3.18146  2.89801  2.37887  2.77519  2.98518  4.58477  3.61503
          0.02570  4.07003  4.79237  0.61958  0.77255  0.48576  0.95510
    168   1.34439  4.31478  3.76753  3.31288  3.68864  3.43947  4.22361  2.59029  3.21091  2.20833  3.62355  3.56769  4.02072  3.55116  3.50539  2.82682  2.93318  2.27475  5.28188  4.04172    217 a - - -
          2.68618  4.42225  2.77519  2.73123  3.46354  2.40513  3.72494  3.29354  2.67741  2.69355  4.24690  2.90347  2.73739  3.18146  2.89801  2.37887  2.77519  2.98518  4.58477  3.61503
          0.02570  4.07003  4.79237  0.61958  0.77255  0.48576  0.95510
    169   2.30331  4.24842  3.39457  3.15679  4.32572  3.00481  4.25569  3.71195  3.20440  3.44722  4.31283  3.33395  3.75588  3.53197  3.50232  1.00848  2.48626  3.19710  5.68545  4.44003    218 s - - -
          2.68618  4.42225  2.77519  2.73123  3.46354  2.40513  3.72494  3.29354  2.67741  2.69355  4.24690  2.90347  2.73739  3.18146  2.89801  2.37887  2.77519  2.98518  4.58477  3.61503
          0.02570  4.07003  4.79237  0.61958  0.77255  0.48576  0.95510
    170   2.53114  4.37507  3.61665  3.38352  4.15632  3.20641  4.38407  3.30814  3.33041  3.16448  4.20585  3.55717  3.92742  3.71625  3.57649  2.73509  0.87614  2.98133  5.57640  4.37437    219 t - - -
          2.68618  4.42225  2.77519  2.73123  3.46354  2.40513  3.72494  3.29354  2.67741  2.69355  4.24690  2.90347  2.73739  3.18146  2.89801  2.37887  2.77519  2.98518  4.58477  3.61503
          0.02570  4.07003  4.79237  0.61958  0.77255  0.48576  0.95510
    171   3.25532  4.61209  4.77092  4.20981  3.13694  4.48219  4.80642  2.15417  4.06231  0.95888  2.45089  4.47994  4.69852  4.21600  4.21106  3.82475  3.48362  1.98091  5.18751  4.10749    220 l - - -
          2.68618  4.42225  2.77519  2.73123  3.46354  2.40513  3.72494  3.29354  2.67741  2.69355  4.24690  2.90347  2.73739  3.18146  2.89801  2.37887  2.77519  2.98518  4.58477  3.61503
          0.02570  4.07003  4.79237  0.61958  0.77255  0.48576  0.95510
    172   2.76576  4.16421  4.37952  3.81559  2.18008  3.87359  3.93260  1.88846  3.65772  2.12346  2.97971  3.88349  4.21915  3.80150  3.75144  3.17951  2.99493  2.38371  3.16052  2.54243    221 i - - -
          2.68618  4.42225  2.77519  2.73123  3.46354  2.40513  3.72494  3.29354  2.67741  2.69355  4.24690  2.90347  2.73739  3.18146  2.89801  2.37887  2.77519  2.98518  4.58477  3.61503
          0.02570  4.07003  4.79237  0.61958  0.77255  0.48576  0.95510
    173   2.69165  4.54221  2.70315  2.78161  3.39855  3.49078  3.79319  3.12387  2.79983  2.78895  3.71967  3.21303  3.95722  3.14200  3.16490  2.83357  2.72371  2.87918  1.83956  3.46020    222 w - - -
          2.68618  4.42225  2.77519  2.73123  3.46354  2.40513  3.72494  3.29354  2.67741  2.69355  4.24690  2.90347  2.73739  3.18146  2.89801  2.37887  2.77519  2.98518  4.58477  3.61503
          0.02570  4.07003  4.79237  0.61958  0.77255  0.48576  0.95510
    174   3.54443  4.95288  4.13567  3.90599  2.32826  4.06480  3.72880  3.52750  3.75811  2.92932  4.18268  3.97505  4.53585  4.01588  3.89951  3.65978  3.83309  3.40791  3.97823  0.69134    223 Y - - -
          2.68618  4.42225  2.77519  2.73123  3.46354  2.40513  3.72494  3.29354  2.67741  2.69355  4.24690  2.90347  2.73739  3.18146  2.89801  2.37887  2.77519  2.98518  4.58477  3.61503
          0.02570  4.07003  4.79237  0.61958  0.77255  0.48576  0.95510
    175   3.14657  4.45340  4.87747  4.38932  3.58868  4.50253  5.09678  1.08738  4.27299  2.07149  3.38980  4.60022  4.81169  4.53384  4.46310  3.89944  3.41463  1.34760  5.58136  4.37955    224 i - - -
          2.68618  4.42225  2.77519  2.73123  3.46354  2.40513  3.72494  3.29354  2.67741  2.69355  4.24690  2.90347  2.73739  3.18146  2.89801  2.37887  2.77519  2.98518  4.58477  3.61503
          0.02570  4.07003  4.79237  0.61958  0.77255  0.48576  0.95510
    176   2.98815  5.16582  3.35683  2.71530  4.55675  3.64965  2.94465  3.93586  1.86000  3.39367  4.23945  3.15135  4.01233  2.49860  1.39217  2.97838  3.16129  3.60735  5.45802  4.24694    225 r - - -
          2.68618  4.42225  2.77519  2.73123  3.46354  2.40513  3.72494  3.29354  2.67741  2.69355  4.24690  2.90347  2.73739  3.18146  2.89801  2.37887  2.77519  2.98518  4.58477  3.61503
          0.02570  4.07003  4.79237  0.61958  0.77255  0.48576  0.95510
    177   2.77624  5.21794  1.56462  2.09457  4.52697  3.32208  3.68424  3.99321  2.52233  3.51613  4.31903  2.80150  3.83277  2.82297  2.62683  2.72234  2.78704  3.59551  5.68691  4.26822    226 d - - -
          2.68618  4.42225  2.77519  2.73123  3.46354  2.40513  3.72494  3.29354  2.67741  2.69355  4.24690  2.90347  2.73739  3.18146  2.89801  2.37887  2.77519  2.98518  4.58477  3.61503
          0.02570  4.07003  4.79237  0.61958  0.77255  0.48576  0.95510
    178   1.25358  4.18802  3.47862  3.18087  4.35016  2.31092  4.25598  3.76377  3.25188  3.45054  4.26761  3.33094  3.71568  3.52466  3.57235  1.86530  2.72913  3.20455  5.68993  4.48146    227 a - - -
          2.68618  4.42225  2.77519  2.73123  3.46354  2.40513  3.72494  3.29354  2.67741  2.69355  4.24690  2.90347  2.73739  3.18146  2.89801  2.37887  2.77519  2.98518  4.58477  3.61503
          0.02570  4.07003  4.79237  0.61958  0.77255  0.48576  0.95510
    179   3.13572  4.65563  4.26736  3.88012  3.30969  3.98468  4.56966  2.50572  3.63611  1.87830  1.04420  4.13189  4.45015  4.00712  3.81733  3.50343  3.44690  2.53390  5.17429  3.95146    228 m - - -
          2.68618  4.42225  2.77519  2.73123  3.46354  2.40513  3.72494  3.29354  2.67741  2.69355  4.24690  2.90347  2.73739  3.18146  2.89801  2.37887  2.77519  2.98518  4.58477  3.61503
          0.02570  4.07003  4.79237  0.61958  0.77255  0.48576  0.95510
    180   3.03495  4.75466  3.66420  3.53493  4.50599  3.43121  4.59250  4.10687  3.61007  3.71034  4.77147  3.81971  0.53047  3.99272  3.82950  3.20957  3.49288  3.72888  5.63391  4.63071    229 P - - -
          2.68618  4.42225  2.77519  2.73123  3.46354  2.40513  3.72494  3.29354  2.67741  2.69355  4.24690  2.90347  2.73739  3.18146  2.89801  2.37887  2.77519  2.98518  4.58477  3.61503
          0.02570  4.07003  4.79237  0.61958  0.77255  0.48576  0.95510
    181   3.50033  4.86850  4.33861  3.93931  1.60754  4.26932  2.22808  3.45085  3.81701  2.84921  4.01529  3.90862  4.59249  3.91246  3.97109  3.59528  3.71871  3.30837  3.67474  1.22019    230 y - - -
          2.68618  4.42225  2.77519  2.73123  3.46354  2.40513  3.72494  3.29354  2.67741  2.69355  4.24690  2.90347  2.73739  3.18146  2.89801  2.37887  2.77519  2.98518  4.58477  3.61503
          0.02570  4.07003  4.79237  0.61958  0.77255  0.48576  0.95510
    182   1.67039  4.60114  2.97599  2.57918  4.12823  2.77483  3.79761  3.53943  2.64117  3.16745  3.99598  2.73231  3.80230  2.68513  3.06584  2.60604  2.59965  3.16714  5.41788  4.11370    231 a - - -
          2.68618  4.42225  2.77519  2.73123  3.46354  2.40513  3.72494  3.29354  2.67741  2.69355  4.24690  2.90347  2.73739  3.18146  2.89801  2.37887  2.77519  2.98518  4.58477  3.61503
          0.02570  4.07003  4.79237  0.61958  0.77255  0.48576  0.95510
    183   2.36939  4.89635  2.93061  2.40351  4.18209  3.40701  2.69866  3.60966  2.22626  3.17692  3.97735  2.67138  3.81051  2.74579  2.61566  2.42715  2.70955  3.26014  5.38131  4.03820    232 k - - -
          2.68618  4.42225  2.77519  2.73123  3.46354  2.40513  3.72494  3.29354  2.67741  2.69355  4.24690  2.90347  2.73739  3.18146  2.89801  2.37887  2.77519  2.98518  4.58477  3.61503
          0.02570  4.07003  4.79237  0.61958  0.77255  0.48576  0.95510
    184   2.00838  4.28735  3.30123  3.00138  4.29691  3.03635  4.13720  3.69718  3.07118  3.38103  4.21543  3.25506  1.56325  3.38221  3.41700  2.00986  2.77705  3.19707  5.62793  4.38627    233 p - - -
          2.68618  4.42225  2.77519  2.73123  3.46354  2.40513  3.72494  3.29354  2.67741  2.69355  4.24690  2.90347  2.73739  3.18146  2.89801  2.37887  2.77519  2.98518  4.58477  3.61503
          0.02570  4.07003  4.79237  0.61958  0.77255  0.48576  0.95510
    185   2.92890  5.08823  3.22568  2.66836  4.40952  3.59668  3.64482  3.80223  1.26979  2.97275  4.17372  3.12101  3.98786  2.44166  2.31318  2.93313  3.12409  3.49176  5.43399  4.18810    234 k - - -
          2.68618  4.42225  2.77519  2.73123  3.46354  2.40513  3.72494  3.29354  2.67741  2.69355  4.24690  2.90347  2.73739  3.18146  2.89801  2.37887  2.77519  2.98518  4.58477  3.61503
          0.02570  4.07003  4.79237  0.61958  0.77255  0.48576  0.95510
    186   2.30058  4.24374  3.43387  3.11708  4.25283  3.02968  4.18948  3.61191  3.13001  3.34246  4.19502  3.31763  3.75260  3.45348  3.44853  1.38801  1.72939  3.13037  5.60825  4.37455    235 s - - -
          2.68618  4.42225  2.77519  2.73123  3.46354  2.40513  3.72494  3.29354  2.67741  2.69355  4.24690  2.90347  2.73739  3.18146  2.89801  2.37887  2.77519  2.98518  4.58477  3.61503
          0.02570  4.07003  4.79237  0.61958  0.77255  0.48576  0.95510
    187   3.11257  4.56915  4.22729  3.74759  2.62207  4.08769  3.94843  2.65261  3.55125  1.24828  3.31954  3.93323  4.42667  3.81161  3.73688  3.42999  3.34763  2.62630  4.33171  1.92812    236 l - - -
          2.68618  4.42225  2.77519  2.73123  3.46354  2.40513  3.72494  3.29354  2.67741  2.69355  4.24690  2.90347  2.73739  3.18146  2.89801  2.37887  2.77519  2.98518  4.58477  3.61503
          0.02570  4.07003  4.79237  0.61958  0.77255  0.48576  0.95510
    188   2.30467  4.24184  3.44240  3.12360  4.23008  3.03649  4.18834  3.58001  3.13093  3.31783  4.17480  3.32320  3.75697  3.45619  3.44653  1.61957  1.48263  3.10992  5.59115  4.35863    237 t - - -
          2.68618  4.42225  2.77519  2.73123  3.46354  2.40513  3.72494  3.29354  2.67741  2.69355  4.24690  2.90347  2.73739  3.18146  2.89801  2.37887  2.77519  2.98518  4.58477  3.61503
          0.02570  4.07003  4.79237  0.61958  0.77255  0.48576  0.95510
    189   2.41700  4.89427  2.30905  2.36331  4.23633  3.33977  3.65797  3.66643  2.47356  3.24702  4.04833  2.48593  2.71679  2.79966  2.95490  2.62440  2.87367  2.88506  5.46050  4.09549    238 d - - -
          2.68618  4.42225  2.77519  2.73123  3.46354  2.40513  3.72494  3.29354  2.67741  2.69355  4.24690  2.90347  2.73739  3.18146  2.89801  2.37887  2.77519  2.98518  4.58477  3.61503
          0.02570  4.07003  4.79237  0.61958  0.77255  0.48576  0.95510
    190   2.87328  5.35195  1.51149  2.17786  4.71830  3.25125  3.78227  4.23958  2.75822  3.75197  4.58175  1.88416  3.85450  2.94352  3.32655  2.49799  3.16933  3.80406  5.90913  4.42985    239 d - - -
          2.68618  4.42225  2.77519  2.73123  3.46354  2.40513  3.72494  3.29354  2.67741  2.69355  4.24690  2.90347  2.73739  3.18146  2.89801  2.37887  2.77519  2.98518  4.58477  3.61503
          0.02570  4.07003  4.79237  0.61958  0.77255  0.48576  0.95510
    191   2.87502  5.41230  2.07300  1.39600  4.70432  3.29251  3.72566  4.20512  2.62741  3.69627  4.51063  2.75119  3.85224  2.28318  3.16337  2.78479  3.13964  3.78444  5.84991  4.38563    240 e - - -
          2.68618  4.42225  2.77519  2.73123  3.46354  2.40513  3.72494  3.29354  2.67741  2.69355  4.24690  2.90347  2.73739  3.18146  2.89801  2.37887  2.77519  2.98518  4.58477  3.61503
          0.02570  4.07003  4.79237  0.61958  0.77255  0.48576  0.95510
    192   2.75642  4.28894  3.99762  3.43437  3.32553  3.83688  4.18475  2.30040  3.33120  1.92129  2.38524  3.74268  4.20575  3.60596  3.59293  3.13163  2.14618  1.95428  4.97928  3.79143    241 l - - -
          2.68618  4.42225  2.77519  2.73123  3.46354  2.40513  3.72494  3.29354  2.67741  2.69355  4.24690  2.90347  2.73739  3.18146  2.89801  2.37887  2.77519  2.98518  4.58477  3.61503
          0.02570  4.07003  4.79237  0.61958  0.77255  0.48576  0.95510
    193   3.54443  4.95288  4.13567  3.90599  2.32826  4.06480  3.72880  3.52750  3.75811  2.92932  4.18268  3.97505  4.53585  4.01588  3.89951  3.65978  3.83309  3.40791  3.97823  0.69134    242 Y - - -
          2.68618  4.42225  2.77519  2.73123  3.46354  2.40513  3.72494  3.29354  2.67741  2.69355  4.24690  2.90347  2.73739  3.18146  2.89801  2.37887  2.77519  2.98518  4.58477  3.61503
          0.02570  4.07003  4.79237  0.61958  0.77255  0.48576  0.95510
    194   0.95606  4.17913  3.55079  3.31278  4.29508  2.98268  4.34345  3.59135  3.35265  3.39287  4.26888  3.40722  3.74994  3.64973  3.62295  2.15920  2.76552  3.09760  5.68321  4.47006    243 a - - -
          2.68618  4.42225  2.77519  2.73123  3.46354  2.40513  3.72494  3.29354  2.67741  2.69355  4.24690  2.90347  2.73739  3.18146  2.89801  2.37887  2.77519  2.98518  4.58477  3.61503
          0.02570  4.07003  4.79237  0.61958  0.77255  0.48576  0.95510
    195   3.21647  4.54284  4.85385  4.28330  3.15455  4.49014  4.82079  1.78470  4.16074  1.20155  2.11589  4.51788  4.69765  4.27224  4.28049  3.82769  3.44042  1.98543  5.17721  4.10814    244 l - - -
          2.68618  4.42225  2.77519  2.73123  3.46354  2.40513  3.72494  3.29354  2.67741  2.69355  4.24690  2.90347  2.73739  3.18146  2.89801  2.37887  2.77519  2.98518  4.58477  3.61503
          0.02570  4.07003  4.79237  0.61958  0.77255  0.48576  0.95510
    196   2.39873  4.22984  3.63554  3.20815  3.87946  3.21470  4.15357  2.95825  3.13756  2.88557  3.82341  3.42621  3.85959  3.46591  3.43989  2.40148  1.44425  2.17423  5.33699  4.11128    245 t - - -
          2.68618  4.42225  2.77519  2.73123  3.46354  2.40513  3.72494  3.29354  2.67741  2.69355  4.24690  2.90347  2.73739  3.18146  2.89801  2.37887  2.77519  2.98518  4.58477  3.61503
          0.02570  4.07003  4.79237  0.61958  0.77255  0.48576  0.95510
    197   0.76263  4.30210  3.67383  3.47952  4.25946  3.12036  4.47671  3.41532  3.50115  3.28738  4.30111  3.57577  3.87874  3.82491  3.73490  2.65255  2.94387  3.03510  5.66663  4.49046    246 a - - -
          2.68618  4.42225  2.77519  2.73123  3.46354  2.40513  3.72494  3.29354  2.67741  2.69355  4.24690  2.90347  2.73739  3.18146  2.89801  2.37887  2.77519  2.98518  4.58477  3.61503
          0.02570  4.07003  4.79237  0.61958  0.77255  0.48576  0.95510
    198   3.66633  4.93229  4.57003  4.25705  1.71609  4.39027  3.50872  3.38429  4.10813  2.72004  3.99153  4.07010  4.71395  4.11996  4.17344  3.76808  3.89473  3.30578  3.65931  0.86190    247 y - - -
          2.68618  4.42225  2.77519  2.73123  3.46354  2.40513  3.72494  3.29354  2.67741  2.69355  4.24690  2.90347  2.73739  3.18146  2.89801  2.37887  2.77519  2.98518  4.58477  3.61503
          0.02570  4.07003  4.79237  0.61958  0.77255  0.48576  0.95510
    199   3.35085  4.67790  4.89726  4.32979  3.09263  4.60569  4.89396  2.00634  4.17812  0.88977  2.34459  4.60443  4.77267  4.29230  4.30210  3.95233  3.56937  2.29083  5.19576  4.14072    248 l - - -
          2.68618  4.42225  2.77519  2.73123  3.46354  2.40513  3.72494  3.29354  2.67741  2.69355  4.24690  2.90347  2.73739  3.18146  2.89801  2.37887  2.77519  2.98518  4.58477  3.61503
          0.02570  4.07003  4.79237  0.61958  0.77255  0.48576  0.95510
    200   3.38371  4.78992  4.50593  4.15104  3.22230  4.23094  4.74519  2.44154  3.91691  0.66522  3.19130  4.40733  4.63510  4.23756  4.05887  3.83151  3.67052  2.52935  5.16869  3.93616    249 L - - -
          2.68618  4.42225  2.77519  2.73123  3.46354  2.40513  3.72494  3.29354  2.67741  2.69355  4.24690  2.90347  2.73739  3.18146  2.89801  2.37887  2.77519  2.98518  4.58477  3.61503
          0.02570  4.07003  4.79237  0.61958  0.77255  0.48576  0.95510
    201   2.24229  4.66507  3.04283  2.51956  3.85982  3.43986  3.14411  3.27943  2.38052  2.91777  3.76041  2.89611  3.84158  2.85554  2.91998  2.34023  2.83718  2.98964  5.18340  2.92852    250 a - - -
          2.68618  4.42225  2.77519  2.73123  3.46354  2.40513  3.72494  3.29354  2.67741  2.69355  4.24690  2.90347  2.73739  3.18146  2.89801  2.37887  2.77519  2.98518  4.58477  3.61503
          0.02570  4.07003  4.79237  0.61958  0.77255  0.48576  0.95510
    202   2.50997  4.60426  3.09650  2.21317  3.80187  3.45418  3.67752  2.62158  2.52700  2.66712  3.69342  2.93915  3.84628  2.66305  2.95493  2.47142  2.82027  2.80092  5.14339  3.85035    251 e - - -
          2.68618  4.42225  2.77519  2.73123  3.46354  2.40513  3.72494  3.29354  2.67741  2.69355  4.24690  2.90347  2.73739  3.18146  2.89801  2.37887  2.77519  2.98518  4.58477  3.61503
          0.02570  4.07003  4.79237  0.61958  0.77255  0.48576  0.95510
    203   2.80999  5.04934  2.47291  2.25175  4.49097  3.26888  3.83490  3.99828  2.70082  3.58436  4.44702  1.27976  3.88021  3.02209  3.13681  2.66334  3.13370  3.59806  5.72778  4.32570    252 n - - -
          2.68618  4.42225  2.77519  2.73123  3.46354  2.40513  3.72494  3.29354  2.67741  2.69355  4.24690  2.90347  2.73739  3.18146  2.89801  2.37887  2.77519  2.98518  4.58477  3.61503
          0.02570  4.07003  4.79237  0.61958  0.77255  0.48576  0.95510
    204   2.86321  5.32567  2.11441  1.77681  4.65902  1.78401  3.76124  4.14843  2.71173  3.67071  4.49809  2.63577  3.85401  2.91952  3.26481  2.78872  3.14517  3.73643  5.84884  4.39234    253 e - - -
          2.68618  4.42225  2.77519  2.73123  3.46354  2.40513  3.72494  3.29354  2.67741  2.69355  4.24690  2.90347  2.73739  3.18146  2.89801  2.37887  2.77519  2.98518  4.58477  3.61503
          0.02570  4.07003  4.79237  0.61958  0.77255  0.48576  0.95510
    205   3.10558  4.42892  4.79533  4.23570  3.29836  4.41002  4.79381  1.60886  4.12042  1.63024  2.31337  4.44788  4.66237  4.28291  4.26206  3.74922  3.34000  1.50403  5.23221  4.11026    254 v - - -
          2.68618  4.42225  2.77519  2.73123  3.46354  2.40513  3.72494  3.29354  2.67741  2.69355  4.24690  2.90347  2.73739  3.18146  2.89801  2.37887  2.77519  2.98518  4.58477  3.61503
          0.09382  4.07003  2.62455  0.61958  0.77255  0.48576  0.95510
    206   2.62170  4.82491  2.97065  2.31031  4.08735  3.41693  3.60707  3.49665  2.01195  3.08651  3.51761  2.94641  3.81430  2.60208  2.74322  2.56041  2.33354  3.17097  5.31108  3.98888    255 k - - -
          2.68618  4.42225  2.77519  2.73123  3.46354  2.40513  3.72494  3.29354  2.67741  2.69355  4.24690  2.90347  2.73739  3.18146  2.89801  2.37887  2.77519  2.98518  4.58477  3.61503
          0.02748  4.00369  4.72604  0.61958  0.77255  0.55473  0.85384
    207   3.10111  4.43246  4.76153  4.27506  3.52232  4.41019  4.99035  1.10574  4.14875  2.01176  3.33608  4.49734  4.73552  4.41872  4.34607  3.80478  3.37222  1.44006  5.50271  4.29800    256 i - - -
          2.68618  4.42225  2.77519  2.73123  3.46354  2.40513  3.72494  3.29354  2.67741  2.69355  4.24690  2.90347  2.73739  3.18146  2.89801  2.37887  2.77519  2.98518  4.58477  3.61503
          0.02748  4.00369  4.72604  0.61958  0.77255  0.55473  0.85384
    208   2.90649  5.40343  1.26572  2.06072  4.61774  3.25038  3.06927  4.18496  2.71629  3.69763  4.54502  2.71996  3.84641  2.91384  3.27159  2.81158  3.18529  3.78161  5.83059  4.34647    257 d - - -
          2.68618  4.42225  2.77519  2.73123  3.46354  2.40513  3.72494  3.29354  2.67741  2.69355  4.24690  2.90347  2.73739  3.18146  2.89801  2.37887  2.77519  2.98518  4.58477  3.61503
          0.02748  4.00369  4.72604  0.61958  0.77255  0.55473  0.85384
    209   2.83554  4.59636  3.53606  3.45294  4.58979  0.55257  4.56376  4.22272  3.65196  3.85997  4.83789  3.70057  3.99164  3.96587  3.87220  3.01147  3.32701  3.72573  5.64881  4.69664    258 G - - -
          2.68618  4.42225  2.77519  2.73123  3.46354  2.40513  3.72494  3.29354  2.67741  2.69355  4.24690  2.90347  2.73739  3.18146  2.89801  2.37887  2.77519  2.98518  4.58477  3.61503
          0.02748  4.00369  4.72604  0.61958  0.77255  0.55473  0.85384
    210   2.69675  4.97439  2.75944  1.71581  4.25416  3.38525  3.62987  3.66597  2.24345  3.23683  4.05852  2.89276  3.82746  2.52170  2.77439  2.69257  2.93174  2.85025  5.44270  4.09700    259 e - - -
          2.68618  4.42225  2.77519  2.73123  3.46354  2.40513  3.72494  3.29354  2.67741  2.69355  4.24690  2.90347  2.73739  3.18146  2.89801  2.37887  2.77519  2.98518  4.58477  3.61503
          0.02748  4.00369  4.72604  0.61958  0.77255  0.55473  0.85384
    211   2.73315  5.11945  2.04652  1.62401  4.39122  3.31090  3.66651  3.23547  2.52422  3.39038  4.21280  2.79749  3.81210  2.81124  3.03172  2.69493  2.98642  3.44081  5.60031  4.19031    260 e - - -
          2.68618  4.42225  2.77519  2.73123  3.46354  2.40513  3.72494  3.29354  2.67741  2.69355  4.24690  2.90347  2.73739  3.18146  2.89801  2.37887  2.77519  2.98518  4.58477  3.61503
          0.02748  4.00369  4.72604  0.61958  0.77255  0.44493  1.02407
    212   3.13990  4.44335  4.86554  4.31573  3.36783  4.48717  4.90240  1.48454  4.20674  1.57974  2.85517  4.53060  4.73151  4.37909  4.35515  3.83669  3.37765  1.40581  5.32972  4.19980    261 v - - -
          2.68618  4.42225  2.77519  2.73123  3.46354  2.40513  3.72494  3.29354  2.67741  2.69355  4.24690  2.90347  2.73739  3.18146  2.89801  2.37887  2.77519  2.98518  4.58477  3.61503
          0.02570  4.07003  4.79237  0.61958  0.77255  0.48576  0.95510
    213   2.87884  5.43377  1.64695  1.60875  4.73313  3.27573  3.73719  4.23736  2.67915  3.73038  4.54449  2.46435  3.84841  2.88517  3.24574  2.78402  2.83854  3.80866  5.88980  4.40902    262 e - - -
          2.68618  4.42225  2.77519  2.73123  3.46354  2.40513  3.72494  3.29354  2.67741  2.69355  4.24690  2.90347  2.73739  3.18146  2.89801  2.37887  2.77519  2.98518  4.58477  3.61503
          0.02570  4.07003  4.79237  0.61958  0.77255  0.48576  0.95510
    214   2.99860  5.58453  1.54311  1.31420  4.87103  3.25935  3.80906  4.39591  2.83298  3.89089  4.74587  2.72104  3.88475  2.97570  3.43430  2.87634  3.28822  3.96402  6.03782  4.52809    263 e - - -
          2.68618  4.42225  2.77519  2.73123  3.46354  2.40513  3.72494  3.29354  2.67741  2.69355  4.24690  2.90347  2.73739  3.18146  2.89801  2.37887  2.77519  2.98518  4.58477  3.61503
          0.21379  4.07003  1.74066  0.61958  0.77255  0.48576  0.95510
    215   2.68739  5.01913  2.08995  1.77696  4.27877  3.28508  3.63662  3.14283  2.49409  3.28264  4.11773  2.78304  3.78151  2.78822  2.99080  2.66341  2.94031  3.32333  5.51364  4.11864    264 e - - -
          2.68618  4.42225  2.77519  2.73123  3.46354  2.40513  3.72494  3.29354  2.67741  2.69355  4.24690  2.90347  2.73739  3.18146  2.89801  2.37887  2.77519  2.98518  4.58477  3.61503
          0.03093  3.88717  4.60952  0.61958  0.77255  0.65629  0.73142
    216   3.40731  4.73145  4.36299  3.99873  1.51590  4.19892  3.44108  3.13944  3.86320  2.51411  3.75665  3.90573  4.52696  3.92339  3.96809  3.55698  3.63616  3.05542  3.62110  1.22635    265 y - - -
          2.68618  4.42225  2.77519  2.73123  3.46354  2.40513  3.72494  3.29354  2.67741  2.69355  4.24690  2.90347  2.73739  3.18146  2.89801  2.37887  2.77519  2.98518  4.58477  3.61503
          0.03093  3.88717  4.60952  0.61958  0.77255  0.65629  0.73142
    217   2.65067  4.48805  3.15394  2.53801  3.71649  3.47836  3.79121  2.81067  2.37379  2.69106  3.63722  3.17102  3.92221  3.04006  2.91228  2.81396  2.90359  1.79780  5.12484  3.86662    266 v - - -
          2.68618  4.42225  2.77519  2.73123  3.46354  2.40513  3.72494  3.29354  2.67741  2.69355  4.24690  2.90347  2.73739  3.18146  2.89801  2.37887  2.77519  2.98518  4.58477  3.61503
          0.03093  3.88717  4.60952  0.61958  0.77255  0.39223  1.12562
    218   3.38371  4.78992  4.50593  4.15104  3.22230  4.23094  4.74519  2.44154  3.91691  0.66522  3.19130  4.40733  4.63510  4.23756  4.05887  3.83151  3.67052  2.52935  5.16869  3.93616    267 L - - -
          2.68618  4.42225  2.77519  2.73123  3.46354  2.40513  3.72494  3.29354  2.67741  2.69355  4.24690  2.90347  2.73739  3.18146  2.89801  2.37887  2.77519  2.98518  4.58477  3.61503
          0.02570  4.07003  4.79237  0.61958  0.77255  0.48576  0.95510
    219   2.80057  5.22013  1.73929  2.22385  4.59666  3.27138  3.75039  4.07648  2.67092  3.61544  4.43391  1.84512  3.83974  2.90412  3.20734  2.74682  2.61878  3.66078  5.78951  4.34713    268 d - - -
          2.68618  4.42225  2.77519  2.73123  3.46354  2.40513  3.72494  3.29354  2.67741  2.69355  4.24690  2.90347  2.73739  3.18146  2.89801  2.37887  2.77519  2.98518  4.58477  3.61503
          0.02570  4.07003  4.79237  0.61958  0.77255  0.48576  0.95510
    220   2.63289  5.10729  3.12879  2.53269  4.47557  3.52974  3.02343  3.88055  1.71470  3.36189  4.16914  3.02060  3.90644  2.25887  2.07250  2.79333  3.01090  3.51831  5.46931  4.18727    269 k - - -
          2.68618  4.42225  2.77519  2.73123  3.46354  2.40513  3.72494  3.29354  2.67741  2.69355  4.24690  2.90347  2.73739  3.18146  2.89801  2.37887  2.77519  2.98518  4.58477  3.61503
          0.02570  4.07003  4.79237  0.61958  0.77255  0.48576  0.95510
    221   2.93648  5.52193  1.72803  1.35699  4.80389  3.26928  3.76183  4.32205  2.72937  3.80538  4.63505  2.72242  3.86443  2.65317  3.30416  2.82578  3.21262  3.89043  5.95961  4.46188    270 e - - -
          2.68618  4.42225  2.77519  2.73123  3.46354  2.40513  3.72494  3.29354  2.67741  2.69355  4.24690  2.90347  2.73739  3.18146  2.89801  2.37887  2.77519  2.98518  4.58477  3.61503
          0.02570  4.07003  4.79237  0.61958  0.77255  0.48576  0.95510
    222   2.87022  5.13192  2.80615  2.47882  4.51228  3.43869  3.69963  3.96685  1.54863  3.47945  4.31979  1.89737  3.92415  2.84752  2.59624  2.85072  3.11445  3.59803  5.57836  4.26215    271 k - - -
          2.68618  4.42225  2.77519  2.73123  3.46354  2.40513  3.72494  3.29354  2.67741  2.69355  4.24690  2.90347  2.73739  3.18146  2.89801  2.37887  2.77519  2.98518  4.58477  3.61503
          0.02570  4.07003  4.79237  0.61958  0.77255  0.48576  0.95510
    223   3.40002  4.74641  4.63955  4.23027  1.10564  4.35979  4.02350  2.61162  4.07086  1.69731  3.29778  4.25971  4.67127  4.17430  4.17158  3.75622  3.64654  2.66637  4.23018  2.60859    272 f - - -
          2.68618  4.42225  2.77519  2.73123  3.46354  2.40513  3.72494  3.29354  2.67741  2.69355  4.24690  2.90347  2.73739  3.18146  2.89801  2.37887  2.77519  2.98518  4.58477  3.61503
          0.02570  4.07003  4.79237  0.61958  0.77255  0.48576  0.95510
    224   2.66094  4.51285  3.35306  2.78335  3.66672  3.56133  3.77885  2.92762  2.07637  2.03663  3.34342  3.22364  3.94844  3.02100  2.91855  2.81806  2.46590  2.71194  5.07942  3.83068    273 l - - -
          2.68618  4.42225  2.77519  2.73123  3.46354  2.40513  3.72494  3.29354  2.67741  2.69355  4.24690  2.90347  2.73739  3.18146  2.89801  2.37887  2.77519  2.98518  4.58477  3.61503
          0.02570  4.07003  4.79237  0.61958  0.77255  0.48576  0.95510
    225   3.03026  5.19939  3.15841  2.68587  4.59643  3.60317  3.67046  3.99565  1.12796  3.45399  4.32877  3.13381  4.02440  2.41471  2.27228  3.01482  3.22517  3.66762  5.52093  4.29747    274 k - - -
          2.68618  4.42225  2.77519  2.73123  3.46354  2.40513  3.72494  3.29354  2.67741  2.69355  4.24690  2.90347  2.73739  3.18146  2.89801  2.37887  2.77519  2.98518  4.58477  3.61503
          0.02570  4.07003  4.79237  0.61958  0.77255  0.48576  0.95510
    226   3.14697  4.45544  4.87330  4.38595  3.58458  4.49905  5.09345  1.07491  4.26821  2.06645  3.38660  4.59722  4.80954  4.52962  4.45827  3.89648  3.41548  1.36891  5.57817  4.37632    275 i - - -
          2.68618  4.42225  2.77519  2.73123  3.46354  2.40513  3.72494  3.29354  2.67741  2.69355  4.24690  2.90347  2.73739  3.18146  2.89801  2.37887  2.77519  2.98518  4.58477  3.61503
          0.02570  4.07003  4.79237  0.61958  0.77255  0.48576  0.95510
    227   2.71830  4.61426  3.26405  2.75476  3.82912  3.54278  3.76539  3.08053  2.04622  2.81644  3.73447  3.19482  3.95756  2.71327  2.76470  2.84758  2.95446  1.80440  5.17394  3.92009    276 v - - -
          2.68618  4.42225  2.77519  2.73123  3.46354  2.40513  3.72494  3.29354  2.67741  2.69355  4.24690  2.90347  2.73739  3.18146  2.89801  2.37887  2.77519  2.98518  4.58477  3.61503
          0.02570  4.07003  4.79237  0.61958  0.77255  0.48576  0.95510
    228   3.23590  4.65020  4.58334  4.05101  3.11434  4.35992  4.66834  2.26587  3.83041  1.34244  1.43617  4.33448  4.62814  4.08125  4.00272  3.72196  3.47534  2.35990  5.12373  3.96995    277 l - - -
          2.68618  4.42225  2.77519  2.73123  3.46354  2.40513  3.72494  3.29354  2.67741  2.69355  4.24690  2.90347  2.73739  3.18146  2.89801  2.37887  2.77519  2.98518  4.58477  3.61503
          0.02570  4.07003  4.79237  0.61958  0.77255  0.48576  0.95510
    229   2.21282  4.38848  3.32121  3.12222  4.29996  3.12354  4.26277  3.64423  3.19336  3.36793  4.31529  3.37239  1.08569  3.54672  3.48902  2.63724  2.93754  3.21791  5.64869  4.42901    278 p - - -
          2.68618  4.42225  2.77519  2.73123  3.46354  2.40513  3.72494  3.29354  2.67741  2.69355  4.24690  2.90347  2.73739  3.18146  2.89801  2.37887  2.77519  2.98518  4.58477  3.61503
          0.02570  4.07003  4.79237  0.61958  0.77255  0.48576  0.95510
    230   2.89982  4.89518  2.83728  2.74505  4.29111  3.32666  4.09889  4.04897  3.02194  3.67445  4.63192  0.85056  3.99018  3.37570  3.38015  2.96178  3.29047  3.65088  5.57450  4.22813    279 n - - -
          2.68618  4.42225  2.77519  2.73123  3.46354  2.40513  3.72494  3.29354  2.67741  2.69355  4.24690  2.90347  2.73739  3.18146  2.89801  2.37887  2.77519  2.98518  4.58477  3.61503
          0.02570  4.07003  4.79237  0.61958  0.77255  0.48576  0.95510
    231   2.42582  4.76951  3.13817  2.57634  4.05885  3.47234  3.66101  3.43681  2.21130  3.05222  3.89242  2.85034  3.87596  2.82638  1.90418  2.73029  2.90543  2.65422  5.28706  4.00442    280 r - - -
          2.68618  4.42225  2.77519  2.73123  3.46354  2.40513  3.72494  3.29354  2.67741  2.69355  4.24690  2.90347  2.73739  3.18146  2.89801  2.37887  2.77519  2.98518  4.58477  3.61503
          0.02570  4.07003  4.79237  0.61958  0.77255  0.48576  0.95510
    232   2.94203  5.53199  1.69437  1.83065  4.81936  3.26173  3.77002  4.34221  2.75688  3.82637  4.65754  1.71873  3.86455  2.92688  3.34490  2.82923  3.22235  3.90633  5.98103  4.47549    281 d - - -
          2.68618  4.42225  2.77519  2.73123  3.46354  2.40513  3.72494  3.29354  2.67741  2.69355  4.24690  2.90347  2.73739  3.18146  2.89801  2.37887  2.77519  2.98518  4.58477  3.61503
          0.02570  4.07003  4.79237  0.61958  0.77255  0.48576  0.95510
    233   2.92929  4.68064  3.64317  3.56987  4.70005  0.48036  4.67393  4.35180  3.77776  3.97976  4.96020  3.80809  4.07784  4.08661  3.98812  3.10756  3.42590  3.84196  5.73877  4.81009    282 G - - -
          2.68618  4.42225  2.77519  2.73123  3.46354  2.40513  3.72494  3.29354  2.67741  2.69355  4.24690  2.90347  2.73739  3.18146  2.89801  2.37887  2.77519  2.98518  4.58477  3.61503
          0.02570  4.07003  4.79237  0.61958  0.77255  0.48576  0.95510
    234   3.52036  4.86550  4.51024  4.26616  0.73643  4.15571  3.98027  3.02425  4.16932  2.35050  3.72757  4.24726  4.61281  4.28370  4.24000  3.77738  3.82310  3.02880  4.17806  2.52331    283 f - - -
          2.68618  4.42225  2.77519  2.73123  3.46354  2.40513  3.72494  3.29354  2.67741  2.69355  4.24690  2.90347  2.73739  3.18146  2.89801  2.37887  2.77519  2.98518  4.58477  3.61503
          0.02570  4.07003  4.79237  0.61958  0.77255  0.48576  0.95510
    235   2.72694  4.43134  3.45843  2.72398  3.14253  3.63218  3.80904  2.83559  2.90662  2.55779  3.53409  3.37304  4.04259  3.25773  3.22203  2.93756  2.97103  2.28732  4.68463  1.78036    284 y - - -
          2.68618  4.42225  2.77519  2.73123  3.46354  2.40513  3.72494  3.29354  2.67741  2.69355  4.24690  2.90347  2.73739  3.18146  2.89801  2.37887  2.77519  2.98518  4.58477  3.61503
          0.02570  4.07003  4.79237  0.61958  0.77255  0.48576  0.95510
    236   3.03495  4.75466  3.66420  3.53493  4.50599  3.43121  4.59250  4.10687  3.61007  3.71034  4.77147  3.81971  0.53047  3.99272  3.82950  3.20957  3.49288  3.72888  5.63391  4.63071    285 P - - -
          2.68618  4.42225  2.77519  2.73123  3.46354  2.40513  3.72494  3.29354  2.67741  2.69355  4.24690  2.90347  2.73739  3.18146  2.89801  2.37887  2.77519  2.98518  4.58477  3.61503
          0.02570  4.07003  4.79237  0.61958  0.77255  0.48576  0.95510
    237   2.87586  5.42849  1.80205  2.00769  4.72292  3.28526  3.72747  4.22665  2.41581  3.71464  4.52629  1.77701  3.84919  2.87317  3.19474  2.78231  3.14219  3.80027  5.86928  4.39666    286 n - - -
          2.68618  4.42225  2.77519  2.73123  3.46354  2.40513  3.72494  3.29354  2.67741  2.69355  4.24690  2.90347  2.73739  3.18146  2.89801  2.37887  2.77519  2.98518  4.58477  3.61503
          0.02570  4.07003  4.79237  0.61958  0.77255  0.48576  0.95510
    238   2.70869  4.35297  3.01934  3.13287  3.56978  3.70962  4.08847  1.53244  3.11328  2.45861  3.48594  3.52036  4.12231  3.41989  3.45415  3.01139  2.70196  2.04649  5.12726  3.88821    287 i - - -
          2.68618  4.42225  2.77519  2.73123  3.46354  2.40513  3.72494  3.29354  2.67741  2.69355  4.24690  2.90347  2.73739  3.18146  2.89801  2.37887  2.77519  2.98518  4.58477  3.61503
          0.02570  4.07003  4.79237  0.61958  0.77255  0.48576  0.95510
    239   2.79609  5.26454  1.55683  2.23142  4.56906  3.32258  3.68371  4.05522  2.51256  3.55893  4.35946  2.54933  3.83716  2.58088  2.60987  2.73361  3.04976  3.64802  5.71229  4.28629    288 d - - -
          2.68618  4.42225  2.77519  2.73123  3.46354  2.40513  3.72494  3.29354  2.67741  2.69355  4.24690  2.90347  2.73739  3.18146  2.89801  2.37887  2.77519  2.98518  4.58477  3.61503
          0.02570  4.07003  4.79237  0.61958  0.77255  0.48576  0.95510
    240   2.59985  4.73676  2.26992  2.47868  4.44571  1.46698  3.91278  3.87609  2.86335  3.50295  4.33999  2.96022  3.81525  3.10492  3.33738  2.65549  2.60722  3.43281  5.71590  4.36654    289 g - - -
          2.68618  4.42225  2.77519  2.73123  3.46354  2.40513  3.72494  3.29354  2.67741  2.69355  4.24690  2.90347  2.73739  3.18146  2.89801  2.37887  2.77519  2.98518  4.58477  3.61503
          0.02570  4.07003  4.79237  0.61958  0.77255  0.48576  0.95510
    241   2.77482  4.93380  2.84255  2.50757  4.29822  3.40677  3.72773  3.72479  2.21149  3.29238  4.14701  3.00173  1.74574  2.50842  2.72877  2.79734  3.03649  3.38605  5.48134  4.17456    290 p - - -
          2.68618  4.42225  2.77519  2.73123  3.46354  2.40513  3.72494  3.29354  2.67741  2.69355  4.24690  2.90347  2.73739  3.18146  2.89801  2.37887  2.77519  2.98518  4.58477  3.61503
          0.02570  4.07003  4.79237  0.61958  0.77255  0.48576  0.95510
    242   2.69937  5.14055  2.29823  2.21329  4.45262  3.34508  3.63092  3.91926  2.01182  3.43285  4.21377  2.29665  3.80634  2.75529  2.90871  2.65831  2.48311  3.51733  5.59545  4.19093    291 k - - -
          2.68624  4.42231  2.77525  2.73102  3.46360  2.40519  3.72500  3.29360  2.67736  2.69361  4.24696  2.90339  2.73718  3.18152  2.89807  2.37893  2.77525  2.98524  4.58483  3.61470
          0.14486  2.06701  4.79237  0.98953  0.46482  0.48576  0.95510
    243   2.20433  4.33442  3.35364  3.01793  4.00410  1.43256  4.08927  3.27946  3.01734  2.51967  3.97951  3.30715  3.83528  3.36482  3.34435  2.60684  2.84368  2.93540  5.41652  4.15667    297 g - - -
          2.68618  4.42225  2.77519  2.73123  3.46354  2.40513  3.72494  3.29354  2.67741  2.69355  4.24690  2.90347  2.73739  3.18146  2.89801  2.37887  2.77519  2.98518  4.58477  3.61503
          0.09382  4.07003  2.62455  0.61958  0.77255  0.48576  0.95510
    244   2.72625  4.23509  4.02271  3.46809  3.40051  3.83306  4.21791  1.93814  3.36941  2.10271  3.31739  3.76236  3.59002  3.65092  3.63040  3.13676  2.74868  1.49086  5.02238  3.81713    298 v - - -
          2.68618  4.42225  2.77519  2.73123  3.46354  2.40513  3.72494  3.29354  2.67741  2.69355  4.24690  2.90347  2.73739  3.18146  2.89801  2.37887  2.77519  2.98518  4.58477  3.61503
          0.02748  4.00369  4.72604  0.61958  0.77255  0.55473  0.85384
    245   2.58668  5.25338  2.23244  1.43840  4.55465  3.28594  3.68464  4.01898  2.34727  3.54527  4.36010  2.76035  3.82157  2.83057  3.05837  2.73426  3.05910  3.62317  5.71959  4.29028    299 e - - -
          2.68618  4.42225  2.77519  2.73123  3.46354  2.40513  3.72494  3.29354  2.67741  2.69355  4.24690  2.90347  2.73739  3.18146  2.89801  2.37887  2.77519  2.98518  4.58477  3.61503
          0.02748  4.00369  4.72604  0.61958  0.77255  0.55473  0.85384
    246   2.83878  5.13107  2.16185  2.27051  4.49320  3.23173  3.82533  4.07033  2.79217  3.64733  4.51808  1.28317  3.85586  3.01853  3.29652  2.80366  3.16195  3.66383  5.74487  4.30919    300 n - - -
          2.68618  4.42225  2.77519  2.73123  3.46354  2.40513  3.72494  3.29354  2.67741  2.69355  4.24690  2.90347  2.73739  3.18146  2.89801  2.37887  2.77519  2.98518  4.58477  3.61503
          0.02748  4.00369  4.72604  0.61958  0.77255  0.55473  0.85384
    247   3.01365  4.39924  4.54004  4.00367  3.38807  4.24711  4.69461  1.85927  3.87257  1.92481  2.57414  4.25788  4.56773  4.12849  4.08120  3.59463  3.26894  1.17425  5.27865  4.10157    301 v - - -
          2.68618  4.42225  2.77519  2.73123  3.46354  2.40513  3.72494  3.29354  2.67741  2.69355  4.24690  2.90347  2.73739  3.18146  2.89801  2.37887  2.77519  2.98518  4.58477  3.61503
          0.02748  4.00369  4.72604  0.61958  0.77255  0.55473  0.85384
    248   3.07741  5.14956  3.50762  2.84185  4.60068  3.67954  3.62873  3.94997  1.61454  3.39986  4.28272  3.23035  4.05389  2.76911  1.25970  3.08121  3.24472  3.64087  5.44187  4.28419    302 r - - -
          2.68618  4.42225  2.77519  2.73123  3.46354  2.40513  3.72494  3.29354  2.67741  2.69355  4.24690  2.90347  2.73739  3.18146  2.89801  2.37887  2.77519  2.98518  4.58477  3.61503
          0.02748  4.00369  4.72604  0.61958  0.77255  0.55473  0.85384
    249   1.97553  4.99865  2.49701  2.17680  4.30269  3.34085  3.64295  3.73131  2.02454  3.29754  4.10810  2.85192  3.80902  2.78627  2.88804  2.67118  2.93147  3.37022  5.49835  4.12997    303 a - - -
          2.68618  4.42225  2.77519  2.73123  3.46354  2.40513  3.72494  3.29354  2.67741  2.69355  4.24690  2.90347  2.73739  3.18146  2.89801  2.37887  2.77519  2.98518  4.58477  3.61503
          0.02748  4.00369  4.72604  0.61958  0.77255  0.44493  1.02407
    250   3.66662  4.90064  4.67249  4.36353  0.98527  4.42353  3.52022  3.32043  4.20667  2.64172  3.91861  4.11657  4.73248  4.17195  4.23364  3.79691  3.88989  3.25700  3.65884  1.48868    304 f - - -
          2.68618  4.42225  2.77519  2.73123  3.46354  2.40513  3.72494  3.29354  2.67741  2.69355  4.24690  2.90347  2.73739  3.18146  2.89801  2.37887  2.77519  2.98518  4.58477  3.61503
          0.02570  4.07003  4.79237  0.61958  0.77255  0.48576  0.95510
    251   2.73108  4.22564  4.01124  3.45546  2.05056  3.77751  3.83901  2.64318  3.34582  2.15461  3.00011  3.66732  4.13937  3.56529  3.55512  2.66679  2.96244  2.47105  4.37333  2.21842    305 f - - -
          2.68618  4.42225  2.77519  2.73123  3.46354  2.40513  3.72494  3.29354  2.67741  2.69355  4.24690  2.90347  2.73739  3.18146  2.89801  2.37887  2.77519  2.98518  4.58477  3.61503
          0.02570  4.07003  4.79237  0.61958  0.77255  0.48576  0.95510
    252   2.32505  4.99388  2.84288  2.25072  4.31634  3.40549  3.63210  3.74380  1.76746  3.28919  4.09318  2.91997  3.83692  2.66878  2.73395  2.37600  2.92985  3.38170  5.46893  4.12674    306 k - - -
          2.68618  4.42225  2.77519  2.73123  3.46354  2.40513  3.72494  3.29354  2.67741  2.69355  4.24690  2.90347  2.73739  3.18146  2.89801  2.37887  2.77519  2.98518  4.58477  3.61503
          0.02570  4.07003  4.79237  0.61958  0.77255  0.48576  0.95510
    253   2.94489  5.54328  1.63932  1.78569  4.82984  3.26061  3.77019  4.35463  2.75965  3.83575  4.66651  1.81382  3.86443  2.92674  3.35067  2.83010  3.22529  3.91637  5.98937  4.48064    307 d - - -
          2.68618  4.42225  2.77519  2.73123  3.46354  2.40513  3.72494  3.29354  2.67741  2.69355  4.24690  2.90347  2.73739  3.18146  2.89801  2.37887  2.77519  2.98518  4.58477  3.61503
          0.02570  4.07003  4.79237  0.61958  0.77255  0.48576  0.95510
    254   2.74785  4.72707  3.23465  2.84743  4.24883  3.38879  3.91606  3.71574  2.55658  3.30390  4.20334  3.25119  1.35046  3.12445  2.22159  2.84349  3.07559  3.36474  5.45401  4.22043    308 p - - -
          2.68610  4.42226  2.77520  2.73124  3.46355  2.40514  3.72495  3.29355  2.67742  2.69356  4.24691  2.90347  2.73734  3.18147  2.89802  2.37888  2.77520  2.98519  4.58478  3.61504
          0.16155  2.56783  2.62455  0.42385  1.06283  0.48576  0.95510
    255   2.85150  5.03381  3.05978  2.57956  4.42220  3.50300  3.63654  3.79892  1.36011  3.31885  4.17040  3.04740  3.92879  2.51195  2.37862  2.85589  2.73480  3.46573  5.45466  4.19842    310 k - - -
          2.68618  4.42225  2.77519  2.73123  3.46354  2.40513  3.72494  3.29354  2.67741  2.69355  4.24690  2.90347  2.73739  3.18146  2.89801  2.37887  2.77519  2.98518  4.58477  3.61503
          0.02748  4.00369  4.72604  0.61958  0.77255  0.55473  0.85384
    256   2.71786  4.73417  2.90591  2.64268  3.83371  3.34987  3.83661  3.42701  2.67157  2.69009  4.08204  1.42137  3.91126  3.09197  3.02740  2.79647  3.03879  3.13727  5.24770  3.82428    311 n - - -
          2.68618  4.42225  2.77519  2.73123  3.46354  2.40513  3.72494  3.29354  2.67741  2.69355  4.24690  2.90347  2.73739  3.18146  2.89801  2.37887  2.77519  2.98518  4.58477  3.61503
          0.02748  4.00369  4.72604  0.61958  0.77255  0.55473  0.85384
    257   3.14753  4.51790  4.41561  3.94471  1.53374  4.12687  3.69382  2.36780  3.80645  2.25884  3.45222  3.95379  4.44780  3.90856  3.92424  3.44852  3.37373  2.69740  3.94212  1.70192    312 f - - -
          2.68618  4.42225  2.77519  2.73123  3.46354  2.40513  3.72494  3.29354  2.67741  2.69355  4.24690  2.90347  2.73739  3.18146  2.89801  2.37887  2.77519  2.98518  4.58477  3.61503
          0.02748  4.00369  4.72604  0.61958  0.77255  0.55473  0.85384
    258   2.83554  4.59636  3.53606  3.45294  4.58979  0.55257  4.56376  4.22272  3.65196  3.85997  4.83789  3.70057  3.99164  3.96587  3.87220  3.01147  3.32701  3.72573  5.64881  4.69664    313 G - - -
          2.68618  4.42225  2.77519  2.73123  3.46354  2.40513  3.72494  3.29354  2.67741  2.69355  4.24690  2.90347  2.73739  3.18146  2.89801  2.37887  2.77519  2.98518  4.58477  3.61503
          0.02748  4.00369  4.72604  0.61958  0.77255  0.55473  0.85384
    259   1.78754  4.59645  2.91981  2.54413  4.14998  2.58702  3.77810  3.56642  2.39397  3.18650  4.01247  2.74742  3.77779  2.95985  3.03511  2.41410  2.83255  3.18328  5.42755  4.12046    314 a - - -
          2.68618  4.42225  2.77519  2.73123  3.46354  2.40513  3.72494  3.29354  2.67741  2.69355  4.24690  2.90347  2.73739  3.18146  2.89801  2.37887  2.77519  2.98518  4.58477  3.61503
          0.19600  4.00369  1.83421  0.61958  0.77255  0.55473  0.85384
    260   2.96556  4.35204  4.48917  3.99608  3.44334  4.19712  4.75262  1.48858  3.86980  1.97774  3.28005  4.24720  4.55605  4.16205  4.09590  3.57728  3.24141  1.26163  5.36489  4.14610    315 v - - -
          2.68613  4.42232  2.77515  2.73130  3.46360  2.40519  3.72501  3.29361  2.67726  2.69350  4.24696  2.90353  2.73746  3.18153  2.89793  2.37893  2.77513  2.98511  4.58483  3.61484
          0.23468  1.61578  4.56249  0.91141  0.51409  0.46415  0.99066
    261   2.71491  4.77031  2.27325  2.56604  4.51344  1.11374  4.03556  4.02762  3.05154  3.65002  4.52788  3.04347  3.85802  3.26731  3.50392  2.77596  3.11418  3.57335  5.72520  4.45351    320 g - - -
          2.68618  4.42225  2.77519  2.73123  3.46354  2.40513  3.72494  3.29354  2.67741  2.69355  4.24690  2.90347  2.73739  3.18146  2.89801  2.37887  2.77519  2.98518  4.58477  3.61503
          0.02748  4.00369  4.72604  0.61958  0.77255  0.55473  0.85384
    262   2.69608  4.85680  2.77620  2.10500  4.18554  3.36695  3.69395  3.55460  2.27099  3.18187  4.02988  2.94347  3.84799  2.86215  2.83232  2.72485  1.83951  3.23116  5.42079  4.10121    321 t - - -
          2.68618  4.42225  2.77519  2.73123  3.46354  2.40513  3.72494  3.29354  2.67741  2.69355  4.24690  2.90347  2.73739  3.18146  2.89801  2.37887  2.77519  2.98518  4.58477  3.61503
          0.02748  4.00369  4.72604  0.61958  0.77255  0.55473  0.85384
    263   2.97502  5.12336  3.20247  2.41059  4.52701  3.59130  3.62514  3.88736  1.91178  3.37054  4.23194  3.11500  3.99024  2.76562  1.33153  2.97015  3.16213  3.56620  5.45722  4.24774    322 r - - -
          2.68619  4.42226  2.77520  2.73124  3.46354  2.40513  3.72495  3.29355  2.67741  2.69355  4.24690  2.90347  2.73728  3.18147  2.89801  2.37887  2.77520  2.98519  4.58477  3.61504
          0.08021  2.68502  4.72604  0.45465  1.00696  0.44493  1.02407
    264   2.83172  0.61472  4.39051  4.17836  4.12949  3.40908  4.78249  3.31055  4.00807  3.21497  4.34422  4.11324  4.13109  4.34626  4.09585  3.10311  3.31544  3.04064  5.49875  4.41458    324 C - - -
          2.68618  4.42225  2.77519  2.73123  3.46354  2.40513  3.72494  3.29354  2.67741  2.69355  4.24690  2.90347  2.73739  3.18146  2.89801  2.37887  2.77519  2.98518  4.58477  3.61503
          0.02570  4.07003  4.79237  0.61958  0.77255  0.48576  0.95510
    265   3.13572  4.65563  4.26736  3.88012  3.30969  3.98468  4.56966  2.50572  3.63611  1.87830  1.04420  4.13189  4.45015  4.00712  3.81733  3.50343  3.44690  2.53390  5.17429  3.95146    325 m - - -
          2.68618  4.42225  2.77519  2.73123  3.46354  2.40513  3.72494  3.29354  2.67741  2.69355  4.24690  2.90347  2.73739  3.18146  2.89801  2.37887  2.77519  2.98518  4.58477  3.61503
          0.02570  4.07003  4.79237  0.61958  0.77255  0.48576  0.95510
    266   2.74166  4.98045  2.88410  2.21972  4.31615  3.43182  3.65847  3.70788  1.76239  3.27719  4.10289  2.96531  3.87241  2.80229  2.67254  2.74656  2.10876  3.36468  5.46430  4.14756    326 k - - -
          2.68618  4.42225  2.77519  2.73123  3.46354  2.40513  3.72494  3.29354  2.67741  2.69355  4.24690  2.90347  2.73739  3.18146  2.89801  2.37887  2.77519  2.98518  4.58477  3.61503
          0.02570  4.07003  4.79237  0.61958  0.77255  0.48576  0.95510
    267   2.93832  5.42066  1.57933  2.17659  4.74407  3.25387  3.81732  4.30340  2.82689  3.82096  4.67372  1.54464  3.87800  2.99008  3.40358  2.84688  3.24091  3.87200  5.94774  4.45667    327 n - - -
          2.68618  4.42225  2.77519  2.73123  3.46354  2.40513  3.72494  3.29354  2.67741  2.69355  4.24690  2.90347  2.73739  3.18146  2.89801  2.37887  2.77519  2.98518  4.58477  3.61503
          0.02570  4.07003  4.79237  0.61958  0.77255  0.48576  0.95510
    268   2.83172  0.61472  4.39051  4.17836  4.12949  3.40908  4.78249  3.31055  4.00807  3.21497  4.34422  4.11324  4.13109  4.34626  4.09585  3.10311  3.31544  3.04064  5.49875  4.41458    328 C - - -
          2.68618  4.42225  2.77519  2.73123  3.46354  2.40513  3.72494  3.29354  2.67741  2.69355  4.24690  2.90347  2.73739  3.18146  2.89801  2.37887  2.77519  2.98518  4.58477  3.61503
          0.24475  4.07003  1.60931  0.61958  0.77255  0.48576  0.95510
    269   2.34911  4.49979  3.13726  2.59132  3.33007  3.43868  3.66341  2.79224  2.31577  2.70228  3.58796  3.06114  3.83203  2.50996  2.89325  2.68025  2.79398  2.77526  5.04266  3.76329    329 k - - -
          2.68625  4.42233  2.77496  2.73119  3.46361  2.40503  3.72502  3.29351  2.67738  2.69357  4.24657  2.90347  2.73732  3.18154  2.89808  2.37894  2.77527  2.98526  4.58484  3.61511
          0.27525  1.89080  2.41169  1.17717  0.36838  0.38144  1.14846
    270   2.72647  5.17068  2.33295  2.11593  4.47176  2.26863  3.63713  3.94034  2.17612  3.45574  4.24897  2.65717  3.80093  2.53801  2.94592  2.67658  2.97352  3.54268  5.62315  4.21167    337 e - - -
          2.68618  4.42225  2.77519  2.73123  3.46354  2.40513  3.72494  3.29354  2.67741  2.69355  4.24690  2.90347  2.73739  3.18146  2.89801  2.37887  2.77519  2.98518  4.58477  3.61503
          0.02748  4.00369  4.72604  0.61958  0.77255  0.55473  0.85384
    271   2.60037  4.83800  2.67562  2.39396  4.14903  3.10288  3.62531  3.55996  1.87946  3.15327  3.96288  2.91284  3.79423  2.76972  2.83995  2.62087  2.50844  2.93573  5.37449  4.03212    338 k - - -
          2.68618  4.42225  2.77519  2.73123  3.46354  2.40513  3.72494  3.29354  2.67741  2.69355  4.24690  2.90347  2.73739  3.18146  2.89801  2.37887  2.77519  2.98518  4.58477  3.61503
          0.02748  4.00369  4.72604  0.61958  0.77255  0.55473  0.85384
    272   2.80714  5.28372  2.14678  1.44713  4.59013  3.26615  3.69724  4.06955  2.60261  3.59006  4.40460  2.48211  3.81781  2.84537  3.13842  2.73544  2.74344  3.66308  5.76340  4.31617    339 e - - -
          2.68596  4.42228  2.77522  2.73126  3.46357  2.40516  3.72497  3.29357  2.67744  2.69358  4.24693  2.90336  2.73733  3.18149  2.89804  2.37890  2.77522  2.98521  4.58480  3.61506
          0.25363  1.53636  4.72604  0.25655  1.48595  0.55473  0.85384
    273   2.56642  4.66080  3.03508  2.49375  3.91517  3.40124  3.64703  3.31187  2.21937  2.74113  3.77915  2.77144  3.47323  2.82215  2.88532  2.39263  2.44733  2.83159  5.21493  3.90769    341 k - - -
          2.68618  4.42225  2.77519  2.73123  3.46354  2.40513  3.72494  3.29354  2.67741  2.69355  4.24690  2.90347  2.73739  3.18146  2.89801  2.37887  2.77519  2.98518  4.58477  3.61503
          0.02748  4.00369  4.72604  0.61958  0.77255  0.55473  0.85384
    274   3.07960  4.42093  4.68617  4.17142  3.49831  4.38633  4.88931  1.66200  4.04387  1.89829  3.32424  4.41825  4.69631  4.31754  4.25592  3.75604  3.34052  1.05657  5.44092  4.23107    342 v - - -
          2.68618  4.42225  2.77519  2.73123  3.46354  2.40513  3.72494  3.29354  2.67741  2.69355  4.24690  2.90347  2.73739  3.18146  2.89801  2.37887  2.77519  2.98518  4.58477  3.61503
          0.02748  4.00369  4.72604  0.61958  0.77255  0.55473  0.85384
    275   2.09637  4.21266  3.79020  3.23807  3.38494  3.63054  4.03692  2.40660  3.14754  2.25276  2.52510  3.55106  4.05058  3.43959  3.43323  2.81664  2.87429  1.92338  4.93415  3.72339    343 v - - -
          2.68618  4.42225  2.77519  2.73123  3.46354  2.40513  3.72494  3.29354  2.67741  2.69355  4.24690  2.90347  2.73739  3.18146  2.89801  2.37887  2.77519  2.98518  4.58477  3.61503
          0.02748  4.00369  4.72604  0.61958  0.77255  0.55473  0.85384
    276   2.82919  5.10331  3.39585  2.75305  4.54612  3.62797  3.61437  3.88817  1.56920  3.36165  4.22443  3.16755  4.00585  2.75078  1.46238  2.98589  3.16263  3.56747  5.43851  4.25168    344 r - - -
          2.68618  4.42225  2.77519  2.73123  3.46354  2.40513  3.72494  3.29354  2.67741  2.69355  4.24690  2.90347  2.73739  3.18146  2.89801  2.37887  2.77519  2.98518  4.58477  3.61503
          0.02748  4.00369  4.72604  0.61958  0.77255  0.44493  1.02407
    277   3.14562  4.44984  4.88394  4.39456  3.59585  4.50784  5.10202  1.11296  4.28054  2.08063  3.39565  4.60479  4.81500  4.54066  4.47077  3.90393  3.41301  1.30748  5.58672  4.38470    345 i - - -
          2.68618  4.42225  2.77519  2.73123  3.46354  2.40513  3.72494  3.29354  2.67741  2.69355  4.24690  2.90347  2.73739  3.18146  2.89801  2.37887  2.77519  2.98518  4.58477  3.61503
          0.02570  4.07003  4.79237  0.61958  0.77255  0.48576  0.95510
    278   2.32613  5.00104  2.50119  2.31989  4.32301  2.32140  3.64971  3.77067  2.31173  3.32254  4.11885  2.86092  3.80699  2.44604  2.93578  2.57068  2.91348  3.39358  5.51733  4.13842    346 k - - -
          2.68618  4.42225  2.77519  2.73123  3.46354  2.40513  3.72494  3.29354  2.67741  2.69355  4.24690  2.90347  2.73739  3.18146  2.89801  2.37887  2.77519  2.98518  4.58477  3.61503
          0.02570  4.07003  4.79237  0.61958  0.77255  0.48576  0.95510
    279   2.58732  4.76264  2.78080  2.43565  3.99766  3.12021  3.62919  3.41062  2.43819  3.02272  3.60210  2.26535  3.80925  2.71509  2.89750  2.62785  2.68492  2.80231  5.27413  3.58213    347 n - - -
          2.68618  4.42226  2.77520  2.73124  3.46354  2.40506  3.72495  3.29355  2.67741  2.69355  4.24690  2.90347  2.73740  3.18147  2.89801  2.37887  2.77520  2.98519  4.58477  3.61504
          0.07091  2.81075  4.79237  0.46432  0.99037  0.48576  0.95510
    280   2.89438  5.38939  2.09206  1.28757  4.71797  2.53297  3.77015  4.21547  2.72894  3.72836  4.55840  2.75309  3.86136  2.92828  3.28918  2.80826  3.17662  3.79585  5.89271  4.42636    349 e - - -
          2.68618  4.42225  2.77519  2.73123  3.46354  2.40513  3.72494  3.29354  2.67741  2.69355  4.24690  2.90347  2.73739  3.18146  2.89801  2.37887  2.77519  2.98518  4.58477  3.61503
          0.02570  4.07003  4.79237  0.61958  0.77255  0.48576  0.95510
    281   3.21878  4.53142  4.85351  4.31336  3.32246  4.54093  4.93320  1.09932  4.16047  1.63730  2.81453  4.55963  4.77469  4.36804  4.32235  3.90200  3.45826  1.86639  5.34418  4.20095    350 i - - -
          2.68618  4.42225  2.77519  2.73123  3.46354  2.40513  3.72494  3.29354  2.67741  2.69355  4.24690  2.90347  2.73739  3.18146  2.89801  2.37887  2.77519  2.98518  4.58477  3.61503
          0.02570  4.07003  4.79237  0.61958  0.77255  0.48576  0.95510
    282   2.55051  4.56865  3.10076  2.69087  4.10477  3.29240  3.83058  3.47151  2.26657  3.13495  3.98662  3.11280  3.83913  3.02944  2.95126  2.32687  1.62264  3.11964  5.39309  4.11729    351 t - - -
          2.68618  4.42225  2.77519  2.73123  3.46354  2.40513  3.72494  3.29354  2.67741  2.69355  4.24690  2.90347  2.73739  3.18146  2.89801  2.37887  2.77519  2.98518  4.58477  3.61503
          0.02570  4.07003  4.79237  0.61958  0.77255  0.48576  0.95510
    283   2.20982  5.19859  2.08176  2.00577  4.50565  3.15656  3.64926  3.98321  2.25471  3.49135  4.27392  2.56113  3.80873  2.77676  2.99413  2.67344  2.97407  3.57313  5.65418  4.23029    352 e - - -
          2.68618  4.42225  2.77519  2.73123  3.46354  2.40513  3.72494  3.29354  2.67741  2.69355  4.24690  2.90347  2.73739  3.18146  2.89801  2.37887  2.77519  2.98518  4.58477  3.61503
          0.02570  4.07003  4.79237  0.61958  0.77255  0.48576  0.95510
    284   2.62843  4.20654  3.80307  3.24044  2.56668  3.66262  3.97786  2.50699  3.12156  2.30295  3.29296  3.54909  4.05373  3.41973  2.92226  2.94996  2.65021  1.73606  4.82063  3.58708    353 v - - -
          2.68618  4.42225  2.77519  2.73123  3.46354  2.40513  3.72494  3.29354  2.67741  2.69355  4.24690  2.90347  2.73739  3.18146  2.89801  2.37887  2.77519  2.98518  4.58477  3.61503
          0.02570  4.07003  4.79237  0.61958  0.77255  0.48576  0.95510
    285   2.24628  4.59082  3.04749  2.35330  3.83081  3.42433  3.71968  3.19680  2.51394  2.87347  3.73021  2.82350  3.85450  2.92868  3.00230  2.55234  2.84503  2.16400  5.17868  3.89022    354 v - - -
          2.68619  4.42226  2.77520  2.73124  3.46354  2.40513  3.72495  3.29355  2.67741  2.69355  4.24690  2.90334  2.73740  3.18147  2.89801  2.37887  2.77520  2.98519  4.58477  3.61504
          0.14486  2.77444  2.62455  0.45843  1.00042  0.48576  0.95510
    286   2.76752  4.80934  2.76022  2.25209  4.31689  3.29265  3.92179  3.74201  2.76385  3.37680  4.28735  3.06357  1.32073  3.13809  3.14146  2.82606  3.10590  3.39119  5.55623  4.28245    356 p - - -
          2.68618  4.42225  2.77519  2.73123  3.46354  2.40513  3.72494  3.29354  2.67741  2.69355  4.24690  2.90347  2.73739  3.18146  2.89801  2.37887  2.77519  2.98518  4.58477  3.61503
          0.02748  4.00369  4.72604  0.61958  0.77255  0.55473  0.85384
    287   1.58285  4.26674  3.32810  3.04128  4.20165  3.04269  4.14832  3.51794  3.08700  3.25687  4.14839  3.28226  1.72014  3.41304  3.41024  2.50211  2.78840  3.08094  5.56013  4.33288    357 a - - -
          2.68618  4.42225  2.77519  2.73123  3.46354  2.40513  3.72494  3.29354  2.67741  2.69355  4.24690  2.90347  2.73739  3.18146  2.89801  2.37887  2.77519  2.98518  4.58477  3.61503
          0.02748  4.00369  4.72604  0.61958  0.77255  0.55473  0.85384
    288   2.91420  4.40987  4.08548  3.54353  2.75504  3.94392  3.94231  2.55342  3.38438  1.67557  2.81353  3.78665  4.27875  3.64438  3.60380  3.24298  3.14376  2.49143  4.44174  1.83286    358 l - - -
          2.68618  4.42225  2.77519  2.73123  3.46354  2.40513  3.72494  3.29354  2.67741  2.69355  4.24690  2.90347  2.73739  3.18146  2.89801  2.37887  2.77519  2.98518  4.58477  3.61503
          0.02748  4.00369  4.72604  0.61958  0.77255  0.55473  0.85384
    289   2.27514  4.21985  3.33742  3.09535  4.26386  2.97731  4.19785  3.64277  3.14022  3.38178  4.25205  3.28633  3.72189  3.47243  3.44139  1.09416  2.46235  3.14283  5.62624  4.37654    359 s - - -
          2.68618  4.42225  2.77519  2.73123  3.46354  2.40513  3.72494  3.29354  2.67741  2.69355  4.24690  2.90347  2.73739  3.18146  2.89801  2.37887  2.77519  2.98518  4.58477  3.61503
          0.02748  4.00369  4.72604  0.61958  0.77255  0.55473  0.85384
    290   2.42732  4.32351  3.32835  2.92369  3.90313  3.21340  3.97804  3.11264  2.87842  2.94470  3.85174  2.83231  3.81989  3.24097  3.21828  2.60193  1.53280  2.49159  5.30858  4.04817    360 t - - -
          2.68618  4.42225  2.77519  2.73123  3.46354  2.40513  3.72494  3.29354  2.67741  2.69355  4.24690  2.90347  2.73739  3.18146  2.89801  2.37887  2.77519  2.98518  4.58477  3.61503
          0.02748  4.00369  4.72604  0.61958  0.77255  0.55473  0.85384
    291   2.43883  4.41543  3.31459  2.61992  3.62041  3.53160  3.82017  2.75335  2.52213  2.54373  3.54735  3.24009  3.94329  3.09331  3.05429  2.81471  2.86781  1.79787  5.05079  3.80288    361 v - - -
          2.68618  4.42225  2.77519  2.73123  3.46354  2.40513  3.72494  3.29354  2.67741  2.69355  4.24690  2.90347  2.73739  3.18146  2.89801  2.37887  2.77519  2.98518  4.58477  3.61503
          0.02748  4.00369  4.72604  0.61958  0.77255  0.44493  1.02407
    292   2.87836  4.91324  3.40892  2.77877  4.24761  3.60668  3.67693  3.57486  1.96578  3.15896  4.04488  3.19764  3.99720  2.83736  1.40120  2.93203  3.08657  2.77176  5.35039  4.12949    362 r - - -
          2.68618  4.42225  2.77519  2.73123  3.46354  2.40513  3.72494  3.29354  2.67741  2.69355  4.24690  2.90347  2.73739  3.18146  2.89801  2.37887  2.77519  2.98518  4.58477  3.61503
          0.02570  4.07003  4.79237  0.61958  0.77255  0.48576  0.95510
    293   3.01348  5.60536  1.10912  1.97063  4.88848  3.24474  3.82018  4.42497  2.87349  3.92030  4.78363  2.43013  3.88615  2.99289  3.48889  2.88635  3.31114  3.99009  6.07652  4.54722    363 d - - -
          2.68618  4.42225  2.77519  2.73123  3.46354  2.40513  3.72494  3.29354  2.67741  2.69355  4.24690  2.90347  2.73739  3.18146  2.89801  2.37887  2.77519  2.98518  4.58477  3.61503
          0.02570  4.07003  4.79237  0.61958  0.77255  0.48576  0.95510
    294   3.35067  4.73684  4.70888  4.20548  3.09490  4.47536  4.78825  2.24596  3.95100  0.77147  2.78360  4.48046  4.72863  4.20314  4.10288  3.87232  3.59539  2.36544  5.16195  3.98989    364 l - - -
          2.68618  4.42225  2.77519  2.73123  3.46354  2.40513  3.72494  3.29354  2.67741  2.69355  4.24690  2.90347  2.73739  3.18146  2.89801  2.37887  2.77519  2.98518  4.58477  3.61503
          0.02570  4.07003  4.79237  0.61958  0.77255  0.48576  0.95510
    295   2.61464  4.63245  2.91033  2.72991  4.31036  3.20453  4.02223  3.84801  2.89954  3.48324  4.36073  2.49395  1.27046  3.25778  3.26330  2.71367  3.01732  3.41262  5.59906  4.28883    365 p - - -
          2.68618  4.42225  2.77519  2.73123  3.46354  2.40513  3.72494  3.29354  2.67741  2.69355  4.24690  2.90347  2.73739  3.18146  2.89801  2.37887  2.77519  2.98518  4.58477  3.61503
          0.02570  4.07003  4.79237  0.61958  0.77255  0.48576  0.95510
    296   2.63241  4.67599  3.14182  2.59326  3.93141  3.46308  3.69762  3.07221  1.83333  2.92662  3.79762  3.07191  2.87809  2.87956  2.82346  2.71436  2.87383  2.55866  5.23814  3.94844    366 k - - -
          2.68618  4.42225  2.77519  2.73123  3.46354  2.40513  3.72494  3.29354  2.67741  2.69355  4.24690  2.90347  2.73739  3.18146  2.89801  2.37887  2.77519  2.98518  4.58477  3.61503
          0.06361  4.07003  3.11102  0.61958  0.77255  0.48576  0.95510
    297   2.63870  4.88914  2.82572  1.85631  4.16814  3.38223  3.63109  3.57708  2.27519  3.17035  3.98360  2.69335  3.81158  2.77661  2.84954  2.65079  2.59471  2.79628  5.39252  4.04647    367 e - - -
          2.68622  4.42230  2.77512  2.73105  3.46358  2.40517  3.72499  3.29358  2.67745  2.69359  4.24645  2.90351  2.73728  3.18134  2.89805  2.37891  2.77524  2.98523  4.58481  3.61508
          0.26548  1.49364  4.75543  0.45107  1.01320  0.46180  0.99465
    298   2.43293  5.04028  2.27698  2.14376  4.34341  3.35955  3.59951  3.80217  2.19820  3.33016  4.10424  2.65388  3.78490  2.71886  2.86830  2.54226  2.68797  3.16366  5.50421  4.11261    371 e - - -
          2.68618  4.42225  2.77519  2.73123  3.46354  2.40513  3.72494  3.29354  2.67741  2.69355  4.24690  2.90347  2.73739  3.18146  2.89801  2.37887  2.77519  2.98518  4.58477  3.61503
          0.16715  4.07003  1.98885  0.61958  0.77255  0.48576  0.95510
    299   2.26102  5.05551  2.02608  2.03848  4.38951  3.04732  3.64744  3.84721  2.51604  3.39502  4.20002  2.77084  3.11517  2.79196  3.03049  2.64623  2.94309  3.45762  5.58897  4.18240    372 d - - -
          2.68618  4.42225  2.77519  2.73123  3.46354  2.40513  3.72494  3.29354  2.67741  2.69355  4.24690  2.90347  2.73739  3.18146  2.89801  2.37887  2.77519  2.98518  4.58477  3.61503
          0.02954  3.93242  4.65476  0.61958  0.77255  0.58554  0.81375
    300   2.40118  4.73599  2.60130  2.32697  4.15083  3.26936  3.68087  3.57368  2.52277  3.17599  3.99177  2.90299  3.23747  2.84170  2.98941  1.95908  2.58250  3.20791  5.40999  4.06845    373 s - - -
          2.68618  4.42225  2.77519  2.73123  3.46354  2.40513  3.72494  3.29354  2.67741  2.69355  4.24690  2.90347  2.73739  3.18146  2.89801  2.37887  2.77519  2.98518  4.58477  3.61503
          0.15874  3.95407  2.05879  0.61958  0.77255  0.60071  0.79501
    301   2.38487  4.80440  2.60217  2.36784  4.19666  3.27620  3.63615  3.59744  1.82492  3.19721  4.02974  2.87393  3.77208  2.79691  2.77236  2.45157  2.88400  3.24479  5.40700  4.07833    374 k - - -
          2.68618  4.42225  2.77519  2.73123  3.46354  2.40513  3.72494  3.29354  2.67741  2.69355  4.24690  2.90347  2.73739  3.18146  2.89801  2.37887  2.77519  2.98518  4.58477  3.61503
          0.03284  3.82817  4.55052  0.61958  0.77255  0.70008  0.68626
    302   2.14781  4.42513  3.00875  2.60678  4.05242  2.27916  3.76790  3.45601  2.57763  3.09431  3.93111  3.01563  3.11389  2.96612  2.60690  2.50526  2.74844  3.06807  5.34170  4.06373    375 a - - -
          2.68618  4.42225  2.77519  2.73123  3.46354  2.40513  3.72494  3.29354  2.67741  2.69355  4.24690  2.90347  2.73739  3.18146  2.89801  2.37887  2.77519  2.98518  4.58477  3.61503
          0.05822  3.82817  3.35793  0.61958  0.77255  0.45915  0.99919
    303   2.30579  4.82677  2.59027  2.36631  4.20295  2.70371  3.64553  3.63694  2.19355  3.21492  4.01745  2.88593  3.77248  2.79054  2.92385  2.33949  2.66505  3.26552  5.42910  4.07417    376 k - - -
          2.68618  4.42225  2.77519  2.73123  3.46354  2.40513  3.72494  3.29354  2.67741  2.69355  4.24690  2.90347  2.73739  3.18146  2.89801  2.37887  2.77519  2.98518  4.58477  3.61503
          0.02806  3.98314  4.70549  0.61958  0.77255  0.54046  0.87342
    304   1.69484  4.25007  3.39332  2.95049  3.99127  3.10698  3.99857  3.32923  2.93658  3.05323  3.90918  3.23694  2.40417  3.25251  3.29554  2.19262  2.72780  2.58634  5.36298  4.12311    377 a - - -
          2.68618  4.42225  2.77519  2.73123  3.46354  2.40513  3.72494  3.29354  2.67741  2.69355  4.24690  2.90347  2.73739  3.18146  2.89801  2.37887  2.77519  2.98518  4.58477  3.61503
          0.02748  4.00369  4.72604  0.61958  0.77255  0.55473  0.85384
    305   2.44301  4.39220  3.28819  2.73217  3.56891  3.48680  3.74405  2.57922  2.49790  2.62343  3.50622  3.17280  3.88081  2.79255  3.05073  2.54101  2.61196  2.29328  4.97784  3.72468    378 v - - -
          2.68618  4.42225  2.77519  2.73123  3.46354  2.40513  3.72494  3.29354  2.67741  2.69355  4.24690  2.90347  2.73739  3.18146  2.89801  2.37887  2.77519  2.98518  4.58477  3.61503
          0.02748  4.00369  4.72604  0.61958  0.77255  0.55473  0.85384
    306   2.35620  4.47344  3.15228  2.67217  3.25273  3.34871  3.76805  3.17243  2.44748  2.85878  3.72904  3.10895  3.83082  2.99980  3.03476  1.78285  2.81266  2.88058  5.15418  3.86379    379 s - - -
          2.68618  4.42225  2.77519  2.73123  3.46354  2.40513  3.72494  3.29354  2.67741  2.69355  4.24690  2.90347  2.73739  3.18146  2.89801  2.37887  2.77519  2.98518  4.58477  3.61503
          0.02748  4.00369  4.72604  0.61958  0.77255  0.55473  0.85384
    307   2.49509  5.13266  2.34552  1.74281  4.43650  3.30867  3.63662  3.90081  2.33291  3.42728  4.21982  2.78963  2.89480  2.76978  2.96875  2.66108  2.95359  3.50608  5.60327  4.19283    380 e - - -
          2.68618  4.42225  2.77519  2.73123  3.46354  2.40513  3.72494  3.29354  2.67741  2.69355  4.24690  2.90347  2.73739  3.18146  2.89801  2.37887  2.77519  2.98518  4.58477  3.61503
          0.02748  4.00369  4.72604  0.61958  0.77255  0.55473  0.85384
    308   1.70124  4.44857  3.06715  2.54708  4.07061  2.58038  3.84786  3.46661  2.73044  3.12141  3.95565  3.07668  3.14972  3.05277  3.14303  2.54316  2.49704  3.08205  5.38935  4.10687    381 a - - -
          2.68618  4.42225  2.77519  2.73123  3.46354  2.40513  3.72494  3.29354  2.67741  2.69355  4.24690  2.90347  2.73739  3.18146  2.89801  2.37887  2.77519  2.98518  4.58477  3.61503
          0.07596  4.00369  2.90226  0.61958  0.77255  0.55473  0.85384
    309   2.31076  5.01402  2.61046  1.92785  4.33291  3.32682  3.65138  3.75568  2.41256  3.31839  4.14718  2.84730  3.81609  2.07787  2.84055  2.70061  2.96862  3.39895  5.51803  4.15660    382 e - - -
          2.68618  4.42225  2.77519  2.73123  3.46354  2.40513  3.72494  3.29354  2.67741  2.69355  4.24690  2.90347  2.73739  3.18146  2.89801  2.37887  2.77519  2.98518  4.58477  3.61503
          0.02883  3.95656  4.67891  0.61958  0.77255  0.59850  0.79770
    310   2.46363  4.71013  3.17457  2.65261  4.00878  3.46970  3.70331  2.86165  1.58292  2.94651  3.86316  3.10573  3.90068  2.88197  2.63278  2.77720  2.93912  2.94903  5.28340  4.01279    383 k - - -
          2.68618  4.42225  2.77519  2.73123  3.46354  2.40513  3.72494  3.29354  2.67741  2.69355  4.24690  2.90347  2.73739  3.18146  2.89801  2.37887  2.77519  2.98518  4.58477  3.61503
          0.02883  3.95656  4.67891  0.61958  0.77255  0.59850  0.79770
    311   2.32865  4.33761  3.45188  2.52577  3.44888  3.58711  3.84662  2.48514  2.82667  2.06048  2.95806  3.31095  3.96474  3.15358  3.18047  2.84005  2.84581  2.43648  4.94721  3.71421    384 l - - -
          2.68618  4.42225  2.77519  2.73123  3.46354  2.40513  3.72494  3.29354  2.67741  2.69355  4.24690  2.90347  2.73739  3.18146  2.89801  2.37887  2.77519  2.98518  4.58477  3.61503
          0.02883  3.95656  4.67891  0.61958  0.77255  0.52348  0.89761
    312   3.44120  4.87687  4.03401  3.78945  2.30856  3.98460  3.68681  3.43259  3.64327  2.85227  4.09430  3.88818  4.45608  3.91758  3.79944  3.56424  3.72890  3.30955  3.95685  0.77267    385 y - - -
          2.68618  4.42225  2.77519  2.73123  3.46354  2.40513  3.72494  3.29354  2.67741  2.69355  4.24690  2.90347  2.73739  3.18146  2.89801  2.37887  2.77519  2.98518  4.58477  3.61503
          0.02748  4.00369  4.72604  0.61958  0.77255  0.55473  0.85384
    313   2.51818  5.25174  2.21343  1.56999  4.55175  3.28693  3.66438  4.03053  2.33766  3.54066  4.34087  2.56129  3.80796  2.80281  3.04503  2.70550  3.02676  3.62353  5.70675  4.27192    386 e - - -
          2.68618  4.42225  2.77519  2.73123  3.46354  2.40513  3.72494  3.29354  2.67741  2.69355  4.24690  2.90347  2.73739  3.18146  2.89801  2.37887  2.77519  2.98518  4.58477  3.61503
          0.02748  4.00369  4.72604  0.61958  0.77255  0.55473  0.85384
    314   2.30297  4.80720  2.92894  2.46077  4.15917  3.37179  3.65419  3.54900  1.91715  3.15706  3.98162  2.35008  3.81905  2.80722  2.77154  2.65824  2.87897  2.96064  5.37691  4.05656    387 k - - -
          2.68618  4.42225  2.77519  2.73123  3.46354  2.40513  3.72494  3.29354  2.67741  2.69355  4.24690  2.90347  2.73739  3.18146  2.89801  2.37887  2.77519  2.98518  4.58477  3.61503
          0.02748  4.00369  4.72604  0.61958  0.77255  0.55473  0.85384
    315   2.36155  4.79245  2.39418  2.38132  4.33754  3.21180  3.76434  3.78422  2.65064  3.37405  4.19079  2.51698  3.78017  2.93142  3.13148  1.67790  2.91011  3.37172  5.58442  4.22072    388 s - - -
          2.68619  4.42226  2.77520  2.73124  3.46354  2.40505  3.72495  3.29355  2.67741  2.69355  4.24690  2.90347  2.73740  3.18147  2.89801  2.37887  2.77520  2.98519  4.58477  3.61504
          0.07853  2.70811  4.72604  0.45843  1.00042  0.55473  0.85384
    316   2.74348  0.70911  4.29100  4.06170  4.02466  3.33734  4.68009  3.19176  3.88988  3.10063  4.22677  4.01383  4.05450  4.23070  3.99046  3.01515  3.22141  2.92711  5.41137  4.31100    390 c - - -
          2.68618  4.42225  2.77519  2.73123  3.46354  2.40513  3.72494  3.29354  2.67741  2.69355  4.24690  2.90347  2.73739  3.18146  2.89801  2.37887  2.77519  2.98518  4.58477  3.61503
          0.02748  4.00369  4.72604  0.61958  0.77255  0.55473  0.85384
    317   1.47026  4.35961  3.25313  2.83160  3.96251  3.20225  3.91361  3.26991  2.55441  3.00795  3.87727  3.18609  3.79420  3.15268  3.13352  2.34177  2.79037  2.73980  5.32158  4.06767    391 a - - -
          2.68618  4.42225  2.77519  2.73123  3.46354  2.40513  3.72494  3.29354  2.67741  2.69355  4.24690  2.90347  2.73739  3.18146  2.89801  2.37887  2.77519  2.98518  4.58477  3.61503
          0.02748  4.00369  4.72604  0.61958  0.77255  0.55473  0.85384
    318   2.59219  4.31992  4.29066  3.74251  3.39905  4.04725  4.46398  1.99578  3.62806  1.87931  2.85843  4.01676  4.39925  3.89801  3.86371  3.37099  3.13016  1.32641  5.16331  3.97688    392 v - - -
          2.68618  4.42225  2.77519  2.73123  3.46354  2.40513  3.72494  3.29354  2.67741  2.69355  4.24690  2.90347  2.73739  3.18146  2.89801  2.37887  2.77519  2.98518  4.58477  3.61503
          0.02748  4.00369  4.72604  0.61958  0.77255  0.55473  0.85384
    319   2.74348  0.70911  4.29100  4.06170  4.02466  3.33734  4.68009  3.19176  3.88988  3.10063  4.22677  4.01383  4.05450  4.23070  3.99046  3.01515  3.22141  2.92711  5.41137  4.31100    393 c - - -
          2.68618  4.42225  2.77519  2.73123  3.46354  2.40513  3.72494  3.29354  2.67741  2.69355  4.24690  2.90347  2.73739  3.18146  2.89801  2.37887  2.77519  2.98518  4.58477  3.61503
          0.02748  4.00369  4.72604  0.61958  0.77255  0.55473  0.85384
    320   3.14749  4.93890  3.26220  3.03693  3.38315  3.56406  0.89334  3.87068  2.87670  3.34746  4.40192  3.44031  4.12463  3.40533  3.13373  3.21745  3.45598  3.60339  4.84615  3.33065    394 h - - -
          2.68618  4.42225  2.77519  2.73123  3.46354  2.40513  3.72494  3.29354  2.67741  2.69355  4.24690  2.90347  2.73739  3.18146  2.89801  2.37887  2.77519  2.98518  4.58477  3.61503
          0.08021  4.00369  2.83305  0.61958  0.77255  0.55473  0.85384
    321   2.11764  4.87327  2.94645  2.50464  4.24002  3.40676  3.64469  3.62479  1.71836  3.20024  4.04552  2.98778  3.85722  2.55972  2.57154  2.74100  2.95817  3.29303  5.39419  4.10572    395 k - - -
          2.68618  4.42225  2.77519  2.73123  3.46354  2.40513  3.72494  3.29354  2.67741  2.69355  4.24690  2.90347  2.73739  3.18146  2.89801  2.37887  2.77519  2.98518  4.58477  3.61503
          0.02895  3.95243  4.67478  0.61958  0.77255  0.60215  0.79326
    322   2.58147  4.70981  2.42705  2.41986  4.18806  3.21863  3.76989  3.58795  2.65964  3.24042  4.08630  2.60220  3.78574  2.95806  3.11141  2.63391  1.70801  3.22217  5.48051  4.13745    396 t - - -
          2.68618  4.42225  2.77519  2.73123  3.46354  2.40513  3.72494  3.29354  2.67741  2.69355  4.24690  2.90347  2.73739  3.18146  2.89801  2.37887  2.77519  2.98518  4.58477  3.61503
          0.02895  3.95243  4.67478  0.61958  0.77255  0.41931  1.07149
    323   2.50567  5.18522  1.06074  2.28141  4.66254  3.23917  3.90467  4.07932  2.94090  3.72442  4.62491  2.83659  3.88990  3.09585  3.49719  2.84271  3.22226  3.68064  5.91799  4.47732    397 d - - -
          2.68618  4.42225  2.77519  2.73123  3.46354  2.40513  3.72494  3.29354  2.67741  2.69355  4.24690  2.90347  2.73739  3.18146  2.89801  2.37887  2.77519  2.98518  4.58477  3.61503
          0.02570  4.07003  4.79237  0.61958  0.77255  0.48576  0.95510
    324   1.60797  4.45942  3.11704  2.71353  4.18488  3.16498  3.89855  3.60070  2.77283  3.23804  4.05835  2.52629  2.98298  3.09474  3.18697  2.25133  2.65721  3.17540  5.48392  4.19858    398 a - - -
          2.68618  4.42225  2.77519  2.73123  3.46354  2.40513  3.72494  3.29354  2.67741  2.69355  4.24690  2.90347  2.73739  3.18146  2.89801  2.37887  2.77519  2.98518  4.58477  3.61503
          0.02570  4.07003  4.79237  0.61958  0.77255  0.48576  0.95510
    325   2.60013  4.39842  2.89670  2.80153  3.55735  3.14035  3.81801  2.63910  2.78480  2.58065  2.07229  3.23368  3.92874  3.10560  3.16034  2.78741  2.84688  2.61949  5.00422  3.74950    399 m - - -
          2.68618  4.42225  2.77519  2.73123  3.46354  2.40513  3.72494  3.29354  2.67741  2.69355  4.24690  2.90347  2.73739  3.18146  2.89801  2.37887  2.77519  2.98518  4.58477  3.61503
          0.02570  4.07003  4.79237  0.61958  0.77255  0.48576  0.95510
    326   2.39709  4.29361  3.48510  3.24657  4.18870  1.07417  4.30126  3.48279  3.28808  3.28980  4.23005  3.42622  3.82870  3.61273  3.57126  2.58571  2.87368  2.55340  5.58739  4.35010    400 g - - -
          2.68618  4.42225  2.77519  2.73123  3.46354  2.40513  3.72494  3.29354  2.67741  2.69355  4.24690  2.90347  2.73739  3.18146  2.89801  2.37887  2.77519  2.98518  4.58477  3.61503
          0.02570  4.07003  4.79237  0.61958  0.77255  0.48576  0.95510
    327   1.20199  4.43854  3.35752  2.96168  4.10172  3.23907  3.99856  3.42593  2.75643  3.13499  4.03979  3.28164  3.85924  3.23639  2.51942  2.65911  2.89340  3.07031  5.43127  4.18868    401 a - - -
          2.68618  4.42225  2.77519  2.73123  3.46354  2.40513  3.72494  3.29354  2.67741  2.69355  4.24690  2.90347  2.73739  3.18146  2.89801  2.37887  2.77519  2.98518  4.58477  3.61503
          0.02570  4.07003  4.79237  0.61958  0.77255  0.48576  0.95510
    328   3.03495  4.75466  3.66420  3.53493  4.50599  3.43121  4.59250  4.10687  3.61007  3.71034  4.77147  3.81971  0.53047  3.99272  3.82950  3.20957  3.49288  3.72888  5.63391  4.63071    402 P - - -
          2.68618  4.42225  2.77519  2.73123  3.46354  2.40513  3.72494  3.29354  2.67741  2.69355  4.24690  2.90347  2.73739  3.18146  2.89801  2.37887  2.77519  2.98518  4.58477  3.61503
          0.02570  4.07003  4.79237  0.61958  0.77255  0.48576  0.95510
    329   1.58717  4.40024  3.31664  2.83647  3.81821  3.34423  3.88323  3.07180  2.52315  2.84586  3.73743  3.22358  3.57731  3.13415  3.12622  2.67515  2.82926  2.36089  5.20995  3.95814    403 a - - -
          2.68618  4.42225  2.77519  2.73123  3.46354  2.40513  3.72494  3.29354  2.67741  2.69355  4.24690  2.90347  2.73739  3.18146  2.89801  2.37887  2.77519  2.98518  4.58477  3.61503
          0.09382  4.07003  2.62455  0.61958  0.77255  0.48576  0.95510
    330   2.29507  4.30695  4.16554  3.66466  3.53399  3.86540  4.45687  2.03072  3.55246  1.99820  3.41355  3.91979  4.31403  3.85768  3.80748  3.22550  3.08481  1.31012  5.26090  4.04565    404 v - - -
          2.68618  4.42225  2.77519  2.73123  3.46354  2.40513  3.72494  3.29354  2.67741  2.69355  4.24690  2.90347  2.73739  3.18146  2.89801  2.37887  2.77519  2.98518  4.58477  3.61503
          0.02748  4.00369  4.72604  0.61958  0.77255  0.55473  0.85384
    331   2.83554  4.59636  3.53606  3.45294  4.58979  0.55257  4.56376  4.22272  3.65196  3.85997  4.83789  3.70057  3.99164  3.96587  3.87220  3.01147  3.32701  3.72573  5.64881  4.69664    405 G - - -
          2.68618  4.42225  2.77519  2.73123  3.46354  2.40513  3.72494  3.29354  2.67741  2.69355  4.24690  2.90347  2.73739  3.18146  2.89801  2.37887  2.77519  2.98518  4.58477  3.61503
          0.02748  4.00369  4.72604  0.61958  0.77255  0.55473  0.85384
    332   2.45268  5.17904  1.25880  2.19916  4.62023  3.20282  3.80323  4.08765  2.80459  3.67476  4.53025  2.61722  3.83036  2.98041  3.36052  2.76571  3.13664  3.67006  5.85708  4.39952    406 d - - -
          2.68618  4.42225  2.77519  2.73123  3.46354  2.40513  3.72494  3.29354  2.67741  2.69355  4.24690  2.90347  2.73739  3.18146  2.89801  2.37887  2.77519  2.98518  4.58477  3.61503
          0.02748  4.00369  4.72604  0.61958  0.77255  0.55473  0.85384
    333   2.58515  4.84480  3.06426  2.50320  4.13076  3.45492  3.17761  3.53103  1.70931  3.11084  3.93733  2.99587  3.84887  2.76158  2.52588  2.70378  2.66966  2.97637  5.31636  4.01914    407 k - - -
          2.68618  4.42225  2.77519  2.73123  3.46354  2.40513  3.72494  3.29354  2.67741  2.69355  4.24690  2.90347  2.73739  3.18146  2.89801  2.37887  2.77519  2.98518  4.58477  3.61503
          0.02748  4.00369  4.72604  0.61958  0.77255  0.55473  0.85384
    334   2.19069  4.86332  2.54204  2.36074  4.16957  3.08459  3.62086  3.59681  2.09604  3.17770  3.98073  2.79609  3.78438  2.76225  2.88149  2.60916  2.84353  2.96083  5.39465  4.03984    408 k - - -
          2.68618  4.42225  2.77519  2.73123  3.46354  2.40513  3.72494  3.29354  2.67741  2.69355  4.24690  2.90347  2.73739  3.18146  2.89801  2.37887  2.77519  2.98518  4.58477  3.61503
          0.02748  4.00369  4.72604  0.61958  0.77255  0.55473  0.85384
    335   1.30812  4.15439  3.54572  3.16149  4.09438  2.58149  4.16109  3.37003  3.14597  3.15570  4.01729  3.32964  3.72171  3.44501  3.46009  2.43897  2.25284  2.76471  5.48007  4.27006    409 a - - -
          2.68618  4.42225  2.77519  2.73123  3.46354  2.40513  3.72494  3.29354  2.67741  2.69355  4.24690  2.90347  2.73739  3.18146  2.89801  2.37887  2.77519  2.98518  4.58477  3.61503
          0.02748  4.00369  4.72604  0.61958  0.77255  0.55473  0.85384
    336   3.56192  4.88847  4.29719  4.03682  2.81174  3.88166  4.06998  3.59269  3.75698  2.96424  4.22017  4.15975  4.41068  4.13782  3.86173  3.76430  3.86931  3.48663  0.65764  2.80723    410 W - - -
          2.68618  4.42225  2.77519  2.73123  3.46354  2.40513  3.72494  3.29354  2.67741  2.69355  4.24690  2.90347  2.73739  3.18146  2.89801  2.37887  2.77519  2.98518  4.58477  3.61503
          0.02748  4.00369  4.72604  0.61958  0.77255  0.55473  0.85384
    337   1.91073  5.09615  2.10300  2.06424  4.39775  3.30091  3.66924  3.84256  2.37637  3.40043  4.21274  2.79807  3.80794  2.81607  3.02977  2.69021  2.98219  3.46722  5.59958  4.19824    411 a - - -
          2.68618  4.42225  2.77519  2.73123  3.46354  2.40513  3.72494  3.29354  2.67741  2.69355  4.24690  2.90347  2.73739  3.18146  2.89801  2.37887  2.77519  2.98518  4.58477  3.61503
          0.02748  4.00369  4.72604  0.61958  0.77255  0.55473  0.85384
    338   2.50036  4.93173  2.66667  2.23430  4.22283  3.35581  3.62453  3.65269  2.14159  3.22328  4.02969  2.65673  3.79876  2.76632  2.86404  2.64250  2.16299  3.29875  5.43213  4.07370    412 k - - -
          2.68618  4.42225  2.77519  2.73123  3.46354  2.40513  3.72494  3.29354  2.67741  2.69355  4.24690  2.90347  2.73739  3.18146  2.89801  2.37887  2.77519  2.98518  4.58477  3.61503
          0.02748  4.00369  4.72604  0.61958  0.77255  0.55473  0.85384
    339   2.37293  4.18280  3.85337  3.28435  2.96809  3.72142  4.02643  2.13784  2.90903  2.21197  3.26567  3.59688  4.08968  3.46909  3.46313  3.00026  2.87903  1.75563  4.85448  3.64406    413 v - - -
          2.68618  4.42225  2.77519  2.73123  3.46354  2.40513  3.72494  3.29354  2.67741  2.69355  4.24690  2.90347  2.73739  3.18146  2.89801  2.37887  2.77519  2.98518  4.58477  3.61503
          0.02748  4.00369  4.72604  0.61958  0.77255  0.55473  0.85384
    340   2.89833  4.32964  4.32201  3.75340  3.23648  4.06941  4.40679  2.03928  3.64080  1.65158  2.10441  4.02280  4.38212  3.86584  3.84914  3.37657  2.85347  1.80338  5.02973  3.87933    414 l - - -
          2.68608  4.42226  2.77520  2.73124  3.46354  2.40513  3.72495  3.29355  2.67741  2.69355  4.24690  2.90347  2.73740  3.18147  2.89801  2.37887  2.77520  2.98519  4.58477  3.61504
          0.07596  2.74442  4.72604  0.46432  0.99037  0.55473  0.85384
    341   2.43874  4.98604  2.77611  1.83456  4.30525  3.38001  3.62874  3.70522  1.93896  3.27609  4.09130  2.89567  3.82506  2.76717  2.74601  2.68634  2.93161  3.19530  5.46919  4.12362    416 e - - -
          2.68618  4.42225  2.77519  2.73123  3.46354  2.40513  3.72494  3.29354  2.67741  2.69355  4.24690  2.90347  2.73739  3.18146  2.89801  2.37887  2.77519  2.98518  4.58477  3.61503
          0.02748  4.00369  4.72604  0.61958  0.77255  0.55473  0.85384
    342   2.86008  5.14513  2.91120  2.48178  4.51493  3.47805  3.61771  3.93260  1.55908  3.41407  4.24213  2.67550  3.90817  2.09335  2.41935  2.83354  3.07225  3.57300  5.51362  4.22562    417 k - - -
          2.68618  4.42225  2.77519  2.73123  3.46354  2.40513  3.72494  3.29354  2.67741  2.69355  4.24690  2.90347  2.73739  3.18146  2.89801  2.37887  2.77519  2.98518  4.58477  3.61503
          0.02748  4.00369  4.72604  0.61958  0.77255  0.55473  0.85384
    343   2.83554  4.59636  3.53606  3.45294  4.58979  0.55257  4.56376  4.22272  3.65196  3.85997  4.83789  3.70057  3.99164  3.96587  3.87220  3.01147  3.32701  3.72573  5.64881  4.69664    418 G - - -
          2.68618  4.42225  2.77519  2.73123  3.46354  2.40513  3.72494  3.29354  2.67741  2.69355  4.24690  2.90347  2.73739  3.18146  2.89801  2.37887  2.77519  2.98518  4.58477  3.61503
          0.02748  4.00369  4.72604  0.61958  0.77255  0.55473  0.85384
    344   2.84041  4.26158  4.33131  3.75498  3.14231  4.00427  4.30392  1.65605  3.62946  1.79863  2.40789  3.98262  4.32006  3.83370  3.80461  3.30790  3.07118  2.00894  4.88203  3.15697    419 i - - -
          2.68618  4.42225  2.77519  2.73123  3.46354  2.40513  3.72494  3.29354  2.67741  2.69355  4.24690  2.90347  2.73739  3.18146  2.89801  2.37887  2.77519  2.98518  4.58477  3.61503
          0.02748  4.00369  4.72604  0.61958  0.77255  0.55473  0.85384
    345   2.88854  5.40214  1.33604  1.91130  4.71077  3.23700  3.74848  4.21013  2.72880  3.72457  4.56261  2.71133  3.11661  2.90970  3.30214  2.79407  3.17215  3.79285  5.89280  4.41444    420 d - - -
          2.68618  4.42225  2.77519  2.73123  3.46354  2.40513  3.72494  3.29354  2.67741  2.69355  4.24690  2.90347  2.73739  3.18146  2.89801  2.37887  2.77519  2.98518  4.58477  3.61503
          0.02748  4.00369  4.72604  0.61958  0.77255  0.55473  0.85384
    346   2.74016  5.01679  2.89828  2.26871  4.36190  3.05577  3.61264  3.77388  1.58870  3.30220  4.11626  2.94450  3.85524  2.74697  2.48420  2.73270  2.75002  3.41755  5.45796  4.14572    421 k - - -
          2.68618  4.42225  2.77519  2.73123  3.46354  2.40513  3.72494  3.29354  2.67741  2.69355  4.24690  2.90347  2.73739  3.18146  2.89801  2.37887  2.77519  2.98518  4.58477  3.61503
          0.02748  4.00369  4.72604  0.61958  0.77255  0.55473  0.85384
    347   3.09075  4.42065  4.71873  4.19810  3.48721  4.41655  4.90472  1.62387  4.07736  1.84820  3.30546  4.44414  4.71115  4.33749  4.28377  3.78255  3.34693  1.09109  5.43678  4.23844    422 v - - -
          2.68618  4.42225  2.77519  2.73123  3.46354  2.40513  3.72494  3.29354  2.67741  2.69355  4.24690  2.90347  2.73739  3.18146  2.89801  2.37887  2.77519  2.98518  4.58477  3.61503
          0.02748  4.00369  4.72604  0.61958  0.77255  0.55473  0.85384
    348   2.63501  4.55334  3.19605  2.66503  3.37811  3.50545  3.31300  3.11604  2.60617  2.56589  3.65267  2.28277  3.89759  2.96457  2.99853  2.75002  2.86748  2.69256  4.83534  2.72418    423 n - - -
          2.68618  4.42225  2.77519  2.73123  3.46354  2.40513  3.72494  3.29354  2.67741  2.69355  4.24690  2.90347  2.73739  3.18146  2.89801  2.37887  2.77519  2.98518  4.58477  3.61503
          0.02748  4.00369  4.72604  0.61958  0.77255  0.55473  0.85384
    349   2.64268  4.79201  2.99343  2.47206  3.95632  3.43678  2.66549  3.44306  2.13308  3.04126  3.87356  2.97564  3.83566  2.69531  2.75221  2.37257  2.86976  3.13308  5.22965  3.13863    424 k - - -
          2.68618  4.42225  2.77519  2.73123  3.46354  2.40513  3.72494  3.29354  2.67741  2.69355  4.24690  2.90347  2.73739  3.18146  2.89801  2.37887  2.77519  2.98518  4.58477  3.61503
          0.02748  4.00369  4.72604  0.61958  0.77255  0.55473  0.85384
    350   2.82056  5.00024  2.61219  2.42569  3.98663  3.33105  3.11232  3.87638  2.57907  3.42173  4.30657  1.39405  3.89265  2.97928  2.96654  2.81925  3.11419  3.51635  5.33441  3.86257    425 n - - -
          2.68618  4.42225  2.77519  2.73123  3.46354  2.40513  3.72494  3.29354  2.67741  2.69355  4.24690  2.90347  2.73739  3.18146  2.89801  2.37887  2.77519  2.98518  4.58477  3.61503
          0.02748  4.00369  4.72604  0.61958  0.77255  0.55473  0.85384
    351   1.21914  4.15249  3.41607  3.14549  4.30162  2.21481  4.22764  3.69768  3.22885  3.40280  4.22902  3.29598  3.68422  3.50395  3.54098  2.14603  2.70146  3.15161  5.64887  4.44029    426 a - - -
          2.68618  4.42225  2.77519  2.73123  3.46354  2.40513  3.72494  3.29354  2.67741  2.69355  4.24690  2.90347  2.73739  3.18146  2.89801  2.37887  2.77519  2.98518  4.58477  3.61503
          0.02748  4.00369  4.72604  0.61958  0.77255  0.55473  0.85384
    352   3.13403  4.51859  4.51849  4.14062  3.46530  4.20529  4.84584  0.92882  3.97125  2.02638  3.38217  4.36776  4.62545  4.30709  4.15302  3.71472  3.43152  1.85791  5.38206  4.13054    427 i - - -
          2.68618  4.42225  2.77519  2.73123  3.46354  2.40513  3.72494  3.29354  2.67741  2.69355  4.24690  2.90347  2.73739  3.18146  2.89801  2.37887  2.77519  2.98518  4.58477  3.61503
          0.02748  4.00369  4.72604  0.61958  0.77255  0.55473  0.85384
    353   2.70621  4.98926  2.49469  2.14890  4.25761  3.32956  3.67254  3.26725  2.50981  3.28169  4.11023  1.76153  3.81998  2.82994  2.98244  2.69665  2.96012  3.33736  5.49667  4.11930    428 n - - -
          2.68618  4.42225  2.77519  2.73123  3.46354  2.40513  3.72494  3.29354  2.67741  2.69355  4.24690  2.90347  2.73739  3.18146  2.89801  2.37887  2.77519  2.98518  4.58477  3.61503
          0.02748  4.00369  4.72604  0.61958  0.77255  0.55473  0.85384
    354   2.83554  4.59636  3.53606  3.45294  4.58979  0.55257  4.56376  4.22272  3.65196  3.85997  4.83789  3.70057  3.99164  3.96587  3.87220  3.01147  3.32701  3.72573  5.64881  4.69664    429 G - - -
          2.68618  4.42225  2.77519  2.73123  3.46354  2.40513  3.72494  3.29354  2.67741  2.69355  4.24690  2.90347  2.73739  3.18146  2.89801  2.37887  2.77519  2.98518  4.58477  3.61503
          0.02748  4.00369  4.72604  0.61958  0.77255  0.55473  0.85384
    355   2.87573  4.27109  4.42945  3.85681  2.84731  4.07849  4.41552  1.59854  3.74418  1.72161  2.82808  4.07703  4.38704  3.93755  3.91361  3.38916  2.76528  1.88718  4.97968  3.82133    430 i - - -
          2.68619  4.42226  2.77520  2.73124  3.46354  2.40513  3.72495  3.29355  2.67741  2.69355  4.24690  2.90333  2.73740  3.18147  2.89801  2.37887  2.77520  2.98519  4.58477  3.61504
          0.08021  2.68502  4.72604  0.45465  1.00696  0.44493  1.02407
    356   2.59529  4.67012  2.75731  2.61839  4.47550  1.46353  4.01268  4.00500  2.94162  3.61380  4.45936  1.90001  3.83426  3.22867  3.35613  2.67507  3.00672  3.51347  5.73274  4.40971    432 g - - -
          2.68618  4.42225  2.77519  2.73123  3.46354  2.40513  3.72494  3.29354  2.67741  2.69355  4.24690  2.90347  2.73739  3.18146  2.89801  2.37887  2.77519  2.98518  4.58477  3.61503
          0.02570  4.07003  4.79237  0.61958  0.77255  0.48576  0.95510
    357   2.08607  4.30498  3.32030  2.92864  4.16999  1.75062  4.03997  3.57337  2.96822  3.24456  4.07293  3.00266  3.75119  3.27391  3.34237  1.98678  2.75760  2.72772  5.50572  4.25721    433 g - - -
          2.68618  4.42225  2.77519  2.73123  3.46354  2.40513  3.72494  3.29354  2.67741  2.69355  4.24690  2.90347  2.73739  3.18146  2.89801  2.37887  2.77519  2.98518  4.58477  3.61503
          0.02570  4.07003  4.79237  0.61958  0.77255  0.48576  0.95510
    358   3.13572  4.65563  4.26736  3.88012  3.30969  3.98468  4.56966  2.50572  3.63611  1.87830  1.04420  4.13189  4.45015  4.00712  3.81733  3.50343  3.44690  2.53390  5.17429  3.95146    434 m - - -
          2.68618  4.42225  2.77519  2.73123  3.46354  2.40513  3.72494  3.29354  2.67741  2.69355  4.24690  2.90347  2.73739  3.18146  2.89801  2.37887  2.77519  2.98518  4.58477  3.61503
          0.02570  4.07003  4.79237  0.61958  0.77255  0.48576  0.95510
    359   3.03495  4.75466  3.66420  3.53493  4.50599  3.43121  4.59250  4.10687  3.61007  3.71034  4.77147  3.81971  0.53047  3.99272  3.82950  3.20957  3.49288  3.72888  5.63391  4.63071    435 P - - -
          2.68618  4.42225  2.77519  2.73123  3.46354  2.40513  3.72494  3.29354  2.67741  2.69355  4.24690  2.90347  2.73739  3.18146  2.89801  2.37887  2.77519  2.98518  4.58477  3.61503
          0.02570  4.07003  4.79237  0.61958  0.77255  0.48576  0.95510
    360   2.10409  4.72186  2.37944  2.48731  4.31116  3.22535  3.84346  3.71573  2.74313  3.35161  4.18747  2.97124  1.82939  3.02520  3.20627  2.64222  2.92696  3.31600  5.58750  4.24755    436 p - - -
          2.68618  4.42225  2.77519  2.73123  3.46354  2.40513  3.72494  3.29354  2.67741  2.69355  4.24690  2.90347  2.73739  3.18146  2.89801  2.37887  2.77519  2.98518  4.58477  3.61503
          0.02570  4.07003  4.79237  0.61958  0.77255  0.48576  0.95510
    361   2.77349  4.83172  3.28644  2.66674  4.06839  3.56790  3.65782  3.42493  1.52317  2.65553  3.33535  3.12489  3.93958  2.82305  2.33442  2.83149  2.98134  3.15267  5.27464  4.01858    437 k - - -
          2.68618  4.42225  2.77519  2.73123  3.46354  2.40513  3.72494  3.29354  2.67741  2.69355  4.24690  2.90347  2.73739  3.18146  2.89801  2.37887  2.77519  2.98518  4.58477  3.61503
          0.02570  4.07003  4.79237  0.61958  0.77255  0.48576  0.95510
    362   2.92929  4.68064  3.64317  3.56987  4.70005  0.48036  4.67393  4.35180  3.77776  3.97976  4.96020  3.80809  4.07784  4.08661  3.98812  3.10756  3.42590  3.84196  5.73877  4.81009    438 G - - -
          2.68618  4.42225  2.77519  2.73123  3.46354  2.40513  3.72494  3.29354  2.67741  2.69355  4.24690  2.90347  2.73739  3.18146  2.89801  2.37887  2.77519  2.98518  4.58477  3.61503
          0.02570  4.07003  4.79237  0.61958  0.77255  0.48576  0.95510
    363   1.94842  4.26818  3.36480  3.20682  4.46469  1.04879  4.35845  3.84696  3.37368  3.58348  4.44612  3.37343  3.77297  3.65183  3.66420  2.51153  2.84150  3.29204  5.78504  4.59468    439 g - - -
          2.68618  4.42225  2.77519  2.73123  3.46354  2.40513  3.72494  3.29354  2.67741  2.69355  4.24690  2.90347  2.73739  3.18146  2.89801  2.37887  2.77519  2.98518  4.58477  3.61503
          0.17498  4.07003  1.94179  0.61958  0.77255  0.48576  0.95510
    364   1.49531  4.39916  2.95151  2.70955  4.16089  3.07566  3.94627  3.52983  2.84332  3.25454  4.12374  2.18513  3.73931  3.17782  3.21402  2.52927  2.81391  3.11463  5.49581  4.19897    440 a - - -
          2.68618  4.42225  2.77519  2.73123  3.46354  2.40513  3.72494  3.29354  2.67741  2.69355  4.24690  2.90347  2.73739  3.18146  2.89801  2.37887  2.77519  2.98518  4.58477  3.61503
          0.02977  3.92482  4.64717  0.61958  0.77255  0.40718  1.09519
    365   2.23419  4.39144  3.30285  2.62240  3.62370  3.45304  3.79614  2.95559  2.73498  2.67675  2.50787  3.20016  3.88617  3.06773  3.11305  2.53629  2.34849  2.70374  5.03428  3.78271    441 a - - -
          2.68618  4.42225  2.77519  2.73123  3.46354  2.40513  3.72494  3.29354  2.67741  2.69355  4.24690  2.90347  2.73739  3.18146  2.89801  2.37887  2.77519  2.98518  4.58477  3.61503
          0.02570  4.07003  4.79237  0.61958  0.77255  0.48576  0.95510
    366   2.41588  5.17433  1.69134  2.23476  4.58144  3.26683  3.74250  4.06231  2.65486  3.59370  4.40295  2.10823  3.82849  2.89268  3.19043  2.46456  3.05492  3.63896  5.77009  4.33539    442 d - - -
          2.68618  4.42225  2.77519  2.73123  3.46354  2.40513  3.72494  3.29354  2.67741  2.69355  4.24690  2.90347  2.73739  3.18146  2.89801  2.37887  2.77519  2.98518  4.58477  3.61503
          0.02570  4.07003  4.79237  0.61958  0.77255  0.48576  0.95510
    367   3.29063  4.67862  4.65411  4.12575  3.06832  4.43913  4.73475  2.20737  3.90125  0.85473  2.56930  4.41533  4.67617  4.13460  4.06334  3.81054  3.52658  2.32378  5.13054  3.98692    443 l - - -
          2.68618  4.42225  2.77519  2.73123  3.46354  2.40513  3.72494  3.29354  2.67741  2.69355  4.24690  2.90347  2.73739  3.18146  2.89801  2.37887  2.77519  2.98518  4.58477  3.61503
          0.02748  4.00369  4.72604  0.61958  0.77255  0.48576  0.95510
    368   2.44731  4.44320  3.14826  2.67711  3.94342  2.96456  3.80543  3.01702  2.67879  2.99765  3.84049  2.76770  3.78060  3.01654  3.08525  1.88122  2.28996  2.98628  5.28027  4.00155    444 s - - -
          2.68618  4.42225  2.77519  2.73123  3.46354  2.40513  3.72494  3.29354  2.67741  2.69355  4.24690  2.90347  2.73739  3.18146  2.89801  2.37887  2.77519  2.98518  4.58477  3.61503
          0.02748  4.00369  4.72604  0.61958  0.77255  0.48576  0.95510
    369   2.83333  5.26861  1.36176  2.18655  4.60091  3.25782  3.73261  4.08441  2.38378  3.61631  4.44879  2.75498  3.27001  2.89100  3.17787  2.76573  3.11302  3.68076  5.78498  4.34436    445 d - - -
          2.68618  4.42225  2.77519  2.73123  3.46354  2.40513  3.72494  3.29354  2.67741  2.69355  4.24690  2.90347  2.73739  3.18146  2.89801  2.37887  2.77519  2.98518  4.58477  3.61503
          0.02748  4.00369  4.72604  0.61958  0.77255  0.48576  0.95510
    370   2.41823  5.21073  1.78686  2.04939  4.51330  3.28730  3.66033  3.98924  2.34225  3.50682  4.30513  2.65466  3.80196  2.79845  3.04878  2.51242  3.00459  3.58568  5.67949  4.24944    446 d - - -
          2.68618  4.42225  2.77519  2.73123  3.46354  2.40513  3.72494  3.29354  2.67741  2.69355  4.24690  2.90347  2.73739  3.18146  2.89801  2.37887  2.77519  2.98518  4.58477  3.61503
          0.02748  4.00369  4.72604  0.61958  0.77255  0.48576  0.95510
    371   2.85446  5.22827  2.49350  1.60933  4.52495  3.34049  3.69312  3.99335  2.43853  3.50587  4.35242  2.83359  3.86505  1.91410  2.85133  2.80054  3.10640  3.62251  5.65858  4.27654    447 e - - -
          2.68618  4.42225  2.77519  2.73123  3.46354  2.40513  3.72494  3.29354  2.67741  2.69355  4.24690  2.90347  2.73739  3.18146  2.89801  2.37887  2.77519  2.98518  4.58477  3.61503
          0.02748  4.00369  4.72604  0.61958  0.77255  0.48576  0.95510
    372   3.02895  4.39156  4.60288  4.04746  2.50424  4.26282  4.56473  1.96294  3.93381  1.58424  3.08649  4.26498  4.54252  4.10889  4.09514  3.59183  3.26470  1.41764  5.02660  3.80009    448 v - - -
          2.68618  4.42225  2.77519  2.73123  3.46354  2.40513  3.72494  3.29354  2.67741  2.69355  4.24690  2.90347  2.73739  3.18146  2.89801  2.37887  2.77519  2.98518  4.58477  3.61503
          0.02748  4.00369  4.72604  0.61958  0.77255  0.48576  0.95510
    373   2.81974  4.99966  3.02865  2.34262  4.31732  3.50065  3.63613  3.35368  1.38694  3.23842  4.09800  3.02946  3.91607  2.78228  2.45410  2.82949  3.03455  3.34931  5.41771  4.14117    449 k - - -
          2.68618  4.42225  2.77519  2.73123  3.46354  2.40513  3.72494  3.29354  2.67741  2.69355  4.24690  2.90347  2.73739  3.18146  2.89801  2.37887  2.77519  2.98518  4.58477  3.61503
          0.02748  4.00369  4.72604  0.61958  0.77255  0.48576  0.95510
    374   2.37341  5.21339  1.91893  1.97180  4.51334  3.29904  3.64312  3.99014  2.30469  3.49888  4.29000  2.76691  3.79855  2.53725  2.99450  2.67912  2.98776  3.58330  5.66289  4.23601    450 d - - -
          2.68618  4.42225  2.77519  2.73123  3.46354  2.40513  3.72494  3.29354  2.67741  2.69355  4.24690  2.90347  2.73739  3.18146  2.89801  2.37887  2.77519  2.98518  4.58477  3.61503
          0.02748  4.00369  4.72604  0.61958  0.77255  0.48576  0.95510
    375   2.69406  4.35574  4.56625  4.06505  3.56972  4.21730  4.80361  1.20381  3.95575  2.14503  3.39337  4.29216  4.58797  4.23426  4.17510  3.58995  3.24930  1.46054  5.43698  4.23563    451 i - - -
          2.68618  4.42225  2.77519  2.73123  3.46354  2.40513  3.72494  3.29354  2.67741  2.69355  4.24690  2.90347  2.73739  3.18146  2.89801  2.37887  2.77519  2.98518  4.58477  3.61503
          0.02748  4.00369  4.72604  0.61958  0.77255  0.48576  0.95510
    376   3.06333  4.40825  4.70645  4.21890  3.56673  4.35801  4.95316  1.52915  4.09842  2.09023  3.38762  4.44298  4.70241  4.38135  4.30856  3.74904  3.33830  1.03582  5.51261  4.29362    452 v - - -
          2.68618  4.42225  2.77519  2.73123  3.46354  2.40513  3.72494  3.29354  2.67741  2.69355  4.24690  2.90347  2.73739  3.18146  2.89801  2.37887  2.77519  2.98518  4.58477  3.61503
          0.02748  4.00369  4.72604  0.61958  0.77255  0.48576  0.95510
    377   2.79820  5.29832  1.86711  2.03551  4.60607  3.29335  3.66493  4.08948  1.83465  3.58330  4.38448  2.63264  3.81745  2.80202  2.99638  2.72495  3.05197  3.67556  5.73304  4.29879    453 k - - -
          2.68618  4.42225  2.77519  2.73123  3.46354  2.40513  3.72494  3.29354  2.67741  2.69355  4.24690  2.90347  2.73739  3.18146  2.89801  2.37887  2.77519  2.98518  4.58477  3.61503
          0.02748  4.00369  4.72604  0.61958  0.77255  0.48576  0.95510
    378   3.59520  4.84667  4.58920  4.26551  1.19783  4.35877  3.47552  3.27995  4.11446  2.61744  3.88063  4.04959  4.67047  4.09819  4.15889  3.72592  3.81848  3.20634  3.62157  1.29105    454 f - - -
          2.68618  4.42225  2.77519  2.73123  3.46354  2.40513  3.72494  3.29354  2.67741  2.69355  4.24690  2.90347  2.73739  3.18146  2.89801  2.37887  2.77519  2.98518  4.58477  3.61503
          0.02748  4.00369  4.72604  0.61958  0.77255  0.48576  0.95510
    379   3.07649  4.60553  4.19222  3.79724  3.27105  3.93293  4.50208  2.46000  3.55762  1.84746  1.14722  4.05803  4.39574  3.93174  3.74720  3.43852  3.38515  2.48097  5.12839  3.90088    455 m - - -
          2.68618  4.42225  2.77519  2.73123  3.46354  2.40513  3.72494  3.29354  2.67741  2.69355  4.24690  2.90347  2.73739  3.18146  2.89801  2.37887  2.77519  2.98518  4.58477  3.61503
          0.02748  4.00369  4.72604  0.61958  0.77255  0.48576  0.95510
    380   3.11364  4.41893  4.80755  4.28412  3.48921  4.48022  4.96868  1.39858  4.17332  1.83317  3.29304  4.51862  4.75293  4.41218  4.36503  3.84758  3.36528  1.22103  5.45782  4.27517    456 v - - -
          2.68618  4.42225  2.77519  2.73123  3.46354  2.40513  3.72494  3.29354  2.67741  2.69355  4.24690  2.90347  2.73739  3.18146  2.89801  2.37887  2.77519  2.98518  4.58477  3.61503
          0.02748  4.00369  4.72604  0.61958  0.77255  0.48576  0.95510
    381   2.81410  5.34643  2.08696  1.55664  4.64297  2.85447  3.68495  4.14047  2.58838  3.63461  4.43887  2.48381  3.81311  2.55118  3.13412  2.73045  3.07662  3.71857  5.79366  4.33192    457 e - - -
          2.68618  4.42225  2.77519  2.73123  3.46354  2.40513  3.72494  3.29354  2.67741  2.69355  4.24690  2.90347  2.73739  3.18146  2.89801  2.37887  2.77519  2.98518  4.58477  3.61503
          0.02748  4.00369  4.72604  0.61958  0.77255  0.48576  0.95510
    382   2.59674  4.63535  3.01838  2.59839  3.94887  3.34511  3.74456  3.39493  2.51835  2.73483  3.90276  3.05541  3.84223  2.47685  2.88836  1.70959  2.88639  3.08247  5.27351  3.95333    458 s - - -
          2.68618  4.42225  2.77519  2.73123  3.46354  2.40513  3.72494  3.29354  2.67741  2.69355  4.24690  2.90347  2.73739  3.18146  2.89801  2.37887  2.77519  2.98518  4.58477  3.61503
          0.08021  4.00369  2.83305  0.61958  0.77255  0.48576  0.95510
    383   2.52114  4.54527  2.93936  2.66026  4.17960  3.17889  3.86149  3.61650  2.35287  3.26679  4.13389  3.06772  3.79451  3.07343  2.96579  1.38602  2.89222  3.22036  5.46090  4.16205    459 s - - -
          2.68618  4.42225  2.77519  2.73123  3.46354  2.40513  3.72494  3.29354  2.67741  2.69355  4.24690  2.90347  2.73739  3.18146  2.89801  2.37887  2.77519  2.98518  4.58477  3.61503
          0.02895  3.95243  4.67478  0.61958  0.77255  0.53648  0.87900
    384   3.04582  5.01208  3.22709  2.83402  4.41678  3.52633  3.80469  3.85112  0.93398  3.39895  4.35642  3.25485  4.02129  2.99187  2.44855  3.08275  3.29331  3.55451  5.43885  4.26325    460 k - - -
          2.68620  4.42227  2.77521  2.73125  3.46355  2.40514  3.72472  3.29356  2.67734  2.69356  4.24691  2.90348  2.73732  3.18148  2.89802  2.37888  2.77521  2.98520  4.58478  3.61505
          0.06133  2.82205        *  0.77331  0.61893  0.00000        *
//
