# Supplementary material for: Sulfur disproportionation occurs globally across anoxic habitats and has multiple mechanisms of independent evolutionary origin
Source: ISME J. 2026 Mar 2;20(1):wrag042. doi: 10.1093/ismejo/wrag042 (PMC12998232; doi:10.1093/ismejo/wrag042)
Supplement: Sup_File_1_HMM_wrag042 [file sup_file_1_hmm_wrag042.zip › SupFile1_HMM/SupFile1b_profiles/ssea_new_a.hmm]

HMMER3/f [3.4 | Aug 2023]
NAME  ssea_new_a
LENG  343
ALPH  amino
RF    no
MM    no
CONS  yes
CS    no
MAP   yes
DATE  Wed Jul 23 12:40:13 2025
NSEQ  11
EFFN  1.442139
CKSUM 1646624466
STATS LOCAL MSV      -11.3953  0.70026
STATS LOCAL VITERBI  -12.2146  0.70026
STATS LOCAL FORWARD   -5.8883  0.70026
HMM          A        C        D        E        F        G        H        I        K        L        M        N        P        Q        R        S        T        V        W        Y   
            m->m     m->i     m->d     i->m     i->i     d->m     d->d
  COMPO   2.54869  4.36630  2.95552  2.70090  3.35298  2.84359  3.71491  2.74746  2.66421  2.45034  3.65910  3.02279  3.29715  3.11491  2.96867  2.62083  2.87845  2.64964  4.41515  3.39737
          2.68626  4.42233  2.77527  2.73131  3.46361  2.40520  3.72502  3.29309  2.67720  2.69362  4.24562  2.90319  2.73747  3.18154  2.89808  2.37894  2.77527  2.98526  4.58485  3.61511
          0.21040  1.72117  4.52083  1.11473  0.39750  0.00000        *
      1   2.68650  4.55037  3.28815  2.76408  3.66279  3.50705  3.72847  2.92570  1.95761  2.56126  2.50076  3.18738  3.92177  2.95842  2.67929  2.82884  2.92599  2.73578  5.07960  3.82244      5 k - - -
          2.68618  4.42225  2.77519  2.73123  3.46354  2.40513  3.72494  3.29354  2.67741  2.69355  4.24690  2.90347  2.73739  3.18146  2.89801  2.37887  2.77519  2.98518  4.58477  3.61503
          0.03385  3.79848  4.52083  0.61958  0.77255  0.48576  0.95510
      2   3.47922  4.81807  4.99571  4.44731  3.15739  4.68134  4.97226  2.34361  4.24112  1.10068  1.36740  4.70669  4.86784  4.38413  4.35201  4.05081  3.70384  2.50737  5.25996  4.18006      6 l - - -
          2.68618  4.42225  2.77519  2.73123  3.46354  2.40513  3.72494  3.29354  2.67741  2.69355  4.24690  2.90347  2.73739  3.18146  2.89801  2.37887  2.77519  2.98518  4.58477  3.61503
          0.02105  4.26700  4.98935  0.61958  0.77255  0.48576  0.95510
      3   2.68819  4.76947  3.17110  2.60907  3.98762  2.46524  3.74500  3.38436  2.14471  2.67247  2.78465  3.10721  3.92863  2.92280  2.72997  2.37984  2.91900  3.09122  5.29186  3.98904      7 k - - -
          2.68618  4.42225  2.77519  2.73123  3.46354  2.40513  3.72494  3.29354  2.67741  2.69355  4.24690  2.90347  2.73739  3.18146  2.89801  2.37887  2.77519  2.98518  4.58477  3.61503
          0.01830  4.40573  5.12807  0.61958  0.77255  0.48576  0.95510
      4   2.12239  4.67303  2.89970  2.66200  2.51696  3.54093  3.78584  3.26039  2.32689  2.92391  3.77670  3.14830  3.94135  2.99194  3.08525  2.77283  2.25471  2.98461  5.22776  3.93633      8 a - - -
          2.68618  4.42225  2.77519  2.73123  3.46354  2.40513  3.72494  3.29354  2.67741  2.69355  4.24690  2.90347  2.73739  3.18146  2.89801  2.37887  2.77519  2.98518  4.58477  3.61503
          0.01830  4.40573  5.12807  0.61958  0.77255  0.48576  0.95510
      5   2.81602  5.09969  3.16568  2.59673  4.47289  3.56709  3.72428  3.89033  1.50466  3.41177  4.21128  3.09567  3.96846  2.84961  2.36956  2.35210  2.25526  3.52137  5.56078  4.24927      9 k - - -
          2.68618  4.42225  2.77519  2.73123  3.46354  2.40513  3.72494  3.29354  2.67741  2.69355  4.24690  2.90347  2.73739  3.18146  2.89801  2.37887  2.77519  2.98518  4.58477  3.61503
          0.01830  4.40573  5.12807  0.61958  0.77255  0.48576  0.95510
      6   2.34093  4.54805  3.37501  2.81329  2.89979  3.60455  3.84660  2.66768  1.76906  2.75985  3.64777  3.26587  3.99347  3.09988  3.14432  2.84116  2.58891  2.79924  5.12187  3.85968     10 k - - -
          2.68618  4.42225  2.77519  2.73123  3.46354  2.40513  3.72494  3.29354  2.67741  2.69355  4.24690  2.90347  2.73739  3.18146  2.89801  2.37887  2.77519  2.98518  4.58477  3.61503
          0.01830  4.40573  5.12807  0.61958  0.77255  0.48576  0.95510
      7   2.04076  4.27146  3.80305  3.23150  2.35737  3.71579  2.97152  2.44634  3.15503  2.46983  3.38186  2.97151  4.09035  3.42500  3.43751  2.98086  2.91371  2.53605  3.49741  3.53644     11 a - - -
          2.68618  4.42225  2.77519  2.73123  3.46354  2.40513  3.72494  3.29354  2.67741  2.69355  4.24690  2.90347  2.73739  3.18146  2.89801  2.37887  2.77519  2.98518  4.58477  3.61503
          0.08556  4.40573  2.66217  0.61958  0.77255  0.48576  0.95510
      8   2.32381  4.41431  3.72680  3.17012  3.61998  3.75702  4.07046  2.34044  2.30695  2.58142  3.55083  3.55017  4.15097  3.40292  3.37159  3.03411  3.00035  1.51342  5.12102  3.89148     12 v - - -
          2.68618  4.42225  2.77519  2.73123  3.46354  2.40513  3.72494  3.29354  2.67741  2.69355  4.24690  2.90347  2.73739  3.18146  2.89801  2.37887  2.77519  2.98518  4.58477  3.61503
          0.01956  4.33973  5.06207  0.61958  0.77255  0.58053  0.82007
      9   2.65896  4.16777  4.00424  3.42280  2.64064  2.91503  4.03937  2.09355  3.31493  2.18185  3.27048  3.67728  4.11380  3.55878  2.77023  3.02406  2.89166  1.98753  4.78101  3.58145     13 v - - -
          2.68618  4.42225  2.77519  2.73123  3.46354  2.40513  3.72494  3.29354  2.67741  2.69355  4.24690  2.90347  2.73739  3.18146  2.89801  2.37887  2.77519  2.98518  4.58477  3.61503
          0.01956  4.33973  5.06207  0.61958  0.77255  0.43076  1.04987
     10   2.94400  4.36591  4.42925  3.87849  1.56018  4.02516  4.04575  2.70816  3.73576  1.82907  3.37228  3.98862  4.37402  3.90229  3.86741  3.32923  2.50596  2.57396  4.46539  2.36652     14 f - - -
          2.68618  4.42225  2.77519  2.73123  3.46354  2.40513  3.72494  3.29354  2.67741  2.69355  4.24690  2.90347  2.73739  3.18146  2.89801  2.37887  2.77519  2.98518  4.58477  3.61503
          0.01830  4.40573  5.12807  0.61958  0.77255  0.48576  0.95510
     11   3.11449  4.45700  4.92125  4.33792  2.27641  4.29681  4.46916  1.77180  4.16021  1.20425  3.09942  4.38865  4.57960  4.23106  4.18607  3.62013  3.33778  2.51118  3.22253  3.52119     15 l - - -
          2.68618  4.42225  2.77519  2.73123  3.46354  2.40513  3.72494  3.29354  2.67741  2.69355  4.24690  2.90347  2.73739  3.18146  2.89801  2.37887  2.77519  2.98518  4.58477  3.61503
          0.01830  4.40573  5.12807  0.61958  0.77255  0.48576  0.95510
     12   3.15084  4.46084  5.03221  4.46116  2.53077  4.44911  4.82848  1.62052  4.31485  1.99305  2.51978  4.56602  4.72597  4.43967  4.38145  3.78881  3.38512  1.27970  5.23111  4.08527     16 v - - -
          2.68618  4.42225  2.77519  2.73123  3.46354  2.40513  3.72494  3.29354  2.67741  2.69355  4.24690  2.90347  2.73739  3.18146  2.89801  2.37887  2.77519  2.98518  4.58477  3.61503
          0.01830  4.40573  5.12807  0.61958  0.77255  0.48576  0.95510
     13   2.72341  2.73272  4.48825  3.89120  2.44560  3.88440  4.21679  1.90409  3.72363  2.08992  3.21312  3.97787  3.01138  3.89303  3.80736  3.19063  2.95716  1.97490  4.76745  3.58613     17 i - - -
          2.68618  4.42225  2.77519  2.73123  3.46354  2.40513  3.72494  3.29354  2.67741  2.69355  4.24690  2.90347  2.73739  3.18146  2.89801  2.37887  2.77519  2.98518  4.58477  3.61503
          0.01830  4.40573  5.12807  0.61958  0.77255  0.48576  0.95510
     14   2.25534  4.23361  3.88626  3.32841  2.34281  2.87070  4.03902  2.72249  3.24695  1.78937  3.38082  3.61128  4.08879  3.50658  3.50475  2.58924  2.90573  2.51369  4.86512  3.65065     18 l - - -
          2.68618  4.42225  2.77519  2.73123  3.46354  2.40513  3.72494  3.29354  2.67741  2.69355  4.24690  2.90347  2.73739  3.18146  2.89801  2.37887  2.77519  2.98518  4.58477  3.61503
          0.01830  4.40573  5.12807  0.61958  0.77255  0.48576  0.95510
     15   2.32505  4.44339  4.79349  4.23327  3.48677  4.34736  4.75543  1.81169  4.10963  1.30334  3.35060  4.40878  4.65967  4.30107  4.25275  3.68011  3.33167  1.62314  5.27707  4.11684     19 l - - -
          2.68618  4.42225  2.77519  2.73123  3.46354  2.40513  3.72494  3.29354  2.67741  2.69355  4.24690  2.90347  2.73739  3.18146  2.89801  2.37887  2.77519  2.98518  4.58477  3.61503
          0.01830  4.40573  5.12807  0.61958  0.77255  0.48576  0.95510
     16   2.64703  4.44785  3.47769  2.92649  3.64768  2.20900  3.90395  3.02592  2.88003  2.34746  3.61000  3.33730  3.99594  3.19999  3.24970  2.07429  2.55866  2.77856  3.53755  3.82127     20 s - - -
          2.68618  4.42225  2.77519  2.73123  3.46354  2.40513  3.72494  3.29354  2.67741  2.69355  4.24690  2.90347  2.73739  3.18146  2.89801  2.37887  2.77519  2.98518  4.58477  3.61503
          0.01830  4.40573  5.12807  0.61958  0.77255  0.48576  0.95510
     17   2.99628  4.46643  4.42124  3.88510  3.35755  4.09017  4.48271  2.12093  3.72362  0.99022  3.28101  4.11050  4.46266  3.97912  3.90902  2.75472  3.25254  2.35425  5.10562  3.91515     21 l - - -
          2.68618  4.42225  2.77519  2.73123  3.46354  2.40513  3.72494  3.29354  2.67741  2.69355  4.24690  2.90347  2.73739  3.18146  2.89801  2.37887  2.77519  2.98518  4.58477  3.61503
          0.01830  4.40573  5.12807  0.61958  0.77255  0.48576  0.95510
     18   2.83797  4.25770  4.44656  3.86827  1.86063  3.97621  4.25418  1.84212  3.72339  1.86879  3.24092  4.01246  4.32769  3.90751  3.85162  2.57325  3.07276  2.32549  4.79636  3.54450     22 i - - -
          2.68618  4.42225  2.77519  2.73123  3.46354  2.40513  3.72494  3.29354  2.67741  2.69355  4.24690  2.90347  2.73739  3.18146  2.89801  2.37887  2.77519  2.98518  4.58477  3.61503
          0.01830  4.40573  5.12807  0.61958  0.77255  0.48576  0.95510
     19   3.39884  4.71057  5.11325  4.56043  1.49588  4.62316  4.76957  2.39337  4.41313  1.21136  3.11164  4.68195  4.84475  4.46212  4.46530  3.96982  3.62321  1.98947  5.02512  3.73310     23 l - - -
          2.68618  4.42225  2.77519  2.73123  3.46354  2.40513  3.72494  3.29354  2.67741  2.69355  4.24690  2.90347  2.73739  3.18146  2.89801  2.37887  2.77519  2.98518  4.58477  3.61503
          0.01830  4.40573  5.12807  0.61958  0.77255  0.48576  0.95510
     20   1.60404  4.40686  3.72710  3.31643  4.52512  1.95415  4.37317  3.95565  3.32545  3.61261  4.41511  3.50123  3.90706  3.61258  3.67745  1.70954  1.98360  3.40164  5.84551  4.62425     24 a - - -
          2.68618  4.42225  2.77519  2.73123  3.46354  2.40513  3.72494  3.29354  2.67741  2.69355  4.24690  2.90347  2.73739  3.18146  2.89801  2.37887  2.77519  2.98518  4.58477  3.61503
          0.28986  4.40573  1.42951  0.61958  0.77255  0.48576  0.95510
     21   2.70113  4.26356  3.95953  3.43014  2.68178  3.72859  4.13302  2.43007  3.34377  2.27833  3.34317  3.70049  2.78370  3.60922  3.59740  3.04774  2.97070  1.49507  4.90227  3.63657     25 v - - -
          2.68618  4.42225  2.77519  2.73123  3.46354  2.40513  3.72494  3.29354  2.67741  2.69355  4.24690  2.90347  2.73739  3.18146  2.89801  2.37887  2.77519  2.98518  4.58477  3.61503
          0.11315  4.13981  2.39625  0.61958  0.77255  0.79576  0.60009
     22   2.18688  4.59968  3.07331  2.57733  3.79531  3.42352  3.70252  3.23416  2.54944  2.88570  3.74222  3.05556  3.85089  2.42249  2.95912  2.36426  2.84364  2.94941  5.14760  2.82473     26 a - - -
          2.68618  4.42225  2.77519  2.73123  3.46354  2.40513  3.72494  3.29354  2.67741  2.69355  4.24690  2.90347  2.73739  3.18146  2.89801  2.37887  2.77519  2.98518  4.58477  3.61503
          0.02615  4.05281  4.77515  0.61958  0.77255  0.86613  0.54572
     23   2.63697  4.66525  3.06300  2.56577  3.65816  2.71073  2.95760  3.28948  2.52606  2.91988  3.77912  2.45976  3.86961  2.90010  2.93469  2.71480  2.87569  3.00529  3.10678  3.65724     27 n - - -
          2.68618  4.42225  2.77519  2.73123  3.46354  2.40513  3.72494  3.29354  2.67741  2.69355  4.24690  2.90347  2.73739  3.18146  2.89801  2.37887  2.77519  2.98518  4.58477  3.61503
          0.02615  4.05281  4.77515  0.61958  0.77255  0.71246  0.67420
     24   2.06379  2.48570  3.91574  3.38750  3.47980  3.43939  4.10792  2.14132  3.29416  2.53203  3.46055  3.58311  3.97179  3.55552  3.54071  2.20971  2.81912  2.43245  4.97695  3.77672     28 a - - -
          2.68618  4.42225  2.77519  2.73123  3.46354  2.40513  3.72494  3.29354  2.67741  2.69355  4.24690  2.90347  2.73739  3.18146  2.89801  2.37887  2.77519  2.98518  4.58477  3.61503
          0.02389  4.14215  4.86449  0.61958  0.77255  0.79371  0.60178
     25   2.63606  4.18545  3.89191  3.32472  2.55063  3.68941  4.00853  2.52303  3.23360  2.26465  2.72731  3.60779  4.07601  3.48964  3.48364  2.17055  2.87988  2.00680  4.78855  3.56183     29 v - - -
          2.68618  4.42225  2.77519  2.73123  3.46354  2.40513  3.72494  3.29354  2.67741  2.69355  4.24690  2.90347  2.73739  3.18146  2.89801  2.37887  2.77519  2.98518  4.58477  3.61503
          0.02389  4.14215  4.86449  0.61958  0.77255  0.79371  0.60178
     26   2.68571  5.07155  2.86955  2.07858  4.40032  2.86370  3.61569  3.84794  2.00623  3.36129  4.14040  2.90825  3.83102  2.73357  2.41336  2.25476  2.91578  3.45848  5.51552  4.15116     30 k - - -
          2.68618  4.42225  2.77519  2.73123  3.46354  2.40513  3.72494  3.29354  2.67741  2.69355  4.24690  2.90347  2.73739  3.18146  2.89801  2.37887  2.77519  2.98518  4.58477  3.61503
          0.02389  4.14215  4.86449  0.61958  0.77255  0.79371  0.60178
     27   2.67878  4.92420  2.99668  2.49004  4.31126  2.63005  3.66702  3.73513  2.08319  3.28528  4.08983  2.99102  3.85746  2.80352  2.27961  2.00141  2.92706  3.36708  5.46362  4.14132     31 s - - -
          2.68618  4.42225  2.77519  2.73123  3.46354  2.40513  3.72494  3.29354  2.67741  2.69355  4.24690  2.90347  2.73739  3.18146  2.89801  2.37887  2.77519  2.98518  4.58477  3.61503
          0.02389  4.14215  4.86449  0.61958  0.77255  0.79371  0.60178
     28   2.21221  4.33942  4.29837  3.78108  3.54036  3.97059  4.51875  2.06320  3.67131  1.87969  3.42169  4.02225  4.39277  3.95314  3.90852  3.32117  3.13973  1.29760  5.26386  4.06014     32 v - - -
          2.68783  4.39065  2.77555  2.73288  3.46493  2.40625  3.71223  3.29146  2.67848  2.69389  4.24180  2.90544  2.73806  3.17895  2.90004  2.37926  2.77521  2.98747  4.59083  3.61455
          0.47316  0.99626  4.86449  4.66213  0.00949  0.79371  0.60178
     29   2.12096  4.59139  3.03022  2.63993  4.30362  3.21228  3.87600  3.73900  2.72629  3.34636  4.15271  2.36454  2.59884  3.04970  3.16226  1.80467  2.84769  3.29761  5.56548  4.25304    413 s - - -
          2.68618  4.42225  2.77519  2.73123  3.46354  2.40513  3.72494  3.29354  2.67741  2.69355  4.24690  2.90347  2.73739  3.18146  2.89801  2.37887  2.77519  2.98518  4.58477  3.61503
          0.02389  4.14215  4.86449  0.61958  0.77255  0.64393  0.74491
     30   2.24861  4.34088  3.53368  2.96495  2.40040  3.61243  3.83918  2.83713  2.87257  2.54030  3.44346  3.35670  3.99145  2.73943  2.74973  2.86450  2.86771  2.61682  3.25012  3.57465    414 a - - -
          2.68618  4.42225  2.77519  2.73123  3.46354  2.40513  3.72494  3.29354  2.67741  2.69355  4.24690  2.90347  2.73739  3.18146  2.89801  2.37887  2.77519  2.98518  4.58477  3.61503
          0.02203  4.22200  4.94435  0.61958  0.77255  0.36396  1.18718
     31   2.34374  5.21318  2.39084  2.37122  4.54217  2.54802  3.69425  4.01917  2.46681  3.51666  4.27566  2.12796  3.87958  2.41705  2.78530  2.70245  2.97958  3.59885  5.66552  4.25585    415 n - - -
          2.68618  4.42225  2.77519  2.73123  3.46354  2.40513  3.72494  3.29354  2.67741  2.69355  4.24690  2.90347  2.73739  3.18146  2.89801  2.37887  2.77519  2.98518  4.58477  3.61503
          0.08752  4.40573  2.63679  0.61958  0.77255  0.48576  0.95510
     32   1.91844  4.76311  3.08432  2.31444  4.05968  3.46186  3.75839  3.46073  2.58472  2.68939  3.91986  3.07202  2.71915  2.92993  3.03140  2.30954  2.90388  3.14260  5.35604  4.04033    416 a - - -
          2.68618  4.42225  2.77519  2.73123  3.46354  2.40513  3.72494  3.29354  2.67741  2.69355  4.24690  2.90347  2.73739  3.18146  2.89801  2.37887  2.77519  2.98518  4.58477  3.61503
          0.01960  4.33781  5.06016  0.61958  0.77255  0.42939  1.05241
     33   1.99043  4.29722  4.20215  3.63577  3.47335  3.93283  4.30137  1.98919  3.54104  2.14921  3.42255  3.89292  4.30984  3.79204  3.77276  3.23166  2.12065  1.81556  5.04922  3.84815    417 v - - -
          2.68618  4.42225  2.77519  2.73123  3.46354  2.40513  3.72494  3.29354  2.67741  2.69355  4.24690  2.90347  2.73739  3.18146  2.89801  2.37887  2.77519  2.98518  4.58477  3.61503
          0.01830  4.40573  5.12807  0.61958  0.77255  0.48576  0.95510
     34   2.67685  4.59144  2.74300  2.73558  2.48165  3.57868  3.80180  3.14124  2.44795  2.81701  3.68406  2.79128  3.96554  3.04540  3.13108  2.80676  2.90871  2.46200  5.11263  2.72395    418 k - - -
          2.68618  4.42225  2.77519  2.73123  3.46354  2.40513  3.72494  3.29354  2.67741  2.69355  4.24690  2.90347  2.73739  3.18146  2.89801  2.37887  2.77519  2.98518  4.58477  3.61503
          0.01830  4.40573  5.12807  0.61958  0.77255  0.48576  0.95510
     35   1.14294  4.40241  3.69937  3.25476  4.20885  2.59177  4.26656  3.56503  3.24097  3.28217  4.13211  3.48976  2.61477  3.53759  3.58637  2.67097  2.91426  2.52131  5.58771  4.36281    419 a - - -
          2.68618  4.42225  2.77519  2.73123  3.46354  2.40513  3.72494  3.29354  2.67741  2.69355  4.24690  2.90347  2.73739  3.18146  2.89801  2.37887  2.77519  2.98518  4.58477  3.61503
          0.01830  4.40573  5.12807  0.61958  0.77255  0.48576  0.95510
     36   2.46902  5.29347  2.39474  2.37846  4.63042  3.45594  3.74884  4.10708  1.77049  3.60298  4.37644  1.83613  3.92263  2.86918  3.01847  2.77472  3.06745  3.68760  5.74954  4.33664    420 k - - -
          2.68618  4.42225  2.77519  2.73123  3.46354  2.40513  3.72494  3.29354  2.67741  2.69355  4.24690  2.90347  2.73739  3.18146  2.89801  2.37887  2.77519  2.98518  4.58477  3.61503
          0.01830  4.40573  5.12807  0.61958  0.77255  0.48576  0.95510
     37   2.66483  4.42252  3.48374  2.91934  3.01178  3.62771  2.97975  2.23091  2.87756  2.38420  3.52442  2.72857  3.08825  3.18739  3.24496  2.55237  2.89686  2.69941  4.99434  3.74885    421 i - - -
          2.68618  4.42225  2.77519  2.73123  3.46354  2.40513  3.72494  3.29354  2.67741  2.69355  4.24690  2.90347  2.73739  3.18146  2.89801  2.37887  2.77519  2.98518  4.58477  3.61503
          0.01830  4.40573  5.12807  0.61958  0.77255  0.48576  0.95510
     38   2.84053  5.21291  3.11441  2.54698  4.57104  2.17725  2.82827  4.00289  2.05592  3.48497  4.26933  3.05947  3.96318  2.35561  2.05965  2.81605  3.05434  3.61577  5.60206  4.27537    422 k - - -
          2.68618  4.42225  2.77519  2.73123  3.46354  2.40513  3.72494  3.29354  2.67741  2.69355  4.24690  2.90347  2.73739  3.18146  2.89801  2.37887  2.77519  2.98518  4.58477  3.61503
          0.01830  4.40573  5.12807  0.61958  0.77255  0.48576  0.95510
     39   3.30012  4.58006  5.19518  4.63753  2.50421  4.65013  5.03309  1.15860  4.50577  1.65239  3.25391  4.76507  4.88433  4.60681  4.57148  4.00544  3.53372  1.70701  5.36126  4.21924    423 i - - -
          2.68618  4.42225  2.77519  2.73123  3.46354  2.40513  3.72494  3.29354  2.67741  2.69355  4.24690  2.90347  2.73739  3.18146  2.89801  2.37887  2.77519  2.98518  4.58477  3.61503
          0.01830  4.40573  5.12807  0.61958  0.77255  0.48576  0.95510
     40   3.22173  4.56396  4.95336  4.37081  3.13123  4.42312  4.64843  1.69339  4.18771  0.99567  3.08267  4.49327  4.67980  4.29056  4.24813  3.75221  3.44431  2.47527  3.22649  3.78612    424 l - - -
          2.68618  4.42225  2.77519  2.73123  3.46354  2.40513  3.72494  3.29354  2.67741  2.69355  4.24690  2.90347  2.73739  3.18146  2.89801  2.37887  2.77519  2.98518  4.58477  3.61503
          0.01830  4.40573  5.12807  0.61958  0.77255  0.48576  0.95510
     41   2.67277  4.35595  3.81547  3.28158  3.62649  3.62769  4.13471  2.74059  3.20738  2.19394  3.58537  3.59239  4.10457  3.50640  3.51345  1.67055  2.65342  1.85411  5.12304  3.90269    425 s - - -
          2.68618  4.42225  2.77519  2.73123  3.46354  2.40513  3.72494  3.29354  2.67741  2.69355  4.24690  2.90347  2.73739  3.18146  2.89801  2.37887  2.77519  2.98518  4.58477  3.61503
          0.01830  4.40573  5.12807  0.61958  0.77255  0.48576  0.95510
     42   2.82282  4.81968  3.33717  2.94772  4.37957  3.51831  4.03506  3.68947  2.11756  3.37319  4.26178  3.35089  4.07324  3.23243  2.97371  2.92674  1.06865  3.35222  5.62364  4.37133    426 t - - -
          2.68618  4.42225  2.77519  2.73123  3.46354  2.40513  3.72494  3.29354  2.67741  2.69355  4.24690  2.90347  2.73739  3.18146  2.89801  2.37887  2.77519  2.98518  4.58477  3.61503
          0.01830  4.40573  5.12807  0.61958  0.77255  0.48576  0.95510
     43   1.95105  5.09276  2.55649  2.42118  4.44234  3.44548  3.71291  3.90161  2.49187  3.43220  4.20533  2.96008  3.00626  2.15753  2.97953  2.31358  2.95805  3.50122  5.60653  4.21974    427 a - - -
          2.68624  4.42231  2.77526  2.73129  3.46360  2.40519  3.72501  3.29360  2.67747  2.69332  4.24696  2.90353  2.73746  3.18152  2.89807  2.37893  2.77457  2.98524  4.58483  3.61509
          0.34196  1.25984  5.12807  0.15880  1.91847  0.48576  0.95510
     44   3.03119  5.59302  2.02867  1.95943  4.89428  3.44718  3.87649  4.40299  2.77067  3.87995  4.68822  2.90278  4.00565  1.27602  3.30619  2.93669  3.29517  3.97074  6.02276  4.55286    429 q - - -
          2.68618  4.42225  2.77519  2.73123  3.46354  2.40513  3.72494  3.29354  2.67741  2.69355  4.24690  2.90347  2.73739  3.18146  2.89801  2.37887  2.77519  2.98518  4.58477  3.61503
          0.01830  4.40573  5.12807  0.61958  0.77255  0.48576  0.95510
     45   1.99246  4.41403  4.74095  4.18991  3.61089  4.32831  4.76901  1.72785  4.07943  1.95425  3.48613  4.37855  4.65962  4.30508  4.25213  3.66294  3.30524  1.27419  5.35225  4.16140    430 v - - -
          2.68618  4.42225  2.77519  2.73123  3.46354  2.40513  3.72494  3.29354  2.67741  2.69355  4.24690  2.90347  2.73739  3.18146  2.89801  2.37887  2.77519  2.98518  4.58477  3.61503
          0.01830  4.40573  5.12807  0.61958  0.77255  0.48576  0.95510
     46   2.43874  5.06701  2.95121  2.05723  4.36415  3.11425  3.66637  3.81707  2.42522  3.35204  4.12385  2.42333  3.02655  2.41345  2.90653  2.66985  2.91510  3.43242  3.53372  4.15118    431 e - - -
          2.68618  4.42225  2.77519  2.73123  3.46354  2.40513  3.72494  3.29354  2.67741  2.69355  4.24690  2.90347  2.73739  3.18146  2.89801  2.37887  2.77519  2.98518  4.58477  3.61503
          0.01830  4.40573  5.12807  0.61958  0.77255  0.48576  0.95510
     47   2.73645  5.06770  2.88559  1.60623  2.90552  3.47596  3.71614  3.78653  2.50523  3.34407  4.13797  2.61502  3.90031  2.53362  2.98330  2.52301  2.97301  3.42362  5.53725  4.16167    432 e - - -
          2.68618  4.42225  2.77519  2.73123  3.46354  2.40513  3.72494  3.29354  2.67741  2.69355  4.24690  2.90347  2.73739  3.18146  2.89801  2.37887  2.77519  2.98518  4.58477  3.61503
          0.01830  4.40573  5.12807  0.61958  0.77255  0.48576  0.95510
     48   2.21890  4.72205  3.23517  2.66462  3.92273  3.56739  2.98591  3.31101  2.23530  2.18973  3.31201  3.15044  3.95122  2.95694  2.50589  2.78969  2.92919  3.03317  5.24528  3.95834    433 l - - -
          2.68618  4.42225  2.77519  2.73123  3.46354  2.40513  3.72494  3.29354  2.67741  2.69355  4.24690  2.90347  2.73739  3.18146  2.89801  2.37887  2.77519  2.98518  4.58477  3.61503
          0.01830  4.40573  5.12807  0.61958  0.77255  0.48576  0.95510
     49   2.87153  4.28710  4.46384  3.87663  3.29261  4.03379  4.35466  1.61281  3.72862  1.79148  2.54287  4.05547  4.37036  3.93131  2.87573  3.33657  3.10313  1.93444  4.94246  3.77605    434 i - - -
          2.68618  4.42225  2.77519  2.73123  3.46354  2.40513  3.72494  3.29354  2.67741  2.69355  4.24690  2.90347  2.73739  3.18146  2.89801  2.37887  2.77519  2.98518  4.58477  3.61503
          0.01830  4.40573  5.12807  0.61958  0.77255  0.48576  0.95510
     50   2.77527  5.28417  2.38379  2.06427  4.61933  3.45458  3.70081  4.10377  1.74363  3.58081  4.33626  2.91919  3.89279  2.22032  2.94694  2.43045  3.01214  3.67125  5.71269  4.29666    435 k - - -
          2.68618  4.42225  2.77519  2.73123  3.46354  2.40513  3.72494  3.29354  2.67741  2.69355  4.24690  2.90347  2.73739  3.18146  2.89801  2.37887  2.77519  2.98518  4.58477  3.61503
          0.01830  4.40573  5.12807  0.61958  0.77255  0.48576  0.95510
     51   2.75535  5.02922  3.04556  2.53546  4.37041  3.51072  3.73399  3.79692  2.00140  3.35020  4.15045  3.04915  3.93139  2.43505  2.83691  2.33578  1.78925  3.43381  5.53613  4.20012    436 t - - -
          2.68618  4.42225  2.77519  2.73123  3.46354  2.40513  3.72494  3.29354  2.67741  2.69355  4.24690  2.90347  2.73739  3.18146  2.89801  2.37887  2.77519  2.98518  4.58477  3.61503
          0.10912  4.40573  2.39502  0.61958  0.77255  0.48576  0.95510
     52   2.77183  5.24686  2.76603  2.04162  4.57989  2.50768  3.68425  4.05247  2.08624  3.53796  4.30527  2.54212  3.88247  2.08163  2.88537  2.72614  3.00727  3.63410  5.67426  4.27381    437 e - - -
          2.68618  4.42225  2.77519  2.73123  3.46354  2.40513  3.72494  3.29354  2.67741  2.69355  4.24690  2.90347  2.73739  3.18146  2.89801  2.37887  2.77519  2.98518  4.58477  3.61503
          0.02002  4.31663  5.03898  0.61958  0.77255  0.61034  0.78343
     53   2.71487  5.03903  3.03561  2.47270  4.34409  3.49466  3.65806  3.10141  1.86559  3.31357  4.10265  2.39069  2.95757  2.78093  2.35214  2.71084  2.93958  3.41019  5.48709  4.14312    438 k - - -
          2.68613  4.42282  2.77475  2.73180  3.46343  2.40570  3.72376  3.29354  2.67675  2.69349  4.24599  2.90404  2.73698  3.18203  2.89819  2.37875  2.77543  2.98533  4.58327  3.61481
          0.45509  2.16403  1.38330  2.79499  0.06306  0.61034  0.78343
     54   2.89156  5.29898  1.89828  2.20351  4.63668  3.24310  3.80971  4.19708  2.79956  3.73835  4.59536  1.37157  3.86332  2.98808  3.34873  2.82173  3.19941  3.77770  5.85884  4.39169    466 n - - -
          2.68618  4.42225  2.77519  2.73123  3.46354  2.40513  3.72494  3.29354  2.67741  2.69355  4.24690  2.90347  2.73739  3.18146  2.89801  2.37887  2.77519  2.98518  4.58477  3.61503
          0.02658  4.03656  4.75891  0.61958  0.77255  0.30097  1.34745
     55   2.96194  4.32262  4.76570  4.17598  3.24154  4.16853  4.49059  1.91263  4.00646  1.52291  3.18509  4.26802  4.48519  4.14761  4.07527  3.48748  3.19307  1.50391  3.09662  3.77886    467 v - - -
          2.68618  4.42225  2.77519  2.73123  3.46354  2.40513  3.72494  3.29354  2.67741  2.69355  4.24690  2.90347  2.73739  3.18146  2.89801  2.37887  2.77519  2.98518  4.58477  3.61503
          0.01830  4.40573  5.12807  0.61958  0.77255  0.48576  0.95510
     56   3.18045  4.47599  5.02064  4.48319  3.69990  4.55492  5.04101  1.32747  4.37151  1.96163  3.53455  4.64294  4.84883  4.58783  4.51815  3.91136  2.72680  1.20736  5.53580  4.34699    468 v - - -
          2.68618  4.42225  2.77519  2.73123  3.46354  2.40513  3.72494  3.29354  2.67741  2.69355  4.24690  2.90347  2.73739  3.18146  2.89801  2.37887  2.77519  2.98518  4.58477  3.61503
          0.01830  4.40573  5.12807  0.61958  0.77255  0.48576  0.95510
     57   3.38190  4.61611  5.34647  4.87743  3.91888  4.89946  5.60268  1.18705  4.79461  2.36903  3.67701  5.04836  5.16228  5.05177  4.96782  4.32371  3.64767  0.90467  5.98561  4.76984    469 v - - -
          2.68618  4.42225  2.77519  2.73123  3.46354  2.40513  3.72494  3.29354  2.67741  2.69355  4.24690  2.90347  2.73739  3.18146  2.89801  2.37887  2.77519  2.98518  4.58477  3.61503
          0.01830  4.40573  5.12807  0.61958  0.77255  0.48576  0.95510
     58   3.39897  4.62973  5.35757  4.85019  3.74227  4.90566  5.47134  1.04195  4.75741  1.80337  3.50801  5.02389  5.12245  4.94401  4.89086  4.30386  3.64820  1.29639  5.79961  4.64051    470 i - - -
          2.68618  4.42225  2.77519  2.73123  3.46354  2.40513  3.72494  3.29354  2.67741  2.69355  4.24690  2.90347  2.73739  3.18146  2.89801  2.37887  2.77519  2.98518  4.58477  3.61503
          0.01830  4.40573  5.12807  0.61958  0.77255  0.48576  0.95510
     59   3.67031  5.77916  0.38305  2.83684  5.25322  3.71482  4.53351  4.98667  3.73567  4.50504  5.52594  3.40945  4.40477  3.79419  4.30103  3.59265  4.02947  4.57702  6.30096  5.07797    471 D - - -
          2.68618  4.42225  2.77519  2.73123  3.46354  2.40513  3.72494  3.29354  2.67741  2.69355  4.24690  2.90347  2.73739  3.18146  2.89801  2.37887  2.77519  2.98518  4.58477  3.61503
          0.01830  4.40573  5.12807  0.61958  0.77255  0.48576  0.95510
     60   2.09577  4.35380  3.93699  3.39777  3.62016  3.70130  4.21770  2.59031  3.32003  2.17692  3.56325  3.69001  4.16968  3.60840  3.61190  3.02206  1.65493  2.02073  5.15207  3.94007    472 t - - -
          2.68618  4.42225  2.77519  2.73123  3.46354  2.40513  3.72494  3.29354  2.67741  2.69355  4.24690  2.90347  2.73739  3.18146  2.89801  2.37887  2.77519  2.98518  4.58477  3.61503
          0.01830  4.40573  5.12807  0.61958  0.77255  0.48576  0.95510
     61   3.72565  5.45954  4.27992  3.71605  4.95895  4.06497  4.36717  4.57020  2.65567  3.98768  4.99985  4.02067  4.56557  3.58442  0.40289  3.80152  3.97030  4.27646  5.83716  4.80196    473 R - - -
          2.68618  4.42225  2.77519  2.73123  3.46354  2.40513  3.72494  3.29354  2.67741  2.69355  4.24690  2.90347  2.73739  3.18146  2.89801  2.37887  2.77519  2.98518  4.58477  3.61503
          0.01830  4.40573  5.12807  0.61958  0.77255  0.48576  0.95510
     62   2.29139  5.06071  2.43110  2.44785  4.47718  3.42388  3.75611  3.93758  2.55265  3.47319  4.24877  2.16029  3.88961  2.88161  3.04289  1.99362  2.46079  3.52404  5.64942  4.26417    474 s - - -
          2.68624  4.42231  2.77525  2.73129  3.46360  2.40518  3.72500  3.29280  2.67747  2.69361  4.24695  2.90352  2.73723  3.18152  2.89806  2.37876  2.77525  2.98524  4.58483  3.61509
          0.16040  1.95004  5.12807  0.66847  0.71845  0.48576  0.95510
     63   2.79725  5.28857  2.38069  1.82833  4.63431  3.48025  3.70093  4.10931  1.69540  3.58043  4.34072  2.94618  3.91036  2.80991  2.43428  2.74960  3.02932  3.68202  5.70301  4.30498    477 k - - -
          2.68618  4.42225  2.77519  2.73123  3.46354  2.40513  3.72494  3.29354  2.67741  2.69355  4.24690  2.90347  2.73739  3.18146  2.89801  2.37887  2.77519  2.98518  4.58477  3.61503
          0.01830  4.40573  5.12807  0.61958  0.77255  0.48576  0.95510
     64   2.35669  5.26140  2.82190  1.58462  4.59342  3.48543  3.72319  4.05645  2.20231  3.55069  4.32561  2.96003  3.92527  2.10986  2.89616  2.77319  3.04872  3.64851  5.69215  4.30297    478 e - - -
          2.68618  4.42225  2.77519  2.73123  3.46354  2.40513  3.72494  3.29354  2.67741  2.69355  4.24690  2.90347  2.73739  3.18146  2.89801  2.37887  2.77519  2.98518  4.58477  3.61503
          0.01830  4.40573  5.12807  0.61958  0.77255  0.48576  0.95510
     65   2.75443  5.20689  2.05515  2.37497  4.50940  3.45214  3.70565  3.98898  2.49111  3.49866  4.26665  2.19492  3.88887  2.39197  2.99013  2.34997  2.99305  3.58128  5.65447  3.06829    479 d - - -
          2.68618  4.42225  2.77519  2.73123  3.46354  2.40513  3.72494  3.29354  2.67741  2.69355  4.24690  2.90347  2.73739  3.18146  2.89801  2.37887  2.77519  2.98518  4.58477  3.61503
          0.01830  4.40573  5.12807  0.61958  0.77255  0.48576  0.95510
     66   4.10440  5.37287  4.67120  4.52623  2.52266  4.48701  4.00277  4.05514  4.37434  3.36328  4.67533  4.44141  4.95985  4.54067  4.43456  4.17445  4.39991  3.95346  4.17695  0.39821    480 Y - - -
          2.68618  4.42225  2.77519  2.73123  3.46354  2.40513  3.72494  3.29354  2.67741  2.69355  4.24690  2.90347  2.73739  3.18146  2.89801  2.37887  2.77519  2.98518  4.58477  3.61503
          0.01830  4.40573  5.12807  0.61958  0.77255  0.48576  0.95510
     67   2.88642  5.00489  2.28013  2.12053  4.17107  3.53364  3.89027  3.53005  2.79747  1.42681  4.07692  3.07397  4.02275  3.08523  3.26389  2.92063  3.13712  3.26264  5.52500  4.18469    481 l - - -
          2.68618  4.42225  2.77519  2.73123  3.46354  2.40513  3.72494  3.29354  2.67741  2.69355  4.24690  2.90347  2.73739  3.18146  2.89801  2.37887  2.77519  2.98518  4.58477  3.61503
          0.01830  4.40573  5.12807  0.61958  0.77255  0.48576  0.95510
     68   2.23433  5.20560  2.53766  2.16967  4.53422  2.79083  2.74057  4.01401  2.14144  3.50366  4.25464  2.59989  3.86493  2.77619  2.92527  2.67856  2.95230  3.58818  5.64542  4.23507    482 k - - -
          2.68618  4.42225  2.77519  2.73123  3.46354  2.40513  3.72494  3.29354  2.67741  2.69355  4.24690  2.90347  2.73739  3.18146  2.89801  2.37887  2.77519  2.98518  4.58477  3.61503
          0.01830  4.40573  5.12807  0.61958  0.77255  0.48576  0.95510
     69   2.96982  5.35547  2.67818  1.89604  4.72636  1.46322  3.86040  4.18374  2.13653  3.69755  4.51417  2.99701  4.01399  3.00488  3.06348  2.92314  3.23009  3.78643  5.84893  4.46366    483 g - - -
          2.68618  4.42225  2.77519  2.73123  3.46354  2.40513  3.72494  3.29354  2.67741  2.69355  4.24690  2.90347  2.73739  3.18146  2.89801  2.37887  2.77519  2.98518  4.58477  3.61503
          0.01830  4.40573  5.12807  0.61958  0.77255  0.48576  0.95510
     70   3.02525  4.82545  3.61737  3.15718  3.35944  3.81158  1.17108  3.31074  2.86966  2.82750  2.64895  3.54001  4.24991  3.37274  3.14985  3.16827  3.28064  3.13287  4.90636  3.41324    484 h - - -
          2.68618  4.42225  2.77519  2.73123  3.46354  2.40513  3.72494  3.29354  2.67741  2.69355  4.24690  2.90347  2.73739  3.18146  2.89801  2.37887  2.77519  2.98518  4.58477  3.61503
          0.01830  4.40573  5.12807  0.61958  0.77255  0.48576  0.95510
     71   3.64062  4.88938  5.41440  4.88069  3.32870  5.00162  5.35964  1.52343  4.71849  0.78652  3.10238  5.10260  5.12577  4.76941  4.77460  4.40138  3.86661  2.28494  5.50431  4.45026    485 l - - -
          2.68618  4.42225  2.77519  2.73123  3.46354  2.40513  3.72494  3.29354  2.67741  2.69355  4.24690  2.90347  2.73739  3.18146  2.89801  2.37887  2.77519  2.98518  4.58477  3.61503
          0.01830  4.40573  5.12807  0.61958  0.77255  0.48576  0.95510
     72   3.61573  5.24722  4.28235  4.21806  5.11758  3.90657  5.21938  4.84303  4.32947  4.39074  5.48321  4.45815  0.24851  4.69818  4.48406  3.80640  4.10216  4.41857  6.11857  5.25476    486 P - - -
          2.68618  4.42225  2.77519  2.73123  3.46354  2.40513  3.72494  3.29354  2.67741  2.69355  4.24690  2.90347  2.73739  3.18146  2.89801  2.37887  2.77519  2.98518  4.58477  3.61503
          0.01830  4.40573  5.12807  0.61958  0.77255  0.48576  0.95510
     73   2.77460  5.06865  2.91315  2.52856  4.54627  1.81064  3.81594  3.99682  1.84632  3.53103  4.32425  2.70783  3.94284  2.95183  2.98426  2.28210  3.05227  3.58417  5.69678  4.33965    487 g - - -
          2.68618  4.42225  2.77519  2.73123  3.46354  2.40513  3.72494  3.29354  2.67741  2.69355  4.24690  2.90347  2.73739  3.18146  2.89801  2.37887  2.77519  2.98518  4.58477  3.61503
          0.01830  4.40573  5.12807  0.61958  0.77255  0.48576  0.95510
     74   0.45801  4.55671  4.10495  3.96095  4.68398  3.36071  4.90369  3.89970  3.99425  3.75222  4.74666  3.94367  4.15206  4.28687  4.18110  2.91426  3.23009  3.45153  6.04938  4.92722    488 A - - -
          2.68618  4.42225  2.77519  2.73123  3.46354  2.40513  3.72494  3.29354  2.67741  2.69355  4.24690  2.90347  2.73739  3.18146  2.89801  2.37887  2.77519  2.98518  4.58477  3.61503
          0.01830  4.40573  5.12807  0.61958  0.77255  0.48576  0.95510
     75   3.05043  4.40568  4.75007  4.19645  3.38569  4.28855  4.61420  1.12602  4.04987  2.22585  3.39495  4.34120  4.61231  4.25164  4.18117  3.61979  3.29166  1.67254  5.10982  2.72200    489 i - - -
          2.68618  4.42225  2.77519  2.73123  3.46354  2.40513  3.72494  3.29354  2.67741  2.69355  4.24690  2.90347  2.73739  3.18146  2.89801  2.37887  2.77519  2.98518  4.58477  3.61503
          0.01830  4.40573  5.12807  0.61958  0.77255  0.48576  0.95510
     76   2.93845  5.24178  3.13687  2.62692  4.53304  3.62376  2.30764  4.03280  2.27908  3.51727  4.32935  1.94757  4.03028  2.87534  1.77623  2.91891  3.15226  3.66492  5.59225  4.26769    490 r - - -
          2.68618  4.42225  2.77519  2.73123  3.46354  2.40513  3.72494  3.29354  2.67741  2.69355  4.24690  2.90347  2.73739  3.18146  2.89801  2.37887  2.77519  2.98518  4.58477  3.61503
          0.01830  4.40573  5.12807  0.61958  0.77255  0.48576  0.95510
     77   3.74727  5.02034  5.38126  4.82941  3.20397  5.01752  5.29125  2.41818  4.62657  0.59812  2.23536  5.08870  5.10901  4.66289  4.67522  4.41150  3.95997  2.65524  5.40869  4.39290    491 L - - -
          2.68618  4.42225  2.77519  2.73123  3.46354  2.40513  3.72494  3.29354  2.67741  2.69355  4.24690  2.90347  2.73739  3.18146  2.89801  2.37887  2.77519  2.98518  4.58477  3.61503
          0.11824  4.40573  2.30947  0.61958  0.77255  0.48576  0.95510
     78   2.48682  2.79246  3.47986  2.99814  4.06835  2.49429  4.05542  3.45650  2.98015  3.13769  3.98314  2.25490  3.88898  3.29862  3.35801  2.64569  1.71452  3.08365  5.43105  4.18157    492 t - - -
          2.68618  4.42225  2.77519  2.73123  3.46354  2.40513  3.72494  3.29354  2.67741  2.69355  4.24690  2.90347  2.73739  3.18146  2.89801  2.37887  2.77519  2.98518  4.58477  3.61503
          0.26645  4.30769  1.51211  0.61958  0.77255  0.62147  0.77036
     79   2.71684  5.00419  2.18594  1.73267  2.83305  3.36062  3.67966  3.66732  2.54894  3.25537  4.09124  2.86530  3.83724  2.84262  3.04403  2.70691  2.96476  3.33164  5.44968  4.04730    493 e - - -
          2.68603  4.42238  2.77533  2.73137  3.46367  2.40526  3.72427  3.29367  2.67726  2.69311  4.24703  2.90360  2.73753  3.18160  2.89744  2.37900  2.77533  2.98532  4.58490  3.61516
          0.32207  1.98969  1.97604  1.55104  0.23829  0.45620  1.00427
     80   2.64020  4.71298  2.90810  2.69423  4.40370  3.26082  4.00874  3.82708  2.86361  3.50031  4.36291  1.24766  3.90069  3.21360  3.25554  2.72514  2.24543  3.40449  5.69295  4.35809    501 n - - -
          2.68618  4.42225  2.77519  2.73123  3.46354  2.40513  3.72494  3.29354  2.67741  2.69355  4.24690  2.90347  2.73739  3.18146  2.89801  2.37887  2.77519  2.98518  4.58477  3.61503
          0.02254  4.19963  4.92197  0.61958  0.77255  0.74031  0.64811
     81   2.39871  5.21827  2.23874  1.88328  4.52828  3.37684  2.54200  4.00801  2.46841  3.50825  4.28031  2.84510  3.83910  2.52805  2.97399  2.68819  2.97976  3.59297  5.66200  4.24257    502 e - - -
          2.68618  4.42225  2.77519  2.73123  3.46354  2.40513  3.72494  3.29354  2.67741  2.69355  4.24690  2.90347  2.73739  3.18146  2.89801  2.37887  2.77519  2.98518  4.58477  3.61503
          0.02254  4.19963  4.92197  0.61958  0.77255  0.74031  0.64811
     82   3.25820  4.60113  4.85903  4.31654  3.27119  4.50276  4.88016  1.50720  4.14942  1.69608  1.53653  4.54596  4.75348  4.33100  4.28704  3.86208  3.49726  2.12189  5.27755  4.16139    503 i - - -
          2.68618  4.42225  2.77519  2.73123  3.46354  2.40513  3.72494  3.29354  2.67741  2.69355  4.24690  2.90347  2.73739  3.18146  2.89801  2.37887  2.77519  2.98518  4.58477  3.61503
          0.02254  4.19963  4.92197  0.61958  0.77255  0.74031  0.64811
     83   3.44160  4.73595  5.09901  4.54021  2.27640  4.69771  4.86349  2.03939  4.40533  0.84760  2.92868  4.73353  4.85352  4.43042  4.46637  4.05036  3.65654  2.42649  5.07067  3.86988    504 l - - -
          2.68618  4.42225  2.77519  2.73123  3.46354  2.40513  3.72494  3.29354  2.67741  2.69355  4.24690  2.90347  2.73739  3.18146  2.89801  2.37887  2.77519  2.98518  4.58477  3.61503
          0.02254  4.19963  4.92197  0.61958  0.77255  0.74031  0.64811
     84   2.04446  4.26298  3.68132  3.19349  3.83047  3.29097  4.12059  3.04563  3.14634  2.88036  3.77465  3.44184  3.89736  3.44133  3.46916  2.07324  2.01002  1.91284  5.26821  4.05015    505 v - - -
          2.68618  4.42225  2.77519  2.73123  3.46354  2.40513  3.72494  3.29354  2.67741  2.69355  4.24690  2.90347  2.73739  3.18146  2.89801  2.37887  2.77519  2.98518  4.58477  3.61503
          0.02254  4.19963  4.92197  0.61958  0.77255  0.35425  1.20965
     85   2.66333  3.27541  3.11819  2.33268  4.08814  3.49224  3.74343  3.49832  2.54856  3.11402  3.93471  3.07274  2.39246  2.90466  2.64651  2.24829  2.58862  3.17703  5.36799  4.04678    506 s - - -
          2.68634  4.42272  2.77502  2.73111  3.46204  2.40560  3.72542  3.29344  2.67788  2.69339  4.24737  2.90316  2.73757  3.18194  2.89662  2.37890  2.77533  2.98566  4.58316  3.61550
          0.34196  1.25984  5.12807  1.87195  0.16703  0.48576  0.95510
     86   2.71199  4.93068  3.10588  2.53639  4.18851  3.52687  3.70383  3.60248  1.95189  3.18832  3.04331  3.05045  3.91331  2.33489  2.47384  2.73763  2.49937  2.83843  5.41181  4.08474    519 k - - -
          2.68618  4.42225  2.77519  2.73123  3.46354  2.40513  3.72494  3.29354  2.67741  2.69355  4.24690  2.90347  2.73739  3.18146  2.89801  2.37887  2.77519  2.98518  4.58477  3.61503
          0.01830  4.40573  5.12807  0.61958  0.77255  0.48576  0.95510
     87   2.35999  5.12662  2.89792  1.76720  4.48281  2.31724  3.72907  3.93425  2.46887  3.46020  4.24112  2.98488  3.90991  2.85197  2.30017  2.73973  3.00097  3.53855  5.62636  4.25223    520 e - - -
          2.68618  4.42225  2.77519  2.73123  3.46354  2.40513  3.72494  3.29354  2.67741  2.69355  4.24690  2.90347  2.73739  3.18146  2.89801  2.37887  2.77519  2.98518  4.58477  3.61503
          0.01830  4.40573  5.12807  0.61958  0.77255  0.48576  0.95510
     88   2.23481  4.76958  3.07685  2.66289  4.13888  1.71898  3.87727  3.58646  2.73749  3.21704  4.05240  2.35560  3.94326  3.06710  3.17634  2.76032  2.97885  3.24575  5.45469  3.14607    521 g - - -
          2.68618  4.42225  2.77519  2.73123  3.46354  2.40513  3.72494  3.29354  2.67741  2.69355  4.24690  2.90347  2.73739  3.18146  2.89801  2.37887  2.77519  2.98518  4.58477  3.61503
          0.01830  4.40573  5.12807  0.61958  0.77255  0.48576  0.95510
     89   2.84973  5.30405  2.74965  1.36325  4.64476  2.86562  3.75690  4.11551  2.50720  3.60837  4.38854  2.54288  3.94136  2.87926  2.41784  2.80286  3.09220  3.70220  5.74976  4.35023    522 e - - -
          2.68618  4.42225  2.77519  2.73123  3.46354  2.40513  3.72494  3.29354  2.67741  2.69355  4.24690  2.90347  2.73739  3.18146  2.89801  2.37887  2.77519  2.98518  4.58477  3.61503
          0.20576  4.40573  1.75007  0.61958  0.77255  0.48576  0.95510
     90   2.22949  4.28379  4.32915  3.79801  2.50595  3.91584  4.38967  2.21015  3.69356  2.25951  3.36967  3.98936  4.33267  3.92580  3.88988  3.25520  3.08505  1.30615  5.04245  3.80333    523 v - - -
          2.68618  4.42225  2.77519  2.73123  3.46354  2.40513  3.72494  3.29354  2.67741  2.69355  4.24690  2.90347  2.73739  3.18146  2.89801  2.37887  2.77519  2.98518  4.58477  3.61503
          0.02203  4.22200  4.94435  0.61958  0.77255  0.36396  1.18718
     91   2.68230  4.23306  3.91543  3.34168  3.33764  3.74015  4.03625  2.64534  3.24924  1.89951  3.33646  3.63447  2.78079  3.51042  3.50226  3.01633  2.44547  1.95526  4.84248  2.87581    524 l - - -
          2.68618  4.42225  2.77519  2.73123  3.46354  2.40513  3.72494  3.29354  2.67741  2.69355  4.24690  2.90347  2.73739  3.18146  2.89801  2.37887  2.77519  2.98518  4.58477  3.61503
          0.01830  4.40573  5.12807  0.61958  0.77255  0.48576  0.95510
     92   2.87926  5.10468  2.73512  2.07631  4.68946  1.23787  4.01250  4.15158  2.90957  3.72035  4.54918  3.07943  2.65196  3.18540  3.38506  2.89146  3.21158  3.72175  5.90173  4.53687    525 g - - -
          2.68626  4.42233  2.77527  2.73131  3.46362  2.40521  3.72422  3.29362  2.67749  2.69334  4.24698  2.90355  2.73715  3.18154  2.89809  2.37895  2.77527  2.98526  4.58485  3.61432
          0.34196  1.65909  2.30947  0.67333  0.71336  0.48576  0.95510
     93   2.40597  4.43771  4.62431  4.04631  3.25356  4.23212  4.56258  2.01977  3.91449  1.28858  2.09052  4.25294  4.52761  4.08374  4.05706  3.54693  3.27528  2.26499  5.07304  3.94760    528 l - - -
          2.68618  4.42225  2.77519  2.73123  3.46354  2.40513  3.72494  3.29354  2.67741  2.69355  4.24690  2.90347  2.73739  3.18146  2.89801  2.37887  2.77519  2.98518  4.58477  3.61503
          0.02021  4.30769  5.03004  0.61958  0.77255  0.62147  0.77036
     94   3.36189  4.69884  4.97789  4.41093  3.23271  4.60494  4.93505  2.27082  4.25996  1.29622  1.39756  4.64383  4.81614  4.37894  4.37340  3.95034  3.58851  2.02017  5.27419  4.20454    529 l - - -
          2.68618  4.42225  2.77519  2.73123  3.46354  2.40513  3.72494  3.29354  2.67741  2.69355  4.24690  2.90347  2.73739  3.18146  2.89801  2.37887  2.77519  2.98518  4.58477  3.61503
          0.02021  4.30769  5.03004  0.61958  0.77255  0.62147  0.77036
     95   2.76113  4.65900  3.30779  2.82606  3.78034  3.59597  3.87913  3.16437  2.69418  1.82938  3.72299  3.27444  2.13968  2.51430  3.04304  2.89475  3.01101  2.95102  5.20825  3.93338    530 l - - -
          2.68618  4.42225  2.77519  2.73123  3.46354  2.40513  3.72494  3.29354  2.67741  2.69355  4.24690  2.90347  2.73739  3.18146  2.89801  2.37887  2.77519  2.98518  4.58477  3.61503
          0.02021  4.30769  5.03004  0.61958  0.77255  0.62147  0.77036
     96   2.69013  4.71048  3.15781  2.64916  3.72280  3.52404  3.05644  3.33927  2.63274  2.97552  3.83379  3.13114  2.58807  2.98493  3.05342  2.11688  2.93330  3.05464  5.11763  2.45488    531 s - - -
          2.68618  4.42225  2.77519  2.73123  3.46354  2.40513  3.72494  3.29354  2.67741  2.69355  4.24690  2.90347  2.73739  3.18146  2.89801  2.37887  2.77519  2.98518  4.58477  3.61503
          0.02021  4.30769  5.03004  0.61958  0.77255  0.40939  1.09081
     97   2.67035  3.26882  2.41476  2.53285  4.15270  3.47762  3.74105  3.56398  2.55016  3.17443  3.98799  2.09751  2.98702  2.89379  3.01353  2.70930  2.91801  2.70001  5.41783  4.08232    532 n - - -
          2.68618  4.42225  2.77519  2.73123  3.46354  2.40513  3.72494  3.29354  2.67741  2.69355  4.24690  2.90347  2.73739  3.18146  2.89801  2.37887  2.77519  2.98518  4.58477  3.61503
          0.01830  4.40573  5.12807  0.61958  0.77255  0.48576  0.95510
     98   2.37844  5.07775  3.01977  2.46074  4.38496  3.49783  3.67219  3.82780  2.18278  3.35797  4.13616  2.42269  3.88903  2.26189  2.29983  2.70502  2.94278  2.79966  5.52791  4.16726    533 k - - -
          2.68618  4.42225  2.77519  2.73123  3.46354  2.40513  3.72494  3.29354  2.67741  2.69355  4.24690  2.90347  2.73739  3.18146  2.89801  2.37887  2.77519  2.98518  4.58477  3.61503
          0.01830  4.40573  5.12807  0.61958  0.77255  0.48576  0.95510
     99   3.06322  5.52358  2.60086  1.20529  4.83902  3.50508  3.88592  4.33293  2.66462  3.81324  4.64539  2.98249  4.04579  1.77246  3.10627  2.98685  3.31945  3.92994  5.94043  4.52898    534 e - - -
          2.68618  4.42225  2.77519  2.73123  3.46354  2.40513  3.72494  3.29354  2.67741  2.69355  4.24690  2.90347  2.73739  3.18146  2.89801  2.37887  2.77519  2.98518  4.58477  3.61503
          0.01830  4.40573  5.12807  0.61958  0.77255  0.48576  0.95510
    100   2.30269  4.64141  4.45414  4.03442  3.49451  4.06480  4.73341  2.53519  3.87027  0.80315  3.37276  4.23331  4.54411  4.15812  4.05422  3.48387  3.41861  2.51146  5.36740  4.19827    535 l - - -
          2.68618  4.42225  2.77519  2.73123  3.46354  2.40513  3.72494  3.29354  2.67741  2.69355  4.24690  2.90347  2.73739  3.18146  2.89801  2.37887  2.77519  2.98518  4.58477  3.61503
          0.01830  4.40573  5.12807  0.61958  0.77255  0.48576  0.95510
    101   2.33904  5.32785  2.66587  1.23280  4.66471  3.46838  3.82087  4.12423  2.62249  3.64402  4.44957  2.96054  3.97457  2.36476  3.09583  2.86066  3.16380  3.72585  5.81069  4.40521    536 e - - -
          2.68618  4.42225  2.77519  2.73123  3.46354  2.40513  3.72494  3.29354  2.67741  2.69355  4.24690  2.90347  2.73739  3.18146  2.89801  2.37887  2.77519  2.98518  4.58477  3.61503
          0.01830  4.40573  5.12807  0.61958  0.77255  0.48576  0.95510
    102   3.09775  5.39908  3.35265  2.09039  4.85075  3.74355  3.74597  4.22744  1.24649  3.64164  4.46200  3.22331  4.11836  2.86260  1.81522  3.06108  3.27896  3.85748  5.68344  4.44839    537 k - - -
          2.68618  4.42225  2.77519  2.73123  3.46354  2.40513  3.72494  3.29354  2.67741  2.69355  4.24690  2.90347  2.73739  3.18146  2.89801  2.37887  2.77519  2.98518  4.58477  3.61503
          0.01830  4.40573  5.12807  0.61958  0.77255  0.48576  0.95510
    103   2.79918  4.36578  3.94058  3.37469  3.54647  3.86348  4.17364  1.65943  2.41675  2.50421  3.48963  3.71037  4.23865  3.57281  3.53397  3.14494  2.47230  1.80145  5.08100  3.86569    538 i - - -
          2.68618  4.42225  2.77519  2.73123  3.46354  2.40513  3.72494  3.29354  2.67741  2.69355  4.24690  2.90347  2.73739  3.18146  2.89801  2.37887  2.77519  2.98518  4.58477  3.61503
          0.01830  4.40573  5.12807  0.61958  0.77255  0.48576  0.95510
    104   3.51649  4.79178  5.31113  4.74610  1.68058  4.79372  4.96629  1.79247  4.59896  1.07814  3.04263  4.87844  4.95390  4.58843  4.61280  4.14933  3.73169  2.49249  5.15055  3.94618    539 l - - -
          2.68618  4.42225  2.77519  2.73123  3.46354  2.40513  3.72494  3.29354  2.67741  2.69355  4.24690  2.90347  2.73739  3.18146  2.89801  2.37887  2.77519  2.98518  4.58477  3.61503
          0.01830  4.40573  5.12807  0.61958  0.77255  0.48576  0.95510
    105   2.00156  4.39020  3.73605  3.46819  4.74028  1.73814  4.55677  4.19386  3.56599  3.85419  4.64368  3.57118  3.91723  3.81947  3.88051  1.06313  2.93939  3.53306  6.05321  4.85735    540 s - - -
          2.68622  4.42229  2.77524  2.73127  3.46358  2.40493  3.72499  3.29358  2.67745  2.69359  4.24694  2.90351  2.73711  3.18150  2.89805  2.37891  2.77524  2.98522  4.58481  3.61507
          0.11766  2.25313  5.12807  0.66268  0.72457  0.48576  0.95510
    106   2.25444  5.17687  2.97641  2.29860  4.51268  3.51140  3.69039  3.96162  2.36041  3.46292  4.23802  2.35667  3.91673  2.49173  1.85949  2.75006  3.00202  3.56647  5.60528  4.24278    543 r - - -
          2.68618  4.42225  2.77519  2.73123  3.46354  2.40513  3.72494  3.29354  2.67741  2.69355  4.24690  2.90347  2.73739  3.18146  2.89801  2.37887  2.77519  2.98518  4.58477  3.61503
          0.01830  4.40573  5.12807  0.61958  0.77255  0.48576  0.95510
    107   1.92040  4.34812  3.87649  3.31535  2.65193  3.78986  2.88138  2.81991  3.23448  2.14874  3.45553  3.61664  4.16110  3.49484  3.50866  3.05922  3.00221  2.61907  4.63274  2.25229    544 a - - -
          2.68618  4.42225  2.77519  2.73123  3.46354  2.40513  3.72494  3.29354  2.67741  2.69355  4.24690  2.90347  2.73739  3.18146  2.89801  2.37887  2.77519  2.98518  4.58477  3.61503
          0.01830  4.40573  5.12807  0.61958  0.77255  0.48576  0.95510
    108   3.46132  5.15040  4.23969  4.21928  5.28889  0.23746  5.27143  5.05260  4.47001  4.62298  5.62587  4.40687  4.55332  4.75282  4.61555  3.65307  3.98160  4.47734  6.20972  5.41978    545 G - - -
          2.68618  4.42225  2.77519  2.73123  3.46354  2.40513  3.72494  3.29354  2.67741  2.69355  4.24690  2.90347  2.73739  3.18146  2.89801  2.37887  2.77519  2.98518  4.58477  3.61503
          0.01830  4.40573  5.12807  0.61958  0.77255  0.48576  0.95510
    109   3.64449  4.89351  5.41499  4.88114  3.32507  5.00356  5.35937  1.54603  4.71815  0.77421  3.09874  5.10409  5.12646  4.76794  4.77376  4.40352  3.87019  2.29329  5.50215  4.44901    546 l - - -
          2.68618  4.42225  2.77519  2.73123  3.46354  2.40513  3.72494  3.29354  2.67741  2.69355  4.24690  2.90347  2.73739  3.18146  2.89801  2.37887  2.77519  2.98518  4.58477  3.61503
          0.01830  4.40573  5.12807  0.61958  0.77255  0.48576  0.95510
    110   2.72819  4.79863  3.19624  2.67728  2.92914  3.53781  3.79863  3.47364  1.82069  3.10071  3.95269  3.15784  3.96633  2.99194  2.98219  1.73824  2.97981  3.17145  5.31073  3.97121    547 s - - -
          2.68618  4.42225  2.77519  2.73123  3.46354  2.40513  3.72494  3.29354  2.67741  2.69355  4.24690  2.90347  2.73739  3.18146  2.89801  2.37887  2.77519  2.98518  4.58477  3.61503
          0.01830  4.40573  5.12807  0.61958  0.77255  0.48576  0.95510
    111   2.73842  5.17934  2.98287  2.04704  4.51979  3.49533  2.93887  3.97970  2.14826  3.46803  4.22858  2.97124  2.99258  2.76927  2.02790  2.51533  2.96410  3.56921  5.60102  4.22578    548 r - - -
          2.68618  4.42225  2.77519  2.73123  3.46354  2.40513  3.72494  3.29354  2.67741  2.69355  4.24690  2.90347  2.73739  3.18146  2.89801  2.37887  2.77519  2.98518  4.58477  3.61503
          0.01830  4.40573  5.12807  0.61958  0.77255  0.48576  0.95510
    112   3.09518  5.63981  1.51960  2.32278  5.02124  2.50790  3.97400  4.55646  2.98216  4.04009  4.87156  1.42476  4.03753  3.13478  3.57902  2.99520  3.39536  4.09702  6.18857  4.68261    549 n - - -
          2.68618  4.42225  2.77519  2.73123  3.46354  2.40513  3.72494  3.29354  2.67741  2.69355  4.24690  2.90347  2.73739  3.18146  2.89801  2.37887  2.77519  2.98518  4.58477  3.61503
          0.01830  4.40573  5.12807  0.61958  0.77255  0.48576  0.95510
    113   1.92311  5.03605  2.45720  2.44740  4.39152  3.44506  3.72378  3.84161  2.50829  3.38879  4.16941  2.97954  3.88268  2.44385  2.99146  2.19125  2.47737  3.45167  5.57659  4.20098    550 a - - -
          2.68618  4.42225  2.77519  2.73123  3.46354  2.40513  3.72494  3.29354  2.67741  2.69355  4.24690  2.90347  2.73739  3.18146  2.89801  2.37887  2.77519  2.98518  4.58477  3.61503
          0.01830  4.40573  5.12807  0.61958  0.77255  0.48576  0.95510
    114   2.47371  4.85411  3.17993  2.66753  4.28363  3.48285  3.81941  3.68903  2.53308  3.28742  4.10739  2.66512  3.94741  2.97653  2.14406  2.76695  1.62130  3.33313  5.50608  4.20141    551 t - - -
          2.68618  4.42225  2.77519  2.73123  3.46354  2.40513  3.72494  3.29354  2.67741  2.69355  4.24690  2.90347  2.73739  3.18146  2.89801  2.37887  2.77519  2.98518  4.58477  3.61503
          0.01830  4.40573  5.12807  0.61958  0.77255  0.48576  0.95510
    115   2.97427  4.36009  4.59746  4.04065  3.26190  4.15934  4.42105  1.90664  3.89369  2.27476  3.38883  4.18642  4.50047  4.09834  4.03358  3.47974  3.21403  1.33093  4.92820  2.01062    552 v - - -
          2.68618  4.42225  2.77519  2.73123  3.46354  2.40513  3.72494  3.29354  2.67741  2.69355  4.24690  2.90347  2.73739  3.18146  2.89801  2.37887  2.77519  2.98518  4.58477  3.61503
          0.01830  4.40573  5.12807  0.61958  0.77255  0.48576  0.95510
    116   3.38856  4.62223  5.35243  4.88342  3.90509  4.90516  5.60503  0.96477  4.79920  2.34776  3.66269  5.05487  5.16504  5.05180  4.96955  4.33013  3.65396  1.11840  5.97870  4.76781    553 i - - -
          2.68618  4.42225  2.77519  2.73123  3.46354  2.40513  3.72494  3.29354  2.67741  2.69355  4.24690  2.90347  2.73739  3.18146  2.89801  2.37887  2.77519  2.98518  4.58477  3.61503
          0.01830  4.40573  5.12807  0.61958  0.77255  0.48576  0.95510
    117   3.37396  4.67882  5.12753  4.62326  3.53760  4.68880  5.19340  2.05764  4.47222  1.23868  3.35154  4.80823  4.96416  4.66426  4.60228  4.08365  3.63123  1.08200  5.56094  4.40597    554 v - - -
          2.68618  4.42225  2.77519  2.73123  3.46354  2.40513  3.72494  3.29354  2.67741  2.69355  4.24690  2.90347  2.73739  3.18146  2.89801  2.37887  2.77519  2.98518  4.58477  3.61503
          0.01830  4.40573  5.12807  0.61958  0.77255  0.48576  0.95510
    118   4.10440  5.37287  4.67120  4.52623  2.52266  4.48701  4.00277  4.05514  4.37434  3.36328  4.67533  4.44141  4.95985  4.54067  4.43456  4.17445  4.39991  3.95346  4.17695  0.39821    555 Y - - -
          2.68620  4.42227  2.77487  2.73125  3.46356  2.40515  3.72496  3.29356  2.67743  2.69357  4.24692  2.90349  2.73742  3.18148  2.89803  2.37889  2.77521  2.98520  4.58479  3.61505
          0.22864  2.24816  2.31475  0.30889  1.32525  0.48576  0.95510
    119   1.95186  4.33157  3.68999  3.46664  4.60098  3.09614  4.52983  4.00062  3.54021  3.72797  4.56212  3.54714  3.88027  3.81980  3.81940  0.80233  2.90665  3.40418  5.95073  4.74389    557 s - - -
          2.68603  4.42232  2.77495  2.73130  3.46361  2.40520  3.72501  3.29361  2.67748  2.69362  4.24697  2.90354  2.73746  3.18118  2.89808  2.37894  2.77526  2.98483  4.58484  3.61510
          0.44673  1.03917  5.03061  0.14420  2.00781  0.62076  0.77119
    120   2.07733  4.49407  3.35552  2.96423  3.87420  1.47443  4.02928  3.37821  2.99541  3.06873  3.94824  3.32817  3.95095  3.31679  3.36168  2.74792  2.94404  3.05226  5.29282  2.73838    559 g - - -
          2.68618  4.42225  2.77519  2.73123  3.46354  2.40513  3.72494  3.29354  2.67741  2.69355  4.24690  2.90347  2.73739  3.18146  2.89801  2.37887  2.77519  2.98518  4.58477  3.61503
          0.02019  4.30827  5.03061  0.61958  0.77255  0.40975  1.09010
    121   2.94089  5.46663  2.13474  1.20492  4.78487  3.45610  3.81625  4.27891  2.64607  3.75951  4.54865  2.91786  3.97101  2.94686  2.45977  2.86664  3.19346  3.85096  5.89770  4.45713    560 e - - -
          2.68618  4.42225  2.77519  2.73123  3.46354  2.40513  3.72494  3.29354  2.67741  2.69355  4.24690  2.90347  2.73739  3.18146  2.89801  2.37887  2.77519  2.98518  4.58477  3.61503
          0.16040  4.40573  1.99518  0.61958  0.77255  0.48576  0.95510
    122   3.11009  5.66652  1.15243  2.24627  4.98411  3.34942  3.94767  4.56482  3.00771  4.05643  4.92091  1.68932  3.99702  3.12370  3.62285  2.99249  3.41904  4.11340  6.17675  4.65025    561 d - - -
          2.68618  4.42225  2.77519  2.73123  3.46354  2.40513  3.72494  3.29354  2.67741  2.69355  4.24690  2.90347  2.73739  3.18146  2.89801  2.37887  2.77519  2.98518  4.58477  3.61503
          0.02107  4.26639  4.98874  0.61958  0.77255  0.67011  0.71673
    123   2.66567  4.35112  3.60931  3.07322  2.74699  2.28062  3.87950  2.87107  3.02220  2.57721  3.49375  3.43172  4.03515  3.31305  3.34723  2.90232  2.42190  2.64956  4.77186  2.29156    562 g - - -
          2.68618  4.42225  2.77519  2.73123  3.46354  2.40513  3.72494  3.29354  2.67741  2.69355  4.24690  2.90347  2.73739  3.18146  2.89801  2.37887  2.77519  2.98518  4.58477  3.61503
          0.02107  4.26639  4.98874  0.61958  0.77255  0.67011  0.71673
    124   2.71086  5.08449  2.02764  2.36200  4.36251  2.69912  2.82199  3.82655  2.47975  2.72059  4.15775  2.64583  3.85642  2.80945  2.97049  2.69112  2.95099  3.44872  5.55269  4.16291    563 d - - -
          2.68618  4.42225  2.77519  2.73123  3.46354  2.40513  3.72494  3.29354  2.67741  2.69355  4.24690  2.90347  2.73739  3.18146  2.89801  2.37887  2.77519  2.98518  4.58477  3.61503
          0.02107  4.26639  4.98874  0.61958  0.77255  0.38566  1.13944
    125   2.30736  4.98775  2.99286  2.47040  4.34646  3.44946  3.71182  3.79181  2.25926  3.34406  4.12511  2.25753  3.02665  2.83752  2.95368  2.31354  2.34222  3.40680  5.53526  4.16995    564 n - - -
          2.68618  4.42225  2.77519  2.73123  3.46354  2.40513  3.72494  3.29354  2.67741  2.69355  4.24690  2.90347  2.73739  3.18146  2.89801  2.37887  2.77519  2.98518  4.58477  3.61503
          0.01830  4.40573  5.12807  0.61958  0.77255  0.48576  0.95510
    126   2.48925  4.50395  3.49035  3.09345  4.52298  1.92683  4.23657  3.96256  3.14028  3.59397  4.39320  3.38576  1.82139  3.44418  3.53010  1.92809  2.21665  3.43258  5.81397  4.55672    565 p - - -
          2.68618  4.42225  2.77519  2.73123  3.46354  2.40513  3.72494  3.29354  2.67741  2.69355  4.24690  2.90347  2.73739  3.18146  2.89801  2.37887  2.77519  2.98518  4.58477  3.61503
          0.01830  4.40573  5.12807  0.61958  0.77255  0.48576  0.95510
    127   1.89617  4.96236  3.11770  2.54944  4.22005  3.54016  3.09157  3.64523  2.02143  3.22153  4.03237  3.06084  3.92699  2.84853  2.40519  2.75796  2.96117  3.31289  5.42731  3.11406    566 a - - -
          2.68618  4.42225  2.77519  2.73123  3.46354  2.40513  3.72494  3.29354  2.67741  2.69355  4.24690  2.90347  2.73739  3.18146  2.89801  2.37887  2.77519  2.98518  4.58477  3.61503
          0.01830  4.40573  5.12807  0.61958  0.77255  0.48576  0.95510
    128   2.67574  5.04804  2.40883  2.42130  3.45023  2.83649  3.66756  3.79750  2.42984  3.33722  4.11064  2.73440  3.86191  2.78533  2.40037  2.33324  2.53077  3.41545  5.52010  4.14288    567 s - - -
          2.68618  4.42225  2.77519  2.73123  3.46354  2.40513  3.72494  3.29354  2.67741  2.69355  4.24690  2.90347  2.73739  3.18146  2.89801  2.37887  2.77519  2.98518  4.58477  3.61503
          0.01830  4.40573  5.12807  0.61958  0.77255  0.48576  0.95510
    129   3.54229  4.79957  4.97970  4.58973  1.17298  4.47836  3.78178  2.31399  4.39843  2.74746  3.88437  4.30703  4.78980  4.34730  4.36754  3.82028  3.76249  3.13847  2.77610  1.56922    568 f - - -
          2.68618  4.42225  2.77519  2.73123  3.46354  2.40513  3.72494  3.29354  2.67741  2.69355  4.24690  2.90347  2.73739  3.18146  2.89801  2.37887  2.77519  2.98518  4.58477  3.61503
          0.01830  4.40573  5.12807  0.61958  0.77255  0.48576  0.95510
    130   3.38113  4.61279  5.33706  4.83607  3.80523  4.89629  5.48825  1.37920  4.74714  1.96900  3.57217  5.01196  5.12603  4.96089  4.89742  4.29693  3.63374  0.91150  5.84834  4.66645    569 v - - -
          2.68567  4.42230  2.77525  2.73128  3.46359  2.40518  3.72500  3.29359  2.67746  2.69360  4.24695  2.90352  2.73745  3.18151  2.89806  2.37892  2.77501  2.98523  4.58482  3.61508
          0.73674  1.41095  1.28223  0.17810  1.81315  0.48576  0.95510
    131   2.78618  5.29161  1.90471  2.22685  4.60351  3.32906  3.67281  4.09115  2.25696  3.58046  4.36806  2.37318  3.83278  2.10095  2.99729  2.71925  3.03605  3.67116  5.72655  4.29383    571 d - - -
          2.68618  4.42225  2.77519  2.73123  3.46354  2.40513  3.72494  3.29354  2.67741  2.69355  4.24690  2.90347  2.73739  3.18146  2.89801  2.37887  2.77519  2.98518  4.58477  3.61503
          0.02521  4.08897  4.81132  0.61958  0.77255  0.83822  0.56648
    132   0.74168  4.31422  3.69569  3.50347  4.28091  3.13176  4.49804  3.43981  3.52568  3.31090  4.32330  3.59409  3.89203  3.84779  3.75736  2.66491  2.95760  3.05614  5.68607  4.51244    572 a - - -
          2.68618  4.42225  2.77519  2.73123  3.46354  2.40513  3.72494  3.29354  2.67741  2.69355  4.24690  2.90347  2.73739  3.18146  2.89801  2.37887  2.77519  2.98518  4.58477  3.61503
          0.02521  4.08897  4.81132  0.61958  0.77255  0.83822  0.56648
    133   1.04926  4.19356  3.65462  3.35276  4.22226  3.04476  4.34222  3.34892  3.33580  3.23517  4.15372  3.45267  3.79066  3.64474  3.60964  2.50387  2.16006  2.93804  5.64107  4.44263    573 a - - -
          2.68618  4.42225  2.77519  2.73123  3.46354  2.40513  3.72494  3.29354  2.67741  2.69355  4.24690  2.90347  2.73739  3.18146  2.89801  2.37887  2.77519  2.98518  4.58477  3.61503
          0.02521  4.08897  4.81132  0.61958  0.77255  0.83822  0.56648
    134   2.98080  4.77038  3.69696  3.08052  3.38666  3.72684  3.76090  3.38581  2.41713  2.93590  3.91067  3.43373  4.12311  3.11289  1.56136  3.10404  3.19854  3.16335  2.05673  3.37793    574 r - - -
          2.68618  4.42225  2.77519  2.73123  3.46354  2.40513  3.72494  3.29354  2.67741  2.69355  4.24690  2.90347  2.73739  3.18146  2.89801  2.37887  2.77519  2.98518  4.58477  3.61503
          0.02521  4.08897  4.81132  0.61958  0.77255  0.64294  0.74601
    135   2.84974  4.32043  4.26970  3.73687  3.51598  3.98158  4.44705  1.68539  3.63247  2.30413  3.42032  3.98815  2.87814  3.90564  3.86686  3.31273  3.11577  1.32518  5.18768  3.98203    575 v - - -
          2.68618  4.42225  2.77519  2.73123  3.46354  2.40513  3.72494  3.29354  2.67741  2.69355  4.24690  2.90347  2.73739  3.18146  2.89801  2.37887  2.77519  2.98518  4.58477  3.61503
          0.02254  4.19963  4.92197  0.61958  0.77255  0.35425  1.20965
    136   2.55191  4.40325  4.76532  4.19160  1.79616  4.24783  4.56127  1.55061  4.04455  1.79810  3.22246  4.32048  4.55876  4.19436  4.14266  3.57113  3.27351  2.19783  5.02134  3.81511    576 i - - -
          2.68618  4.42225  2.77519  2.73123  3.46354  2.40513  3.72494  3.29354  2.67741  2.69355  4.24690  2.90347  2.73739  3.18146  2.89801  2.37887  2.77519  2.98518  4.58477  3.61503
          0.01830  4.40573  5.12807  0.61958  0.77255  0.48576  0.95510
    137   1.97968  4.24692  3.84461  3.27404  3.37254  3.69363  4.01011  2.71364  3.18950  2.13322  3.37313  3.58138  4.08608  3.45914  3.46083  2.20451  2.90332  2.19367  3.20423  3.64793    577 a - - -
          2.68618  4.42225  2.77519  2.73123  3.46354  2.40513  3.72494  3.29354  2.67741  2.69355  4.24690  2.90347  2.73739  3.18146  2.89801  2.37887  2.77519  2.98518  4.58477  3.61503
          0.01830  4.40573  5.12807  0.61958  0.77255  0.48576  0.95510
    138   1.72814  4.43588  4.70178  4.17894  3.73136  4.26277  4.83632  1.46544  4.07994  2.44561  3.59444  4.36544  4.65393  4.33038  4.27974  3.62103  3.31555  1.39532  5.47955  4.27589    578 v - - -
          2.68618  4.42225  2.77519  2.73123  3.46354  2.40513  3.72494  3.29354  2.67741  2.69355  4.24690  2.90347  2.73739  3.18146  2.89801  2.37887  2.77519  2.98518  4.58477  3.61503
          0.01830  4.40573  5.12807  0.61958  0.77255  0.48576  0.95510
    139   3.81788  5.13957  5.04829  4.72121  3.43646  4.65700  5.21769  2.69443  4.48931  0.41792  3.34519  4.95003  5.01998  4.72160  4.56515  4.34308  4.09746  2.86409  5.47352  4.31038    579 L - - -
          2.68618  4.42225  2.77519  2.73123  3.46354  2.40513  3.72494  3.29354  2.67741  2.69355  4.24690  2.90347  2.73739  3.18146  2.89801  2.37887  2.77519  2.98518  4.58477  3.61503
          0.01830  4.40573  5.12807  0.61958  0.77255  0.48576  0.95510
    140   2.78729  5.24970  2.31767  2.08057  4.54745  3.45215  3.72585  4.02922  2.52435  3.53712  4.30944  2.29051  3.90352  2.38637  3.02766  2.74479  3.02785  3.62100  5.69301  2.31856    580 e - - -
          2.68618  4.42225  2.77519  2.73123  3.46354  2.40513  3.72494  3.29354  2.67741  2.69355  4.24690  2.90347  2.73739  3.18146  2.89801  2.37887  2.77519  2.98518  4.58477  3.61503
          0.01830  4.40573  5.12807  0.61958  0.77255  0.48576  0.95510
    141   3.25378  4.62527  4.62229  4.13161  2.48289  4.24801  3.86981  3.04245  3.94578  2.56423  2.01815  4.11484  4.58179  4.07139  4.04254  3.56689  3.47946  2.91271  1.90038  1.57981    581 y - - -
          2.68618  4.42225  2.77519  2.73123  3.46354  2.40513  3.72494  3.29354  2.67741  2.69355  4.24690  2.90347  2.73739  3.18146  2.89801  2.37887  2.77519  2.98518  4.58477  3.61503
          0.01830  4.40573  5.12807  0.61958  0.77255  0.48576  0.95510
    142   2.41129  4.26920  4.01583  3.44838  3.41269  3.79712  4.14753  2.15156  3.35772  1.84322  3.38399  3.72851  4.18728  3.61690  3.60780  2.00190  2.97654  2.10412  4.94666  3.74418    582 l - - -
          2.68618  4.42225  2.77519  2.73123  3.46354  2.40513  3.72494  3.29354  2.67741  2.69355  4.24690  2.90347  2.73739  3.18146  2.89801  2.37887  2.77519  2.98518  4.58477  3.61503
          0.01830  4.40573  5.12807  0.61958  0.77255  0.48576  0.95510
    143   3.46132  5.15040  4.23969  4.21928  5.28889  0.23746  5.27143  5.05260  4.47001  4.62298  5.62587  4.40687  4.55332  4.75282  4.61555  3.65307  3.98160  4.47734  6.20972  5.41978    583 G - - -
          2.68618  4.42225  2.77519  2.73123  3.46354  2.40513  3.72494  3.29354  2.67741  2.69355  4.24690  2.90347  2.73739  3.18146  2.89801  2.37887  2.77519  2.98518  4.58477  3.61503
          0.01830  4.40573  5.12807  0.61958  0.77255  0.48576  0.95510
    144   2.98206  4.59197  3.87555  3.41118  3.30605  3.90488  1.86754  1.40670  3.18148  2.56593  3.64559  3.73421  4.31974  3.60122  3.43229  3.25503  3.23397  2.63907  4.89518  3.47347    584 i - - -
          2.68618  4.42225  2.77519  2.73123  3.46354  2.40513  3.72494  3.29354  2.67741  2.69355  4.24690  2.90347  2.73739  3.18146  2.89801  2.37887  2.77519  2.98518  4.58477  3.61503
          0.01830  4.40573  5.12807  0.61958  0.77255  0.48576  0.95510
    145   2.82591  5.25077  3.04909  2.15785  4.61948  3.55202  3.68498  4.06474  1.52714  3.52992  4.30163  3.02590  2.99205  2.35551  2.45246  2.79114  3.04290  3.65773  5.63643  4.29059    585 k - - -
          2.68618  4.42225  2.77519  2.73123  3.46354  2.40513  3.72494  3.29354  2.67741  2.69355  4.24690  2.90347  2.73739  3.18146  2.89801  2.37887  2.77519  2.98518  4.58477  3.61503
          0.01830  4.40573  5.12807  0.61958  0.77255  0.48576  0.95510
    146   2.95307  5.50529  1.36824  2.33240  4.82102  3.44833  3.82159  4.32241  2.18700  3.79489  4.58244  2.46403  3.97155  2.35042  3.18671  2.87174  3.20744  3.88667  5.93160  4.47832    586 d - - -
          2.68618  4.42225  2.77519  2.73123  3.46354  2.40513  3.72494  3.29354  2.67741  2.69355  4.24690  2.90347  2.73739  3.18146  2.89801  2.37887  2.77519  2.98518  4.58477  3.61503
          0.01830  4.40573  5.12807  0.61958  0.77255  0.48576  0.95510
    147   2.79478  4.35851  3.95132  3.38735  3.53715  3.85758  4.17613  1.53682  2.58729  2.49633  3.48266  3.71632  4.23642  3.58173  3.54039  3.14218  2.30895  1.97650  5.07267  3.85904    587 i - - -
          2.68618  4.42225  2.77519  2.73123  3.46354  2.40513  3.72494  3.29354  2.67741  2.69355  4.24690  2.90347  2.73739  3.18146  2.89801  2.37887  2.77519  2.98518  4.58477  3.61503
          0.01830  4.40573  5.12807  0.61958  0.77255  0.48576  0.95510
    148   2.30232  4.43266  3.53128  2.97147  2.92642  3.64657  3.88274  2.94834  2.91057  2.65070  3.54611  3.37732  4.03461  3.22804  2.69515  2.44074  2.92543  2.71948  4.93371  2.05434    588 y - - -
          2.68618  4.42225  2.77519  2.73123  3.46354  2.40513  3.72494  3.29354  2.67741  2.69355  4.24690  2.90347  2.73739  3.18146  2.89801  2.37887  2.77519  2.98518  4.58477  3.61503
          0.01830  4.40573  5.12807  0.61958  0.77255  0.48576  0.95510
    149   3.01123  4.38353  4.65146  4.10393  1.99299  4.12848  4.11658  2.12517  3.94242  2.25865  3.36434  4.13633  4.46332  4.06389  4.01810  3.44329  3.24110  2.07911  4.46931  1.63273    589 y - - -
          2.68618  4.42225  2.77519  2.73123  3.46354  2.40513  3.72494  3.29354  2.67741  2.69355  4.24690  2.90347  2.73739  3.18146  2.89801  2.37887  2.77519  2.98518  4.58477  3.61503
          0.01830  4.40573  5.12807  0.61958  0.77255  0.48576  0.95510
    150   3.61752  4.93336  5.18850  4.64160  3.22276  4.83744  5.12901  2.42114  4.42678  1.13614  1.16793  4.88989  4.99992  4.53858  4.51237  4.21890  3.84019  2.60814  5.35667  4.29211    590 l - - -
          2.68618  4.42225  2.77519  2.73123  3.46354  2.40513  3.72494  3.29354  2.67741  2.69355  4.24690  2.90347  2.73739  3.18146  2.89801  2.37887  2.77519  2.98518  4.58477  3.61503
          0.01830  4.40573  5.12807  0.61958  0.77255  0.48576  0.95510
    151   3.32603  5.99426  0.77958  1.82152  5.27257  3.44267  4.08040  4.84405  3.21345  4.31296  5.21227  2.89960  4.11920  3.26385  3.88330  3.16578  3.63820  4.38712  6.44310  4.87829    591 d - - -
          2.68618  4.42225  2.77519  2.73123  3.46354  2.40513  3.72494  3.29354  2.67741  2.69355  4.24690  2.90347  2.73739  3.18146  2.89801  2.37887  2.77519  2.98518  4.58477  3.61503
          0.01830  4.40573  5.12807  0.61958  0.77255  0.48576  0.95510
    152   2.96570  4.92033  3.53117  3.23217  4.73892  0.78728  4.32230  4.24990  2.98106  3.82622  4.69984  3.58487  4.19021  3.54544  2.18377  3.07996  3.35986  3.79818  5.86620  4.69474    592 g - - -
          2.68618  4.42225  2.77519  2.73123  3.46354  2.40513  3.72494  3.29354  2.67741  2.69355  4.24690  2.90347  2.73739  3.18146  2.89801  2.37887  2.77519  2.98518  4.58477  3.61503
          0.01830  4.40573  5.12807  0.61958  0.77255  0.48576  0.95510
    153   2.80299  4.82997  3.06361  2.98847  4.83631  0.80455  4.40177  4.41424  3.39087  4.02193  4.87125  2.25563  4.07726  3.64632  3.78066  2.90790  3.26481  3.84119  6.08337  4.79703    593 g - - -
          2.68618  4.42225  2.77519  2.73123  3.46354  2.40513  3.72494  3.29354  2.67741  2.69355  4.24690  2.90347  2.73739  3.18146  2.89801  2.37887  2.77519  2.98518  4.58477  3.61503
          0.01830  4.40573  5.12807  0.61958  0.77255  0.48576  0.95510
    154   3.07904  4.42929  4.83073  4.26162  2.01836  4.24725  4.36234  1.53319  4.09156  1.58762  3.19139  4.30934  4.54865  4.18617  4.13888  3.56831  3.30536  2.44775  4.71147  2.71138    594 i - - -
          2.68618  4.42225  2.77519  2.73123  3.46354  2.40513  3.72494  3.29354  2.67741  2.69355  4.24690  2.90347  2.73739  3.18146  2.89801  2.37887  2.77519  2.98518  4.58477  3.61503
          0.01830  4.40573  5.12807  0.61958  0.77255  0.48576  0.95510
    155   2.18266  5.35332  2.17504  1.46222  4.69230  3.43470  3.80063  4.17731  2.65384  3.68027  4.46336  2.91539  3.94122  2.93039  3.18112  2.30223  3.12764  3.75298  5.83866  4.40261    595 e - - -
          2.68618  4.42225  2.77519  2.73123  3.46354  2.40513  3.72494  3.29354  2.67741  2.69355  4.24690  2.90347  2.73739  3.18146  2.89801  2.37887  2.77519  2.98518  4.58477  3.61503
          0.01830  4.40573  5.12807  0.61958  0.77255  0.48576  0.95510
    156   2.30955  5.07691  2.98415  2.51608  4.49426  3.47786  3.75424  3.93755  1.49336  3.46613  4.25251  2.51483  3.92661  2.88055  2.87576  2.31043  3.01215  3.53827  5.62717  4.27425    596 k - - -
          2.68618  4.42225  2.77519  2.73123  3.46354  2.40513  3.72494  3.29354  2.67741  2.69355  4.24690  2.90347  2.73739  3.18146  2.89801  2.37887  2.77519  2.98518  4.58477  3.61503
          0.01830  4.40573  5.12807  0.61958  0.77255  0.48576  0.95510
    157   4.36288  5.51700  4.98959  4.84804  3.41598  4.40511  4.71270  4.45712  4.58987  3.74436  5.05735  4.90664  4.97039  4.94504  4.61186  4.56202  4.69719  4.35815  0.26720  3.39592    597 W - - -
          2.68618  4.42225  2.77519  2.73123  3.46354  2.40513  3.72494  3.29354  2.67741  2.69355  4.24690  2.90347  2.73739  3.18146  2.89801  2.37887  2.77519  2.98518  4.58477  3.61503
          0.01830  4.40573  5.12807  0.61958  0.77255  0.48576  0.95510
    158   2.68496  5.08786  2.65072  1.99951  4.39472  3.46970  3.65719  3.85073  1.96305  3.37379  4.14015  2.95500  3.86275  2.76928  2.47377  2.66786  2.91502  2.99101  3.54212  4.16043    598 k - - -
          2.68618  4.42225  2.77519  2.73123  3.46354  2.40513  3.72494  3.29354  2.67741  2.69355  4.24690  2.90347  2.73739  3.18146  2.89801  2.37887  2.77519  2.98518  4.58477  3.61503
          0.01830  4.40573  5.12807  0.61958  0.77255  0.48576  0.95510
    159   1.92681  5.15210  2.10368  2.41280  4.52213  3.43636  3.76165  3.98693  2.57042  3.51592  4.29604  2.95686  3.90742  2.39435  3.06801  2.04940  3.02140  3.57890  5.68944  4.29171    599 a - - -
          2.68618  4.42225  2.77519  2.73123  3.46354  2.40513  3.72494  3.29354  2.67741  2.69355  4.24690  2.90347  2.73739  3.18146  2.89801  2.37887  2.77519  2.98518  4.58477  3.61503
          0.01830  4.40573  5.12807  0.61958  0.77255  0.48576  0.95510
    160   2.86343  5.27558  2.70437  1.41152  4.58014  3.46466  2.83490  4.07378  2.59549  3.59225  4.38801  2.95774  3.95337  2.92857  3.07508  1.97695  3.11573  3.67501  5.74362  4.33460    600 e - - -
          2.68612  4.42250  2.77511  2.73116  3.46312  2.40468  3.72520  3.29322  2.67735  2.69349  4.24715  2.90372  2.73765  3.18172  2.89826  2.37912  2.77511  2.98502  4.58502  3.61528
          0.22864  1.61719  5.12807  1.58697  0.22884  0.48576  0.95510
    161   2.79085  5.23200  2.94890  2.21317  4.58230  2.34432  3.68872  4.03975  1.79541  3.51981  4.28722  2.48450  3.91880  2.79824  2.37869  2.75528  3.01668  3.62896  5.64448  4.27410    611 k - - -
          2.68618  4.42225  2.77519  2.73123  3.46354  2.40513  3.72494  3.29354  2.67741  2.69355  4.24690  2.90347  2.73739  3.18146  2.89801  2.37887  2.77519  2.98518  4.58477  3.61503
          0.01830  4.40573  5.12807  0.61958  0.77255  0.48576  0.95510
    162   2.31997  4.58346  3.31932  2.75471  3.28317  3.58390  3.80894  3.13311  2.42971  2.06592  3.67863  3.21883  3.96946  3.04615  2.44226  2.41035  2.90993  2.87828  5.13689  3.86871    612 l - - -
          2.68618  4.42225  2.77519  2.73123  3.46354  2.40513  3.72494  3.29354  2.67741  2.69355  4.24690  2.90347  2.73739  3.18146  2.89801  2.37887  2.77519  2.98518  4.58477  3.61503
          0.01830  4.40573  5.12807  0.61958  0.77255  0.48576  0.95510
    163   3.61573  5.24722  4.28235  4.21806  5.11758  3.90657  5.21938  4.84303  4.32947  4.39074  5.48321  4.45815  0.24851  4.69818  4.48406  3.80640  4.10216  4.41857  6.11857  5.25476    613 P - - -
          2.68618  4.42225  2.77519  2.73123  3.46354  2.40513  3.72494  3.29354  2.67741  2.69355  4.24690  2.90347  2.73739  3.18146  2.89801  2.37887  2.77519  2.98518  4.58477  3.61503
          0.01830  4.40573  5.12807  0.61958  0.77255  0.48576  0.95510
    164   2.93396  4.38705  4.33076  3.76011  3.41486  4.08038  4.40028  2.06616  3.62635  1.77777  3.32817  4.02177  4.41853  2.79851  3.83900  3.37968  3.16883  1.33594  5.08758  3.90500    614 v - - -
          2.68618  4.42225  2.77519  2.73123  3.46354  2.40513  3.72494  3.29354  2.67741  2.69355  4.24690  2.90347  2.73739  3.18146  2.89801  2.37887  2.77519  2.98518  4.58477  3.61503
          0.01830  4.40573  5.12807  0.61958  0.77255  0.48576  0.95510
    165   1.94088  4.69264  3.23107  1.88713  3.90962  3.57339  3.84546  3.14632  2.70502  2.32031  3.79764  3.19765  3.98526  3.05053  3.12743  2.82272  2.95759  2.64743  5.28802  3.99942    615 e - - -
          2.68618  4.42225  2.77519  2.73123  3.46354  2.40513  3.72494  3.29354  2.67741  2.69355  4.24690  2.90347  2.73739  3.18146  2.89801  2.37887  2.77519  2.98518  4.58477  3.61503
          0.11824  4.40573  2.30947  0.61958  0.77255  0.48576  0.95510
    166   2.70346  4.90078  3.05065  2.07783  4.15957  3.50242  3.69903  2.63607  1.85476  3.15479  3.97872  3.03264  3.90058  2.84778  2.85745  2.73353  2.49479  3.21425  5.39635  4.07152    616 k - - -
          2.68620  4.42227  2.77521  2.73125  3.46356  2.40515  3.72496  3.29356  2.67743  2.69357  4.24692  2.90349  2.73742  3.18148  2.89803  2.37889  2.77521  2.98478  4.58479  3.61505
          0.13060  2.15509  5.03004  0.30975  1.32287  0.62147  0.77036
    167   2.76693  4.94839  2.96272  2.61819  4.49439  1.50244  3.86530  3.94771  2.56955  3.50451  4.32459  2.36653  3.95146  3.02383  2.32899  2.80131  3.07164  3.54140  5.66363  4.34325    618 g - - -
          2.68618  4.42225  2.77519  2.73123  3.46354  2.40513  3.72494  3.29354  2.67741  2.69355  4.24690  2.90347  2.73739  3.18146  2.89801  2.37887  2.77519  2.98518  4.58477  3.61503
          0.02021  4.30769  5.03004  0.61958  0.77255  0.62147  0.77036
    168   2.43206  5.33747  2.15834  1.80492  4.65788  3.39908  3.73431  4.14979  2.57154  3.63827  4.41197  2.04752  3.03507  2.85764  3.09784  2.75624  3.06900  3.72001  5.78635  4.34606    619 e - - -
          2.68618  4.42225  2.77519  2.73123  3.46354  2.40513  3.72494  3.29354  2.67741  2.69355  4.24690  2.90347  2.73739  3.18146  2.89801  2.37887  2.77519  2.98518  4.58477  3.61503
          0.02021  4.30769  5.03004  0.61958  0.77255  0.62147  0.77036
    169   2.80797  4.48385  3.64557  3.16566  3.09061  3.72634  3.88124  2.95006  3.09432  2.67555  3.63046  2.66163  4.14360  3.40938  3.40162  3.02961  3.05999  2.07442  4.64714  1.63798    620 y - - -
          2.68618  4.42225  2.77519  2.73123  3.46354  2.40513  3.72494  3.29354  2.67741  2.69355  4.24690  2.90347  2.73739  3.18146  2.89801  2.37887  2.77519  2.98518  4.58477  3.61503
          0.02021  4.30769  5.03004  0.61958  0.77255  0.62147  0.77036
    170   2.68194  4.84019  3.16873  2.66688  4.37147  3.42499  3.81139  3.80034  2.48251  3.36859  4.18049  3.12737  2.77002  2.96200  1.85274  1.76084  2.97602  3.40804  5.54992  4.24685    621 s - - -
          2.68618  4.42225  2.77519  2.73123  3.46354  2.40513  3.72494  3.29354  2.67741  2.69355  4.24690  2.90347  2.73739  3.18146  2.89801  2.37887  2.77519  2.98518  4.58477  3.61503
          0.02021  4.30769  5.03004  0.61958  0.77255  0.62147  0.77036
    171   3.33064  4.65580  5.00972  4.49846  3.41247  4.60266  5.06944  2.08321  4.34084  1.06089  3.22938  4.70179  4.87566  4.52658  4.47398  3.99026  3.58509  1.34209  5.44107  4.29933    622 l - - -
          2.68618  4.42225  2.77519  2.73123  3.46354  2.40513  3.72494  3.29354  2.67741  2.69355  4.24690  2.90347  2.73739  3.18146  2.89801  2.37887  2.77519  2.98518  4.58477  3.61503
          0.02021  4.30769  5.03004  0.61958  0.77255  0.62147  0.77036
    172   2.84704  5.12084  2.90339  2.53346  4.53157  3.48569  3.77862  3.97067  1.81322  3.49948  4.31575  2.53781  1.76947  2.92034  2.79957  2.84159  3.10243  3.58980  5.64621  4.31535    623 p - - -
          2.68618  4.42225  2.77519  2.73123  3.46354  2.40513  3.72494  3.29354  2.67741  2.69355  4.24690  2.90347  2.73739  3.18146  2.89801  2.37887  2.77519  2.98518  4.58477  3.61503
          0.02021  4.30769  5.03004  0.61958  0.77255  0.62147  0.77036
    173   2.32078  5.07613  3.12367  2.56070  4.44587  3.53593  3.68901  3.86197  1.51315  3.38171  4.18252  3.06026  2.93244  2.81434  2.31962  2.78894  3.01547  3.49420  5.52937  4.21867    624 k - - -
          2.68618  4.42225  2.77519  2.73123  3.46354  2.40513  3.72494  3.29354  2.67741  2.69355  4.24690  2.90347  2.73739  3.18146  2.89801  2.37887  2.77519  2.98518  4.58477  3.61503
          0.02021  4.30769  5.03004  0.61958  0.77255  0.62147  0.77036
    174   2.41172  4.35628  3.64685  3.33461  4.46265  3.13910  4.39025  3.84413  3.34920  3.56154  4.39997  3.49058  3.88193  3.65861  3.65897  1.19244  1.53276  3.31916  5.81081  4.59004    625 s - - -
          2.68618  4.42225  2.77519  2.73123  3.46354  2.40513  3.72494  3.29354  2.67741  2.69355  4.24690  2.90347  2.73739  3.18146  2.89801  2.37887  2.77519  2.98518  4.58477  3.61503
          0.02021  4.30769  5.03004  0.61958  0.77255  0.62147  0.77036
    175   2.97767  5.21370  2.76233  2.54622  4.12078  3.49842  2.12944  4.07582  2.67274  3.59363  4.46421  1.33386  4.03714  3.07854  3.06838  2.95902  3.25473  3.70817  5.46215  3.97210    626 n - - -
          2.68618  4.42225  2.77519  2.73123  3.46354  2.40513  3.72494  3.29354  2.67741  2.69355  4.24690  2.90347  2.73739  3.18146  2.89801  2.37887  2.77519  2.98518  4.58477  3.61503
          0.02021  4.30769  5.03004  0.61958  0.77255  0.62147  0.77036
    176   3.09130  4.67283  4.13411  3.77919  0.94544  3.88714  4.10702  3.13990  3.72283  2.63376  3.80437  3.94445  2.50557  3.95707  3.92749  3.33867  3.41352  3.00796  4.55102  2.97221    627 f - - -
          2.68618  4.42225  2.77519  2.73123  3.46354  2.40513  3.72494  3.29354  2.67741  2.69355  4.24690  2.90347  2.73739  3.18146  2.89801  2.37887  2.77519  2.98518  4.58477  3.61503
          0.02021  4.30769  5.03004  0.61958  0.77255  0.40939  1.09081
    177   2.70239  4.65666  3.29621  2.72413  3.84432  3.58870  3.79291  2.89751  2.16049  2.44885  3.74410  3.19720  3.97143  3.00706  2.23101  2.81601  2.37049  2.60874  5.19744  3.92361    628 k - - -
          2.68618  4.42225  2.77519  2.73123  3.46354  2.40513  3.72494  3.29354  2.67741  2.69355  4.24690  2.90347  2.73739  3.18146  2.89801  2.37887  2.77519  2.98518  4.58477  3.61503
          0.01830  4.40573  5.12807  0.61958  0.77255  0.48576  0.95510
    178   2.83708  4.38618  3.97093  2.65315  3.58211  3.91695  4.25258  1.41464  3.35798  2.50023  3.51203  3.77004  4.29322  3.65326  3.65102  3.20586  2.51718  1.87928  5.14584  3.92787    629 i - - -
          2.68619  4.42226  2.77521  2.73125  3.46355  2.40514  3.72434  3.29355  2.67742  2.69356  4.24691  2.90348  2.73741  3.18148  2.89802  2.37888  2.77521  2.98520  4.58478  3.61504
          0.19439  2.55271  2.31475  0.36250  1.19052  0.48576  0.95510
    179   2.70788  5.18697  2.53504  1.99694  4.52492  3.43710  3.64186  3.99886  2.03627  3.48196  4.23616  2.90721  2.94438  2.74764  2.21166  2.66917  2.93934  3.57516  5.61509  4.21699    631 e - - -
          2.68618  4.42225  2.77519  2.73123  3.46354  2.40513  3.72494  3.29354  2.67741  2.69355  4.24690  2.90347  2.73739  3.18146  2.89801  2.37887  2.77519  2.98518  4.58477  3.61503
          0.02019  4.30827  5.03061  0.61958  0.77255  0.62076  0.77119
    180   2.77501  4.36339  3.83892  3.27647  2.67947  3.77844  3.03433  2.83910  3.16481  1.69377  3.46408  3.58077  4.14646  3.44978  2.82934  3.04740  3.00454  2.64039  4.55469  2.33436    632 l - - -
          2.68618  4.42225  2.77519  2.73123  3.46354  2.40513  3.72494  3.29354  2.67741  2.69355  4.24690  2.90347  2.73739  3.18146  2.89801  2.37887  2.77519  2.98518  4.58477  3.61503
          0.02019  4.30827  5.03061  0.61958  0.77255  0.62076  0.77119
    181   2.69635  5.01928  2.95747  2.21438  4.30837  3.46680  3.66524  3.74529  2.39664  2.68444  4.08651  2.04912  3.16092  2.79245  2.44382  2.69337  2.92688  3.38207  5.48487  4.12819    633 n - - -
          2.68618  4.42225  2.77519  2.73123  3.46354  2.40513  3.72494  3.29354  2.67741  2.69355  4.24690  2.90347  2.73739  3.18146  2.89801  2.37887  2.77519  2.98518  4.58477  3.61503
          0.02019  4.30827  5.03061  0.61958  0.77255  0.62076  0.77119
    182   2.69953  4.99574  2.30105  2.43230  4.23444  3.45437  3.68761  3.70792  2.47250  3.27409  4.07507  2.96495  2.21868  2.82759  2.58894  2.70175  2.93641  3.35413  5.46116  3.01119    634 p - - -
          2.68618  4.42225  2.77519  2.73123  3.46354  2.40513  3.72494  3.29354  2.67741  2.69355  4.24690  2.90347  2.73739  3.18146  2.89801  2.37887  2.77519  2.98518  4.58477  3.61503
          0.02019  4.30827  5.03061  0.61958  0.77255  0.62076  0.77119
    183   2.69010  4.98952  2.99219  2.47654  4.34973  2.57320  3.69253  3.78674  2.40925  3.33333  4.12322  2.99432  3.87592  1.91194  2.50488  2.48261  2.57482  3.40915  5.51525  4.16651    635 q - - -
          2.68618  4.42225  2.77519  2.73123  3.46354  2.40513  3.72494  3.29354  2.67741  2.69355  4.24690  2.90347  2.73739  3.18146  2.89801  2.37887  2.77519  2.98518  4.58477  3.61503
          0.02019  4.30827  5.03061  0.61958  0.77255  0.62076  0.77119
    184   2.18693  4.65727  3.17937  2.65351  4.06728  3.39916  3.81013  3.46917  2.65180  3.10653  3.93371  2.20596  3.06763  2.99011  3.09081  2.35815  2.50568  2.56119  5.37322  4.07018    636 a - - -
          2.68618  4.42225  2.77519  2.73123  3.46354  2.40513  3.72494  3.29354  2.67741  2.69355  4.24690  2.90347  2.73739  3.18146  2.89801  2.37887  2.77519  2.98518  4.58477  3.61503
          0.02019  4.30827  5.03061  0.61958  0.77255  0.62076  0.77119
    185   2.92624  4.38847  4.38487  3.86448  3.56597  4.05820  4.55953  1.16442  3.74982  2.31055  3.46142  4.09813  2.83183  4.02312  3.97115  3.40273  3.19889  1.77348  5.27141  4.06958    637 i - - -
          2.68618  4.42225  2.77519  2.73123  3.46354  2.40513  3.72494  3.29354  2.67741  2.69355  4.24690  2.90347  2.73739  3.18146  2.89801  2.37887  2.77519  2.98518  4.58477  3.61503
          0.02019  4.30827  5.03061  0.61958  0.77255  0.62076  0.77119
    186   1.95124  4.37493  4.31685  3.77012  1.98745  3.98079  4.27938  2.48984  3.65365  1.55524  3.23354  3.98042  4.35089  3.86311  3.83919  3.29858  3.14944  2.40886  4.85200  3.56313    638 l - - -
          2.68618  4.42225  2.77519  2.73123  3.46354  2.40513  3.72494  3.29354  2.67741  2.69355  4.24690  2.90347  2.73739  3.18146  2.89801  2.37887  2.77519  2.98518  4.58477  3.61503
          0.02019  4.30827  5.03061  0.61958  0.77255  0.62076  0.77119
    187   1.85579  2.64463  2.08757  2.75114  4.13883  3.33746  3.91827  3.52863  2.79568  3.18773  4.01938  3.17897  3.88187  3.11395  3.22540  2.30587  2.88902  3.16214  5.45878  4.16678    639 a - - -
          2.68618  4.42225  2.77519  2.73123  3.46354  2.40513  3.72494  3.29354  2.67741  2.69355  4.24690  2.90347  2.73739  3.18146  2.89801  2.37887  2.77519  2.98518  4.58477  3.61503
          0.02019  4.30827  5.03061  0.61958  0.77255  0.62076  0.77119
    188   2.74237  5.19217  2.17621  1.81670  3.35393  3.42021  3.68699  3.96505  2.48225  3.47795  4.25224  2.89427  3.86634  2.09891  2.98305  2.70389  2.98223  3.56164  5.63800  4.22759    640 e - - -
          2.68618  4.42225  2.77519  2.73123  3.46354  2.40513  3.72494  3.29354  2.67741  2.69355  4.24690  2.90347  2.73739  3.18146  2.89801  2.37887  2.77519  2.98518  4.58477  3.61503
          0.02019  4.30827  5.03061  0.61958  0.77255  0.62076  0.77119
    189   2.72679  4.43920  3.60248  3.03035  3.56625  3.69973  3.94388  2.30742  2.11694  1.87250  3.49999  3.43270  4.07645  3.25473  3.19685  2.95972  2.47290  2.55584  5.04453  3.81680    641 l - - -
          2.68618  4.42225  2.77519  2.73123  3.46354  2.40513  3.72494  3.29354  2.67741  2.69355  4.24690  2.90347  2.73739  3.18146  2.89801  2.37887  2.77519  2.98518  4.58477  3.61503
          0.02019  4.30827  5.03061  0.61958  0.77255  0.62076  0.77119
    190   2.65147  4.99880  2.50737  2.15009  4.28377  3.08855  3.64688  3.12252  2.41744  3.27984  4.06050  2.76147  3.19494  2.76958  2.89853  2.32064  2.88435  2.91039  5.47370  4.10221    642 e - - -
          2.68618  4.42225  2.77519  2.73123  3.46354  2.40513  3.72494  3.29354  2.67741  2.69355  4.24690  2.90347  2.73739  3.18146  2.89801  2.37887  2.77519  2.98518  4.58477  3.61503
          0.02019  4.30827  5.03061  0.61958  0.77255  0.62076  0.77119
    191   2.68654  4.18512  4.04743  3.46898  2.07485  3.78075  4.08333  2.13332  2.81641  2.30797  3.27542  3.72047  4.14883  3.60264  3.57189  3.06549  2.54655  2.02598  4.81469  3.61297    643 v - - -
          2.68618  4.42225  2.77519  2.73123  3.46354  2.40513  3.72494  3.29354  2.67741  2.69355  4.24690  2.90347  2.73739  3.18146  2.89801  2.37887  2.77519  2.98518  4.58477  3.61503
          0.02019  4.30827  5.03061  0.61958  0.77255  0.62076  0.77119
    192   2.86604  4.40539  4.07996  3.49907  3.40718  3.92099  4.20874  2.48325  3.23455  1.48919  3.33634  3.80178  4.28359  3.61990  2.60795  3.22260  3.10375  1.70054  5.03563  3.83861    644 l - - -
          2.68618  4.42225  2.77519  2.73123  3.46354  2.40513  3.72494  3.29354  2.67741  2.69355  4.24690  2.90347  2.73739  3.18146  2.89801  2.37887  2.77519  2.98518  4.58477  3.61503
          0.02019  4.30827  5.03061  0.61958  0.77255  0.62076  0.77119
    193   2.71504  4.98156  3.04534  2.06840  4.26234  3.50091  3.67185  3.68321  2.15122  2.34011  4.04890  3.01151  3.89282  2.80593  2.36237  2.35697  2.94007  3.33856  5.44296  4.11050    645 e - - -
          2.68618  4.42225  2.77519  2.73123  3.46354  2.40513  3.72494  3.29354  2.67741  2.69355  4.24690  2.90347  2.73739  3.18146  2.89801  2.37887  2.77519  2.98518  4.58477  3.61503
          0.02019  4.30827  5.03061  0.61958  0.77255  0.62076  0.77119
    194   2.71272  4.33187  3.74131  2.39439  3.33077  3.72770  3.96528  2.31471  3.07226  2.06017  3.37356  3.52943  4.09813  3.38053  3.36730  2.99424  2.94360  2.53500  2.34338  3.59317    646 l - - -
          2.68618  4.42225  2.77519  2.73123  3.46354  2.40513  3.72494  3.29354  2.67741  2.69355  4.24690  2.90347  2.73739  3.18146  2.89801  2.37887  2.77519  2.98518  4.58477  3.61503
          0.02019  4.30827  5.03061  0.61958  0.77255  0.62076  0.77119
    195   1.90790  4.25249  3.89498  3.34353  3.48776  3.65209  4.11174  2.02931  3.26722  2.51416  3.45632  3.62685  4.09847  3.53887  3.54382  2.65142  2.37093  2.02296  4.99489  3.78558    647 a - - -
          2.68618  4.42225  2.77519  2.73123  3.46354  2.40513  3.72494  3.29354  2.67741  2.69355  4.24690  2.90347  2.73739  3.18146  2.89801  2.37887  2.77519  2.98518  4.58477  3.61503
          0.13118  4.30827  2.21201  0.61958  0.77255  0.62076  0.77119
    196   3.42073  4.70590  5.09922  4.56871  3.25728  4.74023  5.10442  1.45991  4.40439  0.97580  3.05364  4.80164  4.92219  4.53407  4.51053  4.12433  3.65364  2.10433  5.36682  4.26560    648 l - - -
          2.68618  4.42225  2.77519  2.73123  3.46354  2.40513  3.72494  3.29354  2.67741  2.69355  4.24690  2.90347  2.73739  3.18146  2.89801  2.37887  2.77519  2.98518  4.58477  3.61503
          0.02254  4.19963  4.92197  0.61958  0.77255  0.74031  0.64811
    197   2.61741  3.45575  2.50167  2.53550  3.94606  3.44865  3.70722  3.33381  2.54538  2.98325  2.96238  2.14299  3.86213  2.88655  2.99195  2.68577  2.86103  3.03534  5.26259  3.94847    649 n - - -
          2.68618  4.42225  2.77519  2.73123  3.46354  2.40513  3.72494  3.29354  2.67741  2.69355  4.24690  2.90347  2.73739  3.18146  2.89801  2.37887  2.77519  2.98518  4.58477  3.61503
          0.02254  4.19963  4.92197  0.61958  0.77255  0.74031  0.64811
    198   2.76762  5.13036  2.75330  2.38248  4.44537  2.79024  2.93770  3.90801  2.14160  3.43187  4.23025  1.80382  3.87846  2.82033  2.84721  2.74168  3.00864  3.52602  5.58851  4.21587    650 n - - -
          2.68597  4.42233  2.77527  2.73131  3.46361  2.40520  3.72502  3.29362  2.67748  2.69305  4.24697  2.90354  2.73747  3.18154  2.89808  2.37894  2.77527  2.98488  4.58485  3.61511
          0.13586  2.12231  4.92197  1.11473  0.39750  0.35425  1.20965
    199   3.02959  5.62363  1.50199  1.53251  4.93002  3.44032  3.87243  4.44475  2.05679  3.91045  4.71186  2.89098  3.99998  3.01194  3.32375  2.92945  3.29382  4.00017  6.04783  4.56635    655 d - - -
          2.68618  4.42225  2.77519  2.73123  3.46354  2.40513  3.72494  3.29354  2.67741  2.69355  4.24690  2.90347  2.73739  3.18146  2.89801  2.37887  2.77519  2.98518  4.58477  3.61503
          0.01830  4.40573  5.12807  0.61958  0.77255  0.48576  0.95510
    200   2.92928  5.38200  2.70620  1.61943  4.71883  3.49389  3.79671  4.19227  2.53468  3.67908  4.47447  1.62933  3.98238  2.92642  2.52825  2.87281  3.17321  3.78306  5.81001  4.41285    656 e - - -
          2.68618  4.42225  2.77519  2.73123  3.46354  2.40513  3.72494  3.29354  2.67741  2.69355  4.24690  2.90347  2.73739  3.18146  2.89801  2.37887  2.77519  2.98518  4.58477  3.61503
          0.01830  4.40573  5.12807  0.61958  0.77255  0.48576  0.95510
    201   2.21906  4.63200  3.24774  2.68767  3.81596  3.55811  2.96706  3.20007  2.66139  2.56854  2.98563  3.16798  3.94543  2.66350  3.08406  2.49654  2.33822  2.93341  5.17934  3.89715    657 a - - -
          2.68618  4.42225  2.77519  2.73123  3.46354  2.40513  3.72494  3.29354  2.67741  2.69355  4.24690  2.90347  2.73739  3.18146  2.89801  2.37887  2.77519  2.98518  4.58477  3.61503
          0.01830  4.40573  5.12807  0.61958  0.77255  0.48576  0.95510
    202   2.39421  4.17588  4.13762  3.55558  2.64190  2.20762  4.11492  2.18532  3.44190  2.33043  2.92581  3.77497  4.16976  3.66759  3.63375  3.08698  2.93059  2.02775  4.80931  3.61587    658 v - - -
          2.68647  4.42285  2.77452  2.73150  3.46414  2.40502  3.72554  3.29138  2.67800  2.69352  4.24466  2.90406  2.73736  3.18155  2.89751  2.37901  2.77579  2.98578  4.58537  3.61326
          0.34196  1.25984  5.12807  2.09386  0.13149  0.48576  0.95510
    203   2.81973  4.63360  3.48886  2.95260  3.50999  3.71918  3.89214  2.21345  2.80677  2.68390  3.66788  3.38297  4.10472  1.60036  3.14973  2.98351  3.05059  2.84939  5.00323  2.95370    670 q - - -
          2.68618  4.42225  2.77519  2.73123  3.46354  2.40513  3.72494  3.29354  2.67741  2.69355  4.24690  2.90347  2.73739  3.18146  2.89801  2.37887  2.77519  2.98518  4.58477  3.61503
          0.01830  4.40573  5.12807  0.61958  0.77255  0.48576  0.95510
    204   3.24003  4.53883  5.11365  4.54515  2.29098  4.54825  4.90595  1.85301  4.40284  1.48281  3.21284  4.66139  4.79858  4.50205  4.46205  3.89314  3.47150  1.32886  5.25721  4.11315    671 v - - -
          2.68618  4.42225  2.77519  2.73123  3.46354  2.40513  3.72494  3.29354  2.67741  2.69355  4.24690  2.90347  2.73739  3.18146  2.89801  2.37887  2.77519  2.98518  4.58477  3.61503
          0.01830  4.40573  5.12807  0.61958  0.77255  0.48576  0.95510
    205   3.37798  4.61405  5.32378  4.81623  3.76239  4.87685  5.44419  1.44820  4.72296  1.83089  3.53346  4.99051  5.10475  4.92282  4.86455  4.27230  3.62844  0.93318  5.79884  4.62824    672 v - - -
          2.68618  4.42225  2.77519  2.73123  3.46354  2.40513  3.72494  3.29354  2.67741  2.69355  4.24690  2.90347  2.73739  3.18146  2.89801  2.37887  2.77519  2.98518  4.58477  3.61503
          0.01830  4.40573  5.12807  0.61958  0.77255  0.48576  0.95510
    206   3.67031  5.77916  0.38305  2.83684  5.25322  3.71482  4.53351  4.98667  3.73567  4.50504  5.52594  3.40945  4.40477  3.79419  4.30103  3.59265  4.02947  4.57702  6.30096  5.07797    673 D - - -
          2.68618  4.42225  2.77519  2.73123  3.46354  2.40513  3.72494  3.29354  2.67741  2.69355  4.24690  2.90347  2.73739  3.18146  2.89801  2.37887  2.77519  2.98518  4.58477  3.61503
          0.01830  4.40573  5.12807  0.61958  0.77255  0.48576  0.95510
    207   1.63707  4.34615  3.89107  3.44934  4.07820  3.32233  4.36126  3.25819  3.40692  3.12537  4.02237  3.61416  3.99214  3.68996  3.70632  1.54666  2.93430  1.81654  5.51795  4.30992    674 s - - -
          2.68618  4.42225  2.77519  2.73123  3.46354  2.40513  3.72494  3.29354  2.67741  2.69355  4.24690  2.90347  2.73739  3.18146  2.89801  2.37887  2.77519  2.98518  4.58477  3.61503
          0.01830  4.40573  5.12807  0.61958  0.77255  0.48576  0.95510
    208   3.72565  5.45954  4.27992  3.71605  4.95895  4.06497  4.36717  4.57020  2.65567  3.98768  4.99985  4.02067  4.56557  3.58442  0.40289  3.80152  3.97030  4.27646  5.83716  4.80196    675 R - - -
          2.68618  4.42225  2.77519  2.73123  3.46354  2.40513  3.72494  3.29354  2.67741  2.69355  4.24690  2.90347  2.73739  3.18146  2.89801  2.37887  2.77519  2.98518  4.58477  3.61503
          0.01830  4.40573  5.12807  0.61958  0.77255  0.48576  0.95510
    209   2.69374  4.96088  2.77050  2.47970  4.26282  3.46702  3.72836  2.93601  2.52600  3.27449  4.07420  2.09490  2.87550  2.86785  3.00019  2.06184  2.93952  3.33917  5.49226  4.13642    676 s - - -
          2.68618  4.42225  2.77519  2.73123  3.46354  2.40513  3.72494  3.29354  2.67741  2.69355  4.24690  2.90347  2.73739  3.18146  2.89801  2.37887  2.77519  2.98518  4.58477  3.61503
          0.01830  4.40573  5.12807  0.61958  0.77255  0.48576  0.95510
    210   2.06953  4.49552  3.40590  2.84038  3.64886  3.60821  3.84546  2.66391  2.78770  2.43597  3.59313  3.28310  3.02771  3.11985  2.34539  2.84342  2.90383  2.77611  5.06175  3.15381    677 a - - -
          2.68618  4.42225  2.77519  2.73123  3.46354  2.40513  3.72494  3.29354  2.67741  2.69355  4.24690  2.90347  2.73739  3.18146  2.89801  2.37887  2.77519  2.98518  4.58477  3.61503
          0.01830  4.40573  5.12807  0.61958  0.77255  0.48576  0.95510
    211   2.03370  5.29348  2.09687  2.13599  4.61754  3.45239  3.73556  4.09555  1.78309  3.59073  4.36007  2.92251  3.91221  2.85353  3.02145  2.75953  3.05104  3.67564  5.73858  4.32128    678 k - - -
          2.68618  4.42225  2.77519  2.73123  3.46354  2.40513  3.72494  3.29354  2.67741  2.69355  4.24690  2.90347  2.73739  3.18146  2.89801  2.37887  2.77519  2.98518  4.58477  3.61503
          0.01830  4.40573  5.12807  0.61958  0.77255  0.48576  0.95510
    212   2.83150  5.17962  2.84135  1.51174  4.35033  3.50612  3.75002  3.90917  2.51447  3.44243  4.25150  2.99590  3.95135  2.15160  2.96175  2.80912  3.06766  3.54440  5.56555  2.71509    679 e - - -
          2.68618  4.42225  2.77519  2.73123  3.46354  2.40513  3.72494  3.29354  2.67741  2.69355  4.24690  2.90347  2.73739  3.18146  2.89801  2.37887  2.77519  2.98518  4.58477  3.61503
          0.01830  4.40573  5.12807  0.61958  0.77255  0.48576  0.95510
    213   4.08576  5.26811  4.91972  4.63113  1.52392  4.73900  1.84295  3.90038  4.47584  3.18724  4.44386  4.32853  5.03078  4.40827  4.50254  4.09803  4.29352  3.79161  3.78022  0.98679    680 y - - -
          2.68618  4.42225  2.77519  2.73123  3.46354  2.40513  3.72494  3.29354  2.67741  2.69355  4.24690  2.90347  2.73739  3.18146  2.89801  2.37887  2.77519  2.98518  4.58477  3.61503
          0.01830  4.40573  5.12807  0.61958  0.77255  0.48576  0.95510
    214   2.71191  5.05141  3.01043  2.25158  4.34480  3.49591  3.67916  3.78404  2.19820  2.42921  4.11135  2.53771  3.88977  2.80149  2.44136  2.17908  2.94021  3.41507  5.50995  4.15142    681 s - - -
          2.68618  4.42225  2.77519  2.73123  3.46354  2.40513  3.72494  3.29354  2.67741  2.69355  4.24690  2.90347  2.73739  3.18146  2.89801  2.37887  2.77519  2.98518  4.58477  3.61503
          0.01830  4.40573  5.12807  0.61958  0.77255  0.48576  0.95510
    215   3.02125  5.37782  2.59924  1.83839  4.78124  1.25984  3.93808  4.24409  2.52017  3.77641  4.61295  3.00211  4.04273  3.09897  3.23725  2.97435  3.30520  3.84414  5.94000  4.54333    682 g - - -
          2.68618  4.42225  2.77519  2.73123  3.46354  2.40513  3.72494  3.29354  2.67741  2.69355  4.24690  2.90347  2.73739  3.18146  2.89801  2.37887  2.77519  2.98518  4.58477  3.61503
          0.20576  4.40573  1.75007  0.61958  0.77255  0.48576  0.95510
    216   2.33245  5.11012  2.94381  2.09401  4.44365  3.45164  2.82717  3.89522  2.08189  3.39287  4.16198  2.93135  3.84627  2.43410  2.41854  2.67122  2.92119  3.49643  5.53253  4.16750    683 k - - -
          2.68618  4.42225  2.77519  2.73123  3.46354  2.40513  3.72494  3.29354  2.67741  2.69355  4.24690  2.90347  2.73739  3.18146  2.89801  2.37887  2.77519  2.98518  4.58477  3.61503
          0.13265  4.22200  2.21129  0.61958  0.77255  0.71784  0.66905
    217   2.64148  4.81347  1.94600  2.44094  4.10167  3.37369  3.71446  3.50148  2.56066  3.13198  2.83055  2.95750  3.84093  2.88227  3.02562  2.21605  2.90394  3.17745  5.39368  4.04747    684 d - - -
          2.68619  4.42226  2.77521  2.73125  3.46355  2.40514  3.72496  3.29355  2.67742  2.69356  4.24691  2.90348  2.73741  3.18148  2.89802  2.37888  2.77497  2.98520  4.58478  3.61504
          0.11630  2.28423  4.83628  0.36662  1.18114  0.81786  0.58227
    218   2.36783  4.83141  3.11072  2.56155  4.08878  3.49813  3.66342  3.46835  1.81306  2.46584  3.91717  3.04990  3.89328  2.45468  2.66992  2.75341  2.93199  3.16855  5.31360  4.02342    686 k - - -
          2.68618  4.42225  2.77519  2.73123  3.46354  2.40513  3.72494  3.29354  2.67741  2.69355  4.24690  2.90347  2.73739  3.18146  2.89801  2.37887  2.77519  2.98518  4.58477  3.61503
          0.02458  4.11393  4.83628  0.61958  0.77255  0.62259  0.76907
    219   2.76277  5.24945  1.89305  2.30744  4.57429  3.39542  3.67352  4.05517  2.44404  3.54271  4.31443  2.34456  3.85672  2.33586  2.38383  2.71097  3.00357  3.63476  5.68241  4.26876    687 d - - -
          2.68618  4.42225  2.77519  2.73123  3.46354  2.40513  3.72494  3.29354  2.67741  2.69355  4.24690  2.90347  2.73739  3.18146  2.89801  2.37887  2.77519  2.98518  4.58477  3.61503
          0.02203  4.22200  4.94435  0.61958  0.77255  0.71784  0.66905
    220   2.60284  4.74062  3.05453  2.58617  4.21378  3.36358  3.78130  3.62867  2.24688  3.23340  4.05007  3.06067  2.14640  2.94351  2.97883  2.19863  2.33621  3.25859  5.46205  4.14753    688 p - - -
          2.68618  4.42225  2.77519  2.73123  3.46354  2.40513  3.72494  3.29354  2.67741  2.69355  4.24690  2.90347  2.73739  3.18146  2.89801  2.37887  2.77519  2.98518  4.58477  3.61503
          0.02203  4.22200  4.94435  0.61958  0.77255  0.71784  0.66905
    221   2.27765  5.01596  2.34644  2.39443  4.39013  2.65259  3.68463  3.84077  2.45493  3.38124  4.16565  2.92604  3.84177  2.81258  2.03986  2.66653  2.92877  3.44582  5.55981  4.18522    689 r - - -
          2.68618  4.42225  2.77519  2.73123  3.46354  2.40513  3.72494  3.29354  2.67741  2.69355  4.24690  2.90347  2.73739  3.18146  2.89801  2.37887  2.77519  2.98518  4.58477  3.61503
          0.02203  4.22200  4.94435  0.61958  0.77255  0.71784  0.66905
    222   2.93446  4.42362  4.23723  3.68942  3.29253  4.02867  4.37308  1.95011  3.55542  1.23416  3.18562  3.97214  2.87748  3.81761  3.77755  3.34320  3.17873  2.29694  5.05206  3.87796    690 l - - -
          2.68589  4.42253  2.77513  2.73121  3.46382  2.40474  3.72442  3.29382  2.67769  2.69354  4.24718  2.90336  2.73705  3.18174  2.89829  2.37915  2.77514  2.98546  4.58505  3.61459
          0.42777  1.07612  4.94435  1.38759  0.28725  0.71784  0.66905
    223   2.07822  4.37425  3.46593  2.90073  3.50942  3.59226  3.84130  2.84174  2.38228  2.20922  3.47363  3.31444  3.97496  3.15599  3.17718  2.84024  2.86208  2.34116  4.95276  3.04961    700 a - - -
          2.68618  4.42225  2.77519  2.73123  3.46354  2.40513  3.72494  3.29354  2.67741  2.69355  4.24690  2.90347  2.73739  3.18146  2.89801  2.37887  2.77519  2.98518  4.58477  3.61503
          0.02203  4.22200  4.94435  0.61958  0.77255  0.71784  0.66905
    224   3.26818  5.35911  3.75725  2.99904  4.88158  3.84715  3.71134  4.19578  1.33224  3.58624  4.46505  3.36790  4.19322  2.84089  1.21487  3.25198  3.40743  3.87974  5.58101  4.45804    701 r - - -
          2.68618  4.42225  2.77519  2.73123  3.46354  2.40513  3.72494  3.29354  2.67741  2.69355  4.24690  2.90347  2.73739  3.18146  2.89801  2.37887  2.77519  2.98518  4.58477  3.61503
          0.02203  4.22200  4.94435  0.61958  0.77255  0.71784  0.66905
    225   1.94337  4.51920  3.25383  2.73820  2.99356  2.70231  2.61499  3.14330  2.72308  2.81853  3.68998  3.18496  3.91493  3.05442  3.12425  2.74707  2.87065  2.87417  5.08609  3.77665    702 a - - -
          2.68618  4.42225  2.77519  2.73123  3.46354  2.40513  3.72494  3.29354  2.67741  2.69355  4.24690  2.90347  2.73739  3.18146  2.89801  2.37887  2.77519  2.98518  4.58477  3.61503
          0.02203  4.22200  4.94435  0.61958  0.77255  0.36396  1.18718
    226   3.46132  5.15040  4.23969  4.21928  5.28889  0.23746  5.27143  5.05260  4.47001  4.62298  5.62587  4.40687  4.55332  4.75282  4.61555  3.65307  3.98160  4.47734  6.20972  5.41978    703 G - - -
          2.68618  4.42225  2.77519  2.73123  3.46354  2.40513  3.72494  3.29354  2.67741  2.69355  4.24690  2.90347  2.73739  3.18146  2.89801  2.37887  2.77519  2.98518  4.58477  3.61503
          0.01830  4.40573  5.12807  0.61958  0.77255  0.48576  0.95510
    227   2.90096  5.05132  3.21479  2.72519  4.29490  3.60839  1.48166  3.84373  2.38819  3.39055  4.23143  3.19553  4.04679  2.97252  2.24889  2.35093  3.14183  3.50500  5.48367  4.15361    704 h - - -
          2.68618  4.42225  2.77519  2.73123  3.46354  2.40513  3.72494  3.29354  2.67741  2.69355  4.24690  2.90347  2.73739  3.18146  2.89801  2.37887  2.77519  2.98518  4.58477  3.61503
          0.01830  4.40573  5.12807  0.61958  0.77255  0.48576  0.95510
    228   3.48341  4.74049  5.27148  4.78914  3.59154  4.88311  5.38347  0.76948  4.62254  1.76249  3.40247  4.99040  5.11196  4.83680  4.75446  4.30532  3.73698  1.90938  5.68302  4.49861    705 i - - -
          2.68618  4.42225  2.77519  2.73123  3.46354  2.40513  3.72494  3.29354  2.67741  2.69355  4.24690  2.90347  2.73739  3.18146  2.89801  2.37887  2.77519  2.98518  4.58477  3.61503
          0.01830  4.40573  5.12807  0.61958  0.77255  0.48576  0.95510
    229   3.04066  5.15860  3.23970  2.85795  4.68116  3.63435  3.97570  4.10982  1.50790  3.64175  4.50517  3.31422  1.35147  3.13758  2.79643  3.07001  3.31669  3.74095  5.74132  4.49776    706 p - - -
          2.68620  4.42227  2.77521  2.73125  3.46356  2.40515  3.72496  3.29356  2.67743  2.69357  4.24691  2.90348  2.73741  3.18101  2.89802  2.37889  2.77521  2.98520  4.58479  3.61505
          0.10912  2.32841  5.12807  0.32290  1.28752  0.48576  0.95510
    230   2.79513  4.96028  2.82949  2.09490  4.57955  1.27430  4.01245  4.00243  2.89424  3.61003  4.44167  3.11239  3.98994  3.19087  3.34761  2.83724  2.41464  3.58424  5.82501  4.47896    708 g - - -
          2.68618  4.42225  2.77519  2.73123  3.46354  2.40513  3.72494  3.29354  2.67741  2.69355  4.24690  2.90347  2.73739  3.18146  2.89801  2.37887  2.77519  2.98518  4.58477  3.61503
          0.01830  4.40573  5.12807  0.61958  0.77255  0.48576  0.95510
    231   0.90874  4.34337  3.91720  3.57523  4.53119  3.16349  4.54662  3.90084  3.56940  3.62706  4.45231  3.62788  3.92704  3.84007  3.85485  1.98538  2.18259  3.35298  5.89254  4.70852    709 a - - -
          2.68618  4.42225  2.77519  2.73123  3.46354  2.40513  3.72494  3.29354  2.67741  2.69355  4.24690  2.90347  2.73739  3.18146  2.89801  2.37887  2.77519  2.98518  4.58477  3.61503
          0.01830  4.40573  5.12807  0.61958  0.77255  0.48576  0.95510
    232   2.68249  4.33575  3.67734  3.10155  3.45613  3.68831  3.94258  2.25377  2.14956  2.19344  3.43503  3.47153  4.06338  3.31781  3.04018  2.94493  2.91308  2.26092  4.92240  2.87853    710 k - - -
          2.68618  4.42225  2.77519  2.73123  3.46354  2.40513  3.72494  3.29354  2.67741  2.69355  4.24690  2.90347  2.73739  3.18146  2.89801  2.37887  2.77519  2.98518  4.58477  3.61503
          0.01830  4.40573  5.12807  0.61958  0.77255  0.48576  0.95510
    233   2.69456  4.79560  2.71825  2.58087  3.96735  3.52347  3.75120  3.41960  2.59188  2.68005  3.88654  2.27047  3.92705  2.93458  3.03938  2.36946  2.93028  3.12156  2.52853  3.95744    711 n - - -
          2.68618  4.42225  2.77519  2.73123  3.46354  2.40513  3.72494  3.29354  2.67741  2.69355  4.24690  2.90347  2.73739  3.18146  2.89801  2.37887  2.77519  2.98518  4.58477  3.61503
          0.01830  4.40573  5.12807  0.61958  0.77255  0.48576  0.95510
    234   3.27997  4.57286  5.16918  4.59665  2.28663  4.58954  4.94161  1.63174  4.45128  1.32951  3.16591  4.71104  4.82372  4.52634  4.49471  3.93629  3.50856  1.64125  5.26098  4.14056    712 l - - -
          2.68618  4.42225  2.77519  2.73123  3.46354  2.40513  3.72494  3.29354  2.67741  2.69355  4.24690  2.90347  2.73739  3.18146  2.89801  2.37887  2.77519  2.98518  4.58477  3.61503
          0.21911  4.40573  1.68980  0.61958  0.77255  0.48576  0.95510
    235   2.92260  4.68859  3.52382  3.15367  3.03868  3.66623  3.87939  3.35227  3.10230  2.94259  3.94875  3.49969  1.75814  3.45367  3.41045  3.07052  3.21882  3.11976  4.61057  1.55594    713 y - - -
          2.68618  4.42225  2.77519  2.73123  3.46354  2.40513  3.72494  3.29354  2.67741  2.69355  4.24690  2.90347  2.73739  3.18146  2.89801  2.37887  2.77519  2.98518  4.58477  3.61503
          0.02233  4.20895  4.93129  0.61958  0.77255  0.73108  0.65660
    236   1.68919  4.34154  4.12675  3.60635  3.55386  3.82462  4.38425  2.25624  3.50816  1.92350  3.45753  3.86548  4.28013  3.79491  3.76862  3.16853  3.07759  1.65195  5.21269  4.00653    714 v - - -
          2.68618  4.42225  2.77519  2.73123  3.46354  2.40513  3.72494  3.29354  2.67741  2.69355  4.24690  2.90347  2.73739  3.18146  2.89801  2.37887  2.77519  2.98518  4.58477  3.61503
          0.02233  4.20895  4.93129  0.61958  0.77255  0.73108  0.65660
    237   2.20928  4.69674  3.00072  2.60377  4.31791  2.09607  3.84918  3.75211  2.67429  3.34918  4.15694  3.06316  3.83762  2.33983  3.11152  1.97819  2.89550  3.33354  5.56603  4.24414    715 s - - -
          2.68618  4.42225  2.77519  2.73123  3.46354  2.40513  3.72494  3.29354  2.67741  2.69355  4.24690  2.90347  2.73739  3.18146  2.89801  2.37887  2.77519  2.98518  4.58477  3.61503
          0.02233  4.20895  4.93129  0.61958  0.77255  0.73108  0.65660
    238   2.68145  4.90537  2.08353  2.42607  4.17238  3.41560  3.70753  3.57727  2.53687  2.38709  4.01717  2.56314  3.86218  2.86314  3.00955  2.70146  2.41064  3.24636  5.43608  4.08314    716 d - - -
          2.68618  4.42225  2.77519  2.73123  3.46354  2.40513  3.72494  3.29354  2.67741  2.69355  4.24690  2.90347  2.73739  3.18146  2.89801  2.37887  2.77519  2.98518  4.58477  3.61503
          0.02233  4.20895  4.93129  0.61958  0.77255  0.73108  0.65660
    239   3.15945  4.53269  4.53998  4.05599  1.28796  4.17791  3.86540  2.76923  3.91170  2.31076  3.48306  4.06627  4.50956  4.01839  4.01602  3.50259  3.39102  2.05188  4.13361  2.10693    717 f - - -
          2.68618  4.42225  2.77519  2.73123  3.46354  2.40513  3.72494  3.29354  2.67741  2.69355  4.24690  2.90347  2.73739  3.18146  2.89801  2.37887  2.77519  2.98518  4.58477  3.61503
          0.02233  4.20895  4.93129  0.61958  0.77255  0.73108  0.65660
    240   2.37417  4.23083  4.12628  3.55462  3.31788  3.85594  4.19814  2.32628  3.44986  1.68819  2.71159  3.81071  4.22194  3.69317  3.67092  3.15099  2.54126  1.86708  4.91980  3.73253    718 l - - -
          2.68618  4.42225  2.77519  2.73123  3.46354  2.40513  3.72494  3.29354  2.67741  2.69355  4.24690  2.90347  2.73739  3.18146  2.89801  2.37887  2.77519  2.98518  4.58477  3.61503
          0.02233  4.20895  4.93129  0.61958  0.77255  0.73108  0.65660
    241   2.80447  5.33156  2.12578  1.72001  4.65509  3.37745  3.69414  4.14532  1.95592  3.62106  4.39585  2.83683  3.86472  2.42167  2.99314  2.73777  3.05001  3.71414  5.75622  4.32360    719 e - - -
          2.68618  4.42225  2.77519  2.73123  3.46354  2.40513  3.72494  3.29354  2.67741  2.69355  4.24690  2.90347  2.73739  3.18146  2.89801  2.37887  2.77519  2.98518  4.58477  3.61503
          0.02233  4.20895  4.93129  0.61958  0.77255  0.73108  0.65660
    242   2.82146  5.11854  2.85081  2.48618  4.55215  2.54084  3.73471  3.99223  1.41414  3.50395  4.31569  2.48777  3.92598  2.87215  2.73381  2.80822  3.07584  3.60011  5.63609  4.30504    720 k - - -
          2.68618  4.42225  2.77519  2.73123  3.46354  2.40513  3.72494  3.29354  2.67741  2.69355  4.24690  2.90347  2.73739  3.18146  2.89801  2.37887  2.77519  2.98518  4.58477  3.61503
          0.02233  4.20895  4.93129  0.61958  0.77255  0.73108  0.65660
    243   2.78486  4.52425  3.49425  1.91122  3.70519  3.74399  4.04271  1.88989  2.96502  2.55336  3.59444  3.43998  4.13691  3.30742  3.33992  3.02279  3.02826  2.00711  5.24252  3.98543    721 i - - -
          2.68618  4.42225  2.77519  2.73123  3.46354  2.40513  3.72494  3.29354  2.67741  2.69355  4.24690  2.90347  2.73739  3.18146  2.89801  2.37887  2.77519  2.98518  4.58477  3.61503
          0.02233  4.20895  4.93129  0.61958  0.77255  0.73108  0.65660
    244   2.71865  5.04002  2.78305  2.41428  4.46192  2.24654  3.72232  3.91383  1.94923  3.44722  4.24184  2.21854  3.86635  2.85749  2.91390  2.44695  2.98506  3.51166  5.61571  4.24911    722 k - - -
          2.68618  4.42225  2.77519  2.73123  3.46354  2.40513  3.72494  3.29354  2.67741  2.69355  4.24690  2.90347  2.73739  3.18146  2.89801  2.37887  2.77519  2.98518  4.58477  3.61503
          0.14518  4.20895  2.11797  0.61958  0.77255  0.35820  1.20041
    245   2.94746  5.43457  1.84208  2.30028  4.79934  3.37737  3.86051  4.31088  2.79476  3.81360  4.62639  1.45205  2.72214  3.01086  3.34892  2.87338  3.23139  3.87482  5.96745  4.50255    723 n - - -
          2.68618  4.42225  2.77519  2.73123  3.46354  2.40513  3.72494  3.29354  2.67741  2.69355  4.24690  2.90347  2.73739  3.18146  2.89801  2.37887  2.77519  2.98518  4.58477  3.61503
          0.02019  4.30827  5.03061  0.61958  0.77255  0.62076  0.77119
    246   3.75324  5.17211  4.25646  3.94864  2.21261  4.38090  2.38309  3.82746  3.75071  3.15831  4.36099  3.99997  4.74900  3.99947  3.92294  3.77828  3.98168  3.68299  3.87301  0.75467    724 y - - -
          2.68618  4.42225  2.77519  2.73123  3.46354  2.40513  3.72494  3.29354  2.67741  2.69355  4.24690  2.90347  2.73739  3.18146  2.89801  2.37887  2.77519  2.98518  4.58477  3.61503
          0.02019  4.30827  5.03061  0.61958  0.77255  0.62076  0.77119
    247   3.02131  4.68759  3.72736  2.41718  2.73854  3.89134  3.75547  3.21923  3.13071  2.81259  3.80196  3.57213  4.27034  3.45863  3.42864  3.18580  3.25001  3.01574  1.69423  1.99910    725 w - - -
          2.68626  4.42261  2.77457  2.73130  3.46328  2.40549  3.72531  3.29390  2.67746  2.69331  4.24591  2.90344  2.73776  3.18089  2.89837  2.37923  2.77423  2.98555  4.58305  3.61540
          0.24450  1.55888  5.03061  1.94999  0.15347  0.40975  1.09010
    248   2.33624  4.24008  4.51250  3.93139  3.36577  4.03373  4.38470  1.91731  3.79542  1.98637  2.59895  4.08274  4.38158  3.99335  3.93015  3.34232  2.61717  1.57397  4.97242  3.78847    735 v - - -
          2.68618  4.42225  2.77519  2.73123  3.46354  2.40513  3.72494  3.29354  2.67741  2.69355  4.24690  2.90347  2.73739  3.18146  2.89801  2.37887  2.77519  2.98518  4.58477  3.61503
          0.01830  4.40573  5.12807  0.61958  0.77255  0.48576  0.95510
    249   3.54181  4.78975  5.35933  4.84229  3.45622  4.94195  5.36909  1.01045  4.68957  1.24889  3.24006  5.04634  5.11315  4.80781  4.77860  4.34482  3.77963  2.05842  5.58688  4.48102    736 i - - -
          2.68618  4.42225  2.77519  2.73123  3.46354  2.40513  3.72494  3.29354  2.67741  2.69355  4.24690  2.90347  2.73739  3.18146  2.89801  2.37887  2.77519  2.98518  4.58477  3.61503
          0.01830  4.40573  5.12807  0.61958  0.77255  0.48576  0.95510
    250   3.22068  5.41106  3.59857  2.92211  4.84682  3.84733  2.65349  4.22795  0.96499  3.63684  4.48635  3.34191  4.20226  2.89613  2.07458  3.19640  3.38025  3.89018  5.64972  4.45887    737 k - - -
          2.68618  4.42225  2.77519  2.73123  3.46354  2.40513  3.72494  3.29354  2.67741  2.69355  4.24690  2.90347  2.73739  3.18146  2.89801  2.37887  2.77519  2.98518  4.58477  3.61503
          0.01830  4.40573  5.12807  0.61958  0.77255  0.48576  0.95510
    251   2.80217  5.05619  2.17523  2.52706  4.65827  3.37678  3.96836  4.13349  2.87429  3.69567  4.50552  3.04423  1.52082  3.13054  3.37557  1.95256  3.13597  3.68401  5.87869  4.48979    738 p - - -
          2.68618  4.42225  2.77519  2.73123  3.46354  2.40513  3.72494  3.29354  2.67741  2.69355  4.24690  2.90347  2.73739  3.18146  2.89801  2.37887  2.77519  2.98518  4.58477  3.61503
          0.01830  4.40573  5.12807  0.61958  0.77255  0.48576  0.95510
    252   2.67156  4.82242  2.62025  2.54351  4.04582  3.51231  3.71907  2.86358  1.90496  3.07317  3.22121  3.05644  3.23320  2.88088  2.98472  2.71996  2.90279  3.14539  5.33309  3.07848    739 k - - -
          2.68618  4.42225  2.77519  2.73123  3.46354  2.40513  3.72494  3.29354  2.67741  2.69355  4.24690  2.90347  2.73739  3.18146  2.89801  2.37887  2.77519  2.98518  4.58477  3.61503
          0.01830  4.40573  5.12807  0.61958  0.77255  0.48576  0.95510
    253   2.42681  5.08057  2.91051  1.96628  4.42764  3.44656  3.69843  3.88670  2.46937  3.41567  4.18554  2.51251  3.02541  2.81619  2.95561  2.16090  2.48607  3.48589  5.58831  4.20282    740 e - - -
          2.68618  4.42225  2.77519  2.73123  3.46354  2.40513  3.72494  3.29354  2.67741  2.69355  4.24690  2.90347  2.73739  3.18146  2.89801  2.37887  2.77519  2.98518  4.58477  3.61503
          0.01830  4.40573  5.12807  0.61958  0.77255  0.48576  0.95510
    254   2.34314  5.04316  2.98640  1.88531  4.33887  3.47685  3.67245  3.78284  2.41943  3.32668  4.10542  2.97392  3.87284  2.52033  2.48121  2.68168  2.39693  3.06965  5.51167  4.14302    741 e - - -
          2.68618  4.42225  2.77519  2.73123  3.46354  2.40513  3.72494  3.29354  2.67741  2.69355  4.24690  2.90347  2.73739  3.18146  2.89801  2.37887  2.77519  2.98518  4.58477  3.61503
          0.01830  4.40573  5.12807  0.61958  0.77255  0.48576  0.95510
    255   3.56342  4.81079  5.37773  4.85459  3.42034  4.95601  5.36491  1.11279  4.70140  1.11568  3.20017  5.06089  5.11426  4.79796  4.77957  4.35664  3.79781  2.11178  5.56208  4.47297    742 i - - -
          2.68618  4.42225  2.77519  2.73123  3.46354  2.40513  3.72494  3.29354  2.67741  2.69355  4.24690  2.90347  2.73739  3.18146  2.89801  2.37887  2.77519  2.98518  4.58477  3.61503
          0.01830  4.40573  5.12807  0.61958  0.77255  0.48576  0.95510
    256   2.06420  5.15002  2.86752  1.76929  4.48918  3.46660  3.71899  3.94470  2.03571  3.46706  4.24405  2.96636  3.90258  2.83956  2.93744  2.32292  2.99634  3.54679  5.63199  4.24861    743 e - - -
          2.68618  4.42225  2.77519  2.73123  3.46354  2.40513  3.72494  3.29354  2.67741  2.69355  4.24690  2.90347  2.73739  3.18146  2.89801  2.37887  2.77519  2.98518  4.58477  3.61503
          0.01830  4.40573  5.12807  0.61958  0.77255  0.48576  0.95510
    257   2.17537  5.02648  2.97358  1.99815  4.30550  3.48365  3.68927  3.74585  2.24102  3.30249  4.09134  2.27528  3.88580  2.81702  2.91236  2.70224  2.93523  3.38353  3.41137  4.13614    744 e - - -
          2.68618  4.42225  2.77519  2.73123  3.46354  2.40513  3.72494  3.29354  2.67741  2.69355  4.24690  2.90347  2.73739  3.18146  2.89801  2.37887  2.77519  2.98518  4.58477  3.61503
          0.01830  4.40573  5.12807  0.61958  0.77255  0.48576  0.95510
    258   3.44847  4.72490  5.29344  4.71816  3.29482  4.77605  5.12163  1.72876  4.58272  1.10171  1.93897  4.88562  4.94745  4.61116  4.62044  4.13136  3.66926  1.99536  5.35745  4.31679    745 l - - -
          2.68618  4.42225  2.77519  2.73123  3.46354  2.40513  3.72494  3.29354  2.67741  2.69355  4.24690  2.90347  2.73739  3.18146  2.89801  2.37887  2.77519  2.98518  4.58477  3.61503
          0.01830  4.40573  5.12807  0.61958  0.77255  0.48576  0.95510
    259   3.54580  4.82752  4.96157  4.53086  1.63423  4.53083  3.95022  3.02976  4.35781  1.27702  3.61139  4.37756  4.81494  4.34770  4.37172  3.87187  3.76443  3.02323  4.12193  1.61874    746 l - - -
          2.68618  4.42225  2.77519  2.73123  3.46354  2.40513  3.72494  3.29354  2.67741  2.69355  4.24690  2.90347  2.73739  3.18146  2.89801  2.37887  2.77519  2.98518  4.58477  3.61503
          0.01830  4.40573  5.12807  0.61958  0.77255  0.48576  0.95510
    260   2.16219  4.82147  3.15199  2.58924  4.06458  3.53056  3.73636  3.46568  2.28356  2.46386  3.91326  3.09107  3.92409  2.90137  2.26254  2.36930  2.69325  3.15880  5.34127  4.03112    747 a - - -
          2.68618  4.42225  2.77519  2.73123  3.46354  2.40513  3.72494  3.29354  2.67741  2.69355  4.24690  2.90347  2.73739  3.18146  2.89801  2.37887  2.77519  2.98518  4.58477  3.61503
          0.21911  4.40573  1.68980  0.61958  0.77255  0.48576  0.95510
    261   2.63453  4.90078  2.61005  2.42476  4.17581  3.42904  3.64825  3.02055  1.93711  3.18134  3.98228  2.95090  3.83368  2.78567  2.88797  2.38108  2.43647  3.25053  5.40117  4.05085    748 k - - -
          2.68618  4.42225  2.77519  2.73123  3.46354  2.40513  3.72494  3.29354  2.67741  2.69355  4.24690  2.90347  2.73739  3.18146  2.89801  2.37887  2.77519  2.98518  4.58477  3.61503
          0.02233  4.20895  4.93129  0.61958  0.77255  0.73108  0.65660
    262   2.07476  4.87347  2.93026  1.92279  4.07316  3.44614  3.01812  3.53742  2.47542  3.13465  3.95515  2.97493  3.86057  2.83333  2.92807  2.69336  2.90262  3.21303  5.34578  3.18075    749 e - - -
          2.68618  4.42225  2.77519  2.73123  3.46354  2.40513  3.72494  3.29354  2.67741  2.69355  4.24690  2.90347  2.73739  3.18146  2.89801  2.37887  2.77519  2.98518  4.58477  3.61503
          0.02233  4.20895  4.93129  0.61958  0.77255  0.35820  1.20041
    263   2.22974  5.08330  1.79520  2.53793  4.79362  1.36947  4.05358  4.26275  3.02227  3.83428  4.65425  3.05465  3.99340  3.22726  3.54535  2.85493  3.20375  3.78239  6.01882  4.61999    750 g - - -
          2.68618  4.42225  2.77519  2.73123  3.46354  2.40513  3.72494  3.29354  2.67741  2.69355  4.24690  2.90347  2.73739  3.18146  2.89801  2.37887  2.77519  2.98518  4.58477  3.61503
          0.01830  4.40573  5.12807  0.61958  0.77255  0.48576  0.95510
    264   3.48161  4.72758  5.36844  4.83081  3.48115  4.90640  5.34995  1.29355  4.71264  1.10727  3.24783  5.01782  5.07961  4.80233  4.79373  4.29017  3.71670  1.77122  5.58683  4.50818    751 l - - -
          2.68618  4.42225  2.77519  2.73123  3.46354  2.40513  3.72494  3.29354  2.67741  2.69355  4.24690  2.90347  2.73739  3.18146  2.89801  2.37887  2.77519  2.98518  4.58477  3.61503
          0.01830  4.40573  5.12807  0.61958  0.77255  0.48576  0.95510
    265   2.92894  5.38015  1.26900  2.36638  4.78704  3.41703  3.88526  4.27999  2.79551  3.79102  4.59263  2.31061  3.97751  3.03017  3.33892  2.41965  2.63159  3.84255  5.95512  4.50730    752 d - - -
          2.68618  4.42225  2.77519  2.73123  3.46354  2.40513  3.72494  3.29354  2.67741  2.69355  4.24690  2.90347  2.73739  3.18146  2.89801  2.37887  2.77519  2.98518  4.58477  3.61503
          0.01830  4.40573  5.12807  0.61958  0.77255  0.48576  0.95510
    266   2.70262  4.49319  3.47537  2.90346  3.63719  3.64329  3.86949  2.05310  2.78101  2.18442  3.57972  3.33175  3.00919  2.60426  2.62667  2.88801  2.93196  2.76151  5.05785  3.81539    753 i - - -
          2.68618  4.42225  2.77519  2.73123  3.46354  2.40513  3.72494  3.29354  2.67741  2.69355  4.24690  2.90347  2.73739  3.18146  2.89801  2.37887  2.77519  2.98518  4.58477  3.61503
          0.01830  4.40573  5.12807  0.61958  0.77255  0.48576  0.95510
    267   2.93006  5.48390  1.97313  1.98567  4.80460  2.59162  3.82162  4.30963  2.70062  3.78817  4.57155  1.82582  3.95872  2.95223  3.24718  2.30138  3.18896  3.86948  5.93318  4.47029    754 n - - -
          2.68625  4.42232  2.77503  2.73098  3.46361  2.40503  3.72502  3.29361  2.67748  2.69362  4.24697  2.90354  2.73747  3.18153  2.89769  2.37894  2.77527  2.98525  4.58484  3.61510
          0.19439  1.76766  5.12807  0.67160  0.71516  0.48576  0.95510
    268   3.41470  5.50095  3.91156  3.13232  5.05634  3.97259  3.81517  4.35963  0.85204  3.72622  4.60853  3.49090  4.31455  2.94293  1.66757  3.39219  3.54496  4.04215  5.69967  4.59238    757 k - - -
          2.68618  4.42225  2.77519  2.73123  3.46354  2.40513  3.72494  3.29354  2.67741  2.69355  4.24690  2.90347  2.73739  3.18146  2.89801  2.37887  2.77519  2.98518  4.58477  3.61503
          0.01830  4.40573  5.12807  0.61958  0.77255  0.48576  0.95510
    269   2.33166  5.02666  3.16027  2.62191  4.39923  3.55349  3.75606  3.80947  2.04661  3.36042  4.17260  3.11461  1.83217  2.89360  2.32084  2.82065  3.04072  3.45426  5.53698  4.23153    758 p - - -
          2.68621  4.42228  2.77522  2.73126  3.46357  2.40515  3.72497  3.29357  2.67744  2.69358  4.24692  2.90349  2.73720  3.18149  2.89803  2.37890  2.77522  2.98492  4.58480  3.61506
          0.08614  2.56908  5.12807  0.65601  0.73171  0.48576  0.95510
    270   2.75110  4.18837  4.33771  3.75338  3.27219  3.88588  4.21560  1.75890  3.60860  2.27719  3.27243  3.91785  4.25172  3.81935  3.75588  3.18757  2.07888  1.95779  2.84402  3.63854    761 i - - -
          2.68618  4.42225  2.77519  2.73123  3.46354  2.40513  3.72494  3.29354  2.67741  2.69355  4.24690  2.90347  2.73739  3.18146  2.89801  2.37887  2.77519  2.98518  4.58477  3.61503
          0.01830  4.40573  5.12807  0.61958  0.77255  0.48576  0.95510
    271   3.14577  4.50656  4.86538  4.36243  3.77722  4.41581  5.03369  0.91532  4.24367  2.38473  3.60529  4.54136  4.79001  4.50932  4.43324  3.79461  2.50924  1.66778  5.62309  4.42294    762 i - - -
          2.68618  4.42225  2.77519  2.73123  3.46354  2.40513  3.72494  3.29354  2.67741  2.69355  4.24690  2.90347  2.73739  3.18146  2.89801  2.37887  2.77519  2.98518  4.58477  3.61503
          0.01830  4.40573  5.12807  0.61958  0.77255  0.48576  0.95510
    272   2.58454  4.38672  3.95292  3.57896  4.06021  3.39497  4.47194  3.05710  3.52712  3.07117  4.04330  3.71735  4.07552  3.82931  3.79499  1.26780  3.01713  1.47163  5.56101  4.32637    763 s - - -
          2.68618  4.42225  2.77519  2.73123  3.46354  2.40513  3.72494  3.29354  2.67741  2.69355  4.24690  2.90347  2.73739  3.18146  2.89801  2.37887  2.77519  2.98518  4.58477  3.61503
          0.01830  4.40573  5.12807  0.61958  0.77255  0.48576  0.95510
    273   3.07302  4.72776  3.94318  3.58622  2.88220  3.86454  3.99165  3.29835  3.45633  2.92686  3.99393  3.80103  4.37680  3.78953  3.69214  3.27138  2.38915  3.09594  4.50322  0.93282    764 y - - -
          2.68618  4.42225  2.77519  2.73123  3.46354  2.40513  3.72494  3.29354  2.67741  2.69355  4.24690  2.90347  2.73739  3.18146  2.89801  2.37887  2.77519  2.98518  4.58477  3.61503
          0.01830  4.40573  5.12807  0.61958  0.77255  0.48576  0.95510
    274   3.35257  0.29743  4.93255  4.81390  4.73555  3.83275  5.35131  4.01382  4.66449  3.88156  5.02948  4.67373  4.57343  4.98760  4.68165  3.62093  3.86419  3.71012  5.98977  5.00927    765 C - - -
          2.68618  4.42225  2.77519  2.73123  3.46354  2.40513  3.72494  3.29354  2.67741  2.69355  4.24690  2.90347  2.73739  3.18146  2.89801  2.37887  2.77519  2.98518  4.58477  3.61503
          0.01830  4.40573  5.12807  0.61958  0.77255  0.48576  0.95510
    275   2.77633  5.09674  2.97052  2.48818  4.16052  3.52013  2.85694  3.82568  2.46187  3.36138  4.16529  1.89769  3.93202  2.15026  2.90211  2.76679  3.00695  3.46489  5.41926  3.02711    766 n - - -
          2.68618  4.42225  2.77519  2.73123  3.46354  2.40513  3.72494  3.29354  2.67741  2.69355  4.24690  2.90347  2.73739  3.18146  2.89801  2.37887  2.77519  2.98518  4.58477  3.61503
          0.01830  4.40573  5.12807  0.61958  0.77255  0.48576  0.95510
    276   2.59176  4.42407  3.65906  3.16859  3.90189  3.44241  4.14049  2.45928  3.11732  2.93977  3.84617  3.47986  4.00975  3.43731  3.45864  1.66916  1.64835  2.83939  5.33636  4.10021    767 t - - -
          2.68618  4.42225  2.77519  2.73123  3.46354  2.40513  3.72494  3.29354  2.67741  2.69355  4.24690  2.90347  2.73739  3.18146  2.89801  2.37887  2.77519  2.98518  4.58477  3.61503
          0.01830  4.40573  5.12807  0.61958  0.77255  0.48576  0.95510
    277   1.66079  4.59094  3.25143  3.01182  4.63904  1.31689  4.27784  4.08550  3.21834  3.72027  4.53002  2.36505  3.94498  3.49324  3.61650  2.69337  3.01333  3.53965  5.92632  4.65153    768 g - - -
          2.68618  4.42225  2.77519  2.73123  3.46354  2.40513  3.72494  3.29354  2.67741  2.69355  4.24690  2.90347  2.73739  3.18146  2.89801  2.37887  2.77519  2.98518  4.58477  3.61503
          0.01830  4.40573  5.12807  0.61958  0.77255  0.48576  0.95510
    278   2.78115  4.93550  3.18311  2.62289  4.15000  3.57926  1.88189  3.59842  2.41503  3.18654  2.97633  2.59714  3.96903  2.89659  2.35640  2.81817  3.00418  3.28558  5.38391  4.06549    769 h - - -
          2.68618  4.42225  2.77519  2.73123  3.46354  2.40513  3.72494  3.29354  2.67741  2.69355  4.24690  2.90347  2.73739  3.18146  2.89801  2.37887  2.77519  2.98518  4.58477  3.61503
          0.01830  4.40573  5.12807  0.61958  0.77255  0.48576  0.95510
    279   3.15596  4.82472  4.06621  3.45793  3.66433  4.00804  4.17241  3.00892  2.77995  1.06686  3.61827  3.79148  4.38741  3.46200  1.89728  3.38524  3.38352  2.95404  5.25528  4.03176    770 l - - -
          2.68618  4.42225  2.77519  2.73123  3.46354  2.40513  3.72494  3.29354  2.67741  2.69355  4.24690  2.90347  2.73739  3.18146  2.89801  2.37887  2.77519  2.98518  4.58477  3.61503
          0.01830  4.40573  5.12807  0.61958  0.77255  0.48576  0.95510
    280   1.02614  4.35867  3.88316  3.61703  4.65509  3.14689  4.62268  4.05184  3.65663  3.77363  4.59452  3.64578  3.93356  3.91942  3.92846  1.33741  2.94376  3.44675  6.00690  4.82168    771 a - - -
          2.68618  4.42225  2.77519  2.73123  3.46354  2.40513  3.72494  3.29354  2.67741  2.69355  4.24690  2.90347  2.73739  3.18146  2.89801  2.37887  2.77519  2.98518  4.58477  3.61503
          0.01830  4.40573  5.12807  0.61958  0.77255  0.48576  0.95510
    281   1.85978  4.37994  3.82189  3.59789  4.70556  3.14903  4.63895  4.11266  3.66646  3.83511  4.65905  3.63998  3.94214  3.93417  3.93592  0.75309  2.96428  3.48933  6.05226  4.85915    772 s - - -
          2.68618  4.42225  2.77519  2.73123  3.46354  2.40513  3.72494  3.29354  2.67741  2.69355  4.24690  2.90347  2.73739  3.18146  2.89801  2.37887  2.77519  2.98518  4.58477  3.61503
          0.01830  4.40573  5.12807  0.61958  0.77255  0.48576  0.95510
    282   2.67360  4.33247  3.65288  2.56723  2.76610  2.40224  3.94858  2.78658  3.03338  2.52352  2.79925  3.46385  4.05792  3.32415  3.35777  2.93457  2.90763  2.02034  4.92792  3.70274    773 v - - -
          2.68618  4.42225  2.77519  2.73123  3.46354  2.40513  3.72494  3.29354  2.67741  2.69355  4.24690  2.90347  2.73739  3.18146  2.89801  2.37887  2.77519  2.98518  4.58477  3.61503
          0.01830  4.40573  5.12807  0.61958  0.77255  0.48576  0.95510
    283   2.71127  4.16743  4.23990  3.65520  2.12695  3.82737  4.14206  2.10692  3.52467  1.89451  3.24841  3.83799  4.19519  3.73458  3.68530  2.54365  2.47644  2.34001  4.78271  3.58516    774 l - - -
          2.68618  4.42225  2.77519  2.73123  3.46354  2.40513  3.72494  3.29354  2.67741  2.69355  4.24690  2.90347  2.73739  3.18146  2.89801  2.37887  2.77519  2.98518  4.58477  3.61503
          0.01830  4.40573  5.12807  0.61958  0.77255  0.48576  0.95510
    284   4.20719  5.31495  5.08272  4.86140  2.11639  4.79778  3.68181  3.93928  4.60347  3.18975  4.48534  4.42466  5.09626  4.52451  4.56316  4.21020  4.41851  3.85410  1.19369  1.07919    775 y - - -
          2.68618  4.42225  2.77519  2.73123  3.46354  2.40513  3.72494  3.29354  2.67741  2.69355  4.24690  2.90347  2.73739  3.18146  2.89801  2.37887  2.77519  2.98518  4.58477  3.61503
          0.01830  4.40573  5.12807  0.61958  0.77255  0.48576  0.95510
    285   3.51354  4.82422  5.09716  4.56622  1.07710  4.67871  4.61653  2.54866  4.40756  1.57613  2.32595  4.66978  4.88546  4.44436  4.46258  4.02647  3.73186  2.68829  4.82735  3.40908    776 f - - -
          2.68618  4.42225  2.77519  2.73123  3.46354  2.40513  3.72494  3.29354  2.67741  2.69355  4.24690  2.90347  2.73739  3.18146  2.89801  2.37887  2.77519  2.98518  4.58477  3.61503
          0.01830  4.40573  5.12807  0.61958  0.77255  0.48576  0.95510
    286   3.39192  4.63599  5.32386  4.85689  3.86545  4.87741  5.57008  0.81801  4.76200  2.30044  3.62952  5.03074  5.14630  5.01108  4.92959  4.30353  3.65949  1.35427  5.94265  4.73812    777 i - - -
          2.68618  4.42225  2.77519  2.73123  3.46354  2.40513  3.72494  3.29354  2.67741  2.69355  4.24690  2.90347  2.73739  3.18146  2.89801  2.37887  2.77519  2.98518  4.58477  3.61503
          0.01830  4.40573  5.12807  0.61958  0.77255  0.48576  0.95510
    287   1.49140  4.37204  3.79229  3.34026  3.78099  2.75933  4.22376  3.02528  3.28205  1.61115  3.74891  3.59493  4.05818  3.58600  3.57416  2.85803  2.97278  2.77115  5.26435  4.04703    778 a - - -
          2.68618  4.42225  2.77519  2.73123  3.46354  2.40513  3.72494  3.29354  2.67741  2.69355  4.24690  2.90347  2.73739  3.18146  2.89801  2.37887  2.77519  2.98518  4.58477  3.61503
          0.01830  4.40573  5.12807  0.61958  0.77255  0.48576  0.95510
    288   2.81700  5.18213  3.08881  2.53128  4.53160  3.55925  3.69384  3.96456  2.17983  3.45950  4.24396  2.26764  3.95023  2.48529  1.85111  2.79645  2.32707  3.58019  5.59000  4.25679    779 r - - -
          2.68618  4.42225  2.77519  2.73123  3.46354  2.40513  3.72494  3.29354  2.67741  2.69355  4.24690  2.90347  2.73739  3.18146  2.89801  2.37887  2.77519  2.98518  4.58477  3.61503
          0.34196  4.40573  1.28223  0.61958  0.77255  0.48576  0.95510
    289   1.86329  4.34074  3.37270  2.88191  3.62565  3.37946  3.87206  3.02319  2.84853  2.73893  3.62501  3.25812  3.87919  3.17281  3.20651  2.42156  2.57525  2.75103  5.05376  2.46001    780 a - - -
          2.68618  4.42225  2.77519  2.73123  3.46354  2.40513  3.72494  3.29354  2.67741  2.69355  4.24690  2.90347  2.73739  3.18146  2.89801  2.37887  2.77519  2.98518  4.58477  3.61503
          0.02521  4.08897  4.81132  0.61958  0.77255  0.31537  1.30755
    290   2.93050  4.30448  4.69914  4.10544  3.21080  4.11866  4.43548  1.79471  3.94232  1.52548  2.64660  4.20867  4.43801  4.08122  4.01675  3.43213  3.15985  2.05064  4.91375  2.37755    781 l - - -
          2.68618  4.42225  2.77519  2.73123  3.46354  2.40513  3.72494  3.29354  2.67741  2.69355  4.24690  2.90347  2.73739  3.18146  2.89801  2.37887  2.77519  2.98518  4.58477  3.61503
          0.01830  4.40573  5.12807  0.61958  0.77255  0.48576  0.95510
    291   3.62578  4.89690  5.37543  4.79862  1.95600  4.89469  5.06279  2.45929  4.65339  0.82598  2.24761  4.97333  5.00669  4.60432  4.65700  4.25189  3.83124  2.69324  5.19923  4.06902    782 l - - -
          2.68618  4.42225  2.77519  2.73123  3.46354  2.40513  3.72494  3.29354  2.67741  2.69355  4.24690  2.90347  2.73739  3.18146  2.89801  2.37887  2.77519  2.98518  4.58477  3.61503
          0.01830  4.40573  5.12807  0.61958  0.77255  0.48576  0.95510
    292   2.79914  5.26847  1.97273  2.37066  4.58752  2.01378  3.03567  4.06724  2.52502  3.56786  4.33901  2.71463  3.90970  2.85348  2.61318  2.75429  3.04195  3.65198  5.71922  4.30504    783 d - - -
          2.68618  4.42225  2.77519  2.73123  3.46354  2.40513  3.72494  3.29354  2.67741  2.69355  4.24690  2.90347  2.73739  3.18146  2.89801  2.37887  2.77519  2.98518  4.58477  3.61503
          0.01830  4.40573  5.12807  0.61958  0.77255  0.48576  0.95510
    293   2.71046  4.60673  3.35269  2.78510  2.47284  3.61026  3.80795  3.15569  1.85160  2.82565  3.69985  3.24249  3.99294  3.05939  2.84171  2.84451  2.60042  2.90352  5.09664  2.92781    784 k - - -
          2.68618  4.42225  2.77519  2.73123  3.46354  2.40513  3.72494  3.29354  2.67741  2.69355  4.24690  2.90347  2.73739  3.18146  2.89801  2.37887  2.77519  2.98518  4.58477  3.61503
          0.01830  4.40573  5.12807  0.61958  0.77255  0.48576  0.95510
    294   2.68683  5.16805  2.49955  2.11552  4.49954  2.97456  3.64795  3.97685  2.39122  3.46689  3.39378  2.53916  3.85043  2.17787  2.59015  2.65295  2.91889  3.55165  5.60746  4.20312    785 e - - -
          2.68618  4.42225  2.77519  2.73123  3.46354  2.40513  3.72494  3.29354  2.67741  2.69355  4.24690  2.90347  2.73739  3.18146  2.89801  2.37887  2.77519  2.98518  4.58477  3.61503
          0.01830  4.40573  5.12807  0.61958  0.77255  0.48576  0.95510
    295   2.67898  4.98526  2.25928  2.45376  4.26604  3.47358  3.68880  3.70116  2.46731  2.85900  3.59581  2.54374  3.87548  2.81862  2.94359  2.05128  2.60774  3.34238  5.47677  4.11488    786 s - - -
          2.68618  4.42225  2.77519  2.73123  3.46354  2.40513  3.72494  3.29354  2.67741  2.69355  4.24690  2.90347  2.73739  3.18146  2.89801  2.37887  2.77519  2.98518  4.58477  3.61503
          0.01830  4.40573  5.12807  0.61958  0.77255  0.48576  0.95510
    296   2.90113  4.32200  4.46247  3.89852  2.95542  4.07211  4.44371  2.00136  3.78083  2.28217  3.37309  4.09466  3.01221  4.00101  3.95634  3.38629  3.14580  1.14765  5.06719  3.86399    787 v - - -
          2.68618  4.42225  2.77519  2.73123  3.46354  2.40513  3.72494  3.29354  2.67741  2.69355  4.24690  2.90347  2.73739  3.18146  2.89801  2.37887  2.77519  2.98518  4.58477  3.61503
          0.01830  4.40573  5.12807  0.61958  0.77255  0.48576  0.95510
    297   2.34157  4.49920  3.43325  2.86208  3.65617  3.61952  3.84813  2.53595  2.47389  2.71923  3.59976  3.29824  4.00161  3.12398  2.59946  2.54782  2.91541  2.78559  2.49003  3.81372    788 a - - -
          2.68618  4.42225  2.77519  2.73123  3.46354  2.40513  3.72494  3.29354  2.67741  2.69355  4.24690  2.90347  2.73739  3.18146  2.89801  2.37887  2.77519  2.98518  4.58477  3.61503
          0.01830  4.40573  5.12807  0.61958  0.77255  0.48576  0.95510
    298   2.71867  4.40006  2.99611  3.11120  3.58849  3.70334  4.03235  1.88690  3.08107  2.60753  3.54234  3.49756  4.10814  3.37747  3.42341  2.17800  2.96742  1.88951  5.07144  3.83783    789 i - - -
          2.68618  4.42225  2.77519  2.73123  3.46354  2.40513  3.72494  3.29354  2.67741  2.69355  4.24690  2.90347  2.73739  3.18146  2.89801  2.37887  2.77519  2.98518  4.58477  3.61503
          0.01830  4.40573  5.12807  0.61958  0.77255  0.48576  0.95510
    299   4.15928  5.29182  5.01674  4.76568  1.38520  4.79065  2.34393  3.92861  4.59664  3.19838  4.47144  4.37590  5.07507  4.47619  4.57790  4.15912  4.36459  3.82788  3.76285  0.88222    790 y - - -
          2.68618  4.42225  2.77519  2.73123  3.46354  2.40513  3.72494  3.29354  2.67741  2.69355  4.24690  2.90347  2.73739  3.18146  2.89801  2.37887  2.77519  2.98518  4.58477  3.61503
          0.01830  4.40573  5.12807  0.61958  0.77255  0.48576  0.95510
    300   2.76676  2.71254  1.81199  2.09634  4.40008  3.46613  2.91000  3.85562  2.54574  3.40766  4.20115  2.96146  3.91081  2.87199  3.03566  2.74995  3.00819  3.48436  5.59931  4.21400    791 d - - -
          2.68618  4.42225  2.77519  2.73123  3.46354  2.40513  3.72494  3.29354  2.67741  2.69355  4.24690  2.90347  2.73739  3.18146  2.89801  2.37887  2.77519  2.98518  4.58477  3.61503
          0.01830  4.40573  5.12807  0.61958  0.77255  0.48576  0.95510
    301   3.03345  5.44122  1.99700  2.39289  4.94743  1.20165  4.01968  4.47000  3.03080  3.98795  4.82490  2.23577  4.03750  3.19089  3.60416  2.97360  3.36079  4.00653  6.14626  4.67740    792 g - - -
          2.68618  4.42225  2.77519  2.73123  3.46354  2.40513  3.72494  3.29354  2.67741  2.69355  4.24690  2.90347  2.73739  3.18146  2.89801  2.37887  2.77519  2.98518  4.58477  3.61503
          0.01830  4.40573  5.12807  0.61958  0.77255  0.48576  0.95510
    302   2.46243  4.40735  3.75336  3.46391  4.59337  3.18350  4.51304  3.98775  3.48574  3.70186  4.53365  3.58329  3.94398  3.78727  3.78338  0.92775  1.77945  3.42693  5.93747  4.72531    793 s - - -
          2.68618  4.42225  2.77519  2.73123  3.46354  2.40513  3.72494  3.29354  2.67741  2.69355  4.24690  2.90347  2.73739  3.18146  2.89801  2.37887  2.77519  2.98518  4.58477  3.61503
          0.01830  4.40573  5.12807  0.61958  0.77255  0.48576  0.95510
    303   3.25671  4.60091  4.80599  4.29531  1.79788  4.32293  4.07775  2.81257  4.11841  2.16598  1.95261  4.27188  4.62905  4.19223  4.17156  3.64880  3.48110  2.78310  1.80198  2.76404    794 f - - -
          2.68618  4.42225  2.77519  2.73123  3.46354  2.40513  3.72494  3.29354  2.67741  2.69355  4.24690  2.90347  2.73739  3.18146  2.89801  2.37887  2.77519  2.98518  4.58477  3.61503
          0.01830  4.40573  5.12807  0.61958  0.77255  0.48576  0.95510
    304   1.84742  4.39625  3.56332  2.99684  3.53487  3.65776  3.91468  2.45162  2.35814  2.59846  3.50146  3.39944  4.03945  3.24698  3.27660  2.90736  2.91307  2.37053  4.98544  2.90570    795 a - - -
          2.68618  4.42225  2.77519  2.73123  3.46354  2.40513  3.72494  3.29354  2.67741  2.69355  4.24690  2.90347  2.73739  3.18146  2.89801  2.37887  2.77519  2.98518  4.58477  3.61503
          0.01830  4.40573  5.12807  0.61958  0.77255  0.48576  0.95510
    305   2.73565  5.15456  2.85189  1.94382  4.46572  2.77156  3.69763  3.92726  2.46607  3.44800  4.21952  2.21997  3.88569  2.27038  2.95123  2.70907  2.97262  2.85178  5.61492  4.22231    796 e - - -
          2.68618  4.42225  2.77519  2.73123  3.46354  2.40513  3.72494  3.29354  2.67741  2.69355  4.24690  2.90347  2.73739  3.18146  2.89801  2.37887  2.77519  2.98518  4.58477  3.61503
          0.01830  4.40573  5.12807  0.61958  0.77255  0.48576  0.95510
    306   3.05278  4.43321  4.60952  4.07112  2.70183  4.13159  4.01807  2.35340  3.89724  1.69200  3.41216  4.09829  4.46645  4.02599  3.98182  3.44390  3.27998  2.65258  1.89607  2.07538    797 l - - -
          2.68618  4.42225  2.77519  2.73123  3.46354  2.40513  3.72494  3.29354  2.67741  2.69355  4.24690  2.90347  2.73739  3.18146  2.89801  2.37887  2.77519  2.98518  4.58477  3.61503
          0.01830  4.40573  5.12807  0.61958  0.77255  0.48576  0.95510
    307   2.05031  4.81500  3.08287  2.64682  4.41951  2.18218  3.88937  3.86075  2.69786  3.44179  4.23733  3.11810  3.90702  2.10718  3.14636  1.99147  2.96095  3.43533  5.64592  4.31215    798 s - - -
          2.68618  4.42225  2.77519  2.73123  3.46354  2.40513  3.72494  3.29354  2.67741  2.69355  4.24690  2.90347  2.73739  3.18146  2.89801  2.37887  2.77519  2.98518  4.58477  3.61503
          0.01830  4.40573  5.12807  0.61958  0.77255  0.48576  0.95510
    308   2.35587  5.14334  3.03482  2.48353  4.49409  3.51411  3.68350  3.93992  1.74403  3.44260  4.21645  2.54899  3.91204  2.79637  2.22954  2.34119  2.98486  3.54440  5.58426  4.22900    799 k - - -
          2.68618  4.42225  2.77519  2.73123  3.46354  2.40513  3.72494  3.29354  2.67741  2.69355  4.24690  2.90347  2.73739  3.18146  2.89801  2.37887  2.77519  2.98518  4.58477  3.61503
          0.10912  4.40573  2.39502  0.61958  0.77255  0.48576  0.95510
    309   2.72618  5.11840  2.82940  1.90876  4.43860  3.43909  3.68662  3.89289  2.44518  3.41964  4.19973  2.93311  2.90740  2.11155  2.91501  2.70365  2.31647  3.50180  5.59051  4.20723    800 e - - -
          2.68618  4.42225  2.77519  2.73123  3.46354  2.40513  3.72494  3.29354  2.67741  2.69355  4.24690  2.90347  2.73739  3.18146  2.89801  2.37887  2.77519  2.98518  4.58477  3.61503
          0.02002  4.31663  5.03898  0.61958  0.77255  0.41507  1.07968
    310   2.77001  5.07571  2.88911  2.13082  3.07031  3.49344  3.73549  3.78250  2.25825  3.34606  4.15069  1.68169  3.92410  2.87593  2.97050  2.76529  3.00612  3.42914  5.53568  4.16521    801 n - - -
          2.68641  4.42248  2.77543  2.73114  3.46377  2.40536  3.72429  3.29377  2.67764  2.69378  4.24713  2.90370  2.73667  3.18118  2.89785  2.37910  2.77508  2.98499  4.58500  3.61368
          0.39575  1.65634  1.99518  1.53542  0.24254  0.48576  0.95510
    311   2.79269  5.29767  2.34585  1.98886  4.63019  3.41541  3.68848  4.11161  1.85572  3.58732  4.35675  2.87832  3.87722  2.00684  2.91990  2.73564  3.03178  3.68468  5.71799  4.30359    812 k - - -
          2.68618  4.42225  2.77519  2.73123  3.46354  2.40513  3.72494  3.29354  2.67741  2.69355  4.24690  2.90347  2.73739  3.18146  2.89801  2.37887  2.77519  2.98518  4.58477  3.61503
          0.13650  4.26639  2.17542  0.61958  0.77255  0.38566  1.13944
    312   3.37755  4.64474  5.20530  4.66234  3.42294  4.76586  5.19401  1.62674  4.54269  1.07328  3.20134  4.85692  4.96341  4.65667  4.64277  4.13774  3.61327  1.55330  5.48757  4.39535    813 l - - -
          2.68618  4.42225  2.77519  2.73123  3.46354  2.40513  3.72494  3.29354  2.67741  2.69355  4.24690  2.90347  2.73739  3.18146  2.89801  2.37887  2.77519  2.98518  4.58477  3.61503
          0.02019  4.30827  5.03061  0.61958  0.77255  0.62076  0.77119
    313   2.01872  4.46477  3.58493  3.38978  4.54690  3.21592  4.50141  3.89068  3.47116  3.62420  4.53274  3.56656  0.89117  3.79295  3.75431  2.72114  3.03603  3.40087  5.89024  4.69328    814 p - - -
          2.68631  4.42238  2.77532  2.73136  3.46366  2.40502  3.72507  3.29367  2.67753  2.69336  4.24702  2.90359  2.73719  3.18108  2.89775  2.37876  2.77532  2.98531  4.58490  3.61516
          0.13118  2.15070  5.03061  1.44769  0.26803  0.62076  0.77119
    314   3.35818  4.60811  5.23031  4.71345  3.60210  4.81284  5.32908  0.97202  4.60520  1.70132  3.37654  4.90896  5.03039  4.78433  4.74212  4.20246  3.60513  1.56907  5.66409  4.51976    821 i - - -
          2.68618  4.42225  2.77519  2.73123  3.46354  2.40513  3.72494  3.29354  2.67741  2.69355  4.24690  2.90347  2.73739  3.18146  2.89801  2.37887  2.77519  2.98518  4.58477  3.61503
          0.02019  4.30827  5.03061  0.61958  0.77255  0.62076  0.77119
    315   2.31575  4.79418  3.03864  2.29048  4.04205  3.47729  3.72716  3.43350  2.54667  2.40075  3.89974  2.25518  3.89123  2.89605  2.99461  2.71791  2.44683  3.12602  5.33581  4.01605    822 n - - -
          2.68618  4.42225  2.77519  2.73123  3.46354  2.40513  3.72494  3.29354  2.67741  2.69355  4.24690  2.90347  2.73739  3.18146  2.89801  2.37887  2.77519  2.98518  4.58477  3.61503
          0.02019  4.30827  5.03061  0.61958  0.77255  0.62076  0.77119
    316   2.39446  4.39065  3.59835  3.03468  2.78791  3.67716  3.93572  2.06859  1.99665  2.52483  3.47409  3.42952  4.05827  3.27231  3.26689  2.93598  2.92902  2.54297  4.98573  3.74586    823 k - - -
          2.68618  4.42225  2.77519  2.73123  3.46354  2.40513  3.72494  3.29354  2.67741  2.69355  4.24690  2.90347  2.73739  3.18146  2.89801  2.37887  2.77519  2.98518  4.58477  3.61503
          0.02019  4.30827  5.03061  0.61958  0.77255  0.62076  0.77119
    317   2.27151  4.87922  1.98474  2.47374  4.44641  2.11377  3.82897  3.88722  2.69203  3.46736  4.26830  2.97965  3.85559  2.98224  3.17878  2.67524  2.31899  3.46173  5.67101  4.30506    824 d - - -
          2.68618  4.42225  2.77519  2.73123  3.46354  2.40513  3.72494  3.29354  2.67741  2.69355  4.24690  2.90347  2.73739  3.18146  2.89801  2.37887  2.77519  2.98518  4.58477  3.61503
          0.02174  4.23526  4.95760  0.61958  0.77255  0.62076  0.77119
    318   2.15021  4.72293  3.13831  2.62840  4.23019  3.36622  3.78853  3.64679  2.53750  3.24555  4.05924  3.08946  2.34441  2.94821  2.12352  2.31024  2.89256  3.26839  5.46599  4.15960    825 r - - -
          2.68618  4.42225  2.77519  2.73123  3.46354  2.40513  3.72494  3.29354  2.67741  2.69355  4.24690  2.90347  2.73739  3.18146  2.89801  2.37887  2.77519  2.98518  4.58477  3.61503
          0.02174  4.23526  4.95760  0.61958  0.77255  0.62076  0.77119
    319   2.31893  4.53026  3.20742  2.40330  3.78349  2.27121  3.84664  2.16482  2.76459  2.82265  3.70705  3.19718  3.93772  3.09289  3.16363  2.78065  2.89961  2.80986  5.17937  3.91148    826 i - - -
          2.68618  4.42225  2.77519  2.73123  3.46354  2.40513  3.72494  3.29354  2.67741  2.69355  4.24690  2.90347  2.73739  3.18146  2.89801  2.37887  2.77519  2.98518  4.58477  3.61503
          0.24915  4.23526  1.57960  0.61958  0.77255  0.62076  0.77119
    320   2.58772  4.17046  3.75645  3.19057  3.18630  3.61414  3.89595  2.58517  3.08009  2.06603  3.27056  3.49405  4.00414  3.36680  3.34593  2.34929  2.83026  2.05553  3.28904  3.43717    827 v - - -
          2.68618  4.42225  2.77519  2.73123  3.46354  2.40513  3.72494  3.29354  2.67741  2.69355  4.24690  2.90347  2.73739  3.18146  2.89801  2.37887  2.77519  2.98518  4.58477  3.61503
          0.02722  4.01333  4.73567  0.61958  0.77255  0.82634  0.57563
    321   2.53662  4.60799  3.02895  2.60005  4.13098  3.27800  3.76594  3.51952  2.15915  3.15415  3.99079  3.04520  3.80580  2.94661  2.90030  1.86243  2.21810  3.15606  5.39342  4.10179    828 s - - -
          2.68618  4.42225  2.77519  2.73123  3.46354  2.40513  3.72494  3.29354  2.67741  2.69355  4.24690  2.90347  2.73739  3.18146  2.89801  2.37887  2.77519  2.98518  4.58477  3.61503
          0.02722  4.01333  4.73567  0.61958  0.77255  0.82634  0.57563
    322   2.46016  4.40045  3.19937  3.01109  4.43215  1.14589  4.21851  3.91856  3.18601  3.56555  4.42558  3.30092  2.36426  3.48863  3.51719  2.61073  2.92695  3.39446  5.67004  4.49773    829 g - - -
          2.68618  4.42225  2.77519  2.73123  3.46354  2.40513  3.72494  3.29354  2.67741  2.69355  4.24690  2.90347  2.73739  3.18146  2.89801  2.37887  2.77519  2.98518  4.58477  3.61503
          0.02722  4.01333  4.73567  0.61958  0.77255  0.82634  0.57563
    323   2.21051  4.79145  2.92963  2.45688  4.10575  3.37879  2.91305  3.52754  2.12666  3.12202  3.94516  2.95904  3.81812  2.80816  2.79969  2.20261  2.86947  3.19234  5.34250  4.02031    830 k - - -
          2.68618  4.42225  2.77519  2.73123  3.46354  2.40513  3.72494  3.29354  2.67741  2.69355  4.24690  2.90347  2.73739  3.18146  2.89801  2.37887  2.77519  2.98518  4.58477  3.61503
          0.02722  4.01333  4.73567  0.61958  0.77255  0.82634  0.57563
    324   2.69298  4.79918  3.09227  2.57792  4.13679  3.44250  3.66386  3.52777  2.27393  3.11583  3.96541  3.04693  3.87432  2.39157  2.24421  2.74288  1.95961  3.21081  5.33252  4.05366    831 t - - -
          2.68595  4.42245  2.77506  2.73143  3.46374  2.40509  3.72515  3.29374  2.67739  2.69310  4.24710  2.90367  2.73760  3.18131  2.89794  2.37884  2.77506  2.98539  4.58497  3.61523
          0.66141  1.05299  2.00262  1.25267  0.33651  0.47245  0.97676
    325   2.17193  1.96354  3.78021  3.40987  3.85148  2.94802  4.21679  3.14970  3.29574  2.97126  3.87740  3.41952  3.68154  3.59745  3.52262  1.72277  2.64614  2.75918  5.29878  4.08237    836 s - - -
          2.68618  4.42225  2.77519  2.73123  3.46354  2.40513  3.72494  3.29354  2.67741  2.69355  4.24690  2.90347  2.73739  3.18146  2.89801  2.37887  2.77519  2.98518  4.58477  3.61503
          0.03121  3.87842  4.60076  0.61958  0.77255  0.53516  0.88086
    326   2.45247  4.53906  2.99457  2.59138  4.17687  3.19000  3.80810  3.60028  2.65399  3.22041  4.03746  2.45599  2.81441  2.98819  3.08120  2.02652  2.21399  3.19021  5.45441  4.14860    837 s - - -
          2.68618  4.42225  2.77519  2.73123  3.46354  2.40513  3.72494  3.29354  2.67741  2.69355  4.24690  2.90347  2.73739  3.18146  2.89801  2.37887  2.77519  2.98518  4.58477  3.61503
          0.02722  4.01333  4.73567  0.61958  0.77255  0.62076  0.77119
    327   2.12714  4.31964  3.45061  2.98477  3.71412  3.35550  3.98397  2.32737  2.93211  2.67408  3.64700  3.32787  2.09182  3.27133  3.27376  2.70765  2.83662  2.57652  5.18660  3.94318    838 p - - -
          2.68618  4.42225  2.77519  2.73123  3.46354  2.40513  3.72494  3.29354  2.67741  2.69355  4.24690  2.90347  2.73739  3.18146  2.89801  2.37887  2.77519  2.98518  4.58477  3.61503
          0.02722  4.01333  4.73567  0.61958  0.77255  0.62076  0.77119
    328   2.79572  5.13285  2.82113  1.76846  4.47469  3.43553  3.61395  3.90336  2.19970  3.39719  4.21038  2.92362  3.86922  2.33382  2.10884  2.76531  3.01599  3.53396  5.52427  4.20101    839 e - - -
          2.68618  4.42225  2.77519  2.73123  3.46354  2.40513  3.72494  3.29354  2.67741  2.69355  4.24690  2.90347  2.73739  3.18146  2.89801  2.37887  2.77519  2.98518  4.58477  3.61503
          0.16612  4.01333  2.00262  0.61958  0.77255  0.62076  0.77119
    329   2.66101  4.40956  3.48142  3.06136  3.45278  3.48110  4.00044  2.72160  2.93323  1.61682  3.47476  3.41609  2.40510  3.32913  3.22877  2.88093  2.97204  2.58070  5.04340  3.76526    840 l - - -
          2.68618  4.42225  2.77519  2.73123  3.46354  2.40513  3.72494  3.29354  2.67741  2.69355  4.24690  2.90347  2.73739  3.18146  2.89801  2.37887  2.77519  2.98518  4.58477  3.61503
          0.03121  3.87842  4.60076  0.61958  0.77255  0.73044  0.65720
    330   2.79439  5.08579  2.48836  1.56920  4.22674  3.30342  2.66199  3.82827  2.43519  3.36864  4.22742  2.81634  3.82486  2.82866  2.84780  2.75984  3.04833  3.47990  5.45949  4.05296    841 e - - -
          2.68618  4.42225  2.77519  2.73123  3.46354  2.40513  3.72494  3.29354  2.67741  2.69355  4.24690  2.90347  2.73739  3.18146  2.89801  2.37887  2.77519  2.98518  4.58477  3.61503
          0.03121  3.87842  4.60076  0.61958  0.77255  0.73044  0.65720
    331   2.74185  5.15365  2.01111  2.16735  4.36106  3.24359  2.73568  3.92609  2.52464  3.45539  4.27733  2.11014  3.77823  2.79884  3.03276  2.68684  3.00444  3.53872  5.58420  4.13930    842 d - - -
          2.68618  4.42225  2.77519  2.73123  3.46354  2.40513  3.72494  3.29354  2.67741  2.69355  4.24690  2.90347  2.73739  3.18146  2.89801  2.37887  2.77519  2.98518  4.58477  3.61503
          0.03121  3.87842  4.60076  0.61958  0.77255  0.73044  0.65720
    332   2.00215  4.67155  2.99796  2.60484  4.15793  3.30889  3.72439  3.45607  1.70128  3.13172  4.01877  3.04367  3.83004  2.90517  2.65770  2.70057  2.92350  3.13122  5.37804  4.10816    843 k - - -
          2.68618  4.42225  2.77519  2.73123  3.46354  2.40513  3.72494  3.29354  2.67741  2.69355  4.24690  2.90347  2.73739  3.18146  2.89801  2.37887  2.77519  2.98518  4.58477  3.61503
          0.03121  3.87842  4.60076  0.61958  0.77255  0.73044  0.65720
    333   2.09616  4.50984  3.19870  2.70415  3.76190  3.42794  3.74408  2.98618  2.14494  2.31642  3.67347  3.13814  3.87553  2.96889  2.82103  2.73956  2.86589  2.74484  5.13956  3.87529    844 a - - -
          2.68618  4.42225  2.77519  2.73123  3.46354  2.40513  3.72494  3.29354  2.67741  2.69355  4.24690  2.90347  2.73739  3.18146  2.89801  2.37887  2.77519  2.98518  4.58477  3.61503
          0.03121  3.87842  4.60076  0.61958  0.77255  0.73044  0.65720
    334   2.64686  4.69789  3.03233  2.09632  3.91572  3.43909  3.63840  2.66505  2.33796  2.90088  3.78513  3.01337  3.84643  2.81945  2.32905  2.71585  2.87613  2.96848  5.20547  3.91662    845 e - - -
          2.68618  4.42225  2.77519  2.73123  3.46354  2.40513  3.72494  3.29354  2.67741  2.69355  4.24690  2.90347  2.73739  3.18146  2.89801  2.37887  2.77519  2.98518  4.58477  3.61503
          0.03121  3.87842  4.60076  0.61958  0.77255  0.73044  0.65720
    335   2.55325  4.67905  2.82525  2.47688  4.21835  2.52198  3.70594  3.63932  1.92874  3.23397  4.06531  2.94478  3.76802  2.87707  2.80866  2.17619  2.86536  3.25467  5.43341  4.12697    846 k - - -
          2.68618  4.42225  2.77519  2.73123  3.46354  2.40513  3.72494  3.29354  2.67741  2.69355  4.24690  2.90347  2.73739  3.18146  2.89801  2.37887  2.77519  2.98518  4.58477  3.61503
          0.03121  3.87842  4.60076  0.61958  0.77255  0.73044  0.65720
    336   2.67505  4.70060  2.81806  1.72107  3.95737  3.36646  3.77391  3.06710  2.59723  2.89758  3.87261  3.00901  3.86928  2.97361  2.99683  2.75661  2.95263  2.30166  5.34252  4.01929    847 e - - -
          2.68618  4.42225  2.77519  2.73123  3.46354  2.40513  3.72494  3.29354  2.67741  2.69355  4.24690  2.90347  2.73739  3.18146  2.89801  2.37887  2.77519  2.98518  4.58477  3.61503
          0.03121  3.87842  4.60076  0.61958  0.77255  0.73044  0.65720
    337   2.60057  4.57735  3.09656  2.61661  3.83837  3.39053  3.68920  3.19960  2.09724  2.40323  3.76343  3.06647  3.84190  2.89812  2.75040  2.15979  2.86087  2.92321  5.16316  3.87773    848 k - - -
          2.68618  4.42225  2.77519  2.73123  3.46354  2.40513  3.72494  3.29354  2.67741  2.69355  4.24690  2.90347  2.73739  3.18146  2.89801  2.37887  2.77519  2.98518  4.58477  3.61503
          0.03121  3.87842  4.60076  0.61958  0.77255  0.73044  0.65720
    338   1.60782  4.11798  3.32032  3.05109  4.16812  2.90114  4.13269  3.50635  3.10280  3.26324  4.12515  3.22747  3.64244  3.41024  3.40983  1.53173  2.66358  3.01835  5.53591  4.30478    849 s - - -
          2.68618  4.42225  2.77519  2.73123  3.46354  2.40513  3.72494  3.29354  2.67741  2.69355  4.24690  2.90347  2.73739  3.18146  2.89801  2.37887  2.77519  2.98518  4.58477  3.61503
          0.03121  3.87842  4.60076  0.61958  0.77255  0.73044  0.65720
    339   2.08213  4.38811  3.36460  2.82759  3.63115  3.44770  3.80211  2.37078  2.62176  2.60075  3.55731  3.22860  3.89397  3.06282  2.45031  2.74909  2.83595  2.58121  5.06135  3.81361    850 a - - -
          2.68618  4.42225  2.77519  2.73123  3.46354  2.40513  3.72494  3.29354  2.67741  2.69355  4.24690  2.90347  2.73739  3.18146  2.89801  2.37887  2.77519  2.98518  4.58477  3.61503
          0.03121  3.87842  4.60076  0.61958  0.77255  0.73044  0.65720
    340   2.48050  4.25726  3.06425  2.88399  3.86298  2.95935  3.96808  3.35905  2.92179  3.00853  4.06288  3.20616  1.44399  3.32034  3.18046  2.64505  2.90783  3.03290  5.10378  3.98711    851 p - - -
          2.68601  4.42240  2.77500  2.73138  3.46369  2.40527  3.72509  3.29311  2.67694  2.69370  4.24704  2.90361  2.73754  3.18161  2.89815  2.37879  2.77534  2.98533  4.58492  3.61439
          0.27756  1.47192  4.35183  1.57516  0.23190  0.53516  0.88086
    341   1.63467  2.21413  3.84823  3.46636  3.77833  2.98492  4.24734  2.80181  3.34279  2.77396  3.75267  3.46429  3.70606  3.63760  3.55880  2.43704  2.65157  2.48918  5.27637  4.08249    859 a - - -
          2.68618  4.42225  2.77519  2.73123  3.46354  2.40513  3.72494  3.29354  2.67741  2.69355  4.24690  2.90347  2.73739  3.18146  2.89801  2.37887  2.77519  2.98518  4.58477  3.61503
          0.03382  3.79944  4.52179  0.61958  0.77255  0.62076  0.77119
    342   2.57919  4.35976  3.23777  3.12897  4.26868  0.85130  4.25204  3.85206  3.30007  3.51506  4.49165  3.40254  3.74854  3.63034  3.54249  2.74934  3.05482  3.39468  5.38144  4.36873    860 g - - -
          2.68618  4.42225  2.77519  2.73123  3.46354  2.40513  3.72494  3.29354  2.67741  2.69355  4.24690  2.90347  2.73739  3.18146  2.89801  2.37887  2.77519  2.98518  4.58477  3.61503
          0.03382  3.79944  4.52179  0.61958  0.77255  0.62076  0.77119
    343   2.39671  4.17023  3.01138  2.89047  3.98527  1.28367  4.00613  3.53701  3.02977  3.22365  4.21697  3.18205  3.55294  3.38135  3.27551  2.56543  2.85855  3.12204  5.13156  4.08530    861 g - - -
          2.68622  4.42229  2.77523  2.73127  3.46358  2.40516  3.72498  3.29358  2.67744  2.69359  4.24693  2.90350  2.73743  3.18103  2.89804  2.37890  2.77523  2.98522  4.58481  3.61435
          0.24650  1.52111        *  0.66114  0.72621  0.00000        *
//
