# Supplementary material for: Sulfur disproportionation occurs globally across anoxic habitats and has multiple mechanisms of independent evolutionary origin
Source: ISME J. 2026 Mar 2;20(1):wrag042. doi: 10.1093/ismejo/wrag042 (PMC12998232; doi:10.1093/ismejo/wrag042)
Supplement: Sup_File_1_HMM_wrag042 [file sup_file_1_hmm_wrag042.zip › SupFile1_HMM/SupFile1b_profiles/sudha_new_a.hmm]

HMMER3/f [3.4 | Aug 2023]
NAME  sudha_new_a
LENG  469
ALPH  amino
RF    no
MM    no
CONS  yes
CS    no
MAP   yes
DATE  Wed Jul 23 12:40:13 2025
NSEQ  21
EFFN  0.592163
CKSUM 734787464
STATS LOCAL MSV      -11.4296  0.69836
STATS LOCAL VITERBI  -12.4382  0.69836
STATS LOCAL FORWARD   -6.1434  0.69836
HMM          A        C        D        E        F        G        H        I        K        L        M        N        P        Q        R        S        T        V        W        Y   
            m->m     m->i     m->d     i->m     i->i     d->m     d->d
  COMPO   2.43581  4.00720  2.99760  2.62229  3.44249  2.61306  3.84933  2.76185  2.71434  2.51945  3.65058  3.10523  3.24482  3.18629  2.93336  2.77461  2.87585  2.53951  4.97939  3.63459
          2.68620  4.42227  2.77522  2.73126  3.46356  2.40515  3.72497  3.29348  2.67738  2.69357  4.24646  2.90349  2.73742  3.18141  2.89797  2.37889  2.77522  2.98521  4.58415  3.61506
          0.10000  3.15742  2.94448  1.07614  0.41689  0.00000        *
      1   2.98626  4.53152  4.07285  3.66784  3.21704  3.85040  4.39789  2.39482  3.43476  1.80830  1.33651  3.94266  4.31101  3.81512  3.63753  3.33772  3.29193  2.40351  5.06086  3.82464      9 m - - -
          2.68618  4.42225  2.77519  2.73123  3.46354  2.40513  3.72494  3.29354  2.67741  2.69355  4.24690  2.90347  2.73739  3.18146  2.89801  2.37887  2.77519  2.98518  4.58477  3.61503
          0.03071  3.89442  4.61676  0.61958  0.77255  0.52702  0.89249
      2   1.46614  4.17871  3.26222  2.94254  4.12524  2.96273  4.04461  3.48810  2.98715  3.20221  4.05117  3.18681  2.54034  3.30112  3.32461  2.20719  2.68260  3.02655  5.47738  4.24145     10 a - - -
          2.68618  4.42225  2.77519  2.73123  3.46354  2.40513  3.72494  3.29354  2.67741  2.69355  4.24690  2.90347  2.73739  3.18146  2.89801  2.37887  2.77519  2.98518  4.58477  3.61503
          0.07633  3.89442  2.93496  0.61958  0.77255  0.52702  0.89249
      3   2.57821  4.78218  2.63950  1.99416  3.62578  3.35405  3.58718  3.42427  2.38806  2.83021  3.85868  2.88161  3.76983  2.74397  2.69695  2.60467  2.81319  3.10562  5.27021  3.92418     11 e - - -
          2.68618  4.42225  2.77519  2.73123  3.46354  2.40513  3.72494  3.29354  2.67741  2.69355  4.24690  2.90347  2.73739  3.18146  2.89801  2.37887  2.77519  2.98518  4.58477  3.61503
          0.06946  3.85021  3.08284  0.61958  0.77255  0.56502  0.84014
      4   2.57793  4.79237  2.66189  2.31933  4.05024  3.36382  3.56467  3.33203  2.09016  2.87600  3.86866  2.88850  3.76648  2.71218  2.59484  2.60153  2.67930  3.13094  5.27834  3.94927     12 k - - -
          2.68618  4.42225  2.77519  2.73123  3.46354  2.40513  3.72494  3.29354  2.67741  2.69355  4.24690  2.90347  2.73739  3.18146  2.89801  2.37887  2.77519  2.98518  4.58477  3.61503
          0.03332  3.81406  4.53641  0.61958  0.77255  0.59388  0.80336
      5   2.38916  4.41560  3.20558  2.64712  3.60279  3.31982  3.67367  2.71003  2.40305  2.45584  3.52677  2.97534  3.83214  2.91848  2.75359  2.68531  2.77384  2.63303  4.98371  3.72474     13 a - - -
          2.68622  4.42229  2.77524  2.73122  3.46358  2.40514  3.72499  3.29358  2.67728  2.69359  4.24694  2.90351  2.73719  3.18143  2.89800  2.37891  2.77524  2.98516  4.58481  3.61507
          0.26570  1.61961  3.34239  0.64853  0.73985  0.46807  0.98405
      6   2.29523  4.64038  2.98891  2.37526  3.87612  3.27134  3.61926  3.27105  2.28034  2.90574  3.38005  2.96295  3.79128  2.71103  2.84786  2.49513  2.61504  2.97410  5.17850  3.87446     18 k - - -
          2.68618  4.42225  2.77519  2.73123  3.46354  2.40513  3.72494  3.29354  2.67741  2.69355  4.24690  2.90347  2.73739  3.18146  2.89801  2.37887  2.77519  2.98518  4.58477  3.61503
          0.11067  3.88277  2.47488  0.61958  0.77255  0.48709  0.95298
      7   2.54797  4.74541  2.96520  2.17833  3.99224  3.40951  3.60474  3.04341  1.97928  2.85636  3.83198  2.95960  3.81575  2.76957  2.67716  2.67565  2.85580  3.03037  5.24567  3.94532     19 k - - -
          2.68618  4.42225  2.77519  2.73123  3.46354  2.40513  3.72494  3.29354  2.67741  2.69355  4.24690  2.90347  2.73739  3.18146  2.89801  2.37887  2.77519  2.98518  4.58477  3.61503
          0.03238  3.84214  4.56449  0.61958  0.77255  0.53771  0.87727
      8   2.51554  4.92237  2.82558  2.23646  4.21748  3.36587  3.37888  3.64346  1.97124  3.19322  3.99751  2.69171  3.40738  2.69855  2.57820  2.62869  2.78282  3.29034  5.37881  4.04032     20 k - - -
          2.68618  4.42225  2.77519  2.73123  3.46354  2.40513  3.72494  3.29354  2.67741  2.69355  4.24690  2.90347  2.73739  3.18146  2.89801  2.37887  2.77519  2.98518  4.58477  3.61503
          0.03161  3.86582  4.58816  0.61958  0.77255  0.55195  0.85760
      9   2.54056  4.57999  2.94837  2.40569  3.46717  3.40547  3.61914  3.06136  2.30943  2.61388  3.66395  2.89292  3.79394  2.74974  2.80972  2.62405  2.66314  2.81978  5.10996  3.81259     21 k - - -
          2.68618  4.42225  2.77519  2.73123  3.46354  2.40513  3.72494  3.29354  2.67741  2.69355  4.24690  2.90347  2.73739  3.18146  2.89801  2.37887  2.77519  2.98518  4.58477  3.61503
          0.03161  3.86582  4.58816  0.61958  0.77255  0.55195  0.85760
     10   2.58321  4.54042  3.16336  2.59944  3.73941  3.44898  3.65547  2.76217  2.00655  2.75514  3.43185  3.06555  3.84050  2.79378  2.79391  2.54701  2.81428  2.73022  5.08314  3.81113     22 k - - -
          2.68618  4.42225  2.77519  2.73123  3.46354  2.40513  3.72494  3.29354  2.67741  2.69355  4.24690  2.90347  2.73739  3.18146  2.89801  2.37887  2.77519  2.98518  4.58477  3.61503
          0.03161  3.86582  4.58816  0.61958  0.77255  0.55195  0.85760
     11   2.63768  4.83392  3.01190  2.44809  4.11745  3.41896  3.56652  3.38443  1.93455  2.97989  3.91309  2.71678  3.57562  2.64442  2.34602  2.66119  2.76174  3.19525  5.29199  3.99025     23 k - - -
          2.68618  4.42225  2.77520  2.73123  3.46354  2.40513  3.72495  3.29348  2.67741  2.69355  4.24690  2.90347  2.73740  3.18146  2.89801  2.37887  2.77520  2.98518  4.58477  3.61503
          0.04926  3.27291  4.58816  0.55930  0.84772  0.44649  1.02129
     12   2.60904  4.99066  2.40944  2.18392  4.28960  3.32898  3.57694  3.74209  2.08761  3.27953  4.06204  2.74134  3.33014  2.70165  2.83885  2.48948  2.70122  3.22017  5.46156  4.07747     25 k - - -
          2.68618  4.42225  2.77519  2.73123  3.46354  2.40513  3.72494  3.29354  2.67741  2.69355  4.24690  2.90347  2.73739  3.18146  2.89801  2.37887  2.77519  2.98518  4.58477  3.61503
          0.02936  3.93855  4.66089  0.61958  0.77255  0.48576  0.95510
     13   3.02040  5.11617  3.43140  2.77681  4.55764  3.63551  3.59401  3.90907  1.46099  3.36338  4.23888  3.17722  4.00942  2.73252  1.49530  3.02160  3.19067  3.59574  5.41372  4.24446     26 k - - -
          2.68618  4.42225  2.77519  2.73123  3.46354  2.40513  3.72494  3.29354  2.67741  2.69355  4.24690  2.90347  2.73739  3.18146  2.89801  2.37887  2.77519  2.98518  4.58477  3.61503
          0.02936  3.93855  4.66089  0.61958  0.77255  0.48576  0.95510
     14   2.55946  4.23387  3.50968  2.94260  3.32692  3.55353  3.12203  2.55135  2.86196  2.40341  3.21885  3.32383  3.93299  3.17452  3.18797  2.81016  2.56965  2.03343  4.80317  3.30042     27 v - - -
          2.68618  4.42225  2.77519  2.73123  3.46354  2.40513  3.72494  3.29354  2.67741  2.69355  4.24690  2.90347  2.73739  3.18146  2.89801  2.37887  2.77519  2.98518  4.58477  3.61503
          0.02936  3.93855  4.66089  0.61958  0.77255  0.48576  0.95510
     15   2.14499  4.44597  2.98479  2.69904  4.10350  3.14197  3.89890  3.48785  2.74313  3.14741  4.03658  3.08777  1.75070  2.91796  3.10010  2.57478  2.83640  3.10922  5.43543  4.15367     28 p - - -
          2.68618  4.42225  2.77519  2.73123  3.46354  2.40513  3.72494  3.29354  2.67741  2.69355  4.24690  2.90347  2.73739  3.18146  2.89801  2.37887  2.77519  2.98518  4.58477  3.61503
          0.02936  3.93855  4.66089  0.61958  0.77255  0.48576  0.95510
     16   2.83026  4.38940  4.03768  3.51863  3.27963  3.85294  4.29435  2.19881  3.33454  1.87841  1.69589  3.81782  4.25743  3.67007  3.57920  3.19659  2.82574  2.21238  5.07103  3.88312     29 m - - -
          2.68618  4.42225  2.77519  2.73123  3.46354  2.40513  3.72494  3.29354  2.67741  2.69355  4.24690  2.90347  2.73739  3.18146  2.89801  2.37887  2.77519  2.98518  4.58477  3.61503
          0.02936  3.93855  4.66089  0.61958  0.77255  0.48576  0.95510
     17   2.71507  4.90341  2.82742  2.28385  4.22541  3.38930  3.63568  3.63091  2.17429  3.20229  4.03978  2.93770  2.13776  2.79209  2.47105  2.73022  2.95425  3.29943  5.39785  4.09209     30 p - - -
          2.68618  4.42225  2.77519  2.73123  3.46354  2.40513  3.72494  3.29354  2.67741  2.69355  4.24690  2.90347  2.73739  3.18146  2.89801  2.37887  2.77519  2.98518  4.58477  3.61503
          0.02936  3.93855  4.66089  0.61958  0.77255  0.48576  0.95510
     18   2.47734  4.96384  2.49580  1.51786  4.37112  3.24874  3.70295  3.78815  2.55210  3.38087  4.21319  2.69274  3.79589  2.86571  3.01695  2.57684  2.84130  3.41161  5.58979  4.21221     31 e - - -
          2.68618  4.42225  2.77519  2.73123  3.46354  2.40513  3.72494  3.29354  2.67741  2.69355  4.24690  2.90347  2.73739  3.18146  2.89801  2.37887  2.77519  2.98518  4.58477  3.61503
          0.02936  3.93855  4.66089  0.61958  0.77255  0.48576  0.95510
     19   2.85843  4.96947  2.99171  2.59755  4.23763  3.45782  3.67444  3.74489  2.18328  3.24996  4.15886  3.05905  3.92590  1.49054  2.28153  2.87726  3.09791  3.43520  5.37933  4.09087     32 q - - -
          2.68618  4.42225  2.77519  2.73123  3.46354  2.40513  3.72494  3.29354  2.67741  2.69355  4.24690  2.90347  2.73739  3.18146  2.89801  2.37887  2.77519  2.98518  4.58477  3.61503
          0.02936  3.93855  4.66089  0.61958  0.77255  0.48576  0.95510
     20   2.66681  5.29909  1.71607  1.82904  4.59500  3.23747  3.67064  4.08429  2.48243  3.59252  4.40466  2.58816  3.79191  2.81759  3.13312  2.52317  3.05920  3.67191  5.76227  4.30532     33 d - - -
          2.68618  4.42225  2.77519  2.73123  3.46354  2.40513  3.72494  3.29354  2.67741  2.69355  4.24690  2.90347  2.73739  3.18146  2.89801  2.37887  2.77519  2.98518  4.58477  3.61503
          0.02936  3.93855  4.66089  0.61958  0.77255  0.48576  0.95510
     21   2.44528  4.32759  3.36036  3.05755  3.91052  3.15786  4.10464  3.18008  3.01564  2.92356  3.95533  3.32970  1.41762  3.39840  3.31435  2.62634  2.87022  2.55669  5.36552  4.09249     34 p - - -
          2.68618  4.42225  2.77519  2.73123  3.46354  2.40513  3.72494  3.29354  2.67741  2.69355  4.24690  2.90347  2.73739  3.18146  2.89801  2.37887  2.77519  2.98518  4.58477  3.61503
          0.02936  3.93855  4.66089  0.61958  0.77255  0.48576  0.95510
     22   2.47743  4.74214  3.03622  2.47317  3.98947  3.18429  3.60322  3.24224  1.98657  2.81518  3.82524  2.97204  3.81362  2.52060  2.63289  2.65252  2.83206  2.99388  5.23771  3.93384     35 k - - -
          2.68618  4.42225  2.77519  2.73123  3.46354  2.40513  3.72494  3.29354  2.67741  2.69355  4.24690  2.90347  2.73739  3.18146  2.89801  2.37887  2.77519  2.98518  4.58477  3.61503
          0.02936  3.93855  4.66089  0.61958  0.77255  0.48576  0.95510
     23   2.56885  4.55648  3.11029  1.98524  3.79473  3.47850  3.80610  2.70079  2.65377  2.71372  3.68188  3.13596  3.91692  3.02077  3.05125  2.77686  2.89528  2.08309  5.22504  3.93766     36 e - - -
          2.68618  4.42225  2.77519  2.73123  3.46354  2.40513  3.72494  3.29354  2.67741  2.69355  4.24690  2.90347  2.73739  3.18146  2.89801  2.37887  2.77519  2.98518  4.58477  3.61503
          0.02936  3.93855  4.66089  0.61958  0.77255  0.48576  0.95510
     24   3.08034  4.91477  3.57777  3.07515  4.28610  3.55561  3.87278  3.83242  2.26495  3.33634  4.33484  3.42983  4.05501  3.08986  0.88209  3.16135  3.34182  3.55352  5.34239  4.19914     37 r - - -
          2.68618  4.42225  2.77519  2.73123  3.46354  2.40513  3.72494  3.29354  2.67741  2.69355  4.24690  2.90347  2.73739  3.18146  2.89801  2.37887  2.77519  2.98518  4.58477  3.61503
          0.02936  3.93855  4.66089  0.61958  0.77255  0.48576  0.95510
     25   2.02632  4.22404  3.60290  3.06438  3.47711  3.49843  3.94563  2.31246  2.97379  2.46889  3.42589  3.40376  3.95278  3.29635  3.13324  2.70217  2.81741  1.95612  4.97168  3.74624     38 v - - -
          2.68618  4.42225  2.77519  2.73123  3.46354  2.40513  3.72494  3.29354  2.67741  2.69355  4.24690  2.90347  2.73739  3.18146  2.89801  2.37887  2.77519  2.98518  4.58477  3.61503
          0.02936  3.93855  4.66089  0.61958  0.77255  0.48576  0.95510
     26   2.99191  5.13975  3.36704  2.71660  4.57324  3.62585  3.57276  3.92281  1.53223  3.36713  4.22531  3.13525  3.98930  2.48865  1.56529  2.98212  3.15811  3.60028  5.42299  4.23990     39 k - - -
          2.68618  4.42225  2.77519  2.73123  3.46354  2.40513  3.72494  3.29354  2.67741  2.69355  4.24690  2.90347  2.73739  3.18146  2.89801  2.37887  2.77519  2.98518  4.58477  3.61503
          0.02936  3.93855  4.66089  0.61958  0.77255  0.48576  0.95510
     27   2.79442  5.06770  2.16425  2.25285  4.42652  3.20193  3.79213  3.99872  2.75079  3.58453  4.45651  1.37621  3.82287  2.98714  3.24631  2.76632  3.11766  3.59828  5.68483  4.25519     40 n - - -
          2.68618  4.42225  2.77519  2.73123  3.46354  2.40513  3.72494  3.29354  2.67741  2.69355  4.24690  2.90347  2.73739  3.18146  2.89801  2.37887  2.77519  2.98518  4.58477  3.61503
          0.02936  3.93855  4.66089  0.61958  0.77255  0.48576  0.95510
     28   3.34282  4.72524  4.32926  4.05640  0.90952  4.01694  3.90721  2.85847  3.96179  2.21336  3.57893  4.09382  4.47412  4.11159  4.06520  3.60930  3.64402  2.85400  4.13689  2.49570     41 f - - -
          2.68618  4.42225  2.77519  2.73123  3.46354  2.40513  3.72494  3.29354  2.67741  2.69355  4.24690  2.90347  2.73739  3.18146  2.89801  2.37887  2.77519  2.98518  4.58477  3.61503
          0.02936  3.93855  4.66089  0.61958  0.77255  0.48576  0.95510
     29   2.63779  4.84108  2.24626  2.33454  4.10077  3.04684  3.66091  3.52873  2.52148  2.39704  3.98207  2.42380  3.79552  2.83075  2.99390  2.65668  2.89563  3.19962  5.38225  4.02282     42 d - - -
          2.68618  4.42225  2.77519  2.73123  3.46354  2.40513  3.72494  3.29354  2.67741  2.69355  4.24690  2.90347  2.73739  3.18146  2.89801  2.37887  2.77519  2.98518  4.58477  3.61503
          0.02936  3.93855  4.66089  0.61958  0.77255  0.48576  0.95510
     30   3.00953  5.13375  2.51615  0.93501  4.48832  3.31695  3.90956  3.95534  2.79842  3.56189  4.53307  2.97106  3.92468  3.12388  3.21405  2.98526  3.31429  3.63240  5.64746  4.36981     43 e - - -
          2.68618  4.42225  2.77519  2.73123  3.46354  2.40513  3.72494  3.29354  2.67741  2.69355  4.24690  2.90347  2.73739  3.18146  2.89801  2.37887  2.77519  2.98518  4.58477  3.61503
          0.02936  3.93855  4.66089  0.61958  0.77255  0.48576  0.95510
     31   2.86025  4.38466  4.21659  3.88184  3.59863  3.79203  4.67222  2.04804  3.75062  2.27426  3.55384  4.06103  4.34891  4.10570  3.95674  3.29977  3.22023  0.94558  5.39420  4.12988     44 v - - -
          2.68618  4.42225  2.77519  2.73123  3.46354  2.40513  3.72494  3.29354  2.67741  2.69355  4.24690  2.90347  2.73739  3.18146  2.89801  2.37887  2.77519  2.98518  4.58477  3.61503
          0.02936  3.93855  4.66089  0.61958  0.77255  0.48576  0.95510
     32   1.90849  4.37024  3.02447  2.73242  4.16056  3.07340  3.93562  3.55367  2.82493  3.23402  4.08230  2.77135  1.91669  3.16005  3.19887  2.50305  2.78044  3.12415  5.48205  4.20482     45 a - - -
          2.68618  4.42225  2.77519  2.73123  3.46354  2.40513  3.72494  3.29354  2.67741  2.69355  4.24690  2.90347  2.73739  3.18146  2.89801  2.37887  2.77519  2.98518  4.58477  3.61503
          0.02936  3.93855  4.66089  0.61958  0.77255  0.48576  0.95510
     33   2.69464  4.24520  3.85241  3.29543  2.68879  3.73708  3.94510  2.48543  3.19614  1.68917  3.19039  3.59681  4.09943  3.46070  3.45568  3.02047  2.40758  2.36006  4.65268  3.01763     46 l - - -
          2.68618  4.42225  2.77519  2.73123  3.46354  2.40513  3.72494  3.29354  2.67741  2.69355  4.24690  2.90347  2.73739  3.18146  2.89801  2.37887  2.77519  2.98518  4.58477  3.61503
          0.02936  3.93855  4.66089  0.61958  0.77255  0.48576  0.95510
     34   2.74818  4.51705  3.43548  3.34329  4.48434  0.63406  4.45951  4.10005  3.53355  3.74589  4.72219  3.59976  3.91031  3.85247  3.76232  2.92199  3.23456  3.61561  5.56203  4.58848     47 G - - -
          2.68618  4.42225  2.77519  2.73123  3.46354  2.40513  3.72494  3.29354  2.67741  2.69355  4.24690  2.90347  2.73739  3.18146  2.89801  2.37887  2.77519  2.98518  4.58477  3.61503
          0.02936  3.93855  4.66089  0.61958  0.77255  0.48576  0.95510
     35   3.34305  4.80526  3.93594  3.67779  2.29677  3.90722  3.65027  3.34308  3.53341  2.77995  4.01128  3.80515  4.37957  3.82358  3.70355  3.47315  3.63007  3.21677  3.94303  0.86263     48 y - - -
          2.68618  4.42225  2.77519  2.73123  3.46354  2.40513  3.72494  3.29354  2.67741  2.69355  4.24690  2.90347  2.73739  3.18146  2.89801  2.37887  2.77519  2.98518  4.58477  3.61503
          0.02936  3.93855  4.66089  0.61958  0.77255  0.48576  0.95510
     36   2.54779  4.72413  2.32886  2.38903  4.22179  3.21277  3.72588  3.64946  2.59815  3.25762  4.07880  2.76041  3.75905  2.89536  3.06765  2.10614  2.11730  3.26173  5.48434  4.13582     49 s - - -
          2.68618  4.42225  2.77519  2.73123  3.46354  2.40513  3.72494  3.29354  2.67741  2.69355  4.24690  2.90347  2.73739  3.18146  2.89801  2.37887  2.77519  2.98518  4.58477  3.61503
          0.02936  3.93855  4.66089  0.61958  0.77255  0.48576  0.95510
     37   2.47131  4.14886  3.62293  2.77079  3.14872  3.56988  3.84180  2.52768  2.97787  2.08242  3.02916  3.39429  3.74347  3.25656  3.27446  2.83111  2.69599  2.23177  4.04295  3.53098     50 l - - -
          2.68618  4.42225  2.77519  2.73123  3.46354  2.40513  3.72494  3.29354  2.67741  2.69355  4.24690  2.90347  2.73739  3.18146  2.89801  2.37887  2.77519  2.98518  4.58477  3.61503
          0.02936  3.93855  4.66089  0.61958  0.77255  0.48576  0.95510
     38   2.68361  5.19380  2.34201  1.56151  4.50044  3.28882  3.65068  3.95107  2.10486  3.47959  4.29795  2.76806  3.80846  2.79561  2.92035  2.72024  3.02928  3.56622  5.64864  4.24480     51 e - - -
          2.68618  4.42225  2.77519  2.73123  3.46354  2.40513  3.72494  3.29354  2.67741  2.69355  4.24690  2.90347  2.73739  3.18146  2.89801  2.37887  2.77519  2.98518  4.58477  3.61503
          0.02936  3.93855  4.66089  0.61958  0.77255  0.48576  0.95510
     39   2.56729  4.53594  2.89490  2.34801  3.72206  3.43855  3.67744  3.05677  2.54744  2.51072  2.91787  3.04597  3.83569  2.89116  2.96726  2.67684  2.46116  2.79799  5.09128  3.80664     52 e - - -
          2.68618  4.42225  2.77519  2.73123  3.46354  2.40513  3.72494  3.29354  2.67741  2.69355  4.24690  2.90347  2.73739  3.18146  2.89801  2.37887  2.77519  2.98518  4.58477  3.61503
          0.02936  3.93855  4.66089  0.61958  0.77255  0.48576  0.95510
     40   0.92260  4.22549  3.53002  3.32445  4.11848  3.04824  4.33864  3.25391  3.34241  3.13246  4.15713  3.45725  3.79371  3.67755  3.58833  2.57526  2.85719  2.89689  5.53904  4.34666     53 a - - -
          2.68618  4.42225  2.77519  2.73123  3.46354  2.40513  3.72494  3.29354  2.67741  2.69355  4.24690  2.90347  2.73739  3.18146  2.89801  2.37887  2.77519  2.98518  4.58477  3.61503
          0.02936  3.93855  4.66089  0.61958  0.77255  0.48576  0.95510
     41   2.71100  4.31784  3.73691  3.16994  3.33271  3.75110  4.02318  2.00395  3.05795  2.03092  3.12088  3.54327  4.10716  2.66789  3.36346  3.02206  2.94451  1.97525  4.95221  3.74419     54 v - - -
          2.68618  4.42225  2.77519  2.73123  3.46354  2.40513  3.72494  3.29354  2.67741  2.69355  4.24690  2.90347  2.73739  3.18146  2.89801  2.37887  2.77519  2.98518  4.58477  3.61503
          0.02936  3.93855  4.66089  0.61958  0.77255  0.48576  0.95510
     42   2.43337  5.04689  2.64570  2.01579  4.35577  3.34613  3.57591  3.80659  2.08150  3.32575  4.11069  2.65793  3.77821  2.54812  2.60993  2.62369  2.88484  3.42061  5.48859  4.11303     55 e - - -
          2.68618  4.42225  2.77519  2.73123  3.46354  2.40513  3.72494  3.29354  2.67741  2.69355  4.24690  2.90347  2.73739  3.18146  2.89801  2.37887  2.77519  2.98518  4.58477  3.61503
          0.02936  3.93855  4.66089  0.61958  0.77255  0.48576  0.95510
     43   3.00953  5.13375  2.51615  0.93501  4.48832  3.31695  3.90956  3.95534  2.79842  3.56189  4.53307  2.97106  3.92468  3.12388  3.21405  2.98526  3.31429  3.63240  5.64746  4.36981     56 e - - -
          2.68618  4.42225  2.77519  2.73123  3.46354  2.40513  3.72494  3.29354  2.67741  2.69355  4.24690  2.90347  2.73739  3.18146  2.89801  2.37887  2.77519  2.98518  4.58477  3.61503
          0.02936  3.93855  4.66089  0.61958  0.77255  0.48576  0.95510
     44   0.92260  4.22549  3.53002  3.32445  4.11848  3.04824  4.33864  3.25391  3.34241  3.13246  4.15713  3.45725  3.79371  3.67755  3.58833  2.57526  2.85719  2.89689  5.53904  4.34666     57 a - - -
          2.68618  4.42225  2.77519  2.73123  3.46354  2.40513  3.72494  3.29354  2.67741  2.69355  4.24690  2.90347  2.73739  3.18146  2.89801  2.37887  2.77519  2.98518  4.58477  3.61503
          0.02936  3.93855  4.66089  0.61958  0.77255  0.48576  0.95510
     45   2.30463  4.99915  2.65116  2.04639  4.29733  3.33039  3.61057  3.73724  2.31392  3.28684  4.09202  2.63765  3.78902  2.32654  2.83124  2.52131  2.90947  3.37189  5.47753  4.10934     58 e - - -
          2.68618  4.42225  2.77519  2.73123  3.46354  2.40513  3.72494  3.29354  2.67741  2.69355  4.24690  2.90347  2.73739  3.18146  2.89801  2.37887  2.77519  2.98518  4.58477  3.61503
          0.02936  3.93855  4.66089  0.61958  0.77255  0.48576  0.95510
     46   3.08034  4.91477  3.57777  3.07515  4.28610  3.55561  3.87278  3.83242  2.26495  3.33634  4.33484  3.42983  4.05501  3.08986  0.88209  3.16135  3.34182  3.55352  5.34239  4.19914     59 r - - -
          2.68618  4.42225  2.77519  2.73123  3.46354  2.40513  3.72494  3.29354  2.67741  2.69355  4.24690  2.90347  2.73739  3.18146  2.89801  2.37887  2.77519  2.98518  4.58477  3.61503
          0.02936  3.93855  4.66089  0.61958  0.77255  0.48576  0.95510
     47   2.66242  0.81575  4.19684  3.95156  3.92777  3.27139  4.58412  3.08264  3.77885  2.99515  4.11861  3.92093  3.98356  4.12225  3.89152  2.93419  3.13473  2.82276  5.32995  4.21499     60 c - - -
          2.68618  4.42225  2.77519  2.73123  3.46354  2.40513  3.72494  3.29354  2.67741  2.69355  4.24690  2.90347  2.73739  3.18146  2.89801  2.37887  2.77519  2.98518  4.58477  3.61503
          0.02936  3.93855  4.66089  0.61958  0.77255  0.48576  0.95510
     48   3.22954  4.67227  4.29549  3.93572  3.16130  4.06592  4.57072  2.36906  3.70282  0.79796  3.16377  4.20479  4.48997  4.05534  3.86805  3.64460  3.52082  2.42353  5.06448  3.80303     61 l - - -
          2.68618  4.42225  2.77519  2.73123  3.46354  2.40513  3.72494  3.29354  2.67741  2.69355  4.24690  2.90347  2.73739  3.18146  2.89801  2.37887  2.77519  2.98518  4.58477  3.61503
          0.02936  3.93855  4.66089  0.61958  0.77255  0.48576  0.95510
     49   2.75589  5.18383  2.21276  2.12655  4.48221  3.27512  3.64958  3.95430  2.48967  3.47736  4.28913  2.54772  3.79660  1.83937  2.98029  2.59893  3.01192  3.56289  5.64797  4.23199     62 q - - -
          2.68618  4.42225  2.77519  2.73123  3.46354  2.40513  3.72494  3.29354  2.67741  2.69355  4.24690  2.90347  2.73739  3.18146  2.89801  2.37887  2.77519  2.98518  4.58477  3.61503
          0.02936  3.93855  4.66089  0.61958  0.77255  0.48576  0.95510
     50   2.66242  0.81575  4.19684  3.95156  3.92777  3.27139  4.58412  3.08264  3.77885  2.99515  4.11861  3.92093  3.98356  4.12225  3.89152  2.93419  3.13473  2.82276  5.32995  4.21499     63 c - - -
          2.68619  4.42226  2.77520  2.73124  3.46355  2.40514  3.72495  3.29355  2.67742  2.69356  4.24691  2.90348  2.73732  3.18147  2.89802  2.37888  2.77520  2.98509  4.58478  3.61504
          0.06781  2.88050  4.66089  0.63865  0.75079  0.48576  0.95510
     51   2.83705  5.10991  2.85108  2.30601  4.47510  3.44612  3.60256  3.88010  1.47591  3.37606  4.20769  2.60495  3.88386  2.73953  2.36163  2.81262  3.05143  3.52705  5.49143  4.20406     66 k - - -
          2.68618  4.42225  2.77519  2.73123  3.46354  2.40513  3.72494  3.29354  2.67741  2.69355  4.24690  2.90347  2.73739  3.18146  2.89801  2.37887  2.77519  2.98518  4.58477  3.61503
          0.02936  3.93855  4.66089  0.61958  0.77255  0.48576  0.95510
     52   2.63036  4.91475  2.70760  2.34790  4.18779  3.36450  3.59184  3.62909  1.84326  3.19196  3.99800  2.70105  3.14532  2.73145  2.76577  2.63139  2.86481  3.27824  5.38501  3.60231     67 k - - -
          2.68618  4.42225  2.77519  2.73123  3.46354  2.40513  3.72494  3.29354  2.67741  2.69355  4.24690  2.90347  2.73739  3.18146  2.89801  2.37887  2.77519  2.98518  4.58477  3.61503
          0.02936  3.93855  4.66089  0.61958  0.77255  0.48576  0.95510
     53   1.98946  4.56628  2.85002  2.35292  4.11206  3.20591  3.80443  3.46887  2.65983  3.14264  4.00218  2.99915  2.15902  3.00431  3.06635  2.60553  2.85367  3.11139  5.41804  4.11831     68 a - - -
          2.68618  4.42225  2.77519  2.73123  3.46354  2.40513  3.72494  3.29354  2.67741  2.69355  4.24690  2.90347  2.73739  3.18146  2.89801  2.37887  2.77519  2.98518  4.58477  3.61503
          0.02936  3.93855  4.66089  0.61958  0.77255  0.48576  0.95510
     54   2.26088  4.55047  3.02742  2.53655  3.86567  2.85248  3.68870  3.26166  2.46311  2.91032  3.75397  3.01002  2.80332  2.88542  2.96376  2.53850  2.69926  2.95464  5.19409  3.46332     69 a - - -
          2.68618  4.42225  2.77519  2.73123  3.46354  2.40513  3.72494  3.29354  2.67741  2.69355  4.24690  2.90347  2.73739  3.18146  2.89801  2.37887  2.77519  2.98518  4.58477  3.61503
          0.02936  3.93855  4.66089  0.61958  0.77255  0.48576  0.95510
     55   2.66242  0.81575  4.19684  3.95156  3.92777  3.27139  4.58412  3.08264  3.77885  2.99515  4.11861  3.92093  3.98356  4.12225  3.89152  2.93419  3.13473  2.82276  5.32995  4.21499     70 c - - -
          2.68618  4.42225  2.77519  2.73123  3.46354  2.40513  3.72494  3.29354  2.67741  2.69355  4.24690  2.90347  2.73739  3.18146  2.89801  2.37887  2.77519  2.98518  4.58477  3.61503
          0.02936  3.93855  4.66089  0.61958  0.77255  0.48576  0.95510
     56   2.61153  4.24504  3.62811  3.05161  3.36092  3.62821  3.88968  2.39655  2.75270  2.27142  3.04452  3.41800  3.99984  3.25416  2.95250  2.89462  2.84414  1.82011  4.86819  3.65024     71 v - - -
          2.68618  4.42225  2.77519  2.73123  3.46354  2.40513  3.72494  3.29354  2.67741  2.69355  4.24690  2.90347  2.73739  3.18146  2.89801  2.37887  2.77519  2.98518  4.58477  3.61503
          0.02936  3.93855  4.66089  0.61958  0.77255  0.48576  0.95510
     57   2.46388  5.00666  2.71135  1.95824  4.31150  3.35504  3.60085  3.74151  2.16430  3.28524  4.09179  2.85371  3.80037  2.30497  2.74067  2.66422  2.75348  3.37880  5.46632  4.11165     72 e - - -
          2.68618  4.42225  2.77519  2.73123  3.46354  2.40513  3.72494  3.29354  2.67741  2.69355  4.24690  2.90347  2.73739  3.18146  2.89801  2.37887  2.77519  2.98518  4.58477  3.61503
          0.02936  3.93855  4.66089  0.61958  0.77255  0.48576  0.95510
     58   2.74818  4.51705  3.43548  3.34329  4.48434  0.63406  4.45951  4.10005  3.53355  3.74589  4.72219  3.59976  3.91031  3.85247  3.76232  2.92199  3.23456  3.61561  5.56203  4.58848     73 G - - -
          2.68618  4.42225  2.77519  2.73123  3.46354  2.40513  3.72494  3.29354  2.67741  2.69355  4.24690  2.90347  2.73739  3.18146  2.89801  2.37887  2.77519  2.98518  4.58477  3.61503
          0.02936  3.93855  4.66089  0.61958  0.77255  0.48576  0.95510
     59   2.66242  0.81575  4.19684  3.95156  3.92777  3.27139  4.58412  3.08264  3.77885  2.99515  4.11861  3.92093  3.98356  4.12225  3.89152  2.93419  3.13473  2.82276  5.32995  4.21499     74 c - - -
          2.68618  4.42225  2.77519  2.73123  3.46354  2.40513  3.72494  3.29354  2.67741  2.69355  4.24690  2.90347  2.73739  3.18146  2.89801  2.37887  2.77519  2.98518  4.58477  3.61503
          0.02936  3.93855  4.66089  0.61958  0.77255  0.48576  0.95510
     60   2.84018  4.58651  3.45450  3.30309  4.29255  3.27029  4.37510  3.85495  3.36604  3.47464  4.52734  3.60313  0.71346  3.75282  3.60407  3.00975  3.28696  3.49279  5.46098  4.41413     75 p - - -
          2.68618  4.42225  2.77519  2.73123  3.46354  2.40513  3.72494  3.29354  2.67741  2.69355  4.24690  2.90347  2.73739  3.18146  2.89801  2.37887  2.77519  2.98518  4.58477  3.61503
          0.02936  3.93855  4.66089  0.61958  0.77255  0.48576  0.95510
     61   2.20707  4.24608  4.01715  3.62839  3.69587  3.54863  4.48539  2.13611  3.53616  2.42569  3.58710  3.79974  4.14431  3.86048  3.78244  2.97707  2.99291  1.20465  5.39884  4.17081     76 v - - -
          2.68618  4.42225  2.77519  2.73123  3.46354  2.40513  3.72494  3.29354  2.67741  2.69355  4.24690  2.90347  2.73739  3.18146  2.89801  2.37887  2.77519  2.98518  4.58477  3.61503
          0.02936  3.93855  4.66089  0.61958  0.77255  0.48576  0.95510
     62   2.72219  5.18408  2.17250  1.87915  4.47395  2.57866  3.09806  3.95165  2.47976  3.46727  4.26374  2.74509  3.78003  2.57091  2.99494  2.66497  2.97354  3.55124  5.63691  4.21088     77 e - - -
          2.68618  4.42225  2.77519  2.73123  3.46354  2.40513  3.72494  3.29354  2.67741  2.69355  4.24690  2.90347  2.73739  3.18146  2.89801  2.37887  2.77519  2.98518  4.58477  3.61503
          0.02936  3.93855  4.66089  0.61958  0.77255  0.48576  0.95510
     63   3.00825  4.38299  4.58173  4.09655  3.51786  4.25485  4.84545  1.58689  3.96936  2.05664  3.35301  4.33120  4.61986  4.26369  4.18919  3.64387  3.28810  1.08329  5.44389  4.21831     78 v - - -
          2.68618  4.42225  2.77519  2.73123  3.46354  2.40513  3.72494  3.29354  2.67741  2.69355  4.24690  2.90347  2.73739  3.18146  2.89801  2.37887  2.77519  2.98518  4.58477  3.61503
          0.02936  3.93855  4.66089  0.61958  0.77255  0.48576  0.95510
     64   2.67012  5.10502  1.98171  2.23099  4.40567  3.30974  3.26489  3.87329  2.32244  3.38865  4.17340  2.54716  3.54836  2.63359  2.68088  2.62878  2.91144  3.47645  5.55246  4.14993     79 d - - -
          2.68618  4.42225  2.77519  2.73123  3.46354  2.40513  3.72494  3.29354  2.67741  2.69355  4.24690  2.90347  2.73739  3.18146  2.89801  2.37887  2.77519  2.98518  4.58477  3.61503
          0.02936  3.93855  4.66089  0.61958  0.77255  0.48576  0.95510
     65   3.04988  4.43949  4.54768  4.10031  3.41637  4.23656  4.82013  1.08526  3.93422  1.93803  3.28350  4.33043  4.61544  4.24599  4.13506  3.65188  3.33709  1.69319  5.37413  4.13336     80 i - - -
          2.68618  4.42225  2.77519  2.73123  3.46354  2.40513  3.72494  3.29354  2.67741  2.69355  4.24690  2.90347  2.73739  3.18146  2.89801  2.37887  2.77519  2.98518  4.58477  3.61503
          0.02936  3.93855  4.66089  0.61958  0.77255  0.48576  0.95510
     66   2.84018  4.58651  3.45450  3.30309  4.29255  3.27029  4.37510  3.85495  3.36604  3.47464  4.52734  3.60313  0.71346  3.75282  3.60407  3.00975  3.28696  3.49279  5.46098  4.41413     81 p - - -
          2.68618  4.42225  2.77519  2.73123  3.46354  2.40513  3.72494  3.29354  2.67741  2.69355  4.24690  2.90347  2.73739  3.18146  2.89801  2.37887  2.77519  2.98518  4.58477  3.61503
          0.02936  3.93855  4.66089  0.61958  0.77255  0.48576  0.95510
     67   2.31943  4.89955  2.55035  2.31542  4.22994  2.51282  3.62983  3.66769  2.43646  3.23765  4.04571  2.75094  3.77620  2.39809  2.79754  2.62178  2.87604  3.30352  5.44660  4.08368     82 e - - -
          2.68618  4.42225  2.77519  2.73123  3.46354  2.40513  3.72494  3.29354  2.67741  2.69355  4.24690  2.90347  2.73739  3.18146  2.89801  2.37887  2.77519  2.98518  4.58477  3.61503
          0.02936  3.93855  4.66089  0.61958  0.77255  0.48576  0.95510
     68   3.34282  4.72524  4.32926  4.05640  0.90952  4.01694  3.90721  2.85847  3.96179  2.21336  3.57893  4.09382  4.47412  4.11159  4.06520  3.60930  3.64402  2.85400  4.13689  2.49570     83 f - - -
          2.68618  4.42225  2.77519  2.73123  3.46354  2.40513  3.72494  3.29354  2.67741  2.69355  4.24690  2.90347  2.73739  3.18146  2.89801  2.37887  2.77519  2.98518  4.58477  3.61503
          0.02936  3.93855  4.66089  0.61958  0.77255  0.48576  0.95510
     69   3.05028  4.43755  4.55639  4.10548  3.41938  4.24318  4.82580  1.08830  3.94138  1.93811  3.28269  4.33579  4.61907  4.25056  4.14261  3.65628  3.33651  1.68192  5.37874  4.14086     84 i - - -
          2.68618  4.42225  2.77519  2.73123  3.46354  2.40513  3.72494  3.29354  2.67741  2.69355  4.24690  2.90347  2.73739  3.18146  2.89801  2.37887  2.77519  2.98518  4.58477  3.61503
          0.02936  3.93855  4.66089  0.61958  0.77255  0.48576  0.95510
     70   2.53749  4.98241  2.40958  2.16918  4.28253  3.21290  3.56158  3.73341  2.10001  3.26528  3.79353  2.83431  3.75912  2.68159  2.59306  2.53086  2.83157  3.34995  5.44050  4.06281     85 k - - -
          2.68618  4.42225  2.77519  2.73123  3.46354  2.40513  3.72494  3.29354  2.67741  2.69355  4.24690  2.90347  2.73739  3.18146  2.89801  2.37887  2.77519  2.98518  4.58477  3.61503
          0.02936  3.93855  4.66089  0.61958  0.77255  0.48576  0.95510
     71   2.43843  3.72127  3.38347  2.81745  3.21132  3.50385  3.56790  2.79509  2.38321  2.15759  3.40122  3.22972  3.88945  3.07177  3.09183  2.67509  2.77831  2.56681  4.86954  3.62576     86 l - - -
          2.68618  4.42225  2.77519  2.73123  3.46354  2.40513  3.72494  3.29354  2.67741  2.69355  4.24690  2.90347  2.73739  3.18146  2.89801  2.37887  2.77519  2.98518  4.58477  3.61503
          0.02936  3.93855  4.66089  0.61958  0.77255  0.48576  0.95510
     72   3.13005  4.46530  4.70097  4.17662  3.31013  4.42378  4.84491  1.25175  4.02809  1.55763  3.13334  4.43480  4.69048  4.26917  4.21574  3.78952  3.37882  1.72289  5.31195  4.13570     87 i - - -
          2.68618  4.42225  2.77519  2.73123  3.46354  2.40513  3.72494  3.29354  2.67741  2.69355  4.24690  2.90347  2.73739  3.18146  2.89801  2.37887  2.77519  2.98518  4.58477  3.61503
          0.02936  3.93855  4.66089  0.61958  0.77255  0.48576  0.95510
     73   2.36813  4.60304  3.09216  2.52975  3.81778  3.42918  3.63810  2.99518  2.16346  2.77706  3.69697  3.01654  3.81989  2.74202  2.70406  2.50248  2.73920  2.77161  5.13606  3.84653     88 k - - -
          2.68618  4.42225  2.77519  2.73123  3.46354  2.40513  3.72494  3.29354  2.67741  2.69355  4.24690  2.90347  2.73739  3.18146  2.89801  2.37887  2.77519  2.98518  4.58477  3.61503
          0.02936  3.93855  4.66089  0.61958  0.77255  0.48576  0.95510
     74   2.40403  5.11543  2.32896  1.81286  4.41219  3.30093  3.60923  3.87495  2.36166  3.39770  4.19030  2.77730  3.77784  2.46923  2.82267  2.64548  2.93328  3.48338  5.57004  4.16591     89 e - - -
          2.68621  4.42228  2.77514  2.73126  3.46357  2.40516  3.72497  3.29357  2.67744  2.69358  4.24693  2.90331  2.73734  3.18149  2.89794  2.37884  2.77523  2.98521  4.58480  3.61506
          0.06781  2.88050  4.66089  1.06553  0.42243  0.48576  0.95510
     75   2.71437  5.01509  2.74814  2.06883  4.34213  2.43722  3.60670  3.76770  2.00952  3.30229  4.11591  2.88074  3.82079  2.74491  2.48157  2.69954  2.94804  3.40734  5.46925  4.13378     96 k - - -
          2.68618  4.42225  2.77519  2.73123  3.46354  2.40513  3.72494  3.29354  2.67741  2.69355  4.24690  2.90347  2.73739  3.18146  2.89801  2.37887  2.77519  2.98518  4.58477  3.61503
          0.02936  3.93855  4.66089  0.61958  0.77255  0.48576  0.95510
     76   2.57000  5.18291  1.49372  2.18141  4.52218  3.23679  3.70480  3.96738  2.29680  3.53275  4.37147  2.74426  3.80566  2.86457  3.11950  2.73103  3.06651  3.57914  5.72134  4.29203     97 d - - -
          2.68618  4.42225  2.77519  2.73123  3.46354  2.40513  3.72494  3.29354  2.67741  2.69355  4.24690  2.90347  2.73739  3.18146  2.89801  2.37887  2.77519  2.98518  4.58477  3.61503
          0.02936  3.93855  4.66089  0.61958  0.77255  0.48576  0.95510
     77   2.99007  4.36486  4.55514  3.98293  2.14145  4.19553  4.47989  1.86075  3.86515  1.58817  2.54562  4.19947  4.46364  4.01220  4.00753  3.51371  3.21731  1.95458  4.93113  3.76150     98 l - - -
          2.68618  4.42225  2.77519  2.73123  3.46354  2.40513  3.72494  3.29354  2.67741  2.69355  4.24690  2.90347  2.73739  3.18146  2.89801  2.37887  2.77519  2.98518  4.58477  3.61503
          0.02936  3.93855  4.66089  0.61958  0.77255  0.48576  0.95510
     78   2.47734  4.96301  2.53065  2.06917  4.25487  3.19294  3.58308  3.70068  2.26170  3.24896  4.03837  2.83076  3.76493  2.71242  2.69616  2.54150  2.49257  3.32829  5.44050  4.06446     99 e - - -
          2.68618  4.42225  2.77519  2.73123  3.46354  2.40513  3.72494  3.29354  2.67741  2.69355  4.24690  2.90347  2.73739  3.18146  2.89801  2.37887  2.77519  2.98518  4.58477  3.61503
          0.02936  3.93855  4.66089  0.61958  0.77255  0.48576  0.95510
     79   2.39105  4.72942  2.62505  2.02228  4.28548  2.05263  3.76443  3.71036  2.64500  3.31875  4.14947  2.88732  3.76666  2.94303  3.10079  2.35353  2.89881  3.31146  5.54484  4.20041    100 e - - -
          2.68618  4.42225  2.77519  2.73123  3.46354  2.40513  3.72494  3.29354  2.67741  2.69355  4.24690  2.90347  2.73739  3.18146  2.89801  2.37887  2.77519  2.98518  4.58477  3.61503
          0.02936  3.93855  4.66089  0.61958  0.77255  0.48576  0.95510
     80   1.15379  4.12078  3.37184  3.12568  4.23580  2.51593  4.20344  3.58845  3.20221  3.33590  4.18153  3.27308  3.66166  3.49088  3.49933  2.24833  2.68195  3.07290  5.59703  4.38586    101 a - - -
          2.68618  4.42225  2.77519  2.73123  3.46354  2.40513  3.72494  3.29354  2.67741  2.69355  4.24690  2.90347  2.73739  3.18146  2.89801  2.37887  2.77519  2.98518  4.58477  3.61503
          0.02936  3.93855  4.66089  0.61958  0.77255  0.48576  0.95510
     81   3.06445  4.40966  4.65300  4.10269  2.59274  4.32421  4.63346  1.39812  3.99060  1.63147  3.05134  4.32776  4.58525  4.15931  4.15022  3.66085  3.30001  1.80894  5.06480  3.84821    102 i - - -
          2.68618  4.42225  2.77519  2.73123  3.46354  2.40513  3.72494  3.29354  2.67741  2.69355  4.24690  2.90347  2.73739  3.18146  2.89801  2.37887  2.77519  2.98518  4.58477  3.61503
          0.02936  3.93855  4.66089  0.61958  0.77255  0.48576  0.95510
     82   2.55597  4.75391  3.06730  2.49877  3.73938  3.43888  3.60432  3.40345  2.09472  2.81698  3.84149  2.83374  3.82792  2.76578  2.12742  2.60155  2.85297  3.09757  5.23819  3.94110    103 k - - -
          2.68618  4.42225  2.77519  2.73123  3.46354  2.40513  3.72494  3.29354  2.67741  2.69355  4.24690  2.90347  2.73739  3.18146  2.89801  2.37887  2.77519  2.98518  4.58477  3.61503
          0.02936  3.93855  4.66089  0.61958  0.77255  0.48576  0.95510
     83   2.51683  4.74767  2.94768  2.23554  3.98587  3.39321  3.46919  3.06256  2.20603  3.00358  3.82630  2.57761  3.79124  2.75973  2.82016  2.61914  2.73679  2.88948  5.25163  3.92813    104 k - - -
          2.68618  4.42225  2.77519  2.73123  3.46354  2.40513  3.72494  3.29354  2.67741  2.69355  4.24690  2.90347  2.73739  3.18146  2.89801  2.37887  2.77519  2.98518  4.58477  3.61503
          0.02936  3.93855  4.66089  0.61958  0.77255  0.48576  0.95510
     84   3.17230  4.50776  4.72086  4.17105  3.18924  4.45206  4.79855  1.42210  4.02131  1.30851  2.82953  4.44008  4.67822  4.21803  4.18962  3.80096  3.40590  1.93424  5.21639  4.08828    105 l - - -
          2.68618  4.42225  2.77519  2.73123  3.46354  2.40513  3.72494  3.29354  2.67741  2.69355  4.24690  2.90347  2.73739  3.18146  2.89801  2.37887  2.77519  2.98518  4.58477  3.61503
          0.02936  3.93855  4.66089  0.61958  0.77255  0.48576  0.95510
     85   2.82366  4.71779  3.37839  2.81448  3.54007  3.57994  3.66837  3.32361  1.57285  2.90479  3.84036  3.22455  3.97926  2.94371  2.56270  2.92039  3.04264  3.07951  2.65545  3.52672    106 k - - -
          2.68618  4.42225  2.77519  2.73123  3.46354  2.40513  3.72494  3.29354  2.67741  2.69355  4.24690  2.90347  2.73739  3.18146  2.89801  2.37887  2.77519  2.98518  4.58477  3.61503
          0.02936  3.93855  4.66089  0.61958  0.77255  0.48576  0.95510
     86   2.51596  4.85365  2.78248  2.13360  4.11933  3.26142  3.57778  3.29341  2.31361  3.12416  3.92369  2.87702  3.76829  2.58575  2.68830  2.40961  2.62794  3.20207  5.33999  3.98785    107 e - - -
          2.68618  4.42225  2.77519  2.73123  3.46354  2.40513  3.72494  3.29354  2.67741  2.69355  4.24690  2.90347  2.73739  3.18146  2.89801  2.37887  2.77519  2.98518  4.58477  3.61503
          0.02936  3.93855  4.66089  0.61958  0.77255  0.48576  0.95510
     87   2.61385  4.84985  2.62355  2.38651  4.14568  3.36722  3.60743  3.54035  1.87561  3.13985  3.74831  2.90453  3.79316  2.75206  2.77252  2.63116  2.41851  3.20296  5.36140  4.02362    108 k - - -
          2.68618  4.42225  2.77519  2.73123  3.46354  2.40513  3.72494  3.29354  2.67741  2.69355  4.24690  2.90347  2.73739  3.18146  2.89801  2.37887  2.77519  2.98518  4.58477  3.61503
          0.02936  3.93855  4.66089  0.61958  0.77255  0.48576  0.95510
     88   2.77861  4.77720  2.74567  2.63785  4.15111  3.22859  3.97499  3.87579  2.88425  3.51520  4.47011  1.04622  3.88373  3.24793  3.24110  2.84332  3.16269  3.49132  5.44946  4.09474    109 n - - -
          2.68618  4.42225  2.77519  2.73123  3.46354  2.40513  3.72494  3.29354  2.67741  2.69355  4.24690  2.90347  2.73739  3.18146  2.89801  2.37887  2.77519  2.98518  4.58477  3.61503
          0.02936  3.93855  4.66089  0.61958  0.77255  0.48576  0.95510
     89   1.62642  4.31636  3.20012  2.78917  3.97593  3.13124  3.89631  3.33205  2.79426  2.87842  3.88907  2.78781  3.73992  3.13135  3.16712  2.23492  2.53176  2.95814  5.32768  4.06901    110 a - - -
          2.68618  4.42225  2.77519  2.73123  3.46354  2.40513  3.72494  3.29354  2.67741  2.69355  4.24690  2.90347  2.73739  3.18146  2.89801  2.37887  2.77519  2.98518  4.58477  3.61503
          0.02936  3.93855  4.66089  0.61958  0.77255  0.48576  0.95510
     90   3.22954  4.67227  4.29549  3.93572  3.16130  4.06592  4.57072  2.36906  3.70282  0.79796  3.16377  4.20479  4.48997  4.05534  3.86805  3.64460  3.52082  2.42353  5.06448  3.80303    111 l - - -
          2.68618  4.42225  2.77519  2.73123  3.46354  2.40513  3.72494  3.29354  2.67741  2.69355  4.24690  2.90347  2.73739  3.18146  2.89801  2.37887  2.77519  2.98518  4.58477  3.61503
          0.02936  3.93855  4.66089  0.61958  0.77255  0.48576  0.95510
     91   2.84018  4.58651  3.45450  3.30309  4.29255  3.27029  4.37510  3.85495  3.36604  3.47464  4.52734  3.60313  0.71346  3.75282  3.60407  3.00975  3.28696  3.49279  5.46098  4.41413    112 p - - -
          2.68618  4.42225  2.77519  2.73123  3.46354  2.40513  3.72494  3.29354  2.67741  2.69355  4.24690  2.90347  2.73739  3.18146  2.89801  2.37887  2.77519  2.98518  4.58477  3.61503
          0.02936  3.93855  4.66089  0.61958  0.77255  0.48576  0.95510
     92   0.92260  4.22549  3.53002  3.32445  4.11848  3.04824  4.33864  3.25391  3.34241  3.13246  4.15713  3.45725  3.79371  3.67755  3.58833  2.57526  2.85719  2.89689  5.53904  4.34666    113 a - - -
          2.68618  4.42225  2.77519  2.73123  3.46354  2.40513  3.72494  3.29354  2.67741  2.69355  4.24690  2.90347  2.73739  3.18146  2.89801  2.37887  2.77519  2.98518  4.58477  3.61503
          0.02936  3.93855  4.66089  0.61958  0.77255  0.48576  0.95510
     93   3.03242  4.38344  4.64712  4.15392  3.51716  4.31855  4.89065  1.45484  4.03426  2.03951  3.33921  4.38761  4.65895  4.31476  4.24772  3.70355  3.30472  1.14794  5.45826  4.24429    114 v - - -
          2.68618  4.42225  2.77519  2.73123  3.46354  2.40513  3.72494  3.29354  2.67741  2.69355  4.24690  2.90347  2.73739  3.18146  2.89801  2.37887  2.77519  2.98518  4.58477  3.61503
          0.02936  3.93855  4.66089  0.61958  0.77255  0.48576  0.95510
     94   2.30993  1.39264  4.02672  3.68007  3.82042  3.09730  4.39376  2.81555  3.49373  2.80107  3.83282  3.62464  3.82541  3.81903  3.67121  2.57225  2.47175  2.52712  5.34758  4.14443    115 c - - -
          2.68618  4.42225  2.77519  2.73123  3.46354  2.40513  3.72494  3.29354  2.67741  2.69355  4.24690  2.90347  2.73739  3.18146  2.89801  2.37887  2.77519  2.98518  4.58477  3.61503
          0.02936  3.93855  4.66089  0.61958  0.77255  0.48576  0.95510
     95   2.74818  4.51705  3.43548  3.34329  4.48434  0.63406  4.45951  4.10005  3.53355  3.74589  4.72219  3.59976  3.91031  3.85247  3.76232  2.92199  3.23456  3.61561  5.56203  4.58848    116 G - - -
          2.68618  4.42225  2.77519  2.73123  3.46354  2.40513  3.72494  3.29354  2.67741  2.69355  4.24690  2.90347  2.73739  3.18146  2.89801  2.37887  2.77519  2.98518  4.58477  3.61503
          0.02936  3.93855  4.66089  0.61958  0.77255  0.48576  0.95510
     96   3.08034  4.91477  3.57777  3.07515  4.28610  3.55561  3.87278  3.83242  2.26495  3.33634  4.33484  3.42983  4.05501  3.08986  0.88209  3.16135  3.34182  3.55352  5.34239  4.19914    117 r - - -
          2.68618  4.42225  2.77519  2.73123  3.46354  2.40513  3.72494  3.29354  2.67741  2.69355  4.24690  2.90347  2.73739  3.18146  2.89801  2.37887  2.77519  2.98518  4.58477  3.61503
          0.02936  3.93855  4.66089  0.61958  0.77255  0.48576  0.95510
     97   2.86025  4.38466  4.21659  3.88184  3.59863  3.79203  4.67222  2.04804  3.75062  2.27426  3.55384  4.06103  4.34891  4.10570  3.95674  3.29977  3.22023  0.94558  5.39420  4.12988    118 v - - -
          2.68618  4.42225  2.77519  2.73123  3.46354  2.40513  3.72494  3.29354  2.67741  2.69355  4.24690  2.90347  2.73739  3.18146  2.89801  2.37887  2.77519  2.98518  4.58477  3.61503
          0.02936  3.93855  4.66089  0.61958  0.77255  0.48576  0.95510
     98   2.66242  0.81575  4.19684  3.95156  3.92777  3.27139  4.58412  3.08264  3.77885  2.99515  4.11861  3.92093  3.98356  4.12225  3.89152  2.93419  3.13473  2.82276  5.32995  4.21499    119 c - - -
          2.68618  4.42225  2.77519  2.73123  3.46354  2.40513  3.72494  3.29354  2.67741  2.69355  4.24690  2.90347  2.73739  3.18146  2.89801  2.37887  2.77519  2.98518  4.58477  3.61503
          0.02936  3.93855  4.66089  0.61958  0.77255  0.48576  0.95510
     99   2.84018  4.58651  3.45450  3.30309  4.29255  3.27029  4.37510  3.85495  3.36604  3.47464  4.52734  3.60313  0.71346  3.75282  3.60407  3.00975  3.28696  3.49279  5.46098  4.41413    120 p - - -
          2.68618  4.42225  2.77519  2.73123  3.46354  2.40513  3.72494  3.29354  2.67741  2.69355  4.24690  2.90347  2.73739  3.18146  2.89801  2.37887  2.77519  2.98518  4.58477  3.61503
          0.02936  3.93855  4.66089  0.61958  0.77255  0.48576  0.95510
    100   2.93368  4.92122  2.94709  2.70286  4.09851  3.40994  3.86175  3.73939  2.51910  3.23519  4.26120  3.16317  3.96435  1.12106  2.80198  2.97865  3.23061  3.46496  5.35885  4.05697    121 q - - -
          2.68618  4.42225  2.77519  2.73123  3.46354  2.40513  3.72494  3.29354  2.67741  2.69355  4.24690  2.90347  2.73739  3.18146  2.89801  2.37887  2.77519  2.98518  4.58477  3.61503
          0.02936  3.93855  4.66089  0.61958  0.77255  0.48576  0.95510
    101   3.00953  5.13375  2.51615  0.93501  4.48832  3.31695  3.90956  3.95534  2.79842  3.56189  4.53307  2.97106  3.92468  3.12388  3.21405  2.98526  3.31429  3.63240  5.64746  4.36981    122 e - - -
          2.68618  4.42225  2.77519  2.73123  3.46354  2.40513  3.72494  3.29354  2.67741  2.69355  4.24690  2.90347  2.73739  3.18146  2.89801  2.37887  2.77519  2.98518  4.58477  3.61503
          0.02936  3.93855  4.66089  0.61958  0.77255  0.48576  0.95510
    102   2.58799  4.79238  2.73926  2.06406  4.04951  3.35568  3.61555  3.04469  2.43021  3.07019  3.89002  2.66050  3.78270  2.77140  2.89296  2.28451  2.82906  3.03723  5.31339  3.97233    123 e - - -
          2.68618  4.42225  2.77519  2.73123  3.46354  2.40513  3.72494  3.29354  2.67741  2.69355  4.24690  2.90347  2.73739  3.18146  2.89801  2.37887  2.77519  2.98518  4.58477  3.61503
          0.02936  3.93855  4.66089  0.61958  0.77255  0.48576  0.95510
    103   2.93368  4.92122  2.94709  2.70286  4.09851  3.40994  3.86175  3.73939  2.51910  3.23519  4.26120  3.16317  3.96435  1.12106  2.80198  2.97865  3.23061  3.46496  5.35885  4.05697    124 q - - -
          2.68618  4.42225  2.77519  2.73123  3.46354  2.40513  3.72494  3.29354  2.67741  2.69355  4.24690  2.90347  2.73739  3.18146  2.89801  2.37887  2.77519  2.98518  4.58477  3.61503
          0.02936  3.93855  4.66089  0.61958  0.77255  0.48576  0.95510
    104   2.66242  0.81575  4.19684  3.95156  3.92777  3.27139  4.58412  3.08264  3.77885  2.99515  4.11861  3.92093  3.98356  4.12225  3.89152  2.93419  3.13473  2.82276  5.32995  4.21499    125 c - - -
          2.68618  4.42225  2.77519  2.73123  3.46354  2.40513  3.72494  3.29354  2.67741  2.69355  4.24690  2.90347  2.73739  3.18146  2.89801  2.37887  2.77519  2.98518  4.58477  3.61503
          0.02936  3.93855  4.66089  0.61958  0.77255  0.48576  0.95510
    105   3.00953  5.13375  2.51615  0.93501  4.48832  3.31695  3.90956  3.95534  2.79842  3.56189  4.53307  2.97106  3.92468  3.12388  3.21405  2.98526  3.31429  3.63240  5.64746  4.36981    126 e - - -
          2.68618  4.42225  2.77519  2.73123  3.46354  2.40513  3.72494  3.29354  2.67741  2.69355  4.24690  2.90347  2.73739  3.18146  2.89801  2.37887  2.77519  2.98518  4.58477  3.61503
          0.02936  3.93855  4.66089  0.61958  0.77255  0.48576  0.95510
    106   2.61155  4.75581  2.73486  2.43420  4.22222  1.98955  3.71871  3.64895  2.32099  3.24330  4.07931  2.92526  3.79663  2.64876  2.89049  2.35476  2.91142  3.28046  5.45684  4.13561    127 g - - -
          2.68618  4.42225  2.77519  2.73123  3.46354  2.40513  3.72494  3.29354  2.67741  2.69355  4.24690  2.90347  2.73739  3.18146  2.89801  2.37887  2.77519  2.98518  4.58477  3.61503
          0.02936  3.93855  4.66089  0.61958  0.77255  0.48576  0.95510
    107   2.31942  4.60824  3.07415  2.51537  3.29111  3.42888  3.63251  3.20359  2.27620  2.78016  3.69298  2.84232  3.81649  2.70317  2.61402  2.65140  2.79872  2.92136  5.12840  3.62749    128 k - - -
          2.68618  4.42225  2.77519  2.73123  3.46354  2.40513  3.72494  3.29354  2.67741  2.69355  4.24690  2.90347  2.73739  3.18146  2.89801  2.37887  2.77519  2.98518  4.58477  3.61503
          0.02936  3.93855  4.66089  0.61958  0.77255  0.48576  0.95510
    108   2.66242  0.81575  4.19684  3.95156  3.92777  3.27139  4.58412  3.08264  3.77885  2.99515  4.11861  3.92093  3.98356  4.12225  3.89152  2.93419  3.13473  2.82276  5.32995  4.21499    129 c - - -
          2.68618  4.42225  2.77519  2.73123  3.46354  2.40513  3.72494  3.29354  2.67741  2.69355  4.24690  2.90347  2.73739  3.18146  2.89801  2.37887  2.77519  2.98518  4.58477  3.61503
          0.02936  3.93855  4.66089  0.61958  0.77255  0.48576  0.95510
    109   2.96219  4.33900  4.54123  4.03376  3.53735  4.21906  4.77820  1.37463  3.92001  2.10582  3.35978  4.27253  4.57599  4.20324  4.14322  3.58726  3.03097  1.29074  5.41156  4.20881    130 v - - -
          2.68618  4.42225  2.77519  2.73123  3.46354  2.40513  3.72494  3.29354  2.67741  2.69355  4.24690  2.90347  2.73739  3.18146  2.89801  2.37887  2.77519  2.98518  4.58477  3.61503
          0.02936  3.93855  4.66089  0.61958  0.77255  0.48576  0.95510
    110   2.70404  4.28184  3.81665  3.24024  3.26649  3.74978  4.02363  2.41086  3.08155  1.81512  2.63732  3.58247  4.10593  3.41132  2.89705  3.02910  2.93745  1.94976  4.89000  3.69330    131 l - - -
          2.68618  4.42225  2.77519  2.73123  3.46354  2.40513  3.72494  3.29354  2.67741  2.69355  4.24690  2.90347  2.73739  3.18146  2.89801  2.37887  2.77519  2.98518  4.58477  3.61503
          0.02936  3.93855  4.66089  0.61958  0.77255  0.48576  0.95510
    111   1.99943  4.36988  2.96647  2.69761  4.25139  1.84315  3.94445  3.66284  2.85665  3.31809  4.14562  2.47548  3.70552  3.15936  3.25190  2.47257  2.61895  3.19200  5.55383  4.27507    132 g - - -
          2.68618  4.42225  2.77519  2.73123  3.46354  2.40513  3.72494  3.29354  2.67741  2.69355  4.24690  2.90347  2.73739  3.18146  2.89801  2.37887  2.77519  2.98518  4.58477  3.61503
          0.02936  3.93855  4.66089  0.61958  0.77255  0.48576  0.95510
    112   2.97862  5.04316  3.22413  2.73648  4.44513  3.54842  3.66408  3.84580  1.11826  3.34960  4.25326  3.15683  3.98802  2.82209  2.16821  2.99486  3.19118  3.53559  5.42055  4.21748    133 k - - -
          2.68618  4.42225  2.77519  2.73123  3.46354  2.40513  3.72494  3.29354  2.67741  2.69355  4.24690  2.90347  2.73739  3.18146  2.89801  2.37887  2.77519  2.98518  4.58477  3.61503
          0.02936  3.93855  4.66089  0.61958  0.77255  0.48576  0.95510
    113   2.81721  4.89374  3.22337  2.67290  4.23646  3.51332  3.63926  3.57436  1.35337  3.15725  4.04840  3.10840  3.93116  2.79730  2.26563  2.85870  3.03954  2.96839  5.34558  4.10136    134 k - - -
          2.68618  4.42225  2.77519  2.73123  3.46354  2.40513  3.72494  3.29354  2.67741  2.69355  4.24690  2.90347  2.73739  3.18146  2.89801  2.37887  2.77519  2.98518  4.58477  3.61503
          0.02936  3.93855  4.66089  0.61958  0.77255  0.48576  0.95510
    114   2.60639  4.55830  2.93226  2.76521  4.08817  1.15501  3.39807  3.80030  2.91380  3.41034  4.31072  3.16013  3.83026  3.28253  3.24896  2.71807  3.01259  3.37797  5.39745  4.08348    135 g - - -
          2.68618  4.42225  2.77519  2.73123  3.46354  2.40513  3.72494  3.29354  2.67741  2.69355  4.24690  2.90347  2.73739  3.18146  2.89801  2.37887  2.77519  2.98518  4.58477  3.61503
          0.02936  3.93855  4.66089  0.61958  0.77255  0.48576  0.95510
    115   2.75798  5.25009  2.13948  1.73368  4.55400  3.27743  3.63177  4.03421  2.18242  3.53016  4.32781  2.74043  3.79030  2.42697  2.95125  2.68936  3.00846  3.62354  5.68256  4.25402    136 e - - -
          2.68618  4.42225  2.77519  2.73123  3.46354  2.40513  3.72494  3.29354  2.67741  2.69355  4.24690  2.90347  2.73739  3.18146  2.89801  2.37887  2.77519  2.98518  4.58477  3.61503
          0.02936  3.93855  4.66089  0.61958  0.77255  0.48576  0.95510
    116   2.41269  4.34953  3.12960  2.93553  4.15550  3.05397  4.09845  3.63317  3.01041  3.32520  4.24433  3.22737  1.28105  3.37997  3.31650  2.39797  2.86696  3.19353  5.50017  4.22723    137 p - - -
          2.68618  4.42225  2.77519  2.73123  3.46354  2.40513  3.72494  3.29354  2.67741  2.69355  4.24690  2.90347  2.73739  3.18146  2.89801  2.37887  2.77519  2.98518  4.58477  3.61503
          0.02936  3.93855  4.66089  0.61958  0.77255  0.48576  0.95510
    117   3.02524  4.38306  4.62734  4.13612  3.51790  4.30014  4.87691  1.50180  4.01453  2.04524  3.34358  4.37053  4.64751  4.29913  4.23024  3.68598  3.29957  1.12132  5.45422  4.23686    138 v - - -
          2.68618  4.42225  2.77519  2.73123  3.46354  2.40513  3.72494  3.29354  2.67741  2.69355  4.24690  2.90347  2.73739  3.18146  2.89801  2.37887  2.77519  2.98518  4.58477  3.61503
          0.02936  3.93855  4.66089  0.61958  0.77255  0.48576  0.95510
    118   1.45022  4.26577  3.10305  2.84387  4.22438  2.17530  4.03537  3.62873  2.98005  3.31260  4.14756  2.77706  3.69121  3.27785  3.34188  2.43918  2.73648  3.14315  5.55282  4.29912    139 a - - -
          2.68618  4.42225  2.77519  2.73123  3.46354  2.40513  3.72494  3.29354  2.67741  2.69355  4.24690  2.90347  2.73739  3.18146  2.89801  2.37887  2.77519  2.98518  4.58477  3.61503
          0.02936  3.93855  4.66089  0.61958  0.77255  0.48576  0.95510
    119   3.08258  4.48313  4.42915  4.04754  3.41899  4.13749  4.76350  0.99970  3.87694  1.99167  3.34422  4.28362  4.56247  4.21851  4.06597  3.63927  3.38062  1.84913  5.32339  4.06730    140 i - - -
          2.68618  4.42225  2.77519  2.73123  3.46354  2.40513  3.72494  3.29354  2.67741  2.69355  4.24690  2.90347  2.73739  3.18146  2.89801  2.37887  2.77519  2.98518  4.58477  3.61503
          0.02936  3.93855  4.66089  0.61958  0.77255  0.48576  0.95510
    120   2.74818  4.51705  3.43548  3.34329  4.48434  0.63406  4.45951  4.10005  3.53355  3.74589  4.72219  3.59976  3.91031  3.85247  3.76232  2.92199  3.23456  3.61561  5.56203  4.58848    141 G - - -
          2.68618  4.42225  2.77519  2.73123  3.46354  2.40513  3.72494  3.29354  2.67741  2.69355  4.24690  2.90347  2.73739  3.18146  2.89801  2.37887  2.77519  2.98518  4.58477  3.61503
          0.02936  3.93855  4.66089  0.61958  0.77255  0.48576  0.95510
    121   2.84641  5.02800  3.07154  2.57147  4.40866  3.49632  3.60325  3.81124  1.94862  3.31568  4.15988  2.39581  3.91329  2.74545  1.63383  2.84773  3.05684  3.47377  5.42040  4.16785    142 r - - -
          2.68618  4.42225  2.77519  2.73123  3.46354  2.40513  3.72494  3.29354  2.67741  2.69355  4.24690  2.90347  2.73739  3.18146  2.89801  2.37887  2.77519  2.98518  4.58477  3.61503
          0.02936  3.93855  4.66089  0.61958  0.77255  0.48576  0.95510
    122   3.22954  4.67227  4.29549  3.93572  3.16130  4.06592  4.57072  2.36906  3.70282  0.79796  3.16377  4.20479  4.48997  4.05534  3.86805  3.64460  3.52082  2.42353  5.06448  3.80303    143 l - - -
          2.68618  4.42225  2.77519  2.73123  3.46354  2.40513  3.72494  3.29354  2.67741  2.69355  4.24690  2.90347  2.73739  3.18146  2.89801  2.37887  2.77519  2.98518  4.58477  3.61503
          0.02936  3.93855  4.66089  0.61958  0.77255  0.48576  0.95510
    123   3.00953  5.13375  2.51615  0.93501  4.48832  3.31695  3.90956  3.95534  2.79842  3.56189  4.53307  2.97106  3.92468  3.12388  3.21405  2.98526  3.31429  3.63240  5.64746  4.36981    144 e - - -
          2.68618  4.42225  2.77519  2.73123  3.46354  2.40513  3.72494  3.29354  2.67741  2.69355  4.24690  2.90347  2.73739  3.18146  2.89801  2.37887  2.77519  2.98518  4.58477  3.61503
          0.02936  3.93855  4.66089  0.61958  0.77255  0.48576  0.95510
    124   3.08034  4.91477  3.57777  3.07515  4.28610  3.55561  3.87278  3.83242  2.26495  3.33634  4.33484  3.42983  4.05501  3.08986  0.88209  3.16135  3.34182  3.55352  5.34239  4.19914    145 r - - -
          2.68618  4.42225  2.77519  2.73123  3.46354  2.40513  3.72494  3.29354  2.67741  2.69355  4.24690  2.90347  2.73739  3.18146  2.89801  2.37887  2.77519  2.98518  4.58477  3.61503
          0.02936  3.93855  4.66089  0.61958  0.77255  0.48576  0.95510
    125   3.39494  4.73117  4.39747  4.03907  1.06316  4.21399  3.56102  3.00871  3.90055  2.35403  3.64134  3.97441  4.55060  3.97840  4.00331  3.59071  3.63241  2.96590  3.74868  1.87763    146 f - - -
          2.68618  4.42225  2.77519  2.73123  3.46354  2.40513  3.72494  3.29354  2.67741  2.69355  4.24690  2.90347  2.73739  3.18146  2.89801  2.37887  2.77519  2.98518  4.58477  3.61503
          0.02936  3.93855  4.66089  0.61958  0.77255  0.48576  0.95510
    126   2.21301  2.86590  4.06533  3.51463  3.37618  3.70901  4.20391  2.08985  3.41203  2.13343  3.31236  3.74759  4.13958  3.67323  3.64702  3.03544  2.90808  1.72538  4.97461  3.77195    147 v - - -
          2.68618  4.42225  2.77519  2.73123  3.46354  2.40513  3.72494  3.29354  2.67741  2.69355  4.24690  2.90347  2.73739  3.18146  2.89801  2.37887  2.77519  2.98518  4.58477  3.61503
          0.02936  3.93855  4.66089  0.61958  0.77255  0.48576  0.95510
    127   0.92260  4.22549  3.53002  3.32445  4.11848  3.04824  4.33864  3.25391  3.34241  3.13246  4.15713  3.45725  3.79371  3.67755  3.58833  2.57526  2.85719  2.89689  5.53904  4.34666    148 a - - -
          2.68618  4.42225  2.77519  2.73123  3.46354  2.40513  3.72494  3.29354  2.67741  2.69355  4.24690  2.90347  2.73739  3.18146  2.89801  2.37887  2.77519  2.98518  4.58477  3.61503
          0.02936  3.93855  4.66089  0.61958  0.77255  0.48576  0.95510
    128   3.06100  5.19893  0.82774  2.37727  4.58491  3.26109  3.98990  4.18821  3.08662  3.78483  4.76446  2.93693  3.91857  3.22922  3.61174  3.01597  3.40101  3.82040  5.74065  4.44702    149 d - - -
          2.68618  4.42225  2.77519  2.73123  3.46354  2.40513  3.72494  3.29354  2.67741  2.69355  4.24690  2.90347  2.73739  3.18146  2.89801  2.37887  2.77519  2.98518  4.58477  3.61503
          0.02936  3.93855  4.66089  0.61958  0.77255  0.48576  0.95510
    129   3.45246  4.77352  4.38682  4.00820  1.94920  4.20971  3.42809  3.31784  3.79088  2.70508  3.89816  3.90612  4.54103  3.91204  3.89655  3.57534  3.67568  3.19595  1.89080  1.28255    150 y - - -
          2.68618  4.42225  2.77519  2.73123  3.46354  2.40513  3.72494  3.29354  2.67741  2.69355  4.24690  2.90347  2.73739  3.18146  2.89801  2.37887  2.77519  2.98518  4.58477  3.61503
          0.02936  3.93855  4.66089  0.61958  0.77255  0.48576  0.95510
    130   2.21543  4.98401  2.51262  1.58116  4.33286  3.27877  3.69815  3.73427  2.52352  3.33223  4.18466  2.83072  3.81409  2.73070  2.96953  2.71325  2.99833  3.38288  5.55964  4.18968    151 e - - -
          2.68618  4.42225  2.77519  2.73123  3.46354  2.40513  3.72494  3.29354  2.67741  2.69355  4.24690  2.90347  2.73739  3.18146  2.89801  2.37887  2.77519  2.98518  4.58477  3.61503
          0.02936  3.93855  4.66089  0.61958  0.77255  0.48576  0.95510
    131   2.74446  4.66155  3.38210  2.75955  3.82081  3.57153  3.67711  3.15477  2.18606  2.28881  3.47984  3.18528  3.94527  2.88014  1.83146  2.85515  2.95673  2.92930  5.12952  3.88559    152 r - - -
          2.68618  4.42225  2.77519  2.73123  3.46354  2.40513  3.72494  3.29354  2.67741  2.69355  4.24690  2.90347  2.73739  3.18146  2.89801  2.37887  2.77519  2.98518  4.58477  3.61503
          0.02936  3.93855  4.66089  0.61958  0.77255  0.48576  0.95510
    132   2.39174  5.02512  2.60538  1.77584  4.32569  3.32369  3.62266  3.76281  2.32612  3.31350  4.12451  2.72349  3.79648  2.51922  2.84457  2.66987  2.81722  3.39816  5.50405  4.13395    153 e - - -
          2.68618  4.42225  2.77519  2.73123  3.46354  2.40513  3.72494  3.29354  2.67741  2.69355  4.24690  2.90347  2.73739  3.18146  2.89801  2.37887  2.77519  2.98518  4.58477  3.61503
          0.02936  3.93855  4.66089  0.61958  0.77255  0.48576  0.95510
    133   2.62176  4.86194  2.94869  2.35081  3.86370  3.40635  2.69732  3.55051  2.07010  3.01090  3.93077  2.71424  3.79976  2.64679  2.60533  2.63689  2.84630  3.21459  5.31988  3.99015    154 k - - -
          2.68618  4.42225  2.77519  2.73123  3.46354  2.40513  3.72494  3.29354  2.67741  2.69355  4.24690  2.90347  2.73739  3.18146  2.89801  2.37887  2.77519  2.98518  4.58477  3.61503
          0.02936  3.93855  4.66089  0.61958  0.77255  0.48576  0.95510
    134   2.62750  4.59077  2.57415  2.72269  4.41281  1.03544  4.09875  3.93258  3.11306  3.58512  4.47885  3.14183  3.82102  3.36431  3.50228  2.73178  3.05665  3.47126  5.62094  4.41571    155 g - - -
          2.68618  4.42225  2.77519  2.73123  3.46354  2.40513  3.72494  3.29354  2.67741  2.69355  4.24690  2.90347  2.73739  3.18146  2.89801  2.37887  2.77519  2.98518  4.58477  3.61503
          0.02936  3.93855  4.66089  0.61958  0.77255  0.48576  0.95510
    135   2.59052  4.17848  3.73202  3.17263  3.31772  3.62930  3.95799  2.14566  3.08445  2.32069  3.29465  3.49927  4.02090  3.37515  3.37098  2.82420  2.34467  1.92570  4.84304  3.26132    156 v - - -
          2.68619  4.42227  2.77521  2.73125  3.46355  2.40496  3.72496  3.29355  2.67742  2.69356  4.24691  2.90348  2.73741  3.18148  2.89802  2.37888  2.77521  2.98520  4.58478  3.61505
          0.15728  1.99454  4.66089  0.34639  1.22838  0.48576  0.95510
    136   2.55941  4.97111  2.52781  1.94972  4.25750  3.33633  3.57932  3.70348  2.25735  3.12151  4.03874  2.82842  3.76434  2.59111  2.83753  2.46927  2.77104  3.20889  5.44084  4.06312    158 e - - -
          2.68618  4.42225  2.77519  2.73123  3.46354  2.40513  3.72494  3.29354  2.67741  2.69355  4.24690  2.90347  2.73739  3.18146  2.89801  2.37887  2.77519  2.98518  4.58477  3.61503
          0.02936  3.93855  4.66089  0.61958  0.77255  0.48576  0.95510
    137   2.55416  4.61693  2.54687  2.44170  3.82717  3.41088  3.63489  3.08899  2.47587  2.58384  3.57121  2.91572  3.60977  2.81957  2.91813  2.63087  2.59018  2.75470  5.15425  3.84940    159 e - - -
          2.68618  4.42225  2.77519  2.73123  3.46354  2.40513  3.72494  3.29354  2.67741  2.69355  4.24690  2.90347  2.73739  3.18146  2.89801  2.37887  2.77519  2.98518  4.58477  3.61503
          0.02936  3.93855  4.66089  0.61958  0.77255  0.48576  0.95510
    138   2.44152  4.71480  2.83735  2.21300  4.03597  3.33005  3.67449  3.42129  2.48308  3.05381  3.89861  2.94074  2.35025  2.74346  2.90823  2.64506  2.85772  2.90099  5.32022  4.00206    160 e - - -
          2.68618  4.42225  2.77519  2.73123  3.46354  2.40513  3.72494  3.29354  2.67741  2.69355  4.24690  2.90347  2.73739  3.18146  2.89801  2.37887  2.77519  2.98518  4.58477  3.61503
          0.02936  3.93855  4.66089  0.61958  0.77255  0.48576  0.95510
    139   2.46586  4.91828  2.64010  2.12955  4.19520  3.34815  3.58245  3.63176  2.21319  2.99969  3.98961  2.85023  2.97464  2.65614  2.82959  2.59766  2.77087  3.27303  5.39739  4.03271    161 e - - -
          2.68618  4.42225  2.77519  2.73123  3.46354  2.40513  3.72494  3.29354  2.67741  2.69355  4.24690  2.90347  2.73739  3.18146  2.89801  2.37887  2.77519  2.98518  4.58477  3.61503
          0.02936  3.93855  4.66089  0.61958  0.77255  0.48576  0.95510
    140   2.68207  4.40298  3.52292  2.95459  3.52068  3.65185  3.89607  2.37244  2.19561  2.16475  3.43242  3.36808  4.02703  3.17983  3.09322  2.91882  2.91655  2.00946  5.03963  3.80032    162 v - - -
          2.68622  4.42229  2.77520  2.73107  3.46358  2.40511  3.72499  3.29344  2.67738  2.69352  4.24694  2.90351  2.73735  3.18151  2.89800  2.37891  2.77524  2.98523  4.58481  3.61507
          0.15558  2.00524  4.66089  0.84130  0.56414  0.48576  0.95510
    141   2.09785  4.50286  3.08652  2.57818  3.85155  3.19043  3.70829  3.00825  2.56427  2.89679  3.74236  3.03615  3.05757  2.68504  2.98228  2.39498  2.68639  2.92966  5.18699  3.90030    169 a - - -
          2.68618  4.42225  2.77519  2.73123  3.46354  2.40513  3.72494  3.29354  2.67741  2.69355  4.24690  2.90347  2.73739  3.18146  2.89801  2.37887  2.77519  2.98518  4.58477  3.61503
          0.02936  3.93855  4.66089  0.61958  0.77255  0.48576  0.95510
    142   2.35731  4.78207  2.89433  2.29312  4.04617  3.37012  3.60267  3.32301  2.25709  3.06030  3.87592  2.82244  2.95151  2.68652  2.83219  2.49945  2.73631  3.13369  5.29672  3.96342    170 k - - -
          2.68618  4.42225  2.77519  2.73123  3.46354  2.40513  3.72494  3.29354  2.67741  2.69355  4.24690  2.90347  2.73739  3.18146  2.89801  2.37887  2.77519  2.98518  4.58477  3.61503
          0.02936  3.93855  4.66089  0.61958  0.77255  0.48576  0.95510
    143   2.64596  4.80680  2.95011  2.48526  4.18319  3.37152  3.63898  3.59202  2.01549  3.16876  3.99798  2.97057  2.38744  2.79436  2.49380  2.45788  2.89931  3.24904  5.36594  4.06706    171 k - - -
          2.68618  4.42225  2.77519  2.73123  3.46354  2.40513  3.72494  3.29354  2.67741  2.69355  4.24690  2.90347  2.73739  3.18146  2.89801  2.37887  2.77519  2.98518  4.58477  3.61503
          0.02936  3.93855  4.66089  0.61958  0.77255  0.48576  0.95510
    144   2.57447  4.49898  3.18591  2.65163  3.72957  3.43349  3.70328  2.95512  2.44887  2.60650  3.64457  2.90361  3.85225  2.92925  2.77971  2.70160  2.00707  2.80770  5.08697  3.81901    172 t - - -
          2.68618  4.42225  2.77519  2.73123  3.46354  2.40513  3.72494  3.29354  2.67741  2.69355  4.24690  2.90347  2.73739  3.18146  2.89801  2.37887  2.77519  2.98518  4.58477  3.61503
          0.02936  3.93855  4.66089  0.61958  0.77255  0.48576  0.95510
    145   2.48444  4.50956  2.77931  2.64163  4.34028  1.39594  3.98961  3.86942  2.92355  3.50373  4.36012  2.34868  3.75704  3.22597  3.30680  2.58779  2.91310  3.38073  5.61800  4.31717    173 g - - -
          2.68618  4.42225  2.77519  2.73123  3.46354  2.40513  3.72494  3.29354  2.67741  2.69355  4.24690  2.90347  2.73739  3.18146  2.89801  2.37887  2.77519  2.98518  4.58477  3.61503
          0.02936  3.93855  4.66089  0.61958  0.77255  0.48576  0.95510
    146   2.81350  4.83794  3.16789  2.69232  3.53580  3.49922  3.70088  3.42278  1.30464  3.02689  3.98908  3.13748  3.94397  2.90258  2.55471  2.87240  3.05564  3.16599  5.21408  3.87728    174 k - - -
          2.68618  4.42225  2.77519  2.73123  3.46354  2.40513  3.72494  3.29354  2.67741  2.69355  4.24690  2.90347  2.73739  3.18146  2.89801  2.37887  2.77519  2.98518  4.58477  3.61503
          0.02936  3.93855  4.66089  0.61958  0.77255  0.48576  0.95510
    147   2.97980  5.05277  3.24342  2.73513  4.45859  3.55885  3.65060  3.85237  1.13537  3.34909  4.24644  3.15425  3.98856  2.80511  2.12340  2.99337  3.18607  3.54103  5.41928  4.21903    175 k - - -
          2.68618  4.42225  2.77519  2.73123  3.46354  2.40513  3.72494  3.29354  2.67741  2.69355  4.24690  2.90347  2.73739  3.18146  2.89801  2.37887  2.77519  2.98518  4.58477  3.61503
          0.02936  3.93855  4.66089  0.61958  0.77255  0.48576  0.95510
    148   2.96398  4.38144  4.48132  4.01762  3.51810  4.13929  4.77860  1.72603  3.87525  2.08714  3.38017  4.24415  4.55148  4.19221  4.09924  3.54117  3.26063  1.04418  5.42019  4.17348    176 v - - -
          2.68618  4.42225  2.77519  2.73123  3.46354  2.40513  3.72494  3.29354  2.67741  2.69355  4.24690  2.90347  2.73739  3.18146  2.89801  2.37887  2.77519  2.98518  4.58477  3.61503
          0.02936  3.93855  4.66089  0.61958  0.77255  0.48576  0.95510
    149   0.92260  4.22549  3.53002  3.32445  4.11848  3.04824  4.33864  3.25391  3.34241  3.13246  4.15713  3.45725  3.79371  3.67755  3.58833  2.57526  2.85719  2.89689  5.53904  4.34666    177 a - - -
          2.68618  4.42225  2.77519  2.73123  3.46354  2.40513  3.72494  3.29354  2.67741  2.69355  4.24690  2.90347  2.73739  3.18146  2.89801  2.37887  2.77519  2.98518  4.58477  3.61503
          0.02936  3.93855  4.66089  0.61958  0.77255  0.48576  0.95510
    150   3.04186  4.38523  4.67123  4.17627  3.51378  4.34019  4.90740  1.37662  4.05815  2.02896  3.33180  4.40871  4.67257  4.33364  4.26829  3.72475  3.31203  1.20306  5.46198  4.25229    178 v - - -
          2.68618  4.42225  2.77519  2.73123  3.46354  2.40513  3.72494  3.29354  2.67741  2.69355  4.24690  2.90347  2.73739  3.18146  2.89801  2.37887  2.77519  2.98518  4.58477  3.61503
          0.02936  3.93855  4.66089  0.61958  0.77255  0.48576  0.95510
    151   3.03035  4.38328  4.64145  4.14876  3.51747  4.31333  4.88670  1.46930  4.02860  2.04129  3.34053  4.38270  4.65570  4.31027  4.24273  3.69854  3.30321  1.13927  5.45715  4.24221    179 v - - -
          2.68618  4.42225  2.77519  2.73123  3.46354  2.40513  3.72494  3.29354  2.67741  2.69355  4.24690  2.90347  2.73739  3.18146  2.89801  2.37887  2.77519  2.98518  4.58477  3.61503
          0.02936  3.93855  4.66089  0.61958  0.77255  0.48576  0.95510
    152   2.74818  4.51705  3.43548  3.34329  4.48434  0.63406  4.45951  4.10005  3.53355  3.74589  4.72219  3.59976  3.91031  3.85247  3.76232  2.92199  3.23456  3.61561  5.56203  4.58848    180 G - - -
          2.68618  4.42225  2.77519  2.73123  3.46354  2.40513  3.72494  3.29354  2.67741  2.69355  4.24690  2.90347  2.73739  3.18146  2.89801  2.37887  2.77519  2.98518  4.58477  3.61503
          0.02936  3.93855  4.66089  0.61958  0.77255  0.48576  0.95510
    153   1.86283  4.15839  3.32714  3.07711  4.23239  2.92625  4.17409  3.59030  3.14065  3.33813  4.19968  3.25478  3.67369  3.45026  3.44630  1.25343  2.70284  3.08624  5.59550  4.35871    181 s - - -
          2.68618  4.42225  2.77519  2.73123  3.46354  2.40513  3.72494  3.29354  2.67741  2.69355  4.24690  2.90347  2.73739  3.18146  2.89801  2.37887  2.77519  2.98518  4.58477  3.61503
          0.02936  3.93855  4.66089  0.61958  0.77255  0.48576  0.95510
    154   2.74818  4.51705  3.43548  3.34329  4.48434  0.63406  4.45951  4.10005  3.53355  3.74589  4.72219  3.59976  3.91031  3.85247  3.76232  2.92199  3.23456  3.61561  5.56203  4.58848    182 G - - -
          2.68618  4.42225  2.77519  2.73123  3.46354  2.40513  3.72494  3.29354  2.67741  2.69355  4.24690  2.90347  2.73739  3.18146  2.89801  2.37887  2.77519  2.98518  4.58477  3.61503
          0.02936  3.93855  4.66089  0.61958  0.77255  0.48576  0.95510
    155   2.84018  4.58651  3.45450  3.30309  4.29255  3.27029  4.37510  3.85495  3.36604  3.47464  4.52734  3.60313  0.71346  3.75282  3.60407  3.00975  3.28696  3.49279  5.46098  4.41413    183 p - - -
          2.68618  4.42225  2.77519  2.73123  3.46354  2.40513  3.72494  3.29354  2.67741  2.69355  4.24690  2.90347  2.73739  3.18146  2.89801  2.37887  2.77519  2.98518  4.58477  3.61503
          0.02936  3.93855  4.66089  0.61958  0.77255  0.48576  0.95510
    156   1.26271  4.12625  3.40837  3.13978  4.19582  2.92298  4.19670  3.51961  3.18310  3.28990  4.15373  3.28601  3.67183  3.48446  3.47871  1.83712  2.68721  3.03121  5.57109  4.34948    184 a - - -
          2.68618  4.42225  2.77519  2.73123  3.46354  2.40513  3.72494  3.29354  2.67741  2.69355  4.24690  2.90347  2.73739  3.18146  2.89801  2.37887  2.77519  2.98518  4.58477  3.61503
          0.02936  3.93855  4.66089  0.61958  0.77255  0.48576  0.95510
    157   2.74818  4.51705  3.43548  3.34329  4.48434  0.63406  4.45951  4.10005  3.53355  3.74589  4.72219  3.59976  3.91031  3.85247  3.76232  2.92199  3.23456  3.61561  5.56203  4.58848    185 G - - -
          2.68618  4.42225  2.77519  2.73123  3.46354  2.40513  3.72494  3.29354  2.67741  2.69355  4.24690  2.90347  2.73739  3.18146  2.89801  2.37887  2.77519  2.98518  4.58477  3.61503
          0.02936  3.93855  4.66089  0.61958  0.77255  0.48576  0.95510
    158   3.22954  4.67227  4.29549  3.93572  3.16130  4.06592  4.57072  2.36906  3.70282  0.79796  3.16377  4.20479  4.48997  4.05534  3.86805  3.64460  3.52082  2.42353  5.06448  3.80303    186 l - - -
          2.68618  4.42225  2.77519  2.73123  3.46354  2.40513  3.72494  3.29354  2.67741  2.69355  4.24690  2.90347  2.73739  3.18146  2.89801  2.37887  2.77519  2.98518  4.58477  3.61503
          0.02936  3.93855  4.66089  0.61958  0.77255  0.48576  0.95510
    159   1.92974  4.16828  3.47628  3.16723  4.06761  3.02766  4.18888  3.15038  3.13882  3.05329  4.00096  3.34046  3.74410  3.47899  3.42663  2.48055  1.39279  2.78864  5.49844  4.28137    187 t - - -
          2.68618  4.42225  2.77519  2.73123  3.46354  2.40513  3.72494  3.29354  2.67741  2.69355  4.24690  2.90347  2.73739  3.18146  2.89801  2.37887  2.77519  2.98518  4.58477  3.61503
          0.02936  3.93855  4.66089  0.61958  0.77255  0.48576  0.95510
    160   2.23705  2.02344  4.12588  3.66334  3.59886  3.35854  4.35286  2.34225  3.53144  2.48724  3.53712  3.71981  3.98182  3.80130  3.73558  2.77122  2.83262  1.75944  5.19537  3.99586    188 v - - -
          2.68618  4.42225  2.77519  2.73123  3.46354  2.40513  3.72494  3.29354  2.67741  2.69355  4.24690  2.90347  2.73739  3.18146  2.89801  2.37887  2.77519  2.98518  4.58477  3.61503
          0.02936  3.93855  4.66089  0.61958  0.77255  0.48576  0.95510
    161   0.92260  4.22549  3.53002  3.32445  4.11848  3.04824  4.33864  3.25391  3.34241  3.13246  4.15713  3.45725  3.79371  3.67755  3.58833  2.57526  2.85719  2.89689  5.53904  4.34666    189 a - - -
          2.68618  4.42225  2.77519  2.73123  3.46354  2.40513  3.72494  3.29354  2.67741  2.69355  4.24690  2.90347  2.73739  3.18146  2.89801  2.37887  2.77519  2.98518  4.58477  3.61503
          0.02936  3.93855  4.66089  0.61958  0.77255  0.48576  0.95510
    162   1.62110  4.14268  3.30012  3.04853  4.28850  1.69589  4.16911  3.68966  3.15967  3.38884  4.21457  3.23049  3.65114  3.43670  3.48252  2.14154  2.67846  3.14057  5.62770  4.40963    190 a - - -
          2.68618  4.42225  2.77519  2.73123  3.46354  2.40513  3.72494  3.29354  2.67741  2.69355  4.24690  2.90347  2.73739  3.18146  2.89801  2.37887  2.77519  2.98518  4.58477  3.61503
          0.02936  3.93855  4.66089  0.61958  0.77255  0.48576  0.95510
    163   3.06100  5.19893  0.82774  2.37727  4.58491  3.26109  3.98990  4.18821  3.08662  3.78483  4.76446  2.93693  3.91857  3.22922  3.61174  3.01597  3.40101  3.82040  5.74065  4.44702    191 d - - -
          2.68618  4.42225  2.77519  2.73123  3.46354  2.40513  3.72494  3.29354  2.67741  2.69355  4.24690  2.90347  2.73739  3.18146  2.89801  2.37887  2.77519  2.98518  4.58477  3.61503
          0.02936  3.93855  4.66089  0.61958  0.77255  0.48576  0.95510
    164   3.22954  4.67227  4.29549  3.93572  3.16130  4.06592  4.57072  2.36906  3.70282  0.79796  3.16377  4.20479  4.48997  4.05534  3.86805  3.64460  3.52082  2.42353  5.06448  3.80303    192 l - - -
          2.68618  4.42225  2.77519  2.73123  3.46354  2.40513  3.72494  3.29354  2.67741  2.69355  4.24690  2.90347  2.73739  3.18146  2.89801  2.37887  2.77519  2.98518  4.58477  3.61503
          0.02936  3.93855  4.66089  0.61958  0.77255  0.48576  0.95510
    165   1.58930  4.27084  3.78385  3.34580  3.61588  3.49031  4.24632  1.92403  3.25576  2.41122  3.53562  3.60424  4.04958  3.59035  3.54097  2.88257  2.93489  2.16139  5.24670  4.01139    193 a - - -
          2.68618  4.42225  2.77519  2.73123  3.46354  2.40513  3.72494  3.29354  2.67741  2.69355  4.24690  2.90347  2.73739  3.18146  2.89801  2.37887  2.77519  2.98518  4.58477  3.61503
          0.02936  3.93855  4.66089  0.61958  0.77255  0.48576  0.95510
    166   2.68572  4.69741  3.22640  2.63377  3.92817  3.50502  3.64899  3.11186  1.72562  2.81464  3.78483  3.09268  3.88987  2.82972  2.43975  2.76763  2.90636  2.58276  5.19583  3.93182    194 k - - -
          2.68618  4.42225  2.77519  2.73123  3.46354  2.40513  3.72494  3.29354  2.67741  2.69355  4.24690  2.90347  2.73739  3.18146  2.89801  2.37887  2.77519  2.98518  4.58477  3.61503
          0.02936  3.93855  4.66089  0.61958  0.77255  0.48576  0.95510
    167   2.72561  4.43663  3.57041  2.99855  3.42076  3.67495  3.88743  2.64602  2.28296  1.73831  2.79874  3.39768  4.04232  3.18104  3.01502  2.95479  2.95406  2.51983  4.98194  3.75697    195 l - - -
          2.68618  4.42225  2.77519  2.73123  3.46354  2.40513  3.72494  3.29354  2.67741  2.69355  4.24690  2.90347  2.73739  3.18146  2.89801  2.37887  2.77519  2.98518  4.58477  3.61503
          0.02936  3.93855  4.66089  0.61958  0.77255  0.48576  0.95510
    168   2.74818  4.51705  3.43548  3.34329  4.48434  0.63406  4.45951  4.10005  3.53355  3.74589  4.72219  3.59976  3.91031  3.85247  3.76232  2.92199  3.23456  3.61561  5.56203  4.58848    196 G - - -
          2.68618  4.42225  2.77519  2.73123  3.46354  2.40513  3.72494  3.29354  2.67741  2.69355  4.24690  2.90347  2.73739  3.18146  2.89801  2.37887  2.77519  2.98518  4.58477  3.61503
          0.02936  3.93855  4.66089  0.61958  0.77255  0.48576  0.95510
    169   3.06949  4.78848  3.50785  3.10177  2.39204  3.79487  1.84811  3.40494  2.93871  2.87620  3.93658  3.41654  4.19637  3.32111  3.22474  3.14001  3.30386  3.20201  4.01513  1.74680    197 y - - -
          2.68618  4.42225  2.77519  2.73123  3.46354  2.40513  3.72494  3.29354  2.67741  2.69355  4.24690  2.90347  2.73739  3.18146  2.89801  2.37887  2.77519  2.98518  4.58477  3.61503
          0.02936  3.93855  4.66089  0.61958  0.77255  0.48576  0.95510
    170   2.78351  5.27921  1.72068  1.85225  4.57620  3.26145  3.65159  4.05887  2.29429  3.56112  4.36830  2.72499  3.79508  2.79290  2.87022  2.70884  3.04025  3.65000  5.71995  4.28082    198 d - - -
          2.68618  4.42225  2.77519  2.73123  3.46354  2.40513  3.72494  3.29354  2.67741  2.69355  4.24690  2.90347  2.73739  3.18146  2.89801  2.37887  2.77519  2.98518  4.58477  3.61503
          0.02936  3.93855  4.66089  0.61958  0.77255  0.48576  0.95510
    171   2.86025  4.38466  4.21659  3.88184  3.59863  3.79203  4.67222  2.04804  3.75062  2.27426  3.55384  4.06103  4.34891  4.10570  3.95674  3.29977  3.22023  0.94558  5.39420  4.12988    199 v - - -
          2.68618  4.42225  2.77519  2.73123  3.46354  2.40513  3.72494  3.29354  2.67741  2.69355  4.24690  2.90347  2.73739  3.18146  2.89801  2.37887  2.77519  2.98518  4.58477  3.61503
          0.02936  3.93855  4.66089  0.61958  0.77255  0.48576  0.95510
    172   2.38462  4.22579  3.57276  3.23297  3.88368  3.15601  4.20249  2.87169  3.13270  2.80027  3.85471  3.42435  3.83879  3.50990  3.40682  2.60352  1.31863  2.44676  5.40267  4.15353    200 t - - -
          2.68618  4.42225  2.77519  2.73123  3.46354  2.40513  3.72494  3.29354  2.67741  2.69355  4.24690  2.90347  2.73739  3.18146  2.89801  2.37887  2.77519  2.98518  4.58477  3.61503
          0.02936  3.93855  4.66089  0.61958  0.77255  0.48576  0.95510
    173   3.07618  4.40116  4.70237  4.16376  3.39300  4.40739  4.84667  1.31064  4.05081  1.81366  3.00254  4.41631  4.67478  4.28026  4.24634  3.75958  3.32183  1.44936  5.35175  4.18950    201 i - - -
          2.68618  4.42225  2.77519  2.73123  3.46354  2.40513  3.72494  3.29354  2.67741  2.69355  4.24690  2.90347  2.73739  3.18146  2.89801  2.37887  2.77519  2.98518  4.58477  3.61503
          0.02936  3.93855  4.66089  0.61958  0.77255  0.48576  0.95510
    174   3.45899  4.75750  4.46336  4.11059  1.15063  4.25836  3.48133  3.13854  3.96777  2.49332  3.75185  3.97664  4.58012  4.00114  4.04688  3.62160  3.68689  3.06957  3.64899  1.54512    202 f - - -
          2.68618  4.42225  2.77519  2.73123  3.46354  2.40513  3.72494  3.29354  2.67741  2.69355  4.24690  2.90347  2.73739  3.18146  2.89801  2.37887  2.77519  2.98518  4.58477  3.61503
          0.02936  3.93855  4.66089  0.61958  0.77255  0.48576  0.95510
    175   3.00953  5.13375  2.51615  0.93501  4.48832  3.31695  3.90956  3.95534  2.79842  3.56189  4.53307  2.97106  3.92468  3.12388  3.21405  2.98526  3.31429  3.63240  5.64746  4.36981    203 e - - -
          2.68618  4.42225  2.77519  2.73123  3.46354  2.40513  3.72494  3.29354  2.67741  2.69355  4.24690  2.90347  2.73739  3.18146  2.89801  2.37887  2.77519  2.98518  4.58477  3.61503
          0.02936  3.93855  4.66089  0.61958  0.77255  0.48576  0.95510
    176   0.92260  4.22549  3.53002  3.32445  4.11848  3.04824  4.33864  3.25391  3.34241  3.13246  4.15713  3.45725  3.79371  3.67755  3.58833  2.57526  2.85719  2.89689  5.53904  4.34666    204 a - - -
          2.68618  4.42225  2.77519  2.73123  3.46354  2.40513  3.72494  3.29354  2.67741  2.69355  4.24690  2.90347  2.73739  3.18146  2.89801  2.37887  2.77519  2.98518  4.58477  3.61503
          0.02936  3.93855  4.66089  0.61958  0.77255  0.48576  0.95510
    177   3.23869  4.60832  4.56142  4.07895  1.71681  4.30625  4.21039  2.35996  3.93456  1.24330  3.03096  4.23243  4.57936  4.06721  4.06828  3.67003  3.47336  2.44075  4.48289  2.97777    205 l - - -
          2.68618  4.42225  2.77519  2.73123  3.46354  2.40513  3.72494  3.29354  2.67741  2.69355  4.24690  2.90347  2.73739  3.18146  2.89801  2.37887  2.77519  2.98518  4.58477  3.61503
          0.02936  3.93855  4.66089  0.61958  0.77255  0.48576  0.95510
    178   3.06837  4.87399  3.19129  2.95798  3.33178  3.50401  1.01044  3.78150  2.79926  3.26714  4.31531  3.36460  4.06023  3.32509  3.06097  3.13848  3.37402  3.51536  4.79595  3.28080    206 h - - -
          2.68618  4.42225  2.77519  2.73123  3.46354  2.40513  3.72494  3.29354  2.67741  2.69355  4.24690  2.90347  2.73739  3.18146  2.89801  2.37887  2.77519  2.98518  4.58477  3.61503
          0.02936  3.93855  4.66089  0.61958  0.77255  0.48576  0.95510
    179   2.65352  4.83992  2.94773  2.32301  4.12047  3.41407  3.60362  3.51614  1.82448  3.10486  3.93168  2.94875  3.82296  2.60928  2.65484  2.59196  2.78231  2.78871  5.32032  4.01184    207 k - - -
          2.68618  4.42225  2.77519  2.73123  3.46354  2.40513  3.72494  3.29354  2.67741  2.69355  4.24690  2.90347  2.73739  3.18146  2.89801  2.37887  2.77519  2.98518  4.58477  3.61503
          0.02936  3.93855  4.66089  0.61958  0.77255  0.48576  0.95510
    180   1.72072  4.22131  3.28678  2.96303  4.13346  3.01145  4.06464  3.42615  2.98956  3.17471  4.05109  3.21734  1.90651  3.31795  3.32426  2.44709  2.55838  2.99892  5.49672  4.26169    208 a - - -
          2.68618  4.42225  2.77519  2.73123  3.46354  2.40513  3.72494  3.29354  2.67741  2.69355  4.24690  2.90347  2.73739  3.18146  2.89801  2.37887  2.77519  2.98518  4.58477  3.61503
          0.02936  3.93855  4.66089  0.61958  0.77255  0.48576  0.95510
    181   2.74818  4.51705  3.43548  3.34329  4.48434  0.63406  4.45951  4.10005  3.53355  3.74589  4.72219  3.59976  3.91031  3.85247  3.76232  2.92199  3.23456  3.61561  5.56203  4.58848    209 G - - -
          2.68618  4.42225  2.77519  2.73123  3.46354  2.40513  3.72494  3.29354  2.67741  2.69355  4.24690  2.90347  2.73739  3.18146  2.89801  2.37887  2.77519  2.98518  4.58477  3.61503
          0.02936  3.93855  4.66089  0.61958  0.77255  0.48576  0.95510
    182   2.74818  4.51705  3.43548  3.34329  4.48434  0.63406  4.45951  4.10005  3.53355  3.74589  4.72219  3.59976  3.91031  3.85247  3.76232  2.92199  3.23456  3.61561  5.56203  4.58848    210 G - - -
          2.68618  4.42225  2.77519  2.73123  3.46354  2.40513  3.72494  3.29354  2.67741  2.69355  4.24690  2.90347  2.73739  3.18146  2.89801  2.37887  2.77519  2.98518  4.58477  3.61503
          0.02936  3.93855  4.66089  0.61958  0.77255  0.48576  0.95510
    183   2.86025  4.38466  4.21659  3.88184  3.59863  3.79203  4.67222  2.04804  3.75062  2.27426  3.55384  4.06103  4.34891  4.10570  3.95674  3.29977  3.22023  0.94558  5.39420  4.12988    211 v - - -
          2.68618  4.42225  2.77519  2.73123  3.46354  2.40513  3.72494  3.29354  2.67741  2.69355  4.24690  2.90347  2.73739  3.18146  2.89801  2.37887  2.77519  2.98518  4.58477  3.61503
          0.02936  3.93855  4.66089  0.61958  0.77255  0.48576  0.95510
    184   3.22954  4.67227  4.29549  3.93572  3.16130  4.06592  4.57072  2.36906  3.70282  0.79796  3.16377  4.20479  4.48997  4.05534  3.86805  3.64460  3.52082  2.42353  5.06448  3.80303    212 l - - -
          2.68618  4.42225  2.77519  2.73123  3.46354  2.40513  3.72494  3.29354  2.67741  2.69355  4.24690  2.90347  2.73739  3.18146  2.89801  2.37887  2.77519  2.98518  4.58477  3.61503
          0.02936  3.93855  4.66089  0.61958  0.77255  0.48576  0.95510
    185   2.79254  4.25182  4.16296  3.59541  3.27729  3.93971  4.27654  1.79314  3.46476  1.99869  2.69609  3.87306  4.27888  3.73346  3.41957  3.24252  3.03154  1.60021  4.98137  3.79876    213 v - - -
          2.68618  4.42225  2.77519  2.73123  3.46354  2.40513  3.72494  3.29354  2.67741  2.69355  4.24690  2.90347  2.73739  3.18146  2.89801  2.37887  2.77519  2.98518  4.58477  3.61503
          0.02936  3.93855  4.66089  0.61958  0.77255  0.48576  0.95510
    186   3.34305  4.80526  3.93594  3.67779  2.29677  3.90722  3.65027  3.34308  3.53341  2.77995  4.01128  3.80515  4.37957  3.82358  3.70355  3.47315  3.63007  3.21677  3.94303  0.86263    214 y - - -
          2.68618  4.42225  2.77519  2.73123  3.46354  2.40513  3.72494  3.29354  2.67741  2.69355  4.24690  2.90347  2.73739  3.18146  2.89801  2.37887  2.77519  2.98518  4.58477  3.61503
          0.02936  3.93855  4.66089  0.61958  0.77255  0.48576  0.95510
    187   2.74818  4.51705  3.43548  3.34329  4.48434  0.63406  4.45951  4.10005  3.53355  3.74589  4.72219  3.59976  3.91031  3.85247  3.76232  2.92199  3.23456  3.61561  5.56203  4.58848    215 G - - -
          2.68618  4.42225  2.77519  2.73123  3.46354  2.40513  3.72494  3.29354  2.67741  2.69355  4.24690  2.90347  2.73739  3.18146  2.89801  2.37887  2.77519  2.98518  4.58477  3.61503
          0.02936  3.93855  4.66089  0.61958  0.77255  0.48576  0.95510
    188   3.08258  4.48313  4.42915  4.04754  3.41899  4.13749  4.76350  0.99970  3.87694  1.99167  3.34422  4.28362  4.56247  4.21851  4.06597  3.63927  3.38062  1.84913  5.32339  4.06730    216 i - - -
          2.68618  4.42225  2.77519  2.73123  3.46354  2.40513  3.72494  3.29354  2.67741  2.69355  4.24690  2.90347  2.73739  3.18146  2.89801  2.37887  2.77519  2.98518  4.58477  3.61503
          0.02936  3.93855  4.66089  0.61958  0.77255  0.48576  0.95510
    189   2.84018  4.58651  3.45450  3.30309  4.29255  3.27029  4.37510  3.85495  3.36604  3.47464  4.52734  3.60313  0.71346  3.75282  3.60407  3.00975  3.28696  3.49279  5.46098  4.41413    217 p - - -
          2.68618  4.42225  2.77519  2.73123  3.46354  2.40513  3.72494  3.29354  2.67741  2.69355  4.24690  2.90347  2.73739  3.18146  2.89801  2.37887  2.77519  2.98518  4.58477  3.61503
          0.02936  3.93855  4.66089  0.61958  0.77255  0.48576  0.95510
    190   3.00953  5.13375  2.51615  0.93501  4.48832  3.31695  3.90956  3.95534  2.79842  3.56189  4.53307  2.97106  3.92468  3.12388  3.21405  2.98526  3.31429  3.63240  5.64746  4.36981    218 e - - -
          2.68618  4.42225  2.77519  2.73123  3.46354  2.40513  3.72494  3.29354  2.67741  2.69355  4.24690  2.90347  2.73739  3.18146  2.89801  2.37887  2.77519  2.98518  4.58477  3.61503
          0.02936  3.93855  4.66089  0.61958  0.77255  0.48576  0.95510
    191   3.34282  4.72524  4.32926  4.05640  0.90952  4.01694  3.90721  2.85847  3.96179  2.21336  3.57893  4.09382  4.47412  4.11159  4.06520  3.60930  3.64402  2.85400  4.13689  2.49570    219 f - - -
          2.68618  4.42225  2.77519  2.73123  3.46354  2.40513  3.72494  3.29354  2.67741  2.69355  4.24690  2.90347  2.73739  3.18146  2.89801  2.37887  2.77519  2.98518  4.58477  3.61503
          0.02936  3.93855  4.66089  0.61958  0.77255  0.48576  0.95510
    192   3.08034  4.91477  3.57777  3.07515  4.28610  3.55561  3.87278  3.83242  2.26495  3.33634  4.33484  3.42983  4.05501  3.08986  0.88209  3.16135  3.34182  3.55352  5.34239  4.19914    220 r - - -
          2.68618  4.42225  2.77519  2.73123  3.46354  2.40513  3.72494  3.29354  2.67741  2.69355  4.24690  2.90347  2.73739  3.18146  2.89801  2.37887  2.77519  2.98518  4.58477  3.61503
          0.02936  3.93855  4.66089  0.61958  0.77255  0.48576  0.95510
    193   3.22954  4.67227  4.29549  3.93572  3.16130  4.06592  4.57072  2.36906  3.70282  0.79796  3.16377  4.20479  4.48997  4.05534  3.86805  3.64460  3.52082  2.42353  5.06448  3.80303    221 l - - -
          2.68618  4.42225  2.77519  2.73123  3.46354  2.40513  3.72494  3.29354  2.67741  2.69355  4.24690  2.90347  2.73739  3.18146  2.89801  2.37887  2.77519  2.98518  4.58477  3.61503
          0.02936  3.93855  4.66089  0.61958  0.77255  0.48576  0.95510
    194   2.84018  4.58651  3.45450  3.30309  4.29255  3.27029  4.37510  3.85495  3.36604  3.47464  4.52734  3.60313  0.71346  3.75282  3.60407  3.00975  3.28696  3.49279  5.46098  4.41413    222 p - - -
          2.68618  4.42225  2.77519  2.73123  3.46354  2.40513  3.72494  3.29354  2.67741  2.69355  4.24690  2.90347  2.73739  3.18146  2.89801  2.37887  2.77519  2.98518  4.58477  3.61503
          0.02936  3.93855  4.66089  0.61958  0.77255  0.48576  0.95510
    195   3.03269  4.99888  3.21307  2.82230  4.40041  3.51495  3.79628  3.83383  0.95140  3.38456  4.34256  3.24383  4.01071  2.98408  2.44492  3.07040  3.28110  3.53792  5.42801  4.25031    223 k - - -
          2.68618  4.42225  2.77519  2.73123  3.46354  2.40513  3.72494  3.29354  2.67741  2.69355  4.24690  2.90347  2.73739  3.18146  2.89801  2.37887  2.77519  2.98518  4.58477  3.61503
          0.02936  3.93855  4.66089  0.61958  0.77255  0.48576  0.95510
    196   2.14349  4.94097  2.53476  2.01789  4.24384  3.32412  3.61299  3.67828  2.40366  3.24371  4.04888  2.84036  3.77952  2.75405  2.55219  2.55705  2.88026  3.31667  5.44716  4.08071    224 e - - -
          2.68618  4.42225  2.77516  2.73124  3.46354  2.40513  3.72495  3.29354  2.67736  2.69355  4.24690  2.90347  2.73740  3.18147  2.89801  2.37887  2.77520  2.98519  4.58477  3.61503
          0.07037  2.83889  4.66089  0.48946  0.94921  0.48576  0.95510
    197   3.05389  4.42346  4.61258  4.14052  3.44378  4.28935  4.86432  1.11537  3.99279  1.94723  3.28364  4.37267  4.64459  4.28447  4.19644  3.68959  3.33314  1.59024  5.41016  4.19039    226 i - - -
          2.68618  4.42225  2.77519  2.73123  3.46354  2.40513  3.72494  3.29354  2.67741  2.69355  4.24690  2.90347  2.73739  3.18146  2.89801  2.37887  2.77519  2.98518  4.58477  3.61503
          0.02936  3.93855  4.66089  0.61958  0.77255  0.48576  0.95510
    198   2.92003  4.39096  4.33460  3.90988  3.48362  3.99551  4.66751  1.92337  3.74230  2.02568  3.40512  4.12872  4.45943  4.09063  3.96254  3.42236  3.23599  1.05033  5.34492  4.06562    227 v - - -
          2.68618  4.42225  2.77519  2.73123  3.46354  2.40513  3.72494  3.29354  2.67741  2.69355  4.24690  2.90347  2.73739  3.18146  2.89801  2.37887  2.77519  2.98518  4.58477  3.61503
          0.02936  3.93855  4.66089  0.61958  0.77255  0.48576  0.95510
    199   2.22366  4.93246  2.70549  2.33869  4.22965  3.21024  3.59121  3.66185  2.13663  3.21733  4.01924  2.78419  3.78599  2.34115  2.67535  2.62864  2.86752  3.30385  5.41095  4.05934    228 k - - -
          2.68618  4.42225  2.77519  2.73123  3.46354  2.40513  3.72494  3.29354  2.67741  2.69355  4.24690  2.90347  2.73739  3.18146  2.89801  2.37887  2.77519  2.98518  4.58477  3.61503
          0.02936  3.93855  4.66089  0.61958  0.77255  0.48576  0.95510
    200   2.59978  4.85315  3.04007  2.49029  4.10690  3.45390  3.59179  3.52744  2.02733  3.09941  3.93075  2.98259  3.84437  2.13613  2.42276  2.71111  2.90117  3.21103  5.29064  3.21480    229 k - - -
          2.68618  4.42225  2.77519  2.73123  3.46354  2.40513  3.72494  3.29354  2.67741  2.69355  4.24690  2.90347  2.73739  3.18146  2.89801  2.37887  2.77519  2.98518  4.58477  3.61503
          0.02936  3.93855  4.66089  0.61958  0.77255  0.48576  0.95510
    201   3.00953  5.13375  2.51615  0.93501  4.48832  3.31695  3.90956  3.95534  2.79842  3.56189  4.53307  2.97106  3.92468  3.12388  3.21405  2.98526  3.31429  3.63240  5.64746  4.36981    230 e - - -
          2.68618  4.42225  2.77519  2.73123  3.46354  2.40513  3.72494  3.29354  2.67741  2.69355  4.24690  2.90347  2.73739  3.18146  2.89801  2.37887  2.77519  2.98518  4.58477  3.61503
          0.02936  3.93855  4.66089  0.61958  0.77255  0.48576  0.95510
    202   3.05407  4.39424  4.65147  4.13131  3.45977  4.36486  4.85111  1.56062  4.01078  1.86866  3.28046  4.38464  4.66612  4.27674  4.22414  3.72898  3.31133  1.16322  5.40255  4.20195    231 v - - -
          2.68618  4.42225  2.77519  2.73123  3.46354  2.40513  3.72494  3.29354  2.67741  2.69355  4.24690  2.90347  2.73739  3.18146  2.89801  2.37887  2.77519  2.98518  4.58477  3.61503
          0.02936  3.93855  4.66089  0.61958  0.77255  0.48576  0.95510
    203   2.88035  5.45241  1.63962  1.74135  4.73702  3.20460  3.71196  4.25400  2.69727  3.74673  4.58052  2.09701  3.80655  2.87037  3.28087  2.77106  3.16055  3.82526  5.90600  4.40660    232 d - - -
          2.68618  4.42225  2.77519  2.73123  3.46354  2.40513  3.72494  3.29354  2.67741  2.69355  4.24690  2.90347  2.73739  3.18146  2.89801  2.37887  2.77519  2.98518  4.58477  3.61503
          0.02936  3.93855  4.66089  0.61958  0.77255  0.48576  0.95510
    204   2.66344  4.49655  3.26529  2.75785  2.38410  3.54220  3.64882  3.03919  2.71516  2.67978  3.59820  2.59666  3.93454  2.65012  3.08945  2.80219  2.89659  2.80341  4.61190  2.75360    233 f - - -
          2.68618  4.42225  2.77519  2.73123  3.46354  2.40513  3.72494  3.29354  2.67741  2.69355  4.24690  2.90347  2.73739  3.18146  2.89801  2.37887  2.77519  2.98518  4.58477  3.61503
          0.02936  3.93855  4.66089  0.61958  0.77255  0.48576  0.95510
    205   3.19268  4.54122  4.68158  4.15853  3.16794  4.43065  4.78301  1.55562  3.98471  1.16027  3.00465  4.42754  4.67739  4.20803  4.15430  3.79989  3.43385  1.97531  5.19839  4.03400    234 l - - -
          2.68618  4.42225  2.77519  2.73123  3.46354  2.40513  3.72494  3.29354  2.67741  2.69355  4.24690  2.90347  2.73739  3.18146  2.89801  2.37887  2.77519  2.98518  4.58477  3.61503
          0.02936  3.93855  4.66089  0.61958  0.77255  0.48576  0.95510
    206   2.58515  4.94724  2.97793  2.16220  4.25631  3.42756  3.56682  3.67099  1.87004  3.20865  3.73997  2.93119  3.81743  2.61606  2.33291  2.66895  2.81012  3.32066  5.37769  4.06105    235 k - - -
          2.68618  4.42225  2.77519  2.73123  3.46354  2.40513  3.72494  3.29354  2.67741  2.69355  4.24690  2.90347  2.73739  3.18146  2.89801  2.37887  2.77519  2.98518  4.58477  3.61503
          0.02936  3.93855  4.66089  0.61958  0.77255  0.48576  0.95510
    207   2.83928  5.07900  3.07571  2.29904  4.46033  3.50901  3.57626  3.84504  1.69549  3.33125  4.16040  3.01120  3.90229  2.70662  1.82035  2.70123  3.03731  3.49995  5.43628  4.18101    236 k - - -
          2.68618  4.42225  2.77519  2.73123  3.46354  2.40513  3.72494  3.29354  2.67741  2.69355  4.24690  2.90347  2.73739  3.18146  2.89801  2.37887  2.77519  2.98518  4.58477  3.61503
          0.02936  3.93855  4.66089  0.61958  0.77255  0.48576  0.95510
    208   3.02450  4.53548  4.14771  3.61225  3.10178  4.07308  4.33020  2.33994  3.36806  1.06915  2.71532  3.94217  4.38457  3.46163  3.59118  3.40327  3.25998  2.39978  4.99040  3.79610    237 l - - -
          2.68618  4.42225  2.77519  2.73123  3.46354  2.40513  3.72494  3.29354  2.67741  2.69355  4.24690  2.90347  2.73739  3.18146  2.89801  2.37887  2.77519  2.98518  4.58477  3.61503
          0.02936  3.93855  4.66089  0.61958  0.77255  0.48576  0.95510
    209   2.74818  4.51705  3.43548  3.34329  4.48434  0.63406  4.45951  4.10005  3.53355  3.74589  4.72219  3.59976  3.91031  3.85247  3.76232  2.92199  3.23456  3.61561  5.56203  4.58848    238 G - - -
          2.68618  4.42225  2.77519  2.73123  3.46354  2.40513  3.72494  3.29354  2.67741  2.69355  4.24690  2.90347  2.73739  3.18146  2.89801  2.37887  2.77519  2.98518  4.58477  3.61503
          0.02936  3.93855  4.66089  0.61958  0.77255  0.48576  0.95510
    210   2.86025  4.38466  4.21659  3.88184  3.59863  3.79203  4.67222  2.04804  3.75062  2.27426  3.55384  4.06103  4.34891  4.10570  3.95674  3.29977  3.22023  0.94558  5.39420  4.12988    239 v - - -
          2.68618  4.42225  2.77519  2.73123  3.46354  2.40513  3.72494  3.29354  2.67741  2.69355  4.24690  2.90347  2.73739  3.18146  2.89801  2.37887  2.77519  2.98518  4.58477  3.61503
          0.02936  3.93855  4.66089  0.61958  0.77255  0.48576  0.95510
    211   2.77544  5.19006  2.40864  1.87118  4.50735  3.31735  3.62962  3.96123  1.73321  3.46926  4.28075  2.70043  3.81491  2.76798  2.79920  2.72172  3.01868  3.57355  5.61824  4.23246    240 k - - -
          2.68618  4.42225  2.77519  2.73123  3.46354  2.40513  3.72494  3.29354  2.67741  2.69355  4.24690  2.90347  2.73739  3.18146  2.89801  2.37887  2.77519  2.98518  4.58477  3.61503
          0.02936  3.93855  4.66089  0.61958  0.77255  0.48576  0.95510
    212   3.09644  4.42383  4.71241  4.19102  3.40482  4.41849  4.88693  1.22745  4.06308  1.76698  3.21802  4.44206  4.69853  4.31214  4.26136  3.78568  3.34968  1.51847  5.38606  4.20270    241 i - - -
          2.68618  4.42225  2.77519  2.73123  3.46354  2.40513  3.72494  3.29354  2.67741  2.69355  4.24690  2.90347  2.73739  3.18146  2.89801  2.37887  2.77519  2.98518  4.58477  3.61503
          0.02936  3.93855  4.66089  0.61958  0.77255  0.48576  0.95510
    213   2.59467  4.85688  2.92345  2.04386  4.12430  3.38868  3.57356  3.40010  2.14194  3.02811  3.92330  2.74455  3.78230  2.60216  2.66149  2.60743  2.82225  3.09109  5.32850  3.78048    242 e - - -
          2.68618  4.42225  2.77519  2.73123  3.46354  2.40513  3.72494  3.29354  2.67741  2.69355  4.24690  2.90347  2.73739  3.18146  2.89801  2.37887  2.77519  2.98518  4.58477  3.61503
          0.02936  3.93855  4.66089  0.61958  0.77255  0.48576  0.95510
    214   2.50876  3.08180  3.84851  3.31796  3.47571  3.47168  4.10662  2.41218  3.21351  2.26151  3.42224  3.55945  3.98502  3.50745  3.48540  2.81883  1.93257  2.04590  5.02315  3.81118    243 t - - -
          2.68618  4.42225  2.77519  2.73123  3.46354  2.40513  3.72494  3.29354  2.67741  2.69355  4.24690  2.90347  2.73739  3.18146  2.89801  2.37887  2.77519  2.98518  4.58477  3.61503
          0.02936  3.93855  4.66089  0.61958  0.77255  0.48576  0.95510
    215   2.81218  5.14284  2.04094  2.20674  4.48837  3.20133  3.77299  4.04805  2.74275  3.61654  4.48025  1.43950  3.81819  2.95911  3.26203  2.76610  3.12601  3.64290  5.73233  4.28821    244 n - - -
          2.68618  4.42225  2.77519  2.73123  3.46354  2.40513  3.72494  3.29354  2.67741  2.69355  4.24690  2.90347  2.73739  3.18146  2.89801  2.37887  2.77519  2.98518  4.58477  3.61503
          0.02936  3.93855  4.66089  0.61958  0.77255  0.48576  0.95510
    216   2.13431  4.18641  3.67611  3.10902  3.29315  3.61313  3.91061  2.42185  3.03008  2.28883  2.90096  3.45179  3.99394  3.31664  3.32694  2.88419  2.74855  2.11929  4.81284  3.02628    245 v - - -
          2.68618  4.42225  2.77519  2.73123  3.46354  2.40513  3.72494  3.29354  2.67741  2.69355  4.24690  2.90347  2.73739  3.18146  2.89801  2.37887  2.77519  2.98518  4.58477  3.61503
          0.02936  3.93855  4.66089  0.61958  0.77255  0.48576  0.95510
    217   2.94409  4.39743  4.36870  3.92323  3.45822  4.05055  4.67152  1.90761  3.75457  1.94505  3.36853  4.15348  4.48683  4.09446  3.97578  3.46368  3.24796  1.07757  5.33112  4.06002    246 v - - -
          2.68618  4.42225  2.77519  2.73123  3.46354  2.40513  3.72494  3.29354  2.67741  2.69355  4.24690  2.90347  2.73739  3.18146  2.89801  2.37887  2.77519  2.98518  4.58477  3.61503
          0.02936  3.93855  4.66089  0.61958  0.77255  0.48576  0.95510
    218   3.04457  4.38081  4.66255  4.12502  3.40059  4.35722  4.80595  1.40844  4.01338  1.90283  2.86329  4.37241  4.64046  4.24641  4.21061  3.70801  3.29279  1.35610  5.33298  4.16734    247 v - - -
          2.68618  4.42225  2.77519  2.73123  3.46354  2.40513  3.72494  3.29354  2.67741  2.69355  4.24690  2.90347  2.73739  3.18146  2.89801  2.37887  2.77519  2.98518  4.58477  3.61503
          0.02936  3.93855  4.66089  0.61958  0.77255  0.48576  0.95510
    219   2.74818  4.51705  3.43548  3.34329  4.48434  0.63406  4.45951  4.10005  3.53355  3.74589  4.72219  3.59976  3.91031  3.85247  3.76232  2.92199  3.23456  3.61561  5.56203  4.58848    248 G - - -
          2.68618  4.42225  2.77519  2.73123  3.46354  2.40513  3.72494  3.29354  2.67741  2.69355  4.24690  2.90347  2.73739  3.18146  2.89801  2.37887  2.77519  2.98518  4.58477  3.61503
          0.02936  3.93855  4.66089  0.61958  0.77255  0.48576  0.95510
    220   2.75680  4.88571  3.19953  2.58483  4.15015  3.51939  3.58648  3.56062  1.66823  2.86829  3.95972  3.05001  3.89084  2.64728  2.10703  2.78712  2.95903  3.25478  5.28257  3.52491    249 k - - -
          2.68618  4.42225  2.77519  2.73123  3.46354  2.40513  3.72494  3.29354  2.67741  2.69355  4.24690  2.90347  2.73739  3.18146  2.89801  2.37887  2.77519  2.98518  4.58477  3.61503
          0.02936  3.93855  4.66089  0.61958  0.77255  0.48576  0.95510
    221   2.52049  4.24940  3.53334  2.99548  3.29285  3.46146  3.91265  2.47382  2.93207  2.49597  3.45194  3.35107  3.92311  3.24496  3.26861  2.53032  1.96182  2.27136  4.98013  3.73881    250 t - - -
          2.68618  4.42225  2.77519  2.73123  3.46354  2.40513  3.72494  3.29354  2.67741  2.69355  4.24690  2.90347  2.73739  3.18146  2.89801  2.37887  2.77519  2.98518  4.58477  3.61503
          0.02936  3.93855  4.66089  0.61958  0.77255  0.48576  0.95510
    222   2.59345  4.26717  3.76713  3.20263  3.40089  3.74202  4.03828  1.96850  2.66225  2.07628  3.32254  3.55927  4.10926  3.40872  3.36967  3.02102  2.92285  1.85349  4.97314  3.75742    251 v - - -
          2.68618  4.42225  2.77519  2.73123  3.46354  2.40513  3.72494  3.29354  2.67741  2.69355  4.24690  2.90347  2.73739  3.18146  2.89801  2.37887  2.77519  2.98518  4.58477  3.61503
          0.02936  3.93855  4.66089  0.61958  0.77255  0.48576  0.95510
    223   2.25534  4.18576  3.34616  3.03656  4.12426  2.98604  4.10447  3.44999  3.03927  3.20725  4.07807  3.24986  3.69964  3.37549  3.35142  1.81059  1.54909  3.00533  5.49470  4.25669    252 t - - -
          2.68618  4.42225  2.77519  2.73123  3.46354  2.40513  3.72494  3.29354  2.67741  2.69355  4.24690  2.90347  2.73739  3.18146  2.89801  2.37887  2.77519  2.98518  4.58477  3.61503
          0.02936  3.93855  4.66089  0.61958  0.77255  0.48576  0.95510
    224   3.03055  4.39975  4.54901  3.99957  2.90054  4.27325  4.61009  1.89225  3.89338  1.52635  3.09320  4.25317  4.55202  4.09386  4.08456  3.60503  3.26976  1.39349  5.11037  3.90496    253 v - - -
          2.68618  4.42225  2.77519  2.73123  3.46354  2.40513  3.72494  3.29354  2.67741  2.69355  4.24690  2.90347  2.73739  3.18146  2.89801  2.37887  2.77519  2.98518  4.58477  3.61503
          0.02936  3.93855  4.66089  0.61958  0.77255  0.48576  0.95510
    225   2.95234  5.45307  1.18101  1.88915  4.74678  3.19609  3.77864  4.25539  2.82257  3.79375  4.67614  2.68167  3.83441  2.95867  3.41431  2.84168  3.25220  3.84839  5.94180  4.45673    254 d - - -
          2.68618  4.42225  2.77519  2.73123  3.46354  2.40513  3.72494  3.29354  2.67741  2.69355  4.24690  2.90347  2.73739  3.18146  2.89801  2.37887  2.77519  2.98518  4.58477  3.61503
          0.02936  3.93855  4.66089  0.61958  0.77255  0.48576  0.95510
    226   2.90370  5.37881  1.95600  1.23709  4.67432  3.21789  3.74721  4.16624  2.72755  3.70437  4.56676  2.70342  3.82723  2.91776  3.28257  2.80878  3.19049  3.76653  5.85813  4.39720    255 e - - -
          2.68618  4.42225  2.77519  2.73123  3.46354  2.40513  3.72494  3.29354  2.67741  2.69355  4.24690  2.90347  2.73739  3.18146  2.89801  2.37887  2.77519  2.98518  4.58477  3.61503
          0.02936  3.93855  4.66089  0.61958  0.77255  0.48576  0.95510
    227   3.22954  4.67227  4.29549  3.93572  3.16130  4.06592  4.57072  2.36906  3.70282  0.79796  3.16377  4.20479  4.48997  4.05534  3.86805  3.64460  3.52082  2.42353  5.06448  3.80303    256 l - - -
          2.68618  4.42225  2.77519  2.73123  3.46354  2.40513  3.72494  3.29354  2.67741  2.69355  4.24690  2.90347  2.73739  3.18146  2.89801  2.37887  2.77519  2.98518  4.58477  3.61503
          0.02936  3.93855  4.66089  0.61958  0.77255  0.48576  0.95510
    228   2.61881  4.14287  3.88804  3.31091  2.34341  3.69333  3.96514  2.38394  3.20362  1.98058  2.79726  3.59343  4.05337  3.45796  3.16409  2.88766  2.85075  2.19939  4.70819  3.48581    257 l - - -
          2.68618  4.42225  2.77519  2.73123  3.46354  2.40513  3.72494  3.29354  2.67741  2.69355  4.24690  2.90347  2.73739  3.18146  2.89801  2.37887  2.77519  2.98518  4.58477  3.61503
          0.02936  3.93855  4.66089  0.61958  0.77255  0.48576  0.95510
    229   2.57600  5.12291  2.36207  1.52802  4.42770  3.27556  3.66185  3.87192  2.51141  3.42429  4.24699  2.76986  3.79964  2.59582  2.99916  2.70176  2.86014  3.49672  5.61891  4.21564    258 e - - -
          2.68618  4.42225  2.77519  2.73123  3.46354  2.40513  3.72494  3.29354  2.67741  2.69355  4.24690  2.90347  2.73739  3.18146  2.89801  2.37887  2.77519  2.98518  4.58477  3.61503
          0.02936  3.93855  4.66089  0.61958  0.77255  0.48576  0.95510
    230   2.82036  5.19968  2.50561  1.55629  4.51148  3.33246  3.64319  3.95715  2.20037  3.46674  4.29741  2.81289  3.83818  2.36582  2.74848  2.76715  3.06195  3.58452  5.61593  4.24692    259 e - - -
          2.68620  4.42227  2.77522  2.73095  3.46356  2.40515  3.72484  3.29356  2.67743  2.69357  4.24692  2.90349  2.73742  3.18148  2.89803  2.37889  2.77522  2.98520  4.58479  3.61505
          0.36544  1.70649  2.08257  0.29601  1.36171  0.48576  0.95510
    231   2.59819  4.37786  3.26031  3.15325  4.29406  0.82147  4.27589  3.88099  3.32673  3.54198  4.51819  3.42491  3.76718  3.65555  3.56788  2.76871  3.07510  3.42029  5.40297  4.39446    261 g - - -
          2.68618  4.42225  2.77519  2.73123  3.46354  2.40513  3.72494  3.29354  2.67741  2.69355  4.24690  2.90347  2.73739  3.18146  2.89801  2.37887  2.77519  2.98518  4.58477  3.61503
          0.03325  3.81621  4.53856  0.61958  0.77255  0.42452  1.06156
    232   3.49464  4.78303  4.47003  4.12393  1.38993  4.27338  3.45155  3.20579  3.98144  2.56308  3.81451  3.97191  4.59309  4.00470  4.05767  3.63519  3.72057  3.12595  3.61380  1.22182    262 y - - -
          2.68618  4.42225  2.77519  2.73123  3.46354  2.40513  3.72494  3.29354  2.67741  2.69355  4.24690  2.90347  2.73739  3.18146  2.89801  2.37887  2.77519  2.98518  4.58477  3.61503
          0.02936  3.93855  4.66089  0.61958  0.77255  0.48576  0.95510
    233   2.86805  5.36646  1.37101  1.98426  4.59648  3.22385  3.12815  4.14110  2.67251  3.65494  4.49778  2.69114  3.81436  2.87516  3.22601  2.77479  3.14417  3.73864  5.80086  4.32276    263 d - - -
          2.68618  4.42225  2.77519  2.73123  3.46354  2.40513  3.72494  3.29354  2.67741  2.69355  4.24690  2.90347  2.73739  3.18146  2.89801  2.37887  2.77519  2.98518  4.58477  3.61503
          0.02936  3.93855  4.66089  0.61958  0.77255  0.48576  0.95510
    234   0.92260  4.22549  3.53002  3.32445  4.11848  3.04824  4.33864  3.25391  3.34241  3.13246  4.15713  3.45725  3.79371  3.67755  3.58833  2.57526  2.85719  2.89689  5.53904  4.34666    264 a - - -
          2.68618  4.42225  2.77519  2.73123  3.46354  2.40513  3.72494  3.29354  2.67741  2.69355  4.24690  2.90347  2.73739  3.18146  2.89801  2.37887  2.77519  2.98518  4.58477  3.61503
          0.02936  3.93855  4.66089  0.61958  0.77255  0.48576  0.95510
    235   3.02714  4.38312  4.63258  4.14079  3.51778  4.30508  4.88055  1.49021  4.01976  2.04383  3.34247  4.37505  4.65057  4.30326  4.23490  3.69067  3.30091  1.12748  5.45533  4.23888    265 v - - -
          2.68618  4.42225  2.77519  2.73123  3.46354  2.40513  3.72494  3.29354  2.67741  2.69355  4.24690  2.90347  2.73739  3.18146  2.89801  2.37887  2.77519  2.98518  4.58477  3.61503
          0.02936  3.93855  4.66089  0.61958  0.77255  0.48576  0.95510
    236   3.45933  4.75768  4.46363  4.11093  1.15150  4.25856  3.48103  3.13911  3.96810  2.49391  3.75236  3.97668  4.58028  4.00128  4.04709  3.62178  3.68720  3.07005  3.64861  1.54317    266 f - - -
          2.68618  4.42225  2.77519  2.73123  3.46354  2.40513  3.72494  3.29354  2.67741  2.69355  4.24690  2.90347  2.73739  3.18146  2.89801  2.37887  2.77519  2.98518  4.58477  3.61503
          0.02936  3.93855  4.66089  0.61958  0.77255  0.48576  0.95510
    237   3.09051  4.41238  4.72251  4.19161  3.39297  4.42336  4.87385  1.37619  4.07550  1.67641  3.20085  4.44119  4.69232  4.30713  4.26899  3.78255  3.33871  1.42114  5.36562  4.19563    267 i - - -
          2.68618  4.42225  2.77519  2.73123  3.46354  2.40513  3.72494  3.29354  2.67741  2.69355  4.24690  2.90347  2.73739  3.18146  2.89801  2.37887  2.77519  2.98518  4.58477  3.61503
          0.02936  3.93855  4.66089  0.61958  0.77255  0.48576  0.95510
    238   1.85899  4.19468  3.25135  3.06984  4.32352  1.29731  4.22212  3.68769  3.21794  3.43037  4.29756  3.26351  3.69010  3.50713  3.52027  2.43292  2.75353  3.16463  5.65290  4.44855    268 g - - -
          2.68618  4.42225  2.77519  2.73123  3.46354  2.40513  3.72494  3.29354  2.67741  2.69355  4.24690  2.90347  2.73739  3.18146  2.89801  2.37887  2.77519  2.98518  4.58477  3.61503
          0.02936  3.93855  4.66089  0.61958  0.77255  0.48576  0.95510
    239   2.44916  4.32577  3.28882  2.84989  3.79138  3.26711  3.90191  2.96533  2.81096  2.81913  3.73020  2.66392  3.82419  3.16455  3.16543  2.62551  1.93961  2.18800  5.20683  3.94675    269 t - - -
          2.68618  4.42225  2.77519  2.73123  3.46354  2.40513  3.72494  3.29354  2.67741  2.69355  4.24690  2.90347  2.73739  3.18146  2.89801  2.37887  2.77519  2.98518  4.58477  3.61503
          0.02936  3.93855  4.66089  0.61958  0.77255  0.48576  0.95510
    240   2.74818  4.51705  3.43548  3.34329  4.48434  0.63406  4.45951  4.10005  3.53355  3.74589  4.72219  3.59976  3.91031  3.85247  3.76232  2.92199  3.23456  3.61561  5.56203  4.58848    270 G - - -
          2.68618  4.42225  2.77519  2.73123  3.46354  2.40513  3.72494  3.29354  2.67741  2.69355  4.24690  2.90347  2.73739  3.18146  2.89801  2.37887  2.77519  2.98518  4.58477  3.61503
          0.02936  3.93855  4.66089  0.61958  0.77255  0.48576  0.95510
    241   0.92260  4.22549  3.53002  3.32445  4.11848  3.04824  4.33864  3.25391  3.34241  3.13246  4.15713  3.45725  3.79371  3.67755  3.58833  2.57526  2.85719  2.89689  5.53904  4.34666    271 a - - -
          2.68618  4.42225  2.77519  2.73123  3.46354  2.40513  3.72494  3.29354  2.67741  2.69355  4.24690  2.90347  2.73739  3.18146  2.89801  2.37887  2.77519  2.98518  4.58477  3.61503
          0.02936  3.93855  4.66089  0.61958  0.77255  0.48576  0.95510
    242   2.74818  4.51705  3.43548  3.34329  4.48434  0.63406  4.45951  4.10005  3.53355  3.74589  4.72219  3.59976  3.91031  3.85247  3.76232  2.92199  3.23456  3.61561  5.56203  4.58848    272 G - - -
          2.68618  4.42225  2.77519  2.73123  3.46354  2.40513  3.72494  3.29354  2.67741  2.69355  4.24690  2.90347  2.73739  3.18146  2.89801  2.37887  2.77519  2.98518  4.58477  3.61503
          0.02936  3.93855  4.66089  0.61958  0.77255  0.48576  0.95510
    243   2.27759  4.30630  3.77803  3.32082  3.46953  3.57561  4.18619  2.39999  3.18548  1.46631  3.37764  3.60781  4.08159  3.53869  3.45546  2.94810  2.71412  2.25762  5.13177  3.91918    273 l - - -
          2.68618  4.42225  2.77519  2.73123  3.46354  2.40513  3.72494  3.29354  2.67741  2.69355  4.24690  2.90347  2.73739  3.18146  2.89801  2.37887  2.77519  2.98518  4.58477  3.61503
          0.02936  3.93855  4.66089  0.61958  0.77255  0.48576  0.95510
    244   2.84018  4.58651  3.45450  3.30309  4.29255  3.27029  4.37510  3.85495  3.36604  3.47464  4.52734  3.60313  0.71346  3.75282  3.60407  3.00975  3.28696  3.49279  5.46098  4.41413    274 p - - -
          2.68618  4.42225  2.77519  2.73123  3.46354  2.40513  3.72494  3.29354  2.67741  2.69355  4.24690  2.90347  2.73739  3.18146  2.89801  2.37887  2.77519  2.98518  4.58477  3.61503
          0.02936  3.93855  4.66089  0.61958  0.77255  0.48576  0.95510
    245   2.62440  4.83207  2.98460  2.43379  4.10151  3.41519  3.58530  3.51408  2.10734  3.09249  3.90881  2.79573  3.80772  2.64668  2.30973  2.40646  2.68025  3.18600  5.30299  3.54349    275 k - - -
          2.68618  4.42225  2.77519  2.73123  3.46354  2.40513  3.72494  3.29354  2.67741  2.69355  4.24690  2.90347  2.73739  3.18146  2.89801  2.37887  2.77519  2.98518  4.58477  3.61503
          0.02936  3.93855  4.66089  0.61958  0.77255  0.48576  0.95510
    246   3.18206  4.58312  4.44131  4.00276  1.30896  4.17774  4.03364  2.24034  3.86381  1.85075  3.21254  4.10918  4.51810  4.01828  4.00836  3.55703  3.43927  2.43928  4.30886  2.72503    276 f - - -
          2.68618  4.42225  2.77519  2.73123  3.46354  2.40513  3.72494  3.29354  2.67741  2.69355  4.24690  2.90347  2.73739  3.18146  2.89801  2.37887  2.77519  2.98518  4.58477  3.61503
          0.02936  3.93855  4.66089  0.61958  0.77255  0.48576  0.95510
    247   2.95227  4.42123  4.21747  3.65520  3.00094  4.04983  4.25295  2.33426  3.49548  1.34479  2.08420  3.94351  4.34730  3.74417  3.70520  3.35434  3.17893  2.36182  4.82187  3.16707    277 l - - -
          2.68618  4.42225  2.77519  2.73123  3.46354  2.40513  3.72494  3.29354  2.67741  2.69355  4.24690  2.90347  2.73739  3.18146  2.89801  2.37887  2.77519  2.98518  4.58477  3.61503
          0.02936  3.93855  4.66089  0.61958  0.77255  0.48576  0.95510
    248   2.59537  4.78692  2.63155  2.37633  4.31118  2.21277  3.73514  3.75756  2.47110  3.34085  4.16556  2.07821  3.29345  2.90472  3.01497  2.62562  2.91159  3.35639  5.54298  4.19377    278 n - - -
          2.68618  4.42225  2.77519  2.73123  3.46354  2.40513  3.72494  3.29354  2.67741  2.69355  4.24690  2.90347  2.73739  3.18146  2.89801  2.37887  2.77519  2.98518  4.58477  3.61503
          0.02936  3.93855  4.66089  0.61958  0.77255  0.48576  0.95510
    249   2.90222  4.33756  4.28954  3.73803  2.97072  4.01143  4.19291  1.39909  3.53609  1.83131  3.12065  3.95732  4.34042  3.80445  3.71769  3.33534  3.13957  2.17123  3.76316  3.35524    279 i - - -
          2.68618  4.42225  2.77519  2.73123  3.46354  2.40513  3.72494  3.29354  2.67741  2.69355  4.24690  2.90347  2.73739  3.18146  2.89801  2.37887  2.77519  2.98518  4.58477  3.61503
          0.02936  3.93855  4.66089  0.61958  0.77255  0.48576  0.95510
    250   2.84018  4.58651  3.45450  3.30309  4.29255  3.27029  4.37510  3.85495  3.36604  3.47464  4.52734  3.60313  0.71346  3.75282  3.60407  3.00975  3.28696  3.49279  5.46098  4.41413    280 p - - -
          2.68618  4.42225  2.77519  2.73123  3.46354  2.40513  3.72494  3.29354  2.67741  2.69355  4.24690  2.90347  2.73739  3.18146  2.89801  2.37887  2.77519  2.98518  4.58477  3.61503
          0.02936  3.93855  4.66089  0.61958  0.77255  0.48576  0.95510
    251   2.74818  4.51705  3.43548  3.34329  4.48434  0.63406  4.45951  4.10005  3.53355  3.74589  4.72219  3.59976  3.91031  3.85247  3.76232  2.92199  3.23456  3.61561  5.56203  4.58848    281 G - - -
          2.68618  4.42225  2.77519  2.73123  3.46354  2.40513  3.72494  3.29354  2.67741  2.69355  4.24690  2.90347  2.73739  3.18146  2.89801  2.37887  2.77519  2.98518  4.58477  3.61503
          0.02936  3.93855  4.66089  0.61958  0.77255  0.48576  0.95510
    252   2.75021  4.89929  2.63237  1.38130  4.17908  3.32402  3.76970  3.43660  2.58796  3.15634  4.10931  2.92971  3.86489  2.95443  3.00319  2.77573  3.03670  2.84278  5.49613  4.13700    282 e - - -
          2.68618  4.42225  2.77519  2.73123  3.46354  2.40513  3.72494  3.29354  2.67741  2.69355  4.24690  2.90347  2.73739  3.18146  2.89801  2.37887  2.77519  2.98518  4.58477  3.61503
          0.02936  3.93855  4.66089  0.61958  0.77255  0.48576  0.95510
    253   2.77861  4.77720  2.74567  2.63785  4.15111  3.22859  3.97499  3.87579  2.88425  3.51520  4.47011  1.04622  3.88373  3.24793  3.24110  2.84332  3.16269  3.49132  5.44946  4.09474    283 n - - -
          2.68618  4.42225  2.77519  2.73123  3.46354  2.40513  3.72494  3.29354  2.67741  2.69355  4.24690  2.90347  2.73739  3.18146  2.89801  2.37887  2.77519  2.98518  4.58477  3.61503
          0.02936  3.93855  4.66089  0.61958  0.77255  0.48576  0.95510
    254   2.78710  4.36957  3.78904  3.29506  2.92676  3.75053  3.89949  2.58892  3.11942  1.42424  3.31043  3.59214  4.14324  3.46292  3.36917  2.91011  3.03594  2.47393  4.56619  2.71901    284 l - - -
          2.68618  4.42225  2.77519  2.73123  3.46354  2.40513  3.72494  3.29354  2.67741  2.69355  4.24690  2.90347  2.73739  3.18146  2.89801  2.37887  2.77519  2.98518  4.58477  3.61503
          0.02936  3.93855  4.66089  0.61958  0.77255  0.48576  0.95510
    255   2.51889  3.92257  3.40403  2.86341  3.53099  3.44099  3.82681  2.76213  2.79532  2.30368  3.49397  2.44376  3.88608  3.12865  3.15010  2.62990  2.79080  2.17785  4.97767  3.72468    285 v - - -
          2.68618  4.42225  2.77519  2.73123  3.46354  2.40513  3.72494  3.29354  2.67741  2.69355  4.24690  2.90347  2.73739  3.18146  2.89801  2.37887  2.77519  2.98518  4.58477  3.61503
          0.02936  3.93855  4.66089  0.61958  0.77255  0.48576  0.95510
    256   2.74818  4.51705  3.43548  3.34329  4.48434  0.63406  4.45951  4.10005  3.53355  3.74589  4.72219  3.59976  3.91031  3.85247  3.76232  2.92199  3.23456  3.61561  5.56203  4.58848    286 G - - -
          2.68618  4.42225  2.77519  2.73123  3.46354  2.40513  3.72494  3.29354  2.67741  2.69355  4.24690  2.90347  2.73739  3.18146  2.89801  2.37887  2.77519  2.98518  4.58477  3.61503
          0.02936  3.93855  4.66089  0.61958  0.77255  0.48576  0.95510
    257   3.03636  4.38392  4.65767  4.16359  3.51624  4.32811  4.89799  1.42494  4.04477  2.03573  3.33647  4.39677  4.66495  4.32309  4.25688  3.71281  3.30768  1.16730  5.46016  4.24801    287 v - - -
          2.68618  4.42225  2.77519  2.73123  3.46354  2.40513  3.72494  3.29354  2.67741  2.69355  4.24690  2.90347  2.73739  3.18146  2.89801  2.37887  2.77519  2.98518  4.58477  3.61503
          0.02936  3.93855  4.66089  0.61958  0.77255  0.48576  0.95510
    258   3.10246  4.59482  4.03268  3.58824  2.37955  3.98306  3.69439  2.82046  3.38958  1.83719  3.51431  3.76200  4.34935  3.67453  3.59469  3.33431  3.34332  2.73791  4.05230  1.43072    288 y - - -
          2.68618  4.42225  2.77519  2.73123  3.46354  2.40513  3.72494  3.29354  2.67741  2.69355  4.24690  2.90347  2.73739  3.18146  2.89801  2.37887  2.77519  2.98518  4.58477  3.61503
          0.02936  3.93855  4.66089  0.61958  0.77255  0.48576  0.95510
    259   2.34796  4.26920  3.26429  3.08316  4.14227  2.99787  4.19118  3.67384  3.16138  3.38899  4.30961  3.29735  3.74214  3.50555  3.44535  0.99565  2.83305  3.19448  5.50950  4.22616    289 s - - -
          2.68618  4.42225  2.77519  2.73123  3.46354  2.40513  3.72494  3.29354  2.67741  2.69355  4.24690  2.90347  2.73739  3.18146  2.89801  2.37887  2.77519  2.98518  4.58477  3.61503
          0.02936  3.93855  4.66089  0.61958  0.77255  0.48576  0.95510
    260   0.92260  4.22549  3.53002  3.32445  4.11848  3.04824  4.33864  3.25391  3.34241  3.13246  4.15713  3.45725  3.79371  3.67755  3.58833  2.57526  2.85719  2.89689  5.53904  4.34666    290 a - - -
          2.68618  4.42225  2.77519  2.73123  3.46354  2.40513  3.72494  3.29354  2.67741  2.69355  4.24690  2.90347  2.73739  3.18146  2.89801  2.37887  2.77519  2.98518  4.58477  3.61503
          0.02936  3.93855  4.66089  0.61958  0.77255  0.48576  0.95510
    261   2.53890  4.63308  2.67069  2.50384  4.26277  3.11958  3.86494  3.81486  2.74783  3.44013  4.29582  1.52315  3.76950  3.07809  3.14995  2.18630  2.92579  3.36964  5.56204  4.19006    291 n - - -
          2.68618  4.42225  2.77519  2.73123  3.46354  2.40513  3.72494  3.29354  2.67741  2.69355  4.24690  2.90347  2.73739  3.18146  2.89801  2.37887  2.77519  2.98518  4.58477  3.61503
          0.02936  3.93855  4.66089  0.61958  0.77255  0.48576  0.95510
    262   3.00953  5.13375  2.51615  0.93501  4.48832  3.31695  3.90956  3.95534  2.79842  3.56189  4.53307  2.97106  3.92468  3.12388  3.21405  2.98526  3.31429  3.63240  5.64746  4.36981    292 e - - -
          2.68618  4.42225  2.77519  2.73123  3.46354  2.40513  3.72494  3.29354  2.67741  2.69355  4.24690  2.90347  2.73739  3.18146  2.89801  2.37887  2.77519  2.98518  4.58477  3.61503
          0.02936  3.93855  4.66089  0.61958  0.77255  0.48576  0.95510
    263   3.45933  4.75768  4.46363  4.11093  1.15150  4.25856  3.48103  3.13911  3.96810  2.49391  3.75236  3.97668  4.58028  4.00128  4.04709  3.62178  3.68720  3.07005  3.64861  1.54317    293 f - - -
          2.68618  4.42225  2.77519  2.73123  3.46354  2.40513  3.72494  3.29354  2.67741  2.69355  4.24690  2.90347  2.73739  3.18146  2.89801  2.37887  2.77519  2.98518  4.58477  3.61503
          0.02936  3.93855  4.66089  0.61958  0.77255  0.48576  0.95510
    264   3.22954  4.67227  4.29549  3.93572  3.16130  4.06592  4.57072  2.36906  3.70282  0.79796  3.16377  4.20479  4.48997  4.05534  3.86805  3.64460  3.52082  2.42353  5.06448  3.80303    294 l - - -
          2.68618  4.42225  2.77519  2.73123  3.46354  2.40513  3.72494  3.29354  2.67741  2.69355  4.24690  2.90347  2.73739  3.18146  2.89801  2.37887  2.77519  2.98518  4.58477  3.61503
          0.02936  3.93855  4.66089  0.61958  0.77255  0.48576  0.95510
    265   2.44871  4.29387  3.48717  3.24236  4.02762  3.13093  4.25459  3.16281  3.18664  3.02396  4.07033  3.44107  3.83993  3.57819  3.44209  2.65073  1.06467  2.85072  5.45962  4.24428    295 t - - -
          2.68618  4.42225  2.77519  2.73123  3.46354  2.40513  3.72494  3.29354  2.67741  2.69355  4.24690  2.90347  2.73739  3.18146  2.89801  2.37887  2.77519  2.98518  4.58477  3.61503
          0.02936  3.93855  4.66089  0.61958  0.77255  0.48576  0.95510
    266   3.08034  4.91477  3.57777  3.07515  4.28610  3.55561  3.87278  3.83242  2.26495  3.33634  4.33484  3.42983  4.05501  3.08986  0.88209  3.16135  3.34182  3.55352  5.34239  4.19914    296 r - - -
          2.68618  4.42225  2.77519  2.73123  3.46354  2.40513  3.72494  3.29354  2.67741  2.69355  4.24690  2.90347  2.73739  3.18146  2.89801  2.37887  2.77519  2.98518  4.58477  3.61503
          0.02936  3.93855  4.66089  0.61958  0.77255  0.48576  0.95510
    267   2.03372  4.22203  3.48187  2.98547  3.65826  3.29036  3.94330  2.34836  2.93214  2.68332  3.59818  3.30321  3.83778  3.25028  3.26938  2.30344  2.23944  2.55202  5.10486  3.87406    297 a - - -
          2.68618  4.42225  2.77519  2.73123  3.46354  2.40513  3.72494  3.29354  2.67741  2.69355  4.24690  2.90347  2.73739  3.18146  2.89801  2.37887  2.77519  2.98518  4.58477  3.61503
          0.02936  3.93855  4.66089  0.61958  0.77255  0.48576  0.95510
    268   2.77861  4.77720  2.74567  2.63785  4.15111  3.22859  3.97499  3.87579  2.88425  3.51520  4.47011  1.04622  3.88373  3.24793  3.24110  2.84332  3.16269  3.49132  5.44946  4.09474    298 n - - -
          2.68618  4.42225  2.77519  2.73123  3.46354  2.40513  3.72494  3.29354  2.67741  2.69355  4.24690  2.90347  2.73739  3.18146  2.89801  2.37887  2.77519  2.98518  4.58477  3.61503
          0.02936  3.93855  4.66089  0.61958  0.77255  0.48576  0.95510
    269   3.22954  4.67227  4.29549  3.93572  3.16130  4.06592  4.57072  2.36906  3.70282  0.79796  3.16377  4.20479  4.48997  4.05534  3.86805  3.64460  3.52082  2.42353  5.06448  3.80303    299 l - - -
          2.68618  4.42225  2.77519  2.73123  3.46354  2.40513  3.72494  3.29354  2.67741  2.69355  4.24690  2.90347  2.73739  3.18146  2.89801  2.37887  2.77519  2.98518  4.58477  3.61503
          0.02936  3.93855  4.66089  0.61958  0.77255  0.48576  0.95510
    270   3.02167  4.56017  4.12050  3.71911  3.23743  3.88343  4.43897  2.41966  3.48352  1.82234  1.25686  3.98839  4.34456  3.86115  3.68105  3.37760  3.32835  2.43339  5.08696  3.85445    300 m - - -
          2.68618  4.42225  2.77519  2.73123  3.46354  2.40513  3.72494  3.29354  2.67741  2.69355  4.24690  2.90347  2.73739  3.18146  2.89801  2.37887  2.77519  2.98518  4.58477  3.61503
          0.02936  3.93855  4.66089  0.61958  0.77255  0.48576  0.95510
    271   2.98458  5.06991  3.28290  2.73714  4.48336  3.57777  3.63049  3.86529  1.16517  3.35020  4.23830  3.15357  3.99082  2.77948  2.03909  2.99385  3.18041  3.55236  5.41745  4.22337    301 k - - -
          2.68618  4.42225  2.77519  2.73123  3.46354  2.40513  3.72494  3.29354  2.67741  2.69355  4.24690  2.90347  2.73739  3.18146  2.89801  2.37887  2.77519  2.98518  4.58477  3.61503
          0.02936  3.93855  4.66089  0.61958  0.77255  0.48576  0.95510
    272   1.00740  4.16357  3.42743  3.21067  4.21284  2.72981  4.26636  3.46612  3.26578  3.29529  4.20285  3.34912  3.71437  3.57728  3.53598  2.45720  2.75713  3.01403  5.58183  4.38822    302 a - - -
          2.68618  4.42225  2.77519  2.73123  3.46354  2.40513  3.72494  3.29354  2.67741  2.69355  4.24690  2.90347  2.73739  3.18146  2.89801  2.37887  2.77519  2.98518  4.58477  3.61503
          0.02936  3.93855  4.66089  0.61958  0.77255  0.48576  0.95510
    273   3.42121  4.78691  4.27943  3.92612  1.85078  4.17768  3.48020  3.20046  3.78953  2.58886  3.83462  3.89055  4.52938  3.90300  3.92461  3.55276  3.66020  3.10897  3.67883  1.00327    303 y - - -
          2.68618  4.42225  2.77519  2.73123  3.46354  2.40513  3.72494  3.29354  2.67741  2.69355  4.24690  2.90347  2.73739  3.18146  2.89801  2.37887  2.77519  2.98518  4.58477  3.61503
          0.02936  3.93855  4.66089  0.61958  0.77255  0.48576  0.95510
    274   2.62501  4.92673  2.60753  2.24950  4.20543  3.37211  3.57969  3.63637  2.04089  2.64657  3.99374  2.78765  3.78502  2.59455  2.66479  2.62285  2.85490  3.28291  5.38844  4.03827    304 k - - -
          2.68618  4.42225  2.77519  2.73123  3.46354  2.40513  3.72494  3.29354  2.67741  2.69355  4.24690  2.90347  2.73739  3.18146  2.89801  2.37887  2.77519  2.98518  4.58477  3.61503
          0.02936  3.93855  4.66089  0.61958  0.77255  0.48576  0.95510
    275   3.42600  4.74236  4.43239  4.07449  1.09149  4.23705  3.51486  3.07874  3.93357  2.43034  3.69982  3.97327  4.56467  3.98766  4.02421  3.60448  3.65762  3.02081  3.69172  1.71868    305 f - - -
          2.68618  4.42225  2.77519  2.73123  3.46354  2.40513  3.72494  3.29354  2.67741  2.69355  4.24690  2.90347  2.73739  3.18146  2.89801  2.37887  2.77519  2.98518  4.58477  3.61503
          0.02936  3.93855  4.66089  0.61958  0.77255  0.48576  0.95510
    276   2.84018  4.58651  3.45450  3.30309  4.29255  3.27029  4.37510  3.85495  3.36604  3.47464  4.52734  3.60313  0.71346  3.75282  3.60407  3.00975  3.28696  3.49279  5.46098  4.41413    306 p - - -
          2.68618  4.42225  2.77519  2.73123  3.46354  2.40513  3.72494  3.29354  2.67741  2.69355  4.24690  2.90347  2.73739  3.18146  2.89801  2.37887  2.77519  2.98518  4.58477  3.61503
          0.02936  3.93855  4.66089  0.61958  0.77255  0.48576  0.95510
    277   2.82251  5.31872  2.15880  1.46167  4.61014  3.24489  3.67709  4.09632  2.41028  3.60405  4.42546  2.40745  3.80446  2.82741  3.09233  2.73979  3.08713  3.69016  5.76820  4.31858    307 e - - -
          2.68618  4.42225  2.77519  2.73123  3.46354  2.40513  3.72494  3.29354  2.67741  2.69355  4.24690  2.90347  2.73739  3.18146  2.89801  2.37887  2.77519  2.98518  4.58477  3.61503
          0.02936  3.93855  4.66089  0.61958  0.77255  0.48576  0.95510
    278   2.65300  4.15203  3.94686  3.38480  2.61934  3.70698  3.81546  2.57110  3.27416  2.25752  3.23629  3.60600  4.07135  3.50036  3.48604  2.99205  2.67800  2.05920  3.63606  2.25228    308 v - - -
          2.68618  4.42225  2.77519  2.73123  3.46354  2.40513  3.72494  3.29354  2.67741  2.69355  4.24690  2.90347  2.73739  3.18146  2.89801  2.37887  2.77519  2.98518  4.58477  3.61503
          0.02936  3.93855  4.66089  0.61958  0.77255  0.48576  0.95510
    279   2.36511  5.03162  1.28433  2.24487  4.50843  3.17750  3.82156  3.89649  2.82592  3.56126  4.45453  2.79102  3.81262  3.01051  3.36029  2.74432  3.10111  3.51118  5.77511  4.35341    309 d - - -
          2.68618  4.42225  2.77519  2.73123  3.46354  2.40513  3.72494  3.29354  2.67741  2.69355  4.24690  2.90347  2.73739  3.18146  2.89801  2.37887  2.77519  2.98518  4.58477  3.61503
          0.02936  3.93855  4.66089  0.61958  0.77255  0.48576  0.95510
    280   2.44871  4.29387  3.48717  3.24236  4.02762  3.13093  4.25459  3.16281  3.18664  3.02396  4.07033  3.44107  3.83993  3.57819  3.44209  2.65073  1.06467  2.85072  5.45962  4.24428    310 t - - -
          2.68618  4.42225  2.77519  2.73123  3.46354  2.40513  3.72494  3.29354  2.67741  2.69355  4.24690  2.90347  2.73739  3.18146  2.89801  2.37887  2.77519  2.98518  4.58477  3.61503
          0.02936  3.93855  4.66089  0.61958  0.77255  0.48576  0.95510
    281   2.84018  4.58651  3.45450  3.30309  4.29255  3.27029  4.37510  3.85495  3.36604  3.47464  4.52734  3.60313  0.71346  3.75282  3.60407  3.00975  3.28696  3.49279  5.46098  4.41413    311 p - - -
          2.68618  4.42225  2.77519  2.73123  3.46354  2.40513  3.72494  3.29354  2.67741  2.69355  4.24690  2.90347  2.73739  3.18146  2.89801  2.37887  2.77519  2.98518  4.58477  3.61503
          0.02936  3.93855  4.66089  0.61958  0.77255  0.48576  0.95510
    282   3.05349  4.42514  4.60668  4.13668  3.44077  4.28425  4.86014  1.11154  3.98700  1.94542  3.28294  4.36863  4.64175  4.28052  4.19041  3.68574  3.33353  1.60191  5.40673  4.18520    312 i - - -
          2.68618  4.42225  2.77519  2.73123  3.46354  2.40513  3.72494  3.29354  2.67741  2.69355  4.24690  2.90347  2.73739  3.18146  2.89801  2.37887  2.77519  2.98518  4.58477  3.61503
          0.02936  3.93855  4.66089  0.61958  0.77255  0.48576  0.95510
    283   2.72493  4.99080  2.97280  2.44943  4.31766  3.44442  3.37233  3.73124  1.73964  3.25403  4.06771  2.84961  2.88730  2.62791  2.34639  2.72047  2.93978  3.38184  5.40263  4.10112    313 k - - -
          2.68618  4.42225  2.77519  2.73123  3.46354  2.40513  3.72494  3.29354  2.67741  2.69355  4.24690  2.90347  2.73739  3.18146  2.89801  2.37887  2.77519  2.98518  4.58477  3.61503
          0.02936  3.93855  4.66089  0.61958  0.77255  0.48576  0.95510
    284   2.52570  4.21962  3.61977  3.05085  3.32691  3.60571  3.52477  2.48432  2.84321  2.19512  3.19363  3.40969  3.98317  3.25749  3.22696  2.87433  2.82539  1.80913  4.82829  3.60127    314 v - - -
          2.68618  4.42225  2.77519  2.73123  3.46354  2.40513  3.72494  3.29354  2.67741  2.69355  4.24690  2.90347  2.73739  3.18146  2.89801  2.37887  2.77519  2.98518  4.58477  3.61503
          0.02936  3.93855  4.66089  0.61958  0.77255  0.48576  0.95510
    285   2.44621  4.47199  2.60041  2.62234  4.32046  1.38223  3.98148  3.73350  2.94740  3.41530  4.27413  3.02786  3.74226  3.21175  3.35488  2.55529  2.66924  3.27414  5.62486  4.32887    315 g - - -
          2.68618  4.42225  2.77519  2.73123  3.46354  2.40513  3.72494  3.29354  2.67741  2.69355  4.24690  2.90347  2.73739  3.18146  2.89801  2.37887  2.77519  2.98518  4.58477  3.61503
          0.02936  3.93855  4.66089  0.61958  0.77255  0.48576  0.95510
    286   2.90261  5.12945  3.03522  2.40102  4.51776  3.52160  3.58739  3.89679  1.37429  3.37015  4.21277  3.01975  3.92760  2.51375  2.19210  2.88215  3.09569  3.55768  5.46213  4.21973    316 k - - -
          2.68618  4.42225  2.77519  2.73123  3.46354  2.40513  3.72494  3.29354  2.67741  2.69355  4.24690  2.90347  2.73739  3.18146  2.89801  2.37887  2.77519  2.98518  4.58477  3.61503
          0.02936  3.93855  4.66089  0.61958  0.77255  0.48576  0.95510
    287   2.78436  5.05198  2.99663  2.48157  4.41573  3.46818  3.57740  3.82041  1.77258  3.31765  4.13667  2.38970  3.87103  2.62940  2.05012  2.68362  2.99334  3.46641  5.43750  4.15508    317 k - - -
          2.68618  4.42225  2.77519  2.73123  3.46354  2.40513  3.72494  3.29354  2.67741  2.69355  4.24690  2.90347  2.73739  3.18146  2.89801  2.37887  2.77519  2.98518  4.58477  3.61503
          0.02936  3.93855  4.66089  0.61958  0.77255  0.48576  0.95510
    288   2.30091  4.25790  4.04543  3.66243  3.68993  3.58310  4.51616  2.10402  3.56575  2.40298  3.57940  3.83343  4.17375  3.89407  3.80795  3.01494  3.01614  1.16201  5.41168  4.18069    318 v - - -
          2.68618  4.42225  2.77519  2.73123  3.46354  2.40513  3.72494  3.29354  2.67741  2.69355  4.24690  2.90347  2.73739  3.18146  2.89801  2.37887  2.77519  2.98518  4.58477  3.61503
          0.02936  3.93855  4.66089  0.61958  0.77255  0.48576  0.95510
    289   1.67201  4.18144  3.79472  3.37434  3.76402  3.30727  4.27382  2.45684  3.30182  2.61760  3.66805  3.55770  3.93847  3.61480  3.58030  2.71864  2.70811  1.66638  5.33548  4.12159    319 v - - -
          2.68618  4.42225  2.77519  2.73123  3.46354  2.40513  3.72494  3.29354  2.67741  2.69355  4.24690  2.90347  2.73739  3.18146  2.89801  2.37887  2.77519  2.98518  4.58477  3.61503
          0.02936  3.93855  4.66089  0.61958  0.77255  0.48576  0.95510
    290   2.92839  4.37770  4.41349  3.97182  3.52184  4.05109  4.73788  1.80324  3.82035  2.11591  3.40618  4.18641  4.50022  4.15200  4.04354  3.46608  3.23987  1.03116  5.40583  4.14393    320 v - - -
          2.68618  4.42225  2.77519  2.73123  3.46354  2.40513  3.72494  3.29354  2.67741  2.69355  4.24690  2.90347  2.73739  3.18146  2.89801  2.37887  2.77519  2.98518  4.58477  3.61503
          0.02936  3.93855  4.66089  0.61958  0.77255  0.48576  0.95510
    291   3.10132  4.43591  4.69245  4.15226  3.30816  4.40381  4.81527  1.58387  4.03273  1.41777  3.11679  4.40956  4.66319  4.24513  4.21889  3.75497  3.34441  1.50679  5.29017  4.14104    321 l - - -
          2.68618  4.42225  2.77519  2.73123  3.46354  2.40513  3.72494  3.29354  2.67741  2.69355  4.24690  2.90347  2.73739  3.18146  2.89801  2.37887  2.77519  2.98518  4.58477  3.61503
          0.02936  3.93855  4.66089  0.61958  0.77255  0.48576  0.95510
    292   2.74818  4.51705  3.43548  3.34329  4.48434  0.63406  4.45951  4.10005  3.53355  3.74589  4.72219  3.59976  3.91031  3.85247  3.76232  2.92199  3.23456  3.61561  5.56203  4.58848    322 G - - -
          2.68618  4.42225  2.77519  2.73123  3.46354  2.40513  3.72494  3.29354  2.67741  2.69355  4.24690  2.90347  2.73739  3.18146  2.89801  2.37887  2.77519  2.98518  4.58477  3.61503
          0.02936  3.93855  4.66089  0.61958  0.77255  0.48576  0.95510
    293   1.37028  4.15632  3.33521  3.10204  4.27189  1.81032  4.20756  3.62168  3.20472  3.36700  4.22256  3.27301  3.67597  3.49052  3.50982  2.40290  2.71350  3.10783  5.61560  4.41194    323 a - - -
          2.68618  4.42225  2.77519  2.73123  3.46354  2.40513  3.72494  3.29354  2.67741  2.69355  4.24690  2.90347  2.73739  3.18146  2.89801  2.37887  2.77519  2.98518  4.58477  3.61503
          0.02936  3.93855  4.66089  0.61958  0.77255  0.48576  0.95510
    294   2.74818  4.51705  3.43548  3.34329  4.48434  0.63406  4.45951  4.10005  3.53355  3.74589  4.72219  3.59976  3.91031  3.85247  3.76232  2.92199  3.23456  3.61561  5.56203  4.58848    324 G - - -
          2.68618  4.42225  2.77519  2.73123  3.46354  2.40513  3.72494  3.29354  2.67741  2.69355  4.24690  2.90347  2.73739  3.18146  2.89801  2.37887  2.77519  2.98518  4.58477  3.61503
          0.02936  3.93855  4.66089  0.61958  0.77255  0.48576  0.95510
    295   2.77861  4.77720  2.74567  2.63785  4.15111  3.22859  3.97499  3.87579  2.88425  3.51520  4.47011  1.04622  3.88373  3.24793  3.24110  2.84332  3.16269  3.49132  5.44946  4.09474    325 n - - -
          2.68618  4.42225  2.77519  2.73123  3.46354  2.40513  3.72494  3.29354  2.67741  2.69355  4.24690  2.90347  2.73739  3.18146  2.89801  2.37887  2.77519  2.98518  4.58477  3.61503
          0.02936  3.93855  4.66089  0.61958  0.77255  0.48576  0.95510
    296   2.69298  4.28416  4.08683  3.69817  3.66147  3.65677  4.54042  2.05979  3.57246  2.35176  3.55089  3.88115  4.22653  3.92024  3.80918  3.08807  2.74604  1.11345  5.40892  4.17198    326 v - - -
          2.68618  4.42225  2.77519  2.73123  3.46354  2.40513  3.72494  3.29354  2.67741  2.69355  4.24690  2.90347  2.73739  3.18146  2.89801  2.37887  2.77519  2.98518  4.58477  3.61503
          0.02936  3.93855  4.66089  0.61958  0.77255  0.48576  0.95510
    297   0.92260  4.22549  3.53002  3.32445  4.11848  3.04824  4.33864  3.25391  3.34241  3.13246  4.15713  3.45725  3.79371  3.67755  3.58833  2.57526  2.85719  2.89689  5.53904  4.34666    327 a - - -
          2.68618  4.42225  2.77519  2.73123  3.46354  2.40513  3.72494  3.29354  2.67741  2.69355  4.24690  2.90347  2.73739  3.18146  2.89801  2.37887  2.77519  2.98518  4.58477  3.61503
          0.02936  3.93855  4.66089  0.61958  0.77255  0.48576  0.95510
    298   3.02167  4.56017  4.12050  3.71911  3.23743  3.88343  4.43897  2.41966  3.48352  1.82234  1.25686  3.98839  4.34456  3.86115  3.68105  3.37760  3.32835  2.43339  5.08696  3.85445    328 m - - -
          2.68618  4.42225  2.77519  2.73123  3.46354  2.40513  3.72494  3.29354  2.67741  2.69355  4.24690  2.90347  2.73739  3.18146  2.89801  2.37887  2.77519  2.98518  4.58477  3.61503
          0.02936  3.93855  4.66089  0.61958  0.77255  0.48576  0.95510
    299   3.06100  5.19893  0.82774  2.37727  4.58491  3.26109  3.98990  4.18821  3.08662  3.78483  4.76446  2.93693  3.91857  3.22922  3.61174  3.01597  3.40101  3.82040  5.74065  4.44702    329 d - - -
          2.68618  4.42225  2.77519  2.73123  3.46354  2.40513  3.72494  3.29354  2.67741  2.69355  4.24690  2.90347  2.73739  3.18146  2.89801  2.37887  2.77519  2.98518  4.58477  3.61503
          0.02936  3.93855  4.66089  0.61958  0.77255  0.48576  0.95510
    300   1.33295  4.12931  3.40124  3.12705  4.20078  2.92295  4.18820  3.53403  3.17155  3.29540  4.15496  3.27918  3.66988  3.47218  3.47162  1.72995  2.68546  3.04117  5.57188  4.34955    330 a - - -
          2.68618  4.42225  2.77519  2.73123  3.46354  2.40513  3.72494  3.29354  2.67741  2.69355  4.24690  2.90347  2.73739  3.18146  2.89801  2.37887  2.77519  2.98518  4.58477  3.61503
          0.02936  3.93855  4.66089  0.61958  0.77255  0.48576  0.95510
    301   1.32842  4.17871  3.71222  3.34290  3.84852  3.18412  4.27423  2.68045  3.27750  2.72256  3.78140  3.49741  3.86366  3.60078  3.55212  2.62047  2.80956  2.05160  5.40251  4.17588    331 a - - -
          2.68618  4.42225  2.77519  2.73123  3.46354  2.40513  3.72494  3.29354  2.67741  2.69355  4.24690  2.90347  2.73739  3.18146  2.89801  2.37887  2.77519  2.98518  4.58477  3.61503
          0.02936  3.93855  4.66089  0.61958  0.77255  0.48576  0.95510
    302   3.08034  4.91477  3.57777  3.07515  4.28610  3.55561  3.87278  3.83242  2.26495  3.33634  4.33484  3.42983  4.05501  3.08986  0.88209  3.16135  3.34182  3.55352  5.34239  4.19914    332 r - - -
          2.68618  4.42225  2.77519  2.73123  3.46354  2.40513  3.72494  3.29354  2.67741  2.69355  4.24690  2.90347  2.73739  3.18146  2.89801  2.37887  2.77519  2.98518  4.58477  3.61503
          0.02936  3.93855  4.66089  0.61958  0.77255  0.48576  0.95510
    303   2.26514  4.18545  3.35559  3.06088  4.10677  2.99350  4.12035  3.40504  3.05425  3.18731  4.07300  3.26623  3.71008  3.39969  3.35523  2.04803  1.39256  2.97578  5.48875  4.24957    333 t - - -
          2.68618  4.42225  2.77519  2.73123  3.46354  2.40513  3.72494  3.29354  2.67741  2.69355  4.24690  2.90347  2.73739  3.18146  2.89801  2.37887  2.77519  2.98518  4.58477  3.61503
          0.02936  3.93855  4.66089  0.61958  0.77255  0.48576  0.95510
    304   0.92260  4.22549  3.53002  3.32445  4.11848  3.04824  4.33864  3.25391  3.34241  3.13246  4.15713  3.45725  3.79371  3.67755  3.58833  2.57526  2.85719  2.89689  5.53904  4.34666    334 a - - -
          2.68618  4.42225  2.77519  2.73123  3.46354  2.40513  3.72494  3.29354  2.67741  2.69355  4.24690  2.90347  2.73739  3.18146  2.89801  2.37887  2.77519  2.98518  4.58477  3.61503
          0.02936  3.93855  4.66089  0.61958  0.77255  0.48576  0.95510
    305   2.72667  4.40801  3.61798  3.04741  3.37793  3.69324  3.91581  2.60193  2.38183  1.73416  2.61035  3.43641  4.05798  3.22672  3.07579  2.97439  2.95590  2.48415  4.95941  3.74085    335 l - - -
          2.68618  4.42225  2.77519  2.73123  3.46354  2.40513  3.72494  3.29354  2.67741  2.69355  4.24690  2.90347  2.73739  3.18146  2.89801  2.37887  2.77519  2.98518  4.58477  3.61503
          0.02936  3.93855  4.66089  0.61958  0.77255  0.48576  0.95510
    306   3.08034  4.91477  3.57777  3.07515  4.28610  3.55561  3.87278  3.83242  2.26495  3.33634  4.33484  3.42983  4.05501  3.08986  0.88209  3.16135  3.34182  3.55352  5.34239  4.19914    336 r - - -
          2.68618  4.42225  2.77519  2.73123  3.46354  2.40513  3.72494  3.29354  2.67741  2.69355  4.24690  2.90347  2.73739  3.18146  2.89801  2.37887  2.77519  2.98518  4.58477  3.61503
          0.02936  3.93855  4.66089  0.61958  0.77255  0.48576  0.95510
    307   3.22238  4.63263  4.53740  4.01444  3.05626  4.34789  4.64727  2.18354  3.78513  0.91721  2.61306  4.31012  4.60813  4.04800  3.96275  3.71815  3.46284  2.27938  5.09106  3.92258    337 l - - -
          2.68618  4.42225  2.77519  2.73123  3.46354  2.40513  3.72494  3.29354  2.67741  2.69355  4.24690  2.90347  2.73739  3.18146  2.89801  2.37887  2.77519  2.98518  4.58477  3.61503
          0.02936  3.93855  4.66089  0.61958  0.77255  0.48576  0.95510
    308   2.74818  4.51705  3.43548  3.34329  4.48434  0.63406  4.45951  4.10005  3.53355  3.74589  4.72219  3.59976  3.91031  3.85247  3.76232  2.92199  3.23456  3.61561  5.56203  4.58848    338 G - - -
          2.68618  4.42225  2.77519  2.73123  3.46354  2.40513  3.72494  3.29354  2.67741  2.69355  4.24690  2.90347  2.73739  3.18146  2.89801  2.37887  2.77519  2.98518  4.58477  3.61503
          0.02936  3.93855  4.66089  0.61958  0.77255  0.48576  0.95510
    309   0.92260  4.22549  3.53002  3.32445  4.11848  3.04824  4.33864  3.25391  3.34241  3.13246  4.15713  3.45725  3.79371  3.67755  3.58833  2.57526  2.85719  2.89689  5.53904  4.34666    339 a - - -
          2.68618  4.42225  2.77519  2.73123  3.46354  2.40513  3.72494  3.29354  2.67741  2.69355  4.24690  2.90347  2.73739  3.18146  2.89801  2.37887  2.77519  2.98518  4.58477  3.61503
          0.02936  3.93855  4.66089  0.61958  0.77255  0.48576  0.95510
    310   2.81604  5.31114  2.06130  1.50296  4.60610  3.25252  3.67060  4.08702  2.23226  3.59476  4.41370  2.71741  3.80434  2.81813  3.05919  2.73529  3.07784  3.68108  5.75500  4.31087    340 e - - -
          2.68618  4.42225  2.77519  2.73123  3.46354  2.40513  3.72494  3.29354  2.67741  2.69355  4.24690  2.90347  2.73739  3.18146  2.89801  2.37887  2.77519  2.98518  4.58477  3.61503
          0.06781  3.93855  3.07720  0.61958  0.77255  0.48576  0.95510
    311   2.71392  5.05705  2.46690  1.68502  4.38787  3.26856  3.64815  3.83489  2.39718  3.38567  4.20631  2.48379  3.78736  2.79977  2.93513  2.38965  2.86339  3.45892  5.57481  4.18735    341 e - - -
          2.68618  4.42225  2.77519  2.73123  3.46354  2.40513  3.72494  3.29354  2.67741  2.69355  4.24690  2.90347  2.73739  3.18146  2.89801  2.37887  2.77519  2.98518  4.58477  3.61503
          0.03049  3.90123  4.62358  0.61958  0.77255  0.46442  0.99021
    312   2.11570  4.17710  3.81370  3.41405  3.71823  3.34696  4.28619  2.39582  3.33670  2.60262  3.64705  3.59174  3.96933  3.65417  3.59864  2.61720  2.85771  1.35898  5.29453  4.06986    342 v - - -
          2.68618  4.42225  2.77519  2.73123  3.46354  2.40513  3.72494  3.29354  2.67741  2.69355  4.24690  2.90347  2.73739  3.18146  2.89801  2.37887  2.77519  2.98518  4.58477  3.61503
          0.02936  3.93855  4.66089  0.61958  0.77255  0.48576  0.95510
    313   2.56842  4.32065  3.39142  2.81895  3.37829  3.52268  3.52109  2.61670  2.39452  2.52866  3.42192  3.23051  3.90065  3.05999  2.95726  2.76954  2.71609  2.60185  3.80146  2.76557    343 k - - -
          2.68618  4.42225  2.77519  2.73123  3.46354  2.40513  3.72494  3.29354  2.67741  2.69355  4.24690  2.90347  2.73739  3.18146  2.89801  2.37887  2.77519  2.98518  4.58477  3.61503
          0.02936  3.93855  4.66089  0.61958  0.77255  0.48576  0.95510
    314   3.05006  4.43860  4.55172  4.10271  3.41774  4.23962  4.82275  1.08665  3.93752  1.93803  3.28309  4.33291  4.61712  4.24809  4.13854  3.65389  3.33682  1.68803  5.37626  4.13683    344 i - - -
          2.68618  4.42225  2.77519  2.73123  3.46354  2.40513  3.72494  3.29354  2.67741  2.69355  4.24690  2.90347  2.73739  3.18146  2.89801  2.37887  2.77519  2.98518  4.58477  3.61503
          0.02936  3.93855  4.66089  0.61958  0.77255  0.48576  0.95510
    315   3.02981  4.39815  4.57053  4.05790  3.45470  4.29392  4.79214  1.69465  3.92247  1.88227  3.29419  4.31543  4.62240  4.21015  4.14482  3.66167  3.29463  1.11305  5.38050  4.16145    345 v - - -
          2.68618  4.42225  2.77519  2.73123  3.46354  2.40513  3.72494  3.29354  2.67741  2.69355  4.24690  2.90347  2.73739  3.18146  2.89801  2.37887  2.77519  2.98518  4.58477  3.61503
          0.02936  3.93855  4.66089  0.61958  0.77255  0.48576  0.95510
    316   3.34305  4.80526  3.93594  3.67779  2.29677  3.90722  3.65027  3.34308  3.53341  2.77995  4.01128  3.80515  4.37957  3.82358  3.70355  3.47315  3.63007  3.21677  3.94303  0.86263    346 y - - -
          2.68618  4.42225  2.77519  2.73123  3.46354  2.40513  3.72494  3.29354  2.67741  2.69355  4.24690  2.90347  2.73739  3.18146  2.89801  2.37887  2.77519  2.98518  4.58477  3.61503
          0.02936  3.93855  4.66089  0.61958  0.77255  0.48576  0.95510
    317   3.08034  4.91477  3.57777  3.07515  4.28610  3.55561  3.87278  3.83242  2.26495  3.33634  4.33484  3.42983  4.05501  3.08986  0.88209  3.16135  3.34182  3.55352  5.34239  4.19914    347 r - - -
          2.68618  4.42225  2.77519  2.73123  3.46354  2.40513  3.72494  3.29354  2.67741  2.69355  4.24690  2.90347  2.73739  3.18146  2.89801  2.37887  2.77519  2.98518  4.58477  3.61503
          0.02936  3.93855  4.66089  0.61958  0.77255  0.48576  0.95510
    318   3.08034  4.91477  3.57777  3.07515  4.28610  3.55561  3.87278  3.83242  2.26495  3.33634  4.33484  3.42983  4.05501  3.08986  0.88209  3.16135  3.34182  3.55352  5.34239  4.19914    348 r - - -
          2.68618  4.42225  2.77519  2.73123  3.46354  2.40513  3.72494  3.29354  2.67741  2.69355  4.24690  2.90347  2.73739  3.18146  2.89801  2.37887  2.77519  2.98518  4.58477  3.61503
          0.02936  3.93855  4.66089  0.61958  0.77255  0.48576  0.95510
    319   2.22677  4.18317  3.25724  3.00324  4.26405  2.73015  4.12997  3.66836  3.07675  3.37114  4.20795  3.21516  3.66978  3.39142  3.39651  1.22883  2.43574  3.14236  5.60058  4.36498    349 s - - -
          2.68618  4.42225  2.77519  2.73123  3.46354  2.40513  3.72494  3.29354  2.67741  2.69355  4.24690  2.90347  2.73739  3.18146  2.89801  2.37887  2.77519  2.98518  4.58477  3.61503
          0.02936  3.93855  4.66089  0.61958  0.77255  0.48576  0.95510
    320   2.73962  5.07885  2.38184  2.12405  4.39574  3.35338  3.61805  3.83568  2.31239  3.36383  4.17919  2.85106  3.82028  2.75690  1.82493  2.71058  2.97712  3.46712  5.51982  4.16550    350 r - - -
          2.68618  4.42225  2.77519  2.73123  3.46354  2.40513  3.72494  3.29354  2.67741  2.69355  4.24690  2.90347  2.73739  3.18146  2.89801  2.37887  2.77519  2.98518  4.58477  3.61503
          0.02936  3.93855  4.66089  0.61958  0.77255  0.48576  0.95510
    321   2.46197  5.14614  2.22188  2.02091  4.45106  3.29362  3.61544  3.91716  1.96489  3.43363  4.22669  2.61426  3.78046  2.74767  2.91495  2.65518  2.95115  3.51942  5.59999  4.19015    351 k - - -
          2.68618  4.42225  2.77519  2.73123  3.46354  2.40513  3.72494  3.29354  2.67741  2.69355  4.24690  2.90347  2.73739  3.18146  2.89801  2.37887  2.77519  2.98518  4.58477  3.61503
          0.02936  3.93855  4.66089  0.61958  0.77255  0.48576  0.95510
    322   3.00953  5.13375  2.51615  0.93501  4.48832  3.31695  3.90956  3.95534  2.79842  3.56189  4.53307  2.97106  3.92468  3.12388  3.21405  2.98526  3.31429  3.63240  5.64746  4.36981    352 e - - -
          2.68618  4.42225  2.77519  2.73123  3.46354  2.40513  3.72494  3.29354  2.67741  2.69355  4.24690  2.90347  2.73739  3.18146  2.89801  2.37887  2.77519  2.98518  4.58477  3.61503
          0.02936  3.93855  4.66089  0.61958  0.77255  0.48576  0.95510
    323   3.05128  4.55612  4.23820  3.75607  3.13234  4.05625  4.44517  2.28518  3.50496  1.61297  1.46480  4.04374  4.42759  3.85381  3.70994  3.44994  3.32216  2.32151  5.04894  3.81735    353 m - - -
          2.68618  4.42225  2.77519  2.73123  3.46354  2.40513  3.72494  3.29354  2.67741  2.69355  4.24690  2.90347  2.73739  3.18146  2.89801  2.37887  2.77519  2.98518  4.58477  3.61503
          0.02936  3.93855  4.66089  0.61958  0.77255  0.48576  0.95510
    324   2.39977  4.32626  3.20705  2.96901  4.14432  3.07100  4.10189  3.47048  2.99361  3.19404  4.14277  3.25084  1.36494  3.37124  3.29902  2.56199  2.51858  3.07666  5.50566  4.26552    354 p - - -
          2.68618  4.42225  2.77519  2.73123  3.46354  2.40513  3.72494  3.29354  2.67741  2.69355  4.24690  2.90347  2.73739  3.18146  2.89801  2.37887  2.77519  2.98518  4.58477  3.61503
          0.02936  3.93855  4.66089  0.61958  0.77255  0.48576  0.95510
    325   0.92260  4.22549  3.53002  3.32445  4.11848  3.04824  4.33864  3.25391  3.34241  3.13246  4.15713  3.45725  3.79371  3.67755  3.58833  2.57526  2.85719  2.89689  5.53904  4.34666    355 a - - -
          2.68618  4.42225  2.77519  2.73123  3.46354  2.40513  3.72494  3.29354  2.67741  2.69355  4.24690  2.90347  2.73739  3.18146  2.89801  2.37887  2.77519  2.98518  4.58477  3.61503
          0.02936  3.93855  4.66089  0.61958  0.77255  0.48576  0.95510
    326   3.08034  4.91477  3.57777  3.07515  4.28610  3.55561  3.87278  3.83242  2.26495  3.33634  4.33484  3.42983  4.05501  3.08986  0.88209  3.16135  3.34182  3.55352  5.34239  4.19914    356 r - - -
          2.68618  4.42225  2.77519  2.73123  3.46354  2.40513  3.72494  3.29354  2.67741  2.69355  4.24690  2.90347  2.73739  3.18146  2.89801  2.37887  2.77519  2.98518  4.58477  3.61503
          0.02936  3.93855  4.66089  0.61958  0.77255  0.48576  0.95510
    327   2.31868  4.75471  2.96702  2.35102  3.99451  3.28681  3.42800  3.39676  2.10228  2.60831  3.83710  2.95641  3.81411  2.64927  2.74851  2.65969  2.84397  3.08983  5.24939  3.94104    357 k - - -
          2.68618  4.42225  2.77519  2.73123  3.46354  2.40513  3.72494  3.29354  2.67741  2.69355  4.24690  2.90347  2.73739  3.18146  2.89801  2.37887  2.77519  2.98518  4.58477  3.61503
          0.02936  3.93855  4.66089  0.61958  0.77255  0.48576  0.95510
    328   2.14565  4.89542  2.53867  1.49974  4.32818  3.24973  3.76433  3.64803  2.61927  3.32566  4.20863  2.87184  3.82016  2.94234  3.06225  2.71758  3.00828  3.30488  5.58611  4.22767    358 e - - -
          2.68618  4.42225  2.77519  2.73123  3.46354  2.40513  3.72494  3.29354  2.67741  2.69355  4.24690  2.90347  2.73739  3.18146  2.89801  2.37887  2.77519  2.98518  4.58477  3.61503
          0.02936  3.93855  4.66089  0.61958  0.77255  0.48576  0.95510
    329   3.00953  5.13375  2.51615  0.93501  4.48832  3.31695  3.90956  3.95534  2.79842  3.56189  4.53307  2.97106  3.92468  3.12388  3.21405  2.98526  3.31429  3.63240  5.64746  4.36981    359 e - - -
          2.68618  4.42225  2.77519  2.73123  3.46354  2.40513  3.72494  3.29354  2.67741  2.69355  4.24690  2.90347  2.73739  3.18146  2.89801  2.37887  2.77519  2.98518  4.58477  3.61503
          0.02936  3.93855  4.66089  0.61958  0.77255  0.48576  0.95510
    330   3.07156  4.42139  4.64433  4.12818  3.09298  4.34327  4.76998  1.18349  4.01567  1.84903  3.18638  4.36865  4.64098  4.24161  4.21002  3.70661  3.32700  1.65553  5.25409  4.02364    360 i - - -
          2.68618  4.42225  2.77519  2.73123  3.46354  2.40513  3.72494  3.29354  2.67741  2.69355  4.24690  2.90347  2.73739  3.18146  2.89801  2.37887  2.77519  2.98518  4.58477  3.61503
          0.02936  3.93855  4.66089  0.61958  0.77255  0.48576  0.95510
    331   2.74921  5.04804  2.62861  1.97456  4.31902  3.16897  2.24496  3.77536  2.22523  3.31951  4.14591  2.85292  3.82788  2.77994  2.74594  2.72697  2.98732  3.42366  5.48519  4.12942    361 e - - -
          2.68618  4.42225  2.77519  2.73123  3.46354  2.40513  3.72494  3.29354  2.67741  2.69355  4.24690  2.90347  2.73739  3.18146  2.89801  2.37887  2.77519  2.98518  4.58477  3.61503
          0.02936  3.93855  4.66089  0.61958  0.77255  0.48576  0.95510
    332   3.06837  4.87399  3.19129  2.95798  3.33178  3.50401  1.01044  3.78150  2.79926  3.26714  4.31531  3.36460  4.06023  3.32509  3.06097  3.13848  3.37402  3.51536  4.79595  3.28080    362 h - - -
          2.68618  4.42225  2.77519  2.73123  3.46354  2.40513  3.72494  3.29354  2.67741  2.69355  4.24690  2.90347  2.73739  3.18146  2.89801  2.37887  2.77519  2.98518  4.58477  3.61503
          0.02936  3.93855  4.66089  0.61958  0.77255  0.48576  0.95510
    333   0.92260  4.22549  3.53002  3.32445  4.11848  3.04824  4.33864  3.25391  3.34241  3.13246  4.15713  3.45725  3.79371  3.67755  3.58833  2.57526  2.85719  2.89689  5.53904  4.34666    363 a - - -
          2.68618  4.42225  2.77519  2.73123  3.46354  2.40513  3.72494  3.29354  2.67741  2.69355  4.24690  2.90347  2.73739  3.18146  2.89801  2.37887  2.77519  2.98518  4.58477  3.61503
          0.02936  3.93855  4.66089  0.61958  0.77255  0.48576  0.95510
    334   2.85706  5.19005  2.49498  1.42769  4.51487  3.32991  3.67951  3.94182  2.05576  3.47997  4.33473  2.83360  3.85697  2.83504  2.77564  2.80826  3.10796  3.58185  5.62879  4.27191    364 e - - -
          2.68618  4.42225  2.77519  2.73123  3.46354  2.40513  3.72494  3.29354  2.67741  2.69355  4.24690  2.90347  2.73739  3.18146  2.89801  2.37887  2.77519  2.98518  4.58477  3.61503
          0.02936  3.93855  4.66089  0.61958  0.77255  0.48576  0.95510
    335   2.53483  5.02107  2.44350  1.27866  4.41654  3.25353  3.78052  3.75184  2.64285  3.41395  4.32254  2.84591  3.84264  2.96179  3.08582  2.77924  3.09469  3.41256  5.65955  4.28503    365 e - - -
          2.68618  4.42225  2.77519  2.73123  3.46354  2.40513  3.72494  3.29354  2.67741  2.69355  4.24690  2.90347  2.73739  3.18146  2.89801  2.37887  2.77519  2.98518  4.58477  3.61503
          0.02936  3.93855  4.66089  0.61958  0.77255  0.48576  0.95510
    336   3.00953  5.13375  2.51615  0.93501  4.48832  3.31695  3.90956  3.95534  2.79842  3.56189  4.53307  2.97106  3.92468  3.12388  3.21405  2.98526  3.31429  3.63240  5.64746  4.36981    366 e - - -
          2.68618  4.42225  2.77519  2.73123  3.46354  2.40513  3.72494  3.29354  2.67741  2.69355  4.24690  2.90347  2.73739  3.18146  2.89801  2.37887  2.77519  2.98518  4.58477  3.61503
          0.02936  3.93855  4.66089  0.61958  0.77255  0.48576  0.95510
    337   2.74818  4.51705  3.43548  3.34329  4.48434  0.63406  4.45951  4.10005  3.53355  3.74589  4.72219  3.59976  3.91031  3.85247  3.76232  2.92199  3.23456  3.61561  5.56203  4.58848    367 G - - -
          2.68618  4.42225  2.77519  2.73123  3.46354  2.40513  3.72494  3.29354  2.67741  2.69355  4.24690  2.90347  2.73739  3.18146  2.89801  2.37887  2.77519  2.98518  4.58477  3.61503
          0.02936  3.93855  4.66089  0.61958  0.77255  0.48576  0.95510
    338   3.05353  4.39650  4.67968  4.18704  3.49286  4.34818  4.91282  1.22672  4.06421  1.99574  3.31059  4.41917  4.67806  4.33748  4.27033  3.73522  3.32372  1.36403  5.45365  4.24770    368 i - - -
          2.68618  4.42225  2.77519  2.73123  3.46354  2.40513  3.72494  3.29354  2.67741  2.69355  4.24690  2.90347  2.73739  3.18146  2.89801  2.37887  2.77519  2.98518  4.58477  3.61503
          0.02936  3.93855  4.66089  0.61958  0.77255  0.48576  0.95510
    339   2.67770  4.92106  2.97623  2.13055  4.21482  3.43309  3.57776  3.12198  1.88316  3.17457  3.99007  2.94289  3.82657  2.55274  2.43839  2.68531  2.89572  3.28511  5.35728  4.04753    369 k - - -
          2.68618  4.42225  2.77519  2.73123  3.46354  2.40513  3.72494  3.29354  2.67741  2.69355  4.24690  2.90347  2.73739  3.18146  2.89801  2.37887  2.77519  2.98518  4.58477  3.61503
          0.02936  3.93855  4.66089  0.61958  0.77255  0.48576  0.95510
    340   3.13046  4.52221  4.50872  3.97247  1.64671  4.24816  4.27586  2.31573  3.83545  1.48722  2.52565  4.17502  4.51152  3.98405  3.98876  3.57552  3.35742  2.38673  4.62208  3.21003    370 l - - -
          2.68618  4.42225  2.77519  2.73123  3.46354  2.40513  3.72494  3.29354  2.67741  2.69355  4.24690  2.90347  2.73739  3.18146  2.89801  2.37887  2.77519  2.98518  4.58477  3.61503
          0.02936  3.93855  4.66089  0.61958  0.77255  0.48576  0.95510
    341   2.48879  4.19090  3.15797  2.38729  3.03569  3.44840  3.67265  3.03309  2.44659  2.70678  3.12925  2.87610  3.83400  2.82289  2.88066  2.67384  2.78000  2.77379  5.02750  3.75297    371 e - - -
          2.68618  4.42225  2.77519  2.73123  3.46354  2.40513  3.72494  3.29354  2.67741  2.69355  4.24690  2.90347  2.73739  3.18146  2.89801  2.37887  2.77519  2.98518  4.58477  3.61503
          0.02936  3.93855  4.66089  0.61958  0.77255  0.48576  0.95510
    342   3.24863  4.62204  4.58867  4.09142  2.21331  4.35033  4.38849  2.28556  3.94829  1.00573  2.95480  4.29862  4.60611  4.09291  4.09224  3.71667  3.48246  2.38839  4.68752  3.27223    372 l - - -
          2.68618  4.42225  2.77519  2.73123  3.46354  2.40513  3.72494  3.29354  2.67741  2.69355  4.24690  2.90347  2.73739  3.18146  2.89801  2.37887  2.77519  2.98518  4.58477  3.61503
          0.02936  3.93855  4.66089  0.61958  0.77255  0.48576  0.95510
    343   3.22954  4.67227  4.29549  3.93572  3.16130  4.06592  4.57072  2.36906  3.70282  0.79796  3.16377  4.20479  4.48997  4.05534  3.86805  3.64460  3.52082  2.42353  5.06448  3.80303    373 l - - -
          2.68618  4.42225  2.77519  2.73123  3.46354  2.40513  3.72494  3.29354  2.67741  2.69355  4.24690  2.90347  2.73739  3.18146  2.89801  2.37887  2.77519  2.98518  4.58477  3.61503
          0.02936  3.93855  4.66089  0.61958  0.77255  0.48576  0.95510
    344   2.39883  4.22538  3.60656  3.24227  3.84893  3.18847  4.20073  2.79049  3.13947  2.74549  3.80463  3.44064  3.85718  3.50924  3.41803  2.62535  1.37614  2.32066  5.38054  4.13609    374 t - - -
          2.68618  4.42225  2.77519  2.73123  3.46354  2.40513  3.72494  3.29354  2.67741  2.69355  4.24690  2.90347  2.73739  3.18146  2.89801  2.37887  2.77519  2.98518  4.58477  3.61503
          0.02936  3.93855  4.66089  0.61958  0.77255  0.48576  0.95510
    345   2.56997  4.63636  2.71952  2.54636  4.22599  3.15313  3.87885  3.67910  2.73126  3.36691  4.25967  1.41974  3.79615  3.09669  3.10966  2.64776  2.64762  3.28161  5.53718  4.17963    375 n - - -
          2.68618  4.42225  2.77519  2.73123  3.46354  2.40513  3.72494  3.29354  2.67741  2.69355  4.24690  2.90347  2.73739  3.18146  2.89801  2.37887  2.77519  2.98518  4.58477  3.61503
          0.02936  3.93855  4.66089  0.61958  0.77255  0.48576  0.95510
    346   2.84018  4.58651  3.45450  3.30309  4.29255  3.27029  4.37510  3.85495  3.36604  3.47464  4.52734  3.60313  0.71346  3.75282  3.60407  3.00975  3.28696  3.49279  5.46098  4.41413    376 p - - -
          2.68618  4.42225  2.77519  2.73123  3.46354  2.40513  3.72494  3.29354  2.67741  2.69355  4.24690  2.90347  2.73739  3.18146  2.89801  2.37887  2.77519  2.98518  4.58477  3.61503
          0.02936  3.93855  4.66089  0.61958  0.77255  0.48576  0.95510
    347   2.62823  4.26394  3.66370  3.11643  3.46508  3.63918  3.99432  2.07325  2.80491  2.39225  3.39434  3.47691  4.04435  3.34441  3.31848  2.92920  2.28901  1.88356  4.99664  3.77194    377 v - - -
          2.68618  4.42225  2.77519  2.73123  3.46354  2.40513  3.72494  3.29354  2.67741  2.69355  4.24690  2.90347  2.73739  3.18146  2.89801  2.37887  2.77519  2.98518  4.58477  3.61503
          0.02936  3.93855  4.66089  0.61958  0.77255  0.48576  0.95510
    348   2.92277  5.05173  3.29086  2.69102  4.48383  3.30608  3.59697  3.84703  1.62455  3.32982  4.18595  3.11781  3.96142  2.73631  1.53592  2.92956  3.11437  3.52052  5.41078  4.21033    378 r - - -
          2.68618  4.42225  2.77519  2.73123  3.46354  2.40513  3.72494  3.29354  2.67741  2.69355  4.24690  2.90347  2.73739  3.18146  2.89801  2.37887  2.77519  2.98518  4.58477  3.61503
          0.02936  3.93855  4.66089  0.61958  0.77255  0.48576  0.95510
    349   2.79569  4.23763  4.19993  3.63758  2.72636  3.91547  4.08721  1.75497  3.52098  1.91587  3.12835  3.85322  4.24778  3.72805  3.70973  3.21464  3.02735  2.06779  4.62138  2.54385    379 i - - -
          2.68618  4.42225  2.77519  2.73123  3.46354  2.40513  3.72494  3.29354  2.67741  2.69355  4.24690  2.90347  2.73739  3.18146  2.89801  2.37887  2.77519  2.98518  4.58477  3.61503
          0.02936  3.93855  4.66089  0.61958  0.77255  0.48576  0.95510
    350   2.67679  4.23191  3.84295  3.31123  3.30034  3.71915  4.05937  1.83623  3.16465  1.78282  3.29692  3.38684  4.11462  3.49348  3.42266  2.89311  2.92906  2.13820  4.89066  3.64210    380 l - - -
          2.68618  4.42225  2.77519  2.73123  3.46354  2.40513  3.72494  3.29354  2.67741  2.69355  4.24690  2.90347  2.73739  3.18146  2.89801  2.37887  2.77519  2.98518  4.58477  3.61503
          0.02936  3.93855  4.66089  0.61958  0.77255  0.48576  0.95510
    351   2.12183  4.19675  3.14877  2.98946  4.34104  1.26982  4.18418  3.76014  3.17019  3.47220  4.31807  3.20512  3.67226  3.45899  3.48306  2.26057  2.73527  3.20448  5.67804  4.43809    381 g - - -
          2.68618  4.42225  2.77519  2.73123  3.46354  2.40513  3.72494  3.29354  2.67741  2.69355  4.24690  2.90347  2.73739  3.18146  2.89801  2.37887  2.77519  2.98518  4.58477  3.61503
          0.02936  3.93855  4.66089  0.61958  0.77255  0.48576  0.95510
    352   2.87817  5.33820  1.35255  2.11786  4.65580  3.18740  3.76267  4.21428  2.78253  3.74606  4.60729  2.07514  3.81697  2.94051  3.35851  2.79008  3.18453  3.79063  5.87379  4.38510    382 d - - -
          2.68618  4.42225  2.77519  2.73123  3.46354  2.40513  3.72494  3.29354  2.67741  2.69355  4.24690  2.90347  2.73739  3.18146  2.89801  2.37887  2.77519  2.98518  4.58477  3.61503
          0.02936  3.93855  4.66089  0.61958  0.77255  0.48576  0.95510
    353   2.90430  5.39165  1.91847  1.25400  4.68551  3.21550  3.74497  4.18020  2.72908  3.71382  4.57425  2.69761  3.82549  2.91458  3.28916  2.80673  3.19085  3.77735  5.86795  4.40180    383 e - - -
          2.68618  4.42225  2.77519  2.73123  3.46354  2.40513  3.72494  3.29354  2.67741  2.69355  4.24690  2.90347  2.73739  3.18146  2.89801  2.37887  2.77519  2.98518  4.58477  3.61503
          0.02936  3.93855  4.66089  0.61958  0.77255  0.48576  0.95510
    354   2.70620  4.98344  2.81473  2.38161  4.23694  3.39876  3.40104  3.70274  1.98990  3.24421  4.06127  2.10099  3.82541  2.57965  2.63508  2.69858  2.93189  3.35566  5.39704  3.74787    384 k - - -
          2.68618  4.42225  2.77519  2.73123  3.46354  2.40513  3.72494  3.29354  2.67741  2.69355  4.24690  2.90347  2.73739  3.18146  2.89801  2.37887  2.77519  2.98518  4.58477  3.61503
          0.02936  3.93855  4.66089  0.61958  0.77255  0.48576  0.95510
    355   2.74818  4.51705  3.43548  3.34329  4.48434  0.63406  4.45951  4.10005  3.53355  3.74589  4.72219  3.59976  3.91031  3.85247  3.76232  2.92199  3.23456  3.61561  5.56203  4.58848    385 G - - -
          2.68618  4.42225  2.77519  2.73123  3.46354  2.40513  3.72494  3.29354  2.67741  2.69355  4.24690  2.90347  2.73739  3.18146  2.89801  2.37887  2.77519  2.98518  4.58477  3.61503
          0.02936  3.93855  4.66089  0.61958  0.77255  0.48576  0.95510
    356   2.69040  4.62599  3.24289  2.69384  3.55305  3.50721  3.64719  3.23996  2.37937  2.86297  3.74970  2.52814  3.90721  2.90707  2.25874  2.79104  2.91924  2.97580  2.73785  3.55679    386 r - - -
          2.68618  4.42225  2.77519  2.73123  3.46354  2.40513  3.72494  3.29354  2.67741  2.69355  4.24690  2.90347  2.73739  3.18146  2.89801  2.37887  2.77519  2.98518  4.58477  3.61503
          0.02936  3.93855  4.66089  0.61958  0.77255  0.48576  0.95510
    357   3.01515  4.42946  4.45870  3.96319  3.33353  4.18344  4.66892  1.93216  3.80280  1.51317  3.20570  4.21826  4.54016  4.09394  4.01383  3.56187  3.28722  1.30411  5.25174  4.03138    387 v - - -
          2.68618  4.42225  2.77519  2.73123  3.46354  2.40513  3.72494  3.29354  2.67741  2.69355  4.24690  2.90347  2.73739  3.18146  2.89801  2.37887  2.77519  2.98518  4.58477  3.61503
          0.02936  3.93855  4.66089  0.61958  0.77255  0.48576  0.95510
    358   2.61569  4.58763  3.19749  2.64724  3.85225  3.45760  3.71097  2.85567  1.86560  2.81813  3.72503  3.10562  3.87444  2.90734  2.79486  2.72635  2.44930  2.61600  5.19093  3.91834    388 k - - -
          2.68618  4.42225  2.77519  2.73123  3.46354  2.40513  3.72494  3.29354  2.67741  2.69355  4.24690  2.90347  2.73739  3.18146  2.89801  2.37887  2.77519  2.98518  4.58477  3.61503
          0.02936  3.93855  4.66089  0.61958  0.77255  0.48576  0.95510
    359   1.93676  4.30041  3.13845  2.85382  4.19662  1.58100  4.00880  3.58959  2.88867  3.27141  4.12247  3.15849  3.71714  3.24847  2.97560  2.48035  2.76609  3.13310  5.51353  4.26682    389 g - - -
          2.68618  4.42225  2.77519  2.73123  3.46354  2.40513  3.72494  3.29354  2.67741  2.69355  4.24690  2.90347  2.73739  3.18146  2.89801  2.37887  2.77519  2.98518  4.58477  3.61503
          0.02936  3.93855  4.66089  0.61958  0.77255  0.48576  0.95510
    360   3.08957  4.46490  4.57513  4.01271  3.15669  4.31571  4.64873  1.72105  3.88151  1.52406  1.91070  4.28743  4.56629  4.07351  4.06134  3.64476  3.32101  1.97209  5.12763  4.01378    390 l - - -
          2.68618  4.42225  2.77519  2.73123  3.46354  2.40513  3.72494  3.29354  2.67741  2.69355  4.24690  2.90347  2.73739  3.18146  2.89801  2.37887  2.77519  2.98518  4.58477  3.61503
          0.02936  3.93855  4.66089  0.61958  0.77255  0.48576  0.95510
    361   3.00953  5.13375  2.51615  0.93501  4.48832  3.31695  3.90956  3.95534  2.79842  3.56189  4.53307  2.97106  3.92468  3.12388  3.21405  2.98526  3.31429  3.63240  5.64746  4.36981    391 e - - -
          2.68618  4.42225  2.77519  2.73123  3.46354  2.40513  3.72494  3.29354  2.67741  2.69355  4.24690  2.90347  2.73739  3.18146  2.89801  2.37887  2.77519  2.98518  4.58477  3.61503
          0.02936  3.93855  4.66089  0.61958  0.77255  0.48576  0.95510
    362   2.57892  1.43735  4.12446  3.70842  3.48544  3.41883  4.34655  2.50562  3.48257  2.21057  3.58535  3.78345  4.04224  3.83281  3.66766  2.89078  2.97641  2.32214  5.11043  3.82832    392 c - - -
          2.68618  4.42225  2.77519  2.73123  3.46354  2.40513  3.72494  3.29354  2.67741  2.69355  4.24690  2.90347  2.73739  3.18146  2.89801  2.37887  2.77519  2.98518  4.58477  3.61503
          0.02936  3.93855  4.66089  0.61958  0.77255  0.48576  0.95510
    363   2.78286  4.28314  4.01755  3.13020  3.28882  3.90176  4.20797  1.99508  3.34570  1.62140  3.02225  3.77384  4.23839  3.62321  3.60769  3.19029  3.01733  1.81956  4.98222  3.79655    393 l - - -
          2.68618  4.42225  2.77519  2.73123  3.46354  2.40513  3.72494  3.29354  2.67741  2.69355  4.24690  2.90347  2.73739  3.18146  2.89801  2.37887  2.77519  2.98518  4.58477  3.61503
          0.02936  3.93855  4.66089  0.61958  0.77255  0.48576  0.95510
    364   2.96480  5.13718  3.32182  2.68320  4.56408  3.60831  3.56964  3.91981  1.56942  3.36650  4.21749  3.11276  3.97359  2.32408  1.65108  2.95240  3.13532  3.59119  5.42720  4.23197    394 k - - -
          2.68618  4.42225  2.77519  2.73123  3.46354  2.40513  3.72494  3.29354  2.67741  2.69355  4.24690  2.90347  2.73739  3.18146  2.89801  2.37887  2.77519  2.98518  4.58477  3.61503
          0.02936  3.93855  4.66089  0.61958  0.77255  0.48576  0.95510
    365   2.86513  4.41236  3.93441  3.42137  2.91558  3.85406  3.99663  2.52229  3.23820  1.96502  1.74255  3.71127  4.22065  3.56025  3.47535  3.17801  3.10821  2.47032  4.61401  2.64711    395 m - - -
          2.68618  4.42225  2.77519  2.73123  3.46354  2.40513  3.72494  3.29354  2.67741  2.69355  4.24690  2.90347  2.73739  3.18146  2.89801  2.37887  2.77519  2.98518  4.58477  3.61503
          0.02936  3.93855  4.66089  0.61958  0.77255  0.48576  0.95510
    366   2.81074  5.12151  2.64012  1.51587  4.44787  3.37205  3.63498  3.87216  2.15398  3.39550  4.23134  2.87106  3.85334  2.78054  2.43656  2.77738  3.04552  3.51516  5.54335  4.20906    396 e - - -
          2.68618  4.42225  2.77519  2.73123  3.46354  2.40513  3.72494  3.29354  2.67741  2.69355  4.24690  2.90347  2.73739  3.18146  2.89801  2.37887  2.77519  2.98518  4.58477  3.61503
          0.02936  3.93855  4.66089  0.61958  0.77255  0.48576  0.95510
    367   3.22954  4.67227  4.29549  3.93572  3.16130  4.06592  4.57072  2.36906  3.70282  0.79796  3.16377  4.20479  4.48997  4.05534  3.86805  3.64460  3.52082  2.42353  5.06448  3.80303    397 l - - -
          2.68618  4.42225  2.77519  2.73123  3.46354  2.40513  3.72494  3.29354  2.67741  2.69355  4.24690  2.90347  2.73739  3.18146  2.89801  2.37887  2.77519  2.98518  4.58477  3.61503
          0.02936  3.93855  4.66089  0.61958  0.77255  0.48576  0.95510
    368   2.26858  3.03398  3.73160  3.42721  4.15315  1.11713  4.32750  3.51353  3.37285  3.28958  4.18223  3.47064  3.72338  3.67964  3.60965  2.47607  2.76318  3.04775  5.49505  4.34615    398 g - - -
          2.68618  4.42225  2.77519  2.73123  3.46354  2.40513  3.72494  3.29354  2.67741  2.69355  4.24690  2.90347  2.73739  3.18146  2.89801  2.37887  2.77519  2.98518  4.58477  3.61503
          0.02936  3.93855  4.66089  0.61958  0.77255  0.48576  0.95510
    369   3.00953  5.13375  2.51615  0.93501  4.48832  3.31695  3.90956  3.95534  2.79842  3.56189  4.53307  2.97106  3.92468  3.12388  3.21405  2.98526  3.31429  3.63240  5.64746  4.36981    399 e - - -
          2.68618  4.42225  2.77519  2.73123  3.46354  2.40513  3.72494  3.29354  2.67741  2.69355  4.24690  2.90347  2.73739  3.18146  2.89801  2.37887  2.77519  2.98518  4.58477  3.61503
          0.02936  3.93855  4.66089  0.61958  0.77255  0.48576  0.95510
    370   2.84018  4.58651  3.45450  3.30309  4.29255  3.27029  4.37510  3.85495  3.36604  3.47464  4.52734  3.60313  0.71346  3.75282  3.60407  3.00975  3.28696  3.49279  5.46098  4.41413    400 p - - -
          2.68618  4.42225  2.77519  2.73123  3.46354  2.40513  3.72494  3.29354  2.67741  2.69355  4.24690  2.90347  2.73739  3.18146  2.89801  2.37887  2.77519  2.98518  4.58477  3.61503
          0.02936  3.93855  4.66089  0.61958  0.77255  0.48576  0.95510
    371   3.06100  5.19893  0.82774  2.37727  4.58491  3.26109  3.98990  4.18821  3.08662  3.78483  4.76446  2.93693  3.91857  3.22922  3.61174  3.01597  3.40101  3.82040  5.74065  4.44702    401 d - - -
          2.68618  4.42225  2.77519  2.73123  3.46354  2.40513  3.72494  3.29354  2.67741  2.69355  4.24690  2.90347  2.73739  3.18146  2.89801  2.37887  2.77519  2.98518  4.58477  3.61503
          0.02936  3.93855  4.66089  0.61958  0.77255  0.48576  0.95510
    372   2.22994  5.09792  2.24835  1.54533  4.43842  3.24577  3.69849  3.85808  2.60036  3.44746  4.28324  2.76472  3.79956  2.85867  3.11132  2.70809  3.02379  3.48367  5.65749  4.24603    402 e - - -
          2.68618  4.42225  2.77519  2.73123  3.46354  2.40513  3.72494  3.29354  2.67741  2.69355  4.24690  2.90347  2.73739  3.18146  2.89801  2.37887  2.77519  2.98518  4.58477  3.61503
          0.02936  3.93855  4.66089  0.61958  0.77255  0.48576  0.95510
    373   2.34796  4.26920  3.26429  3.08316  4.14227  2.99787  4.19118  3.67384  3.16138  3.38899  4.30961  3.29735  3.74214  3.50555  3.44535  0.99565  2.83305  3.19448  5.50950  4.22616    403 s - - -
          2.68618  4.42225  2.77519  2.73123  3.46354  2.40513  3.72494  3.29354  2.67741  2.69355  4.24690  2.90347  2.73739  3.18146  2.89801  2.37887  2.77519  2.98518  4.58477  3.61503
          0.02936  3.93855  4.66089  0.61958  0.77255  0.48576  0.95510
    374   2.74818  4.51705  3.43548  3.34329  4.48434  0.63406  4.45951  4.10005  3.53355  3.74589  4.72219  3.59976  3.91031  3.85247  3.76232  2.92199  3.23456  3.61561  5.56203  4.58848    404 G - - -
          2.68618  4.42225  2.77519  2.73123  3.46354  2.40513  3.72494  3.29354  2.67741  2.69355  4.24690  2.90347  2.73739  3.18146  2.89801  2.37887  2.77519  2.98518  4.58477  3.61503
          0.02936  3.93855  4.66089  0.61958  0.77255  0.48576  0.95510
    375   3.08034  4.91477  3.57777  3.07515  4.28610  3.55561  3.87278  3.83242  2.26495  3.33634  4.33484  3.42983  4.05501  3.08986  0.88209  3.16135  3.34182  3.55352  5.34239  4.19914    405 r - - -
          2.68618  4.42225  2.77519  2.73123  3.46354  2.40513  3.72494  3.29354  2.67741  2.69355  4.24690  2.90347  2.73739  3.18146  2.89801  2.37887  2.77519  2.98518  4.58477  3.61503
          0.02936  3.93855  4.66089  0.61958  0.77255  0.48576  0.95510
    376   2.45409  3.56342  3.42842  2.86052  3.93659  3.35331  3.79014  3.24447  2.41290  2.93945  3.84563  3.21963  3.86323  3.00582  1.57843  2.70545  2.87626  2.94755  5.23449  3.99526    406 r - - -
          2.68618  4.42225  2.77519  2.73123  3.46354  2.40513  3.72494  3.29354  2.67741  2.69355  4.24690  2.90347  2.73739  3.18146  2.89801  2.37887  2.77519  2.98518  4.58477  3.61503
          0.02936  3.93855  4.66089  0.61958  0.77255  0.48576  0.95510
    377   2.74031  4.75761  3.27037  2.77608  4.23208  3.40468  3.71684  3.68145  2.17231  3.24831  4.13465  3.16250  3.90719  2.89656  1.37183  2.47308  3.02664  3.33835  5.36236  4.11468    407 r - - -
          2.68618  4.42225  2.77519  2.73123  3.46354  2.40513  3.72494  3.29354  2.67741  2.69355  4.24690  2.90347  2.73739  3.18146  2.89801  2.37887  2.77519  2.98518  4.58477  3.61503
          0.02936  3.93855  4.66089  0.61958  0.77255  0.48576  0.95510
    378   2.84018  4.58651  3.45450  3.30309  4.29255  3.27029  4.37510  3.85495  3.36604  3.47464  4.52734  3.60313  0.71346  3.75282  3.60407  3.00975  3.28696  3.49279  5.46098  4.41413    408 p - - -
          2.68618  4.42225  2.77519  2.73123  3.46354  2.40513  3.72494  3.29354  2.67741  2.69355  4.24690  2.90347  2.73739  3.18146  2.89801  2.37887  2.77519  2.98518  4.58477  3.61503
          0.02936  3.93855  4.66089  0.61958  0.77255  0.48576  0.95510
    379   2.63549  4.36245  3.40426  2.69340  3.51325  3.57589  3.86482  2.46460  2.78986  2.46771  3.45097  3.31137  3.97820  2.91767  3.12115  2.86387  2.87822  1.73602  4.99927  3.75653    409 v - - -
          2.68618  4.42225  2.77519  2.73123  3.46354  2.40513  3.72494  3.29354  2.67741  2.69355  4.24690  2.90347  2.73739  3.18146  2.89801  2.37887  2.77519  2.98518  4.58477  3.61503
          0.02936  3.93855  4.66089  0.61958  0.77255  0.48576  0.95510
    380   2.11929  4.24763  3.36048  2.99995  3.96970  3.10204  4.05624  3.15769  2.97451  2.96023  3.90948  3.26726  1.71152  3.32320  3.29965  2.52414  2.76409  2.53380  5.39564  4.14885    410 p - - -
          2.68618  4.42225  2.77519  2.73123  3.46354  2.40513  3.72494  3.29354  2.67741  2.69355  4.24690  2.90347  2.73739  3.18146  2.89801  2.37887  2.77519  2.98518  4.58477  3.61503
          0.02936  3.93855  4.66089  0.61958  0.77255  0.48576  0.95510
    381   2.92751  4.32898  4.46259  3.95367  3.52291  4.14860  4.70390  1.29507  3.83670  2.11172  3.35408  4.19727  4.52099  4.12480  4.06522  3.51283  2.89216  1.46038  5.36947  4.16794    411 i - - -
          2.68618  4.42225  2.77519  2.73123  3.46354  2.40513  3.72494  3.29354  2.67741  2.69355  4.24690  2.90347  2.73739  3.18146  2.89801  2.37887  2.77519  2.98518  4.58477  3.61503
          0.06781  3.93855  3.07720  0.61958  0.77255  0.48576  0.95510
    382   2.73697  5.06014  2.64274  1.87279  4.39147  3.34244  3.61193  3.81848  1.85201  3.35010  4.17069  2.84577  3.19273  2.75291  2.68408  2.71035  2.97592  3.45343  5.51158  4.16538    412 k - - -
          2.68618  4.42225  2.77519  2.73123  3.46354  2.40513  3.72494  3.29354  2.67741  2.69355  4.24690  2.90347  2.73739  3.18146  2.89801  2.37887  2.77519  2.98518  4.58477  3.61503
          0.03049  3.90123  4.62358  0.61958  0.77255  0.46442  0.99021
    383   2.67350  4.84596  2.26704  2.34728  4.38407  1.55349  3.81186  3.84087  2.58895  3.44800  4.30201  2.86283  3.79786  3.00497  3.20507  2.69523  3.01206  3.43943  5.63373  4.27789    413 g - - -
          2.68618  4.42225  2.77519  2.73123  3.46354  2.40513  3.72494  3.29354  2.67741  2.69355  4.24690  2.90347  2.73739  3.18146  2.89801  2.37887  2.77519  2.98518  4.58477  3.61503
          0.02936  3.93855  4.66089  0.61958  0.77255  0.48576  0.95510
    384   2.53427  4.57829  2.76998  2.35923  4.20883  3.14936  3.87778  3.63675  2.74044  3.30360  4.17754  3.00711  3.78360  3.09506  3.12170  1.35629  2.91180  3.23980  5.51154  4.19228    414 s - - -
          2.68618  4.42225  2.77519  2.73123  3.46354  2.40513  3.72494  3.29354  2.67741  2.69355  4.24690  2.90347  2.73739  3.18146  2.89801  2.37887  2.77519  2.98518  4.58477  3.61503
          0.02936  3.93855  4.66089  0.61958  0.77255  0.48576  0.95510
    385   2.75830  5.11278  2.40818  1.61253  4.46054  3.25834  3.68852  3.90598  2.53681  3.46731  4.29993  2.14520  3.80676  2.84606  3.01056  2.71856  2.77522  3.52394  5.65179  4.24815    415 e - - -
          2.68618  4.42225  2.77519  2.73123  3.46354  2.40513  3.72494  3.29354  2.67741  2.69355  4.24690  2.90347  2.73739  3.18146  2.89801  2.37887  2.77519  2.98518  4.58477  3.61503
          0.02936  3.93855  4.66089  0.61958  0.77255  0.48576  0.95510
    386   3.34282  4.72524  4.32926  4.05640  0.90952  4.01694  3.90721  2.85847  3.96179  2.21336  3.57893  4.09382  4.47412  4.11159  4.06520  3.60930  3.64402  2.85400  4.13689  2.49570    416 f - - -
          2.68618  4.42225  2.77519  2.73123  3.46354  2.40513  3.72494  3.29354  2.67741  2.69355  4.24690  2.90347  2.73739  3.18146  2.89801  2.37887  2.77519  2.98518  4.58477  3.61503
          0.02936  3.93855  4.66089  0.61958  0.77255  0.48576  0.95510
    387   2.58398  4.25816  3.52104  2.81078  3.39978  3.58232  3.85459  2.29158  2.87855  2.40060  3.20586  3.34849  3.96235  2.99999  3.20929  2.84229  2.56618  1.98795  4.88488  3.65808    417 v - - -
          2.68618  4.42225  2.77519  2.73123  3.46354  2.40513  3.72494  3.29354  2.67741  2.69355  4.24690  2.90347  2.73739  3.18146  2.89801  2.37887  2.77519  2.98518  4.58477  3.61503
          0.02936  3.93855  4.66089  0.61958  0.77255  0.48576  0.95510
    388   3.08790  4.44195  4.66673  4.09354  2.74007  4.32218  4.62399  1.71759  3.97972  1.35785  2.28003  4.32888  4.55493  4.10437  4.11454  3.64688  3.31149  2.07293  5.02991  3.92244    418 l - - -
          2.68618  4.42225  2.77519  2.73123  3.46354  2.40513  3.72494  3.29354  2.67741  2.69355  4.24690  2.90347  2.73739  3.18146  2.89801  2.37887  2.77519  2.98518  4.58477  3.61503
          0.02936  3.93855  4.66089  0.61958  0.77255  0.48576  0.95510
    389   2.60521  5.36076  1.46626  1.78058  4.66831  3.20747  3.72264  4.14115  2.70588  3.67910  4.52345  2.68302  3.80868  2.88557  3.27819  2.76699  3.14388  3.73372  5.86179  4.38305    419 d - - -
          2.68618  4.42225  2.77519  2.73123  3.46354  2.40513  3.72494  3.29354  2.67741  2.69355  4.24690  2.90347  2.73739  3.18146  2.89801  2.37887  2.77519  2.98518  4.58477  3.61503
          0.02936  3.93855  4.66089  0.61958  0.77255  0.48576  0.95510
    390   2.53357  3.07184  4.07642  3.50677  2.99224  3.72703  4.10945  2.21573  3.39801  2.18972  2.93673  3.72934  4.11336  3.63372  3.60268  3.03196  2.68553  1.69385  4.81442  3.61890    420 v - - -
          2.68618  4.42225  2.77519  2.73123  3.46354  2.40513  3.72494  3.29354  2.67741  2.69355  4.24690  2.90347  2.73739  3.18146  2.89801  2.37887  2.77519  2.98518  4.58477  3.61503
          0.02936  3.93855  4.66089  0.61958  0.77255  0.48576  0.95510
    391   2.91802  5.18475  1.01946  2.25361  4.65402  2.88131  3.88699  4.20652  2.94975  3.78181  4.68335  2.81465  3.85338  3.09327  3.50225  2.86698  3.25702  3.78777  5.83053  4.45632    421 d - - -
          2.68618  4.42225  2.77519  2.73123  3.46354  2.40513  3.72494  3.29354  2.67741  2.69355  4.24690  2.90347  2.73739  3.18146  2.89801  2.37887  2.77519  2.98518  4.58477  3.61503
          0.02936  3.93855  4.66089  0.61958  0.77255  0.48576  0.95510
    392   2.52805  4.36532  3.30924  2.85912  3.66313  3.36439  3.87022  2.89278  2.75877  2.21544  3.64544  2.94357  3.87750  3.15058  3.09148  2.71104  1.88576  2.64548  5.10733  3.83191    422 t - - -
          2.68618  4.42225  2.77519  2.73123  3.46354  2.40513  3.72494  3.29354  2.67741  2.69355  4.24690  2.90347  2.73739  3.18146  2.89801  2.37887  2.77519  2.98518  4.58477  3.61503
          0.02936  3.93855  4.66089  0.61958  0.77255  0.48576  0.95510
    393   2.36075  2.72035  4.20953  3.72769  3.56403  3.52349  4.40768  2.15495  3.60258  2.40766  3.48350  3.82150  4.09627  3.86903  3.80735  2.92296  2.90333  1.37496  5.19796  3.99552    423 v - - -
          2.68618  4.42225  2.77519  2.73123  3.46354  2.40513  3.72494  3.29354  2.67741  2.69355  4.24690  2.90347  2.73739  3.18146  2.89801  2.37887  2.77519  2.98518  4.58477  3.61503
          0.02936  3.93855  4.66089  0.61958  0.77255  0.48576  0.95510
    394   3.05138  4.39227  4.68345  4.18929  3.50066  4.35123  4.91567  1.26342  4.06896  2.00644  3.31724  4.42113  4.67978  4.34156  4.27575  3.73710  3.32095  1.31537  5.45836  4.25222    424 i - - -
          2.68618  4.42225  2.77519  2.73123  3.46354  2.40513  3.72494  3.29354  2.67741  2.69355  4.24690  2.90347  2.73739  3.18146  2.89801  2.37887  2.77519  2.98518  4.58477  3.61503
          0.02936  3.93855  4.66089  0.61958  0.77255  0.48576  0.95510
    395   3.03804  4.38422  4.66202  4.16761  3.51567  4.33201  4.90101  1.41106  4.04908  2.03388  3.33517  4.40057  4.66740  4.32650  4.26059  3.71662  3.30898  1.17697  5.46085  4.24946    425 v - - -
          2.68618  4.42225  2.77519  2.73123  3.46354  2.40513  3.72494  3.29354  2.67741  2.69355  4.24690  2.90347  2.73739  3.18146  2.89801  2.37887  2.77519  2.98518  4.58477  3.61503
          0.02936  3.93855  4.66089  0.61958  0.77255  0.48576  0.95510
    396   0.92260  4.22549  3.53002  3.32445  4.11848  3.04824  4.33864  3.25391  3.34241  3.13246  4.15713  3.45725  3.79371  3.67755  3.58833  2.57526  2.85719  2.89689  5.53904  4.34666    426 a - - -
          2.68618  4.42225  2.77519  2.73123  3.46354  2.40513  3.72494  3.29354  2.67741  2.69355  4.24690  2.90347  2.73739  3.18146  2.89801  2.37887  2.77519  2.98518  4.58477  3.61503
          0.02936  3.93855  4.66089  0.61958  0.77255  0.48576  0.95510
    397   3.05166  4.39271  4.68325  4.18922  3.49986  4.35108  4.91551  1.25907  4.06866  2.00528  3.31652  4.42109  4.67970  4.34128  4.27536  3.73706  3.32127  1.32074  5.45792  4.25184    427 i - - -
          2.68618  4.42225  2.77519  2.73123  3.46354  2.40513  3.72494  3.29354  2.67741  2.69355  4.24690  2.90347  2.73739  3.18146  2.89801  2.37887  2.77519  2.98518  4.58477  3.61503
          0.02936  3.93855  4.66089  0.61958  0.77255  0.48576  0.95510
    398   2.74818  4.51705  3.43548  3.34329  4.48434  0.63406  4.45951  4.10005  3.53355  3.74589  4.72219  3.59976  3.91031  3.85247  3.76232  2.92199  3.23456  3.61561  5.56203  4.58848    428 G - - -
          2.68618  4.42225  2.77519  2.73123  3.46354  2.40513  3.72494  3.29354  2.67741  2.69355  4.24690  2.90347  2.73739  3.18146  2.89801  2.37887  2.77519  2.98518  4.58477  3.61503
          0.02936  3.93855  4.66089  0.61958  0.77255  0.48576  0.95510
    399   2.59702  4.76062  2.80281  2.44120  4.20315  3.28130  3.69011  3.63328  2.44185  3.22384  4.05217  2.79308  3.79179  1.98015  2.83967  2.19181  2.65874  3.26535  5.42838  4.10253    429 q - - -
          2.68618  4.42225  2.77519  2.73123  3.46354  2.40513  3.72494  3.29354  2.67741  2.69355  4.24690  2.90347  2.73739  3.18146  2.89801  2.37887  2.77519  2.98518  4.58477  3.61503
          0.02936  3.93855  4.66089  0.61958  0.77255  0.48576  0.95510
    400   2.21033  4.31565  3.09334  2.75922  4.20401  2.03230  3.94766  3.62575  2.85786  3.27162  4.09164  2.77183  3.69169  3.16344  3.24948  2.02316  2.27863  3.15213  5.51171  4.24562    430 s - - -
          2.68618  4.42225  2.77519  2.73123  3.46354  2.40513  3.72494  3.29354  2.67741  2.69355  4.24690  2.90347  2.73739  3.18146  2.89801  2.37887  2.77519  2.98518  4.58477  3.61503
          0.02936  3.93855  4.66089  0.61958  0.77255  0.48576  0.95510
    401   1.56456  4.23719  3.28258  2.99076  4.14698  3.01619  4.09855  3.45662  3.03347  3.19882  4.09322  3.24035  1.91610  3.36208  3.35900  2.47249  2.75467  3.02972  5.50865  4.27831    431 a - - -
          2.68618  4.42225  2.77519  2.73123  3.46354  2.40513  3.72494  3.29354  2.67741  2.69355  4.24690  2.90347  2.73739  3.18146  2.89801  2.37887  2.77519  2.98518  4.58477  3.61503
          0.02936  3.93855  4.66089  0.61958  0.77255  0.48576  0.95510
    402   2.77861  4.77720  2.74567  2.63785  4.15111  3.22859  3.97499  3.87579  2.88425  3.51520  4.47011  1.04622  3.88373  3.24793  3.24110  2.84332  3.16269  3.49132  5.44946  4.09474    432 n - - -
          2.68618  4.42225  2.77519  2.73123  3.46354  2.40513  3.72494  3.29354  2.67741  2.69355  4.24690  2.90347  2.73739  3.18146  2.89801  2.37887  2.77519  2.98518  4.58477  3.61503
          0.02936  3.93855  4.66089  0.61958  0.77255  0.48576  0.95510
    403   2.66419  4.64198  2.95731  2.70535  4.18455  3.25705  3.90061  3.61640  2.38362  3.25616  4.17422  3.12956  1.40227  3.12712  2.96920  2.76039  3.01698  3.26638  5.43628  4.18370    433 p - - -
          2.68618  4.42225  2.77519  2.73123  3.46354  2.40513  3.72494  3.29354  2.67741  2.69355  4.24690  2.90347  2.73739  3.18146  2.89801  2.37887  2.77519  2.98518  4.58477  3.61503
          0.02936  3.93855  4.66089  0.61958  0.77255  0.48576  0.95510
    404   2.98806  4.43291  4.33230  3.80043  3.24121  4.13058  4.51523  1.84372  3.63540  1.22426  3.08971  4.09042  4.45667  3.91830  3.85371  3.47111  2.91871  2.01945  5.13660  3.96783    434 l - - -
          2.68618  4.42225  2.77519  2.73123  3.46354  2.40513  3.72494  3.29354  2.67741  2.69355  4.24690  2.90347  2.73739  3.18146  2.89801  2.37887  2.77519  2.98518  4.58477  3.61503
          0.02936  3.93855  4.66089  0.61958  0.77255  0.48576  0.95510
    405   3.04707  4.41471  4.56640  4.01383  2.87693  4.28705  4.61425  1.91307  3.90679  1.41237  3.05398  4.26770  4.55669  4.09530  4.09078  3.61779  3.28365  1.49150  5.09635  3.90508    435 l - - -
          2.68618  4.42225  2.77519  2.73123  3.46354  2.40513  3.72494  3.29354  2.67741  2.69355  4.24690  2.90347  2.73739  3.18146  2.89801  2.37887  2.77519  2.98518  4.58477  3.61503
          0.02936  3.93855  4.66089  0.61958  0.77255  0.48576  0.95510
    406   2.24266  4.33453  3.34438  2.81592  3.64199  3.38288  3.82988  2.65699  2.76155  2.50510  3.56781  3.21414  2.75085  3.09840  3.13214  2.67838  2.33417  2.60394  5.07222  3.82310    436 a - - -
          2.68618  4.42225  2.77519  2.73123  3.46354  2.40513  3.72494  3.29354  2.67741  2.69355  4.24690  2.90347  2.73739  3.18146  2.89801  2.37887  2.77519  2.98518  4.58477  3.61503
          0.02936  3.93855  4.66089  0.61958  0.77255  0.48576  0.95510
    407   2.62485  4.96342  2.92627  2.31233  4.28314  3.42166  3.58234  3.69660  2.14162  3.23301  4.04536  2.93135  3.82934  2.39602  2.10250  2.34641  2.91891  3.34778  5.39913  4.08730    437 r - - -
          2.68618  4.42225  2.77519  2.73123  3.46354  2.40513  3.72494  3.29354  2.67741  2.69355  4.24690  2.90347  2.73739  3.18146  2.89801  2.37887  2.77519  2.98518  4.58477  3.61503
          0.02936  3.93855  4.66089  0.61958  0.77255  0.48576  0.95510
    408   2.41322  4.72416  2.67890  2.14677  4.10837  3.27767  3.69027  3.50915  2.54056  3.13549  3.96551  2.90754  3.77825  2.86193  2.99682  2.32444  2.12751  3.16327  5.38575  4.05240    438 t - - -
          2.68618  4.42225  2.77519  2.73123  3.46354  2.40513  3.72494  3.29354  2.67741  2.69355  4.24690  2.90347  2.73739  3.18146  2.89801  2.37887  2.77519  2.98518  4.58477  3.61503
          0.02936  3.93855  4.66089  0.61958  0.77255  0.48576  0.95510
    409   1.99755  4.17177  3.58904  3.18326  3.90942  3.12506  4.15161  2.88710  3.11839  2.85771  3.82586  3.38107  3.79448  3.44845  3.41990  2.54187  1.56954  2.37659  5.37948  4.16130    439 t - - -
          2.68618  4.42225  2.77519  2.73123  3.46354  2.40513  3.72494  3.29354  2.67741  2.69355  4.24690  2.90347  2.73739  3.18146  2.89801  2.37887  2.77519  2.98518  4.58477  3.61503
          0.02936  3.93855  4.66089  0.61958  0.77255  0.48576  0.95510
    410   2.52477  4.79037  2.91483  2.35650  4.07044  3.37687  3.60564  3.48401  2.26352  3.07694  3.89462  2.92332  2.87434  2.67778  2.63501  2.49595  2.47968  3.15430  5.30592  3.98055    440 k - - -
          2.68618  4.42225  2.77519  2.73123  3.46354  2.40513  3.72494  3.29354  2.67741  2.69355  4.24690  2.90347  2.73739  3.18146  2.89801  2.37887  2.77519  2.98518  4.58477  3.61503
          0.02936  3.93855  4.66089  0.61958  0.77255  0.48576  0.95510
    411   2.72977  4.91160  1.85323  2.34261  4.52020  1.52191  3.87654  4.02559  2.88002  3.61668  4.47978  2.86760  3.80893  3.07731  3.38699  2.73862  3.08786  3.58887  5.73148  4.38449    441 g - - -
          2.68618  4.42225  2.77519  2.73123  3.46354  2.40513  3.72494  3.29354  2.67741  2.69355  4.24690  2.90347  2.73739  3.18146  2.89801  2.37887  2.77519  2.98518  4.58477  3.61503
          0.02936  3.93855  4.66089  0.61958  0.77255  0.48576  0.95510
    412   3.11010  4.47582  4.61411  4.04837  3.13974  4.34756  4.67548  1.93062  3.93053  1.23211  2.37232  4.32259  4.58403  4.09895  4.10259  3.67508  3.33824  1.83034  5.12837  4.03175    442 l - - -
          2.68618  4.42225  2.77519  2.73123  3.46354  2.40513  3.72494  3.29354  2.67741  2.69355  4.24690  2.90347  2.73739  3.18146  2.89801  2.37887  2.77519  2.98518  4.58477  3.61503
          0.02936  3.93855  4.66089  0.61958  0.77255  0.48576  0.95510
    413   2.63964  5.11566  2.49882  1.83608  4.42450  3.32524  3.60636  3.87576  1.95854  3.39370  4.19214  2.80411  3.79453  2.58899  2.80246  2.67049  2.85438  3.49028  5.55615  4.17234    443 e - - -
          2.68618  4.42225  2.77519  2.73123  3.46354  2.40513  3.72494  3.29354  2.67741  2.69355  4.24690  2.90347  2.73739  3.18146  2.89801  2.37887  2.77519  2.98518  4.58477  3.61503
          0.02936  3.93855  4.66089  0.61958  0.77255  0.48576  0.95510
    414   2.77733  4.31110  4.01093  3.46435  3.37165  3.85965  4.26486  2.07208  3.35145  1.65747  3.25384  3.78057  4.24278  3.65057  3.62476  3.17288  2.31947  1.84163  5.08397  3.88587    444 l - - -
          2.68618  4.42225  2.77519  2.73123  3.46354  2.40513  3.72494  3.29354  2.67741  2.69355  4.24690  2.90347  2.73739  3.18146  2.89801  2.37887  2.77519  2.98518  4.58477  3.61503
          0.02936  3.93855  4.66089  0.61958  0.77255  0.48576  0.95510
    415   2.70124  4.99458  2.21834  2.24142  4.47779  2.36042  3.75516  3.96838  2.69380  3.53060  4.36359  1.75000  3.78512  2.92791  3.20592  2.68433  3.02069  3.54669  5.70580  4.29530    445 n - - -
          2.68618  4.42225  2.77519  2.73123  3.46354  2.40513  3.72494  3.29354  2.67741  2.69355  4.24690  2.90347  2.73739  3.18146  2.89801  2.37887  2.77519  2.98518  4.58477  3.61503
          0.02936  3.93855  4.66089  0.61958  0.77255  0.48576  0.95510
    416   2.94378  5.12712  3.23550  2.46617  4.54595  3.58173  3.57688  3.90240  1.52900  3.36341  4.21229  3.08762  3.95992  2.70854  1.66808  2.93091  3.12208  3.57172  5.43560  4.22841    446 k - - -
          2.68618  4.42225  2.77519  2.73123  3.46354  2.40513  3.72494  3.29354  2.67741  2.69355  4.24690  2.90347  2.73739  3.18146  2.89801  2.37887  2.77519  2.98518  4.58477  3.61503
          0.02936  3.93855  4.66089  0.61958  0.77255  0.48576  0.95510
    417   2.69893  4.50516  3.40962  2.82869  3.28836  3.57812  3.66287  3.04806  2.12317  2.69234  3.60413  3.23230  3.95354  3.00180  2.67960  2.85008  2.91871  2.81492  2.53047  3.03087    447 k - - -
          2.68618  4.42225  2.77519  2.73123  3.46354  2.40513  3.72494  3.29354  2.67741  2.69355  4.24690  2.90347  2.73739  3.18146  2.89801  2.37887  2.77519  2.98518  4.58477  3.61503
          0.02936  3.93855  4.66089  0.61958  0.77255  0.48576  0.95510
    418   2.74818  4.51705  3.43548  3.34329  4.48434  0.63406  4.45951  4.10005  3.53355  3.74589  4.72219  3.59976  3.91031  3.85247  3.76232  2.92199  3.23456  3.61561  5.56203  4.58848    448 G - - -
          2.68618  4.42225  2.77519  2.73123  3.46354  2.40513  3.72494  3.29354  2.67741  2.69355  4.24690  2.90347  2.73739  3.18146  2.89801  2.37887  2.77519  2.98518  4.58477  3.61503
          0.02936  3.93855  4.66089  0.61958  0.77255  0.48576  0.95510
    419   2.60540  4.60078  3.05342  2.56594  3.70458  3.42216  3.66270  3.21981  2.48330  2.86639  3.73126  2.43952  3.84418  2.88752  2.70336  2.69690  2.57402  2.94113  5.06987  2.64799    449 n - - -
          2.68618  4.42225  2.77519  2.73123  3.46354  2.40513  3.72494  3.29354  2.67741  2.69355  4.24690  2.90347  2.73739  3.18146  2.89801  2.37887  2.77519  2.98518  4.58477  3.61503
          0.02936  3.93855  4.66089  0.61958  0.77255  0.48576  0.95510
    420   3.02641  4.37730  4.62453  4.08328  2.63027  4.28532  4.63497  1.38916  3.97493  1.80340  3.11817  4.30231  4.57026  4.16252  4.14428  3.62717  3.26937  1.64613  5.09829  3.86915    450 i - - -
          2.68618  4.42225  2.77519  2.73123  3.46354  2.40513  3.72494  3.29354  2.67741  2.69355  4.24690  2.90347  2.73739  3.18146  2.89801  2.37887  2.77519  2.98518  4.58477  3.61503
          0.02936  3.93855  4.66089  0.61958  0.77255  0.48576  0.95510
    421   2.52458  4.33301  3.13375  2.68420  3.50742  3.56563  3.83928  2.36807  2.81923  2.49999  3.28912  3.28203  3.95177  3.13846  3.18737  2.82097  2.83260  1.88482  4.97728  3.73203    451 v - - -
          2.68618  4.42225  2.77519  2.73123  3.46354  2.40513  3.72494  3.29354  2.67741  2.69355  4.24690  2.90347  2.73739  3.18146  2.89801  2.37887  2.77519  2.98518  4.58477  3.61503
          0.02936  3.93855  4.66089  0.61958  0.77255  0.48576  0.95510
    422   1.45323  4.14946  3.60869  3.20287  3.93255  3.09252  4.16441  2.93450  3.14645  2.89643  3.84932  3.38032  3.77392  3.46405  3.44681  2.51213  2.14103  2.39837  5.39352  4.18016    452 a - - -
          2.68618  4.42225  2.77519  2.73123  3.46354  2.40513  3.72494  3.29354  2.67741  2.69355  4.24690  2.90347  2.73739  3.18146  2.89801  2.37887  2.77519  2.98518  4.58477  3.61503
          0.23155  3.93855  1.67548  0.61958  0.77255  0.48576  0.95510
    423   2.75066  5.11847  1.51584  2.00928  4.45476  3.11331  3.67902  3.92333  2.67332  3.51936  4.39110  2.64141  3.73281  2.86159  3.21672  2.54936  3.05694  3.53792  5.70335  4.24961    453 d - - -
          2.68618  4.42225  2.77519  2.73123  3.46354  2.40513  3.72494  3.29354  2.67741  2.69355  4.24690  2.90347  2.73739  3.18146  2.89801  2.37887  2.77519  2.98518  4.58477  3.61503
          0.08877  3.74283  2.79274  0.61958  0.77255  0.39736  1.11501
    424   2.80397  5.29768  1.70468  1.71374  4.60098  3.20828  3.67894  4.09010  2.62234  3.60842  4.43459  2.68238  3.07902  2.83365  3.17730  2.72116  3.07845  3.67997  5.77978  4.31836    454 d - - -
          2.68618  4.42225  2.77519  2.73123  3.46354  2.40513  3.72494  3.29354  2.67741  2.69355  4.24690  2.90347  2.73739  3.18146  2.89801  2.37887  2.77519  2.98518  4.58477  3.61503
          0.03063  3.89678  4.61913  0.61958  0.77255  0.46205  0.99423
    425   2.48128  5.08411  2.58823  1.67922  4.39756  3.33612  3.63098  3.82619  2.10098  3.36563  4.18712  2.83204  3.81929  2.66343  2.76919  2.71632  2.98951  3.46227  5.54109  4.18008    455 e - - -
          2.68618  4.42225  2.77519  2.73123  3.46354  2.40513  3.72494  3.29354  2.67741  2.69355  4.24690  2.90347  2.73739  3.18146  2.89801  2.37887  2.77519  2.98518  4.58477  3.61503
          0.02936  3.93855  4.66089  0.61958  0.77255  0.48576  0.95510
    426   2.56442  4.72027  2.62974  2.40699  3.74042  3.31246  3.66019  3.45164  2.50288  3.07724  3.90550  2.34198  3.77961  2.82979  2.96219  2.52991  2.21477  3.11845  5.32147  3.98313    456 t - - -
          2.68618  4.42225  2.77519  2.73123  3.46354  2.40513  3.72494  3.29354  2.67741  2.69355  4.24690  2.90347  2.73739  3.18146  2.89801  2.37887  2.77519  2.98518  4.58477  3.61503
          0.02936  3.93855  4.66089  0.61958  0.77255  0.48576  0.95510
    427   2.50781  4.38705  3.27063  3.02979  3.98675  1.18512  4.11449  3.42172  3.05029  2.68575  4.13037  3.32451  3.83238  3.42706  3.34651  2.67466  2.93760  3.07055  5.36557  4.09688    457 g - - -
          2.68618  4.42225  2.77519  2.73123  3.46354  2.40513  3.72494  3.29354  2.67741  2.69355  4.24690  2.90347  2.73739  3.18146  2.89801  2.37887  2.77519  2.98518  4.58477  3.61503
          0.02936  3.93855  4.66089  0.61958  0.77255  0.48576  0.95510
    428   2.44734  4.81307  3.11700  2.54823  4.09983  3.46858  3.60882  3.47620  1.65460  3.06285  3.48431  3.02403  3.86167  2.69012  2.44519  2.73594  2.91359  3.17202  5.28256  4.00808    458 k - - -
          2.68618  4.42225  2.77519  2.73123  3.46354  2.40513  3.72494  3.29354  2.67741  2.69355  4.24690  2.90347  2.73739  3.18146  2.89801  2.37887  2.77519  2.98518  4.58477  3.61503
          0.02936  3.93855  4.66089  0.61958  0.77255  0.48576  0.95510
    429   2.44871  4.29387  3.48717  3.24236  4.02762  3.13093  4.25459  3.16281  3.18664  3.02396  4.07033  3.44107  3.83993  3.57819  3.44209  2.65073  1.06467  2.85072  5.45962  4.24428    459 t - - -
          2.68618  4.42225  2.77519  2.73123  3.46354  2.40513  3.72494  3.29354  2.67741  2.69355  4.24690  2.90347  2.73739  3.18146  2.89801  2.37887  2.77519  2.98518  4.58477  3.61503
          0.02936  3.93855  4.66089  0.61958  0.77255  0.48576  0.95510
    430   2.25351  4.18646  3.34323  3.03138  4.12984  2.98419  4.10177  3.46087  3.03619  3.21335  4.08145  3.24636  3.69752  3.37085  3.35062  1.74180  1.60572  3.01253  5.49776  4.25957    460 t - - -
          2.68618  4.42225  2.77519  2.73123  3.46354  2.40513  3.72494  3.29354  2.67741  2.69355  4.24690  2.90347  2.73739  3.18146  2.89801  2.37887  2.77519  2.98518  4.58477  3.61503
          0.02936  3.93855  4.66089  0.61958  0.77255  0.48576  0.95510
    431   2.69819  4.84476  3.14158  2.53672  4.10967  3.48421  3.00616  3.21973  1.79779  3.08364  3.69676  3.01639  3.85933  2.73726  2.19850  2.73108  2.90878  3.20270  5.27558  3.99384    461 k - - -
          2.68618  4.42225  2.77519  2.73123  3.46354  2.40513  3.72494  3.29354  2.67741  2.69355  4.24690  2.90347  2.73739  3.18146  2.89801  2.37887  2.77519  2.98518  4.58477  3.61503
          0.02936  3.93855  4.66089  0.61958  0.77255  0.48576  0.95510
    432   2.72625  5.03341  2.67518  1.99542  4.36178  3.35191  3.62453  3.78832  1.93601  3.32962  4.14920  2.86287  2.60598  2.76681  2.71811  2.70709  2.96724  3.42647  5.50095  4.15532    462 k - - -
          2.68618  4.42225  2.77519  2.73123  3.46354  2.40513  3.72494  3.29354  2.67741  2.69355  4.24690  2.90347  2.73739  3.18146  2.89801  2.37887  2.77519  2.98518  4.58477  3.61503
          0.02936  3.93855  4.66089  0.61958  0.77255  0.48576  0.95510
    433   2.46739  4.61737  2.83513  2.57718  4.26369  1.66180  3.82803  3.66322  2.19296  3.29896  4.15693  3.01522  3.79526  3.02528  2.93865  2.64256  2.91596  3.26820  5.50549  4.21843    463 g - - -
          2.68618  4.42225  2.77519  2.73123  3.46354  2.40513  3.72494  3.29354  2.67741  2.69355  4.24690  2.90347  2.73739  3.18146  2.89801  2.37887  2.77519  2.98518  4.58477  3.61503
          0.02936  3.93855  4.66089  0.61958  0.77255  0.48576  0.95510
    434   2.86025  4.38466  4.21659  3.88184  3.59863  3.79203  4.67222  2.04804  3.75062  2.27426  3.55384  4.06103  4.34891  4.10570  3.95674  3.29977  3.22023  0.94558  5.39420  4.12988    464 v - - -
          2.68618  4.42225  2.77519  2.73123  3.46354  2.40513  3.72494  3.29354  2.67741  2.69355  4.24690  2.90347  2.73739  3.18146  2.89801  2.37887  2.77519  2.98518  4.58477  3.61503
          0.02936  3.93855  4.66089  0.61958  0.77255  0.48576  0.95510
    435   3.38569  4.69985  4.45746  4.05913  1.69201  4.22183  3.47283  3.13997  3.88800  2.51541  3.72819  3.94319  4.53754  3.94843  3.97691  3.56359  3.60745  3.04878  1.58822  1.86801    465 w - - -
          2.68618  4.42225  2.77519  2.73123  3.46354  2.40513  3.72494  3.29354  2.67741  2.69355  4.24690  2.90347  2.73739  3.18146  2.89801  2.37887  2.77519  2.98518  4.58477  3.61503
          0.02936  3.93855  4.66089  0.61958  0.77255  0.48576  0.95510
    436   0.92260  4.22549  3.53002  3.32445  4.11848  3.04824  4.33864  3.25391  3.34241  3.13246  4.15713  3.45725  3.79371  3.67755  3.58833  2.57526  2.85719  2.89689  5.53904  4.34666    466 a - - -
          2.68618  4.42225  2.77519  2.73123  3.46354  2.40513  3.72494  3.29354  2.67741  2.69355  4.24690  2.90347  2.73739  3.18146  2.89801  2.37887  2.77519  2.98518  4.58477  3.61503
          0.02936  3.93855  4.66089  0.61958  0.77255  0.48576  0.95510
    437   2.74818  4.51705  3.43548  3.34329  4.48434  0.63406  4.45951  4.10005  3.53355  3.74589  4.72219  3.59976  3.91031  3.85247  3.76232  2.92199  3.23456  3.61561  5.56203  4.58848    467 G - - -
          2.68618  4.42225  2.77519  2.73123  3.46354  2.40513  3.72494  3.29354  2.67741  2.69355  4.24690  2.90347  2.73739  3.18146  2.89801  2.37887  2.77519  2.98518  4.58477  3.61503
          0.02936  3.93855  4.66089  0.61958  0.77255  0.48576  0.95510
    438   2.74818  4.51705  3.43548  3.34329  4.48434  0.63406  4.45951  4.10005  3.53355  3.74589  4.72219  3.59976  3.91031  3.85247  3.76232  2.92199  3.23456  3.61561  5.56203  4.58848    468 G - - -
          2.68618  4.42225  2.77519  2.73123  3.46354  2.40513  3.72494  3.29354  2.67741  2.69355  4.24690  2.90347  2.73739  3.18146  2.89801  2.37887  2.77519  2.98518  4.58477  3.61503
          0.02936  3.93855  4.66089  0.61958  0.77255  0.48576  0.95510
    439   3.06100  5.19893  0.82774  2.37727  4.58491  3.26109  3.98990  4.18821  3.08662  3.78483  4.76446  2.93693  3.91857  3.22922  3.61174  3.01597  3.40101  3.82040  5.74065  4.44702    469 d - - -
          2.68618  4.42225  2.77519  2.73123  3.46354  2.40513  3.72494  3.29354  2.67741  2.69355  4.24690  2.90347  2.73739  3.18146  2.89801  2.37887  2.77519  2.98518  4.58477  3.61503
          0.02936  3.93855  4.66089  0.61958  0.77255  0.48576  0.95510
    440   2.67131  4.34527  4.42401  3.93839  3.51737  4.09969  4.70456  1.20780  3.81480  2.09044  3.35284  4.17613  4.50075  4.11340  4.04318  3.47873  3.20738  1.60980  5.38050  4.17427    470 i - - -
          2.68618  4.42225  2.77519  2.73123  3.46354  2.40513  3.72494  3.29354  2.67741  2.69355  4.24690  2.90347  2.73739  3.18146  2.89801  2.37887  2.77519  2.98518  4.58477  3.61503
          0.02936  3.93855  4.66089  0.61958  0.77255  0.48576  0.95510
    441   2.96497  4.38151  4.48333  4.01907  3.51805  4.14180  4.77988  1.72360  3.87701  2.08639  3.37950  4.24589  4.55295  4.19352  4.10098  3.54335  3.26122  1.04467  5.42065  4.17440    471 v - - -
          2.68618  4.42225  2.77519  2.73123  3.46354  2.40513  3.72494  3.29354  2.67741  2.69355  4.24690  2.90347  2.73739  3.18146  2.89801  2.37887  2.77519  2.98518  4.58477  3.61503
          0.02936  3.93855  4.66089  0.61958  0.77255  0.48576  0.95510
    442   2.48837  4.39886  3.28839  2.90393  3.97110  3.21997  3.93195  3.26561  2.68493  2.99408  3.93152  3.23365  3.82637  3.17886  2.67432  2.64484  1.42354  2.94598  5.32711  4.07701    472 t - - -
          2.68618  4.42225  2.77519  2.73123  3.46354  2.40513  3.72494  3.29354  2.67741  2.69355  4.24690  2.90347  2.73739  3.18146  2.89801  2.37887  2.77519  2.98518  4.58477  3.61503
          0.02936  3.93855  4.66089  0.61958  0.77255  0.48576  0.95510
    443   2.74818  4.51705  3.43548  3.34329  4.48434  0.63406  4.45951  4.10005  3.53355  3.74589  4.72219  3.59976  3.91031  3.85247  3.76232  2.92199  3.23456  3.61561  5.56203  4.58848    473 G - - -
          2.68618  4.42225  2.77519  2.73123  3.46354  2.40513  3.72494  3.29354  2.67741  2.69355  4.24690  2.90347  2.73739  3.18146  2.89801  2.37887  2.77519  2.98518  4.58477  3.61503
          0.02936  3.93855  4.66089  0.61958  0.77255  0.48576  0.95510
    444   1.38963  4.42858  2.94316  2.46876  4.09641  3.13956  3.91757  3.38664  2.80506  3.14031  4.02162  3.08222  3.77267  3.14975  3.17410  2.46037  2.83589  3.02254  5.44253  4.16358    474 a - - -
          2.68618  4.42225  2.77519  2.73123  3.46354  2.40513  3.72494  3.29354  2.67741  2.69355  4.24690  2.90347  2.73739  3.18146  2.89801  2.37887  2.77519  2.98518  4.58477  3.61503
          0.02936  3.93855  4.66089  0.61958  0.77255  0.48576  0.95510
    445   0.92260  4.22549  3.53002  3.32445  4.11848  3.04824  4.33864  3.25391  3.34241  3.13246  4.15713  3.45725  3.79371  3.67755  3.58833  2.57526  2.85719  2.89689  5.53904  4.34666    475 a - - -
          2.68618  4.42225  2.77519  2.73123  3.46354  2.40513  3.72494  3.29354  2.67741  2.69355  4.24690  2.90347  2.73739  3.18146  2.89801  2.37887  2.77519  2.98518  4.58477  3.61503
          0.02936  3.93855  4.66089  0.61958  0.77255  0.48576  0.95510
    446   2.44871  4.29387  3.48717  3.24236  4.02762  3.13093  4.25459  3.16281  3.18664  3.02396  4.07033  3.44107  3.83993  3.57819  3.44209  2.65073  1.06467  2.85072  5.45962  4.24428    476 t - - -
          2.68618  4.42225  2.77519  2.73123  3.46354  2.40513  3.72494  3.29354  2.67741  2.69355  4.24690  2.90347  2.73739  3.18146  2.89801  2.37887  2.77519  2.98518  4.58477  3.61503
          0.02936  3.93855  4.66089  0.61958  0.77255  0.48576  0.95510
    447   2.86025  4.38466  4.21659  3.88184  3.59863  3.79203  4.67222  2.04804  3.75062  2.27426  3.55384  4.06103  4.34891  4.10570  3.95674  3.29977  3.22023  0.94558  5.39420  4.12988    477 v - - -
          2.68618  4.42225  2.77519  2.73123  3.46354  2.40513  3.72494  3.29354  2.67741  2.69355  4.24690  2.90347  2.73739  3.18146  2.89801  2.37887  2.77519  2.98518  4.58477  3.61503
          0.02936  3.93855  4.66089  0.61958  0.77255  0.48576  0.95510
    448   3.08258  4.48313  4.42915  4.04754  3.41899  4.13749  4.76350  0.99970  3.87694  1.99167  3.34422  4.28362  4.56247  4.21851  4.06597  3.63927  3.38062  1.84913  5.32339  4.06730    478 i - - -
          2.68618  4.42225  2.77519  2.73123  3.46354  2.40513  3.72494  3.29354  2.67741  2.69355  4.24690  2.90347  2.73739  3.18146  2.89801  2.37887  2.77519  2.98518  4.58477  3.61503
          0.02936  3.93855  4.66089  0.61958  0.77255  0.48576  0.95510
    449   2.68931  4.51472  3.23323  2.78518  3.62178  3.50737  3.76897  2.96947  2.32182  1.72985  3.63077  2.89700  3.94295  3.03887  2.82079  2.84681  2.93587  2.75064  5.03829  3.75305    479 l - - -
          2.68618  4.42225  2.77519  2.73123  3.46354  2.40513  3.72494  3.29354  2.67741  2.69355  4.24690  2.90347  2.73739  3.18146  2.89801  2.37887  2.77519  2.98518  4.58477  3.61503
          0.02936  3.93855  4.66089  0.61958  0.77255  0.48576  0.95510
    450   0.92260  4.22549  3.53002  3.32445  4.11848  3.04824  4.33864  3.25391  3.34241  3.13246  4.15713  3.45725  3.79371  3.67755  3.58833  2.57526  2.85719  2.89689  5.53904  4.34666    480 a - - -
          2.68618  4.42225  2.77519  2.73123  3.46354  2.40513  3.72494  3.29354  2.67741  2.69355  4.24690  2.90347  2.73739  3.18146  2.89801  2.37887  2.77519  2.98518  4.58477  3.61503
          0.02936  3.93855  4.66089  0.61958  0.77255  0.48576  0.95510
    451   2.95285  4.44613  4.27979  3.76875  3.22095  4.02214  4.48570  2.16432  3.59363  1.73789  1.66634  4.04036  4.40034  3.88458  3.80989  3.38536  3.22756  1.88801  5.11849  3.93962    481 m - - -
          2.68618  4.42225  2.77519  2.73123  3.46354  2.40513  3.72494  3.29354  2.67741  2.69355  4.24690  2.90347  2.73739  3.18146  2.89801  2.37887  2.77519  2.98518  4.58477  3.61503
          0.02936  3.93855  4.66089  0.61958  0.77255  0.48576  0.95510
    452   2.74818  4.51705  3.43548  3.34329  4.48434  0.63406  4.45951  4.10005  3.53355  3.74589  4.72219  3.59976  3.91031  3.85247  3.76232  2.92199  3.23456  3.61561  5.56203  4.58848    482 G - - -
          2.68618  4.42225  2.77519  2.73123  3.46354  2.40513  3.72494  3.29354  2.67741  2.69355  4.24690  2.90347  2.73739  3.18146  2.89801  2.37887  2.77519  2.98518  4.58477  3.61503
          0.02936  3.93855  4.66089  0.61958  0.77255  0.48576  0.95510
    453   1.25975  4.43789  2.60389  2.69944  4.15049  3.11313  3.98360  3.41663  2.94354  3.20945  4.11253  3.09360  3.77408  3.22441  3.33949  2.58683  2.86399  3.04554  5.50821  4.22062    483 a - - -
          2.68618  4.42225  2.77519  2.73123  3.46354  2.40513  3.72494  3.29354  2.67741  2.69355  4.24690  2.90347  2.73739  3.18146  2.89801  2.37887  2.77519  2.98518  4.58477  3.61503
          0.02936  3.93855  4.66089  0.61958  0.77255  0.48576  0.95510
    454   2.74818  4.51705  3.43548  3.34329  4.48434  0.63406  4.45951  4.10005  3.53355  3.74589  4.72219  3.59976  3.91031  3.85247  3.76232  2.92199  3.23456  3.61561  5.56203  4.58848    484 G - - -
          2.68618  4.42225  2.77519  2.73123  3.46354  2.40513  3.72494  3.29354  2.67741  2.69355  4.24690  2.90347  2.73739  3.18146  2.89801  2.37887  2.77519  2.98518  4.58477  3.61503
          0.02936  3.93855  4.66089  0.61958  0.77255  0.48576  0.95510
    455   3.01684  5.11841  3.42206  2.77005  4.56001  3.63285  3.59295  3.91203  1.39849  3.36554  4.23961  3.17268  4.00690  2.73085  1.57141  3.01686  3.18752  3.59729  5.41580  4.24469    485 k - - -
          2.68618  4.42225  2.77519  2.73123  3.46354  2.40513  3.72494  3.29354  2.67741  2.69355  4.24690  2.90347  2.73739  3.18146  2.89801  2.37887  2.77519  2.98518  4.58477  3.61503
          0.02936  3.93855  4.66089  0.61958  0.77255  0.48576  0.95510
    456   2.52772  4.75601  2.90362  2.38432  3.99904  3.39996  3.59510  3.26411  1.98668  3.01014  3.63101  2.93601  3.79148  2.54187  2.78950  2.61697  2.72613  2.89791  5.25504  3.93240    486 k - - -
          2.68618  4.42225  2.77519  2.73123  3.46354  2.40513  3.72494  3.29354  2.67741  2.69355  4.24690  2.90347  2.73739  3.18146  2.89801  2.37887  2.77519  2.98518  4.58477  3.61503
          0.02936  3.93855  4.66089  0.61958  0.77255  0.48576  0.95510
    457   0.92260  4.22549  3.53002  3.32445  4.11848  3.04824  4.33864  3.25391  3.34241  3.13246  4.15713  3.45725  3.79371  3.67755  3.58833  2.57526  2.85719  2.89689  5.53904  4.34666    487 a - - -
          2.68618  4.42225  2.77519  2.73123  3.46354  2.40513  3.72494  3.29354  2.67741  2.69355  4.24690  2.90347  2.73739  3.18146  2.89801  2.37887  2.77519  2.98518  4.58477  3.61503
          0.02936  3.93855  4.66089  0.61958  0.77255  0.48576  0.95510
    458   0.92260  4.22549  3.53002  3.32445  4.11848  3.04824  4.33864  3.25391  3.34241  3.13246  4.15713  3.45725  3.79371  3.67755  3.58833  2.57526  2.85719  2.89689  5.53904  4.34666    488 a - - -
          2.68618  4.42225  2.77519  2.73123  3.46354  2.40513  3.72494  3.29354  2.67741  2.69355  4.24690  2.90347  2.73739  3.18146  2.89801  2.37887  2.77519  2.98518  4.58477  3.61503
          0.02936  3.93855  4.66089  0.61958  0.77255  0.48576  0.95510
    459   2.66431  5.05834  2.45509  2.30733  4.38093  3.36085  3.57095  3.82920  1.88904  3.33836  4.12311  2.69367  3.78671  2.53970  2.46992  2.63548  2.80021  3.44096  5.48896  4.12276    489 k - - -
          2.68618  4.42225  2.77519  2.73123  3.46354  2.40513  3.72494  3.29354  2.67741  2.69355  4.24690  2.90347  2.73739  3.18146  2.89801  2.37887  2.77519  2.98518  4.58477  3.61503
          0.02936  3.93855  4.66089  0.61958  0.77255  0.48576  0.95510
    460   1.81020  4.23126  3.18578  2.90641  4.21466  2.97278  4.05797  3.62071  2.99347  3.31433  4.14966  2.93418  3.68339  3.30563  3.33953  1.44469  2.71833  3.12682  5.54955  4.29718    490 s - - -
          2.68618  4.42225  2.77519  2.73123  3.46354  2.40513  3.72494  3.29354  2.67741  2.69355  4.24690  2.90347  2.73739  3.18146  2.89801  2.37887  2.77519  2.98518  4.58477  3.61503
          0.02936  3.93855  4.66089  0.61958  0.77255  0.48576  0.95510
    461   3.09430  4.46009  4.59835  4.07948  3.29027  4.33137  4.75283  1.18891  3.90940  1.76396  2.72395  4.34049  4.62472  4.17466  4.10102  3.69871  3.34689  1.84016  5.26219  4.08377    491 i - - -
          2.68618  4.42225  2.77519  2.73123  3.46354  2.40513  3.72494  3.29354  2.67741  2.69355  4.24690  2.90347  2.73739  3.18146  2.89801  2.37887  2.77519  2.98518  4.58477  3.61503
          0.02936  3.93855  4.66089  0.61958  0.77255  0.48576  0.95510
    462   2.81127  5.06413  2.10208  2.30698  4.02444  3.30508  1.76319  3.84218  2.60892  3.39138  4.26465  2.84872  3.84959  2.91777  3.06650  2.78445  3.08343  3.49302  5.36048  3.89099    492 h - - -
          2.68618  4.42225  2.77519  2.73123  3.46354  2.40513  3.72494  3.29354  2.67741  2.69355  4.24690  2.90347  2.73739  3.18146  2.89801  2.37887  2.77519  2.98518  4.58477  3.61503
          0.02936  3.93855  4.66089  0.61958  0.77255  0.48576  0.95510
    463   2.77027  5.27811  2.01515  1.64902  4.57437  3.25854  3.64582  4.06329  2.51260  3.56126  4.36231  2.53262  3.78842  2.59262  2.87633  2.69541  3.02668  3.64910  5.71895  4.27441    493 e - - -
          2.68618  4.42225  2.77519  2.73123  3.46354  2.40513  3.72494  3.29354  2.67741  2.69355  4.24690  2.90347  2.73739  3.18146  2.89801  2.37887  2.77519  2.98518  4.58477  3.61503
          0.02936  3.93855  4.66089  0.61958  0.77255  0.48576  0.95510
    464   2.78142  4.42431  3.66886  3.19728  2.60751  3.67740  3.71926  2.84270  3.09725  2.48756  3.53730  3.48708  4.10061  3.40019  3.37954  2.99822  2.53479  2.66403  4.31020  1.64016    494 y - - -
          2.68618  4.42225  2.77519  2.73123  3.46354  2.40513  3.72494  3.29354  2.67741  2.69355  4.24690  2.90347  2.73739  3.18146  2.89801  2.37887  2.77519  2.98518  4.58477  3.61503
          0.02936  3.93855  4.66089  0.61958  0.77255  0.48576  0.95510
    465   3.22954  4.67227  4.29549  3.93572  3.16130  4.06592  4.57072  2.36906  3.70282  0.79796  3.16377  4.20479  4.48997  4.05534  3.86805  3.64460  3.52082  2.42353  5.06448  3.80303    495 l - - -
          2.68618  4.42225  2.77519  2.73123  3.46354  2.40513  3.72494  3.29354  2.67741  2.69355  4.24690  2.90347  2.73739  3.18146  2.89801  2.37887  2.77519  2.98518  4.58477  3.61503
          0.02936  3.93855  4.66089  0.61958  0.77255  0.48576  0.95510
    466   2.56188  4.55397  3.10612  2.57191  3.79510  3.40979  3.67089  3.17123  2.30321  2.83069  3.11893  3.04397  3.82485  2.78770  2.87415  2.25514  2.40773  2.89143  5.12924  3.84841    496 s - - -
          2.68618  4.42225  2.77519  2.73123  3.46354  2.40513  3.72494  3.29354  2.67741  2.69355  4.24690  2.90347  2.73739  3.18146  2.89801  2.37887  2.77519  2.98518  4.58477  3.61503
          0.02936  3.93855  4.66089  0.61958  0.77255  0.48576  0.95510
    467   2.46259  4.61730  3.04600  2.51821  3.85584  3.40693  3.64894  3.13159  2.24938  2.52067  3.73428  2.52396  3.81631  2.83724  2.85564  2.52767  2.72151  2.94272  5.17000  3.87539    497 k - - -
          2.68618  4.42225  2.77519  2.73123  3.46354  2.40513  3.72494  3.29354  2.67741  2.69355  4.24690  2.90347  2.73739  3.18146  2.89801  2.37887  2.77519  2.98518  4.58477  3.61503
          0.02936  3.93855  4.66089  0.61958  0.77255  0.48576  0.95510
    468   2.58785  4.87466  2.87466  2.30376  4.16204  2.71663  3.60631  3.57037  1.89253  2.89225  3.97038  2.92345  3.81693  2.67523  2.68385  2.67593  2.89123  3.23888  5.35516  4.03599    498 k - - -
          2.68618  4.42225  2.77519  2.73123  3.46354  2.40513  3.72494  3.29354  2.67741  2.69355  4.24690  2.90347  2.73739  3.18146  2.89801  2.37887  2.77519  2.98518  4.58477  3.61503
          0.23094  3.93855  1.67806  0.61958  0.77255  0.48576  0.95510
    469   2.61356  4.51383  3.16871  2.63874  3.58664  3.44705  3.62052  3.09038  2.17717  2.73197  3.62192  3.07979  3.56919  2.66298  2.66608  2.73353  2.84080  2.83784  3.12941  3.64137    499 k - - -
          2.68614  4.42226  2.77520  2.73124  3.46355  2.40510  3.72495  3.29355  2.67742  2.69356  4.24690  2.90347  2.73740  3.18147  2.89801  2.37888  2.77515  2.98519  4.58478  3.61504
          0.08053  2.55909        *  0.56284  0.84302  0.00000        *
//
