# Supplementary material for: Sulfur disproportionation occurs globally across anoxic habitats and has multiple mechanisms of independent evolutionary origin
Source: ISME J. 2026 Mar 2;20(1):wrag042. doi: 10.1093/ismejo/wrag042 (PMC12998232; doi:10.1093/ismejo/wrag042)
Supplement: Sup_File_1_HMM_wrag042 [file sup_file_1_hmm_wrag042.zip › SupFile1_HMM/SupFile1b_profiles/sudhb_new_a.hmm]

HMMER3/f [3.4 | Aug 2023]
NAME  sudhb_new_a
LENG  278
ALPH  amino
RF    no
MM    no
CONS  yes
CS    no
MAP   yes
DATE  Wed Jul 23 12:40:14 2025
NSEQ  24
EFFN  0.641602
CKSUM 530089258
STATS LOCAL MSV      -11.0269  0.70190
STATS LOCAL VITERBI  -11.6625  0.70190
STATS LOCAL FORWARD   -5.3562  0.70190
HMM          A        C        D        E        F        G        H        I        K        L        M        N        P        Q        R        S        T        V        W        Y   
            m->m     m->i     m->d     i->m     i->i     d->m     d->d
  COMPO   2.54071  4.07354  2.95354  2.70030  3.42782  2.57059  3.86490  2.65197  2.69548  2.47514  3.48005  3.20571  3.39886  3.18825  3.01598  2.75919  2.83679  2.46852  5.05087  3.70151
          2.68618  4.42225  2.77519  2.73123  3.46354  2.40513  3.72494  3.29354  2.67741  2.69355  4.24690  2.90347  2.73739  3.18146  2.89801  2.37887  2.77519  2.98518  4.58477  3.61503
          0.02836  3.97260  4.69494  0.61958  0.77255  0.00000        *
      1   3.04993  4.58341  4.15775  3.75956  3.25447  3.90916  4.47157  2.44019  3.52191  1.83482  1.19844  4.02445  4.37105  3.89763  3.71531  3.40911  3.35758  2.45773  5.10817  3.87833      1 m - - -
          2.68618  4.42225  2.77519  2.73123  3.46354  2.40513  3.72494  3.29354  2.67741  2.69355  4.24690  2.90347  2.73739  3.18146  2.89801  2.37887  2.77519  2.98518  4.58477  3.61503
          0.02836  3.97260  4.69494  0.61958  0.77255  0.48576  0.95510
      2   2.48593  4.41495  4.00997  3.52394  1.82990  3.86681  3.68254  2.81443  3.42490  2.40302  3.48228  3.69355  4.24119  3.62847  3.63847  3.17843  3.15650  2.66264  4.07254  1.75039      2 y - - -
          2.68618  4.42225  2.77519  2.73123  3.46354  2.40513  3.72494  3.29354  2.67741  2.69355  4.24690  2.90347  2.73739  3.18146  2.89801  2.37887  2.77519  2.98518  4.58477  3.61503
          0.02836  3.97260  4.69494  0.61958  0.77255  0.48576  0.95510
      3   2.82737  4.96696  3.19786  2.63432  4.36828  3.51807  3.62041  3.72812  1.41566  3.26173  4.11283  3.08206  3.92570  2.76406  2.15241  2.84782  2.59700  3.40212  5.40059  4.16384      3 k - - -
          2.68618  4.42225  2.77519  2.73123  3.46354  2.40513  3.72494  3.29354  2.67741  2.69355  4.24690  2.90347  2.73739  3.18146  2.89801  2.37887  2.77519  2.98518  4.58477  3.61503
          0.02836  3.97260  4.69494  0.61958  0.77255  0.48576  0.95510
      4   3.16374  4.50200  4.69541  4.19545  3.30563  4.42782  4.84553  1.16044  4.01689  1.59394  3.15980  4.44840  4.70858  4.28499  4.19872  3.81415  3.41709  1.81387  5.30361  4.09321      4 i - - -
          2.68618  4.42225  2.77519  2.73123  3.46354  2.40513  3.72494  3.29354  2.67741  2.69355  4.24690  2.90347  2.73739  3.18146  2.89801  2.37887  2.77519  2.98518  4.58477  3.61503
          0.02836  3.97260  4.69494  0.61958  0.77255  0.48576  0.95510
      5   3.09166  4.45347  4.62561  4.09171  3.31144  4.34916  4.76622  1.83920  3.95544  1.37469  3.13877  4.35318  4.63425  4.19229  4.15160  3.70277  3.34099  1.38986  5.27526  4.10607      5 l - - -
          2.68618  4.42225  2.77519  2.73123  3.46354  2.40513  3.72494  3.29354  2.67741  2.69355  4.24690  2.90347  2.73739  3.18146  2.89801  2.37887  2.77519  2.98518  4.58477  3.61503
          0.02836  3.97260  4.69494  0.61958  0.77255  0.48576  0.95510
      6   2.69404  4.99975  2.79677  2.33535  4.32417  3.42189  3.58143  3.74401  1.82353  3.27056  4.07299  2.92184  3.82651  2.70910  2.18325  2.68473  2.57634  3.38333  5.42828  4.10407      6 k - - -
          2.68618  4.42225  2.77519  2.73123  3.46354  2.40513  3.72494  3.29354  2.67741  2.69355  4.24690  2.90347  2.73739  3.18146  2.89801  2.37887  2.77519  2.98518  4.58477  3.61503
          0.02836  3.97260  4.69494  0.61958  0.77255  0.48576  0.95510
      7   3.03333  5.14133  3.42684  2.77998  4.58745  3.64550  3.60746  3.94054  1.26231  3.39002  4.26340  3.18419  4.02085  2.74455  1.71335  3.03105  3.20424  3.62353  5.43641  4.26482      7 k - - -
          2.68618  4.42225  2.77519  2.73123  3.46354  2.40513  3.72494  3.29354  2.67741  2.69355  4.24690  2.90347  2.73739  3.18146  2.89801  2.37887  2.77519  2.98518  4.58477  3.61503
          0.02836  3.97260  4.69494  0.61958  0.77255  0.48576  0.95510
      8   2.77802  5.13477  2.78064  1.76975  4.47831  3.41437  3.59718  3.90648  2.00933  3.39747  4.20500  2.89572  3.84938  2.34927  2.39893  2.74327  2.99830  3.53178  5.52389  4.19456      8 e - - -
          2.68618  4.42225  2.77519  2.73123  3.46354  2.40513  3.72494  3.29354  2.67741  2.69355  4.24690  2.90347  2.73739  3.18146  2.89801  2.37887  2.77519  2.98518  4.58477  3.61503
          0.02836  3.97260  4.69494  0.61958  0.77255  0.48576  0.95510
      9   2.61920  4.82237  2.97866  2.11870  4.08047  3.41772  3.59596  3.31077  2.13799  3.07611  3.89447  2.94319  3.81003  2.51781  2.59670  2.64591  2.84489  2.69871  5.30021  3.98005      9 e - - -
          2.68618  4.42225  2.77519  2.73123  3.46354  2.40513  3.72494  3.29354  2.67741  2.69355  4.24690  2.90347  2.73739  3.18146  2.89801  2.37887  2.77519  2.98518  4.58477  3.61503
          0.02836  3.97260  4.69494  0.61958  0.77255  0.48576  0.95510
     10   2.88420  4.33228  4.26429  3.69157  2.90954  3.98208  4.14044  2.41340  3.51767  1.43447  2.37483  3.91639  4.29439  3.74376  3.69291  3.28533  3.11061  2.40726  2.76889  3.33722     10 l - - -
          2.68618  4.42225  2.77519  2.73123  3.46354  2.40513  3.72494  3.29354  2.67741  2.69355  4.24690  2.90347  2.73739  3.18146  2.89801  2.37887  2.77519  2.98518  4.58477  3.61503
          0.02836  3.97260  4.69494  0.61958  0.77255  0.48576  0.95510
     11   1.77420  4.15838  3.46280  3.12223  4.15223  2.97502  4.15880  3.45504  3.12332  3.22699  4.09221  3.29518  3.69898  3.43337  3.43692  1.37165  2.69975  2.80820  5.53002  4.30300     11 s - - -
          2.68618  4.42225  2.77519  2.73123  3.46354  2.40513  3.72494  3.29354  2.67741  2.69355  4.24690  2.90347  2.73739  3.18146  2.89801  2.37887  2.77519  2.98518  4.58477  3.61503
          0.02836  3.97260  4.69494  0.61958  0.77255  0.48576  0.95510
     12   2.76251  5.25283  1.78916  1.97509  4.55451  2.79228  3.66056  4.04035  2.54676  3.54887  4.34925  2.73316  3.13143  2.57594  3.08289  2.69403  3.02216  3.62868  5.71686  4.27272     12 d - - -
          2.68618  4.42225  2.77519  2.73123  3.46354  2.40513  3.72494  3.29354  2.67741  2.69355  4.24690  2.90347  2.73739  3.18146  2.89801  2.37887  2.77519  2.98518  4.58477  3.61503
          0.02836  3.97260  4.69494  0.61958  0.77255  0.48576  0.95510
     13   2.31255  4.20472  3.44850  3.04472  3.95792  1.91482  4.06315  3.17979  3.02241  2.99809  3.88971  3.28957  3.75619  3.34204  3.35194  2.50220  2.02122  2.34081  5.36336  4.13332     13 g - - -
          2.68618  4.42225  2.77519  2.73123  3.46354  2.40513  3.72494  3.29354  2.67741  2.69355  4.24690  2.90347  2.73739  3.18146  2.89801  2.37887  2.77519  2.98518  4.58477  3.61503
          0.02836  3.97260  4.69494  0.61958  0.77255  0.48576  0.95510
     14   2.47403  4.20212  3.72381  3.19283  3.48562  3.52749  4.03817  1.91870  3.11369  2.45429  3.42935  3.49813  3.99749  3.41489  3.41323  2.55569  2.27807  2.08353  5.00583  3.78777     14 i - - -
          2.68618  4.42225  2.77519  2.73123  3.46354  2.40513  3.72494  3.29354  2.67741  2.69355  4.24690  2.90347  2.73739  3.18146  2.89801  2.37887  2.77519  2.98518  4.58477  3.61503
          0.02836  3.97260  4.69494  0.61958  0.77255  0.48576  0.95510
     15   2.55461  4.28309  3.41327  2.84909  2.85898  3.52624  3.77211  2.69539  2.50935  2.48728  3.38544  2.94358  3.90713  3.10431  3.14105  2.77346  2.70918  2.24363  4.84563  3.26425     15 v - - -
          2.68618  4.42225  2.77519  2.73123  3.46354  2.40513  3.72494  3.29354  2.67741  2.69355  4.24690  2.90347  2.73739  3.18146  2.89801  2.37887  2.77519  2.98518  4.58477  3.61503
          0.02836  3.97260  4.69494  0.61958  0.77255  0.48576  0.95510
     16   2.57230  4.38713  3.30609  2.75117  3.54547  3.49875  3.74678  2.46417  2.59731  2.36834  3.48822  3.18676  3.88996  2.71580  3.02633  2.30334  2.80781  2.57454  4.96402  3.71192     16 s - - -
          2.68618  4.42225  2.77519  2.73123  3.46354  2.40513  3.72494  3.29354  2.67741  2.69355  4.24690  2.90347  2.73739  3.18146  2.89801  2.37887  2.77519  2.98518  4.58477  3.61503
          0.02836  3.97260  4.69494  0.61958  0.77255  0.48576  0.95510
     17   2.65220  4.20902  3.82034  3.25242  2.57840  3.70468  3.95722  2.48617  3.16058  1.79852  2.79821  2.98357  4.06693  3.42599  3.42613  2.98056  2.88538  2.27133  4.73233  3.47437     17 l - - -
          2.68620  4.42227  2.77521  2.73125  3.46356  2.40515  3.72496  3.29356  2.67743  2.69357  4.24692  2.90313  2.73741  3.18148  2.89802  2.37889  2.77521  2.98520  4.58479  3.61505
          0.17445  1.89089  4.69494  0.32213  1.28955  0.48576  0.95510
     18   2.60982  4.47974  3.24297  2.03173  3.51810  3.50938  3.72133  2.94946  2.62330  2.39566  3.54028  3.15467  3.89753  2.98771  3.00317  2.75577  2.84220  2.54692  3.61626  3.64588     19 e - - -
          2.68618  4.42225  2.77519  2.73123  3.46354  2.40513  3.72494  3.29354  2.67741  2.69355  4.24690  2.90347  2.73739  3.18146  2.89801  2.37887  2.77519  2.98518  4.58477  3.61503
          0.02836  3.97260  4.69494  0.61958  0.77255  0.48576  0.95510
     19   3.07918  4.41765  4.71889  4.23064  3.50320  4.37741  4.95046  1.14536  4.10414  1.99777  3.31994  4.45772  4.70623  4.37646  4.30527  3.76924  3.35037  1.42994  5.47571  4.27018     20 i - - -
          2.68618  4.42225  2.77519  2.73123  3.46354  2.40513  3.72494  3.29354  2.67741  2.69355  4.24690  2.90347  2.73739  3.18146  2.89801  2.37887  2.77519  2.98518  4.58477  3.61503
          0.02836  3.97260  4.69494  0.61958  0.77255  0.48576  0.95510
     20   2.86760  5.35732  2.00654  1.29449  4.66326  3.22844  3.73197  4.15318  2.69403  3.68120  4.52204  2.70675  3.82427  2.89437  3.24898  2.61761  3.15063  3.74437  5.85201  4.38083     21 e - - -
          2.68618  4.42225  2.77519  2.73123  3.46354  2.40513  3.72494  3.29354  2.67741  2.69355  4.24690  2.90347  2.73739  3.18146  2.89801  2.37887  2.77519  2.98518  4.58477  3.61503
          0.02836  3.97260  4.69494  0.61958  0.77255  0.48576  0.95510
     21   1.04799  4.14329  3.45758  3.22227  4.19852  2.94966  4.26373  3.45903  3.25838  3.28630  4.18243  3.34283  3.70827  3.56892  3.53168  2.21471  2.72666  2.99843  5.59758  4.37289     22 a - - -
          2.68618  4.42225  2.77519  2.73123  3.46354  2.40513  3.72494  3.29354  2.67741  2.69355  4.24690  2.90347  2.73739  3.18146  2.89801  2.37887  2.77519  2.98518  4.58477  3.61503
          0.02836  3.97260  4.69494  0.61958  0.77255  0.48576  0.95510
     22   2.70604  4.72851  2.94486  2.65447  4.22915  3.31190  3.84270  3.65229  2.16749  3.27149  4.16832  3.09947  1.51954  3.04651  2.85940  2.78129  3.02932  3.30620  5.45037  4.18826     23 p - - -
          2.68618  4.42225  2.77519  2.73123  3.46354  2.40513  3.72494  3.29354  2.67741  2.69355  4.24690  2.90347  2.73739  3.18146  2.89801  2.37887  2.77519  2.98518  4.58477  3.61503
          0.02836  3.97260  4.69494  0.61958  0.77255  0.48576  0.95510
     23   2.58302  4.46061  2.86335  2.66703  3.05142  3.48428  3.71016  2.97504  2.62481  2.08628  3.53616  3.12661  3.87384  2.83521  2.78445  2.72680  2.81529  2.73787  4.97567  3.68455     24 l - - -
          2.68618  4.42225  2.77519  2.73123  3.46354  2.40513  3.72494  3.29354  2.67741  2.69355  4.24690  2.90347  2.73739  3.18146  2.89801  2.37887  2.77519  2.98518  4.58477  3.61503
          0.02836  3.97260  4.69494  0.61958  0.77255  0.48576  0.95510
     24   3.06647  4.39795  4.72840  4.23389  3.54001  4.38461  4.95846  1.34930  4.11813  2.05009  3.35285  4.46004  4.70997  4.38953  4.32346  3.77135  3.33552  1.18029  5.49640  4.28818     25 v - - -
          2.68618  4.42225  2.77519  2.73123  3.46354  2.40513  3.72494  3.29354  2.67741  2.69355  4.24690  2.90347  2.73739  3.18146  2.89801  2.37887  2.77519  2.98518  4.58477  3.61503
          0.02836  3.97260  4.69494  0.61958  0.77255  0.48576  0.95510
     25   0.87858  4.24407  3.56599  3.36275  4.15372  3.06576  4.37273  3.29436  3.38162  3.17126  4.19275  3.48650  3.81452  3.71377  3.62475  2.59383  2.87816  2.93142  5.57088  4.38248     26 a - - -
          2.68618  4.42225  2.77519  2.73123  3.46354  2.40513  3.72494  3.29354  2.67741  2.69355  4.24690  2.90347  2.73739  3.18146  2.89801  2.37887  2.77519  2.98518  4.58477  3.61503
          0.02836  3.97260  4.69494  0.61958  0.77255  0.48576  0.95510
     26   3.03405  5.14212  3.42927  2.78075  4.58878  3.64639  3.60701  3.94140  1.26823  3.39038  4.26365  3.18467  4.02121  2.74397  1.70257  3.03165  3.20459  3.62439  5.43642  4.26525     27 k - - -
          2.68618  4.42225  2.77519  2.73123  3.46354  2.40513  3.72494  3.29354  2.67741  2.69355  4.24690  2.90347  2.73739  3.18146  2.89801  2.37887  2.77519  2.98518  4.58477  3.61503
          0.02836  3.97260  4.69494  0.61958  0.77255  0.48576  0.95510
     27   2.17132  4.86944  2.98108  2.52034  4.19704  3.42417  3.27829  3.61542  1.64421  3.18867  4.03131  3.00176  3.86555  2.80253  2.57228  2.74786  2.95860  3.28635  5.36578  4.07000     28 k - - -
          2.68618  4.42225  2.77519  2.73123  3.46354  2.40513  3.72494  3.29354  2.67741  2.69355  4.24690  2.90347  2.73739  3.18146  2.89801  2.37887  2.77519  2.98518  4.58477  3.61503
          0.02836  3.97260  4.69494  0.61958  0.77255  0.48576  0.95510
     28   1.07711  4.13910  3.45388  3.21012  4.20748  2.94307  4.25389  3.49045  3.24901  3.29899  4.18271  3.33330  3.70060  3.55504  3.52734  2.13146  2.71751  3.01758  5.59859  4.37692     29 a - - -
          2.68618  4.42225  2.77519  2.73123  3.46354  2.40513  3.72494  3.29354  2.67741  2.69355  4.24690  2.90347  2.73739  3.18146  2.89801  2.37887  2.77519  2.98518  4.58477  3.61503
          0.02836  3.97260  4.69494  0.61958  0.77255  0.48576  0.95510
     29   2.89321  5.09871  3.25520  2.62779  4.48661  3.57683  3.57792  3.86157  1.55973  3.16965  4.17088  3.07932  3.94471  2.15755  1.96600  2.88473  3.07673  3.52696  5.42254  4.19416     30 k - - -
          2.68618  4.42225  2.77519  2.73123  3.46354  2.40513  3.72494  3.29354  2.67741  2.69355  4.24690  2.90347  2.73739  3.18146  2.89801  2.37887  2.77519  2.98518  4.58477  3.61503
          0.02836  3.97260  4.69494  0.61958  0.77255  0.48576  0.95510
     30   2.09905  4.31792  3.24119  3.01722  4.20252  3.06188  4.15704  3.52711  3.07944  3.25889  4.19638  3.28058  1.31257  3.43135  3.38662  2.55765  2.85016  3.11160  5.55928  4.32944     31 p - - -
          2.68618  4.42225  2.77519  2.73123  3.46354  2.40513  3.72494  3.29354  2.67741  2.69355  4.24690  2.90347  2.73739  3.18146  2.89801  2.37887  2.77519  2.98518  4.58477  3.61503
          0.02836  3.97260  4.69494  0.61958  0.77255  0.48576  0.95510
     31   2.79324  4.55806  3.48745  3.39993  4.53910  0.59007  4.51347  4.16365  3.59477  3.80506  4.78209  3.65183  3.95239  3.91106  3.81923  2.96813  3.28227  3.67265  5.60718  4.64460     32 G - - -
          2.68618  4.42225  2.77519  2.73123  3.46354  2.40513  3.72494  3.29354  2.67741  2.69355  4.24690  2.90347  2.73739  3.18146  2.89801  2.37887  2.77519  2.98518  4.58477  3.61503
          0.02836  3.97260  4.69494  0.61958  0.77255  0.48576  0.95510
     32   2.87295  5.11445  2.62715  2.18112  4.40114  3.37774  3.70379  3.86452  2.36321  3.39446  4.27962  2.91478  3.89467  1.47979  2.70867  2.84861  3.12424  3.52992  5.55008  4.21469     33 q - - -
          2.68618  4.42225  2.77519  2.73123  3.46354  2.40513  3.72494  3.29354  2.67741  2.69355  4.24690  2.90347  2.73739  3.18146  2.89801  2.37887  2.77519  2.98518  4.58477  3.61503
          0.02836  3.97260  4.69494  0.61958  0.77255  0.48576  0.95510
     33   3.38758  4.76025  4.37593  4.11012  0.86111  4.05256  3.92449  2.89969  4.01480  2.24702  3.61551  4.13290  4.50942  4.15537  4.10977  3.65192  3.68903  2.89761  4.14517  2.50016     34 f - - -
          2.68618  4.42225  2.77519  2.73123  3.46354  2.40513  3.72494  3.29354  2.67741  2.69355  4.24690  2.90347  2.73739  3.18146  2.89801  2.37887  2.77519  2.98518  4.58477  3.61503
          0.02836  3.97260  4.69494  0.61958  0.77255  0.48576  0.95510
     34   3.07323  4.40230  4.73892  4.24460  3.53192  4.39395  4.96567  1.26554  4.12786  2.03545  3.34333  4.47021  4.71595  4.39670  4.33075  3.78140  3.34166  1.25946  5.49486  4.28944     35 v - - -
          2.68618  4.42225  2.77519  2.73123  3.46354  2.40513  3.72494  3.29354  2.67741  2.69355  4.24690  2.90347  2.73739  3.18146  2.89801  2.37887  2.77519  2.98518  4.58477  3.61503
          0.02836  3.97260  4.69494  0.61958  0.77255  0.48576  0.95510
     35   3.11703  4.47581  4.64028  4.13161  3.33009  4.36175  4.80564  1.11627  3.95462  1.80654  2.86188  4.38548  4.66120  4.22977  4.14439  3.73903  3.37386  1.81851  5.30870  4.11850     36 i - - -
          2.68618  4.42225  2.77519  2.73123  3.46354  2.40513  3.72494  3.29354  2.67741  2.69355  4.24690  2.90347  2.73739  3.18146  2.89801  2.37887  2.77519  2.98518  4.58477  3.61503
          0.02836  3.97260  4.69494  0.61958  0.77255  0.48576  0.95510
     36   3.21974  4.60121  4.64445  4.11915  3.12851  4.40681  4.75291  1.96524  3.92903  0.94508  2.96812  4.39831  4.66399  4.15902  4.10371  3.77329  3.46488  2.05698  5.17420  4.01339     37 l - - -
          2.68618  4.42225  2.77519  2.73123  3.46354  2.40513  3.72494  3.29354  2.67741  2.69355  4.24690  2.90347  2.73739  3.18146  2.89801  2.37887  2.77519  2.98518  4.58477  3.61503
          0.02836  3.97260  4.69494  0.61958  0.77255  0.48576  0.95510
     37   2.76379  4.74998  3.32189  2.70524  3.99297  3.55959  3.65139  2.49550  1.86043  2.94665  3.83719  3.14367  3.93549  2.83146  1.98235  2.84457  2.97208  3.04827  5.21306  3.97385     38 k - - -
          2.68618  4.42225  2.77519  2.73123  3.46354  2.40513  3.72494  3.29354  2.67741  2.69355  4.24690  2.90347  2.73739  3.18146  2.89801  2.37887  2.77519  2.98518  4.58477  3.61503
          0.02836  3.97260  4.69494  0.61958  0.77255  0.48576  0.95510
     38   2.18312  4.26751  3.46163  2.91020  3.50025  3.46661  3.84929  2.56318  2.85707  2.42270  3.44997  3.29258  3.24622  3.16824  3.20847  2.67081  2.49016  2.22706  4.95397  3.71932     39 a - - -
          2.68618  4.42225  2.77519  2.73123  3.46354  2.40513  3.72494  3.29354  2.67741  2.69355  4.24690  2.90347  2.73739  3.18146  2.89801  2.37887  2.77519  2.98518  4.58477  3.61503
          0.02836  3.97260  4.69494  0.61958  0.77255  0.48576  0.95510
     39   2.68760  5.12412  2.22335  2.23205  4.42594  3.17543  3.29001  3.89508  2.25948  3.41171  4.19873  2.11069  3.78307  2.74111  2.81866  2.57933  2.93177  3.49746  5.57761  4.17106     40 n - - -
          2.68618  4.42225  2.77519  2.73123  3.46354  2.40513  3.72494  3.29354  2.67741  2.69355  4.24690  2.90347  2.73739  3.18146  2.89801  2.37887  2.77519  2.98518  4.58477  3.61503
          0.02836  3.97260  4.69494  0.61958  0.77255  0.48576  0.95510
     40   2.85558  5.34841  2.13438  1.35630  4.63150  3.25548  3.70259  4.12271  2.60577  3.63263  4.46391  2.72215  3.82466  2.49528  3.12712  2.76990  3.12331  3.71993  5.79631  4.34357     41 e - - -
          2.68618  4.42225  2.77519  2.73123  3.46354  2.40513  3.72494  3.29354  2.67741  2.69355  4.24690  2.90347  2.73739  3.18146  2.89801  2.37887  2.77519  2.98518  4.58477  3.61503
          0.02836  3.97260  4.69494  0.61958  0.77255  0.48576  0.95510
     41   2.66585  5.10648  2.53001  2.09640  4.41734  3.20323  3.07741  3.88229  1.98104  3.38992  4.16791  2.53410  3.77873  2.63633  2.82221  2.56707  2.90300  3.48123  5.54614  4.14956     42 k - - -
          2.68618  4.42225  2.77519  2.73123  3.46354  2.40513  3.72494  3.29354  2.67741  2.69355  4.24690  2.90347  2.73739  3.18146  2.89801  2.37887  2.77519  2.98518  4.58477  3.61503
          0.02836  3.97260  4.69494  0.61958  0.77255  0.48576  0.95510
     42   2.79324  4.55806  3.48745  3.39993  4.53910  0.59007  4.51347  4.16365  3.59477  3.80506  4.78209  3.65183  3.95239  3.91106  3.81923  2.96813  3.28227  3.67265  5.60718  4.64460     43 G - - -
          2.68618  4.42225  2.77519  2.73123  3.46354  2.40513  3.72494  3.29354  2.67741  2.69355  4.24690  2.90347  2.73739  3.18146  2.89801  2.37887  2.77519  2.98518  4.58477  3.61503
          0.02836  3.97260  4.69494  0.61958  0.77255  0.48576  0.95510
     43   3.04065  5.16991  2.53311  0.89103  4.52903  3.34021  3.93665  4.00290  2.82993  3.60428  4.57466  2.99296  3.94978  3.15071  3.24857  3.01334  3.34590  3.67670  5.68177  4.40494     44 e - - -
          2.68618  4.42225  2.77519  2.73123  3.46354  2.40513  3.72494  3.29354  2.67741  2.69355  4.24690  2.90347  2.73739  3.18146  2.89801  2.37887  2.77519  2.98518  4.58477  3.61503
          0.02836  3.97260  4.69494  0.61958  0.77255  0.48576  0.95510
     44   3.12042  4.95123  3.62149  3.11259  4.33125  3.58833  3.90003  3.88046  2.28226  3.37824  4.37641  3.46437  4.08659  3.11592  0.83582  3.20013  3.37991  3.60024  5.37406  4.23750     45 r - - -
          2.68618  4.42225  2.77519  2.73123  3.46354  2.40513  3.72494  3.29354  2.67741  2.69355  4.24690  2.90347  2.73739  3.18146  2.89801  2.37887  2.77519  2.98518  4.58477  3.61503
          0.02836  3.97260  4.69494  0.61958  0.77255  0.48576  0.95510
     45   3.09977  4.42099  4.75544  4.24590  3.47973  4.43477  4.95174  1.18318  4.12190  1.91839  3.29016  4.48346  4.72940  4.38086  4.32097  3.81205  3.35940  1.41675  5.45754  4.26258     46 i - - -
          2.68618  4.42225  2.77519  2.73123  3.46354  2.40513  3.72494  3.29354  2.67741  2.69355  4.24690  2.90347  2.73739  3.18146  2.89801  2.37887  2.77519  2.98518  4.58477  3.61503
          0.02836  3.97260  4.69494  0.61958  0.77255  0.48576  0.95510
     46   2.88842  4.62839  3.50653  3.36052  4.34597  3.31026  4.42922  3.91777  3.42650  3.53351  4.58809  3.65682  0.66086  3.81224  3.66015  3.05919  3.33800  3.55162  5.50446  4.46822     47 P - - -
          2.68618  4.42225  2.77519  2.73123  3.46354  2.40513  3.72494  3.29354  2.67741  2.69355  4.24690  2.90347  2.73739  3.18146  2.89801  2.37887  2.77519  2.98518  4.58477  3.61503
          0.02836  3.97260  4.69494  0.61958  0.77255  0.48576  0.95510
     47   3.26863  4.70163  4.34996  3.99100  3.17584  4.10874  4.61536  2.38616  3.75775  0.76111  3.16885  4.25673  4.52736  4.10210  3.91715  3.69235  3.55860  2.44934  5.09070  3.83689     48 l - - -
          2.68618  4.42225  2.77519  2.73123  3.46354  2.40513  3.72494  3.29354  2.67741  2.69355  4.24690  2.90347  2.73739  3.18146  2.89801  2.37887  2.77519  2.98518  4.58477  3.61503
          0.02836  3.97260  4.69494  0.61958  0.77255  0.48576  0.95510
     48   2.46869  4.31369  3.51914  3.27675  4.05939  3.14941  4.28615  3.19880  3.22169  3.05872  4.10345  3.46944  3.86134  3.61169  3.47506  2.67116  1.01286  2.88300  5.48838  4.27627     49 t - - -
          2.68618  4.42225  2.77519  2.73123  3.46354  2.40513  3.72494  3.29354  2.67741  2.69355  4.24690  2.90347  2.73739  3.18146  2.89801  2.37887  2.77519  2.98518  4.58477  3.61503
          0.02836  3.97260  4.69494  0.61958  0.77255  0.48576  0.95510
     49   3.10776  4.47132  4.63110  4.09485  3.23876  4.34335  4.73095  1.31441  3.93614  1.69767  2.26884  4.35060  4.61794  4.16410  4.11245  3.69759  3.35160  1.93377  5.21043  4.06368     50 i - - -
          2.68618  4.42225  2.77519  2.73123  3.46354  2.40513  3.72494  3.29354  2.67741  2.69355  4.24690  2.90347  2.73739  3.18146  2.89801  2.37887  2.77519  2.98518  4.58477  3.61503
          0.02836  3.97260  4.69494  0.61958  0.77255  0.48576  0.95510
     50   0.87858  4.24407  3.56599  3.36275  4.15372  3.06576  4.37273  3.29436  3.38162  3.17126  4.19275  3.48650  3.81452  3.71377  3.62475  2.59383  2.87816  2.93142  5.57088  4.38248     51 a - - -
          2.68618  4.42225  2.77519  2.73123  3.46354  2.40513  3.72494  3.29354  2.67741  2.69355  4.24690  2.90347  2.73739  3.18146  2.89801  2.37887  2.77519  2.98518  4.58477  3.61503
          0.02836  3.97260  4.69494  0.61958  0.77255  0.48576  0.95510
     51   2.97478  5.49928  1.16073  1.85811  4.79013  3.21038  3.79272  4.30446  2.84091  3.83253  4.71220  2.68966  3.85019  2.97117  3.43970  2.85851  3.27399  3.89129  5.98034  4.48597     52 d - - -
          2.68618  4.42225  2.77519  2.73123  3.46354  2.40513  3.72494  3.29354  2.67741  2.69355  4.24690  2.90347  2.73739  3.18146  2.89801  2.37887  2.77519  2.98518  4.58477  3.61503
          0.02836  3.97260  4.69494  0.61958  0.77255  0.48576  0.95510
     52   2.37452  4.26501  3.42463  2.91170  3.14577  3.30836  3.88900  2.92949  2.87148  2.69587  3.59847  3.25985  3.83364  3.18532  3.22792  1.91378  2.27811  2.50275  5.07368  3.82437     53 s - - -
          2.68618  4.42225  2.77519  2.73123  3.46354  2.40513  3.72494  3.29354  2.67741  2.69355  4.24690  2.90347  2.73739  3.18146  2.89801  2.37887  2.77519  2.98518  4.58477  3.61503
          0.02836  3.97260  4.69494  0.61958  0.77255  0.48576  0.95510
     53   2.84224  5.30144  1.41283  2.13571  4.66474  3.20140  3.75423  4.19045  2.74738  3.71473  4.55533  2.15343  3.81627  2.92231  3.31718  2.55462  3.14463  3.76009  5.87204  4.39084     54 d - - -
          2.68618  4.42225  2.77519  2.73123  3.46354  2.40513  3.72494  3.29354  2.67741  2.69355  4.24690  2.90347  2.73739  3.18146  2.89801  2.37887  2.77519  2.98518  4.58477  3.61503
          0.02836  3.97260  4.69494  0.61958  0.77255  0.48576  0.95510
     54   2.27743  4.60520  3.09685  2.56730  3.88741  3.40052  3.67660  3.04119  2.35187  2.91154  3.76393  3.03950  2.48885  2.86707  2.62968  2.66348  2.82719  2.96624  5.19498  3.90968     55 a - - -
          2.68618  4.42225  2.77519  2.73123  3.46354  2.40513  3.72494  3.29354  2.67741  2.69355  4.24690  2.90347  2.73739  3.18146  2.89801  2.37887  2.77519  2.98518  4.58477  3.61503
          0.02836  3.97260  4.69494  0.61958  0.77255  0.48576  0.95510
     55   2.53846  5.10427  2.36289  1.86729  4.40685  3.31507  3.60470  3.87176  2.17758  3.39119  4.17494  2.79206  3.77772  2.62728  2.89764  2.50267  2.75820  3.47498  5.56025  4.15604     56 e - - -
          2.68618  4.42225  2.77519  2.73123  3.46354  2.40513  3.72494  3.29354  2.67741  2.69355  4.24690  2.90347  2.73739  3.18146  2.89801  2.37887  2.77519  2.98518  4.58477  3.61503
          0.02836  3.97260  4.69494  0.61958  0.77255  0.48576  0.95510
     56   2.66037  5.08375  2.93277  2.02113  4.44152  3.45694  3.58870  3.84816  1.70882  3.34654  4.16050  2.95140  3.86779  2.71641  2.19549  2.76213  2.99479  3.48735  5.47176  4.17296     57 k - - -
          2.68618  4.42225  2.77519  2.73123  3.46354  2.40513  3.72494  3.29354  2.67741  2.69355  4.24690  2.90347  2.73739  3.18146  2.89801  2.37887  2.77519  2.98518  4.58477  3.61503
          0.02836  3.97260  4.69494  0.61958  0.77255  0.48576  0.95510
     57   2.79324  4.55806  3.48745  3.39993  4.53910  0.59007  4.51347  4.16365  3.59477  3.80506  4.78209  3.65183  3.95239  3.91106  3.81923  2.96813  3.28227  3.67265  5.60718  4.64460     58 G - - -
          2.68618  4.42225  2.77519  2.73123  3.46354  2.40513  3.72494  3.29354  2.67741  2.69355  4.24690  2.90347  2.73739  3.18146  2.89801  2.37887  2.77519  2.98518  4.58477  3.61503
          0.02836  3.97260  4.69494  0.61958  0.77255  0.48576  0.95510
     58   2.51932  4.27266  3.50074  2.99528  3.37850  3.40625  3.84912  2.90044  2.86212  2.60817  3.52995  3.32488  3.89744  3.22557  3.16648  2.56677  1.89872  2.65368  2.85952  3.53111     59 t - - -
          2.68618  4.42225  2.77519  2.73123  3.46354  2.40513  3.72494  3.29354  2.67741  2.69355  4.24690  2.90347  2.73739  3.18146  2.89801  2.37887  2.77519  2.98518  4.58477  3.61503
          0.02836  3.97260  4.69494  0.61958  0.77255  0.48576  0.95510
     59   3.07166  4.40083  4.73762  4.24307  3.53467  4.39273  4.96483  1.28745  4.12687  2.03991  3.34619  4.46869  4.71515  4.39612  4.33029  3.77989  3.34011  1.23647  5.49590  4.28988     60 v - - -
          2.68618  4.42225  2.77519  2.73123  3.46354  2.40513  3.72494  3.29354  2.67741  2.69355  4.24690  2.90347  2.73739  3.18146  2.89801  2.37887  2.77519  2.98518  4.58477  3.61503
          0.02836  3.97260  4.69494  0.61958  0.77255  0.48576  0.95510
     60   2.60316  4.62867  2.99361  2.63012  4.05493  3.30715  3.79013  3.42094  2.52621  3.06560  3.97137  3.07148  3.84422  2.22660  2.86920  2.69416  1.75606  3.10535  5.36072  4.06715     61 t - - -
          2.68618  4.42225  2.77519  2.73123  3.46354  2.40513  3.72494  3.29354  2.67741  2.69355  4.24690  2.90347  2.73739  3.18146  2.89801  2.37887  2.77519  2.98518  4.58477  3.61503
          0.02836  3.97260  4.69494  0.61958  0.77255  0.48576  0.95510
     61   3.13139  4.49150  4.61209  4.14982  3.35909  4.34541  4.82473  1.06639  3.95764  1.80737  3.24420  4.39479  4.67725  4.26936  4.14811  3.75821  3.40075  1.78772  5.32814  4.07815     62 i - - -
          2.68618  4.42225  2.77519  2.73123  3.46354  2.40513  3.72494  3.29354  2.67741  2.69355  4.24690  2.90347  2.73739  3.18146  2.89801  2.37887  2.77519  2.98518  4.58477  3.61503
          0.02836  3.97260  4.69494  0.61958  0.77255  0.48576  0.95510
     62   3.07465  4.40404  4.73903  4.24511  3.52864  4.39417  4.96564  1.24387  4.12759  2.03047  3.34016  4.47079  4.71612  4.39623  4.33001  3.78200  3.34318  1.28409  5.49328  4.28836     63 i - - -
          2.68618  4.42225  2.77519  2.73123  3.46354  2.40513  3.72494  3.29354  2.67741  2.69355  4.24690  2.90347  2.73739  3.18146  2.89801  2.37887  2.77519  2.98518  4.58477  3.61503
          0.02836  3.97260  4.69494  0.61958  0.77255  0.48576  0.95510
     63   2.76087  4.51457  4.15462  3.69973  1.61736  3.98890  3.61850  2.90791  3.58793  2.43558  3.56432  3.78980  4.34874  3.74941  3.76529  3.31230  3.30592  2.77619  3.91665  1.57976     64 y - - -
          2.68618  4.42225  2.77519  2.73123  3.46354  2.40513  3.72494  3.29354  2.67741  2.69355  4.24690  2.90347  2.73739  3.18146  2.89801  2.37887  2.77519  2.98518  4.58477  3.61503
          0.02836  3.97260  4.69494  0.61958  0.77255  0.48576  0.95510
     64   2.73805  4.67036  3.23081  2.73988  3.68670  3.53975  3.77729  3.06724  2.49790  2.55840  2.62207  3.19109  3.96033  1.85913  2.82020  2.85194  2.98189  2.90008  5.14841  3.85657     65 q - - -
          2.68618  4.42225  2.77519  2.73123  3.46354  2.40513  3.72494  3.29354  2.67741  2.69355  4.24690  2.90347  2.73739  3.18146  2.89801  2.37887  2.77519  2.98518  4.58477  3.61503
          0.02836  3.97260  4.69494  0.61958  0.77255  0.48576  0.95510
     65   2.70720  4.55550  3.10202  2.08223  3.79799  3.50049  3.91956  2.70569  2.79036  2.70300  3.72005  3.21656  3.98346  3.16380  3.15913  2.87520  2.98389  1.67597  5.27220  3.98734     66 v - - -
          2.68618  4.42225  2.77519  2.73123  3.46354  2.40513  3.72494  3.29354  2.67741  2.69355  4.24690  2.90347  2.73739  3.18146  2.89801  2.37887  2.77519  2.98518  4.58477  3.61503
          0.02836  3.97260  4.69494  0.61958  0.77255  0.48576  0.95510
     66   2.93739  4.39248  4.40522  3.93984  3.49024  4.05683  4.69082  1.91533  3.77177  2.07852  3.13237  4.16503  4.49051  4.10256  3.99327  3.45772  3.24018  1.03946  5.36270  4.11997     67 v - - -
          2.68618  4.42225  2.77519  2.73123  3.46354  2.40513  3.72494  3.29354  2.67741  2.69355  4.24690  2.90347  2.73739  3.18146  2.89801  2.37887  2.77519  2.98518  4.58477  3.61503
          0.02836  3.97260  4.69494  0.61958  0.77255  0.48576  0.95510
     67   2.79324  4.55806  3.48745  3.39993  4.53910  0.59007  4.51347  4.16365  3.59477  3.80506  4.78209  3.65183  3.95239  3.91106  3.81923  2.96813  3.28227  3.67265  5.60718  4.64460     68 G - - -
          2.68618  4.42225  2.77519  2.73123  3.46354  2.40513  3.72494  3.29354  2.67741  2.69355  4.24690  2.90347  2.73739  3.18146  2.89801  2.37887  2.77519  2.98518  4.58477  3.61503
          0.02836  3.97260  4.69494  0.61958  0.77255  0.48576  0.95510
     68   2.29433  4.72756  3.07181  2.56255  4.01848  3.43286  3.66230  3.36829  1.78271  2.62383  3.87526  2.89445  3.85869  2.83672  2.67530  2.72059  2.89802  3.07160  5.26904  3.98284     69 k - - -
          2.68618  4.42225  2.77519  2.73123  3.46354  2.40513  3.72494  3.29354  2.67741  2.69355  4.24690  2.90347  2.73739  3.18146  2.89801  2.37887  2.77519  2.98518  4.58477  3.61503
          0.02836  3.97260  4.69494  0.61958  0.77255  0.48576  0.95510
     69   2.25843  4.20125  3.35231  3.04906  4.19386  2.98290  4.13103  3.54571  3.06617  3.28368  4.14322  3.25846  3.70476  3.39560  3.38308  1.37595  1.96042  3.07240  5.55218  4.31343     70 s - - -
          2.68618  4.42225  2.77519  2.73123  3.46354  2.40513  3.72494  3.29354  2.67741  2.69355  4.24690  2.90347  2.73739  3.18146  2.89801  2.37887  2.77519  2.98518  4.58477  3.61503
          0.02836  3.97260  4.69494  0.61958  0.77255  0.48576  0.95510
     70   2.46869  4.31369  3.51914  3.27675  4.05939  3.14941  4.28615  3.19880  3.22169  3.05872  4.10345  3.46944  3.86134  3.61169  3.47506  2.67116  1.01286  2.88300  5.48838  4.27627     71 t - - -
          2.68618  4.42225  2.77519  2.73123  3.46354  2.40513  3.72494  3.29354  2.67741  2.69355  4.24690  2.90347  2.73739  3.18146  2.89801  2.37887  2.77519  2.98518  4.58477  3.61503
          0.02836  3.97260  4.69494  0.61958  0.77255  0.48576  0.95510
     71   2.23120  4.63556  3.18708  2.62078  3.85814  3.48379  3.65943  3.22658  2.19580  2.34019  3.73418  3.08382  3.87460  2.76226  2.39392  2.74227  2.87427  2.95625  5.15133  3.88745     72 k - - -
          2.68618  4.42225  2.77519  2.73123  3.46354  2.40513  3.72494  3.29354  2.67741  2.69355  4.24690  2.90347  2.73739  3.18146  2.89801  2.37887  2.77519  2.98518  4.58477  3.61503
          0.02836  3.97260  4.69494  0.61958  0.77255  0.48576  0.95510
     72   2.57072  3.65156  3.27432  2.21315  3.57762  3.49581  3.73311  2.74545  2.64212  2.31665  3.50802  3.16030  3.88143  2.99205  2.82063  2.73370  2.80388  2.58895  4.98960  3.73180     73 e - - -
          2.68618  4.42225  2.77519  2.73123  3.46354  2.40513  3.72494  3.29354  2.67741  2.69355  4.24690  2.90347  2.73739  3.18146  2.89801  2.37887  2.77519  2.98518  4.58477  3.61503
          0.02836  3.97260  4.69494  0.61958  0.77255  0.48576  0.95510
     73   3.27667  4.63769  4.64461  4.14716  2.06032  4.38243  4.38079  2.31455  4.00370  1.02215  2.96815  4.33296  4.63141  4.12906  4.13361  3.74755  3.50810  2.42307  4.65702  3.22451     74 l - - -
          2.68618  4.42225  2.77519  2.73123  3.46354  2.40513  3.72494  3.29354  2.67741  2.69355  4.24690  2.90347  2.73739  3.18146  2.89801  2.37887  2.77519  2.98518  4.58477  3.61503
          0.02836  3.97260  4.69494  0.61958  0.77255  0.48576  0.95510
     74   2.42175  4.71544  2.96665  2.49038  4.13667  2.61273  3.67016  3.55039  2.28619  3.14431  3.96405  2.97268  3.79354  2.82897  2.40832  2.14886  2.84191  3.19377  5.36453  4.05456     75 s - - -
          2.68618  4.42225  2.77519  2.73123  3.46354  2.40513  3.72494  3.29354  2.67741  2.69355  4.24690  2.90347  2.73739  3.18146  2.89801  2.37887  2.77519  2.98518  4.58477  3.61503
          0.02836  3.97260  4.69494  0.61958  0.77255  0.48576  0.95510
     75   2.58939  4.93656  2.53498  2.23490  4.22409  3.36632  3.56714  3.66686  2.19876  2.91913  3.99674  2.78512  3.76718  2.63140  2.54134  2.52700  2.69898  3.21150  5.40176  4.03479     76 k - - -
          2.68618  4.42225  2.77519  2.73123  3.46354  2.40513  3.72494  3.29354  2.67741  2.69355  4.24690  2.90347  2.73739  3.18146  2.89801  2.37887  2.77519  2.98518  4.58477  3.61503
          0.02836  3.97260  4.69494  0.61958  0.77255  0.48576  0.95510
     76   2.65157  4.29786  3.62763  3.05367  3.29192  3.64912  3.87703  2.63192  2.54876  1.83987  2.54460  3.42318  4.01446  3.24563  3.17541  2.91677  2.88013  2.47867  4.83247  3.28907     77 l - - -
          2.68618  4.42225  2.77519  2.73123  3.46354  2.40513  3.72494  3.29354  2.67741  2.69355  4.24690  2.90347  2.73739  3.18146  2.89801  2.37887  2.77519  2.98518  4.58477  3.61503
          0.02836  3.97260  4.69494  0.61958  0.77255  0.48576  0.95510
     77   2.65317  5.15108  2.55625  1.85063  4.46175  3.32654  3.62246  3.91994  2.22406  3.43205  4.23010  2.28889  3.80498  2.46363  2.83703  2.61136  2.97334  3.52912  5.59112  4.19998     78 e - - -
          2.68618  4.42225  2.77519  2.73123  3.46354  2.40513  3.72494  3.29354  2.67741  2.69355  4.24690  2.90347  2.73739  3.18146  2.89801  2.37887  2.77519  2.98518  4.58477  3.61503
          0.02836  3.97260  4.69494  0.61958  0.77255  0.48576  0.95510
     78   2.19627  4.50576  3.09914  2.16697  3.82390  3.39680  3.79432  2.95238  2.66937  2.81304  3.71872  3.11163  3.86602  3.01532  3.07266  2.70382  2.72295  2.15330  5.21445  3.93525     79 v - - -
          2.68618  4.42225  2.77519  2.73123  3.46354  2.40513  3.72494  3.29354  2.67741  2.69355  4.24690  2.90347  2.73739  3.18146  2.89801  2.37887  2.77519  2.98518  4.58477  3.61503
          0.02836  3.97260  4.69494  0.61958  0.77255  0.48576  0.95510
     79   2.35756  4.29443  3.16335  3.04194  4.36075  1.04036  4.24551  3.87275  3.24362  3.56959  4.44317  3.27567  3.74360  3.54443  3.54102  2.37260  2.85456  3.32204  5.66790  4.43769     80 g - - -
          2.68618  4.42225  2.77519  2.73123  3.46354  2.40513  3.72494  3.29354  2.67741  2.69355  4.24690  2.90347  2.73739  3.18146  2.89801  2.37887  2.77519  2.98518  4.58477  3.61503
          0.02836  3.97260  4.69494  0.61958  0.77255  0.48576  0.95510
     80   2.94858  5.51120  1.42019  1.54105  4.79629  3.21283  3.76435  4.31291  2.78820  3.82040  4.67991  2.67877  3.83838  2.93330  3.38472  2.83066  3.23896  3.88975  5.97217  4.46991     81 d - - -
          2.68618  4.42225  2.77519  2.73123  3.46354  2.40513  3.72494  3.29354  2.67741  2.69355  4.24690  2.90347  2.73739  3.18146  2.89801  2.37887  2.77519  2.98518  4.58477  3.61503
          0.02836  3.97260  4.69494  0.61958  0.77255  0.48576  0.95510
     81   2.44064  4.67885  2.88980  2.26290  3.92920  2.69613  3.66463  3.34004  2.51258  2.97354  3.81306  2.87735  3.80729  2.84874  2.95676  2.39456  2.83468  3.03515  5.24169  2.99919     82 e - - -
          2.68618  4.42225  2.77519  2.73123  3.46354  2.40513  3.72494  3.29354  2.67741  2.69355  4.24690  2.90347  2.73739  3.18146  2.89801  2.37887  2.77519  2.98518  4.58477  3.61503
          0.02836  3.97260  4.69494  0.61958  0.77255  0.48576  0.95510
     82   2.84238  4.28214  4.24810  3.68078  2.83866  3.96569  4.15304  2.01915  3.56293  1.49797  3.06770  3.90596  4.28475  3.76109  3.74745  3.26455  3.07125  2.16852  4.68286  2.58915     83 l - - -
          2.68618  4.42225  2.77519  2.73123  3.46354  2.40513  3.72494  3.29354  2.67741  2.69355  4.24690  2.90347  2.73739  3.18146  2.89801  2.37887  2.77519  2.98518  4.58477  3.61503
          0.02836  3.97260  4.69494  0.61958  0.77255  0.48576  0.95510
     83   2.33864  4.43770  3.22054  2.66290  3.42956  3.47340  3.69993  2.97701  2.61813  2.55075  3.40986  3.01792  3.85984  2.53419  3.01499  2.62248  2.79276  2.72786  4.97022  2.91088     84 a - - -
          2.68618  4.42225  2.77519  2.73123  3.46354  2.40513  3.72494  3.29354  2.67741  2.69355  4.24690  2.90347  2.73739  3.18146  2.89801  2.37887  2.77519  2.98518  4.58477  3.61503
          0.02836  3.97260  4.69494  0.61958  0.77255  0.48576  0.95510
     84   2.27746  4.92648  1.53968  2.28299  4.47083  3.18107  3.78187  3.90678  2.72803  3.50958  4.34312  2.81433  3.78628  2.95377  3.24501  2.31796  2.99407  3.48564  5.71468  4.30999     85 d - - -
          2.68618  4.42225  2.77519  2.73123  3.46354  2.40513  3.72494  3.29354  2.67741  2.69355  4.24690  2.90347  2.73739  3.18146  2.89801  2.37887  2.77519  2.98518  4.58477  3.61503
          0.02836  3.97260  4.69494  0.61958  0.77255  0.48576  0.95510
     85   3.01161  4.41791  4.45607  3.93536  1.84451  4.14102  4.30405  2.18248  3.81191  1.75906  3.12923  4.12254  4.46555  3.99573  3.98104  3.48027  3.25969  1.66257  4.71733  3.30546     86 v - - -
          2.68618  4.42225  2.77519  2.73123  3.46354  2.40513  3.72494  3.29354  2.67741  2.69355  4.24690  2.90347  2.73739  3.18146  2.89801  2.37887  2.77519  2.98518  4.58477  3.61503
          0.02836  3.97260  4.69494  0.61958  0.77255  0.48576  0.95510
     86   2.81472  4.35252  4.59260  4.06536  3.51743  4.29387  4.78676  1.49769  3.95884  1.97859  3.33924  4.31318  4.61397  4.22474  4.17791  3.64717  3.25559  1.22315  5.39183  4.19628     87 v - - -
          2.68618  4.42225  2.77519  2.73123  3.46354  2.40513  3.72494  3.29354  2.67741  2.69355  4.24690  2.90347  2.73739  3.18146  2.89801  2.37887  2.77519  2.98518  4.58477  3.61503
          0.02836  3.97260  4.69494  0.61958  0.77255  0.48576  0.95510
     87   2.79324  4.55806  3.48745  3.39993  4.53910  0.59007  4.51347  4.16365  3.59477  3.80506  4.78209  3.65183  3.95239  3.91106  3.81923  2.96813  3.28227  3.67265  5.60718  4.64460     88 G - - -
          2.68618  4.42225  2.77519  2.73123  3.46354  2.40513  3.72494  3.29354  2.67741  2.69355  4.24690  2.90347  2.73739  3.18146  2.89801  2.37887  2.77519  2.98518  4.58477  3.61503
          0.02836  3.97260  4.69494  0.61958  0.77255  0.48576  0.95510
     88   2.88842  4.62839  3.50653  3.36052  4.34597  3.31026  4.42922  3.91777  3.42650  3.53351  4.58809  3.65682  0.66086  3.81224  3.66015  3.05919  3.33800  3.55162  5.50446  4.46822     89 P - - -
          2.68618  4.42225  2.77519  2.73123  3.46354  2.40513  3.72494  3.29354  2.67741  2.69355  4.24690  2.90347  2.73739  3.18146  2.89801  2.37887  2.77519  2.98518  4.58477  3.61503
          0.02836  3.97260  4.69494  0.61958  0.77255  0.48576  0.95510
     89   3.26863  4.70163  4.34996  3.99100  3.17584  4.10874  4.61536  2.38616  3.75775  0.76111  3.16885  4.25673  4.52736  4.10210  3.91715  3.69235  3.55860  2.44934  5.09070  3.83689     90 l - - -
          2.68618  4.42225  2.77519  2.73123  3.46354  2.40513  3.72494  3.29354  2.67741  2.69355  4.24690  2.90347  2.73739  3.18146  2.89801  2.37887  2.77519  2.98518  4.58477  3.61503
          0.02836  3.97260  4.69494  0.61958  0.77255  0.48576  0.95510
     90   2.79324  4.55806  3.48745  3.39993  4.53910  0.59007  4.51347  4.16365  3.59477  3.80506  4.78209  3.65183  3.95239  3.91106  3.81923  2.96813  3.28227  3.67265  5.60718  4.64460     91 G - - -
          2.68618  4.42225  2.77519  2.73123  3.46354  2.40513  3.72494  3.29354  2.67741  2.69355  4.24690  2.90347  2.73739  3.18146  2.89801  2.37887  2.77519  2.98518  4.58477  3.61503
          0.02836  3.97260  4.69494  0.61958  0.77255  0.48576  0.95510
     91   2.62661  4.57111  3.22111  2.64490  3.73412  3.49795  3.45770  2.79425  1.84995  2.74661  3.13407  3.10790  3.87995  2.89433  2.79651  2.74006  2.85209  2.77330  5.08793  3.81492     92 k - - -
          2.68618  4.42225  2.77519  2.73123  3.46354  2.40513  3.72494  3.29354  2.67741  2.69355  4.24690  2.90347  2.73739  3.18146  2.89801  2.37887  2.77519  2.98518  4.58477  3.61503
          0.02836  3.97260  4.69494  0.61958  0.77255  0.48576  0.95510
     92   1.87172  4.27976  3.26927  3.01252  4.19361  3.04074  4.13818  3.50628  3.06756  3.24587  4.15706  3.26610  1.49032  3.40545  3.38473  2.51474  2.80368  3.07983  5.55235  4.32238     93 p - - -
          2.68618  4.42225  2.77519  2.73123  3.46354  2.40513  3.72494  3.29354  2.67741  2.69355  4.24690  2.90347  2.73739  3.18146  2.89801  2.37887  2.77519  2.98518  4.58477  3.61503
          0.02836  3.97260  4.69494  0.61958  0.77255  0.48576  0.95510
     93   2.44026  4.30167  3.37812  2.88307  3.72443  3.28493  3.88872  3.00831  2.81622  2.75690  2.92784  3.23643  3.82484  3.16204  3.16839  1.99390  2.05859  2.72585  5.14329  3.89567     94 s - - -
          2.68618  4.42225  2.77519  2.73123  3.46354  2.40513  3.72494  3.29354  2.67741  2.69355  4.24690  2.90347  2.73739  3.18146  2.89801  2.37887  2.77519  2.98518  4.58477  3.61503
          0.02836  3.97260  4.69494  0.61958  0.77255  0.48576  0.95510
     94   2.79439  5.13144  2.55722  1.71067  4.33987  3.34852  2.34663  3.86964  2.39586  3.39699  4.23013  2.83852  3.84360  2.67126  2.80829  2.75633  3.03703  3.50993  5.52392  4.13301     95 e - - -
          2.68618  4.42225  2.77519  2.73123  3.46354  2.40513  3.72494  3.29354  2.67741  2.69355  4.24690  2.90347  2.73739  3.18146  2.89801  2.37887  2.77519  2.98518  4.58477  3.61503
          0.02836  3.97260  4.69494  0.61958  0.77255  0.48576  0.95510
     95   3.04202  4.38436  4.67559  4.11551  2.62112  4.30811  4.64102  1.68833  4.00396  1.52545  3.05066  4.32834  4.57044  4.16255  4.15038  3.64002  3.27519  1.58347  5.08347  3.91133     96 l - - -
          2.68618  4.42225  2.77519  2.73123  3.46354  2.40513  3.72494  3.29354  2.67741  2.69355  4.24690  2.90347  2.73739  3.18146  2.89801  2.37887  2.77519  2.98518  4.58477  3.61503
          0.27838  3.97260  1.49537  0.61958  0.77255  0.48576  0.95510
     96   2.66521  4.83015  2.47266  1.71556  4.21755  3.18374  3.68072  3.63126  2.51673  3.24661  4.13242  2.80843  2.71559  2.86810  2.93588  2.67689  2.96170  3.28944  5.45057  4.11977     97 e - - -
          2.68618  4.42225  2.77519  2.73123  3.46354  2.40513  3.72494  3.29354  2.67741  2.69355  4.24690  2.90347  2.73739  3.18146  2.89801  2.37887  2.77519  2.98518  4.58477  3.61503
          0.03628  3.73050  4.45284  0.61958  0.77255  0.38003  1.15151
     97   2.80356  5.30298  2.21830  1.54889  4.60172  3.27135  3.66771  4.08655  2.25592  3.58655  4.39497  2.36956  3.80935  2.80994  3.04030  2.72677  3.06148  3.67605  5.74395  4.30265     98 e - - -
          2.68618  4.42225  2.77519  2.73123  3.46354  2.40513  3.72494  3.29354  2.67741  2.69355  4.24690  2.90347  2.73739  3.18146  2.89801  2.37887  2.77519  2.98518  4.58477  3.61503
          0.02836  3.97260  4.69494  0.61958  0.77255  0.48576  0.95510
     98   2.60585  4.59409  3.11676  2.51611  2.78092  3.46382  3.19649  3.17593  2.09060  2.82140  3.68304  2.95636  3.85313  2.87648  2.88585  2.70009  2.83447  2.90543  5.01765  3.37895     99 k - - -
          2.68618  4.42225  2.77519  2.73123  3.46354  2.40513  3.72494  3.29354  2.67741  2.69355  4.24690  2.90347  2.73739  3.18146  2.89801  2.37887  2.77519  2.98518  4.58477  3.61503
          0.02836  3.97260  4.69494  0.61958  0.77255  0.48576  0.95510
     99   2.48939  4.31123  3.14492  2.78612  3.23013  3.03860  3.75210  2.82063  2.74672  2.48039  3.11567  3.21057  3.26493  3.05731  3.11830  2.68550  2.77580  2.32514  4.42004  3.64449    100 v - - -
          2.68618  4.42225  2.77519  2.73123  3.46354  2.40513  3.72494  3.29354  2.67741  2.69355  4.24690  2.90347  2.73739  3.18146  2.89801  2.37887  2.77519  2.98518  4.58477  3.61503
          0.02836  3.97260  4.69494  0.61958  0.77255  0.48576  0.95510
    100   2.79324  4.55806  3.48745  3.39993  4.53910  0.59007  4.51347  4.16365  3.59477  3.80506  4.78209  3.65183  3.95239  3.91106  3.81923  2.96813  3.28227  3.67265  5.60718  4.64460    101 G - - -
          2.68618  4.42225  2.77519  2.73123  3.46354  2.40513  3.72494  3.29354  2.67741  2.69355  4.24690  2.90347  2.73739  3.18146  2.89801  2.37887  2.77519  2.98518  4.58477  3.61503
          0.02836  3.97260  4.69494  0.61958  0.77255  0.48576  0.95510
    101   2.81941  5.00466  3.15733  2.58976  4.39383  3.51509  3.60102  3.77254  1.48662  3.28629  4.12169  2.91869  3.91226  2.73800  2.08121  2.82688  2.67324  3.43583  5.41070  4.16235    102 k - - -
          2.68618  4.42225  2.77519  2.73123  3.46354  2.40513  3.72494  3.29354  2.67741  2.69355  4.24690  2.90347  2.73739  3.18146  2.89801  2.37887  2.77519  2.98518  4.58477  3.61503
          0.02836  3.97260  4.69494  0.61958  0.77255  0.48576  0.95510
    102   3.03411  4.39597  4.63879  4.15329  3.54278  4.30069  4.89570  1.57164  4.02853  2.07543  3.37206  4.38251  4.65804  4.31850  4.24404  3.69119  3.31229  1.05135  5.47737  4.25399    103 v - - -
          2.68618  4.42225  2.77519  2.73123  3.46354  2.40513  3.72494  3.29354  2.67741  2.69355  4.24690  2.90347  2.73739  3.18146  2.89801  2.37887  2.77519  2.98518  4.58477  3.61503
          0.02836  3.97260  4.69494  0.61958  0.77255  0.48576  0.95510
    103   3.09649  4.41580  4.74317  4.21114  3.41561  4.43441  4.88709  1.51717  4.09791  1.66351  3.22401  4.45586  4.70412  4.32718  4.28933  3.79272  3.34441  1.28437  5.37958  4.20900    104 v - - -
          2.68618  4.42225  2.77519  2.73123  3.46354  2.40513  3.72494  3.29354  2.67741  2.69355  4.24690  2.90347  2.73739  3.18146  2.89801  2.37887  2.77519  2.98518  4.58477  3.61503
          0.02836  3.97260  4.69494  0.61958  0.77255  0.48576  0.95510
    104   2.33998  2.60359  4.08821  3.52269  3.27151  3.73475  4.14575  2.06455  3.40918  2.17993  2.63009  3.74795  4.13198  3.65299  3.61961  3.04609  2.89443  2.02298  4.86267  3.67066    105 v - - -
          2.68618  4.42225  2.77519  2.73123  3.46354  2.40513  3.72494  3.29354  2.67741  2.69355  4.24690  2.90347  2.73739  3.18146  2.89801  2.37887  2.77519  2.98518  4.58477  3.61503
          0.02836  3.97260  4.69494  0.61958  0.77255  0.48576  0.95510
    105   3.06045  4.39649  4.71318  4.21957  3.54260  4.37123  4.94777  1.40731  4.10301  2.05741  3.35786  4.44664  4.70152  4.37758  4.31061  3.75804  3.33073  1.13707  5.49421  4.28329    106 v - - -
          2.68618  4.42225  2.77519  2.73123  3.46354  2.40513  3.72494  3.29354  2.67741  2.69355  4.24690  2.90347  2.73739  3.18146  2.89801  2.37887  2.77519  2.98518  4.58477  3.61503
          0.02836  3.97260  4.69494  0.61958  0.77255  0.48576  0.95510
    106   2.79324  4.55806  3.48745  3.39993  4.53910  0.59007  4.51347  4.16365  3.59477  3.80506  4.78209  3.65183  3.95239  3.91106  3.81923  2.96813  3.28227  3.67265  5.60718  4.64460    107 G - - -
          2.68618  4.42225  2.77519  2.73123  3.46354  2.40513  3.72494  3.29354  2.67741  2.69355  4.24690  2.90347  2.73739  3.18146  2.89801  2.37887  2.77519  2.98518  4.58477  3.61503
          0.02836  3.97260  4.69494  0.61958  0.77255  0.48576  0.95510
    107   2.79324  4.55806  3.48745  3.39993  4.53910  0.59007  4.51347  4.16365  3.59477  3.80506  4.78209  3.65183  3.95239  3.91106  3.81923  2.96813  3.28227  3.67265  5.60718  4.64460    108 G - - -
          2.68618  4.42225  2.77519  2.73123  3.46354  2.40513  3.72494  3.29354  2.67741  2.69355  4.24690  2.90347  2.73739  3.18146  2.89801  2.37887  2.77519  2.98518  4.58477  3.61503
          0.02836  3.97260  4.69494  0.61958  0.77255  0.48576  0.95510
    108   2.79324  4.55806  3.48745  3.39993  4.53910  0.59007  4.51347  4.16365  3.59477  3.80506  4.78209  3.65183  3.95239  3.91106  3.81923  2.96813  3.28227  3.67265  5.60718  4.64460    109 G - - -
          2.68618  4.42225  2.77519  2.73123  3.46354  2.40513  3.72494  3.29354  2.67741  2.69355  4.24690  2.90347  2.73739  3.18146  2.89801  2.37887  2.77519  2.98518  4.58477  3.61503
          0.02836  3.97260  4.69494  0.61958  0.77255  0.48576  0.95510
    109   2.81950  4.28854  4.23570  3.71026  3.51327  3.96341  4.48030  1.52693  3.60637  2.21302  3.37944  3.97561  4.36462  3.89660  3.85841  3.30550  2.34220  1.55494  5.24575  4.03913    110 i - - -
          2.68618  4.42225  2.77519  2.73123  3.46354  2.40513  3.72494  3.29354  2.67741  2.69355  4.24690  2.90347  2.73739  3.18146  2.89801  2.37887  2.77519  2.98518  4.58477  3.61503
          0.02836  3.97260  4.69494  0.61958  0.77255  0.48576  0.95510
    110   2.79324  4.55806  3.48745  3.39993  4.53910  0.59007  4.51347  4.16365  3.59477  3.80506  4.78209  3.65183  3.95239  3.91106  3.81923  2.96813  3.28227  3.67265  5.60718  4.64460    111 G - - -
          2.68618  4.42225  2.77519  2.73123  3.46354  2.40513  3.72494  3.29354  2.67741  2.69355  4.24690  2.90347  2.73739  3.18146  2.89801  2.37887  2.77519  2.98518  4.58477  3.61503
          0.02836  3.97260  4.69494  0.61958  0.77255  0.48576  0.95510
    111   3.07510  4.40470  4.73878  4.24504  3.52740  4.39400  4.96542  1.23660  4.12719  2.02866  3.33901  4.47077  4.71603  4.39582  4.32948  3.78198  3.34369  1.29283  5.49261  4.28783    112 i - - -
          2.68618  4.42225  2.77519  2.73123  3.46354  2.40513  3.72494  3.29354  2.67741  2.69355  4.24690  2.90347  2.73739  3.18146  2.89801  2.37887  2.77519  2.98518  4.58477  3.61503
          0.02836  3.97260  4.69494  0.61958  0.77255  0.48576  0.95510
    112   0.87858  4.24407  3.56599  3.36275  4.15372  3.06576  4.37273  3.29436  3.38162  3.17126  4.19275  3.48650  3.81452  3.71377  3.62475  2.59383  2.87816  2.93142  5.57088  4.38248    113 a - - -
          2.68618  4.42225  2.77519  2.73123  3.46354  2.40513  3.72494  3.29354  2.67741  2.69355  4.24690  2.90347  2.73739  3.18146  2.89801  2.37887  2.77519  2.98518  4.58477  3.61503
          0.02836  3.97260  4.69494  0.61958  0.77255  0.48576  0.95510
    113   2.56064  4.47262  3.12088  2.54674  3.81641  3.35483  3.83818  3.02975  2.70922  2.81738  3.74333  3.14705  2.13905  3.07775  3.08077  2.70465  2.86263  2.20242  5.21753  3.94437    114 p - - -
          2.68618  4.42225  2.77519  2.73123  3.46354  2.40513  3.72494  3.29354  2.67741  2.69355  4.24690  2.90347  2.73739  3.18146  2.89801  2.37887  2.77519  2.98518  4.58477  3.61503
          0.02836  3.97260  4.69494  0.61958  0.77255  0.48576  0.95510
    114   3.15352  4.47485  4.77083  4.23745  3.31404  4.47006  4.88799  1.30889  4.10449  1.46611  3.12153  4.48886  4.71975  4.31653  4.28047  3.83154  3.39768  1.69601  5.32633  4.17513    115 i - - -
          2.68618  4.42225  2.77519  2.73123  3.46354  2.40513  3.72494  3.29354  2.67741  2.69355  4.24690  2.90347  2.73739  3.18146  2.89801  2.37887  2.77519  2.98518  4.58477  3.61503
          0.02836  3.97260  4.69494  0.61958  0.77255  0.48576  0.95510
    115   3.14670  4.76096  3.78200  3.32442  2.11141  3.93791  1.82968  3.34000  3.21318  2.80228  3.88883  3.56045  4.29980  3.48226  3.49313  3.23788  3.37355  3.15858  3.85893  1.65224    116 y - - -
          2.68618  4.42225  2.77519  2.73123  3.46354  2.40513  3.72494  3.29354  2.67741  2.69355  4.24690  2.90347  2.73739  3.18146  2.89801  2.37887  2.77519  2.98518  4.58477  3.61503
          0.02836  3.97260  4.69494  0.61958  0.77255  0.48576  0.95510
    116   2.88842  4.62839  3.50653  3.36052  4.34597  3.31026  4.42922  3.91777  3.42650  3.53351  4.58809  3.65682  0.66086  3.81224  3.66015  3.05919  3.33800  3.55162  5.50446  4.46822    117 P - - -
          2.68618  4.42225  2.77519  2.73123  3.46354  2.40513  3.72494  3.29354  2.67741  2.69355  4.24690  2.90347  2.73739  3.18146  2.89801  2.37887  2.77519  2.98518  4.58477  3.61503
          0.02836  3.97260  4.69494  0.61958  0.77255  0.48576  0.95510
    117   2.76547  4.33782  3.83671  3.30025  3.47593  3.80680  4.13703  1.53324  2.62109  2.28326  3.38769  3.64693  4.19110  3.49034  3.35696  3.11911  3.01434  1.92976  5.08905  3.86432    118 i - - -
          2.68618  4.42225  2.77519  2.73123  3.46354  2.40513  3.72494  3.29354  2.67741  2.69355  4.24690  2.90347  2.73739  3.18146  2.89801  2.37887  2.77519  2.98518  4.58477  3.61503
          0.02836  3.97260  4.69494  0.61958  0.77255  0.48576  0.95510
    118   1.61461  4.17735  3.65696  3.21547  3.84872  3.18608  4.15621  2.79792  3.15528  2.80247  3.76556  3.42046  3.83296  3.46687  3.46105  2.58796  2.08693  2.14833  5.32930  4.11424    119 a - - -
          2.68618  4.42225  2.77519  2.73123  3.46354  2.40513  3.72494  3.29354  2.67741  2.69355  4.24690  2.90347  2.73739  3.18146  2.89801  2.37887  2.77519  2.98518  4.58477  3.61503
          0.02836  3.97260  4.69494  0.61958  0.77255  0.48576  0.95510
    119   3.04088  5.14742  3.45015  2.78877  4.59811  3.65388  3.60423  3.94709  1.33485  3.39255  4.26558  3.18978  4.02480  2.74043  1.59450  3.03791  3.20854  3.63057  5.43598  4.26859    120 k - - -
          2.68618  4.42225  2.77519  2.73123  3.46354  2.40513  3.72494  3.29354  2.67741  2.69355  4.24690  2.90347  2.73739  3.18146  2.89801  2.37887  2.77519  2.98518  4.58477  3.61503
          0.02836  3.97260  4.69494  0.61958  0.77255  0.48576  0.95510
    120   1.97419  4.54356  3.00019  2.59653  4.11855  2.30616  3.78328  3.50540  2.20616  3.14819  3.98230  3.03297  3.77397  2.97020  2.97893  2.57714  2.63370  3.12960  5.39750  4.10722    121 a - - -
          2.68618  4.42225  2.77519  2.73123  3.46354  2.40513  3.72494  3.29354  2.67741  2.69355  4.24690  2.90347  2.73739  3.18146  2.89801  2.37887  2.77519  2.98518  4.58477  3.61503
          0.02836  3.97260  4.69494  0.61958  0.77255  0.48576  0.95510
    121   3.21753  4.57662  4.70391  4.14015  2.35091  4.40885  4.59412  2.24140  4.01255  1.04130  2.35641  4.38360  4.61504  4.11827  4.14185  3.73837  3.43556  2.37496  4.92548  3.72411    122 l - - -
          2.68618  4.42225  2.77519  2.73123  3.46354  2.40513  3.72494  3.29354  2.67741  2.69355  4.24690  2.90347  2.73739  3.18146  2.89801  2.37887  2.77519  2.98518  4.58477  3.61503
          0.02836  3.97260  4.69494  0.61958  0.77255  0.48576  0.95510
    122   2.71350  4.83641  3.08838  2.54472  3.55521  3.48774  3.07859  3.49113  1.59996  3.06065  3.91856  3.02691  3.87894  2.79738  2.62037  2.74865  2.93266  3.19071  5.10629  3.50426    123 k - - -
          2.68618  4.42225  2.77519  2.73123  3.46354  2.40513  3.72494  3.29354  2.67741  2.69355  4.24690  2.90347  2.73739  3.18146  2.89801  2.37887  2.77519  2.98518  4.58477  3.61503
          0.02836  3.97260  4.69494  0.61958  0.77255  0.48576  0.95510
    123   2.80440  5.27494  2.26560  1.49489  4.57477  3.28995  3.66132  4.04837  2.18607  3.55186  4.36378  2.75592  3.81702  2.66493  2.96461  2.73403  3.05729  3.64801  5.70823  4.28575    124 e - - -
          2.68618  4.42225  2.77519  2.73123  3.46354  2.40513  3.72494  3.29354  2.67741  2.69355  4.24690  2.90347  2.73739  3.18146  2.89801  2.37887  2.77519  2.98518  4.58477  3.61503
          0.02836  3.97260  4.69494  0.61958  0.77255  0.48576  0.95510
    124   2.13445  4.24227  3.68396  3.11586  3.35576  3.66557  3.95379  2.25720  2.84611  2.02450  3.06682  3.47683  4.03794  3.33145  3.33486  2.93355  2.86652  2.17064  4.89305  3.67897    125 l - - -
          2.68618  4.42225  2.77519  2.73123  3.46354  2.40513  3.72494  3.29354  2.67741  2.69355  4.24690  2.90347  2.73739  3.18146  2.89801  2.37887  2.77519  2.98518  4.58477  3.61503
          0.02836  3.97260  4.69494  0.61958  0.77255  0.48576  0.95510
    125   2.79324  4.55806  3.48745  3.39993  4.53910  0.59007  4.51347  4.16365  3.59477  3.80506  4.78209  3.65183  3.95239  3.91106  3.81923  2.96813  3.28227  3.67265  5.60718  4.64460    126 G - - -
          2.68618  4.42225  2.77519  2.73123  3.46354  2.40513  3.72494  3.29354  2.67741  2.69355  4.24690  2.90347  2.73739  3.18146  2.89801  2.37887  2.77519  2.98518  4.58477  3.61503
          0.02836  3.97260  4.69494  0.61958  0.77255  0.48576  0.95510
    126   2.63512  4.61644  3.03729  2.65564  3.78575  3.37679  3.78911  3.20517  2.61101  2.88825  2.97427  1.70406  3.88179  3.02361  2.97607  2.73885  2.92865  2.94370  5.19687  3.84181    127 n - - -
          2.68618  4.42225  2.77519  2.73123  3.46354  2.40513  3.72494  3.29354  2.67741  2.69355  4.24690  2.90347  2.73739  3.18146  2.89801  2.37887  2.77519  2.98518  4.58477  3.61503
          0.02836  3.97260  4.69494  0.61958  0.77255  0.48576  0.95510
    127   2.63396  4.91510  2.18918  2.34156  4.04705  3.36959  2.99981  3.60988  2.39952  3.17616  3.98808  2.87444  3.79548  2.65906  2.75463  2.63468  2.86919  3.26507  5.31430  3.02116    128 d - - -
          2.68618  4.42225  2.77519  2.73123  3.46354  2.40513  3.72494  3.29354  2.67741  2.69355  4.24690  2.90347  2.73739  3.18146  2.89801  2.37887  2.77519  2.98518  4.58477  3.61503
          0.02836  3.97260  4.69494  0.61958  0.77255  0.48576  0.95510
    128   2.88744  4.40314  4.26315  3.93009  3.62456  3.82658  4.71491  2.04944  3.79938  2.29470  3.57523  4.10363  4.38203  4.15230  4.00212  3.33697  3.24688  0.90756  5.42567  4.16319    129 v - - -
          2.68618  4.42225  2.77519  2.73123  3.46354  2.40513  3.72494  3.29354  2.67741  2.69355  4.24690  2.90347  2.73739  3.18146  2.89801  2.37887  2.77519  2.98518  4.58477  3.61503
          0.02836  3.97260  4.69494  0.61958  0.77255  0.48576  0.95510
    129   2.76025  4.24205  4.10805  3.55278  3.02607  3.89075  4.27090  1.79033  3.46353  2.13795  3.26469  3.83478  4.25785  3.72300  3.71252  3.19723  2.22664  1.72525  5.01618  3.80913    130 v - - -
          2.68618  4.42225  2.77519  2.73123  3.46354  2.40513  3.72494  3.29354  2.67741  2.69355  4.24690  2.90347  2.73739  3.18146  2.89801  2.37887  2.77519  2.98518  4.58477  3.61503
          0.02836  3.97260  4.69494  0.61958  0.77255  0.48576  0.95510
    130   2.20313  2.49293  3.78018  3.40364  3.98754  2.97008  4.25795  3.32140  3.31112  3.11069  3.99601  3.43296  3.70969  3.60932  3.55896  1.28822  2.68352  2.89330  5.41214  4.19838    131 s - - -
          2.68618  4.42225  2.77519  2.73123  3.46354  2.40513  3.72494  3.29354  2.67741  2.69355  4.24690  2.90347  2.73739  3.18146  2.89801  2.37887  2.77519  2.98518  4.58477  3.61503
          0.02836  3.97260  4.69494  0.61958  0.77255  0.48576  0.95510
    131   3.10937  4.50135  4.47613  4.09634  3.44293  4.17313  4.80655  0.96195  3.92639  2.00940  3.36363  4.32773  4.59545  4.26486  4.11160  3.67877  3.40706  1.85309  5.35390  4.10029    132 i - - -
          2.68618  4.42225  2.77519  2.73123  3.46354  2.40513  3.72494  3.29354  2.67741  2.69355  4.24690  2.90347  2.73739  3.18146  2.89801  2.37887  2.77519  2.98518  4.58477  3.61503
          0.02836  3.97260  4.69494  0.61958  0.77255  0.48576  0.95510
    132   3.15555  4.49813  4.67658  4.18467  3.32207  4.41086  4.84183  1.12806  4.00173  1.65967  3.18403  4.43621  4.70329  4.28254  4.18684  3.80270  3.41251  1.80062  5.31250  4.09032    133 i - - -
          2.68618  4.42225  2.77519  2.73123  3.46354  2.40513  3.72494  3.29354  2.67741  2.69355  4.24690  2.90347  2.73739  3.18146  2.89801  2.37887  2.77519  2.98518  4.58477  3.61503
          0.02836  3.97260  4.69494  0.61958  0.77255  0.48576  0.95510
    133   2.79324  4.55806  3.48745  3.39993  4.53910  0.59007  4.51347  4.16365  3.59477  3.80506  4.78209  3.65183  3.95239  3.91106  3.81923  2.96813  3.28227  3.67265  5.60718  4.64460    134 G - - -
          2.68618  4.42225  2.77519  2.73123  3.46354  2.40513  3.72494  3.29354  2.67741  2.69355  4.24690  2.90347  2.73739  3.18146  2.89801  2.37887  2.77519  2.98518  4.58477  3.61503
          0.02836  3.97260  4.69494  0.61958  0.77255  0.48576  0.95510
    134   1.25440  4.27030  3.61268  3.22892  3.10754  3.28027  4.13708  2.81476  3.19576  2.63343  3.70665  3.46238  3.90897  3.50746  3.49243  2.70120  2.87182  2.58217  5.15552  3.82869    135 a - - -
          2.68618  4.42225  2.77519  2.73123  3.46354  2.40513  3.72494  3.29354  2.67741  2.69355  4.24690  2.90347  2.73739  3.18146  2.89801  2.37887  2.77519  2.98518  4.58477  3.61503
          0.02836  3.97260  4.69494  0.61958  0.77255  0.48576  0.95510
    135   2.97462  4.98120  3.46990  2.84481  4.30482  3.62093  3.65389  3.69953  1.92318  3.06628  4.14212  3.22969  4.02235  2.81712  1.23202  3.01701  3.17404  3.41917  5.34251  4.13365    136 r - - -
          2.68618  4.42225  2.77519  2.73123  3.46354  2.40513  3.72494  3.29354  2.67741  2.69355  4.24690  2.90347  2.73739  3.18146  2.89801  2.37887  2.77519  2.98518  4.58477  3.61503
          0.02836  3.97260  4.69494  0.61958  0.77255  0.48576  0.95510
    136   2.34483  3.84380  3.31338  2.86240  3.97334  3.12883  3.92812  3.33995  2.82710  3.04338  3.89261  2.51549  3.74457  3.16859  3.19097  2.32477  1.68705  2.95856  5.32927  4.07598    137 t - - -
          2.68618  4.42225  2.77519  2.73123  3.46354  2.40513  3.72494  3.29354  2.67741  2.69355  4.24690  2.90347  2.73739  3.18146  2.89801  2.37887  2.77519  2.98518  4.58477  3.61503
          0.02836  3.97260  4.69494  0.61958  0.77255  0.48576  0.95510
    137   2.47331  4.96019  3.16772  2.62599  4.37004  3.50347  3.62782  3.73160  1.40933  3.26859  4.12038  3.07562  3.92107  2.77272  2.16783  2.84096  3.03994  3.40265  5.40927  4.16873    138 k - - -
          2.68618  4.42225  2.77519  2.73123  3.46354  2.40513  3.72494  3.29354  2.67741  2.69355  4.24690  2.90347  2.73739  3.18146  2.89801  2.37887  2.77519  2.98518  4.58477  3.61503
          0.02836  3.97260  4.69494  0.61958  0.77255  0.48576  0.95510
    138   2.92424  5.45953  1.27811  1.85611  4.77213  2.88594  3.76346  4.28402  2.78899  3.79511  4.64873  2.68082  3.83234  2.93305  3.38493  2.81555  3.21829  3.85921  5.95760  4.46049    139 d - - -
          2.68618  4.42225  2.77519  2.73123  3.46354  2.40513  3.72494  3.29354  2.67741  2.69355  4.24690  2.90347  2.73739  3.18146  2.89801  2.37887  2.77519  2.98518  4.58477  3.61503
          0.02836  3.97260  4.69494  0.61958  0.77255  0.48576  0.95510
    139   3.27546  4.63672  4.68950  4.15688  2.65187  4.45524  4.62070  2.11334  4.01347  0.90819  2.90597  4.41245  4.67213  4.15886  4.16470  3.80525  3.50367  2.29040  4.94392  3.66916    140 l - - -
          2.68618  4.42225  2.77519  2.73123  3.46354  2.40513  3.72494  3.29354  2.67741  2.69355  4.24690  2.90347  2.73739  3.18146  2.89801  2.37887  2.77519  2.98518  4.58477  3.61503
          0.02836  3.97260  4.69494  0.61958  0.77255  0.48576  0.95510
    140   3.17767  4.52406  4.71527  4.17190  3.20799  4.44122  4.81341  1.76000  4.03327  1.10917  3.01501  4.44076  4.68170  4.22630  4.20606  3.79367  3.41655  1.79256  5.23828  4.11225    141 l - - -
          2.68618  4.42225  2.77519  2.73123  3.46354  2.40513  3.72494  3.29354  2.67741  2.69355  4.24690  2.90347  2.73739  3.18146  2.89801  2.37887  2.77519  2.98518  4.58477  3.61503
          0.02836  3.97260  4.69494  0.61958  0.77255  0.48576  0.95510
    141   3.11731  4.46495  4.66639  4.13377  2.88693  4.37356  4.70159  1.17976  4.00757  1.73826  2.95231  4.37318  4.64088  4.20565  4.18185  3.72416  3.35972  1.89506  5.13557  3.89881    142 i - - -
          2.68618  4.42225  2.77519  2.73123  3.46354  2.40513  3.72494  3.29354  2.67741  2.69355  4.24690  2.90347  2.73739  3.18146  2.89801  2.37887  2.77519  2.98518  4.58477  3.61503
          0.02836  3.97260  4.69494  0.61958  0.77255  0.48576  0.95510
    142   2.95641  4.39280  4.34793  3.77154  2.96400  4.07410  4.27498  2.36261  3.60104  1.25982  2.12040  4.01577  4.36346  3.81455  3.77315  3.38078  3.18048  2.40743  3.83480  3.54182    143 l - - -
          2.68618  4.42225  2.77519  2.73123  3.46354  2.40513  3.72494  3.29354  2.67741  2.69355  4.24690  2.90347  2.73739  3.18146  2.89801  2.37887  2.77519  2.98518  4.58477  3.61503
          0.02836  3.97260  4.69494  0.61958  0.77255  0.48576  0.95510
    143   3.04065  5.16991  2.53311  0.89103  4.52903  3.34021  3.93665  4.00290  2.82993  3.60428  4.57466  2.99296  3.94978  3.15071  3.24857  3.01334  3.34590  3.67670  5.68177  4.40494    144 e - - -
          2.68618  4.42225  2.77519  2.73123  3.46354  2.40513  3.72494  3.29354  2.67741  2.69355  4.24690  2.90347  2.73739  3.18146  2.89801  2.37887  2.77519  2.98518  4.58477  3.61503
          0.02836  3.97260  4.69494  0.61958  0.77255  0.48576  0.95510
    144   2.93125  5.49992  1.30435  1.82200  4.77049  3.21539  3.74598  4.28879  2.75060  3.78714  4.63872  2.67329  3.83260  2.71974  3.33618  2.81541  3.21631  3.86767  5.95053  4.44615    145 d - - -
          2.68618  4.42225  2.77519  2.73123  3.46354  2.40513  3.72494  3.29354  2.67741  2.69355  4.24690  2.90347  2.73739  3.18146  2.89801  2.37887  2.77519  2.98518  4.58477  3.61503
          0.02836  3.97260  4.69494  0.61958  0.77255  0.48576  0.95510
    145   2.75436  5.18369  2.48572  1.91068  4.50663  3.34460  3.61531  3.96254  1.82317  3.45812  4.25588  2.81636  3.81642  2.39870  2.75563  2.70399  2.99062  3.56782  5.59914  4.21755    146 k - - -
          2.68618  4.42225  2.77519  2.73123  3.46354  2.40513  3.72494  3.29354  2.67741  2.69355  4.24690  2.90347  2.73739  3.18146  2.89801  2.37887  2.77519  2.98518  4.58477  3.61503
          0.02836  3.97260  4.69494  0.61958  0.77255  0.48576  0.95510
    146   3.11808  4.58254  4.36823  3.85496  3.11069  4.18410  4.51890  2.25426  3.61823  1.48677  1.49038  4.14748  4.50390  3.92726  3.81542  3.55411  3.37090  2.31261  5.06607  3.86648    147 l - - -
          2.68618  4.42225  2.77519  2.73123  3.46354  2.40513  3.72494  3.29354  2.67741  2.69355  4.24690  2.90347  2.73739  3.18146  2.89801  2.37887  2.77519  2.98518  4.58477  3.61503
          0.02836  3.97260  4.69494  0.61958  0.77255  0.48576  0.95510
    147   3.04659  5.14724  3.46491  2.79749  4.59912  3.65867  3.60449  3.94640  1.41493  3.39151  4.26584  3.19556  4.02835  2.74103  1.48948  3.04448  3.21297  3.63136  5.43417  4.26967    148 k - - -
          2.68618  4.42225  2.77519  2.73123  3.46354  2.40513  3.72494  3.29354  2.67741  2.69355  4.24690  2.90347  2.73739  3.18146  2.89801  2.37887  2.77519  2.98518  4.58477  3.61503
          0.02836  3.97260  4.69494  0.61958  0.77255  0.48576  0.95510
    148   2.31629  4.94625  2.62459  1.98375  4.22608  3.34691  3.59606  3.66640  2.33675  3.00331  4.02083  2.66364  3.77682  2.72972  2.79400  2.49818  2.85528  3.30381  5.42699  4.05658    149 e - - -
          2.68618  4.42225  2.77519  2.73123  3.46354  2.40513  3.72494  3.29354  2.67741  2.69355  4.24690  2.90347  2.73739  3.18146  2.89801  2.37887  2.77519  2.98518  4.58477  3.61503
          0.02836  3.97260  4.69494  0.61958  0.77255  0.48576  0.95510
    149   1.51772  4.20592  3.82649  3.42765  3.78199  3.31659  4.32486  2.48064  3.35606  2.61969  3.69810  3.59507  3.96087  3.67026  3.62691  2.74004  2.86994  1.69840  5.37371  4.15221    150 a - - -
          2.68618  4.42225  2.77519  2.73123  3.46354  2.40513  3.72494  3.29354  2.67741  2.69355  4.24690  2.90347  2.73739  3.18146  2.89801  2.37887  2.77519  2.98518  4.58477  3.61503
          0.02836  3.97260  4.69494  0.61958  0.77255  0.48576  0.95510
    150   2.36626  4.28759  3.29552  3.11664  4.17696  3.01572  4.22339  3.71344  3.19716  3.42621  4.34440  3.32491  3.76293  3.53879  3.47963  0.94954  2.85401  3.22658  5.54158  4.26120    151 s - - -
          2.68618  4.42225  2.77519  2.73123  3.46354  2.40513  3.72494  3.29354  2.67741  2.69355  4.24690  2.90347  2.73739  3.18146  2.89801  2.37887  2.77519  2.98518  4.58477  3.61503
          0.02836  3.97260  4.69494  0.61958  0.77255  0.48576  0.95510
    151   2.65279  5.05105  2.37433  2.26848  4.34792  3.33156  2.91025  3.80780  2.16977  3.33674  4.12300  2.40776  3.77875  2.72415  2.85372  2.62386  2.60731  3.42150  5.50974  4.11965    152 k - - -
          2.68618  4.42225  2.77519  2.73123  3.46354  2.40513  3.72494  3.29354  2.67741  2.69355  4.24690  2.90347  2.73739  3.18146  2.89801  2.37887  2.77519  2.98518  4.58477  3.61503
          0.02836  3.97260  4.69494  0.61958  0.77255  0.48576  0.95510
    152   2.76208  5.19213  2.02394  1.55080  4.48071  3.27657  3.67172  3.92435  2.55057  3.22472  4.29982  2.75721  3.80496  2.81840  3.06921  2.70671  2.88223  3.54138  5.67175  4.24392    153 e - - -
          2.68618  4.42225  2.77519  2.73123  3.46354  2.40513  3.72494  3.29354  2.67741  2.69355  4.24690  2.90347  2.73739  3.18146  2.89801  2.37887  2.77519  2.98518  4.58477  3.61503
          0.02836  3.97260  4.69494  0.61958  0.77255  0.48576  0.95510
    153   3.17304  4.55683  4.62303  4.09205  3.17193  4.37167  4.74478  1.97960  3.92328  1.01680  3.00260  4.36817  4.64092  4.15014  4.10613  3.73162  3.42027  1.86907  5.19692  4.04406    154 l - - -
          2.68618  4.42225  2.77519  2.73123  3.46354  2.40513  3.72494  3.29354  2.67741  2.69355  4.24690  2.90347  2.73739  3.18146  2.89801  2.37887  2.77519  2.98518  4.58477  3.61503
          0.02836  3.97260  4.69494  0.61958  0.77255  0.48576  0.95510
    154   2.59267  4.53280  3.19580  2.62180  3.70334  3.47649  2.89748  2.72522  2.37909  2.58347  3.62172  3.08845  3.85803  2.89025  2.50937  2.70920  2.72517  2.83385  5.05583  3.54591    155 k - - -
          2.68618  4.42225  2.77519  2.73123  3.46354  2.40513  3.72494  3.29354  2.67741  2.69355  4.24690  2.90347  2.73739  3.18146  2.89801  2.37887  2.77519  2.98518  4.58477  3.61503
          0.02836  3.97260  4.69494  0.61958  0.77255  0.48576  0.95510
    155   3.08779  4.40473  4.75913  4.24677  3.50758  4.43539  4.95550  1.32807  4.13118  1.95555  3.31601  4.48244  4.72955  4.38977  4.33286  3.80980  3.34646  1.23638  5.47154  4.27414    156 v - - -
          2.68618  4.42225  2.77519  2.73123  3.46354  2.40513  3.72494  3.29354  2.67741  2.69355  4.24690  2.90347  2.73739  3.18146  2.89801  2.37887  2.77519  2.98518  4.58477  3.61503
          0.02836  3.97260  4.69494  0.61958  0.77255  0.48576  0.95510
    156   1.70715  2.05847  3.92153  3.50050  3.84137  3.05182  4.27620  2.95620  3.39511  2.87356  3.79518  3.50947  3.76326  3.66544  3.62276  2.48415  2.19594  2.62061  5.31289  4.13168    157 a - - -
          2.68618  4.42225  2.77519  2.73123  3.46354  2.40513  3.72494  3.29354  2.67741  2.69355  4.24690  2.90347  2.73739  3.18146  2.89801  2.37887  2.77519  2.98518  4.58477  3.61503
          0.02836  3.97260  4.69494  0.61958  0.77255  0.48576  0.95510
    157   2.46869  4.31369  3.51914  3.27675  4.05939  3.14941  4.28615  3.19880  3.22169  3.05872  4.10345  3.46944  3.86134  3.61169  3.47506  2.67116  1.01286  2.88300  5.48838  4.27627    158 t - - -
          2.68618  4.42225  2.77519  2.73123  3.46354  2.40513  3.72494  3.29354  2.67741  2.69355  4.24690  2.90347  2.73739  3.18146  2.89801  2.37887  2.77519  2.98518  4.58477  3.61503
          0.02836  3.97260  4.69494  0.61958  0.77255  0.48576  0.95510
    158   2.92399  5.34560  1.10742  2.15021  4.66805  3.19640  3.81865  4.25191  2.87461  3.80327  4.68818  2.47672  3.84709  3.00983  3.45606  2.83823  3.24557  3.82998  5.90454  4.41604    159 d - - -
          2.68618  4.42225  2.77519  2.73123  3.46354  2.40513  3.72494  3.29354  2.67741  2.69355  4.24690  2.90347  2.73739  3.18146  2.89801  2.37887  2.77519  2.98518  4.58477  3.61503
          0.02836  3.97260  4.69494  0.61958  0.77255  0.48576  0.95510
    159   3.09919  5.24029  0.78442  2.40167  4.63124  3.28833  4.02218  4.24263  3.12571  3.83346  4.81447  2.96278  3.94829  3.26202  3.65495  3.05077  3.44016  3.87141  5.78022  4.48855    160 d - - -
          2.68618  4.42225  2.77519  2.73123  3.46354  2.40513  3.72494  3.29354  2.67741  2.69355  4.24690  2.90347  2.73739  3.18146  2.89801  2.37887  2.77519  2.98518  4.58477  3.61503
          0.02836  3.97260  4.69494  0.61958  0.77255  0.48576  0.95510
    160   2.79324  4.55806  3.48745  3.39993  4.53910  0.59007  4.51347  4.16365  3.59477  3.80506  4.78209  3.65183  3.95239  3.91106  3.81923  2.96813  3.28227  3.67265  5.60718  4.64460    161 G - - -
          2.68618  4.42225  2.77519  2.73123  3.46354  2.40513  3.72494  3.29354  2.67741  2.69355  4.24690  2.90347  2.73739  3.18146  2.89801  2.37887  2.77519  2.98518  4.58477  3.61503
          0.02836  3.97260  4.69494  0.61958  0.77255  0.48576  0.95510
    161   2.25655  4.20081  3.33715  3.06049  4.22106  2.97130  4.15210  3.58027  3.08899  3.31984  4.18310  3.26180  3.70342  3.41994  3.39933  1.23086  2.22380  3.09489  5.57989  4.33778    162 s - - -
          2.68618  4.42225  2.77519  2.73123  3.46354  2.40513  3.72494  3.29354  2.67741  2.69355  4.24690  2.90347  2.73739  3.18146  2.89801  2.37887  2.77519  2.98518  4.58477  3.61503
          0.02836  3.97260  4.69494  0.61958  0.77255  0.48576  0.95510
    162   2.85555  4.67968  3.30259  2.85399  2.95440  3.63176  3.31613  3.26347  2.29242  2.84873  3.80221  3.25271  4.03776  3.08774  2.88343  2.95956  3.08217  3.03009  4.49390  1.66411    163 y - - -
          2.68618  4.42225  2.77519  2.73123  3.46354  2.40513  3.72494  3.29354  2.67741  2.69355  4.24690  2.90347  2.73739  3.18146  2.89801  2.37887  2.77519  2.98518  4.58477  3.61503
          0.02836  3.97260  4.69494  0.61958  0.77255  0.48576  0.95510
    163   2.79324  4.55806  3.48745  3.39993  4.53910  0.59007  4.51347  4.16365  3.59477  3.80506  4.78209  3.65183  3.95239  3.91106  3.81923  2.96813  3.28227  3.67265  5.60718  4.64460    164 G - - -
          2.68618  4.42225  2.77519  2.73123  3.46354  2.40513  3.72494  3.29354  2.67741  2.69355  4.24690  2.90347  2.73739  3.18146  2.89801  2.37887  2.77519  2.98518  4.58477  3.61503
          0.02836  3.97260  4.69494  0.61958  0.77255  0.48576  0.95510
    164   2.71779  4.93126  3.10099  2.50734  4.22702  3.48241  2.56897  3.63648  1.99163  3.17915  3.57264  2.99617  3.86015  2.43523  2.21053  2.73037  2.92734  3.30543  5.34407  4.05408    165 k - - -
          2.68618  4.42225  2.77519  2.73123  3.46354  2.40513  3.72494  3.29354  2.67741  2.69355  4.24690  2.90347  2.73739  3.18146  2.89801  2.37887  2.77519  2.98518  4.58477  3.61503
          0.02836  3.97260  4.69494  0.61958  0.77255  0.48576  0.95510
    165   2.87621  5.05202  3.13486  2.59895  4.32763  3.54167  2.25910  3.79947  1.59165  3.29841  4.14648  3.06018  3.93712  2.74751  2.21856  2.87587  3.07360  3.47340  5.37453  4.10118    166 k - - -
          2.68618  4.42225  2.77519  2.73123  3.46354  2.40513  3.72494  3.29354  2.67741  2.69355  4.24690  2.90347  2.73739  3.18146  2.89801  2.37887  2.77519  2.98518  4.58477  3.61503
          0.02836  3.97260  4.69494  0.61958  0.77255  0.48576  0.95510
    166   2.79324  4.55806  3.48745  3.39993  4.53910  0.59007  4.51347  4.16365  3.59477  3.80506  4.78209  3.65183  3.95239  3.91106  3.81923  2.96813  3.28227  3.67265  5.60718  4.64460    167 G - - -
          2.68618  4.42225  2.77519  2.73123  3.46354  2.40513  3.72494  3.29354  2.67741  2.69355  4.24690  2.90347  2.73739  3.18146  2.89801  2.37887  2.77519  2.98518  4.58477  3.61503
          0.02836  3.97260  4.69494  0.61958  0.77255  0.48576  0.95510
    167   3.30603  4.67892  4.50035  4.09123  1.20237  4.25033  3.95979  2.56721  3.93770  1.72739  3.27208  4.15104  4.58067  4.07046  4.06015  3.64799  3.55810  2.60552  4.18954  2.56872    168 f - - -
          2.68618  4.42225  2.77519  2.73123  3.46354  2.40513  3.72494  3.29354  2.67741  2.69355  4.24690  2.90347  2.73739  3.18146  2.89801  2.37887  2.77519  2.98518  4.58477  3.61503
          0.02836  3.97260  4.69494  0.61958  0.77255  0.48576  0.95510
    168   2.72008  4.30039  4.13562  3.74914  3.67943  3.69275  4.58388  2.05168  3.62283  2.36256  3.56567  3.92526  4.26072  3.96868  3.85536  3.12615  2.77866  1.06792  5.43644  4.19988    169 v - - -
          2.68618  4.42225  2.77519  2.73123  3.46354  2.40513  3.72494  3.29354  2.67741  2.69355  4.24690  2.90347  2.73739  3.18146  2.89801  2.37887  2.77519  2.98518  4.58477  3.61503
          0.02836  3.97260  4.69494  0.61958  0.77255  0.48576  0.95510
    169   2.38433  4.37856  3.07350  2.75045  4.13571  3.10218  3.93054  3.53425  2.81243  3.21107  4.05356  2.59147  3.74344  3.15424  3.18593  2.15266  1.63500  3.11369  5.45911  4.18349    170 t - - -
          2.68618  4.42225  2.77519  2.73123  3.46354  2.40513  3.72494  3.29354  2.67741  2.69355  4.24690  2.90347  2.73739  3.18146  2.89801  2.37887  2.77519  2.98518  4.58477  3.61503
          0.02836  3.97260  4.69494  0.61958  0.77255  0.48576  0.95510
    170   2.61032  4.97388  2.19644  2.18210  4.25331  3.34678  3.31993  3.70526  2.36300  3.05627  3.66833  2.56331  3.76914  2.65390  2.84438  2.59571  2.84573  3.33191  5.43891  4.05907    171 e - - -
          2.68618  4.42225  2.77519  2.73123  3.46354  2.40513  3.72494  3.29354  2.67741  2.69355  4.24690  2.90347  2.73739  3.18146  2.89801  2.37887  2.77519  2.98518  4.58477  3.61503
          0.02836  3.97260  4.69494  0.61958  0.77255  0.48576  0.95510
    171   2.55662  4.23294  4.14811  3.63092  3.50757  3.53679  4.38085  1.69131  3.53028  2.30888  3.40670  3.87877  4.27215  3.81796  3.77677  3.18643  3.01951  1.37254  5.16844  3.95529    172 v - - -
          2.68618  4.42225  2.77519  2.73123  3.46354  2.40513  3.72494  3.29354  2.67741  2.69355  4.24690  2.90347  2.73739  3.18146  2.89801  2.37887  2.77519  2.98518  4.58477  3.61503
          0.02836  3.97260  4.69494  0.61958  0.77255  0.48576  0.95510
    172   3.21578  4.60192  4.63154  4.07613  3.07536  4.40019  4.70415  2.16650  3.90524  0.99486  2.27216  4.36755  4.62862  4.09810  4.07381  3.74242  3.44569  2.18491  5.12194  4.02034    173 l - - -
          2.68618  4.42225  2.77519  2.73123  3.46354  2.40513  3.72494  3.29354  2.67741  2.69355  4.24690  2.90347  2.73739  3.18146  2.89801  2.37887  2.77519  2.98518  4.58477  3.61503
          0.02836  3.97260  4.69494  0.61958  0.77255  0.48576  0.95510
    173   2.73516  5.19775  2.26430  2.04990  4.51392  3.32007  3.61662  3.98284  1.98008  3.47791  4.26780  2.78789  3.79995  2.17734  2.84199  2.67983  2.97657  3.57729  5.62369  4.21978    174 k - - -
          2.68618  4.42225  2.77519  2.73123  3.46354  2.40513  3.72494  3.29354  2.67741  2.69355  4.24690  2.90347  2.73739  3.18146  2.89801  2.37887  2.77519  2.98518  4.58477  3.61503
          0.02836  3.97260  4.69494  0.61958  0.77255  0.48576  0.95510
    174   2.67425  5.29531  2.00529  1.68612  4.59445  3.26919  3.65404  4.08497  2.31136  3.57918  4.37599  2.53475  3.79677  2.67864  3.04995  2.70007  3.03200  3.66614  5.73514  4.28710    175 e - - -
          2.68618  4.42225  2.77519  2.73123  3.46354  2.40513  3.72494  3.29354  2.67741  2.69355  4.24690  2.90347  2.73739  3.18146  2.89801  2.37887  2.77519  2.98518  4.58477  3.61503
          0.02836  3.97260  4.69494  0.61958  0.77255  0.48576  0.95510
    175   2.85580  4.26431  4.37373  3.79987  2.81336  4.02546  4.29822  1.89297  3.68119  1.52576  3.03970  4.01173  4.33459  3.86432  3.84386  3.33143  3.08568  1.85106  4.83025  3.19945    176 l - - -
          2.68618  4.42225  2.77519  2.73123  3.46354  2.40513  3.72494  3.29354  2.67741  2.69355  4.24690  2.90347  2.73739  3.18146  2.89801  2.37887  2.77519  2.98518  4.58477  3.61503
          0.02836  3.97260  4.69494  0.61958  0.77255  0.48576  0.95510
    176   3.24654  4.63707  4.60115  4.10321  3.09611  4.38622  4.71490  2.00476  3.88129  0.90174  2.97257  4.38051  4.65853  4.14076  4.05126  3.77633  3.49540  2.19143  5.13081  3.93029    177 l - - -
          2.68605  4.42227  2.77521  2.73125  3.46356  2.40515  3.72496  3.29356  2.67726  2.69357  4.24692  2.90349  2.73741  3.18148  2.89803  2.37889  2.77521  2.98520  4.58479  3.61505
          0.18635  1.82711  4.69494  0.31099  1.31947  0.48576  0.95510
    177   2.66146  5.08190  2.23766  1.92429  4.38270  3.31817  3.60317  3.84236  2.18997  3.36938  4.15418  2.73188  3.77648  2.73006  2.89496  2.62592  2.60890  3.28240  5.54307  4.14260    179 e - - -
          2.68618  4.42225  2.77519  2.73123  3.46354  2.40513  3.72494  3.29354  2.67741  2.69355  4.24690  2.90347  2.73739  3.18146  2.89801  2.37887  2.77519  2.98518  4.58477  3.61503
          0.02836  3.97260  4.69494  0.61958  0.77255  0.48576  0.95510
    178   2.66623  5.24067  2.03891  1.75170  4.54176  3.14942  3.64050  4.02548  2.29182  3.52701  4.31895  2.74403  3.79029  2.62450  3.01310  2.56331  2.99724  3.61220  5.68705  4.25058    180 e - - -
          2.68618  4.42225  2.77519  2.73123  3.46354  2.40513  3.72494  3.29354  2.67741  2.69355  4.24690  2.90347  2.73739  3.18146  2.89801  2.37887  2.77519  2.98518  4.58477  3.61503
          0.02836  3.97260  4.69494  0.61958  0.77255  0.48576  0.95510
    179   2.42700  4.92352  2.36217  2.11447  4.33837  2.15438  3.70469  3.78391  2.59028  3.35892  4.17601  2.82593  3.78438  2.86373  3.08991  2.32227  2.93758  3.39643  5.57240  4.19101    181 e - - -
          2.68618  4.42225  2.77519  2.73123  3.46354  2.40513  3.72494  3.29354  2.67741  2.69355  4.24690  2.90347  2.73739  3.18146  2.89801  2.37887  2.77519  2.98518  4.58477  3.61503
          0.02836  3.97260  4.69494  0.61958  0.77255  0.48576  0.95510
    180   2.77592  5.27548  1.87696  1.67358  4.57581  3.13546  3.65667  4.06092  2.43962  3.56208  4.36268  2.73684  3.79979  2.79506  2.80918  2.70391  3.03219  3.64826  5.72140  4.28044    182 e - - -
          2.68618  4.42225  2.77519  2.73123  3.46354  2.40513  3.72494  3.29354  2.67741  2.69355  4.24690  2.90347  2.73739  3.18146  2.89801  2.37887  2.77519  2.98518  4.58477  3.61503
          0.17445  3.97260  1.95720  0.61958  0.77255  0.48576  0.95510
    181   2.20785  4.60866  2.80878  2.45008  4.08493  3.21377  3.69218  3.49354  2.35538  3.11530  3.94951  2.62499  2.64645  2.87266  2.90998  2.49580  2.81263  3.13243  5.35486  4.04422    183 a - - -
          2.68618  4.42225  2.77519  2.73123  3.46354  2.40513  3.72494  3.29354  2.67741  2.69355  4.24690  2.90347  2.73739  3.18146  2.89801  2.37887  2.77519  2.98518  4.58477  3.61503
          0.03275  3.83090  4.55325  0.61958  0.77255  0.41476  1.08027
    182   3.07791  4.41102  4.73163  4.24013  3.51554  4.38824  4.95994  1.18312  4.11851  2.01263  3.32899  4.46652  4.71262  4.38819  4.32002  3.77789  3.34749  1.36593  5.48506  4.28060    184 i - - -
          2.68618  4.42225  2.77519  2.73123  3.46354  2.40513  3.72494  3.29354  2.67741  2.69355  4.24690  2.90347  2.73739  3.18146  2.89801  2.37887  2.77519  2.98518  4.58477  3.61503
          0.02836  3.97260  4.69494  0.61958  0.77255  0.48576  0.95510
    183   2.20962  4.97091  2.33166  2.31165  4.32194  3.31276  3.64342  3.75277  1.87586  3.31748  4.12489  2.84658  3.79325  2.78555  2.88576  2.57838  2.91666  3.37820  5.51086  4.14037    185 k - - -
          2.68618  4.42225  2.77519  2.73123  3.46354  2.40513  3.72494  3.29354  2.67741  2.69355  4.24690  2.90347  2.73739  3.18146  2.89801  2.37887  2.77519  2.98518  4.58477  3.61503
          0.02836  3.97260  4.69494  0.61958  0.77255  0.48576  0.95510
    184   2.59503  4.90215  2.59293  2.07943  4.17434  3.37315  3.57853  3.60814  2.33581  2.73556  3.77073  2.87616  3.77615  2.49972  2.62544  2.59689  2.82624  3.25319  5.37441  4.01675    186 e - - -
          2.68618  4.42225  2.77519  2.73123  3.46354  2.40513  3.72494  3.29354  2.67741  2.69355  4.24690  2.90347  2.73739  3.18146  2.89801  2.37887  2.77519  2.98518  4.58477  3.61503
          0.02836  3.97260  4.69494  0.61958  0.77255  0.48576  0.95510
    185   2.85657  4.35965  4.62873  4.12685  3.56435  4.28647  4.86338  1.32475  4.01831  2.11491  3.37919  4.35547  4.63495  4.29427  4.23407  3.66145  3.27367  1.26268  5.46384  4.26099    187 v - - -
          2.68618  4.42225  2.77519  2.73123  3.46354  2.40513  3.72494  3.29354  2.67741  2.69355  4.24690  2.90347  2.73739  3.18146  2.89801  2.37887  2.77519  2.98518  4.58477  3.61503
          0.02836  3.97260  4.69494  0.61958  0.77255  0.48576  0.95510
    186   2.61920  4.12848  3.92658  3.35327  3.01523  3.68530  3.49769  2.13344  3.21269  2.21626  3.19898  3.59924  4.05278  3.47571  3.42851  2.97114  2.85206  1.99700  2.95555  3.25435    188 v - - -
          2.68618  4.42225  2.77519  2.73123  3.46354  2.40513  3.72494  3.29354  2.67741  2.69355  4.24690  2.90347  2.73739  3.18146  2.89801  2.37887  2.77519  2.98518  4.58477  3.61503
          0.02836  3.97260  4.69494  0.61958  0.77255  0.48576  0.95510
    187   0.95667  4.18172  3.46667  3.25280  4.24120  2.76736  4.30201  3.49253  3.30604  3.32458  4.23384  3.38128  3.73663  3.61624  3.57198  2.47864  2.77987  3.03815  5.61009  4.42000    189 a - - -
          2.68618  4.42225  2.77519  2.73123  3.46354  2.40513  3.72494  3.29354  2.67741  2.69355  4.24690  2.90347  2.73739  3.18146  2.89801  2.37887  2.77519  2.98518  4.58477  3.61503
          0.02836  3.97260  4.69494  0.61958  0.77255  0.48576  0.95510
    188   3.07815  4.41191  4.73015  4.23903  3.51388  4.38701  4.95883  1.17722  4.11681  2.01053  3.32769  4.46552  4.71189  4.38677  4.31825  3.77692  3.34792  1.37513  5.48387  4.27935    190 i - - -
          2.68618  4.42225  2.77519  2.73123  3.46354  2.40513  3.72494  3.29354  2.67741  2.69355  4.24690  2.90347  2.73739  3.18146  2.89801  2.37887  2.77519  2.98518  4.58477  3.61503
          0.02836  3.97260  4.69494  0.61958  0.77255  0.48576  0.95510
    189   2.79324  4.55806  3.48745  3.39993  4.53910  0.59007  4.51347  4.16365  3.59477  3.80506  4.78209  3.65183  3.95239  3.91106  3.81923  2.96813  3.28227  3.67265  5.60718  4.64460    191 G - - -
          2.68618  4.42225  2.77519  2.73123  3.46354  2.40513  3.72494  3.29354  2.67741  2.69355  4.24690  2.90347  2.73739  3.18146  2.89801  2.37887  2.77519  2.98518  4.58477  3.61503
          0.02836  3.97260  4.69494  0.61958  0.77255  0.48576  0.95510
    190   2.88842  4.62839  3.50653  3.36052  4.34597  3.31026  4.42922  3.91777  3.42650  3.53351  4.58809  3.65682  0.66086  3.81224  3.66015  3.05919  3.33800  3.55162  5.50446  4.46822    192 P - - -
          2.68618  4.42225  2.77519  2.73123  3.46354  2.40513  3.72494  3.29354  2.67741  2.69355  4.24690  2.90347  2.73739  3.18146  2.89801  2.37887  2.77519  2.98518  4.58477  3.61503
          0.02836  3.97260  4.69494  0.61958  0.77255  0.48576  0.95510
    191   2.43885  4.27793  3.62381  3.10504  3.51010  3.53138  4.01166  2.50573  3.02322  2.15858  3.44246  3.44758  2.70771  3.34800  3.34222  2.84960  2.87127  1.82946  5.04829  3.82003    193 v - - -
          2.68618  4.42225  2.77519  2.73123  3.46354  2.40513  3.72494  3.29354  2.67741  2.69355  4.24690  2.90347  2.73739  3.18146  2.89801  2.37887  2.77519  2.98518  4.58477  3.61503
          0.02836  3.97260  4.69494  0.61958  0.77255  0.48576  0.95510
    192   2.65738  4.30611  3.74524  3.23507  3.47805  3.63310  4.11707  1.84355  3.14136  2.29937  3.40238  3.56604  2.37776  3.46700  3.44501  2.96170  2.94532  2.04833  5.08731  3.85727    194 i - - -
          2.68618  4.42225  2.77519  2.73123  3.46354  2.40513  3.72494  3.29354  2.67741  2.69355  4.24690  2.90347  2.73739  3.18146  2.89801  2.37887  2.77519  2.98518  4.58477  3.61503
          0.02836  3.97260  4.69494  0.61958  0.77255  0.48576  0.95510
    193   3.04993  4.58341  4.15775  3.75956  3.25447  3.90916  4.47157  2.44019  3.52191  1.83482  1.19844  4.02445  4.37105  3.89763  3.71531  3.40911  3.35758  2.45773  5.10817  3.87833    195 m - - -
          2.68618  4.42225  2.77519  2.73123  3.46354  2.40513  3.72494  3.29354  2.67741  2.69355  4.24690  2.90347  2.73739  3.18146  2.89801  2.37887  2.77519  2.98518  4.58477  3.61503
          0.02836  3.97260  4.69494  0.61958  0.77255  0.48576  0.95510
    194   3.04993  4.58341  4.15775  3.75956  3.25447  3.90916  4.47157  2.44019  3.52191  1.83482  1.19844  4.02445  4.37105  3.89763  3.71531  3.40911  3.35758  2.45773  5.10817  3.87833    196 m - - -
          2.68618  4.42225  2.77519  2.73123  3.46354  2.40513  3.72494  3.29354  2.67741  2.69355  4.24690  2.90347  2.73739  3.18146  2.89801  2.37887  2.77519  2.98518  4.58477  3.61503
          0.02836  3.97260  4.69494  0.61958  0.77255  0.48576  0.95510
    195   3.03226  5.14009  3.42313  2.77886  4.58537  3.64413  3.60818  3.93919  1.25380  3.38946  4.26304  3.18350  4.02032  2.74549  1.72925  3.03018  3.20374  3.62218  5.43638  4.26416    197 k - - -
          2.68618  4.42225  2.77519  2.73123  3.46354  2.40513  3.72494  3.29354  2.67741  2.69355  4.24690  2.90347  2.73739  3.18146  2.89801  2.37887  2.77519  2.98518  4.58477  3.61503
          0.02836  3.97260  4.69494  0.61958  0.77255  0.48576  0.95510
    196   1.62160  4.30527  3.67615  3.16197  3.23948  3.54121  4.04795  2.54084  3.08176  2.29284  2.79565  3.49061  4.01790  3.39586  3.39534  2.86979  2.90448  2.37880  5.03224  3.78464    198 a - - -
          2.68618  4.42225  2.77519  2.73123  3.46354  2.40513  3.72494  3.29354  2.67741  2.69355  4.24690  2.90347  2.73739  3.18146  2.89801  2.37887  2.77519  2.98518  4.58477  3.61503
          0.02836  3.97260  4.69494  0.61958  0.77255  0.48576  0.95510
    197   2.81239  2.66382  4.47999  3.94495  3.45553  4.00055  4.55559  1.70789  3.82366  2.19446  3.34516  4.11578  4.40097  4.06833  4.00972  3.35560  3.08924  1.34356  5.18512  3.98169    199 v - - -
          2.68618  4.42225  2.77519  2.73123  3.46354  2.40513  3.72494  3.29354  2.67741  2.69355  4.24690  2.90347  2.73739  3.18146  2.89801  2.37887  2.77519  2.98518  4.58477  3.61503
          0.02836  3.97260  4.69494  0.61958  0.77255  0.48576  0.95510
    198   2.03352  3.74674  3.65116  3.14838  3.70074  3.19246  4.03919  2.91257  3.08561  2.75251  3.64983  3.37294  3.80125  3.37569  3.39628  2.08856  2.26513  2.07090  5.14665  3.93409    200 a - - -
          2.68618  4.42225  2.77519  2.73123  3.46354  2.40513  3.72494  3.29354  2.67741  2.69355  4.24690  2.90347  2.73739  3.18146  2.89801  2.37887  2.77519  2.98518  4.58477  3.61503
          0.02836  3.97260  4.69494  0.61958  0.77255  0.48576  0.95510
    199   2.48254  4.96723  2.77898  1.98381  4.27022  3.36794  3.60394  3.70126  2.32690  3.12325  4.05752  2.34067  3.80168  2.73937  2.46499  2.65137  2.89482  3.34094  5.43969  4.08730    201 e - - -
          2.68618  4.42225  2.77519  2.73123  3.46354  2.40513  3.72494  3.29354  2.67741  2.69355  4.24690  2.90347  2.73739  3.18146  2.89801  2.37887  2.77519  2.98518  4.58477  3.61503
          0.02836  3.97260  4.69494  0.61958  0.77255  0.48576  0.95510
    200   2.56614  4.29543  3.43576  2.87467  3.44596  3.53452  3.80855  2.48909  2.80235  2.25010  3.39912  3.27997  3.92408  2.75416  3.15078  2.54507  2.61658  2.23606  4.90337  3.66754    202 v - - -
          2.68618  4.42225  2.77519  2.73123  3.46354  2.40513  3.72494  3.29354  2.67741  2.69355  4.24690  2.90347  2.73739  3.18146  2.89801  2.37887  2.77519  2.98518  4.58477  3.61503
          0.02836  3.97260  4.69494  0.61958  0.77255  0.48576  0.95510
    201   1.70211  4.15324  3.48998  3.15017  4.11068  2.99907  4.16812  3.33289  3.13605  3.15932  4.03849  3.31848  3.71711  3.45277  3.43839  2.33539  1.53912  2.91369  5.50180  4.28863    203 t - - -
          2.68618  4.42225  2.77519  2.73123  3.46354  2.40513  3.72494  3.29354  2.67741  2.69355  4.24690  2.90347  2.73739  3.18146  2.89801  2.37887  2.77519  2.98518  4.58477  3.61503
          0.02836  3.97260  4.69494  0.61958  0.77255  0.48576  0.95510
    202   2.89463  5.11062  3.16850  2.60343  4.51750  3.54992  3.58999  3.90086  1.52813  3.37045  4.20709  2.59156  3.93970  2.72071  1.83582  2.88229  3.08723  3.55685  5.45078  4.21530    204 k - - -
          2.68618  4.42225  2.77519  2.73123  3.46354  2.40513  3.72494  3.29354  2.67741  2.69355  4.24690  2.90347  2.73739  3.18146  2.89801  2.37887  2.77519  2.98518  4.58477  3.61503
          0.02836  3.97260  4.69494  0.61958  0.77255  0.48576  0.95510
    203   2.66036  5.05610  2.58912  2.04349  4.35520  3.19245  3.59989  3.81003  2.19469  3.33937  4.12763  2.74686  2.69373  2.53493  2.85109  2.63082  2.82730  3.42544  5.51488  4.12730    205 e - - -
          2.68618  4.42225  2.77519  2.73123  3.46354  2.40513  3.72494  3.29354  2.67741  2.69355  4.24690  2.90347  2.73739  3.18146  2.89801  2.37887  2.77519  2.98518  4.58477  3.61503
          0.02836  3.97260  4.69494  0.61958  0.77255  0.48576  0.95510
    204   3.38304  4.78151  4.21567  3.80557  1.68528  4.16735  2.58296  3.35161  3.68416  2.76829  3.92080  3.81661  4.49749  3.80806  3.85556  3.49064  3.60368  3.20518  3.65212  1.20130    206 y - - -
          2.68618  4.42225  2.77519  2.73123  3.46354  2.40513  3.72494  3.29354  2.67741  2.69355  4.24690  2.90347  2.73739  3.18146  2.89801  2.37887  2.77519  2.98518  4.58477  3.61503
          0.02836  3.97260  4.69494  0.61958  0.77255  0.48576  0.95510
    205   2.76135  5.21593  2.13168  2.08123  4.52661  2.41277  3.67182  4.00528  2.48276  3.52636  4.33405  2.09957  3.79785  2.81688  3.09447  2.59431  3.02522  3.60178  5.70382  4.26834    207 e - - -
          2.68618  4.42225  2.77519  2.73123  3.46354  2.40513  3.72494  3.29354  2.67741  2.69355  4.24690  2.90347  2.73739  3.18146  2.89801  2.37887  2.77519  2.98518  4.58477  3.61503
          0.02836  3.97260  4.69494  0.61958  0.77255  0.48576  0.95510
    206   2.59735  4.36413  3.57478  3.02784  3.56338  3.65131  3.95820  2.25541  2.33726  2.46602  3.47645  3.42121  4.04979  3.25820  3.17214  2.93827  2.92286  1.71062  5.07568  3.83994    208 v - - -
          2.68618  4.42225  2.77519  2.73123  3.46354  2.40513  3.72494  3.29354  2.67741  2.69355  4.24690  2.90347  2.73739  3.18146  2.89801  2.37887  2.77519  2.98518  4.58477  3.61503
          0.02836  3.97260  4.69494  0.61958  0.77255  0.48576  0.95510
    207   2.74449  5.02140  2.83497  2.35374  4.35126  3.41392  3.61170  3.76874  1.83608  3.29870  4.11820  2.92360  2.52484  2.42626  2.58404  2.73398  2.97128  3.41590  5.45848  4.14114    209 k - - -
          2.68618  4.42225  2.77519  2.73123  3.46354  2.40513  3.72494  3.29354  2.67741  2.69355  4.24690  2.90347  2.73739  3.18146  2.89801  2.37887  2.77519  2.98518  4.58477  3.61503
          0.02836  3.97260  4.69494  0.61958  0.77255  0.48576  0.95510
    208   2.66074  4.30862  3.83057  3.36270  3.56852  3.61005  4.24231  1.83331  3.24184  2.34994  3.48372  3.64929  4.11943  3.59153  3.52416  2.98195  1.76313  2.12057  5.21069  3.97769    210 t - - -
          2.68618  4.42225  2.77519  2.73123  3.46354  2.40513  3.72494  3.29354  2.67741  2.69355  4.24690  2.90347  2.73739  3.18146  2.89801  2.37887  2.77519  2.98518  4.58477  3.61503
          0.02836  3.97260  4.69494  0.61958  0.77255  0.48576  0.95510
    209   2.75545  4.17452  4.31695  3.73166  3.07470  3.90832  4.20605  1.95212  3.59507  1.70792  2.66847  3.91989  4.23476  3.78111  3.74058  3.21019  2.98503  1.89930  3.39683  3.58909    211 l - - -
          2.68618  4.42225  2.77519  2.73123  3.46354  2.40513  3.72494  3.29354  2.67741  2.69355  4.24690  2.90347  2.73739  3.18146  2.89801  2.37887  2.77519  2.98518  4.58477  3.61503
          0.02836  3.97260  4.69494  0.61958  0.77255  0.48576  0.95510
    210   2.49094  4.29875  4.14063  3.77042  3.69269  3.68040  4.61060  2.05031  3.66368  2.37178  3.57974  3.93564  4.25973  3.99859  3.89461  3.12141  3.08598  1.05578  5.45704  4.21892    212 v - - -
          2.68618  4.42225  2.77519  2.73123  3.46354  2.40513  3.72494  3.29354  2.67741  2.69355  4.24690  2.90347  2.73739  3.18146  2.89801  2.37887  2.77519  2.98518  4.58477  3.61503
          0.02836  3.97260  4.69494  0.61958  0.77255  0.48576  0.95510
    211   2.36626  4.28759  3.29552  3.11664  4.17696  3.01572  4.22339  3.71344  3.19716  3.42621  4.34440  3.32491  3.76293  3.53879  3.47963  0.94954  2.85401  3.22658  5.54158  4.26120    213 s - - -
          2.68618  4.42225  2.77519  2.73123  3.46354  2.40513  3.72494  3.29354  2.67741  2.69355  4.24690  2.90347  2.73739  3.18146  2.89801  2.37887  2.77519  2.98518  4.58477  3.61503
          0.02836  3.97260  4.69494  0.61958  0.77255  0.48576  0.95510
    212   3.26863  4.70163  4.34996  3.99100  3.17584  4.10874  4.61536  2.38616  3.75775  0.76111  3.16885  4.25673  4.52736  4.10210  3.91715  3.69235  3.55860  2.44934  5.09070  3.83689    214 l - - -
          2.68618  4.42225  2.77519  2.73123  3.46354  2.40513  3.72494  3.29354  2.67741  2.69355  4.24690  2.90347  2.73739  3.18146  2.89801  2.37887  2.77519  2.98518  4.58477  3.61503
          0.02836  3.97260  4.69494  0.61958  0.77255  0.48576  0.95510
    213   2.80849  4.80708  2.76726  2.66322  4.18651  3.25274  4.00501  3.91920  2.91751  3.55493  4.51015  0.99233  3.90985  3.27855  3.27504  2.87225  3.19404  3.53127  5.48101  4.12812    215 n - - -
          2.68618  4.42225  2.77519  2.73123  3.46354  2.40513  3.72494  3.29354  2.67741  2.69355  4.24690  2.90347  2.73739  3.18146  2.89801  2.37887  2.77519  2.98518  4.58477  3.61503
          0.02836  3.97260  4.69494  0.61958  0.77255  0.48576  0.95510
    214   2.35714  4.31948  3.14092  2.91307  4.22049  3.02986  4.08535  3.68302  3.00170  3.36046  4.23064  3.20105  1.44987  3.34506  3.33022  2.07245  2.81156  3.20573  5.55506  4.28604    216 p - - -
          2.68618  4.42225  2.77519  2.73123  3.46354  2.40513  3.72494  3.29354  2.67741  2.69355  4.24690  2.90347  2.73739  3.18146  2.89801  2.37887  2.77519  2.98518  4.58477  3.61503
          0.02836  3.97260  4.69494  0.61958  0.77255  0.48576  0.95510
    215   3.07703  4.44099  4.65105  4.18342  3.46057  4.31781  4.90110  1.07209  4.03337  1.96037  3.30005  4.41002  4.67243  4.32457  4.23261  3.72243  3.35708  1.60936  5.43412  4.21330    217 i - - -
          2.68618  4.42225  2.77519  2.73123  3.46354  2.40513  3.72494  3.29354  2.67741  2.69355  4.24690  2.90347  2.73739  3.18146  2.89801  2.37887  2.77519  2.98518  4.58477  3.61503
          0.02836  3.97260  4.69494  0.61958  0.77255  0.48576  0.95510
    216   3.04993  4.58341  4.15775  3.75956  3.25447  3.90916  4.47157  2.44019  3.52191  1.83482  1.19844  4.02445  4.37105  3.89763  3.71531  3.40911  3.35758  2.45773  5.10817  3.87833    218 m - - -
          2.68618  4.42225  2.77519  2.73123  3.46354  2.40513  3.72494  3.29354  2.67741  2.69355  4.24690  2.90347  2.73739  3.18146  2.89801  2.37887  2.77519  2.98518  4.58477  3.61503
          0.02836  3.97260  4.69494  0.61958  0.77255  0.48576  0.95510
    217   2.94821  4.39128  4.45324  4.01514  3.54558  4.07703  4.77627  1.80945  3.86358  2.13734  3.42795  4.22278  4.52703  4.19425  4.08323  3.49537  3.26067  0.99367  5.43440  4.17209    219 v - - -
          2.68618  4.42225  2.77519  2.73123  3.46354  2.40513  3.72494  3.29354  2.67741  2.69355  4.24690  2.90347  2.73739  3.18146  2.89801  2.37887  2.77519  2.98518  4.58477  3.61503
          0.02836  3.97260  4.69494  0.61958  0.77255  0.48576  0.95510
    218   3.09919  5.24029  0.78442  2.40167  4.63124  3.28833  4.02218  4.24263  3.12571  3.83346  4.81447  2.96278  3.94829  3.26202  3.65495  3.05077  3.44016  3.87141  5.78022  4.48855    220 d - - -
          2.68618  4.42225  2.77519  2.73123  3.46354  2.40513  3.72494  3.29354  2.67741  2.69355  4.24690  2.90347  2.73739  3.18146  2.89801  2.37887  2.77519  2.98518  4.58477  3.61503
          0.02836  3.97260  4.69494  0.61958  0.77255  0.48576  0.95510
    219   2.79324  4.55806  3.48745  3.39993  4.53910  0.59007  4.51347  4.16365  3.59477  3.80506  4.78209  3.65183  3.95239  3.91106  3.81923  2.96813  3.28227  3.67265  5.60718  4.64460    221 G - - -
          2.68618  4.42225  2.77519  2.73123  3.46354  2.40513  3.72494  3.29354  2.67741  2.69355  4.24690  2.90347  2.73739  3.18146  2.89801  2.37887  2.77519  2.98518  4.58477  3.61503
          0.02836  3.97260  4.69494  0.61958  0.77255  0.48576  0.95510
    220   2.46869  4.31369  3.51914  3.27675  4.05939  3.14941  4.28615  3.19880  3.22169  3.05872  4.10345  3.46944  3.86134  3.61169  3.47506  2.67116  1.01286  2.88300  5.48838  4.27627    222 t - - -
          2.68618  4.42225  2.77519  2.73123  3.46354  2.40513  3.72494  3.29354  2.67741  2.69355  4.24690  2.90347  2.73739  3.18146  2.89801  2.37887  2.77519  2.98518  4.58477  3.61503
          0.02836  3.97260  4.69494  0.61958  0.77255  0.48576  0.95510
    221   2.79324  4.55806  3.48745  3.39993  4.53910  0.59007  4.51347  4.16365  3.59477  3.80506  4.78209  3.65183  3.95239  3.91106  3.81923  2.96813  3.28227  3.67265  5.60718  4.64460    223 G - - -
          2.68618  4.42225  2.77519  2.73123  3.46354  2.40513  3.72494  3.29354  2.67741  2.69355  4.24690  2.90347  2.73739  3.18146  2.89801  2.37887  2.77519  2.98518  4.58477  3.61503
          0.02836  3.97260  4.69494  0.61958  0.77255  0.48576  0.95510
    222   3.04993  4.58341  4.15775  3.75956  3.25447  3.90916  4.47157  2.44019  3.52191  1.83482  1.19844  4.02445  4.37105  3.89763  3.71531  3.40911  3.35758  2.45773  5.10817  3.87833    224 m - - -
          2.68618  4.42225  2.77519  2.73123  3.46354  2.40513  3.72494  3.29354  2.67741  2.69355  4.24690  2.90347  2.73739  3.18146  2.89801  2.37887  2.77519  2.98518  4.58477  3.61503
          0.02836  3.97260  4.69494  0.61958  0.77255  0.48576  0.95510
    223   2.70408  0.75816  4.24560  4.00855  3.97763  3.30529  4.63368  3.13872  3.83623  3.04941  4.17422  3.96888  4.02010  4.17828  3.94265  2.97582  3.17932  2.87640  5.37193  4.26444    225 c - - -
          2.68618  4.42225  2.77519  2.73123  3.46354  2.40513  3.72494  3.29354  2.67741  2.69355  4.24690  2.90347  2.73739  3.18146  2.89801  2.37887  2.77519  2.98518  4.58477  3.61503
          0.02836  3.97260  4.69494  0.61958  0.77255  0.48576  0.95510
    224   2.79324  4.55806  3.48745  3.39993  4.53910  0.59007  4.51347  4.16365  3.59477  3.80506  4.78209  3.65183  3.95239  3.91106  3.81923  2.96813  3.28227  3.67265  5.60718  4.64460    226 G - - -
          2.68618  4.42225  2.77519  2.73123  3.46354  2.40513  3.72494  3.29354  2.67741  2.69355  4.24690  2.90347  2.73739  3.18146  2.89801  2.37887  2.77519  2.98518  4.58477  3.61503
          0.02836  3.97260  4.69494  0.61958  0.77255  0.48576  0.95510
    225   1.32552  4.16966  3.36975  3.13561  4.29989  1.79418  4.23629  3.65377  3.23730  3.39650  4.24920  3.29821  3.69307  3.52025  3.54072  2.41715  2.72918  3.13299  5.64286  4.44174    227 a - - -
          2.68618  4.42225  2.77519  2.73123  3.46354  2.40513  3.72494  3.29354  2.67741  2.69355  4.24690  2.90347  2.73739  3.18146  2.89801  2.37887  2.77519  2.98518  4.58477  3.61503
          0.02836  3.97260  4.69494  0.61958  0.77255  0.48576  0.95510
    226   2.70408  0.75816  4.24560  4.00855  3.97763  3.30529  4.63368  3.13872  3.83623  3.04941  4.17422  3.96888  4.02010  4.17828  3.94265  2.97582  3.17932  2.87640  5.37193  4.26444    228 c - - -
          2.68618  4.42225  2.77519  2.73123  3.46354  2.40513  3.72494  3.29354  2.67741  2.69355  4.24690  2.90347  2.73739  3.18146  2.89801  2.37887  2.77519  2.98518  4.58477  3.61503
          0.02836  3.97260  4.69494  0.61958  0.77255  0.48576  0.95510
    227   3.12042  4.95123  3.62149  3.11259  4.33125  3.58833  3.90003  3.88046  2.28226  3.37824  4.37641  3.46437  4.08659  3.11592  0.83582  3.20013  3.37991  3.60024  5.37406  4.23750    229 r - - -
          2.68618  4.42225  2.77519  2.73123  3.46354  2.40513  3.72494  3.29354  2.67741  2.69355  4.24690  2.90347  2.73739  3.18146  2.89801  2.37887  2.77519  2.98518  4.58477  3.61503
          0.02836  3.97260  4.69494  0.61958  0.77255  0.48576  0.95510
    228   2.88744  4.40314  4.26315  3.93009  3.62456  3.82658  4.71491  2.04944  3.79938  2.29470  3.57523  4.10363  4.38203  4.15230  4.00212  3.33697  3.24688  0.90756  5.42567  4.16319    230 v - - -
          2.68618  4.42225  2.77519  2.73123  3.46354  2.40513  3.72494  3.29354  2.67741  2.69355  4.24690  2.90347  2.73739  3.18146  2.89801  2.37887  2.77519  2.98518  4.58477  3.61503
          0.02836  3.97260  4.69494  0.61958  0.77255  0.48576  0.95510
    229   2.13434  4.18002  3.40317  3.06937  4.15305  2.99048  4.12632  3.46842  3.07422  3.22294  4.07986  3.27094  3.70449  3.39448  3.39243  1.83321  1.54173  3.01467  5.51798  4.29429    231 t - - -
          2.68618  4.42225  2.77519  2.73123  3.46354  2.40513  3.72494  3.29354  2.67741  2.69355  4.24690  2.90347  2.73739  3.18146  2.89801  2.37887  2.77519  2.98518  4.58477  3.61503
          0.02836  3.97260  4.69494  0.61958  0.77255  0.48576  0.95510
    230   2.97906  4.39442  4.51226  4.05421  3.54203  4.15445  4.81120  1.74434  3.91019  2.11207  3.40501  4.27281  4.57184  4.22839  4.13081  3.56112  3.27843  1.00418  5.44670  4.19730    232 v - - -
          2.68618  4.42225  2.77519  2.73123  3.46354  2.40513  3.72494  3.29354  2.67741  2.69355  4.24690  2.90347  2.73739  3.18146  2.89801  2.37887  2.77519  2.98518  4.58477  3.61503
          0.02836  3.97260  4.69494  0.61958  0.77255  0.48576  0.95510
    231   2.21253  4.45580  2.64058  2.66470  4.35371  1.35524  4.01937  3.76182  2.99884  3.44514  4.29786  3.05692  3.74874  3.25121  3.40750  2.55013  2.86887  3.28770  5.65981  4.37060    233 g - - -
          2.68618  4.42225  2.77519  2.73123  3.46354  2.40513  3.72494  3.29354  2.67741  2.69355  4.24690  2.90347  2.73739  3.18146  2.89801  2.37887  2.77519  2.98518  4.58477  3.61503
          0.02836  3.97260  4.69494  0.61958  0.77255  0.48576  0.95510
    232   2.73895  4.94615  2.19321  2.22215  4.47361  1.45540  3.83826  3.93558  2.81100  3.53678  4.39617  2.84454  3.82161  3.03229  3.30839  2.74141  3.07734  3.52982  5.71685  4.34524    234 g - - -
          2.68618  4.42225  2.77519  2.73123  3.46354  2.40513  3.72494  3.29354  2.67741  2.69355  4.24690  2.90347  2.73739  3.18146  2.89801  2.37887  2.77519  2.98518  4.58477  3.61503
          0.02836  3.97260  4.69494  0.61958  0.77255  0.48576  0.95510
    233   2.58463  5.02392  2.79088  1.93240  4.33938  3.39268  3.60391  3.75834  1.82492  3.29590  4.10628  2.89199  3.82592  2.62856  2.65615  2.69552  2.93984  3.23152  5.46599  4.12765    235 k - - -
          2.68618  4.42225  2.77519  2.73123  3.46354  2.40513  3.72494  3.29354  2.67741  2.69355  4.24690  2.90347  2.73739  3.18146  2.89801  2.37887  2.77519  2.98518  4.58477  3.61503
          0.02836  3.97260  4.69494  0.61958  0.77255  0.48576  0.95510
    234   2.40877  4.23776  3.62681  3.26624  3.87495  3.19546  4.22316  2.82415  3.16370  2.77573  3.83257  3.45811  3.86886  3.53276  3.44038  2.63457  1.31537  2.35314  5.40403  4.16037    236 t - - -
          2.68618  4.42225  2.77519  2.73123  3.46354  2.40513  3.72494  3.29354  2.67741  2.69355  4.24690  2.90347  2.73739  3.18146  2.89801  2.37887  2.77519  2.98518  4.58477  3.61503
          0.02836  3.97260  4.69494  0.61958  0.77255  0.48576  0.95510
    235   3.06515  5.03126  3.24770  2.85141  4.44059  3.54300  3.81728  3.87631  0.90914  3.41995  4.37676  3.27119  4.03689  3.00362  2.45430  3.10101  3.31135  3.57871  5.45469  4.28218    237 k - - -
          2.68618  4.42225  2.77519  2.73123  3.46354  2.40513  3.72494  3.29354  2.67741  2.69355  4.24690  2.90347  2.73739  3.18146  2.89801  2.37887  2.77519  2.98518  4.58477  3.61503
          0.02836  3.97260  4.69494  0.61958  0.77255  0.48576  0.95510
    236   3.38758  4.76025  4.37593  4.11012  0.86111  4.05256  3.92449  2.89969  4.01480  2.24702  3.61551  4.13290  4.50942  4.15537  4.10977  3.65192  3.68903  2.89761  4.14517  2.50016    238 f - - -
          2.68618  4.42225  2.77519  2.73123  3.46354  2.40513  3.72494  3.29354  2.67741  2.69355  4.24690  2.90347  2.73739  3.18146  2.89801  2.37887  2.77519  2.98518  4.58477  3.61503
          0.02836  3.97260  4.69494  0.61958  0.77255  0.48576  0.95510
    237   1.20454  4.13360  3.49369  3.18578  4.17269  2.77152  4.21008  3.42176  3.19612  3.23215  4.10084  3.32556  3.69996  3.49937  3.49047  2.41426  2.19795  2.96856  5.55465  4.35122    239 a - - -
          2.68618  4.42225  2.77519  2.73123  3.46354  2.40513  3.72494  3.29354  2.67741  2.69355  4.24690  2.90347  2.73739  3.18146  2.89801  2.37887  2.77519  2.98518  4.58477  3.61503
          0.02836  3.97260  4.69494  0.61958  0.77255  0.48576  0.95510
    238   2.70408  0.75816  4.24560  4.00855  3.97763  3.30529  4.63368  3.13872  3.83623  3.04941  4.17422  3.96888  4.02010  4.17828  3.94265  2.97582  3.17932  2.87640  5.37193  4.26444    240 c - - -
          2.68618  4.42225  2.77519  2.73123  3.46354  2.40513  3.72494  3.29354  2.67741  2.69355  4.24690  2.90347  2.73739  3.18146  2.89801  2.37887  2.77519  2.98518  4.58477  3.61503
          0.02836  3.97260  4.69494  0.61958  0.77255  0.48576  0.95510
    239   2.88744  4.40314  4.26315  3.93009  3.62456  3.82658  4.71491  2.04944  3.79938  2.29470  3.57523  4.10363  4.38203  4.15230  4.00212  3.33697  3.24688  0.90756  5.42567  4.16319    241 v - - -
          2.68618  4.42225  2.77519  2.73123  3.46354  2.40513  3.72494  3.29354  2.67741  2.69355  4.24690  2.90347  2.73739  3.18146  2.89801  2.37887  2.77519  2.98518  4.58477  3.61503
          0.02836  3.97260  4.69494  0.61958  0.77255  0.48576  0.95510
    240   3.09919  5.24029  0.78442  2.40167  4.63124  3.28833  4.02218  4.24263  3.12571  3.83346  4.81447  2.96278  3.94829  3.26202  3.65495  3.05077  3.44016  3.87141  5.78022  4.48855    242 d - - -
          2.68618  4.42225  2.77519  2.73123  3.46354  2.40513  3.72494  3.29354  2.67741  2.69355  4.24690  2.90347  2.73739  3.18146  2.89801  2.37887  2.77519  2.98518  4.58477  3.61503
          0.02836  3.97260  4.69494  0.61958  0.77255  0.48576  0.95510
    241   2.79324  4.55806  3.48745  3.39993  4.53910  0.59007  4.51347  4.16365  3.59477  3.80506  4.78209  3.65183  3.95239  3.91106  3.81923  2.96813  3.28227  3.67265  5.60718  4.64460    243 G - - -
          2.68618  4.42225  2.77519  2.73123  3.46354  2.40513  3.72494  3.29354  2.67741  2.69355  4.24690  2.90347  2.73739  3.18146  2.89801  2.37887  2.77519  2.98518  4.58477  3.61503
          0.02836  3.97260  4.69494  0.61958  0.77255  0.48576  0.95510
    242   2.88842  4.62839  3.50653  3.36052  4.34597  3.31026  4.42922  3.91777  3.42650  3.53351  4.58809  3.65682  0.66086  3.81224  3.66015  3.05919  3.33800  3.55162  5.50446  4.46822    244 P - - -
          2.68618  4.42225  2.77519  2.73123  3.46354  2.40513  3.72494  3.29354  2.67741  2.69355  4.24690  2.90347  2.73739  3.18146  2.89801  2.37887  2.77519  2.98518  4.58477  3.61503
          0.02836  3.97260  4.69494  0.61958  0.77255  0.48576  0.95510
    243   2.66844  4.73846  2.94856  1.65036  3.94666  3.43357  3.73412  3.11891  2.52383  2.86602  3.56727  3.02881  3.88012  2.91341  2.93327  2.73955  2.92180  2.60089  5.31731  3.99501    245 e - - -
          2.68618  4.42225  2.77519  2.73123  3.46354  2.40513  3.72494  3.29354  2.67741  2.69355  4.24690  2.90347  2.73739  3.18146  2.89801  2.37887  2.77519  2.98518  4.58477  3.61503
          0.02836  3.97260  4.69494  0.61958  0.77255  0.48576  0.95510
    244   3.38758  4.76025  4.37593  4.11012  0.86111  4.05256  3.92449  2.89969  4.01480  2.24702  3.61551  4.13290  4.50942  4.15537  4.10977  3.65192  3.68903  2.89761  4.14517  2.50016    246 f - - -
          2.68618  4.42225  2.77519  2.73123  3.46354  2.40513  3.72494  3.29354  2.67741  2.69355  4.24690  2.90347  2.73739  3.18146  2.89801  2.37887  2.77519  2.98518  4.58477  3.61503
          0.02836  3.97260  4.69494  0.61958  0.77255  0.48576  0.95510
    245   2.78806  5.18125  1.47853  2.22095  4.49228  3.27148  3.69663  3.99440  2.55294  3.52796  4.35544  2.67016  3.81986  2.85255  2.54562  2.73638  3.05969  3.59991  5.67691  4.25566    247 d - - -
          2.68618  4.42225  2.77519  2.73123  3.46354  2.40513  3.72494  3.29354  2.67741  2.69355  4.24690  2.90347  2.73739  3.18146  2.89801  2.37887  2.77519  2.98518  4.58477  3.61503
          0.02836  3.97260  4.69494  0.61958  0.77255  0.48576  0.95510
    246   2.10546  4.25867  3.23977  3.09588  4.37743  1.08465  4.27159  3.77081  3.27173  3.50679  4.39128  3.30270  3.73648  3.56657  3.56510  2.50141  2.82839  3.24538  5.68849  4.49287    248 g - - -
          2.68618  4.42225  2.77519  2.73123  3.46354  2.40513  3.72494  3.29354  2.67741  2.69355  4.24690  2.90347  2.73739  3.18146  2.89801  2.37887  2.77519  2.98518  4.58477  3.61503
          0.02836  3.97260  4.69494  0.61958  0.77255  0.48576  0.95510
    247   2.33659  4.72468  2.82658  2.48286  4.03077  3.30814  2.05028  3.54586  2.51033  3.15539  4.00096  2.69649  3.81952  2.90733  2.90613  2.52477  2.90569  3.20316  5.32826  3.97706    249 h - - -
          2.68618  4.42225  2.77519  2.73123  3.46354  2.40513  3.72494  3.29354  2.67741  2.69355  4.24690  2.90347  2.73739  3.18146  2.89801  2.37887  2.77519  2.98518  4.58477  3.61503
          0.02836  3.97260  4.69494  0.61958  0.77255  0.48576  0.95510
    248   2.71402  4.83619  3.01594  2.39032  4.08132  3.46730  3.62721  3.46853  2.07223  2.35940  3.91274  3.00591  3.87034  2.19020  2.59624  2.75191  2.93308  3.17223  5.29267  4.00551    250 k - - -
          2.68618  4.42225  2.77519  2.73123  3.46354  2.40513  3.72494  3.29354  2.67741  2.69355  4.24690  2.90347  2.73739  3.18146  2.89801  2.37887  2.77519  2.98518  4.58477  3.61503
          0.02836  3.97260  4.69494  0.61958  0.77255  0.48576  0.95510
    249   2.88744  4.40314  4.26315  3.93009  3.62456  3.82658  4.71491  2.04944  3.79938  2.29470  3.57523  4.10363  4.38203  4.15230  4.00212  3.33697  3.24688  0.90756  5.42567  4.16319    251 v - - -
          2.68618  4.42225  2.77519  2.73123  3.46354  2.40513  3.72494  3.29354  2.67741  2.69355  4.24690  2.90347  2.73739  3.18146  2.89801  2.37887  2.77519  2.98518  4.58477  3.61503
          0.02836  3.97260  4.69494  0.61958  0.77255  0.48576  0.95510
    250   2.90823  5.37551  1.25071  2.12844  4.69351  3.19984  3.78706  4.25889  2.81983  3.78870  4.65452  2.16849  3.83623  2.96700  3.40283  2.81597  3.21764  3.83205  5.91225  4.41761    252 d - - -
          2.68618  4.42225  2.77519  2.73123  3.46354  2.40513  3.72494  3.29354  2.67741  2.69355  4.24690  2.90347  2.73739  3.18146  2.89801  2.37887  2.77519  2.98518  4.58477  3.61503
          0.02836  3.97260  4.69494  0.61958  0.77255  0.48576  0.95510
    251   3.54981  4.78149  4.64660  4.30446  1.06016  4.34528  3.43349  3.28041  4.13473  2.63675  3.85860  4.03665  4.64387  4.08838  4.15202  3.69529  3.76478  3.18489  3.01936  1.59048    253 f - - -
          2.68618  4.42225  2.77519  2.73123  3.46354  2.40513  3.72494  3.29354  2.67741  2.69355  4.24690  2.90347  2.73739  3.18146  2.89801  2.37887  2.77519  2.98518  4.58477  3.61503
          0.02836  3.97260  4.69494  0.61958  0.77255  0.48576  0.95510
    252   2.53186  5.30571  1.29879  2.02349  4.64959  3.21456  3.76173  4.09561  2.75839  3.66952  4.52784  2.71479  3.82758  2.93242  3.32576  2.78592  3.16085  3.69798  5.86648  4.39858    254 d - - -
          2.68618  4.42225  2.77519  2.73123  3.46354  2.40513  3.72494  3.29354  2.67741  2.69355  4.24690  2.90347  2.73739  3.18146  2.89801  2.37887  2.77519  2.98518  4.58477  3.61503
          0.02836  3.97260  4.69494  0.61958  0.77255  0.48576  0.95510
    253   2.78598  5.08911  2.38045  1.27088  4.51766  2.98234  3.76376  3.97281  2.65091  3.54993  4.40213  2.80193  3.82857  2.93728  3.12304  2.59667  3.09116  3.57754  5.72550  4.32278    255 e - - -
          2.68618  4.42225  2.77519  2.73123  3.46354  2.40513  3.72494  3.29354  2.67741  2.69355  4.24690  2.90347  2.73739  3.18146  2.89801  2.37887  2.77519  2.98518  4.58477  3.61503
          0.02836  3.97260  4.69494  0.61958  0.77255  0.48576  0.95510
    254   3.25605  4.64725  4.61990  4.08274  3.05651  4.41029  4.70134  2.19571  3.87327  0.91563  2.40160  4.37657  4.64470  4.09833  4.03978  3.77123  3.48898  2.30988  5.11066  3.97811    256 l - - -
          2.68618  4.42225  2.77519  2.73123  3.46354  2.40513  3.72494  3.29354  2.67741  2.69355  4.24690  2.90347  2.73739  3.18146  2.89801  2.37887  2.77519  2.98518  4.58477  3.61503
          0.02836  3.97260  4.69494  0.61958  0.77255  0.48576  0.95510
    255   2.76496  4.26156  4.05935  3.49093  3.23064  3.87039  4.18934  1.99472  3.37007  1.95487  2.12274  3.78374  4.21585  3.42380  3.60682  3.16499  2.88971  1.95220  4.91927  3.74532    257 v - - -
          2.68618  4.42225  2.77519  2.73123  3.46354  2.40513  3.72494  3.29354  2.67741  2.69355  4.24690  2.90347  2.73739  3.18146  2.89801  2.37887  2.77519  2.98518  4.58477  3.61503
          0.02836  3.97260  4.69494  0.61958  0.77255  0.48576  0.95510
    256   2.01690  4.29373  3.46678  2.92528  3.48361  3.50382  3.85789  2.69651  2.84228  2.09032  3.07230  3.07158  3.92959  3.17748  3.18067  2.78624  2.73286  2.48211  4.95448  3.71833    258 a - - -
          2.68618  4.42225  2.77519  2.73123  3.46354  2.40513  3.72494  3.29354  2.67741  2.69355  4.24690  2.90347  2.73739  3.18146  2.89801  2.37887  2.77519  2.98518  4.58477  3.61503
          0.02836  3.97260  4.69494  0.61958  0.77255  0.48576  0.95510
    257   3.12042  4.95123  3.62149  3.11259  4.33125  3.58833  3.90003  3.88046  2.28226  3.37824  4.37641  3.46437  4.08659  3.11592  0.83582  3.20013  3.37991  3.60024  5.37406  4.23750    259 r - - -
          2.68618  4.42225  2.77519  2.73123  3.46354  2.40513  3.72494  3.29354  2.67741  2.69355  4.24690  2.90347  2.73739  3.18146  2.89801  2.37887  2.77519  2.98518  4.58477  3.61503
          0.02836  3.97260  4.69494  0.61958  0.77255  0.48576  0.95510
    258   2.64007  4.60642  3.10724  2.63852  3.77576  3.43854  3.72063  3.18607  2.48890  2.18422  3.73828  3.09655  3.88030  2.17705  2.83922  2.42087  2.89406  2.93092  5.14511  3.84195    260 q - - -
          2.68618  4.42225  2.77519  2.73123  3.46354  2.40513  3.72494  3.29354  2.67741  2.69355  4.24690  2.90347  2.73739  3.18146  2.89801  2.37887  2.77519  2.98518  4.58477  3.61503
          0.02836  3.97260  4.69494  0.61958  0.77255  0.48576  0.95510
    259   2.64806  4.99756  3.17211  2.60754  4.37640  3.35481  3.60461  3.75227  1.93083  3.26830  4.10972  3.06440  3.92324  2.55990  1.57581  2.84736  3.04017  3.42432  5.39806  4.15838    261 r - - -
          2.68618  4.42225  2.77519  2.73123  3.46354  2.40513  3.72494  3.29354  2.67741  2.69355  4.24690  2.90347  2.73739  3.18146  2.89801  2.37887  2.77519  2.98518  4.58477  3.61503
          0.02836  3.97260  4.69494  0.61958  0.77255  0.48576  0.95510
    260   2.21277  4.42908  3.26538  2.71839  3.55219  3.49306  3.73317  2.93177  2.63639  2.59584  2.77773  3.16356  3.88585  2.50062  3.00929  2.74238  2.81837  2.70177  4.97532  3.28172    262 a - - -
          2.68618  4.42225  2.77519  2.73123  3.46354  2.40513  3.72494  3.29354  2.67741  2.69355  4.24690  2.90347  2.73739  3.18146  2.89801  2.37887  2.77519  2.98518  4.58477  3.61503
          0.02836  3.97260  4.69494  0.61958  0.77255  0.48576  0.95510
    261   3.39393  4.84230  3.98698  3.73580  2.30194  3.94749  3.66877  3.38939  3.59046  2.81733  4.05418  3.84826  4.41932  3.87238  3.75337  3.52041  3.68127  3.26477  3.94931  0.81427    263 y - - -
          2.68618  4.42225  2.77519  2.73123  3.46354  2.40513  3.72494  3.29354  2.67741  2.69355  4.24690  2.90347  2.73739  3.18146  2.89801  2.37887  2.77519  2.98518  4.58477  3.61503
          0.02836  3.97260  4.69494  0.61958  0.77255  0.48576  0.95510
    262   2.41912  3.67753  3.19224  2.62625  3.64854  3.46352  3.52832  3.02589  2.47212  2.57719  3.42584  3.09288  3.84798  2.62180  2.70018  2.62758  2.79049  2.60398  5.02449  3.75514    264 a - - -
          2.68618  4.42225  2.77519  2.73123  3.46354  2.40513  3.72494  3.29354  2.67741  2.69355  4.24690  2.90347  2.73739  3.18146  2.89801  2.37887  2.77519  2.98518  4.58477  3.61503
          0.02836  3.97260  4.69494  0.61958  0.77255  0.48576  0.95510
    263   2.50582  5.34376  1.69220  1.60292  4.65271  3.23264  3.71591  4.12780  2.67071  3.65709  4.48722  2.70625  3.81496  2.87169  3.23292  2.75633  3.11970  3.71765  5.83515  4.36546    265 e - - -
          2.68618  4.42225  2.77519  2.73123  3.46354  2.40513  3.72494  3.29354  2.67741  2.69355  4.24690  2.90347  2.73739  3.18146  2.89801  2.37887  2.77519  2.98518  4.58477  3.61503
          0.02836  3.97260  4.69494  0.61958  0.77255  0.48576  0.95510
    264   2.67556  5.06272  2.46602  1.94283  4.35241  3.33737  3.60490  3.80388  2.31630  2.98695  4.13163  2.82002  3.78977  2.16078  2.84298  2.64567  2.91382  3.42549  5.51440  4.12967    266 e - - -
          2.68618  4.42225  2.77519  2.73123  3.46354  2.40513  3.72494  3.29354  2.67741  2.69355  4.24690  2.90347  2.73739  3.18146  2.89801  2.37887  2.77519  2.98518  4.58477  3.61503
          0.02836  3.97260  4.69494  0.61958  0.77255  0.48576  0.95510
    265   3.04065  5.16991  2.53311  0.89103  4.52903  3.34021  3.93665  4.00290  2.82993  3.60428  4.57466  2.99296  3.94978  3.15071  3.24857  3.01334  3.34590  3.67670  5.68177  4.40494    267 e - - -
          2.68618  4.42225  2.77519  2.73123  3.46354  2.40513  3.72494  3.29354  2.67741  2.69355  4.24690  2.90347  2.73739  3.18146  2.89801  2.37887  2.77519  2.98518  4.58477  3.61503
          0.02836  3.97260  4.69494  0.61958  0.77255  0.48576  0.95510
    266   3.00595  5.16190  3.36263  2.72253  4.59914  3.63486  3.58674  3.95085  1.30932  3.39133  4.24897  3.14350  4.00121  2.53800  1.79826  2.99369  3.17324  3.62557  5.44388  4.25873    268 k - - -
          2.68618  4.42225  2.77519  2.73123  3.46354  2.40513  3.72494  3.29354  2.67741  2.69355  4.24690  2.90347  2.73739  3.18146  2.89801  2.37887  2.77519  2.98518  4.58477  3.61503
          0.02836  3.97260  4.69494  0.61958  0.77255  0.48576  0.95510
    267   2.49878  4.87930  2.92948  2.17698  4.14982  3.40111  3.43433  3.31709  1.96665  3.14157  3.94586  2.91180  3.79620  2.50681  2.71892  2.62649  2.84227  3.23151  5.34473  3.72484    269 k - - -
          2.68618  4.42225  2.77519  2.73123  3.46354  2.40513  3.72494  3.29354  2.67741  2.69355  4.24690  2.90347  2.73739  3.18146  2.89801  2.37887  2.77519  2.98518  4.58477  3.61503
          0.02836  3.97260  4.69494  0.61958  0.77255  0.48576  0.95510
    268   1.39144  2.50320  3.84420  3.43969  3.94598  2.97282  4.26075  3.22283  3.35641  3.02969  3.90692  3.44736  3.70590  3.62446  3.59909  2.05505  2.65790  2.81431  5.37779  4.19444    270 a - - -
          2.68618  4.42225  2.77519  2.73123  3.46354  2.40513  3.72494  3.29354  2.67741  2.69355  4.24690  2.90347  2.73739  3.18146  2.89801  2.37887  2.77519  2.98518  4.58477  3.61503
          0.02836  3.97260  4.69494  0.61958  0.77255  0.48576  0.95510
    269   2.61107  4.43207  3.08683  2.73697  3.37179  3.50965  3.08604  2.95657  2.68614  1.92898  3.53288  3.17494  3.90523  3.03215  3.05542  2.67230  2.84458  2.72043  4.83112  3.18587    271 l - - -
          2.68618  4.42225  2.77519  2.73123  3.46354  2.40513  3.72494  3.29354  2.67741  2.69355  4.24690  2.90347  2.73739  3.18146  2.89801  2.37887  2.77519  2.98518  4.58477  3.61503
          0.02836  3.97260  4.69494  0.61958  0.77255  0.48576  0.95510
    270   2.61655  4.93668  2.55185  1.91350  4.21341  3.09340  3.60203  3.65126  2.40427  3.21735  3.28410  2.60937  3.77674  2.73835  2.88641  2.61075  2.75413  3.29177  5.42474  4.05361    272 e - - -
          2.68625  4.42202  2.77522  2.73108  3.46360  2.40507  3.72492  3.29361  2.67730  2.69361  4.24696  2.90353  2.73746  3.18135  2.89807  2.37885  2.77520  2.98525  4.58484  3.61496
          0.48620  1.45308  1.88918  0.71556  0.67123  0.48576  0.95510
    271   2.61532  4.38705  3.35580  2.80652  2.89309  3.30545  3.11804  2.91858  2.73753  2.57959  3.49299  3.08085  3.91522  2.91543  3.09630  2.78433  2.84525  2.68866  3.84625  2.48458    283 y - - -
          2.68618  4.42225  2.77519  2.73123  3.46354  2.40513  3.72494  3.29354  2.67741  2.69355  4.24690  2.90347  2.73739  3.18146  2.89801  2.37887  2.77519  2.98518  4.58477  3.61503
          0.07516  3.81938  2.98645  0.61958  0.77255  0.61975  0.77236
    272   2.50323  1.84087  3.80020  3.36116  3.21343  3.34354  4.01716  2.60688  3.17456  2.42738  3.49870  3.53813  3.91831  3.52753  3.39824  2.77879  2.86276  2.40459  4.78596  3.09669    284 c - - -
          2.68618  4.42225  2.77519  2.73123  3.46354  2.40513  3.72494  3.29354  2.67741  2.69355  4.24690  2.90347  2.73739  3.18146  2.89801  2.37887  2.77519  2.98518  4.58477  3.61503
          0.03454  3.77876  4.50110  0.61958  0.77255  0.64945  0.73884
    273   2.61741  4.61881  3.15816  2.59329  3.85120  3.42241  3.35494  3.25385  2.24592  2.87621  3.51502  3.04366  3.82987  2.80066  2.10651  2.70326  2.48311  2.97509  5.12577  3.85105    285 r - - -
          2.68619  4.42178  2.77521  2.73124  3.46355  2.40507  3.72495  3.29355  2.67742  2.69356  4.24691  2.90348  2.73741  3.18147  2.89802  2.37888  2.77521  2.98519  4.58478  3.61504
          0.08464  2.65837  4.50110  0.64000  0.74927  0.39553  1.11879
    274   2.66283  2.91149  3.99383  3.14563  3.25871  3.76073  4.09218  2.01760  3.29960  1.77386  3.21511  3.69541  4.13082  3.57245  3.53004  3.05609  2.90411  2.10285  4.84552  3.64427    288 l - - -
          2.68618  4.42225  2.77519  2.73123  3.46354  2.40513  3.72494  3.29354  2.67741  2.69355  4.24690  2.90347  2.73739  3.18146  2.89801  2.37887  2.77519  2.98518  4.58477  3.61503
          0.02836  3.97260  4.69494  0.61958  0.77255  0.48576  0.95510
    275   2.57880  4.62238  2.97918  2.51938  3.81655  2.98743  3.64070  3.22088  2.45232  2.59246  3.70921  3.01149  3.82393  2.73994  2.37744  2.65902  2.80923  2.85869  5.14000  3.29498    289 r - - -
          2.68618  4.42225  2.77519  2.73123  3.46354  2.40513  3.72494  3.29354  2.67741  2.69355  4.24690  2.90347  2.73739  3.18146  2.89801  2.37887  2.77519  2.98518  4.58477  3.61503
          0.02836  3.97260  4.69494  0.61958  0.77255  0.48576  0.95510
    276   2.72324  5.20042  2.15719  1.87645  4.50178  2.68397  3.36435  3.98044  2.16350  3.48577  4.27460  2.75970  3.78732  2.75891  2.96616  2.66522  2.97189  3.57212  5.64624  4.22106    290 e - - -
          2.68618  4.42225  2.77519  2.73123  3.46354  2.40513  3.72494  3.29354  2.67741  2.69355  4.24690  2.90347  2.73739  3.18146  2.89801  2.37887  2.77519  2.98518  4.58477  3.61503
          0.10081  3.97260  2.56302  0.61958  0.77255  0.48576  0.95510
    277   1.99485  4.74314  2.78456  2.05704  4.11594  3.29781  3.66817  3.51346  2.44987  3.13071  3.96638  2.91636  3.78725  2.83777  2.67961  2.48356  2.86841  3.17391  5.36870  4.04717    291 a - - -
          2.68618  4.42225  2.77519  2.73123  3.46354  2.40513  3.72494  3.29354  2.67741  2.69355  4.24690  2.90347  2.73739  3.18146  2.89801  2.37887  2.77519  2.98518  4.58477  3.61503
          0.05116  3.90225  3.51730  0.61958  0.77255  0.55208  0.85744
    278   2.91327  5.05233  3.21732  2.65035  4.46224  3.54595  3.57391  3.83782  1.37930  3.31913  4.17776  2.95137  3.94139  2.71433  1.90582  2.91434  3.10337  3.51239  5.39443  4.18392    292 k - - -
          2.68601  4.42239  2.77533  2.73122  3.46368  2.40503  3.72508  3.29318  2.67754  2.69365  4.24668  2.90340  2.73753  3.18133  2.89774  2.37888  2.77533  2.98522  4.58491  3.61517
          0.24290  1.53410        *  1.39467  0.28491  0.00000        *
//
