# Supplementary material for: Sulfur disproportionation occurs globally across anoxic habitats and has multiple mechanisms of independent evolutionary origin
Source: ISME J. 2026 Mar 2;20(1):wrag042. doi: 10.1093/ismejo/wrag042 (PMC12998232; doi:10.1093/ismejo/wrag042)
Supplement: Sup_File_1_HMM_wrag042 [file sup_file_1_hmm_wrag042.zip › SupFile1_HMM/SupFile1b_profiles/ttra_new_a.hmm]

HMMER3/f [3.4 | Aug 2023]
NAME  ttra_new_a
LENG  1032
ALPH  amino
RF    no
MM    no
CONS  yes
CS    no
MAP   yes
DATE  Wed Jul 23 12:40:14 2025
NSEQ  57
EFFN  1.228088
CKSUM 3143445627
STATS LOCAL MSV      -12.8257  0.69551
STATS LOCAL VITERBI  -13.7836  0.69551
STATS LOCAL FORWARD   -7.0237  0.69551
HMM          A        C        D        E        F        G        H        I        K        L        M        N        P        Q        R        S        T        V        W        Y   
            m->m     m->i     m->d     i->m     i->i     d->m     d->d
  COMPO   2.46143  4.27886  2.99457  2.69278  3.36989  2.69694  3.71560  2.88499  2.67529  2.52646  3.66025  3.02583  3.25160  3.07482  2.93684  2.66202  2.83584  2.68481  4.50743  3.43192
          2.68625  4.42232  2.77526  2.73126  3.46361  2.40519  3.72501  3.29361  2.67738  2.69362  4.24413  2.90353  2.73733  3.18153  2.89803  2.37893  2.77518  2.98520  4.58484  3.61510
          0.26396  1.61871  3.38596  0.59655  0.80009  0.00000        *
      1   2.19139  4.35494  3.55820  3.04024  3.58006  3.54732  3.95293  2.89528  2.94843  2.62495  1.74959  3.28817  3.99942  3.11736  3.26922  2.85011  2.59084  2.66372  5.03212  3.80554     11 m - - -
          2.68618  4.42225  2.77519  2.73123  3.46354  2.40513  3.72494  3.29354  2.67741  2.69355  4.24690  2.90347  2.73739  3.18146  2.89801  2.37887  2.77519  2.98518  4.58477  3.61503
          0.02079  4.27934  5.00169  0.61958  0.77255  0.49279  0.94397
      2   2.66544  5.12423  2.18939  2.35236  4.18642  3.42323  3.44718  3.91829  1.90077  3.41861  3.94973  2.47273  3.82735  2.62710  2.85688  2.57736  2.89773  3.50362  5.56713  4.16864     12 k - - -
          2.68618  4.42225  2.77519  2.73123  3.46354  2.40513  3.72494  3.29354  2.67741  2.69355  4.24690  2.90347  2.73739  3.18146  2.89801  2.37887  2.77519  2.98518  4.58477  3.61503
          0.14334  4.29325  2.12127  0.61958  0.77255  0.50487  0.92530
      3   2.61036  4.89318  2.83344  2.40423  3.98897  3.42198  3.51668  3.45660  1.97385  2.76895  3.95708  2.72636  3.60191  2.60731  2.86418  2.54371  2.68355  3.12827  5.37760  4.02395     13 k - - -
          2.68618  4.42225  2.77519  2.73123  3.46354  2.40513  3.72494  3.29354  2.67741  2.69355  4.24690  2.90347  2.73739  3.18146  2.89801  2.37887  2.77519  2.98518  4.58477  3.61503
          0.02315  4.17306  4.89541  0.61958  0.77255  0.64856  0.73982
      4   2.62437  4.94794  2.73258  2.34298  4.22761  3.41624  3.61634  3.32734  2.10226  3.22369  4.01062  2.91802  3.81321  2.61146  2.77625  2.35768  2.26195  3.30355  5.42234  4.05993     14 k - - -
          2.68591  4.42248  2.77488  2.73118  3.46377  2.40534  3.72488  3.29363  2.67758  2.69365  4.24678  2.90360  2.73721  3.18143  2.89787  2.37874  2.77519  2.98537  4.58500  3.61527
          0.22220  1.65147  4.89541  1.72324  0.19661  0.42061  1.06898
      5   3.34815  5.37677  3.84085  3.10590  4.89413  3.89917  3.78675  4.22301  1.75299  3.62689  4.52449  3.45625  4.26231  2.92511  0.87052  3.34529  3.49348  3.91822  5.61961  4.50750     36 r - - -
          2.68618  4.42225  2.77519  2.73123  3.46354  2.40513  3.72494  3.29354  2.67741  2.69355  4.24690  2.90347  2.73739  3.18146  2.89801  2.37887  2.77519  2.98518  4.58477  3.61503
          0.02050  4.29325  5.01559  0.61958  0.77255  0.50487  0.92530
      6   3.34320  5.34059  3.82536  3.13310  4.83990  3.88378  3.82385  4.20006  1.90068  3.62273  4.53226  3.48022  4.26967  2.97040  0.80710  3.35327  3.50586  3.89781  5.61894  4.49987     37 r - - -
          2.68618  4.42225  2.77519  2.73123  3.46354  2.40513  3.72494  3.29354  2.67741  2.69355  4.24690  2.90347  2.73739  3.18146  2.89801  2.37887  2.77519  2.98518  4.58477  3.61503
          0.02050  4.29325  5.01559  0.61958  0.77255  0.50487  0.92530
      7   2.64849  5.11680  2.60617  2.18264  4.44607  3.42290  3.48008  3.91932  2.22184  3.02399  3.99126  2.49696  3.81786  2.26424  2.62865  2.61812  2.76234  3.49911  5.55736  4.15856     38 e - - -
          2.68618  4.42225  2.77519  2.73123  3.46354  2.40513  3.72494  3.29354  2.67741  2.69355  4.24690  2.90347  2.73739  3.18146  2.89801  2.37887  2.77519  2.98518  4.58477  3.61503
          0.02050  4.29325  5.01559  0.61958  0.77255  0.50487  0.92530
      8   3.09352  4.44707  4.74713  4.19696  1.52486  4.21745  4.17774  2.40591  4.02955  1.58334  3.06083  4.22807  4.51646  4.11229  4.08306  3.53700  3.31718  2.57625  2.77304  3.02034     39 f - - -
          2.68618  4.42225  2.77519  2.73123  3.46354  2.40513  3.72494  3.29354  2.67741  2.69355  4.24690  2.90347  2.73739  3.18146  2.89801  2.37887  2.77519  2.98518  4.58477  3.61503
          0.02050  4.29325  5.01559  0.61958  0.77255  0.50487  0.92530
      9   2.91654  4.56194  4.91417  4.34565  3.30536  4.50314  4.86220  1.81844  4.21908  0.99035  2.86954  4.55139  4.74500  4.35131  4.33816  3.83990  3.46049  1.99719  5.26252  4.16892     40 l - - -
          2.68607  4.42229  2.77523  2.73119  3.46358  2.40511  3.72498  3.29344  2.67745  2.69344  4.24694  2.90351  2.73744  3.18150  2.89805  2.37891  2.77523  2.98512  4.58481  3.61507
          0.10237  2.74437  3.41071  0.99808  0.45980  0.50487  0.92530
     10   3.09415  5.29314  3.42595  2.80349  4.75574  3.31747  3.70919  4.11218  1.05592  3.54537  4.38902  3.23754  4.10363  2.74991  1.97530  3.07624  3.27076  3.76865  5.59306  4.39469     45 k - - -
          2.68618  4.42225  2.77519  2.73123  3.46354  2.40513  3.72494  3.29354  2.67741  2.69355  4.24690  2.90347  2.73739  3.18146  2.89801  2.37887  2.77519  2.98518  4.58477  3.61503
          0.14752  4.26651  2.09454  0.61958  0.77255  0.54024  0.87374
     11   2.41078  4.40940  3.31380  2.85264  3.89653  1.73842  3.92101  3.23266  2.72258  2.83160  3.81979  3.22970  3.85783  3.16896  3.19850  2.43151  2.83194  2.42353  5.27333  4.01779     46 g - - -
          2.68618  4.42225  2.77519  2.73123  3.46354  2.40513  3.72494  3.29354  2.67741  2.69355  4.24690  2.90347  2.73739  3.18146  2.89801  2.37887  2.77519  2.98518  4.58477  3.61503
          0.02387  4.14286  4.86520  0.61958  0.77255  0.67926  0.70723
     12   1.92723  4.35207  3.42340  2.95542  3.88706  1.76839  3.98740  2.99914  2.92273  2.64819  3.82229  3.29099  3.85866  3.25257  3.28256  2.56255  2.82133  2.86254  5.28667  4.03765     47 g - - -
          2.68618  4.42225  2.77519  2.73123  3.46354  2.40513  3.72494  3.29354  2.67741  2.69355  4.24690  2.90347  2.73739  3.18146  2.89801  2.37887  2.77519  2.98518  4.58477  3.61503
          0.02387  4.14286  4.86520  0.61958  0.77255  0.67926  0.70723
     13   1.89133  4.25758  3.74990  3.21229  3.47675  3.18883  4.04496  2.53708  3.13011  1.79549  3.43143  3.52452  4.03372  3.42828  3.42727  2.88940  2.88536  2.23256  4.99687  3.78085     48 l - - -
          2.68618  4.42225  2.77519  2.73123  3.46354  2.40513  3.72494  3.29354  2.67741  2.69355  4.24690  2.90347  2.73739  3.18146  2.89801  2.37887  2.77519  2.98518  4.58477  3.61503
          0.02387  4.14286  4.86520  0.61958  0.77255  0.62133  0.77053
     14   1.79803  4.25582  3.75388  3.20381  3.48446  3.19090  4.03765  2.42789  3.13296  2.27269  3.44046  3.52713  4.04771  3.42345  3.43701  2.90912  2.80910  1.94063  4.98960  3.77205     49 a - - -
          2.68618  4.42225  2.77519  2.73123  3.46354  2.40513  3.72494  3.29354  2.67741  2.69355  4.24690  2.90347  2.73739  3.18146  2.89801  2.37887  2.77519  2.98518  4.58477  3.61503
          0.02315  4.17306  4.89541  0.61958  0.77255  0.48556  0.95543
     15   2.18350  4.17030  4.08677  3.51011  3.18780  3.59568  4.11926  2.14481  3.40580  1.85717  3.28133  3.75151  4.16339  3.64349  3.61769  3.08193  2.54273  1.92620  4.84118  3.64468     50 l - - -
          2.68618  4.42225  2.77519  2.73123  3.46354  2.40513  3.72494  3.29354  2.67741  2.69355  4.24690  2.90347  2.73739  3.18146  2.89801  2.37887  2.77519  2.98518  4.58477  3.61503
          0.02125  4.25769  4.98003  0.61958  0.77255  0.55144  0.85831
     16   1.84183  4.28632  3.63934  3.41082  4.57101  1.03601  4.48420  3.93850  3.50721  3.66825  4.49284  3.49967  3.83766  3.77035  3.79467  2.53206  2.49751  3.34835  5.91419  4.72720     51 g - - -
          2.68618  4.42225  2.77519  2.73123  3.46354  2.40513  3.72494  3.29354  2.67741  2.69355  4.24690  2.90347  2.73739  3.18146  2.89801  2.37887  2.77519  2.98518  4.58477  3.61503
          0.02125  4.25769  4.98003  0.61958  0.77255  0.55144  0.85831
     17   1.90838  4.28792  3.59383  3.39826  4.61962  0.97663  4.49950  4.02581  3.53392  3.73186  4.54451  3.48867  3.83231  3.78624  3.82073  2.39697  2.72486  3.39862  5.95529  4.76710     52 g - - -
          2.68618  4.42225  2.77519  2.73123  3.46354  2.40513  3.72494  3.29354  2.67741  2.69355  4.24690  2.90347  2.73739  3.18146  2.89801  2.37887  2.77519  2.98518  4.58477  3.61503
          0.02125  4.25769  4.98003  0.61958  0.77255  0.55144  0.85831
     18   2.29875  4.18259  4.15910  3.58090  3.28144  3.61337  4.15946  2.33718  3.46568  1.69078  2.62551  3.80675  4.19529  3.69625  3.66154  3.12322  2.87897  1.86728  4.84907  3.66046     53 l - - -
          2.68618  4.42225  2.77519  2.73123  3.46354  2.40513  3.72494  3.29354  2.67741  2.69355  4.24690  2.90347  2.73739  3.18146  2.89801  2.37887  2.77519  2.98518  4.58477  3.61503
          0.02125  4.25769  4.98003  0.61958  0.77255  0.55144  0.85831
     19   1.81289  4.34434  3.56824  3.07995  4.04490  2.29934  4.09787  3.41826  3.05634  3.11752  3.96572  3.36240  3.86052  3.35916  3.41984  2.08895  2.16772  2.39563  5.42182  4.18678     54 a - - -
          2.68618  4.42225  2.77519  2.73123  3.46354  2.40513  3.72494  3.29354  2.67741  2.69355  4.24690  2.90347  2.73739  3.18146  2.89801  2.37887  2.77519  2.98518  4.58477  3.61503
          0.07633  4.25769  2.82455  0.61958  0.77255  0.55144  0.85831
     20   1.99938  3.67935  4.07175  3.50392  3.36544  3.77972  4.16035  2.22425  3.40741  2.04979  3.33040  3.75362  4.17159  3.65601  3.63704  3.07948  2.50968  1.81126  4.91609  3.71564     55 v - - -
          2.68618  4.42225  2.77519  2.73123  3.46354  2.40513  3.72494  3.29354  2.67741  2.69355  4.24690  2.90347  2.73739  3.18146  2.89801  2.37887  2.77519  2.98518  4.58477  3.61503
          0.02244  4.20380  4.92615  0.61958  0.77255  0.61529  0.77758
     21   3.36640  4.72836  4.74730  4.29652  1.04817  4.40126  4.19366  2.54989  4.14106  1.81574  3.29756  4.34472  4.71264  4.24491  4.24517  3.77051  3.61701  2.38838  4.42352  2.83983     56 f - - -
          2.68618  4.42225  2.77519  2.73123  3.46354  2.40513  3.72494  3.29354  2.67741  2.69355  4.24690  2.90347  2.73739  3.18146  2.89801  2.37887  2.77519  2.98518  4.58477  3.61503
          0.02244  4.20380  4.92615  0.61958  0.77255  0.53928  0.87508
     22   1.96712  4.24816  3.65186  3.08264  3.16137  2.72617  3.90734  2.59553  3.01974  2.36354  3.36300  3.43925  4.00813  3.30328  3.33091  2.79620  2.84711  2.23783  4.84972  3.27946     57 a - - -
          2.68618  4.42225  2.77519  2.73123  3.46354  2.40513  3.72494  3.29354  2.67741  2.69355  4.24690  2.90347  2.73739  3.18146  2.89801  2.37887  2.77519  2.98518  4.58477  3.61503
          0.02161  4.24129  4.96364  0.61958  0.77255  0.57167  0.83145
     23   1.45163  4.35476  3.50780  3.02637  3.91043  2.78008  4.03683  3.26202  2.99938  2.37300  3.84472  3.34350  3.88408  3.31240  3.35739  2.30748  2.65928  2.93021  5.30686  4.06969     58 a - - -
          2.68618  4.42225  2.77519  2.73123  3.46354  2.40513  3.72494  3.29354  2.67741  2.69355  4.24690  2.90347  2.73739  3.18146  2.89801  2.37887  2.77519  2.98518  4.58477  3.61503
          0.02161  4.24129  4.96364  0.61958  0.77255  0.57167  0.83145
     24   2.37351  4.36014  3.43561  3.12297  4.50299  1.37708  4.26623  3.94502  3.21488  3.59095  4.39351  3.35423  3.24792  3.49969  3.57444  1.71058  2.51845  3.37312  5.80838  4.57428     59 g - - -
          2.68618  4.42225  2.77519  2.73123  3.46354  2.40513  3.72494  3.29354  2.67741  2.69355  4.24690  2.90347  2.73739  3.18146  2.89801  2.37887  2.77519  2.98518  4.58477  3.61503
          0.02161  4.24129  4.96364  0.61958  0.77255  0.57167  0.83145
     25   2.63409  4.32238  4.04125  3.50221  2.42382  3.82777  3.92445  2.70672  3.39805  2.40190  3.40972  3.72487  4.20926  3.63057  3.62097  3.12467  2.83264  2.39990  4.47658  1.53147     60 y - - -
          2.68618  4.42225  2.77519  2.73123  3.46354  2.40513  3.72494  3.29354  2.67741  2.69355  4.24690  2.90347  2.73739  3.18146  2.89801  2.37887  2.77519  2.98518  4.58477  3.61503
          0.02161  4.24129  4.96364  0.61958  0.77255  0.57167  0.83145
     26   2.42680  4.67177  3.12940  2.57035  3.57054  2.85756  3.58552  3.27107  2.43731  2.67224  3.75849  3.06661  3.87700  2.89394  2.59747  2.20798  2.85432  2.80072  5.20523  3.90501     61 s - - -
          2.68618  4.42225  2.77519  2.73123  3.46354  2.40513  3.72494  3.29354  2.67741  2.69355  4.24690  2.90347  2.73739  3.18146  2.89801  2.37887  2.77519  2.98518  4.58477  3.61503
          0.02161  4.24129  4.96364  0.61958  0.77255  0.57167  0.83145
     27   2.54523  5.05367  2.52493  2.14854  4.36440  3.18319  3.20377  3.82695  2.21835  3.34414  3.75271  2.89465  3.21280  2.66025  2.84276  2.57137  2.63196  3.17282  5.50736  4.11781     62 e - - -
          2.68618  4.42225  2.77519  2.73123  3.46354  2.40513  3.72494  3.29354  2.67741  2.69355  4.24690  2.90347  2.73739  3.18146  2.89801  2.37887  2.77519  2.98518  4.58477  3.61503
          0.02161  4.24129  4.96364  0.61958  0.77255  0.57167  0.83145
     28   2.58730  3.67708  3.55200  2.99276  3.51536  3.27487  3.89953  2.84710  2.74897  2.58544  3.37146  3.36788  3.70763  3.23859  3.27246  2.81733  1.83315  2.16770  4.96281  3.73356     63 t - - -
          2.68618  4.42225  2.77519  2.73123  3.46354  2.40513  3.72494  3.29354  2.67741  2.69355  4.24690  2.90347  2.73739  3.18146  2.89801  2.37887  2.77519  2.98518  4.58477  3.61503
          0.02161  4.24129  4.96364  0.61958  0.77255  0.57167  0.83145
     29   2.12283  4.20042  3.84137  3.26956  3.32981  3.52177  3.99762  2.31981  3.18209  1.93545  3.31277  3.57566  4.07256  3.20550  3.44783  2.96860  2.72836  2.01786  4.83395  3.62761     64 l - - -
          2.68618  4.42225  2.77519  2.73123  3.46354  2.40513  3.72494  3.29354  2.67741  2.69355  4.24690  2.90347  2.73739  3.18146  2.89801  2.37887  2.77519  2.98518  4.58477  3.61503
          0.02161  4.24129  4.96364  0.61958  0.77255  0.57167  0.83145
     30   2.04322  4.96730  2.99599  2.45166  4.27530  3.23654  3.65032  3.70567  1.89898  3.25950  4.05322  2.97236  3.85585  2.50568  2.67031  2.52847  2.90503  3.23086  5.44981  4.10541     65 k - - -
          2.68618  4.42225  2.77519  2.73123  3.46354  2.40513  3.72494  3.29354  2.67741  2.69355  4.24690  2.90347  2.73739  3.18146  2.89801  2.37887  2.77519  2.98518  4.58477  3.61503
          0.02161  4.24129  4.96364  0.61958  0.77255  0.57167  0.83145
     31   2.55319  4.98376  2.98242  2.32358  4.27243  3.07811  3.29540  3.44406  2.21202  3.08202  4.04259  2.94781  3.83840  2.51128  2.10302  2.65219  2.88167  3.34439  5.44459  3.84096     66 r - - -
          2.68588  4.40869  2.77555  2.73019  3.46332  2.40629  3.72455  3.29249  2.67667  2.69324  4.24499  2.90392  2.73773  3.18123  2.89904  2.37987  2.77641  2.98520  4.58606  3.61507
          0.15273  2.33435  3.10627  4.06926  0.01724  0.57167  0.83145
     32   2.14453  4.17304  3.90882  3.33784  3.31868  3.24266  4.03115  2.22886  3.24815  2.35635  2.53095  3.61883  4.08306  3.50562  3.49796  2.98020  2.66641  1.97105  4.83303  3.62987    186 v - - -
          2.68618  4.42225  2.77519  2.73123  3.46354  2.40513  3.72494  3.29354  2.67741  2.69355  4.24690  2.90347  2.73739  3.18146  2.89801  2.37887  2.77519  2.98518  4.58477  3.61503
          0.02247  4.20278  4.92513  0.61958  0.77255  0.61643  0.77624
     33   2.13158  4.14271  3.94283  3.36522  2.82000  2.92696  4.01289  2.15128  3.26948  2.24900  3.13829  3.63180  4.07957  3.51537  3.50131  2.98635  2.76604  2.08776  4.77568  3.57565    187 v - - -
          2.68618  4.42225  2.77519  2.73123  3.46354  2.40513  3.72494  3.29354  2.67741  2.69355  4.24690  2.90347  2.73739  3.18146  2.89801  2.37887  2.77519  2.98518  4.58477  3.61503
          0.02247  4.20278  4.92513  0.61958  0.77255  0.61643  0.77624
     34   2.59282  5.08413  2.42928  2.19620  4.40530  3.40067  3.59982  3.87356  2.02299  3.37813  4.13404  2.75576  3.80164  2.70680  2.58762  2.42570  2.71539  3.18923  5.53041  4.13520    188 k - - -
          2.68618  4.42225  2.77519  2.73123  3.46354  2.40513  3.72494  3.29354  2.67741  2.69355  4.24690  2.90347  2.73739  3.18146  2.89801  2.37887  2.77519  2.98518  4.58477  3.61503
          0.02247  4.20278  4.92513  0.61958  0.77255  0.61643  0.77624
     35   2.80946  4.99355  2.70626  2.39194  4.38376  1.39003  3.55037  3.82074  2.44929  3.40470  4.24977  2.98832  3.65713  2.99755  3.01411  2.82472  3.09345  3.46490  5.61012  4.27242    189 g - - -
          2.68618  4.42225  2.77519  2.73123  3.46354  2.40513  3.72494  3.29354  2.67741  2.69355  4.24690  2.90347  2.73739  3.18146  2.89801  2.37887  2.77519  2.98518  4.58477  3.61503
          0.02247  4.20278  4.92513  0.61958  0.77255  0.61643  0.77624
     36   2.45733  4.16436  3.89829  3.31757  3.25531  3.70097  3.98605  2.37453  2.70208  1.73452  3.24582  3.60066  4.06961  3.47002  3.44372  2.97711  2.86282  2.10339  3.95329  3.56982    190 l - - -
          2.68618  4.42225  2.77519  2.73123  3.46354  2.40513  3.72494  3.29354  2.67741  2.69355  4.24690  2.90347  2.73739  3.18146  2.89801  2.37887  2.77519  2.98518  4.58477  3.61503
          0.02247  4.20278  4.92513  0.61958  0.77255  0.61643  0.77624
     37   2.29478  4.14354  3.84553  3.26676  3.25502  3.66101  3.94827  2.47136  3.17175  1.95798  3.25417  3.55531  4.03441  3.19944  3.32168  2.74112  2.75517  2.00193  3.96647  3.54534    191 l - - -
          2.68618  4.42225  2.77519  2.73123  3.46354  2.40513  3.72494  3.29354  2.67741  2.69355  4.24690  2.90347  2.73739  3.18146  2.89801  2.37887  2.77519  2.98518  4.58477  3.61503
          0.10642  4.20278  2.45344  0.61958  0.77255  0.61643  0.77624
     38   2.60947  5.12715  2.57852  2.07216  4.44481  3.36803  3.15721  3.91782  2.28498  3.41853  4.18120  2.31161  3.79741  2.42712  2.86436  2.62359  2.63879  3.50421  5.56984  4.16448    192 e - - -
          2.68618  4.42225  2.77519  2.73123  3.46354  2.40513  3.72494  3.29354  2.67741  2.69355  4.24690  2.90347  2.73739  3.18146  2.89801  2.37887  2.77519  2.98518  4.58477  3.61503
          0.02441  4.12077  4.84312  0.61958  0.77255  0.62261  0.76904
     39   2.65552  4.82949  2.90160  2.47339  4.10669  1.96593  3.68499  3.16921  2.27119  3.12287  3.94702  2.98544  3.50271  2.65593  2.89544  2.69172  2.89866  3.19361  5.36297  4.03727    193 g - - -
          2.68632  4.41973  2.77508  2.73121  3.46334  2.40526  3.72508  3.29339  2.67747  2.69337  4.24666  2.90360  2.73753  3.18160  2.89795  2.37895  2.77533  2.98511  4.58491  3.61517
          0.11920  2.25557  4.88486  1.66888  0.20882  0.65950  0.72797
     40   2.55341  4.48350  3.30094  2.77434  3.84057  3.39900  3.83231  2.89183  2.68994  2.88724  3.75518  3.19344  3.88053  3.06361  2.80555  2.10658  1.81973  2.89798  5.20624  3.94167    204 t - - -
          2.68618  4.42225  2.77519  2.73123  3.46354  2.40513  3.72494  3.29354  2.67741  2.69355  4.24690  2.90347  2.73739  3.18146  2.89801  2.37887  2.77519  2.98518  4.58477  3.61503
          0.02340  4.16251  4.88486  0.61958  0.77255  0.43989  1.03313
     41   2.24330  5.05971  2.68036  2.37393  4.37864  3.29975  3.65177  3.83593  2.16173  3.36559  4.13772  2.83470  3.44277  2.65243  2.90451  1.95864  2.90611  3.44262  5.53993  4.15464    205 s - - -
          2.68618  4.42225  2.77520  2.73124  3.46354  2.40513  3.72495  3.29354  2.67741  2.69355  4.24690  2.90347  2.73740  3.18147  2.89791  2.37887  2.77520  2.98519  4.58477  3.61503
          0.08691  3.21531  3.14421  0.49491  0.94066  0.49270  0.94411
     42   2.32925  4.72450  2.95057  2.70869  4.41187  1.24063  3.99356  3.82688  2.60009  3.45142  4.29663  3.14594  3.92172  3.02466  3.19092  2.74916  3.03024  3.41348  5.67670  4.38081    207 g - - -
          2.68618  4.42225  2.77519  2.73123  3.46354  2.40513  3.72494  3.29354  2.67741  2.69355  4.24690  2.90347  2.73739  3.18146  2.89801  2.37887  2.77519  2.98518  4.58477  3.61503
          0.02127  4.25672  4.97907  0.61958  0.77255  0.55265  0.85666
     43   2.59232  5.14462  2.34481  2.07754  4.47662  3.41342  3.61739  3.95180  1.92498  3.44111  4.19235  2.88480  3.82078  2.54719  2.67783  2.63152  2.70745  3.43345  5.58059  4.17889    208 k - - -
          2.68618  4.42225  2.77519  2.73123  3.46354  2.40513  3.72494  3.29354  2.67741  2.69355  4.24690  2.90347  2.73739  3.18146  2.89801  2.37887  2.77519  2.98518  4.58477  3.61503
          0.02127  4.25672  4.97907  0.61958  0.77255  0.55265  0.85666
     44   2.43062  4.68481  2.97322  2.51236  3.88706  3.27792  3.57971  2.82225  2.39368  2.82077  3.76655  3.06130  3.05209  2.81549  2.90280  2.62910  2.79099  2.61177  5.21381  3.51214    209 k - - -
          2.68618  4.42225  2.77519  2.73123  3.46354  2.40513  3.72494  3.29354  2.67741  2.69355  4.24690  2.90347  2.73739  3.18146  2.89801  2.37887  2.77519  2.98518  4.58477  3.61503
          0.02127  4.25672  4.97907  0.61958  0.77255  0.55265  0.85666
     45   2.27444  4.40978  3.47906  2.98249  3.90059  3.36202  4.01059  2.84352  2.94239  2.93175  3.82232  3.33398  2.43533  3.27152  3.30938  2.70083  1.60986  2.85888  5.30530  4.05953    210 t - - -
          2.68618  4.42225  2.77519  2.73123  3.46354  2.40513  3.72494  3.29354  2.67741  2.69355  4.24690  2.90347  2.73739  3.18146  2.89801  2.37887  2.77519  2.98518  4.58477  3.61503
          0.02127  4.25672  4.97907  0.61958  0.77255  0.55265  0.85666
     46   2.48956  5.09557  3.03837  2.37316  4.42655  3.49684  3.28052  3.86132  2.14140  3.11074  4.15082  2.90040  3.88216  2.24355  1.95899  2.71776  2.95303  3.48114  5.51166  4.17217    211 r - - -
          2.68618  4.42225  2.77519  2.73123  3.46354  2.40513  3.72494  3.29354  2.67741  2.69355  4.24690  2.90347  2.73739  3.18146  2.89801  2.37887  2.77519  2.98518  4.58477  3.61503
          0.05899  4.25672  3.14383  0.61958  0.77255  0.55265  0.85666
     47   2.45514  2.76980  1.75179  2.56764  4.19168  3.33075  3.81991  3.60232  2.68212  3.23127  4.05431  2.91167  3.85266  2.99465  3.13835  2.37848  2.90103  3.23412  5.47866  4.15410    212 d - - -
          2.68618  4.42225  2.77519  2.73123  3.46354  2.40513  3.72494  3.29354  2.67741  2.69355  4.24690  2.90347  2.73739  3.18146  2.89801  2.37887  2.77519  2.98518  4.58477  3.61503
          0.02208  4.21981  4.94216  0.61958  0.77255  0.59709  0.79942
     48   2.13069  4.78932  3.04739  2.48918  4.02358  3.46006  3.52029  3.22291  2.37342  3.04586  3.86617  2.89444  3.17841  2.76390  2.46148  2.57124  2.85628  2.83014  5.29806  3.97390    213 a - - -
          2.68576  4.42105  2.77532  2.73136  3.46367  2.40514  3.72507  3.29352  2.67754  2.69352  4.24703  2.90354  2.73728  3.18159  2.89804  2.37888  2.77532  2.98500  4.58490  3.61516
          0.12908  2.17195  4.94216  1.53527  0.24258  0.44862  1.01752
     49   2.62832  4.15935  3.91080  3.33123  3.15091  3.69843  3.49839  1.77217  3.23311  2.09819  3.26769  3.60652  3.56021  3.34618  3.46977  2.97354  2.65940  2.37350  4.75859  3.13156    222 i - - -
          2.68618  4.42225  2.77519  2.73123  3.46354  2.40513  3.72494  3.29354  2.67741  2.69355  4.24690  2.90347  2.73739  3.18146  2.89801  2.37887  2.77519  2.98518  4.58477  3.61503
          0.02050  4.29325  5.01559  0.61958  0.77255  0.50487  0.92530
     50   2.63756  4.66595  2.95050  2.59974  2.75347  3.51041  2.81270  3.08592  2.58108  2.78012  3.75020  2.86288  3.89737  2.92221  2.54195  2.57447  2.86886  2.97387  5.18571  3.43257    223 r - - -
          2.68618  4.42225  2.77519  2.73123  3.46354  2.40513  3.72494  3.29354  2.67741  2.69355  4.24690  2.90347  2.73739  3.18146  2.89801  2.37887  2.77519  2.98518  4.58477  3.61503
          0.02050  4.29325  5.01559  0.61958  0.77255  0.50487  0.92530
     51   2.51931  4.55669  3.19771  2.87930  3.32374  1.23731  4.04329  3.56402  2.99344  3.23972  4.10634  2.74387  3.92866  3.30156  3.38246  2.72118  2.96327  3.19469  5.43531  4.09897    224 g - - -
          2.68618  4.42225  2.77519  2.73123  3.46354  2.40513  3.72494  3.29354  2.67741  2.69355  4.24690  2.90347  2.73739  3.18146  2.89801  2.37887  2.77519  2.98518  4.58477  3.61503
          0.02050  4.29325  5.01559  0.61958  0.77255  0.47400  0.97420
     52   2.70060  5.10379  2.66313  2.41988  4.40985  3.45116  3.72189  3.85289  2.34217  3.40154  3.91619  1.46328  3.90248  2.85770  2.84164  2.75432  3.01166  3.48310  5.58585  4.21680    225 n - - -
          2.68618  4.42225  2.77519  2.73123  3.46354  2.40513  3.72494  3.29354  2.67741  2.69355  4.24690  2.90347  2.73739  3.18146  2.89801  2.37887  2.77519  2.98518  4.58477  3.61503
          0.02022  4.30702  5.02937  0.61958  0.77255  0.48576  0.95510
     53   2.17374  4.52689  3.30033  2.74279  3.70710  3.54608  3.79478  2.92081  2.55652  2.54353  3.63526  3.20150  3.93970  3.04031  3.10625  1.89148  2.80385  2.82170  5.09776  3.43935    226 s - - -
          2.68618  4.42225  2.77519  2.73123  3.46354  2.40513  3.72494  3.29354  2.67741  2.69355  4.24690  2.90347  2.73739  3.18146  2.89801  2.37887  2.77519  2.98518  4.58477  3.61503
          0.07252  4.30702  2.87389  0.61958  0.77255  0.48576  0.95510
     54   2.60600  4.20184  3.94310  3.36573  3.27593  3.74502  4.03341  2.40507  3.03932  1.44613  3.25845  3.64792  3.81436  3.51576  3.48485  3.02442  2.90557  2.20615  4.81060  3.32307    227 l - - -
          2.68618  4.42225  2.77519  2.73123  3.46354  2.40513  3.72494  3.29354  2.67741  2.69355  4.24690  2.90347  2.73739  3.18146  2.89801  2.37887  2.77519  2.98518  4.58477  3.61503
          0.02129  4.25579  4.97814  0.61958  0.77255  0.44545  1.02315
     55   2.41264  4.81376  3.05835  2.29904  4.04463  3.36266  3.43346  2.96753  2.29318  2.74251  3.77268  3.01582  3.62230  2.61097  2.82540  2.68254  2.55275  3.14148  5.32126  3.57778    228 k - - -
          2.68618  4.42225  2.77519  2.73123  3.46354  2.40513  3.72494  3.29354  2.67741  2.69355  4.24690  2.90347  2.73739  3.18146  2.89801  2.37887  2.77519  2.98518  4.58477  3.61503
          0.02022  4.30702  5.02937  0.61958  0.77255  0.48576  0.95510
     56   2.52700  4.44498  3.58392  3.34747  4.36872  3.22888  4.41785  3.65184  3.33360  3.40128  4.36425  3.53487  0.91086  3.70458  3.61093  2.70936  2.75084  3.07477  5.78124  4.53621    229 p - - -
          2.68618  4.42225  2.77519  2.73123  3.46354  2.40513  3.72494  3.29354  2.67741  2.69355  4.24690  2.90347  2.73739  3.18146  2.89801  2.37887  2.77519  2.98518  4.58477  3.61503
          0.05602  4.30702  3.19413  0.61958  0.77255  0.48576  0.95510
     57   3.13345  5.73491  1.81504  0.95851  5.02606  3.36796  3.93324  4.56316  2.97122  4.04869  4.90930  2.82985  4.00236  3.10215  3.58036  3.00418  3.42679  4.12361  6.18590  4.66913    230 e - - -
          2.68618  4.42225  2.77519  2.73123  3.46354  2.40513  3.72494  3.29354  2.67741  2.69355  4.24690  2.90347  2.73739  3.18146  2.89801  2.37887  2.77519  2.98518  4.58477  3.61503
          0.03552  4.27195  3.86601  0.61958  0.77255  0.53321  0.88362
     58   2.26174  4.18278  3.88133  3.30748  2.47816  2.61024  3.94485  2.64398  3.21708  2.32388  3.29515  3.58729  4.07030  3.46735  3.46334  2.97116  2.87334  2.34965  4.25209  2.57955    231 a - - -
          2.68618  4.42225  2.77519  2.73123  3.46354  2.40513  3.72494  3.29354  2.67741  2.69355  4.24690  2.90347  2.73739  3.18146  2.89801  2.37887  2.77519  2.98518  4.58477  3.61503
          0.05996  4.25769  3.12266  0.61958  0.77255  0.55144  0.85831
     59   2.44412  5.07828  2.96406  2.32181  4.40422  3.45108  3.50270  3.85221  2.06654  3.36009  4.13167  2.93507  3.30242  2.33058  2.18917  2.66259  2.74357  3.46026  5.50884  4.14678    232 k - - -
          2.68618  4.42225  2.77519  2.73123  3.46354  2.40513  3.72494  3.29354  2.67741  2.69355  4.24690  2.90347  2.73739  3.18146  2.89801  2.37887  2.77519  2.98518  4.58477  3.61503
          0.07940  4.21981  2.78668  0.61958  0.77255  0.59709  0.79942
     60   2.40067  4.25858  4.33468  3.76999  3.40174  4.01662  4.38860  1.73035  3.65309  1.94420  3.31643  4.00245  4.36569  3.89918  3.66181  3.32680  3.07681  1.48472  5.05888  3.86690    233 v - - -
          2.68596  4.42257  2.77552  2.73115  3.46386  2.40545  3.72438  3.29372  2.67719  2.69262  4.24722  2.90321  2.73755  3.18140  2.89794  2.37913  2.77552  2.98540  4.58509  3.61456
          0.11904  2.25685  4.88613  2.41753  0.09337  0.65819  0.72937
     61   2.75103  5.25727  1.82771  2.16426  4.57054  3.24183  3.51973  4.05660  2.39458  3.54785  4.32034  2.47777  3.83381  2.35897  2.99628  2.69319  2.74683  3.63343  5.69657  4.26638    256 d - - -
          2.68619  4.42230  2.77525  2.73129  3.46325  2.40518  3.72500  3.29345  2.67746  2.69345  4.24695  2.90352  2.73715  3.18152  2.89800  2.37888  2.77525  2.98524  4.58482  3.61508
          0.40164  1.12939  4.88613  0.17289  1.84030  0.65819  0.72937
     62   2.44229  4.88873  2.90496  2.24642  4.15174  3.30243  3.62257  3.58139  2.20510  3.08735  3.95531  2.88753  3.57122  2.52767  2.86835  2.62563  2.49047  2.73910  5.37589  4.02357    258 k - - -
          2.68618  4.42225  2.77519  2.73123  3.46354  2.40513  3.72494  3.29354  2.67741  2.69355  4.24690  2.90347  2.73739  3.18146  2.89801  2.37887  2.77519  2.98518  4.58477  3.61503
          0.02337  4.16379  4.88613  0.61958  0.77255  0.65819  0.72937
     63   2.63053  5.01104  2.86378  2.24317  4.30831  3.06077  3.02356  3.76010  2.31144  3.29591  4.07085  2.71370  3.50999  2.56455  2.84760  2.31938  2.42741  3.37703  5.47555  4.09670    259 e - - -
          2.68618  4.42225  2.77519  2.73123  3.46354  2.40513  3.72494  3.29354  2.67741  2.69355  4.24690  2.90347  2.73739  3.18146  2.89801  2.37887  2.77519  2.98518  4.58477  3.61503
          0.12663  4.16379  2.26920  0.61958  0.77255  0.55353  0.85547
     64   2.55440  4.69862  2.91708  2.57185  4.16002  1.62710  3.80849  3.56857  2.54718  3.19682  4.03870  2.86273  3.85641  2.77524  3.02043  2.69194  2.92673  2.94937  5.44223  4.13673    260 g - - -
          2.68618  4.42225  2.77519  2.73123  3.46354  2.40513  3.72494  3.29354  2.67741  2.69355  4.24690  2.90347  2.73739  3.18146  2.89801  2.37887  2.77519  2.98518  4.58477  3.61503
          0.07653  4.12266  2.85636  0.61958  0.77255  0.69879  0.68754
     65   2.25113  5.00563  2.89213  2.24044  4.31360  3.40773  3.59196  3.75397  2.16464  3.28353  4.06761  2.65296  3.80931  2.42266  2.44728  2.63730  2.73546  3.37846  5.45249  4.09528    261 k - - -
          2.68618  4.42225  2.77519  2.73123  3.46354  2.40513  3.72494  3.29354  2.67741  2.69355  4.24690  2.90347  2.73739  3.18146  2.89801  2.37887  2.77519  2.98518  4.58477  3.61503
          0.05941  4.07177  3.20327  0.61958  0.77255  0.40870  1.09216
     66   2.65186  4.13809  4.05916  3.47442  3.15098  3.74301  4.00937  2.41147  2.92914  1.62746  3.21717  3.69745  4.10820  3.57889  3.53223  3.02819  2.88295  2.26489  3.09552  3.01214    262 l - - -
          2.68618  4.42225  2.77519  2.73123  3.46354  2.40513  3.72494  3.29354  2.67741  2.69355  4.24690  2.90347  2.73739  3.18146  2.89801  2.37887  2.77519  2.98518  4.58477  3.61503
          0.05008  4.24414  3.36695  0.61958  0.77255  0.56821  0.83595
     67   2.52149  4.66421  3.12067  2.35811  3.86383  3.48406  3.44948  2.63701  2.54205  2.80540  3.74740  3.06070  3.87214  2.41012  2.97898  2.58009  2.46359  2.97405  5.19449  3.58000    263 e - - -
          2.68618  4.42225  2.77519  2.73123  3.46354  2.40513  3.72494  3.29354  2.67741  2.69355  4.24690  2.90347  2.73739  3.18146  2.89801  2.37887  2.77519  2.98518  4.58477  3.61503
          0.02216  4.21622  4.93857  0.61958  0.77255  0.48982  0.94866
     68   2.48322  4.75932  3.07393  2.43322  3.99142  3.35408  3.69209  3.39708  2.51097  2.70354  3.84774  3.02989  3.06939  2.55045  2.96334  2.30779  2.44169  2.85186  5.28643  3.96774    264 s - - -
          2.68618  4.42225  2.77519  2.73123  3.46354  2.40513  3.72494  3.29354  2.67741  2.69355  4.24690  2.90347  2.73739  3.18146  2.89801  2.37887  2.77519  2.98518  4.58477  3.61503
          0.02097  4.27100  4.99335  0.61958  0.77255  0.53445  0.88188
     69   2.68511  4.95632  2.72190  2.43910  4.16203  3.45565  3.67203  3.65004  2.45364  3.03824  4.02938  1.75042  3.86683  2.50966  2.91230  2.69381  2.91882  3.30611  4.18267  4.03378    265 n - - -
          2.68618  4.42225  2.77519  2.73123  3.46354  2.40513  3.72494  3.29354  2.67741  2.69355  4.24690  2.90347  2.73739  3.18146  2.89801  2.37887  2.77519  2.98518  4.58477  3.61503
          0.02097  4.27100  4.99335  0.61958  0.77255  0.53445  0.88188
     70   2.83331  5.19522  2.30255  2.23479  4.55482  3.37597  3.80756  4.01701  2.69558  3.56579  4.37995  2.71049  1.56092  2.95987  3.20984  2.59257  3.01116  3.62368  5.76106  4.35229    266 p - - -
          2.68626  4.42241  2.77527  2.73123  3.46353  2.40523  3.72511  3.29356  2.67719  2.69363  4.24706  2.90344  2.73723  3.18150  2.89798  2.37903  2.77519  2.98514  4.58441  3.61441
          0.10627  2.36406  4.99335  1.81708  0.17733  0.45648  1.00378
     71   2.49847  5.17365  2.46542  2.19506  4.49909  2.58204  3.52240  3.97757  2.41086  3.47124  4.22491  2.60748  3.31023  2.28506  2.90894  2.65316  2.79230  3.55478  5.61677  4.20658    278 e - - -
          2.68618  4.42225  2.77519  2.73123  3.46354  2.40513  3.72494  3.29354  2.67741  2.69355  4.24690  2.90347  2.73739  3.18146  2.89801  2.37887  2.77519  2.98518  4.58477  3.61503
          0.02022  4.30702  5.02937  0.61958  0.77255  0.48576  0.95510
     72   2.76399  5.18456  2.59799  2.03613  4.49255  3.10100  3.70606  3.95437  2.49439  3.47700  4.26013  2.90927  3.88211  1.61054  2.98051  2.72927  3.00611  3.20283  5.64626  4.24779    279 q - - -
          2.68618  4.42225  2.77519  2.73123  3.46354  2.40513  3.72494  3.29354  2.67741  2.69355  4.24690  2.90347  2.73739  3.18146  2.89801  2.37887  2.77519  2.98518  4.58477  3.61503
          0.02022  4.30702  5.02937  0.61958  0.77255  0.48576  0.95510
     73   2.53559  4.98128  2.80273  2.41650  4.26187  3.44960  3.64349  3.70247  2.32833  3.25740  4.04078  2.71844  3.84179  2.55926  2.20619  2.64874  2.47913  2.90406  5.45374  3.67759    280 r - - -
          2.68618  4.42225  2.77519  2.73123  3.46354  2.40513  3.72494  3.29354  2.67741  2.69355  4.24690  2.90347  2.73739  3.18146  2.89801  2.37887  2.77519  2.98518  4.58477  3.61503
          0.02022  4.30702  5.02937  0.61958  0.77255  0.48576  0.95510
     74   3.31504  4.55699  5.23066  4.72862  3.75587  4.80994  5.39584  1.28713  4.63621  2.04263  3.52826  4.91448  5.05098  4.86252  4.79824  4.20700  3.56899  0.98841  5.78528  4.59634    281 v - - -
          2.68618  4.42225  2.77519  2.73123  3.46354  2.40513  3.72494  3.29354  2.67741  2.69355  4.24690  2.90347  2.73739  3.18146  2.89801  2.37887  2.77519  2.98518  4.58477  3.61503
          0.02022  4.30702  5.02937  0.61958  0.77255  0.48576  0.95510
     75   1.86813  3.59574  3.63354  3.07231  3.49354  3.58753  3.94374  2.55747  2.79978  2.56310  3.46494  3.43174  4.00759  3.30699  3.33977  2.24818  2.86976  2.25019  4.95380  3.73003    282 a - - -
          2.68618  4.42225  2.77519  2.73123  3.46354  2.40513  3.72494  3.29354  2.67741  2.69355  4.24690  2.90347  2.73739  3.18146  2.89801  2.37887  2.77519  2.98518  4.58477  3.61503
          0.02022  4.30702  5.02937  0.61958  0.77255  0.48576  0.95510
     76   2.64044  4.54818  3.27234  2.71231  3.35349  3.54864  3.19747  3.09700  2.68601  2.77410  2.87396  2.42024  2.98906  3.01597  3.09773  2.77416  2.74671  2.84181  5.08469  2.94623    283 n - - -
          2.68618  4.42225  2.77519  2.73123  3.46354  2.40513  3.72494  3.29354  2.67741  2.69355  4.24690  2.90347  2.73739  3.18146  2.89801  2.37887  2.77519  2.98518  4.58477  3.61503
          0.02022  4.30702  5.02937  0.61958  0.77255  0.48576  0.95510
     77   2.40223  4.34729  3.63369  3.31554  4.45572  2.94309  4.37525  3.85836  3.34399  3.55345  4.37866  3.47727  3.87264  3.64244  3.66012  1.61778  1.17708  3.32513  5.79760  4.58419    284 t - - -
          2.68618  4.42225  2.77519  2.73123  3.46354  2.40513  3.72494  3.29354  2.67741  2.69355  4.24690  2.90347  2.73739  3.18146  2.89801  2.37887  2.77519  2.98518  4.58477  3.61503
          0.02022  4.30702  5.02937  0.61958  0.77255  0.48576  0.95510
     78   2.44107  4.49514  3.33091  2.77323  3.68076  3.40976  3.81015  3.04680  2.73856  2.74007  2.73694  3.22284  3.94354  2.43499  3.13572  2.31796  2.69990  2.32779  5.08011  3.81957    285 s - - -
          2.68618  4.42225  2.77519  2.73123  3.46354  2.40513  3.72494  3.29354  2.67741  2.69355  4.24690  2.90347  2.73739  3.18146  2.89801  2.37887  2.77519  2.98518  4.58477  3.61503
          0.02022  4.30702  5.02937  0.61958  0.77255  0.48576  0.95510
     79   3.18842  0.36818  4.76883  4.62238  4.54692  3.69923  5.17805  3.79165  4.46426  3.67294  4.81512  4.50120  4.43564  4.79222  4.50291  3.45784  3.69231  3.49919  5.83947  4.82476    286 C - - -
          2.68618  4.42225  2.77519  2.73123  3.46354  2.40513  3.72494  3.29354  2.67741  2.69355  4.24690  2.90347  2.73739  3.18146  2.89801  2.37887  2.77519  2.98518  4.58477  3.61503
          0.02022  4.30702  5.02937  0.61958  0.77255  0.48576  0.95510
     80   2.91279  4.34088  4.43033  3.84580  2.23982  4.05129  4.33055  2.45192  3.24445  1.22351  2.85120  4.04809  4.37076  3.89262  3.85523  3.35217  3.14042  2.27188  4.88352  3.70406    287 l - - -
          2.68618  4.42225  2.77519  2.73123  3.46354  2.40513  3.72494  3.29354  2.67741  2.69355  4.24690  2.90347  2.73739  3.18146  2.89801  2.37887  2.77519  2.98518  4.58477  3.61503
          0.02022  4.30702  5.02937  0.61958  0.77255  0.48576  0.95510
     81   2.47583  5.10248  2.47947  2.41451  4.54726  1.45394  3.85518  4.00594  2.74242  3.56645  4.38242  2.58812  3.92600  2.73390  3.24260  2.79700  3.10209  3.60234  5.76637  4.37489    288 g - - -
          2.68618  4.42225  2.77519  2.73123  3.46354  2.40513  3.72494  3.29354  2.67741  2.69355  4.24690  2.90347  2.73739  3.18146  2.89801  2.37887  2.77519  2.98518  4.58477  3.61503
          0.02022  4.30702  5.02937  0.61958  0.77255  0.48576  0.95510
     82   3.18842  0.36818  4.76883  4.62238  4.54692  3.69923  5.17805  3.79165  4.46426  3.67294  4.81512  4.50120  4.43564  4.79222  4.50291  3.45784  3.69231  3.49919  5.83947  4.82476    289 C - - -
          2.68618  4.42225  2.77519  2.73123  3.46354  2.40513  3.72494  3.29354  2.67741  2.69355  4.24690  2.90347  2.73739  3.18146  2.89801  2.37887  2.77519  2.98518  4.58477  3.61503
          0.02022  4.30702  5.02937  0.61958  0.77255  0.48576  0.95510
     83   2.69441  4.58175  3.31293  2.78105  3.59248  3.57489  3.37527  3.15403  2.70076  2.82133  3.70108  2.35844  3.97728  3.07088  3.07832  2.82977  2.56653  2.81117  2.18253  3.66735    290 w - - -
          2.68618  4.42225  2.77519  2.73123  3.46354  2.40513  3.72494  3.29354  2.67741  2.69355  4.24690  2.90347  2.73739  3.18146  2.89801  2.37887  2.77519  2.98518  4.58477  3.61503
          0.02022  4.30702  5.02937  0.61958  0.77255  0.48576  0.95510
     84   2.02291  4.32122  3.73413  3.28976  4.15395  3.21461  4.26509  3.45101  3.25230  3.21911  4.08054  3.48430  3.89439  3.55083  3.57772  2.07882  1.27672  2.69802  5.54688  4.33195    291 t - - -
          2.68618  4.42225  2.77519  2.73123  3.46354  2.40513  3.72494  3.29354  2.67741  2.69355  4.24690  2.90347  2.73739  3.18146  2.89801  2.37887  2.77519  2.98518  4.58477  3.61503
          0.02022  4.30702  5.02937  0.61958  0.77255  0.48576  0.95510
     85   2.69154  5.03843  2.79838  2.43505  4.33668  3.08263  3.64981  3.77677  2.21747  2.54047  4.09755  2.96451  3.86427  2.09602  2.36517  2.68367  2.91904  3.40501  5.49130  4.13320    292 q - - -
          2.68618  4.42225  2.77519  2.73123  3.46354  2.40513  3.72494  3.29354  2.67741  2.69355  4.24690  2.90347  2.73739  3.18146  2.89801  2.37887  2.77519  2.98518  4.58477  3.61503
          0.02022  4.30702  5.02937  0.61958  0.77255  0.48576  0.95510
     86   3.18842  0.36818  4.76883  4.62238  4.54692  3.69923  5.17805  3.79165  4.46426  3.67294  4.81512  4.50120  4.43564  4.79222  4.50291  3.45784  3.69231  3.49919  5.83947  4.82476    293 C - - -
          2.68618  4.42225  2.77519  2.73123  3.46354  2.40513  3.72494  3.29354  2.67741  2.69355  4.24690  2.90347  2.73739  3.18146  2.89801  2.37887  2.77519  2.98518  4.58477  3.61503
          0.02022  4.30702  5.02937  0.61958  0.77255  0.48576  0.95510
     87   2.22730  4.45591  3.60287  3.50499  4.76369  0.68533  4.65869  4.19176  3.71864  3.91691  4.78076  3.62330  3.97251  3.97721  3.97721  2.71549  3.06226  3.57743  6.05575  4.90379    294 G - - -
          2.68618  4.42225  2.77519  2.73123  3.46354  2.40513  3.72494  3.29354  2.67741  2.69355  4.24690  2.90347  2.73739  3.18146  2.89801  2.37887  2.77519  2.98518  4.58477  3.61503
          0.02022  4.30702  5.02937  0.61958  0.77255  0.48576  0.95510
     88   3.32354  4.57847  5.21114  4.68316  3.56794  4.76158  5.25275  1.40712  4.57618  1.45707  3.34911  4.86230  4.98338  4.73649  4.69737  4.14076  3.56699  1.26616  5.59450  4.45931    295 v - - -
          2.68618  4.42225  2.77519  2.73123  3.46354  2.40513  3.72494  3.29354  2.67741  2.69355  4.24690  2.90347  2.73739  3.18146  2.89801  2.37887  2.77519  2.98518  4.58477  3.61503
          0.02022  4.30702  5.02937  0.61958  0.77255  0.48576  0.95510
     89   3.12194  5.17929  3.67149  2.95138  4.54890  3.80509  3.74982  3.88672  1.88373  3.38264  3.48985  3.34807  4.15950  2.89437  1.05460  3.14655  3.29327  3.59823  5.50584  4.32494    296 r - - -
          2.68618  4.42225  2.77519  2.73123  3.46354  2.40513  3.72494  3.29354  2.67741  2.69355  4.24690  2.90347  2.73739  3.18146  2.89801  2.37887  2.77519  2.98518  4.58477  3.61503
          0.02022  4.30702  5.02937  0.61958  0.77255  0.48576  0.95510
     90   1.97670  4.39721  4.49303  3.96032  3.65054  4.15120  4.67056  1.93737  3.86025  2.22662  3.52296  4.19345  4.54083  4.12866  4.08953  3.49427  3.23703  1.14902  5.37666  4.17017    297 v - - -
          2.68618  4.42225  2.77519  2.73123  3.46354  2.40513  3.72494  3.29354  2.67741  2.69355  4.24690  2.90347  2.73739  3.18146  2.89801  2.37887  2.77519  2.98518  4.58477  3.61503
          0.02022  4.30702  5.02937  0.61958  0.77255  0.48576  0.95510
     91   2.82230  5.20863  3.44569  2.82559  4.67416  3.30906  3.74231  4.03141  1.81515  3.50331  4.34742  3.25631  4.10039  2.87511  1.16619  3.05026  3.24324  3.69038  5.58327  4.37761    298 r - - -
          2.68618  4.42225  2.77519  2.73123  3.46354  2.40513  3.72494  3.29354  2.67741  2.69355  4.24690  2.90347  2.73739  3.18146  2.89801  2.37887  2.77519  2.98518  4.58477  3.61503
          0.02022  4.30702  5.02937  0.61958  0.77255  0.48576  0.95510
     92   3.30777  4.55820  5.21939  4.74255  3.82720  4.78587  5.45451  1.20287  4.65101  2.29155  3.59717  4.92136  5.06053  4.90660  4.82680  4.20075  3.57336  0.96345  5.86668  4.65522    299 v - - -
          2.68618  4.42225  2.77519  2.73123  3.46354  2.40513  3.72494  3.29354  2.67741  2.69355  4.24690  2.90347  2.73739  3.18146  2.89801  2.37887  2.77519  2.98518  4.58477  3.61503
          0.02022  4.30702  5.02937  0.61958  0.77255  0.48576  0.95510
     93   2.70402  5.13787  1.82642  2.35668  4.44230  3.42694  3.66104  3.91014  2.26547  3.42594  4.19460  2.46435  3.85104  2.55537  2.92127  2.67399  2.93977  3.19769  5.58815  3.65766    300 d - - -
          2.68618  4.42225  2.77519  2.73123  3.46354  2.40513  3.72494  3.29354  2.67741  2.69355  4.24690  2.90347  2.73739  3.18146  2.89801  2.37887  2.77519  2.98518  4.58477  3.61503
          0.02022  4.30702  5.02937  0.61958  0.77255  0.48576  0.95510
     94   2.40767  5.10097  2.58604  2.36206  4.42187  3.07074  3.62213  3.88997  2.02175  3.17168  4.14999  2.55419  3.82484  2.58877  2.70822  2.62677  2.59627  3.47895  5.54825  4.15362    301 k - - -
          2.68618  4.42225  2.77519  2.73123  3.46354  2.40513  3.72494  3.29354  2.67741  2.69355  4.24690  2.90347  2.73739  3.18146  2.89801  2.37887  2.77519  2.98518  4.58477  3.61503
          0.20046  4.30702  1.78275  0.61958  0.77255  0.48576  0.95510
     95   2.36333  5.09753  2.43053  2.08724  4.41634  3.37714  3.59812  3.88589  2.09029  3.38990  4.15058  2.72793  3.79386  2.65889  2.70745  2.61117  2.63487  3.47501  5.54278  4.14356    302 e - - -
          2.68619  4.42226  2.77509  2.73125  3.46355  2.40514  3.72496  3.29355  2.67742  2.69356  4.24691  2.90348  2.73741  3.18148  2.89802  2.37888  2.77521  2.98520  4.58478  3.61477
          0.16519  2.84269  2.36450  0.64372  0.74515  0.69109  0.69521
     96   2.55673  4.90621  2.81088  2.35903  4.18773  3.09507  3.41125  3.62329  2.26605  3.18726  3.98044  2.70125  3.78788  2.67834  2.70303  2.32556  2.37591  3.26560  5.39196  4.03323    305 k - - -
          2.68618  4.42225  2.77519  2.73123  3.46354  2.40513  3.72494  3.29354  2.67741  2.69355  4.24690  2.90347  2.73739  3.18146  2.89801  2.37887  2.77519  2.98518  4.58477  3.61503
          0.02648  4.04059  4.76293  0.61958  0.77255  0.34157  1.24014
     97   2.87919  5.42152  2.09455  2.00657  4.73507  2.35764  3.77250  4.23532  2.64592  3.71935  4.50368  1.89625  3.91327  2.80222  3.18804  2.50254  3.13600  3.80167  5.86811  4.41099    306 n - - -
          2.68618  4.42225  2.77519  2.73123  3.46354  2.40513  3.72494  3.29354  2.67741  2.69355  4.24690  2.90347  2.73739  3.18146  2.89801  2.37887  2.77519  2.98518  4.58477  3.61503
          0.02022  4.30702  5.02937  0.61958  0.77255  0.48576  0.95510
     98   2.73986  5.08246  3.05615  2.35459  4.40343  3.50954  3.65188  3.83499  1.69217  3.35417  4.14043  2.91805  3.89521  2.57786  2.28146  2.72881  2.70283  2.84219  5.50893  4.17068    307 k - - -
          2.68618  4.42225  2.77519  2.73123  3.46354  2.40513  3.72494  3.29354  2.67741  2.69355  4.24690  2.90347  2.73739  3.18146  2.89801  2.37887  2.77519  2.98518  4.58477  3.61503
          0.02022  4.30702  5.02937  0.61958  0.77255  0.48576  0.95510
     99   2.71544  4.47130  5.00186  4.48247  3.74328  4.57705  5.12427  1.13622  4.38363  2.19911  3.55244  4.66526  4.87442  4.62486  4.55839  3.94791  3.43649  1.24787  5.63283  4.43321    308 i - - -
          2.68618  4.42225  2.77519  2.73123  3.46354  2.40513  3.72494  3.29354  2.67741  2.69355  4.24690  2.90347  2.73739  3.18146  2.89801  2.37887  2.77519  2.98518  4.58477  3.61503
          0.02022  4.30702  5.02937  0.61958  0.77255  0.48576  0.95510
    100   2.98587  4.36723  4.57135  3.39148  3.43289  4.21392  4.57859  1.53598  3.88251  1.53340  3.31846  4.22071  4.53251  4.10618  4.05526  3.53218  3.22345  1.63383  5.16790  3.99366    309 l - - -
          2.68618  4.42225  2.77519  2.73123  3.46354  2.40513  3.72494  3.29354  2.67741  2.69355  4.24690  2.90347  2.73739  3.18146  2.89801  2.37887  2.77519  2.98518  4.58477  3.61503
          0.02022  4.30702  5.02937  0.61958  0.77255  0.48576  0.95510
    101   3.29631  5.41677  3.75277  3.00313  4.93503  3.88375  3.73606  4.24266  1.67613  3.62605  4.49611  3.38232  4.22280  2.47853  1.02913  3.27287  3.43127  3.92289  5.62459  4.49535    310 r - - -
          2.68618  4.42225  2.77519  2.73123  3.46354  2.40513  3.72494  3.29354  2.67741  2.69355  4.24690  2.90347  2.73739  3.18146  2.89801  2.37887  2.77519  2.98518  4.58477  3.61503
          0.02022  4.30702  5.02937  0.61958  0.77255  0.48576  0.95510
    102   3.32303  4.56240  5.24531  4.74508  3.75625  4.82313  5.41439  1.10709  4.65302  2.05841  3.52605  4.93055  5.06129  4.87792  4.81374  4.22255  3.57717  1.13433  5.79508  4.60782    311 i - - -
          2.68618  4.42225  2.77519  2.73123  3.46354  2.40513  3.72494  3.29354  2.67741  2.69355  4.24690  2.90347  2.73739  3.18146  2.89801  2.37887  2.77519  2.98518  4.58477  3.61503
          0.02022  4.30702  5.02937  0.61958  0.77255  0.48576  0.95510
    103   1.90561  5.05701  2.26976  2.30109  4.38383  3.28668  3.69197  3.83726  2.48693  3.28645  4.16199  2.75691  3.85765  2.81831  2.97785  2.30960  2.75500  3.44979  5.56661  4.18261    312 a - - -
          2.68618  4.42225  2.77519  2.73123  3.46354  2.40513  3.72494  3.29354  2.67741  2.69355  4.24690  2.90347  2.73739  3.18146  2.89801  2.37887  2.77519  2.98518  4.58477  3.61503
          0.02022  4.30702  5.02937  0.61958  0.77255  0.48576  0.95510
    104   3.29680  5.00629  4.05708  4.02114  5.11237  0.29168  5.09148  4.84069  4.25992  4.42997  5.42483  4.22371  4.40839  4.55044  4.42670  3.48441  3.81073  4.28447  6.06991  5.23650    313 G - - -
          2.68618  4.42225  2.77519  2.73123  3.46354  2.40513  3.72494  3.29354  2.67741  2.69355  4.24690  2.90347  2.73739  3.18146  2.89801  2.37887  2.77519  2.98518  4.58477  3.61503
          0.02022  4.30702  5.02937  0.61958  0.77255  0.48576  0.95510
    105   3.16177  5.13279  3.05861  2.99936  4.57428  3.54076  4.37687  4.40620  3.33351  4.00613  4.97605  0.57216  4.22273  3.66944  3.68715  3.22378  3.56912  3.98108  5.82739  4.50612    314 N - - -
          2.68618  4.42225  2.77519  2.73123  3.46354  2.40513  3.72494  3.29354  2.67741  2.69355  4.24690  2.90347  2.73739  3.18146  2.89801  2.37887  2.77519  2.98518  4.58477  3.61503
          0.02022  4.30702  5.02937  0.61958  0.77255  0.48576  0.95510
    106   3.43546  5.09541  4.09177  4.00798  4.93101  3.75960  5.02861  4.61616  4.10811  4.18261  5.26484  4.26148  0.31023  4.48159  4.28400  3.62110  3.91390  4.20621  5.97233  5.06409    315 P - - -
          2.68618  4.42225  2.77519  2.73123  3.46354  2.40513  3.72494  3.29354  2.67741  2.69355  4.24690  2.90347  2.73739  3.18146  2.89801  2.37887  2.77519  2.98518  4.58477  3.61503
          0.02022  4.30702  5.02937  0.61958  0.77255  0.48576  0.95510
    107   3.99465  5.19733  4.82575  4.58479  1.95875  4.62793  3.65446  3.69368  4.41624  2.98124  4.29290  4.29770  4.95738  4.38376  4.43554  4.04249  4.22830  3.62568  3.78165  0.59189    316 Y - - -
          2.68618  4.42225  2.77519  2.73123  3.46354  2.40513  3.72494  3.29354  2.67741  2.69355  4.24690  2.90347  2.73739  3.18146  2.89801  2.37887  2.77519  2.98518  4.58477  3.61503
          0.02022  4.30702  5.02937  0.61958  0.77255  0.48576  0.95510
    108   2.86015  5.20176  2.43245  2.38700  4.45125  3.42030  1.50052  3.99109  2.66048  3.53739  4.35845  2.59053  3.94105  2.96468  3.14410  2.49603  3.12563  3.61253  5.68302  4.26534    317 h - - -
          2.68618  4.42225  2.77519  2.73123  3.46354  2.40513  3.72494  3.29354  2.67741  2.69355  4.24690  2.90347  2.73739  3.18146  2.89801  2.37887  2.77519  2.98518  4.58477  3.61503
          0.02022  4.30702  5.02937  0.61958  0.77255  0.48576  0.95510
    109   2.51723  4.45212  3.68342  3.26134  3.92685  3.43820  4.24482  2.67921  3.17382  2.83048  3.87119  3.54305  1.20916  3.53605  3.48609  2.83329  3.00312  2.62080  5.44300  4.19301    318 p - - -
          2.68618  4.42225  2.77519  2.73123  3.46354  2.40513  3.72494  3.29354  2.67741  2.69355  4.24690  2.90347  2.73739  3.18146  2.89801  2.37887  2.77519  2.98518  4.58477  3.61503
          0.02022  4.30702  5.02937  0.61958  0.77255  0.48576  0.95510
    110   2.97158  4.42804  4.28398  3.73851  2.49268  4.02583  4.02065  2.71508  3.60079  1.21872  3.32036  3.92128  4.36307  3.26987  3.78000  3.32366  3.19883  2.62746  4.47285  2.28632    319 l - - -
          2.68618  4.42225  2.77519  2.73123  3.46354  2.40513  3.72494  3.29354  2.67741  2.69355  4.24690  2.90347  2.73739  3.18146  2.89801  2.37887  2.77519  2.98518  4.58477  3.61503
          0.02022  4.30702  5.02937  0.61958  0.77255  0.48576  0.95510
    111   2.00812  4.55682  3.24053  2.85856  4.42009  3.23082  4.05969  3.84848  2.93299  3.47535  4.28168  2.31966  3.86684  3.24968  3.34686  1.36757  2.62015  3.36961  5.69765  4.41041    320 s - - -
          2.68618  4.42225  2.77519  2.73123  3.46354  2.40513  3.72494  3.29354  2.67741  2.69355  4.24690  2.90347  2.73739  3.18146  2.89801  2.37887  2.77519  2.98518  4.58477  3.61503
          0.02022  4.30702  5.02937  0.61958  0.77255  0.48576  0.95510
    112   2.42569  4.92522  3.01625  2.45885  4.19180  3.46769  3.24407  3.61894  2.41927  2.89998  3.99352  2.92880  3.85928  2.42850  2.42804  2.42019  2.34441  3.27428  5.40969  4.06363    321 t - - -
          2.68618  4.42225  2.77519  2.73123  3.46354  2.40513  3.72494  3.29354  2.67741  2.69355  4.24690  2.90347  2.73739  3.18146  2.89801  2.37887  2.77519  2.98518  4.58477  3.61503
          0.02022  4.30702  5.02937  0.61958  0.77255  0.48576  0.95510
    113   2.43865  5.06599  2.46866  2.12325  4.37480  3.43120  3.62584  3.83553  2.37716  3.17581  4.11756  2.91447  3.82632  2.46577  2.61423  2.48234  2.59409  3.08823  5.52137  4.13358    322 e - - -
          2.68627  4.42234  2.77528  2.73132  3.46346  2.40510  3.72503  3.29343  2.67728  2.69364  4.24698  2.90342  2.73748  3.18137  2.89796  2.37888  2.77528  2.98498  4.58486  3.61485
          0.14229  2.07078  5.02937  1.11154  0.39906  0.48576  0.95510
    114   2.65537  5.02966  2.94614  2.19288  3.77419  3.44389  2.68856  3.66008  2.31227  3.31130  4.08511  2.80953  2.68925  2.42243  2.80689  2.64462  2.88602  3.39351  5.49075  4.11610    333 e - - -
          2.68618  4.42225  2.77519  2.73123  3.46354  2.40513  3.72494  3.29354  2.67741  2.69355  4.24690  2.90347  2.73739  3.18146  2.89801  2.37887  2.77519  2.98518  4.58477  3.61503
          0.02022  4.30702  5.02937  0.61958  0.77255  0.48576  0.95510
    115   2.60662  5.01470  2.92456  2.33027  4.29647  3.44810  2.46940  3.74140  2.41862  3.29203  4.07674  2.70239  2.59793  2.57157  2.88957  2.52967  2.90500  3.37308  5.48365  3.67715    334 e - - -
          2.68618  4.42225  2.77519  2.73123  3.46354  2.40513  3.72494  3.29354  2.67741  2.69355  4.24690  2.90347  2.73739  3.18146  2.89801  2.37887  2.77519  2.98518  4.58477  3.61503
          0.02022  4.30702  5.02937  0.61958  0.77255  0.48576  0.95510
    116   2.55373  4.43874  4.77384  4.20764  2.99095  4.32932  4.68930  1.36988  4.07867  1.43290  3.20198  4.38364  4.62066  4.24181  4.20483  3.65847  3.32097  2.06622  5.16195  4.00751    335 i - - -
          2.68618  4.42225  2.77519  2.73123  3.46354  2.40513  3.72494  3.29354  2.67741  2.69355  4.24690  2.90347  2.73739  3.18146  2.89801  2.37887  2.77519  2.98518  4.58477  3.61503
          0.02022  4.30702  5.02937  0.61958  0.77255  0.48576  0.95510
    117   2.70334  5.07267  1.85517  2.43444  4.61214  3.21325  3.89570  4.06568  2.80518  3.63437  4.44913  2.96535  1.60220  3.05570  3.31552  2.78688  2.85980  3.63612  5.83064  4.43347    336 p - - -
          2.68618  4.42225  2.77519  2.73123  3.46354  2.40513  3.72494  3.29354  2.67741  2.69355  4.24690  2.90347  2.73739  3.18146  2.89801  2.37887  2.77519  2.98518  4.58477  3.61503
          0.02022  4.30702  5.02937  0.61958  0.77255  0.48576  0.95510
    118   2.73832  4.22513  4.09819  3.53293  2.39478  3.80609  3.96555  2.66460  3.41736  2.36315  2.29111  3.73884  4.05584  3.63728  3.61243  2.64962  2.97138  2.48063  4.54831  2.00851    337 y - - -
          2.68618  4.42225  2.77519  2.73123  3.46354  2.40513  3.72494  3.29354  2.67741  2.69355  4.24690  2.90347  2.73739  3.18146  2.89801  2.37887  2.77519  2.98518  4.58477  3.61503
          0.02022  4.30702  5.02937  0.61958  0.77255  0.48576  0.95510
    119   2.37701  5.15080  2.53689  2.08758  4.47986  3.30796  3.44950  3.95781  2.23802  3.44915  4.19794  2.44013  3.82665  2.68634  2.82062  2.35263  2.71651  3.53325  5.59155  4.18481    338 e - - -
          2.68618  4.42225  2.77519  2.73123  3.46354  2.40513  3.72494  3.29354  2.67741  2.69355  4.24690  2.90347  2.73739  3.18146  2.89801  2.37887  2.77519  2.98518  4.58477  3.61503
          0.02022  4.30702  5.02937  0.61958  0.77255  0.48576  0.95510
    120   2.32492  4.45363  3.41215  2.79639  3.63853  3.57478  3.85635  2.94242  2.80389  2.59058  3.46845  3.28755  3.97618  2.93020  3.18032  2.82538  1.78060  2.36108  5.06079  3.81139    339 t - - -
          2.68618  4.42225  2.77519  2.73123  3.46354  2.40513  3.72494  3.29354  2.67741  2.69355  4.24690  2.90347  2.73739  3.18146  2.89801  2.37887  2.77519  2.98518  4.58477  3.61503
          0.02022  4.30702  5.02937  0.61958  0.77255  0.48576  0.95510
    121   2.49291  4.46162  3.43266  3.20360  4.54601  3.17433  4.36567  4.02760  3.31150  3.68593  4.52305  3.43838  1.20259  3.62370  3.63908  1.62411  2.97323  3.47148  5.86219  4.61607    340 p - - -
          2.68618  4.42225  2.77519  2.73123  3.46354  2.40513  3.72494  3.29354  2.67741  2.69355  4.24690  2.90347  2.73739  3.18146  2.89801  2.37887  2.77519  2.98518  4.58477  3.61503
          0.02022  4.30702  5.02937  0.61958  0.77255  0.48576  0.95510
    122   2.87731  4.26742  4.54677  3.96371  2.53851  4.06370  4.38787  1.61492  3.81987  1.92862  3.19110  4.11353  4.39275  3.42717  3.94038  3.37399  3.10986  1.64099  4.92451  3.74463    341 i - - -
          2.68618  4.42225  2.77519  2.73123  3.46354  2.40513  3.72494  3.29354  2.67741  2.69355  4.24690  2.90347  2.73739  3.18146  2.89801  2.37887  2.77519  2.98518  4.58477  3.61503
          0.02022  4.30702  5.02937  0.61958  0.77255  0.48576  0.95510
    123   2.60253  5.08892  2.80512  2.30203  4.40678  3.34821  3.62302  3.67749  1.89311  3.37995  4.13828  2.75584  3.82921  2.68403  2.42806  2.26369  2.88610  3.46517  5.53570  3.79357    342 k - - -
          2.68618  4.42225  2.77519  2.73123  3.46354  2.40513  3.72494  3.29354  2.67741  2.69355  4.24690  2.90347  2.73739  3.18146  2.89801  2.37887  2.77519  2.98518  4.58477  3.61503
          0.02022  4.30702  5.02937  0.61958  0.77255  0.48576  0.95510
    124   2.78864  5.31039  1.98966  1.73524  4.63453  3.40948  3.70349  4.12429  2.20220  3.60458  4.36926  2.87120  3.87744  2.44342  3.01050  2.72998  2.71443  3.69206  5.74309  4.31244    343 e - - -
          2.68618  4.42225  2.77519  2.73123  3.46354  2.40513  3.72494  3.29354  2.67741  2.69355  4.24690  2.90347  2.73739  3.18146  2.89801  2.37887  2.77519  2.98518  4.58477  3.61503
          0.02022  4.30702  5.02937  0.61958  0.77255  0.48576  0.95510
    125   1.25445  4.30519  3.79114  3.37440  4.19528  3.19535  4.33471  3.45777  3.34274  3.25821  4.12921  3.52605  3.89821  3.63218  3.65258  1.65773  2.86729  2.42677  5.59910  4.38889    344 a - - -
          2.68618  4.42225  2.77519  2.73123  3.46354  2.40513  3.72494  3.29354  2.67741  2.69355  4.24690  2.90347  2.73739  3.18146  2.89801  2.37887  2.77519  2.98518  4.58477  3.61503
          0.02022  4.30702  5.02937  0.61958  0.77255  0.48576  0.95510
    126   2.43055  4.07787  4.24665  3.31920  2.29885  3.76397  4.06616  2.37713  3.50883  2.03501  2.60215  3.79956  4.12968  3.70251  3.63958  3.05861  2.87114  2.32392  4.26573  2.63929    345 l - - -
          2.68618  4.42225  2.77519  2.73123  3.46354  2.40513  3.72494  3.29354  2.67741  2.69355  4.24690  2.90347  2.73739  3.18146  2.89801  2.37887  2.77519  2.98518  4.58477  3.61503
          0.02022  4.30702  5.02937  0.61958  0.77255  0.48576  0.95510
    127   2.44029  4.83766  3.04736  2.24697  4.07507  3.47498  3.43117  3.37411  2.27584  2.54918  3.90895  2.95153  3.86454  2.72035  2.74878  2.50880  2.71878  2.76651  5.34006  4.00750    346 e - - -
          2.68618  4.42225  2.77519  2.73123  3.46354  2.40513  3.72494  3.29354  2.67741  2.69355  4.24690  2.90347  2.73739  3.18146  2.89801  2.37887  2.77519  2.98518  4.58477  3.61503
          0.02022  4.30702  5.02937  0.61958  0.77255  0.48576  0.95510
    128   2.37754  4.69899  3.13482  2.48433  3.59786  3.06565  3.46855  3.12607  2.48637  2.85124  3.65628  3.07489  3.89047  2.58857  2.85416  2.39732  2.86901  2.87623  5.22785  3.06686    347 a - - -
          2.68618  4.42225  2.77519  2.73123  3.46354  2.40513  3.72494  3.29354  2.67741  2.69355  4.24690  2.90347  2.73739  3.18146  2.89801  2.37887  2.77519  2.98518  4.58477  3.61503
          0.02022  4.30702  5.02937  0.61958  0.77255  0.48576  0.95510
    129   2.53695  4.29812  3.17042  3.07502  3.43224  3.65583  3.93030  2.59013  3.01733  1.71133  3.23417  3.44689  4.03548  3.30687  3.34066  2.60920  2.69475  2.28179  4.90545  3.68304    348 l - - -
          2.68618  4.42225  2.77519  2.73123  3.46354  2.40513  3.72494  3.29354  2.67741  2.69355  4.24690  2.90347  2.73739  3.18146  2.89801  2.37887  2.77519  2.98518  4.58477  3.61503
          0.02022  4.30702  5.02937  0.61958  0.77255  0.48576  0.95510
    130   1.56317  4.32797  3.67407  3.33876  4.56669  1.85196  4.40736  4.00360  3.39002  3.66558  4.46287  3.47674  3.84672  3.66021  3.72136  1.44284  2.74923  3.39895  5.88561  4.67897    349 s - - -
          2.68618  4.42225  2.77519  2.73123  3.46354  2.40513  3.72494  3.29354  2.67741  2.69355  4.24690  2.90347  2.73739  3.18146  2.89801  2.37887  2.77519  2.98518  4.58477  3.61503
          0.02022  4.30702  5.02937  0.61958  0.77255  0.48576  0.95510
    131   2.17289  4.68972  3.18479  2.69192  4.19227  1.82557  3.84732  3.59884  2.57275  3.21973  4.04332  3.14206  3.89148  3.02186  2.56451  2.68860  2.37918  3.23307  5.46294  4.16631    350 g - - -
          2.68618  4.42225  2.77519  2.73123  3.46354  2.40513  3.72494  3.29354  2.67741  2.69355  4.24690  2.90347  2.73739  3.18146  2.89801  2.37887  2.77519  2.98518  4.58477  3.61503
          0.31991  4.30702  1.34588  0.61958  0.77255  0.48576  0.95510
    132   2.60170  4.12733  3.87414  3.29890  2.60783  3.67140  3.93003  2.20676  3.19892  2.09141  3.18662  3.57311  4.03760  3.29763  3.43505  2.94911  2.39372  2.33435  4.66496  2.94323    351 l - - -
          2.68624  4.42231  2.77514  2.73125  3.46338  2.40519  3.72501  3.29360  2.67737  2.69361  4.24696  2.90348  2.73746  3.18103  2.89801  2.37885  2.77514  2.98525  4.58483  3.61509
          0.66238  1.35564  1.48459  0.58581  0.81341  0.33320  1.26100
    133   2.92441  5.50151  1.88732  1.31438  4.79505  3.30561  3.76322  4.30579  2.45149  3.78587  4.60054  2.62868  3.87996  2.91037  3.25229  2.82252  3.19342  3.87246  5.93613  4.45197    357 e - - -
          2.68618  4.42225  2.77519  2.73123  3.46354  2.40513  3.72494  3.29354  2.67741  2.69355  4.24690  2.90347  2.73739  3.18146  2.89801  2.37887  2.77519  2.98518  4.58477  3.61503
          0.02419  4.12963  4.85197  0.61958  0.77255  0.69214  0.69416
    134   2.42592  4.97688  2.86515  2.32624  4.27535  3.30278  3.61222  3.72048  2.24736  3.17879  4.04910  2.57702  3.41067  2.43167  2.84121  2.16542  2.86270  3.34615  5.45416  4.08410    358 s - - -
          2.68618  4.42225  2.77519  2.73123  3.46354  2.40513  3.72494  3.29354  2.67741  2.69355  4.24690  2.90347  2.73739  3.18146  2.89801  2.37887  2.77519  2.98518  4.58477  3.61503
          0.02419  4.12963  4.85197  0.61958  0.77255  0.69214  0.69416
    135   2.75939  4.73737  3.00650  2.83053  4.18277  0.99904  3.08551  3.94262  2.97382  3.53667  4.42915  3.24744  3.96348  3.34991  3.31927  2.85587  3.14888  3.52635  5.49957  4.15518    359 g - - -
          2.68618  4.42225  2.77519  2.73123  3.46354  2.40513  3.72494  3.29354  2.67741  2.69355  4.24690  2.90347  2.73739  3.18146  2.89801  2.37887  2.77519  2.98518  4.58477  3.61503
          0.02419  4.12963  4.85197  0.61958  0.77255  0.69214  0.69416
    136   3.35603  4.69244  4.89766  4.34319  3.17114  4.60628  4.93643  2.09596  4.17905  0.82122  2.84739  4.61520  4.80287  4.33096  4.31986  3.96334  3.58618  2.05122  5.26801  4.18482    360 l - - -
          2.68618  4.42225  2.77519  2.73123  3.46354  2.40513  3.72494  3.29354  2.67741  2.69355  4.24690  2.90347  2.73739  3.18146  2.89801  2.37887  2.77519  2.98518  4.58477  3.61503
          0.02419  4.12963  4.85197  0.61958  0.77255  0.69214  0.69416
    137   2.32379  5.07509  2.43076  2.04924  4.39083  3.37842  3.59159  3.85861  2.30114  3.36692  3.89130  2.68845  3.78834  2.42981  2.75469  2.59996  2.80679  3.45048  5.52331  4.12627    361 e - - -
          2.68618  4.42225  2.77519  2.73123  3.46354  2.40513  3.72494  3.29354  2.67741  2.69355  4.24690  2.90347  2.73739  3.18146  2.89801  2.37887  2.77519  2.98518  4.58477  3.61503
          0.02419  4.12963  4.85197  0.61958  0.77255  0.69214  0.69416
    138   2.29745  4.65617  3.04568  2.56183  3.93658  2.00125  3.72431  3.34177  2.55593  2.98345  3.63980  2.89359  3.85304  2.73237  2.97859  2.68136  2.86027  3.03743  5.25580  3.68269    362 g - - -
          2.68618  4.42225  2.77519  2.73123  3.46354  2.40513  3.72494  3.29354  2.67741  2.69355  4.24690  2.90347  2.73739  3.18146  2.89801  2.37887  2.77519  2.98518  4.58477  3.61503
          0.02419  4.12963  4.85197  0.61958  0.77255  0.69214  0.69416
    139   2.89494  4.90821  3.44842  2.92200  4.41874  3.53530  3.80253  3.87102  2.18901  3.40644  4.29656  3.29068  4.03065  2.97539  1.08027  2.61353  3.17292  3.52195  5.48204  4.25758    363 r - - -
          2.68618  4.42225  2.77519  2.73123  3.46354  2.40513  3.72494  3.29354  2.67741  2.69355  4.24690  2.90347  2.73739  3.18146  2.89801  2.37887  2.77519  2.98518  4.58477  3.61503
          0.02419  4.12963  4.85197  0.61958  0.77255  0.69214  0.69416
    140   1.99141  4.50892  3.12469  2.75007  4.11672  3.22957  3.26009  3.57350  2.78270  3.21754  4.05808  3.14738  3.82553  3.13390  3.17144  1.45374  2.86029  3.17856  5.44240  4.14097    364 s - - -
          2.68618  4.42225  2.77519  2.73123  3.46354  2.40513  3.72494  3.29354  2.67741  2.69355  4.24690  2.90347  2.73739  3.18146  2.89801  2.37887  2.77519  2.98518  4.58477  3.61503
          0.02419  4.12963  4.85197  0.61958  0.77255  0.69214  0.69416
    141   2.35757  4.26934  3.52275  3.25474  4.24561  3.08001  4.29282  3.53235  3.24152  3.33269  4.22659  3.41525  3.81733  3.58687  3.52167  2.26446  1.04013  3.09066  5.63568  4.40358    365 t - - -
          2.68618  4.42225  2.77519  2.73123  3.46354  2.40513  3.72494  3.29354  2.67741  2.69355  4.24690  2.90347  2.73739  3.18146  2.89801  2.37887  2.77519  2.98518  4.58477  3.61503
          0.02419  4.12963  4.85197  0.61958  0.77255  0.69214  0.69416
    142   1.19782  4.28104  3.54493  3.14965  3.99663  3.17914  4.14848  3.24949  3.10771  2.67894  3.95774  3.38385  3.84288  3.43922  3.42419  2.19868  2.81958  2.89775  5.41651  4.17530    366 a - - -
          2.68618  4.42225  2.77519  2.73123  3.46354  2.40513  3.72494  3.29354  2.67741  2.69355  4.24690  2.90347  2.73739  3.18146  2.89801  2.37887  2.77519  2.98518  4.58477  3.61503
          0.02419  4.12963  4.85197  0.61958  0.77255  0.37546  1.16148
    143   3.18842  0.36818  4.76883  4.62238  4.54692  3.69923  5.17805  3.79165  4.46426  3.67294  4.81512  4.50120  4.43564  4.79222  4.50291  3.45784  3.69231  3.49919  5.83947  4.82476    367 C - - -
          2.68618  4.42225  2.77519  2.73123  3.46354  2.40513  3.72494  3.29354  2.67741  2.69355  4.24690  2.90347  2.73739  3.18146  2.89801  2.37887  2.77519  2.98518  4.58477  3.61503
          0.02022  4.30702  5.02937  0.61958  0.77255  0.48576  0.95510
    144   1.14776  4.36344  3.59949  3.20282  4.38669  2.30450  4.27162  3.80402  3.22434  3.47063  4.28690  3.41933  2.63767  3.51603  3.57861  2.38557  2.85868  3.14484  5.72016  4.49290    368 a - - -
          2.68618  4.42225  2.77519  2.73123  3.46354  2.40513  3.72494  3.29354  2.67741  2.69355  4.24690  2.90347  2.73739  3.18146  2.89801  2.37887  2.77519  2.98518  4.58477  3.61503
          0.02022  4.30702  5.02937  0.61958  0.77255  0.48576  0.95510
    145   3.35882  5.42658  3.87441  3.09003  4.96917  3.92007  3.76298  4.27323  1.45438  3.65160  4.53732  3.44400  4.26225  2.89307  1.02250  3.34205  3.48975  3.96167  5.63343  4.52686    369 r - - -
          2.68618  4.42225  2.77519  2.73123  3.46354  2.40513  3.72494  3.29354  2.67741  2.69355  4.24690  2.90347  2.73739  3.18146  2.89801  2.37887  2.77519  2.98518  4.58477  3.61503
          0.02022  4.30702  5.02937  0.61958  0.77255  0.48576  0.95510
    146   2.70220  4.62104  3.53525  3.39958  4.80839  0.70864  4.59986  4.33548  3.61907  3.97104  4.82848  3.63225  2.46233  3.89704  3.91950  2.86499  3.20047  3.74023  6.00619  4.89347    370 g - - -
          2.68618  4.42225  2.77519  2.73123  3.46354  2.40513  3.72494  3.29354  2.67741  2.69355  4.24690  2.90347  2.73739  3.18146  2.89801  2.37887  2.77519  2.98518  4.58477  3.61503
          0.02022  4.30702  5.02937  0.61958  0.77255  0.48576  0.95510
    147   2.18442  5.04170  2.88606  2.29088  4.34390  3.43989  3.67101  3.79044  2.43635  3.13445  4.11928  2.18451  3.85817  2.27602  2.90835  2.44803  2.92558  3.41410  5.52233  4.14928    371 a - - -
          2.68618  4.42225  2.77519  2.73123  3.46354  2.40513  3.72494  3.29354  2.67741  2.69355  4.24690  2.90347  2.73739  3.18146  2.89801  2.37887  2.77519  2.98518  4.58477  3.61503
          0.02022  4.30702  5.02937  0.61958  0.77255  0.48576  0.95510
    148   1.76575  4.54998  3.01336  2.71667  3.47089  3.09039  3.79573  3.14279  2.69927  2.82376  3.19458  3.17853  3.92243  3.02733  3.11445  2.69890  2.42176  2.87544  5.14680  3.87329    372 a - - -
          2.68618  4.42225  2.77519  2.73123  3.46354  2.40513  3.72494  3.29354  2.67741  2.69355  4.24690  2.90347  2.73739  3.18146  2.89801  2.37887  2.77519  2.98518  4.58477  3.61503
          0.02022  4.30702  5.02937  0.61958  0.77255  0.48576  0.95510
    149   2.58184  4.27112  3.18391  3.11039  3.13760  2.75782  3.93377  2.71521  3.04858  2.16071  2.36573  3.46850  4.03755  3.33070  3.35881  2.91945  2.87381  2.19042  4.87069  3.65230    373 l - - -
          2.68618  4.42225  2.77519  2.73123  3.46354  2.40513  3.72494  3.29354  2.67741  2.69355  4.24690  2.90347  2.73739  3.18146  2.89801  2.37887  2.77519  2.98518  4.58477  3.61503
          0.02022  4.30702  5.02937  0.61958  0.77255  0.48576  0.95510
    150   2.68929  4.25356  3.86548  3.28886  3.22175  3.74140  4.01569  2.28809  3.18184  1.50583  3.10173  2.93122  4.10865  3.46254  3.13462  3.01293  2.92076  2.44889  4.84656  3.63878    374 l - - -
          2.68618  4.42225  2.77519  2.73123  3.46354  2.40513  3.72494  3.29354  2.67741  2.69355  4.24690  2.90347  2.73739  3.18146  2.89801  2.37887  2.77519  2.98518  4.58477  3.61503
          0.02022  4.30702  5.02937  0.61958  0.77255  0.48576  0.95510
    151   2.74699  5.38337  2.04949  1.47090  4.69678  3.40061  3.27354  4.19373  2.58347  3.67463  4.45055  2.85912  3.89982  2.40032  3.10947  2.69146  3.09556  3.76085  5.81750  4.37105    375 e - - -
          2.68618  4.42225  2.77519  2.73123  3.46354  2.40513  3.72494  3.29354  2.67741  2.69355  4.24690  2.90347  2.73739  3.18146  2.89801  2.37887  2.77519  2.98518  4.58477  3.61503
          0.02022  4.30702  5.02937  0.61958  0.77255  0.48576  0.95510
    152   2.64270  4.83590  3.04569  2.48861  4.07251  3.09358  3.31817  3.17353  2.37840  3.09331  3.78592  2.87797  3.86418  2.31954  2.93606  2.39293  2.61801  3.16714  5.33896  3.01068    376 q - - -
          2.68618  4.42225  2.77519  2.73123  3.46354  2.40513  3.72494  3.29354  2.67741  2.69355  4.24690  2.90347  2.73739  3.18146  2.89801  2.37887  2.77519  2.98518  4.58477  3.61503
          0.02022  4.30702  5.02937  0.61958  0.77255  0.48576  0.95510
    153   2.74392  4.26988  4.00872  3.42572  3.27735  3.81844  4.09740  2.33853  3.29638  1.42492  2.83382  3.71435  4.17320  3.15881  3.05115  3.09690  2.97351  2.27288  4.86102  3.67763    377 l - - -
          2.68618  4.42225  2.77519  2.73123  3.46354  2.40513  3.72494  3.29354  2.67741  2.69355  4.24690  2.90347  2.73739  3.18146  2.89801  2.37887  2.77519  2.98518  4.58477  3.61503
          0.02022  4.30702  5.02937  0.61958  0.77255  0.48576  0.95510
    154   2.69342  5.05061  2.35342  2.34180  4.32620  3.43758  3.40408  3.77834  2.42124  3.32766  4.11372  2.32174  3.85762  2.79940  2.94440  2.63254  2.64597  3.40706  5.51873  2.53110    378 n - - -
          2.68618  4.42225  2.77519  2.73123  3.46354  2.40513  3.72494  3.29354  2.67741  2.69355  4.24690  2.90347  2.73739  3.18146  2.89801  2.37887  2.77519  2.98518  4.58477  3.61503
          0.02022  4.30702  5.02937  0.61958  0.77255  0.48576  0.95510
    155   2.54162  5.16747  1.96266  2.37545  4.62837  3.36301  3.82461  4.10650  2.70187  3.63683  4.43206  2.42856  3.90719  2.96771  3.22085  1.56982  3.08633  3.67304  5.80989  4.39366    379 s - - -
          2.68618  4.42225  2.77519  2.73123  3.46354  2.40513  3.72494  3.29354  2.67741  2.69355  4.24690  2.90347  2.73739  3.18146  2.89801  2.37887  2.77519  2.98518  4.58477  3.61503
          0.02022  4.30702  5.02937  0.61958  0.77255  0.48576  0.95510
    156   2.51192  4.61125  3.59073  3.45299  4.59091  3.32833  4.58487  4.00076  3.54819  3.69941  4.67178  3.66407  0.67730  3.90134  3.80975  2.89174  3.20994  3.54238  5.90522  4.72683    380 P - - -
          2.68618  4.42225  2.77519  2.73123  3.46354  2.40513  3.72494  3.29354  2.67741  2.69355  4.24690  2.90347  2.73739  3.18146  2.89801  2.37887  2.77519  2.98518  4.58477  3.61503
          0.02022  4.30702  5.02937  0.61958  0.77255  0.48576  0.95510
    157   3.03010  4.56338  4.05179  3.52938  2.28522  3.98311  2.69281  3.06268  3.42535  2.25776  3.67563  3.74597  4.33952  3.47621  3.67106  3.26607  3.13591  2.87693  4.20184  1.38095    381 y - - -
          2.68618  4.42225  2.77519  2.73123  3.46354  2.40513  3.72494  3.29354  2.67741  2.69355  4.24690  2.90347  2.73739  3.18146  2.89801  2.37887  2.77519  2.98518  4.58477  3.61503
          0.02022  4.30702  5.02937  0.61958  0.77255  0.48576  0.95510
    158   3.57240  5.33536  4.11390  3.55940  4.80590  3.94599  4.24213  4.39910  2.54734  3.83541  4.84233  3.87589  4.44403  3.45697  0.47940  3.64747  3.81915  4.10823  5.72098  4.66001    382 R - - -
          2.68618  4.42225  2.77519  2.73123  3.46354  2.40513  3.72494  3.29354  2.67741  2.69355  4.24690  2.90347  2.73739  3.18146  2.89801  2.37887  2.77519  2.98518  4.58477  3.61503
          0.02022  4.30702  5.02937  0.61958  0.77255  0.48576  0.95510
    159   3.32318  4.56892  5.23344  4.71671  3.64993  4.79352  5.32515  1.19434  4.61761  1.71540  3.42597  4.89710  5.01996  4.80319  4.75399  4.18094  3.57074  1.25032  5.68036  4.52445    383 i - - -
          2.68618  4.42225  2.77519  2.73123  3.46354  2.40513  3.72494  3.29354  2.67741  2.69355  4.24690  2.90347  2.73739  3.18146  2.89801  2.37887  2.77519  2.98518  4.58477  3.61503
          0.02022  4.30702  5.02937  0.61958  0.77255  0.48576  0.95510
    160   2.67551  4.36716  3.59078  3.02518  3.48414  3.64926  3.89705  2.83832  2.73663  1.77114  3.46414  3.40903  4.03221  3.24309  3.06646  2.91328  2.00761  2.62539  4.93990  3.32531    384 l - - -
          2.68618  4.42225  2.77519  2.73123  3.46354  2.40513  3.72494  3.29354  2.67741  2.69355  4.24690  2.90347  2.73739  3.18146  2.89801  2.37887  2.77519  2.98518  4.58477  3.61503
          0.02022  4.30702  5.02937  0.61958  0.77255  0.48576  0.95510
    161   2.54305  5.08788  2.96000  2.12163  4.40703  3.45633  3.63221  3.86088  2.03095  3.37354  4.14030  2.93979  3.84855  2.20629  2.54040  2.66043  2.58646  3.14833  5.52908  4.15538    385 k - - -
          2.68618  4.42225  2.77519  2.73123  3.46354  2.40513  3.72494  3.29354  2.67741  2.69355  4.24690  2.90347  2.73739  3.18146  2.89801  2.37887  2.77519  2.98518  4.58477  3.61503
          0.02022  4.30702  5.02937  0.61958  0.77255  0.48576  0.95510
    162   2.48777  3.01986  3.99742  3.55318  3.96019  3.30700  4.38208  3.10932  3.44521  2.97430  3.93193  3.65948  1.19187  3.74642  3.70428  2.72679  2.91899  2.40967  5.44370  4.23398    386 p - - -
          2.68618  4.42225  2.77519  2.73123  3.46354  2.40513  3.72494  3.29354  2.67741  2.69355  4.24690  2.90347  2.73739  3.18146  2.89801  2.37887  2.77519  2.98518  4.58477  3.61503
          0.02022  4.30702  5.02937  0.61958  0.77255  0.48576  0.95510
    163   3.61350  4.91119  5.20460  4.65039  3.15626  4.86120  5.13908  2.36093  4.45358  0.71856  2.00923  4.91036  4.98758  4.52691  4.52746  4.24071  3.82937  2.57180  5.32337  4.28890    387 l - - -
          2.68618  4.42225  2.77519  2.73123  3.46354  2.40513  3.72494  3.29354  2.67741  2.69355  4.24690  2.90347  2.73739  3.18146  2.89801  2.37887  2.77519  2.98518  4.58477  3.61503
          0.02022  4.30702  5.02937  0.61958  0.77255  0.48576  0.95510
    164   3.43871  5.36722  3.64061  3.20710  4.85720  3.85284  4.08885  4.32174  0.56559  3.80083  4.75949  3.60354  4.33925  3.27030  2.62427  3.46456  3.66900  4.01270  5.74552  4.63430    388 K - - -
          2.68618  4.42225  2.77519  2.73123  3.46354  2.40513  3.72494  3.29354  2.67741  2.69355  4.24690  2.90347  2.73739  3.18146  2.89801  2.37887  2.77519  2.98518  4.58477  3.61503
          0.02022  4.30702  5.02937  0.61958  0.77255  0.48576  0.95510
    165   3.57240  5.33536  4.11390  3.55940  4.80590  3.94599  4.24213  4.39910  2.54734  3.83541  4.84233  3.87589  4.44403  3.45697  0.47940  3.64747  3.81915  4.10823  5.72098  4.66001    389 R - - -
          2.68618  4.42225  2.77519  2.73123  3.46354  2.40513  3.72494  3.29354  2.67741  2.69355  4.24690  2.90347  2.73739  3.18146  2.89801  2.37887  2.77519  2.98518  4.58477  3.61503
          0.02022  4.30702  5.02937  0.61958  0.77255  0.48576  0.95510
    166   2.37632  4.27946  3.84746  3.33255  3.57217  3.59648  4.14103  2.49645  3.25719  2.59760  3.53895  3.27671  4.08398  3.54641  3.53857  2.54359  2.93120  1.31422  5.07305  3.85887    390 v - - -
          2.68618  4.42225  2.77519  2.73123  3.46354  2.40513  3.72494  3.29354  2.67741  2.69355  4.24690  2.90347  2.73739  3.18146  2.89801  2.37887  2.77519  2.98518  4.58477  3.61503
          0.02022  4.30702  5.02937  0.61958  0.77255  0.48576  0.95510
    167   3.29680  5.00629  4.05708  4.02114  5.11237  0.29168  5.09148  4.84069  4.25992  4.42997  5.42483  4.22371  4.40839  4.55044  4.42670  3.48441  3.81073  4.28447  6.06991  5.23650    391 G - - -
          2.68618  4.42225  2.77519  2.73123  3.46354  2.40513  3.72494  3.29354  2.67741  2.69355  4.24690  2.90347  2.73739  3.18146  2.89801  2.37887  2.77519  2.98518  4.58477  3.61503
          0.02022  4.30702  5.02937  0.61958  0.77255  0.48576  0.95510
    168   2.96114  5.10293  3.16988  2.76286  4.59434  3.57510  3.87914  4.01626  1.40090  3.54783  4.40396  3.22591  1.67953  3.03517  2.70795  2.98466  3.22652  3.65178  5.65793  4.40360    392 k - - -
          2.68618  4.42225  2.77519  2.73123  3.46354  2.40513  3.72494  3.29354  2.67741  2.69355  4.24690  2.90347  2.73739  3.18146  2.89801  2.37887  2.77519  2.98518  4.58477  3.61503
          0.02022  4.30702  5.02937  0.61958  0.77255  0.48576  0.95510
    169   3.57240  5.33536  4.11390  3.55940  4.80590  3.94599  4.24213  4.39910  2.54734  3.83541  4.84233  3.87589  4.44403  3.45697  0.47940  3.64747  3.81915  4.10823  5.72098  4.66001    393 R - - -
          2.68618  4.42225  2.77519  2.73123  3.46354  2.40513  3.72494  3.29354  2.67741  2.69355  4.24690  2.90347  2.73739  3.18146  2.89801  2.37887  2.77519  2.98518  4.58477  3.61503
          0.02022  4.30702  5.02937  0.61958  0.77255  0.48576  0.95510
    170   2.71754  4.72981  3.03812  2.95358  4.72264  0.84091  4.33815  4.29455  3.32003  3.91373  4.76626  2.44520  4.00420  3.58854  3.69659  2.83003  3.18059  3.73299  5.97906  4.69986    394 g - - -
          2.68618  4.42225  2.77519  2.73123  3.46354  2.40513  3.72494  3.29354  2.67741  2.69355  4.24690  2.90347  2.73739  3.18146  2.89801  2.37887  2.77519  2.98518  4.58477  3.61503
          0.02022  4.30702  5.02937  0.61958  0.77255  0.48576  0.95510
    171   2.65845  5.06719  2.68427  1.58765  4.57524  3.36748  3.87428  4.01980  2.73115  3.59164  4.40990  2.98255  3.92990  3.03168  3.20714  1.53267  3.09972  3.60487  5.78254  4.39823    395 s - - -
          2.68618  4.42225  2.77519  2.73123  3.46354  2.40513  3.72494  3.29354  2.67741  2.69355  4.24690  2.90347  2.73739  3.18146  2.89801  2.37887  2.77519  2.98518  4.58477  3.61503
          0.02022  4.30702  5.02937  0.61958  0.77255  0.48576  0.95510
    172   2.81005  4.94704  2.78757  2.62700  4.61865  1.11386  4.01770  4.08901  2.54918  3.67166  4.51674  2.61167  3.98264  3.20810  3.23489  2.85428  3.17055  3.65012  5.83562  4.50224    396 g - - -
          2.68618  4.42225  2.77519  2.73123  3.46354  2.40513  3.72494  3.29354  2.67741  2.69355  4.24690  2.90347  2.73739  3.18146  2.89801  2.37887  2.77519  2.98518  4.58477  3.61503
          0.02022  4.30702  5.02937  0.61958  0.77255  0.48576  0.95510
    173   3.16317  5.38016  3.53743  2.85537  4.86448  3.79179  3.71369  4.20781  1.15550  3.60547  4.44875  3.27974  4.14456  2.04861  1.93287  3.13339  3.32229  3.86179  5.62470  4.44309    397 k - - -
          2.68618  4.42225  2.77519  2.73123  3.46354  2.40513  3.72494  3.29354  2.67741  2.69355  4.24690  2.90347  2.73739  3.18146  2.89801  2.37887  2.77519  2.98518  4.58477  3.61503
          0.02022  4.30702  5.02937  0.61958  0.77255  0.48576  0.95510
    174   3.90895  5.09684  4.98104  4.70027  1.49528  4.62586  3.71147  3.51652  4.49081  2.77959  4.08590  4.36215  4.93813  4.42685  4.46778  4.04174  4.13446  3.48026  1.04831  2.10863    398 w - - -
          2.68618  4.42225  2.77519  2.73123  3.46354  2.40513  3.72494  3.29354  2.67741  2.69355  4.24690  2.90347  2.73739  3.18146  2.89801  2.37887  2.77519  2.98518  4.58477  3.61503
          0.02022  4.30702  5.02937  0.61958  0.77255  0.48576  0.95510
    175   2.66611  4.96791  3.00887  2.29499  4.24523  3.46847  3.65182  3.41467  2.00833  3.23768  3.69282  2.97356  3.85789  2.04652  2.75459  2.67166  2.73283  2.98876  5.43836  4.08685    399 k - - -
          2.68618  4.42225  2.77519  2.73123  3.46354  2.40513  3.72494  3.29354  2.67741  2.69355  4.24690  2.90347  2.73739  3.18146  2.89801  2.37887  2.77519  2.98518  4.58477  3.61503
          0.02022  4.30702  5.02937  0.61958  0.77255  0.48576  0.95510
    176   2.61051  4.82141  3.06556  2.42606  4.08296  3.47153  3.69619  3.20159  2.48600  3.10270  3.92001  3.02621  2.64354  2.85118  2.48401  2.36057  2.28042  3.17191  5.34901  4.02264    400 t - - -
          2.68618  4.42225  2.77519  2.73123  3.46354  2.40513  3.72494  3.29354  2.67741  2.69355  4.24690  2.90347  2.73739  3.18146  2.89801  2.37887  2.77519  2.98518  4.58477  3.61503
          0.02022  4.30702  5.02937  0.61958  0.77255  0.48576  0.95510
    177   3.39029  4.71680  4.91525  4.56511  3.70927  4.51006  5.23491  0.65868  4.40393  2.22756  3.59897  4.75449  4.91927  4.72055  4.55467  4.06769  3.68932  1.95765  5.67487  4.43827    401 I - - -
          2.68618  4.42225  2.77519  2.73123  3.46354  2.40513  3.72494  3.29354  2.67741  2.69355  4.24690  2.90347  2.73739  3.18146  2.89801  2.37887  2.77519  2.98518  4.58477  3.61503
          0.02022  4.30702  5.02937  0.61958  0.77255  0.48576  0.95510
    178   2.60397  4.88141  2.73978  2.39563  4.38877  3.35921  3.85543  3.82269  2.71096  3.41475  4.22847  3.02871  3.18521  3.01790  3.17937  1.29511  2.90698  3.42694  5.63501  4.28592    402 s - - -
          2.68618  4.42225  2.77519  2.73123  3.46354  2.40513  3.72494  3.29354  2.67741  2.69355  4.24690  2.90347  2.73739  3.18146  2.89801  2.37887  2.77519  2.98518  4.58477  3.61503
          0.02022  4.30702  5.02937  0.61958  0.77255  0.48576  0.95510
    179   3.92527  5.06462  5.06976  4.81018  0.93895  4.67449  3.61980  3.60439  4.61340  2.61189  4.17665  4.34525  4.95711  4.44524  4.53024  4.04054  4.13433  3.51201  2.26170  1.62776    403 f - - -
          2.68618  4.42225  2.77519  2.73123  3.46354  2.40513  3.72494  3.29354  2.67741  2.69355  4.24690  2.90347  2.73739  3.18146  2.89801  2.37887  2.77519  2.98518  4.58477  3.61503
          0.02022  4.30702  5.02937  0.61958  0.77255  0.48576  0.95510
    180   3.08381  5.68833  1.82981  1.03547  4.98794  3.37451  3.90675  4.51577  2.91421  3.99682  4.83461  2.83153  3.99069  3.06659  3.51419  2.72410  3.37069  4.07172  6.14930  4.63108    404 e - - -
          2.68618  4.42225  2.77519  2.73123  3.46354  2.40513  3.72494  3.29354  2.67741  2.69355  4.24690  2.90347  2.73739  3.18146  2.89801  2.37887  2.77519  2.98518  4.58477  3.61503
          0.02022  4.30702  5.02937  0.61958  0.77255  0.48576  0.95510
    181   2.90671  5.27900  2.83281  2.30535  4.62518  3.51647  3.73464  4.06003  2.16242  3.55204  4.35964  2.80363  3.96953  1.38001  2.73138  2.86689  3.00004  3.67932  5.68077  4.33859    405 q - - -
          2.68618  4.42225  2.77519  2.73123  3.46354  2.40513  3.72494  3.29354  2.67741  2.69355  4.24690  2.90347  2.73739  3.18146  2.89801  2.37887  2.77519  2.98518  4.58477  3.61503
          0.02022  4.30702  5.02937  0.61958  0.77255  0.48576  0.95510
    182   2.63088  4.66125  4.44888  4.04094  3.40935  4.11745  4.74021  2.45599  3.85603  0.77059  3.28503  4.25963  4.57008  4.15680  4.03490  3.54750  3.45396  2.46101  5.33243  4.15834    406 l - - -
          2.68618  4.42225  2.77519  2.73123  3.46354  2.40513  3.72494  3.29354  2.67741  2.69355  4.24690  2.90347  2.73739  3.18146  2.89801  2.37887  2.77519  2.98518  4.58477  3.61503
          0.02022  4.30702  5.02937  0.61958  0.77255  0.48576  0.95510
    183   3.32397  4.56623  5.24024  4.73001  3.69421  4.80885  5.36371  1.12816  4.63445  1.86006  3.46740  4.91300  5.03883  4.83581  4.78096  4.20101  3.57400  1.22192  5.72843  4.56011    407 i - - -
          2.68618  4.42225  2.77519  2.73123  3.46354  2.40513  3.72494  3.29354  2.67741  2.69355  4.24690  2.90347  2.73739  3.18146  2.89801  2.37887  2.77519  2.98518  4.58477  3.61503
          0.02022  4.30702  5.02937  0.61958  0.77255  0.48576  0.95510
    184   2.57316  5.12136  2.72236  2.06561  4.45104  3.42483  3.41249  3.92534  2.03989  3.22934  4.16672  2.51473  3.81981  2.58061  2.71115  2.61927  2.67427  3.50384  5.56216  3.79454    408 k - - -
          2.68618  4.42225  2.77519  2.73123  3.46354  2.40513  3.72494  3.29354  2.67741  2.69355  4.24690  2.90347  2.73739  3.18146  2.89801  2.37887  2.77519  2.98518  4.58477  3.61503
          0.02022  4.30702  5.02937  0.61958  0.77255  0.48576  0.95510
    185   3.41305  5.54479  2.77331  0.53535  4.95928  3.61893  4.27455  4.50807  3.21870  4.06255  5.04242  3.28332  4.25139  3.49673  3.65634  3.36365  3.72855  4.15505  6.04398  4.79963    409 E - - -
          2.68618  4.42225  2.77519  2.73123  3.46354  2.40513  3.72494  3.29354  2.67741  2.69355  4.24690  2.90347  2.73739  3.18146  2.89801  2.37887  2.77519  2.98518  4.58477  3.61503
          0.02022  4.30702  5.02937  0.61958  0.77255  0.48576  0.95510
    186   3.23183  4.54101  5.17933  4.67417  3.76153  4.76277  5.34330  1.39783  4.57942  2.06717  3.53935  4.86182  5.01725  4.81378  4.74745  4.15434  3.54342  0.92607  5.76411  4.57161    410 v - - -
          2.68618  4.42225  2.77519  2.73123  3.46354  2.40513  3.72494  3.29354  2.67741  2.69355  4.24690  2.90347  2.73739  3.18146  2.89801  2.37887  2.77519  2.98518  4.58477  3.61503
          0.02022  4.30702  5.02937  0.61958  0.77255  0.48576  0.95510
    187   2.41617  3.01944  4.27596  3.71868  3.40717  3.76111  4.26821  2.22057  3.59848  2.41395  3.38330  3.87366  4.20242  3.82263  3.77526  2.88807  2.64927  1.35908  4.95717  3.76462    411 v - - -
          2.68618  4.42225  2.77519  2.73123  3.46354  2.40513  3.72494  3.29354  2.67741  2.69355  4.24690  2.90347  2.73739  3.18146  2.89801  2.37887  2.77519  2.98518  4.58477  3.61503
          0.02022  4.30702  5.02937  0.61958  0.77255  0.48576  0.95510
    188   2.87936  5.38199  2.33076  1.27869  4.18788  3.40024  3.77720  4.17086  2.64829  3.67462  4.46867  2.19860  3.91947  2.91298  3.18036  2.81108  3.13560  3.75485  5.82959  4.38255    412 e - - -
          2.68618  4.42225  2.77519  2.73123  3.46354  2.40513  3.72494  3.29354  2.67741  2.69355  4.24690  2.90347  2.73739  3.18146  2.89801  2.37887  2.77519  2.98518  4.58477  3.61503
          0.02022  4.30702  5.02937  0.61958  0.77255  0.48576  0.95510
    189   3.29680  5.00629  4.05708  4.02114  5.11237  0.29168  5.09148  4.84069  4.25992  4.42997  5.42483  4.22371  4.40839  4.55044  4.42670  3.48441  3.81073  4.28447  6.06991  5.23650    413 G - - -
          2.68618  4.42225  2.77519  2.73123  3.46354  2.40513  3.72494  3.29354  2.67741  2.69355  4.24690  2.90347  2.73739  3.18146  2.89801  2.37887  2.77519  2.98518  4.58477  3.61503
          0.02022  4.30702  5.02937  0.61958  0.77255  0.48576  0.95510
    190   3.29680  5.00629  4.05708  4.02114  5.11237  0.29168  5.09148  4.84069  4.25992  4.42997  5.42483  4.22371  4.40839  4.55044  4.42670  3.48441  3.81073  4.28447  6.06991  5.23650    414 G - - -
          2.68618  4.42225  2.77519  2.73123  3.46354  2.40513  3.72494  3.29354  2.67741  2.69355  4.24690  2.90347  2.73739  3.18146  2.89801  2.37887  2.77519  2.98518  4.58477  3.61503
          0.02022  4.30702  5.02937  0.61958  0.77255  0.48576  0.95510
    191   2.70127  5.12412  1.74001  2.36940  4.42915  3.43467  3.39231  3.89365  2.18317  3.41057  4.18043  2.83348  3.85252  2.77256  2.75901  2.67420  2.74994  3.49607  5.57243  3.65696    415 d - - -
          2.68618  4.42225  2.77519  2.73123  3.46354  2.40513  3.72494  3.29354  2.67741  2.69355  4.24690  2.90347  2.73739  3.18146  2.89801  2.37887  2.77519  2.98518  4.58477  3.61503
          0.02022  4.30702  5.02937  0.61958  0.77255  0.48576  0.95510
    192   3.02472  4.51902  4.26656  3.76170  3.30019  4.08008  4.40772  2.25701  3.55530  0.94390  3.27884  3.50247  4.44926  3.87981  3.76174  3.42327  3.27796  2.37665  5.06415  3.81329    416 l - - -
          2.68618  4.42225  2.77519  2.73123  3.46354  2.40513  3.72494  3.29354  2.67741  2.69355  4.24690  2.90347  2.73739  3.18146  2.89801  2.37887  2.77519  2.98518  4.58477  3.61503
          0.05699  4.30702  3.17200  0.61958  0.77255  0.48576  0.95510
    193   3.81576  5.10447  4.79267  4.59881  0.53235  4.37617  4.12269  3.31136  4.50140  2.59534  3.99068  4.49552  4.83759  4.56220  4.52129  4.05273  4.12305  3.32869  4.28377  2.61333    417 F - - -
          2.68622  4.42237  2.77503  2.73127  3.46365  2.40524  3.72441  3.29351  2.67727  2.69351  4.24701  2.90358  2.73732  3.18158  2.89812  2.37893  2.77531  2.98485  4.58489  3.61515
          0.20864  1.70635  4.99335  1.09659  0.40648  0.45648  1.00378
    194   2.84465  4.98024  2.37329  2.61773  4.77840  0.90229  4.16812  4.30833  3.20685  3.90485  4.76174  2.96845  4.00224  3.38413  3.69762  2.88718  3.25489  3.80670  6.03235  4.66917    422 g - - -
          2.68618  4.42225  2.77519  2.73123  3.46354  2.40513  3.72494  3.29354  2.67741  2.69355  4.24690  2.90347  2.73739  3.18146  2.89801  2.37887  2.77519  2.98518  4.58477  3.61503
          0.02022  4.30702  5.02937  0.61958  0.77255  0.48576  0.95510
    195   3.16178  5.75353  1.91823  0.88750  5.04808  3.39170  3.96151  4.58563  3.00054  4.07379  4.93797  2.85675  4.02806  3.13202  3.60706  3.03315  3.45645  4.14782  6.20776  4.69517    423 e - - -
          2.68618  4.42225  2.77519  2.73123  3.46354  2.40513  3.72494  3.29354  2.67741  2.69355  4.24690  2.90347  2.73739  3.18146  2.89801  2.37887  2.77519  2.98518  4.58477  3.61503
          0.02022  4.30702  5.02937  0.61958  0.77255  0.48576  0.95510
    196   2.86644  5.30459  2.41367  2.00805  4.61788  1.58882  3.78930  4.09107  2.66089  3.61552  4.41863  2.70673  3.92324  2.74224  3.18176  2.81321  2.82950  3.69104  5.79414  4.36905    424 g - - -
          2.68618  4.42225  2.77519  2.73123  3.46354  2.40513  3.72494  3.29354  2.67741  2.69355  4.24690  2.90347  2.73739  3.18146  2.89801  2.37887  2.77519  2.98518  4.58477  3.61503
          0.02022  4.30702  5.02937  0.61958  0.77255  0.48576  0.95510
    197   2.72961  5.15128  2.96799  2.37467  4.49049  3.47953  2.31980  3.94347  2.19762  3.43470  4.20237  2.54885  3.33791  2.38753  2.36463  2.70152  2.95342  3.54093  5.56833  4.20321    425 k - - -
          2.68624  4.42231  2.77526  2.73118  3.46338  2.40519  3.72457  3.29346  2.67737  2.69361  4.24696  2.90353  2.73746  3.18140  2.89775  2.37893  2.77526  2.98525  4.58483  3.61490
          0.24466  1.55835  5.02937  0.51704  0.90704  0.48576  0.95510
    198   2.97286  4.37976  4.48311  3.93139  3.26191  4.14396  4.40715  2.16592  3.78432  2.07336  3.36287  4.12889  4.48332  4.02250  3.96170  3.46333  3.21414  1.08658  4.95527  2.79682    428 v - - -
          2.68618  4.42225  2.77519  2.73123  3.46354  2.40513  3.72494  3.29354  2.67741  2.69355  4.24690  2.90347  2.73739  3.18146  2.89801  2.37887  2.77519  2.98518  4.58477  3.61503
          0.02022  4.30702  5.02937  0.61958  0.77255  0.48576  0.95510
    199   2.80388  5.46736  1.67864  1.56725  4.77550  3.39095  3.78791  4.27985  2.67410  3.75984  4.54901  2.84743  2.92101  2.66660  3.22140  2.82580  3.16786  3.84380  5.90693  4.44152    429 e - - -
          2.68618  4.42225  2.77519  2.73123  3.46354  2.40513  3.72494  3.29354  2.67741  2.69355  4.24690  2.90347  2.73739  3.18146  2.89801  2.37887  2.77519  2.98518  4.58477  3.61503
          0.02022  4.30702  5.02937  0.61958  0.77255  0.48576  0.95510
    200   2.53221  4.47077  3.48729  3.40645  4.74334  0.68918  4.60531  4.28560  3.65810  3.96437  4.80798  3.56399  3.96081  3.91810  3.93190  2.43653  3.05942  3.63321  6.04126  4.84076    430 G - - -
          2.68618  4.42225  2.77519  2.73123  3.46354  2.40513  3.72494  3.29354  2.67741  2.69355  4.24690  2.90347  2.73739  3.18146  2.89801  2.37887  2.77519  2.98518  4.58477  3.61503
          0.02022  4.30702  5.02937  0.61958  0.77255  0.48576  0.95510
    201   3.60500  4.87405  5.28725  4.73069  2.76187  4.90189  5.10803  2.05601  4.59514  0.67352  2.95957  4.95335  5.01039  4.59237  4.64345  4.27113  3.81747  2.47673  5.25293  4.12641    431 L - - -
          2.68618  4.42225  2.77519  2.73123  3.46354  2.40513  3.72494  3.29354  2.67741  2.69355  4.24690  2.90347  2.73739  3.18146  2.89801  2.37887  2.77519  2.98518  4.58477  3.61503
          0.02022  4.30702  5.02937  0.61958  0.77255  0.48576  0.95510
    202   2.85909  5.32195  3.62915  2.92358  4.81778  3.80639  3.73500  4.14424  1.43183  3.57037  4.42765  3.32644  4.16539  2.86232  1.25640  3.16398  3.33926  3.81303  5.60590  4.44146    432 r - - -
          2.68618  4.42225  2.77519  2.73123  3.46354  2.40513  3.72494  3.29354  2.67741  2.69355  4.24690  2.90347  2.73739  3.18146  2.89801  2.37887  2.77519  2.98518  4.58477  3.61503
          0.02022  4.30702  5.02937  0.61958  0.77255  0.48576  0.95510
    203   1.79070  5.08208  2.53654  2.14812  4.37911  3.42779  3.32036  3.83234  2.47415  3.37362  4.15653  2.92143  3.86020  2.75950  2.96452  2.37268  2.81104  3.45087  5.56012  4.17459    433 a - - -
          2.68618  4.42225  2.77519  2.73123  3.46354  2.40513  3.72494  3.29354  2.67741  2.69355  4.24690  2.90347  2.73739  3.18146  2.89801  2.37887  2.77519  2.98518  4.58477  3.61503
          0.02022  4.30702  5.02937  0.61958  0.77255  0.48576  0.95510
    204   3.38806  4.64551  5.21650  4.69929  3.53853  4.81491  5.30404  0.93094  4.57271  1.61703  3.31924  4.90487  5.02682  4.74721  4.70548  4.20605  3.63408  1.75538  5.62019  4.48210    434 i - - -
          2.68581  4.42228  2.77481  2.73077  3.46340  2.40567  3.72584  3.29278  2.67529  2.69332  4.24584  2.90391  2.73806  3.18171  2.89858  2.37957  2.77541  2.98593  4.58324  3.61527
          0.24466  1.55835  5.02937  2.79975  0.06275  0.48576  0.95510
    205   2.66925  5.00929  2.99332  2.28229  4.09589  3.46369  3.06778  3.74033  2.26824  3.28465  4.06715  2.96038  3.85311  2.62108  1.96628  2.39336  2.89726  3.37127  4.91013  3.83399    495 r - - -
          2.68618  4.42225  2.77519  2.73123  3.46354  2.40513  3.72494  3.29354  2.67741  2.69355  4.24690  2.90347  2.73739  3.18146  2.89801  2.37887  2.77519  2.98518  4.58477  3.61503
          0.10231  4.30702  2.47956  0.61958  0.77255  0.48576  0.95510
    206   2.36110  5.05399  1.72387  2.36301  4.40494  3.37399  3.72145  3.85554  2.55321  3.06507  4.20834  2.63024  3.85633  2.85983  3.05052  2.33188  2.97434  3.46826  5.60598  4.21692    496 d - - -
          2.68618  4.42225  2.77519  2.73123  3.46354  2.40513  3.72494  3.29354  2.67741  2.69355  4.24690  2.90347  2.73739  3.18146  2.89801  2.37887  2.77519  2.98518  4.58477  3.61503
          0.02193  4.22664  4.94898  0.61958  0.77255  0.58914  0.80924
    207   2.61780  4.29491  3.56688  2.79452  3.18437  3.61518  3.87483  2.53815  2.93477  1.85155  3.39035  3.38259  3.05214  3.23495  2.94636  2.86700  2.79000  2.43801  4.88357  3.65792    497 l - - -
          2.68618  4.42225  2.77519  2.73123  3.46354  2.40513  3.72494  3.29354  2.67741  2.69355  4.24690  2.90347  2.73739  3.18146  2.89801  2.37887  2.77519  2.98518  4.58477  3.61503
          0.02193  4.22664  4.94898  0.61958  0.77255  0.42615  1.05848
    208   2.44469  5.09504  2.32097  2.07588  3.84342  3.42626  3.21424  3.87995  2.30615  3.38833  4.14374  2.79055  3.82332  2.54586  2.86052  2.57580  2.67760  3.32259  5.54420  4.14908    498 e - - -
          2.68618  4.42225  2.77519  2.73123  3.46354  2.40513  3.72494  3.29354  2.67741  2.69355  4.24690  2.90347  2.73739  3.18146  2.89801  2.37887  2.77519  2.98518  4.58477  3.61503
          0.04847  4.30702  3.38596  0.61958  0.77255  0.48576  0.95510
    209   2.63334  4.65907  2.99167  2.46584  3.85662  3.38056  3.72546  3.01069  2.48648  2.89932  3.48258  2.99160  3.89381  2.92170  3.01610  2.72257  1.88181  2.67584  5.19692  3.90125    499 t - - -
          2.68618  4.42225  2.77519  2.73123  3.46354  2.40513  3.72494  3.29354  2.67741  2.69355  4.24690  2.90347  2.73739  3.18146  2.89801  2.37887  2.77519  2.98518  4.58477  3.61503
          0.02079  4.27934  5.00169  0.61958  0.77255  0.46284  0.99288
    210   2.90167  4.65723  3.75507  3.37888  3.75091  3.66788  4.31070  3.06672  3.25275  1.78037  3.80484  3.70165  1.20238  3.65403  3.53158  3.11852  3.24536  2.91920  5.33447  4.05845    500 p - - -
          2.68618  4.42225  2.77519  2.73123  3.46354  2.40513  3.72494  3.29354  2.67741  2.69355  4.24690  2.90347  2.73739  3.18146  2.89801  2.37887  2.77519  2.98518  4.58477  3.61503
          0.02022  4.30702  5.02937  0.61958  0.77255  0.48576  0.95510
    211   2.85269  4.49813  4.99970  4.46633  3.60760  4.57401  5.06090  1.08421  4.35529  1.74721  3.41743  4.65225  4.85074  4.56246  4.50870  3.93625  3.45075  1.58831  5.52418  4.35824    501 i - - -
          2.68618  4.42225  2.77519  2.73123  3.46354  2.40513  3.72494  3.29354  2.67741  2.69355  4.24690  2.90347  2.73739  3.18146  2.89801  2.37887  2.77519  2.98518  4.58477  3.61503
          0.02022  4.30702  5.02937  0.61958  0.77255  0.48576  0.95510
    212   3.19316  5.72993  0.80293  2.28442  5.05513  3.37470  4.02701  4.66913  3.14057  4.16916  5.06240  2.39701  4.04912  3.21697  3.77625  3.06966  3.51947  4.21296  6.26689  4.72946    502 d - - -
          2.68618  4.42225  2.77519  2.73123  3.46354  2.40513  3.72494  3.29354  2.67741  2.69355  4.24690  2.90347  2.73739  3.18146  2.89801  2.37887  2.77519  2.98518  4.58477  3.61503
          0.02022  4.30702  5.02937  0.61958  0.77255  0.48576  0.95510
    213   1.99059  4.93741  2.89604  2.31081  4.26258  3.44641  3.75814  3.68048  2.43283  3.27276  4.09265  3.01183  2.00440  2.83927  2.98770  2.74977  2.93883  3.33621  5.50025  4.16187    503 a - - -
          2.68618  4.42225  2.77519  2.73123  3.46354  2.40513  3.72494  3.29354  2.67741  2.69355  4.24690  2.90347  2.73739  3.18146  2.89801  2.37887  2.77519  2.98518  4.58477  3.61503
          0.02022  4.30702  5.02937  0.61958  0.77255  0.48576  0.95510
    214   2.36593  5.25568  2.39448  1.82617  4.58374  3.41224  3.67495  4.07045  2.07424  3.55236  4.30934  2.46655  3.85830  2.58394  2.95821  2.69337  2.98351  3.63877  5.69026  4.26752    504 e - - -
          2.68618  4.42225  2.77519  2.73123  3.46354  2.40513  3.72494  3.29354  2.67741  2.69355  4.24690  2.90347  2.73739  3.18146  2.89801  2.37887  2.77519  2.98518  4.58477  3.61503
          0.02022  4.30702  5.02937  0.61958  0.77255  0.48576  0.95510
    215   2.26587  5.00253  2.96913  2.42698  4.28352  3.45890  2.65154  3.72802  2.39384  3.27835  4.06410  2.30323  3.85461  2.53310  2.63940  2.63433  2.90120  3.36234  5.46647  3.63590    505 a - - -
          2.68618  4.42225  2.77519  2.73123  3.46354  2.40513  3.72494  3.29354  2.67741  2.69355  4.24690  2.90347  2.73739  3.18146  2.89801  2.37887  2.77519  2.98518  4.58477  3.61503
          0.02022  4.30702  5.02937  0.61958  0.77255  0.48576  0.95510
    216   3.43546  5.09541  4.09177  4.00798  4.93101  3.75960  5.02861  4.61616  4.10811  4.18261  5.26484  4.26148  0.31023  4.48159  4.28400  3.62110  3.91390  4.20621  5.97233  5.06409    506 P - - -
          2.68618  4.42225  2.77519  2.73123  3.46354  2.40513  3.72494  3.29354  2.67741  2.69355  4.24690  2.90347  2.73739  3.18146  2.89801  2.37887  2.77519  2.98518  4.58477  3.61503
          0.02022  4.30702  5.02937  0.61958  0.77255  0.48576  0.95510
    217   2.84165  5.47840  1.90260  1.38612  4.78680  3.38938  3.79992  4.29132  2.69670  3.77400  4.56792  2.84748  3.93063  2.72702  3.24722  2.29606  3.18489  3.85667  5.92373  4.45605    507 e - - -
          2.68618  4.42225  2.77519  2.73123  3.46354  2.40513  3.72494  3.29354  2.67741  2.69355  4.24690  2.90347  2.73739  3.18146  2.89801  2.37887  2.77519  2.98518  4.58477  3.61503
          0.02022  4.30702  5.02937  0.61958  0.77255  0.48576  0.95510
    218   3.42014  4.72678  4.82667  4.37398  1.67819  4.42100  3.91631  2.91952  4.20923  1.30198  3.50924  4.27890  4.71092  4.23320  4.25076  3.75608  3.64030  2.90728  4.10979  1.73628    508 l - - -
          2.68618  4.42225  2.77519  2.73123  3.46354  2.40513  3.72494  3.29354  2.67741  2.69355  4.24690  2.90347  2.73739  3.18146  2.89801  2.37887  2.77519  2.98518  4.58477  3.61503
          0.02022  4.30702  5.02937  0.61958  0.77255  0.48576  0.95510
    219   3.29680  5.00629  4.05708  4.02114  5.11237  0.29168  5.09148  4.84069  4.25992  4.42997  5.42483  4.22371  4.40839  4.55044  4.42670  3.48441  3.81073  4.28447  6.06991  5.23650    509 G - - -
          2.68618  4.42225  2.77519  2.73123  3.46354  2.40513  3.72494  3.29354  2.67741  2.69355  4.24690  2.90347  2.73739  3.18146  2.89801  2.37887  2.77519  2.98518  4.58477  3.61503
          0.02022  4.30702  5.02937  0.61958  0.77255  0.48576  0.95510
    220   2.01424  4.37614  3.58980  3.31388  4.46615  3.15736  4.39635  3.77474  3.35061  3.52204  4.38693  3.48771  1.07529  3.66568  3.65616  2.61728  2.56228  3.28391  5.82358  4.61181    510 p - - -
          2.68618  4.42225  2.77519  2.73123  3.46354  2.40513  3.72494  3.29354  2.67741  2.69355  4.24690  2.90347  2.73739  3.18146  2.89801  2.37887  2.77519  2.98518  4.58477  3.61503
          0.02022  4.30702  5.02937  0.61958  0.77255  0.48576  0.95510
    221   3.24976  5.36499  3.72585  2.98817  4.84450  3.85764  3.74309  4.17416  0.93530  3.40175  4.45948  3.37299  4.20586  2.87270  1.82151  3.23651  3.39870  3.85721  5.60477  4.45582    511 k - - -
          2.68618  4.42225  2.77519  2.73123  3.46354  2.40513  3.72494  3.29354  2.67741  2.69355  4.24690  2.90347  2.73739  3.18146  2.89801  2.37887  2.77519  2.98518  4.58477  3.61503
          0.02022  4.30702  5.02937  0.61958  0.77255  0.48576  0.95510
    222   1.91373  4.63776  3.20640  2.66093  3.94107  3.45854  3.78424  3.33047  2.62946  2.98360  3.82598  2.81233  3.89627  2.97954  2.62387  2.52712  2.35430  2.57575  5.27175  3.98055    512 a - - -
          2.68618  4.42225  2.77519  2.73123  3.46354  2.40513  3.72494  3.29354  2.67741  2.69355  4.24690  2.90347  2.73739  3.18146  2.89801  2.37887  2.77519  2.98518  4.58477  3.61503
          0.02022  4.30702  5.02937  0.61958  0.77255  0.48576  0.95510
    223   3.16177  5.13279  3.05861  2.99936  4.57428  3.54076  4.37687  4.40620  3.33351  4.00613  4.97605  0.57216  4.22273  3.66944  3.68715  3.22378  3.56912  3.98108  5.82739  4.50612    513 N - - -
          2.68618  4.42225  2.77519  2.73123  3.46354  2.40513  3.72494  3.29354  2.67741  2.69355  4.24690  2.90347  2.73739  3.18146  2.89801  2.37887  2.77519  2.98518  4.58477  3.61503
          0.02022  4.30702  5.02937  0.61958  0.77255  0.48576  0.95510
    224   3.32370  5.27140  3.28543  3.07170  4.49800  3.71984  4.22478  4.22343  2.86649  3.67787  4.71682  3.52653  4.29412  0.62231  3.13142  3.36390  3.63142  3.93178  5.69806  4.43484    514 Q - - -
          2.68618  4.42225  2.77519  2.73123  3.46354  2.40513  3.72494  3.29354  2.67741  2.69355  4.24690  2.90347  2.73739  3.18146  2.89801  2.37887  2.77519  2.98518  4.58477  3.61503
          0.02022  4.30702  5.02937  0.61958  0.77255  0.48576  0.95510
    225   3.40826  4.70452  5.15718  4.58355  2.21631  4.68248  4.93921  2.12429  4.44875  0.89283  2.98742  4.75806  4.85836  4.47507  4.49680  4.02978  3.62580  2.12796  5.17796  4.05620    515 l - - -
          2.68618  4.42225  2.77519  2.73123  3.46354  2.40513  3.72494  3.29354  2.67741  2.69355  4.24690  2.90347  2.73739  3.18146  2.89801  2.37887  2.77519  2.98518  4.58477  3.61503
          0.02022  4.30702  5.02937  0.61958  0.77255  0.48576  0.95510
    226   2.44452  4.38302  4.67914  4.10820  3.36930  4.25198  4.61881  1.92352  3.98426  1.35072  2.93812  4.29262  4.55830  4.16675  4.12642  3.57327  3.25223  1.64521  5.14505  3.99292    516 l - - -
          2.68618  4.42225  2.77519  2.73123  3.46354  2.40513  3.72494  3.29354  2.67741  2.69355  4.24690  2.90347  2.73739  3.18146  2.89801  2.37887  2.77519  2.98518  4.58477  3.61503
          0.02022  4.30702  5.02937  0.61958  0.77255  0.48576  0.95510
    227   2.54036  4.10777  4.48168  3.88249  2.62580  3.87152  4.19043  2.26104  3.71189  2.01183  2.85380  3.96557  4.22394  3.87122  3.78807  3.17749  2.94306  1.57386  3.30517  3.54004    517 v - - -
          2.68618  4.42225  2.77519  2.73123  3.46354  2.40513  3.72494  3.29354  2.67741  2.69355  4.24690  2.90347  2.73739  3.18146  2.89801  2.37887  2.77519  2.98518  4.58477  3.61503
          0.02022  4.30702  5.02937  0.61958  0.77255  0.48576  0.95510
    228   2.42859  4.14543  3.95516  3.37399  2.89433  3.70646  3.99735  2.38820  3.27404  2.29633  3.25808  3.63322  4.07826  3.51543  3.49793  2.66352  1.97797  2.34835  4.05013  2.97145    518 t - - -
          2.68618  4.42225  2.77519  2.73123  3.46354  2.40513  3.72494  3.29354  2.67741  2.69355  4.24690  2.90347  2.73739  3.18146  2.89801  2.37887  2.77519  2.98518  4.58477  3.61503
          0.02022  4.30702  5.02937  0.61958  0.77255  0.48576  0.95510
    229   2.58020  4.81806  2.75737  2.46115  3.22314  3.34992  3.68357  3.46319  2.49104  3.07415  3.89189  2.22316  3.86683  2.83952  2.77967  2.62890  2.42045  3.14679  4.24029  3.99603    519 n - - -
          2.68618  4.42225  2.77519  2.73123  3.46354  2.40513  3.72494  3.29354  2.67741  2.69355  4.24690  2.90347  2.73739  3.18146  2.89801  2.37887  2.77519  2.98518  4.58477  3.61503
          0.02022  4.30702  5.02937  0.61958  0.77255  0.48576  0.95510
    230   1.44395  4.32354  3.69865  3.32825  4.48321  1.65897  4.37324  3.90755  3.35279  3.57715  4.38361  3.47511  3.84942  3.62933  3.68572  2.08477  2.26447  3.34315  5.81434  4.60598    520 a - - -
          2.68618  4.42225  2.77519  2.73123  3.46354  2.40513  3.72494  3.29354  2.67741  2.69355  4.24690  2.90347  2.73739  3.18146  2.89801  2.37887  2.77519  2.98518  4.58477  3.61503
          0.02022  4.30702  5.02937  0.61958  0.77255  0.48576  0.95510
    231   2.50415  4.67051  3.17720  2.62569  3.53373  2.72940  3.75780  3.33759  2.59426  2.98351  3.82349  3.10746  3.89348  2.94643  2.20502  2.10882  2.87602  2.73886  5.26643  3.96829    521 s - - -
          2.68618  4.42225  2.77519  2.73123  3.46354  2.40513  3.72494  3.29354  2.67741  2.69355  4.24690  2.90347  2.73739  3.18146  2.89801  2.37887  2.77519  2.98518  4.58477  3.61503
          0.02022  4.30702  5.02937  0.61958  0.77255  0.48576  0.95510
    232   2.53984  5.10653  2.21030  2.36007  4.41881  3.14892  3.47899  3.88379  2.36545  3.03795  4.16463  2.29301  3.48733  2.75948  2.90477  2.37341  2.91151  3.48125  5.56454  4.16934    522 d - - -
          2.68618  4.42225  2.77519  2.73123  3.46354  2.40513  3.72494  3.29354  2.67741  2.69355  4.24690  2.90347  2.73739  3.18146  2.89801  2.37887  2.77519  2.98518  4.58477  3.61503
          0.02022  4.30702  5.02937  0.61958  0.77255  0.48576  0.95510
    233   2.89049  5.43824  2.18839  1.37089  4.75372  3.40529  3.76545  4.25180  2.35157  3.72603  4.50990  2.86139  3.91972  2.26982  3.12133  2.81262  3.14256  3.81746  5.86398  4.41471    523 e - - -
          2.68611  4.42229  2.77523  2.73127  3.46358  2.40497  3.72498  3.29358  2.67745  2.69359  4.24694  2.90332  2.73743  3.18150  2.89805  2.37885  2.77523  2.98522  4.58481  3.61507
          0.24466  1.55835  5.02937  0.21269  1.65236  0.48576  0.95510
    234   2.91281  4.87343  3.16998  3.02730  4.37469  0.74706  3.17604  4.18696  3.20099  3.77052  4.66904  3.42949  4.11497  3.57025  3.53547  3.01552  3.32372  3.74162  5.68005  4.34650    525 g - - -
          2.68618  4.42225  2.77519  2.73123  3.46354  2.40513  3.72494  3.29354  2.67741  2.69355  4.24690  2.90347  2.73739  3.18146  2.89801  2.37887  2.77519  2.98518  4.58477  3.61503
          0.02022  4.30702  5.02937  0.61958  0.77255  0.48576  0.95510
    235   2.75620  5.17050  3.51572  2.92058  4.63407  3.72708  3.78950  4.00054  2.11806  3.48363  4.36147  3.32335  4.14092  2.65106  1.01289  3.11153  3.29645  3.67759  5.57859  4.38576    526 r - - -
          2.68618  4.42225  2.77519  2.73123  3.46354  2.40513  3.72494  3.29354  2.67741  2.69355  4.24690  2.90347  2.73739  3.18146  2.89801  2.37887  2.77519  2.98518  4.58477  3.61503
          0.02022  4.30702  5.02937  0.61958  0.77255  0.48576  0.95510
    236   2.63520  5.14210  2.02840  2.23030  4.46142  3.42272  3.64130  3.93324  2.18184  3.10233  4.19332  2.72943  3.83639  2.61759  2.89242  2.45656  2.64468  3.51952  5.58809  4.18606    527 d - - -
          2.68618  4.42225  2.77519  2.73123  3.46354  2.40513  3.72494  3.29354  2.67741  2.69355  4.24690  2.90347  2.73739  3.18146  2.89801  2.37887  2.77519  2.98518  4.58477  3.61503
          0.02022  4.30702  5.02937  0.61958  0.77255  0.48576  0.95510
    237   2.20413  5.10932  2.54493  2.21646  4.42031  3.42529  2.88925  3.88577  2.40782  3.40093  4.16408  2.67818  2.75128  2.70595  2.89889  2.60824  2.90974  3.36314  5.56361  4.16806    528 a - - -
          2.68618  4.42225  2.77519  2.73123  3.46354  2.40513  3.72494  3.29354  2.67741  2.69355  4.24690  2.90347  2.73739  3.18146  2.89801  2.37887  2.77519  2.98518  4.58477  3.61503
          0.02022  4.30702  5.02937  0.61958  0.77255  0.48576  0.95510
    238   3.41335  4.70916  5.12047  4.56836  1.46529  4.65244  4.75591  1.89960  4.42288  1.27809  3.04286  4.69660  4.84595  4.45325  4.46859  4.00111  3.63238  2.43352  4.97996  3.68002    529 l - - -
          2.68618  4.42225  2.77519  2.73123  3.46354  2.40513  3.72494  3.29354  2.67741  2.69355  4.24690  2.90347  2.73739  3.18146  2.89801  2.37887  2.77519  2.98518  4.58477  3.61503
          0.02022  4.30702  5.02937  0.61958  0.77255  0.48576  0.95510
    239   2.51305  4.22858  4.51273  3.92580  2.99078  4.00946  4.33255  1.60984  3.78035  1.59856  3.17776  4.06562  4.34518  3.95381  3.89473  3.31725  3.06521  2.06697  4.87464  3.24855    530 l - - -
          2.68618  4.42225  2.77519  2.73123  3.46354  2.40513  3.72494  3.29354  2.67741  2.69355  4.24690  2.90347  2.73739  3.18146  2.89801  2.37887  2.77519  2.98518  4.58477  3.61503
          0.02022  4.30702  5.02937  0.61958  0.77255  0.48576  0.95510
    240   2.69797  5.10587  3.10185  2.51819  4.44073  3.53542  3.65820  3.42940  1.59829  3.37577  4.16662  2.85004  3.91822  2.63197  2.11242  2.52962  2.99092  3.49479  5.51880  4.19494    531 k - - -
          2.68618  4.42225  2.77519  2.73123  3.46354  2.40513  3.72494  3.29354  2.67741  2.69355  4.24690  2.90347  2.73739  3.18146  2.89801  2.37887  2.77519  2.98518  4.58477  3.61503
          0.02022  4.30702  5.02937  0.61958  0.77255  0.48576  0.95510
    241   3.57240  5.33536  4.11390  3.55940  4.80590  3.94599  4.24213  4.39910  2.54734  3.83541  4.84233  3.87589  4.44403  3.45697  0.47940  3.64747  3.81915  4.10823  5.72098  4.66001    532 R - - -
          2.68618  4.42225  2.77519  2.73123  3.46354  2.40513  3.72494  3.29354  2.67741  2.69355  4.24690  2.90347  2.73739  3.18146  2.89801  2.37887  2.77519  2.98518  4.58477  3.61503
          0.02022  4.30702  5.02937  0.61958  0.77255  0.48576  0.95510
    242   3.39964  4.70811  4.82662  4.36893  1.01611  4.39922  3.89783  2.93991  4.19134  2.13488  3.11307  4.26321  4.69414  4.22077  4.22928  3.73300  3.62043  2.91634  2.68844  2.44953    533 f - - -
          2.68618  4.42225  2.77519  2.73123  3.46354  2.40513  3.72494  3.29354  2.67741  2.69355  4.24690  2.90347  2.73739  3.18146  2.89801  2.37887  2.77519  2.98518  4.58477  3.61503
          0.02022  4.30702  5.02937  0.61958  0.77255  0.48576  0.95510
    243   1.73119  4.15918  3.93642  3.35659  3.07099  3.52859  4.00261  2.39290  3.26035  2.26428  3.17052  3.62596  4.08084  3.50636  3.49299  2.98490  2.53060  2.26558  4.05819  3.56915    534 a - - -
          2.68618  4.42225  2.77519  2.73123  3.46354  2.40513  3.72494  3.29354  2.67741  2.69355  4.24690  2.90347  2.73739  3.18146  2.89801  2.37887  2.77519  2.98518  4.58477  3.61503
          0.15058  4.30702  2.06898  0.61958  0.77255  0.48576  0.95510
    244   2.52543  3.90565  3.35731  2.79222  2.84309  3.43192  3.78516  2.92069  2.63296  2.23129  3.34693  2.73907  3.92664  2.68518  3.01360  2.78030  2.83049  2.68347  4.97167  3.72180    535 l - - -
          2.68618  4.42225  2.77519  2.73123  3.46354  2.40513  3.72494  3.29354  2.67741  2.69355  4.24690  2.90347  2.73739  3.18146  2.89801  2.37887  2.77519  2.98518  4.58477  3.61503
          0.02300  4.17945  4.90179  0.61958  0.77255  0.39925  1.11116
    245   2.74701  5.23218  2.34950  2.32759  4.55606  3.41335  3.68462  4.03637  2.37304  3.53090  4.29511  1.93688  3.69682  2.28047  2.97389  2.37433  2.89183  3.61483  5.67901  4.26201    536 n - - -
          2.68618  4.42225  2.77519  2.73123  3.46354  2.40513  3.72494  3.29354  2.67741  2.69355  4.24690  2.90347  2.73739  3.18146  2.89801  2.37887  2.77519  2.98518  4.58477  3.61503
          0.02022  4.30702  5.02937  0.61958  0.77255  0.48576  0.95510
    246   1.85508  4.32455  3.66100  3.38933  4.62076  2.52559  4.47067  4.06000  3.47539  3.73218  4.53199  3.50098  3.85443  3.73752  3.78715  0.94479  2.87463  3.43144  5.94338  4.74453    537 s - - -
          2.68618  4.42225  2.77519  2.73123  3.46354  2.40513  3.72494  3.29354  2.67741  2.69355  4.24690  2.90347  2.73739  3.18146  2.89801  2.37887  2.77519  2.98518  4.58477  3.61503
          0.02022  4.30702  5.02937  0.61958  0.77255  0.48576  0.95510
    247   3.20737  4.56511  4.65852  4.16098  1.19636  4.25278  3.96040  2.77266  4.00844  2.09891  3.45852  4.15977  4.57047  4.09999  4.09407  3.57507  3.43438  2.21452  4.22368  2.20325    538 f - - -
          2.68618  4.42225  2.77519  2.73123  3.46354  2.40513  3.72494  3.29354  2.67741  2.69355  4.24690  2.90347  2.73739  3.18146  2.89801  2.37887  2.77519  2.98518  4.58477  3.61503
          0.02022  4.30702  5.02937  0.61958  0.77255  0.48576  0.95510
    248   3.29680  5.00629  4.05708  4.02114  5.11237  0.29168  5.09148  4.84069  4.25992  4.42997  5.42483  4.22371  4.40839  4.55044  4.42670  3.48441  3.81073  4.28447  6.06991  5.23650    539 G - - -
          2.68618  4.42225  2.77519  2.73123  3.46354  2.40513  3.72494  3.29354  2.67741  2.69355  4.24690  2.90347  2.73739  3.18146  2.89801  2.37887  2.77519  2.98518  4.58477  3.61503
          0.02022  4.30702  5.02937  0.61958  0.77255  0.48576  0.95510
    249   2.41304  4.35483  3.64925  3.33487  4.44767  3.14204  4.38669  3.82519  3.34673  3.54548  4.38610  3.49144  3.88309  3.65685  3.65560  1.34468  1.35836  3.30738  5.79878  4.57836    540 s - - -
          2.68618  4.42225  2.77519  2.73123  3.46354  2.40513  3.72494  3.29354  2.67741  2.69355  4.24690  2.90347  2.73739  3.18146  2.89801  2.37887  2.77519  2.98518  4.58477  3.61503
          0.02022  4.30702  5.02937  0.61958  0.77255  0.48576  0.95510
    250   2.70920  4.49404  3.49305  2.90771  3.65499  3.64819  3.85695  2.34550  2.16767  2.55042  3.58531  3.33151  4.02359  3.13147  2.43344  2.89801  2.93588  2.06397  5.06915  3.83023    541 v - - -
          2.68618  4.42225  2.77519  2.73123  3.46354  2.40513  3.72494  3.29354  2.67741  2.69355  4.24690  2.90347  2.73739  3.18146  2.89801  2.37887  2.77519  2.98518  4.58477  3.61503
          0.02022  4.30702  5.02937  0.61958  0.77255  0.48576  0.95510
    251   3.16177  5.13279  3.05861  2.99936  4.57428  3.54076  4.37687  4.40620  3.33351  4.00613  4.97605  0.57216  4.22273  3.66944  3.68715  3.22378  3.56912  3.98108  5.82739  4.50612    542 N - - -
          2.68618  4.42225  2.77519  2.73123  3.46354  2.40513  3.72494  3.29354  2.67741  2.69355  4.24690  2.90347  2.73739  3.18146  2.89801  2.37887  2.77519  2.98518  4.58477  3.61503
          0.02022  4.30702  5.02937  0.61958  0.77255  0.48576  0.95510
    252   2.50847  4.14567  4.38703  3.80480  1.76741  3.85583  4.04667  2.55129  3.64650  2.04110  3.09797  3.89624  4.21353  3.81101  3.74624  3.15754  2.96410  2.20135  3.72793  2.66077    543 f - - -
          2.68618  4.42225  2.77519  2.73123  3.46354  2.40513  3.72494  3.29354  2.67741  2.69355  4.24690  2.90347  2.73739  3.18146  2.89801  2.37887  2.77519  2.98518  4.58477  3.61503
          0.02022  4.30702  5.02937  0.61958  0.77255  0.48576  0.95510
    253   2.27605  4.38998  3.45741  2.89414  3.54506  2.59442  3.31085  2.49436  2.85199  2.35952  3.50286  3.31196  3.97577  3.16215  3.21913  2.56130  2.70996  2.51107  4.97864  3.73751    544 a - - -
          2.68618  4.42225  2.77519  2.73123  3.46354  2.40513  3.72494  3.29354  2.67741  2.69355  4.24690  2.90347  2.73739  3.18146  2.89801  2.37887  2.77519  2.98518  4.58477  3.61503
          0.02022  4.30702  5.02937  0.61958  0.77255  0.48576  0.95510
    254   2.37009  5.03902  2.91036  2.34301  4.34824  2.51157  3.13680  3.80077  2.41195  3.33670  4.11061  2.40393  3.46158  2.76896  2.72317  2.40807  2.89827  3.41478  5.51603  4.13731    545 e - - -
          2.68618  4.42225  2.77519  2.73123  3.46354  2.40513  3.72494  3.29354  2.67741  2.69355  4.24690  2.90347  2.73739  3.18146  2.89801  2.37887  2.77519  2.98518  4.58477  3.61503
          0.02022  4.30702  5.02937  0.61958  0.77255  0.48576  0.95510
    255   3.60026  5.29782  3.67483  3.49894  3.69536  3.90292  0.48694  4.37546  3.33567  3.80207  4.89679  3.88183  4.48862  3.87725  3.56367  3.67392  3.92767  4.10236  5.14690  3.63840    546 H - - -
          2.68618  4.42225  2.77519  2.73123  3.46354  2.40513  3.72494  3.29354  2.67741  2.69355  4.24690  2.90347  2.73739  3.18146  2.89801  2.37887  2.77519  2.98518  4.58477  3.61503
          0.02022  4.30702  5.02937  0.61958  0.77255  0.48576  0.95510
    256   2.49226  4.43188  3.49883  3.06935  4.17383  1.42272  4.12903  3.52802  3.02602  3.23379  4.08821  3.36939  3.90248  3.37400  3.16733  2.65485  1.95638  2.78493  5.52930  4.28665    547 g - - -
          2.68618  4.42225  2.77519  2.73123  3.46354  2.40513  3.72494  3.29354  2.67741  2.69355  4.24690  2.90347  2.73739  3.18146  2.89801  2.37887  2.77519  2.98518  4.58477  3.61503
          0.02022  4.30702  5.02937  0.61958  0.77255  0.48576  0.95510
    257   1.87933  4.75651  2.50275  2.60531  4.38130  3.00326  3.86811  3.82094  2.70748  3.40977  4.20606  3.07547  3.86189  3.02393  3.17054  1.71905  2.58666  3.39093  5.62077  4.28444    548 s - - -
          2.68618  4.42225  2.77519  2.73123  3.46354  2.40513  3.72494  3.29354  2.67741  2.69355  4.24690  2.90347  2.73739  3.18146  2.89801  2.37887  2.77519  2.98518  4.58477  3.61503
          0.02022  4.30702  5.02937  0.61958  0.77255  0.48576  0.95510
    258   2.51178  4.17700  4.02184  3.44669  2.95486  3.75503  4.01714  2.27344  3.34029  2.34499  3.28526  3.33156  4.12595  3.57738  3.55437  3.03836  2.90766  2.10771  4.71192  1.91627    549 y - - -
          2.68618  4.42225  2.77519  2.73123  3.46354  2.40513  3.72494  3.29354  2.67741  2.69355  4.24690  2.90347  2.73739  3.18146  2.89801  2.37887  2.77519  2.98518  4.58477  3.61503
          0.02022  4.30702  5.02937  0.61958  0.77255  0.48576  0.95510
    259   3.18842  0.36818  4.76883  4.62238  4.54692  3.69923  5.17805  3.79165  4.46426  3.67294  4.81512  4.50120  4.43564  4.79222  4.50291  3.45784  3.69231  3.49919  5.83947  4.82476    550 C - - -
          2.68618  4.42225  2.77519  2.73123  3.46354  2.40513  3.72494  3.29354  2.67741  2.69355  4.24690  2.90347  2.73739  3.18146  2.89801  2.37887  2.77519  2.98518  4.58477  3.61503
          0.02022  4.30702  5.02937  0.61958  0.77255  0.48576  0.95510
    260   2.92869  5.19377  2.63489  2.27441  4.62126  1.27414  3.90118  4.08012  2.71657  3.63418  4.47998  2.99940  3.99352  2.40020  3.14452  2.91197  3.22209  3.69413  5.80968  4.44185    551 g - - -
          2.68618  4.42225  2.77519  2.73123  3.46354  2.40513  3.72494  3.29354  2.67741  2.69355  4.24690  2.90347  2.73739  3.18146  2.89801  2.37887  2.77519  2.98518  4.58477  3.61503
          0.02022  4.30702  5.02937  0.61958  0.77255  0.48576  0.95510
    261   2.65126  4.22051  3.82262  3.24881  2.92817  2.84308  3.96540  2.45205  3.16344  1.70982  3.31175  3.56037  4.07070  2.90486  3.43139  2.96734  2.88306  2.47157  4.78844  3.10480    552 l - - -
          2.68618  4.42225  2.77519  2.73123  3.46354  2.40513  3.72494  3.29354  2.67741  2.69355  4.24690  2.90347  2.73739  3.18146  2.89801  2.37887  2.77519  2.98518  4.58477  3.61503
          0.02022  4.30702  5.02937  0.61958  0.77255  0.48576  0.95510
    262   1.60466  4.35254  3.64215  3.23136  4.43352  2.19090  4.29211  3.85846  3.24232  3.51882  4.32595  3.42991  3.84907  3.53191  3.59665  1.67628  2.01998  3.32168  5.75784  4.53362    553 a - - -
          2.68618  4.42225  2.77519  2.73123  3.46354  2.40513  3.72494  3.29354  2.67741  2.69355  4.24690  2.90347  2.73739  3.18146  2.89801  2.37887  2.77519  2.98518  4.58477  3.61503
          0.02022  4.30702  5.02937  0.61958  0.77255  0.48576  0.95510
    263   3.21251  4.60218  4.48023  3.99486  1.68371  4.18236  3.02539  3.07477  3.85863  2.30654  3.16579  4.00655  4.51888  3.97240  3.98452  3.49236  3.43737  2.91983  4.02782  1.34498    554 y - - -
          2.68618  4.42225  2.77519  2.73123  3.46354  2.40513  3.72494  3.29354  2.67741  2.69355  4.24690  2.90347  2.73739  3.18146  2.89801  2.37887  2.77519  2.98518  4.58477  3.61503
          0.02022  4.30702  5.02937  0.61958  0.77255  0.48576  0.95510
    264   3.02944  5.04473  3.51151  2.89551  3.71548  3.76228  3.22400  3.72072  2.27519  3.24525  4.14301  3.31429  4.13234  2.97727  1.21354  3.06951  3.22544  3.44224  5.06553  2.71922    555 r - - -
          2.68618  4.42225  2.77519  2.73123  3.46354  2.40513  3.72494  3.29354  2.67741  2.69355  4.24690  2.90347  2.73739  3.18146  2.89801  2.37887  2.77519  2.98518  4.58477  3.61503
          0.02022  4.30702  5.02937  0.61958  0.77255  0.48576  0.95510
    265   1.78201  4.20621  3.87758  3.30801  2.95335  3.68163  4.02212  2.61380  3.22392  2.40411  2.78325  3.59840  4.07820  3.48412  3.48392  2.66407  2.78997  2.05388  4.84858  3.64299    556 a - - -
          2.68618  4.42225  2.77519  2.73123  3.46354  2.40513  3.72494  3.29354  2.67741  2.69355  4.24690  2.90347  2.73739  3.18146  2.89801  2.37887  2.77519  2.98518  4.58477  3.61503
          0.02022  4.30702  5.02937  0.61958  0.77255  0.48576  0.95510
    266   2.15186  4.32975  3.64524  3.45278  4.64513  0.89242  4.54509  4.01024  3.57121  3.74533  4.57378  3.53905  3.87864  3.83543  3.84980  2.57525  2.40634  3.40844  5.98617  4.80149    557 g - - -
          2.68618  4.42225  2.77519  2.73123  3.46354  2.40513  3.72494  3.29354  2.67741  2.69355  4.24690  2.90347  2.73739  3.18146  2.89801  2.37887  2.77519  2.98518  4.58477  3.61503
          0.02022  4.30702  5.02937  0.61958  0.77255  0.48576  0.95510
    267   2.31788  3.60485  3.26887  2.72316  3.86139  3.45786  3.81736  3.24855  2.70312  2.91561  3.76782  2.53125  3.90468  3.03542  3.12137  1.92406  2.43230  2.95657  5.22141  3.51031    558 s - - -
          2.68618  4.42225  2.77519  2.73123  3.46354  2.40513  3.72494  3.29354  2.67741  2.69355  4.24690  2.90347  2.73739  3.18146  2.89801  2.37887  2.77519  2.98518  4.58477  3.61503
          0.02022  4.30702  5.02937  0.61958  0.77255  0.48576  0.95510
    268   2.38932  4.73833  3.10083  2.56797  3.61556  2.05334  3.72565  3.36550  2.27030  3.00070  3.83759  2.86829  3.89478  2.90661  2.99314  2.72116  2.89017  3.06887  5.26944  3.36668    559 g - - -
          2.68618  4.42225  2.77519  2.73123  3.46354  2.40513  3.72494  3.29354  2.67741  2.69355  4.24690  2.90347  2.73739  3.18146  2.89801  2.37887  2.77519  2.98518  4.58477  3.61503
          0.02022  4.30702  5.02937  0.61958  0.77255  0.48576  0.95510
    269   1.07961  4.43460  3.93282  3.46606  3.75318  3.61219  4.35277  2.46044  3.35424  2.36280  3.69237  3.72345  4.17372  3.69340  3.64294  2.99349  3.07103  2.44277  5.36606  4.12349    560 a - - -
          2.68618  4.42225  2.77519  2.73123  3.46354  2.40513  3.72494  3.29354  2.67741  2.69355  4.24690  2.90347  2.73739  3.18146  2.89801  2.37887  2.77519  2.98518  4.58477  3.61503
          0.02022  4.30702  5.02937  0.61958  0.77255  0.48576  0.95510
    270   2.33490  4.10992  4.36500  3.76911  2.44587  3.83147  4.14264  2.27919  3.61369  1.57020  3.03916  3.89210  4.18778  3.79034  3.72106  3.13145  2.71945  2.31404  3.84386  3.52808    561 l - - -
          2.68618  4.42225  2.77519  2.73123  3.46354  2.40513  3.72494  3.29354  2.67741  2.69355  4.24690  2.90347  2.73739  3.18146  2.89801  2.37887  2.77519  2.98518  4.58477  3.61503
          0.02022  4.30702  5.02937  0.61958  0.77255  0.48576  0.95510
    271   2.48729  4.12508  4.05510  3.47074  2.75805  3.73156  4.03135  2.55817  3.35650  1.91690  2.30356  3.69585  4.10129  3.58390  3.55110  2.60755  2.61047  2.36808  4.73205  3.20980    562 l - - -
          2.68618  4.42225  2.77519  2.73123  3.46354  2.40513  3.72494  3.29354  2.67741  2.69355  4.24690  2.90347  2.73739  3.18146  2.89801  2.37887  2.77519  2.98518  4.58477  3.61503
          0.11027  4.30702  2.39757  0.61958  0.77255  0.48576  0.95510
    272   2.89553  5.36494  1.92178  2.26007  4.70222  1.72765  3.52951  4.20837  2.73805  3.72022  4.53499  2.19827  3.90800  2.95949  3.28743  2.82576  3.17457  3.78684  5.88414  4.42718    563 g - - -
          2.68618  4.42225  2.77519  2.73123  3.46354  2.40513  3.72494  3.29354  2.67741  2.69355  4.24690  2.90347  2.73739  3.18146  2.89801  2.37887  2.77519  2.98518  4.58477  3.61503
          0.15648  4.21885  2.03914  0.61958  0.77255  0.59821  0.79806
    273   3.02271  5.45107  0.93518  2.21218  4.77950  3.25730  3.90739  4.38601  2.99256  3.93247  4.83023  2.59525  3.92182  3.10406  3.58871  2.92911  3.35209  3.95581  6.01304  4.51807    564 d - - -
          2.68618  4.42225  2.77519  2.73123  3.46354  2.40513  3.72494  3.29354  2.67741  2.69355  4.24690  2.90347  2.73739  3.18146  2.89801  2.37887  2.77519  2.98518  4.58477  3.61503
          0.02524  4.08761  4.80995  0.61958  0.77255  0.73091  0.65676
    274   2.88620  4.30718  4.39767  3.81460  2.85452  4.02596  4.27608  2.29446  3.67984  1.15645  2.79414  4.01755  4.33191  3.85034  3.82644  3.32805  2.97539  2.37254  3.76340  3.58590    565 l - - -
          2.68618  4.42225  2.77519  2.73123  3.46354  2.40513  3.72494  3.29354  2.67741  2.69355  4.24690  2.90347  2.73739  3.18146  2.89801  2.37887  2.77519  2.98518  4.58477  3.61503
          0.02524  4.08761  4.80995  0.61958  0.77255  0.41576  1.07834
    275   2.53069  5.21594  2.11761  2.09842  4.54079  2.82450  3.66497  4.02249  2.02436  3.51468  4.27543  2.86968  3.07201  2.77807  2.95415  2.67892  2.96507  3.59830  5.66082  4.24268    566 k - - -
          2.68618  4.42225  2.77519  2.73123  3.46354  2.40513  3.72494  3.29354  2.67741  2.69355  4.24690  2.90347  2.73739  3.18146  2.89801  2.37887  2.77519  2.98518  4.58477  3.61503
          0.02097  4.27100  4.99335  0.61958  0.77255  0.53445  0.88188
    276   2.69861  5.14190  2.99273  2.46939  4.49341  2.71356  3.65687  3.92976  1.55267  3.42671  4.21150  2.79465  3.90186  2.46947  2.53740  2.74963  2.92510  3.54273  5.56044  4.22056    567 k - - -
          2.68618  4.42225  2.77519  2.73123  3.46354  2.40513  3.72494  3.29354  2.67741  2.69355  4.24690  2.90347  2.73739  3.18146  2.89801  2.37887  2.77519  2.98518  4.58477  3.61503
          0.02097  4.27100  4.99335  0.61958  0.77255  0.45648  1.00378
    277   2.64348  4.65619  3.16845  2.43122  3.71706  3.51745  3.73634  3.23756  2.59538  2.89235  2.83311  2.32323  3.90585  2.80642  3.02741  2.73678  2.57078  2.96154  5.18958  2.84899    568 n - - -
          2.68618  4.42225  2.77519  2.73123  3.46354  2.40513  3.72494  3.29354  2.67741  2.69355  4.24690  2.90347  2.73739  3.18146  2.89801  2.37887  2.77519  2.98518  4.58477  3.61503
          0.02022  4.30702  5.02937  0.61958  0.77255  0.48576  0.95510
    278   2.13096  4.70875  3.13218  2.59820  4.01781  3.44932  3.75739  3.41824  2.39209  3.05266  3.88349  2.86798  2.37257  2.93436  3.02483  2.56271  2.69592  2.66176  5.32247  4.01518    569 a - - -
          2.68618  4.42225  2.77519  2.73123  3.46354  2.40513  3.72494  3.29354  2.67741  2.69355  4.24690  2.90347  2.73739  3.18146  2.89801  2.37887  2.77519  2.98518  4.58477  3.61503
          0.02022  4.30702  5.02937  0.61958  0.77255  0.48576  0.95510
    279   2.75623  5.04820  2.63721  2.16186  4.27696  3.46117  1.71096  3.74512  2.50711  3.31363  3.56958  2.96527  3.90196  2.86464  2.96557  2.75207  2.99409  3.39801  5.50488  4.13203    570 h - - -
          2.68618  4.42225  2.77519  2.73123  3.46354  2.40513  3.72494  3.29354  2.67741  2.69355  4.24690  2.90347  2.73739  3.18146  2.89801  2.37887  2.77519  2.98518  4.58477  3.61503
          0.02022  4.30702  5.02937  0.61958  0.77255  0.48576  0.95510
    280   2.36698  4.20447  3.97585  3.40235  3.09236  2.67508  4.06866  2.53497  3.30801  1.71307  3.17081  3.67502  4.12704  3.55776  3.54629  3.03188  2.91497  2.00727  4.84106  3.64119    571 l - - -
          2.68618  4.42225  2.77519  2.73123  3.46354  2.40513  3.72494  3.29354  2.67741  2.69355  4.24690  2.90347  2.73739  3.18146  2.89801  2.37887  2.77519  2.98518  4.58477  3.61503
          0.02022  4.30702  5.02937  0.61958  0.77255  0.48576  0.95510
    281   3.23716  5.37780  3.38190  2.88536  4.82084  3.77321  3.79944  4.21201  0.84427  3.63619  4.52309  3.31055  4.18937  2.62703  2.31470  3.21675  3.41970  3.88540  5.66331  4.47300    572 k - - -
          2.68628  4.42235  2.77521  2.73133  3.46298  2.40506  3.72505  3.29364  2.67721  2.69365  4.24700  2.90357  2.73750  3.18132  2.89811  2.37897  2.77513  2.98528  4.58386  3.61475
          0.07252  2.75814  5.02937  1.63080  0.21787  0.48576  0.95510
    282   1.94968  4.44312  3.54130  3.09472  4.00395  3.35280  4.12316  3.26798  3.03936  2.99957  3.28422  3.40982  1.43554  3.38708  3.38310  2.72916  2.92788  2.96092  5.42614  4.18189    583 p - - -
          2.68618  4.42225  2.77519  2.73123  3.46354  2.40513  3.72494  3.29354  2.67741  2.69355  4.24690  2.90347  2.73739  3.18146  2.89801  2.37887  2.77519  2.98518  4.58477  3.61503
          0.02022  4.30702  5.02937  0.61958  0.77255  0.48576  0.95510
    283   3.52685  5.65304  0.45343  2.71919  5.10491  3.60469  4.40210  4.80745  3.58054  4.34305  5.35208  3.29000  4.28851  3.65631  4.14003  3.45407  3.88135  4.40611  6.17875  4.93334    584 D - - -
          2.68618  4.42225  2.77519  2.73123  3.46354  2.40513  3.72494  3.29354  2.67741  2.69355  4.24690  2.90347  2.73739  3.18146  2.89801  2.37887  2.77519  2.98518  4.58477  3.61503
          0.02022  4.30702  5.02937  0.61958  0.77255  0.48576  0.95510
    284   2.86165  4.29341  4.34617  3.78090  2.17616  3.95205  4.03540  2.63740  3.63313  1.79879  3.26938  3.91892  4.29792  3.30830  3.77434  3.25130  3.09069  2.34395  2.10139  3.07670    585 l - - -
          2.68618  4.42225  2.77519  2.73123  3.46354  2.40513  3.72494  3.29354  2.67741  2.69355  4.24690  2.90347  2.73739  3.18146  2.89801  2.37887  2.77519  2.98518  4.58477  3.61503
          0.02022  4.30702  5.02937  0.61958  0.77255  0.48576  0.95510
    285   2.50839  5.09143  2.30495  1.98330  4.40915  3.42765  3.62051  3.87621  2.24987  3.38461  3.99575  2.90618  3.47060  2.54390  2.78065  2.58276  2.83665  3.46740  4.03416  4.14632    586 e - - -
          2.68618  4.42225  2.77519  2.73123  3.46354  2.40513  3.72494  3.29354  2.67741  2.69355  4.24690  2.90347  2.73739  3.18146  2.89801  2.37887  2.77519  2.98518  4.58477  3.61503
          0.02022  4.30702  5.02937  0.61958  0.77255  0.48576  0.95510
    286   2.65598  5.04939  2.87773  2.39243  4.35720  3.45184  2.69673  3.80054  2.44922  3.34966  4.14441  1.76965  3.88380  2.83010  2.79304  2.55337  2.75847  3.43136  5.53675  4.17377    587 n - - -
          2.68618  4.42225  2.77519  2.73123  3.46354  2.40513  3.72494  3.29354  2.67741  2.69355  4.24690  2.90347  2.73739  3.18146  2.89801  2.37887  2.77519  2.98518  4.58477  3.61503
          0.02022  4.30702  5.02937  0.61958  0.77255  0.48576  0.95510
    287   1.85395  3.67547  3.77017  3.24418  3.71593  3.40395  4.11388  2.98683  3.18420  2.70941  3.67726  3.50362  3.96467  3.46829  3.49644  1.80180  2.59761  2.09164  5.16820  3.95391    588 s - - -
          2.68618  4.42225  2.77519  2.73123  3.46354  2.40513  3.72494  3.29354  2.67741  2.69355  4.24690  2.90347  2.73739  3.18146  2.89801  2.37887  2.77519  2.98518  4.58477  3.61503
          0.02022  4.30702  5.02937  0.61958  0.77255  0.48576  0.95510
    288   2.81351  5.24026  2.85454  1.66373  4.59855  3.50284  3.67375  4.04691  1.86761  3.51960  4.29753  2.97650  3.91792  2.78680  2.15036  2.71237  3.03569  3.64235  5.63438  4.27915    589 e - - -
          2.68618  4.42225  2.77519  2.73123  3.46354  2.40513  3.72494  3.29354  2.67741  2.69355  4.24690  2.90347  2.73739  3.18146  2.89801  2.37887  2.77519  2.98518  4.58477  3.61503
          0.02022  4.30702  5.02937  0.61958  0.77255  0.48576  0.95510
    289   3.24606  4.59292  4.67699  4.19553  1.25734  4.26800  3.89137  2.57035  4.04156  2.36915  3.54128  4.15500  4.58829  4.11548  4.11594  3.59204  3.47247  2.49385  4.13305  1.74048    590 f - - -
          2.68618  4.42225  2.77519  2.73123  3.46354  2.40513  3.72494  3.29354  2.67741  2.69355  4.24690  2.90347  2.73739  3.18146  2.89801  2.37887  2.77519  2.98518  4.58477  3.61503
          0.02022  4.30702  5.02937  0.61958  0.77255  0.48576  0.95510
    290   2.22791  4.17254  4.16030  3.58067  3.29652  2.99918  4.14974  1.96641  3.46773  2.06673  2.88509  3.80221  4.19180  3.69663  3.66156  3.11681  2.94074  1.84412  4.84128  3.64797    591 v - - -
          2.68618  4.42225  2.77519  2.73123  3.46354  2.40513  3.72494  3.29354  2.67741  2.69355  4.24690  2.90347  2.73739  3.18146  2.89801  2.37887  2.77519  2.98518  4.58477  3.61503
          0.02022  4.30702  5.02937  0.61958  0.77255  0.48576  0.95510
    291   3.60115  4.88953  5.20773  4.68758  3.22001  4.86824  5.19004  2.00485  4.48810  0.64943  3.02055  4.93592  5.02233  4.59605  4.57408  4.27198  3.83073  2.38464  5.38092  4.29096    592 L - - -
          2.68618  4.42225  2.77519  2.73123  3.46354  2.40513  3.72494  3.29354  2.67741  2.69355  4.24690  2.90347  2.73739  3.18146  2.89801  2.37887  2.77519  2.98518  4.58477  3.61503
          0.02022  4.30702  5.02937  0.61958  0.77255  0.48576  0.95510
    292   2.68801  4.13643  4.22567  3.64145  1.68512  3.80383  4.07721  2.30440  3.50543  2.25168  2.94956  3.59691  4.16780  3.70968  3.65777  2.97838  2.92078  2.13156  4.68160  3.29082    593 f - - -
          2.68618  4.42225  2.77519  2.73123  3.46354  2.40513  3.72494  3.29354  2.67741  2.69355  4.24690  2.90347  2.73739  3.18146  2.89801  2.37887  2.77519  2.98518  4.58477  3.61503
          0.02022  4.30702  5.02937  0.61958  0.77255  0.48576  0.95510
    293   2.69285  4.30239  4.74881  4.16059  2.44088  4.16678  4.50977  1.62502  4.00409  1.80656  2.38749  4.26552  4.47634  4.14060  4.07769  3.48685  3.17771  1.89372  4.97580  3.82904    594 i - - -
          2.68618  4.42225  2.77519  2.73123  3.46354  2.40513  3.72494  3.29354  2.67741  2.69355  4.24690  2.90347  2.73739  3.18146  2.89801  2.37887  2.77519  2.98518  4.58477  3.61503
          0.02022  4.30702  5.02937  0.61958  0.77255  0.48576  0.95510
    294   3.29680  5.00629  4.05708  4.02114  5.11237  0.29168  5.09148  4.84069  4.25992  4.42997  5.42483  4.22371  4.40839  4.55044  4.42670  3.48441  3.81073  4.28447  6.06991  5.23650    595 G - - -
          2.68618  4.42225  2.77519  2.73123  3.46354  2.40513  3.72494  3.29354  2.67741  2.69355  4.24690  2.90347  2.73739  3.18146  2.89801  2.37887  2.77519  2.98518  4.58477  3.61503
          0.02022  4.30702  5.02937  0.61958  0.77255  0.48576  0.95510
    295   1.81922  4.36973  3.60393  3.10448  3.89714  3.35397  4.08363  3.18794  3.05275  2.94882  3.25496  3.41011  3.93353  3.37077  3.39940  2.49088  1.51291  2.87820  5.31122  4.07915    596 t - - -
          2.68618  4.42225  2.77519  2.73123  3.46354  2.40513  3.72494  3.29354  2.67741  2.69355  4.24690  2.90347  2.73739  3.18146  2.89801  2.37887  2.77519  2.98518  4.58477  3.61503
          0.02022  4.30702  5.02937  0.61958  0.77255  0.48576  0.95510
    296   2.04746  4.85332  2.93696  2.54720  4.37253  3.36243  3.82565  3.81376  2.64006  3.39430  4.19767  2.17084  3.88196  2.72787  3.09431  1.75752  2.95694  3.41007  5.60069  4.25612    597 s - - -
          2.68618  4.42225  2.77519  2.73123  3.46354  2.40513  3.72494  3.29354  2.67741  2.69355  4.24690  2.90347  2.73739  3.18146  2.89801  2.37887  2.77519  2.98518  4.58477  3.61503
          0.02022  4.30702  5.02937  0.61958  0.77255  0.48576  0.95510
    297   2.74330  4.37531  3.75606  3.18922  3.35888  3.75669  4.01035  2.56429  3.10095  1.99363  3.04390  3.55359  1.84530  3.40024  3.40796  3.02142  2.97655  2.54213  4.91873  3.28058    598 p - - -
          2.68618  4.42225  2.77519  2.73123  3.46354  2.40513  3.72494  3.29354  2.67741  2.69355  4.24690  2.90347  2.73739  3.18146  2.89801  2.37887  2.77519  2.98518  4.58477  3.61503
          0.02022  4.30702  5.02937  0.61958  0.77255  0.48576  0.95510
    298   1.77960  4.46695  3.36928  2.82377  3.13525  3.03927  3.82429  3.00598  2.79176  2.69860  3.58161  3.26122  3.96613  2.76073  3.17607  2.81645  2.88369  2.76376  5.00960  2.82799    599 a - - -
          2.68618  4.42225  2.77519  2.73123  3.46354  2.40513  3.72494  3.29354  2.67741  2.69355  4.24690  2.90347  2.73739  3.18146  2.89801  2.37887  2.77519  2.98518  4.58477  3.61503
          0.02022  4.30702  5.02937  0.61958  0.77255  0.48576  0.95510
    299   2.61300  5.17000  2.83305  2.11992  4.49713  3.44487  3.66754  3.95961  2.39594  3.46198  4.23215  2.50939  3.86978  1.80722  2.67193  2.47913  2.96877  3.55460  5.61067  4.22349    600 q - - -
          2.68618  4.42225  2.77519  2.73123  3.46354  2.40513  3.72494  3.29354  2.67741  2.69355  4.24690  2.90347  2.73739  3.18146  2.89801  2.37887  2.77519  2.98518  4.58477  3.61503
          0.02022  4.30702  5.02937  0.61958  0.77255  0.48576  0.95510
    300   1.33923  4.37660  3.61401  3.19798  4.17175  3.23397  4.22287  3.49521  3.17274  2.82986  4.11179  3.43945  3.90350  3.49161  3.50986  1.56133  2.88713  3.09848  5.55846  4.31919    601 a - - -
          2.68618  4.42225  2.77519  2.73123  3.46354  2.40513  3.72494  3.29354  2.67741  2.69355  4.24690  2.90347  2.73739  3.18146  2.89801  2.37887  2.77519  2.98518  4.58477  3.61503
          0.05699  4.30702  3.17200  0.61958  0.77255  0.48576  0.95510
    301   2.62658  4.60490  3.18853  2.73826  3.94087  1.64847  3.86638  3.07072  2.73009  2.66013  3.88298  2.58042  3.92211  3.08794  3.12697  2.71616  2.92154  3.02190  5.30153  4.00308    602 g - - -
          2.68619  4.42226  2.77520  2.73124  3.46355  2.40514  3.72495  3.29355  2.67742  2.69356  4.24691  2.90348  2.73740  3.18147  2.89802  2.37888  2.77520  2.98519  4.58478  3.61466
          0.07528  2.72212  4.99335  0.41583  1.07820  0.45648  1.00378
    302   2.71193  4.99480  2.90033  2.44290  3.65053  3.04395  3.31560  3.70682  2.47956  3.27432  4.07967  1.71330  3.88355  2.48366  2.93918  2.71588  2.94958  3.35625  5.44998  4.07381    604 n - - -
          2.68618  4.42225  2.77519  2.73123  3.46354  2.40513  3.72494  3.29354  2.67741  2.69355  4.24690  2.90347  2.73739  3.18146  2.89801  2.37887  2.77519  2.98518  4.58477  3.61503
          0.02022  4.30702  5.02937  0.61958  0.77255  0.48576  0.95510
    303   3.43546  5.09541  4.09177  4.00798  4.93101  3.75960  5.02861  4.61616  4.10811  4.18261  5.26484  4.26148  0.31023  4.48159  4.28400  3.62110  3.91390  4.20621  5.97233  5.06409    605 P - - -
          2.68618  4.42225  2.77519  2.73123  3.46354  2.40513  3.72494  3.29354  2.67741  2.69355  4.24690  2.90347  2.73739  3.18146  2.89801  2.37887  2.77519  2.98518  4.58477  3.61503
          0.02022  4.30702  5.02937  0.61958  0.77255  0.48576  0.95510
    304   2.65993  4.25924  3.87684  3.34026  1.66105  2.67023  4.04039  2.71658  3.25303  2.43323  3.06527  3.61420  4.09141  3.52165  3.51157  2.96522  2.62076  2.52024  4.84156  3.56964    606 f - - -
          2.68618  4.42225  2.77519  2.73123  3.46354  2.40513  3.72494  3.29354  2.67741  2.69355  4.24690  2.90347  2.73739  3.18146  2.89801  2.37887  2.77519  2.98518  4.58477  3.61503
          0.02022  4.30702  5.02937  0.61958  0.77255  0.48576  0.95510
    305   2.54023  5.01860  2.99220  2.43669  4.31708  3.46645  3.64830  3.75540  1.71451  3.29803  3.85280  2.71810  3.55556  2.32980  2.81052  2.67473  2.90803  3.02118  5.47964  4.12193    607 k - - -
          2.68618  4.42225  2.77519  2.73123  3.46354  2.40513  3.72494  3.29354  2.67741  2.69355  4.24690  2.90347  2.73739  3.18146  2.89801  2.37887  2.77519  2.98518  4.58477  3.61503
          0.02022  4.30702  5.02937  0.61958  0.77255  0.48576  0.95510
    306   2.66259  4.98525  3.21838  2.66494  4.35184  3.56368  3.49862  3.75410  2.29772  3.30886  4.13687  2.92924  3.97909  2.88323  1.41468  2.84919  2.46643  3.41605  5.47941  4.20071    608 r - - -
          2.68618  4.42225  2.77519  2.73123  3.46354  2.40513  3.72494  3.29354  2.67741  2.69355  4.24690  2.90347  2.73739  3.18146  2.89801  2.37887  2.77519  2.98518  4.58477  3.61503
          0.02022  4.30702  5.02937  0.61958  0.77255  0.48576  0.95510
    307   2.66056  4.74888  3.14144  2.59297  3.99633  3.18739  3.73604  3.37690  2.53035  2.81735  3.62859  3.08697  3.90359  1.80141  2.95214  2.72924  2.31535  3.01016  5.29975  3.99444    609 q - - -
          2.68618  4.42225  2.77519  2.73123  3.46354  2.40513  3.72494  3.29354  2.67741  2.69355  4.24690  2.90347  2.73739  3.18146  2.89801  2.37887  2.77519  2.98518  4.58477  3.61503
          0.02022  4.30702  5.02937  0.61958  0.77255  0.48576  0.95510
    308   1.58686  4.53976  3.29395  2.83596  4.19097  2.10185  3.97862  3.59958  2.85242  3.24531  4.07241  3.22749  3.87656  2.84947  3.26245  2.21921  2.88252  2.95631  5.50686  4.22832    610 a - - -
          2.68618  4.42225  2.77519  2.73123  3.46354  2.40513  3.72494  3.29354  2.67741  2.69355  4.24690  2.90347  2.73739  3.18146  2.89801  2.37887  2.77519  2.98518  4.58477  3.61503
          0.02022  4.30702  5.02937  0.61958  0.77255  0.48576  0.95510
    309   2.71735  4.95277  3.23004  2.69723  4.41561  2.56877  3.77318  3.80967  2.26356  3.36325  4.18907  3.15682  3.97633  2.91974  1.40948  2.83679  2.74352  3.45041  5.53054  4.25884    611 r - - -
          2.68618  4.42225  2.77519  2.73123  3.46354  2.40513  3.72494  3.29354  2.67741  2.69355  4.24690  2.90347  2.73739  3.18146  2.89801  2.37887  2.77519  2.98518  4.58477  3.61503
          0.02022  4.30702  5.02937  0.61958  0.77255  0.48576  0.95510
    310   2.47495  4.82490  3.09176  2.39842  4.05992  3.50133  3.69607  3.46422  2.46297  2.37836  3.73642  3.04452  3.89165  1.97776  2.72106  2.60967  2.90272  3.15468  5.32715  4.01093    612 q - - -
          2.68618  4.42225  2.77519  2.73123  3.46354  2.40513  3.72494  3.29354  2.67741  2.69355  4.24690  2.90347  2.73739  3.18146  2.89801  2.37887  2.77519  2.98518  4.58477  3.61503
          0.02022  4.30702  5.02937  0.61958  0.77255  0.48576  0.95510
    311   2.96821  4.36645  4.55909  3.98204  3.29121  4.15509  4.49443  1.98240  3.84767  1.15341  2.94121  4.17810  4.47137  4.03723  3.99666  3.07574  3.20214  1.97458  5.04342  3.89150    613 l - - -
          2.68618  4.42225  2.77519  2.73123  3.46354  2.40513  3.72494  3.29354  2.67741  2.69355  4.24690  2.90347  2.73739  3.18146  2.89801  2.37887  2.77519  2.98518  4.58477  3.61503
          0.02022  4.30702  5.02937  0.61958  0.77255  0.48576  0.95510
    312   1.57422  4.38014  3.51215  2.95450  3.28627  3.60915  3.89073  2.54988  2.76251  2.49203  3.50004  3.14951  4.00357  3.21340  3.24922  2.86509  2.83699  2.61547  4.98530  3.74605    614 a - - -
          2.68618  4.42225  2.77519  2.73123  3.46354  2.40513  3.72494  3.29354  2.67741  2.69355  4.24690  2.90347  2.73739  3.18146  2.89801  2.37887  2.77519  2.98518  4.58477  3.61503
          0.02022  4.30702  5.02937  0.61958  0.77255  0.48576  0.95510
    313   2.32011  5.14091  2.84410  1.92545  4.46441  3.43312  3.65374  3.92985  2.19319  3.43626  4.20080  2.27697  3.85107  2.76609  2.74276  2.39356  2.93614  3.52268  5.58989  4.19709    615 e - - -
          2.68618  4.42225  2.77519  2.73123  3.46354  2.40513  3.72494  3.29354  2.67741  2.69355  4.24690  2.90347  2.73739  3.18146  2.89801  2.37887  2.77519  2.98518  4.58477  3.61503
          0.02022  4.30702  5.02937  0.61958  0.77255  0.48576  0.95510
    314   1.74702  4.80294  3.12515  2.57853  4.06565  3.03026  3.72111  3.46678  2.40215  2.78570  3.91280  3.00663  3.90659  2.82423  2.38717  2.73849  2.91976  3.15716  5.33309  4.02786    616 a - - -
          2.68618  4.42225  2.77519  2.73123  3.46354  2.40513  3.72494  3.29354  2.67741  2.69355  4.24690  2.90347  2.73739  3.18146  2.89801  2.37887  2.77519  2.98518  4.58477  3.61503
          0.02022  4.30702  5.02937  0.61958  0.77255  0.48576  0.95510
    315   2.49811  4.74365  3.37814  2.82153  4.24511  3.47802  3.85218  3.59363  2.47118  3.22989  4.07838  3.23810  3.96564  3.02686  1.31496  2.63454  2.73563  3.00326  5.46273  4.20692    617 r - - -
          2.68618  4.42225  2.77519  2.73123  3.46354  2.40513  3.72494  3.29354  2.67741  2.69355  4.24690  2.90347  2.73739  3.18146  2.89801  2.37887  2.77519  2.98518  4.58477  3.61503
          0.07252  4.30702  2.87389  0.61958  0.77255  0.48576  0.95510
    316   2.28921  4.27395  3.64106  3.07484  3.42452  3.62197  3.92329  2.44937  3.01263  2.20496  3.39892  3.43731  4.01412  3.21065  3.33179  2.41260  2.29167  2.26085  4.89552  3.67426    618 l - - -
          2.68618  4.42225  2.77519  2.73123  3.46354  2.40513  3.72494  3.29354  2.67741  2.69355  4.24690  2.90347  2.73739  3.18146  2.89801  2.37887  2.77519  2.98518  4.58477  3.61503
          0.02129  4.25579  4.97814  0.61958  0.77255  0.44545  1.02315
    317   2.39451  5.11588  2.50342  2.13532  4.43665  3.42707  3.62937  3.90571  2.37695  3.14820  4.16594  2.69279  3.82988  2.67738  2.22404  2.41606  2.89700  3.49399  5.56243  4.16585    619 e - - -
          2.68624  4.42231  2.77494  2.73114  3.46360  2.40511  3.72500  3.29360  2.67745  2.69361  4.24695  2.90331  2.73742  3.18152  2.89806  2.37887  2.77522  2.98524  4.58483  3.61509
          0.25619  1.51657  5.02937  0.41297  1.08377  0.48576  0.95510
    318   2.59601  5.17509  2.54259  2.12877  4.49480  2.13971  3.66367  3.96843  2.20515  3.47133  4.23376  2.68953  3.84997  2.77661  2.85752  2.54632  2.83423  3.55430  5.62496  4.21799    622 e - - -
          2.68618  4.42225  2.77519  2.73123  3.46354  2.40513  3.72494  3.29354  2.67741  2.69355  4.24690  2.90347  2.73739  3.18146  2.89801  2.37887  2.77519  2.98518  4.58477  3.61503
          0.02022  4.30702  5.02937  0.61958  0.77255  0.48576  0.95510
    319   2.59338  5.14806  2.63340  2.12323  4.47943  3.30687  3.62392  3.95757  2.18140  3.44708  4.19440  2.26080  3.58559  2.67049  2.68436  2.53040  2.56375  3.53173  5.58755  4.18165    623 e - - -
          2.68618  4.42225  2.77520  2.73124  3.46354  2.40509  3.72495  3.29354  2.67741  2.69355  4.24690  2.90347  2.73740  3.18147  2.89801  2.37887  2.77520  2.98514  4.58477  3.61503
          0.08747  3.15245  3.19413  0.48096  0.96282  0.48576  0.95510
    320   2.92878  4.35422  4.40124  3.84431  1.76203  4.02780  4.13016  2.55832  3.70463  1.46952  3.21505  3.99705  4.36225  3.87978  3.84810  3.33362  2.73280  2.48134  4.58172  2.90889    625 l - - -
          2.68618  4.42225  2.77519  2.73123  3.46354  2.40513  3.72494  3.29354  2.67741  2.69355  4.24690  2.90347  2.73739  3.18146  2.89801  2.37887  2.77519  2.98518  4.58477  3.61503
          0.02095  4.27195  4.99430  0.61958  0.77255  0.45719  1.00255
    321   2.67228  5.14813  2.84226  2.14704  4.48506  3.43383  3.44491  3.95884  1.90664  3.44488  4.19376  2.63550  3.83192  2.45478  2.60565  2.38371  2.71224  3.53500  5.58026  4.18327    626 k - - -
          2.68618  4.42225  2.77519  2.73123  3.46354  2.40513  3.72494  3.29354  2.67741  2.69355  4.24690  2.90347  2.73739  3.18146  2.89801  2.37887  2.77519  2.98518  4.58477  3.61503
          0.02022  4.30702  5.02937  0.61958  0.77255  0.48576  0.95510
    322   3.00548  4.40068  4.51010  3.96958  2.45503  4.10370  4.06975  2.04369  3.82867  2.22294  3.35526  4.06118  4.43736  3.97744  3.95082  3.41457  3.23605  2.21443  4.44254  1.45164    627 y - - -
          2.68618  4.42225  2.77519  2.73123  3.46354  2.40513  3.72494  3.29354  2.67741  2.69355  4.24690  2.90347  2.73740  3.18146  2.89801  2.37887  2.77519  2.98516  4.58477  3.61503
          0.02625  3.94420  5.02937  0.58543  0.81388  0.48576  0.95510
    323   2.47135  4.29598  4.12266  3.60533  3.50948  3.81532  4.30659  2.33725  3.49657  2.45297  3.47819  3.84462  4.25749  3.77793  3.73079  3.15099  2.83129  1.13003  5.09183  3.32435    629 v - - -
          2.68618  4.42225  2.77519  2.73123  3.46354  2.40513  3.72494  3.29354  2.67741  2.69355  4.24690  2.90347  2.73739  3.18146  2.89801  2.37887  2.77519  2.98518  4.58477  3.61503
          0.02022  4.30702  5.02937  0.61958  0.77255  0.48576  0.95510
    324   2.95417  4.32308  4.64491  4.07183  2.93283  4.16829  4.47405  2.00273  3.93392  1.91431  3.24777  4.21656  4.48703  4.10760  4.05460  3.48586  3.18841  1.17314  4.97282  3.24355    630 v - - -
          2.68618  4.42225  2.77519  2.73123  3.46354  2.40513  3.72494  3.29354  2.67741  2.69355  4.24690  2.90347  2.73739  3.18146  2.89801  2.37887  2.77519  2.98518  4.58477  3.61503
          0.02022  4.30702  5.02937  0.61958  0.77255  0.48576  0.95510
    325   3.29836  4.55864  5.16714  4.67880  3.79223  4.75667  5.38364  1.49857  4.57692  2.21705  3.57255  4.86987  5.03115  4.83470  4.75768  4.16130  3.56158  0.81331  5.81538  4.60358    631 v - - -
          2.68618  4.42225  2.77519  2.73123  3.46354  2.40513  3.72494  3.29354  2.67741  2.69355  4.24690  2.90347  2.73739  3.18146  2.89801  2.37887  2.77519  2.98518  4.58477  3.61503
          0.02022  4.30702  5.02937  0.61958  0.77255  0.48576  0.95510
    326   2.04116  5.04834  1.81056  2.41635  4.50990  3.36864  3.78713  3.97113  2.62693  3.51566  4.30407  2.70848  3.88102  2.92497  3.12688  2.13733  2.81137  3.55052  5.69881  4.30787    632 d - - -
          2.68618  4.42225  2.77519  2.73123  3.46354  2.40513  3.72494  3.29354  2.67741  2.69355  4.24690  2.90347  2.73739  3.18146  2.89801  2.37887  2.77519  2.98518  4.58477  3.61503
          0.02022  4.30702  5.02937  0.61958  0.77255  0.48576  0.95510
    327   3.43546  5.09541  4.09177  4.00798  4.93101  3.75960  5.02861  4.61616  4.10811  4.18261  5.26484  4.26148  0.31023  4.48159  4.28400  3.62110  3.91390  4.20621  5.97233  5.06409    633 P - - -
          2.68618  4.42225  2.77519  2.73123  3.46354  2.40513  3.72494  3.29354  2.67741  2.69355  4.24690  2.90347  2.73739  3.18146  2.89801  2.37887  2.77519  2.98518  4.58477  3.61503
          0.02022  4.30702  5.02937  0.61958  0.77255  0.48576  0.95510
    328   2.25203  4.54558  3.29120  2.72752  3.72768  3.54707  3.78361  3.09745  2.56881  2.78134  3.12245  3.19020  3.93676  3.02154  2.34315  2.55979  2.65656  2.32503  5.10930  3.84156    634 a - - -
          2.68618  4.42225  2.77519  2.73123  3.46354  2.40513  3.72494  3.29354  2.67741  2.69355  4.24690  2.90347  2.73739  3.18146  2.89801  2.37887  2.77519  2.98518  4.58477  3.61503
          0.05602  4.30702  3.19413  0.61958  0.77255  0.48576  0.95510
    329   2.23868  4.28485  3.97383  3.41105  2.99691  3.80650  4.06749  2.59636  3.30361  1.35371  3.25074  3.69887  4.17096  3.39085  3.54510  3.09097  2.98375  2.46338  4.80158  3.26878    635 l - - -
          2.68618  4.42225  2.77519  2.73123  3.46354  2.40513  3.72494  3.29354  2.67741  2.69355  4.24690  2.90347  2.73739  3.18146  2.89801  2.37887  2.77519  2.98518  4.58477  3.61503
          0.02095  4.27195  4.99430  0.61958  0.77255  0.53321  0.88362
    330   2.69823  4.84150  2.93284  2.39556  4.18056  3.42809  3.41611  3.59796  2.58572  3.20914  4.04049  3.03952  1.81224  2.95108  3.01475  2.66536  2.31918  3.26300  5.45021  4.12596    636 p - - -
          2.68618  4.42225  2.77519  2.73123  3.46354  2.40513  3.72494  3.29354  2.67741  2.69355  4.24690  2.90347  2.73739  3.18146  2.89801  2.37887  2.77519  2.98518  4.58477  3.61503
          0.02095  4.27195  4.99430  0.61958  0.77255  0.53321  0.88362
    331   2.41188  4.85752  3.03329  2.39110  4.10359  3.46690  3.52289  3.52126  2.15634  2.49790  3.70123  2.44132  3.85642  2.80951  2.72675  2.67251  2.76899  3.10107  5.35236  4.01747    637 k - - -
          2.68618  4.42225  2.77520  2.73124  3.46354  2.40507  3.72495  3.29354  2.67741  2.69355  4.24690  2.90347  2.73740  3.18147  2.89801  2.37887  2.77520  2.98519  4.58477  3.61503
          0.19798  3.19110  1.97697  0.49234  0.94468  0.45719  1.00255
    332   2.07819  4.28056  3.52394  3.14260  4.32591  2.67068  4.21131  3.73459  3.16478  3.40965  4.22709  3.34938  3.78039  3.45873  3.51206  1.51832  1.69424  3.21954  5.65943  4.43567    639 s - - -
          2.68618  4.42225  2.77519  2.73123  3.46354  2.40513  3.72494  3.29354  2.67741  2.69355  4.24690  2.90347  2.73739  3.18146  2.89801  2.37887  2.77519  2.98518  4.58477  3.61503
          0.02320  4.17100  4.89335  0.61958  0.77255  0.65071  0.73747
    333   2.49354  4.79972  2.58241  2.46917  4.24951  3.01710  3.72725  3.68463  2.54508  3.26852  4.06787  2.77811  3.81577  2.87466  3.01505  1.98846  2.15998  3.19694  5.48497  4.13784    640 s - - -
          2.68618  4.42225  2.77519  2.73123  3.46354  2.40513  3.72494  3.29354  2.67741  2.69355  4.24690  2.90347  2.73739  3.18146  2.89801  2.37887  2.77519  2.98518  4.58477  3.61503
          0.06557  4.17100  3.03598  0.61958  0.77255  0.65071  0.73747
    334   2.49998  4.52556  3.15118  2.69222  4.05008  3.28382  3.84613  3.42333  2.70618  3.09791  3.93729  2.14784  3.82318  3.04524  3.12067  1.94715  2.49842  2.53137  5.37288  4.08330    641 s - - -
          2.68618  4.42225  2.77519  2.73123  3.46354  2.40513  3.72494  3.29354  2.67741  2.69355  4.24690  2.90347  2.73739  3.18146  2.89801  2.37887  2.77519  2.98518  4.58477  3.61503
          0.02419  4.12963  4.85197  0.61958  0.77255  0.69214  0.69416
    335   2.54100  4.50942  3.28575  2.71331  3.67685  3.52948  3.40473  3.05125  2.51290  1.96799  3.34634  3.16745  3.91065  2.54408  2.79647  2.76675  2.85328  2.74555  5.05252  3.79332    642 l - - -
          2.68618  4.42225  2.77519  2.73123  3.46354  2.40513  3.72494  3.29354  2.67741  2.69355  4.24690  2.90347  2.73739  3.18146  2.89801  2.37887  2.77519  2.98518  4.58477  3.61503
          0.20387  4.12963  1.78175  0.61958  0.77255  0.43635  1.03957
    336   1.77260  4.32136  3.53716  2.98955  3.54946  3.52757  3.92604  2.53321  2.93061  2.28173  3.49137  3.36696  3.16144  3.24491  3.27758  2.81276  2.74747  2.43735  5.02264  3.79029    643 a - - -
          2.68618  4.42225  2.77519  2.73123  3.46354  2.40513  3.72494  3.29354  2.67741  2.69355  4.24690  2.90347  2.73739  3.18146  2.89801  2.37887  2.77519  2.98518  4.58477  3.61503
          0.02441  4.12092  4.84326  0.61958  0.77255  0.37170  1.16977
    337   1.41315  3.37326  3.86276  3.31660  3.53090  3.54966  4.09947  2.57886  3.23875  2.45134  3.50438  3.58169  4.03982  3.51255  3.51977  2.65228  2.77669  2.37709  5.01924  3.81080    644 a - - -
          2.68618  4.42225  2.77519  2.73123  3.46354  2.40513  3.72494  3.29354  2.67741  2.69355  4.24690  2.90347  2.73739  3.18146  2.89801  2.37887  2.77519  2.98518  4.58477  3.61503
          0.06757  4.30702  2.95921  0.61958  0.77255  0.48576  0.95510
    338   2.27338  5.06888  2.52919  2.35849  4.37690  2.40923  3.38239  3.83610  2.41026  3.36309  4.13346  2.59273  3.82913  2.61154  2.82718  2.54231  2.89982  3.34091  5.53582  4.14705    645 a - - -
          2.68618  4.42225  2.77519  2.73123  3.46354  2.40513  3.72494  3.29354  2.67741  2.69355  4.24690  2.90347  2.73739  3.18146  2.89801  2.37887  2.77519  2.98518  4.58477  3.61503
          0.02119  4.26064  4.98299  0.61958  0.77255  0.52313  0.89812
    339   2.55209  5.10957  2.36276  2.19922  4.43209  2.87353  3.38110  3.90407  2.18663  3.32462  4.15780  2.83348  3.10177  2.67637  2.85632  2.51200  2.88126  3.27746  5.55527  4.15524    646 k - - -
          2.68618  4.42225  2.77519  2.73123  3.46354  2.40513  3.72494  3.29354  2.67741  2.69355  4.24690  2.90347  2.73739  3.18146  2.89801  2.37887  2.77519  2.98518  4.58477  3.61503
          0.02095  4.27195  4.99430  0.61958  0.77255  0.45719  1.00255
    340   2.22006  5.07017  2.95573  2.42216  4.38290  3.13603  3.08662  3.82972  2.29878  3.35503  4.13216  2.29137  3.86231  2.71384  2.22883  2.68190  2.92552  3.44630  5.52105  4.15580    647 a - - -
          2.68618  4.42225  2.77519  2.73123  3.46354  2.40513  3.72494  3.29354  2.67741  2.69355  4.24690  2.90347  2.73739  3.18146  2.89801  2.37887  2.77519  2.98518  4.58477  3.61503
          0.02022  4.30702  5.02937  0.61958  0.77255  0.48576  0.95510
    341   2.52403  4.99656  2.81874  2.40343  4.28011  2.72721  3.31453  3.38729  2.41128  3.27578  4.05611  2.20646  3.83852  2.56936  2.89091  2.49891  2.81068  3.35423  5.46910  3.74648    648 n - - -
          2.68618  4.42225  2.77519  2.73123  3.46354  2.40513  3.72494  3.29354  2.67741  2.69355  4.24690  2.90347  2.73739  3.18146  2.89801  2.37887  2.77519  2.98518  4.58477  3.61503
          0.02022  4.30702  5.02937  0.61958  0.77255  0.48576  0.95510
    342   2.65306  5.02138  2.67772  2.20846  4.31466  3.44418  3.45215  3.76287  2.38814  3.30269  3.74242  2.82147  3.83784  2.75486  1.99754  2.64393  2.66701  2.98601  5.48500  4.11179    649 r - - -
          2.68618  4.42225  2.77519  2.73123  3.46354  2.40513  3.72494  3.29354  2.67741  2.69355  4.24690  2.90347  2.73739  3.18146  2.89801  2.37887  2.77519  2.98518  4.58477  3.61503
          0.02022  4.30702  5.02937  0.61958  0.77255  0.48576  0.95510
    343   3.81894  5.08486  4.83146  4.52220  2.05458  4.50097  3.80824  3.48446  4.29156  2.76592  4.07447  4.33321  4.86503  4.36340  4.33486  3.97473  4.06658  3.44726  0.80372  2.25169    650 w - - -
          2.68618  4.42225  2.77519  2.73123  3.46354  2.40513  3.72494  3.29354  2.67741  2.69355  4.24690  2.90347  2.73739  3.18146  2.89801  2.37887  2.77519  2.98518  4.58477  3.61503
          0.02022  4.30702  5.02937  0.61958  0.77255  0.48576  0.95510
    344   2.89277  4.31831  4.40276  3.82250  3.28702  4.05446  4.37266  1.75730  3.69445  1.61950  2.96812  4.04187  4.38175  3.00074  3.86717  3.35542  3.12418  1.74525  4.98035  3.81825    651 l - - -
          2.68618  4.42225  2.77519  2.73123  3.46354  2.40513  3.72494  3.29354  2.67741  2.69355  4.24690  2.90347  2.73739  3.18146  2.89801  2.37887  2.77519  2.98518  4.58477  3.61503
          0.02022  4.30702  5.02937  0.61958  0.77255  0.48576  0.95510
    345   2.06282  4.47215  3.58004  3.39035  4.54960  3.22071  4.50505  3.89495  3.47368  3.62757  4.54038  3.56961  0.87258  3.79776  3.75538  2.72927  3.04468  3.40711  5.89204  4.69545    652 p - - -
          2.68618  4.42225  2.77519  2.73123  3.46354  2.40513  3.72494  3.29354  2.67741  2.69355  4.24690  2.90347  2.73739  3.18146  2.89801  2.37887  2.77519  2.98518  4.58477  3.61503
          0.02022  4.30702  5.02937  0.61958  0.77255  0.48576  0.95510
    346   3.31340  4.56255  5.22697  4.75016  3.81857  4.79291  5.45954  1.05341  4.65805  2.27693  3.58753  4.92904  5.06454  4.91034  4.83159  4.20841  3.57854  1.10224  5.86388  4.65583    653 i - - -
          2.68618  4.42225  2.77519  2.73123  3.46354  2.40513  3.72494  3.29354  2.67741  2.69355  4.24690  2.90347  2.73739  3.18146  2.89801  2.37887  2.77519  2.98518  4.58477  3.61503
          0.02022  4.30702  5.02937  0.61958  0.77255  0.48576  0.95510
    347   2.69152  4.93595  3.01342  2.49903  4.20415  3.49824  3.66774  3.42572  1.68797  3.02255  3.26541  2.87113  3.88405  2.75683  2.35302  2.70937  2.91674  3.19831  5.40650  4.07623    654 k - - -
          2.68618  4.42225  2.77519  2.73123  3.46354  2.40513  3.72494  3.29354  2.67741  2.69355  4.24690  2.90347  2.73739  3.18146  2.89801  2.37887  2.77519  2.98518  4.58477  3.61503
          0.02022  4.30702  5.02937  0.61958  0.77255  0.48576  0.95510
    348   3.43546  5.09541  4.09177  4.00798  4.93101  3.75960  5.02861  4.61616  4.10811  4.18261  5.26484  4.26148  0.31023  4.48159  4.28400  3.62110  3.91390  4.20621  5.97233  5.06409    655 P - - -
          2.68618  4.42225  2.77519  2.73123  3.46354  2.40513  3.72494  3.29354  2.67741  2.69355  4.24690  2.90347  2.73739  3.18146  2.89801  2.37887  2.77519  2.98518  4.58477  3.61503
          0.02022  4.30702  5.02937  0.61958  0.77255  0.48576  0.95510
    349   1.74051  4.30722  3.71871  3.46236  4.58647  1.07679  4.51244  3.96277  3.53633  3.68474  4.50415  3.53942  3.86498  3.79792  3.82532  2.55528  2.38865  3.37159  5.93007  4.74530    656 g - - -
          2.68618  4.42225  2.77519  2.73123  3.46354  2.40513  3.72494  3.29354  2.67741  2.69355  4.24690  2.90347  2.73739  3.18146  2.89801  2.37887  2.77519  2.98518  4.58477  3.61503
          0.02022  4.30702  5.02937  0.61958  0.77255  0.48576  0.95510
    350   2.68333  4.97727  2.92300  2.27600  4.31121  2.93842  3.70113  3.74820  2.15287  3.30968  4.10370  2.97409  3.86898  2.83505  2.92858  2.17909  2.01514  3.37855  5.50936  4.15150    657 t - - -
          2.68618  4.42225  2.77519  2.73123  3.46354  2.40513  3.72494  3.29354  2.67741  2.69355  4.24690  2.90347  2.73739  3.18146  2.89801  2.37887  2.77519  2.98518  4.58477  3.61503
          0.02022  4.30702  5.02937  0.61958  0.77255  0.48576  0.95510
    351   3.52685  5.65304  0.45343  2.71919  5.10491  3.60469  4.40210  4.80745  3.58054  4.34305  5.35208  3.29000  4.28851  3.65631  4.14003  3.45407  3.88135  4.40611  6.17875  4.93334    658 D - - -
          2.68618  4.42225  2.77519  2.73123  3.46354  2.40513  3.72494  3.29354  2.67741  2.69355  4.24690  2.90347  2.73739  3.18146  2.89801  2.37887  2.77519  2.98518  4.58477  3.61503
          0.02022  4.30702  5.02937  0.61958  0.77255  0.48576  0.95510
    352   2.09749  4.43844  3.44633  2.98271  4.05914  2.03192  4.05117  3.43677  2.97732  2.38777  3.97795  3.32257  3.89637  3.29559  3.35583  1.75625  2.87487  3.07293  5.42641  4.17359    659 s - - -
          2.68618  4.42225  2.77519  2.73123  3.46354  2.40513  3.72494  3.29354  2.67741  2.69355  4.24690  2.90347  2.73739  3.18146  2.89801  2.37887  2.77519  2.98518  4.58477  3.61503
          0.02022  4.30702  5.02937  0.61958  0.77255  0.48576  0.95510
    353   0.90446  4.51698  2.87150  2.97081  4.43318  3.21035  4.22586  3.80576  3.20439  3.51692  4.36235  3.30671  3.90854  3.46605  3.59380  2.43082  2.96930  3.34139  5.77314  4.50063    660 a - - -
          2.68618  4.42225  2.77519  2.73123  3.46354  2.40513  3.72494  3.29354  2.67741  2.69355  4.24690  2.90347  2.73739  3.18146  2.89801  2.37887  2.77519  2.98518  4.58477  3.61503
          0.02022  4.30702  5.02937  0.61958  0.77255  0.48576  0.95510
    354   3.45317  4.77931  5.04142  4.47642  2.55226  4.66961  4.86721  2.40171  4.33201  0.71343  2.73312  4.69273  4.58992  4.39117  4.41522  4.01358  3.66893  2.57617  5.12296  3.95981    661 l - - -
          2.68618  4.42225  2.77519  2.73123  3.46354  2.40513  3.72494  3.29354  2.67741  2.69355  4.24690  2.90347  2.73739  3.18146  2.89801  2.37887  2.77519  2.98518  4.58477  3.61503
          0.02022  4.30702  5.02937  0.61958  0.77255  0.48576  0.95510
    355   1.08787  4.27342  3.91210  3.51221  4.04848  3.07050  4.39098  3.15463  3.46406  3.08531  3.99761  3.62090  3.95309  3.74380  3.73293  2.59121  2.89396  1.94026  5.50552  4.30647    662 a - - -
          2.68618  4.42225  2.77519  2.73123  3.46354  2.40513  3.72494  3.29354  2.67741  2.69355  4.24690  2.90347  2.73739  3.18146  2.89801  2.37887  2.77519  2.98518  4.58477  3.61503
          0.02022  4.30702  5.02937  0.61958  0.77255  0.48576  0.95510
    356   3.50693  4.80984  5.14677  4.57378  3.18205  4.77988  5.06758  2.13605  4.41616  1.13246  1.36880  4.82013  4.92486  4.48174  4.49868  4.13379  3.72204  2.45641  5.30323  4.26970    663 l - - -
          2.68618  4.42225  2.77519  2.73123  3.46354  2.40513  3.72494  3.29354  2.67741  2.69355  4.24690  2.90347  2.73739  3.18146  2.89801  2.37887  2.77519  2.98518  4.58477  3.61503
          0.02022  4.30702  5.02937  0.61958  0.77255  0.48576  0.95510
    357   1.32102  4.34401  3.71028  3.51450  4.65857  1.16747  4.58671  4.05469  3.63728  3.77808  4.60762  3.58287  3.89755  3.88796  3.91027  2.60003  2.93386  3.44406  5.98747  4.81905    664 g - - -
          2.68618  4.42225  2.77519  2.73123  3.46354  2.40513  3.72494  3.29354  2.67741  2.69355  4.24690  2.90347  2.73739  3.18146  2.89801  2.37887  2.77519  2.98518  4.58477  3.61503
          0.02022  4.30702  5.02937  0.61958  0.77255  0.48576  0.95510
    358   3.41166  4.71939  5.08469  4.51677  3.24111  4.69630  5.01780  1.76092  4.36494  1.44843  1.33456  4.74352  4.87880  4.46273  4.46090  4.04732  3.63417  2.29484  5.31016  4.24723    665 m - - -
          2.68618  4.42225  2.77519  2.73123  3.46354  2.40513  3.72494  3.29354  2.67741  2.69355  4.24690  2.90347  2.73739  3.18146  2.89801  2.37887  2.77519  2.98518  4.58477  3.61503
          0.02022  4.30702  5.02937  0.61958  0.77255  0.48576  0.95510
    359   3.44482  4.70824  5.24103  4.69121  3.35362  4.82368  5.20791  1.09399  4.55277  1.28781  2.85348  4.90224  4.99031  4.64881  4.64173  4.19648  3.67404  2.06680  5.45738  4.38415    666 i - - -
          2.68618  4.42225  2.77519  2.73123  3.46354  2.40513  3.72494  3.29354  2.67741  2.69355  4.24690  2.90347  2.73739  3.18146  2.89801  2.37887  2.77519  2.98518  4.58477  3.61503
          0.02022  4.30702  5.02937  0.61958  0.77255  0.48576  0.95510
    360   3.05124  5.25916  3.39305  2.77720  4.68733  3.71453  3.71934  4.05652  1.99377  3.51291  4.34978  3.22350  4.09019  2.33275  1.22845  2.64302  3.23595  3.71352  5.58476  4.36600    667 r - - -
          2.68618  4.42225  2.77519  2.73123  3.46354  2.40513  3.72494  3.29354  2.67741  2.69355  4.24690  2.90347  2.73739  3.18146  2.89801  2.37887  2.77519  2.98518  4.58477  3.61503
          0.02022  4.30702  5.02937  0.61958  0.77255  0.48576  0.95510
    361   3.01154  4.46905  4.41038  3.87312  2.97172  4.06687  4.19001  2.39343  3.66382  2.17429  3.36751  4.03816  4.43595  3.92309  3.83377  3.39811  3.26233  2.00699  1.42654  3.20335    668 w - - -
          2.68618  4.42225  2.77519  2.73123  3.46354  2.40513  3.72494  3.29354  2.67741  2.69355  4.24690  2.90347  2.73739  3.18146  2.89801  2.37887  2.77519  2.98518  4.58477  3.61503
          0.02022  4.30702  5.02937  0.61958  0.77255  0.48576  0.95510
    362   3.36059  4.65033  5.11281  4.56100  3.36160  4.69781  5.08108  1.08867  4.41288  1.68644  2.06098  4.76601  4.90467  4.54673  4.51951  4.06005  3.59327  2.05748  5.40319  4.30515    669 i - - -
          2.68618  4.42225  2.77519  2.73123  3.46354  2.40513  3.72494  3.29354  2.67741  2.69355  4.24690  2.90347  2.73739  3.18146  2.89801  2.37887  2.77519  2.98518  4.58477  3.61503
          0.02022  4.30702  5.02937  0.61958  0.77255  0.48576  0.95510
    363   3.34999  4.64321  5.17101  4.58913  2.51541  4.63750  4.94304  1.35453  4.44657  1.27377  2.43872  4.74113  4.82580  4.47448  4.47973  3.98311  3.56875  2.33326  5.19960  4.12444    670 l - - -
          2.68618  4.42225  2.77519  2.73123  3.46354  2.40513  3.72494  3.29354  2.67741  2.69355  4.24690  2.90347  2.73739  3.18146  2.89801  2.37887  2.77519  2.98518  4.58477  3.61503
          0.02022  4.30702  5.02937  0.61958  0.77255  0.48576  0.95510
    364   2.55754  5.40561  1.76190  1.63763  4.72028  3.12995  3.75905  4.21772  2.25091  3.70004  4.48052  2.85636  3.90790  2.88672  3.14640  2.79179  3.11846  3.78439  5.84544  4.39401    671 e - - -
          2.68618  4.42225  2.77519  2.73123  3.46354  2.40513  3.72494  3.29354  2.67741  2.69355  4.24690  2.90347  2.73739  3.18146  2.89801  2.37887  2.77519  2.98518  4.58477  3.61503
          0.02022  4.30702  5.02937  0.61958  0.77255  0.48576  0.95510
    365   2.86231  5.30205  2.69239  2.17901  4.62083  3.45629  3.46553  4.08367  2.25068  3.57975  4.37342  1.49727  3.92928  2.64252  2.91023  2.71605  3.10051  3.68501  5.72308  4.33302    672 n - - -
          2.68618  4.42225  2.77519  2.73123  3.46354  2.40513  3.72494  3.29354  2.67741  2.69355  4.24690  2.90347  2.73739  3.18146  2.89801  2.37887  2.77519  2.98518  4.58477  3.61503
          0.02022  4.30702  5.02937  0.61958  0.77255  0.48576  0.95510
    366   2.59411  5.17296  2.69650  1.93491  4.50759  2.83885  3.52066  3.98522  2.13778  3.47026  4.22015  2.89616  3.83640  2.22786  2.66008  2.64876  2.91923  3.55875  5.60643  4.20214    673 e - - -
          2.68618  4.42225  2.77519  2.73123  3.46354  2.40513  3.72494  3.29354  2.67741  2.69355  4.24690  2.90347  2.73739  3.18146  2.89801  2.37887  2.77519  2.98518  4.58477  3.61503
          0.02022  4.30702  5.02937  0.61958  0.77255  0.48576  0.95510
    367   2.78644  4.34737  3.52149  2.90923  3.70149  3.49201  3.80456  3.20470  2.51579  2.69888  3.75190  3.32195  4.04187  3.06528  1.44802  2.92911  3.01159  2.95989  3.24318  3.77307    674 r - - -
          2.68618  4.42225  2.77519  2.73123  3.46354  2.40513  3.72494  3.29354  2.67741  2.69355  4.24690  2.90347  2.73739  3.18146  2.89801  2.37887  2.77519  2.98518  4.58477  3.61503
          0.02022  4.30702  5.02937  0.61958  0.77255  0.48576  0.95510
    368   3.46270  4.79313  4.64641  4.22156  1.73813  4.35888  3.45210  2.92918  4.07307  2.75279  3.88720  4.12192  4.68142  4.12632  4.15943  3.68623  3.68499  2.95604  3.89984  0.96394    675 y - - -
          2.68618  4.42225  2.77519  2.73123  3.46354  2.40513  3.72494  3.29354  2.67741  2.69355  4.24690  2.90347  2.73739  3.18146  2.89801  2.37887  2.77519  2.98518  4.58477  3.61503
          0.02022  4.30702  5.02937  0.61958  0.77255  0.48576  0.95510
    369   2.50774  5.45596  1.58225  2.28889  4.79942  3.37697  3.74548  4.30927  2.80084  3.81402  4.62966  1.59690  3.95442  3.01017  3.36013  2.87948  3.23979  3.87820  5.97302  4.50273    676 d - - -
          2.68618  4.42225  2.77519  2.73123  3.46354  2.40513  3.72494  3.29354  2.67741  2.69355  4.24690  2.90347  2.73739  3.18146  2.89801  2.37887  2.77519  2.98518  4.58477  3.61503
          0.02022  4.30702  5.02937  0.61958  0.77255  0.48576  0.95510
    370   1.94310  4.94745  2.99516  2.18879  4.22029  3.46488  3.54907  3.40363  2.05144  3.22002  4.01663  2.97718  3.86068  2.79625  2.82271  2.62185  2.66288  3.29983  5.42976  4.08021    677 a - - -
          2.68618  4.42225  2.77519  2.73123  3.46354  2.40513  3.72494  3.29354  2.67741  2.69355  4.24690  2.90347  2.73739  3.18146  2.89801  2.37887  2.77519  2.98518  4.58477  3.61503
          0.02022  4.30702  5.02937  0.61958  0.77255  0.48576  0.95510
    371   2.28611  5.15431  2.26651  2.16903  4.48211  3.24263  3.63325  3.95933  2.07330  3.45234  4.20316  2.77113  3.70242  2.69182  2.82041  2.54059  2.73426  3.53636  5.59631  4.18971    678 k - - -
          2.68618  4.42225  2.77519  2.73123  3.46354  2.40513  3.72494  3.29354  2.67741  2.69355  4.24690  2.90347  2.73739  3.18146  2.89801  2.37887  2.77519  2.98518  4.58477  3.61503
          0.02022  4.30702  5.02937  0.61958  0.77255  0.48576  0.95510
    372   3.63388  4.89586  4.85150  4.47511  1.12702  4.50758  3.72636  3.26714  4.30651  2.62969  3.21649  4.25974  4.80701  4.28386  4.32993  3.85348  3.85291  3.20025  3.88104  1.30583    679 f - - -
          2.68618  4.42225  2.77519  2.73123  3.46354  2.40513  3.72494  3.29354  2.67741  2.69355  4.24690  2.90347  2.73739  3.18146  2.89801  2.37887  2.77519  2.98518  4.58477  3.61503
          0.02022  4.30702  5.02937  0.61958  0.77255  0.48576  0.95510
    373   3.68451  5.03007  4.88828  4.55132  3.36505  4.53073  5.07505  2.61106  4.31748  0.47940  3.28880  4.78702  4.90461  4.57700  4.41350  4.18769  3.96585  2.75717  5.37817  4.19501    680 L - - -
          2.68618  4.42225  2.77519  2.73123  3.46354  2.40513  3.72494  3.29354  2.67741  2.69355  4.24690  2.90347  2.73739  3.18146  2.89801  2.37887  2.77519  2.98518  4.58477  3.61503
          0.02022  4.30702  5.02937  0.61958  0.77255  0.48576  0.95510
    374   2.04246  4.95121  2.94295  2.28557  4.25249  3.44468  3.68984  3.68457  2.37664  3.25645  4.05435  2.97506  3.86510  2.59455  2.92976  2.01183  2.60984  3.32788  5.46743  4.11339    681 s - - -
          2.68618  4.42225  2.77519  2.73123  3.46354  2.40513  3.72494  3.29354  2.67741  2.69355  4.24690  2.90347  2.73739  3.18146  2.89801  2.37887  2.77519  2.98518  4.58477  3.61503
          0.02022  4.30702  5.02937  0.61958  0.77255  0.48576  0.95510
    375   2.40166  3.82045  3.69578  3.12303  3.37256  3.65582  3.74945  2.09604  3.05288  2.14018  3.35842  3.47286  3.66557  2.50068  3.35471  2.91546  2.86343  2.41919  4.84669  3.48236    682 i - - -
          2.68618  4.42225  2.77519  2.73123  3.46354  2.40513  3.72494  3.29354  2.67741  2.69355  4.24690  2.90347  2.73739  3.18146  2.89801  2.37887  2.77519  2.98518  4.58477  3.61503
          0.02022  4.30702  5.02937  0.61958  0.77255  0.48576  0.95510
    376   1.98578  4.37797  3.58638  3.32183  4.47816  3.15602  4.40819  3.78539  3.36435  3.53391  4.40191  3.49223  1.05897  3.67929  3.66684  2.61983  2.64832  3.29181  5.83654  4.62530    683 p - - -
          2.68618  4.42225  2.77519  2.73123  3.46354  2.40513  3.72494  3.29354  2.67741  2.69355  4.24690  2.90347  2.73739  3.18146  2.89801  2.37887  2.77519  2.98518  4.58477  3.61503
          0.02022  4.30702  5.02937  0.61958  0.77255  0.48576  0.95510
    377   2.70058  4.90347  2.80421  2.54250  4.51395  1.79810  3.68963  3.99007  2.77466  3.55972  4.36882  1.89329  3.90774  3.07623  3.23936  2.16972  3.03679  3.54906  5.74402  4.38032    684 g - - -
          2.68618  4.42225  2.77519  2.73123  3.46354  2.40513  3.72494  3.29354  2.67741  2.69355  4.24690  2.90347  2.73739  3.18146  2.89801  2.37887  2.77519  2.98518  4.58477  3.61503
          0.02022  4.30702  5.02937  0.61958  0.77255  0.48576  0.95510
    378   2.39530  4.66995  3.15884  2.34436  3.48410  3.51125  3.72766  3.21115  2.26682  2.67037  3.48499  3.09326  3.12399  2.73364  3.01866  2.72548  2.86958  2.50518  5.20401  3.90710    685 k - - -
          2.68618  4.42225  2.77519  2.73123  3.46354  2.40513  3.72494  3.29354  2.67741  2.69355  4.24690  2.90347  2.73739  3.18146  2.89801  2.37887  2.77519  2.98518  4.58477  3.61503
          0.02022  4.30702  5.02937  0.61958  0.77255  0.48576  0.95510
    379   2.05805  5.05672  2.76448  2.24940  4.36273  3.43512  3.62688  3.60532  2.09315  3.34426  3.94588  2.74778  3.82874  2.44388  2.78269  2.63107  2.87957  3.27031  5.51266  4.12858    686 a - - -
          2.68618  4.42225  2.77519  2.73123  3.46354  2.40513  3.72494  3.29354  2.67741  2.69355  4.24690  2.90347  2.73739  3.18146  2.89801  2.37887  2.77519  2.98518  4.58477  3.61503
          0.02022  4.30702  5.02937  0.61958  0.77255  0.48576  0.95510
    380   1.13710  4.50203  2.91646  2.91400  4.16022  3.29642  4.06444  3.48030  2.99364  3.21473  4.07005  3.28302  3.90606  3.29503  3.39186  2.44584  2.91262  2.74521  5.51893  4.24996    687 a - - -
          2.68618  4.42225  2.77519  2.73123  3.46354  2.40513  3.72494  3.29354  2.67741  2.69355  4.24690  2.90347  2.73739  3.18146  2.89801  2.37887  2.77519  2.98518  4.58477  3.61503
          0.02022  4.30702  5.02937  0.61958  0.77255  0.48576  0.95510
    381   1.50851  4.31704  3.76741  3.28777  3.71319  3.44241  4.15764  2.95208  3.20490  2.72391  1.93126  3.54415  4.00803  3.51729  3.49701  2.56390  2.91530  2.70134  5.19669  3.97973    688 a - - -
          2.68618  4.42225  2.77519  2.73123  3.46354  2.40513  3.72494  3.29354  2.67741  2.69355  4.24690  2.90347  2.73739  3.18146  2.89801  2.37887  2.77519  2.98518  4.58477  3.61503
          0.02022  4.30702  5.02937  0.61958  0.77255  0.48576  0.95510
    382   2.55153  5.07910  2.83855  2.08630  4.39281  3.43703  3.62575  3.48645  1.89811  3.26584  3.91485  2.86889  3.83116  2.25545  2.83945  2.59769  2.88685  3.45293  5.52845  4.14270    689 k - - -
          2.68618  4.42225  2.77519  2.73123  3.46354  2.40513  3.72494  3.29354  2.67741  2.69355  4.24690  2.90347  2.73739  3.18146  2.89801  2.37887  2.77519  2.98518  4.58477  3.61503
          0.02022  4.30702  5.02937  0.61958  0.77255  0.48576  0.95510
    383   1.97923  5.05194  2.97711  2.43514  4.36637  3.46686  3.65217  3.80889  1.99756  3.33935  4.11959  2.69985  3.86517  2.36033  2.66960  2.59153  2.86990  3.37454  5.50930  4.14968    690 a - - -
          2.68618  4.42225  2.77519  2.73123  3.46354  2.40513  3.72494  3.29354  2.67741  2.69355  4.24690  2.90347  2.73739  3.18146  2.89801  2.37887  2.77519  2.98518  4.58477  3.61503
          0.02022  4.30702  5.02937  0.61958  0.77255  0.48576  0.95510
    384   1.39736  4.67266  3.11635  2.53313  4.06693  3.26598  3.84292  3.46070  2.69137  3.10783  3.94836  3.13179  3.90518  2.79297  3.11327  2.52858  2.85476  2.96401  5.38409  4.08870    691 a - - -
          2.68618  4.42225  2.77519  2.73123  3.46354  2.40513  3.72494  3.29354  2.67741  2.69355  4.24690  2.90347  2.73739  3.18146  2.89801  2.37887  2.77519  2.98518  4.58477  3.61503
          0.02022  4.30702  5.02937  0.61958  0.77255  0.48576  0.95510
    385   2.84021  5.08180  2.76437  2.52048  4.59391  1.42935  3.87595  4.04961  2.17131  3.59737  4.42260  2.37626  3.96484  3.03549  3.03809  2.84506  3.14067  3.64127  5.75883  4.40882    692 g - - -
          2.68618  4.42225  2.77519  2.73123  3.46354  2.40513  3.72494  3.29354  2.67741  2.69355  4.24690  2.90347  2.73739  3.18146  2.89801  2.37887  2.77519  2.98518  4.58477  3.61503
          0.02022  4.30702  5.02937  0.61958  0.77255  0.48576  0.95510
    386   2.63717  5.05190  2.93104  1.65971  4.34926  3.28661  3.65125  3.79645  2.38761  3.33206  4.11136  2.94511  3.85564  2.56219  2.51633  2.67301  2.73612  3.41834  5.50910  3.39578    693 e - - -
          2.68618  4.42225  2.77519  2.73123  3.46354  2.40513  3.72494  3.29354  2.67741  2.69355  4.24690  2.90347  2.73739  3.18146  2.89801  2.37887  2.77519  2.98518  4.58477  3.61503
          0.02022  4.30702  5.02937  0.61958  0.77255  0.48576  0.95510
    387   2.19100  4.98764  2.97636  2.42287  4.27671  3.45182  3.64663  3.71709  2.29232  3.26910  4.05242  2.71177  2.88262  2.49189  2.53041  2.65455  2.66432  3.13000  5.46190  4.09901    694 a - - -
          2.68618  4.42225  2.77519  2.73123  3.46354  2.40513  3.72494  3.29354  2.67741  2.69355  4.24690  2.90347  2.73739  3.18146  2.89801  2.37887  2.77519  2.98518  4.58477  3.61503
          0.02022  4.30702  5.02937  0.61958  0.77255  0.48576  0.95510
    388   2.47657  4.69533  3.13281  2.60998  4.02748  2.95435  3.22555  3.43268  2.61002  3.06580  3.89627  2.86710  3.88218  2.95230  3.05106  1.77459  2.73852  2.61151  5.33491  4.02815    695 s - - -
          2.68618  4.42225  2.77519  2.73123  3.46354  2.40513  3.72494  3.29354  2.67741  2.69355  4.24690  2.90347  2.73739  3.18146  2.89801  2.37887  2.77519  2.98518  4.58477  3.61503
          0.02022  4.30702  5.02937  0.61958  0.77255  0.48576  0.95510
    389   3.82199  5.01439  4.94840  4.64263  1.53067  4.59585  3.61929  3.58266  4.46120  2.97016  4.16787  4.28114  4.89313  4.36168  4.43290  3.54991  4.03560  3.46134  1.37103  1.52448    696 w - - -
          2.68618  4.42225  2.77519  2.73123  3.46354  2.40513  3.72494  3.29354  2.67741  2.69355  4.24690  2.90347  2.73739  3.18146  2.89801  2.37887  2.77519  2.98518  4.58477  3.61503
          0.02022  4.30702  5.02937  0.61958  0.77255  0.48576  0.95510
    390   2.38107  2.54200  3.96396  3.52986  4.13766  3.17123  4.39041  3.47866  3.45559  3.22899  4.09054  3.59249  3.88954  3.73037  3.72573  1.57345  1.49399  3.05772  5.55205  4.36240    697 t - - -
          2.68618  4.42225  2.77519  2.73123  3.46354  2.40513  3.72494  3.29354  2.67741  2.69355  4.24690  2.90347  2.73739  3.18146  2.89801  2.37887  2.77519  2.98518  4.58477  3.61503
          0.02022  4.30702  5.02937  0.61958  0.77255  0.48576  0.95510
    391   3.16177  5.13279  3.05861  2.99936  4.57428  3.54076  4.37687  4.40620  3.33351  4.00613  4.97605  0.57216  4.22273  3.66944  3.68715  3.22378  3.56912  3.98108  5.82739  4.50612    698 N - - -
          2.68618  4.42225  2.77519  2.73123  3.46354  2.40513  3.72494  3.29354  2.67741  2.69355  4.24690  2.90347  2.73739  3.18146  2.89801  2.37887  2.77519  2.98518  4.58477  3.61503
          0.02022  4.30702  5.02937  0.61958  0.77255  0.48576  0.95510
    392   0.60852  4.37216  3.84545  3.67041  4.60707  2.91613  4.67327  3.90957  3.73511  3.71931  4.60367  3.68970  3.95627  4.01235  3.96298  2.67676  3.00002  3.37627  5.95586  4.80605    699 A - - -
          2.68618  4.42225  2.77519  2.73123  3.46354  2.40513  3.72494  3.29354  2.67741  2.69355  4.24690  2.90347  2.73739  3.18146  2.89801  2.37887  2.77519  2.98518  4.58477  3.61503
          0.02022  4.30702  5.02937  0.61958  0.77255  0.48576  0.95510
    393   2.21476  3.77661  3.82610  3.38816  4.28863  2.73034  4.34579  3.68290  3.34646  3.38017  4.21101  3.51334  3.86198  3.63044  3.66060  1.84412  1.22366  3.19919  5.65812  4.45690    700 t - - -
          2.68618  4.42225  2.77519  2.73123  3.46354  2.40513  3.72494  3.29354  2.67741  2.69355  4.24690  2.90347  2.73739  3.18146  2.89801  2.37887  2.77519  2.98518  4.58477  3.61503
          0.02022  4.30702  5.02937  0.61958  0.77255  0.48576  0.95510
    394   3.66615  5.01893  4.54361  4.13389  1.89956  4.43999  1.20053  3.60924  4.00035  3.00817  4.17189  4.07798  4.75630  4.08255  4.14458  3.76154  3.88210  3.46530  2.43043  1.91642    701 h - - -
          2.68618  4.42225  2.77519  2.73123  3.46354  2.40513  3.72494  3.29354  2.67741  2.69355  4.24690  2.90347  2.73739  3.18146  2.89801  2.37887  2.77519  2.98518  4.58477  3.61503
          0.02022  4.30702  5.02937  0.61958  0.77255  0.48576  0.95510
    395   3.68451  5.03007  4.88828  4.55132  3.36505  4.53073  5.07505  2.61106  4.31748  0.47940  3.28880  4.78702  4.90461  4.57700  4.41350  4.18769  3.96585  2.75717  5.37817  4.19501    702 L - - -
          2.68618  4.42225  2.77519  2.73123  3.46354  2.40513  3.72494  3.29354  2.67741  2.69355  4.24690  2.90347  2.73739  3.18146  2.89801  2.37887  2.77519  2.98518  4.58477  3.61503
          0.02022  4.30702  5.02937  0.61958  0.77255  0.48576  0.95510
    396   3.23807  4.51738  5.07533  4.53872  3.11515  4.62843  5.07393  1.65927  4.43234  1.88876  3.37307  4.71038  4.88176  4.60640  4.56361  3.99071  3.48116  0.96557  5.47775  4.29789    703 v - - -
          2.68618  4.42225  2.77519  2.73123  3.46354  2.40513  3.72494  3.29354  2.67741  2.69355  4.24690  2.90347  2.73739  3.18146  2.89801  2.37887  2.77519  2.98518  4.58477  3.61503
          0.02022  4.30702  5.02937  0.61958  0.77255  0.48576  0.95510
    397   2.94016  4.34292  4.45385  3.17898  3.48984  4.15459  4.51812  1.30150  3.77788  2.22540  3.02063  4.12993  4.48657  4.02484  3.98088  3.46558  3.17931  1.55614  5.17460  3.98296    704 i - - -
          2.68618  4.42225  2.77519  2.73123  3.46354  2.40513  3.72494  3.29354  2.67741  2.69355  4.24690  2.90347  2.73739  3.18146  2.89801  2.37887  2.77519  2.98518  4.58477  3.61503
          0.02022  4.30702  5.02937  0.61958  0.77255  0.48576  0.95510
    398   2.15296  4.20274  3.08230  2.72688  3.58311  3.39313  3.78375  2.92566  2.70170  2.75656  3.51768  2.94212  3.93324  3.02800  3.02554  2.40287  2.53589  2.37962  5.08819  3.82044    705 a - - -
          2.68618  4.42225  2.77519  2.73123  3.46354  2.40513  3.72494  3.29354  2.67741  2.69355  4.24690  2.90347  2.73739  3.18146  2.89801  2.37887  2.77519  2.98518  4.58477  3.61503
          0.02022  4.30702  5.02937  0.61958  0.77255  0.48576  0.95510
    399   2.56438  5.33377  1.69311  1.88546  4.65114  3.40436  3.72162  4.14234  2.32705  3.62672  4.39712  2.79946  3.88627  2.60339  3.06137  2.74823  2.87826  3.71224  5.77063  4.33375    706 d - - -
          2.68618  4.42225  2.77519  2.73123  3.46354  2.40513  3.72494  3.29354  2.67741  2.69355  4.24690  2.90347  2.73739  3.18146  2.89801  2.37887  2.77519  2.98518  4.58477  3.61503
          0.02022  4.30702  5.02937  0.61958  0.77255  0.48576  0.95510
    400   2.82233  5.32023  2.31570  1.77070  4.63567  2.69793  3.73876  4.12131  2.41115  3.61833  4.39759  2.87143  2.19232  2.86487  3.09421  2.76332  3.07241  3.70050  5.77284  4.33960    707 e - - -
          2.68618  4.42225  2.77519  2.73123  3.46354  2.40513  3.72494  3.29354  2.67741  2.69355  4.24690  2.90347  2.73739  3.18146  2.89801  2.37887  2.77519  2.98518  4.58477  3.61503
          0.02022  4.30702  5.02937  0.61958  0.77255  0.48576  0.95510
    401   2.65430  5.08736  2.69551  2.22843  4.40030  2.61771  3.62741  3.86489  2.25931  2.92191  4.13795  2.58029  3.54628  2.62389  2.81615  2.55639  2.58227  3.46088  5.53927  4.14701    708 e - - -
          2.68618  4.42225  2.77519  2.73123  3.46354  2.40513  3.72494  3.29354  2.67741  2.69355  4.24690  2.90347  2.73739  3.18146  2.89801  2.37887  2.77519  2.98518  4.58477  3.61503
          0.02022  4.30702  5.02937  0.61958  0.77255  0.48576  0.95510
    402   2.73357  5.11548  2.71792  2.29445  4.41318  3.12703  1.91172  3.86611  2.28350  3.40065  4.18610  2.92763  3.10647  2.81514  2.93510  2.59108  2.97123  3.48444  5.57967  4.19709    709 h - - -
          2.68618  4.42225  2.77519  2.73123  3.46354  2.40513  3.72494  3.29354  2.67741  2.69355  4.24690  2.90347  2.73739  3.18146  2.89801  2.37887  2.77519  2.98518  4.58477  3.61503
          0.11324  4.30702  2.36886  0.61958  0.77255  0.48576  0.95510
    403   2.54570  4.69068  3.09141  2.51508  3.97393  3.44801  3.74097  3.13029  2.42655  3.00517  3.84760  3.07321  2.00306  2.92654  2.97425  2.64034  2.51517  3.05420  5.28430  3.98565    710 p - - -
          2.68618  4.42225  2.77519  2.73123  3.46354  2.40513  3.72494  3.29354  2.67741  2.69355  4.24690  2.90347  2.73739  3.18146  2.89801  2.37887  2.77519  2.98518  4.58477  3.61503
          0.07972  4.21595  2.78282  0.61958  0.77255  0.60154  0.79400
    404   2.70269  4.92431  2.55823  2.47814  4.17602  3.46792  3.65630  3.59900  2.35361  2.47992  3.99858  2.99053  3.87331  2.69489  1.89761  2.72034  2.93023  3.27280  5.38618  4.05791    711 r - - -
          2.68618  4.42225  2.77519  2.73123  3.46354  2.40513  3.72494  3.29354  2.67741  2.69355  4.24690  2.90347  2.73739  3.18146  2.89801  2.37887  2.77519  2.98518  4.58477  3.61503
          0.02347  4.15970  4.88205  0.61958  0.77255  0.48046  0.96365
    405   2.16569  4.31942  3.21376  2.45265  3.19410  3.51924  3.34976  3.13644  2.62943  2.80560  3.66453  3.02526  3.90493  2.82753  2.90402  2.69587  2.85527  2.87286  5.11933  2.68531    712 a - - -
          2.68618  4.42225  2.77519  2.73123  3.46354  2.40513  3.72494  3.29354  2.67741  2.69355  4.24690  2.90347  2.73739  3.18146  2.89801  2.37887  2.77519  2.98518  4.58477  3.61503
          0.02129  4.25579  4.97814  0.61958  0.77255  0.44545  1.02315
    406   3.29680  5.00629  4.05708  4.02114  5.11237  0.29168  5.09148  4.84069  4.25992  4.42997  5.42483  4.22371  4.40839  4.55044  4.42670  3.48441  3.81073  4.28447  6.06991  5.23650    713 G - - -
          2.68618  4.42225  2.77519  2.73123  3.46354  2.40513  3.72494  3.29354  2.67741  2.69355  4.24690  2.90347  2.73739  3.18146  2.89801  2.37887  2.77519  2.98518  4.58477  3.61503
          0.02022  4.30702  5.02937  0.61958  0.77255  0.48576  0.95510
    407   2.61474  5.02967  2.98639  2.34650  4.06988  3.46334  3.64125  3.77058  2.15539  3.07043  4.08679  2.95701  3.85375  1.96152  2.48249  2.48391  2.76861  3.39576  5.48468  4.12270    714 q - - -
          2.68618  4.42225  2.77519  2.73123  3.46354  2.40513  3.72494  3.29354  2.67741  2.69355  4.24690  2.90347  2.73739  3.18146  2.89801  2.37887  2.77519  2.98518  4.58477  3.61503
          0.02022  4.30702  5.02937  0.61958  0.77255  0.48576  0.95510
    408   2.51701  3.79390  4.15416  3.56916  1.84385  3.76125  3.16338  2.35318  3.44027  2.28990  2.96160  3.75245  4.12832  3.65010  3.60468  3.05084  2.88827  2.36683  4.65431  2.99592    715 f - - -
          2.68618  4.42225  2.77519  2.73123  3.46354  2.40513  3.72494  3.29354  2.67741  2.69355  4.24690  2.90347  2.73739  3.18146  2.89801  2.37887  2.77519  2.98518  4.58477  3.61503
          0.02022  4.30702  5.02937  0.61958  0.77255  0.48576  0.95510
    409   3.54707  4.85430  5.16340  4.63167  3.23716  4.80994  5.16332  2.14956  4.44396  0.65835  3.02979  4.87828  4.98589  4.55972  4.54391  4.19851  3.78217  2.21530  5.38902  4.30833    716 L - - -
          2.68618  4.42225  2.77519  2.73123  3.46354  2.40513  3.72494  3.29354  2.67741  2.69355  4.24690  2.90347  2.73739  3.18146  2.89801  2.37887  2.77519  2.98518  4.58477  3.61503
          0.02022  4.30702  5.02937  0.61958  0.77255  0.48576  0.95510
    410   2.71132  4.90134  3.12175  2.54711  3.61823  3.52133  3.68554  3.56987  2.03891  3.15657  3.97568  3.05195  3.68232  2.83343  1.81198  2.74220  2.54229  3.24786  5.37553  3.84378    717 r - - -
          2.68618  4.42225  2.77519  2.73123  3.46354  2.40513  3.72494  3.29354  2.67741  2.69355  4.24690  2.90347  2.73739  3.18146  2.89801  2.37887  2.77519  2.98518  4.58477  3.61503
          0.02022  4.30702  5.02937  0.61958  0.77255  0.48576  0.95510
    411   1.93430  4.53966  3.28390  2.73878  3.77766  2.51023  3.81042  3.15611  2.71081  2.50114  3.69662  3.05003  3.92444  2.97810  3.02035  2.59203  2.87275  2.57670  5.15531  3.88534    718 a - - -
          2.68618  4.42225  2.77519  2.73123  3.46354  2.40513  3.72494  3.29354  2.67741  2.69355  4.24690  2.90347  2.73739  3.18146  2.89801  2.37887  2.77519  2.98518  4.58477  3.61503
          0.02022  4.30702  5.02937  0.61958  0.77255  0.48576  0.95510
    412   2.30839  4.94602  2.99263  2.43707  3.90631  3.45658  3.49306  3.65205  2.17932  3.21978  4.01151  2.90957  3.48011  2.73357  2.57806  2.01575  2.88119  3.22432  5.42784  4.07248    719 s - - -
          2.68618  4.42225  2.77519  2.73123  3.46354  2.40513  3.72494  3.29354  2.67741  2.69355  4.24690  2.90347  2.73739  3.18146  2.89801  2.37887  2.77519  2.98518  4.58477  3.61503
          0.02022  4.30702  5.02937  0.61958  0.77255  0.48576  0.95510
    413   2.76662  5.20983  1.67013  2.34681  4.49475  3.42412  2.54185  3.98772  2.49417  3.49965  4.03585  2.53006  3.87972  2.82581  2.87842  2.72649  3.00818  3.58528  5.64961  4.23754    720 d - - -
          2.68618  4.42225  2.77519  2.73123  3.46354  2.40513  3.72494  3.29354  2.67741  2.69355  4.24690  2.90347  2.73739  3.18146  2.89801  2.37887  2.77519  2.98518  4.58477  3.61503
          0.02022  4.30702  5.02937  0.61958  0.77255  0.48576  0.95510
    414   2.98952  4.39738  4.52690  3.94393  3.26106  4.16291  4.47479  1.79342  3.27925  1.19759  2.75331  4.15993  4.46824  3.99493  3.94503  3.47096  3.21834  2.21350  5.03175  3.89138    721 l - - -
          2.68618  4.42225  2.77519  2.73123  3.46354  2.40513  3.72494  3.29354  2.67741  2.69355  4.24690  2.90347  2.73739  3.18146  2.89801  2.37887  2.77519  2.98518  4.58477  3.61503
          0.09682  4.30702  2.54080  0.61958  0.77255  0.48576  0.95510
    415   2.68689  5.07423  2.71456  2.26404  4.37433  2.02202  3.64904  3.82751  2.14437  3.35975  3.93164  2.80921  3.64719  2.64623  2.88926  2.61761  2.92255  3.44306  5.53666  4.15453    722 g - - -
          2.68618  4.42225  2.77519  2.73123  3.46354  2.40513  3.72494  3.29354  2.67741  2.69355  4.24690  2.90347  2.73739  3.18146  2.89801  2.37887  2.77519  2.98518  4.58477  3.61503
          0.10844  4.23202  2.42766  0.61958  0.77255  0.58280  0.81720
    416   2.59045  4.28440  3.14073  2.94499  3.41014  2.96749  3.83856  2.77040  2.89006  1.88332  3.11142  3.33667  3.95893  3.19096  3.22944  2.82939  2.65132  2.55159  3.67982  3.63402    723 l - - -
          2.68618  4.42225  2.77519  2.73123  3.46354  2.40513  3.72494  3.29354  2.67741  2.69355  4.24690  2.90347  2.73739  3.18146  2.89801  2.37887  2.77519  2.98518  4.58477  3.61503
          0.04354  4.14734  3.61930  0.61958  0.77255  0.67482  0.71181
    417   2.38690  4.44161  3.27967  2.62119  3.63193  3.38930  3.76827  2.66343  2.69805  2.39430  3.56524  3.17865  2.56872  3.02730  3.09215  2.63252  2.69363  2.73392  5.03373  3.77430    724 a - - -
          2.68618  4.42225  2.77519  2.73123  3.46354  2.40513  3.72494  3.29354  2.67741  2.69355  4.24690  2.90347  2.73739  3.18146  2.89801  2.37887  2.77519  2.98518  4.58477  3.61503
          0.02423  4.12803  4.85038  0.61958  0.77255  0.60151  0.79404
    418   2.49285  4.39812  3.26441  2.79080  2.89754  3.54322  3.78484  2.73802  2.53422  2.52172  3.24362  3.22846  3.37996  2.92005  3.01670  2.61695  2.66230  2.50574  4.96869  3.59955    725 a - - -
          2.68618  4.42225  2.77520  2.73123  3.46345  2.40513  3.72495  3.29354  2.67741  2.69355  4.24690  2.90347  2.73740  3.18146  2.89801  2.37887  2.77520  2.98518  4.58477  3.61503
          0.23204  3.47843  1.73595  0.54608  0.86563  0.46356  0.99165
    419   2.40473  4.92487  2.48194  2.14661  4.20891  3.27016  3.60527  3.64803  2.38303  3.20929  3.65165  2.86097  3.36911  2.73285  2.86189  2.60301  2.44481  3.20131  5.41160  4.04534    727 e - - -
          2.68618  4.42225  2.77519  2.73123  3.46354  2.40513  3.72494  3.29354  2.67741  2.69355  4.24690  2.90347  2.73739  3.18146  2.89801  2.37887  2.77519  2.98518  4.58477  3.61503
          0.02482  4.10416  4.82651  0.61958  0.77255  0.62892  0.76178
    420   2.51584  5.08354  2.65377  2.11101  4.38569  2.43875  3.64759  3.84324  2.34593  3.37617  4.16003  2.78269  2.68963  2.63945  2.93238  2.66098  2.92881  3.45580  5.55600  4.16391    728 e - - -
          2.68618  4.42225  2.77519  2.73123  3.46354  2.40513  3.72494  3.29354  2.67741  2.69355  4.24690  2.90347  2.73739  3.18146  2.89801  2.37887  2.77519  2.98518  4.58477  3.61503
          0.02366  4.15164  4.87399  0.61958  0.77255  0.67052  0.71630
    421   2.49823  5.12665  2.40686  1.90864  4.44531  3.32627  3.61845  3.91650  1.99381  3.42134  4.18550  2.84986  3.34048  2.73208  2.88210  2.63191  2.90566  3.35958  5.57588  4.17123    729 e - - -
          2.68618  4.42225  2.77519  2.73123  3.46354  2.40513  3.72494  3.29354  2.67741  2.69355  4.24690  2.90347  2.73739  3.18146  2.89801  2.37887  2.77519  2.98518  4.58477  3.61503
          0.17067  4.15164  1.95784  0.61958  0.77255  0.67052  0.71630
    422   2.14788  3.99618  2.92208  2.50946  3.74373  3.43856  3.67315  3.05014  2.42687  2.66919  3.64399  3.04726  3.69559  2.88165  2.97239  2.59979  2.62987  2.75960  5.09881  3.81164    730 a - - -
          2.68618  4.42225  2.77519  2.73123  3.46354  2.40513  3.72494  3.29354  2.67741  2.69355  4.24690  2.90347  2.73739  3.18146  2.89801  2.37887  2.77519  2.98518  4.58477  3.61503
          0.02736  4.00833  4.73067  0.61958  0.77255  0.79627  0.59967
    423   2.58080  4.86545  2.62929  2.20869  4.12870  3.38098  3.58604  3.56028  2.25838  2.90905  3.93040  2.89059  3.44532  2.72010  2.73772  2.49609  2.69284  3.21172  5.34928  3.31027    731 e - - -
          2.68618  4.42225  2.77519  2.73123  3.46354  2.40513  3.72494  3.29354  2.67741  2.69355  4.24690  2.90347  2.73739  3.18146  2.89801  2.37887  2.77519  2.98518  4.58477  3.61503
          0.02736  4.00833  4.73067  0.61958  0.77255  0.46702  0.98582
    424   2.55435  5.01832  2.76757  2.24988  4.31743  2.55539  3.61288  3.77049  2.26902  3.30363  4.07481  2.90238  3.81126  2.51902  2.61606  2.42162  2.79573  3.03582  5.48064  4.10111    732 e - - -
          2.68623  4.42235  2.77513  2.73133  3.46364  2.40517  3.72504  3.29364  2.67716  2.69365  4.24700  2.90345  2.73710  3.18150  2.89811  2.37897  2.77520  2.98528  4.58487  3.61445
          0.34190  1.26440  4.93715  0.68311  0.70328  0.43986  1.03317
    425   2.49519  5.13804  2.41912  1.80142  4.45730  2.89355  3.30596  3.92962  2.39922  3.43248  4.18952  2.89285  3.83215  2.64173  2.81024  2.59944  2.91165  3.22340  5.58495  4.18216    736 e - - -
          2.68618  4.42225  2.77519  2.73123  3.46354  2.40513  3.72494  3.29354  2.67741  2.69355  4.24690  2.90347  2.73739  3.18146  2.89801  2.37887  2.77519  2.98518  4.58477  3.61503
          0.02044  4.29610  5.01845  0.61958  0.77255  0.50096  0.93128
    426   2.56118  5.09340  2.83348  1.94828  4.41167  3.25813  3.46669  3.50687  2.22664  3.38685  4.14204  2.63949  3.82079  2.45629  2.85360  2.35593  2.81596  3.35696  5.54182  4.14705    737 e - - -
          2.68618  4.42225  2.77519  2.73123  3.46354  2.40513  3.72494  3.29354  2.67741  2.69355  4.24690  2.90347  2.73739  3.18146  2.89801  2.37887  2.77519  2.98518  4.58477  3.61503
          0.02044  4.29610  5.01845  0.61958  0.77255  0.50096  0.93128
    427   2.73538  5.17276  1.69356  2.22458  4.48751  3.41072  3.69121  3.95577  2.49237  3.47388  4.03164  2.69555  3.02905  2.81281  2.99498  2.64656  2.60174  3.55195  5.64128  4.23488    738 d - - -
          2.68618  4.42225  2.77519  2.73123  3.46354  2.40513  3.72494  3.29354  2.67741  2.69355  4.24690  2.90347  2.73739  3.18146  2.89801  2.37887  2.77519  2.98518  4.58477  3.61503
          0.02044  4.29610  5.01845  0.61958  0.77255  0.50096  0.93128
    428   2.55727  4.74860  3.07882  2.26267  3.99461  3.34912  3.72023  3.15037  2.54858  3.02718  3.85814  2.90098  2.27709  2.89317  2.99743  2.50176  2.88042  2.64726  5.29794  3.98347    739 e - - -
          2.68614  4.42236  2.77531  2.73079  3.46332  2.40524  3.72506  3.29323  2.67722  2.69366  4.24701  2.90358  2.73751  3.18158  2.89812  2.37898  2.77514  2.98530  4.58488  3.61476
          0.43556  2.15340  1.43965  1.36389  0.29526  0.50096  0.93128
    429   2.50973  4.35972  3.33274  2.53478  2.65983  3.51532  3.75308  2.87170  2.72883  2.43097  3.35472  3.20503  3.40875  2.82746  3.10578  2.75384  2.79949  2.63834  4.91477  3.16754    750 l - - -
          2.68618  4.42225  2.77519  2.73123  3.46354  2.40513  3.72494  3.29354  2.67741  2.69355  4.24690  2.90347  2.73739  3.18146  2.89801  2.37887  2.77519  2.98518  4.58477  3.61503
          0.02665  4.03423  4.75657  0.61958  0.77255  0.33948  1.24528
    430   2.80467  4.20235  4.49508  3.90516  3.11037  3.97699  4.30141  2.19252  3.75635  1.71768  2.79396  4.03801  4.31628  3.92881  3.86600  3.28342  2.91289  1.50649  4.84773  3.04222    751 v - - -
          2.68618  4.42225  2.77519  2.73123  3.46354  2.40513  3.72494  3.29354  2.67741  2.69355  4.24690  2.90347  2.73739  3.18146  2.89801  2.37887  2.77519  2.98518  4.58477  3.61503
          0.03061  4.30702  4.09426  0.61958  0.77255  0.48576  0.95510
    431   3.26024  4.55831  5.04213  4.56207  3.75745  4.63675  5.27290  1.71171  4.43505  2.20266  3.56383  4.75687  4.95509  4.71662  4.62603  4.04334  3.53384  0.75562  5.75457  4.52525    752 v - - -
          2.68618  4.42225  2.77519  2.73123  3.46354  2.40513  3.72494  3.29354  2.67741  2.69355  4.24690  2.90347  2.73739  3.18146  2.89801  2.37887  2.77519  2.98518  4.58477  3.61503
          0.02043  4.29684  5.01919  0.61958  0.77255  0.49994  0.93284
    432   2.58551  4.07364  4.23890  3.52232  3.16622  3.76076  4.07327  2.10526  3.20717  1.90553  2.72410  3.79579  4.12650  3.69745  3.63328  3.05524  2.86614  1.85540  4.37537  3.17569    753 v - - -
          2.68618  4.42225  2.77519  2.73123  3.46354  2.40513  3.72494  3.29354  2.67741  2.69355  4.24690  2.90347  2.73739  3.18146  2.89801  2.37887  2.77519  2.98518  4.58477  3.61503
          0.12704  4.29684  2.24723  0.61958  0.77255  0.49994  0.93284
    433   2.71101  5.32725  1.68003  1.98046  4.63916  3.07640  3.71017  4.13182  2.56538  3.62275  4.40457  2.81560  3.61502  2.37936  3.09702  2.52831  3.05937  3.70534  5.77488  4.32956    754 d - - -
          2.68618  4.42225  2.77519  2.73123  3.46354  2.40513  3.72494  3.29354  2.67741  2.69355  4.24690  2.90347  2.73739  3.18146  2.89801  2.37887  2.77519  2.98518  4.58477  3.61503
          0.05280  4.19250  3.31531  0.61958  0.77255  0.45480  1.00670
    434   2.13268  5.00036  2.89060  2.36137  4.29374  3.31711  3.62476  3.74163  2.23915  3.20698  4.05956  2.43349  3.54174  2.69542  2.60234  2.50099  2.81919  3.23113  5.46854  4.09538    755 a - - -
          2.68618  4.42225  2.77519  2.73123  3.46354  2.40513  3.72494  3.29354  2.67741  2.69355  4.24690  2.90347  2.73739  3.18146  2.89801  2.37887  2.77519  2.98518  4.58477  3.61503
          0.02133  4.25397  4.97632  0.61958  0.77255  0.44417  1.02543
    435   2.29600  5.02996  2.87062  2.34986  4.32684  2.71627  3.63687  3.65725  2.29379  3.24204  4.08764  2.61950  3.62461  2.41681  2.87743  2.63875  2.49880  3.39524  5.49592  4.11753    756 k - - -
          2.68618  4.42225  2.77519  2.73123  3.46354  2.40513  3.72494  3.29354  2.67741  2.69355  4.24690  2.90347  2.73739  3.18146  2.89801  2.37887  2.77519  2.98518  4.58477  3.61503
          0.02022  4.30702  5.02937  0.61958  0.77255  0.48576  0.95510
    436   2.64487  4.99157  2.33302  2.40443  4.27478  3.15340  3.64059  3.71919  2.33210  3.05108  4.05007  2.66653  3.83645  2.70570  2.83769  2.37796  2.55554  3.02363  5.46378  3.64046    757 k - - -
          2.68618  4.42225  2.77519  2.73123  3.46354  2.40513  3.72494  3.29354  2.67741  2.69355  4.24690  2.90347  2.73739  3.18146  2.89801  2.37887  2.77519  2.98518  4.58477  3.61503
          0.02022  4.30702  5.02937  0.61958  0.77255  0.48576  0.95510
    437   2.48149  4.86944  3.03890  2.53761  4.16474  1.91546  3.72507  3.57461  2.15204  2.84032  3.99555  2.97610  3.90065  2.73980  2.89628  2.73266  2.85628  3.24581  5.40775  4.08724    758 g - - -
          2.68618  4.42225  2.77519  2.73123  3.46354  2.40513  3.72494  3.29354  2.67741  2.69355  4.24690  2.90347  2.73739  3.18146  2.89801  2.37887  2.77519  2.98518  4.58477  3.61503
          0.03285  4.30702  3.97188  0.61958  0.77255  0.48576  0.95510
    438   2.52015  5.11273  2.73156  1.97475  4.43789  3.42260  3.61728  3.90946  1.96447  3.40867  4.16012  2.85576  3.52691  2.56504  2.77249  2.54306  2.75339  3.18978  5.55649  4.15829    759 k - - -
          2.68608  4.42230  2.77516  2.73121  3.46315  2.40510  3.72500  3.29359  2.67741  2.69356  4.24695  2.90352  2.73735  3.18152  2.89806  2.37892  2.77525  2.98524  4.58482  3.61508
          0.18636  2.05896  3.15963  0.76937  0.62233  0.47516  0.97229
    439   2.60762  4.16957  4.04906  3.46701  2.79773  3.76867  4.06640  2.36293  3.35946  1.68381  3.11985  3.71358  2.79107  3.59166  3.39947  3.05159  2.90630  2.14034  4.77944  3.58924    764 l - - -
          2.68618  4.42225  2.77519  2.73123  3.46354  2.40513  3.72494  3.29354  2.67741  2.69355  4.24690  2.90347  2.73739  3.18146  2.89801  2.37887  2.77519  2.98518  4.58477  3.61503
          0.02097  4.27100  4.99335  0.61958  0.77255  0.53445  0.88188
    440   2.33636  4.46825  3.32972  2.76667  3.48538  3.39307  3.64197  2.82998  2.73511  2.63374  3.56592  2.90258  3.57494  2.99136  2.91129  2.69560  2.64821  2.09138  5.03390  3.77581    765 v - - -
          2.68618  4.42225  2.77519  2.73123  3.46354  2.40513  3.72494  3.29354  2.67741  2.69355  4.24690  2.90347  2.73739  3.18146  2.89801  2.37887  2.77519  2.98518  4.58477  3.61503
          0.02097  4.27100  4.99335  0.61958  0.77255  0.53445  0.88188
    441   2.40139  4.88839  2.49355  2.33716  3.63912  3.44963  3.08965  3.56866  2.44116  3.00796  3.95569  2.96736  2.84183  2.79248  2.91153  2.56151  2.86549  2.92962  5.38076  4.03247    766 e - - -
          2.68618  4.42225  2.77519  2.73123  3.46354  2.40513  3.72494  3.29354  2.67741  2.69355  4.24690  2.90347  2.73739  3.18146  2.89801  2.37887  2.77519  2.98518  4.58477  3.61503
          0.02097  4.27100  4.99335  0.61958  0.77255  0.45648  1.00378
    442   1.71088  5.02391  2.68411  2.24050  4.31270  3.43490  2.80733  3.75378  2.50613  3.31788  4.11526  2.88541  3.87291  2.83996  2.98775  2.54493  2.86149  3.39136  5.52426  4.15405    767 a - - -
          2.68618  4.42225  2.77519  2.73123  3.46354  2.40513  3.72494  3.29354  2.67741  2.69355  4.24690  2.90347  2.73739  3.18146  2.89801  2.37887  2.77519  2.98518  4.58477  3.61503
          0.02022  4.30702  5.02937  0.61958  0.77255  0.48576  0.95510
    443   2.52389  5.10952  2.59566  2.31692  4.42584  3.13114  3.63984  3.89265  2.26778  3.40453  4.16520  2.72149  3.83419  2.50254  2.89014  2.17522  2.32575  3.48614  5.56411  4.16798    768 s - - -
          2.68618  4.42225  2.77519  2.73123  3.46354  2.40513  3.72494  3.29354  2.67741  2.69355  4.24690  2.90347  2.73739  3.18146  2.89801  2.37887  2.77519  2.98518  4.58477  3.61503
          0.02022  4.30702  5.02937  0.61958  0.77255  0.48576  0.95510
    444   2.25938  5.01651  2.68941  2.31985  4.30875  3.43851  3.46259  3.60763  2.39499  3.29926  3.93986  2.81355  3.83227  2.26368  2.87647  2.43242  2.50760  3.23575  5.48313  4.10688    769 a - - -
          2.68618  4.42225  2.77519  2.73123  3.46354  2.40513  3.72494  3.29354  2.67741  2.69355  4.24690  2.90347  2.73739  3.18146  2.89801  2.37887  2.77519  2.98518  4.58477  3.61503
          0.02022  4.30702  5.02937  0.61958  0.77255  0.48576  0.95510
    445   2.08788  2.92853  3.83872  3.26771  3.34329  3.64977  3.99041  2.41267  3.18629  2.42474  3.12089  3.56224  3.66409  3.44742  3.45120  2.59683  2.34837  2.32863  4.83090  3.62496    770 a - - -
          2.68618  4.42225  2.77519  2.73123  3.46354  2.40513  3.72494  3.29354  2.67741  2.69355  4.24690  2.90347  2.73739  3.18146  2.89801  2.37887  2.77519  2.98518  4.58477  3.61503
          0.02022  4.30702  5.02937  0.61958  0.77255  0.48576  0.95510
    446   2.45375  5.07145  2.52745  2.23836  4.38267  2.98726  3.62348  3.84517  2.34486  3.17013  4.12201  2.91217  3.82463  2.42013  2.56830  2.45353  2.76187  3.09444  5.52512  4.13573    771 e - - -
          2.68618  4.42225  2.77519  2.73123  3.46354  2.40513  3.72494  3.29354  2.67741  2.69355  4.24690  2.90347  2.73739  3.18146  2.89801  2.37887  2.77519  2.98518  4.58477  3.61503
          0.03563  4.30702  3.83815  0.61958  0.77255  0.48576  0.95510
    447   2.54766  5.03346  2.94498  2.31457  3.91179  3.43805  3.62747  3.78571  2.17434  3.31746  4.08769  2.80358  2.83697  2.30995  2.52208  2.52361  2.87821  3.21636  5.49248  4.11562    772 k - - -
          2.68618  4.42225  2.77519  2.73123  3.46354  2.40513  3.72494  3.29354  2.67741  2.69355  4.24690  2.90347  2.73739  3.18146  2.89801  2.37887  2.77519  2.98518  4.58477  3.61503
          0.02053  4.29192  5.01426  0.61958  0.77255  0.47290  0.97602
    448   0.84282  4.32892  3.67572  3.40902  4.53876  2.34118  4.47073  3.94602  3.48803  3.64221  4.46417  3.52214  3.25775  3.75395  3.78835  2.57484  2.89202  3.37324  5.87938  4.68839    773 a - - -
          2.68618  4.42225  2.77519  2.73123  3.46354  2.40513  3.72494  3.29354  2.67741  2.69355  4.24690  2.90347  2.73739  3.18146  2.89801  2.37887  2.77519  2.98518  4.58477  3.61503
          0.02022  4.30702  5.02937  0.61958  0.77255  0.48576  0.95510
    449   2.51728  5.09893  2.69138  1.94131  4.42016  3.42780  3.61875  3.88874  2.26377  3.20773  4.14661  2.85592  3.66705  2.46881  2.51271  2.62266  2.72910  3.13336  5.54528  4.15036    774 e - - -
          2.68618  4.42225  2.77519  2.73123  3.46354  2.40513  3.72494  3.29354  2.67741  2.69355  4.24690  2.90347  2.73739  3.18146  2.89801  2.37887  2.77519  2.98518  4.58477  3.61503
          0.02022  4.30702  5.02937  0.61958  0.77255  0.48576  0.95510
    450   3.59706  4.93052  5.05785  4.58972  3.20325  4.74428  5.08735  2.28195  4.33623  0.58913  3.05647  4.82995  4.97125  4.52415  4.43862  4.18573  3.84554  2.50391  5.32709  4.16496    775 L - - -
          2.68618  4.42225  2.77519  2.73123  3.46354  2.40513  3.72494  3.29354  2.67741  2.69355  4.24690  2.90347  2.73739  3.18146  2.89801  2.37887  2.77519  2.98518  4.58477  3.61503
          0.02022  4.30702  5.02937  0.61958  0.77255  0.48576  0.95510
    451   2.63918  4.33342  3.22407  2.64685  1.94693  3.62637  3.87629  2.82515  2.93631  2.54015  3.33581  3.38020  4.00566  3.23474  3.19655  2.74399  2.87109  2.49238  3.66279  3.64635    776 f - - -
          2.68618  4.42225  2.77519  2.73123  3.46354  2.40513  3.72494  3.29354  2.67741  2.69355  4.24690  2.90347  2.73739  3.18146  2.89801  2.37887  2.77519  2.98518  4.58477  3.61503
          0.02022  4.30702  5.02937  0.61958  0.77255  0.48576  0.95510
    452   2.54669  4.15098  4.06520  3.48788  3.17022  3.74428  4.01976  2.58071  3.36184  2.32894  3.26375  3.70661  3.57325  3.59798  3.55582  3.03302  2.89510  1.50749  3.33556  2.82245    777 v - - -
          2.68618  4.42225  2.77519  2.73123  3.46354  2.40513  3.72494  3.29354  2.67741  2.69355  4.24690  2.90347  2.73739  3.18146  2.89801  2.37887  2.77519  2.98518  4.58477  3.61503
          0.02022  4.30702  5.02937  0.61958  0.77255  0.48576  0.95510
    453   2.66206  5.22378  2.17960  1.89114  4.54793  3.41395  3.66762  4.03019  2.29937  3.51957  4.27737  2.59185  3.85273  2.70327  2.88062  2.68230  2.32681  3.60453  5.66303  4.24561    778 e - - -
          2.68618  4.42225  2.77519  2.73123  3.46354  2.40513  3.72494  3.29354  2.67741  2.69355  4.24690  2.90347  2.73739  3.18146  2.89801  2.37887  2.77519  2.98518  4.58477  3.61503
          0.08095  4.30702  2.74446  0.61958  0.77255  0.48576  0.95510
    454   2.69539  5.06470  2.73422  2.34086  4.36903  2.26752  3.65898  3.81783  2.35597  3.35414  4.13795  2.91971  3.84978  2.15314  2.77267  2.67888  2.51209  3.43764  5.53344  4.15811    779 q - - -
          2.68618  4.42225  2.77519  2.73123  3.46354  2.40513  3.72494  3.29354  2.67741  2.69355  4.24690  2.90347  2.73739  3.18146  2.89801  2.37887  2.77519  2.98518  4.58477  3.61503
          0.02147  4.24755  4.96989  0.61958  0.77255  0.43975  1.03338
    455   2.64238  4.95925  2.92123  2.08998  3.69259  3.44905  3.64532  3.67067  2.24784  3.23316  3.86153  2.92117  3.54563  2.72868  2.53366  2.49384  2.54503  3.27370  5.43713  3.23892    780 e - - -
          2.68618  4.42225  2.77519  2.73123  3.46354  2.40513  3.72494  3.29354  2.67741  2.69355  4.24690  2.90347  2.73739  3.18146  2.89801  2.37887  2.77519  2.98518  4.58477  3.61503
          0.09248  4.30702  2.59215  0.61958  0.77255  0.48576  0.95510
    456   2.65905  4.18186  3.65359  3.11097  3.29884  3.74286  4.03750  2.15929  3.26728  2.11018  3.18874  3.64459  4.11031  3.52261  3.51130  3.02023  2.89206  1.60952  4.81972  3.32901    781 v - - -
          2.68620  4.42230  2.77513  2.73129  3.46340  2.40516  3.72500  3.29359  2.67746  2.69350  4.24695  2.90352  2.73732  3.18152  2.89806  2.37884  2.77504  2.98519  4.58482  3.61508
          0.25092  2.36424  2.05655  1.00463  0.45599  0.43227  1.04707
    457   2.60881  4.69569  2.87350  2.32760  3.90521  3.46452  3.67879  3.12666  2.51305  2.59682  3.77655  2.95070  3.85411  2.76211  2.90393  2.48367  2.42132  2.58865  5.22072  3.91154    786 e - - -
          2.68618  4.42225  2.77519  2.73123  3.46354  2.40513  3.72494  3.29354  2.67741  2.69355  4.24690  2.90347  2.73739  3.18146  2.89801  2.37887  2.77519  2.98518  4.58477  3.61503
          0.02282  4.18755  4.90989  0.61958  0.77255  0.55518  0.85324
    458   2.62294  4.76708  2.95081  2.36690  3.99395  3.25819  3.67405  3.40119  2.25683  2.35321  3.84634  3.00883  3.58214  2.83779  2.94231  2.40326  2.55314  2.89485  5.28327  3.96143    787 k - - -
          2.68618  4.42225  2.77519  2.73123  3.46354  2.40513  3.72494  3.29354  2.67741  2.69355  4.24690  2.90347  2.73739  3.18146  2.89801  2.37887  2.77519  2.98518  4.58477  3.61503
          0.02193  4.22664  4.94898  0.61958  0.77255  0.58914  0.80924
    459   2.06369  4.56360  3.21566  2.65468  3.74679  3.51178  3.61259  3.02784  2.30394  2.74611  3.48525  3.04081  3.26798  2.96193  3.03763  2.73568  2.79913  2.41008  5.11561  3.83763    788 a - - -
          2.68618  4.42225  2.77519  2.73123  3.46354  2.40513  3.72494  3.29354  2.67741  2.69355  4.24690  2.90347  2.73739  3.18146  2.89801  2.37887  2.77519  2.98518  4.58477  3.61503
          0.02193  4.22664  4.94898  0.61958  0.77255  0.58914  0.80924
    460   2.47467  5.19646  2.15501  2.09762  4.52027  3.15915  3.64275  4.00287  2.22186  3.49319  4.25094  2.55848  3.82638  2.63517  2.92878  2.36523  2.87812  3.57722  5.63770  4.21942    789 e - - -
          2.68618  4.42225  2.77519  2.73123  3.46354  2.40513  3.72494  3.29354  2.67741  2.69355  4.24690  2.90347  2.73739  3.18146  2.89801  2.37887  2.77519  2.98518  4.58477  3.61503
          0.02193  4.22664  4.94898  0.61958  0.77255  0.58914  0.80924
    461   2.77175  4.92120  2.40978  2.53659  4.66894  1.05184  4.06453  4.18229  3.07221  3.77708  4.62726  2.73319  3.93388  3.27227  3.55811  2.81118  3.16756  3.70010  5.92991  4.55870    790 g - - -
          2.68618  4.42225  2.77519  2.73123  3.46354  2.40513  3.72494  3.29354  2.67741  2.69355  4.24690  2.90347  2.73739  3.18146  2.89801  2.37887  2.77519  2.98518  4.58477  3.61503
          0.06085  4.22664  3.11375  0.61958  0.77255  0.42615  1.05848
    462   2.37335  5.05694  2.76904  2.25276  4.36718  3.42237  3.61355  3.71057  2.14890  3.34690  4.00855  2.90507  3.42294  2.31620  2.71584  2.40469  2.77031  3.20405  5.51089  4.12302    791 k - - -
          2.68610  4.42232  2.77522  2.73112  3.46360  2.40511  3.72501  3.29361  2.67747  2.69356  4.24696  2.90353  2.73728  3.18147  2.89807  2.37882  2.77517  2.98521  4.58484  3.61510
          0.28335  2.07286  2.11265  0.93971  0.49551  0.53321  0.88362
    463   2.57776  5.07581  2.76468  2.16422  4.39561  2.77569  3.59309  3.86166  2.15593  3.36796  4.12754  2.81276  3.17030  2.57721  2.50658  2.49908  2.86541  3.45370  5.52150  4.12885    799 k - - -
          2.68618  4.42225  2.77519  2.73123  3.46354  2.40513  3.72494  3.29354  2.67741  2.69355  4.24690  2.90347  2.73739  3.18146  2.89801  2.37887  2.77519  2.98518  4.58477  3.61503
          0.02368  4.15076  4.87310  0.61958  0.77255  0.38504  1.14075
    464   3.21293  4.50216  5.06168  4.50941  2.85346  4.56470  4.96897  1.68045  4.38822  1.65762  3.27335  4.65872  4.81647  4.52781  4.48747  3.91728  3.45027  1.14543  5.35160  4.19589    800 v - - -
          2.68618  4.42225  2.77519  2.73123  3.46354  2.40513  3.72494  3.29354  2.67741  2.69355  4.24690  2.90347  2.73739  3.18146  2.89801  2.37887  2.77519  2.98518  4.58477  3.61503
          0.02022  4.30702  5.02937  0.61958  0.77255  0.48576  0.95510
    465   2.34018  4.97785  2.98892  2.32659  4.25806  3.45794  3.22168  3.69545  2.15442  2.90397  3.88816  2.95939  3.84830  2.62336  2.50854  2.58969  2.42681  3.33346  5.44819  4.08904    801 k - - -
          2.68618  4.42225  2.77519  2.73123  3.46354  2.40513  3.72494  3.29354  2.67741  2.69355  4.24690  2.90347  2.73739  3.18146  2.89801  2.37887  2.77519  2.98518  4.58477  3.61503
          0.02022  4.30702  5.02937  0.61958  0.77255  0.48576  0.95510
    466   2.52642  3.17072  4.61694  4.09570  3.64232  4.01507  4.68011  2.06324  3.96948  2.31041  3.54270  4.21314  4.47052  4.20993  4.14075  3.38626  3.17407  0.99343  5.32735  4.12675    802 v - - -
          2.68618  4.42225  2.77519  2.73123  3.46354  2.40513  3.72494  3.29354  2.67741  2.69355  4.24690  2.90347  2.73739  3.18146  2.89801  2.37887  2.77519  2.98518  4.58477  3.61503
          0.02022  4.30702  5.02937  0.61958  0.77255  0.48576  0.95510
    467   2.65681  3.92524  3.11627  2.44467  4.20151  3.52140  3.68343  3.61012  1.48880  2.95516  4.00386  3.04857  3.90836  2.77083  2.64218  2.61099  2.94377  3.28159  5.39998  4.08576    803 k - - -
          2.68618  4.42225  2.77519  2.73123  3.46354  2.40513  3.72494  3.29354  2.67741  2.69355  4.24690  2.90347  2.73739  3.18146  2.89801  2.37887  2.77519  2.98518  4.58477  3.61503
          0.02022  4.30702  5.02937  0.61958  0.77255  0.48576  0.95510
    468   2.40933  4.35528  3.64709  3.34502  4.48398  3.13323  4.40382  3.86878  3.36416  3.58576  4.42316  3.49452  3.88111  3.67281  3.67121  1.04630  1.75994  3.33376  5.83031  4.61015    804 s - - -
          2.68618  4.42225  2.77519  2.73123  3.46354  2.40513  3.72494  3.29354  2.67741  2.69355  4.24690  2.90347  2.73739  3.18146  2.89801  2.37887  2.77519  2.98518  4.58477  3.61503
          0.02022  4.30702  5.02937  0.61958  0.77255  0.48576  0.95510
    469   1.70905  4.35438  3.64721  3.20697  4.34310  2.39804  4.25118  3.74951  3.19871  3.42362  4.24197  3.42260  3.85563  3.49469  3.55496  1.38606  2.54242  2.92613  5.68100  4.45382    805 s - - -
          2.68618  4.42225  2.77519  2.73123  3.46354  2.40513  3.72494  3.29354  2.67741  2.69355  4.24690  2.90347  2.73739  3.18146  2.89801  2.37887  2.77519  2.98518  4.58477  3.61503
          0.02022  4.30702  5.02937  0.61958  0.77255  0.48576  0.95510
    470   3.32096  4.65250  4.96194  4.39578  1.83002  4.50516  4.59162  2.47231  4.24639  1.00224  2.61970  4.52882  4.72532  4.29750  4.30614  3.83535  3.53668  2.60263  4.86415  3.33592    806 l - - -
          2.68618  4.42225  2.77519  2.73123  3.46354  2.40513  3.72494  3.29354  2.67741  2.69355  4.24690  2.90347  2.73739  3.18146  2.89801  2.37887  2.77519  2.98518  4.58477  3.61503
          0.02022  4.30702  5.02937  0.61958  0.77255  0.48576  0.95510
    471   2.55233  4.91912  3.01750  2.42780  4.18965  3.47246  3.67471  3.61038  2.31135  2.98671  3.99679  2.99555  3.87016  1.83562  2.87419  2.36097  2.77973  3.07156  5.41160  4.07111    807 q - - -
          2.68618  4.42225  2.77519  2.73123  3.46354  2.40513  3.72494  3.29354  2.67741  2.69355  4.24690  2.90347  2.73739  3.18146  2.89801  2.37887  2.77519  2.98518  4.58477  3.61503
          0.02022  4.30702  5.02937  0.61958  0.77255  0.48576  0.95510
    472   2.64058  3.54740  3.78478  3.20398  3.33859  3.67896  3.79402  2.44279  2.84044  1.68045  3.33298  3.52615  4.05225  3.38296  2.70758  2.94627  2.87140  2.48537  4.81903  3.26859    808 l - - -
          2.68618  4.42225  2.77519  2.73123  3.46354  2.40513  3.72494  3.29354  2.67741  2.69355  4.24690  2.90347  2.73739  3.18146  2.89801  2.37887  2.77519  2.98518  4.58477  3.61503
          0.02022  4.30702  5.02937  0.61958  0.77255  0.48576  0.95510
    473   3.64268  4.92241  5.25822  4.70039  2.76670  4.90936  5.08686  2.37278  4.55277  0.61923  2.69096  4.94146  5.00988  4.55785  4.60906  4.27749  3.85192  2.59546  5.22984  4.10219    809 L - - -
          2.68618  4.42225  2.77519  2.73123  3.46354  2.40513  3.72494  3.29354  2.67741  2.69355  4.24690  2.90347  2.73739  3.18146  2.89801  2.37887  2.77519  2.98518  4.58477  3.61503
          0.02022  4.30702  5.02937  0.61958  0.77255  0.48576  0.95510
    474   2.59659  5.04654  3.01764  2.36316  4.35247  3.48058  3.40904  3.79141  1.76747  3.19713  4.10291  2.97338  3.86752  2.56432  2.33317  2.49339  2.86668  3.41719  4.25148  4.13720    810 k - - -
          2.68618  4.42225  2.77519  2.73123  3.46354  2.40513  3.72494  3.29354  2.67741  2.69355  4.24690  2.90347  2.73739  3.18146  2.89801  2.37887  2.77519  2.98518  4.58477  3.61503
          0.02022  4.30702  5.02937  0.61958  0.77255  0.48576  0.95510
    475   2.68737  5.27193  2.64607  1.34571  4.59733  3.44614  3.70818  4.06381  2.21594  3.55585  4.33615  2.91604  3.90328  2.68551  2.72361  2.76543  3.05062  3.65556  5.69741  4.30139    811 e - - -
          2.68618  4.42225  2.77519  2.73123  3.46354  2.40513  3.72494  3.29354  2.67741  2.69355  4.24690  2.90347  2.73739  3.18146  2.89801  2.37887  2.77519  2.98518  4.58477  3.61503
          0.02022  4.30702  5.02937  0.61958  0.77255  0.48576  0.95510
    476   2.03988  5.06388  2.78397  1.75794  4.42060  3.41431  3.74026  3.86794  2.54239  3.41980  4.21524  2.94875  3.88568  2.67876  3.02017  2.08524  2.99239  3.48274  5.61149  4.23365    812 e - - -
          2.68618  4.42225  2.77519  2.73123  3.46354  2.40513  3.72494  3.29354  2.67741  2.69355  4.24690  2.90347  2.73739  3.18146  2.89801  2.37887  2.77519  2.98518  4.58477  3.61503
          0.02022  4.30702  5.02937  0.61958  0.77255  0.48576  0.95510
    477   1.10487  3.27094  4.05257  3.58685  3.90835  3.27304  4.36432  3.09980  3.50281  2.96676  3.86965  3.65570  3.94855  3.75912  3.75024  2.42824  2.78226  2.24774  5.37344  4.18574    813 a - - -
          2.68618  4.42225  2.77519  2.73123  3.46354  2.40513  3.72494  3.29354  2.67741  2.69355  4.24690  2.90347  2.73739  3.18146  2.89801  2.37887  2.77519  2.98518  4.58477  3.61503
          0.02022  4.30702  5.02937  0.61958  0.77255  0.48576  0.95510
    478   2.60082  4.79334  3.07322  2.22623  2.97784  3.36705  3.36648  3.42751  2.49921  2.67872  3.48308  2.88967  3.87258  2.53491  2.58279  2.60674  2.87305  3.11803  5.30430  3.98117    814 e - - -
          2.68618  4.42225  2.77519  2.73123  3.46354  2.40513  3.72494  3.29354  2.67741  2.69355  4.24690  2.90347  2.73739  3.18146  2.89801  2.37887  2.77519  2.98518  4.58477  3.61503
          0.02022  4.30702  5.02937  0.61958  0.77255  0.48576  0.95510
    479   2.54495  5.12307  2.95357  2.19598  4.45509  3.46247  3.63580  3.91127  1.94672  3.31530  4.17603  2.65171  3.85778  2.74485  2.24491  2.26396  2.92762  3.50857  5.55467  4.18145    815 k - - -
          2.68618  4.42225  2.77519  2.73123  3.46354  2.40513  3.72494  3.29354  2.67741  2.69355  4.24690  2.90347  2.73739  3.18146  2.89801  2.37887  2.77519  2.98518  4.58477  3.61503
          0.02022  4.30702  5.02937  0.61958  0.77255  0.48576  0.95510
    480   2.63740  4.40363  3.44482  2.87860  3.06819  3.59693  2.60200  2.91310  2.50798  2.31239  3.06962  3.11466  3.97733  3.05543  3.20180  2.83636  2.86881  2.56898  4.96439  3.01728    816 l - - -
          2.68618  4.42225  2.77519  2.73123  3.46354  2.40513  3.72494  3.29354  2.67741  2.69355  4.24690  2.90347  2.73739  3.18146  2.89801  2.37887  2.77519  2.98518  4.58477  3.61503
          0.02022  4.30702  5.02937  0.61958  0.77255  0.48576  0.95510
    481   2.72659  5.06168  2.51450  2.21762  4.41393  3.29300  3.74033  3.86511  2.56305  3.41794  4.21166  2.87178  3.87954  2.87715  3.05619  1.79598  2.08593  3.47871  5.61329  4.23003    817 s - - -
          2.68618  4.42225  2.77519  2.73123  3.46354  2.40513  3.72494  3.29354  2.67741  2.69355  4.24690  2.90347  2.73739  3.18146  2.89801  2.37887  2.77519  2.98518  4.58477  3.61503
          0.02022  4.30702  5.02937  0.61958  0.77255  0.48576  0.95510
    482   3.08864  4.44752  4.81594  4.22331  2.69956  4.28492  4.57120  2.20705  4.07266  1.03234  2.53953  4.36100  4.55367  4.16626  4.14027  3.60354  3.31082  2.26673  4.96781  3.28489    818 l - - -
          2.68618  4.42225  2.77519  2.73123  3.46354  2.40513  3.72494  3.29354  2.67741  2.69355  4.24690  2.90347  2.73739  3.18146  2.89801  2.37887  2.77519  2.98518  4.58477  3.61503
          0.02022  4.30702  5.02937  0.61958  0.77255  0.48576  0.95510
    483   1.89292  5.26009  2.12554  1.76378  4.57425  3.40602  3.73636  4.04733  2.57082  3.56271  4.34666  2.88375  3.89137  2.75257  3.08660  2.75325  2.84078  3.63937  5.73018  4.30877    819 e - - -
          2.68618  4.42225  2.77519  2.73123  3.46354  2.40513  3.72494  3.29354  2.67741  2.69355  4.24690  2.90347  2.73739  3.18146  2.89801  2.37887  2.77519  2.98518  4.58477  3.61503
          0.02022  4.30702  5.02937  0.61958  0.77255  0.48576  0.95510
    484   2.64670  4.93733  2.79501  1.89963  3.13577  3.25663  3.33098  3.63499  2.43303  3.20688  4.00060  2.96304  3.84750  2.35454  2.90625  2.65643  2.87814  3.28429  4.27679  3.90629    820 e - - -
          2.68618  4.42225  2.77519  2.73123  3.46354  2.40513  3.72494  3.29354  2.67741  2.69355  4.24690  2.90347  2.73739  3.18146  2.89801  2.37887  2.77519  2.98518  4.58477  3.61503
          0.02022  4.30702  5.02937  0.61958  0.77255  0.48576  0.95510
    485   4.09377  5.22410  4.96682  4.72571  2.04706  4.70150  3.60658  3.84256  4.47908  3.10413  4.39097  4.32804  5.00142  4.41911  4.45758  4.10525  4.30573  3.75328  2.42726  0.65108    821 Y - - -
          2.68618  4.42225  2.77519  2.73123  3.46354  2.40513  3.72494  3.29354  2.67741  2.69355  4.24690  2.90347  2.73739  3.18146  2.89801  2.37887  2.77519  2.98518  4.58477  3.61503
          0.02022  4.30702  5.02937  0.61958  0.77255  0.48576  0.95510
    486   1.87048  2.95229  3.49209  2.72320  4.00660  3.31137  4.04816  3.37599  2.98495  3.07381  3.92841  3.33911  3.89972  3.30225  3.35755  1.50731  2.86618  3.02505  5.38321  4.13758    822 s - - -
          2.68618  4.42225  2.77519  2.73123  3.46354  2.40513  3.72494  3.29354  2.67741  2.69355  4.24690  2.90347  2.73739  3.18146  2.89801  2.37887  2.77519  2.98518  4.58477  3.61503
          0.02022  4.30702  5.02937  0.61958  0.77255  0.48576  0.95510
    487   2.37296  5.16545  2.65328  2.00788  4.50038  3.42887  3.63087  3.97649  1.88364  3.46243  4.21257  2.72872  3.83584  2.61863  2.60117  2.64696  2.86200  3.55140  5.59887  4.19706    823 k - - -
          2.68618  4.42225  2.77519  2.73123  3.46354  2.40513  3.72494  3.29354  2.67741  2.69355  4.24690  2.90347  2.73739  3.18146  2.89801  2.37887  2.77519  2.98518  4.58477  3.61503
          0.02022  4.30702  5.02937  0.61958  0.77255  0.48576  0.95510
    488   2.45200  4.87152  3.03512  1.97371  4.11747  3.47414  3.38865  2.80126  2.45207  2.96128  3.79659  2.99932  3.86445  2.31748  2.80813  2.67996  2.88229  3.20744  5.36597  4.02900    824 e - - -
          2.68618  4.42225  2.77519  2.73123  3.46354  2.40513  3.72494  3.29354  2.67741  2.69355  4.24690  2.90347  2.73739  3.18146  2.89801  2.37887  2.77519  2.98518  4.58477  3.61503
          0.02022  4.30702  5.02937  0.61958  0.77255  0.48576  0.95510
    489   2.03017  1.16095  4.24225  3.91634  4.27087  3.10477  4.63612  3.56909  3.80768  3.37618  4.24590  3.73685  3.88832  4.04494  3.97896  1.85536  2.84815  3.09988  5.70607  4.54923    825 c - - -
          2.68618  4.42225  2.77519  2.73123  3.46354  2.40513  3.72494  3.29354  2.67741  2.69355  4.24690  2.90347  2.73739  3.18146  2.89801  2.37887  2.77519  2.98518  4.58477  3.61503
          0.02022  4.30702  5.02937  0.61958  0.77255  0.48576  0.95510
    490   2.86482  5.34162  2.17638  2.20644  4.74153  1.21508  3.91683  4.21265  2.79212  3.76275  4.60429  2.90370  3.97722  3.08734  3.42289  2.91166  3.26611  3.80596  5.95850  4.52162    826 g - - -
          2.68618  4.42225  2.77519  2.73123  3.46354  2.40513  3.72494  3.29354  2.67741  2.69355  4.24690  2.90347  2.73739  3.18146  2.89801  2.37887  2.77519  2.98518  4.58477  3.61503
          0.02022  4.30702  5.02937  0.61958  0.77255  0.48576  0.95510
    491   2.89941  4.46268  4.97999  4.47521  3.80231  4.53160  5.14354  1.20731  4.37818  2.39385  3.60896  4.64857  4.86078  4.63541  4.56144  3.91267  3.20275  1.09843  5.68201  4.47242    827 v - - -
          2.68618  4.42225  2.77519  2.73123  3.46354  2.40513  3.72494  3.29354  2.67741  2.69355  4.24690  2.90347  2.73739  3.18146  2.89801  2.37887  2.77519  2.98518  4.58477  3.61503
          0.02022  4.30702  5.02937  0.61958  0.77255  0.48576  0.95510
    492   2.63704  4.96756  2.46356  2.47250  4.49435  3.34905  3.84449  3.95214  2.70434  3.51538  4.31584  2.79488  1.91218  2.99588  3.19352  1.82985  3.01626  3.52922  5.71045  4.33540    828 s - - -
          2.68618  4.42225  2.77519  2.73123  3.46354  2.40513  3.72494  3.29354  2.67741  2.69355  4.24690  2.90347  2.73739  3.18146  2.89801  2.37887  2.77519  2.98518  4.58477  3.61503
          0.02022  4.30702  5.02937  0.61958  0.77255  0.48576  0.95510
    493   2.50150  4.88518  3.01999  1.94188  4.13911  3.46900  3.67266  3.55727  2.34536  3.06431  3.95758  2.99338  3.09987  2.81593  2.73478  2.67805  2.76376  2.50380  5.38178  4.04141    829 e - - -
          2.68618  4.42225  2.77519  2.73123  3.46354  2.40513  3.72494  3.29354  2.67741  2.69355  4.24690  2.90347  2.73739  3.18146  2.89801  2.37887  2.77519  2.98518  4.58477  3.61503
          0.02022  4.30702  5.02937  0.61958  0.77255  0.48576  0.95510
    494   2.06473  5.08465  2.68338  2.09928  4.39307  3.24482  3.31672  3.85498  2.17743  3.12595  4.13788  2.86139  3.83297  2.74748  2.87933  2.42493  2.89544  3.45600  5.53964  4.14941    830 a - - -
          2.68618  4.42225  2.77519  2.73123  3.46354  2.40513  3.72494  3.29354  2.67741  2.69355  4.24690  2.90347  2.73739  3.18146  2.89801  2.37887  2.77519  2.98518  4.58477  3.61503
          0.02022  4.30702  5.02937  0.61958  0.77255  0.48576  0.95510
    495   2.66951  5.11369  2.50414  2.23061  4.43312  3.43126  3.63166  3.89962  2.17993  3.40588  4.16414  2.90885  3.83387  2.21474  2.76915  2.64199  2.24502  3.26477  5.55940  4.16608    831 k - - -
          2.68618  4.42225  2.77519  2.73123  3.46354  2.40513  3.72494  3.29354  2.67741  2.69355  4.24690  2.90347  2.73739  3.18146  2.89801  2.37887  2.77519  2.98518  4.58477  3.61503
          0.02022  4.30702  5.02937  0.61958  0.77255  0.48576  0.95510
    496   3.32522  4.58486  5.18756  4.68772  3.70619  4.77465  5.36229  0.86039  4.57663  2.14369  3.33252  4.88283  5.02913  4.80623  4.74098  4.17447  3.58325  1.48078  5.75397  4.57603    832 i - - -
          2.68618  4.42225  2.77519  2.73123  3.46354  2.40513  3.72494  3.29354  2.67741  2.69355  4.24690  2.90347  2.73739  3.18146  2.89801  2.37887  2.77519  2.98518  4.58477  3.61503
          0.02022  4.30702  5.02937  0.61958  0.77255  0.48576  0.95510
    497   2.38207  4.41772  3.47838  2.35970  3.59323  3.63397  3.91393  1.86829  2.90451  2.62571  3.53847  3.14392  4.02686  3.22074  3.26900  2.89206  2.84929  2.25611  5.04480  3.80222    833 i - - -
          2.68618  4.42225  2.77519  2.73123  3.46354  2.40513  3.72494  3.29354  2.67741  2.69355  4.24690  2.90347  2.73739  3.18146  2.89801  2.37887  2.77519  2.98518  4.58477  3.61503
          0.02022  4.30702  5.02937  0.61958  0.77255  0.48576  0.95510
    498   2.05354  5.07414  2.81966  2.17652  4.38183  2.87771  3.40316  3.84171  2.27030  3.36277  4.12725  2.91619  3.83258  2.56842  2.74966  2.60052  2.62459  3.44503  5.52937  4.14228    834 a - - -
          2.68618  4.42225  2.77519  2.73123  3.46354  2.40513  3.72494  3.29354  2.67741  2.69355  4.24690  2.90347  2.73739  3.18146  2.89801  2.37887  2.77519  2.98518  4.58477  3.61503
          0.02022  4.30702  5.02937  0.61958  0.77255  0.48576  0.95510
    499   3.25825  4.61210  4.86902  4.31645  3.34511  4.50182  4.89756  2.02018  4.17337  0.88042  3.15061  4.54516  4.76502  4.34675  4.31959  3.84997  3.14169  1.95237  5.32724  4.22458    835 l - - -
          2.68618  4.42225  2.77519  2.73123  3.46354  2.40513  3.72494  3.29354  2.67741  2.69355  4.24690  2.90347  2.73739  3.18146  2.89801  2.37887  2.77519  2.98518  4.58477  3.61503
          0.02022  4.30702  5.02937  0.61958  0.77255  0.48576  0.95510
    500   0.53391  4.47322  3.96883  3.80751  4.54967  3.28164  4.76811  3.74615  3.83705  3.60510  4.60464  3.82648  4.06361  4.13948  4.03988  2.82818  3.13688  3.31963  5.92896  4.78880    836 A - - -
          2.68618  4.42225  2.77519  2.73123  3.46354  2.40513  3.72494  3.29354  2.67741  2.69355  4.24690  2.90347  2.73739  3.18146  2.89801  2.37887  2.77519  2.98518  4.58477  3.61503
          0.02022  4.30702  5.02937  0.61958  0.77255  0.48576  0.95510
    501   2.72604  5.19341  2.72743  2.02513  4.54360  3.46223  3.49073  4.00981  1.93671  3.48406  4.24086  2.93261  3.86427  2.50841  2.07697  2.62248  2.95226  3.58860  5.60580  4.22410    837 k - - -
          2.68618  4.42225  2.77519  2.73123  3.46354  2.40513  3.72494  3.29354  2.67741  2.69355  4.24690  2.90347  2.73739  3.18146  2.89801  2.37887  2.77519  2.98518  4.58477  3.61503
          0.02022  4.30702  5.02937  0.61958  0.77255  0.48576  0.95510
    502   2.72928  5.18871  2.64327  1.59169  4.51701  3.43808  3.66082  3.98549  2.14589  3.48006  4.24401  2.91114  3.86234  2.77244  2.54953  2.69167  2.59216  3.57209  5.62316  4.22762    838 e - - -
          2.68618  4.42225  2.77519  2.73123  3.46354  2.40513  3.72494  3.29354  2.67741  2.69355  4.24690  2.90347  2.73739  3.18146  2.89801  2.37887  2.77519  2.98518  4.58477  3.61503
          0.02022  4.30702  5.02937  0.61958  0.77255  0.48576  0.95510
    503   3.64489  4.93457  4.97667  4.57777  0.90913  4.62955  4.20046  2.74101  4.40634  1.63443  3.38251  4.53416  4.90072  4.43684  4.45255  4.03225  3.88166  2.83864  4.35838  2.73581    839 f - - -
          2.68618  4.42225  2.77519  2.73123  3.46354  2.40513  3.72494  3.29354  2.67741  2.69355  4.24690  2.90347  2.73739  3.18146  2.89801  2.37887  2.77519  2.98518  4.58477  3.61503
          0.02022  4.30702  5.02937  0.61958  0.77255  0.48576  0.95510
    504   2.51248  4.41793  3.47246  2.91984  3.55200  3.57865  3.41823  2.91087  2.83519  2.66601  3.55653  3.32691  3.98687  3.17761  3.18597  2.77390  1.57097  2.72642  3.73274  3.72098    840 t - - -
          2.68618  4.42225  2.77519  2.73123  3.46354  2.40513  3.72494  3.29354  2.67741  2.69355  4.24690  2.90347  2.73739  3.18146  2.89801  2.37887  2.77519  2.98518  4.58477  3.61503
          0.02022  4.30702  5.02937  0.61958  0.77255  0.48576  0.95510
    505   2.56156  5.08435  2.71837  2.30782  4.38658  3.36031  3.68157  3.83601  2.32377  3.37428  4.15896  2.93498  3.86848  2.67803  2.77507  1.60208  2.95282  3.45634  5.55611  4.17873    841 s - - -
          2.68618  4.42225  2.77519  2.73123  3.46354  2.40513  3.72494  3.29354  2.67741  2.69355  4.24690  2.90347  2.73739  3.18146  2.89801  2.37887  2.77519  2.98518  4.58477  3.61503
          0.02022  4.30702  5.02937  0.61958  0.77255  0.48576  0.95510
    506   2.83231  4.45167  3.31052  2.80272  3.21935  3.65415  1.78832  3.40336  2.72827  2.99939  3.90506  2.61314  4.05434  3.10079  3.11338  2.91290  3.06776  3.13869  4.73613  2.32692    842 h - - -
          2.68618  4.42225  2.77519  2.73123  3.46354  2.40513  3.72494  3.29354  2.67741  2.69355  4.24690  2.90347  2.73739  3.18146  2.89801  2.37887  2.77519  2.98518  4.58477  3.61503
          0.02022  4.30702  5.02937  0.61958  0.77255  0.48576  0.95510
    507   1.89218  4.51462  3.24249  3.02539  4.50854  1.10612  4.25530  3.93227  3.18395  3.59207  4.43135  3.33685  3.91150  3.13213  3.54059  2.66917  2.97886  3.42720  5.82085  4.56455    843 g - - -
          2.68618  4.42225  2.77519  2.73123  3.46354  2.40513  3.72494  3.29354  2.67741  2.69355  4.24690  2.90347  2.73739  3.18146  2.89801  2.37887  2.77519  2.98518  4.58477  3.61503
          0.02022  4.30702  5.02937  0.61958  0.77255  0.48576  0.95510
    508   2.78394  5.09330  3.11582  2.53660  4.43226  3.54105  3.52590  3.85319  1.84098  3.36852  4.16467  3.04280  2.73647  2.79007  2.00010  2.77678  2.43805  3.48730  5.51492  4.19785    844 k - - -
          2.68618  4.42225  2.77519  2.73123  3.46354  2.40513  3.72494  3.29354  2.67741  2.69355  4.24690  2.90347  2.73739  3.18146  2.89801  2.37887  2.77519  2.98518  4.58477  3.61503
          0.02022  4.30702  5.02937  0.61958  0.77255  0.48576  0.95510
    509   2.90198  5.20608  3.25662  2.63115  4.57547  3.62719  3.45228  3.98795  1.47261  3.45841  4.26377  3.11496  3.99569  2.23625  2.02376  2.88345  3.09941  3.62250  5.55139  3.39012    845 k - - -
          2.68618  4.42225  2.77519  2.73123  3.46354  2.40513  3.72494  3.29354  2.67741  2.69355  4.24690  2.90347  2.73739  3.18146  2.89801  2.37887  2.77519  2.98518  4.58477  3.61503
          0.02022  4.30702  5.02937  0.61958  0.77255  0.48576  0.95510
    510   0.72749  4.29498  3.81198  3.59468  4.54233  3.09508  4.59005  3.87944  3.63882  3.65845  4.51191  3.60712  3.88706  3.91033  3.88477  2.17951  2.90039  3.32176  5.92094  4.73198    846 a - - -
          2.68618  4.42225  2.77519  2.73123  3.46354  2.40513  3.72494  3.29354  2.67741  2.69355  4.24690  2.90347  2.73739  3.18146  2.89801  2.37887  2.77519  2.98518  4.58477  3.61503
          0.02022  4.30702  5.02937  0.61958  0.77255  0.48576  0.95510
    511   1.26044  4.26847  3.87489  3.45489  3.98641  2.84754  4.33359  3.16310  3.41297  3.03957  3.93935  3.59146  3.94550  3.68818  3.69106  2.57705  2.88113  1.77111  5.43642  4.23624    847 a - - -
          2.68618  4.42225  2.77519  2.73123  3.46354  2.40513  3.72494  3.29354  2.67741  2.69355  4.24690  2.90347  2.73739  3.18146  2.89801  2.37887  2.77519  2.98518  4.58477  3.61503
          0.02022  4.30702  5.02937  0.61958  0.77255  0.48576  0.95510
    512   1.71926  4.33295  4.20119  3.70052  3.73630  3.74428  4.47904  2.23816  3.61319  2.58927  3.64137  3.90161  4.26949  3.89335  3.86852  3.11468  2.75905  1.30811  5.34685  4.13955    848 v - - -
          2.68618  4.42225  2.77519  2.73123  3.46354  2.40513  3.72494  3.29354  2.67741  2.69355  4.24690  2.90347  2.73739  3.18146  2.89801  2.37887  2.77519  2.98518  4.58477  3.61503
          0.02022  4.30702  5.02937  0.61958  0.77255  0.48576  0.95510
    513   2.64942  4.52195  2.34404  2.75316  3.02886  3.56513  3.80819  2.24895  2.73696  2.73834  3.61984  2.80853  3.95412  3.05992  3.14305  2.80016  2.70878  2.61433  5.09104  3.82206    849 i - - -
          2.68618  4.42225  2.77519  2.73123  3.46354  2.40513  3.72494  3.29354  2.67741  2.69355  4.24690  2.90347  2.73739  3.18146  2.89801  2.37887  2.77519  2.98518  4.58477  3.61503
          0.02022  4.30702  5.02937  0.61958  0.77255  0.48576  0.95510
    514   2.03842  3.68578  3.70671  3.14899  3.49345  3.57385  3.98867  2.38101  3.08590  2.41265  3.46779  3.47916  4.01562  3.37105  3.39799  2.07402  2.40168  2.55345  4.96260  3.74455    850 a - - -
          2.68618  4.42225  2.77519  2.73123  3.46354  2.40513  3.72494  3.29354  2.67741  2.69355  4.24690  2.90347  2.73739  3.18146  2.89801  2.37887  2.77519  2.98518  4.58477  3.61503
          0.02022  4.30702  5.02937  0.61958  0.77255  0.48576  0.95510
    515   3.45378  5.09996  3.84232  3.47918  2.45493  4.11547  1.08826  3.75416  3.28624  3.15626  4.27377  3.73454  4.51795  3.66433  3.53983  3.49610  3.68875  3.56760  4.09341  1.80774    851 h - - -
          2.68622  4.42229  2.77523  2.73127  3.46358  2.40517  3.72432  3.29358  2.67745  2.69359  4.24694  2.90351  2.73743  3.18150  2.89760  2.37891  2.77523  2.98522  4.58481  3.61507
          0.24466  1.55835  5.02937  0.21269  1.65236  0.48576  0.95510
    516   3.29680  5.00629  4.05708  4.02114  5.11237  0.29168  5.09148  4.84069  4.25992  4.42997  5.42483  4.22371  4.40839  4.55044  4.42670  3.48441  3.81073  4.28447  6.06991  5.23650    853 G - - -
          2.68618  4.42225  2.77519  2.73123  3.46354  2.40513  3.72494  3.29354  2.67741  2.69355  4.24690  2.90347  2.73739  3.18146  2.89801  2.37887  2.77519  2.98518  4.58477  3.61503
          0.02022  4.30702  5.02937  0.61958  0.77255  0.48576  0.95510
    517   2.57622  4.53091  3.37991  3.06932  4.30002  1.10716  4.20639  3.72410  3.11588  2.89670  4.27191  3.38772  2.64117  3.45697  3.46446  2.72607  2.99617  3.30523  5.64167  4.38238    854 g - - -
          2.68618  4.42225  2.77519  2.73123  3.46354  2.40513  3.72494  3.29354  2.67741  2.69355  4.24690  2.90347  2.73739  3.18146  2.89801  2.37887  2.77519  2.98518  4.58477  3.61503
          0.02022  4.30702  5.02937  0.61958  0.77255  0.48576  0.95510
    518   2.24081  4.47268  3.37067  2.84357  3.79363  2.61992  3.88859  3.16095  2.81773  2.85466  2.57009  2.96183  3.92796  3.14288  3.20832  2.74092  1.99037  2.87946  5.18496  3.92774    855 t - - -
          2.68618  4.42225  2.77519  2.73123  3.46354  2.40513  3.72494  3.29354  2.67741  2.69355  4.24690  2.90347  2.73739  3.18146  2.89801  2.37887  2.77519  2.98518  4.58477  3.61503
          0.02022  4.30702  5.02937  0.61958  0.77255  0.48576  0.95510
    519   2.77046  4.63029  3.28252  2.84308  3.76323  3.59240  3.88092  3.16604  2.69922  2.80565  1.55722  2.68169  4.03175  2.76271  3.02707  2.91554  3.02047  2.93530  5.17412  3.89479    856 m - - -
          2.68618  4.42225  2.77519  2.73123  3.46354  2.40513  3.72494  3.29354  2.67741  2.69355  4.24690  2.90347  2.73739  3.18146  2.89801  2.37887  2.77519  2.98518  4.58477  3.61503
          0.02022  4.30702  5.02937  0.61958  0.77255  0.48576  0.95510
    520   2.25056  4.73072  3.10038  2.58119  3.94541  3.29125  2.34152  3.37838  2.57710  3.01303  3.85136  3.00719  3.89824  2.92589  3.01523  2.20889  2.89669  3.07866  5.26891  3.13859    857 s - - -
          2.68618  4.42225  2.77519  2.73123  3.46354  2.40513  3.72494  3.29354  2.67741  2.69355  4.24690  2.90347  2.73739  3.18146  2.89801  2.37887  2.77519  2.98518  4.58477  3.61503
          0.02022  4.30702  5.02937  0.61958  0.77255  0.48576  0.95510
    521   2.10681  4.46480  3.40385  2.87047  3.89064  2.06006  3.92517  3.03132  2.84617  2.95216  3.80850  3.26535  3.37724  3.16665  3.24278  2.45528  2.37107  2.62369  5.26725  4.00800    858 g - - -
          2.68618  4.42225  2.77519  2.73123  3.46354  2.40513  3.72494  3.29354  2.67741  2.69355  4.24690  2.90347  2.73739  3.18146  2.89801  2.37887  2.77519  2.98518  4.58477  3.61503
          0.02022  4.30702  5.02937  0.61958  0.77255  0.48576  0.95510
    522   2.23632  4.68864  2.99396  2.72731  4.55307  2.51844  4.04670  4.00161  2.93718  3.60277  4.40804  1.30483  3.88838  3.22888  3.37610  2.49652  2.86568  3.50459  5.80444  4.48578    859 n - - -
          2.68618  4.42225  2.77519  2.73123  3.46354  2.40513  3.72494  3.29354  2.67741  2.69355  4.24690  2.90347  2.73739  3.18146  2.89801  2.37887  2.77519  2.98518  4.58477  3.61503
          0.02022  4.30702  5.02937  0.61958  0.77255  0.48576  0.95510
    523   3.29680  5.00629  4.05708  4.02114  5.11237  0.29168  5.09148  4.84069  4.25992  4.42997  5.42483  4.22371  4.40839  4.55044  4.42670  3.48441  3.81073  4.28447  6.06991  5.23650    860 G - - -
          2.68618  4.42225  2.77519  2.73123  3.46354  2.40513  3.72494  3.29354  2.67741  2.69355  4.24690  2.90347  2.73739  3.18146  2.89801  2.37887  2.77519  2.98518  4.58477  3.61503
          0.02022  4.30702  5.02937  0.61958  0.77255  0.48576  0.95510
    524   2.45376  4.30048  3.72312  2.93101  1.61580  3.69573  3.94607  2.74932  3.13640  2.46984  3.40896  3.53108  4.08814  3.41792  3.42112  2.98107  2.77639  2.54857  4.77087  3.12757    861 f - - -
          2.68618  4.42225  2.77519  2.73123  3.46354  2.40513  3.72494  3.29354  2.67741  2.69355  4.24690  2.90347  2.73739  3.18146  2.89801  2.37887  2.77519  2.98518  4.58477  3.61503
          0.02022  4.30702  5.02937  0.61958  0.77255  0.48576  0.95510
    525   3.93505  5.24478  4.51128  4.34051  2.45129  4.36101  3.91282  3.89335  4.18876  3.22927  4.52432  4.30087  4.83284  4.38327  4.27366  4.01924  4.22837  3.78649  4.10492  0.46742    862 Y - - -
          2.68618  4.42225  2.77519  2.73123  3.46354  2.40513  3.72494  3.29354  2.67741  2.69355  4.24690  2.90347  2.73739  3.18146  2.89801  2.37887  2.77519  2.98518  4.58477  3.61503
          0.02022  4.30702  5.02937  0.61958  0.77255  0.48576  0.95510
    526   2.27389  4.63066  3.15338  2.75343  4.35983  3.27993  3.97045  3.78180  2.82344  3.40392  4.21397  1.80562  3.87259  3.14951  3.25134  2.18884  1.89372  3.34315  5.63116  4.32788    863 n - - -
          2.68618  4.42225  2.77519  2.73123  3.46354  2.40513  3.72494  3.29354  2.67741  2.69355  4.24690  2.90347  2.73739  3.18146  2.89801  2.37887  2.77519  2.98518  4.58477  3.61503
          0.02022  4.30702  5.02937  0.61958  0.77255  0.48576  0.95510
    527   1.34086  4.33434  3.69864  3.19188  3.84204  3.38128  4.12944  2.81845  3.14080  2.88176  3.78355  3.47210  3.96017  3.44240  3.47417  2.17405  2.73228  2.38674  5.28311  4.05888    864 a - - -
          2.68618  4.42225  2.77519  2.73123  3.46354  2.40513  3.72494  3.29354  2.67741  2.69355  4.24690  2.90347  2.73739  3.18146  2.89801  2.37887  2.77519  2.98518  4.58477  3.61503
          0.02022  4.30702  5.02937  0.61958  0.77255  0.48576  0.95510
    528   3.26828  4.62863  4.57417  4.10427  1.94464  4.22910  3.73832  3.12032  3.94727  2.33157  3.74638  4.05487  4.56214  4.03712  3.28620  3.54601  3.49219  2.96204  1.89102  1.53702    865 y - - -
          2.68618  4.42225  2.77519  2.73123  3.46354  2.40513  3.72494  3.29354  2.67741  2.69355  4.24690  2.90347  2.73739  3.18146  2.89801  2.37887  2.77519  2.98518  4.58477  3.61503
          0.02022  4.30702  5.02937  0.61958  0.77255  0.48576  0.95510
    529   0.99945  4.29157  3.78455  3.44944  4.48887  2.92959  4.45433  3.89048  3.46604  3.58889  4.40427  3.53229  3.85577  3.73626  3.76546  1.78145  2.50509  3.32470  5.83747  4.64744    866 a - - -
          2.68618  4.42225  2.77519  2.73123  3.46354  2.40513  3.72494  3.29354  2.67741  2.69355  4.24690  2.90347  2.73739  3.18146  2.89801  2.37887  2.77519  2.98518  4.58477  3.61503
          0.02022  4.30702  5.02937  0.61958  0.77255  0.48576  0.95510
    530   2.87021  4.23683  4.67308  4.08288  2.87714  4.06694  4.37773  1.60640  3.91558  1.86551  3.15632  4.16556  4.39372  4.05799  3.98368  3.38291  3.10169  1.60028  3.56441  3.65391    867 v - - -
          2.68618  4.42225  2.77519  2.73123  3.46354  2.40513  3.72494  3.29354  2.67741  2.69355  4.24690  2.90347  2.73739  3.18146  2.89801  2.37887  2.77519  2.98518  4.58477  3.61503
          0.02022  4.30702  5.02937  0.61958  0.77255  0.48576  0.95510
    531   2.27035  4.21939  3.78076  3.20634  3.34226  3.54413  3.95890  2.62812  3.12291  2.14071  2.17992  3.52859  4.05041  3.39718  3.11023  2.73975  2.78648  2.27703  4.82660  3.61708    868 l - - -
          2.68618  4.42225  2.77519  2.73123  3.46354  2.40513  3.72494  3.29354  2.67741  2.69355  4.24690  2.90347  2.73739  3.18146  2.89801  2.37887  2.77519  2.98518  4.58477  3.61503
          0.02022  4.30702  5.02937  0.61958  0.77255  0.48576  0.95510
    532   2.51705  4.22704  3.95810  3.38683  3.33192  3.74604  4.07420  2.44276  3.28216  2.03650  1.82551  3.66793  4.12981  3.54624  3.52662  2.65038  2.76887  2.37564  4.86690  3.66906    869 m - - -
          2.68618  4.42225  2.77519  2.73123  3.46354  2.40513  3.72494  3.29354  2.67741  2.69355  4.24690  2.90347  2.73739  3.18146  2.89801  2.37887  2.77519  2.98518  4.58477  3.61503
          0.02022  4.30702  5.02937  0.61958  0.77255  0.48576  0.95510
    533   3.53887  4.81984  5.23205  4.68624  3.26148  4.85858  5.21112  1.93274  4.53080  0.71806  3.03599  4.92800  5.00772  4.60929  4.61804  4.23857  3.76648  2.14524  5.41710  4.36408    870 l - - -
          2.68618  4.42225  2.77519  2.73123  3.46354  2.40513  3.72494  3.29354  2.67741  2.69355  4.24690  2.90347  2.73739  3.18146  2.89801  2.37887  2.77519  2.98518  4.58477  3.61503
          0.02022  4.30702  5.02937  0.61958  0.77255  0.48576  0.95510
    534   3.07281  5.41431  2.21935  2.41024  4.80131  3.39435  4.03006  4.41692  3.04298  3.96456  4.84241  0.90176  4.04293  3.22524  3.57793  3.01530  3.40595  3.98293  6.03469  4.57679    871 n - - -
          2.68618  4.42225  2.77519  2.73123  3.46354  2.40513  3.72494  3.29354  2.67741  2.69355  4.24690  2.90347  2.73739  3.18146  2.89801  2.37887  2.77519  2.98518  4.58477  3.61503
          0.02022  4.30702  5.02937  0.61958  0.77255  0.48576  0.95510
    535   1.52934  4.41927  3.46477  2.93002  3.75462  3.28903  3.93349  3.09024  2.89004  2.81541  3.12635  3.05558  3.94158  3.21014  3.26354  2.75185  2.32444  2.67146  5.16440  3.91842    872 a - - -
          2.68618  4.42225  2.77519  2.73123  3.46354  2.40513  3.72494  3.29354  2.67741  2.69355  4.24690  2.90347  2.73739  3.18146  2.89801  2.37887  2.77519  2.98518  4.58477  3.61503
          0.02022  4.30702  5.02937  0.61958  0.77255  0.48576  0.95510
    536   3.60351  4.88319  5.27257  4.69865  2.74710  4.87883  5.09385  2.37854  4.56080  0.71797  2.14806  4.93139  4.97948  4.54407  4.60143  4.23778  3.80964  2.61050  5.24170  4.17529    873 l - - -
          2.68618  4.42225  2.77519  2.73123  3.46354  2.40513  3.72494  3.29354  2.67741  2.69355  4.24690  2.90347  2.73739  3.18146  2.89801  2.37887  2.77519  2.98518  4.58477  3.61503
          0.02022  4.30702  5.02937  0.61958  0.77255  0.48576  0.95510
    537   2.94602  4.50241  5.08033  4.56197  3.72072  4.65407  5.19693  1.05915  4.46221  2.03567  3.51650  4.74471  4.92793  4.69061  4.62668  4.03003  3.48144  1.33373  5.65876  4.47157    874 i - - -
          2.68618  4.42225  2.77519  2.73123  3.46354  2.40513  3.72494  3.29354  2.67741  2.69355  4.24690  2.90347  2.73739  3.18146  2.89801  2.37887  2.77519  2.98518  4.58477  3.61503
          0.02022  4.30702  5.02937  0.61958  0.77255  0.48576  0.95510
    538   3.29680  5.00629  4.05708  4.02114  5.11237  0.29168  5.09148  4.84069  4.25992  4.42997  5.42483  4.22371  4.40839  4.55044  4.42670  3.48441  3.81073  4.28447  6.06991  5.23650    875 G - - -
          2.68618  4.42225  2.77519  2.73123  3.46354  2.40513  3.72494  3.29354  2.67741  2.69355  4.24690  2.90347  2.73739  3.18146  2.89801  2.37887  2.77519  2.98518  4.58477  3.61503
          0.02022  4.30702  5.02937  0.61958  0.77255  0.48576  0.95510
    539   3.16177  5.13279  3.05861  2.99936  4.57428  3.54076  4.37687  4.40620  3.33351  4.00613  4.97605  0.57216  4.22273  3.66944  3.68715  3.22378  3.56912  3.98108  5.82739  4.50612    876 N - - -
          2.68618  4.42225  2.77519  2.73123  3.46354  2.40513  3.72494  3.29354  2.67741  2.69355  4.24690  2.90347  2.73739  3.18146  2.89801  2.37887  2.77519  2.98518  4.58477  3.61503
          0.02022  4.30702  5.02937  0.61958  0.77255  0.48576  0.95510
    540   3.34095  4.63112  5.17399  4.59433  2.72303  4.64248  4.97232  1.59957  4.45683  1.07279  2.73542  4.74905  4.83364  4.49228  4.49528  3.98969  3.56165  2.04178  5.23754  4.17602    877 l - - -
          2.68618  4.42225  2.77519  2.73123  3.46354  2.40513  3.72494  3.29354  2.67741  2.69355  4.24690  2.90347  2.73739  3.18146  2.89801  2.37887  2.77519  2.98518  4.58477  3.61503
          0.02022  4.30702  5.02937  0.61958  0.77255  0.48576  0.95510
    541   2.88608  5.35818  2.13521  2.30961  4.66516  3.39551  3.26871  4.17285  2.67914  3.68106  4.48168  1.44999  3.92761  2.93978  3.20827  2.39292  3.15026  3.75716  5.83533  4.39048    878 n - - -
          2.68618  4.42225  2.77519  2.73123  3.46354  2.40513  3.72494  3.29354  2.67741  2.69355  4.24690  2.90347  2.73739  3.18146  2.89801  2.37887  2.77519  2.98518  4.58477  3.61503
          0.02022  4.30702  5.02937  0.61958  0.77255  0.48576  0.95510
    542   2.59294  4.27664  3.66042  3.08540  3.39915  3.64970  3.91026  2.75600  2.69516  1.97366  3.16711  3.44691  4.02541  3.03873  2.86404  2.90708  2.86775  2.30187  3.02948  3.38778    879 l - - -
          2.68618  4.42225  2.77519  2.73123  3.46354  2.40513  3.72494  3.29354  2.67741  2.69355  4.24690  2.90347  2.73739  3.18146  2.89801  2.37887  2.77519  2.98518  4.58477  3.61503
          0.02022  4.30702  5.02937  0.61958  0.77255  0.48576  0.95510
    543   2.68137  5.08540  3.06447  2.41537  4.41594  3.52647  3.67610  3.83770  1.40597  3.36225  4.16014  3.02977  3.92249  2.73976  2.56661  2.43818  2.99918  3.22263  5.51860  4.19474    880 k - - -
          2.68618  4.42225  2.77519  2.73123  3.46354  2.40513  3.72494  3.29354  2.67741  2.69355  4.24690  2.90347  2.73739  3.18146  2.89801  2.37887  2.77519  2.98518  4.58477  3.61503
          0.02022  4.30702  5.02937  0.61958  0.77255  0.48576  0.95510
    544   3.29680  5.00629  4.05708  4.02114  5.11237  0.29168  5.09148  4.84069  4.25992  4.42997  5.42483  4.22371  4.40839  4.55044  4.42670  3.48441  3.81073  4.28447  6.06991  5.23650    881 G - - -
          2.68618  4.42225  2.77519  2.73123  3.46354  2.40513  3.72494  3.29354  2.67741  2.69355  4.24690  2.90347  2.73739  3.18146  2.89801  2.37887  2.77519  2.98518  4.58477  3.61503
          0.02022  4.30702  5.02937  0.61958  0.77255  0.48576  0.95510
    545   3.29680  5.00629  4.05708  4.02114  5.11237  0.29168  5.09148  4.84069  4.25992  4.42997  5.42483  4.22371  4.40839  4.55044  4.42670  3.48441  3.81073  4.28447  6.06991  5.23650    882 G - - -
          2.68618  4.42225  2.77519  2.73123  3.46354  2.40513  3.72494  3.29354  2.67741  2.69355  4.24690  2.90347  2.73739  3.18146  2.89801  2.37887  2.77519  2.98518  4.58477  3.61503
          0.02022  4.30702  5.02937  0.61958  0.77255  0.48576  0.95510
    546   2.25190  4.06352  4.27657  3.68101  3.05365  3.76333  4.07771  2.39626  3.53057  2.02063  2.68146  3.81367  4.12922  3.71940  3.65020  3.05968  2.63959  1.98598  3.98087  2.70010    883 v - - -
          2.68618  4.42225  2.77519  2.73123  3.46354  2.40513  3.72494  3.29354  2.67741  2.69355  4.24690  2.90347  2.73739  3.18146  2.89801  2.37887  2.77519  2.98518  4.58477  3.61503
          0.02022  4.30702  5.02937  0.61958  0.77255  0.48576  0.95510
    547   2.63397  4.13760  4.26050  3.67164  2.71849  3.82625  4.14043  2.26865  3.53835  1.77850  2.75620  3.84510  4.18524  3.73859  3.68734  2.36080  2.92823  2.00682  4.76328  3.58062    884 l - - -
          2.68618  4.42225  2.77519  2.73123  3.46354  2.40513  3.72494  3.29354  2.67741  2.69355  4.24690  2.90347  2.73739  3.18146  2.89801  2.37887  2.77519  2.98518  4.58477  3.61503
          0.02022  4.30702  5.02937  0.61958  0.77255  0.48576  0.95510
    548   2.20614  3.86157  3.54627  2.97787  3.46517  2.93336  3.87770  2.75388  2.67665  2.37300  3.02319  3.10596  3.99837  3.22533  3.16620  2.86684  2.86305  2.13529  4.91657  3.68643    885 v - - -
          2.68618  4.42225  2.77519  2.73123  3.46354  2.40513  3.72494  3.29354  2.67741  2.69355  4.24690  2.90347  2.73739  3.18146  2.89801  2.37887  2.77519  2.98518  4.58477  3.61503
          0.02022  4.30702  5.02937  0.61958  0.77255  0.48576  0.95510
    549   2.47912  5.12125  2.56830  2.35633  4.44935  2.51391  3.63564  3.92028  2.08206  3.42340  4.17902  2.65737  3.54412  2.74329  2.71237  2.36941  2.90279  3.50542  5.57501  4.17605    886 k - - -
          2.68618  4.42225  2.77519  2.73123  3.46354  2.40513  3.72494  3.29354  2.67741  2.69355  4.24690  2.90347  2.73739  3.18146  2.89801  2.37887  2.77519  2.98518  4.58477  3.61503
          0.02022  4.30702  5.02937  0.61958  0.77255  0.48576  0.95510
    550   1.73652  4.33141  3.61941  3.35637  4.60915  1.12986  4.45526  4.05081  3.46565  3.71600  4.51664  3.48581  3.48174  3.72107  3.78443  2.18907  2.87718  3.42958  5.93278  4.73230    887 g - - -
          2.68618  4.42225  2.77519  2.73123  3.46354  2.40513  3.72494  3.29354  2.67741  2.69355  4.24690  2.90347  2.73739  3.18146  2.89801  2.37887  2.77519  2.98518  4.58477  3.61503
          0.02022  4.30702  5.02937  0.61958  0.77255  0.48576  0.95510
    551   2.63569  4.69583  3.08620  2.77544  4.41831  1.24953  4.00750  3.82966  2.44103  3.45205  4.28409  3.19477  3.60837  3.19934  3.18532  2.73063  2.58221  3.40513  5.67448  4.38804    888 g - - -
          2.68620  4.42227  2.77522  2.73126  3.46356  2.40515  3.72467  3.29356  2.67743  2.69346  4.24692  2.90349  2.73742  3.18149  2.89803  2.37889  2.77522  2.98521  4.58479  3.61467
          0.11130  2.31479  5.02937  0.48391  0.95808  0.48576  0.95510
    552   2.47948  5.00674  2.97027  2.43954  4.33952  2.32659  3.66673  3.78227  1.92785  3.32414  4.10626  2.96628  3.25089  2.73745  2.69776  2.52430  2.83964  3.40252  5.50510  4.14433    891 k - - -
          2.68618  4.42225  2.77519  2.73123  3.46354  2.40513  3.72494  3.29354  2.67741  2.69355  4.24690  2.90347  2.73739  3.18146  2.89801  2.37887  2.77519  2.98518  4.58477  3.61503
          0.02022  4.30702  5.02937  0.61958  0.77255  0.48576  0.95510
    553   2.36991  4.39088  4.28108  3.75487  1.53708  3.96619  3.91821  2.78034  3.63390  2.42995  3.46625  3.88518  4.33425  3.81488  3.80101  3.27299  3.17380  2.46802  4.33059  1.96854    892 f - - -
          2.68618  4.42225  2.77519  2.73123  3.46354  2.40513  3.72494  3.29354  2.67741  2.69355  4.24690  2.90347  2.73739  3.18146  2.89801  2.37887  2.77519  2.98518  4.58477  3.61503
          0.02022  4.30702  5.02937  0.61958  0.77255  0.48576  0.95510
    554   2.36857  5.18130  2.47826  2.23148  4.50629  2.93554  3.65585  3.98395  2.14078  3.48006  4.23719  2.38491  2.80824  2.76581  2.92558  2.66463  2.94083  3.56311  5.62797  4.21747    893 k - - -
          2.68618  4.42225  2.77519  2.73123  3.46354  2.40513  3.72494  3.29354  2.67741  2.69355  4.24690  2.90347  2.73739  3.18146  2.89801  2.37887  2.77519  2.98518  4.58477  3.61503
          0.02022  4.30702  5.02937  0.61958  0.77255  0.48576  0.95510
    555   2.38555  5.13535  2.52380  2.14642  4.45646  2.59228  3.64507  3.92776  2.25324  3.43335  4.19196  2.76979  3.10327  2.75503  2.90396  2.64957  2.59105  3.51501  5.58818  4.18620    894 e - - -
          2.68618  4.42225  2.77519  2.73123  3.46354  2.40513  3.72494  3.29354  2.67741  2.69355  4.24690  2.90347  2.73739  3.18146  2.89801  2.37887  2.77519  2.98518  4.58477  3.61503
          0.02022  4.30702  5.02937  0.61958  0.77255  0.48576  0.95510
    556   2.34399  4.12157  3.81142  3.31913  2.17706  3.72077  4.01439  2.57146  3.33757  2.20939  3.23551  3.67830  4.09116  3.56670  3.53633  2.79180  2.86106  2.07542  3.38682  3.33417    895 v - - -
          2.68618  4.42225  2.77519  2.73123  3.46354  2.40513  3.72494  3.29354  2.67741  2.69355  4.24690  2.90347  2.73739  3.18146  2.89801  2.37887  2.77519  2.98518  4.58477  3.61503
          0.07059  4.30702  2.90627  0.61958  0.77255  0.48576  0.95510
    557   2.42822  4.84523  3.03084  2.48684  4.11175  2.33253  3.67558  3.14687  2.21721  3.12535  3.93811  3.00135  3.85927  2.70219  2.76378  2.32169  2.88037  3.19876  5.36079  4.02982    896 k - - -
          2.68618  4.42225  2.77519  2.73123  3.46354  2.40513  3.72494  3.29354  2.67741  2.69355  4.24690  2.90347  2.73739  3.18146  2.89801  2.37887  2.77519  2.98518  4.58477  3.61503
          0.05996  4.25769  3.12266  0.61958  0.77255  0.44678  1.02078
    558   2.29510  5.13786  2.13192  2.22297  4.46174  3.41139  3.62863  3.93564  2.22436  3.43412  4.18906  2.71308  3.30466  2.73616  2.66349  2.63640  2.77438  3.51804  5.58259  4.17900    897 d - - -
          2.68618  4.42225  2.77519  2.73123  3.46354  2.40513  3.72494  3.29354  2.67741  2.69355  4.24690  2.90347  2.73739  3.18146  2.89801  2.37887  2.77519  2.98518  4.58477  3.61503
          0.02097  4.27100  4.99335  0.61958  0.77255  0.53445  0.88188
    559   3.23819  4.95473  3.99164  3.94995  5.04837  0.31455  5.02634  4.76422  4.18419  4.35998  5.35219  4.15803  4.35634  4.47752  4.35832  3.42431  3.74965  4.21504  6.01898  5.17015    898 G - - -
          2.68618  4.42225  2.77519  2.73123  3.46354  2.40513  3.72494  3.29354  2.67741  2.69355  4.24690  2.90347  2.73739  3.18146  2.89801  2.37887  2.77519  2.98518  4.58477  3.61503
          0.02097  4.27100  4.99335  0.61958  0.77255  0.53445  0.88188
    560   2.59157  3.81647  3.47334  2.93450  3.73501  3.47644  3.92036  3.04388  2.68170  2.63636  3.67759  3.32128  1.66266  3.19739  3.19452  2.71387  2.88220  2.58530  5.14778  3.90082    899 p - - -
          2.68618  4.42225  2.77519  2.73123  3.46354  2.40513  3.72494  3.29354  2.67741  2.69355  4.24690  2.90347  2.73739  3.18146  2.89801  2.37887  2.77519  2.98518  4.58477  3.61503
          0.20864  4.27100  1.74673  0.61958  0.77255  0.53445  0.88188
    561   2.85681  3.96735  3.66609  3.06449  4.19896  3.53576  3.88704  3.59509  2.34517  3.20856  4.15267  3.40319  4.03629  3.09197  1.02196  2.97085  3.14976  3.29897  5.37964  4.17299    900 r - - -
          2.68618  4.42225  2.77519  2.73123  3.46354  2.40513  3.72494  3.29354  2.67741  2.69355  4.24690  2.90347  2.73739  3.18146  2.89801  2.37887  2.77519  2.98518  4.58477  3.61503
          0.02524  4.08761  4.80995  0.61958  0.77255  0.35828  1.20025
    562   4.04672  5.20717  4.91619  4.68343  1.81311  4.68335  3.63396  3.71216  4.51232  2.98199  4.29689  4.32679  4.99154  4.42297  4.49898  4.08454  4.27008  3.64932  3.74949  0.61899    901 Y - - -
          2.68618  4.42225  2.77519  2.73123  3.46354  2.40513  3.72494  3.29354  2.67741  2.69355  4.24690  2.90347  2.73739  3.18146  2.89801  2.37887  2.77519  2.98518  4.58477  3.61503
          0.02022  4.30702  5.02937  0.61958  0.77255  0.48576  0.95510
    563   2.96694  5.52651  1.66079  2.27324  4.82977  3.39471  3.82115  4.33818  2.41215  3.81704  4.62132  1.59540  3.94981  2.76018  3.25925  2.87502  3.23077  3.90506  5.96229  4.49204    902 n - - -
          2.68618  4.42225  2.77519  2.73123  3.46354  2.40513  3.72494  3.29354  2.67741  2.69355  4.24690  2.90347  2.73739  3.18146  2.89801  2.37887  2.77519  2.98518  4.58477  3.61503
          0.02022  4.30702  5.02937  0.61958  0.77255  0.48576  0.95510
    564   3.45437  4.74000  5.25082  4.66226  2.30295  4.73203  5.00030  1.98421  4.52021  0.93390  2.24018  4.83265  4.87892  4.50113  4.53364  4.08009  3.66481  2.52112  5.19503  4.14860    903 l - - -
          2.68618  4.42225  2.77519  2.73123  3.46354  2.40513  3.72494  3.29354  2.67741  2.69355  4.24690  2.90347  2.73739  3.18146  2.89801  2.37887  2.77519  2.98518  4.58477  3.61503
          0.02022  4.30702  5.02937  0.61958  0.77255  0.48576  0.95510
    565   2.22538  5.09240  2.84963  2.25511  4.40858  3.16492  3.62918  3.87328  2.01506  3.38534  4.14462  2.59796  3.82952  2.46006  2.86184  2.54152  2.72483  3.33330  5.54408  4.15233    904 k - - -
          2.68618  4.42225  2.77519  2.73123  3.46354  2.40513  3.72494  3.29354  2.67741  2.69355  4.24690  2.90347  2.73739  3.18146  2.89801  2.37887  2.77519  2.98518  4.58477  3.61503
          0.02022  4.30702  5.02937  0.61958  0.77255  0.48576  0.95510
    566   2.61600  5.14058  2.75706  2.23141  4.46859  3.10767  3.62887  3.94274  1.94319  3.43755  4.18917  2.59977  3.82981  2.58135  2.79362  2.18544  2.75421  3.52272  5.58209  4.18046    905 k - - -
          2.68618  4.42225  2.77519  2.73123  3.46354  2.40513  3.72494  3.29354  2.67741  2.69355  4.24690  2.90347  2.73739  3.18146  2.89801  2.37887  2.77519  2.98518  4.58477  3.61503
          0.02022  4.30702  5.02937  0.61958  0.77255  0.48576  0.95510
    567   3.14570  4.50602  4.68715  4.16708  1.14641  4.22414  4.04680  2.51477  4.00434  2.13882  3.34776  4.17987  4.54000  4.10011  4.07944  3.54622  3.37352  2.26752  3.47350  2.77897    906 f - - -
          2.68618  4.42225  2.77519  2.73123  3.46354  2.40513  3.72494  3.29354  2.67741  2.69355  4.24690  2.90347  2.73739  3.18146  2.89801  2.37887  2.77519  2.98518  4.58477  3.61503
          0.02022  4.30702  5.02937  0.61958  0.77255  0.48576  0.95510
    568   2.23358  5.08841  2.46150  2.24258  4.39902  3.42512  3.66686  3.85701  2.29550  3.38721  4.16124  2.91676  2.37848  2.78642  2.93435  2.46919  2.92830  3.36408  5.56290  4.17379    907 a - - -
          2.68618  4.42225  2.77519  2.73123  3.46354  2.40513  3.72494  3.29354  2.67741  2.69355  4.24690  2.90347  2.73739  3.18146  2.89801  2.37887  2.77519  2.98518  4.58477  3.61503
          0.02022  4.30702  5.02937  0.61958  0.77255  0.48576  0.95510
    569   2.82198  5.07529  2.34710  2.45453  4.72288  1.22349  3.98739  4.21116  2.95992  3.77178  4.59941  2.43858  3.94817  3.16535  3.48067  2.61322  3.17692  3.74547  5.95713  4.54992    908 g - - -
          2.68618  4.42225  2.77519  2.73123  3.46354  2.40513  3.72494  3.29354  2.67741  2.69355  4.24690  2.90347  2.73739  3.18146  2.89801  2.37887  2.77519  2.98518  4.58477  3.61503
          0.02022  4.30702  5.02937  0.61958  0.77255  0.48576  0.95510
    570   2.40020  4.57563  3.27212  2.70664  3.38850  3.55203  3.77114  3.12408  1.95772  2.79479  2.55478  3.17587  3.93617  2.84953  2.93527  2.77885  2.88234  2.69854  5.12371  3.85245    909 k - - -
          2.68618  4.42225  2.77519  2.73123  3.46354  2.40513  3.72494  3.29354  2.67741  2.69355  4.24690  2.90347  2.73739  3.18146  2.89801  2.37887  2.77519  2.98518  4.58477  3.61503
          0.02022  4.30702  5.02937  0.61958  0.77255  0.48576  0.95510
    571   2.63879  4.17547  3.90612  3.32812  3.29011  3.70636  3.62321  2.40253  3.22800  2.28314  2.89913  3.34337  4.08012  3.48640  3.47019  2.77885  2.79711  1.56818  4.78810  3.58493    910 v - - -
          2.68618  4.42225  2.77520  2.73119  3.46354  2.40513  3.72495  3.29354  2.67741  2.69355  4.24690  2.90347  2.73740  3.18146  2.89801  2.37887  2.77520  2.98518  4.58477  3.61503
          0.07009  3.65859  3.17200  0.55246  0.85692  0.48576  0.95510
    572   2.42104  5.12759  2.75676  2.20907  4.45196  3.11242  3.66398  3.91092  1.58454  3.42639  4.20098  2.84622  3.42537  2.78246  2.87805  2.68704  2.95167  3.51253  5.58715  4.20108    912 k - - -
          2.68618  4.42225  2.77519  2.73123  3.46354  2.40513  3.72494  3.29354  2.67741  2.69355  4.24690  2.90347  2.73739  3.18146  2.89801  2.37887  2.77519  2.98518  4.58477  3.61503
          0.02097  4.27100  4.99335  0.61958  0.77255  0.53445  0.88188
    573   2.04761  4.37218  3.47718  3.24846  4.49890  3.12090  4.37618  3.88974  3.33835  3.59769  4.44222  3.43830  1.05823  3.64517  3.64773  2.38516  2.90974  3.35355  5.84033  4.61487    913 p - - -
          2.68618  4.42225  2.77519  2.73123  3.46354  2.40513  3.72494  3.29354  2.67741  2.69355  4.24690  2.90347  2.73739  3.18146  2.89801  2.37887  2.77519  2.98518  4.58477  3.61503
          0.02097  4.27100  4.99335  0.61958  0.77255  0.45648  1.00378
    574   2.65530  4.79947  3.09379  2.53160  3.43948  3.26219  3.69321  3.43602  1.86260  3.05222  3.87692  3.04046  3.88251  2.85545  2.55779  2.29004  2.75162  3.12763  4.19594  3.98803    914 k - - -
          2.68618  4.42225  2.77519  2.73123  3.46354  2.40513  3.72494  3.29354  2.67741  2.69355  4.24690  2.90347  2.73739  3.18146  2.89801  2.37887  2.77519  2.98518  4.58477  3.61503
          0.02022  4.30702  5.02937  0.61958  0.77255  0.48576  0.95510
    575   3.29680  5.00629  4.05708  4.02114  5.11237  0.29168  5.09148  4.84069  4.25992  4.42997  5.42483  4.22371  4.40839  4.55044  4.42670  3.48441  3.81073  4.28447  6.06991  5.23650    915 G - - -
          2.68618  4.42225  2.77519  2.73123  3.46354  2.40513  3.72494  3.29354  2.67741  2.69355  4.24690  2.90347  2.73739  3.18146  2.89801  2.37887  2.77519  2.98518  4.58477  3.61503
          0.02022  4.30702  5.02937  0.61958  0.77255  0.48576  0.95510
    576   3.05583  4.39061  4.78816  4.23175  3.52589  4.35573  4.77356  1.65748  4.11434  1.76328  3.25931  4.40973  4.66143  4.32144  4.26626  3.69051  2.66030  1.25439  5.30646  4.12983    916 v - - -
          2.68618  4.42225  2.77519  2.73123  3.46354  2.40513  3.72494  3.29354  2.67741  2.69355  4.24690  2.90347  2.73739  3.18146  2.89801  2.37887  2.77519  2.98518  4.58477  3.61503
          0.02022  4.30702  5.02937  0.61958  0.77255  0.48576  0.95510
    577   2.45929  4.74553  3.10366  2.54483  3.14015  3.49267  3.70354  3.36232  2.28981  2.99350  3.65867  2.88301  2.94488  2.87664  2.73237  2.24112  2.87129  2.94913  5.26669  3.82505    917 s - - -
          2.68618  4.42225  2.77519  2.73123  3.46354  2.40513  3.72494  3.29354  2.67741  2.69355  4.24690  2.90347  2.73739  3.18146  2.89801  2.37887  2.77519  2.98518  4.58477  3.61503
          0.02022  4.30702  5.02937  0.61958  0.77255  0.48576  0.95510
    578   2.95652  4.36674  4.52332  3.96424  3.36506  4.13284  4.51252  1.53851  3.82059  1.36388  3.27034  4.16377  4.47503  4.04495  3.98622  2.92623  3.20150  2.03745  5.09804  3.92004    918 l - - -
          2.68618  4.42225  2.77519  2.73123  3.46354  2.40513  3.72494  3.29354  2.67741  2.69355  4.24690  2.90347  2.73739  3.18146  2.89801  2.37887  2.77519  2.98518  4.58477  3.61503
          0.02022  4.30702  5.02937  0.61958  0.77255  0.48576  0.95510
    579   2.17175  4.66658  2.86516  2.65485  4.10514  2.91741  3.83677  3.01632  2.69107  3.14596  3.97487  3.11870  3.88126  3.01937  3.13254  1.59749  2.89178  3.15750  5.41223  4.10688    919 s - - -
          2.68618  4.42225  2.77519  2.73123  3.46354  2.40513  3.72494  3.29354  2.67741  2.69355  4.24690  2.90347  2.73739  3.18146  2.89801  2.37887  2.77519  2.98518  4.58477  3.61503
          0.02022  4.30702  5.02937  0.61958  0.77255  0.48576  0.95510
    580   3.57240  5.33536  4.11390  3.55940  4.80590  3.94599  4.24213  4.39910  2.54734  3.83541  4.84233  3.87589  4.44403  3.45697  0.47940  3.64747  3.81915  4.10823  5.72098  4.66001    920 R - - -
          2.68618  4.42225  2.77519  2.73123  3.46354  2.40513  3.72494  3.29354  2.67741  2.69355  4.24690  2.90347  2.73739  3.18146  2.89801  2.37887  2.77519  2.98518  4.58477  3.61503
          0.02022  4.30702  5.02937  0.61958  0.77255  0.48576  0.95510
    581   2.69678  5.11084  2.86186  2.06678  4.42203  3.43779  2.84004  3.88134  2.35451  3.39984  4.17024  2.58183  3.85239  2.77045  2.79290  1.94301  2.78051  3.48540  5.56368  4.17752    921 s - - -
          2.68618  4.42225  2.77519  2.73123  3.46354  2.40513  3.72494  3.29354  2.67741  2.69355  4.24690  2.90347  2.73739  3.18146  2.89801  2.37887  2.77519  2.98518  4.58477  3.61503
          0.09248  4.30702  2.59215  0.61958  0.77255  0.48576  0.95510
    582   2.89365  5.19685  3.14976  2.59525  4.60168  3.00686  3.66992  4.00648  1.38010  3.47478  4.28357  2.70654  3.97615  2.79090  2.04230  2.87281  3.10011  3.63439  5.56873  4.28963    922 k - - -
          2.68618  4.42225  2.77519  2.73123  3.46354  2.40513  3.72494  3.29354  2.67741  2.69355  4.24690  2.90347  2.73739  3.18146  2.89801  2.37887  2.77519  2.98518  4.58477  3.61503
          0.02172  4.23626  4.95861  0.61958  0.77255  0.43227  1.04707
    583   2.23349  4.29019  3.61694  3.04760  2.40989  3.63476  3.90198  2.77418  2.87315  2.32658  3.39879  3.42083  4.01420  3.04400  3.21727  2.71469  2.48182  2.33480  4.88234  3.65934    923 a - - -
          2.68618  4.42225  2.77519  2.73123  3.46354  2.40513  3.72494  3.29354  2.67741  2.69355  4.24690  2.90347  2.73739  3.18146  2.89801  2.37887  2.77519  2.98518  4.58477  3.61503
          0.02022  4.30702  5.02937  0.61958  0.77255  0.48576  0.95510
    584   2.17717  4.97639  2.73456  2.26909  3.73727  3.44627  3.51133  3.69158  2.34840  3.25215  4.03903  2.94839  2.46377  2.77956  2.82434  2.55717  2.88584  3.32975  5.45460  4.08946    924 a - - -
          2.68618  4.42225  2.77519  2.73123  3.46354  2.40513  3.72494  3.29354  2.67741  2.69355  4.24690  2.90347  2.73739  3.18146  2.89801  2.37887  2.77519  2.98518  4.58477  3.61503
          0.02022  4.30702  5.02937  0.61958  0.77255  0.48576  0.95510
    585   3.93505  5.24478  4.51128  4.34051  2.45129  4.36101  3.91282  3.89335  4.18876  3.22927  4.52432  4.30087  4.83284  4.38327  4.27366  4.01924  4.22837  3.78649  4.10492  0.46742    925 Y - - -
          2.68618  4.42225  2.77519  2.73123  3.46354  2.40513  3.72494  3.29354  2.67741  2.69355  4.24690  2.90347  2.73739  3.18146  2.89801  2.37887  2.77519  2.98518  4.58477  3.61503
          0.02022  4.30702  5.02937  0.61958  0.77255  0.48576  0.95510
    586   3.05352  5.50119  2.48922  0.96025  4.76426  3.44755  3.51413  4.28454  2.60576  3.77941  4.62465  2.91956  4.00987  2.92133  3.11149  2.97134  3.31419  3.89330  5.90437  4.47745    926 e - - -
          2.68618  4.42225  2.77519  2.73123  3.46354  2.40513  3.72494  3.29354  2.67741  2.69355  4.24690  2.90347  2.73739  3.18146  2.89801  2.37887  2.77519  2.98518  4.58477  3.61503
          0.02022  4.30702  5.02937  0.61958  0.77255  0.48576  0.95510
    587   2.44116  5.17117  2.60119  2.25960  4.49861  3.43944  3.00679  3.96677  1.64128  3.46174  4.22336  2.91278  3.85553  2.60425  2.84698  2.67903  2.91649  3.55381  5.60490  4.21144    927 k - - -
          2.68618  4.42225  2.77519  2.73123  3.46354  2.40513  3.72494  3.29354  2.67741  2.69355  4.24690  2.90347  2.73739  3.18146  2.89801  2.37887  2.77519  2.98518  4.58477  3.61503
          0.02022  4.30702  5.02937  0.61958  0.77255  0.48576  0.95510
    588   2.41226  4.35559  3.64724  3.33311  4.45411  3.14063  4.38699  3.83369  3.34619  3.55227  4.39170  3.49010  3.88219  3.65598  3.65592  1.26782  1.44091  3.31265  5.80363  4.58289    928 s - - -
          2.68618  4.42225  2.77519  2.73123  3.46354  2.40513  3.72494  3.29354  2.67741  2.69355  4.24690  2.90347  2.73739  3.18146  2.89801  2.37887  2.77519  2.98518  4.58477  3.61503
          0.02022  4.30702  5.02937  0.61958  0.77255  0.48576  0.95510
    589   2.40670  4.84088  2.89227  2.22978  3.61385  3.45431  3.70336  3.52722  2.51372  3.13401  3.94845  3.00875  3.86819  2.85667  2.97787  1.91277  2.37180  3.19792  5.37843  4.04271    929 s - - -
          2.68618  4.42225  2.77519  2.73123  3.46354  2.40513  3.72494  3.29354  2.67741  2.69355  4.24690  2.90347  2.73739  3.18146  2.89801  2.37887  2.77519  2.98518  4.58477  3.61503
          0.02022  4.30702  5.02937  0.61958  0.77255  0.48576  0.95510
    590   3.00331  5.19850  2.78679  0.98823  4.35749  3.53802  3.93475  3.72132  2.74132  2.77699  4.32530  3.10094  4.06487  3.11727  3.15674  3.00214  3.27103  3.45208  5.66837  4.29553    930 e - - -
          2.68618  4.42225  2.77519  2.73123  3.46354  2.40513  3.72494  3.29354  2.67741  2.69355  4.24690  2.90347  2.73739  3.18146  2.89801  2.37887  2.77519  2.98518  4.58477  3.61503
          0.02022  4.30702  5.02937  0.61958  0.77255  0.48576  0.95510
    591   4.11989  5.21507  5.06170  4.86068  1.00235  4.75632  3.61274  3.73941  4.67531  2.98649  4.30426  4.37650  5.03936  4.49339  4.59567  4.14859  4.33108  3.68258  3.71205  1.06209    931 f - - -
          2.68618  4.42225  2.77519  2.73123  3.46354  2.40513  3.72494  3.29354  2.67741  2.69355  4.24690  2.90347  2.73739  3.18146  2.89801  2.37887  2.77519  2.98518  4.58477  3.61503
          0.02022  4.30702  5.02937  0.61958  0.77255  0.48576  0.95510
    592   2.61303  5.11795  3.17773  2.57889  4.45784  3.57775  3.67132  3.87020  1.57084  3.37836  4.18164  3.07551  3.95535  2.67384  1.91122  2.67925  3.03617  3.51197  5.51394  3.59782    932 k - - -
          2.68618  4.42225  2.77519  2.73123  3.46354  2.40513  3.72494  3.29354  2.67741  2.69355  4.24690  2.90347  2.73739  3.18146  2.89801  2.37887  2.77519  2.98518  4.58477  3.61503
          0.07252  4.30702  2.87389  0.61958  0.77255  0.48576  0.95510
    593   2.61216  5.08221  2.57914  2.29753  3.79205  3.42877  3.62048  3.85669  2.20543  3.36965  4.13413  2.74183  3.82790  2.60481  1.95055  2.63889  2.89202  3.45745  5.52744  4.14427    933 r - - -
          2.68618  4.42225  2.77519  2.73123  3.46354  2.40513  3.72494  3.29354  2.67741  2.69355  4.24690  2.90347  2.73739  3.18146  2.89801  2.37887  2.77519  2.98518  4.58477  3.61503
          0.02129  4.25579  4.97814  0.61958  0.77255  0.55381  0.85509
    594   3.01759  5.29236  3.34681  2.71239  4.72625  3.68634  3.29841  4.10317  1.23490  3.53140  4.35371  2.85068  4.05061  2.61878  1.93474  2.98950  3.19681  3.74283  5.58283  4.35196    934 k - - -
          2.68618  4.42225  2.77519  2.73123  3.46354  2.40513  3.72494  3.29354  2.67741  2.69355  4.24690  2.90347  2.73739  3.18146  2.89801  2.37887  2.77519  2.98518  4.58477  3.61503
          0.15036  4.25579  2.07609  0.61958  0.77255  0.55381  0.85509
    595   2.55471  4.34528  3.53701  2.96270  3.49398  3.62353  3.86957  2.23651  2.27721  2.36925  3.44070  3.36190  4.00003  3.19167  2.99308  2.87920  2.87300  2.05952  4.95492  3.72486    935 v - - -
          2.68618  4.42225  2.77519  2.73123  3.46354  2.40513  3.72494  3.29354  2.67741  2.69355  4.24690  2.90347  2.73739  3.18146  2.89801  2.37887  2.77519  2.98518  4.58477  3.61503
          0.02419  4.12963  4.85197  0.61958  0.77255  0.69214  0.69416
    596   1.96938  5.03209  2.78477  1.81793  4.33609  3.40946  3.66067  3.76652  2.25610  3.31781  4.12449  2.91594  3.85343  2.73188  2.71947  2.71076  2.95910  3.40635  5.50632  4.15234    936 e - - -
          2.68618  4.42225  2.77519  2.73123  3.46354  2.40513  3.72494  3.29354  2.67741  2.69355  4.24690  2.90347  2.73739  3.18146  2.89801  2.37887  2.77519  2.98518  4.58477  3.61503
          0.02419  4.12963  4.85197  0.61958  0.77255  0.69214  0.69416
    597   1.94000  4.87542  2.88696  2.36237  4.18390  2.86955  3.66455  3.60833  2.39915  3.19122  4.00123  2.94526  3.83120  2.39950  2.80722  2.49033  2.88827  3.26146  5.41152  4.07010    937 a - - -
          2.68618  4.42226  2.77520  2.73120  3.46354  2.40513  3.72495  3.29355  2.67741  2.69355  4.24690  2.90347  2.73737  3.18141  2.89801  2.37887  2.77520  2.98519  4.58477  3.61504
          0.03799  3.52469  4.85197  0.69624  0.69006  0.37546  1.16148
    598   3.29680  5.00629  4.05708  4.02114  5.11237  0.29168  5.09148  4.84069  4.25992  4.42997  5.42483  4.22371  4.40839  4.55044  4.42670  3.48441  3.81073  4.28447  6.06991  5.23650    941 G - - -
          2.68618  4.42225  2.77519  2.73123  3.46354  2.40513  3.72494  3.29354  2.67741  2.69355  4.24690  2.90347  2.73739  3.18146  2.89801  2.37887  2.77519  2.98518  4.58477  3.61503
          0.27846  4.30702  1.47152  0.61958  0.77255  0.48576  0.95510
    599   2.50914  4.92196  2.86393  2.12879  4.20250  3.39861  3.58855  3.43090  2.20495  3.03933  3.98377  2.90068  3.79308  2.21435  2.70316  2.60926  2.83706  3.16837  5.39025  4.03477    942 e - - -
          2.68618  4.42225  2.77519  2.73123  3.46354  2.40513  3.72494  3.29354  2.67741  2.69355  4.24690  2.90347  2.73739  3.18146  2.89801  2.37887  2.77519  2.98518  4.58477  3.61503
          0.04610  4.05466  3.58579  0.61958  0.77255  0.62940  0.76124
    600   2.68804  4.90667  2.80292  2.46145  4.36243  3.34305  3.74029  3.80680  2.12601  3.37176  4.19017  2.44989  3.85507  2.89508  2.88108  1.63767  2.97332  3.42056  5.55099  4.21122    943 s - - -
          2.68618  4.42225  2.77519  2.73123  3.46354  2.40513  3.72494  3.29354  2.67741  2.69355  4.24690  2.90347  2.73739  3.18146  2.89801  2.37887  2.77519  2.98518  4.58477  3.61503
          0.02464  4.11156  4.83391  0.61958  0.77255  0.67541  0.71121
    601   2.44900  4.57318  2.78609  2.75197  4.39933  3.00692  4.07914  3.81964  3.01910  3.48966  4.34822  3.15208  1.19667  3.30861  3.41356  2.66668  2.97398  3.36816  5.69961  4.41277    944 p - - -
          2.68618  4.42225  2.77519  2.73123  3.46354  2.40513  3.72494  3.29354  2.67741  2.69355  4.24690  2.90347  2.73739  3.18146  2.89801  2.37887  2.77519  2.98518  4.58477  3.61503
          0.02419  4.12963  4.85197  0.61958  0.77255  0.37546  1.16148
    602   4.01792  5.20152  4.86703  4.62846  1.90021  4.65388  3.64456  3.70050  4.45926  2.97996  4.29314  4.31071  4.97304  4.40093  4.46450  4.06137  4.24661  3.63509  3.76631  0.60162    945 Y - - -
          2.68618  4.42225  2.77519  2.73123  3.46354  2.40513  3.72494  3.29354  2.67741  2.69355  4.24690  2.90347  2.73739  3.18146  2.89801  2.37887  2.77519  2.98518  4.58477  3.61503
          0.02022  4.30702  5.02937  0.61958  0.77255  0.48576  0.95510
    603   3.43546  5.09541  4.09177  4.00798  4.93101  3.75960  5.02861  4.61616  4.10811  4.18261  5.26484  4.26148  0.31023  4.48159  4.28400  3.62110  3.91390  4.20621  5.97233  5.06409    946 P - - -
          2.68615  4.42225  2.77520  2.73123  3.46354  2.40513  3.72495  3.29354  2.67741  2.69355  4.24690  2.90347  2.73740  3.18146  2.89801  2.37887  2.77520  2.98518  4.58477  3.61503
          0.03171  3.70209  5.02937  0.55784  0.84967  0.48576  0.95510
    604   0.91315  4.28360  3.82130  3.50671  4.48587  3.09675  4.49281  3.84291  3.51454  3.58054  4.40978  3.56129  3.86468  3.78738  3.79595  1.90619  2.50576  3.29363  5.84771  4.66298    948 a - - -
          2.68618  4.42225  2.77519  2.73123  3.46354  2.40513  3.72494  3.29354  2.67741  2.69355  4.24690  2.90347  2.73739  3.18146  2.89801  2.37887  2.77519  2.98518  4.58477  3.61503
          0.02022  4.30702  5.02937  0.61958  0.77255  0.48576  0.95510
    605   2.87666  5.25228  2.96755  2.40904  4.63612  3.57314  3.67427  4.05887  1.33842  3.51748  4.30872  3.05049  3.96563  2.55299  2.15990  2.75833  3.08450  3.66947  5.61129  4.30106    949 k - - -
          2.68618  4.42225  2.77519  2.73123  3.46354  2.40513  3.72494  3.29354  2.67741  2.69355  4.24690  2.90347  2.73739  3.18146  2.89801  2.37887  2.77519  2.98518  4.58477  3.61503
          0.02022  4.30702  5.02937  0.61958  0.77255  0.48576  0.95510
    606   1.96950  4.90328  2.92486  2.28041  4.16205  3.18025  3.67354  3.58550  2.45132  2.68930  3.97679  2.98746  3.86325  2.75173  2.42195  2.60575  2.89168  3.24819  5.39812  4.05464    950 a - - -
          2.68618  4.42225  2.77519  2.73123  3.46354  2.40513  3.72494  3.29354  2.67741  2.69355  4.24690  2.90347  2.73739  3.18146  2.89801  2.37887  2.77519  2.98518  4.58477  3.61503
          0.02022  4.30702  5.02937  0.61958  0.77255  0.48576  0.95510
    607   2.33849  4.59281  3.10950  2.89475  4.50905  3.22723  4.17067  3.94876  3.07376  3.59533  4.42842  2.68513  1.14248  3.39124  3.45257  2.59496  3.00023  3.45707  5.80540  4.51816    951 p - - -
          2.68618  4.42225  2.77519  2.73123  3.46354  2.40513  3.72494  3.29354  2.67741  2.69355  4.24690  2.90347  2.73739  3.18146  2.89801  2.37887  2.77519  2.98518  4.58477  3.61503
          0.02022  4.30702  5.02937  0.61958  0.77255  0.48576  0.95510
    608   4.15684  5.35618  4.81594  4.64444  3.25008  4.27154  4.54248  4.22921  4.37599  3.53847  4.83742  4.71549  4.82832  4.73851  4.41940  4.35629  4.48413  4.12945  0.33265  3.23324    952 W - - -
          2.68618  4.42225  2.77519  2.73123  3.46354  2.40513  3.72494  3.29354  2.67741  2.69355  4.24690  2.90347  2.73739  3.18146  2.89801  2.37887  2.77519  2.98518  4.58477  3.61503
          0.02022  4.30702  5.02937  0.61958  0.77255  0.48576  0.95510
    609   4.12586  5.22282  5.04962  4.84769  1.27980  4.75511  3.61079  3.75311  4.66428  2.99952  4.31839  4.37211  5.03967  4.48864  4.59068  4.14812  4.33754  3.69474  3.71090  0.83054    953 y - - -
          2.68618  4.42225  2.77519  2.73123  3.46354  2.40513  3.72494  3.29354  2.67741  2.69355  4.24690  2.90347  2.73739  3.18146  2.89801  2.37887  2.77519  2.98518  4.58477  3.61503
          0.02022  4.30702  5.02937  0.61958  0.77255  0.48576  0.95510
    610   2.71600  4.79243  2.87332  2.50207  4.51892  3.11616  4.06650  3.95498  2.95095  3.57933  4.42646  3.15166  1.13021  3.27255  3.35488  2.57963  3.09933  3.52003  5.79055  4.47677    954 p - - -
          2.68618  4.42225  2.77519  2.73123  3.46354  2.40513  3.72494  3.29354  2.67741  2.69355  4.24690  2.90347  2.73739  3.18146  2.89801  2.37887  2.77519  2.98518  4.58477  3.61503
          0.02022  4.30702  5.02937  0.61958  0.77255  0.48576  0.95510
    611   2.38030  4.16457  4.08989  3.51241  1.97453  3.77428  4.07735  2.25135  3.39743  1.95107  3.25061  3.28413  4.14485  3.62865  3.59482  3.06327  2.82994  2.33300  4.76971  3.55856    955 l - - -
          2.68618  4.42225  2.77519  2.73123  3.46354  2.40513  3.72494  3.29354  2.67741  2.69355  4.24690  2.90347  2.73739  3.18146  2.89801  2.37887  2.77519  2.98518  4.58477  3.61503
          0.02022  4.30702  5.02937  0.61958  0.77255  0.48576  0.95510
    612   2.10163  4.39681  3.51825  3.00366  3.92789  2.97487  4.02295  3.30231  2.97708  2.99751  3.85549  3.34093  3.41339  3.28616  3.35167  1.94468  2.15239  2.14748  5.31594  4.07272    956 s - - -
          2.68620  4.42227  2.77522  2.73125  3.46356  2.40515  3.72497  3.29356  2.67720  2.69357  4.24692  2.90349  2.73730  3.18148  2.89803  2.37889  2.77522  2.98520  4.58479  3.61505
          0.14229  2.07078  5.02937  0.29530  1.36379  0.48576  0.95510
    613   2.12866  4.78055  3.05841  2.40516  3.58160  2.39709  3.53417  3.45774  2.53954  3.07673  3.89989  3.03747  3.30281  2.88248  2.99522  2.32571  2.88284  3.13985  5.33522  4.01241    958 a - - -
          2.68618  4.42225  2.77519  2.73123  3.46354  2.40513  3.72494  3.29354  2.67741  2.69355  4.24690  2.90347  2.73739  3.18146  2.89801  2.37887  2.77519  2.98518  4.58477  3.61503
          0.02022  4.30702  5.02937  0.61958  0.77255  0.48576  0.95510
    614   2.58846  5.16419  2.42081  2.22424  4.50403  1.81121  3.75381  3.96694  2.59480  3.50384  4.29695  2.91085  2.76396  2.79899  3.10246  2.65434  3.03637  3.57072  5.68887  4.28599    959 g - - -
          2.68618  4.42225  2.77519  2.73123  3.46354  2.40513  3.72494  3.29354  2.67741  2.69355  4.24690  2.90347  2.73739  3.18146  2.89801  2.37887  2.77519  2.98518  4.58477  3.61503
          0.02022  4.30702  5.02937  0.61958  0.77255  0.48576  0.95510
    615   2.93282  4.45694  4.12196  3.55167  3.32641  4.01547  4.29277  2.11913  3.41797  1.29963  3.21236  3.87791  4.34581  2.51615  3.67024  3.30182  3.16261  2.20040  5.04954  3.88072    960 l - - -
          2.68618  4.42225  2.77519  2.73123  3.46354  2.40513  3.72494  3.29354  2.67741  2.69355  4.24690  2.90347  2.73739  3.18146  2.89801  2.37887  2.77519  2.98518  4.58477  3.61503
          0.02022  4.30702  5.02937  0.61958  0.77255  0.48576  0.95510
    616   2.52183  4.20538  3.79172  3.21604  3.23172  3.51794  3.95250  2.67214  3.13645  1.87081  3.07835  3.53335  4.04895  3.14444  3.40999  2.31626  2.78869  2.46644  3.96221  2.91252    961 l - - -
          2.68618  4.42225  2.77519  2.73123  3.46354  2.40513  3.72494  3.29354  2.67741  2.69355  4.24690  2.90347  2.73739  3.18146  2.89801  2.37887  2.77519  2.98518  4.58477  3.61503
          0.02022  4.30702  5.02937  0.61958  0.77255  0.48576  0.95510
    617   2.64185  4.77350  3.06204  2.36396  4.05213  2.99467  3.73058  3.45896  2.55104  3.08156  3.90715  3.04756  3.88059  2.72042  3.00097  2.22469  2.03339  2.69958  5.34203  4.02269    962 t - - -
          2.68618  4.42225  2.77519  2.73123  3.46354  2.40513  3.72494  3.29354  2.67741  2.69355  4.24690  2.90347  2.73739  3.18146  2.89801  2.37887  2.77519  2.98518  4.58477  3.61503
          0.02022  4.30702  5.02937  0.61958  0.77255  0.48576  0.95510
    618   2.96165  5.36786  2.50073  1.05448  4.73243  3.40450  3.86937  4.21826  2.73776  3.74291  4.57625  2.91633  3.97602  2.89477  3.22445  2.36788  3.24398  3.81147  5.90431  4.47659    963 e - - -
          2.68618  4.42225  2.77519  2.73123  3.46354  2.40513  3.72494  3.29354  2.67741  2.69355  4.24690  2.90347  2.73739  3.18146  2.89801  2.37887  2.77519  2.98518  4.58477  3.61503
          0.02022  4.30702  5.02937  0.61958  0.77255  0.48576  0.95510
    619   2.22832  4.18195  3.85436  3.27631  3.28754  3.68833  3.01087  2.32448  3.18751  2.15742  2.67678  3.57235  4.06114  3.07470  3.44230  2.95904  2.86143  2.44068  3.67857  3.26982    964 l - - -
          2.68618  4.42225  2.77519  2.73123  3.46354  2.40513  3.72494  3.29354  2.67741  2.69355  4.24690  2.90347  2.73739  3.18146  2.89801  2.37887  2.77519  2.98518  4.58477  3.61503
          0.02022  4.30702  5.02937  0.61958  0.77255  0.48576  0.95510
    620   3.12908  4.47389  4.87970  4.29606  2.63748  4.32103  4.52329  1.75883  4.13208  1.07419  3.02808  4.39613  4.58625  4.20999  4.18042  3.64475  3.35092  2.46345  3.72365  3.62924    965 l - - -
          2.68618  4.42225  2.77519  2.73123  3.46354  2.40513  3.72494  3.29354  2.67741  2.69355  4.24690  2.90347  2.73739  3.18146  2.89801  2.37887  2.77519  2.98518  4.58477  3.61503
          0.02022  4.30702  5.02937  0.61958  0.77255  0.48576  0.95510
    621   1.68849  3.91740  3.59271  3.09696  4.17303  3.09887  4.13387  3.57598  3.06858  3.24707  4.07876  3.37388  2.55625  3.37568  3.44043  2.06023  1.89864  3.15254  5.52553  4.28607    966 a - - -
          2.68618  4.42225  2.77519  2.73123  3.46354  2.40513  3.72494  3.29354  2.67741  2.69355  4.24690  2.90347  2.73739  3.18146  2.89801  2.37887  2.77519  2.98518  4.58477  3.61503
          0.02022  4.30702  5.02937  0.61958  0.77255  0.48576  0.95510
    622   1.55510  4.36679  3.58275  3.22017  4.52464  1.93907  4.31942  3.96626  3.27242  3.61376  4.41144  3.42115  3.36690  3.55405  3.62963  1.52176  2.86126  3.38935  5.83401  4.60767    967 s - - -
          2.68618  4.42225  2.77519  2.73123  3.46354  2.40513  3.72494  3.29354  2.67741  2.69355  4.24690  2.90347  2.73739  3.18146  2.89801  2.37887  2.77519  2.98518  4.58477  3.61503
          0.02022  4.30702  5.02937  0.61958  0.77255  0.48576  0.95510
    623   1.54296  4.29313  3.80174  3.26421  3.56310  3.25014  4.09601  2.01153  3.19010  2.58031  3.35320  3.56657  4.06694  3.48182  3.48849  2.91151  2.69308  2.45255  5.05824  3.84333    968 a - - -
          2.68618  4.42225  2.77519  2.73123  3.46354  2.40513  3.72494  3.29354  2.67741  2.69355  4.24690  2.90347  2.73739  3.18146  2.89801  2.37887  2.77519  2.98518  4.58477  3.61503
          0.02022  4.30702  5.02937  0.61958  0.77255  0.48576  0.95510
    624   2.58388  4.41833  2.88455  2.85019  3.56407  3.15717  3.43517  2.74672  2.81297  1.89187  3.41501  3.28185  3.96820  3.03772  3.19058  2.82399  2.86525  2.46262  4.99052  3.38360    969 l - - -
          2.68618  4.42225  2.77519  2.73123  3.46354  2.40513  3.72494  3.29354  2.67741  2.69355  4.24690  2.90347  2.73739  3.18146  2.89801  2.37887  2.77519  2.98518  4.58477  3.61503
          0.02022  4.30702  5.02937  0.61958  0.77255  0.48576  0.95510
    625   2.42907  5.06412  2.37688  2.18436  3.82524  3.43091  3.22179  3.83357  2.37529  3.00693  3.95974  2.67884  3.82481  2.44236  2.79895  2.57633  2.87639  3.43495  5.51908  4.13108    970 e - - -
          2.68618  4.42225  2.77519  2.73123  3.46354  2.40513  3.72494  3.29354  2.67741  2.69355  4.24690  2.90347  2.73739  3.18146  2.89801  2.37887  2.77519  2.98518  4.58477  3.61503
          0.02022  4.30702  5.02937  0.61958  0.77255  0.48576  0.95510
    626   2.10768  4.86141  2.95746  2.59407  4.34035  1.61814  3.84596  3.75844  2.35281  3.35422  4.17999  3.07998  3.92401  2.74808  3.02565  2.75996  3.00936  3.38592  5.57364  4.25498    971 g - - -
          2.68618  4.42225  2.77519  2.73123  3.46354  2.40513  3.72494  3.29354  2.67741  2.69355  4.24690  2.90347  2.73739  3.18146  2.89801  2.37887  2.77519  2.98518  4.58477  3.61503
          0.02022  4.30702  5.02937  0.61958  0.77255  0.48576  0.95510
    627   3.58278  5.07931  4.08976  3.87338  2.37490  4.18387  3.76062  3.75415  3.75832  3.17291  4.36253  3.54298  4.65305  4.02594  3.92910  3.66603  3.87420  3.58584  4.02923  0.63918    972 Y - - -
          2.68618  4.42225  2.77519  2.73123  3.46354  2.40513  3.72494  3.29354  2.67741  2.69355  4.24690  2.90347  2.73739  3.18146  2.89801  2.37887  2.77519  2.98518  4.58477  3.61503
          0.02022  4.30702  5.02937  0.61958  0.77255  0.48576  0.95510
    628   3.43546  5.09541  4.09177  4.00798  4.93101  3.75960  5.02861  4.61616  4.10811  4.18261  5.26484  4.26148  0.31023  4.48159  4.28400  3.62110  3.91390  4.20621  5.97233  5.06409    973 P - - -
          2.68618  4.42225  2.77519  2.73123  3.46354  2.40513  3.72494  3.29354  2.67741  2.69355  4.24690  2.90347  2.73739  3.18146  2.89801  2.37887  2.77519  2.98518  4.58477  3.61503
          0.02022  4.30702  5.02937  0.61958  0.77255  0.48576  0.95510
    629   3.93505  5.24478  4.51128  4.34051  2.45129  4.36101  3.91282  3.89335  4.18876  3.22927  4.52432  4.30087  4.83284  4.38327  4.27366  4.01924  4.22837  3.78649  4.10492  0.46742    974 Y - - -
          2.68618  4.42225  2.77519  2.73123  3.46354  2.40513  3.72494  3.29354  2.67741  2.69355  4.24690  2.90347  2.73739  3.18146  2.89801  2.37887  2.77519  2.98518  4.58477  3.61503
          0.02022  4.30702  5.02937  0.61958  0.77255  0.48576  0.95510
    630   2.66899  4.85595  3.07520  2.59087  4.32611  3.03551  3.78056  3.75353  2.50385  3.32743  4.13448  3.07436  1.97175  2.88150  2.20640  2.26796  2.95116  3.37198  5.52647  4.20645    975 p - - -
          2.68618  4.42225  2.77519  2.73123  3.46354  2.40513  3.72494  3.29354  2.67741  2.69355  4.24690  2.90347  2.73739  3.18146  2.89801  2.37887  2.77519  2.98518  4.58477  3.61503
          0.02022  4.30702  5.02937  0.61958  0.77255  0.48576  0.95510
    631   2.57502  4.43824  4.82940  4.27486  3.47686  4.39339  4.81422  1.57922  4.15480  1.36755  3.32107  4.45593  4.69022  4.34548  4.29888  3.73302  3.34535  1.61459  5.31272  4.15625    976 l - - -
          2.68618  4.42225  2.77519  2.73123  3.46354  2.40513  3.72494  3.29354  2.67741  2.69355  4.24690  2.90347  2.73739  3.18146  2.89801  2.37887  2.77519  2.98518  4.58477  3.61503
          0.02022  4.30702  5.02937  0.61958  0.77255  0.48576  0.95510
    632   3.43871  5.36722  3.64061  3.20710  4.85720  3.85284  4.08885  4.32174  0.56559  3.80083  4.75949  3.60354  4.33925  3.27030  2.62427  3.46456  3.66900  4.01270  5.74552  4.63430    977 K - - -
          2.68618  4.42225  2.77519  2.73123  3.46354  2.40513  3.72494  3.29354  2.67741  2.69355  4.24690  2.90347  2.73739  3.18146  2.89801  2.37887  2.77519  2.98518  4.58477  3.61503
          0.02022  4.30702  5.02937  0.61958  0.77255  0.48576  0.95510
    633   1.37426  4.37896  4.25745  3.74484  3.68397  3.88555  4.52458  1.89720  3.65711  2.46061  3.57371  3.97854  4.36158  3.93744  3.91513  3.24279  3.14004  1.73139  5.35077  4.14252    978 a - - -
          2.68618  4.42225  2.77519  2.73123  3.46354  2.40513  3.72494  3.29354  2.67741  2.69355  4.24690  2.90347  2.73739  3.18146  2.89801  2.37887  2.77519  2.98518  4.58477  3.61503
          0.02022  4.30702  5.02937  0.61958  0.77255  0.48576  0.95510
    634   3.10295  4.50400  4.60772  4.04195  2.98611  4.22648  4.34387  2.40953  3.85329  1.30624  3.14858  4.20578  4.52590  4.03863  3.98408  3.54401  3.33087  2.36430  1.83526  3.39987    979 l - - -
          2.68618  4.42225  2.77519  2.73123  3.46354  2.40513  3.72494  3.29354  2.67741  2.69355  4.24690  2.90347  2.73739  3.18146  2.89801  2.37887  2.77519  2.98518  4.58477  3.61503
          0.02022  4.30702  5.02937  0.61958  0.77255  0.48576  0.95510
    635   3.21920  4.53055  5.04137  4.46144  2.18235  4.49288  4.81793  1.33784  4.31643  1.59294  2.56832  4.59437  4.72832  4.39092  4.36899  3.83086  3.44432  2.10059  5.15094  4.03821    980 i - - -
          2.68618  4.42225  2.77519  2.73123  3.46354  2.40513  3.72494  3.29354  2.67741  2.69355  4.24690  2.90347  2.73739  3.18146  2.89801  2.37887  2.77519  2.98518  4.58477  3.61503
          0.02022  4.30702  5.02937  0.61958  0.77255  0.48576  0.95510
    636   2.53752  4.65644  3.16880  2.61706  3.65884  3.50710  3.74218  3.25212  2.59941  2.34445  3.75588  2.31557  3.90291  2.76639  3.03255  2.30330  2.59767  2.90417  5.20604  3.91193    981 s - - -
          2.68618  4.42225  2.77519  2.73123  3.46354  2.40513  3.72494  3.29354  2.67741  2.69355  4.24690  2.90347  2.73739  3.18146  2.89801  2.37887  2.77519  2.98518  4.58477  3.61503
          0.02022  4.30702  5.02937  0.61958  0.77255  0.48576  0.95510
    637   3.13632  4.84715  3.77823  3.26979  2.55563  3.97079  1.81336  3.43342  3.17493  2.96065  3.97333  2.65367  4.33382  3.47193  3.49950  3.23822  3.36139  3.22234  2.82674  1.79705    982 y - - -
          2.68618  4.42225  2.77519  2.73123  3.46354  2.40513  3.72494  3.29354  2.67741  2.69355  4.24690  2.90347  2.73739  3.18146  2.89801  2.37887  2.77519  2.98518  4.58477  3.61503
          0.02022  4.30702  5.02937  0.61958  0.77255  0.48576  0.95510
    638   2.58255  4.16331  3.95690  3.37919  2.73619  3.71729  3.99885  2.50096  3.27635  2.34164  1.83070  3.31002  4.08980  3.52163  3.50199  2.76521  2.87662  2.41072  4.74122  3.18795    983 m - - -
          2.68618  4.42225  2.77519  2.73123  3.46354  2.40513  3.72494  3.29354  2.67741  2.69355  4.24690  2.90347  2.73739  3.18146  2.89801  2.37887  2.77519  2.98518  4.58477  3.61503
          0.02022  4.30702  5.02937  0.61958  0.77255  0.48576  0.95510
    639   1.95072  4.53099  3.31259  2.81720  4.08241  2.30313  3.93667  3.48520  2.81909  3.13921  3.97402  3.22052  3.88031  3.14489  3.23246  1.84093  2.46694  3.12208  5.41597  3.61265    984 s - - -
          2.68618  4.42225  2.77519  2.73123  3.46354  2.40513  3.72494  3.29354  2.67741  2.69355  4.24690  2.90347  2.73739  3.18146  2.89801  2.37887  2.77519  2.98518  4.58477  3.61503
          0.02022  4.30702  5.02937  0.61958  0.77255  0.48576  0.95510
    640   2.86483  5.14240  2.41172  2.43760  4.64833  3.35741  3.93874  4.11756  2.86097  3.70227  4.54031  1.12380  3.96228  3.11222  3.35782  2.85524  2.69591  3.69720  5.88075  4.47066    985 n - - -
          2.68618  4.42225  2.77519  2.73123  3.46354  2.40513  3.72494  3.29354  2.67741  2.69355  4.24690  2.90347  2.73739  3.18146  2.89801  2.37887  2.77519  2.98518  4.58477  3.61503
          0.02022  4.30702  5.02937  0.61958  0.77255  0.48576  0.95510
    641   2.76972  4.60517  3.46800  3.02408  3.18503  3.59649  3.98265  3.11686  2.94572  2.53032  3.73798  3.41525  1.33668  3.18965  3.28418  2.93672  3.06410  2.91983  5.05986  3.66740    986 p - - -
          2.68618  4.42225  2.77519  2.73123  3.46354  2.40513  3.72494  3.29354  2.67741  2.69355  4.24690  2.90347  2.73739  3.18146  2.89801  2.37887  2.77519  2.98518  4.58477  3.61503
          0.02022  4.30702  5.02937  0.61958  0.77255  0.48576  0.95510
    642   2.41057  4.27507  4.68006  4.09776  2.70057  4.13652  4.49129  1.72620  3.95124  1.72850  3.05570  4.21922  4.45858  4.11444  4.04917  3.45502  3.14688  1.65398  4.99906  3.83555    987 v - - -
          2.68618  4.42225  2.77519  2.73123  3.46354  2.40513  3.72494  3.29354  2.67741  2.69355  4.24690  2.90347  2.73739  3.18146  2.89801  2.37887  2.77519  2.98518  4.58477  3.61503
          0.02022  4.30702  5.02937  0.61958  0.77255  0.48576  0.95510
    643   3.86043  5.08278  4.84979  4.51978  2.09804  4.59589  3.63038  3.61331  4.28730  2.55757  4.18607  4.25176  4.89599  4.29823  4.32032  3.95647  4.07425  3.51753  3.05197  0.69387    988 y - - -
          2.68618  4.42225  2.77519  2.73123  3.46354  2.40513  3.72494  3.29354  2.67741  2.69355  4.24690  2.90347  2.73739  3.18146  2.89801  2.37887  2.77519  2.98518  4.58477  3.61503
          0.02022  4.30702  5.02937  0.61958  0.77255  0.48576  0.95510
    644   2.07603  4.32806  3.65097  3.35842  4.60811  1.26641  4.44270  4.04553  3.43836  3.71092  4.50812  3.48558  3.85037  3.70193  3.76060  1.64096  2.60128  3.42355  5.92680  4.72540    989 g - - -
          2.68618  4.42225  2.77519  2.73123  3.46354  2.40513  3.72494  3.29354  2.67741  2.69355  4.24690  2.90347  2.73739  3.18146  2.89801  2.37887  2.77519  2.98518  4.58477  3.61503
          0.02022  4.30702  5.02937  0.61958  0.77255  0.48576  0.95510
    645   2.52646  4.22076  3.94566  3.36892  3.32154  3.76708  4.05987  2.11884  3.27594  2.16293  2.67899  3.66086  4.13338  2.63356  3.52533  3.04279  2.77099  1.92071  4.85144  3.65195    990 v - - -
          2.68618  4.42225  2.77519  2.73123  3.46354  2.40513  3.72494  3.29354  2.67741  2.69355  4.24690  2.90347  2.73739  3.18146  2.89801  2.37887  2.77519  2.98518  4.58477  3.61503
          0.02022  4.30702  5.02937  0.61958  0.77255  0.48576  0.95510
    646   1.78488  3.62199  3.55266  3.06679  4.11295  3.25666  4.10561  3.49474  3.03752  3.18276  4.02546  2.94721  1.69044  3.35278  3.40639  2.62478  2.52476  3.10216  5.47529  4.23395    991 p - - -
          2.68618  4.42225  2.77519  2.73123  3.46354  2.40513  3.72494  3.29354  2.67741  2.69355  4.24690  2.90347  2.73739  3.18146  2.89801  2.37887  2.77519  2.98518  4.58477  3.61503
          0.02022  4.30702  5.02937  0.61958  0.77255  0.48576  0.95510
    647   2.26574  4.51737  3.31853  3.01792  4.06802  1.12300  4.13804  3.57696  3.09467  3.26863  4.15082  3.35426  3.95232  3.41948  3.44782  2.73686  2.98428  3.20046  5.47115  3.32976    992 g - - -
          2.68618  4.42225  2.77519  2.73123  3.46354  2.40513  3.72494  3.29354  2.67741  2.69355  4.24690  2.90347  2.73739  3.18146  2.89801  2.37887  2.77519  2.98518  4.58477  3.61503
          0.02022  4.30702  5.02937  0.61958  0.77255  0.48576  0.95510
    648   2.61383  4.15668  4.12336  3.53830  2.91471  2.54598  4.07993  2.37206  3.41942  1.55967  2.94720  3.75594  4.14552  3.63908  3.60453  3.06997  2.91188  2.37211  4.39447  3.55843    993 l - - -
          2.68618  4.42225  2.77519  2.73123  3.46354  2.40513  3.72494  3.29354  2.67741  2.69355  4.24690  2.90347  2.73739  3.18146  2.89801  2.37887  2.77519  2.98518  4.58477  3.61503
          0.02022  4.30702  5.02937  0.61958  0.77255  0.48576  0.95510
    649   2.68604  5.04304  2.99899  2.34502  4.34607  2.89407  3.34744  3.78797  2.15187  3.07063  4.09915  2.96371  3.86040  2.51753  2.07774  2.63423  2.91225  3.41203  5.49099  3.42467    994 r - - -
          2.68618  4.42225  2.77519  2.73123  3.46354  2.40513  3.72494  3.29354  2.67741  2.69355  4.24690  2.90347  2.73739  3.18146  2.89801  2.37887  2.77519  2.98518  4.58477  3.61503
          0.02022  4.30702  5.02937  0.61958  0.77255  0.48576  0.95510
    650   2.25848  5.11191  2.77825  2.19904  4.43646  3.17437  3.34769  3.90794  2.23912  3.40780  4.15893  2.61002  3.66634  2.64051  2.54206  2.62282  2.51908  3.49167  5.55620  4.15808    995 e - - -
          2.68618  4.42225  2.77519  2.73123  3.46354  2.40513  3.72494  3.29354  2.67741  2.69355  4.24690  2.90347  2.73739  3.18146  2.89801  2.37887  2.77519  2.98518  4.58477  3.61503
          0.02022  4.30702  5.02937  0.61958  0.77255  0.48576  0.95510
    651   2.22146  4.22008  3.76204  3.18765  2.64810  3.67012  3.94742  2.49600  3.11187  2.18500  3.32919  3.09310  4.04505  3.06287  3.25322  2.93461  2.77004  2.10115  4.81983  3.60880    996 v - - -
          2.68618  4.42225  2.77519  2.73123  3.46354  2.40513  3.72494  3.29354  2.67741  2.69355  4.24690  2.90347  2.73739  3.18146  2.89801  2.37887  2.77519  2.98518  4.58477  3.61503
          0.02022  4.30702  5.02937  0.61958  0.77255  0.48576  0.95510
    652   2.26978  3.90257  3.43281  3.28149  3.33087  3.71166  4.00051  1.88250  3.01283  2.11838  3.23325  3.58738  4.08442  3.46134  3.46365  2.98253  2.71827  2.22117  4.82838  3.62151    997 i - - -
          2.68618  4.42225  2.77519  2.73123  3.46354  2.40513  3.72494  3.29354  2.67741  2.69355  4.24690  2.90347  2.73739  3.18146  2.89801  2.37887  2.77519  2.98518  4.58477  3.61503
          0.02022  4.30702  5.02937  0.61958  0.77255  0.48576  0.95510
    653   2.57931  5.19174  2.38982  1.75925  4.51690  2.91128  3.65382  3.99601  2.16831  3.48823  4.24381  2.88669  3.84404  2.56202  2.91880  2.66525  2.94249  3.29656  5.63281  4.22105    998 e - - -
          2.68618  4.42225  2.77519  2.73123  3.46354  2.40513  3.72494  3.29354  2.67741  2.69355  4.24690  2.90347  2.73739  3.18146  2.89801  2.37887  2.77519  2.98518  4.58477  3.61503
          0.20159  4.30702  1.77731  0.61958  0.77255  0.48576  0.95510
    654   2.65388  5.27319  2.06207  1.73801  4.58777  3.22808  3.66507  4.07632  2.18043  3.56421  4.33935  2.80407  3.82842  2.59421  3.00274  2.58587  3.00530  3.65061  5.71095  4.27625    999 e - - -
          2.68618  4.42225  2.77519  2.73123  3.46354  2.40513  3.72494  3.29354  2.67741  2.69355  4.24690  2.90347  2.73739  3.18146  2.89801  2.37887  2.77519  2.98518  4.58477  3.61503
          0.02419  4.12963  4.85197  0.61958  0.77255  0.69214  0.69416
    655   2.56719  5.07597  2.66612  2.22214  4.40058  3.39723  3.58766  3.86253  1.90953  3.36536  4.12731  2.87530  3.79864  2.43926  2.52440  2.43964  2.87025  3.33166  5.51387  4.12940   1000 k - - -
          2.68618  4.42225  2.77519  2.73123  3.46354  2.40513  3.72494  3.29354  2.67741  2.69355  4.24690  2.90347  2.73739  3.18146  2.89801  2.37887  2.77519  2.98518  4.58477  3.61503
          0.02419  4.12963  4.85197  0.61958  0.77255  0.37546  1.16148
    656   3.00985  4.46060  4.46522  3.91484  3.39471  4.14684  4.56611  2.21533  3.77998  1.11578  3.25778  4.15957  4.50101  4.02247  3.98139  3.47701  2.40179  1.95235  5.19434  4.03765   1001 l - - -
          2.68625  4.42232  2.77527  2.73131  3.46344  2.40520  3.72502  3.29342  2.67748  2.69321  4.24598  2.90354  2.73747  3.18154  2.89795  2.37894  2.77527  2.98512  4.58415  3.61511
          0.24466  1.55835  5.02937  0.62595  0.76518  0.48576  0.95510
    657   2.31111  5.10246  3.11193  2.54469  4.45331  3.38956  3.67596  3.87185  1.47173  3.38480  4.18264  3.04903  3.93507  2.60829  2.38008  2.78886  2.84536  3.50455  5.52810  4.21419   1008 k - - -
          2.68618  4.42225  2.77519  2.73123  3.46354  2.40513  3.72494  3.29354  2.67741  2.69355  4.24690  2.90347  2.73739  3.18146  2.89801  2.37887  2.77519  2.98518  4.58477  3.61503
          0.02022  4.30702  5.02937  0.61958  0.77255  0.48576  0.95510
    658   3.16238  5.55428  0.71437  2.37210  4.96648  3.38062  4.09491  4.56828  3.22244  4.13205  5.05161  2.94497  4.06910  3.30065  3.83431  2.88909  3.51664  4.12226  6.21267  4.71327   1009 d - - -
          2.68618  4.42225  2.77519  2.73123  3.46354  2.40513  3.72494  3.29354  2.67741  2.69355  4.24690  2.90347  2.73739  3.18146  2.89801  2.37887  2.77519  2.98518  4.58477  3.61503
          0.02022  4.30702  5.02937  0.61958  0.77255  0.48576  0.95510
    659   2.65215  4.53373  3.32729  2.77421  3.70563  3.55467  3.06613  2.90988  2.71327  2.60078  3.64707  3.22572  1.94978  3.06418  3.10283  2.79935  2.70868  2.64772  5.10585  3.83440   1010 p - - -
          2.68618  4.42225  2.77519  2.73123  3.46354  2.40513  3.72494  3.29354  2.67741  2.69355  4.24690  2.90347  2.73739  3.18146  2.89801  2.37887  2.77519  2.98518  4.58477  3.61503
          0.02022  4.30702  5.02937  0.61958  0.77255  0.48576  0.95510
    660   2.59921  5.16699  2.63871  2.37427  4.50487  3.09941  3.63828  3.97389  1.74013  3.46109  4.21757  2.53016  3.85049  2.65700  2.38884  2.66848  2.93342  3.55549  5.59638  4.20556   1011 k - - -
          2.68618  4.42225  2.77519  2.73123  3.46354  2.40513  3.72494  3.29354  2.67741  2.69355  4.24690  2.90347  2.73739  3.18146  2.89801  2.37887  2.77519  2.98518  4.58477  3.61503
          0.02022  4.30702  5.02937  0.61958  0.77255  0.48576  0.95510
    661   2.65126  4.96244  3.09000  2.47546  4.24016  3.51164  3.55341  3.34419  1.66307  3.01960  4.02787  3.02498  3.89551  2.53314  2.45335  2.72678  2.93494  2.90874  5.42190  4.09680   1012 k - - -
          2.68618  4.42225  2.77519  2.73123  3.46354  2.40513  3.72494  3.29354  2.67741  2.69355  4.24690  2.90347  2.73739  3.18146  2.89801  2.37887  2.77519  2.98518  4.58477  3.61503
          0.02022  4.30702  5.02937  0.61958  0.77255  0.48576  0.95510
    662   3.41988  4.70828  5.14884  4.59090  3.31388  4.75229  5.12057  2.02156  4.45997  0.87767  2.97192  4.81486  4.93285  4.55539  4.56020  4.11325  3.64800  1.69218  5.40157  4.33839   1013 l - - -
          2.68618  4.42225  2.77519  2.73123  3.46354  2.40513  3.72494  3.29354  2.67741  2.69355  4.24690  2.90347  2.73739  3.18146  2.89801  2.37887  2.77519  2.98518  4.58477  3.61503
          0.02022  4.30702  5.02937  0.61958  0.77255  0.48576  0.95510
    663   2.59255  4.53729  3.40652  3.27030  4.64953  2.81234  4.47358  4.15148  3.44260  3.81898  4.67746  3.50736  0.79300  3.75822  3.74169  2.67506  3.08645  3.58534  5.93700  4.72470   1014 p - - -
          2.68618  4.42225  2.77519  2.73123  3.46354  2.40513  3.72494  3.29354  2.67741  2.69355  4.24690  2.90347  2.73739  3.18146  2.89801  2.37887  2.77519  2.98518  4.58477  3.61503
          0.02022  4.30702  5.02937  0.61958  0.77255  0.48576  0.95510
    664   3.68451  5.03007  4.88828  4.55132  3.36505  4.53073  5.07505  2.61106  4.31748  0.47940  3.28880  4.78702  4.90461  4.57700  4.41350  4.18769  3.96585  2.75717  5.37817  4.19501   1015 L - - -
          2.68618  4.42225  2.77519  2.73123  3.46354  2.40513  3.72494  3.29354  2.67741  2.69355  4.24690  2.90347  2.73739  3.18146  2.89801  2.37887  2.77519  2.98518  4.58477  3.61503
          0.02022  4.30702  5.02937  0.61958  0.77255  0.48576  0.95510
    665   2.78770  4.23612  4.23705  3.67546  1.62731  3.86655  3.52308  2.03265  3.53898  2.30887  3.33546  3.82300  4.22788  3.73464  3.69506  2.91708  3.01879  2.48602  4.45052  2.82602   1016 f - - -
          2.68618  4.42225  2.77519  2.73123  3.46354  2.40513  3.72494  3.29354  2.67741  2.69355  4.24690  2.90347  2.73739  3.18146  2.89801  2.37887  2.77519  2.98518  4.58477  3.61503
          0.02022  4.30702  5.02937  0.61958  0.77255  0.48576  0.95510
    666   3.23856  4.51155  5.11417  4.58603  2.93131  4.63925  5.10417  1.14612  4.47910  2.10931  3.40476  4.74041  4.89880  4.65456  4.60358  4.00898  3.48508  1.27806  5.49642  4.29956   1017 i - - -
          2.68618  4.42225  2.77519  2.73123  3.46354  2.40513  3.72494  3.29354  2.67741  2.69355  4.24690  2.90347  2.73739  3.18146  2.89801  2.37887  2.77519  2.98518  4.58477  3.61503
          0.02022  4.30702  5.02937  0.61958  0.77255  0.48576  0.95510
    667   1.64520  4.32953  3.68788  3.31693  4.49965  2.60796  4.36859  3.92528  3.33992  3.59266  4.39672  3.46915  3.84862  3.62018  3.67527  1.21010  2.41283  3.35475  5.82531  4.61485   1018 s - - -
          2.68618  4.42225  2.77519  2.73123  3.46354  2.40513  3.72494  3.29354  2.67741  2.69355  4.24690  2.90347  2.73739  3.18146  2.89801  2.37887  2.77519  2.98518  4.58477  3.61503
          0.02022  4.30702  5.02937  0.61958  0.77255  0.48576  0.95510
    668   2.86107  4.28290  4.42964  3.87130  3.49163  4.04164  4.46110  1.30810  3.75278  2.36028  3.25782  4.07289  4.41244  3.99483  3.94235  2.89034  2.83206  1.59497  5.12362  3.92535   1019 i - - -
          2.68618  4.42225  2.77519  2.73123  3.46354  2.40513  3.72494  3.29354  2.67741  2.69355  4.24690  2.90347  2.73739  3.18146  2.89801  2.37887  2.77519  2.98518  4.58477  3.61503
          0.02022  4.30702  5.02937  0.61958  0.77255  0.48576  0.95510
    669   3.05054  5.50905  0.91139  2.30210  4.92899  3.35580  3.97090  4.44002  3.01076  3.97942  4.83883  2.61502  4.00150  3.14740  3.60178  2.96695  2.90620  3.99748  6.14250  4.64392   1020 d - - -
          2.68618  4.42225  2.77519  2.73123  3.46354  2.40513  3.72494  3.29354  2.67741  2.69355  4.24690  2.90347  2.73739  3.18146  2.89801  2.37887  2.77519  2.98518  4.58477  3.61503
          0.02022  4.30702  5.02937  0.61958  0.77255  0.48576  0.95510
    670   1.90518  4.02119  3.57044  3.01767  3.60187  3.51261  3.94494  2.48204  2.97062  2.67149  3.56162  3.38314  2.77137  3.27099  3.31977  2.49718  2.42646  2.55761  5.04250  3.81111   1021 a - - -
          2.68618  4.42225  2.77519  2.73123  3.46354  2.40513  3.72494  3.29354  2.67741  2.69355  4.24690  2.90347  2.73739  3.18146  2.89801  2.37887  2.77519  2.98518  4.58477  3.61503
          0.02022  4.30702  5.02937  0.61958  0.77255  0.48576  0.95510
    671   2.64119  3.38057  4.17172  3.59606  1.75599  3.72502  4.10047  2.52568  3.46813  2.22522  3.26248  3.77000  4.12719  3.68463  3.63712  2.79851  2.48771  2.21457  4.76336  3.55590   1022 f - - -
          2.68618  4.42225  2.77519  2.73123  3.46354  2.40513  3.72494  3.29354  2.67741  2.69355  4.24690  2.90347  2.73739  3.18146  2.89801  2.37887  2.77519  2.98518  4.58477  3.61503
          0.02022  4.30702  5.02937  0.61958  0.77255  0.48576  0.95510
    672   3.28969  4.57554  5.09467  4.55385  3.48421  4.65783  5.10741  1.04148  4.43015  1.92785  2.29301  4.74261  4.89654  4.59067  4.55397  4.02343  3.53131  1.72987  5.48153  4.35798   1023 i - - -
          2.68618  4.42225  2.77519  2.73123  3.46354  2.40513  3.72494  3.29354  2.67741  2.69355  4.24690  2.90347  2.73739  3.18146  2.89801  2.37887  2.77519  2.98518  4.58477  3.61503
          0.02022  4.30702  5.02937  0.61958  0.77255  0.48576  0.95510
    673   2.41627  4.78571  2.85064  2.70340  4.66152  2.68217  4.11488  4.13304  3.03787  3.74540  4.57537  1.04973  3.93778  3.31448  3.46889  2.75634  3.09261  3.62594  5.91743  4.57875   1024 n - - -
          2.68618  4.42225  2.77519  2.73123  3.46354  2.40513  3.72494  3.29354  2.67741  2.69355  4.24690  2.90347  2.73739  3.18146  2.89801  2.37887  2.77519  2.98518  4.58477  3.61503
          0.02022  4.30702  5.02937  0.61958  0.77255  0.48576  0.95510
    674   2.96575  5.25855  2.59336  0.95221  4.68701  3.42347  3.94292  4.05831  2.80514  3.67994  4.56069  2.99774  4.01105  3.11275  3.26491  2.93952  2.72521  3.68857  5.89442  4.50266   1025 e - - -
          2.68618  4.42225  2.77519  2.73123  3.46354  2.40513  3.72494  3.29354  2.67741  2.69355  4.24690  2.90347  2.73739  3.18146  2.89801  2.37887  2.77519  2.98518  4.58477  3.61503
          0.02022  4.30702  5.02937  0.61958  0.77255  0.48576  0.95510
    675   2.42482  4.34650  3.68444  3.41021  4.42682  3.14886  4.43935  3.76961  3.41298  3.52748  4.38966  3.53431  3.90140  3.73220  3.69397  2.04109  0.92452  3.27291  5.79895  4.58334   1026 t - - -
          2.68618  4.42225  2.77519  2.73123  3.46354  2.40513  3.72494  3.29354  2.67741  2.69355  4.24690  2.90347  2.73739  3.18146  2.89801  2.37887  2.77519  2.98518  4.58477  3.61503
          0.02022  4.30702  5.02937  0.61958  0.77255  0.48576  0.95510
    676   2.53861  4.63410  3.18651  2.68384  3.47776  3.40343  3.83372  3.43306  2.69101  3.08219  3.91907  2.42237  3.88866  3.02688  3.12159  1.82854  2.11451  3.10247  5.35357  4.05337   1027 s - - -
          2.68618  4.42225  2.77519  2.73123  3.46354  2.40513  3.72494  3.29354  2.67741  2.69355  4.24690  2.90347  2.73739  3.18146  2.89801  2.37887  2.77519  2.98518  4.58477  3.61503
          0.02022  4.30702  5.02937  0.61958  0.77255  0.48576  0.95510
    677   1.42214  4.34170  3.93093  3.39943  3.55106  3.72399  4.20833  2.16731  3.30465  2.11281  3.49655  3.69548  4.17694  3.60486  3.58729  2.93216  3.00945  2.31537  5.11543  3.89763   1028 a - - -
          2.68618  4.42225  2.77519  2.73123  3.46354  2.40513  3.72494  3.29354  2.67741  2.69355  4.24690  2.90347  2.73739  3.18146  2.89801  2.37887  2.77519  2.98518  4.58477  3.61503
          0.02022  4.30702  5.02937  0.61958  0.77255  0.48576  0.95510
    678   3.39397  4.71494  4.78503  4.32105  1.99305  4.40273  3.94201  2.88615  4.16071  1.22440  3.47890  4.26365  4.69376  4.20550  4.22020  3.73508  3.61480  2.87779  4.14916  1.62929   1029 l - - -
          2.68618  4.42225  2.77519  2.73123  3.46354  2.40513  3.72494  3.29354  2.67741  2.69355  4.24690  2.90347  2.73739  3.18146  2.89801  2.37887  2.77519  2.98518  4.58477  3.61503
          0.02022  4.30702  5.02937  0.61958  0.77255  0.48576  0.95510
    679   0.89566  4.29552  3.79000  3.53098  4.54268  3.09032  4.53916  3.91760  3.57170  3.65680  4.49040  3.57349  3.87232  3.84067  3.84182  1.71756  2.88245  3.34324  5.90483  4.71445   1030 a - - -
          2.68618  4.42225  2.77519  2.73123  3.46354  2.40513  3.72494  3.29354  2.67741  2.69355  4.24690  2.90347  2.73739  3.18146  2.89801  2.37887  2.77519  2.98518  4.58477  3.61503
          0.02022  4.30702  5.02937  0.61958  0.77255  0.48576  0.95510
    680   3.52685  5.65304  0.45343  2.71919  5.10491  3.60469  4.40210  4.80745  3.58054  4.34305  5.35208  3.29000  4.28851  3.65631  4.14003  3.45407  3.88135  4.40611  6.17875  4.93334   1031 D - - -
          2.68618  4.42225  2.77519  2.73123  3.46354  2.40513  3.72494  3.29354  2.67741  2.69355  4.24690  2.90347  2.73739  3.18146  2.89801  2.37887  2.77519  2.98518  4.58477  3.61503
          0.02022  4.30702  5.02937  0.61958  0.77255  0.48576  0.95510
    681   3.93585  5.18917  4.71107  4.47485  2.08639  4.54988  3.68917  3.69224  4.30508  3.00083  4.30784  4.26541  4.91333  4.34398  4.35638  3.99461  4.18555  3.61517  3.83272  0.57307   1032 Y - - -
          2.68618  4.42225  2.77519  2.73123  3.46354  2.40513  3.72494  3.29354  2.67741  2.69355  4.24690  2.90347  2.73739  3.18146  2.89801  2.37887  2.77519  2.98518  4.58477  3.61503
          0.02022  4.30702  5.02937  0.61958  0.77255  0.48576  0.95510
    682   3.38089  4.67066  5.06855  4.61550  3.57769  4.70704  5.24308  0.77441  4.42973  1.94177  3.42409  4.81947  4.99639  4.70496  4.58504  4.14375  3.64768  1.85007  5.62150  4.38988   1033 i - - -
          2.68618  4.42225  2.77519  2.73123  3.46354  2.40513  3.72494  3.29354  2.67741  2.69355  4.24690  2.90347  2.73739  3.18146  2.89801  2.37887  2.77519  2.98518  4.58477  3.61503
          0.02022  4.30702  5.02937  0.61958  0.77255  0.48576  0.95510
    683   3.21291  4.50977  5.00711  4.48127  2.91727  4.56951  5.01313  1.73039  4.37386  2.12685  3.41409  4.65132  4.85055  4.56599  4.51942  3.93474  3.46288  0.89412  5.43983  4.20951   1034 v - - -
          2.68618  4.42225  2.77519  2.73123  3.46354  2.40513  3.72494  3.29354  2.67741  2.69355  4.24690  2.90347  2.73739  3.18146  2.89801  2.37887  2.77519  2.98518  4.58477  3.61503
          0.02022  4.30702  5.02937  0.61958  0.77255  0.48576  0.95510
    684   3.43546  5.09541  4.09177  4.00798  4.93101  3.75960  5.02861  4.61616  4.10811  4.18261  5.26484  4.26148  0.31023  4.48159  4.28400  3.62110  3.91390  4.20621  5.97233  5.06409   1035 P - - -
          2.68618  4.42225  2.77519  2.73123  3.46354  2.40513  3.72494  3.29354  2.67741  2.69355  4.24690  2.90347  2.73739  3.18146  2.89801  2.37887  2.77519  2.98518  4.58477  3.61503
          0.02022  4.30702  5.02937  0.61958  0.77255  0.48576  0.95510
    685   3.52685  5.65304  0.45343  2.71919  5.10491  3.60469  4.40210  4.80745  3.58054  4.34305  5.35208  3.29000  4.28851  3.65631  4.14003  3.45407  3.88135  4.40611  6.17875  4.93334   1036 D - - -
          2.68618  4.42225  2.77519  2.73123  3.46354  2.40513  3.72494  3.29354  2.67741  2.69355  4.24690  2.90347  2.73739  3.18146  2.89801  2.37887  2.77519  2.98518  4.58477  3.61503
          0.02022  4.30702  5.02937  0.61958  0.77255  0.48576  0.95510
    686   2.42157  4.32236  3.70815  3.15526  3.54540  3.62028  4.02549  2.44347  3.08840  2.35296  3.50272  3.50137  4.05591  3.38762  3.40952  2.67354  1.64016  2.36833  5.02959  3.80682   1037 t - - -
          2.68618  4.42225  2.77519  2.73123  3.46354  2.40513  3.72494  3.29354  2.67741  2.69355  4.24690  2.90347  2.73739  3.18146  2.89801  2.37887  2.77519  2.98518  4.58477  3.61503
          0.02022  4.30702  5.02937  0.61958  0.77255  0.48576  0.95510
    687   2.65904  4.27793  3.71953  3.14879  3.25622  3.68372  2.76945  2.60267  3.07459  2.09077  3.36858  3.50000  4.05954  3.36063  3.37713  2.94584  2.12661  2.10030  4.87093  3.64611   1038 l - - -
          2.68618  4.42225  2.77519  2.73123  3.46354  2.40513  3.72494  3.29354  2.67741  2.69355  4.24690  2.90347  2.73739  3.18146  2.89801  2.37887  2.77519  2.98518  4.58477  3.61503
          0.02022  4.30702  5.02937  0.61958  0.77255  0.48576  0.95510
    688   2.65276  4.43980  3.42510  2.86678  3.53887  3.59680  3.83548  2.94589  2.81420  2.47276  3.17586  2.53826  3.98290  3.13957  3.18531  2.84049  2.19249  2.71367  4.97740  2.45191   1039 t - - -
          2.68618  4.42225  2.77519  2.73123  3.46354  2.40513  3.72494  3.29354  2.67741  2.69355  4.24690  2.90347  2.73739  3.18146  2.89801  2.37887  2.77519  2.98518  4.58477  3.61503
          0.02022  4.30702  5.02937  0.61958  0.77255  0.48576  0.95510
    689   3.19990  4.55540  4.68533  4.17404  1.91258  4.25992  4.00287  2.76553  4.01960  1.56972  3.03339  4.18159  4.56629  4.10242  4.09692  3.57937  3.42323  2.72564  4.26916  1.57005   1040 l - - -
          2.68618  4.42225  2.77519  2.73123  3.46354  2.40513  3.72494  3.29354  2.67741  2.69355  4.24690  2.90347  2.73739  3.18146  2.89801  2.37887  2.77519  2.98518  4.58477  3.61503
          0.02022  4.30702  5.02937  0.61958  0.77255  0.48576  0.95510
    690   3.17062  5.69962  2.13305  0.81300  5.00915  3.40958  3.98249  4.53792  3.00518  4.04581  4.91949  2.89150  4.04428  3.15754  3.58685  3.05334  3.46721  4.11433  6.16997  4.68712   1041 e - - -
          2.68618  4.42225  2.77519  2.73123  3.46354  2.40513  3.72494  3.29354  2.67741  2.69355  4.24690  2.90347  2.73739  3.18146  2.89801  2.37887  2.77519  2.98518  4.58477  3.61503
          0.02022  4.30702  5.02937  0.61958  0.77255  0.48576  0.95510
    691   2.53435  4.59783  3.25583  2.82396  4.36886  2.14792  3.99165  3.79803  2.80527  3.41155  4.22165  3.21553  3.87704  3.17367  2.72939  1.40727  2.66193  3.34919  5.63030  4.34405   1042 s - - -
          2.68622  4.42229  2.77524  2.73128  3.46358  2.40501  3.72477  3.29358  2.67745  2.69359  4.24643  2.90351  2.73744  3.18125  2.89805  2.37891  2.77512  2.98523  4.58481  3.61507
          0.14229  2.07078  5.02937  0.64642  0.74217  0.48576  0.95510
    692   3.20555  3.49640  4.48270  4.00367  2.42289  4.14493  3.78716  3.10009  3.80704  2.67415  3.74209  4.01122  4.51091  3.97479  3.93332  3.47891  3.44554  2.93974  1.21854  2.01160   1047 w - - -
          2.68618  4.42225  2.77519  2.73123  3.46354  2.40513  3.72494  3.29354  2.67741  2.69355  4.24690  2.90347  2.73739  3.18146  2.89801  2.37887  2.77519  2.98518  4.58477  3.61503
          0.02022  4.30702  5.02937  0.61958  0.77255  0.48576  0.95510
    693   2.94972  5.20157  2.59238  2.18578  4.65748  1.16141  3.94396  4.12188  2.80138  3.68351  4.53948  3.00050  4.00506  2.75784  3.24136  2.93371  3.25872  3.72991  5.86213  4.48797   1048 g - - -
          2.68618  4.42225  2.77519  2.73123  3.46354  2.40513  3.72494  3.29354  2.67741  2.69355  4.24690  2.90347  2.73739  3.18146  2.89801  2.37887  2.77519  2.98518  4.58477  3.61503
          0.02022  4.30702  5.02937  0.61958  0.77255  0.48576  0.95510
    694   2.63387  4.07317  3.92236  3.64734  2.00882  3.75757  4.05771  2.31328  3.50277  2.25806  2.93188  3.79255  4.12446  3.69710  3.63401  2.95242  2.68362  2.22793  3.16340  3.14258   1049 f - - -
          2.68618  4.42225  2.77519  2.73123  3.46354  2.40513  3.72494  3.29354  2.67741  2.69355  4.24690  2.90347  2.73739  3.18146  2.89801  2.37887  2.77519  2.98518  4.58477  3.61503
          0.02022  4.30702  5.02937  0.61958  0.77255  0.48576  0.95510
    695   2.32461  4.53630  3.28846  2.74036  3.76944  3.24101  3.80944  3.14520  2.71212  2.24239  3.68896  3.19412  3.92541  2.75656  3.11947  2.28828  2.22961  2.80183  5.14906  3.87964   1050 t - - -
          2.68618  4.42225  2.77519  2.73123  3.46354  2.40513  3.72494  3.29354  2.67741  2.69355  4.24690  2.90347  2.73739  3.18146  2.89801  2.37887  2.77519  2.98518  4.58477  3.61503
          0.02022  4.30702  5.02937  0.61958  0.77255  0.48576  0.95510
    696   1.95803  4.58219  3.23538  2.68245  3.79657  2.73791  3.77556  3.18207  2.66248  2.85009  3.70684  2.98517  3.74067  2.99590  3.08356  2.59615  2.33837  2.90999  4.57908  3.46407   1051 a - - -
          2.68618  4.42225  2.77519  2.73123  3.46354  2.40513  3.72494  3.29354  2.67741  2.69355  4.24690  2.90347  2.73739  3.18146  2.89801  2.37887  2.77519  2.98518  4.58477  3.61503
          0.02022  4.30702  5.02937  0.61958  0.77255  0.48576  0.95510
    697   1.94112  4.43181  3.46211  3.03385  4.25596  2.84401  4.13068  3.40143  3.04662  3.32580  4.15485  3.33846  1.50823  3.36017  3.42448  2.23706  2.87234  3.21964  5.59123  4.34094   1052 p - - -
          2.68618  4.42225  2.77519  2.73123  3.46354  2.40513  3.72494  3.29354  2.67741  2.69355  4.24690  2.90347  2.73739  3.18146  2.89801  2.37887  2.77519  2.98518  4.58477  3.61503
          0.02022  4.30702  5.02937  0.61958  0.77255  0.48576  0.95510
    698   3.16044  4.75864  3.95884  3.46136  2.51840  4.02341  2.37805  3.31839  3.29261  2.87309  3.89460  3.70577  4.38742  3.60061  3.55621  2.89607  3.38761  3.12258  1.47302  2.28361   1053 w - - -
          2.68618  4.42225  2.77519  2.73123  3.46354  2.40513  3.72494  3.29354  2.67741  2.69355  4.24690  2.90347  2.73739  3.18146  2.89801  2.37887  2.77519  2.98518  4.58477  3.61503
          0.02022  4.30702  5.02937  0.61958  0.77255  0.48576  0.95510
    699   2.05023  4.94644  2.94756  2.44172  4.26495  2.64102  3.05450  3.70308  2.46669  3.26944  4.06105  2.83244  3.06061  2.64252  2.93873  2.44688  2.90043  3.33695  5.47544  4.11599   1054 a - - -
          2.68618  4.42225  2.77519  2.73123  3.46354  2.40513  3.72494  3.29354  2.67741  2.69355  4.24690  2.90347  2.73739  3.18146  2.89801  2.37887  2.77519  2.98518  4.58477  3.61503
          0.02022  4.30702  5.02937  0.61958  0.77255  0.48576  0.95510
    700   2.64000  5.05624  2.32636  2.41026  4.50516  1.82588  3.77683  3.96919  2.61167  3.50896  4.29553  2.62584  2.97166  2.91287  3.11142  2.62580  2.75802  3.54976  5.69050  4.29893   1055 g - - -
          2.68618  4.42225  2.77519  2.73123  3.46354  2.40513  3.72494  3.29354  2.67741  2.69355  4.24690  2.90347  2.73739  3.18146  2.89801  2.37887  2.77519  2.98518  4.58477  3.61503
          0.10231  4.30702  2.47956  0.61958  0.77255  0.48576  0.95510
    701   2.61134  4.17946  3.80022  3.22833  3.29152  3.28298  3.71846  2.62864  3.13566  2.37750  2.92533  3.53421  4.03698  3.40698  3.39910  2.93109  2.59746  1.64163  4.78217  3.10142   1056 v - - -
          2.68618  4.42225  2.77519  2.73123  3.46354  2.40513  3.72494  3.29354  2.67741  2.69355  4.24690  2.90347  2.73739  3.18146  2.89801  2.37887  2.77519  2.98518  4.58477  3.61503
          0.02193  4.22664  4.94898  0.61958  0.77255  0.42615  1.05848
    702   2.28330  4.34090  3.53775  2.97079  3.48023  3.15499  3.88004  2.62637  2.92010  2.24202  3.26650  3.36867  2.65565  3.02294  3.26699  2.86578  2.86726  2.27548  4.93155  3.70008   1057 l - - -
          2.68618  4.42225  2.77519  2.73123  3.46354  2.40513  3.72494  3.29354  2.67741  2.69355  4.24690  2.90347  2.73739  3.18146  2.89801  2.37887  2.77519  2.98518  4.58477  3.61503
          0.02022  4.30702  5.02937  0.61958  0.77255  0.48576  0.95510
    703   2.37665  4.07735  3.16083  2.60627  3.91092  3.26198  3.74170  3.30633  2.45852  2.95260  3.79332  2.81176  3.89180  2.79691  3.02783  2.43126  2.06935  2.71555  5.24064  3.94168   1058 t - - -
          2.68618  4.42225  2.77519  2.73123  3.46354  2.40513  3.72494  3.29354  2.67741  2.69355  4.24690  2.90347  2.73739  3.18146  2.89801  2.37887  2.77519  2.98518  4.58477  3.61503
          0.02022  4.30702  5.02937  0.61958  0.77255  0.48576  0.95510
    704   2.84954  5.08225  3.24008  2.62875  4.37630  3.60556  3.04459  3.80861  1.31465  3.33248  4.15021  3.11364  3.97895  2.81742  2.35810  2.65577  3.05534  3.46963  4.29601  4.17248   1059 k - - -
          2.68618  4.42225  2.77519  2.73123  3.46354  2.40513  3.72494  3.29354  2.67741  2.69355  4.24690  2.90347  2.73739  3.18146  2.89801  2.37887  2.77519  2.98518  4.58477  3.61503
          0.02022  4.30702  5.02937  0.61958  0.77255  0.48576  0.95510
    705   1.89349  4.36673  3.49283  2.78969  2.93015  3.60051  3.86402  2.78998  2.88162  2.58552  3.47695  3.33706  3.98612  3.18821  3.00136  2.65747  2.57696  2.33318  4.95558  3.71888   1060 a - - -
          2.68618  4.42225  2.77519  2.73123  3.46354  2.40513  3.72494  3.29354  2.67741  2.69355  4.24690  2.90347  2.73739  3.18146  2.89801  2.37887  2.77519  2.98518  4.58477  3.61503
          0.02022  4.30702  5.02937  0.61958  0.77255  0.48576  0.95510
    706   2.44919  4.69618  3.13618  2.30136  3.73343  3.49614  3.72655  3.01492  2.57078  2.95213  3.79224  2.90088  3.89153  2.91235  3.01350  2.16810  2.23351  2.86275  5.23960  3.93632   1061 s - - -
          2.68618  4.42225  2.77519  2.73123  3.46354  2.40513  3.72494  3.29354  2.67741  2.69355  4.24690  2.90347  2.73739  3.18146  2.89801  2.37887  2.77519  2.98518  4.58477  3.61503
          0.02022  4.30702  5.02937  0.61958  0.77255  0.48576  0.95510
    707   2.21396  4.44529  3.44894  2.97542  4.15251  2.97830  4.05936  3.55086  2.96821  3.06251  4.05216  3.31015  3.09529  3.28686  3.35536  2.20714  1.41589  3.15097  5.49562  4.24059   1062 t - - -
          2.68618  4.42225  2.77519  2.73123  3.46354  2.40513  3.72494  3.29354  2.67741  2.69355  4.24690  2.90347  2.73739  3.18146  2.89801  2.37887  2.77519  2.98518  4.58477  3.61503
          0.02022  4.30702  5.02937  0.61958  0.77255  0.48576  0.95510
    708   1.96365  4.15936  3.93553  3.35730  3.15554  3.12038  4.00576  2.40060  3.26121  2.35862  3.27817  3.62473  4.07815  3.50800  3.49446  2.97914  2.62339  1.90895  3.91670  3.57553   1063 v - - -
          2.68618  4.42225  2.77519  2.73123  3.46354  2.40513  3.72494  3.29354  2.67741  2.69355  4.24690  2.90347  2.73739  3.18146  2.89801  2.37887  2.77519  2.98518  4.58477  3.61503
          0.02022  4.30702  5.02937  0.61958  0.77255  0.48576  0.95510
    709   3.57240  5.33536  4.11390  3.55940  4.80590  3.94599  4.24213  4.39910  2.54734  3.83541  4.84233  3.87589  4.44403  3.45697  0.47940  3.64747  3.81915  4.10823  5.72098  4.66001   1064 R - - -
          2.68618  4.42225  2.77519  2.73123  3.46354  2.40513  3.72494  3.29354  2.67741  2.69355  4.24690  2.90347  2.73739  3.18146  2.89801  2.37887  2.77519  2.98518  4.58477  3.61503
          0.02022  4.30702  5.02937  0.61958  0.77255  0.48576  0.95510
    710   2.76411  4.55793  3.49476  2.97924  3.51208  3.63218  3.87085  3.12185  2.74820  2.77199  3.70146  3.37328  4.05825  2.59147  3.05113  2.93713  2.35615  2.88994  1.77967  3.61293   1065 w - - -
          2.68618  4.42225  2.77519  2.73123  3.46354  2.40513  3.72494  3.29354  2.67741  2.69355  4.24690  2.90347  2.73739  3.18146  2.89801  2.37887  2.77519  2.98518  4.58477  3.61503
          0.02022  4.30702  5.02937  0.61958  0.77255  0.48576  0.95510
    711   3.43546  5.09541  4.09177  4.00798  4.93101  3.75960  5.02861  4.61616  4.10811  4.18261  5.26484  4.26148  0.31023  4.48159  4.28400  3.62110  3.91390  4.20621  5.97233  5.06409   1066 P - - -
          2.68618  4.42225  2.77519  2.73123  3.46354  2.40513  3.72494  3.29354  2.67741  2.69355  4.24690  2.90347  2.73739  3.18146  2.89801  2.37887  2.77519  2.98518  4.58477  3.61503
          0.02022  4.30702  5.02937  0.61958  0.77255  0.48576  0.95510
    712   2.34515  4.23181  4.23208  3.66748  3.42736  3.89170  4.28426  1.78228  3.56157  2.28470  3.38496  3.89236  4.27657  3.80476  3.77048  2.80981  2.81073  1.50755  4.99819  3.79831   1067 v - - -
          2.68618  4.42225  2.77519  2.73123  3.46354  2.40513  3.72494  3.29354  2.67741  2.69355  4.24690  2.90347  2.73739  3.18146  2.89801  2.37887  2.77519  2.98518  4.58477  3.61503
          0.02022  4.30702  5.02937  0.61958  0.77255  0.48576  0.95510
    713   3.25089  4.52215  5.10209  4.57443  3.21711  4.66558  5.14113  1.56736  4.47403  2.02506  3.42642  4.75004  4.91972  4.66366  4.61634  4.03515  3.49732  0.93075  5.54979  4.35856   1068 v - - -
          2.68618  4.42225  2.77519  2.73123  3.46354  2.40513  3.72494  3.29354  2.67741  2.69355  4.24690  2.90347  2.73739  3.18146  2.89801  2.37887  2.77519  2.98518  4.58477  3.61503
          0.02022  4.30702  5.02937  0.61958  0.77255  0.48576  0.95510
    714   2.16055  5.05586  2.69277  1.76589  4.35357  3.43344  3.64779  3.80738  2.38324  3.34206  3.63273  2.92249  3.71232  2.66777  2.89977  2.55204  2.83030  3.42170  5.52116  4.13836   1069 e - - -
          2.68618  4.42225  2.77519  2.73123  3.46354  2.40513  3.72494  3.29354  2.67741  2.69355  4.24690  2.90347  2.73739  3.18146  2.89801  2.37887  2.77519  2.98518  4.58477  3.61503
          0.02022  4.30702  5.02937  0.61958  0.77255  0.48576  0.95510
    715   1.98846  4.38147  3.52896  3.29027  4.52950  3.13487  4.40778  3.92610  3.37721  3.62876  4.46589  3.46812  1.05245  3.67686  3.68719  2.35717  2.92130  3.37921  5.86895  4.64874   1070 p - - -
          2.68618  4.42225  2.77519  2.73123  3.46354  2.40513  3.72494  3.29354  2.67741  2.69355  4.24690  2.90347  2.73739  3.18146  2.89801  2.37887  2.77519  2.98518  4.58477  3.61503
          0.02022  4.30702  5.02937  0.61958  0.77255  0.48576  0.95510
    716   2.28840  4.92599  3.00913  2.44935  4.18976  3.46346  3.54134  3.61854  2.23612  3.04326  3.66748  2.84769  3.48252  2.54765  2.30106  2.60206  2.88116  2.91476  5.40878  4.05935   1071 k - - -
          2.68618  4.42225  2.77519  2.73123  3.46354  2.40513  3.72494  3.29354  2.67741  2.69355  4.24690  2.90347  2.73739  3.18146  2.89801  2.37887  2.77519  2.98518  4.58477  3.61503
          0.02022  4.30702  5.02937  0.61958  0.77255  0.48576  0.95510
    717   2.40300  4.36782  3.57124  3.03875  3.67908  3.49825  3.98606  2.93307  2.98471  2.73145  3.44747  3.09133  3.98178  3.29928  3.33206  2.71714  1.64324  2.09240  5.11897  3.88532   1072 t - - -
          2.68618  4.42225  2.77519  2.73123  3.46354  2.40513  3.72494  3.29354  2.67741  2.69355  4.24690  2.90347  2.73739  3.18146  2.89801  2.37887  2.77519  2.98518  4.58477  3.61503
          0.02022  4.30702  5.02937  0.61958  0.77255  0.48576  0.95510
    718   1.96780  5.03147  2.72120  2.05325  4.32660  3.23634  3.24417  3.77781  2.40726  3.31696  4.09116  2.92829  3.54937  2.76094  2.78986  2.62445  2.82811  3.13853  5.49980  4.12126   1073 a - - -
          2.68618  4.42225  2.77519  2.73123  3.46354  2.40513  3.72494  3.29354  2.67741  2.69355  4.24690  2.90347  2.73739  3.18146  2.89801  2.37887  2.77519  2.98518  4.58477  3.61503
          0.02022  4.30702  5.02937  0.61958  0.77255  0.48576  0.95510
    719   2.96021  5.14793  3.40242  2.74612  4.51461  3.68574  3.70547  3.46687  1.24351  3.26722  4.22386  3.20075  4.04984  2.83708  1.93814  2.96607  2.93773  3.54837  5.51218  4.27361   1074 k - - -
          2.68618  4.42225  2.77519  2.73123  3.46354  2.40513  3.72494  3.29354  2.67741  2.69355  4.24690  2.90347  2.73739  3.18146  2.89801  2.37887  2.77519  2.98518  4.58477  3.61503
          0.02022  4.30702  5.02937  0.61958  0.77255  0.48576  0.95510
    720   2.77036  4.32660  4.16690  3.60078  3.44839  3.96335  4.31173  1.95000  3.50745  2.18671  3.01907  3.88724  4.32397  3.76796  3.75566  3.25797  1.62765  1.95378  5.07418  3.87876   1075 t - - -
          2.68618  4.42225  2.77519  2.73123  3.46354  2.40513  3.72494  3.29354  2.67741  2.69355  4.24690  2.90347  2.73739  3.18146  2.89801  2.37887  2.77519  2.98518  4.58477  3.61503
          0.02022  4.30702  5.02937  0.61958  0.77255  0.48576  0.95510
    721   1.70564  4.81341  3.05356  2.53987  4.19041  3.11087  3.74254  3.61224  2.15343  3.20873  4.01712  2.87318  3.23049  2.89397  2.98257  2.58253  2.89578  3.08841  5.43882  4.10820   1076 a - - -
          2.68625  4.42171  2.77526  2.73119  3.46344  2.40519  3.72501  3.29361  2.67737  2.69361  4.24696  2.90321  2.73735  3.18153  2.89807  2.37893  2.77526  2.98505  4.58483  3.61490
          0.11130  2.31479  5.02937  1.06679  0.42176  0.48576  0.95510
    722   2.55245  5.24758  1.72244  2.19899  4.56389  3.29923  3.29240  4.04594  2.49164  3.54158  4.30729  2.68280  3.86575  2.58280  3.00172  2.48760  2.84029  3.62491  5.69212  4.27025   1082 d - - -
          2.68618  4.42225  2.77519  2.73123  3.46354  2.40513  3.72494  3.29354  2.67741  2.69355  4.24690  2.90347  2.73739  3.18146  2.89801  2.37887  2.77519  2.98518  4.58477  3.61503
          0.04692  4.30702  3.43080  0.61958  0.77255  0.48576  0.95510
    723   2.83387  5.06249  2.64065  2.19978  4.54554  1.28969  3.90172  3.99466  2.77287  3.56978  4.40781  2.98851  3.28531  2.92180  3.23081  2.83914  3.14525  3.59999  5.77287  4.40603   1083 g - - -
          2.68618  4.42225  2.77519  2.73123  3.46354  2.40513  3.72494  3.29354  2.67741  2.69355  4.24690  2.90347  2.73739  3.18146  2.89801  2.37887  2.77519  2.98518  4.58477  3.61503
          0.02076  4.28086  5.00321  0.61958  0.77255  0.46403  0.99086
    724   2.65881  5.09043  2.52526  2.26177  4.40778  3.43603  3.62509  3.49693  2.31069  3.38101  4.14026  2.91610  3.83103  2.17144  2.27030  2.63534  2.66927  3.34275  5.53731  4.14944   1084 q - - -
          2.68618  4.42225  2.77519  2.73123  3.46354  2.40513  3.72494  3.29354  2.67741  2.69355  4.24690  2.90347  2.73739  3.18146  2.89801  2.37887  2.77519  2.98518  4.58477  3.61503
          0.02022  4.30702  5.02937  0.61958  0.77255  0.48576  0.95510
    725   2.33169  4.50241  3.32269  2.77339  3.33638  3.51821  3.41502  3.09343  2.74574  2.78049  3.65017  3.21917  2.07588  3.07247  3.14614  2.59908  2.70972  2.59547  5.11146  3.84668   1085 p - - -
          2.68618  4.42225  2.77519  2.73123  3.46354  2.40513  3.72494  3.29354  2.67741  2.69355  4.24690  2.90347  2.73739  3.18146  2.89801  2.37887  2.77519  2.98518  4.58477  3.61503
          0.02022  4.30702  5.02937  0.61958  0.77255  0.48576  0.95510
    726   2.56219  4.15820  4.40232  3.81769  3.04784  3.68990  4.25226  1.57228  3.67637  2.17152  3.25644  3.96400  4.27243  3.87402  3.80809  3.22149  2.98406  1.65442  4.84610  3.33901   1086 i - - -
          2.68618  4.42225  2.77519  2.73123  3.46354  2.40513  3.72494  3.29354  2.67741  2.69355  4.24690  2.90347  2.73739  3.18146  2.89801  2.37887  2.77519  2.98518  4.58477  3.61503
          0.02022  4.30702  5.02937  0.61958  0.77255  0.48576  0.95510
    727   2.26173  1.67539  3.84851  3.40846  4.13110  2.61631  4.32206  3.52299  3.36502  3.22545  4.07461  3.17692  3.88001  3.64019  3.66354  1.73943  2.54144  3.09551  5.53054  4.33293   1087 c - - -
          2.68618  4.42225  2.77519  2.73123  3.46354  2.40513  3.72494  3.29354  2.67741  2.69355  4.24690  2.90347  2.73739  3.18146  2.89801  2.37887  2.77519  2.98518  4.58477  3.61503
          0.02022  4.30702  5.02937  0.61958  0.77255  0.48576  0.95510
    728   3.40653  4.72588  5.06616  4.48706  2.85128  4.65452  4.92998  2.34290  4.35553  1.16814  1.44521  4.70314  4.83164  4.40440  4.43135  3.99398  3.62217  2.27722  5.20284  4.13533   1088 l - - -
          2.68618  4.42225  2.77519  2.73123  3.46354  2.40513  3.72494  3.29354  2.67741  2.69355  4.24690  2.90347  2.73739  3.18146  2.89801  2.37887  2.77519  2.98518  4.58477  3.61503
          0.02022  4.30702  5.02937  0.61958  0.77255  0.48576  0.95510
    729   2.98337  5.11195  2.99923  0.96726  4.04438  3.59505  3.89041  3.80867  2.70746  3.35727  4.26580  3.18268  4.07249  3.11050  3.10489  2.99874  3.23259  3.51033  3.71998  3.96912   1089 e - - -
          2.68618  4.42225  2.77519  2.73123  3.46354  2.40513  3.72494  3.29354  2.67741  2.69355  4.24690  2.90347  2.73739  3.18146  2.89801  2.37887  2.77519  2.98518  4.58477  3.61503
          0.02022  4.30702  5.02937  0.61958  0.77255  0.48576  0.95510
    730   2.32986  4.93254  2.93213  2.33219  4.26477  3.42774  3.70991  3.69863  2.50137  3.27312  4.07155  2.70224  3.86494  2.67314  2.96981  1.89913  2.31684  3.33554  5.48601  4.13141   1090 s - - -
          2.68618  4.42225  2.77519  2.73123  3.46354  2.40513  3.72494  3.29354  2.67741  2.69355  4.24690  2.90347  2.73739  3.18146  2.89801  2.37887  2.77519  2.98518  4.58477  3.61503
          0.02022  4.30702  5.02937  0.61958  0.77255  0.48576  0.95510
    731   3.24373  4.66291  4.60244  4.13836  1.04701  4.26561  4.23113  2.62076  3.98256  1.83866  3.35964  4.24051  4.62156  4.14880  4.11776  3.62714  3.11812  2.61135  4.54593  3.00256   1091 f - - -
          2.68618  4.42225  2.77519  2.73123  3.46354  2.40513  3.72494  3.29354  2.67741  2.69355  4.24690  2.90347  2.73739  3.18146  2.89801  2.37887  2.77519  2.98518  4.58477  3.61503
          0.02022  4.30702  5.02937  0.61958  0.77255  0.48576  0.95510
    732   2.72545  3.07452  4.44096  3.84904  2.85522  3.88509  4.22172  2.21969  3.69260  1.42871  3.18925  3.96215  4.24224  3.87003  3.79545  3.07709  2.79963  2.04912  4.78427  3.60486   1092 l - - -
          2.68618  4.42225  2.77519  2.73123  3.46354  2.40513  3.72494  3.29354  2.67741  2.69355  4.24690  2.90347  2.73739  3.18146  2.89801  2.37887  2.77519  2.98518  4.58477  3.61503
          0.02022  4.30702  5.02937  0.61958  0.77255  0.48576  0.95510
    733   2.86395  4.28200  4.43603  3.86543  2.92667  4.02612  4.36291  1.23351  3.73214  2.13379  2.82838  4.04982  4.37348  3.94061  3.88985  2.88392  3.10320  2.13648  4.95101  3.74668   1093 i - - -
          2.68618  4.42225  2.77519  2.73123  3.46354  2.40513  3.72494  3.29354  2.67741  2.69355  4.24690  2.90347  2.73739  3.18146  2.89801  2.37887  2.77519  2.98518  4.58477  3.61503
          0.02022  4.30702  5.02937  0.61958  0.77255  0.48576  0.95510
    734   1.61959  5.27470  1.82226  2.24948  4.59136  3.40230  3.79152  4.05640  2.66437  3.59230  4.39839  2.89361  3.92233  2.59971  3.18374  2.80899  3.11821  3.66168  5.77726  4.35689   1094 a - - -
          2.68618  4.42225  2.77519  2.73123  3.46354  2.40513  3.72494  3.29354  2.67741  2.69355  4.24690  2.90347  2.73739  3.18146  2.89801  2.37887  2.77519  2.98518  4.58477  3.61503
          0.02022  4.30702  5.02937  0.61958  0.77255  0.48576  0.95510
    735   2.96556  3.86608  4.95918  4.41398  3.59909  4.45320  4.92203  1.53140  4.29491  1.76285  3.44906  4.55361  4.75298  4.49536  4.42344  3.80492  3.34588  1.17117  5.40783  4.22370   1095 v - - -
          2.68618  4.42225  2.77519  2.73123  3.46354  2.40513  3.72494  3.29354  2.67741  2.69355  4.24690  2.90347  2.73739  3.18146  2.89801  2.37887  2.77519  2.98518  4.58477  3.61503
          0.02022  4.30702  5.02937  0.61958  0.77255  0.48576  0.95510
    736   0.79977  4.29654  3.74576  3.52417  4.59617  2.23769  4.56158  3.99352  3.61373  3.71504  4.53545  3.56741  3.86907  3.86496  3.88271  2.46741  2.88612  3.38785  5.94744  4.76781   1096 a - - -
          2.68618  4.42225  2.77519  2.73123  3.46354  2.40513  3.72494  3.29354  2.67741  2.69355  4.24690  2.90347  2.73739  3.18146  2.89801  2.37887  2.77519  2.98518  4.58477  3.61503
          0.02022  4.30702  5.02937  0.61958  0.77255  0.48576  0.95510
    737   2.73051  4.97630  3.10948  2.31280  4.25750  3.52469  3.67138  3.45321  1.54106  2.83426  3.61222  3.03764  3.90727  2.73793  2.55291  2.74439  2.95102  3.33221  5.42869  4.10950   1097 k - - -
          2.68618  4.42225  2.77519  2.73123  3.46354  2.40513  3.72494  3.29354  2.67741  2.69355  4.24690  2.90347  2.73739  3.18146  2.89801  2.37887  2.77519  2.98518  4.58477  3.61503
          0.02022  4.30702  5.02937  0.61958  0.77255  0.48576  0.95510
    738   2.34113  4.97284  3.03506  2.46669  4.25246  3.48265  3.40322  3.68110  1.94429  3.07254  3.75698  2.98901  3.86986  2.65926  2.18579  2.58682  2.90860  3.32888  5.43709  3.72247   1098 k - - -
          2.68618  4.42225  2.77519  2.73123  3.46354  2.40513  3.72494  3.29354  2.67741  2.69355  4.24690  2.90347  2.73739  3.18146  2.89801  2.37887  2.77519  2.98518  4.58477  3.61503
          0.02022  4.30702  5.02937  0.61958  0.77255  0.48576  0.95510
    739   3.60029  4.90070  5.19207  4.63654  3.15628  4.84574  5.12438  2.36202  4.44140  0.77265  1.84765  4.89431  4.97669  4.51646  4.51642  4.22279  3.81634  2.56988  5.31663  4.28082   1099 l - - -
          2.68618  4.42225  2.77519  2.73123  3.46354  2.40513  3.72494  3.29354  2.67741  2.69355  4.24690  2.90347  2.73739  3.18146  2.89801  2.37887  2.77519  2.98518  4.58477  3.61503
          0.02022  4.30702  5.02937  0.61958  0.77255  0.48576  0.95510
    740   2.57846  5.15154  2.69531  2.30975  4.47491  2.31573  3.10592  3.94743  2.20908  3.44565  4.20200  2.63893  3.83862  2.37175  2.83088  2.61156  2.92015  3.53129  5.59348  4.19212   1100 k - - -
          2.68618  4.42225  2.77519  2.73123  3.46354  2.40513  3.72494  3.29354  2.67741  2.69355  4.24690  2.90347  2.73739  3.18146  2.89801  2.37887  2.77519  2.98518  4.58477  3.61503
          0.02022  4.30702  5.02937  0.61958  0.77255  0.48576  0.95510
    741   3.63260  4.93211  5.19853  4.65439  3.16310  4.87174  5.15279  2.35749  4.44220  0.62853  2.41591  4.91946  5.00251  4.53542  4.52255  4.26089  3.85171  2.56441  5.33677  4.28813   1101 L - - -
          2.68618  4.42225  2.77519  2.73123  3.46354  2.40513  3.72494  3.29354  2.67741  2.69355  4.24690  2.90347  2.73739  3.18146  2.89801  2.37887  2.77519  2.98518  4.58477  3.61503
          0.02022  4.30702  5.02937  0.61958  0.77255  0.48576  0.95510
    742   2.77608  4.83887  3.03330  2.77706  4.50885  2.90255  4.03392  3.94384  2.40275  3.54772  4.39769  3.21845  1.14988  3.22908  3.14496  2.85287  3.13184  3.53246  5.72238  4.44720   1102 p - - -
          2.68618  4.42225  2.77519  2.73123  3.46354  2.40513  3.72494  3.29354  2.67741  2.69355  4.24690  2.90347  2.73739  3.18146  2.89801  2.37887  2.77519  2.98518  4.58477  3.61503
          0.02022  4.30702  5.02937  0.61958  0.77255  0.48576  0.95510
    743   2.48332  4.43083  3.48505  3.38463  4.73717  0.76210  4.57777  4.25952  3.62711  3.93218  4.75990  3.53398  3.92855  3.87918  3.91033  2.21738  3.00955  3.59655  6.04398  4.83947   1103 g - - -
          2.68618  4.42225  2.77519  2.73123  3.46354  2.40513  3.72494  3.29354  2.67741  2.69355  4.24690  2.90347  2.73739  3.18146  2.89801  2.37887  2.77519  2.98518  4.58477  3.61503
          0.02022  4.30702  5.02937  0.61958  0.77255  0.48576  0.95510
    744   3.96647  5.13971  4.95341  4.70653  0.66159  4.66927  3.68078  3.53747  4.53322  2.80027  4.12476  4.35409  4.97219  4.43647  4.50643  4.06857  4.19076  3.50490  3.79665  1.80602   1104 F - - -
          2.68618  4.42225  2.77519  2.73123  3.46354  2.40513  3.72494  3.29354  2.67741  2.69355  4.24690  2.90347  2.73739  3.18146  2.89801  2.37887  2.77519  2.98518  4.58477  3.61503
          0.02022  4.30702  5.02937  0.61958  0.77255  0.48576  0.95510
    745   3.29680  5.00629  4.05708  4.02114  5.11237  0.29168  5.09148  4.84069  4.25992  4.42997  5.42483  4.22371  4.40839  4.55044  4.42670  3.48441  3.81073  4.28447  6.06991  5.23650   1105 G - - -
          2.68618  4.42225  2.77519  2.73123  3.46354  2.40513  3.72494  3.29354  2.67741  2.69355  4.24690  2.90347  2.73739  3.18146  2.89801  2.37887  2.77519  2.98518  4.58477  3.61503
          0.02022  4.30702  5.02937  0.61958  0.77255  0.48576  0.95510
    746   2.39087  5.26168  2.09138  1.80675  4.58565  3.40997  3.68914  4.07046  2.09906  3.55892  4.32158  2.87636  3.24653  2.80390  2.99029  2.70733  3.00032  3.64333  5.70292  4.27902   1106 e - - -
          2.68618  4.42225  2.77519  2.73123  3.46354  2.40513  3.72494  3.29354  2.67741  2.69355  4.24690  2.90347  2.73739  3.18146  2.89801  2.37887  2.77519  2.98518  4.58477  3.61503
          0.02022  4.30702  5.02937  0.61958  0.77255  0.48576  0.95510
    747   2.37458  5.11815  2.78182  2.32536  4.43814  2.66997  3.64040  3.90354  2.23550  3.41183  4.17316  2.25501  3.83998  2.70865  2.44833  2.58718  2.91283  3.49684  5.56720  4.17477   1107 k - - -
          2.68618  4.42225  2.77519  2.73123  3.46354  2.40513  3.72494  3.29354  2.67741  2.69355  4.24690  2.90347  2.73739  3.18146  2.89801  2.37887  2.77519  2.98518  4.58477  3.61503
          0.02022  4.30702  5.02937  0.61958  0.77255  0.48576  0.95510
    748   0.80801  4.28502  3.85760  3.55309  4.40362  2.56335  4.51172  3.67293  3.55179  3.48026  4.34664  3.59671  3.89057  3.82674  3.81767  2.58633  2.88240  2.86887  5.79868  4.61076   1108 a - - -
          2.68618  4.42225  2.77519  2.73123  3.46354  2.40513  3.72494  3.29354  2.67741  2.69355  4.24690  2.90347  2.73739  3.18146  2.89801  2.37887  2.77519  2.98518  4.58477  3.61503
          0.02022  4.30702  5.02937  0.61958  0.77255  0.48576  0.95510
    749   3.04961  4.41100  4.74058  4.16020  2.91610  4.27183  4.60168  1.20240  4.02219  1.74066  2.78894  4.32585  4.55978  3.82289  4.13243  3.59173  3.27904  2.04054  5.06802  3.92892   1109 i - - -
          2.68618  4.42225  2.77519  2.73123  3.46354  2.40513  3.72494  3.29354  2.67741  2.69355  4.24690  2.90347  2.73739  3.18146  2.89801  2.37887  2.77519  2.98518  4.58477  3.61503
          0.07252  4.30702  2.87389  0.61958  0.77255  0.48576  0.95510
    750   2.48054  4.94538  2.97868  2.39323  4.22255  3.44576  3.63980  3.65610  1.99814  2.89474  4.01102  2.95348  3.40984  2.55733  2.80075  2.33673  2.51533  3.30019  5.42360  4.06889   1110 k - - -
          2.68618  4.42225  2.77519  2.73123  3.46354  2.40513  3.72494  3.29354  2.67741  2.69355  4.24690  2.90347  2.73739  3.18146  2.89801  2.37887  2.77519  2.98518  4.58477  3.61503
          0.02129  4.25579  4.97814  0.61958  0.77255  0.55381  0.85509
    751   2.52354  5.31584  1.51515  2.14359  4.65940  2.44480  3.78031  4.14334  2.67224  3.65704  4.45556  2.74772  3.89962  2.92086  3.21104  2.79087  2.86349  3.72450  5.82732  4.38624   1111 d - - -
          2.68618  4.42225  2.77519  2.73123  3.46354  2.40513  3.72494  3.29354  2.67741  2.69355  4.24690  2.90347  2.73739  3.18146  2.89801  2.37887  2.77519  2.98518  4.58477  3.61503
          0.02129  4.25579  4.97814  0.61958  0.77255  0.55381  0.85509
    752   2.06283  4.92727  2.98092  2.43307  4.22225  3.16524  3.64969  3.65595  2.02168  3.22244  3.83356  2.77779  3.15725  2.78043  2.78155  2.60367  2.75722  3.29733  5.42817  4.07432   1112 k - - -
          2.68622  4.42229  2.77524  2.73094  3.46335  2.40517  3.72499  3.29358  2.67724  2.69359  4.24694  2.90351  2.73744  3.18151  2.89805  2.37891  2.77524  2.98523  4.58481  3.61507
          0.09935  2.96777  3.14290  1.15801  0.37704  0.44545  1.02315
    753   2.88392  5.44216  1.64959  2.07253  4.75417  3.38402  3.75850  4.25653  2.42361  3.73036  4.51520  2.56430  3.90601  1.98627  3.14586  2.80262  3.13841  3.81954  5.87017  4.41273   1119 d - - -
          2.68618  4.42225  2.77519  2.73123  3.46354  2.40513  3.72494  3.29354  2.67741  2.69355  4.24690  2.90347  2.73739  3.18146  2.89801  2.37887  2.77519  2.98518  4.58477  3.61503
          0.02095  4.27195  4.99430  0.61958  0.77255  0.45719  1.00255
    754   2.90010  5.15878  2.29751  2.43935  4.73238  1.08850  3.99876  4.22047  2.85554  3.78855  4.63578  2.77754  3.98025  3.18510  3.48673  2.89047  3.24670  3.78082  5.97108  4.56169   1120 g - - -
          2.68618  4.42225  2.77519  2.73123  3.46354  2.40513  3.72494  3.29354  2.67741  2.69355  4.24690  2.90347  2.73739  3.18146  2.89801  2.37887  2.77519  2.98518  4.58477  3.61503
          0.02022  4.30702  5.02937  0.61958  0.77255  0.48576  0.95510
    755   2.58616  5.17050  2.69555  2.22357  4.49886  3.42618  3.35038  3.97403  2.08290  3.46556  4.21999  1.99617  3.84111  2.65681  2.77937  2.46600  2.92768  3.55303  5.60763  4.20419   1121 n - - -
          2.68618  4.42225  2.77519  2.73123  3.46354  2.40513  3.72494  3.29354  2.67741  2.69355  4.24690  2.90347  2.73739  3.18146  2.89801  2.37887  2.77519  2.98518  4.58477  3.61503
          0.13956  4.30702  2.14740  0.61958  0.77255  0.48576  0.95510
    756   2.44304  4.31812  3.47552  2.90774  3.35939  3.57677  3.82964  2.74104  2.68343  2.26720  3.42135  3.31331  3.57025  3.16303  2.92497  2.62345  2.46843  2.54950  3.76496  3.17901   1122 l - - -
          2.68618  4.42225  2.77519  2.73123  3.46354  2.40513  3.72494  3.29354  2.67741  2.69355  4.24690  2.90347  2.73739  3.18146  2.89801  2.37887  2.77519  2.98518  4.58477  3.61503
          0.02275  4.19021  4.91256  0.61958  0.77255  0.47010  0.98067
    757   2.97845  4.44612  4.20053  3.67135  1.84183  3.98270  2.27390  2.70349  3.56101  2.24648  3.54246  3.82235  4.33453  3.74590  3.75434  3.27422  3.20641  2.63630  4.19833  1.96756   1123 f - - -
          2.68618  4.42225  2.77519  2.73123  3.46354  2.40513  3.72494  3.29354  2.67741  2.69355  4.24690  2.90347  2.73739  3.18146  2.89801  2.37887  2.77519  2.98518  4.58477  3.61503
          0.02095  4.27195  4.99430  0.61958  0.77255  0.53321  0.88362
    758   2.19211  4.87548  2.34018  2.49536  4.43247  3.01990  3.82251  3.88339  2.66844  3.45251  4.24746  2.99837  1.97549  2.97155  3.15048  2.30309  2.95363  3.45758  5.65198  4.28995   1124 p - - -
          2.68618  4.42225  2.77519  2.73123  3.46354  2.40513  3.72494  3.29354  2.67741  2.69355  4.24690  2.90347  2.73739  3.18146  2.89801  2.37887  2.77519  2.98518  4.58477  3.61503
          0.02095  4.27195  4.99430  0.61958  0.77255  0.45719  1.00255
    759   3.60434  4.89821  5.19014  4.67492  3.21482  4.85678  5.17732  2.05752  4.46750  0.63534  3.02114  4.92406  5.01761  4.58531  4.55617  4.26406  3.83556  2.40459  5.37312  4.27465   1125 L - - -
          2.68618  4.42225  2.77519  2.73123  3.46354  2.40513  3.72494  3.29354  2.67741  2.69355  4.24690  2.90347  2.73739  3.18146  2.89801  2.37887  2.77519  2.98518  4.58477  3.61503
          0.02022  4.30702  5.02937  0.61958  0.77255  0.48576  0.95510
    760   2.64783  5.03764  2.58035  2.23630  4.33501  3.43572  3.24351  3.71185  2.35059  3.32220  4.09165  2.22727  3.83081  2.74711  2.82098  2.60928  2.62313  3.05725  5.49934  3.41730   1126 n - - -
          2.68618  4.42225  2.77519  2.73123  3.46354  2.40513  3.72494  3.29354  2.67741  2.69355  4.24690  2.90347  2.73739  3.18146  2.89801  2.37887  2.77519  2.98518  4.58477  3.61503
          0.02022  4.30702  5.02937  0.61958  0.77255  0.48576  0.95510
    761   2.66039  3.87047  3.04798  2.48537  4.14556  3.47850  3.11699  3.56509  2.20724  3.15323  3.96058  2.89109  3.86861  2.81376  2.13844  2.33548  2.73249  3.01048  5.37974  4.04447   1127 r - - -
          2.68618  4.42225  2.77519  2.73123  3.46354  2.40513  3.72494  3.29354  2.67741  2.69355  4.24690  2.90347  2.73739  3.18146  2.89801  2.37887  2.77519  2.98518  4.58477  3.61503
          0.02022  4.30702  5.02937  0.61958  0.77255  0.48576  0.95510
    762   1.70331  4.52109  3.31436  2.76134  3.76906  3.35633  3.82101  3.14361  2.72596  2.82580  3.18911  3.20751  2.97374  3.06002  2.90131  2.65533  2.80552  2.68775  5.15056  3.88398   1128 a - - -
          2.68618  4.42225  2.77519  2.73123  3.46354  2.40513  3.72494  3.29354  2.67741  2.69355  4.24690  2.90347  2.73739  3.18146  2.89801  2.37887  2.77519  2.98518  4.58477  3.61503
          0.02022  4.30702  5.02937  0.61958  0.77255  0.48576  0.95510
    763   2.41686  5.07391  2.51448  1.50157  4.35803  3.43239  3.68708  3.81173  2.48127  3.35989  4.14777  2.92721  3.86551  2.81611  2.96874  2.61148  2.95035  3.43692  4.18173  4.16528   1129 e - - -
          2.68618  4.42225  2.77519  2.73123  3.46354  2.40513  3.72494  3.29354  2.67741  2.69355  4.24690  2.90347  2.73739  3.18146  2.89801  2.37887  2.77519  2.98518  4.58477  3.61503
          0.02022  4.30702  5.02937  0.61958  0.77255  0.48576  0.95510
    764   3.21203  5.85534  0.82557  2.04971  5.11905  3.37323  3.98161  4.67600  3.07530  4.15386  5.04000  2.82715  4.03636  2.97744  3.71474  3.06393  3.51709  4.23267  6.30553  4.74890   1130 d - - -
          2.68618  4.42225  2.77519  2.73123  3.46354  2.40513  3.72494  3.29354  2.67741  2.69355  4.24690  2.90347  2.73739  3.18146  2.89801  2.37887  2.77519  2.98518  4.58477  3.61503
          0.02022  4.30702  5.02937  0.61958  0.77255  0.48576  0.95510
    765   3.90831  5.05249  5.06388  4.79993  1.22012  4.66455  3.62006  3.59613  4.60544  2.42551  4.17122  4.34025  4.94865  4.43948  4.52369  4.02929  4.11781  3.49894  2.75388  1.15349   1131 y - - -
          2.68618  4.42225  2.77519  2.73123  3.46354  2.40513  3.72494  3.29354  2.67741  2.69355  4.24690  2.90347  2.73739  3.18146  2.89801  2.37887  2.77519  2.98518  4.58477  3.61503
          0.02022  4.30702  5.02937  0.61958  0.77255  0.48576  0.95510
    766   3.01405  4.50295  4.15684  3.63943  2.17547  3.99264  3.48720  2.69553  3.53419  2.62831  3.62572  3.80724  4.35125  3.73302  3.74461  2.70529  3.24407  2.80904  4.19141  1.28776   1132 y - - -
          2.68618  4.42225  2.77519  2.73123  3.46354  2.40513  3.72494  3.29354  2.67741  2.69355  4.24690  2.90347  2.73739  3.18146  2.89801  2.37887  2.77519  2.98518  4.58477  3.61503
          0.02022  4.30702  5.02937  0.61958  0.77255  0.48576  0.95510
    767   3.63849  4.92568  5.24151  4.68356  3.17072  4.91483  5.18630  2.25970  4.48606  0.61533  2.62542  4.95321  5.02409  4.56057  4.56499  4.29335  3.85395  2.51235  5.35576  4.31760   1133 L - - -
          2.68618  4.42225  2.77519  2.73123  3.46354  2.40513  3.72494  3.29354  2.67741  2.69355  4.24690  2.90347  2.73739  3.18146  2.89801  2.37887  2.77519  2.98518  4.58477  3.61503
          0.02022  4.30702  5.02937  0.61958  0.77255  0.48576  0.95510
    768   3.05314  5.13542  3.52475  2.86359  4.32096  3.75828  3.53807  3.84423  1.99455  3.35418  4.21851  3.28702  4.11757  2.88996  1.15082  3.07537  3.23283  3.54537  5.40433  3.14684   1134 r - - -
          2.68618  4.42225  2.77519  2.73123  3.46354  2.40513  3.72494  3.29354  2.67741  2.69355  4.24690  2.90347  2.73739  3.18146  2.89801  2.37887  2.77519  2.98518  4.58477  3.61503
          0.02022  4.30702  5.02937  0.61958  0.77255  0.48576  0.95510
    769   1.95541  4.34004  3.60950  3.08232  3.70681  2.09891  4.01825  3.01046  3.03631  2.77043  3.22270  3.41318  3.96016  3.33803  3.37912  2.55253  2.86897  2.07432  5.14365  3.91478   1135 a - - -
          2.68618  4.42225  2.77519  2.73123  3.46354  2.40513  3.72494  3.29354  2.67741  2.69355  4.24690  2.90347  2.73739  3.18146  2.89801  2.37887  2.77519  2.98518  4.58477  3.61503
          0.02022  4.30702  5.02937  0.61958  0.77255  0.48576  0.95510
    770   1.84879  4.14876  4.06083  3.47950  2.83200  3.30532  4.06594  2.12632  3.37141  2.27557  2.91463  3.71434  4.12615  3.60355  3.57574  3.04051  2.81031  2.15770  4.78096  3.58599   1136 a - - -
          2.68618  4.42225  2.77519  2.73123  3.46354  2.40513  3.72494  3.29354  2.67741  2.69355  4.24690  2.90347  2.73739  3.18146  2.89801  2.37887  2.77519  2.98518  4.58477  3.61503
          0.02022  4.30702  5.02937  0.61958  0.77255  0.48576  0.95510
    771   1.09792  3.59002  3.80717  3.31154  3.77193  3.37606  4.17446  3.03877  3.23134  2.84078  3.75330  3.53806  3.97141  3.53161  3.52815  2.74752  2.68898  2.75416  5.23317  3.47997   1137 a - - -
          2.68618  4.42225  2.77519  2.73123  3.46354  2.40513  3.72494  3.29354  2.67741  2.69355  4.24690  2.90347  2.73739  3.18146  2.89801  2.37887  2.77519  2.98518  4.58477  3.61503
          0.02022  4.30702  5.02937  0.61958  0.77255  0.48576  0.95510
    772   3.16177  5.13279  3.05861  2.99936  4.57428  3.54076  4.37687  4.40620  3.33351  4.00613  4.97605  0.57216  4.22273  3.66944  3.68715  3.22378  3.56912  3.98108  5.82739  4.50612   1138 N - - -
          2.68618  4.42225  2.77519  2.73123  3.46354  2.40513  3.72494  3.29354  2.67741  2.69355  4.24690  2.90347  2.73739  3.18146  2.89801  2.37887  2.77519  2.98518  4.58477  3.61503
          0.02022  4.30702  5.02937  0.61958  0.77255  0.48576  0.95510
    773   2.82282  4.22620  4.44822  3.87129  3.36112  4.01156  4.36726  1.57153  3.74094  1.86608  3.12765  4.04414  4.36009  3.95207  3.89402  2.99369  2.70981  1.70443  4.97592  3.78904   1139 i - - -
          2.68618  4.42225  2.77519  2.73123  3.46354  2.40513  3.72494  3.29354  2.67741  2.69355  4.24690  2.90347  2.73739  3.18146  2.89801  2.37887  2.77519  2.98518  4.58477  3.61503
          0.02022  4.30702  5.02937  0.61958  0.77255  0.48576  0.95510
    774   0.53391  4.47322  3.96883  3.80751  4.54967  3.28164  4.76811  3.74615  3.83705  3.60510  4.60464  3.82648  4.06361  4.13948  4.03988  2.82818  3.13688  3.31963  5.92896  4.78880   1140 A - - -
          2.68618  4.42225  2.77519  2.73123  3.46354  2.40513  3.72494  3.29354  2.67741  2.69355  4.24690  2.90347  2.73739  3.18146  2.89801  2.37887  2.77519  2.98518  4.58477  3.61503
          0.02022  4.30702  5.02937  0.61958  0.77255  0.48576  0.95510
    775   2.78649  4.19367  4.41114  3.84126  2.04327  3.89429  3.99209  2.61658  3.68320  2.19625  2.95762  3.91329  4.25026  3.60323  3.78024  3.19747  3.01680  2.14501  3.61739  1.95296   1141 y - - -
          2.68618  4.42225  2.77519  2.73123  3.46354  2.40513  3.72494  3.29354  2.67741  2.69355  4.24690  2.90347  2.73739  3.18146  2.89801  2.37887  2.77519  2.98518  4.58477  3.61503
          0.02022  4.30702  5.02937  0.61958  0.77255  0.48576  0.95510
    776   2.36502  4.67911  2.57750  2.59092  3.87790  3.41084  3.72531  3.20163  2.57690  2.49919  3.06900  2.81092  3.89570  2.77836  3.01726  2.72191  2.59029  2.73340  5.21291  3.91365   1142 a - - -
          2.68618  4.42225  2.77519  2.73123  3.46354  2.40513  3.72494  3.29354  2.67741  2.69355  4.24690  2.90347  2.73739  3.18146  2.89801  2.37887  2.77519  2.98518  4.58477  3.61503
          0.02022  4.30702  5.02937  0.61958  0.77255  0.48576  0.95510
    777   2.28362  4.95669  2.46640  2.47878  4.47381  1.57383  3.85648  3.92392  2.62029  3.49657  4.30405  2.91455  3.89964  3.01363  3.21697  2.43455  3.02541  3.51106  5.70321  4.33394   1143 g - - -
          2.68618  4.42225  2.77519  2.73123  3.46354  2.40513  3.72494  3.29354  2.67741  2.69355  4.24690  2.90347  2.73739  3.18146  2.89801  2.37887  2.77519  2.98518  4.58477  3.61503
          0.02022  4.30702  5.02937  0.61958  0.77255  0.48576  0.95510
    778   2.84694  5.21812  2.84135  2.12846  4.58573  2.54119  3.72842  4.02460  1.41988  3.52713  4.32529  2.98628  3.94105  2.85582  2.78063  2.81571  2.96770  3.63409  5.66549  4.31295   1144 k - - -
          2.68618  4.42236  2.77519  2.73112  3.46342  2.40515  3.72476  3.29345  2.67710  2.69344  4.24700  2.90357  2.73750  3.18140  2.89811  2.37897  2.77530  2.98529  4.58487  3.61514
          0.46012  2.48519  1.25357  1.51303  0.24877  0.48576  0.95510
    779   2.46928  4.86772  2.82229  2.27570  4.16274  2.71737  3.61948  3.58491  2.19391  3.16433  3.97625  2.89835  3.79784  2.54826  2.81825  2.63757  2.42481  3.24075  5.38060  4.03922   1158 k - - -
          2.68618  4.42225  2.77519  2.73123  3.46354  2.40513  3.72494  3.29354  2.67741  2.69355  4.24690  2.90347  2.73739  3.18146  2.89801  2.37887  2.77519  2.98518  4.58477  3.61503
          0.02815  3.97998  4.70233  0.61958  0.77255  0.43745  1.03756
    780   2.21431  4.43120  3.36135  2.98009  4.12888  2.82745  4.07987  3.48059  2.98373  2.79801  4.05719  3.30643  1.41454  3.32532  3.34050  2.64379  2.88410  3.10185  5.49182  4.23690   1159 p - - -
          2.68618  4.42225  2.77519  2.73123  3.46354  2.40513  3.72494  3.29354  2.67741  2.69355  4.24690  2.90347  2.73739  3.18146  2.89801  2.37887  2.77519  2.98518  4.58477  3.61503
          0.02193  4.22664  4.94898  0.61958  0.77255  0.42615  1.05848
    781   3.27747  4.56538  5.06952  4.57965  3.74625  4.67495  5.28082  1.71746  4.45571  2.13933  3.54865  4.77973  4.97367  4.72743  4.64364  4.07561  3.54493  0.76352  5.74750  4.52623   1160 v - - -
          2.68618  4.42225  2.77519  2.73123  3.46354  2.40513  3.72494  3.29354  2.67741  2.69355  4.24690  2.90347  2.73739  3.18146  2.89801  2.37887  2.77519  2.98518  4.58477  3.61503
          0.02022  4.30702  5.02937  0.61958  0.77255  0.48576  0.95510
    782   2.02765  4.89738  2.99226  2.48905  4.24092  3.30533  3.71241  3.66982  2.19633  3.24850  4.04972  2.93164  2.37848  2.74974  2.93934  2.56615  2.77086  3.31025  5.46360  4.11998   1161 a - - -
          2.68618  4.42225  2.77519  2.73123  3.46354  2.40513  3.72494  3.29354  2.67741  2.69355  4.24690  2.90347  2.73739  3.18146  2.89801  2.37887  2.77519  2.98518  4.58477  3.61503
          0.02022  4.30702  5.02937  0.61958  0.77255  0.48576  0.95510
    783   2.52669  5.16148  2.02193  1.99020  4.47466  2.86852  3.66434  3.94535  2.35471  3.02096  4.21969  2.89465  3.36974  2.77874  2.94236  2.67361  2.94600  3.53641  5.61397  4.20888   1162 e - - -
          2.68618  4.42225  2.77519  2.73123  3.46354  2.40513  3.72494  3.29354  2.67741  2.69355  4.24690  2.90347  2.73739  3.18146  2.89801  2.37887  2.77519  2.98518  4.58477  3.61503
          0.04692  4.30702  3.43080  0.61958  0.77255  0.48576  0.95510
    784   1.19444  4.31639  3.86483  3.37496  3.78643  3.47315  4.25196  2.35106  3.30024  2.74503  3.72083  3.61407  4.04976  3.60280  3.59776  2.72409  2.86190  2.33937  5.29689  4.08065   1163 a - - -
          2.68618  4.42225  2.77519  2.73123  3.46354  2.40513  3.72494  3.29354  2.67741  2.69355  4.24690  2.90347  2.73739  3.18146  2.89801  2.37887  2.77519  2.98518  4.58477  3.61503
          0.05754  4.28086  3.16797  0.61958  0.77255  0.46403  0.99086
    785   2.63531  4.84611  2.99613  2.39346  4.15834  3.42918  3.70100  3.57924  2.49763  3.00090  3.98393  2.33922  3.63818  2.84932  2.95748  2.00865  2.33483  3.15222  5.40756  4.06867   1164 s - - -
          2.68618  4.42225  2.77519  2.73123  3.46354  2.40513  3.72494  3.29354  2.67741  2.69355  4.24690  2.90347  2.73739  3.18146  2.89801  2.37887  2.77519  2.98518  4.58477  3.61503
          0.02095  4.27195  4.99430  0.61958  0.77255  0.53321  0.88362
    786   2.34509  5.11624  2.36421  2.07306  4.43887  3.41363  3.51695  3.91135  2.26562  3.41154  4.16444  2.88818  3.35740  2.34697  2.85904  2.62253  2.88600  3.41147  5.56091  3.77798   1165 e - - -
          2.68618  4.42225  2.77519  2.73123  3.46354  2.40513  3.72494  3.29354  2.67741  2.69355  4.24690  2.90347  2.73739  3.18146  2.89801  2.37887  2.77519  2.98518  4.58477  3.61503
          0.02095  4.27195  4.99430  0.61958  0.77255  0.45719  1.00255
    787   3.09809  5.73726  1.54865  1.18147  5.01983  3.37422  3.90379  4.55653  2.91524  4.02351  4.86024  2.82200  3.99150  2.91046  3.52182  2.86726  3.38238  4.10706  6.17263  4.64424   1166 e - - -
          2.68618  4.42225  2.77519  2.73123  3.46354  2.40513  3.72494  3.29354  2.67741  2.69355  4.24690  2.90347  2.73739  3.18146  2.89801  2.37887  2.77519  2.98518  4.58477  3.61503
          0.02022  4.30702  5.02937  0.61958  0.77255  0.48576  0.95510
    788   3.20992  5.86785  1.01210  1.54675  5.14586  3.37764  3.98128  4.70264  3.07389  4.17346  5.05095  2.83163  4.03575  3.15662  3.72175  3.06061  3.51246  4.24978  6.31143  4.75917   1167 d - - -
          2.68618  4.42225  2.77519  2.73123  3.46354  2.40513  3.72494  3.29354  2.67741  2.69355  4.24690  2.90347  2.73739  3.18146  2.89801  2.37887  2.77519  2.98518  4.58477  3.61503
          0.02022  4.30702  5.02937  0.61958  0.77255  0.48576  0.95510
    789   2.76782  4.18757  4.38490  3.79456  3.20581  3.91820  4.23370  1.67083  3.33106  1.66743  2.73035  3.95332  4.26394  3.83859  3.77821  3.21877  2.99910  2.12232  4.81735  3.24258   1168 l - - -
          2.68618  4.42225  2.77519  2.73123  3.46354  2.40513  3.72494  3.29354  2.67741  2.69355  4.24690  2.90347  2.73739  3.18146  2.89801  2.37887  2.77519  2.98518  4.58477  3.61503
          0.02022  4.30702  5.02937  0.61958  0.77255  0.48576  0.95510
    790   2.14806  4.74496  3.10175  2.18840  3.95928  3.28358  3.70451  3.23757  2.49444  2.73192  3.82467  3.05127  3.88187  2.87802  2.87087  2.48318  2.58230  3.06341  5.26669  3.32841   1169 a - - -
          2.68618  4.42225  2.77519  2.73123  3.46354  2.40513  3.72494  3.29354  2.67741  2.69355  4.24690  2.90347  2.73739  3.18146  2.89801  2.37887  2.77519  2.98518  4.58477  3.61503
          0.02022  4.30702  5.02937  0.61958  0.77255  0.48576  0.95510
    791   2.61217  4.14647  4.52410  3.92431  2.61334  3.90956  4.20799  2.18449  3.75161  1.39240  2.74833  4.00368  4.25304  3.89682  3.81962  3.21627  2.98300  2.34205  3.78648  3.23913   1170 l - - -
          2.68619  4.42226  2.77520  2.73124  3.46322  2.40514  3.72495  3.29355  2.67742  2.69356  4.24691  2.90348  2.73740  3.18147  2.89802  2.37888  2.77520  2.98519  4.58478  3.61504
          0.20159  2.75814  2.12732  0.41583  1.07820  0.48576  0.95510
    792   2.59377  4.67506  3.10589  2.65644  4.19239  3.34540  3.82004  3.58670  2.17453  3.21506  4.04653  3.10473  3.86536  2.99677  2.96545  1.96052  1.82144  3.22118  5.45255  4.15821   1172 t - - -
          2.68618  4.42225  2.77519  2.73123  3.46354  2.40513  3.72494  3.29354  2.67741  2.69355  4.24690  2.90347  2.73739  3.18146  2.89801  2.37887  2.77519  2.98518  4.58477  3.61503
          0.02282  4.18755  4.90989  0.61958  0.77255  0.63315  0.75698
    793   2.61296  4.65640  3.01679  2.74493  4.39073  1.29549  3.97959  3.78678  2.37626  3.42563  4.27298  3.15821  3.89110  3.17923  3.11131  2.71042  2.64884  3.36743  5.64242  4.36318   1173 g - - -
          2.68618  4.42225  2.77519  2.73123  3.46354  2.40513  3.72494  3.29354  2.67741  2.69355  4.24690  2.90347  2.73739  3.18146  2.89801  2.37887  2.77519  2.98518  4.58477  3.61503
          0.02282  4.18755  4.90989  0.61958  0.77255  0.40353  1.10249
    794   2.67945  4.46127  4.79988  4.27543  3.69178  4.42000  4.94946  1.81668  4.16581  2.04251  3.52259  4.48497  4.75468  4.42408  4.36454  3.78017  3.37826  0.92183  5.53522  4.33488   1174 v - - -
          2.68618  4.42225  2.77519  2.73123  3.46354  2.40513  3.72494  3.29354  2.67741  2.69355  4.24690  2.90347  2.73739  3.18146  2.89801  2.37887  2.77519  2.98518  4.58477  3.61503
          0.02022  4.30702  5.02937  0.61958  0.77255  0.48576  0.95510
    795   2.49598  5.16217  2.31828  1.92076  4.48889  3.30428  3.64112  3.96591  2.40101  3.46046  4.21369  2.89081  3.83507  2.57202  2.65985  2.29075  2.73795  3.54412  5.60612  4.19861   1175 e - - -
          2.68618  4.42225  2.77519  2.73123  3.46354  2.40513  3.72494  3.29354  2.67741  2.69355  4.24690  2.90347  2.73739  3.18146  2.89801  2.37887  2.77519  2.98518  4.58477  3.61503
          0.02022  4.30702  5.02937  0.61958  0.77255  0.48576  0.95510
    796   2.86084  5.30345  3.42526  2.56793  4.74767  3.74219  3.72050  4.09979  1.75346  3.54283  4.38403  3.24210  4.11200  2.84650  1.19066  3.07802  3.27169  3.75924  5.60175  4.39732   1176 r - - -
          2.68618  4.42225  2.77519  2.73123  3.46354  2.40513  3.72494  3.29354  2.67741  2.69355  4.24690  2.90347  2.73739  3.18146  2.89801  2.37887  2.77519  2.98518  4.58477  3.61503
          0.02022  4.30702  5.02937  0.61958  0.77255  0.48576  0.95510
    797   2.65872  4.22064  3.84259  3.26902  3.12984  3.70531  3.05979  2.07888  3.18222  1.96376  3.32991  2.72776  4.07742  3.44307  3.44475  2.97483  2.89024  2.48274  4.00203  3.14008   1177 l - - -
          2.68618  4.42225  2.77519  2.73123  3.46354  2.40513  3.72494  3.29354  2.67741  2.69355  4.24690  2.90347  2.73739  3.18146  2.89801  2.37887  2.77519  2.98518  4.58477  3.61503
          0.02022  4.30702  5.02937  0.61958  0.77255  0.48576  0.95510
    798   2.50763  4.12683  4.02308  3.43846  3.22530  3.72099  4.01655  2.26877  3.32539  1.93223  2.68307  3.67353  4.09071  2.95451  3.27692  3.00273  2.86243  2.34143  4.04392  2.72745   1178 l - - -
          2.68618  4.42225  2.77519  2.73123  3.46354  2.40513  3.72494  3.29354  2.67741  2.69355  4.24690  2.90347  2.73739  3.18146  2.89801  2.37887  2.77519  2.98518  4.58477  3.61503
          0.02022  4.30702  5.02937  0.61958  0.77255  0.48576  0.95510
    799   2.71831  5.10722  2.48354  2.36173  4.46216  3.41095  3.80511  3.90480  2.46213  3.47161  4.28895  2.95260  1.52834  2.95905  3.12909  2.57383  3.07853  3.53079  5.67816  4.29975   1179 p - - -
          2.68618  4.42225  2.77519  2.73123  3.46354  2.40513  3.72494  3.29354  2.67741  2.69355  4.24690  2.90347  2.73739  3.18146  2.89801  2.37887  2.77519  2.98518  4.58477  3.61503
          0.02022  4.30702  5.02937  0.61958  0.77255  0.48576  0.95510
    800   2.22774  4.78538  2.94221  2.31007  4.00890  3.48411  3.69177  2.86595  2.21158  2.74517  3.86096  3.03028  3.87341  2.80400  2.88360  2.54064  2.81771  2.83908  5.29874  3.97688   1180 k - - -
          2.68596  4.42237  2.77515  2.73127  3.46349  2.40524  3.72485  3.29366  2.67745  2.69367  4.24701  2.90349  2.73751  3.18116  2.89784  2.37893  2.77531  2.98510  4.58489  3.61476
          0.20159  1.73714  5.02937  1.10043  0.40456  0.48576  0.95510
    801   2.66906  4.07630  4.40439  3.80813  2.83195  3.80963  3.66265  2.14451  3.63862  1.62763  2.90122  3.88896  4.17064  3.80269  3.72101  3.11224  2.90052  2.25773  3.60193  2.74838   1188 l - - -
          2.68618  4.42225  2.77519  2.73123  3.46354  2.40513  3.72494  3.29354  2.67741  2.69355  4.24690  2.90347  2.73739  3.18146  2.89801  2.37887  2.77519  2.98518  4.58477  3.61503
          0.02022  4.30702  5.02937  0.61958  0.77255  0.48576  0.95510
    802   2.69596  5.17020  2.85270  2.14603  4.51417  3.44640  3.62805  3.98516  1.99090  3.46474  4.21644  2.63632  3.45868  2.14934  2.42730  2.66010  2.87045  3.56139  5.59300  4.20241   1189 k - - -
          2.68618  4.42225  2.77519  2.73123  3.46354  2.40513  3.72494  3.29354  2.67741  2.69355  4.24690  2.90347  2.73739  3.18146  2.89801  2.37887  2.77519  2.98518  4.58477  3.61503
          0.02022  4.30702  5.02937  0.61958  0.77255  0.48576  0.95510
    803   2.28120  5.13025  2.53344  2.31108  4.45992  3.23200  3.00772  3.93546  2.23701  3.42834  4.17613  2.64051  3.82160  2.56297  2.59110  2.45845  2.83131  3.51282  5.57110  4.16877   1190 k - - -
          2.68618  4.42225  2.77519  2.73123  3.46354  2.40513  3.72494  3.29354  2.67741  2.69355  4.24690  2.90347  2.73739  3.18146  2.89801  2.37887  2.77519  2.98518  4.58477  3.61503
          0.02022  4.30702  5.02937  0.61958  0.77255  0.48576  0.95510
    804   2.46180  4.27484  3.69382  3.12204  3.40707  3.66881  3.94417  2.27080  3.04943  2.37579  3.16742  3.47888  4.04639  3.33912  2.76171  2.86681  2.10471  2.21351  4.88468  3.66666   1191 t - - -
          2.68618  4.42225  2.77519  2.73123  3.46354  2.40513  3.72494  3.29354  2.67741  2.69355  4.24690  2.90347  2.73739  3.18146  2.89801  2.37887  2.77519  2.98518  4.58477  3.61503
          0.02022  4.30702  5.02937  0.61958  0.77255  0.48576  0.95510
    805   2.95486  4.59588  4.81645  4.26162  2.96489  4.43394  4.78440  2.25776  4.13447  0.88200  3.10216  4.47667  4.70413  4.27826  4.26967  3.77397  3.46436  1.97256  5.20077  4.06389   1192 l - - -
          2.68618  4.42225  2.77519  2.73123  3.46354  2.40513  3.72494  3.29354  2.67741  2.69355  4.24690  2.90347  2.73739  3.18146  2.89801  2.37887  2.77519  2.98518  4.58477  3.61503
          0.05699  4.30702  3.17200  0.61958  0.77255  0.48576  0.95510
    806   2.67195  4.99705  2.96239  2.42928  4.29935  3.06165  3.54927  3.73780  1.65658  3.28583  4.07296  2.95737  3.40505  2.73246  2.82839  2.43125  2.64872  3.36975  5.47287  3.93383   1193 k - - -
          2.68618  4.42225  2.77519  2.73123  3.46354  2.40513  3.72494  3.29354  2.67741  2.69355  4.24690  2.90347  2.73739  3.18146  2.89801  2.37887  2.77519  2.98518  4.58477  3.61503
          0.02097  4.27100  4.99335  0.61958  0.77255  0.45648  1.00378
    807   2.16689  5.09788  2.58525  2.08617  4.40316  3.42637  3.68592  3.85687  2.34537  3.39466  4.17645  2.92006  2.25223  2.81081  2.96363  2.69208  2.95342  3.36897  5.57699  4.18925   1194 e - - -
          2.68618  4.42225  2.77519  2.73123  3.46354  2.40513  3.72494  3.29354  2.67741  2.69355  4.24690  2.90347  2.73739  3.18146  2.89801  2.37887  2.77519  2.98518  4.58477  3.61503
          0.02022  4.30702  5.02937  0.61958  0.77255  0.48576  0.95510
    808   2.92416  5.69651  1.22090  1.57800  4.98421  3.37801  3.88957  4.50846  2.66332  3.98183  4.81251  2.82703  3.98448  3.04504  3.47356  2.95400  3.35484  4.06440  6.13344  4.61763   1195 d - - -
          2.68618  4.42225  2.77519  2.73123  3.46354  2.40513  3.72494  3.29354  2.67741  2.69355  4.24690  2.90347  2.73739  3.18146  2.89801  2.37887  2.77519  2.98518  4.58477  3.61503
          0.02022  4.30702  5.02937  0.61958  0.77255  0.48576  0.95510
    809   3.00331  5.19850  2.78679  0.98823  4.35749  3.53802  3.93475  3.72132  2.74132  2.77699  4.32530  3.10094  4.06487  3.11727  3.15674  3.00214  3.27103  3.45208  5.66837  4.29553   1196 e - - -
          2.68618  4.42225  2.77519  2.73123  3.46354  2.40513  3.72494  3.29354  2.67741  2.69355  4.24690  2.90347  2.73739  3.18146  2.89801  2.37887  2.77519  2.98518  4.58477  3.61503
          0.02022  4.30702  5.02937  0.61958  0.77255  0.48576  0.95510
    810   2.61359  4.15803  4.04766  3.46110  3.23061  3.75029  4.03786  2.48255  3.31924  2.25635  3.04003  3.69807  4.11778  3.45279  3.25748  3.03465  2.89373  1.81128  2.27849  3.54953   1197 v - - -
          2.68618  4.42225  2.77519  2.73123  3.46354  2.40513  3.72494  3.29354  2.67741  2.69355  4.24690  2.90347  2.73739  3.18146  2.89801  2.37887  2.77519  2.98518  4.58477  3.61503
          0.02022  4.30702  5.02937  0.61958  0.77255  0.48576  0.95510
    811   2.70548  5.01262  3.04412  2.47826  4.31871  2.78840  3.65943  3.74814  1.86837  2.90449  4.08407  2.99753  3.20779  2.78480  2.21515  2.68328  2.79406  3.38616  5.47224  4.13154   1198 k - - -
          2.68618  4.42225  2.77519  2.73123  3.46354  2.40513  3.72494  3.29354  2.67741  2.69355  4.24690  2.90347  2.73739  3.18146  2.89801  2.37887  2.77519  2.98518  4.58477  3.61503
          0.02022  4.30702  5.02937  0.61958  0.77255  0.48576  0.95510
    812   2.60586  4.95684  3.10824  2.52761  4.23193  3.52034  3.67188  3.64792  1.73410  3.21500  4.02390  3.03658  3.70649  2.75328  2.06996  2.73808  2.80213  3.31212  4.38385  3.58824   1199 k - - -
          2.68618  4.42225  2.77519  2.73123  3.46354  2.40513  3.72494  3.29354  2.67741  2.69355  4.24690  2.90347  2.73739  3.18146  2.89801  2.37887  2.77519  2.98518  4.58477  3.61503
          0.02022  4.30702  5.02937  0.61958  0.77255  0.48576  0.95510
    813   3.04719  4.48796  4.89061  4.38044  3.76569  4.50003  5.08369  1.74071  4.26701  2.21132  3.57514  4.58526  4.83281  4.54167  4.46830  3.87580  3.23801  0.82480  5.65552  4.44835   1200 v - - -
          2.68618  4.42225  2.77519  2.73123  3.46354  2.40513  3.72494  3.29354  2.67741  2.69355  4.24690  2.90347  2.73739  3.18146  2.89801  2.37887  2.77519  2.98518  4.58477  3.61503
          0.02022  4.30702  5.02937  0.61958  0.77255  0.48576  0.95510
    814   1.11765  2.81982  4.04272  3.58666  3.95556  3.08486  4.36904  3.25788  3.50650  3.04073  3.92170  3.63578  3.91712  3.75869  3.75315  2.30298  2.84338  2.47658  5.40244  4.21823   1201 a - - -
          2.68618  4.42225  2.77519  2.73123  3.46354  2.40513  3.72494  3.29354  2.67741  2.69355  4.24690  2.90347  2.73739  3.18146  2.89801  2.37887  2.77519  2.98518  4.58477  3.61503
          0.02022  4.30702  5.02937  0.61958  0.77255  0.48576  0.95510
    815   2.65267  4.20197  3.87348  3.29992  2.31859  3.70651  3.95830  2.66303  3.21051  2.29427  3.00663  3.14255  4.07975  3.46585  3.46266  2.74893  2.64756  2.46157  4.72649  2.27490   1202 y - - -
          2.68618  4.42225  2.77519  2.73123  3.46354  2.40513  3.72494  3.29354  2.67741  2.69355  4.24690  2.90347  2.73739  3.18146  2.89801  2.37887  2.77519  2.98518  4.58477  3.61503
          0.02022  4.30702  5.02937  0.61958  0.77255  0.48576  0.95510
    816   2.76856  4.25995  4.52957  3.95678  3.39351  3.46071  4.45088  1.60240  3.82534  1.75116  3.21353  4.12420  4.42300  4.03434  3.97352  3.39558  3.11121  1.56461  5.04072  3.85602   1203 v - - -
          2.68618  4.42225  2.77519  2.73123  3.46354  2.40513  3.72494  3.29354  2.67741  2.69355  4.24690  2.90347  2.73739  3.18146  2.89801  2.37887  2.77519  2.98518  4.58477  3.61503
          0.02022  4.30702  5.02937  0.61958  0.77255  0.48576  0.95510
    817   2.91280  4.29334  4.64401  4.05160  2.42642  4.07880  4.34164  2.28958  3.89059  1.36821  2.56064  4.15452  4.39259  4.01486  3.96263  3.38982  3.13934  2.29012  4.79008  2.50797   1204 l - - -
          2.68618  4.42225  2.77519  2.73123  3.46354  2.40513  3.72494  3.29354  2.67741  2.69355  4.24690  2.90347  2.73739  3.18146  2.89801  2.37887  2.77519  2.98518  4.58477  3.61503
          0.02022  4.30702  5.02937  0.61958  0.77255  0.48576  0.95510
    818   1.42193  3.55823  3.58749  3.09585  4.12727  3.23977  4.12563  3.52040  3.06735  3.20124  4.04009  2.81615  3.87479  3.37520  3.43513  1.92759  2.34102  3.11586  5.48966  4.25162   1205 a - - -
          2.68618  4.42225  2.77519  2.73123  3.46354  2.40513  3.72494  3.29354  2.67741  2.69355  4.24690  2.90347  2.73739  3.18146  2.89801  2.37887  2.77519  2.98518  4.58477  3.61503
          0.02022  4.30702  5.02937  0.61958  0.77255  0.48576  0.95510
    819   3.35796  5.35594  3.84332  3.14434  4.86010  3.89682  3.82934  4.21657  1.89583  3.63536  4.54444  3.48996  4.28020  2.97502  0.79815  3.36654  3.51799  3.91427  5.62892  4.51268   1206 r - - -
          2.68618  4.42225  2.77519  2.73123  3.46354  2.40513  3.72494  3.29354  2.67741  2.69355  4.24690  2.90347  2.73739  3.18146  2.89801  2.37887  2.77519  2.98518  4.58477  3.61503
          0.02022  4.30702  5.02937  0.61958  0.77255  0.48576  0.95510
    820   3.29680  5.00629  4.05708  4.02114  5.11237  0.29168  5.09148  4.84069  4.25992  4.42997  5.42483  4.22371  4.40839  4.55044  4.42670  3.48441  3.81073  4.28447  6.06991  5.23650   1207 G - - -
          2.68618  4.42225  2.77519  2.73123  3.46354  2.40513  3.72494  3.29354  2.67741  2.69355  4.24690  2.90347  2.73739  3.18146  2.89801  2.37887  2.77519  2.98518  4.58477  3.61503
          0.02022  4.30702  5.02937  0.61958  0.77255  0.48576  0.95510
    821   3.29680  5.00629  4.05708  4.02114  5.11237  0.29168  5.09148  4.84069  4.25992  4.42997  5.42483  4.22371  4.40839  4.55044  4.42670  3.48441  3.81073  4.28447  6.06991  5.23650   1208 G - - -
          2.68618  4.42225  2.77519  2.73123  3.46354  2.40513  3.72494  3.29354  2.67741  2.69355  4.24690  2.90347  2.73739  3.18146  2.89801  2.37887  2.77519  2.98518  4.58477  3.61503
          0.02022  4.30702  5.02937  0.61958  0.77255  0.48576  0.95510
    822   2.95186  4.84407  3.70636  3.09971  4.13467  3.70601  3.94119  3.34209  2.41385  3.04892  4.04624  3.46414  4.15610  3.14357  1.13469  3.07899  3.21208  2.27332  5.41896  4.18537   1209 r - - -
          2.68618  4.42225  2.77519  2.73123  3.46354  2.40513  3.72494  3.29354  2.67741  2.69355  4.24690  2.90347  2.73739  3.18146  2.89801  2.37887  2.77519  2.98518  4.58477  3.61503
          0.02022  4.30702  5.02937  0.61958  0.77255  0.48576  0.95510
    823   3.96985  5.14115  4.95638  4.71027  0.66343  4.67144  3.67841  3.54284  4.53662  2.80567  4.12947  4.35434  4.97369  4.43761  4.50849  4.07022  4.19369  3.50933  3.79382  1.79497   1210 F - - -
          2.68618  4.42225  2.77519  2.73123  3.46354  2.40513  3.72494  3.29354  2.67741  2.69355  4.24690  2.90347  2.73739  3.18146  2.89801  2.37887  2.77519  2.98518  4.58477  3.61503
          0.02022  4.30702  5.02937  0.61958  0.77255  0.48576  0.95510
    824   2.19964  5.12517  2.59537  1.85797  4.44130  3.42629  3.64099  3.90895  2.24567  3.21123  4.17756  2.90335  3.83724  2.48054  2.88580  2.64947  2.73933  3.50070  5.57376  4.17642   1211 e - - -
          2.68618  4.42225  2.77519  2.73123  3.46354  2.40513  3.72494  3.29354  2.67741  2.69355  4.24690  2.90347  2.73739  3.18146  2.89801  2.37887  2.77519  2.98518  4.58477  3.61503
          0.02022  4.30702  5.02937  0.61958  0.77255  0.48576  0.95510
    825   2.62885  5.19602  2.33103  2.15701  4.51946  3.27007  3.66047  3.99852  2.33775  3.49297  4.25072  2.52090  2.38756  2.77103  2.81254  2.50189  2.95028  3.57664  5.64001  4.22706   1212 e - - -
          2.68618  4.42225  2.77519  2.73123  3.46354  2.40513  3.72494  3.29354  2.67741  2.69355  4.24690  2.90347  2.73739  3.18146  2.89801  2.37887  2.77519  2.98518  4.58477  3.61503
          0.02022  4.30702  5.02937  0.61958  0.77255  0.48576  0.95510
    826   2.25821  4.74259  3.10335  2.27156  3.95499  3.49305  3.12358  2.92171  2.53248  2.98920  3.44355  2.78684  3.58182  2.72012  2.98220  2.70245  2.87051  2.99784  5.26355  3.10607   1213 a - - -
          2.68618  4.42225  2.77519  2.73123  3.46354  2.40513  3.72494  3.29354  2.67741  2.69355  4.24690  2.90347  2.73739  3.18146  2.89801  2.37887  2.77519  2.98518  4.58477  3.61503
          0.04692  4.30702  3.43080  0.61958  0.77255  0.48576  0.95510
    827   2.52523  5.16087  2.25385  2.00948  4.48992  3.36741  3.63001  3.96825  2.23264  3.45861  4.20978  2.88277  3.82665  2.62439  2.64771  2.28231  2.81906  3.54367  5.60048  4.19256   1214 e - - -
          2.68618  4.42225  2.77519  2.73123  3.46354  2.40513  3.72494  3.29354  2.67741  2.69355  4.24690  2.90347  2.73739  3.18146  2.89801  2.37887  2.77519  2.98518  4.58477  3.61503
          0.02076  4.28086  5.00321  0.61958  0.77255  0.46403  0.99086
    828   2.51313  5.11387  2.58739  2.13180  4.43658  3.16064  3.46864  3.90793  2.04552  3.29924  4.16178  2.78071  3.82362  2.68577  2.85958  2.22981  2.88703  3.22362  5.55954  4.16068   1215 k - - -
          2.68618  4.42225  2.77519  2.73123  3.46354  2.40513  3.72494  3.29354  2.67741  2.69355  4.24690  2.90347  2.73739  3.18146  2.89801  2.37887  2.77519  2.98518  4.58477  3.61503
          0.02022  4.30702  5.02937  0.61958  0.77255  0.48576  0.95510
    829   1.76649  4.45951  3.38624  2.83629  3.72039  2.52479  3.86079  3.09524  2.79994  2.78541  3.65608  3.25823  3.93514  3.12401  3.07849  2.49519  2.72110  2.60295  4.21637  3.86523   1216 a - - -
          2.68618  4.42225  2.77519  2.73123  3.46354  2.40513  3.72494  3.29354  2.67741  2.69355  4.24690  2.90347  2.73739  3.18146  2.89801  2.37887  2.77519  2.98518  4.58477  3.61503
          0.02022  4.30702  5.02937  0.61958  0.77255  0.48576  0.95510
    830   3.19415  4.61539  4.37987  3.88460  1.87450  4.14700  3.73776  3.12234  3.73629  2.70802  3.74407  3.94384  4.48869  3.57871  2.93068  3.45123  3.41889  2.94966  2.32663  1.43370   1217 y - - -
          2.68618  4.42225  2.77519  2.73123  3.46354  2.40513  3.72494  3.29354  2.67741  2.69355  4.24690  2.90347  2.73739  3.18146  2.89801  2.37887  2.77519  2.98518  4.58477  3.61503
          0.02022  4.30702  5.02937  0.61958  0.77255  0.48576  0.95510
    831   2.67648  5.12846  1.98451  2.31359  4.44839  3.42823  3.63603  3.91733  2.26989  3.15638  4.17899  2.74995  3.83573  2.49997  2.69255  2.59776  2.54608  3.50615  5.57328  4.17635   1218 d - - -
          2.68609  4.42232  2.77507  2.73109  3.46338  2.40512  3.72490  3.29361  2.67748  2.69362  4.24688  2.90344  2.73736  3.18154  2.89808  2.37894  2.77522  2.98520  4.58484  3.61510
          0.28084  1.82590  2.47956  0.79904  0.59740  0.48576  0.95510
    832   2.81871  5.31907  2.26166  1.83434  4.62592  1.95590  3.72447  4.11212  2.50235  3.61128  4.39738  2.83623  3.45208  2.62991  3.10006  2.75503  3.07092  3.69436  5.76933  4.33170   1222 e - - -
          2.68619  4.42226  2.77520  2.73124  3.46355  2.40513  3.72495  3.29355  2.67738  2.69356  4.24690  2.90347  2.73729  3.18147  2.89801  2.37888  2.77520  2.98519  4.58478  3.61504
          0.07343  2.75339  4.94898  0.42879  1.05354  0.42615  1.05848
    833   2.80216  5.34377  2.13785  1.77311  4.66717  3.02697  3.71364  4.16424  2.41761  3.63955  4.40352  2.37693  3.87989  2.31668  3.05393  2.59853  3.04816  3.72525  5.77638  4.33454   1224 e - - -
          2.68618  4.42225  2.77519  2.73123  3.46354  2.40513  3.72494  3.29354  2.67741  2.69355  4.24690  2.90347  2.73739  3.18146  2.89801  2.37887  2.77519  2.98518  4.58477  3.61503
          0.02022  4.30702  5.02937  0.61958  0.77255  0.48576  0.95510
    834   2.56945  4.97284  2.97628  2.36048  4.07640  3.18631  3.53371  3.69042  2.26572  3.24787  3.83692  2.59571  3.27898  2.46525  2.51536  2.64760  2.87700  3.32703  3.30877  4.08322   1225 k - - -
          2.68618  4.42225  2.77519  2.73123  3.46354  2.40513  3.72494  3.29354  2.67741  2.69355  4.24690  2.90347  2.73739  3.18146  2.89801  2.37887  2.77519  2.98518  4.58477  3.61503
          0.02022  4.30702  5.02937  0.61958  0.77255  0.48576  0.95510
    835   2.51472  4.16413  3.90115  3.32204  3.01478  3.00840  3.98690  2.54246  3.22988  1.89600  2.69457  3.60168  4.06942  3.34732  3.47108  2.71337  2.59462  2.24378  4.77093  3.56945   1226 l - - -
          2.68618  4.42225  2.77519  2.73123  3.46354  2.40513  3.72494  3.29354  2.67741  2.69355  4.24690  2.90347  2.73739  3.18146  2.89801  2.37887  2.77519  2.98518  4.58477  3.61503
          0.02022  4.30702  5.02937  0.61958  0.77255  0.48576  0.95510
    836   2.34562  5.05311  2.93372  2.39093  4.36088  2.79977  3.45824  3.81528  2.06195  3.34237  4.11124  2.59136  3.83713  2.62336  2.75201  2.51416  2.51746  3.42513  5.51316  4.13401   1227 k - - -
          2.68618  4.42225  2.77519  2.73123  3.46354  2.40513  3.72494  3.29354  2.67741  2.69355  4.24690  2.90347  2.73739  3.18146  2.89801  2.37887  2.77519  2.98518  4.58477  3.61503
          0.08320  4.30702  2.71270  0.61958  0.77255  0.48576  0.95510
    837   2.45040  4.76363  3.06321  2.50451  3.65691  3.46858  2.77362  3.39291  2.34421  2.82348  3.83929  2.56822  3.44008  2.78911  2.86823  2.57986  2.85482  3.08643  4.71444  3.44472   1228 k - - -
          2.68618  4.42225  2.77519  2.73123  3.46354  2.40513  3.72494  3.29354  2.67741  2.69355  4.24690  2.90347  2.73739  3.18146  2.89801  2.37887  2.77519  2.98518  4.58477  3.61503
          0.02152  4.24534  4.96769  0.61958  0.77255  0.43826  1.03608
    838   2.31633  4.88146  3.05773  2.49462  4.13653  3.38715  3.67443  3.27909  2.27321  3.14417  3.95430  3.01116  3.64690  2.59599  2.03012  2.69265  2.76858  2.95008  5.37333  4.04176   1229 r - - -
          2.68618  4.42225  2.77519  2.73123  3.46354  2.40513  3.72494  3.29354  2.67741  2.69355  4.24690  2.90347  2.73739  3.18146  2.89801  2.37887  2.77519  2.98518  4.58477  3.61503
          0.02022  4.30702  5.02937  0.61958  0.77255  0.48576  0.95510
    839   2.82172  4.42185  4.05871  3.51467  2.23473  3.90663  3.61745  2.90979  2.79680  2.57534  3.54187  3.72985  4.26687  3.63001  3.55160  3.18976  3.13453  2.71710  1.99539  2.06395   1230 w - - -
          2.68623  4.42230  2.77525  2.73117  3.46359  2.40492  3.72500  3.29359  2.67735  2.69360  4.24695  2.90352  2.73722  3.18151  2.89806  2.37892  2.77525  2.98523  4.58482  3.61508
          0.18283  1.82917  5.02937  0.56505  0.84009  0.48576  0.95510
    840   2.56257  4.96160  2.77296  2.40399  3.84289  3.09477  3.64570  3.23802  1.91278  3.23666  4.02282  2.95178  3.27972  2.77207  2.74404  2.59091  2.56671  3.31417  5.43989  4.07701   1234 k - - -
          2.68618  4.42225  2.77519  2.73123  3.46354  2.40513  3.72494  3.29354  2.67741  2.69355  4.24690  2.90347  2.73739  3.18146  2.89801  2.37887  2.77519  2.98518  4.58477  3.61503
          0.02022  4.30702  5.02937  0.61958  0.77255  0.48576  0.95510
    841   2.48110  5.06857  2.93376  2.21817  3.89035  3.32912  3.63173  3.83538  1.77484  3.35618  4.12224  2.63473  3.24594  2.74369  2.66405  2.64376  2.89264  3.44114  5.52111  4.14028   1235 k - - -
          2.68618  4.42225  2.77519  2.73123  3.46354  2.40513  3.72494  3.29354  2.67741  2.69355  4.24690  2.90347  2.73739  3.18146  2.89801  2.37887  2.77519  2.98518  4.58477  3.61503
          0.02022  4.30702  5.02937  0.61958  0.77255  0.48576  0.95510
    842   2.41695  3.94025  3.24834  2.68795  3.77286  3.32412  3.76888  3.15352  2.54635  2.60184  3.68470  3.15977  2.16625  2.85044  2.91198  2.75794  2.87303  2.71595  5.14154  3.86530   1236 p - - -
          2.68618  4.42225  2.77519  2.73123  3.46354  2.40513  3.72494  3.29354  2.67741  2.69355  4.24690  2.90347  2.73739  3.18146  2.89801  2.37887  2.77519  2.98518  4.58477  3.61503
          0.02022  4.30702  5.02937  0.61958  0.77255  0.48576  0.95510
    843   2.90351  4.36370  4.69786  4.11171  3.08243  4.19972  4.52913  1.99668  3.96936  1.29186  2.71097  4.26311  4.49805  3.85672  4.07043  3.51568  3.22256  1.72079  5.00607  3.87348   1237 l - - -
          2.68618  4.42225  2.77519  2.73123  3.46354  2.40513  3.72494  3.29354  2.67741  2.69355  4.24690  2.90347  2.73739  3.18146  2.89801  2.37887  2.77519  2.98518  4.58477  3.61503
          0.02022  4.30702  5.02937  0.61958  0.77255  0.48576  0.95510
    844   2.45126  3.66931  3.26943  2.70701  3.71719  3.54553  3.56410  3.09743  2.67726  2.77517  2.92176  2.76171  3.93005  2.09233  3.08886  2.77004  2.81489  2.84149  4.59794  3.53275   1238 q - - -
          2.68618  4.42225  2.77519  2.73123  3.46354  2.40513  3.72494  3.29354  2.67741  2.69355  4.24690  2.90347  2.73739  3.18146  2.89801  2.37887  2.77519  2.98518  4.58477  3.61503
          0.02022  4.30702  5.02937  0.61958  0.77255  0.48576  0.95510
    845   3.28654  4.56778  5.14294  4.58192  3.22113  4.63839  5.03155  1.28293  4.45827  1.44539  2.69862  4.73990  4.85658  4.55405  4.53403  3.99263  3.51766  1.69538  5.35482  4.25906   1239 i - - -
          2.68618  4.42225  2.77519  2.73123  3.46354  2.40513  3.72494  3.29354  2.67741  2.69355  4.24690  2.90347  2.73739  3.18146  2.89801  2.37887  2.77519  2.98518  4.58477  3.61503
          0.02022  4.30702  5.02937  0.61958  0.77255  0.48576  0.95510
    846   3.99877  5.17455  4.89999  4.62709  2.08301  4.64104  3.62782  3.77116  4.37223  3.06277  4.32910  4.29852  4.95281  4.36900  4.37958  4.04581  4.21558  3.67584  1.10504  1.31759   1240 w - - -
          2.68618  4.42225  2.77519  2.73123  3.46354  2.40513  3.72494  3.29354  2.67741  2.69355  4.24690  2.90347  2.73739  3.18146  2.89801  2.37887  2.77519  2.98518  4.58477  3.61503
          0.02022  4.30702  5.02937  0.61958  0.77255  0.48576  0.95510
    847   2.82333  5.13609  2.78446  2.43926  4.34087  3.46960  3.35724  3.87893  2.50513  3.42268  4.23870  1.43586  3.93408  2.59220  2.93755  2.63010  3.06581  3.51820  5.55489  3.92121   1241 n - - -
          2.68618  4.42225  2.77519  2.73123  3.46354  2.40513  3.72494  3.29354  2.67741  2.69355  4.24690  2.90347  2.73739  3.18146  2.89801  2.37887  2.77519  2.98518  4.58477  3.61503
          0.02022  4.30702  5.02937  0.61958  0.77255  0.48576  0.95510
    848   2.34643  5.23488  2.52003  1.26947  4.59313  3.39675  3.79322  4.05322  2.65265  3.59129  4.39356  2.90659  3.09171  2.93463  3.16369  2.79333  3.10049  3.65034  5.77242  4.35788   1242 e - - -
          2.68618  4.42225  2.77519  2.73123  3.46354  2.40513  3.72494  3.29354  2.67741  2.69355  4.24690  2.90347  2.73739  3.18146  2.89801  2.37887  2.77519  2.98518  4.58477  3.61503
          0.02022  4.30702  5.02937  0.61958  0.77255  0.48576  0.95510
    849   2.65977  5.14130  2.40189  2.19400  4.47375  3.20808  3.61967  3.95095  1.97235  3.44014  4.18682  2.66186  3.82304  2.60716  2.62835  2.52709  2.83664  3.15472  5.57982  4.17602   1243 k - - -
          2.68618  4.42225  2.77519  2.73123  3.46354  2.40513  3.72494  3.29354  2.67741  2.69355  4.24690  2.90347  2.73739  3.18146  2.89801  2.37887  2.77519  2.98518  4.58477  3.61503
          0.02022  4.30702  5.02937  0.61958  0.77255  0.48576  0.95510
    850   2.83719  4.35638  4.53541  3.97306  3.44253  4.15985  4.55474  2.11801  3.84922  1.57968  3.05601  4.18217  4.49900  4.07562  4.02829  3.48116  2.77109  1.31872  5.16388  3.98899   1244 v - - -
          2.68618  4.42225  2.77519  2.73123  3.46354  2.40513  3.72494  3.29354  2.67741  2.69355  4.24690  2.90347  2.73739  3.18146  2.89801  2.37887  2.77519  2.98518  4.58477  3.61503
          0.02022  4.30702  5.02937  0.61958  0.77255  0.48576  0.95510
    851   1.01926  4.30383  3.71654  3.48575  4.61012  1.65219  4.54061  4.02056  3.58375  3.72746  4.54126  3.54852  3.86454  3.83376  3.86569  2.46004  2.88332  3.40474  5.95324  4.76930   1245 a - - -
          2.68618  4.42225  2.77519  2.73123  3.46354  2.40513  3.72494  3.29354  2.67741  2.69355  4.24690  2.90347  2.73739  3.18146  2.89801  2.37887  2.77519  2.98518  4.58477  3.61503
          0.02022  4.30702  5.02937  0.61958  0.77255  0.48576  0.95510
    852   2.26769  4.95902  3.03073  2.47840  4.28987  3.33440  3.67565  3.72144  1.95321  3.27773  4.06948  2.99573  3.86798  2.80486  2.40267  2.35616  2.40982  3.35545  5.46976  4.12494   1246 k - - -
          2.68618  4.42225  2.77519  2.73123  3.46354  2.40513  3.72494  3.29354  2.67741  2.69355  4.24690  2.90347  2.73739  3.18146  2.89801  2.37887  2.77519  2.98518  4.58477  3.61503
          0.02022  4.30702  5.02937  0.61958  0.77255  0.48576  0.95510
    853   2.24417  4.84666  3.05024  2.49201  4.08998  3.47647  2.96837  3.50563  2.31224  3.10728  3.24109  2.95350  3.86715  2.82816  2.64788  2.29117  2.58117  3.18234  5.34873  4.01673   1247 a - - -
          2.68618  4.42225  2.77519  2.73123  3.46354  2.40513  3.72494  3.29354  2.67741  2.69355  4.24690  2.90347  2.73739  3.18146  2.89801  2.37887  2.77519  2.98518  4.58477  3.61503
          0.02022  4.30702  5.02937  0.61958  0.77255  0.48576  0.95510
    854   2.92289  5.16293  3.32527  2.68390  4.52562  3.65341  3.05940  3.50614  1.66170  3.40880  4.22880  3.15445  4.01852  2.81293  1.56178  2.91824  2.91021  3.57210  5.52126  4.26241   1248 r - - -
          2.68618  4.42225  2.77519  2.73123  3.46354  2.40513  3.72494  3.29354  2.67741  2.69355  4.24690  2.90347  2.73739  3.18146  2.89801  2.37887  2.77519  2.98518  4.58477  3.61503
          0.02022  4.30702  5.02937  0.61958  0.77255  0.48576  0.95510
    855   2.77664  5.09189  2.65809  2.42599  4.10142  3.46625  2.28689  3.81169  2.53808  3.35804  4.17362  1.82383  3.91215  2.87767  3.00927  2.76242  3.01654  3.45552  5.40234  3.28996   1249 n - - -
          2.68618  4.42225  2.77519  2.73123  3.46354  2.40513  3.72494  3.29354  2.67741  2.69355  4.24690  2.90347  2.73739  3.18146  2.89801  2.37887  2.77519  2.98518  4.58477  3.61503
          0.02022  4.30702  5.02937  0.61958  0.77255  0.48576  0.95510
    856   1.50381  4.31293  3.74403  3.38536  4.47366  3.11135  4.40738  3.85581  3.39108  3.56344  4.38285  3.50558  3.85842  3.67500  3.70584  1.22115  2.32651  3.30910  5.81743  4.61550   1250 s - - -
          2.68618  4.42225  2.77519  2.73123  3.46354  2.40513  3.72494  3.29354  2.67741  2.69355  4.24690  2.90347  2.73739  3.18146  2.89801  2.37887  2.77519  2.98518  4.58477  3.61503
          0.02022  4.30702  5.02937  0.61958  0.77255  0.48576  0.95510
    857   2.69782  4.20820  4.02046  3.44081  3.26478  3.21741  4.07353  2.00159  3.32256  1.70440  2.56722  3.70539  4.14437  3.05777  3.54403  3.06294  2.92969  2.39219  4.81489  3.62435   1251 l - - -
          2.68618  4.42225  2.77519  2.73123  3.46354  2.40513  3.72494  3.29354  2.67741  2.69355  4.24690  2.90347  2.73739  3.18146  2.89801  2.37887  2.77519  2.98518  4.58477  3.61503
          0.02022  4.30702  5.02937  0.61958  0.77255  0.48576  0.95510
    858   2.47724  4.43635  3.41981  3.12001  4.37458  3.19686  4.24762  3.77841  3.17098  3.46870  4.30727  3.00746  3.89712  3.49821  3.51005  2.14178  1.04627  3.30406  5.71280  4.46636   1252 t - - -
          2.68618  4.42225  2.77519  2.73123  3.46354  2.40513  3.72494  3.29354  2.67741  2.69355  4.24690  2.90347  2.73739  3.18146  2.89801  2.37887  2.77519  2.98518  4.58477  3.61503
          0.02022  4.30702  5.02937  0.61958  0.77255  0.48576  0.95510
[truncated: 80,914 more chars]
