# Supplementary material for: Sulfur disproportionation occurs globally across anoxic habitats and has multiple mechanisms of independent evolutionary origin
Source: ISME J. 2026 Mar 2;20(1):wrag042. doi: 10.1093/ismejo/wrag042 (PMC12998232; doi:10.1093/ismejo/wrag042)
Supplement: Sup_File_1_HMM_wrag042 [file sup_file_1_hmm_wrag042.zip › SupFile1_HMM/SupFile1b_profiles/tusa_new_a.hmm]

HMMER3/f [3.4 | Aug 2023]
NAME  tusa_new_a
LENG  81
ALPH  amino
RF    no
MM    no
CONS  yes
CS    no
MAP   yes
DATE  Wed Jul 23 12:40:14 2025
NSEQ  16
EFFN  0.699219
CKSUM 3158866736
STATS LOCAL MSV       -9.2108  0.71854
STATS LOCAL VITERBI   -9.7402  0.71854
STATS LOCAL FORWARD   -4.2433  0.71854
HMM          A        C        D        E        F        G        H        I        K        L        M        N        P        Q        R        S        T        V        W        Y   
            m->m     m->i     m->d     i->m     i->i     d->m     d->d
  COMPO   2.70670  4.00399  2.77388  2.72046  3.40908  2.48360  3.87511  2.85061  2.53690  2.41025  3.60124  3.16768  3.13450  3.16493  3.04721  2.69953  2.87531  2.77546  4.90743  3.61978
          2.68624  4.42237  2.77487  2.73135  3.46352  2.40524  3.72506  3.29356  2.67752  2.69361  4.24458  2.90358  2.73751  3.18158  2.89812  2.37873  2.77518  2.98514  4.58489  3.61515
          0.59875  1.40581  1.58311  1.06662  0.42185  0.00000        *
      1   2.62034  4.66996  3.03952  2.54871  3.98112  2.95605  3.62775  3.33743  1.76669  2.97684  3.40393  3.00863  3.81737  2.80723  2.58613  2.69025  2.87127  3.04191  5.22694  3.94812      5 k - - -
          2.68618  4.42225  2.77519  2.73123  3.46354  2.40513  3.72494  3.29354  2.67741  2.69355  4.24690  2.90347  2.73739  3.18146  2.89801  2.37887  2.77519  2.98518  4.58477  3.61503
          0.03407  3.79205  4.51439  0.61958  0.77255  0.43538  1.04135
      2   2.67931  4.25957  3.82220  3.27241  3.32290  3.71261  4.06019  2.38334  3.13948  2.14852  2.38840  3.59662  4.10223  3.21380  3.41087  3.01116  2.77654  1.73799  4.92920  3.72902      6 v - - -
          2.68618  4.42225  2.77519  2.73123  3.46354  2.40513  3.72494  3.29354  2.67741  2.69355  4.24690  2.90347  2.73739  3.18146  2.89801  2.37887  2.77519  2.98518  4.58477  3.61503
          0.02841  3.97103  4.69338  0.61958  0.77255  0.46146  0.99524
      3   2.21748  4.73641  2.27376  2.43480  4.01370  3.37405  3.65103  3.38253  2.47393  3.03360  3.47073  2.73640  3.80182  2.81303  2.93316  2.62424  2.82639  2.81216  5.29968  3.96854      7 a - - -
          2.68618  4.42225  2.77519  2.73123  3.46354  2.40513  3.72494  3.29354  2.67741  2.69355  4.24690  2.90347  2.73739  3.18146  2.89801  2.37887  2.77519  2.98518  4.58477  3.61503
          0.02728  4.01087  4.73322  0.61958  0.77255  0.48576  0.95510
      4   2.31903  4.33543  3.39517  2.73974  3.52557  3.50925  3.83243  2.74986  2.80451  2.13732  3.46792  3.26943  2.99487  3.13320  3.16278  2.78035  2.82324  2.21007  4.97841  3.73760      8 l - - -
          2.68618  4.42225  2.77519  2.73123  3.46354  2.40513  3.72494  3.29354  2.67741  2.69355  4.24690  2.90347  2.73739  3.18146  2.89801  2.37887  2.77519  2.98518  4.58477  3.61503
          0.02728  4.01087  4.73322  0.61958  0.77255  0.48576  0.95510
      5   2.42311  5.11524  1.84596  2.14939  4.45274  3.28407  3.66998  3.91830  2.53742  3.45458  4.25476  2.50656  3.79765  2.81118  3.05639  2.39994  2.78235  3.51948  5.63962  4.22458      9 d - - -
          2.68618  4.42225  2.77519  2.73123  3.46354  2.40513  3.72494  3.29354  2.67741  2.69355  4.24690  2.90347  2.73739  3.18146  2.89801  2.37887  2.77519  2.98518  4.58477  3.61503
          0.02728  4.01087  4.73322  0.61958  0.77255  0.48576  0.95510
      6   2.67349  5.06519  2.29405  2.11965  4.39633  2.66480  3.64493  3.85907  2.48372  3.39545  4.18781  2.49644  3.78801  2.78019  2.99155  2.30827  2.58552  3.46425  5.58008  4.17676     10 e - - -
          2.68618  4.42225  2.77519  2.73123  3.46354  2.40513  3.72494  3.29354  2.67741  2.69355  4.24690  2.90347  2.73739  3.18146  2.89801  2.37887  2.77519  2.98518  4.58477  3.61503
          0.02728  4.01087  4.73322  0.61958  0.77255  0.48576  0.95510
      7   3.13778  4.44030  4.83300  4.30975  3.46233  4.50398  4.98577  1.21633  4.19390  1.78400  3.26338  4.54469  4.76856  4.42526  4.37917  3.87359  3.38839  1.42625  5.45169  4.27742     11 i - - -
          2.68618  4.42225  2.77519  2.73123  3.46354  2.40513  3.72494  3.29354  2.67741  2.69355  4.24690  2.90347  2.73739  3.18146  2.89801  2.37887  2.77519  2.98518  4.58477  3.61503
          0.02728  4.01087  4.73322  0.61958  0.77255  0.48576  0.95510
      8   2.52973  4.91842  2.71562  2.21577  4.20236  3.36911  3.60143  3.63440  2.06057  3.20054  3.99751  2.71948  3.78789  2.73550  2.83377  2.61501  2.33836  3.11500  5.40526  4.04561     12 k - - -
          2.68618  4.42225  2.77519  2.73123  3.46354  2.40513  3.72494  3.29354  2.67741  2.69355  4.24690  2.90347  2.73739  3.18146  2.89801  2.37887  2.77519  2.98518  4.58477  3.61503
          0.02728  4.01087  4.73322  0.61958  0.77255  0.48576  0.95510
      9   1.68755  4.24184  3.49657  3.05159  3.86090  3.19415  4.04948  3.01722  3.01599  2.86551  3.78927  3.32541  2.45114  3.33457  3.35178  2.57913  2.77144  2.18309  5.29676  4.06514     13 a - - -
          2.68618  4.42225  2.77519  2.73123  3.46354  2.40513  3.72494  3.29354  2.67741  2.69355  4.24690  2.90347  2.73739  3.18146  2.89801  2.37887  2.77519  2.98518  4.58477  3.61503
          0.02728  4.01087  4.73322  0.61958  0.77255  0.48576  0.95510
     10   2.37175  5.21051  1.46099  2.19507  4.56360  3.25263  3.73110  4.03079  2.51236  3.57842  4.40545  2.60313  3.82403  2.88919  3.19024  2.74254  3.08218  3.62871  5.76415  4.32617     14 d - - -
          2.68618  4.42225  2.77519  2.73123  3.46354  2.40513  3.72494  3.29354  2.67741  2.69355  4.24690  2.90347  2.73739  3.18146  2.89801  2.37887  2.77519  2.98518  4.58477  3.61503
          0.02728  4.01087  4.73322  0.61958  0.77255  0.48576  0.95510
     11   2.43961  4.75187  3.00254  2.36139  3.98750  3.41611  3.61133  3.39628  2.22880  2.78489  3.42267  2.84474  3.80496  2.45764  2.72601  2.54840  2.81480  2.96022  5.25314  3.93154     15 k - - -
          2.68618  4.42225  2.77519  2.73123  3.46354  2.40513  3.72494  3.29354  2.67741  2.69355  4.24690  2.90347  2.73739  3.18146  2.89801  2.37887  2.77519  2.98518  4.58477  3.61503
          0.02728  4.01087  4.73322  0.61958  0.77255  0.48576  0.95510
     12   2.64043  4.26297  3.83808  3.31451  2.87644  3.63081  4.11788  2.38971  3.23521  2.29506  3.37710  3.60938  4.08877  3.52389  3.52257  2.95810  1.84844  1.90469  4.99274  3.73842     16 t - - -
          2.68618  4.42225  2.77519  2.73123  3.46354  2.40513  3.72494  3.29354  2.67741  2.69355  4.24690  2.90347  2.73739  3.18146  2.89801  2.37887  2.77519  2.98518  4.58477  3.61503
          0.02728  4.01087  4.73322  0.61958  0.77255  0.48576  0.95510
     13   3.28468  4.63819  4.73923  4.22104  3.12853  4.49086  4.81983  1.85006  4.02690  0.91859  2.96769  4.49296  4.72548  4.23919  4.18289  3.86930  3.52433  2.14146  5.19104  4.03428     17 l - - -
          2.68618  4.42225  2.77519  2.73123  3.46354  2.40513  3.72494  3.29354  2.67741  2.69355  4.24690  2.90347  2.73739  3.18146  2.89801  2.37887  2.77519  2.98518  4.58477  3.61503
          0.02728  4.01087  4.73322  0.61958  0.77255  0.48576  0.95510
     14   3.14328  5.28671  0.73814  2.43099  4.68350  3.32000  4.05996  4.30424  3.17137  3.88868  4.87165  2.99361  3.98277  3.30065  3.70496  3.09131  3.48545  3.92930  5.82474  4.53593     18 d - - -
          2.68618  4.42225  2.77519  2.73123  3.46354  2.40513  3.72494  3.29354  2.67741  2.69355  4.24690  2.90347  2.73739  3.18146  2.89801  2.37887  2.77519  2.98518  4.58477  3.61503
          0.02728  4.01087  4.73322  0.61958  0.77255  0.48576  0.95510
     15   1.68541  2.39625  3.89034  3.45212  3.84948  3.07832  4.25291  3.00590  3.35843  2.89254  3.80242  3.49859  3.77849  3.62977  3.60363  2.50248  1.90683  2.66658  5.31054  4.12497     19 a - - -
          2.68618  4.42225  2.77519  2.73123  3.46354  2.40513  3.72494  3.29354  2.67741  2.69355  4.24690  2.90347  2.73739  3.18146  2.89801  2.37887  2.77519  2.98518  4.58477  3.61503
          0.02728  4.01087  4.73322  0.61958  0.77255  0.48576  0.95510
     16   2.81898  5.00558  3.14095  2.59685  4.41246  3.50611  3.62478  3.80428  1.46778  3.31612  4.15086  3.05862  3.91843  2.76317  2.13949  2.34714  3.03679  3.45941  5.43670  4.18201     20 k - - -
          2.68618  4.42225  2.77519  2.73123  3.46354  2.40513  3.72494  3.29354  2.67741  2.69355  4.24690  2.90347  2.73739  3.18146  2.89801  2.37887  2.77519  2.98518  4.58477  3.61503
          0.02728  4.01087  4.73322  0.61958  0.77255  0.48576  0.95510
     17   2.84546  4.60531  3.54742  3.46535  4.60158  0.54426  4.57549  4.23649  3.66533  3.87276  4.85092  3.71198  4.00080  3.97869  3.88456  3.02163  3.33748  3.73811  5.65846  4.70876     21 G - - -
          2.68618  4.42225  2.77519  2.73123  3.46354  2.40513  3.72494  3.29354  2.67741  2.69355  4.24690  2.90347  2.73739  3.18146  2.89801  2.37887  2.77519  2.98518  4.58477  3.61503
          0.02728  4.01087  4.73322  0.61958  0.77255  0.48576  0.95510
     18   3.31325  4.73556  4.41118  4.05353  3.19323  4.15675  4.66597  2.40681  3.81991  0.72184  3.17631  4.31552  4.56952  4.15502  3.97258  3.74655  3.60188  2.47972  5.12080  3.87545     22 l - - -
          2.68618  4.42225  2.77519  2.73123  3.46354  2.40513  3.72494  3.29354  2.67741  2.69355  4.24690  2.90347  2.73739  3.18146  2.89801  2.37887  2.77519  2.98518  4.58477  3.61503
          0.02728  4.01087  4.73322  0.61958  0.77255  0.48576  0.95510
     19   2.38783  4.30905  3.33179  3.15588  4.21661  3.03662  4.26097  3.75886  3.23903  3.46906  4.38478  3.35712  3.78724  3.57783  3.51947  0.89998  2.87867  3.26347  5.57837  4.30138     23 s - - -
          2.68618  4.42225  2.77519  2.73123  3.46354  2.40513  3.72494  3.29354  2.67741  2.69355  4.24690  2.90347  2.73739  3.18146  2.89801  2.37887  2.77519  2.98518  4.58477  3.61503
          0.02728  4.01087  4.73322  0.61958  0.77255  0.48576  0.95510
     20   2.75275  0.69825  4.30160  4.07411  4.03571  3.34488  4.69095  3.20424  3.90242  3.11267  4.23913  4.02436  4.06258  4.24296  4.00164  3.02440  3.23131  2.93905  5.42061  4.32193     24 c - - -
          2.68618  4.42225  2.77519  2.73123  3.46354  2.40513  3.72494  3.29354  2.67741  2.69355  4.24690  2.90347  2.73739  3.18146  2.89801  2.37887  2.77519  2.98518  4.58477  3.61503
          0.02728  4.01087  4.73322  0.61958  0.77255  0.48576  0.95510
     21   2.94451  4.67687  3.56696  3.42732  4.40760  3.35664  4.49194  3.99043  3.49681  3.60153  4.65849  3.71923  0.60627  3.88137  3.72516  3.11674  3.39733  3.61972  5.55446  4.53073     25 P - - -
          2.68618  4.42225  2.77519  2.73123  3.46354  2.40513  3.72494  3.29354  2.67741  2.69355  4.24690  2.90347  2.73739  3.18146  2.89801  2.37887  2.77519  2.98518  4.58477  3.61503
          0.02728  4.01087  4.73322  0.61958  0.77255  0.48576  0.95510
     22   3.08273  4.61076  4.20024  3.80604  3.27501  3.93846  4.50923  2.46472  3.56595  1.85054  1.13568  4.06587  4.40151  3.93972  3.75464  3.44540  3.39163  2.48648  5.13317  3.90618     26 m - - -
          2.68618  4.42225  2.77519  2.73123  3.46354  2.40513  3.72494  3.29354  2.67741  2.69355  4.24690  2.90347  2.73739  3.18146  2.89801  2.37887  2.77519  2.98518  4.58477  3.61503
          0.02728  4.01087  4.73322  0.61958  0.77255  0.48576  0.95510
     23   2.94451  4.67687  3.56696  3.42732  4.40760  3.35664  4.49194  3.99043  3.49681  3.60153  4.65849  3.71923  0.60627  3.88137  3.72516  3.11674  3.39733  3.61972  5.55446  4.53073     27 P - - -
          2.68618  4.42225  2.77519  2.73123  3.46354  2.40513  3.72494  3.29354  2.67741  2.69355  4.24690  2.90347  2.73739  3.18146  2.89801  2.37887  2.77519  2.98518  4.58477  3.61503
          0.02728  4.01087  4.73322  0.61958  0.77255  0.48576  0.95510
     24   3.30551  4.65274  4.78115  4.22358  3.09128  4.53847  4.82755  1.98908  4.05128  0.88622  2.65517  4.51275  4.72892  4.21930  4.20287  3.88779  3.53011  2.22388  5.17929  4.08555     28 l - - -
          2.68618  4.42225  2.77519  2.73123  3.46354  2.40513  3.72494  3.29354  2.67741  2.69355  4.24690  2.90347  2.73739  3.18146  2.89801  2.37887  2.77519  2.98518  4.58477  3.61503
          0.02728  4.01087  4.73322  0.61958  0.77255  0.48576  0.95510
     25   3.31325  4.73556  4.41118  4.05353  3.19323  4.15675  4.66597  2.40681  3.81991  0.72184  3.17631  4.31552  4.56952  4.15502  3.97258  3.74655  3.60188  2.47972  5.12080  3.87545     29 l - - -
          2.68618  4.42225  2.77519  2.73123  3.46354  2.40513  3.72494  3.29354  2.67741  2.69355  4.24690  2.90347  2.73739  3.18146  2.89801  2.37887  2.77519  2.98518  4.58477  3.61503
          0.02728  4.01087  4.73322  0.61958  0.77255  0.48576  0.95510
     26   3.07224  5.18044  3.49272  2.81620  4.64243  3.68133  3.61747  3.98652  1.31181  3.42251  4.29523  3.21335  4.04776  2.75200  1.55504  3.06645  3.23552  3.66901  5.45777  4.29657     30 k - - -
          2.68618  4.42225  2.77519  2.73123  3.46354  2.40513  3.72494  3.29354  2.67741  2.69355  4.24690  2.90347  2.73739  3.18146  2.89801  2.37887  2.77519  2.98518  4.58477  3.61503
          0.02728  4.01087  4.73322  0.61958  0.77255  0.48576  0.95510
     27   2.49228  4.33695  3.55635  3.31720  4.09637  3.17105  4.32327  3.24058  3.26290  3.09911  4.14231  3.50274  3.88644  3.65122  3.51363  2.69530  0.95719  2.92054  5.52193  4.31361     31 t - - -
          2.68618  4.42225  2.77519  2.73123  3.46354  2.40513  3.72494  3.29354  2.67741  2.69355  4.24690  2.90347  2.73739  3.18146  2.89801  2.37887  2.77519  2.98518  4.58477  3.61503
          0.02728  4.01087  4.73322  0.61958  0.77255  0.48576  0.95510
     28   3.10271  5.06781  3.28763  2.88564  4.48595  3.57511  3.84235  3.92438  0.86347  3.46024  4.41608  3.30332  4.06721  3.02732  2.46668  3.13672  3.34661  3.62502  5.48514  4.31867     32 k - - -
          2.68618  4.42225  2.77519  2.73123  3.46354  2.40513  3.72494  3.29354  2.67741  2.69355  4.24690  2.90347  2.73739  3.18146  2.89801  2.37887  2.77519  2.98518  4.58477  3.61503
          0.02728  4.01087  4.73322  0.61958  0.77255  0.48576  0.95510
     29   3.10271  5.06781  3.28763  2.88564  4.48595  3.57511  3.84235  3.92438  0.86347  3.46024  4.41608  3.30332  4.06721  3.02732  2.46668  3.13672  3.34661  3.62502  5.48514  4.31867     33 k - - -
          2.68618  4.42225  2.77519  2.73123  3.46354  2.40513  3.72494  3.29354  2.67741  2.69355  4.24690  2.90347  2.73739  3.18146  2.89801  2.37887  2.77519  2.98518  4.58477  3.61503
          0.02728  4.01087  4.73322  0.61958  0.77255  0.48576  0.95510
     30   1.98341  4.60633  3.08200  2.12893  3.83118  3.44240  3.71892  3.09307  2.55001  2.65094  3.41117  3.06450  3.86278  2.91771  2.96183  2.70361  2.85131  2.83553  5.19522  3.90272     34 a - - -
          2.68618  4.42225  2.77519  2.73123  3.46354  2.40513  3.72494  3.29354  2.67741  2.69355  4.24690  2.90347  2.73739  3.18146  2.89801  2.37887  2.77519  2.98518  4.58477  3.61503
          0.02728  4.01087  4.73322  0.61958  0.77255  0.48576  0.95510
     31   3.16862  4.47750  4.83199  4.29775  3.35209  4.50830  4.93925  1.29165  4.17358  1.48963  3.15255  4.53915  4.75303  4.37535  4.34284  3.87106  3.41231  1.63308  5.36495  4.21935     35 i - - -
          2.68618  4.42225  2.77519  2.73123  3.46354  2.40513  3.72494  3.29354  2.67741  2.69355  4.24690  2.90347  2.73739  3.18146  2.89801  2.37887  2.77519  2.98518  4.58477  3.61503
          0.02728  4.01087  4.73322  0.61958  0.77255  0.48576  0.95510
     32   2.73762  5.08578  2.68351  2.24436  4.40645  2.31312  3.63107  3.84578  2.04486  3.37121  4.17812  2.71201  3.83174  2.33631  2.74806  2.71021  2.97471  3.47331  5.53540  4.17759     36 k - - -
          2.68618  4.42225  2.77519  2.73123  3.46354  2.40513  3.72494  3.29354  2.67741  2.69355  4.24690  2.90347  2.73739  3.18146  2.89801  2.37887  2.77519  2.98518  4.58477  3.61503
          0.02728  4.01087  4.73322  0.61958  0.77255  0.48576  0.95510
     33   2.71418  5.11733  2.56284  2.11271  4.43693  3.36832  3.60806  3.88625  1.72781  3.39522  4.18603  2.84745  3.81449  2.49386  2.74647  2.67815  2.74255  3.49777  5.54705  4.17405     37 k - - -
          2.68618  4.42225  2.77519  2.73123  3.46354  2.40513  3.72494  3.29354  2.67741  2.69355  4.24690  2.90347  2.73739  3.18146  2.89801  2.37887  2.77519  2.98518  4.58477  3.61503
          0.02728  4.01087  4.73322  0.61958  0.77255  0.48576  0.95510
     34   3.24036  4.57481  4.80837  4.23997  3.10283  4.49772  4.80531  1.77622  4.10259  1.12576  2.16172  4.50033  4.69281  4.22901  4.23470  3.83681  3.46232  2.17518  5.15600  4.08624     38 l - - -
          2.68618  4.42225  2.77519  2.73123  3.46354  2.40513  3.72494  3.29354  2.67741  2.69355  4.24690  2.90347  2.73739  3.18146  2.89801  2.37887  2.77519  2.98518  4.58477  3.61503
          0.02728  4.01087  4.73322  0.61958  0.77255  0.48576  0.95510
     35   2.28322  4.95852  2.62452  2.31763  4.26669  3.14559  3.61228  3.71146  2.22234  3.26416  4.05646  2.73776  3.78403  2.48322  2.87423  2.23568  2.86794  3.33893  5.45926  4.08652     39 k - - -
          2.68618  4.42225  2.77519  2.73123  3.46354  2.40513  3.72494  3.29354  2.67741  2.69355  4.24690  2.90347  2.73739  3.18146  2.89801  2.37887  2.77519  2.98518  4.58477  3.61503
          0.02728  4.01087  4.73322  0.61958  0.77255  0.48576  0.95510
     36   2.10141  4.26217  3.26205  2.95357  4.27473  3.00398  4.09366  3.68640  3.02187  3.36078  4.19060  3.21366  2.70315  3.33318  3.37344  1.31064  2.74274  3.17947  5.59976  4.35373     40 s - - -
          2.68618  4.42225  2.77519  2.73123  3.46354  2.40513  3.72494  3.29354  2.67741  2.69355  4.24690  2.90347  2.73739  3.18146  2.89801  2.37887  2.77519  2.98518  4.58477  3.61503
          0.02728  4.01087  4.73322  0.61958  0.77255  0.48576  0.95510
     37   2.84546  4.60531  3.54742  3.46535  4.60158  0.54426  4.57549  4.23649  3.66533  3.87276  4.85092  3.71198  4.00080  3.97869  3.88456  3.02163  3.33748  3.73811  5.65846  4.70876     41 G - - -
          2.68618  4.42225  2.77519  2.73123  3.46354  2.40513  3.72494  3.29354  2.67741  2.69355  4.24690  2.90347  2.73739  3.18146  2.89801  2.37887  2.77519  2.98518  4.58477  3.61503
          0.02728  4.01087  4.73322  0.61958  0.77255  0.48576  0.95510
     38   2.87083  5.18742  2.56826  1.96121  4.48385  3.37011  3.70114  3.94564  2.39851  3.46441  4.32482  2.87880  3.88700  1.57130  2.77646  2.82934  3.11993  3.59062  5.61618  4.25880     42 q - - -
          2.68618  4.42225  2.77519  2.73123  3.46354  2.40513  3.72494  3.29354  2.67741  2.69355  4.24690  2.90347  2.73739  3.18146  2.89801  2.37887  2.77519  2.98518  4.58477  3.61503
          0.02728  4.01087  4.73322  0.61958  0.77255  0.48576  0.95510
     39   3.10624  4.43741  4.76767  4.28250  3.52405  4.41457  4.99684  1.09090  4.15501  2.01207  3.33808  4.50383  4.74042  4.42525  4.35143  3.81037  3.37777  1.45496  5.50664  4.30164     43 i - - -
          2.68618  4.42225  2.77519  2.73123  3.46354  2.40513  3.72494  3.29354  2.67741  2.69355  4.24690  2.90347  2.73739  3.18146  2.89801  2.37887  2.77519  2.98518  4.58477  3.61503
          0.02728  4.01087  4.73322  0.61958  0.77255  0.48576  0.95510
     40   3.31325  4.73556  4.41118  4.05353  3.19323  4.15675  4.66597  2.40681  3.81991  0.72184  3.17631  4.31552  4.56952  4.15502  3.97258  3.74655  3.60188  2.47972  5.12080  3.87545     44 l - - -
          2.68618  4.42225  2.77519  2.73123  3.46354  2.40513  3.72494  3.29354  2.67741  2.69355  4.24690  2.90347  2.73739  3.18146  2.89801  2.37887  2.77519  2.98518  4.58477  3.61503
          0.02728  4.01087  4.73322  0.61958  0.77255  0.48576  0.95510
     41   2.75627  5.14724  2.67856  1.75773  4.45874  3.38075  2.89176  3.91291  2.18437  3.41611  4.21698  2.85815  3.83462  2.32356  2.70808  2.71674  2.98715  3.53039  5.55704  4.19174     45 e - - -
          2.68618  4.42225  2.77519  2.73123  3.46354  2.40513  3.72494  3.29354  2.67741  2.69355  4.24690  2.90347  2.73739  3.18146  2.89801  2.37887  2.77519  2.98518  4.58477  3.61503
          0.02728  4.01087  4.73322  0.61958  0.77255  0.48576  0.95510
     42   3.09905  4.41628  4.79928  4.30574  3.56444  4.44079  5.02139  1.25278  4.19201  2.06408  3.37060  4.52459  4.75611  4.45730  4.39038  3.83072  3.36659  1.21896  5.53493  4.33006     46 v - - -
          2.68618  4.42225  2.77519  2.73123  3.46354  2.40513  3.72494  3.29354  2.67741  2.69355  4.24690  2.90347  2.73739  3.18146  2.89801  2.37887  2.77519  2.98518  4.58477  3.61503
          0.02728  4.01087  4.73322  0.61958  0.77255  0.48576  0.95510
     43   2.63304  4.57375  2.60974  2.61904  3.68415  3.48785  3.73685  2.82035  2.61597  1.95580  3.61168  3.10052  3.89299  2.70686  3.02429  2.75065  2.86923  2.79244  5.10668  3.81517     47 l - - -
          2.68618  4.42225  2.77519  2.73123  3.46354  2.40513  3.72494  3.29354  2.67741  2.69355  4.24690  2.90347  2.73739  3.18146  2.89801  2.37887  2.77519  2.98518  4.58477  3.61503
          0.02728  4.01087  4.73322  0.61958  0.77255  0.48576  0.95510
     44   2.84546  4.60531  3.54742  3.46535  4.60158  0.54426  4.57549  4.23649  3.66533  3.87276  4.85092  3.71198  4.00080  3.97869  3.88456  3.02163  3.33748  3.73811  5.65846  4.70876     48 G - - -
          2.68618  4.42225  2.77519  2.73123  3.46354  2.40513  3.72494  3.29354  2.67741  2.69355  4.24690  2.90347  2.73739  3.18146  2.89801  2.37887  2.77519  2.98518  4.58477  3.61503
          0.02728  4.01087  4.73322  0.61958  0.77255  0.48576  0.95510
     45   2.49228  4.33695  3.55635  3.31720  4.09637  3.17105  4.32327  3.24058  3.26290  3.09911  4.14231  3.50274  3.88644  3.65122  3.51363  2.69530  0.95719  2.92054  5.52193  4.31361     49 t - - -
          2.68618  4.42225  2.77519  2.73123  3.46354  2.40513  3.72494  3.29354  2.67741  2.69355  4.24690  2.90347  2.73739  3.18146  2.89801  2.37887  2.77519  2.98518  4.58477  3.61503
          0.02728  4.01087  4.73322  0.61958  0.77255  0.48576  0.95510
     46   3.14328  5.28671  0.73814  2.43099  4.68350  3.32000  4.05996  4.30424  3.17137  3.88868  4.87165  2.99361  3.98277  3.30065  3.70496  3.09131  3.48545  3.92930  5.82474  4.53593     50 d - - -
          2.68618  4.42225  2.77519  2.73123  3.46354  2.40513  3.72494  3.29354  2.67741  2.69355  4.24690  2.90347  2.73739  3.18146  2.89801  2.37887  2.77519  2.98518  4.58477  3.61503
          0.02728  4.01087  4.73322  0.61958  0.77255  0.48576  0.95510
     47   2.94451  4.67687  3.56696  3.42732  4.40760  3.35664  4.49194  3.99043  3.49681  3.60153  4.65849  3.71923  0.60627  3.88137  3.72516  3.11674  3.39733  3.61972  5.55446  4.53073     51 P - - -
          2.68618  4.42225  2.77519  2.73123  3.46354  2.40513  3.72494  3.29354  2.67741  2.69355  4.24690  2.90347  2.73739  3.18146  2.89801  2.37887  2.77519  2.98518  4.58477  3.61503
          0.02728  4.01087  4.73322  0.61958  0.77255  0.48576  0.95510
     48   2.84546  4.60531  3.54742  3.46535  4.60158  0.54426  4.57549  4.23649  3.66533  3.87276  4.85092  3.71198  4.00080  3.97869  3.88456  3.02163  3.33748  3.73811  5.65846  4.70876     52 G - - -
          2.68618  4.42225  2.77519  2.73123  3.46354  2.40513  3.72494  3.29354  2.67741  2.69355  4.24690  2.90347  2.73739  3.18146  2.89801  2.37887  2.77519  2.98518  4.58477  3.61503
          0.02728  4.01087  4.73322  0.61958  0.77255  0.48576  0.95510
     49   2.27708  4.22190  3.34599  3.10126  4.26991  2.98036  4.20225  3.64751  3.14494  3.38608  4.25477  3.29097  3.72487  3.47629  3.44652  1.09115  2.44611  3.14645  5.63134  4.38327     53 s - - -
          2.68618  4.42225  2.77519  2.73123  3.46354  2.40513  3.72494  3.29354  2.67741  2.69355  4.24690  2.90347  2.73739  3.18146  2.89801  2.37887  2.77519  2.98518  4.58477  3.61503
          0.02728  4.01087  4.73322  0.61958  0.77255  0.48576  0.95510
     50   3.07531  5.18100  3.50041  2.82043  4.64391  3.68393  3.61740  3.98695  1.35087  3.42245  4.29571  3.21614  4.04957  2.75200  1.50218  3.06978  3.23781  3.67009  5.45713  4.29744     54 k - - -
          2.68618  4.42225  2.77519  2.73123  3.46354  2.40513  3.72494  3.29354  2.67741  2.69355  4.24690  2.90347  2.73739  3.18146  2.89801  2.37887  2.77519  2.98518  4.58477  3.61503
          0.02728  4.01087  4.73322  0.61958  0.77255  0.48576  0.95510
     51   2.82079  5.01063  2.59601  2.42330  4.38313  3.31046  3.78864  3.90972  2.32121  3.48995  4.36580  1.34605  3.88780  2.97619  2.90298  2.82154  3.12364  3.53711  5.59161  4.22572     55 n - - -
          2.68618  4.42225  2.77519  2.73123  3.46354  2.40513  3.72494  3.29354  2.67741  2.69355  4.24690  2.90347  2.73739  3.18146  2.89801  2.37887  2.77519  2.98518  4.58477  3.61503
          0.02728  4.01087  4.73322  0.61958  0.77255  0.48576  0.95510
     52   3.14328  5.28671  0.73814  2.43099  4.68350  3.32000  4.05996  4.30424  3.17137  3.88868  4.87165  2.99361  3.98277  3.30065  3.70496  3.09131  3.48545  3.92930  5.82474  4.53593     56 d - - -
          2.68618  4.42225  2.77519  2.73123  3.46354  2.40513  3.72494  3.29354  2.67741  2.69355  4.24690  2.90347  2.73739  3.18146  2.89801  2.37887  2.77519  2.98518  4.58477  3.61503
          0.02728  4.01087  4.73322  0.61958  0.77255  0.48576  0.95510
     53   3.19025  4.51361  4.79844  4.24474  3.22624  4.48771  4.84531  1.28884  4.10452  1.45417  2.60691  4.49615  4.71070  4.28053  4.25812  3.83595  3.42272  1.94235  5.24615  4.13134     57 i - - -
          2.68618  4.42225  2.77519  2.73123  3.46354  2.40513  3.72494  3.29354  2.67741  2.69355  4.24690  2.90347  2.73739  3.18146  2.89801  2.37887  2.77519  2.98518  4.58477  3.61503
          0.02728  4.01087  4.73322  0.61958  0.77255  0.48576  0.95510
     54   2.42794  4.37105  3.17633  2.98511  4.23211  3.07496  4.15239  3.71392  3.07053  3.40166  4.30499  3.26610  1.19725  3.43123  3.37791  2.35898  2.88910  3.25154  5.57262  4.30260     58 p - - -
          2.68618  4.42225  2.77519  2.73123  3.46354  2.40513  3.72494  3.29354  2.67741  2.69355  4.24690  2.90347  2.73739  3.18146  2.89801  2.37887  2.77519  2.98518  4.58477  3.61503
          0.02728  4.01087  4.73322  0.61958  0.77255  0.48576  0.95510
     55   2.35828  4.96185  2.25935  2.15621  4.38429  1.99550  3.72733  3.83229  2.62522  3.40530  4.22397  2.82922  3.80055  2.88754  3.13162  2.50801  2.96888  3.44011  5.61676  4.22854     59 g - - -
          2.68618  4.42225  2.77519  2.73123  3.46354  2.40513  3.72494  3.29354  2.67741  2.69355  4.24690  2.90347  2.73739  3.18146  2.89801  2.37887  2.77519  2.98518  4.58477  3.61503
          0.02728  4.01087  4.73322  0.61958  0.77255  0.48576  0.95510
     56   3.13392  4.51395  4.42370  3.93741  1.78551  4.11909  3.73484  2.78118  3.77584  2.16640  3.00041  3.96321  4.43881  3.89795  3.89520  3.44145  3.36049  2.72522  1.83820  2.36324     60 f - - -
          2.68618  4.42225  2.77519  2.73123  3.46354  2.40513  3.72494  3.29354  2.67741  2.69355  4.24690  2.90347  2.73739  3.18146  2.89801  2.37887  2.77519  2.98518  4.58477  3.61503
          0.02728  4.01087  4.73322  0.61958  0.77255  0.48576  0.95510
     57   2.19101  1.57206  3.85838  3.51384  4.02155  2.19065  4.32729  3.37922  3.43299  3.14263  4.00852  3.47902  3.71353  3.70495  3.65189  2.18165  2.68115  2.92859  5.44198  4.26059     61 c - - -
          2.68618  4.42225  2.77519  2.73123  3.46354  2.40513  3.72494  3.29354  2.67741  2.69355  4.24690  2.90347  2.73739  3.18146  2.89801  2.37887  2.77519  2.98518  4.58477  3.61503
          0.02728  4.01087  4.73322  0.61958  0.77255  0.48576  0.95510
     58   2.59501  5.17369  2.41741  1.79242  4.48040  3.31073  3.63492  3.95271  2.21788  3.46463  4.25267  2.36409  3.79685  2.76497  2.95647  2.45272  2.96516  3.54881  5.62925  4.21273     62 e - - -
          2.68618  4.42225  2.77519  2.73123  3.46354  2.40513  3.72494  3.29354  2.67741  2.69355  4.24690  2.90347  2.73739  3.18146  2.89801  2.37887  2.77519  2.98518  4.58477  3.61503
          0.02728  4.01087  4.73322  0.61958  0.77255  0.48576  0.95510
     59   3.08361  5.16645  3.51661  2.84054  4.62423  3.68717  3.62566  3.96921  1.54894  3.41205  4.29162  3.23007  4.05676  2.76364  1.29983  3.08361  3.24761  3.65773  5.44985  4.29367     63 r - - -
          2.68618  4.42225  2.77519  2.73123  3.46354  2.40513  3.72494  3.29354  2.67741  2.69355  4.24690  2.90347  2.73739  3.18146  2.89801  2.37887  2.77519  2.98518  4.58477  3.61503
          0.02728  4.01087  4.73322  0.61958  0.77255  0.48576  0.95510
     60   2.07130  5.02065  2.41590  2.02146  4.35203  3.30015  3.66333  3.80334  2.51340  3.35937  4.16373  2.52829  3.79597  2.80754  3.01476  2.30243  2.93796  3.42258  5.55933  4.16751     64 e - - -
          2.68618  4.42225  2.77519  2.73123  3.46354  2.40513  3.72494  3.29354  2.67741  2.69355  4.24690  2.90347  2.73739  3.18146  2.89801  2.37887  2.77519  2.98518  4.58477  3.61503
          0.02728  4.01087  4.73322  0.61958  0.77255  0.48576  0.95510
     61   2.84546  4.60531  3.54742  3.46535  4.60158  0.54426  4.57549  4.23649  3.66533  3.87276  4.85092  3.71198  4.00080  3.97869  3.88456  3.02163  3.33748  3.73811  5.65846  4.70876     65 G - - -
          2.68618  4.42225  2.77519  2.73123  3.46354  2.40513  3.72494  3.29354  2.67741  2.69355  4.24690  2.90347  2.73739  3.18146  2.89801  2.37887  2.77519  2.98518  4.58477  3.61503
          0.02728  4.01087  4.73322  0.61958  0.77255  0.48576  0.95510
     62   2.81851  4.97608  2.72585  2.47320  3.83160  3.38558  1.79849  3.79122  2.50750  3.33438  4.21734  2.18088  3.90733  2.94825  2.87633  2.82412  3.09098  3.45131  5.20253  3.71846     66 h - - -
          2.68618  4.42225  2.77519  2.73123  3.46354  2.40513  3.72494  3.29354  2.67741  2.69355  4.24690  2.90347  2.73739  3.18146  2.89801  2.37887  2.77519  2.98518  4.58477  3.61503
          0.02728  4.01087  4.73322  0.61958  0.77255  0.48576  0.95510
     63   3.07700  5.21070  2.55386  0.84351  4.57515  3.36737  3.96867  4.05681  2.86704  3.65255  4.62247  3.01927  3.97913  3.18271  3.28876  3.04651  3.38295  3.72712  5.72066  4.44533     67 e - - -
          2.68618  4.42225  2.77519  2.73123  3.46354  2.40513  3.72494  3.29354  2.67741  2.69355  4.24690  2.90347  2.73739  3.18146  2.89801  2.37887  2.77519  2.98518  4.58477  3.61503
          0.02728  4.01087  4.73322  0.61958  0.77255  0.48576  0.95510
     64   3.61645  4.86434  4.59338  4.27365  1.33213  4.36944  3.47131  3.31022  4.12283  2.64614  3.90973  4.05282  4.68105  4.10434  4.16720  3.73731  3.83942  3.23403  3.61586  1.14014     68 y - - -
          2.68618  4.42225  2.77519  2.73123  3.46354  2.40513  3.72494  3.29354  2.67741  2.69355  4.24690  2.90347  2.73739  3.18146  2.89801  2.37887  2.77519  2.98518  4.58477  3.61503
          0.02728  4.01087  4.73322  0.61958  0.77255  0.48576  0.95510
     65   3.31325  4.73556  4.41118  4.05353  3.19323  4.15675  4.66597  2.40681  3.81991  0.72184  3.17631  4.31552  4.56952  4.15502  3.97258  3.74655  3.60188  2.47972  5.12080  3.87545     69 l - - -
          2.68618  4.42225  2.77519  2.73123  3.46354  2.40513  3.72494  3.29354  2.67741  2.69355  4.24690  2.90347  2.73739  3.18146  2.89801  2.37887  2.77519  2.98518  4.58477  3.61503
          0.02728  4.01087  4.73322  0.61958  0.77255  0.48576  0.95510
     66   2.84546  4.60531  3.54742  3.46535  4.60158  0.54426  4.57549  4.23649  3.66533  3.87276  4.85092  3.71198  4.00080  3.97869  3.88456  3.02163  3.33748  3.73811  5.65846  4.70876     70 G - - -
          2.68618  4.42225  2.77519  2.73123  3.46354  2.40513  3.72494  3.29354  2.67741  2.69355  4.24690  2.90347  2.73739  3.18146  2.89801  2.37887  2.77519  2.98518  4.58477  3.61503
          0.02728  4.01087  4.73322  0.61958  0.77255  0.48576  0.95510
     67   2.65861  4.43827  3.40956  2.12894  3.53149  3.61651  3.86333  2.43746  2.79725  2.31076  2.79925  3.29651  3.99006  3.13139  3.17462  2.86132  2.89148  2.32105  5.04582  3.80276     71 e - - -
          2.68618  4.42225  2.77519  2.73123  3.46354  2.40513  3.72494  3.29354  2.67741  2.69355  4.24690  2.90347  2.73739  3.18146  2.89801  2.37887  2.77519  2.98518  4.58477  3.61503
          0.02728  4.01087  4.73322  0.61958  0.77255  0.48576  0.95510
     68   2.73229  4.87645  3.11908  2.55260  4.09589  3.50107  3.61744  3.24239  1.56846  3.09839  3.94903  3.03463  3.88671  2.48665  2.53164  2.76382  2.94584  3.22558  5.28897  3.57443     72 k - - -
          2.68618  4.42225  2.77519  2.73123  3.46354  2.40513  3.72494  3.29354  2.67741  2.69355  4.24690  2.90347  2.73739  3.18146  2.89801  2.37887  2.77519  2.98518  4.58477  3.61503
          0.02728  4.01087  4.73322  0.61958  0.77255  0.48576  0.95510
     69   2.88962  5.46070  1.65689  1.56814  4.74461  3.24948  3.72388  4.25692  2.67302  3.74318  4.56717  2.70373  3.83361  2.48213  3.23763  2.78537  3.16197  3.82894  5.89843  4.41076     73 e - - -
          2.68605  4.42226  2.77521  2.73125  3.46355  2.40514  3.72496  3.29355  2.67742  2.69356  4.24691  2.90348  2.73741  3.18148  2.89802  2.37888  2.77521  2.98508  4.58478  3.61504
          0.13560  2.13700  4.73322  0.35881  1.19902  0.48576  0.95510
     70   2.86198  5.39873  1.52412  1.94470  4.69277  2.61859  3.71902  4.19509  2.66515  3.69368  4.51408  2.71326  3.82801  2.54614  3.22818  2.76881  3.13413  3.77404  5.85863  4.38305     75 d - - -
          2.68618  4.42225  2.77519  2.73123  3.46354  2.40513  3.72494  3.29354  2.67741  2.69355  4.24690  2.90347  2.73739  3.18146  2.89801  2.37887  2.77519  2.98518  4.58477  3.61503
          0.02728  4.01087  4.73322  0.61958  0.77255  0.48576  0.95510
     71   2.30966  5.13201  2.03862  2.11338  4.44079  3.29894  3.65113  3.90852  2.50302  3.43840  4.23405  2.59945  3.79614  2.66917  3.01845  2.24741  2.96437  3.51314  5.61959  4.20491     76 d - - -
          2.68618  4.42225  2.77519  2.73123  3.46354  2.40513  3.72494  3.29354  2.67741  2.69355  4.24690  2.90347  2.73739  3.18146  2.89801  2.37887  2.77519  2.98518  4.58477  3.61503
          0.02728  4.01087  4.73322  0.61958  0.77255  0.48576  0.95510
     72   2.84546  4.60531  3.54742  3.46535  4.60158  0.54426  4.57549  4.23649  3.66533  3.87276  4.85092  3.71198  4.00080  3.97869  3.88456  3.02163  3.33748  3.73811  5.65846  4.70876     77 G - - -
          2.68618  4.42225  2.77519  2.73123  3.46354  2.40513  3.72494  3.29354  2.67741  2.69355  4.24690  2.90347  2.73739  3.18146  2.89801  2.37887  2.77519  2.98518  4.58477  3.61503
          0.02728  4.01087  4.73322  0.61958  0.77255  0.48576  0.95510
     73   2.91996  4.44564  3.95165  3.47167  1.61204  3.84794  3.64856  2.93693  3.38367  2.53708  3.57107  3.65454  4.23119  3.59432  3.61245  2.43839  3.16382  2.75871  4.04798  1.98217     78 f - - -
          2.68618  4.42225  2.77519  2.73123  3.46354  2.40513  3.72494  3.29354  2.67741  2.69355  4.24690  2.90347  2.73739  3.18146  2.89801  2.37887  2.77519  2.98518  4.58477  3.61503
          0.02728  4.01087  4.73322  0.61958  0.77255  0.48576  0.95510
     74   2.60524  4.12934  3.89889  3.32545  2.74674  3.68277  3.99239  2.07495  3.22839  2.20693  2.77876  3.60185  4.05575  3.48049  3.46731  2.76902  2.34153  2.24406  4.75854  3.55364     79 i - - -
          2.68618  4.42225  2.77519  2.73123  3.46354  2.40513  3.72494  3.29354  2.67741  2.69355  4.24690  2.90347  2.73739  3.18146  2.89801  2.37887  2.77519  2.98518  4.58477  3.61503
          0.02728  4.01087  4.73322  0.61958  0.77255  0.48576  0.95510
     75   2.64387  4.78036  3.05361  2.53293  4.10893  3.41025  3.65263  3.53037  2.31575  2.88435  3.95339  2.68550  3.84308  2.81290  2.03963  2.14818  2.89247  3.19954  5.32349  4.02049     80 r - - -
          2.68618  4.42225  2.77519  2.73123  3.46354  2.40513  3.72494  3.29354  2.67741  2.69355  4.24690  2.90347  2.73739  3.18146  2.89801  2.37887  2.77519  2.98518  4.58477  3.61503
          0.02728  4.01087  4.73322  0.61958  0.77255  0.48576  0.95510
     76   3.13435  4.52361  4.36458  3.89770  1.44207  4.09882  3.68512  2.81242  3.76570  2.30719  3.48765  3.92430  4.43212  3.88209  3.89811  3.42204  3.36538  2.35381  3.94406  1.78939     81 f - - -
          2.68618  4.42225  2.77519  2.73123  3.46354  2.40513  3.72494  3.29354  2.67741  2.69355  4.24690  2.90347  2.73739  3.18146  2.89801  2.37887  2.77519  2.98518  4.58477  3.61503
          0.02728  4.01087  4.73322  0.61958  0.77255  0.48576  0.95510
     77   3.60596  4.85397  4.60081  4.27951  1.18177  4.36763  3.47849  3.28835  4.12762  2.62385  3.88830  4.05751  4.67863  4.10765  4.16908  3.73538  3.82901  3.21534  3.62311  1.29643     82 f - - -
          2.68618  4.42225  2.77519  2.73123  3.46354  2.40513  3.72494  3.29354  2.67741  2.69355  4.24690  2.90347  2.73739  3.18146  2.89801  2.37887  2.77519  2.98518  4.58477  3.61503
          0.02728  4.01087  4.73322  0.61958  0.77255  0.48576  0.95510
     78   3.13650  4.43818  4.83485  4.31031  3.46077  4.50426  4.98357  1.23987  4.19597  1.77032  3.26134  4.54456  4.76743  4.42483  4.38020  3.87281  3.38644  1.40854  5.44836  4.27575     83 i - - -
          2.68618  4.42225  2.77519  2.73123  3.46354  2.40513  3.72494  3.29354  2.67741  2.69355  4.24690  2.90347  2.73739  3.18146  2.89801  2.37887  2.77519  2.98518  4.58477  3.61503
          0.02728  4.01087  4.73322  0.61958  0.77255  0.48576  0.95510
     79   3.05916  5.16840  3.45195  2.80187  4.62163  3.66662  3.62378  3.97342  1.19462  3.41721  4.29093  3.20438  4.04120  2.76012  1.75572  3.05504  3.22840  3.65537  5.45798  4.28952     84 k - - -
          2.68618  4.42225  2.77519  2.73123  3.46354  2.40513  3.72494  3.29354  2.67741  2.69355  4.24690  2.90347  2.73739  3.18146  2.89801  2.37887  2.77519  2.98518  4.58477  3.61503
          0.02728  4.01087  4.73322  0.61958  0.77255  0.48576  0.95510
     80   2.83687  4.87200  3.24380  2.74743  4.20681  3.51753  3.73298  3.47298  1.23465  3.13222  4.07759  3.17413  3.97270  2.90360  2.46553  2.89843  3.08621  2.85217  5.38860  4.12931     85 k - - -
          2.68618  4.42225  2.77519  2.73123  3.46354  2.40513  3.72494  3.29354  2.67741  2.69355  4.24690  2.90347  2.73739  3.18146  2.89801  2.37887  2.77519  2.98518  4.58477  3.61503
          0.02728  4.01087  4.73322  0.61958  0.77255  0.48576  0.95510
     81   2.42492  4.66010  2.88009  2.59154  4.29705  1.66475  3.83317  3.69436  2.12058  3.32027  4.16799  3.03507  3.82116  3.02113  2.94113  2.66135  2.93072  3.29822  5.52969  4.23908     86 g - - -
          2.68619  4.42226  2.77520  2.73124  3.46354  2.40513  3.72495  3.29355  2.67736  2.69355  4.24690  2.90347  2.73740  3.18138  2.89801  2.37887  2.77520  2.98519  4.58477  3.61504
          0.06854  2.71446        *  0.45973  0.99818  0.00000        *
//
