# Supplementary material for: Sulfur disproportionation occurs globally across anoxic habitats and has multiple mechanisms of independent evolutionary origin
Source: ISME J. 2026 Mar 2;20(1):wrag042. doi: 10.1093/ismejo/wrag042 (PMC12998232; doi:10.1093/ismejo/wrag042)
Supplement: Sup_File_1_HMM_wrag042 [file sup_file_1_hmm_wrag042.zip › SupFile1_HMM/SupFile1b_profiles/yede_new_a.hmm]

HMMER3/f [3.4 | Aug 2023]
NAME  yede_new_a
LENG  396
ALPH  amino
RF    no
MM    no
CONS  yes
CS    no
MAP   yes
DATE  Wed Jul 23 12:40:14 2025
NSEQ  25
EFFN  1.400757
CKSUM 1809355654
STATS LOCAL MSV      -11.7443  0.69932
STATS LOCAL VITERBI  -12.4747  0.69932
STATS LOCAL FORWARD   -5.4369  0.69932
HMM          A        C        D        E        F        G        H        I        K        L        M        N        P        Q        R        S        T        V        W        Y   
            m->m     m->i     m->d     i->m     i->i     d->m     d->d
  COMPO   2.44862  4.09047  3.36882  2.94917  3.08918  2.48551  3.93925  2.61814  2.95100  2.26111  3.37077  3.25185  3.51655  3.31685  3.14623  2.72000  2.89245  2.49891  4.18352  3.45731
          2.68638  4.42245  2.77540  2.73129  3.46356  2.40527  3.72515  3.29344  2.67728  2.69358  4.24353  2.90354  2.73760  3.18153  2.89790  2.37869  2.77531  2.98516  4.58497  3.61502
          0.78566  1.31469  1.28872  1.24957  0.33775  0.00000        *
      1   2.64679  4.99673  2.33039  1.85066  4.26826  3.33521  3.60708  3.71014  2.40886  3.26550  3.22111  2.82717  3.78247  2.56188  2.89089  2.62913  2.88667  3.34658  5.46808  4.08719     21 e - - -
          2.68618  4.42225  2.77519  2.73123  3.46354  2.40513  3.72494  3.29354  2.67741  2.69355  4.24690  2.90347  2.73739  3.18146  2.89801  2.37887  2.77519  2.98518  4.58477  3.61503
          0.02850  3.96782  4.69016  0.61958  0.77255  0.41722  1.07552
      2   2.38984  4.46625  3.30134  2.44368  3.63665  3.12326  3.79064  2.99385  2.72379  2.69286  2.29284  3.20719  3.93001  2.91743  3.11436  2.77945  2.85494  2.42501  5.04251  3.78489     22 m - - -
          2.68618  4.42225  2.77519  2.73123  3.46354  2.40513  3.72494  3.29354  2.67741  2.69355  4.24690  2.90347  2.73739  3.18146  2.89801  2.37887  2.77519  2.98518  4.58477  3.61503
          0.02210  4.21920  4.94155  0.61958  0.77255  0.56493  0.84026
      3   2.31082  4.82963  3.01472  2.47052  4.11096  2.82311  3.66610  3.53053  2.30476  3.12595  3.52089  2.82054  3.84065  2.81346  2.73701  2.04985  2.86127  3.19507  5.35960  4.02464     23 s - - -
          2.68627  4.42235  2.77529  2.73123  3.46302  2.40515  3.72504  3.29346  2.67750  2.69364  4.24699  2.90344  2.73739  3.18142  2.89810  2.37889  2.77509  2.98528  4.58299  3.61513
          0.20884  1.88731  3.29705  1.10977  0.39993  0.56493  0.84026
      4   2.50985  4.46086  3.29790  2.49150  3.63083  3.53002  3.77599  2.80782  2.70705  2.59148  3.56454  3.19419  3.91901  2.86499  3.10234  2.38849  2.65662  2.08553  5.03502  3.77532     28 v - - -
          2.68618  4.42225  2.77519  2.73123  3.46354  2.40513  3.72494  3.29354  2.67741  2.69355  4.24690  2.90347  2.73739  3.18146  2.89801  2.37887  2.77519  2.98518  4.58477  3.61503
          0.02278  4.18890  4.91125  0.61958  0.77255  0.47579  0.97125
      5   2.89632  4.28518  4.57713  3.98576  2.56041  4.07255  4.38577  1.86247  3.83898  1.45441  2.81526  4.13163  4.38494  3.46023  3.94017  3.38175  3.12411  1.99159  4.88360  3.74026     29 l - - -
          2.68618  4.42225  2.77519  2.73123  3.46354  2.40513  3.72494  3.29354  2.67741  2.69355  4.24690  2.90347  2.73739  3.18146  2.89801  2.37887  2.77519  2.98518  4.58477  3.61503
          0.02138  4.25177  4.97412  0.61958  0.77255  0.52462  0.89595
      6   2.38240  4.44266  3.38308  2.81668  3.59512  3.02932  3.81293  2.96300  2.30455  2.43620  3.21635  3.25586  3.95706  3.09414  2.77527  2.81049  2.86389  2.30808  3.91459  3.76043     30 k - - -
          2.68618  4.42225  2.77519  2.73123  3.46354  2.40513  3.72494  3.29354  2.67741  2.69355  4.24690  2.90347  2.73739  3.18146  2.89801  2.37887  2.77519  2.98518  4.58477  3.61503
          0.02056  4.29031  5.01266  0.61958  0.77255  0.52462  0.89595
      7   2.65403  5.12559  2.63426  1.89312  4.45462  3.05033  3.61589  3.57836  2.17766  3.42280  4.17194  2.89358  3.81946  2.44723  2.62030  2.54599  2.78308  3.50787  5.56617  4.16535     31 e - - -
          2.68618  4.42225  2.77519  2.73123  3.46354  2.40513  3.72494  3.29354  2.67741  2.69355  4.24690  2.90347  2.73739  3.18146  2.89801  2.37887  2.77519  2.98518  4.58477  3.61503
          0.07717  4.29031  2.80403  0.61958  0.77255  0.52462  0.89595
      8   2.66024  5.04245  2.75049  2.04494  4.34242  3.42642  3.62767  3.18924  1.83433  3.32408  4.09972  2.91469  3.82962  2.64226  2.83810  2.64489  2.59473  3.40811  5.49917  4.12366     32 k - - -
          2.68618  4.42225  2.77519  2.73123  3.46354  2.40513  3.72494  3.29354  2.67741  2.69355  4.24690  2.90347  2.73739  3.18146  2.89801  2.37887  2.77519  2.98518  4.58477  3.61503
          0.02175  4.23489  4.95724  0.61958  0.77255  0.59407  0.80314
      9   2.28213  4.08120  4.06888  3.48177  2.81869  3.36864  4.01089  2.27896  3.36081  1.87621  3.19360  3.68924  4.07711  3.58134  3.24653  2.99384  2.69177  2.16503  4.00641  3.50079     33 l - - -
          2.68618  4.42225  2.77519  2.73123  3.46354  2.40513  3.72494  3.29354  2.67741  2.69355  4.24690  2.90347  2.73739  3.18146  2.89801  2.37887  2.77519  2.98518  4.58477  3.61503
          0.02175  4.23489  4.95724  0.61958  0.77255  0.53006  0.88811
     10   3.02698  5.31051  3.34957  2.71601  4.75731  3.69110  3.67689  4.13139  1.39411  3.55174  4.37272  2.67833  4.05607  2.43981  1.72631  2.99615  3.20587  3.76687  5.59754  4.36817     34 k - - -
          2.68618  4.42225  2.77519  2.73123  3.46354  2.40513  3.72494  3.29354  2.67741  2.69355  4.24690  2.90347  2.73739  3.18146  2.89801  2.37887  2.77519  2.98518  4.58477  3.61503
          0.02109  4.26541  4.98776  0.61958  0.77255  0.49448  0.94132
     11   2.64706  5.08353  2.81851  1.98323  4.40062  3.10594  3.41336  3.86543  2.27235  3.37534  3.44818  2.73559  3.82208  2.61269  2.32629  2.62340  2.87782  3.45921  5.53172  3.74439     35 e - - -
          2.68618  4.42225  2.77519  2.73123  3.46354  2.40513  3.72494  3.29354  2.67741  2.69355  4.24690  2.90347  2.73739  3.18146  2.89801  2.37887  2.77519  2.98518  4.58477  3.61503
          0.02048  4.29429  5.01663  0.61958  0.77255  0.46535  0.98863
     12   2.64024  4.61213  2.85380  2.54323  3.24855  3.25336  3.75319  3.17987  2.63376  2.17906  3.70056  2.76205  3.91605  2.96754  3.06134  2.63273  2.51111  2.79436  5.15666  3.54042     36 l - - -
          2.68618  4.42225  2.77519  2.73123  3.46354  2.40513  3.72494  3.29354  2.67741  2.69355  4.24690  2.90347  2.73739  3.18146  2.89801  2.37887  2.77519  2.98518  4.58477  3.61503
          0.01999  4.31848  5.04083  0.61958  0.77255  0.48576  0.95510
     13   2.92976  4.96194  3.28273  2.77180  3.82058  3.67184  3.75246  3.60042  1.84904  3.17192  4.05629  3.22803  4.06922  2.59232  2.68064  2.97987  3.14266  3.32176  5.16124  1.66658     37 y - - -
          2.68618  4.42225  2.77519  2.73123  3.46354  2.40513  3.72494  3.29354  2.67741  2.69355  4.24690  2.90347  2.73739  3.18146  2.89801  2.37887  2.77519  2.98518  4.58477  3.61503
          0.01999  4.31848  5.04083  0.61958  0.77255  0.48576  0.95510
     14   2.52447  5.05002  2.95409  2.26376  4.35333  3.10371  3.34334  3.22053  1.90953  3.33412  4.10356  2.93550  3.83997  2.43256  2.71128  2.54431  2.75231  3.41836  5.50557  4.12910     38 k - - -
          2.68618  4.42225  2.77519  2.73123  3.46354  2.40513  3.72494  3.29354  2.67741  2.69355  4.24690  2.90347  2.73739  3.18146  2.89801  2.37887  2.77519  2.98518  4.58477  3.61503
          0.05105  4.31848  3.31193  0.61958  0.77255  0.48576  0.95510
     15   2.27905  4.73327  3.10183  2.54366  3.94993  3.09145  3.70131  3.02990  2.41915  2.73620  3.81640  2.73390  3.54546  2.87575  2.83453  2.39244  2.61245  2.92740  5.25904  3.94695     39 a - - -
          2.68618  4.42225  2.77519  2.73123  3.46354  2.40513  3.72494  3.29354  2.67741  2.69355  4.24690  2.90347  2.73739  3.18146  2.89801  2.37887  2.77519  2.98518  4.58477  3.61503
          0.02061  4.28805  5.01039  0.61958  0.77255  0.52763  0.89160
     16   2.51169  3.76455  4.07091  3.48618  2.86492  3.73687  4.04115  2.41151  3.11640  1.62971  3.22834  3.30106  4.10618  3.59660  3.56034  3.02240  2.86892  2.05761  4.73801  3.54418     40 l - - -
          2.68618  4.42225  2.77519  2.73123  3.46354  2.40513  3.72494  3.29354  2.67741  2.69355  4.24690  2.90347  2.73739  3.18146  2.89801  2.37887  2.77519  2.98518  4.58477  3.61503
          0.02061  4.28805  5.01039  0.61958  0.77255  0.52763  0.89160
     17   2.62341  2.31769  4.05925  3.48075  2.38878  3.70316  4.03982  2.43880  3.36501  2.22681  3.25017  3.69480  3.31437  3.59386  3.55922  2.61878  2.86625  2.36800  4.74212  3.53737     41 l - - -
          2.68618  4.42225  2.77519  2.73123  3.46354  2.40513  3.72494  3.29354  2.67741  2.69355  4.24690  2.90347  2.73739  3.18146  2.89801  2.37887  2.77519  2.98518  4.58477  3.61503
          0.02061  4.28805  5.01039  0.61958  0.77255  0.46044  0.99697
     18   2.39478  5.08895  2.93375  2.16933  4.40655  3.43901  3.33515  3.86961  2.08534  3.37977  4.13809  2.77974  3.83167  2.30708  2.60667  2.53378  2.88719  3.23276  5.53580  3.70470     42 k - - -
          2.68618  4.42225  2.77519  2.73123  3.46354  2.40513  3.72494  3.29354  2.67741  2.69355  4.24690  2.90347  2.73739  3.18146  2.89801  2.37887  2.77519  2.98518  4.58477  3.61503
          0.04937  4.31848  3.35656  0.61958  0.77255  0.48576  0.95510
     19   2.64888  5.10774  2.60081  2.20521  3.93510  3.42127  3.61564  3.90271  1.97045  3.40323  4.15509  2.74514  3.81856  2.60359  2.70784  2.22919  2.71101  3.48718  5.55219  4.15441     43 k - - -
          2.68618  4.42225  2.77519  2.73123  3.46354  2.40513  3.72494  3.29354  2.67741  2.69355  4.24690  2.90347  2.73739  3.18146  2.89801  2.37887  2.77519  2.98518  4.58477  3.61503
          0.02058  4.28968  5.01203  0.61958  0.77255  0.52546  0.89474
     20   2.41092  4.92711  2.98383  2.05613  4.19147  3.45078  3.42260  3.16190  2.28933  3.01355  3.99118  2.48296  3.84327  2.78295  2.89680  2.43922  2.87257  3.07477  5.41153  4.05680     44 e - - -
          2.68618  4.42225  2.77519  2.73123  3.46354  2.40513  3.72494  3.29354  2.67741  2.69355  4.24690  2.90347  2.73739  3.18146  2.89801  2.37887  2.77519  2.98518  4.58477  3.61503
          0.02058  4.28968  5.01203  0.61958  0.77255  0.52546  0.89474
     21   2.64977  4.37400  3.51122  2.95764  3.44259  3.31972  3.85878  2.88651  2.88690  2.44376  3.48985  2.91620  4.00103  3.20889  3.22923  2.70992  2.72465  2.65987  2.06605  3.33388     45 w - - -
          2.68618  4.42225  2.77519  2.73123  3.46354  2.40513  3.72494  3.29354  2.67741  2.69355  4.24690  2.90347  2.73739  3.18146  2.89801  2.37887  2.77519  2.98518  4.58477  3.61503
          0.02058  4.28968  5.01203  0.61958  0.77255  0.52546  0.89474
     22   2.64210  4.74315  2.93644  2.54562  3.96968  3.48027  3.71528  3.09204  2.54756  2.37442  3.83903  2.32881  2.85360  2.89106  2.99595  2.41812  2.87926  3.06978  5.27924  3.96546     46 n - - -
          2.68618  4.42225  2.77519  2.73123  3.46354  2.40513  3.72494  3.29354  2.67741  2.69355  4.24690  2.90347  2.73739  3.18146  2.89801  2.37887  2.77519  2.98518  4.58477  3.61503
          0.02058  4.28968  5.01203  0.61958  0.77255  0.52546  0.89474
     23   2.17360  4.57951  3.22707  2.66681  3.44235  3.06609  3.75494  2.94399  2.53191  2.81287  3.67204  3.14384  2.59911  2.97742  2.89141  2.74942  2.73007  2.87894  5.13007  3.44070     47 a - - -
          2.68618  4.42225  2.77519  2.73123  3.46354  2.40513  3.72494  3.29354  2.67741  2.69355  4.24690  2.90347  2.73739  3.18146  2.89801  2.37887  2.77519  2.98518  4.58477  3.61503
          0.02058  4.28968  5.01203  0.61958  0.77255  0.52546  0.89474
     24   2.62019  4.08931  4.11105  3.52273  3.18990  3.40532  4.03138  2.29885  3.39752  2.20938  3.02715  3.71907  4.09623  3.61357  3.56874  2.83161  2.39326  2.02236  2.99963  2.95764     48 v - - -
          2.68618  4.42225  2.77519  2.73123  3.46354  2.40513  3.72494  3.29354  2.67741  2.69355  4.24690  2.90347  2.73739  3.18146  2.89801  2.37887  2.77519  2.98518  4.58477  3.61503
          0.02058  4.28968  5.01203  0.61958  0.77255  0.46172  0.99479
     25   2.58161  4.17357  4.23239  3.64796  3.25898  3.85427  4.17054  1.83976  3.52305  1.83192  2.87511  3.84874  4.21233  3.36543  3.69499  3.14745  2.55294  1.98199  4.82366  3.63865     49 l - - -
          2.68618  4.42225  2.77519  2.73123  3.46354  2.40513  3.72494  3.29354  2.67741  2.69355  4.24690  2.90347  2.73739  3.18146  2.89801  2.37887  2.77519  2.98518  4.58477  3.61503
          0.11245  4.31848  2.37472  0.61958  0.77255  0.48576  0.95510
     26   2.18624  4.53770  3.23750  2.56026  3.78834  2.70069  3.78852  2.93037  2.67961  2.68754  3.70004  3.15921  3.90051  3.01528  3.09141  2.72689  2.05955  2.86602  5.16142  3.88701     50 t - - -
          2.68618  4.42225  2.77519  2.73123  3.46354  2.40513  3.72494  3.29354  2.67741  2.69355  4.24690  2.90347  2.73739  3.18146  2.89801  2.37887  2.77519  2.98518  4.58477  3.61503
          0.02190  4.22793  4.95028  0.61958  0.77255  0.60220  0.79320
     27   1.96044  4.33309  3.45574  3.24489  4.56355  1.02984  4.39456  3.98610  3.39649  3.66774  4.48886  3.41927  3.12635  3.66304  3.71489  2.54778  2.87612  3.39448  5.88316  4.67796     51 g - - -
          2.68618  4.42225  2.77519  2.73123  3.46354  2.40513  3.72494  3.29354  2.67741  2.69355  4.24690  2.90347  2.73739  3.18146  2.89801  2.37887  2.77519  2.98518  4.58477  3.61503
          0.02190  4.22793  4.95028  0.61958  0.77255  0.60220  0.79320
     28   3.03250  4.37677  4.71464  4.17028  3.45000  4.31014  4.70145  1.30714  4.03980  2.16406  3.36681  4.35297  4.62428  4.26371  4.19925  3.64944  3.27757  1.31218  5.22891  3.41298     52 i - - -
          2.68618  4.42225  2.77519  2.73123  3.46354  2.40513  3.72494  3.29354  2.67741  2.69355  4.24690  2.90347  2.73739  3.18146  2.89801  2.37887  2.77519  2.98518  4.58477  3.61503
          0.06390  4.22793  3.05083  0.61958  0.77255  0.60220  0.79320
     29   2.64168  4.23320  4.51482  3.93529  2.53895  4.04531  4.39100  1.71619  3.80112  1.67170  3.17484  4.09436  4.37434  3.98284  3.93065  3.35786  2.84511  1.88111  4.93934  3.76985     53 l - - -
          2.68618  4.42225  2.77519  2.73123  3.46354  2.40513  3.72494  3.29354  2.67741  2.69355  4.24690  2.90347  2.73739  3.18146  2.89801  2.37887  2.77519  2.98518  4.58477  3.61503
          0.02283  4.18686  4.90921  0.61958  0.77255  0.64781  0.74064
     30   2.85819  4.28323  4.34835  3.78469  3.35305  4.03198  4.38339  1.77254  3.65754  1.52615  3.27526  3.46531  4.37471  3.90041  3.85192  3.34228  3.09833  1.69707  5.03052  3.83749     54 l - - -
          2.68618  4.42225  2.77519  2.73123  3.46354  2.40513  3.72494  3.29354  2.67741  2.69355  4.24690  2.90347  2.73739  3.18146  2.89801  2.37887  2.77519  2.98518  4.58477  3.61503
          0.02283  4.18686  4.90921  0.61958  0.77255  0.46489  0.98941
     31   1.55969  4.36414  3.53720  3.00960  3.30236  2.58065  3.96743  2.98400  2.96908  2.42704  3.62980  3.37086  3.95830  3.27707  3.32297  2.77495  2.68016  2.72647  5.11075  3.87093     55 a - - -
          2.68618  4.42225  2.77519  2.73123  3.46354  2.40513  3.72494  3.29354  2.67741  2.69355  4.24690  2.90347  2.73739  3.18146  2.89801  2.37887  2.77519  2.98518  4.58477  3.61503
          0.02076  4.28103  5.00338  0.61958  0.77255  0.53686  0.87846
     32   3.38725  4.67586  5.15932  4.59398  2.04628  4.66597  4.88753  1.57075  4.45255  1.14092  3.00746  4.74331  4.84888  4.48099  4.49353  4.01677  3.60662  2.33674  5.11911  3.93466     56 l - - -
          2.68618  4.42225  2.77519  2.73123  3.46354  2.40513  3.72494  3.29354  2.67741  2.69355  4.24690  2.90347  2.73739  3.18146  2.89801  2.37887  2.77519  2.98518  4.58477  3.61503
          0.02076  4.28103  5.00338  0.61958  0.77255  0.53686  0.87846
     33   2.47055  4.22063  4.31045  3.72419  2.41164  3.90963  4.21557  2.32377  3.59514  1.40272  2.88000  3.91648  3.67854  3.78821  3.74974  3.20614  3.01028  2.34391  4.81650  3.64419     57 l - - -
          2.68618  4.42225  2.77519  2.73123  3.46354  2.40513  3.72494  3.29354  2.67741  2.69355  4.24690  2.90347  2.73739  3.18146  2.89801  2.37887  2.77519  2.98518  4.58477  3.61503
          0.02076  4.28103  5.00338  0.61958  0.77255  0.53686  0.87846
     34   2.15034  4.36900  3.50356  2.94979  3.59449  3.22832  3.90257  2.91510  2.90374  2.40301  3.24119  3.34137  3.96694  3.21346  3.26370  1.90691  2.86262  2.35289  5.03142  3.79347     58 s - - -
          2.68618  4.42225  2.77519  2.73123  3.46354  2.40513  3.72494  3.29354  2.67741  2.69355  4.24690  2.90347  2.73739  3.18146  2.89801  2.37887  2.77519  2.98518  4.58477  3.61503
          0.05064  4.28103  3.33673  0.61958  0.77255  0.53686  0.87846
     35   2.91109  4.27551  4.67639  4.09028  2.51812  4.11365  4.41889  1.82007  3.93440  1.61536  3.12088  4.19713  4.42736  4.07362  4.01410  3.43068  3.14152  1.66718  4.88176  3.26724     59 l - - -
          2.68618  4.42225  2.77519  2.73123  3.46354  2.40513  3.72494  3.29354  2.67741  2.69355  4.24690  2.90347  2.73739  3.18146  2.89801  2.37887  2.77519  2.98518  4.58477  3.61503
          0.02138  4.25177  4.97412  0.61958  0.77255  0.57382  0.82867
     36   2.42618  4.16017  4.20331  3.27576  2.97593  3.83340  4.14426  2.28494  3.49729  1.71627  2.49425  3.82358  4.18859  3.70897  3.67031  3.12524  2.93866  1.95671  4.79384  3.61237     60 l - - -
          2.68618  4.42225  2.77519  2.73123  3.46354  2.40513  3.72494  3.29354  2.67741  2.69355  4.24690  2.90347  2.73739  3.18146  2.89801  2.37887  2.77519  2.98518  4.58477  3.61503
          0.08832  4.25177  2.65506  0.61958  0.77255  0.57382  0.82867
     37   2.53477  4.16989  4.12487  3.55375  3.02839  3.40394  4.15233  1.56604  3.44244  2.01207  3.26277  3.78587  4.18243  3.68074  3.64668  3.10770  2.72212  2.14509  4.85598  3.65894     61 i - - -
          2.68618  4.42225  2.77519  2.73123  3.46354  2.40513  3.72494  3.29354  2.67741  2.69355  4.24690  2.90347  2.73739  3.18146  2.89801  2.37887  2.77519  2.98518  4.58477  3.61503
          0.02284  4.18630  4.90864  0.61958  0.77255  0.64841  0.73998
     38   2.41396  4.28686  3.52671  2.58034  2.61888  3.28730  3.85345  2.77192  2.91141  2.38728  2.52178  3.35289  3.97042  3.20932  3.24877  2.69507  2.83235  2.55278  4.87544  3.64594     62 l - - -
          2.68618  4.42225  2.77519  2.73123  3.46354  2.40513  3.72494  3.29354  2.67741  2.69355  4.24690  2.90347  2.73739  3.18146  2.89801  2.37887  2.77519  2.98518  4.58477  3.61503
          0.02284  4.18630  4.90864  0.61958  0.77255  0.64841  0.73998
     39   1.82538  4.23704  3.72023  3.15377  3.38763  3.31244  3.96275  2.46197  3.08198  2.29402  2.72666  3.49328  4.03426  3.36546  3.38225  2.91410  2.72598  2.28886  4.88331  3.66873     63 a - - -
          2.68618  4.42225  2.77519  2.73123  3.46354  2.40513  3.72494  3.29354  2.67741  2.69355  4.24690  2.90347  2.73739  3.18146  2.89801  2.37887  2.77519  2.98518  4.58477  3.61503
          0.02284  4.18630  4.90864  0.61958  0.77255  0.64841  0.73998
     40   2.47444  4.51137  3.97703  3.49010  2.65447  3.85925  3.79204  2.99644  3.29823  2.59275  3.63390  3.70104  4.26648  3.61027  3.52383  3.18841  3.20268  2.82038  1.46393  2.46042     64 w - - -
          2.68618  4.42225  2.77519  2.73123  3.46354  2.40513  3.72494  3.29354  2.67741  2.69355  4.24690  2.90347  2.73739  3.18146  2.89801  2.37887  2.77519  2.98518  4.58477  3.61503
          0.02284  4.18630  4.90864  0.61958  0.77255  0.58600  0.81317
     41   2.54906  4.44517  3.17519  2.98042  3.10626  3.66450  3.09598  2.96061  2.92490  2.49591  3.55213  3.36948  4.04190  3.22875  3.27358  2.91539  2.95031  2.73771  2.33190  2.43487     65 w - - -
          2.68618  4.42225  2.77519  2.73123  3.46354  2.40513  3.72494  3.29354  2.67741  2.69355  4.24690  2.90347  2.73739  3.18146  2.89801  2.37887  2.77519  2.98518  4.58477  3.61503
          0.12556  4.21751  2.27052  0.61958  0.77255  0.61415  0.77892
     42   2.68381  4.82902  3.11470  2.60591  4.28772  3.41851  3.71210  3.69514  2.32070  3.26398  4.08897  2.79080  3.88209  2.86447  1.62605  2.38768  2.61242  3.33369  5.44378  4.15860     66 r - - -
          2.68618  4.42225  2.77519  2.73123  3.46354  2.40513  3.72494  3.29354  2.67741  2.69355  4.24690  2.90347  2.73739  3.18146  2.89801  2.37887  2.77519  2.98518  4.58477  3.61503
          0.02452  4.11647  4.83881  0.61958  0.77255  0.71760  0.66928
     43   2.49227  4.41746  3.32457  2.89796  3.92845  3.27448  3.96147  3.29321  2.83887  2.98636  3.26030  3.25210  1.58331  3.21223  3.18867  2.34080  2.85426  2.96903  5.31998  4.04587     67 p - - -
          2.68618  4.42225  2.77519  2.73123  3.46354  2.40513  3.72494  3.29354  2.67741  2.69355  4.24690  2.90347  2.73739  3.18146  2.89801  2.37887  2.77519  2.98518  4.58477  3.61503
          0.02452  4.11647  4.83881  0.61958  0.77255  0.53410  0.88236
     44   3.41871  4.83169  4.49081  4.06098  2.55648  4.21897  3.94600  3.06548  3.71203  2.02127  3.70082  4.12893  4.60572  4.03320  3.84849  3.67170  3.67163  3.03360  1.04297  2.59810     68 w - - -
          2.68618  4.42225  2.77519  2.73123  3.46354  2.40513  3.72494  3.29354  2.67741  2.69355  4.24690  2.90347  2.73739  3.18146  2.89801  2.37887  2.77519  2.98518  4.58477  3.61503
          0.16102  4.21751  2.01001  0.61958  0.77255  0.61415  0.77892
     45   2.94652  4.69606  3.66278  3.59128  4.72004  0.46849  4.69400  4.37529  3.80076  4.00152  4.98249  3.82778  4.09358  4.10869  4.00923  3.12522  3.44404  3.86314  5.75501  4.83069     69 G - - -
          2.68618  4.42225  2.77519  2.73123  3.46354  2.40513  3.72494  3.29354  2.67741  2.69355  4.24690  2.90347  2.73739  3.18146  2.89801  2.37887  2.77519  2.98518  4.58477  3.61503
          0.02539  4.08188  4.80423  0.61958  0.77255  0.74854  0.64067
     46   1.81001  4.31015  4.18128  3.67392  3.57677  3.85240  4.46287  1.54292  3.57974  2.30979  3.45621  3.92126  4.31076  3.86893  3.83765  3.20932  3.08175  1.80232  5.27665  4.06783     70 i - - -
          2.68618  4.42225  2.77519  2.73123  3.46354  2.40513  3.72494  3.29354  2.67741  2.69355  4.24690  2.90347  2.73739  3.18146  2.89801  2.37887  2.77519  2.98518  4.58477  3.61503
          0.02539  4.08188  4.80423  0.61958  0.77255  0.74854  0.64067
     47   2.19874  4.23224  3.92833  3.46930  3.74004  3.45902  4.32143  2.41012  3.39063  2.61869  3.64868  3.66529  4.04901  3.69056  3.66377  2.85092  2.11201  1.43177  5.30985  4.10036     71 v - - -
          2.68618  4.42225  2.77519  2.73123  3.46354  2.40513  3.72494  3.29354  2.67741  2.69355  4.24690  2.90347  2.73739  3.18146  2.89801  2.37887  2.77519  2.98518  4.58477  3.61503
          0.02539  4.08188  4.80423  0.61958  0.77255  0.74854  0.64067
     48   2.13772  4.31609  3.34850  3.21738  4.49624  0.93385  4.38779  3.89972  3.40506  3.63186  4.50903  3.39837  3.80636  3.68872  3.68958  2.56325  2.89685  3.34682  5.80177  4.61833     72 g - - -
          2.68618  4.42225  2.77519  2.73123  3.46354  2.40513  3.72494  3.29354  2.67741  2.69355  4.24690  2.90347  2.73739  3.18146  2.89801  2.37887  2.77519  2.98518  4.58477  3.61503
          0.02539  4.08188  4.80423  0.61958  0.77255  0.74854  0.64067
     49   1.33870  4.22197  3.46633  3.24082  4.41040  1.52592  4.33657  3.78080  3.35028  3.51371  4.35750  3.37933  3.75239  3.62327  3.64800  2.46916  2.78857  3.23130  5.74757  4.55464     73 a - - -
          2.68618  4.42225  2.77519  2.73123  3.46354  2.40513  3.72494  3.29354  2.67741  2.69355  4.24690  2.90347  2.73739  3.18146  2.89801  2.37887  2.77519  2.98518  4.58477  3.61503
          0.02539  4.08188  4.80423  0.61958  0.77255  0.74854  0.64067
     50   2.86893  4.25751  4.50046  3.91978  2.58777  4.04668  4.32170  1.91990  3.78323  1.50516  3.04671  4.07969  4.35720  3.93968  3.90300  3.35693  3.09795  1.87445  4.80987  3.16096     74 l - - -
          2.68618  4.42225  2.77519  2.73123  3.46354  2.40513  3.72494  3.29354  2.67741  2.69355  4.24690  2.90347  2.73739  3.18146  2.89801  2.37887  2.77519  2.98518  4.58477  3.61503
          0.02539  4.08188  4.80423  0.61958  0.77255  0.74854  0.64067
     51   3.07810  5.14248  3.45215  2.85481  4.52219  3.67718  3.68696  3.94688  1.98673  3.39810  4.29760  3.25249  4.07673  2.43814  1.13023  3.09009  3.26502  3.64186  5.45659  4.26336     75 r - - -
          2.68618  4.42225  2.77519  2.73123  3.46354  2.40513  3.72494  3.29354  2.67741  2.69355  4.24690  2.90347  2.73739  3.18146  2.89801  2.37887  2.77519  2.98518  4.58477  3.61503
          0.02539  4.08188  4.80423  0.61958  0.77255  0.74854  0.64067
     52   2.91155  4.90622  2.84664  2.75592  4.30424  3.33618  4.11113  4.06538  3.03559  3.68963  4.64750  0.83448  4.00054  3.38847  3.39377  2.97338  3.30291  3.66603  5.58625  4.24081     76 n - - -
          2.68618  4.42225  2.77519  2.73123  3.46354  2.40513  3.72494  3.29354  2.67741  2.69355  4.24690  2.90347  2.73739  3.18146  2.89801  2.37887  2.77519  2.98518  4.58477  3.61503
          0.02539  4.08188  4.80423  0.61958  0.77255  0.74854  0.64067
     53   3.70716  5.00296  4.42651  4.18791  2.91244  3.97768  4.18247  3.74517  3.90852  3.10166  4.36838  4.29605  4.51385  4.28515  3.99829  3.90867  4.01928  3.64111  0.55133  2.90440     77 W - - -
          2.68618  4.42225  2.77519  2.73123  3.46354  2.40513  3.72494  3.29354  2.67741  2.69355  4.24690  2.90347  2.73739  3.18146  2.89801  2.37887  2.77519  2.98518  4.58477  3.61503
          0.02539  4.08188  4.80423  0.61958  0.77255  0.74854  0.64067
     54   1.97288  4.27823  3.37309  3.21962  4.47977  1.02050  4.37286  3.86477  3.39003  3.60073  4.46409  3.38488  3.78280  3.66758  3.67893  2.52229  2.85337  3.30714  5.79837  4.60972     78 g - - -
          2.68618  4.42225  2.77519  2.73123  3.46354  2.40513  3.72494  3.29354  2.67741  2.69355  4.24690  2.90347  2.73739  3.18146  2.89801  2.37887  2.77519  2.98518  4.58477  3.61503
          0.02539  4.08188  4.80423  0.61958  0.77255  0.74854  0.64067
     55   3.05250  5.62674  1.06788  1.81284  4.91336  3.26017  3.85151  4.44360  2.91745  3.95040  4.82934  2.72916  3.90763  3.02886  3.53490  2.92305  3.35307  4.01607  6.09412  4.57839     79 d - - -
          2.68618  4.42225  2.77519  2.73123  3.46354  2.40513  3.72494  3.29354  2.67741  2.69355  4.24690  2.90347  2.73739  3.18146  2.89801  2.37887  2.77519  2.98518  4.58477  3.61503
          0.02539  4.08188  4.80423  0.61958  0.77255  0.74854  0.64067
     56   3.05110  4.69128  3.75008  3.39070  2.72417  3.74622  3.79210  3.36825  3.13802  2.91729  3.97426  2.92811  4.23859  3.57192  3.36014  3.21191  3.34394  3.15824  1.17832  2.69954     80 w - - -
          2.68618  4.42225  2.77519  2.73123  3.46354  2.40513  3.72494  3.29354  2.67741  2.69355  4.24690  2.90347  2.73739  3.18146  2.89801  2.37887  2.77519  2.98518  4.58477  3.61503
          0.02539  4.08188  4.80423  0.61958  0.77255  0.74854  0.64067
     57   2.71578  4.27736  4.56399  3.99057  2.54227  4.12699  4.47631  1.53824  3.86485  1.90288  2.72309  4.16829  4.43536  4.03981  4.00073  3.44558  3.13971  1.78672  4.99509  3.83342     81 i - - -
          2.68618  4.42225  2.77519  2.73123  3.46354  2.40513  3.72494  3.29354  2.67741  2.69355  4.24690  2.90347  2.73739  3.18146  2.89801  2.37887  2.77519  2.98518  4.58477  3.61503
          0.02539  4.08188  4.80423  0.61958  0.77255  0.74854  0.64067
     58   3.25191  4.57694  4.90584  4.32767  2.16635  4.48994  4.73464  2.00523  4.19840  1.07187  2.50762  4.52962  4.68232  4.25532  4.27755  3.82388  3.46787  2.35916  5.02664  3.90522     82 l - - -
          2.68618  4.42225  2.77519  2.73123  3.46354  2.40513  3.72494  3.29354  2.67741  2.69355  4.24690  2.90347  2.73739  3.18146  2.89801  2.37887  2.77519  2.98518  4.58477  3.61503
          0.02539  4.08188  4.80423  0.61958  0.77255  0.74854  0.64067
     59   3.26230  4.66575  4.30910  3.85881  1.99066  4.13896  3.55299  3.19776  3.72927  2.70636  3.80128  3.87318  4.47706  3.85241  3.88541  2.91317  3.48812  3.03822  3.26685  1.08547     83 y - - -
          2.68618  4.42225  2.77519  2.73123  3.46354  2.40513  3.72494  3.29354  2.67741  2.69355  4.24690  2.90347  2.73739  3.18146  2.89801  2.37887  2.77519  2.98518  4.58477  3.61503
          0.02539  4.08188  4.80423  0.61958  0.77255  0.74854  0.64067
     60   2.39558  4.54653  3.11939  2.63699  3.87486  1.97168  3.16688  3.28076  2.61419  2.93773  3.32358  3.09059  3.84123  2.97385  3.01770  2.54167  2.83480  2.97510  5.21842  3.92818     84 g - - -
          2.68618  4.42225  2.77519  2.73123  3.46354  2.40513  3.72494  3.29354  2.67741  2.69355  4.24690  2.90347  2.73739  3.18146  2.89801  2.37887  2.77519  2.98518  4.58477  3.61503
          0.02539  4.08188  4.80423  0.61958  0.77255  0.74854  0.64067
     61   2.60741  4.35973  4.54112  3.99114  3.41184  4.22461  4.64140  1.75950  3.88208  1.51791  3.25758  4.23073  4.54102  4.11354  4.08061  3.55610  3.22716  1.48058  5.23299  4.06322     85 v - - -
          2.68618  4.42225  2.77519  2.73123  3.46354  2.40513  3.72494  3.29354  2.67741  2.69355  4.24690  2.90347  2.73739  3.18146  2.89801  2.37887  2.77519  2.98518  4.58477  3.61503
          0.02539  4.08188  4.80423  0.61958  0.77255  0.74854  0.64067
     62   2.07173  4.35367  3.10139  2.93151  4.43877  1.20128  4.18501  3.87333  3.15232  3.55116  4.38467  2.88269  3.76793  3.43523  3.50332  2.51810  2.84413  3.32892  5.75439  4.49792     86 g - - -
          2.68618  4.42225  2.77519  2.73123  3.46354  2.40513  3.72494  3.29354  2.67741  2.69355  4.24690  2.90347  2.73739  3.18146  2.89801  2.37887  2.77519  2.98518  4.58477  3.61503
          0.02539  4.08188  4.80423  0.61958  0.77255  0.74854  0.64067
     63   2.70323  4.15870  4.16321  3.58755  2.98813  3.83925  4.16781  1.88272  3.47533  1.77218  3.19935  3.81509  4.19559  3.70314  3.67069  2.79739  2.78909  1.90161  4.84079  3.64865     87 l - - -
          2.68618  4.42225  2.77519  2.73123  3.46354  2.40513  3.72494  3.29354  2.67741  2.69355  4.24690  2.90347  2.73739  3.18146  2.89801  2.37887  2.77519  2.98518  4.58477  3.61503
          0.02539  4.08188  4.80423  0.61958  0.77255  0.74854  0.64067
     64   2.59819  4.19300  3.70000  3.13152  2.63708  3.62578  3.85453  2.55557  3.05627  2.20769  3.30121  3.02972  4.00064  3.32724  3.34229  2.56801  2.83061  2.36964  4.67423  2.59245     88 l - - -
          2.68618  4.42225  2.77519  2.73123  3.46354  2.40513  3.72494  3.29354  2.67741  2.69355  4.24690  2.90347  2.73739  3.18146  2.89801  2.37887  2.77519  2.98518  4.58477  3.61503
          0.10126  4.08188  2.53293  0.61958  0.77255  0.74854  0.64067
     65   2.45673  4.79660  2.59274  2.17456  3.48178  3.38559  3.60785  3.27322  2.41212  3.06236  3.87372  2.79250  3.78817  2.75657  2.87983  2.39743  2.67874  3.13325  5.30197  3.96070     89 e - - -
          2.68618  4.42225  2.77519  2.73123  3.46354  2.40513  3.72494  3.29354  2.67741  2.69355  4.24690  2.90347  2.73739  3.18146  2.89801  2.37887  2.77519  2.98518  4.58477  3.61503
          0.02736  4.00798  4.73033  0.61958  0.77255  0.68585  0.70050
     66   2.55242  5.10844  2.28294  1.98949  4.43141  2.68746  3.63367  3.90129  2.44474  3.41988  4.19677  2.69235  3.35846  2.75741  2.95109  2.52123  2.68464  3.49568  5.58869  4.18026     90 e - - -
          2.68608  4.42256  2.77500  2.73056  3.46313  2.40504  3.72525  3.29349  2.67765  2.69327  4.24721  2.90369  2.73770  3.18177  2.89832  2.37908  2.77522  2.98522  4.58463  3.61452
          0.29367  1.40128  4.80423  1.85121  0.17084  0.74854  0.64067
     67   2.20380  4.56830  3.15330  2.59694  3.39016  3.46580  3.69426  3.14659  2.54630  2.59470  3.66477  3.07664  2.86024  2.72780  2.64859  2.69386  2.82282  2.87704  5.11492  3.82971    108 a - - -
          2.68618  4.42225  2.77519  2.73123  3.46354  2.40513  3.72494  3.29354  2.67741  2.69355  4.24690  2.90347  2.73739  3.18146  2.89801  2.37887  2.77519  2.98518  4.58477  3.61503
          0.02539  4.08188  4.80423  0.61958  0.77255  0.74854  0.64067
     68   2.47539  4.46879  3.05208  2.82277  4.28471  3.13950  4.04619  3.70372  2.91552  3.38367  4.24834  2.86802  1.33391  3.28029  3.26292  2.60523  2.64920  3.26091  5.60303  4.31739    109 p - - -
          2.68612  4.42227  2.77521  2.73125  3.46355  2.40514  3.72496  3.29355  2.67742  2.69349  4.24691  2.90348  2.73741  3.18148  2.89802  2.37888  2.77510  2.98520  4.58478  3.61505
          0.10126  2.42921  4.80423  0.51383  0.91180  0.74854  0.64067
     69   2.50695  4.71730  3.02977  2.47909  3.95157  3.07842  3.00979  3.35673  2.30312  2.97909  3.80646  2.98587  3.39412  2.81138  2.77794  2.54687  2.66701  2.57945  5.24161  3.92557    112 k - - -
          2.68618  4.42225  2.77519  2.73123  3.46354  2.40513  3.72494  3.29354  2.67741  2.69355  4.24690  2.90347  2.73739  3.18146  2.89801  2.37887  2.77519  2.98518  4.58477  3.61503
          0.02539  4.08188  4.80423  0.61958  0.77255  0.74854  0.64067
     70   2.46521  4.71322  2.98198  2.49297  4.09262  3.34601  3.69490  3.50751  2.35692  3.11715  3.93458  2.68467  2.79669  2.85608  2.94058  2.02220  2.83533  2.91234  5.35804  4.03524    113 s - - -
          2.68618  4.42225  2.77519  2.73123  3.46354  2.40513  3.72494  3.29354  2.67741  2.69355  4.24690  2.90347  2.73739  3.18146  2.89801  2.37887  2.77519  2.98518  4.58477  3.61503
          0.02539  4.08188  4.80423  0.61958  0.77255  0.74854  0.64067
     71   2.76746  4.26932  4.05669  3.48910  2.68493  3.85935  4.14120  1.95994  3.38993  1.72941  3.14969  3.77112  2.66666  3.62965  3.62276  3.14858  3.00191  2.28185  4.83593  3.61470    114 l - - -
          2.68618  4.42225  2.77519  2.73123  3.46354  2.40513  3.72494  3.29354  2.67741  2.69355  4.24690  2.90347  2.73739  3.18146  2.89801  2.37887  2.77519  2.98518  4.58477  3.61503
          0.02539  4.08188  4.80423  0.61958  0.77255  0.74854  0.64067
     72   2.80800  4.21726  4.39489  3.81462  2.48206  3.94431  4.15009  2.22507  3.67194  1.75416  2.86677  3.96026  4.27007  3.83070  3.79231  3.24804  3.03582  2.18918  2.33427  3.34172    115 l - - -
          2.68618  4.42225  2.77519  2.73123  3.46354  2.40513  3.72494  3.29354  2.67741  2.69355  4.24690  2.90347  2.73739  3.18146  2.89801  2.37887  2.77519  2.98518  4.58477  3.61503
          0.02539  4.08188  4.80423  0.61958  0.77255  0.74854  0.64067
     73   2.59748  4.09453  3.98342  3.40477  2.57335  3.42153  3.99973  2.22223  3.29551  1.84030  3.18953  3.64453  4.06177  3.53189  3.50405  2.81545  2.64798  2.18555  4.71774  3.51664    116 l - - -
          2.68618  4.42225  2.77519  2.73123  3.46354  2.40513  3.72494  3.29354  2.67741  2.69355  4.24690  2.90347  2.73739  3.18146  2.89801  2.37887  2.77519  2.98518  4.58477  3.61503
          0.02539  4.08188  4.80423  0.61958  0.77255  0.74854  0.64067
     74   2.49016  4.97774  2.57067  2.33304  4.30765  3.33829  3.11584  3.76339  2.48753  3.32198  4.12250  2.24314  3.81167  2.80980  2.97116  1.98510  2.91936  3.38666  5.51752  4.13823    117 s - - -
          2.68618  4.42225  2.77519  2.73123  3.46354  2.40513  3.72494  3.29354  2.67741  2.69355  4.24690  2.90347  2.73739  3.18146  2.89801  2.37887  2.77519  2.98518  4.58477  3.61503
          0.09339  4.08188  2.62712  0.61958  0.77255  0.74854  0.64067
     75   2.37187  4.36386  3.14710  2.80654  4.17027  3.09804  3.97018  3.57541  2.86001  3.24636  4.08221  2.74837  3.74915  3.19419  3.23364  1.81712  1.72915  3.13771  5.49243  4.22323    118 t - - -
          2.68618  4.42225  2.77519  2.73123  3.46354  2.40513  3.72494  3.29354  2.67741  2.69355  4.24690  2.90347  2.73739  3.18146  2.89801  2.37887  2.77519  2.98518  4.58477  3.61503
          0.02715  4.01564  4.73799  0.61958  0.77255  0.69163  0.69466
     76   2.49804  4.48840  3.16783  2.67876  3.91427  2.21771  3.80061  3.30558  2.67441  2.96765  2.99995  2.83799  3.81873  3.01291  3.08445  2.15992  2.62706  2.97995  5.25725  3.97763    119 s - - -
          2.68618  4.42225  2.77519  2.73123  3.46354  2.40513  3.72494  3.29354  2.67741  2.69355  4.24690  2.90347  2.73739  3.18146  2.89801  2.37887  2.77519  2.98518  4.58477  3.61503
          0.02539  4.08188  4.80423  0.61958  0.77255  0.74854  0.64067
     77   2.43067  4.35115  3.40244  3.23322  4.29229  3.07783  4.33457  3.84589  3.32138  3.55162  4.46328  3.42040  3.83501  3.65498  3.59723  0.81398  2.92744  3.33431  5.64881  4.37842    120 s - - -
          2.68618  4.42225  2.77519  2.73123  3.46354  2.40513  3.72494  3.29354  2.67741  2.69355  4.24690  2.90347  2.73739  3.18146  2.89801  2.37887  2.77519  2.98518  4.58477  3.61503
          0.02539  4.08188  4.80423  0.61958  0.77255  0.74854  0.64067
     78   3.11658  4.42493  4.83159  4.29977  3.51078  4.47530  4.95586  1.49865  4.19110  2.01849  2.92207  4.52137  4.75210  4.41801  4.37277  3.83587  3.36616  1.10815  5.44924  4.27777    121 v - - -
          2.68618  4.42225  2.77519  2.73123  3.46354  2.40513  3.72494  3.29354  2.67741  2.69355  4.24690  2.90347  2.73739  3.18146  2.89801  2.37887  2.77519  2.98518  4.58477  3.61503
          0.02539  4.08188  4.80423  0.61958  0.77255  0.74854  0.64067
     79   2.71126  4.22937  4.01844  3.46818  3.36849  3.79375  4.17909  1.66318  3.34832  1.88033  3.31127  3.74396  4.18605  3.63397  3.59180  2.82081  2.55595  2.09034  4.96645  3.76091    122 i - - -
          2.68618  4.42225  2.77519  2.73123  3.46354  2.40513  3.72494  3.29354  2.67741  2.69355  4.24690  2.90347  2.73739  3.18146  2.89801  2.37887  2.77519  2.98518  4.58477  3.61503
          0.02539  4.08188  4.80423  0.61958  0.77255  0.74854  0.64067
     80   2.72627  5.07220  2.10193  2.28297  4.52373  1.98475  3.75573  3.99452  2.65672  3.54027  4.34988  2.23815  3.82627  2.90882  3.17653  2.70249  2.72615  3.57396  5.72638  4.31372    123 g - - -
          2.68618  4.42225  2.77519  2.73123  3.46354  2.40513  3.72494  3.29354  2.67741  2.69355  4.24690  2.90347  2.73739  3.18146  2.89801  2.37887  2.77519  2.98518  4.58477  3.61503
          0.02539  4.08188  4.80423  0.61958  0.77255  0.74854  0.64067
     81   3.27830  4.58412  4.90648  4.38555  3.28064  4.58584  4.97591  1.25459  4.22141  1.28727  3.09845  4.62517  4.81342  4.41639  4.36622  3.96575  3.51962  1.92968  5.33367  4.18373    124 i - - -
          2.68618  4.42225  2.77519  2.73123  3.46354  2.40513  3.72494  3.29354  2.67741  2.69355  4.24690  2.90347  2.73739  3.18146  2.89801  2.37887  2.77519  2.98518  4.58477  3.61503
          0.02539  4.08188  4.80423  0.61958  0.77255  0.74854  0.64067
     82   2.18003  4.32864  3.34495  3.21920  4.50021  0.91122  4.39306  3.91123  3.41070  3.64128  4.52284  3.40465  3.81455  3.69630  3.69375  2.57756  2.91163  3.36017  5.80082  4.61998    125 g - - -
          2.68618  4.42225  2.77519  2.73123  3.46354  2.40513  3.72494  3.29354  2.67741  2.69355  4.24690  2.90347  2.73739  3.18146  2.89801  2.37887  2.77519  2.98518  4.58477  3.61503
          0.02539  4.08188  4.80423  0.61958  0.77255  0.74854  0.64067
     83   3.37203  4.70433  4.79769  4.30615  1.73469  4.48241  4.39496  2.39564  4.15750  1.05473  3.02029  4.44048  4.71700  4.24008  4.25311  3.85071  3.59959  2.51893  4.62249  3.15539    126 l - - -
          2.68618  4.42225  2.77519  2.73123  3.46354  2.40513  3.72494  3.29354  2.67741  2.69355  4.24690  2.90347  2.73739  3.18146  2.89801  2.37887  2.77519  2.98518  4.58477  3.61503
          0.02539  4.08188  4.80423  0.61958  0.77255  0.74854  0.64067
     84   3.13253  4.44079  4.86934  4.31468  2.90789  4.45502  4.83303  1.44996  4.20255  1.52020  3.12389  4.50890  4.70058  4.34880  4.32956  3.80046  3.36752  1.55095  5.23390  4.08742    127 i - - -
          2.68618  4.42225  2.77519  2.73123  3.46354  2.40513  3.72494  3.29354  2.67741  2.69355  4.24690  2.90347  2.73739  3.18146  2.89801  2.37887  2.77519  2.98518  4.58477  3.61503
          0.02539  4.08188  4.80423  0.61958  0.77255  0.74854  0.64067
     85   2.21334  4.21188  3.62270  3.06125  3.33979  2.68665  3.87860  2.69551  2.98111  2.13463  3.34369  3.40557  3.96318  3.27664  3.28545  2.83442  2.81187  2.35365  3.28905  3.58597    128 l - - -
          2.68618  4.42225  2.77519  2.73123  3.46354  2.40513  3.72494  3.29354  2.67741  2.69355  4.24690  2.90347  2.73739  3.18146  2.89801  2.37887  2.77519  2.98518  4.58477  3.61503
          0.02539  4.08188  4.80423  0.61958  0.77255  0.74854  0.64067
     86   2.94652  4.69606  3.66278  3.59128  4.72004  0.46849  4.69400  4.37529  3.80076  4.00152  4.98249  3.82778  4.09358  4.10869  4.00923  3.12522  3.44404  3.86314  5.75501  4.83069    129 G - - -
          2.68618  4.42225  2.77519  2.73123  3.46354  2.40513  3.72494  3.29354  2.67741  2.69355  4.24690  2.90347  2.73739  3.18146  2.89801  2.37887  2.77519  2.98518  4.58477  3.61503
          0.02539  4.08188  4.80423  0.61958  0.77255  0.74854  0.64067
     87   0.74946  4.30966  3.68747  3.49446  4.27285  3.12747  4.49002  3.43061  3.51645  3.30206  4.31495  3.58720  3.88703  3.83918  3.74892  2.66025  2.95242  3.04823  5.67876  4.50417    130 a - - -
          2.68618  4.42225  2.77519  2.73123  3.46354  2.40513  3.72494  3.29354  2.67741  2.69355  4.24690  2.90347  2.73739  3.18146  2.89801  2.37887  2.77519  2.98518  4.58477  3.61503
          0.02539  4.08188  4.80423  0.61958  0.77255  0.74854  0.64067
     88   3.27930  4.66646  4.58235  4.12456  1.14995  4.28995  4.13000  2.53589  3.96868  1.82816  2.78435  4.22311  4.60611  4.10565  4.09576  3.66116  3.52726  2.58968  4.39141  2.82603    131 f - - -
          2.68618  4.42225  2.77519  2.73123  3.46354  2.40513  3.72494  3.29354  2.67741  2.69355  4.24690  2.90347  2.73739  3.18146  2.89801  2.37887  2.77519  2.98518  4.58477  3.61503
          0.02539  4.08188  4.80423  0.61958  0.77255  0.74854  0.64067
     89   2.22426  4.20659  3.99518  3.44166  3.40781  3.28320  4.16992  1.74473  3.35055  2.22362  3.35184  3.71911  4.16474  3.62172  3.60607  3.06884  2.93862  1.80506  4.97869  3.77119    132 i - - -
          2.68618  4.42225  2.77519  2.73123  3.46354  2.40513  3.72494  3.29354  2.67741  2.69355  4.24690  2.90347  2.73739  3.18146  2.89801  2.37887  2.77519  2.98518  4.58477  3.61503
          0.02539  4.08188  4.80423  0.61958  0.77255  0.74854  0.64067
     90   2.34450  4.25756  3.51970  3.20822  4.10380  3.07992  4.22778  3.42389  3.18798  3.21882  4.14229  3.38648  3.80102  3.52462  3.48482  1.06433  2.81109  2.61019  5.52922  4.25169    133 s - - -
          2.68618  4.42225  2.77519  2.73123  3.46354  2.40513  3.72494  3.29354  2.67741  2.69355  4.24690  2.90347  2.73739  3.18146  2.89801  2.37887  2.77519  2.98518  4.58477  3.61503
          0.02539  4.08188  4.80423  0.61958  0.77255  0.74854  0.64067
     91   0.74946  4.30966  3.68747  3.49446  4.27285  3.12747  4.49002  3.43061  3.51645  3.30206  4.31495  3.58720  3.88703  3.83918  3.74892  2.66025  2.95242  3.04823  5.67876  4.50417    134 a - - -
          2.68618  4.42225  2.77519  2.73123  3.46354  2.40513  3.72494  3.29354  2.67741  2.69355  4.24690  2.90347  2.73739  3.18146  2.89801  2.37887  2.77519  2.98518  4.58477  3.61503
          0.02539  4.08188  4.80423  0.61958  0.77255  0.74854  0.64067
     92   2.28319  2.18795  4.04206  3.51675  3.44145  3.53159  4.19160  2.45390  3.38602  1.87005  3.40201  3.69067  4.04829  3.65877  3.60639  2.89038  2.65649  2.25490  4.99901  3.80232    135 l - - -
          2.68618  4.42225  2.77519  2.73123  3.46354  2.40513  3.72494  3.29354  2.67741  2.69355  4.24690  2.90347  2.73739  3.18146  2.89801  2.37887  2.77519  2.98518  4.58477  3.61503
          0.02539  4.08188  4.80423  0.61958  0.77255  0.74854  0.64067
     93   3.36312  4.71984  4.81326  4.26670  3.07855  4.55323  4.83929  2.24406  4.06744  0.85885  2.18181  4.54701  4.75072  4.23778  4.20361  3.91597  3.58891  2.39234  5.17084  4.07869    136 l - - -
          2.68618  4.42225  2.77519  2.73123  3.46354  2.40513  3.72494  3.29354  2.67741  2.69355  4.24690  2.90347  2.73739  3.18146  2.89801  2.37887  2.77519  2.98518  4.58477  3.61503
          0.02539  4.08188  4.80423  0.61958  0.77255  0.74854  0.64067
     94   1.64428  4.20292  3.42654  3.18451  4.42198  1.39992  4.29579  3.83725  3.30210  3.52869  4.34538  3.33372  3.72368  3.56744  3.61678  2.17270  2.75027  3.25313  5.75691  4.54876    137 g - - -
          2.68618  4.42225  2.77519  2.73123  3.46354  2.40513  3.72494  3.29354  2.67741  2.69355  4.24690  2.90347  2.73739  3.18146  2.89801  2.37887  2.77519  2.98518  4.58477  3.61503
          0.02539  4.08188  4.80423  0.61958  0.77255  0.74854  0.64067
     95   2.75987  5.07273  2.98458  2.46521  4.42446  2.51037  3.61261  3.84396  1.94719  3.34861  4.15097  2.71027  3.87577  2.58030  2.03230  2.74518  2.97736  3.47635  5.48364  4.17102    138 k - - -
          2.68618  4.42225  2.77519  2.73123  3.46354  2.40513  3.72494  3.29354  2.67741  2.69355  4.24690  2.90347  2.73739  3.18146  2.89801  2.37887  2.77519  2.98518  4.58477  3.61503
          0.02539  4.08188  4.80423  0.61958  0.77255  0.74854  0.64067
     96   2.82364  5.35640  2.11699  1.83881  4.65908  3.30797  3.69621  4.15564  2.56390  3.64271  4.43839  2.45473  3.83858  1.88544  3.09108  2.74418  3.08042  3.73087  5.79215  4.33943    139 e - - -
          2.68618  4.42225  2.77519  2.73123  3.46354  2.40513  3.72494  3.29354  2.67741  2.69355  4.24690  2.90347  2.73739  3.18146  2.89801  2.37887  2.77519  2.98518  4.58477  3.61503
          0.02539  4.08188  4.80423  0.61958  0.77255  0.74854  0.64067
     97   3.53700  4.87881  4.52669  4.28539  0.72253  4.16842  3.98767  3.04007  4.18842  2.36380  3.74193  4.26144  4.62565  4.29963  4.25612  3.79302  3.83994  3.04540  4.18294  2.52711    140 f - - -
          2.68618  4.42225  2.77519  2.73123  3.46354  2.40513  3.72494  3.29354  2.67741  2.69355  4.24690  2.90347  2.73739  3.18146  2.89801  2.37887  2.77519  2.98518  4.58477  3.61503
          0.02539  4.08188  4.80423  0.61958  0.77255  0.74854  0.64067
     98   1.82251  4.70911  3.02263  2.53763  4.11839  2.88730  3.71138  3.52789  2.21259  3.13460  3.95789  3.01658  3.82444  2.87626  2.66900  2.44657  2.86034  3.17928  5.36888  4.06183    141 a - - -
          2.68618  4.42225  2.77519  2.73123  3.46354  2.40513  3.72494  3.29354  2.67741  2.69355  4.24690  2.90347  2.73739  3.18146  2.89801  2.37887  2.77519  2.98518  4.58477  3.61503
          0.02539  4.08188  4.80423  0.61958  0.77255  0.74854  0.64067
     99   3.20808  4.52907  4.86440  4.30873  2.09613  4.45367  4.65859  1.54464  4.17624  1.36144  2.98659  4.48342  4.67833  4.27089  4.27186  3.79443  3.43340  2.17524  4.96934  3.71927    142 l - - -
          2.68618  4.42225  2.77519  2.73123  3.46354  2.40513  3.72494  3.29354  2.67741  2.69355  4.24690  2.90347  2.73739  3.18146  2.89801  2.37887  2.77519  2.98518  4.58477  3.61503
          0.02539  4.08188  4.80423  0.61958  0.77255  0.74854  0.64067
    100   3.13963  5.17343  3.58074  2.92611  4.62725  3.72164  3.68902  3.98870  1.78361  3.44249  4.33914  3.30106  4.10856  2.83548  1.06312  3.15187  3.31248  3.68491  5.47766  4.32759    143 r - - -
          2.68618  4.42225  2.77519  2.73123  3.46354  2.40513  3.72494  3.29354  2.67741  2.69355  4.24690  2.90347  2.73739  3.18146  2.89801  2.37887  2.77519  2.98518  4.58477  3.61503
          0.02539  4.08188  4.80423  0.61958  0.77255  0.74854  0.64067
    101   2.65702  4.10782  4.16846  3.58616  2.49592  3.78589  4.10548  1.87475  3.46213  2.12700  2.68731  3.78508  4.14514  3.67563  3.63309  2.86818  2.68022  2.08845  4.75034  3.56071    144 i - - -
          2.68618  4.42225  2.77519  2.73123  3.46354  2.40513  3.72494  3.29354  2.67741  2.69355  4.24690  2.90347  2.73739  3.18146  2.89801  2.37887  2.77519  2.98518  4.58477  3.61503
          0.02539  4.08188  4.80423  0.61958  0.77255  0.74854  0.64067
    102   1.80967  4.27819  3.34064  3.04206  4.29050  3.03965  4.16286  3.67550  3.10434  3.37357  4.21339  3.28023  1.54179  3.41494  3.44208  2.23515  2.78102  3.18161  5.62984  4.39373    145 p - - -
          2.68618  4.42225  2.77519  2.73123  3.46354  2.40513  3.72494  3.29354  2.67741  2.69355  4.24690  2.90347  2.73739  3.18146  2.89801  2.37887  2.77519  2.98518  4.58477  3.61503
          0.02539  4.08188  4.80423  0.61958  0.77255  0.74854  0.64067
    103   2.43913  4.38866  3.22722  3.03532  4.31053  3.09365  4.20568  3.79394  3.13166  3.47573  4.36144  3.30421  1.13906  3.48085  3.44176  2.28147  2.90688  3.30674  5.64614  4.38115    146 p - - -
          2.68618  4.42225  2.77519  2.73123  3.46354  2.40513  3.72494  3.29354  2.67741  2.69355  4.24690  2.90347  2.73739  3.18146  2.89801  2.37887  2.77519  2.98518  4.58477  3.61503
          0.02539  4.08188  4.80423  0.61958  0.77255  0.74854  0.64067
    104   2.47636  4.48360  3.23361  2.66842  3.64783  3.49527  3.71741  3.03079  2.40945  2.70916  3.57745  3.13120  2.80300  2.95887  2.74173  2.72411  2.81702  2.57396  4.07341  3.14089    147 k - - -
          2.68618  4.42225  2.77519  2.73123  3.46354  2.40513  3.72494  3.29354  2.67741  2.69355  4.24690  2.90347  2.73739  3.18146  2.89801  2.37887  2.77519  2.98518  4.58477  3.61503
          0.02539  4.08188  4.80423  0.61958  0.77255  0.74854  0.64067
    105   2.62680  4.19366  3.78851  3.21096  3.11718  3.66358  3.87011  2.32175  3.07877  2.05349  3.27944  3.51276  4.03216  3.37261  2.57977  2.93513  2.85682  2.44777  3.73622  2.65537    148 l - - -
          2.68618  4.42225  2.77519  2.73123  3.46354  2.40513  3.72494  3.29354  2.67741  2.69355  4.24690  2.90347  2.73739  3.18146  2.89801  2.37887  2.77519  2.98518  4.58477  3.61503
          0.02539  4.08188  4.80423  0.61958  0.77255  0.74854  0.64067
    106   3.14851  5.28732  2.59700  0.76033  4.66228  3.42077  4.03255  4.15879  2.94080  3.74441  4.71466  3.07283  4.03696  3.24728  3.36747  3.11267  3.45611  3.82300  5.79415  4.52313    149 e - - -
          2.68618  4.42225  2.77519  2.73123  3.46354  2.40513  3.72494  3.29354  2.67741  2.69355  4.24690  2.90347  2.73739  3.18146  2.89801  2.37887  2.77519  2.98518  4.58477  3.61503
          0.02539  4.08188  4.80423  0.61958  0.77255  0.74854  0.64067
    107   2.66002  4.13827  4.05258  3.47757  2.64824  3.74435  3.41781  2.40849  3.36026  1.90560  2.55982  3.68732  4.10408  3.57587  3.54991  3.03085  2.89052  2.37474  4.53715  2.50012    150 l - - -
          2.68618  4.42225  2.77519  2.73123  3.46354  2.40513  3.72494  3.29354  2.67741  2.69355  4.24690  2.90347  2.73739  3.18146  2.89801  2.37887  2.77519  2.98518  4.58477  3.61503
          0.02539  4.08188  4.80423  0.61958  0.77255  0.74854  0.64067
    108   2.60416  3.42264  4.48357  3.92124  3.38830  4.06187  4.47263  1.81013  3.80305  1.78101  3.29347  4.10629  4.40743  4.02333  3.97164  3.38565  3.08546  1.44113  5.07528  3.88697    151 v - - -
          2.68618  4.42225  2.77519  2.73123  3.46354  2.40513  3.72494  3.29354  2.67741  2.69355  4.24690  2.90347  2.73739  3.18146  2.89801  2.37887  2.77519  2.98518  4.58477  3.61503
          0.02539  4.08188  4.80423  0.61958  0.77255  0.74854  0.64067
    109   3.17569  5.13646  3.36484  2.95350  4.57116  3.63666  3.89297  4.01498  0.78346  3.53681  4.49181  3.36684  4.12620  3.07605  2.49464  3.20682  3.41575  3.71272  5.54323  4.38861    152 k - - -
          2.68618  4.42225  2.77519  2.73123  3.46354  2.40513  3.72494  3.29354  2.67741  2.69355  4.24690  2.90347  2.73739  3.18146  2.89801  2.37887  2.77519  2.98518  4.58477  3.61503
          0.02539  4.08188  4.80423  0.61958  0.77255  0.74854  0.64067
    110   1.19899  4.21698  3.48245  3.24966  4.39694  1.73250  4.33571  3.76347  3.35002  3.49906  4.34361  3.38364  3.75205  3.62386  3.64631  2.46781  2.78505  3.21918  5.73728  4.54501    153 a - - -
          2.68618  4.42225  2.77519  2.73123  3.46354  2.40513  3.72494  3.29354  2.67741  2.69355  4.24690  2.90347  2.73739  3.18146  2.89801  2.37887  2.77519  2.98518  4.58477  3.61503
          0.02539  4.08188  4.80423  0.61958  0.77255  0.74854  0.64067
    111   2.72442  4.34350  4.52094  3.96296  3.39275  4.21092  4.60068  1.87368  3.85480  1.79373  2.78966  4.20388  4.52019  4.08199  4.05148  3.53439  3.20649  1.28242  5.19459  4.02584    154 v - - -
          2.68618  4.42225  2.77519  2.73123  3.46354  2.40513  3.72494  3.29354  2.67741  2.69355  4.24690  2.90347  2.73739  3.18146  2.89801  2.37887  2.77519  2.98518  4.58477  3.61503
          0.02539  4.08188  4.80423  0.61958  0.77255  0.74854  0.64067
    112   2.70590  4.33920  4.62842  4.08354  3.49680  4.27741  4.72585  1.49127  3.97858  2.12380  2.89704  4.30461  4.59257  4.21498  4.17164  3.61658  3.23647  1.27006  5.30902  4.12553    155 v - - -
          2.68618  4.42225  2.77519  2.73123  3.46354  2.40513  3.72494  3.29354  2.67741  2.69355  4.24690  2.90347  2.73739  3.18146  2.89801  2.37887  2.77519  2.98518  4.58477  3.61503
          0.02539  4.08188  4.80423  0.61958  0.77255  0.74854  0.64067
    113   1.12608  4.21461  3.49183  3.25766  4.39032  1.86946  4.33825  3.75321  3.35373  3.49205  4.33813  3.38802  3.75292  3.62827  3.64789  2.46858  2.78479  3.21238  5.73271  4.54140    156 a - - -
          2.68618  4.42225  2.77519  2.73123  3.46354  2.40513  3.72494  3.29354  2.67741  2.69355  4.24690  2.90347  2.73739  3.18146  2.89801  2.37887  2.77519  2.98518  4.58477  3.61503
          0.02539  4.08188  4.80423  0.61958  0.77255  0.74854  0.64067
    114   2.94652  4.69606  3.66278  3.59128  4.72004  0.46849  4.69400  4.37529  3.80076  4.00152  4.98249  3.82778  4.09358  4.10869  4.00923  3.12522  3.44404  3.86314  5.75501  4.83069    157 G - - -
          2.68618  4.42225  2.77519  2.73123  3.46354  2.40513  3.72494  3.29354  2.67741  2.69355  4.24690  2.90347  2.73739  3.18146  2.89801  2.37887  2.77519  2.98518  4.58477  3.61503
          0.02539  4.08188  4.80423  0.61958  0.77255  0.74854  0.64067
    115   2.20785  4.21727  3.95139  3.40278  3.43027  3.72631  4.15688  1.68469  3.31214  2.27065  3.37382  3.68639  4.14312  3.59156  3.57737  2.67944  2.93195  1.94167  4.99611  3.78572    158 i - - -
          2.68618  4.42225  2.77519  2.73123  3.46354  2.40513  3.72494  3.29354  2.67741  2.69355  4.24690  2.90347  2.73739  3.18146  2.89801  2.37887  2.77519  2.98518  4.58477  3.61503
          0.02539  4.08188  4.80423  0.61958  0.77255  0.74854  0.64067
    116   3.39615  4.73484  4.81641  4.31656  2.35253  4.53276  4.59138  2.32800  4.16792  0.82602  2.95938  4.51514  4.75178  4.27007  4.27908  3.91103  3.62523  2.47155  4.83623  3.46831    159 l - - -
          2.68618  4.42225  2.77519  2.73123  3.46354  2.40513  3.72494  3.29354  2.67741  2.69355  4.24690  2.90347  2.73739  3.18146  2.89801  2.37887  2.77519  2.98518  4.58477  3.61503
          0.02539  4.08188  4.80423  0.61958  0.77255  0.74854  0.64067
    117   3.14668  4.66501  4.28104  3.89530  3.31707  3.99411  4.58211  2.51440  3.65049  1.88437  1.02663  4.14542  4.46014  4.02099  3.83020  3.51536  3.45837  2.54386  5.18290  3.96087    160 m - - -
          2.68618  4.42225  2.77519  2.73123  3.46354  2.40513  3.72494  3.29354  2.67741  2.69355  4.24690  2.90347  2.73739  3.18146  2.89801  2.37887  2.77519  2.98518  4.58477  3.61503
          0.02539  4.08188  4.80423  0.61958  0.77255  0.74854  0.64067
    118   2.94652  4.69606  3.66278  3.59128  4.72004  0.46849  4.69400  4.37529  3.80076  4.00152  4.98249  3.82778  4.09358  4.10869  4.00923  3.12522  3.44404  3.86314  5.75501  4.83069    161 G - - -
          2.68618  4.42225  2.77519  2.73123  3.46354  2.40513  3.72494  3.29354  2.67741  2.69355  4.24690  2.90347  2.73739  3.18146  2.89801  2.37887  2.77519  2.98518  4.58477  3.61503
          0.02539  4.08188  4.80423  0.61958  0.77255  0.74854  0.64067
    119   3.18689  4.47637  4.92551  4.40923  3.51626  4.57557  5.08177  1.09486  4.29192  1.85204  3.31205  4.63399  4.83623  4.52313  4.47064  3.95421  3.43951  1.46134  5.52407  4.34719    162 i - - -
          2.68618  4.42225  2.77519  2.73123  3.46354  2.40513  3.72494  3.29354  2.67741  2.69355  4.24690  2.90347  2.73739  3.18146  2.89801  2.37887  2.77519  2.98518  4.58477  3.61503
          0.02539  4.08188  4.80423  0.61958  0.77255  0.74854  0.64067
    120   2.94652  4.69606  3.66278  3.59128  4.72004  0.46849  4.69400  4.37529  3.80076  4.00152  4.98249  3.82778  4.09358  4.10869  4.00923  3.12522  3.44404  3.86314  5.75501  4.83069    163 G - - -
          2.68618  4.42225  2.77519  2.73123  3.46354  2.40513  3.72494  3.29354  2.67741  2.69355  4.24690  2.90347  2.73739  3.18146  2.89801  2.37887  2.77519  2.98518  4.58477  3.61503
          0.02539  4.08188  4.80423  0.61958  0.77255  0.74854  0.64067
    121   1.23843  4.19082  3.53226  3.25044  4.32484  2.98230  4.29809  3.68314  3.29302  3.42559  4.27046  3.37463  3.73872  3.58213  3.59060  1.57892  2.75154  3.15799  5.68736  4.47484    164 a - - -
          2.68618  4.42225  2.77519  2.73123  3.46354  2.40513  3.72494  3.29354  2.67741  2.69355  4.24690  2.90347  2.73739  3.18146  2.89801  2.37887  2.77519  2.98518  4.58477  3.61503
          0.02539  4.08188  4.80423  0.61958  0.77255  0.74854  0.64067
    122   1.41836  4.24718  3.59019  3.10351  3.81264  3.25664  4.05986  2.74623  3.04837  2.83768  3.74672  3.37474  3.85649  3.36090  3.38016  2.32672  2.61987  2.50306  5.25130  4.02520    165 a - - -
          2.68618  4.42225  2.77519  2.73123  3.46354  2.40513  3.72494  3.29354  2.67741  2.69355  4.24690  2.90347  2.73739  3.18146  2.89801  2.37887  2.77519  2.98518  4.58477  3.61503
          0.02539  4.08188  4.80423  0.61958  0.77255  0.74854  0.64067
    123   3.33477  4.66527  4.89129  4.32484  2.36672  4.55192  4.73673  2.28190  4.19275  0.91019  2.40526  4.55456  4.72760  4.25760  4.28991  3.89040  3.54910  2.44791  5.00593  3.83331    166 l - - -
          2.68618  4.42225  2.77519  2.73123  3.46354  2.40513  3.72494  3.29354  2.67741  2.69355  4.24690  2.90347  2.73739  3.18146  2.89801  2.37887  2.77519  2.98518  4.58477  3.61503
          0.02539  4.08188  4.80423  0.61958  0.77255  0.74854  0.64067
    124   0.92850  4.21284  3.53066  3.30788  4.37235  2.40861  4.36734  3.70564  3.38918  3.47281  4.33437  3.41903  3.76571  3.67059  3.66676  2.48528  2.79856  3.18458  5.72367  4.53910    167 a - - -
          2.68618  4.42225  2.77519  2.73123  3.46354  2.40513  3.72494  3.29354  2.67741  2.69355  4.24690  2.90347  2.73739  3.18146  2.89801  2.37887  2.77519  2.98518  4.58477  3.61503
          0.02539  4.08188  4.80423  0.61958  0.77255  0.74854  0.64067
    125   2.12255  4.48094  3.18928  2.71226  3.85558  2.02002  3.81249  3.22106  2.68287  2.89842  3.12729  3.14031  3.84642  2.81852  3.07241  2.65974  2.82930  2.92124  5.21901  3.94760    168 g - - -
          2.68618  4.42225  2.77519  2.73123  3.46354  2.40513  3.72494  3.29354  2.67741  2.69355  4.24690  2.90347  2.73739  3.18146  2.89801  2.37887  2.77519  2.98518  4.58477  3.61503
          0.02539  4.08188  4.80423  0.61958  0.77255  0.74854  0.64067
    126   2.94652  4.69606  3.66278  3.59128  4.72004  0.46849  4.69400  4.37529  3.80076  4.00152  4.98249  3.82778  4.09358  4.10869  4.00923  3.12522  3.44404  3.86314  5.75501  4.83069    169 G - - -
          2.68618  4.42225  2.77519  2.73123  3.46354  2.40513  3.72494  3.29354  2.67741  2.69355  4.24690  2.90347  2.73739  3.18146  2.89801  2.37887  2.77519  2.98518  4.58477  3.61503
          0.02539  4.08188  4.80423  0.61958  0.77255  0.74854  0.64067
    127   2.84807  0.59921  4.40864  4.19964  4.14885  3.42237  4.80125  3.33257  4.02970  3.23611  4.36594  4.13149  4.14522  4.36742  4.11514  3.11940  3.33283  3.06167  5.51480  4.43368    170 C - - -
          2.68618  4.42225  2.77519  2.73123  3.46354  2.40513  3.72494  3.29354  2.67741  2.69355  4.24690  2.90347  2.73739  3.18146  2.89801  2.37887  2.77519  2.98518  4.58477  3.61503
          0.02539  4.08188  4.80423  0.61958  0.77255  0.74854  0.64067
    128   2.91155  4.90622  2.84664  2.75592  4.30424  3.33618  4.11113  4.06538  3.03559  3.68963  4.64750  0.83448  4.00054  3.38847  3.39377  2.97338  3.30291  3.66603  5.58625  4.24081    171 n - - -
          2.68618  4.42225  2.77519  2.73123  3.46354  2.40513  3.72494  3.29354  2.67741  2.69355  4.24690  2.90347  2.73739  3.18146  2.89801  2.37887  2.77519  2.98518  4.58477  3.61503
          0.02539  4.08188  4.80423  0.61958  0.77255  0.74854  0.64067
    129   3.13362  4.44163  4.87002  4.38082  3.63048  4.49343  5.09742  1.40546  4.26998  2.13359  3.43314  4.59042  4.80952  4.53807  4.46651  3.88838  3.40276  1.02039  5.60422  4.39300    172 v - - -
          2.68618  4.42225  2.77519  2.73123  3.46354  2.40513  3.72494  3.29354  2.67741  2.69355  4.24690  2.90347  2.73739  3.18146  2.89801  2.37887  2.77519  2.98518  4.58477  3.61503
          0.02539  4.08188  4.80423  0.61958  0.77255  0.74854  0.64067
    130   2.94652  4.69606  3.66278  3.59128  4.72004  0.46849  4.69400  4.37529  3.80076  4.00152  4.98249  3.82778  4.09358  4.10869  4.00923  3.12522  3.44404  3.86314  5.75501  4.83069    173 G - - -
          2.68618  4.42225  2.77519  2.73123  3.46354  2.40513  3.72494  3.29354  2.67741  2.69355  4.24690  2.90347  2.73739  3.18146  2.89801  2.37887  2.77519  2.98518  4.58477  3.61503
          0.02539  4.08188  4.80423  0.61958  0.77255  0.74854  0.64067
    131   2.94652  4.69606  3.66278  3.59128  4.72004  0.46849  4.69400  4.37529  3.80076  4.00152  4.98249  3.82778  4.09358  4.10869  4.00923  3.12522  3.44404  3.86314  5.75501  4.83069    174 G - - -
          2.68618  4.42225  2.77519  2.73123  3.46354  2.40513  3.72494  3.29354  2.67741  2.69355  4.24690  2.90347  2.73739  3.18146  2.89801  2.37887  2.77519  2.98518  4.58477  3.61503
          0.02539  4.08188  4.80423  0.61958  0.77255  0.74854  0.64067
    132   3.20847  4.59459  4.60501  4.09806  1.41543  4.29041  4.28310  2.43603  3.95168  1.69512  2.20301  4.25036  4.57797  4.08600  4.08079  3.63963  3.44471  2.50826  4.59006  3.12818    175 f - - -
          2.68618  4.42225  2.77519  2.73123  3.46354  2.40513  3.72494  3.29354  2.67741  2.69355  4.24690  2.90347  2.73739  3.18146  2.89801  2.37887  2.77519  2.98518  4.58477  3.61503
          0.02539  4.08188  4.80423  0.61958  0.77255  0.74854  0.64067
    133   3.56321  4.96677  4.15403  3.92710  2.33253  4.07928  3.73678  3.54484  3.77894  2.94344  4.19885  3.99081  4.55029  4.03370  3.91765  3.67713  3.85206  3.42588  3.98277  0.67779    176 Y - - -
          2.68618  4.42225  2.77519  2.73123  3.46354  2.40513  3.72494  3.29354  2.67741  2.69355  4.24690  2.90347  2.73739  3.18146  2.89801  2.37887  2.77519  2.98518  4.58477  3.61503
          0.02539  4.08188  4.80423  0.61958  0.77255  0.74854  0.64067
    134   2.60575  4.59228  3.10816  2.66458  3.88850  3.39733  3.79800  3.21146  2.62485  2.91544  2.89663  1.76974  3.88061  3.01123  3.01083  2.71523  2.65970  2.93341  5.25735  3.95604    177 n - - -
          2.68618  4.42225  2.77519  2.73123  3.46354  2.40513  3.72494  3.29354  2.67741  2.69355  4.24690  2.90347  2.73739  3.18146  2.89801  2.37887  2.77519  2.98518  4.58477  3.61503
          0.02539  4.08188  4.80423  0.61958  0.77255  0.74854  0.64067
    135   0.74946  4.30966  3.68747  3.49446  4.27285  3.12747  4.49002  3.43061  3.51645  3.30206  4.31495  3.58720  3.88703  3.83918  3.74892  2.66025  2.95242  3.04823  5.67876  4.50417    178 a - - -
          2.68618  4.42225  2.77519  2.73123  3.46354  2.40513  3.72494  3.29354  2.67741  2.69355  4.24690  2.90347  2.73739  3.18146  2.89801  2.37887  2.77519  2.98518  4.58477  3.61503
          0.02539  4.08188  4.80423  0.61958  0.77255  0.74854  0.64067
    136   3.20826  4.49991  4.93050  4.40241  3.42766  4.58109  5.04071  1.16148  4.28134  1.60349  3.22248  4.63076  4.82272  4.48325  4.44475  3.95207  3.45410  1.59764  5.44928  4.29854    179 i - - -
          2.68618  4.42225  2.77519  2.73123  3.46354  2.40513  3.72494  3.29354  2.67741  2.69355  4.24690  2.90347  2.73739  3.18146  2.89801  2.37887  2.77519  2.98518  4.58477  3.61503
          0.02539  4.08188  4.80423  0.61958  0.77255  0.74854  0.64067
    137   2.21451  4.43081  2.99265  2.77925  4.42466  1.41450  4.06776  3.87222  3.00695  3.50680  4.32555  2.56921  3.76615  3.28665  3.40328  2.28001  2.84577  3.34779  5.71800  4.43672    180 g - - -
          2.68618  4.42225  2.77519  2.73123  3.46354  2.40513  3.72494  3.29354  2.67741  2.69355  4.24690  2.90347  2.73739  3.18146  2.89801  2.37887  2.77519  2.98518  4.58477  3.61503
          0.02539  4.08188  4.80423  0.61958  0.77255  0.74854  0.64067
    138   2.42083  4.57007  3.11762  2.68229  3.86553  3.39463  3.81286  3.18352  2.65707  2.89290  2.75349  1.80954  3.88351  3.03359  3.04309  2.71777  2.88956  2.90943  5.24673  3.94810    181 n - - -
          2.68618  4.42225  2.77519  2.73123  3.46354  2.40513  3.72494  3.29354  2.67741  2.69355  4.24690  2.90347  2.73739  3.18146  2.89801  2.37887  2.77519  2.98518  4.58477  3.61503
          0.02539  4.08188  4.80423  0.61958  0.77255  0.74854  0.64067
    139   3.38764  4.72140  4.82266  4.32162  2.12661  4.52157  4.52790  2.34872  4.17471  0.88759  2.97054  4.49697  4.74129  4.26359  4.27716  3.89377  3.61471  2.48928  4.76336  3.36243    182 l - - -
          2.68618  4.42225  2.77519  2.73123  3.46354  2.40513  3.72494  3.29354  2.67741  2.69355  4.24690  2.90347  2.73739  3.18146  2.89801  2.37887  2.77519  2.98518  4.58477  3.61503
          0.02539  4.08188  4.80423  0.61958  0.77255  0.74854  0.64067
    140   1.44089  4.19840  3.48673  3.18867  4.36150  2.70837  4.26289  3.77064  3.25145  3.46256  4.28104  3.33896  3.72444  3.53052  3.57014  1.42919  2.73890  3.21225  5.70028  4.49000    183 s - - -
          2.68618  4.42225  2.77519  2.73123  3.46354  2.40513  3.72494  3.29354  2.67741  2.69355  4.24690  2.90347  2.73739  3.18146  2.89801  2.37887  2.77519  2.98518  4.58477  3.61503
          0.02539  4.08188  4.80423  0.61958  0.77255  0.74854  0.64067
    141   1.62407  4.34669  3.78729  3.26065  3.45700  3.65111  4.12260  2.50587  3.14965  2.11029  2.54282  3.58743  4.10267  3.47422  3.44691  2.97416  2.97179  2.36122  5.07640  3.86088    184 a - - -
          2.68618  4.42225  2.77519  2.73123  3.46354  2.40513  3.72494  3.29354  2.67741  2.69355  4.24690  2.90347  2.73739  3.18146  2.89801  2.37887  2.77519  2.98518  4.58477  3.61503
          0.02539  4.08188  4.80423  0.61958  0.77255  0.74854  0.64067
    142   2.67227  4.92443  2.67831  2.38063  4.31838  2.37654  3.07600  3.80004  2.55574  3.36647  4.18190  1.92515  3.82829  2.88732  3.01511  2.47914  2.95777  3.41336  5.54765  4.17330    185 n - - -
          2.68618  4.42225  2.77519  2.73123  3.46354  2.40513  3.72494  3.29354  2.67741  2.69355  4.24690  2.90347  2.73739  3.18146  2.89801  2.37887  2.77519  2.98518  4.58477  3.61503
          0.02539  4.08188  4.80423  0.61958  0.77255  0.74854  0.64067
    143   2.94652  4.69606  3.66278  3.59128  4.72004  0.46849  4.69400  4.37529  3.80076  4.00152  4.98249  3.82778  4.09358  4.10869  4.00923  3.12522  3.44404  3.86314  5.75501  4.83069    186 G - - -
          2.68618  4.42225  2.77519  2.73123  3.46354  2.40513  3.72494  3.29354  2.67741  2.69355  4.24690  2.90347  2.73739  3.18146  2.89801  2.37887  2.77519  2.98518  4.58477  3.61503
          0.02539  4.08188  4.80423  0.61958  0.77255  0.74854  0.64067
    144   3.10698  4.48767  4.44946  3.95192  1.50069  4.12671  3.81034  2.72201  3.81313  1.91180  3.37614  3.99318  4.44594  3.92648  3.93266  3.44307  3.33306  2.43706  4.08735  1.96095    187 f - - -
          2.68618  4.42225  2.77519  2.73123  3.46354  2.40513  3.72494  3.29354  2.67741  2.69355  4.24690  2.90347  2.73739  3.18146  2.89801  2.37887  2.77519  2.98518  4.58477  3.61503
          0.02539  4.08188  4.80423  0.61958  0.77255  0.74854  0.64067
    145   1.48452  4.25111  3.59628  3.09862  3.77411  3.28977  4.04793  2.69717  3.04141  2.79385  3.70822  3.38091  3.87258  3.35325  3.37417  2.48718  2.38515  2.46554  5.21998  3.99380    188 a - - -
          2.68618  4.42225  2.77519  2.73123  3.46354  2.40513  3.72494  3.29354  2.67741  2.69355  4.24690  2.90347  2.73739  3.18146  2.89801  2.37887  2.77519  2.98518  4.58477  3.61503
          0.02539  4.08188  4.80423  0.61958  0.77255  0.74854  0.64067
    146   3.14668  4.66501  4.28104  3.89530  3.31707  3.99411  4.58211  2.51440  3.65049  1.88437  1.02663  4.14542  4.46014  4.02099  3.83020  3.51536  3.45837  2.54386  5.18290  3.96087    189 m - - -
          2.68618  4.42225  2.77519  2.73123  3.46354  2.40513  3.72494  3.29354  2.67741  2.69355  4.24690  2.90347  2.73739  3.18146  2.89801  2.37887  2.77519  2.98518  4.58477  3.61503
          0.02539  4.08188  4.80423  0.61958  0.77255  0.74854  0.64067
    147   2.91749  4.32959  4.40160  3.83909  2.46161  4.02165  4.08593  2.49567  3.69209  1.79159  1.85155  3.98583  4.33687  3.85113  3.82502  3.32751  3.14344  2.46493  2.75278  3.09229    190 l - - -
          2.68618  4.42225  2.77519  2.73123  3.46354  2.40513  3.72494  3.29354  2.67741  2.69355  4.24690  2.90347  2.73739  3.18146  2.89801  2.37887  2.77519  2.98518  4.58477  3.61503
          0.02539  4.08188  4.80423  0.61958  0.77255  0.74854  0.64067
    148   3.12848  4.43893  4.84864  4.30071  2.79875  4.45100  4.82665  1.24468  4.18989  1.74670  3.16399  4.49793  4.70505  4.35151  4.32881  3.79876  3.36651  1.62497  5.23897  4.05859    191 i - - -
          2.68618  4.42225  2.77519  2.73123  3.46354  2.40513  3.72494  3.29354  2.67741  2.69355  4.24690  2.90347  2.73739  3.18146  2.89801  2.37887  2.77519  2.98518  4.58477  3.61503
          0.02539  4.08188  4.80423  0.61958  0.77255  0.74854  0.64067
    149   2.94652  4.69606  3.66278  3.59128  4.72004  0.46849  4.69400  4.37529  3.80076  4.00152  4.98249  3.82778  4.09358  4.10869  4.00923  3.12522  3.44404  3.86314  5.75501  4.83069    192 G - - -
          2.68618  4.42225  2.77519  2.73123  3.46354  2.40513  3.72494  3.29354  2.67741  2.69355  4.24690  2.90347  2.73739  3.18146  2.89801  2.37887  2.77519  2.98518  4.58477  3.61503
          0.02539  4.08188  4.80423  0.61958  0.77255  0.74854  0.64067
    150   3.39806  4.80109  4.52495  4.17070  3.22844  4.24582  4.76121  2.44889  3.93650  0.65443  3.19479  4.42587  4.64832  4.25422  4.07626  3.84872  3.68453  2.53967  5.17850  3.94851    193 L - - -
          2.68618  4.42225  2.77519  2.73123  3.46354  2.40513  3.72494  3.29354  2.67741  2.69355  4.24690  2.90347  2.73739  3.18146  2.89801  2.37887  2.77519  2.98518  4.58477  3.61503
          0.02539  4.08188  4.80423  0.61958  0.77255  0.74854  0.64067
    151   2.67481  4.15727  4.06309  3.48980  2.96338  2.81831  4.11476  1.92007  3.38753  2.20018  2.98045  3.74046  4.15378  3.62717  3.60490  3.08044  2.91292  1.77085  4.83146  3.63226    194 v - - -
          2.68618  4.42225  2.77519  2.73123  3.46354  2.40513  3.72494  3.29354  2.67741  2.69355  4.24690  2.90347  2.73739  3.18146  2.89801  2.37887  2.77519  2.98518  4.58477  3.61503
          0.02539  4.08188  4.80423  0.61958  0.77255  0.74854  0.64067
    152   2.57487  4.16540  4.13346  3.56343  2.56445  3.81613  4.15542  1.73051  3.45482  2.14921  3.20429  3.79453  3.38831  3.68505  3.65614  3.11526  2.93726  1.93431  4.83695  3.63747    195 i - - -
          2.68618  4.42225  2.77519  2.73123  3.46354  2.40513  3.72494  3.29354  2.67741  2.69355  4.24690  2.90347  2.73739  3.18146  2.89801  2.37887  2.77519  2.98518  4.58477  3.61503
          0.02539  4.08188  4.80423  0.61958  0.77255  0.74854  0.64067
    153   2.94652  4.69606  3.66278  3.59128  4.72004  0.46849  4.69400  4.37529  3.80076  4.00152  4.98249  3.82778  4.09358  4.10869  4.00923  3.12522  3.44404  3.86314  5.75501  4.83069    196 G - - -
          2.68618  4.42225  2.77519  2.73123  3.46354  2.40513  3.72494  3.29354  2.67741  2.69355  4.24690  2.90347  2.73739  3.18146  2.89801  2.37887  2.77519  2.98518  4.58477  3.61503
          0.02539  4.08188  4.80423  0.61958  0.77255  0.74854  0.64067
    154   1.60927  4.25461  3.99783  3.59028  3.79568  3.45424  4.44554  2.38099  3.51384  2.60921  3.70146  3.74087  4.08120  3.81643  3.76960  2.87567  2.95813  1.42659  5.41896  4.20315    197 v - - -
          2.68618  4.42225  2.77519  2.73123  3.46354  2.40513  3.72494  3.29354  2.67741  2.69355  4.24690  2.90347  2.73739  3.18146  2.89801  2.37887  2.77519  2.98518  4.58477  3.61503
          0.02539  4.08188  4.80423  0.61958  0.77255  0.74854  0.64067
    155   2.83675  4.25077  4.36128  3.79107  2.74964  3.97604  4.16457  1.77333  3.66061  1.75875  3.12281  3.96194  4.30292  3.83888  3.80817  3.27985  3.06668  2.14450  4.65852  2.35710    198 l - - -
          2.68618  4.42225  2.77519  2.73123  3.46354  2.40513  3.72494  3.29354  2.67741  2.69355  4.24690  2.90347  2.73739  3.18146  2.89801  2.37887  2.77519  2.98518  4.58477  3.61503
          0.02539  4.08188  4.80423  0.61958  0.77255  0.74854  0.64067
    156   3.29950  4.61203  4.95570  4.38055  2.73460  4.56806  4.84863  1.80201  4.25817  0.98708  2.54175  4.60613  4.74174  4.31588  4.34521  3.90842  3.51599  2.28430  5.12753  4.05381    199 l - - -
          2.68618  4.42225  2.77519  2.73123  3.46354  2.40513  3.72494  3.29354  2.67741  2.69355  4.24690  2.90347  2.73739  3.18146  2.89801  2.37887  2.77519  2.98518  4.58477  3.61503
          0.02539  4.08188  4.80423  0.61958  0.77255  0.74854  0.64067
    157   1.82872  4.25633  3.39865  3.22548  4.46389  1.10196  4.36278  3.84181  3.37978  3.57763  4.43271  3.38044  3.76993  3.65417  3.67163  2.49999  2.82840  3.28304  5.78917  4.59872    200 g - - -
          2.68618  4.42225  2.77519  2.73123  3.46354  2.40513  3.72494  3.29354  2.67741  2.69355  4.24690  2.90347  2.73739  3.18146  2.89801  2.37887  2.77519  2.98518  4.58477  3.61503
          0.02539  4.08188  4.80423  0.61958  0.77255  0.74854  0.64067
    158   3.26554  4.58689  4.87770  4.33167  3.23656  4.55788  4.93305  1.79184  4.19543  1.00608  3.03086  4.58388  4.77513  4.35308  4.34168  3.91608  3.50112  1.81077  5.29596  4.19341    201 l - - -
          2.68618  4.42225  2.77519  2.73123  3.46354  2.40513  3.72494  3.29354  2.67741  2.69355  4.24690  2.90347  2.73739  3.18146  2.89801  2.37887  2.77519  2.98518  4.58477  3.61503
          0.02539  4.08188  4.80423  0.61958  0.77255  0.74854  0.64067
    159   2.91012  5.00810  3.41217  2.73784  4.27649  3.63908  3.63320  3.71015  1.44160  3.23125  4.08827  3.17093  3.99714  2.78457  1.82497  2.93581  3.09543  3.40829  3.65379  4.09691    202 k - - -
          2.68618  4.42225  2.77519  2.73123  3.46354  2.40513  3.72494  3.29354  2.67741  2.69355  4.24690  2.90347  2.73739  3.18146  2.89801  2.37887  2.77519  2.98518  4.58477  3.61503
          0.02539  4.08188  4.80423  0.61958  0.77255  0.74854  0.64067
    160   3.02747  4.42694  4.40260  3.87820  2.18810  4.08295  3.90538  2.38336  3.74482  1.67361  3.27323  3.97621  4.40058  3.88285  3.88166  3.39231  3.25319  2.54938  4.23333  1.71996    203 l - - -
          2.68618  4.42225  2.77519  2.73123  3.46354  2.40513  3.72494  3.29354  2.67741  2.69355  4.24690  2.90347  2.73739  3.18146  2.89801  2.37887  2.77519  2.98518  4.58477  3.61503
          0.02539  4.08188  4.80423  0.61958  0.77255  0.74854  0.64067
    161   3.01984  4.45444  4.42131  3.88071  3.28383  4.17239  4.55942  1.89212  3.72542  1.14573  3.13011  4.15214  4.49674  3.98513  3.93042  3.50844  2.75712  2.08341  5.16008  4.00548    204 l - - -
          2.68618  4.42225  2.77519  2.73123  3.46354  2.40513  3.72494  3.29354  2.67741  2.69355  4.24690  2.90347  2.73739  3.18146  2.89801  2.37887  2.77519  2.98518  4.58477  3.61503
          0.02539  4.08188  4.80423  0.61958  0.77255  0.74854  0.64067
    162   2.99884  4.45537  4.21330  3.69626  2.67838  4.02904  3.93728  2.03559  3.53102  2.04463  3.35803  3.88351  4.36953  3.77372  3.72727  3.34250  3.23269  2.44547  4.35597  1.54051    205 y - - -
          2.68618  4.42225  2.77519  2.73123  3.46354  2.40513  3.72494  3.29354  2.67741  2.69355  4.24690  2.90347  2.73739  3.18146  2.89801  2.37887  2.77519  2.98518  4.58477  3.61503
          0.02539  4.08188  4.80423  0.61958  0.77255  0.74854  0.64067
    163   2.71549  4.30137  3.81782  3.24095  3.11487  3.72323  3.89692  2.65900  2.83502  2.20106  3.10043  3.55030  4.09249  3.38141  3.26438  3.00741  2.94745  2.39925  1.96750  3.33091    206 w - - -
          2.68618  4.42225  2.77519  2.73123  3.46354  2.40513  3.72494  3.29354  2.67741  2.69355  4.24690  2.90347  2.73739  3.18146  2.89801  2.37887  2.77519  2.98518  4.58477  3.61503
          0.02539  4.08188  4.80423  0.61958  0.77255  0.74854  0.64067
    164   3.14851  5.28732  2.59700  0.76033  4.66228  3.42077  4.03255  4.15879  2.94080  3.74441  4.71466  3.07283  4.03696  3.24728  3.36747  3.11267  3.45611  3.82300  5.79415  4.52313    207 e - - -
          2.68618  4.42225  2.77519  2.73123  3.46354  2.40513  3.72494  3.29354  2.67741  2.69355  4.24690  2.90347  2.73739  3.18146  2.89801  2.37887  2.77519  2.98518  4.58477  3.61503
          0.02539  4.08188  4.80423  0.61958  0.77255  0.74854  0.64067
    165   3.29087  4.63818  4.81205  4.24342  3.10483  4.52235  4.81299  2.03843  4.09058  1.17509  1.67238  4.51364  4.71690  4.22760  4.22678  3.86129  3.51188  2.29389  5.16541  4.09299    208 l - - -
          2.68618  4.42225  2.77519  2.73123  3.46354  2.40513  3.72494  3.29354  2.67741  2.69355  4.24690  2.90347  2.73739  3.18146  2.89801  2.37887  2.77519  2.98518  4.58477  3.61503
          0.02539  4.08188  4.80423  0.61958  0.77255  0.74854  0.64067
    166   2.69641  4.89879  2.78364  1.47098  4.18115  3.38450  3.70786  3.55787  2.49667  3.18698  3.44788  2.94540  3.85727  2.86973  2.92888  2.53049  2.95365  3.23731  5.44391  4.09404    209 e - - -
          2.68618  4.42225  2.77519  2.73123  3.46354  2.40513  3.72494  3.29354  2.67741  2.69355  4.24690  2.90347  2.73739  3.18146  2.89801  2.37887  2.77519  2.98518  4.58477  3.61503
          0.02539  4.08188  4.80423  0.61958  0.77255  0.74854  0.64067
    167   2.68353  4.86791  2.97296  2.47424  3.95519  3.45484  2.35039  3.53579  2.27114  2.94676  3.94893  2.30696  3.86033  2.80586  2.77615  2.70874  2.91148  3.21688  5.24169  3.55186    210 k - - -
          2.68618  4.42225  2.77519  2.73123  3.46354  2.40513  3.72494  3.29354  2.67741  2.69355  4.24690  2.90347  2.73739  3.18146  2.89801  2.37887  2.77519  2.98518  4.58477  3.61503
          0.02539  4.08188  4.80423  0.61958  0.77255  0.74854  0.64067
    168   3.09872  4.41869  4.82739  4.26691  2.51739  4.39060  4.73597  1.46491  4.14661  1.59479  3.09382  4.44615  4.64567  4.28480  4.26281  3.72976  3.33183  1.65990  5.13768  3.97194    211 i - - -
          2.68618  4.42225  2.77519  2.73123  3.46354  2.40513  3.72494  3.29354  2.67741  2.69355  4.24690  2.90347  2.73739  3.18146  2.89801  2.37887  2.77519  2.98518  4.58477  3.61503
          0.02539  4.08188  4.80423  0.61958  0.77255  0.74854  0.64067
    169   2.51939  4.60328  2.97653  2.45662  4.16497  3.25225  3.81489  3.57336  2.65821  3.20331  4.03073  3.04118  2.23747  2.99810  3.08293  1.95791  2.43792  3.19091  5.45010  4.14408    212 s - - -
          2.68618  4.42225  2.77519  2.73123  3.46354  2.40513  3.72494  3.29354  2.67741  2.69355  4.24690  2.90347  2.73739  3.18146  2.89801  2.37887  2.77519  2.98518  4.58477  3.61503
          0.12721  4.08188  2.27718  0.61958  0.77255  0.74854  0.64067
    170   2.69319  4.53951  3.29058  2.79857  3.32644  3.52168  3.70072  3.13455  2.57290  2.76501  3.68578  3.21059  3.94636  2.38705  2.88419  2.59569  2.93912  2.89012  2.29977  3.36250    213 w - - -
          2.68618  4.42225  2.77519  2.73123  3.46354  2.40513  3.72494  3.29354  2.67741  2.69355  4.24690  2.90347  2.73739  3.18146  2.89801  2.37887  2.77519  2.98518  4.58477  3.61503
          0.02807  3.98275  4.70509  0.61958  0.77255  0.82707  0.57506
    171   2.65920  4.74369  2.76816  2.54724  4.29829  1.59964  3.84939  3.79427  2.64248  3.38313  4.25268  3.01335  3.83774  2.17051  3.01198  2.71830  3.00414  3.39930  5.53491  4.22563    214 g - - -
          2.68618  4.42225  2.77519  2.73123  3.46354  2.40513  3.72494  3.29354  2.67741  2.69355  4.24690  2.90347  2.73739  3.18146  2.89801  2.37887  2.77519  2.98518  4.58477  3.61503
          0.02807  3.98275  4.70509  0.61958  0.77255  0.66775  0.71920
    172   2.36264  4.95712  2.44263  2.33730  4.30516  3.13042  3.64473  3.75486  2.44881  3.30676  4.09539  2.74056  3.79487  2.53223  2.93596  2.08316  2.65823  3.36984  5.50069  4.12304    215 s - - -
          2.68618  4.42225  2.77519  2.73123  3.46354  2.40513  3.72494  3.29354  2.67741  2.69355  4.24690  2.90347  2.73739  3.18146  2.89801  2.37887  2.77519  2.98518  4.58477  3.61503
          0.02539  4.08188  4.80423  0.61958  0.77255  0.74854  0.64067
    173   2.12770  4.53021  3.10454  2.64672  4.00490  2.23766  3.80282  3.40469  2.65818  2.77905  3.89207  3.08530  3.81125  2.78181  3.07218  2.15264  2.81967  3.05870  5.32600  4.03712    216 a - - -
          2.68618  4.42225  2.77519  2.73123  3.46354  2.40513  3.72494  3.29354  2.67741  2.69355  4.24690  2.90347  2.73739  3.18146  2.89801  2.37887  2.77519  2.98518  4.58477  3.61503
          0.06902  4.08188  2.99946  0.61958  0.77255  0.74854  0.64067
    174   2.63893  4.57722  3.19150  2.94851  4.35714  1.04240  4.09907  3.86658  2.88858  3.48802  4.37458  3.30099  3.89358  3.34872  2.63744  2.76639  3.05027  3.42946  5.56833  4.36997    217 g - - -
          2.68618  4.42225  2.77519  2.73123  3.46354  2.40513  3.72494  3.29354  2.67741  2.69355  4.24690  2.90347  2.73739  3.18146  2.89801  2.37887  2.77519  2.98518  4.58477  3.61503
          0.07137  4.03937  2.97060  0.61958  0.77255  0.78393  0.60992
    175   1.89090  4.26395  3.25223  2.89702  4.26177  2.05504  4.04162  3.68982  2.97086  3.33854  4.15071  3.17874  2.71939  3.26620  3.34883  1.90894  2.71609  3.17815  5.57389  4.32504    218 a - - -
          2.68618  4.42225  2.77519  2.73123  3.46354  2.40513  3.72494  3.29354  2.67741  2.69355  4.24690  2.90347  2.73739  3.18146  2.89801  2.37887  2.77519  2.98518  4.58477  3.61503
          0.02771  3.99571  4.71806  0.61958  0.77255  0.74417  0.64460
    176   2.58292  4.56236  3.14284  2.58979  2.92472  3.25920  3.68403  3.14627  2.16624  2.80674  3.66383  3.06798  2.96368  2.89468  2.80693  2.68796  2.81770  2.72748  5.10727  3.82182    219 k - - -
          2.68618  4.42225  2.77519  2.73123  3.46354  2.40513  3.72494  3.29354  2.67741  2.69355  4.24690  2.90347  2.73739  3.18146  2.89801  2.37887  2.77519  2.98518  4.58477  3.61503
          0.02649  4.04007  4.76242  0.61958  0.77255  0.78337  0.61040
    177   2.69143  5.02734  2.75797  2.07835  4.32781  3.38378  3.62077  3.76455  2.13078  3.30523  4.10533  2.64586  3.82075  2.56904  2.77754  2.67508  2.17290  3.39829  5.48502  4.12615    220 e - - -
          2.68618  4.42225  2.77519  2.73123  3.46354  2.40513  3.72494  3.29354  2.67741  2.69355  4.24690  2.90347  2.73739  3.18146  2.89801  2.37887  2.77519  2.98518  4.58477  3.61503
          0.02649  4.04007  4.76242  0.61958  0.77255  0.78337  0.61040
    178   3.12505  4.44862  4.80005  4.23736  2.93460  4.41852  4.77173  1.32805  4.12529  1.56162  2.71106  4.45225  4.65659  4.26394  4.25745  3.75598  3.35562  1.83269  5.17634  4.05477    221 i - - -
          2.68618  4.42225  2.77519  2.73123  3.46354  2.40513  3.72494  3.29354  2.67741  2.69355  4.24690  2.90347  2.73739  3.18146  2.89801  2.37887  2.77519  2.98518  4.58477  3.61503
          0.02649  4.04007  4.76242  0.61958  0.77255  0.71112  0.67550
    179   2.66378  5.11395  2.49959  2.13365  4.42257  3.13361  2.99734  3.89259  2.29477  3.40368  4.17415  2.26279  3.79274  2.72892  2.89406  2.43052  2.76124  3.48685  5.56508  4.15944    222 e - - -
          2.68618  4.42225  2.77519  2.73123  3.46354  2.40513  3.72494  3.29354  2.67741  2.69355  4.24690  2.90347  2.73739  3.18146  2.89801  2.37887  2.77519  2.98518  4.58477  3.61503
          0.02539  4.08188  4.80423  0.61958  0.77255  0.74854  0.64067
    180   2.43968  4.26852  3.19378  2.92277  2.67828  3.55877  3.82423  2.53579  2.72397  2.47838  3.37743  3.31670  3.94104  3.17230  3.21703  2.64299  2.66663  2.21040  4.86194  3.63123    223 v - - -
          2.68618  4.42225  2.77519  2.73123  3.46354  2.40513  3.72494  3.29354  2.67741  2.69355  4.24690  2.90347  2.73739  3.18146  2.89801  2.37887  2.77519  2.98518  4.58477  3.61503
          0.12721  4.08188  2.27718  0.61958  0.77255  0.74854  0.64067
    181   2.48419  4.38554  3.29585  2.90147  3.86067  3.25539  3.96120  3.10780  2.82139  2.55642  3.82322  3.24808  1.73055  3.21790  3.15199  2.65015  2.54804  2.82670  5.29489  4.02254    224 p - - -
          2.68624  4.42249  2.77522  2.73116  3.46356  2.40499  3.72490  3.29326  2.67718  2.69349  4.24626  2.90348  2.73723  3.18156  2.89825  2.37911  2.77543  2.98542  4.58314  3.61527
          0.22431  1.65085  4.70509  1.87448  0.16657  0.66775  0.71920
    182   2.58781  4.74915  3.00775  2.45231  3.50678  2.99221  3.63014  3.38943  2.36197  3.00362  3.82456  2.85234  3.32356  2.67883  2.51757  2.50432  2.72183  3.07693  5.25828  3.41868    236 k - - -
          2.68618  4.42225  2.77519  2.73123  3.46354  2.40513  3.72494  3.29354  2.67741  2.69355  4.24690  2.90347  2.73739  3.18146  2.89801  2.37887  2.77519  2.98518  4.58477  3.61503
          0.02539  4.08188  4.80423  0.61958  0.77255  0.74854  0.64067
    183   2.17669  4.99587  2.68792  2.35333  4.30168  3.39185  3.59821  3.74665  1.97440  3.28204  4.06406  2.88746  3.30128  2.59137  2.62124  2.62312  2.86758  3.36862  5.45852  4.09153    237 k - - -
          2.68618  4.42225  2.77519  2.73123  3.46354  2.40513  3.72494  3.29354  2.67741  2.69355  4.24690  2.90347  2.73739  3.18146  2.89801  2.37887  2.77519  2.98518  4.58477  3.61503
          0.02539  4.08188  4.80423  0.61958  0.77255  0.74854  0.64067
    184   3.15547  4.46461  4.87726  4.32085  2.97236  4.47331  4.84445  1.55695  4.20887  1.36755  3.09120  4.52321  4.70992  4.34649  4.33441  3.81854  3.38876  1.58409  5.23226  4.09983    238 l - - -
          2.68618  4.42225  2.77519  2.73123  3.46354  2.40513  3.72494  3.29354  2.67741  2.69355  4.24690  2.90347  2.73739  3.18146  2.89801  2.37887  2.77519  2.98518  4.58477  3.61503
          0.02539  4.08188  4.80423  0.61958  0.77255  0.74854  0.64067
    185   2.48098  4.97059  2.71861  2.33843  4.26477  3.20646  3.59816  3.46482  2.24592  3.25709  4.03837  2.62656  3.78883  2.29352  2.84160  2.27588  2.84820  3.33627  5.44509  4.07120    239 k - - -
          2.68618  4.42225  2.77519  2.73123  3.46354  2.40513  3.72494  3.29354  2.67741  2.69355  4.24690  2.90347  2.73739  3.18146  2.89801  2.37887  2.77519  2.98518  4.58477  3.61503
          0.02539  4.08188  4.80423  0.61958  0.77255  0.74854  0.64067
    186   2.58560  4.26256  3.53894  2.97643  3.33196  3.57255  3.82923  2.28871  2.90137  2.46149  3.37227  3.35211  2.42037  3.20872  3.22605  2.60679  2.82184  2.53066  4.13327  3.32088    240 i - - -
          2.68618  4.42225  2.77519  2.73123  3.46354  2.40513  3.72494  3.29354  2.67741  2.69355  4.24690  2.90347  2.73739  3.18146  2.89801  2.37887  2.77519  2.98518  4.58477  3.61503
          0.02539  4.08188  4.80423  0.61958  0.77255  0.74854  0.64067
    187   2.63732  4.08277  4.16930  3.58636  2.54343  3.46520  4.03355  1.94836  3.45468  2.08911  3.15170  3.76172  4.11920  3.65867  3.61075  3.05362  2.86992  2.00172  4.63751  2.82694    241 i - - -
          2.68618  4.42225  2.77519  2.73123  3.46354  2.40513  3.72494  3.29354  2.67741  2.69355  4.24690  2.90347  2.73739  3.18146  2.89801  2.37887  2.77519  2.98518  4.58477  3.61503
          0.02539  4.08188  4.80423  0.61958  0.77255  0.74854  0.64067
    188   2.49683  4.41851  4.37384  3.81745  2.95101  4.12486  4.45203  2.07282  3.70497  1.16242  3.08056  4.08593  4.43817  3.91849  3.90858  3.44093  3.21778  2.17663  5.03058  3.85309    242 l - - -
          2.68618  4.42225  2.77519  2.73123  3.46354  2.40513  3.72494  3.29354  2.67741  2.69355  4.24690  2.90347  2.73739  3.18146  2.89801  2.37887  2.77519  2.98518  4.58477  3.61503
          0.02539  4.08188  4.80423  0.61958  0.77255  0.74854  0.64067
    189   1.90107  4.26626  3.38588  3.22250  4.47198  1.05987  4.36769  3.85275  3.38486  3.58889  4.44774  3.38219  3.77570  3.66060  3.67529  2.50997  2.83975  3.29424  5.79428  4.60459    243 g - - -
          2.68618  4.42225  2.77519  2.73123  3.46354  2.40513  3.72494  3.29354  2.67741  2.69355  4.24690  2.90347  2.73739  3.18146  2.89801  2.37887  2.77519  2.98518  4.58477  3.61503
          0.02539  4.08188  4.80423  0.61958  0.77255  0.74854  0.64067
    190   2.56106  4.22070  3.97169  3.42306  3.42391  2.75519  4.17110  1.80620  3.33332  2.25050  3.36499  3.70844  4.16406  3.61078  3.59584  3.06548  2.94462  1.70392  4.99752  3.78759    244 v - - -
          2.68618  4.42225  2.77519  2.73123  3.46354  2.40513  3.72494  3.29354  2.67741  2.69355  4.24690  2.90347  2.73739  3.18146  2.89801  2.37887  2.77519  2.98518  4.58477  3.61503
          0.02539  4.08188  4.80423  0.61958  0.77255  0.74854  0.64067
    191   2.15672  4.22887  3.75465  3.21272  3.40940  2.91488  4.02220  2.04030  3.13006  1.97821  3.36805  3.53151  4.04504  3.42364  3.41949  2.92115  2.87719  2.29505  4.93599  3.72087    245 l - - -
          2.68618  4.42225  2.77519  2.73123  3.46354  2.40513  3.72494  3.29354  2.67741  2.69355  4.24690  2.90347  2.73739  3.18146  2.89801  2.37887  2.77519  2.98518  4.58477  3.61503
          0.02539  4.08188  4.80423  0.61958  0.77255  0.74854  0.64067
    192   1.92730  4.25522  3.60755  3.06123  3.51272  3.03538  3.95338  2.53260  3.00108  2.38451  3.46553  3.40743  3.96404  3.30201  3.32994  2.80756  2.59720  2.06242  4.98982  3.76442    246 a - - -
          2.68618  4.42225  2.77519  2.73123  3.46354  2.40513  3.72494  3.29354  2.67741  2.69355  4.24690  2.90347  2.73739  3.18146  2.89801  2.37887  2.77519  2.98518  4.58477  3.61503
          0.02539  4.08188  4.80423  0.61958  0.77255  0.74854  0.64067
    193   3.30681  4.63180  4.88696  4.34395  3.19616  4.58150  4.93893  1.81066  4.19145  0.92789  2.99368  4.60372  4.78966  4.34879  4.33359  3.94446  3.54146  1.98437  5.27869  4.17692    247 l - - -
          2.68618  4.42225  2.77519  2.73123  3.46354  2.40513  3.72494  3.29354  2.67741  2.69355  4.24690  2.90347  2.73739  3.18146  2.89801  2.37887  2.77519  2.98518  4.58477  3.61503
          0.02539  4.08188  4.80423  0.61958  0.77255  0.74854  0.64067
    194   2.34402  4.20434  4.07171  3.51041  3.34639  3.46314  4.19037  1.84489  3.40764  1.78323  3.28663  3.77478  4.19744  3.66737  3.64232  3.12047  2.95843  1.91480  4.94373  3.74528    248 l - - -
          2.68618  4.42225  2.77519  2.73123  3.46354  2.40513  3.72494  3.29354  2.67741  2.69355  4.24690  2.90347  2.73739  3.18146  2.89801  2.37887  2.77519  2.98518  4.58477  3.61503
          0.02539  4.08188  4.80423  0.61958  0.77255  0.74854  0.64067
    195   2.24567  4.34305  3.38112  2.82468  3.52697  2.46844  3.79900  2.87313  2.78094  2.50275  3.21167  3.24081  3.90448  3.09738  3.15139  2.58732  2.80502  2.42300  4.95611  3.44239    249 a - - -
          2.68618  4.42225  2.77519  2.73123  3.46354  2.40513  3.72494  3.29354  2.67741  2.69355  4.24690  2.90347  2.73739  3.18146  2.89801  2.37887  2.77519  2.98518  4.58477  3.61503
          0.02539  4.08188  4.80423  0.61958  0.77255  0.74854  0.64067
    196   2.72187  4.39338  4.60912  4.05844  3.37419  4.28247  4.69253  1.70015  3.94500  1.37615  3.20668  4.29524  4.58196  4.16163  4.13109  3.61746  3.27099  1.60963  5.24074  4.08666    250 l - - -
          2.68618  4.42225  2.77519  2.73123  3.46354  2.40513  3.72494  3.29354  2.67741  2.69355  4.24690  2.90347  2.73739  3.18146  2.89801  2.37887  2.77519  2.98518  4.58477  3.61503
          0.02539  4.08188  4.80423  0.61958  0.77255  0.74854  0.64067
    197   2.87066  4.29191  4.34734  3.79308  3.40538  4.06233  4.45384  1.64438  3.68104  1.95437  3.29495  4.04252  3.56748  3.93427  3.89624  3.38046  3.11745  1.40426  5.12272  3.93050    251 v - - -
          2.68618  4.42225  2.77519  2.73123  3.46354  2.40513  3.72494  3.29354  2.67741  2.69355  4.24690  2.90347  2.73739  3.18146  2.89801  2.37887  2.77519  2.98518  4.58477  3.61503
          0.02539  4.08188  4.80423  0.61958  0.77255  0.74854  0.64067
    198   2.23071  4.11827  3.95385  3.37481  3.13476  3.69412  3.96474  2.39800  3.26154  2.05942  3.19158  3.62482  4.06146  3.50456  3.47772  2.97648  2.84529  2.12545  2.74926  3.20903    252 l - - -
          2.68618  4.42225  2.77519  2.73123  3.46354  2.40513  3.72494  3.29354  2.67741  2.69355  4.24690  2.90347  2.73739  3.18146  2.89801  2.37887  2.77519  2.98518  4.58477  3.61503
          0.02539  4.08188  4.80423  0.61958  0.77255  0.74854  0.64067
    199   1.62447  3.63970  3.41982  2.94554  4.00342  2.13695  3.99041  3.39128  2.71088  3.07348  3.91673  3.24979  3.77839  3.23745  3.28197  2.32575  2.75560  3.00123  5.36379  4.12194    253 a - - -
          2.68618  4.42225  2.77519  2.73123  3.46354  2.40513  3.72494  3.29354  2.67741  2.69355  4.24690  2.90347  2.73739  3.18146  2.89801  2.37887  2.77519  2.98518  4.58477  3.61503
          0.02539  4.08188  4.80423  0.61958  0.77255  0.74854  0.64067
    200   1.79468  4.23808  3.55004  3.04382  2.64680  3.34698  3.95911  2.92186  3.00193  2.67402  3.57522  3.35447  3.87965  3.29826  3.33200  2.37183  2.33502  2.65427  5.04541  3.80820    254 a - - -
          2.68618  4.42225  2.77519  2.73123  3.46354  2.40513  3.72494  3.29354  2.67741  2.69355  4.24690  2.90347  2.73739  3.18146  2.89801  2.37887  2.77519  2.98518  4.58477  3.61503
          0.02539  4.08188  4.80423  0.61958  0.77255  0.74854  0.64067
    201   2.62464  4.39323  3.40628  2.84559  3.43937  3.55986  3.76670  2.70975  2.58196  2.60170  3.49811  3.06953  3.94365  3.08553  2.87131  2.81557  2.85495  2.56522  4.88042  2.09074    255 y - - -
          2.68618  4.42225  2.77519  2.73123  3.46354  2.40513  3.72494  3.29354  2.67741  2.69355  4.24690  2.90347  2.73739  3.18146  2.89801  2.37887  2.77519  2.98518  4.58477  3.61503
          0.02539  4.08188  4.80423  0.61958  0.77255  0.74854  0.64067
    202   2.08706  4.42055  3.27999  2.72282  3.58945  3.07719  3.74807  2.77630  2.58528  2.40611  3.52747  3.02463  3.88903  3.01271  3.07443  2.73626  2.62480  2.70900  4.99447  3.47087    256 a - - -
          2.68618  4.42225  2.77519  2.73123  3.46354  2.40513  3.72494  3.29354  2.67741  2.69355  4.24690  2.90347  2.73739  3.18146  2.89801  2.37887  2.77519  2.98518  4.58477  3.61503
          0.02539  4.08188  4.80423  0.61958  0.77255  0.74854  0.64067
    203   3.65163  4.94122  4.52028  4.20721  1.83264  4.36703  3.52738  3.38923  4.05872  2.73374  4.00538  4.05695  4.70295  4.10150  4.14170  3.75264  3.88556  3.30797  3.68702  0.82001    257 y - - -
          2.68618  4.42225  2.77519  2.73123  3.46354  2.40513  3.72494  3.29354  2.67741  2.69355  4.24690  2.90347  2.73739  3.18146  2.89801  2.37887  2.77519  2.98518  4.58477  3.61503
          0.02539  4.08188  4.80423  0.61958  0.77255  0.74854  0.64067
    204   1.75636  4.26947  3.50564  3.03441  2.73367  3.29135  3.98077  3.04150  3.00950  2.77895  3.68605  3.33706  3.86229  3.30990  3.34777  1.90118  2.79992  2.75201  5.10495  3.82673    258 a - - -
          2.68618  4.42225  2.77519  2.73123  3.46354  2.40513  3.72494  3.29354  2.67741  2.69355  4.24690  2.90347  2.73739  3.18146  2.89801  2.37887  2.77519  2.98518  4.58477  3.61503
          0.06829  4.08188  3.01311  0.61958  0.77255  0.74854  0.64067
    205   1.79457  4.30867  3.30762  2.88760  4.06569  1.97870  3.98406  3.43325  2.90646  3.13030  3.97159  2.86845  3.75687  3.22069  3.28255  2.50576  2.56175  2.68582  5.41527  4.16504    259 a - - -
          2.68618  4.42225  2.77519  2.73123  3.46354  2.40513  3.72494  3.29354  2.67741  2.69355  4.24690  2.90347  2.73739  3.18146  2.89801  2.37887  2.77519  2.98518  4.58477  3.61503
          0.02649  4.04007  4.76242  0.61958  0.77255  0.78337  0.61040
    206   2.59700  4.63154  3.05609  2.53913  3.25772  3.43813  3.66691  3.24213  2.52666  2.88405  3.73609  2.76784  3.84398  2.57025  2.95422  2.00502  2.83504  2.95819  5.10609  3.48503    260 s - - -
          2.68618  4.42225  2.77519  2.73123  3.46354  2.40513  3.72494  3.29354  2.67741  2.69355  4.24690  2.90347  2.73739  3.18146  2.89801  2.37887  2.77519  2.98518  4.58477  3.61503
          0.02649  4.04007  4.76242  0.61958  0.77255  0.78337  0.61040
    207   2.89895  5.44349  1.81161  1.42164  4.75448  2.60480  3.75351  4.26321  2.72716  3.76107  4.58896  2.71979  3.84672  2.90967  3.30467  2.79986  3.17958  3.83419  5.92123  4.43535    261 e - - -
          2.68618  4.42225  2.77519  2.73123  3.46354  2.40513  3.72494  3.29354  2.67741  2.69355  4.24690  2.90347  2.73739  3.18146  2.89801  2.37887  2.77519  2.98518  4.58477  3.61503
          0.02649  4.04007  4.76242  0.61958  0.77255  0.38561  1.13955
    208   2.54896  4.86719  2.64093  2.26109  4.11381  3.13074  3.16943  3.04411  2.45384  2.49016  3.93554  2.98264  3.85062  2.66498  2.78953  2.66255  2.86803  3.02927  5.36348  4.02149    262 e - - -
          2.68612  4.42239  2.77497  2.73137  3.46278  2.40495  3.72488  3.29368  2.67741  2.69369  4.24670  2.90360  2.73753  3.18160  2.89814  2.37891  2.77533  2.98532  4.58353  3.61499
          0.46920  2.05050  1.40312  1.46496  0.26278  0.45858  1.00017
    209   2.57124  4.30941  3.41744  2.63381  2.90869  3.54037  3.77974  2.81284  2.79793  2.52019  3.41173  3.26280  3.91999  2.90850  2.93099  2.58075  2.80260  2.49212  3.42159  3.05865    273 v - - -
          2.68618  4.42225  2.77519  2.73123  3.46354  2.40513  3.72494  3.29354  2.67741  2.69355  4.24690  2.90347  2.73739  3.18146  2.89801  2.37887  2.77519  2.98518  4.58477  3.61503
          0.02608  4.05528  4.77762  0.61958  0.77255  0.53995  0.87413
    210   2.61557  4.96725  2.53694  2.05387  3.80427  3.18386  3.60982  3.69713  2.37538  3.24632  4.02502  2.90791  3.80595  2.63507  2.72003  2.40074  2.71247  3.12419  5.43805  3.59376    274 e - - -
          2.68618  4.42225  2.77519  2.73123  3.46354  2.40513  3.72494  3.29354  2.67741  2.69355  4.24690  2.90347  2.73739  3.18146  2.89801  2.37887  2.77519  2.98518  4.58477  3.61503
          0.02273  4.19144  4.91379  0.61958  0.77255  0.64291  0.74604
    211   2.48320  4.53981  3.04951  2.65523  2.92443  3.50852  3.40980  3.09562  2.63283  2.63405  3.63097  2.80359  3.36655  2.96446  2.90784  2.73232  2.83986  2.83590  5.07543  2.71204    275 a - - -
          2.68618  4.42225  2.77519  2.73123  3.46354  2.40513  3.72494  3.29354  2.67741  2.69355  4.24690  2.90347  2.73739  3.18146  2.89801  2.37887  2.77519  2.98518  4.58477  3.61503
          0.02273  4.19144  4.91379  0.61958  0.77255  0.64291  0.74604
    212   2.60078  4.27778  3.27141  2.98114  3.40238  2.79610  3.48418  2.18799  2.92658  2.21714  3.38312  3.36560  3.97614  3.22163  3.25981  2.84945  2.83294  2.32336  4.86228  3.33422    276 i - - -
          2.68618  4.42225  2.77519  2.73123  3.46354  2.40513  3.72494  3.29354  2.67741  2.69355  4.24690  2.90347  2.73739  3.18146  2.89801  2.37887  2.77519  2.98518  4.58477  3.61503
          0.02273  4.19144  4.91379  0.61958  0.77255  0.45048  1.01424
    213   2.07834  4.79111  3.07246  2.43851  4.03373  2.94203  3.69918  3.44368  2.51292  3.06097  3.59550  2.86904  3.52743  2.72714  2.96949  2.57500  2.35367  2.93500  5.31885  3.99486    277 a - - -
          2.68618  4.42225  2.77519  2.73123  3.46354  2.40513  3.72494  3.29354  2.67741  2.69355  4.24690  2.90347  2.73739  3.18146  2.89801  2.37887  2.77519  2.98518  4.58477  3.61503
          0.02006  4.31463  5.03697  0.61958  0.77255  0.46221  0.99396
    214   2.65076  4.93410  2.85363  2.44633  4.19672  3.05912  3.66291  3.62817  2.33318  3.03774  3.72030  2.97525  3.54561  2.48372  2.64898  2.27390  2.67765  2.82508  5.41957  3.68102    278 s - - -
          2.68618  4.42225  2.77519  2.73123  3.46354  2.40513  3.72494  3.29354  2.67741  2.69355  4.24690  2.90347  2.73739  3.18146  2.89801  2.37887  2.77519  2.98518  4.58477  3.61503
          0.01952  4.34213  5.06448  0.61958  0.77255  0.48576  0.95510
    215   2.41989  4.32799  3.57838  2.82718  3.45946  3.35768  3.89459  2.66880  2.79382  1.76524  3.22932  3.39802  4.01452  3.03937  3.29040  2.88596  2.75254  2.48712  4.91443  3.31713    279 l - - -
          2.68618  4.42225  2.77519  2.73123  3.46354  2.40513  3.72494  3.29354  2.67741  2.69355  4.24690  2.90347  2.73739  3.18146  2.89801  2.37887  2.77519  2.98518  4.58477  3.61503
          0.01952  4.34213  5.06448  0.61958  0.77255  0.48576  0.95510
    216   2.45858  4.49569  3.36688  2.84185  2.92764  1.90480  3.90083  3.21967  2.82773  2.90279  3.76467  2.95580  3.93026  3.14766  3.22656  2.27739  2.70259  2.77524  5.22218  3.95936    280 g - - -
          2.68618  4.42225  2.77519  2.73123  3.46354  2.40513  3.72494  3.29354  2.67741  2.69355  4.24690  2.90347  2.73739  3.18146  2.89801  2.37887  2.77519  2.98518  4.58477  3.61503
          0.01952  4.34213  5.06448  0.61958  0.77255  0.48576  0.95510
    217   2.68356  4.57815  3.24479  2.60749  3.72565  1.84311  3.82597  3.14654  2.73942  2.42636  3.70305  3.21283  3.96924  3.08089  3.13399  2.67597  2.92726  2.89005  5.12446  2.96857    281 g - - -
          2.68618  4.42225  2.77519  2.73123  3.46354  2.40513  3.72494  3.29354  2.67741  2.69355  4.24690  2.90347  2.73739  3.18146  2.89801  2.37887  2.77519  2.98518  4.58477  3.61503
          0.01952  4.34213  5.06448  0.61958  0.77255  0.48576  0.95510
    218   2.42073  3.42720  4.26048  3.66963  3.20708  3.79338  4.11262  1.92172  3.52944  1.87799  3.21424  3.82605  3.10723  3.72959  3.66886  3.08900  2.89720  2.06596  4.73555  3.25143    282 l - - -
          2.68618  4.42225  2.77519  2.73123  3.46354  2.40513  3.72494  3.29354  2.67741  2.69355  4.24690  2.90347  2.73739  3.18146  2.89801  2.37887  2.77519  2.98518  4.58477  3.61503
          0.01952  4.34213  5.06448  0.61958  0.77255  0.48576  0.95510
    219   2.59988  4.11768  4.50903  3.91161  2.56630  3.87482  4.14847  2.12533  3.73336  1.56742  3.15427  3.97056  4.22835  3.88146  3.79616  3.18137  2.95529  2.25725  3.18491  2.91202    283 l - - -
          2.68618  4.42225  2.77519  2.73123  3.46354  2.40513  3.72494  3.29354  2.67741  2.69355  4.24690  2.90347  2.73739  3.18146  2.89801  2.37887  2.77519  2.98518  4.58477  3.61503
          0.01952  4.34213  5.06448  0.61958  0.77255  0.48576  0.95510
    220   3.48216  4.76049  5.29489  4.71070  2.19961  4.77237  5.03741  1.80426  4.56878  0.92111  2.70158  4.87567  4.91700  4.54874  4.58012  4.12423  3.69390  2.49012  5.22363  4.15929    284 l - - -
          2.68618  4.42225  2.77519  2.73123  3.46354  2.40513  3.72494  3.29354  2.67741  2.69355  4.24690  2.90347  2.73739  3.18146  2.89801  2.37887  2.77519  2.98518  4.58477  3.61503
          0.01952  4.34213  5.06448  0.61958  0.77255  0.48576  0.95510
    221   2.67545  3.56857  4.46965  3.86881  1.97942  3.45477  4.13093  2.00493  3.68889  1.87687  3.16075  3.92941  4.18775  3.84633  3.75415  3.13234  2.90752  2.29442  3.95716  3.44607    285 l - - -
          2.68618  4.42225  2.77519  2.73123  3.46354  2.40513  3.72494  3.29354  2.67741  2.69355  4.24690  2.90347  2.73739  3.18146  2.89801  2.37887  2.77519  2.98518  4.58477  3.61503
          0.01952  4.34213  5.06448  0.61958  0.77255  0.48576  0.95510
    222   1.55917  4.32516  3.76362  3.44759  4.57831  1.26397  4.48464  4.00178  3.49493  3.68143  4.48545  3.54056  3.87369  3.75691  3.80358  2.28074  2.41153  3.40111  5.91268  4.72085    286 g - - -
          2.68618  4.42225  2.77519  2.73123  3.46354  2.40513  3.72494  3.29354  2.67741  2.69355  4.24690  2.90347  2.73739  3.18146  2.89801  2.37887  2.77519  2.98518  4.58477  3.61503
          0.01952  4.34213  5.06448  0.61958  0.77255  0.48576  0.95510
    223   1.80262  4.29718  4.13746  3.57400  3.44020  3.88776  4.26503  2.03419  3.47854  1.79752  3.37970  3.84274  4.27181  3.73522  3.71941  3.18799  2.59194  2.10592  5.03105  3.83456    287 l - - -
          2.68618  4.42225  2.77519  2.73123  3.46354  2.40513  3.72494  3.29354  2.67741  2.69355  4.24690  2.90347  2.73739  3.18146  2.89801  2.37887  2.77519  2.98518  4.58477  3.61503
          0.01952  4.34213  5.06448  0.61958  0.77255  0.48576  0.95510
    224   1.87086  3.81828  3.89783  3.33337  2.76450  2.63028  4.03796  2.68045  3.24721  1.94529  3.36298  3.60772  4.07278  3.50518  3.50249  2.94884  2.88752  2.47339  4.86139  3.65227    288 a - - -
          2.68618  4.42225  2.77519  2.73123  3.46354  2.40513  3.72494  3.29354  2.67741  2.69355  4.24690  2.90347  2.73739  3.18146  2.89801  2.37887  2.77519  2.98518  4.58477  3.61503
          0.01952  4.34213  5.06448  0.61958  0.77255  0.48576  0.95510
    225   3.42618  4.71130  5.21192  4.64758  1.80070  4.70137  4.89907  1.61758  4.50221  1.18539  3.03673  4.78230  4.88289  4.52002  4.53267  4.05310  3.64487  2.39042  5.11842  3.91216    289 l - - -
          2.68618  4.42225  2.77519  2.73123  3.46354  2.40513  3.72494  3.29354  2.67741  2.69355  4.24690  2.90347  2.73739  3.18146  2.89801  2.37887  2.77519  2.98518  4.58477  3.61503
          0.01952  4.34213  5.06448  0.61958  0.77255  0.48576  0.95510
    226   3.35470  5.05711  4.12154  4.09117  5.17501  0.27105  5.15530  4.91573  4.33429  4.49848  5.49608  4.28838  4.45960  4.62207  4.49369  3.54377  3.87096  4.35268  6.11964  5.30150    290 G - - -
          2.68618  4.42225  2.77519  2.73123  3.46354  2.40513  3.72494  3.29354  2.67741  2.69355  4.24690  2.90347  2.73739  3.18146  2.89801  2.37887  2.77519  2.98518  4.58477  3.61503
          0.01952  4.34213  5.06448  0.61958  0.77255  0.48576  0.95510
    227   3.39565  4.71123  4.78038  4.33506  1.83825  4.38148  3.86157  2.08866  4.17366  2.47141  3.66618  4.22977  4.69347  4.21350  4.22575  3.71449  3.62006  2.88722  4.06420  1.14920    291 y - - -
          2.68618  4.42225  2.77519  2.73123  3.46354  2.40513  3.72494  3.29354  2.67741  2.69355  4.24690  2.90347  2.73739  3.18146  2.89801  2.37887  2.77519  2.98518  4.58477  3.61503
          0.01952  4.34213  5.06448  0.61958  0.77255  0.48576  0.95510
    228   2.46478  4.33735  4.24354  3.70504  3.62049  3.91590  4.43744  1.99910  3.61616  2.48785  3.53572  3.95006  4.34870  3.88571  3.86522  3.24782  1.84805  1.44134  5.23371  4.02626    292 v - - -
          2.68618  4.42225  2.77519  2.73123  3.46354  2.40513  3.72494  3.29354  2.67741  2.69355  4.24690  2.90347  2.73739  3.18146  2.89801  2.37887  2.77519  2.98518  4.58477  3.61503
          0.01952  4.34213  5.06448  0.61958  0.77255  0.48576  0.95510
    229   3.42560  4.72526  5.17784  4.59372  2.71106  4.69551  4.97566  1.94432  4.45600  1.30449  1.39991  4.77692  4.86411  4.47456  4.49806  4.03893  3.63973  2.47598  5.21596  4.15649    293 l - - -
          2.68618  4.42225  2.77519  2.73123  3.46354  2.40513  3.72494  3.29354  2.67741  2.69355  4.24690  2.90347  2.73739  3.18146  2.89801  2.37887  2.77519  2.98518  4.58477  3.61503
          0.01952  4.34213  5.06448  0.61958  0.77255  0.48576  0.95510
    230   3.03377  5.25111  3.02456  2.66214  4.21979  3.62315  2.31241  4.03756  2.40906  3.52062  4.39225  3.15611  4.08366  1.27514  2.72193  3.01736  3.26395  3.69894  5.45646  4.04156    294 q - - -
          2.68618  4.42225  2.77519  2.73123  3.46354  2.40513  3.72494  3.29354  2.67741  2.69355  4.24690  2.90347  2.73739  3.18146  2.89801  2.37887  2.77519  2.98518  4.58477  3.61503
          0.01952  4.34213  5.06448  0.61958  0.77255  0.48576  0.95510
    231   3.39932  5.42389  3.90609  3.15215  4.95589  3.94235  3.81349  4.27715  1.75078  3.67025  4.56903  3.49605  4.30077  2.95059  0.83074  3.39365  3.53854  3.97280  5.65384  4.55048    295 r - - -
          2.68618  4.42225  2.77519  2.73123  3.46354  2.40513  3.72494  3.29354  2.67741  2.69355  4.24690  2.90347  2.73739  3.18146  2.89801  2.37887  2.77519  2.98518  4.58477  3.61503
          0.01952  4.34213  5.06448  0.61958  0.77255  0.48576  0.95510
    232   2.14775  3.34793  3.94871  3.56257  4.50194  1.76613  4.50623  3.92368  3.53061  3.61043  4.41969  3.59135  3.86902  3.79577  3.81909  1.13515  2.85711  3.34320  5.85399  4.67312    296 s - - -
          2.68618  4.42225  2.77519  2.73123  3.46354  2.40513  3.72494  3.29354  2.67741  2.69355  4.24690  2.90347  2.73739  3.18146  2.89801  2.37887  2.77519  2.98518  4.58477  3.61503
          0.01952  4.34213  5.06448  0.61958  0.77255  0.48576  0.95510
    233   3.62596  5.37898  4.17201  3.61398  4.85968  3.98765  4.28545  4.45904  2.58441  3.88869  4.89738  3.92628  4.48650  3.50102  0.45087  3.70122  3.87189  4.16716  5.76160  4.70962    297 R - - -
          2.68618  4.42225  2.77519  2.73123  3.46354  2.40513  3.72494  3.29354  2.67741  2.69355  4.24690  2.90347  2.73739  3.18146  2.89801  2.37887  2.77519  2.98518  4.58477  3.61503
          0.01952  4.34213  5.06448  0.61958  0.77255  0.48576  0.95510
    234   3.25330  4.58916  4.79158  4.28798  1.34304  4.31378  4.01952  2.80198  4.11499  2.01081  2.72720  4.24816  4.61532  4.17498  4.16278  3.63913  3.47602  2.77336  2.14640  2.67692    298 f - - -
          2.68618  4.42225  2.77519  2.73123  3.46354  2.40513  3.72494  3.29354  2.67741  2.69355  4.24690  2.90347  2.73739  3.18146  2.89801  2.37887  2.77519  2.98518  4.58477  3.61503
          0.01952  4.34213  5.06448  0.61958  0.77255  0.48576  0.95510
    235   3.24593  0.34123  4.82686  4.69034  4.61326  3.74602  5.23935  3.86943  4.53506  3.74619  4.89040  4.56203  4.48408  4.86133  4.56611  3.51498  3.75263  3.57309  5.89258  4.88970    299 C - - -
          2.68618  4.42225  2.77519  2.73123  3.46354  2.40513  3.72494  3.29354  2.67741  2.69355  4.24690  2.90347  2.73739  3.18146  2.89801  2.37887  2.77519  2.98518  4.58477  3.61503
          0.01952  4.34213  5.06448  0.61958  0.77255  0.48576  0.95510
    236   3.35692  4.68229  5.05088  4.48327  1.56045  4.56916  4.74591  2.14846  4.33327  1.66667  1.65985  4.62441  4.79044  4.38942  4.39097  3.90676  3.57743  2.52472  5.02636  3.78702    300 f - - -
          2.68618  4.42225  2.77519  2.73123  3.46354  2.40513  3.72494  3.29354  2.67741  2.69355  4.24690  2.90347  2.73739  3.18146  2.89801  2.37887  2.77519  2.98518  4.58477  3.61503
          0.01864  4.38739  5.10973  0.61958  0.77255  0.48576  0.95510
    237   2.13285  4.28748  3.96376  3.40958  3.49324  3.76316  4.16135  2.15858  3.32966  2.50410  3.45881  3.16877  4.17720  3.60151  3.59941  3.06175  2.58739  1.51842  5.01453  3.80471    301 v - - -
          2.68618  4.42225  2.77519  2.73123  3.46354  2.40513  3.72494  3.29354  2.67741  2.69355  4.24690  2.90347  2.73739  3.18146  2.89801  2.37887  2.77519  2.98518  4.58477  3.61503
          0.01864  4.38739  5.10973  0.61958  0.77255  0.48576  0.95510
    238   2.05329  5.07043  2.98690  2.45873  4.40571  3.47826  3.68700  3.85210  2.40285  3.38175  4.16012  2.61788  3.88728  2.13587  2.34870  2.40533  2.94936  3.46595  5.55073  4.18729    302 a - - -
          2.68618  4.42225  2.77519  2.73123  3.46354  2.40513  3.72494  3.29354  2.67741  2.69355  4.24690  2.90347  2.73739  3.18146  2.89801  2.37887  2.77519  2.98518  4.58477  3.61503
          0.01864  4.38739  5.10973  0.61958  0.77255  0.48576  0.95510
    239   1.15421  2.97180  4.10060  3.71275  4.42861  1.70621  4.57733  3.83235  3.66051  3.53926  4.36549  3.67668  3.90838  3.90704  3.91572  2.22099  2.88215  3.29403  5.81244  4.64528    303 a - - -
          2.68618  4.42225  2.77519  2.73123  3.46354  2.40513  3.72494  3.29354  2.67741  2.69355  4.24690  2.90347  2.73739  3.18146  2.89801  2.37887  2.77519  2.98518  4.58477  3.61503
          0.01864  4.38739  5.10973  0.61958  0.77255  0.48576  0.95510
    240   3.78836  5.05971  5.04118  4.70275  0.72296  4.68620  4.14139  2.93597  4.52259  1.92879  3.58762  4.57484  4.98607  4.53139  4.54674  4.11759  4.03547  3.01983  4.28026  2.61727    304 f - - -
          2.68618  4.42225  2.77519  2.73123  3.46354  2.40513  3.72494  3.29354  2.67741  2.69355  4.24690  2.90347  2.73739  3.18146  2.89801  2.37887  2.77519  2.98518  4.58477  3.61503
          0.01864  4.38739  5.10973  0.61958  0.77255  0.48576  0.95510
    241   3.69656  5.43611  4.24847  3.68621  4.93008  4.04244  4.34319  4.53782  2.63459  3.95882  4.96995  3.99305  4.54250  3.55991  0.41624  3.77222  3.94155  4.24461  5.81512  4.77502    305 R - - -
          2.68618  4.42225  2.77519  2.73123  3.46354  2.40513  3.72494  3.29354  2.67741  2.69355  4.24690  2.90347  2.73739  3.18146  2.89801  2.37887  2.77519  2.98518  4.58477  3.61503
          0.01864  4.38739  5.10973  0.61958  0.77255  0.48576  0.95510
    242   3.24682  5.91681  1.25969  1.17545  5.19579  3.42490  4.01935  4.75513  3.10273  4.21798  5.08798  2.87610  4.07837  3.19149  3.74874  3.09766  3.54672  4.29709  6.35426  4.80025    306 e - - -
          2.68618  4.42225  2.77519  2.73123  3.46354  2.40513  3.72494  3.29354  2.67741  2.69355  4.24690  2.90347  2.73739  3.18146  2.89801  2.37887  2.77519  2.98518  4.58477  3.61503
          0.01864  4.38739  5.10973  0.61958  0.77255  0.48576  0.95510
    243   2.89218  4.44222  4.10537  3.55922  3.53839  3.95881  4.35343  1.96964  3.45977  2.17325  3.44901  3.87429  1.61979  3.75284  3.73660  3.26606  3.15101  1.97218  5.19202  3.98354    307 p - - -
          2.68618  4.42225  2.77519  2.73123  3.46354  2.40513  3.72494  3.29354  2.67741  2.69355  4.24690  2.90347  2.73739  3.18146  2.89801  2.37887  2.77519  2.98518  4.58477  3.61503
          0.01864  4.38739  5.10973  0.61958  0.77255  0.48576  0.95510
    244   3.15857  4.61686  4.32755  3.81662  1.28074  4.14073  2.15102  2.59874  3.67899  2.35240  3.62063  3.95769  4.48421  3.87587  3.86754  3.44256  3.38658  2.85855  4.25000  2.64037    308 f - - -
          2.68618  4.42225  2.77519  2.73123  3.46354  2.40513  3.72494  3.29354  2.67741  2.69355  4.24690  2.90347  2.73739  3.18146  2.89801  2.37887  2.77519  2.98518  4.58477  3.61503
          0.01864  4.38739  5.10973  0.61958  0.77255  0.48576  0.95510
    245   3.39481  4.70064  5.16987  4.58244  2.74066  4.65922  4.95741  2.21395  4.44256  1.23521  1.46809  4.75103  4.84545  4.46844  4.48211  3.99919  3.61077  2.18267  5.22170  4.16943    309 l - - -
          2.68618  4.42225  2.77519  2.73123  3.46354  2.40513  3.72494  3.29354  2.67741  2.69355  4.24690  2.90347  2.73739  3.18146  2.89801  2.37887  2.77519  2.98518  4.58477  3.61503
          0.01864  4.38739  5.10973  0.61958  0.77255  0.48576  0.95510
    246   2.77076  4.31366  4.04914  3.48939  3.49030  3.83953  4.22356  1.99767  3.39454  2.23539  3.44261  3.77668  4.23861  3.66949  3.65504  2.92735  1.57675  2.08365  5.04702  3.83969    310 t - - -
          2.68618  4.42225  2.77519  2.73123  3.46354  2.40513  3.72494  3.29354  2.67741  2.69355  4.24690  2.90347  2.73739  3.18146  2.89801  2.37887  2.77519  2.98518  4.58477  3.61503
          0.01864  4.38739  5.10973  0.61958  0.77255  0.48576  0.95510
    247   2.81332  4.93915  3.08864  2.75446  4.56081  1.24398  3.96279  4.01511  2.63259  3.57697  4.40699  2.74504  4.01645  3.13181  2.23279  2.86740  3.13900  3.59885  5.72494  4.42941    311 g - - -
          2.68618  4.42225  2.77519  2.73123  3.46354  2.40513  3.72494  3.29354  2.67741  2.69355  4.24690  2.90347  2.73739  3.18146  2.89801  2.37887  2.77519  2.98518  4.58477  3.61503
          0.01864  4.38739  5.10973  0.61958  0.77255  0.48576  0.95510
    248   3.00501  5.58609  1.49163  1.97227  4.89399  3.42132  3.86642  4.40812  2.79502  3.88431  4.68573  1.80333  3.98406  3.00769  3.36308  2.69704  2.96327  3.96584  6.03265  4.54758    312 d - - -
          2.68618  4.42225  2.77519  2.73123  3.46354  2.40513  3.72494  3.29354  2.67741  2.69355  4.24690  2.90347  2.73739  3.18146  2.89801  2.37887  2.77519  2.98518  4.58477  3.61503
          0.01864  4.38739  5.10973  0.61958  0.77255  0.48576  0.95510
    249   1.84619  2.48116  3.84682  3.31058  3.61754  3.12233  4.11595  2.96109  3.24005  2.70058  3.05888  3.56178  4.01180  3.51302  3.52860  2.68056  1.96493  2.70183  5.08045  3.87288    313 a - - -
          2.68618  4.42225  2.77519  2.73123  3.46354  2.40513  3.72494  3.29354  2.67741  2.69355  4.24690  2.90347  2.73739  3.18146  2.89801  2.37887  2.77519  2.98518  4.58477  3.61503
          0.01864  4.38739  5.10973  0.61958  0.77255  0.48576  0.95510
    250   2.31454  5.05033  2.78219  2.11024  4.35078  3.45796  3.66994  3.80088  2.23728  3.34156  4.11660  2.95437  3.86161  2.78897  2.91713  2.34217  2.14474  3.23663  5.52517  4.14758    314 e - - -
          2.68618  4.42225  2.77519  2.73123  3.46354  2.40513  3.72494  3.29354  2.67741  2.69355  4.24690  2.90347  2.73739  3.18146  2.89801  2.37887  2.77519  2.98518  4.58477  3.61503
          0.01864  4.38739  5.10973  0.61958  0.77255  0.48576  0.95510
    251   3.46382  4.77073  5.16804  4.59517  3.24962  4.73818  5.06195  2.31501  4.44785  1.07530  1.58057  4.80781  4.91582  4.51193  4.52198  4.08953  3.68480  2.00099  5.32675  4.28517    315 l - - -
          2.68618  4.42225  2.77519  2.73123  3.46354  2.40513  3.72494  3.29354  2.67741  2.69355  4.24690  2.90347  2.73739  3.18146  2.89801  2.37887  2.77519  2.98518  4.58477  3.61503
          0.01864  4.38739  5.10973  0.61958  0.77255  0.48576  0.95510
    252   1.90259  4.28798  3.70978  3.14092  3.12461  3.20441  3.96141  2.50670  3.07778  2.33879  3.41197  3.49161  4.05227  3.35938  3.38651  2.63550  2.30702  2.42444  4.90099  3.68323    316 a - - -
          2.68618  4.42225  2.77519  2.73123  3.46354  2.40513  3.72494  3.29354  2.67741  2.69355  4.24690  2.90347  2.73739  3.18146  2.89801  2.37887  2.77519  2.98518  4.58477  3.61503
          0.01864  4.38739  5.10973  0.61958  0.77255  0.48576  0.95510
    253   3.44027  5.50006  3.98247  3.16582  5.06596  3.98926  3.80766  4.35717  1.40997  3.71909  4.60748  3.50912  4.32435  2.93629  0.97682  3.41961  3.56185  4.04682  5.68738  4.59430    317 r - - -
          2.68618  4.42225  2.77519  2.73123  3.46354  2.40513  3.72494  3.29354  2.67741  2.69355  4.24690  2.90347  2.73739  3.18146  2.89801  2.37887  2.77519  2.98518  4.58477  3.61503
          0.01864  4.38739  5.10973  0.61958  0.77255  0.48576  0.95510
    254   1.22646  4.35702  3.78346  3.34557  4.23265  2.59106  4.32447  3.59698  3.32536  3.31544  4.16114  3.52726  3.92535  3.61020  3.65333  1.88686  2.89625  2.37328  5.61596  4.40317    318 a - - -
          2.68618  4.42225  2.77519  2.73123  3.46354  2.40513  3.72494  3.29354  2.67741  2.69355  4.24690  2.90347  2.73739  3.18146  2.89801  2.37887  2.77519  2.98518  4.58477  3.61503
          0.01864  4.38739  5.10973  0.61958  0.77255  0.48576  0.95510
    255   2.97363  4.33009  4.77346  4.18732  3.26907  4.19150  4.52293  1.85583  4.02232  1.59768  3.20307  4.28750  4.50598  4.16963  4.09831  3.51238  3.20582  1.36658  3.62557  3.81606    319 v - - -
          2.68618  4.42225  2.77519  2.73123  3.46354  2.40513  3.72494  3.29354  2.67741  2.69355  4.24690  2.90347  2.73739  3.18146  2.89801  2.37887  2.77519  2.98518  4.58477  3.61503
          0.01864  4.38739  5.10973  0.61958  0.77255  0.48576  0.95510
    256   1.76546  4.27664  4.35483  3.77902  3.38231  4.00052  4.34242  1.99368  3.66542  1.86511  2.95767  3.99319  4.35198  3.88696  3.85011  3.30100  2.89837  1.88749  4.99571  3.81029    320 a - - -
          2.68618  4.42225  2.77519  2.73123  3.46354  2.40513  3.72494  3.29354  2.67741  2.69355  4.24690  2.90347  2.73739  3.18146  2.89801  2.37887  2.77519  2.98518  4.58477  3.61503
          0.01864  4.38739  5.10973  0.61958  0.77255  0.48576  0.95510
    257   3.44768  4.71765  5.29365  4.72563  3.32532  4.79700  5.16016  1.75067  4.59725  0.96293  2.59300  4.90213  4.96691  4.63822  4.64696  4.15692  3.67108  1.81443  5.39814  4.35246    321 l - - -
          2.68618  4.42225  2.77519  2.73123  3.46354  2.40513  3.72494  3.29354  2.67741  2.69355  4.24690  2.90347  2.73739  3.18146  2.89801  2.37887  2.77519  2.98518  4.58477  3.61503
          0.01864  4.38739  5.10973  0.61958  0.77255  0.48576  0.95510
    258   2.09115  3.73711  3.62981  3.08457  3.67630  3.20235  4.00975  2.76192  3.03415  2.45621  3.63550  3.43076  3.99492  3.33505  3.37868  1.57750  2.89372  2.74987  5.11492  3.88518    322 s - - -
          2.68618  4.42225  2.77519  2.73123  3.46354  2.40513  3.72494  3.29354  2.67741  2.69355  4.24690  2.90347  2.73739  3.18146  2.89801  2.37887  2.77519  2.98518  4.58477  3.61503
          0.01864  4.38739  5.10973  0.61958  0.77255  0.48576  0.95510
    259   3.55550  4.80610  5.37999  4.83579  3.37087  4.94452  5.33693  1.45672  4.70041  0.89063  3.13539  5.04605  5.08669  4.75722  4.76716  4.32973  3.78418  2.06039  5.52136  4.47151    323 l - - -
          2.68618  4.42225  2.77519  2.73123  3.46354  2.40513  3.72494  3.29354  2.67741  2.69355  4.24690  2.90347  2.73739  3.18146  2.89801  2.37887  2.77519  2.98518  4.58477  3.61503
          0.01864  4.38739  5.10973  0.61958  0.77255  0.48576  0.95510
    260   1.96966  4.23291  4.52895  3.93886  2.75620  4.00793  4.33769  2.07710  3.79123  1.90804  2.32488  4.07135  4.34767  3.96239  3.90024  3.31463  3.06732  1.94517  4.88539  3.71862    324 l - - -
          2.68618  4.42225  2.77519  2.73123  3.46354  2.40513  3.72494  3.29354  2.67741  2.69355  4.24690  2.90347  2.73739  3.18146  2.89801  2.37887  2.77519  2.98518  4.58477  3.61503
          0.01864  4.38739  5.10973  0.61958  0.77255  0.48576  0.95510
    261   2.69036  4.51811  4.98291  4.43410  3.52741  4.52443  4.96362  1.29148  4.31089  1.38091  3.35336  4.60604  4.80502  4.48960  4.44134  3.87459  3.44680  1.78099  5.41580  4.26943    325 i - - -
          2.68618  4.42225  2.77519  2.73123  3.46354  2.40513  3.72494  3.29354  2.67741  2.69355  4.24690  2.90347  2.73739  3.18146  2.89801  2.37887  2.77519  2.98518  4.58477  3.61503
          0.01864  4.38739  5.10973  0.61958  0.77255  0.48576  0.95510
    262   2.21631  4.47885  3.39447  2.83187  3.63559  3.59612  3.83991  3.00402  2.63453  2.44379  3.57984  2.93783  3.98078  3.11684  3.18540  2.39685  2.62300  2.30996  5.04983  3.01060    326 a - - -
          2.68618  4.42225  2.77519  2.73123  3.46354  2.40513  3.72494  3.29354  2.67741  2.69355  4.24690  2.90347  2.73739  3.18146  2.89801  2.37887  2.77519  2.98518  4.58477  3.61503
          0.01864  4.38739  5.10973  0.61958  0.77255  0.48576  0.95510
    263   1.82731  4.37768  3.65491  3.12177  3.74352  2.70162  4.05878  2.67781  3.07553  2.79721  3.69338  3.45499  4.00290  3.37658  3.42064  2.80843  1.83794  2.44221  5.18478  3.95534    327 a - - -
          2.68618  4.42225  2.77519  2.73123  3.46354  2.40513  3.72494  3.29354  2.67741  2.69355  4.24690  2.90347  2.73739  3.18146  2.89801  2.37887  2.77519  2.98518  4.58477  3.61503
          0.01864  4.38739  5.10973  0.61958  0.77255  0.48576  0.95510
    264   2.66936  4.24088  4.49263  3.90895  3.31840  4.01805  4.35872  1.64024  3.77076  1.80961  2.79695  4.06359  3.26658  3.96311  3.90336  3.32476  3.07352  1.77630  4.93939  3.76293    328 i - - -
          2.68618  4.42225  2.77519  2.73123  3.46354  2.40513  3.72494  3.29354  2.67741  2.69355  4.24690  2.90347  2.73739  3.18146  2.89801  2.37887  2.77519  2.98518  4.58477  3.61503
          0.01864  4.38739  5.10973  0.61958  0.77255  0.48576  0.95510
    265   2.85034  4.69639  3.74040  3.50973  4.28489  0.71198  4.53582  3.72479  3.51277  2.49301  4.45318  3.75426  4.19310  3.88315  3.78223  3.03542  3.29493  3.38861  5.69221  4.43392    329 g - - -
          2.68618  4.42225  2.77519  2.73123  3.46354  2.40513  3.72494  3.29354  2.67741  2.69355  4.24690  2.90347  2.73739  3.18146  2.89801  2.37887  2.77519  2.98518  4.58477  3.61503
          0.01864  4.38739  5.10973  0.61958  0.77255  0.48576  0.95510
    266   2.07306  4.16921  4.02989  3.45190  2.16550  3.48636  4.05541  2.17694  3.34685  2.36535  3.05772  3.69293  4.11711  3.58388  3.55966  2.54396  2.89614  2.40736  4.78999  3.59055    330 a - - -
          2.68618  4.42225  2.77519  2.73123  3.46354  2.40513  3.72494  3.29354  2.67741  2.69355  4.24690  2.90347  2.73739  3.18146  2.89801  2.37887  2.77519  2.98518  4.58477  3.61503
          0.01864  4.38739  5.10973  0.61958  0.77255  0.48576  0.95510
    267   1.17070  4.51046  3.43449  2.98951  4.17730  3.32739  4.08840  3.55838  2.99156  2.95724  4.08348  2.84800  3.93126  3.31806  3.37527  2.22648  2.73240  3.17510  5.52444  4.26534    331 a - - -
          2.68618  4.42225  2.77519  2.73123  3.46354  2.40513  3.72494  3.29354  2.67741  2.69355  4.24690  2.90347  2.73739  3.18146  2.89801  2.37887  2.77519  2.98518  4.58477  3.61503
          0.01864  4.38739  5.10973  0.61958  0.77255  0.48576  0.95510
    268   2.43412  4.34048  4.75963  4.18658  2.86792  4.23800  4.61439  1.88122  4.04873  1.75563  3.32097  4.31814  4.55800  4.22455  4.15966  3.56250  3.22639  1.31537  5.12726  3.95422    332 v - - -
          2.68618  4.42225  2.77519  2.73123  3.46354  2.40513  3.72494  3.29354  2.67741  2.69355  4.24690  2.90347  2.73739  3.18146  2.89801  2.37887  2.77519  2.98518  4.58477  3.61503
          0.01864  4.38739  5.10973  0.61958  0.77255  0.48576  0.95510
    269   3.02663  4.58895  5.13317  4.58967  3.52234  4.66809  5.11678  1.28811  4.46793  1.26056  3.32134  4.76275  4.91309  4.62097  4.58193  4.03067  3.54386  1.74787  5.49509  4.37096    333 l - - -
          2.68618  4.42225  2.77519  2.73123  3.46354  2.40513  3.72494  3.29354  2.67741  2.69355  4.24690  2.90347  2.73739  3.18146  2.89801  2.37887  2.77519  2.98518  4.58477  3.61503
          0.01864  4.38739  5.10973  0.61958  0.77255  0.48576  0.95510
    270   2.57602  5.07192  2.98291  2.29078  4.37457  3.47593  3.21177  3.50504  1.61073  3.35351  4.12649  2.81679  3.86856  2.65849  2.84714  2.57002  2.92064  3.44036  5.52480  3.65355    334 k - - -
          2.68618  4.42225  2.77519  2.73123  3.46354  2.40513  3.72494  3.29354  2.67741  2.69355  4.24690  2.90347  2.73739  3.18146  2.89801  2.37887  2.77519  2.98518  4.58477  3.61503
          0.12478  4.38739  2.25495  0.61958  0.77255  0.48576  0.95510
    271   2.69305  4.15062  4.17242  3.59514  2.50219  3.78762  3.97957  2.46656  3.46608  2.22312  3.03058  3.76415  4.15262  3.24191  3.62775  2.86529  2.92433  2.40950  3.11931  2.05193    335 y - - -
          2.68618  4.42225  2.77519  2.73123  3.46354  2.40513  3.72494  3.29354  2.67741  2.69355  4.24690  2.90347  2.73739  3.18146  2.89801  2.37887  2.77519  2.98518  4.58477  3.61503
          0.32047  4.28331  1.34554  0.61958  0.77255  0.49927  0.93387
    272   2.19106  4.12920  3.85213  3.27902  2.72611  3.16561  3.88384  2.58754  3.18380  2.11618  3.23953  3.54870  4.02593  3.43072  3.42276  2.93018  2.82825  2.38940  3.45868  2.79013    336 l - - -
          2.68618  4.42225  2.77519  2.73123  3.46354  2.40513  3.72494  3.29354  2.67741  2.69355  4.24690  2.90347  2.73739  3.18146  2.89801  2.37887  2.77519  2.98518  4.58477  3.61503
          0.02573  4.06874  4.79108  0.61958  0.77255  0.83429  0.56948
    273   2.37634  4.28263  3.47857  2.93864  3.56361  3.43014  3.88254  2.84257  2.88795  2.37239  3.51619  3.30578  3.42816  3.19851  3.23774  2.28254  2.46037  2.08008  5.00509  3.77148    337 v - - -
          2.68618  4.42225  2.77519  2.73123  3.46354  2.40513  3.72494  3.29354  2.67741  2.69355  4.24690  2.90347  2.73739  3.18146  2.89801  2.37887  2.77519  2.98518  4.58477  3.61503
          0.02573  4.06874  4.79108  0.61958  0.77255  0.83429  0.56948
    274   2.42816  4.42660  3.16464  2.77207  4.10339  2.12006  3.92417  3.51598  2.80565  2.84726  4.01348  3.14779  2.10213  3.14129  3.19521  2.31924  2.80642  3.11595  5.43093  4.15333    338 p - - -
          2.68556  4.42280  2.77471  2.73099  3.46394  2.40509  3.72499  3.29350  2.67795  2.69350  4.24744  2.90390  2.73775  3.18129  2.89809  2.37891  2.77521  2.98438  4.58532  3.61558
          0.71681  0.84571  2.49564  1.94430  0.15442  0.38458  1.14174
    275   2.54101  5.02511  2.71612  2.21018  3.75726  3.20607  3.62609  3.77416  2.38509  3.11645  4.07951  2.38242  3.82430  2.43578  2.86847  2.43169  2.72604  3.38919  5.48829  3.80014    386 e - - -
          2.68618  4.42225  2.77519  2.73123  3.46354  2.40513  3.72494  3.29354  2.67741  2.69355  4.24690  2.90347  2.73739  3.18146  2.89801  2.37887  2.77519  2.98518  4.58477  3.61503
          0.06030  4.28407  3.10697  0.61958  0.77255  0.62553  0.76568
    276   2.45660  4.45254  3.33458  2.66316  3.60824  2.68645  3.78873  2.98050  2.73507  2.27709  3.54998  3.21918  3.63711  3.05876  2.89511  2.59509  2.84934  2.73792  4.09840  2.99419    387 l - - -
          2.68618  4.42225  2.77519  2.73123  3.46354  2.40513  3.72494  3.29354  2.67741  2.69355  4.24690  2.90347  2.73739  3.18146  2.89801  2.37887  2.77519  2.98518  4.58477  3.61503
          0.02152  4.24529  4.96763  0.61958  0.77255  0.60291  0.79234
    277   2.50116  4.14597  3.94587  3.12622  3.07319  3.70798  4.00150  2.36920  3.26696  1.92757  3.25769  3.31697  4.07886  3.51145  3.49477  2.98552  2.70854  1.83898  4.75972  3.32074    388 v - - -
          2.68618  4.42225  2.77519  2.73123  3.46354  2.40513  3.72494  3.29354  2.67741  2.69355  4.24690  2.90347  2.73739  3.18146  2.89801  2.37887  2.77519  2.98518  4.58477  3.61503
          0.02084  4.27703  4.99938  0.61958  0.77255  0.57148  0.83169
    278   2.52711  4.44671  3.39774  2.83121  3.59901  3.58506  3.82367  2.68418  2.77592  2.17272  3.54390  3.26856  3.59819  2.62291  2.58806  2.82167  2.72345  2.32607  5.01755  3.76844    389 l - - -
          2.68618  4.42225  2.77519  2.73123  3.46354  2.40513  3.72494  3.29354  2.67741  2.69355  4.24690  2.90347  2.73739  3.18146  2.89801  2.37887  2.77519  2.98518  4.58477  3.61503
          0.02025  4.30557  5.02792  0.61958  0.77255  0.59913  0.79693
    279   2.57522  5.05646  2.55068  2.13902  4.36077  3.21103  3.63623  3.81819  2.39708  3.13260  4.11366  2.54412  2.80393  2.75025  2.88343  2.55017  2.74849  3.03099  5.51935  4.13389    390 e - - -
          2.68618  4.42225  2.77519  2.73123  3.46354  2.40513  3.72494  3.29354  2.67741  2.69355  4.24690  2.90347  2.73739  3.18146  2.89801  2.37887  2.77519  2.98518  4.58477  3.61503
          0.02025  4.30557  5.02792  0.61958  0.77255  0.59913  0.79693
    280   2.48017  5.15720  2.54016  1.91792  4.50728  2.46621  3.73006  3.97450  2.55197  3.50082  4.28325  2.90707  2.33598  2.85872  3.05750  2.61215  3.00670  3.56840  5.67524  4.27055    391 e - - -
          2.68618  4.42225  2.77519  2.73123  3.46354  2.40513  3.72494  3.29354  2.67741  2.69355  4.24690  2.90347  2.73739  3.18146  2.89801  2.37887  2.77519  2.98518  4.58477  3.61503
          0.02025  4.30557  5.02792  0.61958  0.77255  0.42088  1.06847
    281   2.58485  4.94055  2.48473  2.46382  4.20146  3.29381  3.67860  3.44079  2.28741  3.20916  2.60779  2.81217  3.87053  2.81309  2.58806  2.48014  2.89639  3.04608  5.42781  4.07533    392 k - - -
          2.68618  4.42225  2.77519  2.73123  3.46354  2.40513  3.72494  3.29354  2.67741  2.69355  4.24690  2.90347  2.73739  3.18146  2.89801  2.37887  2.77519  2.98518  4.58477  3.61503
          0.01864  4.38739  5.10973  0.61958  0.77255  0.48576  0.95510
    282   2.35020  4.19943  3.90094  3.32245  3.30993  3.71848  3.23077  2.05373  3.23279  2.19110  2.90408  2.95376  4.09109  3.48716  3.48173  2.99062  2.88689  2.17234  4.80307  3.20844    393 i - - -
          2.68618  4.42225  2.77519  2.73123  3.46354  2.40513  3.72494  3.29354  2.67741  2.69355  4.24690  2.90347  2.73739  3.18146  2.89801  2.37887  2.77519  2.98518  4.58477  3.61503
          0.01864  4.38739  5.10973  0.61958  0.77255  0.48576  0.95510
    283   2.84211  4.68747  3.35060  2.94396  3.28466  2.46030  3.38434  3.32775  2.94630  2.96487  3.88088  3.35858  4.10698  3.28272  3.30752  2.70659  3.10785  3.07145  4.80960  1.44369    394 y - - -
          2.68618  4.42225  2.77519  2.73123  3.46354  2.40513  3.72494  3.29354  2.67741  2.69355  4.24690  2.90347  2.73739  3.18146  2.89801  2.37887  2.77519  2.98518  4.58477  3.61503
          0.01864  4.38739  5.10973  0.61958  0.77255  0.48576  0.95510
    284   2.85971  4.41514  4.13517  3.61503  3.56003  3.89812  4.37656  2.40203  3.50192  2.01592  3.49187  3.89060  2.16518  3.79965  3.75744  3.23213  3.13846  1.36954  5.19661  3.98255    395 v - - -
          2.68618  4.42225  2.77519  2.73123  3.46354  2.40513  3.72494  3.29354  2.67741  2.69355  4.24690  2.90347  2.73739  3.18146  2.89801  2.37887  2.77519  2.98518  4.58477  3.61503
          0.01864  4.38739  5.10973  0.61958  0.77255  0.48576  0.95510
    285   2.44324  4.39211  3.51097  2.94380  3.31393  3.62965  3.50950  2.89347  2.89831  2.49637  3.11402  3.35597  3.58542  3.20427  2.35336  2.87241  2.55411  2.23633  4.97167  3.17596    396 v - - -
          2.68618  4.42225  2.77519  2.73123  3.46354  2.40513  3.72494  3.29354  2.67741  2.69355  4.24690  2.90347  2.73739  3.18146  2.89801  2.37887  2.77519  2.98518  4.58477  3.61503
          0.01864  4.38739  5.10973  0.61958  0.77255  0.48576  0.95510
    286   2.79278  5.00851  2.88939  2.54414  4.36993  1.50264  2.83676  3.83531  2.62162  3.41055  4.23224  3.05764  3.01198  2.76352  3.05174  2.81232  3.06651  3.46999  5.60081  4.24844    397 g - - -
          2.68625  4.42232  2.77495  2.73130  3.46361  2.40509  3.72501  3.29361  2.67748  2.69347  4.24696  2.90353  2.73746  3.18129  2.89772  2.37894  2.77526  2.98525  4.58484  3.61510
          0.33090  2.87029  1.49148  1.35086  0.29978  0.48576  0.95510
    287   2.02967  4.31401  3.49581  3.01261  3.92773  3.23978  4.02903  3.19465  2.97780  2.96955  3.84850  3.31740  2.65426  3.29500  3.33593  2.60282  1.72801  2.50077  5.32657  4.08956    405 t - - -
          2.68618  4.42225  2.77519  2.73123  3.46354  2.40513  3.72494  3.29354  2.67741  2.69355  4.24690  2.90347  2.73739  3.18146  2.89801  2.37887  2.77519  2.98518  4.58477  3.61503
          0.02393  4.14021  4.86255  0.61958  0.77255  0.77444  0.61797
    288   3.62034  4.94579  4.60801  4.38079  0.65778  4.23148  4.02597  3.11998  4.28334  2.43136  3.81477  4.33209  4.68959  4.37896  4.33636  3.87107  3.92442  3.12913  4.20952  2.54868    406 F - - -
          2.68618  4.42225  2.77519  2.73123  3.46354  2.40513  3.72494  3.29354  2.67741  2.69355  4.24690  2.90347  2.73739  3.18146  2.89801  2.37887  2.77519  2.98518  4.58477  3.61503
          0.02393  4.14021  4.86255  0.61958  0.77255  0.77444  0.61797
    289   2.35766  4.26857  3.59010  3.04908  3.40448  2.17919  3.89805  2.51331  2.96570  2.52316  3.43988  3.39577  3.96616  3.27854  3.27895  2.82255  2.84125  2.57056  2.88177  3.62031    407 g - - -
          2.68619  4.42226  2.77520  2.73124  3.46355  2.40514  3.72495  3.29355  2.67742  2.69356  4.24691  2.90347  2.73725  3.18147  2.89802  2.37888  2.77520  2.98519  4.58478  3.61504
          0.08372  2.62310  4.86255  0.42129  1.06769  0.34009  1.24378
    290   2.71076  4.13594  4.35012  3.75947  2.69464  3.83750  3.72798  2.09369  3.60323  1.84169  3.21472  3.88050  4.19859  3.47528  3.71744  3.13585  2.94203  2.29110  2.32976  3.39967    409 l - - -
          2.68618  4.42225  2.77519  2.73123  3.46354  2.40513  3.72494  3.29354  2.67741  2.69355  4.24690  2.90347  2.73739  3.18146  2.89801  2.37887  2.77519  2.98518  4.58477  3.61503
          0.01864  4.38739  5.10973  0.61958  0.77255  0.48576  0.95510
    291   2.48376  4.68073  3.25684  2.75272  3.78488  1.79076  2.38779  3.34267  2.69870  2.99068  3.85505  3.21184  3.97908  3.07062  3.09325  2.81510  2.96733  3.05824  3.98045  3.82233    410 g - - -
          2.68618  4.42225  2.77519  2.73123  3.46354  2.40513  3.72494  3.29354  2.67741  2.69355  4.24690  2.90347  2.73739  3.18146  2.89801  2.37887  2.77519  2.98518  4.58477  3.61503
          0.01864  4.38739  5.10973  0.61958  0.77255  0.48576  0.95510
    292   1.77720  4.39728  3.70481  3.29438  4.48817  2.00278  4.35089  3.91432  3.30406  3.57464  4.38116  3.48582  3.89801  3.59224  3.65622  1.85762  1.64586  3.37363  5.81309  4.59086    411 t - - -
          2.68618  4.42225  2.77519  2.73123  3.46354  2.40513  3.72494  3.29354  2.67741  2.69355  4.24690  2.90347  2.73739  3.18146  2.89801  2.37887  2.77519  2.98518  4.58477  3.61503
          0.01864  4.38739  5.10973  0.61958  0.77255  0.48576  0.95510
    293   2.94072  4.55088  5.07759  4.52918  3.51680  4.60287  5.04187  1.53688  4.40691  1.20014  3.32875  4.69499  4.86185  4.56509  4.52182  3.95846  3.49563  1.59000  5.44769  4.31488    412 l - - -
          2.68618  4.42225  2.77519  2.73123  3.46354  2.40513  3.72494  3.29354  2.67741  2.69355  4.24690  2.90347  2.73739  3.18146  2.89801  2.37887  2.77519  2.98518  4.58477  3.61503
          0.01864  4.38739  5.10973  0.61958  0.77255  0.48576  0.95510
    294   2.49307  4.36685  4.75068  4.18948  3.52468  4.28101  4.69383  1.55851  4.06452  1.60518  3.41565  4.34798  4.60758  4.26934  4.20657  3.61109  2.99069  1.53468  5.24417  4.06230    413 v - - -
          2.68618  4.42225  2.77519  2.73123  3.46354  2.40513  3.72494  3.29354  2.67741  2.69355  4.24690  2.90347  2.73739  3.18146  2.89801  2.37887  2.77519  2.98518  4.58477  3.61503
          0.01864  4.38739  5.10973  0.61958  0.77255  0.48576  0.95510
    295   2.33491  4.53488  3.69943  3.62164  4.87557  0.59114  4.77383  4.32382  3.85151  4.04336  4.90876  3.72363  4.05447  4.10302  4.09735  2.80164  3.15329  3.68903  6.15368  5.01934    414 G - - -
          2.68618  4.42225  2.77519  2.73123  3.46354  2.40513  3.72494  3.29354  2.67741  2.69355  4.24690  2.90347  2.73739  3.18146  2.89801  2.37887  2.77519  2.98518  4.58477  3.61503
          0.01864  4.38739  5.10973  0.61958  0.77255  0.48576  0.95510
    296   2.26360  4.51207  3.70312  3.61828  4.86552  0.61453  4.76374  4.30328  3.84124  4.02594  4.88491  3.71111  4.03808  4.08984  4.08838  2.77648  3.12761  3.66540  6.15224  5.01333    415 G - - -
          2.68618  4.42225  2.77519  2.73123  3.46354  2.40513  3.72494  3.29354  2.67741  2.69355  4.24690  2.90347  2.73739  3.18146  2.89801  2.37887  2.77519  2.98518  4.58477  3.61503
          0.01864  4.38739  5.10973  0.61958  0.77255  0.48576  0.95510
    297   2.79026  4.17356  4.58426  3.98913  2.24065  3.96780  4.28918  1.81734  3.81900  1.98511  3.20141  4.06695  4.31459  3.97591  3.89167  3.27798  2.80027  1.75949  4.80430  3.11286    416 v - - -
          2.68618  4.42225  2.77519  2.73123  3.46354  2.40513  3.72494  3.29354  2.67741  2.69355  4.24690  2.90347  2.73739  3.18146  2.89801  2.37887  2.77519  2.98518  4.58477  3.61503
          0.01864  4.38739  5.10973  0.61958  0.77255  0.48576  0.95510
    298   3.42319  4.68601  5.29506  4.73993  3.01632  4.79799  5.17883  1.19074  4.61831  1.24978  3.17693  4.90562  4.98263  4.68277  4.67988  4.16375  3.65238  1.91235  5.43311  4.34059    417 i - - -
          2.68618  4.42225  2.77519  2.73123  3.46354  2.40513  3.72494  3.29354  2.67741  2.69355  4.24690  2.90347  2.73739  3.18146  2.89801  2.37887  2.77519  2.98518  4.58477  3.61503
          0.01864  4.38739  5.10973  0.61958  0.77255  0.48576  0.95510
    299   3.99835  5.25405  4.95910  4.79613  0.44043  4.50832  4.22048  3.49487  4.70014  2.75471  4.16052  4.64610  4.97386  4.73039  4.69056  4.22115  4.30901  3.51897  4.36534  2.68802    418 F - - -
          2.68618  4.42225  2.77519  2.73123  3.46354  2.40513  3.72494  3.29354  2.67741  2.69355  4.24690  2.90347  2.73739  3.18146  2.89801  2.37887  2.77519  2.98518  4.58477  3.61503
          0.01864  4.38739  5.10973  0.61958  0.77255  0.48576  0.95510
    300   2.27729  4.40316  3.61774  3.50612  4.82142  0.74092  4.66336  4.28055  3.73059  3.97107  4.77968  3.59151  3.93854  3.96272  4.00226  2.32551  2.98925  3.59065  6.14870  4.95940    419 g - - -
          2.68618  4.42225  2.77519  2.73123  3.46354  2.40513  3.72494  3.29354  2.67741  2.69355  4.24690  2.90347  2.73739  3.18146  2.89801  2.37887  2.77519  2.98518  4.58477  3.61503
          0.01864  4.38739  5.10973  0.61958  0.77255  0.48576  0.95510
    301   2.52979  3.71814  4.63658  4.03831  2.11932  3.98569  4.32389  2.12328  3.86213  1.74883  2.90210  4.10180  4.32975  4.01069  3.92109  3.29833  3.03113  1.82830  4.82985  3.66107    420 l - - -
          2.68618  4.42225  2.77519  2.73123  3.46354  2.40513  3.72494  3.29354  2.67741  2.69355  4.24690  2.90347  2.73739  3.18146  2.89801  2.37887  2.77519  2.98518  4.58477  3.61503
          0.01864  4.38739  5.10973  0.61958  0.77255  0.48576  0.95510
    302   2.14830  4.48180  3.71527  3.61817  4.85026  0.65210  4.75102  4.27586  3.82863  4.00151  4.85169  3.69719  4.01688  4.07334  4.07737  2.74403  3.09399  3.63427  6.14771  5.00390    421 G - - -
          2.68618  4.42225  2.77519  2.73123  3.46354  2.40513  3.72494  3.29354  2.67741  2.69355  4.24690  2.90347  2.73739  3.18146  2.89801  2.37887  2.77519  2.98518  4.58477  3.61503
          0.01864  4.38739  5.10973  0.61958  0.77255  0.48576  0.95510
    303   1.98264  4.42102  4.27370  3.73169  3.44713  3.96428  4.42026  2.21919  3.60594  2.16547  1.50142  3.98130  4.37127  3.86984  3.83026  3.29326  3.16991  2.31812  5.14558  3.96931    422 m - - -
          2.68618  4.42225  2.77519  2.73123  3.46354  2.40513  3.72494  3.29354  2.67741  2.69355  4.24690  2.90347  2.73739  3.18146  2.89801  2.37887  2.77519  2.98518  4.58477  3.61503
          0.01864  4.38739  5.10973  0.61958  0.77255  0.48576  0.95510
    304   3.02419  4.40079  4.67682  4.11047  3.44117  4.24935  4.63552  2.14952  3.97692  1.84151  2.31834  4.29411  4.57302  4.18168  4.12804  3.57388  2.79893  1.21265  5.19006  4.02508    423 v - - -
          2.68618  4.42225  2.77519  2.73123  3.46354  2.40513  3.72494  3.29354  2.67741  2.69355  4.24690  2.90347  2.73739  3.18146  2.89801  2.37887  2.77519  2.98518  4.58477  3.61503
          0.01864  4.38739  5.10973  0.61958  0.77255  0.48576  0.95510
    305   3.29868  4.59316  5.18132  4.60022  2.84881  4.59751  4.94557  1.64490  4.45270  1.21212  2.54207  4.72190  4.81709  4.50516  4.48461  3.94220  3.52312  1.75904  5.24505  4.16656    424 l - - -
          2.68618  4.42225  2.77519  2.73123  3.46354  2.40513  3.72494  3.29354  2.67741  2.69355  4.24690  2.90347  2.73739  3.18146  2.89801  2.37887  2.77519  2.98518  4.58477  3.61503
          0.01864  4.38739  5.10973  0.61958  0.77255  0.48576  0.95510
    306   0.47133  4.54067  4.07912  3.93178  4.65848  3.34550  4.87796  3.87050  3.96436  3.72427  4.71965  3.92139  4.13515  4.25886  4.15431  2.89773  3.21224  3.42646  6.02659  4.90094    425 A - - -
          2.68618  4.42225  2.77519  2.73123  3.46354  2.40513  3.72494  3.29354  2.67741  2.69355  4.24690  2.90347  2.73739  3.18146  2.89801  2.37887  2.77519  2.98518  4.58477  3.61503
          0.01864  4.38739  5.10973  0.61958  0.77255  0.48576  0.95510
    307   3.43036  5.12335  4.20545  4.18220  5.25602  0.24668  5.23790  5.01303  4.43077  4.58705  5.58837  4.37254  4.52618  4.71501  4.58037  3.62134  3.94951  4.44127  6.18375  5.38562    426 G - - -
          2.68618  4.42225  2.77519  2.73123  3.46354  2.40513  3.72494  3.29354  2.67741  2.69355  4.24690  2.90347  2.73739  3.18146  2.89801  2.37887  2.77519  2.98518  4.58477  3.61503
          0.01864  4.38739  5.10973  0.61958  0.77255  0.48576  0.95510
    308   2.08416  4.47713  3.40759  3.20335  4.69979  0.98212  4.42368  4.15562  3.41517  3.80127  4.60468  2.97851  3.92551  3.66837  3.77203  2.26154  2.97902  3.54501  6.00501  4.76926    427 g - - -
          2.68618  4.42225  2.77519  2.73123  3.46354  2.40513  3.72494  3.29354  2.67741  2.69355  4.24690  2.90347  2.73739  3.18146  2.89801  2.37887  2.77519  2.98518  4.58477  3.61503
          0.01864  4.38739  5.10973  0.61958  0.77255  0.48576  0.95510
    309   3.32152  0.30944  4.90202  4.77824  4.70004  3.80750  5.31892  3.97175  4.62704  3.84220  4.98905  4.64134  4.54747  4.95108  4.64822  3.59007  3.83174  3.67022  5.96164  4.97456    428 C - - -
          2.68618  4.42225  2.77519  2.73123  3.46354  2.40513  3.72494  3.29354  2.67741  2.69355  4.24690  2.90347  2.73739  3.18146  2.89801  2.37887  2.77519  2.98518  4.58477  3.61503
          0.01864  4.38739  5.10973  0.61958  0.77255  0.48576  0.95510
    310   1.88871  4.34496  3.87810  3.51875  4.27493  1.20150  4.46870  3.46012  3.51145  3.32407  4.21333  3.62786  3.96623  3.78746  3.79755  2.68102  2.93733  2.11484  5.69729  4.49815    429 g - - -
          2.68618  4.42225  2.77519  2.73123  3.46354  2.40513  3.72494  3.29354  2.67741  2.69355  4.24690  2.90347  2.73739  3.18146  2.89801  2.37887  2.77519  2.98518  4.58477  3.61503
          0.01864  4.38739  5.10973  0.61958  0.77255  0.48576  0.95510
    311   2.45252  4.39766  3.73169  3.43588  4.56611  3.17517  4.48651  3.95796  3.45579  3.67222  4.50513  3.56393  3.93159  3.75900  3.75672  0.98047  1.71423  3.40502  5.91078  4.69663    430 s - - -
          2.68618  4.42225  2.77519  2.73123  3.46354  2.40513  3.72494  3.29354  2.67741  2.69355  4.24690  2.90347  2.73739  3.18146  2.89801  2.37887  2.77519  2.98518  4.58477  3.61503
          0.01864  4.38739  5.10973  0.61958  0.77255  0.48576  0.95510
    312   3.43036  5.12335  4.20545  4.18220  5.25602  0.24668  5.23790  5.01303  4.43077  4.58705  5.58837  4.37254  4.52618  4.71501  4.58037  3.62134  3.94951  4.44127  6.18375  5.38562    431 G - - -
          2.68618  4.42225  2.77519  2.73123  3.46354  2.40513  3.72494  3.29354  2.67741  2.69355  4.24690  2.90347  2.73739  3.18146  2.89801  2.37887  2.77519  2.98518  4.58477  3.61503
          0.01864  4.38739  5.10973  0.61958  0.77255  0.48576  0.95510
    313   2.19283  3.03056  3.65828  3.13311  3.86253  3.39101  4.08932  3.22708  3.08978  2.93825  3.80869  3.09733  3.95659  3.38930  3.43977  1.78670  1.93781  2.59305  5.27700  4.04782    432 s - - -
          2.68618  4.42225  2.77519  2.73123  3.46354  2.40513  3.72494  3.29354  2.67741  2.69355  4.24690  2.90347  2.73739  3.18146  2.89801  2.37887  2.77519  2.98518  4.58477  3.61503
          0.01864  4.38739  5.10973  0.61958  0.77255  0.48576  0.95510
    314   3.65169  4.93754  5.31023  4.75146  3.23327  4.93790  5.25075  2.34469  4.57735  0.60904  2.66363  5.00511  5.05899  4.62715  4.64632  4.31605  3.87117  2.31899  5.41645  4.39866    433 L - - -
          2.68618  4.42225  2.77519  2.73123  3.46354  2.40513  3.72494  3.29354  2.67741  2.69355  4.24690  2.90347  2.73739  3.18146  2.89801  2.37887  2.77519  2.98518  4.58477  3.61503
          0.01864  4.38739  5.10973  0.61958  0.77255  0.48576  0.95510
    315   2.83059  4.26132  4.37038  3.79565  2.99537  3.93616  4.09606  2.60375  3.63670  2.23995  2.63481  3.93207  4.28929  3.83005  3.77139  3.23646  3.06161  1.94502  1.82001  2.84863    434 w - - -
          2.68618  4.42225  2.77519  2.73123  3.46354  2.40513  3.72494  3.29354  2.67741  2.69355  4.24690  2.90347  2.73739  3.18146  2.89801  2.37887  2.77519  2.98518  4.58477  3.61503
          0.01864  4.38739  5.10973  0.61958  0.77255  0.48576  0.95510
    316   3.44609  5.45044  3.95632  3.20907  4.98607  3.97610  3.85787  4.31584  1.84201  3.70923  4.61479  3.54559  4.34169  2.99779  0.75847  3.44439  3.58816  4.01343  5.68689  4.58826    435 r - - -
          2.68618  4.42225  2.77519  2.73123  3.46354  2.40513  3.72494  3.29354  2.67741  2.69355  4.24690  2.90347  2.73739  3.18146  2.89801  2.37887  2.77519  2.98518  4.58477  3.61503
          0.01864  4.38739  5.10973  0.61958  0.77255  0.48576  0.95510
    317   2.22966  4.25762  4.03448  3.45975  3.35205  3.82116  4.12897  2.52072  3.35237  2.12891  2.58080  3.73729  4.19024  3.13691  3.58912  3.10441  2.97425  1.57020  4.89882  3.70290    436 v - - -
          2.68618  4.42225  2.77519  2.73123  3.46354  2.40513  3.72494  3.29354  2.67741  2.69355  4.24690  2.90347  2.73739  3.18146  2.89801  2.37887  2.77519  2.98518  4.58477  3.61503
          0.01864  4.38739  5.10973  0.61958  0.77255  0.48576  0.95510
    318   2.40788  4.56180  3.70029  3.62916  4.88674  0.56659  4.78675  4.34847  3.86517  4.06362  4.93636  3.74062  4.07426  4.11995  4.10924  2.83213  3.18410  3.71739  6.15408  5.02620    437 G - - -
          2.68618  4.42225  2.77519  2.73123  3.46354  2.40513  3.72494  3.29354  2.67741  2.69355  4.24690  2.90347  2.73739  3.18146  2.89801  2.37887  2.77519  2.98518  4.58477  3.61503
          0.01864  4.38739  5.10973  0.61958  0.77255  0.48576  0.95510
    319   3.52185  5.64324  2.85093  0.46835  5.07445  3.70088  4.37549  4.64446  3.33441  4.18753  5.17363  3.37338  4.33966  3.60202  3.77460  3.46855  3.84097  4.28574  6.14020  4.91032    438 E - - -
          2.68618  4.42225  2.77519  2.73123  3.46354  2.40513  3.72494  3.29354  2.67741  2.69355  4.24690  2.90347  2.73739  3.18146  2.89801  2.37887  2.77519  2.98518  4.58477  3.61503
          0.01864  4.38739  5.10973  0.61958  0.77255  0.48576  0.95510
    320   3.43036  5.12335  4.20545  4.18220  5.25602  0.24668  5.23790  5.01303  4.43077  4.58705  5.58837  4.37254  4.52618  4.71501  4.58037  3.62134  3.94951  4.44127  6.18375  5.38562    439 G - - -
          2.68618  4.42225  2.77519  2.73123  3.46354  2.40513  3.72494  3.29354  2.67741  2.69355  4.24690  2.90347  2.73739  3.18146  2.89801  2.37887  2.77519  2.98518  4.58477  3.61503
          0.01864  4.38739  5.10973  0.61958  0.77255  0.48576  0.95510
    321   2.82609  5.02982  3.08831  2.59403  3.82145  3.58287  2.56346  3.71828  2.49603  3.26845  4.11050  2.89777  3.98743  1.74015  2.89833  2.83786  3.05316  3.39418  5.18909  2.56618    440 q - - -
          2.68618  4.42225  2.77519  2.73123  3.46354  2.40513  3.72494  3.29354  2.67741  2.69355  4.24690  2.90347  2.73739  3.18146  2.89801  2.37887  2.77519  2.98518  4.58477  3.61503
          0.01864  4.38739  5.10973  0.61958  0.77255  0.48576  0.95510
    322   2.77045  4.17428  4.47628  3.88242  2.86560  3.93228  4.25822  1.90724  3.72743  1.79415  2.90988  4.00162  4.28174  3.47719  3.83026  3.23650  2.64769  1.73205  4.81579  3.64303    441 v - - -
          2.68618  4.42225  2.77519  2.73123  3.46354  2.40513  3.72494  3.29354  2.67741  2.69355  4.24690  2.90347  2.73739  3.18146  2.89801  2.37887  2.77519  2.98518  4.58477  3.61503
          0.01864  4.38739  5.10973  0.61958  0.77255  0.48576  0.95510
    323   2.54868  4.70905  3.39591  2.81725  3.87696  3.65137  3.84098  3.16891  1.56632  2.53490  2.48040  3.27367  4.03549  3.05206  2.92050  2.90212  3.00832  2.94127  5.24759  3.99069    442 k - - -
          2.68618  4.42225  2.77519  2.73123  3.46354  2.40513  3.72494  3.29354  2.67741  2.69355  4.24690  2.90347  2.73739  3.18146  2.89801  2.37887  2.77519  2.98518  4.58477  3.61503
          0.01864  4.38739  5.10973  0.61958  0.77255  0.48576  0.95510
    324   2.56982  4.66254  3.51418  3.02551  3.69958  3.72652  4.01471  3.00328  2.83802  1.44020  3.62095  3.44765  4.14509  2.02187  3.15419  3.03658  3.10721  2.85629  5.22313  3.97910    443 l - - -
          2.68618  4.42225  2.77519  2.73123  3.46354  2.40513  3.72494  3.29354  2.67741  2.69355  4.24690  2.90347  2.73739  3.18146  2.89801  2.37887  2.77519  2.98518  4.58477  3.61503
          0.01864  4.38739  5.10973  0.61958  0.77255  0.48576  0.95510
    325   2.67065  4.12025  4.23152  3.63974  3.19821  3.78956  4.09552  2.34278  3.50025  2.03029  2.29958  3.80795  4.15479  3.30752  3.64718  3.08172  2.65415  2.28400  2.54138  3.25973    444 l - - -
          2.68618  4.42225  2.77519  2.73123  3.46354  2.40513  3.72494  3.29354  2.67741  2.69355  4.24690  2.90347  2.73739  3.18146  2.89801  2.37887  2.77519  2.98518  4.58477  3.61503
          0.01864  4.38739  5.10973  0.61958  0.77255  0.48576  0.95510
    326   2.70060  4.11389  4.40462  3.80896  2.62137  3.24284  4.17373  1.79740  3.65062  1.80842  3.04543  3.92076  4.21076  3.83017  3.75327  2.93992  2.93347  2.04872  4.74759  3.56517    445 i - - -
          2.68618  4.42225  2.77519  2.73123  3.46354  2.40513  3.72494  3.29354  2.67741  2.69355  4.24690  2.90347  2.73739  3.18146  2.89801  2.37887  2.77519  2.98518  4.58477  3.61503
          0.01864  4.38739  5.10973  0.61958  0.77255  0.48576  0.95510
    327   2.04312  3.71996  3.95096  3.43135  3.68000  3.09332  4.20491  2.97583  3.35628  2.75809  3.65806  3.62339  4.01457  3.61754  3.62444  2.56226  1.93824  1.66291  5.14932  3.94924    446 v - - -
          2.68618  4.42225  2.77519  2.73123  3.46354  2.40513  3.72494  3.29354  2.67741  2.69355  4.24690  2.90347  2.73739  3.18146  2.89801  2.37887  2.77519  2.98518  4.58477  3.61503
          0.01864  4.38739  5.10973  0.61958  0.77255  0.48576  0.95510
    328   2.73502  4.27126  4.62477  4.04341  2.53333  4.09952  4.45439  2.11778  3.89875  1.74609  3.27853  4.17256  4.43610  4.07731  4.01015  3.41467  2.77119  1.39858  4.99461  3.81853    447 v - - -
          2.68618  4.42225  2.77519  2.73123  3.46354  2.40513  3.72494  3.29354  2.67741  2.69355  4.24690  2.90347  2.73739  3.18146  2.89801  2.37887  2.77519  2.98518  4.58477  3.61503
          0.01864  4.38739  5.10973  0.61958  0.77255  0.48576  0.95510
    329   2.33024  4.22210  3.86720  3.29197  2.98965  3.15037  4.00726  2.44392  3.20977  2.13393  3.33676  3.59497  2.56413  3.47008  3.47283  2.98495  2.76664  2.09529  4.83506  3.62901    448 v - - -
          2.68618  4.42225  2.77519  2.73123  3.46354  2.40513  3.72494  3.29354  2.67741  2.69355  4.24690  2.90347  2.73739  3.18146  2.89801  2.37887  2.77519  2.98518  4.58477  3.61503
          0.01864  4.38739  5.10973  0.61958  0.77255  0.48576  0.95510
    330   2.42431  4.31835  3.75515  3.26126  1.86372  1.97594  4.11006  3.02734  3.21995  2.75933  3.66075  3.53346  4.01610  3.49798  3.52315  2.44350  2.91260  2.61250  5.10087  3.85393    449 f - - -
          2.68618  4.42225  2.77519  2.73123  3.46354  2.40513  3.72494  3.29354  2.67741  2.69355  4.24690  2.90347  2.73739  3.18146  2.89801  2.37887  2.77519  2.98518  4.58477  3.61503
          0.01864  4.38739  5.10973  0.61958  0.77255  0.48576  0.95510
    331   3.55910  4.84667  5.15245  4.64272  1.06983  4.73416  4.59413  2.28383  4.48747  1.44728  3.16784  4.71363  4.93344  4.50544  4.53125  4.09168  3.77902  2.61361  4.77526  3.30773    450 f - - -
          2.68618  4.42225  2.77519  2.73123  3.46354  2.40513  3.72494  3.29354  2.67741  2.69355  4.24690  2.90347  2.73739  3.18146  2.89801  2.37887  2.77519  2.98518  4.58477  3.61503
          0.01864  4.38739  5.10973  0.61958  0.77255  0.48576  0.95510
    332   2.00846  4.30502  3.68518  3.11909  3.19344  2.58497  3.95942  2.64234  3.05894  2.06618  3.43366  3.47640  4.04697  3.34473  3.37553  2.52786  2.89369  2.46007  4.92286  3.70216    451 a - - -
          2.68618  4.42225  2.77519  2.73123  3.46354  2.40513  3.72494  3.29354  2.67741  2.69355  4.24690  2.90347  2.73739  3.18146  2.89801  2.37887  2.77519  2.98518  4.58477  3.61503
          0.01864  4.38739  5.10973  0.61958  0.77255  0.48576  0.95510
    333   2.57897  3.63606  4.52714  3.92686  2.82345  3.47563  4.21743  1.98723  3.75030  1.66693  2.95330  3.99227  4.24142  3.91131  3.81738  3.19122  2.94738  1.86102  4.75264  3.57446    452 l - - -
          2.68618  4.42225  2.77519  2.73123  3.46354  2.40513  3.72494  3.29354  2.67741  2.69355  4.24690  2.90347  2.73739  3.18146  2.89801  2.37887  2.77519  2.98518  4.58477  3.61503
          0.01864  4.38739  5.10973  0.61958  0.77255  0.48576  0.95510
    334   2.55123  4.44294  3.52467  3.04426  2.81209  1.71224  4.06980  3.34567  3.03658  3.03854  3.90241  3.38224  3.94971  3.34294  3.40721  1.97996  2.36582  3.01553  5.34430  4.08840    453 g - - -
          2.68618  4.42225  2.77519  2.73123  3.46354  2.40513  3.72494  3.29354  2.67741  2.69355  4.24690  2.90347  2.73739  3.18146  2.89801  2.37887  2.77519  2.98518  4.58477  3.61503
          0.01864  4.38739  5.10973  0.61958  0.77255  0.48576  0.95510
    335   2.38925  4.74342  3.14898  2.65618  4.20007  3.41339  3.84527  3.60724  2.66841  2.86777  4.05108  1.90038  3.90450  3.01335  3.10999  1.94932  2.50036  3.24612  5.47945  4.16409    454 n - - -
          2.68618  4.42225  2.77519  2.73123  3.46354  2.40513  3.72494  3.29354  2.67741  2.69355  4.24690  2.90347  2.73739  3.18146  2.89801  2.37887  2.77519  2.98518  4.58477  3.61503
          0.01864  4.38739  5.10973  0.61958  0.77255  0.48576  0.95510
    336   2.24381  4.29518  3.87026  3.30722  3.45808  3.73075  4.08598  2.29107  3.23132  2.01532  3.42684  3.62422  4.13340  3.50738  3.51669  1.92414  2.95110  2.17841  4.96973  3.75850    455 s - - -
          2.68618  4.42225  2.77519  2.73123  3.46354  2.40513  3.72494  3.29354  2.67741  2.69355  4.24690  2.90347  2.73739  3.18146  2.89801  2.37887  2.77519  2.98518  4.58477  3.61503
          0.27112  4.38739  1.49148  0.61958  0.77255  0.48576  0.95510
    337   2.84555  4.30709  4.26185  3.70463  3.30514  3.97408  4.34087  1.85225  3.57363  1.37203  3.22055  3.95307  4.33166  3.82624  3.78190  2.82194  3.09252  2.02225  5.00927  3.82037    456 l - - -
          2.68599  4.42281  2.77539  2.73158  3.46161  2.40532  3.72418  3.29338  2.67733  2.69366  4.24599  2.90369  2.73781  3.18192  2.89793  2.37928  2.77539  2.98510  4.58162  3.61435
          0.67083  0.73191  4.86255  1.81330  0.17807  0.77444  0.61797
    338   2.48250  4.90713  2.45644  2.17911  4.17639  3.40760  3.27222  3.32393  2.38399  3.17952  3.56908  2.70832  3.80127  2.73787  2.85928  2.60916  2.62548  3.06972  5.38861  4.02856    470 e - - -
          2.68618  4.42225  2.77519  2.73123  3.46354  2.40513  3.72494  3.29354  2.67741  2.69355  4.24690  2.90347  2.73739  3.18146  2.89801  2.37887  2.77519  2.98518  4.58477  3.61503
          0.02393  4.14021  4.86255  0.61958  0.77255  0.77444  0.61797
    339   2.80206  4.18838  4.53492  3.93944  2.59588  3.97246  4.27738  2.14852  3.78021  1.70196  2.29762  4.05193  4.29461  3.91928  3.86090  3.28180  3.03021  1.82476  4.01601  3.60120    471 l - - -
          2.68618  4.42225  2.77519  2.73123  3.46354  2.40513  3.72494  3.29354  2.67741  2.69355  4.24690  2.90347  2.73739  3.18146  2.89801  2.37887  2.77519  2.98518  4.58477  3.61503
          0.02393  4.14021  4.86255  0.61958  0.77255  0.77444  0.61797
    340   2.61902  4.71618  3.06281  1.89343  3.89796  3.46091  2.83508  2.98278  2.47798  2.95743  3.79599  3.01967  3.85256  2.84470  2.91100  2.68146  2.68898  3.03438  4.27646  3.88898    472 e - - -
          2.68618  4.42225  2.77519  2.73123  3.46354  2.40513  3.72494  3.29354  2.67741  2.69355  4.24690  2.90347  2.73739  3.18146  2.89801  2.37887  2.77519  2.98518  4.58477  3.61503
          0.02393  4.14021  4.86255  0.61958  0.77255  0.77444  0.61797
    341   2.47323  5.07680  2.64646  2.10773  4.38514  2.48281  3.32653  3.84893  2.30737  3.36617  4.13426  2.69752  3.80015  2.72450  2.69436  2.48634  2.88344  3.44896  5.53093  4.13618    473 e - - -
          2.68626  4.42233  2.77527  2.73131  3.46330  2.40520  3.72502  3.29335  2.67734  2.69348  4.24697  2.90354  2.73717  3.18130  2.89808  2.37884  2.77527  2.98526  4.58485  3.61511
          0.08372  2.62310  4.86255  1.44697  0.26825  0.34009  1.24378
    342   2.65491  4.33905  3.39391  2.73730  2.95687  3.65007  3.90926  2.61643  2.82605  2.14504  3.44416  2.93233  4.02824  3.26752  3.31061  2.68367  2.61249  2.28187  3.69726  3.69808    482 l - - -
          2.68618  4.42225  2.77519  2.73123  3.46354  2.40513  3.72494  3.29354  2.67741  2.69355  4.24690  2.90347  2.73739  3.18146  2.89801  2.37887  2.77519  2.98518  4.58477  3.61503
          0.01864  4.38739  5.10973  0.61958  0.77255  0.48576  0.95510
    343   2.75787  4.74950  3.23357  2.90900  4.30470  1.06706  4.06447  3.28514  2.47642  3.35866  4.24094  3.31619  4.03426  3.28099  3.15325  2.86951  3.10802  3.32417  5.60533  4.32532    483 g - - -
          2.68618  4.42225  2.77519  2.73123  3.46354  2.40513  3.72494  3.29354  2.67741  2.69355  4.24690  2.90347  2.73739  3.18146  2.89801  2.37887  2.77519  2.98518  4.58477  3.61503
          0.36109  4.38739  1.23564  0.61958  0.77255  0.48576  0.95510
    344   1.16607  4.21100  3.43179  3.11320  4.24678  3.00304  4.18638  3.62710  3.15508  3.33392  4.17173  3.30523  2.95905  3.45308  3.47982  2.10580  2.73951  3.12992  5.59902  4.37834    484 a - - -
          2.68618  4.42225  2.77519  2.73123  3.46354  2.40513  3.72494  3.29354  2.67741  2.69355  4.24690  2.90347  2.73739  3.18146  2.89801  2.37887  2.77519  2.98518  4.58477  3.61503
          0.02616  4.05246  4.77481  0.61958  0.77255  0.84687  0.55993
    345   2.78451  4.25253  4.09125  3.54293  2.25522  3.82177  3.77172  2.70565  3.41495  2.35687  2.92147  3.70695  4.17819  3.61801  3.16568  3.11270  3.01355  2.52925  2.37988  2.24847    485 y - - -
          2.68618  4.42225  2.77519  2.73123  3.46354  2.40513  3.72494  3.29354  2.67741  2.69355  4.24690  2.90347  2.73739  3.18146  2.89801  2.37887  2.77519  2.98518  4.58477  3.61503
          0.02616  4.05246  4.77481  0.61958  0.77255  0.84687  0.55993
    346   2.62781  4.89831  2.69960  2.37699  4.13770  3.39549  2.41590  3.58966  2.22515  3.16401  3.96929  2.73830  3.80680  2.75502  2.83944  2.63637  2.70899  3.24623  5.36550  3.38482    486 k - - -
          2.68618  4.42225  2.77519  2.73123  3.46354  2.40513  3.72494  3.29354  2.67741  2.69355  4.24690  2.90347  2.73739  3.18146  2.89801  2.37887  2.77519  2.98518  4.58477  3.61503
          0.02616  4.05246  4.77481  0.61958  0.77255  0.84687  0.55993
    347   2.65511  4.20103  3.85104  3.28060  2.87706  3.70957  3.93919  2.54623  3.18219  1.85800  3.21345  3.57753  4.07172  2.98585  3.43637  2.98468  2.88618  1.96591  4.68227  2.87815    487 l - - -
          2.68618  4.42225  2.77519  2.73123  3.46354  2.40513  3.72494  3.29354  2.67741  2.69355  4.24690  2.90347  2.73739  3.18146  2.89801  2.37887  2.77519  2.98518  4.58477  3.61503
          0.02616  4.05246  4.77481  0.61958  0.77255  0.84687  0.55993
    348   2.40385  4.98104  2.49385  2.31143  4.35161  2.57265  3.66574  3.80618  2.49433  3.35635  4.15082  2.39081  3.79548  2.61822  2.98853  2.23691  2.91140  3.41407  5.54947  4.16400    488 s - - -
          2.68639  4.42254  2.77549  2.73125  3.46271  2.40509  3.72524  3.29383  2.67770  2.69354  4.24719  2.90376  2.73722  3.18105  2.89805  2.37909  2.77541  2.98512  4.57758  3.61509
          0.70054  0.80708  2.85556  1.34450  0.30201  0.59446  0.80265
    349   2.47705  4.28408  3.50892  2.68754  3.17089  3.57949  3.83681  2.61604  2.69638  2.10817  3.38838  3.33430  3.56800  3.18703  3.23060  2.70899  2.82107  2.25551  4.86987  3.38901    495 l - - -
          2.68618  4.42225  2.77519  2.73123  3.46354  2.40513  3.72494  3.29354  2.67741  2.69355  4.24690  2.90347  2.73739  3.18146  2.89801  2.37887  2.77519  2.98518  4.58477  3.61503
          0.05264  4.15907  3.33394  0.61958  0.77255  0.75727  0.63289
    350   2.59555  4.71944  3.04356  2.33307  3.49460  3.44301  3.65210  3.11023  2.47112  2.96880  3.46675  2.60903  3.83222  2.68861  2.75584  2.25588  2.69846  3.04028  5.23645  3.91941    496 s - - -
          2.68618  4.42225  2.77519  2.73123  3.46354  2.40513  3.72494  3.29354  2.67741  2.69355  4.24690  2.90347  2.73739  3.18146  2.89801  2.37887  2.77519  2.98518  4.58477  3.61503
          0.02417  4.13060  4.85295  0.61958  0.77255  0.64956  0.73872
    351   2.33625  4.52955  3.22603  2.33124  3.70629  3.12102  3.74601  2.41365  2.51424  2.76033  3.06982  3.14230  3.90112  2.97964  3.05682  2.57671  2.84417  2.82120  5.08661  3.81401    497 e - - -
          2.68618  4.42225  2.77519  2.73123  3.46354  2.40513  3.72494  3.29354  2.67741  2.69355  4.24690  2.90347  2.73739  3.18146  2.89801  2.37887  2.77519  2.98518  4.58477  3.61503
          0.02248  4.20225  4.92459  0.61958  0.77255  0.36499  1.18484
    352   2.45429  4.16851  3.98044  3.39878  3.01025  3.73092  4.02350  2.24216  2.69430  2.27914  2.65448  3.65807  4.10237  3.54006  3.52245  2.49063  2.73007  2.35514  4.18590  2.99919    498 i - - -
          2.68618  4.42225  2.77519  2.73123  3.46354  2.40513  3.72494  3.29354  2.67741  2.69355  4.24690  2.90347  2.73739  3.18146  2.89801  2.37887  2.77519  2.98518  4.58477  3.61503
          0.01864  4.38739  5.10973  0.61958  0.77255  0.48576  0.95510
    353   2.66049  4.42783  3.46874  2.90184  3.57367  3.27825  3.86442  2.65354  2.48498  1.83555  3.24659  3.32581  3.60808  3.16865  3.01671  2.72253  2.56913  2.70564  5.00330  3.76097    499 l - - -
          2.68618  4.42225  2.77519  2.73123  3.46354  2.40513  3.72494  3.29354  2.67741  2.69355  4.24690  2.90347  2.73739  3.18146  2.89801  2.37887  2.77519  2.98518  4.58477  3.61503
          0.01864  4.38739  5.10973  0.61958  0.77255  0.48576  0.95510
    354   2.51595  4.51842  3.43010  3.00670  4.34642  1.44514  4.13724  3.76408  3.03052  3.04906  4.23232  3.33971  3.25235  3.34983  3.42208  1.79521  2.68405  3.31325  5.66073  4.39712    500 g - - -
          2.68618  4.42225  2.77519  2.73123  3.46354  2.40513  3.72494  3.29354  2.67741  2.69355  4.24690  2.90347  2.73739  3.18146  2.89801  2.37887  2.77519  2.98518  4.58477  3.61503
          0.05422  4.38739  3.21029  0.61958  0.77255  0.48576  0.95510
    355   2.58734  4.87668  3.06241  2.51246  4.12788  3.49150  3.37639  3.54951  2.15746  3.14616  3.95929  3.02795  2.48773  2.84687  2.91341  2.01675  2.90732  3.22255  4.32511  4.04564    501 s - - -
          2.68618  4.42225  2.77519  2.73123  3.46354  2.40513  3.72494  3.29354  2.67741  2.69355  4.24690  2.90347  2.73739  3.18146  2.89801  2.37887  2.77519  2.98518  4.58477  3.61503
          0.01931  4.35248  5.07483  0.61958  0.77255  0.53686  0.87846
    356   2.17097  4.56596  3.27431  2.59896  3.29014  2.90134  3.39397  3.11710  2.68849  2.79401  3.65810  3.18345  3.94064  3.01853  2.80598  2.77945  2.50682  2.62131  5.11923  3.08232    502 a - - -
          2.68618  4.42225  2.77519  2.73123  3.46354  2.40513  3.72494  3.29354  2.67741  2.69355  4.24690  2.90347  2.73739  3.18146  2.89801  2.37887  2.77519  2.98518  4.58477  3.61503
          0.01931  4.35248  5.07483  0.61958  0.77255  0.45508  1.00620
    357   2.92161  4.29138  4.64556  4.07028  3.41070  4.14852  4.51464  1.67210  3.92964  1.92191  3.34418  4.21195  4.48292  4.12498  4.05505  3.46640  2.74104  1.33673  5.06881  3.42415    503 v - - -
          2.68618  4.42225  2.77519  2.73123  3.46354  2.40513  3.72494  3.29354  2.67741  2.69355  4.24690  2.90347  2.73739  3.18146  2.89801  2.37887  2.77519  2.98518  4.58477  3.61503
          0.01864  4.38739  5.10973  0.61958  0.77255  0.48576  0.95510
    358   4.32242  5.32869  5.26891  5.13250  0.91451  4.90343  3.63144  3.95614  4.91856  3.17811  4.49473  4.47799  5.16515  4.62889  4.75850  4.29336  4.51988  3.88363  2.84041  1.14570    504 f - - -
          2.68618  4.42225  2.77519  2.73123  3.46354  2.40513  3.72494  3.29354  2.67741  2.69355  4.24690  2.90347  2.73739  3.18146  2.89801  2.37887  2.77519  2.98518  4.58477  3.61503
          0.06477  4.38739  2.99000  0.61958  0.77255  0.48576  0.95510
    359   3.63711  4.90452  5.34520  4.76887  3.17983  4.94896  5.22721  2.14467  4.61829  0.73774  2.04375  5.01605  5.03707  4.61436  4.66047  4.31595  3.84514  2.52980  5.36281  4.37077    505 l - - -
          2.68618  4.42225  2.77519  2.73123  3.46354  2.40513  3.72494  3.29354  2.67741  2.69355  4.24690  2.90347  2.73739  3.18146  2.89801  2.37887  2.77519  2.98518  4.58477  3.61503
          0.01952  4.34213  5.06448  0.61958  0.77255  0.55120  0.85864
    360   3.49889  5.14893  4.15897  4.08214  4.99698  3.81137  5.09615  4.69614  4.18624  4.25615  5.34195  4.33085  0.28663  4.55810  4.35474  3.68630  3.98023  4.28109  6.02418  5.13148    506 P - - -
          2.68618  4.42225  2.77519  2.73123  3.46354  2.40513  3.72494  3.29354  2.67741  2.69355  4.24690  2.90347  2.73739  3.18146  2.89801  2.37887  2.77519  2.98518  4.58477  3.61503
          0.01952  4.34213  5.06448  0.61958  0.77255  0.44692  1.02053
    361   2.50682  5.29102  1.63117  1.85333  4.00268  3.43862  3.73551  4.08168  2.42215  3.58281  4.35455  2.76701  3.90477  2.85599  3.06222  2.75452  3.04885  3.66502  5.73806  4.31447    507 d - - -
          2.68618  4.42225  2.77519  2.73123  3.46354  2.40513  3.72494  3.29354  2.67741  2.69355  4.24690  2.90347  2.73739  3.18146  2.89801  2.37887  2.77519  2.98518  4.58477  3.61503
          0.01864  4.38739  5.10973  0.61958  0.77255  0.48576  0.95510
    362   2.66272  4.13299  4.14354  3.55642  2.99455  3.76945  4.07189  2.45020  3.43224  2.07412  3.24326  3.75706  4.13790  3.34798  3.60694  2.87949  2.65499  1.63630  4.74281  2.73551    508 v - - -
          2.68618  4.42225  2.77519  2.73123  3.46354  2.40513  3.72494  3.29354  2.67741  2.69355  4.24690  2.90347  2.73739  3.18146  2.89801  2.37887  2.77519  2.98518  4.58477  3.61503
          0.01864  4.38739  5.10973  0.61958  0.77255  0.48576  0.95510
    363   3.18986  4.53088  4.91056  4.34476  1.62214  4.34596  4.39351  2.57423  4.17370  1.24736  2.58915  4.39321  4.61919  4.23449  4.20862  3.66984  3.41070  2.62208  3.44962  3.31105    509 l - - -
          2.68619  4.42226  2.77520  2.73124  3.46355  2.40514  3.72495  3.29355  2.67742  2.69341  4.24691  2.90347  2.73740  3.18147  2.89802  2.37888  2.77520  2.98519  4.58478  3.61504
          0.06397  2.88373  5.10973  0.42360  1.06330  0.48576  0.95510
    364   2.52427  4.52689  3.31069  3.11018  4.68609  0.97433  4.36315  4.14345  3.32880  3.78076  4.58868  2.87593  3.93413  3.59695  3.69852  2.24367  2.66191  3.55554  5.98199  4.72896    511 g - - -
          2.68618  4.42225  2.77519  2.73123  3.46354  2.40513  3.72494  3.29354  2.67741  2.69355  4.24690  2.90347  2.73739  3.18146  2.89801  2.37887  2.77519  2.98518  4.58477  3.61503
          0.01864  4.38739  5.10973  0.61958  0.77255  0.48576  0.95510
    365   3.24024  4.65328  4.44454  3.95552  2.26282  3.20890  3.37061  3.16252  3.82941  2.48542  3.78770  4.00114  4.53892  3.96283  3.98032  3.50190  3.46573  2.98845  1.78074  1.49308    512 y - - -
          2.68618  4.42225  2.77519  2.73123  3.46354  2.40513  3.72494  3.29354  2.67741  2.69355  4.24690  2.90347  2.73739  3.18146  2.89801  2.37887  2.77519  2.98518  4.58477  3.61503
          0.01864  4.38739  5.10973  0.61958  0.77255  0.48576  0.95510
    366   2.49172  4.85338  3.06967  2.33611  4.10826  2.29124  3.71649  3.52302  2.51393  3.12931  3.94532  3.04073  2.49199  2.87057  2.80347  2.70977  2.73147  3.19989  4.33649  4.04512    513 g - - -
          2.68618  4.42225  2.77519  2.73123  3.46354  2.40513  3.72494  3.29354  2.67741  2.69355  4.24690  2.90347  2.73739  3.18146  2.89801  2.37887  2.77519  2.98518  4.58477  3.61503
          0.01864  4.38739  5.10973  0.61958  0.77255  0.48576  0.95510
    367   2.36826  4.45706  3.19321  2.85629  2.86887  2.33155  3.84806  2.97612  2.82211  2.56532  3.55726  3.29265  3.22799  3.13670  3.20496  2.62708  2.88957  2.73919  3.80016  3.52441    514 g - - -
          2.68618  4.42225  2.77519  2.73123  3.46354  2.40513  3.72494  3.29354  2.67741  2.69355  4.24690  2.90347  2.73739  3.18146  2.89801  2.37887  2.77519  2.98518  4.58477  3.61503
          0.01864  4.38739  5.10973  0.61958  0.77255  0.48576  0.95510
    368   1.34317  4.33566  3.86710  3.40394  4.04771  3.31559  4.31674  3.25481  3.35228  3.09844  3.98800  3.58401  3.97457  3.63985  3.65821  2.54360  1.75165  2.31676  5.48041  4.27264    515 a - - -
          2.68618  4.42225  2.77519  2.73123  3.46354  2.40513  3.72494  3.29354  2.67741  2.69355  4.24690  2.90347  2.73739  3.18146  2.89801  2.37887  2.77519  2.98518  4.58477  3.61503
          0.01864  4.38739  5.10973  0.61958  0.77255  0.48576  0.95510
    369   2.91551  4.32414  4.51592  3.92920  3.00909  4.08141  4.39738  2.12332  3.18260  1.21068  2.97960  4.10780  4.40564  3.97116  3.92715  3.38560  3.14529  1.96661  4.95246  3.79762    516 l - - -
          2.68618  4.42225  2.77519  2.73123  3.46354  2.40513  3.72494  3.29354  2.67741  2.69355  4.24690  2.90347  2.73739  3.18146  2.89801  2.37887  2.77519  2.98518  4.58477  3.61503
          0.01864  4.38739  5.10973  0.61958  0.77255  0.48576  0.95510
    370   2.14205  4.11034  4.18332  3.59313  3.04024  3.50448  4.07300  2.17254  3.46208  1.87201  2.99120  3.77303  3.35988  3.67081  3.61986  2.87849  2.88376  2.26389  3.72966  3.53482    517 l - - -
          2.68618  4.42225  2.77519  2.73123  3.46354  2.40513  3.72494  3.29354  2.67741  2.69355  4.24690  2.90347  2.73739  3.18146  2.89801  2.37887  2.77519  2.98518  4.58477  3.61503
          0.01864  4.38739  5.10973  0.61958  0.77255  0.48576  0.95510
    371   3.54357  4.79935  5.37837  4.81130  3.30253  4.90835  5.25858  1.51070  4.68267  0.91349  2.65975  5.01074  5.03909  4.69547  4.72339  4.27716  3.76291  2.16341  5.43636  4.41679    518 l - - -
          2.68618  4.42225  2.77519  2.73123  3.46354  2.40513  3.72494  3.29354  2.67741  2.69355  4.24690  2.90347  2.73739  3.18146  2.89801  2.37887  2.77519  2.98518  4.58477  3.61503
          0.01864  4.38739  5.10973  0.61958  0.77255  0.48576  0.95510
    372   2.73263  4.32065  3.84133  3.26868  3.35943  3.77201  4.03065  1.90027  3.17152  2.17753  3.36252  3.60383  4.13907  2.20491  3.45450  3.03939  2.96386  2.31641  4.89030  2.87299    519 i - - -
          2.68618  4.42225  2.77519  2.73123  3.46354  2.40513  3.72494  3.29354  2.67741  2.69355  4.24690  2.90347  2.73739  3.18146  2.89801  2.37887  2.77519  2.98518  4.58477  3.61503
          0.01864  4.38739  5.10973  0.61958  0.77255  0.48576  0.95510
    373   2.06802  4.15109  4.24507  3.65677  2.73763  3.22525  4.13786  2.22374  3.52592  1.68203  3.01838  3.83627  4.18725  3.73147  3.68167  3.11683  2.93375  2.25078  4.77577  3.59029    520 l - - -
          2.68618  4.42225  2.77519  2.73123  3.46354  2.40513  3.72494  3.29354  2.67741  2.69355  4.24690  2.90347  2.73739  3.18146  2.89801  2.37887  2.77519  2.98518  4.58477  3.61503
          0.01864  4.38739  5.10973  0.61958  0.77255  0.48576  0.95510
    374   2.31903  4.16878  4.02800  3.44638  2.87865  2.61537  4.05040  2.44403  3.34188  1.75500  3.06148  3.69280  4.12085  3.57820  3.55528  2.85031  2.89661  2.29169  4.78343  3.58694    521 l - - -
          2.68618  4.42225  2.77519  2.73123  3.46354  2.40513  3.72494  3.29354  2.67741  2.69355  4.24690  2.90347  2.73739  3.18146  2.89801  2.37887  2.77519  2.98518  4.58477  3.61503
          0.01864  4.38739  5.10973  0.61958  0.77255  0.48576  0.95510
    375   2.45954  3.65326  4.68634  4.09612  2.46600  4.04886  4.40600  1.66352  3.92706  1.88642  3.26242  4.16502  4.39181  4.08675  3.99509  3.36638  3.07261  1.74804  4.91685  3.74009    522 i - - -
          2.68618  4.42225  2.77519  2.73123  3.46354  2.40513  3.72494  3.29354  2.67741  2.69355  4.24690  2.90347  2.73739  3.18146  2.89801  2.37887  2.77519  2.98518  4.58477  3.61503
          0.01864  4.38739  5.10973  0.61958  0.77255  0.48576  0.95510
    376   2.56773  3.74007  4.52102  3.92077  2.81807  3.89433  4.22364  2.16082  3.74756  1.52591  2.45873  3.99642  4.24884  3.90667  3.81906  3.02579  2.96233  2.11161  4.75734  3.58379    523 l - - -
          2.68618  4.42225  2.77519  2.73123  3.46354  2.40513  3.72494  3.29354  2.67741  2.69355  4.24690  2.90347  2.73739  3.18146  2.89801  2.37887  2.77519  2.98518  4.58477  3.61503
          0.01864  4.38739  5.10973  0.61958  0.77255  0.48576  0.95510
    377   1.98077  4.16904  4.04919  3.46706  2.70084  2.91705  4.06147  2.48472  3.36070  1.91497  2.97354  3.70835  4.12956  3.59439  3.56950  3.04081  2.77922  2.29405  4.78555  3.59043    524 l - - -
          2.68618  4.42225  2.77519  2.73123  3.46354  2.40513  3.72494  3.29354  2.67741  2.69355  4.24690  2.90347  2.73739  3.18146  2.89801  2.37887  2.77519  2.98518  4.58477  3.61503
          0.01864  4.38739  5.10973  0.61958  0.77255  0.48576  0.95510
    378   2.01531  4.26146  4.00406  3.44246  3.43207  2.83793  4.14879  2.42908  3.35289  1.91798  3.40473  3.71639  4.17085  3.61420  3.60451  3.06128  2.96547  1.77281  4.95941  3.75566    525 v - - -
          2.68618  4.42225  2.77519  2.73123  3.46354  2.40513  3.72494  3.29354  2.67741  2.69355  4.24690  2.90347  2.73739  3.18146  2.89801  2.37887  2.77519  2.98518  4.58477  3.61503
          0.01864  4.38739  5.10973  0.61958  0.77255  0.48576  0.95510
    379   2.88365  4.27358  4.57187  3.99401  2.76031  4.01837  4.17061  2.11430  3.82869  1.78194  3.21934  4.06554  4.35654  3.96761  3.90788  3.32657  3.11255  2.32727  1.86514  2.95438    526 l - - -
          2.68618  4.42225  2.77519  2.73123  3.46354  2.40513  3.72494  3.29354  2.67741  2.69355  4.24690  2.90347  2.73739  3.18146  2.89801  2.37887  2.77519  2.98518  4.58477  3.61503
          0.01864  4.38739  5.10973  0.61958  0.77255  0.48576  0.95510
    380   2.63330  4.24252  4.44782  3.88157  2.25424  3.94032  4.02009  2.41576  3.72524  2.34418  3.33015  3.95282  4.29613  3.87924  3.82453  3.24404  3.06622  2.23654  3.86433  1.58341    527 y - - -
          2.68618  4.42225  2.77519  2.73123  3.46354  2.40513  3.72494  3.29354  2.67741  2.69355  4.24690  2.90347  2.73739  3.18146  2.89801  2.37887  2.77519  2.98518  4.58477  3.61503
          0.01864  4.38739  5.10973  0.61958  0.77255  0.48576  0.95510
    381   2.78494  4.18799  4.49503  3.89982  2.49512  3.94023  4.24782  1.94528  3.36266  1.46659  3.16551  4.01151  4.28591  3.90412  3.83313  3.24468  3.01561  2.14220  4.78369  3.28249    528 l - - -
          2.68618  4.42225  2.77519  2.73123  3.46354  2.40513  3.72494  3.29354  2.67741  2.69355  4.24690  2.90347  2.73739  3.18146  2.89801  2.37887  2.77519  2.98518  4.58477  3.61503
          0.01864  4.38739  5.10973  0.61958  0.77255  0.48576  0.95510
    382   2.34597  4.09816  4.24294  3.65020  2.85980  3.18276  4.08793  2.27064  3.50933  2.04214  3.21276  3.80603  3.47081  3.70845  3.64788  3.06916  2.88579  1.92768  3.04635  3.52578    529 v - - -
          2.68572  4.42306  2.77586  2.73182  3.46172  2.40563  3.72563  3.29274  2.67646  2.69299  4.24835  2.90445  2.73729  3.18161  2.89745  2.37908  2.77560  2.98499  4.58213  3.61562
          0.33090  1.28850  5.10974  2.99379  0.05140  0.48576  0.95510
    383   2.16614  4.55706  3.31775  2.75687  3.73652  3.34734  3.81169  2.83720  2.30771  2.79321  3.66104  3.21823  3.58388  3.05415  2.93864  2.67286  2.89641  2.04207  5.12332  3.85642    582 v - - -
          2.68618  4.42225  2.77519  2.73123  3.46354  2.40513  3.72494  3.29354  2.67741  2.69355  4.24690  2.90347  2.73739  3.18146  2.89801  2.37887  2.77519  2.98518  4.58477  3.61503
          0.01864  4.38739  5.10973  0.61958  0.77255  0.48576  0.95510
    384   2.54990  4.70370  2.61050  2.61471  3.49457  3.15145  3.75116  2.76253  2.60204  2.95298  3.79539  3.11011  3.31993  2.94151  3.04320  2.36855  2.28709  2.87228  5.24437  3.94434    583 t - - -
          2.68618  4.42225  2.77519  2.73123  3.46354  2.40513  3.72494  3.29354  2.67741  2.69355  4.24690  2.90347  2.73739  3.18146  2.89801  2.37887  2.77519  2.98518  4.58477  3.61503
          0.01864  4.38739  5.10973  0.61958  0.77255  0.48576  0.95510
    385   3.46318  4.90812  4.59433  4.15504  2.72462  4.27742  4.09365  3.15048  3.77393  2.49095  3.17945  4.22565  4.68471  4.12375  3.91184  3.72396  3.73078  3.11953  0.83259  2.78259    584 w - - -
          2.68618  4.42225  2.77519  2.73123  3.46354  2.40513  3.72494  3.29354  2.67741  2.69355  4.24690  2.90347  2.73739  3.18146  2.89801  2.37887  2.77519  2.98518  4.58477  3.61503
          0.01864  4.38739  5.10973  0.61958  0.77255  0.48576  0.95510
    386   2.65502  4.82215  3.00093  2.65948  4.51958  3.34052  3.95666  3.97177  2.79441  3.55192  4.35045  1.50564  2.41818  3.11712  3.24430  2.18519  2.76266  3.51599  5.74595  4.40689    585 n - - -
          2.68618  4.42225  2.77519  2.73123  3.46354  2.40513  3.72494  3.29354  2.67741  2.69355  4.24690  2.90347  2.73739  3.18146  2.89801  2.37887  2.77519  2.98518  4.58477  3.61503
          0.01864  4.38739  5.10973  0.61958  0.77255  0.48576  0.95510
    387   2.91793  4.84843  3.35695  1.53401  3.13800  3.73233  3.75366  3.43735  2.83126  3.01654  3.94671  3.31611  4.12716  3.18081  3.22073  2.99638  3.14860  3.18672  3.55292  1.96069    586 e - - -
          2.68618  4.42225  2.77519  2.73123  3.46354  2.40513  3.72494  3.29354  2.67741  2.69355  4.24690  2.90347  2.73739  3.18146  2.89801  2.37887  2.77519  2.98518  4.58477  3.61503
          0.01864  4.38739  5.10973  0.61958  0.77255  0.48576  0.95510
    388   2.67279  5.13862  2.50506  2.08077  4.46498  2.79296  3.63972  3.93807  2.05675  3.43553  4.18503  2.75425  3.84281  2.74318  2.73472  2.47989  2.77007  3.51933  3.95708  4.18219    587 k - - -
          2.68618  4.42225  2.77519  2.73123  3.46354  2.40513  3.72494  3.29354  2.67741  2.69355  4.24690  2.90347  2.73739  3.18146  2.89801  2.37887  2.77519  2.98518  4.58477  3.61503
          0.01864  4.38739  5.10973  0.61958  0.77255  0.48576  0.95510
    389   2.54251  4.53525  3.36591  2.80743  3.74163  3.56427  3.84279  3.10265  2.63615  2.79695  3.29805  3.25311  3.97144  3.09358  2.94868  2.59874  1.61641  2.61994  5.13276  3.87284    588 t - - -
          2.68618  4.42225  2.77519  2.73123  3.46354  2.40513  3.72494  3.29354  2.67741  2.69355  4.24690  2.90347  2.73739  3.18146  2.89801  2.37887  2.77519  2.98518  4.58477  3.61503
          0.01864  4.38739  5.10973  0.61958  0.77255  0.48576  0.95510
    390   2.69162  5.39059  2.43469  1.93786  4.70581  2.02628  3.77987  4.19770  2.62585  3.68770  4.46661  2.03664  3.93230  2.61778  3.15350  2.80664  3.12375  3.77051  5.83815  4.39586    589 e - - -
          2.68618  4.42225  2.77519  2.73123  3.46354  2.40513  3.72494  3.29354  2.67741  2.69355  4.24690  2.90347  2.73739  3.18146  2.89801  2.37887  2.77519  2.98518  4.58477  3.61503
          0.01864  4.38739  5.10973  0.61958  0.77255  0.48576  0.95510
    391   1.89701  5.00022  3.11416  2.60163  4.42134  2.84043  3.76638  3.84006  1.55335  3.39004  4.19503  3.09521  3.94971  2.90286  2.65846  2.78544  3.01981  3.46621  5.56455  4.24833    590 k - - -
          2.68618  4.42225  2.77519  2.73123  3.46354  2.40513  3.72494  3.29354  2.67741  2.69355  4.24690  2.90347  2.73739  3.18146  2.89801  2.37887  2.77519  2.98518  4.58477  3.61503
          0.01864  4.38739  5.10973  0.61958  0.77255  0.48576  0.95510
    392   2.50711  4.14729  4.43030  3.83802  2.24331  3.30128  4.21833  2.02876  3.68404  1.75079  3.21654  3.95772  4.24796  3.86476  3.79208  3.19338  2.96975  1.99111  4.79029  3.60789    591 l - - -
          2.68618  4.42225  2.77519  2.73123  3.46354  2.40513  3.72494  3.29354  2.67741  2.69355  4.24690  2.90347  2.73739  3.18146  2.89801  2.37887  2.77519  2.98518  4.58477  3.61503
          0.01864  4.38739  5.10973  0.61958  0.77255  0.48576  0.95510
    393   2.35260  4.14975  4.45603  3.86374  2.95639  3.91001  4.24123  1.98115  3.70947  1.83655  3.23340  3.98019  4.26582  3.89044  3.81533  3.21440  2.77642  1.67937  4.81089  3.30707    592 v - - -
          2.68618  4.42225  2.77519  2.73123  3.46354  2.40513  3.72494  3.29354  2.67741  2.69355  4.24690  2.90347  2.73739  3.18146  2.89801  2.37887  2.77519  2.98518  4.58477  3.61503
          0.01864  4.38739  5.10973  0.61958  0.77255  0.48576  0.95510
    394   3.42025  4.67207  5.31196  4.77468  3.50727  4.84272  5.29745  1.49820  4.65972  1.13820  3.28126  4.95253  5.03705  4.77070  4.75066  4.22169  3.65772  1.49416  5.57526  4.47830    593 l - - -
          2.68618  4.42225  2.77519  2.73123  3.46354  2.40513  3.72494  3.29354  2.67741  2.69355  4.24690  2.90347  2.73739  3.18146  2.89801  2.37887  2.77519  2.98518  4.58477  3.61503
          0.01864  4.38739  5.10973  0.61958  0.77255  0.48576  0.95510
    395   2.08643  4.88671  2.90986  2.19758  3.18660  2.97208  3.70031  3.55570  2.49952  3.15347  3.96264  2.82357  2.99437  2.84729  2.96646  2.69678  2.90153  2.99808  5.39177  4.05154    594 a - - -
          2.68618  4.42225  2.77519  2.73123  3.46354  2.40513  3.72494  3.29354  2.67741  2.69355  4.24690  2.90347  2.73739  3.18146  2.89801  2.37887  2.77519  2.98518  4.58477  3.61503
          0.10971  4.38739  2.39175  0.61958  0.77255  0.48576  0.95510
    396   3.12612  4.48485  4.74670  4.17266  2.86093  4.34995  4.66274  2.20423  4.04684  1.52525  1.75774  4.37930  4.60612  4.17895  4.17067  3.67497  3.35326  1.69007  5.08535  3.95965    595 l - - -
          2.68338  4.42261  2.77943  2.73560  3.45699  2.40198  3.72535  3.28978  2.68113  2.68624  4.24178  2.90566  2.73989  3.18542  2.89880  2.37988  2.77779  2.98688  4.56618  3.61258
          0.24389  1.53052        *  4.65322  0.00958  0.00000        *
//
