# Supplementary material for: Sulfur disproportionation occurs globally across anoxic habitats and has multiple mechanisms of independent evolutionary origin
Source: ISME J. 2026 Mar 2;20(1):wrag042. doi: 10.1093/ismejo/wrag042 (PMC12998232; doi:10.1093/ismejo/wrag042)
Supplement: Sup_File_1_HMM_wrag042 [file sup_file_1_hmm_wrag042.zip › SupFile1_HMM/SupFile1c_results/apra_Neukirchen_a-hmm-001_Thermosulfurimonas_marina_SU872_GCF_012317585.txt]

# hmmsearch :: search profile(s) against a sequence database
# HMMER 3.4 (Aug 2023); http://hmmer.org/
# Copyright (C) 2023 Howard Hughes Medical Institute.
# Freely distributed under the BSD open source license.
# - - - - - - - - - - - - - - - - - - - - - - - - - - - - - - - - - - - -
# query HMM file:                  /Users/lukas/OneDrive/2023_Sulfur/20250723_HMM/profiles_all/apra_Neukirchen_a.hmm
# target sequence database:        /Users/lukas/OneDrive/2023_Sulfur/20250626_HMM/db_new/001_Thermosulfurimonas_marina_SU872_GCF_012317585.fas
# - - - - - - - - - - - - - - - - - - - - - - - - - - - - - - - - - - - -

Query:       apra_Neukirchen_a  [M=670]
Scores for complete sequences (score includes all domains):
   --- full sequence ---   --- best 1 domain ---    -#dom-
    E-value  score  bias    E-value  score  bias    exp  N  Sequence       Description
    ------- ------ -----    ------- ------ -----   ---- --  --------       -----------
   2.9e-280  927.6   0.5   3.7e-280  927.3   0.5    1.0  1  WP_168719195.1  adenylyl-sulfate reductase subunit alpha [The
    8.2e-16   53.7   0.0    7.2e-13   44.0   0.0    2.3  2  WP_168720225.1  L-aspartate oxidase [Thermosulfurimonas marin
    3.3e-05   18.7   1.8      0.013   10.1   0.1    2.4  3  WP_168720128.1  NAD(P)/FAD-dependent oxidoreductase [Thermosu
    3.6e-05   18.5   3.0     0.0011   13.6   0.1    2.1  2  WP_168718677.1  CoB--CoM heterodisulfide reductase iron-sulfu
    7.4e-05   17.5   0.2      0.032    8.8   0.0    2.1  2  WP_168718838.1  thioredoxin-disulfide reductase [Thermosulfur
    0.00012   16.8   0.0    0.00019   16.2   0.0    1.1  1  WP_168719193.1  hydrogenase iron-sulfur subunit [Thermosulfur
    0.00062   14.5   0.7      0.001   13.7   0.1    1.6  2  WP_168719194.1  CoB--CoM heterodisulfide reductase iron-sulfu
    0.00091   13.9   0.3      0.011   10.3   0.2    2.2  3  WP_168718721.1  FAD-dependent oxidoreductase [Thermosulfurimo
     0.0069   11.0   0.1       0.32    5.5   0.2    2.2  2  WP_168719946.1  tRNA uridine-5-carboxymethylaminomethyl(34) s
     0.0084   10.7   3.4      0.012   10.2   0.0    2.3  4  WP_168720217.1  sulfide-dependent adenosine diphosphate thiaz


Domain annotation for each sequence (and alignments):
>> WP_168719195.1  adenylyl-sulfate reductase subunit alpha [Thermosulfurimonas marina]
   #    score  bias  c-Evalue  i-Evalue hmmfrom  hmm to    alifrom  ali to    envfrom  env to     acc
 ---   ------ ----- --------- --------- ------- -------    ------- -------    ------- -------    ----
   1 !  927.3   0.5  2.1e-282  3.7e-280      45     627 ..      14     661 ..       3     664 .. 0.96

  Alignments for each domain:
  == domain 1  score: 927.3 bits;  conditional E-value: 2.1e-282
  apra_Neukirchen_a  45 kelevveletDiLiiGGGmagcgAAveake.ak..dlkvvlveKAaierSGavAaGlsAinaYigenetpedyvryvrkdlmgivReDLvld 133
                        +e+e+ve+etDiLi+GGGma+cgAAvea + ak  +lk+vl++KAa+erSGavA+GlsAin+Yigen+ p+dyvr+vr dlmgi+ReDL +d
     WP_168719195.1  14 AEPEIVEMETDILIVGGGMAACGAAVEAVRwAKqaGLKIVLCDKAALERSGAVAMGLSAINTYIGENT-PDDYVRMVRCDLMGIIREDLSFD 104
                        4799**************************877899*******************************9.*********************** PP

  apra_Neukirchen_a 134 iarhvdevvkkleewGLpil.kdenGk...................yvrrGkwqikInGesyKpivAeaakkal.....gvevlnrvfitdl 200
                        ++rhvd++v+ +eewGLpi+ k e+Gk                   +vr+G+wqi+InGesyK+ivAeaak+a+     + ++l+rvfi++ 
     WP_168719195.1 105 VGRHVDDTVHCFEEWGLPIWkKTEDGKtldgaeakakgltlkggakPVRSGRWQIMINGESYKVIVAEAAKNAMdqmgeNGKILERVFIVRP 196
                        ********************99999*9*********************************************996665444*********** PP

  apra_Neukirchen_a 201 lvd..ednrvaGAvgfsvrenkfyvikakavivatGGAagiyrprsvgegrgraWYppfntGsgyamgiraGAemttmEnrfvalRfKDtyg 290
                        l+d  e nr++G vgfsvrenk+yvika+a+++atGGA++i+rprs+geg+gr+WYp++n Gsgyam++  G ++  mEnrfv++RfKD+yg
     WP_168719195.1 197 LMDanEPNRCCGGVGFSVRENKVYVIKANATLIATGGAVNIFRPRSQGEGMGRTWYPVWNPGSGYAMVLMSGGKLVLMENRFVPARFKDGYG 288
                        ***9966************************************************************************************* PP

  apra_Neukirchen_a 291 Pvgtiallvkakavnalgeeyee....elkk..eYgkak.iptslRnyatleevkeGrgPiyldteealq....d......keleeelwedf 365
                        Pvg+++ll+ka+a+na +e+y++    el+k  +Y++a+ + t+lRn+a+l e+keGrgPi+++te alq    +      k+le+e+wedf
     WP_168719195.1 289 PVGAWFLLFKARATNAFDEDYIAkhkgELEKfkPYSEASvVGTCLRNHAMLIEMKEGRGPIFMHTEWALQeamkTmdkkefKKLEAEAWEDF 380
                        **********************988886666879*99999******************************76661556788*********** PP

  apra_Neukirchen_a 366 LdmaisqallwaeeniepekenvEiegtePyivGsHaacsGyWv...dl................ynrmtTvkgLfaaGdvaGgsphkfvsG 438
                        Ldm+++qa lwa+ niepek+++Ei++tePy++GsHa+c+G+W+   d                 ynrmtTvkg+f+aGd++G+++hkf+sG
     WP_168719195.1 381 LDMCVTQAGLWACLNIEPEKKPSEIMPTEPYFLGSHAGCAGAWCcgpDEdwvpeeykkpwdeigrYNRMTTVKGMFCAGDTVGACGHKFSSG 472
                        ********************************************998446788999999********************************* PP

  apra_Neukirchen_a 439 slaeGriAakaavkyildekdekpeldeeeveelkeeiykpletleekkkettagev.pnyitpeeleerlqkimdeYagGistnYetnekk 529
                        s++eGriAaka+vk++ld+kd+kp+ + ++ ee k+eiy+p+ +++e k++tt  e+ pny+ p+++++rl+k+mdeY++G+st+Y+tn+ +
     WP_168719195.1 473 SHVEGRIAAKAMVKFCLDHKDFKPTPR-RSPEEYKKEIYAPWYRFQEFKNATTVYEInPNYLLPRQIQNRLMKLMDEYVAGTSTYYQTNKIM 563
                        **********************99999.999************************************************************* PP

  apra_Neukirchen_a 530 LeialeklemLkedleklaAedlheLlrawElihRllvaeaviehllfRkEtRwpgyyeraDypelddenwkkfvnskydpetgeieiikrp 621
                        Le++le+l+mLked++k aA+dlheL+rawE+ihR+++aea+++h+lfR+EtR+pgyy+r+D+p+ldd++w++f+ s++dpetge++++k p
     WP_168719195.1 564 LETGLELLTMLKEDMQKAAARDLHELMRAWENIHRVWTAEAHLRHILFREETRYPGYYYRTDFPNLDDASWRCFTLSSVDPETGEWKMEKFP 655
                        ******************************************************************************************** PP

  apra_Neukirchen_a 622 lvelve 627
                        ++++++
     WP_168719195.1 656 YIQIIP 661
                        **9985 PP

>> WP_168720225.1  L-aspartate oxidase [Thermosulfurimonas marina]
   #    score  bias  c-Evalue  i-Evalue hmmfrom  hmm to    alifrom  ali to    envfrom  env to     acc
 ---   ------ ----- --------- --------- ------- -------    ------- -------    ------- -------    ----
   1 !   44.0   0.0   4.1e-15   7.2e-13      52     277 ..       3     234 ..       1     241 [. 0.84
   2 !    7.3   0.0   0.00052     0.091     395     597 ..     340     521 ..     333     530 .. 0.75

  Alignments for each domain:
  == domain 1  score: 44.0 bits;  conditional E-value: 4.1e-15
  apra_Neukirchen_a  52 letDiLiiGGGmagcgAAveakeakdlkvvlveKAaierSGavAaGlsAinaYigenetpedyvryvrkdlmgivReDLvldiarhvdevvk 143
                        l+tDiL+iG G+ag   A++++  +++ v+   +A+ e   a+A+G   i + + e+++ e +++   +  +g++R + v  + r+  e ++
     WP_168720225.1   3 LRTDILVIGSGIAGLTLALKLADLAEITVITKKRAE-ETATALAQG--GIACVMAEDDSFELHIEDTLRAGDGLCRRETVELVVRQAPERIR 91 
                        689********************9989887666665.7889*****..68899*************************************** PP

  apra_Neukirchen_a 144 kleewGLpilkdenGk...........yvrrGkwqikInGesyKpivAeaakkalgvevlnrvfitdllvd.......ednrvaGAvgfsvr 217
                        +l ewG+ + +d +               rr  +     G ++  ++   a++ +++++l+   ++dl++          +rv GA+ +   
     WP_168720225.1  92 ELLEWGVEFSRDPRDPsrfdlglegghSRRRILHVEDHTGREIERVLLARARERSSIRLLEGHLAVDLITLgklrrdtGRDRVLGAYILRWG 183
                        **********88665557888665442222222222346999999888888888999************977888888559*********** PP

  apra_Neukirchen_a 218 enkfyvikakavivatGGAagiyrprsvgegrgraWYppfntGsgyamgiraGAemttmE 277
                        ++++ ++ a  v++atGGA ++y   s+         p   tG g a+++raGA    +E
     WP_168720225.1 184 DGHIETVLAPVVVLATGGAGKVYLYTSN---------PDNATGDGVALAVRAGARAANLE 234
                        ***********************87766.........44567888888888888777666 PP

  == domain 2  score: 7.3 bits;  conditional E-value: 0.00052
  apra_Neukirchen_a 395 PyivGsHaacsGyWvdlynrmtTvkgLfaaGdvaGgsphkfvsGslaeGriAakaavkyildekdekpeldeeeveelkeeiykpletleek 486
                        P +  +H  c G+ ++l + +t + gL+a G++a        +G +   r+A+++ ++ ++  ++++ +++ e+ ++l e  +  +  +   
     WP_168720225.1 340 PVVPAAHYMCGGVLTNL-RAETDLFGLYAVGECA-------CTGLHGANRLASNSLLEALVFAHQAALSIR-ENWSALRELPQVEVPDWDPG 422
                        66778999999999999.99999*****999998.......578888888888888888865555544554.33343333333222344444 PP

  apra_Neukirchen_a 487 kkettagevpnyitpeeleerlqkimdeYagGistnYetnekkLeialeklemLkedleklaAedlheLlrawElihRllvaeaviehllfR 578
                             a ++ + + +++  +++ ++m +Y+g + +       +Le+a+++l+++ +++e+   + +    +  El++ + va+++++  l R
     WP_168720225.1 423 G----AVDMEEKVLISHNWDAIRRLMWNYVGIVRS-----LDRLELARRRLDFIAREVEDHYWRYILT-PEFVELRNLCQVARLIVASALSR 504
                        3....333355688999999999999999998875.....5899***********9999998876654.5788******************* PP

  apra_Neukirchen_a 579 kEtRwpgyyeraDypeldd 597
                        +E+R   +    +ype+d+
     WP_168720225.1 505 RESRGAHFL--KEYPEKDE 521
                        ****66665..56888876 PP

>> WP_168720128.1  NAD(P)/FAD-dependent oxidoreductase [Thermosulfurimonas marina]
   #    score  bias  c-Evalue  i-Evalue hmmfrom  hmm to    alifrom  ali to    envfrom  env to     acc
 ---   ------ ----- --------- --------- ------- -------    ------- -------    ------- -------    ----
   1 !    7.6   0.0   0.00041     0.073      53      76 ..       3      26 ..       1      42 [. 0.83
   2 ?   -3.1   0.1      0.73   1.3e+02      56      79 ..     145     169 ..     144     173 .. 0.80
   3 !   10.1   0.1   7.3e-05     0.013     410     459 ..     253     299 ..     247     302 .. 0.84

  Alignments for each domain:
  == domain 1  score: 7.6 bits;  conditional E-value: 0.00041
  apra_Neukirchen_a 53 etDiLiiGGGmagcgAAveakeak 76
                       + D++i+G G ag  AA++a++ k
     WP_168720128.1  3 NYDLVIVGSGPAGLQAAIHAARRK 26
                       67******************9966 PP

  == domain 2  score: -3.1 bits;  conditional E-value: 0.73
  apra_Neukirchen_a  56 iLiiGGGmagcgAAveake.akdlk 79 
                        + ++G G a+   A+++++ a++++
     WP_168720128.1 145 VAVVGEGSAAVHGALTLSKiASEVH 169
                        5699***********9999666654 PP

  == domain 3  score: 10.1 bits;  conditional E-value: 7.3e-05
  apra_Neukirchen_a 410 dlynrmtTvkgLfaaGdvaGgsphkfvsGslaeGriAakaavkyildekd 459
                        d  +++t v+g+faaGdv G      v  ++ eG +Aa aa+++++++k+
     WP_168720128.1 253 DR-RQATNVPGVFAAGDVTGP--PFQVAKAVGEGCVAALAAADWLAEKKR 299
                        56.78999***********95..4459999************99987764 PP

>> WP_168718677.1  CoB--CoM heterodisulfide reductase iron-sulfur subunit A family protein [Thermosulfurimonas marina]
   #    score  bias  c-Evalue  i-Evalue hmmfrom  hmm to    alifrom  ali to    envfrom  env to     acc
 ---   ------ ----- --------- --------- ------- -------    ------- -------    ------- -------    ----
   1 !    5.0   0.7    0.0027      0.47      55      85 ..       7      36 ..       1      44 [. 0.80
   2 !   13.6   0.1   6.4e-06    0.0011      42      85 ..     570     621 ..     535     625 .. 0.66

  Alignments for each domain:
  == domain 1  score: 5.0 bits;  conditional E-value: 0.0027
  apra_Neukirchen_a 55 DiLiiGGGmagcgAAveakeakdlkvvlveK 85
                        +L++GGG+ag  +A+ ++    + v lveK
     WP_168718677.1  7 KVLVVGGGIAGIQTALDLADLG-YYVYLVEK 36
                       69**************999765.66777775 PP

  == domain 2  score: 13.6 bits;  conditional E-value: 6.4e-06
  apra_Neukirchen_a  42 amk.........kelevveletDiLiiGGGmagcgAAveakeakdlkvvlveK 85 
                        +m+          el++v+++   L+iGGG+ag  AA+ ++e+   +v lve+
     WP_168718677.1 570 RMAvakarrlrpLELQKVKVTPAALVIGGGAAGMQAALSIAEQG-FEVHLVER 621
                        2222333455555688999999******************9865.66666665 PP

>> WP_168718838.1  thioredoxin-disulfide reductase [Thermosulfurimonas marina]
   #    score  bias  c-Evalue  i-Evalue hmmfrom  hmm to    alifrom  ali to    envfrom  env to     acc
 ---   ------ ----- --------- --------- ------- -------    ------- -------    ------- -------    ----
   1 !    8.8   0.0   0.00018     0.032      53      85 ..       4      35 ..       1      38 [. 0.85
   2 !    6.9   0.1    0.0007      0.12     409     457 ..     260     307 ..     244     310 .] 0.79

  Alignments for each domain:
  == domain 1  score: 8.8 bits;  conditional E-value: 0.00018
  apra_Neukirchen_a 53 etDiLiiGGGmagcgAAveakeakdlkvvlveK 85
                       ++D++i+GGG ag  A + a++a+ l+ +lveK
     WP_168718838.1  4 DADLVIVGGGPAGLTAYIYAARAR-LRTLLVEK 35
                       78***********99988888765.88999998 PP

  == domain 2  score: 6.9 bits;  conditional E-value: 0.0007
  apra_Neukirchen_a 409 v.dlynrmtTvkgLfaaGdvaGgsphkfvsGslaeGriAakaavkyilde 457
                        + d  + +t+v+g+faaGdv   + ++ v+ +  +G  Aa  a +y++++
     WP_168718838.1 260 ItDS-EMRTSVPGVFAAGDVRAKACRQIVT-AAGDGATAAYMAEQYLAER 307
                        4344.899************9998888888.5678888888888888654 PP

>> WP_168719193.1  hydrogenase iron-sulfur subunit [Thermosulfurimonas marina]
   #    score  bias  c-Evalue  i-Evalue hmmfrom  hmm to    alifrom  ali to    envfrom  env to     acc
 ---   ------ ----- --------- --------- ------- -------    ------- -------    ------- -------    ----
   1 !   16.2   0.0   1.1e-06   0.00019      45      83 ..     144     182 ..     103     188 .. 0.67

  Alignments for each domain:
  == domain 1  score: 16.2 bits;  conditional E-value: 1.1e-06
  apra_Neukirchen_a  45 kele.vveletDiLiiGGGmagcgAAveakeakdlkvvlv 83 
                        + ++ ++e++  +L+iGGG+ag  AA+e+++a +  + lv
     WP_168719193.1 144 EPYKpEEEISKTVLVIGGGVAGMTAALEVAKAGHPAI-LV 182
                        344446778999******************9765444.44 PP

>> WP_168719194.1  CoB--CoM heterodisulfide reductase iron-sulfur subunit A family protein [Thermosulfurimonas marina]
   #    score  bias  c-Evalue  i-Evalue hmmfrom  hmm to    alifrom  ali to    envfrom  env to     acc
 ---   ------ ----- --------- --------- ------- -------    ------- -------    ------- -------    ----
   1 !   13.7   0.1   5.9e-06     0.001      55      85 ..       5      34 ..       1      37 [. 0.88
   2 ?   -2.3   0.0      0.44        77     178     224 ..     328     376 ..     324     386 .. 0.72

  Alignments for each domain:
  == domain 1  score: 13.7 bits;  conditional E-value: 5.9e-06
  apra_Neukirchen_a 55 DiLiiGGGmagcgAAveakeakdlkvvlveK 85
                        iL++GGG++g  AAvea+e + ++v lveK
     WP_168719194.1  5 KILVVGGGISGITAAVEAAEME-YDVYLVEK 34
                       59****************9875.88999998 PP

  == domain 2  score: -2.3 bits;  conditional E-value: 0.44
  apra_Neukirchen_a 178 ivAeaakkalgvevlnrvfitdllvd.ednrvaGAv.gfsvrenkfyvi 224
                        ++  a  + +g++v +rv+++ l v  +     GAv g+sv+en f  +
     WP_168719194.1 328 LIVTAEDTLSGKKVQQRVNMVVLAVGmQPSLAEGAVpGVSVDENGFVRV 376
                        5555556667889999999999999874477789887899999988655 PP

>> WP_168718721.1  FAD-dependent oxidoreductase [Thermosulfurimonas marina]
   #    score  bias  c-Evalue  i-Evalue hmmfrom  hmm to    alifrom  ali to    envfrom  env to     acc
 ---   ------ ----- --------- --------- ------- -------    ------- -------    ------- -------    ----
   1 !   10.3   0.2   6.5e-05     0.011      51      86 ..       4      38 ..       1      44 [. 0.85
   2 ?    0.9   0.0     0.046       8.2     177     213 ..     115     149 ..     112     173 .. 0.83
   3 ?   -3.2   0.0      0.77   1.4e+02     420     458 ..     309     350 ..     308     386 .. 0.66

  Alignments for each domain:
  == domain 1  score: 10.3 bits;  conditional E-value: 6.5e-05
  apra_Neukirchen_a 51 eletDiLiiGGGmagcgAAveakeakdlkvvlveKA 86
                       el+ +++++GGG ag  AA++ +++ +l+v+++e+ 
     WP_168718721.1  4 ELSYEVIVVGGGPAGLAAAMTCARE-GLSVIVLERG 38
                       67889***************99975.6999999986 PP

  == domain 2  score: 0.9 bits;  conditional E-value: 0.046
  apra_Neukirchen_a 177 pivAeaakkalgvevlnrvfitdllvdednrvaGAvg 213
                        p +Ae+a++ +gv v+ +v + dll  e++r+aG+v 
     WP_168718721.1 115 PWLAEKARE-AGVLVVPKVRVRDLLR-EGGRIAGVVT 149
                        669******.88**************.88*****985 PP

  == domain 3  score: -3.2 bits;  conditional E-value: 0.77
  apra_Neukirchen_a 420 gLfaaGdvaGgsphkfvsG...slaeGriAakaavkyildek 458
                        g+ a Gd+aG +   f  G   +l  G +A++aav+  ++ +
     WP_168718721.1 309 GVLAVGDAAGLVNPLFREGtnlALYSGIMAGRAAVAAHQKGD 350
                        667889999999999999955557789999999998885443 PP

>> WP_168719946.1  tRNA uridine-5-carboxymethylaminomethyl(34) synthesis enzyme MnmG [Thermosulfurimonas marina]
   #    score  bias  c-Evalue  i-Evalue hmmfrom  hmm to    alifrom  ali to    envfrom  env to     acc
 ---   ------ ----- --------- --------- ------- -------    ------- -------    ------- -------    ----
   1 !    5.5   0.2    0.0018      0.32      54      93 ..       8      45 ..       2      48 .. 0.73
   2 ?    2.8   0.0     0.012       2.2     418     541 ..     364     486 ..     354     519 .. 0.60

  Alignments for each domain:
  == domain 1  score: 5.5 bits;  conditional E-value: 0.0018
  apra_Neukirchen_a 54 tDiLiiGGGmagcgAAveakeakdlkvvlveKAaierSGa 93
                        ++++iG+G ag  AA+ a++   +kv+++   ++er Ga
     WP_168719946.1  8 FEVIVIGAGHAGIEAALVASRLG-CKVLVLT-MNLERIGA 45
                       589***************99854.4444432.35555555 PP

  == domain 2  score: 2.8 bits;  conditional E-value: 0.012
  apra_Neukirchen_a 418 vkgLfaaGdvaGgsphkfvsGslaeGriAakaavkyildekdekpeldeeevee.....lkeeiykpletleekkkettagev.pnyitpee 503
                        ++gLf aG + G s+      + a+G iA+ +a+ y+++e+ +  + +++ +        ++ +++p+++++++ ++    +  +  ++   
     WP_168719946.1 364 ISGLFLAGQINGTSGYE---EAAAQGIIAGINAALYAREEEPFILDRSQAYIGVliddlVTKGTKEPYRMFTSRAEYRLLLREdNADLRLMP 452
                        89************975...689*************97666554433333332222222222333333344433333221111134555666 PP

  apra_Neukirchen_a 504 leerlqkimdeYagGistnYetnekkLeialeklemLk 541
                        l  rl  i de  +     +e ++++Le++le l++Lk
     WP_168719946.1 453 LARRLGLISDEDWA----RFEEKKAQLERGLEILRHLK 486
                        66666666666543....45556666666666666665 PP

>> WP_168720217.1  sulfide-dependent adenosine diphosphate thiazole synthase [Thermosulfurimonas marina]
   #    score  bias  c-Evalue  i-Evalue hmmfrom  hmm to    alifrom  ali to    envfrom  env to     acc
 ---   ------ ----- --------- --------- ------- -------    ------- -------    ------- -------    ----
   1 !   10.2   0.0     7e-05     0.012      46      82 ..      19      53 ..       2      59 .. 0.70
   2 ?   -2.0   0.0      0.34        60     202     237 ..      76     114 ..      69     115 .. 0.77
   3 ?    0.7   0.1     0.053       9.3     182     212 ..     113     141 ..     105     169 .. 0.85
   4 ?   -3.7   0.0       1.1     2e+02     413     444 ..     211     242 ..     199     257 .. 0.64

  Alignments for each domain:
  == domain 1  score: 10.2 bits;  conditional E-value: 7e-05
  apra_Neukirchen_a 46 elevveletDiLiiGGGmagcgAAveakeakdlkvvl 82
                       +l ++ le+D+ i+G+G +g  AA+++ ++   +v +
     WP_168720217.1 19 KL-EEALEVDVAIVGAGPSGLTAAYKLGREG-FRVAV 53
                       22.4558******************998754.44444 PP

  == domain 2  score: -2.0 bits;  conditional E-value: 0.34
  apra_Neukirchen_a 202 vd.ednrvaGAvgfsvr..enkfyvikakavivatGGAa 237
                        v+ e+ r+   vg++vr  ++++y+  a  +++a G Aa
     WP_168720217.1  76 VQeEGARILREVGVEVRpwKEEYYTADAVECVCALGLAA 114
                        434667889999999996668899999999999999776 PP

  == domain 3  score: 0.7 bits;  conditional E-value: 0.053
  apra_Neukirchen_a 182 aakkalgvevlnrvfitdllvdednrvaGAv 212
                        aa+k +g++++n v + d++v +++rv+G v
     WP_168720217.1 113 AARK-AGAKIFNLVSVEDVMV-REDRVVGLV 141
                        5566.889*************.77****976 PP

  == domain 4  score: -3.7 bits;  conditional E-value: 1.1
  apra_Neukirchen_a 413 nrmtTvkgLfaaGdvaGgsphkfvsGslaeGr 444
                        n +   +g+f aG +a ++   f  G +  G 
     WP_168720217.1 211 NTREVYPGMFVAGMAANATFGSFRMGPIFGGM 242
                        55556679999999888887777777666665 PP


Internal pipeline statistics summary:
-------------------------------------
Query model(s):                            1  (670 nodes)
Target sequences:                       1762  (555194 residues searched)
Passed MSV filter:                        60  (0.0340522); expected 35.2 (0.02)
Passed bias filter:                       58  (0.0329171); expected 35.2 (0.02)
Passed Vit filter:                        18  (0.0102157); expected 1.8 (0.001)
Passed Fwd filter:                        10  (0.00567537); expected 0.0 (1e-05)
Initial search space (Z):               1762  [actual number of targets]
Domain search space  (domZ):              10  [number of targets reported over threshold]
# CPU time: 0.07u 0.00s 00:00:00.07 Elapsed: 00:00:00.04
# Mc/sec: 8717.37
//
[ok]
