# Supplementary material for: Sulfur disproportionation occurs globally across anoxic habitats and has multiple mechanisms of independent evolutionary origin
Source: ISME J. 2026 Mar 2;20(1):wrag042. doi: 10.1093/ismejo/wrag042 (PMC12998232; doi:10.1093/ismejo/wrag042)
Supplement: Sup_File_1_HMM_wrag042 [file sup_file_1_hmm_wrag042.zip › SupFile1_HMM/SupFile1c_results/apra_Neukirchen_a-hmm-002_Thermosulfurimonas_dismutans_S95_GCF_001652585.txt]

# hmmsearch :: search profile(s) against a sequence database
# HMMER 3.4 (Aug 2023); http://hmmer.org/
# Copyright (C) 2023 Howard Hughes Medical Institute.
# Freely distributed under the BSD open source license.
# - - - - - - - - - - - - - - - - - - - - - - - - - - - - - - - - - - - -
# query HMM file:                  /Users/lukas/OneDrive/2023_Sulfur/20250723_HMM/profiles_all/apra_Neukirchen_a.hmm
# target sequence database:        /Users/lukas/OneDrive/2023_Sulfur/20250626_HMM/db_new/002_Thermosulfurimonas_dismutans_S95_GCF_001652585.fas
# - - - - - - - - - - - - - - - - - - - - - - - - - - - - - - - - - - - -

Query:       apra_Neukirchen_a  [M=670]
Scores for complete sequences (score includes all domains):
   --- full sequence ---   --- best 1 domain ---    -#dom-
    E-value  score  bias    E-value  score  bias    exp  N  Sequence       Description
    ------- ------ -----    ------- ------ -----   ---- --  --------       -----------
   1.1e-279  926.0   0.1   1.4e-279  925.6   0.1    1.0  1  WP_068670945.1  adenylyl-sulfate reductase subunit alpha [The
    1.9e-16   56.1   0.6    7.7e-14   47.5   0.1    2.5  2  WP_244147486.1  L-aspartate oxidase [Thermosulfurimonas dismu
    1.3e-05   20.3   3.9    0.00042   15.3   0.1    2.1  2  WP_153303766.1  CoB--CoM heterodisulfide reductase iron-sulfu
    3.2e-05   19.0   0.1    4.6e-05   18.5   0.1    1.1  1  WP_068670941.1  hydrogenase iron-sulfur subunit [Thermosulfur
    9.8e-05   17.4   0.3      0.038    8.8   0.0    2.2  2  WP_068669233.1  thioredoxin-disulfide reductase [Thermosulfur
    0.00011   17.3   1.5     0.0029   12.5   0.0    2.4  3  WP_068671718.1  NAD(P)/FAD-dependent oxidoreductase [Thermosu
    0.00067   14.6   0.4     0.0038   12.1   0.4    1.8  2  WP_068669767.1  CoB--CoM heterodisulfide reductase iron-sulfu
    0.00079   14.4   0.2      0.034    9.0   0.4    2.2  2  WP_068670807.1  tRNA uridine-5-carboxymethylaminomethyl(34) s
    0.00097   14.1   1.1     0.0016   13.3   0.2    1.7  2  WP_068670943.1  CoB--CoM heterodisulfide reductase iron-sulfu
     0.0018   13.2   0.0     0.0084   11.0   0.0    1.9  2  WP_068669512.1  FAD-dependent oxidoreductase [Thermosulfurimo
     0.0031   12.4   1.1     0.0047   11.8   0.2    1.7  2  WP_068670257.1  sulfide-dependent adenosine diphosphate thiaz
  ------ inclusion threshold ------
        1.2    3.9   6.0      0.065    8.0   0.4    1.7  2  WP_068671810.1  NAD(P)-binding domain-containing protein [The


Domain annotation for each sequence (and alignments):
>> WP_068670945.1  adenylyl-sulfate reductase subunit alpha [Thermosulfurimonas dismutans]
   #    score  bias  c-Evalue  i-Evalue hmmfrom  hmm to    alifrom  ali to    envfrom  env to     acc
 ---   ------ ----- --------- --------- ------- -------    ------- -------    ------- -------    ----
   1 !  925.6   0.1  8.2e-282  1.4e-279      45     627 ..      14     661 ..       3     664 .. 0.96

  Alignments for each domain:
  == domain 1  score: 925.6 bits;  conditional E-value: 8.2e-282
  apra_Neukirchen_a  45 kelevveletDiLiiGGGmagcgAAveake.ak..dlkvvlveKAaierSGavAaGlsAinaYigenetpedyvryvrkdlmgivReDLvld 133
                        +e+e+ve+etDiL++GGGma+cgAAvea + ak  +lk+vl++KAa+erSGavA+GlsAin+Yigen+ p+dyvr+vr dlmgi+ReDL +d
     WP_068670945.1  14 AEPEIVEMETDILLVGGGMACCGAAVEAVRwAKpaGLKIVLCDKAALERSGAVAMGLSAINTYIGENK-PDDYVRMVRCDLMGIIREDLSFD 104
                        4799**************************88899********************************9.*********************** PP

  apra_Neukirchen_a 134 iarhvdevvkkleewGLpil.kdenGk...................yvrrGkwqikInGesyKpivAeaakkal.....gvevlnrvfitdl 200
                        ++rhvd++v+ +e+wGLpi+ + ++Gk                   +vr+G+wqi+InGesyK+ivAeaak+a+     +  +l+rvfi++ 
     WP_068670945.1 105 VGRHVDDTVHCFEDWGLPIWkTTDDGKtidgaeakakgltlrggakPVRSGRWQIMINGESYKVIVAEAAKNAMdqmgeNGVILERVFIVRP 196
                        ********************7678888*********************************************9965543338********** PP

  apra_Neukirchen_a 201 lvd..ednrvaGAvgfsvrenkfyvikakavivatGGAagiyrprsvgegrgraWYppfntGsgyamgiraGAemttmEnrfvalRfKDtyg 290
                        l+d  e nr++G vgfsvrenk+y+ika+a++vatGGA++i+rprsvgeg+graWYp++n Gsgyam +  GA++  mEnrfv++RfKD+yg
     WP_068670945.1 197 LMDanEPNRCCGGVGFSVRENKVYIIKANATLVATGGAVNIFRPRSVGEGQGRAWYPVWNPGSGYAMFAMSGAKLVLMENRFVPARFKDGYG 288
                        ***9966************************************************************************************* PP

  apra_Neukirchen_a 291 Pvgtiallvkakavnalgeeyee....elkk..eYgkak.iptslRnyatleevkeGrgPiyldteealq....d......keleeelwedf 365
                        Pvg+++ll+ka+a+na +e+y++    elkk  +Y++a+ + t+lRn+a+l e+keGrgPi+++te alq    +      k+le+e+wedf
     WP_068670945.1 289 PVGAWFLLFKARATNAFDEDYIAkhkdELKKfaPYSEASvVGTCLRNHAMLIEMKEGRGPIFMHTEWALQesmkNmdkkefKKLEAEAWEDF 380
                        **********************987776666999*99999******************************76651556788*********** PP

  apra_Neukirchen_a 366 LdmaisqallwaeeniepekenvEiegtePyivGsHaacsGyWv...dl................ynrmtTvkgLfaaGdvaGgsphkfvsG 438
                        Ldm+++qa lwa+ niepek ++Ei++tePy++GsHa+c+G+W+   d                 ynrmtTvkg+faaGd++G+++hkf+sG
     WP_068670945.1 381 LDMCVTQAGLWACLNIEPEKVPSEIMPTEPYFLGSHAGCAGAWCcgpDEdwvpeeyrkawddvgrYNRMTTVKGMFAAGDTVGACGHKFSSG 472
                        ********************************************998446788889999999****************************** PP

  apra_Neukirchen_a 439 slaeGriAakaavkyildekdekpeldeeeveelkeeiykpletleekkkettagev.pnyitpeeleerlqkimdeYagGistnYetnekk 529
                        s++eGriAaka++k++ld+kd+kp+ + e+ eelk+eiy p+ +++e k++tt  e+ pny+ p++++ rl+kimdeY++Gi+t+Y+tn+ +
     WP_068670945.1 473 SHVEGRIAAKAMIKFCLDNKDFKPTPK-ENPEELKKEIYGPWYRFQEFKNATTVYEInPNYLLPRQIQLRLMKIMDEYVAGIATYYQTNKIM 563
                        ************************999.999************************************************************* PP

  apra_Neukirchen_a 530 LeialeklemLkedleklaAedlheLlrawElihRllvaeaviehllfRkEtRwpgyyeraDypelddenwkkfvnskydpetgeieiikrp 621
                        Le++le+l+mLked++k aA+dlheL+rawE+ihR+++ae++++h+lfR+EtR+pgyy+raD+peldd+nw++f+ s+++petge+e++k p
     WP_068670945.1 564 LERGLELLTMLKEDMQKAAARDLHELMRAWENIHRVWTAELHLRHVLFREETRYPGYYYRADFPELDDQNWRCFTLSRWNPETGEWEMEKFP 655
                        ******************************************************************************************** PP

  apra_Neukirchen_a 622 lvelve 627
                        ++++++
     WP_068670945.1 656 YIQIIP 661
                        **9985 PP

>> WP_244147486.1  L-aspartate oxidase [Thermosulfurimonas dismutans]
   #    score  bias  c-Evalue  i-Evalue hmmfrom  hmm to    alifrom  ali to    envfrom  env to     acc
 ---   ------ ----- --------- --------- ------- -------    ------- -------    ------- -------    ----
   1 !   47.5   0.1   4.4e-16   7.7e-14      53     277 ..       2     232 ..       1     239 [. 0.85
   2 !    6.2   0.0    0.0013      0.23     395     597 ..     339     520 ..     329     531 .. 0.72

  Alignments for each domain:
  == domain 1  score: 47.5 bits;  conditional E-value: 4.4e-16
  apra_Neukirchen_a  53 etDiLiiGGGmagcgAAveakeakdlkvvlveKAaierSGavAaGlsAinaYigenetpedyvryvrkdlmgivReDLvldiarhvdevvkk 144
                        +tD+LiiG G+ag   A+++++  ++ ++   KA+ e    +A+G   i + +ge+++ e +++   +  +g+   ++v  + ++  e +++
     WP_244147486.1   2 QTDFLIIGSGIAGLSLALKLSSLGEVTIITKKKAH-EGATVLAQG--GIACVMGEDDSFELHIEDTLRTGDGLSHPEIVELVVKQAPERIQE 90 
                        79********************9999999988887.455567888..788****************************************** PP

  apra_Neukirchen_a 145 leewGLpil.kdenGk.........yvrrGkwqikI...nGesyKpivAeaakkalgvevlnrvfitdllvd.......ednrvaGAvgfsv 216
                        l  +G+ +  + en +           r  ++ +++    G ++  ++   +++++++++l++  ++dl++        +++rv+GA+ +s 
     WP_244147486.1  91 LVALGVEFTrDPENPErfmlgleggHSR--RRILHVedhTGREIERVLLARVREQANIKILENRLAVDLITLgkigkavSGDRVIGAYVMSW 180
                        *********4445555888876644222..2222333236******************************98899999988*********** PP

  apra_Neukirchen_a 217 renkfyvikakavivatGGAagiyrprsvgegrgraWYppfntGsgyamgiraGAemttmE 277
                        +++++ v+ ++ vi+atGGA ++y   s+         p   tG g a+++raGA    +E
     WP_244147486.1 181 ETGEIEVYLSRVVILATGGAGKVYLYTSN---------PDTATGDGIALAVRAGARAANLE 232
                        ************************88776.........55568888888888888777766 PP

  == domain 2  score: 6.2 bits;  conditional E-value: 0.0013
  apra_Neukirchen_a 395 PyivGsHaacsGyWvdlynrmtTvkgLfaaGdvaGgsphkfvsGslaeGriAakaavkyildekdekpeldeeeveelkeeiykpletleek 486
                        P +  +H  c G+ ++l   +t ++gLfa G++a        +G +   r+A+++ ++ ++  ++++ +++ ++  e  +  + p  ++   
     WP_244147486.1 339 PVVPAAHYMCGGVMTNL-FAETDIPGLFAVGECA-------FTGLHGANRLASNSLLEALVFAHQAALRIR-DRWPEWRKLPFIPAPEWDPG 421
                        56667888888888888.8899999999999887.......578888888888888888866555656666.44455555555554555544 PP

  apra_Neukirchen_a 487 kkettagevpnyitpeeleerlqkimdeYagGistnYetnekkLeialeklemLkedleklaAedlheLlrawElihRllvaeaviehllfR 578
                         +     ++ + + +++  +++ ++m +Y+g + +       +L++a ++l+++ +++e+   + +    +  El++ + va++v++  l R
     WP_244147486.1 422 GA----VDMEEKVLISHNWDAIRRLMWNYVGIVRS-----LDRLHLAWRRLNFIAKEIEDHYWHYIL-TPEFVELRNLCQVARLVVACALSR 503
                        42....23344577888888888889999887764.....578999999999999888877654332.346889999999999999999999 PP

  apra_Neukirchen_a 579 kEtRwpgyyeraDypeldd 597
                        +E+R  g ++  D+p++d 
     WP_244147486.1 504 RESR--GTHYLKDFPRRDP 520
                        9999..5555678888776 PP

>> WP_153303766.1  CoB--CoM heterodisulfide reductase iron-sulfur subunit A family protein [Thermosulfurimonas dismutans
   #    score  bias  c-Evalue  i-Evalue hmmfrom  hmm to    alifrom  ali to    envfrom  env to     acc
 ---   ------ ----- --------- --------- ------- -------    ------- -------    ------- -------    ----
   1 !    5.7   0.9    0.0019      0.32      55      86 ..       7      37 ..       1      44 [. 0.81
   2 !   15.3   0.1   2.4e-06   0.00042      44      85 ..     572     621 ..     535     626 .. 0.69

  Alignments for each domain:
  == domain 1  score: 5.7 bits;  conditional E-value: 0.0019
  apra_Neukirchen_a 55 DiLiiGGGmagcgAAveakeakdlkvvlveKA 86
                        +L++GGG+ag  +A+ ++e   + v lveK 
     WP_153303766.1  7 KVLVVGGGIAGIQTALDLAELG-YYVYLVEKK 37
                       69****************9865.677777763 PP

  == domain 2  score: 15.3 bits;  conditional E-value: 2.4e-06
  apra_Neukirchen_a  44 k.........kelevveletDiLiiGGGmagcgAAveakeakdlkvvlveK 85 
                        +          el++v+++   L+iGGG+ag  AA+ ++ + +++v lveK
     WP_153303766.1 572 AvakarrlkpLELQKVKVTPSALVIGGGAAGMAAALSIADQ-GYEVHLVEK 621
                        12223344455688899999******************975.699999999 PP

>> WP_068670941.1  hydrogenase iron-sulfur subunit [Thermosulfurimonas dismutans]
   #    score  bias  c-Evalue  i-Evalue hmmfrom  hmm to    alifrom  ali to    envfrom  env to     acc
 ---   ------ ----- --------- --------- ------- -------    ------- -------    ------- -------    ----
   1 !   18.5   0.1   2.6e-07   4.6e-05      44      85 ..     139     184 ..     104     194 .. 0.69

  Alignments for each domain:
  == domain 1  score: 18.5 bits;  conditional E-value: 2.6e-07
  apra_Neukirchen_a  44 k.....kele.vveletDiLiiGGGmagcgAAveakeakdlkvvlveK 85 
                        +       ++ ++e++  +L+iGGG+ag  AA+e+++a   + ++veK
     WP_068670941.1 139 NsqapvP-YQpEEEISKTVLVIGGGVAGMTAALEVAKAG-HQAIIVEK 184
                        2334431.2336678999******************976.45567777 PP

>> WP_068669233.1  thioredoxin-disulfide reductase [Thermosulfurimonas dismutans]
   #    score  bias  c-Evalue  i-Evalue hmmfrom  hmm to    alifrom  ali to    envfrom  env to     acc
 ---   ------ ----- --------- --------- ------- -------    ------- -------    ------- -------    ----
   1 !    8.8   0.0   0.00022     0.038      53      85 ..       4      35 ..       1      37 [. 0.85
   2 !    6.7   0.1   0.00096      0.17     410     456 ..     262     306 ..     246     310 .] 0.81

  Alignments for each domain:
  == domain 1  score: 8.8 bits;  conditional E-value: 0.00022
  apra_Neukirchen_a 53 etDiLiiGGGmagcgAAveakeakdlkvvlveK 85
                       + D++i+GGG ag  A + a++a+ lk +l+eK
     WP_068669233.1  4 DLDLIIVGGGPAGLTAYIYAARAR-LKTLLIEK 35
                       78***********99988888766.88899988 PP

  == domain 2  score: 6.7 bits;  conditional E-value: 0.00096
  apra_Neukirchen_a 410 dlynrmtTvkgLfaaGdvaGgsphkfvsGslaeGriAakaavkyild 456
                        d  + +t+v+g+faaGdv   + ++ v+ +  +G  Aa +a  y+ +
     WP_068669233.1 262 DS-EMRTSVPGVFAAGDVRAKACRQIVT-AAGDGATAAYSAETYLSE 306
                        44.889************9999888888.667899999998888865 PP

>> WP_068671718.1  NAD(P)/FAD-dependent oxidoreductase [Thermosulfurimonas dismutans]
   #    score  bias  c-Evalue  i-Evalue hmmfrom  hmm to    alifrom  ali to    envfrom  env to     acc
 ---   ------ ----- --------- --------- ------- -------    ------- -------    ------- -------    ----
   1 !    3.6   0.0    0.0084       1.5      53      80 ..       4      30 ..       1      39 [. 0.79
   2 ?   -2.9   0.1      0.75   1.3e+02      57      82 ..     147     172 ..     145     178 .. 0.73
   3 !   12.5   0.0   1.7e-05    0.0029     410     460 ..     254     301 ..     246     306 .] 0.82

  Alignments for each domain:
  == domain 1  score: 3.6 bits;  conditional E-value: 0.0084
  apra_Neukirchen_a 53 etDiLiiGGGmagcgAAveakeakdlkv 80
                       + ++ i+G G ag  AA++ ++ k lk 
     WP_068671718.1  4 KYEVAIVGCGPAGLQAAIHTARRK-LKT 30
                       56899*************999866.333 PP

  == domain 2  score: -2.9 bits;  conditional E-value: 0.75
  apra_Neukirchen_a  57 LiiGGGmagcgAAveakeakdlkvvl 82 
                         ++G G a+   A+++++ ++   ++
     WP_068671718.1 147 AVVGEGSAAVHGALTLSRIASEVYLV 172
                        68999999999999999944333444 PP

  == domain 3  score: 12.5 bits;  conditional E-value: 1.7e-05
  apra_Neukirchen_a 410 dlynrmtTvkgLfaaGdvaGgsphkfvsGslaeGriAakaavkyildekde 460
                        d  +++t v+g+faaGdv G      v  ++ eG iAa +a++++ +++++
     WP_068671718.1 254 DR-RQATNVPGVFAAGDVTGP--PFQVAKAVGEGCIAAISAADFLSEKNRA 301
                        56.78999***********95..455999***************9765443 PP

>> WP_068669767.1  CoB--CoM heterodisulfide reductase iron-sulfur subunit A family protein [Thermosulfurimonas dismutans
   #    score  bias  c-Evalue  i-Evalue hmmfrom  hmm to    alifrom  ali to    envfrom  env to     acc
 ---   ------ ----- --------- --------- ------- -------    ------- -------    ------- -------    ----
   1 ?   -0.1   0.0      0.11        19     154     184 ..      53      83 ..      48     106 .. 0.81
   2 !   12.1   0.4   2.2e-05    0.0038      46      85 ..     125     163 ..      88     166 .. 0.74

  Alignments for each domain:
  == domain 1  score: -0.1 bits;  conditional E-value: 0.11
  apra_Neukirchen_a 154 kdenGkyvrrGkwqikInGesyKpivAeaak 184
                        k ++G+ v  G  + +++Ge +K+++Ae   
     WP_068669767.1  53 KLKKGTKVLIGACSPHLHGETFKTLLAEIGI 83 
                        6688999999999**************9755 PP

  == domain 2  score: 12.1 bits;  conditional E-value: 2.2e-05
  apra_Neukirchen_a  46 elevveletDiLiiGGGmagcgAAveakeakdlkvvlveK 85 
                        ++++  +  ++++iGGG+ag +AA++a+++ ++ v l+eK
     WP_068669767.1 125 QIQESLIVPNLMVIGGGIAGIVAAIKAAQE-GIPVYLIEK 163
                        45555577799***************9964.588888887 PP

>> WP_068670807.1  tRNA uridine-5-carboxymethylaminomethyl(34) synthesis enzyme MnmG [Thermosulfurimonas dismutans]
   #    score  bias  c-Evalue  i-Evalue hmmfrom  hmm to    alifrom  ali to    envfrom  env to     acc
 ---   ------ ----- --------- --------- ------- -------    ------- -------    ------- -------    ----
   1 !    9.0   0.4    0.0002     0.034      52      92 ..       6      44 ..       1      48 [. 0.72
   2 ?    2.9   0.0     0.014       2.4     418     466 ..     364     409 ..     353     493 .. 0.77

  Alignments for each domain:
  == domain 1  score: 9.0 bits;  conditional E-value: 0.0002
  apra_Neukirchen_a 52 letDiLiiGGGmagcgAAveakeak.dlkvvlveKAaierSG 92
                        + D+++iG+G ag  AA+ a++   ++ v+ v   ++er G
     WP_068670807.1  6 ETFDVIVIGAGHAGIEAALAASRMGcRVLVLTV---NLERIG 44
                       467*****************9986534444443...455555 PP

  == domain 2  score: 2.9 bits;  conditional E-value: 0.014
  apra_Neukirchen_a 418 vkgLfaaGdvaGgsphkfvsGslaeGriAakaavkyildekdekpelde 466
                        v gLf aG + G s+      + a+G iA+ +a+ y+++e+ +  + ++
     WP_068670807.1 364 VAGLFLAGQINGTSGYE---EAAAQGIIAGINAALYVREEEPFVLDRSQ 409
                        89************975...689**************877666444443 PP

>> WP_068670943.1  CoB--CoM heterodisulfide reductase iron-sulfur subunit A family protein [Thermosulfurimonas dismutans
   #    score  bias  c-Evalue  i-Evalue hmmfrom  hmm to    alifrom  ali to    envfrom  env to     acc
 ---   ------ ----- --------- --------- ------- -------    ------- -------    ------- -------    ----
   1 !   13.3   0.2   9.4e-06    0.0016      56      85 ..       6      34 ..       2      40 .. 0.90
   2 ?   -1.6   0.1      0.31        54     179     225 ..     331     377 ..     324     386 .. 0.71

  Alignments for each domain:
  == domain 1  score: 13.3 bits;  conditional E-value: 9.4e-06
  apra_Neukirchen_a 56 iLiiGGGmagcgAAveakeakdlkvvlveK 85
                       iL++GGG++g  AAvea+e + ++v lveK
     WP_068670943.1  6 ILVVGGGISGITAAVEAAEME-YDVYLVEK 34
                       9****************9875.88999998 PP

  == domain 2  score: -1.6 bits;  conditional E-value: 0.31
  apra_Neukirchen_a 179 vAeaakkalgvevlnrvfitdllvd..ednrvaGAvgfsvrenkfyvik 225
                         Ae a   +g++v +rv+++ l +   +   v G+ g+ v+en f  i+
     WP_068670943.1 331 TAEDA--ISGKRVNQRVNMVVLALGmqPSLAVEGVPGVAVDENGFVKIS 377
                        34444..447788899988887776667799***********9997765 PP

>> WP_068669512.1  FAD-dependent oxidoreductase [Thermosulfurimonas dismutans]
   #    score  bias  c-Evalue  i-Evalue hmmfrom  hmm to    alifrom  ali to    envfrom  env to     acc
 ---   ------ ----- --------- --------- ------- -------    ------- -------    ------- -------    ----
   1 !   11.0   0.0   4.9e-05    0.0084      53      86 ..       6      38 ..       2      42 .. 0.86
   2 ?   -0.9   0.0      0.19        33     177     212 ..     115     148 ..     111     173 .. 0.84

  Alignments for each domain:
  == domain 1  score: 11.0 bits;  conditional E-value: 4.9e-05
  apra_Neukirchen_a 53 etDiLiiGGGmagcgAAveakeakdlkvvlveKA 86
                       + D++++GGG ag  AA++ +++ +l+v+l+e+ 
     WP_068669512.1  6 RYDVVVVGGGPAGLSAAMTCARH-GLSVILLERG 38
                       68*****************9975.5999999975 PP

  == domain 2  score: -0.9 bits;  conditional E-value: 0.19
  apra_Neukirchen_a 177 pivAeaakkalgvevlnrvfitdllvdednrvaGAv 212
                        p +A++a++ +gv v+ +v ++dl++  +++v G++
     WP_068669512.1 115 PWLAQKAEE-AGVLVIPKVKVLDLIC-ANGKVSGVL 148
                        668999999.88**************.88***9986 PP

>> WP_068670257.1  sulfide-dependent adenosine diphosphate thiazole synthase [Thermosulfurimonas dismutans]
   #    score  bias  c-Evalue  i-Evalue hmmfrom  hmm to    alifrom  ali to    envfrom  env to     acc
 ---   ------ ----- --------- --------- ------- -------    ------- -------    ------- -------    ----
   1 !   11.8   0.2   2.7e-05    0.0047      49      85 ..      21      56 ..       2      69 .. 0.76
   2 ?   -2.5   0.1      0.57        98     182     212 ..     113     141 ..     108     146 .. 0.83

  Alignments for each domain:
  == domain 1  score: 11.8 bits;  conditional E-value: 2.7e-05
  apra_Neukirchen_a 49 vveletDiLiiGGGmagcgAAveakeakdlkvvlveK 85
                       ++ le D+ ++G+G +g +AA++++++ + kv + e+
     WP_068670257.1 21 KEALELDVAVVGAGPSGLMAAYKLAKE-GFKVAIFER 56
                       45689******************9975.578888775 PP

  == domain 2  score: -2.5 bits;  conditional E-value: 0.57
  apra_Neukirchen_a 182 aakkalgvevlnrvfitdllvdednrvaGAv 212
                        aa+k +g+ ++n + + d++v +++rv+G v
     WP_068670257.1 113 AARK-AGAMIFNLISVEDVMV-RKDRVVGLV 141
                        5666.7899************.669999965 PP

>> WP_068671810.1  NAD(P)-binding domain-containing protein [Thermosulfurimonas dismutans]
   #    score  bias  c-Evalue  i-Evalue hmmfrom  hmm to    alifrom  ali to    envfrom  env to     acc
 ---   ------ ----- --------- --------- ------- -------    ------- -------    ------- -------    ----
   1 ?    8.0   0.4   0.00038     0.065      54      87 ..       4      37 ..       1      39 [. 0.92
   2 ?   -3.8   0.8       1.4   2.5e+02      56      70 ..     163     177 ..     159     184 .. 0.79

  Alignments for each domain:
  == domain 1  score: 8.0 bits;  conditional E-value: 0.00038
  apra_Neukirchen_a 54 tDiLiiGGGmagcgAAveakeakdlkvvlveKAa 87
                       + i+++G+G ag    veak ++   v++ eKA+
     WP_068671810.1  4 AKIVVVGAGPAGLAVGVEAKAKNISPVIIFEKAE 37
                       679********************99********7 PP

  == domain 2  score: -3.8 bits;  conditional E-value: 1.4
  apra_Neukirchen_a  56 iLiiGGGmagcgAAv 70 
                        +L++GGG  +  +A+
     WP_068671810.1 163 VLVVGGGDTAAETAC 177
                        8******88877765 PP


Internal pipeline statistics summary:
-------------------------------------
Query model(s):                            1  (670 nodes)
Target sequences:                       2080  (659042 residues searched)
Passed MSV filter:                        70  (0.0336538); expected 41.6 (0.02)
Passed bias filter:                       62  (0.0298077); expected 41.6 (0.02)
Passed Vit filter:                        21  (0.0100962); expected 2.1 (0.001)
Passed Fwd filter:                        12  (0.00576923); expected 0.0 (1e-05)
Initial search space (Z):               2080  [actual number of targets]
Domain search space  (domZ):              12  [number of targets reported over threshold]
# CPU time: 0.05u 0.00s 00:00:00.05 Elapsed: 00:00:00.03
# Mc/sec: 14490.12
//
[ok]
