# Supplementary material for: Sulfur disproportionation occurs globally across anoxic habitats and has multiple mechanisms of independent evolutionary origin
Source: ISME J. 2026 Mar 2;20(1):wrag042. doi: 10.1093/ismejo/wrag042 (PMC12998232; doi:10.1093/ismejo/wrag042)
Supplement: Sup_File_1_HMM_wrag042 [file sup_file_1_hmm_wrag042.zip › SupFile1_HMM/SupFile1c_results/apra_Neukirchen_a-hmm-003_Thermosulfuriphilus_ammonigenes_ST65_GCF_011207455.txt]

# hmmsearch :: search profile(s) against a sequence database
# HMMER 3.4 (Aug 2023); http://hmmer.org/
# Copyright (C) 2023 Howard Hughes Medical Institute.
# Freely distributed under the BSD open source license.
# - - - - - - - - - - - - - - - - - - - - - - - - - - - - - - - - - - - -
# query HMM file:                  /Users/lukas/OneDrive/2023_Sulfur/20250723_HMM/profiles_all/apra_Neukirchen_a.hmm
# target sequence database:        /Users/lukas/OneDrive/2023_Sulfur/20250626_HMM/db_new/003_Thermosulfuriphilus_ammonigenes_ST65_GCF_011207455.fas
# - - - - - - - - - - - - - - - - - - - - - - - - - - - - - - - - - - - -

Query:       apra_Neukirchen_a  [M=670]
Scores for complete sequences (score includes all domains):
   --- full sequence ---   --- best 1 domain ---    -#dom-
    E-value  score  bias    E-value  score  bias    exp  N  Sequence       Description
    ------- ------ -----    ------- ------ -----   ---- --  --------       -----------
     3e-279  924.6   0.0   3.9e-279  924.2   0.0    1.0  1  WP_166031575.1  adenylyl-sulfate reductase subunit alpha [The
    2.1e-19   65.9   3.5    1.2e-17   60.1   3.5    2.8  1  WP_166031927.1  L-aspartate oxidase [Thermosulfuriphilus ammo
    3.3e-06   22.3   0.1     0.0013   13.7   0.0    3.0  4  WP_166031116.1  FAD-dependent oxidoreductase [Thermosulfuriph
    3.4e-06   22.3   2.0     0.0065   11.4   0.0    2.1  2  WP_166031283.1  FAD-dependent oxidoreductase [Thermosulfuriph
    1.5e-05   20.1   1.1     0.0017   13.3   0.5    2.3  2  WP_374058477.1  tRNA uridine-5-carboxymethylaminomethyl(34) s
    1.7e-05   19.9   0.1      0.025    9.5   0.0    2.1  2  WP_166031264.1  NAD(P)/FAD-dependent oxidoreductase [Thermosu
    0.00039   15.4   1.0    0.00039   15.4   1.0    1.6  2  WP_166031574.1  CoB--CoM heterodisulfide reductase iron-sulfu
    0.00046   15.2   0.0    0.00074   14.5   0.0    1.2  1  WP_166031573.1  FAD-dependent oxidoreductase [Thermosulfuriph
     0.0012   13.9   1.0     0.0055   11.7   0.7    2.0  2  WP_166031131.1  NAD(P)-binding domain-containing protein [The
     0.0014   13.7   0.6      0.002   13.1   0.0    1.4  2  WP_166031113.1  4Fe-4S binding protein [Thermosulfuriphilus a
     0.0022   12.9   1.3      0.011   10.7   0.1    2.0  2  WP_166031272.1  sulfide-dependent adenosine diphosphate thiaz
  ------ inclusion threshold ------
      0.028    9.3   0.0       0.16    6.8   0.0    1.9  2  WP_166031875.1  NAD(P)/FAD-dependent oxidoreductase [Thermosu


Domain annotation for each sequence (and alignments):
>> WP_166031575.1  adenylyl-sulfate reductase subunit alpha [Thermosulfuriphilus ammonigenes]
   #    score  bias  c-Evalue  i-Evalue hmmfrom  hmm to    alifrom  ali to    envfrom  env to     acc
 ---   ------ ----- --------- --------- ------- -------    ------- -------    ------- -------    ----
   1 !  924.2   0.0  2.2e-281  3.9e-279      45     627 ..      14     657 ..       3     660 .. 0.97

  Alignments for each domain:
  == domain 1  score: 924.2 bits;  conditional E-value: 2.2e-281
  apra_Neukirchen_a  45 kelevveletDiLiiGGGmagcgAAveake.ak..dlkvvlveKAaierSGavAaGlsAinaYigenetpedyvryvrkdlmgivReDLvld 133
                        +e+e+veletDiL++GGGma+cgAAvea + ak  +lk++lv+KAa+erSGavA+GlsAin+Yigen+ p+dyvr+vr dlmgi+ReDL +d
     WP_166031575.1  14 AEPEIVELETDILLVGGGMAACGAAVEAVRwAKpaGLKILLVDKAAMERSGAVAMGLSAINTYIGENK-PDDYVRMVRCDLMGIIREDLSFD 104
                        4799**************************88899********************************9.*********************** PP

  apra_Neukirchen_a 134 iarhvdevvkkleewGLpil.kdenGk...................yvrrGkwqikInGesyKpivAeaakkalgv.evlnrvfitdllvd. 203
                        ++rhvd++v+ +e+wGLpi+ k ++G+                   +vr+G+wqi+InGesyK+ivAeaak+alg+ ++++r+fi++ l+d 
     WP_166031575.1 105 VGRHVDDTVHAFEDWGLPIWkKTDDGEtldgaeakargltlrggakPVRSGRWQIMINGESYKCIVAEAAKNALGMeNIIERCFIVRPLMDa 196
                        ********************8889999************************************************99**************9 PP

  apra_Neukirchen_a 204 .ednrvaGAvgfsvrenkfyvikakavivatGGAagiyrprsvgegrgraWYppfntGsgyamgiraGAemttmEnrfvalRfKDtygPvgt 294
                         e nr++G vgfsvrenk+y+ika+a++v tGGA++i+rprsvgeg+graWYp++n Gsgyam++ aG ++  mEnrfv++RfKD+ygPvg+
     WP_166031575.1 197 nEPNRCCGGVGFSVRENKVYIIKANATLVVTGGAVNIFRPRSVGEGMGRAWYPVWNPGSGYAMTLIAGGKLVLMENRFVPARFKDGYGPVGA 288
                        966***************************************************************************************** PP

  apra_Neukirchen_a 295 iallvkakavnalgeeyee....elkk..eYgkak.iptslRnyatleevkeGrgPiyldteealq....d......keleeelwedfLdma 369
                        ++ll+kaka na+ge+y++    el+k  +Y++a+ i t+lRn+a+l e+keGrgPiy++te alq    +      k+l +e+wedfLdm+
     WP_166031575.1 289 WFLLFKAKASNAYGEDYIAkhkdELDKfkPYSEASvIGTCLRNHAMLIEMKEGRGPIYMHTEVALQeaakTmdkkrfKHLIAEAWEDFLDMC 380
                        ******************976665555889*99999******************************76661567788*************** PP

  apra_Neukirchen_a 370 isqallwaeeniepekenvEiegtePyivGsHaacsGyWv...dl................ynrmtTvkgLfaaGdvaGgsphkfvsGslae 442
                        ++qa lwa+ niepek ++Ei++tePy++GsHa+c+G+W    d                 ynrmtTvkgLf aGd++G+++hkf+sGs++e
     WP_166031575.1 381 VTQAGLWACLNIEPEKVPSEIMPTEPYFLGSHAGCAGAWAcgpDEdwvpaeykepwkeiglYNRMTTVKGLFVAGDTCGACGHKFSSGSHVE 472
                        ****************************************99844679999999************************************** PP

  apra_Neukirchen_a 443 GriAakaavkyildekdekpeldeeeveelkeeiykpletleekkkettagev.pnyitpeeleerlqkimdeYagGistnYetnekkLeia 533
                        GriAaka++k++ld+kd+kp+ + e+ eelk+eiy+p+ ++ee k +tta e+ pnyi p+++++rlqkimdeY++G++t+Y+tn+ +Le++
     WP_166031575.1 473 GRIAAKAMIKFCLDNKDFKPTPK-ENPEELKKEIYAPWYRFEEFKGATTAFEInPNYILPKQCQFRLQKIMDEYVAGVATYYQTNKIMLERG 563
                        ********************999.999***************************************************************** PP

  apra_Neukirchen_a 534 leklemLkedleklaAedlheLlrawElihRllvaeaviehllfRkEtRwpgyyeraDypelddenwkkfvnskydpetgeieiikrplvel 625
                        le+l mL+ed++k+aA+dlheL+rawE++hR+l+aea+++h+lfR+E+R+pgyy+raD+ ++dd+nw++f+ s++++etge++++k p++++
     WP_166031575.1 564 LELLVMLREDAAKMAARDLHELMRAWENYHRILTAEAHLRHILFREESRYPGYYYRADFLNIDDANWRCFTLSSFNAETGEWTLEKFPYIQI 655
                        ******************************************************************************************99 PP

  apra_Neukirchen_a 626 ve 627
                        ++
     WP_166031575.1 656 IP 657
                        85 PP

>> WP_166031927.1  L-aspartate oxidase [Thermosulfuriphilus ammonigenes]
   #    score  bias  c-Evalue  i-Evalue hmmfrom  hmm to    alifrom  ali to    envfrom  env to     acc
 ---   ------ ----- --------- --------- ------- -------    ------- -------    ------- -------    ----
   1 !   60.1   3.5   6.9e-20   1.2e-17      52     601 ..       3     530 ..       1     536 [. 0.81

  Alignments for each domain:
  == domain 1  score: 60.1 bits;  conditional E-value: 6.9e-20
  apra_Neukirchen_a  52 letDiLiiGGGmagcgAAveakeakdlkvvlveKAaierSGavAaGlsAinaYigenetpedyvryvrkdlmgivReDLvldiarhvdevvk 143
                         etD+LiiG G+ag   A++++   ++ + +  KA  e    +A+G   i + +ge+++ e ++    +  +g+++e++v  + r+  e ++
     WP_166031927.1   3 YETDFLIIGSGIAGLSLALKVADLGRVTI-ITKKAPKEAATTLAQG--GIACVLGEDDSFELHIADTLRAGDGLCKEEVVSLVVRQAPERIR 91 
                        58*******************99776554.6789999*********..6889**************************************** PP

  apra_Neukirchen_a 144 kleewGLpilkdenGk...........yvrrGkwqikInGesyKpivAeaakkalgvevlnrvfitdllvd...........ednrvaGAvg 213
                        +l ++G+ + +d +               rr  +     G ++  ++ + a+++ ++++l++ +++dl++             ++r+ GA+ 
     WP_166031927.1  92 ELMDLGVRFSEDPERPghlhlglegghSRRRIVHAQDFTGREIESVLLNRAQDHPQITILENHMAVDLITGckvairrqcedLGERCLGAYV 183
                        **********7743223477777766677888888899*******************************999999*999987559******* PP

  apra_Neukirchen_a 214 fsvrenkfyvikakavivatGGAagiyrprsvgegrgraWYppfntGsgyamgiraGAemttmEnrfvalRfKDtygPvgtial......lv 299
                        ++ +++++ ++ ++ +i++tGGA ++y   s+         p   tG g am+ raGA +  +E  fv       y P    +l      + 
     WP_166031927.1 184 LDGQSGQVKTFLSRVTILSTGGAGKVYLYTSN---------PDVATGDGIAMAYRAGARVANLE--FVQFHPTCLYHPLAKNFLisealrGE 264
                        ***************************99888.........7889*****************99..44444445666666666511111145 PP

  apra_Neukirchen_a 300 kakavnalgeeyeeelkkeY...gkak.iptslRnyatleev.keGrgPiyldteealqdkeleeelwedfLdmaisqallwaeeniepeke 386
                        +a+  + +g  ++   +k Y     +   ++ + + a+ +e+ k+Gr  +yld ++      ++e +++ f    +++  + +  +i++++e
     WP_166031927.1 265 GARLLDPEGRPFM---HK-YdpnL-KDlATRDVVARAIDQELkKSGRDFVYLDISHR-----ESEFIKRRF----PNIYQTCLRFGIDITRE 342
                        6788899999999...66.65432.33245666666666776367********9988.....344455555....445555566799***** PP

  apra_Neukirchen_a 387 nvEiegtePyivGsHaacsGyWvdlynrmtTvkgLfaaGdva..Ggs.phkfvsGslaeGriAakaavkyildekdekpeldeeeveelkee 475
                        ++ + ++  y+ G+  +      d+   +t + gLfa G++a  G   +++  s sl eG + a++a+++i ++  e             + 
     WP_166031927.1 343 PIPVVPAAHYMCGGVVT------DT-WGRTDIFGLFAIGECAytGLHgANRLASNSLLEGLVFAHQAARWIHQNWGE-----------YGAL 416
                        **988888777777666......88.8899**********9733433257889999999999999999999765433...........2223 PP

  apra_Neukirchen_a 476 iykpletleekkkettagevpnyitpeeleerlqkimdeYagGistnYetnekkLeialeklemLkedleklaAedlheLlrawElihRllv 567
                           p+  +    +     ++ + + +++  +++ ++m +Y+g +      n+k+Le+a ++l+ + e++e+    d+       El++    
     WP_166031927.1 417 DLPPVPDWDPGGA----VDMEEAVLISHNWDAIRRLMWNYVGIVR-----NKKRLELASRRLKPILEEIEQHYW-DYIITADFIELRNIAHL 498
                        3344444554442....2234458999999***********9775.....89*****************99875.888889999******** PP

  apra_Neukirchen_a 568 aeaviehllfRkEtRwpgyyeraDypelddenwk 601
                        a ++i+  + R+E+R  g ++++D p++dd+n++
     WP_166031927.1 499 ADLIIRSARWRRESR--GAHYNMDWPHKDDANFR 530
                        ***************..88889**********96 PP

>> WP_166031116.1  FAD-dependent oxidoreductase [Thermosulfuriphilus ammonigenes]
   #    score  bias  c-Evalue  i-Evalue hmmfrom  hmm to    alifrom  ali to    envfrom  env to     acc
 ---   ------ ----- --------- --------- ------- -------    ------- -------    ------- -------    ----
   1 !   13.7   0.0   7.2e-06    0.0013      38      80 ..     131     172 ..      95     178 .. 0.68
   2 ?   -3.1   0.0      0.87   1.6e+02      50      74 ..     387     411 ..     359     423 .. 0.79
   3 ?   -1.8   0.1      0.35        64      48      81 ..     514     547 ..     483     550 .. 0.73
   4 !    4.6   0.0    0.0042      0.76     409     456 ..     654     699 ..     647     750 .. 0.75

  Alignments for each domain:
  == domain 1  score: 13.7 bits;  conditional E-value: 7.2e-06
  apra_Neukirchen_a  38 laalamk.kelevveletDiLiiGGGmagcgAAveakeakdlkv 80 
                         ++++ k  ++++ve++  +L++G+G+ag  AA++++ea    v
     WP_166031116.1 131 RVVQH-KpLSPQIVEIKDQVLVVGAGIAGIEAALKIAEAG-KTV 172
                        22222.235799************************9965.334 PP

  == domain 2  score: -3.1 bits;  conditional E-value: 0.87
  apra_Neukirchen_a  50 veletDiLiiGGGmagcgAAveake 74 
                        ++ +  + i+G G ag  +A+ ++ 
     WP_166031116.1 387 KKKDRPVAIVGSGPAGLACAFYLAL 411
                        45577899*********99998765 PP

  == domain 3  score: -1.8 bits;  conditional E-value: 0.35
  apra_Neukirchen_a  48 evveletDiLiiGGGmagcgAAveakeakdlkvv 81 
                        +++++   + +iGGG+ +  AA  a +    +v+
     WP_166031116.1 514 QINKVGETVAVIGGGNTAIDAARCALRLGARRVT 547
                        5666777899*********999887775555555 PP

  == domain 4  score: 4.6 bits;  conditional E-value: 0.0042
  apra_Neukirchen_a 409 vdlynrmtTvkgLfaaGdvaGgsphkfvsGslaeGriAakaavkyild 456
                        vd+ + mt+v+g+fa Gd + gs++  v  ++a+Gr Aa  + +y+  
     WP_166031116.1 654 VDKATLMTSVPGVFAGGDLVTGSGS--VVRAIAQGRKAAFYIDAYLSG 699
                        566788****************998..677888888888777777744 PP

>> WP_166031283.1  FAD-dependent oxidoreductase [Thermosulfuriphilus ammonigenes]
   #    score  bias  c-Evalue  i-Evalue hmmfrom  hmm to    alifrom  ali to    envfrom  env to     acc
 ---   ------ ----- --------- --------- ------- -------    ------- -------    ------- -------    ----
   1 !   10.0   0.7   9.6e-05     0.017      53      87 ..       5      38 ..       1      46 [. 0.86
   2 !   11.4   0.0   3.6e-05    0.0065      44      85 ..     576     622 ..     538     625 .. 0.69

  Alignments for each domain:
  == domain 1  score: 10.0 bits;  conditional E-value: 9.6e-05
  apra_Neukirchen_a 53 etDiLiiGGGmagcgAAveakeakdlkvvlveKAa 87
                       +  +L++GGG+ag  AA+ ++e     v lv+KAa
     WP_166031283.1  5 KGSVLVLGGGVAGVQAALDISELG-FYVYLVDKAA 38
                       5579****************9865.89******97 PP

  == domain 2  score: 11.4 bits;  conditional E-value: 3.6e-05
  apra_Neukirchen_a  44 k......kelevveletDiLiiGGGmagcgAAveakeakdlkvvlveK 85 
                        k       el+ v ++   L+iGGG+ag  AA+ ++e+ + k+ lveK
     WP_166031283.1 576 KalelepLELQSVPVTPAALVIGGGAAGMTAALSLAEQ-GFKCFLVEK 622
                        1333434456677788899***************9975.589999998 PP

>> WP_374058477.1  tRNA uridine-5-carboxymethylaminomethyl(34) synthesis enzyme MnmG [Thermosulfuriphilus ammonigenes]
   #    score  bias  c-Evalue  i-Evalue hmmfrom  hmm to    alifrom  ali to    envfrom  env to     acc
 ---   ------ ----- --------- --------- ------- -------    ------- -------    ------- -------    ----
   1 !   13.3   0.5   9.3e-06    0.0017      48      81 ..       4      38 ..       1      49 [. 0.77
   2 !    4.9   0.0    0.0034      0.62     416     460 ..     364     405 ..     352     442 .. 0.83

  Alignments for each domain:
  == domain 1  score: 13.3 bits;  conditional E-value: 9.3e-06
  apra_Neukirchen_a 48 evveletDiLiiGGGmagcgAAveakeak.dlkvv 81
                       +v     D+++iG+G agc AA+ a++   ++ v+
     WP_374058477.1  4 SVYPKAFDVIVIGAGHAGCEAALAAAKMGcETLVL 38
                       5556678******************9955455444 PP

  == domain 2  score: 4.9 bits;  conditional E-value: 0.0034
  apra_Neukirchen_a 416 tTvkgLfaaGdvaGgsphkfvsGslaeGriAakaavkyildekde 460
                         Tv gLf aG + G s+      + a+G +A+ +a++y++de+  
     WP_374058477.1 364 RTVAGLFLAGQINGTSGYE---EAGAQGLVAGINAARYVKDEEPV 405
                        69**************976...46799************987654 PP

>> WP_166031264.1  NAD(P)/FAD-dependent oxidoreductase [Thermosulfuriphilus ammonigenes]
   #    score  bias  c-Evalue  i-Evalue hmmfrom  hmm to    alifrom  ali to    envfrom  env to     acc
 ---   ------ ----- --------- --------- ------- -------    ------- -------    ------- -------    ----
   1 !    8.6   0.0   0.00026     0.047      53      81 ..       6      33 ..       1      39 [. 0.80
   2 !    9.5   0.0   0.00014     0.025     412     458 ..     258     302 ..     225     307 .. 0.86

  Alignments for each domain:
  == domain 1  score: 8.6 bits;  conditional E-value: 0.00026
  apra_Neukirchen_a 53 etDiLiiGGGmagcgAAveakeakdlkvv 81
                         D+LiiG G ag  A ++a+++k ++v+
     WP_166031264.1  6 VYDVLIIGTGPAGLQAGIHAARKK-IRVI 33
                       46*****************99876.5554 PP

  == domain 2  score: 9.5 bits;  conditional E-value: 0.00014
  apra_Neukirchen_a 412 ynrmtTvkgLfaaGdvaGgsphkfvsGslaeGriAakaavkyildek 458
                         +++t ++g++aaGd++G  p   v  +l eG iA+ +a +y+ +++
     WP_166031264.1 258 KRQETNIDGIYAAGDICG--PPLQVAKALGEGCIAGLEASSYAIKKR 302
                        478999***********9..5556999************99997654 PP

>> WP_166031574.1  CoB--CoM heterodisulfide reductase iron-sulfur subunit A family protein [Thermosulfuriphilus ammonige
   #    score  bias  c-Evalue  i-Evalue hmmfrom  hmm to    alifrom  ali to    envfrom  env to     acc
 ---   ------ ----- --------- --------- ------- -------    ------- -------    ------- -------    ----
   1 !   15.4   1.0   2.2e-06   0.00039      55      86 ..       5      35 ..       1      44 [. 0.89
   2 ?   -1.8   0.0      0.35        64     599     633 ..     295     327 ..     277     361 .. 0.59

  Alignments for each domain:
  == domain 1  score: 15.4 bits;  conditional E-value: 2.2e-06
  apra_Neukirchen_a 55 DiLiiGGGmagcgAAveakeakdlkvvlveKA 86
                        iL+iGGG++g  AAvea+e  +++v+l+eKA
     WP_166031574.1  5 KILVIGGGISGITAAVEAAEV-GYEVILLEKA 35
                       69****************986.599******9 PP

  == domain 2  score: -1.8 bits;  conditional E-value: 0.35
  apra_Neukirchen_a 599 nwkkfvnskydpetgeieiikrplvelvekkkeky 633
                        +++kf n  ++ e++++++ik ++ ++ e+ ++k 
     WP_166031574.1 295 RYEKFLNR-VQ-EDEKVHFIKGKVAKIEEDPQTKN 327
                        57888887.44.78889999998877665432221 PP

>> WP_166031573.1  FAD-dependent oxidoreductase [Thermosulfuriphilus ammonigenes]
   #    score  bias  c-Evalue  i-Evalue hmmfrom  hmm to    alifrom  ali to    envfrom  env to     acc
 ---   ------ ----- --------- --------- ------- -------    ------- -------    ------- -------    ----
   1 !   14.5   0.0   4.1e-06   0.00074      38      85 ..     125     177 ..      94     186 .. 0.71

  Alignments for each domain:
  == domain 1  score: 14.5 bits;  conditional E-value: 4.1e-06
  apra_Neukirchen_a  38 laalamk.....kele.vveletDiLiiGGGmagcgAAveakeakdlkvvlveK 85 
                        + +++m+     + ++ ++el   iL++GGG+ g  AA+ea++a   +vvlveK
     WP_166031573.1 125 MGVVKMQkyappEPYKpEEELCETILVMGGGVTGLTAALEAAKAG-KEVVLVEK 177
                        333444455565334434455667*****************9865.79999999 PP

>> WP_166031131.1  NAD(P)-binding domain-containing protein [Thermosulfuriphilus ammonigenes]
   #    score  bias  c-Evalue  i-Evalue hmmfrom  hmm to    alifrom  ali to    envfrom  env to     acc
 ---   ------ ----- --------- --------- ------- -------    ------- -------    ------- -------    ----
   1 !   11.7   0.7     3e-05    0.0055      54      86 ..       4      36 ..       1      38 [. 0.92
   2 ?   -0.3   0.0      0.12        23      55      75 ..     162     182 ..     122     188 .. 0.82

  Alignments for each domain:
  == domain 1  score: 11.7 bits;  conditional E-value: 3e-05
  apra_Neukirchen_a 54 tDiLiiGGGmagcgAAveakeakdlkvvlveKA 86
                       + ++++G+G ag  +A+eak a   kvv++eKA
     WP_166031131.1  4 VSLVVVGAGPAGIATACEAKAAGIKKVVVLEKA 36
                       6789****************************9 PP

  == domain 2  score: -0.3 bits;  conditional E-value: 0.12
  apra_Neukirchen_a  55 DiLiiGGGmagcgAAveakea 75 
                         iL++GGG  +  +A+ + e+
     WP_166031131.1 162 KILVVGGGDTAAETACFLCEK 182
                        69******9888888766664 PP

>> WP_166031113.1  4Fe-4S binding protein [Thermosulfuriphilus ammonigenes]
   #    score  bias  c-Evalue  i-Evalue hmmfrom  hmm to    alifrom  ali to    envfrom  env to     acc
 ---   ------ ----- --------- --------- ------- -------    ------- -------    ------- -------    ----
   1 ?   -3.4   0.1       1.1     2e+02     407     430 ..     369     393 ..     365     396 .. 0.74
   2 !   13.1   0.0   1.1e-05     0.002      45      85 ..     565     604 ..     526     607 .. 0.72

  Alignments for each domain:
  == domain 1  score: -3.4 bits;  conditional E-value: 1.1
  apra_Neukirchen_a 407 yWvdl.ynrmtTvkgLfaaGdvaGg 430
                        +Wv+     +t v g+fa G+  G 
     WP_166031113.1 369 CWVEPfSAGRTNVAGVFAVGEFTGP 393
                        5884434678999999999999986 PP

  == domain 2  score: 13.1 bits;  conditional E-value: 1.1e-05
  apra_Neukirchen_a  45 kelevveletDiLiiGGGmagcgAAveakeakdlkvvlveK 85 
                        + + +   e   L+iGGG+ag  AA++++e  +  v+lveK
     WP_166031113.1 565 APPPTDSFEGRALVIGGGAAGMTAAITIAER-GFPVTLVEK 604
                        345577788889****************975.699999999 PP

>> WP_166031272.1  sulfide-dependent adenosine diphosphate thiazole synthase [Thermosulfuriphilus ammonigenes]
   #    score  bias  c-Evalue  i-Evalue hmmfrom  hmm to    alifrom  ali to    envfrom  env to     acc
 ---   ------ ----- --------- --------- ------- -------    ------- -------    ------- -------    ----
   1 !   10.7   0.1   5.9e-05     0.011      52      84 ..      24      55 ..       4      69 .. 0.83
   2 ?    1.2   0.1     0.045       8.3     187     235 ..     117     170 ..     107     185 .. 0.69

  Alignments for each domain:
  == domain 1  score: 10.7 bits;  conditional E-value: 5.9e-05
  apra_Neukirchen_a 52 letDiLiiGGGmagcgAAveakeakdlkvvlve 84
                       l+ D+ ++GGG +g +AA++++ea  +kv + e
     WP_166031272.1 24 LDLDVAVVGGGPSGLMAALKLAEAG-YKVAVFE 55
                       789******************9865.6666666 PP

  == domain 2  score: 1.2 bits;  conditional E-value: 0.045
  apra_Neukirchen_a 187 lgvevlnrvfitdllvdednrvaGAvg..fsvrenkfyv....ikakavivatGG 235
                        +gv+v+n + + d++v ++nrv+G v     v+  +++v    ++ak v+ atG 
     WP_166031272.1 117 AGVKVFNLISVEDVMV-RENRVTGLVInwTAVEMASLHVdplaVRAKYVVEATGH 170
                        578*************.77*****7641123444444433333788888888875 PP

>> WP_166031875.1  NAD(P)/FAD-dependent oxidoreductase [Thermosulfuriphilus ammonigenes]
   #    score  bias  c-Evalue  i-Evalue hmmfrom  hmm to    alifrom  ali to    envfrom  env to     acc
 ---   ------ ----- --------- --------- ------- -------    ------- -------    ------- -------    ----
   1 ?    6.8   0.0   0.00089      0.16      52      75 ..       2      25 ..       1      33 [. 0.84
   2 ?    0.0   0.0     0.099        18      52      86 ..     138     176 ..      94     182 .. 0.76

  Alignments for each domain:
  == domain 1  score: 6.8 bits;  conditional E-value: 0.00089
  apra_Neukirchen_a 52 letDiLiiGGGmagcgAAveakea 75
                       l+tD Li+GGG ag   A++++++
     WP_166031875.1  2 LKTDYLILGGGYAGVPLAYRLARK 25
                       589*************99999884 PP

  == domain 2  score: 0.0 bits;  conditional E-value: 0.099
  apra_Neukirchen_a  52 letDiLiiGGGmagcgAAveake.ak...dlkvvlveKA 86 
                            ++i+GGG  g   A e+++      +l++ lve A
     WP_166031875.1 138 EGQRVVICGGGFVGVEYAGEIATdLGiklGLEIHLVEAA 176
                        456799*********999999985446788889999877 PP


Internal pipeline statistics summary:
-------------------------------------
Query model(s):                            1  (670 nodes)
Target sequences:                       2180  (712605 residues searched)
Passed MSV filter:                        68  (0.0311927); expected 43.6 (0.02)
Passed bias filter:                       63  (0.0288991); expected 43.6 (0.02)
Passed Vit filter:                        20  (0.00917431); expected 2.2 (0.001)
Passed Fwd filter:                        12  (0.00550459); expected 0.0 (1e-05)
Initial search space (Z):               2180  [actual number of targets]
Domain search space  (domZ):              12  [number of targets reported over threshold]
# CPU time: 0.05u 0.00s 00:00:00.05 Elapsed: 00:00:00.04
# Mc/sec: 10426.51
//
[ok]
