# Supplementary material for: Sulfur disproportionation occurs globally across anoxic habitats and has multiple mechanisms of independent evolutionary origin
Source: ISME J. 2026 Mar 2;20(1):wrag042. doi: 10.1093/ismejo/wrag042 (PMC12998232; doi:10.1093/ismejo/wrag042)
Supplement: Sup_File_1_HMM_wrag042 [file sup_file_1_hmm_wrag042.zip › SupFile1_HMM/SupFile1c_results/apra_Neukirchen_a-hmm-004_Caldimicrobium_thiodismutans_TF1_GCF_001548275.txt]

# hmmsearch :: search profile(s) against a sequence database
# HMMER 3.4 (Aug 2023); http://hmmer.org/
# Copyright (C) 2023 Howard Hughes Medical Institute.
# Freely distributed under the BSD open source license.
# - - - - - - - - - - - - - - - - - - - - - - - - - - - - - - - - - - - -
# query HMM file:                  /Users/lukas/OneDrive/2023_Sulfur/20250723_HMM/profiles_all/apra_Neukirchen_a.hmm
# target sequence database:        /Users/lukas/OneDrive/2023_Sulfur/20250626_HMM/db_new/004_Caldimicrobium_thiodismutans_TF1_GCF_001548275.fas
# - - - - - - - - - - - - - - - - - - - - - - - - - - - - - - - - - - - -

Query:       apra_Neukirchen_a  [M=670]
Scores for complete sequences (score includes all domains):
   --- full sequence ---   --- best 1 domain ---    -#dom-
    E-value  score  bias    E-value  score  bias    exp  N  Sequence       Description
    ------- ------ -----    ------- ------ -----   ---- --  --------       -----------
     1e-274  909.3   0.3   1.4e-274  908.9   0.3    1.0  1  WP_068515055.1  adenylyl-sulfate reductase subunit alpha [Cal
    6.1e-19   64.1   0.0    2.7e-13   45.4   0.0    2.1  2  WP_068513818.1  L-aspartate oxidase [Caldimicrobium thiodismu
    1.4e-05   20.0   0.4     0.0019   12.8   0.0    2.1  2  WP_148638851.1  CoB--CoM heterodisulfide reductase iron-sulfu
    0.00012   16.9   0.0    0.00019   16.2   0.0    1.2  1  WP_068515058.1  FAD-dependent oxidoreductase [Caldimicrobium 
    0.00039   15.2   0.1      0.071    7.7   0.0    2.3  2  WP_068514974.1  thioredoxin-disulfide reductase [Caldimicrobi
     0.0011   13.6   0.2     0.0018   12.9   0.2    1.3  1  WP_068516706.1  CoB--CoM heterodisulfide reductase iron-sulfu
     0.0014   13.3   0.0       0.11    7.0   0.0    2.3  2  WP_068513831.1  NAD(P)/FAD-dependent oxidoreductase [Caldimic
  ------ inclusion threshold ------
      0.016    9.8   0.4      0.033    8.8   0.4    1.5  1  WP_068515749.1  NAD(P)-binding domain-containing protein [Cal
      0.029    9.0   0.1      0.045    8.3   0.1    1.3  1  WP_068513209.1  FAD-dependent oxidoreductase [Caldimicrobium 
          5    1.6  11.3        7.3    1.0  11.3    1.3  1  WP_068515492.1  ribonuclease Y [Caldimicrobium thiodismutans]


Domain annotation for each sequence (and alignments):
>> WP_068515055.1  adenylyl-sulfate reductase subunit alpha [Caldimicrobium thiodismutans]
   #    score  bias  c-Evalue  i-Evalue hmmfrom  hmm to    alifrom  ali to    envfrom  env to     acc
 ---   ------ ----- --------- --------- ------- -------    ------- -------    ------- -------    ----
   1 !  908.9   0.3  7.7e-277  1.4e-274      45     627 ..      14     661 ..       3     664 .. 0.96

  Alignments for each domain:
  == domain 1  score: 908.9 bits;  conditional E-value: 7.7e-277
  apra_Neukirchen_a  45 kelevveletDiLiiGGGmagcgAAveake.ak..dlkvvlveKAaierSGavAaGlsAinaYigenetpedyvryvrkdlmgivReDLvld 133
                        +e+evve ++DiL++GGGma+cgAAvea + ak  ++ ++l++KAa+erSGavA+GlsAin+Yig+n+ p+dyvr+vr dlmgi+ReDL +d
     WP_068515055.1  14 AEPEVVEKDVDILLVGGGMAACGAAVEAVRwAKphGITILLADKAAMERSGAVAMGLSAINTYIGDNK-PDDYVRMVRCDLMGIIREDLSFD 104
                        4799**************************88899********************************9.*********************** PP

  apra_Neukirchen_a 134 iarhvdevvkkleewGLpilkd..enGk...................yvrrGkwqikInGesyKpivAeaakkal....gvevlnrvfitdl 200
                        ++rhvd++v+ +eewGLpi+k+  ++Gk                   +vr+G+wqi+InGesyK+ivAeaak+al    ++e+++r+fi++ 
     WP_068515055.1 105 VGRHVDDTVHCFEEWGLPIWKQdpQTGKtldgaeakakgltlkggakPVRSGRWQIMINGESYKVIVAEAAKNALasydKAEIIERLFIVRP 196
                        ********************65225666*********************************************99666556*********** PP

  apra_Neukirchen_a 201 lvd..ednrvaGAvgfsvrenkfyvikakavivatGGAagiyrprsvgegrgraWYppfntGsgyamgiraGAemttmEnrfvalRfKDtyg 290
                        l+d  e nr+aGAvgfsvrenk+y+ikaka++v+tGGA++++rprs  eg+gr+WYp++n Gsgyam++  GA++  mEnrfv++RfKD+yg
     WP_068515055.1 197 LLDanEPNRCAGAVGFSVRENKIYIIKAKATLVSTGGAVNVFRPRSIDEGKGRTWYPVWNPGSGYAMCAMSGAKLVLMENRFVPARFKDGYG 288
                        ***9966************************************************************************************* PP

  apra_Neukirchen_a 291 Pvgtiallvkakavnalgeeyee....elkk..eYgkak.iptslRnyatleevkeGrgPiyldteealq....d......keleeelwedf 365
                        Pvg+++ll+ka+a+na +e+y++    elkk  +Y++a+ + t+lRn+a+l e+keGrgPi+++te alq    +      k+l +e+wedf
     WP_068515055.1 289 PVGAWFLLFKARATNAFDEDYVAkhkeELKKfaPYSEASvVGTCLRNHAMLIEMKEGRGPIFMHTEWALQeaekKmdkkefKHLIAEAWEDF 380
                        **********************977766666999*99999******************************76651556788*********** PP

  apra_Neukirchen_a 366 LdmaisqallwaeeniepekenvEiegtePyivGsHaacsGyWv...dl................ynrmtTvkgLfaaGdvaGgsphkfvsG 438
                        Ldm+++qa lwa+ niepek+++Ei++tePy++GsHa+c+G+W+   d                 ynrmtTvkgLf+aGd++G+s+hkf+sG
     WP_068515055.1 381 LDMCVTQAGLWACLNIEPEKKPSEIMPTEPYFLGSHAGCAGAWCcgpDEdwvpaeykkpwegigkYNRMTTVKGLFCAGDTVGASGHKFSSG 472
                        ********************************************9984467999999*********************************** PP

  apra_Neukirchen_a 439 slaeGriAakaavkyildekdekpeldeeeveelkeeiykpletleekkkettagev.pnyitpeeleerlqkimdeYagGistnYetnekk 529
                        +++eGriAaka+vk++ld+kd+kp+++ e+++elk+eiy p+ ++e+ k++tta ev pny+ p++++ rl+k+mdeY++G+st+Y+tn+ +
     WP_068515055.1 473 AHVEGRIAAKAMVKFVLDNKDYKPAIK-ESADELKKEIYGPWYRFEQFKNATTAYEVnPNYLIPRHIQARLMKLMDEYVAGTSTYYMTNKPM 563
                        **************************9.99************************************************************** PP

  apra_Neukirchen_a 530 LeialeklemLkedleklaAedlheLlrawElihRllvaeaviehllfRkEtRwpgyyeraDypelddenwkkfvnskydpetgeieiikrp 621
                        Le++le+l+mLked+e  aA+dlheL+rawE++hR+++aea++ h+lfR EtR+pgy +raDy ++dd+nw++f+ s+++pet+++e+++ p
     WP_068515055.1 564 LERGLELLRMLKEDMELAAARDLHELMRAWENRHRVWTAEAHLLHILFRDETRYPGYFYRADYLNIDDNNWRCFTLSRWNPETKQWELETYP 655
                        ******************************************************************************************** PP

  apra_Neukirchen_a 622 lvelve 627
                        +v++++
     WP_068515055.1 656 YVQIIP 661
                        **9985 PP

>> WP_068513818.1  L-aspartate oxidase [Caldimicrobium thiodismutans]
   #    score  bias  c-Evalue  i-Evalue hmmfrom  hmm to    alifrom  ali to    envfrom  env to     acc
 ---   ------ ----- --------- --------- ------- -------    ------- -------    ------- -------    ----
   1 !   45.4   0.0   1.5e-15   2.7e-13      51     273 ..       3     229 ..       1     240 [. 0.82
   2 !   16.6   0.0   8.1e-07   0.00014     395     601 ..     340     524 ..     329     531 .. 0.77

  Alignments for each domain:
  == domain 1  score: 45.4 bits;  conditional E-value: 1.5e-15
  apra_Neukirchen_a  51 eletDiLiiGGGmagcgAAveakeakdlkvvlveKAaierSGavAaGlsAinaYigenetpedyvryvrkdlmgivReDLvldiarhvdevv 142
                         ++tD+LiiG G+ag   A+++ke  ++ + l  K   +   a+A+G   i + + e+++ + +++      +g++  ++v  + +   e +
     WP_068513818.1   3 IIKTDFLIIGSGIAGLSLALKLKELGEVTI-LTKKRIFDTATALAQG--GIACVLREDNHFDLHIQDTLIAGDGLCNPEVVKLVIKSAPERI 91 
                        479********************9876554.3456667999******..68899**9999******************************** PP

  apra_Neukirchen_a 143 kkleewGLpilkdenGk...........yvrrGkwqikI......nGesyKpivAeaakkalgvevlnrvfitdllvd.....ednrvaGAv 212
                        ++l +wG+p+ +d +                      +I       G  +   + e a +a+++ +l++ f+++l++d     +  +vaGA+
     WP_068513818.1  92 QELLNWGVPFDRDPENPgrfhltlegghS------RKRIlhvgdyTGRAIERALVERALEAQNIVILENHFAVELILDrdcssQACKVAGAY 177
                        ***********765443458885544331......33332223337999*****************************999987789***** PP

  apra_Neukirchen_a 213 gfsvrenkfyvikakavivatGGAagiyrprsvgegrgraWYppfntGsgyamgiraGAem 273
                         +++++ ++ ++ a  + ++tGGA ++y   s+         p   tG g a++ r+G  +
     WP_068513818.1 178 VLDLHTPQVKIFLAPIIALCTGGAGKVYLYTSN---------PDTATGDGLALAYRVGVTL 229
                        ****************************76555.........3334555555555555555 PP

  == domain 2  score: 16.6 bits;  conditional E-value: 8.1e-07
  apra_Neukirchen_a 395 PyivGsHaacsGyWvdlynrmtTvkgLfaaGdvaGgsphkfvsGslaeGriAakaavkyildekdekpeldeeeveelkeeiykpletleek 486
                        P +  +H  c G+ ++  + +t + +Lfa G++a        +G +   r+A+++ ++ ++ ++++  +++     e+  ++    ++l + 
     WP_068513818.1 340 PVVPAAHYLCGGIRTNS-HAQTDIFNLFAIGECA-------CTGLHGANRLASNSLLEALVFSHQAYLKIR-----EIFPQLRGASTNLPKL 418
                        66677888888888888.9999999999999988.......589999999999999999965544433333.....3333333333333333 PP

  apra_Neukirchen_a 487 kkettagev.pnyitpeeleerlqkimdeYagGistnYetnekkLeialeklemLkedleklaAedlheLlrawElihRllvaeaviehllf 577
                        k+  +++ +  + + +++  + + kim +++g + +      k+L+ a++++++++e++e+     + +L  ++El++ ++va ++++  l 
     WP_068513818.1 419 KTPEVKE-IrEEKVFISHNWDLIRKIMWDFVGIVRS-----LKMLDFARRRISFIQEEIENNWGGLYLDL-DVMELKNICIVADLMVKSALS 503
                        3333333.4456678888889999999999998764.....69******************999877776.899****************** PP

  apra_Neukirchen_a 578 RkEtRwpgyyeraDypelddenwk 601
                        R+E+R  g ++ +D+p++++ +w 
     WP_068513818.1 504 RRESR--GTHYLLDFPHKSE-EWA 524
                        *****..777789****998.786 PP

>> WP_148638851.1  CoB--CoM heterodisulfide reductase iron-sulfur subunit A family protein [Caldimicrobium thiodismutans
   #    score  bias  c-Evalue  i-Evalue hmmfrom  hmm to    alifrom  ali to    envfrom  env to     acc
 ---   ------ ----- --------- --------- ------- -------    ------- -------    ------- -------    ----
   1 !    5.2   0.2    0.0023       0.4      55      85 ..       7      36 ..       1      46 [. 0.79
   2 !   12.8   0.0   1.1e-05    0.0019      44      85 ..     573     622 ..     538     624 .. 0.70

  Alignments for each domain:
  == domain 1  score: 5.2 bits;  conditional E-value: 0.0023
  apra_Neukirchen_a 55 DiLiiGGGmagcgAAveakeakdlkvvlveK 85
                        +L++GGG+ag  +A+ ++      v lveK
     WP_148638851.1  7 QVLVVGGGIAGIQSALDLADLG-FYVYLVEK 36
                       79**************998764.67777775 PP

  == domain 2  score: 12.8 bits;  conditional E-value: 1.1e-05
  apra_Neukirchen_a  44 k.........kelevveletDiLiiGGGmagcgAAveakeakdlkvvlveK 85 
                        +          el+ v+++   LiiGGG+ag  +A+ ++e+ + +v lveK
     WP_148638851.1 573 AvakarrlkpLELQRVKVTPSALIIGGGAAGMTSALSLAEQ-GFEVFLVEK 622
                        12223334345688899999*****************9975.699999998 PP

>> WP_068515058.1  FAD-dependent oxidoreductase [Caldimicrobium thiodismutans]
   #    score  bias  c-Evalue  i-Evalue hmmfrom  hmm to    alifrom  ali to    envfrom  env to     acc
 ---   ------ ----- --------- --------- ------- -------    ------- -------    ------- -------    ----
   1 !   16.2   0.0   1.1e-06   0.00019      37      85 ..     136     184 ..     100     189 .. 0.70

  Alignments for each domain:
  == domain 1  score: 16.2 bits;  conditional E-value: 1.1e-06
  apra_Neukirchen_a  37 llaalamkkele.vveletDiLiiGGGmagcgAAveakeakdlkvvlveK 85 
                        +l +++  + ++ ++el+  iL+iGGG+ag  A++e ++a +++v+lveK
     WP_068515058.1 136 KLRSYKLPEPFKpEEELSKTILVIGGGVAGLTASLECAKA-GYDVILVEK 184
                        22233333556656779999****************9986.599999999 PP

>> WP_068514974.1  thioredoxin-disulfide reductase [Caldimicrobium thiodismutans]
   #    score  bias  c-Evalue  i-Evalue hmmfrom  hmm to    alifrom  ali to    envfrom  env to     acc
 ---   ------ ----- --------- --------- ------- -------    ------- -------    ------- -------    ----
   1 !    7.7   0.0    0.0004     0.071      54      85 ..       6      36 ..       3      39 .. 0.85
   2 !    5.0   0.0    0.0026      0.46     410     454 ..     263     305 ..     236     309 .. 0.72

  Alignments for each domain:
  == domain 1  score: 7.7 bits;  conditional E-value: 0.0004
  apra_Neukirchen_a 54 tDiLiiGGGmagcgAAveakeakdlkvvlveK 85
                        D++iiGGG ag  A + a++a  lk +l+eK
     WP_068514974.1  6 YDLIIIGGGPAGLTAGLYARRAL-LKTLLLEK 36
                       59***************999865.78888887 PP

  == domain 2  score: 5.0 bits;  conditional E-value: 0.0026
  apra_Neukirchen_a 410 dlynrmtTvkgLfaaGdvaGgsphkfvsGslaeGriAakaavkyi 454
                        d  + +t+++g+fa+Gd++    ++ +  ++ eG +Aa +a ++i
     WP_068514974.1 263 D-KEMRTSLSGVFACGDCVSKKFRQ-IINACGEGAVAALNAEEFI 305
                        3.4899***********98544443.3457789999999888877 PP

>> WP_068516706.1  CoB--CoM heterodisulfide reductase iron-sulfur subunit A family protein [Caldimicrobium thiodismutans
   #    score  bias  c-Evalue  i-Evalue hmmfrom  hmm to    alifrom  ali to    envfrom  env to     acc
 ---   ------ ----- --------- --------- ------- -------    ------- -------    ------- -------    ----
   1 !   12.9   0.2     1e-05    0.0018      56      85 ..       6      34 ..       2      37 .. 0.87

  Alignments for each domain:
  == domain 1  score: 12.9 bits;  conditional E-value: 1e-05
  apra_Neukirchen_a 56 iLiiGGGmagcgAAveakeakdlkvvlveK 85
                       iL++GGG++g  AA+ea+e + ++vvlve+
     WP_068516706.1  6 ILVVGGGISGVTAAIEAAEME-TDVVLVER 34
                       9*****************965.67888886 PP

>> WP_068513831.1  NAD(P)/FAD-dependent oxidoreductase [Caldimicrobium thiodismutans]
   #    score  bias  c-Evalue  i-Evalue hmmfrom  hmm to    alifrom  ali to    envfrom  env to     acc
 ---   ------ ----- --------- --------- ------- -------    ------- -------    ------- -------    ----
   1 !    4.0   0.0    0.0053      0.93      53      83 ..       3      32 ..       1      38 [. 0.79
   2 !    7.0   0.0   0.00064      0.11     409     458 ..     251     297 ..     238     299 .] 0.80

  Alignments for each domain:
  == domain 1  score: 4.0 bits;  conditional E-value: 0.0053
  apra_Neukirchen_a 53 etDiLiiGGGmagcgAAveakeakdlkvvlv 83
                       e +i+iiG+G ag  A ++ ++ +  +v+++
     WP_068513831.1  3 EYEIIIIGAGPAGLQAGIHSARRR-HSVLIL 32
                       679**************9988855.455555 PP

  == domain 2  score: 7.0 bits;  conditional E-value: 0.00064
  apra_Neukirchen_a 409 vdlynrmtTvkgLfaaGdvaGgsphkfvsGslaeGriAakaavkyildek 458
                        vd  + +t+v+g+fa+Gd  G         ++ eG iA+ +a ++++++k
     WP_068513831.1 251 VDR-KMQTSVEGIFACGDLTGPP--LQLAKAVGEGCIAGLSASDFLKSKK 297
                        466.889************9943..3356788899999999988887654 PP

>> WP_068515749.1  NAD(P)-binding domain-containing protein [Caldimicrobium thiodismutans]
   #    score  bias  c-Evalue  i-Evalue hmmfrom  hmm to    alifrom  ali to    envfrom  env to     acc
 ---   ------ ----- --------- --------- ------- -------    ------- -------    ------- -------    ----
   1 ?    8.8   0.4   0.00019     0.033      54      86 ..       4      36 ..       1      39 [. 0.92

  Alignments for each domain:
  == domain 1  score: 8.8 bits;  conditional E-value: 0.00019
  apra_Neukirchen_a 54 tDiLiiGGGmagcgAAveakeakdlkvvlveKA 86
                       + i iiG+G ag  + +eakea    vv++eKA
     WP_068515749.1  4 VKIAIIGAGPAGIACGIEAKEAGLEPVVILEKA 36
                       5799******************999*******9 PP

>> WP_068513209.1  FAD-dependent oxidoreductase [Caldimicrobium thiodismutans]
   #    score  bias  c-Evalue  i-Evalue hmmfrom  hmm to    alifrom  ali to    envfrom  env to     acc
 ---   ------ ----- --------- --------- ------- -------    ------- -------    ------- -------    ----
   1 ?    8.3   0.1   0.00025     0.045      53      86 ..       5      37 ..       1      40 [. 0.86

  Alignments for each domain:
  == domain 1  score: 8.3 bits;  conditional E-value: 0.00025
  apra_Neukirchen_a 53 etDiLiiGGGmagcgAAveakeakdlkvvlveKA 86
                       + D++i+GGG ag  + +++++ k++kv+l+e+ 
     WP_068513209.1  5 SFDVVIVGGGPAGLACGIHLAK-KGVKVLLIERG 37
                       67************99999986.579****9985 PP

>> WP_068515492.1  ribonuclease Y [Caldimicrobium thiodismutans]
   #    score  bias  c-Evalue  i-Evalue hmmfrom  hmm to    alifrom  ali to    envfrom  env to     acc
 ---   ------ ----- --------- --------- ------- -------    ------- -------    ------- -------    ----
   1 ?    1.0  11.3     0.042       7.3     465     565 ..      70     169 ..      36     224 .. 0.80

  Alignments for each domain:
  == domain 1  score: 1.0 bits;  conditional E-value: 0.042
  apra_Neukirchen_a 465 deeeveelkeeiykpletleekkkettagev.pnyitpeeleerlqkimdeYagGistnYetnekkLeialeklemLkedleklaAedlheL 555
                        ++e++++lk+  ++  ++l+++k+e +++ + ++    ++ eerl +  +e+ +  +t ++  e+ Le+ l+++e Lk++le+ + e  + L
     WP_068515492.1  70 EKEALDRLKKADEEIKSELQKHKNELEKN-FqQKLKDLNQKEERLLQ-KEEHLARKETEFTKREELLEKKLSEIENLKNQLENQRIELKEAL 159
                        23334444433333333466666555444.55677899999999876.589999*********************************999** PP

  apra_Neukirchen_a 556 lrawElihRl 565
                         ra E  +R+
     WP_068515492.1 160 NRAKEELERI 169
                        ******9998 PP


Internal pipeline statistics summary:
-------------------------------------
Query model(s):                            1  (670 nodes)
Target sequences:                       1760  (551573 residues searched)
Passed MSV filter:                        87  (0.0494318); expected 35.2 (0.02)
Passed bias filter:                       73  (0.0414773); expected 35.2 (0.02)
Passed Vit filter:                        20  (0.0113636); expected 1.8 (0.001)
Passed Fwd filter:                        10  (0.00568182); expected 0.0 (1e-05)
Initial search space (Z):               1760  [actual number of targets]
Domain search space  (domZ):              10  [number of targets reported over threshold]
# CPU time: 0.04u 0.00s 00:00:00.04 Elapsed: 00:00:00.02
# Mc/sec: 13829.25
//
[ok]
