# Supplementary material for: Sulfur disproportionation occurs globally across anoxic habitats and has multiple mechanisms of independent evolutionary origin
Source: ISME J. 2026 Mar 2;20(1):wrag042. doi: 10.1093/ismejo/wrag042 (PMC12998232; doi:10.1093/ismejo/wrag042)
Supplement: Sup_File_1_HMM_wrag042 [file sup_file_1_hmm_wrag042.zip › SupFile1_HMM/SupFile1c_results/apra_Neukirchen_a-hmm-005_Thermosulfurimonas_sp_F29_GCF_019688735.txt]

# hmmsearch :: search profile(s) against a sequence database
# HMMER 3.4 (Aug 2023); http://hmmer.org/
# Copyright (C) 2023 Howard Hughes Medical Institute.
# Freely distributed under the BSD open source license.
# - - - - - - - - - - - - - - - - - - - - - - - - - - - - - - - - - - - -
# query HMM file:                  /Users/lukas/OneDrive/2023_Sulfur/20250723_HMM/profiles_all/apra_Neukirchen_a.hmm
# target sequence database:        /Users/lukas/OneDrive/2023_Sulfur/20250626_HMM/db_new/005_Thermosulfurimonas_sp_F29_GCF_019688735.fas
# - - - - - - - - - - - - - - - - - - - - - - - - - - - - - - - - - - - -

Query:       apra_Neukirchen_a  [M=670]
Scores for complete sequences (score includes all domains):
   --- full sequence ---   --- best 1 domain ---    -#dom-
    E-value  score  bias    E-value  score  bias    exp  N  Sequence       Description
    ------- ------ -----    ------- ------ -----   ---- --  --------       -----------
   5.1e-282  933.8   0.7   6.6e-282  933.5   0.7    1.0  1  WP_221173268.1  adenylyl-sulfate reductase subunit alpha [The
    4.2e-17   58.4   0.4    3.6e-14   48.7   0.0    2.6  2  WP_221172688.1  L-aspartate oxidase [Thermosulfurimonas sp. F
    8.5e-06   21.0   0.1     0.0054   11.8   0.0    2.1  2  WP_221173451.1  NAD(P)/FAD-dependent oxidoreductase [Thermosu
      1e-05   20.8   4.2    0.00021   16.5   0.1    2.1  2  WP_370630442.1  FAD-dependent oxidoreductase [Thermosulfurimo
    7.2e-05   18.0   1.1      0.022    9.8   0.0    2.1  2  WP_221171743.1  thioredoxin-disulfide reductase [Thermosulfur
    0.00012   17.2   0.0    0.00018   16.6   0.0    1.1  1  WP_221173266.1  hydrogenase iron-sulfur subunit [Thermosulfur
     0.0025   12.9   0.1     0.0038   12.3   0.1    1.2  1  WP_221173267.1  CoB--CoM heterodisulfide reductase iron-sulfu
      0.003   12.6   0.2      0.003   12.6   0.2    2.0  3  WP_221172680.1  sulfide-dependent adenosine diphosphate thiaz
     0.0035   12.4   0.0     0.0049   11.9   0.0    1.1  1  WP_221173554.1  CoB--CoM heterodisulfide reductase iron-sulfu
  ------ inclusion threshold ------
      0.019   10.0   0.1      0.027    9.5   0.1    1.1  1  WP_221173004.1  FAD-dependent oxidoreductase [Thermosulfurimo
      0.021    9.8   0.9       0.06    8.3   0.5    1.8  2  WP_221171637.1  tRNA uridine-5-carboxymethylaminomethyl(34) s
       0.94    4.4  10.6       0.18    6.7   4.1    1.9  2  WP_221172582.1  hypothetical protein [Thermosulfurimonas sp. 


Domain annotation for each sequence (and alignments):
>> WP_221173268.1  adenylyl-sulfate reductase subunit alpha [Thermosulfurimonas sp. F29]
   #    score  bias  c-Evalue  i-Evalue hmmfrom  hmm to    alifrom  ali to    envfrom  env to     acc
 ---   ------ ----- --------- --------- ------- -------    ------- -------    ------- -------    ----
   1 !  933.5   0.7  3.4e-284  6.6e-282      45     627 ..      14     661 ..       3     664 .. 0.96

  Alignments for each domain:
  == domain 1  score: 933.5 bits;  conditional E-value: 3.4e-284
  apra_Neukirchen_a  45 kelevveletDiLiiGGGmagcgAAveake.ak..dlkvvlveKAaierSGavAaGlsAinaYigenetpedyvryvrkdlmgivReDLvld 133
                        +e+e+ve+etDiLi+GGGma+cgAAvea + ak  +lk+vl++KAa+erSGavA+GlsAin+Yigen+ p+dyvr+vr dlmgi+ReDL +d
     WP_221173268.1  14 AEPEIVEMETDILIVGGGMAACGAAVEAVRwAKqaGLKIVLCDKAALERSGAVAMGLSAINTYIGENK-PDDYVRMVRCDLMGIIREDLSFD 104
                        4799**************************877899*******************************9.*********************** PP

  apra_Neukirchen_a 134 iarhvdevvkkleewGLpil.kdenGk...................yvrrGkwqikInGesyKpivAeaakkal.....gvevlnrvfitdl 200
                        ++rhvd++v+ +eewGLpi+ k e+Gk                   +vr+G+wqi+InGesyK+ivAeaak+a+     +  +l+rvfi++ 
     WP_221173268.1 105 VGRHVDDTVHCFEEWGLPIWkKTEDGKtldgaeakakgltlkggakPVRSGRWQIMINGESYKVIVAEAAKNAMdqmgeNGVILERVFIVRP 196
                        ********************99999*9*********************************************9965543338********** PP

  apra_Neukirchen_a 201 lvd..ednrvaGAvgfsvrenkfyvikakavivatGGAagiyrprsvgegrgraWYppfntGsgyamgiraGAemttmEnrfvalRfKDtyg 290
                        l+d  e nr++G vgfsvrenk+y+ika+a+++atGGA++i+rprs+geg+gr+WYp++n Gsgyam++  GA++  mEnrfv++RfKD+yg
     WP_221173268.1 197 LMDanEPNRCCGGVGFSVRENKIYIIKANATLIATGGAVNIFRPRSQGEGMGRTWYPVWNPGSGYAMCLMSGAKLVLMENRFVPARFKDGYG 288
                        ***9966************************************************************************************* PP

  apra_Neukirchen_a 291 Pvgtiallvkakavnalgeeyee....elkk..eYgkak.iptslRnyatleevkeGrgPiyldteealq......d....keleeelwedf 365
                        Pvg+++ll+ka+a+na +e+y++    elkk  +Y++a+ + t+lRn+a+l e+keGrgPi+++te alq      d    k+le+e+wedf
     WP_221173268.1 289 PVGAWFLLFKARATNAFDEDYIAkhkdELKKfaPYSEASvVGTCLRNHAMLIEMKEGRGPIFMHTEWALQeamkqmDkkefKKLEAEAWEDF 380
                        **********************987776666999*99999******************************76665516788*********** PP

  apra_Neukirchen_a 366 LdmaisqallwaeeniepekenvEiegtePyivGsHaacsGyWv...dl................ynrmtTvkgLfaaGdvaGgsphkfvsG 438
                        Ldm+++qa lwa+ niepek+++Ei++tePy++GsHa+c+G+W+   d                 ynrmtTvkg+f+aGd++G+++hkf+sG
     WP_221173268.1 381 LDMCVTQAGLWACLNIEPEKKPSEIMPTEPYFLGSHAGCAGAWCcgpDEdwvpeeykapwkeiglYNRMTTVKGMFCAGDTVGACGHKFSSG 472
                        ********************************************9984467899999*********************************** PP

  apra_Neukirchen_a 439 slaeGriAakaavkyildekdekpeldeeeveelkeeiykpletleekkkettagev.pnyitpeeleerlqkimdeYagGistnYetnekk 529
                        s++eGriAaka+vk++ld+kd+kp+ + +++e+ k+eiy p+ +++e k++tt  e+ pny+ p+++++rl+kimdeY++G+st+Y+tn+ +
     WP_221173268.1 473 SHVEGRIAAKAMVKFCLDHKDFKPTPK-RSAEDYKKEIYGPWYRFQEFKNATTVYEInPNYLLPRQIQNRLMKIMDEYVAGTSTYYQTNKVM 563
                        ***********************9999.999************************************************************* PP

  apra_Neukirchen_a 530 LeialeklemLkedleklaAedlheLlrawElihRllvaeaviehllfRkEtRwpgyyeraDypelddenwkkfvnskydpetgeieiikrp 621
                        Le++le+l+mLked++k aA+dlheL+rawE+ihR+++aea+++h+lfR+EtR+pgyy+raD+p+ldd+nw++f+ s++dpetge++++k p
     WP_221173268.1 564 LETGLELLTMLKEDMQKAAARDLHELMRAWENIHRVWTAEAHLRHILFREETRYPGYYYRADFPNLDDQNWRCFTLSSVDPETGEWKMEKFP 655
                        ******************************************************************************************** PP

  apra_Neukirchen_a 622 lvelve 627
                        ++++++
     WP_221173268.1 656 YIQIIP 661
                        **9985 PP

>> WP_221172688.1  L-aspartate oxidase [Thermosulfurimonas sp. F29]
   #    score  bias  c-Evalue  i-Evalue hmmfrom  hmm to    alifrom  ali to    envfrom  env to     acc
 ---   ------ ----- --------- --------- ------- -------    ------- -------    ------- -------    ----
   1 !   48.7   0.0   1.8e-16   3.6e-14      53     277 ..       4     234 ..       1     242 [. 0.83
   2 !    6.7   0.2   0.00095      0.18     395     597 ..     340     521 ..     332     533 .. 0.72

  Alignments for each domain:
  == domain 1  score: 48.7 bits;  conditional E-value: 1.8e-16
  apra_Neukirchen_a  53 etDiLiiGGGmagcgAAveakeakdlkvvlveK.AaierSGavAaGlsAinaYigenetpedyvryvrkdlmgivReDLvldiarhvdevvk 143
                        +tD+L+iG G+ag   A+++++  +  v++v K  a e   a+A+G   i + i e+++ e +++   +  +g++R + v  + r+  e ++
     WP_221172688.1   4 RTDFLVIGSGIAGLSLALKLSSLGE--VLIVTKkRAPEGATALAQG--GIACVISEDDSFELHIEDTLRAGDGLCRRETVELVVRQAPERIR 91 
                        79******************99774..5555440444555666666..899***************************************** PP

  apra_Neukirchen_a 144 kleewGLpilkdenGk............yvrrGkwqikInGesyKpivAeaakkalgvevlnrvfitdllvd.......ednrvaGAvgfsv 216
                        +l e+G+ + +d  G+              rr  +     G ++  ++ e ++++ ++e+l+   ++dl++         +nr+ GA+ ++ 
     WP_221172688.1  92 ELVELGVEFSRDP-GDprrfelglegghSRRRILHVEDHTGREIEKVLLERVRENPNIEILEGHLAVDLITTgkigrasGKNRILGAYVMEW 182
                        **********874.55578888665442222222222347*******************************999***9956*********** PP

  apra_Neukirchen_a 217 renkfyvikakavivatGGAagiyrprsvgegrgraWYppfntGsgyamgiraGAemttmE 277
                         + ++ ++ a+ v++atGGA ++y   s+         p   tG g a+++raGA    +E
     WP_221172688.1 183 STRRIETFLARMVVLATGGAGKVYLYTSN---------PDTATGDGVALAVRAGARAANLE 234
                        ************************98776.........55568888888888888877776 PP

  == domain 2  score: 6.7 bits;  conditional E-value: 0.00095
  apra_Neukirchen_a 395 PyivGsHaacsGyWvdlynrmtTvkgLfaaGdvaGgsphkfvsGslaeGriAakaavkyildekdekpeldeeeveelkeeiykpletleek 486
                        P +  +H  c G+ +dl   +t ++gLfa G++a        +G +   r+A+++ ++ ++  ++++ +++ e+  e     +  +  +   
     WP_221172688.1 340 PVVPAAHYLCGGVRTDL-YGETDIPGLFAVGECA-------CTGLHGANRLASNSLLEALVFAHQAALRIR-ERWPEWRGWSFPEVPDWDPG 422
                        56677899999999999.7899999999999987.......478888888888888888866555555555.44445444444444445544 PP

  apra_Neukirchen_a 487 kkettagevpnyitpeeleerlqkimdeYagGistnYetnekkLeialeklemLkedleklaAedlheLlrawElihRllvaeaviehllfR 578
                             a ++ + + +++  +++ ++m +Y+g + +       +Le+a+++le++ +++e+   + l    +  El++ + va+++++  l R
     WP_221172688.1 423 G----AVDMEEKVLISHNWDAIRRLMWNYVGIVRS-----LDRLELARRRLEFIAREVEDHYWRYLLT-PEFVELRNLCQVARLIVASALSR 504
                        4....223345578888888899999999987764.....5889999999999999999888776654.46789999999999999999999 PP

  apra_Neukirchen_a 579 kEtRwpgyyeraDypeldd 597
                        +E+R   y    ++pe+d 
     WP_221172688.1 505 RESRGAHY--LREFPEKDP 521
                        99994444..445666665 PP

>> WP_221173451.1  NAD(P)/FAD-dependent oxidoreductase [Thermosulfurimonas sp. F29]
   #    score  bias  c-Evalue  i-Evalue hmmfrom  hmm to    alifrom  ali to    envfrom  env to     acc
 ---   ------ ----- --------- --------- ------- -------    ------- -------    ------- -------    ----
   1 !    7.3   0.0   0.00062      0.12      53      76 ..       4      27 ..       1      38 [. 0.81
   2 !   11.8   0.0   2.8e-05    0.0054     410     458 ..     255     300 ..     248     306 .. 0.84

  Alignments for each domain:
  == domain 1  score: 7.3 bits;  conditional E-value: 0.00062
  apra_Neukirchen_a 53 etDiLiiGGGmagcgAAveakeak 76
                         D++i+G G ag  AA++a++ k
     WP_221173451.1  4 YYDVVIVGCGPAGLQAAIHAARRK 27
                       57******************9865 PP

  == domain 2  score: 11.8 bits;  conditional E-value: 2.8e-05
  apra_Neukirchen_a 410 dlynrmtTvkgLfaaGdvaGgsphkfvsGslaeGriAakaavkyildek 458
                        d  +++t+v+g+faaGdv G      v  ++ eG +Aa +a++y+ +++
     WP_221173451.1 255 DR-RQATSVPGVFAAGDVTGP--PFQVAKAVGEGCVAALSAADYLSEKR 300
                        66.789*************95..445999***************98664 PP

>> WP_370630442.1  FAD-dependent oxidoreductase [Thermosulfurimonas sp. F29]
   #    score  bias  c-Evalue  i-Evalue hmmfrom  hmm to    alifrom  ali to    envfrom  env to     acc
 ---   ------ ----- --------- --------- ------- -------    ------- -------    ------- -------    ----
   1 !    5.2   0.9    0.0027      0.51      56      86 ..       8      37 ..       3      44 .. 0.82
   2 !   16.5   0.1   1.1e-06   0.00021      44      85 ..     572     621 ..     535     626 .. 0.68

  Alignments for each domain:
  == domain 1  score: 5.2 bits;  conditional E-value: 0.0027
  apra_Neukirchen_a 56 iLiiGGGmagcgAAveakeakdlkvvlveKA 86
                       +L++GGG+ag  +A+ ++e   + v lveK 
     WP_370630442.1  8 VLVVGGGIAGIQTALDLAELG-YYVYLVEKK 37
                       8****************9865.677777763 PP

  == domain 2  score: 16.5 bits;  conditional E-value: 1.1e-06
  apra_Neukirchen_a  44 k.........kelevveletDiLiiGGGmagcgAAveakeakdlkvvlveK 85 
                        +          el++v+++   L+iGGG+ag  AA+ ++e+ + +v lveK
     WP_370630442.1 572 AvakarrlkpLELQKVKVTPSALVIGGGAAGMTAALSIAEQ-GFEVYLVEK 621
                        12223344455688899999******************985.599999999 PP

>> WP_221171743.1  thioredoxin-disulfide reductase [Thermosulfurimonas sp. F29]
   #    score  bias  c-Evalue  i-Evalue hmmfrom  hmm to    alifrom  ali to    envfrom  env to     acc
 ---   ------ ----- --------- --------- ------- -------    ------- -------    ------- -------    ----
   1 !    9.8   0.0   0.00011     0.022      52      85 ..       3      35 ..       1      37 [. 0.85
   2 !    6.8   0.5    0.0009      0.17     405     456 ..     256     306 ..     246     310 .] 0.82

  Alignments for each domain:
  == domain 1  score: 9.8 bits;  conditional E-value: 0.00011
  apra_Neukirchen_a 52 letDiLiiGGGmagcgAAveakeakdlkvvlveK 85
                        e D++i+GGG ag  A + a++a+ l+ vlveK
     WP_221171743.1  3 REFDLIIVGGGPAGLTAYIYAARAR-LRTVLVEK 35
                       689***********99988888776.88889998 PP

  == domain 2  score: 6.8 bits;  conditional E-value: 0.0009
  apra_Neukirchen_a 405 sGyWv.dlynrmtTvkgLfaaGdvaGgsphkfvsGslaeGriAakaavkyild 456
                        +G+ v d  + +t+++g+faaGdv   + ++ v+ +  +G +Aa  a +y+++
     WP_221171743.1 256 AGFVVtDS-ETRTSLPGVFAAGDVRAKACRQIVT-AAGDGAVAAYMAEHYLAE 306
                        67777455.99*************9999988888.668999999988888765 PP

>> WP_221173266.1  hydrogenase iron-sulfur subunit [Thermosulfurimonas sp. F29]
   #    score  bias  c-Evalue  i-Evalue hmmfrom  hmm to    alifrom  ali to    envfrom  env to     acc
 ---   ------ ----- --------- --------- ------- -------    ------- -------    ------- -------    ----
   1 !   16.6   0.0   9.5e-07   0.00018      44      85 ..     141     184 ..     102     188 .. 0.66

  Alignments for each domain:
  == domain 1  score: 16.6 bits;  conditional E-value: 9.5e-07
  apra_Neukirchen_a  44 k..kele.vveletDiLiiGGGmagcgAAveakeakdlkvvlveK 85 
                        k  + ++ ++e++  +L+iGGG+ag  AA+e+++a +   ++veK
     WP_221173266.1 141 KhpEPYKpEEEISKTVLVIGGGVAGMTAALEVARAGHPA-IIVEK 184
                        133334446779999******************976443.34554 PP

>> WP_221173267.1  CoB--CoM heterodisulfide reductase iron-sulfur subunit A family protein [Thermosulfurimonas sp. F29]
   #    score  bias  c-Evalue  i-Evalue hmmfrom  hmm to    alifrom  ali to    envfrom  env to     acc
 ---   ------ ----- --------- --------- ------- -------    ------- -------    ------- -------    ----
   1 !   12.3   0.1     2e-05    0.0038      55      84 ..       5      33 ..       1      37 [. 0.84

  Alignments for each domain:
  == domain 1  score: 12.3 bits;  conditional E-value: 2e-05
  apra_Neukirchen_a 55 DiLiiGGGmagcgAAveakeakdlkvvlve 84
                        iL++GGG++g  AAvea+e + ++v lve
     WP_221173267.1  5 KILVVGGGISGITAAVEAAEME-YDVYLVE 33
                       59****************9965.6677777 PP

>> WP_221172680.1  sulfide-dependent adenosine diphosphate thiazole synthase [Thermosulfurimonas sp. F29]
   #    score  bias  c-Evalue  i-Evalue hmmfrom  hmm to    alifrom  ali to    envfrom  env to     acc
 ---   ------ ----- --------- --------- ------- -------    ------- -------    ------- -------    ----
   1 !   12.6   0.2   1.5e-05     0.003      49      85 ..      21      56 ..       2      70 .. 0.77
   2 ?   -2.2   0.1      0.48        93     182     212 ..     113     141 ..     107     150 .. 0.84
   3 ?   -2.5   0.1      0.57   1.1e+02     412     444 ..     210     242 ..     198     255 .. 0.68

  Alignments for each domain:
  == domain 1  score: 12.6 bits;  conditional E-value: 1.5e-05
  apra_Neukirchen_a 49 vveletDiLiiGGGmagcgAAveakeakdlkvvlveK 85
                       +  l+ D+ i+G+G ag  AA++++++ + kv + e+
     WP_221172680.1 21 KSALDLDVAIVGAGPAGLTAAYKLARE-GFKVAIFER 56
                       44589******************9985.578888775 PP

  == domain 2  score: -2.2 bits;  conditional E-value: 0.48
  apra_Neukirchen_a 182 aakkalgvevlnrvfitdllvdednrvaGAv 212
                        aa+k +g+ ++n + + d++v +++rvaG v
     WP_221172680.1 113 AARK-AGALIFNLISVEDVMV-REDRVAGLV 141
                        5666.78999***********.779**9965 PP

  == domain 3  score: -2.5 bits;  conditional E-value: 0.57
  apra_Neukirchen_a 412 ynrmtTvkgLfaaGdvaGgsphkfvsGslaeGr 444
                         n +   +gLf aG +a ++   f  G +  G 
     WP_221172680.1 210 ENTREVYPGLFVAGMAANATFGSFRMGPIFGGM 242
                        455666789****99999888777777666655 PP

>> WP_221173554.1  CoB--CoM heterodisulfide reductase iron-sulfur subunit A family protein [Thermosulfurimonas sp. F29]
   #    score  bias  c-Evalue  i-Evalue hmmfrom  hmm to    alifrom  ali to    envfrom  env to     acc
 ---   ------ ----- --------- --------- ------- -------    ------- -------    ------- -------    ----
   1 !   11.9   0.0   2.5e-05    0.0049      56      85 ..     135     163 ..      87     165 .. 0.84

  Alignments for each domain:
  == domain 1  score: 11.9 bits;  conditional E-value: 2.5e-05
  apra_Neukirchen_a  56 iLiiGGGmagcgAAveakeakdlkvvlveK 85 
                        +LiiGGG+ag  +A++a+ea +l+vvlve+
     WP_221173554.1 135 LLIIGGGAAGITSALKASEA-GLEVVLVER 163
                        79**************9986.599999996 PP

>> WP_221173004.1  FAD-dependent oxidoreductase [Thermosulfurimonas sp. F29]
   #    score  bias  c-Evalue  i-Evalue hmmfrom  hmm to    alifrom  ali to    envfrom  env to     acc
 ---   ------ ----- --------- --------- ------- -------    ------- -------    ------- -------    ----
   1 ?    9.5   0.1   0.00014     0.027      53      86 ..       6      38 ..       2      44 .. 0.86

  Alignments for each domain:
  == domain 1  score: 9.5 bits;  conditional E-value: 0.00014
  apra_Neukirchen_a 53 etDiLiiGGGmagcgAAveakeakdlkvvlveKA 86
                       + D++++GGG ag  AA+  ++a +l+v+l+e+ 
     WP_221173004.1  6 SYDVVVVGGGPAGLSAAIVCARA-GLSVILLERG 38
                       67****************99876.5999999986 PP

>> WP_221171637.1  tRNA uridine-5-carboxymethylaminomethyl(34) synthesis enzyme MnmG [Thermosulfurimonas sp. F29]
   #    score  bias  c-Evalue  i-Evalue hmmfrom  hmm to    alifrom  ali to    envfrom  env to     acc
 ---   ------ ----- --------- --------- ------- -------    ------- -------    ------- -------    ----
   1 ?    8.3   0.5   0.00031      0.06      53      91 ..       7      43 ..       1      48 [. 0.73
   2 ?   -1.2   0.0      0.24        47     418     455 ..     364     398 ..     357     434 .. 0.77

  Alignments for each domain:
  == domain 1  score: 8.3 bits;  conditional E-value: 0.00031
  apra_Neukirchen_a 53 etDiLiiGGGmagcgAAveakeak.dlkvvlveKAaierS 91
                       + D+++iG+G ag  AA+ a++   ++ v+ v   ++er 
     WP_221171637.1  7 TFDVIVIGAGHAGIEAALAASRLGcRVLVLTV---NLERI 43
                       67*****************9995434444444...45555 PP

  == domain 2  score: -1.2 bits;  conditional E-value: 0.24
  apra_Neukirchen_a 418 vkgLfaaGdvaGgsphkfvsGslaeGriAakaavkyil 455
                        v+gLf aG + G s+      + a+G +A+ +a+  ++
     WP_221171637.1 364 VEGLFLAGQINGTSGYE---EAAAQGIVAGINAALRVR 398
                        89**********99964...466666666666665554 PP

>> WP_221172582.1  hypothetical protein [Thermosulfurimonas sp. F29]
   #    score  bias  c-Evalue  i-Evalue hmmfrom  hmm to    alifrom  ali to    envfrom  env to     acc
 ---   ------ ----- --------- --------- ------- -------    ------- -------    ------- -------    ----
   1 ?    6.7   4.1   0.00096      0.18     466     566 ..      52     152 ..      30     160 .. 0.86
   2 ?    1.4   0.5     0.039       7.6     527     566 ..     163     202 ..     156     214 .. 0.88

  Alignments for each domain:
  == domain 1  score: 6.7 bits;  conditional E-value: 0.00096
  apra_Neukirchen_a 466 eeeveelkeeiykpletleekkkettagev.pnyitpeeleerlqkimdeYagGistnYetnekkLeialeklemLkedleklaAedlheLl 556
                        +e+++e  ++i+k l++  e++k  + +e+ +++ ++ e+ +rl +  d  a   +++ + ++++ ++  e l+++ ++ e+ + e  ++  
     WP_221172582.1  52 AERTQENFNRIWKILNETAEQRKRFE-KELdQKFKKVWETIDRLSERLDRMAEQQKQFEKETKENFRRVWETLDRMAKRQERFEKETKENFR 142
                        57788899999999988888876555.4588999****************9999999999999***************************** PP

  apra_Neukirchen_a 557 rawElihRll 566
                        r+wE+ +R+ 
     WP_221172582.1 143 RVWETLDRMA 152
                        ********96 PP

  == domain 2  score: 1.4 bits;  conditional E-value: 0.039
  apra_Neukirchen_a 527 ekkLeialeklemLkedleklaAedlheLlrawElihRll 566
                        +++ ++  e l+++ e+ ek + e  ++  r+wE i+Rl+
     WP_221172582.1 163 KENFRRVWEALDRMAERQEKFEKETEENFRRVWEAIERLT 202
                        5677788899999************************986 PP


Internal pipeline statistics summary:
-------------------------------------
Query model(s):                            1  (670 nodes)
Target sequences:                       2322  (722094 residues searched)
Passed MSV filter:                        79  (0.0340224); expected 46.4 (0.02)
Passed bias filter:                       71  (0.0305771); expected 46.4 (0.02)
Passed Vit filter:                        21  (0.00904393); expected 2.3 (0.001)
Passed Fwd filter:                        12  (0.00516796); expected 0.0 (1e-05)
Initial search space (Z):               2322  [actual number of targets]
Domain search space  (domZ):              12  [number of targets reported over threshold]
# CPU time: 0.05u 0.00s 00:00:00.05 Elapsed: 00:00:00.03
# Mc/sec: 12593.49
//
[ok]
