# Supplementary material for: Sulfur disproportionation occurs globally across anoxic habitats and has multiple mechanisms of independent evolutionary origin
Source: ISME J. 2026 Mar 2;20(1):wrag042. doi: 10.1093/ismejo/wrag042 (PMC12998232; doi:10.1093/ismejo/wrag042)
Supplement: Sup_File_1_HMM_wrag042 [file sup_file_1_hmm_wrag042.zip › SupFile1_HMM/SupFile1c_results/apra_Neukirchen_a-hmm-006_Thermodesulfobacterium_hveragerdense_JSP_GCF_000423845.txt]

# hmmsearch :: search profile(s) against a sequence database
# HMMER 3.4 (Aug 2023); http://hmmer.org/
# Copyright (C) 2023 Howard Hughes Medical Institute.
# Freely distributed under the BSD open source license.
# - - - - - - - - - - - - - - - - - - - - - - - - - - - - - - - - - - - -
# query HMM file:                  /Users/lukas/OneDrive/2023_Sulfur/20250723_HMM/profiles_all/apra_Neukirchen_a.hmm
# target sequence database:        /Users/lukas/OneDrive/2023_Sulfur/20250626_HMM/db_new/006_Thermodesulfobacterium_hveragerdense_JSP_GCF_000423845.fas
# - - - - - - - - - - - - - - - - - - - - - - - - - - - - - - - - - - - -

Query:       apra_Neukirchen_a  [M=670]
Scores for complete sequences (score includes all domains):
   --- full sequence ---   --- best 1 domain ---    -#dom-
    E-value  score  bias    E-value  score  bias    exp  N  Sequence       Description
    ------- ------ -----    ------- ------ -----   ---- --  --------       -----------
   4.1e-275  910.6   0.3   5.4e-275  910.2   0.3    1.0  1  WP_028841676.1  adenylyl-sulfate reductase subunit alpha [The
    4.3e-20   67.8   0.0    9.7e-20   66.7   0.0    1.6  1  WP_028840642.1  L-aspartate oxidase [Thermodesulfobacterium h
    2.5e-05   19.1   0.1    3.8e-05   18.4   0.1    1.2  1  WP_028841674.1  hydrogenase iron-sulfur subunit [Thermodesulf
    0.00021   16.0   0.1       0.14    6.6   0.0    2.7  3  WP_028841257.1  thioredoxin-disulfide reductase [Thermodesulf
    0.00092   13.9   0.0      0.016    9.8   0.1    2.1  2  WP_028841579.1  NAD(P)-binding domain-containing protein [The
     0.0013   13.4   1.0     0.0022   12.6   1.0    1.2  1  WP_028841675.1  CoB--CoM heterodisulfide reductase iron-sulfu
     0.0019   12.8   0.0     0.0025   12.4   0.0    1.1  1  WP_038041153.1  L-2-hydroxyglutarate oxidase [Thermodesulfoba


Domain annotation for each sequence (and alignments):
>> WP_028841676.1  adenylyl-sulfate reductase subunit alpha [Thermodesulfobacterium hveragerdense]
   #    score  bias  c-Evalue  i-Evalue hmmfrom  hmm to    alifrom  ali to    envfrom  env to     acc
 ---   ------ ----- --------- --------- ------- -------    ------- -------    ------- -------    ----
   1 !  910.2   0.3  2.2e-277  5.4e-275      45     627 ..      14     661 ..       4     664 .. 0.96

  Alignments for each domain:
  == domain 1  score: 910.2 bits;  conditional E-value: 2.2e-277
  apra_Neukirchen_a  45 kelevveletDiLiiGGGmagcgAAveake.ak..dlkvvlveKAaierSGavAaGlsAinaYigenetpedyvryvrkdlmgivReDLvld 133
                        +e+e+ve etDiL +GGGma+cgAAvea + ak  +l+++l++KAa+erSGavA+GlsAin+Yigen+ p+dyvr+vr dlmgivReDLv+d
     WP_028841676.1  14 AEPEIVEKETDILFVGGGMAACGAAVEAVQwAKphGLRIILCDKAAMERSGAVAMGLSAINTYIGENK-PDDYVRMVRCDLMGIVREDLVFD 104
                        46999*************************88899********************************9.*********************** PP

  apra_Neukirchen_a 134 iarhvdevvkkleewGLpil.kd.enGk...................yvrrGkwqikInGesyKpivAeaakkal....gvevlnrvfitdl 200
                        ++rhvd++v+ +eewGLpi+ kd ++Gk                   +vr+G+wqi+InGesyK+ivAeaak+al    ++e+++r+fi++ 
     WP_028841676.1 105 VGRHVDDTVQCFEEWGLPIWkKDpNTGKtldgaeakakgltlksgvqPVRSGRWQIMINGESYKVIVAEAAKNALasydKAEIIERCFIVRP 196
                        ********************54424455*********************************************99666556*********** PP

  apra_Neukirchen_a 201 lvd..ednrvaGAvgfsvrenkfyvikakavivatGGAagiyrprsvgegrgraWYppfntGsgyamgiraGAemttmEnrfvalRfKDtyg 290
                        l+d  ++ r+aGAvgfsvrenk+y+ikaka+++atGGA++++rprs  eg+graWYp++n G+gyam++ +GA++  mEnrf+++RfKD+yg
     WP_028841676.1 197 LLDanDKSRCAGAVGFSVRENKIYIIKAKATLLATGGAVNVFRPRSIDEGKGRAWYPVWNPGTGYAMCAMTGAKLVLMENRFIPARFKDGYG 288
                        ***99679************************************************************************************ PP

  apra_Neukirchen_a 291 Pvgtiallvkakavnalgeeyee....elkk..eYgkak.iptslRnyatleevkeGrgPiyldteealq....d......keleeelwedf 365
                        Pvg+++ll+ka+a+na ge+y++    elkk  +Yg+a+ i t+lRn+a+l e+++GrgPiy++te alq    +      k+l +e+wedf
     WP_028841676.1 289 PVGAWFLLFKARATNAFGEDYVAkhkdELKKfaPYGEAShIGTCLRNHAMLIEMEQGRGPIYMHTEWALQeaaeKmdkkefKHLIAEAWEDF 380
                        **********************987776666999*98888******************************76661556788*********** PP

  apra_Neukirchen_a 366 LdmaisqallwaeeniepekenvEiegtePyivGsHaacsGyWv....dl...............ynrmtTvkgLfaaGdvaGgsphkfvsG 438
                        Ldm+++qa lwa+ niepek ++Ei++tePy++GsHa+c+G+Wv    +                ynrmtTvkgLf+aGd++G+s+hkf+sG
     WP_028841676.1 381 LDMCVTQAGLWACLNIEPEKLPSEIMPTEPYLLGSHAGCAGAWVcgpnEDwvpeeykapwkeiglYNRMTTVKGLFCAGDTVGASGHKFSSG 472
                        ********************************************887611688889999********************************* PP

  apra_Neukirchen_a 439 slaeGriAakaavkyildekdekpeldeeeveelkeeiykpletleekkkettagev.pnyitpeeleerlqkimdeYagGistnYetnekk 529
                        s++eGriAaka+++y+ld+kd++p+++ e++eelk+eiy p+ ++ee k+++t+ e+ pn++ p++++ rl+k+mdeY++G st+Y+tn+ +
     WP_028841676.1 473 SHVEGRIAAKAMIQYCLDNKDYTPTIK-ETAEELKKEIYGPWYRFEEFKNASTHYEInPNFLIPRHIQARLMKLMDEYVAGSSTFYKTNKVM 563
                        ***************************.99************************************************************** PP

  apra_Neukirchen_a 530 LeialeklemLkedleklaAedlheLlrawElihRllvaeaviehllfRkEtRwpgyyeraDypelddenwkkfvnskydpetgeieiikrp 621
                        Le++l++l+mLked+e+ aA+dlheL+rawE++hR+++aea++ h+lfR+EtR+pgy +r+D++ ldd+nw++f+ s+++pet+e+++++ p
     WP_028841676.1 564 LERGLDLLRMLKEDMEYAAARDLHELMRAWENRHRVWTAEAHLLHILFREETRYPGYFYRTDFNALDDANWRCFTLSSWNPETKEWTLETYP 655
                        ******************************************************************************************** PP

  apra_Neukirchen_a 622 lvelve 627
                        +v++++
     WP_028841676.1 656 YVQIIP 661
                        **9985 PP

>> WP_028840642.1  L-aspartate oxidase [Thermodesulfobacterium hveragerdense]
   #    score  bias  c-Evalue  i-Evalue hmmfrom  hmm to    alifrom  ali to    envfrom  env to     acc
 ---   ------ ----- --------- --------- ------- -------    ------- -------    ------- -------    ----
   1 !   66.7   0.0     4e-22   9.7e-20      52     598 ..       4     522 ..       1     533 [] 0.78

  Alignments for each domain:
  == domain 1  score: 66.7 bits;  conditional E-value: 4e-22
  apra_Neukirchen_a  52 letDiLiiGGGmagcgAAveakeakdlkvvlveKAaierSGavAaGlsAinaYigenetpedyvryvrkdlmgivReDLvldiarhvdevvk 143
                         +tD+LiiG G+ag   A+++k   ++ v l+ K   e   ++A+G   i + +ge+++ + +++      ++i++++ v  + +   + +k
     WP_028840642.1   4 KKTDVLIIGTGIAGLSLALKLKDLGHITV-LAKKRVFETATSLAQG--GIACVMGEDDSFDLHIKDTMIAGDEICKKETVEFVVKSAPDRIK 92 
                        47********************9887765.6889999*********..6889******9**********9********************** PP

  apra_Neukirchen_a 144 kleewGLpilkdenGk...........yvrrGkwqikI......nGesyKpivAeaakkalgvevlnrvfitdllvd.....ednrvaGAvg 213
                        +l  wG+ + +d +                      +I       G  +   + e + +++++e+l++ f++++lvd     +  +v+G + 
     WP_028840642.1  93 DLITWGVLFDRDPENPqkyhltlegghS------RRRIlhvgdyTGRAIEKTLLERVFEEQNIEILENHFVVKILVDkkrgtSSPKVIGGLV 178
                        *********9654433477775544332......333322233379999999999999999****************999986689****** PP

  apra_Neukirchen_a 214 fsvrenkfyvikakavivatGGAagiyrprsvgegrgraWYppfntGsgyamgiraGAemttmEn.rfvalRf...KDtygPvgtiallvka 301
                        ++++++k  +i ak v+++tGG  ++y   s+         p  +tG g am+   G+ +  mE  +f ++ +   K  +  +     + +a
     WP_028840642.1 179 LDLNQSKPLIILAKVVVLCTGGVGKVYLYTSN---------PDTSTGDGIAMAYSLGCRVANMEFiQFHPTCLyhpKAKNFLISESLRGEGA 261
                        ***************************99887.........6678******************95245444332224445556666677889 PP

  apra_Neukirchen_a 302 kavnalgeeyeeelkkeY...gkakiptslRnyatleev.keGrgPiyldteealqdkeleeelwedfLdma.isqallwaeeniepekenv 388
                           na+g++++   +k Y   +k+  p+ +   a+ +e+ k G   +yld +++            d+ +   +++  + ++ +i+++++++
     WP_028840642.1 262 VLLNAEGKRFM---HK-YdpvRKELAPRDVVTRAIDMELkKTGAECVYLDITHL----------PSDYVKKRfPQIYETCLKYGIDITSQPI 339
                        9**********...66.766444445666655555555417899999***9999..........3444443316667778899********* PP

  apra_Neukirchen_a 389 EiegtePyivGsHaacsGyWvdlynrmtTvkgLfaaGdvaGgsphkfvsGslaeGriAakaavkyildekdekpeldeeeveelkeeiykpl 480
                         + ++  y+ G      G+ ++l   +t +++Lfa G++a        +G +   r+A+++ ++ i   +++  +    +++el  ei +  
     WP_028840642.1 340 PVVPAAHYLCG------GIYTNL-WGQTDIPNLFAVGECA-------YTGLHGANRLASNSLLEGICFAHQA--S---LKIRELWPEIRETS 412
                        88888777766......555566.6778*********997.......4677777777777777777433232..2...33445555555544 PP

  apra_Neukirchen_a 481 etleekkkettagev.pnyitpeeleerlqkimdeYagGistnYetnekkLeialeklemLkedleklaAedlheLlrawElihRllvaeav 571
                         +l + k+ + ++ +  +++ +++  + + k+m +++g i +      k+Le a+++le++++++e  + e l+  l ++El++ ++vae++
     WP_028840642.1 413 FNLPKIKDPIIKE-IkEEMVFISHNWDLIRKVMWDFVGIIRS-----LKMLEFAKKRLEFIQREIEA-NWEGLYLNLDVMELKNLCMVAEII 497
                        4455555445444.54667889999999*********99875.....69*************99986.4567887889************** PP

  apra_Neukirchen_a 572 iehllfRkEtRwpgyyeraDypeldde 598
                        i+  ++R E+R  g ++  Dype+  e
     WP_028840642.1 498 IKSAQVRLESR--GTHYLIDYPEKRVE 522
                        ***********..66677899998765 PP

>> WP_028841674.1  hydrogenase iron-sulfur subunit [Thermodesulfobacterium hveragerdense]
   #    score  bias  c-Evalue  i-Evalue hmmfrom  hmm to    alifrom  ali to    envfrom  env to     acc
 ---   ------ ----- --------- --------- ------- -------    ------- -------    ------- -------    ----
   1 !   18.4   0.1   1.6e-07   3.8e-05      35      85 ..     134     184 ..      99     193 .. 0.69

  Alignments for each domain:
  == domain 1  score: 18.4 bits;  conditional E-value: 1.6e-07
  apra_Neukirchen_a  35 aallaalamk.....kele.vveletDiLiiGGGmagcgAAveakeakdlkvvlveK 85 
                        +a+l     +     + ++ ++e++  iL+iGGG+ag  A++ea++a +++vvlveK
     WP_028841674.1 134 VAKL-----QtykkpEPFKpEEEISKVILVIGGGVAGLTATLEAAKA-GYEVVLVEK 184
                        2222.....123233455556779999*****************986.599*****9 PP

>> WP_028841257.1  thioredoxin-disulfide reductase [Thermodesulfobacterium hveragerdense]
   #    score  bias  c-Evalue  i-Evalue hmmfrom  hmm to    alifrom  ali to    envfrom  env to     acc
 ---   ------ ----- --------- --------- ------- -------    ------- -------    ------- -------    ----
   1 !    6.6   0.0    0.0006      0.15      50      85 ..       3      37 ..       1      40 [. 0.76
   2 ?   -2.9   0.0      0.45   1.1e+02     138     155 ..      66      83 ..      64      87 .. 0.84
   3 !    6.6   0.0   0.00059      0.14     410     458 ..     264     310 ..     234     312 .] 0.83

  Alignments for each domain:
  == domain 1  score: 6.6 bits;  conditional E-value: 0.0006
  apra_Neukirchen_a 50 veletDiLiiGGGmagcgAAveakeakdlkvvlveK 85
                       ++++ D+ iiGGG ag  A + a++   l+ +l+eK
     WP_028841257.1  3 QQTTYDLTIIGGGPAGLTAYLYAQR-GMLNTLLIEK 37
                       56688***********887776665.4577777777 PP

  == domain 2  score: -2.9 bits;  conditional E-value: 0.45
  apra_Neukirchen_a 138 vdevvkkleewGLpilkd 155
                        ++++vk++e++GL +l +
     WP_028841257.1  66 IEKMVKQVERLGLNLLSK 83 
                        5789*********99954 PP

  == domain 3  score: 6.6 bits;  conditional E-value: 0.00059
  apra_Neukirchen_a 410 dlynrmtTvkgLfaaGdvaGgsphkfvsGslaeGriAakaavkyildek 458
                        d+ n +t+ kg+fa+Gd++   p + +  ++ eG +Aa ++ +y++d k
     WP_028841257.1 264 DK-NTETSKKGIFACGDCVS-KPFRQIVIACGEGAVAALSVREYLEDVK 310
                        44.99*************95.67777888999*********99998765 PP

>> WP_028841579.1  NAD(P)-binding domain-containing protein [Thermodesulfobacterium hveragerdense]
   #    score  bias  c-Evalue  i-Evalue hmmfrom  hmm to    alifrom  ali to    envfrom  env to     acc
 ---   ------ ----- --------- --------- ------- -------    ------- -------    ------- -------    ----
   1 !    9.8   0.1   6.5e-05     0.016      54      85 ..       8      39 ..       1      42 [. 0.87
   2 ?    1.9   0.0     0.016       3.9      49      77 ..     160     188 ..     116     193 .. 0.77

  Alignments for each domain:
  == domain 1  score: 9.8 bits;  conditional E-value: 6.5e-05
  apra_Neukirchen_a 54 tDiLiiGGGmagcgAAveakeakdlkvvlveK 85
                       + i i+GGG ag  +A+eak +    vv++eK
     WP_028841579.1  8 VKIAIVGGGPAGIACAIEAKAKGLEPVVVLEK 39
                       6799****************998888999998 PP

  == domain 2  score: 1.9 bits;  conditional E-value: 0.016
  apra_Neukirchen_a  49 vveletDiLiiGGGmagcgAAveakeakd 77 
                        v   +  iL++GGG+ +   +++  e+++
     WP_028841579.1 160 VALENKKILVVGGGNTAAEVSLQFCEKNE 188
                        4445678*********9999998888664 PP

>> WP_028841675.1  CoB--CoM heterodisulfide reductase iron-sulfur subunit A family protein [Thermodesulfobacterium hvera
   #    score  bias  c-Evalue  i-Evalue hmmfrom  hmm to    alifrom  ali to    envfrom  env to     acc
 ---   ------ ----- --------- --------- ------- -------    ------- -------    ------- -------    ----
   1 !   12.6   1.0   8.9e-06    0.0022      56      85 ..       5      33 ..       2      42 .. 0.90

  Alignments for each domain:
  == domain 1  score: 12.6 bits;  conditional E-value: 8.9e-06
  apra_Neukirchen_a 56 iLiiGGGmagcgAAveakeakdlkvvlveK 85
                       iL++GGG++g  AAvea+e  +++v+lveK
     WP_028841675.1  5 ILVVGGGISGVTAAVEAAEV-GAEVILVEK 33
                       8****************985.479999999 PP

>> WP_038041153.1  L-2-hydroxyglutarate oxidase [Thermodesulfobacterium hveragerdense]
   #    score  bias  c-Evalue  i-Evalue hmmfrom  hmm to    alifrom  ali to    envfrom  env to     acc
 ---   ------ ----- --------- --------- ------- -------    ------- -------    ------- -------    ----
   1 !   12.4   0.0     1e-05    0.0025      51      86 ..       3      39 ..       1      59 [. 0.88

  Alignments for each domain:
  == domain 1  score: 12.4 bits;  conditional E-value: 1e-05
  apra_Neukirchen_a 51 eletDiLiiGGGmagcgAAveake.akdlkvvlveKA 86
                       +++tD+LiiG+G+ g   A+++k+   + +vv++eK 
     WP_038041153.1  3 KIKTDFLIIGAGIVGLSLALKLKKrFPEKEVVVLEKE 39
                       789*********************555********94 PP


Internal pipeline statistics summary:
-------------------------------------
Query model(s):                            1  (670 nodes)
Target sequences:                       1710  (526363 residues searched)
Passed MSV filter:                        83  (0.048538); expected 34.2 (0.02)
Passed bias filter:                       71  (0.0415205); expected 34.2 (0.02)
Passed Vit filter:                        15  (0.00877193); expected 1.7 (0.001)
Passed Fwd filter:                         7  (0.00409357); expected 0.0 (1e-05)
Initial search space (Z):               1710  [actual number of targets]
Domain search space  (domZ):               7  [number of targets reported over threshold]
# CPU time: 0.04u 0.00s 00:00:00.04 Elapsed: 00:00:00.02
# Mc/sec: 15665.97
//
[ok]
