# Supplementary material for: Sulfur disproportionation occurs globally across anoxic habitats and has multiple mechanisms of independent evolutionary origin
Source: ISME J. 2026 Mar 2;20(1):wrag042. doi: 10.1093/ismejo/wrag042 (PMC12998232; doi:10.1093/ismejo/wrag042)
Supplement: Sup_File_1_HMM_wrag042 [file sup_file_1_hmm_wrag042.zip › SupFile1_HMM/SupFile1c_results/apra_Neukirchen_a-hmm-007_Thermodesulfatator_atlanticus_AT1325_GCF_000421585.txt]

# hmmsearch :: search profile(s) against a sequence database
# HMMER 3.4 (Aug 2023); http://hmmer.org/
# Copyright (C) 2023 Howard Hughes Medical Institute.
# Freely distributed under the BSD open source license.
# - - - - - - - - - - - - - - - - - - - - - - - - - - - - - - - - - - - -
# query HMM file:                  /Users/lukas/OneDrive/2023_Sulfur/20250723_HMM/profiles_all/apra_Neukirchen_a.hmm
# target sequence database:        /Users/lukas/OneDrive/2023_Sulfur/20250626_HMM/db_new/007_Thermodesulfatator_atlanticus_AT1325_GCF_000421585.fas
# - - - - - - - - - - - - - - - - - - - - - - - - - - - - - - - - - - - -

Query:       apra_Neukirchen_a  [M=670]
Scores for complete sequences (score includes all domains):
   --- full sequence ---   --- best 1 domain ---    -#dom-
    E-value  score  bias    E-value  score  bias    exp  N  Sequence       Description
    ------- ------ -----    ------- ------ -----   ---- --  --------       -----------
   2.6e-278  921.5   0.2   3.3e-278  921.2   0.2    1.0  1  WP_022854117.1  adenylyl-sulfate reductase subunit alpha [The
    2.1e-15   52.7   1.4    1.1e-11   40.4   0.0    2.4  2  WP_022853303.1  L-aspartate oxidase [Thermodesulfatator atlan
    3.7e-06   22.2   3.1    0.00024   16.1   0.0    2.2  2  WP_157608214.1  FAD-dependent oxidoreductase [Thermodesulfata
    1.7e-05   20.0   1.2     0.0066   11.4   0.0    2.2  2  WP_022854340.1  NAD(P)/FAD-dependent oxidoreductase [Thermode
    6.7e-05   18.0   0.0    0.00047   15.2   0.0    2.0  2  WP_022852934.1  FAD-dependent oxidoreductase [Thermodesulfata
    0.00028   15.9   1.4      0.016   10.1   0.1    2.2  2  WP_022853686.1  sulfide-dependent adenosine diphosphate thiaz
    0.00035   15.6   0.5      0.073    8.0   0.0    2.1  2  WP_022852376.1  FAD-dependent oxidoreductase [Thermodesulfata
    0.00054   15.0   1.8      0.011   10.7   1.0    2.3  2  WP_022853044.1  tRNA uridine-5-carboxymethylaminomethyl(34) s
     0.0011   14.0   0.4     0.0019   13.2   0.4    1.3  1  WP_022854116.1  CoB--CoM heterodisulfide reductase iron-sulfu
     0.0019   13.2   0.1     0.0032   12.4   0.1    1.3  1  WP_084677672.1  CoB--CoM heterodisulfide reductase iron-sulfu
      0.002   13.1   0.0     0.0036   12.3   0.0    1.4  1  WP_022854115.1  hydrogenase iron-sulfur subunit [Thermodesulf
  ------ inclusion threshold ------
      0.015   10.2   0.1        1.1    4.1   0.0    2.3  2  WP_022852867.1  thioredoxin-disulfide reductase [Thermodesulf
      0.041    8.8   1.8       0.16    6.8   0.6    2.0  2  WP_022852640.1  NAD(P)-binding domain-containing protein [The


Domain annotation for each sequence (and alignments):
>> WP_022854117.1  adenylyl-sulfate reductase subunit alpha [Thermodesulfatator atlanticus]
   #    score  bias  c-Evalue  i-Evalue hmmfrom  hmm to    alifrom  ali to    envfrom  env to     acc
 ---   ------ ----- --------- --------- ------- -------    ------- -------    ------- -------    ----
   1 !  921.2   0.2    2e-280  3.3e-278      45     627 ..      14     661 ..       3     664 .. 0.96

  Alignments for each domain:
  == domain 1  score: 921.2 bits;  conditional E-value: 2e-280
  apra_Neukirchen_a  45 kelevveletDiLiiGGGmagcgAAveake.ak..dlkvvlveKAaierSGavAaGlsAinaYigenetpedyvryvrkdlmgivReDLvld 133
                        +e+e+ve etDiL++GGGma+cgAAvea + ak  +lkv+lv+KAa+erSGavA+GlsAin+Yigen+ p+dyvr+vr dlmgi+ReDL +d
     WP_022854117.1  14 AEPEIVEKETDILLVGGGMACCGAAVEAVRwAKpaGLKVTLVDKAALERSGAVAMGLSAINTYIGENK-PDDYVRMVRCDLMGIIREDLSFD 104
                        46899*************************88899********************************9.*********************** PP

  apra_Neukirchen_a 134 iarhvdevvkkleewGLpil.kdenGk...................yvrrGkwqikInGesyKpivAeaakkal.....gvevlnrvfitdl 200
                        ++rhvd++v  +eewGLpi+ + ++Gk                   +vr+G+wqi+InGesyK+ivAeaak+a+     + e+l+rvfi++ 
     WP_022854117.1 105 VGRHVDDTVMAFEEWGLPIWkRTDDGKvldgaeakakgmtlksgakPVRSGRWQIMINGESYKCIVAEAAKNAMeqlgeNGEILERVFIVRP 196
                        ********************7778899*********************************************996665444*********** PP

  apra_Neukirchen_a 201 lvd..ednrvaGAvgfsvrenkfyvikakavivatGGAagiyrprsvgegrgraWYppfntGsgyamgiraGAemttmEnrfvalRfKDtyg 290
                        l+d  e nr++G vgfsvrenk+++ikaka+++atGGA++i+rprsvgeg+graWYp++n Gsgyam++  GA++  mEnrfv++RfKD+yg
     WP_022854117.1 197 LMDanEPNRCCGGVGFSVRENKLFIIKAKATLIATGGAVNIFRPRSVGEGQGRAWYPVWNPGSGYAMCAMSGAKLVLMENRFVPARFKDGYG 288
                        ***9966************************************************************************************* PP

  apra_Neukirchen_a 291 Pvgtiallvkakavnalgeeyee....elkk..eYgkak.iptslRnyatleevkeGrgPiyldteealq......d....keleeelwedf 365
                        Pvg+++ll+ka+a na ge+y++    el+k  +Y++a+ i t+lRn+a+l e+keGrgPiy++te alq      d    k+le+e+wedf
     WP_022854117.1 289 PVGAWFLLFKARASNAFGEDYIAkhkgELEKfkPYSEASvIGTCLRNHAMLIEMKEGRGPIYIHTEWALQeamknmDkkefKKLEAEAWEDF 380
                        **********************988886666879*99999******************************76665516788*********** PP

  apra_Neukirchen_a 366 LdmaisqallwaeeniepekenvEiegtePyivGsHaacsGyWv...dl................ynrmtTvkgLfaaGdvaGgsphkfvsG 438
                        Ldm+++qa lwa+ niepek ++Ei++tePy++GsHa+c+G+W+   d                 ynrmtTvkg+f+aGd++G+++hkf+sG
     WP_022854117.1 381 LDMCVTQAGLWACLNIEPEKVPSEIMPTEPYFLGSHAGCAGAWCcgpDEdwvpdqykepwkeiglYNRMTTVKGMFCAGDTVGACGHKFSSG 472
                        ********************************************9984456888899*********************************** PP

  apra_Neukirchen_a 439 slaeGriAakaavkyildekdekpeldeeeveelkeeiykpletleekkkettagev.pnyitpeeleerlqkimdeYagGistnYetnekk 529
                        +++eGriAaka+vk++ld+kd++p+ + e+ e+lk+eiy+p+ ++e++k++tta ev pny+ p+++++rl+k+mdeY++Gi+t+Y+tn+ +
     WP_022854117.1 473 AHVEGRIAAKAMVKFCLDNKDYTPTPK-EDPEALKKEIYAPWYRFEQYKEATTAYEVnPNYLLPKQIQTRLMKLMDEYVAGIATYYQTNKVM 563
                        **********************99999.999************************************************************* PP

  apra_Neukirchen_a 530 LeialeklemLkedleklaAedlheLlrawElihRllvaeaviehllfRkEtRwpgyyeraDypelddenwkkfvnskydpetgeieiikrp 621
                        Le++le+l+mLked++  aA+dlheL+rawE+ihR+++ae++++h+lfR+EtR+pgyy+raD+pel++++w++f+ s+y+pe+ge+e++k p
     WP_022854117.1 564 LERGLELLNMLKEDMQLAAARDLHELMRAWENIHRVWTAELHLRHVLFREETRYPGYYYRADFPELNEAEWRCFTLSRYNPESGEWEMEKFP 655
                        ******************************************************************************************** PP

  apra_Neukirchen_a 622 lvelve 627
                        +v++++
     WP_022854117.1 656 YVQIIP 661
                        **9985 PP

>> WP_022853303.1  L-aspartate oxidase [Thermodesulfatator atlanticus]
   #    score  bias  c-Evalue  i-Evalue hmmfrom  hmm to    alifrom  ali to    envfrom  env to     acc
 ---   ------ ----- --------- --------- ------- -------    ------- -------    ------- -------    ----
   1 !   40.4   0.0   6.4e-14   1.1e-11      52     244 ..       3     215 ..       1     243 [. 0.85
   2 !   10.7   0.3   6.3e-05     0.011     399     601 ..     350     531 ..     337     539 .. 0.61

  Alignments for each domain:
  == domain 1  score: 40.4 bits;  conditional E-value: 6.4e-14
  apra_Neukirchen_a  52 letDiLiiGGGmagcgAAveakeakdlkvvlveKAaierSGavAaGlsAinaYigenetpedyvryvrkdlmgivReDLvldiarhvdevvk 143
                        ++tD+L+iG G+ag   A++++e  ++ ++   + a +    +A+G   i + + e+++ e +++   +  +g+ R ++v  +  +  e +k
     WP_022853303.1   3 IHTDFLVIGSGIAGLSFALKVAELGKVTIITKKR-AQDANTTLAQG--GIACVLAEDDSFELHIEDTLRVGDGLSRREIVSLVVCQAPERIK 91 
                        79********************988777655544.5578889****..68899*************************************** PP

  apra_Neukirchen_a 144 kleewGLpilkdenGk........yvrrGkwqikI...nGesyKpivAeaakkalgvevlnrvfitdllvd............ednrvaGAv 212
                        +l ++G+p+ +d +            ++ ++ i++    G ++  ++   ++ + ++e+l++  ++dl++              ++r+ GA+
     WP_022853303.1  92 ELLDLGVPFTRDPEDPtrlhltleGGHSRRRIIHVedhTGREVENVLLAHVRAHPNIEILENHLAVDLITLckvyrgcprevlGHERCLGAY 183
                        **********7765555888855523333444555333599***************************99888999***9999669****** PP

  apra_Neukirchen_a 213 gfsvrenkfyvikakavivatGGAagiyrprs 244
                         ++ +++ + ++ ak +++atGGA ++y   s
     WP_022853303.1 184 VLDENTGVIETFLAKITVLATGGAGKVYLYTS 215
                        **************************996554 PP

  == domain 2  score: 10.7 bits;  conditional E-value: 6.3e-05
  apra_Neukirchen_a 399 GsHaacsGyWvdlynrmtTvkgLfaaGdvaGgsphkfvsGslaeGriAakaavkyildekdekpeldeeeveelkeeiykp.letleekkke 489
                         +H  c G+ +d     t +kgL+a G++         +G +   r+A+++ ++ ++  ++++ +++ +e     ++++ p +  +      
     WP_022853303.1 350 AAHYFCGGVVTDR-FGLTDIKGLYALGECT-------CTGFHGANRLASNSLLEGLAFAHQAAVHVK-KEW-PYFKDFEPPeVPSWDPGG-- 429
                        5666655555566.6667777777777765.......344444455555555554433322222222.111.112222222011122121.. PP

  apra_Neukirchen_a 490 ttagevpnyitpeeleerlqkimdeYagGistnYetnekkLeialeklemLkedlekla.AedlheLlrawElihRllvaeaviehllfRkE 580
                          a ++ + + +++  +++ ++m +Y+g + t     e++L++a+++l+ + e++e    A  l       El++   va++vie  l RkE
     WP_022853303.1 430 --AVDMEEKVLISHNWDAIRRLMWNYVGIVRT-----EQRLRLAQKRLKAILEEIEAHYwAYIL--TSDFIELRNLAHVANLVIECALRRKE 512
                        ..222344567777788888999999987765.....899*******99998877754404322..35789********************* PP

  apra_Neukirchen_a 581 tRwpgyyeraDypelddenwk 601
                        +R   +   ++ype++d+ ++
     WP_022853303.1 513 SRGTHF--MVEYPEKNDALFR 531
                        **6555..6789999998765 PP

>> WP_157608214.1  FAD-dependent oxidoreductase [Thermodesulfatator atlanticus]
   #    score  bias  c-Evalue  i-Evalue hmmfrom  hmm to    alifrom  ali to    envfrom  env to     acc
 ---   ------ ----- --------- --------- ------- -------    ------- -------    ------- -------    ----
   1 !    5.9   1.0    0.0018      0.31      50      85 ..       3      37 ..       1      47 [. 0.81
   2 !   16.1   0.0   1.4e-06   0.00024      42      85 ..     572     623 ..     538     626 .. 0.66

  Alignments for each domain:
  == domain 1  score: 5.9 bits;  conditional E-value: 0.0018
  apra_Neukirchen_a 50 veletDiLiiGGGmagcgAAveakeakdlkvvlveK 85
                       +e++  ++++GGG+ag  AA+ ++e     v lveK
     WP_157608214.1  3 KEIKGKVMVLGGGIAGVQAALDLAELG-FYVYLVEK 37
                       5778899***************99865.67777776 PP

  == domain 2  score: 16.1 bits;  conditional E-value: 1.4e-06
  apra_Neukirchen_a  42 amk.........kelevveletDiLiiGGGmagcgAAveakeakdlkvvlveK 85 
                        +m+          e+++ve++   L+iGGG+ag  AA+ ++e+ + +v lveK
     WP_157608214.1 572 RMAvakaarltpLEVQKVEVTPSALVIGGGAAGLSAALSIAEQ-GFDVFLVEK 623
                        1112223345455688999999******************986.589999998 PP

>> WP_022854340.1  NAD(P)/FAD-dependent oxidoreductase [Thermodesulfatator atlanticus]
   #    score  bias  c-Evalue  i-Evalue hmmfrom  hmm to    alifrom  ali to    envfrom  env to     acc
 ---   ------ ----- --------- --------- ------- -------    ------- -------    ------- -------    ----
   1 !    7.3   0.2   0.00068      0.11      54      82 ..       5      33 ..       2      45 .. 0.86
   2 !   11.4   0.0   3.9e-05    0.0066     409     459 ..     253     300 ..     247     304 .] 0.81

  Alignments for each domain:
  == domain 1  score: 7.3 bits;  conditional E-value: 0.00068
  apra_Neukirchen_a 54 tDiLiiGGGmagcgAAveakeakdlkvvl 82
                        D+ iiG+G +g  AA++a++ k   +vl
     WP_022854340.1  5 YDVAIIGAGPGGLQAAIHAARRKAKTIVL 33
                       59******************988666654 PP

  == domain 2  score: 11.4 bits;  conditional E-value: 3.9e-05
  apra_Neukirchen_a 409 vdlynrmtTvkgLfaaGdvaGgsphkfvsGslaeGriAakaavkyildekd 459
                        vd+ +++t v+g+faaGdv+G      v  ++ eG iA+ +a++++ ++++
     WP_022854340.1 253 VDK-SQRTNVPGIFAAGDVCGP--PFQVAKAVGEGCIAGLSAADEAHKRRK 300
                        567.899*************95..445899999999999999998865544 PP

>> WP_022852934.1  FAD-dependent oxidoreductase [Thermodesulfatator atlanticus]
   #    score  bias  c-Evalue  i-Evalue hmmfrom  hmm to    alifrom  ali to    envfrom  env to     acc
 ---   ------ ----- --------- --------- ------- -------    ------- -------    ------- -------    ----
   1 !   15.2   0.0   2.8e-06   0.00047      53      85 ..       3      36 ..       1      40 [. 0.90
   2 ?    0.2   0.0     0.095        16      52      84 ..     141     173 ..     105     174 .. 0.81

  Alignments for each domain:
  == domain 1  score: 15.2 bits;  conditional E-value: 2.8e-06
  apra_Neukirchen_a 53 etDiLiiGGGmagcgAAveakeak.dlkvvlveK 85
                       + Di+++GGG ag  AA++a+++  d k++lv K
     WP_022852934.1  3 DWDIIVLGGGPAGITAATTARRHYpDKKILLVRK 36
                       67********************666******987 PP

  == domain 2  score: 0.2 bits;  conditional E-value: 0.095
  apra_Neukirchen_a  52 letDiLiiGGGmagcgAAveakeakdlkvvlve 84 
                            ++++GGG  g   A +++ +++l+v +ve
     WP_022852934.1 141 DAKHVVVVGGGFIGVEFAEQIRIHHKLEVSVVE 173
                        456799***************999999999987 PP

>> WP_022853686.1  sulfide-dependent adenosine diphosphate thiazole synthase [Thermodesulfatator atlanticus]
   #    score  bias  c-Evalue  i-Evalue hmmfrom  hmm to    alifrom  ali to    envfrom  env to     acc
 ---   ------ ----- --------- --------- ------- -------    ------- -------    ------- -------    ----
   1 !   10.1   0.1   9.7e-05     0.016      49      85 ..      21      56 ..       3      69 .. 0.79
   2 !    4.8   0.1    0.0039      0.66     177     212 ..     109     142 ..     105     185 .. 0.74

  Alignments for each domain:
  == domain 1  score: 10.1 bits;  conditional E-value: 9.7e-05
  apra_Neukirchen_a 49 vveletDiLiiGGGmagcgAAveakeakdlkvvlveK 85
                       +  le+D+ ++G+G +g +AA++++++ + kv + e+
     WP_022853686.1 21 TDYLEMDVAVVGAGPSGLMAAYKLATK-GFKVAVFER 56
                       45589******************9975.577777765 PP

  == domain 2  score: 4.8 bits;  conditional E-value: 0.0039
  apra_Neukirchen_a 177 pivAeaakkalgvevlnrvfitdllvdednrvaGAv 212
                        +++A ++ + +g++++n +++ d++v +dnrv+G v
     WP_022853686.1 109 CLLAAKCLQ-AGAKIFNLIMVEDVMV-RDNRVVGLV 142
                        577877777.789*************.99*****76 PP

>> WP_022852376.1  FAD-dependent oxidoreductase [Thermodesulfatator atlanticus]
   #    score  bias  c-Evalue  i-Evalue hmmfrom  hmm to    alifrom  ali to    envfrom  env to     acc
 ---   ------ ----- --------- --------- ------- -------    ------- -------    ------- -------    ----
   1 !    5.5   0.3    0.0024       0.4      56      73 ..       6      23 ..       3      35 .. 0.83
   2 !    8.0   0.0   0.00043     0.073      44      85 ..     575     617 ..     536     621 .. 0.67

  Alignments for each domain:
  == domain 1  score: 5.5 bits;  conditional E-value: 0.0024
  apra_Neukirchen_a 56 iLiiGGGmagcgAAveak 73
                       +Li+GGG+ag  AA+ ++
     WP_022852376.1  6 VLIVGGGIAGVQAALDLS 23
                       8*************9876 PP

  == domain 2  score: 8.0 bits;  conditional E-value: 0.00043
  apra_Neukirchen_a  44 k..kelevveletDiLiiGGGmagcgAAveakeakdlkvvlveK 85 
                        k   + + ve+    L++GGG ag  AA+ ++e+ +  v+lve 
     WP_022852376.1 575 KrpVSAQRVEVINRGLVVGGGLAGMQAALSLAEQ-GFPVTLVEE 617
                        233345566666678***************9975.477777775 PP

>> WP_022853044.1  tRNA uridine-5-carboxymethylaminomethyl(34) synthesis enzyme MnmG [Thermodesulfatator atlanticus]
   #    score  bias  c-Evalue  i-Evalue hmmfrom  hmm to    alifrom  ali to    envfrom  env to     acc
 ---   ------ ----- --------- --------- ------- -------    ------- -------    ------- -------    ----
   1 !   10.7   1.0   6.6e-05     0.011      49      82 ..       3      37 ..       1      48 [. 0.74
   2 ?    2.6   0.0     0.018       3.1     417     466 ..     363     409 ..     355     445 .. 0.80

  Alignments for each domain:
  == domain 1  score: 10.7 bits;  conditional E-value: 6.6e-05
  apra_Neukirchen_a 49 vveletDiLiiGGGmagcgAAveakeak.dlkvvl 82
                       v + e D++iiG+G ag  AA+ a++   ++ v+ 
     WP_022853044.1  3 VYHKEFDVVIIGAGHAGIEAALAAAKLGcEVLVLT 37
                       567799*****************999543555444 PP

  == domain 2  score: 2.6 bits;  conditional E-value: 0.018
  apra_Neukirchen_a 417 TvkgLfaaGdvaGgsphkfvsGslaeGriAakaavkyildekdekpelde 466
                         + gLf aG + G s+      + a+G +A+ +a++y+++++ ++ + ++
     WP_022853044.1 363 EIAGLFLAGQINGTSGYE---EAAAQGLVAGINAAHYVQQKEPFTLDRSQ 409
                        589************975...689**************988776554444 PP

>> WP_022854116.1  CoB--CoM heterodisulfide reductase iron-sulfur subunit A family protein [Thermodesulfatator atlanticu
   #    score  bias  c-Evalue  i-Evalue hmmfrom  hmm to    alifrom  ali to    envfrom  env to     acc
 ---   ------ ----- --------- --------- ------- -------    ------- -------    ------- -------    ----
   1 !   13.2   0.4   1.1e-05    0.0019      55      85 ..       5      34 ..       2      36 .. 0.89

  Alignments for each domain:
  == domain 1  score: 13.2 bits;  conditional E-value: 1.1e-05
  apra_Neukirchen_a 55 DiLiiGGGmagcgAAveakeakdlkvvlveK 85
                        iL++GGG++g  AAvea+e + ++v+l+eK
     WP_022854116.1  5 KILVVGGGISGVTAAVEAAEME-YDVILIEK 34
                       59****************9875.88999998 PP

>> WP_084677672.1  CoB--CoM heterodisulfide reductase iron-sulfur subunit A family protein [Thermodesulfatator atlanticu
   #    score  bias  c-Evalue  i-Evalue hmmfrom  hmm to    alifrom  ali to    envfrom  env to     acc
 ---   ------ ----- --------- --------- ------- -------    ------- -------    ------- -------    ----
   1 !   12.4   0.1   1.9e-05    0.0032      38      85 ..     124     172 ..      88     177 .. 0.65

  Alignments for each domain:
  == domain 1  score: 12.4 bits;  conditional E-value: 1.9e-05
  apra_Neukirchen_a  38 laalamk...kelevveletDiLiiGGGmagcgAAveakeakdlkvvlveK 85 
                        +a++  +   +e+ev  ++   L+iGGG+ag ++++e+++  ++kv lveK
     WP_084677672.1 124 VAKVLYAeplEEIEVG-VNKTALVIGGGVAGIFSSLELANM-GYKVYLVEK 172
                        2222222222333333.57789****************975.69******9 PP

>> WP_022854115.1  hydrogenase iron-sulfur subunit [Thermodesulfatator atlanticus]
   #    score  bias  c-Evalue  i-Evalue hmmfrom  hmm to    alifrom  ali to    envfrom  env to     acc
 ---   ------ ----- --------- --------- ------- -------    ------- -------    ------- -------    ----
   1 !   12.3   0.0   2.2e-05    0.0036      44      85 ..     144     187 ..     107     197 .. 0.70

  Alignments for each domain:
  == domain 1  score: 12.3 bits;  conditional E-value: 2.2e-05
  apra_Neukirchen_a  44 k..kele.vveletDiLiiGGGmagcgAAveakeakdlkvvlveK 85 
                        +  + ++ ++e++  iL++G+G+ag  AA+e+++a  ++ +lveK
     WP_022854115.1 144 AppEPYKpEEEISKTILVMGAGVAGLTAALEVAKAG-YEAILVEK 187
                        244344446779999*****************9875.67777777 PP

>> WP_022852867.1  thioredoxin-disulfide reductase [Thermodesulfatator atlanticus]
   #    score  bias  c-Evalue  i-Evalue hmmfrom  hmm to    alifrom  ali to    envfrom  env to     acc
 ---   ------ ----- --------- --------- ------- -------    ------- -------    ------- -------    ----
   1 ?    4.1   0.0    0.0063       1.1      54      85 ..       5      35 ..       1      37 [. 0.85
   2 ?    3.8   0.0    0.0076       1.3     410     437 ..     262     288 ..     252     306 .. 0.71

  Alignments for each domain:
  == domain 1  score: 4.1 bits;  conditional E-value: 0.0063
  apra_Neukirchen_a 54 tDiLiiGGGmagcgAAveakeakdlkvvlveK 85
                        D+ i+G G ag  A + a++a+ lkvvl+e+
     WP_022852867.1  5 FDLAIVGSGPAGLTAYLYAARAR-LKVVLLER 35
                       59**********99988888765.99999986 PP

  == domain 2  score: 3.8 bits;  conditional E-value: 0.0076
  apra_Neukirchen_a 410 dlynrmtTvkgLfaaGdvaGgsphkfvs 437
                        d  + +t v+g+faaGdv   + ++ ++
     WP_022852867.1 262 DA-EMRTNVPGIFAAGDVRAKACRQIIT 288
                        44.889***********98766665555 PP

>> WP_022852640.1  NAD(P)-binding domain-containing protein [Thermodesulfatator atlanticus]
   #    score  bias  c-Evalue  i-Evalue hmmfrom  hmm to    alifrom  ali to    envfrom  env to     acc
 ---   ------ ----- --------- --------- ------- -------    ------- -------    ------- -------    ----
   1 ?    6.8   0.6   0.00094      0.16      54      86 ..       4      36 ..       1      38 [. 0.90
   2 ?    0.7   0.0     0.066        11      51      74 ..     159     182 ..     111     189 .. 0.75

  Alignments for each domain:
  == domain 1  score: 6.8 bits;  conditional E-value: 0.00094
  apra_Neukirchen_a 54 tDiLiiGGGmagcgAAveakeakdlkvvlveKA 86
                       + ++++G+G ag  +Avea+ +  + v+++eK+
     WP_022852640.1  4 AKMVVVGAGPAGIATAVEAQAQGIAPVIVLEKS 36
                       5689*****************9999******97 PP

  == domain 2  score: 0.7 bits;  conditional E-value: 0.066
  apra_Neukirchen_a  51 eletDiLiiGGGmagcgAAveake 74 
                             iL++GGG ++  +A+ + e
     WP_022852640.1 159 PGAKKILVVGGGDSAAETACFLCE 182
                        456689*******99998887666 PP


Internal pipeline statistics summary:
-------------------------------------
Query model(s):                            1  (670 nodes)
Target sequences:                       2188  (698627 residues searched)
Passed MSV filter:                       100  (0.0457038); expected 43.8 (0.02)
Passed bias filter:                       87  (0.0397623); expected 43.8 (0.02)
Passed Vit filter:                        23  (0.0105119); expected 2.2 (0.001)
Passed Fwd filter:                        13  (0.0059415); expected 0.0 (1e-05)
Initial search space (Z):               2188  [actual number of targets]
Domain search space  (domZ):              13  [number of targets reported over threshold]
# CPU time: 0.05u 0.00s 00:00:00.05 Elapsed: 00:00:00.03
# Mc/sec: 15110.89
//
[ok]
