# Supplementary material for: Sulfur disproportionation occurs globally across anoxic habitats and has multiple mechanisms of independent evolutionary origin
Source: ISME J. 2026 Mar 2;20(1):wrag042. doi: 10.1093/ismejo/wrag042 (PMC12998232; doi:10.1093/ismejo/wrag042)
Supplement: Sup_File_1_HMM_wrag042 [file sup_file_1_hmm_wrag042.zip › SupFile1_HMM/SupFile1c_results/apra_Neukirchen_a-hmm-008_Thermodesulfatator_indicus_CIR_29812_GCF_000217795.txt]

# hmmsearch :: search profile(s) against a sequence database
# HMMER 3.4 (Aug 2023); http://hmmer.org/
# Copyright (C) 2023 Howard Hughes Medical Institute.
# Freely distributed under the BSD open source license.
# - - - - - - - - - - - - - - - - - - - - - - - - - - - - - - - - - - - -
# query HMM file:                  /Users/lukas/OneDrive/2023_Sulfur/20250723_HMM/profiles_all/apra_Neukirchen_a.hmm
# target sequence database:        /Users/lukas/OneDrive/2023_Sulfur/20250626_HMM/db_new/008_Thermodesulfatator_indicus_CIR_29812_GCF_000217795.fas
# - - - - - - - - - - - - - - - - - - - - - - - - - - - - - - - - - - - -

Query:       apra_Neukirchen_a  [M=670]
Scores for complete sequences (score includes all domains):
   --- full sequence ---   --- best 1 domain ---    -#dom-
    E-value  score  bias    E-value  score  bias    exp  N  Sequence       Description
    ------- ------ -----    ------- ------ -----   ---- --  --------       -----------
   2.8e-278  921.4   0.2   3.6e-278  921.0   0.2    1.0  1  WP_013906915.1  adenylyl-sulfate reductase subunit alpha [The
    4.6e-18   61.5   2.8    9.1e-15   50.6   0.2    2.4  2  WP_013906833.1  L-aspartate oxidase [Thermodesulfatator indic
    1.1e-06   23.9   0.1     0.0002   16.4   0.1    2.2  2  WP_013908742.1  FAD-dependent oxidoreductase [Thermodesulfata
    1.3e-05   20.4   2.1     0.0086   11.0   0.0    2.6  3  WP_013907839.1  NAD(P)/FAD-dependent oxidoreductase [Thermode
    8.5e-05   17.7   1.8     0.0074   11.3   0.1    2.1  2  WP_013908398.1  sulfide-dependent adenosine diphosphate thiaz
    0.00019   16.5   0.1      0.021    9.8   0.0    2.2  2  WP_013907763.1  thioredoxin-disulfide reductase [Thermodesulf
    0.00036   15.6   0.5       0.11    7.3   0.0    2.2  2  WP_013908658.1  FAD-dependent oxidoreductase [Thermodesulfata
    0.00041   15.4   1.1      0.024    9.6   0.2    2.7  3  WP_013907521.1  tRNA uridine-5-carboxymethylaminomethyl(34) s
    0.00052   15.1   0.0      0.002   13.1   0.0    1.8  2  WP_013908374.1  CoB--CoM heterodisulfide reductase iron-sulfu
    0.00099   14.1   4.3     0.0071   11.3   0.0    2.8  3  WP_013908773.1  CoB--CoM heterodisulfide reductase iron-sulfu
     0.0011   14.0   0.4     0.0019   13.2   0.4    1.3  1  WP_013906914.1  CoB--CoM heterodisulfide reductase iron-sulfu
     0.0023   12.9   0.1     0.0039   12.2   0.1    1.3  1  WP_013906913.1  hydrogenase iron-sulfur subunit [Thermodesulf


Domain annotation for each sequence (and alignments):
>> WP_013906915.1  adenylyl-sulfate reductase subunit alpha [Thermodesulfatator indicus]
   #    score  bias  c-Evalue  i-Evalue hmmfrom  hmm to    alifrom  ali to    envfrom  env to     acc
 ---   ------ ----- --------- --------- ------- -------    ------- -------    ------- -------    ----
   1 !  921.0   0.2  1.9e-280  3.6e-278      45     627 ..      14     661 ..       2     664 .. 0.96

  Alignments for each domain:
  == domain 1  score: 921.0 bits;  conditional E-value: 1.9e-280
  apra_Neukirchen_a  45 kelevveletDiLiiGGGmagcgAAveake.ak..dlkvvlveKAaierSGavAaGlsAinaYigenetpedyvryvrkdlmgivReDLvld 133
                        +e+e+ve etDiL++GGGma+cgAAvea + ak  +lkv+lv+KAa+erSGavA+GlsAin+Yigen+ p+dyvr+vr dlmgi+ReDL +d
     WP_013906915.1  14 AEPEIVEKETDILLVGGGMACCGAAVEAVRwAKpaGLKVTLVDKAALERSGAVAMGLSAINTYIGENK-PDDYVRMVRCDLMGIIREDLSFD 104
                        47899*************************88899********************************9.*********************** PP

  apra_Neukirchen_a 134 iarhvdevvkkleewGLpil.kdenGk...................yvrrGkwqikInGesyKpivAeaakkal.....gvevlnrvfitdl 200
                        ++rhvd++v  +eewGLp++ + ++Gk                   +vr+G+wqi+InGesyK+ivAeaak+a+     + e+l+rvfi++ 
     WP_013906915.1 105 VGRHVDDSVIAFEEWGLPVWkRTDDGKildgaqakakgmtlksgakPVRSGRWQIMINGESYKCIVAEAAKNAMeqlgeNGEILERVFIVRP 196
                        ********************7778899*********************************************996665444*********** PP

  apra_Neukirchen_a 201 lvd..ednrvaGAvgfsvrenkfyvikakavivatGGAagiyrprsvgegrgraWYppfntGsgyamgiraGAemttmEnrfvalRfKDtyg 290
                        l+d  e nr++G vgfsvrenk+y+ikaka+++atGGA++i+rprsv eg+graWYp++n Gs+yam++  GA++  mEnrfv++RfKD+yg
     WP_013906915.1 197 LMDanEPNRCCGGVGFSVRENKLYIIKAKATLLATGGAVNIFRPRSVAEGQGRAWYPVWNPGSAYAMCAMSGAKLVLMENRFVPARFKDGYG 288
                        ***9966************************************************************************************* PP

  apra_Neukirchen_a 291 Pvgtiallvkakavnalgeeyee....elkk..eYgkak.iptslRnyatleevkeGrgPiyldteealq....d......keleeelwedf 365
                        Pvg+++ll+ka+a+na ge+y++    el+k  +Y++a+ i t+lRn+a+l e+keGrgPiy++te alq    +      k+le+e+wedf
     WP_013906915.1 289 PVGAWFLLFKARATNAFGEDYIAkhkgELEKfkPYSEASvIGTCLRNHAMLIEMKEGRGPIYIHTEWALQeamkTmdkkefKKLEAEAWEDF 380
                        **********************988886666879*99999******************************76661556788*********** PP

  apra_Neukirchen_a 366 LdmaisqallwaeeniepekenvEiegtePyivGsHaacsGyWv...dl................ynrmtTvkgLfaaGdvaGgsphkfvsG 438
                        Ldm+++qa lwa+ niepek ++Ei++tePy++GsHa+c+G+W+   d                 ynrmtTvkg+f+aGd++G+++hkf+sG
     WP_013906915.1 381 LDMCVTQAGLWACLNIEPEKVPSEIMPTEPYFLGSHAGCAGAWCcgpDEdwvpdqykepwkeiglYNRMTTVKGMFCAGDTVGACGHKFSSG 472
                        ********************************************9984456888899*********************************** PP

  apra_Neukirchen_a 439 slaeGriAakaavkyildekdekpeldeeeveelkeeiykpletleekkkettagev.pnyitpeeleerlqkimdeYagGistnYetnekk 529
                        ++aeGriAaka+vk++ld+kd+ p+ + e+ e+lk+eiy+p+ ++ee+k+++t+ ev pn++ p++++ rl+k+mdeY++Gi+t+Y+tn+ +
     WP_013906915.1 473 AHAEGRIAAKAMVKFCLDNKDYVPTPK-EDPEALKKEIYAPWYRFEENKEASTSYEVnPNFLLPKQIQARLMKLMDEYVAGIATFYQTNKVM 563
                        **********************99999.999************************************************************* PP

  apra_Neukirchen_a 530 LeialeklemLkedleklaAedlheLlrawElihRllvaeaviehllfRkEtRwpgyyeraDypelddenwkkfvnskydpetgeieiikrp 621
                        Le++le+l+mLked+ek aA+dlheL+rawE+ihR+++ae++++h+lfR+EtR+pgyy+raD+pel+d++w++f+ s+y+petge+e++k p
     WP_013906915.1 564 LERGLELLTMLKEDMEKAAARDLHELMRAWENIHRVWTAELHLRHVLFREETRYPGYYYRADFPELNDAEWRCFTLSRYNPETGEWEMEKFP 655
                        ******************************************************************************************** PP

  apra_Neukirchen_a 622 lvelve 627
                        +v++++
     WP_013906915.1 656 YVQIIP 661
                        **9985 PP

>> WP_013906833.1  L-aspartate oxidase [Thermodesulfatator indicus]
   #    score  bias  c-Evalue  i-Evalue hmmfrom  hmm to    alifrom  ali to    envfrom  env to     acc
 ---   ------ ----- --------- --------- ------- -------    ------- -------    ------- -------    ----
   1 !   50.6   0.2     5e-17   9.1e-15      52     244 ..       3     215 ..       1     243 [. 0.85
   2 !   10.8   0.3   5.7e-05      0.01     397     601 ..     348     531 ..     338     539 .. 0.67

  Alignments for each domain:
  == domain 1  score: 50.6 bits;  conditional E-value: 5e-17
  apra_Neukirchen_a  52 letDiLiiGGGmagcgAAveakeakdlkvvlveKAaierSGavAaGlsAinaYigenetpedyvryvrkdlmgivReDLvldiarhvdevvk 143
                         +tD+LiiG G+ag   A+++++  ++ +v   K a++    +A+G   i + + e+++ e ++    k  +g++ eD+v  +  +  + +k
     WP_013906833.1   3 KKTDFLIIGSGIAGFSLALKVAKLGKVTIV-TKKRAVDANTTLAQG--GIACVLAEDDSFELHIADTLKVGDGLAQEDVVSLVVCQAPDRIK 91 
                        489*******************98765554.457789*********..68899*************************************** PP

  apra_Neukirchen_a 144 kleewGLpilkdenGk..........yvrrGkwqikI...nGesyKpivAeaakkalgvevlnrvfitdllvd............ednrvaG 210
                        +l ++G+p+ +d +               + ++ +++    G ++  ++ + a+k+ ++e+l++  ++dl++              ++r+ G
     WP_013906833.1  92 ELLDLGVPFTRDTKDPsklhltleggH--SRRRIVHVedhTGREVEQVLLSYARKHPNIEILENHLAVDLITLckvyrgcprevlGHERCLG 181
                        **********88776668888555331..222223333336*****************************99888999***9999669**** PP

  apra_Neukirchen_a 211 AvgfsvrenkfyvikakavivatGGAagiyrprs 244
                        A+ ++ ++n++ ++ ak +++atGGA ++y   s
     WP_013906833.1 182 AYVLNAQTNEIETFLAKVTVLATGGAGKVYLYTS 215
                        ****************************996554 PP

  == domain 2  score: 10.8 bits;  conditional E-value: 5.7e-05
  apra_Neukirchen_a 397 ivGsHaacsGyWvdlynrmtTvkgLfaaGdvaGgsphkfvsGslaeGriAakaavkyildekdekpeldeeeveelkeeiykple.tleekk 487
                        +  +H  c G+ +d     t +kgL+a G++         +G +   r+A+++ ++ ++  ++++ +l+  +   l ++++ p    +    
     WP_013906833.1 348 VPAAHYFCGGIVTDR-FGLTDIKGLYALGECT-------CTGFHGANRLASNSLLEGLAFAHQAAVHLK--KEWPLYQKFEPPAVpDWDP-- 427
                        556677766666666.6777788888777765.......356666666666666666643333333333..2222333333331101221.. PP

  apra_Neukirchen_a 488 kettagevpnyitpeeleerlqkimdeYagGistnYetnekkLeialeklemLkedleklaAedlheLlrawElihRllvaeaviehllfRk 579
                            a ++ + + +++  +++ ++m +Y+g + t     e++L++a+++l+ + e++e     d+       El++   va++vie    Rk
     WP_013906833.1 428 --GGAVDMEEKVLISHNWDAIRRLMWNYVGIVRT-----EQRLRLAQKRLNSILEEIEAHY-WDYILTSDFIELRNLAHVAKLVIECAIRRK 511
                        ..22233345677788888899999999988775.....899********99998887655.4777778899******************** PP

  apra_Neukirchen_a 580 EtRwpgyyeraDypelddenwk 601
                        E+R   +   ++yp+++d+ ++
     WP_013906833.1 512 ESRGTHF--MVEYPQKNDALFR 531
                        ***6655..5789999997665 PP

>> WP_013908742.1  FAD-dependent oxidoreductase [Thermodesulfatator indicus]
   #    score  bias  c-Evalue  i-Evalue hmmfrom  hmm to    alifrom  ali to    envfrom  env to     acc
 ---   ------ ----- --------- --------- ------- -------    ------- -------    ------- -------    ----
   1 !   16.4   0.1   1.1e-06    0.0002      53      86 ..       3      37 ..       1      41 [. 0.88
   2 !    5.3   0.0    0.0025      0.46      49      84 ..     138     173 ..      98     174 .. 0.77

  Alignments for each domain:
  == domain 1  score: 16.4 bits;  conditional E-value: 1.1e-06
  apra_Neukirchen_a 53 etDiLiiGGGmagcgAAveakeak.dlkvvlveKA 86
                       +++i+i+GGG ag  AAv+a+++  d kv+l+  A
     WP_013908742.1  3 KAEIVIVGGGPAGITAAVTARRHYpDKKVLLIRNA 37
                       679*******************666*****99777 PP

  == domain 2  score: 5.3 bits;  conditional E-value: 0.0025
  apra_Neukirchen_a  49 vveletDiLiiGGGmagcgAAveakeakdlkvvlve 84 
                         +e++  i+iiGGG  g   A e+k +++ +v +ve
     WP_013908742.1 138 AIETSEKIVIIGGGFVGVEIAEEIKIHHRKDVSIVE 173
                        4555669*****************998877777776 PP

>> WP_013907839.1  NAD(P)/FAD-dependent oxidoreductase [Thermodesulfatator indicus]
   #    score  bias  c-Evalue  i-Evalue hmmfrom  hmm to    alifrom  ali to    envfrom  env to     acc
 ---   ------ ----- --------- --------- ------- -------    ------- -------    ------- -------    ----
   1 !    8.3   0.1   0.00032     0.058      54      81 ..       6      33 ..       2      46 .. 0.83
   2 ?   -1.8   0.1      0.37        68      56      78 ..     147     170 ..     145     174 .. 0.83
   3 !   11.0   0.0   4.7e-05    0.0086     410     459 ..     255     301 ..     247     305 .] 0.82

  Alignments for each domain:
  == domain 1  score: 8.3 bits;  conditional E-value: 0.00032
  apra_Neukirchen_a 54 tDiLiiGGGmagcgAAveakeakdlkvv 81
                        D+ iiG+G ag  AA++a++ +   +v
     WP_013907839.1  6 YDVAIIGAGPAGLQAAIHAARRRVKTIV 33
                       59*****************997744444 PP

  == domain 2  score: -1.8 bits;  conditional E-value: 0.37
  apra_Neukirchen_a  56 iLiiGGGmagcgAAveake.akdl 78 
                        + +iG G a+   A+++++ a+d+
     WP_013907839.1 147 VAVIGNGSAAAHGALTLSKiASDV 170
                        679*************99966654 PP

  == domain 3  score: 11.0 bits;  conditional E-value: 4.7e-05
  apra_Neukirchen_a 410 dlynrmtTvkgLfaaGdvaGgsphkfvsGslaeGriAakaavkyildekd 459
                        d  +++t v+g+faaGdv+G  p   v  ++ eG iA+ +a+++++++++
     WP_013907839.1 255 DR-TQKTNVPGVFAAGDVCG--PPLQVAKAVGEGCIAGLNAAEEANRRRK 301
                        66.899*************9..5556999999******999999865544 PP

>> WP_013908398.1  sulfide-dependent adenosine diphosphate thiazole synthase [Thermodesulfatator indicus]
   #    score  bias  c-Evalue  i-Evalue hmmfrom  hmm to    alifrom  ali to    envfrom  env to     acc
 ---   ------ ----- --------- --------- ------- -------    ------- -------    ------- -------    ----
   1 !   11.3   0.1     4e-05    0.0074      49      84 ..      21      55 ..       2      69 .. 0.78
   2 !    5.9   0.2    0.0017       0.3     177     212 ..     109     142 ..     105     174 .. 0.87

  Alignments for each domain:
  == domain 1  score: 11.3 bits;  conditional E-value: 4e-05
  apra_Neukirchen_a 49 vveletDiLiiGGGmagcgAAveakeakdlkvvlve 84
                       ++ le+D+ i+G+G +g +AA++++++ + kv + e
     WP_013908398.1 21 TNYLEMDVAIVGAGPSGLMAAYKLASE-GFKVAVFE 55
                       55689******************9864.56777666 PP

  == domain 2  score: 5.9 bits;  conditional E-value: 0.0017
  apra_Neukirchen_a 177 pivAeaakkalgvevlnrvfitdllvdednrvaGAv 212
                        +i+A ++ + +g++++n +++ d++v +dnrv+G v
     WP_013908398.1 109 CILAAKCVQ-AGAKIFNLIMVEDVMV-RDNRVVGLV 142
                        799999999.88**************.99****976 PP

>> WP_013907763.1  thioredoxin-disulfide reductase [Thermodesulfatator indicus]
   #    score  bias  c-Evalue  i-Evalue hmmfrom  hmm to    alifrom  ali to    envfrom  env to     acc
 ---   ------ ----- --------- --------- ------- -------    ------- -------    ------- -------    ----
   1 !    9.8   0.0   0.00011     0.021      55      86 ..       6      36 ..       2      38 .. 0.87
   2 !    4.4   0.0    0.0046      0.85     410     439 ..     262     290 ..     254     306 .. 0.77

  Alignments for each domain:
  == domain 1  score: 9.8 bits;  conditional E-value: 0.00011
  apra_Neukirchen_a 55 DiLiiGGGmagcgAAveakeakdlkvvlveKA 86
                       D+ iiGGG ag  A + a++a+ l+++lveK 
     WP_013907763.1  6 DLAIIGGGPAGLTAYLYAARAR-LNIILVEKT 36
                       99*********99988888765.9******96 PP

  == domain 2  score: 4.4 bits;  conditional E-value: 0.0046
  apra_Neukirchen_a 410 dlynrmtTvkgLfaaGdvaGgsphkfvsGs 439
                        d  + +t v+g+faaGdv   s ++ v+ +
     WP_013907763.1 262 DS-EMRTNVPGIFAAGDVRSKSCRQIVTAC 290
                        44.7899***********988888777754 PP

>> WP_013908658.1  FAD-dependent oxidoreductase [Thermodesulfatator indicus]
   #    score  bias  c-Evalue  i-Evalue hmmfrom  hmm to    alifrom  ali to    envfrom  env to     acc
 ---   ------ ----- --------- --------- ------- -------    ------- -------    ------- -------    ----
   1 !    6.1   0.3    0.0014      0.26      56      85 ..       6      34 ..       3      38 .. 0.84
   2 !    7.3   0.0   0.00061      0.11      47      85 ..     579     616 ..     537     618 .. 0.69

  Alignments for each domain:
  == domain 1  score: 6.1 bits;  conditional E-value: 0.0014
  apra_Neukirchen_a 56 iLiiGGGmagcgAAveakeakdlkvvlveK 85
                       +L++GGG+ag  AA+ ++  ++  v lveK
     WP_013908658.1  6 VLVVGGGIAGVQAALDLAA-SGFFVYLVEK 34
                       8**************9985.5677888877 PP

  == domain 2  score: 7.3 bits;  conditional E-value: 0.00061
  apra_Neukirchen_a  47 levveletDiLiiGGGmagcgAAveakeakdlkvvlveK 85 
                           ++++   L++GGG ag  AA+ ++ +   +  +v+K
     WP_013908658.1 579 AGSIKVRRKALVVGGGLAGLQAALSLADQG-FETHIVDK 616
                        3456677899**************999754.55555555 PP

>> WP_013907521.1  tRNA uridine-5-carboxymethylaminomethyl(34) synthesis enzyme MnmG [Thermodesulfatator indicus]
   #    score  bias  c-Evalue  i-Evalue hmmfrom  hmm to    alifrom  ali to    envfrom  env to     acc
 ---   ------ ----- --------- --------- ------- -------    ------- -------    ------- -------    ----
   1 !    9.6   0.2   0.00013     0.024      52      83 ..       6      38 ..       1      48 [. 0.74
   2 ?   -1.8   0.0      0.36        66     200     234 ..     124     157 ..     111     158 .. 0.73
   3 !    3.5   0.0    0.0092       1.7     415     461 ..     361     404 ..     350     491 .. 0.77

  Alignments for each domain:
  == domain 1  score: 9.6 bits;  conditional E-value: 0.00013
  apra_Neukirchen_a 52 letDiLiiGGGmagcgAAveake.akdlkvvlv 83
                        e D++++G+G ag  AA+ a++  +++ ++ +
     WP_013907521.1  6 QEFDVIVVGAGHAGIEAALAAAKlGSKVLILTI 38
                       578******************995555555443 PP

  == domain 2  score: -1.8 bits;  conditional E-value: 0.36
  apra_Neukirchen_a 200 llvd....ednrvaGAvgfsvrenkfyvikakavivatG 234
                         lvd    +dnrv+G     v+++   +++akav+++tG
     WP_013907521.1 124 ALVDrilvKDNRVCG-----VETSIGEIFHAKAVVLTTG 157
                        444444448899998.....5666677999****99998 PP

  == domain 3  score: 3.5 bits;  conditional E-value: 0.0092
  apra_Neukirchen_a 415 mtTvkgLfaaGdvaGgsphkfvsGslaeGriAakaavkyildekdek 461
                          T+ gLf aG + G s+      + a+G +A+ +a+ ++++++ + 
     WP_013907521.1 361 TKTIAGLFLAGQINGTSGYE---EAAAQGIMAGINAALFVQEKEPFI 404
                        579**************975...688999999999999997766553 PP

>> WP_013908374.1  CoB--CoM heterodisulfide reductase iron-sulfur subunit A family protein [Thermodesulfatator indicus]
   #    score  bias  c-Evalue  i-Evalue hmmfrom  hmm to    alifrom  ali to    envfrom  env to     acc
 ---   ------ ----- --------- --------- ------- -------    ------- -------    ------- -------    ----
   1 !   13.1   0.0   1.1e-05     0.002      37      85 ..     123     172 ..      88     176 .. 0.64
   2 ?   -1.5   0.0       0.3        54     415     429 ..     547     561 ..     538     564 .. 0.90

  Alignments for each domain:
  == domain 1  score: 13.1 bits;  conditional E-value: 1.1e-05
  apra_Neukirchen_a  37 llaalamkkele..vveletDiLiiGGGmagcgAAveakeakdlkvvlveK 85 
                        ++a++  ++ le  +v ++   L+iGGG+ag ++++e+++  ++kv lveK
     WP_013908374.1 123 AVAKVFYAEPLEetEVDVTKAALVIGGGVAGIFSSLELANM-GYKVYLVEK 172
                        2222222233331133456689****************975.699****99 PP

  == domain 2  score: -1.5 bits;  conditional E-value: 0.3
  apra_Neukirchen_a 415 mtTvkgLfaaGdvaG 429
                        +tTv+g+f aG + G
     WP_013908374.1 547 ETTVEGIFLAGCCQG 561
                        7**********9987 PP

>> WP_013908773.1  CoB--CoM heterodisulfide reductase iron-sulfur subunit A family protein [Thermodesulfatator indicus]
   #    score  bias  c-Evalue  i-Evalue hmmfrom  hmm to    alifrom  ali to    envfrom  env to     acc
 ---   ------ ----- --------- --------- ------- -------    ------- -------    ------- -------    ----
   1 ?    1.4   1.4     0.038         7      55      85 ..       8      37 ..       3      46 .. 0.79
   2 !   11.3   0.0   3.9e-05    0.0071      44      85 ..     574     623 ..     539     626 .. 0.66
   3 ?   -0.3   0.0      0.12        23     170     235 ..     638     702 ..     634     707 .. 0.76

  Alignments for each domain:
  == domain 1  score: 1.4 bits;  conditional E-value: 0.038
  apra_Neukirchen_a 55 DiLiiGGGmagcgAAveakeakdlkvvlveK 85
                        +++iGGG+ g  AA+ ++   +  v lveK
     WP_013908773.1  8 KVMVIGGGITGVQAALDLAGL-GFYVYLVEK 37
                       589*************99865.466777775 PP

  == domain 2  score: 11.3 bits;  conditional E-value: 3.9e-05
  apra_Neukirchen_a  44 k.........kelevveletDiLiiGGGmagcgAAveakeakdlkvvlveK 85 
                        +          e+++v+++   L+iGGG ag  AA+ ++e+ +++v lve+
     WP_013908773.1 574 AvakalrlkpLETQKVKVTPSALVIGGGPAGLQAALSVAEQ-GYEVYLVER 623
                        122233443445677788889****************9985.578888876 PP

  == domain 3  score: -0.3 bits;  conditional E-value: 0.12
  apra_Neukirchen_a 170 InGesyKpivAeaakkalgvevlnrvfitdllvdednrvaGAvgf...svrenk.fyvikakavivatGG 235
                        I+Ge    i+A+ +k+   ve  +r+ + +  +   +++ G vg     ++++k   +++   vi+atGG
     WP_013908773.1 638 ISGEDPQEILANLVKQ---VESHERIKVYKETT-V-ENISGYVGNftsTLKNKKgSDIVNHGVVILATGG 702
                        99*************9...78999*99999888.4.6788888841213333332457788888999998 PP

>> WP_013906914.1  CoB--CoM heterodisulfide reductase iron-sulfur subunit A family protein [Thermodesulfatator indicus]
   #    score  bias  c-Evalue  i-Evalue hmmfrom  hmm to    alifrom  ali to    envfrom  env to     acc
 ---   ------ ----- --------- --------- ------- -------    ------- -------    ------- -------    ----
   1 !   13.2   0.4     1e-05    0.0019      55      85 ..       5      34 ..       2      36 .. 0.89

  Alignments for each domain:
  == domain 1  score: 13.2 bits;  conditional E-value: 1e-05
  apra_Neukirchen_a 55 DiLiiGGGmagcgAAveakeakdlkvvlveK 85
                        iL++GGG++g  AAvea+e + ++v+l+eK
     WP_013906914.1  5 KILVVGGGISGVTAAVEAAEME-YDVILIEK 34
                       59****************9875.88999998 PP

>> WP_013906913.1  hydrogenase iron-sulfur subunit [Thermodesulfatator indicus]
   #    score  bias  c-Evalue  i-Evalue hmmfrom  hmm to    alifrom  ali to    envfrom  env to     acc
 ---   ------ ----- --------- --------- ------- -------    ------- -------    ------- -------    ----
   1 !   12.2   0.1   2.1e-05    0.0039      49      86 ..     153     189 ..     110     198 .. 0.72

  Alignments for each domain:
  == domain 1  score: 12.2 bits;  conditional E-value: 2.1e-05
  apra_Neukirchen_a  49 vveletDiLiiGGGmagcgAAveakeakdlkvvlveKA 86 
                        + e+   iL++GGG+ag  AA+e+++a  ++ +lveK 
     WP_013906913.1 153 EGEICKKILVMGGGVAGLTAALEVAKAG-YEALLVEKE 189
                        3456778*****************9865.788888885 PP


Internal pipeline statistics summary:
-------------------------------------
Query model(s):                            1  (670 nodes)
Target sequences:                       2206  (695579 residues searched)
Passed MSV filter:                        96  (0.0435177); expected 44.1 (0.02)
Passed bias filter:                       83  (0.0376247); expected 44.1 (0.02)
Passed Vit filter:                        17  (0.00770626); expected 2.2 (0.001)
Passed Fwd filter:                        12  (0.00543971); expected 0.0 (1e-05)
Initial search space (Z):               2206  [actual number of targets]
Domain search space  (domZ):              12  [number of targets reported over threshold]
# CPU time: 0.05u 0.00s 00:00:00.05 Elapsed: 00:00:00.02
# Mc/sec: 16864.00
//
[ok]
