# Supplementary material for: Sulfur disproportionation occurs globally across anoxic habitats and has multiple mechanisms of independent evolutionary origin
Source: ISME J. 2026 Mar 2;20(1):wrag042. doi: 10.1093/ismejo/wrag042 (PMC12998232; doi:10.1093/ismejo/wrag042)
Supplement: Sup_File_1_HMM_wrag042 [file sup_file_1_hmm_wrag042.zip › SupFile1_HMM/SupFile1c_results/apra_Neukirchen_a-hmm-009_Thermodesulfatator_autotrophicus_S606_GCF_001642325.txt]

# hmmsearch :: search profile(s) against a sequence database
# HMMER 3.4 (Aug 2023); http://hmmer.org/
# Copyright (C) 2023 Howard Hughes Medical Institute.
# Freely distributed under the BSD open source license.
# - - - - - - - - - - - - - - - - - - - - - - - - - - - - - - - - - - - -
# query HMM file:                  /Users/lukas/OneDrive/2023_Sulfur/20250723_HMM/profiles_all/apra_Neukirchen_a.hmm
# target sequence database:        /Users/lukas/OneDrive/2023_Sulfur/20250626_HMM/db_new/009_Thermodesulfatator_autotrophicus_S606_GCF_001642325.fas
# - - - - - - - - - - - - - - - - - - - - - - - - - - - - - - - - - - - -

Query:       apra_Neukirchen_a  [M=670]
Scores for complete sequences (score includes all domains):
   --- full sequence ---   --- best 1 domain ---    -#dom-
    E-value  score  bias    E-value  score  bias    exp  N  Sequence       Description
    ------- ------ -----    ------- ------ -----   ---- --  --------       -----------
   3.1e-279  924.5   0.2     4e-279  924.2   0.2    1.0  1  WP_068543421.1  adenylyl-sulfate reductase subunit alpha [The
    3.2e-17   58.7   0.5    5.1e-13   44.8   0.0    2.3  2  WP_068540544.1  L-aspartate oxidase [Thermodesulfatator autot
    2.5e-05   19.4   3.4       0.01   10.7   0.0    2.8  3  WP_068543581.1  NAD(P)/FAD-dependent oxidoreductase [Thermode
    2.8e-05   19.2   1.7     0.0013   13.8   0.0    2.2  2  WP_157627898.1  FAD-dependent oxidoreductase [Thermodesulfata
    0.00024   16.2   2.3      0.023    9.6   0.0    2.2  2  WP_068541251.1  sulfide-dependent adenosine diphosphate thiaz
     0.0003   15.8   1.6      0.023    9.6   0.2    2.6  3  WP_068543869.1  tRNA uridine-5-carboxymethylaminomethyl(34) s
    0.00081   14.4   0.2     0.0013   13.7   0.2    1.3  1  WP_068543418.1  CoB--CoM heterodisulfide reductase iron-sulfu
     0.0022   13.0   0.3       0.15    7.0   0.0    2.1  2  WP_068543827.1  FAD-dependent oxidoreductase [Thermodesulfata
     0.0024   12.8   0.1       0.19    6.6   0.0    2.2  2  WP_068542835.1  thioredoxin-disulfide reductase [Thermodesulf
     0.0066   11.4   0.1      0.011   10.6   0.1    1.3  1  WP_082863615.1  CoB--CoM heterodisulfide reductase iron-sulfu
  ------ inclusion threshold ------
      0.022    9.7   3.0      0.034    9.0   0.6    2.3  3  WP_068540431.1  NAD(P)-binding domain-containing protein [The


Domain annotation for each sequence (and alignments):
>> WP_068543421.1  adenylyl-sulfate reductase subunit alpha [Thermodesulfatator autotrophicus]
   #    score  bias  c-Evalue  i-Evalue hmmfrom  hmm to    alifrom  ali to    envfrom  env to     acc
 ---   ------ ----- --------- --------- ------- -------    ------- -------    ------- -------    ----
   1 !  924.2   0.2    2e-281    4e-279      45     627 ..      14     661 ..       3     664 .. 0.96

  Alignments for each domain:
  == domain 1  score: 924.2 bits;  conditional E-value: 2e-281
  apra_Neukirchen_a  45 kelevveletDiLiiGGGmagcgAAveake.ak..dlkvvlveKAaierSGavAaGlsAinaYigenetpedyvryvrkdlmgivReDLvld 133
                        +e+e+ve etDiL++GGGma+cgAAvea + ak  +lkv+lv+KAa+erSGavA+GlsAin+Yigen+ p+dyvr+vr dlmgi+ReDL +d
     WP_068543421.1  14 AEPEIVEKETDILLVGGGMACCGAAVEAVRwAKpaGLKVTLVDKAALERSGAVAMGLSAINTYIGENK-PDDYVRMVRCDLMGIIREDLSFD 104
                        46899*************************88899********************************9.*********************** PP

  apra_Neukirchen_a 134 iarhvdevvkkleewGLpil.kdenGk...................yvrrGkwqikInGesyKpivAeaakkal.....gvevlnrvfitdl 200
                        ++rhvd++v  +eewGLpi+ + ++Gk                   +vr+G+wqi+InGesyK+ivAeaak+a+     + e+l+rvfi++ 
     WP_068543421.1 105 VGRHVDDSVVAFEEWGLPIWkRTDDGKildgaqakakgmtlksgakPVRSGRWQIMINGESYKCIVAEAAKNAMeqlgeNGEILERVFIVRP 196
                        ********************7778899*********************************************996665444*********** PP

  apra_Neukirchen_a 201 lvd..ednrvaGAvgfsvrenkfyvikakavivatGGAagiyrprsvgegrgraWYppfntGsgyamgiraGAemttmEnrfvalRfKDtyg 290
                        l+d  e nr++G vgfsvrenk+y+ikaka++vatGGA++i+rprsv eg+graWYp++n Gsgyam++  GA++  mEnrfv++RfKD+yg
     WP_068543421.1 197 LMDanEPNRCCGGVGFSVRENKLYIIKAKATLVATGGAVNIFRPRSVAEGQGRAWYPVWNPGSGYAMCAMSGAKLVLMENRFVPARFKDGYG 288
                        ***9966************************************************************************************* PP

  apra_Neukirchen_a 291 Pvgtiallvkakavnalgeeyee....elkk..eYgkak.iptslRnyatleevkeGrgPiyldteealq....d......keleeelwedf 365
                        Pvg+++ll+ka+a+na ge+y++    el+k  +Y++a+ i t+lRn+a+l e+keGrgPiy++te alq    +      k+le+e+wedf
     WP_068543421.1 289 PVGAWFLLFKARATNAFGEDYIAkhkgELEKfkPYSEASvIGTCLRNHAMLIEMKEGRGPIYIHTEWALQeamkTmdkkefKKLEAEAWEDF 380
                        **********************988886666879*99999******************************76661556788*********** PP

  apra_Neukirchen_a 366 LdmaisqallwaeeniepekenvEiegtePyivGsHaacsGyWv...dl................ynrmtTvkgLfaaGdvaGgsphkfvsG 438
                        Ldm+++qa lwa+ niepek ++Ei++tePy++GsHa+c+G+W+   d                 ynrmtTvkg+f+aGd++G+++hkf+sG
     WP_068543421.1 381 LDMCVTQAGLWACLNIEPEKVPSEIMPTEPYFLGSHAGCAGAWCcgpDEdwvpdqykepwkeiglYNRMTTVKGMFCAGDTVGACGHKFSSG 472
                        ********************************************9984456888899*********************************** PP

  apra_Neukirchen_a 439 slaeGriAakaavkyildekdekpeldeeeveelkeeiykpletleekkkettagev.pnyitpeeleerlqkimdeYagGistnYetnekk 529
                        +++eGriAaka++k++ld+kd+ p+ + e+ e+lk+eiy+p+ ++ee+k+++t+ ev p+y+ p++++ rl+k+mdeY++G++t+Y+tn+ +
     WP_068543421.1 473 AHVEGRIAAKAMIKFCLDNKDYVPTPK-EDPETLKKEIYAPWYRFEENKEASTSYEVnPKYLLPKQIQARLMKLMDEYVAGVATFYQTNKVM 563
                        **********************99999.999************************************************************* PP

  apra_Neukirchen_a 530 LeialeklemLkedleklaAedlheLlrawElihRllvaeaviehllfRkEtRwpgyyeraDypelddenwkkfvnskydpetgeieiikrp 621
                        Le++le+l+mLked+ek aA+dlheL+rawE+ihR+++ae++++h+lfR+EtR+pgyy+raD+pel+d++w++f+ s+y+petge+e++k p
     WP_068543421.1 564 LERGLELLTMLKEDMEKAAARDLHELMRAWENIHRVWTAELHLRHVLFREETRYPGYYYRADFPELNDAEWRCFTLSRYNPETGEWEMEKFP 655
                        ******************************************************************************************** PP

  apra_Neukirchen_a 622 lvelve 627
                        +v++++
     WP_068543421.1 656 YVQIIP 661
                        **9985 PP

>> WP_068540544.1  L-aspartate oxidase [Thermodesulfatator autotrophicus]
   #    score  bias  c-Evalue  i-Evalue hmmfrom  hmm to    alifrom  ali to    envfrom  env to     acc
 ---   ------ ----- --------- --------- ------- -------    ------- -------    ------- -------    ----
   1 !   44.8   0.0   2.6e-15   5.1e-13      53     245 ..       4     216 ..       1     244 [. 0.83
   2 !   11.7   0.2   2.6e-05    0.0052     395     601 ..     346     531 ..     338     540 .. 0.70

  Alignments for each domain:
  == domain 1  score: 44.8 bits;  conditional E-value: 2.6e-15
  apra_Neukirchen_a  53 etDiLiiGGGmagcgAAveakeakdlkvvlveKAaierSGavAaGlsAinaYigenetpedyvryvrkdlmgivReDLvldiarhvdevvkk 144
                        +tD+LiiG G+ag   A++++   ++ ++   +A+ +    +A+G   i + + e+++ + ++    +  +g++ReD v  +  +  + +k+
     WP_068540544.1   4 KTDFLIIGSGIAGLSLALKIADLGKVTIITKKRAE-DANTTLAQG--GIACVLAEDDSFDLHIADTLRVGDGLAREDTVSLVVCQAPDRIKE 92 
                        89*******************98877665555554.67789****..67899*****9999*99999999********************** PP

  apra_Neukirchen_a 145 leewGLpilkdenGk...........yvrrGkwqikI...nGesyKpivAeaakkalgvevlnrvfitdllvd............ednrvaG 210
                        l ++G+p+ +d +                  ++ +++    G ++  ++ + a+++ ++e+l++  ++dl++              ++r+ G
     WP_068540544.1  93 LLDLGVPFTRDPKDPsklhltlegghS---RRRIVHVedhTGREVEQVLLSHAREHPNIEILENHLAVDLITLckvyrgcprevlGHERCLG 181
                        *********876665578885543322...22223333336*****************************99888999***9999669**** PP

  apra_Neukirchen_a 211 AvgfsvrenkfyvikakavivatGGAagiyrprsv 245
                        A+ ++ ++n++ ++ a+ +++atGGA ++y   s+
     WP_068540544.1 182 AYVLNEETNEIETFLARVTVLATGGAGKVYLYTSN 216
                        ****************************9965554 PP

  == domain 2  score: 11.7 bits;  conditional E-value: 2.6e-05
  apra_Neukirchen_a 395 PyivGsHaacsGyWvdlynrmtTvkgLfaaGdvaGgsphkfvsGslaeGriAakaavkyildekdekpeldeeeveelkeeiykpletleek 486
                        P +  +H  c G+ +d     t +kgL+a G++         +G +   r+A+++ ++ ++  ++++ +l+  +   l ++++ p      +
     WP_068540544.1 346 PVVPAAHYFCGGIITDR-YGLTDIKGLYALGECT-------CTGFHGANRLASNSLLEGLAFAHQASIHLK--KEWPLYQRFEPPAVP-DWD 426
                        55666777877777777.6778888888888876.......477777788888888887755444434444..333455555554221.111 PP

  apra_Neukirchen_a 487 kkettagevpnyitpeeleerlqkimdeYagGistnYetnekkLeialeklemLkedleklaAedlheLlrawElihRllvaeaviehllfR 578
                             a ++ + + +++  +++ ++m +Y+g + t     e++L++a+++l+ + e++e    +         El++   va++vie  l R
     WP_068540544.1 427 --PGGAVDMEEKVLISHNWDAIRRLMWNYVGIVRT-----EQRLRLAQKRLNSILEEIEAHYWAY-ILTADFIELRNLAHVAKLVIECALRR 510
                        ..222333456678888889999999999998875.....899*******999887776444322.2235679******************* PP

  apra_Neukirchen_a 579 kEtRwpgyyeraDypelddenwk 601
                        kE+R   +   ++yp+++d+ ++
     WP_068540544.1 511 KESRGTHF--MVEYPQKNDALFR 531
                        ****6655..6789999997765 PP

>> WP_068543581.1  NAD(P)/FAD-dependent oxidoreductase [Thermodesulfatator autotrophicus]
   #    score  bias  c-Evalue  i-Evalue hmmfrom  hmm to    alifrom  ali to    envfrom  env to     acc
 ---   ------ ----- --------- --------- ------- -------    ------- -------    ------- -------    ----
   1 !    7.4   0.6   0.00055      0.11      55      82 ..       6      32 ..       2      41 .. 0.82
   2 ?    0.0   0.1     0.093        18      56      90 ..     146     180 ..     143     181 .. 0.75
   3 !   10.7   0.0   5.3e-05      0.01     409     459 ..     253     300 ..     242     304 .] 0.83

  Alignments for each domain:
  == domain 1  score: 7.4 bits;  conditional E-value: 0.00055
  apra_Neukirchen_a 55 DiLiiGGGmagcgAAveakeakdlkvvl 82
                       D+ iiG+G ag  AA++a++ + +k ++
     WP_068543581.1  6 DVAIIGAGPAGLQAAIHAARRR-VKTII 32
                       9*****************9866.44444 PP

  == domain 2  score: 0.0 bits;  conditional E-value: 0.093
  apra_Neukirchen_a  56 iLiiGGGmagcgAAveakeakdlkvvlveKAaier 90 
                        + +iG G a+   A+++k+ ++   ++  K +i++
     WP_068543581.1 146 VAVIGNGSAAAHGALTLKKIASEVYLISPKLNISK 180
                        679***************95544455556666665 PP

  == domain 3  score: 10.7 bits;  conditional E-value: 5.3e-05
  apra_Neukirchen_a 409 vdlynrmtTvkgLfaaGdvaGgsphkfvsGslaeGriAakaavkyildekd 459
                        vd+  ++t v+g+faaGdv+G      v  ++ eG iA+ +a+++++++++
     WP_068543581.1 253 VDK-AQKTNVPGVFAAGDVCGP--PFQVAKAVGEGCIAGLNAADEANQRRK 300
                        566.899*************95..445899999999999999999866544 PP

>> WP_157627898.1  FAD-dependent oxidoreductase [Thermodesulfatator autotrophicus]
   #    score  bias  c-Evalue  i-Evalue hmmfrom  hmm to    alifrom  ali to    envfrom  env to     acc
 ---   ------ ----- --------- --------- ------- -------    ------- -------    ------- -------    ----
   1 !    4.0   0.7    0.0057       1.1      56      85 ..       9      37 ..       3      47 .. 0.81
   2 !   13.8   0.0   6.4e-06    0.0013      43      85 ..     573     623 ..     538     625 .. 0.64

  Alignments for each domain:
  == domain 1  score: 4.0 bits;  conditional E-value: 0.0057
  apra_Neukirchen_a 56 iLiiGGGmagcgAAveakeakdlkvvlveK 85
                       ++++GGG+ag  AA+ ++e     v lveK
     WP_157627898.1  9 VMVLGGGIAGVQAALDLAELG-FYVYLVEK 37
                       89**************99865.67777776 PP

  == domain 2  score: 13.8 bits;  conditional E-value: 6.4e-06
  apra_Neukirchen_a  43 mk.........kelevveletDiLiiGGGmagcgAAveakeakdlkvvlveK 85 
                        m+          e+++v+++   L+iGGG+ag  AA+ ++e+ +++v lve+
     WP_157627898.1 573 MAvakalrlkpLETQKVKVTPSALVIGGGAAGLQAALSIAEQ-GYEVHLVER 623
                        2222234443445677788889*****************986.477777775 PP

>> WP_068541251.1  sulfide-dependent adenosine diphosphate thiazole synthase [Thermodesulfatator autotrophicus]
   #    score  bias  c-Evalue  i-Evalue hmmfrom  hmm to    alifrom  ali to    envfrom  env to     acc
 ---   ------ ----- --------- --------- ------- -------    ------- -------    ------- -------    ----
   1 !    9.6   0.0   0.00011     0.023      49      84 ..      21      55 ..       2      64 .. 0.77
   2 !    6.1   0.6    0.0014      0.27     177     212 ..     109     142 ..     105     182 .. 0.71

  Alignments for each domain:
  == domain 1  score: 9.6 bits;  conditional E-value: 0.00011
  apra_Neukirchen_a 49 vveletDiLiiGGGmagcgAAveakeakdlkvvlve 84
                       +  le+D+ ++G+G +g +AA++++++ + kv + e
     WP_068541251.1 21 TDYLEMDVAVVGAGPSGLMAAYKLASE-GFKVAVFE 55
                       45689******************9875.46666665 PP

  == domain 2  score: 6.1 bits;  conditional E-value: 0.0014
  apra_Neukirchen_a 177 pivAeaakkalgvevlnrvfitdllvdednrvaGAv 212
                        +i+A +  + +g++++n +++ d++v +dnrv+G v
     WP_068541251.1 109 CILAAKSVQ-AGAKIFNLIMVEDVMV-RDNRVVGLV 142
                        688877777.789*************.99*****76 PP

>> WP_068543869.1  tRNA uridine-5-carboxymethylaminomethyl(34) synthesis enzyme MnmG [Thermodesulfatator autotrophicus]
   #    score  bias  c-Evalue  i-Evalue hmmfrom  hmm to    alifrom  ali to    envfrom  env to     acc
 ---   ------ ----- --------- --------- ------- -------    ------- -------    ------- -------    ----
   1 !    9.6   0.2   0.00012     0.023      51      83 ..       5      38 ..       1      48 [. 0.76
   2 ?   -2.5   0.1      0.52     1e+02     204     234 ..     132     157 ..     117     158 .. 0.71
   3 !    4.5   0.0     0.004      0.79     415     461 ..     361     404 ..     350     465 .. 0.80

  Alignments for each domain:
  == domain 1  score: 9.6 bits;  conditional E-value: 0.00012
  apra_Neukirchen_a 51 eletDiLiiGGGmagcgAAveake.akdlkvvlv 83
                         e D++++G+G ag  AA+ a++  +++ v+ +
     WP_068543869.1  5 SQEFDVIVVGAGHAGIEAALAAAKlGSRVLVLTI 38
                       5689******************996556555544 PP

  == domain 2  score: -2.5 bits;  conditional E-value: 0.52
  apra_Neukirchen_a 204 ednrvaGAvgfsvrenkfyvikakavivatG 234
                        +d+rv+G     v+++   +++akav+v+tG
     WP_068543869.1 132 KDKRVYG-----VETSIGEIFHAKAVVVTTG 157
                        5555554.....566666799********99 PP

  == domain 3  score: 4.5 bits;  conditional E-value: 0.004
  apra_Neukirchen_a 415 mtTvkgLfaaGdvaGgsphkfvsGslaeGriAakaavkyildekdek 461
                          T+ gLf aG + G s+      + a+G +A+ +a+ y+++++ + 
     WP_068543869.1 361 TKTIAGLFLAGQINGTSGYE---EAAAQGIMAGINAALYVQEKEPFI 404
                        579**************975...6899*********99998776553 PP

>> WP_068543418.1  CoB--CoM heterodisulfide reductase iron-sulfur subunit A family protein [Thermodesulfatator autotroph
   #    score  bias  c-Evalue  i-Evalue hmmfrom  hmm to    alifrom  ali to    envfrom  env to     acc
 ---   ------ ----- --------- --------- ------- -------    ------- -------    ------- -------    ----
   1 !   13.7   0.2   6.7e-06    0.0013      55      85 ..       3      32 ..       1      34 [. 0.90

  Alignments for each domain:
  == domain 1  score: 13.7 bits;  conditional E-value: 6.7e-06
  apra_Neukirchen_a 55 DiLiiGGGmagcgAAveakeakdlkvvlveK 85
                        iL++GGG++g  AAvea+e + ++vvl+eK
     WP_068543418.1  3 KILVVGGGISGVTAAVEAAEME-YDVVLIEK 32
                       59****************9875.88999998 PP

>> WP_068543827.1  FAD-dependent oxidoreductase [Thermodesulfatator autotrophicus]
   #    score  bias  c-Evalue  i-Evalue hmmfrom  hmm to    alifrom  ali to    envfrom  env to     acc
 ---   ------ ----- --------- --------- ------- -------    ------- -------    ------- -------    ----
   1 !    3.6   0.4    0.0077       1.5      56      73 ..       6      23 ..       3      35 .. 0.85
   2 !    7.0   0.0   0.00074      0.15      44      85 ..     575     617 ..     536     619 .. 0.68

  Alignments for each domain:
  == domain 1  score: 3.6 bits;  conditional E-value: 0.0077
  apra_Neukirchen_a 56 iLiiGGGmagcgAAveak 73
                       +LiiGGG+ag  +A+ ++
     WP_068543827.1  6 VLIIGGGIAGVQSALDLA 23
                       8*************9876 PP

  == domain 2  score: 7.0 bits;  conditional E-value: 0.00074
  apra_Neukirchen_a  44 k..kelevveletDiLiiGGGmagcgAAveakeakdlkvvlveK 85 
                        k   +++ +e+e   L+iGGG ag  A++ ++ + +   vlv+K
     WP_068543827.1 575 KrpVSISWHEVEKRALVIGGGLAGLTASLSLAAQ-GFPTVLVDK 617
                        13456778899999**************998854.455556665 PP

>> WP_068542835.1  thioredoxin-disulfide reductase [Thermodesulfatator autotrophicus]
   #    score  bias  c-Evalue  i-Evalue hmmfrom  hmm to    alifrom  ali to    envfrom  env to     acc
 ---   ------ ----- --------- --------- ------- -------    ------- -------    ------- -------    ----
   1 !    6.6   0.0   0.00093      0.19      55      86 ..       3      33 ..       1      35 [. 0.84
   2 !    4.3   0.0    0.0048      0.95     410     439 ..     259     287 ..     251     304 .] 0.72

  Alignments for each domain:
  == domain 1  score: 6.6 bits;  conditional E-value: 0.00093
  apra_Neukirchen_a 55 DiLiiGGGmagcgAAveakeakdlkvvlveKA 86
                       D+ iiGGG ag  A + a++a+ l+ vl+eK 
     WP_068542835.1  3 DLAIIGGGPAGLTAYLYAARAR-LNTVLIEKT 33
                       99*********99988888776.788888885 PP

  == domain 2  score: 4.3 bits;  conditional E-value: 0.0048
  apra_Neukirchen_a 410 dlynrmtTvkgLfaaGdvaGgsphkfvsGs 439
                        d+ + +t ++g+faaGdv   + ++ v+ +
     WP_068542835.1 259 DN-EMRTNIPGIFAAGDVRAKACRQIVTAC 287
                        55.78899**********888777777644 PP

>> WP_082863615.1  CoB--CoM heterodisulfide reductase iron-sulfur subunit A family protein [Thermodesulfatator autotroph
   #    score  bias  c-Evalue  i-Evalue hmmfrom  hmm to    alifrom  ali to    envfrom  env to     acc
 ---   ------ ----- --------- --------- ------- -------    ------- -------    ------- -------    ----
   1 !   10.6   0.1   5.8e-05     0.011      38      85 ..     124     172 ..      88     176 .. 0.64

  Alignments for each domain:
  == domain 1  score: 10.6 bits;  conditional E-value: 5.8e-05
  apra_Neukirchen_a  38 laalamk...kelevveletDiLiiGGGmagcgAAveakeakdlkvvlveK 85 
                        +a++  +   +e+ev  ++   ++iGGG+ag ++++e+++  ++kv lveK
     WP_082863615.1 124 VAKVLYAeplEEIEVG-VNKTAMVIGGGVAGIFSSLELANM-GYKVYLVEK 172
                        2222222222334433.577789***************975.699****99 PP

>> WP_068540431.1  NAD(P)-binding domain-containing protein [Thermodesulfatator autotrophicus]
   #    score  bias  c-Evalue  i-Evalue hmmfrom  hmm to    alifrom  ali to    envfrom  env to     acc
 ---   ------ ----- --------- --------- ------- -------    ------- -------    ------- -------    ----
   1 ?    9.0   0.6   0.00017     0.034      54      85 ..       4      35 ..       1      38 [. 0.88
   2 ?    0.1   0.0      0.09        18      53      71 ..     161     179 ..     110     188 .. 0.74
   3 ?   -3.8   0.0       1.3   2.6e+02     415     428 ..     281     294 ..     277     314 .. 0.86

  Alignments for each domain:
  == domain 1  score: 9.0 bits;  conditional E-value: 0.00017
  apra_Neukirchen_a 54 tDiLiiGGGmagcgAAveakeakdlkvvlveK 85
                       + i+++GGG ag  +Aveak a    v+++eK
     WP_068540431.1  4 AKIVVVGGGPAGIATAVEAKAAGIEPVIVLEK 35
                       679*****************999888888888 PP

  == domain 2  score: 0.1 bits;  conditional E-value: 0.09
  apra_Neukirchen_a  53 etDiLiiGGGmagcgAAve 71 
                           iL++GGG ++  +A+ 
     WP_068540431.1 161 AQKILVVGGGDSAAETACF 179
                        5679******999888765 PP

  == domain 3  score: -3.8 bits;  conditional E-value: 1.3
  apra_Neukirchen_a 415 mtTvkgLfaaGdva 428
                        +t ++gLf  Gd +
     WP_068540431.1 281 ETNIPGLFLVGDLV 294
                        68999****99976 PP


Internal pipeline statistics summary:
-------------------------------------
Query model(s):                            1  (670 nodes)
Target sequences:                       2181  (676561 residues searched)
Passed MSV filter:                        99  (0.045392); expected 43.6 (0.02)
Passed bias filter:                       82  (0.0375974); expected 43.6 (0.02)
Passed Vit filter:                        23  (0.0105456); expected 2.2 (0.001)
Passed Fwd filter:                        11  (0.00504356); expected 0.0 (1e-05)
Initial search space (Z):               2181  [actual number of targets]
Domain search space  (domZ):              11  [number of targets reported over threshold]
# CPU time: 0.05u 0.00s 00:00:00.05 Elapsed: 00:00:00.03
# Mc/sec: 14576.99
//
[ok]
