# Supplementary material for: Sulfur disproportionation occurs globally across anoxic habitats and has multiple mechanisms of independent evolutionary origin
Source: ISME J. 2026 Mar 2;20(1):wrag042. doi: 10.1093/ismejo/wrag042 (PMC12998232; doi:10.1093/ismejo/wrag042)
Supplement: Sup_File_1_HMM_wrag042 [file sup_file_1_hmm_wrag042.zip › SupFile1_HMM/SupFile1c_results/apra_Neukirchen_a-hmm-010_Desulfolithobacter_dissulfuricans_GF1_GCF_025998535.txt]

# hmmsearch :: search profile(s) against a sequence database
# HMMER 3.4 (Aug 2023); http://hmmer.org/
# Copyright (C) 2023 Howard Hughes Medical Institute.
# Freely distributed under the BSD open source license.
# - - - - - - - - - - - - - - - - - - - - - - - - - - - - - - - - - - - -
# query HMM file:                  /Users/lukas/OneDrive/2023_Sulfur/20250723_HMM/profiles_all/apra_Neukirchen_a.hmm
# target sequence database:        /Users/lukas/OneDrive/2023_Sulfur/20250626_HMM/db_new/010_Desulfolithobacter_dissulfuricans_GF1_GCF_025998535.fas
# - - - - - - - - - - - - - - - - - - - - - - - - - - - - - - - - - - - -

Query:       apra_Neukirchen_a  [M=670]
Scores for complete sequences (score includes all domains):
   --- full sequence ---   --- best 1 domain ---    -#dom-
    E-value  score  bias    E-value  score  bias    exp  N  Sequence       Description
    ------- ------ -----    ------- ------ -----   ---- --  --------       -----------
   2.9e-279  925.1   1.3   3.9e-279  924.7   1.3    1.0  1  WP_267926732.1  adenylyl-sulfate reductase subunit alpha [Des
    6.3e-20   68.1   0.9    4.7e-13   45.4   0.8    2.1  2  WP_267927435.1  L-aspartate oxidase [Desulfolithobacter dissu
      3e-13   46.0   1.4    3.1e-08   29.5   1.4    2.3  2  WP_267928646.1  fumarate reductase/succinate dehydrogenase fl
    6.1e-06   21.9   0.1     0.0004   15.9   0.0    2.1  2  WP_267926780.1  FAD-dependent protein [Desulfolithobacter dis
    1.4e-05   20.7   2.2      0.021   10.2   0.0    2.1  2  WP_326491604.1  FAD-dependent oxidoreductase [Desulfolithobac
    2.2e-05   20.0   0.2      0.015   10.7   0.0    2.1  2  WP_267928578.1  NAD(P)/FAD-dependent oxidoreductase [Desulfol
    2.4e-05   19.9   0.0      0.052    8.9   0.0    2.1  2  WP_267928163.1  FAD-dependent oxidoreductase [Desulfolithobac
    0.00017   17.1   1.6     0.0067   11.8   1.1    2.1  2  WP_267926842.1  tRNA uridine-5-carboxymethylaminomethyl(34) s
    0.00031   16.2   0.6      0.077    8.3   0.0    2.1  2  WP_267928040.1  glycerol-3-phosphate dehydrogenase/oxidase [D
     0.0022   13.4   0.1     0.0033   12.9   0.1    1.1  1  WP_267926730.1  hydrogenase iron-sulfur subunit [Desulfolitho
  ------ inclusion threshold ------
      0.011   11.1   0.3      0.019   10.3   0.3    1.2  1  WP_267926731.1  CoB--CoM heterodisulfide reductase iron-sulfu
       0.02   10.2   0.7       0.35    6.1   0.5    2.1  2  WP_267927254.1  FAD-dependent oxidoreductase [Desulfolithobac
      0.023   10.1   0.1      0.059    8.7   0.1    1.6  1  WP_267926418.1  FAD-dependent oxidoreductase [Desulfolithobac
      0.057    8.8   2.4      0.081    8.2   0.0    2.0  2  WP_267926191.1  FAD-dependent oxidoreductase [Desulfolithobac


Domain annotation for each sequence (and alignments):
>> WP_267926732.1  adenylyl-sulfate reductase subunit alpha [Desulfolithobacter dissulfuricans]
   #    score  bias  c-Evalue  i-Evalue hmmfrom  hmm to    alifrom  ali to    envfrom  env to     acc
 ---   ------ ----- --------- --------- ------- -------    ------- -------    ------- -------    ----
   1 !  924.7   1.3  1.8e-281  3.9e-279      46     627 ..      16     666 ..       5     669 .. 0.96

  Alignments for each domain:
  == domain 1  score: 924.7 bits;  conditional E-value: 1.8e-281
  apra_Neukirchen_a  46 elevveletDiLiiGGGmagcgAAveake.ak.dlkvvlveKAaierSGavAaGlsAinaYigenetpedyvryvrkdlmgivReDLvldia 135
                        ++evve+e+D+Li+GGGma+cg+A+e+k+ a  d+k++lv+KAa+erSGavA+GlsAin+Yigen  +edyv++vr+dlmg+vReDL++d++
     WP_267926732.1  16 DPEVVEHECDVLIVGGGMAACGTAFEIKKwAPeDMKIILVDKAALERSGAVAQGLSAINTYIGENA-IEDYVKMVRNDLMGVVREDLIYDLG 106
                        5899*************************7669********************************9.************************* PP

  apra_Neukirchen_a 136 rhvdevvkkleewGLpil.kdenGk................yvrrGkwqikInGesyKpivAeaakkalgv.evlnrvfitdllvd..ednr 207
                        rhvde+vk++eewGLpi+ k e+G+                +vr+Gkwqi+InGesyK+ivAe ak+alg+ ++++rvfi+++l+d  ++n+
     WP_267926732.1 107 RHVDESVKLFEEWGLPIWkKAEDGSnldgakpapslreggtPVRTGKWQIMINGESYKCIVAEPAKTALGEeNIMERVFIVKMLLDknRENT 198
                        ******************8889999********************************************999**************9977** PP

  apra_Neukirchen_a 208 vaGAvgfsvrenkfyvikakavivatGGAagiyrprsvgegrgraWYppfntGsgyamgiraGAemttmEnrfvalRfKDtygPvgtiallv 299
                        +aGAvgfs+renk++v+k+k+ +va+GGA++i+rprs+geg+graWYp++n+Gs+y+m++++GA +t+mEnrf + RfKD+ygPvg+++ll+
     WP_267926732.1 199 IAGAVGFSTRENKVHVFKCKTALVACGGAVNIFRPRSTGEGKGRAWYPVWNAGSTYTMCAQVGATLTMMENRFTPSRFKDGYGPVGAWFLLF 290
                        ******************************************************************************************** PP

  apra_Neukirchen_a 300 kakavnalgeeyee......elkk..eYgkak.iptslRnyatleevkeGrgPiyldteealq............d.......keleeelwe 363
                        kak+ n lge y        elkk  +Yg+++ +pt+lRn+++l+e+k+GrgPiy+ t+ al+            +       k+le+e+we
     WP_267926732.1 291 KAKVSNGLGEFYAGsdaakeELKKymPYGESAvTPTCLRNHLMLNELKAGRGPIYMATDVALNafldearaagksEkevkklwKHLESEAWE 382
                        *************99988776666788899999*****************************989887777666516677888********* PP

  apra_Neukirchen_a 364 dfLdmaisqallwaeeniepekenvEiegtePyivGsHaacsGyWv...dl.................ynrmtTvkgLfaaGdvaGgsphkf 435
                        dfLdm+++qa lwa +niepek  +Ei++tePy++GsH++c+G+W+   +                  ynrmtTv+gLf+aGd++G+s+hkf
     WP_267926732.1 383 DFLDMSVGQAGLWAGMNIEPEKVGSEIMPTEPYMLGSHSGCCGIWTsgpNEdwvpdvdgprshqykwgYNRMTTVNGLFTAGDGVGASGHKF 474
                        **********************************************7761156788899********************************* PP

  apra_Neukirchen_a 436 vsGslaeGriAakaavkyildekdekpeldeeeveelkeeiykpletleekkkettagev.pnyitpeeleerlqkimdeYagGistnYetn 526
                        +sGs+aeGri ak++vky++d++d++pel+ ++++el++eiy+p+++++e   ++t+ +v pny++p  l++rl+k +deY gG++t+Y+t+
     WP_267926732.1 475 SSGSHAEGRIVAKQMVKYCRDNADFTPELA-QTAQELADEIYAPVKRYHEFVGASTHADVnPNYCKPAGLMMRLMKATDEYGGGVATYYMTS 565
                        ******************************.999********************************************************** PP

  apra_Neukirchen_a 527 ekkLeialeklemLkedleklaAedlheLlrawElihRllvaeaviehllfRkEtRwpgyyeraDypelddenwkkfvnskydpetgeieii 618
                         k L i++++lemL+ed+ek+aA dlheL+rawE++hR++++ea+i+h++fR+E+R+pg+y+r+D+p+ ddenw++fvns+ydp+ ge++++
     WP_267926732.1 566 GKLLGICMDLLEMLREDAEKMAAGDLHELMRAWENYHRIWCVEAHIRHIQFREESRYPGFYYRSDFPTCDDENWRCFVNSTYDPKAGEWKCE 657
                        ******************************************************************************************** PP

  apra_Neukirchen_a 619 krplvelve 627
                        k+++++++e
     WP_267926732.1 658 KVECINIIE 666
                        ******996 PP

>> WP_267927435.1  L-aspartate oxidase [Desulfolithobacter dissulfuricans]
   #    score  bias  c-Evalue  i-Evalue hmmfrom  hmm to    alifrom  ali to    envfrom  env to     acc
 ---   ------ ----- --------- --------- ------- -------    ------- -------    ------- -------    ----
   1 !   45.4   0.8   2.2e-15   4.7e-13      53     283 ..       3     241 ..       1     318 [. 0.84
   2 !   20.8   0.0   6.1e-08   1.3e-05     395     604 ..     340     529 ..     322     540 .. 0.80

  Alignments for each domain:
  == domain 1  score: 45.4 bits;  conditional E-value: 2.2e-15
  apra_Neukirchen_a  53 etDiLiiGGGmagcgAAveakeakdlkvv.lveKAaierSGavAaG.lsAinaYigenetpedyvryvrkdlmgivReDLvldiarhvdevv 142
                        ++D+L+iG G+ag   A++++   +++v+ +  KA  +    +A+G + A+   +   ++ e +v    +  +g++ e++v  + ++  e v
     WP_267927435.1   3 RADVLVIGSGVAGLSFALKVAD--RCRVTlITKKARADTATNLAQGgVAAVLSGV---DSTELHVADTMRSGDGLCNEEVVRLVVEEGPERV 89 
                        58************99998876..5566515689***********7255544443...3467999999999********************* PP

  apra_Neukirchen_a 143 kkleewGLpilkdenGk..........yvrrGkwqikInGesyKpivAeaakkalgvevlnrvfitdllvd.........ednrvaGAvgfs 215
                        ++l ++G+ + k e G+            rr  +   + G ++   +   ++++ +++vl+   ++dll++           +r+ GA+ ++
     WP_267927435.1  90 RELVDFGVAFQKGEGGEefdlgmegghSARRVAHAFDLTGREIERALLTRVEENPNIQVLEDHLAIDLLLEskakgqsadGRDRCLGAYVLN 181
                        **************9999********999*****************************************999*999988559********* PP

  apra_Neukirchen_a 216 vrenkfyvikakavivatGGAagiyrprsvgegrgraWYppfntGsgyamgiraGAemttmEn.rfval 283
                          + ++ + +a  ++++tGG+ ++y    +         p   tG g am+ raGAe+  +E  +f ++
     WP_267927435.1 182 RCTMEVETWQAAVTVLCTGGCGKVYLYTTN---------PDIATGDGLAMAYRAGAEVANLEFvQFHPT 241
                        *************************98776.........7889****************9995245444 PP

  == domain 2  score: 20.8 bits;  conditional E-value: 6.1e-08
  apra_Neukirchen_a 395 PyivGsHaacsGyWvdlynrmtTvkgLfaaGdvaGgsphkfvsGslaeGriAakaavkyildekdekpeldeeeveelkeeiyk.pletlee 485
                        P +  +H  c G+ vd+   +tTv++L a G+va        +G +   r+A+++ ++ ++  ++ +  l+ ++ e+++ +  + +++ +++
     WP_267927435.1 340 PVVPAAHYMCGGVRVDV-WGRTTVDNLLALGEVA-------CTGLHGANRLASNSLLEAVVFAHRSALWLR-DQWENIVGKGGEvQVADWRT 422
                        677899***********.999************9.......589999999999999999976555545555.66666555544403344555 PP

  apra_Neukirchen_a 486 kkkettagevpnyitpeeleerlqkimdeYagGistnYetnekkLeialeklemLkedleklaAedlheLlrawElihRllvaeaviehllf 577
                         k+ +    + + + +++  +++ ++m +Y+g +       ek+L++ +++l  + e++++   +d+     + El++  +vae++i+    
     WP_267927435.1 423 GKARS----IEENVLISHNWDQIRRLMWNYVGIVR-----REKRLKLVRRRLGPILEEIQEHF-HDYLLTPDLVELRNIAVVAELIIRCAGR 504
                        55333....4556789999999*********9887.....589*********99999988754.567667789999**************** PP

  apra_Neukirchen_a 578 RkEtRwpgyyeraDypelddenwkkfv 604
                        RkE+R  g ++ +Dype+dd ++++ +
     WP_267927435.1 505 RKESR--GLHYMVDYPERDDFHFRQDT 529
                        *****..99999********8887655 PP

>> WP_267928646.1  fumarate reductase/succinate dehydrogenase flavoprotein subunit [Desulfolithobacter dissulfuricans]
   #    score  bias  c-Evalue  i-Evalue hmmfrom  hmm to    alifrom  ali to    envfrom  env to     acc
 ---   ------ ----- --------- --------- ------- -------    ------- -------    ------- -------    ----
   1 !   29.5   1.4   1.4e-10   3.1e-08      50     264 ..      30     258 ..       9     261 .. 0.77
   2 !   13.9   0.0   7.2e-06    0.0015     400     581 ..     400     584 ..     381     636 .. 0.68

  Alignments for each domain:
  == domain 1  score: 29.5 bits;  conditional E-value: 1.4e-10
  apra_Neukirchen_a  50 veletDiLiiGGGmagcgAAveake.akdlk.vvlveKAaierSGavAaGlsAinaYigenetped.yvryvrkdlmgivReDLvldiarhv 138
                        ++ + D++++G G ag  AA  ++e   ++k  +l +     +S a   G++A   Y ++++++   + + ++   +  +Re  v+ +a+  
     WP_267928646.1  30 NKRKYDVIVVGTGLAGASAAASLAElGYNVKsFCLQDSPRRAHSIAAQGGINAAKNYQNDGDSIFRlFYDTIK-GGDFRARESNVYRLAQVS 120
                        44589********************544665156677888889999999**********99975441444444.455579************ PP

  apra_Neukirchen_a 139 devvkkleewGLpilkdenGk..............yvrrGkwqikInGesyKpivAeaakkalgvevlnrvfitdllvdednrvaGAvgfsv 216
                        ++ +++    G+p+ ++  G               + +rG+   ++    y  ++  ++k   +v+++ r  ++dl+v  d++  G +  ++
     WP_267928646.1 121 NNIIDQCVAQGIPFAREYGGMlanrsfggaqvsrtFYARGQTGQQLLLGAYSAMMR-QVKL-GKVTIYPRREMMDLVV-VDGHARGIICRNM 209
                        ****************9888888888877777766555555544444344544443.3333.357*************.88*********** PP

  apra_Neukirchen_a 217 renkfyvikakavivatGGAagiy.rprsvgegrgraWYppfntGsgya 264
                         ++++  ++a av++atGG  +++  + +   ++  a +  ++ G+g+a
     WP_267928646.1 210 ITGELERYSAHAVVLATGGYGNVFfLSTNAMASNVTASWRAYKKGAGFA 258
                        **********************982445666666555556677777765 PP

  == domain 2  score: 13.9 bits;  conditional E-value: 7.2e-06
  apra_Neukirchen_a 400 sHaacsGyWvdlynrmtTvkgLfaaGdvaGgs..phkfvsGslaeGriAakaavkyi.....ldekdekpeldeeeveelkeeiykpletle 484
                         H ++ G+Wvd  + ++T++gLf  G++      +++    +l +G   +  ++ y+      +   ++ + d+ e+++  + + + ++ l+
     WP_267928646.1 400 VHYTMGGLWVDY-ELQSTIPGLFVLGEANFSDhgANRLGASALMQGLADGYFVLPYTignyfGQMGMYSVDSDRPEYDTAEAAVRERIQALL 490
                        4777789****9.*************985433114455555555665555555656566666444455556666666667777777777777 PP

  apra_Neukirchen_a 485 ekkkettagevpnyitpeeleerlqkimdeYagGistnYetnekkLeialeklemLkedlek..laAedlheLlrawElihR....llvaea 570
                        +++  +t+   p    ++ ++ rl k+  +Y+g +      n++ L++ale++ +++e++ +  l   + +eL +  E   R    l  ae+
     WP_267928646.1 491 KNH--STNR--PGLQPVDYYHRRLGKVLWDYCGMA-----RNREGLTRALELIPEIREEFWEnvLVPGSGQELNQSLERAGRvadfLEFAEV 573
                        665..3444..566778888999999999999854.....5889999999999999988754336667777777777766552111568999 PP

  apra_Neukirchen_a 571 viehllfRkEt 581
                        ++   l+R+E+
     WP_267928646.1 574 MVLDALAREES 584
                        99999999998 PP

>> WP_267926780.1  FAD-dependent protein [Desulfolithobacter dissulfuricans]
   #    score  bias  c-Evalue  i-Evalue hmmfrom  hmm to    alifrom  ali to    envfrom  env to     acc
 ---   ------ ----- --------- --------- ------- -------    ------- -------    ------- -------    ----
   1 !   15.9   0.0   1.8e-06    0.0004      51      86 ..      11      46 ..       1      52 [. 0.89
   2 !    3.9   0.1    0.0077       1.6     415     452 ..     432     467 ..     425     470 .] 0.82

  Alignments for each domain:
  == domain 1  score: 15.9 bits;  conditional E-value: 1.8e-06
  apra_Neukirchen_a 51 eletDiLiiGGGmagcgAAveakeakdlkvvlveKA 86
                        ++ D++i+G+G ag ++A+ + e+++l+v+l+eK 
     WP_267926780.1 11 ATQYDVIIVGAGPAGLFSAYYLCEHANLRVLLLEKG 46
                       5689******************************96 PP

  == domain 2  score: 3.9 bits;  conditional E-value: 0.0077
  apra_Neukirchen_a 415 mtTvkgLfaaGdvaGgsphkfvsGslaeGriAakaavk 452
                        +t v++Lf aGd+ G +++  +  + a G i ak++++
     WP_267926780.1 432 ETKVENLFVAGDGPGVAGNIVS--ASATGLIPAKEICR 467
                        799************9998543..56789999998886 PP

>> WP_326491604.1  FAD-dependent oxidoreductase [Desulfolithobacter dissulfuricans]
   #    score  bias  c-Evalue  i-Evalue hmmfrom  hmm to    alifrom  ali to    envfrom  env to     acc
 ---   ------ ----- --------- --------- ------- -------    ------- -------    ------- -------    ----
   1 !    9.4   1.1   0.00017     0.036      55      88 ..      11      43 ..       3      50 .. 0.86
   2 !   10.2   0.0   9.9e-05     0.021      48      83 ..     587     621 ..     539     626 .. 0.64

  Alignments for each domain:
  == domain 1  score: 9.4 bits;  conditional E-value: 0.00017
  apra_Neukirchen_a 55 DiLiiGGGmagcgAAveakeakdlkvvlveKAai 88
                        ++++GGG+ag  AA+ + e   + v lveKAa+
     WP_326491604.1 11 SVMVVGGGIAGVQAALDLTELG-YYVYLVEKAAV 43
                       689***************9865.89*******97 PP

  == domain 2  score: 10.2 bits;  conditional E-value: 9.9e-05
  apra_Neukirchen_a  48 evveletDiLiiGGGmagcgAAveakeakdlkvvlv 83 
                        ++v ++   LiiGGG+ag  AA++++ +   + vlv
     WP_326491604.1 587 QTVPVTPRALIIGGGVAGMTAALTLADQG-FEAVLV 621
                        355577789***************99754.444455 PP

>> WP_267928578.1  NAD(P)/FAD-dependent oxidoreductase [Desulfolithobacter dissulfuricans]
   #    score  bias  c-Evalue  i-Evalue hmmfrom  hmm to    alifrom  ali to    envfrom  env to     acc
 ---   ------ ----- --------- --------- ------- -------    ------- -------    ------- -------    ----
   1 !   10.7   0.0     7e-05     0.015      54      80 ..       6      31 ..       1      42 [. 0.81
   2 !    7.6   0.0   0.00058      0.12     412     457 ..     257     300 ..     196     303 .. 0.77

  Alignments for each domain:
  == domain 1  score: 10.7 bits;  conditional E-value: 7e-05
  apra_Neukirchen_a 54 tDiLiiGGGmagcgAAveakeakdlkv 80
                        D++iiG+G ag  AA++a+++k ++v
     WP_267928578.1  6 YDVVIIGAGPAGIQAAIHASRKK-TSV 31
                       7******************9976.334 PP

  == domain 2  score: 7.6 bits;  conditional E-value: 0.00058
  apra_Neukirchen_a 412 ynrmtTvkgLfaaGdvaGgsphkfvsGslaeGriAakaavkyilde 457
                         +++t ++g++aaGd++G         ++ eG +A+ +a+ y++++
     WP_267928578.1 257 RKQETNIPGIYAAGDICGPP--YQMAKAVGEGCVAGMEAATYARRQ 300
                        6889************9953..335668888888888888887655 PP

>> WP_267928163.1  FAD-dependent oxidoreductase [Desulfolithobacter dissulfuricans]
   #    score  bias  c-Evalue  i-Evalue hmmfrom  hmm to    alifrom  ali to    envfrom  env to     acc
 ---   ------ ----- --------- --------- ------- -------    ------- -------    ------- -------    ----
   1 !    8.9   0.0   0.00024     0.052      55      85 ..       7      36 ..       1      40 [. 0.83
   2 !    8.9   0.0   0.00025     0.053      47      85 ..     586     624 ..     541     626 .. 0.68

  Alignments for each domain:
  == domain 1  score: 8.9 bits;  conditional E-value: 0.00024
  apra_Neukirchen_a 55 DiLiiGGGmagcgAAveakeakdlkvvlveK 85
                        +Li+GGG+ag  AA+ ++  ++ +v lve+
     WP_267928163.1  7 SVLIVGGGIAGVQAALDLAD-SGFRVHLVER 36
                       69**************9986.4688888887 PP

  == domain 2  score: 8.9 bits;  conditional E-value: 0.00025
  apra_Neukirchen_a  47 le.vveletDiLiiGGGmagcgAAveakeakdlkvvlveK 85 
                        +e  v ++  +L++G+G+ag  AA+ ++ + ++ v+lve+
     WP_267928163.1 586 PEnRVAVNKSVLVVGAGVAGLTAALSLADQ-GYPVTLVER 624
                        3325668999***************99865.577888875 PP

>> WP_267926842.1  tRNA uridine-5-carboxymethylaminomethyl(34) synthesis enzyme MnmG [Desulfolithobacter dissulfuricans]
   #    score  bias  c-Evalue  i-Evalue hmmfrom  hmm to    alifrom  ali to    envfrom  env to     acc
 ---   ------ ----- --------- --------- ------- -------    ------- -------    ------- -------    ----
   1 !   11.8   1.1   3.1e-05    0.0067      52      83 ..       6      38 ..       1      46 [. 0.79
   2 !    3.6   0.0    0.0099       2.1     417     460 ..     362     402 ..     356     423 .. 0.85

  Alignments for each domain:
  == domain 1  score: 11.8 bits;  conditional E-value: 3.1e-05
  apra_Neukirchen_a 52 letDiLiiGGGmagcgAAveakeak.dlkvvlv 83
                        + Di +iG+G agc AA+ a++   ++ v+++
     WP_267926842.1  6 NQYDICVIGAGHAGCEAALAAARMGcRTLVCII 38
                       578******************996545555554 PP

  == domain 2  score: 3.6 bits;  conditional E-value: 0.0099
  apra_Neukirchen_a 417 TvkgLfaaGdvaGgsphkfvsGslaeGriAakaavkyildekde 460
                         ++gLf aG + G s+      + a+G +A+ +av+y++d+k  
     WP_267926842.1 362 RIRGLFLAGQINGTSGYE---EAAAQGLMASINAVQYVRDDKPV 402
                        589************975...699**************987654 PP

>> WP_267928040.1  glycerol-3-phosphate dehydrogenase/oxidase [Desulfolithobacter dissulfuricans]
   #    score  bias  c-Evalue  i-Evalue hmmfrom  hmm to    alifrom  ali to    envfrom  env to     acc
 ---   ------ ----- --------- --------- ------- -------    ------- -------    ------- -------    ----
   1 !    8.3   0.0   0.00036     0.077      51      84 ..      15      47 ..       1      55 [. 0.71
   2 !    6.3   0.2    0.0015      0.33     180     234 ..     174     227 ..     169     231 .. 0.89

  Alignments for each domain:
  == domain 1  score: 8.3 bits;  conditional E-value: 0.00036
  apra_Neukirchen_a 51 eletDiLiiGGGmagcgAAveakeakdlkvvlve 84
                        +  Di++iGGG+ g g+A+ a++  +++ +l+e
     WP_267928040.1 15 DTPWDIIVIGGGATGLGTALDAASR-GYRTLLLE 47
                       3556****************99864.45555555 PP

  == domain 2  score: 6.3 bits;  conditional E-value: 0.0015
  apra_Neukirchen_a 180 AeaakkalgvevlnrvfitdllvdednrvaGAvgfsvrenkfyvikakavivatG 234
                        A+ + + +g  v+n + +t ll ++d+ v+G+ +++ ++++ y ++ + v+ atG
     WP_267928040.1 174 AQTCAE-HGGVVVNYMRVTGLLKNDDGLVCGVEAVDQENGDTYRLQGRSVVNATG 227
                        444455.566899***********99****************************9 PP

>> WP_267926730.1  hydrogenase iron-sulfur subunit [Desulfolithobacter dissulfuricans]
   #    score  bias  c-Evalue  i-Evalue hmmfrom  hmm to    alifrom  ali to    envfrom  env to     acc
 ---   ------ ----- --------- --------- ------- -------    ------- -------    ------- -------    ----
   1 !   12.9   0.1   1.5e-05    0.0033      45      85 ..     136     175 ..      96     179 .. 0.71

  Alignments for each domain:
  == domain 1  score: 12.9 bits;  conditional E-value: 1.5e-05
  apra_Neukirchen_a  45 kelevveletDiLiiGGGmagcgAAveakeakdlkvvlveK 85 
                        + ++ ++l   +L++GGG+ag  AA+ea++   ++ ++veK
     WP_267926730.1 136 EPYKPETLVKKVLVMGGGIAGLTAALEASKMG-YEATIVEK 175
                        45556667789*****************9854.67777887 PP

>> WP_267926731.1  CoB--CoM heterodisulfide reductase iron-sulfur subunit A family protein [Desulfolithobacter dissulfur
   #    score  bias  c-Evalue  i-Evalue hmmfrom  hmm to    alifrom  ali to    envfrom  env to     acc
 ---   ------ ----- --------- --------- ------- -------    ------- -------    ------- -------    ----
   1 ?   10.3   0.3   8.8e-05     0.019      56      85 ..      10      38 ..       3      42 .. 0.85

  Alignments for each domain:
  == domain 1  score: 10.3 bits;  conditional E-value: 8.8e-05
  apra_Neukirchen_a 56 iLiiGGGmagcgAAveakeakdlkvvlveK 85
                       +L++GGG++g  AA+ea+e    +v+l++K
     WP_267926731.1 10 VLVVGGGISGLTAALEAAEVG-NDVILIDK 38
                       8*****************954.46888887 PP

>> WP_267927254.1  FAD-dependent oxidoreductase [Desulfolithobacter dissulfuricans]
   #    score  bias  c-Evalue  i-Evalue hmmfrom  hmm to    alifrom  ali to    envfrom  env to     acc
 ---   ------ ----- --------- --------- ------- -------    ------- -------    ------- -------    ----
   1 ?    6.1   0.5    0.0016      0.35      51      74 ..       3      26 ..       1      45 [. 0.77
   2 ?    2.5   0.0     0.021       4.6     270     294 ..      75      99 ..      61     104 .. 0.90

  Alignments for each domain:
  == domain 1  score: 6.1 bits;  conditional E-value: 0.0016
  apra_Neukirchen_a 51 eletDiLiiGGGmagcgAAveake 74
                       + + Di iiGGG+ag   +  a++
     WP_267927254.1  3 KFDYDIGIIGGGAAGLTVTAGAAR 26
                       5789***********877666655 PP

  == domain 2  score: 2.5 bits;  conditional E-value: 0.021
  apra_Neukirchen_a 270 GAemttmEnrfvalRfKDtygPvgt 294
                        GAe+  ++   va+R++D+++ +g+
     WP_267927254.1  75 GAEIGPVDFSRVAARIRDVIATIGI 99 
                        99999*****************996 PP

>> WP_267926418.1  FAD-dependent oxidoreductase [Desulfolithobacter dissulfuricans]
   #    score  bias  c-Evalue  i-Evalue hmmfrom  hmm to    alifrom  ali to    envfrom  env to     acc
 ---   ------ ----- --------- --------- ------- -------    ------- -------    ------- -------    ----
   1 ?    8.7   0.1   0.00027     0.059      55      87 ..       6      39 ..       2      47 .. 0.83

  Alignments for each domain:
  == domain 1  score: 8.7 bits;  conditional E-value: 0.00027
  apra_Neukirchen_a 55 DiLiiGGGmagcgAAveakeak.dlkvvlveKAa 87
                        +LiiGG +ag  AA+++k+ k + +v++v++ +
     WP_267926418.1  6 KVLIIGGVAAGPKAACHLKRVKpGWEVTVVDQDS 39
                       59******************555*******9854 PP

>> WP_267926191.1  FAD-dependent oxidoreductase [Desulfolithobacter dissulfuricans]
   #    score  bias  c-Evalue  i-Evalue hmmfrom  hmm to    alifrom  ali to    envfrom  env to     acc
 ---   ------ ----- --------- --------- ------- -------    ------- -------    ------- -------    ----
   1 ?   -0.8   0.8      0.21        46      56      85 ..      10      38 ..       3      48 .. 0.78
   2 ?    8.2   0.0   0.00038     0.081      49      83 ..     592     625 ..     542     631 .. 0.62

  Alignments for each domain:
  == domain 1  score: -0.8 bits;  conditional E-value: 0.21
  apra_Neukirchen_a 56 iLiiGGGmagcgAAveakeakdlkvvlveK 85
                       ++++GGG+ g  +A+ ++ a  + v lve+
     WP_267926191.1 10 VMVVGGGVTGMQSALDLADAG-YFVYLVER 38
                       89*************998764.66777765 PP

  == domain 2  score: 8.2 bits;  conditional E-value: 0.00038
  apra_Neukirchen_a  49 vveletDiLiiGGGmagcgAAveakeakdlkvvlv 83 
                         v ++   L+iGGG+ag  AA++++++ +  v l+
     WP_267926191.1 592 AVPITQRALVIGGGIAGMAAALNLANQ-GFPVDLI 625
                        34467889**************99864.3555555 PP


Internal pipeline statistics summary:
-------------------------------------
Query model(s):                            1  (670 nodes)
Target sequences:                       3004  (977979 residues searched)
Passed MSV filter:                       107  (0.0356192); expected 60.1 (0.02)
Passed bias filter:                       94  (0.0312916); expected 60.1 (0.02)
Passed Vit filter:                        28  (0.00932091); expected 3.0 (0.001)
Passed Fwd filter:                        14  (0.00466045); expected 0.0 (1e-05)
Initial search space (Z):               3004  [actual number of targets]
Domain search space  (domZ):              14  [number of targets reported over threshold]
# CPU time: 0.06u 0.00s 00:00:00.06 Elapsed: 00:00:00.03
# Mc/sec: 16717.15
//
[ok]
