# Supplementary material for: Sulfur disproportionation occurs globally across anoxic habitats and has multiple mechanisms of independent evolutionary origin
Source: ISME J. 2026 Mar 2;20(1):wrag042. doi: 10.1093/ismejo/wrag042 (PMC12998232; doi:10.1093/ismejo/wrag042)
Supplement: Sup_File_1_HMM_wrag042 [file sup_file_1_hmm_wrag042.zip › SupFile1_HMM/SupFile1c_results/apra_Neukirchen_a-hmm-011_Desulfurivibrio_alkaliphilus_AHT_2_GCF_000092205.txt]

# hmmsearch :: search profile(s) against a sequence database
# HMMER 3.4 (Aug 2023); http://hmmer.org/
# Copyright (C) 2023 Howard Hughes Medical Institute.
# Freely distributed under the BSD open source license.
# - - - - - - - - - - - - - - - - - - - - - - - - - - - - - - - - - - - -
# query HMM file:                  /Users/lukas/OneDrive/2023_Sulfur/20250723_HMM/profiles_all/apra_Neukirchen_a.hmm
# target sequence database:        /Users/lukas/OneDrive/2023_Sulfur/20250626_HMM/db_new/011_Desulfurivibrio_alkaliphilus_AHT_2_GCF_000092205.fas
# - - - - - - - - - - - - - - - - - - - - - - - - - - - - - - - - - - - -

Query:       apra_Neukirchen_a  [M=670]
Scores for complete sequences (score includes all domains):
   --- full sequence ---   --- best 1 domain ---    -#dom-
    E-value  score  bias    E-value  score  bias    exp  N  Sequence       Description
    ------- ------ -----    ------- ------ -----   ---- --  --------       -----------
   1.6e-278  922.4   0.5   2.1e-278  922.1   0.5    1.0  1  WP_013163693.1  adenylyl-sulfate reductase subunit alpha [Des
    5.9e-15   51.5   0.0    3.6e-07   25.7   0.2    2.5  2  WP_013164233.1  L-aspartate oxidase [Desulfurivibrio alkaliph
    1.3e-05   20.7   0.1    1.6e-05   20.3   0.1    1.1  1  WP_013162439.1  electron-transfer flavoprotein:ubiquinone oxi
    8.3e-05   17.9   2.4     0.0025   13.1   0.1    2.3  2  WP_013162550.1  FAD-dependent oxidoreductase [Desulfurivibrio
    0.00013   17.3   0.8      0.016   10.4   0.1    2.2  2  WP_013164815.1  FAD-dependent oxidoreductase [Desulfurivibrio
    0.00019   16.8   3.1      0.081    8.1   2.2    2.1  2  WP_013163056.1  FAD-dependent oxidoreductase [Desulfurivibrio
    0.00026   16.3   0.4    0.00043   15.6   0.1    1.4  2  WP_013163691.1  FAD-dependent oxidoreductase [Desulfurivibrio
     0.0014   13.9   0.2       0.18    6.9   0.1    2.6  3  WP_013164750.1  FAD-dependent oxidoreductase [Desulfurivibrio
      0.002   13.4   0.6        0.3    6.2   0.1    2.2  2  WP_167319349.1  thioredoxin-disulfide reductase [Desulfurivib
     0.0022   13.2   0.8     0.0038   12.4   0.8    1.3  1  WP_013164510.1  tRNA uridine-5-carboxymethylaminomethyl(34) s
     0.0047   12.1   2.0       0.45    5.6   0.7    2.2  2  WP_013162911.1  NAD(P)/FAD-dependent oxidoreductase [Desulfur


Domain annotation for each sequence (and alignments):
>> WP_013163693.1  adenylyl-sulfate reductase subunit alpha [Desulfurivibrio alkaliphilus]
   #    score  bias  c-Evalue  i-Evalue hmmfrom  hmm to    alifrom  ali to    envfrom  env to     acc
 ---   ------ ----- --------- --------- ------- -------    ------- -------    ------- -------    ----
   1 !  922.1   0.5  8.6e-281  2.1e-278      45     628 ..      15     667 ..       3     670 .. 0.96

  Alignments for each domain:
  == domain 1  score: 922.1 bits;  conditional E-value: 8.6e-281
  apra_Neukirchen_a  45 kelevveletDiLiiGGGmagcgAAveake.ak.dlkvvlveKAaierSGavAaGlsAinaYigenetpedyvryvrkdlmgivReDLvldi 134
                        +++evve+++D+LiiGGGma+cg+A+e+k+ a  dlk+ lv+KAa+erSGavA+GlsAin+Yigen+ +e+yv++vr+dlmg+vReDL++d+
     WP_013163693.1  15 ANPEVVEHDVDVLIIGGGMAACGCAFEIKKwAPaDLKIKLVDKAAMERSGAVAQGLSAINTYIGENK-IENYVKMVRNDLMGVVREDLIYDL 105
                        5799**************************7669********************************9.************************ PP

  apra_Neukirchen_a 135 arhvdevvkkleewGLpil.kdenGk................yvrrGkwqikInGesyKpivAeaakkalgv.evlnrvfitdllvd..edn 206
                        +rhvde+vk++eewGLpi+ kd++G+                +vr+Gkwqi+InGesyK+ivAe ak+alg+ ++++rvfi++l++d  ++n
     WP_013163693.1 106 GRHVDESVKLFEEWGLPIWkKDDKGDnldgskpaptlreggtPVRTGKWQIMINGESYKCIVAEPAKTALGEeNIMERVFIVKLILDknKEN 197
                        *******************9999999********************************************999**************9989* PP

  apra_Neukirchen_a 207 rvaGAvgfsvrenkfyvikakavivatGGAagiyrprsvgegrgraWYppfntGsgyamgiraGAemttmEnrfvalRfKDtygPvgtiall 298
                        ++aGA+gfs+renk++v+++k+ ++a+GGA++i+rprs+geg+graWYp++n+Gs+y+m++++GA +t+mEnrf ++RfKD+ygPvg+++ll
     WP_013163693.1 198 QIAGAAGFSTRENKVHVFRCKTALCACGGAVNIFRPRSTGEGKGRAWYPVWNAGSTYTMCAQVGATLTMMENRFTPARFKDGYGPVGAWFLL 289
                        ******************************************************************************************** PP

  apra_Neukirchen_a 299 vkakavnalgeeyee......elkk..eYgkak.iptslRnyatleevkeGrgPiyldteealq............d.......keleeelw 362
                        +kak++n lge y +      el+k  +Yg ++ +pt+lRn++ l+e+k+GrgPiy+ t+ al+            +       k+le+e+w
     WP_013163693.1 290 FKAKVQNGLGEFYANsdaaqeELNKymPYGASAvTPTCLRNHLLLNELKAGRGPIYMATDVALNafleerraagmdEkdvkkfwKHLESEAW 381
                        **************99987765666778888888*****************************989888877776515677888******** PP

  apra_Neukirchen_a 363 edfLdmaisqallwaeeniepekenvEiegtePyivGsHaacsGyWv...dl.................ynrmtTvkgLfaaGdvaGgsphk 434
                        edfLdm+++qa lwa +niepek  +Ei++tePy++GsH++c+G+W+   +                  ynrmtTv+gLf+aGd++G+s+hk
     WP_013163693.1 382 EDFLDMSVGQAGLWAGMNIEPEKVGSEIMPTEPYMLGSHSGCCGIWTsgpNEdwvptvdgprshqykwgYNRMTTVDGLFTAGDGVGASGHK 473
                        ***********************************************6661167899999******************************** PP

  apra_Neukirchen_a 435 fvsGslaeGriAakaavkyildekdekpeldeeeveelkeeiykpletleekkkettagev.pnyitpeeleerlqkimdeYagGistnYet 525
                        f+sGs+aeGri ak++vk+++d++d+kpel  ++++e ++eiy+p+++++e+  +tta++v pny++p  l++rl+k +deY gG++t+Y+t
     WP_013163693.1 474 FSSGSHAEGRIVAKQMVKFCRDNADFKPELP-KSAQEYADEIYAPVKRYLEHVGATTASNVnPNYCKPAGLMMRLMKATDEYGGGVATYYMT 564
                        ******************************9.999********************************************************* PP

  apra_Neukirchen_a 526 nekkLeialeklemLkedleklaAedlheLlrawElihRllvaeaviehllfRkEtRwpgyyeraDypelddenwkkfvnskydpetgeiei 617
                        + k L+i+l++l+mL+ed+e +aA dlheL+rawE++hR++++e++i+h++fRkE+R+pg+y+r+D+p++d+enwk fvns+ydp+ ge+++
     WP_013163693.1 565 SGKLLNICLDLLRMLREDAELMAAGDLHELMRAWENYHRIWCVETHIRHIEFRKESRYPGFYYRSDFPNVDEENWKAFVNSTYDPKAGEWKC 656
                        ******************************************************************************************** PP

  apra_Neukirchen_a 618 ikrplvelvek 628
                        +k++++++ve+
     WP_013163693.1 657 EKVECINIVET 667
                        ********965 PP

>> WP_013164233.1  L-aspartate oxidase [Desulfurivibrio alkaliphilus]
   #    score  bias  c-Evalue  i-Evalue hmmfrom  hmm to    alifrom  ali to    envfrom  env to     acc
 ---   ------ ----- --------- --------- ------- -------    ------- -------    ------- -------    ----
   1 !   25.7   0.2   1.5e-09   3.6e-07      51     277 ..       2     248 ..       1     257 [. 0.89
   2 !   22.8   0.0   1.2e-08   2.9e-06     395     602 ..     354     540 ..     328     545 .. 0.83

  Alignments for each domain:
  == domain 1  score: 25.7 bits;  conditional E-value: 1.5e-09
  apra_Neukirchen_a  51 eletDiLiiGGGmagcgAAveakeakdlkvvlveKAaierSGavAaGlsAinaYigenetpedyvryvrkdlmgivReDLvldiarhvdevv 142
                        e +tD+LiiG G++g   A++a++  ++  ++  K  ++    +A+G   i a + ++++ + ++    +  +g++ +++v  + +     v
     WP_013164233.1   2 EEQTDFLIIGSGISGLSFALKAARLGRVT-LVTKKKRLDTATNLAQG--GIAAVLSPEDSFAAHIADTLTAGAGLCHQEVVEMVVETGPTRV 90 
                        568*******************9976433.3456789*********9..67799999998999999999999******************** PP

  apra_Neukirchen_a 143 kkleewGLpil.kdenGk..........yvrrGkwqikInGesyKpivAeaakkalgvevlnrvfitdllvd.................... 203
                        ++l  +G+ +    + G+            rr  + +   G s+   + ++a  + ++++l++  ++dll+                     
     WP_013164233.1  91 RELMAMGVAFQqGSKPGEeldlgregghSARRIAHTMDRTGSSIEESLLQQAAAEPNITILENHLAVDLLLAskaenkgvsgsksaadpsga 182
                        **********96667777899988888889999999999*****9888888888899*************9999999******999998887 PP

  apra_Neukirchen_a 204 ..ednrvaGAvgfsvrenkfyvikakavivatGGAagiyrprsvgegrgraWYppfntGsgyamgiraGAemttmE 277
                            +r+ GA+ ++ +++k+ + +a+ ++++tGG+ ++y    +         p   tG g am+ raGA +  +E
     WP_013164233.1 183 pfF-DRCLGAYVLNRQSGKVETWQARVTVLCTGGTGKVYLYTTN---------PDIATGDGIAMAYRAGARVANLE 248
                        743.8**********************************97666.........77899999999999999999888 PP

  == domain 2  score: 22.8 bits;  conditional E-value: 1.2e-08
  apra_Neukirchen_a 395 PyivGsHaacsGyWvdlynrmtTvkgLfaaGdvaGgsphkfvsGslaeGriAakaavkyildekdekpeldeeeveelkeeiykpletleek 486
                        P +  +H  c G+ +dl   +t +++L+a G++a        +G +   r+A+++ ++ ++  ++++ +++ ++  +l+++++  ++ ++++
     WP_013164233.1 354 PVVPAAHYMCGGVITDL-MGRTDLENLYALGETA-------CTGLHGANRLASNSLLEAVVFAHQAARQCQ-ADWPQLTTQTFPAIRPWRAD 436
                        66778899988998899.999***********98.......478888888888888888865555544444.66677777777777777777 PP

  apra_Neukirchen_a 487 kkettagevpnyitpeeleerlqkimdeYagGistnYetnekkLeialeklemLkedleklaAedlheLlrawElihRllvaeaviehllfR 578
                        ++      + + + +++  +++ ++m +Y+g +      +ek+L++ +e+l  +  ++e+   +d+     + El++  lva+++++    R
     WP_013164233.1 437 RA----RPIEEAVLISHNWDQIRRLMWNYVGIVR-----SEKRLHLIREQLGPILAEVESHY-QDYLLTPDLVELRNIALVAQLIVRCAISR 518
                        73....3355668999999***********9876.....79***********9999998765.6777788999******************* PP

  apra_Neukirchen_a 579 kEtRwpgyyeraDypelddenwkk 602
                        kE+R  g ++ +Dyp+ dd++wkk
     WP_013164233.1 519 KESR--GLHYISDYPRPDDQQWKK 540
                        ****..99999***********97 PP

>> WP_013162439.1  electron-transfer flavoprotein:ubiquinone oxidoreductase [Desulfurivibrio alkaliphilus]
   #    score  bias  c-Evalue  i-Evalue hmmfrom  hmm to    alifrom  ali to    envfrom  env to     acc
 ---   ------ ----- --------- --------- ------- -------    ------- -------    ------- -------    ----
   1 !   20.3   0.1   6.9e-08   1.6e-05      50      87 ..       8      45 ..       1      57 [. 0.82

  Alignments for each domain:
  == domain 1  score: 20.3 bits;  conditional E-value: 6.9e-08
  apra_Neukirchen_a 50 veletDiLiiGGGmagcgAAveakeak.dlkvvlveKAa 87
                        + ++D+Li+G+G ag  AA+ ak+ + +l +++++K a
     WP_013162439.1  8 YR-KVDVLIVGAGPAGLAAAIAAKHRRpELAICVIDKGA 45
                       44.89********************767*********76 PP

>> WP_013162550.1  FAD-dependent oxidoreductase [Desulfurivibrio alkaliphilus]
   #    score  bias  c-Evalue  i-Evalue hmmfrom  hmm to    alifrom  ali to    envfrom  env to     acc
 ---   ------ ----- --------- --------- ------- -------    ------- -------    ------- -------    ----
   1 !   13.1   0.1     1e-05    0.0025      54      84 ..       6      35 ..       1      45 [. 0.74
   2 !    5.1   0.2    0.0027      0.63     412     457 ..     257     300 ..     194     306 .] 0.74

  Alignments for each domain:
  == domain 1  score: 13.1 bits;  conditional E-value: 1e-05
  apra_Neukirchen_a 54 tDiLiiGGGmagcgAAveakeakdlkvvlve 84
                        D+LiiG G ag  AAv+a ++k ++vv++ 
     WP_013162550.1  6 IDVLIIGSGPAGLQAAVHAVRKK-AEVVVLG 35
                       7******************9977.3344333 PP

  == domain 2  score: 5.1 bits;  conditional E-value: 0.0027
  apra_Neukirchen_a 412 ynrmtTvkgLfaaGdvaGgsphkfvsGslaeGriAakaavkyilde 457
                         +++t + g++aaGd+aG         ++ eG +A+ +a+++++++
     WP_013162550.1 257 KKQETNMAGIYAAGDIAGPP--WQMAKAVGEGCVAGWEAANFAAKQ 300
                        5899*************943..335556667777777777666555 PP

>> WP_013164815.1  FAD-dependent oxidoreductase [Desulfurivibrio alkaliphilus]
   #    score  bias  c-Evalue  i-Evalue hmmfrom  hmm to    alifrom  ali to    envfrom  env to     acc
 ---   ------ ----- --------- --------- ------- -------    ------- -------    ------- -------    ----
   1 !    5.1   0.1    0.0026      0.62      56      86 ..      22      51 ..      11      55 .. 0.88
   2 !   10.4   0.1   6.9e-05     0.016      50      86 ..     602     637 ..     553     644 .. 0.70

  Alignments for each domain:
  == domain 1  score: 5.1 bits;  conditional E-value: 0.0026
  apra_Neukirchen_a 56 iLiiGGGmagcgAAveakeakdlkvvlveKA 86
                       +L++GGG+ag  +A+ +    ++kv l+eK+
     WP_013164815.1 22 VLVVGGGVAGVQTALDLTPL-GYKVYLLEKS 51
                       8**************99875.5899999997 PP

  == domain 2  score: 10.4 bits;  conditional E-value: 6.9e-05
  apra_Neukirchen_a  50 veletDiLiiGGGmagcgAAveakeakdlkvvlveKA 86 
                          ++   L++GGG ag  AA+ ++e+ +  v+lve++
     WP_013164815.1 602 LPVTPSALVVGGGLAGLTAALAIAEQ-GFAVTLVERS 637
                        3356688****************975.5999999986 PP

>> WP_013163056.1  FAD-dependent oxidoreductase [Desulfurivibrio alkaliphilus]
   #    score  bias  c-Evalue  i-Evalue hmmfrom  hmm to    alifrom  ali to    envfrom  env to     acc
 ---   ------ ----- --------- --------- ------- -------    ------- -------    ------- -------    ----
   1 !    8.1   2.2   0.00034     0.081      53      87 ..       9      42 ..       1      50 [. 0.77
   2 !    7.6   0.0   0.00048      0.11      47      85 ..     587     625 ..     541     627 .. 0.67

  Alignments for each domain:
  == domain 1  score: 8.1 bits;  conditional E-value: 0.00034
  apra_Neukirchen_a 53 etDiLiiGGGmagcgAAveakeakdlkvvlveKAa 87
                       +  +L++GGG+ag  AA+ + e   + v lveK a
     WP_013163056.1  9 SGAVLVVGGGVAGVQAALDLTELG-YYVYLVEKGA 42
                       5679***************99864.8899999965 PP

  == domain 2  score: 7.6 bits;  conditional E-value: 0.00048
  apra_Neukirchen_a  47 le.vveletDiLiiGGGmagcgAAveakeakdlkvvlveK 85 
                        +e +v ++   L++GGG ag  AA++++e+     +lveK
     WP_013163056.1 587 PEqTVPVTKKALVLGGGLAGMTAALNLAEQG-FPTTLVEK 625
                        33266688899***************99854.55666665 PP

>> WP_013163691.1  FAD-dependent oxidoreductase [Desulfurivibrio alkaliphilus]
   #    score  bias  c-Evalue  i-Evalue hmmfrom  hmm to    alifrom  ali to    envfrom  env to     acc
 ---   ------ ----- --------- --------- ------- -------    ------- -------    ------- -------    ----
   1 !   15.6   0.1   1.8e-06   0.00043      44      86 ..     132     175 ..      93     184 .. 0.72
   2 ?   -3.6   0.0       1.2   2.8e+02      48      68 ..     429     449 ..     397     453 .. 0.68

  Alignments for each domain:
  == domain 1  score: 15.6 bits;  conditional E-value: 1.8e-06
  apra_Neukirchen_a  44 k..kelevveletDiLiiGGGmagcgAAveakeakdlkvvlveKA 86 
                        +     ++++++  iL++GGG+ag  AA ea++a   +v+lveK 
     WP_013163691.1 132 DlpVAHQQETTNRRILVMGGGIAGLTAAREAAKAG-HEVLLVEKT 175
                        13334556667789*****************9865.79*****96 PP

  == domain 2  score: -3.6 bits;  conditional E-value: 1.2
  apra_Neukirchen_a  48 evveletDiLiiGGGmagcgA 68 
                        e   l++D++++G+Gm  + A
     WP_013163691.1 429 EDLDLQVDMVVLGAGMKPTTA 449
                        3456889********976655 PP

>> WP_013164750.1  FAD-dependent oxidoreductase [Desulfurivibrio alkaliphilus]
   #    score  bias  c-Evalue  i-Evalue hmmfrom  hmm to    alifrom  ali to    envfrom  env to     acc
 ---   ------ ----- --------- --------- ------- -------    ------- -------    ------- -------    ----
   1 !    4.0   0.0    0.0059       1.4      55      75 ..     107     127 ..      55     137 .. 0.80
   2 !    6.9   0.1   0.00076      0.18      52      82 ..     235     266 ..     194     271 .. 0.82
   3 ?   -1.9   0.0      0.36        87     412     449 ..     374     409 ..     359     458 .. 0.77

  Alignments for each domain:
  == domain 1  score: 4.0 bits;  conditional E-value: 0.0059
  apra_Neukirchen_a  55 DiLiiGGGmagcgAAveakea 75 
                         + +iGGG ag  AA+e+++ 
     WP_013164750.1 107 RVAVIGGGPAGLSAALELARR 127
                        588**************9874 PP

  == domain 2  score: 6.9 bits;  conditional E-value: 0.00076
  apra_Neukirchen_a  52 letDiLiiGGGmagcgAAveake.akdlkvvl 82 
                        +  +iL+iGGG+ +c +A +a +   +l+v l
     WP_013164750.1 235 IGREILVIGGGNVACDTARTALRlGGGLRVKL 266
                        5679****************999555776654 PP

  == domain 3  score: -1.9 bits;  conditional E-value: 0.36
  apra_Neukirchen_a 412 ynrmtTvkgLfaaGdvaGgsphkfvsGslaeGriAaka 449
                         +r+t+v+ +faaG+++   p   v  ++a G+  a+a
     WP_013164750.1 374 ASRQTSVPWIFAAGEAIS--PPGSVVEACAHGKRTAEA 409
                        589***********9974..333344555555555555 PP

>> WP_167319349.1  thioredoxin-disulfide reductase [Desulfurivibrio alkaliphilus]
   #    score  bias  c-Evalue  i-Evalue hmmfrom  hmm to    alifrom  ali to    envfrom  env to     acc
 ---   ------ ----- --------- --------- ------- -------    ------- -------    ------- -------    ----
   1 !    6.2   0.1    0.0012       0.3      54      85 ..      18      48 ..      11      50 .. 0.84
   2 !    5.4   0.0    0.0021      0.51     406     459 ..     270     322 ..     262     325 .] 0.80

  Alignments for each domain:
  == domain 1  score: 6.2 bits;  conditional E-value: 0.0012
  apra_Neukirchen_a 54 tDiLiiGGGmagcgAAveakeakdlkvvlveK 85
                        D++iiGGG +g  A + a++a+ l+ vl+eK
     WP_167319349.1 18 HDLIIIGGGPGGLTAGIYAQRAA-LDTVLLEK 48
                       59***************999876.66667776 PP

  == domain 2  score: 5.4 bits;  conditional E-value: 0.0021
  apra_Neukirchen_a 406 GyWv.dlynrmtTvkgLfaaGdvaGgsphkfvsGslaeGriAakaavkyildekd 459
                        Gy + d  + +t ++g+f  Gd      ++ ++ + a+G iAa+aa++ ++++k 
     WP_167319349.1 270 GYVItDD-KCETNLPGIFVVGDLREKYVKQIIT-AAADGCIAAQAAARHVENRKG 322
                        6666555.899***********99888777776.889***********9976654 PP

>> WP_013164510.1  tRNA uridine-5-carboxymethylaminomethyl(34) synthesis enzyme MnmG [Desulfurivibrio alkaliphilus]
   #    score  bias  c-Evalue  i-Evalue hmmfrom  hmm to    alifrom  ali to    envfrom  env to     acc
 ---   ------ ----- --------- --------- ------- -------    ------- -------    ------- -------    ----
   1 !   12.4   0.8   1.6e-05    0.0038      52      81 ..       3      33 ..       1      44 [. 0.77

  Alignments for each domain:
  == domain 1  score: 12.4 bits;  conditional E-value: 1.6e-05
  apra_Neukirchen_a 52 letDiLiiGGGmagcgAAveakeak.dlkvv 81
                        + Di+++G+G agc AA+ a++   ++  +
     WP_013164510.1  3 EHYDIIVVGAGHAGCEAALAAARLGcRTALL 33
                       478******************9955344444 PP

>> WP_013162911.1  NAD(P)/FAD-dependent oxidoreductase [Desulfurivibrio alkaliphilus]
   #    score  bias  c-Evalue  i-Evalue hmmfrom  hmm to    alifrom  ali to    envfrom  env to     acc
 ---   ------ ----- --------- --------- ------- -------    ------- -------    ------- -------    ----
   1 !    5.6   0.7    0.0019      0.45      51      86 ..       3      37 ..       1      50 [. 0.83
   2 !    5.6   0.0    0.0019      0.46     415     457 ..     299     339 ..     290     363 .. 0.80

  Alignments for each domain:
  == domain 1  score: 5.6 bits;  conditional E-value: 0.0019
  apra_Neukirchen_a 51 eletDiLiiGGGmagcgAAveakeakdlkvvlveKA 86
                       + + D+ +iGGG+ag   A  a++  ++k +lveK 
     WP_013162911.1  3 KFDYDLGVIGGGAAGLTVASGAAQL-GVKTLLVEKE 37
                       56899************99998865.5899999995 PP

  == domain 2  score: 5.6 bits;  conditional E-value: 0.0019
  apra_Neukirchen_a 415 mtTvkgLfaaGdvaGgsphkfvsGslaeGriAakaavkyilde 457
                        +   k ++aaGdv+Gg    +v G   eG iA  +av  + ++
     WP_013162911.1 299 RAGHKHIYAAGDVIGGYQFTHVAG--YEGGIALSNAVFRLPRK 339
                        5667899*********99999988..69999999998777544 PP


Internal pipeline statistics summary:
-------------------------------------
Query model(s):                            1  (670 nodes)
Target sequences:                       2623  (908091 residues searched)
Passed MSV filter:                        88  (0.0335494); expected 52.5 (0.02)
Passed bias filter:                       74  (0.028212); expected 52.5 (0.02)
Passed Vit filter:                        25  (0.00953107); expected 2.6 (0.001)
Passed Fwd filter:                        11  (0.00419367); expected 0.0 (1e-05)
Initial search space (Z):               2623  [actual number of targets]
Domain search space  (domZ):              11  [number of targets reported over threshold]
# CPU time: 0.05u 0.00s 00:00:00.05 Elapsed: 00:00:00.03
# Mc/sec: 17990.73
//
[ok]
