# Supplementary material for: Sulfur disproportionation occurs globally across anoxic habitats and has multiple mechanisms of independent evolutionary origin
Source: ISME J. 2026 Mar 2;20(1):wrag042. doi: 10.1093/ismejo/wrag042 (PMC12998232; doi:10.1093/ismejo/wrag042)
Supplement: Sup_File_1_HMM_wrag042 [file sup_file_1_hmm_wrag042.zip › SupFile1_HMM/SupFile1c_results/apra_Neukirchen_a-hmm-012_Desulfolithobacter_dismutans_B35_GCA_046599375.txt]

# hmmsearch :: search profile(s) against a sequence database
# HMMER 3.4 (Aug 2023); http://hmmer.org/
# Copyright (C) 2023 Howard Hughes Medical Institute.
# Freely distributed under the BSD open source license.
# - - - - - - - - - - - - - - - - - - - - - - - - - - - - - - - - - - - -
# query HMM file:                  /Users/lukas/OneDrive/2023_Sulfur/20250723_HMM/profiles_all/apra_Neukirchen_a.hmm
# target sequence database:        /Users/lukas/OneDrive/2023_Sulfur/20250626_HMM/db_new/012_Desulfolithobacter_dismutans_B35_GCA_046599375.fas
# - - - - - - - - - - - - - - - - - - - - - - - - - - - - - - - - - - - -

Query:       apra_Neukirchen_a  [M=670]
Scores for complete sequences (score includes all domains):
   --- full sequence ---   --- best 1 domain ---    -#dom-
    E-value  score  bias    E-value  score  bias    exp  N  Sequence     Description
    ------- ------ -----    ------- ------ -----   ---- --  --------     -----------
   1.4e-279  926.3   2.2   1.9e-279  925.9   2.2    1.0  1  MFP7754871.1  adenylyl-sulfate reductase subunit alpha [Therm
    1.6e-21   73.6   0.5    1.5e-17   60.4   0.3    2.2  2  MFP7754162.1  L-aspartate oxidase [Thermodesulfobacteriota ba
    7.6e-11   38.3   8.5    4.3e-09   32.5   1.6    2.4  3  MFP7755581.1  fumarate reductase/succinate dehydrogenase flav
    1.7e-05   20.6   0.1    2.5e-05   20.0   0.1    1.1  1  MFP7754873.1  FAD-dependent oxidoreductase [Thermodesulfobact
    4.6e-05   19.2   2.2      0.036    9.6   1.1    2.1  2  MFP7755788.1  FAD-dependent oxidoreductase [Thermodesulfobact
    4.7e-05   19.1   0.1     0.0001   18.1   0.0    1.5  2  MFP7755905.1  FAD-dependent oxidoreductase [Thermodesulfobact
    0.00051   15.7   1.7    0.00055   15.6   0.0    1.9  3  MFP7755728.1  FAD-dependent oxidoreductase [Thermodesulfobact
     0.0011   14.6   0.0        0.2    7.1   0.1    2.1  2  MFP7755789.1  formate dehydrogenase subunit alpha [Thermodesu
     0.0015   14.2   0.8      0.026   10.1   0.1    2.1  2  MFP7753249.1  FAD-dependent oxidoreductase [Thermodesulfobact
     0.0031   13.1   1.7      0.084    8.4   0.2    2.8  3  MFP7753764.1  thioredoxin-disulfide reductase [Thermodesulfob
     0.0051   12.4   0.2      0.045    9.3   0.0    2.0  2  MFP7753408.1  FAD-dependent oxidoreductase [Thermodesulfobact
     0.0086   11.7   1.0      0.062    8.8   0.1    2.2  2  MFP7755482.1  NAD(P)/FAD-dependent oxidoreductase [Thermodesu
     0.0091   11.6   0.4      0.014   11.0   0.4    1.2  1  MFP7755059.1  methylenetetrahydrofolate--tRNA-(uracil(54)-C(5
  ------ inclusion threshold ------
      0.019   10.5   0.3       0.26    6.8   0.1    2.2  2  MFP7755116.1  FAD-dependent oxidoreductase [Thermodesulfobact
      0.021   10.4   1.4       0.12    7.9   0.3    2.0  2  MFP7754693.1  NAD(P)/FAD-dependent oxidoreductase [Thermodesu
      0.021   10.4   0.0      0.031    9.8   0.0    1.1  1  MFP7754503.1  protoporphyrinogen oxidase [Thermodesulfobacter
      0.033    9.7   0.0      0.053    9.0   0.0    1.2  1  MFP7755904.1  CoB--CoM heterodisulfide reductase iron-sulfur 
      0.034    9.7   0.8      0.046    9.2   0.8    1.1  1  MFP7754734.1  NAD(P)/FAD-dependent oxidoreductase [Thermodesu
       0.13    7.7   2.1       0.89    5.0   0.7    2.0  2  MFP7754117.1  dihydrolipoyl dehydrogenase family protein [The


Domain annotation for each sequence (and alignments):
>> MFP7754871.1  adenylyl-sulfate reductase subunit alpha [Thermodesulfobacteriota bacterium B35]
   #    score  bias  c-Evalue  i-Evalue hmmfrom  hmm to    alifrom  ali to    envfrom  env to     acc
 ---   ------ ----- --------- --------- ------- -------    ------- -------    ------- -------    ----
   1 !  925.9   2.2    1e-281  1.9e-279      46     627 ..      16     665 ..       4     668 .. 0.96

  Alignments for each domain:
  == domain 1  score: 925.9 bits;  conditional E-value: 1e-281
  apra_Neukirchen_a  46 elevveletDiLiiGGGmagcgAAveake.ak.dlkvvlveKAaierSGavAaGlsAinaYigenetpedyvryvrkdlmgivReDLvldia 135
                        ++evve+++DiLi+GGGma+cg+A+e+k+ a  d+k++l++KAa+erSGavA+GlsAin+Yigen  +edyv++vr+dlmg+vReDL++d++
       MFP7754871.1  16 DPEVVEHSCDILIVGGGMAACGTAFEIKKwAPdDMKIILCDKAAMERSGAVAQGLSAINTYIGENA-IEDYVKMVRNDLMGVVREDLIYDLG 106
                        6899*************************7669********************************9.************************* PP

  apra_Neukirchen_a 136 rhvdevvkkleewGLpil.kdenGk................yvrrGkwqikInGesyKpivAeaakkalgv.evlnrvfitdllvd..ednr 207
                        rhvde+vk++eewGLp++ k e+G+                +vr+Gkwqi+InGesyK+ivAe akkalg+ ++++rvfi+++l+d   dn+
       MFP7754871.1 107 RHVDESVKLFEEWGLPVWkKAEDGSnldgakpaptlreggqPVRTGKWQIMINGESYKCIVAEPAKKALGEeNIMERVFIVKMLLDknLDNT 198
                        ******************88899999*******************************************999**************8867** PP

  apra_Neukirchen_a 208 vaGAvgfsvrenkfyvikakavivatGGAagiyrprsvgegrgraWYppfntGsgyamgiraGAemttmEnrfvalRfKDtygPvgtiallv 299
                        +aGAvgfs+renk++v+++ka +va+GGA++i+rprs+geg+graWYp++n+Gs+y+m++++GA +t+mEnrf ++RfKD+ygPvg+++ll+
       MFP7754871.1 199 IAGAVGFSTRENKVHVFTCKAALVACGGAVNIFRPRSTGEGKGRAWYPVWNAGSTYTMCAQVGATLTMMENRFTPARFKDGYGPVGAWFLLF 290
                        ******************************************************************************************** PP

  apra_Neukirchen_a 300 kakavnalgeeyee......elkk..eYgkak.iptslRnyatleevkeGrgPiyldteealq...........d........keleeelwe 363
                        kak++n lge y +      el+k  +Yg ++ +pt+lRn+++l+e+k+GrgPiy+ t+ al+           d        k+le+e+we
       MFP7754871.1 291 KAKVQNGLGEFYANsdsvkeELEKymPYGASAvTPTCLRNHLMLNEMKAGRGPIYMATDVALNafldekreqgmDekavkkywKHLESEAWE 382
                        *************99998876666778888888*****************************999988776666156677888********* PP

  apra_Neukirchen_a 364 dfLdmaisqallwaeeniepekenvEiegtePyivGsHaacsGyWv...dl.................ynrmtTvkgLfaaGdvaGgsphkf 435
                        dfLdm+++qa lwa +niepek  +Ei++tePy++GsH++c+G+W+   +                  ynrmtTv+gLf+aGd++G+s+hkf
       MFP7754871.1 383 DFLDMSVGQAGLWAGMNIEPEKVGSEIMPTEPYMLGSHSGCCGIWTsgpNEdwvpdvdgprshqykwgYNRMTTVNGLFTAGDGVGASGHKF 474
                        **********************************************7761156788899********************************* PP

  apra_Neukirchen_a 436 vsGslaeGriAakaavkyildekdekpeldeeeveelkeeiykpletleekkkettagev.pnyitpeeleerlqkimdeYagGistnYetn 526
                        +sGs+aeGri ak++vky++d++ ++pel+ ++++el++e+y+p+++++e   +tt+++v pny++p  l++rl+k +deY gG++t+Y+t+
       MFP7754871.1 475 SSGSHAEGRIVAKQMVKYCRDNS-HTPELA-QSAQELADEVYAPVKRYHEFVGATTHQDVnPNYCKPAGLMMRLMKATDEYGGGVATYYMTS 564
                        *******************9985.559999.999********************************************************** PP

  apra_Neukirchen_a 527 ekkLeialeklemLkedleklaAedlheLlrawElihRllvaeaviehllfRkEtRwpgyyeraDypelddenwkkfvnskydpetgeieii 618
                         k Lei++++lemL+ed+ek+aA dlheLlrawE++hR++++ea+i+h++fR+E+R+pg+y+r+D+p+ ddenwk+fvns+ydp+ ge++++
       MFP7754871.1 565 GKLLEICMNLLEMLREDAEKMAAGDLHELLRAWENYHRIWCVEAHIRHIQFREESRYPGFYYRSDFPTCDDENWKCFVNSTYDPKAGEWKCE 656
                        ******************************************************************************************** PP

  apra_Neukirchen_a 619 krplvelve 627
                        k+++++++e
       MFP7754871.1 657 KVECINIIE 665
                        ******996 PP

>> MFP7754162.1  L-aspartate oxidase [Thermodesulfobacteriota bacterium B35]
   #    score  bias  c-Evalue  i-Evalue hmmfrom  hmm to    alifrom  ali to    envfrom  env to     acc
 ---   ------ ----- --------- --------- ------- -------    ------- -------    ------- -------    ----
   1 !   60.4   0.3   8.5e-20   1.5e-17      53     278 ..       3     236 ..       1     310 [. 0.89
   2 !   11.3   0.0     6e-05     0.011     437     602 ..     375     527 ..     334     537 .. 0.62

  Alignments for each domain:
  == domain 1  score: 60.4 bits;  conditional E-value: 8.5e-20
  apra_Neukirchen_a  53 etDiLiiGGGmagcgAAveakeakdlkvvlv.eKAaierSGavAaGlsAinaYigenetpedyvryvrkdlmgivReDLvldiarhvdevvk 143
                        +tD+LiiG G+ag   A++++   +++v++v  KA+ +    +A+G   i a + ++++ped++r   +  +g++ e++v  + +     v+
       MFP7754162.1   3 STDVLIIGSGVAGLSFALKVAD--RCRVTMVtKKAKADTATNLAQG--GIAAVLSSEDSPEDHIRDTLRSGDGLCNEEIVRLVVNDGPARVR 90 
                        79************99998875..6677766268***********9..67789999999********************************* PP

  apra_Neukirchen_a 144 kleewGLpilkdenGk..........yvrrGkwqikInGesyKpivAeaakkalgvevlnrvfitdllvd..........ednrvaGAvgfs 215
                        +l e+G+ + + + G+            rr  ++  + G ++   + e + ++ ++evl+   ++dll++          +++r+ GA+ ++
       MFP7754162.1  91 ELVELGVRFKRGKGGEefdlgmegghSARRVAHSFDLTGREIERALLERVAETPNIEVLEDHLAIDLLMEskarglplqgDGDRCLGAYVLN 182
                        **********99999999***999999***************************************************99889********* PP

  apra_Neukirchen_a 216 vrenkfyvikakavivatGGAagiyrprsvgegrgraWYppfntGsgyamgiraGAemttmEn 278
                         +++++ + +a+ ++++tGG+ ++y    +         p   tG g+am+ raGA +  +E 
       MFP7754162.1 183 RKSGEVETRQARVTVLCTGGCGKVYLYTTN---------PDIATGDGMAMAYRAGARVANLEF 236
                        *************************97766.........7889**************999994 PP

  == domain 2  score: 11.3 bits;  conditional E-value: 6e-05
  apra_Neukirchen_a 437 sGslaeGriAakaavkyildekdekpeldeeeveelkeeiykpletleekkkettagevpnyitpeeleerlqkimdeYagGistnYetnek 528
                        +G +   r+A+++ ++ ++  ++++ +  +++  ++++e +  +  +++ ++ + ++     + +++  +++ ++m +Y+g +       ek
       MFP7754162.1 375 TGLHGANRLASNSLLEAVVFAHRAA-DWLHRNWPAITREAEVEVPAWRTGRARSIEE----NVLISHNWDQIRRLMWNYVGIVR-----REK 456
                        4555555555555555553332222.2222333343333333333455555333333....35666667777777777877665.....467 PP

  apra_Neukirchen_a 529 kLeialeklemLkedleklaAedlheLlrawElihRllvaeaviehllfRkEtRwpgyyeraDypelddenwkk 602
                        +L++ +++le + +++++    d+     + El++  ++ae++++  + RkE+R  g ++ +Dyp++dd +++ 
       MFP7754162.1 457 RLHLVKRRLEPIITEIREHFY-DYLLTPDLVELRNIAIIAELIVRCARSRKESR--GLHYMVDYPQRDDVHFRR 527
                        777777777777766665443.444455788999999*****************..99999********99865 PP

>> MFP7755581.1  fumarate reductase/succinate dehydrogenase flavoprotein subunit [Thermodesulfobacteriota bacterium B35]
   #    score  bias  c-Evalue  i-Evalue hmmfrom  hmm to    alifrom  ali to    envfrom  env to     acc
 ---   ------ ----- --------- --------- ------- -------    ------- -------    ------- -------    ----
   1 !   32.5   1.6   2.4e-11   4.3e-09      50     241 ..      30     234 ..       9     259 .. 0.82
   2 !    9.8   0.0   0.00018     0.032     400     427 ..     400     426 ..     385     431 .. 0.85
   3 ?   -2.9   0.2       1.3   2.3e+02     554     581 ..     557     584 ..     520     629 .. 0.62

  Alignments for each domain:
  == domain 1  score: 32.5 bits;  conditional E-value: 2.4e-11
  apra_Neukirchen_a  50 veletDiLiiGGGmagcgAAveake.akdl.kvvlveKAaierSGavAaGlsAinaYigenetped.yvryvrkdlmgivReDLvldiarhv 138
                        ++ + +iL+iG G ag  AA +++e   ++ + ++ +     +S a   G++A   Y ++++++   + + ++   +   Re  v+ +a+  
       MFP7755581.1  30 NKRKYEILVIGTGLAGASAAATMAElGYNVkSFCIQDSPRRAHSIAAQGGINAAKNYQNDGDSIFRlFYDTIK-GGDFRSREANVYRLAQVA 120
                        455899*******************544661566778888889999999**********99965441444444.445568************ PP

  apra_Neukirchen_a 139 devvkkleewGLpilkdenGk..............yvrrGkwqikInGesyKpivAeaakkalgvevlnrvfitdllvdednrvaGAvgfsv 216
                        ++ +++    G+p+ ++  G+              + +rG+   ++    y  ++ + a    +v+++ r  ++dl++ ed+r  G +  ++
       MFP7755581.1 121 NNIIDQCVAQGIPFAREYGGTlanrsfggaqvsrtFYARGQTGQQLLLGAYSALMRQVAAG--RVTIYPRREMMDLVL-EDGRARGIICRNL 209
                        ****************999999999999999999977778877777666899998888877..67*************.88*********** PP

  apra_Neukirchen_a 217 renkfyvikakavivatGGAagiyr 241
                         ++++  +   av++atGG  ++y 
       MFP7755581.1 210 ITGELERYAGHAVVLATGGYGNVYY 234
                        ***********************95 PP

  == domain 2  score: 9.8 bits;  conditional E-value: 0.00018
  apra_Neukirchen_a 400 sHaacsGyWvdlynrmtTvkgLfaaGdv 427
                         H ++ G+Wvd  + m+T++gLf  G++
       MFP7755581.1 400 VHYTMGGLWVDY-HLMSTLPGLFVLGEA 426
                        588889*****9.***********9986 PP

  == domain 3  score: -2.9 bits;  conditional E-value: 1.3
  apra_Neukirchen_a 554 eLlrawElihRllvaeaviehllfRkEt 581
                         L ra  + + l  ae++++  l+R+E+
       MFP7755581.1 557 SLERAGRVADFLEFAEIMVRDALAREES 584
                        3444444556677899999999999998 PP

>> MFP7754873.1  FAD-dependent oxidoreductase [Thermodesulfobacteriota bacterium B35]
   #    score  bias  c-Evalue  i-Evalue hmmfrom  hmm to    alifrom  ali to    envfrom  env to     acc
 ---   ------ ----- --------- --------- ------- -------    ------- -------    ------- -------    ----
   1 !   20.0   0.1   1.4e-07   2.5e-05      45      85 ..     136     175 ..      93     179 .. 0.75

  Alignments for each domain:
  == domain 1  score: 20.0 bits;  conditional E-value: 1.4e-07
  apra_Neukirchen_a  45 kelevveletDiLiiGGGmagcgAAveakeakdlkvvlveK 85 
                        + +   e++ +iL+iGGG+ag  AA+ea++a  +k ++veK
       MFP7754873.1 136 EPFLLDEINKNILVIGGGIAGLTAALEAAKAG-YKATIVEK 175
                        455678999*******************9865.88999998 PP

>> MFP7755788.1  FAD-dependent oxidoreductase [Thermodesulfobacteriota bacterium B35]
   #    score  bias  c-Evalue  i-Evalue hmmfrom  hmm to    alifrom  ali to    envfrom  env to     acc
 ---   ------ ----- --------- --------- ------- -------    ------- -------    ------- -------    ----
   1 !    9.6   1.1    0.0002     0.036      55      88 ..      11      43 ..       3      50 .. 0.86
   2 !    8.5   0.0   0.00044      0.08      33      85 ..     571     623 ..     540     626 .. 0.66

  Alignments for each domain:
  == domain 1  score: 9.6 bits;  conditional E-value: 0.0002
  apra_Neukirchen_a 55 DiLiiGGGmagcgAAveakeakdlkvvlveKAai 88
                        ++++GGG+ag  AA+ + e   + v lveKAa+
       MFP7755788.1 11 SVMVVGGGIAGVQAALDLTELG-YYVYLVEKAAV 43
                       689***************9865.89*******97 PP

  == domain 2  score: 8.5 bits;  conditional E-value: 0.00044
  apra_Neukirchen_a  33 laaallaalamk.kelevveletDiLiiGGGmagcgAAveakeakdlkvvlveK 85 
                        +  a+++a++m+    ++v ++   LiiGGG+ag   A++++ +   + vl+eK
       MFP7755788.1 571 VRMAVAKARRMQpLPAQTVPVTPRALIIGGGIAGMTVALTLADQG-FESVLLEK 623
                        3334444555554334577788899***************99754.55555565 PP

>> MFP7755905.1  FAD-dependent oxidoreductase [Thermodesulfobacteriota bacterium B35]
   #    score  bias  c-Evalue  i-Evalue hmmfrom  hmm to    alifrom  ali to    envfrom  env to     acc
 ---   ------ ----- --------- --------- ------- -------    ------- -------    ------- -------    ----
   1 !   18.1   0.0   5.6e-07    0.0001      46      85 ..      11      49 ..       2      51 .. 0.82
   2 ?   -3.0   0.1       1.3   2.4e+02     415     455 ..     398     435 ..     396     440 .. 0.75

  Alignments for each domain:
  == domain 1  score: 18.1 bits;  conditional E-value: 5.6e-07
  apra_Neukirchen_a 46 elevveletDiLiiGGGmagcgAAveakeakdlkvvlveK 85
                        ++++++++D L++GGG+ag  AA+ ++ + d +vv+ve+
       MFP7755905.1 11 MTSERTIRCDALVVGGGIAGLQAALDLADQ-DFSVVIVER 49
                       2346779*******************9975.699999996 PP

  == domain 2  score: -3.0 bits;  conditional E-value: 1.3
  apra_Neukirchen_a 415 mtTvkgLfaaGdvaGgsphkfvsGslaeGriAakaavkyil 455
                        +t ++g+f aG ++G    k +  s+ae+  Aa +a +y++
       MFP7755905.1 398 RTDLEGVFVAGAASG---PKDIVDSIAEAGAAAMEASNYLT 435
                        578899999998766...45566788888888888888774 PP

>> MFP7755728.1  FAD-dependent oxidoreductase [Thermodesulfobacteriota bacterium B35]
   #    score  bias  c-Evalue  i-Evalue hmmfrom  hmm to    alifrom  ali to    envfrom  env to     acc
 ---   ------ ----- --------- --------- ------- -------    ------- -------    ------- -------    ----
   1 !   15.6   0.0     3e-06   0.00055      55      85 ..       3      34 ..       1      40 [. 0.88
   2 ?   -3.1   0.0       1.4   2.6e+02     411     428 ..     264     280 ..     255     283 .. 0.71
   3 ?   -3.1   0.1       1.4   2.5e+02     261     280 ..     298     317 ..     291     319 .. 0.89

  Alignments for each domain:
  == domain 1  score: 15.6 bits;  conditional E-value: 3e-06
  apra_Neukirchen_a 55 DiLiiGGGmagcgAAveake.akdlkvvlveK 85
                       +i+iiGGG+ag  AA ++++ + d k++++e 
       MFP7755728.1  3 NIVIIGGGAAGMSAASRIRKlQPDWKITVLEA 34
                       699*****************555******996 PP

  == domain 2  score: -3.1 bits;  conditional E-value: 1.4
  apra_Neukirchen_a 411 lynrmtTvkgLfaaGdva 428
                          + +t+  ++faaGdva
       MFP7755728.1 264 D-RMRTSRANVFAAGDVA 280
                        3.45567789******97 PP

  == domain 3  score: -3.1 bits;  conditional E-value: 1.4
  apra_Neukirchen_a 261 sgyamgiraGAemttmEnrf 280
                        +g  mg+ aG +m   E rf
       MFP7755728.1 298 AGNKMGFVAGTNMAGSESRF 317
                        7899**************99 PP

>> MFP7755789.1  formate dehydrogenase subunit alpha [Thermodesulfobacteriota bacterium B35]
   #    score  bias  c-Evalue  i-Evalue hmmfrom  hmm to    alifrom  ali to    envfrom  env to     acc
 ---   ------ ----- --------- --------- ------- -------    ------- -------    ------- -------    ----
   1 !    5.3   0.0     0.004      0.73      47      86 ..     198     236 ..     153     247 .. 0.67
   2 !    7.1   0.1    0.0011       0.2     394     460 ..     455     526 ..     452     539 .. 0.74

  Alignments for each domain:
  == domain 1  score: 5.3 bits;  conditional E-value: 0.004
  apra_Neukirchen_a  47 levveletDiLiiGGGmagcgAAveakeakdlkvvlveKA 86 
                        ++++ +   i +iGGG ag  AA+ + ++   +v++ e A
       MFP7755789.1 198 PKERPTGKRIAVIGGGPAGLTAAYFLTRKG-HDVTIFEAA 236
                        44444566799*************998754.567777644 PP

  == domain 2  score: 7.1 bits;  conditional E-value: 0.0011
  apra_Neukirchen_a 394 ePyivGsHaacsGyWv...dl.....ynrmtTvkgLfaaGdvaGgsphkfvsGslaeGriAakaavkyildekde 460
                        eP + G+  + +G+      +      + +t+vkg+fa Gd+a  s++k v  +++ +r Aa ++ +y++++ ++
       MFP7755789.1 455 EPVVKGGELE-AGLALtprGMiqanpRSSETSVKGVFAGGDAA--SGSKSVIQAVVSARRAADNIHAYVMQQPKA 526
                        6666666666.6665544300344446789***********96..66799999****************876544 PP

>> MFP7753249.1  FAD-dependent oxidoreductase [Thermodesulfobacteriota bacterium B35]
   #    score  bias  c-Evalue  i-Evalue hmmfrom  hmm to    alifrom  ali to    envfrom  env to     acc
 ---   ------ ----- --------- --------- ------- -------    ------- -------    ------- -------    ----
   1 !   10.1   0.1   0.00014     0.026      49      86 ..       8      44 ..       1      51 [. 0.79
   2 ?    2.5   0.1     0.029       5.2     181     234 ..     185     235 ..     176     241 .. 0.86

  Alignments for each domain:
  == domain 1  score: 10.1 bits;  conditional E-value: 0.00014
  apra_Neukirchen_a 49 vveletDiLiiGGGmagcgAAveakeakdlkvvlveKA 86
                         + e D+L+iGGG+ g   A  a+  ++l v lveK 
       MFP7753249.1  8 LANREYDLLVIGGGITGACIAHDAA-LRGLAVALVEKN 44
                       456789********99988888776.568999999996 PP

  == domain 2  score: 2.5 bits;  conditional E-value: 0.029
  apra_Neukirchen_a 181 eaakkalgvevlnrvfitdllvdednrvaGAvgfsvrenkfyvikakavivatG 234
                         a+k+  ++++ n + +tdll  +++rv GA   +  + + + i+a+ vi ++G
       MFP7753249.1 185 TAVKN--SARIANYLEVTDLLA-RKGRVEGARVRDRFTAEEFDITARLVINSAG 235
                        45555..469************.66******99999999999999999999988 PP

>> MFP7753764.1  thioredoxin-disulfide reductase [Thermodesulfobacteriota bacterium B35]
   #    score  bias  c-Evalue  i-Evalue hmmfrom  hmm to    alifrom  ali to    envfrom  env to     acc
 ---   ------ ----- --------- --------- ------- -------    ------- -------    ------- -------    ----
   1 !    8.4   0.2   0.00046     0.084      51      87 ..       3      38 ..       1      40 [. 0.87
   2 ?    0.9   0.0     0.087        16      53      81 ..     146     175 ..     127     179 .. 0.87
   3 ?    1.2   0.0      0.07        13     404     427 ..     257     280 ..     254     299 .. 0.87

  Alignments for each domain:
  == domain 1  score: 8.4 bits;  conditional E-value: 0.00046
  apra_Neukirchen_a 51 eletDiLiiGGGmagcgAAveakeakdlkvvlveKAa 87
                       + e  ++i+GGG ag  A + a++ + lk +lveK a
       MFP7753764.1  3 QAEYQLIIVGGGPAGLTAGLYAARGR-LKALLVEKGA 38
                       567899**************999876.999****976 PP

  == domain 2  score: 0.9 bits;  conditional E-value: 0.087
  apra_Neukirchen_a  53 etDiLiiGGGmagcgAAveake.akdlkvv 81 
                        + +i ++GGG+ +   A+++ + a+++ v+
       MFP7753764.1 146 DQEIAVVGGGNTAIQEALHLTKfARKVTVI 175
                        67899**************99977766664 PP

  == domain 3  score: 1.2 bits;  conditional E-value: 0.07
  apra_Neukirchen_a 404 csGyWv.dlynrmtTvkgLfaaGdv 427
                         +G+ + d+ + +t ++g+faaGd+
       MFP7753764.1 257 EAGFIItDT-EMRTNLDGVFAAGDI 280
                        577777566.999***********6 PP

>> MFP7753408.1  FAD-dependent oxidoreductase [Thermodesulfobacteriota bacterium B35]
   #    score  bias  c-Evalue  i-Evalue hmmfrom  hmm to    alifrom  ali to    envfrom  env to     acc
 ---   ------ ----- --------- --------- ------- -------    ------- -------    ------- -------    ----
   1 ?    0.8   0.0     0.091        16      46      75 ..     396     426 ..     353     437 .. 0.60
   2 !    9.3   0.0   0.00025     0.045      49      84 ..     528     563 ..     486     566 .. 0.77

  Alignments for each domain:
  == domain 1  score: 0.8 bits;  conditional E-value: 0.091
  apra_Neukirchen_a  46 elevve.letDiLiiGGGmagcgAAveakea 75 
                         +++   +   + iiGGG +g   A++++ a
       MFP7753408.1 396 PPKTAPaTGHKVAIIGGGPGGMAVAWHLALA 426
                        3343332456899************998754 PP

  == domain 2  score: 9.3 bits;  conditional E-value: 0.00025
  apra_Neukirchen_a  49 vveletDiLiiGGGmagcgAAveakeakdlkvvlve 84 
                          ++   +++iG+G+ gc  Avea ++   +v+lv+
       MFP7753408.1 528 PMKTGKQVVVIGAGNVGCDVAVEAYRQGAEQVTLVD 563
                        33445689******************9999999998 PP

>> MFP7755482.1  NAD(P)/FAD-dependent oxidoreductase [Thermodesulfobacteriota bacterium B35]
   #    score  bias  c-Evalue  i-Evalue hmmfrom  hmm to    alifrom  ali to    envfrom  env to     acc
 ---   ------ ----- --------- --------- ------- -------    ------- -------    ------- -------    ----
   1 ?    1.3   0.1     0.065        12      54      80 ..       6      31 ..       2      40 .. 0.83
   2 !    8.8   0.1   0.00034     0.062     411     459 ..     256     303 ..     197     307 .. 0.80

  Alignments for each domain:
  == domain 1  score: 1.3 bits;  conditional E-value: 0.065
  apra_Neukirchen_a 54 tDiLiiGGGmagcgAAveakeakdlkv 80
                        D++i G G ag  A ++a+++k ++v
       MFP7755482.1  6 FDVVITGVGPAGIQAGIHAARKK-TRV 31
                       59*****************9966.344 PP

  == domain 2  score: 8.8 bits;  conditional E-value: 0.00034
  apra_Neukirchen_a 411 l.ynrmtTvkgLfaaGdvaGgsphkfvsGslaeGriAakaavkyildekd 459
                        +  +++t ++g++aaGd++G         ++ eG +A+ +a+ y++++k+
       MFP7755482.1 256 TnRRQETNIPGIYAAGDIVGPP--YQMAKAVGEGCVAGMEAATYARRQKR 303
                        33467899***********953..33667889999999999999876654 PP

>> MFP7755059.1  methylenetetrahydrofolate--tRNA-(uracil(54)-C(5))-methyltransferase (FADH(2)-oxidizing) TrmFO [Thermode
   #    score  bias  c-Evalue  i-Evalue hmmfrom  hmm to    alifrom  ali to    envfrom  env to     acc
 ---   ------ ----- --------- --------- ------- -------    ------- -------    ------- -------    ----
   1 !   11.0   0.4   7.7e-05     0.014      56      75 ..       6      25 ..       2      34 .. 0.84

  Alignments for each domain:
  == domain 1  score: 11.0 bits;  conditional E-value: 7.7e-05
  apra_Neukirchen_a 56 iLiiGGGmagcgAAveakea 75
                       i i+GGG agc AA++a++ 
       MFP7755059.1  6 ITIVGGGLAGCEAAWQAARR 25
                       78**************9984 PP

>> MFP7755116.1  FAD-dependent oxidoreductase [Thermodesulfobacteriota bacterium B35]
   #    score  bias  c-Evalue  i-Evalue hmmfrom  hmm to    alifrom  ali to    envfrom  env to     acc
 ---   ------ ----- --------- --------- ------- -------    ------- -------    ------- -------    ----
   1 ?    6.8   0.1    0.0014      0.26      55      86 ..       4      36 ..       1      45 [. 0.84
   2 ?    1.5   0.0     0.057        10     194     235 ..     384     427 ..     366     433 .. 0.82

  Alignments for each domain:
  == domain 1  score: 6.8 bits;  conditional E-value: 0.0014
  apra_Neukirchen_a 55 DiLiiGGGmagcgAAveakeak.dlkvvlveKA 86
                        i+iiGG +ag  AA+++k+ + d ++++v++ 
       MFP7755116.1  4 KIVIIGGVAAGPKAACHLKRLRpDWDITVVDQD 36
                       599*****************666*******985 PP

  == domain 2  score: 1.5 bits;  conditional E-value: 0.057
  apra_Neukirchen_a 194 rvfitdllvd.ednrvaGAvgfsvrenkfy.vikakavivatGG 235
                         +++  ++ d +  rv G  gf+v ++++   i a av++a G 
       MFP7755116.1 384 AIVVYLMVFDrRTRRVLGLQGFGVMNDSISaRIDAAAVLLAKGA 427
                        55666666778669**********998875269*******9985 PP

>> MFP7754693.1  NAD(P)/FAD-dependent oxidoreductase [Thermodesulfobacteriota bacterium B35]
   #    score  bias  c-Evalue  i-Evalue hmmfrom  hmm to    alifrom  ali to    envfrom  env to     acc
 ---   ------ ----- --------- --------- ------- -------    ------- -------    ------- -------    ----
   1 ?    7.9   0.3   0.00065      0.12      56      85 ..       6      34 ..       2      38 .. 0.88
   2 ?    1.0   0.0     0.082        15     224     237 ..     154     167 ..     152     169 .. 0.91

  Alignments for each domain:
  == domain 1  score: 7.9 bits;  conditional E-value: 0.00065
  apra_Neukirchen_a 56 iLiiGGGmagcgAAveakeakdlkvvlveK 85
                       i+++GGG++g +AA ea+++ +++v+l+eK
       MFP7754693.1  6 IVVVGGGAGGMLAAGEAARS-GARVLLLEK 34
                       89***************974.689999999 PP

  == domain 2  score: 1.0 bits;  conditional E-value: 0.082
  apra_Neukirchen_a 224 ikakavivatGGAa 237
                        i a+avi+atGGA+
       MFP7754693.1 154 IAARAVILATGGAS 167
                        789**********8 PP

>> MFP7754503.1  protoporphyrinogen oxidase [Thermodesulfobacteriota bacterium B35]
   #    score  bias  c-Evalue  i-Evalue hmmfrom  hmm to    alifrom  ali to    envfrom  env to     acc
 ---   ------ ----- --------- --------- ------- -------    ------- -------    ------- -------    ----
   1 ?    9.8   0.0   0.00017     0.031      54      86 ..       6      39 ..       3      48 .. 0.87

  Alignments for each domain:
  == domain 1  score: 9.8 bits;  conditional E-value: 0.00017
  apra_Neukirchen_a 54 tDiLiiGGGmagcgAAveakeak.dlkvvlveKA 86
                        D+LiiG+G +g g A  +k ++ d++ +++eK 
       MFP7754503.1  6 HDVLIIGAGLSGLGVASFLKDKRpDIRFLVLEKE 39
                       6********************777********95 PP

>> MFP7755904.1  CoB--CoM heterodisulfide reductase iron-sulfur subunit A family protein [Thermodesulfobacteriota bacter
   #    score  bias  c-Evalue  i-Evalue hmmfrom  hmm to    alifrom  ali to    envfrom  env to     acc
 ---   ------ ----- --------- --------- ------- -------    ------- -------    ------- -------    ----
   1 ?    9.0   0.0    0.0003     0.053      45      86 ..     139     179 ..      93     182 .. 0.68

  Alignments for each domain:
  == domain 1  score: 9.0 bits;  conditional E-value: 0.0003
  apra_Neukirchen_a  45 kelevveletDiLiiGGGmagcgAAveakeakdlkvvlveKA 86 
                         ++  ve +  + +iGGG+ag  AA  ++  ++l+vvl+eK+
       MFP7755904.1 139 LQPIRVEARRHVTVIGGGIAGLKAARVLAD-RGLEVVLIEKS 179
                        34556677889************9987765.67*******96 PP

>> MFP7754734.1  NAD(P)/FAD-dependent oxidoreductase [Thermodesulfobacteriota bacterium B35]
   #    score  bias  c-Evalue  i-Evalue hmmfrom  hmm to    alifrom  ali to    envfrom  env to     acc
 ---   ------ ----- --------- --------- ------- -------    ------- -------    ------- -------    ----
   1 ?    9.2   0.8   0.00026     0.046      53      87 ..       6      39 ..       1      53 [. 0.78

  Alignments for each domain:
  == domain 1  score: 9.2 bits;  conditional E-value: 0.00026
  apra_Neukirchen_a 53 etDiLiiGGGmagcgAAveakeakdlkvvlveKAa 87
                       e D+ i+GGG+ gc  A ++   ++++ vl+eKA 
       MFP7754734.1  6 ERDVAIVGGGVVGCAVARRLTL-EGASTVLLEKAT 39
                       78************99988764.567888999997 PP

>> MFP7754117.1  dihydrolipoyl dehydrogenase family protein [Thermodesulfobacteriota bacterium B35]
   #    score  bias  c-Evalue  i-Evalue hmmfrom  hmm to    alifrom  ali to    envfrom  env to     acc
 ---   ------ ----- --------- --------- ------- -------    ------- -------    ------- -------    ----
   1 ?    5.0   0.7    0.0049      0.89      52      83 ..       4      34 ..       1      41 [. 0.75
   2 ?    1.8   0.0     0.045       8.2     406     446 ..     291     328 ..     285     356 .. 0.75

  Alignments for each domain:
  == domain 1  score: 5.0 bits;  conditional E-value: 0.0049
  apra_Neukirchen_a 52 letDiLiiGGGmagcgAAveakeakdlkvvlv 83
                       ++ Di iiGGG+ag   A  a++   ++ +l+
       MFP7754117.1  4 HDYDIGIIGGGAAGLTIAAGAARLG-ARTLLI 34
                       689***********98887777643.444555 PP

  == domain 2  score: 1.8 bits;  conditional E-value: 0.045
  apra_Neukirchen_a 406 GyWvdlynrmtTvkgLfaaGdvaGgsphkfvsGslaeGriA 446
                        G+ vd  + +t+ + ++aaGdv G     +   +  eG i 
       MFP7754117.1 291 GIGVDR-RMRTSHRHIYAAGDVTGRFQFTHA--AGYEGGIV 328
                        777888.8889999**********7643333..33455555 PP


Internal pipeline statistics summary:
-------------------------------------
Query model(s):                            1  (670 nodes)
Target sequences:                       3424  (1181114 residues searched)
Passed MSV filter:                       136  (0.0397196); expected 68.5 (0.02)
Passed bias filter:                      117  (0.0341706); expected 68.5 (0.02)
Passed Vit filter:                        35  (0.010222); expected 3.4 (0.001)
Passed Fwd filter:                        19  (0.00554907); expected 0.0 (1e-05)
Initial search space (Z):               3424  [actual number of targets]
Domain search space  (domZ):              19  [number of targets reported over threshold]
# CPU time: 0.08u 0.00s 00:00:00.08 Elapsed: 00:00:00.04
# Mc/sec: 16017.97
//
[ok]
