# Supplementary material for: Sulfur disproportionation occurs globally across anoxic habitats and has multiple mechanisms of independent evolutionary origin
Source: ISME J. 2026 Mar 2;20(1):wrag042. doi: 10.1093/ismejo/wrag042 (PMC12998232; doi:10.1093/ismejo/wrag042)
Supplement: Sup_File_1_HMM_wrag042 [file sup_file_1_hmm_wrag042.zip › SupFile1_HMM/SupFile1c_results/apra_Neukirchen_a-hmm-013_Desulfobulbus_elongatus_FP_GCF_000621145.txt]

# hmmsearch :: search profile(s) against a sequence database
# HMMER 3.4 (Aug 2023); http://hmmer.org/
# Copyright (C) 2023 Howard Hughes Medical Institute.
# Freely distributed under the BSD open source license.
# - - - - - - - - - - - - - - - - - - - - - - - - - - - - - - - - - - - -
# query HMM file:                  /Users/lukas/OneDrive/2023_Sulfur/20250723_HMM/profiles_all/apra_Neukirchen_a.hmm
# target sequence database:        /Users/lukas/OneDrive/2023_Sulfur/20250626_HMM/db_new/013_Desulfobulbus_elongatus_FP_GCF_000621145.fas
# - - - - - - - - - - - - - - - - - - - - - - - - - - - - - - - - - - - -

Query:       apra_Neukirchen_a  [M=670]
Scores for complete sequences (score includes all domains):
   --- full sequence ---   --- best 1 domain ---    -#dom-
    E-value  score  bias    E-value  score  bias    exp  N  Sequence       Description
    ------- ------ -----    ------- ------ -----   ---- --  --------       -----------
   1.1e-279  926.8   1.8   1.4e-279  926.3   1.8    1.0  1  WP_028318908.1  adenylyl-sulfate reductase subunit alpha [Des
    1.1e-17   61.0   3.7    2.7e-16   56.3   3.7    2.1  1  WP_028317542.1  L-aspartate oxidase [Desulfobulbus elongatus]
    2.4e-16   56.5   8.9    1.7e-08   30.5   5.0    2.3  2  WP_028318474.1  fumarate reductase/succinate dehydrogenase fl
    1.4e-09   34.2   0.2    2.1e-05   20.3   0.0    2.1  2  WP_028318891.1  NAD(P)/FAD-dependent oxidoreductase [Desulfob
    1.7e-05   20.7   0.4      0.014   11.0   0.0    2.1  2  WP_028318593.1  NAD(P)/FAD-dependent oxidoreductase [Desulfob
    3.1e-05   19.8   1.1     0.0023   13.6   0.0    2.2  2  WP_028318778.1  FAD-dependent oxidoreductase [Desulfobulbus e
    0.00024   16.8   0.1    0.00036   16.2   0.1    1.1  1  WP_028318910.1  FAD-dependent oxidoreductase [Desulfobulbus e
    0.00032   16.4   1.3      0.012   11.2   0.1    2.8  3  WP_028317648.1  thioredoxin-disulfide reductase [Desulfobulbu
      0.003   13.2   0.1     0.0052   12.4   0.1    1.3  1  WP_051553851.1  methylenetetrahydrofolate--tRNA-(uracil(54)-C
     0.0075   11.9   0.0      0.013   11.1   0.0    1.3  1  WP_084312741.1  CoB-CoM heterodisulfide reductase HdrA2 [Desu
  ------ inclusion threshold ------
      0.014   11.0   0.2       0.26    6.8   0.0    2.0  2  WP_028319709.1  FAD-dependent oxidoreductase [Desulfobulbus e
      0.026   10.1   5.6      0.028   10.0   2.6    1.9  2  WP_035216424.1  tRNA uridine-5-carboxymethylaminomethyl(34) s
      0.028   10.0   0.0       0.05    9.2   0.0    1.3  1  WP_028317548.1  CoB--CoM heterodisulfide reductase iron-sulfu
      0.029    9.9   1.5       0.49    5.9   0.0    2.1  2  WP_028319200.1  GMC family oxidoreductase N-terminal domain-c
       0.04    9.5   1.3       0.56    5.7   0.1    2.1  2  WP_028319188.1  FAD-dependent oxidoreductase [Desulfobulbus e
      0.044    9.3   0.4      0.055    9.0   0.4    1.1  1  WP_051553751.1  NAD(P)/FAD-dependent oxidoreductase [Desulfob
      0.046    9.3   2.3      0.064    8.8   0.1    2.0  2  WP_028319240.1  FAD-dependent oxidoreductase [Desulfobulbus e


Domain annotation for each sequence (and alignments):
>> WP_028318908.1  adenylyl-sulfate reductase subunit alpha [Desulfobulbus elongatus]
   #    score  bias  c-Evalue  i-Evalue hmmfrom  hmm to    alifrom  ali to    envfrom  env to     acc
 ---   ------ ----- --------- --------- ------- -------    ------- -------    ------- -------    ----
   1 !  926.3   1.8    7e-282  1.4e-279      46     628 ..      16     667 ..       4     669 .. 0.96

  Alignments for each domain:
  == domain 1  score: 926.3 bits;  conditional E-value: 7e-282
  apra_Neukirchen_a  46 elevveletDiLiiGGGmagcgAAveake.ak.dlkvvlveKAaierSGavAaGlsAinaYigenetpedyvryvrkdlmgivReDLvldia 135
                        ++e+ve+++D+Li+GGGma+cgAA+e+k+ a  ++k++l++KAa+erSGavA+GlsAin+Yigen  +edyv++vr+dlmg+vReDL++d++
     WP_028318908.1  16 DPEIVEHSCDVLIVGGGMAACGAAFEIKKwAPeGMKIILCDKAAMERSGAVAQGLSAINTYIGENA-IEDYVKMVRNDLMGVVREDLIYDLG 106
                        6899*************************7668********************************9.************************* PP

  apra_Neukirchen_a 136 rhvdevvkkleewGLpil.kdenGk................yvrrGkwqikInGesyKpivAeaakkalgv.evlnrvfitdllvd..ednr 207
                        rhvde+vk++eewGLp++ k e+G+                +vr+Gkwqi+InGesyK++vAe akkalg+ ++++r+fi+++l+d  ++n+
     WP_028318908.1 107 RHVDESVKLFEEWGLPVWkKAEDGSnldgakpaktlreggaPVRTGKWQIMINGESYKCVVAEPAKKALGEeNIMERIFIVKMLLDknKENT 198
                        ******************8889999********************************************999**************9988** PP

  apra_Neukirchen_a 208 vaGAvgfsvrenkfyvikakavivatGGAagiyrprsvgegrgraWYppfntGsgyamgiraGAemttmEnrfvalRfKDtygPvgtiallv 299
                        +aGAvgfs+renk++v+k+ka +va+GGA++i+rprs+geg+graWYp++n+Gs+y+m++++GA +t+mEnrf ++RfKD+ygPvg+++ll+
     WP_028318908.1 199 IAGAVGFSTRENKVHVFKCKAALVACGGAVNIFRPRSTGEGKGRAWYPVWNAGSTYTMCAQVGATLTMMENRFTPARFKDGYGPVGAWFLLF 290
                        ******************************************************************************************** PP

  apra_Neukirchen_a 300 kakavnalgeeyee......elkk..eYgkak.iptslRnyatleevkeGrgPiyldteealq...........d........keleeelwe 363
                        kak++n lge y +      el+k  +Yg+++ +pt+lRn+++l+e+k+GrgPiy+ t+ al+           d        k+le+e+we
     WP_028318908.1 291 KAKVQNGLGEFYANspavkdELSKfmPYGQSAvTPTCLRNHLMLNELKAGRGPIYMATDVALNafldaqrasgkDekevkkfwKHLESEAWE 382
                        *************99998877777999*99999*****************************999988777666156677888********* PP

  apra_Neukirchen_a 364 dfLdmaisqallwaeeniepekenvEiegtePyivGsHaacsGyWvdl....................ynrmtTvkgLfaaGdvaGgsphkf 435
                        dfLdm+++qa lwa ++iepek  +Ei++tePy++GsH++c+G+W+                      ynrmtTv+gLf+aGd++G+s+hkf
     WP_028318908.1 383 DFLDMSVGQAGLWAGMDIEPEKVGSEIMPTEPYMLGSHSGCCGIWTSGpmeswvpevdgprshqykwgYNRMTTVNGLFTAGDGVGASGHKF 474
                        **********************************************4445667888899********************************* PP

  apra_Neukirchen_a 436 vsGslaeGriAakaavkyildekdekpeldeeeveelkeeiykpletleekkkettagev.pnyitpeeleerlqkimdeYagGistnYetn 526
                        +sGs+aeGri ak++vky++d++ ++pel+ ++++el++e+y+p++ +++ k++tta++v pny++p  +++rl+k +deY gG++t+Y+t+
     WP_028318908.1 475 SSGSHAEGRIVAKQMVKYCRDNAGFTPELA-QTAKELADEVYAPVKLYNQFKDATTATDVnPNYVKPAGMMMRLMKATDEYGGGVATYYMTS 565
                        *****************************9.999********************************************************** PP

  apra_Neukirchen_a 527 ekkLeialeklemLkedleklaAedlheLlrawElihRllvaeaviehllfRkEtRwpgyyeraDypelddenwkkfvnskydpetgeieii 618
                         k L+i+l++l+ ++ed+ek+aA dlheL+rawE++hR++++e++i+h++fRkE+R+pg+y+r+Dyp+ ddenwk+fvns++dp+++e++++
     WP_028318908.1 566 GKLLNICLDLLRLMREDAEKMAAGDLHELMRAWENYHRIWCVETHIRHIEFRKESRYPGFYYRSDYPTCDDENWKCFVNSTFDPKSKEWKCE 657
                        ******************************************************************************************** PP

  apra_Neukirchen_a 619 krplvelvek 628
                        k+p+++++e+
     WP_028318908.1 658 KVPCINIIET 667
                        ******9964 PP

>> WP_028317542.1  L-aspartate oxidase [Desulfobulbus elongatus]
   #    score  bias  c-Evalue  i-Evalue hmmfrom  hmm to    alifrom  ali to    envfrom  env to     acc
 ---   ------ ----- --------- --------- ------- -------    ------- -------    ------- -------    ----
   1 !   56.3   3.7   1.3e-18   2.7e-16      54     600 ..       5     525 ..       1     530 [. 0.79

  Alignments for each domain:
  == domain 1  score: 56.3 bits;  conditional E-value: 1.3e-18
  apra_Neukirchen_a  54 tDiLiiGGGmagcgAAveake.akdlkvvlveKAaierSGavAaGlsAinaYigenetpedyvryvrkdlmgivReDLvldiarhvdevvkk 144
                         D+LiiG G++g   A+++++ a+ +  ++  K + +    +A+G  A  a +  ++++e +++      +g++ e +v  +a +  + v++
     WP_028317542.1   5 SDVLIIGSGVSGLSFALKVAHfARVT--LITKKNKADTATNLAQGGVA--AVLSVEDSIEAHIDDTLVSGDGLCNEAIVRIVATEGPDRVRE 92 
                        6******************9955543..3455666677788**99665..445555559********************************* PP

  apra_Neukirchen_a 145 leewGLpilkdenGk..........yvrrGkwqikInGesyKpivAeaakkalgvevlnrvfitdllvd.........ednrvaGAvgfsvr 217
                        l ++G+ + k +nGk            rr  +   + G ++   + e++  +++++vl++  ++dll++         +++r+ GA+ ++  
     WP_028317542.1  93 LVDLGVRFQKGKNGKgfdlgmegghSARRVAHASDLTGKEIERALLEQIAANANIRVLENHLAIDLLIEskargrercNGDRCLGAYVLDRT 184
                        ************************999999*************999999999***********************999889*********** PP

  apra_Neukirchen_a 218 enkfyvikakavivatGGAagiyrprsvgegrgraWYppfntGsgyamgiraGAemttmEn.rfvalRfKDtygPvgtiallv...kakavn 305
                        ++++  + a a++++tGG+ ++y    +         p   tG g am+ raGA++  mE  +f ++ f +  +    i+  v   +   +n
     WP_028317542.1 185 TGEVEAYPAGATVLCTGGCGKVYLYTTN---------PDIATGDGVAMAYRAGAKVANMEFiQFHPTCFFNREAKNFLISEAVrgeGGILIN 267
                        ***********************98776.........7899*******************648999999998887655555551116679** PP

  apra_Neukirchen_a 306 algeeyeeelkkeY.gkakiptslRn.yatleevke.GrgPiyldteealqdkeleeelwedfLdmaisqallwaeeniepekenvEiegte 394
                        ++ge ++   kk Y +++ ++t   +  ++  e+k+ G   ++ld ++          l++ f    +++  +  + +++ +k+++ + +  
     WP_028317542.1 268 QQGEPFM---KK-YdERGDLATRDAVaRGIDAEMKAtGADCVFLDITHK-----PAPFLMQRF----PNIYATCKQYGVDLTKKPIPVVP-- 344
                        *******...77.943344555544404555677652455556666555.....444455544....667777788899******96666.. PP

  apra_Neukirchen_a 395 PyivGsHaacsGyWvdlynrmtTvkgLfaaGdvaGgsphkfvsGslaeGriAakaavkyildekdekpeldeeeveelkeeiykpletleek 486
                             +H  c G+ vd    ++++++L a G++a        +G +   r+A+++ ++ ++  +++  +  e ++e+    i k l+++e +
     WP_028317542.1 345 ----AAHYMCGGVLVDE-WGRSSITNLLALGETA-------CTGLHGANRLASNSLLEAVVFAHRA-AHWLEGAIEA----IAK-LDRIEVE 418
                        ....5677778899999.88999*********98.......5888999999999999988644333.2222233333....333.3334444 PP

  apra_Neukirchen_a 487 kkettagev.pnyitpeeleerlqkimdeYagGistnYetnekkLeialeklemLkedleklaAedlheLlrawElihRllvaeaviehllf 577
                           t    v  + i +++  ++  ++m +Y+g + +     +k+L++ + +l+++  ++++    d+     + El++  ++a ++++    
     WP_028317542.1 419 PWRTGGAAVlDESILIKHNWDQVRQLMWDYVGIVRR-----QKRLNLIQTRLSFMLAEIKEHFY-DYLLTPDLVELRNLAVIADLIVQSASR 504
                        43344444556779*****************99886.....57777777777777766665443.555556678888999************ PP

  apra_Neukirchen_a 578 RkEtRwpgyyeraDypelddenw 600
                        RkE+R  g ++ +Dype++d+++
     WP_028317542.1 505 RKESR--GLHYILDYPEKNDREF 525
                        *****..99999********988 PP

>> WP_028318474.1  fumarate reductase/succinate dehydrogenase flavoprotein subunit [Desulfobulbus elongatus]
   #    score  bias  c-Evalue  i-Evalue hmmfrom  hmm to    alifrom  ali to    envfrom  env to     acc
 ---   ------ ----- --------- --------- ------- -------    ------- -------    ------- -------    ----
   1 !   30.5   5.0   8.5e-11   1.7e-08      50     264 ..      30     258 ..       8     263 .. 0.84
   2 !   27.1   0.1   9.2e-10   1.9e-07     401     605 ..     401     610 ..     384     629 .. 0.66

  Alignments for each domain:
  == domain 1  score: 30.5 bits;  conditional E-value: 8.5e-11
  apra_Neukirchen_a  50 veletDiLiiGGGmagcgAAveake.akdl.kvvlveKAaierSGavAaGlsAinaYigenet.pedyvryvrkdlmgivReDLvldiarhv 138
                        ++ + +++i+G G ag  AA ++ e   ++ + ++ +     +S a   G++A   Y g++++    + + v+   +  +Re  v+ +a+  
     WP_028318474.1  30 NKRKYEVIIVGTGLAGASAAATLGElGYNVkSFCIQDSPRRAHSIAAQGGINAAKNYQGDGDSiFRLFYDTVKG-GDFRAREANVYRLAQVA 120
                        345899*******************544661566778888889999999**********998724556666664.45569************ PP

  apra_Neukirchen_a 139 devvkkleewGLpilkdenGk..............yvrrGkwqikInGesyKpivAeaakkalgvevlnrvfitdllvdednrvaGAvgfsv 216
                        ++ +++    G+p+ ++  G+              + +rG+   ++    y  ++ + a    +v+++ r  ++dl+v  d+   G +  ++
     WP_028318474.1 121 NNIIDQCVAQGVPFAREYGGTlanrsfggaqvsrtFYARGQTGQQLLLGAYSAMMRQVATG--KVKMYTRREMMDLVV-VDGVAKGIIVRNL 209
                        ****************999999999999999999977777777666666888888887777..57*************.88999******** PP

  apra_Neukirchen_a 217 renkfyvikakavivatGGAagiy.rprsvgegrgraWYppfntGsgya 264
                         ++++  ++a av++atGG  ++y  + +   ++  a Y  ++ G+g+a
     WP_028318474.1 210 VTGEIEKYSAHAVVLATGGYGNVYfLSTNAMASNVTAAYRSYKRGAGFA 258
                        ***********************83568999999999999999999987 PP

  == domain 2  score: 27.1 bits;  conditional E-value: 9.2e-10
  apra_Neukirchen_a 401 HaacsGyWvdlynrmtTvkgLfaaGdvaGg..sphkfvsGslaeGriAakaavkyi..........ldekdekpeldeeeveelkeeiykpl 480
                        H ++ G+Wvd  + mtTv+gL+a G++      +++    +l +G   +  ++ y+          +      +++d+ ++e++++e+++++
     WP_028318474.1 401 HYTMGGLWVDY-HLMTTVPGLYATGECNFSdhGANRLGASALMQGLADGYFVLPYTignylatvppV-----PTSTDDPAFEATANEVKEQI 486
                        77789*****9.*************985431134555555666666666666666666666544442.....34445555555556665555 PP

  apra_Neukirchen_a 481 etleekkkettagevpnyitpeeleerlqkimdeYagGistnYetnekkLeialeklemLkedle.k.laAedlheLlrawElihR....ll 566
                        ++l +++k  + g      t+++++++l kim +Y+g +      n++ Le+al+++ +++ ++  + +   + +eL +  E   R    l 
     WP_028318474.1 487 TKLMKNTKSGKGG-----QTVDHYHKELGKIMWDYCGMA-----RNKEGLEYALKRIPEIRAEFWeNvVVPGSGQELNQSLERAGRvadfLE 568
                        5566555333344.....6899**************964.....589*************97765142445667777777776655111167 PP

  apra_Neukirchen_a 567 vaeaviehllfRkEtRwpgyyeraDyp....elddenwkkfvn 605
                          e++++  l R+E+    + e++  +    ++dd+n+  +v 
     WP_028318474.1 569 FGELLVRDALNREESCGGHFREESQTEeneaKRDDANF-SYVA 610
                        89*************98888776654411115677776.4444 PP

>> WP_028318891.1  NAD(P)/FAD-dependent oxidoreductase [Desulfobulbus elongatus]
   #    score  bias  c-Evalue  i-Evalue hmmfrom  hmm to    alifrom  ali to    envfrom  env to     acc
 ---   ------ ----- --------- --------- ------- -------    ------- -------    ------- -------    ----
   1 !   20.3   0.0     1e-07   2.1e-05      52      91 ..       8      49 ..       1      54 [. 0.86
   2 !   11.9   0.1   3.7e-05    0.0076     411     454 ..     424     464 ..     416     470 .] 0.81

  Alignments for each domain:
  == domain 1  score: 20.3 bits;  conditional E-value: 1e-07
  apra_Neukirchen_a 52 letDiLiiGGGmagcgAAveakeakdlkvvlve..KAaierS 91
                        + D++i+GGG ag +AA  ++e+++l+++l+e  KA ++rS
     WP_028318891.1  8 QTYDVIIVGGGPAGLFAAHYLSEHTSLRILLIErgKAPLKRS 49
                       468*****************************9777899999 PP

  == domain 2  score: 11.9 bits;  conditional E-value: 3.7e-05
  apra_Neukirchen_a 411 lynrmtTvkgLfaaGdvaGgsphkfvsGslaeGriAakaavkyi 454
                          n +t ++gLf aGd+ G +++  +  + a G iAaka++   
     WP_028318891.1 424 R-NLETGIRGLFVAGDGPGVAGNIVS--AAATGLIAAKAIATRQ 464
                        3.789****************99644..7899******998765 PP

>> WP_028318593.1  NAD(P)/FAD-dependent oxidoreductase [Desulfobulbus elongatus]
   #    score  bias  c-Evalue  i-Evalue hmmfrom  hmm to    alifrom  ali to    envfrom  env to     acc
 ---   ------ ----- --------- --------- ------- -------    ------- -------    ------- -------    ----
   1 !   11.0   0.0   6.8e-05     0.014      53      81 ..       5      32 ..       1      42 [. 0.80
   2 !    8.0   0.1   0.00054      0.11     413     456 ..     257     298 ..     236     303 .] 0.79

  Alignments for each domain:
  == domain 1  score: 11.0 bits;  conditional E-value: 6.8e-05
  apra_Neukirchen_a 53 etDiLiiGGGmagcgAAveakeakdlkvv 81
                       + D++iiG G ag  AA++a+++k ++v+
     WP_028318593.1  5 TYDVVIIGTGPAGVQAAIHASRKK-TRVL 32
                       67******************9976.3444 PP

  == domain 2  score: 8.0 bits;  conditional E-value: 0.00054
  apra_Neukirchen_a 413 nrmtTvkgLfaaGdvaGgsphkfvsGslaeGriAakaavkyild 456
                        + +t v+g++aaGd++G         ++ eG iA+ +a+ y+++
     WP_028318593.1 257 HMATNVPGIYAAGDIVGP--PYQMAKAVGEGCIAGMEAATYARK 298
                        55789***********95..334677999999999999999854 PP

>> WP_028318778.1  FAD-dependent oxidoreductase [Desulfobulbus elongatus]
   #    score  bias  c-Evalue  i-Evalue hmmfrom  hmm to    alifrom  ali to    envfrom  env to     acc
 ---   ------ ----- --------- --------- ------- -------    ------- -------    ------- -------    ----
   1 !    4.6   0.3     0.006       1.2      56      85 ..      10      38 ..       2      43 .. 0.85
   2 !   13.6   0.0   1.1e-05    0.0023      38      86 ..     581     628 ..     544     636 .. 0.70

  Alignments for each domain:
  == domain 1  score: 4.6 bits;  conditional E-value: 0.006
  apra_Neukirchen_a 56 iLiiGGGmagcgAAveakeakdlkvvlveK 85
                       +L++GGG++g  AA+ ++  +++ v lveK
     WP_028318778.1 10 VLVVGGGISGMQAALDLAD-SGYFVYLVEK 38
                       8**************9986.4578888888 PP

  == domain 2  score: 13.6 bits;  conditional E-value: 1.1e-05
  apra_Neukirchen_a  38 laalamkkelevveletDiLiiGGGmagcgAAveakeakdlkvvlveKA 86 
                         + ++ ++++  + ++  +L+iGGG+ag  AA++++e+ ++++ l eK 
     WP_028318778.1 581 KVRRQTARKPLRIPITPSVLVIGGGVAGMTAALNLAEQ-GYRIHLTEKT 628
                        222233355667778999*****************985.5888888885 PP

>> WP_028318910.1  FAD-dependent oxidoreductase [Desulfobulbus elongatus]
   #    score  bias  c-Evalue  i-Evalue hmmfrom  hmm to    alifrom  ali to    envfrom  env to     acc
 ---   ------ ----- --------- --------- ------- -------    ------- -------    ------- -------    ----
   1 !   16.2   0.1   1.8e-06   0.00036      37      85 ..     123     170 ..      86     175 .. 0.69

  Alignments for each domain:
  == domain 1  score: 16.2 bits;  conditional E-value: 1.8e-06
  apra_Neukirchen_a  37 llaalamk.....kelevveletDiLiiGGGmagcgAAveakeakdlkvvlveK 85 
                         +     +     + ++ +++   iL++GGG+ag  AA ea++a +++v+lveK
     WP_028318910.1 123 RA-----QktelpEPYKLETICKKILVMGGGIAGLTAAKEAAKA-GYEVTLVEK 170
                        22.....1233435667777888******************986.599*****9 PP

>> WP_028317648.1  thioredoxin-disulfide reductase [Desulfobulbus elongatus]
   #    score  bias  c-Evalue  i-Evalue hmmfrom  hmm to    alifrom  ali to    envfrom  env to     acc
 ---   ------ ----- --------- --------- ------- -------    ------- -------    ------- -------    ----
   1 !   11.2   0.1   5.7e-05     0.012      52      87 ..       4      38 ..       1      40 [. 0.87
   2 ?    0.5   0.0       0.1        21      53      81 ..     146     175 ..     128     179 .. 0.87
   3 ?    1.6   0.0     0.048       9.8     410     434 ..     264     287 ..     255     315 .. 0.66

  Alignments for each domain:
  == domain 1  score: 11.2 bits;  conditional E-value: 5.7e-05
  apra_Neukirchen_a 52 letDiLiiGGGmagcgAAveakeakdlkvvlveKAa 87
                        +  ++i+GGG ag  A + a++ + lkv+lveK a
     WP_028317648.1  4 AQYQLIIVGGGPAGLTAGLYAARGR-LKVLLVEKGA 38
                       56789**************999876.********76 PP

  == domain 2  score: 0.5 bits;  conditional E-value: 0.1
  apra_Neukirchen_a  53 etDiLiiGGGmagcgAAveake.akdlkvv 81 
                        + +i ++GGG+ +   A+++ + a+++ v+
     WP_028317648.1 146 NQEIAVVGGGNTAIQDALHLTKfASKVTVI 175
                        56899**************99977776664 PP

  == domain 3  score: 1.6 bits;  conditional E-value: 0.048
  apra_Neukirchen_a 410 dlynrmtTvkgLfaaGdvaGgsphk 434
                        d  + +t+++g+faaGd+    +++
     WP_028317648.1 264 DG-EMATSIPGVFAAGDIRSKQSRQ 287
                        44.77899*********87666555 PP

>> WP_051553851.1  methylenetetrahydrofolate--tRNA-(uracil(54)-C(5))-methyltransferase (FADH(2)-oxidizing) TrmFO [Desulf
   #    score  bias  c-Evalue  i-Evalue hmmfrom  hmm to    alifrom  ali to    envfrom  env to     acc
 ---   ------ ----- --------- --------- ------- -------    ------- -------    ------- -------    ----
   1 !   12.4   0.1   2.5e-05    0.0052      57      84 ..       8      34 ..       4      42 .. 0.86

  Alignments for each domain:
  == domain 1  score: 12.4 bits;  conditional E-value: 2.5e-05
  apra_Neukirchen_a 57 LiiGGGmagcgAAveakeakdlkvvlve 84
                        +iGGG agc AA++a++ ++++v+l+e
     WP_051553851.1  8 TVIGGGLAGCEAAWQAAQ-RGVRVILCE 34
                       59*************996.468888887 PP

>> WP_084312741.1  CoB-CoM heterodisulfide reductase HdrA2 [Desulfobulbus elongatus]
   #    score  bias  c-Evalue  i-Evalue hmmfrom  hmm to    alifrom  ali to    envfrom  env to     acc
 ---   ------ ----- --------- --------- ------- -------    ------- -------    ------- -------    ----
   1 !   11.1   0.0   6.3e-05     0.013      49      85 ..     149     184 ..      99     193 .. 0.72

  Alignments for each domain:
  == domain 1  score: 11.1 bits;  conditional E-value: 6.3e-05
  apra_Neukirchen_a  49 vveletDiLiiGGGmagcgAAveakeakdlkvvlveK 85 
                        +  l+   L+iGGG+ag  AA+ ++  ++++v+lveK
     WP_084312741.1 149 TLPLTPRTLVIGGGVAGIQAALDLAD-SGYDVTLVEK 184
                        34456678***************996.5799*****9 PP

>> WP_028319709.1  FAD-dependent oxidoreductase [Desulfobulbus elongatus]
   #    score  bias  c-Evalue  i-Evalue hmmfrom  hmm to    alifrom  ali to    envfrom  env to     acc
 ---   ------ ----- --------- --------- ------- -------    ------- -------    ------- -------    ----
   1 ?    2.0   0.0     0.035       7.2      50      74 ..     401     425 ..     354     436 .. 0.66
   2 ?    6.8   0.0    0.0013      0.26      52      84 ..     531     563 ..     484     566 .. 0.77

  Alignments for each domain:
  == domain 1  score: 2.0 bits;  conditional E-value: 0.035
  apra_Neukirchen_a  50 veletDiLiiGGGmagcgAAveake 74 
                          +   + iiGGG ag   A++++ 
     WP_028319709.1 401 PAIGRKVAIIGGGPAGMAVAWHLAL 425
                        33667899************98765 PP

  == domain 2  score: 6.8 bits;  conditional E-value: 0.0013
  apra_Neukirchen_a  52 letDiLiiGGGmagcgAAveakeakdlkvvlve 84 
                        +   ++iiG+G+ gc  A ea +    +v+lv+
     WP_028319709.1 531 TGKQVVIIGAGNVGCDVAAEAYRLGADQVTLVD 563
                        44589******************8888898887 PP

>> WP_035216424.1  tRNA uridine-5-carboxymethylaminomethyl(34) synthesis enzyme MnmG [Desulfobulbus elongatus]
   #    score  bias  c-Evalue  i-Evalue hmmfrom  hmm to    alifrom  ali to    envfrom  env to     acc
 ---   ------ ----- --------- --------- ------- -------    ------- -------    ------- -------    ----
   1 ?   10.0   2.6   0.00013     0.028      53      83 ..       3      34 ..       1      42 [. 0.81
   2 ?    0.6   0.1     0.095        19     418     457 ..     359     395 ..     354     421 .. 0.83

  Alignments for each domain:
  == domain 1  score: 10.0 bits;  conditional E-value: 0.00013
  apra_Neukirchen_a 53 etDiLiiGGGmagcgAAveakeak.dlkvvlv 83
                       + Di +iG+G agc AA+ a++   ++ v+++
     WP_035216424.1  3 DFDIAVIGAGHAGCEAALAAARMGcRTLVCII 34
                       78******************996545555554 PP

  == domain 2  score: 0.6 bits;  conditional E-value: 0.095
  apra_Neukirchen_a 418 vkgLfaaGdvaGgsphkfvsGslaeGriAakaavkyilde 457
                        + gLf aG + G s+     G   +G +Aa +av+y++ e
     WP_035216424.1 359 IGGLFLAGQINGTSGYEEAAG---QGLMAAINAVQYVRGE 395
                        679************987666...899*******999654 PP

>> WP_028317548.1  CoB--CoM heterodisulfide reductase iron-sulfur subunit A family protein [Desulfobulbus elongatus]
   #    score  bias  c-Evalue  i-Evalue hmmfrom  hmm to    alifrom  ali to    envfrom  env to     acc
 ---   ------ ----- --------- --------- ------- -------    ------- -------    ------- -------    ----
   1 ?    9.2   0.0   0.00024      0.05      48      85 ..     136     172 ..      88     175 .. 0.64

  Alignments for each domain:
  == domain 1  score: 9.2 bits;  conditional E-value: 0.00024
  apra_Neukirchen_a  48 evveletDiLiiGGGmagcgAAveakeakdlkvvlveK 85 
                        + v ++   L+iGGG++g  AA+e+++    k  lveK
     WP_028317548.1 136 KFVPVTDAALVIGGGIGGISAALELANMG-HKTYLVEK 172
                        344455668***************99754.56666666 PP

>> WP_028319200.1  GMC family oxidoreductase N-terminal domain-containing protein [Desulfobulbus elongatus]
   #    score  bias  c-Evalue  i-Evalue hmmfrom  hmm to    alifrom  ali to    envfrom  env to     acc
 ---   ------ ----- --------- --------- ------- -------    ------- -------    ------- -------    ----
   1 ?    5.9   0.0    0.0024      0.49      53      84 ..       3      33 ..       1      49 [. 0.79
   2 ?    2.3   1.1      0.03       6.1     187     274 ..     184     270 ..     176     273 .. 0.74

  Alignments for each domain:
  == domain 1  score: 5.9 bits;  conditional E-value: 0.0024
  apra_Neukirchen_a 53 etDiLiiGGGmagcgAAveakeakdlkvvlve 84
                       + Di+++G G++g   A e++e   ++v +ve
     WP_028319200.1  3 KQDIIVVGSGAGGATVAKEMAERG-YRVSIVE 33
                       68****************999854.5555554 PP

  == domain 2  score: 2.3 bits;  conditional E-value: 0.03
  apra_Neukirchen_a 187 lgvevlnrvfitdllvdednrvaGAvgfsvrenkfyvikakavivatGGA.agiyrprsvgegrgraWYppfntGsgyamgiraGAemt 274
                         g+ v+n+ +  +l++ + ++v+G   +  +  k   + a  v+va+GG  + +   +s  ++   +   p+ ++ gy   + +GAe+t
     WP_028319200.1 184 RGAVVYNEHYCEKLII-KSGKVIGIQTITAQGTK-KEFFADVVVVAAGGIgSPVILNHSGVKAGEGIFVDPYVVAVGYLDRAVTGAEVT 270
                        35689***********.77*****9999876555.567799*******95245555555556666677777777777777777777777 PP

>> WP_028319188.1  FAD-dependent oxidoreductase [Desulfobulbus elongatus]
   #    score  bias  c-Evalue  i-Evalue hmmfrom  hmm to    alifrom  ali to    envfrom  env to     acc
 ---   ------ ----- --------- --------- ------- -------    ------- -------    ------- -------    ----
   1 ?    2.5   0.1     0.025       5.1      53      85 ..     250     281 ..     199     287 .. 0.72
   2 ?    5.7   0.1    0.0027      0.56     413     451 ..     527     563 ..     514     578 .. 0.86

  Alignments for each domain:
  == domain 1  score: 2.5 bits;  conditional E-value: 0.025
  apra_Neukirchen_a  53 etDiLiiGGGmagcgAAveakeakdlkvvlveK 85 
                           i +iG G ag  AA  ++++  + v++ eK
     WP_028319188.1 250 PEKIAVIGSGPAGIAAAADLARKG-YGVTVFEK 281
                        45799**************99854.55666665 PP

  == domain 2  score: 5.7 bits;  conditional E-value: 0.0027
  apra_Neukirchen_a 413 nrmtTvkgLfaaGdvaGgsphkfvsGslaeGriAakaav 451
                        + +t+ +g++aaGd++ g ++  v  ++a Gr+Aa+a+ 
     WP_028319188.1 527 ETRTSCPGVYAAGDTVSGPSS--VVRAMASGRLAARAIH 563
                        67899***********88766..788*********9985 PP

>> WP_051553751.1  NAD(P)/FAD-dependent oxidoreductase [Desulfobulbus elongatus]
   #    score  bias  c-Evalue  i-Evalue hmmfrom  hmm to    alifrom  ali to    envfrom  env to     acc
 ---   ------ ----- --------- --------- ------- -------    ------- -------    ------- -------    ----
   1 ?    9.0   0.4   0.00027     0.055      53      85 ..       4      35 ..       1      48 [. 0.83

  Alignments for each domain:
  == domain 1  score: 9.0 bits;  conditional E-value: 0.00027
  apra_Neukirchen_a 53 etDiLiiGGGmagcgAAveakeakdlkvvlveK 85
                       ++D+L+iGGG +g  +A+ ++e +++kvv++e+
     WP_051553751.1  4 RADVLVIGGGPGGLACATLLAE-QGAKVVVAER 35
                       68*********99888877765.5689999997 PP

>> WP_028319240.1  FAD-dependent oxidoreductase [Desulfobulbus elongatus]
   #    score  bias  c-Evalue  i-Evalue hmmfrom  hmm to    alifrom  ali to    envfrom  env to     acc
 ---   ------ ----- --------- --------- ------- -------    ------- -------    ------- -------    ----
   1 ?    8.8   0.1   0.00031     0.064      54      86 ..       4      37 ..       2      40 .. 0.90
   2 ?   -0.7   0.3      0.24        50      55      84 ..     161     189 ..     119     192 .. 0.82

  Alignments for each domain:
  == domain 1  score: 8.8 bits;  conditional E-value: 0.00031
  apra_Neukirchen_a 54 tDiLiiGGGmagcgAAveake.akdlkvvlveKA 86
                       t i++iGG +ag  AA +a++  + ++++++ KA
     WP_028319240.1  4 TRIIVIGGSAAGAKAAAKARRlDEFADITVIQKA 37
                       5699*****************555899*****99 PP

  == domain 2  score: -0.7 bits;  conditional E-value: 0.24
  apra_Neukirchen_a  55 DiLiiGGGmagcgAAveakeakdlkvvlve 84 
                          ++iGGG  g   A+ea ++++++v++ve
     WP_028319240.1 161 QAVVIGGGLIGVE-ACEALQSSGIQVTVVE 189
                        4689******986.5789999999999998 PP


Internal pipeline statistics summary:
-------------------------------------
Query model(s):                            1  (670 nodes)
Target sequences:                       3488  (1157953 residues searched)
Passed MSV filter:                       133  (0.0381307); expected 69.8 (0.02)
Passed bias filter:                      113  (0.0323968); expected 69.8 (0.02)
Passed Vit filter:                        29  (0.00831422); expected 3.5 (0.001)
Passed Fwd filter:                        17  (0.00487385); expected 0.0 (1e-05)
Initial search space (Z):               3488  [actual number of targets]
Domain search space  (domZ):              17  [number of targets reported over threshold]
# CPU time: 0.08u 0.00s 00:00:00.08 Elapsed: 00:00:00.04
# Mc/sec: 17685.42
//
[ok]
