# Supplementary material for: Sulfur disproportionation occurs globally across anoxic habitats and has multiple mechanisms of independent evolutionary origin
Source: ISME J. 2026 Mar 2;20(1):wrag042. doi: 10.1093/ismejo/wrag042 (PMC12998232; doi:10.1093/ismejo/wrag042)
Supplement: Sup_File_1_HMM_wrag042 [file sup_file_1_hmm_wrag042.zip › SupFile1_HMM/SupFile1c_results/apra_Neukirchen_a-hmm-014_Desulfobulbus_propionicus_Lindhorst_1pr3_GCF_000186885.txt]

# hmmsearch :: search profile(s) against a sequence database
# HMMER 3.4 (Aug 2023); http://hmmer.org/
# Copyright (C) 2023 Howard Hughes Medical Institute.
# Freely distributed under the BSD open source license.
# - - - - - - - - - - - - - - - - - - - - - - - - - - - - - - - - - - - -
# query HMM file:                  /Users/lukas/OneDrive/2023_Sulfur/20250723_HMM/profiles_all/apra_Neukirchen_a.hmm
# target sequence database:        /Users/lukas/OneDrive/2023_Sulfur/20250626_HMM/db_new/014_Desulfobulbus_propionicus_Lindhorst_1pr3_GCF_000186885.fas
# - - - - - - - - - - - - - - - - - - - - - - - - - - - - - - - - - - - -

Query:       apra_Neukirchen_a  [M=670]
Scores for complete sequences (score includes all domains):
   --- full sequence ---   --- best 1 domain ---    -#dom-
    E-value  score  bias    E-value  score  bias    exp  N  Sequence       Description
    ------- ------ -----    ------- ------ -----   ---- --  --------       -----------
   5.3e-280  927.7   1.5   7.1e-280  927.3   1.5    1.0  1  WP_015723491.1  adenylyl-sulfate reductase subunit alpha [Des
      2e-16   56.6   1.2    6.4e-16   55.0   1.2    1.7  1  WP_015726001.1  L-aspartate oxidase [Desulfobulbus propionicu
    3.9e-16   55.7   7.3    1.6e-08   30.5   4.4    2.3  2  WP_015725028.1  fumarate reductase/succinate dehydrogenase fl
    3.4e-06   22.9   1.2    0.00068   15.3   0.0    2.3  2  WP_015724432.1  FAD-dependent oxidoreductase [Desulfobulbus p
    2.5e-05   20.0   0.4      0.013   11.0   0.1    2.2  2  WP_015724871.1  NAD(P)/FAD-dependent oxidoreductase [Desulfob
     0.0003   16.5   0.7      0.011   11.2   0.1    2.8  3  WP_015725614.1  thioredoxin-disulfide reductase [Desulfobulbu
    0.00098   14.7   0.0     0.0013   14.3   0.0    1.1  1  WP_043769600.1  protoporphyrinogen oxidase [Desulfobulbus pro
     0.0026   13.3   0.0     0.0035   12.9   0.0    1.1  1  WP_015724594.1  NAD(P)/FAD-dependent oxidoreductase [Desulfob
     0.0044   12.6   0.1     0.0068   12.0   0.1    1.2  1  WP_245529482.1  hydrogenase iron-sulfur subunit [Desulfobulbu
     0.0054   12.3   0.0     0.0093   11.5   0.0    1.3  1  WP_015724055.1  CoB-CoM heterodisulfide reductase HdrA2 [Desu
     0.0093   11.5   6.6      0.057    8.9   0.1    2.9  4  WP_015724333.1  NAD(P)/FAD-dependent oxidoreductase [Desulfob
  ------ inclusion threshold ------
      0.011   11.3   0.7      0.017   10.6   0.7    1.3  1  WP_015723659.1  methylenetetrahydrofolate--tRNA-(uracil(54)-C
      0.017   10.6   0.6      0.026   10.0   0.6    1.2  1  WP_015723492.1  CoB--CoM heterodisulfide reductase iron-sulfu
       0.02   10.4   2.8      0.021   10.3   0.3    2.0  2  WP_015723826.1  FAD-dependent oxidoreductase [Desulfobulbus p
      0.032    9.7   0.3       0.28    6.6   0.1    1.9  2  WP_015723615.1  FAD-dependent oxidoreductase [Desulfobulbus p
      0.065    8.7   6.1      0.025   10.1   3.0    1.7  2  WP_015725297.1  tRNA uridine-5-carboxymethylaminomethyl(34) s


Domain annotation for each sequence (and alignments):
>> WP_015723491.1  adenylyl-sulfate reductase subunit alpha [Desulfobulbus propionicus]
   #    score  bias  c-Evalue  i-Evalue hmmfrom  hmm to    alifrom  ali to    envfrom  env to     acc
 ---   ------ ----- --------- --------- ------- -------    ------- -------    ------- -------    ----
   1 !  927.3   1.5  3.4e-282  7.1e-280      46     627 ..      16     666 ..       4     669 .. 0.96

  Alignments for each domain:
  == domain 1  score: 927.3 bits;  conditional E-value: 3.4e-282
  apra_Neukirchen_a  46 elevveletDiLiiGGGmagcgAAveake.ak.dlkvvlveKAaierSGavAaGlsAinaYigenetpedyvryvrkdlmgivReDLvldia 135
                        ++e+ve+++D+Li+GGGma+cgAA+e+k+ a  ++k++l++KAa+erSGavA+GlsAin+Yigen  +edyv++vr+dlmg+vReDL++d++
     WP_015723491.1  16 DPEIVEHSCDVLIVGGGMAACGAAFEIKKwAPeGMKIILCDKAAMERSGAVAQGLSAINTYIGENA-IEDYVKMVRNDLMGVVREDLIYDLG 106
                        6899*************************7668********************************9.************************* PP

  apra_Neukirchen_a 136 rhvdevvkkleewGLpil.kdenGk................yvrrGkwqikInGesyKpivAeaakkalgv.evlnrvfitdllvd..ednr 207
                        rhvde+vk++eewGLp++ k ++G+                +vr+Gkwqi+InGesyK++vAe akkalg+ ++++r+fi+++l+d  ++n+
     WP_015723491.1 107 RHVDESVKLFEEWGLPVWkKADDGSnldgakpaktlreggvPVRTGKWQIMINGESYKCVVAEPAKKALGEeNIMERIFIVKMLLDknKENT 198
                        ******************77778889*******************************************999**************9988** PP

  apra_Neukirchen_a 208 vaGAvgfsvrenkfyvikakavivatGGAagiyrprsvgegrgraWYppfntGsgyamgiraGAemttmEnrfvalRfKDtygPvgtiallv 299
                        +aGAvgfs+renk++v+k+ka +va+GGA++i+rprs+geg+graWYp++n+Gs+y+m++++GA +t+mEnrf ++RfKD+ygPvg+++ll+
     WP_015723491.1 199 IAGAVGFSTRENKVHVFKCKAALVACGGAVNIFRPRSTGEGKGRAWYPVWNAGSTYTMCAQVGATLTMMENRFTPARFKDGYGPVGAWFLLF 290
                        ******************************************************************************************** PP

  apra_Neukirchen_a 300 kakavnalgeeyee......elkk..eYgkak.iptslRnyatleevkeGrgPiyldteealq...........d........keleeelwe 363
                        kak++n lge y +      el+k  +Yg+++ +pt+lRn+++l+e+k+GrgPiy+ t+ al+           d        k+le+e+we
     WP_015723491.1 291 KAKVQNGLGEFYANspavkeELSKfmPYGQSAvTPTCLRNHLMLNELKAGRGPIYMATDVALNafldaqrasgkDekevkkfwKHLESEAWE 382
                        *************99998776666999*99999*****************************999988777666156677888********* PP

  apra_Neukirchen_a 364 dfLdmaisqallwaeeniepekenvEiegtePyivGsHaacsGyWvdl....................ynrmtTvkgLfaaGdvaGgsphkf 435
                        dfLdm+++qa lwa ++iepek  +Ei++tePy++GsH++c+G+W+                      ynrmtTv+gLf+aGd++G+s+hkf
     WP_015723491.1 383 DFLDMSVGQAGLWAGMDIEPEKVGSEIMPTEPYMLGSHSGCCGIWTSGpmeswvpevdgprshqykwgYNRMTTVNGLFTAGDGVGASGHKF 474
                        **********************************************4445667888899********************************* PP

  apra_Neukirchen_a 436 vsGslaeGriAakaavkyildekdekpeldeeeveelkeeiykpletleekkkettagev.pnyitpeeleerlqkimdeYagGistnYetn 526
                        +sGs+aeGri ak++vky++d++d++pel+ ++++el++e+y+p++ +++ k++tta +v pny++p  +++rl+k +deY gG++t+Y+t+
     WP_015723491.1 475 SSGSHAEGRIVAKQMVKYCRDNADFTPELA-QTAKELADEVYAPVKLYNQFKDATTAADVnPNYVKPAGMMMRLMKATDEYGGGVATYYMTS 565
                        ******************************.999********************************************************** PP

  apra_Neukirchen_a 527 ekkLeialeklemLkedleklaAedlheLlrawElihRllvaeaviehllfRkEtRwpgyyeraDypelddenwkkfvnskydpetgeieii 618
                         k L+i+l++l+ ++ed+ek+aA dlheL+rawE++hR++++e++i+h++fRkE+R+pg+y+r+Dyp+ ddenwk+fvns++dp+++e++++
     WP_015723491.1 566 GKLLNICLDLLRLMREDAEKMAAGDLHELMRAWENYHRIWCVETHIRHIEFRKESRYPGFYYRSDYPTCDDENWKCFVNSTFDPKSKEWKCE 657
                        ******************************************************************************************** PP

  apra_Neukirchen_a 619 krplvelve 627
                        k+p+++++e
     WP_015723491.1 658 KVPCINIIE 666
                        ******996 PP

>> WP_015726001.1  L-aspartate oxidase [Desulfobulbus propionicus]
   #    score  bias  c-Evalue  i-Evalue hmmfrom  hmm to    alifrom  ali to    envfrom  env to     acc
 ---   ------ ----- --------- --------- ------- -------    ------- -------    ------- -------    ----
   1 !   55.0   1.2   3.1e-18   6.4e-16      54     601 ..       5     526 ..       2     530 .. 0.79

  Alignments for each domain:
  == domain 1  score: 55.0 bits;  conditional E-value: 3.1e-18
  apra_Neukirchen_a  54 tDiLiiGGGmagcgAAveakeakdlkvvlveKAaierSGavAaGlsAinaYigenetpedyvryvrkdlmgivReDLvldiarhvdevvkkl 145
                         D+LiiG G++g   A++a++ +++  ++  K + +    +A+G  A  a +  +++++ ++       +g++ e++v  +  +  + v++l
     WP_015726001.1   5 SDVLIIGSGVSGLSFALKAAQFSRVT-LITKKKKADTATNLAQGGVA--AVLSVEDSVDAHIADTLCSGDGLCNEEIVRIVTTEGPDRVREL 93 
                        6******************9966443.4556667788889**99666..44554455899**999999************************ PP

  apra_Neukirchen_a 146 eewGLpilkdenGk..........yvrrGkwqikInGesyKpivAeaakkalgvevlnrvfitdllvd.........ednrvaGAvgfsvre 218
                          +G+ + k +nG+            rr  +   + G ++   + e++  + ++evl++  ++dll++         +++r+ GA+ ++  +
     WP_015726001.1  94 MALGVRFQKGKNGEgfdlgmegghSARRVAHASDLTGKEIERALLEQIAANPNIEVLENHLAIDLLIEskargrdrtNGDRCLGAYVLNRVS 185
                        ***********************999999*****************99999****************99****9999889************ PP

  apra_Neukirchen_a 219 nkfyvikakavivatGGAagiyrprsvgegrgraWYppfntGsgyamgiraGAemttmEn.rfvalRfKDtygPvgtiallv...kakavna 306
                        +++ +  a  ++++tGG+ ++y    +         p   tG g am+ raGA++  +E  +f ++ f +  +    i+  v   +   +n+
     WP_015726001.1 186 GEVETRIAGVTVLCTGGCGKVYLYTTN---------PDIATGDGVAMAYRAGAKVANLEFiQFHPTCFFNREAKNFLISEAVrgeGGILINQ 268
                        **********************98776.........7899*******************648999999998887655555551116679*** PP

  apra_Neukirchen_a 307 lgeeyeeelkkeY.gkakiptslR.nyatleevke.GrgPiyldteealqdkeleeelwedfLdmaisqallwaeeniepekenvEiegteP 395
                        +ge ++   kk Y +++ ++t    + ++  e+k+ G   ++ld ++        + l+e f    +++ ++  +++++ +k+++ + ++  
     WP_015726001.1 269 QGEAFM---KK-YdDRGDLATRDAvARGIDAEMKAtGADCVFLDITHK-----PAAFLKERF----PNIYTTCKQHGVDLTKKPIPVVPA-- 345
                        ******...77.953444455544055555677652555566766665.....444455555....6677788899********977665.. PP

  apra_Neukirchen_a 396 yivGsHaacsGyWvdlynrmtTvkgLfaaGdvaGgsphkfvsGslaeGriAakaavkyildekdekpeldeeeveelkeeiykpletleekk 487
                            +H  c G+ vd    ++++++L a G++a        +G +   r+A+++ ++ ++  +++  e+ +e++e     i + l+++  + 
     WP_015726001.1 346 ----AHYMCGGVLVDA-WGRSSITNLMALGETA-------CTGLHGANRLASNSLLEAVVFAHRA-AEVLKEQMEG----IRR-LDRISVDP 419
                        ....666677788899.78889*********98.......5788888888888888888644333.2333233333....322.23333333 PP

  apra_Neukirchen_a 488 kettagev.pnyitpeeleerlqkimdeYagGistnYetnekkLeialeklemLkedleklaAedlheLlrawElihRllvaeaviehllfR 578
                          t    +  + i +++  ++  ++m +Y+g + +     +k+Le+ + +l ++ +++++    d+     + El++  +va ++++    R
     WP_015726001.1 420 WRTGGAALlDESILIKHNWDQVRQLMWDYVGIVRR-----TKRLELMQTRLGWMLKEIKEHF-YDYLLTPDLVELRNLAVVADLIVQSASQR 505
                        3333333446679*****************98876.....4666777777766665555543.3444455677888899************* PP

  apra_Neukirchen_a 579 kEtRwpgyyeraDypelddenwk 601
                        kE+R  g ++ +Dype++d++++
     WP_015726001.1 506 KESR--GLHYILDYPEKNDRDFR 526
                        ****..99999********9986 PP

>> WP_015725028.1  fumarate reductase/succinate dehydrogenase flavoprotein subunit [Desulfobulbus propionicus]
   #    score  bias  c-Evalue  i-Evalue hmmfrom  hmm to    alifrom  ali to    envfrom  env to     acc
 ---   ------ ----- --------- --------- ------- -------    ------- -------    ------- -------    ----
   1 !   30.5   4.4   7.8e-11   1.6e-08      50     264 ..      30     258 ..       8     261 .. 0.84
   2 !   25.3   0.0     3e-09   6.2e-07     382     604 ..     388     609 ..     378     632 .. 0.67

  Alignments for each domain:
  == domain 1  score: 30.5 bits;  conditional E-value: 7.8e-11
  apra_Neukirchen_a  50 veletDiLiiGGGmagcgAAveake.akdl.kvvlveKAaierSGavAaGlsAinaYigenet.pedyvryvrkdlmgivReDLvldiarhv 138
                        ++ + +++i+G G ag  AA ++ e   ++ + ++ +     +S a   G++A   Y g++++    + + v+   +  +Re  v+ +a+  
     WP_015725028.1  30 NKRKYEVIIVGTGLAGASAAATLGElGYNVkSFCIQDSPRRAHSIAAQGGINAAKNYQGDGDSiFRLFYDTVKG-GDFRAREANVYRLAQVS 120
                        345899*******************544661566778888889999999**********998724556666664.45569************ PP

  apra_Neukirchen_a 139 devvkkleewGLpilkdenGk..............yvrrGkwqikInGesyKpivAeaakkalgvevlnrvfitdllvdednrvaGAvgfsv 216
                        ++ +++    G+p+ ++  G+              + +rG+   ++    y  ++ + a    +v+++ r  ++dl+v  d+   G +  ++
     WP_015725028.1 121 NNIIDQCVAQGVPFAREYGGTlanrsfggaqvsrtFYARGQTGQQLLLGAYTAMMRQVATG--KVKMYTRREMMDLVV-VDGVAKGIIVRNL 209
                        ****************999999999999999999977777776666666788888777777..57*************.88999******** PP

  apra_Neukirchen_a 217 renkfyvikakavivatGGAagiy.rprsvgegrgraWYppfntGsgya 264
                         ++++  ++a av++atGG  ++y  + +   ++  a Y  ++ G+g+a
     WP_015725028.1 210 VTGEIEKYSAHAVVLATGGYGNVYfLSTNAMASNVTAAYRSYKRGAGFA 258
                        ***********************83568899999999999999999987 PP

  == domain 2  score: 25.3 bits;  conditional E-value: 3e-09
  apra_Neukirchen_a 382 epekenvEiegtePyivGsHaacsGyWvdlynrmtTvkgLfaaGdvaGg..sphkfvsGslaeGriAakaavkyi.....ldekdekpelde 466
                        +p+ke++ i+++       H ++ G+Wvd  + mtTv+gL+a G++      +++    +l +G   +  ++ y+     ++     +++++
     WP_015725028.1 388 DPTKEPMQIYPAI------HYTMGGLWVDY-HLMTTVPGLYATGECNFSdhGANRLGASALMQGLADGYFVLPYTignylATVPPVPTNTND 472
                        6666666666554......555579****9.*************985431134555555666666666666666666666333344445555 PP

  apra_Neukirchen_a 467 eeveelkeeiykpletleekkkettagevpnyitpeeleerlqkimdeYagGistnYetnekkLeialeklemLkedle.k.laAedlheLl 556
                         ++e+ ++e++ ++++l++++k  + g      t+++++++l kim +Y+g +      +++ Le+al+++ +++ ++  + +   + +eL 
     WP_015725028.1 473 PAFEAAANEVKDQIAKLLKNTKSGKGG-----QTVDHYHKELGKIMWDYCGMAR-----KKEGLEYALKRIPEIRAEFWeNvVVPGSGQELN 554
                        666667777777766677776444455.....6899**************9655.....689************977641424456667777 PP

  apra_Neukirchen_a 557 rawElihR....llvaeaviehllfRkEtRwpgyyeraDyp....elddenwkkfv 604
                        +  E   R    l   e++++  l R+E+    + e++  +    ++dd+n++ +v
     WP_015725028.1 555 QSLERAGRvadfLEFGELLVRDALQREESCGGHFREESQTEeneaKRDDANFS-YV 609
                        7777665511116789************9988887766544111156676664.44 PP

>> WP_015724432.1  FAD-dependent oxidoreductase [Desulfobulbus propionicus]
   #    score  bias  c-Evalue  i-Evalue hmmfrom  hmm to    alifrom  ali to    envfrom  env to     acc
 ---   ------ ----- --------- --------- ------- -------    ------- -------    ------- -------    ----
   1 !    5.9   0.2    0.0022      0.45      55      86 ..       9      39 ..       2      43 .. 0.86
   2 !   15.3   0.0   3.3e-06   0.00068      38      86 ..     581     628 ..     544     631 .. 0.68

  Alignments for each domain:
  == domain 1  score: 5.9 bits;  conditional E-value: 0.0022
  apra_Neukirchen_a 55 DiLiiGGGmagcgAAveakeakdlkvvlveKA 86
                        +L++GGG++g  AA+ ++  +++ v lveK 
     WP_015724432.1  9 SVLVVGGGISGMQAALDMAD-SGYYVYLVEKT 39
                       59**************9986.46889999995 PP

  == domain 2  score: 15.3 bits;  conditional E-value: 3.3e-06
  apra_Neukirchen_a  38 laalamkkelevveletDiLiiGGGmagcgAAveakeakdlkvvlveKA 86 
                         ++++ ++++  + +   +LiiGGG+ag  AA++++ + ++++ lveK 
     WP_015724432.1 581 KVTSQTARKPLRIPIAPSVLIIGGGVAGMTAALNLADQ-GYQIHLVEKT 628
                        222233355667778999****************9975.6999999996 PP

>> WP_015724871.1  NAD(P)/FAD-dependent oxidoreductase [Desulfobulbus propionicus]
   #    score  bias  c-Evalue  i-Evalue hmmfrom  hmm to    alifrom  ali to    envfrom  env to     acc
 ---   ------ ----- --------- --------- ------- -------    ------- -------    ------- -------    ----
   1 !   11.0   0.1   6.3e-05     0.013      54      86 ..       6      37 ..       1      41 [. 0.83
   2 !    7.2   0.0   0.00087      0.18     412     455 ..     256     297 ..     236     303 .. 0.75

  Alignments for each domain:
  == domain 1  score: 11.0 bits;  conditional E-value: 6.3e-05
  apra_Neukirchen_a 54 tDiLiiGGGmagcgAAveakeakdlkvvlveKA 86
                        D++iiG+G ag  AA++a ++k ++v+++ +A
     WP_015724871.1  6 YDVVIIGAGPAGLQAAIHATRKK-TRVLVLGRA 37
                       6******************9866.677777766 PP

  == domain 2  score: 7.2 bits;  conditional E-value: 0.00087
  apra_Neukirchen_a 412 ynrmtTvkgLfaaGdvaGgsphkfvsGslaeGriAakaavkyil 455
                         +++t ++g++aaGd++G         ++ eG +A+ +a+ y++
     WP_015724871.1 256 RKQETNIPGIYAAGDIVGPP--YQMAKAVGEGCVAGMEAATYAR 297
                        3789*************953..3355677777777777777764 PP

>> WP_015725614.1  thioredoxin-disulfide reductase [Desulfobulbus propionicus]
   #    score  bias  c-Evalue  i-Evalue hmmfrom  hmm to    alifrom  ali to    envfrom  env to     acc
 ---   ------ ----- --------- --------- ------- -------    ------- -------    ------- -------    ----
   1 !   11.2   0.1   5.4e-05     0.011      52      87 ..       4      38 ..       1      40 [. 0.87
   2 ?    0.8   0.0     0.081        17      53      81 ..     146     175 ..     125     178 .. 0.87
   3 ?    0.9   0.0     0.073        15     408     427 ..     262     281 ..     255     313 .. 0.81

  Alignments for each domain:
  == domain 1  score: 11.2 bits;  conditional E-value: 5.4e-05
  apra_Neukirchen_a 52 letDiLiiGGGmagcgAAveakeakdlkvvlveKAa 87
                        +  ++i+GGG ag  A + a++ + lkv+lveK a
     WP_015725614.1  4 AQYQLIIVGGGPAGLTAGLYAARGR-LKVLLVEKGA 38
                       56789**************999876.********76 PP

  == domain 2  score: 0.8 bits;  conditional E-value: 0.081
  apra_Neukirchen_a  53 etDiLiiGGGmagcgAAveake.akdlkvv 81 
                        + +i ++GGG+ +   A+++ + a+++ v+
     WP_015725614.1 146 NQEIAVVGGGNTAIQEALHLTKfASKVTVI 175
                        56899**************99977776664 PP

  == domain 3  score: 0.9 bits;  conditional E-value: 0.073
  apra_Neukirchen_a 408 Wv.dlynrmtTvkgLfaaGdv 427
                         + d  + +t+++g++aaGd+
     WP_015725614.1 262 VItDA-EMATSIPGVYAAGDI 281
                        44455.8899**********7 PP

>> WP_043769600.1  protoporphyrinogen oxidase [Desulfobulbus propionicus]
   #    score  bias  c-Evalue  i-Evalue hmmfrom  hmm to    alifrom  ali to    envfrom  env to     acc
 ---   ------ ----- --------- --------- ------- -------    ------- -------    ------- -------    ----
   1 !   14.3   0.0   6.2e-06    0.0013      52      95 ..       4      47 ..       1      53 [. 0.83

  Alignments for each domain:
  == domain 1  score: 14.3 bits;  conditional E-value: 6.2e-06
  apra_Neukirchen_a 52 letDiLiiGGGmagcgAAveakeak.dlkvvlveKAaierSGavA 95
                       ++ D+ iiGGG +g  +A  ++++  +l+++++e+Aa+   Ga+A
     WP_043769600.1  4 TQHDLCIIGGGLSGLSTAAFVRQQWpELNIMVLEQAAVP-GGAIA 47
                       578***********999999998555**********985.56665 PP

>> WP_015724594.1  NAD(P)/FAD-dependent oxidoreductase [Desulfobulbus propionicus]
   #    score  bias  c-Evalue  i-Evalue hmmfrom  hmm to    alifrom  ali to    envfrom  env to     acc
 ---   ------ ----- --------- --------- ------- -------    ------- -------    ------- -------    ----
   1 !   12.9   0.0   1.7e-05    0.0035      53      85 ..       3      34 ..       1      37 [. 0.87

  Alignments for each domain:
  == domain 1  score: 12.9 bits;  conditional E-value: 1.7e-05
  apra_Neukirchen_a 53 etDiLiiGGGmagcgAAveakeakdlkvvlveK 85
                       +tDiLi+GGG +g  +A++++++ +++vvlve+
     WP_015724594.1  3 HTDILIVGGGPGGLACATQLARH-GARVVLVER 34
                       79***************999975.589999986 PP

>> WP_245529482.1  hydrogenase iron-sulfur subunit [Desulfobulbus propionicus]
   #    score  bias  c-Evalue  i-Evalue hmmfrom  hmm to    alifrom  ali to    envfrom  env to     acc
 ---   ------ ----- --------- --------- ------- -------    ------- -------    ------- -------    ----
   1 !   12.0   0.1   3.3e-05    0.0068      47      85 ..      22      59 ..       2      61 .. 0.77

  Alignments for each domain:
  == domain 1  score: 12.0 bits;  conditional E-value: 3.3e-05
  apra_Neukirchen_a 47 levveletDiLiiGGGmagcgAAveakeakdlkvvlveK 85
                       ++ +++   iL++GGG ag  AA ea+ a +++v++veK
     WP_245529482.1 22 YQLETICKKILVMGGGLAGLTAAKEAALA-GYEVTIVEK 59
                       455667789****************9865.699****99 PP

>> WP_015724055.1  CoB-CoM heterodisulfide reductase HdrA2 [Desulfobulbus propionicus]
   #    score  bias  c-Evalue  i-Evalue hmmfrom  hmm to    alifrom  ali to    envfrom  env to     acc
 ---   ------ ----- --------- --------- ------- -------    ------- -------    ------- -------    ----
   1 !   11.5   0.0   4.5e-05    0.0093      52      86 ..     153     186 ..     102     189 .. 0.75

  Alignments for each domain:
  == domain 1  score: 11.5 bits;  conditional E-value: 4.5e-05
  apra_Neukirchen_a  52 letDiLiiGGGmagcgAAveakeakdlkvvlveKA 86 
                        l+   L+iGGG+ag  AA+ ++  ++++v+lveK+
     WP_015724055.1 153 LTPKTLVIGGGVAGIQAALDLAD-SGYDVTLVEKS 186
                        55578***************996.5799*****96 PP

>> WP_015724333.1  NAD(P)/FAD-dependent oxidoreductase [Desulfobulbus propionicus]
   #    score  bias  c-Evalue  i-Evalue hmmfrom  hmm to    alifrom  ali to    envfrom  env to     acc
 ---   ------ ----- --------- --------- ------- -------    ------- -------    ------- -------    ----
   1 !    8.9   0.1   0.00028     0.057      54      85 ..       5      35 ..       1      37 [. 0.86
   2 ?   -2.8   0.0      0.98     2e+02     219     234 ..      98     113 ..      95     116 .. 0.83
   3 ?   -1.6   0.3      0.42        87      53      70 ..     145     162 ..     127     176 .. 0.76
   4 !    5.4   0.1    0.0032      0.67     413     456 ..     264     306 ..     252     309 .] 0.84

  Alignments for each domain:
  == domain 1  score: 8.9 bits;  conditional E-value: 0.00028
  apra_Neukirchen_a 54 tDiLiiGGGmagcgAAveakeakdlkvvlveK 85
                        D++i+G+G ag  AA+ a +a+ ++v+++++
     WP_015724333.1  5 YDVVIVGAGPAGMTAAIYAIRAN-MRVLMLDR 35
                       6****************999875.88888885 PP

  == domain 2  score: -2.8 bits;  conditional E-value: 0.98
  apra_Neukirchen_a 219 nkfyvikakavivatG 234
                        ++  v++a+avi+atG
     WP_015724333.1  98 EDNTVYQARAVILATG 113
                        5567899********9 PP

  == domain 3  score: -1.6 bits;  conditional E-value: 0.42
  apra_Neukirchen_a  53 etDiLiiGGGmagcgAAv 70 
                        + ++++iGGG+++   ++
     WP_015724333.1 145 DKEVVVIGGGNSAVEESI 162
                        6789******99876555 PP

  == domain 4  score: 5.4 bits;  conditional E-value: 0.0032
  apra_Neukirchen_a 413 nrmtTvkgLfaaGdvaGgsphkfvsGslaeGriAakaavkyild 456
                        + +t v+g+f aGd+     ++ v+ ++ +G +Aa++a++y+++
     WP_015724333.1 264 RMRTKVPGIFGAGDITVKHLRQIVT-ACSDGAVAANSAASYVES 306
                        56788***********999999998.5589**********9965 PP

>> WP_015723659.1  methylenetetrahydrofolate--tRNA-(uracil(54)-C(5))-methyltransferase (FADH(2)-oxidizing) TrmFO [Desulf
   #    score  bias  c-Evalue  i-Evalue hmmfrom  hmm to    alifrom  ali to    envfrom  env to     acc
 ---   ------ ----- --------- --------- ------- -------    ------- -------    ------- -------    ----
   1 ?   10.6   0.7   8.2e-05     0.017      54      75 ..       5      26 ..       1      35 [. 0.81

  Alignments for each domain:
  == domain 1  score: 10.6 bits;  conditional E-value: 8.2e-05
  apra_Neukirchen_a 54 tDiLiiGGGmagcgAAveakea 75
                       + i +iGGG agc AA++a+ +
     WP_015723659.1  5 ARITVIGGGLAGCEAAWQAAAQ 26
                       5688**************9864 PP

>> WP_015723492.1  CoB--CoM heterodisulfide reductase iron-sulfur subunit A family protein [Desulfobulbus propionicus]
   #    score  bias  c-Evalue  i-Evalue hmmfrom  hmm to    alifrom  ali to    envfrom  env to     acc
 ---   ------ ----- --------- --------- ------- -------    ------- -------    ------- -------    ----
   1 ?   10.0   0.6   0.00013     0.026      56      86 ..      10      39 ..       3      48 .. 0.85

  Alignments for each domain:
  == domain 1  score: 10.0 bits;  conditional E-value: 0.00013
  apra_Neukirchen_a 56 iLiiGGGmagcgAAveakeakdlkvvlveKA 86
                       +L++GGG++g  AA+ea+e    +v l+eK 
     WP_015723492.1 10 VLVVGGGISGLTAALEAAEVG-NDVFLIEKN 39
                       8****************9944.478888885 PP

>> WP_015723826.1  FAD-dependent oxidoreductase [Desulfobulbus propionicus]
   #    score  bias  c-Evalue  i-Evalue hmmfrom  hmm to    alifrom  ali to    envfrom  env to     acc
 ---   ------ ----- --------- --------- ------- -------    ------- -------    ------- -------    ----
   1 ?   10.3   0.3    0.0001     0.021      54      86 ..       4      37 ..       1      40 [. 0.89
   2 ?   -0.2   0.2      0.15        32      56      84 ..     162     189 ..     117     192 .. 0.83

  Alignments for each domain:
  == domain 1  score: 10.3 bits;  conditional E-value: 0.0001
  apra_Neukirchen_a 54 tDiLiiGGGmagcgAAveake.akdlkvvlveKA 86
                         i++iGG +ag  AA +a++  + +++++v KA
     WP_015723826.1  4 KKIVVIGGSAAGAKAAAKARRlDEFADITIVQKA 37
                       5699*****************55589*******9 PP

  == domain 2  score: -0.2 bits;  conditional E-value: 0.15
  apra_Neukirchen_a  56 iLiiGGGmagcgAAveakeakdlkvvlve 84 
                         ++iGGG  g   A+ea ++++++v++ve
     WP_015723826.1 162 AVVIGGGLIGVE-ACEALQQSGIQVTVVE 189
                        579******986.579999999****998 PP

>> WP_015723615.1  FAD-dependent oxidoreductase [Desulfobulbus propionicus]
   #    score  bias  c-Evalue  i-Evalue hmmfrom  hmm to    alifrom  ali to    envfrom  env to     acc
 ---   ------ ----- --------- --------- ------- -------    ------- -------    ------- -------    ----
   1 ?    1.0   0.0      0.07        15      54      73 ..     405     424 ..     356     436 .. 0.71
   2 ?    6.6   0.1    0.0014      0.28      53      84 ..     532     563 ..     487     566 .. 0.80

  Alignments for each domain:
  == domain 1  score: 1.0 bits;  conditional E-value: 0.07
  apra_Neukirchen_a  54 tDiLiiGGGmagcgAAveak 73 
                          + iiGGG ag   A++++
     WP_015723615.1 405 KRVAIIGGGPAGMAVAWHLA 424
                        4689************9876 PP

  == domain 2  score: 6.6 bits;  conditional E-value: 0.0014
  apra_Neukirchen_a  53 etDiLiiGGGmagcgAAveakeakdlkvvlve 84 
                           ++iiG+G+ gc  A ea +    +vvlv+
     WP_015723615.1 532 GKQVVIIGAGNVGCDVAAEAYRLGADQVVLVD 563
                        4579******************8878888887 PP

>> WP_015725297.1  tRNA uridine-5-carboxymethylaminomethyl(34) synthesis enzyme MnmG [Desulfobulbus propionicus]
   #    score  bias  c-Evalue  i-Evalue hmmfrom  hmm to    alifrom  ali to    envfrom  env to     acc
 ---   ------ ----- --------- --------- ------- -------    ------- -------    ------- -------    ----
   1 ?   10.1   3.0   0.00012     0.025      52      81 ..       2      32 ..       1      41 [. 0.79
   2 ?   -1.6   0.1      0.41        85     418     457 ..     359     395 ..     355     408 .. 0.79

  Alignments for each domain:
  == domain 1  score: 10.1 bits;  conditional E-value: 0.00012
  apra_Neukirchen_a 52 letDiLiiGGGmagcgAAveakeak.dlkvv 81
                       ++ Di +iG+G agc AA+ a++   ++ v+
     WP_015725297.1  2 IDFDIAVIGAGHAGCEAALAAARMGcSTLVC 32
                       689******************9965344444 PP

  == domain 2  score: -1.6 bits;  conditional E-value: 0.41
  apra_Neukirchen_a 418 vkgLfaaGdvaGgsphkfvsGslaeGriAakaavkyilde 457
                        + gLf aG + G s+     G   +G +Aa + v+y++ e
     WP_015725297.1 359 IVGLFLAGQINGTSGYEEAAG---QGLMAAINSVQYVRGE 395
                        789***********9876666...7889999998888544 PP


Internal pipeline statistics summary:
-------------------------------------
Query model(s):                            1  (670 nodes)
Target sequences:                       3319  (1128552 residues searched)
Passed MSV filter:                       130  (0.0391684); expected 66.4 (0.02)
Passed bias filter:                      114  (0.0343477); expected 66.4 (0.02)
Passed Vit filter:                        29  (0.00873757); expected 3.3 (0.001)
Passed Fwd filter:                        16  (0.00482073); expected 0.0 (1e-05)
Initial search space (Z):               3319  [actual number of targets]
Domain search space  (domZ):              16  [number of targets reported over threshold]
# CPU time: 0.08u 0.00s 00:00:00.08 Elapsed: 00:00:00.05
# Mc/sec: 13555.04
//
[ok]
