# Supplementary material for: Sulfur disproportionation occurs globally across anoxic habitats and has multiple mechanisms of independent evolutionary origin
Source: ISME J. 2026 Mar 2;20(1):wrag042. doi: 10.1093/ismejo/wrag042 (PMC12998232; doi:10.1093/ismejo/wrag042)
Supplement: Sup_File_1_HMM_wrag042 [file sup_file_1_hmm_wrag042.zip › SupFile1_HMM/SupFile1c_results/apra_Neukirchen_a-hmm-015_Desulfobulbus_oligotrophicus_Prop6_GCF_016446285.txt]

# hmmsearch :: search profile(s) against a sequence database
# HMMER 3.4 (Aug 2023); http://hmmer.org/
# Copyright (C) 2023 Howard Hughes Medical Institute.
# Freely distributed under the BSD open source license.
# - - - - - - - - - - - - - - - - - - - - - - - - - - - - - - - - - - - -
# query HMM file:                  /Users/lukas/OneDrive/2023_Sulfur/20250723_HMM/profiles_all/apra_Neukirchen_a.hmm
# target sequence database:        /Users/lukas/OneDrive/2023_Sulfur/20250626_HMM/db_new/015_Desulfobulbus_oligotrophicus_Prop6_GCF_016446285.fas
# - - - - - - - - - - - - - - - - - - - - - - - - - - - - - - - - - - - -

Query:       apra_Neukirchen_a  [M=670]
Scores for complete sequences (score includes all domains):
   --- full sequence ---   --- best 1 domain ---    -#dom-
    E-value  score  bias    E-value  score  bias    exp  N  Sequence       Description
    ------- ------ -----    ------- ------ -----   ---- --  --------       -----------
   1.3e-277  919.5   0.6   1.6e-277  919.1   0.6    1.0  1  WP_199261098.1  adenylyl-sulfate reductase subunit alpha [Des
    5.1e-17   58.3   9.2    6.1e-09   31.7   6.5    2.3  2  WP_199263141.1  fumarate reductase/succinate dehydrogenase fl
    6.2e-16   54.8   0.3      5e-12   41.8   1.4    2.2  2  WP_199263881.1  L-aspartate oxidase [Desulfobulbus oligotroph
    7.5e-06   21.4   0.3      0.013   10.7   0.0    2.1  2  WP_199262772.1  NAD(P)/FAD-dependent oxidoreductase [Desulfob
    7.7e-05   18.1   3.3      0.001   14.4   0.1    2.6  3  WP_233249132.1  FAD-dependent oxidoreductase [Desulfobulbus o
    0.00016   17.1   0.0    0.00024   16.5   0.0    1.1  1  WP_199261102.1  FAD-dependent oxidoreductase [Desulfobulbus o
    0.00033   16.0   1.0      0.011   11.0   1.3    2.1  2  WP_199264227.1  tRNA uridine-5-carboxymethylaminomethyl(34) s
    0.00054   15.3   5.7      0.011   11.0   0.1    2.8  4  WP_199263968.1  NAD(P)/FAD-dependent oxidoreductase [Desulfob
     0.0012   14.2   0.2       0.11    7.7   0.1    2.6  3  WP_199264357.1  thioredoxin-disulfide reductase [Desulfobulbu
     0.0012   14.2   1.0     0.0012   14.2   1.0    1.5  2  WP_199261100.1  NAD(P)-binding protein [Desulfobulbus oligotr
     0.0036   12.6   0.0     0.0051   12.1   0.0    1.1  1  WP_199262990.1  methylenetetrahydrofolate--tRNA-(uracil(54)-C
     0.0037   12.5   0.1     0.0048   12.2   0.1    1.1  1  WP_199263699.1  protoporphyrinogen oxidase [Desulfobulbus oli
  ------ inclusion threshold ------
      0.013   10.8   0.0       0.02   10.1   0.0    1.2  1  WP_199261652.1  CoB-CoM heterodisulfide reductase HdrA2 [Desu
      0.022    9.9   0.0       0.03    9.5   0.0    1.1  1  WP_199263422.1  FAD-dependent oxidoreductase [Desulfobulbus o
      0.033    9.4   0.1      0.039    9.2   0.1    1.1  1  WP_199262565.1  NAD(P)/FAD-dependent oxidoreductase [Desulfob


Domain annotation for each sequence (and alignments):
>> WP_199261098.1  adenylyl-sulfate reductase subunit alpha [Desulfobulbus oligotrophicus]
   #    score  bias  c-Evalue  i-Evalue hmmfrom  hmm to    alifrom  ali to    envfrom  env to     acc
 ---   ------ ----- --------- --------- ------- -------    ------- -------    ------- -------    ----
   1 !  919.1   0.6  9.1e-280  1.6e-277      45     628 ..      15     667 ..       3     670 .. 0.96

  Alignments for each domain:
  == domain 1  score: 919.1 bits;  conditional E-value: 9.1e-280
  apra_Neukirchen_a  45 kelevveletDiLiiGGGmagcgAAveake.ak.dlkvvlveKAaierSGavAaGlsAinaYigenetpedyvryvrkdlmgivReDLvldi 134
                        +++ev e+++D+Li+GGGma+cg+A+e+ +    ++kv+lv+KAa+erSGavA+GlsAin+Yigen  +edyv++vr+dlmg+vReDL++d+
     WP_199261098.1  15 DNPEVAEHTCDVLIVGGGMAACGTAFEITKwMPeGMKVLLVDKAALERSGAVAQGLSAINTYIGENP-IEDYVKMVRNDLMGVVREDLIYDL 105
                        579999************************7558********************************9.************************ PP

  apra_Neukirchen_a 135 arhvdevvkkleewGLpil.kdenGk................yvrrGkwqikInGesyKpivAeaakkalgv.evlnrvfitdllvd..edn 206
                        +rhvde+v ++eewGLpi+ + e+G                 +vr+G+wqi+InGesyKp+vAe akkalg+ +v++rvfi+++l+d  ++n
     WP_199261098.1 106 GRHVDESVMLFEEWGLPIWkRAEDGGnmpgdrpakslreggtPVRTGRWQIMINGESYKPVVAEPAKKALGEeNVMERVFIVKMLLDknKEN 197
                        *******************65566668*******************************************999**************9988* PP

  apra_Neukirchen_a 207 rvaGAvgfsvrenkfyvikakavivatGGAagiyrprsvgegrgraWYppfntGsgyamgiraGAemttmEnrfvalRfKDtygPvgtiall 298
                        ++aGAvgfs+renk++++k+ka +va+GGA++i+rprs+geg+graWYp++n+Gs+y+m++++GA +t+mEnrf + RfKD+ygPvg+++ll
     WP_199261098.1 198 TIAGAVGFSTRENKVHIFKCKAAMVACGGAVNIFRPRSTGEGKGRAWYPIWNAGSTYTMCAQVGATLTMMENRFTPSRFKDGYGPVGAWFLL 289
                        ******************************************************************************************** PP

  apra_Neukirchen_a 299 vkakavnalgeeyee......elkk..eYgkak.iptslRnyatleevkeGrgPiyldteealq...........d........keleeelw 362
                        +kak++n lge y +      el+k  +Yg+++ +pt+lRn+++l+e+k+GrgPiy+ t+ a++           d        k le+e+w
     WP_199261098.1 290 FKAKVQNGLGEFYANspevkdELSKfmPYGQSAvTPTCLRNHLMLNELKAGRGPIYMATDVAINafvdaqraagkDekelkrywKALESEAW 381
                        **************99987776666999*99999*****************************989888777666156677888******** PP

  apra_Neukirchen_a 363 edfLdmaisqallwaeeniepekenvEiegtePyivGsHaacsGyWvdl....................ynrmtTvkgLfaaGdvaGgsphk 434
                        e+fLdm+++qa lwa +niepek  +Ei++tePy++GsH++c+G+W+                      ynrmtTv+gLf+aGd++G+s+hk
     WP_199261098.1 382 ENFLDMSVGQAGLWAGMNIEPEKVGSEIMPTEPYMLGSHSGCCGIWTSGpmedwvpevdgprshqykwgYNRMTTVNGLFTAGDGVGASGHK 473
                        ***********************************************4444556888999******************************** PP

  apra_Neukirchen_a 435 fvsGslaeGriAakaavkyildekdekpeldeeeveelkeeiykpletleekkkettagev.pnyitpeeleerlqkimdeYagGistnYet 525
                        f+sGs+aeGri+ak++vky++d++d++pel+ ++++el++eiy+p++ ++++ +++ta +v pny++p  +++rl+k +deY gG++t+Y+t
     WP_199261098.1 474 FSSGSHAEGRICAKQMVKYCRDNADFTPELA-QTAQELVDEIYAPVRLYNKHVDASTAADVnPNYCKPAGMMMRLMKATDEYGGGVATYYMT 564
                        *******************************.999********************************************************* PP

  apra_Neukirchen_a 526 nekkLeialeklemLkedleklaAedlheLlrawElihRllvaeaviehllfRkEtRwpgyyeraDypelddenwkkfvnskydpetgeiei 617
                        + k L+i+l++l+ ++ed+ek+aA dlheL+rawE++hR++++e++i+h++fRkE+R+pg+y+r+Dyp+ ddenwk+fvns++dp+t+e+++
     WP_199261098.1 565 SGKLLNICLDLLALMREDAEKMAAGDLHELMRAWENYHRIWCVETHIRHIEFRKESRYPGFYYRSDYPTCDDENWKCFVNSTFDPKTKEWKC 656
                        ******************************************************************************************** PP

  apra_Neukirchen_a 618 ikrplvelvek 628
                        +k+p+++++e+
     WP_199261098.1 657 EKVPCINIIET 667
                        *******9965 PP

>> WP_199263141.1  fumarate reductase/succinate dehydrogenase flavoprotein subunit [Desulfobulbus oligotrophicus]
   #    score  bias  c-Evalue  i-Evalue hmmfrom  hmm to    alifrom  ali to    envfrom  env to     acc
 ---   ------ ----- --------- --------- ------- -------    ------- -------    ------- -------    ----
   1 !   31.7   6.5   3.4e-11   6.1e-09      50     264 ..      30     258 ..       8     261 .. 0.81
   2 !   26.7   0.0     1e-09   1.9e-07     399     601 ..     399     607 ..     384     632 .. 0.68

  Alignments for each domain:
  == domain 1  score: 31.7 bits;  conditional E-value: 3.4e-11
  apra_Neukirchen_a  50 veletDiLiiGGGmagcgAAveake.ak.dlkvvlveKAaierSGavAaGlsAinaYigenet.pedyvryvrkdlmgivReDLvldiarhv 138
                        ++ + +++i+G G ag  AA ++ e      + ++ + A   +S a   G++A   Y g++++    + + v+   +  +Re  v+ +a+  
     WP_199263141.1  30 NKRKYEVIIVGTGLAGASAAATLGElGYnVKSFCIQDSARRAHSIAAQGGINAAKNYQGDGDSiFRLFYDTVKG-GDFRAREANVYRLAQVA 120
                        345899*******************5443456788899*********************998724556666664.45569************ PP

  apra_Neukirchen_a 139 devvkkleewGLpilkdenGk..............yvrrGkwqikInGesyKpivAeaakkalgvevlnrvfitdllvdednrvaGAvgfsv 216
                        ++ +++    G+p+ ++  G+              + +rG+   ++    y  ++ +      +v+++ r  ++dl+v  d+   G +  ++
     WP_199263141.1 121 NNIIDQCVAQGVPFAREYGGTlanrsfggaqvsrtFYARGQTGQQLLLGAYSAMMRQVGAG--KVKMYTRREMMDLVV-VDGVAKGIIVRNL 209
                        ****************999998888887776666644555554444444555544443333..579************.88999******** PP

  apra_Neukirchen_a 217 renkfyvikakavivatGGAagiy.rprsvgegrgraWYppfntGsgya 264
                         ++++  ++a av++atGG  ++y  + +   ++  a Y  ++ G+g+a
     WP_199263141.1 210 VTGEIEKYSAHAVVLATGGYGNVYfLSTNAMASNVTAAYRAYKKGAGFA 258
                        ***********************835689999999999********997 PP

  == domain 2  score: 26.7 bits;  conditional E-value: 1e-09
  apra_Neukirchen_a 399 GsHaacsGyWvdlynrmtTvkgLfaaGdvaGg..sphkfvsGslaeGriAakaavkyi.....ldekdekpeldeeeveelkeeiykpletl 483
                          H ++ G+Wvd  n mtT++gL+a G++      +++    +l +G   +  ++ y+     ++ +   +++d+ ++e+ ++e+++++++l
     WP_199263141.1 399 AVHYTMGGLWVDY-NLMTTIPGLYATGECNFSdhGANRLGASALMQGLADGYFVLPYTigdylANVAPVPTNTDDPAFEAAANEVKEQINRL 489
                        4588889*****9.*************98543113455555555666655655555556666554555666677778888888888888888 PP

  apra_Neukirchen_a 484 eekkkettagevpnyitpeeleerlqkimdeYagGistnYetnekkLeialeklemLkedlek..laAedlheLlrawElihR....llvae 569
                         +++k  + g      t+++++++l k+m +Y+g      + n++ Le+al k+ +++ ++ +  +   + +eL +  E   R    l   e
     WP_199263141.1 490 MKNTKSGKGG-----KTVDHYHKELGKVMWDYCGM-----SRNKEGLELALTKIPEIRAEFWEdvIVPGSGQELNQSLERAGRvadfLEFGE 571
                        8776544455.....6899*************984.....4589*************97764323556677777777776655111167899 PP

  apra_Neukirchen_a 570 aviehllfRkEtRwpgyyeraDyp....elddenwk 601
                        ++++  l+R+E+    + e++  +    ++dd+n++
     WP_199263141.1 572 LLVRDALHRNESCGGHFREESQTEeneaKRDDTNFS 607
                        ***********9887787665543111145666665 PP

>> WP_199263881.1  L-aspartate oxidase [Desulfobulbus oligotrophicus]
   #    score  bias  c-Evalue  i-Evalue hmmfrom  hmm to    alifrom  ali to    envfrom  env to     acc
 ---   ------ ----- --------- --------- ------- -------    ------- -------    ------- -------    ----
   1 !   41.8   1.4   2.8e-14     5e-12      54     277 ..       5     237 ..       1     248 [. 0.88
   2 !    9.6   0.0   0.00016     0.029     397     600 ..     345     527 ..     336     533 .. 0.67

  Alignments for each domain:
  == domain 1  score: 41.8 bits;  conditional E-value: 2.8e-14
  apra_Neukirchen_a  54 tDiLiiGGGmagcgAAveakeakdlkvvlveKAaierSGavAaGlsAinaYigenetpedyvryvrkdlmgivReDLvldiarhvdevvkkl 145
                        +D+Li+G G++g   A++a+  +++  ++  K + +    +A+G  A  a +  ++++e +++      +g++  D+v  +  +  + v++l
     WP_199263881.1   5 CDVLIVGSGVSGLSFALKAAAFSSV-TLITKKNSADTATNLAQGGVA--AVLSVEDSVEAHINDTLVSGDGLCDVDIVRIVTTEGPDRVREL 93 
                        8*****************9996644.467788899999*****9666..445545559*****99999************************ PP

  apra_Neukirchen_a 146 eewGLpilkdenGk..........yvrrGkwqikInGesy.KpivAeaakkalgvevlnrvfitdllvd...........ednrvaGAvgfs 215
                         e+G+ + + ++G+            rr  +   + G ++ + ++A+ a + ++++vl++  ++dll++           e++r+ GA+ ++
     WP_199263881.1  94 MELGVRFQRGRDGEefdlgmegghSTRRVAHASDLTGREIeRALLAQVAAN-TNIRVLENHLAIDLLMEskasrrgkggkEGDRCLGAYVLD 184
                        *************99******999999999*******99934667777776.88*************************9889********* PP

  apra_Neukirchen_a 216 vrenkfyvikakavivatGGAagiyrprsvgegrgraWYppfntGsgyamgiraGAemttmE 277
                         +++++ v+ a  ++++tGG+ ++y    +         p   tG g  m+ raGA++  +E
     WP_199263881.1 185 RQTGEVEVYYAGVTVLCTGGCGKVYLYTTN---------PDIATGDGVVMAYRAGAKVANLE 237
                        *************************87665.........67788999999999999988887 PP

  == domain 2  score: 9.6 bits;  conditional E-value: 0.00016
  apra_Neukirchen_a 397 ivGsHaacsGyWvdlynrmtTvkgLfaaGdvaGg...sphkfvsGslaeGriAakaavkyildekdekpeldeeeveelkeeiykpletlee 485
                        +  +H  c G+ vd     +++++L a G++a      +++  s sl e+ + a+ av++++++          ++++l +    p   +++
     WP_199263881.1 345 VPAAHYMCGGVLVDE-WGCSSITNLLALGETACTglhGANRLASNSLLEAVVFAHRAVHWLREH--I------VAIRQLPALAVDP---WRA 424
                        556677777777777.666777777777776632111234555555555555555555555543..1......2344455555555...343 PP

  apra_Neukirchen_a 486 kkkettagevpnyitpeeleerlqkimdeYagGistnYetnekkLeialeklemLkedleklaAedlheLlrawElihRllvaeaviehllf 577
                          +e+      + i + +  ++l ++m +Y+g + +     +k+L++ +++l+++ +++++    d+     + El++  + a ++++    
     WP_199263881.1 425 GGAEVL----DESILVTHNWNQLRQLMWDYVGIVRR-----QKRLDLIQNRLTFMLTEIKEHFF-DYLLTPDLVELRNLAVLADLIVQSASL 506
                        432233....44577888888899999999987765.....68888888888887777776554.555556788999999************ PP

  apra_Neukirchen_a 578 RkEtRwpgyyeraDypelddenw 600
                        RkE+R  g ++ +Dype++d+++
     WP_199263881.1 507 RKESR--GLHYIVDYPEKNDRDF 527
                        *****..99999********987 PP

>> WP_199262772.1  NAD(P)/FAD-dependent oxidoreductase [Desulfobulbus oligotrophicus]
   #    score  bias  c-Evalue  i-Evalue hmmfrom  hmm to    alifrom  ali to    envfrom  env to     acc
 ---   ------ ----- --------- --------- ------- -------    ------- -------    ------- -------    ----
   1 !   10.7   0.0   7.3e-05     0.013      51      82 ..       3      33 ..       1      40 [. 0.82
   2 !    9.1   0.1   0.00022      0.04     411     459 ..     255     300 ..     232     302 .] 0.82

  Alignments for each domain:
  == domain 1  score: 10.7 bits;  conditional E-value: 7.3e-05
  apra_Neukirchen_a 51 eletDiLiiGGGmagcgAAveakeakdlkvvl 82
                       e+  D++iiG+G ag  AA++a++ k ++v+l
     WP_199262772.1  3 EHMYDVVIIGAGPAGIQAAIHASRRK-IRVLL 33
                       5668*****************99865.55555 PP

  == domain 2  score: 9.1 bits;  conditional E-value: 0.00022
  apra_Neukirchen_a 411 lynrmtTvkgLfaaGdvaGgsphkfvsGslaeGriAakaavkyildekd 459
                        + +++t ++g++aaGd++G         ++ eG +A+ +a+ y++++k+
     WP_199262772.1 255 Q-KQETNIPGIYAAGDIVGPP--LQMAKAVGEGCVAGMEAATYARKKKK 300
                        4.899*************954..44677999999999999999987665 PP

>> WP_233249132.1  FAD-dependent oxidoreductase [Desulfobulbus oligotrophicus]
   #    score  bias  c-Evalue  i-Evalue hmmfrom  hmm to    alifrom  ali to    envfrom  env to     acc
 ---   ------ ----- --------- --------- ------- -------    ------- -------    ------- -------    ----
   1 ?    3.3   0.5     0.013       2.3      52      85 ..       6      38 ..       1      43 [. 0.80
   2 ?   -2.0   0.0      0.52        93     416     449 ..     398     433 ..     394     459 .. 0.76
   3 !   14.4   0.1   5.6e-06     0.001      49      86 ..     592     628 ..     546     632 .. 0.75

  Alignments for each domain:
  == domain 1  score: 3.3 bits;  conditional E-value: 0.013
  apra_Neukirchen_a 52 letDiLiiGGGmagcgAAveakeakdlkvvlveK 85
                       ++  ++++GGG++g  AA+ ++  ++  v lveK
     WP_233249132.1  6 MTGSVVVVGGGISGMQAALDLAD-SGFFVYLVEK 38
                       556799*************9986.4578888888 PP

  == domain 2  score: -2.0 bits;  conditional E-value: 0.52
  apra_Neukirchen_a 416 tTvkgLfaaGdvaGg..sphkfvsGslaeGriAaka 449
                        t+ kg+f++G   G    p+  ++Gs a + +Aa  
     WP_233249132.1 398 TSQKGIFTCGAFNGPrdIPQSVIGGSAAAASVAALL 433
                        7889*******99963379***********999964 PP

  == domain 3  score: 14.4 bits;  conditional E-value: 5.6e-06
  apra_Neukirchen_a  49 vveletDiLiiGGGmagcgAAveakeakdlkvvlveKA 86 
                           +   +LiiGGG+ag  AA++++e+ + +v +veK 
     WP_233249132.1 592 RLPVAPAVLIIGGGVAGMTAALNLAEQ-GFHVHIVEKT 628
                        44556679****************986.5999999996 PP

>> WP_199261102.1  FAD-dependent oxidoreductase [Desulfobulbus oligotrophicus]
   #    score  bias  c-Evalue  i-Evalue hmmfrom  hmm to    alifrom  ali to    envfrom  env to     acc
 ---   ------ ----- --------- --------- ------- -------    ------- -------    ------- -------    ----
   1 !   16.5   0.0   1.3e-06   0.00024      36      85 ..     122     170 ..      86     174 .. 0.71

  Alignments for each domain:
  == domain 1  score: 16.5 bits;  conditional E-value: 1.3e-06
  apra_Neukirchen_a  36 allaalamk.....kelevveletDiLiiGGGmagcgAAveakeakdlkvvlveK 85 
                        + +     +     + ++ + ++  iL++GGG+ag  AA ea++a +++v+lveK
     WP_199261102.1 122 TRA-----QktelpEPYKLESISKRILVMGGGIAGLTAAKEAAKA-GYEVTLVEK 170
                        222.....123344677888999*******************986.599*****9 PP

>> WP_199264227.1  tRNA uridine-5-carboxymethylaminomethyl(34) synthesis enzyme MnmG [Desulfobulbus oligotrophicus]
   #    score  bias  c-Evalue  i-Evalue hmmfrom  hmm to    alifrom  ali to    envfrom  env to     acc
 ---   ------ ----- --------- --------- ------- -------    ------- -------    ------- -------    ----
   1 !   11.0   1.3   6.1e-05     0.011      53      81 ..       3      32 ..       1      40 [. 0.78
   2 ?    2.5   0.0     0.022       3.9     417     459 ..     358     397 ..     352     480 .. 0.85

  Alignments for each domain:
  == domain 1  score: 11.0 bits;  conditional E-value: 6.1e-05
  apra_Neukirchen_a 53 etDiLiiGGGmagcgAAveakeak.dlkvv 81
                       + Di +iG+G agc AA+ a++   ++ v+
     WP_199264227.1  3 DFDIAVIGAGHAGCEAALAAARLGyRTLVC 32
                       78******************9954344444 PP

  == domain 2  score: 2.5 bits;  conditional E-value: 0.022
  apra_Neukirchen_a 417 TvkgLfaaGdvaGgsphkfvsGslaeGriAakaavkyildekd 459
                         v+gLf aG + G s+     G   +G +Aa + ++yild++ 
     WP_199264227.1 358 KVNGLFLAGQINGTSGYEEAAG---QGLMAAINSIQYILDKAP 397
                        69**************987666...899*********988754 PP

>> WP_199263968.1  NAD(P)/FAD-dependent oxidoreductase [Desulfobulbus oligotrophicus]
   #    score  bias  c-Evalue  i-Evalue hmmfrom  hmm to    alifrom  ali to    envfrom  env to     acc
 ---   ------ ----- --------- --------- ------- -------    ------- -------    ------- -------    ----
   1 !   11.0   0.1   6.1e-05     0.011      54      85 ..       5      35 ..       1      37 [. 0.88
   2 ?   -3.9   0.0         2   3.5e+02     223     234 ..     102     113 ..      97     116 .. 0.84
   3 ?   -1.5   0.2      0.35        63      52      70 ..     144     162 ..     123     176 .. 0.77
   4 !    6.4   0.1    0.0015      0.27     413     456 ..     264     306 ..     249     309 .] 0.85

  Alignments for each domain:
  == domain 1  score: 11.0 bits;  conditional E-value: 6.1e-05
  apra_Neukirchen_a 54 tDiLiiGGGmagcgAAveakeakdlkvvlveK 85
                        Di+i+G+G ag  AA+ a +a+ +kv+l+++
     WP_199263968.1  5 YDIVIVGAGPAGMTAAIYAVRAN-MKVLLLDR 35
                       6****************999875.99999986 PP

  == domain 2  score: -3.9 bits;  conditional E-value: 2
  apra_Neukirchen_a 223 vikakavivatG 234
                        v++a+avi+atG
     WP_199263968.1 102 VYQARAVILATG 113
                        789********9 PP

  == domain 3  score: -1.5 bits;  conditional E-value: 0.35
  apra_Neukirchen_a  52 letDiLiiGGGmagcgAAv 70 
                         + ++++iGGG+++   ++
     WP_199263968.1 144 RDKEVVVIGGGNSAVEESI 162
                        47789******99876555 PP

  == domain 4  score: 6.4 bits;  conditional E-value: 0.0015
  apra_Neukirchen_a 413 nrmtTvkgLfaaGdvaGgsphkfvsGslaeGriAakaavkyild 456
                        + +t+v+g+f aGd+     ++ v+ ++ +G +Aa++a++y+++
     WP_199263968.1 264 RMRTSVPGIFGAGDITVKHLRQIVT-ACSDGAVAANSAAAYVES 306
                        66899***********999999998.5589**********9965 PP

>> WP_199264357.1  thioredoxin-disulfide reductase [Desulfobulbus oligotrophicus]
   #    score  bias  c-Evalue  i-Evalue hmmfrom  hmm to    alifrom  ali to    envfrom  env to     acc
 ---   ------ ----- --------- --------- ------- -------    ------- -------    ------- -------    ----
   1 !    7.7   0.1   0.00062      0.11      52      87 ..       4      38 ..       1      40 [. 0.85
   2 ?   -1.4   0.0      0.33        60      55      80 ..     148     174 ..     138     178 .. 0.83
   3 ?    3.4   0.0     0.012       2.1     405     430 ..     258     283 ..     245     316 .. 0.69

  Alignments for each domain:
  == domain 1  score: 7.7 bits;  conditional E-value: 0.00062
  apra_Neukirchen_a 52 letDiLiiGGGmagcgAAveakeakdlkvvlveKAa 87
                        +  ++i+GGG ag  A + a++ + lkv+l+e+ a
     WP_199264357.1  4 AQYQLIIVGGGPAGLTAGLYAARGR-LKVLLLERGA 38
                       567899*************999876.9***999865 PP

  == domain 2  score: -1.4 bits;  conditional E-value: 0.33
  apra_Neukirchen_a  55 DiLiiGGGmagcgAAveake.akdlkv 80 
                         i ++GGG+ +   A+++ + a+++ v
     WP_199264357.1 148 KIAVVGGGNTAIQDALHLTKfADRVTV 174
                        689************999996666665 PP

  == domain 3  score: 3.4 bits;  conditional E-value: 0.012
  apra_Neukirchen_a 405 sGyWv.dlynrmtTvkgLfaaGdvaGg 430
                         G+ + d  + +t+++g++aaGd++  
     WP_199264357.1 258 GGFIItDA-DMATSIPGVYAAGDICSK 283
                        34444555.899***********9754 PP

>> WP_199261100.1  NAD(P)-binding protein [Desulfobulbus oligotrophicus]
   #    score  bias  c-Evalue  i-Evalue hmmfrom  hmm to    alifrom  ali to    envfrom  env to     acc
 ---   ------ ----- --------- --------- ------- -------    ------- -------    ------- -------    ----
   1 !   14.2   1.0   6.6e-06    0.0012      56      87 ..      10      40 ..       2      48 .. 0.85
   2 ?   -3.6   0.3       1.6   2.8e+02     418     437 ..     383     401 ..     367     410 .. 0.62

  Alignments for each domain:
  == domain 1  score: 14.2 bits;  conditional E-value: 6.6e-06
  apra_Neukirchen_a 56 iLiiGGGmagcgAAveakeakdlkvvlveKAa 87
                       iL++GGGm+g  AA+ea+e    +v ++eK a
     WP_199261100.1 10 ILVVGGGMSGLTAALEAAEVG-KDVFIIEKTA 40
                       9****************9943.5799999965 PP

  == domain 2  score: -3.6 bits;  conditional E-value: 1.6
  apra_Neukirchen_a 418 vkgLfaaGdvaGgsphkfvs 437
                         kg+f aG + G++ + + s
     WP_199261100.1 383 AKGMFSAGCAKGAV-EVYTS 401
                        46677777766664.23444 PP

>> WP_199262990.1  methylenetetrahydrofolate--tRNA-(uracil(54)-C(5))-methyltransferase (FADH(2)-oxidizing) TrmFO [Desulf
   #    score  bias  c-Evalue  i-Evalue hmmfrom  hmm to    alifrom  ali to    envfrom  env to     acc
 ---   ------ ----- --------- --------- ------- -------    ------- -------    ------- -------    ----
   1 !   12.1   0.0   2.8e-05    0.0051      56      84 ..       7      34 ..       4      44 .. 0.82

  Alignments for each domain:
  == domain 1  score: 12.1 bits;  conditional E-value: 2.8e-05
  apra_Neukirchen_a 56 iLiiGGGmagcgAAveakeakdlkvvlve 84
                       + +iGGG agc AA++a+e   ++vvl e
     WP_199262990.1  7 VTVIGGGLAGCEAAWQAAELG-IRVVLYE 34
                       679**************9864.7777776 PP

>> WP_199263699.1  protoporphyrinogen oxidase [Desulfobulbus oligotrophicus]
   #    score  bias  c-Evalue  i-Evalue hmmfrom  hmm to    alifrom  ali to    envfrom  env to     acc
 ---   ------ ----- --------- --------- ------- -------    ------- -------    ------- -------    ----
   1 !   12.2   0.1   2.7e-05    0.0048      52      87 ..       4      40 ..       1      48 [. 0.87

  Alignments for each domain:
  == domain 1  score: 12.2 bits;  conditional E-value: 2.7e-05
  apra_Neukirchen_a 52 letDiLiiGGGmagcgAAveake.akdlkvvlveKAa 87
                       +  D+ i+G+G++g  AA+ a+    dl+v+++e+A+
     WP_199263699.1  4 IPYDLCIVGAGVSGLSAATFARAlCPDLNVLVMEQAD 40
                       668********************777*********96 PP

>> WP_199261652.1  CoB-CoM heterodisulfide reductase HdrA2 [Desulfobulbus oligotrophicus]
   #    score  bias  c-Evalue  i-Evalue hmmfrom  hmm to    alifrom  ali to    envfrom  env to     acc
 ---   ------ ----- --------- --------- ------- -------    ------- -------    ------- -------    ----
   1 ?   10.1   0.0   0.00011      0.02      55      85 ..     160     189 ..     105     198 .. 0.79

  Alignments for each domain:
  == domain 1  score: 10.1 bits;  conditional E-value: 0.00011
  apra_Neukirchen_a  55 DiLiiGGGmagcgAAveakeakdlkvvlveK 85 
                          L+iGGG+ag  AA+ ++  ++++vvlveK
     WP_199261652.1 160 KSLVIGGGIAGIQAALDLAD-SGYDVVLVEK 189
                        569**************996.5799*****9 PP

>> WP_199263422.1  FAD-dependent oxidoreductase [Desulfobulbus oligotrophicus]
   #    score  bias  c-Evalue  i-Evalue hmmfrom  hmm to    alifrom  ali to    envfrom  env to     acc
 ---   ------ ----- --------- --------- ------- -------    ------- -------    ------- -------    ----
   1 ?    9.5   0.0   0.00016      0.03      57      86 ..       4      34 ..       1      42 [. 0.90

  Alignments for each domain:
  == domain 1  score: 9.5 bits;  conditional E-value: 0.00016
  apra_Neukirchen_a 57 LiiGGGmagcgAAveakeak.dlkvvlveKA 86
                       +iiGG +ag  AA +ak+++ dl+vv++e+ 
     WP_199263422.1  4 VIIGGDAAGMSAASRAKRHNpDLEVVVLERG 34
                       7*****************777*******986 PP

>> WP_199262565.1  NAD(P)/FAD-dependent oxidoreductase [Desulfobulbus oligotrophicus]
   #    score  bias  c-Evalue  i-Evalue hmmfrom  hmm to    alifrom  ali to    envfrom  env to     acc
 ---   ------ ----- --------- --------- ------- -------    ------- -------    ------- -------    ----
   1 ?    9.2   0.1   0.00021     0.039      53      87 ..       3      36 ..       1      92 [. 0.84

  Alignments for each domain:
  == domain 1  score: 9.2 bits;  conditional E-value: 0.00021
  apra_Neukirchen_a 53 etDiLiiGGGmagcgAAveakeakdlkvvlveKAa 87
                       +t++Li+GGG +g  +A+ ++ +++++vvlve+ +
     WP_199262565.1  3 TTEVLIVGGGPGGLACATLLA-QHGVRVVLVERKS 36
                       589********9987777666.5679*****9865 PP


Internal pipeline statistics summary:
-------------------------------------
Query model(s):                            1  (670 nodes)
Target sequences:                       2710  (896708 residues searched)
Passed MSV filter:                       106  (0.0391144); expected 54.2 (0.02)
Passed bias filter:                       89  (0.0328413); expected 54.2 (0.02)
Passed Vit filter:                        19  (0.00701107); expected 2.7 (0.001)
Passed Fwd filter:                        15  (0.00553506); expected 0.0 (1e-05)
Initial search space (Z):               2710  [actual number of targets]
Domain search space  (domZ):              15  [number of targets reported over threshold]
# CPU time: 0.06u 0.00s 00:00:00.06 Elapsed: 00:00:00.03
# Mc/sec: 16197.74
//
[ok]
