# Supplementary material for: Sulfur disproportionation occurs globally across anoxic habitats and has multiple mechanisms of independent evolutionary origin
Source: ISME J. 2026 Mar 2;20(1):wrag042. doi: 10.1093/ismejo/wrag042 (PMC12998232; doi:10.1093/ismejo/wrag042)
Supplement: Sup_File_1_HMM_wrag042 [file sup_file_1_hmm_wrag042.zip › SupFile1_HMM/SupFile1c_results/apra_Neukirchen_a-hmm-016_Candidatus_Electrothrix_aarhusensis_MCF_GCA_004028505.txt]

# hmmsearch :: search profile(s) against a sequence database
# HMMER 3.4 (Aug 2023); http://hmmer.org/
# Copyright (C) 2023 Howard Hughes Medical Institute.
# Freely distributed under the BSD open source license.
# - - - - - - - - - - - - - - - - - - - - - - - - - - - - - - - - - - - -
# query HMM file:                  /Users/lukas/OneDrive/2023_Sulfur/20250723_HMM/profiles_all/apra_Neukirchen_a.hmm
# target sequence database:        /Users/lukas/OneDrive/2023_Sulfur/20250626_HMM/db_new/016_Candidatus_Electrothrix_aarhusensis_MCF_GCA_004028505.fas
# - - - - - - - - - - - - - - - - - - - - - - - - - - - - - - - - - - - -

Query:       apra_Neukirchen_a  [M=670]
Scores for complete sequences (score includes all domains):
   --- full sequence ---   --- best 1 domain ---    -#dom-
    E-value  score  bias    E-value  score  bias    exp  N  Sequence   Description
    ------- ------ -----    ------- ------ -----   ---- --  --------   -----------
   9.9e-279  923.8   3.6   1.2e-278  923.4   3.6    1.0  1  RWX44058.1  dissimilatory adenylylsulfate reductase alpha sub
    3.9e-17   59.3   2.9      2e-16   57.0   2.9    1.9  1  RWX43607.1  L-aspartate oxidase [Candidatus Electrothrix aarh
      5e-06   22.6   0.2    7.2e-06   22.1   0.2    1.1  1  RWX44060.1  putative adenylylsulfate reductase-associated ele
    0.00041   16.3   0.0    0.00048   16.1   0.0    1.0  1  RWX45687.1  FAD binding domain-containing protein [Candidatus
    0.00052   15.9   4.9      0.021   10.6   0.1    2.1  2  RWX45894.1  heterodisulfide reductase subunit A [Candidatus E
     0.0014   14.5   0.1      0.023   10.5   0.0    2.0  2  RWX46013.1  FAD dependent oxidoreductase [Candidatus Electrot
     0.0016   14.3   1.2       0.31    6.8   0.0    2.1  2  RWX45688.1  succinate dehydrogenase or fumarate reductase, fl
     0.0019   14.1   0.4        0.4    6.4   0.1    2.1  2  RWX45224.1  NADPH-dependent glutamate synthase beta chain [Ca
     0.0026   13.6   0.0     0.0037   13.1   0.0    1.2  1  RWX47455.1  protoporphyrinogen oxidase [Candidatus Electrothr
      0.003   13.4   0.4     0.0045   12.8   0.4    1.2  1  RWX46685.1  tRNA:m(5)U-54 methyltransferase [Candidatus Elect
      0.007   12.2   2.0     0.0073   12.2   0.5    1.6  2  RWX43577.1  flavoprotein, HI0933 family [Candidatus Electroth
  ------ inclusion threshold ------
      0.011   11.6   0.4      0.011   11.5   0.4    1.0  1  RWX44960.1  NAD(P)-binding Rossmann-like domain-containing pr
      0.012   11.5   4.5      0.023   10.5   2.7    2.0  2  RWX42954.1  tRNA uridine 5-carboxymethylaminomethyl modificat


Domain annotation for each sequence (and alignments):
>> RWX44058.1  dissimilatory adenylylsulfate reductase alpha subunit precursor [Candidatus Electrothrix aarhusensis]
   #    score  bias  c-Evalue  i-Evalue hmmfrom  hmm to    alifrom  ali to    envfrom  env to     acc
 ---   ------ ----- --------- --------- ------- -------    ------- -------    ------- -------    ----
   1 !  923.4   3.6    4e-281  1.2e-278      45     628 ..      15     667 ..       3     670 .. 0.96

  Alignments for each domain:
  == domain 1  score: 923.4 bits;  conditional E-value: 4e-281
  apra_Neukirchen_a  45 kelevveletDiLiiGGGmagcgAAveake.ak.dlkvvlveKAaierSGavAaGlsAinaYigenetpedyvryvrkdlmgivReDLvldi 134
                        +++e+ve+etD+Li+GGGm++cgAA+e+k+ a  dl++ lv+KAa+erSGavA+GlsAin+Yigene +e+yv++vr+dlmg+vReDL++d+
         RWX44058.1  15 ANPEIVEHETDVLIVGGGMGACGAAFEIKKwAPaDLRIQLVDKAAMERSGAVAQGLSAINTYIGENE-IENYVKMVRNDLMGVVREDLIYDL 105
                        4799**************************7669*********************************.************************ PP

  apra_Neukirchen_a 135 arhvdevvkkleewGLpil.kdenGk................yvrrGkwqikInGesyKpivAeaakkalgv.evlnrvfitdllvd..edn 206
                        +rhvde+vk++eewGLpi+ k e+G+                +vr+Gkwqi+InGesyK+ivAeaakkalg+ ++++r+fi+++l+d  ++n
         RWX44058.1 106 GRHVDESVKLFEEWGLPIWkKAEDGTnldgakpaaslreggtPVRTGKWQIMINGESYKCIVAEAAKKALGEeNIMERIFIVKMLLDknKEN 197
                        *******************88899989*******************************************999**************9988* PP

  apra_Neukirchen_a 207 rvaGAvgfsvrenkfyvikakavivatGGAagiyrprsvgegrgraWYppfntGsgyamgiraGAemttmEnrfvalRfKDtygPvgtiall 298
                        ++aGAvgfs+renk++v+k+k+ +va+GGA++i+rprs+geg+graWYp++n+Gs+y+m++++GA +t+mEnrf ++RfKD+ygPvg+++ll
         RWX44058.1 198 HIAGAVGFSTRENKVHVFKCKTAMVACGGAVNIFRPRSTGEGKGRAWYPVWNAGSTYTMCAQVGATLTMMENRFTPARFKDGYGPVGAWFLL 289
                        ******************************************************************************************** PP

  apra_Neukirchen_a 299 vkakavnalgeeyee......elkk..eYgkak.iptslRnyatleevkeGrgPiyldteealq..........d.........keleeelw 362
                        +kak+ n +ge y        elk+  +Yg ++ +pt+lRn+++++e keGrgP+y+ t+ al+          +         k+le+e+w
         RWX44058.1 290 FKAKVSNGNGEFYAMgdaakeELKNfmPYGASAvTPTCLRNHLMVNEFKEGRGPVYMATDVALNsfldeareagKnekevkkiwKHLESEAW 381
                        **************99987765666999*98889******************************88777666650566777889******** PP

  apra_Neukirchen_a 363 edfLdmaisqallwaeeniepekenvEiegtePyivGsHaacsGyWv...dl.................ynrmtTvkgLfaaGdvaGgsphk 434
                        edfLdm+i+qa lwa +niepek  +Ei++tePy++GsH++c+G+W+   d                  ynrmtTv+gLf+aGd++G+s+hk
         RWX44058.1 382 EDFLDMSIGQAGLWAGMNIEPEKVGSEIMPTEPYMLGSHSGCCGIWTsgpDEdwvpdvdgprshkykwgYNRMTTVDGLFTAGDGVGASGHK 473
                        ***********************************************8773367888899******************************** PP

  apra_Neukirchen_a 435 fvsGslaeGriAakaavkyildekdekpeldeeeveelkeeiykpletleekkkettagev.pnyitpeeleerlqkimdeYagGistnYet 525
                        f+sGs+aeGri++k++vky++d++d++pel+ +++eel++eiy+p+++++e+  +tt+++v pny++p  +++rl+k +deY gG++t+Y+t
         RWX44058.1 474 FSSGSHAEGRICGKQMVKYCRDNADFQPELS-QTAEELAAEIYAPVTRYLEYVGATTHQDVnPNYCKPTGIMMRLMKATDEYGGGVATYYMT 564
                        *******************************.99********************************************************** PP

  apra_Neukirchen_a 526 nekkLeialeklemLkedleklaAedlheLlrawElihRllvaeaviehllfRkEtRwpgyyeraDypelddenwkkfvnskydpetgeiei 617
                        + k L+i+l++l+mL+ed++k+aA dlheL+rawE++hR++++e++i+h++fRkE+R+pg+y+r+D+p++ddenwk fvns++dp+t+e+ +
         RWX44058.1 565 SGKLLNICLDLLRMLREDAAKMAAGDLHELMRAWENYHRIWCVETHIRHIEFRKESRYPGFYYRSDFPTVDDENWKAFVNSTFDPKTQEWMC 656
                        ******************************************************************************************** PP

  apra_Neukirchen_a 618 ikrplvelvek 628
                        +k++++++ve+
         RWX44058.1 657 EKVECINIVET 667
                        ********965 PP

>> RWX43607.1  L-aspartate oxidase [Candidatus Electrothrix aarhusensis]
   #    score  bias  c-Evalue  i-Evalue hmmfrom  hmm to    alifrom  ali to    envfrom  env to     acc
 ---   ------ ----- --------- --------- ------- -------    ------- -------    ------- -------    ----
   1 !   57.0   2.9   6.2e-19     2e-16      54     598 ..       4     522 ..       1     526 [. 0.79

  Alignments for each domain:
  == domain 1  score: 57.0 bits;  conditional E-value: 6.2e-19
  apra_Neukirchen_a  54 tDiLiiGGGmagcgAAveakeakdlkvvlv.eKAaierSGavAaGlsAinaYigenetpedyvryvrkdlmgivReDLvldiarhvdevvkk 144
                        tDiLiiG G+ag   A+++++ +  +v+lv  K + +    +A+G   i a + ++++ ed+++      +g++  ++v ++ ++    v++
         RWX43607.1   4 TDILIIGSGVAGLSFALKVSSFA--RVTLVtKKQSADTATNLAQG--GIAAVLSKHDRLEDHIQDTLISGDGLCNREIVQTVVEEGAGRVRE 91 
                        8***************9999844..4655515677899999***9..67799999999********************************** PP

  apra_Neukirchen_a 145 leewGLpilkdenGk..........yvrrGkwqikInGesyKpivAeaakkalgvevlnrvfitdllvd.........ednrvaGAvgfsvr 217
                        l ++G+ + + + G+            rr  +   + G ++   +  +++ ++++e+l++ +++dll++          ++r++GA+ ++  
         RWX43607.1  92 LVDLGVSFQQGQAGEefdlgmegghSARRVAHAKDMTGREIERALLAQVQANEQIEILENHMAVDLLLEskatkkstnGKDRCIGAYVLNRT 183
                        **************99******9999999999999******98888888888999**************9***99998559*********** PP

  apra_Neukirchen_a 218 enkfyvikakavivatGGAagiyrprsvgegrgraWYppfntGsgyamgiraGAemttmEn.r.....fvalRfKDtygPvgtiallvkaka 303
                        ++++ + +a  ++++tGG  ++y    +         p   tG g am+ raGA +  +E  +     f  +++K++   v   + + +   
         RWX43607.1 184 TGEVETWRAGVTVLCTGGSGKVYLYTTN---------PDIATGDGVAMAYRAGARVADLEFvQfhptcFFNAKVKNFL--VSEAVRGEGGVL 264
                        ***********************98776.........7899*****************99534111114445555554..88899999999* PP

  apra_Neukirchen_a 304 vnalgeeyeeelkkeY.gkakipts.lRnyatleev.keGrgPiyldteealqdkeleeelwedfLdma.isqallwaeeniepekenvEie 391
                        +n +g+ ++   ++ Y +++ ++t    + ++ +e+ k+G   +yld  +            ++fL+   +++  +  + ++++++e++ + 
         RWX43607.1 265 INKKGQPFM---RQ-YdQRGDLATRdAVARGIDTEMkKSGADCVYLDIMHK----------GRAFLEHRfPTIYGTCKKYGVDISQEPIPVV 342
                        *********...66.843344444404444455566256888889998888..........5778876428888899999*********888 PP

  apra_Neukirchen_a 392 gtePyivGsHaacsGyWvdlynrmtTvkgLfaaGdvaGgsphkfvsGslaeGriAakaavkyildekdekpeldeeeveelkeeiykpletl 483
                        ++  y+ G+  +      d+    ++v++L a G++a        +G +   r+A+++ ++ ++  +++++ ++ ++  e++++  + ++ +
         RWX43607.1 343 PAAHYMCGGVLT------DK-WGVSSVNNLLALGETAC-------TGLHGANRLASNSLLEAVVFAHRAAQWVK-KHWLEIADQERRSVQDW 419
                        877777666555......77.78889*********984.......56666666666666666644434433333.33444444444445556 PP

  apra_Neukirchen_a 484 eekkkettagevpnyitpeeleerlqkimdeYagGistnYetnekkLeialeklemLkedleklaAedlheLlrawElihRllvaeaviehl 575
                        ++ ++ + ++     + +++  +++ ++m +Y+g +      ++k+L++ +++++ +  ++++    ++     + El++ +l+a ++i+  
         RWX43607.1 420 RTGRARSIEE----NVLISHNWDQIRRLMWNYVGIVR-----SKKRLQLVERRMRPILIETKEHFY-NYLLTPDLIELRNIVLMADLIIKSA 501
                        7676444444....4688889999*********9887.....578888888888765544444332.333334677888889********** PP

  apra_Neukirchen_a 576 lfRkEtRwpgyyeraDypeldde 598
                          R+E+R  g ++ +Dype+dd 
         RWX43607.1 502 SLRRESR--GLHYLLDYPERDDV 522
                        *******..99999*******94 PP

>> RWX44060.1  putative adenylylsulfate reductase-associated electron transfer protein QmoB [Candidatus Electrothrix aar
   #    score  bias  c-Evalue  i-Evalue hmmfrom  hmm to    alifrom  ali to    envfrom  env to     acc
 ---   ------ ----- --------- --------- ------- -------    ------- -------    ------- -------    ----
   1 !   22.1   0.2   2.3e-08   7.2e-06      37      86 ..     133     181 ..     100     190 .. 0.75

  Alignments for each domain:
  == domain 1  score: 22.1 bits;  conditional E-value: 2.3e-08
  apra_Neukirchen_a  37 llaalamk...kelevveletDiLiiGGGmagcgAAveakeakdlkvvlveKA 86 
                         +++   +   + +++++++  iL++GGG+ag  AA+ea++a +++v++veK 
         RWX44060.1 133 RAQK---SevpEPYKMEQITKKILVMGGGIAGITAATEAAKA-GYEVTIVEKT 181
                        2222...13446788999*********************986.599*****96 PP

>> RWX45687.1  FAD binding domain-containing protein [Candidatus Electrothrix aarhusensis]
   #    score  bias  c-Evalue  i-Evalue hmmfrom  hmm to    alifrom  ali to    envfrom  env to     acc
 ---   ------ ----- --------- --------- ------- -------    ------- -------    ------- -------    ----
   1 !   16.1   0.0   1.5e-06   0.00048      51     160 ..      31     142 ..       9     149 .. 0.79

  Alignments for each domain:
  == domain 1  score: 16.1 bits;  conditional E-value: 1.5e-06
  apra_Neukirchen_a  51 eletDiLiiGGGmagcgAAveake.akdl.kvvlveKAaierSGavAaGlsAinaYigenetpedyvryvrkdlmgivReDLvldiarhvde 140
                        + + +++++G G ag  AA  + e   ++ + ++ +     +S a   G++A   Y ++ ++++       k  +   Re  v+ +a+  + 
         RWX45687.1  31 RRKYEVIVVGTGLAGASAAASLGElGYNVkSFCIQDSPRRAHSIAAQGGINAAKNYQNDSDSIHRLFYDTIKGGDFRSREANVYRLAQISNA 122
                        45789*******************544661566777888889999999**********888766655444455566789999******9999 PP

  apra_Neukirchen_a 141 vvkkleewGLpilkdenGky 160
                         +++    G+p+ ++  G+ 
         RWX45687.1 123 IIDHCAAQGVPFAREYGGTL 142
                        99999999999998777665 PP

>> RWX45894.1  heterodisulfide reductase subunit A [Candidatus Electrothrix aarhusensis]
   #    score  bias  c-Evalue  i-Evalue hmmfrom  hmm to    alifrom  ali to    envfrom  env to     acc
 ---   ------ ----- --------- --------- ------- -------    ------- -------    ------- -------    ----
   1 !    6.0   2.0    0.0017      0.54      50      86 ..       9      44 ..       1      50 [. 0.84
   2 !   10.6   0.1   6.7e-05     0.021      45      85 ..     591     629 ..     546     632 .. 0.62

  Alignments for each domain:
  == domain 1  score: 6.0 bits;  conditional E-value: 0.0017
  apra_Neukirchen_a 50 veletDiLiiGGGmagcgAAveakeakdlkvvlveKA 86
                       ++++  +++iGGG+ag  +A+ + e  ++kv l+eK+
         RWX45894.1  9 TKISGAVMVIGGGVAGVQTALDLTEL-GYKVYLIEKS 44
                       4567789***************9986.5999999996 PP

  == domain 2  score: 10.6 bits;  conditional E-value: 6.7e-05
  apra_Neukirchen_a  45 kelevveletDiLiiGGGmagcgAAveakeakdlkvvlveK 85 
                        +e++   ++   L+iGGG ag  AA++++ + + +v l+e+
         RWX45894.1 591 EEMQLP-VTPSALVIGGGLAGMTAALTIADQ-GFDVALIER 629
                        223322.46689****************975.466666665 PP

>> RWX46013.1  FAD dependent oxidoreductase [Candidatus Electrothrix aarhusensis]
   #    score  bias  c-Evalue  i-Evalue hmmfrom  hmm to    alifrom  ali to    envfrom  env to     acc
 ---   ------ ----- --------- --------- ------- -------    ------- -------    ------- -------    ----
   1 !   10.5   0.0   7.3e-05     0.023      49      84 ..      10      44 ..       1      48 [. 0.69
   2 ?    2.2   0.0     0.024       7.5     187     237 ..     192     241 ..     185     243 .] 0.86

  Alignments for each domain:
  == domain 1  score: 10.5 bits;  conditional E-value: 7.3e-05
  apra_Neukirchen_a 49 vveletDiLiiGGGmagcgAAveakeakdlkvvlve 84
                        +e + DiL+iGGG+ g   A  a+  ++ +v l+e
         RWX46013.1 10 LKEQQFDILVIGGGITGACIAHDAA-LRGFSVALIE 44
                       567899********98877777665.3345555555 PP

  == domain 2  score: 2.2 bits;  conditional E-value: 0.024
  apra_Neukirchen_a 187 lgvevlnrvfitdllvdednrvaGAvgfsvrenkfyvikakavivatGGAa 237
                        +g+ + n + + ++l+  ++r+ G++  ++ +++ + ++a+ +i ++G A+
         RWX46013.1 192 NGAAIANYLEAEQYLT-AQGRIEGVAVRDTLTDEQFSVRARLTINSAGPAT 241
                        3678899999999999.77****************************9886 PP

>> RWX45688.1  succinate dehydrogenase or fumarate reductase, flavoprotein subunit [Candidatus Electrothrix aarhusensis]
   #    score  bias  c-Evalue  i-Evalue hmmfrom  hmm to    alifrom  ali to    envfrom  env to     acc
 ---   ------ ----- --------- --------- ------- -------    ------- -------    ------- -------    ----
   1 !    5.9   0.8    0.0019      0.58     188     241 ..       8      60 ..       2      86 .. 0.78
   2 !    6.8   0.0   0.00099      0.31     400     427 ..     226     252 ..     210     255 .. 0.85

  Alignments for each domain:
  == domain 1  score: 5.9 bits;  conditional E-value: 0.0019
  apra_Neukirchen_a 188 gvevlnrvfitdllvdednrvaGAvgfsvrenkfyvikakavivatGGAagiyr 241
                        +v+++ r  ++d++v  d++  G +  ++ ++++  ++a+av++atGG  + + 
         RWX45688.1   8 KVTIYSRREMMDVVV-VDGKARGIIVRNLLTGELERYSANAVVLATGGYGNAFY 60 
                        469999999999999.88******************************887653 PP

  == domain 2  score: 6.8 bits;  conditional E-value: 0.00099
  apra_Neukirchen_a 400 sHaacsGyWvdlynrmtTvkgLfaaGdv 427
                         H ++ G+Wvd  + +++++gLf  G++
         RWX45688.1 226 VHYTMGGLWVDY-QLQSSLDGLFVIGEA 252
                        588889*****9.************986 PP

>> RWX45224.1  NADPH-dependent glutamate synthase beta chain [Candidatus Electrothrix aarhusensis]
   #    score  bias  c-Evalue  i-Evalue hmmfrom  hmm to    alifrom  ali to    envfrom  env to     acc
 ---   ------ ----- --------- --------- ------- -------    ------- -------    ------- -------    ----
   1 !    6.4   0.1    0.0013       0.4      52      74 ..     401     423 ..     351     433 .. 0.66
   2 !    5.9   0.1    0.0018      0.57      50      84 ..     527     561 ..     480     564 .. 0.75

  Alignments for each domain:
  == domain 1  score: 6.4 bits;  conditional E-value: 0.0013
  apra_Neukirchen_a  52 letDiLiiGGGmagcgAAveake 74 
                        +   + iiGGG ag gAA++++ 
         RWX45224.1 401 TGHKVAIIGGGPAGMGAAWHLAL 423
                        345799*************9875 PP

  == domain 2  score: 5.9 bits;  conditional E-value: 0.0018
  apra_Neukirchen_a  50 veletDiLiiGGGmagcgAAveakeakdlkvvlve 84 
                         ++   +++iG+G+ gc  A e  +    +v+lv+
         RWX45224.1 527 MKTGKQVVVIGAGNVGCDVAAECYRLGAQEVTLVD 561
                        3345689******************9999999998 PP

>> RWX47455.1  protoporphyrinogen oxidase [Candidatus Electrothrix aarhusensis]
   #    score  bias  c-Evalue  i-Evalue hmmfrom  hmm to    alifrom  ali to    envfrom  env to     acc
 ---   ------ ----- --------- --------- ------- -------    ------- -------    ------- -------    ----
   1 !   13.1   0.0   1.2e-05    0.0037      53      86 ..       4      38 ..       1      45 [. 0.90

  Alignments for each domain:
  == domain 1  score: 13.1 bits;  conditional E-value: 1.2e-05
  apra_Neukirchen_a 53 etDiLiiGGGmagcgAAveakeak.dlkvvlveKA 86
                       ++D+LiiG+G +g  AA+ +k+++ d++ +++e+ 
         RWX47455.1  4 TADVLIIGAGLSGLAAATFLKHKEpDISLLIIEQG 38
                       68********************777*******975 PP

>> RWX46685.1  tRNA:m(5)U-54 methyltransferase [Candidatus Electrothrix aarhusensis]
   #    score  bias  c-Evalue  i-Evalue hmmfrom  hmm to    alifrom  ali to    envfrom  env to     acc
 ---   ------ ----- --------- --------- ------- -------    ------- -------    ------- -------    ----
   1 !   12.8   0.4   1.4e-05    0.0045      56      75 ..       4      23 ..       2      33 .. 0.83

  Alignments for each domain:
  == domain 1  score: 12.8 bits;  conditional E-value: 1.4e-05
  apra_Neukirchen_a 56 iLiiGGGmagcgAAveakea 75
                       i iiGGG agc AA++a+e 
         RWX46685.1  4 IQIIGGGLAGCEAAWQAAER 23
                       67**************9984 PP

>> RWX43577.1  flavoprotein, HI0933 family [Candidatus Electrothrix aarhusensis]
   #    score  bias  c-Evalue  i-Evalue hmmfrom  hmm to    alifrom  ali to    envfrom  env to     acc
 ---   ------ ----- --------- --------- ------- -------    ------- -------    ------- -------    ----
   1 !   12.2   0.5   2.3e-05    0.0073      56      85 ..       4      32 ..       2      38 .. 0.87
   2 ?   -2.1   0.0      0.48   1.5e+02     226     237 ..     154     165 ..     134     166 .. 0.88

  Alignments for each domain:
  == domain 1  score: 12.2 bits;  conditional E-value: 2.3e-05
  apra_Neukirchen_a 56 iLiiGGGmagcgAAveakeakdlkvvlveK 85
                       iL+iGGG+ag +AA +a+  ++++vvl+eK
         RWX43577.1  4 ILVIGGGAAGMLAAGQAAA-NGAEVVLLEK 32
                       8*************99985.57999**999 PP

  == domain 2  score: -2.1 bits;  conditional E-value: 0.48
  apra_Neukirchen_a 226 akavivatGGAa 237
                         kavi+atGG++
         RWX43577.1 154 GKAVILATGGTS 165
                        69********86 PP

>> RWX44960.1  NAD(P)-binding Rossmann-like domain-containing protein [Candidatus Electrothrix aarhusensis]
   #    score  bias  c-Evalue  i-Evalue hmmfrom  hmm to    alifrom  ali to    envfrom  env to     acc
 ---   ------ ----- --------- --------- ------- -------    ------- -------    ------- -------    ----
   1 ?   11.5   0.4   3.6e-05     0.011      55      88 ..      11      43 ..       2      50 .. 0.84

  Alignments for each domain:
  == domain 1  score: 11.5 bits;  conditional E-value: 3.6e-05
  apra_Neukirchen_a 55 DiLiiGGGmagcgAAveakeakdlkvvlveKAai 88
                        ++++GGG+ag  +A+ + e   + v l+eKA +
         RWX44960.1 11 SVMVVGGGIAGIQTALDLTELG-YYVYLLEKAPV 43
                       699**************99864.8999****965 PP

>> RWX42954.1  tRNA uridine 5-carboxymethylaminomethyl modification enzyme [Candidatus Electrothrix aarhusensis]
   #    score  bias  c-Evalue  i-Evalue hmmfrom  hmm to    alifrom  ali to    envfrom  env to     acc
 ---   ------ ----- --------- --------- ------- -------    ------- -------    ------- -------    ----
   1 ?   10.5   2.7   7.2e-05     0.023      53      83 ..       3      34 ..       1      43 [. 0.82
   2 ?    0.2   0.0     0.099        31     418     458 ..     361     398 ..     356     419 .. 0.82

  Alignments for each domain:
  == domain 1  score: 10.5 bits;  conditional E-value: 7.2e-05
  apra_Neukirchen_a 53 etDiLiiGGGmagcgAAveakeak.dlkvvlv 83
                       + Di +iG+G agc AA+ a++   ++ v+++
         RWX42954.1  3 DFDIAVIGAGHAGCEAALAAARMGcKTLVCII 34
                       78******************996546666665 PP

  == domain 2  score: 0.2 bits;  conditional E-value: 0.099
  apra_Neukirchen_a 418 vkgLfaaGdvaGgsphkfvsGslaeGriAakaavkyildek 458
                        ++gLf aG + G s+      + a+G +Aa +a++ +++++
         RWX42954.1 361 ISGLFHAGQINGTSGYE---EAAAQGLMAAINAAHLVREQA 398
                        89************975...688999999999998887654 PP


Internal pipeline statistics summary:
-------------------------------------
Query model(s):                            1  (670 nodes)
Target sequences:                       4072  (1082982 residues searched)
Passed MSV filter:                       140  (0.0343811); expected 81.4 (0.02)
Passed bias filter:                      110  (0.0270138); expected 81.4 (0.02)
Passed Vit filter:                        27  (0.00663065); expected 4.1 (0.001)
Passed Fwd filter:                        13  (0.00319253); expected 0.0 (1e-05)
Initial search space (Z):               4072  [actual number of targets]
Domain search space  (domZ):              13  [number of targets reported over threshold]
# CPU time: 0.06u 0.00s 00:00:00.06 Elapsed: 00:00:00.03
# Mc/sec: 20297.08
//
[ok]
