# Supplementary material for: Sulfur disproportionation occurs globally across anoxic habitats and has multiple mechanisms of independent evolutionary origin
Source: ISME J. 2026 Mar 2;20(1):wrag042. doi: 10.1093/ismejo/wrag042 (PMC12998232; doi:10.1093/ismejo/wrag042)
Supplement: Sup_File_1_HMM_wrag042 [file sup_file_1_hmm_wrag042.zip › SupFile1_HMM/SupFile1c_results/apra_Neukirchen_a-hmm-017_Candidatus_Electrothrix_marina_A5_GCA_004028495.txt]

# hmmsearch :: search profile(s) against a sequence database
# HMMER 3.4 (Aug 2023); http://hmmer.org/
# Copyright (C) 2023 Howard Hughes Medical Institute.
# Freely distributed under the BSD open source license.
# - - - - - - - - - - - - - - - - - - - - - - - - - - - - - - - - - - - -
# query HMM file:                  /Users/lukas/OneDrive/2023_Sulfur/20250723_HMM/profiles_all/apra_Neukirchen_a.hmm
# target sequence database:        /Users/lukas/OneDrive/2023_Sulfur/20250626_HMM/db_new/017_Candidatus_Electrothrix_marina_A5_GCA_004028495.fas
# - - - - - - - - - - - - - - - - - - - - - - - - - - - - - - - - - - - -

Query:       apra_Neukirchen_a  [M=670]
Scores for complete sequences (score includes all domains):
   --- full sequence ---   --- best 1 domain ---    -#dom-
    E-value  score  bias    E-value  score  bias    exp  N  Sequence   Description
    ------- ------ -----    ------- ------ -----   ---- --  --------   -----------
   1.2e-114  380.6   0.1   1.5e-114  380.3   0.1    1.0  1  RWX51262.1  adenosine phosphosulfate reductase, alpha subunit
    1.1e-14   50.3   5.2    5.8e-14   47.9   5.2    2.0  1  RWX51359.1  L-aspartate oxidase, partial [Candidatus Electrot
    9.9e-10   33.9   3.5    9.3e-07   24.1   2.3    2.1  2  RWX52301.1  succinate dehydrogenase subunit A [Candidatus Ele
    4.1e-06   22.0   0.2      6e-06   21.4   0.2    1.1  1  RWX51264.1  putative adenylylsulfate reductase-associated ele
    0.00075   14.5   0.7       0.17    6.7   0.1    2.1  2  RWX52339.1  NADPH-dependent glutamate synthase beta chain [Ca
     0.0032   12.4   2.1     0.0033   12.4   0.6    1.6  2  RWX50924.1  hypothetical protein VU01_12471 [Candidatus Elect
     0.0058   11.6   0.4      0.006   11.5   0.4    1.0  1  RWX51146.1  NAD(P)-binding Rossmann-like domain-containing pr


Domain annotation for each sequence (and alignments):
>> RWX51262.1  adenosine phosphosulfate reductase, alpha subunit, partial [Candidatus Electrothrix marina]
   #    score  bias  c-Evalue  i-Evalue hmmfrom  hmm to    alifrom  ali to    envfrom  env to     acc
 ---   ------ ----- --------- --------- ------- -------    ------- -------    ------- -------    ----
   1 !  380.3   0.1  4.9e-117  1.5e-114     367     628 ..       1     282 [.       1     284 [. 0.98

  Alignments for each domain:
  == domain 1  score: 380.3 bits;  conditional E-value: 4.9e-117
  apra_Neukirchen_a 367 dmaisqallwaeeniepekenvEiegtePyivGsHaacsGyWv...dl.................ynrmtTvkgLfaaGdvaGgsphkfvsG 438
                        dm+i+qa lwa +niepek  +Ei++tePy++GsH++c+G+W+   d                  ynrmtTv+gLf+aGd++G+s+hkf+sG
         RWX51262.1   1 DMSIGQAGLWAGMNIEPEKVGSEIMPTEPYMLGSHSGCCGIWTsgpDEdwvptvdgprshqykwgYNRMTTVDGLFTAGDGVGASGHKFSSG 92 
                        8******************************************7773378999999************************************ PP

  apra_Neukirchen_a 439 slaeGriAakaavkyildekdekpeldeeeveelkeeiykpletleekkkettagev.pnyitpeeleerlqkimdeYagGistnYetnekk 529
                        s++eGri +k++vky++d++d++pel+ ++++el++eiy+p+++++e+  +tt+++v pny++p  l++rl+k +deY gG++t+Y+t+ k 
         RWX51262.1  93 SHTEGRIVGKQMVKYCRDNADFQPELS-QTAAELAAEIYAPVTRYLEHVGATTHQDVnPNYCKPTGLMMRLMKATDEYGGGVATYYMTSGKL 183
                        ***************************.9999************************************************************ PP

  apra_Neukirchen_a 530 LeialeklemLkedleklaAedlheLlrawElihRllvaeaviehllfRkEtRwpgyyeraDypelddenwkkfvnskydpetgeieiikrp 621
                        L+i+l++l+mL+ed+ek+aA dlheL+rawE++hR++++e++i+h++fRkE+R+pg+y+r+D+p++ddenwk fvns++dp+t+e++++k++
         RWX51262.1 184 LNICLDLLRMLREDAEKMAAGDLHELMRAWENYHRIWCVETHIRHIEFRKESRYPGFYYRSDFPTVDDENWKAFVNSTFDPKTQEWKCEKVE 275
                        ******************************************************************************************** PP

  apra_Neukirchen_a 622 lvelvek 628
                        ++++ve+
         RWX51262.1 276 CINIVET 282
                        ****964 PP

>> RWX51359.1  L-aspartate oxidase, partial [Candidatus Electrothrix marina]
   #    score  bias  c-Evalue  i-Evalue hmmfrom  hmm to    alifrom  ali to    envfrom  env to     acc
 ---   ------ ----- --------- --------- ------- -------    ------- -------    ------- -------    ----
   1 !   47.9   5.2   1.9e-16   5.8e-14      54     319 ..       4     276 ..       1     462 [. 0.74

  Alignments for each domain:
  == domain 1  score: 47.9 bits;  conditional E-value: 1.9e-16
  apra_Neukirchen_a  54 tDiLiiGGGmagcgAAveakeakdlkvvlv.eKAaierSGavAaGlsAinaYigenetpedyvryvrkdlmgivReDLvldiarhvdevvkk 144
                        tDiLiiG G+ag   A++++  +  +v+lv  K + +    +A+G   i a + ++++ ed+++      +g++   +v ++ ++  + v++
         RWX51359.1   4 TDILIIGSGVAGLSFALKVSPFA--RVTLVtKKQSADTATNLAQG--GIAAVLSKHDRLEDHIQDTLVSGDGLCNRKIVRTVVEEGADRVRE 91 
                        8****************999844..4555515677899999***9..67799999999********************************** PP

  apra_Neukirchen_a 145 leewGLpilkdenGk..........yvrrGkwqikInGesyKpivAeaakkalgvevlnrvfitdllvd.........ednrvaGAvgfsvr 217
                        l ++G+ + + e+G+            rr  +   + G ++   +  ++++++++e+l++ +++dll++          ++r++GA+ ++  
         RWX51359.1  92 LVDLGVSFQQGEKGEefdlgmegghSARRVAHAKDMTGREIERALLAQVQDNEQIEILENYMAVDLLLEskakkksagGKDRCIGAYVLNRA 183
                        ***********************999999999999******9888888888899*******************99999559*********** PP

  apra_Neukirchen_a 218 enkfyvikakavivatGGAagiyrprsvgegrgraWYppfntGsgyamgiraGAemttmEn.r.....fvalRfKDtygPvgtiallvkaka 303
                        ++++ + +a  ++++tGG  ++y    +         p   tG g am+ raGA++  +E  +     f  +++K++   v   + + +   
         RWX51359.1 184 TGEVETWRAGVTVLCTGGSGKVYLYTTN---------PDIATGDGVAMAYRAGAKVADLEFvQfhptcFFNAKVKNFL--VSEAVRGEGGVL 264
                        ***********************98776.........7889***************9999524111113333444443..666666667777 PP

  apra_Neukirchen_a 304 vnalgeeyeeelkkeY 319
                        +n +g+ ++   ++ Y
         RWX51359.1 265 INEKGQPFM---RQ-Y 276
                        777777777...44.5 PP

>> RWX52301.1  succinate dehydrogenase subunit A [Candidatus Electrothrix marina]
   #    score  bias  c-Evalue  i-Evalue hmmfrom  hmm to    alifrom  ali to    envfrom  env to     acc
 ---   ------ ----- --------- --------- ------- -------    ------- -------    ------- -------    ----
   1 !   24.1   2.3     3e-09   9.3e-07      51     240 ..      31     233 ..      12     259 .. 0.81
   2 !    8.7   0.0   0.00014     0.043     400     427 ..     400     426 ..     388     437 .. 0.87

  Alignments for each domain:
  == domain 1  score: 24.1 bits;  conditional E-value: 3e-09
  apra_Neukirchen_a  51 eletDiLiiGGGmagcgAAveake.akdl.kvvlveKAaierSGavAaGlsAinaYigenet.pedyvryvrkdlmgivReDLvldiarhvd 139
                        + + +i+++G G ag  AA  ++e   ++ + ++ +     +S a   G++A   Y ++ ++    + + ++   +   Re  v+ +a+  +
         RWX52301.1  31 RRKYEIIVVGTGLAGASAAASLAElGYNVkSFCIQDSPRRAHSIAAQGGINAAKNYQNDSDSvFRLFYDTIKG-GDFRSREANVYRLAQISN 121
                        45789*******************544661566778888889999999*********9666414556665554.44568************* PP

  apra_Neukirchen_a 140 evvkkleewGLpilkdenGk..............yvrrGkwqikInGesyKpivAeaakkalgvevlnrvfitdllvdednrvaGAvgfsvr 217
                          +++    G+p+ ++  G+              + +rG+   ++    y  ++ + a    +v+++ r  ++d++v  d++  G +  ++ 
         RWX52301.1 122 AIIDHCAAQGVPFAREYGGTlanrsfggaqvsrtFYARGQTGQQLLLGAYSSLMRQVAAG--KVTIYSRREMMDVVV-VDGQARGIIVRNLL 210
                        ***************999999999**9999999977788877777666899998888877..58*************.88************ PP

  apra_Neukirchen_a 218 enkfyvikakavivatGGAagiy 240
                        ++++  ++a+av++atGG  + +
         RWX52301.1 211 TGELERYSANAVVLATGGYGNAF 233
                        ******************88765 PP

  == domain 2  score: 8.7 bits;  conditional E-value: 0.00014
  apra_Neukirchen_a 400 sHaacsGyWvdlynrmtTvkgLfaaGdv 427
                         H ++ G+Wvd  + ++T++gLf  G++
         RWX52301.1 400 VHYTMGGLWVDY-QLQSTLDGLFVIGEA 426
                        58889******9.************986 PP

>> RWX51264.1  putative adenylylsulfate reductase-associated electron transfer protein QmoB, partial [Candidatus Electro
   #    score  bias  c-Evalue  i-Evalue hmmfrom  hmm to    alifrom  ali to    envfrom  env to     acc
 ---   ------ ----- --------- --------- ------- -------    ------- -------    ------- -------    ----
   1 !   21.4   0.2     2e-08     6e-06      44      86 ..     128     172 ..      91     181 .. 0.75

  Alignments for each domain:
  == domain 1  score: 21.4 bits;  conditional E-value: 2e-08
  apra_Neukirchen_a  44 k...kelevveletDiLiiGGGmagcgAAveakeakdlkvvlveKA 86 
                        +     +++++++  iL++GGG+ag  AA+ea++a +++v++veK 
         RWX51264.1 128 SavpVPYKMEQITKSILVMGGGIAGITAATEAAKA-GYEVTIVEKT 172
                        1233457889999*******************986.599*****96 PP

>> RWX52339.1  NADPH-dependent glutamate synthase beta chain [Candidatus Electrothrix marina]
   #    score  bias  c-Evalue  i-Evalue hmmfrom  hmm to    alifrom  ali to    envfrom  env to     acc
 ---   ------ ----- --------- --------- ------- -------    ------- -------    ------- -------    ----
   1 !    6.7   0.1   0.00055      0.17      51      74 ..     400     423 ..     351     434 .. 0.62
   2 !    6.1   0.0   0.00082      0.25      49      84 ..     526     561 ..     478     564 .. 0.76

  Alignments for each domain:
  == domain 1  score: 6.7 bits;  conditional E-value: 0.00055
  apra_Neukirchen_a  51 eletDiLiiGGGmagcgAAveake 74 
                         +   + iiGGG ag gAA++++ 
         RWX52339.1 400 ATGQKVAIIGGGPAGMGAAWHLAL 423
                        2456899*************9875 PP

  == domain 2  score: 6.1 bits;  conditional E-value: 0.00082
  apra_Neukirchen_a  49 vveletDiLiiGGGmagcgAAveakeakdlkvvlve 84 
                          e+   ++iiG+G+ gc  A e  +    +v+lv+
         RWX52339.1 526 PMETGKQVVIIGAGNVGCDVAAECYRLGAEEVTLVD 561
                        34445689*****************98888999987 PP

>> RWX50924.1  hypothetical protein VU01_12471 [Candidatus Electrothrix marina]
   #    score  bias  c-Evalue  i-Evalue hmmfrom  hmm to    alifrom  ali to    envfrom  env to     acc
 ---   ------ ----- --------- --------- ------- -------    ------- -------    ------- -------    ----
   1 !   12.4   0.6   1.1e-05    0.0033      56      85 ..       4      32 ..       2      38 .. 0.88
   2 ?   -2.7   0.0      0.38   1.2e+02     226     237 ..     154     165 ..     135     166 .. 0.88

  Alignments for each domain:
  == domain 1  score: 12.4 bits;  conditional E-value: 1.1e-05
  apra_Neukirchen_a 56 iLiiGGGmagcgAAveakeakdlkvvlveK 85
                       iLiiGGG+ag +AA +a+ a++++vvl+eK
         RWX50924.1  4 ILIIGGGAAGMLAAGQAA-ASGAEVVLLEK 32
                       9*************9998.56799***999 PP

  == domain 2  score: -2.7 bits;  conditional E-value: 0.38
  apra_Neukirchen_a 226 akavivatGGAa 237
                         kavi+atGG++
         RWX50924.1 154 GKAVILATGGTS 165
                        69********86 PP

>> RWX51146.1  NAD(P)-binding Rossmann-like domain-containing protein [Candidatus Electrothrix marina]
   #    score  bias  c-Evalue  i-Evalue hmmfrom  hmm to    alifrom  ali to    envfrom  env to     acc
 ---   ------ ----- --------- --------- ------- -------    ------- -------    ------- -------    ----
   1 !   11.5   0.4   1.9e-05     0.006      55      88 ..      11      43 ..       2      50 .. 0.84

  Alignments for each domain:
  == domain 1  score: 11.5 bits;  conditional E-value: 1.9e-05
  apra_Neukirchen_a 55 DiLiiGGGmagcgAAveakeakdlkvvlveKAai 88
                        ++++GGG+ag  +A+ + e   + v l+eKA +
         RWX51146.1 11 SVMVVGGGIAGIQTALDLTELG-YYVYLLEKAPV 43
                       699**************99864.8999****965 PP


Internal pipeline statistics summary:
-------------------------------------
Query model(s):                            1  (670 nodes)
Target sequences:                       2161  (594014 residues searched)
Passed MSV filter:                        91  (0.0421101); expected 43.2 (0.02)
Passed bias filter:                       73  (0.0337807); expected 43.2 (0.02)
Passed Vit filter:                        15  (0.00694123); expected 2.2 (0.001)
Passed Fwd filter:                         7  (0.00323924); expected 0.0 (1e-05)
Initial search space (Z):               2161  [actual number of targets]
Domain search space  (domZ):               7  [number of targets reported over threshold]
# CPU time: 0.04u 0.00s 00:00:00.04 Elapsed: 00:00:00.02
# Mc/sec: 15074.14
//
[ok]
