# Supplementary material for: Sulfur disproportionation occurs globally across anoxic habitats and has multiple mechanisms of independent evolutionary origin
Source: ISME J. 2026 Mar 2;20(1):wrag042. doi: 10.1093/ismejo/wrag042 (PMC12998232; doi:10.1093/ismejo/wrag042)
Supplement: Sup_File_1_HMM_wrag042 [file sup_file_1_hmm_wrag042.zip › SupFile1_HMM/SupFile1c_results/apra_Neukirchen_a-hmm-018_Candidatus_Electronema_aureum_GS_GCA_004284765.txt]

# hmmsearch :: search profile(s) against a sequence database
# HMMER 3.4 (Aug 2023); http://hmmer.org/
# Copyright (C) 2023 Howard Hughes Medical Institute.
# Freely distributed under the BSD open source license.
# - - - - - - - - - - - - - - - - - - - - - - - - - - - - - - - - - - - -
# query HMM file:                  /Users/lukas/OneDrive/2023_Sulfur/20250723_HMM/profiles_all/apra_Neukirchen_a.hmm
# target sequence database:        /Users/lukas/OneDrive/2023_Sulfur/20250626_HMM/db_new/018_Candidatus_Electronema_aureum_GS_GCA_004284765.fas
# - - - - - - - - - - - - - - - - - - - - - - - - - - - - - - - - - - - -

Query:       apra_Neukirchen_a  [M=670]
Scores for complete sequences (score includes all domains):
   --- full sequence ---   --- best 1 domain ---    -#dom-
    E-value  score  bias    E-value  score  bias    exp  N  Sequence   Description
    ------- ------ -----    ------- ------ -----   ---- --  --------   -----------
     3e-275  911.7   5.3   3.7e-275  911.3   5.3    1.0  1  TAA76002.1  MAG: dissimilatory adenylylsulfate reductase alph
    2.4e-18   62.7   0.1    8.5e-14   47.7   0.6    2.1  2  TAA76100.1  MAG: L-aspartate oxidase [Candidatus Electronema 
    9.5e-10   34.3   0.8    1.5e-05   20.4   0.7    2.2  2  TAA74022.1  MAG: succinate dehydrogenase subunit A [Candidatu
    4.2e-05   18.9   0.1    7.9e-05   18.0   0.1    1.4  1  TAA76004.1  MAG: putative adenylylsulfate reductase-associate
    0.00011   17.6   0.2      0.034    9.3   0.0    2.2  2  TAA75601.1  MAG: thioredoxin reductase (NADPH) [Candidatus El
    0.00014   17.2   4.8     0.0099   11.1   0.1    2.1  2  TAA74609.1  MAG: heterodisulfide reductase subunit A [Candida
     0.0025   13.1   0.3     0.0046   12.2   0.3    1.4  1  TAA75946.1  MAG: methylenetetrahydrofolate--tRNA-(uracil-5-)-
     0.0026   13.0   0.0     0.0035   12.6   0.0    1.1  1  TAA75759.1  MAG: protoporphyrinogen oxidase [Candidatus Elect
     0.0046   12.2   5.5      0.025    9.8   3.4    2.1  2  TAA74110.1  MAG: tRNA uridine 5-carboxymethylaminomethyl modi
     0.0076   11.5   0.8       0.14    7.3   0.1    2.1  2  TAA74415.1  MAG: thioredoxin reductase (NADPH) [Candidatus El
  ------ inclusion threshold ------
      0.012   10.8   0.5       0.22    6.6   0.1    2.1  2  TAA75194.1  MAG: NADPH-dependent glutamate synthase beta chai
      0.013   10.7   0.2      0.016   10.4   0.2    1.1  1  TAA74561.1  MAG: 2-desacetyl-2-hydroxyethyl bacteriochlorophy
      0.018   10.2   0.0      0.024    9.8   0.0    1.1  1  TAA75666.1  MAG: glycerol-3-phosphate dehydrogenase [Candidat
       0.04    9.1   3.5      0.012   10.8   0.2    1.7  2  TAA73948.1  MAG: hypothetical protein CDV28_1477 [Candidatus 


Domain annotation for each sequence (and alignments):
>> TAA76002.1  MAG: dissimilatory adenylylsulfate reductase alpha subunit precursor [Candidatus Electronema aureum]
   #    score  bias  c-Evalue  i-Evalue hmmfrom  hmm to    alifrom  ali to    envfrom  env to     acc
 ---   ------ ----- --------- --------- ------- -------    ------- -------    ------- -------    ----
   1 !  911.3   5.3    2e-277  3.7e-275      45     628 ..      15     668 ..       3     671 .. 0.96

  Alignments for each domain:
  == domain 1  score: 911.3 bits;  conditional E-value: 2e-277
  apra_Neukirchen_a  45 kelevveletDiLiiGGGmagcgAAveake.ak.dlkvvlveKAaierSGavAaGlsAinaYigenetpedyvryvrkdlmgivReDLvldi 134
                        +++ +ve+++D+Li+GGGm++cgAA+e+k+ a  d+k++lv+KAa+ rSGavA+GlsAin+Yig+n  +e+yv++vr+dlmg+vReDL++d+
         TAA76002.1  15 ANPAIVEHSCDVLIVGGGMSACGAAFEIKKwAPaDMKIILVDKAAMMRSGAVAQGLSAINTYIGDNA-IENYVKMVRNDLMGVVREDLIYDL 105
                        478999************************7669********************************9.************************ PP

  apra_Neukirchen_a 135 arhvdevvkkleewGLpil.kdenGk................yvrrGkwqikInGesyKpivAeaakkalgv.evlnrvfitdllvd..edn 206
                        +rhvde+vk++eewGLpi+ k e+G+                +vr+Gkwqi+InGesyK+ivAeaakkalg+ ++++rvfi+++l+d  + n
         TAA76002.1 106 GRHVDESVKLFEEWGLPIWkKAEDGSnldgakpakslrdggvPVRTGKWQIMINGESYKCIVAEAAKKALGEeNIMERVFIVKMLLDknQPN 197
                        *******************8889999********************************************999**************98569 PP

  apra_Neukirchen_a 207 rvaGAvgfsvrenkfyvikakavivatGGAagiyrprsvgegrgraWYppfntGsgyamgiraGAemttmEnrfvalRfKDtygPvgtiall 298
                        ++aGAvgfs+renk++v+++k+ +va+GGA++i+rprs+geg+graWYp++n+Gs+y+m++++GA +t+mEnrf ++RfKD+ygPvg+++ll
         TAA76002.1 198 TIAGAVGFSTRENKVHVFTCKTAMVACGGAVNIFRPRSTGEGKGRAWYPVWNAGSTYTMCAQVGATLTMMENRFTPARFKDGYGPVGAWFLL 289
                        ******************************************************************************************** PP

  apra_Neukirchen_a 299 vkakavnalgeeyee......elkk..eYgkak.iptslRnyatleevkeGrgPiyldteealq...........d........keleeelw 362
                        +kak+ n +ge y        elkk  +Yg ++ +pt+lRn+++++e k+GrgP+y+ t+ al+           +        k+le+e+w
         TAA76002.1 290 FKAKVSNGNGEFYAMgdaakeELKKfmPYGASAvTPTCLRNHLMVNEFKAGRGPVYMATDVALNsfldelraqgkNekdvakfwKHLESEAW 381
                        **************99998877777999*98889******************************88777766655056678889******** PP

  apra_Neukirchen_a 363 edfLdmaisqallwaeeniepekenvEiegtePyivGsHaacsGyWv...dl..................ynrmtTvkgLfaaGdvaGgsph 433
                        edfLdm+i+qa lwa +niepek  +Ei++tePy++GsH++c+G+W+   +                   ynrmtTv+g+f+aGd++G+s+h
         TAA76002.1 382 EDFLDMSIGQAGLWAGMNIEPEKVGSEIMPTEPYMLGSHSGCCGIWTsgpNEswvpdvqgkprshqykwgYNRMTTVNGMFTAGDGVGASGH 473
                        ***********************************************6651167777899******************************** PP

  apra_Neukirchen_a 434 kfvsGslaeGriAakaavkyildekdekpeldeeeveelkeeiykpletleekkkettagev.pnyitpeeleerlqkimdeYagGistnYe 524
                        kf+sGs+aeGri +k++vky++d++++kpel+ ++++el++eiy+p+++++++  ++t+++v pny++p+ +++rl+k +deY gG++t+Y+
         TAA76002.1 474 KFSSGSHAEGRIVGKQMVKYCRDNASFKPELA-QTAAELAAEIYAPVTRYLQYVGASTHQDVnPNYCKPQGIMMRLMKATDEYGGGVATYYM 564
                        ********************************.9999******************************************************* PP

  apra_Neukirchen_a 525 tnekkLeialeklemLkedleklaAedlheLlrawElihRllvaeaviehllfRkEtRwpgyyeraDypelddenwkkfvnskydpetgeie 616
                        t+ k+L+i+l++l+mL+ed+ek+aA dlheL+rawE++hR++++e++i+h++fR E+R+pg+y+r+Dyp++dd+nwk fvns+++p+t+e++
         TAA76002.1 565 TSGKMLNICLDLLRMLREDAEKMAAGDLHELMRAWENYHRIWCVETHIRHIEFRTESRYPGFYYRSDYPTVDDANWKAFVNSTFNPATKEWK 656
                        ******************************************************************************************** PP

  apra_Neukirchen_a 617 iikrplvelvek 628
                        ++k++++++ve+
         TAA76002.1 657 CEKVECINIVET 668
                        *********965 PP

>> TAA76100.1  MAG: L-aspartate oxidase [Candidatus Electronema aureum]
   #    score  bias  c-Evalue  i-Evalue hmmfrom  hmm to    alifrom  ali to    envfrom  env to     acc
 ---   ------ ----- --------- --------- ------- -------    ------- -------    ------- -------    ----
   1 !   47.7   0.6   4.5e-16   8.5e-14      54     277 ..       4     233 ..       1     246 [. 0.86
   2 !   12.7   0.0   1.7e-05    0.0032     423     600 ..     366     523 ..     313     534 .. 0.73

  Alignments for each domain:
  == domain 1  score: 47.7 bits;  conditional E-value: 4.5e-16
  apra_Neukirchen_a  54 tDiLiiGGGmagcgAAveake.akdlkvvlveKAaierSGavAaGlsAinaYigenetpedyvryvrkdlmgivReDLvldiarhvdevvkk 144
                        tDiL+iG G+ag   A++++  a+    ++  K + +    +A+G  A  a +  +++ ed+v+      +g++ e++v  +  +  e v++
         TAA76100.1   4 TDILVIGSGVAGLSFALKISAfARV--TLITKKKKADSATNLAQGGVA--AVLSAEDRLEDHVNDTLISGDGLCNEEIVRLVVTEGPERVRE 91 
                        9******************994442..234455566777789998554..56776677********************************** PP

  apra_Neukirchen_a 145 leewGLpilkdenGk..........yvrrGkwqikInGesyKpivAeaakkalgvevlnrvfitdllvd........ednrvaGAvgfsvre 218
                        l  +G+ + + + G             rr  +   + G ++ + +  ++  + ++evl+  +++dll++         ++r+ GA+ ++  +
         TAA76100.1  92 LALLGVNFQRGKAGGefdlgmegghSARRVAHAKDLTGREIETALLAQVYANPQIEVLEDHMAIDLLIEskatgwkeGNDRCLGAYVLNRST 183
                        *********7777666999999999999999999*******9988888888899*********************98679************ PP

  apra_Neukirchen_a 219 nkfyvikakavivatGGAagiyrprsvgegrgraWYppfntGsgyamgiraGAemttmE 277
                        +++ + +ak ++++ GG+ ++yr   +         p   tG g  m+ raGA++  +E
         TAA76100.1 184 GEVETWRAKVTVLCSGGCGKVYRYTTN---------PDIATGDGVVMAWRAGAQVANLE 233
                        ***********************8665.........66677777888888887777776 PP

  == domain 2  score: 12.7 bits;  conditional E-value: 1.7e-05
  apra_Neukirchen_a 423 aaGdvaGgsphkfvsGslaeGriAakaavkyildekdekpeldeeeveelkeeiykpletleekkkettagevpnyitpeeleerlqkimde 514
                        a G++a        +G +   r+A+++ ++ ++  ++   +  +++ +el+++    ++ +++      a ++ + + +++  ++  ++m +
         TAA76100.1 366 ALGETA-------CTGLHGANRLASNSLLEAVVFAHRG-AQWVQRNWSELQRQPLPTVQAWRTGF----ARSIEENVLISHNWDQVRQLMWD 445
                        555544.......4788888888888888888654443.33444666666666555555555443....33344556777888888999999 PP

  apra_Neukirchen_a 515 YagGistnYetnekkLeialeklemLkedleklaAedlheLlrawElihRllvaeaviehllfRkEtRwpgyyeraDypelddenw 600
                        Y+g +      ++k+L++a ++l+ +  ++++   +d+     + El++ +l+ae++i     R+E+R  g ++ +D+pe+dd+++
         TAA76100.1 446 YVGIVR-----SKKRLQLATRQLAPILAETKEH-FHDYLLTPDLVELRNIVLIAELIIYSASLRHESR--GLHYITDFPEKDDAQF 523
                        998776.....6899*******99888777654.45777777899***********************..99999********998 PP

>> TAA74022.1  MAG: succinate dehydrogenase subunit A [Candidatus Electronema aureum]
   #    score  bias  c-Evalue  i-Evalue hmmfrom  hmm to    alifrom  ali to    envfrom  env to     acc
 ---   ------ ----- --------- --------- ------- -------    ------- -------    ------- -------    ----
   1 !   20.4   0.7     8e-08   1.5e-05      51     240 ..      31     233 ..      13     258 .. 0.81
   2 !   11.9   0.0     3e-05    0.0057     400     581 ..     400     584 ..     383     629 .. 0.69

  Alignments for each domain:
  == domain 1  score: 20.4 bits;  conditional E-value: 8e-08
  apra_Neukirchen_a  51 eletDiLiiGGGmagcgAAveakeak.dlkv.vlveKAaierSGavAaGlsAinaYigenetped.yvryvrkdlmgivReDLvldiarhvd 139
                        + + +i+++G G ag  AA ++ e   ++k  +l +     +S a   G++A   Y ++++++   + + ++   +   Re  v+ +a+  +
         TAA74022.1  31 RRKYEIIVVGTGLAGASAAATLGELGySVKAfCLQDSTRRAHSIAAQGGINAAKNYQNDGDSVLRlFYDTIK-GGDFRSREANVYRLAQVSN 121
                        45789*******************554776515567777788888888**********99865441445444.445568************* PP

  apra_Neukirchen_a 140 evvkkleewGLpilkdenGk..............yvrrGkwqikInGesyKpivAeaakkalgvevlnrvfitdllvdednrvaGAvgfsvr 217
                          +++    G+p+ ++  G               + +rG+   ++    y  ++ + a    +v+v+ r   +dl v  d++  G +  ++ 
         TAA74022.1 122 AIIDHCVAQGVPFAREYGGLlanrsfggaqvsrtFYARGQTGQQLLLGAYSSLMRQVAAG--RVTVFPRRELMDLAV-IDGQAQGIIVRNLL 210
                        **************9887779999999999999977777777666666888888888777..579999999999999.88************ PP

  apra_Neukirchen_a 218 enkfyvikakavivatGGAagiy 240
                        ++++  + a av++atGG  + +
         TAA74022.1 211 NGQLERYAAHAVVLATGGYGNAF 233
                        ******************88765 PP

  == domain 2  score: 11.9 bits;  conditional E-value: 3e-05
  apra_Neukirchen_a 400 sHaacsGyWvdlynrmtTvkgLfaaGdva....GgsphkfvsGs....laeGr.iAakaavkyildekdekpeldeeeveelkeeiykplet 482
                         H a+ G+Wvd  + ++T++gLf  G++     G+  ++    +    la+G  i   ++ +y+++++  k +l++  ++el ee+ + +++
         TAA74022.1 400 VHYAMGGLWVDY-HLQSTLPGLFVIGEANfsdhGA--NRLGASAlmqgLADGYfILPATISNYLAQHSPGKASLEHPVFTELEEETAERIAR 488
                        4777789****9.*************985221133..2222222111134443245556667778888888888888888888888888888 PP

  apra_Neukirchen_a 483 leekkkettagevpnyitpeeleerlqkimdeYagGistnYetnekkLeialeklemLkedlek.la....Aedlhe.LlrawElihRllva 568
                        l++++    +++ p   t+++++ rl  +  +++g +      n++ L +al ++ +L+e++ + +      edl++ L ra  + + l  a
         TAA74022.1 489 LLRNR----NPKQPGTQTADQFHRRLGALLWDHCGMA-----RNKAGLLKALAEIPQLREEFWQqVYvpgsGEDLNQsLERAGRVADFLEFA 571
                        88887....3333566888888888888888887744.....47788888888888888776441322222455543255666666667777 PP

  apra_Neukirchen_a 569 eaviehllfRkEt 581
                        e+++   l R+E+
         TAA74022.1 572 ETMVLDALEREES 584
                        7777777777776 PP

>> TAA76004.1  MAG: putative adenylylsulfate reductase-associated electron transfer protein QmoB [Candidatus Electronema
   #    score  bias  c-Evalue  i-Evalue hmmfrom  hmm to    alifrom  ali to    envfrom  env to     acc
 ---   ------ ----- --------- --------- ------- -------    ------- -------    ------- -------    ----
   1 !   18.0   0.1   4.2e-07   7.9e-05      45      87 ..     129     170 ..      84     174 .. 0.73

  Alignments for each domain:
  == domain 1  score: 18.0 bits;  conditional E-value: 4.2e-07
  apra_Neukirchen_a  45 kelevveletDiLiiGGGmagcgAAveakeakdlkvvlveKAa 87 
                        k +  ++++  iL++GGG+ag  AA+ea++a +++v+lveK a
         TAA76004.1 129 KPYLLENISKKILVMGGGIAGLTAATEAAKA-GYEVTLVEKTA 170
                        4445778999******************986.59*******64 PP

>> TAA75601.1  MAG: thioredoxin reductase (NADPH) [Candidatus Electronema aureum]
   #    score  bias  c-Evalue  i-Evalue hmmfrom  hmm to    alifrom  ali to    envfrom  env to     acc
 ---   ------ ----- --------- --------- ------- -------    ------- -------    ------- -------    ----
   1 !    9.3   0.0   0.00018     0.034      54      82 ..       6      33 ..       2      40 .. 0.84
   2 !    6.2   0.0    0.0016       0.3     412     459 ..     259     304 ..     240     307 .] 0.76

  Alignments for each domain:
  == domain 1  score: 9.3 bits;  conditional E-value: 0.00018
  apra_Neukirchen_a 54 tDiLiiGGGmagcgAAveakeakdlkvvl 82
                        D++i+G G ag  AA++a+++k +kv+l
         TAA75601.1  6 YDVIIVGTGPAGIQAAIHASRKK-TKVLL 33
                       59*****************9976.56655 PP

  == domain 2  score: 6.2 bits;  conditional E-value: 0.0016
  apra_Neukirchen_a 412 ynrmtTvkgLfaaGdvaGgsphkfvsGslaeGriAakaavkyildekd 459
                         +++t ++g++aaGd+ G         ++ eG +A+ +a+ y++++++
         TAA75601.1 259 RRQETNIPGVYAAGDITGPP--YQMAKAVGEGCVAGMEAAVYARNKQK 304
                        367899**********9943..33567888999999988888865544 PP

>> TAA74609.1  MAG: heterodisulfide reductase subunit A [Candidatus Electronema aureum]
   #    score  bias  c-Evalue  i-Evalue hmmfrom  hmm to    alifrom  ali to    envfrom  env to     acc
 ---   ------ ----- --------- --------- ------- -------    ------- -------    ------- -------    ----
   1 !    6.9   1.8   0.00096      0.18      50      86 ..      10      45 ..       1      51 [. 0.84
   2 !   11.1   0.1   5.2e-05    0.0099      44      85 ..     585     630 ..     546     634 .. 0.63

  Alignments for each domain:
  == domain 1  score: 6.9 bits;  conditional E-value: 0.00096
  apra_Neukirchen_a 50 veletDiLiiGGGmagcgAAveakeakdlkvvlveKA 86
                        +++  +++iGGG+ag  +A+ + e  ++kv lveK+
         TAA74609.1 10 AQISGAVMVIGGGVAGVQTALDLTEL-GYKVYLVEKS 45
                       5567789***************9986.59******96 PP

  == domain 2  score: 11.1 bits;  conditional E-value: 5.2e-05
  apra_Neukirchen_a  44 k...kelevve..letDiLiiGGGmagcgAAveakeakdlkvvlveK 85 
                        +   ++le+ +  ++   L+iGGG ag  AA++++ + +  v+l+e+
         TAA74609.1 585 AchlTSLEEMQlpVTPAALVIGGGLAGMTAALTIADQ-GFAVTLIER 630
                        133322333221246679****************975.577777776 PP

>> TAA75946.1  MAG: methylenetetrahydrofolate--tRNA-(uracil-5-)-methyltransferase [Candidatus Electronema aureum]
   #    score  bias  c-Evalue  i-Evalue hmmfrom  hmm to    alifrom  ali to    envfrom  env to     acc
 ---   ------ ----- --------- --------- ------- -------    ------- -------    ------- -------    ----
   1 !   12.2   0.3   2.4e-05    0.0046      55      75 ..       4      24 ..       1      34 [. 0.80

  Alignments for each domain:
  == domain 1  score: 12.2 bits;  conditional E-value: 2.4e-05
  apra_Neukirchen_a 55 DiLiiGGGmagcgAAveakea 75
                        i iiGGG agc AA++a++ 
         TAA75946.1  4 KIQIIGGGLAGCEAAWQAAQR 24
                       578**************9974 PP

>> TAA75759.1  MAG: protoporphyrinogen oxidase [Candidatus Electronema aureum]
   #    score  bias  c-Evalue  i-Evalue hmmfrom  hmm to    alifrom  ali to    envfrom  env to     acc
 ---   ------ ----- --------- --------- ------- -------    ------- -------    ------- -------    ----
   1 !   12.6   0.0   1.9e-05    0.0035      53      85 ..       4      37 ..       1      47 [. 0.89

  Alignments for each domain:
  == domain 1  score: 12.6 bits;  conditional E-value: 1.9e-05
  apra_Neukirchen_a 53 etDiLiiGGGmagcgAAveakeak.dlkvvlveK 85
                       + D+LiiG+G +g  AA+ +k+++ d++ +++e+
         TAA75759.1  4 SKDVLIIGAGLSGLAAATFLKHKQpDISLLVIER 37
                       67********************777******997 PP

>> TAA74110.1  MAG: tRNA uridine 5-carboxymethylaminomethyl modification enzyme [Candidatus Electronema aureum]
   #    score  bias  c-Evalue  i-Evalue hmmfrom  hmm to    alifrom  ali to    envfrom  env to     acc
 ---   ------ ----- --------- --------- ------- -------    ------- -------    ------- -------    ----
   1 !    9.8   3.4   0.00013     0.025      52      81 ..       2      32 ..       1      41 [. 0.79
   2 ?    2.2   0.0     0.025       4.8     418     460 ..     361     400 ..     355     425 .. 0.84

  Alignments for each domain:
  == domain 1  score: 9.8 bits;  conditional E-value: 0.00013
  apra_Neukirchen_a 52 letDiLiiGGGmagcgAAveakeak.dlkvv 81
                       ++ Di +iG+G agc AA+ a++   ++ v+
         TAA74110.1  2 IDFDIAVIGAGHAGCEAALAAARMGcTTLVC 32
                       689******************9966333333 PP

  == domain 2  score: 2.2 bits;  conditional E-value: 0.025
  apra_Neukirchen_a 418 vkgLfaaGdvaGgsphkfvsGslaeGriAakaavkyildekde 460
                        ++gLf aG + G s+      + a+G +A+ +av++++++++ 
         TAA74110.1 361 ISGLFHAGQINGTSGYE---EAAAQGLMAGINAVHFVREQEAL 400
                        89************975...689**************877554 PP

>> TAA74415.1  MAG: thioredoxin reductase (NADPH) [Candidatus Electronema aureum]
   #    score  bias  c-Evalue  i-Evalue hmmfrom  hmm to    alifrom  ali to    envfrom  env to     acc
 ---   ------ ----- --------- --------- ------- -------    ------- -------    ------- -------    ----
   1 !    7.3   0.1   0.00074      0.14      53      87 ..       5      38 ..       1      40 [. 0.85
   2 ?    2.6   0.1     0.019       3.6      53      83 ..     146     175 ..     121     186 .. 0.84

  Alignments for each domain:
  == domain 1  score: 7.3 bits;  conditional E-value: 0.00074
  apra_Neukirchen_a 53 etDiLiiGGGmagcgAAveakeakdlkvvlveKAa 87
                       +  ++iiGGG ag  A + a++ + +k +l+eK a
         TAA74415.1  5 DYQLIIIGGGPAGLTAGLYAARGR-IKTLLIEKGA 38
                       56799*************999876.9999999975 PP

  == domain 2  score: 2.6 bits;  conditional E-value: 0.019
  apra_Neukirchen_a  53 etDiLiiGGGmagcgAAveake.akdlkvvlv 83 
                        + +i ++GGG+ +   A+++ + ak++   +v
         TAA74415.1 146 DQEIAVVGGGNTAIQEAIHLTKfAKKVT--VV 175
                        6789****************99776554..44 PP

>> TAA75194.1  MAG: NADPH-dependent glutamate synthase beta chain [Candidatus Electronema aureum]
   #    score  bias  c-Evalue  i-Evalue hmmfrom  hmm to    alifrom  ali to    envfrom  env to     acc
 ---   ------ ----- --------- --------- ------- -------    ------- -------    ------- -------    ----
   1 ?    2.3   0.1     0.025       4.6      54      75 ..     406     427 ..     356     441 .. 0.69
   2 ?    6.6   0.1    0.0012      0.22      52      84 ..     532     564 ..     482     567 .. 0.75

  Alignments for each domain:
  == domain 1  score: 2.3 bits;  conditional E-value: 0.025
  apra_Neukirchen_a  54 tDiLiiGGGmagcgAAveakea 75 
                          + +iGGG ag g A++++ a
         TAA75194.1 406 HKVAVIGGGPAGMGVAWHLALA 427
                        5789*************98754 PP

  == domain 2  score: 6.6 bits;  conditional E-value: 0.0012
  apra_Neukirchen_a  52 letDiLiiGGGmagcgAAveakeakdlkvvlve 84 
                        +   ++iiG+G+ gc  A e  +    +v+lv+
         TAA75194.1 532 TGKQVVIIGAGNVGCDVAAECYRLGASQVTLVD 564
                        35689******************9999999998 PP

>> TAA74561.1  MAG: 2-desacetyl-2-hydroxyethyl bacteriochlorophyllide A dehydrogenase [Candidatus Electronema aureum]
   #    score  bias  c-Evalue  i-Evalue hmmfrom  hmm to    alifrom  ali to    envfrom  env to     acc
 ---   ------ ----- --------- --------- ------- -------    ------- -------    ------- -------    ----
   1 ?   10.4   0.2   8.7e-05     0.016      44      89 ..     137     181 ..      92     202 .. 0.69

  Alignments for each domain:
  == domain 1  score: 10.4 bits;  conditional E-value: 8.7e-05
  apra_Neukirchen_a  44 kkelevveletDiLiiGGGmagcgAAveakeakdlkvvlveKAaie 89 
                        +++ +  +    +LiiGGG  g +  ++ ++ +++kv++v+K a +
         TAA74561.1 137 AARADRMKEGQHVLIIGGGSVGLMH-LKTAKWSGCKVIVVDKNAAR 181
                        244556666789*********9885.66667889********7754 PP

>> TAA75666.1  MAG: glycerol-3-phosphate dehydrogenase [Candidatus Electronema aureum]
   #    score  bias  c-Evalue  i-Evalue hmmfrom  hmm to    alifrom  ali to    envfrom  env to     acc
 ---   ------ ----- --------- --------- ------- -------    ------- -------    ------- -------    ----
   1 ?    9.8   0.0   0.00013     0.024      44      80 ..       2      38 ..       1      47 [. 0.75

  Alignments for each domain:
  == domain 1  score: 9.8 bits;  conditional E-value: 0.00013
  apra_Neukirchen_a 44 kkele.vveletDiLiiGGGmagcgAAveakeakdlkv 80
                       k+++e v   + D+++iGGG+ g  +A+ea++  +lk 
         TAA75666.1  2 KRNPErVAASHYDLVVIGGGINGIATAYEAATR-GLKT 38
                       556673445789*****************9864.3444 PP

>> TAA73948.1  MAG: hypothetical protein CDV28_1477 [Candidatus Electronema aureum]
   #    score  bias  c-Evalue  i-Evalue hmmfrom  hmm to    alifrom  ali to    envfrom  env to     acc
 ---   ------ ----- --------- --------- ------- -------    ------- -------    ------- -------    ----
   1 ?   10.8   0.2   6.4e-05     0.012      45      85 ..       3      42 ..       1      48 [. 0.83
   2 ?   -2.1   0.3       0.5        95     223     237 ..     161     175 ..     159     176 .. 0.86

  Alignments for each domain:
  == domain 1  score: 10.8 bits;  conditional E-value: 6.4e-05
  apra_Neukirchen_a 45 kelevveletDiLiiGGGmagcgAAveakeakdlkvvlveK 85
                       ++++++ ++  ++++GGG+ag +AA +a+  ++++vvl+eK
         TAA73948.1  3 RNTQNNAMSRRVIVVGGGAAGLMAAGQAAV-NGAEVVLLEK 42
                       566777788899*************99985.5689999999 PP

  == domain 2  score: -2.1 bits;  conditional E-value: 0.5
  apra_Neukirchen_a 223 vikakavivatGGAa 237
                        v++  avi+atGGA+
         TAA73948.1 161 VVSGSAVILATGGAS 175
                        56778*********8 PP


Internal pipeline statistics summary:
-------------------------------------
Query model(s):                            1  (670 nodes)
Target sequences:                       2649  (807568 residues searched)
Passed MSV filter:                       117  (0.0441676); expected 53.0 (0.02)
Passed bias filter:                       86  (0.0324651); expected 53.0 (0.02)
Passed Vit filter:                        28  (0.01057); expected 2.6 (0.001)
Passed Fwd filter:                        14  (0.00528501); expected 0.0 (1e-05)
Initial search space (Z):               2649  [actual number of targets]
Domain search space  (domZ):              14  [number of targets reported over threshold]
# CPU time: 0.06u 0.00s 00:00:00.06 Elapsed: 00:00:00.04
# Mc/sec: 13248.44
//
[ok]
