# Supplementary material for: Sulfur disproportionation occurs globally across anoxic habitats and has multiple mechanisms of independent evolutionary origin
Source: ISME J. 2026 Mar 2;20(1):wrag042. doi: 10.1093/ismejo/wrag042 (PMC12998232; doi:10.1093/ismejo/wrag042)
Supplement: Sup_File_1_HMM_wrag042 [file sup_file_1_hmm_wrag042.zip › SupFile1_HMM/SupFile1c_results/apra_Neukirchen_a-hmm-019_Desulfogranum_mediterraneum_86FS1_GCF_000429965.txt]

# hmmsearch :: search profile(s) against a sequence database
# HMMER 3.4 (Aug 2023); http://hmmer.org/
# Copyright (C) 2023 Howard Hughes Medical Institute.
# Freely distributed under the BSD open source license.
# - - - - - - - - - - - - - - - - - - - - - - - - - - - - - - - - - - - -
# query HMM file:                  /Users/lukas/OneDrive/2023_Sulfur/20250723_HMM/profiles_all/apra_Neukirchen_a.hmm
# target sequence database:        /Users/lukas/OneDrive/2023_Sulfur/20250626_HMM/db_new/019_Desulfogranum_mediterraneum_86FS1_GCF_000429965.fas
# - - - - - - - - - - - - - - - - - - - - - - - - - - - - - - - - - - - -

Query:       apra_Neukirchen_a  [M=670]
Scores for complete sequences (score includes all domains):
   --- full sequence ---   --- best 1 domain ---    -#dom-
    E-value  score  bias    E-value  score  bias    exp  N  Sequence       Description
    ------- ------ -----    ------- ------ -----   ---- --  --------       -----------
   1.7e-277  919.6   1.9   2.2e-277  919.2   1.9    1.0  1  WP_028585204.1  adenylyl-sulfate reductase subunit alpha [Des
    5.1e-24   82.0   0.9    1.2e-20   70.8   1.1    2.3  2  WP_028583036.1  FAD-binding protein [Desulfogranum mediterran
    9.5e-18   61.3   0.7    1.9e-16   57.0   0.7    2.1  1  WP_028585725.1  L-aspartate oxidase [Desulfogranum mediterran
    7.8e-14   48.3   6.6    2.6e-07   26.8   3.5    2.2  2  WP_028582866.1  fumarate reductase/succinate dehydrogenase fl
    1.3e-07   27.7   0.0    7.5e-06   22.0   0.0    2.1  2  WP_028585236.1  NAD(P)/FAD-dependent oxidoreductase [Desulfog
    3.1e-06   23.2   0.2    4.8e-06   22.6   0.2    1.1  1  WP_028585202.1  hydrogenase iron-sulfur subunit [Desulfogranu
    2.1e-05   20.5   0.4      0.027   10.2   0.1    2.1  2  WP_028584267.1  NAD(P)/FAD-dependent oxidoreductase [Desulfog
    2.2e-05   20.4   0.3    3.2e-05   19.9   0.3    1.2  1  WP_035245350.1  FAD-binding oxidoreductase [Desulfogranum med
    0.00016   17.5   1.5      0.015   11.0   0.1    2.3  2  WP_153305792.1  dihydrolipoyl dehydrogenase [Desulfogranum me
    0.00033   16.5   0.4     0.0074   12.1   0.1    2.0  2  WP_028583249.1  NAD(P)/FAD-dependent oxidoreductase [Desulfog
    0.00094   15.0   0.2     0.0012   14.7   0.2    1.1  1  WP_028584834.1  NAD(P)/FAD-dependent oxidoreductase [Desulfog
    0.00098   15.0   0.2     0.0015   14.4   0.2    1.2  1  WP_153305855.1  methylenetetrahydrofolate--tRNA-(uracil(54)-C
     0.0023   13.8   2.6      0.024   10.4   2.4    2.1  2  WP_028583399.1  tRNA uridine-5-carboxymethylaminomethyl(34) s
     0.0024   13.6   1.8      0.074    8.8   0.0    2.2  2  WP_028585547.1  CoB--CoM heterodisulfide reductase iron-sulfu
     0.0096   11.7   0.0      0.015   11.1   0.0    1.2  1  WP_084456254.1  CoB-CoM heterodisulfide reductase HdrA2 [Desu
  ------ inclusion threshold ------
      0.018   10.8   0.3      0.087    8.5   0.1    2.0  2  WP_028583503.1  dihydrolipoyl dehydrogenase [Desulfogranum me
      0.019   10.7   0.0      0.032   10.0   0.0    1.2  1  WP_028583864.1  CoB--CoM heterodisulfide reductase iron-sulfu
       0.02   10.6   3.3      0.016   10.9   1.2    1.7  2  WP_028584725.1  FAD-dependent oxidoreductase [Desulfogranum m
      0.028   10.2   3.8      0.076    8.7   0.1    2.6  3  WP_051305344.1  thioredoxin-disulfide reductase [Desulfogranu
      0.065    9.0   0.9      0.085    8.6   0.9    1.1  1  WP_084457092.1  glycerol-3-phosphate dehydrogenase [Desulfogr
      0.065    8.9   7.5       0.08    8.7   7.5    1.0  1  WP_028585683.1  hypothetical protein [Desulfogranum mediterra
       0.25    7.0   2.9       0.47    6.1   0.1    2.5  3  WP_028585593.1  FAD-dependent oxidoreductase [Desulfogranum m


Domain annotation for each sequence (and alignments):
>> WP_028585204.1  adenylyl-sulfate reductase subunit alpha [Desulfogranum mediterraneum]
   #    score  bias  c-Evalue  i-Evalue hmmfrom  hmm to    alifrom  ali to    envfrom  env to     acc
 ---   ------ ----- --------- --------- ------- -------    ------- -------    ------- -------    ----
   1 !  919.2   1.9  1.3e-279  2.2e-277      46     627 ..      16     666 ..       4     669 .. 0.96

  Alignments for each domain:
  == domain 1  score: 919.2 bits;  conditional E-value: 1.3e-279
  apra_Neukirchen_a  46 elevveletDiLiiGGGmagcgAAveake.ak.dlkvvlveKAaierSGavAaGlsAinaYigenetpedyvryvrkdlmgivReDLvldia 135
                        ++e+ve+++D+Li+GGGma+cg+A+e+ + a  +lk++lv+KA++erSGavA+GlsAin+Yigen  +edyv++vr+dlmg+vReDL++d++
     WP_028585204.1  16 DPEIVEHSCDVLIVGGGMAACGTAFEIGKwAPeGLKIILVDKASLERSGAVAQGLSAINTYIGENA-IEDYVKMVRNDLMGVVREDLIYDLG 106
                        6899*************************7668********************************9.************************* PP

  apra_Neukirchen_a 136 rhvdevvkkleewGLpil.kdenGk................yvrrGkwqikInGesyKpivAeaakkalgv.evlnrvfitdllvd..ednr 207
                        rhvde+vk++eewGLp++ k+++G+                +vr+Gkwqi+InGesyK+ivAe akkalg+ ++ +rvfi+++l+d  ++n+
     WP_028585204.1 107 RHVDESVKLFEEWGLPVWkKNAEGEnldgakpaptlreggtPVRTGKWQIMINGESYKCIVAEPAKKALGEdNIHERVFIVKMLLDknKENT 198
                        ******************8899999********************************************999**************9988** PP

  apra_Neukirchen_a 208 vaGAvgfsvrenkfyvikakavivatGGAagiyrprsvgegrgraWYppfntGsgyamgiraGAemttmEnrfvalRfKDtygPvgtiallv 299
                        +aGAvgfs+renk++v+++k+ +va+GGA++i+rprs+geg+graWYp++n+Gs+y+m++++GA +t+mEnrf ++RfKD+ygPvg+++ll+
     WP_028585204.1 199 IAGAVGFSTRENKVHVYTCKTAMVACGGAVNIFRPRSTGEGKGRAWYPVWNAGSTYTMCAQVGATLTMMENRFTPARFKDGYGPVGAWFLLF 290
                        ******************************************************************************************** PP

  apra_Neukirchen_a 300 kakavnalgeeyee......elkk..eYgkak.iptslRnyatleevkeGrgPiyldteealq...........d........keleeelwe 363
                        kak++n lge y +      el+k  +Yg ++ +pt+lRn+++++e+keGrgPiy+ t+ al+           d        k+le+e+we
     WP_028585204.1 291 KAKVQNGLGEFYANtdavkdELEKfmPYGASAvTPTCLRNHLMINELKEGRGPIYMATDVALNaflddqraagkDekavkkfwKHLESEAWE 382
                        *************99998887777999*98889*****************************999987776665156777888********* PP

  apra_Neukirchen_a 364 dfLdmaisqallwaeeniepekenvEiegtePyivGsHaacsGyWv...dl.................ynrmtTvkgLfaaGdvaGgsphkf 435
                        dfLdm+++qa lwa +n+epek  +Ei++tePy++GsH++c+G+W+   +                  ynrmtTv+gLf+aGd++G+s+hkf
     WP_028585204.1 383 DFLDMSVGQAGLWAGMNVEPEKVGSEIMPTEPYMLGSHSGCCGIWTsgpEEdwvptvdgprshqykwgYNRMTTVNGLFTAGDGVGASGHKF 474
                        **********************************************6661167899999********************************* PP

  apra_Neukirchen_a 436 vsGslaeGriAakaavkyildekdekpeldeeeveelkeeiykpletleekkkettagev.pnyitpeeleerlqkimdeYagGistnYetn 526
                        +sGs+aeGri+ak++vky++d++d++pe++ ++ +el++eiy+p++ ++e++ ++ta++v pny++p  +++rl+k +deY gG++t+Y+t+
     WP_028585204.1 475 SSGSHAEGRICAKQMVKYCRDNADFAPEIA-QTPQELADEIYAPVKLYHEHQGASTAENVnPNYVKPAGMMMRLMKATDEYGGGVATYYMTS 565
                        ******************************.999********************************************************** PP

  apra_Neukirchen_a 527 ekkLeialeklemLkedleklaAedlheLlrawElihRllvaeaviehllfRkEtRwpgyyeraDypelddenwkkfvnskydpetgeieii 618
                         k L+i+l++lemL+ed++k+aA dlheL+rawE++hR++++e++i+h++fRkE+R+pg+y+r+D+p+ ddenwk fvns+ydp+++e++++
     WP_028585204.1 566 GKLLNICLDLLEMLREDAAKMAAGDLHELMRAWENYHRIWCVETHIRHIEFRKESRYPGFYYRSDFPTCDDENWKAFVNSTYDPKSQEWKCE 657
                        ******************************************************************************************** PP

  apra_Neukirchen_a 619 krplvelve 627
                        k+++++++e
     WP_028585204.1 658 KVECINIIE 666
                        ******996 PP

>> WP_028583036.1  FAD-binding protein [Desulfogranum mediterraneum]
   #    score  bias  c-Evalue  i-Evalue hmmfrom  hmm to    alifrom  ali to    envfrom  env to     acc
 ---   ------ ----- --------- --------- ------- -------    ------- -------    ------- -------    ----
   1 !   70.8   1.1   6.9e-23   1.2e-20      44     236 ..      86     286 ..      47     291 .. 0.80
   2 !    8.6   0.0   0.00048     0.085     394     431 ..     431     469 ..     409     543 .. 0.81

  Alignments for each domain:
  == domain 1  score: 70.8 bits;  conditional E-value: 6.9e-23
  apra_Neukirchen_a  44 kkelevveletDiLiiGGGmagcgAAveakeakdlkvvlveKAaierSGav.AaGlsAinaYigenetpedyvryvrkdlmgiv..ReDLvl 132
                        k +l +v +etD+L+iGGG ag+ AA+ a+ a ++kv++++K     S  + A+G   i a  +e +    y ++  +   g      DLv 
     WP_028583036.1  86 KVDLGKVDMETDVLVIGGGGAGTSAAIMAADA-GCKVIIANKLRHGDSNTImAEG--GIQAATQECD--SPYYHFLDTIGGGHFsnQRDLVA 172
                        245678999******************99875.6********9988887652666..5666666666..4455555555544432267**** PP

  apra_Neukirchen_a 133 diarhvdevvkkleewGLpilkdenGk.........yvrrGkwqikInGesyKpivAeaakkalgv.evlnrvfitdllvdednrvaGAvgf 214
                         +a+    +++ le++G+ + k e+G+           +r +    + G ++  +v ++a++ +++ +v++   +++ll+d+++++aGA+ f
     WP_028583036.1 173 ALAKDAPLSIAWLEKLGMMFNKYEDGRtvvrhcggsSRKRLQSAGDMTGAEIMRVVRDEARNRAEMiSVIEFNPAVELLLDSEGKCAGAILF 264
                        ***************************888888876566666667899*************999989**************99********* PP

  apra_Neukirchen_a 215 svrenkfyvikakavivatGGA 236
                        ++++++f ++kakav+++tGG 
     WP_028583036.1 265 NMETHEFTIVKAKAVVMSTGGF 286
                        *********************6 PP

  == domain 2  score: 8.6 bits;  conditional E-value: 0.00048
  apra_Neukirchen_a 394 ePyiv..GsHaacsGyWvdlynrmtTvkgLfaaGdvaGgs 431
                        eP +v    H +  G+ vd  + +t ++gLf aG+v+Gg+
     WP_028583036.1 431 EPMLVypTLHYQNGGINVDG-DTNTVLPGLFGAGEVIGGV 469
                        55554223488889999*99.99***************96 PP

>> WP_028585725.1  L-aspartate oxidase [Desulfogranum mediterraneum]
   #    score  bias  c-Evalue  i-Evalue hmmfrom  hmm to    alifrom  ali to    envfrom  env to     acc
 ---   ------ ----- --------- --------- ------- -------    ------- -------    ------- -------    ----
   1 !   57.0   0.7   1.1e-18   1.9e-16      52     597 ..       3     524 ..       1     529 [. 0.82

  Alignments for each domain:
  == domain 1  score: 57.0 bits;  conditional E-value: 1.1e-18
  apra_Neukirchen_a  52 letDiLiiGGGmagcgAAveakeakdlkvvlveKAaierSGavAaGlsAinaYigenetpedyvryvrkdlmgivReDLvldiarhvdevvk 143
                         + D+L+iG G++g   A+++++ +++  v+  KA+ +    +A+G  A  a +  ++++e +v+      +g++ e +v  +a++  + v+
     WP_028585725.1   3 YDSDVLVIGSGVSGLSFALKVARFATVT-VITKKAKADTATNLAQGGVA--AVLSVEDSIEAHVQDTLVSGDGLCDETVVRMVAEEGPDRVR 91 
                        579*******************977555.5789************9666..455555559******************************** PP

  apra_Neukirchen_a 144 kleewGLpilkdenGk..........yvrrGkwqikInGesyKpivAeaakkalgvevlnrvfitdllvd...........ednrvaGAvgf 214
                        +l ++G+ + k ++G+            rr  +   + G ++   + e++  + ++evl++  ++dllv+           e++r+ GA+ +
     WP_028585725.1  92 ELMDFGVRFQKGHDGEefdlgmegghSARRVAHAHDLTGREIERALLEQIAANPKIEVLENHLAIDLLVEsrtatrgsaagEGDRCLGAYVL 183
                        ***************99********9999***************99999999999*************************999********* PP

  apra_Neukirchen_a 215 svrenkfyvikakavivatGGAagiyrprsvgegrgraWYppfntGsgyamgiraGAemttmEn.rfvalRfKDtygP...vgtiallvkak 302
                        + +++++   +a+ ++++tGG+ ++y    +         p   tG g am+ raGA++  +E  +f ++ f +  +    +   + + +  
     WP_028585725.1 184 DRDSGEVAPRQARVTVLCTGGCGKVYLYTTN---------PDIATGDGVAMAYRAGAKVANLEFiQFHPTCFFNWEAKnflISEAVRGEGGV 266
                        **************************98776.........7899*******************64899999988888722244455555677 PP

  apra_Neukirchen_a 303 avnalgeeyeeelkkeY.gkak.iptslRnyatleevke.GrgPiyldteealqdkeleeelwedfLdmaisqallwaeeniepekenvEie 391
                         vn +g  ++   k+ Y +++   ++   + ++  e+k+ G   +yld ++        e l e f    +++  +  + + +++++++ + 
     WP_028585725.1 267 LVNEQGRPFM---KD-YdSRGDlATRDAVARGIDAEMKAsGADCVYLDISHR-----SREFLQERF----PNIYQTCDQVGLDISQRPIPVV 345
                        9*********...66.853344334444455555677653777789998888.....333344444....4444455566889999999666 PP

  apra_Neukirchen_a 392 gtePyivGsHaacsGyWvdlynrmtTvkgLfaaGdvaGgsphkfvsGslaeGriAakaavkyildekdekpeldeeeveelkeeiykpletl 483
                        ++      +H  c G+ vd    ++++++L a G++a        +G +   r+A+++ ++ ++  ++   ++ ee++++l +     +e +
     WP_028585725.1 346 PA------AHYMCGGVVVDS-YGQSSLENLLAFGETA-------CTGLHGANRLASNSLLEAVVFAHRG-ARMLEEKIDKLRKLPAPEVEPW 422
                        65......6666777888**.78999*********98.......59****************9755444.5666699999888888878888 PP

  apra_Neukirchen_a 484 eekkkettagevpnyitpeeleerlqkimdeYagGistnYetnekkLeialeklemLkedleklaAedlheLlrawElihRllvaeaviehl 575
                        ++  +++ ++     i +++  ++  ++m +Y+g + +     +k+Le+  ++le++  ++++    d+     + El++  +va ++++  
     WP_028585725.1 423 RTGGAASLDE----SILINHNWDQVRRLMWNYVGIVRS-----TKRLELMHRRLEWVLAEINEHFF-DYLLTPDLVELRNLAVVADLIVRSA 504
                        8777555555....68999999***********98874.....67777777777777766666544.444455677888999********** PP

  apra_Neukirchen_a 576 lfRkEtRwpgyyeraDypeldd 597
                          RkE+R  g ++ +Dype d 
     WP_028585725.1 505 SLRKESR--GLHYSLDYPEHDP 524
                        *******..9999*****9986 PP

>> WP_028582866.1  fumarate reductase/succinate dehydrogenase flavoprotein subunit [Desulfogranum mediterraneum]
   #    score  bias  c-Evalue  i-Evalue hmmfrom  hmm to    alifrom  ali to    envfrom  env to     acc
 ---   ------ ----- --------- --------- ------- -------    ------- -------    ------- -------    ----
   1 !   26.8   3.5   1.4e-09   2.6e-07      50     241 ..      30     234 ..       8     261 .. 0.79
   2 !   22.3   0.1   3.3e-08   5.8e-06     399     593 ..     399     596 ..     383     634 .. 0.71

  Alignments for each domain:
  == domain 1  score: 26.8 bits;  conditional E-value: 1.4e-09
  apra_Neukirchen_a  50 veletDiLiiGGGmagcgAAveake.ak.dlkvvlveKAaierSGavAaGlsAinaYigenetped.yvryvrkdlmgivReDLvldiarhv 138
                        ++ + +++++G G ag  AA ++ e      + ++ + A   +S a   G++A   Y g+++++   + + ++   +  +Re  v+ +a+  
     WP_028582866.1  30 NKRKYEVIVVGTGLAGAAAAATLGElGYnVKSFCIQDSARRAHSIAAQGGINAAKNYQGDGDSIFRlFYDTIK-GGDFRAREANVYRLAEVA 120
                        345899*******************5443456788899*********************99975441444444.455579************ PP

  apra_Neukirchen_a 139 devvkkleewGLpilkdenGk..............yvrrGkwqikInGesyKpivAeaakkalgvevlnrvfitdllvdednrvaGAvgfsv 216
                        ++ +++    G+p+ ++  G+              + +rG+   ++    y  ++ +      +v++  r  ++dl+v  d++  G +  ++
     WP_028582866.1 121 NNIIDQGVAQGIPFAREYGGTlanrsfggaqvsrtFYARGQTGQQLLLGAYSAMMRQVSTG--KVTLHTRQEMVDLVV-VDGEAKGIITRNL 209
                        ****************999998888888887777755566655555444566655544444..57999**********.88*********** PP

  apra_Neukirchen_a 217 renkfyvikakavivatGGAagiyr 241
                         ++++   +a av++atGG  ++y 
     WP_028582866.1 210 ITGEIERHSAHAVVLATGGYGNVYF 234
                        ***********************94 PP

  == domain 2  score: 22.3 bits;  conditional E-value: 3.3e-08
  apra_Neukirchen_a 399 GsHaacsGyWvdlynrmtTvkgLfaaGdvaGgs..phkfvsGslaeGriAakaavkyi.....ldekdekpeldeeeveelkeeiykpletl 483
                          H ++ G+Wvd  + mtTv+gL+a G++      +++    +l +G   +  ++ y+     ++ + e +++++e++++  + + + +++l
     WP_028582866.1 399 AVHYTMGGLWVDY-ELMTTVPGLYATGEANFSDhgANRLGASALMQGLADGYFVLPYTignylANVAPEPTNTNHEAYDQAENAVRENTTKL 489
                        4588889*****9.*************98644311445555555566555555555555555444444445555666777777777777777 PP

  apra_Neukirchen_a 484 eekkkettagevpnyitpeeleerlqkimdeYagGistnYetnekkLeialeklemLkedlek..laAedlheLlrawElihR....llvae 569
                        ++++  ++ag      t++ ++++l ++m + +g      + n++ Le al+++  ++e++ +  +   + +eL +  E   R    l   e
     WP_028582866.1 490 LKNTGSSKAG----LETVDYFHKKLGQVMWDNCGM-----SRNKEGLENALKEIPAIREEFWDkvVVPGNRNELNQSLERAGRvadfLEFGE 572
                        8777666666....5899999********998873.....4589*************99985322566888999888887766222256899 PP

  apra_Neukirchen_a 570 aviehllfRkEtRwpgyyeraDyp 593
                        ++++  l R+E+    + e++  +
     WP_028582866.1 573 LMVRDALNREESCGGHFREESQTE 596
                        99*******999777776655444 PP

>> WP_028585236.1  NAD(P)/FAD-dependent oxidoreductase [Desulfogranum mediterraneum]
   #    score  bias  c-Evalue  i-Evalue hmmfrom  hmm to    alifrom  ali to    envfrom  env to     acc
 ---   ------ ----- --------- --------- ------- -------    ------- -------    ------- -------    ----
   1 !   22.0   0.0   4.2e-08   7.5e-06      51      87 ..       7      43 ..       1      53 [. 0.85
   2 ?    3.7   0.0     0.014       2.5     411     433 ..     424     445 ..     415     465 .. 0.81

  Alignments for each domain:
  == domain 1  score: 22.0 bits;  conditional E-value: 4.2e-08
  apra_Neukirchen_a 51 eletDiLiiGGGmagcgAAveakeakdlkvvlveKAa 87
                       e + D++i+GGG ag +AA+ + e+++lkvv++e+ +
     WP_028585236.1  7 ENTFDVIIVGGGPAGLFAAYYLCEHSSLKVVVIEQGK 43
                       4578******************************876 PP

  == domain 2  score: 3.7 bits;  conditional E-value: 0.014
  apra_Neukirchen_a 411 lynrmtTvkgLfaaGdvaGgsph 433
                        + n +t ++gLf aGd+ G +++
     WP_028585236.1 424 N-NLETRITGLFIAGDGPGVAGN 445
                        4.8899************99887 PP

>> WP_028585202.1  hydrogenase iron-sulfur subunit [Desulfogranum mediterraneum]
   #    score  bias  c-Evalue  i-Evalue hmmfrom  hmm to    alifrom  ali to    envfrom  env to     acc
 ---   ------ ----- --------- --------- ------- -------    ------- -------    ------- -------    ----
   1 !   22.6   0.2   2.7e-08   4.8e-06      30      87 ..     121     177 ..      95     183 .. 0.80

  Alignments for each domain:
  == domain 1  score: 22.6 bits;  conditional E-value: 2.7e-08
  apra_Neukirchen_a  30 llalaaallaalamkkelevveletDiLiiGGGmagcgAAveakeakdlkvvlveKAa 87 
                        ++ +a++ +++++m + +++++l+ +iL++GGG+ag  AA ea++a ++kv++veK a
     WP_028585202.1 121 YVRMAVTRAQKTEMPEPYQMETLHREILVMGGGIAGLTAAGEAAKA-GYKVTIVEKEA 177
                        34445555666777788889999********************986.59******966 PP

>> WP_028584267.1  NAD(P)/FAD-dependent oxidoreductase [Desulfogranum mediterraneum]
   #    score  bias  c-Evalue  i-Evalue hmmfrom  hmm to    alifrom  ali to    envfrom  env to     acc
 ---   ------ ----- --------- --------- ------- -------    ------- -------    ------- -------    ----
   1 !   10.2   0.1   0.00015     0.027      54      81 ..       6      32 ..       2      41 .. 0.83
   2 !    8.7   0.0   0.00045     0.079     412     454 ..     256     296 ..     223     308 .] 0.69

  Alignments for each domain:
  == domain 1  score: 10.2 bits;  conditional E-value: 0.00015
  apra_Neukirchen_a 54 tDiLiiGGGmagcgAAveakeakdlkvv 81
                        D++iiG+G ag  AA++a+++k ++v+
     WP_028584267.1  6 YDVVIIGAGPAGIQAAIHASRKK-TRVL 32
                       59*****************9976.4444 PP

  == domain 2  score: 8.7 bits;  conditional E-value: 0.00045
  apra_Neukirchen_a 412 ynrmtTvkgLfaaGdvaGgsphkfvsGslaeGriAakaavkyi 454
                         nr+t ++g++aaGd++G   +     ++ +G +A+ aa+ y+
     WP_028584267.1 256 ANRETNIPGIYAAGDIIGPPYQ--MAKAVGDGCVAGMAAATYA 296
                        69***************95322..3334444555555544444 PP

>> WP_035245350.1  FAD-binding oxidoreductase [Desulfogranum mediterraneum]
   #    score  bias  c-Evalue  i-Evalue hmmfrom  hmm to    alifrom  ali to    envfrom  env to     acc
 ---   ------ ----- --------- --------- ------- -------    ------- -------    ------- -------    ----
   1 !   19.9   0.3   1.8e-07   3.2e-05      53      85 ..       2      33 ..       1      49 [. 0.84

  Alignments for each domain:
  == domain 1  score: 19.9 bits;  conditional E-value: 1.8e-07
  apra_Neukirchen_a 53 etDiLiiGGGmagcgAAveakeakdlkvvlveK 85
                       ++D+Li+GGG+ gc +A+e+++++  +v++ eK
     WP_035245350.1  2 KADVLIVGGGIMGCATAIELARKN-KSVIIFEK 33
                       78******************9865.68999998 PP

>> WP_153305792.1  dihydrolipoyl dehydrogenase [Desulfogranum mediterraneum]
   #    score  bias  c-Evalue  i-Evalue hmmfrom  hmm to    alifrom  ali to    envfrom  env to     acc
 ---   ------ ----- --------- --------- ------- -------    ------- -------    ------- -------    ----
   1 !   11.0   0.1   8.6e-05     0.015      50      86 ..       6      41 ..       1      54 [. 0.84
   2 !    5.5   0.2    0.0041      0.72     409     449 ..     300     337 ..     288     365 .. 0.79

  Alignments for each domain:
  == domain 1  score: 11.0 bits;  conditional E-value: 8.6e-05
  apra_Neukirchen_a 50 veletDiLiiGGGmagcgAAveakeakdlkvvlveKA 86
                         ++t +L+iG G +g gAA++a+   +l+v+lv+ A
     WP_153305792.1  6 LVVDTQVLVIGSGPGGYGAAFRAADL-GLEVTLVDPA 41
                       4689*****************99875.5999999977 PP

  == domain 2  score: 5.5 bits;  conditional E-value: 0.0041
  apra_Neukirchen_a 409 vdlynrmtTvkgLfaaGdvaGgsphkfvsGslaeGriAaka 449
                        vd  +++t v  +fa Gdv+Gg+   +   +  +G++Aa+ 
     WP_153305792.1 300 VDE-QQRTNVAQIFAVGDVCGGMMLAHT--ATRQGKVAAEV 337
                        477.99****************876665..45555555554 PP

>> WP_028583249.1  NAD(P)/FAD-dependent oxidoreductase [Desulfogranum mediterraneum]
   #    score  bias  c-Evalue  i-Evalue hmmfrom  hmm to    alifrom  ali to    envfrom  env to     acc
 ---   ------ ----- --------- --------- ------- -------    ------- -------    ------- -------    ----
   1 !   12.1   0.1   4.2e-05    0.0074      53      84 ..       4      34 ..       1      38 [. 0.83
   2 ?    2.6   0.0     0.032       5.6     407     428 ..     284     307 ..     281     366 .. 0.65

  Alignments for each domain:
  == domain 1  score: 12.1 bits;  conditional E-value: 4.2e-05
  apra_Neukirchen_a 53 etDiLiiGGGmagcgAAveakeakdlkvvlve 84
                       +tD+L+iG+G ag  AAv a+   +l+v+l++
     WP_028583249.1  4 RTDLLVIGAGPAGLAAAVSARDC-GLEVTLID 34
                       79****************99975.47888776 PP

  == domain 2  score: 2.6 bits;  conditional E-value: 0.032
  apra_Neukirchen_a 407 yWv...dlynrmtTvkgLfaaGdva 428
                        yW    d+ + +t++ gLf aGd+ 
     WP_028583249.1 284 YWYpllDQ-DGATSIAGLFLAGDAG 307
                        67776677.899***********62 PP

>> WP_028584834.1  NAD(P)/FAD-dependent oxidoreductase [Desulfogranum mediterraneum]
   #    score  bias  c-Evalue  i-Evalue hmmfrom  hmm to    alifrom  ali to    envfrom  env to     acc
 ---   ------ ----- --------- --------- ------- -------    ------- -------    ------- -------    ----
   1 !   14.7   0.2   6.8e-06    0.0012      50      88 ..       5      43 ..       1      50 [. 0.80

  Alignments for each domain:
  == domain 1  score: 14.7 bits;  conditional E-value: 6.8e-06
  apra_Neukirchen_a 50 veletDiLiiGGGmagcgAAveakeakdlkvvlve.KAai 88
                       v  etDiLiiGGG +g  +A e+++a   +v+l+e KA+i
     WP_028584834.1  5 VDRETDILIIGGGPGGLACAQELARAG-REVLLLErKAEI 43
                       5679*******************9976.456666536766 PP

>> WP_153305855.1  methylenetetrahydrofolate--tRNA-(uracil(54)-C(5))-methyltransferase (FADH(2)-oxidizing) TrmFO [Desulf
   #    score  bias  c-Evalue  i-Evalue hmmfrom  hmm to    alifrom  ali to    envfrom  env to     acc
 ---   ------ ----- --------- --------- ------- -------    ------- -------    ------- -------    ----
   1 !   14.4   0.2   8.4e-06    0.0015      53      82 ..       4      32 ..       1      37 [. 0.79

  Alignments for each domain:
  == domain 1  score: 14.4 bits;  conditional E-value: 8.4e-06
  apra_Neukirchen_a 53 etDiLiiGGGmagcgAAveakeakdlkvvl 82
                       +t i iiGGG agc AA++a+   +++vvl
     WP_153305855.1  4 NTTITIIGGGLAGCEAAWQAAAR-GASVVL 32
                       68899**************9863.455655 PP

>> WP_028583399.1  tRNA uridine-5-carboxymethylaminomethyl(34) synthesis enzyme MnmG [Desulfogranum mediterraneum]
   #    score  bias  c-Evalue  i-Evalue hmmfrom  hmm to    alifrom  ali to    envfrom  env to     acc
 ---   ------ ----- --------- --------- ------- -------    ------- -------    ------- -------    ----
   1 !   10.4   2.4   0.00013     0.024      53      82 ..       3      33 ..       1      42 [. 0.79
   2 ?    1.0   0.0     0.093        16     417     457 ..     358     395 ..     351     413 .. 0.83

  Alignments for each domain:
  == domain 1  score: 10.4 bits;  conditional E-value: 0.00013
  apra_Neukirchen_a 53 etDiLiiGGGmagcgAAveakeak.dlkvvl 82
                       + Di +iG+G agc AA+ a++   ++ v++
     WP_028583399.1  3 DFDIAVIGAGHAGCEAALAAARMGcRTLVCV 33
                       78******************99663444444 PP

  == domain 2  score: 1.0 bits;  conditional E-value: 0.093
  apra_Neukirchen_a 417 TvkgLfaaGdvaGgsphkfvsGslaeGriAakaavkyilde 457
                         ++gLf aG + G s+     G   +G iAa + vky+++e
     WP_028583399.1 358 KIQGLFLAGQINGTSGYEEAAG---QGLIAAINGVKYTREE 395
                        599*************886666...8999999999998665 PP

>> WP_028585547.1  CoB--CoM heterodisulfide reductase iron-sulfur subunit A family protein [Desulfogranum mediterraneum]
   #    score  bias  c-Evalue  i-Evalue hmmfrom  hmm to    alifrom  ali to    envfrom  env to     acc
 ---   ------ ----- --------- --------- ------- -------    ------- -------    ------- -------    ----
   1 ?    3.3   1.2     0.019       3.3      55      85 ..      14      43 ..       1      54 [. 0.75
   2 !    8.8   0.0   0.00042     0.074      56      87 ..     604     634 ..     557     664 .. 0.87

  Alignments for each domain:
  == domain 1  score: 3.3 bits;  conditional E-value: 0.019
  apra_Neukirchen_a 55 DiLiiGGGmagcgAAveakeakdlkvvlveK 85
                        i+++GGG++g  AA+ +++ ++  v lve+
     WP_028585547.1 14 AIMVVGGGVSGMQAALDLAN-SGFYVHLVER 43
                       699*************9986.4577777764 PP

  == domain 2  score: 8.8 bits;  conditional E-value: 0.00042
  apra_Neukirchen_a  56 iLiiGGGmagcgAAveakeakdlkvvlveKAa 87 
                         LiiGGG++g  AA++++  ++ kv lveK+ 
     WP_028585547.1 604 ALIIGGGVSGMTAALNLAG-QGFKVDLVEKST 634
                        69**************985.579******975 PP

>> WP_084456254.1  CoB-CoM heterodisulfide reductase HdrA2 [Desulfogranum mediterraneum]
   #    score  bias  c-Evalue  i-Evalue hmmfrom  hmm to    alifrom  ali to    envfrom  env to     acc
 ---   ------ ----- --------- --------- ------- -------    ------- -------    ------- -------    ----
   1 !   11.1   0.0   8.3e-05     0.015      49      85 ..     152     187 ..     102     190 .. 0.71

  Alignments for each domain:
  == domain 1  score: 11.1 bits;  conditional E-value: 8.3e-05
  apra_Neukirchen_a  49 vveletDiLiiGGGmagcgAAveakeakdlkvvlveK 85 
                        +  l+   L+iGGG+ag  AA+ ++  ++++v+lveK
     WP_084456254.1 152 TLPLTKRTLVIGGGIAGIQAALDLAD-SGYEVTLVEK 187
                        44466678***************996.5799****99 PP

>> WP_028583503.1  dihydrolipoyl dehydrogenase [Desulfogranum mediterraneum]
   #    score  bias  c-Evalue  i-Evalue hmmfrom  hmm to    alifrom  ali to    envfrom  env to     acc
 ---   ------ ----- --------- --------- ------- -------    ------- -------    ------- -------    ----
   1 ?    8.5   0.1   0.00049     0.087      52      85 ..       5      37 ..       1      49 [. 0.84
   2 ?   -0.6   0.0      0.28        49      50      83 ..     171     203 ..     134     206 .. 0.73

  Alignments for each domain:
  == domain 1  score: 8.5 bits;  conditional E-value: 0.00049
  apra_Neukirchen_a 52 letDiLiiGGGmagcgAAveakeakdlkvvlveK 85
                       ++ D++++GGG +g  AA++a+   +l+v+lve+
     WP_028583503.1  5 HRYDLVVVGGGPGGYTAAFRAADL-GLSVCLVEQ 37
                       578****************99875.588998886 PP

  == domain 2  score: -0.6 bits;  conditional E-value: 0.28
  apra_Neukirchen_a  50 veletDiLiiGGGmagcgAAveakeakdlkvvlv 83 
                        +++   +LiiGGG+ g   A   + a ++++++v
     WP_028583503.1 171 KTVPKRLLIIGGGIIGLEMAQVYH-ALGAEITIV 203
                        5566679******99876664333.335555555 PP

>> WP_028583864.1  CoB--CoM heterodisulfide reductase iron-sulfur subunit A family protein [Desulfogranum mediterraneum]
   #    score  bias  c-Evalue  i-Evalue hmmfrom  hmm to    alifrom  ali to    envfrom  env to     acc
 ---   ------ ----- --------- --------- ------- -------    ------- -------    ------- -------    ----
   1 ?   10.0   0.0   0.00018     0.032      47      85 ..     135     172 ..      89     176 .. 0.66

  Alignments for each domain:
  == domain 1  score: 10.0 bits;  conditional E-value: 0.00018
  apra_Neukirchen_a  47 levveletDiLiiGGGmagcgAAveakeakdlkvvlveK 85 
                         + v ++   L+iGGG++g  AA+e+++    k  lveK
     WP_028583864.1 135 DKFVDVTDAALVIGGGIGGISAALELANMG-HKTFLVEK 172
                        3345555668****************9754.67778887 PP

>> WP_028584725.1  FAD-dependent oxidoreductase [Desulfogranum mediterraneum]
   #    score  bias  c-Evalue  i-Evalue hmmfrom  hmm to    alifrom  ali to    envfrom  env to     acc
 ---   ------ ----- --------- --------- ------- -------    ------- -------    ------- -------    ----
   1 ?   10.9   1.2   9.3e-05     0.016      53      86 ..       3      37 ..       1      44 [. 0.91
   2 ?   -1.4   0.0      0.48        85      47      84 ..     153     189 ..     111     190 .. 0.70

  Alignments for each domain:
  == domain 1  score: 10.9 bits;  conditional E-value: 9.3e-05
  apra_Neukirchen_a 53 etDiLiiGGGmagcgAAveake.akdlkvvlveKA 86
                       +t++++iGG +ag  AA +ak+ ++ ++v+++ K 
     WP_028584725.1  3 STNLVVIGGSAAGAKAAAKAKRlNEAANVTIIQKG 37
                       6899******************7779******996 PP

  == domain 2  score: -1.4 bits;  conditional E-value: 0.48
  apra_Neukirchen_a  47 levveletDiLiiGGGmagcgAAveakeakdlkvvlve 84 
                        ++  +     +iiGGG  g   ++ea + ++++v++ve
     WP_028584725.1 153 IRDAQQVKKAVIIGGGLIGVE-TCEALQLSGMEVTVVE 189
                        44444445678******9976.5688888889999887 PP

>> WP_051305344.1  thioredoxin-disulfide reductase [Desulfogranum mediterraneum]
   #    score  bias  c-Evalue  i-Evalue hmmfrom  hmm to    alifrom  ali to    envfrom  env to     acc
 ---   ------ ----- --------- --------- ------- -------    ------- -------    ------- -------    ----
   1 ?    8.7   0.1   0.00043     0.076      53      85 ..       6      37 ..       1      39 [. 0.83
   2 ?   -1.5   0.0      0.54        95      55      83 ..     148     175 ..     143     186 .. 0.74
   3 ?    1.3   0.5     0.075        13     410     457 ..     264     309 ..     251     313 .] 0.80

  Alignments for each domain:
  == domain 1  score: 8.7 bits;  conditional E-value: 0.00043
  apra_Neukirchen_a 53 etDiLiiGGGmagcgAAveakeakdlkvvlveK 85
                         D++i+GGG +g  A + a++a+ lk +l+eK
     WP_051305344.1  6 MHDVVIVGGGPGGLTAGIYAQRAA-LKTILIEK 37
                       57****************999876.88888888 PP

  == domain 2  score: -1.5 bits;  conditional E-value: 0.54
  apra_Neukirchen_a  55 DiLiiGGGmagcgAAveake.akdlkvvlv 83 
                         ++++GGG +++  A+ +++ ak  +v lv
     WP_051305344.1 148 TVVVVGGGDSATEEALYLAKiAK--QVYLV 175
                        5899******9999998888554..44444 PP

  == domain 3  score: 1.3 bits;  conditional E-value: 0.075
  apra_Neukirchen_a 410 dlynrmtTvkgLfaaGdvaGgsphkfvsGslaeGriAakaavkyilde 457
                        d  + +tT++g++  Gd     +++ v  +  eG  Aa aa++++  +
     WP_051305344.1 264 DC-KGETTMPGIYVIGDLRQKYAKQIVV-AAGEGATAALAAAHFVHAK 309
                        44.889***********99888887775.7789999999999988655 PP

>> WP_084457092.1  glycerol-3-phosphate dehydrogenase [Desulfogranum mediterraneum]
   #    score  bias  c-Evalue  i-Evalue hmmfrom  hmm to    alifrom  ali to    envfrom  env to     acc
 ---   ------ ----- --------- --------- ------- -------    ------- -------    ------- -------    ----
   1 ?    8.6   0.9   0.00048     0.085      52      87 ..       4      38 ..       1      46 [. 0.83

  Alignments for each domain:
  == domain 1  score: 8.6 bits;  conditional E-value: 0.00048
  apra_Neukirchen_a 52 letDiLiiGGGmagcgAAveakeakdlkvvlveKAa 87
                          D+ i+GGG+ gcg A  a+  ++l+v+l+e+ +
     WP_084457092.1  4 KVYDLAIVGGGINGCGIARDAA-GRGLSVLLCEQGD 38
                       457***************9987.4679999999865 PP

>> WP_028585683.1  hypothetical protein [Desulfogranum mediterraneum]
   #    score  bias  c-Evalue  i-Evalue hmmfrom  hmm to    alifrom  ali to    envfrom  env to     acc
 ---   ------ ----- --------- --------- ------- -------    ------- -------    ------- -------    ----
   1 ?    8.7   7.5   0.00045      0.08     436     550 ..      19     131 ..      17     135 .. 0.69

  Alignments for each domain:
  == domain 1  score: 8.7 bits;  conditional E-value: 0.00045
  apra_Neukirchen_a 436 vsGslaeGriAakaavkyildekde..kpeldeeeveelkeeiykpletleekkkettagev.pnyitpeeleerlqkimdeYagGistnYe 524
                        +sG+  + r  ak+  ++++  +de  +++   +e++ + e++ ++ + l++k+    +++      + e+++ ++++ m++Ya   ++ Y+
     WP_028585683.1  19 SSGCQNNDRQQAKQLKAEVMAIHDEamAKTGYMHELSLKLEQLAEK-KGLQAKQ----QQQArEASQQLEQAQAAMMRWMHQYAPAEERTYS 105
                        7888888999999888888543333002222223333344444442.2222222....22233567899*********************** PP

  apra_Neukirchen_a 525 tnekkLeialeklemLkedleklaAe 550
                         + +  +  ++++ ++++++++  A+
     WP_028585683.1 106 KQLHYFQEQKKLILQVQQHTDQAIAR 131
                        ******************99998886 PP

>> WP_028585593.1  FAD-dependent oxidoreductase [Desulfogranum mediterraneum]
   #    score  bias  c-Evalue  i-Evalue hmmfrom  hmm to    alifrom  ali to    envfrom  env to     acc
 ---   ------ ----- --------- --------- ------- -------    ------- -------    ------- -------    ----
   1 ?   -0.5   0.1      0.27        48      53      73 ..     404     424 ..     357     434 .. 0.73
   2 ?    6.1   0.1    0.0027      0.47      52      84 ..     531     563 ..     482     566 .. 0.77
   3 ?   -1.2   0.1      0.44        77     405     427 ..     635     658 ..     633     660 .. 0.86

  Alignments for each domain:
  == domain 1  score: -0.5 bits;  conditional E-value: 0.27
  apra_Neukirchen_a  53 etDiLiiGGGmagcgAAveak 73 
                           + +iGGG ag   A++++
     WP_028585593.1 404 GKRVAVIGGGPAGMAVAWHLA 424
                        55689***********99876 PP

  == domain 2  score: 6.1 bits;  conditional E-value: 0.0027
  apra_Neukirchen_a  52 letDiLiiGGGmagcgAAveakeakdlkvvlve 84 
                        +   +++iG+G+ gc  A ea +    +v+lv+
     WP_028585593.1 531 TGKQVVVIGAGNVGCDVAAEAYRLGAEQVTLVD 563
                        35689******************9989999987 PP

  == domain 3  score: -1.2 bits;  conditional E-value: 0.44
  apra_Neukirchen_a 405 sGyWv..dlynrmtTvkgLfaaGdv 427
                         G W+  d  + +tT + +fa Gdv
     WP_028585593.1 635 GGSWIktDE-TGRTTDPQIFAVGDV 658
                        699**7655.899***********8 PP


Internal pipeline statistics summary:
-------------------------------------
Query model(s):                            1  (670 nodes)
Target sequences:                       3887  (1355011 residues searched)
Passed MSV filter:                       143  (0.0367893); expected 77.7 (0.02)
Passed bias filter:                      126  (0.0324157); expected 77.7 (0.02)
Passed Vit filter:                        37  (0.00951891); expected 3.9 (0.001)
Passed Fwd filter:                        22  (0.00565989); expected 0.0 (1e-05)
Initial search space (Z):               3887  [actual number of targets]
Domain search space  (domZ):              22  [number of targets reported over threshold]
# CPU time: 0.09u 0.00s 00:00:00.09 Elapsed: 00:00:00.05
# Mc/sec: 16763.56
//
[ok]
