# Supplementary material for: Sulfur disproportionation occurs globally across anoxic habitats and has multiple mechanisms of independent evolutionary origin
Source: ISME J. 2026 Mar 2;20(1):wrag042. doi: 10.1093/ismejo/wrag042 (PMC12998232; doi:10.1093/ismejo/wrag042)
Supplement: Sup_File_1_HMM_wrag042 [file sup_file_1_hmm_wrag042.zip › SupFile1_HMM/SupFile1c_results/apra_Neukirchen_a-hmm-020_Desulfomarina_profundi_KT2_GCF_019703855.txt]

# hmmsearch :: search profile(s) against a sequence database
# HMMER 3.4 (Aug 2023); http://hmmer.org/
# Copyright (C) 2023 Howard Hughes Medical Institute.
# Freely distributed under the BSD open source license.
# - - - - - - - - - - - - - - - - - - - - - - - - - - - - - - - - - - - -
# query HMM file:                  /Users/lukas/OneDrive/2023_Sulfur/20250723_HMM/profiles_all/apra_Neukirchen_a.hmm
# target sequence database:        /Users/lukas/OneDrive/2023_Sulfur/20250626_HMM/db_new/020_Desulfomarina_profundi_KT2_GCF_019703855.fas
# - - - - - - - - - - - - - - - - - - - - - - - - - - - - - - - - - - - -

Query:       apra_Neukirchen_a  [M=670]
Scores for complete sequences (score includes all domains):
   --- full sequence ---   --- best 1 domain ---    -#dom-
    E-value  score  bias    E-value  score  bias    exp  N  Sequence       Description
    ------- ------ -----    ------- ------ -----   ---- --  --------       -----------
   2.3e-277  919.1   0.1   3.1e-277  918.7   0.1    1.0  1  WP_228855946.1  adenylyl-sulfate reductase subunit alpha [Des
    3.1e-24   82.6   0.6    6.2e-24   81.6   0.6    1.5  1  WP_228855064.1  L-aspartate oxidase [Desulfomarina profundi]
    4.8e-13   45.6   2.3    5.3e-06   22.4   0.0    2.2  2  WP_228856872.1  fumarate reductase/succinate dehydrogenase fl
    7.5e-09   31.8   1.0    8.3e-07   25.0   0.0    2.4  3  WP_268907549.1  FAD-dependent oxidoreductase [Desulfomarina p
    7.2e-06   21.9   0.1     0.0004   16.1   0.0    2.2  2  WP_228855456.1  4Fe-4S binding protein [Desulfomarina profund
    0.00016   17.4   3.7      0.012   11.3   0.0    2.6  3  WP_329955747.1  FAD-dependent oxidoreductase [Desulfomarina p
    0.00029   16.6   0.1     0.0019   13.9   0.0    1.9  2  WP_228854296.1  FAD-dependent oxidoreductase [Desulfomarina p
     0.0011   14.6   0.1      0.059    9.0   0.0    2.1  2  WP_228857266.1  FAD-dependent oxidoreductase [Desulfomarina p
     0.0013   14.5   0.1     0.0022   13.7   0.1    1.3  1  WP_228856455.1  NAD(P)/FAD-dependent oxidoreductase [Desulfom
     0.0015   14.2   0.1     0.0023   13.7   0.1    1.2  1  WP_228855948.1  hydrogenase iron-sulfur subunit [Desulfomarin
     0.0021   13.7   0.1     0.0032   13.2   0.1    1.1  1  WP_228857284.1  methylenetetrahydrofolate--tRNA-(uracil(54)-C
     0.0028   13.3   0.6     0.0038   12.9   0.6    1.1  1  WP_228854776.1  glycerol-3-phosphate dehydrogenase [Desulfoma
     0.0034   13.1   0.1      0.012   11.2   0.0    1.8  2  WP_228854715.1  dihydrolipoyl dehydrogenase [Desulfomarina pr
     0.0049   12.5   0.4      0.016   10.9   0.1    1.9  2  WP_228854454.1  Si-specific NAD(P)(+) transhydrogenase [Desul
     0.0076   11.9   0.5      0.017   10.7   0.1    1.7  2  WP_228857128.1  FAD-dependent oxidoreductase [Desulfomarina p
     0.0077   11.9   0.0      0.011   11.4   0.0    1.1  1  WP_228855283.1  CoB--CoM heterodisulfide reductase iron-sulfu
     0.0082   11.8   1.6      0.041    9.5   1.2    2.0  2  WP_228853805.1  NAD(P)/FAD-dependent oxidoreductase [Desulfom
  ------ inclusion threshold ------
      0.011   11.4   0.0      0.012   11.3   0.0    1.0  1  WP_228856371.1  FAD-dependent oxidoreductase [Desulfomarina p
      0.012   11.3   0.1       0.02   10.5   0.1    1.3  1  WP_228856370.1  FAD-dependent oxidoreductase [Desulfomarina p
      0.014   11.0   0.3      0.027   10.1   0.3    1.4  1  WP_228855282.1  CoB--CoM heterodisulfide reductase iron-sulfu
      0.015   11.0   0.1       0.02   10.6   0.1    1.1  1  WP_228854951.1  glycerol-3-phosphate dehydrogenase/oxidase [D
      0.026   10.1   2.0      0.026   10.2   0.8    1.6  2  WP_228856192.1  FAD-dependent oxidoreductase [Desulfomarina p
      0.043    9.4   2.1       0.18    7.4   1.2    1.9  2  WP_228854784.1  anaerobic glycerol-3-phosphate dehydrogenase 


Domain annotation for each sequence (and alignments):
>> WP_228855946.1  adenylyl-sulfate reductase subunit alpha [Desulfomarina profundi]
   #    score  bias  c-Evalue  i-Evalue hmmfrom  hmm to    alifrom  ali to    envfrom  env to     acc
 ---   ------ ----- --------- --------- ------- -------    ------- -------    ------- -------    ----
   1 !  918.7   0.1  1.9e-279  3.1e-277      45     627 ..      15     667 ..       3     670 .. 0.96

  Alignments for each domain:
  == domain 1  score: 918.7 bits;  conditional E-value: 1.9e-279
  apra_Neukirchen_a  45 kelevveletDiLiiGGGmagcgAAveake.ak.dlkvvlveKAaierSGavAaGlsAinaYigenetpedyvryvrkdlmgivReDLvldi 134
                         ++e+ve+++D+Li+GGGma+cg+A+e+k+ a  dlk++lv+KA++erSGavA+GlsAin+Yigen  +edyv++vr+dlmg+vReDL++d+
     WP_228855946.1  15 VNPEIVEHDVDVLIVGGGMAACGTAFEIKKwAPeDLKIMLVDKASLERSGAVAQGLSAINTYIGENP-IEDYVKMVRNDLMGVVREDLIYDC 105
                        5799**************************7669********************************9.************************ PP

  apra_Neukirchen_a 135 arhvdevvkkleewGLpil.kdenGk................yvrrGkwqikInGesyKpivAeaakkalgv.evlnrvfitdllvd..edn 206
                        +rhvde+vk++eewGLp++ kd++G+                +vr+Gkwqi+InGesyK+ivAe a++alg+ +vl+rvfi++ll+d  + n
     WP_228855946.1 106 GRHVDESVKLFEEWGLPVWkKDADGEnldgakpapslreggtPVRTGKWQIMINGESYKCIVAEPAQTALGAdNVLERVFIVKLLLDknKPN 197
                        *******************999***9********************************************999**************9966* PP

  apra_Neukirchen_a 207 rvaGAvgfsvrenkfyvikakavivatGGAagiyrprsvgegrgraWYppfntGsgyamgiraGAemttmEnrfvalRfKDtygPvgtiall 298
                        ++aGA+gfs+renk++++++k+ +va+GGA++i+rprs+geg+graWYp++n+Gs+y+m++++GA +t+mEnrf + RfKD+ygPvg+++ll
     WP_228855946.1 198 QIAGAAGFSTRENKVHIFRCKTAMVACGGAVNIFRPRSTGEGKGRAWYPVWNAGSTYTMCAQVGATLTMMENRFTPSRFKDGYGPVGAWFLL 289
                        ******************************************************************************************** PP

  apra_Neukirchen_a 299 vkakavnalgeeyee......elkk..eYgkak.iptslRnyatleevkeGrgPiyldteealq...........d........keleeelw 362
                        +kak+ n lge y        el++  +Yg ++ +pt+lRn+++++e+keGrgPiy+ t+ al+           d        k+le+e+w
     WP_228855946.1 290 FKAKVSNGLGEFYAMgdaakeELANymPYGASAvTPTCLRNHLMINELKEGRGPIYMATDVALNaflderreagmDekklkkfwKHLESEAW 381
                        **************99875544444778888888*****************************989887776666156677888******** PP

  apra_Neukirchen_a 363 edfLdmaisqallwaeeniepekenvEiegtePyivGsHaacsGyWv....dl.................ynrmtTvkgLfaaGdvaGgsph 433
                        edfLdm+++qa lwa +niepek  +Ei++tePy++GsH++c+G+W+    +                  ynrmtTv+gLf+aGd++G+s+h
     WP_228855946.1 382 EDFLDMSVGQAGLWAGMNIEPEKVGSEIMPTEPYMLGSHSGCCGIWTsgpeEDwvpdvqndsrvhkykwgYNRMTTVDGLFTAGDGVGASGH 473
                        ***********************************************776511677779999****************************** PP

  apra_Neukirchen_a 434 kfvsGslaeGriAakaavkyildekdekpeldeeeveelkeeiykpletleekkkettagev.pnyitpeeleerlqkimdeYagGistnYe 524
                        kf+sGs+aeGriAak++vk+++d++d++pel+ ++ +e+++eiy+p++++++   ++ta +v pny++p  l++rl+k +deY gG++t+Y+
     WP_228855946.1 474 KFSSGSHAEGRIAAKQMVKFCRDNADFTPELK-QTPQEIADEIYAPVKRYHDFVGASTAADVnPNYCKPAGLMMRLMKATDEYGGGVATYYM 564
                        ********************************.999******************************************************** PP

  apra_Neukirchen_a 525 tnekkLeialeklemLkedleklaAedlheLlrawElihRllvaeaviehllfRkEtRwpgyyeraDypelddenwkkfvnskydpetgeie 616
                        t+ k L+i+l++l+ L+ed+ek+aA dlheLlr+wE++hR++++e++i+h++fRkE+R+pg+y+r+Dyp+ ddenwk+fvns++dpet+e++
     WP_228855946.1 565 TSGKLLNICLDLLQLLREDAEKMAAGDLHELLRCWENYHRIWCVETHIRHIEFRKESRYPGFYYRSDYPTCDDENWKCFVNSTFDPETQEWK 656
                        ******************************************************************************************** PP

  apra_Neukirchen_a 617 iikrplvelve 627
                        ++k+++++++e
     WP_228855946.1 657 CEKVECINIIE 667
                        ********996 PP

>> WP_228855064.1  L-aspartate oxidase [Desulfomarina profundi]
   #    score  bias  c-Evalue  i-Evalue hmmfrom  hmm to    alifrom  ali to    envfrom  env to     acc
 ---   ------ ----- --------- --------- ------- -------    ------- -------    ------- -------    ----
   1 !   81.6   0.6   3.9e-26   6.2e-24      53     605 ..       2     528 ..       1     536 [. 0.81

  Alignments for each domain:
  == domain 1  score: 81.6 bits;  conditional E-value: 3.9e-26
  apra_Neukirchen_a  53 etDiLiiGGGmagcgAAveakeakdlkvvlveKAaierSGavAaGlsAinaYigenetpedyvryvrkdlmgivReDLvldiarhvdevvkk 144
                        e D+L+iG G+ag   A++a++  ++ +v   K +++    +A+G   i a + + +  e++++      +g++ e +v  + +   e +++
     WP_228855064.1   2 ESDFLVIGSGIAGLSFALKAASLGSVTIV-TKKKQVDSATNLAQG--GIAAVLDKSDDFENHIKDTLDSGAGLCDEKIVRMVIKDGPERIHE 90 
                        78*****************9997766554.467799999*****9..67799999999********9999********************** PP

  apra_Neukirchen_a 145 leewGLpilkdenGk.........yvrrGkwqikInGesyKpivAeaakkalgvevlnrvfitdllvd........ednrvaGAvgfsvren 219
                        l  +G+ ++k+++G+          +rr  +   + G ++   + ++++k+++++vl++ + ++l+++        ++ +++GA+ ++ +e+
     WP_228855064.1  91 LICLGVDFVKNSDGSlslgkegghSQRRVAHAFDLTGREIERALIDKVQKKKNIRVLENHTCIELITEerinlygeKKIKCVGAFVLN-EEG 181
                        **************999999999999*****************************************999*9*986556778887776.789 PP

  apra_Neukirchen_a 220 kfyvikakavivatGGAagiyrprsvgegrgraWYppfntGsgyamgiraGAemttmE.nrfvalRfKDtygP...vgtiallvkakavnal 307
                        ++  + +k v+++tGGA ++y   s+         p   tG g a+++raGA +  mE ++f ++ +   ++    +   + + +a  vn +
     WP_228855064.1 182 NIEAFMSKVVLLCTGGAGKVYLYTSN---------PDIATGDGIALAFRAGATVANMEfVQFHPTCLYHLNAKnflISEAVRGEGAVLVNKK 264
                        9********************99888.........8899*******************55788888888887633366667777899***** PP

  apra_Neukirchen_a 308 geeyeeelkkeY..gkakiptslRnyatleevke..GrgPiyldteealqdkeleeelwedfLdmaisqallwaeeniepekenvEiegteP 395
                        ge+++   +k Y   +++++t  ++   + e ++  G   +yld ++      + + ++    +  +++  + ++ +i+++++++ + ++  
     WP_228855064.1 265 GERFI---EK-YepVRKELATRDKVARAIDEEMKktGVDCVYLDISSR-----KASFIK----NRFPAIYGKCMSLGIDITSKPIPVVPAAH 343
                        *****...66.7543344688888888887764412666777777666.....333333....56699*****************9998888 PP

  apra_Neukirchen_a 396 yivGsHaacsGyWvdlynrmtTvkgLfaaGdvaGgsphkfvsGslaeGriAakaavkyildekdekpeldeeeveelkeeiykpletleekk 487
                        y+ G+  +      +    +++v++Lf  G+ a        +G +   r+A+++ ++ ++  +++   +++++   ++   ++p  ++ +++
     WP_228855064.1 344 YLCGGILT------NE-VGESSVENLFSIGESAC-------TGLHGGNRLASNSLLEALVYAEKA-FVYNKNRWPLIAPGQFSPEPKVVKTD 420
                        88776555......66.799**********9884.......666666666666666666533222.23333333333333444433333332 PP

  apra_Neukirchen_a 488 kettagevpnyitpeeleerlqkimdeYagGistnYetnekkLeialeklemLkedleklaAedlheLlrawElihRllvaeaviehllfRk 579
                        +      + + i +++  + + ++m +Y+g is     +e++L++a++++++L+ ++ k+  + +++   ++El++  +va ++i+  l Rk
     WP_228855064.1 421 EIN----LEEEIIVNHNWDIIRRVMWNYVG-IS----RKESRLKMAEKQMRTLRIEIGKIV-RKYKKTSAIMELYNLSVVASLIIRAALKRK 502
                        222....2445788888999********97.54....479*******************96.689999************************ PP

  apra_Neukirchen_a 580 EtRwpgyyeraDypeldden..wkkfvn 605
                        E+R  g ++ +Dyp++d+++  w++f  
     WP_228855064.1 503 ESR--GLHYIVDYPSQDEKQrhWNTFSR 528
                        ***..999999***99997623666654 PP

>> WP_228856872.1  fumarate reductase/succinate dehydrogenase flavoprotein subunit [Desulfomarina profundi]
   #    score  bias  c-Evalue  i-Evalue hmmfrom  hmm to    alifrom  ali to    envfrom  env to     acc
 ---   ------ ----- --------- --------- ------- -------    ------- -------    ------- -------    ----
   1 !   21.4   2.0   6.7e-08   1.1e-05      51     240 ..      31     233 ..       9     259 .. 0.76
   2 !   22.4   0.0   3.4e-08   5.3e-06     400     581 ..     400     584 ..     388     625 .. 0.74

  Alignments for each domain:
  == domain 1  score: 21.4 bits;  conditional E-value: 6.7e-08
  apra_Neukirchen_a  51 eletDiLiiGGGmagcgAAveakeak.dlk.vvlveKAaierSGavAaGlsAinaYigenetpedyvryvrkdlmgivReDLvldiarhvde 140
                        + +  ++++G G ag  A+ +++e+  +++  ++ +     +S a   G++A   Y +++++++       k  +  +Re  v+ +a+  +e
     WP_228856872.1  31 RRKYKVIVVGTGLAGASASATLAEQGyNVQtFCIQDSPRRAHSIAAQGGINAAKNYQNDGDSIHRLFYDTIKGGDFRAREANVYRLAEVSNE 122
                        347789*****************9766665055667778888999999***********9988776655556667789************** PP

  apra_Neukirchen_a 141 vvkkleewGLpilkdenGk..............yvrrGkwqikInGesyKpivAeaakkalgvevlnrvfitdllvdednrvaGAvgfsvre 218
                         +++    G+p+ ++  G+              + +rG+   ++    y   ++++++   +ve++ r  ++d+++  d++  G +  ++ +
     WP_228856872.1 123 IIDQCVAQGVPFAREYGGTlanrsfggaqvsrtFYARGQTGQQLLLGAYSA-LSRQIHA-GKVEMFTRREMMDVVL-VDGQARGITTRNIMT 211
                        **************9999977777766655555444444433333223333.2333333.2569999999999999.88************* PP

  apra_Neukirchen_a 219 nkfyvikakavivatGGAagiy 240
                        +++ ++ a  vi+atGG  + y
     WP_228856872.1 212 GEVETFWADVVILATGGYGNAY 233
                        *****************98877 PP

  == domain 2  score: 22.4 bits;  conditional E-value: 3.4e-08
  apra_Neukirchen_a 400 sHaacsGyWvdlynrmtTvkgLfaaGdva....Ggs...phkfvsGslaeG.riAakaavkyildekdekpeldeeeveelkeeiykpletl 483
                         H ++ G+Wvd  + mtT++gLfa G++     G++   ++    G la+G  i a ++++y+ +++ ek + +e+ +++ k+e++  +++l
     WP_228856872.1 400 VHYTMGGLWVDY-DLMTTIPGLFAIGECNfsdhGANrlgASALMQG-LADGyFIIATSVAHYLGTTSMEKISGTEAPFKDSKREVEDRIDML 489
                        58889******9.*************98522223332212233333.444535999999****8888888999999**************** PP

  apra_Neukirchen_a 484 eekkkettagevpnyitpeeleerlqkimdeYagGistnYetnekkLeialeklemLkedlekla..AedlheLlrawE....lihRllvae 569
                        +++++   a      +t++e++++l ++  + +g +      n++ Le+ale+l ++++++ +      d + L +  E    + + l  ae
     WP_228856872.1 490 LKNSSGGPA----GKLTVDEIHKELGRLLWDNCGMA-----RNKEDLEKALEELPEIRQKFWDYVyvPGDGKALNQSLEragrVADFLEFAE 572
                        *99844444....468************99988754.....589**************99875432246666666666611115555789** PP

  apra_Neukirchen_a 570 aviehllfRkEt 581
                        ++i+  l+R+E+
     WP_228856872.1 573 IMIRDALAREES 584
                        ***********8 PP

>> WP_268907549.1  FAD-dependent oxidoreductase [Desulfomarina profundi]
   #    score  bias  c-Evalue  i-Evalue hmmfrom  hmm to    alifrom  ali to    envfrom  env to     acc
 ---   ------ ----- --------- --------- ------- -------    ------- -------    ------- -------    ----
   1 !   25.0   0.0   5.3e-09   8.3e-07      43      87 ..       9      53 ..       1      59 [. 0.86
   2 ?   -3.8   0.0       2.8   4.4e+02     181     225 ..     174     216 ..     171     217 .. 0.72
   3 !    5.0   0.2     0.006      0.94     414     452 ..     436     472 ..     427     474 .. 0.79

  Alignments for each domain:
  == domain 1  score: 25.0 bits;  conditional E-value: 5.3e-09
  apra_Neukirchen_a 43 mkkelevveletDiLiiGGGmagcgAAveakeakdlkvvlveKAa 87
                       +k+++++++ + D++i+GGG ag +AA+ + e+++l+v+++eK +
     WP_268907549.1  9 VKQTMSKTRKNFDVIIVGGGPAGLFAAYYLGEHSNLDVLVIEKGK 53
                       44567788889*******************************965 PP

  == domain 2  score: -3.8 bits;  conditional E-value: 2.8
  apra_Neukirchen_a 181 eaakkalgvevlnrvfitdllvdednrvaGAvgfsvrenkfyvik 225
                        + +++ +gv+      + dllv +++r+ G+   +v  n  yvi 
     WP_268907549.1 174 DYVSE-QGVTFHHMEEVEDLLV-KNGRIEGVKTNKVSYNAPYVIL 216
                        55555.4455555555678999.8899999999999999999985 PP

  == domain 3  score: 5.0 bits;  conditional E-value: 0.006
  apra_Neukirchen_a 414 rmtTvkgLfaaGdvaGgsphkfvsGslaeGriAakaavk 452
                         +t v+gLf aGd+ G +++  +  + a + i ak++vk
     WP_268907549.1 436 LETAVSGLFVAGDGPGVAGNIVS--ATATALIPAKEIVK 472
                        5799************9998544..55666677777765 PP

>> WP_228855456.1  4Fe-4S binding protein [Desulfomarina profundi]
   #    score  bias  c-Evalue  i-Evalue hmmfrom  hmm to    alifrom  ali to    envfrom  env to     acc
 ---   ------ ----- --------- --------- ------- -------    ------- -------    ------- -------    ----
   1 ?    3.3   0.0     0.019       3.1      54      84 ..      17      46 ..       2      50 .. 0.81
   2 !   16.1   0.0   2.6e-06    0.0004      44      85 ..     774     823 ..     738     826 .. 0.67

  Alignments for each domain:
  == domain 1  score: 3.3 bits;  conditional E-value: 0.019
  apra_Neukirchen_a 54 tDiLiiGGGmagcgAAveakeakdlkvvlve 84
                         +++iGGG++g  +A+ +++a ++kv lve
     WP_228855456.1 17 GAVMVIGGGISGMQSALDLANA-GIKVYLVE 46
                       4699**************9975.59999998 PP

  == domain 2  score: 16.1 bits;  conditional E-value: 2.6e-06
  apra_Neukirchen_a  44 k.......kelevveletD..iLiiGGGmagcgAAveakeakdlkvvlveK 85 
                        +       k le+ e ++D  +Li+GGG+ag  AA+ea+++ +  v lve+
     WP_228855456.1 774 AvanaaagKALEEMEFDVDdrLLIVGGGIAGMTAALEAARQ-GFGVWLVER 823
                        1222333456676666665559****************986.477777776 PP

>> WP_329955747.1  FAD-dependent oxidoreductase [Desulfomarina profundi]
   #    score  bias  c-Evalue  i-Evalue hmmfrom  hmm to    alifrom  ali to    envfrom  env to     acc
 ---   ------ ----- --------- --------- ------- -------    ------- -------    ------- -------    ----
   1 !    6.4   0.2    0.0022      0.35      45      86 ..      22      61 ..       4      71 .. 0.70
   2 ?   -3.9   0.1         3   4.7e+02     415     443 ..     419     449 ..     418     466 .. 0.71
   3 !   11.3   0.0   7.4e-05     0.012      45      86 ..     610     650 ..     566     654 .. 0.66

  Alignments for each domain:
  == domain 1  score: 6.4 bits;  conditional E-value: 0.0022
  apra_Neukirchen_a 45 kelevveletDiLiiGGGmagcgAAveakeakdlkvvlveKA 86
                       + le+++    ++i+GGG+ g  AA+ ++  +++ v lve++
     WP_329955747.1 22 QMLETKK-VGSVMIVGGGVTGMQAALDLAD-SGYYVYLVERS 61
                       2333433.5689***************986.46788888764 PP

  == domain 2  score: -3.9 bits;  conditional E-value: 3
  apra_Neukirchen_a 415 mtTvkgLfaaGdvaGg..sphkfvsGslaeG 443
                        +t+ +g+f++G  aG    p+  v Gs a +
     WP_329955747.1 419 QTSREGIFTCGAFAGPkdIPQSVVEGSAAAA 449
                        577899*****99996224666666665544 PP

  == domain 3  score: 11.3 bits;  conditional E-value: 7.4e-05
  apra_Neukirchen_a  45 kelevveletDiLiiGGGmagcgAAveakeakdlkvvlveKA 86 
                         ++  v ++   L+iGGG+ag  AA++++e+ + +v lve+ 
     WP_329955747.1 610 LKPISVPITQKGLVIGGGVAGMTAALNMAEQ-GFEVHLVERT 650
                        334466688899***************9975.5888888875 PP

>> WP_228854296.1  FAD-dependent oxidoreductase [Desulfomarina profundi]
   #    score  bias  c-Evalue  i-Evalue hmmfrom  hmm to    alifrom  ali to    envfrom  env to     acc
 ---   ------ ----- --------- --------- ------- -------    ------- -------    ------- -------    ----
   1 !   13.9   0.0   1.2e-05    0.0019      53      85 ..       3      36 ..       1      39 [. 0.90
   2 ?    0.3   0.0      0.16        26      52      83 ..     142     172 ..     100     174 .. 0.72

  Alignments for each domain:
  == domain 1  score: 13.9 bits;  conditional E-value: 1.2e-05
  apra_Neukirchen_a 53 etDiLiiGGGmagcgAAveake.akdlkvvlveK 85
                       + D+L+iGG +ag +AA++a++   d kv+l+ K
     WP_228854296.1  3 QIDVLVIGGSAAGIVAATTARSfYPDRKVMLIRK 36
                       68********************667*****9977 PP

  == domain 2  score: 0.3 bits;  conditional E-value: 0.16
  apra_Neukirchen_a  52 letDiLiiGGGmagcgAAveake.akdlkvvlv 83 
                            +++iGGG  g   A e+ +  kd+   +v
     WP_228854296.1 142 SCNKVVVIGGGFIGVEMADELVKaGKDVT--IV 172
                        345799**********9999998444544..44 PP

>> WP_228857266.1  FAD-dependent oxidoreductase [Desulfomarina profundi]
   #    score  bias  c-Evalue  i-Evalue hmmfrom  hmm to    alifrom  ali to    envfrom  env to     acc
 ---   ------ ----- --------- --------- ------- -------    ------- -------    ------- -------    ----
   1 ?    3.4   0.0     0.018       2.8      39      74 ..     384     420 ..     347     433 .. 0.61
   2 !    9.0   0.0   0.00037     0.059      47      84 ..     521     558 ..     480     561 .. 0.76

  Alignments for each domain:
  == domain 1  score: 3.4 bits;  conditional E-value: 0.018
  apra_Neukirchen_a  39 aalamkkelevve.letDiLiiGGGmagcgAAveake 74 
                        ++++ +k++e +  + t + +iGGG ag   A++++ 
     WP_228857266.1 384 QSVNTSKTPEAQPpTGTKVAVIGGGPAGMNVAWQLAL 420
                        223333456644447899**************99875 PP

  == domain 2  score: 9.0 bits;  conditional E-value: 0.00037
  apra_Neukirchen_a  47 levveletDiLiiGGGmagcgAAveakeakdlkvvlve 84 
                         +  ++  ++++iG+G+ gc  A+ea +    kv+lv+
     WP_228857266.1 521 EKPMTVGREVVVIGAGNVGCDVACEAYRLGAEKVTLVD 558
                        334456679*******************9999999998 PP

>> WP_228856455.1  NAD(P)/FAD-dependent oxidoreductase [Desulfomarina profundi]
   #    score  bias  c-Evalue  i-Evalue hmmfrom  hmm to    alifrom  ali to    envfrom  env to     acc
 ---   ------ ----- --------- --------- ------- -------    ------- -------    ------- -------    ----
   1 !   13.7   0.1   1.4e-05    0.0022      53      85 ..       9      41 ..       2      45 .. 0.88

  Alignments for each domain:
  == domain 1  score: 13.7 bits;  conditional E-value: 1.4e-05
  apra_Neukirchen_a 53 etDiLiiGGGmagcgAAveakeakdlkvvlveK 85
                       + D++iiGGG ag  AA+++k++  ++++++++
     WP_228856455.1  9 RWDVVIIGGGPAGLAAATTLKKSGITDIIVLDR 41
                       56********************99999999887 PP

>> WP_228855948.1  hydrogenase iron-sulfur subunit [Desulfomarina profundi]
   #    score  bias  c-Evalue  i-Evalue hmmfrom  hmm to    alifrom  ali to    envfrom  env to     acc
 ---   ------ ----- --------- --------- ------- -------    ------- -------    ------- -------    ----
   1 !   13.7   0.1   1.4e-05    0.0023      44      85 ..     125     175 ..      93     185 .. 0.74

  Alignments for each domain:
  == domain 1  score: 13.7 bits;  conditional E-value: 1.4e-05
  apra_Neukirchen_a  44 k..........kelevveletDiLiiGGGmagcgAAveakeakdlkvvlveK 85 
                        +          + ++ + l+  iL++GGG ag  AA ea+ a +++v+l+eK
     WP_228855948.1 125 ActraqktelpEPFQLEMLHKTILVMGGGLAGLTAAKEAAAA-GYDVLLIEK 175
                        222223333446788889999*****************9865.699999999 PP

>> WP_228857284.1  methylenetetrahydrofolate--tRNA-(uracil(54)-C(5))-methyltransferase (FADH(2)-oxidizing) TrmFO [Desulf
   #    score  bias  c-Evalue  i-Evalue hmmfrom  hmm to    alifrom  ali to    envfrom  env to     acc
 ---   ------ ----- --------- --------- ------- -------    ------- -------    ------- -------    ----
   1 !   13.2   0.1     2e-05    0.0032      56      84 ..       7      34 ..       2      39 .. 0.84

  Alignments for each domain:
  == domain 1  score: 13.2 bits;  conditional E-value: 2e-05
  apra_Neukirchen_a 56 iLiiGGGmagcgAAveakeakdlkvvlve 84
                       + iiGGG agc AA++a+  ++++v+l++
     WP_228857284.1  7 LTIIGGGLAGCEAAWQAAC-RKCRVTLID 34
                       67**************985.458888877 PP

>> WP_228854776.1  glycerol-3-phosphate dehydrogenase [Desulfomarina profundi]
   #    score  bias  c-Evalue  i-Evalue hmmfrom  hmm to    alifrom  ali to    envfrom  env to     acc
 ---   ------ ----- --------- --------- ------- -------    ------- -------    ------- -------    ----
   1 !   12.9   0.6   2.4e-05    0.0038      52      89 ..       4      40 ..       1      51 [. 0.84

  Alignments for each domain:
  == domain 1  score: 12.9 bits;  conditional E-value: 2.4e-05
  apra_Neukirchen_a 52 letDiLiiGGGmagcgAAveakeakdlkvvlveKAaie 89
                       +  D++iiGGG+ gcg A  a+  ++l+v l+eK ++ 
     WP_228854776.1  4 IVFDLVIIGGGINGCGIARDAA-GRGLSVFLCEKNDLA 40
                       568***************9987.568********8764 PP

>> WP_228854715.1  dihydrolipoyl dehydrogenase [Desulfomarina profundi]
   #    score  bias  c-Evalue  i-Evalue hmmfrom  hmm to    alifrom  ali to    envfrom  env to     acc
 ---   ------ ----- --------- --------- ------- -------    ------- -------    ------- -------    ----
   1 !   11.2   0.0   7.9e-05     0.012      50      89 ..       6      44 ..       1      62 [. 0.82
   2 ?   -1.1   0.0      0.43        68      39      66 ..     164     191 ..     129     211 .. 0.61

  Alignments for each domain:
  == domain 1  score: 11.2 bits;  conditional E-value: 7.9e-05
  apra_Neukirchen_a 50 veletDiLiiGGGmagcgAAveakeakdlkvvlveKAaie 89
                        +let++Li+G G +g gAA++a+   +l+v++v+ A   
     WP_228854715.1  6 MQLETELLILGSGPGGYGAAFRAADL-GLEVTVVDPAPAP 44
                       6799*****************99875.5999999988655 PP

  == domain 2  score: -1.1 bits;  conditional E-value: 0.43
  apra_Neukirchen_a  39 aalamkkelevveletDiLiiGGGmagc 66 
                         +l+ ++ l+  e+   +L++GGG+ g 
     WP_228854715.1 164 RILSSTEALQLAEIPGKLLVVGGGIIGL 191
                        23333356889999999*******9775 PP

>> WP_228854454.1  Si-specific NAD(P)(+) transhydrogenase [Desulfomarina profundi]
   #    score  bias  c-Evalue  i-Evalue hmmfrom  hmm to    alifrom  ali to    envfrom  env to     acc
 ---   ------ ----- --------- --------- ------- -------    ------- -------    ------- -------    ----
   1 !   10.9   0.1   9.8e-05     0.016      51      85 ..       3      36 ..       1      48 [. 0.86
   2 ?   -1.8   0.0      0.68   1.1e+02      47      85 ..     173     210 ..     138     212 .. 0.70

  Alignments for each domain:
  == domain 1  score: 10.9 bits;  conditional E-value: 9.8e-05
  apra_Neukirchen_a 51 eletDiLiiGGGmagcgAAveakeakdlkvvlveK 85
                       e + D++iiG G ag  AA+ a+++ + +v+++eK
     WP_228854454.1  3 EEQFDFIIIGTGPAGLAAAIMAAKS-NRRVLVLEK 36
                       5689****************99874.478999888 PP

  == domain 2  score: -1.8 bits;  conditional E-value: 0.68
  apra_Neukirchen_a  47 levveletDiLiiGGGmagcgAAveakeakdlkvvlveK 85 
                        l+++ +   ++i+GGG+ g   A+  + a ++kv+l+++
     WP_228854454.1 173 LNIESIPKTLIILGGGVIGSEYATIFA-ALGVKVTLLDR 210
                        56677788899*****98887665444.34677887776 PP

>> WP_228857128.1  FAD-dependent oxidoreductase [Desulfomarina profundi]
   #    score  bias  c-Evalue  i-Evalue hmmfrom  hmm to    alifrom  ali to    envfrom  env to     acc
 ---   ------ ----- --------- --------- ------- -------    ------- -------    ------- -------    ----
   1 ?   -2.1   0.1      0.84   1.3e+02      55      74 ..      21      40 ..      11      49 .. 0.83
   2 !   10.7   0.1   0.00011     0.017      41      85 ..     585     637 ..     551     642 .. 0.69

  Alignments for each domain:
  == domain 1  score: -2.1 bits;  conditional E-value: 0.84
  apra_Neukirchen_a 55 DiLiiGGGmagcgAAveake 74
                        +L++G+G++g  A++ +++
     WP_228857128.1 21 SVLVVGAGIGGMQASLDLAN 40
                       59************998775 PP

  == domain 2  score: 10.7 bits;  conditional E-value: 0.00011
  apra_Neukirchen_a  41 lamk.........kelevveletDiLiiGGGmagcgAAveakeakdlkvvlveK 85 
                        ++m+          +++ v ++   L+iGGG+ag  AA+ + e+ +++v lveK
     WP_228857128.1 585 VKMNiaktrlldpVNTSSVGVNHTGLVIGGGIAGMTAALSLVEQ-GYEVHLVEK 637
                        3333334455555556667778888***************9975.589999999 PP

>> WP_228855283.1  CoB--CoM heterodisulfide reductase iron-sulfur subunit A family protein [Desulfomarina profundi]
   #    score  bias  c-Evalue  i-Evalue hmmfrom  hmm to    alifrom  ali to    envfrom  env to     acc
 ---   ------ ----- --------- --------- ------- -------    ------- -------    ------- -------    ----
   1 !   11.4   0.0   7.2e-05     0.011      49      86 ..     145     181 ..      98     183 .. 0.71

  Alignments for each domain:
  == domain 1  score: 11.4 bits;  conditional E-value: 7.2e-05
  apra_Neukirchen_a  49 vveletDiLiiGGGmagcgAAveakeakdlkvvlveKA 86 
                         v       iiGGG+ag  AAv +++ +++kv lveK 
     WP_228855283.1 145 RVDAANHATIIGGGIAGLRAAVDLAR-SGIKVALVEKT 181
                        444556778***************97.57*******96 PP

>> WP_228853805.1  NAD(P)/FAD-dependent oxidoreductase [Desulfomarina profundi]
   #    score  bias  c-Evalue  i-Evalue hmmfrom  hmm to    alifrom  ali to    envfrom  env to     acc
 ---   ------ ----- --------- --------- ------- -------    ------- -------    ------- -------    ----
   1 !    9.5   1.2   0.00026     0.041      54      86 ..       4      35 ..       1      42 [. 0.84
   2 ?    0.1   0.0      0.19        29     190     236 ..     127     166 ..      80     176 .. 0.55

  Alignments for each domain:
  == domain 1  score: 9.5 bits;  conditional E-value: 0.00026
  apra_Neukirchen_a 54 tDiLiiGGGmagcgAAveakeakdlkvvlveKA 86
                         i+i GGG+ag +AA +a+e+ +++vvl+eK 
     WP_228853805.1  4 KKIIITGGGAAGMMAAGRASEK-GARVVLLEKM 35
                       5699*************99975.6899999994 PP

  == domain 2  score: 0.1 bits;  conditional E-value: 0.19
  apra_Neukirchen_a 190 evlnrvfitdllvdednrvaGAvgfsvrenkfyvikakavivatGGA 236
                        e+  +  + +ll+ +++++ G+v  +       +i +kavi+atGG 
     WP_228853805.1 127 EIQLNSPVSKLLT-KNGHISGVVCRG------KTIPCKAVILATGGK 166
                        4444444555555.555555555422......247789999999985 PP

>> WP_228856371.1  FAD-dependent oxidoreductase [Desulfomarina profundi]
   #    score  bias  c-Evalue  i-Evalue hmmfrom  hmm to    alifrom  ali to    envfrom  env to     acc
 ---   ------ ----- --------- --------- ------- -------    ------- -------    ------- -------    ----
   1 ?   11.3   0.0   7.7e-05     0.012      52      84 ..      10      41 ..       1      45 [. 0.77

  Alignments for each domain:
  == domain 1  score: 11.3 bits;  conditional E-value: 7.7e-05
  apra_Neukirchen_a 52 letDiLiiGGGmagcgAAveakeakdlkvvlve 84
                        +  +L++GGG +g  +A+ ++ea+  +v+lv+
     WP_228856371.1 10 KNDKVLVVGGGLGGIRTALDLAEAE-KNVILVD 41
                       45569*****************976.5677776 PP

>> WP_228856370.1  FAD-dependent oxidoreductase [Desulfomarina profundi]
   #    score  bias  c-Evalue  i-Evalue hmmfrom  hmm to    alifrom  ali to    envfrom  env to     acc
 ---   ------ ----- --------- --------- ------- -------    ------- -------    ------- -------    ----
   1 ?   10.5   0.1   0.00013      0.02      47      87 ..     505     544 ..     460     553 .. 0.70

  Alignments for each domain:
  == domain 1  score: 10.5 bits;  conditional E-value: 0.00013
  apra_Neukirchen_a  47 levveletDiLiiGGGmagcgAAveakeakdlkvvlveKAa 87 
                         ++  ++ +iL++GGG+ g  +A++++ + + ++ l+eK++
     WP_228856370.1 505 DQTLPINKNILVVGGGVTGMTSALRLADQ-GFQIYLAEKSN 544
                        34666899*****************9975.699*****987 PP

>> WP_228855282.1  CoB--CoM heterodisulfide reductase iron-sulfur subunit A family protein [Desulfomarina profundi]
   #    score  bias  c-Evalue  i-Evalue hmmfrom  hmm to    alifrom  ali to    envfrom  env to     acc
 ---   ------ ----- --------- --------- ------- -------    ------- -------    ------- -------    ----
   1 ?   10.1   0.3   0.00017     0.027      50      86 ..       5      40 ..       1      43 [. 0.85

  Alignments for each domain:
  == domain 1  score: 10.1 bits;  conditional E-value: 0.00017
  apra_Neukirchen_a 50 veletDiLiiGGGmagcgAAveakeakdlkvvlveKA 86
                        el+ D ++iGGG+ag  +A+ +  + ++kv +v+K 
     WP_228855282.1  5 GELQFDAVVIGGGIAGLQSALDLGDQ-GYKVAVVDKD 40
                       47899*****************9975.699****995 PP

>> WP_228854951.1  glycerol-3-phosphate dehydrogenase/oxidase [Desulfomarina profundi]
   #    score  bias  c-Evalue  i-Evalue hmmfrom  hmm to    alifrom  ali to    envfrom  env to     acc
 ---   ------ ----- --------- --------- ------- -------    ------- -------    ------- -------    ----
   1 ?   10.6   0.1   0.00012      0.02      49      87 ..       8      45 ..       1      52 [. 0.82

  Alignments for each domain:
  == domain 1  score: 10.6 bits;  conditional E-value: 0.00012
  apra_Neukirchen_a 49 vveletDiLiiGGGmagcgAAveakeakdlkvvlveKAa 87
                        v+++ D++iiGGG+ g + A+ea++a  + v l+eK +
     WP_228854951.1  8 LVTTHFDMVIIGGGIHGAVLALEAARAG-YTVALLEKGD 45
                       566789******************9865.8899999965 PP

>> WP_228856192.1  FAD-dependent oxidoreductase [Desulfomarina profundi]
   #    score  bias  c-Evalue  i-Evalue hmmfrom  hmm to    alifrom  ali to    envfrom  env to     acc
 ---   ------ ----- --------- --------- ------- -------    ------- -------    ------- -------    ----
   1 ?   10.2   0.8   0.00016     0.026      55      88 ..       4      38 ..       1      45 [. 0.86
   2 ?   -3.9   0.0         3   4.8e+02     413     452 ..     280     327 ..     266     330 .. 0.65

  Alignments for each domain:
  == domain 1  score: 10.2 bits;  conditional E-value: 0.00016
  apra_Neukirchen_a 55 DiLiiGGGmagcgAAveake.akdlkvvlveKAai 88
                        +LiiGG +ag  AA+++k+  +d++v++v++ ++
     WP_228856192.1  4 KVLIIGGVAAGPKAACRIKRlLADAEVTMVDQDNL 38
                       59******************888********9875 PP

  == domain 2  score: -3.9 bits;  conditional E-value: 3
  apra_Neukirchen_a 413 nrmtTvkgLfaaGdvaG....gsphkfvs..Gsla..eGriAakaavk 452
                        + +t+ + ++ aGd++      s++kf    Gs+a  +Gr+Aa +++ 
     WP_228856192.1 280 RLQTSDPDIYGAGDCIEiphlVSGRKFFApfGSMAnkQGRVAADNMAG 327
                        566777788999998753333588888766688884459999998875 PP

>> WP_228854784.1  anaerobic glycerol-3-phosphate dehydrogenase subunit A [Desulfomarina profundi]
   #    score  bias  c-Evalue  i-Evalue hmmfrom  hmm to    alifrom  ali to    envfrom  env to     acc
 ---   ------ ----- --------- --------- ------- -------    ------- -------    ------- -------    ----
   1 ?    7.4   1.2    0.0011      0.18      51      88 ..       2      38 ..       1      45 [. 0.80
   2 ?    0.5   0.0      0.13        21     179     236 ..     154     208 ..     152     211 .. 0.83

  Alignments for each domain:
  == domain 1  score: 7.4 bits;  conditional E-value: 0.0011
  apra_Neukirchen_a 51 eletDiLiiGGGmagcgAAveakeakdlkvvlveKAai 88
                       ++et++LiiGGG+ g+g    ++  ++++++l+++A++
     WP_228854784.1  2 HIETEVLIIGGGVTGTGVMRDLA-LRGINCCLIDRADL 38
                       689*************9876665.55788999999876 PP

  == domain 2  score: 0.5 bits;  conditional E-value: 0.13
  apra_Neukirchen_a 179 vAeaakkalgvevlnrvfitdllvdednrvaGAvgfsvrenkfyvikakavivatGGA 236
                        vA+a ++ ++ +++ +   +++ + e+++++ Av  + +++k  +i+ak+ i a GGA
     WP_228854784.1 154 VADAGRN-SDSSYYPHTELLNFSL-EKGTITTAVCRDNKTGKKTTIHAKQFINA-GGA 208
                        5677777.5578888999999999.55***********************9876.665 PP


Internal pipeline statistics summary:
-------------------------------------
Query model(s):                            1  (670 nodes)
Target sequences:                       3635  (1155134 residues searched)
Passed MSV filter:                       136  (0.037414); expected 72.7 (0.02)
Passed bias filter:                      104  (0.0286107); expected 72.7 (0.02)
Passed Vit filter:                        42  (0.0115543); expected 3.6 (0.001)
Passed Fwd filter:                        23  (0.00632737); expected 0.0 (1e-05)
Initial search space (Z):               3635  [actual number of targets]
Domain search space  (domZ):              23  [number of targets reported over threshold]
# CPU time: 0.09u 0.00s 00:00:00.09 Elapsed: 00:00:00.05
# Mc/sec: 15022.73
//
[ok]
