# Supplementary material for: Sulfur disproportionation occurs globally across anoxic habitats and has multiple mechanisms of independent evolutionary origin
Source: ISME J. 2026 Mar 2;20(1):wrag042. doi: 10.1093/ismejo/wrag042 (PMC12998232; doi:10.1093/ismejo/wrag042)
Supplement: Sup_File_1_HMM_wrag042 [file sup_file_1_hmm_wrag042.zip › SupFile1_HMM/SupFile1c_results/apra_Neukirchen_a-hmm-022_Desulfocapsa_sulfexigens_SB164P1_2514885009.txt]

# hmmsearch :: search profile(s) against a sequence database
# HMMER 3.4 (Aug 2023); http://hmmer.org/
# Copyright (C) 2023 Howard Hughes Medical Institute.
# Freely distributed under the BSD open source license.
# - - - - - - - - - - - - - - - - - - - - - - - - - - - - - - - - - - - -
# query HMM file:                  /Users/lukas/OneDrive/2023_Sulfur/20250723_HMM/profiles_all/apra_Neukirchen_a.hmm
# target sequence database:        /Users/lukas/OneDrive/2023_Sulfur/20250626_HMM/db_new/022_Desulfocapsa_sulfexigens_SB164P1_2514885009.fas
# - - - - - - - - - - - - - - - - - - - - - - - - - - - - - - - - - - - -

Query:       apra_Neukirchen_a  [M=670]
Scores for complete sequences (score includes all domains):
   --- full sequence ---   --- best 1 domain ---    -#dom-
    E-value  score  bias    E-value  score  bias    exp  N  Sequence       Description
    ------- ------ -----    ------- ------ -----   ---- --  --------       -----------
   7.3e-275  910.8   0.1   9.8e-275  910.3   0.1    1.0  1  WP_015404264.1  adenylyl-sulfate reductase subunit alpha [Des
    1.8e-16   56.9   2.6    9.8e-11   37.9   3.1    2.2  2  WP_015403369.1  L-aspartate oxidase [Desulfocapsa sulfexigens
    9.7e-13   44.6   1.5    3.1e-06   23.1   1.3    2.2  2  WP_015405477.1  fumarate reductase/succinate dehydrogenase fl
    4.8e-09   32.3   0.7    4.8e-09   32.3   0.7    1.5  2  WP_015404266.1  FAD-dependent oxidoreductase [Desulfocapsa su
    2.7e-06   23.3   0.6      0.013   11.1   0.1    2.1  2  WP_015405185.1  FAD-dependent oxidoreductase [Desulfocapsa su
    1.2e-05   21.1   2.0      0.016   10.8   0.6    2.2  2  WP_015403311.1  FAD-dependent oxidoreductase [Desulfocapsa su
    2.8e-05   19.9   0.2      0.011   11.3   0.0    2.2  2  WP_015402320.1  FAD-dependent oxidoreductase [Desulfocapsa su
     0.0019   13.8   0.9     0.0019   13.8   0.9    1.0  1  WP_015405369.1  FAD-dependent oxidoreductase [Desulfocapsa su
     0.0034   13.0   0.2     0.0049   12.5   0.2    1.2  1  WP_015402329.1  methylenetetrahydrofolate--tRNA-(uracil(54)-C
     0.0052   12.4   0.4      0.008   11.8   0.4    1.2  1  WP_015404265.1  FAD-dependent oxidoreductase [Desulfocapsa su
     0.0075   11.9   0.5       0.13    7.8   1.4    2.1  2  WP_015402569.1  NAD(P)/FAD-dependent oxidoreductase [Desulfoc
  ------ inclusion threshold ------
      0.015   10.8   3.5      0.015   10.9   1.7    1.8  2  WP_015403992.1  tRNA uridine-5-carboxymethylaminomethyl(34) s
      0.024   10.2   0.0       0.03    9.9   0.0    1.1  1  WP_015403859.1  protoporphyrinogen oxidase [Desulfocapsa sulf
      0.028   10.0   0.1       0.22    7.0   0.0    1.9  2  WP_015403201.1  glycerol-3-phosphate dehydrogenase/oxidase [D


Domain annotation for each sequence (and alignments):
>> WP_015404264.1  adenylyl-sulfate reductase subunit alpha [Desulfocapsa sulfexigens]
   #    score  bias  c-Evalue  i-Evalue hmmfrom  hmm to    alifrom  ali to    envfrom  env to     acc
 ---   ------ ----- --------- --------- ------- -------    ------- -------    ------- -------    ----
   1 !  910.3   0.1  3.9e-277  9.8e-275      45     628 ..      15     668 ..       3     670 .. 0.96

  Alignments for each domain:
  == domain 1  score: 910.3 bits;  conditional E-value: 3.9e-277
  apra_Neukirchen_a  45 kelevveletDiLiiGGGmagcgAAveake.ak.dlkvvlveKAaierSGavAaGlsAinaYigenetpedyvryvrkdlmgivReDLvldi 134
                        +++e+ve+++D+Li+GGGma+cg+A+e+k+ a+ dlk+vl++KA++erSGavA+GlsAin+Yigen  +e+yv++vr+dlmg+vReDL++d+
     WP_015404264.1  15 ENPEIVEHDVDVLIVGGGMAACGTAFEIKKwASdDLKIVLCDKASMERSGAVAQGLSAINTYIGENP-IENYVKMVRNDLMGVVREDLIYDC 105
                        589***************************8779********************************9.************************ PP

  apra_Neukirchen_a 135 arhvdevvkkleewGLpil.kdenGk................yvrrGkwqikInGesyKpivAeaakkalgv.evlnrvfitdllvd..edn 206
                        +rhvde+vk++eewGLp++ kd++G+                +vr+Gkwqi+InGesyK+ivAe ak alg+ ++l+r+fi+++l+d  + n
     WP_015404264.1 106 GRHVDESVKLFEEWGLPVWkKDADGEnldgskpaptlreggtPVRTGKWQIMINGESYKCIVAEPAKAALGEeNCLERIFIVKMLLDknKPN 197
                        *******************999***9********************************************999**************9966* PP

  apra_Neukirchen_a 207 rvaGAvgfsvrenkfyvikakavivatGGAagiyrprsvgegrgraWYppfntGsgyamgiraGAemttmEnrfvalRfKDtygPvgtiall 298
                        ++aGAvgfs+renk++v+++ka +va+GGA++i+rprs+geg+graWYp++n+Gs+y+m+ ++GA mt+mEnrf ++RfKD+ygPvg+++ll
     WP_015404264.1 198 QIAGAVGFSTRENKVHVFRCKAALVACGGAVNIFRPRSTGEGKGRAWYPVWNAGSTYTMCGQVGATMTMMENRFTPARFKDGYGPVGAWFLL 289
                        ******************************************************************************************** PP

  apra_Neukirchen_a 299 vkakavnalgeeyee......elkk..eYgkak.iptslRnyatleevkeGrgPiyldteealq...........d........keleeelw 362
                        +kak++n lge y +      el+k  +Yg ++ +pt+lRn+++l+e+keGrgPiy+ t+ al+           d        k+le+e+w
     WP_015404264.1 290 FKAKVQNGLGEFYANtdavkdELEKfmPYGASAvTPTCLRNHLMLNELKEGRGPIYMATDVALNaflderreagmDekslkkfwKHLESEAW 381
                        **************99998887777999*98889*****************************999887777666156677888******** PP

  apra_Neukirchen_a 363 edfLdmaisqallwaeeniepekenvEiegtePyivGsHaacsGyWv...dl..................ynrmtTvkgLfaaGdvaGgsph 433
                        edfLdm+++qa lwa  n+epek  +Ei++tePy++GsH++c+G+W+   d                   ynrmtTv+gLf+aGd++G+s+h
     WP_015404264.1 382 EDFLDMSVGQAGLWAGANVEPEKVGSEIMPTEPYLLGSHSGCCGIWTsgpDEawvpdvandsrahkykwgYNRMTTVDGLFTAGDGVGASGH 473
                        ***********************************************777337788889999****************************** PP

  apra_Neukirchen_a 434 kfvsGslaeGriAakaavkyildekdekpeldeeeveelkeeiykpletleekkkettagev.pnyitpeeleerlqkimdeYagGistnYe 524
                        kf+sG++aeGri ak+ vk+++d++d+kpel+ ++++el++e+y+p++ ++e+  ++t+++v pn+++p  +++rl+k +deY gG++t+Y+
     WP_015404264.1 474 KFSSGAHAEGRIVAKQLVKFCRDNADFKPELK-QTAQELADEVYAPVKLYNEHVGASTSSNVnPNFCKPAGIMMRLMKATDEYGGGVATYYM 564
                        ********************************.999******************************************************** PP

  apra_Neukirchen_a 525 tnekkLeialeklemLkedleklaAedlheLlrawElihRllvaeaviehllfRkEtRwpgyyeraDypelddenwkkfvnskydpetgeie 616
                        t+ k L i++++l+ L+ed+ek+aA dlheLlrawE++hR++++e++i+h++fR+E+R+pg+y+r+D+p+ ddenwk+fvns+++pet+e+ 
     WP_015404264.1 565 TSGKLLGICMDLLKLLREDAEKMAAGDLHELLRAWENYHRIWCVEMHIRHIQFREESRYPGFYYRSDFPTCDDENWKVFVNSTFNPETQEWL 656
                        ******************************************************************************************** PP

  apra_Neukirchen_a 617 iikrplvelvek 628
                        ++k++++++ve+
     WP_015404264.1 657 CEKVECINIVET 668
                        *********964 PP

>> WP_015403369.1  L-aspartate oxidase [Desulfocapsa sulfexigens]
   #    score  bias  c-Evalue  i-Evalue hmmfrom  hmm to    alifrom  ali to    envfrom  env to     acc
 ---   ------ ----- --------- --------- ------- -------    ------- -------    ------- -------    ----
   1 !   37.9   3.1   3.9e-13   9.8e-11      53     278 ..       2     235 ..       1     243 [. 0.91
   2 !   16.3   0.0   1.4e-06   0.00035     395     597 ..     340     521 ..     324     542 .. 0.75

  Alignments for each domain:
  == domain 1  score: 37.9 bits;  conditional E-value: 3.9e-13
  apra_Neukirchen_a  53 etDiLiiGGGmagcgAAveakeakdlkvvlveKAaierSGavAaGlsAinaYigenetpedyvryvrkdlmgivReDLvldiarhvdevvkk 144
                        e D+L+iG G+ag   A++ +e     vv+  K +i+    +A+G  A    ++ +++ e++v+   +  +g++ e +v  + +     v++
     WP_015403369.1   2 ESDFLVIGSGIAGLSYALRCAELG-SVVVVTKKKDIDTATNLAQGGIA--VVLEAEDSYESHVKDTLESGAGLCDESVVRMVVEDGPARVAD 90 
                        78****************999865.468888999***********666..567777779********************************* PP

  apra_Neukirchen_a 145 leewGLpilkdenGk...........yvrrGkwqikInGesyKpivAeaakkalgvevlnrvfitdllvd...........ednrvaGAvgf 214
                        l ++G+ +++de  +             rr  +   + G ++   + + +++++++e++++ +++dll+            +++r++GA+ +
     WP_015403369.1  91 LVRMGVDFVRDEGSSsgyslgmegghSCRRVAHANDLTGREIERALLNVVRNHKRIELMEEHMVVDLLMVaggvpgwgevdSGERCVGAYVL 182
                        *********997555899999999999999999************************************9999999*9999889*****875 PP

  apra_Neukirchen_a 215 svrenkfyvikakavivatGGAagiyrprsvgegrgraWYppfntGsgyamgiraGAemttmEn 278
                           ++++  ++ak + ++ GG  ++y    +         p   tG g am++raGAe+  mE 
     WP_015403369.1 183 --VDGQVEAYRAKLTAICSGGVGKVYLYTTN---------PDIATGDGIAMAFRAGAEIENMEF 235
                        ..79999999****************98776.........7889******************95 PP

  == domain 2  score: 16.3 bits;  conditional E-value: 1.4e-06
  apra_Neukirchen_a 395 PyivGsHaacsGyWvdlynrmtTvkgLfaaGdvaGgsphkfvsGslaeGriAakaavkyildekdekpeldeeeveelkeeiykpletleek 486
                        P +  +H  c G+ +d+   +tTv gL a G+ a        +G +   r+A+++ ++ ++  +++   +  e+  ++ ++i  p+  l ++
     WP_015403369.1 340 PVVPAAHYMCGGIRTDK-YARTTVAGLMALGESAC-------TGLHGGNRLASNSLLEAVVFANRA-AVFC-EKNWKELQNIDIPIIDLWKS 421
                        667788999999999**.678**********9884.......666777777777777776543333.2222.33334445555555545544 PP

  apra_Neukirchen_a 487 kkettagevpnyitpeeleerlqkimdeYagGistnYetnekkLeialeklemLkedleklaAedlheLlrawElihRllvaeaviehllfR 578
                         +   a+e+ + i +++  + + ++m +Y+g + +      k+Le+a++++e++ +++e+    ++    ++ El++  l++ ++i+  l R
     WP_015403369.1 422 GD---AKELGEEILINHNWDSIRRVMWNYVGIVRS-----MKRLELAKKRMEFIYSEIEEHYQ-EYFVTPNMVELRNISLISLLIIQSALSR 504
                        43...3334566999***************98875.....69****************99875.566678999******************* PP

  apra_Neukirchen_a 579 kEtRwpgyyeraDypeldd 597
                        kE+R  g ++  D+p++ +
     WP_015403369.1 505 KESR--GLHYVIDFPNKFK 521
                        ****..8888888887654 PP

>> WP_015405477.1  fumarate reductase/succinate dehydrogenase flavoprotein subunit [Desulfocapsa sulfexigens]
   #    score  bias  c-Evalue  i-Evalue hmmfrom  hmm to    alifrom  ali to    envfrom  env to     acc
 ---   ------ ----- --------- --------- ------- -------    ------- -------    ------- -------    ----
   1 !   23.1   1.3   1.2e-08   3.1e-06      52     240 ..      32     233 ..      10     259 .. 0.80
   2 !   19.3   0.0   1.7e-07   4.3e-05     400     581 ..     400     584 ..     388     604 .. 0.66

  Alignments for each domain:
  == domain 1  score: 23.1 bits;  conditional E-value: 1.2e-08
  apra_Neukirchen_a  52 letDiLiiGGGmagcgAAveakeak.dl.kvvlveKAaierSGavAaGlsAinaYigenetpedyvryvrkdlmgivReDLvldiarhvdev 141
                         +  i+++G G ag  A+ +++e+  ++   ++ +     +S a   G++A   Y +++++++       k  +   Re  v+ +a+  ++ 
     WP_015405477.1  32 RKYRIIVVGTGLAGASASATLAEQGyEVsTFCIQDSPRRAHSIAAQGGINAAKNYQNDGDSIQRLFYDTIKGGDFRSREANVYRLAQVSNNI 123
                        46779*****************9766661556677788889999999*************99886666666677789*************** PP

  apra_Neukirchen_a 142 vkkleewGLpilkdenGk..............yvrrGkwqikInGesyKpivAeaakkalgvevlnrvfitdllvdednrvaGAvgfsvren 219
                        +++    G+p+ ++  G+              + +rG+   ++    y   +++++k+  +v++  r  ++dl++  d++  G v  ++ ++
     WP_015405477.1 124 IDQCVAQGVPFAREYGGTlanrsfggaqvsrtFYARGQTGQQLLLGAYS-ALSRQIKN-GKVTMHTRQEMMDLVL-VDGKARGIVTRDIISG 212
                        *************999998888888887777755555554444433443.45667777.4589999999999999.88************** PP

  apra_Neukirchen_a 220 kfyvikakavivatGGAagiy 240
                        k+   +a avi+atGG  + y
     WP_015405477.1 213 KLSSHSADAVILATGGYGNAY 233
                        ****************98877 PP

  == domain 2  score: 19.3 bits;  conditional E-value: 1.7e-07
  apra_Neukirchen_a 400 sHaacsGyWvdlynrmtTvkgLfaaGdva....GgsphkfvsGs....laeGr.iAakaavkyildekdekpeldeeeveelkeeiykplet 482
                         H ++ G+Wvd  n mtT++gLfa G++     G+  ++    +    la+G  i +  +++y+ ++  ++ e +e+ ++e  +++++ +++
     WP_015405477.1 400 VHYTMGGLWVDY-NLMTTIPGLFAIGECNfsdhGA--NRLGASAlmqgLADGYfIVGTCIANYLGSNPLATVEASEQPFTEALKQVQANIAR 488
                        58889******9.*************974221133..2333333111133332366777777777777777888888888888888888888 PP

  apra_Neukirchen_a 483 leekkkettagevpnyitpeeleerlqkimdeYagGistnYetnekkLeialeklemLkedlekla..AedlheLlrawE....lihRllva 568
                        l+++++   +g     +t++e++++l  +  +++g +      n++ Le+al++l  +++++ +        +eL +  E    l + l  a
     WP_015405477.1 489 LLKSSEGGPEG----KLTVDEIHKELGLLLWDHCGMA-----RNKEGLEKALKELPLIQKKFWDTVyiPGTGEELNQSLEragrLADFLEFA 571
                        88776444344....5788888888888887777643.....47888888888888888777653212333444444444000044555678 PP

  apra_Neukirchen_a 569 eaviehllfRkEt 581
                        e++i+  l+R+E+
     WP_015405477.1 572 EIMIRDALAREES 584
                        8888888888886 PP

>> WP_015404266.1  FAD-dependent oxidoreductase [Desulfocapsa sulfexigens]
   #    score  bias  c-Evalue  i-Evalue hmmfrom  hmm to    alifrom  ali to    envfrom  env to     acc
 ---   ------ ----- --------- --------- ------- -------    ------- -------    ------- -------    ----
   1 !   32.3   0.7   1.9e-11   4.8e-09      29      88 ..     119     177 ..      94     184 .. 0.81
   2 ?   -3.2   0.1       1.1   2.8e+02     208     260 ..     202     254 ..     196     255 .. 0.84

  Alignments for each domain:
  == domain 1  score: 32.3 bits;  conditional E-value: 1.9e-11
  apra_Neukirchen_a  29 lllalaaallaalamkkelevveletDiLiiGGGmagcgAAveakeakdlkvvlveKAai 88 
                         ++ ++++ +++++m + +e++ ++ DiL++GGG+ag  AA+ea++a   kv+++eKA++
     WP_015404266.1 119 DYIRMSCTRAKKTEMPEAYEMESMNKDILVMGGGIAGMTAAIEAAKAG-SKVTIIEKADV 177
                        44455556667778889999************************9864.8********86 PP

  == domain 2  score: -3.2 bits;  conditional E-value: 1.1
  apra_Neukirchen_a 208 vaGAvgfsvrenkfyvikakavivatGGAagiyrprsvgegrgraWYppfntG 260
                         +GA+  +v+ +   ++k  + +   GGA g +    +  g+   W +p ++G
     WP_015404266.1 202 SIGAMIAEVEASANITVKTATEVARIGGAPGAFNVTLKAAGTKSEWDAPAKVG 254
                        57999999999999999999999999999999999999999999998876655 PP

>> WP_015405185.1  FAD-dependent oxidoreductase [Desulfocapsa sulfexigens]
   #    score  bias  c-Evalue  i-Evalue hmmfrom  hmm to    alifrom  ali to    envfrom  env to     acc
 ---   ------ ----- --------- --------- ------- -------    ------- -------    ------- -------    ----
   1 !   10.8   0.0   6.4e-05     0.016      53      83 ..       4      33 ..       1      48 [. 0.81
   2 !   11.1   0.1   5.1e-05     0.013     405     460 ..     195     302 ..     189     305 .] 0.70

  Alignments for each domain:
  == domain 1  score: 10.8 bits;  conditional E-value: 6.4e-05
  apra_Neukirchen_a 53 etDiLiiGGGmagcgAAveakeakdlkvvlv 83
                       + D++iiG+G ag  AA++a ++k ++v+l+
     WP_015405185.1  4 RKDVVIIGAGPAGIQAAIHAVRKK-CDVLLL 33
                       67******************9876.555554 PP

  == domain 2  score: 11.1 bits;  conditional E-value: 5.1e-05
  apra_Neukirchen_a 405 sGyWvdl......................................................ynrmtTvkgLfaaGdvaGgsphkfvsGslae 442
                        sG Wv                                                         + +t v+g++aaGd+ G  p +    ++ e
     WP_015405185.1 195 SGTWVTEiagqdavqtivlengeqlaldgvfvelgakgamelalelgiqldldtmshidtnKKTETNVPGVYAAGDITGH-PYQ-MAKAVGE 284
                        66666333444455666666666666666666666666666666667777777777777777899***********9984.444.466999* PP

  apra_Neukirchen_a 443 GriAakaavkyildekde 460
                        G iA+ +a+++++++k++
     WP_015405185.1 285 GCIAGMEAANFAKKQKRK 302
                        ***********9877654 PP

>> WP_015403311.1  FAD-dependent oxidoreductase [Desulfocapsa sulfexigens]
   #    score  bias  c-Evalue  i-Evalue hmmfrom  hmm to    alifrom  ali to    envfrom  env to     acc
 ---   ------ ----- --------- --------- ------- -------    ------- -------    ------- -------    ----
   1 !   10.8   0.6   6.5e-05     0.016      55      86 ..      16      46 ..       5      52 .. 0.88
   2 !    9.3   0.0   0.00018     0.045      51      76 ..     598     623 ..     548     633 .. 0.66

  Alignments for each domain:
  == domain 1  score: 10.8 bits;  conditional E-value: 6.5e-05
  apra_Neukirchen_a 55 DiLiiGGGmagcgAAveakeakdlkvvlveKA 86
                        +L++GGG+ag  AA+ + e  +lkv lveK+
     WP_015403311.1 16 AVLVVGGGVAGVQAALDLTEL-GLKVYLVEKS 46
                       59***************9986.59******96 PP

  == domain 2  score: 9.3 bits;  conditional E-value: 0.00018
  apra_Neukirchen_a  51 eletDiLiiGGGmagcgAAveakeak 76 
                         ++   L+iGGG ag  AA++++e+ 
     WP_015403311.1 598 PVTPSALVIGGGLAGMTAALTIAEQG 623
                        356689****************9865 PP

>> WP_015402320.1  FAD-dependent oxidoreductase [Desulfocapsa sulfexigens]
   #    score  bias  c-Evalue  i-Evalue hmmfrom  hmm to    alifrom  ali to    envfrom  env to     acc
 ---   ------ ----- --------- --------- ------- -------    ------- -------    ------- -------    ----
   1 !    6.4   0.0    0.0013      0.34      45      78 ..     389     424 ..     348     431 .. 0.65
   2 !   11.3   0.0   4.4e-05     0.011      42      84 ..     515     557 ..     478     560 .. 0.78

  Alignments for each domain:
  == domain 1  score: 6.4 bits;  conditional E-value: 0.0013
  apra_Neukirchen_a  45 kelevve.letDiLiiGGGmagcgAAveakeak.dl 78 
                        +++ev   l   + i+GGG ag  AA+++++a  ++
     WP_015402320.1 389 RSPEVAAsLGKKVAIVGGGPAGMNAAWQLAHAGvEA 424
                        4566433377899***************99865344 PP

  == domain 2  score: 11.3 bits;  conditional E-value: 4.4e-05
  apra_Neukirchen_a  42 amkkelevveletDiLiiGGGmagcgAAveakeakdlkvvlve 84 
                        + +k+ + +++  +++iiG+G+ gc  A+ea +    kv+lv+
     WP_015402320.1 515 KKAKSATPEKVGKEVVIIGAGNVGCDVACEAYRLGAEKVTLVD 557
                        3334556677889********************9999999998 PP

>> WP_015405369.1  FAD-dependent oxidoreductase [Desulfocapsa sulfexigens]
   #    score  bias  c-Evalue  i-Evalue hmmfrom  hmm to    alifrom  ali to    envfrom  env to     acc
 ---   ------ ----- --------- --------- ------- -------    ------- -------    ------- -------    ----
   1 !   13.8   0.9   7.7e-06    0.0019      50      86 ..       6      41 ..       1      50 [. 0.84

  Alignments for each domain:
  == domain 1  score: 13.8 bits;  conditional E-value: 7.7e-06
  apra_Neukirchen_a 50 veletDiLiiGGGmagcgAAveakeakdlkvvlveKA 86
                       ++ e  ++i+GGG+ag  AA+ +    ++ v lveKA
     WP_015405369.1  6 TQREGAVMILGGGIAGIQAALDMTDL-GYYVYLVEKA 41
                       4557789**************99875.589******9 PP

>> WP_015402329.1  methylenetetrahydrofolate--tRNA-(uracil(54)-C(5))-methyltransferase (FADH(2)-oxidizing) TrmFO [Desulf
   #    score  bias  c-Evalue  i-Evalue hmmfrom  hmm to    alifrom  ali to    envfrom  env to     acc
 ---   ------ ----- --------- --------- ------- -------    ------- -------    ------- -------    ----
   1 !   12.5   0.2     2e-05    0.0049      55      76 ..       5      26 ..       1      35 [. 0.80

  Alignments for each domain:
  == domain 1  score: 12.5 bits;  conditional E-value: 2e-05
  apra_Neukirchen_a 55 DiLiiGGGmagcgAAveakeak 76
                        i iiGGG agc AA++a+++ 
     WP_015402329.1  5 HIKIIGGGLAGCEAAWQAAQQG 26
                       678**************99854 PP

>> WP_015404265.1  FAD-dependent oxidoreductase [Desulfocapsa sulfexigens]
   #    score  bias  c-Evalue  i-Evalue hmmfrom  hmm to    alifrom  ali to    envfrom  env to     acc
 ---   ------ ----- --------- --------- ------- -------    ------- -------    ------- -------    ----
   1 !   11.8   0.4   3.2e-05     0.008      55      86 ..      10      40 ..       2      49 .. 0.84

  Alignments for each domain:
  == domain 1  score: 11.8 bits;  conditional E-value: 3.2e-05
  apra_Neukirchen_a 55 DiLiiGGGmagcgAAveakeakdlkvvlveKA 86
                        iL++GGG++g  AA+ea+e    +v lveK 
     WP_015404265.1 10 AILVVGGGISGLTAALEAAEVG-NDVYLVEKN 40
                       59*****************954.478999996 PP

>> WP_015402569.1  NAD(P)/FAD-dependent oxidoreductase [Desulfocapsa sulfexigens]
   #    score  bias  c-Evalue  i-Evalue hmmfrom  hmm to    alifrom  ali to    envfrom  env to     acc
 ---   ------ ----- --------- --------- ------- -------    ------- -------    ------- -------    ----
   1 !    7.8   1.4   0.00052      0.13      56      85 ..       6      34 ..       1      43 [. 0.85
   2 ?    0.6   0.0     0.077        19     145     237 ..      88     167 ..      80     169 .. 0.59

  Alignments for each domain:
  == domain 1  score: 7.8 bits;  conditional E-value: 0.00052
  apra_Neukirchen_a 56 iLiiGGGmagcgAAveakeakdlkvvlveK 85
                       +++iGGG+ag +AA +a+ a +++v+l+eK
     WP_015402569.1  6 VVVIGGGAAGLMAAGQAAIA-GARVILLEK 34
                       89************999865.589999998 PP

  == domain 2  score: 0.6 bits;  conditional E-value: 0.077
  apra_Neukirchen_a 145 leewGLpilkdenGkyvrrGkwqikInGesyKpivAeaakkalgvevlnrvfitdllvdednrvaGAvgfsvrenkfyvikakavivatGGA 236
                        +ee GLp+  ++ G+y  +      I    +K+ +   ++  l+ve+ + + + d+lv +d++v G++           i +  vi+atGGA
     WP_015402569.1  88 FEENGLPVSLERGGRYFPTSGNAPDI----LKIFLTWLTQ--LNVEIRDSCPAKDILV-TDGKVSGVTTCRG------NIDCDSVIIATGGA 166
                        66666666665666665444433333....4444443333..3566666666667777.6677766654432......37889999999999 PP

  apra_Neukirchen_a 237 a 237
                        +
     WP_015402569.1 167 S 167
                        7 PP

>> WP_015403992.1  tRNA uridine-5-carboxymethylaminomethyl(34) synthesis enzyme MnmG [Desulfocapsa sulfexigens]
   #    score  bias  c-Evalue  i-Evalue hmmfrom  hmm to    alifrom  ali to    envfrom  env to     acc
 ---   ------ ----- --------- --------- ------- -------    ------- -------    ------- -------    ----
   1 ?   10.9   1.7   5.9e-05     0.015      53      83 ..       3      34 ..       1      43 [. 0.80
   2 ?   -2.0   0.0      0.46   1.2e+02     418     455 ..     359     393 ..     354     407 .. 0.81

  Alignments for each domain:
  == domain 1  score: 10.9 bits;  conditional E-value: 5.9e-05
  apra_Neukirchen_a 53 etDiLiiGGGmagcgAAveakeak.dlkvvlv 83
                       + Di +iG+G agc AA+ a++   ++ v+++
     WP_015403992.1  3 SYDIAVIGAGHAGCEAALAAARMGcKTLVLVI 34
                       57******************996545555554 PP

  == domain 2  score: -2.0 bits;  conditional E-value: 0.46
  apra_Neukirchen_a 418 vkgLfaaGdvaGgsphkfvsGslaeGriAakaavkyil 455
                        v+ Lf aG + G s+      + a+G +Aa +av+ i+
     WP_015403992.1 359 VSSLFLAGQINGTSGYE---EAAAQGLMAAINAVHLIR 393
                        7899********99965...688999999999999885 PP

>> WP_015403859.1  protoporphyrinogen oxidase [Desulfocapsa sulfexigens]
   #    score  bias  c-Evalue  i-Evalue hmmfrom  hmm to    alifrom  ali to    envfrom  env to     acc
 ---   ------ ----- --------- --------- ------- -------    ------- -------    ------- -------    ----
   1 ?    9.9   0.0   0.00012      0.03      53      87 ..       2      36 ..       1      65 [. 0.84

  Alignments for each domain:
  == domain 1  score: 9.9 bits;  conditional E-value: 0.00012
  apra_Neukirchen_a 53 etDiLiiGGGmagcgAAveakeakdlkvvlveKAa 87
                       + D LiiG+G +g   A+++k+  + +++l+e+++
     WP_015403859.1  2 KKDTLIIGAGLSGLTVAWKLKQIPGHSILLLEQSD 36
                       679****************************9864 PP

>> WP_015403201.1  glycerol-3-phosphate dehydrogenase/oxidase [Desulfocapsa sulfexigens]
   #    score  bias  c-Evalue  i-Evalue hmmfrom  hmm to    alifrom  ali to    envfrom  env to     acc
 ---   ------ ----- --------- --------- ------- -------    ------- -------    ------- -------    ----
   1 ?    7.0   0.0    0.0009      0.22      53      75 ..      17      39 ..       2      53 .. 0.78
   2 ?    0.6   0.1     0.079        20     187     234 ..     180     227 ..     170     231 .. 0.84

  Alignments for each domain:
  == domain 1  score: 7.0 bits;  conditional E-value: 0.0009
  apra_Neukirchen_a 53 etDiLiiGGGmagcgAAveakea 75
                         Di++iGGG+ g g+A+ a++ 
     WP_015403201.1 17 PWDIIVIGGGATGLGTALDAASR 39
                       57****************99864 PP

  == domain 2  score: 0.6 bits;  conditional E-value: 0.079
  apra_Neukirchen_a 187 lgvevlnrvfitdllvdednrvaGAvgfsvrenkfyvikakavivatG 234
                        +g  +ln + +  l    d+ + G+ ++++++++ y + +k v+ atG
     WP_015403201.1 180 HGGVLLNYMRVSGLTKSGDGIISGVEAVDLESGETYSLLSKSVVNATG 227
                        445678888888888888899**************************9 PP


Internal pipeline statistics summary:
-------------------------------------
Query model(s):                            1  (670 nodes)
Target sequences:                       3496  (1184068 residues searched)
Passed MSV filter:                       147  (0.0420481); expected 69.9 (0.02)
Passed bias filter:                      127  (0.0363272); expected 69.9 (0.02)
Passed Vit filter:                        34  (0.0097254); expected 3.5 (0.001)
Passed Fwd filter:                        14  (0.00400458); expected 0.0 (1e-05)
Initial search space (Z):               3496  [actual number of targets]
Domain search space  (domZ):              14  [number of targets reported over threshold]
# CPU time: 0.07u 0.00s 00:00:00.07 Elapsed: 00:00:00.04
# Mc/sec: 18966.24
//
[ok]
