# Supplementary material for: Sulfur disproportionation occurs globally across anoxic habitats and has multiple mechanisms of independent evolutionary origin
Source: ISME J. 2026 Mar 2;20(1):wrag042. doi: 10.1093/ismejo/wrag042 (PMC12998232; doi:10.1093/ismejo/wrag042)
Supplement: Sup_File_1_HMM_wrag042 [file sup_file_1_hmm_wrag042.zip › SupFile1_HMM/SupFile1c_results/apra_Neukirchen_a-hmm-022_Desulfocapsa_thiozymogenes_2514885009.txt]

# hmmsearch :: search profile(s) against a sequence database
# HMMER 3.4 (Aug 2023); http://hmmer.org/
# Copyright (C) 2023 Howard Hughes Medical Institute.
# Freely distributed under the BSD open source license.
# - - - - - - - - - - - - - - - - - - - - - - - - - - - - - - - - - - - -
# query HMM file:                  /Users/lukas/OneDrive/2023_Sulfur/20250723_HMM/profiles_all/apra_Neukirchen_a.hmm
# target sequence database:        /Users/lukas/OneDrive/2023_Sulfur/20250626_HMM/db_new/022_Desulfocapsa_thiozymogenes_2514885009.fas
# - - - - - - - - - - - - - - - - - - - - - - - - - - - - - - - - - - - -

Query:       apra_Neukirchen_a  [M=670]
Scores for complete sequences (score includes all domains):
   --- full sequence ---   --- best 1 domain ---    -#dom-
    E-value  score  bias    E-value  score  bias    exp  N  Sequence   Description
    ------- ------ -----    ------- ------ -----   ---- --  --------   -----------
     1e-273  906.9   0.2   1.4e-273  906.5   0.2    1.0  1  2514921495  A316_01377 dissimilatory adenylylsulfate reductas
    2.8e-21   72.8   8.0    1.5e-20   70.3   8.0    1.9  1  2514921402  A316_01284 L-aspartate oxidase [Desulfocapsa thio
    4.6e-08   29.1   2.2    0.00063   15.4   1.6    2.3  2  2514922691  A316_02574 succinate dehydrogenase subunit A [Des
    1.2e-06   24.4   0.1    1.7e-06   23.9   0.1    1.1  1  2514921493  A316_01375 putative adenylylsulfate reductase-ass
    6.6e-06   21.9   1.7    0.00086   15.0   0.2    2.5  3  2514921381  A316_01263 tRNA uridine 5-carboxymethylaminomethy
      9e-06   21.5   0.1    1.4e-05   20.9   0.1    1.2  1  2514920906  A316_00788 heterodisulfide reductase subunit A [D
    6.6e-05   18.6   0.5      0.031    9.8   0.0    2.2  2  2514920491  A316_00373 heterodisulfide reductase subunit A [D
    0.00013   17.7   3.1      0.035    9.6   0.1    2.1  2  2514921182  A316_01064 heterodisulfide reductase subunit A [D
    0.00016   17.4   0.2      0.023   10.2   0.0    2.1  2  2514922351  A316_02234 NADPH-dependent glutamate synthase bet
     0.0004   16.0   1.4      0.019   10.5   0.1    2.1  2  2514921130  A316_01012 thioredoxin reductase (NADPH) [Desulfo
     0.0068   12.0   0.4     0.0062   12.1   0.4    1.0  1  2514921102  A316_00984 FAD dependent oxidoreductase [Desulfoc
     0.0086   11.6   0.0      0.012   11.2   0.0    1.1  1  2514920832  A316_00714 methylenetetrahydrofolate--tRNA-(uraci
      0.009   11.6   0.0      0.014   11.0   0.0    1.1  1  2514921103  A316_00985 heterodisulfide reductase subunit A [D
  ------ inclusion threshold ------
      0.021   10.3   2.7       0.57    5.6   0.6    2.1  2  2514922399  A316_02282 Pyruvate/2-oxoglutarate dehydrogenase 
      0.029    9.9   0.0      0.039    9.5   0.0    1.1  1  2514921334  A316_01216 oxygen-dependent protoporphyrinogen ox
      0.073    8.6   2.2      0.048    9.2   0.5    1.4  2  2514922878  A316_02761 hypothetical protein [Desulfocapsa thi
       0.11    8.0   1.5       0.22    7.0   0.7    1.8  2  2514920857  A316_00739 NAD(P)H-nitrite reductase [Desulfocaps


Domain annotation for each sequence (and alignments):
>> 2514921495  A316_01377 dissimilatory adenylylsulfate reductase alpha subunit precursor [Desulfocapsa thiozymogenes DS
   #    score  bias  c-Evalue  i-Evalue hmmfrom  hmm to    alifrom  ali to    envfrom  env to     acc
 ---   ------ ----- --------- --------- ------- -------    ------- -------    ------- -------    ----
   1 !  906.5   0.2  6.9e-276  1.4e-273      46     627 ..      16     667 ..       4     670 .. 0.96

  Alignments for each domain:
  == domain 1  score: 906.5 bits;  conditional E-value: 6.9e-276
  apra_Neukirchen_a  46 elevveletDiLiiGGGmagcgAAveake.ak.dlkvvlveKAaierSGavAaGlsAinaYigenetpedyvryvrkdlmgivReDLvldia 135
                        ++e+ve+++D Li+GGGma+cg+A+e+++ a  d+k+vlv+KA++erSGavA+GlsAin+Yigen  +e+yv++vr+dlmg+vReDL++d++
         2514921495  16 NPEIVEHDVDCLIVGGGMAACGTAFEIMKwAPaDMKIVLVDKASMERSGAVAQGLSAINTYIGENP-IENYVKMVRNDLMGVVREDLIYDCG 106
                        689**************************6669********************************9.************************* PP

  apra_Neukirchen_a 136 rhvdevvkkleewGLpil.kdenGk................yvrrGkwqikInGesyKpivAeaakkalgv.evlnrvfitdllvd..ednr 207
                        rhvde+vk++eewGLp++  d+nG+                +vr+Gkwqi+InGesyK+ivAe ak+alg+ ++l+r+fi+++l+d  + n+
         2514921495 107 RHVDESVKLFEEWGLPVWkLDANGNnldgaapakslreggtPVRTGKWQIMINGESYKCIVAEPAKTALGAdNCLERIFIVKMLLDknKPNQ 198
                        ******************77999*9********************************************999**************9966** PP

  apra_Neukirchen_a 208 vaGAvgfsvrenkfyvikakavivatGGAagiyrprsvgegrgraWYppfntGsgyamgiraGAemttmEnrfvalRfKDtygPvgtiallv 299
                        +aGAvgfs+renk++v+++k+ +va+GGA++i+rprs+geg+graWYp++n+Gs+y+m++++GA +t+mEnrf ++RfKD+ygPvg+++ll+
         2514921495 199 IAGAVGFSTRENKVHVFRCKTALVACGGAVNIFRPRSTGEGKGRAWYPVWNAGSTYTMCAQVGATLTMMENRFTPARFKDGYGPVGAWFLLF 290
                        ******************************************************************************************** PP

  apra_Neukirchen_a 300 kakavnalgeeyee......elkk..eYgkak.iptslRnyatleevkeGrgPiyldteealq...........d........keleeelwe 363
                        kak++n lge y +      el+k  +Yg ++ +pt+lRn+++l+e+k+GrgPiy+ t+ al+           d        k+le+e+we
         2514921495 291 KAKVQNGLGEFYANspavkeELSKfmPYGASAvTPTCLRNHLMLNELKAGRGPIYMATDVALNafldakraagmDekevkkywKHLESEAWE 382
                        *************99998776666999*98889*****************************989888777666155677788********* PP

  apra_Neukirchen_a 364 dfLdmaisqallwaeeniepekenvEiegtePyivGsHaacsGyWv...dl..................ynrmtTvkgLfaaGdvaGgsphk 434
                        dfLdm+++qa lwa  n+epek  +Ei++tePy++GsH++c+G+W+   +                   ynrmtTv+gLf+aGd++G+s+hk
         2514921495 383 DFLDMSVGQAGLWAGANVEPEKVGSEIMPTEPYMLGSHSGCCGIWTsgpEEdwvpnvanpsrshkykwgYNRMTTVDGLFTAGDGVGASGHK 474
                        **********************************************6661167899999********************************* PP

  apra_Neukirchen_a 435 fvsGslaeGriAakaavkyildekdekpeldeeeveelkeeiykpletleekkkettagev.pnyitpeeleerlqkimdeYagGistnYet 525
                        f+sG++aeGri ak++vk+++d++++kpel+ ++++el++eiy+p++ ++++  ++t+++v pn+++p  +++rl+k +deY gG++t+Y+t
         2514921495 475 FSSGAHAEGRIVAKQMVKFCRDNASFKPELK-QTAQELADEIYAPVKLYHQHVGASTSSNVnPNFCKPAGIMMRLMKATDEYGGGVATYYMT 565
                        *******************************.999********************************************************* PP

  apra_Neukirchen_a 526 nekkLeialeklemLkedleklaAedlheLlrawElihRllvaeaviehllfRkEtRwpgyyeraDypelddenwkkfvnskydpetgeiei 617
                        + k L+i+l++l+mL+ed+ek+aA dlheLlrawE++hR++++e++i+h++fRkE+R+pg+y+r+D+p+ ddenwk+fvns+++pet+e+ +
         2514921495 566 SGKLLNICLDLLRMLREDAEKMAAGDLHELLRAWENYHRIWCVETHIRHIEFRKESRYPGFYYRSDFPTCDDENWKCFVNSTFNPETKEWLC 657
                        ******************************************************************************************** PP

  apra_Neukirchen_a 618 ikrplvelve 627
                        +k++++++v+
         2514921495 658 EKVECINIVS 667
                        ******9995 PP

>> 2514921402  A316_01284 L-aspartate oxidase [Desulfocapsa thiozymogenes DSM 7269]
   #    score  bias  c-Evalue  i-Evalue hmmfrom  hmm to    alifrom  ali to    envfrom  env to     acc
 ---   ------ ----- --------- --------- ------- -------    ------- -------    ------- -------    ----
   1 !   70.3   8.0   7.6e-23   1.5e-20      48     613 ..      24     557 ..       3     561 .. 0.79

  Alignments for each domain:
  == domain 1  score: 70.3 bits;  conditional E-value: 7.6e-23
  apra_Neukirchen_a  48 evveletDiLiiGGGmagcgAAveakeakdlkvvlveKAaierSGavAaGlsAinaYigenetpedyvryvrkdlmgivReDLvldiarhvd 139
                        +  ++++D+LiiG G+ag   A++a++  +  +v+  K +++    +A+G   i a + +n++++d++r  ++  +g++ e +v  + ++  
         2514921402  24 DGLTMDCDFLIIGSGIAGLSFALRAAQLGT-VMVITKKNEVDSATNLAQG--GIAAVLSQNDSVQDHIRDTHASGAGLCNEQIVTMVVEKGP 112
                        456789*****************9998764.567899************9..67799*********************************** PP

  apra_Neukirchen_a 140 evvkkleewGLpilkdenGk...........yvrrGkwqikInGesyKpivAeaakkalgvevlnrvfitdllvd......ednrvaGAvgf 214
                          v++l  +G+ ++k+++ +             rr  +     G ++   + e++k++++++++++  ++dll+           +aGA+ +
         2514921402 113 ARVRELMAMGVDFVKNSHDSsgldlgregghSRRRVAHAHDYTGREIERALLEKVKQNARIQIMENHRAIDLLIVkeedgkASSYCAGAYVL 204
                        **************98777778999999998999999999******************************9998667666544679999998 PP

  apra_Neukirchen_a 215 svrenkfyvikakavivatGGAagiyrprsvgegrgraWYppfntGsgyamgiraGAemttmEnrfvalRfKDtygPvgtiallvkak.... 302
                        + +++++  ++a+ + ++tGG+ ++y    +         p   tG g am++raGA m  mE  fv       y P    +l  +a     
         2514921402 205 N-ENGEVEAYRARVTTLCTGGTGKVYLYTTN---------PDIATGDGIAMAFRAGAIMANME--FVQFHPTCLYHPKAKNFLISEAVrgeg 284
                        7.7899********************98776.........7899*****************99..444444445666666655554431112 PP

  apra_Neukirchen_a 303 ..avnalgeeyeeelkkeYgkak.iptslRnyatl.eevke.GrgPiyldteealqdkeleeelwedfLdmaisqallwaeeniepekenvE 389
                           v+ +g  ++   +k Y+++k ++t   +   + +e+ke G   ++ld ++       ++ ++e f    +++    +e +i++++e + 
         2514921402 285 giLVDENGSPFM---EK-YDSRKdLATRDTVARAIdKEMKErGVDCVFLDITHK-----DKTFVKERF----PTIYQRCLEYGIDITNEAIP 363
                        226888999999...77.966666666666666551555542444556666555.....444455555....8888889999*********9 PP

  apra_Neukirchen_a 390 iegtePyivGsHaacsGyWvdlynrmtTvkgLfaaGdvaGg...sphkfvsGslaeGriAakaavkyildekdekpeldeeeveelkeeiyk 478
                        + ++  y+ G+  +      d    +t+v+gL a G++a      +++  s sl e+ + a+ a +y++d+            +++ ++ ++
         2514921402 364 VVPAAHYMCGGVET------DS-WGRTSVEGLMALGETACTglhGGNRLASNSLLEAVVFAERAYEYCADHW-----------NSISQRAFS 437
                        99988888887777......77.7889**********98542223678888888888888888888888763...........233333333 PP

  apra_Neukirchen_a 479 pletleekkkettagevpnyitpeeleerlqkimdeYagGistnYetnekkLeialeklemLkedleklaAedlheLlrawElihRllvaea 570
                         +e ++  ++++ ++     i +++  + + +im +Y+g + t+     k+Le+a+++++ + +++e+   +d+     + El++  lv+ +
         2514921402 438 RIEPWKVGNAQILHE----EILIHHNWDLIRRIMWNYVGIVRTM-----KRLELAKRHMKAIFQEIEQHY-RDYFVTPDMIELRNIALVSLL 519
                        333355554333334....4899999999**********99875.....99**************99865.799999*************** PP

  apra_Neukirchen_a 571 viehllfRkEtRwpgyyeraDypelddenwkkfvnskydpetg 613
                        +i+  l+RkE+R  g ++ +Dyp   + ++ k  ns++ +++g
         2514921402 520 IIQSALHRKESR--GLHYLVDYPAARN-SYTK--NSRFRRKKG 557
                        ************..999999***9988.4443..566655555 PP

>> 2514922691  A316_02574 succinate dehydrogenase subunit A [Desulfocapsa thiozymogenes DSM 7269]
   #    score  bias  c-Evalue  i-Evalue hmmfrom  hmm to    alifrom  ali to    envfrom  env to     acc
 ---   ------ ----- --------- --------- ------- -------    ------- -------    ------- -------    ----
   1 !   15.4   1.6   3.2e-06   0.00063      51     240 ..      31     233 ..      10     259 .. 0.79
   2 !   11.8   0.0   3.9e-05    0.0077     401     427 ..     401     426 ..     385     429 .. 0.89

  Alignments for each domain:
  == domain 1  score: 15.4 bits;  conditional E-value: 3.2e-06
  apra_Neukirchen_a  51 eletDiLiiGGGmagcgAAveakeak..dlkvvlveKAaierSGavAaGlsAinaYigenetped.yvryvrkdlmgivReDLvldiarhvd 139
                        + + +i+++G+G ag  A+  ++e     +  +l +     +S a   G++A   Y ++++++   + + ++   +  +Re  v+ +a+  +
         2514922691  31 KRKFNIIVVGAGLAGASASASLAELGynVTTFCLQDSPRRGHSIAAQGGINAAKNYQNDGDSVFRlFYDTIK-GGDFRAREANVYRLAQISN 121
                        45889*******************554344566667777888888888**********99965441444444.455579************* PP

  apra_Neukirchen_a 140 evvkkleewGLpilkdenGk..............yvrrGkwqikInGesyKpivAeaakkalgvevlnrvfitdllvdednrvaGAvgfsvr 217
                        + +++    G+p+ ++  G               + +rG+   ++    y  ++ + +k   +v++l r  ++dl+v ed+   G v  ++ 
         2514922691 122 NIIDQCVAQGVPFAREYGGGlanrsfggaqvsrtFYARGQTGQQLLLGAYGALMRQ-VKL-GKVTMLPRREMLDLVV-EDGVARGIVTRNLI 210
                        **************988777889999888888886666666655555567666643.444.358*************.889999******** PP

  apra_Neukirchen_a 218 enkfyvikakavivatGGAagiy 240
                        ++ +    a av++atGG  + y
         2514922691 211 SGAIECHAAHAVVLATGGYGNAY 233
                        ******************98876 PP

  == domain 2  score: 11.8 bits;  conditional E-value: 3.9e-05
  apra_Neukirchen_a 401 HaacsGyWvdlynrmtTvkgLfaaGdv 427
                        H ++ G+Wvd  n m+T++gLf  G++
         2514922691 401 HYTMGGLWVDY-NLMSTIPGLFVLGEA 426
                        77889*****9.***********9986 PP

>> 2514921493  A316_01375 putative adenylylsulfate reductase-associated electron transfer protein QmoB [Desulfocapsa thi
   #    score  bias  c-Evalue  i-Evalue hmmfrom  hmm to    alifrom  ali to    envfrom  env to     acc
 ---   ------ ----- --------- --------- ------- -------    ------- -------    ------- -------    ----
   1 !   23.9   0.1   8.7e-09   1.7e-06      33      86 ..     123     175 ..      90     184 .. 0.73

  Alignments for each domain:
  == domain 1  score: 23.9 bits;  conditional E-value: 8.7e-09
  apra_Neukirchen_a  33 laaallaalamk....kelevveletDiLiiGGGmagcgAAveakeakdlkvvlveKA 86 
                        +a++ ++    k    + +++++++ +iL++GGG+ag  AA+ea++a   kv++veK 
         2514921493 123 MACTRAS----KselpEPFKMETMNKEILVMGGGIAGLTAALEASKAG-SKVTIVEKT 175
                        2222233....1334477899999********************9864.79*****96 PP

>> 2514921381  A316_01263 tRNA uridine 5-carboxymethylaminomethyl modification enzyme [Desulfocapsa thiozymogenes DSM 72
   #    score  bias  c-Evalue  i-Evalue hmmfrom  hmm to    alifrom  ali to    envfrom  env to     acc
 ---   ------ ----- --------- --------- ------- -------    ------- -------    ------- -------    ----
   1 !   15.0   0.2   4.3e-06   0.00086      42      78 ..      23      61 ..       4      73 .. 0.70
   2 ?   -2.9   0.1       1.1   2.1e+02     195     234 ..     152     185 ..     138     186 .. 0.66
   3 !    5.5   0.0    0.0031      0.63     417     460 ..     390     430 ..     383     471 .. 0.85

  Alignments for each domain:
  == domain 1  score: 15.0 bits;  conditional E-value: 4.3e-06
  apra_Neukirchen_a 42 amkkelevvelet.DiLiiGGGmagcgAAveakeak.dl 78
                       + +k+l+ + l+t Di +iG+G agc AA+ a++   ++
         2514921381 23 KENKKLSCKALNTyDIAVIGAGHAGCEAALAAARMGcRT 61
                       33356777776666******************9954333 PP

  == domain 2  score: -2.9 bits;  conditional E-value: 1.1
  apra_Neukirchen_a 195 vfitdllvdednrvaGAvgfsvrenkfyvikakavivatG 234
                         ++  l+v ed+r++G +  s++e+    i+ kav+vatG
         2514921381 152 TVVDSLIV-EDGRICGLIT-SLEEE----IRVKAVVVATG 185
                        33444555.8899999875.55554....78899999998 PP

  == domain 3  score: 5.5 bits;  conditional E-value: 0.0031
  apra_Neukirchen_a 417 TvkgLfaaGdvaGgsphkfvsGslaeGriAakaavkyildekde 460
                         ++gLf aG + G s+      + a+G +Aa +av+y+++++  
         2514921381 390 RIHGLFLAGQINGTSGYE---EAAAQGLMAAINAVHYVREQEPL 430
                        589************975...699**************887654 PP

>> 2514920906  A316_00788 heterodisulfide reductase subunit A [Desulfocapsa thiozymogenes DSM 7269]
   #    score  bias  c-Evalue  i-Evalue hmmfrom  hmm to    alifrom  ali to    envfrom  env to     acc
 ---   ------ ----- --------- --------- ------- -------    ------- -------    ------- -------    ----
   1 !   20.9   0.1     7e-08   1.4e-05      44      87 ..     121     172 ..      84     175 .. 0.68

  Alignments for each domain:
  == domain 1  score: 20.9 bits;  conditional E-value: 7e-08
  apra_Neukirchen_a  44 k.........kelevveletDiLiiGGGmagcgAAveakeakdlkvvlveKAa 87 
                        +          + ++  ++  +LiiGGG+ag  AA+  +e  +lkv+lveK  
         2514920906 121 AsakllqdkpLTSKKFSIDKTVLIIGGGVAGIQAALDCAEG-GLKVILVEKTT 172
                        222333343333456668889****************9975.6********75 PP

>> 2514920491  A316_00373 heterodisulfide reductase subunit A [Desulfocapsa thiozymogenes DSM 7269]
   #    score  bias  c-Evalue  i-Evalue hmmfrom  hmm to    alifrom  ali to    envfrom  env to     acc
 ---   ------ ----- --------- --------- ------- -------    ------- -------    ------- -------    ----
   1 !    6.9   0.2    0.0012      0.24      55      84 ..       5      33 ..       1      37 [. 0.78
   2 !    9.8   0.0   0.00016     0.031      45      86 ..     584     624 ..     540     627 .. 0.70

  Alignments for each domain:
  == domain 1  score: 6.9 bits;  conditional E-value: 0.0012
  apra_Neukirchen_a 55 DiLiiGGGmagcgAAveakeakdlkvvlve 84
                        +L+iGGG+ag  AA+ ++++ +  v lve
         2514920491  5 SVLVIGGGIAGVQAALDLANS-GFLVHLVE 33
                       69**************99864.45566665 PP

  == domain 2  score: 9.8 bits;  conditional E-value: 0.00016
  apra_Neukirchen_a  45 kelevveletDiLiiGGGmagcgAAveakeakdlkvvlveKA 86 
                          +++v ++   L+iGGG++g  AA+ ++e+ d+ v+l+e++
         2514920491 584 LPYNTVPVTKSALVIGGGVSGMTAALSLAEQ-DYPVTLIEQS 624
                        345677889999***************9976.5888888875 PP

>> 2514921182  A316_01064 heterodisulfide reductase subunit A [Desulfocapsa thiozymogenes DSM 7269]
   #    score  bias  c-Evalue  i-Evalue hmmfrom  hmm to    alifrom  ali to    envfrom  env to     acc
 ---   ------ ----- --------- --------- ------- -------    ------- -------    ------- -------    ----
   1 !    8.2   0.6   0.00048     0.097      56      86 ..      19      48 ..       7      54 .. 0.88
   2 !    9.6   0.1   0.00018     0.035      49      85 ..     598     633 ..     550     636 .. 0.66

  Alignments for each domain:
  == domain 1  score: 8.2 bits;  conditional E-value: 0.00048
  apra_Neukirchen_a 56 iLiiGGGmagcgAAveakeakdlkvvlveKA 86
                       +L+iGGG+ag  +A+ + e  + kv lveK+
         2514921182 19 VLVIGGGVAGVQTALDLTEL-GFKVYLVEKS 48
                       8***************9986.59******96 PP

  == domain 2  score: 9.6 bits;  conditional E-value: 0.00018
  apra_Neukirchen_a  49 vveletDiLiiGGGmagcgAAveakeakdlkvvlveK 85 
                        +  ++   +++GGG ag  AA++++ + + +v+l+e+
         2514921182 598 QLPVTPSAMVVGGGLAGMTAAITIADQ-GFEVTLIER 633
                        333566889***************975.589999987 PP

>> 2514922351  A316_02234 NADPH-dependent glutamate synthase beta chain [Desulfocapsa thiozymogenes DSM 7269]
   #    score  bias  c-Evalue  i-Evalue hmmfrom  hmm to    alifrom  ali to    envfrom  env to     acc
 ---   ------ ----- --------- --------- ------- -------    ------- -------    ------- -------    ----
   1 !    5.1   0.1    0.0042      0.85      49      82 ..     394     428 ..     349     433 .. 0.70
   2 !   10.2   0.0   0.00011     0.023      45      84 ..     518     557 ..     479     560 .. 0.80

  Alignments for each domain:
  == domain 1  score: 5.1 bits;  conditional E-value: 0.0042
  apra_Neukirchen_a  49 vveletDiLiiGGGmagcgAAveakeak.dlkvvl 82 
                           +   + iiGGG ag  +A+++++a  ++++  
         2514922351 394 ADAIGKKVAIIGGGPAGMNTAWQLAQAGvEAHIFE 428
                        344667899***************99765777665 PP

  == domain 2  score: 10.2 bits;  conditional E-value: 0.00011
  apra_Neukirchen_a  45 kelevveletDiLiiGGGmagcgAAveakeakdlkvvlve 84 
                        k+ +  ++  +++iiG+G+ gc  A+ea +    kv+lv+
         2514922351 518 KSASPDKVGKEVVIIGAGNVGCDVACEAYRLGAEKVTLVD 557
                        34556677899*******************9999999998 PP

>> 2514921130  A316_01012 thioredoxin reductase (NADPH) [Desulfocapsa thiozymogenes DSM 7269]
   #    score  bias  c-Evalue  i-Evalue hmmfrom  hmm to    alifrom  ali to    envfrom  env to     acc
 ---   ------ ----- --------- --------- ------- -------    ------- -------    ------- -------    ----
   1 !   10.5   0.1   9.6e-05     0.019      52      81 ..       8      36 ..       1      49 [. 0.78
   2 !    4.8   0.1     0.005         1     411     457 ..     228     304 ..     195     308 .. 0.61

  Alignments for each domain:
  == domain 1  score: 10.5 bits;  conditional E-value: 9.6e-05
  apra_Neukirchen_a 52 letDiLiiGGGmagcgAAveakeakdlkvv 81
                       +  D++iiG+G ag  AA++a ++k + v+
         2514921130  8 VCYDVVIIGAGPAGIQAAIHAVRKK-ATVL 36
                       567******************9976.3344 PP

  == domain 2  score: 4.8 bits;  conditional E-value: 0.005
  apra_Neukirchen_a 411 l................................ynrmtTvkgLfaaGdvaGgsphkfvsGslaeGriAakaavkyilde 457
                                                            +t ++g++aaGd+ G  p +    ++ eG +A+ +a+++++++
         2514921130 228 GvfielgakgamelaleigvqldmdtmthietnKLAETNIPGVYAAGDITGH-PYQ-MAKAVGEGCVAGMEAANFARRQ 304
                        055555555555555555555555556665554557899*********9984.333.3457778888888888777655 PP

>> 2514921102  A316_00984 FAD dependent oxidoreductase [Desulfocapsa thiozymogenes DSM 7269]
   #    score  bias  c-Evalue  i-Evalue hmmfrom  hmm to    alifrom  ali to    envfrom  env to     acc
 ---   ------ ----- --------- --------- ------- -------    ------- -------    ------- -------    ----
   1 !   12.1   0.4   3.1e-05    0.0062      52      86 ..       8      41 ..       1      50 [. 0.83

  Alignments for each domain:
  == domain 1  score: 12.1 bits;  conditional E-value: 3.1e-05
  apra_Neukirchen_a 52 letDiLiiGGGmagcgAAveakeakdlkvvlveKA 86
                        e  ++i+GGG+ag  AA+ + e     v lveK+
         2514921102  8 REGAVMILGGGIAGIQAALDLTELG-FYVYLVEKS 41
                       56679***************99864.889999986 PP

>> 2514920832  A316_00714 methylenetetrahydrofolate--tRNA-(uracil-5-)-methyltransferase [Desulfocapsa thiozymogenes DSM 
   #    score  bias  c-Evalue  i-Evalue hmmfrom  hmm to    alifrom  ali to    envfrom  env to     acc
 ---   ------ ----- --------- --------- ------- -------    ------- -------    ------- -------    ----
   1 !   11.2   0.0   5.8e-05     0.012      54      74 ..       5      25 ..       1      34 [. 0.84

  Alignments for each domain:
  == domain 1  score: 11.2 bits;  conditional E-value: 5.8e-05
  apra_Neukirchen_a 54 tDiLiiGGGmagcgAAveake 74
                         i iiGGG agc AA++a +
         2514920832  5 RQIQIIGGGLAGCEAAWQAVR 25
                       5688*************9976 PP

>> 2514921103  A316_00985 heterodisulfide reductase subunit A [Desulfocapsa thiozymogenes DSM 7269]
   #    score  bias  c-Evalue  i-Evalue hmmfrom  hmm to    alifrom  ali to    envfrom  env to     acc
 ---   ------ ----- --------- --------- ------- -------    ------- -------    ------- -------    ----
   1 !   11.0   0.0   6.9e-05     0.014      47      84 ..     508     545 ..     463     549 .. 0.66

  Alignments for each domain:
  == domain 1  score: 11.0 bits;  conditional E-value: 6.9e-05
  apra_Neukirchen_a  47 le.vveletDiLiiGGGmagcgAAveakeakdlkvvlve 84 
                        +e +v +++  L+iGGG+ag  AA++++ +  ++v l+e
         2514921103 508 PEqTVPVTAKALVIGGGVAGMTAALNLADQGFASV-LIE 545
                        3326678999****************998765554.445 PP

>> 2514922399  A316_02282 Pyruvate/2-oxoglutarate dehydrogenase complex, dihydrolipoamide dehydrogenase (E3) component [
   #    score  bias  c-Evalue  i-Evalue hmmfrom  hmm to    alifrom  ali to    envfrom  env to     acc
 ---   ------ ----- --------- --------- ------- -------    ------- -------    ------- -------    ----
   1 ?    5.6   0.6    0.0028      0.57      52      85 ..       4      36 ..       1      45 [. 0.81
   2 ?    4.6   0.1    0.0058       1.2     409     438 ..     294     322 ..     287     346 .. 0.77

  Alignments for each domain:
  == domain 1  score: 5.6 bits;  conditional E-value: 0.0028
  apra_Neukirchen_a 52 letDiLiiGGGmagcgAAveakeakdlkvvlveK 85
                        + Di iiGGG+ag   A  a++   +k +l+eK
         2514922399  4 YDYDIGIIGGGAAGLTVASGAAQLG-AKTLLLEK 36
                       689************9999888743.55666665 PP

  == domain 2  score: 4.6 bits;  conditional E-value: 0.0058
  apra_Neukirchen_a 409 vdlynrmtTvkgLfaaGdvaGgsphkfvsG 438
                        v+  + +t+ k ++aaGdv+Gg    +v G
         2514922399 294 VNS-SLKTSHKHIYAAGDVIGGYQFTHVAG 322
                        555.678999************98888887 PP

>> 2514921334  A316_01216 oxygen-dependent protoporphyrinogen oxidase [Desulfocapsa thiozymogenes DSM 7269]
   #    score  bias  c-Evalue  i-Evalue hmmfrom  hmm to    alifrom  ali to    envfrom  env to     acc
 ---   ------ ----- --------- --------- ------- -------    ------- -------    ------- -------    ----
   1 ?    9.5   0.0   0.00019     0.039      55      87 ..       2      35 ..       1      41 [. 0.89

  Alignments for each domain:
  == domain 1  score: 9.5 bits;  conditional E-value: 0.00019
  apra_Neukirchen_a 55 DiLiiGGGmagcgAAveake.akdlkvvlveKAa 87
                       D LiiGGG +g   A ++++   + +++++e+++
         2514921334  2 DTLIIGGGLSGLTVAHKLRRlCPGHQILILEQSE 35
                       99******************777*******9864 PP

>> 2514922878  A316_02761 hypothetical protein [Desulfocapsa thiozymogenes DSM 7269]
   #    score  bias  c-Evalue  i-Evalue hmmfrom  hmm to    alifrom  ali to    envfrom  env to     acc
 ---   ------ ----- --------- --------- ------- -------    ------- -------    ------- -------    ----
   1 ?    9.2   0.5   0.00024     0.048      56      86 ..       6      35 ..       2      39 .. 0.86
   2 ?   -3.4   0.1       1.5     3e+02     227     237 ..     157     167 ..     154     168 .. 0.89

  Alignments for each domain:
  == domain 1  score: 9.2 bits;  conditional E-value: 0.00024
  apra_Neukirchen_a 56 iLiiGGGmagcgAAveakeakdlkvvlveKA 86
                       i++iGGG+ag +AA +a+  ++++v+l+eK 
         2514922878  6 IIVIGGGAAGMMAAGQAAL-TGAQVLLLEKM 35
                       89************99985.56899999995 PP

  == domain 2  score: -3.4 bits;  conditional E-value: 1.5
  apra_Neukirchen_a 227 kavivatGGAa 237
                         avi+atGGA+
         2514922878 157 DAVILATGGAS 167
                        59********8 PP

>> 2514920857  A316_00739 NAD(P)H-nitrite reductase [Desulfocapsa thiozymogenes DSM 7269]
   #    score  bias  c-Evalue  i-Evalue hmmfrom  hmm to    alifrom  ali to    envfrom  env to     acc
 ---   ------ ----- --------- --------- ------- -------    ------- -------    ------- -------    ----
   1 ?    7.0   0.7    0.0011      0.22      55      86 ..       8      40 ..       2      49 .. 0.84
   2 ?   -1.8   0.0      0.49        98     193     237 ..     386     432 ..     379     435 .. 0.86

  Alignments for each domain:
  == domain 1  score: 7.0 bits;  conditional E-value: 0.0011
  apra_Neukirchen_a 55 DiLiiGGGmagcgAAveake.akdlkvvlveKA 86
                        i+i+GG +ag  AA+++k+  +d++v++++  
         2514920857  8 KIVIVGGVAAGPKAACRVKRlMQDAEVTIIDED 40
                       599*****************888******9864 PP

  == domain 2  score: -1.8 bits;  conditional E-value: 0.49
  apra_Neukirchen_a 193 nrvfitdllvd.ednrvaGAvgfs.vrenkfyvikakavivatGGAa 237
                        + +++++++ d +  rv G  gf+ + ++    i a a +++tG ++
         2514920857 386 EAIVVLQMVFDrRTRRVLGLQGFGpMGDGISARIDAAAALISTGATV 432
                        7799999****9779********94567788899*******999776 PP


Internal pipeline statistics summary:
-------------------------------------
Query model(s):                            1  (670 nodes)
Target sequences:                       3404  (1122034 residues searched)
Passed MSV filter:                       145  (0.0425969); expected 68.1 (0.02)
Passed bias filter:                      127  (0.037309); expected 68.1 (0.02)
Passed Vit filter:                        34  (0.00998825); expected 3.4 (0.001)
Passed Fwd filter:                        17  (0.00499412); expected 0.0 (1e-05)
Initial search space (Z):               3404  [actual number of targets]
Domain search space  (domZ):              17  [number of targets reported over threshold]
# CPU time: 0.08u 0.00s 00:00:00.08 Elapsed: 00:00:00.04
# Mc/sec: 16605.88
//
[ok]
