# Supplementary material for: Sulfur disproportionation occurs globally across anoxic habitats and has multiple mechanisms of independent evolutionary origin
Source: ISME J. 2026 Mar 2;20(1):wrag042. doi: 10.1093/ismejo/wrag042 (PMC12998232; doi:10.1093/ismejo/wrag042)
Supplement: Sup_File_1_HMM_wrag042 [file sup_file_1_hmm_wrag042.zip › SupFile1_HMM/SupFile1c_results/apra_Neukirchen_a-hmm-023_Desulfofustis_glycolicus_PerGlyS_GCF_900130015.txt]

# hmmsearch :: search profile(s) against a sequence database
# HMMER 3.4 (Aug 2023); http://hmmer.org/
# Copyright (C) 2023 Howard Hughes Medical Institute.
# Freely distributed under the BSD open source license.
# - - - - - - - - - - - - - - - - - - - - - - - - - - - - - - - - - - - -
# query HMM file:                  /Users/lukas/OneDrive/2023_Sulfur/20250723_HMM/profiles_all/apra_Neukirchen_a.hmm
# target sequence database:        /Users/lukas/OneDrive/2023_Sulfur/20250626_HMM/db_new/023_Desulfofustis_glycolicus_PerGlyS_GCF_900130015.fas
# - - - - - - - - - - - - - - - - - - - - - - - - - - - - - - - - - - - -

Query:       apra_Neukirchen_a  [M=670]
Scores for complete sequences (score includes all domains):
   --- full sequence ---   --- best 1 domain ---    -#dom-
    E-value  score  bias    E-value  score  bias    exp  N  Sequence       Description
    ------- ------ -----    ------- ------ -----   ---- --  --------       -----------
   3.5e-275  912.2   0.1   4.7e-275  911.7   0.1    1.0  1  WP_073375790.1  adenylyl-sulfate reductase subunit alpha [Des
    2.1e-77  258.6   0.1    2.5e-77  258.4   0.1    1.1  1  WP_073378970.1  FAD-binding protein [Desulfofustis glycolicus
    7.4e-18   61.8   7.9    1.1e-15   54.7   2.1    3.1  2  WP_073376679.1  FAD-binding protein [Desulfofustis glycolicus
    5.4e-16   55.7   0.0    9.4e-12   41.6   0.1    2.1  2  WP_073376225.1  L-aspartate oxidase [Desulfofustis glycolicus
    1.5e-12   44.2   0.9    4.6e-06   22.8   0.0    3.0  3  WP_073373663.1  FAD-dependent oxidoreductase [Desulfofustis g
    6.3e-12   42.2   4.6    1.1e-05   21.6   2.6    2.2  2  WP_073374003.1  fumarate reductase/succinate dehydrogenase fl
    1.3e-08   31.2   0.2    0.00063   15.8   0.0    2.2  2  WP_073373604.1  FAD-dependent oxidoreductase [Desulfofustis g
    1.9e-08   30.7   2.5    1.9e-08   30.7   2.5    2.4  2  WP_073378721.1  FAD-dependent oxidoreductase [Desulfofustis g
    1.1e-07   28.2   0.0    4.8e-05   19.5   0.0    2.1  2  WP_073377537.1  NAD(P)/FAD-dependent oxidoreductase [Desulfof
    5.1e-07   26.0   2.8    2.1e-05   20.7   0.1    2.4  2  WP_073377259.1  flavocytochrome c [Desulfofustis glycolicus]
    1.7e-05   20.9   1.1      0.004   13.1   0.1    2.1  2  WP_073377257.1  flavocytochrome c [Desulfofustis glycolicus]
    3.5e-05   19.9   0.2     0.0061   12.5   0.0    2.3  2  WP_073373567.1  4Fe-4S binding protein [Desulfofustis glycoli
    4.3e-05   19.6   1.8     0.0008   15.4   0.2    2.3  2  WP_073377640.1  dihydrolipoyl dehydrogenase [Desulfofustis gl
    0.00019   17.5   0.0     0.0003   16.8   0.0    1.2  1  WP_073375793.1  FAD-dependent oxidoreductase [Desulfofustis g
    0.00021   17.3   5.7     0.0027   13.7   0.4    2.8  3  WP_073374854.1  NAD(P)/FAD-dependent oxidoreductase [Desulfof
     0.0011   15.0   3.2      0.047    9.6   0.1    2.9  3  WP_073373455.1  thioredoxin-disulfide reductase [Desulfofusti
     0.0014   14.7   0.1     0.0018   14.3   0.1    1.1  1  WP_073373305.1  methylenetetrahydrofolate--tRNA-(uracil(54)-C
     0.0038   13.2   0.3       0.12    8.2   0.0    2.1  2  WP_208609699.1  FAD-dependent oxidoreductase [Desulfofustis g
     0.0046   12.9   5.7      0.023   10.6   0.1    2.8  4  WP_073379111.1  NAD(P)/FAD-dependent oxidoreductase [Desulfof
      0.007   12.3   6.4      0.014   11.4   0.1    2.7  3  WP_153307066.1  FAD-dependent oxidoreductase [Desulfofustis g
  ------ inclusion threshold ------
       0.01   11.8   0.1      0.092    8.6   0.0    2.0  2  WP_073372898.1  FAD-dependent oxidoreductase [Desulfofustis g
      0.011   11.7   0.0      0.016   11.1   0.0    1.2  1  WP_143165909.1  anaerobic glycerol-3-phosphate dehydrogenase 
      0.019   10.9   0.2      0.035   10.0   0.2    1.4  1  WP_073379032.1  dihydrolipoyl dehydrogenase family protein [D
       0.04    9.8   2.2      0.037    9.9   0.9    1.6  2  WP_073374695.1  tRNA uridine-5-carboxymethylaminomethyl(34) s
      0.046    9.6   0.6       0.27    7.1   0.0    2.0  2  WP_073373516.1  FAD-dependent oxidoreductase [Desulfofustis g
      0.058    9.3   0.0       0.12    8.3   0.0    1.5  2  WP_143165951.1  FAD-dependent oxidoreductase [Desulfofustis g
      0.058    9.3   0.3      0.076    8.9   0.3    1.1  1  WP_073373539.1  glycerol-3-phosphate dehydrogenase [Desulfofu


Domain annotation for each sequence (and alignments):
>> WP_073375790.1  adenylyl-sulfate reductase subunit alpha [Desulfofustis glycolicus]
   #    score  bias  c-Evalue  i-Evalue hmmfrom  hmm to    alifrom  ali to    envfrom  env to     acc
 ---   ------ ----- --------- --------- ------- -------    ------- -------    ------- -------    ----
   1 !  911.7   0.1  2.9e-277  4.7e-275      45     627 ..      15     667 ..       3     670 .. 0.96

  Alignments for each domain:
  == domain 1  score: 911.7 bits;  conditional E-value: 2.9e-277
  apra_Neukirchen_a  45 kelevveletDiLiiGGGmagcgAAveake.ak.dlkvvlveKAaierSGavAaGlsAinaYigenetpedyvryvrkdlmgivReDLvldi 134
                         ++evve+++D Li+GGGma+cg+A+e+k+ a  d+k++lv+KAa+erSGavA+GlsAin+Yigen  ++dyv++vr+dlmg++ReDLv+d+
     WP_073375790.1  15 VNPEVVEMDVDALIVGGGMAACGTAFEIKKwAPdDMKILLVDKAALERSGAVAQGLSAINTYIGENP-IKDYVKMVRNDLMGVIREDLVYDC 105
                        5799**************************7669********************************9.************************ PP

  apra_Neukirchen_a 135 arhvdevvkkleewGLpil.kdenGk................yvrrGkwqikInGesyKpivAeaakkalgv.evlnrvfitdllvd..edn 206
                        +rhvde+vk++eewGLp++ k ++G+                +vr+Gkwqi+InGesyK+ivAe ak+alg+ ++l+rvfi++ll+d  + n
     WP_073375790.1 106 GRHVDESVKLFEEWGLPVWkKGADGEnldgakpakslreggtPVRTGKWQIMINGESYKCIVAEPAKTALGDdNILERVFIVKLLLDknKPN 197
                        *******************8889999********************************************999**************9966* PP

  apra_Neukirchen_a 207 rvaGAvgfsvrenkfyvikakavivatGGAagiyrprsvgegrgraWYppfntGsgyamgiraGAemttmEnrfvalRfKDtygPvgtiall 298
                        ++aGA+gfsvrenk+yvik+k+ +va+GGA++i+rprs+geg+graWYp++n+Gs+y++++++GA +t+mEnrf + RfKD+ygPvg+++ll
     WP_073375790.1 198 QIAGAAGFSVRENKVYVIKCKTAVVACGGAVNIFRPRSTGEGKGRAWYPVWNAGSTYTLAAQVGATLTMMENRFTPSRFKDGYGPVGAWFLL 289
                        ******************************************************************************************** PP

  apra_Neukirchen_a 299 vkakavnalgeeyee......elkk..eYgkak.iptslRnyatleevkeGrgPiyldteealq...........d........keleeelw 362
                        +kak+ n lge y        el+k  +Yg++  +pt+lRn+++l+e+keGrgPiy+ te al+           d        k+le+e+w
     WP_073375790.1 290 FKAKVSNGLGEFYAGgeaakaELHKylPYGDSPvTPTCLRNHLMLNELKEGRGPIYMATEVALNafleerrasgmDekelkkfwKHLESEAW 381
                        **************99877766666788898889*****************************989888777666156677888******** PP

  apra_Neukirchen_a 363 edfLdmaisqallwaeeniepekenvEiegtePyivGsHaacsGyWv...dl..................ynrmtTvkgLfaaGdvaGgsph 433
                        edfLdm+++qa lwa +n+epek  +Ei++tePy++GsH++c+G+W+   +                   ynrmtTv+gLf+aGd++G+s+h
     WP_073375790.1 382 EDFLDMSVGQAGLWAGMNVEPEKVGSEIMPTEPYMLGSHSGCCGIWTsgpNEdwvpdvqnesrvhkykwgYNRMTTVDGLFTAGDGVGASGH 473
                        ***********************************************77611567788999******************************* PP

  apra_Neukirchen_a 434 kfvsGslaeGriAakaavkyildekdekpeldeeeveelkeeiykpletleekkkettagev.pnyitpeeleerlqkimdeYagGistnYe 524
                        kf+sGs+aeGri ak++vk+++d++d+kpel+ ++++e+++eiy+p+++++e    +ta++v pny++p  l++rl+k +deY gG++t+Y+
     WP_073375790.1 474 KFSSGSHAEGRIVAKQMVKFCRDNADFKPELK-QTAQEIADEIYAPVKRYHEFVGVSTAEDVnPNYCKPAGLMMRLMKATDEYGGGVATYYM 564
                        ********************************.999******************************************************** PP

  apra_Neukirchen_a 525 tnekkLeialeklemLkedleklaAedlheLlrawElihRllvaeaviehllfRkEtRwpgyyeraDypelddenwkkfvnskydpetgeie 616
                        t+ k L+i+l++l+ L+ed+ek+aA dlheLlr+wE++hR++++e++i+h++fRkE+R+pg+y+r+Dyp +ddenw++fvns+++pet+e++
     WP_073375790.1 565 TSGKLLNICLDLLQLLREDAEKMAAGDLHELLRCWENYHRIWCVETHIRHMEFRKESRYPGFYYRSDYPVIDDENWRCFVNSTFNPETKEWK 656
                        ******************************************************************************************** PP

  apra_Neukirchen_a 617 iikrplvelve 627
                        ++k++++++ve
     WP_073375790.1 657 CEKVECLSIVE 667
                        ******99996 PP

>> WP_073378970.1  FAD-binding protein [Desulfofustis glycolicus]
   #    score  bias  c-Evalue  i-Evalue hmmfrom  hmm to    alifrom  ali to    envfrom  env to     acc
 ---   ------ ----- --------- --------- ------- -------    ------- -------    ------- -------    ----
   1 !  258.4   0.1   1.5e-79   2.5e-77      51     628 ..       7     558 ..       1     563 [] 0.88

  Alignments for each domain:
  == domain 1  score: 258.4 bits;  conditional E-value: 1.5e-79
  apra_Neukirchen_a  51 eletDiLiiGGGmagcgAAveake.akdlkvvlveKAaierSGavAaGlsAinaYigen.etpedyvryvrkdlmgivReDLvldiarhvde 140
                         +++D+Li GGG ag +AA++ake  kd +v+++eK + + SG++A G++A+n    ++  +pe yv+  +   +gi+ e     +a++   
     WP_073378970.1   7 VIQCDVLIAGGGSAGVMAAIRAKElDKDQRVIVLEKGDAKYSGCIARGMDALNIVSIPGiASPELYVESNSIACEGIMDEPPNHMMAQRSYG 98 
                        589*********************777**************************986654256****************************** PP

  apra_Neukirchen_a 141 vvkkleewGLpilkdenGk.....yvrrGkwqikInGesyKpivAeaakkalgvevlnrvfitdllvdednrvaGAvgfsvrenkfyvikak 227
                        v+++l ++G+ +  denG+     +  +Gk+ ++++  ++K+i+ +++ + lg+ev+nr ++++ll  +++rv+G+++++vr++++ vi+ak
     WP_073378970.1  99 VMQRLVDLGVCFPVDENGNydilqVHPKGKFCVTMKEPELKTILHKKMIE-LGTEVMNRTMAVELLK-NEDRVTGVIAVNVRTGEICVIQAK 188
                        *******************67666689***********************.99**************.66********************** PP

  apra_Neukirchen_a 228 avivatGGAagiyrprsvgegrgraWYppfntGsgyamgiraGAemttmEnrfvalRfKDtygPvgtiallvkakavnalgeeyeeelkkeY 319
                         vi+++GG+a    p++ +     +   p ntG gy m+ raGAe++ +E  +    +KD ++P   i l  +a+  +a+g++     k+  
     WP_073378970.1 189 SVILSAGGTARFGLPNNGN--LYGVYDFPGNTGDGYCMAYRAGAELSGFEYTLTYYIVKDINAPLLYITLTRGAHLYDAYGNRKD---KE-- 273
                        ***********99999863..445677899***************************************************9866...33.. PP

  apra_Neukirchen_a 320 gkakiptslRnyatleevkeGrgPiyldteealqdkeleeelwe.dfLdmaisqallwaeeniepek....envEiegtePyivGsHaacsG 406
                           +   slR  +  e+v +  gP+ +  +++  ++e+ +e+ +  f  + ++   ++  ++i+ ++     ++E+ gte ++ G+H   +G
     WP_073378970.1 274 ---H--PSLRS-LNYEDVINRSGPLRITMDHL--EEETIAEIENlLFTTERPACERFYEGRGINFRNpgsdGEIELWGTEVFLCGGHGI-TG 356
                        ...2..35665.56799999************..655555544416888999999*******99764221168899*************.** PP

  apra_Neukirchen_a 407 yWvdlynrmtTvkgLfaaGdvaGgsphkfvsGslaeGriAakaavkyildekdekpeldeeeveelkeeiykpletleekkkettagevpny 498
                        + v+  + +t+v+gL+aaGd++  +++ + sG+++ G+i+a++a +++ +   ++ e+d+ +v++  ++  +    l +++    ++     
     WP_073378970.1 357 VRVNE-KAETSVRGLYAAGDTS-LVARGHLSGAFVYGEISAESATEFAHTV--DHCEVDTGAVDRFLAKRAAR---LAQSD----NP----- 432
                        *****.**************97.677889*******************754..34688888888876666663...33332....44..... PP

  apra_Neukirchen_a 499 itpeeleerlqkimdeYagGistnYetnekkLeialeklemLkedlek.laAedlheLlrawElihRllvaeaviehllfRkEtRwpgyyer 589
                        i +ee+e +  +i+++Y    ++ Y     kL++al+ +++++e+l++ +  +d+h+L + +El + + +a +     l RkE+Rw  +++r
     WP_073378970.1 433 IAIEEFEYKVRRIINDYLRAPKNEY-----KLKRALWWMKRFREELSTmVYIKDMHDLFKSYELENIIQCAVLSATASLERKESRWLPWHYR 519
                        9*****************9988777.....6999********9988861579**************999999999***************** PP

  apra_Neukirchen_a 590 aDypelddenwkkfvnskydpetgeieiikrplvelvek 628
                        +D+pe+d+e+w k++  +  ++ +++ + +++++++ ++
     WP_073378970.1 520 TDFPETDNERWLKHIVLTQGEHPDDVVVAHKEIIRMAKE 558
                        ***************999999999999999999877743 PP

>> WP_073376679.1  FAD-binding protein [Desulfofustis glycolicus]
   #    score  bias  c-Evalue  i-Evalue hmmfrom  hmm to    alifrom  ali to    envfrom  env to     acc
 ---   ------ ----- --------- --------- ------- -------    ------- -------    ------- -------    ----
   1 !    8.0   0.4   0.00085      0.14      51      85 ..      10      45 ..       1      64 [. 0.79
   2 !   54.7   2.1   6.6e-18   1.1e-15     187     605 ..     164     560 ..     151     593 .. 0.75

  Alignments for each domain:
  == domain 1  score: 8.0 bits;  conditional E-value: 0.00085
  apra_Neukirchen_a 51 eletDiLiiGGGmagcgAAveakeak.dlkvvlveK 85
                       +l++D+LiiG+G a+  +A e+ e+  +++v  + K
     WP_073376679.1 10 TLRCDVLIIGAGGAALRCAAEVLEQMpGASVYALTK 45
                       5799****************9999555888776665 PP

  == domain 2  score: 54.7 bits;  conditional E-value: 6.6e-18
  apra_Neukirchen_a 187 lgvevlnrvfitdllvdednrvaGAvgfsvrenkfyvikakavivatGGAagiyrprsvgegrgraWYppfntGsgyamgiraGAemttmEn 278
                        +g++ +n++++++ll+ +d r+ G+++f+ ++++f  i aka+++atGG  +++r   +         +  ntG g a++++aG     m+ 
     WP_073376679.1 164 NGIRFFNQCIAVELLI-KDRRCGGCIAFKQKDGQFVKILAKATVIATGGSGQVFRVTTN---------CRQNTGDGLALALQAGL--PIMDP 243
                        36799***********.99************************************8877.........678************95..56677 PP

  apra_Neukirchen_a 279 rfvalRfKDtygP...vgtiallvkakavnalgeeyeeelkkeY..gkak.iptslRnyatleevkeGrgPiyldteealqd.....kelee 359
                          v       +gP      +   v+    n   e ++    + Y  + ++  p+ l + a+ +e++eGrg +    ++ + +     ++l++
     WP_073376679.1 244 EAVQFHPTGIVGPgilASETLRSVGGILRNRDLEPFMV---N-YapKMKElAPRDLVARAIESEIREGRGIVN--PDHNIPHvwidlRHLSD 329
                        77777777888883222334455677788999999994...4.544333447******************444..33333323333699999 PP

  apra_Neukirchen_a 360 elwedfLdmaisqallwaeeniepekenvEiegtePyivGsHaacsGyWvdlynrmtTvkgLfaaGdvaGgsphkfv...sGs....laeGr 444
                        ++ e+ + +  s+   ++  n + +k+   + +++ y +G+  + +   v+    +  + gL+a G++a +s h f    + s    ++ G+
     WP_073376679.1 330 DVHEKQIPEVSSFFKRYV--NLDTKKDLCPVRPSNHYHMGGIPTNAFGEVQD-GDQQIIGGLYAVGECAAASFHGFNrlgTNSilelITMGK 418
                        999999999999988888..6788999999***********98866666766.79999****************9963334553333467** PP

  apra_Neukirchen_a 445 iAakaavkyildekdekpeldeeeveelkeeiykpletleekkkettagevpnyitpeeleerlqkimdeYagGistnYetnekkLeialek 536
                        + a+  + yi++e  ++++++        +++ + ++t+ e +    ++      ++  +++++  +m e +  + t     ek+++ a e 
     WP_073376679.1 419 LVAERLIPYIKEEYGKHQDIAG-------DRFAARFSTYMEAT---GSE------SVGLIRNAMRTMMTEKVSVFRT-----EKTMNEAIED 489
                        **********877555444443.......33333333344443...233......4567889999999998865554.....3445566666 PP

  apra_Neukirchen_a 537 lemLkedlek..laAedl...heLlrawElihRllvaeaviehllfRkEtRwpgyyeraDypelddenwkkfvn 605
                        l++  e++++  la++dl   +eLl+ wEl + l+va a+ +  l+RkE+R  g + r Dype++de ++ ++ 
     WP_073376679.1 490 LAESYERAHRapLACRDLamnQELLNRWELDNLLMVAMAISQAALHRKESR--GAHFRDDYPERKDE-FNYHTL 560
                        6665555543336777764447*****************************..77779*****9994.554443 PP

>> WP_073376225.1  L-aspartate oxidase [Desulfofustis glycolicus]
   #    score  bias  c-Evalue  i-Evalue hmmfrom  hmm to    alifrom  ali to    envfrom  env to     acc
 ---   ------ ----- --------- --------- ------- -------    ------- -------    ------- -------    ----
   1 !   41.6   0.1   5.7e-14   9.4e-12      53     319 ..       2     268 ..       1     312 [. 0.83
   2 !   12.0   0.0   5.4e-05    0.0088     437     622 ..     366     537 ..     331     547 .. 0.71

  Alignments for each domain:
  == domain 1  score: 41.6 bits;  conditional E-value: 5.7e-14
  apra_Neukirchen_a  53 etDiLiiGGGmagcgAAveakeakdlkvvlveKAaierSGavAaGlsAinaYigenetpedyvryvrkdlmgivReDLvldiarhvdevvkk 144
                        ++D+L++G G+ag   A++++ +    +v+  KA+ +    +A+G   i a + + +++e+++       +g++  D+v ++     e +++
     WP_073376225.1   2 DCDFLVVGSGIAGLSYALRVADHG-KVIVITKKAESDTATNLAQG--GIAAVLDDSDSCENHIADTLLSGDGLCDYDVVSQVVSVGRERIAD 90 
                        89***************9999765.569999*************9..67799**9999********************************** PP

  apra_Neukirchen_a 145 leewGLpilkdenGk...........yvrrGkwqikInGesyKpivAeaakkalgvevlnrvfitdllvd...ednrvaGAvgfsvrenkfy 222
                        l  +G+ ++++ +G+             rr  +   + G ++ + +  +ak+++++ + ++ +++dllv    e+ r+ GA+ ++ ++ ++ 
     WP_073376225.1  91 LIGYGVRFVTE-QGSdrlslgkegghSHRRVAHAYDLTGKEIETALLYQAKQHNNIILQENHTAVDLLVSgegENRRCFGAYVIGPDD-RVA 180
                        ********985.45557888888888999***********************9999*************9999889********9765.677 PP

  apra_Neukirchen_a 223 vikakavivatGGAagiyrprsvgegrgraWYppfntGsgyamgiraGAemttmEn.rfvalRf...KDtygPvgtiallvkakavnalgee 310
                         ++++ +i++tGGA ++y   s+         p   tG g a++ raGA +  mE  +f ++ +   K  +  +   + + +a+  +++g  
     WP_073376225.1 181 PYTSRYTILCTGGAGKVYLYTSN---------PDIATGDGVALAYRAGADIANMEFvQFHPTCLfhpKAKNFLISEAVRGEGARLLDSQGRT 263
                        8999**************99888.........8899******************95244443221224444455556666666666666666 PP

  apra_Neukirchen_a 311 yeeelkkeY 319
                        ++   +k Y
     WP_073376225.1 264 FM---DK-Y 268
                        66...44.5 PP

  == domain 2  score: 12.0 bits;  conditional E-value: 5.4e-05
  apra_Neukirchen_a 437 sGslaeGriAakaavkyi.ldekdekpeldeeeveelkeeiykpletleekkkettagevpnyitpeeleerlqkimdeYagGistnYetne 527
                        +G +   r+A+++ ++ +   e++++  l+++e ++ + e+  p  ++++  +e  ++e    + +++  + + +im +Y+g +      +e
     WP_073376225.1 366 TGLHGANRLASNSLLEAVaYAERAASFCLEKRESDNRVWETSVP--QWHSGGSEELDEE----VIISHNWDIIRRIMWNYVGIVR-----SE 446
                        56666677777777776632222333444444444444444444..3444443333443....4566666778899999998775.....79 PP

  apra_Neukirchen_a 528 kkLeialeklemLkedleklaAedlheLlrawElihRllvaeaviehllfRkEtRwpgyyeraDypelddenwkkfvnskydpetgeieiik 619
                        k+L++a+++l ++  ++e+   ++ h   ++ El++   v+ +++e  + RkE+R  g +  +Dyp++++ ++ +++  k+ ++ + +e+  
     WP_073376225.1 447 KRLALAKQRLVEVVAEIEDHY-RSHHVSKNMIELRNIGHVSLLIVESARLRKESR--GLHFCLDYPDKSN-DFLHWTVLKRRHDGKPWEFSV 534
                        **********99999998765.4667778999***********************..88889******99.899999999998888898877 PP

  apra_Neukirchen_a 620 rpl 622
                        ++l
     WP_073376225.1 535 KKL 537
                        766 PP

>> WP_073373663.1  FAD-dependent oxidoreductase [Desulfofustis glycolicus]
   #    score  bias  c-Evalue  i-Evalue hmmfrom  hmm to    alifrom  ali to    envfrom  env to     acc
 ---   ------ ----- --------- --------- ------- -------    ------- -------    ------- -------    ----
   1 !   22.8   0.0   2.8e-08   4.6e-06      51      93 ..       3      46 ..       1      53 [. 0.90
   2 !   17.2   0.0   1.4e-06   0.00023     189     279 ..     149     228 ..     134     232 .. 0.80
   3 ?    0.9   0.4      0.12        20     407     431 ..     331     354 ..     321     373 .. 0.71

  Alignments for each domain:
  == domain 1  score: 22.8 bits;  conditional E-value: 2.8e-08
  apra_Neukirchen_a 51 eletDiLiiGGGmagcgAAveakeak.dlkvvlveKAaierSGa 93
                       ++++DiL++G G+ag +A ++a+++k   ++v+++K  i +SG+
     WP_073373663.1  3 HVTADILVVGSGIAGFFAIYTAQQKKtCRSIVVLNKGRIFQSGS 46
                       6789********************774779*************7 PP

  == domain 2  score: 17.2 bits;  conditional E-value: 1.4e-06
  apra_Neukirchen_a 189 vevlnrvfitdllvdednrvaGAvgfsvrenkfyvikakavivatGGAagiyrprsvgegrgraWYppfntGsgyamgiraGAemttmEnr 279
                        v++++   +++ll+d dn ++G+++++ + +++  ++++a+i+a+GG a +  p+ v  g          tG gy m  ++G  +  m+ r
     WP_073373663.1 149 VNIFDWHRAIRLLMD-DNGCCGCLAVNEKGEEV-KVRSRATIMACGGNAALHNPHIVDAGL---------TGDGYRMLQEIGVPLKNMDYR 228
                        589999999*****5.5*********9877776.6799****************9998875.........566666666666666666655 PP

  == domain 3  score: 0.9 bits;  conditional E-value: 0.12
  apra_Neukirchen_a 407 yWvdlynrmtTvkgLfaaGdvaGgs 431
                        + + + n +t v++L+aaG++a g+
     WP_073373663.1 331 VEIGI-NGETGVRNLYAAGEMATGM 354
                        34445.999***********98654 PP

>> WP_073374003.1  fumarate reductase/succinate dehydrogenase flavoprotein subunit [Desulfofustis glycolicus]
   #    score  bias  c-Evalue  i-Evalue hmmfrom  hmm to    alifrom  ali to    envfrom  env to     acc
 ---   ------ ----- --------- --------- ------- -------    ------- -------    ------- -------    ----
   1 !   21.6   2.6   6.8e-08   1.1e-05      52     240 ..      32     233 ..      11     258 .. 0.81
   2 !   20.4   0.0   1.6e-07   2.5e-05     400     581 ..     400     584 ..     382     609 .. 0.72

  Alignments for each domain:
  == domain 1  score: 21.6 bits;  conditional E-value: 6.8e-08
  apra_Neukirchen_a  52 letDiLiiGGGmagcgAAveakeak.dl.kvvlveKAaierSGavAaGlsAinaYigenetped.yvryvrkdlmgivReDLvldiarhvde 140
                         +  ++++G G ag  AA +++e   ++   +l +     +S a   G++A   Y +e++++   + + ++   +  +Re  v+ +a+  ++
     WP_073374003.1  32 RKFKVIVVGTGLAGASAAATLAELGyKVeAFCLHDSPRRAHSIAAQGGINAAKNYQNEGDSVFRlFYDTIK-GGDFRAREANVYRLAQVSNN 122
                        46789******************554662556778888999999999**********99975441444444.455679************** PP

  apra_Neukirchen_a 141 vvkkleewGLpilkdenGk..............yvrrGkwqikInGesyKpivAeaakkalgvevlnrvfitdllvdednrvaGAvgfsvre 218
                         +++    G+p+ ++  G+              + +rG+   ++    y   +++++kk  gv++ nr  ++d++v  d+r  G v  ++ +
     WP_073374003.1 123 IIDQCVAQGVPFAREYGGTlanrsfggaqvsrtFYARGQTGQQLLLGAYS-ALSRQIKK-GGVTMHNRREMMDVVV-VDGRARGIVVRNMIN 211
                        **************999999999999998888855666655554444554.46777777.689*************.88************* PP

  apra_Neukirchen_a 219 nkfyvikakavivatGGAagiy 240
                        + + +++  av+++tGG  + y
     WP_073374003.1 212 GAIETYSGDAVLLCTGGYGNAY 233
                        *****************98877 PP

  == domain 2  score: 20.4 bits;  conditional E-value: 1.6e-07
  apra_Neukirchen_a 400 sHaacsGyWvdlynrmtTvkgLfaaGdva....GgsphkfvsGs....laeGr.iAakaavkyildekdekpeldeeeveelkeeiykplet 482
                         H ++ G+Wvd  n mtT++gLfa G++     G+  ++    +    la+G  i   ++++y+ ++  ++ ++++e+++++++e+ + +++
     WP_073374003.1 400 VHYTMGGLWVDY-NLMTTIPGLFALGECNfsdhGA--NRLGASAlmqgLADGYfIINTSVAHYFGSTPLAAVDTSHEAFTATADEVAARVKR 488
                        588889*****9.*************985221133..3333333111134444255556666666666666777888888899999999999 PP

  apra_Neukirchen_a 483 leekkkettagevpnyitpeeleerlqkimdeYagGistnYetnekkLeialeklemLkedlek.la....Aedl.heLlrawElihRllva 568
                        l+++++   +g     +t++e++++l ++  +++g +      n++ Le+al kl +Lk+++ + +      +d+ + L ra  + + l  a
     WP_073374003.1 489 LLQNSSGGPQG----KVTVDEVHKELGRLLWDHCGMA-----RNKEGLELALAKLPELKDRFWNrVYvpgtEKDInQSLERAGRVADFLEFA 571
                        99887444444....5799999999999999998754.....58999999999999999887642332221356524578888888888999 PP

  apra_Neukirchen_a 569 eaviehllfRkEt 581
                        e +++  l+R+E+
     WP_073374003.1 572 EFMVRDALAREES 584
                        9999999999997 PP

>> WP_073373604.1  FAD-dependent oxidoreductase [Desulfofustis glycolicus]
   #    score  bias  c-Evalue  i-Evalue hmmfrom  hmm to    alifrom  ali to    envfrom  env to     acc
 ---   ------ ----- --------- --------- ------- -------    ------- -------    ------- -------    ----
   1 !   13.4   0.1     2e-05    0.0033      47      87 ..       4      43 ..       1      45 [. 0.82
   2 !   15.8   0.0   3.9e-06   0.00063      49      86 ..     589     625 ..     542     630 .. 0.74

  Alignments for each domain:
  == domain 1  score: 13.4 bits;  conditional E-value: 2e-05
  apra_Neukirchen_a 47 levveletDiLiiGGGmagcgAAveakeakdlkvvlveKAa 87
                       ++  +++  +Li+GGG ag  AA+ ++ea+  +v+lv+ A+
     WP_073373604.1  4 TNLSQTSNRVLIVGGGLAGIRAALDLAEAQ-KDVILVDTAE 43
                       555667788******************976.6899999885 PP

  == domain 2  score: 15.8 bits;  conditional E-value: 3.9e-06
  apra_Neukirchen_a  49 vveletDiLiiGGGmagcgAAveakeakdlkvvlveKA 86 
                           ++ ++L+iGGG++g  AA+e++e+ +lkv lve+ 
     WP_073373604.1 589 RLPINKNVLVIGGGVSGMTAALELAEQ-GLKVYLVERN 625
                        3347899*****************975.69*****985 PP

>> WP_073378721.1  FAD-dependent oxidoreductase [Desulfofustis glycolicus]
   #    score  bias  c-Evalue  i-Evalue hmmfrom  hmm to    alifrom  ali to    envfrom  env to     acc
 ---   ------ ----- --------- --------- ------- -------    ------- -------    ------- -------    ----
   1 !   30.7   2.5   1.1e-10   1.9e-08      46     235 ..      22     214 ..       3     217 .. 0.84
   2 ?    1.3   0.3     0.095        15     417     456 ..     449     497 ..     432     500 .] 0.73

  Alignments for each domain:
  == domain 1  score: 30.7 bits;  conditional E-value: 1.1e-10
  apra_Neukirchen_a  46 elevveletDiLiiGGGmagcgAAveakeakdlkvvlveKA.aierSGavAaGlsAinaYigenet....pedyvryvrkdlmgivReDLvl 132
                         + +++l++D+++iGGG +g +AA+ +++    +v+++eK  ai      A+G+ A    i+++++     +d  +++ +  +  +   Lv 
     WP_073378721.1  22 AFAEKNLSADVVVIGGGGSGIVAAYAVAQGGAQSVIVLEKQpAIGGTAKYAEGIFAADSKIQQERNillpKDDAFKMIMNYSHWRANAKLVR 113
                        4678899**********************999999999985378888889************8776455357899*****9999999***** PP

  apra_Neukirchen_a 133 diarhvdevvkkleewGLpilkdenGkyvrrGkwqi.kInGesyKpivAeaakkalgvevlnrvfitdllvdednrvaGAvgfsvrenkfyv 223
                            +  e+++ l+  G+ + +  +  +     w i +  G  +  ++ ++  + ++++++ +    dl++ +d+ vaG+v+ + r+++   
     WP_073378721.1 114 AFVDKSPETIEWLQTQGVEFAELTSNYPGGLQSWHIfNGRGKGMLDVLTQKFPE-MNIQIMTETPGKDLII-KDGVVAGVVA-ENRDGETLN 202
                        ********************9876555555555655234677777888888888.778*************.9899999887.679****** PP

  apra_Neukirchen_a 224 ikakavivatGG 235
                        i+akavivatGG
     WP_073378721.1 203 IHAKAVIVATGG 214
                        ***********9 PP

  == domain 2  score: 1.3 bits;  conditional E-value: 0.095
  apra_Neukirchen_a 417 TvkgLfaaGdvaGgs.phkf...vsGs.....laeGriAakaavkyild 456
                         ++gL+a G+ aGg+ +  +     Gs     +  Gr+Aa++a++yi++
     WP_073378721.1 449 VIPGLYAVGNDAGGMyGDSYdllMAGStigfaVNSGRMAAEHAAEYIKT 497
                        58999*999888875377775556776222224589********99964 PP

>> WP_073377537.1  NAD(P)/FAD-dependent oxidoreductase [Desulfofustis glycolicus]
   #    score  bias  c-Evalue  i-Evalue hmmfrom  hmm to    alifrom  ali to    envfrom  env to     acc
 ---   ------ ----- --------- --------- ------- -------    ------- -------    ------- -------    ----
   1 !   19.5   0.0   2.9e-07   4.8e-05      50      87 ..       6      43 ..       1      51 [. 0.86
   2 !    6.6   0.0    0.0023      0.38     410     450 ..     423     460 ..     415     464 .. 0.75

  Alignments for each domain:
  == domain 1  score: 19.5 bits;  conditional E-value: 2.9e-07
  apra_Neukirchen_a 50 veletDiLiiGGGmagcgAAveakeakdlkvvlveKAa 87
                        + + D++i+GGG ag + A+ ++e+++l+v++++K  
     WP_073377537.1  6 DKRSFDVIIVGGGPAGLFGAYYLAEHSKLRVLVIDKGR 43
                       45679******************************964 PP

  == domain 2  score: 6.6 bits;  conditional E-value: 0.0023
  apra_Neukirchen_a 410 dlynrmtTvkgLfaaGdvaGgsphkfvsGslaeGriAakaa 450
                        d+ n +t ++gLf+aGd+ G +++  +  + a + i ak++
     WP_073377537.1 423 DN-NLETAISGLFMAGDGPGVAGNIVS--ATATALIPAKEI 460
                        45.889**************9998544..444555555555 PP

>> WP_073377259.1  flavocytochrome c [Desulfofustis glycolicus]
   #    score  bias  c-Evalue  i-Evalue hmmfrom  hmm to    alifrom  ali to    envfrom  env to     acc
 ---   ------ ----- --------- --------- ------- -------    ------- -------    ------- -------    ----
   1 !   20.7   0.1   1.3e-07   2.1e-05      47     122 ..      44     121 ..      10     143 .. 0.75
   2 !    5.4   0.2    0.0055       0.9     405     432 ..     473     506 ..     444     535 .. 0.68

  Alignments for each domain:
  == domain 1  score: 20.7 bits;  conditional E-value: 1.3e-07
  apra_Neukirchen_a  47 levveletDiLiiGGGmagcgAAveakeakdlkvvlveKAaierSG.avAaGlsA.inaYigenetpedyvryvrkdl 122
                        +e+   e D++++G G ag  AA+ ake+   kvv++eK  ++     +  Gl A +n  ++ +e ++d v+   +dl
     WP_073377259.1  44 PEKWDEEFDVIVVGSGFAGLAAAISAKESGAEKVVILEKMPVSGGNsTINGGLLAvVNSQLQLKEGVKDSVELYMNDL 121
                        45666799********************99*********776533213455665524777775555677777666666 PP

  == domain 2  score: 5.4 bits;  conditional E-value: 0.0055
  apra_Neukirchen_a 405 sGyWvdl......ynrmtTvkgLfaaGdvaGgsp 432
                         G+ +++       + +  ++gL+aaG+v+Gg  
     WP_073377259.1 473 GGVMINTegkvieGSTQKPIPGLYAAGEVVGGPH 506
                        66666444444444667789***********954 PP

>> WP_073377257.1  flavocytochrome c [Desulfofustis glycolicus]
   #    score  bias  c-Evalue  i-Evalue hmmfrom  hmm to    alifrom  ali to    envfrom  env to     acc
 ---   ------ ----- --------- --------- ------- -------    ------- -------    ------- -------    ----
   1 !   13.1   0.1   2.5e-05     0.004      52     212 ..       4     172 ..       1     205 [. 0.65
   2 !    6.9   0.1    0.0019      0.31     410     451 ..     415     461 ..     398     463 .. 0.64

  Alignments for each domain:
  == domain 1  score: 13.1 bits;  conditional E-value: 2.5e-05
  apra_Neukirchen_a  52 letDiLiiGGGmagcgAAveakeakdlkvvlveKAai.....erS.GavAaGlsAinaYigenetpedyvryvrkdlmgivReDLvldiarh 137
                        le D++++G G ag  +A+ea+e  ++ v+++eK +      + S G vAa  s +   +g  ++pe   + + k  +++  +DLv  +a++
     WP_073377257.1   4 LEYDVVVVGSGFAGLATALEAHEG-GATVIVLEKMHApggnsSISgGLVAAAASPLQEELGIVDSPELLAKDMFKAGQDMNHHDLVKIVAEQ 94 
                        689******************985.5789999997652111133324566777777777776666777777777777777777777777776 PP

  apra_Neukirchen_a 138 vdevvk.kleewGL...pilkdenGkyvrrGkwqikInGesyKpivAeaakkalgvevlnrvfitdllvdednrvaGAv 212
                          ++ +  +e++G+   p+l+   G+ v+r     + +G  +   + +a++k +++++  + +  +++ ++++rv G+v
     WP_073377257.1  95 STDALRwTIEKLGVeykPCLNILGGHSVARTYNTANASGSGIIRPMLQACRK-NNIQIRMKAMLSEIVRKPNGRVEGVV 172
                        5555442677777644444555666667766666666666655445555555.45666666666666666666666665 PP

  == domain 2  score: 6.9 bits;  conditional E-value: 0.0019
  apra_Neukirchen_a 410 dlynrmtTvkgLfaaGdvaGgs......phkfvsGslaeGriAakaav 451
                        d  + +  ++gLfaaG+v Gg       ++  ++ +l+ GriA+++a+
     WP_073377257.1 415 D-IETHEPIPGLFAAGEVTGGIhgasrlGSVAITDCLVFGRIAGRNAA 461
                        3.4778889***********9722222234445667778899988876 PP

>> WP_073373567.1  4Fe-4S binding protein [Desulfofustis glycolicus]
   #    score  bias  c-Evalue  i-Evalue hmmfrom  hmm to    alifrom  ali to    envfrom  env to     acc
 ---   ------ ----- --------- --------- ------- -------    ------- -------    ------- -------    ----
   1 !    5.0   0.1    0.0069       1.1      53      86 ..      14      46 ..       1      49 [. 0.82
   2 !   12.5   0.0   3.7e-05    0.0061      45      84 ..     785     822 ..     738     825 .. 0.65

  Alignments for each domain:
  == domain 1  score: 5.0 bits;  conditional E-value: 0.0069
  apra_Neukirchen_a 53 etDiLiiGGGmagcgAAveakeakdlkvvlveKA 86
                       +  +L+iGGG++g  +A+ ++ea + +v lve A
     WP_073373567.1 14 TGAVLVIGGGIGGMQSALDLAEA-GFRVYLVESA 46
                       5579****************986.5899999977 PP

  == domain 2  score: 12.5 bits;  conditional E-value: 3.7e-05
  apra_Neukirchen_a  45 kelevveletDiLiiGGGmagcgAAveakeakdlkvvlve 84 
                        +ele   +e  +L+iGGG+ag  AAvea+  ++  v lve
     WP_073373567.1 785 SELE-FAVEPSLLVIGGGVAGMSAAVEAAG-QGFTVYLVE 822
                        3333.335889****************985.457777776 PP

>> WP_073377640.1  dihydrolipoyl dehydrogenase [Desulfofustis glycolicus]
   #    score  bias  c-Evalue  i-Evalue hmmfrom  hmm to    alifrom  ali to    envfrom  env to     acc
 ---   ------ ----- --------- --------- ------- -------    ------- -------    ------- -------    ----
   1 !   15.4   0.2   4.9e-06    0.0008      48      95 ..       5      51 ..       1     112 [. 0.86
   2 ?    3.5   0.1      0.02       3.3     410     431 ..     299     319 ..     286     333 .. 0.81

  Alignments for each domain:
  == domain 1  score: 15.4 bits;  conditional E-value: 4.9e-06
  apra_Neukirchen_a 48 evveletDiLiiGGGmagcgAAveakeakdlkvvlveKAaierSGavA 95
                       + ++ e D+L++GGG +g +AA++a++    +v +veK  +    ++ 
     WP_073377640.1  5 KRRNDEYDLLVVGGGPGGYVAAIRAAQLG-KRVACVEKGRTLGGTCLN 51
                       5667799*****************99854.69999**98876665655 PP

  == domain 2  score: 3.5 bits;  conditional E-value: 0.02
  apra_Neukirchen_a 410 dlynrmtTvkgLfaaGdvaGgs 431
                        d    +t+++g++a Gdv+Gg+
     WP_073377640.1 299 DS-CWQTSLPGVYAVGDVIGGA 319
                        44.6789*************97 PP

>> WP_073375793.1  FAD-dependent oxidoreductase [Desulfofustis glycolicus]
   #    score  bias  c-Evalue  i-Evalue hmmfrom  hmm to    alifrom  ali to    envfrom  env to     acc
 ---   ------ ----- --------- --------- ------- -------    ------- -------    ------- -------    ----
   1 !   16.8   0.0   1.8e-06    0.0003      32      86 ..     124     177 ..      96     181 .. 0.76

  Alignments for each domain:
  == domain 1  score: 16.8 bits;  conditional E-value: 1.8e-06
  apra_Neukirchen_a  32 alaaallaalamkkelevveletDiLiiGGGmagcgAAveakeakdlkvvlveKA 86 
                         +a+a +++++ ++ ++ ++++  iL++GGG+ag  AA ea+ a +++v+lveK+
     WP_073375793.1 124 RMACARVKKTELATPFQLENMSRKILVMGGGIAGLTAAKEASAA-GYEVTLVEKS 177
                        333444444455577899999******************99865.69*******7 PP

>> WP_073374854.1  NAD(P)/FAD-dependent oxidoreductase [Desulfofustis glycolicus]
   #    score  bias  c-Evalue  i-Evalue hmmfrom  hmm to    alifrom  ali to    envfrom  env to     acc
 ---   ------ ----- --------- --------- ------- -------    ------- -------    ------- -------    ----
   1 !   13.7   0.4   1.6e-05    0.0027      53      84 ..       4      34 ..       1      43 [. 0.84
   2 ?   -0.5   0.0      0.33        53      54      70 ..     142     158 ..     123     176 .. 0.77
   3 !    5.1   0.1    0.0064         1     414     454 ..     262     301 ..     241     303 .] 0.83

  Alignments for each domain:
  == domain 1  score: 13.7 bits;  conditional E-value: 1.6e-05
  apra_Neukirchen_a 53 etDiLiiGGGmagcgAAveakeakdlkvvlve 84
                         D+LiiG+G+ag  AA+ a++++ lk +++e
     WP_073374854.1  4 AYDLLIIGAGIAGMTAAIYAARSN-LKTLVIE 34
                       57****************999855.6666666 PP

  == domain 2  score: -0.5 bits;  conditional E-value: 0.33
  apra_Neukirchen_a  54 tDiLiiGGGmagcgAAv 70 
                         Di+++GGG+++   ++
     WP_073374854.1 142 KDIIVVGGGNSAFDESL 158
                        69*******99865555 PP

  == domain 3  score: 5.1 bits;  conditional E-value: 0.0064
  apra_Neukirchen_a 414 rmtTvkgLfaaGdvaGgsphkfvsGslaeGriAakaavkyi 454
                          t + g++aaGd++     +  + ++ +G iAa +a +++
     WP_073374854.1 262 MGTNIAGVYAAGDIVA-KRYRQLTTAMSDGTIAALEAHRFL 301
                        4688*********995.55666889*********9998875 PP

>> WP_073373455.1  thioredoxin-disulfide reductase [Desulfofustis glycolicus]
   #    score  bias  c-Evalue  i-Evalue hmmfrom  hmm to    alifrom  ali to    envfrom  env to     acc
 ---   ------ ----- --------- --------- ------- -------    ------- -------    ------- -------    ----
   1 !    9.6   0.1   0.00029     0.047      54      84 ..       7      36 ..       1      40 [. 0.80
   2 ?    0.2   0.0       0.2        32     215     238 ..      95     118 ..      63     133 .. 0.71
   3 ?    4.2   0.1     0.013       2.1     405     457 ..     258     309 ..     252     318 .. 0.80

  Alignments for each domain:
  == domain 1  score: 9.6 bits;  conditional E-value: 0.00029
  apra_Neukirchen_a 54 tDiLiiGGGmagcgAAveakeakdlkvvlve 84
                        D++iiGGG ag  A + a++a+ +k vl+e
     WP_073373455.1  7 YDVIIIGGGPAGLTAGIYAMRAA-MKTVLIE 36
                       6*****************99977.5555555 PP

  == domain 2  score: 0.2 bits;  conditional E-value: 0.2
  apra_Neukirchen_a 215 svrenkfyvikakavivatGGAag 238
                        +vr  +  v++  avi+a+GG+a 
     WP_073373455.1  95 EVRLADGTVLRGHAVIMAAGGTAR 118
                        566677789999*********986 PP

  == domain 3  score: 4.2 bits;  conditional E-value: 0.013
  apra_Neukirchen_a 405 sGyWv.dlynrmtTvkgLfaaGdvaGgsphkfvsGslaeGriAakaavkyilde 457
                        +Gy + d  + +t+++g+fa Gd     +++ v  + a+G  Aa aa++y+++ 
     WP_073373455.1 258 TGYVItDE-KCETSIPGIFAVGDLRQKYANQIVL-AAADGCTAALAAAHYVESC 309
                        57777455.99************99888888776.7799999999999998644 PP

>> WP_073373305.1  methylenetetrahydrofolate--tRNA-(uracil(54)-C(5))-methyltransferase (FADH(2)-oxidizing) TrmFO [Desulf
   #    score  bias  c-Evalue  i-Evalue hmmfrom  hmm to    alifrom  ali to    envfrom  env to     acc
 ---   ------ ----- --------- --------- ------- -------    ------- -------    ------- -------    ----
   1 !   14.3   0.1   1.1e-05    0.0018      55      76 ..       9      30 ..       1      38 [. 0.80

  Alignments for each domain:
  == domain 1  score: 14.3 bits;  conditional E-value: 1.1e-05
  apra_Neukirchen_a 55 DiLiiGGGmagcgAAveakeak 76
                        ++iiGGG agc AA+++++a 
     WP_073373305.1  9 PVVIIGGGLAGCEAAWQIARAG 30
                       489***************9954 PP

>> WP_208609699.1  FAD-dependent oxidoreductase [Desulfofustis glycolicus]
   #    score  bias  c-Evalue  i-Evalue hmmfrom  hmm to    alifrom  ali to    envfrom  env to     acc
 ---   ------ ----- --------- --------- ------- -------    ------- -------    ------- -------    ----
   1 ?    2.9   0.1      0.03         5      47      75 ..     392     420 ..     347     431 .. 0.66
   2 !    8.2   0.0   0.00076      0.12      45      84 ..     518     557 ..     480     560 .. 0.79

  Alignments for each domain:
  == domain 1  score: 2.9 bits;  conditional E-value: 0.03
  apra_Neukirchen_a  47 levveletDiLiiGGGmagcgAAveakea 75 
                         e   +   + +iGGG ag  AA++++ a
     WP_208609699.1 392 AEAPPIGKRVAVIGGGPAGLNAAWQLAIA 420
                        44555667799*************98754 PP

  == domain 2  score: 8.2 bits;  conditional E-value: 0.00076
  apra_Neukirchen_a  45 kelevveletDiLiiGGGmagcgAAveakeakdlkvvlve 84 
                        k  e+ ++   +++iG+G+ gc  A+ea +    +v+lv+
     WP_208609699.1 518 KGKETMNIGPQVVVIGAGNVGCDVACEAYRLGAQQVTLVD 557
                        34567778889*******************9999999998 PP

>> WP_073379111.1  NAD(P)/FAD-dependent oxidoreductase [Desulfofustis glycolicus]
   #    score  bias  c-Evalue  i-Evalue hmmfrom  hmm to    alifrom  ali to    envfrom  env to     acc
 ---   ------ ----- --------- --------- ------- -------    ------- -------    ------- -------    ----
   1 !   10.6   0.1   0.00014     0.023      52      85 ..       4      36 ..       1      38 [. 0.84
   2 ?   -3.8   0.0       3.3   5.4e+02     222     234 ..     102     114 ..      98     116 .. 0.83
   3 ?   -1.6   0.1      0.69   1.1e+02      53      69 ..     146     162 ..     128     177 .. 0.77
   4 ?    4.3   0.1     0.011       1.8     409     455 ..     262     306 ..     256     309 .] 0.85

  Alignments for each domain:
  == domain 1  score: 10.6 bits;  conditional E-value: 0.00014
  apra_Neukirchen_a 52 letDiLiiGGGmagcgAAveakeakdlkvvlveK 85
                        + Di+i+G+G ag  AA+ a +a+ ++v+++++
     WP_073379111.1  4 NTYDIVIVGAGPAGMTAAIYAIRAN-MSVLMLDR 36
                       567****************999875.88888875 PP

  == domain 2  score: -3.8 bits;  conditional E-value: 3.3
  apra_Neukirchen_a 222 yvikakavivatG 234
                         v++a+avi+atG
     WP_073379111.1 102 TVYQARAVILATG 114
                        5889********9 PP

  == domain 3  score: -1.6 bits;  conditional E-value: 0.69
  apra_Neukirchen_a  53 etDiLiiGGGmagcgAA 69 
                        + ++++iGGG+++   +
     WP_073379111.1 146 DKEVVVIGGGNSAVEES 162
                        6789******9987655 PP

  == domain 4  score: 4.3 bits;  conditional E-value: 0.011
  apra_Neukirchen_a 409 vdlynrmtTvkgLfaaGdvaGgsphkfvsGslaeGriAakaavkyil 455
                        vd  + +t+v+g++ aGd+     ++ v+  + +G +Aa++a+ y++
     WP_073379111.1 262 VDS-HMRTSVPGIYGAGDITVKHLRQIVTA-CSDGAVAANSAAVYVE 306
                        566.789************99999999885.57999***99998875 PP

>> WP_153307066.1  FAD-dependent oxidoreductase [Desulfofustis glycolicus]
   #    score  bias  c-Evalue  i-Evalue hmmfrom  hmm to    alifrom  ali to    envfrom  env to     acc
 ---   ------ ----- --------- --------- ------- -------    ------- -------    ------- -------    ----
   1 ?    3.2   0.7     0.024       3.9      56      86 ..      10      39 ..       3      49 .. 0.79
   2 ?   -3.3   0.0       2.3   3.8e+02     416     454 ..     398     433 ..     396     459 .. 0.59
   3 !   11.4   0.1   8.4e-05     0.014      49      86 ..     592     628 ..     544     633 .. 0.69

  Alignments for each domain:
  == domain 1  score: 3.2 bits;  conditional E-value: 0.024
  apra_Neukirchen_a 56 iLiiGGGmagcgAAveakeakdlkvvlveKA 86
                       ++i+GGG+ g  AA+ ++  +++ v lve++
     WP_153307066.1 10 VMIVGGGITGMQAALDLAD-SGYYVYLVERS 39
                       89**************986.46788888764 PP

  == domain 2  score: -3.3 bits;  conditional E-value: 2.3
  apra_Neukirchen_a 416 tTvkgLfaaGdvaGgsphkfvsGslaeGriAakaavkyi 454
                        t+ kg+f++G  aG    k +  s+ eG  Aa a+++ +
     WP_153307066.1 398 TSKKGIFTCGAFAGP---KDIPQSVMEGSAAAAAVADVL 433
                        677999999999995...334445555555555554444 PP

  == domain 3  score: 11.4 bits;  conditional E-value: 8.4e-05
  apra_Neukirchen_a  49 vveletDiLiiGGGmagcgAAveakeakdlkvvlveKA 86 
                         v +    L+iGGG+ag  AA++++e+ + +v lveK 
     WP_153307066.1 592 SVPIIQKGLVIGGGIAGMAAALNMAEQ-GFEVHLVEKT 628
                        334445669**************9975.6999999997 PP

>> WP_073372898.1  FAD-dependent oxidoreductase [Desulfofustis glycolicus]
   #    score  bias  c-Evalue  i-Evalue hmmfrom  hmm to    alifrom  ali to    envfrom  env to     acc
 ---   ------ ----- --------- --------- ------- -------    ------- -------    ------- -------    ----
   1 ?    8.6   0.0   0.00056     0.092      36      88 ..     222     273 ..     190     285 .. 0.75
   2 ?    0.5   0.1      0.16        26     415     431 ..     531     547 ..     522     567 .. 0.82

  Alignments for each domain:
  == domain 1  score: 8.6 bits;  conditional E-value: 0.00056
  apra_Neukirchen_a  36 allaalamkkelevveletDiLiiGGGmagcgAAveakeakdlkvvlveKAai 88 
                           + ++ k+ ++ ++ + ++++iG+G ag ++++ a+   ++kv l+eK ++
     WP_073372898.1 222 FFKSRAVLKQYPKPERFDYNLVVIGAGSAGLVSSYIAAAV-KAKVALIEKHKM 273
                        33444455567888999****************9988865.589*****9876 PP

  == domain 2  score: 0.5 bits;  conditional E-value: 0.16
  apra_Neukirchen_a 415 mtTvkgLfaaGdvaGgs 431
                        +t+++++++aGdvaG  
     WP_073372898.1 531 RTSIPNIYCAGDVAGPY 547
                        69999********9954 PP

>> WP_143165909.1  anaerobic glycerol-3-phosphate dehydrogenase subunit A [Desulfofustis glycolicus]
   #    score  bias  c-Evalue  i-Evalue hmmfrom  hmm to    alifrom  ali to    envfrom  env to     acc
 ---   ------ ----- --------- --------- ------- -------    ------- -------    ------- -------    ----
   1 ?   11.1   0.0    0.0001     0.016      46      67 ..      10      31 ..       2      48 .. 0.84

  Alignments for each domain:
  == domain 1  score: 11.1 bits;  conditional E-value: 0.0001
  apra_Neukirchen_a 46 elevveletDiLiiGGGmagcg 67
                       e+ + ++etD+Li+GGGm g g
     WP_143165909.1 10 EPAHDTVETDVLIVGGGMTGAG 31
                       4667889***********9986 PP

>> WP_073379032.1  dihydrolipoyl dehydrogenase family protein [Desulfofustis glycolicus]
   #    score  bias  c-Evalue  i-Evalue hmmfrom  hmm to    alifrom  ali to    envfrom  env to     acc
 ---   ------ ----- --------- --------- ------- -------    ------- -------    ------- -------    ----
   1 ?   10.0   0.2   0.00022     0.035      54      86 ..       4      35 ..       1      46 [. 0.83

  Alignments for each domain:
  == domain 1  score: 10.0 bits;  conditional E-value: 0.00022
  apra_Neukirchen_a 54 tDiLiiGGGmagcgAAveakeakdlkvvlveKA 86
                        D+LiiG G+ag  +A  + +a +++v++ve +
     WP_073379032.1  4 PDVLIIGTGTAGQSCAADLVKA-GYRVMIVEHS 35
                       6***************999976.5999999975 PP

>> WP_073374695.1  tRNA uridine-5-carboxymethylaminomethyl(34) synthesis enzyme MnmG [Desulfofustis glycolicus]
   #    score  bias  c-Evalue  i-Evalue hmmfrom  hmm to    alifrom  ali to    envfrom  env to     acc
 ---   ------ ----- --------- --------- ------- -------    ------- -------    ------- -------    ----
   1 ?    9.9   0.9   0.00023     0.037      53      76 ..       6      29 ..       1      43 [. 0.76
   2 ?   -3.3   0.0       2.3   3.7e+02     418     455 ..     362     396 ..     359     409 .. 0.74

  Alignments for each domain:
  == domain 1  score: 9.9 bits;  conditional E-value: 0.00023
  apra_Neukirchen_a 53 etDiLiiGGGmagcgAAveakeak 76
                       + D+ ++G+G agc AA+ a++  
     WP_073374695.1  6 TFDVAVVGAGHAGCEAALAAARMG 29
                       46*****************99844 PP

  == domain 2  score: -3.3 bits;  conditional E-value: 2.3
  apra_Neukirchen_a 418 vkgLfaaGdvaGgsphkfvsGslaeGriAakaavkyil 455
                        + gLf aG + G s+      + a+G +A+ + v+ ++
     WP_073374695.1 362 IGGLFLAGQINGTSGYE---EAAAQGLMAGINSVRSLR 396
                        679*********99964...466777777777766665 PP

>> WP_073373516.1  FAD-dependent oxidoreductase [Desulfofustis glycolicus]
   #    score  bias  c-Evalue  i-Evalue hmmfrom  hmm to    alifrom  ali to    envfrom  env to     acc
 ---   ------ ----- --------- --------- ------- -------    ------- -------    ------- -------    ----
   1 ?    0.2   0.1       0.2        33      55      74 ..      16      35 ..       5      49 .. 0.81
   2 ?    7.1   0.0    0.0016      0.27      44      85 ..     583     632 ..     547     636 .. 0.67

  Alignments for each domain:
  == domain 1  score: 0.2 bits;  conditional E-value: 0.2
  apra_Neukirchen_a 55 DiLiiGGGmagcgAAveake 74
                        +L++G G++g  AA+ ++ 
     WP_073373516.1 16 SVLVVGSGVGGMQAALDLAD 35
                       69*************99876 PP

  == domain 2  score: 7.1 bits;  conditional E-value: 0.0016
  apra_Neukirchen_a  44 k.........kelevveletDiLiiGGGmagcgAAveakeakdlkvvlveK 85 
                        +          + + v ++   L+iGGG+ag  A++ ++  ++++v lve+
     WP_073373516.1 583 NiakgrllepVSQNSVGVTHTALVIGGGIAGINASLSLAA-QGYQVHLVER 632
                        2333444433233455577789**************9985.5688888886 PP

>> WP_143165951.1  FAD-dependent oxidoreductase [Desulfofustis glycolicus]
   #    score  bias  c-Evalue  i-Evalue hmmfrom  hmm to    alifrom  ali to    envfrom  env to     acc
 ---   ------ ----- --------- --------- ------- -------    ------- -------    ------- -------    ----
   1 ?    8.3   0.0   0.00072      0.12      55      86 ..       3      35 ..       1      38 [. 0.89
   2 ?   -3.9   0.0       3.5   5.7e+02     413     428 ..     271     286 ..     263     306 .. 0.85

  Alignments for each domain:
  == domain 1  score: 8.3 bits;  conditional E-value: 0.00072
  apra_Neukirchen_a 55 DiLiiGGGmagcgAAveake.akdlkvvlveKA 86
                        +LiiGG +ag  AA ++++ a  +++ + eK 
     WP_143165951.1  3 HVLIIGGDAAGMSAASQLRRrAPATRISVFEKG 35
                       69******************555******9995 PP

  == domain 2  score: -3.9 bits;  conditional E-value: 3.5
  apra_Neukirchen_a 413 nrmtTvkgLfaaGdva 428
                        +++t v+ ++aaGd+a
     WP_143165951.1 271 RQQTKVPTIWAAGDCA 286
                        6789999******986 PP

>> WP_073373539.1  glycerol-3-phosphate dehydrogenase [Desulfofustis glycolicus]
   #    score  bias  c-Evalue  i-Evalue hmmfrom  hmm to    alifrom  ali to    envfrom  env to     acc
 ---   ------ ----- --------- --------- ------- -------    ------- -------    ------- -------    ----
   1 ?    8.9   0.3   0.00047     0.076      52      88 ..       4      39 ..       1      50 [. 0.82

  Alignments for each domain:
  == domain 1  score: 8.9 bits;  conditional E-value: 0.00047
  apra_Neukirchen_a 52 letDiLiiGGGmagcgAAveakeakdlkvvlveKAai 88
                       ++ D+ +iGGG+ gcg A  a+  ++l+v l+e+ ++
     WP_073373539.1  4 TTYDLAVIGGGINGCGIARDAA-GRGLSVFLCEQNDL 39
                       567***************9987.46799999998665 PP


Internal pipeline statistics summary:
-------------------------------------
Query model(s):                            1  (670 nodes)
Target sequences:                       4406  (1442683 residues searched)
Passed MSV filter:                       174  (0.0394916); expected 88.1 (0.02)
Passed bias filter:                      151  (0.0342714); expected 88.1 (0.02)
Passed Vit filter:                        43  (0.00975942); expected 4.4 (0.001)
Passed Fwd filter:                        27  (0.00612801); expected 0.0 (1e-05)
Initial search space (Z):               4406  [actual number of targets]
Domain search space  (domZ):              27  [number of targets reported over threshold]
# CPU time: 0.12u 0.00s 00:00:00.12 Elapsed: 00:00:00.06
# Mc/sec: 14731.39
//
[ok]
