# Supplementary material for: Sulfur disproportionation occurs globally across anoxic habitats and has multiple mechanisms of independent evolutionary origin
Source: ISME J. 2026 Mar 2;20(1):wrag042. doi: 10.1093/ismejo/wrag042 (PMC12998232; doi:10.1093/ismejo/wrag042)
Supplement: Sup_File_1_HMM_wrag042 [file sup_file_1_hmm_wrag042.zip › SupFile1_HMM/SupFile1c_results/apra_Neukirchen_a-hmm-024_Desulforhopalus_singaporensis_Spore_T1_GCF_900104445.txt]

# hmmsearch :: search profile(s) against a sequence database
# HMMER 3.4 (Aug 2023); http://hmmer.org/
# Copyright (C) 2023 Howard Hughes Medical Institute.
# Freely distributed under the BSD open source license.
# - - - - - - - - - - - - - - - - - - - - - - - - - - - - - - - - - - - -
# query HMM file:                  /Users/lukas/OneDrive/2023_Sulfur/20250723_HMM/profiles_all/apra_Neukirchen_a.hmm
# target sequence database:        /Users/lukas/OneDrive/2023_Sulfur/20250626_HMM/db_new/024_Desulforhopalus_singaporensis_Spore_T1_GCF_900104445.fas
# - - - - - - - - - - - - - - - - - - - - - - - - - - - - - - - - - - - -

Query:       apra_Neukirchen_a  [M=670]
Scores for complete sequences (score includes all domains):
   --- full sequence ---   --- best 1 domain ---    -#dom-
    E-value  score  bias    E-value  score  bias    exp  N  Sequence       Description
    ------- ------ -----    ------- ------ -----   ---- --  --------       -----------
   6.7e-278  921.1   0.2   8.5e-278  920.7   0.2    1.0  1  WP_092222783.1  adenylyl-sulfate reductase subunit alpha [Des
    2.3e-11   40.3   5.6    3.5e-06   23.2   0.0    2.2  2  WP_092222353.1  fumarate reductase/succinate dehydrogenase fl
    3.8e-08   29.7   0.0    4.1e-06   22.9   0.0    2.1  2  WP_092225102.1  NAD(P)/FAD-dependent oxidoreductase [Desulfor
    1.6e-06   24.3   0.1      0.008   12.1   0.0    3.1  3  WP_092224866.1  L-aspartate oxidase [Desulforhopalus singapor
    1.9e-05   20.8   0.0    0.00057   15.9   0.0    2.2  2  WP_092219998.1  FAD-dependent oxidoreductase [Desulforhopalus
    2.1e-05   20.6   0.1      0.021   10.7   0.0    2.2  2  WP_092220760.1  FAD-dependent oxidoreductase [Desulforhopalus
    2.6e-05   20.3   4.8      0.012   11.5   0.7    2.2  2  WP_092226393.1  FAD-dependent oxidoreductase, partial [Desulf
    3.1e-05   20.0   0.3      5e-05   19.3   0.3    1.2  1  WP_092223818.1  CoB--CoM heterodisulfide reductase iron-sulfu
    5.5e-05   19.2   0.3    9.3e-05   18.5   0.3    1.3  1  WP_092219163.1  FAD-binding oxidoreductase [Desulforhopalus s
    6.5e-05   19.0   4.6      0.059    9.2   0.1    3.0  3  WP_092226157.1  NAD(P)/FAD-dependent oxidoreductase [Desulfor
     0.0002   17.4   0.7      0.086    8.7   0.2    2.1  2  WP_092219204.1  NAD(P)/FAD-dependent oxidoreductase [Desulfor
    0.00045   16.2   1.8     0.0021   14.0   0.1    2.6  4  WP_092226030.1  NAD(P)/FAD-dependent oxidoreductase [Desulfor
    0.00061   15.8   0.0    0.00092   15.2   0.0    1.2  1  WP_092222787.1  hydrogenase iron-sulfur subunit [Desulforhopa
    0.00081   15.4   0.9     0.0012   14.8   0.1    1.7  2  WP_245695183.1  FAD-dependent oxidoreductase [Desulforhopalus
    0.00083   15.3   2.0     0.0089   11.9   0.1    2.2  2  WP_092223852.1  FAD-dependent oxidoreductase [Desulforhopalus
     0.0009   15.2   1.2      0.016   11.1   0.9    2.1  2  WP_092218987.1  tRNA uridine-5-carboxymethylaminomethyl(34) s
    0.00099   15.1   1.2     0.0026   13.7   0.2    1.8  2  WP_092225737.1  FAD-dependent oxidoreductase [Desulforhopalus
     0.0019   14.1   0.2     0.0036   13.2   0.2    1.4  1  WP_092224792.1  NAD(P)/FAD-dependent oxidoreductase [Desulfor
     0.0024   13.8   4.3       0.33    6.7   0.0    3.1  3  WP_092225985.1  dihydrolipoyl dehydrogenase [Desulforhopalus 
     0.0026   13.7   0.9     0.0063   12.4   0.3    1.7  2  WP_092221779.1  NAD(P)/FAD-dependent oxidoreductase [Desulfor
     0.0037   13.2   0.5     0.0056   12.6   0.5    1.2  1  WP_092222785.1  FAD-dependent oxidoreductase [Desulforhopalus
      0.004   13.1   0.8      0.037    9.9   0.1    2.1  2  WP_092220100.1  FAD-dependent oxidoreductase [Desulforhopalus
     0.0045   12.9   0.1     0.0059   12.5   0.1    1.1  1  WP_245695197.1  L-threonine 3-dehydrogenase [Desulforhopalus 
     0.0057   12.6   0.1     0.0084   12.0   0.1    1.1  1  WP_092219354.1  FAD-dependent oxidoreductase [Desulforhopalus
     0.0075   12.2   0.8      0.059    9.2   0.2    2.0  2  WP_092224267.1  FAD-dependent oxidoreductase [Desulforhopalus
     0.0081   12.1   3.6       0.76    5.5   0.7    3.0  3  WP_218121877.1  dihydrolipoyl dehydrogenase [Desulforhopalus 
     0.0084   12.0   0.0      0.013   11.4   0.0    1.1  1  WP_092223262.1  FAD-dependent oxidoreductase [Desulforhopalus
     0.0094   11.8   0.7       0.43    6.3   0.1    2.2  2  WP_092219467.1  FAD-dependent oxidoreductase [Desulforhopalus
     0.0099   11.8   2.4       0.53    6.0   0.2    2.9  3  WP_092220204.1  dihydrolipoyl dehydrogenase [Desulforhopalus 
  ------ inclusion threshold ------
       0.01   11.7   0.4       0.69    5.7   0.2    2.2  2  WP_092224067.1  dihydrolipoyl dehydrogenase [Desulforhopalus 
      0.012   11.5   2.8       0.62    5.8   0.0    2.2  2  WP_092225338.1  FAD-dependent oxidoreductase [Desulforhopalus
      0.013   11.4   0.0      0.019   10.8   0.0    1.1  1  WP_092224925.1  FAD-dependent oxidoreductase [Desulforhopalus
      0.014   11.2   0.2      0.092    8.6   0.0    1.9  2  WP_092218826.1  FAD-dependent oxidoreductase [Desulforhopalus
      0.018   10.9   0.0      0.024   10.5   0.0    1.1  1  WP_092224298.1  hypothetical protein [Desulforhopalus singapo
      0.029   10.2   1.4      0.081    8.8   0.2    2.0  2  WP_092223928.1  FAD-dependent oxidoreductase [Desulforhopalus
      0.032   10.1   2.5       0.48    6.2   1.5    2.7  3  WP_245695068.1  dihydrolipoyl dehydrogenase [Desulforhopalus 
      0.035    9.9   0.4      0.052    9.4   0.4    1.1  1  WP_407919124.1  glycerol-3-phosphate dehydrogenase [Desulforh
      0.039    9.8   0.7      0.056    9.3   0.7    1.2  1  WP_176761179.1  FAD-binding oxidoreductase [Desulforhopalus s


Domain annotation for each sequence (and alignments):
>> WP_092222783.1  adenylyl-sulfate reductase subunit alpha [Desulforhopalus singaporensis]
   #    score  bias  c-Evalue  i-Evalue hmmfrom  hmm to    alifrom  ali to    envfrom  env to     acc
 ---   ------ ----- --------- --------- ------- -------    ------- -------    ------- -------    ----
   1 !  920.7   0.2  7.6e-280  8.5e-278      45     628 ..      15     668 ..       3     671 .. 0.96

  Alignments for each domain:
  == domain 1  score: 920.7 bits;  conditional E-value: 7.6e-280
  apra_Neukirchen_a  45 kelevveletDiLiiGGGmagcgAAveake.ak.dlkvvlveKAaierSGavAaGlsAinaYigenetpedyvryvrkdlmgivReDLvldi 134
                         ++evve+e+D Li+GGGma+cgAA+e+k+ a  d+k++lv+KA++erSGavA+GlsAin+Yig n  +edyv++vr+dlmg+vReDL++d+
     WP_092222783.1  15 VNPEVVEMEVDALIVGGGMAACGAAFEIKKwAPdDMKILLVDKASLERSGAVAQGLSAINTYIGGNA-IEDYVKMVRNDLMGVVREDLIYDC 105
                        4799**************************7669********************************9.************************ PP

  apra_Neukirchen_a 135 arhvdevvkkleewGLpil.kdenGk................yvrrGkwqikInGesyKpivAeaakkalgv.evlnrvfitdllvd..edn 206
                        +rhvde+vk++eewGLp++ kd++G+                +vr+Gkwqi+InGesyK+ivAe a +alg+ ++l+rvfi++ll+d  ++n
     WP_092222783.1 106 GRHVDESVKLFEEWGLPVWkKDADGNnldgakpapslreggePVRTGKWQIMINGESYKCIVAEPAATALGAdNILERVFIVKLLLDknKEN 197
                        *******************999***9********************************************999**************9989* PP

  apra_Neukirchen_a 207 rvaGAvgfsvrenkfyvikakavivatGGAagiyrprsvgegrgraWYppfntGsgyamgiraGAemttmEnrfvalRfKDtygPvgtiall 298
                        ++aGA+gfs+renk+y+ik+k+ +va+GGA++i+rprs+geg+graWYp++n+Gs+y+m++++GA +t+mEnrf + RfKD+ygPvg+++ll
     WP_092222783.1 198 QIAGAAGFSTRENKVYIIKCKTALVACGGAVNIFRPRSTGEGKGRAWYPVWNAGSTYTMCAQVGATLTMMENRFTPSRFKDGYGPVGAWFLL 289
                        ******************************************************************************************** PP

  apra_Neukirchen_a 299 vkakavnalgeeyee......elkk..eYgkak.iptslRnyatleevkeGrgPiyldteealq...........d........keleeelw 362
                        +kak+ n lge y        el+k  +Yg ++ +pt+lRn+++l+e+keGrgPiy+ t+ al+           d        k+le+e+w
     WP_092222783.1 290 FKAKVSNGLGEFYAGgdaakaELEKfmPYGASAvTPTCLRNHLMLNELKEGRGPIYMATDVALNaflderreagmDekslkkfwKHLESEAW 381
                        **************99998887777999*98889*****************************999887777666156677888******** PP

  apra_Neukirchen_a 363 edfLdmaisqallwaeeniepekenvEiegtePyivGsHaacsGyWv...dl..................ynrmtTvkgLfaaGdvaGgsph 433
                        edfLdm+++qa lwa  n+epek  +Ei++tePy++GsH++c+G+W+   d                   ynrmtTv+gLf+aGd++G+s+h
     WP_092222783.1 382 EDFLDMSVGQAGLWAGANVEPEKIGSEIMPTEPYMLGSHSGCCGIWTsgpDEdwvpeidnesrvhkykwgYNRMTTVDGLFTAGDGVGASGH 473
                        ***********************************************7773367888899******************************** PP

  apra_Neukirchen_a 434 kfvsGslaeGriAakaavkyildekdekpeldeeeveelkeeiykpletleekkkettagev.pnyitpeeleerlqkimdeYagGistnYe 524
                        kf+sGs+aeGriAak++vk+++d++d+kpe + ++++e+++eiy+p++++ee k ++ta +v pny++p  l++rl+k +deY gG++t+Y+
     WP_092222783.1 474 KFSSGSHAEGRIAAKQMVKFCRDNADFKPEPK-QSAQEIADEIYAPVKRYEEFKGASTAADVnPNYCKPAGLMMRLMKATDEYGGGVATYYM 564
                        *******************************9.999******************************************************** PP

  apra_Neukirchen_a 525 tnekkLeialeklemLkedleklaAedlheLlrawElihRllvaeaviehllfRkEtRwpgyyeraDypelddenwkkfvnskydpetgeie 616
                        t+ k L+i+l++l+ L+ed++k+aA dlheLlr+wE++hR++++e++i+h++fRkE+R+pg+y+r+D+p+ ddenwk+fvns+++pet+e++
     WP_092222783.1 565 TSGKLLNICLDLLRLLREDAAKMAAGDLHELLRCWENYHRIWCVETHIRHIEFRKESRYPGFYYRSDFPTCDDENWKCFVNSTFNPETEEWK 656
                        ******************************************************************************************** PP

  apra_Neukirchen_a 617 iikrplvelvek 628
                        ++k+++v++ve+
     WP_092222783.1 657 CEKVECVNIVET 668
                        *********965 PP

>> WP_092222353.1  fumarate reductase/succinate dehydrogenase flavoprotein subunit [Desulforhopalus singaporensis]
   #    score  bias  c-Evalue  i-Evalue hmmfrom  hmm to    alifrom  ali to    envfrom  env to     acc
 ---   ------ ----- --------- --------- ------- -------    ------- -------    ------- -------    ----
   1 !   16.9   3.5   2.5e-06   0.00027      53     241 ..      33     234 ..      12     259 .. 0.76
   2 !   23.2   0.0   3.1e-08   3.5e-06     400     622 ..     400     629 ..     384     641 .. 0.66

  Alignments for each domain:
  == domain 1  score: 16.9 bits;  conditional E-value: 2.5e-06
  apra_Neukirchen_a  53 etDiLiiGGGmagcgAAveakeak.dlkvv.lveKAaierSGavAaGlsAinaYigenetped.yvryvrkdlmgivReDLvldiarhvdev 141
                        +   +++G G ag  A+ +++e+  ++k   + +     +S a   G++A   Y ++++++   + + ++   +  +Re  v+ +a+   e 
     WP_092222353.1  33 KYSAIVVGTGLAGASASATLAEQGyQVKTFcIQDSPRRAHSIAAQGGINAAKNYQNDGDSVFRlFYDTIK-GGDFRAREANVYRLAQVSTEI 123
                        56679****************9766777651556777888888889**********99965441444444.455579*************** PP

  apra_Neukirchen_a 142 vkkleewGLpilkdenGk..............yvrrGkwqikInGesyKpivAeaakkalgvevlnrvfitdllvdednrvaGAvgfsvren 219
                        +++    G+p+ ++  G+              + +rG+   ++    y  + +++++   +v+++nr  ++d++v  ++r  G +  ++ ++
     WP_092222353.1 124 IDQCVAQGVPFAREYGGTlanrsfggaqvsrtFYARGQTGQQLLLGAYGAL-SRQIHA-GRVTMYNRREMMDVVV-VNGRARGITTRNIITG 212
                        *************99999887777777666654444444333333334332.333333.3569************.88************** PP

  apra_Neukirchen_a 220 kfyvikakavivatGGAagiyr 241
                        ++    a  vi+atGG  ++y 
     WP_092222353.1 213 ELESHAADVVILATGGYGNVYF 234
                        ********************94 PP

  == domain 2  score: 23.2 bits;  conditional E-value: 3.1e-08
  apra_Neukirchen_a 400 sHaacsGyWvdlynrmtTvkgLfaaGdva....Ggs...phkfvsGslaeGr.iAakaavkyildekdekpeldeeeveelkeeiykpletl 483
                         H ++ G+Wvd  + mtT++gLfa G++     G++   ++    G la+G  + a ++++y+ ++  ++ + +++++ +  +e++  ++++
     WP_092222353.1 400 VHYTMGGLWVDY-DLMTTIPGLFAIGECNfsdhGANrlgASALMQG-LADGYfVIATSIAHYLGSNPLDNVSEADQAFVDSRKEVEDRIAKI 489
                        588889*****9.*************98522213321112222333.455543568899999966655555555677777888888888888 PP

  apra_Neukirchen_a 484 eekkkettagevpnyitpeeleerlqkimdeYagGistnYetnekkLeialeklemLkedlek..laAedlheLlrawE....lihRllvae 569
                        +++++  + +     +t++e++++l k+m + +g +      n++ Le+al++l  +++++ +      +++e+ +  E    l + l  ae
     WP_092222353.1 490 LKNSA--SGP--AAKYTVDEIHKELGKLMWDNCGMA-----RNREGLEKALDELPGIRKKFWDsvYIPGSTKEINQSLEragrLADFLEFAE 572
                        87763..223..35689************9999854.....5899**********999987652223445555555555111156667899* PP

  apra_Neukirchen_a 570 aviehllfRkEtRwpgy....yeraDypelddenwkkfvnskydpetgeieiikrpl 622
                        ++i+  l R+E+         +++    ++dde++++    +y+ e+ e e+ k++l
     WP_092222353.1 573 IMIRDALSREESCGCHLreesQTEEHEAKRDDEKYSHVSVWEYKGEDSEPELHKEEL 629
                        ***********9533331100333344556777777776667777777777776666 PP

>> WP_092225102.1  NAD(P)/FAD-dependent oxidoreductase [Desulforhopalus singaporensis]
   #    score  bias  c-Evalue  i-Evalue hmmfrom  hmm to    alifrom  ali to    envfrom  env to     acc
 ---   ------ ----- --------- --------- ------- -------    ------- -------    ------- -------    ----
   1 !   22.9   0.0   3.7e-08   4.1e-06      49      85 ..       9      45 ..       1      48 [. 0.86
   2 ?    4.4   0.1     0.015       1.6     410     433 ..     427     449 ..     420     458 .. 0.85

  Alignments for each domain:
  == domain 1  score: 22.9 bits;  conditional E-value: 3.7e-08
  apra_Neukirchen_a 49 vveletDiLiiGGGmagcgAAveakeakdlkvvlveK 85
                       +   + D++i+GGG ag +AA+ ++++++lkv+l+eK
     WP_092225102.1  9 QPSSQFDVIIVGGGPAGLFAAYYLAQHSSLKVLLIEK 45
                       445689******************************9 PP

  == domain 2  score: 4.4 bits;  conditional E-value: 0.015
  apra_Neukirchen_a 410 dlynrmtTvkgLfaaGdvaGgsph 433
                        d+ n +t v+gLf aGd+ G +++
     WP_092225102.1 427 DN-NLETKVRGLFVAGDGPGVAGN 449
                        55.889************998876 PP

>> WP_092224866.1  L-aspartate oxidase [Desulforhopalus singaporensis]
   #    score  bias  c-Evalue  i-Evalue hmmfrom  hmm to    alifrom  ali to    envfrom  env to     acc
 ---   ------ ----- --------- --------- ------- -------    ------- -------    ------- -------    ----
   1 ?    4.2   0.0     0.017       1.9      54      85 ..       5      35 ..       1      45 [. 0.79
   2 !   12.1   0.0   7.2e-05     0.008     204     274 ..     175     235 ..     131     244 .. 0.84
   3 ?    4.4   0.0     0.016       1.7     395     460 ..     346     412 ..     337     458 .. 0.82

  Alignments for each domain:
  == domain 1  score: 4.2 bits;  conditional E-value: 0.017
  apra_Neukirchen_a 54 tDiLiiGGGmagcgAAveakeakdlkvvlveK 85
                        D++i+G G+ag  A + +ke   l+vv++ K
     WP_092224866.1  5 YDVVIVGSGVAGLSAGILLKEYG-LNVVVITK 35
                       69**************9998754.55555444 PP

  == domain 2  score: 12.1 bits;  conditional E-value: 7.2e-05
  apra_Neukirchen_a 204 ednrvaGAvgfsvrenkfyvikakavivatGGAagiyrprsvgegrgraWYppfntGsgyamgiraGAemt 274
                        +  +v+G + ++ +++ + ++ a  vi+atGG  +iy+   +         p   tG g++m+ raGA + 
     WP_092224866.1 175 P-SEVMGLYVLNNEKEVVETFLAHNVILATGGLGNIYQHTTN---------PLLATGDGMSMAYRAGADII 235
                        4.79*********************************97766.........88899999999999999875 PP

  == domain 3  score: 4.4 bits;  conditional E-value: 0.016
  apra_Neukirchen_a 395 PyivGsHaacsGyWvdlynrmtTvkgLfaaGdva..Ggs.phkfvsGslaeGriAakaavkyildekde 460
                        P +  +H  c G+ vd    ++++ +L+a G+++  G   +++  s sl eG   ak+a++ i++e  e
     WP_092224866.1 346 PVVPAAHYFCGGIKVDR-FGRSSIANLYAIGETSctGVHgANRLASTSLLEGLTWAKQAADHIRSEG-E 412
                        66778999*********.88899********98622444257999***************9997553.3 PP

>> WP_092219998.1  FAD-dependent oxidoreductase [Desulforhopalus singaporensis]
   #    score  bias  c-Evalue  i-Evalue hmmfrom  hmm to    alifrom  ali to    envfrom  env to     acc
 ---   ------ ----- --------- --------- ------- -------    ------- -------    ------- -------    ----
   1 ?    2.4   0.0     0.062       6.9      55      84 ..      18      46 ..       4      50 .. 0.83
   2 !   15.9   0.0   5.1e-06   0.00057      36      84 ..     775     824 ..     740     826 .. 0.60

  Alignments for each domain:
  == domain 1  score: 2.4 bits;  conditional E-value: 0.062
  apra_Neukirchen_a 55 DiLiiGGGmagcgAAveakeakdlkvvlve 84
                        +L+iGGG++g  +++ +++a ++kv lve
     WP_092219998.1 18 AVLVIGGGISGMQSSLDLANA-GMKVYLVE 46
                       69**************99975.59999998 PP

  == domain 2  score: 15.9 bits;  conditional E-value: 5.1e-06
  apra_Neukirchen_a  36 allaalamkkelevve..letDiLiiGGGmagcgAAveakeakdlkvvlve 84 
                        +++a+++ ++ l++ e  ++  +L+iGGG+ag  AA+ea+++    v lve
     WP_092219998.1 775 MAVANASAAEPLKEMEfdVDSRLLVIGGGVAGMTAAIEAARQG-FGVYLVE 824
                        22222222334444441135569****************9864.5555555 PP

>> WP_092220760.1  FAD-dependent oxidoreductase [Desulforhopalus singaporensis]
   #    score  bias  c-Evalue  i-Evalue hmmfrom  hmm to    alifrom  ali to    envfrom  env to     acc
 ---   ------ ----- --------- --------- ------- -------    ------- -------    ------- -------    ----
   1 !    7.7   0.0    0.0015      0.16      46      84 ..       4      41 ..       1      44 [. 0.79
   2 !   10.7   0.0   0.00019     0.021      48      86 ..     594     631 ..     548     639 .. 0.71

  Alignments for each domain:
  == domain 1  score: 7.7 bits;  conditional E-value: 0.0015
  apra_Neukirchen_a 46 elevveletDiLiiGGGmagcgAAveakeakdlkvvlve 84
                       + ++++ +  iL++GGG +g  +A+ ++ea+  +vvlv+
     WP_092220760.1  4 SNKTQTPNNKILVVGGGLGGIRTALDLAEAE-KDVVLVD 41
                       4566777899******************976.4666666 PP

  == domain 2  score: 10.7 bits;  conditional E-value: 0.00019
  apra_Neukirchen_a  48 evveletDiLiiGGGmagcgAAveakeakdlkvvlveKA 86 
                        +   ++ ++L++GGG+ g  AA++++ + + ++ l+eK+
     WP_092220760.1 594 QSLPMNKNVLVVGGGVTGMTAALNLADQ-GFQIYLAEKS 631
                        23447899****************9975.6999999997 PP

>> WP_092226393.1  FAD-dependent oxidoreductase, partial [Desulforhopalus singaporensis]
   #    score  bias  c-Evalue  i-Evalue hmmfrom  hmm to    alifrom  ali to    envfrom  env to     acc
 ---   ------ ----- --------- --------- ------- -------    ------- -------    ------- -------    ----
   1 !   11.5   0.7   0.00011     0.012      54      86 ..       4      35 ..       1      37 [. 0.89
   2 !   10.5   0.2   0.00021     0.024     405     473 ..     291     359 ..     284     395 .. 0.63

  Alignments for each domain:
  == domain 1  score: 11.5 bits;  conditional E-value: 0.00011
  apra_Neukirchen_a 54 tDiLiiGGGmagcgAAveakeakdlkvvlveKA 86
                        D+ iiGGG ag  AA+e   a++l+vvlve A
     WP_092226393.1  4 KDLAIIGGGPAGMSAAIEGV-ANGLSVVLVENA 35
                       69***************977.568*******98 PP

  == domain 2  score: 10.5 bits;  conditional E-value: 0.00021
  apra_Neukirchen_a 405 sGyWv..dlynrmtTvkgLfaaGdvaGgsphkfvsGslaeGriAakaavkyi.....ldekdekpeldeeeveelk 473
                         G W        +t+ +g+f aGd+a  s + +   ++ eGriAa ++++++     + +   + +l++++ ++ k
     WP_092226393.1 291 IGQWQvnHSEYMETSRNGIFVAGDGA--SVKGY-DAAILEGRIAAIEVARQLgrvggQ-K---ADQLTKQDRKKAK 359
                        57786542234678899*******54..55555.569***************765421.1...1222222222222 PP

>> WP_092223818.1  CoB--CoM heterodisulfide reductase iron-sulfur subunit A family protein [Desulforhopalus singaporensi
   #    score  bias  c-Evalue  i-Evalue hmmfrom  hmm to    alifrom  ali to    envfrom  env to     acc
 ---   ------ ----- --------- --------- ------- -------    ------- -------    ------- -------    ----
   1 !   19.3   0.3   4.5e-07     5e-05      42      86 ..     119     171 ..      84     175 .. 0.67

  Alignments for each domain:
  == domain 1  score: 19.3 bits;  conditional E-value: 4.5e-07
  apra_Neukirchen_a  42 amk.........kelevveletDiLiiGGGmagcgAAveakeakdlkvvlveKA 86 
                        +m+            ++  ++  +LiiGGG+ag  AA+  +e  +l+vvlveK 
     WP_092223818.1 119 MMAaeklrhnapLMAKKFDINKRVLIIGGGVAGIQAALDCAEG-GLEVVLVEKT 171
                        22233333333323456667889****************9975.69******96 PP

>> WP_092219163.1  FAD-binding oxidoreductase [Desulforhopalus singaporensis]
   #    score  bias  c-Evalue  i-Evalue hmmfrom  hmm to    alifrom  ali to    envfrom  env to     acc
 ---   ------ ----- --------- --------- ------- -------    ------- -------    ------- -------    ----
   1 !   18.5   0.3   8.4e-07   9.3e-05      53      85 ..       2      33 ..       1      49 [. 0.81

  Alignments for each domain:
  == domain 1  score: 18.5 bits;  conditional E-value: 8.4e-07
  apra_Neukirchen_a 53 etDiLiiGGGmagcgAAveakeakdlkvvlveK 85
                       ++D+Li+GGG  gc +A+e++++   +v++ eK
     WP_092219163.1  2 KADVLIVGGGLMGCATAIELARKG-KSVTVFEK 33
                       78******************9854.67888887 PP

>> WP_092226157.1  NAD(P)/FAD-dependent oxidoreductase [Desulforhopalus singaporensis]
   #    score  bias  c-Evalue  i-Evalue hmmfrom  hmm to    alifrom  ali to    envfrom  env to     acc
 ---   ------ ----- --------- --------- ------- -------    ------- -------    ------- -------    ----
   1 !    9.2   0.1   0.00053     0.059      53      85 ..       3      34 ..       1      36 [. 0.88
   2 ?    1.9   0.1     0.088       9.8      52      70 ..     143     161 ..      95     177 .. 0.78
   3 !    8.5   0.1   0.00086     0.096     410     455 ..     261     304 ..     254     307 .. 0.83

  Alignments for each domain:
  == domain 1  score: 9.2 bits;  conditional E-value: 0.00053
  apra_Neukirchen_a 53 etDiLiiGGGmagcgAAveakeakdlkvvlveK 85
                       + D++iiG+G ag  A++ a +a+ + v++++K
     WP_092226157.1  3 TYDVIIIGAGPAGMTASIYAIRAN-MTVLILDK 34
                       57***************9998875.89999998 PP

  == domain 2  score: 1.9 bits;  conditional E-value: 0.088
  apra_Neukirchen_a  52 letDiLiiGGGmagcgAAv 70 
                         + D+++iGGG+++   ++
     WP_092226157.1 143 RDKDVVVIGGGNSAVEESL 161
                        589********99876555 PP

  == domain 3  score: 8.5 bits;  conditional E-value: 0.00086
  apra_Neukirchen_a 410 dlynrmtTvkgLfaaGdvaGgsphkfvsGslaeGriAakaavkyil 455
                        d  +  t v+g++ aGd+     ++ v+ ++ +G iAa++a+ky++
     WP_092226157.1 261 DD-EMTTKVTGIYGAGDITNKKLRQVVT-ACSDGAIAANSAAKYVE 304
                        44.55666**********9999888887.668************95 PP

>> WP_092219204.1  NAD(P)/FAD-dependent oxidoreductase [Desulforhopalus singaporensis]
   #    score  bias  c-Evalue  i-Evalue hmmfrom  hmm to    alifrom  ali to    envfrom  env to     acc
 ---   ------ ----- --------- --------- ------- -------    ------- -------    ------- -------    ----
   1 !    8.7   0.2   0.00077     0.086      50      84 ..       6      39 ..       1      42 [. 0.83
   2 !    7.1   0.0    0.0023      0.26     411     431 ..     294     321 ..     286     340 .. 0.77

  Alignments for each domain:
  == domain 1  score: 8.7 bits;  conditional E-value: 0.00077
  apra_Neukirchen_a 50 veletDiLiiGGGmagcgAAveakeakdlkvvlve 84
                        e++tD+L+ GGG ag  +A+ a++  +l+v+lv+
     WP_092219204.1  6 MEMRTDLLVAGGGPAGYSCAIMAASL-GLDVTLVD 39
                       6889****************998864.57787776 PP

  == domain 2  score: 7.1 bits;  conditional E-value: 0.0023
  apra_Neukirchen_a 411 l.......ynrmtTvkgLfaaGdvaGgs 431
                                 +++tT + +faaGdv Gg 
     WP_092219204.1 294 EhgfivtdQRQQTTSPTIFAAGDVTGGE 321
                        33333333599***************95 PP

>> WP_092226030.1  NAD(P)/FAD-dependent oxidoreductase [Desulforhopalus singaporensis]
   #    score  bias  c-Evalue  i-Evalue hmmfrom  hmm to    alifrom  ali to    envfrom  env to     acc
 ---   ------ ----- --------- --------- ------- -------    ------- -------    ------- -------    ----
   1 !   14.0   0.1   1.9e-05    0.0021      51      80 ..       4      32 ..       1      39 [. 0.80
   2 ?   -2.6   0.0       1.9   2.1e+02     216     234 ..      96     114 ..      93     114 .. 0.81
   3 ?   -3.8   0.1       4.7   5.2e+02      56      65 ..     145     154 ..     143     155 .. 0.89
   4 ?    0.3   0.0      0.27        30     413     457 ..     263     306 ..     233     310 .. 0.84

  Alignments for each domain:
  == domain 1  score: 14.0 bits;  conditional E-value: 1.9e-05
  apra_Neukirchen_a 51 eletDiLiiGGGmagcgAAveakeak.dlkv 80
                       e ++D++iiGGG ag  AA+ a++a+ d   
     WP_092226030.1  4 EKQVDLVIIGGGPAGMTAAIYAAQANlD--T 32
                       5689*****************9997633..3 PP

  == domain 2  score: -2.6 bits;  conditional E-value: 1.9
  apra_Neukirchen_a 216 vrenkfyvikakavivatG 234
                        + e +  v+++kavi+atG
     WP_092226030.1  96 TIETDEAVFHSKAVILATG 114
                        55666779**********9 PP

  == domain 3  score: -3.8 bits;  conditional E-value: 4.7
  apra_Neukirchen_a  56 iLiiGGGmag 65 
                        +L++GGG++g
     WP_092226030.1 145 VLVVGGGNSG 154
                        89*****998 PP

  == domain 4  score: 0.3 bits;  conditional E-value: 0.27
  apra_Neukirchen_a 413 nrmtTvkgLfaaGdvaGgsphkfvsGslaeGriAakaavkyilde 457
                        n +t ++g++ aGd+      + ++ ++ ++ iAa +a +yi++ 
     WP_092226030.1 263 NMETNLPGVYSAGDINDKIF-RQITTAMGDATIAALSAERYIRNL 306
                        67899*********987665.457889999999999999999754 PP

>> WP_092222787.1  hydrogenase iron-sulfur subunit [Desulforhopalus singaporensis]
   #    score  bias  c-Evalue  i-Evalue hmmfrom  hmm to    alifrom  ali to    envfrom  env to     acc
 ---   ------ ----- --------- --------- ------- -------    ------- -------    ------- -------    ----
   1 !   15.2   0.0   8.3e-06   0.00092      44      85 ..     125     175 ..      89     180 .. 0.73

  Alignments for each domain:
  == domain 1  score: 15.2 bits;  conditional E-value: 8.3e-06
  apra_Neukirchen_a  44 k..........kelevveletDiLiiGGGmagcgAAveakeakdlkvvlveK 85 
                        +          + ++ + l+  iL++GGG ag  AA ea+ a +++v+lveK
     WP_092222787.1 125 ActrakktllpEPYQLEVLNKKILVMGGGLAGLTAAKEAAAA-GYEVLLVEK 175
                        22233334444667888899******************9865.699*****9 PP

>> WP_245695183.1  FAD-dependent oxidoreductase [Desulforhopalus singaporensis]
   #    score  bias  c-Evalue  i-Evalue hmmfrom  hmm to    alifrom  ali to    envfrom  env to     acc
 ---   ------ ----- --------- --------- ------- -------    ------- -------    ------- -------    ----
   1 ?   -3.2   0.1         3   3.3e+02      56      74 ..      17      35 ..      10      43 .. 0.85
   2 !   14.8   0.1   1.1e-05    0.0012      44     177 ..     583     713 ..     547     753 .. 0.62

  Alignments for each domain:
  == domain 1  score: -3.2 bits;  conditional E-value: 3
  apra_Neukirchen_a 56 iLiiGGGmagcgAAveake 74
                       +L++G G++g  A++ +++
     WP_245695183.1 17 VLVVGSGIGGMQASLDLAN 35
                       8************998765 PP

  == domain 2  score: 14.8 bits;  conditional E-value: 1.1e-05
  apra_Neukirchen_a  44 k.........kelevveletDiLiiGGGmagcgAAveakeakdlkvvlveKAaierSGavAaGlsAinaYigenetpedyvryvrkdlmgiv 126
                        +          +   v +e   L++GGG+ag  AA+ ++e+ ++ v +veK++  r G +   l  + + +++++ +  +++ v + +++  
     WP_245695183.1 583 NvaktrnlvpVSQASVGVEHTALVVGGGIAGMNAALSMAEQ-GYGVHIVEKSN--RLGGL---LRKVRTTLEQDD-VPAFLKGVIEKVQE-- 665
                        2222333443333456678899***************9975.589999***87..55544...455555666665.55566666655554.. PP

  apra_Neukirchen_a 127 ReDLvldiarhvdevvkklee.wGLpilkdenGkyvrrGkwqikInGesyKp 177
                        R+D+++ +      +v+ ++  +G    k +nG++vr+G   i + G +y p
     WP_245695183.1 666 RDDITVHM----RTTVESFDGfVGNFSTKLSNGTVVRHGALLIAVGGQEYQP 713
                        66655433....3444444441344444556666666666666666666655 PP

>> WP_092223852.1  FAD-dependent oxidoreductase [Desulforhopalus singaporensis]
   #    score  bias  c-Evalue  i-Evalue hmmfrom  hmm to    alifrom  ali to    envfrom  env to     acc
 ---   ------ ----- --------- --------- ------- -------    ------- -------    ------- -------    ----
   1 !   11.9   0.1     8e-05    0.0089      44      80 ..     360     402 ..     322     409 .. 0.63
   2 ?    2.8   0.2     0.046       5.2      45      76 ..     491     522 ..     448     538 .. 0.68

  Alignments for each domain:
  == domain 1  score: 11.9 bits;  conditional E-value: 8e-05
  apra_Neukirchen_a  44 k.......kelevveletDiLiiGGGmagcgAAveakeakdlkv 80 
                        +       +++e+ e    ++++GGG+ag  AA+ a+ea    v
     WP_092223852.1 360 NpraghelEKVEKPEAVKKVMVVGGGVAGISAAISAAEAG-HAV 402
                        0333434456777777889*****************9865.334 PP

  == domain 2  score: 2.8 bits;  conditional E-value: 0.046
  apra_Neukirchen_a  45 kelevveletDiLiiGGGmagcgAAveakeak 76 
                           +++e+ + +++iGGG+ g  +A+ ++e+ 
     WP_092223852.1 491 VLAQKKETGASVVVIGGGAVGVETALYLAEQG 522
                        33456778889**************9998854 PP

>> WP_092218987.1  tRNA uridine-5-carboxymethylaminomethyl(34) synthesis enzyme MnmG [Desulforhopalus singaporensis]
   #    score  bias  c-Evalue  i-Evalue hmmfrom  hmm to    alifrom  ali to    envfrom  env to     acc
 ---   ------ ----- --------- --------- ------- -------    ------- -------    ------- -------    ----
   1 !   11.1   0.9   0.00014     0.016      53      76 ..       5      28 ..       1      42 [. 0.78
   2 ?    2.1   0.0     0.074       8.2     417     461 ..     360     401 ..     355     431 .. 0.83

  Alignments for each domain:
  == domain 1  score: 11.1 bits;  conditional E-value: 0.00014
  apra_Neukirchen_a 53 etDiLiiGGGmagcgAAveakeak 76
                       + D++++G+G agc AA+ a++  
     WP_092218987.1  5 QFDVIVVGAGHAGCEAALAAARLG 28
                       68*****************99854 PP

  == domain 2  score: 2.1 bits;  conditional E-value: 0.074
  apra_Neukirchen_a 417 TvkgLfaaGdvaGgsphkfvsGslaeGriAakaavkyildekdek 461
                         ++gLf aG + G s+      + a+G +A+ +av+y++++k   
     WP_092218987.1 360 MIRGLFLAGQINGTSGYE---EAAAQGLVASINAVRYTRNQKPLV 401
                        589************975...689*************98877654 PP

>> WP_092225737.1  FAD-dependent oxidoreductase [Desulforhopalus singaporensis]
   #    score  bias  c-Evalue  i-Evalue hmmfrom  hmm to    alifrom  ali to    envfrom  env to     acc
 ---   ------ ----- --------- --------- ------- -------    ------- -------    ------- -------    ----
   1 !   13.7   0.2   2.3e-05    0.0026      46      86 ..     371     410 ..     327     413 .. 0.67
   2 ?   -0.4   0.0      0.41        46      49      76 ..     497     524 ..     464     540 .. 0.77

  Alignments for each domain:
  == domain 1  score: 13.7 bits;  conditional E-value: 2.3e-05
  apra_Neukirchen_a  46 elevveletDiLiiGGGmagcgAAveakeakdlkvvlveKA 86 
                        + +   +   +L++GGG+ag  AA+ a+e    kv+l eK+
     WP_092225737.1 371 RQQLAAVPRKVLVVGGGAAGLSAALAAAECG-HKVTLYEKS 410
                        2345556779***************999864.799999996 PP

  == domain 2  score: -0.4 bits;  conditional E-value: 0.41
  apra_Neukirchen_a  49 vveletDiLiiGGGmagcgAAveakeak 76 
                        +v +   +++iGGG+ g  +A+ ++e+ 
     WP_092225737.1 497 KVSVGKRVVVIGGGAVGVETALFVAEQG 524
                        455666799*********9999888754 PP

>> WP_092224792.1  NAD(P)/FAD-dependent oxidoreductase [Desulforhopalus singaporensis]
   #    score  bias  c-Evalue  i-Evalue hmmfrom  hmm to    alifrom  ali to    envfrom  env to     acc
 ---   ------ ----- --------- --------- ------- -------    ------- -------    ------- -------    ----
   1 !   13.2   0.2   3.2e-05    0.0036      53     100 ..       3      49 ..       1      59 [. 0.82

  Alignments for each domain:
  == domain 1  score: 13.2 bits;  conditional E-value: 3.2e-05
  apra_Neukirchen_a  53 etDiLiiGGGmagcgAAveakeakdlkvvlveKAaierSGavAaGlsA 100
                        ++D+++iG+G+ag   A+ ++  ++++vv+veK+++    +  aG +A
     WP_092224792.1   3 KMDVVVIGAGTAGQTVAYDLAV-EGYEVVVVEKSETPGGVCSLAGCQA 49 
                        68*****************985.579*******987666565556555 PP

>> WP_092225985.1  dihydrolipoyl dehydrogenase [Desulforhopalus singaporensis]
   #    score  bias  c-Evalue  i-Evalue hmmfrom  hmm to    alifrom  ali to    envfrom  env to     acc
 ---   ------ ----- --------- --------- ------- -------    ------- -------    ------- -------    ----
   1 ?    4.6   0.7     0.013       1.5      53      87 ..       4      37 ..       1      46 [. 0.86
   2 ?    2.3   0.1     0.067       7.5      46      84 ..     162     199 ..     113     202 .. 0.73
   3 !    6.7   0.0    0.0029      0.33     409     453 ..     291     332 ..     281     355 .. 0.83

  Alignments for each domain:
  == domain 1  score: 4.6 bits;  conditional E-value: 0.013
  apra_Neukirchen_a 53 etDiLiiGGGmagcgAAveakeakdlkvvlveKAa 87
                         D++i+G+G +g +A ++a++  +lk ++veK +
     WP_092225985.1  4 MYDLIIVGAGPGGYVAGIRASQL-GLKACIVEKEK 37
                       56****************99875.58999999865 PP

  == domain 2  score: 2.3 bits;  conditional E-value: 0.067
  apra_Neukirchen_a  46 elevveletDiLiiGGGmagcgAAveakeakdlkvvlve 84 
                         l++++l   ++i+GGG+ gc  A   ++a +++v++ve
     WP_092225985.1 162 ILNQKKLPKKLIILGGGAIGCEFAHI-MNAFGVNVIIVE 199
                        45677888899**********98854.445578888877 PP

  == domain 3  score: 6.7 bits;  conditional E-value: 0.0029
  apra_Neukirchen_a 409 vdlynrmtTvkgLfaaGdvaGgsphkfvsGslaeGriAakaavky 453
                        vd  n +t vk++fa Gdv+G     +v  +  eG+iA + ++++
     WP_092225985.1 291 VDD-NYQTAVKNVFAIGDVVGTPQLAHV--ASKEGEIAIEFIANK 332
                        577.99***************9888888..578999987766655 PP

>> WP_092221779.1  NAD(P)/FAD-dependent oxidoreductase [Desulforhopalus singaporensis]
   #    score  bias  c-Evalue  i-Evalue hmmfrom  hmm to    alifrom  ali to    envfrom  env to     acc
 ---   ------ ----- --------- --------- ------- -------    ------- -------    ------- -------    ----
   1 !   12.4   0.3   5.7e-05    0.0063      51      84 ..       2      34 ..       1      37 [. 0.81
   2 ?   -1.1   0.0       0.7        78     413     454 ..     292     330 ..     283     360 .. 0.63

  Alignments for each domain:
  == domain 1  score: 12.4 bits;  conditional E-value: 5.7e-05
  apra_Neukirchen_a 51 eletDiLiiGGGmagcgAAveakeakdlkvvlve 84
                       e +tD++iiGGG ag  AA+ a++   l+v +v+
     WP_092221779.1  2 ENQTDLIIIGGGPAGLAAACSASSCG-LEVAVVD 34
                       568*****************998754.6666665 PP

  == domain 2  score: -1.1 bits;  conditional E-value: 0.7
  apra_Neukirchen_a 413 nrmtTvkgLfaaGdvaGgsphkfvsG...slaeGriAakaavkyi 454
                          +t+++g++ aGd+       +v G   s+ +G +A+ +++++i
     WP_092221779.1 292 FGATSIDGIYLAGDAN------YVHGgdaSIIKGTLAGIDVARKI 330
                        46899*********74......33332335556666666666655 PP

>> WP_092222785.1  FAD-dependent oxidoreductase [Desulforhopalus singaporensis]
   #    score  bias  c-Evalue  i-Evalue hmmfrom  hmm to    alifrom  ali to    envfrom  env to     acc
 ---   ------ ----- --------- --------- ------- -------    ------- -------    ------- -------    ----
   1 !   12.6   0.5     5e-05    0.0056      53      87 ..       8      41 ..       1      49 [. 0.82

  Alignments for each domain:
  == domain 1  score: 12.6 bits;  conditional E-value: 5e-05
  apra_Neukirchen_a 53 etDiLiiGGGmagcgAAveakeakdlkvvlveKAa 87
                       +  +L++GGG++g  AA+ea+e    +v lveK a
     WP_092222785.1  8 TGAVLVVGGGISGLTAALEAAEVG-KDVFLVEKGA 41
                       4479****************9953.5899999965 PP

>> WP_092220100.1  FAD-dependent oxidoreductase [Desulforhopalus singaporensis]
   #    score  bias  c-Evalue  i-Evalue hmmfrom  hmm to    alifrom  ali to    envfrom  env to     acc
 ---   ------ ----- --------- --------- ------- -------    ------- -------    ------- -------    ----
   1 !    9.9   0.1   0.00034     0.037      45      85 ..     369     408 ..     327     410 .. 0.69
   2 ?    1.5   0.1      0.11        13      56      87 ..     503     539 ..     493     542 .. 0.85

  Alignments for each domain:
  == domain 1  score: 9.9 bits;  conditional E-value: 0.00034
  apra_Neukirchen_a  45 kelevveletDiLiiGGGmagcgAAveakeakdlkvvlveK 85 
                        +++++      ++++GGG+ag  AA+ a+e+   +v l eK
     WP_092220100.1 369 ARVTTSSRPRRVMVVGGGAAGISAALSAAETG-HEVKLYEK 408
                        345566666789****************9844.56666666 PP

  == domain 2  score: 1.5 bits;  conditional E-value: 0.11
  apra_Neukirchen_a  56 iLiiGGGmagcgAAveake.ak....dlkvvlveKAa 87 
                        i++iGGG+ g  +A+ ++e  +     lk +lv++Aa
     WP_092220100.1 503 IVVIGGGAVGVETALMLAEsGTmsaeALKFLLVNQAA 539
                        89*************9999544677788999999887 PP

>> WP_245695197.1  L-threonine 3-dehydrogenase [Desulforhopalus singaporensis]
   #    score  bias  c-Evalue  i-Evalue hmmfrom  hmm to    alifrom  ali to    envfrom  env to     acc
 ---   ------ ----- --------- --------- ------- -------    ------- -------    ------- -------    ----
   1 !   12.5   0.1   5.3e-05    0.0059      47      84 ..     161     198 ..     115     203 .. 0.75

  Alignments for each domain:
  == domain 1  score: 12.5 bits;  conditional E-value: 5.3e-05
  apra_Neukirchen_a  47 levveletDiLiiGGGmagcgAAveakeakdlkvvlve 84 
                        l+   l  D+Li G+G  gc+AA  a++a   +vv+ +
     WP_245695197.1 161 LSFDILGEDVLITGAGPIGCMAAAVARHAGARHVVITD 198
                        55566778********************9999999987 PP

>> WP_092219354.1  FAD-dependent oxidoreductase [Desulforhopalus singaporensis]
   #    score  bias  c-Evalue  i-Evalue hmmfrom  hmm to    alifrom  ali to    envfrom  env to     acc
 ---   ------ ----- --------- --------- ------- -------    ------- -------    ------- -------    ----
   1 !   12.0   0.1   7.6e-05    0.0084      53      92 ..       8      46 ..       2      72 .. 0.81

  Alignments for each domain:
  == domain 1  score: 12.0 bits;  conditional E-value: 7.6e-05
  apra_Neukirchen_a 53 etDiLiiGGGmagcgAAveakeakdlkvvlveKAaierSG 92
                       ++ ++iiGGG+ gc +A+++ +a   +v+++e+ ++  SG
     WP_092219354.1  8 HAQVVIIGGGIVGCSTAYHLTKAGFKDVLVLERKELG-SG 46
                       5689********************999****998775.44 PP

>> WP_092224267.1  FAD-dependent oxidoreductase [Desulforhopalus singaporensis]
   #    score  bias  c-Evalue  i-Evalue hmmfrom  hmm to    alifrom  ali to    envfrom  env to     acc
 ---   ------ ----- --------- --------- ------- -------    ------- -------    ------- -------    ----
   1 ?    1.1   0.0      0.15        17      55      86 ..     400     430 ..     353     432 .. 0.79
   2 !    9.2   0.2   0.00053     0.059      50      84 ..     518     551 ..     476     555 .. 0.80

  Alignments for each domain:
  == domain 1  score: 1.1 bits;  conditional E-value: 0.15
  apra_Neukirchen_a  55 DiLiiGGGmagcgAAveakeakdlkvvlveKA 86 
                         +L+ G+G+ag  AA  +++ ++ +v l eK+
     WP_092224267.1 400 KVLVAGAGIAGMEAARVLAK-RGHQVFLHEKS 430
                        69***********9988776.45688888886 PP

  == domain 2  score: 9.2 bits;  conditional E-value: 0.00053
  apra_Neukirchen_a  50 veletDiLiiGGGmagcgAAveakeakdlkvvlve 84 
                        ++   + +++GGG agc  A+ ++  k++kv++ve
     WP_092224267.1 518 TKAGQNCVVVGGGLAGCEVAIWLAA-KGCKVTVVE 551
                        55567899************99885.679999987 PP

>> WP_218121877.1  dihydrolipoyl dehydrogenase [Desulforhopalus singaporensis]
   #    score  bias  c-Evalue  i-Evalue hmmfrom  hmm to    alifrom  ali to    envfrom  env to     acc
 ---   ------ ----- --------- --------- ------- -------    ------- -------    ------- -------    ----
   1 !    5.5   0.7    0.0069      0.76      53      87 ..       5      38 ..       1      47 [. 0.86
   2 ?    3.3   0.0     0.033       3.7      47      84 ..     164     200 ..     121     203 .. 0.75
   3 ?    2.3   0.0     0.065       7.3     409     450 ..     292     330 ..     282     365 .. 0.78

  Alignments for each domain:
  == domain 1  score: 5.5 bits;  conditional E-value: 0.0069
  apra_Neukirchen_a 53 etDiLiiGGGmagcgAAveakeakdlkvvlveKAa 87
                         D++iiG+G +g +A ++a++  +lk ++veK +
     WP_218121877.1  5 MYDLIIIGAGPGGYVAGIRASQL-GLKACIVEKQK 38
                       57****************99875.59999999966 PP

  == domain 2  score: 3.3 bits;  conditional E-value: 0.033
  apra_Neukirchen_a  47 levveletDiLiiGGGmagcgAAveakeakdlkvvlve 84 
                        l++++l   i+i+GGG+ gc  A  +++a +++v++ve
     WP_218121877.1 164 LNQKKLPKKIIILGGGAIGCEFAH-IMNAFGVNVIIVE 200
                        567788899***********9885.4445578888887 PP

  == domain 3  score: 2.3 bits;  conditional E-value: 0.065
  apra_Neukirchen_a 409 vdlynrmtTvkgLfaaGdvaGgsphkfvsGslaeGriAakaa 450
                        vd+ n +t vk++fa Gdv+      +v  +  e++iA + +
     WP_218121877.1 292 VDN-NYQTAVKNVFAIGDVVATPQLAHV--ASKEAEIAVEYI 330
                        577.99*************976555555..445556665555 PP

>> WP_092223262.1  FAD-dependent oxidoreductase [Desulforhopalus singaporensis]
   #    score  bias  c-Evalue  i-Evalue hmmfrom  hmm to    alifrom  ali to    envfrom  env to     acc
 ---   ------ ----- --------- --------- ------- -------    ------- -------    ------- -------    ----
   1 !   11.4   0.0   0.00011     0.013      54      90 ..       9      45 ..       4      55 .. 0.85

  Alignments for each domain:
  == domain 1  score: 11.4 bits;  conditional E-value: 0.00011
  apra_Neukirchen_a 54 tDiLiiGGGmagcgAAveakeakdlkvvlveKAaier 90
                       + ++iiGGG+ gc +A+++ e    +vvl+e+  i+ 
     WP_092223262.1  9 AQVVIIGGGIVGCSTAYHLVELGWKDVVLLERKRISS 45
                       679******************9999******998863 PP

>> WP_092219467.1  FAD-dependent oxidoreductase [Desulforhopalus singaporensis]
   #    score  bias  c-Evalue  i-Evalue hmmfrom  hmm to    alifrom  ali to    envfrom  env to     acc
 ---   ------ ----- --------- --------- ------- -------    ------- -------    ------- -------    ----
   1 ?    3.6   0.0     0.026       2.9      47      70 ..     396     419 ..     351     434 .. 0.65
   2 !    6.3   0.1    0.0039      0.43      50      85 ..     522     556 ..     488     566 .. 0.80

  Alignments for each domain:
  == domain 1  score: 3.6 bits;  conditional E-value: 0.026
  apra_Neukirchen_a  47 levveletDiLiiGGGmagcgAAv 70 
                        +++      i+iiGGG ag  AA 
     WP_092219467.1 396 IHKAPEPKKIMIIGGGPAGMEAAR 419
                        333344567**********99985 PP

  == domain 2  score: 6.3 bits;  conditional E-value: 0.0039
  apra_Neukirchen_a  50 veletDiLiiGGGmagcgAAveakeakdlkvvlveK 85 
                        v+l  ++++iGGG  gc  A+ a+   + k+++ve+
     WP_092219467.1 522 VTLGKNVVVIGGGLVGCEIALWAAG-GGRKITIVER 556
                        4566799*************99886.4579999997 PP

>> WP_092220204.1  dihydrolipoyl dehydrogenase [Desulforhopalus singaporensis]
   #    score  bias  c-Evalue  i-Evalue hmmfrom  hmm to    alifrom  ali to    envfrom  env to     acc
 ---   ------ ----- --------- --------- ------- -------    ------- -------    ------- -------    ----
   1 !    6.0   0.2    0.0048      0.53      53      85 ..       6      37 ..       1      50 [. 0.84
   2 ?    1.5   0.0      0.11        13      45      70 ..     166     191 ..     123     205 .. 0.70
   3 ?    2.5   0.0     0.055       6.1     411     451 ..     297     334 ..     288     368 .. 0.79

  Alignments for each domain:
  == domain 1  score: 6.0 bits;  conditional E-value: 0.0048
  apra_Neukirchen_a 53 etDiLiiGGGmagcgAAveakeakdlkvvlveK 85
                         D++++GGG +g  AA++a+   +l+v+lve+
     WP_092220204.1  6 GFDVVVLGGGPGGYTAAFRAADL-GLSVCLVEQ 37
                       57****************99865.588888886 PP

  == domain 2  score: 1.5 bits;  conditional E-value: 0.11
  apra_Neukirchen_a  45 kelevveletDiLiiGGGmagcgAAv 70 
                        + le++e+   +LiiGGG+ g   A 
     WP_092220204.1 166 RALEINEIPKRLLIIGGGIIGLEMAQ 191
                        4689999999********98876554 PP

  == domain 3  score: 2.5 bits;  conditional E-value: 0.055
  apra_Neukirchen_a 411 lynrmtTvkgLfaaGdvaGg..sphkfvsGslaeGriAakaav 451
                          +++t+v   +a Gdv+G    +hk    ++ eG++Aa+ ++
     WP_092220204.1 297 D-KQRTSVAHFYAIGDVVGEpmLAHK----AVHEGKVAAEVIA 334
                        4.789**************6224555....6677777777655 PP

>> WP_092224067.1  dihydrolipoyl dehydrogenase [Desulforhopalus singaporensis]
   #    score  bias  c-Evalue  i-Evalue hmmfrom  hmm to    alifrom  ali to    envfrom  env to     acc
 ---   ------ ----- --------- --------- ------- -------    ------- -------    ------- -------    ----
   1 ?    5.7   0.2    0.0062      0.69      53      85 ..       5      36 ..       1      48 [. 0.82
   2 ?    3.9   0.0     0.021       2.4     416     455 ..     301     343 ..     294     375 .. 0.74

  Alignments for each domain:
  == domain 1  score: 5.7 bits;  conditional E-value: 0.0062
  apra_Neukirchen_a 53 etDiLiiGGGmagcgAAveakeakdlkvvlveK 85
                       + D++++GGG +g +AA++ ++  ++k  lve+
     WP_092224067.1  5 SYDLVVVGGGPGGYVAAIRGAQM-GMKTALVER 36
                       68***************987764.577777776 PP

  == domain 2  score: 3.9 bits;  conditional E-value: 0.021
  apra_Neukirchen_a 416 tTvkgLfaaGdvaGg..sphkfv.sGslaeGriAakaavkyil 455
                        t  +gLfa GdvaG+   +hk +  G +   +iA+++ v+ ++
     WP_092224067.1 301 TDEPGLFAIGDVAGApcLAHKAShEGVVCVEKIAGNKSVQPVK 343
                        5568**********83346776634777778888888888774 PP

>> WP_092225338.1  FAD-dependent oxidoreductase [Desulforhopalus singaporensis]
   #    score  bias  c-Evalue  i-Evalue hmmfrom  hmm to    alifrom  ali to    envfrom  env to     acc
 ---   ------ ----- --------- --------- ------- -------    ------- -------    ------- -------    ----
   1 ?    5.5   0.8    0.0069      0.77      55      87 ..       4      37 ..       1      45 [. 0.84
   2 ?    5.8   0.0    0.0055      0.62     405     453 ..     273     328 ..     215     336 .. 0.84

  Alignments for each domain:
  == domain 1  score: 5.5 bits;  conditional E-value: 0.0069
  apra_Neukirchen_a 55 DiLiiGGGmagcgAAveake.akdlkvvlveKAa 87
                        i+iiGG +ag  AA+++k+   +++v+++++ +
     WP_092225338.1  4 KIIIIGGVAAGPKAACRVKRlLPGAEVTIIDQDS 37
                       599*****************777*******9854 PP

  == domain 2  score: 5.8 bits;  conditional E-value: 0.0055
  apra_Neukirchen_a 405 sGyWvdlynrmtTvkgLfaaGdvaG....gsphkfvs..Gsla..eGriAakaavky 453
                         G+ v+  + +t+ + ++aaGd++      s++kf+   Gs+a  eGr+Aa +++k 
     WP_092225338.1 273 GGIVVNE-RMQTSDPDIYAAGDCVEimhlVSGQKFIApfGSMAnkEGRVAADNMAKI 328
                        3676777.66677789******997444469****97779998779*******9875 PP

>> WP_092224925.1  FAD-dependent oxidoreductase [Desulforhopalus singaporensis]
   #    score  bias  c-Evalue  i-Evalue hmmfrom  hmm to    alifrom  ali to    envfrom  env to     acc
 ---   ------ ----- --------- --------- ------- -------    ------- -------    ------- -------    ----
   1 ?   10.8   0.0   0.00018     0.019      47      85 ..     380     417 ..     335     420 .. 0.74

  Alignments for each domain:
  == domain 1  score: 10.8 bits;  conditional E-value: 0.00018
  apra_Neukirchen_a  47 levveletDiLiiGGGmagcgAAveakeakdlkvvlveK 85 
                        + + e +  iL++GGG ag  AA  a+e ++ +v+lveK
     WP_092224925.1 380 IPIAENSKKILVVGGGPAGLEAARVAAE-RGHRVTLVEK 417
                        556777889************9987776.5689*****9 PP

>> WP_092218826.1  FAD-dependent oxidoreductase [Desulforhopalus singaporensis]
   #    score  bias  c-Evalue  i-Evalue hmmfrom  hmm to    alifrom  ali to    envfrom  env to     acc
 ---   ------ ----- --------- --------- ------- -------    ------- -------    ------- -------    ----
   1 ?    0.2   0.1      0.27        30      52      73 ..     396     417 ..     350     428 .. 0.74
   2 ?    8.6   0.0   0.00083     0.092      45      84 ..     517     556 ..     477     559 .. 0.78

  Alignments for each domain:
  == domain 1  score: 0.2 bits;  conditional E-value: 0.27
  apra_Neukirchen_a  52 letDiLiiGGGmagcgAAveak 73 
                        +   + +iGGG ag   A++++
     WP_092218826.1 396 IGKKVAVIGGGPAGINVAWQLA 417
                        667799************9986 PP

  == domain 2  score: 8.6 bits;  conditional E-value: 0.00083
  apra_Neukirchen_a  45 kelevveletDiLiiGGGmagcgAAveakeakdlkvvlve 84 
                        k++    ++ ++++iG+G+ gc  A+ea +    kvvlv+
     WP_092218826.1 517 KSPAPPAVSGEVVVIGAGNVGCDVACEAYRLGAEKVVLVD 556
                        45556667889*******************9999999998 PP

>> WP_092224298.1  hypothetical protein [Desulforhopalus singaporensis]
   #    score  bias  c-Evalue  i-Evalue hmmfrom  hmm to    alifrom  ali to    envfrom  env to     acc
 ---   ------ ----- --------- --------- ------- -------    ------- -------    ------- -------    ----
   1 ?   10.5   0.0   0.00021     0.024      37      86 ..      13      63 ..       3      67 .. 0.82

  Alignments for each domain:
  == domain 1  score: 10.5 bits;  conditional E-value: 0.00021
  apra_Neukirchen_a 37 llaalamkkelevveletDiLiiGGGmagcgAAveakeak.dlkvvlveKA 86
                        +++++m++++ +  ++  i i GGG  g  AA ++ +++ +++++lv+K 
     WP_092224298.1 13 DMNSAQMSNRTPESDVDNRIWIFGGGKFGSQAANTLITKTpEAHITLVDKK 63
                       4556677777778888999****************999666********96 PP

>> WP_092223928.1  FAD-dependent oxidoreductase [Desulforhopalus singaporensis]
   #    score  bias  c-Evalue  i-Evalue hmmfrom  hmm to    alifrom  ali to    envfrom  env to     acc
 ---   ------ ----- --------- --------- ------- -------    ------- -------    ------- -------    ----
   1 ?    8.8   0.2   0.00072     0.081      54      85 ..       4      36 ..       1      38 [. 0.89
   2 ?   -0.0   0.1      0.32        36      49      84 ..     156     189 ..     113     192 .. 0.71

  Alignments for each domain:
  == domain 1  score: 8.8 bits;  conditional E-value: 0.00072
  apra_Neukirchen_a 54 tDiLiiGGGmagcgAAveake.akdlkvvlveK 85
                       + i+++GG +ag  AA +a++  ++++++++ K
     WP_092223928.1  4 MKIVVVGGSAAGAKAAAKARRlDQSAQITIIQK 36
                       5799*****************666******998 PP

  == domain 2  score: -0.0 bits;  conditional E-value: 0.32
  apra_Neukirchen_a  49 vveletDiLiiGGGmagcgAAveakeakdlkvvlve 84 
                         +e     ++iGGG  g  A +ea  ++++kv+lve
     WP_092223928.1 156 SKE-VQHAVVIGGGLIGVEA-CEALVSRGIKVTLVE 189
                        333.345789*****99865.678888899999998 PP

>> WP_245695068.1  dihydrolipoyl dehydrogenase [Desulforhopalus singaporensis]
   #    score  bias  c-Evalue  i-Evalue hmmfrom  hmm to    alifrom  ali to    envfrom  env to     acc
 ---   ------ ----- --------- --------- ------- -------    ------- -------    ------- -------    ----
   1 ?    6.2   1.5    0.0043      0.48      56      86 ..       3      32 ..       1      40 [. 0.88
   2 ?   -0.2   0.0      0.36        40      49      80 ..     166     198 ..     129     205 .. 0.75
   3 ?    0.3   0.0      0.26        29     408     448 ..     302     343 ..     293     387 .. 0.81

  Alignments for each domain:
  == domain 1  score: 6.2 bits;  conditional E-value: 0.0043
  apra_Neukirchen_a 56 iLiiGGGmagcgAAveakeakdlkvvlveKA 86
                       i iiG+G +g +AA++a++ k+++vvlv+K 
     WP_245695068.1  3 IAIIGAGPGGYVAAIRAAQ-KGAEVVLVDKY 32
                       88**************996.5699*****96 PP

  == domain 2  score: -0.2 bits;  conditional E-value: 0.36
  apra_Neukirchen_a  49 vveletDiLiiGGGmagcgAAveake.akdlkv 80 
                         +++   i i+G+G+ gc  A+  ++  +d+ v
     WP_245695068.1 166 LTTIPQSITIVGAGVIGCEFAFIWNSlGADVTV 198
                        556677899*********999988774445544 PP

  == domain 3  score: 0.3 bits;  conditional E-value: 0.26
  apra_Neukirchen_a 408 Wv..dlynrmtTvkgLfaaGdvaGgsphkfvsGslaeGriAak 448
                        Wv  d  + +t+ ++++a Gd  G +       + +e+++A  
     WP_245695068.1 302 WVvvDE-KMQTSAENVYAIGDLLGPAKVMLAHVASTEAEVAVS 343
                        887777.99999***********98776666666666666655 PP

>> WP_407919124.1  glycerol-3-phosphate dehydrogenase [Desulforhopalus singaporensis]
   #    score  bias  c-Evalue  i-Evalue hmmfrom  hmm to    alifrom  ali to    envfrom  env to     acc
 ---   ------ ----- --------- --------- ------- -------    ------- -------    ------- -------    ----
   1 ?    9.4   0.4   0.00047     0.052      54      87 ..       6      38 ..       2      49 .. 0.84

  Alignments for each domain:
  == domain 1  score: 9.4 bits;  conditional E-value: 0.00047
  apra_Neukirchen_a 54 tDiLiiGGGmagcgAAveakeakdlkvvlveKAa 87
                        Di iiGGG+ gcg A  a+  ++l+v l+e+ +
     WP_407919124.1  6 YDIAIIGGGINGCGIARDAA-GRGLSVFLCERDD 38
                       59**************9987.4679999999865 PP

>> WP_176761179.1  FAD-binding oxidoreductase [Desulforhopalus singaporensis]
   #    score  bias  c-Evalue  i-Evalue hmmfrom  hmm to    alifrom  ali to    envfrom  env to     acc
 ---   ------ ----- --------- --------- ------- -------    ------- -------    ------- -------    ----
   1 ?    9.3   0.7   0.00051     0.056      53      84 ..       3      34 ..       1      40 [. 0.90

  Alignments for each domain:
  == domain 1  score: 9.3 bits;  conditional E-value: 0.00051
  apra_Neukirchen_a 53 etDiLiiGGGmagcgAAveakeakdlkvvlve 84
                       ++D++iiGGG++g  +A+ + e+   kv++ +
     WP_176761179.1  3 TADVIIIGGGISGATTALGLVEEGAGKVLVFD 34
                       68*******************99999999887 PP


Internal pipeline statistics summary:
-------------------------------------
Query model(s):                            1  (670 nodes)
Target sequences:                       4229  (1412797 residues searched)
Passed MSV filter:                       187  (0.0442185); expected 84.6 (0.02)
Passed bias filter:                      159  (0.0375975); expected 84.6 (0.02)
Passed Vit filter:                        65  (0.0153701); expected 4.2 (0.001)
Passed Fwd filter:                        38  (0.00898558); expected 0.0 (1e-05)
Initial search space (Z):               4229  [actual number of targets]
Domain search space  (domZ):              38  [number of targets reported over threshold]
# CPU time: 0.13u 0.00s 00:00:00.13 Elapsed: 00:00:00.07
# Mc/sec: 13496.63
//
[ok]
