# Supplementary material for: Sulfur disproportionation occurs globally across anoxic habitats and has multiple mechanisms of independent evolutionary origin
Source: ISME J. 2026 Mar 2;20(1):wrag042. doi: 10.1093/ismejo/wrag042 (PMC12998232; doi:10.1093/ismejo/wrag042)
Supplement: Sup_File_1_HMM_wrag042 [file sup_file_1_hmm_wrag042.zip › SupFile1_HMM/SupFile1c_results/apra_Neukirchen_a-hmm-025_Dissulfuricella_hydrothermale_M19_GCA_048820955.txt]

# hmmsearch :: search profile(s) against a sequence database
# HMMER 3.4 (Aug 2023); http://hmmer.org/
# Copyright (C) 2023 Howard Hughes Medical Institute.
# Freely distributed under the BSD open source license.
# - - - - - - - - - - - - - - - - - - - - - - - - - - - - - - - - - - - -
# query HMM file:                  /Users/lukas/OneDrive/2023_Sulfur/20250723_HMM/profiles_all/apra_Neukirchen_a.hmm
# target sequence database:        /Users/lukas/OneDrive/2023_Sulfur/20250626_HMM/db_new/025_Dissulfuricella_hydrothermale_M19_GCA_048820955.fas
# - - - - - - - - - - - - - - - - - - - - - - - - - - - - - - - - - - - -

Query:       apra_Neukirchen_a  [M=670]
Scores for complete sequences (score includes all domains):
   --- full sequence ---   --- best 1 domain ---    -#dom-
    E-value  score  bias    E-value  score  bias    exp  N  Sequence     Description
    ------- ------ -----    ------- ------ -----   ---- --  --------     -----------
     3e-276  915.0   0.1   3.8e-276  914.7   0.1    1.0  1  MFW8601869.1  adenylyl-sulfate reductase subunit alpha [Desul
    2.6e-22   75.8   0.0    8.1e-16   54.4   0.2    2.3  2  MFW8600064.1  L-aspartate oxidase [Desulfobacterota bacterium
    4.4e-14   48.7   2.8    1.2e-09   34.0   2.2    2.3  2  MFW8602344.1  fumarate reductase/succinate dehydrogenase flav
    3.1e-07   26.0   0.2    4.6e-07   25.4   0.2    1.2  1  MFW8601871.1  FAD-dependent oxidoreductase [Desulfobacterota 
    1.3e-05   20.6   1.1     0.0048   12.2   0.2    2.2  2  MFW8601344.1  NAD(P)/FAD-dependent oxidoreductase [Desulfobac
      5e-05   18.7   2.6     0.0015   13.8   1.4    2.1  2  MFW8601955.1  tRNA uridine-5-carboxymethylaminomethyl(34) syn
     0.0011   14.3   1.0      0.015   10.5   0.0    2.1  2  MFW8601398.1  FAD-dependent oxidoreductase [Desulfobacterota 
      0.002   13.4   0.0     0.0026   13.0   0.0    1.1  1  MFW8601145.1  protoporphyrinogen oxidase [Desulfobacterota ba
     0.0022   13.3   0.1        0.2    6.8   0.0    2.2  2  MFW8600741.1  FAD-dependent oxidoreductase [Desulfobacterota 
     0.0049   12.1   0.0     0.0091   11.3   0.0    1.4  1  MFW8599964.1  NAD(P)/FAD-dependent oxidoreductase [Desulfobac
  ------ inclusion threshold ------
      0.043    9.0   1.8       0.46    5.6   0.4    2.1  2  MFW8601673.1  dihydrolipoyl dehydrogenase family protein [Des
      0.051    8.8   0.6      0.071    8.3   0.6    1.1  1  MFW8601557.1  methylenetetrahydrofolate--tRNA-(uracil(54)-C(5
       0.42    5.8   8.4       0.98    4.5   0.4    3.3  4  MFW8601922.1  thioredoxin-disulfide reductase [Desulfobactero


Domain annotation for each sequence (and alignments):
>> MFW8601869.1  adenylyl-sulfate reductase subunit alpha [Desulfobacterota bacterium M19]
   #    score  bias  c-Evalue  i-Evalue hmmfrom  hmm to    alifrom  ali to    envfrom  env to     acc
 ---   ------ ----- --------- --------- ------- -------    ------- -------    ------- -------    ----
   1 !  914.7   0.1  1.8e-278  3.8e-276      46     628 ..      16     670 ..       4     673 .. 0.96

  Alignments for each domain:
  == domain 1  score: 914.7 bits;  conditional E-value: 1.8e-278
  apra_Neukirchen_a  46 elevveletDiLiiGGGmagcgAAveake.ak.dlkvvlveKAaierSGavAaGlsAinaYigenetpedyvryvrkdlmgivReDLvldia 135
                        ++e+ve+++D+Li+GGGma+cg+A+e+k+ a  d+k++lv+KAa+erSGavA+GlsAin+Yigen  +e+yv++vr+dlmgivReDL++d++
       MFW8601869.1  16 DPEIVEHDVDVLIVGGGMAACGTAFEIKKwAPaDMKITLVDKAAMERSGAVAQGLSAINTYIGENP-IENYVKMVRNDLMGIVREDLIYDLG 106
                        6899*************************7669********************************9.************************* PP

  apra_Neukirchen_a 136 rhvdevvkkleewGLpil.kdenGk...................yvrrGkwqikInGesyKpivAeaakkalgv.evlnrvfitdllvd..e 204
                        rhvd++v+++eewGLpi+ kd+ G+                   +vr+Gkwqi+InGesyK+ivAe akkalg+ ++l+r+fi++ll+d  +
       MFW8601869.1 107 RHVDDSVHLFEEWGLPIWkKDDAGHtlngavgkakaktlpeggqPVRTGKWQIMINGESYKCIVAEPAKKALGEeNCLERIFIVKLLLDknK 198
                        ******************9999999***********************************************999**************998 PP

  apra_Neukirchen_a 205 dnrvaGAvgfsvrenkfyvikakavivatGGAagiyrprsvgegrgraWYppfntGsgyamgiraGAemttmEnrfvalRfKDtygPvgtia 296
                        +n++aGAvgfs+renk++v+k+ka+ v++GGA++i+rprs+geg+graWYp++n+Gs+y+m++++GA +t+mEnrf ++RfKD+ygPvg+++
       MFW8601869.1 199 ENTIAGAVGFSTRENKVHVFKCKAMSVCCGGAVNIFRPRSTGEGKGRAWYPVWNAGSTYTMCAQVGATLTMMENRFTPARFKDGYGPVGAWF 290
                        8******************************************************************************************* PP

  apra_Neukirchen_a 297 llvkakavnalgeeyee......elkk..eYgkak.iptslRnyatleevkeGrgPiyldteealq...........d........keleee 360
                        ll+k k++n +ge y        elkk  +Yg ++ +pt+lRn+++l+e+keGrgPi++ t+ al+           d        kele+e
       MFW8601869.1 291 LLFKGKVQNGNGEFYAGsdaakeELKKfmPYGASAvTPTCLRNHLMLNELKEGRGPIFMATDVALNsfldakkadgmDdkalkkywKELESE 382
                        ****************99988877777999*98889******************************88877766555167777889****** PP

  apra_Neukirchen_a 361 lwedfLdmaisqallwaeeniepekenvEiegtePyivGsHaacsGyWv...dl.................ynrmtTvkgLfaaGdvaGgsp 432
                        +wedfLdm+++qa lwa ++iepek  +Ei++tePy++GsH++c+G+W+   +                  ynrmtTv+gLf+aGd++G+s+
       MFW8601869.1 383 AWEDFLDMSVGQAGLWAGMDIEPEKVGSEIMPTEPYMLGSHSGCCGIWCsgpEEdwvptvdgprshqykwgYNRMTTVNGLFTAGDGVGASG 474
                        *************************************************6661167899999****************************** PP

  apra_Neukirchen_a 433 hkfvsGslaeGriAakaavkyildekdekpeldeeeveelkeeiykpletleekkkettagev.pnyitpeeleerlqkimdeYagGistnY 523
                        hkf+sGs+aeGri ak+ vky++d++ ++pel+ ++++el++e+y+p++ ++e ++++ta +v pny++p  l++rl+k +deY gG++t+Y
       MFW8601869.1 475 HKFSSGSHAEGRIIAKQLVKYVKDNEGFTPELS-QTAQELADEVYAPVKLFHEFSAASTAVDVnPNYVKPAGLMMRLMKATDEYGGGVATYY 565
                        *********************************.999******************************************************* PP

  apra_Neukirchen_a 524 etnekkLeialeklemLkedleklaAedlheLlrawElihRllvaeaviehllfRkEtRwpgyyeraDypelddenwkkfvnskydpetgei 615
                        +t+ k L+i+l++l+ L+ed++k+aA dlheLlr+wE++hR++++e++i+h++fRkE+R+pg+y+r+D+p++ddenwk+fvns++dp+t+e+
       MFW8601869.1 566 MTSGKLLNICLDLLRLLREDAAKMAAGDLHELLRCWENYHRIWCVETHIRHIEFRKESRFPGFYYRSDFPNVDDENWKCFVNSSFDPKTEEW 657
                        ******************************************************************************************** PP

  apra_Neukirchen_a 616 eiikrplvelvek 628
                        +++k+p+++++e+
       MFW8601869.1 658 KCEKVPCINIIET 670
                        *********9965 PP

>> MFW8600064.1  L-aspartate oxidase [Desulfobacterota bacterium M19]
   #    score  bias  c-Evalue  i-Evalue hmmfrom  hmm to    alifrom  ali to    envfrom  env to     acc
 ---   ------ ----- --------- --------- ------- -------    ------- -------    ------- -------    ----
   1 !   54.4   0.2   3.9e-18   8.1e-16      51     277 ..       2     236 ..       1     246 [. 0.92
   2 !   18.9   0.0   2.1e-07   4.4e-05     395     597 ..     342     523 ..     332     530 .. 0.78

  Alignments for each domain:
  == domain 1  score: 54.4 bits;  conditional E-value: 3.9e-18
  apra_Neukirchen_a  51 eletDiLiiGGGmagcgAAveakeakdlkvvlveKAaierSGavAaGlsAinaYigenetpedyvryvrkdlmgivReDLvldiarhvdevv 142
                        + etD+LiiG G+ag   A++a+      +++  K +++     A+G   i + +   ++ +d+vr      +gi+ e +v  + +     v
       MFW8600064.1   2 QFETDFLIIGSGIAGLSFALKAAALG-RVIMVTKKGQVDSATNRAQG--GIACVLDAADSFADHVRDTLISGAGICDERVVRMVVESGPARV 90 
                        579*****************999854.46888999************..67799999998999999999999******************** PP

  apra_Neukirchen_a 143 kkleewGLpilkdenGk.........yvrrGkwqikInGesyKpivAeaakkalgvevlnrvfitdllvd...........ednrvaGAvgf 214
                        ++l e+G+p+ +d +G+           rr  +   + G ++   +  aa+++ ++++l++ +++dll+            ed+r+ GA+  
       MFW8600064.1  91 RELLEIGVPFENDGRGHldlgregghSARRIAHAYDLTGHEIEASLLAAANSSPNITILENHIAIDLLLAsraglapssrpEDERCLGAYVQ 182
                        *************99999999999989999999***********999999999**************9999**********99********* PP

  apra_Neukirchen_a 215 svrenkfyvikakavivatGGAagiyrprsvgegrgraWYppfntGsgyamgiraGAemttmE 277
                        + ++ ++++++ak +i++tGG+ ++y    +         p   tG g am+ raGA +  +E
       MFW8600064.1 183 EAETLEIHTFQAKVTILSTGGTGKVYLYTTN---------PDIATGDGIAMAYRAGARVANLE 236
                        **************************97666.........77899999999999999999888 PP

  == domain 2  score: 18.9 bits;  conditional E-value: 2.1e-07
  apra_Neukirchen_a 395 PyivGsHaacsGyWvdlynrmtTvkgLfaaGdvaGg...sphkfvsGslaeGriAakaavkyildekdekpeldeeeveelkeeiykpletl 483
                        P +  +H  c G+ +d+   +t ++ L+a G++a      +++  s sl e+ + a++a + +++   + pel+++++++l +         
       MFW8600064.1 342 PVVPAAHYMCGGVRTDI-MGRTNINFLYALGETACTglhGGNRLASNSLLEAVVFAEQAFQDCKK---MWPELQRQKLAALPAWSAG----- 424
                        567789***********.99************985412236778888888888888888888753...3466665555544443333..... PP

  apra_Neukirchen_a 484 eekkkettagevpnyitpeeleerlqkimdeYagGistnYetnekkLeialeklemLkedleklaAedlheLlrawElihRllvaeaviehl 575
                           +    a+++ + + ++++ +++ ++m +Y+g +       ek+L + +e+l++L++++++   +d+     + El++  l a ++++  
       MFW8600064.1 425 ---Q----AEKLEECVLISHTWDQIRRLMWDYVGIVR-----REKRLLLVQENLTILQKQVKQYY-HDYLLTPDLVELRNIALLADLIVQSA 503
                        ...3....2223445899999************9887.....59*****************9987.5777778999**************** PP

  apra_Neukirchen_a 576 lfRkEtRwpgyyeraDypeldd 597
                        l RkE+R  g +   Dyp + d
       MFW8600064.1 504 LRRKESR--GLHFMIDYPAMLD 523
                        *******..7777889988766 PP

>> MFW8602344.1  fumarate reductase/succinate dehydrogenase flavoprotein subunit [Desulfobacterota bacterium M19]
   #    score  bias  c-Evalue  i-Evalue hmmfrom  hmm to    alifrom  ali to    envfrom  env to     acc
 ---   ------ ----- --------- --------- ------- -------    ------- -------    ------- -------    ----
   1 !   34.0   2.2   5.5e-12   1.2e-09      51     242 ..      33     237 ..      13     262 .. 0.84
   2 !   12.7   0.0   1.6e-05    0.0034     401     427 ..     403     428 ..     391     431 .. 0.92

  Alignments for each domain:
  == domain 1  score: 34.0 bits;  conditional E-value: 5.5e-12
  apra_Neukirchen_a  51 eletDiLiiGGGmagcgAAveakeak.dl.kvvlveKAaierSGavAaGlsAinaYigenetpedyvryvrkdlmgivReDLvldiarhvde 140
                        + +  i+iiG G ag  AA  ++e+  ++ + +l +     +S a   G++A   Y +++++++       k  +   Re  v+ +a+  ++
       MFW8602344.1  33 RKKYKIIIIGTGLAGASAAASLAESGyNIqSFCLQDSPRRAHSIAAQGGINAAKNYANDGDSIQRLFYDTIKGGDFRSREANVYRLAQISNQ 124
                        34788*******************555662667778888999999999*************99886666666677789************** PP

  apra_Neukirchen_a 141 vvkkleewGLpilkdenGk..............yvrrGkwqikInGesyKpivAeaakkalgvevlnrvfitdllvdednrvaGAvgfsvre 218
                         +++    G+p+ ++  G+              + +rG+   ++    y  ++ +aa    +v++  r  i+d++v  d+r  G++  ++ +
       MFW8602344.1 125 IIDHCAAQGIPFAREYGGHlatrsfggaqvertFYARGQTGQQLLLGAYGAMMRQAAAG--RVRIHSRAEIMDIVV-VDGRARGVISRNLLT 213
                        **************99999*********9999977888887777777899999999988..67*************.88************* PP

  apra_Neukirchen_a 219 nkfyvikakavivatGGAagiyrp 242
                        ++f    a a+i+a GG  ++y  
       MFW8602344.1 214 GRFERHAADAIIIASGGYGNVYCL 237
                        **********************64 PP

  == domain 2  score: 12.7 bits;  conditional E-value: 1.6e-05
  apra_Neukirchen_a 401 HaacsGyWvdlynrmtTvkgLfaaGdv 427
                        H ++ G+Wvd  + mtT++gLfa G++
       MFW8602344.1 403 HYTMGGLWVDY-SLMTTLPGLFALGEA 428
                        77889*****9.************986 PP

>> MFW8601871.1  FAD-dependent oxidoreductase [Desulfobacterota bacterium M19]
   #    score  bias  c-Evalue  i-Evalue hmmfrom  hmm to    alifrom  ali to    envfrom  env to     acc
 ---   ------ ----- --------- --------- ------- -------    ------- -------    ------- -------    ----
   1 !   25.4   0.2   2.2e-09   4.6e-07      32      88 ..     115     170 ..      81     177 .. 0.72

  Alignments for each domain:
  == domain 1  score: 25.4 bits;  conditional E-value: 2.2e-09
  apra_Neukirchen_a  32 alaaallaalamk..........kelevveletDiLiiGGGmagcgAAveakeakdlkvvlveKAai 88 
                         +          +          + ++ ++l+ DiL++GGG+ag  AA ea+  ++++v+lveKAa+
       MFW8601871.1 115 RM----------AcvkaekqeipEAFQLEKLTRDILVMGGGIAGLTAAKEASL-AGYSVTLVEKAAV 170
                        22..........2222333445588999********************99986.569********97 PP

>> MFW8601344.1  NAD(P)/FAD-dependent oxidoreductase [Desulfobacterota bacterium M19]
   #    score  bias  c-Evalue  i-Evalue hmmfrom  hmm to    alifrom  ali to    envfrom  env to     acc
 ---   ------ ----- --------- --------- ------- -------    ------- -------    ------- -------    ----
   1 !   12.2   0.2   2.3e-05    0.0048      54      80 ..       6      33 ..       1      39 [. 0.87
   2 !    7.5   0.0   0.00061      0.13     400     430 ..     216     273 ..     144     304 .. 0.61

  Alignments for each domain:
  == domain 1  score: 12.2 bits;  conditional E-value: 2.3e-05
  apra_Neukirchen_a 54 tDiLiiGGGmagcgAAveakeak.dlkv 80
                        D+Li+G+G ag  AAv+a ++k ++kv
       MFW8601344.1  6 IDVLIVGAGPAGLQAAVHAVRKKaGVKV 33
                       6******************996658888 PP

  == domain 2  score: 7.5 bits;  conditional E-value: 0.00061
  apra_Neukirchen_a 400 sHaacsGyWvdl...........................ynrmtTvkgLfaaGdvaGg 430
                        s  +  G+ ++l                            + +t ++g++aaGd+aG 
       MFW8601344.1 216 SKLELEGVFIELgakgalelavnigvgldmetmshietnKRMETNIQGIYAAGDIAGP 273
                        555555555544445555555555566666666666664455678***********95 PP

>> MFW8601955.1  tRNA uridine-5-carboxymethylaminomethyl(34) synthesis enzyme MnmG [Desulfobacterota bacterium M19]
   #    score  bias  c-Evalue  i-Evalue hmmfrom  hmm to    alifrom  ali to    envfrom  env to     acc
 ---   ------ ----- --------- --------- ------- -------    ------- -------    ------- -------    ----
   1 !   13.8   1.4   7.2e-06    0.0015      48      83 ..       2      38 ..       1      44 [. 0.82
   2 !    4.0   0.0     0.007       1.5     417     458 ..     362     400 ..     357     436 .. 0.85

  Alignments for each domain:
  == domain 1  score: 13.8 bits;  conditional E-value: 7.2e-06
  apra_Neukirchen_a 48 evveletDiLiiGGGmagcgAAveakeak.dlkvvlv 83
                       ++ + e D++++G+G agc AA+ a++   ++ v ++
       MFW8601955.1  2 KQMNYEYDLIVVGAGHAGCEAALAAARMGcKTMVAII 38
                       5677899*******************96557766665 PP

  == domain 2  score: 4.0 bits;  conditional E-value: 0.007
  apra_Neukirchen_a 417 TvkgLfaaGdvaGgsphkfvsGslaeGriAakaavkyildek 458
                         ++gLf aG + G s+      + a+G +A+ +avky++ e+
       MFW8601955.1 362 RIDGLFLAGQINGTSGYE---EAAAQGLMAGINAVKYCRAEA 400
                        589************975...699**************7654 PP

>> MFW8601398.1  FAD-dependent oxidoreductase [Desulfobacterota bacterium M19]
   #    score  bias  c-Evalue  i-Evalue hmmfrom  hmm to    alifrom  ali to    envfrom  env to     acc
 ---   ------ ----- --------- --------- ------- -------    ------- -------    ------- -------    ----
   1 ?    2.2   0.2     0.023       4.9      53      86 ..      16      48 ..       1      52 [. 0.77
   2 !   10.5   0.0   7.4e-05     0.015      44      85 ..     588     633 ..     549     637 .. 0.66

  Alignments for each domain:
  == domain 1  score: 2.2 bits;  conditional E-value: 0.023
  apra_Neukirchen_a 53 etDiLiiGGGmagcgAAveakeakdlkvvlveKA 86
                       +  ++++GGG+ag  +A+ + e   + v lveK+
       MFW8601398.1 16 SGAVMVLGGGIAGVQSALDLTELG-YYVYLVEKS 48
                       55699*************999864.788888885 PP

  == domain 2  score: 10.5 bits;  conditional E-value: 7.4e-05
  apra_Neukirchen_a  44 k.....kelevveletDiLiiGGGmagcgAAveakeakdlkvvlveK 85 
                        +        ++v ++   L++GGG+ag  AA++++e+ + +++lveK
       MFW8601398.1 588 AnriqpLAEQTVPVTDKALVLGGGVAGLTAALTLAEQ-GFHCTLVEK 633
                        023322223456677789****************986.588999998 PP

>> MFW8601145.1  protoporphyrinogen oxidase [Desulfobacterota bacterium M19]
   #    score  bias  c-Evalue  i-Evalue hmmfrom  hmm to    alifrom  ali to    envfrom  env to     acc
 ---   ------ ----- --------- --------- ------- -------    ------- -------    ------- -------    ----
   1 !   13.0   0.0   1.2e-05    0.0026      54      86 ..       5      39 ..       1      46 [. 0.88

  Alignments for each domain:
  == domain 1  score: 13.0 bits;  conditional E-value: 1.2e-05
  apra_Neukirchen_a 54 tDiLiiGGGmagcgAAveake.ak.dlkvvlveKA 86
                        D++i+G+G +g  AA  + + ++ dl+v+++eK 
       MFW8601145.1  5 YDVIIVGAGLSGLSAAHFLTKlSHaDLRVTIIEKT 39
                       6*******************95448*********7 PP

>> MFW8600741.1  FAD-dependent oxidoreductase [Desulfobacterota bacterium M19]
   #    score  bias  c-Evalue  i-Evalue hmmfrom  hmm to    alifrom  ali to    envfrom  env to     acc
 ---   ------ ----- --------- --------- ------- -------    ------- -------    ------- -------    ----
   1 !    4.2   0.1     0.006       1.3      52      79 ..     401     429 ..     354     435 .. 0.76
   2 !    6.8   0.0   0.00097       0.2      53      84 ..     530     561 ..     485     564 .. 0.84

  Alignments for each domain:
  == domain 1  score: 4.2 bits;  conditional E-value: 0.006
  apra_Neukirchen_a  52 letDiLiiGGGmagcgAAveakeak.dlk 79 
                        +   + iiGGG ag  +A+++++a  +++
       MFW8600741.1 401 IGKRVAIIGGGPAGINTAYQLARAGvEAH 429
                        555689**************998653444 PP

  == domain 2  score: 6.8 bits;  conditional E-value: 0.00097
  apra_Neukirchen_a  53 etDiLiiGGGmagcgAAveakeakdlkvvlve 84 
                           ++iiG+G+ gc  A+ea +    +v+lv+
       MFW8600741.1 530 GRQVVIIGAGNVGCDVACEAYRLGAEQVTLVD 561
                        56799*****************9999999997 PP

>> MFW8599964.1  NAD(P)/FAD-dependent oxidoreductase [Desulfobacterota bacterium M19]
   #    score  bias  c-Evalue  i-Evalue hmmfrom  hmm to    alifrom  ali to    envfrom  env to     acc
 ---   ------ ----- --------- --------- ------- -------    ------- -------    ------- -------    ----
   1 !   11.3   0.0   4.3e-05    0.0091      53      84 ..       6      38 ..       1      43 [. 0.86

  Alignments for each domain:
  == domain 1  score: 11.3 bits;  conditional E-value: 4.3e-05
  apra_Neukirchen_a 53 etDiLiiGGGmagcgAAveake.akdlkvvlve 84
                          i+iiG+G +g +AA ++ +  ++ k+++++
       MFW8599964.1  6 AQHIIIIGAGFGGLYAAKQLLKgRNNFKITIID 38
                       5679******************666******99 PP

>> MFW8601673.1  dihydrolipoyl dehydrogenase family protein [Desulfobacterota bacterium M19]
   #    score  bias  c-Evalue  i-Evalue hmmfrom  hmm to    alifrom  ali to    envfrom  env to     acc
 ---   ------ ----- --------- --------- ------- -------    ------- -------    ------- -------    ----
   1 ?    5.6   0.4    0.0022      0.46      52      84 ..       4      35 ..       1      38 [. 0.77
   2 ?    2.5   0.0      0.02       4.1     415     438 ..     299     322 ..     289     343 .. 0.81

  Alignments for each domain:
  == domain 1  score: 5.6 bits;  conditional E-value: 0.0022
  apra_Neukirchen_a 52 letDiLiiGGGmagcgAAveakeakdlkvvlve 84
                        + Di iiGGG+ag   A  a++   +k +++e
       MFW8601673.1  4 YDYDIGIIGGGAAGLTVASGAAQLG-AKTLVLE 35
                       578************9999988743.4555555 PP

  == domain 2  score: 2.5 bits;  conditional E-value: 0.02
  apra_Neukirchen_a 415 mtTvkgLfaaGdvaGgsphkfvsG 438
                        +t  k ++aaGdv+Gg    +v G
       MFW8601673.1 299 KTRHKHIYAAGDVIGGYQFTHVAG 322
                        677899**********98888877 PP

>> MFW8601557.1  methylenetetrahydrofolate--tRNA-(uracil(54)-C(5))-methyltransferase (FADH(2)-oxidizing) TrmFO [Desulfob
   #    score  bias  c-Evalue  i-Evalue hmmfrom  hmm to    alifrom  ali to    envfrom  env to     acc
 ---   ------ ----- --------- --------- ------- -------    ------- -------    ------- -------    ----
   1 ?    8.3   0.6   0.00034     0.071      56      74 ..      13      31 ..       7      42 .. 0.80

  Alignments for each domain:
  == domain 1  score: 8.3 bits;  conditional E-value: 0.00034
  apra_Neukirchen_a 56 iLiiGGGmagcgAAveake 74
                       + +iGGG agc AA+ a+ 
       MFW8601557.1 13 VTVIGGGLAGCEAAWAAAG 31
                       569************9875 PP

>> MFW8601922.1  thioredoxin-disulfide reductase [Desulfobacterota bacterium M19]
   #    score  bias  c-Evalue  i-Evalue hmmfrom  hmm to    alifrom  ali to    envfrom  env to     acc
 ---   ------ ----- --------- --------- ------- -------    ------- -------    ------- -------    ----
   1 ?    4.5   0.4    0.0047      0.98      53      86 ..       5      37 ..       1      40 [. 0.84
   2 ?   -1.9   0.0      0.42        88     223     235 ..     103     115 ..      99     132 .. 0.89
   3 ?    2.5   0.1      0.02       4.2      53      80 ..     146     174 ..     142     178 .. 0.83
   4 ?    1.7   0.0     0.033       6.9     436     488 ..     268     318 ..     261     322 .] 0.83

  Alignments for each domain:
  == domain 1  score: 4.5 bits;  conditional E-value: 0.0047
  apra_Neukirchen_a 53 etDiLiiGGGmagcgAAveakeakdlkvvlveKA 86
                       +  ++i+GGG +g  A + a++a+ l+ +lv+K 
       MFW8601922.1  5 TYQLIIVGGGPGGLTAGLYAARAR-LDTLLVDKG 37
                       45799*************999976.888999996 PP

  == domain 2  score: -1.9 bits;  conditional E-value: 0.42
  apra_Neukirchen_a 223 vikakavivatGG 235
                        v+kak+vi+atG 
       MFW8601922.1 103 VLKAKTVIIATGA 115
                        789********95 PP

  == domain 3  score: 2.5 bits;  conditional E-value: 0.02
  apra_Neukirchen_a  53 etDiLiiGGGmagcgAAveake.akdlkv 80 
                        ++D+ ++GGG+ +   Av + + ak++ +
       MFW8601922.1 146 DMDVAVVGGGNTAVQEAVYLTKfAKTVTI 174
                        79************999999986766655 PP

  == domain 4  score: 1.7 bits;  conditional E-value: 0.033
  apra_Neukirchen_a 436 vsGslaeGriAakaavkyildekdekpeldeeeveelkeeiykpletleekkk 488
                        +sG +a G i a ++ + i    d   +++e+++e+  e++++ l+ + e+kk
       MFW8601922.1 268 ISGVMAVGDIRADSIRQVISAAGD--GAVAEKTAEQYLEHLQQNLRIVMERKK 318
                        79**************99986644..488889999999999999988887764 PP


Internal pipeline statistics summary:
-------------------------------------
Query model(s):                            1  (670 nodes)
Target sequences:                       2722  (916535 residues searched)
Passed MSV filter:                       106  (0.038942); expected 54.4 (0.02)
Passed bias filter:                       85  (0.031227); expected 54.4 (0.02)
Passed Vit filter:                        23  (0.00844967); expected 2.7 (0.001)
Passed Fwd filter:                        13  (0.0047759); expected 0.0 (1e-05)
Initial search space (Z):               2722  [actual number of targets]
Domain search space  (domZ):              13  [number of targets reported over threshold]
# CPU time: 0.06u 0.00s 00:00:00.06 Elapsed: 00:00:00.04
# Mc/sec: 14732.34
//
[ok]
