# Supplementary material for: Sulfur disproportionation occurs globally across anoxic habitats and has multiple mechanisms of independent evolutionary origin
Source: ISME J. 2026 Mar 2;20(1):wrag042. doi: 10.1093/ismejo/wrag042 (PMC12998232; doi:10.1093/ismejo/wrag042)
Supplement: Sup_File_1_HMM_wrag042 [file sup_file_1_hmm_wrag042.zip › SupFile1_HMM/SupFile1c_results/apra_Neukirchen_a-hmm-026_Desulforhopalus_vacuolatus_ltk_10_GCF_016918505.txt]

# hmmsearch :: search profile(s) against a sequence database
# HMMER 3.4 (Aug 2023); http://hmmer.org/
# Copyright (C) 2023 Howard Hughes Medical Institute.
# Freely distributed under the BSD open source license.
# - - - - - - - - - - - - - - - - - - - - - - - - - - - - - - - - - - - -
# query HMM file:                  /Users/lukas/OneDrive/2023_Sulfur/20250723_HMM/profiles_all/apra_Neukirchen_a.hmm
# target sequence database:        /Users/lukas/OneDrive/2023_Sulfur/20250626_HMM/db_new/026_Desulforhopalus_vacuolatus_ltk_10_GCF_016918505.fas
# - - - - - - - - - - - - - - - - - - - - - - - - - - - - - - - - - - - -

Query:       apra_Neukirchen_a  [M=670]
Scores for complete sequences (score includes all domains):
   --- full sequence ---   --- best 1 domain ---    -#dom-
    E-value  score  bias    E-value  score  bias    exp  N  Sequence       Description
    ------- ------ -----    ------- ------ -----   ---- --  --------       -----------
   1.1e-274  910.1   0.1   1.3e-274  909.7   0.1    1.0  1  WP_205217959.1  adenylyl-sulfate reductase subunit alpha [Des
    4.2e-39  131.5   0.1    1.3e-17   60.5   0.1    3.4  3  WP_205218312.1  FAD-binding protein [Desulforhopalus vacuolat
    1.1e-25   87.2   0.6    2.1e-12   43.3   0.1    2.1  2  WP_205219937.1  FAD-binding protein, partial [Desulforhopalus
    7.9e-16   54.6   3.5    5.1e-09   32.1   0.0    2.1  2  WP_205219203.1  fumarate reductase/succinate dehydrogenase fl
    4.1e-09   32.4   0.2    0.00059   15.4   0.5    2.8  2  WP_205220395.1  L-aspartate oxidase [Desulforhopalus vacuolat
    2.6e-08   29.8   0.1    6.4e-06   21.9   0.0    2.2  2  WP_205219622.1  NAD(P)/FAD-dependent oxidoreductase [Desulfor
    0.00014   17.4   0.1    0.00014   17.4   0.1    1.5  2  WP_205217971.1  FAD-dependent tricarballylate dehydrogenase T
     0.0002   16.9   1.9     0.0037   12.7   1.3    2.2  2  WP_205218442.1  tRNA uridine-5-carboxymethylaminomethyl(34) s
    0.00033   16.2   1.0      0.019   10.4   0.1    2.1  2  WP_205217349.1  glycerol-3-phosphate dehydrogenase/oxidase [D
     0.0061   12.0   0.2      0.009   11.5   0.2    1.2  1  WP_205217818.1  methylenetetrahydrofolate--tRNA-(uracil(54)-C
  ------ inclusion threshold ------
      0.013   11.0   0.0      0.019   10.4   0.0    1.2  1  WP_205217546.1  choline dehydrogenase [Desulforhopalus vacuol
      0.015   10.7   0.0      0.022   10.2   0.0    1.1  1  WP_205217957.1  FAD-dependent oxidoreductase [Desulforhopalus
      0.016   10.6   0.1      0.022   10.2   0.1    1.1  1  WP_205218859.1  NAD(P)/FAD-dependent oxidoreductase [Desulfor
      0.021   10.2   1.4      0.027    9.9   0.2    1.7  2  WP_205218756.1  FAD-dependent oxidoreductase [Desulforhopalus
      0.031    9.7   0.0      0.041    9.3   0.0    1.1  1  WP_205220058.1  NAD(P)/FAD-dependent oxidoreductase [Desulfor
      0.041    9.3   0.7      0.079    8.4   0.7    1.4  1  WP_205217393.1  NAD(P)/FAD-dependent oxidoreductase [Desulfor
      0.048    9.1   0.8      0.073    8.5   0.0    1.6  2  WP_205219469.1  FAD-dependent oxidoreductase [Desulforhopalus


Domain annotation for each sequence (and alignments):
>> WP_205217959.1  adenylyl-sulfate reductase subunit alpha [Desulforhopalus vacuolatus]
   #    score  bias  c-Evalue  i-Evalue hmmfrom  hmm to    alifrom  ali to    envfrom  env to     acc
 ---   ------ ----- --------- --------- ------- -------    ------- -------    ------- -------    ----
   1 !  909.7   0.1  7.2e-277  1.3e-274      45     628 ..      15     669 ..       3     672 .. 0.95

  Alignments for each domain:
  == domain 1  score: 909.7 bits;  conditional E-value: 7.2e-277
  apra_Neukirchen_a  45 kelevveletDiLiiGGGmagcgAAveake.ak.dlkvvlveKAaierSGavAaGlsAinaYigenetpedyvryvrkdlmgivReDLvldi 134
                         ++e+ve+++DiLi+GGGma+cg+A+e+k+ a  d+k+vlv+KA +erSGavA+GlsAin+Yigen+ +edyv++vr+dlmg+vReDL++d+
     WP_205217959.1  15 VNPEIVEHDVDILIVGGGMAACGCAFEIKKwAPaDMKIVLVDKACLERSGAVAQGLSAINTYIGENK-IEDYVKMVRNDLMGVVREDLIYDL 105
                        4799**************************7669********************************9.************************ PP

  apra_Neukirchen_a 135 arhvdevvkkleewGLpil.kdenGk................yvrrGkwqikInGesyKpivAeaakkalgv.evlnrvfitdllvd..edn 206
                        +rhvde+v ++eewGLp++ + e+G                 +vr+Gkwqi+InGesyK+ivAe a ++lg+ ++++rvfi+++l+d  + n
     WP_205217959.1 106 GRHVDESVMLFEEWGLPVWkRAEDGGnldgskpaptlreggaPVRTGKWQIMINGESYKCIVAEPAATSLGAdNIFERVFIVKMLLDknTPN 197
                        *******************65566668*******************************************999**************8845* PP

  apra_Neukirchen_a 207 rvaGAvgfsvrenkfyvikakavivatGGAagiyrprsvgegrgraWYppfntGsgyamgiraGAemttmEnrfvalRfKDtygPvgtiall 298
                        r+aGAvgfs+renk++v+++ka +va+GGA++i+rprs+geg+graWYp++n+Gs+y+m++++GA +t+mEnrf + RfKD+ygPvg+++ll
     WP_205217959.1 198 RIAGAVGFSTRENKVHVFRCKASMVACGGAVNIFRPRSTGEGKGRAWYPVWNAGSTYTMCAQVGATLTMMENRFTPSRFKDGYGPVGAWFLL 289
                        ******************************************************************************************** PP

  apra_Neukirchen_a 299 vkakavnalgeeyee......elkk..eYgkak.iptslRnyatleevkeGrgPiyldteealq............d.......keleeelw 362
                        +kak++n lge y        el+k  +Yg ++ +pt+lRn+++++e+keGrgPiy+ t+ al             +       k+le+e+w
     WP_205217959.1 290 FKAKVQNGLGEFYAGgdaakaELDKylPYGASAvTPTCLRNHLMINELKEGRGPIYMATDVALGafmdekkaagmnEkdlkkfwKHLESEAW 381
                        **************99987776666788888888****************************9988887776666515677888******** PP

  apra_Neukirchen_a 363 edfLdmaisqallwaeeniepekenvEiegtePyivGsHaacsGyWv....dl..................ynrmtTvkgLfaaGdvaGgsp 432
                        edfLdm+++qa lwa  niepek  +Ei++tePy++GsH++c+G+W+    +                   ynrmtTv+gLf+aGd++G+s+
     WP_205217959.1 382 EDFLDMSVGQAGLWAGANIEPEKIGSEIMPTEPYMLGSHSGCCGIWTsgpnEDwvpdvgadkgrshqykwgYNRMTTVDGLFTAGDGVGASG 473
                        ***********************************************776511677789999****************************** PP

  apra_Neukirchen_a 433 hkfvsGslaeGriAakaavkyildekdekpeldeeeveelkeeiykpletleekkkettagev.pnyitpeeleerlqkimdeYagGistnY 523
                        hkf+sGs+aeGri ak++vk+++d++d+kpel+ ++++el++e+y+p++ + e + ++ta +v pny++p  l++rl+k +deY gG++t+Y
     WP_205217959.1 474 HKFSSGSHAEGRIVAKQMVKFVRDHADFKPELK-QTAQELADELYAPVRLYDEFSGASTAADVnPNYCKPAGLMMRLMKATDEYGGGVATYY 564
                        *********************************.999******************************************************* PP

  apra_Neukirchen_a 524 etnekkLeialeklemLkedleklaAedlheLlrawElihRllvaeaviehllfRkEtRwpgyyeraDypelddenwkkfvnskydpetgei 615
                        +t+ k L+i+l++l  L+ed++k+aA dlheLlr+wE++hR++++e++i+h++fRkE+R+pg+y+r+D+p++ddenwk+fvns+y+p+t+e+
     WP_205217959.1 565 MTSGKLLNICLDLLLLLREDAAKMAAGDLHELLRCWENYHRIWCVETHIRHIEFRKESRYPGFYYRSDFPNIDDENWKCFVNSTYNPDTEEW 656
                        ******************************************************************************************** PP

  apra_Neukirchen_a 616 eiikrplvelvek 628
                        +++k++++++ve+
     WP_205217959.1 657 KCEKVDCINIVET 669
                        **********965 PP

>> WP_205218312.1  FAD-binding protein [Desulforhopalus vacuolatus]
   #    score  bias  c-Evalue  i-Evalue hmmfrom  hmm to    alifrom  ali to    envfrom  env to     acc
 ---   ------ ----- --------- --------- ------- -------    ------- -------    ------- -------    ----
   1 !   28.9   0.0   2.6e-10   4.8e-08      45     149 ..      47     151 ..       7     153 .. 0.69
   2 !   37.8   0.0   5.3e-13   9.8e-11     184     242 ..     167     221 ..     161     246 .. 0.89
   3 !   60.5   0.1   7.2e-20   1.3e-17     409     621 ..     375     574 ..     359     578 .. 0.83

  Alignments for each domain:
  == domain 1  score: 28.9 bits;  conditional E-value: 2.6e-10
  apra_Neukirchen_a  45 kelevveletDiLiiGGGmagcgAAveakeakdlkvvlveKAaierSGavAaGlsAinaYig.enetpedyvryvrkdlmgivReDLvldia 135
                        + l ++e+ tD+L+iGGGmag +AAv+a+ + ++kv+l  K  +  SG      +    Y + e+   +d+++ +++  +       + ++a
     WP_205218312.1  47 DALLTKEHVTDVLVIGGGMAGFFAAVKASDQ-GAKVILTAKGRLGASGQTPWARDIFAYYPTpEEMPLKDWIKAINTASHRTSNPKFTRQLA 137
                        456688999******************9975.69**********999977655444444444333335677777777666666666666666 PP

  apra_Neukirchen_a 136 rhvdevvkkleewG 149
                        +h    v++l +wG
     WP_205218312.1 138 NHSLARVNDLKKWG 151
                        66666666666666 PP

  == domain 2  score: 37.8 bits;  conditional E-value: 5.3e-13
  apra_Neukirchen_a 184 kkalgvevlnrvfitdllvdednrvaGAvgfsvrenkfyvikakavivatGGAagiyrp 242
                        kk  +ve+++r++it+l+  e +rv+GA gf ++++++++++ak+v++atG  ag ++p
     WP_205218312.1 167 KK-RKVEICERIMITHLIK-ERGRVIGAGGFTLDDGTIHFFSAKTVVLATG--AGAFKP 221
                        44.679*************.66****************************9..455666 PP

  == domain 3  score: 60.5 bits;  conditional E-value: 7.2e-20
  apra_Neukirchen_a 409 vdlynrmtTvkgLfaaGdvaGgsph........kfvsGslaeGriAakaavkyildekdekpeldeeeveelkeeiykpletleekkketta 492
                        vdl n ++T++gL+aaGd+ G +             s + ++G iA+ aa++ +l++k+   ++  ++  ++ eei +p   l++      +
     WP_205218312.1 375 VDL-NGQSTISGLYAAGDALGSCVTgamelqqgASLSAAAVQGAIAGTAAARVALRRKSR-FAIPPDQKITISEEILAP---LKRG-----R 456
                        677.99***************98542221211134567789*************877554.777778888899999999...4544.....4 PP

  apra_Neukirchen_a 493 gevpnyitpeeleerlqkimdeYagGistnYetnekkLeialeklemLkedle.klaAedlheLlrawElihRllvaeaviehllfRkEtRw 583
                        g     ++p+ + + lq i+          Y  +e++Le al  +e+L+++ +  l A+++heL  a+E+ + +l ae+ ++    R+E+R 
     WP_205218312.1 457 G-----FSPRWVTQTLQGIVIPN----FILYIKKERMLEAALAYVEELRDNHQpLLIARNIHELRLAHETGNMILNAEMKLRASILRRESR- 538
                        6.....99*********997543....469*******************99983589**********************************. PP

  apra_Neukirchen_a 584 pgyyeraDypelddenwkkfvnskydpetgeieiikrp 621
                         + ++r+Dyp++++++w++++n  +++++g++ ++ +p
     WP_205218312.1 539 -CTHYRVDYPRINEQDWDCWINI-FQTDDGTMGLEIQP 574
                        .55679****************9.77788887666555 PP

>> WP_205219937.1  FAD-binding protein, partial [Desulforhopalus vacuolatus]
   #    score  bias  c-Evalue  i-Evalue hmmfrom  hmm to    alifrom  ali to    envfrom  env to     acc
 ---   ------ ----- --------- --------- ------- -------    ------- -------    ------- -------    ----
   1 !   43.3   0.1   1.2e-14   2.1e-12      37     150 ..      42     155 ..       6     164 .. 0.79
   2 !   42.7   0.0   1.8e-14   3.3e-12     187     242 ..     172     224 ..     159     227 .. 0.87

  Alignments for each domain:
  == domain 1  score: 43.3 bits;  conditional E-value: 1.2e-14
  apra_Neukirchen_a  37 llaalamkkelevveletDiLiiGGGmagcgAAveakeakdlkvvlveKAaierSGa..vAaGlsAinaYigenetpedyvryvrkdlmgiv 126
                        + + ++ +++++ ve etD+L++GGGmag +AAv+a+ a + kv+lv K  +  SG    A+G+ A      + +  ++yv  v++ + g  
     WP_205219937.1  42 SNIPKVDADTMSSVESETDVLVLGGGMAGVFAAVKAHDA-GSKVMLVSKGRLGSSGMtpFAKGIFAFDPNTAKMS-LDEYVAAVSRSAIGTN 131
                        222222336788999********************9875.58**************6336*********999999.**************99 PP

  apra_Neukirchen_a 127 ReDLvldiarhvdevvkkleewGL 150
                            + + a+h    v++l ewG 
     WP_205219937.1 132 NPVYTRQTAEHSLARVNDLKEWGF 155
                        999999999999999999999996 PP

  == domain 2  score: 42.7 bits;  conditional E-value: 1.8e-14
  apra_Neukirchen_a 187 lgvevlnrvfitdllvdednrvaGAvgfsvrenkfyvikakavivatGGAagiyrp 242
                         ++ v +r++it+l+  e++r+aGA+gfs++e+k++++kak vi++tG  ag ++p
     WP_205219937.1 172 RNIPVKERIVITHLIK-ENGRIAGAAGFSLDEEKIHFFKAKSVILCTG--AGGFKP 224
                        567899**********.88***************************98..344666 PP

>> WP_205219203.1  fumarate reductase/succinate dehydrogenase flavoprotein subunit [Desulforhopalus vacuolatus]
   #    score  bias  c-Evalue  i-Evalue hmmfrom  hmm to    alifrom  ali to    envfrom  env to     acc
 ---   ------ ----- --------- --------- ------- -------    ------- -------    ------- -------    ----
   1 !   21.8   2.0   3.5e-08   6.5e-06      52     264 ..      32     258 ..      11     262 .. 0.78
   2 !   32.1   0.0   2.8e-11   5.1e-09     399     581 ..     399     584 ..     380     630 .. 0.72

  Alignments for each domain:
  == domain 1  score: 21.8 bits;  conditional E-value: 3.5e-08
  apra_Neukirchen_a  52 letDiLiiGGGmagcgAAveakeak.dl.kvvlveKAaierSGavAaGlsAinaYigenetped.yvryvrkdlmgivReDLvldiarhvde 140
                         +  i+i+G G ag  AA +++e+  ++ + ++ +     +S a   G++A   Y ++++++   + + ++   +   Re  v+ +a+  +e
     WP_205219203.1  32 RKFSIIIVGTGLAGGAAAATLAEQGyQVkSFCIQDTPRRAHSIAAQGGINAAKNYQNDGDSIFRlFYDTIK-GGDFRSREANVYRLAQVSNE 122
                        47789*****************9666551567778889999999999**********99965441444444.445568************** PP

  apra_Neukirchen_a 141 vvkkleewGLpilkdenGk..............yvrrGkwqikInGesyKpivAeaakkalgvevlnrvfitdllvdednrvaGAvgfsvre 218
                         +++    G+p+ ++  G+              + +rG+   ++    y   +++++k   +v+++ r  ++d++v  d+r  G +  ++ +
     WP_205219203.1 123 IIDQCVAQGVPFAREYGGTlanrsfggaqvsrtFYARGQTGQQLLLGAYSA-LSRQIKA-GRVTMYTRREMMDVVV-VDGRARGITVRNIIT 211
                        **************9999988888877766666444555444433334433.4555555.45799*********99.88************* PP

  apra_Neukirchen_a 219 nkfyvikakavivatGGAagiyr.prsvgegrgraWYppfntGsgya 264
                        +++    a  vi+ tGG  ++y  + +   ++  a +  ++ G+g+a
     WP_205219203.1 212 GEIESHAADLVILGTGGYGNVYFlSTNAMASNVTAAFRAYKRGAGFA 258
                        *********************84156777777777777777777765 PP

  == domain 2  score: 32.1 bits;  conditional E-value: 2.8e-11
  apra_Neukirchen_a 399 GsHaacsGyWvdlynrmtTvkgLfaaGdva....GgsphkfvsGs....laeGriAaka.avkyildekdekpeldeeeveelkeeiykple 481
                          H a+ G+Wvd  n mtT++gLfa G++     G+  ++    +    la+G     a +++y+ ++k +k + ++e++ +  +e++  le
     WP_205219203.1 399 AVHYAMGGIWVDY-NLMTTIPGLFAIGECNfsdhGA--NRLGASAlmqgLADGYFVIAAcVANYLGTNKFDKVDETNEAFLSSRREVEDRLE 487
                        4588889*****9.*************985221133..333333311114556544443044555556555566666777889999***9** PP

  apra_Neukirchen_a 482 tleekkkettagevpnyitpeeleerlqkimdeYagGistnYetnekkLeialeklemLkedle.kla.Aedlhe....LlrawElihRllv 567
                        +l+++++ ++ag     +t++e++++l k+m +Y+g +      n++ Le al++l  +++++  k+    +++e    L ra  + + ++ 
     WP_205219203.1 488 KLLKNSTGSSAG----KCTVDEIHKELGKLMWDYCGMA-----RNKEGLEHALKELPGIRQKFWdKVYiPGSTKEvnqsLERAGRVADFIDF 570
                        **9998666666....58*****************964.....589***********99988752443233344400016666667777899 PP

  apra_Neukirchen_a 568 aeaviehllfRkEt 581
                        ae+v++  l+R E+
     WP_205219203.1 571 AEIVVRDALARGES 584
                        99999999999997 PP

>> WP_205220395.1  L-aspartate oxidase [Desulforhopalus vacuolatus]
   #    score  bias  c-Evalue  i-Evalue hmmfrom  hmm to    alifrom  ali to    envfrom  env to     acc
 ---   ------ ----- --------- --------- ------- -------    ------- -------    ------- -------    ----
   1 !   15.4   0.5   3.2e-06   0.00059      52     275 ..       4     238 ..       1     247 [. 0.79
   2 !   13.1   0.0   1.5e-05    0.0028     395     509 ..     346     467 ..     291     483 .. 0.68

  Alignments for each domain:
  == domain 1  score: 15.4 bits;  conditional E-value: 3.2e-06
  apra_Neukirchen_a  52 letDiLiiGGGmagcgAAveakeakdlkvvlveKAaierSGavAaGlsAinaYigenetpedyvryvrkdlmgivReDLvldiarhvdevvk 143
                         +t +L+iG G+ g+ +A+ ++ea +lkv+l+       SG  A     i  Y g++++p+   + + +  + i  +  +  i+ +  ++v+
     WP_205220395.1   4 YKTQVLVIGSGITGTTCALVLAEA-GLKVTLLSSGPELDSGNTALAQGGI-VYRGREDKPQLLADDIATAGAHINSQPALDFISTEGPKAVD 93 
                        6899***************99986.59******999999*9766666666.68887777999888888877777776555555555566665 PP

  apra_Neukirchen_a 144 ..kleewGLpilkdenGk.yvrrGkwqi.......kInGesyKpivAeaakkalgvevlnrvfitdllvd............ednrvaGAvg 213
                          ++++ G+p+ +d+nG    r+G +++          G  +   +  a++k+ ++evl   +++dll+              +n++ GA+ 
     WP_205220395.1  94 diLINRAGVPFERDNNGFlLTREGAHSVprilfcaDYTGRAIMDGLTTAVRKQPDIEVLTDRTAIDLLTTyhhsknlsfryqLQNQCLGAYV 185
                        22479************84466787776322222245899999999********999999999999999889999999999945******** PP

  apra_Neukirchen_a 214 fsvrenkfyvikakavivatGGAagiyrprsvgegrgraWYppfntGsgyamgiraGAemtt 275
                        ++ ++n++ +  a  +++a+GG  +i+    +              Gsg +m +raGA +  
     WP_205220395.1 186 LNNKTNEVETRMADFTVLACGGLGQIFLHTTNS---------AACIGSGLSMPFRAGARVIN 238
                        ***************************865543.........23567777777777777655 PP

  == domain 2  score: 13.1 bits;  conditional E-value: 1.5e-05
  apra_Neukirchen_a 395 PyivGsHaacsGyWvdlynrmtTvkgLfaaGdva..Ggs.phkfvsGslaeGriAakaavkyildekdekpeldeeevee.......lkeei 476
                        P +  +H  c G+ vd+ + ++T+k Lfa G+++  G   +++  s sl eG + ++++++ i+ + + +  ++e+ +++         ee 
     WP_205220395.1 346 PVVPVAHYFCGGILVDT-SGQSTLKRLFAGGECSctGVHgANRLASTSLLEGVLWGRSIAETIVAKINRASFVKEKYLSSipdwispGREEN 436
                        667778999********.*************9752244425799*******************87766656666555444222222233333 PP

  apra_Neukirchen_a 477 ykpletleekkkettagevpnyitpeeleerlq 509
                        + p   + ++  +  ++++ ny+ + +  +rlq
     WP_205220395.1 437 EDPAL-IAQD-WMNIKTTMWNYVGITRNANRLQ 467
                        33321.1111.1122222345555555555555 PP

>> WP_205219622.1  NAD(P)/FAD-dependent oxidoreductase [Desulforhopalus vacuolatus]
   #    score  bias  c-Evalue  i-Evalue hmmfrom  hmm to    alifrom  ali to    envfrom  env to     acc
 ---   ------ ----- --------- --------- ------- -------    ------- -------    ------- -------    ----
   1 !   21.9   0.0   3.5e-08   6.4e-06      53      86 ..       6      39 ..       1      44 [. 0.91
   2 !    5.7   0.0    0.0027       0.5     410     433 ..     420     442 ..     413     458 .. 0.86

  Alignments for each domain:
  == domain 1  score: 21.9 bits;  conditional E-value: 3.5e-08
  apra_Neukirchen_a 53 etDiLiiGGGmagcgAAveakeakdlkvvlveKA 86
                       + D++i+GGG ag +AA+ ++e+++l+v+++eK 
     WP_205219622.1  6 NYDVIIVGGGPAGLFAAWYLAEHSSLRVLIIEKG 39
                       78*******************************7 PP

  == domain 2  score: 5.7 bits;  conditional E-value: 0.0027
  apra_Neukirchen_a 410 dlynrmtTvkgLfaaGdvaGgsph 433
                        d+ n +t v+gLf+aGd+ G +++
     WP_205219622.1 420 DN-NLETKVHGLFMAGDGPGVAGN 442
                        55.889************999886 PP

>> WP_205217971.1  FAD-dependent tricarballylate dehydrogenase TcuA [Desulforhopalus vacuolatus]
   #    score  bias  c-Evalue  i-Evalue hmmfrom  hmm to    alifrom  ali to    envfrom  env to     acc
 ---   ------ ----- --------- --------- ------- -------    ------- -------    ------- -------    ----
   1 !   17.4   0.1   7.7e-07   0.00014      50      84 ..       9      43 ..       1      52 [. 0.83
   2 ?   -2.6   0.2      0.88   1.6e+02     216     235 ..     179     198 ..     150     200 .. 0.67

  Alignments for each domain:
  == domain 1  score: 17.4 bits;  conditional E-value: 7.7e-07
  apra_Neukirchen_a 50 veletDiLiiGGGmagcgAAveakeakdlkvvlve 84
                        e + D+L+iGGG+a+  AA+ ake+   +v+++e
     WP_205217971.1  9 LERTWDVLVIGGGNAALCAAMSAKENGAGSVLVLE 43
                       44588********************9999999887 PP

  == domain 2  score: -2.6 bits;  conditional E-value: 0.88
  apra_Neukirchen_a 216 vrenkfyvikakavivatGG 235
                        v++++   i ak+v++a+GG
     WP_205217971.1 179 VHKGEKKKIVAKTVVLACGG 198
                        444555567899*******9 PP

>> WP_205218442.1  tRNA uridine-5-carboxymethylaminomethyl(34) synthesis enzyme MnmG [Desulforhopalus vacuolatus]
   #    score  bias  c-Evalue  i-Evalue hmmfrom  hmm to    alifrom  ali to    envfrom  env to     acc
 ---   ------ ----- --------- --------- ------- -------    ------- -------    ------- -------    ----
   1 !   12.7   1.3     2e-05    0.0037      52      76 ..       3      27 ..       1      43 [. 0.78
   2 ?    2.5   0.0     0.026       4.8     418     460 ..     362     401 ..     356     437 .. 0.81

  Alignments for each domain:
  == domain 1  score: 12.7 bits;  conditional E-value: 2e-05
  apra_Neukirchen_a 52 letDiLiiGGGmagcgAAveakeak 76
                        + D++i+G+G agc AA+ a++  
     WP_205218442.1  3 EKYDVIIVGAGHAGCEAALAAARMG 27
                       478*****************99954 PP

  == domain 2  score: 2.5 bits;  conditional E-value: 0.026
  apra_Neukirchen_a 418 vkgLfaaGdvaGgsphkfvsGslaeGriAakaavkyildekde 460
                        + gLf aG + G s+      + a+G +Aa +av++i++e+ +
     WP_205218442.1 362 LGGLFLAGQINGTSGYE---EAAAQGLMAAINAVRQIRQESPF 401
                        579***********975...699**************876554 PP

>> WP_205217349.1  glycerol-3-phosphate dehydrogenase/oxidase [Desulforhopalus vacuolatus]
   #    score  bias  c-Evalue  i-Evalue hmmfrom  hmm to    alifrom  ali to    envfrom  env to     acc
 ---   ------ ----- --------- --------- ------- -------    ------- -------    ------- -------    ----
   1 !   10.4   0.1    0.0001     0.019      50      85 ..       9      43 ..       1      51 [. 0.82
   2 !    4.5   0.1    0.0062       1.1     181     234 ..     184     235 ..     171     237 .. 0.83

  Alignments for each domain:
  == domain 1  score: 10.4 bits;  conditional E-value: 0.0001
  apra_Neukirchen_a 50 veletDiLiiGGGmagcgAAveakeakdlkvvlveK 85
                        e e D+L+iGGG+ g + A+ a+  +++k  l+eK
     WP_205217349.1  9 AEKEFDLLVIGGGITGAFLAYDAAL-RGIKTALIEK 43
                       56799****************9984.5678888877 PP

  == domain 2  score: 4.5 bits;  conditional E-value: 0.0062
  apra_Neukirchen_a 181 eaakkalgvevlnrvfitdllvdednrvaGAvgfsvrenkfyvikakavivatG 234
                        + a    g+ v n +++ d++  e++rvaG+  +++ +++ + ++a+ +  a+G
     WP_205217349.1 184 KSAAA-RGAVVANYCMVEDFFF-EEGRVAGVSCVDTLSGEKFSVRARMTANAAG 235
                        33333.57899***********.77***********************999998 PP

>> WP_205217818.1  methylenetetrahydrofolate--tRNA-(uracil(54)-C(5))-methyltransferase (FADH(2)-oxidizing) TrmFO [Desulf
   #    score  bias  c-Evalue  i-Evalue hmmfrom  hmm to    alifrom  ali to    envfrom  env to     acc
 ---   ------ ----- --------- --------- ------- -------    ------- -------    ------- -------    ----
   1 !   11.5   0.2   4.9e-05     0.009      55      75 ..       3      23 ..       1      33 [. 0.80

  Alignments for each domain:
  == domain 1  score: 11.5 bits;  conditional E-value: 4.9e-05
  apra_Neukirchen_a 55 DiLiiGGGmagcgAAveakea 75
                        i iiGGG agc AA+++ + 
     WP_205217818.1  3 PITIIGGGLAGCEAAFQILKR 23
                       588**************9874 PP

>> WP_205217546.1  choline dehydrogenase [Desulforhopalus vacuolatus]
   #    score  bias  c-Evalue  i-Evalue hmmfrom  hmm to    alifrom  ali to    envfrom  env to     acc
 ---   ------ ----- --------- --------- ------- -------    ------- -------    ------- -------    ----
   1 ?   10.4   0.0    0.0001     0.019      50      84 ..       2      36 ..       1      41 [. 0.92

  Alignments for each domain:
  == domain 1  score: 10.4 bits;  conditional E-value: 0.0001
  apra_Neukirchen_a 50 veletDiLiiGGGmagcgAAveakeakdlkvvlve 84
                       +e++ D +i+GGG ag + A +++++ d +v+++e
     WP_205217546.1  2 KEIKYDYIIVGGGSAGSVMANRLSTNPDHQVLVLE 36
                       6899*********************99****9998 PP

>> WP_205217957.1  FAD-dependent oxidoreductase [Desulforhopalus vacuolatus]
   #    score  bias  c-Evalue  i-Evalue hmmfrom  hmm to    alifrom  ali to    envfrom  env to     acc
 ---   ------ ----- --------- --------- ------- -------    ------- -------    ------- -------    ----
   1 ?   10.2   0.0   0.00012     0.022      44      85 ..     125     175 ..      93     177 .. 0.70

  Alignments for each domain:
  == domain 1  score: 10.2 bits;  conditional E-value: 0.00012
  apra_Neukirchen_a  44 k..........kelevveletDiLiiGGGmagcgAAveakeakdlkvvlveK 85 
                        +          + ++ + l+ ++L++GGG+ag  +A ea+ a +++vvl+e+
     WP_205217957.1 125 AcvraqktelpDPYQLEVLTRNVLVMGGGIAGLTSAKEAAAA-GYDVVLIER 175
                        222222333445677888999*****************9865.578888876 PP

>> WP_205218859.1  NAD(P)/FAD-dependent oxidoreductase [Desulforhopalus vacuolatus]
   #    score  bias  c-Evalue  i-Evalue hmmfrom  hmm to    alifrom  ali to    envfrom  env to     acc
 ---   ------ ----- --------- --------- ------- -------    ------- -------    ------- -------    ----
   1 ?   10.2   0.1   0.00012     0.022      52      86 ..       2      35 ..       1      38 [. 0.86

  Alignments for each domain:
  == domain 1  score: 10.2 bits;  conditional E-value: 0.00012
  apra_Neukirchen_a 52 letDiLiiGGGmagcgAAveakeakdlkvvlveKA 86
                       +++D++iiG G++g  AA  ++++ + +vvlveK 
     WP_205218859.1  2 VKADVVIIGSGISGLTAAALLAKH-GKEVVLVEKN 35
                       579************999988864.5799***995 PP

>> WP_205218756.1  FAD-dependent oxidoreductase [Desulforhopalus vacuolatus]
   #    score  bias  c-Evalue  i-Evalue hmmfrom  hmm to    alifrom  ali to    envfrom  env to     acc
 ---   ------ ----- --------- --------- ------- -------    ------- -------    ------- -------    ----
   1 ?    9.9   0.2   0.00015     0.027      55      86 ..       5      37 ..       1      40 [. 0.89
   2 ?   -1.8   0.1      0.52        97      52      84 ..     158     189 ..     116     190 .. 0.70

  Alignments for each domain:
  == domain 1  score: 9.9 bits;  conditional E-value: 0.00015
  apra_Neukirchen_a 55 DiLiiGGGmagcgAAveake.akdlkvvlveKA 86
                        i++iGG +ag  AA +a++  + ++++lv KA
     WP_205218756.1  5 KIVVIGGSAAGAKAAAKARRlDEFAEITLVQKA 37
                       699*****************55599*******9 PP

  == domain 2  score: -1.8 bits;  conditional E-value: 0.52
  apra_Neukirchen_a  52 letDiLiiGGGmagcgAAveakeakdlkvvlve 84 
                             +iiGGG  g  + +ea + ++l+v++ve
     WP_205218756.1 158 KIKQAVIIGGGLIGVET-CEALRLAGLEVTVVE 189
                        3345789*****99764.677777788888887 PP

>> WP_205220058.1  NAD(P)/FAD-dependent oxidoreductase [Desulforhopalus vacuolatus]
   #    score  bias  c-Evalue  i-Evalue hmmfrom  hmm to    alifrom  ali to    envfrom  env to     acc
 ---   ------ ----- --------- --------- ------- -------    ------- -------    ------- -------    ----
   1 ?    9.3   0.0   0.00022     0.041      56      84 ..       5      32 ..       1      40 [. 0.84

  Alignments for each domain:
  == domain 1  score: 9.3 bits;  conditional E-value: 0.00022
  apra_Neukirchen_a 56 iLiiGGGmagcgAAveake.akdlkvvlve 84
                       +LiiGGG +g  AAv++++     +v+lve
     WP_205220058.1  5 VLIIGGGLSGLAAAVRISRfG--QRVLLVE 32
                       8****************9843..4777777 PP

>> WP_205217393.1  NAD(P)/FAD-dependent oxidoreductase [Desulforhopalus vacuolatus]
   #    score  bias  c-Evalue  i-Evalue hmmfrom  hmm to    alifrom  ali to    envfrom  env to     acc
 ---   ------ ----- --------- --------- ------- -------    ------- -------    ------- -------    ----
   1 ?    8.4   0.7   0.00043     0.079      55      85 ..       5      34 ..       1      40 [. 0.78

  Alignments for each domain:
  == domain 1  score: 8.4 bits;  conditional E-value: 0.00043
  apra_Neukirchen_a 55 DiLiiGGGmagcgAAveakeakdlkvvlveK 85
                        i++iGGG+ag +AA+ a++   ++ vl+eK
     WP_205217393.1  5 RIIVIGGGAAGLLAATSAARCG-AETVLLEK 34
                       589**************99865.44455555 PP

>> WP_205219469.1  FAD-dependent oxidoreductase [Desulforhopalus vacuolatus]
   #    score  bias  c-Evalue  i-Evalue hmmfrom  hmm to    alifrom  ali to    envfrom  env to     acc
 ---   ------ ----- --------- --------- ------- -------    ------- -------    ------- -------    ----
   1 ?    8.5   0.0   0.00039     0.073      48      88 ..     232     271 ..     187     281 .. 0.72
   2 ?   -2.9   0.1       1.1     2e+02     230     258 ..     537     563 ..     532     564 .. 0.76

  Alignments for each domain:
  == domain 1  score: 8.5 bits;  conditional E-value: 0.00039
  apra_Neukirchen_a  48 evveletDiLiiGGGmagcgAAveakeakdlkvvlveKAai 88 
                        + ++ + ++++iG+G ag ++A+ a+  k  +v+lve+ ++
     WP_205219469.1 232 KPKKFDRNLVVIGAGSAGLVTAYIAAAVK-SSVTLVERHKM 271
                        3567899****************998754.68999998665 PP

  == domain 2  score: -2.9 bits;  conditional E-value: 1.1
  apra_Neukirchen_a 230 ivatGGAagiyrprsvgegrgraWYppfn 258
                        i+a+G  ag y+      + ++aWY+  n
     WP_205219469.1 537 ILAAGDVAGPYQFT--HTASHQAWYAAVN 563
                        67778888878754..458999**99877 PP


Internal pipeline statistics summary:
-------------------------------------
Query model(s):                            1  (670 nodes)
Target sequences:                       3138  (1042477 residues searched)
Passed MSV filter:                       114  (0.0363289); expected 62.8 (0.02)
Passed bias filter:                       83  (0.02645); expected 62.8 (0.02)
Passed Vit filter:                        31  (0.0098789); expected 3.1 (0.001)
Passed Fwd filter:                        17  (0.00541746); expected 0.0 (1e-05)
Initial search space (Z):               3138  [actual number of targets]
Domain search space  (domZ):              17  [number of targets reported over threshold]
# CPU time: 0.07u 0.00s 00:00:00.07 Elapsed: 00:00:00.04
# Mc/sec: 14561.45
//
[ok]
