# Supplementary material for: Sulfur disproportionation occurs globally across anoxic habitats and has multiple mechanisms of independent evolutionary origin
Source: ISME J. 2026 Mar 2;20(1):wrag042. doi: 10.1093/ismejo/wrag042 (PMC12998232; doi:10.1093/ismejo/wrag042)
Supplement: Sup_File_1_HMM_wrag042 [file sup_file_1_hmm_wrag042.zip › SupFile1_HMM/SupFile1c_results/apra_Neukirchen_a-hmm-027_Desulfotalea_psychrophila_LSv54_GCF_000025945.txt]

# hmmsearch :: search profile(s) against a sequence database
# HMMER 3.4 (Aug 2023); http://hmmer.org/
# Copyright (C) 2023 Howard Hughes Medical Institute.
# Freely distributed under the BSD open source license.
# - - - - - - - - - - - - - - - - - - - - - - - - - - - - - - - - - - - -
# query HMM file:                  /Users/lukas/OneDrive/2023_Sulfur/20250723_HMM/profiles_all/apra_Neukirchen_a.hmm
# target sequence database:        /Users/lukas/OneDrive/2023_Sulfur/20250626_HMM/db_new/027_Desulfotalea_psychrophila_LSv54_GCF_000025945.fas
# - - - - - - - - - - - - - - - - - - - - - - - - - - - - - - - - - - - -

Query:       apra_Neukirchen_a  [M=670]
Scores for complete sequences (score includes all domains):
   --- full sequence ---   --- best 1 domain ---    -#dom-
    E-value  score  bias    E-value  score  bias    exp  N  Sequence       Description
    ------- ------ -----    ------- ------ -----   ---- --  --------       -----------
   9.4e-274  906.9   0.0   1.2e-273  906.6   0.0    1.0  1  WP_041277674.1  adenylyl-sulfate reductase subunit alpha [Des
    4.6e-24   81.8   1.7      1e-23   80.7   1.7    1.6  1  WP_011187956.1  L-aspartate oxidase [Desulfotalea psychrophil
    6.8e-17   58.1   2.6    1.2e-09   34.2   0.0    2.2  2  WP_011189377.1  fumarate reductase/succinate dehydrogenase fl
      7e-09   31.6   0.2    2.9e-06   23.0   0.0    2.3  2  WP_041278172.1  NAD(P)/FAD-dependent oxidoreductase [Desulfot
    0.00044   15.8   4.8      0.005   12.3   0.1    2.7  3  WP_041277775.1  NAD(P)/FAD-dependent oxidoreductase [Desulfot
     0.0014   14.1   6.2       0.04    9.3   0.1    3.2  3  WP_041277486.1  dihydrolipoyl dehydrogenase [Desulfotalea psy
     0.0016   14.0   1.5     0.0036   12.8   0.8    1.8  2  WP_041278336.1  tRNA uridine-5-carboxymethylaminomethyl(34) s
     0.0029   13.1   0.2     0.0046   12.4   0.2    1.2  1  WP_011188350.1  hydrogenase iron-sulfur subunit [Desulfotalea
     0.0066   11.9   0.4      0.024   10.0   0.0    1.9  2  WP_011187749.1  FAD-dependent oxidoreductase [Desulfotalea ps
     0.0076   11.7   0.4      0.074    8.4   0.0    2.0  2  WP_011189865.1  FAD-dependent oxidoreductase [Desulfotalea ps
  ------ inclusion threshold ------
      0.014   10.8   0.0      0.019   10.4   0.0    1.1  1  WP_011189489.1  FAD-binding oxidoreductase [Desulfotalea psyc
      0.016   10.6   1.7      0.029    9.8   1.7    1.4  1  WP_011190358.1  NAD(P)/FAD-dependent oxidoreductase [Desulfot
      0.018   10.5   0.1      0.029    9.8   0.1    1.2  1  WP_011189210.1  methylenetetrahydrofolate--tRNA-(uracil(54)-C
      0.032    9.6   1.4      0.057    8.8   0.6    1.8  2  WP_011190131.1  FAD-dependent oxidoreductase [Desulfotalea ps


Domain annotation for each sequence (and alignments):
>> WP_041277674.1  adenylyl-sulfate reductase subunit alpha [Desulfotalea psychrophila]
   #    score  bias  c-Evalue  i-Evalue hmmfrom  hmm to    alifrom  ali to    envfrom  env to     acc
 ---   ------ ----- --------- --------- ------- -------    ------- -------    ------- -------    ----
   1 !  906.6   0.0  5.4e-276  1.2e-273      46     628 ..      16     667 ..       4     670 .. 0.96

  Alignments for each domain:
  == domain 1  score: 906.6 bits;  conditional E-value: 5.4e-276
  apra_Neukirchen_a  46 elevveletDiLiiGGGmagcgAAveake.ak.dlkvvlveKAaierSGavAaGlsAinaYigenetpedyvryvrkdlmgivReDLvldia 135
                        ++e+ve++ D+Li+GGGma+cg+A+e+k+ a  dlk++lv+KAa+erSGavA+GlsAin+Yigen+ +edyv++vr+dlmg+vReDL++d++
     WP_041277674.1  16 DPEIVEHDIDVLIVGGGMAACGTAFEIKKwAPaDLKIMLVDKAALERSGAVAQGLSAINTYIGENK-IEDYVKMVRNDLMGVVREDLIYDCG 106
                        6899*************************7669********************************9.************************* PP

  apra_Neukirchen_a 136 rhvdevvkkleewGLpil.kdenGk................yvrrGkwqikInGesyKpivAeaakkalgv.evlnrvfitdllvd..ednr 207
                        rhvde+vk++eewGLp++ kd+ G+                +vr+Gkwqi+InGesyKpivAe a +alg+ ++l+rvfi++ll+d  + n+
     WP_041277674.1 107 RHVDESVKLFEEWGLPVWkKDAAGDnldgskpaaslreggtPVRTGKWQIMINGESYKPIVAEPAATALGAdNILERVFIVKLLLDknKPNQ 198
                        ******************99999999*******************************************999**************9966** PP

  apra_Neukirchen_a 208 vaGAvgfsvrenkfyvikakavivatGGAagiyrprsvgegrgraWYppfntGsgyamgiraGAemttmEnrfvalRfKDtygPvgtiallv 299
                        +aGA+gfs+r+n+++++++ka +va+GGA++i+rprs+geg+graWYp++n+Gs+y+m++++GA +t++Enrf ++RfKD+ygPvg+++ll+
     WP_041277674.1 199 IAGAAGFSTRDNTVHIFRCKAAMVACGGAVNIFRPRSTGEGKGRAWYPVWNAGSTYTMCAQVGATLTMIENRFTPARFKDGYGPVGAWFLLF 290
                        ******************************************************************************************** PP

  apra_Neukirchen_a 300 kakavnalgeeyee......elkk..eYgkak.iptslRnyatleevkeGrgPiyldteealq............d.......keleeelwe 363
                        kak+ n lge y        el++  +Yg +  +pt+lRn+++++e+keGrgPiy+ t+ al+            d       k+le+e+we
     WP_041277674.1 291 KAKVANGLGEYYAMgdsakeELAQfmPYGASPvTPTCLRNHLMIKELKEGRGPIYMATDVALNaflderkeagldDkslkkfwKHLESEAWE 382
                        *************99875544444999*88889*****************************999988777666516677888********* PP

  apra_Neukirchen_a 364 dfLdmaisqallwaeeniepekenvEiegtePyivGsHaacsGyWv...dl..................ynrmtTvkgLfaaGdvaGgsphk 434
                        dfLdm+++qa lwa +niepek  +Ei++tePy++GsH++c+G+W+   d                   ynrmtTv+gLf+aGd++G+s+hk
     WP_041277674.1 383 DFLDMSVGQAGLWAGMNIEPEKVGSEIMPTEPYMLGSHSGCCGIWTsgpDEawvpevanesrshkykwgYNRMTTVDGLFTAGDGVGASGHK 474
                        **********************************************77644789999999******************************** PP

  apra_Neukirchen_a 435 fvsGslaeGriAakaavkyildekdekpeldeeeveelkeeiykpletleekkkettagev.pnyitpeeleerlqkimdeYagGistnYet 525
                        f+sGs+aeGriAak++vk+++d+ d++pel  ++ +e+++eiy+p++ ++e+  ++ta +v pny++p  l++rl+k +deY gG++t+Y+t
     WP_041277674.1 475 FSSGSHAEGRIAAKQMVKFCRDN-DFTPELM-QTPQEIADEIYAPVRLYNEHVGASTAADVnPNYCKPAGLMMRLMKATDEYGGGVATYYMT 564
                        ********************987.899**99.999********************************************************* PP

  apra_Neukirchen_a 526 nekkLeialeklemLkedleklaAedlheLlrawElihRllvaeaviehllfRkEtRwpgyyeraDypelddenwkkfvnskydpetgeiei 617
                        + k L+i+l++l  L+ed++k+aA dlheLlr+wE++hR++++e++i+h++fRkE+R+pg+y+r+D+p++ddenwk+fvns+++pet+e+ +
     WP_041277674.1 565 SGKLLNICLDLLLLLREDADKMAAGDLHELLRCWENYHRIWCVETHIRHIEFRKESRYPGFYYRSDFPNVDDENWKCFVNSTFNPETKEWLC 656
                        ******************************************************************************************** PP

  apra_Neukirchen_a 618 ikrplvelvek 628
                        +k+++++++e+
     WP_041277674.1 657 EKVECLNIIET 667
                        *****999964 PP

>> WP_011187956.1  L-aspartate oxidase [Desulfotalea psychrophila]
   #    score  bias  c-Evalue  i-Evalue hmmfrom  hmm to    alifrom  ali to    envfrom  env to     acc
 ---   ------ ----- --------- --------- ------- -------    ------- -------    ------- -------    ----
   1 !   80.7   1.7   4.5e-26     1e-23      53     608 ..       2     527 ..       1     529 [] 0.82

  Alignments for each domain:
  == domain 1  score: 80.7 bits;  conditional E-value: 4.5e-26
  apra_Neukirchen_a  53 etDiLiiGGGmagcgAAveakeakdlkvvlveKAaierSGavAaGlsAinaYigenetpedyvryvrkdlmgivReDLvldiarhvdevvkk 144
                        ++D+L+iG G+ag   A++a++  ++ v +  KA+++    +A+G  A  a +   +t +++++  ++  +g++ + +v  + ++    v++
     WP_011187956.1   2 DVDFLVIGSGIAGLSFALKASKLGKVAV-VTKKAKVDTATNLAQGGVA--AVLSATDTFDEHIHDTHASGDGLCDKAVVKMVIENGPARVEE 90 
                        79*******************9887766.579************9555..678888889********************************* PP

  apra_Neukirchen_a 145 leewGLpilkdenGk.........yvrrGkwqikInGesyKpivAeaakkalgvevlnrvfitdllvd......ednrvaGAvgfsvrenkf 221
                        l e+G+ ++++e+G+          +rr  +   + G ++   + e++ ++ ++ev+++ + +dll+        +++++GA+ ++ +e ++
     WP_011187956.1  91 LIELGVDFIRNEKGEldlgregghSQRRVAHAYDLTGHEIERALVENVANNPNIEVFENHTLVDLLMVpgqdasGQKECVGAYILD-EERNV 181
                        **********************99999****************************************88888985699*****998.67788 PP

  apra_Neukirchen_a 222 yvikakavivatGGAagiyrprsvgegrgraWYppfntGsgyamgiraGAemttmE.nrfvalRf...KDtygPvgtiallvkakavnalge 309
                          ++ak ++++tGG+ ++y    +         p   tG g a + raGA +  +E ++f ++ +    + +  +   + + +a+ vna+ge
     WP_011187956.1 182 IPYRAKVTVLCTGGTGKVYLYTTN---------PDIATGDGIAAAYRAGASVANLEfVQFHPTCLfhhLEKNFLISEAVRGEGARLVNAEGE 264
                        99*****************98776.........7889*******************44676654411145566688999999********** PP

  apra_Neukirchen_a 310 eyeeelkkeY..gkak.iptslRnyatl.eevke.GrgPiyldteealqdkeleeelwedfLdm.aisqallwaeeniepekenvEiegteP 395
                         ++   +k Y  +  k ++t  ++   + +e+ke G   +yld ++            ++fL+   +++  + ++ +i+ +k+ + + ++  
     WP_011187956.1 265 GFM---EK-YepD-MKdLATRDKVARAIdQEMKEnGCDCVYLDITHK----------SREFLQKrFPAIFGKCLSLGIDMSKDFIPVVPAAH 341
                        ***...66.7643.334677777766661566542555667777766..........344554314899999*************9999888 PP

  apra_Neukirchen_a 396 yivGsHaacsGyWvdlynrmtTvkgLfaaGdvaGg...sphkfvsGslaeGriAakaavkyildekdekpeldeeeveelkeeiykpletle 484
                        y+ G+  +      d+ +  t+v+gL+a G+++      +++  s sl e+ + a++  +y++           e+ +e+ ++    ++ + 
     WP_011187956.1 342 YFCGGVIT------DQ-EGGTSVEGLYALGETSCTglhGGNRLASNSLLEAVVYAENLFQYCQ-----------ENWQEIEKRPLPEVDAWA 415
                        88777666......99.*************997421112455555555555555555555555...........444444444444444444 PP

  apra_Neukirchen_a 485 ekkkettagevpnyitpeeleerlqkimdeYagGistnYetnekkLeialeklemLkedleklaAedlheLlrawElihRllvaeaviehll 576
                        + +    a e+ + i +++  + + +im +Y+g +      ++++Le+a+++++++++++e+   +++    ++ El++  l a ++i+  l
     WP_011187956.1 416 AGT----ARELREEILINHNWDIIRRIMWNYVGIVR-----KKSRLELAQKRIAEIRQEIEEHY-KNYFVTPNMIELRNISLLAALIIRAAL 497
                        443....33344558999999***********9887.....589****************9976.7888999******************** PP

  apra_Neukirchen_a 577 fRkEtRwpgyyeraDypelddenwkkfvnsky 608
                         RkE+R  g ++ +Dyp+++d++ + ++ sky
     WP_011187956.1 498 KRKESR--GLHYMLDYPTKKDAEKRGHTFSKY 527
                        ******..99999********98877777766 PP

>> WP_011189377.1  fumarate reductase/succinate dehydrogenase flavoprotein subunit [Desulfotalea psychrophila]
   #    score  bias  c-Evalue  i-Evalue hmmfrom  hmm to    alifrom  ali to    envfrom  env to     acc
 ---   ------ ----- --------- --------- ------- -------    ------- -------    ------- -------    ----
   1 !   22.9   1.2   1.4e-08   3.2e-06      52     264 ..      32     258 ..       8     261 .. 0.75
   2 !   34.2   0.0   5.2e-12   1.2e-09     400     581 ..     400     585 ..     379     601 .. 0.78

  Alignments for each domain:
  == domain 1  score: 22.9 bits;  conditional E-value: 1.4e-08
  apra_Neukirchen_a  52 letDiLiiGGGmagcgAAveakeak.dlkvv.lveKAaierSGavAaGlsAinaYigenetpedyvryvrkdlmgivReDLvldiarhvdev 141
                         +  ++++G G ag  AA +++e+  ++k   + +     +S a   G++A   Y ++++++    +   k  +  +Re  v+ +a+  ++ 
     WP_011189377.1  32 RKFSVIVVGTGLAGASAAGTLAEQGyQVKAFcIQDSPRRAHSIAAQGGINAAKNYQNDGDSVFRLFHDTLKGGDFRAREANVYRLAQVSNNI 123
                        47789******************776777651567777888988889***********9976666666666666789*************** PP

  apra_Neukirchen_a 142 vkkleewGLpilkdenGk..............yvrrGkwqikInGesyKpivAeaakkal......gvevlnrvfitdllvdednrvaGAvg 213
                        +++    G+p+ ++  G+              +           G     ++  a ++ +      ++e++ r   +d+++ +d++  G + 
     WP_011189377.1 124 IDQCVAQGVPFAREYGGTlanrsfggaqvsrtF--------YARGQTGQQLLLGAYSSLSrqvgagKIEMFCRQELMDVVI-TDGQARGITT 206
                        *************99999666666444333332........4556666666655555544333222347777777777777.89******** PP

  apra_Neukirchen_a 214 fsvrenkfyvikakavivatGGAagiy.rprsvgegrgraWYppfntGsgya 264
                         ++ ++++ +++a avi+atGG  + y  + +   ++  a +  ++ G+g+a
     WP_011189377.1 207 RDIYTGEIETYSADAVILATGGYGNAYfLSTNAMASNVTAAWRAYKKGAGFA 258
                        **********************999872345555555555556677777765 PP

  == domain 2  score: 34.2 bits;  conditional E-value: 5.2e-12
  apra_Neukirchen_a 400 sHaacsGyWvdlynrmtTvkgLfaaGdva....Ggs...phkfvsGslaeG.riAakaavkyildekdekpeldeeeveelkeeiykpletl 483
                         H ++ G+Wvd  n +tT++gLfa G++     G++   ++    G la+G  i +++ ++y+ +++  k +++++++++ k+++++ +e+l
     WP_011189377.1 400 VHYTMGGLWVDY-NLQTTIPGLFALGECNfsdhGANrlgASALMQG-LADGyFIIGNTLANYFGSNSFSKVSVENKDFKQSKADVEARIEKL 489
                        58899******9.*************98522223332212223333.34442589999999999999999*********************9 PP

  apra_Neukirchen_a 484 eekkkettagev.pnyitpeeleerlqkimdeYagGistnYetnekkLeialeklemLkedlekl.....aAedlhe.LlrawElihRllva 568
                        ++++       v  +++t++e++++l +im +Y+g +      n++ Le+ale+l  Lke++ k      + +dl++ L ra  + + l  a
     WP_011189377.1 490 LANSGG----AVtDQHVTVDEIHKELGHIMWNYCGMA-----RNKEGLEKALELLPPLKEKFWKHvyipgKGKDLNQtLERAGRVADFLEFA 572
                        999844....3445679*****************964.....589***************99764222224677654366777777778888 PP

  apra_Neukirchen_a 569 eaviehllfRkEt 581
                         ++++  l R E+
     WP_011189377.1 573 DIMVRDALERAES 585
                        8888888888886 PP

>> WP_041278172.1  NAD(P)/FAD-dependent oxidoreductase [Desulfotalea psychrophila]
   #    score  bias  c-Evalue  i-Evalue hmmfrom  hmm to    alifrom  ali to    envfrom  env to     acc
 ---   ------ ----- --------- --------- ------- -------    ------- -------    ------- -------    ----
   1 !   23.0   0.0   1.3e-08   2.9e-06      51      86 ..       4      39 ..       1      45 [. 0.91
   2 !    6.4   0.1    0.0013      0.29     413     452 ..     423     460 ..     415     464 .] 0.77

  Alignments for each domain:
  == domain 1  score: 23.0 bits;  conditional E-value: 1.3e-08
  apra_Neukirchen_a 51 eletDiLiiGGGmagcgAAveakeakdlkvvlveKA 86
                       e + D++i+GGG ag +AA+ + e++dlkv+++eK 
     WP_041278172.1  4 ENRYDVIIVGGGPAGLFAAYYLGEHSDLKVLVIEKG 39
                       5678******************************96 PP

  == domain 2  score: 6.4 bits;  conditional E-value: 0.0013
  apra_Neukirchen_a 413 nrmtTvkgLfaaGdvaGgsphkfvsGslaeGriAakaavk 452
                        + +t +kgL+ aGd+ G +++  +  + a + i ak+++k
     WP_041278172.1 423 SLETAIKGLYVAGDGPGVAGNIVS--AAATALIPAKKIIK 460
                        5689*************9998544..45666777777776 PP

>> WP_041277775.1  NAD(P)/FAD-dependent oxidoreductase [Desulfotalea psychrophila]
   #    score  bias  c-Evalue  i-Evalue hmmfrom  hmm to    alifrom  ali to    envfrom  env to     acc
 ---   ------ ----- --------- --------- ------- -------    ------- -------    ------- -------    ----
   1 !   12.3   0.1   2.3e-05     0.005      53      90 ..       3      43 ..       1      68 [. 0.74
   2 ?   -1.4   0.0      0.31        69      56      84 ..     144     171 ..     122     173 .. 0.82
   3 !    4.5   0.4    0.0052       1.2     406     451 ..     256     298 ..     247     331 .. 0.79

  Alignments for each domain:
  == domain 1  score: 12.3 bits;  conditional E-value: 2.3e-05
  apra_Neukirchen_a 53 etDiLiiGGGmagcgAAveakeak.dlkvvlv..eKAaier 90
                       + Di+iiGGG+ag +A  +++  + +l+ +l+  e A ++r
     WP_041277775.1  3 KSDIIIIGGGAAGIVAVNTIHALNpGLSLTLIkdEEALVNR 43
                       68******************995557777766335565555 PP

  == domain 2  score: -1.4 bits;  conditional E-value: 0.31
  apra_Neukirchen_a  56 iLiiGGGmagcgAAveakeakdlkvvlve 84 
                         L++GGG  g   A+e+++  +l+v lve
     WP_041277775.1 144 ALVVGGGYVGVELATELQQL-GLRVSLVE 171
                        69**********99999875.36666665 PP

  == domain 3  score: 4.5 bits;  conditional E-value: 0.0052
  apra_Neukirchen_a 406 GyWvdlynrmtTvkgLfaaGdvaGgsphkfvsGslaeGriAakaav 451
                        G+ +d+ + +t+v+ +faaGd+a    + fv+G  + G    +a+ 
     WP_041277775.1 256 GIITDK-SLRTSVRDVFAAGDCA--EKQAFVTGQPTRGDFGTNAVF 298
                        555677.889***********95..7899****9999988777665 PP

>> WP_041277486.1  dihydrolipoyl dehydrogenase [Desulfotalea psychrophila]
   #    score  bias  c-Evalue  i-Evalue hmmfrom  hmm to    alifrom  ali to    envfrom  env to     acc
 ---   ------ ----- --------- --------- ------- -------    ------- -------    ------- -------    ----
   1 ?    2.9   1.0     0.015       3.4      53      87 ..       2      35 ..       1      45 [. 0.83
   2 ?    3.2   0.0     0.013       2.8      47      83 ..     166     201 ..     102     203 .. 0.78
   3 !    9.3   0.1   0.00018      0.04     408     451 ..     298     342 ..     289     357 .. 0.87

  Alignments for each domain:
  == domain 1  score: 2.9 bits;  conditional E-value: 0.015
  apra_Neukirchen_a 53 etDiLiiGGGmagcgAAveakeakdlkvvlveKAa 87
                       ++ i+++G+G +g +AA++a++    +v+++eK +
     WP_041277486.1  2 KVKIVVLGAGPGGYVAAIRAAQLG-GDVTVIEKEN 35
                       56799***************9854.4678888866 PP

  == domain 2  score: 3.2 bits;  conditional E-value: 0.013
  apra_Neukirchen_a  47 levveletDiLiiGGGmagcgAAveakeakdlkvvlv 83 
                        ++ +e+   i iiGGG+ gc  A+ +++  +++v+lv
     WP_041277486.1 166 FSLKEIPESITIIGGGVIGCEFACILQS-FGVEVTLV 201
                        5677888899**********98876654.24666666 PP

  == domain 3  score: 9.3 bits;  conditional E-value: 0.00018
  apra_Neukirchen_a 408 Wvdl.ynrmtTvkgLfaaGdvaGgsphkfvsGslaeGriAakaav 451
                        W+ +  n +tTv+ ++a Gdv G         + +e++iAa++  
     WP_041277486.1 298 WISTgANLQTTVPHIYAIGDVLGPERIMLAHTASTEAEIAAENCF 342
                        88555799*********************************9875 PP

>> WP_041278336.1  tRNA uridine-5-carboxymethylaminomethyl(34) synthesis enzyme MnmG [Desulfotalea psychrophila]
   #    score  bias  c-Evalue  i-Evalue hmmfrom  hmm to    alifrom  ali to    envfrom  env to     acc
 ---   ------ ----- --------- --------- ------- -------    ------- -------    ------- -------    ----
   1 !   12.8   0.8   1.6e-05    0.0036      53      79 ..       3      32 ..       1      41 [. 0.77
   2 ?   -1.1   0.0      0.26        57     418     458 ..     360     397 ..     356     417 .. 0.83

  Alignments for each domain:
  == domain 1  score: 12.8 bits;  conditional E-value: 1.6e-05
  apra_Neukirchen_a 53 etDiLiiGGGmagcgAAveake.ak..dlk 79
                       + Di++iG+G agc AA+ a++  +   l 
     WP_041278336.1  3 DFDIVVIGAGHAGCEAALAAARlGHktLLA 32
                       68******************9954333334 PP

  == domain 2  score: -1.1 bits;  conditional E-value: 0.26
  apra_Neukirchen_a 418 vkgLfaaGdvaGgsphkfvsGslaeGriAakaavkyildek 458
                        +++L+ aG + G s+      + a+G +A+ +a +y+++++
     WP_041278336.1 360 IENLYLAGQINGTSGYE---EAAAQGLMAGINATRYLEERE 397
                        899**********9975...689999999999999997654 PP

>> WP_011188350.1  hydrogenase iron-sulfur subunit [Desulfotalea psychrophila]
   #    score  bias  c-Evalue  i-Evalue hmmfrom  hmm to    alifrom  ali to    envfrom  env to     acc
 ---   ------ ----- --------- --------- ------- -------    ------- -------    ------- -------    ----
   1 !   12.4   0.2   2.1e-05    0.0046      36      85 ..     127     175 ..      93     180 .. 0.72

  Alignments for each domain:
  == domain 1  score: 12.4 bits;  conditional E-value: 2.1e-05
  apra_Neukirchen_a  36 allaalamkkelevveletDiLiiGGGmagcgAAveakeakdlkvvlveK 85 
                        + +++++ ++ ++ + ++  ++++GGG+ag  AA ea+ a +++v+lveK
     WP_011188350.1 127 TRAQKTELADPFHLEIITKTVMVMGGGIAGLTAAKEAAAA-GYEVLLVEK 175
                        33333333355667778899****************9865.69******9 PP

>> WP_011187749.1  FAD-dependent oxidoreductase [Desulfotalea psychrophila]
   #    score  bias  c-Evalue  i-Evalue hmmfrom  hmm to    alifrom  ali to    envfrom  env to     acc
 ---   ------ ----- --------- --------- ------- -------    ------- -------    ------- -------    ----
   1 !   10.0   0.0   0.00011     0.024      50      88 ..     232     269 ..     191     280 .. 0.83
   2 ?   -1.0   0.1      0.24        52     230     258 ..     540     566 ..     532     568 .. 0.60

  Alignments for each domain:
  == domain 1  score: 10.0 bits;  conditional E-value: 0.00011
  apra_Neukirchen_a  50 veletDiLiiGGGmagcgAAveakeakdlkvvlveKAai 88 
                         + + ++++iG+G+ag ++A+ a + k +kv+lve A++
     WP_011187749.1 232 ARFDRNLIVIGAGAAGLVSAYIATTLK-AKVTLVEAAEM 269
                        5678899**************998765.8******9987 PP

  == domain 2  score: -1.0 bits;  conditional E-value: 0.24
  apra_Neukirchen_a 230 ivatGGAagiyrprsvgegrgraWYppfn 258
                        i a+G  ag y+      ++++aWY++ n
     WP_011187749.1 540 IFAAGDVAGPYQFT--HTAAHQAWYAVVN 566
                        44555555555533..3466777777666 PP

>> WP_011189865.1  FAD-dependent oxidoreductase [Desulfotalea psychrophila]
   #    score  bias  c-Evalue  i-Evalue hmmfrom  hmm to    alifrom  ali to    envfrom  env to     acc
 ---   ------ ----- --------- --------- ------- -------    ------- -------    ------- -------    ----
   1 ?    1.0   0.3     0.059        13      55      74 ..     399     418 ..     352     428 .. 0.81
   2 !    8.4   0.0   0.00033     0.074      50      84 ..     523     557 ..     480     560 .. 0.80

  Alignments for each domain:
  == domain 1  score: 1.0 bits;  conditional E-value: 0.059
  apra_Neukirchen_a  55 DiLiiGGGmagcgAAveake 74 
                         + iiGGG +g  AA++++ 
     WP_011189865.1 399 RVAIIGGGPGGMNAAWQLAL 418
                        588*************9875 PP

  == domain 2  score: 8.4 bits;  conditional E-value: 0.00033
  apra_Neukirchen_a  50 veletDiLiiGGGmagcgAAveakeakdlkvvlve 84 
                         ++  +++iiG+G+ gc  A+ea +    kv+l++
     WP_011189865.1 523 PQVGREVVIIGAGNVGCDVACEAYRLGAEKVTLID 557
                        456679*******************9999999987 PP

>> WP_011189489.1  FAD-binding oxidoreductase [Desulfotalea psychrophila]
   #    score  bias  c-Evalue  i-Evalue hmmfrom  hmm to    alifrom  ali to    envfrom  env to     acc
 ---   ------ ----- --------- --------- ------- -------    ------- -------    ------- -------    ----
   1 ?   10.4   0.0   8.7e-05     0.019      52      97 ..       3      49 ..       1      52 [. 0.73

  Alignments for each domain:
  == domain 1  score: 10.4 bits;  conditional E-value: 8.7e-05
  apra_Neukirchen_a 52 letDiLiiGGGmagcgAAveakeakdlkvvlveK..AaierSGavAaG 97
                       +++D+L+iG+G+ g   A+ + +++  kvvl++     i+rS    +G
     WP_011189489.1  3 HSADVLVIGAGVTGAAIAYGLTKKN-KKVVLIDAppNPIDRSSRANMG 49
                       578*********9999999888754.6888887522457777665555 PP

>> WP_011190358.1  NAD(P)/FAD-dependent oxidoreductase [Desulfotalea psychrophila]
   #    score  bias  c-Evalue  i-Evalue hmmfrom  hmm to    alifrom  ali to    envfrom  env to     acc
 ---   ------ ----- --------- --------- ------- -------    ------- -------    ------- -------    ----
   1 ?    9.8   1.7   0.00013     0.029      53      85 ..       3      34 ..       1      39 [. 0.84

  Alignments for each domain:
  == domain 1  score: 9.8 bits;  conditional E-value: 0.00013
  apra_Neukirchen_a 53 etDiLiiGGGmagcgAAveakeakdlkvvlveK 85
                       + D++iiG+G+ag +AA  a++a +++v l eK
     WP_011190358.1  3 KYDVIIIGAGAAGLMAAGAAAQA-GAHVALFEK 34
                       68***************988875.578888888 PP

>> WP_011189210.1  methylenetetrahydrofolate--tRNA-(uracil(54)-C(5))-methyltransferase (FADH(2)-oxidizing) TrmFO [Desulf
   #    score  bias  c-Evalue  i-Evalue hmmfrom  hmm to    alifrom  ali to    envfrom  env to     acc
 ---   ------ ----- --------- --------- ------- -------    ------- -------    ------- -------    ----
   1 ?    9.8   0.1   0.00013     0.029      55      83 ..       6      33 ..       2      39 .. 0.81

  Alignments for each domain:
  == domain 1  score: 9.8 bits;  conditional E-value: 0.00013
  apra_Neukirchen_a 55 DiLiiGGGmagcgAAveakeakdlkvvlv 83
                        ++iiGGG ag  AA++a++  +++v lv
     WP_011189210.1  6 KVIIIGGGLAGSEAAWQAANR-GCQVELV 33
                       589**************9964.4555555 PP

>> WP_011190131.1  FAD-dependent oxidoreductase [Desulfotalea psychrophila]
   #    score  bias  c-Evalue  i-Evalue hmmfrom  hmm to    alifrom  ali to    envfrom  env to     acc
 ---   ------ ----- --------- --------- ------- -------    ------- -------    ------- -------    ----
   1 ?    8.8   0.6   0.00026     0.057      51      93 ..      29      73 ..       4      76 .. 0.78
   2 ?   -2.5   0.0      0.66   1.5e+02     405     450 ..     304     356 ..     296     359 .. 0.59

  Alignments for each domain:
  == domain 1  score: 8.8 bits;  conditional E-value: 0.00026
  apra_Neukirchen_a 51 eletDiLiiGGGmagcgAAveakeak.dlkvvlveK.AaierSGa 93
                       ++   i+iiGG +ag  AA+++k+ + +++vv++++ A i+  G+
     WP_011190131.1 29 RMGERIVIIGGVAAGPKAACRIKRLSpRAEVVVIDQdALISYGGC 73
                       456679******************6669***99997356666666 PP

  == domain 2  score: -2.5 bits;  conditional E-value: 0.66
  apra_Neukirchen_a 405 sGyWvdlynrmtTvkgLfaaGdvaG....gsphkfvs..Gsla..eGriAakaa 450
                         G+ v+  + +t+ + ++aaGd++      s++ f    Gsla  eGr+Aa ++
     WP_011190131.1 304 GGIVVNE-RMQTSDPTIYAAGDCVEiphlVSGRSFYAplGSLAnkEGRVAADNI 356
                        4555555.556666899****998522223555554344665544666666665 PP


Internal pipeline statistics summary:
-------------------------------------
Query model(s):                            1  (670 nodes)
Target sequences:                       3090  (1001508 residues searched)
Passed MSV filter:                       126  (0.0407767); expected 61.8 (0.02)
Passed bias filter:                       93  (0.0300971); expected 61.8 (0.02)
Passed Vit filter:                        29  (0.00938511); expected 3.1 (0.001)
Passed Fwd filter:                        14  (0.00453074); expected 0.0 (1e-05)
Initial search space (Z):               3090  [actual number of targets]
Domain search space  (domZ):              14  [number of targets reported over threshold]
# CPU time: 0.07u 0.00s 00:00:00.07 Elapsed: 00:00:00.04
# Mc/sec: 14364.94
//
[ok]
