# Supplementary material for: Sulfur disproportionation occurs globally across anoxic habitats and has multiple mechanisms of independent evolutionary origin
Source: ISME J. 2026 Mar 2;20(1):wrag042. doi: 10.1093/ismejo/wrag042 (PMC12998232; doi:10.1093/ismejo/wrag042)
Supplement: Sup_File_1_HMM_wrag042 [file sup_file_1_hmm_wrag042.zip › SupFile1_HMM/SupFile1c_results/apra_Neukirchen_a-hmm-028_Thiovibrio_frasassiensis_RS19-109_GCF_029607905.txt]

# hmmsearch :: search profile(s) against a sequence database
# HMMER 3.4 (Aug 2023); http://hmmer.org/
# Copyright (C) 2023 Howard Hughes Medical Institute.
# Freely distributed under the BSD open source license.
# - - - - - - - - - - - - - - - - - - - - - - - - - - - - - - - - - - - -
# query HMM file:                  /Users/lukas/OneDrive/2023_Sulfur/20250723_HMM/profiles_all/apra_Neukirchen_a.hmm
# target sequence database:        /Users/lukas/OneDrive/2023_Sulfur/20250626_HMM/db_new/028_Thiovibrio_frasassiensis_RS19-109_GCF_029607905.fas
# - - - - - - - - - - - - - - - - - - - - - - - - - - - - - - - - - - - -

Query:       apra_Neukirchen_a  [M=670]
Scores for complete sequences (score includes all domains):
   --- full sequence ---   --- best 1 domain ---    -#dom-
    E-value  score  bias    E-value  score  bias    exp  N  Sequence       Description
    ------- ------ -----    ------- ------ -----   ---- --  --------       -----------
     6e-275  910.6   0.2   7.7e-275  910.3   0.2    1.0  1  WP_307632901.1  adenylyl-sulfate reductase subunit alpha [Thi
    4.9e-20   68.3   0.0    2.9e-19   65.7   0.0    1.9  1  WP_307632302.1  L-aspartate oxidase [Thiovibrio frasassiensis
    8.8e-06   21.1   1.3    0.00054   15.2   0.9    2.1  2  WP_307632793.1  tRNA uridine-5-carboxymethylaminomethyl(34) s
    4.7e-05   18.7   2.3      0.016   10.4   0.0    2.2  2  WP_307633778.1  FAD-dependent oxidoreductase [Thiovibrio fras
    5.1e-05   18.6   0.9     0.0065   11.7   0.1    2.2  2  WP_307632995.1  NAD(P)/FAD-dependent oxidoreductase [Thiovibr
    6.1e-05   18.4   2.4      0.031    9.4   0.4    2.2  2  WP_307634040.1  FAD-dependent oxidoreductase [Thiovibrio fras
    0.00012   17.3   0.1        0.1    7.7   0.0    2.1  2  WP_307631961.1  FAD-dependent oxidoreductase [Thiovibrio fras
    0.00081   14.7   0.0     0.0011   14.2   0.0    1.1  1  WP_307631604.1  methylenetetrahydrofolate--tRNA-(uracil(54)-C
     0.0011   14.2   0.3     0.0018   13.5   0.3    1.2  1  WP_307632903.1  hydrogenase iron-sulfur subunit [Thiovibrio f
  ------ inclusion threshold ------
      0.014   10.6   3.9       0.11    7.6   0.2    2.3  2  WP_307633882.1  thioredoxin-disulfide reductase [Thiovibrio f
      0.037    9.2   3.3       0.46    5.5   1.6    2.1  2  WP_307632829.1  NAD(P)/FAD-dependent oxidoreductase [Thiovibr


Domain annotation for each sequence (and alignments):
>> WP_307632901.1  adenylyl-sulfate reductase subunit alpha [Thiovibrio frasassiensis]
   #    score  bias  c-Evalue  i-Evalue hmmfrom  hmm to    alifrom  ali to    envfrom  env to     acc
 ---   ------ ----- --------- --------- ------- -------    ------- -------    ------- -------    ----
   1 !  910.3   0.2  3.3e-277  7.7e-275      45     628 ..      15     667 ..       3     670 .. 0.97

  Alignments for each domain:
  == domain 1  score: 910.3 bits;  conditional E-value: 3.3e-277
  apra_Neukirchen_a  45 kelevveletDiLiiGGGmagcgAAveake.ak.dlkvvlveKAaierSGavAaGlsAinaYigenetpedyvryvrkdlmgivReDLvldi 134
                        +++evve+++D+LiiGGGma+cg+A+e+k+    d+k+ lv+KA++erSGavA+GlsAin+Yig+n+ +e+yv++vr+dlmg+vReDL++d+
     WP_307632901.1  15 ANPEVVEHDVDVLIIGGGMAACGTAFEIKKwCPaDMKIKLVDKASMERSGAVAQGLSAINTYIGDNK-IENYVKMVRNDLMGVVREDLIYDL 105
                        4799**************************7668********************************9.************************ PP

  apra_Neukirchen_a 135 arhvdevvkkleewGLpil.kdenGk................yvrrGkwqikInGesyKpivAeaakkalgv.evlnrvfitdllvd..edn 206
                        +rhvd++v+++eewGLp++  d+nG+                +vr+Gkwqi+InGesyK+ivAe ak+alg+ ++++rvfi++l++d  + n
     WP_307632901.1 106 GRHVDDSVHLFEEWGLPVWkLDANGNnldgaqpapklteggkPVRTGKWQIMINGESYKCIVAEPAKTALGDeNIMERVFIVKLILDknKAN 197
                        *******************77999*9********************************************999**************9988* PP

  apra_Neukirchen_a 207 rvaGAvgfsvrenkfyvikakavivatGGAagiyrprsvgegrgraWYppfntGsgyamgiraGAemttmEnrfvalRfKDtygPvgtiall 298
                        ++aGAvgfs+renk++v+++k+ ++a+GGA++i+rprs+geg+graWYp++n+Gs+y+m++++GA +t+mEnrf ++RfKD+ygPvg+++ll
     WP_307632901.1 198 QIAGAVGFSTRENKVHVFRCKTALCACGGAVNIFRPRSTGEGKGRAWYPVWNAGSTYTMCAQVGATLTMMENRFTPARFKDGYGPVGAWFLL 289
                        ******************************************************************************************** PP

  apra_Neukirchen_a 299 vkakavnalgeeyee......elkk..eYgkak.iptslRnyatleevkeGrgPiyldteealq...........d........keleeelw 362
                        +kak++n lge y +      el+k  +Yg +  +pt+lRn+++l+e+k+GrgPiy+ t+ al+           d        k+le+e+w
     WP_307632901.1 290 FKAKVQNGLGEFYANsdsvkgELEKfmPYGASPvTPTCLRNHLMLNELKAGRGPIYMATDVALNafidarkatgmDekevkkfwKHLESEAW 381
                        **************99999998888999*98889*****************************999988777666156677888******** PP

  apra_Neukirchen_a 363 edfLdmaisqallwaeeniepekenvEiegtePyivGsHaacsGyWv...dl.................ynrmtTvkgLfaaGdvaGgsphk 434
                        edfLdm+++qa lwa  niepek  +Ei++tePy++GsH++c+G+W+   d                  ynrmtTv+gLf+aGd++G+s+hk
     WP_307632901.1 382 EDFLDMSVGQAGLWAGANIEPEKVGSEIMPTEPYMLGSHSGCCGIWTsgpDEawvptvdgprshqykwgYNRMTTVDGLFTAGDGVGASGHK 473
                        ***********************************************7764478999999******************************** PP

  apra_Neukirchen_a 435 fvsGslaeGriAakaavkyildekdekpeldeeeveelkeeiykpletleekkkettagev.pnyitpeeleerlqkimdeYagGistnYet 525
                        f+sGs+aeGri ak++vk+++d++++kpel  ++++e ++e+y+p+++++e   ++ta +v pny++p  +++rl+k +deY gG++t+Y+t
     WP_307632901.1 474 FSSGSHAEGRIVAKQMVKFCRDNASFKPELP-KSAQEYADEVYAPVRRYLEFVGASTAADVnPNYCKPAGIMMRLMKATDEYGGGVATYYMT 564
                        ******************************9.999********************************************************* PP

  apra_Neukirchen_a 526 nekkLeialeklemLkedleklaAedlheLlrawElihRllvaeaviehllfRkEtRwpgyyeraDypelddenwkkfvnskydpetgeiei 617
                        + k L+i+l++l+mL+ed+e +aA dlheL+rawE++hR++++e++i+h++fR+E+R+pg+y+r+D+p++dd+nwk fvns+++p+t+e+++
     WP_307632901.1 565 SGKLLNICLDLLRMLREDAELMAAGDLHELMRAWENYHRIWCVETHIRHIEFRQESRYPGFYYRSDFPTVDDANWKAFVNSTFNPATQEWKC 656
                        ******************************************************************************************** PP

  apra_Neukirchen_a 618 ikrplvelvek 628
                        +k++++++ve+
     WP_307632901.1 657 EKVKCINIVET 667
                        ********965 PP

>> WP_307632302.1  L-aspartate oxidase [Thiovibrio frasassiensis]
   #    score  bias  c-Evalue  i-Evalue hmmfrom  hmm to    alifrom  ali to    envfrom  env to     acc
 ---   ------ ----- --------- --------- ------- -------    ------- -------    ------- -------    ----
   1 !   65.7   0.0   1.2e-21   2.9e-19      52     604 ..       3     533 ..       1     542 [. 0.80

  Alignments for each domain:
  == domain 1  score: 65.7 bits;  conditional E-value: 1.2e-21
  apra_Neukirchen_a  52 letDiLiiGGGmagcgAAveakeakdlkvvlveKAaierSGavAaGlsAinaYigenetpedyvryvrkdlmgivReDLvldiarhvdevvk 143
                         +tD+L+iG G++g   A++a++  ++ + +  KA ++    +A+G   i a + ++++ + +++   +  +g++ eD+v  + ++    ++
     WP_307632302.1   3 QSTDFLVIGSGISGLSFAIKAAQLGRVTI-ITKKARVDTATNLAQG--GIAAVLSPDDSFALHIEDTLRSGAGLCHEDIVRLVVENGPARIE 91 
                        589******************99876654.679************9..677999*9999********************************* PP

  apra_Neukirchen_a 144 kleewGLpilkdenGk...........yvrrGkwqikInGesyKp.ivAeaakkalgvevlnrvfitdllvd.............ednrvaG 210
                        +l ++G+ +  ++n               rr  + + + G ++   ++A+ a +  +++vl++  ++dllv              + +++ G
     WP_307632302.1  92 ELIRLGVQFQSEANDPshldlgkegghSARRIAHAMDLTGRKIEEgLLAQVAAN-PRITVLENHLAVDLLVSsktgtpyqphdsfS-DQCLG 181
                        **********8776656888888888899999***********86377777777.889*************99******9988854.99*** PP

  apra_Neukirchen_a 211 AvgfsvrenkfyvikakavivatGGAagiyrprsvgegrgraWYppfntGsgyamgiraGAemttmEnrfvalRfKDtygPvgtiallvka. 301
                        A+ f+ +++ + +++ak ++++tGG+ ++y    +         p   tG g am+ raGA++  +E   v       y P    +l  +a 
     WP_307632302.1 182 AYVFDRETGGIDTYQAKVTVLCTGGTGKVYLYTTN---------PDIATGDGIAMAYRAGAKVGNLEF--VQFHPTCLYHPQVKNFLISEAv 262
                        ******************************98776.........7899******************94..4444444566655555544432 PP

  apra_Neukirchen_a 302 .....kavnalgeeyeeelkkeY.gkak.iptslRnyatleevke.GrgPiyldteealqdkeleeelwedfLdm.aisqallwaeeniepe 384
                             + ++ +g+ ++   +k Y +++   ++   + a+ +e+k+ G   +yld ++             +fL+   +++  + ++ +i+ +
     WP_307632302.1 263 rgeggRLIDKHGQAFM---HK-YdARGDlATRDTVARAIDSEMKAsGDDCVYLDITHQ----------PAEFLQKrFPTIYQKCLSLGIDMT 340
                        2222288999999999...77.853344334444445555677643888889998887..........334554314888999999****** PP

  apra_Neukirchen_a 385 kenvEiegtePyivGsHaacsGyWvdlynrmtTvkgLfaaGdvaGgsphkfvsGslaeGriAakaavkyildekdekpeldeeeveelkeei 476
                        +e++ + ++  y+ G+  +      d    +t +++Lfa G++a        +G +   r+A+++ ++ ++  +++  e+++e  e  k+ +
     WP_307632302.1 341 TEPIPVVPAAHYMCGGVVT------DS-WGRTNIENLFAFGETAC-------TGLHGGNRLASNSLLEAVVFAHQAFLECEREWPELRKAAL 418
                        ****999888888777666......77.7889**********984.......6667777777777777665444444555544444444444 PP

  apra_Neukirchen_a 477 ykpletleekkkettagevpnyitpeeleerlqkimdeYagGistnYetnekkLeialeklemLkedleklaAedlheLlrawElihRllva 568
                         +  e +  + +      + + + +++  +++ ++m +Y+g + t     ek+L++ +e+l+ + +++++   +d+     + El++   va
     WP_307632302.1 419 PEVAEWFAGSAQR-----IEENVLVSHNWDQIRRLMWNYVGIVRT-----EKRLALVEERLRVIVDEVNQHY-HDYILTPDLIELRNIAQVA 499
                        4433344433322.....3334788888999*********99875.....89*************9998865.6888888999********* PP

  apra_Neukirchen_a 569 eaviehllfRkEtRwpgyyeraDypelddenwkkfv 604
                        e++++    RkE+R  g ++ +++p  dde+wkk +
     WP_307632302.1 500 ELIVRCACLRKESR--GLHYLVEFPLPDDEHWKKDT 533
                        **************..999999**********9855 PP

>> WP_307632793.1  tRNA uridine-5-carboxymethylaminomethyl(34) synthesis enzyme MnmG [Thiovibrio frasassiensis]
   #    score  bias  c-Evalue  i-Evalue hmmfrom  hmm to    alifrom  ali to    envfrom  env to     acc
 ---   ------ ----- --------- --------- ------- -------    ------- -------    ------- -------    ----
   1 !   15.2   0.9   2.3e-06   0.00054      53      83 ..       6      37 ..       2      46 .. 0.83
   2 !    4.1   0.0    0.0055       1.3     418     457 ..     363     399 ..     357     438 .. 0.78

  Alignments for each domain:
  == domain 1  score: 15.2 bits;  conditional E-value: 2.3e-06
  apra_Neukirchen_a 53 etDiLiiGGGmagcgAAveakeak.dlkvvlv 83
                       + Di+iiG+G agc AA+ a++   ++ v+++
     WP_307632793.1  6 QYDIIIIGAGHAGCEAALAAARMGcRTAVLVI 37
                       78*******************96557777765 PP

  == domain 2  score: 4.1 bits;  conditional E-value: 0.0055
  apra_Neukirchen_a 418 vkgLfaaGdvaGgsphkfvsGslaeGriAakaavkyilde 457
                        ++gLf aG + G s+      + a+G iA+ +avky++ e
     WP_307632793.1 363 LRGLFLAGQINGTSGYE---EAAAQGLIAGINAVKYVRGE 399
                        78************975...699**************543 PP

>> WP_307633778.1  FAD-dependent oxidoreductase [Thiovibrio frasassiensis]
   #    score  bias  c-Evalue  i-Evalue hmmfrom  hmm to    alifrom  ali to    envfrom  env to     acc
 ---   ------ ----- --------- --------- ------- -------    ------- -------    ------- -------    ----
   1 !    7.1   1.3   0.00069      0.16      55      88 ..      11      43 ..       2      50 .. 0.79
   2 !   10.4   0.0   6.8e-05     0.016      43      76 ..     583     617 ..     540     628 .. 0.63

  Alignments for each domain:
  == domain 1  score: 7.1 bits;  conditional E-value: 0.00069
  apra_Neukirchen_a 55 DiLiiGGGmagcgAAveakeakdlkvvlveKAai 88
                        ++++GGG+ag  AA+ + e   + v lveK+a 
     WP_307633778.1 11 TVMVVGGGIAGVQAALDLTELG-YYVYLVEKSAA 43
                       689***************9864.89999*99763 PP

  == domain 2  score: 10.4 bits;  conditional E-value: 6.8e-05
  apra_Neukirchen_a  43 mkkele.vveletDiLiiGGGmagcgAAveakeak 76 
                        ++  +e +v ++   Li+GGG+ag  AA++++e+ 
     WP_307633778.1 583 IQPLPEqTVPVTNKALILGGGVAGLTAALTIAEQG 617
                        22223326668999*****************9865 PP

>> WP_307632995.1  NAD(P)/FAD-dependent oxidoreductase [Thiovibrio frasassiensis]
   #    score  bias  c-Evalue  i-Evalue hmmfrom  hmm to    alifrom  ali to    envfrom  env to     acc
 ---   ------ ----- --------- --------- ------- -------    ------- -------    ------- -------    ----
   1 !   11.7   0.1   2.8e-05    0.0065      51      77 ..       3      30 ..       1      40 [. 0.81
   2 !    5.8   0.1    0.0017      0.39     412     430 ..     257     275 ..     196     305 .. 0.77

  Alignments for each domain:
  == domain 1  score: 11.7 bits;  conditional E-value: 2.8e-05
  apra_Neukirchen_a 51 eletDiLiiGGGmagcgAAveakeak.d 77
                       e  tD++iiG+G ag  AAv+a ++k +
     WP_307632995.1  3 EEITDVVIIGAGPAGLQAAVHAVRKKaS 30
                       5569******************996623 PP

  == domain 2  score: 5.8 bits;  conditional E-value: 0.0017
  apra_Neukirchen_a 412 ynrmtTvkgLfaaGdvaGg 430
                         +++t ++g++aaGd+aG 
     WP_307632995.1 257 KKQETNITGIYAAGDIAGP 275
                        6899*************94 PP

>> WP_307634040.1  FAD-dependent oxidoreductase [Thiovibrio frasassiensis]
   #    score  bias  c-Evalue  i-Evalue hmmfrom  hmm to    alifrom  ali to    envfrom  env to     acc
 ---   ------ ----- --------- --------- ------- -------    ------- -------    ------- -------    ----
   1 !    9.4   0.4   0.00013     0.031      55      86 ..      16      46 ..       4      52 .. 0.88
   2 !    8.5   0.1   0.00026     0.061      52      87 ..     599     633 ..     548     636 .. 0.69

  Alignments for each domain:
  == domain 1  score: 9.4 bits;  conditional E-value: 0.00013
  apra_Neukirchen_a 55 DiLiiGGGmagcgAAveakeakdlkvvlveKA 86
                        ++++GGG+ag  AA+ + e  +lkv lveK+
     WP_307634040.1 16 SVMVVGGGVAGVQAALDLTEL-GLKVYLVEKS 46
                       589**************9986.59******96 PP

  == domain 2  score: 8.5 bits;  conditional E-value: 0.00026
  apra_Neukirchen_a  52 letDiLiiGGGmagcgAAveakeakdlkvvlveKAa 87 
                        ++   L+iGGG ag  AA+ + e+     +lve Aa
     WP_307634040.1 599 VTPAALVIGGGLAGLTAALAIGEQG-FATTLVEEAA 633
                        55678***************99865.6677777775 PP

>> WP_307631961.1  FAD-dependent oxidoreductase [Thiovibrio frasassiensis]
   #    score  bias  c-Evalue  i-Evalue hmmfrom  hmm to    alifrom  ali to    envfrom  env to     acc
 ---   ------ ----- --------- --------- ------- -------    ------- -------    ------- -------    ----
   1 !    7.7   0.0   0.00043       0.1      45      79 ..     391     427 ..     346     433 .. 0.64
   2 !    7.5   0.0   0.00051      0.12      47      84 ..     522     559 ..     480     562 .. 0.80

  Alignments for each domain:
  == domain 1  score: 7.7 bits;  conditional E-value: 0.00043
  apra_Neukirchen_a  45 kele.vveletDiLiiGGGmagcgAAveakeak.dlk 79 
                        k ++  + l   + iiGGG ag  AA+++++a  +++
     WP_307631961.1 391 KPPKpAKSLGKKVAIIGGGPAGMNAAWQLAKAGvEAH 427
                        3344456678899***************999654554 PP

  == domain 2  score: 7.5 bits;  conditional E-value: 0.00051
  apra_Neukirchen_a  47 levveletDiLiiGGGmagcgAAveakeakdlkvvlve 84 
                         +  ++   ++iiG+G+ gc  A+ea +    +v+lv+
     WP_307631961.1 522 AKPPKVGKQVVIIGAGNVGCDVACEAYRLGAQEVCLVD 559
                        4555667799******************9989999987 PP

>> WP_307631604.1  methylenetetrahydrofolate--tRNA-(uracil(54)-C(5))-methyltransferase (FADH(2)-oxidizing) TrmFO [Thiovi
   #    score  bias  c-Evalue  i-Evalue hmmfrom  hmm to    alifrom  ali to    envfrom  env to     acc
 ---   ------ ----- --------- --------- ------- -------    ------- -------    ------- -------    ----
   1 !   14.2   0.0   4.9e-06    0.0011      55      83 ..       7      34 ..       2      44 .. 0.80

  Alignments for each domain:
  == domain 1  score: 14.2 bits;  conditional E-value: 4.9e-06
  apra_Neukirchen_a 55 DiLiiGGGmagcgAAveakeakdlkvvlv 83
                       +i iiGGG agc AA+++++  ++ v+l 
     WP_307631604.1  7 EITIIGGGLAGCEAAWQIARR-GCTVTLH 34
                       799***************975.4666665 PP

>> WP_307632903.1  hydrogenase iron-sulfur subunit [Thiovibrio frasassiensis]
   #    score  bias  c-Evalue  i-Evalue hmmfrom  hmm to    alifrom  ali to    envfrom  env to     acc
 ---   ------ ----- --------- --------- ------- -------    ------- -------    ------- -------    ----
   1 !   13.5   0.3   7.8e-06    0.0018      44      84 ..     129     173 ..      87     179 .. 0.68

  Alignments for each domain:
  == domain 1  score: 13.5 bits;  conditional E-value: 7.8e-06
  apra_Neukirchen_a  44 k.....kelevveletDiLiiGGGmagcgAAveakeakdlkvvlve 84 
                        k     + ++ ++l+  iL++GGG+ag  AA+ a++a  + v+++e
     WP_307632903.1 129 KkgdvpDPYKLETLNRKILVMGGGIAGMTAAIDAAKAG-YAVTIIE 173
                        1344445677888999******************9865.5666665 PP

>> WP_307633882.1  thioredoxin-disulfide reductase [Thiovibrio frasassiensis]
   #    score  bias  c-Evalue  i-Evalue hmmfrom  hmm to    alifrom  ali to    envfrom  env to     acc
 ---   ------ ----- --------- --------- ------- -------    ------- -------    ------- -------    ----
   1 ?    7.6   0.2   0.00046      0.11      54      85 ..       7      37 ..       3      39 .. 0.87
   2 ?    3.7   0.5     0.007       1.6     405     458 ..     258     310 ..     251     313 .] 0.85

  Alignments for each domain:
  == domain 1  score: 7.6 bits;  conditional E-value: 0.00046
  apra_Neukirchen_a 54 tDiLiiGGGmagcgAAveakeakdlkvvlveK 85
                        D++iiGGG +g  A + a++a+ lk vl+eK
     WP_307633882.1  7 HDLIIIGGGPGGYTAGIYAQRAA-LKTVLIEK 37
                       59*************99999876.88888888 PP

  == domain 2  score: 3.7 bits;  conditional E-value: 0.007
  apra_Neukirchen_a 405 sGyWv.dlynrmtTvkgLfaaGdvaGgsphkfvsGslaeGriAakaavkyildek 458
                         Gy + d  + +t  +g+f  Gd     +++ v+ + a+G  Aa aa++y++++k
     WP_307633882.1 258 NGYVIaDE-KCETNTPGIFVVGDLKEKYAKQIVT-AAADGCTAALAAAHYVENKK 310
                        67777555.99*****************999999.789*************7664 PP

>> WP_307632829.1  NAD(P)/FAD-dependent oxidoreductase [Thiovibrio frasassiensis]
   #    score  bias  c-Evalue  i-Evalue hmmfrom  hmm to    alifrom  ali to    envfrom  env to     acc
 ---   ------ ----- --------- --------- ------- -------    ------- -------    ------- -------    ----
   1 ?    5.5   1.6     0.002      0.46      52      86 ..       4      37 ..       1      50 [. 0.82
   2 ?    3.2   0.0      0.01       2.4     413     438 ..     297     322 ..     287     341 .. 0.82

  Alignments for each domain:
  == domain 1  score: 5.5 bits;  conditional E-value: 0.002
  apra_Neukirchen_a 52 letDiLiiGGGmagcgAAveakeakdlkvvlveKA 86
                        + D+ iiGGG+ag   A  a++  ++k +lveK 
     WP_307632829.1  4 YDYDLGIIGGGAAGLTVASGAAQL-GAKTLLVEKE 37
                       57899***********99999875.4788899985 PP

  == domain 2  score: 3.2 bits;  conditional E-value: 0.01
  apra_Neukirchen_a 413 nrmtTvkgLfaaGdvaGgsphkfvsG 438
                        + +t+ + ++aaGdv+Gg    +v G
     WP_307632829.1 297 SLRTSHRHIYAAGDVIGGYQFTHVAG 322
                        56789999**********98888877 PP


Internal pipeline statistics summary:
-------------------------------------
Query model(s):                            1  (670 nodes)
Target sequences:                       2587  (841526 residues searched)
Passed MSV filter:                       106  (0.0409741); expected 51.7 (0.02)
Passed bias filter:                       91  (0.0351759); expected 51.7 (0.02)
Passed Vit filter:                        21  (0.00811751); expected 2.6 (0.001)
Passed Fwd filter:                        11  (0.00425203); expected 0.0 (1e-05)
Initial search space (Z):               2587  [actual number of targets]
Domain search space  (domZ):              11  [number of targets reported over threshold]
# CPU time: 0.06u 0.00s 00:00:00.06 Elapsed: 00:00:00.03
# Mc/sec: 14889.48
//
[ok]
