# Supplementary material for: Sulfur disproportionation occurs globally across anoxic habitats and has multiple mechanisms of independent evolutionary origin
Source: ISME J. 2026 Mar 2;20(1):wrag042. doi: 10.1093/ismejo/wrag042 (PMC12998232; doi:10.1093/ismejo/wrag042)
Supplement: Sup_File_1_HMM_wrag042 [file sup_file_1_hmm_wrag042.zip › SupFile1_HMM/SupFile1c_results/apra_Neukirchen_a-hmm-029_Desulfovibrio_aminophilus_ALA-3_GCF_000422565.txt]

# hmmsearch :: search profile(s) against a sequence database
# HMMER 3.4 (Aug 2023); http://hmmer.org/
# Copyright (C) 2023 Howard Hughes Medical Institute.
# Freely distributed under the BSD open source license.
# - - - - - - - - - - - - - - - - - - - - - - - - - - - - - - - - - - - -
# query HMM file:                  /Users/lukas/OneDrive/2023_Sulfur/20250723_HMM/profiles_all/apra_Neukirchen_a.hmm
# target sequence database:        /Users/lukas/OneDrive/2023_Sulfur/20250626_HMM/db_new/029_Desulfovibrio_aminophilus_ALA-3_GCF_000422565.fas
# - - - - - - - - - - - - - - - - - - - - - - - - - - - - - - - - - - - -

Query:       apra_Neukirchen_a  [M=670]
Scores for complete sequences (score includes all domains):
   --- full sequence ---   --- best 1 domain ---    -#dom-
    E-value  score  bias    E-value  score  bias    exp  N  Sequence       Description
    ------- ------ -----    ------- ------ -----   ---- --  --------       -----------
     6e-277  917.6   0.6   7.2e-277  917.3   0.6    1.0  1  WP_027175791.1  adenylyl-sulfate reductase subunit alpha [Des
      4e-17   59.0   2.3    3.4e-12   42.6   0.1    2.6  2  WP_027174930.1  MULTISPECIES: L-aspartate oxidase [Desulfovib
    4.8e-13   45.5   4.6    3.7e-05   19.4   0.2    3.1  3  WP_027176361.1  MULTISPECIES: fumarate reductase flavoprotein
    1.1e-07   27.7   8.6     0.0025   13.3   0.0    3.0  3  WP_156904450.1  FAD-dependent oxidoreductase [Desulfovibrio a
    2.6e-07   26.5   0.0    2.3e-05   20.1   0.0    2.1  2  WP_027175941.1  MULTISPECIES: NAD(P)/FAD-dependent oxidoreduc
    4.7e-06   22.4   0.0      7e-06   21.8   0.0    1.1  1  WP_027174780.1  CoB--CoM heterodisulfide reductase iron-sulfu
      1e-05   21.3   1.6       0.02   10.4   0.0    3.0  3  WP_051202344.1  NAD(P)/FAD-dependent oxidoreductase [Desulfov
    0.00056   15.5   0.8       0.12    7.8   0.0    2.5  3  WP_156904463.1  FAD-dependent oxidoreductase [Desulfovibrio a
     0.0011   14.6   0.2     0.0016   14.0   0.2    1.3  1  WP_027175948.1  dihydrolipoyl dehydrogenase family protein [D
     0.0011   14.5   1.4       0.13    7.7   0.2    2.4  3  WP_027174846.1  thioredoxin-disulfide reductase [Desulfovibri
     0.0023   13.5   0.1     0.0034   12.9   0.1    1.2  1  WP_027175790.1  CoB--CoM heterodisulfide reductase iron-sulfu
     0.0028   13.2   0.8      0.038    9.5   0.0    2.1  2  WP_034609038.1  sulfide-dependent adenosine diphosphate thiaz
     0.0029   13.1   2.3     0.0072   11.8   0.1    2.0  2  WP_027174783.1  4Fe-4S binding protein [Desulfovibrio aminoph
     0.0034   12.9   0.0      0.005   12.4   0.0    1.1  1  WP_027175789.1  hydrogenase iron-sulfur subunit [Desulfovibri


Domain annotation for each sequence (and alignments):
>> WP_027175791.1  adenylyl-sulfate reductase subunit alpha [Desulfovibrio aminophilus]
   #    score  bias  c-Evalue  i-Evalue hmmfrom  hmm to    alifrom  ali to    envfrom  env to     acc
 ---   ------ ----- --------- --------- ------- -------    ------- -------    ------- -------    ----
   1 !  917.3   0.6  3.1e-279  7.2e-277      45     626 ..      16     662 ..       3     664 .] 0.95

  Alignments for each domain:
  == domain 1  score: 917.3 bits;  conditional E-value: 3.1e-279
  apra_Neukirchen_a  45 kelevveletDiLiiGGGmagcgAAveake.ak....dlkvvlveKAaierSGavAaGlsAinaYigenetpedyvryvrkdlmgivReDLv 131
                        +e++v+e ++DiL++GGGm++cgAA+e+ +  +    dl+v+l++KAa+erSGavA+GlsAin+Y+gen+  +dyvr+vr+dlmg+vReDL+
     WP_027175791.1  16 AEPQVIEQHADILMVGGGMGCCGAAFEVCRwVDakykDLSVMLLDKAALERSGAVAQGLSAINTYLGEND-ADDYVRMVRTDLMGLVREDLI 106
                        47899999********************9975567999********************************.********************* PP

  apra_Neukirchen_a 132 ldiarhvdevvkkleewGLpilkdenGk...................yvrrGkwqikInGesyKpivAeaakkalgv.evlnrvfitdllvd 203
                        +d++rhvd++v+++eewGLp++ +++G+                   +vr+G+wq++InGesyK+ivAeaak+alg+ ++l+rvfi++ll+d
     WP_027175791.1 107 FDLGRHVDDSVHLFEEWGLPCWIKKDGHnldgaaakaaglslrkgdaPVRSGRWQMMINGESYKVIVAEAAKNALGEgRYLERVFIVKLLLD 198
                        **********************8899999**********************************************999************** PP

  apra_Neukirchen_a 204 ..ednrvaGAvgfsvrenkfyvikakavivatGGAagiyrprsvgegrgraWYppfntGsgyamgiraGAemttmEnrfvalRfKDtygPvg 293
                          + nr+aGAvgfs+renk+yv++++ ++va+GGA+++yrprs+geg+graWYp++n+Gs+y+m++++GAemt+mEnrfv++RfKD+ygPvg
     WP_027175791.1 199 anTPNRIAGAVGFSTRENKVYVFTCNSCLVACGGAVNVYRPRSTGEGMGRAWYPVWNAGSTYTMCAQVGAEMTMMENRFVPARFKDGYGPVG 290
                        9955**************************************************************************************** PP

  apra_Neukirchen_a 294 tiallvkakavnalgeeyee....elkk....eYgkak.iptslRnyatleevkeGrgPiyldteealq.....d......keleeelwedf 365
                        +++ll+kaka+n +ge+y++    +lk      Y+k++ ipt+lRn+++l+e++eGrgPi++dt++al      d      k+le+e+wedf
     WP_027175791.1 291 AWFLLFKAKATNYKGEDYCAtnraMLKPyedrGYAKGHvIPTCLRNHMMLREMREGRGPIFMDTKGALLatinnDfknplwKHLESEAWEDF 382
                        *******************87765222233334689999****************************88766651667888*********** PP

  apra_Neukirchen_a 366 LdmaisqallwaeeniepekenvEiegtePyivGsHaacsGyWv...dl................ynrmtTvkgLfaaGdvaGgsphkfvsG 438
                        Ldm+++qa lwa++n+ pe++ +Ei++tePy++GsH++c+G+Wv   d                 ynrmtTv gLf+++d++G+s+hkf+sG
     WP_027175791.1 383 LDMCVGQANLWAATNCAPEERGSEIMPTEPYLLGSHSGCCGIWVsgpDEewvpedykvraengkvYNRMTTVMGLFTCADGVGASGHKFSSG 474
                        ********************************************7774378888899999******************************** PP

  apra_Neukirchen_a 439 slaeGriAakaavkyildekdekpeldeeeveelkeeiykpletleekkkettagev.pnyitpeeleerlqkimdeYagGistnYetnekk 529
                        s+aeGriA+ka+v++++d+kd+kp+l+  ++++l++eiy+p+ t+e+ kk++ta+e+ pnyitp+++++rl k++deY gG+st Y+t+++ 
     WP_027175791.1 475 SHAEGRIAGKAMVRWAVDHKDFKPTLA-VKAADLAKEIYQPWYTFEQFKKASTAPEInPNYITPKNFMMRLTKCTDEYGGGCSTLYMTSKAL 565
                        **************************9.88999*********************************************************** PP

  apra_Neukirchen_a 530 LeialeklemLkedleklaAedlheLlrawElihRllvaeaviehllfRkEtRwpgyyeraDypelddenwkkfvnskydpetgeieiikrp 621
                        L+++ +++ m++ed++klaA+dlheL+r+wE  hRl++++++++h++fR+E+R+pg+y+r D++ ldd++wk+fvnskydp+++ei+i+kr 
     WP_027175791.1 566 LNTGFWLMGMMEEDSKKLAARDLHELMRCWEQFHRLWTVRLHMQHIEFREESRYPGFYYRGDFMGLDDSKWKCFVNSKYDPAKKEIKIFKRA 657
                        ******************************************************************************************** PP

  apra_Neukirchen_a 622 lvelv 626
                        +++++
     WP_027175791.1 658 YWQII 662
                        *9998 PP

>> WP_027174930.1  MULTISPECIES: L-aspartate oxidase [Desulfovibrio]
   #    score  bias  c-Evalue  i-Evalue hmmfrom  hmm to    alifrom  ali to    envfrom  env to     acc
 ---   ------ ----- --------- --------- ------- -------    ------- -------    ------- -------    ----
   1 !   15.2   0.3     3e-06    0.0007      50      81 ..       3      33 ..       1      41 [. 0.77
   2 !   42.6   0.1   1.5e-14   3.4e-12     203     471 ..     173     428 ..     136     479 .. 0.76

  Alignments for each domain:
  == domain 1  score: 15.2 bits;  conditional E-value: 3e-06
  apra_Neukirchen_a 50 veletDiLiiGGGmagcgAAveake.akdlkvv 81
                       ++++tD+L+iG G+ag +AA++++   ++  v+
     WP_027174930.1  3 NHVKTDVLVIGSGIAGSIAALTLAAsGRE--VT 33
                       5689******************9873333..33 PP

  == domain 2  score: 42.6 bits;  conditional E-value: 1.5e-14
  apra_Neukirchen_a 203 d....ednrvaGAvgfsvrenkfyvikakavivatGGAagiyrprsvgegrgraWYppfntGsgyamgiraGAemttmE.nrfvalRfKDty 289
                        d     +n+++GA+ f+ + +k+ +i a  +++atGG  ++y    ++++rg       + Gsg +m+ raGA++   E ++f ++ + ++ 
     WP_027174930.1 173 DfkfsLQNQCVGAYVFNAQMEKVETILADFTVLATGGVGQVYLH--TTNSRG-------SIGSGLSMASRAGAKIMNAEyMQFHPTALYEGS 255
                        13333359**********************************85..555666.......57*************99999789********** PP

  apra_Neukirchen_a 290 gPvgtiallv......kakavnalgeeyeeelkkeYgkak.iptslRnyatleev.keGrgPiyldteealqdkeleeelwedfLdmaisqa 373
                        +  +  +l        +a+ vn+ ge ++ ++++   +a   p+ + + a++ee+ + G   +yld  +       +++l+e f    +++ 
     WP_027174930.1 256 SKADRRFLISeavrgeGARLVNSAGEAFMPRHDQ---RADlAPRDIVARAIMEELlHTGDDCVYLDAANY-----VDADLKERF----PTIY 335
                        *9999888651122226799*********54444...234479999999***99736799999***9999.....789999988....8999 PP

  apra_Neukirchen_a 374 llwaeeniepekenvEiegtePyivGsHaacsGyWvdlynrmtTvkgLfaaGdva..Ggs.phkfvsGslaeGriAakaavkyildekdekp 462
                         + +e +++ +++++ + +   y+      c G+ vd+ + +tT++ L+aaG+++  G   +++  s sl eG + + +a++ i +++ ++ 
     WP_027174930.1 336 EKCLEIGVDMARDPIPVVPVAHYF------CGGVLVDN-RGRTTLERLYAAGECSctGLHgANRLASTSLLEGLVWGYSAAQDIIKRTGTQS 420
                        9999***********888876665......667888**.*************9862243326899**********99999999988777777 PP

  apra_Neukirchen_a 463 eldeeevee 471
                        +l+ +++++
     WP_027174930.1 421 RLS-RKLQS 428
                        766.44443 PP

>> WP_027176361.1  MULTISPECIES: fumarate reductase flavoprotein subunit [Desulfovibrio]
   #    score  bias  c-Evalue  i-Evalue hmmfrom  hmm to    alifrom  ali to    envfrom  env to     acc
 ---   ------ ----- --------- --------- ------- -------    ------- -------    ------- -------    ----
   1 !   12.4   1.3   2.1e-05     0.005      51     108 ..       3      63 ..       1      77 [. 0.77
   2 !   19.4   0.2   1.6e-07   3.7e-05     186     242 ..     170     225 ..     156     245 .. 0.89
   3 !   13.0   0.0   1.4e-05    0.0032     416     615 ..     384     577 ..     354     608 .. 0.70

  Alignments for each domain:
  == domain 1  score: 12.4 bits;  conditional E-value: 2.1e-05
  apra_Neukirchen_a  51 eletDiLiiGGGmagcgAAveakeak.dlkvvlveKAaierSGavAaGlsAi..naYigen 108
                        ++ tD+L+iG+G ag  AA+e + a  ++ ++ v  A  ++S a   G++A   n+ +g +
     WP_027176361.1   3 TVYTDVLVIGAGLAGERAALECADAGlSTICLSVVPARRSHSSAAQGGMQAAlgNCAMGAG 63 
                        5679*******************98766666677788888888888888875445655555 PP

  == domain 2  score: 19.4 bits;  conditional E-value: 1.6e-07
  apra_Neukirchen_a 186 algvevlnrvfitdllvdednrvaGAvgfsvrenkfyvikakavivatGGAagiyrp 242
                        +lgvev ++  ++ l+ d  +++ GAv+  ++++++ v+ aka+++atGG   iy  
     WP_027176361.1 170 QLGVEVHDKTEAVSLIHDG-ETCFGAVARCLKTGELRVYLAKATMIATGGFGRIYPN 225
                        47899************65.9*********************************944 PP

  == domain 3  score: 13.0 bits;  conditional E-value: 1.4e-05
  apra_Neukirchen_a 416 tTvkgLfaaGdvaGgsphkfv..sG.slae....GriAakaavkyildekdekpeldeeeveelkeeiykpletleekkkettagevpnyit 500
                          +kgLf aG++a    h f   +G slae    G i ++++++y+l  +     ++++ ++ +++  ++ ++ l + k+   +++v  y  
     WP_027176361.1 384 YGLKGLFSAGEAACWDMHGFNrlGGnSLAEtvvaGGIVGRKMAEYALGAE---VIFKSTVIDGEARAQEERIQALISGKNG--SQSV--YKV 468
                        56899999999999999999533444666622336777788888886432...3344445555555555555556666632..2323..666 PP

  apra_Neukirchen_a 501 peeleerlqkimdeY..agGistnYetnekkLeialeklemLkedleklaAedlheLlrawElihRllvaeaviehllfRkEtRwpgyyera 590
                           ++e+l+k  + +  a+ +++   t +  L +a+    ++  +++ l A    eL  a  +  ++ +a +v +  l R E+R  g ++r 
     WP_027176361.1 469 RAAMQEALNKGANIFrnAADLEACVATLQDVLGRAR----EVGLKSSGLGA--SPELAAALKIEGQVKMALMVAHGALQRTESR--GSHNRE 552
                        778888888887765224444444444444444444....45555677777..57*****************************..99**** PP

  apra_Neukirchen_a 591 Dypelddenwkkfvnskydpetgei 615
                        D+p ++d++w + +  ++++ ++++
     WP_027176361.1 553 DFPARNDRDWLVRTLATWKSPEDTL 577
                        **********998888887655554 PP

>> WP_156904450.1  FAD-dependent oxidoreductase [Desulfovibrio aminophilus]
   #    score  bias  c-Evalue  i-Evalue hmmfrom  hmm to    alifrom  ali to    envfrom  env to     acc
 ---   ------ ----- --------- --------- ------- -------    ------- -------    ------- -------    ----
   1 !   13.3   0.0   1.1e-05    0.0025      53      82 ..       3      33 ..       1      38 [. 0.85
   2 !    8.6   0.0   0.00031     0.071     183     246 ..     140     201 ..     123     218 .. 0.84
   3 !    7.8   2.9   0.00053      0.12     400     430 ..     317     346 ..     306     358 .. 0.90

  Alignments for each domain:
  == domain 1  score: 13.3 bits;  conditional E-value: 1.1e-05
  apra_Neukirchen_a 53 etDiLiiGGGmagcgAAveakeak.dlkvvl 82
                       +tDiL+iG G ag  AA+ a+ a+ +l v +
     WP_156904450.1  3 RTDILVIGSGLAGLRAALAARAADsRLTVHV 33
                       79*******************9665777765 PP

  == domain 2  score: 8.6 bits;  conditional E-value: 0.00031
  apra_Neukirchen_a 183 akkalgvevlnrvfitdllvdednrvaGAvgfsvrenkfyvikakavivatGGAagiyrprsvg 246
                        a +a+gv+ l  +++ +l+v  d+r aGA  f  r++    ++a+avi+a+GG a ++     g
     WP_156904450.1 140 AAEAAGVRFLGGLTARELVV-ADGRAAGAR-FMDRDGGEVDVSARAVILAAGGPAPLFERSMCG 201
                        5667889999999999****.88*****97.666777778899*************99866555 PP

  == domain 3  score: 7.8 bits;  conditional E-value: 0.00053
  apra_Neukirchen_a 400 sHaacsGyWvdlynrmtTvkgLfaaGdvaGg 430
                        +Ha+  G+ vd  + mt v+gLfa+G++a g
     WP_156904450.1 317 AHAGNGGAVVDA-DGMTGVSGLFACGECATG 346
                        7***********.**************9876 PP

>> WP_027175941.1  MULTISPECIES: NAD(P)/FAD-dependent oxidoreductase [Desulfovibrio]
   #    score  bias  c-Evalue  i-Evalue hmmfrom  hmm to    alifrom  ali to    envfrom  env to     acc
 ---   ------ ----- --------- --------- ------- -------    ------- -------    ------- -------    ----
   1 !   20.1   0.0   9.8e-08   2.3e-05      48      86 ..       4      42 ..       1      46 [. 0.92
   2 !    4.3   0.1     0.006       1.4     413     435 ..     426     448 ..     417     465 .. 0.75

  Alignments for each domain:
  == domain 1  score: 20.1 bits;  conditional E-value: 9.8e-08
  apra_Neukirchen_a 48 evveletDiLiiGGGmagcgAAveakeakdlkvvlveKA 86
                       + v+++ D++++GGG ag +A++ ++e+++l+v++veK 
     WP_027175941.1  4 KSVKTDFDVVVVGGGPAGLFASYWLAEHSGLSVLMVEKG 42
                       5677899*******************************6 PP

  == domain 2  score: 4.3 bits;  conditional E-value: 0.006
  apra_Neukirchen_a 413 nrmtTvkgLfaaGdvaGgsphkf 435
                        + +t v+gLf aGd+ G +++  
     WP_027175941.1 426 KLETKVRGLFVAGDGPGVAGNIV 448
                        56899************998754 PP

>> WP_027174780.1  CoB--CoM heterodisulfide reductase iron-sulfur subunit A family protein [Desulfovibrio aminophilus]
   #    score  bias  c-Evalue  i-Evalue hmmfrom  hmm to    alifrom  ali to    envfrom  env to     acc
 ---   ------ ----- --------- --------- ------- -------    ------- -------    ------- -------    ----
   1 !   21.8   0.0     3e-08     7e-06      36      85 ..     122     172 ..      88     176 .. 0.65

  Alignments for each domain:
  == domain 1  score: 21.8 bits;  conditional E-value: 3e-08
  apra_Neukirchen_a  36 allaalamk..kelevveletDiLiiGGGmagcgAAveakeakdlkvvlveK 85 
                        a+++ ++ +   + +v+ ++ D+L++GGG+ag  AA+ +++ ++ kv lveK
     WP_027174780.1 122 AAVSRVNYHdeLHSRVEAVHPDVLVVGGGIAGIQAALDIAK-SGHKVHLVEK 172
                        222222222223455777999******************97.4689999999 PP

>> WP_051202344.1  NAD(P)/FAD-dependent oxidoreductase [Desulfovibrio aminophilus]
   #    score  bias  c-Evalue  i-Evalue hmmfrom  hmm to    alifrom  ali to    envfrom  env to     acc
 ---   ------ ----- --------- --------- ------- -------    ------- -------    ------- -------    ----
   1 !    6.3   0.0    0.0015      0.34      55      81 ..       8      33 ..       4      44 .. 0.78
   2 ?    2.5   0.2     0.021       4.9      54      85 ..     145     176 ..     138     188 .. 0.83
   3 !   10.4   0.0   8.5e-05      0.02     409     462 ..     252     304 ..     200     313 .] 0.77

  Alignments for each domain:
  == domain 1  score: 6.3 bits;  conditional E-value: 0.0015
  apra_Neukirchen_a 55 DiLiiGGGmagcgAAveakeakdlkvv 81
                       D++i+G G ag  AA++a+++k ++v+
     WP_051202344.1  8 DVVILGCGPAGLQAAIHAARKK-ASVL 33
                       9*****************9976.3333 PP

  == domain 2  score: 2.5 bits;  conditional E-value: 0.021
  apra_Neukirchen_a  54 tDiLiiGGGmagcgAAveakeakdlkvvlveK 85 
                         D+ +iGG  a+ g A+++ + ++   +++eK
     WP_051202344.1 145 EDVAVIGGQSAAAGGALTLTHMAKSVHLVCEK 176
                        59******************966555556666 PP

  == domain 3  score: 10.4 bits;  conditional E-value: 8.5e-05
  apra_Neukirchen_a 409 vdl.ynrmtTvkgLfaaGdvaGgsphkfvsGslaeGriAakaavkyildekdekp 462
                        vd+  + +t v+g+faaGd+aG      +  ++ eG +A+ +a+ y+++ k++++
     WP_051202344.1 252 VDTdKRMRTNVPGVFAAGDIAGP--PLQIAKAIGEGCVAGLEAATYAKKIKEAQE 304
                        4442345577***********94..455888999999999999999976655533 PP

>> WP_156904463.1  FAD-dependent oxidoreductase [Desulfovibrio aminophilus]
   #    score  bias  c-Evalue  i-Evalue hmmfrom  hmm to    alifrom  ali to    envfrom  env to     acc
 ---   ------ ----- --------- --------- ------- -------    ------- -------    ------- -------    ----
   1 !    7.8   0.0   0.00053      0.12      37      76 ..     226     266 ..     194     274 .. 0.69
   2 ?   -3.8   0.0       1.6   3.8e+02     223     236 ..     339     352 ..     312     354 .. 0.77
   3 !    5.6   0.1    0.0024      0.56     410     454 ..     500     541 ..     492     549 .. 0.82

  Alignments for each domain:
  == domain 1  score: 7.8 bits;  conditional E-value: 0.00053
  apra_Neukirchen_a  37 llaalamkkele.vveletDiLiiGGGmagcgAAveakeak 76 
                        +    +m+++++  +  ++D+ i+G+G ag  AA+ a+++ 
     WP_156904463.1 226 SEFLGEMAAQTQgPTPERVDLAIVGAGPAGLSAAIYAARSG 266
                        3444455555553344689****************999855 PP

  == domain 2  score: -3.8 bits;  conditional E-value: 1.6
  apra_Neukirchen_a 223 vikakavivatGGA 236
                        +++a+av++atG A
     WP_156904463.1 339 TFSARAVLLATGAA 352
                        5899*******987 PP

  == domain 3  score: 5.6 bits;  conditional E-value: 0.0024
  apra_Neukirchen_a 410 dlynrmtTvkgLfaaGdvaGgsphkfvsGslaeGriAakaavkyi 454
                        d    +t+ + ++aaGd  Ggs +  +  ++ eG +Aa +a + +
     WP_156904463.1 500 DR-AMRTSRPRVYAAGDLTGGSMQ--IVTAVSEGSLAALSAFEDL 541
                        44.66788999**********988..455999*******999876 PP

>> WP_027175948.1  dihydrolipoyl dehydrogenase family protein [Desulfovibrio aminophilus]
   #    score  bias  c-Evalue  i-Evalue hmmfrom  hmm to    alifrom  ali to    envfrom  env to     acc
 ---   ------ ----- --------- --------- ------- -------    ------- -------    ------- -------    ----
   1 !   14.0   0.2   6.9e-06    0.0016      53     135 ..       2      83 ..       1     122 [. 0.82

  Alignments for each domain:
  == domain 1  score: 14.0 bits;  conditional E-value: 6.9e-06
  apra_Neukirchen_a  53 etDiLiiGGGmagcgAAveakeakdlkvvlveKAaierSGavAaGlsAinaYigenetpedyvryvrkdl.mgivReDLvldia 135
                        ++D+L++GGG ag  AA+ea++  +lk +lve+ a+    ++  G       +g    +e+    ++  l +g +R DL+  + 
     WP_027175948.1   2 TCDLLVLGGGPAGYEAALEAASL-GLKTILVERDALG-GTCLNRGCIPTKLLLGATAAVEELAAQAKLRLaEGSIRTDLAALVT 83 
                        79******************975.59999***99886.4588888888888888888888888888877667888888876555 PP

>> WP_027174846.1  thioredoxin-disulfide reductase [Desulfovibrio aminophilus]
   #    score  bias  c-Evalue  i-Evalue hmmfrom  hmm to    alifrom  ali to    envfrom  env to     acc
 ---   ------ ----- --------- --------- ------- -------    ------- -------    ------- -------    ----
   1 !    7.7   0.2   0.00058      0.13      54      85 ..       4      34 ..       1      36 [. 0.86
   2 ?   -3.6   0.0       1.5   3.4e+02      54      74 ..     144     164 ..     141     171 .. 0.76
   3 !    5.4   0.2    0.0027      0.62     409     455 ..     258     302 ..     250     306 .] 0.82

  Alignments for each domain:
  == domain 1  score: 7.7 bits;  conditional E-value: 0.00058
  apra_Neukirchen_a 54 tDiLiiGGGmagcgAAveakeakdlkvvlveK 85
                        D ++iGGG ag  AA+ + +a +++v lveK
     WP_027174846.1  4 YDAVVIGGGPAGMTAALYLLRA-GASVALVEK 34
                       699**************99876.478999998 PP

  == domain 2  score: -3.6 bits;  conditional E-value: 1.5
  apra_Neukirchen_a  54 tDiLiiGGGmagcgAAveake 74 
                         ++ ++GGG+++   A+ +++
     WP_027174846.1 144 REVAVVGGGNSALEEALYLSR 164
                        57899****999877776665 PP

  == domain 3  score: 5.4 bits;  conditional E-value: 0.0027
  apra_Neukirchen_a 409 vdlynrmtTvkgLfaaGdvaGgsphkfvsGslaeGriAakaavkyil 455
                        +d  + +t v+g+faaGd+   + ++ v  ++ +G  Aa aa +y++
     WP_027174846.1 258 TDC-EMRTNVPGIFAAGDIRSKNCRQ-VATAVGDGATAATAAFAYLE 302
                        466.889***********99877765.77799999999999999985 PP

>> WP_027175790.1  CoB--CoM heterodisulfide reductase iron-sulfur subunit A family protein [Desulfovibrio aminophilus]
   #    score  bias  c-Evalue  i-Evalue hmmfrom  hmm to    alifrom  ali to    envfrom  env to     acc
 ---   ------ ----- --------- --------- ------- -------    ------- -------    ------- -------    ----
   1 !   12.9   0.1   1.5e-05    0.0034      54      84 ..       4      33 ..       1      37 [. 0.83

  Alignments for each domain:
  == domain 1  score: 12.9 bits;  conditional E-value: 1.5e-05
  apra_Neukirchen_a 54 tDiLiiGGGmagcgAAveakeakdlkvvlve 84
                         iL++GGG ag  AA+ea+e   ++v +ve
     WP_027175790.1  4 NSILVVGGGFAGITAALEAAEVG-YEVFIVE 33
                       579****************9854.6677766 PP

>> WP_034609038.1  sulfide-dependent adenosine diphosphate thiazole synthase [Desulfovibrio aminophilus]
   #    score  bias  c-Evalue  i-Evalue hmmfrom  hmm to    alifrom  ali to    envfrom  env to     acc
 ---   ------ ----- --------- --------- ------- -------    ------- -------    ------- -------    ----
   1 !    9.5   0.0   0.00016     0.038      50      85 ..      23      57 ..       3      70 .. 0.80
   2 ?    2.3   0.1     0.024       5.6     187     242 ..     118     182 ..     105     192 .. 0.61

  Alignments for each domain:
  == domain 1  score: 9.5 bits;  conditional E-value: 0.00016
  apra_Neukirchen_a 50 veletDiLiiGGGmagcgAAveakeakdlkvvlveK 85
                       + l+ D+ ++GGG +g +AA++++  +++kv l e+
     WP_034609038.1 23 NCLDLDVAVVGGGPSGMLAAWKLAG-RGYKVALFER 57
                       45799****************9984.4677777765 PP

  == domain 2  score: 2.3 bits;  conditional E-value: 0.024
  apra_Neukirchen_a 187 lgvevlnrvfitdllvd...ednrvaGAvgfsvren......kfyvikakavivatGGAagiyrp 242
                        +g++v+n + + d+++      +rvaG v  s+  +      +  v++++avi atG A+++ + 
     WP_034609038.1 118 AGTQVFNCLSVEDVVLReegGVKRVAGLVVNSTPVEmtglhvDPLVVHCRAVIEATGHAVEVLKT 182
                        45677777777777776433224555555544332211111133689**************9987 PP

>> WP_027174783.1  4Fe-4S binding protein [Desulfovibrio aminophilus]
   #    score  bias  c-Evalue  i-Evalue hmmfrom  hmm to    alifrom  ali to    envfrom  env to     acc
 ---   ------ ----- --------- --------- ------- -------    ------- -------    ------- -------    ----
   1 ?    0.7   0.5     0.075        17      54      82 ..       5      32 ..       1      36 [. 0.77
   2 !   11.8   0.1   3.1e-05    0.0072      46      87 ..     722     762 ..     676     783 .. 0.75

  Alignments for each domain:
  == domain 1  score: 0.7 bits;  conditional E-value: 0.075
  apra_Neukirchen_a 54 tDiLiiGGGmagcgAAveakeakdlkvvl 82
                          L++G+G++g  AA+ ++e+   kv l
     WP_027174783.1  5 YGALVVGAGIGGIRAALDLAETG-HKVAL 32
                       5679**************99854.45555 PP

  == domain 2  score: 11.8 bits;  conditional E-value: 3.1e-05
  apra_Neukirchen_a  46 elevveletDiLiiGGGmagcgAAveakeakdlkvvlveKAa 87 
                         ++ + ++ + L++GGG ag  AA+ ++ + + kv lve A+
     WP_027174783.1 722 LPQATSVSPNALVVGGGLAGMTAAMGIADQ-GFKVFLVEEAE 762
                        45677788899****************975.69******995 PP

>> WP_027175789.1  hydrogenase iron-sulfur subunit [Desulfovibrio aminophilus]
   #    score  bias  c-Evalue  i-Evalue hmmfrom  hmm to    alifrom  ali to    envfrom  env to     acc
 ---   ------ ----- --------- --------- ------- -------    ------- -------    ------- -------    ----
   1 !   12.4   0.0   2.2e-05     0.005      46      87 ..     134     174 ..      92     183 .. 0.76

  Alignments for each domain:
  == domain 1  score: 12.4 bits;  conditional E-value: 2.2e-05
  apra_Neukirchen_a  46 elevveletDiLiiGGGmagcgAAveakeakdlkvvlveKAa 87 
                         +e+ e++  i+++GGG  g  AA++a+  +  +v+lveKA+
     WP_027175789.1 134 VPEIPETSKTIMVLGGGFTGLTAALNAAAMN-RDVLLVEKAE 174
                        4678888899****************99754.68******96 PP


Internal pipeline statistics summary:
-------------------------------------
Query model(s):                            1  (670 nodes)
Target sequences:                       3246  (1032113 residues searched)
Passed MSV filter:                        99  (0.0304991); expected 64.9 (0.02)
Passed bias filter:                       81  (0.0249538); expected 64.9 (0.02)
Passed Vit filter:                        28  (0.008626); expected 3.2 (0.001)
Passed Fwd filter:                        14  (0.004313); expected 0.0 (1e-05)
Initial search space (Z):               3246  [actual number of targets]
Domain search space  (domZ):              14  [number of targets reported over threshold]
# CPU time: 0.06u 0.00s 00:00:00.06 Elapsed: 00:00:00.03
# Mc/sec: 18145.75
//
[ok]
