# Supplementary material for: Sulfur disproportionation occurs globally across anoxic habitats and has multiple mechanisms of independent evolutionary origin
Source: ISME J. 2026 Mar 2;20(1):wrag042. doi: 10.1093/ismejo/wrag042 (PMC12998232; doi:10.1093/ismejo/wrag042)
Supplement: Sup_File_1_HMM_wrag042 [file sup_file_1_hmm_wrag042.zip › SupFile1_HMM/SupFile1c_results/apra_Neukirchen_a-hmm-030_Humidesulfovibrio_mexicanus_Lup_1_GCF_900188225.txt]

# hmmsearch :: search profile(s) against a sequence database
# HMMER 3.4 (Aug 2023); http://hmmer.org/
# Copyright (C) 2023 Howard Hughes Medical Institute.
# Freely distributed under the BSD open source license.
# - - - - - - - - - - - - - - - - - - - - - - - - - - - - - - - - - - - -
# query HMM file:                  /Users/lukas/OneDrive/2023_Sulfur/20250723_HMM/profiles_all/apra_Neukirchen_a.hmm
# target sequence database:        /Users/lukas/OneDrive/2023_Sulfur/20250626_HMM/db_new/030_Humidesulfovibrio_mexicanus_Lup_1_GCF_900188225.fas
# - - - - - - - - - - - - - - - - - - - - - - - - - - - - - - - - - - - -

Query:       apra_Neukirchen_a  [M=670]
Scores for complete sequences (score includes all domains):
   --- full sequence ---   --- best 1 domain ---    -#dom-
    E-value  score  bias    E-value  score  bias    exp  N  Sequence       Description
    ------- ------ -----    ------- ------ -----   ---- --  --------       -----------
   5.3e-277  917.7   0.2   6.3e-277  917.5   0.2    1.0  1  WP_089274160.1  adenylyl-sulfate reductase subunit alpha [Hum
    1.3e-17   60.6   1.9    9.3e-13   44.5   0.1    2.6  2  WP_089271346.1  L-aspartate oxidase [Humidesulfovibrio mexica
    8.1e-11   38.1   1.0     0.0002   17.0   0.1    3.2  3  WP_089275488.1  fumarate reductase flavoprotein subunit [Humi
    9.7e-09   31.2   2.9    0.00052   15.6   0.0    2.9  2  WP_089274737.1  FAD-binding protein [Humidesulfovibrio mexica
    3.4e-07   26.1   0.2    5.9e-05   18.7   0.0    2.1  2  WP_089273084.1  NAD(P)/FAD-dependent oxidoreductase [Humidesu
    1.2e-05   21.0   1.9      0.032    9.7   0.0    3.0  3  WP_089271187.1  NAD(P)/FAD-dependent oxidoreductase [Humidesu
    1.2e-05   21.0   0.1    1.9e-05   20.4   0.1    1.1  1  WP_089274872.1  CoB--CoM heterodisulfide reductase iron-sulfu
    4.8e-05   19.0   0.0    7.1e-05   18.5   0.0    1.2  1  WP_089275493.1  CoB--CoM heterodisulfide reductase iron-sulfu
    0.00046   15.8   1.2       0.09    8.2   0.1    2.2  2  WP_089271033.1  thioredoxin-disulfide reductase [Humidesulfov
    0.00069   15.2   0.0      0.001   14.6   0.0    1.1  1  WP_089274158.1  hydrogenase iron-sulfur subunit [Humidesulfov
     0.0019   13.7   0.1     0.0032   13.0   0.1    1.3  1  WP_089274159.1  CoB--CoM heterodisulfide reductase iron-sulfu
     0.0029   13.1   0.5      0.013   11.0   0.1    1.9  2  WP_089271456.1  sulfide-dependent adenosine diphosphate thiaz
  ------ inclusion threshold ------
      0.016   10.7   4.9     0.0062   12.1   0.4    2.0  2  WP_089274875.1  FAD-dependent oxidoreductase [Humidesulfovibr
      0.043    9.3   0.1      0.081    8.4   0.1    1.3  1  WP_089275513.1  tRNA uridine-5-carboxymethylaminomethyl(34) s
       0.35    6.3   4.3      0.055    8.9   0.5    1.6  2  WP_089272649.1  NAD(P)/FAD-dependent oxidoreductase [Humidesu


Domain annotation for each sequence (and alignments):
>> WP_089274160.1  adenylyl-sulfate reductase subunit alpha [Humidesulfovibrio mexicanus]
   #    score  bias  c-Evalue  i-Evalue hmmfrom  hmm to    alifrom  ali to    envfrom  env to     acc
 ---   ------ ----- --------- --------- ------- -------    ------- -------    ------- -------    ----
   1 !  917.5   0.2  2.9e-279  6.3e-277      45     627 ..      16     663 ..       3     666 .] 0.95

  Alignments for each domain:
  == domain 1  score: 917.5 bits;  conditional E-value: 2.9e-279
  apra_Neukirchen_a  45 kelevveletDiLiiGGGmagcgAAveake.ak...dlkvvlveKAaierSGavAaGlsAinaYigenetpedyvryvrkdlmgivReDLvl 132
                        +e+++ve ++D+L++GGGm+ cgAA+ea + a+   +++v+lv+KA++erSGavA+GlsAin+Yig++++ +dyvr+vr+dlmg+vReDL++
     WP_089274160.1  16 AEPTIVEKHVDVLMVGGGMGNCGAAFEACRwADkvgGISVMLVDKASLERSGAVAQGLSAINTYIGKEQKSDDYVRMVRTDLMGLVREDLIF 107
                        4689999***********************87789999****************************************************** PP

  apra_Neukirchen_a 133 diarhvdevvkkleewGLpilkdenGk...................yvrrGkwqikInGesyKpivAeaakkalgv.evlnrvfitdllvd. 203
                        d++rhvd++v+++eewGLp++ +++G+                   +vr+G+wqi+InGesyK+ivAeaakkalg+ ++l+rvfi++ll+d 
     WP_089274160.1 108 DLGRHVDDSVHLFEEWGLPVWIKKDGHnldgaqakaqgfslrngdaPVRSGRWQIMINGESYKVIVAEAAKKALGDdRYLERVFIVKLLLDa 199
                        *********************8899999**********************************************999**************9 PP

  apra_Neukirchen_a 204 .ednrvaGAvgfsvrenkfyvikakavivatGGAagiyrprsvgegrgraWYppfntGsgyamgiraGAemttmEnrfvalRfKDtygPvgt 294
                         + nr+aGAvgfs+renk+yv++++a++va+GGA++++rprs+geg+graWYp++n+Gs+y+m++++GAemt+mEnrfv++RfKD+ygPvg+
     WP_089274160.1 200 nTPNRIAGAVGFSTRENKVYVFTCNACLVACGGAVNVFRPRSTGEGMGRAWYPVWNAGSTYTMCAQVGAEMTMMENRFVPARFKDGYGPVGA 291
                        955***************************************************************************************** PP

  apra_Neukirchen_a 295 iallvkakavnalgeeyee....elkk....eYgkak.iptslRnyatleevkeGrgPiyldteealqd...........keleeelwedfL 366
                        ++ll+kaka+n +ge+y++    +lk      Y+k++ ipt+lRn+++l+e++eGrgPi++dt++al +           k+le+e+wedfL
     WP_089274160.1 292 WFLLFKAKATNYKGEDYCAtnraMLKPyedrGYAKGHvIPTCLRNHMMLREMREGRGPIFMDTKTALLTtinndfksplwKHLESEAWEDFL 383
                        ******************87765222233334689999****************************98445556777889************ PP

  apra_Neukirchen_a 367 dmaisqallwaeeniepekenvEiegtePyivGsHaacsGyWv...dl................ynrmtTvkgLfaaGdvaGgsphkfvsGs 439
                        dm++++a lwa++n+ pe++ +Ei++tePy++GsH++c+G+Wv   d                 ynrmtTv+gL++++d++G+s+hkf+sGs
     WP_089274160.1 384 DMCVGMANLWACTNCAPEDRGSEIMPTEPYLLGSHSGCCGIWVsgpDEawvpeeykvrasngkvYNRMTTVEGLWTCADGVGASGHKFSSGS 475
                        *******************************************7764478899999999********************************* PP

  apra_Neukirchen_a 440 laeGriAakaavkyildekdekpeldeeeveelkeeiykpletleekkkettagev.pnyitpeeleerlqkimdeYagGistnYetnekkL 530
                        +aeGriA+k++v++++d+kd+kp+l+  ++++l++eiy+p+ t+e+ k ++ta+e+ pnyitp+++++rl k+ deY gG++t Y+t+ + L
     WP_089274160.1 476 HAEGRIAGKQMVRWVVDHKDFKPTLA-VKAADLAKEIYQPWYTYEQFKGASTAPEInPNYITPRNFMMRLIKCSDEYGGGCATLYMTSGALL 566
                        *************************9.88999************************************************************ PP

  apra_Neukirchen_a 531 eialeklemLkedleklaAedlheLlrawElihRllvaeaviehllfRkEtRwpgyyeraDypelddenwkkfvnskydpetgeieiikrpl 622
                        ++a +++ mL+ed++klaA+dlheL+r+wE  hRl++++++++h++fR+EtR+pg+y+r D + ldd++wk+fvnskydp+++e++i+k+p+
     WP_089274160.1 567 KTAFWLMGMLEEDSKKLAARDLHELMRCWEQFHRLWTVRLHLQHIEFREETRYPGFYYRGDCMGLDDSKWKCFVNSKYDPAKKEVKIFKKPY 658
                        ******************************************************************************************** PP

  apra_Neukirchen_a 623 velve 627
                        +++++
     WP_089274160.1 659 IQIIP 663
                        **996 PP

>> WP_089271346.1  L-aspartate oxidase [Humidesulfovibrio mexicanus]
   #    score  bias  c-Evalue  i-Evalue hmmfrom  hmm to    alifrom  ali to    envfrom  env to     acc
 ---   ------ ----- --------- --------- ------- -------    ------- -------    ------- -------    ----
   1 !   14.8   0.2   4.1e-06   0.00089      50      79 ..       4      34 ..       1      40 [. 0.80
   2 !   44.5   0.1   4.3e-15   9.3e-13     203     468 ..     176     426 ..     142     488 .. 0.76

  Alignments for each domain:
  == domain 1  score: 14.8 bits;  conditional E-value: 4.1e-06
  apra_Neukirchen_a 50 veletDiLiiGGGmagcgAAveake.akdlk 79
                        +l+tD+L+iG G+ag +AA++++e  +d+ 
     WP_089271346.1  4 YRLKTDVLVIGSGIAGSIAALNLAEsGADVT 34
                       5789******************998433544 PP

  == domain 2  score: 44.5 bits;  conditional E-value: 4.3e-15
  apra_Neukirchen_a 203 d..ednrvaGAvgfsvrenkfyvikakavivatGGAagiyrp.rsvgegrgraWYppfntGsgyamgiraGAemttmE.nrfvalRfKDtyg 290
                        +    n+++GA+ f+   +++ +i +  +++atGGA  i+    +++e            Gsg +m+ raGA++  +E ++f ++ +  +  
     WP_089271346.1 176 KynLSNQCVGAYVFNETLGQVEIILSSFTVLATGGAGRIFLHsTNSKE----------AIGSGLSMAHRAGAKLHNLEyVQFHPTAYYQGAK 257
                        144359**********************************75134433..........479*****************55899998888888 PP

  apra_Neukirchen_a 291 Pvgtial......lvkakavnalgeeyeeelkkeYgkak..iptslRnyatleev.keGrgPiyldteealqdkeleeelwedfLdmaisqa 373
                          +  +l      + +a+ vna ge ++   ++ Y++++   p+ +   a++ e+ + G   +yldt++        e++ e f    +++ 
     WP_089271346.1 258 RFDRRFLiseavrGEGARLVNASGEAFM---AR-YDQRAdlAPRDIVTRAIMAELlRTGDDCVYLDTTSG-----MREDVSERF----PTIF 336
                        7777766111111557899*********...66.744333678888888888886378*********999.....445555555....9999 PP

  apra_Neukirchen_a 374 llwaeeniepekenvEiegtePyivGsHaacsGyWvdlynrmtTvkgLfaaGdva..Ggs.phkfvsGslaeGriAakaavkyildekdekp 462
                         + ++++ + + +++ + ++      +H  c G+ vd+ + +tT++ L+aaG++   G   +++  s sl eG + + +a+++i+++  +k 
     WP_089271346.1 337 EKCLSQGHDMRYTPIPVVPA------AHYFCGGILVDT-RGRTTLERLYAAGECTctGVHgANRLASTSLLEGMLWGYSAAQEITKRLGAKW 421
                        9999**********977766......5556778999**.*************9752244425799****************99987766666 PP

  apra_Neukirchen_a 463 eldeee 468
                        +l+ ++
     WP_089271346.1 422 RLT-RK 426
                        666.33 PP

>> WP_089275488.1  fumarate reductase flavoprotein subunit [Humidesulfovibrio mexicanus]
   #    score  bias  c-Evalue  i-Evalue hmmfrom  hmm to    alifrom  ali to    envfrom  env to     acc
 ---   ------ ----- --------- --------- ------- -------    ------- -------    ------- -------    ----
   1 !   10.4   0.6   9.4e-05      0.02      51      76 ..       3      28 ..       1      71 [. 0.80
   2 !   17.0   0.1   9.1e-07    0.0002     183     240 ..     167     223 ..     128     230 .. 0.88
   3 !    7.4   0.0   0.00072      0.15     441     615 ..     416     577 ..     356     595 .. 0.65

  Alignments for each domain:
  == domain 1  score: 10.4 bits;  conditional E-value: 9.4e-05
  apra_Neukirchen_a 51 eletDiLiiGGGmagcgAAveakeak 76
                       ++ tD+L++G+G ag  AA+ea++a 
     WP_089275488.1  3 TIYTDVLVMGAGLAGERAAIEAAQAG 28
                       5789******************9976 PP

  == domain 2  score: 17.0 bits;  conditional E-value: 9.1e-07
  apra_Neukirchen_a 183 akkalgvevlnrvfitdllvdednrvaGAvgfsvrenkfyvikakavivatGGAagiy 240
                        +  +lgvev ++  ++ l+ d  +++ G+v+  +r++++ v+ aka+++atGG   +y
     WP_089275488.1 167 VCAKLGVEVHDKTEAIALIQDG-HTCFGCVARCLRTGELLVYLAKATVIATGGFGRLY 223
                        4455899*************65.9*****************************99999 PP

  == domain 3  score: 7.4 bits;  conditional E-value: 0.00072
  apra_Neukirchen_a 441 aeGriAakaavkyildekdekpeldeeeveelkeeiykpletleekkkettagevpnyitpeeleerlqkimdeYagGistnYetnekkLei 532
                        + G i +k+++++++    ++ +++++ +++++++    +e l + k + t+        + +++ ++q   ++     ++ ++t e+ L++
     WP_089275488.1 416 VAGGIVGKKIAEFLQG---AEVTFNSSVIDDEVKRQRDRIESLVRCK-AGTEY-------VYKVRRAMQDALHKG----ANIFRT-EQGLSQ 491
                        3355555555555542...3345555566666666665555555544.22222.......233344444443332....233443.566777 PP

  apra_Neukirchen_a 533 aleklemLkedleklaAedl.....heLlrawElihRllvaeaviehllfRkEtRwpgyyeraDypelddenwkkfvnskydpetgei 615
                        +  +l+++  +++k+  ++       eL  a  +  ++ +a ++    l R E+R  g ++r Dyp ++d++w   +   +++e++++
     WP_089275488.1 492 CVGELQEILARARKVGLKSNglgvnPELSAALKIEGQVKMALMLAFGALKRTESR--GSHNREDYPARNDRDWLSRTLAYWKSEKDDM 577
                        77777777777777554442112226999999999********************..99**************998888777776655 PP

>> WP_089274737.1  FAD-binding protein [Humidesulfovibrio mexicanus]
   #    score  bias  c-Evalue  i-Evalue hmmfrom  hmm to    alifrom  ali to    envfrom  env to     acc
 ---   ------ ----- --------- --------- ------- -------    ------- -------    ------- -------    ----
   1 !   15.6   0.0   2.4e-06   0.00052      56     243 ..      14     209 ..      10     216 .. 0.85
   2 !   12.3   1.4   2.5e-05    0.0053     395     431 ..     306     341 ..     301     364 .. 0.86

  Alignments for each domain:
  == domain 1  score: 15.6 bits;  conditional E-value: 2.4e-06
  apra_Neukirchen_a  56 iLiiGGGmagcgAAveakeak.dlkvvlveKAaierSGavAaGlsAinaYigenetpedyvryvrk.dlmgivReDLvldiarhvdevvkkl 145
                        +L++G+G ag  AA+ ak+a+ +l v+lv   a     + A+  +A+ +   +  + e ++r + +  + g v  +L+  +a+    + ++l
     WP_089274737.1  14 VLVLGAGLAGMRAAWAAKQAApHLAVTLVSPRAAPCGSSFANRNNALGMQAPRPGEAEAFIREALAlAAPGTVALELARALAQDAPVALSDL 105
                        8******************666*******98777777899999****99998555599**9987661569********************** PP

  apra_Neukirchen_a 146 eewGLpilkdenGk......yvrrGkwqikIn..GesyKpivAeaakkalgvevlnrvfitdllvdednrvaGAvgfsvrenkfyvikakav 229
                         ++GL + ++++G         +  ++ +     G      +A+  +  lgv++l   +++++  d  +r +GA+   +r+++  +++a av
     WP_089274737.1 106 LSLGLAFRRKADGAlarypgCFSPPRRAVVFDdlGAAHGAFLARV-RG-LGVRLLHGFVALQITRDAAGRATGAWLAPLRDGEPVFLRADAV 195
                        ********999**98887774444555555433388888888874.44.699**************88************************ PP

  apra_Neukirchen_a 230 ivatGGAagiyrpr 243
                        + a GG a ++  r
     WP_089274737.1 196 VAALGGPAPLFARR 209
                        ******99999655 PP

  == domain 2  score: 12.3 bits;  conditional E-value: 2.5e-05
  apra_Neukirchen_a 395 PyivGsHaacsGyWvdlynrmtTvkgLfaaGdvaGgs 431
                        P  + +Ha+  G+ +d  + +t v+gL+a+G++aGg+
     WP_089274737.1 306 PLALFAHAGNGGARIDA-DGRTAVPGLYACGECAGGM 341
                        556668***********.*****************96 PP

>> WP_089273084.1  NAD(P)/FAD-dependent oxidoreductase [Humidesulfovibrio mexicanus]
   #    score  bias  c-Evalue  i-Evalue hmmfrom  hmm to    alifrom  ali to    envfrom  env to     acc
 ---   ------ ----- --------- --------- ------- -------    ------- -------    ------- -------    ----
   1 !   18.7   0.0   2.8e-07   5.9e-05      50      87 ..       7      44 ..       1      53 [. 0.90
   2 !    5.3   0.1    0.0031      0.66     413     449 ..     426     460 ..     415     466 .. 0.75

  Alignments for each domain:
  == domain 1  score: 18.7 bits;  conditional E-value: 2.8e-07
  apra_Neukirchen_a 50 veletDiLiiGGGmagcgAAveakeakdlkvvlveKAa 87
                        +++ D++i+GGG ag +AA  + e+++l+v+++eK +
     WP_089273084.1  7 ARTDFDVIIVGGGPAGLFAAAWLGENTSLSVLVLEKGK 44
                       56799******************************975 PP

  == domain 2  score: 5.3 bits;  conditional E-value: 0.0031
  apra_Neukirchen_a 413 nrmtTvkgLfaaGdvaGgsphkfvsGslaeGriAaka 449
                        n +t v gLf aGd+ G +++  +  + a G i +k+
     WP_089273084.1 426 NLETAVAGLFVAGDGPGVAGNIVS--AAATGLIPSKE 460
                        789**************9987433..45555555555 PP

>> WP_089271187.1  NAD(P)/FAD-dependent oxidoreductase [Humidesulfovibrio mexicanus]
   #    score  bias  c-Evalue  i-Evalue hmmfrom  hmm to    alifrom  ali to    envfrom  env to     acc
 ---   ------ ----- --------- --------- ------- -------    ------- -------    ------- -------    ----
   1 !    6.7   0.0    0.0012      0.26      54      80 ..       7      32 ..       1      40 [. 0.82
   2 ?    2.9   0.1     0.017       3.8      54      94 ..     145     193 ..     141     203 .. 0.84
   3 !    9.7   0.0   0.00015     0.032     410     467 ..     255     309 ..     221     314 .] 0.76

  Alignments for each domain:
  == domain 1  score: 6.7 bits;  conditional E-value: 0.0012
  apra_Neukirchen_a 54 tDiLiiGGGmagcgAAveakeakdlkv 80
                        D++i+G G ag  AA++a+++k ++v
     WP_089271187.1  7 FDVVILGCGPAGIQAAIHASRKK-ASV 32
                       6******************9966.344 PP

  == domain 2  score: 2.9 bits;  conditional E-value: 0.017
  apra_Neukirchen_a  54 tDiLiiGGGmagcgAAveake.ak.......dlkvvlveKAaierSGav 94 
                         D+ ++GG  a+ g A+++ + a+       +l+v  v KA++ +SG v
     WP_089271187.1 145 EDVAVVGGQSAAAGGALTLLSmARsvhlvaeSLDVSPVLKAKLAQSGVV 193
                        59***************9887555677888888999999******9976 PP

  == domain 3  score: 9.7 bits;  conditional E-value: 0.00015
  apra_Neukirchen_a 410 dlynrmtTvkgLfaaGdvaGgsphkfvsGslaeGriAakaavkyildekdekpeldee 467
                        d  +++t+v+g+faaGd++G         ++ eG +A+ +a+ y+++ k +++  dee
     WP_089271187.1 255 D-KRQATSVPGVFAAGDICGPP--LQMAKAVGEGCVAGSNAAMYAKNMKLAQEGPDEE 309
                        3.478899***********954..4467789999999999999997766665555554 PP

>> WP_089274872.1  CoB--CoM heterodisulfide reductase iron-sulfur subunit A family protein [Humidesulfovibrio mexicanus]
   #    score  bias  c-Evalue  i-Evalue hmmfrom  hmm to    alifrom  ali to    envfrom  env to     acc
 ---   ------ ----- --------- --------- ------- -------    ------- -------    ------- -------    ----
   1 !   20.4   0.1   8.6e-08   1.9e-05      34      86 ..     121     173 ..      88     178 .. 0.65

  Alignments for each domain:
  == domain 1  score: 20.4 bits;  conditional E-value: 8.6e-08
  apra_Neukirchen_a  34 aaallaalamkkele.vveletDiLiiGGGmagcgAAveakeakdlkvvlveKA 86 
                        aaa++ +++ ++ ++ v+ ++ D++++GGG+ag  AA+ +++ ++ kv lveK+
     WP_089274872.1 121 AAAVARVNHHDELFSrVESVHPDVIVVGGGIAGIQAALDIAK-SGHKVHLVEKS 173
                        2222222223334442666999******************97.4689*****97 PP

>> WP_089275493.1  CoB--CoM heterodisulfide reductase iron-sulfur subunit A family protein [Humidesulfovibrio mexicanus]
   #    score  bias  c-Evalue  i-Evalue hmmfrom  hmm to    alifrom  ali to    envfrom  env to     acc
 ---   ------ ----- --------- --------- ------- -------    ------- -------    ------- -------    ----
   1 !   18.5   0.0   3.3e-07   7.1e-05      43      85 ..     120     170 ..      83     174 .. 0.70

  Alignments for each domain:
  == domain 1  score: 18.5 bits;  conditional E-value: 3.3e-07
  apra_Neukirchen_a  43 mk.........kelevveletDiLiiGGGmagcgAAveakeakdlkvvlveK 85 
                        m+          +++  e++  +Li+GGG+ag  AA+  +e  +l+vvlveK
     WP_089275493.1 120 MAveklrvdrpLTPKSFEVQKRVLIVGGGVAGIQAALDCAEG-GLEVVLVEK 170
                        222334444555688899999*****************9975.69******9 PP

>> WP_089271033.1  thioredoxin-disulfide reductase [Humidesulfovibrio mexicanus]
   #    score  bias  c-Evalue  i-Evalue hmmfrom  hmm to    alifrom  ali to    envfrom  env to     acc
 ---   ------ ----- --------- --------- ------- -------    ------- -------    ------- -------    ----
   1 !    8.2   0.1   0.00042      0.09      53      85 ..       3      34 ..       1      36 [. 0.80
   2 !    6.5   0.1    0.0013      0.29     405     456 ..     256     306 ..     252     309 .] 0.82

  Alignments for each domain:
  == domain 1  score: 8.2 bits;  conditional E-value: 0.00042
  apra_Neukirchen_a 53 etDiLiiGGGmagcgAAveakeakdlkvvlveK 85
                       + D+++iGGG ag  AA+ + +a  ++  lveK
     WP_089271033.1  3 TYDVVVIGGGPAGLTAALYLVRAG-VNTALVEK 34
                       56***************9988754.55566665 PP

  == domain 2  score: 6.5 bits;  conditional E-value: 0.0013
  apra_Neukirchen_a 405 sGyWv.dlynrmtTvkgLfaaGdvaGgsphkfvsGslaeGriAakaavkyild 456
                        +G+ v d  + +t ++g+faaGdv   + ++ v  ++ +G  Aa aa +y+++
     WP_089271033.1 256 AGFIVtDC-EMRTNLPGIFAAGDVRSKNCRQ-VATAVGDGATAATAAYAYLEE 306
                        56667455.999************9877765.777999*******99999865 PP

>> WP_089274158.1  hydrogenase iron-sulfur subunit [Humidesulfovibrio mexicanus]
   #    score  bias  c-Evalue  i-Evalue hmmfrom  hmm to    alifrom  ali to    envfrom  env to     acc
 ---   ------ ----- --------- --------- ------- -------    ------- -------    ------- -------    ----
   1 !   14.6   0.0   4.7e-06     0.001      40      87 ..     122     174 ..      88     180 .. 0.73

  Alignments for each domain:
  == domain 1  score: 14.6 bits;  conditional E-value: 4.7e-06
  apra_Neukirchen_a  40 alamk......kelevveletDiLiiGGGmagcgAAveakeakdlkvvlveKAa 87 
                        + +mk        +ev e+   i+++GGG  g  AA+ea++    +vvlveKA 
     WP_089274158.1 122 MGMMKlsksriPAPEVPETFQTIMVLGGGFTGLTAAIEAAKLG-REVVLVEKAG 174
                        3333344555545778887889*****************9854.69******96 PP

>> WP_089274159.1  CoB--CoM heterodisulfide reductase iron-sulfur subunit A family protein [Humidesulfovibrio mexicanus]
   #    score  bias  c-Evalue  i-Evalue hmmfrom  hmm to    alifrom  ali to    envfrom  env to     acc
 ---   ------ ----- --------- --------- ------- -------    ------- -------    ------- -------    ----
   1 !   13.0   0.1   1.5e-05    0.0032      54      83 ..       4      32 ..       1      36 [. 0.79

  Alignments for each domain:
  == domain 1  score: 13.0 bits;  conditional E-value: 1.5e-05
  apra_Neukirchen_a 54 tDiLiiGGGmagcgAAveake.akdlkvvlv 83
                         iL++GGG ag  AA+ea+e  +  +v +v
     WP_089274159.1  4 NSILVVGGGFAGITAALEAAEvGH--EVYIV 32
                       579****************99443..44444 PP

>> WP_089271456.1  sulfide-dependent adenosine diphosphate thiazole synthase [Humidesulfovibrio mexicanus]
   #    score  bias  c-Evalue  i-Evalue hmmfrom  hmm to    alifrom  ali to    envfrom  env to     acc
 ---   ------ ----- --------- --------- ------- -------    ------- -------    ------- -------    ----
   1 !   11.0   0.1   6.2e-05     0.013      49      76 ..      21      48 ..       2      70 .. 0.75
   2 ?    0.2   0.0      0.11        24     428     458 ..      87     117 ..      84     150 .. 0.78

  Alignments for each domain:
  == domain 1  score: 11.0 bits;  conditional E-value: 6.2e-05
  apra_Neukirchen_a 49 vveletDiLiiGGGmagcgAAveakeak 76
                       ++ l+ D+ i+GGG +g  AA+++++a 
     WP_089271456.1 21 KNSLDLDVAIVGGGPSGLTAAWKLASAG 48
                       34589******************98753 PP

  == domain 2  score: 0.2 bits;  conditional E-value: 0.11
  apra_Neukirchen_a 428 aGgsphkfvsGslaeGriAakaavkyildek 458
                        aG + + f sG ++   +Aa aa++y ++++
     WP_089271456.1  87 AGVAVREFKSGYFTADSVAATAALAYRATSA 117
                        7888899*****************9986543 PP

>> WP_089274875.1  FAD-dependent oxidoreductase [Humidesulfovibrio mexicanus]
   #    score  bias  c-Evalue  i-Evalue hmmfrom  hmm to    alifrom  ali to    envfrom  env to     acc
 ---   ------ ----- --------- --------- ------- -------    ------- -------    ------- -------    ----
   1 ?    0.3   0.4      0.11        23      55      84 ..       6      34 ..       1      36 [. 0.80
   2 ?   12.1   0.4   2.9e-05    0.0062      50      87 ..     728     764 ..     681     776 .. 0.80

  Alignments for each domain:
  == domain 1  score: 0.3 bits;  conditional E-value: 0.11
  apra_Neukirchen_a 55 DiLiiGGGmagcgAAveakeakdlkvvlve 84
                         L++G+G++g  AA+ ++e+ ++kv l++
     WP_089274875.1  6 GALVVGAGIGGMRAALDLAET-GYKVALID 34
                       579**************9975.46666665 PP

  == domain 2  score: 12.1 bits;  conditional E-value: 2.9e-05
  apra_Neukirchen_a  50 veletDiLiiGGGmagcgAAveakeakdlkvvlveKAa 87 
                         +++   L++GGG ag  AA+ ++ + ++kvvlve A+
     WP_089274875.1 728 GQVSPQALVVGGGLAGMTAAMGIADQ-GYKVVLVEEAE 764
                        4566778****************975.69******996 PP

>> WP_089275513.1  tRNA uridine-5-carboxymethylaminomethyl(34) synthesis enzyme MnmG [Humidesulfovibrio mexicanus]
   #    score  bias  c-Evalue  i-Evalue hmmfrom  hmm to    alifrom  ali to    envfrom  env to     acc
 ---   ------ ----- --------- --------- ------- -------    ------- -------    ------- -------    ----
   1 ?    8.4   0.1   0.00037     0.081      54      76 ..      11      33 ..       2      47 .. 0.83

  Alignments for each domain:
  == domain 1  score: 8.4 bits;  conditional E-value: 0.00037
  apra_Neukirchen_a 54 tDiLiiGGGmagcgAAveakeak 76
                        D+ i+G+G agc AA  a++  
     WP_089275513.1 11 FDLAIVGAGHAGCEAASAAARLG 33
                       59**************9998854 PP

>> WP_089272649.1  NAD(P)/FAD-dependent oxidoreductase [Humidesulfovibrio mexicanus]
   #    score  bias  c-Evalue  i-Evalue hmmfrom  hmm to    alifrom  ali to    envfrom  env to     acc
 ---   ------ ----- --------- --------- ------- -------    ------- -------    ------- -------    ----
   1 ?    8.9   0.5   0.00026     0.055      52     114 ..       3      63 ..       1      96 [. 0.71
   2 ?   -2.8   0.3       0.9   1.9e+02      56      84 ..     175     202 ..     170     203 .. 0.77

  Alignments for each domain:
  == domain 1  score: 8.9 bits;  conditional E-value: 0.00026
  apra_Neukirchen_a  52 letDiLiiGGGmagcgAAveakeakdlkvvlveKAaierSGavAaGlsAinaYigenetpedy 114
                        ++ D++++GGG +g  AAvea+ a +lk  lve A++    ++  G      ++g  + +e+ 
     WP_089272649.1   3 TQYDLVVLGGGPGGFDAAVEAAAA-GLKTALVEAAELGG-TCLNRGCIPTKLWLGATSAIEEL 63 
                        478*****************9965.69999***998753.36666665555555555555555 PP

  == domain 2  score: -2.8 bits;  conditional E-value: 0.9
  apra_Neukirchen_a  56 iLiiGGGmagcgAAveakeakdlkvvlve 84 
                        ++++GGG  g   A  a++  ++k+++v+
     WP_089272649.1 175 LIVVGGGFIGLEMAQAAHRL-GAKITIVD 202
                        789*****999888777663.57788876 PP


Internal pipeline statistics summary:
-------------------------------------
Query model(s):                            1  (670 nodes)
Target sequences:                       3236  (1065722 residues searched)
Passed MSV filter:                       113  (0.0349197); expected 64.7 (0.02)
Passed bias filter:                      100  (0.0309023); expected 64.7 (0.02)
Passed Vit filter:                        27  (0.00834363); expected 3.2 (0.001)
Passed Fwd filter:                        15  (0.00463535); expected 0.0 (1e-05)
Initial search space (Z):               3236  [actual number of targets]
Domain search space  (domZ):              15  [number of targets reported over threshold]
# CPU time: 0.07u 0.00s 00:00:00.07 Elapsed: 00:00:00.04
# Mc/sec: 17271.25
//
[ok]
