# Supplementary material for: Sulfur disproportionation occurs globally across anoxic habitats and has multiple mechanisms of independent evolutionary origin
Source: ISME J. 2026 Mar 2;20(1):wrag042. doi: 10.1093/ismejo/wrag042 (PMC12998232; doi:10.1093/ismejo/wrag042)
Supplement: Sup_File_1_HMM_wrag042 [file sup_file_1_hmm_wrag042.zip › SupFile1_HMM/SupFile1c_results/apra_Neukirchen_a-hmm-031_Desulfovibrio_oxyclinae_P1B_GCF_000375485.txt]

# hmmsearch :: search profile(s) against a sequence database
# HMMER 3.4 (Aug 2023); http://hmmer.org/
# Copyright (C) 2023 Howard Hughes Medical Institute.
# Freely distributed under the BSD open source license.
# - - - - - - - - - - - - - - - - - - - - - - - - - - - - - - - - - - - -
# query HMM file:                  /Users/lukas/OneDrive/2023_Sulfur/20250723_HMM/profiles_all/apra_Neukirchen_a.hmm
# target sequence database:        /Users/lukas/OneDrive/2023_Sulfur/20250626_HMM/db_new/031_Desulfovibrio_oxyclinae_P1B_GCF_000375485.fas
# - - - - - - - - - - - - - - - - - - - - - - - - - - - - - - - - - - - -

Query:       apra_Neukirchen_a  [M=670]
Scores for complete sequences (score includes all domains):
   --- full sequence ---   --- best 1 domain ---    -#dom-
    E-value  score  bias    E-value  score  bias    exp  N  Sequence       Description
    ------- ------ -----    ------- ------ -----   ---- --  --------       -----------
   2.4e-272  902.2   0.2   2.9e-272  901.9   0.2    1.0  1  WP_018124556.1  adenylyl-sulfate reductase subunit alpha [Des
    2.2e-14   49.8   3.3    1.2e-08   30.8   3.2    2.9  2  WP_018124007.1  fumarate reductase flavoprotein subunit [Desu
    5.9e-14   48.4   4.3    1.6e-05   20.5   0.0    3.2  3  WP_018123582.1  fumarate reductase flavoprotein subunit [Desu
    1.7e-11   40.3   1.4    9.8e-05   17.9   0.0    3.1  2  WP_018125364.1  L-aspartate oxidase [Desulfovibrio oxyclinae]
    7.3e-11   38.2   1.9      0.001   14.5   0.0    3.0  3  WP_018124346.1  FAD-binding protein [Desulfovibrio oxyclinae]
    1.7e-07   27.0   0.1    1.8e-05   20.3   0.0    2.1  2  WP_018124569.1  NAD(P)/FAD-dependent oxidoreductase [Desulfov
    7.9e-07   24.8   0.2     0.0033   12.9   0.0    2.2  2  WP_018123830.1  FAD-dependent oxidoreductase [Desulfovibrio o
    9.1e-05   18.0   0.5    0.00018   17.1   0.5    1.4  1  WP_018123332.1  CoB--CoM heterodisulfide reductase iron-sulfu
     0.0005   15.6   0.4       0.14    7.5   0.1    2.4  2  WP_018123284.1  NAD(P)/FAD-dependent oxidoreductase [Desulfov
     0.0031   13.0   0.2     0.0045   12.4   0.2    1.2  1  WP_018124557.1  CoB--CoM heterodisulfide reductase iron-sulfu
     0.0031   12.9   1.9       0.18    7.1   0.0    2.3  2  WP_018123903.1  dihydrolipoyl dehydrogenase family protein [D
     0.0036   12.7   7.6     0.0044   12.5   0.1    2.9  3  WP_156816796.1  CoB--CoM heterodisulfide reductase iron-sulfu
     0.0037   12.7   0.3       0.16    7.3   0.1    2.2  2  WP_018125651.1  thioredoxin-disulfide reductase [Desulfovibri
     0.0079   11.6   0.0      0.014   10.8   0.0    1.4  1  WP_018124168.1  geranylgeranyl reductase family protein [Desu
  ------ inclusion threshold ------
      0.057    8.8   1.1      0.074    8.4   1.1    1.1  1  WP_018125627.1  glycerol-3-phosphate dehydrogenase subunit Gl
       0.35    6.2   3.6       0.16    7.3   0.0    2.0  3  WP_018125062.1  NADPH-dependent glutamate synthase [Desulfovi


Domain annotation for each sequence (and alignments):
>> WP_018124556.1  adenylyl-sulfate reductase subunit alpha [Desulfovibrio oxyclinae]
   #    score  bias  c-Evalue  i-Evalue hmmfrom  hmm to    alifrom  ali to    envfrom  env to     acc
 ---   ------ ----- --------- --------- ------- -------    ------- -------    ------- -------    ----
   1 !  901.9   0.2  1.6e-274  2.9e-272      45     626 ..      16     662 ..       3     664 .] 0.95

  Alignments for each domain:
  == domain 1  score: 901.9 bits;  conditional E-value: 1.6e-274
  apra_Neukirchen_a  45 kelevveletDiLiiGGGmagcgAAveake.ak....dlkvvlveKAaierSGavAaGlsAinaYigenetpedyvryvrkdlmgivReDLv 131
                        +e+ev+e ++D+L++GGGm+ cg A+ea++  +    +++++l++KA++erSGavA+GlsAin+Yigene ++dyvr+vr+dlm ivR+DL+
     WP_018124556.1  16 AEPEVIEQDVDLLLVGGGMGNCGVAFEAARwIEkvdpSISMMLLDKASLERSGAVAQGLSAINTYIGENE-VDDYVRMVRTDLMHIVRDDLI 106
                        479999***********************985559889999*****************************.********************* PP

  apra_Neukirchen_a 132 ldiarhvdevvkkleewGLpilkdenGk...................yvrrGkwqikInGesyKpivAeaakkalgv.evlnrvfitdllvd 203
                        +d++rhvd++v+++eewGLp++ +++Gk                   +vr+G+wq++InGesyK+ivAeaak+alg+ ++++r+fi+++l+d
     WP_018124556.1 107 FDLGRHVDDSVHLFEEWGLPCWIKKDGKnldgakakaeglalrngdsPVRSGRWQMMINGESYKCIVAEAAKNALGEdRYMERIFIVKMLLD 198
                        **********************8899999**********************************************999************** PP

  apra_Neukirchen_a 204 ..ednrvaGAvgfsvrenkfyvikakavivatGGAagiyrprsvgegrgraWYppfntGsgyamgiraGAemttmEnrfvalRfKDtygPvg 293
                          e nr+aGAvgfs+renk+y ++++a +va+GGA+++yrprs+geg+graWYp++n+Gs+y+m++++G emt+mEnrfv++RfKD+ygPvg
     WP_018124556.1 199 anEPNRIAGAVGFSTRENKVYYFRCNAAVVACGGAVNVYRPRSTGEGMGRAWYPVWNAGSTYTMVAQVGGEMTMMENRFVPARFKDGYGPVG 290
                        9966**************************************************************************************** PP

  apra_Neukirchen_a 294 tiallvkakavnalgeeyee....elkkeY.....gkak.iptslRnyatleevkeGrgPiyldteealq.....d......keleeelwed 364
                        +++ll+kaka+n +ge+y+e    +lk +Y     +k++ ipt+lRn+++l+e++eGrgPiy+dt++al      d      k+le+e+wed
     WP_018124556.1 291 AWFLLFKAKATNYKGEDYCEtnraMLK-PYedrgyAKGHiIPTCLRNHMMLREMREGRGPIYMDTKTALLntvnnDltspewKHLESEAWED 381
                        *******************86665222.344444389999****************************98666651667888********** PP

  apra_Neukirchen_a 365 fLdmaisqallwaeeniepekenvEiegtePyivGsHaacsGyWv...dl................ynrmtTvkgLfaaGdvaGgsphkfvs 437
                        fLdm+++qa lwa++n+ pe++ +Ei++tePy++GsH++c+G+Wv   d                 ynrmt+v+gL++++d++G+s+hkf+s
     WP_018124556.1 382 FLDMCVGQANLWAATNCAPEDRGSEIMPTEPYLLGSHSGCCGIWVsgpDEdwvpeeykikadngkvYNRMTSVNGLWTCADGVGASGHKFSS 473
                        *********************************************777336788999999999***************************** PP

  apra_Neukirchen_a 438 GslaeGriAakaavkyildekdekpeldeeeveelkeeiykpletleekkkettagev.pnyitpeeleerlqkimdeYagGistnYetnek 528
                        Gs+aeGri +k++v++++d+kd+kp+ + e++++l++eiy+p+ t++e k+ +t++ v pnyitp+++++rl k++deY gG++t Y+t+++
     WP_018124556.1 474 GSHAEGRIVGKQMVRWVVDHKDFKPTPK-ENAADLAKEIYQPYYTYLEGKDISTDPVVnPNYITPKNFMMRLIKCTDEYGGGVATLYMTSKA 564
                        *************************999.9999***********************99********************************** PP

  apra_Neukirchen_a 529 kLeialeklemLkedleklaAedlheLlrawElihRllvaeaviehllfRkEtRwpgyyeraDypelddenwkkfvnskydpetgeieiikr 620
                         L+++ ++l mL+ed++k+aA+dlheL+r+wE  hRl++++++++h++fR+E+R+pg+y+r D++ ldd++wk+fvnskydpetg+++++k+
     WP_018124556.1 565 LLNTGFWLLGMLEEDSKKMAARDLHELMRCWEQFHRLWTVRLHMQHIEFREESRYPGFYYRGDFMGLDDSKWKCFVNSKYDPETGDTTVFKK 656
                        ******************************************************************************************** PP

  apra_Neukirchen_a 621 plvelv 626
                        p++++v
     WP_018124556.1 657 PYIQIV 662
                        ****99 PP

>> WP_018124007.1  fumarate reductase flavoprotein subunit [Desulfovibrio oxyclinae]
   #    score  bias  c-Evalue  i-Evalue hmmfrom  hmm to    alifrom  ali to    envfrom  env to     acc
 ---   ------ ----- --------- --------- ------- -------    ------- -------    ------- -------    ----
   1 !   30.8   3.2   6.3e-11   1.2e-08      51     241 ..       3     224 ..       1     231 [. 0.85
   2 !   14.6   0.0     5e-06   0.00095     415     610 ..     383     572 ..     354     606 .. 0.68

  Alignments for each domain:
  == domain 1  score: 30.8 bits;  conditional E-value: 6.3e-11
  apra_Neukirchen_a  51 eletDiLiiGGGmagcgAAveakeak.dlkvvlveKAaierSGavAaGlsA..inaYigenetpedyvryvrkdlmgivReDLvldiarhvd 139
                        ++ tD+L+iG+G ag  AA+ea++a  ++ ++ +  A  ++S a   G++A   n  +g+++ p+ + +   k  +  + ++++   a++  
     WP_018124007.1   3 TIYTDVLVIGAGLAGERAAIEAATAGhSTICLSIVPARRSHSSAAQGGMQAglGNSCMGDGDCPDVHFEDTVKGSDWGCDQEVARLFAERAP 94 
                        5789********************66355556677899999999999***9544**********999988888888888999********** PP

  apra_Neukirchen_a 140 evvkkleewGLpilkdenGk....................................yvrrGkwqikInGesyKpivAeaakkalgvevlnrv 195
                          +++l +wG+p  +   Gk                                    yv+ G       G  +   v  ++  ++gvev ++ 
     WP_018124007.1  95 IEMRQLAHWGVPWNRVVPGKstyfkggqqfekvekeenaglitsrafggtakwrtcYVSDG------TGHAVLFTVD-NVCAQHGVEVHDKT 179
                        ************999999999**********************999776655555555555......3555555554.5555599******* PP

  apra_Neukirchen_a 196 fitdllvdednrvaGAvgfsvrenkfyvikakavivatGGAagiyr 241
                         ++ l+ d  +++ G+v+ s+r++++ ++ aka++va GG   iy 
     WP_018124007.1 180 EAISLIHDG-ETCFGVVARSLRTGELITYIAKATMVASGGFGRIYP 224
                        *******65.9*********************************94 PP

  == domain 2  score: 14.6 bits;  conditional E-value: 5e-06
  apra_Neukirchen_a 415 mtTvkgLfaaGdvaGgsphkfv..sG.slae....GriAakaavkyildekd.ekpeldeeeveelkeeiykpletleekkkettagevpny 498
                        +  +kgLfaaG++a    h f   +G slae    G i ++++v+y++ ++  ++ ++ +e+++++k++i      l + +k  t++ v  y
     WP_018124007.1 383 AYGLKGLFAAGEAACWDMHGFNrlGGnSLAEtvvaGGIVGRKIVEYMEGTEVlFNSRIIDETYAAQKQRIDD----LVSGRK-GTES-V--Y 466
                        56789***********99999533454666633336777888888885332214444445555555555555....555552.2333.3..5 PP

  apra_Neukirchen_a 499 itpeeleerlqkimdeYagGistnYetnekkLeialeklemLkedlekla.....AedlheLlrawElihRllvaeaviehllfRkEtRwpg 585
                            +++++l+k  + +        +t+ + Le + + l+++ e+++++           eL  a  l  ++ +a +v    l R E+R  g
     WP_018124007.1 467 KVRADMQQALHKGANIF--------RTQ-EGLEECVDTLQKVLERARTVGlrtngKGASPELAAALKLEGQVKMALMVAYGALKRTESR--G 547
                        66667777777765544........433.3455555555555555554431111123357*****************************..9 PP

  apra_Neukirchen_a 586 yyeraDypelddenwkkfvnskydp 610
                         ++r D+p ++d++w + +   +++
     WP_018124007.1 548 SHNREDFPARNDRDWLVRTLAYWKN 572
                        9**************9877776654 PP

>> WP_018123582.1  fumarate reductase flavoprotein subunit [Desulfovibrio oxyclinae]
   #    score  bias  c-Evalue  i-Evalue hmmfrom  hmm to    alifrom  ali to    envfrom  env to     acc
 ---   ------ ----- --------- --------- ------- -------    ------- -------    ------- -------    ----
   1 !    9.3   0.5   0.00021      0.04      53     100 ..       5      53 ..       1      81 [. 0.84
   2 !   18.6   0.1   3.3e-07   6.3e-05     187     243 ..     171     226 ..     128     232 .. 0.90
   3 !   20.5   0.0   8.7e-08   1.6e-05     401     606 ..     369     568 ..     355     588 .. 0.76

  Alignments for each domain:
  == domain 1  score: 9.3 bits;  conditional E-value: 0.00021
  apra_Neukirchen_a  53 etDiLiiGGGmagcgAAveakeak.dlkvvlveKAaierSGavAaGlsA 100
                          D+L+iG+G ag   A+ea+++  ++ ++ +  A  ++S a   G++A
     WP_018123582.1   5 YSDLLVIGAGLAGERVACEAAQNGfKATCLSIVPARRSHSSAAQGGMQA 53 
                        57********************777888888888888888888888887 PP

  == domain 2  score: 18.6 bits;  conditional E-value: 3.3e-07
  apra_Neukirchen_a 187 lgvevlnrvfitdllvdednrvaGAvgfsvrenkfyvikakavivatGGAagiyrpr 243
                        lg++v+++  ++ l+ d  ++++GAv   +r++++ v+ aka+ ++tGG   iy+  
     WP_018123582.1 171 LGIDVFDKKEAVSLIHDG-ETCTGAVVRCLRTGELEVFLAKATAICTGGFGRIYKAT 226
                        67899999999*****65.9***********************************86 PP

  == domain 3  score: 20.5 bits;  conditional E-value: 8.7e-08
  apra_Neukirchen_a 401 HaacsGyWvdlynrmtTvkgLfaaGdvaGgsphkfv..sG.slaeGriAakaavkyild.ekdekpeldeeeveelkeeiykpletleekkk 488
                        H +++G+ +d+   +  +kgLf aG++a    h f   +G slae  +A+  + ++i++  k ++++++++++++ + +  + +e+l + k 
     WP_018123582.1 369 HYTMAGIRTDKDGSAYGLKGLFSAGEAACWDMHGFNrlGGnSLAETVVAGGIIGAKIVEfLKGYETTFNTQTINQAVIKQRERIENLIRGK- 459
                        77779999988889999***************99954344588987777766666663324567788999999998888888788888887. PP

  apra_Neukirchen_a 489 ettagevpnyitpeeleerlqkimdeYagGistnYetnekkLeialeklemLkedlekla.....AedlheLlrawElihRllvaeaviehl 575
                           +g+++ y   +e++e+l+k           +   n++ Le + e l+   ++++++          +eL  a  ++ ++  a ++ +  
     WP_018123582.1 460 ---NGRLNVYEVRNEMQEALMKGC---------FVFRNQQGLEECVETLQGTLDKAKRVGlvsdgTGPNYELAAALKIKGQVRLALCIAQAA 539
                        ...554444666667777777632.........2334677777777777777767666542222245579********************** PP

  apra_Neukirchen_a 576 lfRkEtRwpgyyeraDypelddenwkkfvns 606
                        l R E+R  g ++r Dype++d++w   +  
     WP_018123582.1 540 LQRTESR--GSHNREDYPERNDKDWLNRTLA 568
                        *******..99**************876666 PP

>> WP_018125364.1  L-aspartate oxidase [Desulfovibrio oxyclinae]
   #    score  bias  c-Evalue  i-Evalue hmmfrom  hmm to    alifrom  ali to    envfrom  env to     acc
 ---   ------ ----- --------- --------- ------- -------    ------- -------    ------- -------    ----
   1 !   16.3   0.3   1.5e-06   0.00029      51      81 ..       5      36 ..       1      41 [. 0.80
   2 !   17.9   0.0   5.2e-07   9.8e-05     174     455 ..     137     413 ..     132     477 .. 0.68

  Alignments for each domain:
  == domain 1  score: 16.3 bits;  conditional E-value: 1.5e-06
  apra_Neukirchen_a 51 eletDiLiiGGGmagcgAAveakeak.dlkvv 81
                       +   D+LiiG G+agc++A++++e+  ++ v+
     WP_018125364.1  5 RSISDVLIIGSGIAGCVSALTMAEEGvHCTVI 36
                       5557******************9966577776 PP

  == domain 2  score: 17.9 bits;  conditional E-value: 5.2e-07
  apra_Neukirchen_a 174 syKpivAeaakkalgvevlnrvfitdllvd............ednrvaGAvgfsvrenkfyvikakavivatGGAagiyrprsvgegrgraW 253
                        ++   +++a++++ +++vl + +++dll+               n ++GA+ ++ ++ ++ ++ ++ +++atGG  ++y    +        
     WP_018125364.1 137 NIMEALSKAVSEHPNITVLTKRTAIDLLTThhhsshmdfkysLANSCVGAYVLNEHTAEVETLLSRYTVLATGGIGQVYLHTTN-------- 220
                        555566777777777777777777777766666777767777349**********************************97666........ PP

  apra_Neukirchen_a 254 YppfntGsgyamgiraGAemttmE.nrfvalRfKDty.gP....vgtiallvkakavnalgeeyeeelkkeYgkak..iptslRnyatleev 337
                          p + Gsg am+ raGA +   E ++f ++ +  +  g     v   + + +a  v++ g+ ++   k+ Y++++   p+ +   a++  +
     WP_018125364.1 221 -TPGSIGSGIAMAHRAGARLLNCEyVQFHPTALYAGKrGGqrflVSEAVRGEGAVLVDSCGDAFM---KR-YDDRAdlAPRDIVTRAIMDVM 307
                        .57799**************999944677766543321212233666677778888999999999...66.843333567777666666655 PP

  apra_Neukirchen_a 338 .keGrgPiyldteealqdkeleeelwedfLdmaisqallwaeeniepekenvEiegtePyivGsHaacsGyWvdlynrmtTvkgLfaaGdva 428
                         k G   +yld  +          +++d  +  +++     +  +++++e++ + ++  y+ G+  a      dl n +tT++ L+a G+++
     WP_018125364.1 308 lKTGDDCVYLDAARN---------IKKDIVKRFPTISERCRNISVDITSEPIPVVPAAHYFCGGVLA------DL-NGRTTLERLYAVGECS 383
                        367888888887666.........4555555557777776777778888888777777777666555......99.9999999999999875 PP

  apra_Neukirchen_a 429 ..Ggs.phkfvsGslaeGriAakaavkyil 455
                          G   +++  s sl eG + + +  + i+
     WP_018125364.1 384 ctGVHgANRLASTSLLEGLVWGVTSGRDIA 413
                        113332456777777777665555555553 PP

>> WP_018124346.1  FAD-binding protein [Desulfovibrio oxyclinae]
   #    score  bias  c-Evalue  i-Evalue hmmfrom  hmm to    alifrom  ali to    envfrom  env to     acc
 ---   ------ ----- --------- --------- ------- -------    ------- -------    ------- -------    ----
   1 !   11.3   0.2     5e-05    0.0095      51      81 ..       3      34 ..       1      37 [. 0.87
   2 !   10.3   0.0    0.0001     0.019     199     245 ..     159     203 ..     133     209 .. 0.79
   3 !   14.5   0.0   5.5e-06     0.001     400     458 ..     315     378 ..     313     411 .. 0.70

  Alignments for each domain:
  == domain 1  score: 11.3 bits;  conditional E-value: 5e-05
  apra_Neukirchen_a 51 eletDiLiiGGGmagcgAAveakeak.dlkvv 81
                       + etD+L++G+G ag  AA  a+ea+ d++v+
     WP_018124346.1  3 RAETDVLVLGAGLAGLRAAQAAHEAApDISVL 34
                       579********************965599986 PP

  == domain 2  score: 10.3 bits;  conditional E-value: 0.0001
  apra_Neukirchen_a 199 dllvdednrvaGAvgfsvrenkfyvikakavivatGGAagiyrprsv 245
                         l v ed+ ++GA+g++   +k   i+a+ v++a GG a +y  r  
     WP_018124346.1 159 GLTV-EDGVCTGAWGLNG-AGKPVAIRARSVVMALGGSAPLYEHRVC 203
                        3445.889********96.578889*****************87765 PP

  == domain 3  score: 14.5 bits;  conditional E-value: 5.5e-06
  apra_Neukirchen_a 400 sHaacsGyWvdlynrmtTvkgLfaaGdva.GgsphkfvsGsla.....eGriAakaavkyildek 458
                        +Ha+  G+ vd  + +tTv++LfaaG++a G  + + ++G+++      Gr A+ aa++++++++
     WP_018124346.1 315 AHAGNGGAVVDE-RGATTVPNLFAAGECAtGMHGAQRIGGAMVlaclvFGRRAGIAAAQQARKNE 378
                        6***********.*************987366788888887641111157777777777775443 PP

>> WP_018124569.1  NAD(P)/FAD-dependent oxidoreductase [Desulfovibrio oxyclinae]
   #    score  bias  c-Evalue  i-Evalue hmmfrom  hmm to    alifrom  ali to    envfrom  env to     acc
 ---   ------ ----- --------- --------- ------- -------    ------- -------    ------- -------    ----
   1 !   20.3   0.0   9.6e-08   1.8e-05      50      86 ..       7      43 ..       1      55 [. 0.84
   2 !    4.7   0.1    0.0051      0.96     413     434 ..     427     448 ..     419     465 .. 0.75

  Alignments for each domain:
  == domain 1  score: 20.3 bits;  conditional E-value: 9.6e-08
  apra_Neukirchen_a 50 veletDiLiiGGGmagcgAAveakeakdlkvvlveKA 86
                        +++ D++i+GGG ag +AA+ + e++dl+v+++e+ 
     WP_018124569.1  7 AKTKFDVIIVGGGPAGLFAAYYLGEHTDLDVLVIERG 43
                       45689*****************************964 PP

  == domain 2  score: 4.7 bits;  conditional E-value: 0.0051
  apra_Neukirchen_a 413 nrmtTvkgLfaaGdvaGgsphk 434
                        + +t+++gLf aGd+ G +++ 
     WP_018124569.1 427 SLETSIRGLFVAGDGPGVAGNI 448
                        4589*************99875 PP

>> WP_018123830.1  FAD-dependent oxidoreductase [Desulfovibrio oxyclinae]
   #    score  bias  c-Evalue  i-Evalue hmmfrom  hmm to    alifrom  ali to    envfrom  env to     acc
 ---   ------ ----- --------- --------- ------- -------    ------- -------    ------- -------    ----
   1 !   12.9   0.0   1.8e-05    0.0033      44      85 ..     236     275 ..     193     279 .. 0.67
   2 !    9.8   0.0   0.00015     0.028     409     454 ..     499     541 ..     486     547 .. 0.81

  Alignments for each domain:
  == domain 1  score: 12.9 bits;  conditional E-value: 1.8e-05
  apra_Neukirchen_a  44 kkelevveletDiLiiGGGmagcgAAveakeakdlkvvlveK 85 
                        +++++ ve e+D++iiGGG ag  A + a++a  l  v++eK
     WP_018123830.1 236 AADTQDVE-EVDLVIIGGGPAGLTAGIYAERAG-LTAVVLEK 275
                        23455555.99****************998875.55555565 PP

  == domain 2  score: 9.8 bits;  conditional E-value: 0.00015
  apra_Neukirchen_a 409 vdlynrmtTvkgLfaaGdvaGgsphkfvsGslaeGriAakaavkyi 454
                        vd  + +t+++ ++aaGd++Gg  +  +  ++ eG +Aa +a + +
     WP_018123830.1 499 VDS-RMRTSIPRIYAAGDIVGGLQQ--IVTAIGEGSVAAMSAFEDL 541
                        366.77899*************976..455999******9998876 PP

>> WP_018123332.1  CoB--CoM heterodisulfide reductase iron-sulfur subunit A family protein [Desulfovibrio oxyclinae]
   #    score  bias  c-Evalue  i-Evalue hmmfrom  hmm to    alifrom  ali to    envfrom  env to     acc
 ---   ------ ----- --------- --------- ------- -------    ------- -------    ------- -------    ----
   1 !   17.1   0.5   9.3e-07   0.00018      44      86 ..     121     171 ..      85     174 .. 0.67

  Alignments for each domain:
  == domain 1  score: 17.1 bits;  conditional E-value: 9.3e-07
  apra_Neukirchen_a  44 k.........kelevveletDiLiiGGGmagcgAAveakeakdlkvvlveKA 86 
                        +          ++++  ++  ++iiGGG+ag  AA+  +   +l+vvlveK 
     WP_018123332.1 121 AaaklsrnksLTPKKFDINKRVMIIGGGVAGIQAALDCADG-GLEVVLVEKT 171
                        112222333345778889999***************99864.6*******97 PP

>> WP_018123284.1  NAD(P)/FAD-dependent oxidoreductase [Desulfovibrio oxyclinae]
   #    score  bias  c-Evalue  i-Evalue hmmfrom  hmm to    alifrom  ali to    envfrom  env to     acc
 ---   ------ ----- --------- --------- ------- -------    ------- -------    ------- -------    ----
   1 !    6.0   0.0    0.0021       0.4      52      77 ..       6      31 ..       1      40 [. 0.83
   2 !    7.5   0.1   0.00074      0.14     409     430 ..     255     275 ..     218     300 .. 0.71

  Alignments for each domain:
  == domain 1  score: 6.0 bits;  conditional E-value: 0.0021
  apra_Neukirchen_a 52 letDiLiiGGGmagcgAAveakeakd 77
                        + D++i+G G +g  AA++a+++k 
     WP_018123284.1  6 RQYDVVILGSGPGGIQAAIHASRKKA 31
                       578******************99764 PP

  == domain 2  score: 7.5 bits;  conditional E-value: 0.00074
  apra_Neukirchen_a 409 vdlynrmtTvkgLfaaGdvaGg 430
                        vd  +++t vkg+faaGd+ G 
     WP_018123284.1 255 VD-RKQRTNVKGIFAAGDITGP 275
                        24.4999************994 PP

>> WP_018124557.1  CoB--CoM heterodisulfide reductase iron-sulfur subunit A family protein [Desulfovibrio oxyclinae]
   #    score  bias  c-Evalue  i-Evalue hmmfrom  hmm to    alifrom  ali to    envfrom  env to     acc
 ---   ------ ----- --------- --------- ------- -------    ------- -------    ------- -------    ----
   1 !   12.4   0.2   2.4e-05    0.0045      54      78 ..       4      29 ..       1      35 [. 0.78

  Alignments for each domain:
  == domain 1  score: 12.4 bits;  conditional E-value: 2.4e-05
  apra_Neukirchen_a 54 tDiLiiGGGmagcgAAveake.akdl 78
                         iL++GGG ag  AA+ea+e  +++
     WP_018124557.1  4 NSILVVGGGFAGITAALEAAEvGHEV 29
                       579****************9944444 PP

>> WP_018123903.1  dihydrolipoyl dehydrogenase family protein [Desulfovibrio oxyclinae]
   #    score  bias  c-Evalue  i-Evalue hmmfrom  hmm to    alifrom  ali to    envfrom  env to     acc
 ---   ------ ----- --------- --------- ------- -------    ------- -------    ------- -------    ----
   1 !    4.6   0.7    0.0056       1.1      53      85 ..       5      36 ..       1      49 [. 0.86
   2 !    7.1   0.0   0.00094      0.18     406     454 ..     290     335 ..     283     367 .. 0.79

  Alignments for each domain:
  == domain 1  score: 4.6 bits;  conditional E-value: 0.0056
  apra_Neukirchen_a 53 etDiLiiGGGmagcgAAveakeakdlkvvlveK 85
                       + Di i+GGG+ag   A  a++  ++kv+l+e+
     WP_018123903.1  5 DYDIGILGGGAAGLTVASGAAQL-GVKVLLIER 36
                       78*************99998865.599999987 PP

  == domain 2  score: 7.1 bits;  conditional E-value: 0.00094
  apra_Neukirchen_a 406 GyWvdlynrmtTvkgLfaaGdvaGgsphkfvsGslaeGriAakaavkyi 454
                        G+ vd  + +t vk ++aaGdv G +  +f   +  eG i   +av  +
     WP_018123903.1 290 GVLVDD-RMRTAVKHIYAAGDVTGRN--QFTHAAGYEGGIVISNAVFRL 335
                        667888.88999************75..555555678888877777666 PP

>> WP_156816796.1  CoB--CoM heterodisulfide reductase iron-sulfur subunit A family protein [Desulfovibrio oxyclinae]
   #    score  bias  c-Evalue  i-Evalue hmmfrom  hmm to    alifrom  ali to    envfrom  env to     acc
 ---   ------ ----- --------- --------- ------- -------    ------- -------    ------- -------    ----
   1 ?    2.9   0.5     0.018       3.4      56      86 ..       9      38 ..       4      42 .. 0.86
   2 !   12.5   0.1   2.3e-05    0.0044      44      88 ..     580     628 ..     542     635 .. 0.70
   3 ?   -0.2   0.2      0.16        30     172     249 ..     642     716 ..     636     718 .. 0.73

  Alignments for each domain:
  == domain 1  score: 2.9 bits;  conditional E-value: 0.018
  apra_Neukirchen_a 56 iLiiGGGmagcgAAveakeakdlkvvlveKA 86
                       ++++GGG+ag  +A+ ++  +++ v l+eK+
     WP_156816796.1  9 VMVVGGGIAGIQTALDLAD-SGYYVHLIEKS 38
                       89*************9986.46888888886 PP

  == domain 2  score: 12.5 bits;  conditional E-value: 2.3e-05
  apra_Neukirchen_a  44 k......kelevveletDiLiiGGGmagcgAAveakeakdlkvvlveKAai 88 
                        +      ++++ v ++   L++GGGm+g  +A+ ++   +++vvl+eK+++
     WP_156816796.1 580 AallqplSKMS-VDVTQKALVVGGGMSGMTSALGIADM-GYEVVLLEKSNM 628
                        12333333333.4457889****************975.59*******998 PP

  == domain 3  score: -0.2 bits;  conditional E-value: 0.16
  apra_Neukirchen_a 172 GesyKpivAeaakkalgvevlnrvfitdllvdednrvaGAvgfsvre....nkfyvikakavivatGGAagiyrprsvgegr 249
                        Ge+++p v ++a k   v+  +++++++  +   ++ +G vg  v e    ++   ik    +vatGG    y+p++ g g+
     WP_156816796.1 642 GEEIRPEVEKMAAK---VDNHENITVLKNAM-L-KTAVGSVGNFVSEvevdGETKAIKYGVAVVATGGK--EYKPNEYGYGQ 716
                        78888877777777...45566677776666.3.688899998777522226778999999******95..59999998775 PP

>> WP_018125651.1  thioredoxin-disulfide reductase [Desulfovibrio oxyclinae]
   #    score  bias  c-Evalue  i-Evalue hmmfrom  hmm to    alifrom  ali to    envfrom  env to     acc
 ---   ------ ----- --------- --------- ------- -------    ------- -------    ------- -------    ----
   1 !    7.3   0.1   0.00086      0.16      53      85 ..       3      34 ..       1      36 [. 0.84
   2 ?    3.4   0.0     0.013       2.4     407     456 ..     256     303 ..     251     306 .] 0.79

  Alignments for each domain:
  == domain 1  score: 7.3 bits;  conditional E-value: 0.00086
  apra_Neukirchen_a 53 etDiLiiGGGmagcgAAveakeakdlkvvlveK 85
                       e D ++iGGG ag  AA+ + +a ++k  +veK
     WP_018125651.1  3 EYDAVVIGGGPAGMTAALYLLRA-GVKTAMVEK 34
                       689**************998875.477777777 PP

  == domain 2  score: 3.4 bits;  conditional E-value: 0.013
  apra_Neukirchen_a 407 yWvdlynrmtTvkgLfaaGdvaGgsphkfvsGslaeGriAakaavkyild 456
                        + +d+ +  t ++g+faaGd+     ++ v  ++ +G  Aa +a +y+++
     WP_018125651.1 256 ILTDN-EMLTNIPGIFAAGDIRSKLCRQ-VATAVGDGATAATSAFSYLEQ 303
                        55566.77799*********99887766.667999999999999999864 PP

>> WP_018124168.1  geranylgeranyl reductase family protein [Desulfovibrio oxyclinae]
   #    score  bias  c-Evalue  i-Evalue hmmfrom  hmm to    alifrom  ali to    envfrom  env to     acc
 ---   ------ ----- --------- --------- ------- -------    ------- -------    ------- -------    ----
   1 !   10.8   0.0   7.3e-05     0.014      53      86 ..       4      36 ..       1      41 [. 0.85

  Alignments for each domain:
  == domain 1  score: 10.8 bits;  conditional E-value: 7.3e-05
  apra_Neukirchen_a 53 etDiLiiGGGmagcgAAveakeakdlkvvlveKA 86
                       + D++++GGG ag  AA+ a+++ +l+v ++eK 
     WP_018124168.1  4 RYDLVVCGGGPAGSSAALAAARQ-GLSVAVLEKE 36
                       68****************99975.6999999985 PP

>> WP_018125627.1  glycerol-3-phosphate dehydrogenase subunit GlpB [Desulfovibrio oxyclinae]
   #    score  bias  c-Evalue  i-Evalue hmmfrom  hmm to    alifrom  ali to    envfrom  env to     acc
 ---   ------ ----- --------- --------- ------- -------    ------- -------    ------- -------    ----
   1 ?    8.4   1.1   0.00039     0.074      51      75 ..       3      27 ..       1      34 [. 0.84

  Alignments for each domain:
  == domain 1  score: 8.4 bits;  conditional E-value: 0.00039
  apra_Neukirchen_a 51 eletDiLiiGGGmagcgAAveakea 75
                        +++D+++iG+G ag  AA+ a+++
     WP_018125627.1  3 DISCDVMVIGAGHAGMAAALFAAQK 27
                       5789***************988864 PP

>> WP_018125062.1  NADPH-dependent glutamate synthase [Desulfovibrio oxyclinae]
   #    score  bias  c-Evalue  i-Evalue hmmfrom  hmm to    alifrom  ali to    envfrom  env to     acc
 ---   ------ ----- --------- --------- ------- -------    ------- -------    ------- -------    ----
   1 ?   -3.1   0.1       1.2   2.2e+02      42      82 ..     141     180 ..     106     182 .. 0.61
   2 ?    7.3   0.0   0.00082      0.16      52      83 ..     291     322 ..     243     326 .. 0.76
   3 ?   -1.5   0.3       0.4        75     414     452 ..     434     470 ..     424     472 .. 0.76

  Alignments for each domain:
  == domain 1  score: -3.1 bits;  conditional E-value: 1.2
  apra_Neukirchen_a  42 amkkelevveletDiLiiGGGmagcgAAveakeakdlkvvl 82 
                        + ++e+  v+ +  +  iG+G a+   A  +++ k++kv+l
     WP_018125062.1 141 TGTHECALVREDLQVACIGAGPASLTVAGYLAS-KGIKVTL 180
                        222567777788899999999998776655543.3566666 PP

  == domain 2  score: 7.3 bits;  conditional E-value: 0.00082
  apra_Neukirchen_a  52 letDiLiiGGGmagcgAAveakeakdlkvvlv 83 
                           D+++iGGG+ +  AA +ak+    +v +v
     WP_018125062.1 291 KANDVVVIGGGNVAMDAARTAKRMGAERVSIV 322
                        367*******************9665555554 PP

  == domain 3  score: -1.5 bits;  conditional E-value: 0.4
  apra_Neukirchen_a 414 rmtTvkgLfaaGdvaGgsphkfvsGslaeGriAakaavk 452
                         +t+++++fa Gd++ g++      ++  Gr Aa++++k
     WP_018125062.1 434 GETSMENVFAGGDIVTGAATVI--SAMGAGRRAAQEIAK 470
                        58999********999988744..467777777777765 PP


Internal pipeline statistics summary:
-------------------------------------
Query model(s):                            1  (670 nodes)
Target sequences:                       3024  (982400 residues searched)
Passed MSV filter:                       131  (0.0433201); expected 60.5 (0.02)
Passed bias filter:                      116  (0.0383598); expected 60.5 (0.02)
Passed Vit filter:                        44  (0.0145503); expected 3.0 (0.001)
Passed Fwd filter:                        16  (0.00529101); expected 0.0 (1e-05)
Initial search space (Z):               3024  [actual number of targets]
Domain search space  (domZ):              16  [number of targets reported over threshold]
# CPU time: 0.08u 0.00s 00:00:00.08 Elapsed: 00:00:00.05
# Mc/sec: 12209.48
//
[ok]
