# Supplementary material for: Sulfur disproportionation occurs globally across anoxic habitats and has multiple mechanisms of independent evolutionary origin
Source: ISME J. 2026 Mar 2;20(1):wrag042. doi: 10.1093/ismejo/wrag042 (PMC12998232; doi:10.1093/ismejo/wrag042)
Supplement: Sup_File_1_HMM_wrag042 [file sup_file_1_hmm_wrag042.zip › SupFile1_HMM/SupFile1c_results/apra_Neukirchen_a-hmm-032_Desulfobaculum_senezii_DSM8436_2574179788.txt]

# hmmsearch :: search profile(s) against a sequence database
# HMMER 3.4 (Aug 2023); http://hmmer.org/
# Copyright (C) 2023 Howard Hughes Medical Institute.
# Freely distributed under the BSD open source license.
# - - - - - - - - - - - - - - - - - - - - - - - - - - - - - - - - - - - -
# query HMM file:                  /Users/lukas/OneDrive/2023_Sulfur/20250723_HMM/profiles_all/apra_Neukirchen_a.hmm
# target sequence database:        /Users/lukas/OneDrive/2023_Sulfur/20250626_HMM/db_new/032_Desulfobaculum_senezii_DSM8436_2574179788.fas
# - - - - - - - - - - - - - - - - - - - - - - - - - - - - - - - - - - - -

Query:       apra_Neukirchen_a  [M=670]
Scores for complete sequences (score includes all domains):
   --- full sequence ---   --- best 1 domain ---    -#dom-
    E-value  score  bias    E-value  score  bias    exp  N  Sequence        Description
    ------- ------ -----    ------- ------ -----   ---- --  --------        -----------
   3.2e-276  915.1   1.5   3.9e-276  914.8   1.5    1.0  1  BO23DRAFT_01638  
    6.6e-14   48.3   6.2    3.6e-06   22.7   4.2    2.9  2  BO23DRAFT_02090  
    2.1e-12   43.3   0.1    5.2e-08   28.8   0.0    2.5  2  BO23DRAFT_02652  
      1e-08   31.2   1.1    2.6e-05   19.9   0.1    2.1  2  BO23DRAFT_01747  
    1.1e-07   27.7   0.3    1.3e-05   20.8   0.0    2.2  2  BO23DRAFT_02767  
    4.7e-06   22.4   7.0    0.00025   16.7   0.4    3.0  3  BO23DRAFT_01800  
      2e-05   20.3   3.7      0.004   12.7   0.1    2.9  4  BO23DRAFT_02172  
      0.001   14.6   4.5      0.014   10.8   0.1    2.9  3  BO23DRAFT_01167  
     0.0019   13.7   0.3     0.0031   13.0   0.0    1.5  2  BO23DRAFT_01639  
      0.002   13.7   2.2     0.0021   13.6   0.3    1.8  2  BO23DRAFT_02957  
     0.0021   13.6   0.0     0.0034   12.9   0.0    1.2  1  BO23DRAFT_01361  
     0.0025   13.3   0.0     0.0042   12.6   0.0    1.2  1  BO23DRAFT_02166  
     0.0027   13.3   0.2       0.29    6.5   0.0    2.1  2  BO23DRAFT_02315  
     0.0034   12.9   4.1      0.039    9.4   1.3    2.1  2  BO23DRAFT_00272  
  ------ inclusion threshold ------
      0.011   11.2   0.7      0.018   10.5   0.7    1.3  1  BO23DRAFT_00064  
      0.014   10.8   0.7      0.035    9.5   0.9    1.5  2  BO23DRAFT_00210  
      0.026   10.0   0.0      0.036    9.5   0.0    1.1  1  BO23DRAFT_01296  
      0.043    9.3   0.0      0.085    8.3   0.0    1.4  1  BO23DRAFT_02633  


Domain annotation for each sequence (and alignments):
>> BO23DRAFT_01638  
   #    score  bias  c-Evalue  i-Evalue hmmfrom  hmm to    alifrom  ali to    envfrom  env to     acc
 ---   ------ ----- --------- --------- ------- -------    ------- -------    ------- -------    ----
   1 !  914.8   1.5  2.2e-278  3.9e-276      45     626 ..      16     662 ..       3     664 .. 0.95

  Alignments for each domain:
  == domain 1  score: 914.8 bits;  conditional E-value: 2.2e-278
  apra_Neukirchen_a  45 kelevveletDiLiiGGGmagcgAAveake.ak....dlkvvlveKAaierSGavAaGlsAinaYigenetpedyvryvrkdlmgivReDLv 131
                        +e++++e+++DiL++GGGm++cg+A+ea + a+    +lk++l++KAa+erSGavA+GlsAin+Y+g+n+  +dyvr+vr+dlmg+vReDL+
    BO23DRAFT_01638  16 AEPTIKEHDVDILLVGGGMGACGTAFEAVRwADkyapELKILLIDKAALERSGAVAQGLSAINTYLGDNS-ADDYVRMVRTDLMGLVREDLI 106
                        46999***********************9986689999*******************************9.********************* PP

  apra_Neukirchen_a 132 ldiarhvdevvkkleewGLpil.kdenGk...................yvrrGkwqikInGesyKpivAeaakkalgv.evlnrvfitdllv 202
                        +d++rhvd++v+++eewGLp++ kdenG+                   +vr+G+wq++InGesyK ivAeaak+alg+ ++++r+fi++ll+
    BO23DRAFT_01638 107 FDLGRHVDDSVHLFEEWGLPCWiKDENGHnldgaaakaagkslrngdaPVRSGRWQMMINGESYKNIVAEAAKNALGEdRIMERIFIVKLLL 198
                        ****************************************************************************999************* PP

  apra_Neukirchen_a 203 d..ednrvaGAvgfsvrenkfyvikakavivatGGAagiyrprsvgegrgraWYppfntGsgyamgiraGAemttmEnrfvalRfKDtygPv 292
                        d  e+nr+aGAvgfs+ren +++++a+a++va+GGA+++y+prs+geg+graWYp++n+Gs+y+m++++GAemt+mEnrfv++RfKD+ygPv
    BO23DRAFT_01638 199 DanEENRIAGAVGFSLRENVVHIFRANAMLVACGGAVNVYKPRSTGEGMGRAWYPVWNAGSTYTMCAQVGAEMTMMENRFVPARFKDGYGPV 290
                        ***89*************************************************************************************** PP

  apra_Neukirchen_a 293 gtiallvkakavnalgeeyee....elkk....eYgkak.iptslRnyatleevkeGrgPiyldteealq..........dkeleeelwedf 365
                        g+++ll+kaka+n +ge+y+     +lk      Y+k++ ipt+lRn+++l+e++eGrgPiy+dt++alq          +k+le+e+wedf
    BO23DRAFT_01638 291 GAWFLLFKAKATNFRGEDYCVtnraMLKPyedrGYAKGHvIPTCLRNHMMLREMREGRGPIYMDTKTALQttfetmtpaqQKHLESEAWEDF 382
                        ********************97776222233334689999******************************77766655544*********** PP

  apra_Neukirchen_a 366 LdmaisqallwaeeniepekenvEiegtePyivGsHaacsGyWv...dl................ynrmtTvkgLfaaGdvaGgsphkfvsG 438
                        Ldm+++qa lwa++ni+pe+  +Ei++tePy++GsH++c+G+W+   d                 ynrmtTv+gL++++d++G+s+hkf+sG
    BO23DRAFT_01638 383 LDMCVGQANLWACMNIQPEEVGSEIMPTEPYLLGSHSGCCGIWTsgpDEewvpedykvrakngkvYNRMTTVEGLWTCADGVGASGHKFSSG 474
                        ********************************************777437888889999********************************* PP

  apra_Neukirchen_a 439 slaeGriAakaavkyildekdekpeldeeeveelkeeiykpletleekkkettagev.pnyitpeeleerlqkimdeYagGistnYetnekk 529
                        s+aeGri++k++v+++ d+kd+kp+++ e+ e+l++ iy+p+ ++++ k+++t++ v p+yitp+++++rl k++deY gG+ t+Y+t+++ 
    BO23DRAFT_01638 475 SHAEGRICGKQMVRWCIDHKDYKPAIA-EKGEDLAKLIYRPYYNYLAGKDASTDPVVnPEYITPKNFMMRLVKCTDEYGGGVGTYYTTSQAA 565
                        **************************9.999************************99*********************************** PP

  apra_Neukirchen_a 530 LeialeklemLkedleklaAedlheLlrawElihRllvaeaviehllfRkEtRwpgyyeraDypelddenwkkfvnskydpetgeieiikrp 621
                        L+++ ++l+mL+ed+ klaA+dlheLlr+wE++hRl++++++++h+ fR+E+R+pg+y+raD++ ldd++wk+fvns+yd + g+++++k+p
    BO23DRAFT_01638 566 LDTGFHLLDMLEEDSLKLAARDLHELLRCWENYHRLWTVRLHMQHIAFREESRYPGFYYRADFMGLDDSKWKCFVNSRYDVKAGTTKVFKKP 657
                        ******************************************************************************************** PP

  apra_Neukirchen_a 622 lvelv 626
                        ++++v
    BO23DRAFT_01638 658 YYQIV 662
                        ***99 PP

>> BO23DRAFT_02090  
   #    score  bias  c-Evalue  i-Evalue hmmfrom  hmm to    alifrom  ali to    envfrom  env to     acc
 ---   ------ ----- --------- --------- ------- -------    ------- -------    ------- -------    ----
   1 !   22.7   4.2     2e-08   3.6e-06      51     243 ..       3     226 ..       1     231 [. 0.82
   2 !   22.3   0.0   2.7e-08   4.8e-06     410     604 ..     378     566 ..     354     582 .. 0.80

  Alignments for each domain:
  == domain 1  score: 22.7 bits;  conditional E-value: 2e-08
  apra_Neukirchen_a  51 eletDiLiiGGGmagcgAAveakeak.dlkvvlveKAaierSGavAaGlsAi..naYigenetpe.dyvryvrkdlmgivReDLvldiarhv 138
                         + tD+L iG+G ag   Avea+ a  d+ ++ +     ++S a   G++A   na +g++++ +  + + v+    g   ++++   a   
    BO23DRAFT_02090   3 VIYTDVLCIGAGLAGERVAVEAAMAGfDVVCLSIVPPRRSHSSAAQGGMQAAlgNAIMGDGDSTDvHFADTVKGSDWGC-DQEVARLFADTA 93 
                        5789******************997656666555566666667777799996679999988765515677777766665.566888889999 PP

  apra_Neukirchen_a 139 devvkkleewGLpilkdenGk..............................yvrrGkwqikInGesyKpivAeaakkalgvevlnrvfitdl 200
                          v++++ +wG+p  +   G                                + r  +     G s+   + + + +  gv++ +rv +  +
    BO23DRAFT_02090  94 PIVMREMAHWGVPWNRVVAGMhtyykggkpfdaeekkekhgliharafggtAKWRTCYTSDGTGHSVLYTLDNICLQ-YGVNIHDRVQAEAI 184
                        9999*********999999989999999********99999999999776644444444555688888888887777.89************ PP

  apra_Neukirchen_a 201 lvdednrvaGAvgfsvrenkfyvikakavivatGGAagiyrpr 243
                        + d  ++++G+++ s+r++++  + a a+++atGG   iyr  
    BO23DRAFT_02090 185 IHDG-QTCMGCIARSLRTGELIAYFASATLIATGGYGRIYRAT 226
                        **65.9***********************************86 PP

  == domain 2  score: 22.3 bits;  conditional E-value: 2.7e-08
  apra_Neukirchen_a 410 dlynrmtTvkgLfaaGdvaGgsphkfv..sG.slaeGriAakaavkyild.ekdekpeldeeeveelkeeiykpletleekkkettagevpn 497
                        d+   +  ++gLfaaG++a    h f   +G slae  +A++++ k+i++  + +++++++ ++++ ++++++ ++ + + +    +g+   
    BO23DRAFT_02090 378 DKDGAAYGLTGLFAAGEAACWDMHGFNrlGGnSLAETVVAGRHIGKKIVEfLQGHSTSFSTGAMRDAANKMNQRISDIAAGR----KGK--- 462
                        5555667789*************9996434459*******999999995423445677888899999999999888888777....332... PP

  apra_Neukirchen_a 498 yitpeeleerlqkimdeYagGistnYetnekkLeialeklemLkedlekla.....AedlheLlrawElihRllvaeaviehllfRkEtRwp 584
                          ++  l+++lq im e +g +      n+k L++a +kl+ L+e++ k+      A  + e+  a  +   +  a +     l+R E+R  
    BO23DRAFT_02090 463 -ESAVTLRNELQDIMMEGVGIF-----RNAKDLQTAVDKLTALHERSMKIGlqsnsAGFTPEMSLALRVPGMIKLALCTAYGALMRTESR-- 546
                        .3567899*******9977644.....489****************9987532333666789****************************.. PP

  apra_Neukirchen_a 585 gyyeraDypelddenwkkfv 604
                        g ++r D+pe++d++w   +
    BO23DRAFT_02090 547 GAHTREDFPERNDRDWLNRT 566
                        99**************8655 PP

>> BO23DRAFT_02652  
   #    score  bias  c-Evalue  i-Evalue hmmfrom  hmm to    alifrom  ali to    envfrom  env to     acc
 ---   ------ ----- --------- --------- ------- -------    ------- -------    ------- -------    ----
   1 !   11.6   0.3   4.7e-05    0.0083      54      82 ..       8      35 ..       1      53 [. 0.77
   2 !   28.8   0.0   2.9e-10   5.2e-08     204     514 ..     187     482 ..     153     485 .. 0.71

  Alignments for each domain:
  == domain 1  score: 11.6 bits;  conditional E-value: 4.7e-05
  apra_Neukirchen_a 54 tDiLiiGGGmagcgAAveakeakdlkvvl 82
                       t +L+iG G+agc AA++++    ++v+l
    BO23DRAFT_02652  8 TPVLVIGSGIAGCTAALTLADMG-IEVTL 35
                       679***************98754.44444 PP

  == domain 2  score: 28.8 bits;  conditional E-value: 2.9e-10
  apra_Neukirchen_a 204 ednrvaGAvgfsvrenkfyvikakavivatGGAagiyrprsvgegrgraWYppfntGsgyamgiraGAemttmEnrfvalRfKDtygPvgti 295
                          n++aGA+ f+ +   + +i a  +++atGG  +iy    +         +p  +Gsg am+ raGA +   E  fv       y  +   
    BO23DRAFT_02652 187 V-NQCAGAYVFNEQLRCVETILADFTVLATGGIGQIYLHTTN---------SPVCVGSGLAMAYRAGARIENAE--FVQFHPTALYHRTERR 266
                        3.89*********************************97665.........799**************999888..4444444444444444 PP

  apra_Neukirchen_a 296 al......lvkakavnalgeeyeeelkkeY..gkak.iptslRnyatleev.keGrgPiyldteealqdkeleeelwedfLdmaisqallwa 377
                        +l      + +a+ vna ge ++   ++ Y  + a   p+ + + a++ee+   G   ++ld  +       e++l + f    +++    +
    BO23DRAFT_02652 267 FLiteamrGEGARLVNASGEPFM---HR-YdpR-ADlAPRDIVARAIVEEMlSTGSDCVFLDAANY-----VEHNLETRF----PTIFQRCL 344
                        4411111166889**********...77.8532.3357************9346888888998888.....566666666....77777888 PP

  apra_Neukirchen_a 378 eeniepekenvEiegtePyivGsHaacsGyWvdlynrmtTvkgLfaaGdv..aGgs.phkfvsGslaeGriAakaavkyi........ldek 458
                        + +i+++++++ + ++  y+ G+  a      dl n +tT++ L+  G++   G   +++  s sl e+ + +++a+  i        +   
    BO23DRAFT_02652 345 NLGIDIRRQPIPVVPAAHYFCGGVLA------DL-NGRTTLERLYSVGECncTGVHgANRLASTSLLEALLWGRNAALNIhgrlgrraA--- 426
                        99*********999988888777766......99.*************86224544246888888888888888887777454432221... PP

  apra_Neukirchen_a 459 dekpeldeeevee...lkeeiykpletleekkkettagevpnyitpeeleerlqkimde 514
                          +++l+ +++ +   l +e +   + + ++  +t ++++ ny+ + ++  rlq+  de
    BO23DRAFT_02652 427 -LNKRLR-DSIPDwnpLGDEKNDDPALIAQD-WTTLRNTMWNYVGITRTSSRLQRAHDE 482
                        .222222.22222344333333322233333.233344447888888888888888776 PP

>> BO23DRAFT_01747  
   #    score  bias  c-Evalue  i-Evalue hmmfrom  hmm to    alifrom  ali to    envfrom  env to     acc
 ---   ------ ----- --------- --------- ------- -------    ------- -------    ------- -------    ----
   1 !   19.9   0.1   1.5e-07   2.6e-05      52      88 ..      14      49 ..       2      53 .. 0.86
   2 !   10.0   0.1   0.00015     0.026     179     234 ..     178     231 ..     170     238 .. 0.88

  Alignments for each domain:
  == domain 1  score: 19.9 bits;  conditional E-value: 1.5e-07
  apra_Neukirchen_a 52 letDiLiiGGGmagcgAAveakeakdlkvvlveKAai 88
                        e D+L++GGG+ gcg A+ a++ ++l+v lve+A+ 
    BO23DRAFT_01747 14 KEFDLLVVGGGATGCGVALDAAT-RGLDVALVERADF 49
                       589*****************986.579*******975 PP

  == domain 2  score: 10.0 bits;  conditional E-value: 0.00015
  apra_Neukirchen_a 179 vAeaakkalgvevlnrvfitdllvdednrvaGAvgfsvrenkfyvikakavivatG 234
                        +A+ a+  +g+++ n+v +t l+  e++++ GAv  +  +++ ++i+a+ v+ atG
    BO23DRAFT_01747 178 LARTANL-HGATCANHVEVTALVR-EHGKIRGAVVRDNLTGDEWTIRARGVVNATG 231
                        5666655.789*************.66****************************9 PP

>> BO23DRAFT_02767  
   #    score  bias  c-Evalue  i-Evalue hmmfrom  hmm to    alifrom  ali to    envfrom  env to     acc
 ---   ------ ----- --------- --------- ------- -------    ------- -------    ------- -------    ----
   1 !   20.8   0.0   7.6e-08   1.3e-05      53      90 ..       7      44 ..       1      46 [. 0.90
   2 !    5.0   0.0    0.0048      0.86     415     452 ..     426     461 ..     418     463 .. 0.81

  Alignments for each domain:
  == domain 1  score: 20.8 bits;  conditional E-value: 7.6e-08
  apra_Neukirchen_a 53 etDiLiiGGGmagcgAAveakeakdlkvvlveKAaier 90
                       + D++i+GGG ag +AA+ ++e+++l+v+l+e+ +  r
    BO23DRAFT_02767  7 NFDVIIVGGGPAGLFAAYYLAEHSGLSVCLIERGNAAR 44
                       68*******************************99876 PP

  == domain 2  score: 5.0 bits;  conditional E-value: 0.0048
  apra_Neukirchen_a 415 mtTvkgLfaaGdvaGgsphkfvsGslaeGriAakaavk 452
                        +t ++gLf aGd+ G +++  +  + a G i aka ++
    BO23DRAFT_02767 426 ETGIRGLFVAGDGPGVAGNIVS--AAATGLIPAKALID 461
                        799************9998544..67888888888775 PP

>> BO23DRAFT_01800  
   #    score  bias  c-Evalue  i-Evalue hmmfrom  hmm to    alifrom  ali to    envfrom  env to     acc
 ---   ------ ----- --------- --------- ------- -------    ------- -------    ------- -------    ----
   1 !   16.7   0.4   1.4e-06   0.00025      52      84 ..       4      35 ..       1      39 [. 0.84
   2 ?    1.3   0.3     0.062        11      55      84 ..     143     172 ..      94     188 .. 0.85
   3 !    7.1   0.0    0.0011      0.19     413     456 ..     260     302 ..     250     305 .. 0.80

  Alignments for each domain:
  == domain 1  score: 16.7 bits;  conditional E-value: 1.4e-06
  apra_Neukirchen_a 52 letDiLiiGGGmagcgAAveakeakdlkvvlve 84
                        ++D+Li+GGG+ag  AAv a++a +l+v+l+e
    BO23DRAFT_01800  4 RQVDVLILGGGVAGMTAAVYAARA-GLRVTLLE 35
                       579****************99986.58888887 PP

  == domain 2  score: 1.3 bits;  conditional E-value: 0.062
  apra_Neukirchen_a  55 DiLiiGGGmagcgAAveakeakdlkvvlve 84 
                         +L++GGG++g   A+ +  +  ++v+l+e
    BO23DRAFT_01800 143 HVLVVGGGNSGFDEALALLDTGVARVTLIE 172
                        69*********9999999888888888887 PP

  == domain 3  score: 7.1 bits;  conditional E-value: 0.0011
  apra_Neukirchen_a 413 nrmtTvkgLfaaGdvaGgsphkf..vsGslaeGriAakaavkyild 456
                          +t+v+g+faaGdv    p+++  ++ +l +G +Aa +a +yi++
    BO23DRAFT_01800 260 LMATSVPGVFAAGDVR---PKRYrqITTALSDGTVAALEAERYIRR 302
                        56799*********95...777755899************999964 PP

>> BO23DRAFT_02172  
   #    score  bias  c-Evalue  i-Evalue hmmfrom  hmm to    alifrom  ali to    envfrom  env to     acc
 ---   ------ ----- --------- --------- ------- -------    ------- -------    ------- -------    ----
   1 !   12.7   0.1   2.2e-05     0.004      51      84 ..       4      36 ..       1      40 [. 0.81
   2 ?   -1.8   0.0      0.52        92     216     234 ..      96     114 ..      76     115 .. 0.80
   3 ?   -3.2   0.0       1.4   2.5e+02      56      68 ..     145     157 ..     144     184 .. 0.60
   4 !    7.7   0.1   0.00073      0.13     406     454 ..     256     303 ..     251     305 .. 0.83

  Alignments for each domain:
  == domain 1  score: 12.7 bits;  conditional E-value: 2.2e-05
  apra_Neukirchen_a 51 eletDiLiiGGGmagcgAAveakeakdlkvvlve 84
                         ++Di+i+GGG ag  AA+ a++++ l+v l+e
    BO23DRAFT_02172  4 SRQVDIVILGGGPAGMTAAIYAARSS-LNVALLE 36
                       4589****************999865.6776666 PP

  == domain 2  score: -1.8 bits;  conditional E-value: 0.52
  apra_Neukirchen_a 216 vrenkfyvikakavivatG 234
                        + e +  v++a+avi+atG
    BO23DRAFT_02172  96 TVETDEAVFQARAVILATG 114
                        55666679**********9 PP

  == domain 3  score: -3.2 bits;  conditional E-value: 1.4
  apra_Neukirchen_a  56 iLiiGGGmagcgA 68 
                        +L++GGG+++   
    BO23DRAFT_02172 145 VLVVGGGNSAFDE 157
                        6788888776544 PP

  == domain 4  score: 7.7 bits;  conditional E-value: 0.00073
  apra_Neukirchen_a 406 GyWv.dlynrmtTvkgLfaaGdvaGgsphkfvsGslaeGriAakaavkyi 454
                        Gy v d  + +t+v+g+f aGd+      + ++ ++a+G +Aa aa +yi
    BO23DRAFT_02172 256 GYVVvDE-HMATSVPGVFSAGDINE-KHYRQITTAMADGTVAALAAERYI 303
                        5555577.899***********875.55677999************9998 PP

>> BO23DRAFT_01167  
   #    score  bias  c-Evalue  i-Evalue hmmfrom  hmm to    alifrom  ali to    envfrom  env to     acc
 ---   ------ ----- --------- --------- ------- -------    ------- -------    ------- -------    ----
   1 !   10.8   0.1     8e-05     0.014      51      88 ..     244     280 ..     194     286 .. 0.76
   2 ?   -0.8   0.1      0.27        47      55      81 ..     386     413 ..     369     418 .. 0.81
   3 !    4.0   0.1    0.0096       1.7     410     453 ..     502     542 ..     491     549 .. 0.75

  Alignments for each domain:
  == domain 1  score: 10.8 bits;  conditional E-value: 8e-05
  apra_Neukirchen_a  51 eletDiLiiGGGmagcgAAveakeakdlkvvlveKAai 88 
                          ++D++i+G+G ag  A + a++ ++lk v+++KA +
    BO23DRAFT_01167 244 VEKVDLVIVGAGPAGLTAGIYAER-SGLKSVVLDKAVV 280
                        4579**************998876.6799999***975 PP

  == domain 2  score: -0.8 bits;  conditional E-value: 0.27
  apra_Neukirchen_a  55 DiLiiGGGmagcgAAveakeak.dlkvv 81 
                         ++i+GGG+ +   A+++k+   d+ vv
    BO23DRAFT_01167 386 KVIIVGGGNTALTDALHLKNLGvDITVV 413
                        58999***99999999998844365554 PP

  == domain 3  score: 4.0 bits;  conditional E-value: 0.0096
  apra_Neukirchen_a 410 dlynrmtTvkgLfaaGdvaGgsphkfvsGslaeGriAakaavky 453
                        d    +t ++ ++aaGdv Gg  +  +  ++ +G  Aa +a + 
    BO23DRAFT_01167 502 DR-AMRTNIPRVYAAGDVTGGIRQ--IVTAVGNGATAALSAFED 542
                        55.67899************9865..334666666666666655 PP

>> BO23DRAFT_01639  
   #    score  bias  c-Evalue  i-Evalue hmmfrom  hmm to    alifrom  ali to    envfrom  env to     acc
 ---   ------ ----- --------- --------- ------- -------    ------- -------    ------- -------    ----
   1 !   13.0   0.0   1.8e-05    0.0031      55      86 ..       4      34 ..       1      36 [. 0.88
   2 ?   -3.5   0.1       1.7     3e+02      44      70 ..     351     383 ..     317     387 .. 0.58

  Alignments for each domain:
  == domain 1  score: 13.0 bits;  conditional E-value: 1.8e-05
  apra_Neukirchen_a 55 DiLiiGGGmagcgAAveakeakdlkvvlveKA 86
                        iL++GGG +g  AA+ea+e  +++v +veK 
    BO23DRAFT_01639  4 SILVVGGGFSGLTAALEAAEV-GYEVFIVEKT 34
                       69****************986.5899***995 PP

  == domain 2  score: -3.5 bits;  conditional E-value: 1.7
  apra_Neukirchen_a  44 k.....kele.vveletDiLiiGGGmagcgAAv 70 
                        +     ++l   v ++ D  i+GG   g +AA 
    BO23DRAFT_01639 351 RptladEKLPvDVPVDEDGFIVGGEDKGIFAAG 383
                        233333333314457888889998888888875 PP

>> BO23DRAFT_02957  
   #    score  bias  c-Evalue  i-Evalue hmmfrom  hmm to    alifrom  ali to    envfrom  env to     acc
 ---   ------ ----- --------- --------- ------- -------    ------- -------    ------- -------    ----
   1 ?   -1.0   0.1       0.3        54      53      74 ..       2      23 ..       1      32 [. 0.80
   2 !   13.6   0.3   1.2e-05    0.0021     405     457 ..     243     294 ..     235     297 .. 0.85

  Alignments for each domain:
  == domain 1  score: -1.0 bits;  conditional E-value: 0.3
  apra_Neukirchen_a 53 etDiLiiGGGmagcgAAveake 74
                       +t ++iiG G ag  +A+   +
    BO23DRAFT_02957  2 HTPLVIIGSGPAGLSSAIYTCR 23
                       57799********999987665 PP

  == domain 2  score: 13.6 bits;  conditional E-value: 1.2e-05
  apra_Neukirchen_a 405 sGyWv..dlynrmtTvkgLfaaGdvaGgsphkfvsGslaeGriAakaavkyilde 457
                        sG+    d+ +++t ++g++aaGd+ Gg  +     ++ eG  Aa++a++ i+++
    BO23DRAFT_02957 243 SGVFLvaDK-EQKTNIPGIYAAGDCTGGFLQI--AVAVGEGATAARSAIAHIKEN 294
                        666666677.99****************9995..55899***********99876 PP

>> BO23DRAFT_01361  
   #    score  bias  c-Evalue  i-Evalue hmmfrom  hmm to    alifrom  ali to    envfrom  env to     acc
 ---   ------ ----- --------- --------- ------- -------    ------- -------    ------- -------    ----
   1 !   12.9   0.0   1.9e-05    0.0034      44      85 ..     126     170 ..      84     173 .. 0.68

  Alignments for each domain:
  == domain 1  score: 12.9 bits;  conditional E-value: 1.9e-05
  apra_Neukirchen_a  44 k....kelevveletDiLiiGGGmagcgAAveakeakdlkvvlveK 85 
                        +     ++++  ++  +++iGGG+ag  AA+  +e  +l+vvlve+
    BO23DRAFT_01361 126 RrntpLHPRKFDINKRVMVIGGGVAGIQAALDCAEG-GLEVVLVER 170
                        1333445778889999****************9975.699999996 PP

>> BO23DRAFT_02166  
   #    score  bias  c-Evalue  i-Evalue hmmfrom  hmm to    alifrom  ali to    envfrom  env to     acc
 ---   ------ ----- --------- --------- ------- -------    ------- -------    ------- -------    ----
   1 !   12.6   0.0   2.3e-05    0.0042      44      85 ..     121     170 ..      84     172 .. 0.68

  Alignments for each domain:
  == domain 1  score: 12.6 bits;  conditional E-value: 2.3e-05
  apra_Neukirchen_a  44 k.........kelevveletDiLiiGGGmagcgAAveakeakdlkvvlveK 85 
                        +          ++++ e++   L+iGGG+ag  AA+  + a +++v++ve+
    BO23DRAFT_02166 121 AveklrhnapLTPKHFEVTRRALVIGGGVAGIQAALDCADA-GIEVIMVER 170
                        222333444556788899999****************9875.599999986 PP

>> BO23DRAFT_02315  
   #    score  bias  c-Evalue  i-Evalue hmmfrom  hmm to    alifrom  ali to    envfrom  env to     acc
 ---   ------ ----- --------- --------- ------- -------    ------- -------    ------- -------    ----
   1 !    4.8   0.0    0.0052      0.93      55      85 ..       5      34 ..       2      36 .. 0.81
   2 !    6.5   0.0    0.0016      0.29     406     455 ..     255     303 ..     244     307 .. 0.80

  Alignments for each domain:
  == domain 1  score: 4.8 bits;  conditional E-value: 0.0052
  apra_Neukirchen_a 55 DiLiiGGGmagcgAAveakeakdlkvvlveK 85
                       D ++iGGG ag  AA+ + + ++++v  +eK
    BO23DRAFT_02315  5 DSIVIGGGPAGMTAALYLLR-SGVSVAWCEK 34
                       889************98875.4577777776 PP

  == domain 2  score: 6.5 bits;  conditional E-value: 0.0016
  apra_Neukirchen_a 406 GyWv.dlynrmtTvkgLfaaGdvaGgsphkfvsGslaeGriAakaavkyil 455
                        G+ + d+ + +t v+g+faaGdv     ++ v+ ++ +G  Aa++a  y++
    BO23DRAFT_02315 255 GFIItDV-EMATNVPGIFAAGDVRSKLCRQ-VTTAVGDGATAANSAFLYLE 303
                        5555355.899************9887755.88899999999999988875 PP

>> BO23DRAFT_00272  
   #    score  bias  c-Evalue  i-Evalue hmmfrom  hmm to    alifrom  ali to    envfrom  env to     acc
 ---   ------ ----- --------- --------- ------- -------    ------- -------    ------- -------    ----
   1 !    9.4   1.3   0.00022     0.039      50      87 ..       2      38 ..       1      49 [. 0.78
   2 !    4.1   0.1    0.0089       1.6     406     432 ..     294     319 ..     288     352 .. 0.73

  Alignments for each domain:
  == domain 1  score: 9.4 bits;  conditional E-value: 0.00022
  apra_Neukirchen_a 50 veletDiLiiGGGmagcgAAveakeak.dlkvvlveKAa 87
                       v+ + Di++iGGG+ag   +  a+  + ++kv+lve  +
    BO23DRAFT_00272  2 VKYDYDIIVIGGGAAGLTVTAGAA--QlGVKVLLVESGH 38
                       56799**********987655554..4479****99765 PP

  == domain 2  score: 4.1 bits;  conditional E-value: 0.0089
  apra_Neukirchen_a 406 GyWvdlynrmtTvkgLfaaGdvaGgsp 432
                        G+ vd  + +t v+ ++aaGdv G   
    BO23DRAFT_00272 294 GVGVDA-RMRTNVPHIYAAGDVTGRYL 319
                        777888.88999***********9754 PP

>> BO23DRAFT_00064  
   #    score  bias  c-Evalue  i-Evalue hmmfrom  hmm to    alifrom  ali to    envfrom  env to     acc
 ---   ------ ----- --------- --------- ------- -------    ------- -------    ------- -------    ----
   1 ?   10.5   0.7    0.0001     0.018      52      87 ..       4      38 ..       1      44 [. 0.88

  Alignments for each domain:
  == domain 1  score: 10.5 bits;  conditional E-value: 0.0001
  apra_Neukirchen_a 52 letDiLiiGGGmagcgAAveakeakdlkvvlveKAa 87
                        + D++iiG+G +g  AA+ a+ a +++  lveKA+
    BO23DRAFT_00064  4 EQYDLVIIGAGPGGSRAALDAAAA-GMRTALVEKAD 38
                       578*****************9965.6999*****96 PP

>> BO23DRAFT_00210  
   #    score  bias  c-Evalue  i-Evalue hmmfrom  hmm to    alifrom  ali to    envfrom  env to     acc
 ---   ------ ----- --------- --------- ------- -------    ------- -------    ------- -------    ----
   1 ?    9.5   0.9    0.0002     0.035      52      83 ..       2      32 ..       1      37 [. 0.79
   2 ?   -3.7   0.0       2.1   3.7e+02     141     159 ..      82     100 ..      81     106 .. 0.86

  Alignments for each domain:
  == domain 1  score: 9.5 bits;  conditional E-value: 0.0002
  apra_Neukirchen_a 52 letDiLiiGGGmagcgAAveakeakdlkvvlv 83
                       ++tDiLiiG+G++g  +A +a++  + +v+l+
    BO23DRAFT_00210  2 ITTDILIIGAGASGLTCAARAASG-GHSVTLI 32
                       68*************999998863.3455555 PP

  == domain 2  score: -3.7 bits;  conditional E-value: 2.1
  apra_Neukirchen_a 141 vvkkleewGLpilkdenGk 159
                        +++ + ewG+p  + e+G+
    BO23DRAFT_00210  82 TISAFAEWGIPYEEREEGR 100
                        78899*******9999997 PP

>> BO23DRAFT_01296  
   #    score  bias  c-Evalue  i-Evalue hmmfrom  hmm to    alifrom  ali to    envfrom  env to     acc
 ---   ------ ----- --------- --------- ------- -------    ------- -------    ------- -------    ----
   1 ?    9.5   0.0    0.0002     0.036      53      87 ..       9      43 ..       2      46 .. 0.90

  Alignments for each domain:
  == domain 1  score: 9.5 bits;  conditional E-value: 0.0002
  apra_Neukirchen_a 53 etDiLiiGGGmagcgAAveakeakdlkvvlveKAa 87
                       +t +++ GGG ag  A  ++++ k+l+++lv++ +
    BO23DRAFT_01296  9 RTRVVVAGGGFAGVWAVRRLARDKNLDIILVDRNN 43
                       67899***************************976 PP

>> BO23DRAFT_02633  
   #    score  bias  c-Evalue  i-Evalue hmmfrom  hmm to    alifrom  ali to    envfrom  env to     acc
 ---   ------ ----- --------- --------- ------- -------    ------- -------    ------- -------    ----
   1 ?    8.3   0.0   0.00048     0.085      54      74 ..      12      32 ..       4      46 .. 0.83

  Alignments for each domain:
  == domain 1  score: 8.3 bits;  conditional E-value: 0.00048
  apra_Neukirchen_a 54 tDiLiiGGGmagcgAAveake 74
                        D++++G+G agc AA+  ++
    BO23DRAFT_02633 12 FDLVVVGAGHAGCEAAMASAR 32
                       59**************98877 PP


Internal pipeline statistics summary:
-------------------------------------
Query model(s):                            1  (670 nodes)
Target sequences:                       3198  (1052871 residues searched)
Passed MSV filter:                       112  (0.0350219); expected 64.0 (0.02)
Passed bias filter:                       94  (0.0293934); expected 64.0 (0.02)
Passed Vit filter:                        37  (0.0115697); expected 3.2 (0.001)
Passed Fwd filter:                        18  (0.00562852); expected 0.0 (1e-05)
Initial search space (Z):               3198  [actual number of targets]
Domain search space  (domZ):              18  [number of targets reported over threshold]
# CPU time: 0.07u 0.00s 00:00:00.07 Elapsed: 00:00:00.04
# Mc/sec: 14916.12
//
[ok]
