# Supplementary material for: Sulfur disproportionation occurs globally across anoxic habitats and has multiple mechanisms of independent evolutionary origin
Source: ISME J. 2026 Mar 2;20(1):wrag042. doi: 10.1093/ismejo/wrag042 (PMC12998232; doi:10.1093/ismejo/wrag042)
Supplement: Sup_File_1_HMM_wrag042 [file sup_file_1_hmm_wrag042.zip › SupFile1_HMM/SupFile1c_results/apra_Neukirchen_a-hmm-033_Salidesulfovibrio_brasiliensis_LVform1_GCF_001311825.txt]

# hmmsearch :: search profile(s) against a sequence database
# HMMER 3.4 (Aug 2023); http://hmmer.org/
# Copyright (C) 2023 Howard Hughes Medical Institute.
# Freely distributed under the BSD open source license.
# - - - - - - - - - - - - - - - - - - - - - - - - - - - - - - - - - - - -
# query HMM file:                  /Users/lukas/OneDrive/2023_Sulfur/20250723_HMM/profiles_all/apra_Neukirchen_a.hmm
# target sequence database:        /Users/lukas/OneDrive/2023_Sulfur/20250626_HMM/db_new/033_Salidesulfovibrio_brasiliensis_LVform1_GCF_001311825.fas
# - - - - - - - - - - - - - - - - - - - - - - - - - - - - - - - - - - - -

Query:       apra_Neukirchen_a  [M=670]
Scores for complete sequences (score includes all domains):
   --- full sequence ---   --- best 1 domain ---    -#dom-
    E-value  score  bias    E-value  score  bias    exp  N  Sequence       Description
    ------- ------ -----    ------- ------ -----   ---- --  --------       -----------
    2.4e-15   53.1   3.2    6.6e-10   35.1   4.1    2.9  2  WP_054648286.1  fumarate reductase flavoprotein subunit [Sali
    6.5e-15   51.7   2.0    1.3e-05   20.9   0.0    3.1  3  WP_054649419.1  fumarate reductase flavoprotein subunit [Sali
    4.4e-10   35.7   4.1    4.1e-06   22.6   0.2    3.1  2  WP_054648055.1  L-aspartate oxidase [Salidesulfovibrio brasil
      3e-08   29.6   0.0    4.7e-06   22.4   0.0    2.1  2  WP_054652160.1  NAD(P)/FAD-dependent oxidoreductase [Salidesu
    3.4e-06   22.8   0.4    0.00035   16.2   0.1    2.1  2  WP_054651922.1  geranylgeranyl reductase family protein [Sali
    3.8e-06   22.7   3.3      0.004   12.7   0.1    2.4  3  WP_054648631.1  FAD-dependent oxidoreductase [Salidesulfovibr
    8.8e-06   21.5   3.1    0.00051   15.6   0.0    2.1  2  WP_054651563.1  FAD-binding protein, partial [Salidesulfovibr
    0.00012   17.7   0.1      0.079    8.4   0.0    2.1  2  WP_054648743.1  NAD(P)/FAD-dependent oxidoreductase [Salidesu
     0.0005   15.7   0.0    0.00076   15.1   0.0    1.2  1  WP_054651507.1  CoB--CoM heterodisulfide reductase iron-sulfu
     0.0034   12.9   0.2     0.0049   12.4   0.2    1.2  1  WP_054652272.1  CoB--CoM heterodisulfide reductase iron-sulfu
     0.0042   12.6   0.1     0.0055   12.2   0.1    1.1  1  WP_054653121.1  FAD-dependent oxidoreductase [Salidesulfovibr
     0.0065   12.0   0.4        0.3    6.5   0.2    2.2  2  WP_054648238.1  thioredoxin-disulfide reductase [Salidesulfov
  ------ inclusion threshold ------
      0.022   10.2   0.6      0.031    9.8   0.6    1.1  1  WP_054652286.1  glycerol-3-phosphate dehydrogenase subunit Gl
       0.19    7.1   9.4      0.041    9.4   0.1    2.7  3  WP_157054946.1  FAD-dependent oxidoreductase [Salidesulfovibr


Domain annotation for each sequence (and alignments):
>> WP_054648286.1  fumarate reductase flavoprotein subunit [Salidesulfovibrio brasiliensis]
   #    score  bias  c-Evalue  i-Evalue hmmfrom  hmm to    alifrom  ali to    envfrom  env to     acc
 ---   ------ ----- --------- --------- ------- -------    ------- -------    ------- -------    ----
   1 !   35.1   4.1   2.8e-12   6.6e-10      51     241 ..       3     224 ..       1     236 [. 0.87
   2 !   12.9   0.0   1.5e-05    0.0036     405     613 ..     373     575 ..     353     607 .. 0.68

  Alignments for each domain:
  == domain 1  score: 35.1 bits;  conditional E-value: 2.8e-12
  apra_Neukirchen_a  51 eletDiLiiGGGmagcgAAveakeak.dlkvvlveKAaierSGavAaGlsAi..naYigenetpedyvryvrkdlmgivReDLvldiarhvd 139
                        ++ tD+L+iG+G ag  AA+ea++a  ++ ++ +  A  ++S a   G++A   n  +g+++ p+ + +   k  +  + ++++   a +  
     WP_054648286.1   3 TIYTDVLVIGAGLAGERAAIEAAQAGnSTICLSIVPARRSHSSAAQGGMQAAlgNSCMGDGDCPDVHFEDTVKGSDWGCDQEVARLFADRAP 94 
                        5789********************66255555677899999***99****97689*********999888888888888899999******* PP

  apra_Neukirchen_a 140 evvkkleewGLpilkdenGk..............................yvrrGkwqikInGesyKpivAeaakkalgvevlnrvfitdll 201
                          +++l +wG+p  +   Gk                               +rr  +     G  +   v + + + +gvev ++  ++ l+
     WP_054648286.1  95 IEMRQLAHWGVPWNRVVPGKsnyfkggqqfekeeredkaglitsrafggtAKRRTCYVSDGTGHAVLFTVDNVCAQ-KGVEVHDKTEAIALI 185
                        ************9999999999************************998844444444455677776666665555.99************* PP

  apra_Neukirchen_a 202 vdednrvaGAvgfsvrenkfyvikakavivatGGAagiyr 241
                         d  +++ GA++ s+r+++++ + aka++va GG   iy 
     WP_054648286.1 186 HDG-ETCFGAIARSLRTGELFAYIAKATMVASGGFGRIYP 224
                        *65.9*********************************94 PP

  == domain 2  score: 12.9 bits;  conditional E-value: 1.5e-05
  apra_Neukirchen_a 405 sGyWvdlynrmtTvkgLfaaGdvaGgsphkfv..sG.slae....GriAakaavkyildekd.ekpeldeeeveelkeeiykpletleekkk 488
                         G+ +d+   +  +kgLf aG+++    h f   +G slae    G i ++++v+y++ ++  ++ ++ +e+++++ke+i +    l + ++
     WP_054648286.1 373 GGIRTDKDGAAYGLKGLFSAGEASCWDMHGFNrlGGnSLAEtvvaGGIVGRKIVEYVEGTEVlFNSRIIDETAAAQKERIDS----LVSGRN 460
                        455556656677899*******999999999533444666633337778899999995432214455555666666666666....555542 PP

  apra_Neukirchen_a 489 ettagevpnyitpeeleerlqkimdeYagGistnYetnekkLeialeklemLkedleklaAedlheLlrawElihRllvaeaviehllfRkE 580
                           +++v  y    +++++l+k  + +   +++  +    +L++ le+ +++  +++ + A    eL  a  +  ++  a ++    l R E
     WP_054648286.1 461 --GKENV--YKVRADMQNALHKGANIFR--TEEGLQECVDSLQKVLERARTVGLRTNGIGA--NPELAAALKIEGQVKLALMIAYGALQRTE 544
                        ..23333..5556677777777655443..2333333334444444444444444455555..57*************************** PP

  apra_Neukirchen_a 581 tRwpgyyeraDypelddenwkkfvnskydpetg 613
                        +R  g ++r Dyp ++d++w + +   ++++++
     WP_054648286.1 545 SR--GSHNREDYPARNDRDWLVRTLAYWKNTDD 575
                        **..99**************9999886664444 PP

>> WP_054649419.1  fumarate reductase flavoprotein subunit [Salidesulfovibrio brasiliensis]
   #    score  bias  c-Evalue  i-Evalue hmmfrom  hmm to    alifrom  ali to    envfrom  env to     acc
 ---   ------ ----- --------- --------- ------- -------    ------- -------    ------- -------    ----
   1 !    9.5   0.1   0.00016     0.037      53     100 ..       5      53 ..       1     107 [. 0.87
   2 !   19.5   0.1   1.5e-07   3.5e-05     187     243 ..     171     226 ..     122     232 .. 0.90
   3 !   20.9   0.0   5.7e-08   1.3e-05     401     604 ..     369     566 ..     356     590 .. 0.74

  Alignments for each domain:
  == domain 1  score: 9.5 bits;  conditional E-value: 0.00016
  apra_Neukirchen_a  53 etDiLiiGGGmagcgAAveakeak.dlkvvlveKAaierSGavAaGlsA 100
                          D+L+iG+G ag   A+ea+++  ++ ++ +  A  ++S a   G++A
     WP_054649419.1   5 YSDLLVIGAGLAGERVACEAAQNGfKATCLSIVPARRSHSSAAQGGMQA 53 
                        57********************777888888888888888888888887 PP

  == domain 2  score: 19.5 bits;  conditional E-value: 1.5e-07
  apra_Neukirchen_a 187 lgvevlnrvfitdllvdednrvaGAvgfsvrenkfyvikakavivatGGAagiyrpr 243
                        lg++v+++  ++ l+  +d++++GAv   +r++k+ v+ aka+ ++tGG   iy+  
     WP_054649419.1 171 LGIDVFDKKEAIALIH-NDETCMGAVVRCLRTGKLEVFLAKATAICTGGFGRIYKAT 226
                        6778999999999999.88************************************86 PP

  == domain 3  score: 20.9 bits;  conditional E-value: 5.7e-08
  apra_Neukirchen_a 401 HaacsGyWvdlynrmtTvkgLfaaGdvaGgsphkfv..sG.slaeGriAakaavkyild.ekdekpeldeeeveelkeeiykpletleekkk 488
                        H +++G+ +d    +  +kgLf aG++a    h f   +G slae  +A+  +  +i++  k +++++d+ ++++++++ ++ ++ l + + 
     WP_054649419.1 369 HYTMAGIRTDRDGAAYGLKGLFSAGEAACWDMHGFNrlGGnSLAETVVAGGIIGGKIVEfLKGYETSFDTGSINAQVKKQEERIKDLISGR- 459
                        667788888777788899*************999954344588887777766655553313567788999999999999999888888887. PP

  apra_Neukirchen_a 489 ettagevpnyitpeeleerlqkimdeYagGistnYetnekkLeialeklemLkedlekla.....AedlheLlrawElihRllvaeaviehl 575
                           +g+++ y   +e++e+l+k               n+  Le + e l+   e+++k+          heL  a  +  ++  a ++ +  
     WP_054649419.1 460 ---NGKLNVYDVRNEMQEALMKGCFV---------FRNNDGLEECVETLQGTLEKATKVGlvsdgVGANHELAAALKIQGQVKLALCIAQAA 539
                        ...55555577777888888874322.........2344555555555555444444443211113447*********************** PP

  apra_Neukirchen_a 576 lfRkEtRwpgyyeraDypelddenwkkfv 604
                        l R E+R  g ++r Dype++d++w   +
     WP_054649419.1 540 LKRTESR--GSHNREDYPERNDKDWLNRT 566
                        *******..99**************8655 PP

>> WP_054648055.1  L-aspartate oxidase [Salidesulfovibrio brasiliensis]
   #    score  bias  c-Evalue  i-Evalue hmmfrom  hmm to    alifrom  ali to    envfrom  env to     acc
 ---   ------ ----- --------- --------- ------- -------    ------- -------    ------- -------    ----
   1 !   11.2   0.5     5e-05     0.012      51      79 ..       4      33 ..       1      40 [. 0.79
   2 !   22.6   0.2   1.7e-08   4.1e-06     172     456 ..     134     413 ..     132     521 .. 0.72

  Alignments for each domain:
  == domain 1  score: 11.2 bits;  conditional E-value: 5e-05
  apra_Neukirchen_a 51 eletDiLiiGGGmagcgAAveakeak.dlk 79
                       ++  ++L+iG G+agc++A++++e+   + 
     WP_054648055.1  4 RIVSEVLVIGSGIAGCVCALTLAEEGvPCT 33
                       56679****************998654544 PP

  == domain 2  score: 22.6 bits;  conditional E-value: 1.7e-08
  apra_Neukirchen_a 172 GesyKpivAeaakkalgvevlnrvfitdllvd............ednrvaGAvgfsvrenkfyvikakavivatGGAagiyrprsvgegrgr 251
                        G ++   +A+a++++ +++vl + +++d+l+               n ++GA+ f+  ++++ ++ ++ +++atGG  ++y    ++ +   
     WP_054648055.1 134 GRNIMECLAKAVSEHPNITVLTKRTAIDVLTThhhsthmdfkysLANSCVGAYVFNEASGEVETLLSRYTVLATGGIGQVYLHTTNTAS--- 222
                        77777889999999999999888888888877788888889888459**********************************98776555... PP

  apra_Neukirchen_a 252 aWYppfntGsgyamgiraGAemttmE.nrfvalRfKDtygP.....vgtiallvkakavnalgeeyeeelkkeYgkak..iptslRnyatle 335
                              + Gsg am+ raGA++   E ++f ++ +  +        v   + + +a  v+  g+ ++   ++ Y++++   p+ +   a++ 
     WP_054648055.1 223 ------SIGSGVAMAHRAGAKLLNCEyVQFHPTALYAGKRGgqrflVSEAVRGEGAVLVDGCGDPFM---HR-YDERAdlAPRDIVTRAIMD 304
                        ......68**************999944677665543322112233666666777888888888888...66.7443335677777777776 PP

  apra_Neukirchen_a 336 ev.keGrgPiyldteealqdkeleeelwedfLdmaisqallwaeeniepekenvEiegtePyivGsHaacsGyWvdlynrmtTvkgLfaaGd 426
                         + k+G+  +yld  +       ++++ + f    ++++    ++++++++e++ + ++  y+ G+  a      dl + +tT+k L+a G+
     WP_054648055.1 305 VMlKSGEDCVYLDAANN-----IDKDIAKRF----PTITERCKDMGMDITREPIPVVPAAHYFCGGVLA------DL-HGKTTLKRLYAVGE 380
                        55378999999988776.....455666665....8889999999999999999888888887776666......99.99999999999998 PP

  apra_Neukirchen_a 427 va..Ggs.phkfvsGslaeGriAakaavkyild 456
                        ++  G   +++  s sl eG + + +  + i++
     WP_054648055.1 381 CSctGVHgANRLASTSLLEGLVWGVQSGRDIAS 413
                        751133323566777777776666665555543 PP

>> WP_054652160.1  NAD(P)/FAD-dependent oxidoreductase [Salidesulfovibrio brasiliensis]
   #    score  bias  c-Evalue  i-Evalue hmmfrom  hmm to    alifrom  ali to    envfrom  env to     acc
 ---   ------ ----- --------- --------- ------- -------    ------- -------    ------- -------    ----
   1 !   22.4   0.0     2e-08   4.7e-06      50      86 ..       7      43 ..       1      51 [. 0.89
   2 !    5.1   0.1    0.0033      0.79     413     434 ..     427     448 ..     418     466 .. 0.78

  Alignments for each domain:
  == domain 1  score: 22.4 bits;  conditional E-value: 2e-08
  apra_Neukirchen_a 50 veletDiLiiGGGmagcgAAveakeakdlkvvlveKA 86
                        +++ D++i+GGG ag +AA+  +e+++l+v+++eK 
     WP_054652160.1  7 AKTNFDVIIVGGGPAGLFAAYYFAEHSNLDVLVIEKG 43
                       45689******************************97 PP

  == domain 2  score: 5.1 bits;  conditional E-value: 0.0033
  apra_Neukirchen_a 413 nrmtTvkgLfaaGdvaGgsphk 434
                        + +t v+gLf aGd+ G +++ 
     WP_054652160.1 427 KLETAVDGLFVAGDGPGVAGNI 448
                        6689*************99874 PP

>> WP_054651922.1  geranylgeranyl reductase family protein [Salidesulfovibrio brasiliensis]
   #    score  bias  c-Evalue  i-Evalue hmmfrom  hmm to    alifrom  ali to    envfrom  env to     acc
 ---   ------ ----- --------- --------- ------- -------    ------- -------    ------- -------    ----
   1 !   16.2   0.1   1.5e-06   0.00035      52      90 ..       3      40 ..       1      50 [. 0.88
   2 !    4.9   0.0    0.0039      0.93     413     478 ..     255     322 ..     228     352 .. 0.75

  Alignments for each domain:
  == domain 1  score: 16.2 bits;  conditional E-value: 1.5e-06
  apra_Neukirchen_a 52 letDiLiiGGGmagcgAAveakeakdlkvvlveKAaier 90
                        + Di +iGGG ag +AA +++++ +l+ +l+e+Aa+ r
     WP_054651922.1  3 YDHDIAVIGGGPAGSLAARTLARK-GLSTLLIERAAMPR 40
                       578*****************9975.69*********988 PP

  == domain 2  score: 4.9 bits;  conditional E-value: 0.0039
  apra_Neukirchen_a 413 nrmtTvkgLfaaGdvaGgsphkfvsG...slaeGriAakaavkyildekdekpeldeeeveelkeeiyk 478
                        +r  +  +Lf aGd aG +   +  G   ++  G++Aa+aa+  +   +d++++++ e++e++ +e  k
     WP_054651922.1 255 DRTISAGNLFLAGDSAGFVDPFYGEGlayAIRSGQLAAEAAALSLDPAADAHTHYR-ESTEAEFAENLK 322
                        56667789***************9997666789*********99976666655555.555555444444 PP

>> WP_054648631.1  FAD-dependent oxidoreductase [Salidesulfovibrio brasiliensis]
   #    score  bias  c-Evalue  i-Evalue hmmfrom  hmm to    alifrom  ali to    envfrom  env to     acc
 ---   ------ ----- --------- --------- ------- -------    ------- -------    ------- -------    ----
   1 !   10.4   0.0   8.8e-05     0.021      39      85 ..     225     272 ..     190     277 .. 0.68
   2 ?   -3.6   0.1       1.4   3.4e+02      56      80 ..     382     407 ..     380     409 .. 0.82
   3 !   12.7   0.1   1.7e-05     0.004     410     454 ..     497     538 ..     484     545 .. 0.83

  Alignments for each domain:
  == domain 1  score: 10.4 bits;  conditional E-value: 8.8e-05
  apra_Neukirchen_a  39 aalamk..kelevveletDiLiiGGGmagcgAAveakeakdlkvvlveK 85 
                        a+  m+  ++ + +  e+D++i+G+G ag  A + a++a  l+ v++eK
     WP_054648631.1 225 ASELMArhDHSHDHAEEVDLVIVGAGPAGLTAGIYAERAG-LSAVVLEK 272
                        33333333334455579****************9998765.66677777 PP

  == domain 2  score: -3.6 bits;  conditional E-value: 1.4
  apra_Neukirchen_a  56 iLiiGGGmagcgAAveake.akdlkv 80 
                        + ++GGG+ +   A+++++  +d+ v
     WP_054648631.1 382 VAVVGGGNTALTDALHLAKlGADVTV 407
                        679*********99999995557766 PP

  == domain 3  score: 12.7 bits;  conditional E-value: 1.7e-05
  apra_Neukirchen_a 410 dlynrmtTvkgLfaaGdvaGgsphkfvsGslaeGriAakaavkyi 454
                        d  + +t+++ ++aaGd+ Gg  +  +  ++aeG iAa +a + +
     WP_054648631.1 497 DG-RMRTSIPRVYAAGDITGGLQQ--IVTAIAEGSIAAMSAFEDM 538
                        55.67899*************976..4559***********9987 PP

>> WP_054651563.1  FAD-binding protein, partial [Salidesulfovibrio brasiliensis]
   #    score  bias  c-Evalue  i-Evalue hmmfrom  hmm to    alifrom  ali to    envfrom  env to     acc
 ---   ------ ----- --------- --------- ------- -------    ------- -------    ------- -------    ----
   1 !   15.6   0.0   2.2e-06   0.00051     188     258 ..     125     184 ..     115     205 .. 0.78
   2 !    5.9   0.9     0.002      0.46     400     441 ..     292     333 ..     289     367 .. 0.78

  Alignments for each domain:
  == domain 1  score: 15.6 bits;  conditional E-value: 2.2e-06
  apra_Neukirchen_a 188 gvevlnrvfitdllvdednrvaGAvgfsvrenkfyvikakavivatGGAagiyrprsvgegrgraWYppfn 258
                        gv+    ++++ llv  +  + G++g++    +  vi+a+avi+a+GG a ++r r  g           n
     WP_054651563.1 125 GVNFNSDITVLGLLV-GEAGCHGVWGLDGAG-QRVVIRARAVIMAAGGPAPLFRHRVCGP---------AN 184
                        567778899999999.6699*******9765.5679******************987764.........34 PP

  == domain 2  score: 5.9 bits;  conditional E-value: 0.002
  apra_Neukirchen_a 400 sHaacsGyWvdlynrmtTvkgLfaaGdva.GgsphkfvsGsla 441
                        +Ha+  G+ + l n +t+v+gLfa G++a G  +    +G+++
     WP_054651563.1 292 AHAGNGGAIIGL-NGETSVPGLFAVGECAtGMHGANRLGGAMV 333
                        699999999999.*************98724456666666665 PP

>> WP_054648743.1  NAD(P)/FAD-dependent oxidoreductase [Salidesulfovibrio brasiliensis]
   #    score  bias  c-Evalue  i-Evalue hmmfrom  hmm to    alifrom  ali to    envfrom  env to     acc
 ---   ------ ----- --------- --------- ------- -------    ------- -------    ------- -------    ----
   1 !    8.4   0.0   0.00034     0.079      52      78 ..       5      31 ..       1      37 [. 0.83
   2 !    7.5   0.1   0.00064      0.15     411     454 ..     251     296 ..     220     302 .] 0.62

  Alignments for each domain:
  == domain 1  score: 8.4 bits;  conditional E-value: 0.00034
  apra_Neukirchen_a 52 letDiLiiGGGmagcgAAveakeakdl 78
                        + D++i+G G ag  AA++a+++k  
     WP_054648743.1  5 KQYDVIILGSGPAGIQAAIHASRKKAK 31
                       478******************997743 PP

  == domain 2  score: 7.5 bits;  conditional E-value: 0.00064
  apra_Neukirchen_a 411 l....ynrmtTvkgLfaaGdvaGgsphkfvsGslaeGriAakaavkyi 454
                              +++t v+g++aaGd+ G         ++ eG +A+ +a++y+
     WP_054648743.1 251 YvdvdRKQRTNVEGVYAAGDITGPPL--QMAKAVGEGCVAGVEAAAYA 296
                        055455999************99532..23445555555555555554 PP

>> WP_054651507.1  CoB--CoM heterodisulfide reductase iron-sulfur subunit A family protein [Salidesulfovibrio brasiliens
   #    score  bias  c-Evalue  i-Evalue hmmfrom  hmm to    alifrom  ali to    envfrom  env to     acc
 ---   ------ ----- --------- --------- ------- -------    ------- -------    ------- -------    ----
   1 !   15.1   0.0   3.2e-06   0.00076      44      85 ..     123     170 ..      84     174 .. 0.70

  Alignments for each domain:
  == domain 1  score: 15.1 bits;  conditional E-value: 3.2e-06
  apra_Neukirchen_a  44 k.......kelevveletDiLiiGGGmagcgAAveakeakdlkvvlveK 85 
                        +         +++ e++  +L++GGG+ag  AA+  +   +l+v+lve+
     WP_054651507.1 123 EklrrnqpLVPKTFEIDKTVLVVGGGVAGIQAALDCADG-GLDVILVER 170
                        1233334445789999******************99864.699999987 PP

>> WP_054652272.1  CoB--CoM heterodisulfide reductase iron-sulfur subunit A family protein [Salidesulfovibrio brasiliens
   #    score  bias  c-Evalue  i-Evalue hmmfrom  hmm to    alifrom  ali to    envfrom  env to     acc
 ---   ------ ----- --------- --------- ------- -------    ------- -------    ------- -------    ----
   1 !   12.4   0.2   2.1e-05    0.0049      54      78 ..       4      29 ..       1      35 [. 0.78

  Alignments for each domain:
  == domain 1  score: 12.4 bits;  conditional E-value: 2.1e-05
  apra_Neukirchen_a 54 tDiLiiGGGmagcgAAveake.akdl 78
                         iL++GGG ag  AA+ea+e  +++
     WP_054652272.1  4 NSILVVGGGFAGITAALEAAEvGHEV 29
                       579****************9944443 PP

>> WP_054653121.1  FAD-dependent oxidoreductase [Salidesulfovibrio brasiliensis]
   #    score  bias  c-Evalue  i-Evalue hmmfrom  hmm to    alifrom  ali to    envfrom  env to     acc
 ---   ------ ----- --------- --------- ------- -------    ------- -------    ------- -------    ----
   1 !   12.2   0.1   2.3e-05    0.0055      54      87 ..       4      36 ..       1      41 [. 0.89

  Alignments for each domain:
  == domain 1  score: 12.2 bits;  conditional E-value: 2.3e-05
  apra_Neukirchen_a 54 tDiLiiGGGmagcgAAveakeakdlkvvlveKAa 87
                        D++i+G+G+ag ++A++a++ ++l+v++++ A+
     WP_054653121.1  4 PDVIILGAGAAGLYCAIHAAR-SGLSVTMLDHAD 36
                       59****************997.579****99985 PP

>> WP_054648238.1  thioredoxin-disulfide reductase [Salidesulfovibrio brasiliensis]
   #    score  bias  c-Evalue  i-Evalue hmmfrom  hmm to    alifrom  ali to    envfrom  env to     acc
 ---   ------ ----- --------- --------- ------- -------    ------- -------    ------- -------    ----
   1 !    6.5   0.2    0.0013       0.3      53      85 ..       3      34 ..       1      36 [. 0.80
   2 !    3.6   0.0    0.0096       2.3     409     456 ..     258     303 ..     251     306 .] 0.80

  Alignments for each domain:
  == domain 1  score: 6.5 bits;  conditional E-value: 0.0013
  apra_Neukirchen_a 53 etDiLiiGGGmagcgAAveakeakdlkvvlveK 85
                       + D ++iGGG ag  AA+ + +a  +k  ++eK
     WP_054648238.1  3 QYDAIVIGGGPAGMTAALYLLRAG-VKTAMIEK 34
                       5799*************9887754.66666665 PP

  == domain 2  score: 3.6 bits;  conditional E-value: 0.0096
  apra_Neukirchen_a 409 vdlynrmtTvkgLfaaGdvaGgsphkfvsGslaeGriAakaavkyild 456
                        +d+ +  t v+g+faaGd+     ++ v  ++ +G  Aa +a +y+++
     WP_054648238.1 258 TDN-EMLTNVPGIFAAGDIRSKLCRQ-VATAVGDGATAATSAFAYLEQ 303
                        566.67799*********99887766.667999999999999999864 PP

>> WP_054652286.1  glycerol-3-phosphate dehydrogenase subunit GlpB [Salidesulfovibrio brasiliensis]
   #    score  bias  c-Evalue  i-Evalue hmmfrom  hmm to    alifrom  ali to    envfrom  env to     acc
 ---   ------ ----- --------- --------- ------- -------    ------- -------    ------- -------    ----
   1 ?    9.8   0.6   0.00013     0.031      50      74 ..       2      26 ..       1      34 [. 0.83

  Alignments for each domain:
  == domain 1  score: 9.8 bits;  conditional E-value: 0.00013
  apra_Neukirchen_a 50 veletDiLiiGGGmagcgAAveake 74
                       +el++D+++iG+G ag  AA+ a++
     WP_054652286.1  2 IELKCDVMVIGAGHAGMAAALFAAQ 26
                       5789****************98876 PP

>> WP_157054946.1  FAD-dependent oxidoreductase [Salidesulfovibrio brasiliensis]
   #    score  bias  c-Evalue  i-Evalue hmmfrom  hmm to    alifrom  ali to    envfrom  env to     acc
 ---   ------ ----- --------- --------- ------- -------    ------- -------    ------- -------    ----
   1 ?    2.9   0.5     0.016       3.7      56      86 ..       9      38 ..       4      42 .. 0.86
   2 ?    9.4   0.1   0.00018     0.041      44      88 ..     580     628 ..     542     636 .. 0.69
   3 ?   -1.8   0.5      0.41        95     171     245 ..     641     712 ..     639     717 .. 0.76

  Alignments for each domain:
  == domain 1  score: 2.9 bits;  conditional E-value: 0.016
  apra_Neukirchen_a 56 iLiiGGGmagcgAAveakeakdlkvvlveKA 86
                       ++++GGG+ag  +A+ ++  +++ v l+eK+
     WP_157054946.1  9 VMVVGGGIAGIQTALDLAD-SGYYVHLIEKS 38
                       89*************9986.46888888886 PP

  == domain 2  score: 9.4 bits;  conditional E-value: 0.00018
  apra_Neukirchen_a  44 k......kelevveletDiLiiGGGmagcgAAveakeakdlkvvlveKAai 88 
                        +      ++++ v ++   +++GGGm+g  +A+ ++   +++vvl+eK+++
     WP_157054946.1 580 AallqplSKMS-VDVTQKAMVVGGGMSGMTSALGIADM-GYDVVLLEKSDM 628
                        12333333333.4457789****************975.599******987 PP

  == domain 3  score: -1.8 bits;  conditional E-value: 0.41
  apra_Neukirchen_a 171 nGesyKpivAeaakkalgvevlnrvfitdllvdednrvaGAvgfsvre....nkfyvikakavivatGGAagiyrprsv 245
                         Ge++Kp v + + k   ve  ++++i++  +   ++ +G vg  v e    ++   +k    +vatGG    y+p++ 
     WP_157054946.1 641 RGEEIKPEVEKLVAK---VENHDKITILKKAM-L-KTAVGSVGNFVSEvdvdGETKAVKYGVAVVATGGK--EYKPNEY 712
                        599999999999988...67789999999999.4.68889999877752222667888888999999994..4788765 PP


Internal pipeline statistics summary:
-------------------------------------
Query model(s):                            1  (670 nodes)
Target sequences:                       3292  (938434 residues searched)
Passed MSV filter:                       143  (0.0434386); expected 65.8 (0.02)
Passed bias filter:                      123  (0.0373633); expected 65.8 (0.02)
Passed Vit filter:                        33  (0.0100243); expected 3.3 (0.001)
Passed Fwd filter:                        14  (0.00425273); expected 0.0 (1e-05)
Initial search space (Z):               3292  [actual number of targets]
Domain search space  (domZ):              14  [number of targets reported over threshold]
# CPU time: 0.07u 0.00s 00:00:00.07 Elapsed: 00:00:00.03
# Mc/sec: 16948.24
//
[ok]
