# Supplementary material for: Sulfur disproportionation occurs globally across anoxic habitats and has multiple mechanisms of independent evolutionary origin
Source: ISME J. 2026 Mar 2;20(1):wrag042. doi: 10.1093/ismejo/wrag042 (PMC12998232; doi:10.1093/ismejo/wrag042)
Supplement: Sup_File_1_HMM_wrag042 [file sup_file_1_hmm_wrag042.zip › SupFile1_HMM/SupFile1c_results/apra_Neukirchen_a-hmm-034_Paucidesulfovibrio_longus_SEBR_2582_GCF_000420485.txt]

# hmmsearch :: search profile(s) against a sequence database
# HMMER 3.4 (Aug 2023); http://hmmer.org/
# Copyright (C) 2023 Howard Hughes Medical Institute.
# Freely distributed under the BSD open source license.
# - - - - - - - - - - - - - - - - - - - - - - - - - - - - - - - - - - - -
# query HMM file:                  /Users/lukas/OneDrive/2023_Sulfur/20250723_HMM/profiles_all/apra_Neukirchen_a.hmm
# target sequence database:        /Users/lukas/OneDrive/2023_Sulfur/20250626_HMM/db_new/034_Paucidesulfovibrio_longus_SEBR_2582_GCF_000420485.fas
# - - - - - - - - - - - - - - - - - - - - - - - - - - - - - - - - - - - -

Query:       apra_Neukirchen_a  [M=670]
Scores for complete sequences (score includes all domains):
   --- full sequence ---   --- best 1 domain ---    -#dom-
    E-value  score  bias    E-value  score  bias    exp  N  Sequence       Description
    ------- ------ -----    ------- ------ -----   ---- --  --------       -----------
   1.9e-277  919.3   1.1   2.2e-277  919.0   1.1    1.0  1  WP_022660466.1  adenylyl-sulfate reductase subunit alpha [Pau
    6.4e-18   61.6   0.2    6.9e-17   58.2   0.2    2.2  1  WP_022662789.1  L-aspartate oxidase [Paucidesulfovibrio longu
    2.7e-11   39.7   3.3      2e-07   26.9   3.1    3.0  2  WP_022662367.1  fumarate reductase flavoprotein subunit [Pauc
    1.2e-08   31.1   0.2    1.2e-05   21.1   0.0    2.1  2  WP_022660931.1  NAD(P)/FAD-dependent oxidoreductase [Paucides
    7.6e-05   18.4   1.5    0.00066   15.3   0.0    2.7  3  WP_051141970.1  FAD-dependent oxidoreductase [Paucidesulfovib
    0.00013   17.6   0.5      0.048    9.2   0.1    2.1  2  WP_022661799.1  NAD(P)/FAD-dependent oxidoreductase [Paucides
    0.00024   16.8   0.0    0.00034   16.3   0.0    1.1  1  WP_022660464.1  FAD-dependent oxidoreductase [Paucidesulfovib
    0.00025   16.8   0.5       0.13    7.8   0.1    2.4  2  WP_022661907.1  NAD(P)/FAD-dependent oxidoreductase [Paucides
    0.00031   16.4   0.0    0.00047   15.8   0.0    1.2  1  WP_022661519.1  CoB--CoM heterodisulfide reductase iron-sulfu
     0.0004   16.1   0.1    0.00055   15.6   0.1    1.2  1  WP_022660465.1  CoB--CoM heterodisulfide reductase iron-sulfu
    0.00055   15.6   2.0       0.02   10.5   0.2    2.1  2  WP_022661097.1  mercury(II) reductase [Paucidesulfovibrio lon
     0.0011   14.6   0.5      0.076    8.5   0.0    2.5  3  WP_022661440.1  FAD-dependent oxidoreductase [Paucidesulfovib
     0.0022   13.6   1.4       0.32    6.5   0.0    2.3  2  WP_022662679.1  thioredoxin-disulfide reductase [Paucidesulfo
     0.0033   13.0   0.8      0.018   10.6   0.1    1.9  2  WP_022661522.1  FAD-dependent oxidoreductase [Paucidesulfovib
     0.0061   12.1   0.0       0.03    9.9   0.0    1.8  2  WP_022662940.1  tRNA uridine-5-carboxymethylaminomethyl(34) s
  ------ inclusion threshold ------
       0.12    7.9   1.5       0.17    7.4   1.5    1.1  1  WP_022663357.1  chemotaxis protein CheB [Paucidesulfovibrio l


Domain annotation for each sequence (and alignments):
>> WP_022660466.1  adenylyl-sulfate reductase subunit alpha [Paucidesulfovibrio longus]
   #    score  bias  c-Evalue  i-Evalue hmmfrom  hmm to    alifrom  ali to    envfrom  env to     acc
 ---   ------ ----- --------- --------- ------- -------    ------- -------    ------- -------    ----
   1 !  919.0   1.1    1e-279  2.2e-277      45     626 ..      16     661 ..       3     662 .] 0.95

  Alignments for each domain:
  == domain 1  score: 919.0 bits;  conditional E-value: 1e-279
  apra_Neukirchen_a  45 kelevveletDiLiiGGGmagcgAAveake.ak....dlkvvlveKAaierSGavAaGlsAinaYigenetpedyvryvrkdlmgivReDLv 131
                        +e+ev+e+++D+L++GGGm+ cg A+ea + a+    d++++l++KAa+erSGavA+GlsAin+Y+gene  +dyvr+vr+dlmg+vReDL+
     WP_022660466.1  16 AEPEVIEMHADVLLVGGGMGNCGVAFEAVRwADkvggDISIMLCDKAALERSGAVAQGLSAINTYLGENE-ADDYVRMVRTDLMGLVREDLI 106
                        4799**************************87689999********************************.********************* PP

  apra_Neukirchen_a 132 ldiarhvdevvkkleewGLpilkdenGk...................yvrrGkwqikInGesyKpivAeaakkalgv.evlnrvfitdllvd 203
                        +d++rhvd++v+++eewGLp++ +++Gk                    vr+G+wq++InGesyK+ivAeaak+alg+ ++++r+fi+++l+d
     WP_022660466.1 107 FDLGRHVDDSVHLFEEWGLPCWIKKDGKnldgakakasglslrngdaCVRSGRWQMMINGESYKCIVAEAAKNALGEdRYMERIFIVKMLLD 198
                        **********************8899999**********************************************999************** PP

  apra_Neukirchen_a 204 ..ednrvaGAvgfsvrenkfyvikakavivatGGAagiyrprsvgegrgraWYppfntGsgyamgiraGAemttmEnrfvalRfKDtygPvg 293
                          + nr+aGAvgfs+renk+yv++++a +va+GGA+++yrprs+geg+graWYp++n+Gs+y+m+++aGAemt+mEnrfv++RfKD+ygPvg
     WP_022660466.1 199 anQPNRIAGAVGFSTRENKVYVFTCNAAVVACGGAVNVYRPRSTGEGMGRAWYPVWNAGSTYTMCAQAGAEMTMMENRFVPARFKDGYGPVG 290
                        9966**************************************************************************************** PP

  apra_Neukirchen_a 294 tiallvkakavnalgeeyee....elkkeY.....gkak.iptslRnyatleevkeGrgPiyldteealq..........dkeleeelwedf 365
                        +++ll+kaka+n +ge+y+e    +lk +Y     +k++ ipt+lRn+++l+e++eGrgPiy+dt++al           +k+le+e+wedf
     WP_022660466.1 291 AWFLLFKAKATNYKGEDYCEtnraMLK-PYedrgyAKGHvIPTCLRNHMMLREMREGRGPIYMDTKTALLstfetmtpeeQKHLESEAWEDF 381
                        *******************86665222.344444389999****************************9877776665544*********** PP

  apra_Neukirchen_a 366 LdmaisqallwaeeniepekenvEiegtePyivGsHaacsGyWv...dl................ynrmtTvkgLfaaGdvaGgsphkfvsG 438
                        Ldm+++qa lwa++n+ pe++ +Ei++tePy++GsH++c+G+Wv   d                 ynrmtTv+gLf+++d++G+s+hkf+sG
     WP_022660466.1 382 LDMCVGQANLWAATNCAPEERGSEIMPTEPYLLGSHSGCCGIWVsgpDEswvpddykvkadngkvYNRMTTVNGLFTCADGVGASGHKFSSG 473
                        ********************************************777336777788999999****************************** PP

  apra_Neukirchen_a 439 slaeGriAakaavkyildekdekpeldeeeveelkeeiykpletleekkkettagev.pnyitpeeleerlqkimdeYagGistnYetnekk 529
                        s+aeGri +k+++++++d+kd+kp+l+ e++++l++eiy+p+ t+e+ k  +t++ v pnyitp+++++rl k +deY gG+st Y+t+++ 
     WP_022660466.1 474 SHAEGRIVGKQMIRWVVDHKDFKPTLK-ENAADLAKEIYQPWYTYEQGKGISTDPVVnPNYITPKNFMMRLIKATDEYGGGVSTLYMTSKAL 564
                        ***************************.99999**********************99*********************************** PP

  apra_Neukirchen_a 530 LeialeklemLkedleklaAedlheLlrawElihRllvaeaviehllfRkEtRwpgyyeraDypelddenwkkfvnskydpetgeieiikrp 621
                        L+++ ++l mL+ed++klaA+dlheL+r+wE  hRl++++++++h++fR+E+R+pg+y+r D++ ldd++wk+fvnskydp+tg ++i+k+p
     WP_022660466.1 565 LNTGFWLLGMLEEDSKKLAARDLHELMRCWEQFHRLWTVRLHMQHIEFREESRYPGFYYRGDFMGLDDSKWKCFVNSKYDPATGATTIFKKP 656
                        ******************************************************************************************** PP

  apra_Neukirchen_a 622 lvelv 626
                        +++++
     WP_022660466.1 657 YYQII 661
                        **998 PP

>> WP_022662789.1  L-aspartate oxidase [Paucidesulfovibrio longus]
   #    score  bias  c-Evalue  i-Evalue hmmfrom  hmm to    alifrom  ali to    envfrom  env to     acc
 ---   ------ ----- --------- --------- ------- -------    ------- -------    ------- -------    ----
   1 !   58.2   0.2   3.2e-19   6.9e-17      51     472 ..       5     430 ..       1     478 [. 0.81

  Alignments for each domain:
  == domain 1  score: 58.2 bits;  conditional E-value: 3.2e-19
  apra_Neukirchen_a  51 eletDiLiiGGGmagcgAAveakeakdlkvvlveKAaierSGa..vAaGlsAinaYig.................enetpedyvryvrkdlm 123
                        + +tD+LiiG G+ag +AA++++e+ + +v+l+   +   SG   +A+G   i  Y g                 + ++    vry  +   
     WP_022662789.1   5 RFKTDVLIIGSGIAGSIAALTLAES-GQEVTLITAGEQLASGNtrLAQGG--I-VYTGrdddpkilerdiltagwK-QNFTRAVRYLCRKGP 91 
                        679*******************984.457777777788888863367774..3.5776678888888999998844.448888999999999 PP

  apra_Neukirchen_a 124 givReDLvldiarhvdevvkkleewGLpilkdenGkyvrrGkwqikInGesyKpivAeaakkalgvevlnrvfitdllvd............ 203
                        +++Re L+ +++ h+de   +    G   l+ e G+ v+r        G ++   + ea +k+ +++ l + +++dll+             
     WP_022662789.1  92 EVLRETLIEKYGVHFDER--Q---PGDWYLTREGGHSVARILCCADHTGRNIIATLHEALEKHPNIRTLTKRTAVDLLTThhhacgleykys 178
                        9***************95..3...4555667899********************************99999999999998899****99999 PP

  apra_Neukirchen_a 204 ednrvaGAvgfsvrenkfyvikakavivatGGAagiyrprsvgegrgraWYppfntGsgyamgiraGAemttmEn.r......fvalRfKDt 288
                         dn+++GA+ f+ +++++ +i a  +++atGG  +i+    ++           + Gsg +m++raGA +   E  +      f   + KD 
     WP_022662789.1 179 LDNHCVGAYVFNGESGQVETILADYTLLATGGVGQIFLHTTNT---------RVSIGSGLSMAFRAGARIFNAEYiQfhptalFAGSKKKDR 261
                        67***********************************865552.........3589************999999533222222555688*** PP

  apra_Neukirchen_a 289 ygPvgtiallvkakavnalgeeyeeelkkeY.gkak.iptslRnyatleev.keGrgPiyldteealqdkeleeelwedfLdmaisqallwa 377
                           +   + + +ak vn+ ge ++    + Y ++a   p+ +   a++ e+ + G+  +yld  +       +++l e f    +++    +
     WP_022662789.1 262 RPLISEAVRGEGAKLVNSAGEAFM---PR-YdSRADlAPRDIVTRAIMDELlRTGEDCVYLDAAGH-----VDKNLRERF----PTIHASCL 340
                        ************************...77.8533446899999999999974789999***99887.....677888887....77888889 PP

  apra_Neukirchen_a 378 eeniepekenvEiegtePyivGsHaacsGyWvdlynrmtTvkgLfaaGdva..Ggs.phkfvsGslaeGriAakaavkyildekdekpelde 466
                        + +++ ++e++ + +   y+ G+  a      d+ + +tT++ L+aaG+++  G   +++  s sl eG + +++a+k i+ + + + +l++
     WP_022662789.1 341 DAGVDMDNEPIPVVPVAHYFCGGVLA------DN-RSRTTLERLYAAGECSctGVHgANRLASTSLLEGLVWGHSAAKDIQARFNRSSHLSR 425
                        99*********999999888887777......99.*************9752244425799*******************877666666663 PP

  apra_Neukirchen_a 467 eeveel 472
                         ++ + 
     WP_022662789.1 426 -KLMDS 430
                        .33333 PP

>> WP_022662367.1  fumarate reductase flavoprotein subunit [Paucidesulfovibrio longus]
   #    score  bias  c-Evalue  i-Evalue hmmfrom  hmm to    alifrom  ali to    envfrom  env to     acc
 ---   ------ ----- --------- --------- ------- -------    ------- -------    ------- -------    ----
   1 !   26.9   3.1   9.5e-10     2e-07      51     242 ..       3     225 ..       1     245 [. 0.88
   2 !    8.9   0.0   0.00028     0.059     416     606 ..     384     568 ..     354     588 .. 0.67

  Alignments for each domain:
  == domain 1  score: 26.9 bits;  conditional E-value: 9.5e-10
  apra_Neukirchen_a  51 eletDiLiiGGGmagcgAAveakeak.dlkvvlveKAaierSGavAaGlsAi..naYigenetpedyvryvrkdlmgivReDLvldiarhvd 139
                        ++ tD+L+iG+G ag  AA+ea +a  ++ ++ +  A  ++S a   G++A   n  +ge+++p+ + +   k  +  + ++++   a    
     WP_022662367.1   3 TIYTDVLVIGAGLAGERAAIEAGQAGlSAICLSLVPARRSHSSAAQGGMQAAlgNSAMGEGDSPDVHFEDTVKGSDWGCDQEVARLFADSAP 94 
                        5789********************88666666777899999999999***97689**********999888888888888999999****** PP

  apra_Neukirchen_a 140 evvkkleewGLpilkdenGk....................................yvrrGkwqikInGesyKpivAeaakkalgvevlnrv 195
                          +++l +wG+p  +   Gk                                    yv+ G       G s+   v + + + lgvev ++ 
     WP_022662367.1  95 IEMRRLAHWGVPWNRVVPGKskyfkggkefekvekdenrglitarafggtakwrtcYVSDG------TGHSVLFTVDNRCAQ-LGVEVHDKT 179
                        ************9999999999999***************999999877765555555555......599999999999888.99******* PP

  apra_Neukirchen_a 196 fitdllvdednrvaGAvgfsvrenkfyvikakavivatGGAagiyrp 242
                         ++ l+ d  + ++GAv   ++++++ v+ +ka+++atGG   iy  
     WP_022662367.1 180 EAIALIHDA-GVCYGAVVRCLKTGELRVYLSKATMIATGGFGRIYPN 225
                        *******77.9*********************************954 PP

  == domain 2  score: 8.9 bits;  conditional E-value: 0.00028
  apra_Neukirchen_a 416 tTvkgLfaaGdvaGgsphkfv..sG.slae....GriAakaavkyildekdekpeldeeeveelkeeiykpletleekkkettagevpnyit 500
                          +kgLf aG++a    h f   +G slae    G i ++++v+y++     + +++++ +++ ++   + ++ l+     + +++v  y  
     WP_022662367.1 384 YGLKGLFSAGEAACWDMHGFNrlGGnSLAEtvvaGGIVGRKIVEYVKGA---EVSFNSSVIDAAVAAQRQRISDLTGGA--KGKENV--YAV 468
                        5689999999999999999953344466662222667778888888532...344555555555555555444454443..223323..444 PP

  apra_Neukirchen_a 501 peeleerlqkimdeYagGistnYetnekkLeialeklemLkedlekla.Aed....lheLlrawElihRllvaeaviehllfRkEtRwpgyy 587
                           +++ l++  +            n++ L+++  +l+++  +++k+  A+d      eL  a  +  ++ +a +v    l R E+R  g +
     WP_022662367.1 469 RAAMQDSLNRGAN---------IFRNDADLKTCVAELQEVLGRARKVGlASDglgaNPELAAALKIEGQVKMALMVAYGALQRTESR--GSH 549
                        4444444444333.........334677777777777777766666543444222257*****************************..999 PP

  apra_Neukirchen_a 588 eraDypelddenwkkfvns 606
                        +r Dy  ++d++w k +  
     WP_022662367.1 550 NREDYTARNDRDWLKRTLA 568
                        *************987666 PP

>> WP_022660931.1  NAD(P)/FAD-dependent oxidoreductase [Paucidesulfovibrio longus]
   #    score  bias  c-Evalue  i-Evalue hmmfrom  hmm to    alifrom  ali to    envfrom  env to     acc
 ---   ------ ----- --------- --------- ------- -------    ------- -------    ------- -------    ----
   1 !   21.1   0.0   5.7e-08   1.2e-05      49      86 ..       6      43 ..       1      48 [. 0.90
   2 !    8.0   0.2   0.00053      0.11     413     452 ..     427     464 ..     419     467 .] 0.80

  Alignments for each domain:
  == domain 1  score: 21.1 bits;  conditional E-value: 5.7e-08
  apra_Neukirchen_a 49 vveletDiLiiGGGmagcgAAveakeakdlkvvlveKA 86
                        v+++ D++++GGG ag +AA+ + e+++l+v+l+eK 
     WP_022660931.1  6 SVKTDYDVIVVGGGPAGLFAAFWLCEHSGLDVLLIEKG 43
                       567899*******************************7 PP

  == domain 2  score: 8.0 bits;  conditional E-value: 0.00053
  apra_Neukirchen_a 413 nrmtTvkgLfaaGdvaGgsphkfvsGslaeGriAakaavk 452
                        + +t vkgLf aGd+ G +++  +  + a G i ak++++
     WP_022660931.1 427 HLETAVKGLFVAGDGPGVAGNIVS--AAATGLIPAKKIAA 464
                        6789*************9998544..67788888888765 PP

>> WP_051141970.1  FAD-dependent oxidoreductase [Paucidesulfovibrio longus]
   #    score  bias  c-Evalue  i-Evalue hmmfrom  hmm to    alifrom  ali to    envfrom  env to     acc
 ---   ------ ----- --------- --------- ------- -------    ------- -------    ------- -------    ----
   1 !   15.3   0.0   3.1e-06   0.00066      52      84 ..       3      36 ..       1     120 [. 0.64
   2 ?    0.6   0.0      0.09        19     223     241 ..     188     206 ..     184     233 .. 0.69
   3 ?   -1.8   1.1      0.48     1e+02     401     441 ..     335     382 ..     332     400 .. 0.64

  Alignments for each domain:
  == domain 1  score: 15.3 bits;  conditional E-value: 3.1e-06
  apra_Neukirchen_a 52 letDiLiiGGGmagcgAAveakeak.dlkvvlve 84
                        +tD+Li+G+G ag  AA+ a+ea  +l+v+l+ 
     WP_051141970.1  3 SRTDVLILGAGLAGLRAAWAAAEACpGLEVTLAT 36
                       579********************55599999974 PP

  == domain 2  score: 0.6 bits;  conditional E-value: 0.09
  apra_Neukirchen_a 223 vikakavivatGGAagiyr 241
                        +i+akav++a GG a +  
     WP_051141970.1 188 LIRAKAVVMALGGPAPLAE 206
                        699**********887654 PP

  == domain 3  score: -1.8 bits;  conditional E-value: 0.48
  apra_Neukirchen_a 401 HaacsGyWvdl......ynrmtTvkgLfaaGdva.GgsphkfvsGsla 441
                        Ha+  G+ ++             ++gLfa+G++a G  +    +G+++
     WP_051141970.1 335 HAGNGGALINAhgavlaAGTDQPLPGLFACGECAtGMHGANRLGGAMV 382
                        5555555553334444445566789******98724456666666665 PP

>> WP_022661799.1  NAD(P)/FAD-dependent oxidoreductase [Paucidesulfovibrio longus]
   #    score  bias  c-Evalue  i-Evalue hmmfrom  hmm to    alifrom  ali to    envfrom  env to     acc
 ---   ------ ----- --------- --------- ------- -------    ------- -------    ------- -------    ----
   1 !    9.2   0.1   0.00023     0.048      51      85 ..       3      36 ..       1      41 [. 0.85
   2 !    6.7   0.0    0.0013      0.28     406     454 ..     290     335 ..     284     362 .. 0.77

  Alignments for each domain:
  == domain 1  score: 9.2 bits;  conditional E-value: 0.00023
  apra_Neukirchen_a 51 eletDiLiiGGGmagcgAAveakeakdlkvvlveK 85
                       + + D+ +iGGG+ag  AA  a++  +++v+l+e+
     WP_022661799.1  3 KFDFDLCVIGGGAAGLTAASGASQL-GMRVLLAER 36
                       5689***************998865.588888886 PP

  == domain 2  score: 6.7 bits;  conditional E-value: 0.0013
  apra_Neukirchen_a 406 GyWvdlynrmtTvkgLfaaGdvaGgsphkfvsGslaeGriAakaavkyi 454
                        G+ vd+ + +t+ k +faaGdv G   h+f   +  eG i   +a+  +
     WP_022661799.1 290 GLAVDT-RMRTSRKHIFAAGDVTGQ--HQFTHAAGYEGGIVVANAAMRL 335
                        777899.889999***********7..7788888888888766665555 PP

>> WP_022660464.1  FAD-dependent oxidoreductase [Paucidesulfovibrio longus]
   #    score  bias  c-Evalue  i-Evalue hmmfrom  hmm to    alifrom  ali to    envfrom  env to     acc
 ---   ------ ----- --------- --------- ------- -------    ------- -------    ------- -------    ----
   1 !   16.3   0.0   1.6e-06   0.00034      37      86 ..     125     172 ..      88     179 .. 0.72

  Alignments for each domain:
  == domain 1  score: 16.3 bits;  conditional E-value: 1.6e-06
  apra_Neukirchen_a  37 llaalamkkelevveletDiLiiGGGmagcgAAveakeakdlkvvlveKA 86 
                        +l+++++   +e+++++  +L++GGG  g  AA+ea++a   +vvlveK 
     WP_022660464.1 125 YLSKSKV-PAPETEKCSQTLLVLGGGFTGMTAALEAAKAG-REVVLVEKQ 172
                        2222223.4689999*********************9865.789999994 PP

>> WP_022661907.1  NAD(P)/FAD-dependent oxidoreductase [Paucidesulfovibrio longus]
   #    score  bias  c-Evalue  i-Evalue hmmfrom  hmm to    alifrom  ali to    envfrom  env to     acc
 ---   ------ ----- --------- --------- ------- -------    ------- -------    ------- -------    ----
   1 !    7.1   0.0   0.00094       0.2      54      77 ..       5      28 ..       1      40 [. 0.82
   2 !    7.8   0.1   0.00059      0.13     410     457 ..     253     297 ..     194     309 .. 0.82

  Alignments for each domain:
  == domain 1  score: 7.1 bits;  conditional E-value: 0.00094
  apra_Neukirchen_a 54 tDiLiiGGGmagcgAAveakeakd 77
                        D++i+G G ag  AA++a+++k 
     WP_022661907.1  5 YDVIILGSGPAGIQAAIHASRKKA 28
                       59*****************99763 PP

  == domain 2  score: 7.8 bits;  conditional E-value: 0.00059
  apra_Neukirchen_a 410 dlynrmtTvkgLfaaGdvaGgsphkfvsGslaeGriAakaavkyilde 457
                        d+ +++t ++g+faaGd++G      +  ++ eG +A+ +a+ y+++ 
     WP_022661907.1 253 DK-KQRTNIPGVFAAGDICGP--PLQIAKAVGEGCVAGIEAATYARKL 297
                        44.899*************94..4446778888888888888887543 PP

>> WP_022661519.1  CoB--CoM heterodisulfide reductase iron-sulfur subunit A family protein [Paucidesulfovibrio longus]
   #    score  bias  c-Evalue  i-Evalue hmmfrom  hmm to    alifrom  ali to    envfrom  env to     acc
 ---   ------ ----- --------- --------- ------- -------    ------- -------    ------- -------    ----
   1 !   15.8   0.0   2.2e-06   0.00047      33      85 ..     119     172 ..      86     175 .. 0.63

  Alignments for each domain:
  == domain 1  score: 15.8 bits;  conditional E-value: 2.2e-06
  apra_Neukirchen_a  33 laaallaalamkkelevvelet..DiLiiGGGmagcgAAveakeakdlkvvlveK 85 
                        l+aa++  +  ++el+ +e+++  D+L++G+G+ag  AA+ ++++    v lveK
     WP_022661519.1 119 LVAAAVDRVGRHQELHSREVDVlpDVLVVGAGIAGIQAALDIAKSG-HMVHLVEK 172
                        222222222223556666655555******************9854.56888888 PP

>> WP_022660465.1  CoB--CoM heterodisulfide reductase iron-sulfur subunit A family protein [Paucidesulfovibrio longus]
   #    score  bias  c-Evalue  i-Evalue hmmfrom  hmm to    alifrom  ali to    envfrom  env to     acc
 ---   ------ ----- --------- --------- ------- -------    ------- -------    ------- -------    ----
   1 !   15.6   0.1   2.6e-06   0.00055      54      85 ..       4      34 ..       1      44 [. 0.88

  Alignments for each domain:
  == domain 1  score: 15.6 bits;  conditional E-value: 2.6e-06
  apra_Neukirchen_a 54 tDiLiiGGGmagcgAAveakeakdlkvvlveK 85
                         iL++GGG ag  AA+ea+e  +++v +veK
     WP_022660465.1  4 NSILVVGGGFAGITAALEAAEL-GYEVFIVEK 34
                       579****************986.489999999 PP

>> WP_022661097.1  mercury(II) reductase [Paucidesulfovibrio longus]
   #    score  bias  c-Evalue  i-Evalue hmmfrom  hmm to    alifrom  ali to    envfrom  env to     acc
 ---   ------ ----- --------- --------- ------- -------    ------- -------    ------- -------    ----
   1 !   10.5   0.2   9.2e-05      0.02      52      81 ..       4      33 ..       1      37 [. 0.80
   2 !    4.8   0.1    0.0047         1     413     454 ..     297     336 ..     283     376 .. 0.84

  Alignments for each domain:
  == domain 1  score: 10.5 bits;  conditional E-value: 9.2e-05
  apra_Neukirchen_a 52 letDiLiiGGGmagcgAAveakeakdlkvv 81
                        + D++i+GGG+a+  AA+ea +++   ++
     WP_022661097.1  4 SNYDLIILGGGAAAFAAATEADRQNLRTII 33
                       578******************998744443 PP

  == domain 2  score: 4.8 bits;  conditional E-value: 0.0047
  apra_Neukirchen_a 413 nrmtTvkgLfaaGdvaGgsphkfvsGslaeGriAakaavkyi 454
                        + +t+v+ ++aaGdv G       + +  eG+iA ++a + +
     WP_022661097.1 297 HLQTSVPHIYAAGDVTGRIQLE--TVAAKEGKIAVENAFADA 336
                        5689*************98665..668999999999988766 PP

>> WP_022661440.1  FAD-dependent oxidoreductase [Paucidesulfovibrio longus]
   #    score  bias  c-Evalue  i-Evalue hmmfrom  hmm to    alifrom  ali to    envfrom  env to     acc
 ---   ------ ----- --------- --------- ------- -------    ------- -------    ------- -------    ----
   1 !    8.5   0.0   0.00036     0.076      47      88 ..     244     284 ..     202     286 .. 0.79
   2 ?   -2.6   0.0      0.82   1.7e+02      55      76 ..     391     412 ..     385     420 .. 0.74
   3 ?    3.5   0.0     0.012       2.4     409     454 ..     506     548 ..     498     553 .. 0.80

  Alignments for each domain:
  == domain 1  score: 8.5 bits;  conditional E-value: 0.00036
  apra_Neukirchen_a  47 levveletDiLiiGGGmagcgAAveakeakdlkvvlveKAai 88 
                        ++ +  e D++i G+G ag  AA+ a + ++lk v++eK+ i
     WP_022661440.1 244 PKAEPGEYDLVIAGAGPAGLTAAIYAVR-SGLKTVVLEKSVI 284
                        45566799****************9987.5699999999866 PP

  == domain 2  score: -2.6 bits;  conditional E-value: 0.82
  apra_Neukirchen_a  55 DiLiiGGGmagcgAAveakeak 76 
                         + i+GGG+ +   A+++k+  
     WP_022661440.1 391 KVAIVGGGNTALTDALHLKNLG 412
                        5789*****9999999988744 PP

  == domain 3  score: 3.5 bits;  conditional E-value: 0.012
  apra_Neukirchen_a 409 vdlynrmtTvkgLfaaGdvaGgsphkfvsGslaeGriAakaavkyi 454
                        vd+ n +t+ + ++a+Gd+ Gg+ +  +  ++ eG +Aa +a + i
     WP_022661440.1 506 VDK-NMRTSQRLVYACGDITGGVQQ--IVTAIGEGSVAAITAFEDI 548
                        466.777777888*********976..445999*****99999887 PP

>> WP_022662679.1  thioredoxin-disulfide reductase [Paucidesulfovibrio longus]
   #    score  bias  c-Evalue  i-Evalue hmmfrom  hmm to    alifrom  ali to    envfrom  env to     acc
 ---   ------ ----- --------- --------- ------- -------    ------- -------    ------- -------    ----
   1 !    6.5   0.0    0.0015      0.32      54      85 ..       4      34 ..       1      36 [. 0.82
   2 !    6.0   0.1    0.0021      0.45     406     455 ..     258     305 ..     252     309 .] 0.82

  Alignments for each domain:
  == domain 1  score: 6.5 bits;  conditional E-value: 0.0015
  apra_Neukirchen_a 54 tDiLiiGGGmagcgAAveakeakdlkvvlveK 85
                        D ++iGGG ag  AA+ + + ++++ ++veK
     WP_022662679.1  4 YDAVVIGGGPAGMTAALYLLR-SGVRTLMVEK 34
                       699*************98876.4577777777 PP

  == domain 2  score: 6.0 bits;  conditional E-value: 0.0021
  apra_Neukirchen_a 406 GyWvdlynrmtTvkgLfaaGdvaGgsphkfvsGslaeGriAakaavkyil 455
                        G+ +d+ + +t v+g+faaGd+     ++ v  ++ +G  Aa++a +y++
     WP_022662679.1 258 GVLTDT-EMRTNVPGIFAAGDIRSKHCRQ-VATAVGDGATAANTAFAYLE 305
                        666688.999***********98777655.77799999999999999985 PP

>> WP_022661522.1  FAD-dependent oxidoreductase [Paucidesulfovibrio longus]
   #    score  bias  c-Evalue  i-Evalue hmmfrom  hmm to    alifrom  ali to    envfrom  env to     acc
 ---   ------ ----- --------- --------- ------- -------    ------- -------    ------- -------    ----
   1 ?    0.6   0.1     0.089        19      55      85 ..       6      35 ..       1      37 [. 0.81
   2 !   10.6   0.1   8.4e-05     0.018      47      85 ..     730     767 ..     686     800 .. 0.81

  Alignments for each domain:
  == domain 1  score: 0.6 bits;  conditional E-value: 0.089
  apra_Neukirchen_a 55 DiLiiGGGmagcgAAveakeakdlkvvlveK 85
                         L++G+G++g  AA+ ++  ++ kv lv++
     WP_022661522.1  6 GALVVGAGIGGIRAALDLAV-SGHKVALVDR 35
                       579*************9985.4578888875 PP

  == domain 2  score: 10.6 bits;  conditional E-value: 8.4e-05
  apra_Neukirchen_a  47 levveletDiLiiGGGmagcgAAveakeakdlkvvlveK 85 
                        + +v+++   L++GGG+ag  AA  ++ + + +v+lveK
     WP_022661522.1 730 PVTVNVTKAALVVGGGVAGMTAAAAIADH-GFEVCLVEK 767
                        4467788899*************999864.699999999 PP

>> WP_022662940.1  tRNA uridine-5-carboxymethylaminomethyl(34) synthesis enzyme MnmG [Paucidesulfovibrio longus]
   #    score  bias  c-Evalue  i-Evalue hmmfrom  hmm to    alifrom  ali to    envfrom  env to     acc
 ---   ------ ----- --------- --------- ------- -------    ------- -------    ------- -------    ----
   1 !    9.9   0.0   0.00014      0.03      54      75 ..      11      32 ..       4      45 .. 0.84
   2 ?   -0.5   0.0      0.19        40     417     460 ..     364     404 ..     359     446 .. 0.72

  Alignments for each domain:
  == domain 1  score: 9.9 bits;  conditional E-value: 0.00014
  apra_Neukirchen_a 54 tDiLiiGGGmagcgAAveakea 75
                        D++++G+G agc AA+ a++ 
     WP_022662940.1 11 LDLIVVGAGHAGCEAAMAASRL 32
                       59***************99984 PP

  == domain 2  score: -0.5 bits;  conditional E-value: 0.19
  apra_Neukirchen_a 417 TvkgLfaaGdvaGgsphkfvsGslaeGriAakaavkyildekde 460
                         ++gLf aG + G s+      + a+G  Aa +a++ +++e  +
     WP_022662940.1 364 ALPGLFLAGQINGTSGYE---EAAAQGLWAALNACRSLRNEPPF 404
                        689***********9965...68899999999999988555444 PP

>> WP_022663357.1  chemotaxis protein CheB [Paucidesulfovibrio longus]
   #    score  bias  c-Evalue  i-Evalue hmmfrom  hmm to    alifrom  ali to    envfrom  env to     acc
 ---   ------ ----- --------- --------- ------- -------    ------- -------    ------- -------    ----
   1 ?    7.4   1.5    0.0008      0.17     478     573 ..     658     756 ..     634     762 .. 0.68

  Alignments for each domain:
  == domain 1  score: 7.4 bits;  conditional E-value: 0.0008
  apra_Neukirchen_a 478 kpletleekkkettagevpnyit.peeleerlqkimdeYagGistnYetnekkLeialeklemLkedleklaAe...dlheLlrawElihRl 565
                        + + ++ e++   t +e++n i+  e ++e+l+   +e    +++  + ++++Le+ +e+l+ L+e+l +++Ae    ++eL+ra++ i+ l
     WP_022663357.1 658 SAVVRHMEEELRHTGEELQNTIEdLEAANEELK-ASNEELMSMNEELQSSNEELETSREELQALNEELITVNAElgsKVEELQRAYDDIDNL 748
                        222223333333445556555541555555665.5555566799999***********************999644489************* PP

  apra_Neukirchen_a 566 lvaeavie 573
                          + +v  
     WP_022663357.1 749 FSCTSVAT 756
                        ***99876 PP


Internal pipeline statistics summary:
-------------------------------------
Query model(s):                            1  (670 nodes)
Target sequences:                       3386  (1107742 residues searched)
Passed MSV filter:                       114  (0.033668); expected 67.7 (0.02)
Passed bias filter:                      101  (0.0298287); expected 67.7 (0.02)
Passed Vit filter:                        37  (0.0109273); expected 3.4 (0.001)
Passed Fwd filter:                        16  (0.00472534); expected 0.0 (1e-05)
Initial search space (Z):               3386  [actual number of targets]
Domain search space  (domZ):              16  [number of targets reported over threshold]
# CPU time: 0.08u 0.00s 00:00:00.08 Elapsed: 00:00:00.05
# Mc/sec: 13381.87
//
[ok]
