# Supplementary material for: Sulfur disproportionation occurs globally across anoxic habitats and has multiple mechanisms of independent evolutionary origin
Source: ISME J. 2026 Mar 2;20(1):wrag042. doi: 10.1093/ismejo/wrag042 (PMC12998232; doi:10.1093/ismejo/wrag042)
Supplement: Sup_File_1_HMM_wrag042 [file sup_file_1_hmm_wrag042.zip › SupFile1_HMM/SupFile1c_results/apra_Neukirchen_a-hmm-035_Desulfovibrio_litoralis_STL_6_GCF_900143255.txt]

# hmmsearch :: search profile(s) against a sequence database
# HMMER 3.4 (Aug 2023); http://hmmer.org/
# Copyright (C) 2023 Howard Hughes Medical Institute.
# Freely distributed under the BSD open source license.
# - - - - - - - - - - - - - - - - - - - - - - - - - - - - - - - - - - - -
# query HMM file:                  /Users/lukas/OneDrive/2023_Sulfur/20250723_HMM/profiles_all/apra_Neukirchen_a.hmm
# target sequence database:        /Users/lukas/OneDrive/2023_Sulfur/20250626_HMM/db_new/035_Desulfovibrio_litoralis_STL_6_GCF_900143255.fas
# - - - - - - - - - - - - - - - - - - - - - - - - - - - - - - - - - - - -

Query:       apra_Neukirchen_a  [M=670]
Scores for complete sequences (score includes all domains):
   --- full sequence ---   --- best 1 domain ---    -#dom-
    E-value  score  bias    E-value  score  bias    exp  N  Sequence       Description
    ------- ------ -----    ------- ------ -----   ---- --  --------       -----------
   5.6e-276  913.9   0.2   6.8e-276  913.6   0.2    1.0  1  WP_072695900.1  adenylyl-sulfate reductase subunit alpha [Des
    4.5e-25   84.7   1.9    1.8e-24   82.8   1.9    1.9  1  WP_072696802.1  L-aspartate oxidase [Desulfovibrio litoralis]
    2.1e-15   52.8   0.1    2.6e-11   39.3   0.0    2.2  2  WP_072696766.1  L-aspartate oxidase [Desulfovibrio litoralis]
    2.6e-14   49.2   0.7    7.1e-08   27.9   0.0    3.1  3  WP_072695270.1  fumarate reductase flavoprotein subunit [Desu
    1.7e-06   23.4   7.7    0.00095   14.3   0.4    3.4  4  WP_072696737.1  NAD(P)/FAD-dependent oxidoreductase [Desulfov
    1.2e-05   20.6   2.1    1.6e-05   20.2   0.8    1.9  2  WP_072697823.1  dihydrolipoyl dehydrogenase family protein [D
    0.00016   16.8   0.7      0.083    7.9   0.1    3.0  3  WP_072697577.1  tRNA uridine-5-carboxymethylaminomethyl(34) s
     0.0016   13.5   0.9       0.09    7.8   0.1    2.7  3  WP_072696869.1  thioredoxin-disulfide reductase [Desulfovibri
     0.0017   13.5   0.0     0.0026   12.8   0.0    1.3  1  WP_072697419.1  CoB--CoM heterodisulfide reductase iron-sulfu
     0.0064   11.6   0.1     0.0088   11.1   0.1    1.2  1  WP_072695898.1  CoB--CoM heterodisulfide reductase iron-sulfu
     0.0099   10.9   1.8       0.82    4.6   0.4    2.8  3  WP_072696835.1  dihydrolipoyl dehydrogenase [Desulfovibrio li


Domain annotation for each sequence (and alignments):
>> WP_072695900.1  adenylyl-sulfate reductase subunit alpha [Desulfovibrio litoralis]
   #    score  bias  c-Evalue  i-Evalue hmmfrom  hmm to    alifrom  ali to    envfrom  env to     acc
 ---   ------ ----- --------- --------- ------- -------    ------- -------    ------- -------    ----
   1 !  913.6   0.2  3.2e-278  6.8e-276      45     627 ..      16     662 ..       3     663 .] 0.95

  Alignments for each domain:
  == domain 1  score: 913.6 bits;  conditional E-value: 3.2e-278
  apra_Neukirchen_a  45 kelevveletDiLiiGGGmagcgAAveake.ak....dlkvvlveKAaierSGavAaGlsAinaYigenetpedyvryvrkdlmgivReDLv 131
                        +e+ ++e+++D+LiiGGGm++cg A+ea + a+    dlk++lv+KA++erSGavA+GlsAin+Y+g+n+  +dyvr+vr+dlmg+vReDL+
     WP_072695900.1  16 AEPVIKEHDVDLLIIGGGMGSCGVAFEAVRwANkfapDLKILLVDKASLERSGAVAQGLSAINTYVGKNT-ADDYVRMVRTDLMGLVREDLI 106
                        3577999**********************98667999********************************9.********************* PP

  apra_Neukirchen_a 132 ldiarhvdevvkkleewGLpil.kdenGk..................yvrrGkwqikInGesyKpivAeaakkalgv.evlnrvfitdllvd 203
                        +d++rhvd++v+++e+wGLp++ kd + +                  +vr+G+wqi+InGesyK+ivAeaak+alg+ ++++r+fi+++l+d
     WP_072695900.1 107 FDLGRHVDDSVHLFEDWGLPCWiKDGDHNldgaaakskgkslrngdePVRSGRWQIMINGESYKCIVAEAAKNALGQdRIMERIFIVKMLLD 198
                        **********************888777799********************************************999************** PP

  apra_Neukirchen_a 204 ..ednrvaGAvgfsvrenkfyvikakavivatGGAagiyrprsvgegrgraWYppfntGsgyamgiraGAemttmEnrfvalRfKDtygPvg 293
                          + nr+aGAvgf++r n++++++a+a+ +a+GGA+++y+prs+geg+graWYp++n+Gs+y+m++++GAemt+mEnrfv++RfKD+ygPvg
     WP_072695900.1 199 akQPNRIAGAVGFNLRANEVHIFRANAINCACGGAVNVYKPRSTGEGMGRAWYPVWNAGSTYTMCAQVGAEMTMMENRFVPARFKDGYGPVG 290
                        *966**************************************************************************************** PP

  apra_Neukirchen_a 294 tiallvkakavnalgeeyee.......elkkeY.....gkak.iptslRnyatleevkeGrgPiyldteealq..........dkeleeelw 362
                        +++ll+kaka+n +ge+y+             Y     +k++ ipt+lRn+++l+e++eGrgPiy+dt +alq          +k+le+e+w
     WP_072695900.1 291 AWFLLFKAKATNFKGEDYCVtnramikP----YedrgyAKGHvIPTCLRNHMMLREMREGRGPIYMDTATALQttfktldanqQKHLESEAW 378
                        *******************876654430....33333399999******************************77766655544******** PP

  apra_Neukirchen_a 363 edfLdmaisqallwaeeniepekenvEiegtePyivGsHaacsGyWv...dl................ynrmtTvkgLfaaGdvaGgsphkf 435
                        edfLdm+++qa lwa++n++pe++ +Ei++tePy++GsH++c+G+Wv   +                 ynrmtTv+gLf+++d++G+s+hkf
     WP_072695900.1 379 EDFLDMCVGQANLWAATNTRPEERGSEIMPTEPYLLGSHSGCCGIWVsgpNEdwvpedykvkadngkiYNRMTTVNGLFTCADGVGASGHKF 470
                        ***********************************************776115678888999999*************************** PP

  apra_Neukirchen_a 436 vsGslaeGriAakaavkyildekdekpeldeeeveelkeeiykpletleekkkettagev.pnyitpeeleerlqkimdeYagGistnYetn 526
                        +sGs+aeGri +k++v++++d+kd+kp+l+ +++++l++ iy+p+ ++ e k ++t++ v pnyi+p+++++rl k++deY gG+st+Y+t+
     WP_072695900.1 471 SSGSHAEGRIVGKQMVRWCVDHKDFKPTLK-DSAADLAKLIYRPYYNYMEGKGASTDPVVnPNYISPKNFMMRLIKCTDEYGGGTSTYYTTS 561
                        ******************************.89999**********************99******************************** PP

  apra_Neukirchen_a 527 ekkLeialeklemLkedleklaAedlheLlrawElihRllvaeaviehllfRkEtRwpgyyeraDypelddenwkkfvnskydpetgeieii 618
                        ++ L+++ ++l+mL+ed+ klaA+dlheLlr+wE++hRl+++++++eh++fR+E+R+pg+y+raD++ ldd++wk+fvnskydp +ge+ i+
     WP_072695900.1 562 QAALDTGFNLLKMLEEDSVKLAARDLHELLRCWENYHRLWTVRLHMEHIHFRQESRYPGFYYRADFMALDDSKWKCFVNSKYDPIKGETVIF 653
                        ******************************************************************************************** PP

  apra_Neukirchen_a 619 krplvelve 627
                        k+p++++++
     WP_072695900.1 654 KKPYYQIIP 662
                        ******985 PP

>> WP_072696802.1  L-aspartate oxidase [Desulfovibrio litoralis]
   #    score  bias  c-Evalue  i-Evalue hmmfrom  hmm to    alifrom  ali to    envfrom  env to     acc
 ---   ------ ----- --------- --------- ------- -------    ------- -------    ------- -------    ----
   1 !   82.8   1.9   8.2e-27   1.8e-24      50     628 ..       3     566 ..       1     576 [] 0.79

  Alignments for each domain:
  == domain 1  score: 82.8 bits;  conditional E-value: 8.2e-27
  apra_Neukirchen_a  50 veletDiLiiGGGmagcgAAveakeak.dlkvvlveKAaierSGavAaGlsAinaYigenetpedyvryvrkdlmgivReDLvldiarhvde 140
                        +++++D+Li+G G+a+ +AA+ a  a+ +lk++++ KA   + G+  +     n  + ++++ e+++    k  + i  + L+l++ ++   
     WP_072696802.1   3 QKHTVDVLILGMGAAAELAAIYAYDANpELKILIATKAVKGKGGCSRMVQGGFNVVLDPGDSHEKHLMDTLKGGQYINDQTLALTLVEQATP 94 
                        56799********************777****************************************99999******************* PP

  apra_Neukirchen_a 141 vvkkleew.GLpilkdenGk.........yvrrGkwqikInGesyKpivAeaakkalgvevlnrvfitdllvd.ednrvaGAvgfsvrenkf 221
                        +vk+le + G  + + ++G+            r  ++  + G ++     e++ k  ++ vl++  +++ll+d +++ v+GA+ f++r+++f
     WP_072696802.1  95 TVKELETVsGCFFDRRDDGHihqkafagqCFDRTVHKGDLTGIEIISRTTEQVIK-RRIPVLEETRAVELLLDeTGKIVTGALLFNMRTGTF 185
                        ******9746666699999999999988867777777778888888888888888.558**************6556689************ PP

  apra_Neukirchen_a 222 yvikakavivatGGAagiyrprsvgegrgraWYppfntGsgyamgiraGAemttmEn.rfvalRfKDtygPvgtial......lvkakavna 306
                         v++a a++vatGG    yr + +g         p +++ g am  raGA m  mE+ +f ++      g v + al      + +a+  n 
     WP_072696802.1 186 VVVEAAATLVATGGGPTQYRFHAPG---------PEKSADGIAMLYRAGASMRDMEMiQFHPTG-LIIPGSVVAGALleeglrGAGAHLYNG 267
                        **********************997.........667899****************93455544.334455544433122222789****** PP

  apra_Neukirchen_a 307 lgeeyeeelkkeY....gkakiptslRnyatleevkeGrgPiyldteealqdkeleeelwedfLdmaisqallwaeeniepekenvEiegte 394
                         ge+y+   kk Y    +++  ++ +      +e+++Gr  +     ++    +  +   e  L+  +++a    + n + ++  v + ++ 
     WP_072696802.1 268 AGERYM---KK-YapdvEER-ATRDVVSRSAYMEMMAGRA-CPEGGVHI----DAAHLGAEFVLKNFPGMAERCKQFNYDLARGRVPVSPSA 349
                        ******...77.76653333.477777888999*****97.43344444....33333445558888999999999**************** PP

  apra_Neukirchen_a 395 PyivGsHaacsGyWvdlynrmtTvkgLfaaGdvaGgs.phkfvsG.....slaeGriAakaavkyildekde.kpeldeeeveelkeeiykp 479
                         +++G+ +       d+ + + +++ Lf +G+ aGg+ ++   +G     s++ Gr A+ + +k++ ++++    ++++  ve+++e++  p
     WP_072696802.1 350 HFFMGGATI------DK-DCHASLHKLFVSGEDAGGVhGSNRLGGngiceSCVYGRQAGISLAKFLSSKENRnIVKTASGLVESMIERLSMP 434
                        ******998......99.*************99999634555555666668999************65433302333334455555555554 PP

  apra_Neukirchen_a 480 letleekkkettagevpnyitpeeleerlqkimdeYagGistnYetnekkLeialeklemLkedleklaAed...lheLlraw.ElihRllv 567
                            +++k     g      +p e ++++q+i    +g +      n++ Le a + ++ +++ +++ + +    ++ L  ++ ++ + l+v
     WP_072696802.1 435 ----FNTK----GG-----RNPIENRKEIQEINWLKVGVV-----RNKTDLEDAYQSFKNMRQTVAEATVTGslaYNMLYTIYlDTLNMLDV 508
                        ....3333....34.....578888999999987666655.....48999999999999999998876544311134455544488899999 PP

  apra_Neukirchen_a 568 aeaviehllfRkEtRwpgyyeraDypelddenwkkfvnskydpetgeieiikrplvelvek 628
                        + +     l R EtR  g ++r D+p++ d ++  f +  ++ ++g  +++kr++v  +++
     WP_072696802.1 509 SLMSSLSALQRDETR--GAHTRQDFPDQRD-DYGLFNTFLWKGDDGLPQFEKRDVVFNIKS 566
                        9999999999****9..999*******999.899999999999999999999999655543 PP

>> WP_072696766.1  L-aspartate oxidase [Desulfovibrio litoralis]
   #    score  bias  c-Evalue  i-Evalue hmmfrom  hmm to    alifrom  ali to    envfrom  env to     acc
 ---   ------ ----- --------- --------- ------- -------    ------- -------    ------- -------    ----
   1 !   11.5   0.1   3.2e-05    0.0069      48      89 ..       5      47 ..       1      57 [. 0.77
   2 !   39.3   0.0   1.2e-13   2.6e-11     176     454 ..     160     416 ..     138     481 .. 0.73

  Alignments for each domain:
  == domain 1  score: 11.5 bits;  conditional E-value: 3.2e-05
  apra_Neukirchen_a 48 evveletDiLiiGGGmagcgAAveakeak.dlkvvlveKAaie 89
                       ++++++t  LiiG G ag  AA+ ++ +  ++  +  eK  ++
     WP_072696766.1  5 KTNTIKTQALIIGSGLAGSTAALILADKGlEVTLITSEKELLS 47
                       467899*****************99986657777777776555 PP

  == domain 2  score: 39.3 bits;  conditional E-value: 1.2e-13
  apra_Neukirchen_a 176 KpivAeaakkalgvevlnrvfitdllvdednrvaGAvgfsvrenkfyvikakavivatGGAagiyrprsvgegrgraWYppfntGsgyamgi 267
                        K++  + a + l+++   +    ++ v   n+++GA  f+ +++++ +i a  +i+a GGA +i+    +          p   Gs++am+ 
     WP_072696766.1 160 KVLTQHTAIDLLTIHHHSQSKTYRYQV-I-NKCCGAHVFDENNSTVQTILADVTILASGGAGQIFLHTTN---------NPSVIGSAFAMAS 240
                        444444444444444444444444555.4.9**********************************97766.........57789******** PP

  apra_Neukirchen_a 268 raGAemttmE.nrfvalRfKDtygP...vgtiallvkakavnalgeeyeeelkkeY.gkak.iptslRnyatleevkeGrgPi.yldteeal 352
                        ra   mt +E ++f ++ f D       +   + + +a+ +na+ge+++   kk Y ++++  p+ +   a+++e+     P+ +ldt+++ 
     WP_072696766.1 241 RALVRMTNLEyVQFHPTAFFDHAPSrflITEAMRGEGARLINAKGERFM---KK-YdQREElAPRDIVSQAIVNELLTSGSPCvFLDTKTL- 327
                        **********669********8655444555667889************...77.85333468***************999*945788888. PP

  apra_Neukirchen_a 353 qdkeleeelwedfLdmaisqallwaeeniepekenvEiegtePyivGsHaacsGyWvdlynrmtTvkgLfaaGdvaGg..s.phkfvsGsla 441
                             +++ +e f    +++    ++++i+++ke++ + ++  y+ G+  +   +W      +t++++L+  G+++      +++  s sl 
     WP_072696766.1 328 -----KTDPKERF----PTIYEHCLKSGIDIRKEPIPVVPAAHYFCGGILT--NLW-----GETSLNNLYSIGECSCTglHgANRLASTSLL 403
                        .....44455555....7777777888888888888888887777777555..344.....4457778887777643211213455555555 PP

  apra_Neukirchen_a 442 eGriAakaavkyi 454
                        e+ + + +a++ i
     WP_072696766.1 404 EALVWGYQAAEHI 416
                        5555555555555 PP

>> WP_072695270.1  fumarate reductase flavoprotein subunit [Desulfovibrio litoralis]
   #    score  bias  c-Evalue  i-Evalue hmmfrom  hmm to    alifrom  ali to    envfrom  env to     acc
 ---   ------ ----- --------- --------- ------- -------    ------- -------    ------- -------    ----
   1 !    5.4   0.1    0.0022      0.47      52      81 ..       4      34 ..       1      75 [. 0.73
   2 !   12.8   0.0   1.2e-05    0.0027     187     241 ..     171     224 ..     156     230 .. 0.90
   3 !   27.9   0.0   3.3e-10   7.1e-08     416     609 ..     384     571 ..     354     588 .. 0.80

  Alignments for each domain:
  == domain 1  score: 5.4 bits;  conditional E-value: 0.0022
  apra_Neukirchen_a 52 letDiLiiGGGmagcgAAveakeak.dlkvv 81
                        +tD+L +G+G ag   A+ea++a  ++ ++
     WP_072695270.1  4 FQTDLLCMGAGLAGERVAIEAAQAGfNAICL 34
                       58********************976544444 PP

  == domain 2  score: 12.8 bits;  conditional E-value: 1.2e-05
  apra_Neukirchen_a 187 lgvevlnrvfitdllvdednrvaGAvgfsvrenkfyvikakavivatGGAagiyr 241
                        lgvev +r  +  l+ d  +++ G++   +r++++  + ak +++atGG   iy 
     WP_072695270.1 171 LGVEVHDRTQAEALIHDG-EKCLGCIVRCLRTGELMAYLAKVTLIATGGYGRIYP 224
                        68899***********65.9********************************995 PP

  == domain 3  score: 27.9 bits;  conditional E-value: 3.3e-10
  apra_Neukirchen_a 416 tTvkgLfaaGdvaGgsphkfv..sG.slae....GriAakaavkyildekdekpeldeeeveelkeeiykpletleekkkettagevpnyit 500
                          +kgLf aG++a    h f   +G slae    Gri +k++v+y++ +   +++++++ v+++ +++++ ++++ + +    +g+     +
     WP_072695270.1 384 YGLKGLFSAGEAACWDMHGFNrlGGnSLAEtivaGRIIGKKVVEYLQGN---ETTFNTAMVNSTYKQVEERINNMVHGR----KGK----EN 464
                        5689*********999999953345455553333899999999999765...356788889999999999888888776....332....36 PP

  apra_Neukirchen_a 501 peeleerlqkimdeYagGistnYetnekkLeialeklemLkedlekla..Aedl...heLlrawElihRllvaeaviehllfRkEtRwpgyy 587
                          el+ +l+k+m + +g +      n+k L++a ++l++L +++ek+a   +++    eL  a  ++  +    +     l+R E+R  g +
     WP_072695270.1 465 CYELRSQLHKTMMDNVGIF-----RNAKDLQTAVDELQELLQRSEKIAlvGNNIgfnPELSMALRIRGMIKLGLCTAYGALMRTESR--GAH 549
                        78999*****999998855.....489******************9763245543336*****************************..99* PP

  apra_Neukirchen_a 588 eraDypelddenwkkfvnskyd 609
                        +r Dype++de+w   +  +++
     WP_072695270.1 550 SREDYPERNDEKWLNRTLATWK 571
                        *************987777665 PP

>> WP_072696737.1  NAD(P)/FAD-dependent oxidoreductase [Desulfovibrio litoralis]
   #    score  bias  c-Evalue  i-Evalue hmmfrom  hmm to    alifrom  ali to    envfrom  env to     acc
 ---   ------ ----- --------- --------- ------- -------    ------- -------    ------- -------    ----
   1 !   14.3   0.4   4.5e-06   0.00095      54      85 ..       4      34 ..       1      37 [. 0.89
   2 ?   -2.2   0.0      0.43        92     223     234 ..     101     112 ..      92     139 .. 0.89
   3 ?    1.5   0.2     0.034       7.2      53      65 ..     140     152 ..     124     171 .. 0.85
   4 !   10.2   0.0   7.9e-05     0.017     407     455 ..     254     301 ..     250     304 .] 0.80

  Alignments for each domain:
  == domain 1  score: 14.3 bits;  conditional E-value: 4.5e-06
  apra_Neukirchen_a 54 tDiLiiGGGmagcgAAveakeakdlkvvlveK 85
                        ++LiiGGG+ g  AA+ a++a+ l+v+++eK
     WP_072696737.1  4 SNLLIIGGGITGMTAAIYAARAN-LSVTILEK 34
                       589***************99876.999*9999 PP

  == domain 2  score: -2.2 bits;  conditional E-value: 0.43
  apra_Neukirchen_a 223 vikakavivatG 234
                        v+ akavivatG
     WP_072696737.1 101 VYAAKAVIVATG 112
                        67899*****99 PP

  == domain 3  score: 1.5 bits;  conditional E-value: 0.034
  apra_Neukirchen_a  53 etDiLiiGGGmag 65 
                        + D++i+GGG+ag
     WP_072696737.1 140 NKDVIILGGGNAG 152
                        78**********9 PP

  == domain 4  score: 10.2 bits;  conditional E-value: 7.9e-05
  apra_Neukirchen_a 407 yWvdlynrmtTvkgLfaaGdvaGgsphkfvsGslaeGriAakaavkyil 455
                        y + + + +t +kg+faaGdv+     + ++ ++ +G iAa +a k+i+
     WP_072696737.1 254 YIITNQDMHTNIKGVFAAGDVIVK-KYRQITTAMSDGTIAALEAEKFIR 301
                        55544577899**********954.4455899***********999885 PP

>> WP_072697823.1  dihydrolipoyl dehydrogenase family protein [Desulfovibrio litoralis]
   #    score  bias  c-Evalue  i-Evalue hmmfrom  hmm to    alifrom  ali to    envfrom  env to     acc
 ---   ------ ----- --------- --------- ------- -------    ------- -------    ------- -------    ----
   1 !   20.2   0.8   7.4e-08   1.6e-05      53     174 ..       2     128 ..       1     143 [. 0.72
   2 ?   -1.8   0.0      0.33        71      47      65 ..     164     182 ..     131     200 .. 0.75

  Alignments for each domain:
  == domain 1  score: 20.2 bits;  conditional E-value: 7.4e-08
  apra_Neukirchen_a  53 etDiLiiGGGmagcgAAveakeakdlkvvlveKAaie....rSGavA.aGlsAinaYig....enetpedyvr..yvrkdlmgi.vReDLvl 132
                        ++D+ iiG+G+ag  AA  a+e k+lkvvl+e+  i      SG+v  + l     +++    +    +d ++   ++ dl  i  R+D ++
     WP_072697823.1   2 NCDLAIIGAGAAGIKAAQVAAE-KGLKVVLIERGFIGgtclNSGCVPtKHLLSQTDFLKqlnyQ---QQDKLEhsLMNYDLIKIqQRKDELI 89 
                        79*************9987765.67********9885333367777413455555555554321...3333331134556655525788777 PP

  apra_Neukirchen_a 133 diarhvdevvkkleewGLpilkdenGkyvrrGkwqikInGes 174
                         i r  +e+ ++le +G+ ilk  + +++++ k +i ++Ge+
     WP_072697823.1  90 AILR--QETAERLEALGVIILKG-KANFIKTNKLNIVLSGEN 128
                        7766..58999**********96.5899999*********98 PP

  == domain 2  score: -1.8 bits;  conditional E-value: 0.33
  apra_Neukirchen_a  47 levveletDiLiiGGGmag 65 
                        ++ ++   D++i+GGG+ g
     WP_072697823.1 164 INLKKAPKDLIILGGGAIG 182
                        56677789********876 PP

>> WP_072697577.1  tRNA uridine-5-carboxymethylaminomethyl(34) synthesis enzyme MnmG [Desulfovibrio litoralis]
   #    score  bias  c-Evalue  i-Evalue hmmfrom  hmm to    alifrom  ali to    envfrom  env to     acc
 ---   ------ ----- --------- --------- ------- -------    ------- -------    ------- -------    ----
   1 !    7.9   0.1   0.00039     0.083      52      74 ..       3      25 ..       1      36 [. 0.84
   2 ?    1.8   0.0     0.027       5.8     203     234 ..     141     170 ..     113     173 .. 0.78
   3 !    3.8   0.0    0.0068       1.5     418     521 ..     380     479 ..     374     515 .. 0.60

  Alignments for each domain:
  == domain 1  score: 7.9 bits;  conditional E-value: 0.00039
  apra_Neukirchen_a 52 letDiLiiGGGmagcgAAveake 74
                        + Di+iiG+G ag  AA+  ++
     WP_072697577.1  3 KKFDIIIIGAGHAGSEAAMATAR 25
                       578***************98876 PP

  == domain 2  score: 1.8 bits;  conditional E-value: 0.027
  apra_Neukirchen_a 203 dednrvaGAvgfsvrenkfyvikakavivatG 234
                         +d+++  +vg++++ +++y+  akav+vatG
     WP_072697577.1 141 SSDEKIKQVVGIKTHLGQIYT--AKAVLVATG 170
                        27899********99999985..899*****9 PP

  == domain 3  score: 3.8 bits;  conditional E-value: 0.0068
  apra_Neukirchen_a 418 vkgLfaaGdvaGgsphkfvsGslaeGriAakaavkyildekdekpeldeeevee.....lkeeiykpletleekkkettagevpnyitpeel 504
                        v+gL++aG + G s+      + a+G  Aa ++v++i+  + +    d++ ++      +++ +++p++++ ++     ++     ++  ++
     WP_072697577.1 380 VSGLYTAGQINGTSGYE---EAAAQGLWAAFNMVAKIKGLEPFVLGRDQSYIAVliddlITKGTEEPYRMFSSRA----EH--RLLLRETNA 462
                        89************975...689**************54444444444444443111112222233322333222....22..235777788 PP

  apra_Neukirchen_a 505 eerlqkimdeYagGist 521
                         +rl +i  +Y    +t
     WP_072697577.1 463 DQRLTEIGKNYGLVSET 479
                        88888888888544444 PP

>> WP_072696869.1  thioredoxin-disulfide reductase [Desulfovibrio litoralis]
   #    score  bias  c-Evalue  i-Evalue hmmfrom  hmm to    alifrom  ali to    envfrom  env to     acc
 ---   ------ ----- --------- --------- ------- -------    ------- -------    ------- -------    ----
   1 !    7.8   0.1   0.00042      0.09      54      85 ..       4      34 ..       1      50 [. 0.88
   2 ?   -1.1   0.0      0.21        44      53      65 ..     146     158 ..     106     174 .. 0.82
   3 !    3.4   0.0    0.0089       1.9     413     455 ..     265     306 ..     248     310 .] 0.80

  Alignments for each domain:
  == domain 1  score: 7.8 bits;  conditional E-value: 0.00042
  apra_Neukirchen_a 54 tDiLiiGGGmagcgAAveakeakdlkvvlveK 85
                        D ++iGGG ag  AA+ + + ++lk  +veK
     WP_072696869.1  4 FDAIVIGGGPAGLTAALYLVR-SGLKTAIVEK 34
                       699**************9987.4688888888 PP

  == domain 2  score: -1.1 bits;  conditional E-value: 0.21
  apra_Neukirchen_a  53 etDiLiiGGGmag 65 
                        + Di ++GGG+++
     WP_072696869.1 146 NQDIAVVGGGNSA 158
                        67********987 PP

  == domain 3  score: 3.4 bits;  conditional E-value: 0.0089
  apra_Neukirchen_a 413 nrmtTvkgLfaaGdvaGgsphkfvsGslaeGriAakaavkyil 455
                        +  t ++g+faaGd+   + ++    ++ +G  Aa++a +y++
     WP_072696869.1 265 EMLTNIPGIFAAGDIRSKNCRQI-ATAVGDGACAANSAFSYLE 306
                        56689*********998887775.5599999999999999985 PP

>> WP_072697419.1  CoB--CoM heterodisulfide reductase iron-sulfur subunit A family protein [Desulfovibrio litoralis]
   #    score  bias  c-Evalue  i-Evalue hmmfrom  hmm to    alifrom  ali to    envfrom  env to     acc
 ---   ------ ----- --------- --------- ------- -------    ------- -------    ------- -------    ----
   1 !   12.8   0.0   1.2e-05    0.0026      38      85 ..     127     170 ..      85     174 .. 0.67

  Alignments for each domain:
  == domain 1  score: 12.8 bits;  conditional E-value: 1.2e-05
  apra_Neukirchen_a  38 laalamkkelevveletDiLiiGGGmagcgAAveakeakdlkvvlveK 85 
                         +++     +++  ++  ++i+GGG+ag  AA+  +e  +l+v+lve+
     WP_072697419.1 127 RNTS---LMPKKFPVNKRVMIVGGGVAGIQAALDCAEG-GLDVILVER 170
                        2222...23456667889****************9975.599999997 PP

>> WP_072695898.1  CoB--CoM heterodisulfide reductase iron-sulfur subunit A family protein [Desulfovibrio litoralis]
   #    score  bias  c-Evalue  i-Evalue hmmfrom  hmm to    alifrom  ali to    envfrom  env to     acc
 ---   ------ ----- --------- --------- ------- -------    ------- -------    ------- -------    ----
   1 !   11.1   0.1   4.1e-05    0.0088      55      85 ..       4      33 ..       1      36 [. 0.87

  Alignments for each domain:
  == domain 1  score: 11.1 bits;  conditional E-value: 4.1e-05
  apra_Neukirchen_a 55 DiLiiGGGmagcgAAveakeakdlkvvlveK 85
                        iL++GGG +g  AA+ea+e   ++v ++eK
     WP_072695898.1  4 AILVVGGGFSGLTAALEAAELG-YEVYIIEK 33
                       69****************9864.78888888 PP

>> WP_072696835.1  dihydrolipoyl dehydrogenase [Desulfovibrio litoralis]
   #    score  bias  c-Evalue  i-Evalue hmmfrom  hmm to    alifrom  ali to    envfrom  env to     acc
 ---   ------ ----- --------- --------- ------- -------    ------- -------    ------- -------    ----
   1 !    4.6   0.4    0.0038      0.82      56      84 ..       4      31 ..       2      35 .. 0.81
   2 !    4.0   0.0    0.0056       1.2      45      84 ..     163     201 ..     118     204 .. 0.66
   3 ?   -1.0   0.0      0.19        40     408     432 ..     294     319 ..     290     349 .. 0.72

  Alignments for each domain:
  == domain 1  score: 4.6 bits;  conditional E-value: 0.0038
  apra_Neukirchen_a 56 iLiiGGGmagcgAAveakeakdlkvvlve 84
                       i iiGGG +g  AA+ a++  +++v+l+e
     WP_072696835.1  4 ITIIGGGPGGYTAAFAAAKR-GASVTLIE 31
                       67*************99874.46777766 PP

  == domain 2  score: 4.0 bits;  conditional E-value: 0.0056
  apra_Neukirchen_a  45 kelevveletDiLiiGGGmagcgAAveake.akdlkvvlve 84 
                        + l+ + +   + i+GGG+ gc  A+  +      kv+++e
     WP_072696835.1 163 DMLNLESVPKRLCIVGGGVIGCEMAFIYAAfG--SKVTIIE 201
                        4455666778899**********999766533..5666665 PP

  == domain 3  score: -1.0 bits;  conditional E-value: 0.19
  apra_Neukirchen_a 408 Wv..dlynrmtTvkgLfaaGdvaGgsp 432
                        W+  +    ++++k+++a Gdv G + 
     WP_072696835.1 294 WIkvND-YLESSIKNIYAIGDVLGPTK 319
                        663322.36789***********9765 PP


Internal pipeline statistics summary:
-------------------------------------
Query model(s):                            1  (670 nodes)
Target sequences:                       2353  (785847 residues searched)
Passed MSV filter:                        98  (0.041649); expected 47.1 (0.02)
Passed bias filter:                       79  (0.0335742); expected 47.1 (0.02)
Passed Vit filter:                        18  (0.00764981); expected 2.4 (0.001)
Passed Fwd filter:                        11  (0.00467488); expected 0.0 (1e-05)
Initial search space (Z):               2353  [actual number of targets]
Domain search space  (domZ):              11  [number of targets reported over threshold]
# CPU time: 0.06u 0.00s 00:00:00.06 Elapsed: 00:00:00.04
# Mc/sec: 12981.67
//
[ok]
