# Supplementary material for: Sulfur disproportionation occurs globally across anoxic habitats and has multiple mechanisms of independent evolutionary origin
Source: ISME J. 2026 Mar 2;20(1):wrag042. doi: 10.1093/ismejo/wrag042 (PMC12998232; doi:10.1093/ismejo/wrag042)
Supplement: Sup_File_1_HMM_wrag042 [file sup_file_1_hmm_wrag042.zip › SupFile1_HMM/SupFile1c_results/apra_Neukirchen_a-hmm-036_Maridesulfovibrio_hydrothermalis_AM13_GCF_000331025.txt]

# hmmsearch :: search profile(s) against a sequence database
# HMMER 3.4 (Aug 2023); http://hmmer.org/
# Copyright (C) 2023 Howard Hughes Medical Institute.
# Freely distributed under the BSD open source license.
# - - - - - - - - - - - - - - - - - - - - - - - - - - - - - - - - - - - -
# query HMM file:                  /Users/lukas/OneDrive/2023_Sulfur/20250723_HMM/profiles_all/apra_Neukirchen_a.hmm
# target sequence database:        /Users/lukas/OneDrive/2023_Sulfur/20250626_HMM/db_new/036_Maridesulfovibrio_hydrothermalis_AM13_GCF_000331025.fas
# - - - - - - - - - - - - - - - - - - - - - - - - - - - - - - - - - - - -

Query:       apra_Neukirchen_a  [M=670]
Scores for complete sequences (score includes all domains):
   --- full sequence ---   --- best 1 domain ---    -#dom-
    E-value  score  bias    E-value  score  bias    exp  N  Sequence       Description
    ------- ------ -----    ------- ------ -----   ---- --  --------       -----------
   2.8e-274  908.7   2.0   3.3e-274  908.5   2.0    1.0  1  WP_015335438.1  adenylyl-sulfate reductase subunit alpha [Mar
      2e-14   50.0   1.3    1.8e-13   46.8   1.3    2.1  1  WP_015337146.1  L-aspartate oxidase [Maridesulfovibrio hydrot
    6.6e-09   31.8   5.2    0.00041   15.9   0.1    3.2  3  WP_015335079.1  fumarate reductase flavoprotein subunit [Mari
      2e-08   30.2   0.1    4.2e-06   22.5   0.0    2.1  2  WP_027177315.1  NAD(P)/FAD-dependent oxidoreductase [Maridesu
    1.7e-06   23.8   0.1    0.00056   15.5   0.0    2.3  2  WP_015335708.1  FAD-dependent oxidoreductase [Maridesulfovibr
    0.00019   17.1   4.3      0.018   10.5   0.1    3.0  4  WP_015337320.1  NAD(P)/FAD-dependent oxidoreductase [Maridesu
    0.00026   16.6   0.1    0.00043   15.9   0.1    1.3  1  WP_015335437.1  CoB--CoM heterodisulfide reductase iron-sulfu
    0.00056   15.5   0.1        0.1    8.0   0.0    2.1  2  WP_015334984.1  glycerol-3-phosphate dehydrogenase/oxidase [M
     0.0012   14.4   0.0     0.0023   13.5   0.0    1.4  1  WP_015336210.1  CoB--CoM heterodisulfide reductase iron-sulfu
     0.0018   13.8   0.9     0.0025   13.4   0.1    1.7  2  WP_015336458.1  dihydrolipoyl dehydrogenase family protein [M
     0.0023   13.5   1.1       0.43    6.0   0.1    2.3  2  WP_015336090.1  FAD-dependent oxidoreductase [Maridesulfovibr
     0.0023   13.4   0.1     0.0042   12.6   0.1    1.3  1  WP_015335681.1  geranylgeranyl reductase family protein [Mari
     0.0076   11.8   1.5        0.4    6.1   0.2    2.2  2  WP_015337462.1  dihydrolipoyl dehydrogenase family protein [M
     0.0096   11.4   0.9       0.15    7.4   0.1    2.2  2  WP_015336995.1  thioredoxin-disulfide reductase [Maridesulfov
  ------ inclusion threshold ------
      0.014   10.9   0.2      0.019   10.4   0.2    1.1  1  WP_015336204.1  NAD(P)/FAD-dependent oxidoreductase [Maridesu


Domain annotation for each sequence (and alignments):
>> WP_015335438.1  adenylyl-sulfate reductase subunit alpha [Maridesulfovibrio hydrothermalis]
   #    score  bias  c-Evalue  i-Evalue hmmfrom  hmm to    alifrom  ali to    envfrom  env to     acc
 ---   ------ ----- --------- --------- ------- -------    ------- -------    ------- -------    ----
   1 !  908.5   2.0  1.5e-276  3.3e-274      45     626 ..      16     661 ..       3     663 .] 0.95

  Alignments for each domain:
  == domain 1  score: 908.5 bits;  conditional E-value: 1.5e-276
  apra_Neukirchen_a  45 kelevveletDiLiiGGGmagcgAAveake.ak....dlkvvlveKAaierSGavAaGlsAinaYigenetpedyvryvrkdlmgivReDLv 131
                        +e+e +e e+D+L++GGGm+ cg A+ea +  +    d++++l++KAa+erSGa+A+GlsAin+Y+gen+  +dyvr+vr+dlmg+vReDL+
     WP_015335438.1  16 AEPELIEKEVDLLLVGGGMGNCGVAYEACRwIEkvggDMSIMLLDKAAMERSGAIAQGLSAINTYLGEND-ADDYVRMVRTDLMGLVREDLI 106
                        47999999*********************98555999*********************************.********************* PP

  apra_Neukirchen_a 132 ldiarhvdevvkkleewGLpilkdenGk...................yvrrGkwqikInGesyKpivAeaakkalgv.evlnrvfitdllvd 203
                        +d++rhvd++v+++eewGLp++ +++Gk                    vr+G+wq++InGesyK+ivAeaak alg+ ++++r+fi+++l+d
     WP_015335438.1 107 FDLGRHVDDSVHLFEEWGLPCWIKKDGKnldgaaakaaglslrngdeCVRSGRWQMMINGESYKCIVAEAAKLALGEeNYMERIFIVKMLLD 198
                        **********************8899999**********************************************998************** PP

  apra_Neukirchen_a 204 ..ednrvaGAvgfsvrenkfyvikakavivatGGAagiyrprsvgegrgraWYppfntGsgyamgiraGAemttmEnrfvalRfKDtygPvg 293
                          e nr+aGAvgfs+renk+yv+k++a +va+GGA+++yrprs+geg graWYp++n+Gs+y+m++++GAemt+mEnrfv++RfKD+ygPvg
     WP_015335438.1 199 anEPNRIAGAVGFSTRENKVYVFKCNAAVVACGGAVNVYRPRSTGEGLGRAWYPVWNAGSTYTMCAQVGAEMTMMENRFVPARFKDGYGPVG 290
                        9966**************************************************************************************** PP

  apra_Neukirchen_a 294 tiallvkakavnalgeeyee........elkk..eYgkak.iptslRnyatleevkeGrgPiyldteealq..........dkeleeelwed 364
                        +++ll+kaka+n +ge+y+e           +   Y+k++ ipt+lRn+++l+e++eGrgPiy+dt +alq          +k+le+e+wed
     WP_015335438.1 291 AWFLLFKAKATNYKGEDYCEtnramlkpY--EerGYAKGHvIPTCLRNHMMLREMREGRGPIYMDTATALQntfkdlspaeQKHLESEAWED 380
                        *******************8776644331..0234799999******************************87776666555********** PP

  apra_Neukirchen_a 365 fLdmaisqallwaeeniepekenvEiegtePyivGsHaacsGyWv...dl................ynrmtTvkgLfaaGdvaGgsphkfvs 437
                        fLdm+++qa lwa++niepek+ +Ei++tePy++GsH++c+G+W+   d                 ynrmtTv+gL++++d++G+s+hkf+s
     WP_015335438.1 381 FLDMCVGQANLWACQNIEPEKSGSEIMPTEPYLLGSHSGCCGIWTsgpDEdwvpedykvkadngkvYNRMTTVNGLWTCADGVGASGHKFSS 472
                        *********************************************877336788889999999***************************** PP

  apra_Neukirchen_a 438 GslaeGriAakaavkyildekdekpeldeeeveelkeeiykpletleekkkettagev.pnyitpeeleerlqkimdeYagGistnYetnek 528
                        Gs+aeGri +k++v++++d+kd+kp l+ e+ ++l++eiy+p+ t+ee k+ +t++ v pnyitp+++++rl+k++deY gG+ t+Y t+++
     WP_015335438.1 473 GSHAEGRIVGKQMVRWVMDHKDFKPVLK-ENGADLMKEIYQPWYTYEEGKAISTDPVVnPNYITPKNFMMRLMKCTDEYGGGVGTMYVTSKS 563
                        ***********************99999.88899**********************99********************************** PP

  apra_Neukirchen_a 529 kLeialeklemLkedleklaAedlheLlrawElihRllvaeaviehllfRkEtRwpgyyeraDypelddenwkkfvnskydpetgeieiikr 620
                         L+++ ++lemL+ed++klaA+dlheL+r+wE  hRl++++++++h++fR+E+R+pg+y+r D++ ldd++wk+fvnskyd e+g ++i+k+
     WP_015335438.1 564 LLQTGFKLLEMLEEDSRKLAARDLHELMRCWEQFHRLWTVRLHMQHIEFREESRYPGFYYRGDFMGLDDSKWKCFVNSKYDVENGVTNIFKK 655
                        ******************************************************************************************** PP

  apra_Neukirchen_a 621 plvelv 626
                         +++++
     WP_015335438.1 656 AYHQII 661
                        **9998 PP

>> WP_015337146.1  L-aspartate oxidase [Maridesulfovibrio hydrothermalis]
   #    score  bias  c-Evalue  i-Evalue hmmfrom  hmm to    alifrom  ali to    envfrom  env to     acc
 ---   ------ ----- --------- --------- ------- -------    ------- -------    ------- -------    ----
   1 !   46.8   1.3   8.6e-16   1.8e-13      49     513 ..       3     478 ..       1     482 [. 0.76

  Alignments for each domain:
  == domain 1  score: 46.8 bits;  conditional E-value: 8.6e-16
  apra_Neukirchen_a  49 vveletDiLiiGGGmagcgAAveakeakdlkvvlveKAaierSGa..vAaGlsAinaYigenetpedyvryvrkdlmgivReDLvldiarhv 138
                         +++++++L+iG G++gc++A++++e+ +++v+l+ + +    G   +A+G   i  Y g+++ p+   + +r+   +   +  v  +a++ 
     WP_015337146.1   3 DHRIRAEVLVIGSGISGCISALTIAEK-GIEVTLLTQGEDLFTGNtrLAQGG--I-VYTGPEDCPKALESDIRTAGWDYNNKKAVRAMAKNG 90 
                        567899******************985.588888888887777753378884..4.7***999999999999999999999*********** PP

  apra_Neukirchen_a 139 devvkk..leewGLpilkdenGky..vrrGkwqi.kI......nGesyKpivAeaakkalgvevlnrvfitdllvd............ednr 207
                         ev k+  l+++ +p+ kd++G+y   r+G + + +I       G s+  ++A+++ ++  ++v+ + +++dll++              n+
     WP_015337146.1  91 PEVLKRlfLDKYPVPFHKDDDGEYslTREGGHAVpRIlycadhTGQSIMEVLAKNVAEHPYIRVCTNRTAIDLLTNhhhargtefmytLSNK 182
                        ****98445**************633466655542343333438**************99998887778888888889999*99999945** PP

  apra_Neukirchen_a 208 vaGAvgfsvrenkfyvikakavivatGGAagiyrprsvgegrgraWYppfntGsgyamgiraGAemttmEn.rfvalR.fKDtygPvgtial 297
                        + GA+ ++   n + ++ a  +++atGG  +iy+   +  ++g       + Gsg am+ ra A +   E+ +f ++  f+ t +     +l
     WP_015337146.1 183 CLGAYVYNESRNVVETVLADFTVLATGGLGQIYQHTTN--STG-------SIGSGIAMANRAKARVINAEMvQFHPTTyFQGTRSRASRRFL 265
                        *********************************97655..444.......67**********999999998457765425666666555554 PP

  apra_Neukirchen_a 298 ......lvkakavnalgeeyeeelkkeY..gkak.iptslRnyatleevkeGrgPi.yldteealqdkeleeelwedfLdmaisqallwaee 379
                              + +ak +n+ ge ++   ++ Y  + a   p+ +    +l e+ + +  + yld  +       +++l + f    +++  + a+ 
     WP_015337146.1 266 iseavrGEGAKLINSSGEAFM---HH-YdpR-ADlAPRDIVTRSILDEMFKTEEECvYLDAANH-----VKHDLTKRF----PTIYGKCADA 343
                        1111116679***********...66.7532.33579999999999999776655416665544.....556666665....9********* PP

  apra_Neukirchen_a 380 niepekenvEiegtePyivGsHaacsGyWvdlynrmtTvkgLfaaGdva..Ggs.phkfvsGslaeGriAakaavkyildekdekpeldeee 468
                        + +++ke++ + ++      +H  c G+ vd  + +tT++ L+  G+++  G   +++  s sl eG + +++a + i+ ++++k +++++ 
     WP_015337146.1 344 GLDITKEPIPVVPA------AHYFCGGILVDE-KGKTTLDRLYSVGECSctGVHgGNRLASTSLLEGMLWGNTAGEDIAARASKKSKINRKM 428
                        *********77776......5556778999**.*************976224333789********************99988888888555 PP

  apra_Neukirchen_a 469 veelkeeiykpletleekkkettag.....ev.pnyitpeeleerlqkimd 513
                        + + + + ++p ++ +e+ + + ++     ++  ny+ + +   rl++ +d
     WP_015337146.1 429 L-DAIPDWESPGNNSNEDPALIAQDwafirSImWNYVGITRSTARLNRAID 478
                        4.4455556665555544433333333333344666666666666666666 PP

>> WP_015335079.1  fumarate reductase flavoprotein subunit [Maridesulfovibrio hydrothermalis]
   #    score  bias  c-Evalue  i-Evalue hmmfrom  hmm to    alifrom  ali to    envfrom  env to     acc
 ---   ------ ----- --------- --------- ------- -------    ------- -------    ------- -------    ----
   1 !    9.2   0.4   0.00021     0.046      53     100 ..       5      53 ..       1      73 [. 0.80
   2 !   15.9   0.1   1.9e-06   0.00041     186     243 ..     170     226 ..     131     232 .. 0.90
   3 !    7.4   0.0   0.00073      0.16     401     604 ..     369     566 ..     355     587 .. 0.65

  Alignments for each domain:
  == domain 1  score: 9.2 bits;  conditional E-value: 0.00021
  apra_Neukirchen_a  53 etDiLiiGGGmagcgAAveakeak.dlkvvlveKAaierSGavAaGlsA 100
                          D+L+iG+G ag   Avea++   d+ ++ +  A  ++S a   G++A
     WP_015335079.1   5 YSDLLVIGAGLAGERVAVEAAQDGfDVICLSIVPARRSHSSAAQGGMQA 53 
                        57*******************9665777777777777777777778877 PP

  == domain 2  score: 15.9 bits;  conditional E-value: 1.9e-06
  apra_Neukirchen_a 186 algvevlnrvfitdllvdednrvaGAvgfsvrenkfyvikakavivatGGAagiyrpr 243
                        +lg++v++r  ++ l+ d  + ++GAv   +r++++ v+ +ka+ ++tGG   iy+  
     WP_015335079.1 170 ELGINVFDRKEAISLIHDG-DVCTGAVVRCLRTGELEVYLSKATAICTGGFGRIYKAT 226
                        3688*************65.99**********************************86 PP

  == domain 3  score: 7.4 bits;  conditional E-value: 0.00073
  apra_Neukirchen_a 401 HaacsGyWvdlynrmtTvkgLfaaGdvaGgsphkfv..sG.slaeGriAakaavkyi.....ldekdekpeldeeeveelkeeiykpletle 484
                        H +++G+ +d+      +kgLf aG++a    h f   +G slae  +A+  + ++i       e+d+k++l  ++v+++++++ k    l 
     WP_015335079.1 369 HYTMAGVRTDKDGAVYGLKGLFSAGEAACWDMHGFNrlGGnSLAETVVAGGIIGRKIseflqGYETDFKTALVGDAVRKEQDRMDK----LA 456
                        55566777766566778999999999999999999533444888888887777777744333223334444444444444444444....55 PP

  apra_Neukirchen_a 485 ekkkettagevpnyitpeeleerlqk..imdeYagGistnYetnekkLeialeklemLkedleklaAedlheLlrawElihRllvaeavieh 574
                        +      +++v  y   ee++++l+    +    +G+++  et + +L++a++ +      ++ +      e+  a  +  ++ +a ++ + 
     WP_015335079.1 457 SGA--NGKENV--YKVREEMQDALMDgcFVFRNDAGLKKCIETLQGTLDKARK-VGL---VSSGVG--ANPEMAAALKIEGQVKIAMCIAKG 538
                        443..223323..5555566666554112223345555555555555555543.222...223333..4679999***************** PP

  apra_Neukirchen_a 575 llfRkEtRwpgyyeraDypelddenwkkfv 604
                         l R E+R  g ++r Dy +++d++w   +
     WP_015335079.1 539 ALERTESR--GSHNREDYTDRNDRDWLNRT 566
                        *******9..999*************8655 PP

>> WP_027177315.1  NAD(P)/FAD-dependent oxidoreductase [Maridesulfovibrio hydrothermalis]
   #    score  bias  c-Evalue  i-Evalue hmmfrom  hmm to    alifrom  ali to    envfrom  env to     acc
 ---   ------ ----- --------- --------- ------- -------    ------- -------    ------- -------    ----
   1 !   22.5   0.0     2e-08   4.2e-06      49      87 ..       6      44 ..       1      51 [. 0.88
   2 !    5.7   0.1    0.0025      0.53     415     453 ..     429     465 ..     422     468 .] 0.82

  Alignments for each domain:
  == domain 1  score: 22.5 bits;  conditional E-value: 2e-08
  apra_Neukirchen_a 49 vveletDiLiiGGGmagcgAAveakeakdlkvvlveKAa 87
                       + + e D++i+GGG ag +AA+ + e++dl+v+++eK +
     WP_027177315.1  6 TGKKEFDVIIVGGGPAGLFAAFYLGENTDLDVLVIEKGK 44
                       456799******************************965 PP

  == domain 2  score: 5.7 bits;  conditional E-value: 0.0025
  apra_Neukirchen_a 415 mtTvkgLfaaGdvaGgsphkfvsGslaeGriAakaavky 453
                        +t ++gLf aGd+ G +++  +  + a G i ak++++ 
     WP_027177315.1 429 ETALEGLFVAGDGPGVAGNIVS--ASATGIIPAKEIARR 465
                        799************9998544..567899999988775 PP

>> WP_015335708.1  FAD-dependent oxidoreductase [Maridesulfovibrio hydrothermalis]
   #    score  bias  c-Evalue  i-Evalue hmmfrom  hmm to    alifrom  ali to    envfrom  env to     acc
 ---   ------ ----- --------- --------- ------- -------    ------- -------    ------- -------    ----
   1 !   15.5   0.0   2.6e-06   0.00056      36      85 ..     226     275 ..     192     279 .. 0.75
   2 !    6.0   0.1     0.002      0.43     411     433 ..     499     520 ..     469     551 .. 0.83

  Alignments for each domain:
  == domain 1  score: 15.5 bits;  conditional E-value: 2.6e-06
  apra_Neukirchen_a  36 allaalamkkelevve.letDiLiiGGGmagcgAAveakeakdlkvvlveK 85 
                        +l+  ++ k+++e++e  + D++iiGGG ag  A + ak+ ++l+++++eK
     WP_015335708.1 226 ILAEQREKKQHPEEKEfEDIDLVIIGGGPAGMSAGIYAKR-SGLSCIILEK 275
                        34444455577887775789***************99886.5699999998 PP

  == domain 2  score: 6.0 bits;  conditional E-value: 0.002
  apra_Neukirchen_a 411 lynrmtTvkgLfaaGdvaGgsph 433
                           ++t+v+ ++aaGdv Gg+ +
     WP_015335708.1 499 P-AQRTSVERIYAAGDVTGGVRQ 520
                        4.789**************9865 PP

>> WP_015337320.1  NAD(P)/FAD-dependent oxidoreductase [Maridesulfovibrio hydrothermalis]
   #    score  bias  c-Evalue  i-Evalue hmmfrom  hmm to    alifrom  ali to    envfrom  env to     acc
 ---   ------ ----- --------- --------- ------- -------    ------- -------    ------- -------    ----
   1 !   10.5   0.1   8.6e-05     0.018      51      85 ..       3      36 ..       1      40 [. 0.85
   2 ?   -2.1   0.1      0.57   1.2e+02     220     235 ..     102     117 ..      94     121 .. 0.81
   3 ?   -1.8   0.1      0.45        97      54      83 ..     149     177 ..     129     180 .. 0.80
   4 !    7.0   0.0   0.00095       0.2     410     454 ..     259     300 ..     238     303 .] 0.75

  Alignments for each domain:
  == domain 1  score: 10.5 bits;  conditional E-value: 8.6e-05
  apra_Neukirchen_a 51 eletDiLiiGGGmagcgAAveakeakdlkvvlveK 85
                       e++ Di+i+G+G ag  AA++ +++ +lkv+++ K
     WP_015337320.1  3 ETNYDIIILGAGPAGLQAAIHSARK-GLKVLILGK 36
                       6789****************98864.699999877 PP

  == domain 2  score: -2.1 bits;  conditional E-value: 0.57
  apra_Neukirchen_a 220 kfyvikakavivatGG 235
                        +  v+k ka+i++tG 
     WP_015337320.1 102 ETKVFKTKAIIICTGT 117
                        5679**********95 PP

  == domain 3  score: -1.8 bits;  conditional E-value: 0.45
  apra_Neukirchen_a  54 tDiLiiGGGmagcgAAveake.akdlkvvlv 83 
                         ++ ++GG  a+ g A+++ + a+  kv lv
     WP_015337320.1 149 EEVAVVGGESAAAGGALHLTHlAS--KVHLV 177
                        57899***********99998554..44444 PP

  == domain 4  score: 7.0 bits;  conditional E-value: 0.00095
  apra_Neukirchen_a 410 dlynrmtTvkgLfaaGdvaGgsphkfvsGslaeGriAakaavkyi 454
                        d+ +++t v+g+faaGd++G         ++ eG +A+ +a+k++
     WP_015337320.1 259 DK-QQRTNVPGIFAAGDICGPPL--QMAKAVGEGCVAGLSAAKFV 300
                        44.899*************9533..34556667777777666665 PP

>> WP_015335437.1  CoB--CoM heterodisulfide reductase iron-sulfur subunit A family protein [Maridesulfovibrio hydrotherm
   #    score  bias  c-Evalue  i-Evalue hmmfrom  hmm to    alifrom  ali to    envfrom  env to     acc
 ---   ------ ----- --------- --------- ------- -------    ------- -------    ------- -------    ----
   1 !   15.9   0.1     2e-06   0.00043      55      86 ..       4      34 ..       1      37 [. 0.88

  Alignments for each domain:
  == domain 1  score: 15.9 bits;  conditional E-value: 2e-06
  apra_Neukirchen_a 55 DiLiiGGGmagcgAAveakeakdlkvvlveKA 86
                        iL++GGG +g  AA+ea+e    +v +veKA
     WP_015335437.1  4 SILVVGGGFSGITAALEAAEVG-HEVFIVEKA 34
                       69****************9854.79******9 PP

>> WP_015334984.1  glycerol-3-phosphate dehydrogenase/oxidase [Maridesulfovibrio hydrothermalis]
   #    score  bias  c-Evalue  i-Evalue hmmfrom  hmm to    alifrom  ali to    envfrom  env to     acc
 ---   ------ ----- --------- --------- ------- -------    ------- -------    ------- -------    ----
   1 !    5.5   0.0    0.0028      0.61      47      85 ..      10      47 ..       1      55 [. 0.78
   2 !    8.0   0.0   0.00047       0.1     192     234 ..     184     226 ..     170     229 .. 0.90

  Alignments for each domain:
  == domain 1  score: 5.5 bits;  conditional E-value: 0.0028
  apra_Neukirchen_a 47 levveletDiLiiGGGmagcgAAveakeakdlkvvlveK 85
                       ++      D++iiGGG+ g g+ + a+  ++++v+l+e+
     WP_015334984.1 10 MDDSSRVWDFIIIGGGATGLGSGLDAAA-RGYSVLLLEQ 47
                       55555567****************9985.5688888887 PP

  == domain 2  score: 8.0 bits;  conditional E-value: 0.00047
  apra_Neukirchen_a 192 lnrvfitdllvdednrvaGAvgfsvrenkfyvikakavivatG 234
                        ln   +t l+ d+ + v+G+ + +  ++k y +kakavi atG
     WP_015334984.1 184 LNYTRVTGLVKDSSGYVCGVQAEDKISGKSYELKAKAVINATG 226
                        788899******99****************************9 PP

>> WP_015336210.1  CoB--CoM heterodisulfide reductase iron-sulfur subunit A family protein [Maridesulfovibrio hydrotherm
   #    score  bias  c-Evalue  i-Evalue hmmfrom  hmm to    alifrom  ali to    envfrom  env to     acc
 ---   ------ ----- --------- --------- ------- -------    ------- -------    ------- -------    ----
   1 !   13.5   0.0   1.1e-05    0.0023      47      85 ..     133     170 ..      86     174 .. 0.69

  Alignments for each domain:
  == domain 1  score: 13.5 bits;  conditional E-value: 1.1e-05
  apra_Neukirchen_a  47 levveletDiLiiGGGmagcgAAveakeakdlkvvlveK 85 
                         +   ++  ++i+GGG+ag  AA+  +   +l+v+lveK
     WP_015336210.1 133 SKSFDVNKKVMIVGGGVAGIQAALDCADG-GLDVILVEK 170
                        235557789***************99864.699*****9 PP

>> WP_015336458.1  dihydrolipoyl dehydrogenase family protein [Maridesulfovibrio hydrothermalis]
   #    score  bias  c-Evalue  i-Evalue hmmfrom  hmm to    alifrom  ali to    envfrom  env to     acc
 ---   ------ ----- --------- --------- ------- -------    ------- -------    ------- -------    ----
   1 !   13.4   0.1   1.1e-05    0.0025      45      86 ..       4      44 ..       1      77 [. 0.80
   2 ?   -2.7   0.1      0.82   1.8e+02      55      84 ..     182     210 ..     171     211 .. 0.75

  Alignments for each domain:
  == domain 1  score: 13.4 bits;  conditional E-value: 1.1e-05
  apra_Neukirchen_a 45 kelevveletDiLiiGGGmagcgAAveakeakdlkvvlveKA 86
                       +++ +++ + D++++G+G +g  AAvea+e+ ++kv lveK 
     WP_015336458.1  4 NNFPTENRSYDLVVVGAGPGGFDAAVEAAEE-GIKVALVEKE 44
                       5677888999******************975.6*******95 PP

  == domain 2  score: -2.7 bits;  conditional E-value: 0.82
  apra_Neukirchen_a  55 DiLiiGGGmagcgAAveakeakdlkvvlve 84 
                         +L+iG+G  g   A  a+  +++k+++v+
     WP_015336458.1 182 SLLVIGAGFIGLEMAQIAH-RTGTKITVVD 210
                        689*****99988875544.4567777776 PP

>> WP_015336090.1  FAD-dependent oxidoreductase [Maridesulfovibrio hydrothermalis]
   #    score  bias  c-Evalue  i-Evalue hmmfrom  hmm to    alifrom  ali to    envfrom  env to     acc
 ---   ------ ----- --------- --------- ------- -------    ------- -------    ------- -------    ----
   1 !    5.9   0.1     0.002      0.43      55      80 ..     401     426 ..     352     441 .. 0.80
   2 !    6.0   0.1     0.002      0.43      47      84 ..     518     556 ..     479     560 .. 0.76

  Alignments for each domain:
  == domain 1  score: 5.9 bits;  conditional E-value: 0.002
  apra_Neukirchen_a  55 DiLiiGGGmagcgAAveakeakdlkv 80 
                         + +iGGG+ag   A++++++ +  v
     WP_015336090.1 401 KVAVIGGGAAGISVAWQIRRKGHEAV 426
                        588****************9663333 PP

  == domain 2  score: 6.0 bits;  conditional E-value: 0.002
  apra_Neukirchen_a  47 le.vveletDiLiiGGGmagcgAAveakeakdlkvvlve 84 
                        ++ + e+   ++iiG+G+ gc  A+e  +    +++l++
     WP_015336090.1 518 MKgKAEVGERVVIIGAGNVGCDVATECGRMGAKDILLID 556
                        33245566789*****************98888888877 PP

>> WP_015335681.1  geranylgeranyl reductase family protein [Maridesulfovibrio hydrothermalis]
   #    score  bias  c-Evalue  i-Evalue hmmfrom  hmm to    alifrom  ali to    envfrom  env to     acc
 ---   ------ ----- --------- --------- ------- -------    ------- -------    ------- -------    ----
   1 !   12.6   0.1     2e-05    0.0042      54      90 ..       5      40 ..       2      43 .. 0.90

  Alignments for each domain:
  == domain 1  score: 12.6 bits;  conditional E-value: 2e-05
  apra_Neukirchen_a 54 tDiLiiGGGmagcgAAveakeakdlkvvlveKAaier 90
                        D++i GGG  g  AA+ ++++ + kv +++KA+  r
     WP_015335681.1  5 FDVIIAGGGPTGSTAACVLARK-GFKVAIIDKAEFPR 40
                       7****************99875.69********9866 PP

>> WP_015337462.1  dihydrolipoyl dehydrogenase family protein [Maridesulfovibrio hydrothermalis]
   #    score  bias  c-Evalue  i-Evalue hmmfrom  hmm to    alifrom  ali to    envfrom  env to     acc
 ---   ------ ----- --------- --------- ------- -------    ------- -------    ------- -------    ----
   1 !    6.1   0.2    0.0019       0.4      51      85 ..       3      36 ..       1      50 [. 0.84
   2 !    4.7   0.1    0.0047         1     410     452 ..     294     333 ..     281     382 .. 0.83

  Alignments for each domain:
  == domain 1  score: 6.1 bits;  conditional E-value: 0.0019
  apra_Neukirchen_a 51 eletDiLiiGGGmagcgAAveakeakdlkvvlveK 85
                       + + D+ +iGGG+ag   +  a++  ++kv+lveK
     WP_015337462.1  3 KYDYDLGVIGGGAAGLTVSSGASQL-GVKVLLVEK 36
                       56899**********9887777654.69******9 PP

  == domain 2  score: 4.7 bits;  conditional E-value: 0.0047
  apra_Neukirchen_a 410 dlynrmtTvkgLfaaGdvaGgsphkfvsGslaeGriAakaavk 452
                        d  + +t+v  ++aaGdv+G    +f   +  eG i   +av 
     WP_015337462.1 294 DA-RMRTSVADIYAAGDVIGKY--RFTHAAGYEGGIVVSNAVF 333
                        55.77899************75..5666666777777777665 PP

>> WP_015336995.1  thioredoxin-disulfide reductase [Maridesulfovibrio hydrothermalis]
   #    score  bias  c-Evalue  i-Evalue hmmfrom  hmm to    alifrom  ali to    envfrom  env to     acc
 ---   ------ ----- --------- --------- ------- -------    ------- -------    ------- -------    ----
   1 !    7.4   0.1   0.00072      0.15      54      85 ..       4      34 ..       1      37 [. 0.84
   2 ?    2.5   0.1     0.022       4.8     413     455 ..     262     303 ..     238     305 .] 0.87

  Alignments for each domain:
  == domain 1  score: 7.4 bits;  conditional E-value: 0.00072
  apra_Neukirchen_a 54 tDiLiiGGGmagcgAAveakeakdlkvvlveK 85
                        D ++iGGG ag  AA+ +++a  ++ ++veK
     WP_015336995.1  4 YDAVVIGGGPAGMAAALYLARAG-VHFLVVEK 34
                       699**************999864.77777777 PP

  == domain 2  score: 2.5 bits;  conditional E-value: 0.022
  apra_Neukirchen_a 413 nrmtTvkgLfaaGdvaGgsphkfvsGslaeGriAakaavkyil 455
                        + +++++g++aaGd+     ++ v+ ++ +G  Aa aa +y++
     WP_015336995.1 262 EMESSIPGIYAAGDIRSKKCRQVVT-AVGDGATAATAAFAYLE 303
                        56789**********9999988777.89999999999999985 PP

>> WP_015336204.1  NAD(P)/FAD-dependent oxidoreductase [Maridesulfovibrio hydrothermalis]
   #    score  bias  c-Evalue  i-Evalue hmmfrom  hmm to    alifrom  ali to    envfrom  env to     acc
 ---   ------ ----- --------- --------- ------- -------    ------- -------    ------- -------    ----
   1 ?   10.4   0.2   8.8e-05     0.019      48      86 ..       8      45 ..       1      57 [. 0.77

  Alignments for each domain:
  == domain 1  score: 10.4 bits;  conditional E-value: 8.8e-05
  apra_Neukirchen_a 48 evveletDiLiiGGGmagcgAAveakeakdlkvvlveKA 86
                       ++++ + D++i+G+G++g ++A++a++    +v++++ A
     WP_015336204.1  8 SENNSTYDVIILGAGASGLYCAMHAAKLG-KQVLVLDHA 45
                       4556688******************9943.467777766 PP


Internal pipeline statistics summary:
-------------------------------------
Query model(s):                            1  (670 nodes)
Target sequences:                       3221  (1070040 residues searched)
Passed MSV filter:                       130  (0.0403601); expected 64.4 (0.02)
Passed bias filter:                       98  (0.0304253); expected 64.4 (0.02)
Passed Vit filter:                        31  (0.00962434); expected 3.2 (0.001)
Passed Fwd filter:                        15  (0.00465694); expected 0.0 (1e-05)
Initial search space (Z):               3221  [actual number of targets]
Domain search space  (domZ):              15  [number of targets reported over threshold]
# CPU time: 0.07u 0.00s 00:00:00.07 Elapsed: 00:00:00.04
# Mc/sec: 15208.69
//
[ok]
