# Supplementary material for: Sulfur disproportionation occurs globally across anoxic habitats and has multiple mechanisms of independent evolutionary origin
Source: ISME J. 2026 Mar 2;20(1):wrag042. doi: 10.1093/ismejo/wrag042 (PMC12998232; doi:10.1093/ismejo/wrag042)
Supplement: Sup_File_1_HMM_wrag042 [file sup_file_1_hmm_wrag042.zip › SupFile1_HMM/SupFile1c_results/apra_Neukirchen_a-hmm-037_Halodesulfovibrio_marinisediminis_NMRC_101113_GCF_900129975.txt]

# hmmsearch :: search profile(s) against a sequence database
# HMMER 3.4 (Aug 2023); http://hmmer.org/
# Copyright (C) 2023 Howard Hughes Medical Institute.
# Freely distributed under the BSD open source license.
# - - - - - - - - - - - - - - - - - - - - - - - - - - - - - - - - - - - -
# query HMM file:                  /Users/lukas/OneDrive/2023_Sulfur/20250723_HMM/profiles_all/apra_Neukirchen_a.hmm
# target sequence database:        /Users/lukas/OneDrive/2023_Sulfur/20250626_HMM/db_new/037_Halodesulfovibrio_marinisediminis_NMRC_101113_GCF_900129975.fas
# - - - - - - - - - - - - - - - - - - - - - - - - - - - - - - - - - - - -

Query:       apra_Neukirchen_a  [M=670]
Scores for complete sequences (score includes all domains):
   --- full sequence ---   --- best 1 domain ---    -#dom-
    E-value  score  bias    E-value  score  bias    exp  N  Sequence       Description
    ------- ------ -----    ------- ------ -----   ---- --  --------       -----------
   9.5e-276  913.5   1.4   1.1e-275  913.3   1.4    1.0  1  WP_074216941.1  adenylyl-sulfate reductase subunit alpha [Hal
    9.7e-20   67.6   0.3    1.4e-15   53.8   0.0    2.3  2  WP_074217191.1  L-aspartate oxidase [Halodesulfovibrio marini
    7.6e-15   51.4   0.4    7.2e-08   28.3   0.3    2.6  2  WP_074217843.1  fumarate reductase flavoprotein subunit [Halo
    2.8e-12   42.9   3.7      2e-06   23.6   0.0    2.8  2  WP_074216702.1  fumarate reductase flavoprotein subunit [Halo
    2.2e-07   26.7   0.3    0.00026   16.6   0.0    2.1  2  WP_074216627.1  NAD(P)/FAD-dependent oxidoreductase [Halodesu
    5.7e-06   22.0   0.4      0.012   11.0   0.0    2.1  2  WP_245796726.1  glycerol-3-phosphate dehydrogenase/oxidase [H
    1.3e-05   20.9   0.1      0.012   11.0   0.0    2.5  3  WP_074217851.1  FAD-dependent oxidoreductase [Halodesulfovibr
    7.1e-05   18.4   7.4      0.009   11.5   0.2    3.7  5  WP_074217568.1  NAD(P)/FAD-dependent oxidoreductase [Halodesu
    0.00021   16.9   0.9      0.052    9.0   0.1    2.2  2  WP_074215563.1  thioredoxin-disulfide reductase [Halodesulfov
     0.0011   14.6   0.0     0.0014   14.1   0.0    1.1  1  WP_074216078.1  NAD(P)/FAD-dependent oxidoreductase [Halodesu
     0.0015   14.1   0.0     0.0024   13.4   0.0    1.2  1  WP_074215065.1  CoB--CoM heterodisulfide reductase iron-sulfu
     0.0015   14.0   0.6       0.03    9.7   0.3    2.2  2  WP_074217392.1  NAD(P)/FAD-dependent oxidoreductase [Halodesu
     0.0017   13.9   0.4     0.0022   13.5   0.4    1.1  1  WP_074215715.1  NAD(P)/FAD-dependent oxidoreductase [Halodesu
     0.0018   13.8   0.1     0.0027   13.2   0.1    1.2  1  WP_074216942.1  CoB--CoM heterodisulfide reductase iron-sulfu
     0.0041   12.6   0.2      0.006   12.1   0.2    1.2  1  WP_074214992.1  NAD(P)/FAD-dependent oxidoreductase [Halodesu
  ------ inclusion threshold ------
      0.013   11.0   0.1       0.57    5.5   0.0    2.1  2  WP_074216654.1  pyridine nucleotide-disulfide oxidoreductase/
      0.023   10.1   0.0      0.037    9.4   0.0    1.3  1  WP_074216566.1  NAD(P)/FAD-dependent oxidoreductase [Halodesu
      0.025   10.0   0.0      0.023   10.1   0.0    1.1  1  WP_074216336.1  helix-turn-helix transcriptional regulator [H
      0.036    9.5   0.5      0.049    9.1   0.5    1.1  1  WP_175566011.1  FAD-binding oxidoreductase [Halodesulfovibrio
      0.041    9.3   1.7      0.047    9.1   0.5    1.6  2  WP_074217273.1  FAD-dependent oxidoreductase [Halodesulfovibr


Domain annotation for each sequence (and alignments):
>> WP_074216941.1  adenylyl-sulfate reductase subunit alpha [Halodesulfovibrio marinisediminis]
   #    score  bias  c-Evalue  i-Evalue hmmfrom  hmm to    alifrom  ali to    envfrom  env to     acc
 ---   ------ ----- --------- --------- ------- -------    ------- -------    ------- -------    ----
   1 !  913.3   1.4  7.2e-278  1.1e-275      45     627 ..      16     663 ..       3     665 .] 0.96

  Alignments for each domain:
  == domain 1  score: 913.3 bits;  conditional E-value: 7.2e-278
  apra_Neukirchen_a  45 kelevveletDiLiiGGGmagcgAAveake.ak....dlkvvlveKAaierSGavAaGlsAinaYigenetpedyvryvrkdlmgivReDLv 131
                        +e+ +ve+++DiL++GGGm+ cgAA+ea + a+    +lk++lv+KAa+erSGavA+GlsAin+Y+g+n+  +dyvr+vr+dlmg+vReDL+
     WP_074216941.1  16 AEPAIVEHDVDILMVGGGMGNCGAAFEAVRwAEkyapELKILLVDKAALERSGAVAQGLSAINTYLGDNT-ADDYVRMVRTDLMGLVREDLI 106
                        468899**********************9986679999*******************************9.********************* PP

  apra_Neukirchen_a 132 ldiarhvdevvkkleewGLpil.kdenGk...................yvrrGkwqikInGesyKpivAeaakkalgv.evlnrvfitdllv 202
                        +d++rhvd++v+++eewGLp++ kden k                   +vr+G+wq++InGe yK+ivAeaak+alg+ ++ +r+fi++ll+
     WP_074216941.1 107 FDLGRHVDDSVHLFEEWGLPCWiKDENDKnldgaaakaagkslrngdaPVRSGRWQMMINGEAYKCIVAEAAKNALGEdRIQERIFIVKLLL 198
                        ****************************9***********************************************999************* PP

  apra_Neukirchen_a 203 d..ednrvaGAvgfsvrenkfyvikakavivatGGAagiyrprsvgegrgraWYppfntGsgyamgiraGAemttmEnrfvalRfKDtygPv 292
                        d  e+nr+aGAvgf++r+n+++v++ +a++va+GGA+++y+prs+geg+graWYp++n+Gs+y+m++++GAemt+mEnrfv++RfKD+ygPv
     WP_074216941.1 199 DtnEENRIAGAVGFNLRDNEVHVYRTNAMVVACGGAVNVYKPRSTGEGMGRAWYPVWNAGSTYTMCAQVGAEMTMMENRFVPARFKDGYGPV 290
                        **989*************************************************************************************** PP

  apra_Neukirchen_a 293 gtiallvkakavnalgeeyee....elkk....eYgkak.iptslRnyatleevkeGrgPiyldteealq..........dkeleeelwedf 365
                        g+++ll+kaka+n +ge+y+     +lk      Y+k++ ipt+lRn+++l+e++eGrgPiy+dt++alq          +k+le+e+wedf
     WP_074216941.1 291 GAWFLLFKAKATNFRGEDYCVtnraMLKPyedrGYAKGHiIPTCLRNHMMLREMREGRGPIYMDTKTALQttfetltpaeQKHLESEAWEDF 382
                        ********************97776222233334699999******************************77766655544*********** PP

  apra_Neukirchen_a 366 LdmaisqallwaeeniepekenvEiegtePyivGsHaacsGyWv...dl................ynrmtTvkgLfaaGdvaGgsphkfvsG 438
                        Ldm+++qa lwa++ni+pe++ +Ei++tePy++GsH++c+G+W    d                 ynrmt+v gL++++d++G+s+hkf+sG
     WP_074216941.1 383 LDMCVGQANLWAAMNIQPEETGSEIMPTEPYLLGSHSGCCGIWAsgpDEewvpedykvraangkvYNRMTSVMGLWTCADGVGASGHKFSSG 474
                        ********************************************77743788888999********************************** PP

  apra_Neukirchen_a 439 slaeGriAakaavkyildekdekpeldeeeveelkeeiykpletleekkkettagev.pnyitpeeleerlqkimdeYagGistnYetnekk 529
                        s+aeGri++k++v+++ d+kd+kp+++ e+ ++l++ iy+p++++e+ k+ +t++ v p+yi+p+++++rl k +deY gG+ t+Y+t+e+ 
     WP_074216941.1 475 SHAEGRICGKQMVRWCIDHKDYKPAVA-EDSKDLADLIYRPFKNYEAGKAVSTDPVVnPEYISPKNFMMRLVKATDEYGGGVGTYYTTSEAA 565
                        **************************9.889************************99*********************************** PP

  apra_Neukirchen_a 530 LeialeklemLkedleklaAedlheLlrawElihRllvaeaviehllfRkEtRwpgyyeraDypelddenwkkfvnskydpetgeieiikrp 621
                        L+++ ++l+mL+ed+ klaA+dlheLlr+wE++hRl++++++++h+ fR EtR+pg+y+raD++ ldd++wk+fvnskydp+tge++i+k+p
     WP_074216941.1 566 LNTGFHLLDMLEEDSLKLAARDLHELLRCWENYHRLWTVRLHMQHIAFRTETRYPGFYYRADFMGLDDSKWKCFVNSKYDPKTGETTIFKKP 657
                        ******************************************************************************************** PP

  apra_Neukirchen_a 622 lvelve 627
                        ++++++
     WP_074216941.1 658 YYQIIP 663
                        ***995 PP

>> WP_074217191.1  L-aspartate oxidase [Halodesulfovibrio marinisediminis]
   #    score  bias  c-Evalue  i-Evalue hmmfrom  hmm to    alifrom  ali to    envfrom  env to     acc
 ---   ------ ----- --------- --------- ------- -------    ------- -------    ------- -------    ----
   1 !   12.1   0.1   3.8e-05     0.006      51      76 ..       5      30 ..       1      52 [. 0.79
   2 !   53.8   0.0     9e-18   1.4e-15     205     517 ..     183     461 ..     154     527 .] 0.74

  Alignments for each domain:
  == domain 1  score: 12.1 bits;  conditional E-value: 3.8e-05
  apra_Neukirchen_a 51 eletDiLiiGGGmagcgAAveakeak 76
                       ++ t +L+iG G+agc AA++++ + 
     WP_074217191.1  5 RHYTTVLVIGSGIAGCTAALRLADEG 30
                       55788***************998754 PP

  == domain 2  score: 53.8 bits;  conditional E-value: 9e-18
  apra_Neukirchen_a 205 dnrvaGAvgfsvrenkfyvikakavivatGGAagiyrprsvgegrgraWYppfntGsgyamgiraGAemttmE.nrfvalRfKDtygP...v 292
                        +n++ GA+ f+ +e+++ ++ a  +ivatGG  +iy    +         p  + Gsg amg+raGA +  mE ++f ++ f    g    +
     WP_074217191.1 183 ENECLGAYIFNEEEERVETMFADYTIVATGGIGQIYLHTTN---------PQGSIGSGVAMGFRAGATVHNMEfVQFHPTAFHHHSGQkflI 265
                        59**********************************97766.........44478******************559**********984445 PP

  apra_Neukirchen_a 293 gtiallvkakavnalgeeyeeelkkeY.gkak.iptslRnyatleevkeGrg.PiyldteealqdkeleeelwedfLdmaisqallwaeeni 381
                           + + +ak +n++ge ++    + Y ++a   p+ + + a++ e+ + +   +yldt+e+          ++d  +  +++    +e +i
     WP_074217191.1 266 TEAMRGEGAKLMNSKGEYFM---PN-YdKRADlAPRDIVARAIVDEMLKNEDdCVYLDTSEM----------KHDLANRFPTIFKRCLELGI 343
                        66667889************...66.74334468************9776651669***999..........56666778999********* PP

  apra_Neukirchen_a 382 epekenvEiegtePyivGsHaacsGyWvdlynrmtTvkgLfaaGdva..Ggs.phkfvsGslaeGriAakaavkyildekdekpeldeeeve 470
                        +++ke+v +      +  +H +c G+ v+  + +tT+  L+a G+++  G   +++  s sl e+ + a +a+k i+++++   +++     
     WP_074217191.1 344 DIRKEPVPV------VPAAHYSCGGILVNE-HGRTTIARLYATGECSctGVHgANRLASTSLLEALVWADNAAKHIKERAHL--TVS----- 421
                        ******955......557899999*****9.9************97621433246788888888888888888888765433..333..... PP

  apra_Neukirchen_a 471 elkeeiykpletleekkkettagevpnyitpeeleerlqkimdeYag 517
                        ++ +++   ++ l e++    ++       + +   r+ ++m +Y+g
     WP_074217191.1 422 QELRDVVPDWTPLGEDH--NDDP-----ALIAQDWSRIRNTMWNYVG 461
                        22222222222232222..1222.....3344445555555555555 PP

>> WP_074217843.1  fumarate reductase flavoprotein subunit [Halodesulfovibrio marinisediminis]
   #    score  bias  c-Evalue  i-Evalue hmmfrom  hmm to    alifrom  ali to    envfrom  env to     acc
 ---   ------ ----- --------- --------- ------- -------    ------- -------    ------- -------    ----
   1 !   28.3   0.3   4.6e-10   7.2e-08      53     243 ..       5     226 ..       1     231 [. 0.82
   2 !   20.1   0.0   1.4e-07   2.2e-05     415     606 ..     383     567 ..     354     583 .. 0.78

  Alignments for each domain:
  == domain 1  score: 28.3 bits;  conditional E-value: 4.6e-10
  apra_Neukirchen_a  53 etDiLiiGGGmagcgAAveakeak.dlkvvlveKAaierSGavAaGlsAi..naYigenetped.yvryvrkdlmgivReDLvldiarhvde 140
                         tD+L iG+G ag   Avea+++  ++ ++ +     ++S a   G++A   n+ +ge+++p+  + + v+    g + ++++   a     
     WP_074217843.1   5 YTDLLCIGAGLAGERVAVEAAKSGfKATCLSIVPPRRSHSSAAQGGMQAAlgNCVMGEGDSPDIhFADTVKGSDWG-CDQEVARIFADTAPI 95 
                        69*******************966677777777788888888889**99768*********996155666655555.667788999999999 PP

  apra_Neukirchen_a 141 vvkkleewGLpilkdenGk..............................yvrrGkwqikInGesyKpivAeaakkalgvevlnrvfitdllv 202
                        v++++ +wG+p  + e+G                                + r  +     G s+   + +++ +  +v++ +r  +  l+ 
     WP_074217843.1  96 VMREVAHWGVPWNRVEQGPatyykggkpfeaveskekhgliharafggtAKWRTCYTADGTGRSVLNTLDSMCLR-YDVNIHDRTQAEALIH 186
                        99****************99**************77777777777665533344444444566666666666666.579************* PP

  apra_Neukirchen_a 203 dednrvaGAvgfsvrenkfyvikakavivatGGAagiyrpr 243
                        d  ++++GA+   +r++++  + a a+++atGG   iy+  
     WP_074217843.1 187 DG-ENCIGAIVRCLRTGELMAYYATATLIATGGYGRIYKAT 226
                        65.89**********************************85 PP

  == domain 2  score: 20.1 bits;  conditional E-value: 1.4e-07
  apra_Neukirchen_a 415 mtTvkgLfaaGdvaGgsphkfv..sG.slaeGriAakaavkyild.ekdekpeldeeeveelkeeiykpletleekkkettagevpnyitpe 502
                        +  +kgLf aG++a    h f   +G slae  +A++ + k++++  + +  +++++++++   ++ ++++ l +       g      ++ 
     WP_074217843.1 383 AYGLKGLFSAGEAACWDMHGFNrlGGnSLAETVVAGRYVGKKVVEfLQGNVVDFKQAALRDAHMKVDEHIKFLASGA-----G----KESAI 465
                        55689***********9999954344589998888877777774412334567788888888888888766555443.....2....23677 PP

  apra_Neukirchen_a 503 eleerlqkimdeYagGistnYetnekkLeialeklemLkedleklaAedlh.....eLlrawElihRllvaeaviehllfRkEtRwpgyyer 589
                         l++++q im +Y+g +      n k L++a +kle+L  +++++  +        e+  a  +   +  a++     l R E+R  g ++r
     WP_074217843.1 466 GLRDEMQDIMMDYVGIFR-----NGKDLQTAVDKLEELYARSKNIGLQGNAigfnpEISLALRIPGMIKLAQCTAFGALKRTESR--GAHTR 550
                        99************9654.....89******************9875543222334999999***********************..99*** PP

  apra_Neukirchen_a 590 aDypelddenwkkfvns 606
                         Dype++d++w   +  
     WP_074217843.1 551 DDYPERNDKEWLNRTLA 567
                        ***********876655 PP

>> WP_074216702.1  fumarate reductase flavoprotein subunit [Halodesulfovibrio marinisediminis]
   #    score  bias  c-Evalue  i-Evalue hmmfrom  hmm to    alifrom  ali to    envfrom  env to     acc
 ---   ------ ----- --------- --------- ------- -------    ------- -------    ------- -------    ----
   1 !   17.6   1.5   8.2e-07   0.00013      52     243 ..       4     226 ..       1     232 [. 0.81
   2 !   23.6   0.0   1.3e-08     2e-06     405     609 ..     373     571 ..     361     590 .. 0.77

  Alignments for each domain:
  == domain 1  score: 17.6 bits;  conditional E-value: 8.2e-07
  apra_Neukirchen_a  52 letDiLiiGGGmagcgAAveakeak.dlkvvlveKAaierSGavAaGlsAi..naYigenetped.yvryvrkdlmgivReDLvldiarhvd 139
                        +  D+L iG+G ag   Avea++a  d+ ++ +     ++S a   G++A   na +g++++p+  + + v+    g + ++++   a    
     WP_074216702.1   4 IYSDLLCIGAGLAGERVAVEAAKAGfDVICLSIVPPRRSHSSAAQGGMQAAlgNAIMGDGDSPDIhFADTVKGSDWG-CDQEVARIFADTAP 94 
                        568*******************9775666665666666667777779*997689*******9996155666655555.66778889999999 PP

  apra_Neukirchen_a 140 evvkkleewGLpilkdenGk..............................yvrrGkwqikInGesyKpivAeaakkalgvevlnrvfitdll 201
                         v++++ +wG+p  + e G                                + r  +     G s+   + +++ +  +v + +r  +  l+
     WP_074216702.1  95 IVMREVAHWGVPWNRVEAGVhtyykggkpfdaeekrdkhgliharafggtAKWRTCYTADGTGRSVLNTLDSMCLR-YEVGIHDRTQAEALI 185
                        999*********9999999899*************88888888888666644444444455677777777777777.56999*******999 PP

  apra_Neukirchen_a 202 vdednrvaGAvgfsvrenkfyvikakavivatGGAagiyrpr 243
                         d  +++ GA+   ++++++  + a a+++atGG   iyr  
     WP_074216702.1 186 HDG-ENCLGAIVRCLKTGELKAYLATATLIATGGYGRIYRAT 226
                        965.89**********************************86 PP

  == domain 2  score: 23.6 bits;  conditional E-value: 1.3e-08
  apra_Neukirchen_a 405 sGyWvdlynrmtTvkgLfaaGdvaGgsphkfv..sG.slaeGriAakaavkyild.ekdekpeldeeeveelkeeiykpletleekkketta 492
                         G+ +d+   +  +kgLf aG+ a    h f   +G slae  +A++ + k+i++  + ++ +++++++++  +++ + + ++++++  +++
     WP_074216702.1 373 GGIRTDKDGAAYGLKGLFSAGESACWDMHGFNrlGGnSLAETVVAGRYVGKKIVEfLQGHTVDFKQSAINDAHTKVAARIMEMTKSS--SKQ 462
                        55556665667789***********99999954344589998888777777774422345678899999999999999654444333..333 PP

  apra_Neukirchen_a 493 gevpnyitpeeleerlqkimdeYagGistnYetnekkLeialeklemLkedleklaAedlh.....eLlrawElihRllvaeaviehllfRk 579
                               ++ +l+++++ im + +g +      n k L++a ++le+L +++++++ +        e+  a  +   l  a++     l+R 
     WP_074216702.1 463 ------ESAIQLRDEMHSIMMDNVGIF-----RNGKDLQTAVDQLEELIDRSKNIKLQGSAigfnpEISLALRIPGMLKLAQCTAYGALMRT 543
                        ......47889*********9999855.....4899**************999877554322233499************************ PP

  apra_Neukirchen_a 580 EtRwpgyyeraDypelddenwkkfvnskyd 609
                        E+R  g ++r D+pe++d++w   +   ++
     WP_074216702.1 544 ESR--GAHTREDFPERNDKEWLNRTLAYWK 571
                        ***..99**************887776554 PP

>> WP_074216627.1  NAD(P)/FAD-dependent oxidoreductase [Halodesulfovibrio marinisediminis]
   #    score  bias  c-Evalue  i-Evalue hmmfrom  hmm to    alifrom  ali to    envfrom  env to     acc
 ---   ------ ----- --------- --------- ------- -------    ------- -------    ------- -------    ----
   1 !   16.6   0.0   1.6e-06   0.00026      51      85 ..       4      38 ..       1      45 [. 0.91
   2 !    8.0   0.3   0.00067      0.11     414     452 ..     424     460 ..     415     462 .. 0.84

  Alignments for each domain:
  == domain 1  score: 16.6 bits;  conditional E-value: 1.6e-06
  apra_Neukirchen_a 51 eletDiLiiGGGmagcgAAveakeakdlkvvlveK 85
                       +++ D++++GGG ag +A++ ++e+++l+v+++++
     WP_074216627.1  4 KTDFDVIVVGGGPAGLFASYYLAENSNLSVCMIDR 38
                       5689*****************************98 PP

  == domain 2  score: 8.0 bits;  conditional E-value: 0.00067
  apra_Neukirchen_a 414 rmtTvkgLfaaGdvaGgsphkfvsGslaeGriAakaavk 452
                         +t++kgL+ aGd+ G +++  +  + a G i aka+++
     WP_074216627.1 424 LETSIKGLYVAGDGPGVAGNIVS--AAATGIIPAKAIIA 460
                        589**************998544..78899999999885 PP

>> WP_245796726.1  glycerol-3-phosphate dehydrogenase/oxidase [Halodesulfovibrio marinisediminis]
   #    score  bias  c-Evalue  i-Evalue hmmfrom  hmm to    alifrom  ali to    envfrom  env to     acc
 ---   ------ ----- --------- --------- ------- -------    ------- -------    ------- -------    ----
   1 !    9.2   0.1   0.00027     0.043      53      86 ..      17      49 ..       1      66 [. 0.68
   2 !   11.0   0.0   7.8e-05     0.012     192     235 ..     185     227 ..     168     238 .. 0.86

  Alignments for each domain:
  == domain 1  score: 9.2 bits;  conditional E-value: 0.00027
  apra_Neukirchen_a 53 etDiLiiGGGmagcgAAveakeakdlkvvlveKA 86
                         DiLi+GGG+ g g+ v a++   ++ vl+e A
     WP_245796726.1 17 IWDILIVGGGATGLGTGVDAASRG-YSTVLLEAA 49
                       35****************999754.444555544 PP

  == domain 2  score: 11.0 bits;  conditional E-value: 7.8e-05
  apra_Neukirchen_a 192 lnrvfitdllvdednrvaGAvgfsvrenkfyvikakavivatGG 235
                         n++ ++ l+  e+++v G+v+ +  ++k y+i+a+ v+ atG 
     WP_245796726.1 185 ANHMQVISLVK-ENGKVRGVVAADKLTGKEYTIRARSVVNATGI 227
                        69999*****9.88****************************95 PP

>> WP_074217851.1  FAD-dependent oxidoreductase [Halodesulfovibrio marinisediminis]
   #    score  bias  c-Evalue  i-Evalue hmmfrom  hmm to    alifrom  ali to    envfrom  env to     acc
 ---   ------ ----- --------- --------- ------- -------    ------- -------    ------- -------    ----
   1 !   11.0   0.0   7.8e-05     0.012      40      78 ..     243     280 ..     205     290 .. 0.66
   2 ?   -3.0   0.0       1.4   2.2e+02      56      75 ..     397     416 ..     389     426 .. 0.69
   3 !    7.1   0.0    0.0012      0.19     409     455 ..     511     554 ..     503     567 .] 0.79

  Alignments for each domain:
  == domain 1  score: 11.0 bits;  conditional E-value: 7.8e-05
  apra_Neukirchen_a  40 alamkkelevve.letDiLiiGGGmagcgAAveakeakdl 78 
                         +++ +++e++e    D+Li+G+G ag  AA+ ak++  l
     WP_074217851.1 243 QTQV-AKPEEEEgKVYDLLILGAGPAGLTAAIYAKRSG-L 280
                        2222.46777773556****************999854.3 PP

  == domain 2  score: -3.0 bits;  conditional E-value: 1.4
  apra_Neukirchen_a  56 iLiiGGGmagcgAAveakea 75 
                        ++++GGG+++   A+++k+ 
     WP_074217851.1 397 VVMVGGGNSALTDALHLKNL 416
                        67888888888888877764 PP

  == domain 3  score: 7.1 bits;  conditional E-value: 0.0012
  apra_Neukirchen_a 409 vdlynrmtTvkgLfaaGdvaGgsphkfvsGslaeGriAakaavkyil 455
                        vd    +t ++ ++aaGdv Gg+ +  +  ++ +G +Aa +a + ++
     WP_074217851.1 511 VDA-AMRTNIPRVYAAGDVNGGVRQ--IVTAVSDGAVAAMSAFEDLQ 554
                        566.78999*************976..556999*******9999984 PP

>> WP_074217568.1  NAD(P)/FAD-dependent oxidoreductase [Halodesulfovibrio marinisediminis]
   #    score  bias  c-Evalue  i-Evalue hmmfrom  hmm to    alifrom  ali to    envfrom  env to     acc
 ---   ------ ----- --------- --------- ------- -------    ------- -------    ------- -------    ----
   1 !   11.5   0.2   5.7e-05     0.009      52      85 ..       3      35 ..       1      38 [. 0.85
   2 ?    0.4   0.0      0.13        20     220     234 ..      98     112 ..      72     113 .. 0.89
   3 ?   -1.3   0.1      0.42        65      53      65 ..     140     152 ..     128     174 .. 0.83
   4 ?   -3.2   0.0       1.5   2.4e+02     491     524 ..     191     226 ..     154     231 .. 0.59
   5 !    8.2   0.0   0.00056     0.089     415     455 ..     262     301 ..     250     305 .] 0.87

  Alignments for each domain:
  == domain 1  score: 11.5 bits;  conditional E-value: 5.7e-05
  apra_Neukirchen_a 52 letDiLiiGGGmagcgAAveakeakdlkvvlveK 85
                       ++ D++i+GGG+ag  +A+ a++a+ l+v++++ 
     WP_074217568.1  3 TTYDLIILGGGVAGMTSAIYAARAN-LRVLILDE 35
                       467*****************99876.89998875 PP

  == domain 2  score: 0.4 bits;  conditional E-value: 0.13
  apra_Neukirchen_a 220 kfyvikakavivatG 234
                        +  v+kakavivatG
     WP_074217568.1  98 DDIVYKAKAVIVATG 112
                        55799*********9 PP

  == domain 3  score: -1.3 bits;  conditional E-value: 0.42
  apra_Neukirchen_a  53 etDiLiiGGGmag 65 
                        +  +L++GGG++g
     WP_074217568.1 140 DKKVLVVGGGNSG 152
                        5679******998 PP

  == domain 4  score: -3.2 bits;  conditional E-value: 1.5
  apra_Neukirchen_a 491 tagev.pnyitpeeleerlqkim.deYagGistnYe 524
                        +a  + ++ +t+ ++ee+lq ++  + a G st Y+
     WP_074217568.1 191 NARAIlSTEVTAVNCEEALQSVTlRNVATGESTEYK 226
                        233344566777778888887752455667777776 PP

  == domain 5  score: 8.2 bits;  conditional E-value: 0.00056
  apra_Neukirchen_a 415 mtTvkgLfaaGdvaGgsphkf..vsGslaeGriAakaavkyil 455
                        +t+++g+faaGdv    p+k+  ++ ++ +G iAa +a +yi+
     WP_074217568.1 262 ATSLTGVFAAGDV---RPKKYrqITTAMGDGTIAALEAERYIR 301
                        6899********9...6999966799************99995 PP

>> WP_074215563.1  thioredoxin-disulfide reductase [Halodesulfovibrio marinisediminis]
   #    score  bias  c-Evalue  i-Evalue hmmfrom  hmm to    alifrom  ali to    envfrom  env to     acc
 ---   ------ ----- --------- --------- ------- -------    ------- -------    ------- -------    ----
   1 !    6.7   0.1    0.0016      0.26      53      85 ..       3      34 ..       1      36 [. 0.83
   2 !    9.0   0.1   0.00033     0.052     410     455 ..     260     303 ..     248     307 .] 0.80

  Alignments for each domain:
  == domain 1  score: 6.7 bits;  conditional E-value: 0.0016
  apra_Neukirchen_a 53 etDiLiiGGGmagcgAAveakeakdlkvvlveK 85
                       + D  +iGGG ag  AA+ + + +++ v ++eK
     WP_074215563.1  3 KYDCFVIGGGPAGMTAALYLLR-SGVTVAMAEK 34
                       6799*************98876.4578888887 PP

  == domain 2  score: 9.0 bits;  conditional E-value: 0.00033
  apra_Neukirchen_a 410 dlynrmtTvkgLfaaGdvaGgsphkfvsGslaeGriAakaavkyil 455
                        d+ + +tT++g+faaGd+      + v+ ++ +G  Aa++a  y++
     WP_074215563.1 260 DV-EMRTTLPGIFAAGDCRA-KQCRQVTTAVGDGATAANSAFLYLE 303
                        55.899***********875.55567999**********9998875 PP

>> WP_074216078.1  NAD(P)/FAD-dependent oxidoreductase [Halodesulfovibrio marinisediminis]
   #    score  bias  c-Evalue  i-Evalue hmmfrom  hmm to    alifrom  ali to    envfrom  env to     acc
 ---   ------ ----- --------- --------- ------- -------    ------- -------    ------- -------    ----
   1 !   14.1   0.0   9.2e-06    0.0014      51      87 ..       6      42 ..       1      44 [. 0.87

  Alignments for each domain:
  == domain 1  score: 14.1 bits;  conditional E-value: 9.2e-06
  apra_Neukirchen_a 51 eletDiLiiGGGmagcgAAveakeakdlkvvlveKAa 87
                        ++  i+i+GGG ag  AA e+ ++ +++v+++++ +
     WP_074216078.1  6 STSKHIIILGGGFAGLWAAKELGKKGQYQVTVIDRNN 42
                       456789****************************976 PP

>> WP_074215065.1  CoB--CoM heterodisulfide reductase iron-sulfur subunit A family protein [Halodesulfovibrio marinisedi
   #    score  bias  c-Evalue  i-Evalue hmmfrom  hmm to    alifrom  ali to    envfrom  env to     acc
 ---   ------ ----- --------- --------- ------- -------    ------- -------    ------- -------    ----
   1 !   13.4   0.0   1.5e-05    0.0024      47      85 ..     133     170 ..      87     174 .. 0.69

  Alignments for each domain:
  == domain 1  score: 13.4 bits;  conditional E-value: 1.5e-05
  apra_Neukirchen_a  47 levveletDiLiiGGGmagcgAAveakeakdlkvvlveK 85 
                         ++  ++  +L+iGGG+ag  AA+  + a +++vv+ve+
     WP_074215065.1 133 ANKFDVNKRVLVIGGGVAGIQAALDCADA-GYQVVMVER 170
                        345556778****************9976.589999997 PP

>> WP_074217392.1  NAD(P)/FAD-dependent oxidoreductase [Halodesulfovibrio marinisediminis]
   #    score  bias  c-Evalue  i-Evalue hmmfrom  hmm to    alifrom  ali to    envfrom  env to     acc
 ---   ------ ----- --------- --------- ------- -------    ------- -------    ------- -------    ----
   1 !    9.7   0.3   0.00019      0.03      51      87 ..       3      38 ..       1      52 [. 0.84
   2 ?    2.2   0.0     0.037       5.8     405     455 ..     296     343 ..     291     380 .. 0.80

  Alignments for each domain:
  == domain 1  score: 9.7 bits;  conditional E-value: 0.00019
  apra_Neukirchen_a 51 eletDiLiiGGGmagcgAAveakeakdlkvvlveKAa 87
                       e + D++iiG G+ag   A  a++  ++kv+l+eK +
     WP_074217392.1  3 EYDFDLIIIGSGAAGLTVASGAAQL-GVKVLLIEKEK 38
                       6789*************99998865.69******965 PP

  == domain 2  score: 2.2 bits;  conditional E-value: 0.037
  apra_Neukirchen_a 405 sGyWvdlynrmtTvkgLfaaGdvaGgsphkfvsGslaeGriAakaavkyil 455
                         G+ vd  + +t v+ ++a Gd+ G     f   +  eG i   +av +i 
     WP_074217392.1 296 KGIPVDD-RMRTNVPHIYAVGDITGKYQ--FTHAAGYEGGIVIANAVFKIP 343
                        5788899.89999************864..555555788877777776664 PP

>> WP_074215715.1  NAD(P)/FAD-dependent oxidoreductase [Halodesulfovibrio marinisediminis]
   #    score  bias  c-Evalue  i-Evalue hmmfrom  hmm to    alifrom  ali to    envfrom  env to     acc
 ---   ------ ----- --------- --------- ------- -------    ------- -------    ------- -------    ----
   1 !   13.5   0.4   1.4e-05    0.0022      53      85 ..       2      33 ..       1      37 [. 0.81

  Alignments for each domain:
  == domain 1  score: 13.5 bits;  conditional E-value: 1.4e-05
  apra_Neukirchen_a 53 etDiLiiGGGmagcgAAveake.akdlkvvlveK 85
                       + D++iiGGG +g  AA+++++  +  +v +veK
     WP_074215715.1  2 QYDVIIIGGGCSGLTAAITLAKlGQ--RVAVVEK 33
                       68******************99444..6666666 PP

>> WP_074216942.1  CoB--CoM heterodisulfide reductase iron-sulfur subunit A family protein [Halodesulfovibrio marinisedi
   #    score  bias  c-Evalue  i-Evalue hmmfrom  hmm to    alifrom  ali to    envfrom  env to     acc
 ---   ------ ----- --------- --------- ------- -------    ------- -------    ------- -------    ----
   1 !   13.2   0.1   1.7e-05    0.0027      55      86 ..       4      34 ..       1      42 [. 0.89

  Alignments for each domain:
  == domain 1  score: 13.2 bits;  conditional E-value: 1.7e-05
  apra_Neukirchen_a 55 DiLiiGGGmagcgAAveakeakdlkvvlveKA 86
                        iL++GGG +g  AA+ea+e  +++v +veK+
     WP_074216942.1  4 SILVVGGGFSGLTAALEAAEL-GYEVYIVEKS 34
                       69****************986.489999*996 PP

>> WP_074214992.1  NAD(P)/FAD-dependent oxidoreductase [Halodesulfovibrio marinisediminis]
   #    score  bias  c-Evalue  i-Evalue hmmfrom  hmm to    alifrom  ali to    envfrom  env to     acc
 ---   ------ ----- --------- --------- ------- -------    ------- -------    ------- -------    ----
   1 !   12.1   0.2   3.8e-05     0.006      53      87 ..       3      36 ..       1      39 [. 0.88

  Alignments for each domain:
  == domain 1  score: 12.1 bits;  conditional E-value: 3.8e-05
  apra_Neukirchen_a 53 etDiLiiGGGmagcgAAveakeakdlkvvlveKAa 87
                       + D++i+G+G++g  AA++a++  + kv++v+ A 
     WP_074214992.1  3 QHDVIILGAGASGLWAALTAAKR-GRKVLVVDHAR 36
                       57*****************9974.57999999985 PP

>> WP_074216654.1  pyridine nucleotide-disulfide oxidoreductase/dicluster-binding protein [Halodesulfovibrio marinisedim
   #    score  bias  c-Evalue  i-Evalue hmmfrom  hmm to    alifrom  ali to    envfrom  env to     acc
 ---   ------ ----- --------- --------- ------- -------    ------- -------    ------- -------    ----
   1 ?    5.5   0.0    0.0036      0.57      53      76 ..     107     130 ..      57     142 .. 0.76
   2 ?    3.2   0.0     0.018       2.9     385     407 ..     544     566 ..     536     576 .. 0.89

  Alignments for each domain:
  == domain 1  score: 5.5 bits;  conditional E-value: 0.0036
  apra_Neukirchen_a  53 etDiLiiGGGmagcgAAveakeak 76 
                        +  +LiiGGG  +  AA+ ++++ 
     WP_074216654.1 107 NKRVLIIGGGLTALAAAWDLAKKG 130
                        5679**************999854 PP

  == domain 2  score: 3.2 bits;  conditional E-value: 0.018
  apra_Neukirchen_a 385 kenvEiegtePyivGsHaacsGy 407
                        +e++ i  teP + Gs ++c+Gy
     WP_074216654.1 544 TEQLKISITEPHLSGSLTECCGY 566
                        67889*****************8 PP

>> WP_074216566.1  NAD(P)/FAD-dependent oxidoreductase [Halodesulfovibrio marinisediminis]
   #    score  bias  c-Evalue  i-Evalue hmmfrom  hmm to    alifrom  ali to    envfrom  env to     acc
 ---   ------ ----- --------- --------- ------- -------    ------- -------    ------- -------    ----
   1 ?    9.4   0.0   0.00024     0.037      52      84 ..       3      34 ..       1      39 [. 0.81

  Alignments for each domain:
  == domain 1  score: 9.4 bits;  conditional E-value: 0.00024
  apra_Neukirchen_a 52 letDiLiiGGGmagcgAAveakeakdlkvvlve 84
                        + D+L+iG+G ag  AA  a+e ++l+v+l++
     WP_074216566.1  3 EQYDLLVIGAGPAGLSAASAAAE-NGLDVILLD 34
                       478************99988876.468888877 PP

>> WP_074216336.1  helix-turn-helix transcriptional regulator [Halodesulfovibrio marinisediminis]
   #    score  bias  c-Evalue  i-Evalue hmmfrom  hmm to    alifrom  ali to    envfrom  env to     acc
 ---   ------ ----- --------- --------- ------- -------    ------- -------    ------- -------    ----
   1 ?   10.1   0.0   0.00014     0.023     545     594 ..      27      77 ..       7     119 .. 0.81

  Alignments for each domain:
  == domain 1  score: 10.1 bits;  conditional E-value: 0.00014
  apra_Neukirchen_a 545 eklaAedlheLlraw.ElihRllvaeaviehllfRkEtRwpgyyeraDype 594
                        ++l A ++ eLl +   ++ R l +    e ++fRkE Rw  y  + D + 
     WP_074216336.1  27 DELCACQFTELLGIAgATVSRHLGVLHNAELIQFRKEGRWIFYRLNKDIEY 77 
                        568888888888776246889999999999****************99765 PP

>> WP_175566011.1  FAD-binding oxidoreductase [Halodesulfovibrio marinisediminis]
   #    score  bias  c-Evalue  i-Evalue hmmfrom  hmm to    alifrom  ali to    envfrom  env to     acc
 ---   ------ ----- --------- --------- ------- -------    ------- -------    ------- -------    ----
   1 ?    9.1   0.5   0.00031     0.049      53      84 ..       3      34 ..       1      36 [. 0.91

  Alignments for each domain:
  == domain 1  score: 9.1 bits;  conditional E-value: 0.00031
  apra_Neukirchen_a 53 etDiLiiGGGmagcgAAveakeakdlkvvlve 84
                       ++Di++iGGG+ g  +A+ + +++  kv++ +
     WP_175566011.1  3 TADIIVIGGGITGSATALGLVKENAGKVLMFD 34
                       57********************9999999987 PP

>> WP_074217273.1  FAD-dependent oxidoreductase [Halodesulfovibrio marinisediminis]
   #    score  bias  c-Evalue  i-Evalue hmmfrom  hmm to    alifrom  ali to    envfrom  env to     acc
 ---   ------ ----- --------- --------- ------- -------    ------- -------    ------- -------    ----
   1 ?    9.1   0.5    0.0003     0.047      50      97 ..      16      61 ..       2      80 .. 0.74
   2 ?   -1.8   0.0      0.59        93     185     239 ..     130     181 ..     124     185 .. 0.73

  Alignments for each domain:
  == domain 1  score: 9.1 bits;  conditional E-value: 0.0003
  apra_Neukirchen_a 50 veletDiLiiGGGmagcgAAveakeakdlkvvlveKAaierSGavAaG 97
                       v  e+D++++G+G ag  AA+     ++lk +l+eK      Ga   G
     WP_074217273.1 16 VLKEVDVVVCGAGPAGVAAATVCG-RQGLKTLLIEKNGFC-GGAAVSG 61
                       44689***********87776555.5689******96553.4555555 PP

  == domain 2  score: -1.8 bits;  conditional E-value: 0.59
  apra_Neukirchen_a 185 kalgvevlnrvfitdllvdednrvaGAvgfsvrenkfyvikakavivatGGAagi 239
                        ++++v+vl +  +t++   ++n+   A+ ++   ++ y i+aka i +tG Aa i
     WP_074217273.1 130 EEANVSVLFHTLVTEVSK-TENE-LTAIRIESSAGHSY-INAKAFIDCTGDAALI 181
                        456677777777888777.4344.56778888888777.699********99977 PP


Internal pipeline statistics summary:
-------------------------------------
Query model(s):                            1  (670 nodes)
Target sequences:                       3150  (1026068 residues searched)
Passed MSV filter:                       149  (0.0473016); expected 63.0 (0.02)
Passed bias filter:                      122  (0.0387302); expected 63.0 (0.02)
Passed Vit filter:                        39  (0.012381); expected 3.1 (0.001)
Passed Fwd filter:                        20  (0.00634921); expected 0.0 (1e-05)
Initial search space (Z):               3150  [actual number of targets]
Domain search space  (domZ):              20  [number of targets reported over threshold]
# CPU time: 0.08u 0.00s 00:00:00.08 Elapsed: 00:00:00.04
# Mc/sec: 13839.66
//
[ok]
