# Supplementary material for: Sulfur disproportionation occurs globally across anoxic habitats and has multiple mechanisms of independent evolutionary origin
Source: ISME J. 2026 Mar 2;20(1):wrag042. doi: 10.1093/ismejo/wrag042 (PMC12998232; doi:10.1093/ismejo/wrag042)
Supplement: Sup_File_1_HMM_wrag042 [file sup_file_1_hmm_wrag042.zip › SupFile1_HMM/SupFile1c_results/apra_Neukirchen_a-hmm-038_Pseudodesulfovibrio_halophilus_SL_8903_2571042916.txt]

# hmmsearch :: search profile(s) against a sequence database
# HMMER 3.4 (Aug 2023); http://hmmer.org/
# Copyright (C) 2023 Howard Hughes Medical Institute.
# Freely distributed under the BSD open source license.
# - - - - - - - - - - - - - - - - - - - - - - - - - - - - - - - - - - - -
# query HMM file:                  /Users/lukas/OneDrive/2023_Sulfur/20250723_HMM/profiles_all/apra_Neukirchen_a.hmm
# target sequence database:        /Users/lukas/OneDrive/2023_Sulfur/20250626_HMM/db_new/038_Pseudodesulfovibrio_halophilus_SL_8903_2571042916.fas
# - - - - - - - - - - - - - - - - - - - - - - - - - - - - - - - - - - - -

Query:       apra_Neukirchen_a  [M=670]
Scores for complete sequences (score includes all domains):
   --- full sequence ---   --- best 1 domain ---    -#dom-
    E-value  score  bias    E-value  score  bias    exp  N  Sequence   Description
    ------- ------ -----    ------- ------ -----   ---- --  --------   -----------
   3.1e-272  901.9   0.2   3.7e-272  901.7   0.2    1.0  1  2574159059  BR24DRAFT_0637 adenylylsulfate reductase, subunit
    4.2e-14   48.9   2.9    9.3e-09   31.2   3.3    2.9  2  2574160079  BR24DRAFT_1659 succinate dehydrogenase flavoprote
      5e-14   48.6   4.5    1.2e-05   20.9   0.0    3.2  3  2574158467  BR24DRAFT_0038 succinate dehydrogenase flavoprote
    9.5e-12   41.1   0.5    9.8e-06   21.3   0.0    3.0  2  2574161402  BR24DRAFT_2987 L-aspartate oxidase [Pseudodesulfo
    3.7e-10   35.9   2.1     0.0063   12.0   0.1    3.1  3  2574159568  BR24DRAFT_1147 L-aspartate oxidase [Pseudodesulfo
    1.5e-07   27.2   0.1      2e-05   20.2   0.0    2.1  2  2574158974  BR24DRAFT_0552 uncharacterized protein [Pseudodes
    8.4e-07   24.8   0.2     0.0037   12.7   0.0    2.2  2  2574160615  BR24DRAFT_2197 thioredoxin reductase (NADPH) [Pse
    9.3e-05   18.0   0.1    0.00017   17.1   0.1    1.4  1  2574159402  BR24DRAFT_0981 heterodisulfide reductase subunit 
    0.00031   16.3   3.0      0.088    8.2   0.8    2.4  2  2574160184  BR24DRAFT_1764 pyruvate/2-oxoglutarate dehydrogen
    0.00046   15.7   2.9     0.0048   12.4   0.1    2.4  2  2574159183  BR24DRAFT_0761 heterodisulfide reductase subunit 
    0.00086   14.8   0.3        0.2    7.0   0.1    2.2  2  2574160383  BR24DRAFT_1964 thioredoxin reductase (NADPH) [Pse
     0.0032   13.0   0.2     0.0046   12.4   0.2    1.2  1  2574159060  BR24DRAFT_0638 quinone-modifying oxidoreductase, 
     0.0038   12.7   0.4       0.19    7.1   0.1    2.3  2  2574161177  BR24DRAFT_2761 thioredoxin reductase (NADPH) [Pse
     0.0057   12.1   0.1     0.0094   11.4   0.1    1.3  1  2574161050  BR24DRAFT_2633 geranylgeranyl reductase family pr
  ------ inclusion threshold ------
      0.059    8.8   1.1      0.077    8.4   1.1    1.1  1  2574161153  BR24DRAFT_2737 glycerol-3-phosphate dehydrogenase
       0.12    7.7   2.4       0.07    8.5   0.4    1.6  2  2574161327  BR24DRAFT_2912 dihydrolipoyl dehydrogenase [Pseud


Domain annotation for each sequence (and alignments):
>> 2574159059  BR24DRAFT_0637 adenylylsulfate reductase, subunit A [Pseudodesulfovibrio halophilus DSM 5663]
   #    score  bias  c-Evalue  i-Evalue hmmfrom  hmm to    alifrom  ali to    envfrom  env to     acc
 ---   ------ ----- --------- --------- ------- -------    ------- -------    ------- -------    ----
   1 !  901.7   0.2  1.9e-274  3.7e-272      45     626 ..      16     662 ..       3     664 .] 0.95

  Alignments for each domain:
  == domain 1  score: 901.7 bits;  conditional E-value: 1.9e-274
  apra_Neukirchen_a  45 kelevveletDiLiiGGGmagcgAAveake.ak....dlkvvlveKAaierSGavAaGlsAinaYigenetpedyvryvrkdlmgivReDLv 131
                        +e+ev+e ++D+L++GGGm+ cg A+ea++  +    +++++l++KA++erSGavA+GlsAin+Yigene ++dyvr+vr+dlm ivR+DL+
         2574159059  16 AEPEVIEQDVDLLLVGGGMGNCGVAFEAARwIEkvdpSISMMLLDKASLERSGAVAQGLSAINTYIGENE-VDDYVRMVRTDLMHIVRDDLI 106
                        479999***********************985559889999*****************************.********************* PP

  apra_Neukirchen_a 132 ldiarhvdevvkkleewGLpilkdenGk...................yvrrGkwqikInGesyKpivAeaakkalgv.evlnrvfitdllvd 203
                        +d++rhvd++v+++eewGLp++ +++Gk                   +vr+G+wq++InGesyK+ivAeaak+alg+ ++++r+fi+++l+d
         2574159059 107 FDLGRHVDDSVHLFEEWGLPCWIKKDGKnldgakakaeglalrngdsPVRSGRWQMMINGESYKCIVAEAAKNALGEdRYMERIFIVKMLLD 198
                        **********************8899999**********************************************999************** PP

  apra_Neukirchen_a 204 ..ednrvaGAvgfsvrenkfyvikakavivatGGAagiyrprsvgegrgraWYppfntGsgyamgiraGAemttmEnrfvalRfKDtygPvg 293
                          e nr+aGAvgfs+renk+y ++++a +va+GGA+++yrprs+geg+graWYp++n+Gs+y+m++++G emt+mEnrfv++RfKD+ygPvg
         2574159059 199 anEPNRIAGAVGFSTRENKVYYFRCNAAVVACGGAVNVYRPRSTGEGMGRAWYPVWNAGSTYTMVAQVGGEMTMMENRFVPARFKDGYGPVG 290
                        9966**************************************************************************************** PP

  apra_Neukirchen_a 294 tiallvkakavnalgeeyee....elkkeY.....gkak.iptslRnyatleevkeGrgPiyldteealq.....d......keleeelwed 364
                        +++ll+kaka+n +ge+y+e    +lk +Y     +k++ ipt+lRn+++l+e++eGrgPiy+dt++al      d      k+le+e+wed
         2574159059 291 AWFLLFKAKATNYKGEDYCEtnraMLK-PYedrgyAKGHiIPTCLRNHMMLREMREGRGPIYMDTKTALLntvngDltspewKHLESEAWED 381
                        *******************86665222.344444389999****************************98666551667888********** PP

  apra_Neukirchen_a 365 fLdmaisqallwaeeniepekenvEiegtePyivGsHaacsGyWv...dl................ynrmtTvkgLfaaGdvaGgsphkfvs 437
                        fLdm+++qa lwa++n+ pe++ +Ei++tePy++GsH++c+G+Wv   d                 ynrmt+v+gL++++d++G+s+hkf+s
         2574159059 382 FLDMCVGQANLWAATNCAPEDRGSEIMPTEPYLLGSHSGCCGIWVsgpDEdwvpeeykikadngkvYNRMTSVNGLWTCADGVGASGHKFSS 473
                        *********************************************777336788999999999***************************** PP

  apra_Neukirchen_a 438 GslaeGriAakaavkyildekdekpeldeeeveelkeeiykpletleekkkettagev.pnyitpeeleerlqkimdeYagGistnYetnek 528
                        Gs+aeGri +k++v++++d+kd+kp+ + e++++l++eiy+p+ t++e k+ +t++ v pnyitp+++++rl k++deY gG++t Y+t+++
         2574159059 474 GSHAEGRIVGKQMVRWVVDHKDFKPTPK-ENAADLAKEIYQPYYTYLEGKDISTDPVVnPNYITPKNFMMRLIKCTDEYGGGVATLYMTSKA 564
                        *************************999.9999***********************99********************************** PP

  apra_Neukirchen_a 529 kLeialeklemLkedleklaAedlheLlrawElihRllvaeaviehllfRkEtRwpgyyeraDypelddenwkkfvnskydpetgeieiikr 620
                         L+++ ++l mL+ed++klaA+dlheL+r+wE  hRl++++++++h++fR+E+R+pg+y+r D++ ldd++wk+fvnskydpetg+++++k+
         2574159059 565 LLNTGFWLLGMLEEDSKKLAARDLHELMRCWEQFHRLWTVRLHMQHIEFREESRYPGFYYRGDFMGLDDSKWKCFVNSKYDPETGDTTVFKK 656
                        ******************************************************************************************** PP

  apra_Neukirchen_a 621 plvelv 626
                        p++++v
         2574159059 657 PYIQIV 662
                        ****99 PP

>> 2574160079  BR24DRAFT_1659 succinate dehydrogenase flavoprotein subunit [Pseudodesulfovibrio halophilus DSM 5663]
   #    score  bias  c-Evalue  i-Evalue hmmfrom  hmm to    alifrom  ali to    envfrom  env to     acc
 ---   ------ ----- --------- --------- ------- -------    ------- -------    ------- -------    ----
   1 !   31.2   3.3   4.8e-11   9.3e-09      51     241 ..       3     224 ..       1     234 [. 0.85
   2 !   13.2   0.0   1.4e-05    0.0027     415     610 ..     383     572 ..     354     606 .. 0.70

  Alignments for each domain:
  == domain 1  score: 31.2 bits;  conditional E-value: 4.8e-11
  apra_Neukirchen_a  51 eletDiLiiGGGmagcgAAveakeak.dlkvvlveKAaierSGavAaGlsA..inaYigenetpedyvryvrkdlmgivReDLvldiarhvd 139
                        ++ tD+L+iG+G ag  AA+ea++a  ++ ++ +  A  ++S a   G++A   n  +g+++ p+ + +   k  +  + ++++   a++  
         2574160079   3 TIYTDVLVIGAGLAGERAAIEAATAGhSTICLSIVPARRSHSSAAQGGMQAglGNSCMGDGDCPDVHFEDTVKGSDWGCDQEVARLFAERAP 94 
                        5789********************66355556677899999999999***9544**********999988888888888999********** PP

  apra_Neukirchen_a 140 evvkkleewGLpilkdenGk....................................yvrrGkwqikInGesyKpivAeaakkalgvevlnrv 195
                          +++l +wG+p  +   Gk                                    yv+ G       G  +   v  ++  ++gvev ++ 
         2574160079  95 VEMRQLAHWGVPWNRVVPGKstyfkggqqfekvekeenaglitsrafggtakwrtcYVSDG------TGHAVLFTVD-NVCAQHGVEVHDKT 179
                        ************999999999**********************999776655555555555......3555555554.5555599******* PP

  apra_Neukirchen_a 196 fitdllvdednrvaGAvgfsvrenkfyvikakavivatGGAagiyr 241
                         ++ l+ d  +++ G+v+ s+r++++ ++ aka++va GG   iy 
         2574160079 180 EAISLIHDG-ETCFGVVARSLRTGELITYIAKATMVASGGFGRIYP 224
                        *******65.9*********************************94 PP

  == domain 2  score: 13.2 bits;  conditional E-value: 1.4e-05
  apra_Neukirchen_a 415 mtTvkgLfaaGdvaGgsphkfv..sG.slae....GriAakaavkyildekdekpeldeeeveelkeeiykpletleekkkettagevpnyi 499
                        +  +kgLfaaG++a    h f   +G slae    G i ++++v+y++ +   +  ++++ ++++ +  ++ ++ l + +k  t++ v  y 
         2574160079 383 AYGLKGLFAAGEAACWDMHGFNrlGGnSLAEtvvaGGIVGRKIVEYVEGT---EVLFNSRIIDDTYAAQQQRIDDLVSGRK-GTES-V--YK 467
                        56789**********99999953345466663333677788888888543...3345555666666666665555666662.2333.3..55 PP

  apra_Neukirchen_a 500 tpeeleerlqkimdeYagGistnYetnekkLeialeklemLkedleklaAe.....dlheLlrawElihRllvaeaviehllfRkEtRwpgy 586
                           +++++l+k  +         ++t+ + Le + + l+++ e+++++  +        eL  a  l  ++ +a +v    l R E+R  g 
         2574160079 468 VRADMQQALHKGAN--------IFRTQ-EGLEECVDALQKVLERARTVGLRtngkgASPELAAALKLEGQVKMALMVAYGALQRTESR--GS 548
                        55566666666443........45554.4677777777777777666543311111467*****************************..99 PP

  apra_Neukirchen_a 587 yeraDypelddenwkkfvnskydp 610
                        ++r D+p ++d++w + +   +++
         2574160079 549 HNREDFPARNDRDWLVRTLAYWKN 572
                        **************9877775554 PP

>> 2574158467  BR24DRAFT_0038 succinate dehydrogenase flavoprotein subunit [Pseudodesulfovibrio halophilus DSM 5663]
   #    score  bias  c-Evalue  i-Evalue hmmfrom  hmm to    alifrom  ali to    envfrom  env to     acc
 ---   ------ ----- --------- --------- ------- -------    ------- -------    ------- -------    ----
   1 !    9.3   0.5   0.00021     0.041      53     100 ..       5      53 ..       1      81 [. 0.84
   2 !   18.6   0.1   3.3e-07   6.4e-05     187     243 ..     171     226 ..     127     232 .. 0.90
   3 !   20.9   0.0   6.3e-08   1.2e-05     401     606 ..     369     568 ..     355     588 .. 0.76

  Alignments for each domain:
  == domain 1  score: 9.3 bits;  conditional E-value: 0.00021
  apra_Neukirchen_a  53 etDiLiiGGGmagcgAAveakeak.dlkvvlveKAaierSGavAaGlsA 100
                          D+L+iG+G ag   A+ea+++  ++ ++ +  A  ++S a   G++A
         2574158467   5 YSDLLVIGAGLAGERVACEAAQNGfKATCLSIVPARRSHSSAAQGGMQA 53 
                        57********************777888888888888888888888887 PP

  == domain 2  score: 18.6 bits;  conditional E-value: 3.3e-07
  apra_Neukirchen_a 187 lgvevlnrvfitdllvdednrvaGAvgfsvrenkfyvikakavivatGGAagiyrpr 243
                        lg++v+++  ++ l+ d  ++++GAv   +r++++ v+ aka+ ++tGG   iy+  
         2574158467 171 LGIDVFDKKEAVSLIHDG-ETCTGAVVRCLRTGELEVFLAKATAICTGGFGRIYKAT 226
                        6789999999******65.9***********************************86 PP

  == domain 3  score: 20.9 bits;  conditional E-value: 6.3e-08
  apra_Neukirchen_a 401 HaacsGyWvdlynrmtTvkgLfaaGdvaGgsphkfv..sG.slaeGriAakaavkyild.ekdekpeldeeeveelkeeiykpletleekkk 488
                        H +++G+ +d+   +  +kgLf aG++a    h f   +G slae  +A+  + ++i++  k ++++++++++++ +++  + +++l + k 
         2574158467 369 HYTMAGIRTDKNGSAYGLKGLFSAGEAACWDMHGFNrlGGnSLAETVVAGGIIGAKIVEfLKGYETTFNTQTINQAVTKQRERIDNLIRGK- 459
                        77789999999888999***************99954344588987777766666663324567889999999999999999999999888. PP

  apra_Neukirchen_a 489 ettagevpnyitpeeleerlqkimdeYagGistnYetnekkLeialeklemLkedlekla.....AedlheLlrawElihRllvaeaviehl 575
                           +g+++ y   +e++++l+k       G+      n++ Le + e l+   ++++++          +eL  a  ++ ++  a ++ +  
         2574158467 460 ---NGRLNVYEVRNEMQDALMK-------GCF--VFRNQQGLEECVETLQGTLDKAKRVGlvsdgTGPNYELAAALKIKGQVRLALCIAQAA 539
                        ...5544334444555555555.......433..335777888888888877777776643222245579********************** PP

  apra_Neukirchen_a 576 lfRkEtRwpgyyeraDypelddenwkkfvns 606
                        l R E+R  g ++r Dype++d++w   +  
         2574158467 540 LQRTESR--GSHNREDYPERNDKDWLNRTLA 568
                        *******..99**************876666 PP

>> 2574161402  BR24DRAFT_2987 L-aspartate oxidase [Pseudodesulfovibrio halophilus DSM 5663]
   #    score  bias  c-Evalue  i-Evalue hmmfrom  hmm to    alifrom  ali to    envfrom  env to     acc
 ---   ------ ----- --------- --------- ------- -------    ------- -------    ------- -------    ----
   1 !   14.3   0.3   6.3e-06    0.0012      51      81 ..       5      36 ..       1      41 [. 0.79
   2 !   21.3   0.0     5e-08   9.8e-06     172     456 ..     135     414 ..     133     477 .. 0.72

  Alignments for each domain:
  == domain 1  score: 14.3 bits;  conditional E-value: 6.3e-06
  apra_Neukirchen_a 51 eletDiLiiGGGmagcgAAveakeak.dlkvv 81
                       +   D+LiiG G+agc+ A++++ +  ++ v+
         2574161402  5 RSISDVLIIGSGIAGCVNALTMADEGvHCTVI 36
                       5557*****************99865576665 PP

  == domain 2  score: 21.3 bits;  conditional E-value: 5e-08
  apra_Neukirchen_a 172 GesyKpivAeaakkalgvevlnrvfitdllvd.............ednrvaGAvgfsvrenkfyvikakavivatGGAagiyrprsvgegrg 250
                        G ++   +A+a++++ +++vl + +++dll+                n ++GA+ ++ +++++ ++ ++ +++atGG  ++y    +     
         2574161402 135 GRNIMEALAKAVSEHPNITVLTKRTAIDLLTThhhsshmdfkyslA-NSCVGAYVLNEHTGEVETLLSRYTVLATGGIGQVYLHTTN----- 220
                        6777778999999999999999999999998888899998998844.9**********************************97666..... PP

  apra_Neukirchen_a 251 raWYppfntGsgyamgiraGAemttmE.nrfvalRfKDty.gP....vgtiallvkakavnalgeeyeeelkkeYgkak..iptslRnyatl 334
                             p + Gsg am+ raGA +   E ++f ++ +  +  g     v   + + +a  v+  g+ ++   k+ Y++++   p+ +   a++
         2574161402 221 ----TPGSIGSGIAMAHRAGARLLNCEyVQFHPTALYAGKrGGqrflVSEAVRGEGAVLVDGCGDAFM---KR-YDDRAdlAPRDIVTRAIM 304
                        ....57799**************999944677766543321212233666667778888999999999...66.844333567777776766 PP

  apra_Neukirchen_a 335 eev.keGrgPiyldteealqdkeleeelwedfLdmaisqallwaeeniepekenvEiegtePyivGsHaacsGyWvdlynrmtTvkgLfaaG 425
                          + k G   +yld  +          +++d  +  +++     + n+++++e++ + ++  y+ G+  a      dl + +tT++ L+a G
         2574161402 305 DVMlKTGDDCVYLDAARN---------IKKDIVKRFPTISERCRSINVDITSEPIPVVPAAHYFCGGVLA------DL-DGRTTLERLYAVG 380
                        655367888888887666.........5666667778888899999999999999888888887777666......99.99999*****999 PP

  apra_Neukirchen_a 426 dva..Ggs.phkfvsGslaeGriAakaavkyild 456
                        +++  G   +++  s sl eG + + +  + i++
         2574161402 381 ECSctGVHgANRLASTSLLEGLVWGVTSGRDIAR 414
                        9751133324577777777776655555555533 PP

>> 2574159568  BR24DRAFT_1147 L-aspartate oxidase [Pseudodesulfovibrio halophilus DSM 5663]
   #    score  bias  c-Evalue  i-Evalue hmmfrom  hmm to    alifrom  ali to    envfrom  env to     acc
 ---   ------ ----- --------- --------- ------- -------    ------- -------    ------- -------    ----
   1 !   11.4   0.0   4.7e-05    0.0092      51      81 ..       3      34 ..       1      36 [. 0.87
   2 !   10.9   0.0   6.9e-05     0.013     199     245 ..     159     203 ..     136     209 .. 0.84
   3 !   12.0   0.1   3.3e-05    0.0063     400     441 ..     315     356 ..     313     448 .. 0.76

  Alignments for each domain:
  == domain 1  score: 11.4 bits;  conditional E-value: 4.7e-05
  apra_Neukirchen_a 51 eletDiLiiGGGmagcgAAveake.akdlkvv 81
                       ++etD+L++G+G ag  AA  a+e a +l+v+
         2574159568  3 RTETDVLVLGAGLAGLRAAQAAREvAPELSVL 34
                       579********************966699886 PP

  == domain 2  score: 10.9 bits;  conditional E-value: 6.9e-05
  apra_Neukirchen_a 199 dllvdednrvaGAvgfsvrenkfyvikakavivatGGAagiyrprsv 245
                         l v ed+ ++GA+g+s  e++   i+a+ v+++ GG a +y  r  
         2574159568 159 GLTV-EDGVCTGAWGLSG-EGRTVAIRARSVVMTLGGSAPLYEHRVC 203
                        4566.889********96.677889*****************87765 PP

  == domain 3  score: 12.0 bits;  conditional E-value: 3.3e-05
  apra_Neukirchen_a 400 sHaacsGyWvdlynrmtTvkgLfaaGdva.GgsphkfvsGsla 441
                        +Ha+  G+ vd  + +tTv++L+aaG++a G  + +  +G+++
         2574159568 315 AHAGNGGAVVDE-HGATTVSNLYAAGECAtGMHGAQRLGGAMV 356
                        6***********.*************98725556666777654 PP

>> 2574158974  BR24DRAFT_0552 uncharacterized protein [Pseudodesulfovibrio halophilus DSM 5663]
   #    score  bias  c-Evalue  i-Evalue hmmfrom  hmm to    alifrom  ali to    envfrom  env to     acc
 ---   ------ ----- --------- --------- ------- -------    ------- -------    ------- -------    ----
   1 !   20.2   0.0     1e-07     2e-05      50      86 ..       7      43 ..       1      54 [. 0.85
   2 !    4.9   0.1    0.0045      0.88     413     433 ..     427     447 ..     419     464 .. 0.81

  Alignments for each domain:
  == domain 1  score: 20.2 bits;  conditional E-value: 1e-07
  apra_Neukirchen_a 50 veletDiLiiGGGmagcgAAveakeakdlkvvlveKA 86
                        +++ D++i+GGG ag +AA+ + e++dl+v+++e+ 
         2574158974  7 AKTKFDVIIVGGGPAGLFAAYYLGEHTDLDVLVIERG 43
                       45689*****************************964 PP

  == domain 2  score: 4.9 bits;  conditional E-value: 0.0045
  apra_Neukirchen_a 413 nrmtTvkgLfaaGdvaGgsph 433
                        + +t+++gLf aGd+ G +++
         2574158974 427 SLETSIQGLFVAGDGPGVAGN 447
                        4589************99886 PP

>> 2574160615  BR24DRAFT_2197 thioredoxin reductase (NADPH) [Pseudodesulfovibrio halophilus DSM 5663]
   #    score  bias  c-Evalue  i-Evalue hmmfrom  hmm to    alifrom  ali to    envfrom  env to     acc
 ---   ------ ----- --------- --------- ------- -------    ------- -------    ------- -------    ----
   1 !   12.7   0.0   1.9e-05    0.0037      43      85 ..     235     275 ..     193     278 .. 0.69
   2 !    9.9   0.0   0.00014     0.027     409     454 ..     499     541 ..     486     548 .. 0.80

  Alignments for each domain:
  == domain 1  score: 12.7 bits;  conditional E-value: 1.9e-05
  apra_Neukirchen_a  43 mkkelevveletDiLiiGGGmagcgAAveakeakdlkvvlveK 85 
                         + ++++ e e+D++iiGGG ag  A + a++a  l  v++eK
         2574160615 235 GAGDMQNAE-EVDLVIIGGGPAGLTAGIYAERAG-LTAVVLEK 275
                        225677776.9*****************998876.55555555 PP

  == domain 2  score: 9.9 bits;  conditional E-value: 0.00014
  apra_Neukirchen_a 409 vdlynrmtTvkgLfaaGdvaGgsphkfvsGslaeGriAakaavkyi 454
                        vd  + +t+++ ++aaGd++Gg  +  +  ++ eG +Aa +a + +
         2574160615 499 VDS-RMRTSIPRIYAAGDIVGGLQQ--IVTAIGEGSVAAMSAFEDL 541
                        366.77899*************976..455999******9999876 PP

>> 2574159402  BR24DRAFT_0981 heterodisulfide reductase subunit A2 [Pseudodesulfovibrio halophilus DSM 5663]
   #    score  bias  c-Evalue  i-Evalue hmmfrom  hmm to    alifrom  ali to    envfrom  env to     acc
 ---   ------ ----- --------- --------- ------- -------    ------- -------    ------- -------    ----
   1 !   17.1   0.1   8.9e-07   0.00017      44      86 ..     121     171 ..      84     174 .. 0.67

  Alignments for each domain:
  == domain 1  score: 17.1 bits;  conditional E-value: 8.9e-07
  apra_Neukirchen_a  44 k.........kelevveletDiLiiGGGmagcgAAveakeakdlkvvlveKA 86 
                        +          ++++  ++  ++iiGGG+ag  AA+  +   +l+v+lveK 
         2574159402 121 AaaklsrnrnLTPKKFDINKRVMIIGGGVAGIQAALDCADG-GLEVILVEKT 171
                        122233333345778889999***************99864.69******97 PP

>> 2574160184  BR24DRAFT_1764 pyruvate/2-oxoglutarate dehydrogenase complex dihydrolipoamide dehydrogenase (E3) componen
   #    score  bias  c-Evalue  i-Evalue hmmfrom  hmm to    alifrom  ali to    envfrom  env to     acc
 ---   ------ ----- --------- --------- ------- -------    ------- -------    ------- -------    ----
   1 !    8.2   0.8   0.00045     0.088      52      85 ..       4      36 ..       1      49 [. 0.86
   2 !    7.7   0.0   0.00064      0.12     406     456 ..     290     337 ..     282     372 .. 0.82

  Alignments for each domain:
  == domain 1  score: 8.2 bits;  conditional E-value: 0.00045
  apra_Neukirchen_a 52 letDiLiiGGGmagcgAAveakeakdlkvvlveK 85
                        + Di iiGGG+ag   A  a++  ++kv+lve+
         2574160184  4 RDYDIGIIGGGAAGLTVASGAAQL-GVKVLLVER 36
                       589*************99998865.599999997 PP

  == domain 2  score: 7.7 bits;  conditional E-value: 0.00064
  apra_Neukirchen_a 406 GyWvdlynrmtTvkgLfaaGdvaGgsphkfvsGslaeGriAakaavkyild 456
                        G+ vd  + +t vk ++aaGdv G   h+f   +  eG i   +av  + +
         2574160184 290 GILVDD-RMRTGVKHIYAAGDVTGR--HQFTHAAGYEGGIVISNAVFRLPR 337
                        777888.88999************6..788888889999998888876644 PP

>> 2574159183  BR24DRAFT_0761 heterodisulfide reductase subunit A2 [Pseudodesulfovibrio halophilus DSM 5663]
   #    score  bias  c-Evalue  i-Evalue hmmfrom  hmm to    alifrom  ali to    envfrom  env to     acc
 ---   ------ ----- --------- --------- ------- -------    ------- -------    ------- -------    ----
   1 ?    2.9   0.5     0.018       3.5      56      86 ..       9      38 ..       4      42 .. 0.86
   2 !   12.4   0.1   2.5e-05    0.0048      44      88 ..     580     628 ..     542     633 .. 0.70

  Alignments for each domain:
  == domain 1  score: 2.9 bits;  conditional E-value: 0.018
  apra_Neukirchen_a 56 iLiiGGGmagcgAAveakeakdlkvvlveKA 86
                       ++++GGG+ag  +A+ ++  +++ v l+eK+
         2574159183  9 VMVVGGGIAGIQTALDLAD-SGYYVHLIEKS 38
                       89*************9986.46888888886 PP

  == domain 2  score: 12.4 bits;  conditional E-value: 2.5e-05
  apra_Neukirchen_a  44 k......kelevveletDiLiiGGGmagcgAAveakeakdlkvvlveKAai 88 
                        +      ++++ v ++   L++GGGm+g  +A+ ++   +++vvl+eK+++
         2574159183 580 AallqplSKMS-VDVTQKALVVGGGMSGMTSALGIADM-GYEVVLLEKSNM 628
                        12333333333.4457889****************975.59*******997 PP

>> 2574160383  BR24DRAFT_1964 thioredoxin reductase (NADPH) [Pseudodesulfovibrio halophilus DSM 5663]
   #    score  bias  c-Evalue  i-Evalue hmmfrom  hmm to    alifrom  ali to    envfrom  env to     acc
 ---   ------ ----- --------- --------- ------- -------    ------- -------    ------- -------    ----
   1 !    6.0   0.0    0.0021      0.41      52      77 ..       6      31 ..       1      40 [. 0.83
   2 !    7.0   0.1     0.001       0.2     409     430 ..     255     275 ..     219     300 .. 0.71

  Alignments for each domain:
  == domain 1  score: 6.0 bits;  conditional E-value: 0.0021
  apra_Neukirchen_a 52 letDiLiiGGGmagcgAAveakeakd 77
                        + D++i+G G +g  AA++a+++k 
         2574160383  6 RQYDVVILGSGPGGIQAAIHASRKKA 31
                       578******************99764 PP

  == domain 2  score: 7.0 bits;  conditional E-value: 0.001
  apra_Neukirchen_a 409 vdlynrmtTvkgLfaaGdvaGg 430
                        vd  +++t vkg+faaGd+ G 
         2574160383 255 VDR-KQRTNVKGVFAAGDITGP 275
                        344.899************994 PP

>> 2574159060  BR24DRAFT_0638 quinone-modifying oxidoreductase, subunit QmoA [Pseudodesulfovibrio halophilus DSM 5663]
   #    score  bias  c-Evalue  i-Evalue hmmfrom  hmm to    alifrom  ali to    envfrom  env to     acc
 ---   ------ ----- --------- --------- ------- -------    ------- -------    ------- -------    ----
   1 !   12.4   0.2   2.4e-05    0.0046      54      78 ..       4      29 ..       1      35 [. 0.78

  Alignments for each domain:
  == domain 1  score: 12.4 bits;  conditional E-value: 2.4e-05
  apra_Neukirchen_a 54 tDiLiiGGGmagcgAAveake.akdl 78
                         iL++GGG ag  AA+ea+e  +++
         2574159060  4 NSILVVGGGFAGITAALEAAEvGHEV 29
                       579****************9944444 PP

>> 2574161177  BR24DRAFT_2761 thioredoxin reductase (NADPH) [Pseudodesulfovibrio halophilus DSM 5663]
   #    score  bias  c-Evalue  i-Evalue hmmfrom  hmm to    alifrom  ali to    envfrom  env to     acc
 ---   ------ ----- --------- --------- ------- -------    ------- -------    ------- -------    ----
   1 !    7.1   0.1   0.00097      0.19      53      85 ..       3      34 ..       1      36 [. 0.84
   2 ?    3.5   0.0     0.012       2.3     407     456 ..     256     303 ..     251     306 .] 0.79

  Alignments for each domain:
  == domain 1  score: 7.1 bits;  conditional E-value: 0.00097
  apra_Neukirchen_a 53 etDiLiiGGGmagcgAAveakeakdlkvvlveK 85
                       + D ++iGGG ag  AA+ + +a ++k  +veK
         2574161177  3 DYDAVVIGGGPAGMTAALYLLRA-GVKTAMVEK 34
                       6799*************998875.477777777 PP

  == domain 2  score: 3.5 bits;  conditional E-value: 0.012
  apra_Neukirchen_a 407 yWvdlynrmtTvkgLfaaGdvaGgsphkfvsGslaeGriAakaavkyild 456
                        + +d+ +  t v+g+faaGd+     ++ v  ++ +G  Aa +a  y+++
         2574161177 256 ILTDN-EMLTNVPGIFAAGDIRSKLCRQ-VATAVGDGATAATSAFTYLEQ 303
                        55566.77799*********99887765.667999999999999998864 PP

>> 2574161050  BR24DRAFT_2633 geranylgeranyl reductase family protein [Pseudodesulfovibrio halophilus DSM 5663]
   #    score  bias  c-Evalue  i-Evalue hmmfrom  hmm to    alifrom  ali to    envfrom  env to     acc
 ---   ------ ----- --------- --------- ------- -------    ------- -------    ------- -------    ----
   1 !   11.4   0.1   4.8e-05    0.0094      53      87 ..       4      37 ..       1      44 [. 0.84

  Alignments for each domain:
  == domain 1  score: 11.4 bits;  conditional E-value: 4.8e-05
  apra_Neukirchen_a 53 etDiLiiGGGmagcgAAveakeakdlkvvlveKAa 87
                       + D++++GGG ag  AA+ a+++ +l+v ++eK a
         2574161050  4 RYDLVVCGGGPAGSSAALAAARQ-GLSVAVLEKEA 37
                       68****************99975.69999999954 PP

>> 2574161153  BR24DRAFT_2737 glycerol-3-phosphate dehydrogenase subunit B [Pseudodesulfovibrio halophilus DSM 5663]
   #    score  bias  c-Evalue  i-Evalue hmmfrom  hmm to    alifrom  ali to    envfrom  env to     acc
 ---   ------ ----- --------- --------- ------- -------    ------- -------    ------- -------    ----
   1 ?    8.4   1.1   0.00039     0.077      51      75 ..       3      27 ..       1      34 [. 0.84

  Alignments for each domain:
  == domain 1  score: 8.4 bits;  conditional E-value: 0.00039
  apra_Neukirchen_a 51 eletDiLiiGGGmagcgAAveakea 75
                        +++D+++iG+G ag  AA+ a+++
         2574161153  3 DISCDVMVIGAGHAGMAAALFAAQK 27
                       5789***************988864 PP

>> 2574161327  BR24DRAFT_2912 dihydrolipoyl dehydrogenase [Pseudodesulfovibrio halophilus DSM 5663]
   #    score  bias  c-Evalue  i-Evalue hmmfrom  hmm to    alifrom  ali to    envfrom  env to     acc
 ---   ------ ----- --------- --------- ------- -------    ------- -------    ------- -------    ----
   1 ?    8.5   0.4   0.00036      0.07      53      87 ..       2      35 ..       1      43 [. 0.90
   2 ?   -3.2   0.1       1.2   2.4e+02      50      84 ..     167     200 ..     150     202 .. 0.73

  Alignments for each domain:
  == domain 1  score: 8.5 bits;  conditional E-value: 0.00036
  apra_Neukirchen_a 53 etDiLiiGGGmagcgAAveakeakdlkvvlveKAa 87
                       + Di +iG+G +g  AA+ea++  +lkv lveK +
         2574161327  2 TYDIAVIGAGPGGYDAATEAASL-GLKVALVEKGD 35
                       57*****************9875.6********76 PP

  == domain 2  score: -3.2 bits;  conditional E-value: 1.2
  apra_Neukirchen_a  50 veletDiLiiGGGmagcgAAveakeakdlkvvlve 84 
                        +e+   ++++G+G  g   A  a++  ++kv++v+
         2574161327 167 TEMPESLIVVGAGFIGLEMAQAAHR-MGAKVTVVD 200
                        5566678999999999988876665.357777776 PP


Internal pipeline statistics summary:
-------------------------------------
Query model(s):                            1  (670 nodes)
Target sequences:                       3116  (1013153 residues searched)
Passed MSV filter:                       130  (0.0417202); expected 62.3 (0.02)
Passed bias filter:                      114  (0.0365854); expected 62.3 (0.02)
Passed Vit filter:                        46  (0.0147625); expected 3.1 (0.001)
Passed Fwd filter:                        16  (0.00513479); expected 0.0 (1e-05)
Initial search space (Z):               3116  [actual number of targets]
Domain search space  (domZ):              16  [number of targets reported over threshold]
# CPU time: 0.08u 0.00s 00:00:00.08 Elapsed: 00:00:00.05
# Mc/sec: 12534.49
//
[ok]
