# Supplementary material for: Sulfur disproportionation occurs globally across anoxic habitats and has multiple mechanisms of independent evolutionary origin
Source: ISME J. 2026 Mar 2;20(1):wrag042. doi: 10.1093/ismejo/wrag042 (PMC12998232; doi:10.1093/ismejo/wrag042)
Supplement: Sup_File_1_HMM_wrag042 [file sup_file_1_hmm_wrag042.zip › SupFile1_HMM/SupFile1c_results/apra_Neukirchen_a-hmm-039_Humidesulfovibrio_idahonensis_CY_2_2574180452.txt]

# hmmsearch :: search profile(s) against a sequence database
# HMMER 3.4 (Aug 2023); http://hmmer.org/
# Copyright (C) 2023 Howard Hughes Medical Institute.
# Freely distributed under the BSD open source license.
# - - - - - - - - - - - - - - - - - - - - - - - - - - - - - - - - - - - -
# query HMM file:                  /Users/lukas/OneDrive/2023_Sulfur/20250723_HMM/profiles_all/apra_Neukirchen_a.hmm
# target sequence database:        /Users/lukas/OneDrive/2023_Sulfur/20250626_HMM/db_new/039_Humidesulfovibrio_idahonensis_CY_2_2574180452.fas
# - - - - - - - - - - - - - - - - - - - - - - - - - - - - - - - - - - - -

Query:       apra_Neukirchen_a  [M=670]
Scores for complete sequences (score includes all domains):
   --- full sequence ---   --- best 1 domain ---    -#dom-
    E-value  score  bias    E-value  score  bias    exp  N  Sequence   Description
    ------- ------ -----    ------- ------ -----   ---- --  --------   -----------
   3.8e-221  733.2   0.0   4.5e-221  732.9   0.0    1.0  1  2576857228  BR09DRAFT_02101 adenylylsulfate reductase, subuni
    8.2e-68  226.4   0.4    9.5e-68  226.2   0.4    1.0  1  2576857984  BR09DRAFT_02857 hypothetical protein [Humidesulfo
    6.9e-66  220.1   0.0    7.5e-66  220.0   0.0    1.0  1  2576857516  BR09DRAFT_02389 hypothetical protein [Humidesulfo
    1.1e-17   60.8   2.6    1.2e-13   47.4   0.3    2.4  2  2576855437  BR09DRAFT_00303 L-aspartate oxidase [Humidesulfov
    1.8e-15   53.5   0.0    3.3e-09   32.8   0.0    2.2  2  2576856999  BR09DRAFT_01870 L-aspartate oxidase [Humidesulfov
    7.2e-11   38.3   7.9    3.6e-08   29.3   4.0    3.2  2  2576857606  BR09DRAFT_02479 succinate dehydrogenase flavoprot
    2.4e-10   36.5   4.4      2e-05   20.3   4.5    3.0  2  2576857119  BR09DRAFT_01991 succinate dehydrogenase flavoprot
    1.4e-07   27.4   0.2    3.4e-05   19.5   0.0    2.1  2  2576856489  BR09DRAFT_01360 uncharacterized protein [Humidesu
    9.1e-05   18.1   0.0    0.00012   17.7   0.0    1.1  1  2576857514  BR09DRAFT_02387 FAD-dependent oxidoreductase fami
     0.0002   17.0   5.4      0.042    9.3   0.2    3.0  3  2576855417  BR09DRAFT_00283 thioredoxin reductase (NADPH) [Hu
    0.00043   15.9   0.0    0.00065   15.3   0.0    1.1  1  2576857512  BR09DRAFT_02385 quinone-modifying oxidoreductase,
     0.0011   14.5   0.0     0.0016   14.0   0.0    1.1  1  2576857125  BR09DRAFT_01997 heterodisulfide reductase subunit
      0.002   13.6   0.1     0.0031   13.0   0.1    1.2  1  2576857515  BR09DRAFT_02388 quinone-modifying oxidoreductase,
     0.0055   12.2   0.1     0.0093   11.5   0.1    1.4  1  2576855517  BR09DRAFT_00383 sulfide-dependent adenosine dipho
  ------ inclusion threshold ------
      0.012   11.1   1.6       0.43    6.0   0.1    2.2  2  2576855335  BR09DRAFT_00200 thioredoxin reductase (NADPH) [Hu
      0.017   10.6   0.3      0.025   10.1   0.3    1.2  1  2576856211  BR09DRAFT_01080 geranylgeranyl reductase family p
      0.017   10.6   0.0      0.026   10.0   0.0    1.1  1  2576856335  BR09DRAFT_01206 predicted Rossmann fold flavoprot
      0.069    8.6   1.4        0.1    8.0   1.4    1.1  1  2576856451  BR09DRAFT_01322 methylenetetrahydrofolate--tRNA-(
       0.17    7.3   2.8       0.14    7.6   0.9    1.7  2  2576857278  BR09DRAFT_02151 dihydrolipoyl dehydrogenase [Humi


Domain annotation for each sequence (and alignments):
>> 2576857228  BR09DRAFT_02101 adenylylsulfate reductase, subunit A [Humidesulfovibrio idahonensis DSM 15450]
   #    score  bias  c-Evalue  i-Evalue hmmfrom  hmm to    alifrom  ali to    envfrom  env to     acc
 ---   ------ ----- --------- --------- ------- -------    ------- -------    ------- -------    ----
   1 !  732.9   0.0  2.7e-223  4.5e-221      44     628 ..      14     591 ..       3     596 .] 0.94

  Alignments for each domain:
  == domain 1  score: 732.9 bits;  conditional E-value: 2.7e-223
  apra_Neukirchen_a  44 k...kelevveletDiLiiGGGmagcgAAveakeak.dlkvvlveKAaierSGavAaGlsAinaYigenetpedyvryvrkdl.mgivReDL 130
                            +e++v+ +++DiLiiGGG+agc+ A+ea+ ++ +lk+v++eKA+i rSGa++aG++A+n+Yi e++tped vr+ r+++  g +ReDL
         2576857228  14 PktlAEVQVEVVDCDILIIGGGNAGCFVATEAALKDpSLKIVIMEKAEIMRSGACSAGMDALNTYIPEGKTPEDLVRWSRAQVgGGPLREDL 105
                        33445789999***********************888**********************************************789****** PP

  apra_Neukirchen_a 131 vldiarhvdevvkkleewGLpilkdenGkyvrrGkwqikInGesyKpivAeaakkalgvevlnrvfitdllvdednrvaGAvgfsvrenkfy 222
                        +l+ ar+++e++++le+wGLpil+de+Gk+  rGkw+i+I+Ge++Kpi+Ae+a + +g+ev+nrv+ t ll+d+ +r++GA+g++vr++ f+
         2576857228 106 ALSNARELNESIDDLERWGLPILRDEDGKIHYRGKWDISIHGEQLKPIMAEKAIE-AGAEVYNRVAGTGLLMDK-GRCVGATGLNVRTGVFH 195
                        *******************************************************.88**************88.***************** PP

  apra_Neukirchen_a 223 vikakavivatGGAagiyrp..rsvgegrgraWYppfntGsgyamgiraGAemttmEnrfvalRfKDtygPvgtiallvkakavnalgeeye 312
                        v++ak +iv+tGGA  +y++   +++++  ++W++p+ +Gsgyamg+r+GAe++++E+r+va+R+KD++gPv+ti++++ka+ +n+++e+ +
         2576857228 196 VFRAKSTIVSTGGAGTLYKSytADSTDSGAQIWMCPYCVGSGYAMGFRQGAELSSLEQRWVATRTKDFCGPVDTISVGYKAPIINCKDEKVM 287
                        *******************977788999**************************************************************** PP

  apra_Neukirchen_a 313 eelkkeY....gkakiptslRnyatleevkeGrgPiyldteealqdkeleeelwedfLdmaisqallwaeeniepekenvEiegtePyivGs 400
                           ++ Y    g+a  p+++R++a +ee+ +GrgP+y+dt+++   +++ + +++d+L++ +s++l++a+++++++ke++Ei+g++Pyi+G+
         2576857228 288 ---SR-YahlgGDA-APRYIRANAPMEEWLAGRGPCYCDTRGM--APDTVQAMMTDYLNERPSFVLFLASRGQDVTKEPIEIYGSDPYIMGG 372
                        ...55.65554545.5***************************..9********************************************** PP

  apra_Neukirchen_a 401 HaacsGyWvdlynrmtTvkgLfaaGdvaGgsphkfvsGslaeGriAakaavkyildekdekpeld...eeeveelkeeiykpletleekkke 489
                        H+   G+Wv++ +rmtTv+gLfaaG++aGg+p+kfv+G+ aeG++Aa+ a++y+++ ++  p+ +   +e++e++k+++++p   l++    
         2576857228 373 HTM-GGFWVEM-DRMTTVPGLFAAGETAGGNPNKFVGGCAAEGKLAARGAIAYMKQAEALPPQNSrelAEQIEAEKARVFAP---LLRGA-- 457
                        ***.*******.******************************************8777755555533347788889999998...55444.. PP

  apra_Neukirchen_a 490 ttagevpnyitpeeleerlqkimdeYagGistnYetnekkLeialeklemLkedleklaAedlheLlrawElihRllvaeaviehllfRkEt 581
                          +g     ++p+e+++rlq++mdeYagG+s++Y+tne++L++al++++mL++++++l+A+dlheL++a E+++R++v+eav++hl++RkEt
         2576857228 458 DYDG-----VSPREMKDRLQRLMDEYAGGTSQFYRTNEERLDYALKHIAMLQSQFRHLKAADLHELMEANETMDRVDVSEAVVHHLKARKET 544
                        3466.....8********************************************************************************** PP

  apra_Neukirchen_a 582 RwpgyyeraDypelddenwkkfvnskydpetgeieiikrplvelvek 628
                        Rw g+++r+Dype+dd n+++fv++++dpetg ++ ++rp+ +lv+ 
         2576857228 545 RWAGWQTRSDYPERDDVNFDCFVETRRDPETGVVTAFTRPYEQLVPG 591
                        *****************************************999965 PP

>> 2576857984  BR09DRAFT_02857 hypothetical protein [Humidesulfovibrio idahonensis DSM 15450]
   #    score  bias  c-Evalue  i-Evalue hmmfrom  hmm to    alifrom  ali to    envfrom  env to     acc
 ---   ------ ----- --------- --------- ------- -------    ------- -------    ------- -------    ----
   1 !  226.2   0.4   5.6e-70   9.5e-68      45     194 ..      16     189 .]       3     189 .] 0.94

  Alignments for each domain:
  == domain 1  score: 226.2 bits;  conditional E-value: 5.6e-70
  apra_Neukirchen_a  45 kelevveletDiLiiGGGmagcgAAveake.ak...dlkvvlveKAaierSGavAaGlsAinaYigenetpedyvryvrkdlmgivReDLvl 132
                        +e+++ve ++DiL++GGGm+ cgAA+ea + a+   +++++l++KA++erSGavA+GlsAin+Y+g++++ +dyvr+vr+dlmg+vReDL++
         2576857984  16 AEPTIVEKHVDILMVGGGMGNCGAAYEACRwADkigGISIMLLDKASLERSGAVAQGLSAINTYVGKEQKSDDYVRMVRTDLMGLVREDLIF 107
                        4789999***********************87789999****************************************************** PP

  apra_Neukirchen_a 133 diarhvdevvkkleewGLpilkdenGk...................yvrrGkwqikInGesyKpivAeaakkalgv.evlnr 194
                        d++rhvd++v+++eewGLp++ +++G+                   +vr+G+wqi+InGesyK+ivAeaakkalg+ ++l+r
         2576857984 108 DLGRHVDDSVHLFEEWGLPVWIKKDGHnldgaqakaaglslrngdaPVRSGRWQIMINGESYKVIVAEAAKKALGDdRYLER 189
                        *********************8899999*********************************************998677776 PP

>> 2576857516  BR09DRAFT_02389 hypothetical protein [Humidesulfovibrio idahonensis DSM 15450]
   #    score  bias  c-Evalue  i-Evalue hmmfrom  hmm to    alifrom  ali to    envfrom  env to     acc
 ---   ------ ----- --------- --------- ------- -------    ------- -------    ------- -------    ----
   1 !  220.0   0.0   4.4e-68   7.5e-66     447     627 ..       1     181 [.       1     184 [] 0.98

  Alignments for each domain:
  == domain 1  score: 220.0 bits;  conditional E-value: 4.4e-68
  apra_Neukirchen_a 447 akaavkyildekdekpeldeeeveelkeeiykpletleekkkettagev.pnyitpeeleerlqkimdeYagGistnYetnekkLeialekl 537
                        +k++v++++d+kd+kp+l+  ++++l++eiy+p+ t+e+ k ++ta+e+ pnyitp+++++rl k++deY gG++t Y+t+ + L++a +++
         2576857516   1 GKQMVRWVQDHKDFKPTLA-VKAADLAKEIYQPMYTFEKFKGASTAPEInPNYITPKNFMMRLIKCTDEYGGGCATLYMTSGALLKTAFWLM 91 
                        699***************9.88999******************************************************************* PP

  apra_Neukirchen_a 538 emLkedleklaAedlheLlrawElihRllvaeaviehllfRkEtRwpgyyeraDypelddenwkkfvnskydpetgeieiikrplvelve 627
                         m++ed++klaA+dlheL+r+wE  hRl++++++++h++fR+EtR+pg+y+r D + ldd++wk+fvnskydp+++ei+i+k+p++++++
         2576857516  92 GMMEEDSKKLAARDLHELMRCWEQFHRLWTVRLHLQHIEFREETRYPGFYYRGDAMGLDDSKWKCFVNSKYDPAKKEIKIFKKPYIQIIP 181
                        ***************************************************************************************996 PP

>> 2576855437  BR09DRAFT_00303 L-aspartate oxidase [Humidesulfovibrio idahonensis DSM 15450]
   #    score  bias  c-Evalue  i-Evalue hmmfrom  hmm to    alifrom  ali to    envfrom  env to     acc
 ---   ------ ----- --------- --------- ------- -------    ------- -------    ------- -------    ----
   1 !   13.2   0.1   1.7e-05    0.0028      51      78 ..       5      33 ..       1      38 [. 0.81
   2 !   47.4   0.3   7.3e-16   1.2e-13     203     457 ..     176     416 ..     142     488 .. 0.77

  Alignments for each domain:
  == domain 1  score: 13.2 bits;  conditional E-value: 1.7e-05
  apra_Neukirchen_a 51 eletDiLiiGGGmagcgAAveakeak.dl 78
                       +l+tD+L+iG G+ag ++A++++ea  d+
         2576855437  5 RLKTDVLVIGSGIAGSVTALTLAEAGaDV 33
                       689*******************9954354 PP

  == domain 2  score: 47.4 bits;  conditional E-value: 7.3e-16
  apra_Neukirchen_a 203 d..ednrvaGAvgfsvrenkfyvikakavivatGGAagiyrprsvgegrgraWYppfntGsgyamgiraGAemttmE.nrfvalRfKDtygP 291
                        +    n+++GA+ f+   +++ ++ a  +++atGGA  iy    +  ++          Gsg +m+ raGA++  +E ++f ++ f  +   
         2576855437 176 KynLSNQCVGAYVFNEALGQVEIVLADFTVLATGGAGRIYLNSTN--ANE-------AIGSGLSMANRAGAKLHNLEyVQFHPTAFYQGARR 258
                        133359**********************************86433..222.......47******************569****99999998 PP

  apra_Neukirchen_a 292 vgtiallv......kakavnalgeeyeeelkkeYgkak..iptslRnyatleev.keGrgPiyldteealqdkeleeelwedfLdmaisqal 374
                            +l        +a+ vn++ge ++   ++ Y++++   p+ +   a++ e+ + G+  +yldt++       ++e+ e f    +++  
         2576855437 259 FERRFLISeavrgeGARLVNSKGEPFM---AR-YDQRAdlAPRDIVTRAIMAEMlRTGEDCVYLDTTTG-----MHDEVAERF----PTIYS 337
                        887777541111116899*********...66.744333679999999999998578**********99.....556777776....9999* PP

  apra_Neukirchen_a 375 lwaeeniepekenvEiegtePyivGsHaacsGyWvdlynrmtTvkgLfaaGdva..Ggs.phkfvsGslaeGriAakaavkyilde 457
                        + +e++i+ +++++        +  +H  c G+ vd+ + +tT++ L+aaG++   G   +++  s sl eG + + +  + i+++
         2576855437 338 KCMEHGIDMRTTPIP------VVPAAHFFCGGILVDT-RGRTTLERLYAAGECTctGVHgANRLASTSLLEGMLWGYSTGQDIAKR 416
                        *************95......5567899999******.*************97511433246788888888888777777777554 PP

>> 2576856999  BR09DRAFT_01870 L-aspartate oxidase [Humidesulfovibrio idahonensis DSM 15450]
   #    score  bias  c-Evalue  i-Evalue hmmfrom  hmm to    alifrom  ali to    envfrom  env to     acc
 ---   ------ ----- --------- --------- ------- -------    ------- -------    ------- -------    ----
   1 !   32.8   0.0     2e-11   3.3e-09      53     242 ..      23     222 ..      18     232 .. 0.88
   2 !   17.4   1.2     9e-07   0.00015     392     431 ..     323     361 ..     321     407 .. 0.93

  Alignments for each domain:
  == domain 1  score: 32.8 bits;  conditional E-value: 2e-11
  apra_Neukirchen_a  53 etDiLiiGGGmagcgAAveakeak.dlkvvlveKAaierSGavAaGlsAinaYigenetpedyvryvrkdl.mgivReDLvldiarhvdevv 142
                        ++D+L++G+G ag  AA+ ake++ +l+v+lv   ++    + A+  +A+ +   ++++ e +v  v++ +  giv  +L+  +a       
         2576856999  23 QCDVLVLGAGLAGLRAAWAAKESDpRLRVLLVSPRSTPSGSSFANRNNALGMQAPQEHEAEAFVAEVQRLAaPGIVLPELARALAADAPARL 114
                        79********************777*******99888777789************9999*****988775539******************* PP

  apra_Neukirchen_a 143 kkleewGLpilkdenGk......yvrrGkwqikInGes.yKpivAeaakkalgvevlnrvfitdllvd..ednrvaGAvgfsvrenkfyvik 225
                        ++l  +GL + ++ +G+        +  k+ +   G   +      +a++ lgvevl    ++dl     +++rv+GA+   +r ++  +i+
         2576856999 115 NDLLGLGLSFRREPDGRlsrfpaCFSPAKRAVIFDGLAqVHAAFLAKARS-LGVEVLHGFEALDLPRGphQNDRVCGALLQALRGGHNLTIS 205
                        *****************999998888999999999943133333333333.689***********9988889******************** PP

  apra_Neukirchen_a 226 akavivatGGAagiyrp 242
                        a+ vi a GG   ++  
         2576856999 206 ARVVIAALGGPGPLFAR 222
                        **********9888865 PP

  == domain 2  score: 17.4 bits;  conditional E-value: 9e-07
  apra_Neukirchen_a 392 gtePyivGsHaacsGyWvdlynrmtTvkgLfaaGdvaGgs 431
                        g eP i+ +Ha+  G+ +d  + +t+ +gL+a+G++aGg+
         2576856999 323 GQEPLILAAHAGNGGARIDG-QGRTSAPGLYACGECAGGM 361
                        68******************.*****************96 PP

>> 2576857606  BR09DRAFT_02479 succinate dehydrogenase flavoprotein subunit [Humidesulfovibrio idahonensis DSM 15450]
   #    score  bias  c-Evalue  i-Evalue hmmfrom  hmm to    alifrom  ali to    envfrom  env to     acc
 ---   ------ ----- --------- --------- ------- -------    ------- -------    ------- -------    ----
   1 !   29.3   4.0   2.1e-10   3.6e-08      52     243 ..       4     226 ..       1     231 [. 0.86
   2 !    8.3   0.1    0.0005     0.085     418     610 ..     386     572 ..     353     592 .. 0.58

  Alignments for each domain:
  == domain 1  score: 29.3 bits;  conditional E-value: 2.1e-10
  apra_Neukirchen_a  52 letDiLiiGGGmagcgAAveakeak.dlkvvlveKAaierSGavAaGlsAi..naYigenetpe.dyvryvrkdlmgivReDLvldiarhvd 139
                         +tD+L iG+G ag   Avea+e+   + ++ +  A  ++S a   G++A   n  +ge++ p+  +++ v+    g   ++++    ++  
         2576857606   4 FQTDLLCIGAGLAGERVAVEAAENGfAATCLSIVPARRSHSSAAQGGMQAAlgNSAMGEGDCPDvHFLDTVKGSDWGC-DQEVARLFCENAP 94 
                        68*********************888999999999**************97679*******99845788888877775.5668889999*** PP

  apra_Neukirchen_a 140 evvkkleewGLpilkdenGk..............................yvrrGkwqikInGesyKpivAeaakkalgvevlnrvfitdll 201
                         +++++  wG+p  + e G+                               + r  +     G  +   + + a + +gv+v+++v ++ l+
         2576857606  95 IAMRQMAFWGVPWNRVEAGEqtyykggkpftavekkekeglihsrnfggtAKWRTCYTSDGTGHCVLYTLDNRAAQ-MGVNVVDKVEVIALI 185
                        *******************************************999666533333333344566666666677766.789************ PP

  apra_Neukirchen_a 202 vdednrvaGAvgfsvrenkfyvikakavivatGGAagiyrpr 243
                         d    ++GAv+  ++++++    a+a+++atGG   iyr  
         2576857606 186 HDG-AACMGAVARCLKTGELTAHLARATLIATGGFGRIYRES 226
                        *65.9**********************************964 PP

  == domain 2  score: 8.3 bits;  conditional E-value: 0.0005
  apra_Neukirchen_a 418 vkgLfaaGdvaGgsphkfv..sG.slae....GriAakaavkyildekdekpeldeeeveelkeeiykpletleekkkettagevpnyitpe 502
                        +kgLf aG++a    h f   +G slae    G i + ++v++++ +   ++ +++++v++ +++ ++ ++ l + k+  ++   p y++  
         2576857606 386 LKGLFSAGEAACWDMHGFNrlGGnSLAEtvvaGMIVGGKIVEFLKGT---DTVFSTAAVRDAVSRQQSRIADLVACKNGHEN---PYYVREA 471
                        66666666666666666642233344441111444444455555322...22344444444444444444444444321111...3333333 PP

  apra_Neukirchen_a 503 eleerlqkimdeYagGistnYetnekkLeialeklemLkedlekla.....AedlheLlrawElihRllvaeaviehllfRkEtRwpgyyer 589
                        ++      im    +Gi      n + Le +  +l+++ ++++++           eL  a  +   +  a +v +  l+R E+R  g ++r
         2576857606 472 MFDA----IMT--GAGIF----RNGRDLEACVGELQHILQRARRVGlgssgKGANPELTLALKIEGMVKLALCVAQGALVRTESR--GAHTR 551
                        3322....221..33433....35556666666666666666554411111223468999999999999999*************..99*** PP

  apra_Neukirchen_a 590 aDypelddenwkkfvnskydp 610
                         Dyp ++d++w k +  ++++
         2576857606 552 EDYPARNDRDWLKRTLATWKE 572
                        ***********9988887775 PP

>> 2576857119  BR09DRAFT_01991 succinate dehydrogenase flavoprotein subunit [Humidesulfovibrio idahonensis DSM 15450]
   #    score  bias  c-Evalue  i-Evalue hmmfrom  hmm to    alifrom  ali to    envfrom  env to     acc
 ---   ------ ----- --------- --------- ------- -------    ------- -------    ------- -------    ----
   1 !   20.3   4.5   1.2e-07     2e-05      51     241 ..       3     224 ..       1     234 [. 0.86
   2 !   10.9   0.0     8e-05     0.014     414     621 ..     382     583 ..     354     603 .. 0.71

  Alignments for each domain:
  == domain 1  score: 20.3 bits;  conditional E-value: 1.2e-07
  apra_Neukirchen_a  51 eletDiLiiGGGmagcgAAveakeak.dlkvvlveKAaierSGavAaGlsAi..naYigenetpedy.vryvrkdlmgivReDLvldiarhv 138
                        ++ tD+L+iG+G ag  AA+ea++a  ++ ++ +  A  ++S a   G++A   n+  ge++ p+ +  + v+    g + ++++   a + 
         2576857119   3 TIYTDVLVIGAGLAGERAAIEAAQAGfSAICLSLVPARRSHSSAAMGGMQASlgNCAKGEGDCPDVHfADTVKGSDWG-CDQEVARLFADNA 93 
                        5789********************88677777778899999999999***9655888889999986505555555555.67789999999** PP

  apra_Neukirchen_a 139 devvkkleewGLpilkdenGk....................................yvrrGkwqikInGesyKpivAeaakkalgvevlnr 194
                           +++l +wG+p  +   Gk                                    yv+ G       G s+   v + + + lgvev ++
         2576857119  94 PIEMRQLAHWGVPWNRVVPGKsmyfkggkqfekeekeenrglitardfggtakwrtcYVSDG------TGHSVLFTVDNVCAQ-LGVEVHDK 178
                        *************999999*9**************************887766666656555......588887777666666.99****** PP

  apra_Neukirchen_a 195 vfitdllvdednrvaGAvgfsvrenkfyvikakavivatGGAagiyr 241
                          ++ l+ d   ++ G+v+  +r++++ v+ aka+ +a GG   iy 
         2576857119 179 TEAIALIHDG-VTCFGCVARCLRTGELRVYLAKATTIASGGFGRIYP 224
                        ********65.99******************************9995 PP

  == domain 2  score: 10.9 bits;  conditional E-value: 8e-05
  apra_Neukirchen_a 414 rmtTvkgLfaaGdvaGgsphkfv..sG.slae....GriAakaavkyildekdekpeldeeeveelkeeiykpletleekkkettagevpny 498
                        ++  +kgLf  G+ a    h f   +G slae    G i +k+++++++    ++ +++++ +++++++ ++ ++++ + k  + ++   n 
         2576857119 382 HAYGIKGLFSVGESACWDMHGFNrlGGnSLAEtvvaGGIVGKKIAEFLQ---GAEVTFNSAVIDDEVKRQQERIQNVISCK--SGTE---NV 465
                        5567899999999999888888533444677711114555555555554...34567777888888888887777777665..2222...23 PP

  apra_Neukirchen_a 499 itpeeleerlqkimdeYagGistnYetnekkLeialeklemLkedleklaAedl.....heLlrawElihRllvaeaviehllfRkEtRwpg 585
                        +   ++++++q+  +     i +n   +++ L+++  +l+++ ++++k+  ++       eL +a  +  ++ +a +v    l R E+R  g
         2576857119 466 F---KVRQAMQQALH-----IGANIFRTDAGLTKCVAELQEILQRARKVGLKSNglgvnPELSSALKIEGQVKMALMVAYGALKRTESR--G 547
                        4...45556666654.....3334444567788888888888888888765543113336*****************************..9 PP

  apra_Neukirchen_a 586 yyeraDypelddenwkkfvnskydpetgeieiikrp 621
                         ++r D+  ++d++w + +   +++e++++ +++ +
         2576857119 548 SHNREDFTARNDRDWLTRTLAYWKSEKDDLPTLEYE 583
                        9**************999999888888877666554 PP

>> 2576856489  BR09DRAFT_01360 uncharacterized protein [Humidesulfovibrio idahonensis DSM 15450]
   #    score  bias  c-Evalue  i-Evalue hmmfrom  hmm to    alifrom  ali to    envfrom  env to     acc
 ---   ------ ----- --------- --------- ------- -------    ------- -------    ------- -------    ----
   1 !   19.5   0.0     2e-07   3.4e-05      49      87 ..       6      44 ..       1      51 [. 0.90
   2 !    6.0   0.1    0.0024      0.41     412     451 ..     425     462 ..     415     467 .] 0.76

  Alignments for each domain:
  == domain 1  score: 19.5 bits;  conditional E-value: 2e-07
  apra_Neukirchen_a 49 vveletDiLiiGGGmagcgAAveakeakdlkvvlveKAa 87
                       + +++ D++i+GGG ag +AA  + e+++l+v+++eK +
         2576856489  6 TARTDFDVIIVGGGPAGLFAAAWLGENTELSVLVLEKGK 44
                       667899*******************************75 PP

  == domain 2  score: 6.0 bits;  conditional E-value: 0.0024
  apra_Neukirchen_a 412 ynrmtTvkgLfaaGdvaGgsphkfvsGslaeGriAakaav 451
                         n +t+++gLf aGd+ G +++  +  + a G i +k+++
         2576856489 425 SNLETSITGLFVAGDGPGVAGNIVS--AAATGLIPSKEIA 462
                        4789**************9998543..5566666666665 PP

>> 2576857514  BR09DRAFT_02387 FAD-dependent oxidoreductase family protein [Humidesulfovibrio idahonensis DSM 15450]
   #    score  bias  c-Evalue  i-Evalue hmmfrom  hmm to    alifrom  ali to    envfrom  env to     acc
 ---   ------ ----- --------- --------- ------- -------    ------- -------    ------- -------    ----
   1 !   17.7   0.0   7.3e-07   0.00012      36      86 ..     117     172 ..      85     180 .. 0.71

  Alignments for each domain:
  == domain 1  score: 17.7 bits;  conditional E-value: 7.3e-07
  apra_Neukirchen_a  36 allaalamk......kelevveletDiLiiGGGmagcgAAveakeakdlkvvlveKA 86 
                        +++ + +mk        +e+ e+   iL++GGG  g  AA+ea++    +vvlveKA
         2576857514 117 DYVRMGMMKlsksriPAPETPETFKTILVLGGGFTGLNAALEAAKIG-KDVVLVEKA 172
                        33333344455555545777777789*****************9843.589*****9 PP

>> 2576855417  BR09DRAFT_00283 thioredoxin reductase (NADPH) [Humidesulfovibrio idahonensis DSM 15450]
   #    score  bias  c-Evalue  i-Evalue hmmfrom  hmm to    alifrom  ali to    envfrom  env to     acc
 ---   ------ ----- --------- --------- ------- -------    ------- -------    ------- -------    ----
   1 !    7.4   0.0   0.00091      0.15      54      82 ..       6      33 ..       1      41 [. 0.80
   2 ?    1.3   0.6     0.064        11      54      94 ..     144     192 ..     138     203 .. 0.80
   3 !    9.3   0.2   0.00025     0.042     411     458 ..     255     299 ..     223     309 .] 0.80

  Alignments for each domain:
  == domain 1  score: 7.4 bits;  conditional E-value: 0.00091
  apra_Neukirchen_a 54 tDiLiiGGGmagcgAAveakeakdlkvvl 82
                        D++i+G G ag  AA++a+++k ++v+l
         2576855417  6 FDVVILGSGPAGIQAAIHASRKK-TRVLL 33
                       6******************9976.44544 PP

  == domain 2  score: 1.3 bits;  conditional E-value: 0.064
  apra_Neukirchen_a  54 tDiLiiGGGmagcgAAveake.ak.......dlkvvlveKAaierSGav 94 
                         D+ +iGG  a+ g A+++   ak       +l+v  + +A++  SGav
         2576855417 144 EDVAVIGGQSAAAGGALTLLAlAKsvhlvaeSLDVSPALQAKLAESGAV 192
                        59***************98876555666666677777888888888886 PP

  == domain 3  score: 9.3 bits;  conditional E-value: 0.00025
  apra_Neukirchen_a 411 lynrmtTvkgLfaaGdvaGgsphkfvsGslaeGriAakaavkyildek 458
                        + +++t v+g+faaGd++Gg  +     ++ eG +A+ +a+ y+++ k
         2576855417 255 K-RQATNVPGVFAAGDICGGPLQ--MAKAVGEGCVAGISAATYAKNLK 299
                        4.78899************9766..45678888888888888875543 PP

>> 2576857512  BR09DRAFT_02385 quinone-modifying oxidoreductase, subunit QmoB [Humidesulfovibrio idahonensis DSM 15450]
   #    score  bias  c-Evalue  i-Evalue hmmfrom  hmm to    alifrom  ali to    envfrom  env to     acc
 ---   ------ ----- --------- --------- ------- -------    ------- -------    ------- -------    ----
   1 !   15.3   0.0   3.8e-06   0.00065      37      86 ..     118     172 ..      86     176 .. 0.71

  Alignments for each domain:
  == domain 1  score: 15.3 bits;  conditional E-value: 3.8e-06
  apra_Neukirchen_a  37 llaalamk......kelevveletDiLiiGGGmagcgAAveakeakdlkvvlveKA 86 
                        ++ + +mk        +e+ e+   iL++GGG  g  AA+ea++    +vvlveKA
         2576857512 118 YVRMGMMKlsksriPAPETPETFKTILVLGGGFTGLNAALEAAKIG-KDVVLVEKA 172
                        3333334355555545777777779*****************9843.589*****9 PP

>> 2576857125  BR09DRAFT_01997 heterodisulfide reductase subunit A2 [Humidesulfovibrio idahonensis DSM 15450]
   #    score  bias  c-Evalue  i-Evalue hmmfrom  hmm to    alifrom  ali to    envfrom  env to     acc
 ---   ------ ----- --------- --------- ------- -------    ------- -------    ------- -------    ----
   1 !   14.0   0.0   9.4e-06    0.0016      44      85 ..     121     170 ..      84     174 .. 0.69

  Alignments for each domain:
  == domain 1  score: 14.0 bits;  conditional E-value: 9.4e-06
  apra_Neukirchen_a  44 k.........kelevveletDiLiiGGGmagcgAAveakeakdlkvvlveK 85 
                        +          +++   ++  +Li+GGG+ag  AA+  +   +l+vvlve+
         2576857125 121 AveklrvdrpLTPKSFDVQKRVLIVGGGVAGIQAALDCADG-GLDVVLVER 170
                        222333444445777888999***************99864.699999996 PP

>> 2576857515  BR09DRAFT_02388 quinone-modifying oxidoreductase, subunit QmoA [Humidesulfovibrio idahonensis DSM 15450]
   #    score  bias  c-Evalue  i-Evalue hmmfrom  hmm to    alifrom  ali to    envfrom  env to     acc
 ---   ------ ----- --------- --------- ------- -------    ------- -------    ------- -------    ----
   1 !   13.0   0.1   1.9e-05    0.0031      54      83 ..       4      32 ..       1      36 [. 0.79

  Alignments for each domain:
  == domain 1  score: 13.0 bits;  conditional E-value: 1.9e-05
  apra_Neukirchen_a 54 tDiLiiGGGmagcgAAveake.akdlkvvlv 83
                         iL++GGG ag  AA+ea+e  +  +v +v
         2576857515  4 NSILVVGGGFAGITAALEAAEvGH--EVYIV 32
                       579****************99443..44444 PP

>> 2576855517  BR09DRAFT_00383 sulfide-dependent adenosine diphosphate thiazole synthase [Humidesulfovibrio idahonensis 
   #    score  bias  c-Evalue  i-Evalue hmmfrom  hmm to    alifrom  ali to    envfrom  env to     acc
 ---   ------ ----- --------- --------- ------- -------    ------- -------    ------- -------    ----
   1 !   11.5   0.1   5.5e-05    0.0093      51      84 ..      23      55 ..       2      70 .. 0.78

  Alignments for each domain:
  == domain 1  score: 11.5 bits;  conditional E-value: 5.5e-05
  apra_Neukirchen_a 51 eletDiLiiGGGmagcgAAveakeakdlkvvlve 84
                        l+ D+ i+GGG +g  AA+++++a   kv l e
         2576855517 23 CLDLDVAIVGGGPSGLTAAWKLAKAG-RKVALFE 55
                       4799******************9864.5666666 PP

>> 2576855335  BR09DRAFT_00200 thioredoxin reductase (NADPH) [Humidesulfovibrio idahonensis DSM 15450]
   #    score  bias  c-Evalue  i-Evalue hmmfrom  hmm to    alifrom  ali to    envfrom  env to     acc
 ---   ------ ----- --------- --------- ------- -------    ------- -------    ------- -------    ----
   1 ?    6.0   0.1    0.0025      0.43      53      85 ..       3      34 ..       1      36 [. 0.79
   2 ?    4.3   0.1    0.0081       1.4     410     455 ..     262     305 ..     251     309 .] 0.82

  Alignments for each domain:
  == domain 1  score: 6.0 bits;  conditional E-value: 0.0025
  apra_Neukirchen_a 53 etDiLiiGGGmagcgAAveakeakdlkvvlveK 85
                       + D ++iGGG ag  AA+ + +a  ++  lveK
         2576855335  3 TYDAVVIGGGPAGLTAALYLVRAG-VNTALVEK 34
                       4699*************9988754.55566665 PP

  == domain 2  score: 4.3 bits;  conditional E-value: 0.0081
  apra_Neukirchen_a 410 dlynrmtTvkgLfaaGdvaGgsphkfvsGslaeGriAakaavkyil 455
                        d  + +t ++g faaGdv   + ++ v  ++ +G  Aa aa +y++
         2576855335 262 DC-EMRTNLPGFFAAGDVRSKNCRQ-VATAVGDGATAATAAYAYLE 305
                        44.78999**********9877765.77799999999999999985 PP

>> 2576856211  BR09DRAFT_01080 geranylgeranyl reductase family protein [Humidesulfovibrio idahonensis DSM 15450]
   #    score  bias  c-Evalue  i-Evalue hmmfrom  hmm to    alifrom  ali to    envfrom  env to     acc
 ---   ------ ----- --------- --------- ------- -------    ------- -------    ------- -------    ----
   1 ?   10.1   0.3   0.00014     0.025      54      88 ..       5      38 ..       1      47 [. 0.84

  Alignments for each domain:
  == domain 1  score: 10.1 bits;  conditional E-value: 0.00014
  apra_Neukirchen_a 54 tDiLiiGGGmagcgAAveakeakdlkvvlveKAai 88
                        D+L+ G+G agc AA  ++  ++ +v l+++A+ 
         2576856211  5 YDVLVAGAGPAGCAAAAVLA-GRGFRVGLADRAEH 38
                       6************9998776.56799999999976 PP

>> 2576856335  BR09DRAFT_01206 predicted Rossmann fold flavoprotein [Humidesulfovibrio idahonensis DSM 15450]
   #    score  bias  c-Evalue  i-Evalue hmmfrom  hmm to    alifrom  ali to    envfrom  env to     acc
 ---   ------ ----- --------- --------- ------- -------    ------- -------    ------- -------    ----
   1 ?   10.0   0.0   0.00015     0.026      41      85 ..      10      52 ..       3      59 .. 0.77

  Alignments for each domain:
  == domain 1  score: 10.0 bits;  conditional E-value: 0.00015
  apra_Neukirchen_a 41 lamkkelevveletDiLiiGGGmagcgAAveakeakdlkvvlveK 85
                        +m++  + ++ +++iLi+G+G ag ++A+ a++  + +v++v++
         2576856335 10 CVMSA-HTATQQDAEILILGAGPAGLLCALFAARR-GKQVLVVDQ 52
                       45664.4455569****************999874.467888886 PP

>> 2576856451  BR09DRAFT_01322 methylenetetrahydrofolate--tRNA-(uracil-5-)-methyltransferase [Humidesulfovibrio idahonen
   #    score  bias  c-Evalue  i-Evalue hmmfrom  hmm to    alifrom  ali to    envfrom  env to     acc
 ---   ------ ----- --------- --------- ------- -------    ------- -------    ------- -------    ----
   1 ?    8.0   1.4    0.0006       0.1      56      76 ..      18      38 ..       5      46 .. 0.83

  Alignments for each domain:
  == domain 1  score: 8.0 bits;  conditional E-value: 0.0006
  apra_Neukirchen_a 56 iLiiGGGmagcgAAveakeak 76
                       + iiGGG agc +A+++++a 
         2576856451 18 VAIIGGGLAGCECALTLAKAG 38
                       78**************99954 PP

>> 2576857278  BR09DRAFT_02151 dihydrolipoyl dehydrogenase [Humidesulfovibrio idahonensis DSM 15450]
   #    score  bias  c-Evalue  i-Evalue hmmfrom  hmm to    alifrom  ali to    envfrom  env to     acc
 ---   ------ ----- --------- --------- ------- -------    ------- -------    ------- -------    ----
   1 ?    7.6   0.9    0.0008      0.14      53      89 ..       4      39 ..       1      95 [. 0.80
   2 ?   -1.3   0.0      0.41        70      51      84 ..     170     202 ..     149     203 .. 0.80

  Alignments for each domain:
  == domain 1  score: 7.6 bits;  conditional E-value: 0.0008
  apra_Neukirchen_a 53 etDiLiiGGGmagcgAAveakeakdlkvvlveKAaie 89
                       + D+L++GGG +g  AAv a+ a++l+  lve A++ 
         2576857278  4 TYDLLVLGGGPGGFDAAVDAA-ASGLRTALVEAADMG 39
                       67*****************98.567999999999874 PP

  == domain 2  score: -1.3 bits;  conditional E-value: 0.41
  apra_Neukirchen_a  51 eletDiLiiGGGmagcgAAveakeakdlkvvlve 84 
                        ++ + ++++GGG  g   A  a++  ++k+++v+
         2576857278 170 QMPASLIVVGGGFIGLEMAQAAHRL-GAKITIVD 202
                        5667799******999988777664.57888876 PP


Internal pipeline statistics summary:
-------------------------------------
Query model(s):                            1  (670 nodes)
Target sequences:                       3222  (1049827 residues searched)
Passed MSV filter:                       132  (0.0409683); expected 64.4 (0.02)
Passed bias filter:                      111  (0.0344507); expected 64.4 (0.02)
Passed Vit filter:                        31  (0.00962135); expected 3.2 (0.001)
Passed Fwd filter:                        19  (0.00589696); expected 0.0 (1e-05)
Initial search space (Z):               3222  [actual number of targets]
Domain search space  (domZ):              19  [number of targets reported over threshold]
# CPU time: 0.08u 0.00s 00:00:00.08 Elapsed: 00:00:00.05
# Mc/sec: 12990.29
//
[ok]
