# Supplementary material for: Sulfur disproportionation occurs globally across anoxic habitats and has multiple mechanisms of independent evolutionary origin
Source: ISME J. 2026 Mar 2;20(1):wrag042. doi: 10.1093/ismejo/wrag042 (PMC12998232; doi:10.1093/ismejo/wrag042)
Supplement: Sup_File_1_HMM_wrag042 [file sup_file_1_hmm_wrag042.zip › SupFile1_HMM/SupFile1c_results/apra_Neukirchen_a-hmm-040_Desulfonatronum_thioautotrophicum_ASO4-1_GCF_000934745.txt]

# hmmsearch :: search profile(s) against a sequence database
# HMMER 3.4 (Aug 2023); http://hmmer.org/
# Copyright (C) 2023 Howard Hughes Medical Institute.
# Freely distributed under the BSD open source license.
# - - - - - - - - - - - - - - - - - - - - - - - - - - - - - - - - - - - -
# query HMM file:                  /Users/lukas/OneDrive/2023_Sulfur/20250723_HMM/profiles_all/apra_Neukirchen_a.hmm
# target sequence database:        /Users/lukas/OneDrive/2023_Sulfur/20250626_HMM/db_new/040_Desulfonatronum_thioautotrophicum_ASO4-1_GCF_000934745.fas
# - - - - - - - - - - - - - - - - - - - - - - - - - - - - - - - - - - - -

Query:       apra_Neukirchen_a  [M=670]
Scores for complete sequences (score includes all domains):
   --- full sequence ---   --- best 1 domain ---    -#dom-
    E-value  score  bias    E-value  score  bias    exp  N  Sequence       Description
    ------- ------ -----    ------- ------ -----   ---- --  --------       -----------
   5.5e-275  911.4   0.2   6.5e-275  911.2   0.2    1.0  1  WP_045219113.1  adenylyl-sulfate reductase subunit alpha [Des
    2.1e-12   43.7   5.7      2e-07   27.2   0.1    2.9  2  WP_045220705.1  L-aspartate oxidase [Desulfonatronum thioauto
    4.1e-11   39.4   2.6      4e-07   26.3   0.8    3.2  2  WP_045221058.1  fumarate reductase flavoprotein subunit [Desu
    2.8e-09   33.4   0.2    1.7e-06   24.2   0.0    2.1  2  WP_045222425.1  NAD(P)/FAD-dependent oxidoreductase [Desulfon
    7.8e-07   25.3   2.5    0.00015   17.7   0.1    2.2  2  WP_045219814.1  NAD(P)/FAD-dependent oxidoreductase [Desulfon
    9.9e-06   21.7   1.4     0.0014   14.6   0.0    2.8  3  WP_244148804.1  FAD-dependent oxidoreductase [Desulfonatronum
     0.0005   16.0   0.0     0.0008   15.4   0.0    1.3  1  WP_045218227.1  geranylgeranyl reductase family protein [Desu
      0.002   14.1   0.3     0.0028   13.6   0.3    1.2  1  WP_045219116.1  CoB--CoM heterodisulfide reductase iron-sulfu
      0.002   14.0   0.2     0.0031   13.4   0.2    1.3  1  WP_045223027.1  dihydrolipoyl dehydrogenase family protein [D
     0.0031   13.4   0.0     0.0059   12.5   0.0    1.4  1  WP_045218120.1  CoB--CoM heterodisulfide reductase iron-sulfu
     0.0049   12.8   5.6       0.17    7.7   0.2    3.0  3  WP_045221137.1  NAD(P)/FAD-dependent oxidoreductase [Desulfon
     0.0055   12.6   1.3     0.0072   12.2   1.3    1.1  1  WP_045221138.1  NAD(P)/FAD-dependent oxidoreductase [Desulfon
     0.0061   12.5   0.0     0.0066   12.3   0.0    1.0  1  WP_208599130.1  hypothetical protein [Desulfonatronum thioaut
     0.0064   12.4   0.0      0.009   11.9   0.0    1.1  1  WP_045221115.1  potassium channel family protein [Desulfonatr
     0.0064   12.4   0.0     0.0097   11.8   0.0    1.2  1  WP_045219118.1  hydrogenase iron-sulfur subunit [Desulfonatro
  ------ inclusion threshold ------
      0.011   11.5   0.1      0.021   10.6   0.1    1.3  1  WP_084604677.1  tRNA uridine-5-carboxymethylaminomethyl(34) s
      0.014   11.2   0.2      0.021   10.7   0.2    1.2  1  WP_045221334.1  dihydrolipoyl dehydrogenase family protein [D
       0.02   10.7   2.2       0.59    5.9   0.2    2.6  3  WP_045220956.1  dihydrolipoyl dehydrogenase family protein [D
      0.042    9.7   1.2        1.7    4.4   0.0    2.4  2  WP_045219100.1  thioredoxin-disulfide reductase [Desulfonatro
      0.049    9.4   0.0        1.1    5.0   0.0    2.1  2  WP_045221339.1  FAD-dependent oxidoreductase [Desulfonatronum
       0.05    9.4   0.2        0.2    7.4   0.1    1.8  2  WP_045222956.1  NAD(P)/FAD-dependent oxidoreductase [Desulfon


Domain annotation for each sequence (and alignments):
>> WP_045219113.1  adenylyl-sulfate reductase subunit alpha [Desulfonatronum thioautotrophicum]
   #    score  bias  c-Evalue  i-Evalue hmmfrom  hmm to    alifrom  ali to    envfrom  env to     acc
 ---   ------ ----- --------- --------- ------- -------    ------- -------    ------- -------    ----
   1 !  911.2   0.2  3.3e-277  6.5e-275      45     626 ..      16     659 ..       2     660 .] 0.95

  Alignments for each domain:
  == domain 1  score: 911.2 bits;  conditional E-value: 3.3e-277
  apra_Neukirchen_a  45 kelevveletDiLiiGGGmagcgAAveake.ak..dlkvvlveKAaierSGavAaGlsAinaYigenetpedyvryvrkdlmgivReDLvld 133
                        +e+evve+e D+LiiGGGma+cg+Ave+k  a+  +++ ++v+KAa+erSGavA+GlsAin+Y+g+n+ p+dyvr+vr+dlmg+vReDL++d
     WP_045219113.1  16 AEPEVVEIEKDVLIIGGGMAACGTAVEIKPwADkhGVSYIMVDKAALERSGAVAQGLSAINTYLGDNS-PDDYVRMVRTDLMGVVREDLIFD 106
                        4799*************************98667899******************************9.*********************** PP

  apra_Neukirchen_a 134 iarhvdevvkkleewGLpil.kdenGk....................yvrrGkwqikInGesyKpivAeaakkalgv.evlnrvfitdllvd 203
                        ++rhvd++v+++eewGLp++ k+  G+                    +vr+Gkwqi+InGesyK++vAeaak+a g+ ++l+r+f+++ll+d
     WP_045219113.1 107 LGRHVDDSVHLFEEWGLPCWvKE--GEhnldgaqakakglslrtgakPVRSGKWQIMINGESYKVLVAEAAKNAIGQdNYLERIFVVRLLLD 196
                        ********************554..44469*********************************************998************** PP

  apra_Neukirchen_a 204 ..ednrvaGAvgfsvrenkfyvikakavivatGGAagiyrprsvgegrgraWYppfntGsgyamgiraGAemttmEnrfvalRfKDtygPvg 293
                          + nrvaGAvgfs+renk+yv+k++a++va GGA+++yrprsvgeg+graWYp++n+Gsgy+++++aG emt+mEnrf+++RfKD+ygPvg
     WP_045219113.1 197 anTPNRVAGAVGFSLRENKVYVFKCNACLVASGGAVNVYRPRSVGEGKGRAWYPVWNAGSGYTLVAQAGGEMTMMENRFCPARFKDGYGPVG 288
                        9955**************************************************************************************** PP

  apra_Neukirchen_a 294 tiallvkakavnalgeeyee......elkk....eYgkak.iptslRnyatleevkeGrgPiyldteealq..........dkeleeelwed 364
                        +++ll+kakavnalge+y+       +        Y+k++ ipt+lRn+++lee+++GrgPiy+dt +alq          +k+le+e+wed
     WP_045219113.1 289 AWFLLFKAKAVNALGEDYCVtnddmiK--TyrdkGYAKGHiIPTCLRNHMMLEEMQAGRGPIYMDTATALQttfatldkkqQKHLESEAWED 378
                        *******************97777541..233445899999******************************77776655544********** PP

  apra_Neukirchen_a 365 fLdmaisqallwaeeniepekenvEiegtePyivGsHaacsGyWv...dl................ynrmtTvkgLfaaGdvaGgsphkfvs 437
                        fLdm+++qa lwa++niepek  +Ei++tePy++GsH++c+G+W+   d                 ynrmt+v+gLf aGd++G+s+hkf+s
     WP_045219113.1 379 FLDMCVGQANLWACMNIEPEKVGSEIMPTEPYLLGSHSGCCGIWCsgpDEdwvpdsykikadngkvYNRMTSVNGLFIAGDCVGASGHKFSS 470
                        *********************************************877336788889999999***************************** PP

  apra_Neukirchen_a 438 GslaeGriAakaavkyildekdekpeldeeeveelkeeiykpletleekkkettagev.pnyitpeeleerlqkimdeYagGistnYetnek 528
                        Gs+aeGriA+k+ v++++d+kd+kp+++ e+ ++lk+ iy+p+ ++e+ k+++t++ v p yitp+++++rl+k +deY +G+st+Y+t++k
     WP_045219113.1 471 GSHAEGRIAGKQLVRWVVDHKDYKPTIK-ESHDDLKKMIYAPYYNYEAGKAASTDPVVnPMYITPRNFMDRLMKATDEYGAGTSTYYRTSAK 561
                        ****************************.999************************99********************************** PP

  apra_Neukirchen_a 529 kLeialeklemLkedleklaAedlheLlrawElihRllvaeaviehllfRkEtRwpgyyeraDypelddenwkkfvnskydpetgeieiikr 620
                         Le+++ +l+mL ed++klaA+dlheLlr+wE +hRl++++++++h++fR EtR+pg+y+r+D+pel+de+wk+f+nskydp ++++++ k+
     WP_045219113.1 562 LLETGMTLLDMLDEDSKKLAARDLHELLRCWEQYHRLWTVRLHMQHIQFRTETRYPGFYYRTDFPELNDEEWKCFTNSKYDPIEKKTTFYKV 653
                        ******************************************************************************************** PP

  apra_Neukirchen_a 621 plvelv 626
                        pl++++
     WP_045219113.1 654 PLIQII 659
                        **9997 PP

>> WP_045220705.1  L-aspartate oxidase [Desulfonatronum thioautotrophicum]
   #    score  bias  c-Evalue  i-Evalue hmmfrom  hmm to    alifrom  ali to    envfrom  env to     acc
 ---   ------ ----- --------- --------- ------- -------    ------- -------    ------- -------    ----
   1 !   16.0   1.6   2.5e-06    0.0005      51      83 ..       4      35 ..       1      52 [. 0.79
   2 !   27.2   0.1     1e-09     2e-07     200     457 ..     177     412 ..     144     477 .. 0.71

  Alignments for each domain:
  == domain 1  score: 16.0 bits;  conditional E-value: 2.5e-06
  apra_Neukirchen_a 51 eletDiLiiGGGmagcgAAveakeakdlkvvlv 83
                       ++et +L+iG G+agc+AA++++ea  l+v+lv
     WP_045220705.1  4 TIETRVLVIGSGIAGCVAALTMAEAG-LEVTLV 35
                       6899******************9975.444444 PP

  == domain 2  score: 27.2 bits;  conditional E-value: 1e-09
  apra_Neukirchen_a 200 llvdednrvaGAvgfsvrenkfyvikakavivatGGAagiyrprsvgegrgraWYppfntGsgyamgiraGAemttmEnrfvalRfKDtygP 291
                         +v   n+++GA+ ++  ++ +  + a  +++atGG  +iy    +         +p + Gsg+am+ raGA +  +E            gP
     WP_045220705.1 177 QIV---NQCTGAYILEHSSGIVRRFLADYTVLATGGIGQIYLNTTN---------SPGSLGSGFAMAHRAGARLMNQEYIQFHPTSLYHRGP 256
                        333...99*********************************97666.........67799**************999975444444556788 PP

  apra_Neukirchen_a 292 ....vgtiallvkakavnalgeeyeeelkkeY..gkak.iptslRnyatleevkeGrg.PiyldteealqdkeleeelwedfLdmaisqall 375
                            +   + + +a+ vn +g  ++   ++ Y  + a   p+ +   a++ee+ + +   +yld  +          + +d     +++   
     WP_045220705.1 257 qkflISEAVRGEGARLVNVHGRAFM---AD-YdpR-ADlAPRDIVTRAIVEEMLKTNDdFVYLDAATY---------IHKDLAARFPTIHRR 334
                        3333455567889************...66.7532.33579***********9776651678988888.........444555556999999 PP

  apra_Neukirchen_a 376 waeeniepekenvEiegtePyivGsHaacsGyWvdlynrmtTvkgLfaaGdvaGgs...phkfvsGslaeGriAakaavkyilde 457
                         a+ +++ ++e++ + ++      +H  c G+ vd+ + +tT++ L+a G++a      +++  s sl eG + + a+ + ++ +
     WP_045220705.1 335 CANLGVDMTREPIPVVPA------AHYFCGGILVDQ-RGRTTIERLYAGGECACTGvhgANRLASTSLLEGLVWGYAIGRDVALR 412
                        9999********977766......5556778999**.*************98743211246788888888888888877777433 PP

>> WP_045221058.1  fumarate reductase flavoprotein subunit [Desulfonatronum thioautotrophicum]
   #    score  bias  c-Evalue  i-Evalue hmmfrom  hmm to    alifrom  ali to    envfrom  env to     acc
 ---   ------ ----- --------- --------- ------- -------    ------- -------    ------- -------    ----
   1 !   26.3   0.8     2e-09     4e-07      51     243 ..       3     226 ..       1     232 [. 0.87
   2 !    9.5   0.0   0.00023     0.046     415     609 ..     383     571 ..     354     587 .. 0.68

  Alignments for each domain:
  == domain 1  score: 26.3 bits;  conditional E-value: 2e-09
  apra_Neukirchen_a  51 eletDiLiiGGGmagcgAAveakeak.dlkvvlveKAaierSGavAaGlsAi..naYigenetpedyvryvrkdlmgivReDLvldiarhvd 139
                        + +tD+L iG+G ag   A+ea++a  d+ ++ +  A  ++S a   G++A   n+ +ge+++p+ + +   k  +  + ++++     +  
     WP_045221058.1   3 TFQTDLLCIGAGLAGERVAIEAATAGfDVTCLSLVPARRSHSSAAQGGMQAAlgNCAMGEGDSPDVHFEDTVKGSDWGCDQEVARLFCDNAP 94 
                        578*********************888999999999********99****9778***********998888777777788889999999999 PP

  apra_Neukirchen_a 140 evvkkleewGLpilkdenGk..............................yvrrGkwqikInGesyKpivAeaakkalgvevlnrvfitdll 201
                         ++++l  wG+p  +   Gk                               + r  +     G  +   + + a + lgv v ++v ++ l+
     WP_045221058.1  95 IAMRQLAAWGVPWNRVVPGKstyfkggklfekeelqekeglitarafggtAKWRTCYTSDGTGHTVLYTMDNRAVQ-LGVVVHDKVEALSLI 185
                        ************999999999**************99999999999666533333334444566666677777776.799************ PP

  apra_Neukirchen_a 202 vdednrvaGAvgfsvrenkfyvikakavivatGGAagiyrpr 243
                         d  +++ GAv   ++++++ ++ a+ +++atGG   iyr  
     WP_045221058.1 186 HDG-ENCLGAVVRCLKTGELRTYLARVTLIATGGFGRIYRES 226
                        *65.89*********************************964 PP

  == domain 2  score: 9.5 bits;  conditional E-value: 0.00023
  apra_Neukirchen_a 415 mtTvkgLfaaGdvaGgsphkfv..sG.slae....GriAakaavkyildekdekpeldeeeveelkeeiykpletleekkkettagevpnyi 499
                        +  +kgLfaaG++a    h f   +G slae    G i + ++v y+++++    ++ +  v+++++  +  +++l + k  + +++v  + 
     WP_045221058.1 383 AYGLKGLFAAGEAACWDMHGFNrlGGnSLAEtvvaGMIIGAKVVTYLQNHH---VSFPTGLVRDTTAAQQDRIKRLISGK--SGRENV--FA 467
                        556899999999999999988533444666622225555566666665443...33444445555444444444466555..233323..22 PP

  apra_Neukirchen_a 500 tpeeleerlqkimdeYagGistnYetnekkLeialeklemLkedleklaAed.....lheLlrawElihRllvaeaviehllfRkEtRwpgy 586
                          + + ++l+     + +Gi      n k Le + + l++++ ++ek+  ++       eL  a  l   +  a +v +  l R E+R  g 
     WP_045221058.1 468 VRNAMYDALM-----HGAGIF----RNGKDLEACVQTLQEVHARSEKIGLRSngrgaNPELALALRLPGMVRLALCVAQGALQRTESR--GS 548
                        3333333333.....345554....489999999*******9999998765412222579****************************..99 PP

  apra_Neukirchen_a 587 yeraDypelddenwkkfvnskyd 609
                        + r D+pe++d++w + +  +++
     WP_045221058.1 549 HAREDHPERNDRDWLVRTLATWQ 571
                        9*************987776665 PP

>> WP_045222425.1  NAD(P)/FAD-dependent oxidoreductase [Desulfonatronum thioautotrophicum]
   #    score  bias  c-Evalue  i-Evalue hmmfrom  hmm to    alifrom  ali to    envfrom  env to     acc
 ---   ------ ----- --------- --------- ------- -------    ------- -------    ------- -------    ----
   1 !   24.2   0.0   8.4e-09   1.7e-06      51      86 ..       7      42 ..       1      48 [. 0.89
   2 !    7.1   0.3    0.0013      0.26     413     453 ..     428     466 ..     420     469 .] 0.86

  Alignments for each domain:
  == domain 1  score: 24.2 bits;  conditional E-value: 8.4e-09
  apra_Neukirchen_a 51 eletDiLiiGGGmagcgAAveakeakdlkvvlveKA 86
                       + ++D++iiGGG ag +AA+ ++e++dl++vlv+K 
     WP_045222425.1  7 TSTADVVIIGGGPAGLFAAFYLAEHTDLRIVLVDKG 42
                       4578******************************96 PP

  == domain 2  score: 7.1 bits;  conditional E-value: 0.0013
  apra_Neukirchen_a 413 nrmtTvkgLfaaGdvaGgsphkfvsGslaeGriAakaavky 453
                        + +t+++g++ aGd+ G +++  +  + a G +Aak ++k 
     WP_045222425.1 428 DLRTSLPGMYVAGDGPGVAGNIVS--AAATGLLAAKGIIKD 466
                        5689***************99644..7899*******9987 PP

>> WP_045219814.1  NAD(P)/FAD-dependent oxidoreductase [Desulfonatronum thioautotrophicum]
   #    score  bias  c-Evalue  i-Evalue hmmfrom  hmm to    alifrom  ali to    envfrom  env to     acc
 ---   ------ ----- --------- --------- ------- -------    ------- -------    ------- -------    ----
   1 !    7.7   0.4   0.00084      0.17      53      75 ..       3      25 ..       1      35 [. 0.82
   2 !   17.7   0.1   7.7e-07   0.00015     409     455 ..     250     293 ..     209     298 .] 0.74

  Alignments for each domain:
  == domain 1  score: 7.7 bits;  conditional E-value: 0.00084
  apra_Neukirchen_a 53 etDiLiiGGGmagcgAAveakea 75
                       ++D+LiiG G ag  AA+  ++a
     WP_045219814.1  3 DVDVLIIGQGPAGLSAAIYTARA 25
                       79***************988775 PP

  == domain 2  score: 17.7 bits;  conditional E-value: 7.7e-07
  apra_Neukirchen_a 409 vdlynrmtTvkgLfaaGdvaGgsphkfvsGslaeGriAakaavkyil 455
                        vd  +++t ++gLfaaGd++G   +  +s ++ eG +Aa+aa++ ++
     WP_045219814.1 250 VD-DHQRTNIPGLFAAGDCVGRFLQ--ISVAVGEGALAARAAIEHVK 293
                        24.4899**************9887..78899***********9986 PP

>> WP_244148804.1  FAD-dependent oxidoreductase [Desulfonatronum thioautotrophicum]
   #    score  bias  c-Evalue  i-Evalue hmmfrom  hmm to    alifrom  ali to    envfrom  env to     acc
 ---   ------ ----- --------- --------- ------- -------    ------- -------    ------- -------    ----
   1 !   14.6   0.0   6.9e-06    0.0014      49      76 ..     269     296 ..     218     306 .. 0.74
   2 ?   -0.3   0.1      0.22        44      54      74 ..     412     432 ..     399     441 .. 0.82
   3 !    4.2   0.0    0.0093       1.9     410     453 ..     528     568 ..     500     572 .. 0.79

  Alignments for each domain:
  == domain 1  score: 14.6 bits;  conditional E-value: 6.9e-06
  apra_Neukirchen_a  49 vveletDiLiiGGGmagcgAAveakeak 76 
                         + +++D+LiiGGG ag  AA+ a+++ 
     WP_244148804.1 269 PEPVDMDLLIIGGGPAGLTAAIYAARSG 296
                        45589*****************998743 PP

  == domain 2  score: -0.3 bits;  conditional E-value: 0.22
  apra_Neukirchen_a  54 tDiLiiGGGmagcgAAveake 74 
                          +L++GGG+ +   A+ +k+
     WP_244148804.1 412 RHVLVVGGGNTAVTNALYLKN 432
                        579*********999998877 PP

  == domain 3  score: 4.2 bits;  conditional E-value: 0.0093
  apra_Neukirchen_a 410 dlynrmtTvkgLfaaGdvaGgsphkfvsGslaeGriAakaavky 453
                        d  + +t+ + ++aaGdv Gg+ +  +  ++ +G +Aa ++ + 
     WP_244148804.1 528 DE-RMRTSHPRIYAAGDVTGGVRQ--IVTAVGQGSVAALSIFED 568
                        55.6678889***********866..444777788887777665 PP

>> WP_045218227.1  geranylgeranyl reductase family protein [Desulfonatronum thioautotrophicum]
   #    score  bias  c-Evalue  i-Evalue hmmfrom  hmm to    alifrom  ali to    envfrom  env to     acc
 ---   ------ ----- --------- --------- ------- -------    ------- -------    ------- -------    ----
   1 !   15.4   0.0     4e-06    0.0008      52      90 ..       3      40 ..       1      49 [. 0.90

  Alignments for each domain:
  == domain 1  score: 15.4 bits;  conditional E-value: 4e-06
  apra_Neukirchen_a 52 letDiLiiGGGmagcgAAveakeakdlkvvlveKAaier 90
                       le D++++G G ag g+A++a++ ++l+v+l++KA   r
     WP_045218227.1  3 LEHDVIVVGSGPAGVGCALHAAR-SGLSVLLLDKARFPR 40
                       689*****************997.57*********9876 PP

>> WP_045219116.1  CoB--CoM heterodisulfide reductase iron-sulfur subunit A family protein [Desulfonatronum thioautotrop
   #    score  bias  c-Evalue  i-Evalue hmmfrom  hmm to    alifrom  ali to    envfrom  env to     acc
 ---   ------ ----- --------- --------- ------- -------    ------- -------    ------- -------    ----
   1 !   13.6   0.3   1.4e-05    0.0028      54      86 ..       4      35 ..       1      39 [. 0.87

  Alignments for each domain:
  == domain 1  score: 13.6 bits;  conditional E-value: 1.4e-05
  apra_Neukirchen_a 54 tDiLiiGGGmagcgAAveakeakdlkvvlveKA 86
                         iL++GGG +g  AA+ea+e    +v +veK 
     WP_045219116.1  4 SGILVVGGGFSGITAALEAAEVG-HEVFIVEKG 35
                       569****************9854.699999996 PP

>> WP_045223027.1  dihydrolipoyl dehydrogenase family protein [Desulfonatronum thioautotrophicum]
   #    score  bias  c-Evalue  i-Evalue hmmfrom  hmm to    alifrom  ali to    envfrom  env to     acc
 ---   ------ ----- --------- --------- ------- -------    ------- -------    ------- -------    ----
   1 !   13.4   0.2   1.6e-05    0.0031      53      83 ..       4      33 ..       1      38 [. 0.77

  Alignments for each domain:
  == domain 1  score: 13.4 bits;  conditional E-value: 1.6e-05
  apra_Neukirchen_a 53 etDiLiiGGGmagcgAAveake.akdlkvvlv 83
                       + DiL+iGGG ag  AA+ea+   k  +  lv
     WP_045223027.1  4 SYDILVIGGGPAGYAAALEAAAlGK--STALV 33
                       67******************98333..33444 PP

>> WP_045218120.1  CoB--CoM heterodisulfide reductase iron-sulfur subunit A family protein [Desulfonatronum thioautotrop
   #    score  bias  c-Evalue  i-Evalue hmmfrom  hmm to    alifrom  ali to    envfrom  env to     acc
 ---   ------ ----- --------- --------- ------- -------    ------- -------    ------- -------    ----
   1 !   12.5   0.0   2.9e-05    0.0059      48      85 ..     134     170 ..      87     174 .. 0.72

  Alignments for each domain:
  == domain 1  score: 12.5 bits;  conditional E-value: 2.9e-05
  apra_Neukirchen_a  48 evveletDiLiiGGGmagcgAAveakeakdlkvvlveK 85 
                        ++  ++  +L+iGGG+ag  AA+  +   d +vvlve+
     WP_045218120.1 134 KQFDINKRVLVIGGGVAGIQAALDCADG-DREVVLVER 170
                        45567789***************99875.578888886 PP

>> WP_045221137.1  NAD(P)/FAD-dependent oxidoreductase [Desulfonatronum thioautotrophicum]
   #    score  bias  c-Evalue  i-Evalue hmmfrom  hmm to    alifrom  ali to    envfrom  env to     acc
 ---   ------ ----- --------- --------- ------- -------    ------- -------    ------- -------    ----
   1 !    7.7   0.2   0.00085      0.17      54      84 ..       4      33 ..       1      37 [. 0.81
   2 ?    3.6   0.4     0.014       2.8      37      76 ..     134     172 ..     100     193 .. 0.75
   3 ?    2.8   0.0     0.026       5.2     414     450 ..     281     314 ..     266     338 .. 0.82

  Alignments for each domain:
  == domain 1  score: 7.7 bits;  conditional E-value: 0.00085
  apra_Neukirchen_a 54 tDiLiiGGGmagcgAAveakeakdlkvvlve 84
                        D++++G+G ag  AA+ea+ + +l+v++ +
     WP_045221137.1  4 RDLIVVGAGPAGLCAAIEAAGQ-GLDVLVFD 33
                       69****************9864.56666665 PP

  == domain 2  score: 3.6 bits;  conditional E-value: 0.014
  apra_Neukirchen_a  37 llaalamkkelevveletDiLiiGGGmagcgAAveakeak 76 
                        + aa++m+ +l+ ++   D+L++G G+ g + A+++ +a 
     WP_045221137.1 134 AGAAQTMA-NLHGIRPGNDLLMVGCGNVGVVVAYQMLQAG 172
                        44556666.677777899****************998755 PP

  == domain 3  score: 2.8 bits;  conditional E-value: 0.026
  apra_Neukirchen_a 414 rmtTvkgLfaaGdvaGgsphkfvsGslaeGriAakaa 450
                         +t+v+gL+  Gd+ G   +   s ++ +Gr+A+ a 
     WP_045221137.1 281 CSTSVRGLYVVGDAGGI-EE--ASSAMIQGRLAGMAC 314
                        689**********7554.44..477899999998765 PP

>> WP_045221138.1  NAD(P)/FAD-dependent oxidoreductase [Desulfonatronum thioautotrophicum]
   #    score  bias  c-Evalue  i-Evalue hmmfrom  hmm to    alifrom  ali to    envfrom  env to     acc
 ---   ------ ----- --------- --------- ------- -------    ------- -------    ------- -------    ----
   1 !   12.2   1.3   3.6e-05    0.0072      53      88 ..       4      38 ..       1      51 [. 0.82

  Alignments for each domain:
  == domain 1  score: 12.2 bits;  conditional E-value: 3.6e-05
  apra_Neukirchen_a 53 etDiLiiGGGmagcgAAveakeakdlkvvlveKAai 88
                       + D +iiG+G+ gc  A+++++ ++l+vv+++K ++
     WP_045221138.1  4 SWDAVIIGAGVNGCAIAYNLAK-RGLRVVILDKTDV 38
                       5699***************996.57********986 PP

>> WP_208599130.1  hypothetical protein [Desulfonatronum thioautotrophicum]
   #    score  bias  c-Evalue  i-Evalue hmmfrom  hmm to    alifrom  ali to    envfrom  env to     acc
 ---   ------ ----- --------- --------- ------- -------    ------- -------    ------- -------    ----
   1 !   12.3   0.0   3.3e-05    0.0066      56      84 ..       4      35 ..       1      37 [. 0.89

  Alignments for each domain:
  == domain 1  score: 12.3 bits;  conditional E-value: 3.3e-05
  apra_Neukirchen_a 56 iLiiGGGmagcgAAveakeak...dlkvvlve 84
                       ++iiGG  ag  AA++++e++   +++v+l++
     WP_208599130.1  4 VIIIGGSDAGISAALRIREKDpstEVRVLLAD 35
                       89*****************7778889999887 PP

>> WP_045221115.1  potassium channel family protein [Desulfonatronum thioautotrophicum]
   #    score  bias  c-Evalue  i-Evalue hmmfrom  hmm to    alifrom  ali to    envfrom  env to     acc
 ---   ------ ----- --------- --------- ------- -------    ------- -------    ------- -------    ----
   1 !   11.9   0.0   4.5e-05     0.009      45      85 ..     345     385 ..     303     390 .. 0.67

  Alignments for each domain:
  == domain 1  score: 11.9 bits;  conditional E-value: 4.5e-05
  apra_Neukirchen_a  45 kele.vveletDiLiiGGGmagcgAAveakeakdlkvvlveK 85 
                        +++   v+ e+ iLi+GGG  gc AA ++k  +++   +veK
     WP_045221115.1 345 EKFGsYVQSEAPILILGGGRVGCAAAETLKA-RNIPFKIVEK 385
                        34443778899************99977765.4566666666 PP

>> WP_045219118.1  hydrogenase iron-sulfur subunit [Desulfonatronum thioautotrophicum]
   #    score  bias  c-Evalue  i-Evalue hmmfrom  hmm to    alifrom  ali to    envfrom  env to     acc
 ---   ------ ----- --------- --------- ------- -------    ------- -------    ------- -------    ----
   1 !   11.8   0.0   4.9e-05    0.0097      38      85 ..     133     178 ..      94     181 .. 0.71

  Alignments for each domain:
  == domain 1  score: 11.8 bits;  conditional E-value: 4.9e-05
  apra_Neukirchen_a  38 laalamk....kelevveletDiLiiGGGmagcgAAveakeakdlkvvlveK 85 
                        l     +     ++e+ e++  iL++GGG+ g  AA+  ++  +++vvlveK
     WP_045219118.1 133 L-----QkhivPQPEIPEVTKTILVVGGGNTGMTAALGGANL-GYDVVLVEK 178
                        2.....12334579999*******************987654.689999999 PP

>> WP_084604677.1  tRNA uridine-5-carboxymethylaminomethyl(34) synthesis enzyme MnmG [Desulfonatronum thioautotrophicum]
   #    score  bias  c-Evalue  i-Evalue hmmfrom  hmm to    alifrom  ali to    envfrom  env to     acc
 ---   ------ ----- --------- --------- ------- -------    ------- -------    ------- -------    ----
   1 ?   10.6   0.1   0.00011     0.021      53      75 ..      29      51 ..      20      65 .. 0.83

  Alignments for each domain:
  == domain 1  score: 10.6 bits;  conditional E-value: 0.00011
  apra_Neukirchen_a 53 etDiLiiGGGmagcgAAveakea 75
                       + D++++G+G agc AA+ a++ 
     WP_084604677.1 29 RFDLIVVGAGHAGCEAAMAAARL 51
                       67****************99984 PP

>> WP_045221334.1  dihydrolipoyl dehydrogenase family protein [Desulfonatronum thioautotrophicum]
   #    score  bias  c-Evalue  i-Evalue hmmfrom  hmm to    alifrom  ali to    envfrom  env to     acc
 ---   ------ ----- --------- --------- ------- -------    ------- -------    ------- -------    ----
   1 ?   10.7   0.2    0.0001     0.021      53      85 ..       3      34 ..       1      42 [. 0.84

  Alignments for each domain:
  == domain 1  score: 10.7 bits;  conditional E-value: 0.0001
  apra_Neukirchen_a 53 etDiLiiGGGmagcgAAveakeakdlkvvlveK 85
                       + D+++iG G+ag  AA   ++ ++ +v++++K
     WP_045221334.1  3 QHDVIVIGSGTAGYTAAHACRK-AGKSVLVADK 34
                       67***********888876665.5679999998 PP

>> WP_045220956.1  dihydrolipoyl dehydrogenase family protein [Desulfonatronum thioautotrophicum]
   #    score  bias  c-Evalue  i-Evalue hmmfrom  hmm to    alifrom  ali to    envfrom  env to     acc
 ---   ------ ----- --------- --------- ------- -------    ------- -------    ------- -------    ----
   1 ?    5.9   0.2     0.003      0.59      52      86 ..       4      37 ..       1      60 [. 0.81
   2 ?   -1.7   0.0       0.6   1.2e+02      46      74 ..     170     198 ..     128     207 .. 0.65
   3 ?    3.8   0.0     0.013       2.5     406     453 ..     296     340 ..     291     394 .. 0.76

  Alignments for each domain:
  == domain 1  score: 5.9 bits;  conditional E-value: 0.003
  apra_Neukirchen_a 52 letDiLiiGGGmagcgAAveakeakdlkvvlveKA 86
                        + Di +iG+G+ag   +  a++a ++k +lveK 
     WP_045220956.1  4 YDYDIAVIGAGAAGLTVTAGAAQA-GAKTLLVEKE 37
                       689***********9776666554.6899999995 PP

  == domain 2  score: -1.7 bits;  conditional E-value: 0.6
  apra_Neukirchen_a  46 elevveletDiLiiGGGmagcgAAveake 74 
                         ++ + l t ++iiGGG  +   A   ++
     WP_045220956.1 170 IFDLESLPTSLVIIGGGPIAVEMAQAFAR 198
                        35566778899999999766666655555 PP

  == domain 3  score: 3.8 bits;  conditional E-value: 0.013
  apra_Neukirchen_a 406 GyWvdlynrmtTvkgLfaaGdvaGgsphkfvsGslaeGriAakaavky 453
                        G+ vd+ + +t+ k ++a+Gdv G+    +   +  eG +   +av  
     WP_045220956.1 296 GIQVDV-RLRTSQKHIYACGDVTGAYQFTHA--AGYEGGVVVTNAVFH 340
                        677888.999**************9754444..445666666666555 PP

>> WP_045219100.1  thioredoxin-disulfide reductase [Desulfonatronum thioautotrophicum]
   #    score  bias  c-Evalue  i-Evalue hmmfrom  hmm to    alifrom  ali to    envfrom  env to     acc
 ---   ------ ----- --------- --------- ------- -------    ------- -------    ------- -------    ----
   1 ?    3.7   0.2     0.014       2.8      54      85 ..       7      37 ..       2      39 .. 0.84
   2 ?    4.4   0.0    0.0084       1.7     409     460 ..     262     312 ..     251     316 .] 0.83

  Alignments for each domain:
  == domain 1  score: 3.7 bits;  conditional E-value: 0.014
  apra_Neukirchen_a 54 tDiLiiGGGmagcgAAveakeakdlkvvlveK 85
                        D++iiG G +g  A + a++a+ l+ vl+eK
     WP_045219100.1  7 HDLIIIGSGPGGLTAGIYAQRAA-LHTVLIEK 37
                       59***************999876.66677777 PP

  == domain 2  score: 4.4 bits;  conditional E-value: 0.0084
  apra_Neukirchen_a 409 vdlynrmtTvkgLfaaGdvaGgsphkfvsGslaeGriAakaavkyildekde 460
                        v + + +t ++g +  Gd      ++ v+ + aeG  Aa+ +++y++d+k+ 
     WP_045219100.1 262 VTNEKCETNIPGFYVIGDLREKYVKQIVT-AAAEGCTAAQVVARYVEDRKAR 312
                        5445889***********99999888888.78**************988654 PP

>> WP_045221339.1  FAD-dependent oxidoreductase [Desulfonatronum thioautotrophicum]
   #    score  bias  c-Evalue  i-Evalue hmmfrom  hmm to    alifrom  ali to    envfrom  env to     acc
 ---   ------ ----- --------- --------- ------- -------    ------- -------    ------- -------    ----
   1 ?    2.0   0.0     0.045       8.9      53      81 ..     401     430 ..     352     435 .. 0.72
   2 ?    5.0   0.0    0.0054       1.1      46      84 ..     520     558 ..     480     563 .. 0.78

  Alignments for each domain:
  == domain 1  score: 2.0 bits;  conditional E-value: 0.045
  apra_Neukirchen_a  53 etDiLiiGGGmagcgAAveakeak.dlkvv 81 
                         t + +iGGG ag   A++++ +  d+ v 
     WP_045221339.1 401 GTRVAVIGGGPAGISVAWQLRLKGhDTWVY 430
                        57899*************998743366655 PP

  == domain 2  score: 5.0 bits;  conditional E-value: 0.0054
  apra_Neukirchen_a  46 elevveletDiLiiGGGmagcgAAveakeakdlkvvlve 84 
                        +l+++ +   +++iG+G+ gc  A+ea++    +++l++
     WP_045221339.1 520 KLDNQPVGKRLVVIGAGNVGCDVATEAHRLGAEEITLID 558
                        455666677899*****************8888888876 PP

>> WP_045222956.1  NAD(P)/FAD-dependent oxidoreductase [Desulfonatronum thioautotrophicum]
   #    score  bias  c-Evalue  i-Evalue hmmfrom  hmm to    alifrom  ali to    envfrom  env to     acc
 ---   ------ ----- --------- --------- ------- -------    ------- -------    ------- -------    ----
   1 ?    7.4   0.1     0.001       0.2      54      84 ..       4      33 ..       1      36 [. 0.80
   2 ?   -0.5   0.0      0.26        52     413     428 ..     263     278 ..     253     302 .. 0.80

  Alignments for each domain:
  == domain 1  score: 7.4 bits;  conditional E-value: 0.001
  apra_Neukirchen_a 54 tDiLiiGGGmagcgAAveakeakdlkvvlve 84
                        D +iiGGG ag  AA+ + ++ +++v lve
     WP_045222956.1  4 FDTVIIGGGPAGMTAALYLLRS-GASVALVE 33
                       699*************988763.46777776 PP

  == domain 2  score: -0.5 bits;  conditional E-value: 0.26
  apra_Neukirchen_a 413 nrmtTvkgLfaaGdva 428
                        + +t ++g++aaGdv 
     WP_045222956.1 263 SMATNLPGIYAAGDVR 278
                        567899********95 PP


Internal pipeline statistics summary:
-------------------------------------
Query model(s):                            1  (670 nodes)
Target sequences:                       4192  (1336821 residues searched)
Passed MSV filter:                       151  (0.036021); expected 83.8 (0.02)
Passed bias filter:                      135  (0.0322042); expected 83.8 (0.02)
Passed Vit filter:                        35  (0.00834924); expected 4.2 (0.001)
Passed Fwd filter:                        21  (0.00500954); expected 0.0 (1e-05)
Initial search space (Z):               4192  [actual number of targets]
Domain search space  (domZ):              21  [number of targets reported over threshold]
# CPU time: 0.09u 0.00s 00:00:00.09 Elapsed: 00:00:00.04
# Mc/sec: 18504.96
//
[ok]
