# Supplementary material for: Sulfur disproportionation occurs globally across anoxic habitats and has multiple mechanisms of independent evolutionary origin
Source: ISME J. 2026 Mar 2;20(1):wrag042. doi: 10.1093/ismejo/wrag042 (PMC12998232; doi:10.1093/ismejo/wrag042)
Supplement: Sup_File_1_HMM_wrag042 [file sup_file_1_hmm_wrag042.zip › SupFile1_HMM/SupFile1c_results/apra_Neukirchen_a-hmm-041_Desulfonatronum_thiodismutans_MLF_1_GCF_000717475.txt]

# hmmsearch :: search profile(s) against a sequence database
# HMMER 3.4 (Aug 2023); http://hmmer.org/
# Copyright (C) 2023 Howard Hughes Medical Institute.
# Freely distributed under the BSD open source license.
# - - - - - - - - - - - - - - - - - - - - - - - - - - - - - - - - - - - -
# query HMM file:                  /Users/lukas/OneDrive/2023_Sulfur/20250723_HMM/profiles_all/apra_Neukirchen_a.hmm
# target sequence database:        /Users/lukas/OneDrive/2023_Sulfur/20250626_HMM/db_new/041_Desulfonatronum_thiodismutans_MLF_1_GCF_000717475.fas
# - - - - - - - - - - - - - - - - - - - - - - - - - - - - - - - - - - - -

Query:       apra_Neukirchen_a  [M=670]
Scores for complete sequences (score includes all domains):
   --- full sequence ---   --- best 1 domain ---    -#dom-
    E-value  score  bias    E-value  score  bias    exp  N  Sequence       Description
    ------- ------ -----    ------- ------ -----   ---- --  --------       -----------
   7.8e-275  910.7   0.2   9.2e-275  910.5   0.2    1.0  1  WP_031387254.1  adenylyl-sulfate reductase subunit alpha [Des
    3.5e-13   46.0   2.0    9.7e-08   28.1   1.5    3.1  2  WP_031388123.1  fumarate reductase flavoprotein subunit [Desu
    7.7e-11   38.3   6.7      1e-07   27.9   0.3    2.9  2  WP_031385400.1  L-aspartate oxidase [Desulfonatronum thiodism
    2.1e-10   36.9   0.5    1.9e-07   27.1   0.0    2.1  2  WP_084185380.1  NAD(P)/FAD-dependent oxidoreductase [Desulfon
    2.7e-07   26.6   1.4     0.0022   13.7   0.3    2.1  2  WP_035271703.1  glycerol-3-phosphate dehydrogenase/oxidase [D
    6.5e-07   25.3   1.3    0.00065   15.4   0.0    2.2  2  WP_031385658.1  NAD(P)/FAD-dependent oxidoreductase [Desulfon
     0.0019   13.8   0.0      0.003   13.2   0.0    1.2  1  WP_031387255.1  CoB--CoM heterodisulfide reductase iron-sulfu
     0.0024   13.5   0.1     0.0069   12.0   0.0    1.7  2  WP_051822296.1  tRNA uridine-5-carboxymethylaminomethyl(34) s
     0.0088   11.7   0.0      0.015   10.9   0.0    1.3  1  WP_031386027.1  CoB--CoM heterodisulfide reductase iron-sulfu
  ------ inclusion threshold ------
      0.011   11.4   3.1       0.12    7.9   0.6    2.3  2  WP_031387455.1  NAD(P)/FAD-dependent oxidoreductase [Desulfon
      0.012   11.3   0.1      0.017   10.8   0.1    1.2  1  WP_031385520.1  NAD(P)/FAD-dependent oxidoreductase [Desulfon
      0.013   11.1   0.1      0.021   10.4   0.1    1.3  1  WP_031385371.1  NAD(P)/FAD-dependent oxidoreductase [Desulfon
      0.017   10.8   0.0      0.025   10.2   0.0    1.1  1  WP_031387256.1  hydrogenase iron-sulfur subunit [Desulfonatro
      0.028   10.0   0.8       0.04    9.5   0.8    1.2  1  WP_326923844.1  anaerobic glycerol-3-phosphate dehydrogenase 
      0.039    9.5   0.3       0.27    6.7   0.1    2.0  2  WP_031386289.1  NAD(P)/FAD-dependent oxidoreductase [Desulfon


Domain annotation for each sequence (and alignments):
>> WP_031387254.1  adenylyl-sulfate reductase subunit alpha [Desulfonatronum thiodismutans]
   #    score  bias  c-Evalue  i-Evalue hmmfrom  hmm to    alifrom  ali to    envfrom  env to     acc
 ---   ------ ----- --------- --------- ------- -------    ------- -------    ------- -------    ----
   1 !  910.5   0.2  3.9e-277  9.2e-275      45     626 ..      16     659 ..       2     660 .] 0.95

  Alignments for each domain:
  == domain 1  score: 910.5 bits;  conditional E-value: 3.9e-277
  apra_Neukirchen_a  45 kelevveletDiLiiGGGmagcgAAveake.ak..dlkvvlveKAaierSGavAaGlsAinaYigenetpedyvryvrkdlmgivReDLvld 133
                        +e+evv++e D+Li+GGGma+cgAAve+k  a+  +++ ++v+KAa+erSGavA+GlsAin+Y+g+n+ p+dyvr+vr+dlmg+vReDL++d
     WP_031387254.1  16 AEPEVVTIEKDVLIVGGGMAACGAAVEIKPwADkhGVSYIVVDKAALERSGAVAQGLSAINTYLGDNT-PDDYVRMVRTDLMGVVREDLIFD 106
                        4799*************************98667899******************************9.*********************** PP

  apra_Neukirchen_a 134 iarhvdevvkkleewGLpil.kdenGk....................yvrrGkwqikInGesyKpivAeaakkalgv.evlnrvfitdllvd 203
                        ++rhvd++v+++eewGLp++ k+  G+                    +vr+Gkwqi+InGesyK++vAeaak+a g+ ++l+r+f+++ll+d
     WP_031387254.1 107 LGRHVDDSVHLFEEWGLPCWvKE--GEhnldgaqakakglslrtgakPVRSGKWQIMINGESYKVLVAEAAKNAIGQdNYLERIFVVKLLLD 196
                        ********************554..44469*********************************************998************** PP

  apra_Neukirchen_a 204 ..ednrvaGAvgfsvrenkfyvikakavivatGGAagiyrprsvgegrgraWYppfntGsgyamgiraGAemttmEnrfvalRfKDtygPvg 293
                          + nrvaGAvgfs+renk+yv+k++a++va GGA+++yrprsvgeg+graWYp++n+Gsgy+++++aG emt+mEnrf+++RfKD+ygPvg
     WP_031387254.1 197 anTPNRVAGAVGFSLRENKVYVFKCNACLVASGGAVNVYRPRSVGEGKGRAWYPVWNAGSGYTLVAQAGGEMTMMENRFCPARFKDGYGPVG 288
                        9955**************************************************************************************** PP

  apra_Neukirchen_a 294 tiallvkakavnalgeeyee........elkkeYgkak.iptslRnyatleevkeGrgPiyldteealq..........dkeleeelwedfL 366
                        +++ll+kakavnalge+y+           +k Y+k++ ipt+lRn+++lee+++GrgPiy+dt +alq          +k+le+e+wedfL
     WP_031387254.1 289 AWFLLFKAKAVNALGEDYCVtnddmikgYREKGYAKGHiIPTCLRNHMMLEEMQAGRGPIYMDTATALQttfatldkkqQKHLESEAWEDFL 380
                        *******************98777655533336899999******************************77776655544************ PP

  apra_Neukirchen_a 367 dmaisqallwaeeniepekenvEiegtePyivGsHaacsGyWv...dl................ynrmtTvkgLfaaGdvaGgsphkfvsGs 439
                        dm+++qa lwa++niepek  +Ei++tePy++GsH++c+G+W+   d                 ynrmt+v+gLf aGd++G+s+hkf+sGs
     WP_031387254.1 381 DMCVGQANLWACMNIEPEKVGSEIMPTEPYLLGSHSGCCGIWCsgpDEewvpdsykikadngkvYNRMTSVNGLFIAGDCVGASGHKFSSGS 472
                        *******************************************777337788889999999******************************* PP

  apra_Neukirchen_a 440 laeGriAakaavkyildekdekpeldeeeveelkeeiykpletleekkkettagev.pnyitpeeleerlqkimdeYagGistnYetnekkL 530
                        +aeGriAak+ v++++d+kd+kp+++ e+ ++lk+ iy+p+ ++e+ k+++t++ v p yitp+++++rl+k +deY +G+st+Y+t++k L
     WP_031387254.1 473 HAEGRIAAKQLVRWVVDHKDYKPAIK-ETDDDLKKMIYAPYYNYEAGKSASTDPVVnPMYITPRNFMDRLMKATDEYGAGTSTYYRTSAKLL 563
                        **************************.88899**********************99************************************ PP

  apra_Neukirchen_a 531 eialeklemLkedleklaAedlheLlrawElihRllvaeaviehllfRkEtRwpgyyeraDypelddenwkkfvnskydpetgeieiikrpl 622
                        e+++ +l+mL ed++klaA+dlheLlr+wE +hRl++++++++h++fR EtR+pg+y+r+D+p+l+d++wk+f+nskydp  +++++ k+pl
     WP_031387254.1 564 ETGMTLLDMLDEDSKKLAARDLHELLRCWEQYHRLWTVRLHMQHIQFRTETRYPGFYYRTDFPDLNDDEWKCFTNSKYDPVAKKTTFYKVPL 655
                        ******************************************************************************************** PP

  apra_Neukirchen_a 623 velv 626
                        v+++
     WP_031387254.1 656 VQVI 659
                        9987 PP

>> WP_031388123.1  fumarate reductase flavoprotein subunit [Desulfonatronum thiodismutans]
   #    score  bias  c-Evalue  i-Evalue hmmfrom  hmm to    alifrom  ali to    envfrom  env to     acc
 ---   ------ ----- --------- --------- ------- -------    ------- -------    ------- -------    ----
   1 !   28.1   1.5   4.1e-10   9.7e-08      51     243 ..       3     226 ..       1     232 [. 0.87
   2 !   13.1   0.0   1.4e-05    0.0033     383     609 ..     357     571 ..     352     589 .. 0.69

  Alignments for each domain:
  == domain 1  score: 28.1 bits;  conditional E-value: 4.1e-10
  apra_Neukirchen_a  51 eletDiLiiGGGmagcgAAveakeak.dlkvvlveKAaierSGavAaGlsAi..naYigenetpedyvryvrkdlmgivReDLvldiarhvd 139
                        + +tD+L iG+G ag   A+ea+ a  d+ ++ +  A  ++S a   G++A   n+ +ge+++p+ + +   k  +  + ++++     +  
     WP_031388123.1   3 TFHTDLLCIGAGLAGERVAIEAAAAGfDVTCLSLVPARRSHSSAAQGGMQAAlgNCAMGEGDSPDVHFEDTVKGSDWGCDQEVARLFCDNAP 94 
                        578*********************88799999999999999***99****9778***********998888777777788889999999999 PP

  apra_Neukirchen_a 140 evvkkleewGLpilkdenGk..............................yvrrGkwqikInGesyKpivAeaakkalgvevlnrvfitdll 201
                         ++++l  wG+p  +   Gk                               + r  +     G  +   + + a + lgv v ++v ++ l+
     WP_031388123.1  95 IAMRQLAAWGVPWNRVVPGKstyfkggklfekeekqekeglitarafggtAKWRTCYTSDGTGHTVLYTMDNRAVQ-LGVAVHDKVEALSLI 185
                        ************999999999**************99999999999666533333334444566666777777777.799************ PP

  apra_Neukirchen_a 202 vdednrvaGAvgfsvrenkfyvikakavivatGGAagiyrpr 243
                         d  +++ GAv   ++++++ v+ a+ +++atGG   iyr  
     WP_031388123.1 186 HDG-ENCLGAVVRCLKTGELRVYLARVTLIATGGFGRIYRES 226
                        *75.89*********************************964 PP

  == domain 2  score: 13.1 bits;  conditional E-value: 1.4e-05
  apra_Neukirchen_a 383 pekenvEiegtePyivGsHaacsGyWvdlynrmtTvkgLfaaGdvaGgsphkfv..sG.slae....GriAakaavkyildekdekpe.lde 466
                        p+k+ + + +t  y +G+  +      d+   +  +kgLf aG++a    h f   +G slae    G i + ++v+y++d++   p+ l +
     WP_031388123.1 357 PAKNLIPVRPTQHYSMGGVRT------DKNGLAYGLKGLFSAGEAACWDMHGFNrlGGnSLAEtvvaGMIVGAKVVDYLRDHQVSYPTgLVR 442
                        555555555555555555444......666677789**********9999999533444666533337788889999998876543331334 PP

  apra_Neukirchen_a 467 eeveelkeeiykpletleekkkettagevpnyitpe.eleerlqkimdeYagGistnYetnekkLeialeklemLkedleklaAed.....l 552
                        +++++++++i++    l +k     ++   n +t++ ++ ++l+     + +Gi      n k Le + + l++++e+++k+  ++      
     WP_031388123.1 443 DSAAQQQDRIKR----LISKA--DGKE---NVFTVRnSMYDALM-----HGAGIF----RNGKDLEACVQTLQEVHERANKIGLRSngrgaN 516
                        444445555555....44443..1223...33444404444554.....356664....48999**************99987654122225 PP

  apra_Neukirchen_a 553 heLlrawElihRllvaeaviehllfRkEtRwpgyyeraDypelddenwkkfvnskyd 609
                         eL  a  l   +  a +v +  l R E+R  g + r D+pe++d++w + +  +++
     WP_031388123.1 517 PELALALRLPGMVRLALCVAQGALQRTESR--GSHAREDHPERNDRDWLVRTLATWQ 571
                        7*****************************..99**************987777666 PP

>> WP_031385400.1  L-aspartate oxidase [Desulfonatronum thiodismutans]
   #    score  bias  c-Evalue  i-Evalue hmmfrom  hmm to    alifrom  ali to    envfrom  env to     acc
 ---   ------ ----- --------- --------- ------- -------    ------- -------    ------- -------    ----
   1 !   11.0   1.5   6.2e-05     0.015      51      79 ..       4      33 ..       1      51 [. 0.81
   2 !   27.9   0.3   4.5e-10     1e-07     205     486 ..     179     436 ..     141     485 .. 0.70

  Alignments for each domain:
  == domain 1  score: 11.0 bits;  conditional E-value: 6.2e-05
  apra_Neukirchen_a 51 eletDiLiiGGGmagcgAAveakeak.dlk 79
                       ++et  L+iG G+ gc+AA++++ea  ++ 
     WP_031385400.1  4 TIETTALVIGSGITGCVAALTMAEAGlEVT 33
                       68999*****************99753443 PP

  == domain 2  score: 27.9 bits;  conditional E-value: 4.5e-10
  apra_Neukirchen_a 205 dnrvaGAvgfsvrenkfyvikakavivatGGAagiyrprsvgegrgraWYppfntGsgyamgiraGAemttmEnrfvalRfKDtygP....v 292
                         n++aGA+ ++  ++ +  + a  +++atGG  ++y    +          p + Gsg+am+ raGA +  +E            gP    +
     WP_031385400.1 179 VNQCAGAYVLENSTGIIRRFLADYTVLATGGIGQVYLNTTN---------TPGSLGSGFAMAHRAGARLMNQEYIQFHPTSLYHRGPrkflI 261
                        399*********************************98776.........57789**************99997544444455679944445 PP

  apra_Neukirchen_a 293 gtiallvkakavnalgeeyeeelkkeY..gkak.iptslRnyatleev.keGrgPiyldteealqdkeleeelwedfLdmaisqallwaeen 380
                           + + +a+ +n  g  ++    + Y  + a   p+ +   a++ e+ k G+  +yld  +        ++l        +++    +e +
     WP_031385400.1 262 SEAVRGEGARLINMDGRAFM---GD-YdpR-ADlAPRDIVTRAIVDEMlKTGEDFVYLDAATY-----IRKDLAA----RFPTIHQRCLELG 339
                        55667889************...66.7532.3357999*********96789*******9999.....3344444....458888888999* PP

  apra_Neukirchen_a 381 iepekenvEiegtePyivGsHaacsGyWvdlynrmtTvkgLfaaGdvaGgs...phkfvsGslaeGriAakaavkyildekdekpeldeeev 469
                        ++ ++e++ + ++      +H  c G+ vd+ + +tTv+ L+a G++a      +++  s sl eG + + a+ + ++++ +       + +
     WP_031385400.1 340 VDMTREPIPVVPA------AHYFCGGILVDQ-RGRTTVERLYAGGECACTGvhgANRLASTSLLEGLVWGWAIGRDAASRVKR-----GAML 419
                        *******977766......5556778999**.*************98743211246778888888877777777666443332.....2223 PP

  apra_Neukirchen_a 470 eelkeeiykpletleek 486
                        +++ +   +p+++l ++
     WP_031385400.1 420 NAKLKASIAPWKVLGQR 436
                        33333333444443333 PP

>> WP_084185380.1  NAD(P)/FAD-dependent oxidoreductase [Desulfonatronum thiodismutans]
   #    score  bias  c-Evalue  i-Evalue hmmfrom  hmm to    alifrom  ali to    envfrom  env to     acc
 ---   ------ ----- --------- --------- ------- -------    ------- -------    ------- -------    ----
   1 !   27.1   0.0   8.1e-10   1.9e-07      52      87 ..       8      43 ..       1      54 [. 0.85
   2 !    8.0   0.2   0.00047      0.11     413     453 ..     428     466 ..     420     468 .] 0.86

  Alignments for each domain:
  == domain 1  score: 27.1 bits;  conditional E-value: 8.1e-10
  apra_Neukirchen_a 52 letDiLiiGGGmagcgAAveakeakdlkvvlveKAa 87
                        ++D++iiGGG ag +AA++++e++dlk++lv+K  
     WP_084185380.1  8 NSADVIIIGGGPAGLFAAYHLAENTDLKIILVDKGR 43
                       468******************************964 PP

  == domain 2  score: 8.0 bits;  conditional E-value: 0.00047
  apra_Neukirchen_a 413 nrmtTvkgLfaaGdvaGgsphkfvsGslaeGriAakaavky 453
                        + +t+++g++ aGd+ G +++  +  + a G +Aak ++k 
     WP_084185380.1 428 DLRTSLPGMYVAGDGPGVAGNIVS--AAATGMLAAKGIIKD 466
                        5689***************99644..7899*******9987 PP

>> WP_035271703.1  glycerol-3-phosphate dehydrogenase/oxidase [Desulfonatronum thiodismutans]
   #    score  bias  c-Evalue  i-Evalue hmmfrom  hmm to    alifrom  ali to    envfrom  env to     acc
 ---   ------ ----- --------- --------- ------- -------    ------- -------    ------- -------    ----
   1 !   13.7   0.3   9.3e-06    0.0022      48      88 ..       7      46 ..       1      56 [. 0.81
   2 !   11.9   0.0   3.1e-05    0.0073     182     234 ..     181     231 ..     172     236 .. 0.87

  Alignments for each domain:
  == domain 1  score: 13.7 bits;  conditional E-value: 9.3e-06
  apra_Neukirchen_a 48 evveletDiLiiGGGmagcgAAveakeakdlkvvlveKAai 88
                       e+   + DiL++GGG+ g   A+ a+  ++l+v lv+K + 
     WP_035271703.1  7 EIASKHFDILVVGGGVNGACVAWDAAM-RGLSVALVDKNDF 46
                       4666789****************9985.67********765 PP

  == domain 2  score: 11.9 bits;  conditional E-value: 3.1e-05
  apra_Neukirchen_a 182 aakkalgvevlnrvfitdllvdednrvaGAvgfsvrenkfyvikakavivatG 234
                        aa++ +g+evln   + dllvd d+rv+GA  ++v +++  +ika  ++ a+G
     WP_035271703.1 181 AARR-EGAEVLNYAQVKDLLVD-DGRVTGANVMDVFTGSQLTIKADLTVNAAG 231
                        3444.789*************5.5**************************999 PP

>> WP_031385658.1  NAD(P)/FAD-dependent oxidoreductase [Desulfonatronum thiodismutans]
   #    score  bias  c-Evalue  i-Evalue hmmfrom  hmm to    alifrom  ali to    envfrom  env to     acc
 ---   ------ ----- --------- --------- ------- -------    ------- -------    ------- -------    ----
   1 !    8.8   0.4   0.00027     0.064      53      81 ..       3      31 ..       1      35 [. 0.83
   2 !   15.4   0.0   2.8e-06   0.00065     409     456 ..     250     294 ..     230     299 .] 0.89

  Alignments for each domain:
  == domain 1  score: 8.8 bits;  conditional E-value: 0.00027
  apra_Neukirchen_a 53 etDiLiiGGGmagcgAAveakeakdlkvv 81
                       e+D+LiiG G ag  AA+  ++a    vv
     WP_031385658.1  3 EVDVLIIGQGPAGLSAAIYTARAGMKTVV 31
                       79***************999887644444 PP

  == domain 2  score: 15.4 bits;  conditional E-value: 2.8e-06
  apra_Neukirchen_a 409 vdlynrmtTvkgLfaaGdvaGgsphkfvsGslaeGriAakaavkyild 456
                        vd  +++t ++g+faaGd++G   +  +s ++ eG +Aa++a++ +++
     WP_031385658.1 250 VDE-QQRTNIPGIFAAGDCVGRFLQ--ISVAVGEGALAARSAIEHVKK 294
                        466.899**************9887..78899************9965 PP

>> WP_031387255.1  CoB--CoM heterodisulfide reductase iron-sulfur subunit A family protein [Desulfonatronum thiodismutan
   #    score  bias  c-Evalue  i-Evalue hmmfrom  hmm to    alifrom  ali to    envfrom  env to     acc
 ---   ------ ----- --------- --------- ------- -------    ------- -------    ------- -------    ----
   1 !   13.2   0.0   1.3e-05     0.003      54      86 ..       4      35 ..       1      52 [. 0.79

  Alignments for each domain:
  == domain 1  score: 13.2 bits;  conditional E-value: 1.3e-05
  apra_Neukirchen_a 54 tDiLiiGGGmagcgAAveakeakdlkvvlveKA 86
                         iL++GGG +g  AA+ea+e    +v ++eK 
     WP_031387255.1  4 SGILVVGGGFSGITAALEAAEVG-HDVYIIEKN 35
                       569****************9954.578888885 PP

>> WP_051822296.1  tRNA uridine-5-carboxymethylaminomethyl(34) synthesis enzyme MnmG [Desulfonatronum thiodismutans]
   #    score  bias  c-Evalue  i-Evalue hmmfrom  hmm to    alifrom  ali to    envfrom  env to     acc
 ---   ------ ----- --------- --------- ------- -------    ------- -------    ------- -------    ----
   1 !   12.0   0.0   2.9e-05    0.0069      53      76 ..      29      52 ..      13      69 .. 0.80
   2 ?   -1.8   0.0      0.46   1.1e+02     417     434 ..     383     400 ..     379     452 .. 0.76

  Alignments for each domain:
  == domain 1  score: 12.0 bits;  conditional E-value: 2.9e-05
  apra_Neukirchen_a 53 etDiLiiGGGmagcgAAveakeak 76
                       + D++++G+G agc AA+ a++  
     WP_051822296.1 29 QFDVIVVGAGHAGCEAAMAAARMG 52
                       67*****************99854 PP

  == domain 2  score: -1.8 bits;  conditional E-value: 0.46
  apra_Neukirchen_a 417 TvkgLfaaGdvaGgsphk 434
                         v+gL+ aG + G s+  
     WP_051822296.1 383 AVRGLYLAGQINGTSGYE 400
                        699**********99854 PP

>> WP_031386027.1  CoB--CoM heterodisulfide reductase iron-sulfur subunit A family protein [Desulfonatronum thiodismutan
   #    score  bias  c-Evalue  i-Evalue hmmfrom  hmm to    alifrom  ali to    envfrom  env to     acc
 ---   ------ ----- --------- --------- ------- -------    ------- -------    ------- -------    ----
   1 !   10.9   0.0   6.6e-05     0.015      48      85 ..     134     170 ..      87     174 .. 0.71

  Alignments for each domain:
  == domain 1  score: 10.9 bits;  conditional E-value: 6.6e-05
  apra_Neukirchen_a  48 evveletDiLiiGGGmagcgAAveakeakdlkvvlveK 85 
                        ++  ++  +++iGGG+ag  AA+  +   d +vvlve+
     WP_031386027.1 134 KQFDINKRVMVIGGGVAGIQAALDCADG-DREVVLVER 170
                        455677889**************99875.578888886 PP

>> WP_031387455.1  NAD(P)/FAD-dependent oxidoreductase [Desulfonatronum thiodismutans]
   #    score  bias  c-Evalue  i-Evalue hmmfrom  hmm to    alifrom  ali to    envfrom  env to     acc
 ---   ------ ----- --------- --------- ------- -------    ------- -------    ------- -------    ----
   1 ?    7.9   0.6    0.0005      0.12      52      85 ..       4      36 ..       1      52 [. 0.84
   2 ?    3.5   0.1     0.011       2.6     406     451 ..     296     338 ..     289     386 .. 0.78

  Alignments for each domain:
  == domain 1  score: 7.9 bits;  conditional E-value: 0.0005
  apra_Neukirchen_a 52 letDiLiiGGGmagcgAAveakeakdlkvvlveK 85
                        + Di +iG+G+ag   A  a++a ++k ++veK
     WP_031387455.1  4 YDYDIAVIGAGAAGLTVAAGAAQA-GAKTLIVEK 36
                       689************999998875.588999998 PP

  == domain 2  score: 3.5 bits;  conditional E-value: 0.011
  apra_Neukirchen_a 406 GyWvdlynrmtTvkgLfaaGdvaGgsphkfvsGslaeGriAakaav 451
                        G+ vd  + +t+ k ++a+Gdv G+    +  G   eG +   +av
     WP_031387455.1 296 GISVDA-RLRTSQKHIYACGDVTGAYQFTHAAG--YEGGVVVTNAV 338
                        777888.899**************975444444..55655555555 PP

>> WP_031385520.1  NAD(P)/FAD-dependent oxidoreductase [Desulfonatronum thiodismutans]
   #    score  bias  c-Evalue  i-Evalue hmmfrom  hmm to    alifrom  ali to    envfrom  env to     acc
 ---   ------ ----- --------- --------- ------- -------    ------- -------    ------- -------    ----
   1 ?   10.8   0.1     7e-05     0.017      54      85 ..       4      34 ..       1      42 [. 0.84

  Alignments for each domain:
  == domain 1  score: 10.8 bits;  conditional E-value: 7e-05
  apra_Neukirchen_a 54 tDiLiiGGGmagcgAAveakeakdlkvvlveK 85
                        D++++G G+ag  AA   ++ ++ +v++v+K
     WP_031385520.1  4 YDVIVVGSGTAGYTAAHACRK-AGKSVLVVDK 34
                       7***********888876665.5689999999 PP

>> WP_031385371.1  NAD(P)/FAD-dependent oxidoreductase [Desulfonatronum thiodismutans]
   #    score  bias  c-Evalue  i-Evalue hmmfrom  hmm to    alifrom  ali to    envfrom  env to     acc
 ---   ------ ----- --------- --------- ------- -------    ------- -------    ------- -------    ----
   1 ?   10.4   0.1   8.9e-05     0.021      53      74 ..       4      25 ..       1      37 [. 0.81

  Alignments for each domain:
  == domain 1  score: 10.4 bits;  conditional E-value: 8.9e-05
  apra_Neukirchen_a 53 etDiLiiGGGmagcgAAveake 74
                       + DiL+iG+G ag  AA+ea+ 
     WP_031385371.1  4 TYDILVIGAGPAGYAAALEAAA 25
                       67*****************997 PP

>> WP_031387256.1  hydrogenase iron-sulfur subunit [Desulfonatronum thiodismutans]
   #    score  bias  c-Evalue  i-Evalue hmmfrom  hmm to    alifrom  ali to    envfrom  env to     acc
 ---   ------ ----- --------- --------- ------- -------    ------- -------    ------- -------    ----
   1 ?   10.2   0.0   0.00011     0.025      38      85 ..     133     178 ..      94     181 .. 0.70

  Alignments for each domain:
  == domain 1  score: 10.2 bits;  conditional E-value: 0.00011
  apra_Neukirchen_a  38 laalamk....kelevveletDiLiiGGGmagcgAAveakeakdlkvvlveK 85 
                        l     +     ++e+ e++  iL++GGG+ g  AA+  ++  +++vvl+eK
     WP_031387256.1 133 L-----QkyvvPQPEIPEVTKTILVVGGGNTGLTAALGGAKL-GYDVVLLEK 178
                        2.....13334479999*******************987764.578888887 PP

>> WP_326923844.1  anaerobic glycerol-3-phosphate dehydrogenase subunit A [Desulfonatronum thiodismutans]
   #    score  bias  c-Evalue  i-Evalue hmmfrom  hmm to    alifrom  ali to    envfrom  env to     acc
 ---   ------ ----- --------- --------- ------- -------    ------- -------    ------- -------    ----
   1 ?    9.5   0.8   0.00017      0.04      50      93 ..       2      43 ..       1      47 [. 0.82

  Alignments for each domain:
  == domain 1  score: 9.5 bits;  conditional E-value: 0.00017
  apra_Neukirchen_a 50 veletDiLiiGGGmagcgAAveakeakdlkvvlveKAaierSGa 93
                       ++++tD+LiiG+G+ g+g A  ++  ++++ v+ve+ +i+ SGa
     WP_326923844.1  2 QQMQTDVLIIGAGAVGTGIARDLAL-RGVSSVVVERGDIN-SGA 43
                       5789***************999875.56888889999886.555 PP

>> WP_031386289.1  NAD(P)/FAD-dependent oxidoreductase [Desulfonatronum thiodismutans]
   #    score  bias  c-Evalue  i-Evalue hmmfrom  hmm to    alifrom  ali to    envfrom  env to     acc
 ---   ------ ----- --------- --------- ------- -------    ------- -------    ------- -------    ----
   1 ?    6.7   0.1    0.0012      0.27      54      84 ..       4      33 ..       1      36 [. 0.80
   2 ?    0.8   0.0     0.076        18     411     428 ..     262     278 ..     238     303 .. 0.79

  Alignments for each domain:
  == domain 1  score: 6.7 bits;  conditional E-value: 0.0012
  apra_Neukirchen_a 54 tDiLiiGGGmagcgAAveakeakdlkvvlve 84
                        D +iiGGG ag  AA+ + ++ +++v +ve
     WP_031386289.1  4 FDSVIIGGGPAGMTAALYLLRS-GASVAMVE 33
                       6999************988763.46777776 PP

  == domain 2  score: 0.8 bits;  conditional E-value: 0.076
  apra_Neukirchen_a 411 lynrmtTvkgLfaaGdva 428
                        + +  t ++g++aaGdv 
     WP_031386289.1 262 Q-EMTTNLPGIYAAGDVR 278
                        3.555669********96 PP


Internal pipeline statistics summary:
-------------------------------------
Query model(s):                            1  (670 nodes)
Target sequences:                       3531  (1156103 residues searched)
Passed MSV filter:                       124  (0.0351175); expected 70.6 (0.02)
Passed bias filter:                      107  (0.030303); expected 70.6 (0.02)
Passed Vit filter:                        32  (0.00906259); expected 3.5 (0.001)
Passed Fwd filter:                        15  (0.00424809); expected 0.0 (1e-05)
Initial search space (Z):               3531  [actual number of targets]
Domain search space  (domZ):              15  [number of targets reported over threshold]
# CPU time: 0.07u 0.00s 00:00:00.07 Elapsed: 00:00:00.04
# Mc/sec: 18289.80
//
[ok]
