# Supplementary material for: Sulfur disproportionation occurs globally across anoxic habitats and has multiple mechanisms of independent evolutionary origin
Source: ISME J. 2026 Mar 2;20(1):wrag042. doi: 10.1093/ismejo/wrag042 (PMC12998232; doi:10.1093/ismejo/wrag042)
Supplement: Sup_File_1_HMM_wrag042 [file sup_file_1_hmm_wrag042.zip › SupFile1_HMM/SupFile1c_results/apra_Neukirchen_a-hmm-042_Desulfonatronum_thiosulfatophilum_ASO4-2_GCF_900104215.txt]

# hmmsearch :: search profile(s) against a sequence database
# HMMER 3.4 (Aug 2023); http://hmmer.org/
# Copyright (C) 2023 Howard Hughes Medical Institute.
# Freely distributed under the BSD open source license.
# - - - - - - - - - - - - - - - - - - - - - - - - - - - - - - - - - - - -
# query HMM file:                  /Users/lukas/OneDrive/2023_Sulfur/20250723_HMM/profiles_all/apra_Neukirchen_a.hmm
# target sequence database:        /Users/lukas/OneDrive/2023_Sulfur/20250626_HMM/db_new/042_Desulfonatronum_thiosulfatophilum_ASO4-2_GCF_900104215.fas
# - - - - - - - - - - - - - - - - - - - - - - - - - - - - - - - - - - - -

Query:       apra_Neukirchen_a  [M=670]
Scores for complete sequences (score includes all domains):
   --- full sequence ---   --- best 1 domain ---    -#dom-
    E-value  score  bias    E-value  score  bias    exp  N  Sequence       Description
    ------- ------ -----    ------- ------ -----   ---- --  --------       -----------
   1.2e-275  913.2   0.2   1.5e-275  912.9   0.2    1.0  1  WP_092117048.1  adenylyl-sulfate reductase subunit alpha [Des
    1.9e-14   50.0   0.1    2.3e-08   29.9   1.3    3.1  2  WP_092120542.1  fumarate reductase flavoprotein subunit [Desu
    7.4e-14   48.1   4.7    1.8e-09   33.7   0.0    2.8  2  WP_092117980.1  L-aspartate oxidase [Desulfonatronum thiosulf
    3.1e-10   36.1   0.1      3e-07   26.3   0.0    2.1  2  WP_092123507.1  NAD(P)/FAD-dependent oxidoreductase [Desulfon
    1.3e-06   24.2   0.9     0.0003   16.4   0.0    2.7  3  WP_092117159.1  FAD-dependent oxidoreductase [Desulfonatronum
    0.00014   17.5   2.4    0.00019   17.0   0.0    2.0  2  WP_092116419.1  NAD(P)/FAD-dependent oxidoreductase [Desulfon
     0.0011   14.5   1.6      0.048    9.1   0.1    2.2  2  WP_244148766.1  thioredoxin-disulfide reductase [Desulfonatro
     0.0025   13.3   0.0     0.0083   11.6   0.0    1.7  2  WP_092118376.1  tRNA uridine-5-carboxymethylaminomethyl(34) s
      0.003   13.1   0.2     0.0043   12.6   0.2    1.2  1  WP_092117050.1  CoB--CoM heterodisulfide reductase iron-sulfu
     0.0069   11.9   0.1     0.0099   11.4   0.1    1.2  1  WP_092117436.1  dihydrolipoyl dehydrogenase family protein [D
     0.0073   11.8   1.0      0.012   11.1   1.0    1.2  1  WP_092123170.1  dihydrolipoyl dehydrogenase family protein [D
     0.0074   11.8   0.0      0.013   11.0   0.0    1.3  1  WP_092117275.1  CoB--CoM heterodisulfide reductase iron-sulfu
  ------ inclusion threshold ------
      0.013   10.9   1.0       0.68    5.3   0.2    2.1  2  WP_092116745.1  dihydrolipoyl dehydrogenase family protein [D
      0.014   10.9   0.4       0.13    7.7   0.2    2.0  2  WP_092118050.1  NAD(P)/FAD-dependent oxidoreductase [Desulfon
      0.014   10.8   0.0      0.023   10.2   0.0    1.2  1  WP_092117052.1  hydrogenase iron-sulfur subunit [Desulfonatro
      0.022   10.2   0.0      0.031    9.7   0.0    1.2  1  WP_092120948.1  choline dehydrogenase [Desulfonatronum thiosu
       0.12    7.7   4.8      0.047    9.1   1.0    2.1  2  WP_244148639.1  FAD-dependent oxidoreductase [Desulfonatronum


Domain annotation for each sequence (and alignments):
>> WP_092117048.1  adenylyl-sulfate reductase subunit alpha [Desulfonatronum thiosulfatophilum]
   #    score  bias  c-Evalue  i-Evalue hmmfrom  hmm to    alifrom  ali to    envfrom  env to     acc
 ---   ------ ----- --------- --------- ------- -------    ------- -------    ------- -------    ----
   1 !  912.9   0.2  7.8e-278  1.5e-275      45     626 ..      16     659 ..       2     660 .] 0.95

  Alignments for each domain:
  == domain 1  score: 912.9 bits;  conditional E-value: 7.8e-278
  apra_Neukirchen_a  45 kelevveletDiLiiGGGmagcgAAveake.ak..dlkvvlveKAaierSGavAaGlsAinaYigenetpedyvryvrkdlmgivReDLvld 133
                        +e+evve+e D+LiiGGGma+cg+Ave+k  a+  +++ ++v+KAa+erSGavA+GlsAin+Y+g+n+ p+dyvr+vr+dlmg+vReDL++d
     WP_092117048.1  16 AEPEVVEIEKDVLIIGGGMAACGTAVEIKPwADkhGVSYIMVDKAALERSGAVAQGLSAINTYLGDNT-PDDYVRMVRTDLMGVVREDLIFD 106
                        4799*************************98667899******************************9.*********************** PP

  apra_Neukirchen_a 134 iarhvdevvkkleewGLpil.kdenGk....................yvrrGkwqikInGesyKpivAeaakkalgv.evlnrvfitdllvd 203
                        ++rhvd++v+++eewGLp++ k+  G+                    +vr+Gkwqi+InGesyK++vAeaak+a g+ ++l+r+f+++ll+d
     WP_092117048.1 107 LGRHVDDSVHLFEEWGLPCWvKE--GEhnldgaqakakglslrtgakPVRSGKWQIMINGESYKVLVAEAAKNAIGQdNYLERIFVVRLLLD 196
                        ********************554..44469*********************************************998************** PP

  apra_Neukirchen_a 204 ..ednrvaGAvgfsvrenkfyvikakavivatGGAagiyrprsvgegrgraWYppfntGsgyamgiraGAemttmEnrfvalRfKDtygPvg 293
                          + nrvaGAvgfs+renk+y++k++a++va GGA+++yrprsvgeg+graWYp++n+Gsgy+++++aG emt+mEnrf+++RfKD+ygPvg
     WP_092117048.1 197 anTPNRVAGAVGFSLRENKVYIFKCNACLVASGGAVNVYRPRSVGEGKGRAWYPVWNAGSGYTLVAQAGGEMTMMENRFCPARFKDGYGPVG 288
                        9955**************************************************************************************** PP

  apra_Neukirchen_a 294 tiallvkakavnalgeeyee........elkk..eYgkak.iptslRnyatleevkeGrgPiyldteealq..........dkeleeelwed 364
                        +++ll+kakavnalge+y+            +   Y++++ ipt+lRn+++lee+++GrgPiy+dt +alq          +k+le+e+wed
     WP_092117048.1 289 AWFLLFKAKAVNALGEDYCVtnddmiktY--RekGYARGHiIPTCLRNHMMLEEMQAGRGPIYMDTATALQttfatldkkqQKHLESEAWED 378
                        *******************9888755432..1335899999******************************77776655544********** PP

  apra_Neukirchen_a 365 fLdmaisqallwaeeniepekenvEiegtePyivGsHaacsGyWv...dl................ynrmtTvkgLfaaGdvaGgsphkfvs 437
                        fLdm+++qa lwa+ niepek  +Ei++tePy++GsH++c+G+W+   d                 ynrmt+v+gLf aGd++G+s+hkf+s
     WP_092117048.1 379 FLDMCVGQANLWACLNIEPEKVGSEIMPTEPYLLGSHSGCCGIWCsgpDEewvpaeykikadngkvYNRMTSVNGLFIAGDCVGASGHKFSS 470
                        *********************************************777447888999999999***************************** PP

  apra_Neukirchen_a 438 GslaeGriAakaavkyildekdekpeldeeeveelkeeiykpletleekkkettagev.pnyitpeeleerlqkimdeYagGistnYetnek 528
                        Gs+aeGriAak+ v++++d+kd+kp+++ e++eelk+ iykp+ ++e+ k+ +t++ v p yitp+++++rl+k++deY +G+st+Y+t++k
     WP_092117048.1 471 GSHAEGRIAAKQLVRWVVDHKDYKPAIK-ETAEELKKMIYKPYYNYEAGKSVSTDPVVnPMYITPRNFMDRLMKCTDEYGAGTSTYYRTSAK 561
                        ***************************9.99*************************99********************************** PP

  apra_Neukirchen_a 529 kLeialeklemLkedleklaAedlheLlrawElihRllvaeaviehllfRkEtRwpgyyeraDypelddenwkkfvnskydpetgeieiikr 620
                         Le+++++l+mL ed++klaA+dlheLlr+wE +hRl++++++++h++fR EtR+pg+y+r+D+p+l+d++wk+f+nskydp ++e+++ k+
     WP_092117048.1 562 LLETGMKLLDMLDEDSHKLAARDLHELLRCWEQYHRLWTVRLHMQHIQFRTETRYPGFYYRTDFPDLNDDEWKCFTNSKYDPVKKETTFYKV 653
                        ******************************************************************************************** PP

  apra_Neukirchen_a 621 plvelv 626
                        pl++++
     WP_092117048.1 654 PLIQII 659
                        **9997 PP

>> WP_092120542.1  fumarate reductase flavoprotein subunit [Desulfonatronum thiosulfatophilum]
   #    score  bias  c-Evalue  i-Evalue hmmfrom  hmm to    alifrom  ali to    envfrom  env to     acc
 ---   ------ ----- --------- --------- ------- -------    ------- -------    ------- -------    ----
   1 !   29.9   1.3   1.2e-10   2.3e-08      51     243 ..       3     226 ..       1     232 [. 0.87
   2 !   13.3   0.0   1.3e-05    0.0025     417     617 ..     385     579 ..     353     594 .. 0.66

  Alignments for each domain:
  == domain 1  score: 29.9 bits;  conditional E-value: 1.2e-10
  apra_Neukirchen_a  51 eletDiLiiGGGmagcgAAveakeak.dlkvvlveKAaierSGavAaGlsAi..naYigenetpedyvryvrkdlmgivReDLvldiarhvd 139
                        + +tD+L iG+G ag   A+ea+ a  d+ ++ +  A  ++S a   G++A   n+ +ge+++p+ + +   k  +  + ++++     +  
     WP_092120542.1   3 TFQTDLLCIGAGLAGERVAIEAAAAGfDVTCLSLVPARRSHSSAAQGGMQAAlgNCAMGEGDSPDVHFEDTVKGSDWGCDQEVARLFVDNAP 94 
                        578*********************88799999999999999*9*999***9778**********9988877777777778888888999999 PP

  apra_Neukirchen_a 140 evvkkleewGLpilkdenGk..............................yvrrGkwqikInGesyKpivAeaakkalgvevlnrvfitdll 201
                         ++++l  wG+p  +   Gk                               + r  +     G  +   + + a + lgv v +++ ++ l+
     WP_092120542.1  95 IAMRQLAAWGVPWNRVVPGKstyfkggklfekeekkekeglitarafggtAKWRTCYTSDGTGHTVLYTMDNRAVQ-LGVAVHDKIEVLSLI 185
                        9***********999999999**************99999999999666533333334444566776777777777.799************ PP

  apra_Neukirchen_a 202 vdednrvaGAvgfsvrenkfyvikakavivatGGAagiyrpr 243
                         d+ +++ GAv+  ++++++ ++ a+ +++atGG   iyr  
     WP_092120542.1 186 HDN-ENCLGAVARCLKTGELRIYLARVTLIATGGFGRIYRES 226
                        *66.99*********************************964 PP

  == domain 2  score: 13.3 bits;  conditional E-value: 1.3e-05
  apra_Neukirchen_a 417 TvkgLfaaGdvaGgsphkfv..sG.slae....GriAakaavkyildekdekpeldeeeveelkeeiykpletleekkkettagevpnyitp 501
                         +kgLf aG++a    h f   +G slae    G i + ++v+y+++++    ++ +  v++ +++ +  +++l   +    +g+  n + +
     WP_092120542.1 385 GLKGLFSAGEAACWDMHGFNrlGGnSLAEtvvaGMIIGAKVVEYLQHHQV---SYPTGLVRDFAARQQDRIKRLIIGS----DGR-ENTFDV 468
                        57888888888888888884333445555222255556667777765533...3344455555555555544454444....221.222333 PP

  apra_Neukirchen_a 502 .eeleerlqkimdeYagGistnYetnekkLeialeklemLkedleklaAedlheLlrawElihRllvaeaviehllfRkEtRwpgyyeraDy 592
                         + + ++l++    +  G  +  +t  ++L+   e+ ++L+ +++ l A    eL  a  l   +  a +v +  l R E+R  g + r Dy
     WP_092120542.1 469 rNAMYDALMQGAGIFRNG--KDLQTCVETLQSVHERARKLRLRSNGLGA--NPELALALRLPGMVRLALCVAQGALQRTESR--GSHAREDY 554
                        034455666655555555..34566666777777777777777777777..4799999999999999***************..99****** PP

  apra_Neukirchen_a 593 pelddenwkkfvnskydpetgeiei 617
                        pe++d++w + +  +++p  +  ++
     WP_092120542.1 555 PERNDRDWLVRTLATWQPGADLPTL 579
                        ********99888888776665555 PP

>> WP_092117980.1  L-aspartate oxidase [Desulfonatronum thiosulfatophilum]
   #    score  bias  c-Evalue  i-Evalue hmmfrom  hmm to    alifrom  ali to    envfrom  env to     acc
 ---   ------ ----- --------- --------- ------- -------    ------- -------    ------- -------    ----
   1 !   13.5   2.1   1.2e-05    0.0023      51      81 ..       4      35 ..       1      51 [. 0.77
   2 !   33.7   0.0   9.5e-12   1.8e-09     203     513 ..     173     473 ..     141     476 .. 0.71

  Alignments for each domain:
  == domain 1  score: 13.5 bits;  conditional E-value: 1.2e-05
  apra_Neukirchen_a 51 eletDiLiiGGGmagcgAAveakeak.dlkvv 81
                       ++et  L+iG G+agc+AA++++ea  d+  +
     WP_092117980.1  4 TVETRALVIGSGIAGCVAALTIAEAGvDVVLI 35
                       578999*****************976454444 PP

  == domain 2  score: 33.7 bits;  conditional E-value: 9.5e-12
  apra_Neukirchen_a 203 d....ednrvaGAvgfsvrenkfyvikakavivatGGAagiyrprsvgegrgraWYppfntGsgyamgiraGAemttmEn.rfvalRfKDty 289
                        +     +n+++GA+ ++  ++ +  + a  +++atGG  +iy    +++g         + Gsg+am+ raGA +   E  +f ++ +    
     WP_092117980.1 173 EiryqIENQCVGAYVLEHSTGIVRRFLADYTVLATGGIGQIYLNTTNTSG---------SLGSGFAMAHRAGARLMNHEYiQFHPTSLFH-R 254
                        0444435***********************************98777666.........58**************999962666665544.4 PP

  apra_Neukirchen_a 290 gP....vgtiallvkakavnalgeeyeeelkkeY..gkak.iptslRnyatleev.keGrgPiyldteealqdkeleeelwedfLdmaisqa 373
                        +P    +   + + +ak vn +g+ ++   ++ Y  + a   p+ +   a++ e+ k G+  +yld  +       ++++ + f    +++ 
     WP_092117980.1 255 SPrkflISEAVRGEGAKLVNVHGHAFM---AD-YdpR-ADlAPRDIVTRAIVDEMlKTGEDFVYLDAANY-----IDTDIAQRF----PTIH 332
                        552333666778889************...66.7532.3357999*********96789*******9999.....445555555....8888 PP

  apra_Neukirchen_a 374 llwaeeniepekenvEiegtePyivGsHaacsGyWvdlynrmtTvkgLfaaGdva..Ggs.phkfvsGslaeGriAakaavkyildekdekp 462
                         + +e +++ +ke++ + ++      +H  c G+ vd+ + +tT++ L+a G++a  G   +++  s sl eG + ++a+ + i+ + + + 
     WP_092117980.1 333 QKCLEGGVDMAKEPIPVVPA------AHYFCGGILVDQ-QGRTTIERLYAGGECActGVHgANRLASTSLLEGLVWGHAIGQDIALRVKRNA 417
                        9999**********977766......5556778999**.*************98722333257999***********999999943333322 PP

  apra_Neukirchen_a 463 eldeeevee........lkeeiykpletleekkkettagevpnyitpeeleerlqkimd 513
                         l+ +++++          ++ + p+  l +++ +t ++++ ny+ ++++  rl++  d
     WP_092117980.1 418 MLN-NRLKSsiapwfalGHRQNEDPV--LVSQDWATIKHTMWNYVGIKRTTPRLKRAFD 473
                        222.4444411123322222222221..2222233444444777777777777777666 PP

>> WP_092123507.1  NAD(P)/FAD-dependent oxidoreductase [Desulfonatronum thiosulfatophilum]
   #    score  bias  c-Evalue  i-Evalue hmmfrom  hmm to    alifrom  ali to    envfrom  env to     acc
 ---   ------ ----- --------- --------- ------- -------    ------- -------    ------- -------    ----
   1 !   26.3   0.0   1.6e-09     3e-07      49      86 ..       5      42 ..       1      48 [. 0.89
   2 !    7.8   0.2   0.00064      0.12     413     453 ..     428     466 ..     419     470 .] 0.85

  Alignments for each domain:
  == domain 1  score: 26.3 bits;  conditional E-value: 1.6e-09
  apra_Neukirchen_a 49 vveletDiLiiGGGmagcgAAveakeakdlkvvlveKA 86
                       +++ ++D++i+GGG ag +AA++++e++dlk++lv+K 
     WP_092123507.1  5 NQTNHADVIIVGGGPAGLFAAFHLAEHTDLKIMLVDKG 42
                       455689******************************96 PP

  == domain 2  score: 7.8 bits;  conditional E-value: 0.00064
  apra_Neukirchen_a 413 nrmtTvkgLfaaGdvaGgsphkfvsGslaeGriAakaavky 453
                        + +t+++g+f aGd+ G +++  +  + a G +Aak ++k 
     WP_092123507.1 428 DLRTSLPGMFVAGDGPGVAGNIVS--AAATGLLAAKGIIKD 466
                        6789***************99644..7899*******9986 PP

>> WP_092117159.1  FAD-dependent oxidoreductase [Desulfonatronum thiosulfatophilum]
   #    score  bias  c-Evalue  i-Evalue hmmfrom  hmm to    alifrom  ali to    envfrom  env to     acc
 ---   ------ ----- --------- --------- ------- -------    ------- -------    ------- -------    ----
   1 !   16.4   0.0   1.6e-06    0.0003      46      83 ..     246     282 ..     199     287 .. 0.73
   2 ?   -1.8   0.1      0.52        98      55      74 ..     393     412 ..     388     421 .. 0.78
   3 !    5.5   0.0    0.0032      0.59     409     456 ..     507     551 ..     500     556 .] 0.80

  Alignments for each domain:
  == domain 1  score: 16.4 bits;  conditional E-value: 1.6e-06
  apra_Neukirchen_a  46 elevveletDiLiiGGGmagcgAAveakeakdlkvvlv 83 
                        +  ++ +++D+Li+GGG ag  AAv a+++  lk v++
     WP_092117159.1 246 NSGQEAVDVDLLIVGGGPAGLSAAVYAARSG-LKTVIL 282
                        4557789******************999865.555544 PP

  == domain 2  score: -1.8 bits;  conditional E-value: 0.52
  apra_Neukirchen_a  55 DiLiiGGGmagcgAAveake 74 
                        ++L++GGG+ +   A+ +k+
     WP_092117159.1 393 NVLVVGGGNTALTDALYLKN 412
                        69*******99999988877 PP

  == domain 3  score: 5.5 bits;  conditional E-value: 0.0032
  apra_Neukirchen_a 409 vdlynrmtTvkgLfaaGdvaGgsphkfvsGslaeGriAakaavkyild 456
                        vd  + +t+ + ++aaGdv Gg+ +  +  ++ +G +Aa ++ + + +
     WP_092117159.1 507 VDH-RMRTSHPRIYAAGDVTGGVRQ--IVTAVGQGSVAALSIFEDLSK 551
                        666.7788999***********976..455889999999998888765 PP

>> WP_092116419.1  NAD(P)/FAD-dependent oxidoreductase [Desulfonatronum thiosulfatophilum]
   #    score  bias  c-Evalue  i-Evalue hmmfrom  hmm to    alifrom  ali to    envfrom  env to     acc
 ---   ------ ----- --------- --------- ------- -------    ------- -------    ------- -------    ----
   1 ?   -0.2   0.6      0.17        31      54      75 ..       4      25 ..       2      34 .. 0.82
   2 !   17.0   0.0     1e-06   0.00019     411     457 ..     252     295 ..     237     299 .] 0.88

  Alignments for each domain:
  == domain 1  score: -0.2 bits;  conditional E-value: 0.17
  apra_Neukirchen_a 54 tDiLiiGGGmagcgAAveakea 75
                       + ++iiG G ag  AA+  ++a
     WP_092116419.1  4 VSLVIIGQGPAGLSAAIYTARA 25
                       5689************987775 PP

  == domain 2  score: 17.0 bits;  conditional E-value: 1e-06
  apra_Neukirchen_a 411 lynrmtTvkgLfaaGdvaGgsphkfvsGslaeGriAakaavkyilde 457
                          +++t ++g++aaGd++G   +  +s ++ eG +Aa++a++y+++e
     WP_092116419.1 252 E-QQQTNIPGIYAAGDCVGRFLQ--ISVAVGEGALAARSAIEYVKKE 295
                        4.789**************9887..78899**************765 PP

>> WP_244148766.1  thioredoxin-disulfide reductase [Desulfonatronum thiosulfatophilum]
   #    score  bias  c-Evalue  i-Evalue hmmfrom  hmm to    alifrom  ali to    envfrom  env to     acc
 ---   ------ ----- --------- --------- ------- -------    ------- -------    ------- -------    ----
   1 !    9.1   0.1   0.00026     0.048      53      85 ..       5      36 ..       1      38 [. 0.85
   2 !    4.5   0.2    0.0064       1.2     410     460 ..     263     311 ..     250     316 .. 0.80

  Alignments for each domain:
  == domain 1  score: 9.1 bits;  conditional E-value: 0.00026
  apra_Neukirchen_a 53 etDiLiiGGGmagcgAAveakeakdlkvvlveK 85
                       + D++iiGGG +g  A + a++a+ l+ vlveK
     WP_244148766.1  5 TLDLIIIGGGPSGLTAGIYAQRAA-LQTVLVEK 36
                       67****************999876.88888998 PP

  == domain 2  score: 4.5 bits;  conditional E-value: 0.0064
  apra_Neukirchen_a 410 dlynrmtTvkgLfaaGdvaGgsphkfvsGslaeGriAakaavkyildekde 460
                        d  + +t ++g+f  Gd      ++ v+ + aeG iA +a+++ ++++k +
     WP_244148766.1 263 DE-RCETNISGIFVVGDLREKFIKQIVT-AAAEGCIATQAVAHLVEEKKGK 311
                        44.889***********99988888887.78*******9999999776654 PP

>> WP_092118376.1  tRNA uridine-5-carboxymethylaminomethyl(34) synthesis enzyme MnmG [Desulfonatronum thiosulfatophilum]
   #    score  bias  c-Evalue  i-Evalue hmmfrom  hmm to    alifrom  ali to    envfrom  env to     acc
 ---   ------ ----- --------- --------- ------- -------    ------- -------    ------- -------    ----
   1 !   11.6   0.0   4.5e-05    0.0083      53      75 ..      20      42 ..       5      56 .. 0.82
   2 ?   -1.5   0.0      0.41        77     418     460 ..     375     414 ..     370     448 .. 0.75

  Alignments for each domain:
  == domain 1  score: 11.6 bits;  conditional E-value: 4.5e-05
  apra_Neukirchen_a 53 etDiLiiGGGmagcgAAveakea 75
                       + D++++G+G agc AA+ a++ 
     WP_092118376.1 20 RFDVIVVGAGHAGCEAAMAAARL 42
                       68****************99984 PP

  == domain 2  score: -1.5 bits;  conditional E-value: 0.41
  apra_Neukirchen_a 418 vkgLfaaGdvaGgsphkfvsGslaeGriAakaavkyildekde 460
                        ++gLf aG + G s+      + a+G  Aa ++v+ +++++ +
     WP_092118376.1 375 MPGLFLAGQINGTSGYE---EAAAQGLWAALNIVASLRESAPF 414
                        689**********9964...57888888888888888666555 PP

>> WP_092117050.1  CoB--CoM heterodisulfide reductase iron-sulfur subunit A family protein [Desulfonatronum thiosulfatop
   #    score  bias  c-Evalue  i-Evalue hmmfrom  hmm to    alifrom  ali to    envfrom  env to     acc
 ---   ------ ----- --------- --------- ------- -------    ------- -------    ------- -------    ----
   1 !   12.6   0.2   2.3e-05    0.0043      54      86 ..       4      35 ..       1      39 [. 0.85

  Alignments for each domain:
  == domain 1  score: 12.6 bits;  conditional E-value: 2.3e-05
  apra_Neukirchen_a 54 tDiLiiGGGmagcgAAveakeakdlkvvlveKA 86
                         iL++GGG +g  AA+ea+e    +v ++eK 
     WP_092117050.1  4 SGILVVGGGFSGITAALEAAEVG-HEVFIIEKN 35
                       569****************9854.689999985 PP

>> WP_092117436.1  dihydrolipoyl dehydrogenase family protein [Desulfonatronum thiosulfatophilum]
   #    score  bias  c-Evalue  i-Evalue hmmfrom  hmm to    alifrom  ali to    envfrom  env to     acc
 ---   ------ ----- --------- --------- ------- -------    ------- -------    ------- -------    ----
   1 !   11.4   0.1   5.3e-05    0.0099      53      85 ..       3      34 ..       1      43 [. 0.83

  Alignments for each domain:
  == domain 1  score: 11.4 bits;  conditional E-value: 5.3e-05
  apra_Neukirchen_a 53 etDiLiiGGGmagcgAAveakeakdlkvvlveK 85
                       + D+++iG G+ag  AA   ++ ++ +v++v+K
     WP_092117436.1  3 HFDVIVIGSGTAGYTAAHACRK-AGRSVLVVDK 34
                       67***********888876665.5689999999 PP

>> WP_092123170.1  dihydrolipoyl dehydrogenase family protein [Desulfonatronum thiosulfatophilum]
   #    score  bias  c-Evalue  i-Evalue hmmfrom  hmm to    alifrom  ali to    envfrom  env to     acc
 ---   ------ ----- --------- --------- ------- -------    ------- -------    ------- -------    ----
   1 !   11.1   1.0   6.5e-05     0.012      53      85 ..       4      35 ..       2      47 .. 0.88

  Alignments for each domain:
  == domain 1  score: 11.1 bits;  conditional E-value: 6.5e-05
  apra_Neukirchen_a 53 etDiLiiGGGmagcgAAveakeakdlkvvlveK 85
                       ++DiL++G+G +g  AA+ea+   + +vvlveK
     WP_092123170.1  4 SCDILVVGAGPGGYAAALEAAAL-GQDVVLVEK 35
                       58******************974.468999999 PP

>> WP_092117275.1  CoB--CoM heterodisulfide reductase iron-sulfur subunit A family protein [Desulfonatronum thiosulfatop
   #    score  bias  c-Evalue  i-Evalue hmmfrom  hmm to    alifrom  ali to    envfrom  env to     acc
 ---   ------ ----- --------- --------- ------- -------    ------- -------    ------- -------    ----
   1 !   11.0   0.0   6.7e-05     0.013      47      85 ..     133     170 ..      87     174 .. 0.70

  Alignments for each domain:
  == domain 1  score: 11.0 bits;  conditional E-value: 6.7e-05
  apra_Neukirchen_a  47 levveletDiLiiGGGmagcgAAveakeakdlkvvlveK 85 
                         ++  ++  +++iGGG+ag  AA+  +   d +vvlve+
     WP_092117275.1 133 AKQFDINKRVMVIGGGVAGIQAALDCADG-DREVVLVER 170
                        345567789***************99875.578888886 PP

>> WP_092116745.1  dihydrolipoyl dehydrogenase family protein [Desulfonatronum thiosulfatophilum]
   #    score  bias  c-Evalue  i-Evalue hmmfrom  hmm to    alifrom  ali to    envfrom  env to     acc
 ---   ------ ----- --------- --------- ------- -------    ------- -------    ------- -------    ----
   1 ?    5.3   0.2    0.0036      0.68      52      84 ..       4      35 ..       1      38 [. 0.79
   2 ?    4.3   0.1    0.0072       1.3     405     447 ..     295     334 ..     286     387 .. 0.79

  Alignments for each domain:
  == domain 1  score: 5.3 bits;  conditional E-value: 0.0036
  apra_Neukirchen_a 52 letDiLiiGGGmagcgAAveakeakdlkvvlve 84
                        + Di +iG+G+ag   A  a++a  +k +lve
     WP_092116745.1  4 YDYDIAVIGAGAAGLTVAAGASQAG-AKTLLVE 35
                       689************9999988754.5555555 PP

  == domain 2  score: 4.3 bits;  conditional E-value: 0.0072
  apra_Neukirchen_a 405 sGyWvdlynrmtTvkgLfaaGdvaGgsphkfvsGslaeGriAa 447
                         G+ vd  + +t+ k +fa+Gdv G+    +  G   eG +  
     WP_092116745.1 295 KGIKVDA-RLRTSQKHIFACGDVTGAYQFTHAAG--YEGGVVV 334
                        5777888.999**************976555444..4555444 PP

>> WP_092118050.1  NAD(P)/FAD-dependent oxidoreductase [Desulfonatronum thiosulfatophilum]
   #    score  bias  c-Evalue  i-Evalue hmmfrom  hmm to    alifrom  ali to    envfrom  env to     acc
 ---   ------ ----- --------- --------- ------- -------    ------- -------    ------- -------    ----
   1 ?    7.7   0.2   0.00067      0.13      54      85 ..       4      34 ..       1      37 [. 0.81
   2 ?    1.3   0.0      0.06        11     410     427 ..     261     277 ..     231     302 .. 0.85

  Alignments for each domain:
  == domain 1  score: 7.7 bits;  conditional E-value: 0.00067
  apra_Neukirchen_a 54 tDiLiiGGGmagcgAAveakeakdlkvvlveK 85
                        D +iiGGG ag  AA+ + +a  ++v lve+
     WP_092118050.1  4 YDAIIIGGGPAGMTAALYLFRAG-ASVALVER 34
                       799*************9988754.67777775 PP

  == domain 2  score: 1.3 bits;  conditional E-value: 0.06
  apra_Neukirchen_a 410 dlynrmtTvkgLfaaGdv 427
                        d+ + +t ++g+faaGdv
     WP_092118050.1 261 DQ-EMQTNLPGIFAAGDV 277
                        44.88999*********8 PP

>> WP_092117052.1  hydrogenase iron-sulfur subunit [Desulfonatronum thiosulfatophilum]
   #    score  bias  c-Evalue  i-Evalue hmmfrom  hmm to    alifrom  ali to    envfrom  env to     acc
 ---   ------ ----- --------- --------- ------- -------    ------- -------    ------- -------    ----
   1 ?   10.2   0.0   0.00012     0.023      44      85 ..     134     178 ..      95     181 .. 0.71

  Alignments for each domain:
  == domain 1  score: 10.2 bits;  conditional E-value: 0.00012
  apra_Neukirchen_a  44 k....kelevveletDiLiiGGGmagcgAAveakeakdlkvvlveK 85 
                        +     + ev e++  iL++GGG+ g  AA+  ++  +++v+l+eK
     WP_092117052.1 134 QkyvvPQAEVPEITKTILVVGGGNTGLTAALGGANL-GYDVILMEK 178
                        1233346889999*****************987654.688999998 PP

>> WP_092120948.1  choline dehydrogenase [Desulfonatronum thiosulfatophilum]
   #    score  bias  c-Evalue  i-Evalue hmmfrom  hmm to    alifrom  ali to    envfrom  env to     acc
 ---   ------ ----- --------- --------- ------- -------    ------- -------    ------- -------    ----
   1 ?    9.7   0.0   0.00016     0.031      52      85 ..       4      37 ..       1      42 [. 0.88

  Alignments for each domain:
  == domain 1  score: 9.7 bits;  conditional E-value: 0.00016
  apra_Neukirchen_a 52 letDiLiiGGGmagcgAAveakeakdlkvvlveK 85
                        + D++iiG+G+ag + A +++   d kv+++e 
     WP_092120948.1  4 NTYDVIIIGAGTAGSILANRLSADPDRKVLVLEA 37
                       467*******************999****99985 PP

>> WP_244148639.1  FAD-dependent oxidoreductase [Desulfonatronum thiosulfatophilum]
   #    score  bias  c-Evalue  i-Evalue hmmfrom  hmm to    alifrom  ali to    envfrom  env to     acc
 ---   ------ ----- --------- --------- ------- -------    ------- -------    ------- -------    ----
   1 ?    9.1   1.0   0.00025     0.047      53      84 ..       2      32 ..       1      37 [. 0.80
   2 ?   -1.2   0.1      0.34        63     206     233 ..     180     207 ..     169     209 .. 0.85

  Alignments for each domain:
  == domain 1  score: 9.1 bits;  conditional E-value: 0.00025
  apra_Neukirchen_a 53 etDiLiiGGGmagcgAAveakeakdlkvvlve 84
                       ++D+ i+G+Gmag  +A+ ++++   +v++++
     WP_244148639.1  2 QADVCIVGAGMAGMSTAYSLAREG-KSVIVLD 32
                       68*****************99854.4555555 PP

  == domain 2  score: -1.2 bits;  conditional E-value: 0.34
  apra_Neukirchen_a 206 nrvaGAvgfsvrenkfyvikakavivat 233
                          + G +   vr+++ + ++aka++vat
     WP_244148639.1 180 TDIKGGTSAYVRTDSGHAVSAKAIVVAT 207
                        5689999999****************98 PP


Internal pipeline statistics summary:
-------------------------------------
Query model(s):                            1  (670 nodes)
Target sequences:                       3184  (1032620 residues searched)
Passed MSV filter:                       101  (0.0317211); expected 63.7 (0.02)
Passed bias filter:                       89  (0.0279523); expected 63.7 (0.02)
Passed Vit filter:                        31  (0.00973618); expected 3.2 (0.001)
Passed Fwd filter:                        17  (0.0053392); expected 0.0 (1e-05)
Initial search space (Z):               3184  [actual number of targets]
Domain search space  (domZ):              17  [number of targets reported over threshold]
# CPU time: 0.07u 0.00s 00:00:00.07 Elapsed: 00:00:00.04
# Mc/sec: 15568.41
//
[ok]
