# Supplementary material for: Sulfur disproportionation occurs globally across anoxic habitats and has multiple mechanisms of independent evolutionary origin
Source: ISME J. 2026 Mar 2;20(1):wrag042. doi: 10.1093/ismejo/wrag042 (PMC12998232; doi:10.1093/ismejo/wrag042)
Supplement: Sup_File_1_HMM_wrag042 [file sup_file_1_hmm_wrag042.zip › SupFile1_HMM/SupFile1c_results/apra_Neukirchen_a-hmm-043_Desulfonatronum_lacustre_Z-7951_GCF_000519265.txt]

# hmmsearch :: search profile(s) against a sequence database
# HMMER 3.4 (Aug 2023); http://hmmer.org/
# Copyright (C) 2023 Howard Hughes Medical Institute.
# Freely distributed under the BSD open source license.
# - - - - - - - - - - - - - - - - - - - - - - - - - - - - - - - - - - - -
# query HMM file:                  /Users/lukas/OneDrive/2023_Sulfur/20250723_HMM/profiles_all/apra_Neukirchen_a.hmm
# target sequence database:        /Users/lukas/OneDrive/2023_Sulfur/20250626_HMM/db_new/043_Desulfonatronum_lacustre_Z-7951_GCF_000519265.fas
# - - - - - - - - - - - - - - - - - - - - - - - - - - - - - - - - - - - -

Query:       apra_Neukirchen_a  [M=670]
Scores for complete sequences (score includes all domains):
   --- full sequence ---   --- best 1 domain ---    -#dom-
    E-value  score  bias    E-value  score  bias    exp  N  Sequence       Description
    ------- ------ -----    ------- ------ -----   ---- --  --------       -----------
   1.2e-274  910.0   0.1   1.4e-274  909.8   0.1    1.0  1  WP_028573228.1  adenylyl-sulfate reductase subunit alpha [Des
    1.8e-13   46.9   0.4    1.5e-07   27.4   1.5    3.1  2  WP_028571357.1  fumarate reductase flavoprotein subunit [Desu
    2.5e-12   43.2   6.3    6.4e-08   28.6   0.2    3.0  2  WP_028571078.1  L-aspartate oxidase [Desulfonatronum lacustre
      1e-10   37.8   0.3    8.2e-08   28.2   0.0    2.1  2  WP_028571017.1  NAD(P)/FAD-dependent oxidoreductase [Desulfon
    3.7e-07   26.1   0.9    0.00027   16.6   0.0    2.2  2  WP_028572016.1  NAD(P)/FAD-dependent oxidoreductase [Desulfon
    5.7e-05   18.8   2.6     0.0089   11.6   0.4    2.2  2  WP_035261857.1  glycerol-3-phosphate dehydrogenase/oxidase [D
     0.0012   14.5   2.5      0.017   10.7   0.5    2.3  2  WP_028572427.1  dihydrolipoyl dehydrogenase family protein [D
      0.003   13.2   0.3     0.0068   12.0   0.0    1.6  2  WP_084032150.1  tRNA uridine-5-carboxymethylaminomethyl(34) s
     0.0032   13.1   0.0     0.0058   12.2   0.0    1.3  1  WP_028573129.1  CoB--CoM heterodisulfide reductase iron-sulfu
     0.0043   12.6   0.0     0.0061   12.1   0.0    1.2  1  WP_028573229.1  CoB--CoM heterodisulfide reductase iron-sulfu
     0.0057   12.2   0.1     0.0081   11.7   0.1    1.2  1  WP_028573462.1  dihydrolipoyl dehydrogenase family protein [D
     0.0066   12.0   0.2     0.0094   11.5   0.2    1.2  1  WP_028571297.1  dihydrolipoyl dehydrogenase family protein [D
  ------ inclusion threshold ------
      0.016   10.8   0.0      0.024   10.2   0.0    1.2  1  WP_028573230.1  hydrogenase iron-sulfur subunit [Desulfonatro
      0.027   10.0   0.8      0.038    9.5   0.8    1.1  1  WP_028572868.1  anaerobic glycerol-3-phosphate dehydrogenase 
      0.034    9.7   0.1      0.065    8.7   0.0    1.5  2  WP_028571915.1  choline dehydrogenase [Desulfonatronum lacust


Domain annotation for each sequence (and alignments):
>> WP_028573228.1  adenylyl-sulfate reductase subunit alpha [Desulfonatronum lacustre]
   #    score  bias  c-Evalue  i-Evalue hmmfrom  hmm to    alifrom  ali to    envfrom  env to     acc
 ---   ------ ----- --------- --------- ------- -------    ------- -------    ------- -------    ----
   1 !  909.8   0.1  6.3e-277  1.4e-274      45     626 ..      16     659 ..       2     660 .] 0.95

  Alignments for each domain:
  == domain 1  score: 909.8 bits;  conditional E-value: 6.3e-277
  apra_Neukirchen_a  45 kelevveletDiLiiGGGmagcgAAveake.ak..dlkvvlveKAaierSGavAaGlsAinaYigenetpedyvryvrkdlmgivReDLvld 133
                        +e+evv++e D+LiiGGGma+cg+Ave+k  a+  +++ ++v+KAa+erSGavA+GlsAin+Y+g+n+ p+dyvr+vr+dlmg+vReDL++d
     WP_028573228.1  16 AEPEVVTIEKDVLIIGGGMAACGTAVEIKPwADkhGVSYIMVDKAALERSGAVAQGLSAINTYLGDNT-PDDYVRMVRTDLMGVVREDLIFD 106
                        4799*************************98667899******************************9.*********************** PP

  apra_Neukirchen_a 134 iarhvdevvkkleewGLpil.kdenGk..................yvrrGkwqikInGesyKpivAeaakkalgv.evlnrvfitdllvd.. 203
                        ++rhvd++v+++eewGLp++ k+ + +                  +vr+Gkwqi+InGesyK++vAeaak+a g+ ++l+r+f+++ll+d  
     WP_028573228.1 107 LGRHVDDSVHLFEEWGLPCWvKEGDHNldgaqakakglslrtgakPVRSGKWQIMINGESYKVLVAEAAKNAIGQdNYLERIFVVKLLLDan 198
                        ********************66544449*********************************************998**************99 PP

  apra_Neukirchen_a 204 ednrvaGAvgfsvrenkfyvikakavivatGGAagiyrprsvgegrgraWYppfntGsgyamgiraGAemttmEnrfvalRfKDtygPvgti 295
                        + nrvaGAvgfs+r+nk+yv+k++a++va GGA+++yrprsvgeg+graWYp++n+Gsgy+++++aG emt+mEnrf+++RfKD+ygPvg++
     WP_028573228.1 199 TPNRVAGAVGFSLRDNKVYVFKCNACLVASGGAVNVYRPRSVGEGKGRAWYPVWNAGSGYTLVAQAGGEMTMMENRFCPARFKDGYGPVGAW 290
                        55****************************************************************************************** PP

  apra_Neukirchen_a 296 allvkakavnalgeeyee........elkkeYgkak.iptslRnyatleevkeGrgPiyldteealq..........dkeleeelwedfLdm 368
                        +ll+kakavnalg++y+           +k Y+k++ ipt+lRn+++lee+++GrgPiy+dt +alq          +k+le+e+wedfLdm
     WP_028573228.1 291 FLLFKAKAVNALGQDYCVtnddmikgYREKGYAKGHiIPTCLRNHMMLEEMQAGRGPIYMDTATALQttfatldkkqQKHLESEAWEDFLDM 382
                        *****************98777655533336899999******************************77776655544************** PP

  apra_Neukirchen_a 369 aisqallwaeeniepekenvEiegtePyivGsHaacsGyWv...dl................ynrmtTvkgLfaaGdvaGgsphkfvsGsla 441
                        +++qa lwa++niepek  +Ei++tePy++GsH++c+G+W+   d                 ynrmt+v+gLf aGd++G+s+hkf+sGs+a
     WP_028573228.1 383 CVGQANLWACMNIEPEKVGSEIMPTEPYLLGSHSGCCGIWCsgpDEewvpdsykikadngkvYNRMTSVNGLFIAGDCVGASGHKFSSGSHA 474
                        *****************************************777337788889999999********************************* PP

  apra_Neukirchen_a 442 eGriAakaavkyildekdekpeldeeeveelkeeiykpletleekkkettagev.pnyitpeeleerlqkimdeYagGistnYetnekkLei 532
                        eGriAak+ v++++d+kd+kp+++ e+ ++lk+ iy+p+ ++e+ k+++t++ v p yitp+++++rl+k +deY +G+st+Y+t++k Le+
     WP_028573228.1 475 EGRIAAKQLVRWVVDHKDYKPAIK-ETDDDLKKMIYAPFYNYEAGKSASTDPVVnPMYITPRNFMDRLMKATDEYGAGTSTYYRTSAKLLET 565
                        ************************.88899**********************99************************************** PP

  apra_Neukirchen_a 533 aleklemLkedleklaAedlheLlrawElihRllvaeaviehllfRkEtRwpgyyeraDypelddenwkkfvnskydpetgeieiikrplve 624
                        ++ +l+mL ed++klaA+dlheLlr+wE +hRl++++++++h++fR EtR+pg+y+r+D+pel+d++wk+f+nskydp ++e+++ k+plv+
     WP_028573228.1 566 GMTLLDMLDEDSKKLAARDLHELLRCWEQYHRLWTVRLHMQHIQFRTETRYPGFYYRTDFPELNDDEWKCFTNSKYDPIKKETTFYKVPLVQ 657
                        ******************************************************************************************99 PP

  apra_Neukirchen_a 625 lv 626
                        ++
     WP_028573228.1 658 II 659
                        97 PP

>> WP_028571357.1  fumarate reductase flavoprotein subunit [Desulfonatronum lacustre]
   #    score  bias  c-Evalue  i-Evalue hmmfrom  hmm to    alifrom  ali to    envfrom  env to     acc
 ---   ------ ----- --------- --------- ------- -------    ------- -------    ------- -------    ----
   1 !   27.4   1.5   6.5e-10   1.5e-07      51     243 ..       3     226 ..       1     232 [. 0.87
   2 !   13.4   0.0   1.1e-05    0.0025     415     609 ..     383     571 ..     354     589 .. 0.70

  Alignments for each domain:
  == domain 1  score: 27.4 bits;  conditional E-value: 6.5e-10
  apra_Neukirchen_a  51 eletDiLiiGGGmagcgAAveakeak.dlkvvlveKAaierSGavAaGlsAi..naYigenetpedyvryvrkdlmgivReDLvldiarhvd 139
                        + +tD+L iG+G ag   A+ea+ a  d+ ++ +  A  ++S a   G++A   n+ +ge+++p+ + +   k  +  + ++++     +  
     WP_028571357.1   3 TFQTDLLCIGAGLAGERVAIEAAAAGfDVTCLSLVPARRSHSSAAQGGMQAAlgNCAMGEGDSPDVHFEDTVKGSDWGCDQEVARLFCDNAP 94 
                        578*********************88799999999999999***99****9778***********998888777777788889999999999 PP

  apra_Neukirchen_a 140 evvkkleewGLpilkdenGk..............................yvrrGkwqikInGesyKpivAeaakkalgvevlnrvfitdll 201
                         ++++l  wG+p  +   Gk                               + r  +     G  +   + + a + lgv v +++ ++ l+
     WP_028571357.1  95 IAMRQLAAWGVPWNRVVPGKstyfkggklfekeekqekeglitarafggtAKWRTCYTSDGTGHTVLYTMDNRAVQ-LGVAVHDKIEALSLI 185
                        ************999999999**************99999999999666533333334444566666777777776.799************ PP

  apra_Neukirchen_a 202 vdednrvaGAvgfsvrenkfyvikakavivatGGAagiyrpr 243
                         d  +++ GAv   ++++++ v+ a+ +++atGG   iyr  
     WP_028571357.1 186 HDG-ENCLGAVVRCLKTGELRVYLARVTLIATGGFGRIYRES 226
                        *75.89*********************************964 PP

  == domain 2  score: 13.4 bits;  conditional E-value: 1.1e-05
  apra_Neukirchen_a 415 mtTvkgLfaaGdvaGgsphkfv..sG.slae....GriAakaavkyildekdekpeldeeeveelkeeiykpletleekkkettagevpnyi 499
                        +  +kgLf aG++a    h f   +G slae    G i + ++v+y+++++    ++ +  +++ +++ +  +++l +k     +g+  n +
     WP_028571357.1 383 AYGLKGLFSAGEAACWDMHGFNrlGGnSLAEtvvaGMIVGAKVVEYLRNHQV---SYPTGLIRDFAAQQQDRTKRLISKA----DGK-ENVF 466
                        5668999999999999999985334445665333377777888888876643...3444556666655555544455443....221.2345 PP

  apra_Neukirchen_a 500 tpeele.erlqkimdeYagGistnYetnekkLeialeklemLkedleklaAed.....lheLlrawElihRllvaeaviehllfRkEtRwpg 585
                        t+++++ ++l   m  + +Gi      n+k Le + + l++++e+++k+  ++       eL  a  l   +  a +v +  l R E+R  g
     WP_028571357.1 467 TVRNAMyDAL---M--HGAGIF----RNAKDLEACVQTLQEVHERANKIGLRSngrgaNPELALALRLPGMVRLALCVAQGALQRTESR--G 547
                        5554330333...3..355654....4899*****************9876541222257*****************************..9 PP

  apra_Neukirchen_a 586 yyeraDypelddenwkkfvnskyd 609
                         + r Dype++d++w + +  +++
     WP_028571357.1 548 SHAREDYPERNDRDWLVRTLATWQ 571
                        9**************987777666 PP

>> WP_028571078.1  L-aspartate oxidase [Desulfonatronum lacustre]
   #    score  bias  c-Evalue  i-Evalue hmmfrom  hmm to    alifrom  ali to    envfrom  env to     acc
 ---   ------ ----- --------- --------- ------- -------    ------- -------    ------- -------    ----
   1 !   13.9   1.7   7.9e-06    0.0018      51      82 ..       4      34 ..       1      51 [. 0.81
   2 !   28.6   0.2   2.9e-10   6.4e-08     182     487 ..     144     437 ..     133     486 .. 0.71

  Alignments for each domain:
  == domain 1  score: 13.9 bits;  conditional E-value: 7.9e-06
  apra_Neukirchen_a 51 eletDiLiiGGGmagcgAAveakeakdlkvvl 82
                       ++et  L+iG G+agc+AA++++ea  l+v+l
     WP_028571078.1  4 TIETTALVIGSGIAGCVAALTMAEAG-LEVTL 34
                       68999*****************9975.44444 PP

  == domain 2  score: 28.6 bits;  conditional E-value: 2.9e-10
  apra_Neukirchen_a 182 aakkalgvevlnrvfitdllvd............ednrvaGAvgfsvrenkfyvikakavivatGGAagiyrprsvgegrgraWYppfntGs 261
                        a++k+ +++v+  ++++dll+               n++aGA+ ++  ++ +  + a  +++atGG  ++y    +          p + Gs
     WP_028571078.1 144 AVRKSPNIRVMTGMTAVDLLTThhhsgaleiryqITNQCAGAYILENSTGMIRRFLADYTVLATGGIGQVYLNTTN---------TPGSLGS 226
                        5666666677777777777766666777777666349**********************************98776.........57789** PP

  apra_Neukirchen_a 262 gyamgiraGAemttmEn.rfvalRfKDtygP....vgtiallvkakavnalgeeyeeelkkeY..gkak.iptslRnyatleev.keGrgPi 344
                        g+am+ raGA +  +E  +f ++      gP    +   + + +a+ +n +g  ++    + Y  + a   p+ +   a++ e+ k G   +
     WP_028571078.1 227 GFAMAHRAGARLMNQEYiQFHPTS-LFHRGPrkflISEAVRGEGARLINVHGRAFM---GD-YdpR-ADlAPRDIVTRAIVDEMlKTGDDFV 312
                        ************999972555555.4567884444556677889************...66.7532.3357999*********95789999* PP

  apra_Neukirchen_a 345 yldteealqdkeleeelwedfLdmaisqallwaeeniepekenvEiegtePyivGsHaacsGyWvdlynrmtTvkgLfaaGdva..Ggs.ph 433
                        yld  +       +++l        +++     e +++ ++e++ + ++      +H  c G+ vd+ + +tT++ L+a G++a  G   ++
     WP_028571078.1 313 YLDAAKY-----IHKDLAAR----FPTIHQRCRELGVDMTREPIPVVPA------AHYFCGGILVDQ-RGRTTIERLYAGGECActGVHgAN 388
                        **99999.....33445544....58888888999********977766......5556778999**.*************98722333256 PP

  apra_Neukirchen_a 434 kfvsGslaeGriAakaavkyildekdekpeldeeeveelkeeiykpletleekk 487
                        +  s sl eG + + a+ + ++++ +  + l     +++ +   +p+++l +++
     WP_028571078.1 389 RLASTSLLEGLVWGWAIGRDVASRMKRGTML-----SAKLKASIAPWKVLGQRQ 437
                        8999999999999999998886554443333.....333333333444443333 PP

>> WP_028571017.1  NAD(P)/FAD-dependent oxidoreductase [Desulfonatronum lacustre]
   #    score  bias  c-Evalue  i-Evalue hmmfrom  hmm to    alifrom  ali to    envfrom  env to     acc
 ---   ------ ----- --------- --------- ------- -------    ------- -------    ------- -------    ----
   1 !   28.2   0.0   3.7e-10   8.2e-08      49      87 ..       5      43 ..       1      54 [. 0.85
   2 !    7.7   0.1   0.00058      0.13     413     454 ..     428     467 ..     420     468 .] 0.86

  Alignments for each domain:
  == domain 1  score: 28.2 bits;  conditional E-value: 3.7e-10
  apra_Neukirchen_a 49 vveletDiLiiGGGmagcgAAveakeakdlkvvlveKAa 87
                       ++ +++D++iiGGG ag +AA++++e++dlk++lv+K  
     WP_028571017.1  5 ITSTSADVIIIGGGPAGLFAAYHLAENTDLKIMLVDKGR 43
                       567789******************************964 PP

  == domain 2  score: 7.7 bits;  conditional E-value: 0.00058
  apra_Neukirchen_a 413 nrmtTvkgLfaaGdvaGgsphkfvsGslaeGriAakaavkyi 454
                        + +t+++g+f aGd+ G +++  +  + a G +Aak ++k +
     WP_028571017.1 428 DLRTSLPGMFVAGDGPGVAGNIVS--AAATGLLAAKGIIKDL 467
                        5689***************99644..7899*******99975 PP

>> WP_028572016.1  NAD(P)/FAD-dependent oxidoreductase [Desulfonatronum lacustre]
   #    score  bias  c-Evalue  i-Evalue hmmfrom  hmm to    alifrom  ali to    envfrom  env to     acc
 ---   ------ ----- --------- --------- ------- -------    ------- -------    ------- -------    ----
   1 !    8.2   0.2   0.00043     0.096      53      76 ..       3      26 ..       1      36 [. 0.80
   2 !   16.6   0.0   1.2e-06   0.00027     411     456 ..     235     294 ..     211     299 .] 0.72

  Alignments for each domain:
  == domain 1  score: 8.2 bits;  conditional E-value: 0.00043
  apra_Neukirchen_a 53 etDiLiiGGGmagcgAAveakeak 76
                       ++D+LiiG G ag  AA+  ++a 
     WP_028572016.1  3 KVDVLIIGQGPAGLSAAIYTARAG 26
                       68***************9888755 PP

  == domain 2  score: 16.6 bits;  conditional E-value: 1.2e-06
  apra_Neukirchen_a 411 l................ynrmtTvkgLfaaGdvaGgsphkfvsGslaeGriAakaavkyild 456
                                          +++t ++g+faaGd++G   +  +s ++ eG +Aa++a++ +++
     WP_028572016.1 235 FavslglvmrkqfievdEQQRTNIPGIFAAGDCVGRFLQ--ISVAVGEGALAARSAIEHVKK 294
                        05555555555555555599***************9887..78899************9965 PP

>> WP_035261857.1  glycerol-3-phosphate dehydrogenase/oxidase [Desulfonatronum lacustre]
   #    score  bias  c-Evalue  i-Evalue hmmfrom  hmm to    alifrom  ali to    envfrom  env to     acc
 ---   ------ ----- --------- --------- ------- -------    ------- -------    ------- -------    ----
   1 !   11.6   0.4     4e-05    0.0089      49      88 ..       7      45 ..       1      55 [. 0.80
   2 !    7.2   0.1   0.00085      0.19     186     234 ..     183     230 ..     173     241 .. 0.89

  Alignments for each domain:
  == domain 1  score: 11.6 bits;  conditional E-value: 4e-05
  apra_Neukirchen_a 49 vveletDiLiiGGGmagcgAAveakeakdlkvvlveKAai 88
                       +   + D+L+iGGG+ g   A+ a+  ++l+v l++K + 
     WP_035261857.1  7 IASRRFDLLVIGGGINGACVAWDAAM-RGLSVALIDKGDF 45
                       555678****************9985.679******9865 PP

  == domain 2  score: 7.2 bits;  conditional E-value: 0.00085
  apra_Neukirchen_a 186 algvevlnrvfitdllvdednrvaGAvgfsvrenkfyvikakavivatG 234
                        ++g+ vln v + dllv +d+rv+G+  +++ +++  ++ka  ++ a+G
     WP_035261857.1 183 QEGAVVLNYVQAKDLLV-NDGRVTGVNVMDILTGRQLTVKADVTVNAAG 230
                        35789************.88**************************999 PP

>> WP_028572427.1  dihydrolipoyl dehydrogenase family protein [Desulfonatronum lacustre]
   #    score  bias  c-Evalue  i-Evalue hmmfrom  hmm to    alifrom  ali to    envfrom  env to     acc
 ---   ------ ----- --------- --------- ------- -------    ------- -------    ------- -------    ----
   1 !   10.7   0.5   7.4e-05     0.017      52      89 ..       4      40 ..       1      66 [. 0.83
   2 ?    3.3   0.1     0.013       2.8     406     451 ..     296     338 ..     292     386 .. 0.76

  Alignments for each domain:
  == domain 1  score: 10.7 bits;  conditional E-value: 7.4e-05
  apra_Neukirchen_a 52 letDiLiiGGGmagcgAAveakeakdlkvvlveKAaie 89
                        + Di +iG+G+ag   A  a++a +++v++veK +  
     WP_028572427.1  4 YDYDIAVIGAGAAGLTVAAGAAQA-GARVLIVEKESAM 40
                       689************999998875.599******7655 PP

  == domain 2  score: 3.3 bits;  conditional E-value: 0.013
  apra_Neukirchen_a 406 GyWvdlynrmtTvkgLfaaGdvaGgsphkfvsGslaeGriAakaav 451
                        G+ vd  + +t+ k +fa+Gdv G+    +      eG +   +av
     WP_028572427.1 296 GVQVDA-RLRTSQKHIFACGDVTGAYQFTHAA--GYEGGVVVTNAV 338
                        555777.889999***********97544444..456666655555 PP

>> WP_084032150.1  tRNA uridine-5-carboxymethylaminomethyl(34) synthesis enzyme MnmG [Desulfonatronum lacustre]
   #    score  bias  c-Evalue  i-Evalue hmmfrom  hmm to    alifrom  ali to    envfrom  env to     acc
 ---   ------ ----- --------- --------- ------- -------    ------- -------    ------- -------    ----
   1 !   12.0   0.0     3e-05    0.0068      53      76 ..      29      52 ..      17      69 .. 0.80
   2 ?   -2.2   0.1      0.61   1.4e+02     417     433 ..     383     399 ..     379     436 .. 0.78

  Alignments for each domain:
  == domain 1  score: 12.0 bits;  conditional E-value: 3e-05
  apra_Neukirchen_a 53 etDiLiiGGGmagcgAAveakeak 76
                       + D++++G+G agc AA+ a++  
     WP_084032150.1 29 QFDVIVVGAGHAGCEAAMAAARMG 52
                       57*****************99854 PP

  == domain 2  score: -2.2 bits;  conditional E-value: 0.61
  apra_Neukirchen_a 417 TvkgLfaaGdvaGgsph 433
                         v+gL+ aG + G s+ 
     WP_084032150.1 383 AVRGLYLAGQINGTSGY 399
                        699**********9985 PP

>> WP_028573129.1  CoB--CoM heterodisulfide reductase iron-sulfur subunit A family protein [Desulfonatronum lacustre]
   #    score  bias  c-Evalue  i-Evalue hmmfrom  hmm to    alifrom  ali to    envfrom  env to     acc
 ---   ------ ----- --------- --------- ------- -------    ------- -------    ------- -------    ----
   1 !   12.2   0.0   2.6e-05    0.0058      48      85 ..     134     170 ..      87     174 .. 0.72

  Alignments for each domain:
  == domain 1  score: 12.2 bits;  conditional E-value: 2.6e-05
  apra_Neukirchen_a  48 evveletDiLiiGGGmagcgAAveakeakdlkvvlveK 85 
                        ++  ++  +L+iGGG+ag  AA+  +   d +v+lve+
     WP_028573129.1 134 KQFDINKRVLVIGGGVAGIQAALDCADG-DREVILVER 170
                        45567789***************99875.468888886 PP

>> WP_028573229.1  CoB--CoM heterodisulfide reductase iron-sulfur subunit A family protein [Desulfonatronum lacustre]
   #    score  bias  c-Evalue  i-Evalue hmmfrom  hmm to    alifrom  ali to    envfrom  env to     acc
 ---   ------ ----- --------- --------- ------- -------    ------- -------    ------- -------    ----
   1 !   12.1   0.0   2.8e-05    0.0061      54      86 ..       4      35 ..       1      52 [. 0.80

  Alignments for each domain:
  == domain 1  score: 12.1 bits;  conditional E-value: 2.8e-05
  apra_Neukirchen_a 54 tDiLiiGGGmagcgAAveakeakdlkvvlveKA 86
                         iL++GGG +g  AA+ea+e     v ++eK 
     WP_028573229.1  4 SGILVVGGGFSGITAALEAAEVG-HYVYIIEKN 35
                       569****************9965.568888885 PP

>> WP_028573462.1  dihydrolipoyl dehydrogenase family protein [Desulfonatronum lacustre]
   #    score  bias  c-Evalue  i-Evalue hmmfrom  hmm to    alifrom  ali to    envfrom  env to     acc
 ---   ------ ----- --------- --------- ------- -------    ------- -------    ------- -------    ----
   1 !   11.7   0.1   3.6e-05    0.0081      53      76 ..       4      27 ..       1      38 [. 0.79

  Alignments for each domain:
  == domain 1  score: 11.7 bits;  conditional E-value: 3.6e-05
  apra_Neukirchen_a 53 etDiLiiGGGmagcgAAveakeak 76
                         DiL+iGGG ag  AA+e + + 
     WP_028573462.1  4 AYDILVIGGGPAGYAAALESAAQG 27
                       57****************988743 PP

>> WP_028571297.1  dihydrolipoyl dehydrogenase family protein [Desulfonatronum lacustre]
   #    score  bias  c-Evalue  i-Evalue hmmfrom  hmm to    alifrom  ali to    envfrom  env to     acc
 ---   ------ ----- --------- --------- ------- -------    ------- -------    ------- -------    ----
   1 !   11.5   0.2   4.2e-05    0.0094      54      85 ..       4      34 ..       1      42 [. 0.84

  Alignments for each domain:
  == domain 1  score: 11.5 bits;  conditional E-value: 4.2e-05
  apra_Neukirchen_a 54 tDiLiiGGGmagcgAAveakeakdlkvvlveK 85
                        D+++iG G+ag  AA   ++ ++ +v++v+K
     WP_028571297.1  4 HDVIVIGSGTAGYTAAHACRK-AGKSVLVVDK 34
                       7***********888876665.5689999999 PP

>> WP_028573230.1  hydrogenase iron-sulfur subunit [Desulfonatronum lacustre]
   #    score  bias  c-Evalue  i-Evalue hmmfrom  hmm to    alifrom  ali to    envfrom  env to     acc
 ---   ------ ----- --------- --------- ------- -------    ------- -------    ------- -------    ----
   1 ?   10.2   0.0   0.00011     0.024      38      85 ..     133     178 ..      94     181 .. 0.70

  Alignments for each domain:
  == domain 1  score: 10.2 bits;  conditional E-value: 0.00011
  apra_Neukirchen_a  38 laalamk....kelevveletDiLiiGGGmagcgAAveakeakdlkvvlveK 85 
                        l     +     ++e+ e++  iL++GGG+ g  AA+  ++  +++vvl+eK
     WP_028573230.1 133 L-----QkyvvPQPEIPEVTKTILVVGGGNTGLTAALGGAKL-GYDVVLLEK 178
                        2.....13334479999*******************987764.578888887 PP

>> WP_028572868.1  anaerobic glycerol-3-phosphate dehydrogenase subunit A [Desulfonatronum lacustre]
   #    score  bias  c-Evalue  i-Evalue hmmfrom  hmm to    alifrom  ali to    envfrom  env to     acc
 ---   ------ ----- --------- --------- ------- -------    ------- -------    ------- -------    ----
   1 ?    9.5   0.8   0.00017     0.038      50      93 ..       2      43 ..       1      47 [. 0.83

  Alignments for each domain:
  == domain 1  score: 9.5 bits;  conditional E-value: 0.00017
  apra_Neukirchen_a 50 veletDiLiiGGGmagcgAAveakeakdlkvvlveKAaierSGa 93
                       ++++tD+LiiG+G+ g+g A  ++  ++++ v+ve+ +i+ SGa
     WP_028572868.1  2 QQMQTDVLIIGAGAVGTGIARDLAL-RGVSSVVVERGDIN-SGA 43
                       5789***************999875.56888889999886.555 PP

>> WP_028571915.1  choline dehydrogenase [Desulfonatronum lacustre]
   #    score  bias  c-Evalue  i-Evalue hmmfrom  hmm to    alifrom  ali to    envfrom  env to     acc
 ---   ------ ----- --------- --------- ------- -------    ------- -------    ------- -------    ----
   1 ?    8.7   0.0   0.00029     0.065      52      84 ..       4      36 ..       1      42 [. 0.88
   2 ?   -3.0   0.1         1   2.3e+02     210     237 ..     232     259 ..     212     260 .. 0.75

  Alignments for each domain:
  == domain 1  score: 8.7 bits;  conditional E-value: 0.00029
  apra_Neukirchen_a 52 letDiLiiGGGmagcgAAveakeakdlkvvlve 84
                       ++ D++iiG+G+ag + A +++   d +v+++e
     WP_028571915.1  4 TTYDVIIIGAGTAGSILANRLSADPDRRVLVLE 36
                       578******************999999999998 PP

  == domain 2  score: -3.0 bits;  conditional E-value: 1
  apra_Neukirchen_a 210 GAvgfsvren.kfyvikakavivatGGAa 237
                         Avg++ r++ k++ + a  vi+ +GGA 
     WP_028571915.1 232 TAVGVEYRKGdKLHKVYAGEVIC-CGGAI 259
                        68999999854899999999998.68875 PP


Internal pipeline statistics summary:
-------------------------------------
Query model(s):                            1  (670 nodes)
Target sequences:                       3347  (1109321 residues searched)
Passed MSV filter:                       120  (0.035853); expected 66.9 (0.02)
Passed bias filter:                      108  (0.0322677); expected 66.9 (0.02)
Passed Vit filter:                        37  (0.0110547); expected 3.3 (0.001)
Passed Fwd filter:                        15  (0.00448163); expected 0.0 (1e-05)
Initial search space (Z):               3347  [actual number of targets]
Domain search space  (domZ):              15  [number of targets reported over threshold]
# CPU time: 0.07u 0.00s 00:00:00.07 Elapsed: 00:00:00.04
# Mc/sec: 16989.64
//
[ok]
