# Supplementary material for: Sulfur disproportionation occurs globally across anoxic habitats and has multiple mechanisms of independent evolutionary origin
Source: ISME J. 2026 Mar 2;20(1):wrag042. doi: 10.1093/ismejo/wrag042 (PMC12998232; doi:10.1093/ismejo/wrag042)
Supplement: Sup_File_1_HMM_wrag042 [file sup_file_1_hmm_wrag042.zip › SupFile1_HMM/SupFile1c_results/apra_Neukirchen_a-hmm-044_Desulfonatronovibrio_hydrogenovorans_Z-7935_GCF_963865035.txt]

# hmmsearch :: search profile(s) against a sequence database
# HMMER 3.4 (Aug 2023); http://hmmer.org/
# Copyright (C) 2023 Howard Hughes Medical Institute.
# Freely distributed under the BSD open source license.
# - - - - - - - - - - - - - - - - - - - - - - - - - - - - - - - - - - - -
# query HMM file:                  /Users/lukas/OneDrive/2023_Sulfur/20250723_HMM/profiles_all/apra_Neukirchen_a.hmm
# target sequence database:        /Users/lukas/OneDrive/2023_Sulfur/20250626_HMM/db_new/044_Desulfonatronovibrio_hydrogenovorans_Z-7935_GCF_963865035.fas
# - - - - - - - - - - - - - - - - - - - - - - - - - - - - - - - - - - - -

Query:       apra_Neukirchen_a  [M=670]
Scores for complete sequences (score includes all domains):
   --- full sequence ---   --- best 1 domain ---    -#dom-
    E-value  score  bias    E-value  score  bias    exp  N  Sequence       Description
    ------- ------ -----    ------- ------ -----   ---- --  --------       -----------
   6.4e-283  937.0   1.9   7.7e-283  936.8   1.9    1.0  1  WP_028573946.1  adenylyl-sulfate reductase subunit alpha [Des
      1e-14   50.7   0.5    3.7e-07   25.8   1.7    2.9  2  WP_028574486.1  fumarate reductase flavoprotein subunit [Desu
    6.9e-12   41.4   7.3    3.5e-09   32.4   1.6    3.1  2  WP_028575014.1  L-aspartate oxidase [Desulfonatronovibrio hyd
      4e-08   29.0   0.1    9.4e-06   21.1   0.0    2.1  2  WP_051617287.1  NAD(P)/FAD-dependent oxidoreductase [Desulfon
    3.5e-07   25.8   2.2    0.00015   17.2   0.1    2.3  2  WP_028574381.1  NAD(P)/FAD-dependent oxidoreductase [Desulfon
     0.0033   12.7   0.5       0.32    6.2   0.1    2.1  2  WP_028575762.1  thioredoxin-disulfide reductase [Desulfonatro
     0.0037   12.5   0.0     0.0059   11.9   0.0    1.2  1  WP_028573948.1  FAD-dependent oxidoreductase [Desulfonatronov
     0.0045   12.2   0.3     0.0079   11.4   0.2    1.4  2  WP_028573947.1  CoB--CoM heterodisulfide reductase iron-sulfu
     0.0066   11.7   0.7        0.4    5.8   0.0    2.2  2  WP_150112121.1  FAD-dependent oxidoreductase [Desulfonatronov
     0.0081   11.4   1.3       0.18    7.0   0.0    2.8  3  WP_028573586.1  FAD-dependent oxidoreductase [Desulfonatronov
  ------ inclusion threshold ------
      0.015   10.5   0.0      0.031    9.5   0.0    1.5  1  WP_035243997.1  NAD(P)/FAD-dependent oxidoreductase [Desulfon
      0.016   10.4   0.6      0.056    8.6   0.3    1.8  2  WP_028573561.1  dihydrolipoyl dehydrogenase family protein [D
      0.027    9.7   0.2       0.17    7.1   0.0    2.1  2  WP_028575323.1  tRNA uridine-5-carboxymethylaminomethyl(34) s


Domain annotation for each sequence (and alignments):
>> WP_028573946.1  adenylyl-sulfate reductase subunit alpha [Desulfonatronovibrio hydrogenovorans]
   #    score  bias  c-Evalue  i-Evalue hmmfrom  hmm to    alifrom  ali to    envfrom  env to     acc
 ---   ------ ----- --------- --------- ------- -------    ------- -------    ------- -------    ----
   1 !  936.8   1.9  3.7e-285  7.7e-283      45     626 ..      16     660 ..       3     662 .] 0.96

  Alignments for each domain:
  == domain 1  score: 936.8 bits;  conditional E-value: 3.7e-285
  apra_Neukirchen_a  45 kelevveletDiLiiGGGmagcgAAveake.ak..dlkvvlveKAaierSGavAaGlsAinaYigenetpedyvryvrkdlmgivReDLvld 133
                        +e+e+vele DiL++GGGm+ cgAA+e+k+ a+  +l+ ++v+KAa+er GavA+GlsAin+Yigen+ p+dyvr+vr+dlmgivReDL++d
     WP_028573946.1  16 AEPEIVELEKDILMVGGGMGNCGAAIEIKKwADpqGLSYLMVDKAALERGGAVAQGLSAINTYIGEND-PDDYVRMVRTDLMGIVREDLIFD 106
                        5799**************************87799*********************************.*********************** PP

  apra_Neukirchen_a 134 iarhvdevvkkleewGLpil.kdenGk...................yvrrGkwqikInGesyKpivAeaakkalgv.evlnrvfitdllvd. 203
                        ++rhvd++v+++eewGLpi+ kden k                   +vr+G+wqi+InGesyK+ivAeaak+a g+ ++++r+fi++ll+d 
     WP_028573946.1 107 LGRHVDDSVHLFEEWGLPIWvKDENDKnldggqakkkglairegakPVRSGRWQIMINGESYKVIVAEAAKNAIGQdNYIERLFIVKLLLDa 198
                        *************************99***********************************************998**************9 PP

  apra_Neukirchen_a 204 .ednrvaGAvgfsvrenkfyvikakavivatGGAagiyrprsvgegrgraWYppfntGsgyamgiraGAemttmEnrfvalRfKDtygPvgt 294
                         + n++aGAvgfsvrenk+yvikak ++va+GGA+++yrprs+geg+graWYp++n+Gs+y+m++++GAemt+mEnrfv++RfKD+ygPvg+
     WP_028573946.1 199 nKPNTIAGAVGFSVRENKVYVIKAKGMLVACGGAVNVYRPRSTGEGMGRAWYPVWNAGSTYTMCAQVGAEMTMMENRFVPARFKDGYGPVGA 290
                        967***************************************************************************************** PP

  apra_Neukirchen_a 295 iallvkakavnalgeeyee....elkk....eYgkak.iptslRnyatleevkeGrgPiyldteealq..........dkeleeelwedfLd 367
                        ++ll+kaka+na+ge+y+     +lkk     Y+k++ ipt+lRn+++++e+keGrgPiy+dt +alq          +k+le+e+wedfLd
     WP_028573946.1 291 WFLLFKAKATNAKGEDYCVtnrdMLKKyeeqGYAKGHiIPTCLRNHMMMKEMKEGRGPIYMDTATALQttfkelskkeQKHLESEAWEDFLD 382
                        ******************98888455444445799999******************************77766665544************* PP

  apra_Neukirchen_a 368 maisqallwaeeniepekenvEiegtePyivGsHaacsGyWv...dl................ynrmtTvkgLfaaGdvaGgsphkfvsGsl 440
                        m+++qa lwa++niepek  +Ei++tePy++GsH++c+G+Wv   d                 ynrmtTv+gLf+++d++G+s+hkf+sGs+
     WP_028573946.1 383 MCVGQANLWACMNIEPEKVGSEIMPTEPYLLGSHSGCCGIWVsgpDEdwvpedykvraengkvYNRMTTVNGLFTCADGVGASGHKFSSGSH 474
                        ******************************************87733678888999************************************ PP

  apra_Neukirchen_a 441 aeGriAakaavkyildekdekpeldeeeveelkeeiykpletleekkkettagev.pnyitpeeleerlqkimdeYagGistnYetnekkLe 531
                        aeGriA+ka v+y++d+kd++p+l+ +++++l++eiy+p+ t++e ++ +ta+++ p+yitp+++++rl k +deY gG++t+Y+t+e+ Le
     WP_028573946.1 475 AEGRIAGKALVRYVVDHKDFTPTLK-QSAADLAKEIYQPWYTYQEAQNVSTAPDInPKYITPKNFMMRLIKYTDEYGGGCATYYTTSETLLE 565
                        ************************9.9999************************************************************** PP

  apra_Neukirchen_a 532 ialeklemLkedleklaAedlheLlrawElihRllvaeaviehllfRkEtRwpgyyeraDypelddenwkkfvnskydpetgeieiikrplv 623
                        +++++l+mL+ed++kl A+d+heLlrawE++hRl+++++++ h++fRkE+R+pg+y+raD+ +l+d++wk+f+nskydpe ++++++k+p++
     WP_028573946.1 566 VCEKHLDMLEEDSKKLCARDMHELLRAWENYHRLWTVRLHVLHIKFRKESRYPGFYYRADFLDLNDKEWKCFTNSKYDPEAKKTDFFKKPYY 657
                        ******************************************************************************************** PP

  apra_Neukirchen_a 624 elv 626
                        +++
     WP_028573946.1 658 QII 660
                        *98 PP

>> WP_028574486.1  fumarate reductase flavoprotein subunit [Desulfonatronovibrio hydrogenovorans]
   #    score  bias  c-Evalue  i-Evalue hmmfrom  hmm to    alifrom  ali to    envfrom  env to     acc
 ---   ------ ----- --------- --------- ------- -------    ------- -------    ------- -------    ----
   1 !   25.8   1.7   1.8e-09   3.7e-07      52     243 ..       4     226 ..       1     232 [. 0.84
   2 !   19.3   0.0   1.6e-07   3.4e-05     416     626 ..     384     587 ..     354     597 .. 0.75

  Alignments for each domain:
  == domain 1  score: 25.8 bits;  conditional E-value: 1.8e-09
  apra_Neukirchen_a  52 letDiLiiGGGmagcgAAveakeak.dlkvvlveKAaierSGavAaGlsAi..naYigenetpedyvryvrkdlmgivReDLvldiarhvde 140
                        + tD+L iG G ag   A+ea++a  ++ ++ +     ++S a   G++A   n+  ge++ p+ + +   k  +  + +++v   a +   
     WP_028574486.1   4 IYTDLLCIGSGLAGERVAIEAAQAGfEAICLSLVPPRRSHSSAAQGGMQASlgNCIKGEGDCPDVHFQDTVKGSDWGCDQEVVRMFADNAPL 95 
                        679*******************977655555555666677778888999954578778999999888777777777788899999******* PP

  apra_Neukirchen_a 141 vvkkleewGLpilkdenGk....................................yvrrGkwqikInGesyKpivAeaakkalgvevlnrvf 196
                        +++++  wG+p  +   Gk                                    y + G       G  +   + + a + +gv+v +r  
     WP_028574486.1  96 AIRQMAYWGVPWNRVVPGKssyykggeklekeekkdreglitardfggtakwracYCSDGT------GHAMLYTLDNVAVQ-SGVKVHDRTE 180
                        ***********99999999999*******************99998887655555555554......66666667666666.89******** PP

  apra_Neukirchen_a 197 itdllvdednrvaGAvgfsvrenkfyvikakavivatGGAagiyrpr 243
                        ++ l+ d  +++ GAv   ++++++  + aka+++atGG   iyr  
     WP_028574486.1 181 AISLIHDG-EKCLGAVVRCLKTGELRAYLAKATLIATGGFGRIYRAS 226
                        ******65.9***********************************85 PP

  == domain 2  score: 19.3 bits;  conditional E-value: 1.6e-07
  apra_Neukirchen_a 416 tTvkgLfaaGdvaGgsphkfv..sG.slae....GriAakaavkyildekdekpeldeeeveelkeeiykpletleekkkettagevpnyit 500
                          +kgLf aG+++    h f   +G slae    G i ++++v++++    +++ +d++ v++  ++ ++ ++ l + +   ++        
     WP_028574486.1 384 YGLKGLFSAGEASCWDMHGFNrlGGnSLAEtvvaGMIVGEKIVEFLK---GYETGFDTKVVNSALRKQQERMADLVSGD--GKE-------G 463
                        56899999999999999999533444777722225555666666664...45667777777777776666666566554..223.......4 PP

  apra_Neukirchen_a 501 peeleerlqkimdeYagGistnYetnekkLeialeklemLkedleklaAed.....lheLlrawElihRllvaeaviehllfRkEtRwpgyy 587
                        + e+++++q +  +Y+g +      nek L++a +kl+++++++ +l+ ++       e+  a  l   +  a +v    l RkE+R  g +
     WP_028574486.1 464 VFEVRDAMQDVLMDYVGIFR-----NEKDLALAVDKLKEIHKRAGNLKLKSngtgaNPEMALALRLPGMVRLALCVAYGALERKESR--GSH 548
                        679999*****999**9654.....89999999999999999998877544111115799999999999******************..99* PP

  apra_Neukirchen_a 588 eraDypelddenwkkfvnskydpetgeieiikrplvelv 626
                         r D+pe++d++w + +   +++ ++  e++ +p +++v
     WP_028574486.1 549 AREDFPERNDRDWLVRTLAYWKEGEDLPELKYEPATKVV 587
                        *************99999977766666677777776666 PP

>> WP_028575014.1  L-aspartate oxidase [Desulfonatronovibrio hydrogenovorans]
   #    score  bias  c-Evalue  i-Evalue hmmfrom  hmm to    alifrom  ali to    envfrom  env to     acc
 ---   ------ ----- --------- --------- ------- -------    ------- -------    ------- -------    ----
   1 !    8.6   0.4   0.00028     0.058      52      83 ..       5      35 ..       2      51 .. 0.81
   2 !   32.4   1.6   1.7e-11   3.5e-09     205     460 ..     179     414 ..     163     481 .. 0.77

  Alignments for each domain:
  == domain 1  score: 8.6 bits;  conditional E-value: 0.00028
  apra_Neukirchen_a 52 letDiLiiGGGmagcgAAveakeakdlkvvlv 83
                       +++ +L++G G+ag  AA++++ea  l+v+l+
     WP_028575014.1  5 INAQVLVVGSGIAGSTAALTLAEAG-LDVLLI 35
                       6789*****************9864.555555 PP

  == domain 2  score: 32.4 bits;  conditional E-value: 1.7e-11
  apra_Neukirchen_a 205 dnrvaGAvgfsvrenkfyvikakavivatGGAagiyrprsvgegrgraWYppfntGsgyamgiraGAemttmEnrfvalRfKDtygP....v 292
                         n++aGA+ ++  ++++  i a  +++atGG  +iy    ++++         + Gsg  m+ raGA m  +E            gP    +
     WP_028575014.1 179 ANQCAGAYVLEQSTGNVRKILADFTVIATGGMGQIYLNTTNTSA---------SLGSGIVMAQRAGARMMNLEYTQFHPTALFHRGPrkflI 261
                        49**********************************97666544.........68******************8766666666788833334 PP

  apra_Neukirchen_a 293 gtiallvkakavnalgeeyeeelkkeY...gkak.iptslRnyatleevkeGrgP.iyldteealqdkeleeelwedfLdmaisqallwaee 379
                           + + +a  +na+g+ ++   k+ Y   g     p+ +   a++ee+ + +   +yl+  + +++++             +++  + +e+
     WP_028575014.1 262 TEAMRGEGAVLTNARGDAFM---KN-YdprG--DlAPRDIVTRAIVEEMLRTKEDfVYLNACRHIKNPD----------RRFPTIYKKCLEH 337
                        44566789************...76.86433..457*************88876426777666633332..........2459999999*** PP

  apra_Neukirchen_a 380 niepekenvEiegtePyivGsHaacsGyWvdlynrmtTvkgLfaaGdva..Ggs.phkfvsGslaeGriAakaavkyildekde 460
                        ni+ ++e++ + ++  y       c G+ vd+ + +tT++ L+aaG++a  G   +++  s sl eG + +++a++ i+ + ++
     WP_028575014.1 338 NIDLTSEPIPVVPAAHY------FCGGVLVDV-HGKTTIDRLYAAGECActGVHgANRLASTSLLEGLLWGHSAARDIAARFKT 414
                        ********977776555......5668889**.*************9872233325799**************99999654333 PP

>> WP_051617287.1  NAD(P)/FAD-dependent oxidoreductase [Desulfonatronovibrio hydrogenovorans]
   #    score  bias  c-Evalue  i-Evalue hmmfrom  hmm to    alifrom  ali to    envfrom  env to     acc
 ---   ------ ----- --------- --------- ------- -------    ------- -------    ------- -------    ----
   1 !   21.1   0.0   4.5e-08   9.4e-06      48      90 ..       5      47 ..       1      52 [. 0.89
   2 !    5.8   0.1     0.002      0.41     415     454 ..     429     466 ..     422     482 .. 0.74

  Alignments for each domain:
  == domain 1  score: 21.1 bits;  conditional E-value: 4.5e-08
  apra_Neukirchen_a 48 evveletDiLiiGGGmagcgAAveakeakdlkvvlveKAaier 90
                       ++++++ D++iiG G ag +AA+++ e ++l+v+++eK   +r
     WP_051617287.1  5 KKEKINFDVIIIGCGPAGLFAAYHLGEYTGLDVLVIEKGRQSR 47
                       57789*********************************87666 PP

  == domain 2  score: 5.8 bits;  conditional E-value: 0.002
  apra_Neukirchen_a 415 mtTvkgLfaaGdvaGgsphkfvsGslaeGriAakaavkyi 454
                        +t +kgLf aGd+ G +++  +  + a G i a ++++  
     WP_051617287.1 429 ETAIKGLFVAGDGPGVAGNIVS--ASATGLIPAMEIARRH 466
                        799************9998533..4566777777666655 PP

>> WP_028574381.1  NAD(P)/FAD-dependent oxidoreductase [Desulfonatronovibrio hydrogenovorans]
   #    score  bias  c-Evalue  i-Evalue hmmfrom  hmm to    alifrom  ali to    envfrom  env to     acc
 ---   ------ ----- --------- --------- ------- -------    ------- -------    ------- -------    ----
   1 !    8.3   0.2   0.00035     0.073      53      80 ..       3      31 ..       1      36 [. 0.81
   2 !   17.2   0.1   7.1e-07   0.00015     406     457 ..     245     295 ..     236     297 .] 0.83

  Alignments for each domain:
  == domain 1  score: 8.3 bits;  conditional E-value: 0.00035
  apra_Neukirchen_a 53 etDiLiiGGGmagcgAAveakeak.dlkv 80
                       +tDi+iiG G ag  AA+  ++a  ++ v
     WP_028574381.1  3 KTDIIIIGQGPAGLSAAIYTARAGlKTMV 31
                       79***************998886545544 PP

  == domain 2  score: 17.2 bits;  conditional E-value: 7.1e-07
  apra_Neukirchen_a 406 GyWv..dlynrmtTvkgLfaaGdvaGgsphkfvsGslaeGriAakaavkyilde 457
                        G+ +  d  +++t v+g+faaGd++G   +  +s ++ eG iA+++a+ y++++
     WP_028574381.1 245 GVFIeaDH-DQRTNVPGVFAAGDCVGRFLQ--ISVAVGEGAIAGHSAITYLKKT 295
                        77786555.99***************9887..78899*************9765 PP

>> WP_028575762.1  thioredoxin-disulfide reductase [Desulfonatronovibrio hydrogenovorans]
   #    score  bias  c-Evalue  i-Evalue hmmfrom  hmm to    alifrom  ali to    envfrom  env to     acc
 ---   ------ ----- --------- --------- ------- -------    ------- -------    ------- -------    ----
   1 !    6.2   0.1    0.0015      0.32      54      85 ..       4      34 ..       1      36 [. 0.80
   2 !    4.9   0.0    0.0035      0.74     413     456 ..     262     304 ..     241     306 .] 0.82

  Alignments for each domain:
  == domain 1  score: 6.2 bits;  conditional E-value: 0.0015
  apra_Neukirchen_a 54 tDiLiiGGGmagcgAAveakeakdlkvvlveK 85
                        + L+iGGG ag  AA+ + +a ++k+  veK
     WP_028575762.1  4 YESLVIGGGPAGITAALYLLRA-GIKMAWVEK 34
                       678*************998775.477777776 PP

  == domain 2  score: 4.9 bits;  conditional E-value: 0.0035
  apra_Neukirchen_a 413 nrmtTvkgLfaaGdvaGgsphkfvsGslaeGriAakaavkyild 456
                        + mt ++g++aaGd+   + ++ vs ++ +G  Aa +a  y+++
     WP_028575762.1 262 EMMTNIPGIYAAGDIRSKNCRQ-VSTAVGDGATAAYNAQVYLEQ 304
                        789***********98777655.777999999999988887765 PP

>> WP_028573948.1  FAD-dependent oxidoreductase [Desulfonatronovibrio hydrogenovorans]
   #    score  bias  c-Evalue  i-Evalue hmmfrom  hmm to    alifrom  ali to    envfrom  env to     acc
 ---   ------ ----- --------- --------- ------- -------    ------- -------    ------- -------    ----
   1 !   11.9   0.0   2.8e-05    0.0059      44      85 ..     133     177 ..     100     181 .. 0.73

  Alignments for each domain:
  == domain 1  score: 11.9 bits;  conditional E-value: 2.8e-05
  apra_Neukirchen_a  44 k....kelevveletDiLiiGGGmagcgAAveakeakdlkvvlveK 85 
                        +     e e  el+  i+++GGG  g  AA+ a+e+ +++vvlveK
     WP_028573948.1 133 ErvakPEAEPMELNKTIMVLGGGFTGLTAALSAAET-GYDVVLVEK 177
                        133224567888999*****************9975.699****99 PP

>> WP_028573947.1  CoB--CoM heterodisulfide reductase iron-sulfur subunit A family protein [Desulfonatronovibrio hydroge
   #    score  bias  c-Evalue  i-Evalue hmmfrom  hmm to    alifrom  ali to    envfrom  env to     acc
 ---   ------ ----- --------- --------- ------- -------    ------- -------    ------- -------    ----
   1 !   11.4   0.2   3.8e-05    0.0079      54      84 ..       4      33 ..       1      35 [. 0.80
   2 ?   -3.4   0.0       1.2   2.4e+02     568     595 ..     281     308 ..     266     354 .. 0.55

  Alignments for each domain:
  == domain 1  score: 11.4 bits;  conditional E-value: 3.8e-05
  apra_Neukirchen_a 54 tDiLiiGGGmagcgAAveakeakdlkvvlve 84
                         iL+iGGG +g  AA+ea+e    +v +ve
     WP_028573947.1  4 SSILVIGGGFSGITAALEAAEVG-HEVFIVE 33
                       579****************9843.4555555 PP

  == domain 2  score: -3.4 bits;  conditional E-value: 1.2
  apra_Neukirchen_a 568 aeaviehllfRkEtRwpgyyeraDypel 595
                        ae+vi  +  R   R++ + ++    e+
     WP_028573947.1 281 AEVVIYYIDLRAPGRYEKFLNKIQQDEK 308
                        6666666666666666666555444333 PP

>> WP_150112121.1  FAD-dependent oxidoreductase [Desulfonatronovibrio hydrogenovorans]
   #    score  bias  c-Evalue  i-Evalue hmmfrom  hmm to    alifrom  ali to    envfrom  env to     acc
 ---   ------ ----- --------- --------- ------- -------    ------- -------    ------- -------    ----
   1 !    3.9   0.3    0.0074       1.5      56      86 ..       9      38 ..       2      40 .. 0.86
   2 !    5.8   0.0    0.0019       0.4      38      85 ..     588     636 ..     554     645 .. 0.66

  Alignments for each domain:
  == domain 1  score: 3.9 bits;  conditional E-value: 0.0074
  apra_Neukirchen_a 56 iLiiGGGmagcgAAveakeakdlkvvlveKA 86
                       ++++GGG+ag  +A+ ++ a ++ v lveK+
     WP_150112121.1  9 VMVVGGGIAGIQSALDLADA-GYYVYLVEKS 38
                       89**************9976.5889999996 PP

  == domain 2  score: 5.8 bits;  conditional E-value: 0.0019
  apra_Neukirchen_a  38 laalamk...kelevveletDiLiiGGGmagcgAAveakeakdlkvvlveK 85 
                        +++++m    +    v+++   L+iGGG++g ++A+ ++ + + + +l+eK
     WP_150112121.1 588 VVKASMLtplE-HLSVNVNQTALVIGGGISGMVTALGLADQ-GFETILLEK 636
                        22333332322.3356678889*************999865.466666676 PP

>> WP_028573586.1  FAD-dependent oxidoreductase [Desulfonatronovibrio hydrogenovorans]
   #    score  bias  c-Evalue  i-Evalue hmmfrom  hmm to    alifrom  ali to    envfrom  env to     acc
 ---   ------ ----- --------- --------- ------- -------    ------- -------    ------- -------    ----
   1 !    7.0   0.0   0.00086      0.18      53      86 ..     239     271 ..     193     278 .. 0.82
   2 ?   -0.0   0.0      0.11        24      53      81 ..     377     406 ..     362     408 .. 0.82
   3 ?    1.1   0.1     0.052        11     413     454 ..     496     535 ..     484     539 .. 0.74

  Alignments for each domain:
  == domain 1  score: 7.0 bits;  conditional E-value: 0.00086
  apra_Neukirchen_a  53 etDiLiiGGGmagcgAAveakeakdlkvvlveKA 86 
                        + D++i+G+G ag  A + a+++ +l+ v++eK+
     WP_028573586.1 239 KYDLIIVGAGPAGLTAGIYAARS-GLRTVVLEKS 271
                        68***************999874.6888889987 PP

  == domain 2  score: -0.0 bits;  conditional E-value: 0.11
  apra_Neukirchen_a  53 etDiLiiGGGmagcgAAveake.akdlkvv 81 
                        +  +L++GGG+ +   A+++++  +++++v
     WP_028573586.1 377 DKTVLVVGGGNTALTDALHLSNlGAKVRIV 406
                        5569**********9999998844466654 PP

  == domain 3  score: 1.1 bits;  conditional E-value: 0.052
  apra_Neukirchen_a 413 nrmtTvkgLfaaGdvaGgsphkfvsGslaeGriAakaavkyi 454
                        + +t+++ ++aaGdv  g p++ v+ +  +G  Aa +a + i
     WP_028573586.1 496 RGRTSIPRVYAAGDVTSG-PRQIVT-AAGQGAAAAMTAFEDI 535
                        6789***********876.555555.5567777777776666 PP

>> WP_035243997.1  NAD(P)/FAD-dependent oxidoreductase [Desulfonatronovibrio hydrogenovorans]
   #    score  bias  c-Evalue  i-Evalue hmmfrom  hmm to    alifrom  ali to    envfrom  env to     acc
 ---   ------ ----- --------- --------- ------- -------    ------- -------    ------- -------    ----
   1 ?    9.5   0.0   0.00015     0.031      54      87 ..       4      36 ..       1      41 [. 0.84

  Alignments for each domain:
  == domain 1  score: 9.5 bits;  conditional E-value: 0.00015
  apra_Neukirchen_a 54 tDiLiiGGGmagcgAAveakeakdlkvvlveKAa 87
                        D++i+G+G ag +AAv+ +  k+l+ +++eK +
     WP_035243997.1  4 PDVIIVGAGPAGLMAAVQSA-GKGLRTIVLEKKH 36
                       69***************987.4578888888866 PP

>> WP_028573561.1  dihydrolipoyl dehydrogenase family protein [Desulfonatronovibrio hydrogenovorans]
   #    score  bias  c-Evalue  i-Evalue hmmfrom  hmm to    alifrom  ali to    envfrom  env to     acc
 ---   ------ ----- --------- --------- ------- -------    ------- -------    ------- -------    ----
   1 ?    8.6   0.3   0.00027     0.056      51      85 ..       4      37 ..       1      50 [. 0.83
   2 ?   -0.7   0.0      0.18        37     406     431 ..     292     316 ..     289     339 .. 0.82

  Alignments for each domain:
  == domain 1  score: 8.6 bits;  conditional E-value: 0.00027
  apra_Neukirchen_a 51 eletDiLiiGGGmagcgAAveakeakdlkvvlveK 85
                       + + D+ iiGGG+ag  AA  a++   +k +l+eK
     WP_028573561.1  4 RFDYDLGIIGGGAAGLTAASGAARLG-AKTLLIEK 37
                       5689***************9999854.56677776 PP

  == domain 2  score: -0.7 bits;  conditional E-value: 0.18
  apra_Neukirchen_a 406 GyWvdlynrmtTvkgLfaaGdvaGgs 431
                        G+ vd  + +t+ k +faaGd+ G  
     WP_028573561.1 292 GIQVDA-RLRTSQKHIFAAGDITGDY 316
                        666788.889999*********9965 PP

>> WP_028575323.1  tRNA uridine-5-carboxymethylaminomethyl(34) synthesis enzyme MnmG [Desulfonatronovibrio hydrogenovora
   #    score  bias  c-Evalue  i-Evalue hmmfrom  hmm to    alifrom  ali to    envfrom  env to     acc
 ---   ------ ----- --------- --------- ------- -------    ------- -------    ------- -------    ----
   1 ?    7.1   0.0    0.0008      0.17      54      74 ..      10      30 ..       3      44 .. 0.83
   2 ?   -1.0   0.0      0.22        46      93     133 ..     382     422 ..     373     431 .. 0.88

  Alignments for each domain:
  == domain 1  score: 7.1 bits;  conditional E-value: 0.0008
  apra_Neukirchen_a 54 tDiLiiGGGmagcgAAveake 74
                        D+L++G+G agc A+   ++
     WP_028575323.1 10 FDVLVVGAGHAGCEASHASAR 30
                       59************9877665 PP

  == domain 2  score: -1.0 bits;  conditional E-value: 0.22
  apra_Neukirchen_a  93 avAaGl.sAinaYigenetpedyvryvrkdlmgivReDLvld 133
                        a A+Gl  Aina +  +   +++v   ++  mg++ +DLv +
     WP_028575323.1 382 AAAQGLwAAINACLMLGG-QDEFVLKRSEAYMGVLVDDLVTK 422
                        689999568****99887.799**9999999********975 PP


Internal pipeline statistics summary:
-------------------------------------
Query model(s):                            1  (670 nodes)
Target sequences:                       2711  (875166 residues searched)
Passed MSV filter:                       115  (0.0424198); expected 54.2 (0.02)
Passed bias filter:                      101  (0.0372556); expected 54.2 (0.02)
Passed Vit filter:                        33  (0.0121726); expected 2.7 (0.001)
Passed Fwd filter:                        13  (0.00479528); expected 0.0 (1e-05)
Initial search space (Z):               2711  [actual number of targets]
Domain search space  (domZ):              13  [number of targets reported over threshold]
# CPU time: 0.07u 0.00s 00:00:00.07 Elapsed: 00:00:00.03
# Mc/sec: 15220.53
//
[ok]
