# Supplementary material for: Sulfur disproportionation occurs globally across anoxic habitats and has multiple mechanisms of independent evolutionary origin
Source: ISME J. 2026 Mar 2;20(1):wrag042. doi: 10.1093/ismejo/wrag042 (PMC12998232; doi:10.1093/ismejo/wrag042)
Supplement: Sup_File_1_HMM_wrag042 [file sup_file_1_hmm_wrag042.zip › SupFile1_HMM/SupFile1c_results/apra_Neukirchen_a-hmm-045_Desulfonatronospira_thiodismutans_ASO3-1_GCF_000174435.txt]

# hmmsearch :: search profile(s) against a sequence database
# HMMER 3.4 (Aug 2023); http://hmmer.org/
# Copyright (C) 2023 Howard Hughes Medical Institute.
# Freely distributed under the BSD open source license.
# - - - - - - - - - - - - - - - - - - - - - - - - - - - - - - - - - - - -
# query HMM file:                  /Users/lukas/OneDrive/2023_Sulfur/20250723_HMM/profiles_all/apra_Neukirchen_a.hmm
# target sequence database:        /Users/lukas/OneDrive/2023_Sulfur/20250626_HMM/db_new/045_Desulfonatronospira_thiodismutans_ASO3-1_GCF_000174435.fas
# - - - - - - - - - - - - - - - - - - - - - - - - - - - - - - - - - - - -

Query:       apra_Neukirchen_a  [M=670]
Scores for complete sequences (score includes all domains):
   --- full sequence ---   --- best 1 domain ---    -#dom-
    E-value  score  bias    E-value  score  bias    exp  N  Sequence       Description
    ------- ------ -----    ------- ------ -----   ---- --  --------       -----------
   1.5e-274  909.8   0.5   1.8e-274  909.5   0.5    1.0  1  WP_008869597.1  adenylyl-sulfate reductase subunit alpha [Des
    1.4e-16   57.3   1.0    7.3e-06   21.9   0.0    3.2  3  WP_008869401.1  L-aspartate oxidase [Desulfonatronospira thio
    2.5e-15   53.2   0.1    9.5e-07   24.8   0.0    2.7  2  WP_008868808.1  fumarate reductase flavoprotein subunit [Desu
    1.8e-07   27.2   0.3      4e-05   19.5   0.0    2.1  2  WP_008869911.1  MULTISPECIES: NAD(P)/FAD-dependent oxidoreduc
    3.6e-06   22.9   1.4    5.5e-05   19.0   0.0    2.3  2  WP_008868765.1  NAD(P)/FAD-dependent oxidoreductase [Desulfon
    0.00031   16.6   0.0    0.00059   15.6   0.0    1.4  1  WP_008870290.1  CoB--CoM heterodisulfide reductase iron-sulfu
     0.0045   12.7   0.1     0.0062   12.2   0.1    1.1  1  WP_008870911.1  methylenetetrahydrofolate--tRNA-(uracil(54)-C
     0.0047   12.6   0.0      0.012   11.3   0.0    1.6  2  WP_008869598.1  CoB--CoM heterodisulfide reductase iron-sulfu
     0.0068   12.1   0.0       0.19    7.4   0.0    2.1  2  WP_008870567.1  FAD-dependent oxidoreductase [Desulfonatronos
     0.0071   12.0   0.5      0.021   10.5   0.1    1.8  2  WP_008868831.1  MULTISPECIES: tRNA uridine-5-carboxymethylami
  ------ inclusion threshold ------
       0.01   11.5   0.4       0.98    5.0   0.1    2.1  2  WP_008871632.1  thioredoxin-disulfide reductase [Desulfonatro
      0.012   11.3   3.3      0.066    8.9   3.3    2.1  1  WP_008870364.1  NAD(P)/FAD-dependent oxidoreductase [Desulfon
      0.014   11.1   2.4       0.16    7.6   0.0    2.2  2  WP_008870931.1  FAD-dependent oxidoreductase [Desulfonatronos
      0.038    9.6   0.2      0.086    8.5   0.1    1.5  2  WP_008869402.1  MULTISPECIES: geranylgeranyl reductase family


Domain annotation for each sequence (and alignments):
>> WP_008869597.1  adenylyl-sulfate reductase subunit alpha [Desulfonatronospira thiodismutans]
   #    score  bias  c-Evalue  i-Evalue hmmfrom  hmm to    alifrom  ali to    envfrom  env to     acc
 ---   ------ ----- --------- --------- ------- -------    ------- -------    ------- -------    ----
   1 !  909.5   0.5  6.9e-277  1.8e-274      46     627 ..      17     661 ..       3     667 .] 0.95

  Alignments for each domain:
  == domain 1  score: 909.5 bits;  conditional E-value: 6.9e-277
  apra_Neukirchen_a  46 elevveletDiLiiGGGmagcgAAveake.ak..dlkvvlveKAaierSGavAaGlsAinaYigenetpedyvryvrkdlmgivReDLvldi 134
                        e+e++e+++D L++GGGm++cgAAve+k+ a+  d++ ++v+KA++erSGavA+GlsAin+Y+g+n+ pedy r+v++dlm  vReDLv+d+
     WP_008869597.1  17 EPEIKEIDVDCLLVGGGMGCCGAAVEIKKwADkhDVSYLMVDKASLERSGAVAQGLSAINTYLGDNT-PEDYARMVQNDLMKAVREDLVFDL 107
                        689**************************8778999******************************9.************************ PP

  apra_Neukirchen_a 135 arhvdevvkkleewGLpil.kdenGk...................yvrrGkwqikInGesyKpivAeaakkalgv.evlnrvfitdllvd.. 203
                        +rhvd++v+++eewGLpi+ + ++Gk                   +vr+G+wqi+InGesyK+ivAeaak+a g+ ++++r+f+++ll+d  
     WP_008869597.1 108 GRHVDDSVHLFEEWGLPIWvTTDDGKrldgaaakkkglqvregakPVRSGRWQIMINGESYKVIVAEAAKNAIGEdKYMERIFVVKLLLDan 199
                        *******************9999**9***********************************************999**************99 PP

  apra_Neukirchen_a 204 ednrvaGAvgfsvrenkfyvikakavivatGGAagiyrprsvgegrgraWYppfntGsgyamgiraGAemttmEnrfvalRfKDtygPvgti 295
                        e nr+aGAvgfs+renk++v+ka+a++va+GGA+++yrprs+geg+graWYp++n+Gs+y+m+ ++GAemt+mEnrf ++RfKD+ygPvg++
     WP_008869597.1 200 EPNRIAGAVGFSTRENKVFVFKANAILVACGGAVNVYRPRSTGEGMGRAWYPVWNAGSTYTMCSEVGAEMTMMENRFTPARFKDGYGPVGAW 291
                        66****************************************************************************************** PP

  apra_Neukirchen_a 296 allvkakavnalgeeyee......elkkeY.....gkak.iptslRnyatleevkeGrgPiyldteealq..........dkeleeelwedf 365
                        +ll+kaka+na+ge+y+       +   +Y     +++k +p++lRn+ tlee+++GrgPi++dt +alq          +k+le+e+wedf
     WP_008869597.1 292 FLLFKAKATNAQGEDYMVkndhliQ---PYrdkgyATGKvMPACLRNHCTLEEMRQGRGPIFMDTATALQdtfkelskkeQKHLESEAWEDF 380
                        *****************85554440...444443388999******************************76666655444*********** PP

  apra_Neukirchen_a 366 LdmaisqallwaeeniepekenvEiegtePyivGsHaacsGyWv...dl................ynrmtTvkgLfaaGdvaGgsphkfvsG 438
                        Ldm+++qa lwa++niepe++ +E+++tePy++GsH++c+G+Wv   d                 ynrmtTv gL++++d++G+s+hkf+sG
     WP_008869597.1 381 LDMCVGQANLWACMNIEPENKGSEMMPTEPYLLGSHSGCCGIWVsgpDEdwvpeeykvraangkaYNRMTTVMGLWTCADGVGASGHKFSSG 472
                        ********************************************77733779999999********************************** PP

  apra_Neukirchen_a 439 slaeGriAakaavkyildekdekpeldeeeveelkeeiykpletleekkkettagev.pnyitpeeleerlqkimdeYagGistnYetnekk 529
                        ++aeGriAak++v++++d+kd+kp+l+ e+ ++l++ +y p+ ++ee+k+ +ta+++ p+yitp+++++rl k  deY gG++t+Y+t+e+ 
     WP_008869597.1 473 AHAEGRIAAKQMVRWCVDHKDFKPTLQ-ESPQDLAKMVYLPWYNYEEHKNVSTAPDInPKYITPRNFMMRLIKYSDEYGGGVATYYTTSEAL 563
                        **************************9.999************************************************************* PP

  apra_Neukirchen_a 530 LeialeklemLkedleklaAedlheLlrawElihRllvaeaviehllfRkEtRwpgyyeraDypelddenwkkfvnskydpetgeieiikrp 621
                        Le+  ++l+mL+ed+ kl A+dlheLlrawE++hRl+++++++ h++fRkEtR+pg+y+r+D++ l++e+w +f+nskydp++ge++++krp
     WP_008869597.1 564 LEVLSQHLDMLQEDSLKLCARDLHELLRAWENYHRLWTVRLHTMHIRFRKETRYPGFYYRSDFMGLNEEEWLCFTNSKYDPQKGEMTFFKRP 655
                        ******************************************************************************************** PP

  apra_Neukirchen_a 622 lvelve 627
                        ++++++
     WP_008869597.1 656 YIQIFD 661
                        **9985 PP

>> WP_008869401.1  L-aspartate oxidase [Desulfonatronospira thiodismutans]
   #    score  bias  c-Evalue  i-Evalue hmmfrom  hmm to    alifrom  ali to    envfrom  env to     acc
 ---   ------ ----- --------- --------- ------- -------    ------- -------    ------- -------    ----
   1 !   16.1   0.2   1.6e-06   0.00043      50      78 ..       4      33 ..       1      52 [. 0.80
   2 !   21.9   0.0   2.8e-08   7.3e-06     182     340 ..     144     307 ..     134     336 .. 0.74
   3 !   16.4   0.0   1.3e-06   0.00033     395     509 ..     347     468 ..     343     474 .. 0.66

  Alignments for each domain:
  == domain 1  score: 16.1 bits;  conditional E-value: 1.6e-06
  apra_Neukirchen_a 50 veletDiLiiGGGmagcgAAveakeak.dl 78
                       ++let +LiiG G+agc AA++++++  d+
     WP_008869401.1  4 TTLETRVLIIGSGIAGCTAALHLARKGrDV 33
                       57899*****************99854244 PP

  == domain 2  score: 21.9 bits;  conditional E-value: 2.8e-08
  apra_Neukirchen_a 182 aakkalgvevlnrvfitdllvd............ednrvaGAvgfsvrenkfyvikakavivatGGAagiyrprsvgegrgraWYppfntGs 261
                        a+kk+ +++vl   +++dll+              +nr++GA+ ++  ++++  + a  +i+a GG  +iy    +         +  + Gs
     WP_008869401.1 144 AVKKEPNIKVLTGHTAVDLLTThhhctrkeiryhLNNRCMGAYVLEQATGNVLKVLADYTILASGGMGQIYLNTTN---------CRLSLGS 226
                        566666666666666666666556666666666646***********************************97666.........7789*** PP

  apra_Neukirchen_a 262 gyamgiraGAemttmEnrfvalRfKDtygP....vgtiallvkakavnalgeeyeeelkkeYgkak..iptslRnyatleevkeG 340
                        + +mg raGA m  +E            gP    +     + +a  vna+ge ++   +k Y+++k   p+ +   a++ e+ + 
     WP_008869401.1 227 AVSMGHRAGARMMNLEFIQFHPTALFHRGPrkflITEALRGEGAFLVNARGEPFM---HK-YDSRKdlAPRDIVTRAIVDEMLAT 307
                        ****************755444455566782232333345668899999999999...77.733333578888888888888765 PP

  == domain 3  score: 16.4 bits;  conditional E-value: 1.3e-06
  apra_Neukirchen_a 395 PyivGsHaacsGyWvdlynrmtTvkgLfaaGdva..Ggs.phkfvsGslaeGriAakaavkyildekdekpeldeeevee.......lkeei 476
                        P +  +H  c G+ vd+ + +tT++ LfaaG++a  G   +++  s sl e+ + ++++++ i+++  ++ +l++++ ++         ++ 
     WP_008869401.1 347 PVVPAAHYFCGGILVDT-TGRTTIERLFAAGECActGVHgANRLASTSLLEALLWGQTIAETIASRLGARSRLSQKTKASvpdwkflGNKQN 437
                        677789***********.*************9872233325799999999999999999999965555555555333333333444333333 PP

  apra_Neukirchen_a 477 ykpletleekkkettagevpnyitpeeleerlq 509
                        + p+  l +++ +t ++++ ny+ +++++ rlq
     WP_008869401.1 438 EDPV--LIAQDWATIKNTMWNYVGINRTRPRLQ 468
                        4443..222233344444567777777777776 PP

>> WP_008868808.1  fumarate reductase flavoprotein subunit [Desulfonatronospira thiodismutans]
   #    score  bias  c-Evalue  i-Evalue hmmfrom  hmm to    alifrom  ali to    envfrom  env to     acc
 ---   ------ ----- --------- --------- ------- -------    ------- -------    ------- -------    ----
   1 !   24.3   0.4   5.4e-09   1.4e-06      52     244 ..       4     227 ..       1     237 [. 0.84
   2 !   24.8   0.0   3.6e-09   9.5e-07     395     602 ..     369     563 ..     353     571 .. 0.77

  Alignments for each domain:
  == domain 1  score: 24.3 bits;  conditional E-value: 5.4e-09
  apra_Neukirchen_a  52 letDiLiiGGGmagcgAAveakeak.dlkvvlveKAaierSGavAaGlsAi..naYigenetpedyvryvrkdlmgivReDLvldiarhvde 140
                        + tD+L iG+G ag   A+ea++a  ++ ++ +     ++S a   G++A   n+  g+++ p+ + +   k  +  + ++++   a +   
     WP_008868808.1   4 IYTDLLCIGAGLAGERVAIEAARAGfETICLSLVPPRRSHSSAAQGGMQAAlgNCIKGDGDCPDVHFQDTVKGSDWGCDQEVARMFADNAPL 95 
                        679********************8765555555556667777777899986557777799999988877777777778899999******** PP

  apra_Neukirchen_a 141 vvkkleewGLpilkdenGk....................................yvrrGkwqikInGesyKpivAeaakkalgvevlnrvf 196
                        +++++++wG+p  +   Gk                                    y + G       G  +   + + a + +gv+v +r  
     WP_008868808.1  96 AIRQMDHWGVPWNRVVPGKscyykggeklekeesedksglitardfggtakwracYCSDGT------GHAMLYTMDSVAVQ-HGVQVHDRTE 180
                        ***********999999*9**************************8888666666666665......44444455544444.89******** PP

  apra_Neukirchen_a 197 itdllvdednrvaGAvgfsvrenkfyvikakavivatGGAagiyrprs 244
                        ++ l+ d+ +r+ GAv   ++++++  + ++a+++a GG   iyr   
     WP_008868808.1 181 ALSLIHDQ-ERCHGAVVRCLKTGELRAYISRATLIASGGFGRIYRAST 227
                        ******77.9***********************************854 PP

  == domain 2  score: 24.8 bits;  conditional E-value: 3.6e-09
  apra_Neukirchen_a 395 PyivGsHaacsGyWvdlynrmtTvkgLfaaGdvaGgsphkfv..sG.slaeGriAakaavkyi...ldekdekpeldeeeveelkeeiykpl 480
                         y +G      G+ +d+   +  +kgLf aG++a    h f   +G slae  +A+  + + +   l+e  e++++d++ v+ + ++ ++ +
     WP_008868808.1 369 HYSMG------GVRTDKNGAAYGLKGLFSAGEAACWDMHGFNrlGGnSLAETVVAGMLVGRSVagfLQE--EDMRVDTALVRGELKKQQERI 452
                        44444......4444776677889**************9996434458999888887777777544333..345788777777777777765 PP

  apra_Neukirchen_a 481 etleekkkettagevpnyitpeeleerlqkimdeYagGistnYetnekkLeialeklemLkedlekla.....AedlheLlrawElihRllv 567
                        + l++    +t+g       p e+++r+q i  +Y+g +      nek L++a ekl+++ + +e+l+     A    eL  a  l   +  
     WP_008868808.1 453 DGLKS----STRG-----EAPFEVRNRMQDILMDYVGIFR-----NEKDLHLAVEKLQQVLQSAENLKlsssgAGASPELSLALRLPGMVRL 530
                        54543....4567.....4699**************9654.....8999********999999988764455588899************** PP

  apra_Neukirchen_a 568 aeaviehllfRkEtRwpgyyeraDypelddenwkk 602
                        a +v    l R+E+R  g + r Dyp ++d++w +
     WP_008868808.1 531 ALCVAFGALERRESR--GSHAREDYPARNDRDWLV 563
                        ***************..99**************76 PP

>> WP_008869911.1  MULTISPECIES: NAD(P)/FAD-dependent oxidoreductase [Desulfonatronospira]
   #    score  bias  c-Evalue  i-Evalue hmmfrom  hmm to    alifrom  ali to    envfrom  env to     acc
 ---   ------ ----- --------- --------- ------- -------    ------- -------    ------- -------    ----
   1 !   19.5   0.0   1.5e-07     4e-05      51      90 ..       7      46 ..       1      47 [. 0.88
   2 !    5.9   0.1     0.002      0.53     415     450 ..     428     461 ..     421     468 .. 0.79

  Alignments for each domain:
  == domain 1  score: 19.5 bits;  conditional E-value: 1.5e-07
  apra_Neukirchen_a 51 eletDiLiiGGGmagcgAAveakeakdlkvvlveKAaier 90
                         e D++i+G G ag +AA+ + e++dl+v+++eK + +r
     WP_008869911.1  7 VKEYDVIIVGCGPAGLFAAYYLGEHTDLNVLVLEKGKSSR 46
                       4589*******************************98766 PP

  == domain 2  score: 5.9 bits;  conditional E-value: 0.002
  apra_Neukirchen_a 415 mtTvkgLfaaGdvaGgsphkfvsGslaeGriAakaa 450
                        +t vkgLf aGd+ G +++  +  + a G i ak++
     WP_008869911.1 428 ETAVKGLFVAGDGPGVAGNIVS--ASATGLIPAKEI 461
                        799************9997533..446677777665 PP

>> WP_008868765.1  NAD(P)/FAD-dependent oxidoreductase [Desulfonatronospira thiodismutans]
   #    score  bias  c-Evalue  i-Evalue hmmfrom  hmm to    alifrom  ali to    envfrom  env to     acc
 ---   ------ ----- --------- --------- ------- -------    ------- -------    ------- -------    ----
   1 ?    2.5   0.3      0.02       5.4      54      76 ..       4      26 ..       2      38 .. 0.81
   2 !   19.0   0.0   2.1e-07   5.5e-05     410     456 ..     251     294 ..     234     299 .] 0.85

  Alignments for each domain:
  == domain 1  score: 2.5 bits;  conditional E-value: 0.02
  apra_Neukirchen_a 54 tDiLiiGGGmagcgAAveakeak 76
                        D+ iiG G ag  AA+  ++a 
     WP_008868765.1  4 KDVAIIGQGPAGLSAAIYTSRAG 26
                       59**************9988755 PP

  == domain 2  score: 19.0 bits;  conditional E-value: 2.1e-07
  apra_Neukirchen_a 410 dlynrmtTvkgLfaaGdvaGgsphkfvsGslaeGriAakaavkyild 456
                        d  +++t v+g+faaGd++G   +  +s ++ eG iAa++a+kyi+ 
     WP_008868765.1 251 DH-EQKTNVPGVFAAGDCVGRFLQ--ISVAVGEGAIAARSAIKYIKG 294
                        44.899**************9887..78899*************964 PP

>> WP_008870290.1  CoB--CoM heterodisulfide reductase iron-sulfur subunit A family protein [Desulfonatronospira thiodism
   #    score  bias  c-Evalue  i-Evalue hmmfrom  hmm to    alifrom  ali to    envfrom  env to     acc
 ---   ------ ----- --------- --------- ------- -------    ------- -------    ------- -------    ----
   1 !   15.6   0.0   2.2e-06   0.00059      44      85 ..     126     170 ..      85     174 .. 0.70

  Alignments for each domain:
  == domain 1  score: 15.6 bits;  conditional E-value: 2.2e-06
  apra_Neukirchen_a  44 k....kelevveletDiLiiGGGmagcgAAveakeakdlkvvlveK 85 
                        +      +++ e++  +L++GGG+ag  AA+  +   d +vvlveK
     WP_008870290.1 126 RrnqpLYPKQFEINKRVLVVGGGVAGIQAALDCADG-DREVVLVEK 170
                        123334577889999*****************9875.579999999 PP

>> WP_008870911.1  methylenetetrahydrofolate--tRNA-(uracil(54)-C(5))-methyltransferase (FADH(2)-oxidizing) TrmFO [Desulf
   #    score  bias  c-Evalue  i-Evalue hmmfrom  hmm to    alifrom  ali to    envfrom  env to     acc
 ---   ------ ----- --------- --------- ------- -------    ------- -------    ------- -------    ----
   1 !   12.2   0.1   2.3e-05    0.0062      55      78 ..       4      26 ..       1      35 [. 0.79

  Alignments for each domain:
  == domain 1  score: 12.2 bits;  conditional E-value: 2.3e-05
  apra_Neukirchen_a 55 DiLiiGGGmagcgAAveakeakdl 78
                        i iiGGG agc AA++++++  +
     WP_008870911.1  4 SIAIIGGGLAGCEAALQLARQG-V 26
                       689**************99854.4 PP

>> WP_008869598.1  CoB--CoM heterodisulfide reductase iron-sulfur subunit A family protein [Desulfonatronospira thiodism
   #    score  bias  c-Evalue  i-Evalue hmmfrom  hmm to    alifrom  ali to    envfrom  env to     acc
 ---   ------ ----- --------- --------- ------- -------    ------- -------    ------- -------    ----
   1 !   11.3   0.0   4.4e-05     0.012      54      84 ..       4      33 ..       1      36 [. 0.79
   2 ?   -2.0   0.0      0.47   1.2e+02     557     626 ..     270     339 ..     265     361 .. 0.65

  Alignments for each domain:
  == domain 1  score: 11.3 bits;  conditional E-value: 4.4e-05
  apra_Neukirchen_a 54 tDiLiiGGGmagcgAAveakeakdlkvvlve 84
                         iL+iGGG +g  AA+ea+e    +v +ve
     WP_008869598.1  4 NSILVIGGGFSGLTAALEAAEVG-HEVYIVE 33
                       579****************9943.4555555 PP

  == domain 2  score: -2.0 bits;  conditional E-value: 0.47
  apra_Neukirchen_a 557 rawElihRllvaeaviehllfRkEtRwpgyyeraDypelddenwkkfvnskydpetgeieiikrplvelv 626
                        ++  ++++   ae+vi  +  R   R++ + ++    e+ +    k  + + d++tg++ ++ ++++  v
     WP_008869598.1 270 HCTYIREQYPDAEVVIYYIDLRAPGRYENFLSKIQQDEKVQMVKGKVAKITEDTATGDLVVTAEDIMGGV 339
                        5556666667778888888888888888887777766666554455555555556666666655555444 PP

>> WP_008870567.1  FAD-dependent oxidoreductase [Desulfonatronospira thiodismutans]
   #    score  bias  c-Evalue  i-Evalue hmmfrom  hmm to    alifrom  ali to    envfrom  env to     acc
 ---   ------ ----- --------- --------- ------- -------    ------- -------    ------- -------    ----
   1 ?    2.4   0.0     0.023         6      56      81 ..     403     429 ..     388     434 .. 0.82
   2 !    7.4   0.0    0.0007      0.19      47      84 ..     520     557 ..     479     561 .. 0.77

  Alignments for each domain:
  == domain 1  score: 2.4 bits;  conditional E-value: 0.023
  apra_Neukirchen_a  56 iLiiGGGmagcgAAveakeak.dlkvv 81 
                        + +iGGG+ag   A++++ +  d+ + 
     WP_008870567.1 403 VAVIGGGAAGISVAWQLRLKGhDAVIF 429
                        679*************99844365555 PP

  == domain 2  score: 7.4 bits;  conditional E-value: 0.0007
  apra_Neukirchen_a  47 levveletDiLiiGGGmagcgAAveakeakdlkvvlve 84 
                          ++e+   ++iiG+G+ gc  A+ea++    +++l++
     WP_008870567.1 520 QGTQEVGERLVIIGAGNVGCDVATEAHRLGAREITLID 557
                        3477788889******************9888898887 PP

>> WP_008868831.1  MULTISPECIES: tRNA uridine-5-carboxymethylaminomethyl(34) synthesis enzyme MnmG [Desulfonatronospira]
   #    score  bias  c-Evalue  i-Evalue hmmfrom  hmm to    alifrom  ali to    envfrom  env to     acc
 ---   ------ ----- --------- --------- ------- -------    ------- -------    ------- -------    ----
   1 !   10.5   0.1   8.1e-05     0.021      54      78 ..       9      33 ..       2      49 .. 0.76
   2 ?   -1.3   0.0       0.3        78     417     433 ..     362     378 ..     358     434 .. 0.72

  Alignments for each domain:
  == domain 1  score: 10.5 bits;  conditional E-value: 8.1e-05
  apra_Neukirchen_a 54 tDiLiiGGGmagcgAAveakeakdl 78
                        D++i+G+G agc AA  a++   +
     WP_008868831.1  9 FDLIIVGAGHAGCEAAHAASKLGLA 33
                       59***************99986533 PP

  == domain 2  score: -1.3 bits;  conditional E-value: 0.3
  apra_Neukirchen_a 417 TvkgLfaaGdvaGgsph 433
                         v+gL+ aG + G s+ 
     WP_008868831.1 362 AVQGLYSAGQINGTSGY 378
                        58899999999888874 PP

>> WP_008871632.1  thioredoxin-disulfide reductase [Desulfonatronospira thiodismutans]
   #    score  bias  c-Evalue  i-Evalue hmmfrom  hmm to    alifrom  ali to    envfrom  env to     acc
 ---   ------ ----- --------- --------- ------- -------    ------- -------    ------- -------    ----
   1 ?    5.0   0.1    0.0037      0.98      55      85 ..       5      34 ..       1      36 [. 0.83
   2 ?    4.7   0.0    0.0044       1.2     410     453 ..     260     301 ..     250     305 .. 0.75

  Alignments for each domain:
  == domain 1  score: 5.0 bits;  conditional E-value: 0.0037
  apra_Neukirchen_a 55 DiLiiGGGmagcgAAveakeakdlkvvlveK 85
                       + ++iGGG ag  AA+ + +a +++v  veK
     WP_008871632.1  5 ESVVIGGGPAGVTAALYLLRA-GIQVAWVEK 34
                       6689***********998875.488888887 PP

  == domain 2  score: 4.7 bits;  conditional E-value: 0.0044
  apra_Neukirchen_a 410 dlynrmtTvkgLfaaGdvaGgsphkfvsGslaeGriAakaavky 453
                        d+ + +t+++gL+aaGd+     ++ ++ ++ eG  Aa+++  y
     WP_008871632.1 260 DT-EMSTSIPGLYAAGDIRSKLCRQ-ITTAVGEGASAAHNVQVY 301
                        55.78999*********98766654.566777777777776555 PP

>> WP_008870364.1  NAD(P)/FAD-dependent oxidoreductase [Desulfonatronospira thiodismutans]
   #    score  bias  c-Evalue  i-Evalue hmmfrom  hmm to    alifrom  ali to    envfrom  env to     acc
 ---   ------ ----- --------- --------- ------- -------    ------- -------    ------- -------    ----
   1 ?    8.9   3.3   0.00025     0.066      54      88 ..       8      41 ..       1     177 [. 0.72

  Alignments for each domain:
  == domain 1  score: 8.9 bits;  conditional E-value: 0.00025
  apra_Neukirchen_a 54 tDiLiiGGGmagcgAAveakeakdlkvvlveKAai 88
                        +++++GGG ag +AA +a++ ++l+vvl+eK ++
     WP_008870364.1  8 QEVIVVGGGPAGLMAAGQAAS-RGLRVVLLEKKHL 41
                       589**************9985.57********886 PP

>> WP_008870931.1  FAD-dependent oxidoreductase [Desulfonatronospira thiodismutans]
   #    score  bias  c-Evalue  i-Evalue hmmfrom  hmm to    alifrom  ali to    envfrom  env to     acc
 ---   ------ ----- --------- --------- ------- -------    ------- -------    ------- -------    ----
   1 ?    2.0   1.4      0.03       7.9      56      86 ..       9      38 ..       2      47 .. 0.82
   2 ?    7.6   0.0    0.0006      0.16      36      87 ..     587     639 ..     554     641 .. 0.68

  Alignments for each domain:
  == domain 1  score: 2.0 bits;  conditional E-value: 0.03
  apra_Neukirchen_a 56 iLiiGGGmagcgAAveakeakdlkvvlveKA 86
                       ++++GGG+ag  +A+ ++ a ++ v l+eK+
     WP_008870931.1  9 VMVVGGGIAGIQSALDLADA-GYYVYLLEKS 38
                       89**************9976.4788888886 PP

  == domain 2  score: 7.6 bits;  conditional E-value: 0.0006
  apra_Neukirchen_a  36 allaalamkkele..vveletDiLiiGGGmagcgAAveakeakdlkvvlveKAa 87 
                        +++++++m + le   v+++   L++GGG +g ++A+ ++ + +++ +l+eKA+
     WP_008870931.1 587 MAVVKASMLQPLEhlSVNVNQSALVVGGGLSGMVSALGLADQ-GYETILLEKAD 639
                        2333333433344225667899***************99975.58889999995 PP

>> WP_008869402.1  MULTISPECIES: geranylgeranyl reductase family protein [Desulfonatronospira]
   #    score  bias  c-Evalue  i-Evalue hmmfrom  hmm to    alifrom  ali to    envfrom  env to     acc
 ---   ------ ----- --------- --------- ------- -------    ------- -------    ------- -------    ----
   1 ?    8.5   0.1   0.00033     0.086      54      87 ..       5      37 ..       2      45 .. 0.85
   2 ?   -3.0   0.0      0.99   2.6e+02     223     265 ..     143     181 ..     136     183 .. 0.75

  Alignments for each domain:
  == domain 1  score: 8.5 bits;  conditional E-value: 0.00033
  apra_Neukirchen_a 54 tDiLiiGGGmagcgAAveakeakdlkvvlveKAa 87
                        D++iiG G ag  AA+ ++  k+++v +++K +
     WP_008869402.1  5 YDVIIIGCGPAGATAALLLAA-KGMDVAVLDKKS 37
                       59**************99875.678999999865 PP

  == domain 2  score: -3.0 bits;  conditional E-value: 0.99
  apra_Neukirchen_a 223 vikakavivatGGAagiyrprsvgegrgraWYppfntGsgyam 265
                        v++ + ++ a GG + + +    + +  ++  pp++ Gs+ a+
     WP_008869402.1 143 VFRGRFILGADGGSSRVRK----TLALEKVVRPPWSKGSALAL 181
                        6777788888888887755....45667888899999999987 PP


Internal pipeline statistics summary:
-------------------------------------
Query model(s):                            1  (670 nodes)
Target sequences:                       3680  (1110326 residues searched)
Passed MSV filter:                       141  (0.0383152); expected 73.6 (0.02)
Passed bias filter:                      123  (0.0334239); expected 73.6 (0.02)
Passed Vit filter:                        27  (0.00733696); expected 3.7 (0.001)
Passed Fwd filter:                        14  (0.00380435); expected 0.0 (1e-05)
Initial search space (Z):               3680  [actual number of targets]
Domain search space  (domZ):              14  [number of targets reported over threshold]
# CPU time: 0.07u 0.00s 00:00:00.07 Elapsed: 00:00:00.04
# Mc/sec: 18421.90
//
[ok]
