# Supplementary material for: Sulfur disproportionation occurs globally across anoxic habitats and has multiple mechanisms of independent evolutionary origin
Source: ISME J. 2026 Mar 2;20(1):wrag042. doi: 10.1093/ismejo/wrag042 (PMC12998232; doi:10.1093/ismejo/wrag042)
Supplement: Sup_File_1_HMM_wrag042 [file sup_file_1_hmm_wrag042.zip › SupFile1_HMM/SupFile1c_results/apra_Neukirchen_a-hmm-046_Desulfonatronovibrio_magnus_AHT_22_GCF_000934755.txt]

# hmmsearch :: search profile(s) against a sequence database
# HMMER 3.4 (Aug 2023); http://hmmer.org/
# Copyright (C) 2023 Howard Hughes Medical Institute.
# Freely distributed under the BSD open source license.
# - - - - - - - - - - - - - - - - - - - - - - - - - - - - - - - - - - - -
# query HMM file:                  /Users/lukas/OneDrive/2023_Sulfur/20250723_HMM/profiles_all/apra_Neukirchen_a.hmm
# target sequence database:        /Users/lukas/OneDrive/2023_Sulfur/20250626_HMM/db_new/046_Desulfonatronovibrio_magnus_AHT_22_GCF_000934755.fas
# - - - - - - - - - - - - - - - - - - - - - - - - - - - - - - - - - - - -

Query:       apra_Neukirchen_a  [M=670]
Scores for complete sequences (score includes all domains):
   --- full sequence ---   --- best 1 domain ---    -#dom-
    E-value  score  bias    E-value  score  bias    exp  N  Sequence       Description
    ------- ------ -----    ------- ------ -----   ---- --  --------       -----------
     8e-282  934.0   1.3   9.6e-282  933.7   1.3    1.0  1  WP_045211215.1  adenylyl-sulfate reductase subunit alpha [Des
    3.1e-15   53.1   0.2    2.5e-06   23.6   0.0    3.0  3  WP_045216794.1  fumarate reductase flavoprotein subunit [Desu
    1.6e-12   44.1   6.6    1.8e-08   30.7   0.4    3.1  2  WP_045213347.1  L-aspartate oxidase [Desulfonatronovibrio mag
    3.3e-07   26.5   6.3    3.8e-06   23.0   0.2    2.6  3  WP_045216923.1  NAD(P)/FAD-dependent oxidoreductase [Desulfon
    0.00082   15.3   2.2        0.1    8.4   0.2    2.1  2  WP_045211108.1  thioredoxin-disulfide reductase [Desulfonatro
     0.0014   14.5   0.0     0.0024   13.7   0.0    1.3  1  WP_045211217.1  CoB--CoM heterodisulfide reductase iron-sulfu
     0.0018   14.2   0.2      0.013   11.4   0.1    2.1  2  WP_045216874.1  NAD(P)/FAD-dependent oxidoreductase [Desulfon
      0.002   14.0   0.2     0.0026   13.6   0.2    1.1  1  WP_045211425.1  methylenetetrahydrofolate--tRNA-(uracil(54)-C
      0.003   13.4   0.0      0.022   10.6   0.0    1.9  2  WP_045211574.1  FAD-dependent oxidoreductase [Desulfonatronov
     0.0082   12.0   1.5       0.66    5.7   0.0    2.2  2  WP_157493116.1  FAD-dependent oxidoreductase [Desulfonatronov
  ------ inclusion threshold ------
      0.018   10.8   0.0      0.029   10.2   0.0    1.2  1  WP_045211219.1  FAD-dependent oxidoreductase [Desulfonatronov
      0.026   10.3   0.3       0.62    5.8   0.2    2.2  2  WP_045214831.1  NADPH-dependent glutamate synthase [Desulfona


Domain annotation for each sequence (and alignments):
>> WP_045211215.1  adenylyl-sulfate reductase subunit alpha [Desulfonatronovibrio magnus]
   #    score  bias  c-Evalue  i-Evalue hmmfrom  hmm to    alifrom  ali to    envfrom  env to     acc
 ---   ------ ----- --------- --------- ------- -------    ------- -------    ------- -------    ----
   1 !  933.7   1.3  2.8e-284  9.6e-282      45     626 ..      16     660 ..       3     662 .] 0.96

  Alignments for each domain:
  == domain 1  score: 933.7 bits;  conditional E-value: 2.8e-284
  apra_Neukirchen_a  45 kelevveletDiLiiGGGmagcgAAveake.ak..dlkvvlveKAaierSGavAaGlsAinaYigenetpedyvryvrkdlmgivReDLvld 133
                        +e+evvele DiL++GGGm++cgAA+e+k+ a+  +++ ++v+KAa+erSGavA+GlsAin+Y+gen+ p+dyvr+vr+dlmgivReDL++d
     WP_045211215.1  16 AEPEVVELEKDILMVGGGMGCCGAAFEVKKwADphNISYLMVDKAALERSGAVAQGLSAINTYVGEND-PDDYVRMVRTDLMGIVREDLIFD 106
                        5799**************************877999********************************.*********************** PP

  apra_Neukirchen_a 134 iarhvdevvkkleewGLpil.kdenGk...................yvrrGkwqikInGesyKpivAeaakkalgv.evlnrvfitdllvd. 203
                        ++rhvd++v+++eewGLp++ kdenGk                   +vr+G+wqi+InGesyK+ivAeaak+a g+ ++++r+fi++ll+d 
     WP_045211215.1 107 LGRHVDDSVHLFEEWGLPCWvKDENGKnldgaqakkkglslrtgatPVRSGRWQIMINGESYKVIVAEAAKNAIGQdNYIERLFIVKLLLDk 198
                        **************************************************************************998**************9 PP

  apra_Neukirchen_a 204 .ednrvaGAvgfsvrenkfyvikakavivatGGAagiyrprsvgegrgraWYppfntGsgyamgiraGAemttmEnrfvalRfKDtygPvgt 294
                         e nrvaGAvgfs+renk+yvik++a++va+GGA+++yrprs+geg graWYp++n+Gs+y+m++++GAemt+mEnrfv++RfKD+ygPvg+
     WP_045211215.1 199 nEPNRVAGAVGFSTRENKIYVIKCNAMLVACGGAVNVYRPRSTGEGLGRAWYPVWNAGSTYTMCAQVGAEMTMMENRFVPARFKDGYGPVGA 290
                        966***************************************************************************************** PP

  apra_Neukirchen_a 295 iallvkakavnalgeeyee....elkk....eYgkak.iptslRnyatleevkeGrgPiyldteealq..........dkeleeelwedfLd 367
                        ++ll+kaka+na+ge+y+     +lk+     Y+k++ ipt+lRn+++++e+keGrgPiy+dt +alq          +k+le+e+wedfLd
     WP_045211215.1 291 WFLLFKAKATNAKGEDYCVtnreMLKSyedqGYAKGQiIPTCLRNHMMMKEMKEGRGPIYMDTATALQttfkelskkeQKHLESEAWEDFLD 382
                        ******************98776333333345799999******************************77766665544************* PP

  apra_Neukirchen_a 368 maisqallwaeeniepekenvEiegtePyivGsHaacsGyWv...dl................ynrmtTvkgLfaaGdvaGgsphkfvsGsl 440
                        m+++qa lwa+ niepek  +Ei++tePy++GsH++c+G+Wv   d                 ynrmtTv+gL++++d++G+s+hkf+sGs+
     WP_045211215.1 383 MCVGQANLWACLNIEPEKVGSEIMPTEPYLLGSHSGCCGIWVsgpDEdwvpddykikadngkiYNRMTTVNGLWTCADGVGASGHKFSSGSH 474
                        ******************************************887336678889999999******************************** PP

  apra_Neukirchen_a 441 aeGriAakaavkyildekdekpeldeeeveelkeeiykpletleekkkettagev.pnyitpeeleerlqkimdeYagGistnYetnekkLe 531
                        aeGriA+k++v++++d+kd+kpel+ +++++l++eiy+p+ t++e+  ++ta+++  +yitp+++++rl+k +deY gG+st+Y+t+e+ Le
     WP_045211215.1 475 AEGRIAGKQMVRWVVDHKDFKPELA-QSAADLAKEIYQPWYTYQENVGQSTAPDInEKYITPKNFMMRLMKYTDEYGGGCSTYYTTSETLLE 565
                        *************************.9999************************************************************** PP

  apra_Neukirchen_a 532 ialeklemLkedleklaAedlheLlrawElihRllvaeaviehllfRkEtRwpgyyeraDypelddenwkkfvnskydpetgeieiikrplv 623
                        +++++l+ L+ed++kl A+d+heLlrawE++hRl+++++++ h++fRkE+R+pg+y+raDy +l+d++wk+f+nsky+p++++++++k+p++
     WP_045211215.1 566 VCEKHLDLLEEDSKKLCARDMHELLRAWENYHRLWTVRLHVLHIKFRKESRYPGFYYRADYLDLNDKEWKCFTNSKYNPAEKKTDFFKKPYY 657
                        ******************************************************************************************** PP

  apra_Neukirchen_a 624 elv 626
                        +++
     WP_045211215.1 658 QII 660
                        *98 PP

>> WP_045216794.1  fumarate reductase flavoprotein subunit [Desulfonatronovibrio magnus]
   #    score  bias  c-Evalue  i-Evalue hmmfrom  hmm to    alifrom  ali to    envfrom  env to     acc
 ---   ------ ----- --------- --------- ------- -------    ------- -------    ------- -------    ----
   1 ?    3.0   0.0     0.012       4.2      52      76 ..       4      28 ..       1      54 [. 0.85
   2 !   22.7   0.1   1.4e-08   4.7e-06     185     243 ..     169     226 ..     157     234 .. 0.90
   3 !   23.6   0.0   7.3e-09   2.5e-06     416     626 ..     384     587 ..     354     597 .. 0.75

  Alignments for each domain:
  == domain 1  score: 3.0 bits;  conditional E-value: 0.012
  apra_Neukirchen_a 52 letDiLiiGGGmagcgAAveakeak 76
                       + tD+L iG G ag   A+ea++a 
     WP_045216794.1  4 IYTDFLSIGSGLAGERVAIEAAQAG 28
                       679******************9865 PP

  == domain 2  score: 22.7 bits;  conditional E-value: 1.4e-08
  apra_Neukirchen_a 185 kalgvevlnrvfitdllvdednrvaGAvgfsvrenkfyvikakavivatGGAagiyrpr 243
                         ++gv+  +rv ++ l+ d  +r++GAv   ++++++  + aka+++atGG   iyr  
     WP_045216794.1 169 IQSGVKAHDRVEALSLIHDG-ERCMGAVVRCLKTGELRAYLAKATLIATGGFGRIYRAS 226
                        4578999***********65.9***********************************85 PP

  == domain 3  score: 23.6 bits;  conditional E-value: 7.3e-09
  apra_Neukirchen_a 416 tTvkgLfaaGdvaGgsphkfv..sG.slae....GriAakaavkyildekdekpeldeeeveelkeeiykpletleekkkettagevpnyit 500
                          ++gLf aG+++    h f   +G slae    G i + ++v+++   k +++++d++++++ +++ ++++++l + +   t        +
     WP_045216794.1 384 YGLQGLFSAGEACCWDMHGFNrlGGnSLAEtvvaGMIVGGKVVEFL---KGYETSFDTSAISSAVKKQQEKIDNLISGD--GT-------EQ 463
                        56899*******9999999953344477772222455555556665...457788999999998888888888787665..22.......34 PP

  apra_Neukirchen_a 501 peeleerlqkimdeYagGistnYetnekkLeialeklemLkedleklaAed..l...heLlrawElihRllvaeaviehllfRkEtRwpgyy 587
                        +  +++++q +  +Y+g +      nek L++a +kl++++e++++++ ++  l    e+  a  l   +  a +v    l RkE+R  g +
     WP_045216794.1 464 VYAVRDAMQDVLMDYVGIFR-----NEKDLTLAVDKLKEIHERANNIKLQSngLganPEMALALRLPGMVRLALCVAYGALERKESR--GSH 548
                        678999*****999**9654.....78999999999999999888765443112222699999999999999999************..99* PP

  apra_Neukirchen_a 588 eraDypelddenwkkfvnskydpetgeieiikrplvelv 626
                         r Dype++d++w + +   +++ ++  e++ +p +++v
     WP_045216794.1 549 AREDYPERNDRDWLVRTLAYWKEGSELPELKYEPATQVV 587
                        *************99999977766665666667766666 PP

>> WP_045213347.1  L-aspartate oxidase [Desulfonatronovibrio magnus]
   #    score  bias  c-Evalue  i-Evalue hmmfrom  hmm to    alifrom  ali to    envfrom  env to     acc
 ---   ------ ----- --------- --------- ------- -------    ------- -------    ------- -------    ----
   1 !   11.9   1.1   2.6e-05    0.0087      51      81 ..       4      33 ..       1      52 [. 0.77
   2 !   30.7   0.4   5.3e-11   1.8e-08     203     472 ..     172     424 ..     141     479 .. 0.72

  Alignments for each domain:
  == domain 1  score: 11.9 bits;  conditional E-value: 2.6e-05
  apra_Neukirchen_a 51 eletDiLiiGGGmagcgAAveakeakdlkvv 81
                       +++t iLiiG G+ag  AA++++e+  l+v+
     WP_045213347.1  4 TIHTQILIIGSGIAGSCAALTLAESG-LEVL 33
                       589******************99854.4444 PP

  == domain 2  score: 30.7 bits;  conditional E-value: 5.3e-11
  apra_Neukirchen_a 203 d.....ednrvaGAvgfsvrenkfyvikakavivatGGAagiyrprsvgegrgraWYppfntGsgyamgiraGAemttmEn.rfvalRfKDt 288
                        +     + n+++GA+ ++ +++++ +i a  +i+atGG  +iy    ++++         ++Gsg  m+ raGA m  +E  +f ++ +   
     WP_045213347.1 172 EikyqlP-NQCTGAYVLDQDSGSVRTILADFTIIATGGIGQIYLNTTNTSS---------SVGSGIVMAQRAGARMMNLEYvQFHPTALF-H 252
                        0445446.9**********************************98777655.........69******************6266665543.4 PP

  apra_Neukirchen_a 289 ygP....vgtiallvkakavnalgeeyeeelkkeY.gkak.iptslRnyatleevkeGr.gPiyldteealqdkeleeelwedfLdmaisqa 373
                         +P    +   + + +a  vn++g+ ++   ++ Y +++   p+ +   a++ e+ + +   +yld  + +++++      +      +++ 
     WP_045213347.1 253 RSPrkflITEAMRGEGAILVNSQGKAFM---SN-YdARGDlAPRDIVTRAIIDEMLKTNeDFVYLDACSTIDEPD------KR----FPTIY 330
                        45522334555678899***********...66.86455567************977651568999888844333......33....48999 PP

  apra_Neukirchen_a 374 llwaeeniepekenvEiegtePyivGsHaacsGyWvdlynrmtTvkgLfaaGdva..Ggs.phkfvsGslaeGriAakaavkyildekdekp 462
                         + +e++i++ +e+v + ++  y       c G+ vd+ + +t+++ L+aaG++a  G   +++  s sl eG + + aa+k i  + ++k 
     WP_045213347.1 331 KKCLETGIDIIREPVPVVPAAHY------FCGGVLVDV-SGQTSIDRLYAAGECActGVHgANRLASTSLLEGLLWGYAAAKDISGKFKNKA 415
                        999***********977776555......5668889**.*************9872233325799*******************66555555 PP

  apra_Neukirchen_a 463 eldeeeveel 472
                        +l+ +++++ 
     WP_045213347.1 416 RLS-RRIRSS 424
                        555.444443 PP

>> WP_045216923.1  NAD(P)/FAD-dependent oxidoreductase [Desulfonatronovibrio magnus]
   #    score  bias  c-Evalue  i-Evalue hmmfrom  hmm to    alifrom  ali to    envfrom  env to     acc
 ---   ------ ----- --------- --------- ------- -------    ------- -------    ------- -------    ----
   1 !    6.5   0.3    0.0011      0.36      53      81 ..       3      32 ..       1      37 [. 0.83
   2 ?   -2.8   0.0      0.71   2.4e+02     442     475 ..     149     184 ..     145     204 .. 0.48
   3 !   23.0   0.2   1.1e-08   3.8e-06     403     460 ..     244     298 ..     229     302 .] 0.83

  Alignments for each domain:
  == domain 1  score: 6.5 bits;  conditional E-value: 0.0011
  apra_Neukirchen_a 53 etDiLiiGGGmagcgAAveakeak.dlkvv 81
                       +tDi iiG G ag  AA+  ++a  ++ v+
     WP_045216923.1  3 TTDIAIIGQGPAGLSAAIYTARAGiKTTVL 32
                       69***************9998866566665 PP

  == domain 2  score: -2.8 bits;  conditional E-value: 0.71
  apra_Neukirchen_a 442 eGriAakaavkyildekdek..peldeeeveelkee 475
                        eG  Aa++a++  + ++d k  ++ ++e+++e  +e
     WP_045216923.1 149 EGIFAANQALELKNYTSDVKicTQGKKEKITESYAE 184
                        677777777766643333320022222223222222 PP

  == domain 3  score: 23.0 bits;  conditional E-value: 1.1e-08
  apra_Neukirchen_a 403 acsGyWvdl.ynrmtTvkgLfaaGdvaGgsphkfvsGslaeGriAakaavkyildekde 460
                           G+ ++  y+++t ++g+faaGd++G   +  +s ++ eG iAa++a++y++++k++
     WP_045216923.1 244 R--GVFIEAdYDQKTNIPGVFAAGDCVGRFLQ--ISVAVGEGAIAAHSAIAYLKEKKAA 298
                        3..88884458*****************9887..78899**************988765 PP

>> WP_045211108.1  thioredoxin-disulfide reductase [Desulfonatronovibrio magnus]
   #    score  bias  c-Evalue  i-Evalue hmmfrom  hmm to    alifrom  ali to    envfrom  env to     acc
 ---   ------ ----- --------- --------- ------- -------    ------- -------    ------- -------    ----
   1 !    6.9   0.2   0.00082      0.28      53      75 ..       3      25 ..       1      36 [. 0.76
   2 !    8.4   0.2    0.0003       0.1     410     457 ..     260     305 ..     246     306 .] 0.83

  Alignments for each domain:
  == domain 1  score: 6.9 bits;  conditional E-value: 0.00082
  apra_Neukirchen_a 53 etDiLiiGGGmagcgAAveakea 75
                       e + LiiGGG ag  AA+ + +a
     WP_045211108.1  3 EYEALIIGGGPAGITAALYLLRA 25
                       5678*************987664 PP

  == domain 2  score: 8.4 bits;  conditional E-value: 0.0003
  apra_Neukirchen_a 410 dlynrmtTvkgLfaaGdvaGgsphkfvsGslaeGriAakaavkyilde 457
                        d  + mt+v+g++aaGd+     ++ vs ++ +G  Aa +a +y++++
     WP_045211108.1 260 DA-EMMTSVPGIYAAGDIRSKHCRQ-VSTAVGDGATAAYNAWAYLEQH 305
                        45.89************99877655.78899*********99999765 PP

>> WP_045211217.1  CoB--CoM heterodisulfide reductase iron-sulfur subunit A family protein [Desulfonatronovibrio magnus]
   #    score  bias  c-Evalue  i-Evalue hmmfrom  hmm to    alifrom  ali to    envfrom  env to     acc
 ---   ------ ----- --------- --------- ------- -------    ------- -------    ------- -------    ----
   1 !   13.7   0.0   7.1e-06    0.0024      54      85 ..       4      34 ..       1      37 [. 0.87

  Alignments for each domain:
  == domain 1  score: 13.7 bits;  conditional E-value: 7.1e-06
  apra_Neukirchen_a 54 tDiLiiGGGmagcgAAveakeakdlkvvlveK 85
                         iL+iGGG +g  AA+ea+e    +v +veK
     WP_045211217.1  4 NSILVIGGGFSGITAALEAAEVG-HEVFIVEK 34
                       579****************9854.68999998 PP

>> WP_045216874.1  NAD(P)/FAD-dependent oxidoreductase [Desulfonatronovibrio magnus]
   #    score  bias  c-Evalue  i-Evalue hmmfrom  hmm to    alifrom  ali to    envfrom  env to     acc
 ---   ------ ----- --------- --------- ------- -------    ------- -------    ------- -------    ----
   1 !   11.4   0.1   3.7e-05     0.013      54      87 ..       4      36 ..       1      44 [. 0.88
   2 ?   -0.1   0.0      0.11        37     190     237 ..     127     171 ..     113     172 .. 0.71

  Alignments for each domain:
  == domain 1  score: 11.4 bits;  conditional E-value: 3.7e-05
  apra_Neukirchen_a 54 tDiLiiGGGmagcgAAveakeakdlkvvlveKAa 87
                        ++++iGGG ag +AA +a+ a++lkv+++eK +
     WP_045216874.1  4 FNLIVIGGGPAGLMAAGQAS-ARGLKVLVLEKKH 36
                       5789************9987.578********77 PP

  == domain 2  score: -0.1 bits;  conditional E-value: 0.11
  apra_Neukirchen_a 190 evlnrvfitdllvdednrvaGAvgfsvrenkfyvikakavivatGGAa 237
                        +++    + +l++ edn v G    + ++ +f  i+ +++i+atGG++
     WP_045216874.1 127 TIMTDSRAGRLVI-EDNSVKGLSIHGPDDTQF--IEVQQIIIATGGCS 171
                        5555555556677.678888777666666665..67789*******97 PP

>> WP_045211425.1  methylenetetrahydrofolate--tRNA-(uracil(54)-C(5))-methyltransferase (FADH(2)-oxidizing) TrmFO [Desulf
   #    score  bias  c-Evalue  i-Evalue hmmfrom  hmm to    alifrom  ali to    envfrom  env to     acc
 ---   ------ ----- --------- --------- ------- -------    ------- -------    ------- -------    ----
   1 !   13.6   0.2   7.8e-06    0.0026      55      80 ..       3      29 ..       1      33 [. 0.83

  Alignments for each domain:
  == domain 1  score: 13.6 bits;  conditional E-value: 7.8e-06
  apra_Neukirchen_a 55 DiLiiGGGmagcgAAveakeak.dlkv 80
                       +i iiGGG agc AA+++++++ ++ v
     WP_045211425.1  3 NIAIIGGGLAGCEAAWQLARHNiSCTV 29
                       689***************997655555 PP

>> WP_045211574.1  FAD-dependent oxidoreductase [Desulfonatronovibrio magnus]
   #    score  bias  c-Evalue  i-Evalue hmmfrom  hmm to    alifrom  ali to    envfrom  env to     acc
 ---   ------ ----- --------- --------- ------- -------    ------- -------    ------- -------    ----
   1 ?    0.2   0.0     0.088        30      56      75 ..     403     422 ..     375     430 .. 0.87
   2 !   10.6   0.0   6.5e-05     0.022      47      84 ..     520     557 ..     478     562 .. 0.77

  Alignments for each domain:
  == domain 1  score: 0.2 bits;  conditional E-value: 0.088
  apra_Neukirchen_a  56 iLiiGGGmagcgAAveakea 75 
                        i +iGGG ag   A++++ +
     WP_045211574.1 403 IAVIGGGPAGISVAWQLRLQ 422
                        88*************98864 PP

  == domain 2  score: 10.6 bits;  conditional E-value: 6.5e-05
  apra_Neukirchen_a  47 levveletDiLiiGGGmagcgAAveakeakdlkvvlve 84 
                         + + +   ++iiG+G+ gc AA+ea++    +++l++
     WP_045211574.1 520 KNSQDVGKKVVIIGAGNVGCDAATEAHRLGAEEITLID 557
                        3345567799******************8888888876 PP

>> WP_157493116.1  FAD-dependent oxidoreductase [Desulfonatronovibrio magnus]
   #    score  bias  c-Evalue  i-Evalue hmmfrom  hmm to    alifrom  ali to    envfrom  env to     acc
 ---   ------ ----- --------- --------- ------- -------    ------- -------    ------- -------    ----
   1 !    4.8   0.7    0.0037       1.2      56      86 ..       9      38 ..       2      41 .. 0.87
   2 !    5.7   0.0    0.0019      0.66      39      85 ..     589     636 ..     554     644 .. 0.69

  Alignments for each domain:
  == domain 1  score: 4.8 bits;  conditional E-value: 0.0037
  apra_Neukirchen_a 56 iLiiGGGmagcgAAveakeakdlkvvlveKA 86
                       ++++GGG+ag  +A+ ++ea  + v lveK+
     WP_157493116.1  9 VMVVGGGIAGIQSALDLAEAG-YYVYLVEKS 38
                       89***************9875.889999997 PP

  == domain 2  score: 5.7 bits;  conditional E-value: 0.0019
  apra_Neukirchen_a  39 aalamk..kelevveletDiLiiGGGmagcgAAveakeakdlkvvlveK 85 
                        a+++m    e  +v+++   L++GGG++g ++A+ ++ + +++ +l+eK
     WP_157493116.1 589 AKASMLvpLEHLTVNVNQSALVVGGGISGMISALGLADQ-GYETILLEK 636
                        2223333333457788999***************99875.466666776 PP

>> WP_045211219.1  FAD-dependent oxidoreductase [Desulfonatronovibrio magnus]
   #    score  bias  c-Evalue  i-Evalue hmmfrom  hmm to    alifrom  ali to    envfrom  env to     acc
 ---   ------ ----- --------- --------- ------- -------    ------- -------    ------- -------    ----
   1 ?   10.2   0.0   8.6e-05     0.029      44      85 ..     133     177 ..      99     181 .. 0.72

  Alignments for each domain:
  == domain 1  score: 10.2 bits;  conditional E-value: 8.6e-05
  apra_Neukirchen_a  44 k....kelevveletDiLiiGGGmagcgAAveakeakdlkvvlveK 85 
                        +     e e   l+  i+++GGG  g  AA++a++ ++++vvlveK
     WP_045211219.1 133 ErtnkPEAEPMDLTKTIMVLGGGFTGLTAALNAAN-TGYDVVLVEK 177
                        1232234556667889****************986.4699*****9 PP

>> WP_045214831.1  NADPH-dependent glutamate synthase [Desulfonatronovibrio magnus]
   #    score  bias  c-Evalue  i-Evalue hmmfrom  hmm to    alifrom  ali to    envfrom  env to     acc
 ---   ------ ----- --------- --------- ------- -------    ------- -------    ------- -------    ----
   1 ?    2.4   0.0      0.02       6.6      55      83 ..     292     320 ..     241     324 .. 0.80
   2 ?    5.8   0.2    0.0018      0.62     413     455 ..     431     471 ..     421     477 .] 0.84

  Alignments for each domain:
  == domain 1  score: 2.4 bits;  conditional E-value: 0.02
  apra_Neukirchen_a  55 DiLiiGGGmagcgAAveakeakdlkvvlv 83 
                         ++++GGG+ +  AA +a +    kv++v
     WP_045214831.1 292 RVIVVGGGNVAMDAARTAYRLGASKVTVV 320
                        589*****************888888887 PP

  == domain 2  score: 5.8 bits;  conditional E-value: 0.0018
  apra_Neukirchen_a 413 nrmtTvkgLfaaGdvaGgsphkfvsGslaeGriAakaavkyil 455
                        + +t++ ++fa Gd++ g++   v  ++  GriAak++++ ++
     WP_045214831.1 431 TGETSIANVFAGGDIVTGAAT--VVEAMGAGRIAAKEILRRLK 471
                        6689************99987..8889***********99885 PP


Internal pipeline statistics summary:
-------------------------------------
Query model(s):                            1  (670 nodes)
Target sequences:                       4077  (1283947 residues searched)
Passed MSV filter:                       158  (0.038754); expected 81.5 (0.02)
Passed bias filter:                      132  (0.0323767); expected 81.5 (0.02)
Passed Vit filter:                        32  (0.00784891); expected 4.1 (0.001)
Passed Fwd filter:                        12  (0.00294334); expected 0.0 (1e-05)
Initial search space (Z):               4077  [actual number of targets]
Domain search space  (domZ):              12  [number of targets reported over threshold]
# CPU time: 0.07u 0.00s 00:00:00.07 Elapsed: 00:00:00.03
# Mc/sec: 21958.69
//
[ok]
