# Supplementary material for: Sulfur disproportionation occurs globally across anoxic habitats and has multiple mechanisms of independent evolutionary origin
Source: ISME J. 2026 Mar 2;20(1):wrag042. doi: 10.1093/ismejo/wrag042 (PMC12998232; doi:10.1093/ismejo/wrag042)
Supplement: Sup_File_1_HMM_wrag042 [file sup_file_1_hmm_wrag042.zip › SupFile1_HMM/SupFile1c_results/apra_Neukirchen_a-hmm-047_Desulfobacter_curvatus_AcRM3_GCF_000373985.txt]

# hmmsearch :: search profile(s) against a sequence database
# HMMER 3.4 (Aug 2023); http://hmmer.org/
# Copyright (C) 2023 Howard Hughes Medical Institute.
# Freely distributed under the BSD open source license.
# - - - - - - - - - - - - - - - - - - - - - - - - - - - - - - - - - - - -
# query HMM file:                  /Users/lukas/OneDrive/2023_Sulfur/20250723_HMM/profiles_all/apra_Neukirchen_a.hmm
# target sequence database:        /Users/lukas/OneDrive/2023_Sulfur/20250626_HMM/db_new/047_Desulfobacter_curvatus_AcRM3_GCF_000373985.fas
# - - - - - - - - - - - - - - - - - - - - - - - - - - - - - - - - - - - -

Query:       apra_Neukirchen_a  [M=670]
Scores for complete sequences (score includes all domains):
   --- full sequence ---   --- best 1 domain ---    -#dom-
    E-value  score  bias    E-value  score  bias    exp  N  Sequence       Description
    ------- ------ -----    ------- ------ -----   ---- --  --------       -----------
   2.1e-270  896.5   2.8   2.6e-270  896.2   2.8    1.0  1  WP_020585405.1  adenylyl-sulfate reductase subunit alpha [Des
    7.7e-26   88.3   8.8    3.5e-25   86.1   8.8    1.8  1  WP_020590269.1  L-aspartate oxidase [Desulfobacter curvatus]
    8.5e-19   65.0   4.4    4.1e-09   33.0   0.0    2.5  2  WP_020586907.1  fumarate reductase flavoprotein subunit [Desu
    3.6e-08   29.9   5.6    1.2e-05   21.6   1.2    2.4  2  WP_020586865.1  fumarate reductase/succinate dehydrogenase fl
    5.8e-07   25.9   0.1    4.8e-05   19.6   0.0    2.1  2  WP_020588102.1  NAD(P)/FAD-dependent oxidoreductase [Desulfob
    5.9e-05   19.3   0.2      0.033   10.2   0.0    2.1  2  WP_020589337.1  thioredoxin-disulfide reductase [Desulfobacte
    0.00021   17.5   0.2    0.00042   16.5   0.0    1.5  2  WP_020585815.1  FAD-dependent oxidoreductase [Desulfobacter c
    0.00033   16.8   0.1       0.08    9.0   0.0    2.2  2  WP_020587674.1  FAD-dependent oxidoreductase [Desulfobacter c
    0.00046   16.3   0.1      0.052    9.6   0.0    2.1  2  WP_020585347.1  FAD-dependent oxidoreductase [Desulfobacter c
     0.0011   15.1   0.5     0.0039   13.3   0.3    1.8  2  WP_020588349.1  tRNA uridine-5-carboxymethylaminomethyl(34) s
     0.0013   14.8   0.0      0.002   14.2   0.0    1.2  1  WP_020585407.1  FAD-dependent oxidoreductase [Desulfobacter c
     0.0016   14.6   1.8     0.0021   14.2   1.8    1.1  1  WP_020588808.1  NAD(P)/FAD-dependent oxidoreductase [Desulfob
     0.0033   13.5   0.1       0.29    7.1   0.0    2.3  2  WP_020588740.1  FAD-dependent oxidoreductase [Desulfobacter c
     0.0067   12.5   1.5       0.12    8.3   0.2    2.2  2  WP_020587798.1  FAD-dependent oxidoreductase [Desulfobacter c
     0.0082   12.2   0.1      0.011   11.8   0.1    1.1  1  WP_020586396.1  L-threonine 3-dehydrogenase [Desulfobacter cu
  ------ inclusion threshold ------
      0.013   11.5   7.4       0.41    6.6   0.2    3.0  3  WP_020586424.1  dihydrolipoyl dehydrogenase [Desulfobacter cu
      0.016   11.3   0.1      0.024   10.7   0.1    1.2  1  WP_020586818.1  CoB--CoM heterodisulfide reductase iron-sulfu
      0.022   10.8   7.5        1.4    4.8   0.5    4.4  5  WP_020589401.1  FAD-dependent oxidoreductase [Desulfobacter c
      0.037   10.1   7.4        1.3    4.9   0.0    4.2  5  WP_157237998.1  FAD-dependent oxidoreductase [Desulfobacter c
      0.046    9.7   0.2      0.081    8.9   0.2    1.4  1  WP_020590182.1  NAD(P)/FAD-dependent oxidoreductase [Desulfob


Domain annotation for each sequence (and alignments):
>> WP_020585405.1  adenylyl-sulfate reductase subunit alpha [Desulfobacter curvatus]
   #    score  bias  c-Evalue  i-Evalue hmmfrom  hmm to    alifrom  ali to    envfrom  env to     acc
 ---   ------ ----- --------- --------- ------- -------    ------- -------    ------- -------    ----
   1 !  896.2   2.8  1.1e-272  2.6e-270      45     626 ..      15     651 ..       3     653 .] 0.96

  Alignments for each domain:
  == domain 1  score: 896.2 bits;  conditional E-value: 1.1e-272
  apra_Neukirchen_a  45 kelevveletDiLiiGGGmagcgAAveake.ak.dlkvvlveKAaierSGavAaGlsAinaYigenetpedyvryvrkdlmgivReDLvldi 134
                        +e+ev++ ++D+Li+GGGma+cg+A+e+k+ a+ d+k++lv+KAa+erSGavA+GlsAin+Yig+n+ pedyvr+vr+dlmgivReDL++d+
     WP_020585405.1  15 REPEVEKRDVDVLIVGGGMAACGTAFEIKKwADdDTKILLVDKAALERSGAVAQGLSAINTYIGDNK-PEDYVRMVRNDLMGIVREDLIFDL 105
                        479999************************8779********************************9.************************ PP

  apra_Neukirchen_a 135 arhvdevvkkleewGLpil.kdenGk..................yvrrGkwqikInGesyKpivAeaakkalgv.evlnrvfitdllvd..e 204
                        +rhvd++v+++eewGLpi+ k ++Gk                  +vr+Gkwqi+InGesyK ivAea kkalg+ ++l+rvfi+++l+d  +
     WP_020585405.1 106 GRHVDDSVHLFEEWGLPIWkKTDDGKnldgkkgqkagtlkagatPVRTGKWQIMINGESYKRIVAEAGKKALGDeNILERVFIVEILNDkdD 197
                        *******************8889999**********************************************999**************764 PP

  apra_Neukirchen_a 205 dnrvaGAvgfsvrenkfyvikakavivatGGAagiyrprsvgegrgraWYppfntGsgyamgiraGAemttmEnrfvalRfKDtygPvgtia 296
                          r aGAvgfsvrenk+y+i+ak ++va+GGA++iy+prsv eg+graWYp++n+Gs+y+m++raGAe+++mEnrf ++RfKD+ygPvg+++
     WP_020585405.1 198 PTRAAGAVGFSVRENKVYIISAKVMMVACGGAVNIYQPRSVAEGKGRAWYPVWNAGSTYTMALRAGAELSMMENRFTPARFKDGYGPVGAWF 289
                        48****************************************************************************************** PP

  apra_Neukirchen_a 297 llvkakavnalgeeyee......elkk..eYgkak.iptslRnyatleevkeGrgPiyldteealq......d....keleeelwedfLdma 369
                        ll+kak+vn lge+y        el+k  +Yg+a+ +pt+lRn+++++e+keGrgPi+++t++al+      d    k+le+e+wedfLdm+
     WP_020585405.1 290 LLFKAKTVNGLGENYAGsddakaELEKyaPYGTAAvTPTCLRNHLMMKEYKEGRGPIIMETTKALAalgetmDkkelKHLESEAWEDFLDMS 381
                        ****************99988876666778999999*****************************988776616678*************** PP

  apra_Neukirchen_a 370 isqallwaeeniepekenvEiegtePyivGsHaacsGyWv...dl..........ynrmtTvkgLfaaGdvaGgsphkfvsGslaeGriAak 448
                        ++qa lw+++n+epek+++Ei++tePy++GsH++c+G+W+   +           ynrmtT kgLf+aGd++G+s+hkf+sGs+aeGri ak
     WP_020585405.1 382 VGQAGLWCATNTEPEKKDSEIMPTEPYLLGSHSGCCGIWCsgpEEdwvpdsykwgYNRMTTCKGLFTAGDGVGCSGHKFSSGSHAEGRIIAK 473
                        ****************************************76611568888***************************************** PP

  apra_Neukirchen_a 449 aavkyildekdekpeldeeeveelkeeiykpletleekkkettagev.pnyitpeeleerlqkimdeYagGistnYetnekkLeialeklem 539
                        ++++y++ e d+   ++ e+ +el++ iy p+ +++++ ++tta++v pny++p  + +rl+k+++eY +G++t+Y+tn k+Le+ ++++em
     WP_020585405.1 474 SMLQYLKAEGDKVSGFA-ETDQELVDMIYYPVYNYLDNCEYTTATDVnPNYCKPAGMAMRLMKMTNEYGAGTATFYMTNGKSLEVLMDLFEM 564
                        ******98877755555.88899********************************************************************* PP

  apra_Neukirchen_a 540 LkedleklaAedlheLlrawElihRllvaeaviehllfRkEtRwpgyyeraDypelddenwkkfvnskydpetgeieiikrplvelv 626
                        ++edlek+aA dlheLlrawE+ihRl++++a+++h++fR+E+R+pg+y+r D++ ++de+w +fvns+yd++t+e++++k+p+v+++
     WP_020585405.1 565 FREDLEKIAAGDLHELLRAWEIIHRLYTVQAHTRHIQFREESRFPGFYYRGDFMGQNDEEWFCFVNSSYDKKTNEWTLKKEPYVKII 651
                        ***********************************************************************************9998 PP

>> WP_020590269.1  L-aspartate oxidase [Desulfobacter curvatus]
   #    score  bias  c-Evalue  i-Evalue hmmfrom  hmm to    alifrom  ali to    envfrom  env to     acc
 ---   ------ ----- --------- --------- ------- -------    ------- -------    ------- -------    ----
   1 !   86.1   8.8   1.4e-27   3.5e-25      52     600 ..       2     528 ..       1     537 [. 0.82

  Alignments for each domain:
  == domain 1  score: 86.1 bits;  conditional E-value: 1.4e-27
  apra_Neukirchen_a  52 letDiLiiGGGmagcgAAveakeakdlkvvlveKAaier.SGavAaGlsAinaYigenetpedyvryvrkdlmgivReDLvldiarhvdevv 142
                        +etD+L+iG G+ag   A+++++    +v+++ K +i +   a+A+G  A  a   + ++ +++v    +  +g++ eD+v  +  +  e +
     WP_020590269.1   2 IETDFLVIGSGVAGLSYALKVAQFG--RVTIITKKKIYKtNTALAQGGVA--AVFSKTDSFKNHVADTLAAGDGLCAEDVVNMVVTNGPERI 89 
                        79*****************999865..6777777777551689***8555..4445555599*****99*********************** PP

  apra_Neukirchen_a 143 kkleewGLpilkdenGk...........yvrrGkwqikInGesyKpivAeaakkalgvevlnrvfitdllvd............ednrvaGA 211
                        ++l ++G  +  d +Gk            ++r  +   + G ++  ++ +++++++++++l++ ++++l++             ++n ++GA
     WP_020590269.1  90 RELVDLGAHFNLDGDGKydfalgregghSQNRIIHARDLTGKEIEDVLVSNVEQHENITILENRVAVNLITYstsvrsglvrtqHENICCGA 181
                        *****************77776555554444444555678*********************999999999888999*******9889***** PP

  apra_Neukirchen_a 212 vgfsvrenkfyvikakavivatGGAagiyrprsvgegrgraWYppfntGsgyamgiraGAemttmE.nrfvalRfKDtygP...vgtiallv 299
                        + ++ +++k+ ++ ak +++atGG +++y   s+         p   tG g am+ raGA +  mE ++f ++ +    +    +   + + 
     WP_020590269.1 182 YVLDNKSGKVETVAAKVTLLATGGGSKVYLYTSN---------PDTATGDGIAMAYRAGATVANMEfVQFHPTCLFHPEAKnflISEAVRGE 264
                        *****************************99888.........66789*****************944676665444333312266777788 PP

  apra_Neukirchen_a 300 kakavnalgeeyeeelkkeYgkakiptslRnyatleev...keGrgPiyldteealqdkeleeelwedfLdmaisqallwaeeniepekenv 388
                        +a+ ++ +ge+++    k Y+     ++  + a   ++   k G   ++ld ++       ++ + +      +++  + +e +i+++k+++
     WP_020590269.1 265 GAYLIDEKGERFM---GK-YSPDLELACRDVVARAIDNelkKTGADSVFLDITHK-----DSDFVRKR----FPNIYAKCLEYGIDITKQPI 343
                        99***********...77.843333344444444433311256788888887777.....33334444....478889999*********** PP

  apra_Neukirchen_a 389 EiegtePyivGsHaacsGyWvdlynrmtTvkgLfaaGdvaGgsphkfvsGslaeGriAakaavkyildekdekpeldeeeveelkeeiykpl 480
                         + ++  y+ G+ a+      dl n +t ++ L+a G++a        +G +   r+A+++ ++ ++  +++  + + +e+e+ +++ +  l
     WP_020590269.1 344 PVVPAAHYMCGGVAT------DL-NGRTDIQCLYAVGETA-------CTGLHGANRLASNSLLEALVYAHNA-AQSSLKEFEQAAKKATVDL 420
                        ****99999999999......99.**************98.......59***************99654443.3444457777777777767 PP

  apra_Neukirchen_a 481 etleekkkettagevpnyitpeeleerlqkimdeYagGistnYetnekkLeialeklemLkedleklaAedlheLlrawElihRllvaeavi 572
                        e + e++  t +g   + i + +  +++ ++m +Y+g +      ++k+L++a++++em+++++e+    d++    + El++  +vae++i
     WP_020590269.1 421 EPWDETN--TLDG--DEAIMVTHNWDEIRRMMWNYVGIVR-----SDKRLHRAQRRIEMIQHEIEEYYW-DFKITADLIELRNLATVAELII 502
                        7788776..4455..457899999999*********9886.....68******************9885.99999***************** PP

  apra_Neukirchen_a 573 ehllfRkEtRwpgyyeraDypelddenw 600
                        +  l+RkE+R  g ++++ ype+dd+n 
     WP_020590269.1 503 KSALMRKESR--GLHYNLWYPEKDDANC 528
                        **********..9999*********874 PP

>> WP_020586907.1  fumarate reductase flavoprotein subunit [Desulfobacter curvatus]
   #    score  bias  c-Evalue  i-Evalue hmmfrom  hmm to    alifrom  ali to    envfrom  env to     acc
 ---   ------ ----- --------- --------- ------- -------    ------- -------    ------- -------    ----
   1 !   31.1   2.5   6.7e-11   1.6e-08      52     241 ..       4     224 ..       1     233 [. 0.84
   2 !   33.0   0.0   1.7e-11   4.1e-09     405     611 ..     373     572 ..     351     627 .. 0.76

  Alignments for each domain:
  == domain 1  score: 31.1 bits;  conditional E-value: 6.7e-11
  apra_Neukirchen_a  52 letDiLiiGGGmagcgAAveakeak.dlkvvlveKAaierSGavAaGlsA.inaYig.enetped.yvryvrkdlmgivReDLvldiarhvd 139
                        + tD LiiGGG ag   A+ a++   d  ++ +  A+ ++S a   G++A + a ++ e++  +  + + v+  ++  + +D+v    +   
     WP_020586907.1   4 IYTDSLIIGGGLAGLRVAIAARQRGyDSIILSLTPAKRSQSAAAQGGMQAsLGACVKgEGDDEDIhFADTVQ-GADWGCDQDVVRMFVNTAP 94 
                        679********************6659999999********99999**994555555655533331455554.45556899*********** PP

  apra_Neukirchen_a 140 evvkkleewGLpilkdenGk..............................yvrrGkwqikInGesyKpivAeaakkalgvevlnrvfitdll 201
                        ++v++l  wG+p  + ++G+                               + r  +     G  +   + ++a + +++ v +r  ++ l+
     WP_020586907.1  95 KAVRQLSAWGVPWSRVREGDkeiivdgkretitekheahglitarnlggtQKWRTCFTADGIGHTMLYTMGNKAIQ-MEIPVHERKEAIALI 185
                        **************9999999*********************9999766544445555555677777777777777.5689*********** PP

  apra_Neukirchen_a 202 vdednrvaGAvgfsvrenkfyvikakavivatGGAagiyr 241
                          ed+ ++GAv  ++ ++++  + aka+ +atGG   +y 
     WP_020586907.1 186 H-EDGVCYGAVVRDLITGELIAYIAKATTIATGGYGRLYA 224
                        *.88******************************999995 PP

  == domain 2  score: 33.0 bits;  conditional E-value: 1.7e-11
  apra_Neukirchen_a 405 sGyWvdlynrmtTvkgLfaaGdvaGgsphkfv..sG.slaeGriAakaavkyilde.kdekpeldeeeveelkeeiykpletleekkketta 492
                         G+ ++   ++ T+kgLf aG++a    h f   +G s+ae  +A+  + ++++d  + ++ +++++++e+ +++ +k++  l++++     
     WP_020586907.1 373 GGIRTKATGESPTLKGLFSAGEAACWDLHGFNrlGGnSVAETVVAGMIVGEFVADYcAGNSLKISTTTIEHFVNREEKKIGDLLTRE----Y 460
                        344445557789*************99999953344478887777777667664431234567888899999998888877777665....3 PP

  apra_Neukirchen_a 493 gevpnyitpeeleerlqkimdeYagGistnYetnekkLeialeklemLkedleklaAedlh.....eLlrawElihRllvaeaviehllfRk 579
                        g      +p +l+ ++qkim + +g +      n++ Le+a + l+ L+++++++a ++       eL++a  +   +  a++v    l R 
     WP_020586907.1 461 G-----ENPFRLKSEMQKIMTDKVGVFR-----NASDLEQAVDALKALNQRAKSIALRNKTssanpELVEAIRVPKMIKLAQCVAYGALLRT 542
                        3.....46899***********999765.....8899**************9998866543223339************************* PP

  apra_Neukirchen_a 580 EtRwpgyyeraDypelddenwkkfvnskydpe 611
                        E+R  g + r D+pe++d++w k + + +  +
     WP_020586907.1 543 ESR--GAHAREDFPERNDRDWLKRTLTVWVDA 572
                        ***..999*************99887766533 PP

>> WP_020586865.1  fumarate reductase/succinate dehydrogenase flavoprotein subunit [Desulfobacter curvatus]
   #    score  bias  c-Evalue  i-Evalue hmmfrom  hmm to    alifrom  ali to    envfrom  env to     acc
 ---   ------ ----- --------- --------- ------- -------    ------- -------    ------- -------    ----
   1 !   21.6   1.2   4.8e-08   1.2e-05      50     263 ..      30     257 ..       8     261 .. 0.79
   2 !   10.0   0.2   0.00016     0.038     384     426 ..     390     425 ..     383     603 .. 0.88

  Alignments for each domain:
  == domain 1  score: 21.6 bits;  conditional E-value: 4.8e-08
  apra_Neukirchen_a  50 veletDiLiiGGGmagcgAAveakeak..dlkvvlveKAaierSGavAaGlsAinaYigenetpedyvryvrkdlmgivReDLvldiarhvd 139
                        ++ + +++++G G ag  AA +++       + ++ +     +S a   G++A   Y g+++++ +      k  +  +Re  v+ +a++ +
     WP_020586865.1  30 NKRKFEVIVVGTGLAGGSAAATLADLGyhVKNFCIQDTPRRAHSIAAQGGINAAKNYPGDGDSIWNLFYDTIKGGDYRAREANVYRLAENAN 121
                        445899*******************554456788889999999999999**********99987665555556677789************* PP

  apra_Neukirchen_a 140 evvkkleewGLpilkdenGk.........yvrrGkwqikInGesyKpivAeaakkal...gvevlnrvfitdllvdednrvaGAvgfsvren 219
                        + +++    G+p+ ++  G           v+r  +     G ++   v  + +++    gve++ r  i+d+++  d+   G++  ++ ++
     WP_020586865.1 122 KIIDHCVATGVPFAREYGGLhanrsfggaQVSRTFYARGQTGQQLLLGVYGQLSRQIglgGVEMYARRDILDVVI-IDGCARGVICRNLVTG 212
                        **************987776777777777444444444445666655566666665555466***********99.88999*********** PP

  apra_Neukirchen_a 220 kfyvikakavivatGGAagiyrp.rsvgegrgraWYppfntGsgy 263
                        ++   +a av++atGG  ++y    s  +++  a ++ ++ G+++
     WP_020586865.1 213 EIESHSAHAVVLATGGYDNVYFLtTSGMHSNVSACWAAYKKGAAF 257
                        ********************9651444455556666666667666 PP

  == domain 2  score: 10.0 bits;  conditional E-value: 0.00016
  apra_Neukirchen_a 384 ekenvEiegtePyivGsHaacsGyWvdlynrmtTvkgLfaaGd 426
                         k ++ i+++  y++       G Wvd  n mtT +gLf+ G 
     WP_020586865.1 390 YKVPMKIYPAIHYVM------GGTWVDY-NLMTTRDGLFCLGG 425
                        555555555555555......589***9.**********9985 PP

>> WP_020588102.1  NAD(P)/FAD-dependent oxidoreductase [Desulfobacter curvatus]
   #    score  bias  c-Evalue  i-Evalue hmmfrom  hmm to    alifrom  ali to    envfrom  env to     acc
 ---   ------ ----- --------- --------- ------- -------    ------- -------    ------- -------    ----
   1 !   19.6   0.0     2e-07   4.8e-05      53      86 ..       2      35 ..       1      39 [. 0.93
   2 !    4.2   0.1    0.0088       2.1     415     452 ..     421     456 ..     413     459 .. 0.84

  Alignments for each domain:
  == domain 1  score: 19.6 bits;  conditional E-value: 2e-07
  apra_Neukirchen_a 53 etDiLiiGGGmagcgAAveakeakdlkvvlveKA 86
                       + D++i+GGG ag +AA+ ++e+++lkv+l+e+ 
     WP_020588102.1  2 TYDVIIVGGGPAGLFAAYYLMEHANLKVLLIERG 35
                       57******************************86 PP

  == domain 2  score: 4.2 bits;  conditional E-value: 0.0088
  apra_Neukirchen_a 415 mtTvkgLfaaGdvaGgsphkfvsGslaeGriAakaavk 452
                        +t +kg++ aGd+ G +++  +  + a G i ak++++
     WP_020588102.1 421 ETRIKGMYVAGDGPGVAGNIVS--AAATGLIPAKKIIA 456
                        799*************998544..67889999998875 PP

>> WP_020589337.1  thioredoxin-disulfide reductase [Desulfobacter curvatus]
   #    score  bias  c-Evalue  i-Evalue hmmfrom  hmm to    alifrom  ali to    envfrom  env to     acc
 ---   ------ ----- --------- --------- ------- -------    ------- -------    ------- -------    ----
   1 !   10.2   0.0   0.00014     0.033      53      86 ..       3      35 ..       1      37 [. 0.92
   2 !    7.2   0.0    0.0011      0.26     405     455 ..     253     302 ..     230     304 .] 0.83

  Alignments for each domain:
  == domain 1  score: 10.2 bits;  conditional E-value: 0.00014
  apra_Neukirchen_a 53 etDiLiiGGGmagcgAAveakeakdlkvvlveKA 86
                       e D++iiG+G +g  A + a++a+ ++v+l+eKA
     WP_020589337.1  3 EYDLVIIGAGPGGLTAGLYAARAR-MNVLLIEKA 35
                       78*****************99986.9*******9 PP

  == domain 2  score: 7.2 bits;  conditional E-value: 0.0011
  apra_Neukirchen_a 405 sGyWv.dlynrmtTvkgLfaaGdvaGgsphkfvsGslaeGriAakaavkyil 455
                        sG+   d+ + +t v+g+fa Gdv   +p + +  ++ +G iAa +a +y++
     WP_020589337.1 253 SGFILvDT-KMQTNVPGVFAIGDVR-DTPLRQIATAVGDGAIAAVSAEHYVE 302
                        55443377.99************97.589999999**********9999985 PP

>> WP_020585815.1  FAD-dependent oxidoreductase [Desulfobacter curvatus]
   #    score  bias  c-Evalue  i-Evalue hmmfrom  hmm to    alifrom  ali to    envfrom  env to     acc
 ---   ------ ----- --------- --------- ------- -------    ------- -------    ------- -------    ----
   1 !   16.5   0.0   1.7e-06   0.00042      38      84 ..     150     195 ..     115     197 .. 0.76
   2 ?   -2.8   0.1       1.2     3e+02     215     234 ..     261     280 ..     224     281 .. 0.62

  Alignments for each domain:
  == domain 1  score: 16.5 bits;  conditional E-value: 1.7e-06
  apra_Neukirchen_a  38 laalamkkelevveletDiLiiGGGmagcgAAveakeakdlkvvlve 84 
                        +   +mk  ++++ l+tD+ +iGGG ag  AA++a+++ +l+v+l+e
     WP_020585815.1 150 SPDFEMKGVFDEIFLNTDVCVIGGGPAGMTAALTAAKK-GLRVILLE 195
                        445667777888999*******************9975.58888876 PP

  == domain 2  score: -2.8 bits;  conditional E-value: 1.2
  apra_Neukirchen_a 215 svrenkfyvikakavivatG 234
                        +v ++++  i+ak v+vatG
     WP_020585815.1 261 DVFSERYIEIRAKSVVVATG 280
                        46677888999999999998 PP

>> WP_020587674.1  FAD-dependent oxidoreductase [Desulfobacter curvatus]
   #    score  bias  c-Evalue  i-Evalue hmmfrom  hmm to    alifrom  ali to    envfrom  env to     acc
 ---   ------ ----- --------- --------- ------- -------    ------- -------    ------- -------    ----
   1 !    9.0   0.0   0.00033      0.08      49      84 ..       4      38 ..       1      41 [. 0.80
   2 !    5.6   0.0    0.0034      0.82      49      87 ..     586     623 ..     543     628 .. 0.72

  Alignments for each domain:
  == domain 1  score: 9.0 bits;  conditional E-value: 0.00033
  apra_Neukirchen_a 49 vveletDiLiiGGGmagcgAAveakeakdlkvvlve 84
                       +++ e  +L+iGGG++g  AA+ ++e++  kv+l++
     WP_020587674.1  4 IKQDEKRVLVIGGGVGGIKAALDLSESR-KKVLLID 38
                       5566788*****************9855.5777766 PP

  == domain 2  score: 5.6 bits;  conditional E-value: 0.0034
  apra_Neukirchen_a  49 vveletDiLiiGGGmagcgAAveakeakdlkvvlveKAa 87 
                        v  ++   L++GGG+ g  +A+e++ +  +   lveKA 
     WP_020587674.1 586 VLPTNQSALVVGGGVTGMTSALELADQG-TFTYLVEKAP 623
                        33356689****************9876.4557889985 PP

>> WP_020585347.1  FAD-dependent oxidoreductase [Desulfobacter curvatus]
   #    score  bias  c-Evalue  i-Evalue hmmfrom  hmm to    alifrom  ali to    envfrom  env to     acc
 ---   ------ ----- --------- --------- ------- -------    ------- -------    ------- -------    ----
   1 !    4.6   0.0    0.0069       1.7      46      75 ..     393     423 ..     349     433 .. 0.64
   2 !    9.6   0.0   0.00022     0.052      45      84 ..     519     558 ..     477     563 .. 0.73

  Alignments for each domain:
  == domain 1  score: 4.6 bits;  conditional E-value: 0.0069
  apra_Neukirchen_a  46 ele.vveletDiLiiGGGmagcgAAveakea 75 
                         ++  ++ +  + +iGGG +g  AA+++  +
     WP_020585347.1 393 PPKpAKKSQKKVAVIGGGPGGISAAWQLTMK 423
                        23335566899***************98764 PP

  == domain 2  score: 9.6 bits;  conditional E-value: 0.00022
  apra_Neukirchen_a  45 kelevveletDiLiiGGGmagcgAAveakeakdlkvvlve 84 
                        ++ ++++    i+iiG+G+ gc  A+ea++   ++++l++
     WP_020585347.1 519 SKANKIKPGKKIVIIGAGNVGCDVATEAHRLGAVDITLID 558
                        34455556779*******************9999999987 PP

>> WP_020588349.1  tRNA uridine-5-carboxymethylaminomethyl(34) synthesis enzyme MnmG [Desulfobacter curvatus]
   #    score  bias  c-Evalue  i-Evalue hmmfrom  hmm to    alifrom  ali to    envfrom  env to     acc
 ---   ------ ----- --------- --------- ------- -------    ------- -------    ------- -------    ----
   1 !   13.3   0.3   1.6e-05    0.0039      49      77 ..       3      32 ..       1      49 [. 0.76
   2 ?   -0.9   0.0      0.31        74     417     438 ..     361     382 ..     357     448 .. 0.75

  Alignments for each domain:
  == domain 1  score: 13.3 bits;  conditional E-value: 1.6e-05
  apra_Neukirchen_a 49 vveletDiLiiGGGmagcgAAveakeak.d 77
                       + + + D++++G+G agc AA+ a++   +
     WP_020588349.1  3 TFKNKYDVIVVGAGHAGCEAALAAARMGcE 32
                       566789*****************9995433 PP

  == domain 2  score: -0.9 bits;  conditional E-value: 0.31
  apra_Neukirchen_a 417 TvkgLfaaGdvaGgsphkfvsG 438
                         +kgLf aG + G s+    +G
     WP_020588349.1 361 KIKGLFLAGQINGTSGYEEAGG 382
                        599**********999776655 PP

>> WP_020585407.1  FAD-dependent oxidoreductase [Desulfobacter curvatus]
   #    score  bias  c-Evalue  i-Evalue hmmfrom  hmm to    alifrom  ali to    envfrom  env to     acc
 ---   ------ ----- --------- --------- ------- -------    ------- -------    ------- -------    ----
   1 !   14.2   0.0   8.5e-06     0.002      44      86 ..     132     180 ..      97     184 .. 0.73

  Alignments for each domain:
  == domain 1  score: 14.2 bits;  conditional E-value: 8.5e-06
  apra_Neukirchen_a  44 k.......kelevveletDiLiiGGGmagcgAAveakeakdlkvvlveKA 86 
                        +       + ++++  +  +L++GGG+ g  AA+ a++a +++v++veK 
     WP_020585407.1 132 RlekvnlpEPYQTQSFSKKVLVLGGGVTGMSAALDAAKA-GYEVTIVEKE 180
                        02233344678899999*******************986.599*****94 PP

>> WP_020588808.1  NAD(P)/FAD-dependent oxidoreductase [Desulfobacter curvatus]
   #    score  bias  c-Evalue  i-Evalue hmmfrom  hmm to    alifrom  ali to    envfrom  env to     acc
 ---   ------ ----- --------- --------- ------- -------    ------- -------    ------- -------    ----
   1 !   14.2   1.8   8.7e-06    0.0021      52      87 ..       3      37 ..       1      45 [. 0.85

  Alignments for each domain:
  == domain 1  score: 14.2 bits;  conditional E-value: 8.7e-06
  apra_Neukirchen_a 52 letDiLiiGGGmagcgAAveakeakdlkvvlveKAa 87
                        ++D++iiGGG+ gc +A+ ++++    v+++eK +
     WP_020588808.1  3 ANADVIIIGGGIIGCSTAYYLAKKG-KTVIVLEKGN 37
                       579****************999854.6788899976 PP

>> WP_020588740.1  FAD-dependent oxidoreductase [Desulfobacter curvatus]
   #    score  bias  c-Evalue  i-Evalue hmmfrom  hmm to    alifrom  ali to    envfrom  env to     acc
 ---   ------ ----- --------- --------- ------- -------    ------- -------    ------- -------    ----
   1 !    7.1   0.0    0.0012      0.29      32      88 ..     218     273 ..     191     330 .. 0.79
   2 !    4.1   0.0    0.0099       2.4     415     430 ..     533     548 ..     524     558 .. 0.88

  Alignments for each domain:
  == domain 1  score: 7.1 bits;  conditional E-value: 0.0012
  apra_Neukirchen_a  32 alaaallaalamkkelevveletDiLiiGGGmagcgAAveakeakdlkvvlveKAai 88 
                        a++  l + +am+k  +  + + ++++iG+G ag ++++ a+  k + v lveK ++
     WP_020588740.1 218 AFTGFLKNRRAMAKFSKPLKFDYNLVVIGAGSAGLVTSYIAAAVK-AGVALVEKDKM 273
                        4445555667777666688899****************9888754.77899999766 PP

  == domain 2  score: 4.1 bits;  conditional E-value: 0.0099
  apra_Neukirchen_a 415 mtTvkgLfaaGdvaGg 430
                        +tT+++++aaGdvaG 
     WP_020588740.1 533 QTTIPNIYAAGDVAGP 548
                        79************95 PP

>> WP_020587798.1  FAD-dependent oxidoreductase [Desulfobacter curvatus]
   #    score  bias  c-Evalue  i-Evalue hmmfrom  hmm to    alifrom  ali to    envfrom  env to     acc
 ---   ------ ----- --------- --------- ------- -------    ------- -------    ------- -------    ----
   1 !    8.3   0.2   0.00051      0.12      51      81 ..     375     404 ..     330     410 .. 0.74
   2 ?    3.1   0.1      0.02       4.8      55      87 ..     502     539 ..     477     541 .. 0.86

  Alignments for each domain:
  == domain 1  score: 8.3 bits;  conditional E-value: 0.00051
  apra_Neukirchen_a  51 eletDiLiiGGGmagcgAAveakeakdlkvv 81 
                             ++++GGG+ag  AA++ ++    +v+
     WP_020587798.1 375 GAAKKVMVVGGGAAGMTAALTCARRG-HDVT 404
                        456679***************99843.3444 PP

  == domain 2  score: 3.1 bits;  conditional E-value: 0.02
  apra_Neukirchen_a  55 DiLiiGGGmagcgAAveakeak.....dlkvvlveKAa 87 
                         + iiGGG+ g  +A+ ++e+      ++k +lv+KA+
     WP_020587798.1 502 HVAIIGGGAVGVETALFLAEKGtvsaeTIKFLLVNKAE 539
                        689************99998544778889999**9996 PP

>> WP_020586396.1  L-threonine 3-dehydrogenase [Desulfobacter curvatus]
   #    score  bias  c-Evalue  i-Evalue hmmfrom  hmm to    alifrom  ali to    envfrom  env to     acc
 ---   ------ ----- --------- --------- ------- -------    ------- -------    ------- -------    ----
   1 !   11.8   0.1   4.7e-05     0.011      46      84 ..     165     203 ..     120     206 .. 0.75

  Alignments for each domain:
  == domain 1  score: 11.8 bits;  conditional E-value: 4.7e-05
  apra_Neukirchen_a  46 elevveletDiLiiGGGmagcgAAveakeakdlkvvlve 84 
                         l+   l  D+Li G+G  gc+AA  ak+a   ++v+ +
     WP_020586396.1 165 ALTFDVLGEDVLITGAGPIGCMAAAIAKHAGARNIVVTD 203
                        456667789*******************99888888765 PP

>> WP_020586424.1  dihydrolipoyl dehydrogenase [Desulfobacter curvatus]
   #    score  bias  c-Evalue  i-Evalue hmmfrom  hmm to    alifrom  ali to    envfrom  env to     acc
 ---   ------ ----- --------- --------- ------- -------    ------- -------    ------- -------    ----
   1 ?    5.4   1.2     0.004      0.95      55      88 ..       4      36 ..       1      45 [. 0.86
   2 ?    1.9   0.0     0.045        11      54      84 ..     173     202 ..     128     206 .. 0.79
   3 ?    6.6   0.2    0.0017      0.41     405     459 ..     298     353 ..     292     400 .. 0.83

  Alignments for each domain:
  == domain 1  score: 5.4 bits;  conditional E-value: 0.004
  apra_Neukirchen_a 55 DiLiiGGGmagcgAAveakeakdlkvvlveKAai 88
                       +i+iiG+G +g +AA++a+   +++v+l+eK ++
     WP_020586424.1  4 NIIIIGAGPGGYVAALRAAGL-GARVTLIEKENL 36
                       79**************99864.589*****9875 PP

  == domain 2  score: 1.9 bits;  conditional E-value: 0.045
  apra_Neukirchen_a  54 tDiLiiGGGmagcgAAveakeakdlkvvlve 84 
                          + i+GGG+ gc  A+  +   +++v++ve
     WP_020586424.1 173 KSLTIVGGGVIGCEFAFIFSAL-GCQVTIVE 202
                        5678***********9987754.57888877 PP

  == domain 3  score: 6.6 bits;  conditional E-value: 0.0017
  apra_Neukirchen_a 405 sGyWvdl.ynrmtTvkgLfaaGdvaGgsphkfvsGslaeGriAakaavkyildekd 459
                         G W+ +    +t v++++a Gd+ G +       ++ eG +Aa++a+ +++  k+
     WP_020586424.1 298 KGGWIAVnEYMQTRVDNVYAIGDILGPAHVMLAHVAYHEGLVAAENACGQTKAAKT 353
                        58899551246688*********************************999865543 PP

>> WP_020586818.1  CoB--CoM heterodisulfide reductase iron-sulfur subunit A family protein [Desulfobacter curvatus]
   #    score  bias  c-Evalue  i-Evalue hmmfrom  hmm to    alifrom  ali to    envfrom  env to     acc
 ---   ------ ----- --------- --------- ------- -------    ------- -------    ------- -------    ----
   1 ?   10.7   0.1    0.0001     0.024      45      86 ..     138     178 ..      94     181 .. 0.67

  Alignments for each domain:
  == domain 1  score: 10.7 bits;  conditional E-value: 0.0001
  apra_Neukirchen_a  45 kelevveletDiLiiGGGmagcgAAveakeakdlkvvlveKA 86 
                         e+  v  +   ++iGGG+ag  +A+e++++ +++v ++e+ 
     WP_020586818.1 138 LEPIRVDAKKHAVVIGGGIAGIKSALEIARN-GIEVAIIERT 178
                        2344555678899***************986.5889998875 PP

>> WP_020589401.1  FAD-dependent oxidoreductase [Desulfobacter curvatus]
   #    score  bias  c-Evalue  i-Evalue hmmfrom  hmm to    alifrom  ali to    envfrom  env to     acc
 ---   ------ ----- --------- --------- ------- -------    ------- -------    ------- -------    ----
   1 ?    4.8   0.5     0.006       1.4      50      87 ..       5      41 ..       1      48 [. 0.84
   2 ?    4.5   0.0    0.0076       1.8      46      85 ..     241     279 ..     199     283 .. 0.70
   3 ?   -0.6   0.2      0.26        62      48      75 ..     374     401 ..     330     411 .. 0.71
   4 ?    1.0   0.0     0.083        20     412     460 ..     518     568 ..     508     604 .. 0.72
   5 ?   -1.0   0.0      0.33        80      37      76 ..    1049    1089 ..    1016    1098 .. 0.62

  Alignments for each domain:
  == domain 1  score: 4.8 bits;  conditional E-value: 0.006
  apra_Neukirchen_a 50 veletDiLiiGGGmagcgAAveakeakdlkvvlveKAa 87
                         ++  +L+ GGG++g  AA+ ++e ++  v lveK++
     WP_020589401.1  5 SVVQGSVLVAGGGVSGIKAALDLAE-SGFYVYLVEKSS 41
                       4567789***************997.469999999975 PP

  == domain 2  score: 4.5 bits;  conditional E-value: 0.0076
  apra_Neukirchen_a  46 elevveletDiLiiGGGmagcgAAveakeakdlkvvlveK 85 
                         +e+++ e  + iiG+G ag  AA+ ++  ++ +v + eK
     WP_020589401.1 241 LPEITKREEKVAIIGAGPAGLTAAYFLAL-EGFQVKIFEK 279
                        478888999***************98875.4566666666 PP

  == domain 3  score: -0.6 bits;  conditional E-value: 0.26
  apra_Neukirchen_a  48 evveletDiLiiGGGmagcgAAveakea 75 
                        + +el+ +++iiGGG  +  AA +  + 
     WP_020589401.1 374 NLTELKGNVVIIGGGDVAIDAARTSVRL 401
                        46788999***********999887773 PP

  == domain 4  score: 1.0 bits;  conditional E-value: 0.083
  apra_Neukirchen_a 412 ynrmtTvkgLfaaGdvaGgsphkfvsGslaeGriAakaavkyi....ldekde 460
                         + mt  +g+fa Gd+  g++      ++a Gr Aa ++ +yi    + e +e
     WP_020589401.1 518 ITYMTGKPGVFAGGDGQTGASI--AIAAVAAGREAAISITRYIngedMAEGRE 568
                        5779999********8777766..5569***************5533222222 PP

  == domain 5  score: -1.0 bits;  conditional E-value: 0.33
  apra_Neukirchen_a   37 llaalamk..kelevveletDiLiiGGGmagcgAAveakeak 76  
                         ++++  m+  ke  + ++    +++GGG++g  +A+ ++++ 
     WP_020589401.1 1049 VAKVGLMQplKEA-KLQVGQAAMVLGGGISGMSSALSLARQG 1089
                         3333344432222.334456789*************998854 PP

>> WP_157237998.1  FAD-dependent oxidoreductase [Desulfobacter curvatus]
   #    score  bias  c-Evalue  i-Evalue hmmfrom  hmm to    alifrom  ali to    envfrom  env to     acc
 ---   ------ ----- --------- --------- ------- -------    ------- -------    ------- -------    ----
   1 ?    3.0   0.2     0.022       5.2      56      86 ..       9      38 ..       2      45 .. 0.86
   2 ?    2.5   0.0     0.029         7      46      83 ..     239     275 ..     197     277 .. 0.69
   3 ?   -1.0   0.1      0.33        80      48      79 ..     373     404 ..     335     410 .. 0.78
   4 ?   -2.2   0.0      0.81   1.9e+02     413     477 ..     518     584 ..     509     601 .. 0.64
   5 ?    4.9   0.0    0.0054       1.3      44      76 ..    1046    1087 ..    1009    1108 .. 0.63

  Alignments for each domain:
  == domain 1  score: 3.0 bits;  conditional E-value: 0.022
  apra_Neukirchen_a 56 iLiiGGGmagcgAAveakeakdlkvvlveKA 86
                       ++++GGG+ag  +A+ ++  +++ v lveK+
     WP_157237998.1  9 VMVVGGGIAGMQSAIDLAD-SGYYVHLVEKS 38
                       89*************9986.46889999985 PP

  == domain 2  score: 2.5 bits;  conditional E-value: 0.029
  apra_Neukirchen_a  46 elevveletDiLiiGGGmagcgAAveakeakdlkvvlv 83 
                         ++++  +  + iiG+G ag  AA+ ++  ++ kv++ 
     WP_157237998.1 239 VPQITPRDEKVAIIGAGPAGLTAAYFLAL-EGFKVTIF 275
                        4667777889**************98774.45677666 PP

  == domain 3  score: -1.0 bits;  conditional E-value: 0.33
  apra_Neukirchen_a  48 evveletDiLiiGGGmagcgAAveakeakdlk 79 
                        +++e++ ++ i+GGG  +  AA +a +    k
     WP_157237998.1 373 DMKEIRGNVAIVGGGDVAIDAARTALRMGADK 404
                        46788999**************9998855444 PP

  == domain 4  score: -2.2 bits;  conditional E-value: 0.81
  apra_Neukirchen_a 413 nrmtTvkgLfaaGdvaGgsphkfvsGslaeGriAakaavkyi....ldekdekpeldeeeveelkeeiy 477
                        + +t+ +g+fa Gd+  g++      ++  Gr Aa ++++++    ++  +ek e+ +++++++ ++ +
     WP_157237998.1 518 TYQTSREGVFAGGDAQTGASIAI--AAVGAGREAAISIARFLkgedMKAGREKLEIPQQNFNDIPKKAK 584
                        5689999*******987776654..45666777777888877554433333445555555555444443 PP

  == domain 5  score: 4.9 bits;  conditional E-value: 0.0054
  apra_Neukirchen_a   44 k.......kelevve..letDiLiiGGGmagcgAAveakeak 76  
                         +       + l++ +  ++   L++GGG+ag  +A+ ++++ 
     WP_157237998.1 1046 SvtkvglkAPLQEAKldVDQHALVLGGGIAGMSTALSLARQG 1087
                         1222333333444441145568**************999864 PP

>> WP_020590182.1  NAD(P)/FAD-dependent oxidoreductase [Desulfobacter curvatus]
   #    score  bias  c-Evalue  i-Evalue hmmfrom  hmm to    alifrom  ali to    envfrom  env to     acc
 ---   ------ ----- --------- --------- ------- -------    ------- -------    ------- -------    ----
   1 ?    8.9   0.2   0.00034     0.081      52      81 ..       3      33 ..       1      35 [. 0.85

  Alignments for each domain:
  == domain 1  score: 8.9 bits;  conditional E-value: 0.00034
  apra_Neukirchen_a 52 letDiLiiGGGmagcgAAveake.akdlkvv 81
                       +e D++iiG+G++g ++A +a +  +++kv+
     WP_020590182.1  3 TEYDVVIIGAGASGLMCAAQAGKrGRRVKVL 33
                       689******************9955588875 PP


Internal pipeline statistics summary:
-------------------------------------
Query model(s):                            1  (670 nodes)
Target sequences:                       4803  (1630527 residues searched)
Passed MSV filter:                       174  (0.0362274); expected 96.1 (0.02)
Passed bias filter:                      142  (0.0295649); expected 96.1 (0.02)
Passed Vit filter:                        35  (0.00728711); expected 4.8 (0.001)
Passed Fwd filter:                        20  (0.00416406); expected 0.0 (1e-05)
Initial search space (Z):               4803  [actual number of targets]
Domain search space  (domZ):              20  [number of targets reported over threshold]
# CPU time: 0.11u 0.00s 00:00:00.11 Elapsed: 00:00:00.06
# Mc/sec: 16192.62
//
[ok]
