# Supplementary material for: Sulfur disproportionation occurs globally across anoxic habitats and has multiple mechanisms of independent evolutionary origin
Source: ISME J. 2026 Mar 2;20(1):wrag042. doi: 10.1093/ismejo/wrag042 (PMC12998232; doi:10.1093/ismejo/wrag042)
Supplement: Sup_File_1_HMM_wrag042 [file sup_file_1_hmm_wrag042.zip › SupFile1_HMM/SupFile1c_results/apra_Neukirchen_a-hmm-048_Desulfobacter_hydrogenophilus_AcRS1_GCF_004319545.txt]

# hmmsearch :: search profile(s) against a sequence database
# HMMER 3.4 (Aug 2023); http://hmmer.org/
# Copyright (C) 2023 Howard Hughes Medical Institute.
# Freely distributed under the BSD open source license.
# - - - - - - - - - - - - - - - - - - - - - - - - - - - - - - - - - - - -
# query HMM file:                  /Users/lukas/OneDrive/2023_Sulfur/20250723_HMM/profiles_all/apra_Neukirchen_a.hmm
# target sequence database:        /Users/lukas/OneDrive/2023_Sulfur/20250626_HMM/db_new/048_Desulfobacter_hydrogenophilus_AcRS1_GCF_004319545.fas
# - - - - - - - - - - - - - - - - - - - - - - - - - - - - - - - - - - - -

Query:       apra_Neukirchen_a  [M=670]
Scores for complete sequences (score includes all domains):
   --- full sequence ---   --- best 1 domain ---    -#dom-
    E-value  score  bias    E-value  score  bias    exp  N  Sequence       Description
    ------- ------ -----    ------- ------ -----   ---- --  --------       -----------
   2.6e-269  892.7   4.1   3.2e-269  892.4   4.1    1.0  1  WP_111956439.1  adenylyl-sulfate reductase subunit alpha [Des
    2.6e-48  162.4   0.2    1.5e-23   80.6   0.0    3.1  3  WP_111955953.1  FAD-dependent oxidoreductase [Desulfobacter h
    3.9e-48  161.9   0.5    1.3e-22   77.5   0.0    3.1  3  WP_111960002.1  FAD-dependent oxidoreductase [Desulfobacter h
    1.2e-47  160.3   0.6    3.1e-24   82.9   0.1    3.1  3  WP_111952527.1  FAD-dependent oxidoreductase [Desulfobacter h
    5.9e-45  151.4   1.1    1.4e-20   70.8   0.0    3.1  3  WP_111960005.1  FAD-dependent oxidoreductase [Desulfobacter h
    4.2e-26   89.1   7.3    5.7e-25   85.3   7.3    2.0  1  WP_111955971.1  L-aspartate oxidase [Desulfobacter hydrogenop
    6.1e-17   58.8   3.7    3.5e-09   33.1   0.0    2.6  2  WP_111952561.1  fumarate reductase flavoprotein subunit [Desu
    5.2e-11   39.2   9.8    3.6e-06   23.2   2.4    2.5  2  WP_111956339.1  fumarate reductase/succinate dehydrogenase fl
    2.5e-08   30.3   4.1    1.6e-07   27.7   1.3    2.4  2  WP_111953487.1  flavocytochrome c [Desulfobacter hydrogenophi
      5e-07   26.0   0.1    4.7e-05   19.5   0.0    2.1  2  WP_111956153.1  NAD(P)/FAD-dependent oxidoreductase [Desulfob
    8.6e-05   18.6   0.1      0.073    9.0   0.0    2.2  2  WP_111957384.1  FAD-dependent oxidoreductase [Desulfobacter h
    0.00018   17.6   0.0    0.00027   17.0   0.0    1.2  1  WP_111956435.1  FAD-dependent oxidoreductase [Desulfobacter h
    0.00039   16.5   0.2      0.032   10.1   0.0    2.1  2  WP_111953772.1  thioredoxin-disulfide reductase [Desulfobacte
    0.00053   16.0   0.1       0.05    9.5   0.1    2.1  2  WP_111959761.1  FAD-dependent oxidoreductase [Desulfobacter h
    0.00085   15.3   2.1      0.045    9.7   0.2    2.1  2  WP_111952613.1  FAD-dependent oxidoreductase [Desulfobacter h
     0.0013   14.8   0.7     0.0044   13.0   0.3    1.9  2  WP_111953856.1  tRNA uridine-5-carboxymethylaminomethyl(34) s
     0.0014   14.7   0.5     0.0026   13.7   0.1    1.7  2  WP_242637367.1  dihydrolipoyl dehydrogenase family protein [D
     0.0016   14.5   0.1      0.011   11.6   0.0    1.9  2  WP_111953389.1  choline dehydrogenase [Desulfobacter hydrogen
     0.0016   14.4   3.4       0.18    7.7   0.0    2.3  2  WP_163354598.1  FAD-dependent oxidoreductase [Desulfobacter h
      0.003   13.6   0.0       0.22    7.3   0.0    2.2  2  WP_111957073.1  FAD-dependent oxidoreductase [Desulfobacter h
     0.0035   13.3   0.1     0.0049   12.8   0.1    1.2  1  WP_111956393.1  L-2-hydroxyglutarate oxidase [Desulfobacter h
     0.0097   11.9   0.7      0.015   11.2   0.7    1.2  1  WP_207309124.1  type I restriction endonuclease subunit R [De
  ------ inclusion threshold ------
      0.012   11.5   4.8       0.81    5.5   0.8    3.0  3  WP_111956015.1  dihydrolipoyl dehydrogenase [Desulfobacter hy
       0.02   10.8   0.1      0.027   10.4   0.1    1.1  1  WP_111957616.1  geranylgeranyl reductase family protein [Desu
       0.03   10.2   0.2      0.046    9.6   0.2    1.2  1  WP_111953880.1  NAD(P)/FAD-dependent oxidoreductase [Desulfob


Domain annotation for each sequence (and alignments):
>> WP_111956439.1  adenylyl-sulfate reductase subunit alpha [Desulfobacter hydrogenophilus]
   #    score  bias  c-Evalue  i-Evalue hmmfrom  hmm to    alifrom  ali to    envfrom  env to     acc
 ---   ------ ----- --------- --------- ------- -------    ------- -------    ------- -------    ----
   1 !  892.4   4.1  1.8e-271  3.2e-269      45     626 ..      15     651 ..       3     653 .] 0.96

  Alignments for each domain:
  == domain 1  score: 892.4 bits;  conditional E-value: 1.8e-271
  apra_Neukirchen_a  45 kelevveletDiLiiGGGmagcgAAveake.ak.dlkvvlveKAaierSGavAaGlsAinaYigenetpedyvryvrkdlmgivReDLvldi 134
                        +e+ev++ ++D+LiiGGGma+cg+A+e+k+ a+ d+k++lv+KAa+erSGavA+GlsAin+Yigen+ +edyvr+vr+dlmgivReDL++d+
     WP_111956439.1  15 REPEVEKRDVDVLIIGGGMAACGTAFEIKKwADdDTKILLVDKAALERSGAVAQGLSAINTYIGENK-VEDYVRMVRNDLMGIVREDLIFDL 105
                        57999*************************8779********************************9.************************ PP

  apra_Neukirchen_a 135 arhvdevvkkleewGLpil.kdenGk..................yvrrGkwqikInGesyKpivAeaakkalgv.evlnrvfitdllvd..e 204
                        +rhvd++v+++eewGLpi+ k ++Gk                  +vr+Gkwqi+InGesyK ivAea kkalg+ ++l+rvfi+++l+d  +
     WP_111956439.1 106 GRHVDDSVDLFEEWGLPIWkKTDDGKnldgkkgqkagtlksgatPVRTGKWQIMINGESYKRIVAEAGKKALGDeNILERVFIVEILNDknD 197
                        *******************8889999**********************************************999**************874 PP

  apra_Neukirchen_a 205 dnrvaGAvgfsvrenkfyvikakavivatGGAagiyrprsvgegrgraWYppfntGsgyamgiraGAemttmEnrfvalRfKDtygPvgtia 296
                         +r aGAvgfsvrenk+y+i+ak ++va+GGA++iy+prsv eg+graWYp++n+Gs+y+m++raGAe+++mEnrf ++RfKD+ygPvg+++
     WP_111956439.1 198 PKRAAGAVGFSVRENKIYIISAKVMMVACGGAVNIYQPRSVAEGKGRAWYPVWNAGSTYTMALRAGAELSMMENRFTPARFKDGYGPVGAWF 289
                        48****************************************************************************************** PP

  apra_Neukirchen_a 297 llvkakavnalgeeyee......elkk..eYgkak.iptslRnyatleevkeGrgPiyldteealq......d....keleeelwedfLdma 369
                        ll+kak+vn lge+y        el+k  +Yg+a+ +pt+lRn+++++e+keGrgPi+++t++al+      d    k+le+e+wedfLdm+
     WP_111956439.1 290 LLFKAKTVNGLGENYAGsddakaELEKyaPYGTAAvTPTCLRNHLMMKEYKEGRGPIIMETTKALAalgetmDkkelKHLESEAWEDFLDMS 381
                        ****************99988876666778999999*****************************988776616678*************** PP

  apra_Neukirchen_a 370 isqallwaeeniepekenvEiegtePyivGsHaacsGyWv...dl..........ynrmtTvkgLfaaGdvaGgsphkfvsGslaeGriAak 448
                        ++qa lw+++n+epek+++Ei++tePy++GsH++c+G+W+   +           ynrmtTv+gLf+aGd++G+s+hkf+sGs+aeGri ak
     WP_111956439.1 382 VGQAGLWCATNTEPEKKDSEIMPTEPYLLGSHSGCCGIWCsgpEEdwvpdsykwgYNRMTTVRGLFTAGDGVGCSGHKFSSGSHAEGRIIAK 473
                        ****************************************76611568888***************************************** PP

  apra_Neukirchen_a 449 aavkyildekdekpeldeeeveelkeeiykpletleekkkettagev.pnyitpeeleerlqkimdeYagGistnYetnekkLeialeklem 539
                        ++++y++ e d+   ++ e+ +el++ +y p+ +++++ ++tta++v p+y++p  + +rl+k+++eY +G++t+Y+tn k+Le+ ++++em
     WP_111956439.1 474 SMMQYLKAEGDKVSGFA-ETDQELIDMVYYPVYNYLDNCEYTTATDVnPKYCKPAGMAMRLMKMTNEYGAGTATFYMTNGKSLEVLMDLFEM 564
                        ******98877755555.88899********************************************************************* PP

  apra_Neukirchen_a 540 LkedleklaAedlheLlrawElihRllvaeaviehllfRkEtRwpgyyeraDypelddenwkkfvnskydpetgeieiikrplvelv 626
                        ++edlek+aA dlheLlrawE+ihRl++++a+++h++fR+E+R+pg+y+r D++ ++d++w +f+ns+yd++t+e++++k+p+v+++
     WP_111956439.1 565 FREDLEKIAAGDLHELLRAWEIIHRLYTVQAHTRHIQFREESRYPGFYYRGDFMGQNDDEWFCFTNSSYDKKTNEWTLKKEPYVKII 651
                        ***********************************************************************************9998 PP

>> WP_111955953.1  FAD-dependent oxidoreductase [Desulfobacter hydrogenophilus]
   #    score  bias  c-Evalue  i-Evalue hmmfrom  hmm to    alifrom  ali to    envfrom  env to     acc
 ---   ------ ----- --------- --------- ------- -------    ------- -------    ------- -------    ----
   1 !   37.0   0.0   1.3e-12   2.3e-10      44     150 ..      46     155 ..       7     158 .. 0.79
   2 !   41.1   0.0   7.9e-14   1.4e-11     184     242 ..     170     224 ..     161     227 .. 0.86
   3 !   80.6   0.0   8.4e-26   1.5e-23     412     622 ..     385     582 ..     361     585 .. 0.84

  Alignments for each domain:
  == domain 1  score: 37.0 bits;  conditional E-value: 1.3e-12
  apra_Neukirchen_a  44 k...kelevveletDiLiiGGGmagcgAAveakeakdlkvvlveKAaierSG..avAaGlsAinaYigenetpedyvryvrkdlmgivReDL 130
                        +   +++++ e etD+L+iGGGmag +AAv+a+ a + kv+lv K  +  SG    A+G+       ++ +  +++ + v++ + g      
     WP_111955953.1  46 EidiDKIKNAENETDVLVIGGGMAGLFAAVKAHDA-GSKVMLVSKGRLGSSGqtPFAKGIFSFDPDSEKMS-LDEFTDKVSRSALGTNNPVY 135
                        13345799999********************9875.58**************4446999999998888887.99999999999999999999 PP

  apra_Neukirchen_a 131 vldiarhvdevvkkleewGL 150
                        + ++a+h  + v++l ewG 
     WP_111955953.1 136 TRQMAEHSLSRVNELKEWGF 155
                        99999999999999999995 PP

  == domain 2  score: 41.1 bits;  conditional E-value: 7.9e-14
  apra_Neukirchen_a 184 kkalgvevlnrvfitdllvdednrvaGAvgfsvrenkfyvikakavivatGGAagiyrp 242
                        +k  ++ v +r++it+l+  e++r+aGA+gfs++e+k++++kak vi++tG  ag ++p
     WP_111955953.1 170 EK-RNIPVKERIVITHLIK-EKGRIAGAAGFSLDEEKVHFFKAKSVILCTG--AGGFKP 224
                        44.568899**********.56***************************98..344666 PP

  == domain 3  score: 80.6 bits;  conditional E-value: 8.4e-26
  apra_Neukirchen_a 412 ynrmtTvkgLfaaGdvaGg..sphkfv......sGslaeGriAakaavkyildekdekpeldeeeveelkeeiykpletleekkkettagev 495
                         + ++T++gL+aaGd+ G   ++  +        Gs ++G +A+kaa++y++    + pe+++++++e +++i +p   l+++     +g  
     WP_111955953.1 385 EKCESTIPGLYAAGDALGSymAGAIYTqigsslAGSAVQGGVAGKAAAEYCQGV--KMPEISKSKMNEVQAQILAP---LKKE-----SG-- 464
                        4789************997334666643333336*****************754..569****************9...4433.....46.. PP

  apra_Neukirchen_a 496 pnyitpeeleerlqkimdeYagGistnYetnekkLeialeklemLk.edleklaAedlheLlrawElihRllvaeaviehllfRkEtRwpgy 586
                           ++p  + + lq im          Y  +e+ L+ al  +e+L+ +++  l+A++lheL  a+E+ + ++ ae+ ++  l+RkE+R  + 
     WP_111955953.1 465 ---YSPAWVTQTLQGIMIPNF----IIYIKKERLLNAALAYVEELRdHHIPMLKAANLHELRLAFETANMIISAEMKLKASLMRKESR--CS 547
                        ...8999**********7654....79******************94457799***********************************..66 PP

  apra_Neukirchen_a 587 yeraDypelddenwkkfvnskydpetgeieiikrpl 622
                        ++r+Dyp++d +nw+ ++n  y+ ++g+++++k+p+
     WP_111955953.1 548 HYRLDYPQTDTQNWNAWINI-YKGSDGSMKFEKQPF 582
                        77******************.999*******99986 PP

>> WP_111960002.1  FAD-dependent oxidoreductase [Desulfobacter hydrogenophilus]
   #    score  bias  c-Evalue  i-Evalue hmmfrom  hmm to    alifrom  ali to    envfrom  env to     acc
 ---   ------ ----- --------- --------- ------- -------    ------- -------    ------- -------    ----
   1 !   40.1   0.0   1.6e-13   2.8e-11      39     150 ..      45     155 ..       9     163 .. 0.82
   2 !   40.9   0.0   9.2e-14   1.6e-11     187     242 ..     172     224 ..     165     227 .. 0.86
   3 !   77.5   0.0   7.4e-25   1.3e-22     400     622 ..     361     576 ..     354     583 .. 0.82

  Alignments for each domain:
  == domain 1  score: 40.1 bits;  conditional E-value: 1.6e-13
  apra_Neukirchen_a  39 aalamkkelevveletDiLiiGGGmagcgAAveakeakdlkvvlveKAaierSGa..vAaGlsAinaYigenetpedyvryvrkdlmgivRe 128
                        +++ + ++++ +e ++D+LiiGGGmag +AAv+a+ a + +v++v K  +  SG    A+G+ A      + +  +++v+ v++ + g    
     WP_111960002.1  45 SKVDV-SKITYNENQADVLIIGGGMAGVFAAVKAHDA-GSRVLMVSKGRLGSSGMtpFAKGIFAYDPATAKMS-LDQFVETVSRSALGTNNP 133
                        22233.46888999*******************9975.589*************73369**999999888888.****************99 PP

  apra_Neukirchen_a 129 DLvldiarhvdevvkkleewGL 150
                          + ++a+h    v++l ewG 
     WP_111960002.1 134 VYTRQMAEHSLARVNELKEWGF 155
                        9999*****************6 PP

  == domain 2  score: 40.9 bits;  conditional E-value: 9.2e-14
  apra_Neukirchen_a 187 lgvevlnrvfitdllvdednrvaGAvgfsvrenkfyvikakavivatGGAagiyrp 242
                         ++ v +r++it+l+  e++r+aGA+gfs++e+k++++kak vi++tG  ag ++p
     WP_111960002.1 172 RNIPVKERIVITHLIK-EKDRIAGAAGFSLDEEKVHFFKAKSVILCTG--AGGFKP 224
                        567899**********.55***************************98..344666 PP

  == domain 3  score: 77.5 bits;  conditional E-value: 7.4e-25
  apra_Neukirchen_a 400 sHaacsGyWvdl........ynrmtTvkgLfaaGdvaGg..sphkfv......sGslaeGriAakaavkyildekdekpeldeeeveelkee 475
                        + +a  G+ + +         + ++ ++gL+aaGd+ G   ++  +        Gs ++G +A+k+a +y++    e p ++++++++ +ee
     WP_111960002.1 361 GSSA--GMAIHKseglvpinEKCESNIPGLYAAGDALGShmAGAIYTqigsslAGSAVQGAVAGKSASEYCQGV--EMPIISKAKMNDVQEE 448
                        5444..66663334444544588999**********997334666643333336*****************744..5699************ PP

  apra_Neukirchen_a 476 iykpletleekkkettagevpnyitpeeleerlqkimdeYagGistnYetnekkLeialeklemLke.dleklaAedlheLlrawElihRll 566
                        i +p   l+ ++    ag     ++p+ + + lq im          Y  +e+ L+ al  +e+L++ ++  l+A+dlheL  a+E+ + ++
     WP_111960002.1 449 ILAP---LK-RE----AG-----YSPSWVTQTLQGIMIPNF----IIYIKKENLLKAALAYVEELRDhHMPMLRAADLHELRLAFETANMII 523
                        ***9...34.33....67.....899***********7654....79******************96156789******************* PP

  apra_Neukirchen_a 567 vaeaviehllfRkEtRwpgyyeraDypelddenwkkfvnskydpetgeieiikrpl 622
                         ae+ ++  l+RkE+R      r+Dype+d +nw+ ++n  y++++g+++++k+ +
     WP_111960002.1 524 SAEMKLKASLMRKESRCSH--FRLDYPEMDTQNWNAWINI-YKNSDGSMKLEKQSF 576
                        ****************665..59*****************.888******999875 PP

>> WP_111952527.1  FAD-dependent oxidoreductase [Desulfobacter hydrogenophilus]
   #    score  bias  c-Evalue  i-Evalue hmmfrom  hmm to    alifrom  ali to    envfrom  env to     acc
 ---   ------ ----- --------- --------- ------- -------    ------- -------    ------- -------    ----
   1 !   37.4   0.0   1.1e-12   1.9e-10      44     150 ..      46     155 ..       7     158 .. 0.81
   2 !   36.7   0.0   1.6e-12   2.8e-10     184     242 ..     170     224 ..     161     227 .. 0.86
   3 !   82.9   0.1   1.8e-26   3.1e-24     397     622 ..     358     576 ..     353     579 .. 0.83

  Alignments for each domain:
  == domain 1  score: 37.4 bits;  conditional E-value: 1.1e-12
  apra_Neukirchen_a  44 k...kelevveletDiLiiGGGmagcgAAveakeakdlkvvlveKAaierSGa..vAaGlsAinaYigenetpedyvryvrkdlmgivReDL 130
                        +   ++++ +e +tD+L+iGGGmag +AAv+a  a + kv+lv K  +  SG    A+G+ A      + +  +++ + v++ + g      
     WP_111952527.1  46 EidlNKITYTENQTDVLVIGGGMAGLFAAVKAYDA-GSKVMLVSKGRLGSSGMtpFAKGIFAFDPSSAKIS-LDEFTDTVSRSALGTNNPVY 135
                        133457889999*******************9865.58**************6336*******99999998.99************999999 PP

  apra_Neukirchen_a 131 vldiarhvdevvkkleewGL 150
                        + ++a+h    v++l ewG 
     WP_111952527.1 136 TRQMAEHSLARVNELKEWGF 155
                        999****999*******995 PP

  == domain 2  score: 36.7 bits;  conditional E-value: 1.6e-12
  apra_Neukirchen_a 184 kkalgvevlnrvfitdllvdednrvaGAvgfsvrenkfyvikakavivatGGAagiyrp 242
                        k+  ++ v +r++it+l+  e++r++GA+gfs++++k+ ++kak +i++tG  ag ++p
     WP_111952527.1 170 KE-RNIPVKERIVITHLIK-EKGRICGAAGFSLDKEKVLFFKAKSIILCTG--AGGFKP 224
                        44.678999**********.56***************************98..344666 PP

  == domain 3  score: 82.9 bits;  conditional E-value: 1.8e-26
  apra_Neukirchen_a 397 ivGsHaacsGyWvdl........ynrmtTvkgLfaaGdvaGg..sphkfv......sGslaeGriAakaavkyildekdekpeldeeeveel 472
                        ivG+ +a  G+ + +         + ++ ++gL+aaGd+ G   ++  +        Gs ++G +A+kaa++y++d +    ++++++++e 
     WP_111952527.1 358 IVGGSSA--GMSIHKseglvpinEKCESNIPGLYAAGDALGSymAGAIYTqvgsslAGSAVQGAVAGKAAAEYCRDVE--MLKISKTKMNEV 445
                        5666555..6666333455555568899***********997334666632233336*****************9874..469999****** PP

  apra_Neukirchen_a 473 keeiykpletleekkkettagevpnyitpeeleerlqkimdeYagGistnYetnekkLeialeklemLke.dleklaAedlheLlrawElih 563
                        keei +p   l+ k+    ag     ++p  + + lq im          Y  +ek L+ al  +e+L++ ++  l+A++lheL  a+E+ +
     WP_111952527.1 446 KEEILTP---LK-KE----AG-----YSPAWVTQTLQGIMIPNF----IIYIKKEKLLKAALAYVEELRDhHMPMLKAANLHELRLAFETAN 520
                        ******9...44.33....67.....899***********7654....79******************96156789**************** PP

  apra_Neukirchen_a 564 RllvaeaviehllfRkEtRwpgyyeraDypelddenwkkfvnskydpetgeieiikrpl 622
                         ++ ae+ ++   +RkE+R  + ++r+Dyp++d +nw+ ++n  y+ ++g+++++k+p+
     WP_111952527.1 521 MIISAEMKLKASIMRKESR--CSHYRLDYPQIDTQNWNAWINI-YKDSDGSMKLEKQPF 576
                        *******************..6677******************.777********9986 PP

>> WP_111960005.1  FAD-dependent oxidoreductase [Desulfobacter hydrogenophilus]
   #    score  bias  c-Evalue  i-Evalue hmmfrom  hmm to    alifrom  ali to    envfrom  env to     acc
 ---   ------ ----- --------- --------- ------- -------    ------- -------    ------- -------    ----
   1 !   39.3   0.1   2.7e-13   4.7e-11      37      92 ..      36      90 ..       4     101 .. 0.74
   2 !   38.3   0.1   5.7e-13   9.9e-11     178     235 ..     159     214 ..     152     219 .. 0.89
   3 !   70.8   0.0     8e-23   1.4e-20     412     622 ..     353     547 ..     321     571 .. 0.82

  Alignments for each domain:
  == domain 1  score: 39.3 bits;  conditional E-value: 2.7e-13
  apra_Neukirchen_a 37 llaalamkkelevveletDiLiiGGGmagcgAAveakeakdlkvvlveKAaierSG 92
                         a++a ++++ ++ +etD+LiiGGG+ag +AA++ak  ++l+v++++K  + rSG
     WP_111960005.1 36 RNANAASNTDMGQEIVETDVLIIGGGIAGIFAALKAKD-QGLDVTIADKGTVGRSG 90
                       2223333366888899*******************986.57**************9 PP

  == domain 2  score: 38.3 bits;  conditional E-value: 5.7e-13
  apra_Neukirchen_a 178 ivAeaakkalgvevlnrvfitdllvdednrvaGAvgfsvrenkfyvikakavivatGG 235
                        ++ e++ +  ++++++r +it+l+  +dnr++GAvgf ++e+k+ vi akavi+++G 
     WP_111960005.1 159 VLKEKVME-RDIKLVERTMITELIK-KDNRITGAVGFPMDEDKAVVIGAKAVILCAGS 214
                        56677777.568*************.99*************************99994 PP

  == domain 3  score: 70.8 bits;  conditional E-value: 8e-23
  apra_Neukirchen_a 412 ynrmtTvkgLfaaGdva...Ggsphkf...vsGslaeGriAakaavkyildekdekpeldeeeveelkeeiykpletleekkkettagevpn 497
                         + ++ ++gLfaaGd+    G++ h f   +s s ++G  ++  a++y++++   + ++++++++++k++i++p    +++k    +g    
     WP_111960005.1 353 AKFESNITGLFAAGDALcteGAAYHGFgssSSNSAVQGARSGVYAAEYAKKS--GRVSVTARDIKTIKKRIFEP----RTRK----QG---- 430
                        577889*********9744467777775555667788888888888888754..55789999***********8....3333....56.... PP

  apra_Neukirchen_a 498 yitpeeleerlqkimdeYagGistnYetnekkLeialeklemLkedle.klaAedlheLlrawElihRllvaeaviehllfRkEtRwpgyye 588
                         ++pe + + lq +m  Y       Y  ++ +Le al +l++L+++++ +l A+d+heL  a+E+++ ll ae+ ++  lfR E+R  g ++
     WP_111960005.1 431 -YSPEWVTQVLQGMMVPYY----VLYVKKQDRLEGALANLSFLRDHFApNLIANDTHELRLAHEVKNMLLNAEMKLKASLFRTESR--GAHY 515
                        .89************9996....79*******************998769************************************..8889 PP

  apra_Neukirchen_a 589 raDypelddenwkkfvnskydpetgeieiikrpl 622
                        r D+p +dd+nw  +v  ++d   +++++ kr +
     WP_111960005.1 516 REDFPARDDKNWLAWVIISRD--GDTMKLSKRLV 547
                        ****************99887..55666666655 PP

>> WP_111955971.1  L-aspartate oxidase [Desulfobacter hydrogenophilus]
   #    score  bias  c-Evalue  i-Evalue hmmfrom  hmm to    alifrom  ali to    envfrom  env to     acc
 ---   ------ ----- --------- --------- ------- -------    ------- -------    ------- -------    ----
   1 !   85.3   7.3   3.2e-27   5.7e-25      52     600 ..       2     528 ..       1     537 [. 0.82

  Alignments for each domain:
  == domain 1  score: 85.3 bits;  conditional E-value: 3.2e-27
  apra_Neukirchen_a  52 letDiLiiGGGmagcgAAveakeakdlkvvlveKAaier.SGavAaGlsAinaYigenetpedyvryvrkdlmgivReDLvldiarhvdevv 142
                        +etD+L+iG G+ag   A+++++    +v+++ K +i +   a+A+G  A  + i + +t e++v    +  +g++ eD+v  + ++  e +
     WP_111955971.1   2 IETDFLVIGSGVAGLSYALKVAQFG--RVTIITKKKIYKtNTALAQGGVA--CVISKTDTFEEHVADTLASGDGLCAEDVVRMVVEKGPERI 89 
                        79*****************999865..677887777755168*****655..89************************************** PP

  apra_Neukirchen_a 143 kkleewGLpilkdenGk...........yvrrGkwqikInGesyKpivAeaakkalgvevlnrvfitdllvd............ednrvaGA 211
                        ++l ++G  +  + +Gk            ++r  +   + G ++  ++ +++++++++++l++ ++++l++             ++n ++GA
     WP_111955971.1  90 RELVDLGARFNLEGKGKydfslgregghSQNRIVHARDLTGREIEDVLVSNVENHKNITILENHVAVNLITYstsmrsglvrtqHENICCGA 181
                        ***********99999977777666665555556666779*****************************99889999******9889***** PP

  apra_Neukirchen_a 212 vgfsvrenkfyvikakavivatGGAagiyrprsvgegrgraWYppfntGsgyamgiraGAemttmE.nrfvalRfKDtygP...vgtiallv 299
                        + ++ +++k+ ++ +k +++atGG +++y   s+         p   tG g am+ raGA +  mE ++f ++ +    +    +   + + 
     WP_111955971.1 182 YVLDNDTGKVQTVASKVTLLATGGGSKVYLYTSN---------PDIATGDGIAMAYRAGATVANMEfVQFHPTCLFHPEAKnflISEAVRGE 264
                        *****************************99888.........8899******************944666665444333312266777788 PP

  apra_Neukirchen_a 300 kakavnalgeeyeeelkkeYgkakiptslRnyatleev...keGrgPiyldteealqdkeleeelwedfLdmaisqallwaeeniepekenv 388
                        +a+ ++ +g++++    k Y+     ++  + a   ++   k G   ++ld ++        + + +      +++  + +e +i+++ke++
     WP_111955971.1 265 GAYLIDEKGDRFM---GK-YSPDLELACRDVVARAIDNelkKTGADSVFLDITHK-----DADFIRKR----FPNIYAKCLEYGIDITKEPI 343
                        999**********...77.843333344444444433311256777888887777.....33333344....488889999*********** PP

  apra_Neukirchen_a 389 EiegtePyivGsHaacsGyWvdlynrmtTvkgLfaaGdvaGgsphkfvsGslaeGriAakaavkyildekdekpeldeeeveelkeeiykpl 480
                         + ++  y+ G+ a+      dl n ++ ++ L+a G++a        +G +   r+A+++ ++ ++  +++  + + +e+e+ +++ +  l
     WP_111955971.1 344 PVVPAAHYMCGGVAT------DL-NGRSDIQCLYAVGETA-------CTGLHGANRLASNSLLEALVYAHNA-AQSSLKEFEQVAKKPTVEL 420
                        ****99999999999......99.**************98.......59***************99654333.2333345555444444444 PP

  apra_Neukirchen_a 481 etleekkkettagevpnyitpeeleerlqkimdeYagGistnYetnekkLeialeklemLkedleklaAedlheLlrawElihRllvaeavi 572
                        + + e++  t +g   + i + +  +++ ++m +Y+g +      ++k+L++al+++em+++++e+    d++    + El++  +vae++i
     WP_111955971.1 421 APWDETD--TLDG--DEAIMVTHNWDEIRRMMWNYVGIVR-----SDKRLHRALRRIEMIQHEIEEYYW-DFKITADLIELRNLATVAELII 502
                        4455444..4455..56799999999**********9886.....68******************9885.99999***************** PP

  apra_Neukirchen_a 573 ehllfRkEtRwpgyyeraDypelddenw 600
                        +  l+RkE+R  g ++++ ype+dd+n 
     WP_111955971.1 503 KSALMRKESR--GLHYNLWYPEKDDANC 528
                        **********..9999*********874 PP

>> WP_111952561.1  fumarate reductase flavoprotein subunit [Desulfobacter hydrogenophilus]
   #    score  bias  c-Evalue  i-Evalue hmmfrom  hmm to    alifrom  ali to    envfrom  env to     acc
 ---   ------ ----- --------- --------- ------- -------    ------- -------    ------- -------    ----
   1 !   23.5   3.0   1.7e-08     3e-06      52     241 ..       4     224 ..       1     231 [. 0.85
   2 !   33.1   0.0     2e-11   3.5e-09     398     613 ..     372     574 ..     352     625 .. 0.78

  Alignments for each domain:
  == domain 1  score: 23.5 bits;  conditional E-value: 1.7e-08
  apra_Neukirchen_a  52 letDiLiiGGGmagcgAAveakeak.dlkvvlveKAaierSGavAaGlsA.inaYig.enetpe.dyvryvrkdlmgivReDLvldiarhvd 139
                        + tD LiiGGG ag   A+  k+   d  ++ +  A  ++S a   G++A + a i+ e++  +  + + v+  ++  + +D++    +   
     WP_111952561.1   4 IYTDSLIIGGGLAGLRVAIASKQRGyDSIILSLVPARRSQSAAAQGGMQAsLGACIKgEGDDEDvHFADTVKG-ADWGCDQDVARMFVNTAP 94 
                        679*****************99966599999999999999999999**9967788877555333145566655.5555789*********** PP

  apra_Neukirchen_a 140 evvkkleewGLpilkdenGk..............................yvrrGkwqikInGesyKpivAeaakkalgvevlnrvfitdll 201
                        +++++l  wG+p  + + G+                               + r  +     G  +   + ++a + +++ v +r  ++ l+
     WP_111952561.1  95 KAIRQLSAWGVPWSRIRGGDqeviingnketitekqeahglisarnfggtQKWRTCFTADGTGHTMLYTMGNKAIQ-MEIPVHDRKEAIALI 185
                        ************9988888899*********************999887655566666666788888888888888.668************ PP

  apra_Neukirchen_a 202 vdednrvaGAvgfsvrenkfyvikakavivatGGAagiyr 241
                          ed+ ++GAv  ++ ++++  + aka+ +atGG   +y 
     WP_111952561.1 186 H-EDGVCYGAVVRDLITGELIAYIAKATTIATGGYGRLYA 224
                        *.88*******************************99996 PP

  == domain 2  score: 33.1 bits;  conditional E-value: 2e-11
  apra_Neukirchen_a 398 vGsHaacsGyWvdlynrmtTvkgLfaaGdvaGgsphkfv..sG.slaeGriAakaavkyilde.kdekpeldeeeveelkeeiykpletlee 485
                        +       G+ ++   ++ T+kgLf aG++a    h f   +G s+ae  +A+  + ++++d   +++ +++++++e+ +++ ++++  l++
     WP_111952561.1 372 M------GGIRTKATGESPTLKGLFSAGEAACWDLHGFNrlGGnSVAETVVAGMIIGEFVADYcGANSLNISTATIEHFVSREEEKIGGLLT 457
                        3......344444557789*************999999533444899988888888888865412345677778888877777777666665 PP

  apra_Neukirchen_a 486 kkkettagevpnyitpeeleerlqkimdeYagGistnYetnekkLeialeklemLkedleklaAed.....lheLlrawElihRllvaeavi 572
                        ++     g      +p +l+ ++qkim + +g +      n++ Le+a + l+ L+++++++a ++       eL++a  +   +  a++v 
     WP_111952561.1 458 RE----YG-----ENPFQLKAQMQKIMMDKVGVFR-----NASDLEQAVDALKSLNQRAKNIALRNkissaSPELVEAIRVPKMIKLAQCVA 535
                        54....23.....4789**********99998764.....899*****************9986652222267******************* PP

  apra_Neukirchen_a 573 ehllfRkEtRwpgyyeraDypelddenwkkfvnskydpetg 613
                           l R E+R  g + r D+pe++d++w k + ++++ ++ 
     WP_111952561.1 536 YGALLRTESR--GAHAREDFPERNDRDWLKRTLTSWKDDEA 574
                        **********..999*************9988887764443 PP

>> WP_111956339.1  fumarate reductase/succinate dehydrogenase flavoprotein subunit [Desulfobacter hydrogenophilus]
   #    score  bias  c-Evalue  i-Evalue hmmfrom  hmm to    alifrom  ali to    envfrom  env to     acc
 ---   ------ ----- --------- --------- ------- -------    ------- -------    ------- -------    ----
   1 !   23.2   2.4     2e-08   3.6e-06      49     263 ..      29     257 ..       9     261 .. 0.79
   2 !   19.6   0.9   2.5e-07   4.5e-05     386     600 ..     392     602 ..     379     632 .. 0.65

  Alignments for each domain:
  == domain 1  score: 23.2 bits;  conditional E-value: 2e-08
  apra_Neukirchen_a  49 vveletDiLiiGGGmagcgAAveakeak..dlkvvlveKAaierSGavAaGlsAinaYigenetpedyvryvrkdlmgivReDLvldiarhv 138
                         ++ + +++++G G ag  AA +++       + ++ +     +S a   G++A   Y g+++++ +      k  +  +Re  v+ +a++ 
     WP_111956339.1  29 ANKRKFEVIVVGTGLAGGSAAATMADLGyhVKNFCIQDTPRRAHSIAAQGGINAAKNYPGDGDSVYNLFYDTIKGGDYRAREANVYRLAQNA 120
                        3455899*******************554456788889999999999999**********99987665555556677789************ PP

  apra_Neukirchen_a 139 devvkkleewGLpilkdenGk.........yvrrGkwqikInGesyKpivAeaakkal...gvevlnrvfitdllvdednrvaGAvgfsvre 218
                        +  +++    G+p+ ++  G           v+r  +     G ++   v  + +++    gve++ r  i+d++v  d+   G+v  ++ +
     WP_111956339.1 121 NAIIDHCVATGVPFAREYGGLhanrsfggaQVSRTFYARGQTGQQLLLGVYGQLSRQIglgGVEMYSRRDILDIVV-VDGCARGVVCRNLVT 211
                        ***************987776777777777444444444445666666566666665555567*************.8899*********** PP

  apra_Neukirchen_a 219 nkfyvikakavivatGGAagiyrp.rsvgegrgraWYppfntGsgy 263
                        +++   +a av++atGG  ++y    s  +++  a ++ ++ G+++
     WP_111956339.1 212 GEIESHSAHAVVLATGGYDNVYFLtTSGMHSNVSACWAAYKKGAAF 257
                        *********************9651444455556666666667666 PP

  == domain 2  score: 19.6 bits;  conditional E-value: 2.5e-07
  apra_Neukirchen_a 386 envEiegtePyivGsHaacsGyWvdlynrmtTvkgLfaaGdva..GgsphkfvsGslaeGriAakaavkyi.....ldekdekpeldeeeve 470
                         ++ i+++  y++       G Wvd  n mtT +gLf+ G +      +++    +l +G   +  ++ y+     ++++ ++ ++++++++
     WP_111956339.1 392 VPMKIYPAIHYVM------GGTWVDY-NLMTTRDGLFCLGGANfsDHGANRLGASALMQGLSDGYFVLPYTiggylATQSLADVDTSHQAFK 476
                        5555555555555......589***9.***********996531133344555555556665566666655555432222222333333333 PP

  apra_Neukirchen_a 471 elkeeiykpletleekkkettagevpnyitpeeleerlqkimdeYagGistnYetnekkLeialeklemLkedlek.la....Aedlhe.Ll 556
                        +  ++++++l++l +         ++   t+++++++l + m eY+g +      ne+ L++al+k+  L+e++ + ++     +d+++ L 
     WP_111956339.1 477 DSEKQLNEKLNKLMN---------INGKRTVDDIHKELGHYMWEYCGMA-----RNEAGLKTALQKIPALREEFWQnVNvtgsSKDFNQtLE 554
                        333333333222222.........23347899**************964.....59***************987542332222678755388 PP

  apra_Neukirchen_a 557 rawElihRllvaeaviehllfRkEtRwpgyyeraDyp....elddenw 600
                        +a+ l + l   e++ +  l R+E+    + e++  +    ++dden+
     WP_111956339.1 555 KAYRLADYLEFGELLARDALTREESCGGHFREESQTEeneaKRDDENF 602
                        9************************88888776654411114566665 PP

>> WP_111953487.1  flavocytochrome c [Desulfobacter hydrogenophilus]
   #    score  bias  c-Evalue  i-Evalue hmmfrom  hmm to    alifrom  ali to    envfrom  env to     acc
 ---   ------ ----- --------- --------- ------- -------    ------- -------    ------- -------    ----
   1 !   27.7   1.3   8.8e-10   1.6e-07      52     235 ..       6     204 ..       1     207 [. 0.74
   2 ?    2.8   0.1     0.031       5.4     418     451 ..     423     462 ..     408     465 .. 0.71

  Alignments for each domain:
  == domain 1  score: 27.7 bits;  conditional E-value: 8.8e-10
  apra_Neukirchen_a  52 letDiLiiGGGmagcgAAveakeakdlkvvlveKAaie......rSGavAaGlsAinaYigenetpedyvryvrkdlmgivReDLvldiarh 137
                         +tD+++iG G+agc AA+ea++a +++v+++eK +i         G +Aa  + +    g +++pe + + + k   ++    Lv + a++
     WP_111953487.1   6 EQTDVVVIGSGVAGCSAAIEARSA-GASVIVLEKMKITggntriSDGGLAAPGNRLQKEQGIEDSPELFYQDILKAGLNLNHPALVKTFAEQ 96 
                        58*******************976.589******99972222212366666666666666655568888888888888999999******** PP

  apra_Neukirchen_a 138 vdevvkkle.ewGLpilkdenGkyvrrGkwqikInGesyKpivAeaakkalgv..evlnrvfitdllvdednrvaGA...vgfsvrenkfy. 222
                           +v+ l+ ++G+ +++  +    ++  + ++ +  s K iv  ++++ +++  e+  ++  t+ll+d+ ++v+G+   +g++ ++  f  
     WP_111953487.1  97 GAGAVEWLQmKLGVQFMDRLDRFGGHSVARCLTTSSHSGKDIVKAQTSRLKQMevEIRTQCLLTNLLTDDSGKVCGVrikTGYNHNDLGFKg 188
                        *****9987589**99977666666666667777777778888777776554444999999********999***98555688887755431 PP

  apra_Neukirchen_a 223 ..vika.kavivatGG 235
                           i+a +avi+atGG
     WP_111953487.1 189 qkNIRArRAVILATGG 204
                        1244542689999998 PP

  == domain 2  score: 2.8 bits;  conditional E-value: 0.031
  apra_Neukirchen_a 418 vkgLfaaGdvaGgs..phkfvsGslae....GriAakaav 451
                        +++L+aaG+v+Gg   + +  s +l+e    GriA+++a+
     WP_111953487.1 423 IPNLYAAGEVCGGIhgADRLGSCALTEclvfGRIAGRNAA 462
                        899*********9733344444444443333888888775 PP

>> WP_111956153.1  NAD(P)/FAD-dependent oxidoreductase [Desulfobacter hydrogenophilus]
   #    score  bias  c-Evalue  i-Evalue hmmfrom  hmm to    alifrom  ali to    envfrom  env to     acc
 ---   ------ ----- --------- --------- ------- -------    ------- -------    ------- -------    ----
   1 !   19.5   0.0   2.7e-07   4.7e-05      53      86 ..       2      35 ..       1      39 [. 0.93
   2 !    4.4   0.1    0.0097       1.7     415     452 ..     421     456 ..     413     459 .. 0.84

  Alignments for each domain:
  == domain 1  score: 19.5 bits;  conditional E-value: 2.7e-07
  apra_Neukirchen_a 53 etDiLiiGGGmagcgAAveakeakdlkvvlveKA 86
                       + D++i+GGG ag +AA+++ e+++lkv+l+e+ 
     WP_111956153.1  2 TYDVIIVGGGPAGLFAAYHLVEHTSLKVLLIERG 35
                       57******************************86 PP

  == domain 2  score: 4.4 bits;  conditional E-value: 0.0097
  apra_Neukirchen_a 415 mtTvkgLfaaGdvaGgsphkfvsGslaeGriAakaavk 452
                        +t +kg++ aGd+ G +++  +  + a G i ak++++
     WP_111956153.1 421 ETKIKGMYVAGDGPGVAGNIVS--AAATGLIPAKKIIA 456
                        799*************998544..67889999998875 PP

>> WP_111957384.1  FAD-dependent oxidoreductase [Desulfobacter hydrogenophilus]
   #    score  bias  c-Evalue  i-Evalue hmmfrom  hmm to    alifrom  ali to    envfrom  env to     acc
 ---   ------ ----- --------- --------- ------- -------    ------- -------    ------- -------    ----
   1 !    9.0   0.0   0.00041     0.073      49      84 ..       4      38 ..       1      41 [. 0.80
   2 !    7.4   0.0    0.0012      0.21      49      88 ..     586     624 ..     541     630 .. 0.73

  Alignments for each domain:
  == domain 1  score: 9.0 bits;  conditional E-value: 0.00041
  apra_Neukirchen_a 49 vveletDiLiiGGGmagcgAAveakeakdlkvvlve 84
                       +++ e  +L+iGGG++g  AA+ ++e++  kv+l++
     WP_111957384.1  4 IKQDEKRVLVIGGGVGGIKAALDLSESR-KKVLLID 38
                       5566788*****************9855.5777766 PP

  == domain 2  score: 7.4 bits;  conditional E-value: 0.0012
  apra_Neukirchen_a  49 vveletDiLiiGGGmagcgAAveakeakdlkvvlveKAai 88 
                        +  ++ + L++GGG+ g  +A+e++ +  +   lveKA++
     WP_111957384.1 586 TFPTSQNALVVGGGVTGMTSALELADQG-TFTYLVEKAQV 624
                        33456799****************9876.45678999986 PP

>> WP_111956435.1  FAD-dependent oxidoreductase [Desulfobacter hydrogenophilus]
   #    score  bias  c-Evalue  i-Evalue hmmfrom  hmm to    alifrom  ali to    envfrom  env to     acc
 ---   ------ ----- --------- --------- ------- -------    ------- -------    ------- -------    ----
   1 !   17.0   0.0   1.5e-06   0.00027      44      86 ..     132     180 ..      97     185 .. 0.72

  Alignments for each domain:
  == domain 1  score: 17.0 bits;  conditional E-value: 1.5e-06
  apra_Neukirchen_a  44 k.......kelevveletDiLiiGGGmagcgAAveakeakdlkvvlveKA 86 
                        +       + ++++  +  +L+iGGG+ g  AA+ a++a +++v++veK 
     WP_111956435.1 132 RlekvnlpEPYQTQSFSKKVLVIGGGVTGMSAALDAAKA-GYEVTIVEKE 180
                        02233344678899999*******************986.599*****94 PP

>> WP_111953772.1  thioredoxin-disulfide reductase [Desulfobacter hydrogenophilus]
   #    score  bias  c-Evalue  i-Evalue hmmfrom  hmm to    alifrom  ali to    envfrom  env to     acc
 ---   ------ ----- --------- --------- ------- -------    ------- -------    ------- -------    ----
   1 !   10.1   0.0   0.00018     0.032      53      86 ..       3      35 ..       1      37 [. 0.92
   2 !    4.5   0.0     0.009       1.6     409     455 ..     258     302 ..     228     304 .] 0.73

  Alignments for each domain:
  == domain 1  score: 10.1 bits;  conditional E-value: 0.00018
  apra_Neukirchen_a 53 etDiLiiGGGmagcgAAveakeakdlkvvlveKA 86
                       e D++iiG+G ag  A + a++a+ ++v+l+e+A
     WP_111953772.1  3 EYDLVIIGAGPAGLTAGLYAARAR-MNVLLIERA 35
                       78*****************99986.99*****99 PP

  == domain 2  score: 4.5 bits;  conditional E-value: 0.009
  apra_Neukirchen_a 409 vdlynrmtTvkgLfaaGdvaGgsphkfvsGslaeGriAakaavkyil 455
                        vd+ + +t v+g+fa Gdv   +p + +  ++ +G +Aa +a +y++
     WP_111953772.1 258 VDN-KMQTNVPGVFAIGDVR-DTPLRQIATAVGDGAVAAVSAEHYVE 302
                        244.88999*********97.57999999999999999999988875 PP

>> WP_111959761.1  FAD-dependent oxidoreductase [Desulfobacter hydrogenophilus]
   #    score  bias  c-Evalue  i-Evalue hmmfrom  hmm to    alifrom  ali to    envfrom  env to     acc
 ---   ------ ----- --------- --------- ------- -------    ------- -------    ------- -------    ----
   1 ?    4.4   0.0      0.01       1.8      46      75 ..     393     423 ..     349     433 .. 0.64
   2 !    9.5   0.1   0.00029      0.05      45      84 ..     519     558 ..     476     563 .. 0.74

  Alignments for each domain:
  == domain 1  score: 4.4 bits;  conditional E-value: 0.01
  apra_Neukirchen_a  46 ele.vveletDiLiiGGGmagcgAAveakea 75 
                         ++  +e +  + +iGGG +g  AA+++  +
     WP_111959761.1 393 PPKpAKESRKKVAVIGGGPGGISAAWQLTMK 423
                        33336667899***************98764 PP

  == domain 2  score: 9.5 bits;  conditional E-value: 0.00029
  apra_Neukirchen_a  45 kelevveletDiLiiGGGmagcgAAveakeakdlkvvlve 84 
                        ++ ++++    i+iiG+G+ gc  A+ea++   ++++l++
     WP_111959761.1 519 AKANKIKPGKKIVIIGAGNVGCDVATEAHRLGAVDITLID 558
                        34445555679*******************9999999987 PP

>> WP_111952613.1  FAD-dependent oxidoreductase [Desulfobacter hydrogenophilus]
   #    score  bias  c-Evalue  i-Evalue hmmfrom  hmm to    alifrom  ali to    envfrom  env to     acc
 ---   ------ ----- --------- --------- ------- -------    ------- -------    ------- -------    ----
   1 !    9.7   0.2   0.00025     0.045      43      86 ..     368     409 ..     326     411 .. 0.64
   2 !    5.2   0.1    0.0057         1      53      87 ..     500     539 ..     463     542 .. 0.84

  Alignments for each domain:
  == domain 1  score: 9.7 bits;  conditional E-value: 0.00025
  apra_Neukirchen_a  43 mkkelevveletDiLiiGGGmagcgAAveakeakdlkvvlveKA 86 
                          k++ +v+    +++iGGG ag  AA+  ++  + +v+l e A
     WP_111952613.1 368 C-KKTGKVKAAKKVMVIGGGPAGMTAALACARR-GHDVTLYESA 409
                        2.45667788999***************98874.4567776665 PP

  == domain 2  score: 5.2 bits;  conditional E-value: 0.0057
  apra_Neukirchen_a  53 etDiLiiGGGmagcgAAveakeak.....dlkvvlveKAa 87 
                          ++ iiGGG+ g  +A+ ++e+      ++k +lv+KA+
     WP_111952613.1 500 GKNVAIIGGGAVGVETALVLSEKGtvsaeTIKFLLVNKAE 539
                        45899**************9995548888899******97 PP

>> WP_111953856.1  tRNA uridine-5-carboxymethylaminomethyl(34) synthesis enzyme MnmG [Desulfobacter hydrogenophilus]
   #    score  bias  c-Evalue  i-Evalue hmmfrom  hmm to    alifrom  ali to    envfrom  env to     acc
 ---   ------ ----- --------- --------- ------- -------    ------- -------    ------- -------    ----
   1 !   13.0   0.3   2.5e-05    0.0044      49      79 ..       3      34 ..       1      49 [. 0.76
   2 ?   -1.0   0.0      0.43        75     417     434 ..     361     378 ..     357     460 .. 0.73

  Alignments for each domain:
  == domain 1  score: 13.0 bits;  conditional E-value: 2.5e-05
  apra_Neukirchen_a 49 vveletDiLiiGGGmagcgAAveakeak.dlk 79
                       + + + D++++G+G agc AA+ a++   d+ 
     WP_111953856.1  3 TFKNRYDVIVVGAGHAGCEAALAAARMGcDTL 34
                       556688******************99554444 PP

  == domain 2  score: -1.0 bits;  conditional E-value: 0.43
  apra_Neukirchen_a 417 TvkgLfaaGdvaGgsphk 434
                         +kgLf aG + G s+  
     WP_111953856.1 361 KIKGLFLAGQINGTSGYE 378
                        589**********99864 PP

>> WP_242637367.1  dihydrolipoyl dehydrogenase family protein [Desulfobacter hydrogenophilus]
   #    score  bias  c-Evalue  i-Evalue hmmfrom  hmm to    alifrom  ali to    envfrom  env to     acc
 ---   ------ ----- --------- --------- ------- -------    ------- -------    ------- -------    ----
   1 !   13.7   0.1   1.5e-05    0.0026      51      88 ..      25      61 ..       4     167 .. 0.73
   2 ?   -4.1   0.0       3.7   6.5e+02      38      63 ..     262     288 ..     242     291 .. 0.64

  Alignments for each domain:
  == domain 1  score: 13.7 bits;  conditional E-value: 1.5e-05
  apra_Neukirchen_a 51 eletDiLiiGGGmagcgAAveakeakdlkvvlveKAai 88
                         e D++iiG G+ag  AA++++ a + k+ lve +  
     WP_242637367.1 25 MPEYDVMIIGSGTAGQTAAYRLRDA-GFKIGLVEHSPQ 61
                       4589*****************9976.588988887654 PP

  == domain 2  score: -4.1 bits;  conditional E-value: 3.7
  apra_Neukirchen_a  38 laalamk.kelevveletDiLiiGGGm 63 
                        + + +m+ ++ ++   +tDi++ G+G 
     WP_242637367.1 262 IGSEKMRvHTADNGVFDTDIVVHGAGR 288
                        334445433455677899999999996 PP

>> WP_111953389.1  choline dehydrogenase [Desulfobacter hydrogenophilus]
   #    score  bias  c-Evalue  i-Evalue hmmfrom  hmm to    alifrom  ali to    envfrom  env to     acc
 ---   ------ ----- --------- --------- ------- -------    ------- -------    ------- -------    ----
   1 !   11.6   0.0   6.5e-05     0.011      51      84 ..       3      36 ..       1      40 [. 0.88
   2 ?    0.5   0.0      0.15        26     183     238 ..     209     261 ..     164     262 .. 0.82

  Alignments for each domain:
  == domain 1  score: 11.6 bits;  conditional E-value: 6.5e-05
  apra_Neukirchen_a 51 eletDiLiiGGGmagcgAAveakeakdlkvvlve 84
                       + + D +iiGGG agc  A +++ + d +v++++
     WP_111953389.1  3 KKQYDYIIIGGGSAGCALANRLSASPDNRVLVLD 36
                       4578*****************9999999999987 PP

  == domain 2  score: 0.5 bits;  conditional E-value: 0.15
  apra_Neukirchen_a 183 akkalgvevlnrvfitdllvdednrvaGAvgfsvrenkfyvikakavivatGGAag 238
                        +k+ ++ +++ r ++t++l  + ++ a  v fs  +n+  +  a+ +i+ +GGA +
     WP_111953389.1 209 VKHRKNLKLIMRAMATRILF-N-GKRAEGVTFSRGKNRSETAYARHIIC-CGGAIN 261
                        67778889999*********.5.55556689**9999999999999876.788865 PP

>> WP_163354598.1  FAD-dependent oxidoreductase [Desulfobacter hydrogenophilus]
   #    score  bias  c-Evalue  i-Evalue hmmfrom  hmm to    alifrom  ali to    envfrom  env to     acc
 ---   ------ ----- --------- --------- ------- -------    ------- -------    ------- -------    ----
   1 !    6.5   1.3    0.0023       0.4      51      86 ..       4      38 ..       1      46 [. 0.85
   2 !    7.7   0.0     0.001      0.18      44      85 ..     577     626 ..     540     630 .. 0.62

  Alignments for each domain:
  == domain 1  score: 6.5 bits;  conditional E-value: 0.0023
  apra_Neukirchen_a 51 eletDiLiiGGGmagcgAAveakeakdlkvvlveKA 86
                       +++  +L+ GGG+ag  AA+ a+  ++  v lveK 
     WP_163354598.1  4 QVKGSVLVAGGGIAGIQAALDAAD-SGFYVYLVEKT 38
                       567789***************986.56999999996 PP

  == domain 2  score: 7.7 bits;  conditional E-value: 0.001
  apra_Neukirchen_a  44 k..........kelevveletDiLiiGGGmagcgAAveakeakdlkvvlveK 85 
                        +          +++ +v+++   LiiGGG +g  AA +++ + +++ +lveK
     WP_163354598.1 577 AvakvtqnfplTDI-KVNITPKALIIGGGLSGLSAAKNMADQ-GYDTILVEK 626
                        12223323332223.33457788*************998865.577778887 PP

>> WP_111957073.1  FAD-dependent oxidoreductase [Desulfobacter hydrogenophilus]
   #    score  bias  c-Evalue  i-Evalue hmmfrom  hmm to    alifrom  ali to    envfrom  env to     acc
 ---   ------ ----- --------- --------- ------- -------    ------- -------    ------- -------    ----
   1 !    7.3   0.0    0.0013      0.22      30      88 ..     216     273 ..     190     365 .. 0.80
   2 ?    4.0   0.0     0.014       2.4     415     430 ..     533     548 ..     527     558 .. 0.88

  Alignments for each domain:
  == domain 1  score: 7.3 bits;  conditional E-value: 0.0013
  apra_Neukirchen_a  30 llalaaallaalamkkelevveletDiLiiGGGmagcgAAveakeakdlkvvlveKAai 88 
                        + a+++ l + ++m+k  +  + + ++++iG+G ag ++++ a+  k + v l+eK ++
     WP_111957073.1 216 ARAFTKFLKNRRVMAKFHKPSRFDYNLVVIGAGSAGLVTSYIAAAVK-AGVALIEKDKM 273
                        44455556667778866678889****************99888754.67888888766 PP

  == domain 2  score: 4.0 bits;  conditional E-value: 0.014
  apra_Neukirchen_a 415 mtTvkgLfaaGdvaGg 430
                        +tT+++++aaGdvaG 
     WP_111957073.1 533 QTTIPNIYAAGDVAGP 548
                        79************95 PP

>> WP_111956393.1  L-2-hydroxyglutarate oxidase [Desulfobacter hydrogenophilus]
   #    score  bias  c-Evalue  i-Evalue hmmfrom  hmm to    alifrom  ali to    envfrom  env to     acc
 ---   ------ ----- --------- --------- ------- -------    ------- -------    ------- -------    ----
   1 !   12.8   0.1   2.8e-05    0.0049      50      85 ..       2      38 ..       1      59 [. 0.86

  Alignments for each domain:
  == domain 1  score: 12.8 bits;  conditional E-value: 2.8e-05
  apra_Neukirchen_a 50 veletDiLiiGGGmagcgAAveakeak.dlkvvlveK 85
                       ++++tD++iiG G+ g  +A+++k++  + +++++eK
     WP_111956393.1  2 KRIKTDLVIIGSGIVGVATALQLKTKFlNQDIIILEK 38
                       5799*********************777********9 PP

>> WP_207309124.1  type I restriction endonuclease subunit R [Desulfobacter hydrogenophilus]
   #    score  bias  c-Evalue  i-Evalue hmmfrom  hmm to    alifrom  ali to    envfrom  env to     acc
 ---   ------ ----- --------- --------- ------- -------    ------- -------    ------- -------    ----
   1 !   11.2   0.7   8.6e-05     0.015     478     563 ..     878     973 ..     851    1022 .. 0.66

  Alignments for each domain:
  == domain 1  score: 11.2 bits;  conditional E-value: 8.6e-05
  apra_Neukirchen_a 478 kpletleekkkettag.......ev..pnyitpeeleerlqkimdeYagGistnYetnekkLeialeklemLkedleklaAedlheLlraw. 559
                        + +e  ee+kk++ ++       +v   n  + eel +rl+++ d+Y +G+ +  e  +k L+ a++ ++  +e  e++  +d + L +++ 
     WP_207309124.1 878 SVFELTEEEKKKKAKKlnlslmaKVrsKNDPRFEELGQRLERLKDKYEAGVLSSLEWLKKLLDAARDMVRLENETHEEVIPDDKQALTEIFl 969
                        3333333322222222222222222224557899********************************99999999999*****9999999862 PP

  apra_Neukirchen_a 560 Elih 563
                        E+++
     WP_207309124.1 970 EMRN 973
                        4443 PP

>> WP_111956015.1  dihydrolipoyl dehydrogenase [Desulfobacter hydrogenophilus]
   #    score  bias  c-Evalue  i-Evalue hmmfrom  hmm to    alifrom  ali to    envfrom  env to     acc
 ---   ------ ----- --------- --------- ------- -------    ------- -------    ------- -------    ----
   1 ?    5.5   0.8    0.0046      0.81      55      87 ..       4      35 ..       1      44 [. 0.87
   2 ?    1.6   0.0     0.068        12      54      84 ..     173     202 ..     126     206 .. 0.78
   3 ?    4.6   0.1    0.0089       1.6     405     454 ..     298     348 ..     292     397 .. 0.82

  Alignments for each domain:
  == domain 1  score: 5.5 bits;  conditional E-value: 0.0046
  apra_Neukirchen_a 55 DiLiiGGGmagcgAAveakeakdlkvvlveKAa 87
                       +i+iiG+G +g +AA++a+   +++v+l+eK +
     WP_111956015.1  4 NIIIIGAGPGGYVAALRAAGL-GARVTLIEKEH 35
                       79**************99864.589*****976 PP

  == domain 2  score: 1.6 bits;  conditional E-value: 0.068
  apra_Neukirchen_a  54 tDiLiiGGGmagcgAAveakeakdlkvvlve 84 
                          + i+GGG+ gc  A+  ++  +++v++ve
     WP_111956015.1 173 KSLTIVGGGVIGCEFAFIFSSF-GCQVTIVE 202
                        5678**********99988753.57777776 PP

  == domain 3  score: 4.6 bits;  conditional E-value: 0.0089
  apra_Neukirchen_a 405 sGyWvdl.ynrmtTvkgLfaaGdvaGgsphkfvsGslaeGriAakaavkyi 454
                         G W+ +    +t v++++a Gd+ G +       ++ eG +Aa +a+ ++
     WP_111956015.1 298 KGGWITVnEYMQTRVDNIYAIGDILGPAHVMLAHVAYHEGFVAAANACGQT 348
                        589*9651245678************9999999999999999999998776 PP

>> WP_111957616.1  geranylgeranyl reductase family protein [Desulfobacter hydrogenophilus]
   #    score  bias  c-Evalue  i-Evalue hmmfrom  hmm to    alifrom  ali to    envfrom  env to     acc
 ---   ------ ----- --------- --------- ------- -------    ------- -------    ------- -------    ----
   1 ?   10.4   0.1   0.00015     0.027      54      98 ..       2      45 ..       1      50 [. 0.92

  Alignments for each domain:
  == domain 1  score: 10.4 bits;  conditional E-value: 0.00015
  apra_Neukirchen_a 54 tDiLiiGGGmagcgAAveakeakdlkvvlveKAaierSGavAaGl 98
                        D++iiG+G ag+ A + + +a + +v+l+++ +  r  a+A G+
     WP_111957616.1  2 YDVIIIGAGPAGTTAGYLLGRA-GFSVLLLDRKNFPRKKACAGGI 45
                       59***************99986.59***************99997 PP

>> WP_111953880.1  NAD(P)/FAD-dependent oxidoreductase [Desulfobacter hydrogenophilus]
   #    score  bias  c-Evalue  i-Evalue hmmfrom  hmm to    alifrom  ali to    envfrom  env to     acc
 ---   ------ ----- --------- --------- ------- -------    ------- -------    ------- -------    ----
   1 ?    9.6   0.2   0.00026     0.046      51      81 ..       2      33 ..       1      35 [. 0.87

  Alignments for each domain:
  == domain 1  score: 9.6 bits;  conditional E-value: 0.00026
  apra_Neukirchen_a 51 eletDiLiiGGGmagcgAAveake.akdlkvv 81
                       ++e D++iiG+G++g ++A +a +  +++kv+
     WP_111953880.1  2 KIEYDVVIIGAGASGLMCAAQAGKrGRRVKVL 33
                       6899******************9955588875 PP


Internal pipeline statistics summary:
-------------------------------------
Query model(s):                            1  (670 nodes)
Target sequences:                       4391  (1421508 residues searched)
Passed MSV filter:                       173  (0.0393988); expected 87.8 (0.02)
Passed bias filter:                      143  (0.0325666); expected 87.8 (0.02)
Passed Vit filter:                        39  (0.0088818); expected 4.4 (0.001)
Passed Fwd filter:                        25  (0.00569346); expected 0.0 (1e-05)
Initial search space (Z):               4391  [actual number of targets]
Domain search space  (domZ):              25  [number of targets reported over threshold]
# CPU time: 0.13u 0.00s 00:00:00.13 Elapsed: 00:00:00.07
# Mc/sec: 12621.99
//
[ok]
