# Supplementary material for: Sulfur disproportionation occurs globally across anoxic habitats and has multiple mechanisms of independent evolutionary origin
Source: ISME J. 2026 Mar 2;20(1):wrag042. doi: 10.1093/ismejo/wrag042 (PMC12998232; doi:10.1093/ismejo/wrag042)
Supplement: Sup_File_1_HMM_wrag042 [file sup_file_1_hmm_wrag042.zip › SupFile1_HMM/SupFile1c_results/apra_Neukirchen_a-hmm-049_Desulfatibacillum_aliphaticivorans_CV2803_GCF_000429905.txt]

# hmmsearch :: search profile(s) against a sequence database
# HMMER 3.4 (Aug 2023); http://hmmer.org/
# Copyright (C) 2023 Howard Hughes Medical Institute.
# Freely distributed under the BSD open source license.
# - - - - - - - - - - - - - - - - - - - - - - - - - - - - - - - - - - - -
# query HMM file:                  /Users/lukas/OneDrive/2023_Sulfur/20250723_HMM/profiles_all/apra_Neukirchen_a.hmm
# target sequence database:        /Users/lukas/OneDrive/2023_Sulfur/20250626_HMM/db_new/049_Desulfatibacillum_aliphaticivorans_CV2803_GCF_000429905.fas
# - - - - - - - - - - - - - - - - - - - - - - - - - - - - - - - - - - - -

Query:       apra_Neukirchen_a  [M=670]
Scores for complete sequences (score includes all domains):
   --- full sequence ---   --- best 1 domain ---    -#dom-
    E-value  score  bias    E-value  score  bias    exp  N  Sequence       Description
    ------- ------ -----    ------- ------ -----   ---- --  --------       -----------
   1.7e-273  906.8   2.8   2.1e-273  906.5   2.8    1.0  1  WP_012610701.1  adenylyl-sulfate reductase subunit alpha [Des
    2.8e-31  106.4   0.4    1.6e-23   80.7   0.0    2.5  2  WP_028316015.1  FAD-dependent oxidoreductase [Desulfatibacill
    5.1e-20   69.2   3.6    1.4e-19   67.8   3.6    1.6  1  WP_015949058.1  L-aspartate oxidase [Desulfatibacillum alipha
      1e-08   31.9   0.8    5.6e-06   22.8   0.5    2.1  2  WP_028314425.1  fumarate reductase/succinate dehydrogenase fl
    4.2e-06   23.2   1.4    0.00078   15.7   0.2    2.1  2  WP_015947172.1  thioredoxin-disulfide reductase [Desulfatibac
    7.1e-06   22.5   2.7    9.6e-06   22.0   2.7    1.1  1  WP_015947539.1  hydrogenase iron-sulfur subunit [Desulfatibac
    1.4e-05   21.5   1.4    0.00015   18.1   0.3    2.5  3  WP_028314237.1  FAD-dependent oxidoreductase [Desulfatibacill
    7.2e-05   19.1   1.0     0.0018   14.5   0.2    2.2  2  WP_084511276.1  FAD-dependent oxidoreductase [Desulfatibacill
    7.7e-05   19.0   5.3      0.041   10.0   0.0    4.0  4  WP_157468414.1  FAD-dependent oxidoreductase [Desulfatibacill
    0.00013   18.3   0.6       0.14    8.3   0.0    2.2  2  WP_157468654.1  FAD-dependent oxidoreductase [Desulfatibacill
    0.00047   16.4   4.8       0.05    9.7   0.2    3.4  4  WP_028313758.1  FAD-dependent oxidoreductase [Desulfatibacill
     0.0006   16.1   0.1       0.33    7.0   0.0    2.1  2  WP_028313610.1  glycerol-3-phosphate dehydrogenase/oxidase [D
    0.00097   15.4   1.2       0.25    7.4   0.1    2.2  2  WP_028314038.1  FAD-dependent oxidoreductase [Desulfatibacill
     0.0016   14.7   0.1     0.0025   14.0   0.1    1.3  1  WP_028315420.1  dihydrolipoyl dehydrogenase family protein [D
     0.0018   14.5   0.0     0.0025   14.0   0.0    1.1  1  WP_028314247.1  NAD(P)/FAD-dependent oxidoreductase [Desulfat
     0.0037   13.5   0.9     0.0052   13.0   0.0    1.6  2  WP_015947540.1  FAD-dependent oxidoreductase [Desulfatibacill
     0.0042   13.3   1.4       0.23    7.6   0.9    2.3  2  WP_035217777.1  FAD-dependent oxidoreductase [Desulfatibacill
     0.0046   13.2   0.1       0.32    7.1   0.0    2.1  2  WP_169829413.1  glycerol-3-phosphate dehydrogenase/oxidase [D
      0.005   13.1   1.2       0.17    8.0   0.4    2.1  2  WP_028314314.1  dihydrolipoyl dehydrogenase family protein [D
     0.0064   12.7   2.9      0.016   11.4   0.7    2.4  3  WP_028313649.1  tRNA uridine-5-carboxymethylaminomethyl(34) s
     0.0069   12.6   0.4       0.46    6.6   0.0    2.2  2  WP_157468646.1  FAD-dependent oxidoreductase [Desulfatibacill
  ------ inclusion threshold ------
      0.011   11.9   0.0      0.015   11.4   0.0    1.2  1  WP_028314994.1  FAD-dependent oxidoreductase [Desulfatibacill
      0.014   11.5   0.0      0.027   10.6   0.0    1.4  1  WP_084511224.1  CoB-CoM heterodisulfide reductase HdrA2 [Desu
      0.015   11.5   0.0      0.021   11.0   0.0    1.1  1  WP_028313301.1  FAD-dependent oxidoreductase [Desulfatibacill
      0.028   10.6   0.7      0.059    9.5   0.1    1.7  2  WP_028313492.1  sulfide-dependent adenosine diphosphate thiaz
      0.033   10.4   0.9       0.26    7.4   0.2    2.0  2  WP_028316473.1  FAD-dependent oxidoreductase [Desulfatibacill
      0.063    9.4   3.6      0.074    9.2   0.1    2.4  3  WP_028313467.1  NAD(P)/FAD-dependent oxidoreductase [Desulfat
      0.069    9.3   0.2      0.089    8.9   0.2    1.1  1  WP_028315687.1  flavin monoamine oxidase family protein [Desu
        0.2    7.7   3.1       0.46    6.6   0.1    2.0  2  WP_035220034.1  GMC family oxidoreductase N-terminal domain-c
        1.3    5.1   6.3        1.5    4.9   0.3    2.4  3  WP_028313339.1  FAD-dependent oxidoreductase [Desulfatibacill


Domain annotation for each sequence (and alignments):
>> WP_012610701.1  adenylyl-sulfate reductase subunit alpha [Desulfatibacillum aliphaticivorans]
   #    score  bias  c-Evalue  i-Evalue hmmfrom  hmm to    alifrom  ali to    envfrom  env to     acc
 ---   ------ ----- --------- --------- ------- -------    ------- -------    ------- -------    ----
   1 !  906.5   2.8  1.2e-275  2.1e-273      45     626 ..      15     655 ..       4     656 .] 0.96

  Alignments for each domain:
  == domain 1  score: 906.5 bits;  conditional E-value: 1.2e-275
  apra_Neukirchen_a  45 kelevveletDiLiiGGGmagcgAAveake.akdlkvvlveKAaierSGavAaGlsAinaYigenetpedyvryvrkdlmgivReDLvldia 135
                         ++ev+e e+DiLi+GGGma+cg+A+e+k+ a+d +++l++KAa+erSGavA+GlsAin+Y+g+n+  edyvr+vr+dlmg+vReDL++d++
     WP_012610701.1  15 LNPEVEEREVDILIVGGGMAACGTAFEIKKwAADKSILLCDKAAMERSGAVAQGLSAINTYVGTNS-KEDYVRMVRNDLMGLVREDLIFDLG 105
                        468999************************888********************************9.************************* PP

  apra_Neukirchen_a 136 rhvdevvkkleewGLpil.kdenGk..................yvrrGkwqikInGesyKpivAeaakkalgv.evlnrvfitdllvd..ed 205
                        rhvd++v+++eewGLp++ k ++Gk                  +vr+Gkwqi+InGesyK +vAeaak alg+ ++l+rvfi++l++d  e+
     WP_012610701.1 106 RHVDDSVHLFEEWGLPVWkKTDDGKnldgkkgqkmgtlksgaqPVRTGKWQIMINGESYKRVVAEAAKLALGEeNILERVFIVELVLDanEE 197
                        ******************8889999**********************************************999****************89 PP

  apra_Neukirchen_a 206 nrvaGAvgfsvrenkfyvikakavivatGGAagiyrprsvgegrgraWYppfntGsgyamgiraGAemttmEnrfvalRfKDtygPvgtial 297
                        nr+aGAvgfsvrenk+y+ik+++++va+GGA++iy+prsvgeg+graWYp++n+Gs+y+m++++GAe+++mEnrf ++RfKD+ygPvg+++l
     WP_012610701.1 198 NRIAGAVGFSVRENKIYIIKCNTMMVACGGAVNIYQPRSVGEGKGRAWYPVWNAGSTYTMCMKVGAELSMMENRFTPARFKDGYGPVGAWFL 289
                        ******************************************************************************************** PP

  apra_Neukirchen_a 298 lvkakavnalgeeyee......elkk..eYgkak.iptslRnyatleevkeGrgPiyldteealq....d......keleeelwedfLdmai 370
                        l+kak+ n lge y        el+k  +Yg+a+ +pt+lRn+++l e+keGrgPi++dt +al+    +      k+le+e+wedfLdm++
     WP_012610701.1 290 LFKAKTLNGLGEPYAGsdaakaELEKyaPYGTAAiTPTCLRNHLMLFEMKEGRGPIIMDTVTALAtlgeTmdkkelKHLESEAWEDFLDMTC 381
                        ***************99988876666778999999******************************66651667788**************** PP

  apra_Neukirchen_a 371 sqallwaeeniepekenvEiegtePyivGsHaacsGyWvdl..................ynrmtTvkgLfaaGdvaGgsphkfvsGslaeGr 444
                        +qa lw+++n+epek+n+Ei++tePy++GsH++c+G+W+                    ynrmtTv+gLf+aGd++G+s+hkf+sGs+aeGr
     WP_012610701.1 382 GQANLWCATNTEPEKKNSEIMPTEPYLLGSHSGCCGLWCSGpaedwvpasykwdyngvvYNRMTTVNGLFTAGDGVGCSGHKFSSGSHAEGR 473
                        ***************************************4444557899999999************************************* PP

  apra_Neukirchen_a 445 iAakaavkyildekdekpeldeeeveelkeeiykpletleekkkettagev.pnyitpeeleerlqkimdeYagGistnYetnekkLeiale 535
                        + aka+++++++++ +kp+l+ ++ eel++ ++kp+++++e +++tta ++ pnyi+p  +  rl+k ++eY +G++t+Y+t++k+Le+ ++
     WP_012610701.1 474 MVAKAMARFVKNNAGFKPALN-KSNEELVDLVWKPVKVFHEFSAYTTAVDInPNYIKPAGMALRLMKATHEYGAGTATFYQTSSKSLEVVMD 564
                        ********************9.899******************************************************************* PP

  apra_Neukirchen_a 536 klemLkedleklaAedlheLlrawElihRllvaeaviehllfRkEtRwpgyyeraDypelddenwkkfvnskydpetgeieiikrplvelv 626
                        +le+++ed+eklaA dlheL+rawE++hR++++ea+++h++fRkEtR+pg+y++aDyp +ddenw +fvnskydp+ g++e++k+++++++
     WP_012610701.1 565 LLETMREDCEKLAAGDLHELMRAWEIYHRIWTVEAHLRHIQFRKETRYPGFYYQADYPGQDDENWFCFVNSKYDPKAGTWECKKEDYIKII 655
                        ***************************************************************************************9997 PP

>> WP_028316015.1  FAD-dependent oxidoreductase [Desulfatibacillum aliphaticivorans]
   #    score  bias  c-Evalue  i-Evalue hmmfrom  hmm to    alifrom  ali to    envfrom  env to     acc
 ---   ------ ----- --------- --------- ------- -------    ------- -------    ------- -------    ----
   1 !   22.5   0.7   4.1e-08   7.1e-06      50      94 ..       4      47 ..       1      59 [. 0.90
   2 !   80.7   0.0   9.4e-26   1.6e-23     184     624 ..     140     562 ..     123     584 .. 0.74

  Alignments for each domain:
  == domain 1  score: 22.5 bits;  conditional E-value: 4.1e-08
  apra_Neukirchen_a 50 veletDiLiiGGGmagcgAAveakeakdlkvvlveKAaierSGav 94
                       + letD+L+iGGG ag  AA+ a+e+ ++kv+l+ K  + r Ga 
     WP_028316015.1  4 NYLETDVLVIGGGGAGFRAAIGAAEK-GAKVTLLSKGPLARCGAS 47
                       5689******************9975.69**************95 PP

  == domain 2  score: 80.7 bits;  conditional E-value: 9.4e-26
  apra_Neukirchen_a 184 kkalgvevlnrvfitdllvdednrvaGAvgfsvrenkfyvikakavivatGGAagiyrprsvgegrgraWYppfntGsgyamgiraGAemtt 275
                        ++ lgv+  + ++++dl++ ed+ vaG ++++vr+++f  +kakav++a GG  + + p+               +G g+am++raGA+m  
     WP_028316015.1 140 RS-LGVTFREDIAMLDLVL-EDGAVAGGLALDVRSGEFIRFKAKAVVMASGGWHKAFWPNTGMRD---------LSGDGMAMAMRAGAKMGN 220
                        33.688999**********.88*************************************987443.........59**************** PP

  apra_Neukirchen_a 276 mEn.rfvalRfKD......tygPvgtiallvkakavnalgeeyeeelkkeY.......gkak.iptslRnyatleevkeGr.gPiyldteea 351
                        mE   f+   f D        +P  +++l v+ k +n+++ee+++   k Y       g+ +    s+  +a ++e+++G+ gP      ++
     WP_028316015.1 221 MEFiTFCCNVFYDppiwrgSLAPY-VMSLIVGGKLTNSEDEEFLN---K-YdpfviqtGTFTeWNKSVLSHASMQEIRAGKaGPH----GGI 303
                        *95246655555522222145554.678999*************4...3.33336644333335788899**********85664....455 PP

  apra_Neukirchen_a 352 lqdkeleeelwedfLdmaisqa.llwaeeniepekenvEiegtePyivGsHaa..csGyWvdlynrmtTvkgLfaaGdv.aGgsphkfvsGs 439
                            ++ +  we+ ++m  s++  +w  + i+ ++    ++  eP  vG   +    G+ v+  + +tT++gLfaaG++  G+ ++  +  +
     WP_028316015.1 304 --FYSRGDVPWEN-IEMVASIIfPKWKYKAIDLSTWAKKLQDGEPVEVGPAVEyfEGGICVNE-KFETTIPGLFAAGECtLGAFGSNRIFSA 391
                        ..34556677887.66766655169*********************99987652258999999.*************852688887765556 PP

  apra_Neukirchen_a 440 lae....GriAakaavkyildekdekpeldeeeveelkeeiykpletleekkkettagevpnyitpeeleerlqkimdeYagGistnYetne 527
                        ++e    G  A+++a+++++++++   + +++++++l e    p    ++k    ++g      +p +++ rlq+  + + g i +  e+ +
     WP_028316015.1 392 ITEmlvhGVDAGENAAEFAKSSAA--AAASDAAYATLEEAASVP----LTK----SQG-----ANPAKVRRRLQEAAHAWLGPIRSGEEMDK 468
                        655111155566666665543322..233333333333333333....222....234.....89********************9877776 PP

  apra_Neukirchen_a 528 kkLeialeklemLkedleklaAedl.heLlrawElihRllvaeaviehllfRkEtRwpgyyeraDypelddenwkkfvnskydpetgeieii 618
                            i + k + L + + + +A+ + +e + a El + +l  e+ ++  l+R E+R  g + r D+pe+d++nw +  +s    + g++++ 
     WP_028316015.1 469 LLGLIQEIKENDLPNLALTSNARAYnKEWVDALELPNLVLLLETSVRSALARTESR--GVHFREDHPETDNDNWLQ--ESVATLNGGSVDVG 556
                        5544444455566666666666654279****************************..8899************65..45455568888888 PP

  apra_Neukirchen_a 619 krplve 624
                        +rp+++
     WP_028316015.1 557 HRPITQ 562
                        888855 PP

>> WP_015949058.1  L-aspartate oxidase [Desulfatibacillum aliphaticivorans]
   #    score  bias  c-Evalue  i-Evalue hmmfrom  hmm to    alifrom  ali to    envfrom  env to     acc
 ---   ------ ----- --------- --------- ------- -------    ------- -------    ------- -------    ----
   1 !   67.8   3.6   7.9e-22   1.4e-19      52     604 ..       3     537 ..       1     542 [. 0.83

  Alignments for each domain:
  == domain 1  score: 67.8 bits;  conditional E-value: 7.9e-22
  apra_Neukirchen_a  52 letDiLiiGGGmagcgAAveakeakdlkvvlveKAaierSGavAaGlsAinaYigenetpedyvryvrkdlmgivReDLvldiarhvdevvk 143
                         + D+L+iG G++g   A++a+++ ++ v +  K  ++ S   A+G  A   + + + + + +++  ++  +g++ e++v  + +   + ++
     WP_015949058.1   3 YNFDFLVIGSGVGGLTFALKAAQHGSVAV-ITKKGITDTSTEAAQGGVA-SVFSKLD-SFDLHIQDTHAAGDGLCDEEVVEMVVKGGPDRIR 91 
                        678******************99876665.6899999****99999666.3444444.4889999999999********************* PP

  apra_Neukirchen_a 144 kleewGLpil..kdenGk.............yvrrGkwqikInGesyKpivAeaakkalgvevlnrvfitdllvd............ednrv 208
                        +l ++G+ +   ++++G+               +r  +   + G ++  ++ ++++++ +++v++  +++dl++             +++ +
     WP_015949058.1  92 ELIDMGVQFNlkQEKEGEgepelslgregghSRQRIVHAQDMTGREIERVLVQNVREHDRITVFEDHIAIDLVTYsmrmkrgivvtsHEEAC 183
                        ******9988734455669999999888887666667777899****************99*****99999998788899******9889** PP

  apra_Neukirchen_a 209 aGAvgfsvrenkfyvikakavivatGGAagiyrprsvgegrgraWYppfntGsgyamgiraGAemttmEn.rfvalRfKDtygP...vgtia 296
                        +GA+ ++ + n++++++ k +++atGGA ++y   s+         p   tG g am+ raGA +  +E  +f ++ +    +    +   +
     WP_015949058.1 184 CGAYVLDSKANEVHTFSGKITLLATGGAGKVYLYTSN---------PDIATGDGIAMAYRAGARVANLEFvQFHPTCMYHPDAKnflISEAV 266
                        ********************************99888.........8899******************942455554433333222245555 PP

  apra_Neukirchen_a 297 llvkakavnalgeeyeeelkkeYgkakiptslRnya..t.leevkeGrgPiyldteealqdkeleeelwedfLdmaisqallwaeeniepek 385
                         + +a   +++g+ ++   +k Y+ +k  ++  + a  + +e  k+G   +yld ++        + ++e f    +++  +  + +++ +k
     WP_015949058.1 267 RGEGAVLLDSKGNAFM---EK-YDPQKDLACRDVVAraIdTELKKSGDDSVYLDISHK-----DAAFVKERF----PNIYEKCYSFGVDMTK 345
                        56678899********...77.844442233333320030344578999****99888.....555566666....66777888899***** PP

  apra_Neukirchen_a 386 envEiegtePyivGsHaacsGyWvdlynrmtTvkgLfaaGdvaGgsphkfvsGslaeGriAakaavkyildekdekpeldeeeveelkeeiy 477
                        e++ + ++  y+ G+ a+      dl + +t +  L+  G++a        +G +   r+A+++ ++ ++       + ++++v+el +   
     WP_015949058.1 346 EPIPVVPAAHYMCGGVAT------DL-DGRTDIARLYVVGETA-------CTGLHGANRLASNSLLEALVYA----DRASKRAVAELESGAL 419
                        *******99999999999......99.**************98.......59*****************854....3456788899999999 PP

  apra_Neukirchen_a 478 kpletleekkke.ttagevpnyitpeeleerlqkimdeYagGistnYetnekkLeialeklemLkedleklaAedlheLlrawElihRllva 568
                        +p+ +l+  ++  tt++   + i +    +++ + m +Y+g +      ++k+L++a+++ e + +++++    d++    + El++  lva
     WP_015949058.1 420 TPYPELLPWDEVgTTDS--DEAIMVTANWDEIRRFMWNYVGIVR-----SNKRLQRAQNRAENIAQEINEYYW-DFKITSDLVELRNLALVA 503
                        99888887765524444..67899999999**********9887.....5699*************9999875.99999999********** PP

  apra_Neukirchen_a 569 eaviehllfRkEtRwpgyyeraDypelddenwkkfv 604
                        ++vi+  + R+E+R  g +++ +ype++de+wkk +
     WP_015949058.1 504 KLVIRCAMRRQESR--GLHYNIEYPEKNDERWKKNT 537
                        **************..99**************9866 PP

>> WP_028314425.1  fumarate reductase/succinate dehydrogenase flavoprotein subunit [Desulfatibacillum aliphaticivorans]
   #    score  bias  c-Evalue  i-Evalue hmmfrom  hmm to    alifrom  ali to    envfrom  env to     acc
 ---   ------ ----- --------- --------- ------- -------    ------- -------    ------- -------    ----
   1 !   22.8   0.5   3.2e-08   5.6e-06      47     240 ..      28     233 ..       6     248 .. 0.84
   2 !    7.1   0.0    0.0018      0.32     401     427 ..     401     426 ..     384     429 .. 0.90

  Alignments for each domain:
  == domain 1  score: 22.8 bits;  conditional E-value: 3.2e-08
  apra_Neukirchen_a  47 levveletDiLiiGGGmagcgAAveake.akdlkvvlv.eKAaierSGavAaGlsAinaYigenet.pedyvryvrkdlmgivReDLvldia 135
                        +  ++ + +i+++G G ag  AA  ++e   ++++ ++ +     +S a   G++A   Y +++++    + + v+   +  +Re  v+ +a
     WP_028314425.1  28 P-ANKRKFNIIVVGSGLAGGSAAASLAElGYNVQCFCIqDSPRRAHSIAAQGGINAAKNYPNDGDSvFRLFYDTVKG-GDFRARESNVYRLA 117
                        3.445589********************555998876615667778888888**********998624556666664.45569********* PP

  apra_Neukirchen_a 136 rhvdevvkkleewGLpilkdenGk..............yvrrGkwqikInGesyKpivAeaakkalgvevlnrvfitdllvdednrvaGAvg 213
                           ++ +++    G+p+ ++  G               + +rG+   ++    y  ++ + a k  +v+++ r  ++dl+v  +++  G + 
     WP_028314425.1 118 MCSNSIIDQCAAQGVPFAREYGGGlanrsfggaqvsrtFYARGQTGQQLLLGAYSALMRQVAAK--KVTMMPRREMLDLVV-VNGKARGIIV 206
                        ******************98877799************77888887777777999999999988..589************.88******** PP

  apra_Neukirchen_a 214 fsvrenkfyvikakavivatGGAagiy 240
                         ++ ++++    a av+++tGG  + y
     WP_028314425.1 207 RNLITGELERHAAHAVVLCTGGYGNTY 233
                        **********************98877 PP

  == domain 2  score: 7.1 bits;  conditional E-value: 0.0018
  apra_Neukirchen_a 401 HaacsGyWvdlynrmtTvkgLfaaGdv 427
                        H ++ G+Wvd  n m+ ++gLf  G++
     WP_028314425.1 401 HYTMGGLWVDY-NLMSNLEGLFVLGEA 426
                        77889*****9.***********9986 PP

>> WP_015947172.1  thioredoxin-disulfide reductase [Desulfatibacillum aliphaticivorans]
   #    score  bias  c-Evalue  i-Evalue hmmfrom  hmm to    alifrom  ali to    envfrom  env to     acc
 ---   ------ ----- --------- --------- ------- -------    ------- -------    ------- -------    ----
   1 !   15.7   0.2   4.5e-06   0.00078      53      88 ..       5      39 ..       1      40 [. 0.89
   2 !    6.7   0.1    0.0023      0.41     407     456 ..     259     307 ..     234     310 .] 0.77

  Alignments for each domain:
  == domain 1  score: 15.7 bits;  conditional E-value: 4.5e-06
  apra_Neukirchen_a 53 etDiLiiGGGmagcgAAveakeakdlkvvlveKAai 88
                       + D LiiGGG +g  A + a++a ++kv+l+eKA++
     WP_015947172.1  5 HYDCLIIGGGPGGLTAGIYAARA-GMKVLLLEKASV 39
                       68****************99986.59********86 PP

  == domain 2  score: 6.7 bits;  conditional E-value: 0.0023
  apra_Neukirchen_a 407 yWv.dlynrmtTvkgLfaaGdvaGgsphkfvsGslaeGriAakaavkyild 456
                        + v d  + +t+v+g+fa Gdv   +p + v  ++ ++ iAa +a +y+++
     WP_015947172.1 259 FIVtD-ARMQTSVPGVFAVGDVR-NTPLRQVATAVGDAAIAAVSAEHYVEQ 307
                        33323.478899*********97.6899***************99999865 PP

>> WP_015947539.1  hydrogenase iron-sulfur subunit [Desulfatibacillum aliphaticivorans]
   #    score  bias  c-Evalue  i-Evalue hmmfrom  hmm to    alifrom  ali to    envfrom  env to     acc
 ---   ------ ----- --------- --------- ------- -------    ------- -------    ------- -------    ----
   1 !   22.0   2.7   5.5e-08   9.6e-06      44      95 ..       2      56 ..       1      76 [. 0.82

  Alignments for each domain:
  == domain 1  score: 22.0 bits;  conditional E-value: 5.5e-08
  apra_Neukirchen_a 44 kkelevveletDiLiiGGGmagcgAAveakeakdlkvvlveK....AaierSGavA 95
                       +++ +++++ tD+L+iGGG+ag  AA+e++  +++kvvl  K    A+  + GavA
     WP_015947539.1  2 NADKKIIQIATDVLVIGGGTAGVAAALEVAG-QGYKVVLTSKedkvAQEAKDGAVA 56
                       55678999********************996.568888887644455666677776 PP

>> WP_028314237.1  FAD-dependent oxidoreductase [Desulfatibacillum aliphaticivorans]
   #    score  bias  c-Evalue  i-Evalue hmmfrom  hmm to    alifrom  ali to    envfrom  env to     acc
 ---   ------ ----- --------- --------- ------- -------    ------- -------    ------- -------    ----
   1 !   18.1   0.3   8.4e-07   0.00015      44      85 ..      45      85 ..       5      87 .. 0.65
   2 ?   -1.6   0.0       0.8   1.4e+02     207     237 ..     341     371 ..     333     372 .. 0.83
   3 ?    1.0   0.0      0.12        22     418     452 ..     470     510 ..     461     511 .] 0.68

  Alignments for each domain:
  == domain 1  score: 18.1 bits;  conditional E-value: 8.4e-07
  apra_Neukirchen_a 44 kkelevveletDiLiiGGGmagcgAAveakeakdlkvvlveK 85
                       ++ +++   ++D+LiiG G ag  AA ea+ + ++k v++eK
     WP_028314237.1 45 RALPQQWDETVDVLIIGSGFAGLAAAAEAAAT-GAKTVILEK 85
                       23466777899*****************9964.567777777 PP

  == domain 2  score: -1.6 bits;  conditional E-value: 0.8
  apra_Neukirchen_a 207 rvaGAvgfsvrenkfyvikakavivatGGAa 237
                         v+  + +++ e+  y i  +a+iv +GGA 
     WP_028314237.1 341 DVCSQAQINLGEKPTYSIFNEAMIVKMGGAQ 371
                        567777788999999**************95 PP

  == domain 3  score: 1.0 bits;  conditional E-value: 0.12
  apra_Neukirchen_a 418 vkgLfaaGdvaGgsphkfvsG......slaeGriAakaavk 452
                        ++ L+aaG+v Gg       G      +++ GriA+++a+k
     WP_028314237.1 470 IPKLYAAGEVTGGIHGSNRLGsnaipdCVVFGRIAGRNAAK 510
                        789*********97544444411222256678888887765 PP

>> WP_084511276.1  FAD-dependent oxidoreductase [Desulfatibacillum aliphaticivorans]
   #    score  bias  c-Evalue  i-Evalue hmmfrom  hmm to    alifrom  ali to    envfrom  env to     acc
 ---   ------ ----- --------- --------- ------- -------    ------- -------    ------- -------    ----
   1 !   14.5   0.2     1e-05    0.0018      35      85 ..     359     408 ..     325     410 .. 0.63
   2 ?    2.9   0.0     0.034       5.9      49      87 ..     496     539 ..     465     542 .. 0.82

  Alignments for each domain:
  == domain 1  score: 14.5 bits;  conditional E-value: 1e-05
  apra_Neukirchen_a  35 aallaalamkkelevveletDiLiiGGGmagcgAAveakeakdlkvvlveK 85 
                        ++  a ++ +k +e++     ++iiGGG ag  AA+ ake+ + +v+l eK
     WP_084511276.1 359 CNPKAGYESSKAIEKTASPKKVMIIGGGPAGMTAALAAKEK-GHDVTLYEK 408
                        222222333367888888999***************99874.578888888 PP

  == domain 2  score: 2.9 bits;  conditional E-value: 0.034
  apra_Neukirchen_a  49 vveletDiLiiGGGmagcgAAveake.ak....dlkvvlveKAa 87 
                        +v +   +++iGGG+ g  +A++++e  +     +k +lv++A+
     WP_084511276.1 496 KVSVGKKVVVIGGGAVGVETAMHLSEiGTlsgdAIKFLLVNQAE 539
                        55666789**************9999655777778888888886 PP

>> WP_157468414.1  FAD-dependent oxidoreductase [Desulfatibacillum aliphaticivorans]
   #    score  bias  c-Evalue  i-Evalue hmmfrom  hmm to    alifrom  ali to    envfrom  env to     acc
 ---   ------ ----- --------- --------- ------- -------    ------- -------    ------- -------    ----
   1 ?    4.2   0.1     0.014       2.5      47      86 ..       6      44 ..       1      47 [. 0.84
   2 !    4.7   0.0    0.0095       1.7      47      85 ..     247     285 ..     202     297 .. 0.70
   3 ?   -3.0   0.2       2.1   3.7e+02      50      75 ..     382     408 ..     360     418 .. 0.75
   4 !   10.0   0.0   0.00024     0.041      44      85 ..    1049    1096 ..    1011    1100 .. 0.64

  Alignments for each domain:
  == domain 1  score: 4.2 bits;  conditional E-value: 0.014
  apra_Neukirchen_a 47 levveletDiLiiGGGmagcgAAveakeakdlkvvlveKA 86
                       ++++e +  ++++G+G+ag  +A+ +++ +++ v lveK+
     WP_157468414.1  6 PDKKEATGSVMVVGAGIAGMQSALDLAN-SGYYVYLVEKS 44
                       567788889****************986.57999999997 PP

  == domain 2  score: 4.7 bits;  conditional E-value: 0.0095
  apra_Neukirchen_a  47 levve.letDiLiiGGGmagcgAAveakeakdlkvvlveK 85 
                        ++v+e  +  + i+G+G ag  +A+ +++ +++kv++ eK
     WP_157468414.1 247 PQVEEaRDEKVAIVGAGPAGLTTAYFLAQ-RGYKVTIYEK 285
                        3333325788***************9986.579****999 PP

  == domain 3  score: -3.0 bits;  conditional E-value: 2.1
  apra_Neukirchen_a  50 veletDiLiiGGGmagcgAAveake.a 75 
                        vel   +++iGGG+ +   A+ ak+  
     WP_157468414.1 382 VELGKRVVVIGGGNVAIDVALVAKRlG 408
                        455667899999999999999998843 PP

  == domain 4  score: 10.0 bits;  conditional E-value: 0.00024
  apra_Neukirchen_a   44 k.......kelevveletDiLiiGGGmagcgAAveakeakdlkvvlveK 85  
                         +        e ++  ++   L++GGG+ag  AA+ +  + + +vvl+eK
     WP_157468414.1 1049 AraatlnpLEEKKLSVNRRCLVVGGGVAGMTAALALGDQ-GFEVVLLEK 1096
                         02233322222344467789**************99864.699999998 PP

>> WP_157468654.1  FAD-dependent oxidoreductase [Desulfatibacillum aliphaticivorans]
   #    score  bias  c-Evalue  i-Evalue hmmfrom  hmm to    alifrom  ali to    envfrom  env to     acc
 ---   ------ ----- --------- --------- ------- -------    ------- -------    ------- -------    ----
   1 !    8.1   0.1    0.0009      0.16      54      87 ..       8      40 ..       1      42 [. 0.84
   2 !    8.3   0.0   0.00079      0.14      44      75 ..     580     617 ..     542     639 .. 0.65

  Alignments for each domain:
  == domain 1  score: 8.1 bits;  conditional E-value: 0.0009
  apra_Neukirchen_a 54 tDiLiiGGGmagcgAAveakeakdlkvvlveKAa 87
                         +L++GGG+ag  A++ ++  ++++v lveK+a
     WP_157468654.1  8 GSVLVVGGGIAGIQATLDLAD-SGYRVHLVEKSA 40
                       579**************9986.579******975 PP

  == domain 2  score: 8.3 bits;  conditional E-value: 0.00079
  apra_Neukirchen_a  44 k....kele..vveletDiLiiGGGmagcgAAveakea 75 
                        k    k l+  +v ++   L+iGGG+ag  +A+ ++e+
     WP_157468654.1 580 KavrnKALTrlKVDVNQKALVIGGGVAGMTSALSLAEQ 617
                        0222222221244567789**************99875 PP

>> WP_028313758.1  FAD-dependent oxidoreductase [Desulfatibacillum aliphaticivorans]
   #    score  bias  c-Evalue  i-Evalue hmmfrom  hmm to    alifrom  ali to    envfrom  env to     acc
 ---   ------ ----- --------- --------- ------- -------    ------- -------    ------- -------    ----
   1 !    9.7   0.2   0.00029      0.05      53      83 ..       2      33 ..       1      37 [. 0.85
   2 ?    0.6   0.0      0.17        29      49      84 ..     137     172 ..      99     173 .. 0.81
   3 ?   -2.4   0.1       1.4   2.4e+02     158     174 ..     198     214 ..     193     238 .. 0.69
   4 !    5.8   0.0    0.0045      0.78     407     428 ..     258     278 ..     252     282 .. 0.88

  Alignments for each domain:
  == domain 1  score: 9.7 bits;  conditional E-value: 0.00029
  apra_Neukirchen_a 53 etDiLiiGGGmagcgAAveake.akdlkvvlv 83
                       +++i+i+GGG ag ++A++ak+   + +v ++
     WP_028313758.1  2 DCNIVIVGGGPAGVITALTAKSvYPEKSVYII 33
                       789******************95448888776 PP

  == domain 2  score: 0.6 bits;  conditional E-value: 0.17
  apra_Neukirchen_a  49 vveletDiLiiGGGmagcgAAveakeakdlkvvlve 84 
                        + +    ++i+GGG  g   A e+ ++ d++v +ve
     WP_028313758.1 137 KARAAKRVVILGGGFIGAEFADELTRNPDAEVHIVE 172
                        444566799***********************9998 PP

  == domain 3  score: -2.4 bits;  conditional E-value: 1.4
  apra_Neukirchen_a 158 GkyvrrGkwqikInGes 174
                        G  v++G++ i+I Ge 
     WP_028313758.1 198 GVQVHTGRRAISIGGED 214
                        55677777777777774 PP

  == domain 4  score: 5.8 bits;  conditional E-value: 0.0045
  apra_Neukirchen_a 407 yWvdlynrmtTvkgLfaaGdva 428
                        +Wvd    +tTvk +fa Gd+a
     WP_028313758.1 258 IWVDS-YMRTTVKSVFAVGDCA 278
                        8****.788***********86 PP

>> WP_028313610.1  glycerol-3-phosphate dehydrogenase/oxidase [Desulfatibacillum aliphaticivorans]
   #    score  bias  c-Evalue  i-Evalue hmmfrom  hmm to    alifrom  ali to    envfrom  env to     acc
 ---   ------ ----- --------- --------- ------- -------    ------- -------    ------- -------    ----
   1 !    7.0   0.0    0.0019      0.33      49      85 ..      12      47 ..       2      67 .. 0.75
   2 !    7.0   0.0     0.002      0.35     190     244 ..     181     234 ..     171     242 .. 0.85

  Alignments for each domain:
  == domain 1  score: 7.0 bits;  conditional E-value: 0.0019
  apra_Neukirchen_a 49 vveletDiLiiGGGmagcgAAveakeakdlkvvlveK 85
                       +   + D++iiGGG+ g g   ea +  +lk +lve+
     WP_028313610.1 12 ISAEDWDLIIIGGGVTGAGILREAVRR-NLKTLLVEQ 47
                       455789***********9988888764.588888886 PP

  == domain 2  score: 7.0 bits;  conditional E-value: 0.002
  apra_Neukirchen_a 190 evlnrvfitdllvdednrvaGAvgfsvrenkfyvikakavivatGGAagiyrprs 244
                          ln + +tdll  e++rv+G+   ++ ++     kak+vi atG  a  +r++ 
     WP_028313610.1 181 VALNYCKVTDLLK-EEGRVCGVELEDTVSGGKMQAKAKQVINATGAWADDFRSKV 234
                        568999*******.77*******999999999*************9999999864 PP

>> WP_028314038.1  FAD-dependent oxidoreductase [Desulfatibacillum aliphaticivorans]
   #    score  bias  c-Evalue  i-Evalue hmmfrom  hmm to    alifrom  ali to    envfrom  env to     acc
 ---   ------ ----- --------- --------- ------- -------    ------- -------    ------- -------    ----
   1 !    6.6   0.1    0.0025      0.44      56      85 ..     401     431 ..     353     432 .. 0.83
   2 !    7.4   0.1    0.0014      0.25      51      84 ..     522     555 ..     480     559 .. 0.80

  Alignments for each domain:
  == domain 1  score: 6.6 bits;  conditional E-value: 0.0025
  apra_Neukirchen_a  56 iLiiGGGmagcgAAveakeak.dlkvvlveK 85 
                        + +iGGG+ag  AA++++ a  ++ +  +eK
     WP_028314038.1 401 VAVIGGGVAGISAAWQLRMAGhEAVIYDMEK 431
                        789**************99553666665665 PP

  == domain 2  score: 7.4 bits;  conditional E-value: 0.0014
  apra_Neukirchen_a  51 eletDiLiiGGGmagcgAAveakeakdlkvvlve 84 
                        +    ++iiG+G+ gc  A+ea++   ++++l++
     WP_028314038.1 522 KPGKSVVIIGAGNVGCDVATEAHRLGATEITLID 555
                        4456799*****************9999999987 PP

>> WP_028315420.1  dihydrolipoyl dehydrogenase family protein [Desulfatibacillum aliphaticivorans]
   #    score  bias  c-Evalue  i-Evalue hmmfrom  hmm to    alifrom  ali to    envfrom  env to     acc
 ---   ------ ----- --------- --------- ------- -------    ------- -------    ------- -------    ----
   1 !   14.0   0.1   1.4e-05    0.0025      53      88 ..       3      37 ..       1      61 [. 0.81

  Alignments for each domain:
  == domain 1  score: 14.0 bits;  conditional E-value: 1.4e-05
  apra_Neukirchen_a 53 etDiLiiGGGmagcgAAveakeakdlkvvlveKAai 88
                       + D+++iG G+ag  AA+ ++e ++ kv ++eK+ +
     WP_028315420.1  3 SYDVVVIGSGTAGQTAAYALEE-QGFKVAVIEKSPT 37
                       57****************9876.579*******865 PP

>> WP_028314247.1  NAD(P)/FAD-dependent oxidoreductase [Desulfatibacillum aliphaticivorans]
   #    score  bias  c-Evalue  i-Evalue hmmfrom  hmm to    alifrom  ali to    envfrom  env to     acc
 ---   ------ ----- --------- --------- ------- -------    ------- -------    ------- -------    ----
   1 !   14.0   0.0   1.4e-05    0.0025      51      85 ..      27      62 ..      10      71 .. 0.90

  Alignments for each domain:
  == domain 1  score: 14.0 bits;  conditional E-value: 1.4e-05
  apra_Neukirchen_a 51 eletDiLiiGGGmagcgAAveakeak.dlkvvlveK 85
                        +++D+ i+GGG  g  +A+++k+a+ dl+v ++e 
     WP_028314247.1 27 DIKVDVAIVGGGFTGLSTALHLKKAEpDLRVAILES 62
                       5799********************777******985 PP

>> WP_015947540.1  FAD-dependent oxidoreductase [Desulfatibacillum aliphaticivorans]
   #    score  bias  c-Evalue  i-Evalue hmmfrom  hmm to    alifrom  ali to    envfrom  env to     acc
 ---   ------ ----- --------- --------- ------- -------    ------- -------    ------- -------    ----
   1 !   13.0   0.0     3e-05    0.0052      56      86 ..       8      37 ..       2      39 .. 0.87
   2 ?   -3.3   0.4       2.6   4.5e+02     420     454 ..     370     401 ..     369     404 .. 0.84

  Alignments for each domain:
  == domain 1  score: 13.0 bits;  conditional E-value: 3e-05
  apra_Neukirchen_a 56 iLiiGGGmagcgAAveakeakdlkvvlveKA 86
                        L+iGGG+ag  AA+e++++ +++v lveK+
     WP_015947540.1  8 ALVIGGGIAGLTAAWELAQS-QVDVELVEKS 37
                       69***************975.5889999996 PP

  == domain 2  score: -3.3 bits;  conditional E-value: 2.6
  apra_Neukirchen_a 420 gLfaaGdvaGgsphkfvsGslaeGriAakaavkyi 454
                        g+f aG +aG    k +  s+a++  Aa +a+kyi
     WP_015947540.1 370 GVFLAGTAAG---PKNIPASMAQAGFAASEALKYI 401
                        7888888776...5789999***********9998 PP

>> WP_035217777.1  FAD-dependent oxidoreductase [Desulfatibacillum aliphaticivorans]
   #    score  bias  c-Evalue  i-Evalue hmmfrom  hmm to    alifrom  ali to    envfrom  env to     acc
 ---   ------ ----- --------- --------- ------- -------    ------- -------    ------- -------    ----
   1 !    7.6   0.9    0.0013      0.23      56      87 ..       9      39 ..       2      47 .. 0.87
   2 ?    3.6   0.0     0.021       3.6      49      83 ..     591     624 ..     544     628 .. 0.65

  Alignments for each domain:
  == domain 1  score: 7.6 bits;  conditional E-value: 0.0013
  apra_Neukirchen_a 56 iLiiGGGmagcgAAveakeakdlkvvlveKAa 87
                       ++++GGG+ag  A++ +++ +++kv +veK a
     WP_035217777.1  9 VMVVGGGIAGIQASLDLAQ-SGYKVYMVEKTA 39
                       89**************996.579*******75 PP

  == domain 2  score: 3.6 bits;  conditional E-value: 0.021
  apra_Neukirchen_a  49 vveletDiLiiGGGmagcgAAveakeakdlkvvlv 83 
                        +  ++   ++iGGG++g  AA  ++  ++++  +v
     WP_035217777.1 591 QLLINQHAMVIGGGISGIAAAQALSA-QGYETSIV 624
                        333678899********988876665.44444444 PP

>> WP_169829413.1  glycerol-3-phosphate dehydrogenase/oxidase [Desulfatibacillum aliphaticivorans]
   #    score  bias  c-Evalue  i-Evalue hmmfrom  hmm to    alifrom  ali to    envfrom  env to     acc
 ---   ------ ----- --------- --------- ------- -------    ------- -------    ------- -------    ----
   1 ?    4.0   0.0     0.016       2.8      52      86 ..       8      41 ..       1      47 [. 0.79
   2 !    7.1   0.0    0.0018      0.32     187     234 ..     171     218 ..     161     232 .. 0.87

  Alignments for each domain:
  == domain 1  score: 4.0 bits;  conditional E-value: 0.016
  apra_Neukirchen_a 52 letDiLiiGGGmagcgAAveakeakdlkvvlveKA 86
                        e D+++iGGG+ g g   ea +  +l+ +lveK 
     WP_169829413.1  8 KEFDLIVIGGGITGAGILREAVRC-GLRTLLVEKQ 41
                       589**********99987777765.5888888885 PP

  == domain 2  score: 7.1 bits;  conditional E-value: 0.0018
  apra_Neukirchen_a 187 lgvevlnrvfitdllvdednrvaGAvgfsvrenkfyvikakavivatG 234
                        lg + ln  ++t++l de+n  +G++  +v++++ ++  ++avi atG
     WP_169829413.1 171 LGGTALNYTAATQILRDEENCAVGVAIQDVETGETFTAASRAVINATG 218
                        456889***********999999************************9 PP

>> WP_028314314.1  dihydrolipoyl dehydrogenase family protein [Desulfatibacillum aliphaticivorans]
   #    score  bias  c-Evalue  i-Evalue hmmfrom  hmm to    alifrom  ali to    envfrom  env to     acc
 ---   ------ ----- --------- --------- ------- -------    ------- -------    ------- -------    ----
   1 !    8.0   0.4   0.00097      0.17      53      86 ..       3      35 ..       1      68 [. 0.79
   2 ?    3.8   0.0     0.018       3.2     401     455 ..     285     335 ..     281     350 .. 0.84

  Alignments for each domain:
  == domain 1  score: 8.0 bits;  conditional E-value: 0.00097
  apra_Neukirchen_a 53 etDiLiiGGGmagcgAAveakeakdlkvvlveKA 86
                       + Di iiGGG++g  AA  a++  ++k +lveK 
     WP_028314314.1  3 DYDIGIIGGGAGGLTAASGAAQL-GAKTLLVEKE 35
                       689**************999875.4788999986 PP

  == domain 2  score: 3.8 bits;  conditional E-value: 0.018
  apra_Neukirchen_a 401 HaacsGyWvdlynrmtTvkgLfaaGdvaGgsphkfvsGslaeGriAakaavkyil 455
                        H+   G+ vd+ + +t  k ++a Gd+ Gg    +v G   eG iA  +a+  + 
     WP_028314314.1 285 HSP-RGMPVDK-RCRTKHKHIYAVGDCNGGLQFTHVAG--YEGGIALSNAILHLP 335
                        666.7888999.99****************99999988..699999888887664 PP

>> WP_028313649.1  tRNA uridine-5-carboxymethylaminomethyl(34) synthesis enzyme MnmG [Desulfatibacillum aliphaticivorans
   #    score  bias  c-Evalue  i-Evalue hmmfrom  hmm to    alifrom  ali to    envfrom  env to     acc
 ---   ------ ----- --------- --------- ------- -------    ------- -------    ------- -------    ----
   1 !   11.4   0.7   9.1e-05     0.016      54      75 ..       5      26 ..       2      37 .. 0.83
   2 ?   -1.7   0.0      0.85   1.5e+02     197     234 ..     123     154 ..      81     156 .. 0.81
   3 ?   -0.4   0.0      0.35        61     418     433 ..     359     374 ..     354     415 .. 0.87

  Alignments for each domain:
  == domain 1  score: 11.4 bits;  conditional E-value: 9.1e-05
  apra_Neukirchen_a 54 tDiLiiGGGmagcgAAveakea 75
                        Di++iG+G agc AA+ a++ 
     WP_028313649.1  5 YDIIVIGAGHAGCEAALAAARM 26
                       7****************99984 PP

  == domain 2  score: -1.7 bits;  conditional E-value: 0.85
  apra_Neukirchen_a 197 itdllvdednrvaGAvgfsvrenkfyvikakavivatG 234
                        i +l++d  +rvaG+v     ++  y ++a+avi+atG
     WP_028313649.1 123 INRLVLDG-DRVAGVV-----DHFGYEYQAEAVILATG 154
                        56666744.7777765.....67789999999999998 PP

  == domain 3  score: -0.4 bits;  conditional E-value: 0.35
  apra_Neukirchen_a 418 vkgLfaaGdvaGgsph 433
                        vkgL+aaG + G s+ 
     WP_028313649.1 359 VKGLYAAGQINGTSGY 374
                        89**********9985 PP

>> WP_157468646.1  FAD-dependent oxidoreductase [Desulfatibacillum aliphaticivorans]
   #    score  bias  c-Evalue  i-Evalue hmmfrom  hmm to    alifrom  ali to    envfrom  env to     acc
 ---   ------ ----- --------- --------- ------- -------    ------- -------    ------- -------    ----
   1 ?    3.9   0.1     0.017         3      56      85 ..       9      37 ..       3      41 .. 0.87
   2 !    6.6   0.0    0.0026      0.46      50      76 ..     592     618 ..     543     630 .. 0.66

  Alignments for each domain:
  == domain 1  score: 3.9 bits;  conditional E-value: 0.017
  apra_Neukirchen_a 56 iLiiGGGmagcgAAveakeakdlkvvlveK 85
                       ++++GGG+ag  +A+ ++e+ ++ v lveK
     WP_157468646.1  9 VMVVGGGIAGMQSALDLAES-GYYVYLVEK 37
                       89**************9974.688999998 PP

  == domain 2  score: 6.6 bits;  conditional E-value: 0.0026
  apra_Neukirchen_a  50 veletDiLiiGGGmagcgAAveakeak 76 
                          ++ + L+iGGG+ag  AA+ ++++ 
     WP_157468646.1 592 LSVNPNGLVIGGGVAGMAAALGLAKQG 618
                        3356688*************9988753 PP

>> WP_028314994.1  FAD-dependent oxidoreductase [Desulfatibacillum aliphaticivorans]
   #    score  bias  c-Evalue  i-Evalue hmmfrom  hmm to    alifrom  ali to    envfrom  env to     acc
 ---   ------ ----- --------- --------- ------- -------    ------- -------    ------- -------    ----
   1 ?   11.4   0.0   8.8e-05     0.015      56      86 ..       3      34 ..       1      42 [. 0.90

  Alignments for each domain:
  == domain 1  score: 11.4 bits;  conditional E-value: 8.8e-05
  apra_Neukirchen_a 56 iLiiGGGmagcgAAveakeak.dlkvvlveKA 86
                       +L+iGG +ag  AA +ak+ + d++v+++eK 
     WP_028314994.1  3 FLVIGGDAAGMSAASRAKRLSpDMEVIVLEKT 34
                       79*****************666*********7 PP

>> WP_084511224.1  CoB-CoM heterodisulfide reductase HdrA2 [Desulfatibacillum aliphaticivorans]
   #    score  bias  c-Evalue  i-Evalue hmmfrom  hmm to    alifrom  ali to    envfrom  env to     acc
 ---   ------ ----- --------- --------- ------- -------    ------- -------    ------- -------    ----
   1 ?   10.6   0.0   0.00016     0.027      44      85 ..     137     186 ..     103     191 .. 0.70

  Alignments for each domain:
  == domain 1  score: 10.6 bits;  conditional E-value: 0.00016
  apra_Neukirchen_a  44 k.........kelevveletDiLiiGGGmagcgAAveakeakdlkvvlveK 85 
                        +          + e++ l+   L++GGG+ag  AA+ ++ + + +vvlveK
     WP_084511224.1 137 SisrvsllapLQEETIPLTKKTLVLGGGVAGIQAALDLADN-GFDVVLVEK 186
                        2222333333345677788999***************9975.6999***99 PP

>> WP_028313301.1  FAD-dependent oxidoreductase [Desulfatibacillum aliphaticivorans]
   #    score  bias  c-Evalue  i-Evalue hmmfrom  hmm to    alifrom  ali to    envfrom  env to     acc
 ---   ------ ----- --------- --------- ------- -------    ------- -------    ------- -------    ----
   1 ?   11.0   0.0   0.00012     0.021      45      85 ..     136     176 ..      93     180 .. 0.72

  Alignments for each domain:
  == domain 1  score: 11.0 bits;  conditional E-value: 0.00012
  apra_Neukirchen_a  45 kelevve.letDiLiiGGGmagcgAAveakeakdlkvvlveK 85 
                        + ++ +e ++  i++iGGG+ g  AA+ a+   +++v++veK
     WP_028313301.1 136 EPYQLEEgTNRKIMVIGGGITGISAALDAAAV-GYDVTIVEK 176
                        444444436789****************9864.589999998 PP

>> WP_028313492.1  sulfide-dependent adenosine diphosphate thiazole synthase [Desulfatibacillum aliphaticivorans]
   #    score  bias  c-Evalue  i-Evalue hmmfrom  hmm to    alifrom  ali to    envfrom  env to     acc
 ---   ------ ----- --------- --------- ------- -------    ------- -------    ------- -------    ----
   1 ?    9.5   0.1   0.00034     0.059      50      84 ..      19      52 ..       2      66 .. 0.77
   2 ?   -1.7   0.1      0.83   1.5e+02     184     212 ..     112     138 ..     110     147 .. 0.87

  Alignments for each domain:
  == domain 1  score: 9.5 bits;  conditional E-value: 0.00034
  apra_Neukirchen_a 50 veletDiLiiGGGmagcgAAveakeakdlkvvlve 84
                       + le+D+ i+G+G +g +AA+ ++++ + kv + e
     WP_028313492.1 19 NFLEVDLAIVGAGPSGLVAATALAKE-GKKVAIFE 52
                       3479****************998874.45777766 PP

  == domain 2  score: -1.7 bits;  conditional E-value: 0.83
  apra_Neukirchen_a 184 kkalgvevlnrvfitdllvdednrvaGAv 212
                        kk +gv + n v + d+++ +++r++G+v
     WP_028313492.1 112 KK-AGVMINNSVSVEDVVC-REGRICGVV 138
                        44.789999**********.77*****97 PP

>> WP_028316473.1  FAD-dependent oxidoreductase [Desulfatibacillum aliphaticivorans]
   #    score  bias  c-Evalue  i-Evalue hmmfrom  hmm to    alifrom  ali to    envfrom  env to     acc
 ---   ------ ----- --------- --------- ------- -------    ------- -------    ------- -------    ----
   1 ?    7.4   0.2    0.0015      0.26      53      81 ..     377     404 ..     328     411 .. 0.72
   2 ?    1.2   0.0      0.11        19      56      87 ..     503     539 ..     474     540 .. 0.84

  Alignments for each domain:
  == domain 1  score: 7.4 bits;  conditional E-value: 0.0015
  apra_Neukirchen_a  53 etDiLiiGGGmagcgAAveakeakdlkvv 81 
                           iL++GGG ag  AA+ a++  + +v 
     WP_028316473.1 377 PKKILVVGGGPAGLAAATAAARR-GHQVS 404
                        4679*********9999888773.34444 PP

  == domain 2  score: 1.2 bits;  conditional E-value: 0.11
  apra_Neukirchen_a  56 iLiiGGGmagcgAAveakeak.....dlkvvlveKAa 87 
                        ++i+GGG+ g  +A+ ++e+       lk +lv KA+
     WP_028316473.1 503 VVIVGGGAVGIETALFLAEKGtlspeVLKFLLVHKAE 539
                        89************99998554777667888999885 PP

>> WP_028313467.1  NAD(P)/FAD-dependent oxidoreductase [Desulfatibacillum aliphaticivorans]
   #    score  bias  c-Evalue  i-Evalue hmmfrom  hmm to    alifrom  ali to    envfrom  env to     acc
 ---   ------ ----- --------- --------- ------- -------    ------- -------    ------- -------    ----
   1 ?    9.2   0.1   0.00042     0.074      54      83 ..       2      32 ..       1      36 [. 0.85
   2 ?   -2.5   0.0       1.5   2.6e+02      50      80 ..     139     170 ..     104     172 .. 0.67
   3 ?    0.5   0.2      0.19        32     413     457 ..     261     307 ..     250     327 .. 0.74

  Alignments for each domain:
  == domain 1  score: 9.2 bits;  conditional E-value: 0.00042
  apra_Neukirchen_a 54 tDiLiiGGGmagcgAAveakeak.dlkvvlv 83
                       t  Li+G G+ag+ AA ++++a+ + +++++
     WP_028313467.1  2 THYLIVGNGVAGTTAAETIRKADsQGRITIL 32
                       567******************6658888875 PP

  == domain 2  score: -2.5 bits;  conditional E-value: 1.5
  apra_Neukirchen_a  50 veletDiLiiGGGmagcgAAveake.akdlkv 80 
                         e  ++ ++iGGG+ g  A   + +  k+++v
     WP_028313467.1 139 AEKCANAVVIGGGVLGLEAGNALIKlGKKVRV 170
                        3445688999***9998887776664545555 PP

  == domain 3  score: 0.5 bits;  conditional E-value: 0.19
  apra_Neukirchen_a 413 nrmtTvkgLfaaGdvaGgsphkf..vsGslaeGriAakaavkyilde 457
                        +  t++  ++aaGdv+   ++ +     +  +GriA+++++ ++++ 
     WP_028313467.1 261 HMLTSMADVYAAGDVIEFEGRPYgiWPAASEQGRIAGNNMAGKTQEY 307
                        55688999*******98777777214567778999999999887544 PP

>> WP_028315687.1  flavin monoamine oxidase family protein [Desulfatibacillum aliphaticivorans]
   #    score  bias  c-Evalue  i-Evalue hmmfrom  hmm to    alifrom  ali to    envfrom  env to     acc
 ---   ------ ----- --------- --------- ------- -------    ------- -------    ------- -------    ----
   1 ?    8.9   0.2   0.00051     0.089      52      82 ..       4      33 ..       1      40 [. 0.78

  Alignments for each domain:
  == domain 1  score: 8.9 bits;  conditional E-value: 0.00051
  apra_Neukirchen_a 52 letDiLiiGGGmagcgAAveakeakdlkvvl 82
                        ++D++++G+G +g +AA+ ++ +++  v++
     WP_028315687.1  4 EKVDVIVVGAGLSGLYAACLLAAQNKS-VIV 33
                       579***************999886644.333 PP

>> WP_035220034.1  GMC family oxidoreductase N-terminal domain-containing protein [Desulfatibacillum aliphaticivorans]
   #    score  bias  c-Evalue  i-Evalue hmmfrom  hmm to    alifrom  ali to    envfrom  env to     acc
 ---   ------ ----- --------- --------- ------- -------    ------- -------    ------- -------    ----
   1 ?    6.6   0.1    0.0027      0.46      50      94 ..       2      46 ..       1      53 [. 0.77
   2 ?    1.5   0.4     0.088        15     180     235 ..     174     224 ..     168     229 .. 0.76

  Alignments for each domain:
  == domain 1  score: 6.6 bits;  conditional E-value: 0.0027
  apra_Neukirchen_a 50 veletDiLiiGGGmagcgAAveakeakdlkvvlveK.AaierSGav 94
                       +++etD++i G G +g   A e++ a + +vv++e+ A+ +  G v
     WP_035220034.1  2 KTIETDVVIAGSGPGGATVARELSLA-GKNVVILERgAHHKVRGNV 46
                       5799***************9999875.4678888872444445555 PP

  == domain 2  score: 1.5 bits;  conditional E-value: 0.088
  apra_Neukirchen_a 180 AeaakkalgvevlnrvfitdllvdednrvaGAvgfsvrenkfyvikakavivatGG 235
                         ea+k+  g++++n+  + +++  ++++ aG+++ ++ e+++  ++akav++a GG
     WP_035220034.1 174 EEAVKN--GAQLINKARVDRIME-KNGQAAGVLA-QTPEGEL-AVRAKAVVIAGGG 224
                        466666..779999987766555.8899999887.4556665.679*******999 PP

>> WP_028313339.1  FAD-dependent oxidoreductase [Desulfatibacillum aliphaticivorans]
   #    score  bias  c-Evalue  i-Evalue hmmfrom  hmm to    alifrom  ali to    envfrom  env to     acc
 ---   ------ ----- --------- --------- ------- -------    ------- -------    ------- -------    ----
   1 ?    4.9   0.3    0.0086       1.5      45      85 ..     230     270 ..     187     274 .. 0.64
   2 ?   -3.1   0.2       2.2   3.9e+02      53      81 ..     371     400 ..     339     426 .. 0.71
   3 ?    3.2   0.1     0.028       4.9     413     454 ..     509     548 ..     491     591 .. 0.82

  Alignments for each domain:
  == domain 1  score: 4.9 bits;  conditional E-value: 0.0086
  apra_Neukirchen_a  45 kele.vveletDiLiiGGGmagcgAAveakeakdlkvvlveK 85 
                        + ++   + +  i +iG G ag  AA   +++ ++ v++ eK
     WP_028313339.1 230 AAPQvAGKKDKKIAVIGSGPAGIAAAADFARQ-GVAVTVFEK 270
                        334423346889***************99985.578888887 PP

  == domain 2  score: -3.1 bits;  conditional E-value: 2.2
  apra_Neukirchen_a  53 etDiLiiGGGmagcgAAveake.akdlkvv 81 
                           + +iG G+++  AA  a++  +d+ +v
     WP_028313339.1 371 GEKLAVIGDGNSAFDAARAARRlGADVTIV 400
                        556889**********99999955566655 PP

  == domain 3  score: 3.2 bits;  conditional E-value: 0.028
  apra_Neukirchen_a 413 nrmtTvkgLfaaGdvaGgsphkfvsGslaeGriAakaavkyi 454
                        + +t+++g++aaGd++ g     v  s+a Gr  a a+++ +
     WP_028313339.1 509 ESQTSMPGVYAAGDAVNGPTT--VVRSMASGRSTADAICENL 548
                        57899***********88655..6779999999999999877 PP


Internal pipeline statistics summary:
-------------------------------------
Query model(s):                            1  (670 nodes)
Target sequences:                       5254  (1873814 residues searched)
Passed MSV filter:                       223  (0.0424439); expected 105.1 (0.02)
Passed bias filter:                      172  (0.032737); expected 105.1 (0.02)
Passed Vit filter:                        55  (0.0104682); expected 5.3 (0.001)
Passed Fwd filter:                        30  (0.00570994); expected 0.1 (1e-05)
Initial search space (Z):               5254  [actual number of targets]
Domain search space  (domZ):              30  [number of targets reported over threshold]
# CPU time: 0.14u 0.00s 00:00:00.14 Elapsed: 00:00:00.07
# Mc/sec: 16395.43
//
[ok]
