# Supplementary material for: Sulfur disproportionation occurs globally across anoxic habitats and has multiple mechanisms of independent evolutionary origin
Source: ISME J. 2026 Mar 2;20(1):wrag042. doi: 10.1093/ismejo/wrag042 (PMC12998232; doi:10.1093/ismejo/wrag042)
Supplement: Sup_File_1_HMM_wrag042 [file sup_file_1_hmm_wrag042.zip › SupFile1_HMM/SupFile1c_results/apra_Neukirchen_a-hmm-050_Desulfococcus_multivorans_Gottingen_1be1_GCF_002009335.txt]

# hmmsearch :: search profile(s) against a sequence database
# HMMER 3.4 (Aug 2023); http://hmmer.org/
# Copyright (C) 2023 Howard Hughes Medical Institute.
# Freely distributed under the BSD open source license.
# - - - - - - - - - - - - - - - - - - - - - - - - - - - - - - - - - - - -
# query HMM file:                  /Users/lukas/OneDrive/2023_Sulfur/20250723_HMM/profiles_all/apra_Neukirchen_a.hmm
# target sequence database:        /Users/lukas/OneDrive/2023_Sulfur/20250626_HMM/db_new/050_Desulfococcus_multivorans_Gottingen_1be1_GCF_002009335.fas
# - - - - - - - - - - - - - - - - - - - - - - - - - - - - - - - - - - - -

Query:       apra_Neukirchen_a  [M=670]
Scores for complete sequences (score includes all domains):
   --- full sequence ---   --- best 1 domain ---    -#dom-
    E-value  score  bias    E-value  score  bias    exp  N  Sequence       Description
    ------- ------ -----    ------- ------ -----   ---- --  --------       -----------
   1.6e-277  919.7   1.7   1.9e-277  919.4   1.7    1.0  1  WP_020877729.1  adenylyl-sulfate reductase subunit alpha [Des
    6.5e-15   51.9   2.2    1.2e-08   31.2   0.9    3.0  2  WP_020876254.1  L-aspartate oxidase [Desulfococcus multivoran
    2.7e-13   46.5   2.3    8.5e-07   25.0   1.3    2.2  2  WP_020877198.1  fumarate reductase/succinate dehydrogenase fl
    4.6e-06   22.6   0.6      0.008   11.9   0.0    2.1  2  WP_020876881.1  MULTISPECIES: glycerol-3-phosphate dehydrogen
    3.6e-05   19.7   0.3    4.7e-05   19.3   0.3    1.1  1  WP_159449724.1  MULTISPECIES: NAD(P)/FAD-dependent oxidoreduc
    6.2e-05   18.9   0.6      0.014   11.1   0.0    2.8  3  WP_020877217.1  FAD-dependent oxidoreductase [Desulfococcus m
    0.00018   17.4   0.4       0.12    8.0   0.0    2.2  2  WP_152495391.1  FAD-dependent oxidoreductase [Desulfococcus m
    0.00026   16.8   0.0    0.00045   16.0   0.0    1.3  1  WP_020877727.1  FAD-dependent oxidoreductase [Desulfococcus m
    0.00031   16.6   0.4        0.1    8.2   0.0    2.2  2  WP_020875986.1  MULTISPECIES: thioredoxin-disulfide reductase
    0.00034   16.4   2.3      0.093    8.4   0.1    3.0  4  WP_020876120.1  MULTISPECIES: thioredoxin-disulfide reductase
     0.0011   14.8   1.1      0.022   10.5   0.2    2.2  2  WP_020877964.1  MULTISPECIES: FAD-dependent oxidoreductase [D
     0.0012   14.6   2.2       0.23    7.1   0.2    2.2  2  WP_020877841.1  MULTISPECIES: FAD-dependent oxidoreductase [D
     0.0013   14.5   1.0        0.3    6.7   0.0    2.2  2  WP_020877373.1  MULTISPECIES: NAD(P)/FAD-dependent oxidoreduc
     0.0018   14.0   0.0     0.0023   13.7   0.0    1.1  1  WP_020876700.1  flavin monoamine oxidase family protein [Desu
     0.0042   12.8   0.0     0.0084   11.8   0.0    1.4  1  WP_020875847.1  FAD-dependent oxidoreductase [Desulfococcus m
     0.0043   12.8   0.1     0.0061   12.3   0.1    1.1  1  WP_020878278.1  NAD(P)/FAD-dependent oxidoreductase [Desulfoc
     0.0044   12.8   0.0     0.0082   11.9   0.0    1.4  1  WP_144016509.1  MULTISPECIES: CoB-CoM heterodisulfide reducta
     0.0055   12.4   1.5       0.15    7.7   0.2    2.2  2  WP_040414072.1  dihydrolipoyl dehydrogenase [Desulfococcus mu
     0.0074   12.0   0.1      0.011   11.5   0.1    1.2  1  WP_020875088.1  MULTISPECIES: dihydrolipoyl dehydrogenase [De
     0.0095   11.7   0.0       0.48    6.0   0.0    2.2  2  WP_020876773.1  FAD-dependent oxidoreductase [Desulfococcus m
  ------ inclusion threshold ------
      0.011   11.4   0.0      0.017   10.8   0.0    1.2  1  WP_020875845.1  MULTISPECIES: FAD-dependent oxidoreductase [D
      0.014   11.1   0.0      0.019   10.7   0.0    1.2  1  WP_020876563.1  MULTISPECIES: FAD-dependent oxidoreductase [D
      0.015   11.0   0.4      0.038    9.7   0.0    1.8  2  WP_020875993.1  dihydrolipoyl dehydrogenase family protein [D
      0.017   10.8   0.0      0.023   10.4   0.0    1.2  1  WP_020876982.1  electron transfer flavoprotein-ubiquinone oxi
      0.021   10.5   0.0       0.12    8.1   0.0    1.9  2  WP_020877988.1  FAD-dependent oxidoreductase [Desulfococcus m
      0.024   10.4   0.9      0.024   10.3   0.9    1.0  1  WP_020877288.1  MULTISPECIES: FAD-dependent oxidoreductase [D
      0.048    9.3   1.8      0.057    9.1   0.1    1.9  3  WP_020877699.1  MULTISPECIES: tRNA uridine-5-carboxymethylami


Domain annotation for each sequence (and alignments):
>> WP_020877729.1  adenylyl-sulfate reductase subunit alpha [Desulfococcus multivorans]
   #    score  bias  c-Evalue  i-Evalue hmmfrom  hmm to    alifrom  ali to    envfrom  env to     acc
 ---   ------ ----- --------- --------- ------- -------    ------- -------    ------- -------    ----
   1 !  919.4   1.7  1.4e-279  1.9e-277      45     626 ..      15     655 ..       3     657 .] 0.96

  Alignments for each domain:
  == domain 1  score: 919.4 bits;  conditional E-value: 1.4e-279
  apra_Neukirchen_a  45 kelevveletDiLiiGGGmagcgAAveake.akdlkvvlveKAaierSGavAaGlsAinaYigenetpedyvryvrkdlmgivReDLvldia 135
                        +++ev e e+DiLi+GGGma+cgAA+e+k+ a d kv+l++KAa+erSGavA+GlsAin+Yig+n+ p+dyvr+vr+dlmg+vReDL++d++
     WP_020877729.1  15 RDPEVDEREVDILIVGGGMAACGAAFEIKKwAGDKKVLLCDKAAMERSGAVAQGLSAINTYIGSNT-PDDYVRMVRNDLMGLVREDLIFDLG 105
                        579999************************777********************************9.************************* PP

  apra_Neukirchen_a 136 rhvdevvkkleewGLpil.kdenGk..................yvrrGkwqikInGesyKpivAeaakkalgv.evlnrvfitdllvd..ed 205
                         hvd++v+++eewGLpi+ k e+Gk                  +vr+Gkwqi+InGesyK ivAeaak alg+ ++++r+fi++ll+d  e+
     WP_020877729.1 106 CHVDDSVHLFEEWGLPIWkKTEDGKnldgkkgqkmgtlksgaaPVRTGKWQIMINGESYKRIVAEAAKLALGEdNIIERCFIVELLLDanEE 197
                        ******************99999*9**********************************************999****************89 PP

  apra_Neukirchen_a 206 nrvaGAvgfsvrenkfyvikakavivatGGAagiyrprsvgegrgraWYppfntGsgyamgiraGAemttmEnrfvalRfKDtygPvgtial 297
                        nr+aGAvgfsvrenk+y+ika++++va+GGA++iy+prsvgeg+graWYp++n+Gs+y+m++++GAe+++mEnrf ++RfKD+ygPvg+++l
     WP_020877729.1 198 NRIAGAVGFSVRENKVYIIKANTMMVACGGAVNIYQPRSVGEGKGRAWYPVWNAGSTYTMCMKVGAELSMMENRFTPARFKDGYGPVGAWFL 289
                        ******************************************************************************************** PP

  apra_Neukirchen_a 298 lvkakavnalgeeyee......elkk..eYgkak.iptslRnyatleevkeGrgPiyldteealq......d....keleeelwedfLdmai 370
                        l+kak+ n lge +        el+k  +Yg+a+ +pt+lRn+++l e+keGrgPi++dt +al+      d    k+le+e+wedfLdm++
     WP_020877729.1 290 LFKAKTLNGLGEAFAGsaaaksELEKyaPYGTAAiTPTCLRNHLMLFEMKEGRGPIIMDTVTALAelgktmDkkelKHLESEAWEDFLDMTC 381
                        ***************99988876666778999999******************************77665516788**************** PP

  apra_Neukirchen_a 371 sqallwaeeniepekenvEiegtePyivGsHaacsGyWv...dl...............ynrmtTvkgLfaaGdvaGgsphkfvsGslaeGr 444
                        +qa lw+++n+epek+n+E+++tePy++GsH++c+G+W+   d                ynrmtTv+gLf++Gd++G+s+hkf+sGs+aeGr
     WP_020877729.1 382 GQANLWCATNTEPEKKNSEVMPTEPYLLGSHSGCCGLWTsgpDFdwvpeaykikykgkvYNRMTTVNGLFTSGDGVGCSGHKFSSGSHAEGR 473
                        ***************************************77633778899999999************************************ PP

  apra_Neukirchen_a 445 iAakaavkyildekdekpeldeeeveelkeeiykpletleekkkettagev.pnyitpeeleerlqkimdeYagGistnYetnekkLeiale 535
                        +Aaka++k+++d++d+kp+l+ ++ eel++ +ykp++t++++ ++tta ++ p yi+p+ ++ rl+k ++eY +G++t+Y+t++k+Le+ ++
     WP_020877729.1 474 MAAKAMAKFVRDNADFKPTLK-QSKEELVDLVYKPVRTFLDNCNYTTAIDInPAYIKPNGMMYRLMKATHEYGAGTATFYQTSSKMLEVVMD 564
                        *********************.889******************************************************************* PP

  apra_Neukirchen_a 536 klemLkedleklaAedlheLlrawElihRllvaeaviehllfRkEtRwpgyyeraDypelddenwkkfvnskydpetgeieiikrplvelv 626
                        +l++++ed+eklaA dlheL+rawE+ hR++++ea+++h++fRkEtR+pg+y++aD+p +ddenw +fvnskydp+++e++i+k+++++++
     WP_020877729.1 565 LLQTMREDCEKLAAGDLHELMRAWEIEHRIWTVEAHLRHIQFRKETRYPGFYYQADFPGQDDENWFCFVNSKYDPAKKEWDIFKKEYIKII 655
                        ***************************************************************************************9998 PP

>> WP_020876254.1  L-aspartate oxidase [Desulfococcus multivorans]
   #    score  bias  c-Evalue  i-Evalue hmmfrom  hmm to    alifrom  ali to    envfrom  env to     acc
 ---   ------ ----- --------- --------- ------- -------    ------- -------    ------- -------    ----
   1 !   31.2   0.9   8.3e-11   1.2e-08      50     343 ..       3     310 ..       1     320 [. 0.76
   2 !   17.3   0.0   1.3e-06   0.00019     395     460 ..     349     416 ..     337     476 .. 0.82

  Alignments for each domain:
  == domain 1  score: 31.2 bits;  conditional E-value: 8.3e-11
  apra_Neukirchen_a  50 veletDiLiiGGGmagcgAAveakeak.dlkvvlveKAaierSGavAaGlsAinaYigenetpedyvryvrkdlmgivReDLvldiarhvde 140
                        ++ e D+LiiG G+ag  AA+ ++ea   + vv   +   e     A+G      Y gen++ +   + v +  +g +  + v  ++ +  e
     WP_020876254.1   3 THYESDVLIIGSGIAGATAALLLAEAGlAVTVVTRSRDPHESNTYYAQGG---IIYRGENDSTAMLAEDVMRAGAGHCNAEAVTILGDEGPE 91 
                        56799*******************97757777777777788888899995...379*****99****************************9 PP

  apra_Neukirchen_a 141 vvkk..leewGLpilkdenGk.................yvrrGkwqikInGesyKpivAeaakkalgvevlnrvfitdllvd.......... 203
                         vk   +e++G+ + +d++G                              G  + + + +a+ ++ ++++l   +++d+l+           
     WP_020876254.1  92 LVKSilIEKLGVAFDHDNSGAlslaregghaiprivhaT--------DATGKAIQIALIRAVGTHPNIQLLAAHTAIDILTPshhslnrlav 175
                        9996337*************9886666666443333332........456777777777777776666666666666666655555556665 PP

  apra_Neukirchen_a 204 .ednrvaGAvgfsvrenkfyvikakavivatGGAagiyrprsvgegrgraWYppfntGsgyamgiraGAemttmEn.rfvalRfKDtygP.. 291
                         e   ++GA+ f+ +++++ +++ak++++atGG  +++    +         p    G g am+ raGA +   E  +f ++ f    +P  
     WP_020876254.1 176 yEPLACIGAYLFDQESGRVVLCTAKKTLLATGGVGQLFLRTTN---------PAGARGDGIAMANRAGARIINAEFiQFHPTTFYQSRAPhl 258
                        533569********************************64444.........4445699**************9954899999999999944 PP

  apra_Neukirchen_a 292 .vgtiallvkakavnalgeeyeeelkkeYgkakiptslRnyatleevkeGrgP 343
                         +   + + +a+ v a g  ++++ + e+++   p+ + +  + ee+ +   P
     WP_020876254.1 259 lISEAVRGEGARLVHADGTPFMQHYAPEWKDL-APRDIVARSIHEEMIKHDVP 310
                        34444556678999999999995333345433.36666666666666666555 PP

  == domain 2  score: 17.3 bits;  conditional E-value: 1.3e-06
  apra_Neukirchen_a 395 PyivGsHaacsGyWvdlynrmtTvkgLfaaGdvaGgs...phkfvsGslaeGriAakaavkyildekde 460
                        P +  +H  c G+Wvd+   ++T+  L+aaG++a      +++  s sl eG + +   ++ il+++++
     WP_020876254.1 349 PVVPAAHYFCGGIWVDI-WGRSTIGHLYAAGETACTGvhgANRLASTSLLEGLVWGSRTARHILKHREN 416
                        777889***********.9999**********9754312256899999999999999999888777554 PP

>> WP_020877198.1  fumarate reductase/succinate dehydrogenase flavoprotein subunit [Desulfococcus multivorans]
   #    score  bias  c-Evalue  i-Evalue hmmfrom  hmm to    alifrom  ali to    envfrom  env to     acc
 ---   ------ ----- --------- --------- ------- -------    ------- -------    ------- -------    ----
   1 !   25.0   1.3   6.1e-09   8.5e-07      50     240 ..      30     233 ..       9     257 .. 0.80
   2 !   20.5   0.0   1.5e-07   2.1e-05     400     427 ..     400     426 ..     376     602 .. 0.92

  Alignments for each domain:
  == domain 1  score: 25.0 bits;  conditional E-value: 6.1e-09
  apra_Neukirchen_a  50 veletDiLiiGGGmagcgAAveake.ak.dlkvvlveKAaierSGavAaGlsAinaYigenetp.edyvryvrkdlmgivReDLvldiarhv 138
                        ++ + Di+++G G ag  AA +++e      + ++ +     +S a   G++A   Y ++++++   + + v+   +  +Re  v+ +a+  
     WP_020877198.1  30 NKRKYDIIVVGTGLAGGAAAATLAElGYnVKNFCIQDSPRRAHSIAAQGGINAAKNYQNDGDSIwRLFYDTVKG-GDFRAREANVYRLAQVS 120
                        34589********************544345677888889999999999**********999751556666664.55579************ PP

  apra_Neukirchen_a 139 devvkkleewGLpilkdenGk..............yvrrGkwqikInGesyKpivAeaakkalgvevlnrvfitdllvdednrvaGAvgfsv 216
                         + +++    G+p+ ++  G+              + +rG+   ++    y  +  + a    +v+++ r  ++dl++  +++  G v  ++
     WP_020877198.1 121 RNIIDQGVAQGIPFAREYGGQlanrsfggaqvsrtFYARGQTGQQLLLGAYASLSRQIAAG--KVKMYPRREMLDLVL-VGGKARGIVTRNL 209
                        ****************999998888887776666644555554444433454444444433..579***********9.88*********** PP

  apra_Neukirchen_a 217 renkfyvikakavivatGGAagiy 240
                         ++++ ++ a av++atGG  +++
     WP_020877198.1 210 INGEIETYAAHAVVLATGGYGNVF 233
                        ********************9998 PP

  == domain 2  score: 20.5 bits;  conditional E-value: 1.5e-07
  apra_Neukirchen_a 400 sHaacsGyWvdlynrmtTvkgLfaaGdv 427
                         H ++ G+Wvd  n mtTv+gLfaaG++
     WP_020877198.1 400 VHYTMGGLWVDY-NLMTTVPGLFAAGEC 426
                        58899******9.*************86 PP

>> WP_020876881.1  MULTISPECIES: glycerol-3-phosphate dehydrogenase/oxidase [Desulfococcus]
   #    score  bias  c-Evalue  i-Evalue hmmfrom  hmm to    alifrom  ali to    envfrom  env to     acc
 ---   ------ ----- --------- --------- ------- -------    ------- -------    ------- -------    ----
   1 !   11.9   0.0   5.7e-05     0.008      43      87 ..       6      49 ..       1      55 [. 0.83
   2 !    9.0   0.2   0.00044     0.062     180     234 ..     173     225 ..     167     230 .. 0.87

  Alignments for each domain:
  == domain 1  score: 11.9 bits;  conditional E-value: 5.7e-05
  apra_Neukirchen_a 43 mkkelevveletDiLiiGGGmagcgAAveakeakdlkvvlveKAa 87
                       m k+++ +e+e D++i+GGG+ g g+A+  ++ ++++v+l+e+++
     WP_020876881.1  6 MLKRIRRRETEWDFIIVGGGATGLGTAIDGAS-RGYQVLLIEQSD 49
                       5567899999*****************98765.579999999876 PP

  == domain 2  score: 9.0 bits;  conditional E-value: 0.00044
  apra_Neukirchen_a 180 AeaakkalgvevlnrvfitdllvdednrvaGAvgfsvrenkfyvikakavivatG 234
                        A+ a + +g +v+n + +  l+  +++ v G+ + +++++++y ++ak vi atG
     WP_020876881.1 173 AQTAVE-QGGTVVNYMRVESLVK-SGEMVRGVRARDLETGELYELTAKVVINATG 225
                        555555.5679***999999999.889***************************9 PP

>> WP_159449724.1  MULTISPECIES: NAD(P)/FAD-dependent oxidoreductase [Desulfococcus]
   #    score  bias  c-Evalue  i-Evalue hmmfrom  hmm to    alifrom  ali to    envfrom  env to     acc
 ---   ------ ----- --------- --------- ------- -------    ------- -------    ------- -------    ----
   1 !   19.3   0.3   3.3e-07   4.7e-05      47      95 ..       6      51 ..       1      56 [. 0.83

  Alignments for each domain:
  == domain 1  score: 19.3 bits;  conditional E-value: 3.3e-07
  apra_Neukirchen_a 47 levveletDiLiiGGGmagcgAAveakeakdlkvvlveKAaierSGavA 95
                       ++ ++ etD+L+iGGG+ g  +A+ ++++ +++vv+v++ ++  SG+ A
     WP_159449724.1  6 MR-RRQETDVLVIGGGAIGICSAYYLRRK-GIDVVVVDRGSVC-SGCSA 51
                       33.4459*****************99975.69*******9985.89977 PP

>> WP_020877217.1  FAD-dependent oxidoreductase [Desulfococcus multivorans]
   #    score  bias  c-Evalue  i-Evalue hmmfrom  hmm to    alifrom  ali to    envfrom  env to     acc
 ---   ------ ----- --------- --------- ------- -------    ------- -------    ------- -------    ----
   1 !   11.1   0.0   9.7e-05     0.014      45      85 ..     229     268 ..     185     273 .. 0.70
   2 ?   -0.4   0.0       0.3        41      55      85 ..     377     406 ..     371     412 .. 0.82
   3 ?    4.2   0.0     0.013       1.8     413     443 ..     493     524 ..     479     533 .. 0.75

  Alignments for each domain:
  == domain 1  score: 11.1 bits;  conditional E-value: 9.7e-05
  apra_Neukirchen_a  45 kelevveletDiLiiGGGmagcgAAveakeakdlkvvlveK 85 
                         e++ + +e D++i+GGG ag  A + a ++ +lk  ++e+
     WP_020877217.1 229 PEVDAELVENDVVIVGGGPAGLTAGIYAVRS-GLKTAIIER 268
                        356777899***************9998864.566666665 PP

  == domain 2  score: -0.4 bits;  conditional E-value: 0.3
  apra_Neukirchen_a  55 DiLiiGGGmagcgAAveakeakdlkvvlveK 85 
                        +++++GGG+++   A+++++  ++kv+lv +
     WP_020877217.1 377 NVIMVGGGNSAVTEALHLHHM-GVKVTLVHR 406
                        6899*******9999998865.588888865 PP

  == domain 3  score: 4.2 bits;  conditional E-value: 0.013
  apra_Neukirchen_a 413 nrmtTvkgLfaaGdvaGgsphkf.vsGslaeG 443
                        +++t v+g++ aGdv Gg  +    sG  ae 
     WP_020877217.1 493 RHRTNVPGVYSAGDVEGGYKQIVtASGQGAES 524
                        6799**************87643145555555 PP

>> WP_152495391.1  FAD-dependent oxidoreductase [Desulfococcus multivorans]
   #    score  bias  c-Evalue  i-Evalue hmmfrom  hmm to    alifrom  ali to    envfrom  env to     acc
 ---   ------ ----- --------- --------- ------- -------    ------- -------    ------- -------    ----
   1 !    7.2   0.1    0.0015      0.22      55      86 ..      21      51 ..      15      54 .. 0.90
   2 !    8.0   0.0   0.00086      0.12      45      85 ..     599     637 ..     551     641 .. 0.65

  Alignments for each domain:
  == domain 1  score: 7.2 bits;  conditional E-value: 0.0015
  apra_Neukirchen_a 55 DiLiiGGGmagcgAAveakeakdlkvvlveKA 86
                       D++++GGG++g  A++ ++ a + kv lveK+
     WP_152495391.1 21 DVMVVGGGISGVQASLDLAAA-GFKVYLVEKS 51
                       9****************9965.69******96 PP

  == domain 2  score: 8.0 bits;  conditional E-value: 0.00086
  apra_Neukirchen_a  45 kelevveletDiLiiGGGmagcgAAveakeakdlkvvlveK 85 
                        +e++ + ++   L++GGG+ag  +A+ ++ + + +v l+eK
     WP_152495391.1 599 QEFDLT-VNKTALVVGGGIAGMTSALSIAAQ-GHEVQLIEK 637
                        444433.46678***************9974.466777776 PP

>> WP_020877727.1  FAD-dependent oxidoreductase [Desulfococcus multivorans]
   #    score  bias  c-Evalue  i-Evalue hmmfrom  hmm to    alifrom  ali to    envfrom  env to     acc
 ---   ------ ----- --------- --------- ------- -------    ------- -------    ------- -------    ----
   1 !   16.0   0.0   3.2e-06   0.00045      44      85 ..     130     178 ..      96     181 .. 0.73

  Alignments for each domain:
  == domain 1  score: 16.0 bits;  conditional E-value: 3.2e-06
  apra_Neukirchen_a  44 k........kelevveletDiLiiGGGmagcgAAveakeakdlkvvlveK 85 
                        +        + +++ + +  iL+iGGG+ g  AAv a++a +++v++veK
     WP_020877727.1 130 ArvekvklpEAYKQDNFSERILVIGGGITGISAAVDAAKA-GYEVTVVEK 178
                        12333334477888999999*****************986.599999999 PP

>> WP_020875986.1  MULTISPECIES: thioredoxin-disulfide reductase [Desulfococcus]
   #    score  bias  c-Evalue  i-Evalue hmmfrom  hmm to    alifrom  ali to    envfrom  env to     acc
 ---   ------ ----- --------- --------- ------- -------    ------- -------    ------- -------    ----
   1 !    6.7   0.1    0.0022       0.3      51      74 ..       3      26 ..       1      35 [. 0.80
   2 !    8.2   0.0   0.00075       0.1     414     455 ..     265     305 ..     237     309 .] 0.88

  Alignments for each domain:
  == domain 1  score: 6.7 bits;  conditional E-value: 0.0022
  apra_Neukirchen_a 51 eletDiLiiGGGmagcgAAveake 74
                        +++D++iiGGG ag  A +  ++
     WP_020875986.1  3 DVDADLVIIGGGPAGLTAGLYGAR 26
                       5799***********999876555 PP

  == domain 2  score: 8.2 bits;  conditional E-value: 0.00075
  apra_Neukirchen_a 414 rmtTvkgLfaaGdvaGgsphkfvsGslaeGriAakaavkyil 455
                         +t+v+g+faaGdv  ++p + +  ++ +G +Aa aa +yi+
     WP_020875986.1 265 MATSVPGIFAAGDVR-ATPLRQIATAVGDGALAAWAAEHYIE 305
                        5799*********86.89******************999996 PP

>> WP_020876120.1  MULTISPECIES: thioredoxin-disulfide reductase [Desulfococcus]
   #    score  bias  c-Evalue  i-Evalue hmmfrom  hmm to    alifrom  ali to    envfrom  env to     acc
 ---   ------ ----- --------- --------- ------- -------    ------- -------    ------- -------    ----
   1 !    8.4   0.1   0.00066     0.093      52      85 ..       5      37 ..       1      40 [. 0.87
   2 ?   -1.2   0.0      0.53        74     219     236 ..      99     116 ..      83     118 .. 0.85
   3 ?   -2.7   0.0       1.6   2.2e+02      56      78 ..     149     172 ..     145     177 .. 0.76
   4 !    6.2   0.0     0.003      0.42     406     458 ..     259     310 ..     252     320 .. 0.83

  Alignments for each domain:
  == domain 1  score: 8.4 bits;  conditional E-value: 0.00066
  apra_Neukirchen_a 52 letDiLiiGGGmagcgAAveakeakdlkvvlveK 85
                        + D++i+GGG +g  A + a++a+ lk +lveK
     WP_020876120.1  5 NNYDLVIVGGGPGGLSAGIYAMRAA-LKTILVEK 37
                       578****************999876.99999999 PP

  == domain 2  score: -1.2 bits;  conditional E-value: 0.53
  apra_Neukirchen_a 219 nkfyvikakavivatGGA 236
                         +  v+k+ avi+atGG+
     WP_020876120.1  99 ASGTVLKSHAVILATGGT 116
                        556799***********6 PP

  == domain 3  score: -2.7 bits;  conditional E-value: 1.6
  apra_Neukirchen_a  56 iLiiGGGmagcgAAveake.akdl 78 
                        ++++GGG  ++  A+ +++ ak++
     WP_020876120.1 149 VVVVGGGDTATEEALYLAKiAKKV 172
                        899****99999998888855544 PP

  == domain 4  score: 6.2 bits;  conditional E-value: 0.003
  apra_Neukirchen_a 406 GyWv.dlynrmtTvkgLfaaGdvaGgsphkfvsGslaeGriAakaavkyildek 458
                        Gy v d  + +t ++g+fa Gd     +++ v  s a+G iAa aa++++++++
     WP_020876120.1 259 GYVVtDE-KCETQIPGIFAIGDLREKYARQIVV-SAADGCIAALAAAHFVETRR 310
                        7777455.99**************999998876.99************997554 PP

>> WP_020877964.1  MULTISPECIES: FAD-dependent oxidoreductase [Desulfococcus]
   #    score  bias  c-Evalue  i-Evalue hmmfrom  hmm to    alifrom  ali to    envfrom  env to     acc
 ---   ------ ----- --------- --------- ------- -------    ------- -------    ------- -------    ----
   1 ?    2.8   0.0     0.033       4.6      54      81 ..      11      37 ..       1      45 [. 0.75
   2 !   10.5   0.2   0.00015     0.022      44      99 ..     579     640 ..     542     654 .. 0.68

  Alignments for each domain:
  == domain 1  score: 2.8 bits;  conditional E-value: 0.033
  apra_Neukirchen_a 54 tDiLiiGGGmagcgAAveakeakdlkvv 81
                         +Li GGG++g  AA+ ++ + + kv 
     WP_020877964.1 11 GSVLIAGGGIGGMQAALDLADS-GFKVH 37
                       579**************99864.34444 PP

  == domain 2  score: 10.5 bits;  conditional E-value: 0.00015
  apra_Neukirchen_a  44 k.........kelevveletDiLiiGGGmagcgAAveakeakdlkvvlveKAaierSGavAaGls 99 
                        +          ++e v +    ++iGGG ag  +A+ +  + + +v +veK   er G +AaG++
     WP_020877964.1 579 NiakarklqpVQTESVPVIPGAMVIGGGLAGMTTALALGDQ-GFDVHVVEKE--ERLGGLAAGVY 640
                        22233333233444555556889*************99865.6899999996..799*****985 PP

>> WP_020877841.1  MULTISPECIES: FAD-dependent oxidoreductase [Desulfococcus]
   #    score  bias  c-Evalue  i-Evalue hmmfrom  hmm to    alifrom  ali to    envfrom  env to     acc
 ---   ------ ----- --------- --------- ------- -------    ------- -------    ------- -------    ----
   1 !    7.1   0.2    0.0016      0.23      50      84 ..      12      45 ..       3      51 .. 0.78
   2 !    7.1   0.2    0.0017      0.23     182     235 ..     185     238 ..     182     241 .. 0.93

  Alignments for each domain:
  == domain 1  score: 7.1 bits;  conditional E-value: 0.0016
  apra_Neukirchen_a 50 veletDiLiiGGGmagcgAAveakeakdlkvvlve 84
                        ++etDi ++G+G+ag   A+e   a +++v+l+e
     WP_020877841.1 12 STIETDICVVGAGVAGISFAMEYIDA-GYRVCLLE 45
                       4689*************999987654.46666666 PP

  == domain 2  score: 7.1 bits;  conditional E-value: 0.0017
  apra_Neukirchen_a 182 aakkalgvevlnrvfitdllvdednrvaGAvgfsvrenkfyvikakavivatGG 235
                        a  ++++++v+ + + +++ vd++ +v+ A+   + ++  + +ka++ i+a+GG
     WP_020877841.1 185 ALDRSENIRVFTHANCVNIAVDDNAQVVTALQAACLNGPRFNVKARTYILAAGG 238
                        55677889**************99*****************************9 PP

>> WP_020877373.1  MULTISPECIES: NAD(P)/FAD-dependent oxidoreductase [Desulfococcus]
   #    score  bias  c-Evalue  i-Evalue hmmfrom  hmm to    alifrom  ali to    envfrom  env to     acc
 ---   ------ ----- --------- --------- ------- -------    ------- -------    ------- -------    ----
   1 !    6.7   0.0    0.0021       0.3      53      82 ..       5      33 ..       1      42 [. 0.82
   2 !    6.5   0.2    0.0024      0.34     410     454 ..     255     296 ..     216     300 .] 0.65

  Alignments for each domain:
  == domain 1  score: 6.7 bits;  conditional E-value: 0.0021
  apra_Neukirchen_a 53 etDiLiiGGGmagcgAAveakeakdlkvvl 82
                       + D++++G G ag  AA++a++ak ++v++
     WP_020877373.1  5 SYDVVVLGTGPAGLQAAIHAARAK-VSVLV 33
                       68*******************987.45554 PP

  == domain 2  score: 6.5 bits;  conditional E-value: 0.0024
  apra_Neukirchen_a 410 dlynrmtTvkgLfaaGdvaGgsphkfvsGslaeGriAakaavkyi 454
                        d  +++t ++g+faaGd+ G      v  ++ eG +A+ aa+k +
     WP_020877373.1 255 D-DDQHTNIPGIFAAGDITGPP--WQVAKAVGEGCVAGLAAAKHA 296
                        3.4899*************953..334455555555555544443 PP

>> WP_020876700.1  flavin monoamine oxidase family protein [Desulfococcus multivorans]
   #    score  bias  c-Evalue  i-Evalue hmmfrom  hmm to    alifrom  ali to    envfrom  env to     acc
 ---   ------ ----- --------- --------- ------- -------    ------- -------    ------- -------    ----
   1 !   13.7   0.0   1.6e-05    0.0023      52      81 ..       5      34 ..       1      41 [. 0.80

  Alignments for each domain:
  == domain 1  score: 13.7 bits;  conditional E-value: 1.6e-05
  apra_Neukirchen_a 52 letDiLiiGGGmagcgAAveakeakdlkvv 81
                        ++D Li+GGG +g +AA+ ++++++  vv
     WP_020876700.1  5 ETVDTLIVGGGLSGIYAAWLLSRKNTSFVV 34
                       468****************99997754444 PP

>> WP_020875847.1  FAD-dependent oxidoreductase [Desulfococcus multivorans]
   #    score  bias  c-Evalue  i-Evalue hmmfrom  hmm to    alifrom  ali to    envfrom  env to     acc
 ---   ------ ----- --------- --------- ------- -------    ------- -------    ------- -------    ----
   1 !   11.8   0.0     6e-05    0.0084      37      84 ..     148     194 ..     114     197 .. 0.74

  Alignments for each domain:
  == domain 1  score: 11.8 bits;  conditional E-value: 6e-05
  apra_Neukirchen_a  37 llaalamkkelevveletDiLiiGGGmagcgAAveakeakdlkvvlve 84 
                        ++   +mk +++ v +++D+ ++GGG+ag  AA+ a+  k+l+vvl+e
     WP_020875847.1 148 ISPDFEMKGSYTDVFTTADVCVLGGGAAGMTAALAAA-GKGLRVVLLE 194
                        444566777777788899***************9887.5678888877 PP

>> WP_020878278.1  NAD(P)/FAD-dependent oxidoreductase [Desulfococcus multivorans]
   #    score  bias  c-Evalue  i-Evalue hmmfrom  hmm to    alifrom  ali to    envfrom  env to     acc
 ---   ------ ----- --------- --------- ------- -------    ------- -------    ------- -------    ----
   1 !   12.3   0.1   4.4e-05    0.0061     405     458 ..     481     534 ..     468     539 .. 0.83

  Alignments for each domain:
  == domain 1  score: 12.3 bits;  conditional E-value: 4.4e-05
  apra_Neukirchen_a 405 sGyWv..dlynrmtTvkgLfaaGdvaGgsphkfvsGslaeGriAakaavkyildek 458
                        s +W+  d+  ++t ++gLf aG++aG ++   +  s ++G +Aa+a+++ i + +
     WP_020878278.1 481 SPLWIvrDKDGQSTGIQGLFPAGEGAGYAGGIVS--SAVDGILAAEAVARSIPEAE 534
                        6789999766899**************9998655..69***********9996554 PP

>> WP_144016509.1  MULTISPECIES: CoB-CoM heterodisulfide reductase HdrA2 [Desulfococcus]
   #    score  bias  c-Evalue  i-Evalue hmmfrom  hmm to    alifrom  ali to    envfrom  env to     acc
 ---   ------ ----- --------- --------- ------- -------    ------- -------    ------- -------    ----
   1 !   11.9   0.0   5.9e-05    0.0082      52      86 ..     151     184 ..     102     193 .. 0.73

  Alignments for each domain:
  == domain 1  score: 11.9 bits;  conditional E-value: 5.9e-05
  apra_Neukirchen_a  52 letDiLiiGGGmagcgAAveakeakdlkvvlveKA 86 
                        l+   L+iGGG+ag  AA+ ++ + d++v lveK 
     WP_144016509.1 151 LTRRTLVIGGGIAGIQAALDLADN-DYEVALVEKN 184
                        56678***************9965.69******95 PP

>> WP_040414072.1  dihydrolipoyl dehydrogenase [Desulfococcus multivorans]
   #    score  bias  c-Evalue  i-Evalue hmmfrom  hmm to    alifrom  ali to    envfrom  env to     acc
 ---   ------ ----- --------- --------- ------- -------    ------- -------    ------- -------    ----
   1 !    7.7   0.2    0.0011      0.15      52      84 ..       6      37 ..       1      69 [. 0.85
   2 ?    3.8   0.1     0.017       2.3     410     451 ..     297     335 ..     289     373 .. 0.84

  Alignments for each domain:
  == domain 1  score: 7.7 bits;  conditional E-value: 0.0011
  apra_Neukirchen_a 52 letDiLiiGGGmagcgAAveakeakdlkvvlve 84
                        ++++++iGGG +g  AA++a+   +++v+l++
     WP_040414072.1  6 QDCEVVVIGGGPGGYAAAFRAADL-GMDVTLID 37
                       5899***************99875.46777776 PP

  == domain 2  score: 3.8 bits;  conditional E-value: 0.017
  apra_Neukirchen_a 410 dlynrmtTvkgLfaaGdvaGgsphkfvsGslaeGriAakaav 451
                        d  +++t  +++fa Gdv Gg+   +   +  eG+iAa+ ++
     WP_040414072.1 297 DD-RQRTGDENIFAVGDVTGGMMLAHK--ASREGKIAAEVMA 335
                        66.77888899**********866554..6789****99886 PP

>> WP_020875088.1  MULTISPECIES: dihydrolipoyl dehydrogenase [Desulfococcus]
   #    score  bias  c-Evalue  i-Evalue hmmfrom  hmm to    alifrom  ali to    envfrom  env to     acc
 ---   ------ ----- --------- --------- ------- -------    ------- -------    ------- -------    ----
   1 !   11.5   0.1   7.5e-05     0.011      51      87 ..       4      39 ..       1      88 [. 0.87

  Alignments for each domain:
  == domain 1  score: 11.5 bits;  conditional E-value: 7.5e-05
  apra_Neukirchen_a 51 eletDiLiiGGGmagcgAAveakeakdlkvvlveKAa 87
                       + + D++++G G +g +AAv+a +  + kv +veKAa
     WP_020875088.1  4 KKQYDLVVVGSGPGGYVAAVRAVQL-GFKVACVEKAA 39
                       4589****************99976.59********8 PP

>> WP_020876773.1  FAD-dependent oxidoreductase [Desulfococcus multivorans]
   #    score  bias  c-Evalue  i-Evalue hmmfrom  hmm to    alifrom  ali to    envfrom  env to     acc
 ---   ------ ----- --------- --------- ------- -------    ------- -------    ------- -------    ----
   1 ?    3.1   0.0     0.026       3.7      56      76 ..     247     267 ..     202     278 .. 0.83
   2 !    6.0   0.0    0.0034      0.48     415     454 ..     514     551 ..     504     572 .. 0.85

  Alignments for each domain:
  == domain 1  score: 3.1 bits;  conditional E-value: 0.026
  apra_Neukirchen_a  56 iLiiGGGmagcgAAveakeak 76 
                        + +iGGG ag  AA e ++a 
     WP_020876773.1 247 FAVIGGGPAGIAAAAEFARAG 267
                        679*************99865 PP

  == domain 2  score: 6.0 bits;  conditional E-value: 0.0034
  apra_Neukirchen_a 415 mtTvkgLfaaGdvaGgsphkfvsGslaeGriAakaavkyi 454
                        +t+++g++aaGd++ g +   v  ++a Gr+Aa +a++ i
     WP_020876773.1 514 RTSLSGVYAAGDAVSGPST--VVKAMASGRLAAITALSDI 551
                        799***********88665..7789*********999887 PP

>> WP_020875845.1  MULTISPECIES: FAD-dependent oxidoreductase [Desulfococcus]
   #    score  bias  c-Evalue  i-Evalue hmmfrom  hmm to    alifrom  ali to    envfrom  env to     acc
 ---   ------ ----- --------- --------- ------- -------    ------- -------    ------- -------    ----
   1 ?   10.8   0.0   0.00012     0.017      51      92 ..      16      58 ..       6      61 .. 0.84

  Alignments for each domain:
  == domain 1  score: 10.8 bits;  conditional E-value: 0.00012
  apra_Neukirchen_a 51 eletDiLiiGGGmagcgAAveakeak.dlkvvlveKAaierSG 92
                       + + D +iiGGG  g  +A+ +++++   +v ++eK  i   G
     WP_020875845.1 16 KSSYDAVIIGGGLHGLATAYFLAKEHgMKNVAVIEKNFIGFGG 58
                       4578******************99774889******8886666 PP

>> WP_020876563.1  MULTISPECIES: FAD-dependent oxidoreductase [Desulfococcus]
   #    score  bias  c-Evalue  i-Evalue hmmfrom  hmm to    alifrom  ali to    envfrom  env to     acc
 ---   ------ ----- --------- --------- ------- -------    ------- -------    ------- -------    ----
   1 ?   10.7   0.0   0.00013     0.019      55      84 ..       2      32 ..       1      42 [. 0.91

  Alignments for each domain:
  == domain 1  score: 10.7 bits;  conditional E-value: 0.00013
  apra_Neukirchen_a 55 DiLiiGGGmagcgAAveakeak.dlkvvlve 84
                       D++iiGG +ag  AA +ak+++ +l+v+++e
     WP_020876563.1  2 DFVIIGGDAAGMSAASRAKRHQpNLRVTVLE 32
                       99******************666******98 PP

>> WP_020875993.1  dihydrolipoyl dehydrogenase family protein [Desulfococcus multivorans]
   #    score  bias  c-Evalue  i-Evalue hmmfrom  hmm to    alifrom  ali to    envfrom  env to     acc
 ---   ------ ----- --------- --------- ------- -------    ------- -------    ------- -------    ----
   1 ?    9.7   0.0   0.00027     0.038      53      86 ..       4      36 ..       1      56 [. 0.78
   2 ?   -2.0   0.2      0.94   1.3e+02      49      85 ..     250     290 ..     212     295 .. 0.71

  Alignments for each domain:
  == domain 1  score: 9.7 bits;  conditional E-value: 0.00027
  apra_Neukirchen_a 53 etDiLiiGGGmagcgAAveakeakdlkvvlveKA 86
                       + D L++G G+ag  AA++++++ + +v lve +
     WP_020875993.1  4 RYDALVVGSGTAGQTAAYQLNRN-GFSVGLVEHS 36
                       579****************9975.5788888765 PP

  == domain 2  score: -2.0 bits;  conditional E-value: 0.94
  apra_Neukirchen_a  49 vveletDiLiiGGGmagcgAAveakeak....dlkvvlveK 85 
                         ++ e+D+++ G+G a  + A+e+ +a     +  +++ eK
     WP_020875993.1 250 GRRFEADLVVHGAGRAPNIDALELDSAGieatKRGITVNEK 290
                        456899***********999999988555555556777776 PP

>> WP_020876982.1  electron transfer flavoprotein-ubiquinone oxidoreductase [Desulfococcus multivorans]
   #    score  bias  c-Evalue  i-Evalue hmmfrom  hmm to    alifrom  ali to    envfrom  env to     acc
 ---   ------ ----- --------- --------- ------- -------    ------- -------    ------- -------    ----
   1 ?   10.4   0.0   0.00016     0.023      46      87 ..       2      48 ..       1      90 [. 0.76

  Alignments for each domain:
  == domain 1  score: 10.4 bits;  conditional E-value: 0.00016
  apra_Neukirchen_a 46 elevveletDiLiiGGGmagcgAAveake.ak....dlkvvlveKAa 87
                       ++e++e+  D++ iGGG a+   A+++++ a+    +l+v l+eK a
     WP_020876982.1  2 NVEHEEIPFDVVFIGGGPASLAGAIRLMRlARennmELEVALIEKGA 48
                       5789999*****************99988655677899******964 PP

>> WP_020877988.1  FAD-dependent oxidoreductase [Desulfococcus multivorans]
   #    score  bias  c-Evalue  i-Evalue hmmfrom  hmm to    alifrom  ali to    envfrom  env to     acc
 ---   ------ ----- --------- --------- ------- -------    ------- -------    ------- -------    ----
   1 ?   -0.5   0.0      0.32        44      53      80 ..     294     322 ..     250     325 .. 0.77
   2 ?    8.1   0.0   0.00083      0.12      44      74 ..     421     451 ..     382     464 .. 0.70

  Alignments for each domain:
  == domain 1  score: -0.5 bits;  conditional E-value: 0.32
  apra_Neukirchen_a  53 etDiLiiGGGmagcgAAveake.akdlkv 80 
                        +  i +iGGG+ g  +A+ a++  +d+ v
     WP_020877988.1 294 QRRIAVIGGGVEGLSTAFFAARlGHDVAV 322
                        55699*************99985557665 PP

  == domain 2  score: 8.1 bits;  conditional E-value: 0.00083
  apra_Neukirchen_a  44 kkelevveletDiLiiGGGmagcgAAveake 74 
                        +++ ++  l+tD++i+GGG+ g  AA     
     WP_020877988.1 421 SERHNTMPLKTDVVILGGGATGLQAAKICWD 451
                        245678889****************976666 PP

>> WP_020877288.1  MULTISPECIES: FAD-dependent oxidoreductase [Desulfococcus]
   #    score  bias  c-Evalue  i-Evalue hmmfrom  hmm to    alifrom  ali to    envfrom  env to     acc
 ---   ------ ----- --------- --------- ------- -------    ------- -------    ------- -------    ----
   1 ?   10.3   0.9   0.00017     0.024      53      87 ..       2      35 ..       1      40 [. 0.82

  Alignments for each domain:
  == domain 1  score: 10.3 bits;  conditional E-value: 0.00017
  apra_Neukirchen_a 53 etDiLiiGGGmagcgAAveakeakdlkvvlveKAa 87
                       +t i iiG+G +g +AAv+a++   + v+++e+ +
     WP_020877288.1  2 TTRIAIIGAGPGGYVAAVRAAQLG-AAVTVIEREN 35
                       67899**************99854.6777777755 PP

>> WP_020877699.1  MULTISPECIES: tRNA uridine-5-carboxymethylaminomethyl(34) synthesis enzyme MnmG [Desulfococcus]
   #    score  bias  c-Evalue  i-Evalue hmmfrom  hmm to    alifrom  ali to    envfrom  env to     acc
 ---   ------ ----- --------- --------- ------- -------    ------- -------    ------- -------    ----
   1 ?    9.1   0.1   0.00041     0.057      52      75 ..       6      29 ..       1      46 [. 0.79
   2 ?   -2.2   0.0       1.1   1.5e+02     193     234 ..     122     157 ..      85     159 .. 0.72
   3 ?   -3.5   0.0       2.6   3.6e+02     418     432 ..     363     377 ..     360     382 .. 0.88

  Alignments for each domain:
  == domain 1  score: 9.1 bits;  conditional E-value: 0.00041
  apra_Neukirchen_a 52 letDiLiiGGGmagcgAAveakea 75
                          D++++G+G agc AA+  ++ 
     WP_020877699.1  6 KPYDVIVVGAGHAGCEAALAPARM 29
                       567***************987664 PP

  == domain 2  score: -2.2 bits;  conditional E-value: 1.1
  apra_Neukirchen_a 193 nrvfitdllvdednrvaGAvgfsvrenkfyvikakavivatG 234
                         + ++ +l+v  d+r++G     v +++ + ++ kavi+atG
     WP_020877699.1 122 KQAMVERLVV-ADERIVG-----VMDQTGFGYRGKAVILATG 157
                        4555566666.6677776.....4577888888888888887 PP

  == domain 3  score: -3.5 bits;  conditional E-value: 2.6
  apra_Neukirchen_a 418 vkgLfaaGdvaGgsp 432
                        ++gL++aG + G s+
     WP_020877699.1 363 ISGLYMAGQINGTSG 377
                        89*********9987 PP


Internal pipeline statistics summary:
-------------------------------------
Query model(s):                            1  (670 nodes)
Target sequences:                       3780  (1277352 residues searched)
Passed MSV filter:                       152  (0.0402116); expected 75.6 (0.02)
Passed bias filter:                      132  (0.0349206); expected 75.6 (0.02)
Passed Vit filter:                        48  (0.0126984); expected 3.8 (0.001)
Passed Fwd filter:                        27  (0.00714286); expected 0.0 (1e-05)
Initial search space (Z):               3780  [actual number of targets]
Domain search space  (domZ):              27  [number of targets reported over threshold]
# CPU time: 0.10u 0.00s 00:00:00.10 Elapsed: 00:00:00.05
# Mc/sec: 15189.76
//
[ok]
