# Supplementary material for: Sulfur disproportionation occurs globally across anoxic habitats and has multiple mechanisms of independent evolutionary origin
Source: ISME J. 2026 Mar 2;20(1):wrag042. doi: 10.1093/ismejo/wrag042 (PMC12998232; doi:10.1093/ismejo/wrag042)
Supplement: Sup_File_1_HMM_wrag042 [file sup_file_1_hmm_wrag042.zip › SupFile1_HMM/SupFile1c_results/apra_Neukirchen_a-hmm-051_Desulfobotulus_pelophilus_H1_GCF_026155325.txt]

# hmmsearch :: search profile(s) against a sequence database
# HMMER 3.4 (Aug 2023); http://hmmer.org/
# Copyright (C) 2023 Howard Hughes Medical Institute.
# Freely distributed under the BSD open source license.
# - - - - - - - - - - - - - - - - - - - - - - - - - - - - - - - - - - - -
# query HMM file:                  /Users/lukas/OneDrive/2023_Sulfur/20250723_HMM/profiles_all/apra_Neukirchen_a.hmm
# target sequence database:        /Users/lukas/OneDrive/2023_Sulfur/20250626_HMM/db_new/051_Desulfobotulus_pelophilus_H1_GCF_026155325.fas
# - - - - - - - - - - - - - - - - - - - - - - - - - - - - - - - - - - - -

Query:       apra_Neukirchen_a  [M=670]
Scores for complete sequences (score includes all domains):
   --- full sequence ---   --- best 1 domain ---    -#dom-
    E-value  score  bias    E-value  score  bias    exp  N  Sequence       Description
    ------- ------ -----    ------- ------ -----   ---- --  --------       -----------
   4.2e-271  898.2   2.0   5.1e-271  897.9   2.0    1.0  1  WP_265426087.1  adenylyl-sulfate reductase subunit alpha [Des
    4.2e-19   65.4   3.6    1.1e-12   44.3   0.1    2.6  2  WP_265424910.1  L-aspartate oxidase [Desulfobotulus pelophilu
    7.8e-06   21.6   0.8     0.0012   14.3   0.0    2.9  3  WP_265424430.1  FAD-dependent oxidoreductase [Desulfobotulus 
    1.7e-05   20.5   0.9     0.0017   13.9   0.0    2.2  2  WP_265423457.1  FAD-dependent oxidoreductase [Desulfobotulus 
    4.3e-05   19.1   0.1    6.7e-05   18.5   0.1    1.2  1  WP_265426084.1  FAD-dependent oxidoreductase [Desulfobotulus 
    0.00042   15.9   0.9      0.048    9.1   0.1    2.1  2  WP_265424091.1  thioredoxin-disulfide reductase [Desulfobotul
    0.00068   15.2   0.1      0.048    9.1   0.0    2.2  2  WP_265425755.1  FAD-dependent oxidoreductase [Desulfobotulus 
    0.00085   14.9   1.1     0.0018   13.7   0.5    1.8  2  WP_265425641.1  tRNA uridine-5-carboxymethylaminomethyl(34) s
     0.0017   13.9   1.3      0.002   13.6   0.5    1.5  2  WP_265425491.1  FAD-dependent oxidoreductase [Desulfobotulus 
     0.0019   13.7   0.5     0.0045   12.5   0.2    1.6  2  WP_265425745.1  FAD-dependent oxidoreductase [Desulfobotulus 
     0.0078   11.7   0.2      0.012   11.1   0.2    1.1  1  WP_265426085.1  CoB--CoM heterodisulfide reductase iron-sulfu
  ------ inclusion threshold ------
      0.018   10.5   0.1      0.046    9.1   0.0    1.7  2  WP_265426071.1  FAD-dependent oxidoreductase [Desulfobotulus 
      0.047    9.1   0.3       0.21    7.0   0.0    2.0  2  WP_265425589.1  NAD(P)/FAD-dependent oxidoreductase [Desulfob


Domain annotation for each sequence (and alignments):
>> WP_265426087.1  adenylyl-sulfate reductase subunit alpha [Desulfobotulus pelophilus]
   #    score  bias  c-Evalue  i-Evalue hmmfrom  hmm to    alifrom  ali to    envfrom  env to     acc
 ---   ------ ----- --------- --------- ------- -------    ------- -------    ------- -------    ----
   1 !  897.9   2.0  2.1e-273  5.1e-271      45     626 ..      15     656 ..       3     658 .] 0.96

  Alignments for each domain:
  == domain 1  score: 897.9 bits;  conditional E-value: 2.1e-273
  apra_Neukirchen_a  45 kelevveletDiLiiGGGmagcgAAveake.ak.dlkvvlveKAaierSGavAaGlsAinaYigenetpedyvryvrkdlmgivReDLvldi 134
                        +++e++e e+DiLi+GGGma+cg+A+e+k+ a+ ++k++lv+KAa+erSGavA+GlsAin+Yig+n+ ++dyvr+vr+dlmgivReDL++++
     WP_265426087.1  15 ENPEIIEKEVDILIVGGGMAACGTAFEIKKwADeNTKILLVDKAAMERSGAVAQGLSAINTYIGDNK-VDDYVRMVRNDLMGIVREDLIFNL 105
                        5899**************************8778********************************9.************************ PP

  apra_Neukirchen_a 135 arhvdevvkkleewGLpil.kdenGk..................yvrrGkwqikInGesyKpivAeaakkalgv.evlnrvfitdllvd..e 204
                        +rhvd++v+++eewGLpi+ kd++ k                  +vr+Gkwqi+InGesyK ivAeaakkalg+ ++l+rvfi++ll d  e
     WP_265426087.1 106 GRHVDDSVHLFEEWGLPIWkKDAENKnldgkkglkvgllkdgakPVRTGKWQIMINGESYKRIVAEAAKKALGEeNILERVFIVELLRDknE 197
                        *******************66666669*********************************************999**************986 PP

  apra_Neukirchen_a 205 dnrvaGAvgfsvrenkfyvikakavivatGGAagiyrprsvgegrgraWYppfntGsgyamgiraGAemttmEnrfvalRfKDtygPvgtia 296
                         nr+ GAvgfs+renk+y ik+++++va+GGA++iy+prsvgeg+graWYp++n+Gs+y+m++raGAe+++mEnrf ++RfKD+ygPvg+++
     WP_265426087.1 198 PNRISGAVGFSTRENKVYYIKCNTMMVACGGAVNIYQPRSVGEGKGRAWYPVWNAGSTYTMALRAGAELSMMENRFTPARFKDGYGPVGAWF 289
                        6******************************************************************************************* PP

  apra_Neukirchen_a 297 llvkakavnalgeeyee......elkk..eYgkak.iptslRnyatleevkeGrgPiyldteealq......d....keleeelwedfLdma 369
                        ll+ka+  n+lge+y +      el+k  +Yg+a  +pt+lRn++ ++evk+GrgPi++ t++alq      d    k+le+e+wedfLdm+
     WP_265426087.1 290 LLFKAHLENSLGENYAAsqdakdELAKyaPYGTAPiTPTCLRNHLLMNEVKQGRGPIMMVTSKALQklgetmDkkelKHLEAEAWEDFLDMT 381
                        ****************98876665555778899999******************************77665516788*************** PP

  apra_Neukirchen_a 370 isqallwaeeniepekenvEiegtePyivGsHaacsGyWv...dl...............ynrmtTvkgLfaaGdvaGgsphkfvsGslaeG 443
                        ++qa lw+++n+epek+++Ei +tePy++GsH++c+G+Wv   +                yn+mtTvkgLf+a+d++G+s+hkf+sGs+aeG
     WP_265426087.1 382 CGQANLWCATNTEPEKKDSEILPTEPYLLGSHSGCCGIWVsgpNEdwvpedykwgdngvvYNQMTTVKGLFTAADGIGCSGHKFSSGSHAEG 473
                        ****************************************77611568888899999*********************************** PP

  apra_Neukirchen_a 444 riAakaavkyildekdekpeldeeeveelkeeiykpletleekkkettagev.pnyitpeeleerlqkimdeYagGistnYetnekkLeial 534
                        riAak +vk+++++ d+kpe +  +++e ++ ++kp++t++e+k+++t+++v p++++p  + +rl+k ++eY gG+ ++Y tn++ Le  +
     WP_265426087.1 474 RIAAKMMVKWVKNHPDFKPEPE-MNAQEAADLVWKPVKTWFEHKDYSTDKDVnPKFCKPAGMTMRLMKATNEYGGGVGSYYCTNQSALENLM 564
                        ********************99.89999**************************************************************** PP

  apra_Neukirchen_a 535 eklemLkedleklaAedlheLlrawElihRllvaeaviehllfRkEtRwpgyyeraDypelddenwkkfvnskydpetgeieiikrplvelv 626
                        e+++m++ed+e laA dlheL+r+wE+ hR++++ea+++h++fRkE+R+pg+y+r+D++ +ddenw +fvns+y++et+e++++k+p+++++
     WP_265426087.1 565 ELFQMMHEDCEFLAAGDLHELMRCWEIFHRIYTVEAHTRHIMFRKESRFPGFYYRTDFMGQDDENWFCFVNSTYNKETKEWSMKKVPYHRII 656
                        ****************************************************************************************9887 PP

>> WP_265424910.1  L-aspartate oxidase [Desulfobotulus pelophilus]
   #    score  bias  c-Evalue  i-Evalue hmmfrom  hmm to    alifrom  ali to    envfrom  env to     acc
 ---   ------ ----- --------- --------- ------- -------    ------- -------    ------- -------    ----
   1 !   44.3   0.1   4.5e-15   1.1e-12      52     278 ..       3     238 ..       1     296 [. 0.88
   2 !   21.2   0.7   4.2e-08     1e-05     395     606 ..     343     531 ..     331     537 .] 0.74

  Alignments for each domain:
  == domain 1  score: 44.3 bits;  conditional E-value: 4.5e-15
  apra_Neukirchen_a  52 letDiLiiGGGmagcgAAveakeakdlkvvlveKAaierSGav.AaGlsAinaYigenetpedyvryvrkdlmgivReDLvldiarhvdevv 142
                        ++ D+L++G G+ag + A++++e+   +v +v K++i+ S  v A+G  A   +  +++  e +++   +  +g++  +++  + r+  e +
     WP_265424910.1   3 IHSDFLVLGSGVAGLMFALKVAEHG--QVAVVTKSEISESNTVrAQGGVA-SVFSDRDS-FELHIKDTLESGAGLCDPEVTDMVVRNGPERI 90 
                        789*****************99866..79999********9986888665.45555555.*******************99999******** PP

  apra_Neukirchen_a 143 kkleewGLpilkdenGk..........yvrrGkwqikInGesyKpivAeaakkalgvevlnrvfitdllvd............ednrvaGAv 212
                        ++l ++G+ + +  +G+            +r  + + + G ++  ++   +k++ +++v+++ +++d+l+             +++r++GA+
     WP_265424910.1  91 RELMDMGVQFSQT-DGDhldlgregghSEKRIVHALDMTGWEIESVLVARVKSHPRIRVYEHHIAIDFLTHargirrglvvtsHEERCCGAY 181
                        **********975.34446666666667888888999*********************************99***********88******* PP

  apra_Neukirchen_a 213 gfsvrenkfyvikakavivatGGAagiyrprsvgegrgraWYppfntGsgyamgiraGAemttmEn 278
                         +++ ++++ +++a  +++atGGA ++y   s+         p   tG g am+ raGA +  +E 
     WP_265424910.1 182 VLDIASDRVCTFTAAVTLLATGGAGKVYPYTSN---------PDVATGDGVAMAYRAGASVANLEF 238
                        ****************************87777.........78899************9999984 PP

  == domain 2  score: 21.2 bits;  conditional E-value: 4.2e-08
  apra_Neukirchen_a 395 PyivGsHaacsGyWvdlynrmtTvkgLfaaGdvaGgsphkfvsGslaeGriAakaavkyilde.kdekpeldeeeveelkeeiykpletlee 485
                        P +  +H  c G+ +dl + +t ++ L+a G++a        +G +   r+A+++ ++ ++   ++++++++    + l e++      + e
     WP_265424910.1 343 PVVPAAHYMCGGVATDL-SGRTDISCLYAVGETA-------CTGLHGANRLASNSLLEALVYAhRAAENAIAGYGGQPLPEDLPD----WDE 422
                        55667788888888888.8889999999998887.......47888888888888888885330233233332222223333333....333 PP

  apra_Neukirchen_a 486 kkkettagevpnyitpeeleerlqkimdeYagGistnYetnekkLeialeklemLkedleklaAedlheLlrawElihRllvaeaviehllf 577
                            tt++   + + + +  +++   m +Y+g +      ++k+L++a+++++ +++++++    +++    + El++  lvae++i+  + 
     WP_265424910.1 423 MG--TTDS--DEAVMVAHNWDEIRMFMWNYVGIVR-----SDKRLARARRRIDNIQREIQEYYW-NFRVTSDLIELRNIALVAELIIRSAQR 504
                        32..3333..3456677777778888999998776.....68******************9875.888899999****************** PP

  apra_Neukirchen_a 578 RkEtRwpgyyeraDypelddenwkkfvns 606
                        RkE+R  g +   D+p++dd++w + +  
     WP_265424910.1 505 RKESR--GLHFSIDFPDRDDKKWGQNTVL 531
                        *****..88999***********776555 PP

>> WP_265424430.1  FAD-dependent oxidoreductase [Desulfobotulus pelophilus]
   #    score  bias  c-Evalue  i-Evalue hmmfrom  hmm to    alifrom  ali to    envfrom  env to     acc
 ---   ------ ----- --------- --------- ------- -------    ------- -------    ------- -------    ----
   1 !   14.3   0.0   5.1e-06    0.0012      52      96 ..       8      51 ..       3      86 .. 0.80
   2 ?    3.2   0.0     0.012       2.8     198     236 ..     177     214 ..     173     222 .. 0.92
   3 ?    0.5   0.2     0.077        19     417     431 ..     494     508 ..     481     539 .. 0.73

  Alignments for each domain:
  == domain 1  score: 14.3 bits;  conditional E-value: 5.1e-06
  apra_Neukirchen_a 52 letDiLiiGGGmagcgAAveakeakdlkvvlveKAaierSGavAa 96
                        +tD++iiGGG+ag ++A+++   ++l+ +++++   e+ G +A+
     WP_265424430.1  8 YQTDVIIIGGGIAGLVTALKLLD-SGLSLLILDRDREEKMGGLAK 51
                       68*****************9985.579999999999999999996 PP

  == domain 2  score: 3.2 bits;  conditional E-value: 0.012
  apra_Neukirchen_a 198 tdllvdednrvaGAvgfsvrenkfyvikakavivatGGA 236
                         +ll+ +d+++aG++g    +++ +  +a  +++a+GG 
     WP_265424430.1 177 ENLLM-HDGQIAGCTGHMETTSRPFEAHADRIVLAAGGL 214
                        57899.89******************************6 PP

  == domain 3  score: 0.5 bits;  conditional E-value: 0.077
  apra_Neukirchen_a 417 TvkgLfaaGdvaGgs 431
                         ++gLfaaG++aG  
     WP_265424430.1 494 PIPGLFAAGETAGFG 508
                        589*********943 PP

>> WP_265423457.1  FAD-dependent oxidoreductase [Desulfobotulus pelophilus]
   #    score  bias  c-Evalue  i-Evalue hmmfrom  hmm to    alifrom  ali to    envfrom  env to     acc
 ---   ------ ----- --------- --------- ------- -------    ------- -------    ------- -------    ----
   1 !    4.9   0.2    0.0037      0.89      55      86 ..       8      38 ..       2      42 .. 0.86
   2 !   13.9   0.0     7e-06    0.0017      44      86 ..     581     626 ..     540     643 .. 0.70

  Alignments for each domain:
  == domain 1  score: 4.9 bits;  conditional E-value: 0.0037
  apra_Neukirchen_a 55 DiLiiGGGmagcgAAveakeakdlkvvlveKA 86
                        +Li GGG+a+  AA+ ++  +++ v +veK+
     WP_265423457.1  8 SVLIAGGGIAAIQAALDLAD-SGYYVYMVEKS 38
                       59***************986.46889999996 PP

  == domain 2  score: 13.9 bits;  conditional E-value: 7e-06
  apra_Neukirchen_a  44 k....kelevveletDiLiiGGGmagcgAAveakeakdlkvvlveKA 86 
                        +     +  + e++ ++L+iGGG++g  AA  a ++++++v+lve+ 
     WP_265423457.1 581 AlfepLSEATLEIDQNVLVIGGGISGMAAAR-ALSTQGYHVTLVERD 626
                        133332234788999***********76665.555678999*99985 PP

>> WP_265426084.1  FAD-dependent oxidoreductase [Desulfobotulus pelophilus]
   #    score  bias  c-Evalue  i-Evalue hmmfrom  hmm to    alifrom  ali to    envfrom  env to     acc
 ---   ------ ----- --------- --------- ------- -------    ------- -------    ------- -------    ----
   1 !   18.5   0.1   2.8e-07   6.7e-05      44      86 ..     131     180 ..      98     184 .. 0.72

  Alignments for each domain:
  == domain 1  score: 18.5 bits;  conditional E-value: 2.8e-07
  apra_Neukirchen_a  44 k........kelevveletDiLiiGGGmagcgAAveakeakdlkvvlveKA 86 
                        +        + ++ ++++  iL+iGGG+ g gAA+ a+ a +++v++veK 
     WP_265426084.1 131 AriekiaipEPYQLENVSKKILVIGGGVTGMGAALDAAAA-GYEVTIVEKD 180
                        122333344667888999******************9965.69******96 PP

>> WP_265424091.1  thioredoxin-disulfide reductase [Desulfobotulus pelophilus]
   #    score  bias  c-Evalue  i-Evalue hmmfrom  hmm to    alifrom  ali to    envfrom  env to     acc
 ---   ------ ----- --------- --------- ------- -------    ------- -------    ------- -------    ----
   1 !    9.1   0.1    0.0002     0.048      54      85 ..       6      36 ..       2      38 .. 0.88
   2 !    5.5   0.1    0.0024      0.58     411     454 ..     256     305 ..     232     307 .] 0.72

  Alignments for each domain:
  == domain 1  score: 9.1 bits;  conditional E-value: 0.0002
  apra_Neukirchen_a 54 tDiLiiGGGmagcgAAveakeakdlkvvlveK 85
                        D++iiGGG ag  A + a +a+ +k +l+eK
     WP_265424091.1  6 YDLIIIGGGPAGLTAGIYACRAR-MKTLLIEK 36
                       69****************99987.78888888 PP

  == domain 2  score: 5.5 bits;  conditional E-value: 0.0024
  apra_Neukirchen_a 411 l.......ynrmtTvkgLfaaGdvaGgsphkfvsGslaeGriAakaavkyi 454
                                 + +t+v+g+fa+Gd+   +p + v  ++ ++ iAa aa +y+
     WP_265424091.1 256 EhgfiivnERMETSVPGVFACGDAR-NTPLRQVATAVGDAAIAAVAAEHYL 305
                        05555553466799*********86.6899999999999999999988776 PP

>> WP_265425755.1  FAD-dependent oxidoreductase [Desulfobotulus pelophilus]
   #    score  bias  c-Evalue  i-Evalue hmmfrom  hmm to    alifrom  ali to    envfrom  env to     acc
 ---   ------ ----- --------- --------- ------- -------    ------- -------    ------- -------    ----
   1 !    3.7   0.0    0.0081         2      56      87 ..     403     433 ..     359     435 .. 0.87
   2 !    9.1   0.0    0.0002     0.048      45      84 ..     518     557 ..     477     569 .. 0.77

  Alignments for each domain:
  == domain 1  score: 3.7 bits;  conditional E-value: 0.0081
  apra_Neukirchen_a  56 iLiiGGGmagcgAAveakeakdlkvvlveKAa 87 
                        + ++GGG ag   A++++++ + +vv++++++
     WP_265425755.1 403 VAVVGGGPAGISVAWQLRSK-GHDVVILDRSE 433
                        789*************9974.57899998876 PP

  == domain 2  score: 9.1 bits;  conditional E-value: 0.0002
  apra_Neukirchen_a  45 kelevveletDiLiiGGGmagcgAAveakeakdlkvvlve 84 
                        ++ ++ +   +++iiG+G+ gc  A+eak+    +++l++
     WP_265425755.1 518 AKANTLKPGKNVVIIGAGNVGCDVATEAKRLGAENITLID 557
                        34556666789*******************8877888776 PP

>> WP_265425641.1  tRNA uridine-5-carboxymethylaminomethyl(34) synthesis enzyme MnmG [Desulfobotulus pelophilus]
   #    score  bias  c-Evalue  i-Evalue hmmfrom  hmm to    alifrom  ali to    envfrom  env to     acc
 ---   ------ ----- --------- --------- ------- -------    ------- -------    ------- -------    ----
   1 !   13.7   0.5   7.6e-06    0.0018      53      75 ..       6      28 ..       2      41 .. 0.85
   2 ?   -3.6   0.0       1.4   3.3e+02     418     432 ..     362     376 ..     359     379 .. 0.89

  Alignments for each domain:
  == domain 1  score: 13.7 bits;  conditional E-value: 7.6e-06
  apra_Neukirchen_a 53 etDiLiiGGGmagcgAAveakea 75
                       + DiL+iG+G agc AA+ a++ 
     WP_265425641.1  6 TYDILVIGAGHAGCEAALAAARM 28
                       57****************99984 PP

  == domain 2  score: -3.6 bits;  conditional E-value: 1.4
  apra_Neukirchen_a 418 vkgLfaaGdvaGgsp 432
                        v+gLf aG + G s+
     WP_265425641.1 362 VQGLFLAGQINGTSG 376
                        89**********987 PP

>> WP_265425491.1  FAD-dependent oxidoreductase [Desulfobotulus pelophilus]
   #    score  bias  c-Evalue  i-Evalue hmmfrom  hmm to    alifrom  ali to    envfrom  env to     acc
 ---   ------ ----- --------- --------- ------- -------    ------- -------    ------- -------    ----
   1 !   13.6   0.5   8.4e-06     0.002      53      87 ..       5      38 ..       1      43 [. 0.82
   2 ?   -4.1   0.0       1.9   4.6e+02     178     213 ..     113     146 ..     109     159 .. 0.76

  Alignments for each domain:
  == domain 1  score: 13.6 bits;  conditional E-value: 8.4e-06
  apra_Neukirchen_a 53 etDiLiiGGGmagcgAAveakeakdlkvvlveKAa 87
                       + D++++G+G agc AA+ +++a  ++ +++e+ +
     WP_265425491.1  5 KFDVIVVGAGLAGCTAAFLMAQAG-METLVIERGN 38
                       67****************998754.6677777665 PP

  == domain 2  score: -4.1 bits;  conditional E-value: 1.9
  apra_Neukirchen_a 178 ivAeaakkalgvevlnrvfitdllvdednrvaGAvg 213
                         +Ae+a++ +g+  +  v + dllv + ++v+G+++
     WP_265425491.1 113 WLAEKAES-AGAVFVTGVRVDDLLV-RYGKVCGVIA 146
                        57888888.6678888888889998.6699999875 PP

>> WP_265425745.1  FAD-dependent oxidoreductase [Desulfobotulus pelophilus]
   #    score  bias  c-Evalue  i-Evalue hmmfrom  hmm to    alifrom  ali to    envfrom  env to     acc
 ---   ------ ----- --------- --------- ------- -------    ------- -------    ------- -------    ----
   1 !   12.5   0.2   1.9e-05    0.0045      38      83 ..     371     413 ..     334     417 .. 0.60
   2 ?   -2.0   0.0      0.43     1e+02      54      85 ..     508     544 ..     490     546 .. 0.70

  Alignments for each domain:
  == domain 1  score: 12.5 bits;  conditional E-value: 1.9e-05
  apra_Neukirchen_a  38 laalamkkelevveletDiLiiGGGmagcgAAveakeakdlkvvlv 83 
                            +m+  +++  +   + +iGGG+ag  AA+ ake+   +v+l+
     WP_265425745.1 371 GYEFKMA-AVQTD-TAKKVFVIGGGAAGMSAALAAKEKG-HDVTLL 413
                        2333344.23333.35689**************999854.455555 PP

  == domain 2  score: -2.0 bits;  conditional E-value: 0.43
  apra_Neukirchen_a  54 tDiLiiGGGmagcgAAveakeak.....dlkvvlveK 85 
                         ++++iGGG+ g  +++ + e+      +lk + v++
     WP_265425745.1 508 KNVVVIGGGAVGVETSIFLGEKGtlsgeELKFLFVNR 544
                        5799999999999888877764335555566666655 PP

>> WP_265426085.1  CoB--CoM heterodisulfide reductase iron-sulfur subunit A family protein [Desulfobotulus pelophilus]
   #    score  bias  c-Evalue  i-Evalue hmmfrom  hmm to    alifrom  ali to    envfrom  env to     acc
 ---   ------ ----- --------- --------- ------- -------    ------- -------    ------- -------    ----
   1 !   11.1   0.2   4.8e-05     0.012      55      87 ..      11      42 ..       2      51 .. 0.86

  Alignments for each domain:
  == domain 1  score: 11.1 bits;  conditional E-value: 4.8e-05
  apra_Neukirchen_a 55 DiLiiGGGmagcgAAveakeakdlkvvlveKAa 87
                        iL++GGG++g  +A+ea+e  +++v +veK a
     WP_265426085.1 11 SILVVGGGISGLTTALEAAEV-GYDVFIVEKTA 42
                       59****************986.589*****975 PP

>> WP_265426071.1  FAD-dependent oxidoreductase [Desulfobotulus pelophilus]
   #    score  bias  c-Evalue  i-Evalue hmmfrom  hmm to    alifrom  ali to    envfrom  env to     acc
 ---   ------ ----- --------- --------- ------- -------    ------- -------    ------- -------    ----
   1 ?    9.1   0.0   0.00019     0.046      53      85 ..       5      38 ..       1      40 [. 0.82
   2 ?   -2.2   0.0      0.52   1.3e+02     224     242 ..     209     227 ..     207     234 .. 0.84

  Alignments for each domain:
  == domain 1  score: 9.1 bits;  conditional E-value: 0.00019
  apra_Neukirchen_a 53 etDiLiiGGGmagcgAAveakeak.dlkvvlveK 85
                       + D+LiiGGG++g+   +e+++ +   ++ l+eK
     WP_265426071.1  5 RYDVLIIGGGISGTSLLYELARYTdLKHIGLIEK 38
                       57******************99551556888887 PP

  == domain 2  score: -2.2 bits;  conditional E-value: 0.52
  apra_Neukirchen_a 224 ikakavivatGGAagiyrp 242
                        i+ak v+v++GG + ++  
     WP_265426071.1 209 ISAKFVVVSAGGHSLLFAQ 227
                        78************99964 PP

>> WP_265425589.1  NAD(P)/FAD-dependent oxidoreductase [Desulfobotulus pelophilus]
   #    score  bias  c-Evalue  i-Evalue hmmfrom  hmm to    alifrom  ali to    envfrom  env to     acc
 ---   ------ ----- --------- --------- ------- -------    ------- -------    ------- -------    ----
   1 ?    7.0   0.0   0.00087      0.21      56      87 ..       4      35 ..       1      37 [. 0.91
   2 ?   -0.6   0.0      0.17        40      41      66 ..     142     167 ..     104     179 .. 0.71

  Alignments for each domain:
  == domain 1  score: 7.0 bits;  conditional E-value: 0.00087
  apra_Neukirchen_a 56 iLiiGGGmagcgAAveakeakdlkvvlveKAa 87
                       +Li+GGG  g  AA  + ++ +l+v+l+++ +
     WP_265425589.1  4 VLIVGGGFVGLNAAKILGRSGKLDVTLIDRKN 35
                       9******************99*******9865 PP

  == domain 2  score: -0.6 bits;  conditional E-value: 0.17
  apra_Neukirchen_a  41 lamkkelevveletDiLiiGGGmagc 66 
                        ++ ++++e++  +  ++++GGG+ g 
     WP_265425589.1 142 AECTDNTEEKMKQLTFVVVGGGTTGV 167
                        3333577888888999*******996 PP


Internal pipeline statistics summary:
-------------------------------------
Query model(s):                            1  (670 nodes)
Target sequences:                       3150  (1055525 residues searched)
Passed MSV filter:                       118  (0.0374603); expected 63.0 (0.02)
Passed bias filter:                       98  (0.0311111); expected 63.0 (0.02)
Passed Vit filter:                        26  (0.00825397); expected 3.1 (0.001)
Passed Fwd filter:                        13  (0.00412698); expected 0.0 (1e-05)
Initial search space (Z):               3150  [actual number of targets]
Domain search space  (domZ):              13  [number of targets reported over threshold]
# CPU time: 0.06u 0.00s 00:00:00.06 Elapsed: 00:00:00.04
# Mc/sec: 15787.09
//
[ok]
