# Supplementary material for: Sulfur disproportionation occurs globally across anoxic habitats and has multiple mechanisms of independent evolutionary origin
Source: ISME J. 2026 Mar 2;20(1):wrag042. doi: 10.1093/ismejo/wrag042 (PMC12998232; doi:10.1093/ismejo/wrag042)
Supplement: Sup_File_1_HMM_wrag042 [file sup_file_1_hmm_wrag042.zip › SupFile1_HMM/SupFile1c_results/apra_Neukirchen_a-hmm-052_Desulfomonile_tiedjei_DCB-1_GCF_000266945.txt]

# hmmsearch :: search profile(s) against a sequence database
# HMMER 3.4 (Aug 2023); http://hmmer.org/
# Copyright (C) 2023 Howard Hughes Medical Institute.
# Freely distributed under the BSD open source license.
# - - - - - - - - - - - - - - - - - - - - - - - - - - - - - - - - - - - -
# query HMM file:                  /Users/lukas/OneDrive/2023_Sulfur/20250723_HMM/profiles_all/apra_Neukirchen_a.hmm
# target sequence database:        /Users/lukas/OneDrive/2023_Sulfur/20250626_HMM/db_new/052_Desulfomonile_tiedjei_DCB-1_GCF_000266945.fas
# - - - - - - - - - - - - - - - - - - - - - - - - - - - - - - - - - - - -

Query:       apra_Neukirchen_a  [M=670]
Scores for complete sequences (score includes all domains):
   --- full sequence ---   --- best 1 domain ---    -#dom-
    E-value  score  bias    E-value  score  bias    exp  N  Sequence       Description
    ------- ------ -----    ------- ------ -----   ---- --  --------       -----------
   6.1e-264  875.3   0.8   6.8e-264  875.1   0.8    1.0  1  WP_014809303.1  adenylyl-sulfate reductase subunit alpha [Des
    2.7e-28   96.6   0.0    1.2e-27   94.4   0.0    2.1  1  WP_014811274.1  FAD-dependent oxidoreductase [Desulfomonile t
    1.5e-26   90.8   0.0    3.6e-26   89.5   0.0    1.6  1  WP_014810433.1  succinate dehydrogenase flavoprotein subunit 
    6.5e-22   75.5   2.3    3.3e-21   73.1   2.3    2.1  1  WP_014809740.1  L-aspartate oxidase [Desulfomonile tiedjei]
    9.4e-20   68.3   0.6    4.2e-18   62.9   0.8    2.2  2  WP_014812261.1  FAD-binding protein [Desulfomonile tiedjei]
    4.1e-18   62.9   8.6      1e-16   58.3   3.4    3.1  2  WP_014811043.1  FAD-dependent oxidoreductase [Desulfomonile t
      5e-05   19.7   0.0    7.6e-05   19.1   0.0    1.2  1  WP_014811625.1  FAD-dependent oxidoreductase [Desulfomonile t
    0.00018   17.8   0.1     0.0011   15.3   0.1    2.1  2  WP_014809975.1  NAD(P)/FAD-dependent oxidoreductase [Desulfom
    0.00026   17.3   0.4       0.13    8.3   0.1    2.2  2  WP_014809768.1  FAD-dependent oxidoreductase [Desulfomonile t
    0.00033   17.0   0.4    0.00033   17.0   0.4    1.0  1  WP_041286377.1  FAD-dependent oxidoreductase [Desulfomonile t
    0.00049   16.4   0.3      0.077    9.1   0.0    3.0  4  WP_014809521.1  thioredoxin-disulfide reductase [Desulfomonil
    0.00068   15.9   0.0     0.0011   15.2   0.0    1.2  1  WP_014809305.1  FAD-dependent oxidoreductase [Desulfomonile t
    0.00084   15.6   0.1       0.51    6.4   0.0    3.1  3  WP_169316370.1  NAD(P)/FAD-dependent oxidoreductase [Desulfom
      0.001   15.4   0.4     0.0014   14.8   0.4    1.2  1  WP_014811624.1  CoB--CoM heterodisulfide reductase iron-sulfu
     0.0016   14.7   4.7      0.023   10.9   0.2    2.9  3  WP_014812135.1  thioredoxin-disulfide reductase [Desulfomonil
     0.0019   14.5   1.2     0.0027   13.9   1.2    1.1  1  WP_014809304.1  CoB--CoM heterodisulfide reductase iron-sulfu
     0.0025   14.1   0.5       0.64    6.1   0.0    2.9  3  WP_014808742.1  FAD-dependent oxidoreductase [Desulfomonile t
      0.005   13.1   0.1      0.009   12.2   0.1    1.3  1  WP_014807921.1  CoB-CoM heterodisulfide reductase HdrA2 [Desu
     0.0069   12.6   6.1       0.12    8.5   0.1    2.3  2  WP_014808636.1  dihydrolipoyl dehydrogenase [Desulfomonile ti
  ------ inclusion threshold ------
      0.017   11.3   4.0     0.0088   12.2   0.5    1.9  2  WP_014808074.1  FAD-dependent oxidoreductase [Desulfomonile t
       0.02   11.1   0.7       0.04   10.1   0.0    1.7  2  WP_014812732.1  FAD-dependent oxidoreductase [Desulfomonile t
      0.023   10.9   0.1       0.53    6.4   0.0    2.2  2  WP_014810736.1  FAD-dependent oxidoreductase [Desulfomonile t
      0.033   10.3   0.0      0.044    9.9   0.0    1.1  1  WP_041287423.1  L-threonine 3-dehydrogenase [Desulfomonile ti
      0.036   10.2   7.3       0.65    6.1   0.0    4.2  5  WP_014812744.1  FAD-dependent oxidoreductase [Desulfomonile t
      0.044    9.9   1.9       0.22    7.6   0.5    2.1  2  WP_014809204.1  dihydrolipoyl dehydrogenase [Desulfomonile ti
      0.051    9.7   3.0      0.035   10.3   1.0    1.7  3  WP_014810442.1  tRNA uridine-5-carboxymethylaminomethyl(34) s
       0.06    9.5   0.9      0.095    8.8   0.9    1.2  1  WP_014808143.1  geranylgeranyl reductase family protein [Desu
      0.064    9.4   0.1      0.099    8.8   0.1    1.2  1  WP_014813104.1  phytoene desaturase family protein [Desulfomo
       0.11    8.6   4.6       0.04   10.1   0.1    2.4  3  WP_014812846.1  FAD-dependent oxidoreductase [Desulfomonile t
       0.97    5.5   6.1        2.8    4.0   0.1    2.9  4  WP_014808145.1  dihydrolipoyl dehydrogenase [Desulfomonile ti


Domain annotation for each sequence (and alignments):
>> WP_014809303.1  adenylyl-sulfate reductase subunit alpha [Desulfomonile tiedjei]
   #    score  bias  c-Evalue  i-Evalue hmmfrom  hmm to    alifrom  ali to    envfrom  env to     acc
 ---   ------ ----- --------- --------- ------- -------    ------- -------    ------- -------    ----
   1 !  875.1   0.8  3.9e-266  6.8e-264      44     626 ..       2     624 ..       1     625 [] 0.96

  Alignments for each domain:
  == domain 1  score: 875.1 bits;  conditional E-value: 3.9e-266
  apra_Neukirchen_a  44 kkelevveletDiLiiGGGmagcgAAveake.ak..dlkvvlveKAaierSGavAaGlsAinaYig...enetpedyvryvrkdlmgivReD 129
                        + ++e++e++tDiL++GGGma+cgAAvea++ a+  +lkv+lv+KAa++rSGavA+GlsAin+Y+     n+t+edyvryvr+dlmg++R+D
     WP_014809303.1   2 A-NFETIEVTTDILLCGGGMAACGAAVEASYwANknGLKVTLVDKAAMDRSGAVAMGLSAINQYVDinsGNNTCEDYVRYVRTDLMGVARDD 92 
                        4.799**************************866799****************************99997778******************* PP

  apra_Neukirchen_a 130 LvldiarhvdevvkkleewGLpilkdenGkyvrrGkwqikInGesyKpivAeaakkalgv...evlnrvfitdllvdednrvaGAvgfsvre 218
                        Lv+diarhvd++v+++e+wGLpi+ d++Gkyv++G+wq++InGesyK+ivAeaak+al +   e+++rvfit  l+d  +r+aGAvgfs+re
     WP_014809303.1  93 LVYDIARHVDSSVHLFEKWGLPIWLDADGKYVHEGRWQLMINGESYKVIVAEAAKNALAQnggEYFERVFITYPLLDG-DRIAGAVGFSTRE 183
                        ********************************************************9955456*************65.9************ PP

  apra_Neukirchen_a 219 nkfyvikakavivatGGAagiyrprsvgegrgraWYppfntGsgyamgiraGAemttmEnrfvalRfKDtygPvgtiallvkakavnalgee 310
                        +kfyv+kakav+ a+GGA+++++prs geg graWYpp+n+Gs+ ++++ aGAe t++E+rf+++RfKD+ygPvg+++ll+k++a+na+g e
     WP_014809303.1 184 EKFYVFKAKAVLAAMGGAVHVFKPRSAGEGLGRAWYPPWNSGSSLYFTLMAGAEQTCQEVRFIPVRFKDAYGPVGAWFLLFKSRATNAMGGE 275
                        ******************************************************************************************** PP

  apra_Neukirchen_a 311 yee....elkk..eYgkak.iptslRnyatleevkeGrgPiyldteealq........d........keleeelwedfLdmaisqallwaee 379
                        y+     el++  +Yg ak ip++lRny+ + +  eG+gPiy++teea+q        d        kele+e+wedfLdm+isqa+lwa +
     WP_014809303.1 276 YMVerkpELENwaPYGLAKpIPANLRNYLGMLDEFEGKGPIYMRTEEAIQkianqyadDpkafkkkmKELEAEAWEDFLDMTISQAILWAGT 367
                        **977776666999*99999******************************88877776155566677************************* PP

  apra_Neukirchen_a 380 niepekenvEiegtePyivGsHaacsGyWv....dl........ynrmtTvkgLfaaGdvaGgsphkfvsGslaeGriAakaavkyildekd 459
                        n++pe++++Ei+++ePy++GsH+++sG+Wv    dl        y+ m+TvkgLf+aGd++G+s+hkf+sGs+aeGr A+k++v++++d+++
     WP_014809303.1 368 NVQPEEKSSEIAAAEPYFIGSHSGASGAWVsgpkDLapadyfwgYEYMSTVKGLFCAGDASGASSHKFSSGSHAEGRAAGKSMVRFVMDNNT 459
                        ******************************77654488999***********************************************9965 PP

  apra_Neukirchen_a 460 ekpeldeeeveelkeeiykpletleekkkettagev.pnyitpeeleerlqkimdeYagGistnYetnekkLeialeklemLkedleklaAe 550
                          p++d+++v++lk+++ kp++ ++e   +++++++ p++++p+++++rlqkimdeYa+G+++ ++tne+kL++ale+l +Lked+eklaA+
     WP_014809303.1 460 -LPNVDAAQVADLKAKTLKPIDLFTEFGGKSSDPDInPEFMKPKMFMFRLQKIMDEYAAGVTAGFKTNEAKLNRALELLGWLKEDSEKLAAQ 550
                        .5****************************************************************************************** PP

  apra_Neukirchen_a 551 dlheLlrawElihRllvaeaviehllfRkEtRwpgyyeraDypelddenwkkfvnskydpetgeieiikrplvelv 626
                        dlheL+r++E+i+R+++ae++++++lfR+EtRwpgyy r+Dyp++++++wk+fvn+++  + g++e++k+p++++v
     WP_014809303.1 551 DLHELMRCHENIQRMWQAETHVRTILFRQETRWPGYYFRSDYPTMNEADWKCFVNCSF--KGGNWEFKKVPILTIV 624
                        ********************************************************66..5***********9887 PP

>> WP_014811274.1  FAD-dependent oxidoreductase [Desulfomonile tiedjei]
   #    score  bias  c-Evalue  i-Evalue hmmfrom  hmm to    alifrom  ali to    envfrom  env to     acc
 ---   ------ ----- --------- --------- ------- -------    ------- -------    ------- -------    ----
   1 !   94.4   0.0   7.2e-30   1.2e-27      50     622 ..       4     560 ..       1     584 [. 0.77

  Alignments for each domain:
  == domain 1  score: 94.4 bits;  conditional E-value: 7.2e-30
  apra_Neukirchen_a  50 veletDiLiiGGGmagcgAAveakeakdlkvvlveKAaierSGavAa.Gls.AinaYig.........enetpedyvryvrkdlmgivReDL 130
                        + ++tD+L++GGG ag  AA+ a++ k+++v l+ K  i r Ga  + G +  +n             +n+tpe+  + + ++   +  + L
     WP_014811274.1   4 TIIDTDVLVVGGGGAGFRAAIGARQ-KGVRVALLSKGPIARCGATPMaGADfTLNGASMakieglqgdPNDTPEKVFNDIVTQGWFLNNQKL 94 
                        5689*****************9986.67****************875244323443222466699778777888887777777888999*** PP

  apra_Neukirchen_a 131 vldiarhvdevvkkleewGLpil.kdenGkyvrrGkwqikInGesyKpivAeaakkalgvevlnrvfitdllvdednrvaGAvgfsvrenkf 221
                        v ++ r   ++ ++l ewG+ i   de  ++v +       +G  +   + ++a++ lgv++l+  + ++l++ ed+ v+GAvg+++r+++f
     WP_014811274.1  95 VEQYIRVAPQCLRELIEWGIKIKiSDE--RMVFT-------SGIGIMDALLKKARS-LGVDLLEDTALLELCT-EDGIVTGAVGLDIRSGEF 175
                        **********************94443..33333.......333344556677888.89**************.88**************** PP

  apra_Neukirchen_a 222 yvikakavivatGGAagiyrprsvgegrgraWYppfntGsgyamgiraGAemttmEnr.fvalRf......KDtygPvgtiallvkakavna 306
                          ++akavi+a GG  + + p+               +G g a++ raGA +  mE   f+   f      +  ++P  +++l+++ + +n+
     WP_014811274.1 176 VQFHAKAVIIASGGWHKAFWPNTGMRD---------LSGDGTAIAHRAGADLGNMEFItFCCNVFleppiwRGSIAPY-ILSLFMGGRLTNS 257
                        *********************987443.........58******************6414433332222227778885.788999******* PP

  apra_Neukirchen_a 307 lgeeyeeelkkeY.......gkak.iptslRnyatleevkeGrgPiyldteealqdkeleeelwedfLdmaisqallwaeeniepekenvEi 390
                         gee+++   k Y       g+ +    s   +atl+ev++G+g   l   ++  +  + +  we        +   w  + i+ ++    +
     WP_014811274.1 258 DGEEFLK---K-YdpfvvekGTFTeWNKSFISHATLQEVRAGKG---LPNGGV--HYTRGDVPWERVEGVVSLIFPNWKYKAIDLSDWGKKL 340
                        ******4...3.33336543222335678889************...677777..677888999998888888999**************** PP

  apra_Neukirchen_a 391 egtePyivGsHaac..sGyWvdlynrmtTvkgLfaaGdv.aGgsphk..fv..sGslaeGriAakaavkyildekdekpeldeeeveelkee 475
                        +  +P  vG+ a+    G+ ++  + +tTv+gL+aaG++  G  +    f+  +  l+ G  A+ +a +y++   ++ p++d++ ++ l+e+
     WP_014811274.1 341 KENDPMEVGAAAEYfdGGIVIND-RFETTVPGLYAAGECsLGVFGANrvFSaiTEMLVHGADAGANAGEYAKA--AHVPKTDAKVLAGLQES 429
                        **********9984337888888.9************973465555501542244456666677777777653..35577777777777777 PP

  apra_Neukirchen_a 476 iykpletleekkkettagevpnyitpeeleerlqkimdeYagGistnYetne..kkLe.ialeklemLkedleklaAedlheLlrawElihR 564
                         ++p   l+     t++g     ++p +++ r q+  +++ g i ++ e+++  + L+ + ++++  L   +++   +  +e l + E+++ 
     WP_014811274.1 430 AEAP---LR-----TSNG-----LKPAQVRRRVQEAAHKHLGPIRNKEELQAfiQFLDsVSKDEIPNLACSSKS--RKYNKEWLDVIETKNM 506
                        7777...22.....2245.....8*******************9865443331144431344555555543333..34578*********** PP

  apra_Neukirchen_a 565 llvaeaviehllfRkEtRwpgyyeraDypelddenwkkfvnskydpetgeieiikrpl 622
                        +    +  +  l+R+E+R  g + r Dyp++d++ w    +s  +++ + + + krp+
     WP_014811274.1 507 VQLLDMAAQSALAREESR--GVHFREDYPNTDNDIWL--QESILKRTGDGFALSKRPV 560
                        ******************..8899*********9995..4666666677778888877 PP

>> WP_014810433.1  succinate dehydrogenase flavoprotein subunit [Desulfomonile tiedjei]
   #    score  bias  c-Evalue  i-Evalue hmmfrom  hmm to    alifrom  ali to    envfrom  env to     acc
 ---   ------ ----- --------- --------- ------- -------    ------- -------    ------- -------    ----
   1 !   89.5   0.0   2.1e-28   3.6e-26      53     622 ..       4     561 ..       1     572 [. 0.80

  Alignments for each domain:
  == domain 1  score: 89.5 bits;  conditional E-value: 2.1e-28
  apra_Neukirchen_a  53 etDiLiiGGGmagcgAAveakeakdlkvvlveKAaierSGavAaGlsAinaYigenetpedyvryvrkdlmgivReDLvldiarhvdevvkk 144
                        + D++i+G G ag  AA+e+ e++d+ v+       ++SGa   G+ A+    ++++  e ++    k  + ++ +D +  +a    +++ +
     WP_014810433.1   4 KHDVIIVGSGLAGLRAALEIGEHADVAVITKVYPTRSHSGAAQGGIVAVLGNEEPDS-WEWHMYDTVKGGDYLTDQDAAEVLALDSVRAIYE 94 
                        68********************99888888777888889**9999999744333333.444444444445669999999999999999**** PP

  apra_Neukirchen_a 145 leewGLpilkdenGk................yvrrGkwqikInGesyKpivAeaakkalgvevlnrvfitdllvdednrvaGAvgfsvrenk 220
                        le++G+p+ +  +G+                +v+r  +     G  +   + ++a +  +v+ + +  i++ll+ e++r +G +++++ +++
     WP_014810433.1  95 LEHIGVPFSRTPDGRiaqrafgghtrnfgegPVKRACYAADRTGRVILDTLYSEAFR-RRVKTYSEFHIIELLM-EKGRAVGLTAYELATGE 184
                        *******************************9*********9**9876655555555.368*************.55*************** PP

  apra_Neukirchen_a 221 fyvikakavivatGGAagiyrprsvgegrgraWYppfntGsgyamgiraGAemttmE.nrfvalRfKDtygPvgtiallvkakavnalgeey 311
                        ++v++a+a+++atGG  ++y+  s+         +  ntG g +++ +aG  +  mE ++f ++ +      +   a + +    n +g ++
     WP_014810433.1 185 LHVFHAQAILLATGGYGKLYKTSSN---------CFANTGDGVYLAYEAGIPLEDMEfVQFHPTGIYGLGVLISEAARGEGGVLRNRYGARF 267
                        **********************999.........6669****************99944677777777777889999999999********* PP

  apra_Neukirchen_a 312 eeelkkeY....gkakiptslRnyatleevkeGrgPiyldteealqd.keleeelwedfLdmaisqallwaeeniepekenvEiegtePyiv 398
                        +   ++ Y    +    ++ +   a+++e+++ rg    d  ++  d ++l ++l+++ L    s+a +++  ++++++e++ +++t  y++
     WP_014810433.1 268 M---EE-YaptiK-DLAARDVVSRAIVTEIRNDRGIDGRDFVHL--DlTHLGKDLLQQKLSDISSFAKIYV--GVDVATEPLPVAPTCHYMM 350
                        *...55.654322.225777888899999999999666666666..4589999999999999999999988..6788999************ PP

  apra_Neukirchen_a 399 GsH.aacsGyWvdlynrmtTvkgLfaaGdvaGgsph.kfvsGs......laeGriAakaavkyildekdekpeldeeeveelkeeiykplet 482
                        G+  +   G   d   ++  ++gL+aaG++a  s h     G+      ++ Gr A++a+ k +++ +  + +l ++++++  ++i +    
     WP_014810433.1 351 GGIpTDLDGRVLDA--ENNPISGLYAAGECACISVHgANRLGCnslldlVVFGRRAGQAISKDVRQLD--RSTLMKDATDNSRAKIDS---- 434
                        **725567777777..8899**********99887622334553333334667777777777776543..235555666666666666.... PP

  apra_Neukirchen_a 483 leekkkettagevpnyitpeeleerlqkimdeYagGistnYetnekkLeialeklemLkedleklaAed.....lheLlrawElihRllvae 569
                        ++++     +g      ++ +++e  q++m   +         +e+ L++al++l++L+e+ ++++ +d       +L +a El   l  ae
     WP_014810433.1 435 ILNRA----NG-----EKAVKIRELVQQVMSLEC-----SVFRHEQGLRQALDELQQLRERYSQVSIDDrgklfNTDLTEAVELGCLLGLAE 512
                        34333....22.....244567777888887544.....4455799**********************933333367889999999****** PP

  apra_Neukirchen_a 570 aviehllfRkEtRwpgyyeraDypelddenwkkfvnskydpetgeieiikrpl 622
                        + +   l R E+R  g + r Dyp++dd+nw k++    ++++g+ ei  +p+
     WP_014810433.1 513 VTVVSALTRTESR--GSHFREDYPDRDDKNWLKHTLV--QKKDGRPEISFKPV 561
                        *************..777899*************999..45789988888888 PP

>> WP_014809740.1  L-aspartate oxidase [Desulfomonile tiedjei]
   #    score  bias  c-Evalue  i-Evalue hmmfrom  hmm to    alifrom  ali to    envfrom  env to     acc
 ---   ------ ----- --------- --------- ------- -------    ------- -------    ------- -------    ----
   1 !   73.1   2.3   1.9e-23   3.3e-21      51     613 ..       4     550 ..       1     573 [. 0.80

  Alignments for each domain:
  == domain 1  score: 73.1 bits;  conditional E-value: 1.9e-23
  apra_Neukirchen_a  51 eletDiLiiGGGmagcgAAveake.akdlkvvlveKAaierSGavAaGlsAinaYigenetpedyvryvrkdlmgivReDLvldiarhvdev 141
                        ++++D+LiiG G+a+ +AA+ a+e + +l++++v KA   + G+  +     n  ++++++ e+++    k  + +  ++L+ ++ ++   +
     WP_014809740.1   4 KVKADLLIIGMGAAAQMAALYAHEiNPNLNILIVTKALKGKGGCSRMVQGGFNVVLNNEDSHEKHLMDTLKGGQYVNDQELAKTLVEQATPT 95 
                        6899********************555******************************99999***9999999999***************** PP

  apra_Neukirchen_a 142 vkkle.ewGLpilkdenGk.........yvrrGkwqikInGesyKpivAeaakkalgvevlnrvfitdllvd.ednrvaGAvgfsvrenkfy 222
                        +k+le ++G  + ++ nG+            r  ++  + G ++   + e++ k  ++ vl+++ +++ll+d +++ v+GA+ +++r+++f 
     WP_014809740.1  96 IKELEtKFGCFFDRNPNGTihqkafagqSFDRTVHKGDLTGIEIISRLTEQVIK-RRIPVLEECRAVELLLDeTGQIVTGALLLNMRNGEFM 186
                        ****96689999999999999999988866666777778999999999999999.569**************6556789************* PP

  apra_Neukirchen_a 223 vikakavivatGGAagiyrprsvgegrgraWYppfntGsgyamgiraGAemttmEn.rfvalRfKDtygPvgtial......lvkakavnal 307
                        v +a a++vatGG    yr + +g         p ++  g am  raG  m  +E+ +f ++    + g v + al      + +a+  n +
     WP_014809740.1 187 VAEAAATLVATGGGPTHYRFHAPG---------PEKSVDGIAMLYRAGVLMKDLEMlQFHPTG-LIVPGSVVAGALleeglrGSGAHLFNGN 268
                        *********************997.........556889****************94455554.445555544444122222689******* PP

  apra_Neukirchen_a 308 geeyeeelkkeY....gkakiptslRnyatleevkeGrgPiyldteealqdkeleeelwedf.LdmaisqallwaeeniepekenvEiegte 394
                        ge+y+    k Y    g+++ ++ +       e+++Gr  +     ++       ++l  df L+  +++a    + n + ++  v + ++ 
     WP_014809740.1 269 GERYM---LK-YapevGERA-TRDVVSRSSYLEMAAGRA-CPEGGVHI-----DAAHLGADFvLKNFPGMAERCSQFNYDLARGRVPVSPSA 349
                        *****...45.544335555.88888889999*****97.44444444.....445556666588899999999****************** PP

  apra_Neukirchen_a 395 PyivGsHaacsGyWvdlynrmtTvkgLfaaGdvaGgs.phkfvsG.....slaeGriAakaavkyildekdekpeldeeeveelkeeiykpl 480
                         +++G+         d+   + +++ Lf aG+ aGg+ +    +G     s++ Gr A+ka  ky+ + +++ +e+++  +ee+++++++p 
     WP_014809740.1 350 HFFMGGAVI------DT-GGKASLEKLFVAGEDAGGVhGANRLGGngiceSCVYGRQAGKALGKYLSNGNRTIKETKSGMAEEMIARLQTP- 433
                        999998665......99.99***********99999734444444566668999************9887776777777777788888887. PP

  apra_Neukirchen_a 481 etleekkkettagevpnyitpeeleerlqkimdeYagGistnYetnekkLeialeklemLkedleklaAe..dlheLl..rawElihRllva 568
                          +e+     t+g     + p  l++++q++  + +g +      n++ L+ al ++e + ++++k++ +    ++++     +++  +++ 
     WP_014809740.1 434 --FER-----TEG-----VDPFALRKEIQELNWNKVGVA-----RNASDLADALTEIEDIANEVNKVSVRggAAYNMMynTFLDIRSMIDAT 508
                        ..553.....356.....788999999999887776643.....479999999999999999999977551145666622467888999999 PP

  apra_Neukirchen_a 569 eaviehllfRkEtRwpgyyeraDypelddenwkkfvnskydpetg 613
                        +++    + R+EtR  g + r D+p++ d ++  f    +  ++g
     WP_014809740.1 509 RMIAFSAQLRNETR--GAHFRKDFPDQLD-KYGLFNIFLRRGDNG 550
                        999999*******9..6677999999998.677776554444444 PP

>> WP_014812261.1  FAD-binding protein [Desulfomonile tiedjei]
   #    score  bias  c-Evalue  i-Evalue hmmfrom  hmm to    alifrom  ali to    envfrom  env to     acc
 ---   ------ ----- --------- --------- ------- -------    ------- -------    ------- -------    ----
   1 !   62.9   0.8   2.4e-20   4.2e-18      44     239 ..      86     290 ..      47     315 .. 0.83
   2 ?    3.1   0.0      0.03       5.2     413     501 ..     454     543 ..     396     555 .. 0.73

  Alignments for each domain:
  == domain 1  score: 62.9 bits;  conditional E-value: 2.4e-20
  apra_Neukirchen_a  44 kkelevveletDiLiiGGGmagcgAAveakeakdlkvvlveKA.aierSGavAaGlsAinaYigenetpedyvryvrkdlmgivReD..Lvl 132
                        k +l++v+ etD+L+iGGG ag+ AA+ a+e ++++v+++ K  + +    +A+G   i a  +  +    y +y      g   +D  Lv 
     WP_014812261.1  86 KINLNEVHYETDVLVIGGGGAGTAAALIAQE-QGAQVIIATKLrHGDANTIMAEG--GIQAATKAWK-DSPYYHYLDVMGGGHFENDpeLVK 173
                        356889999**************99998776.56888888886145666667876..4444444443.456999998888899998888*** PP

  apra_Neukirchen_a 133 diarhvdevvkkleewGLpilkdenGk.........yvrrGkwqikInGesyKpivAeaakkalgv.evlnrvfitdllvdednrvaGAvgf 214
                        ++  +  +v++ le++G  + k e+Gk           +r ++   + G ++  ++ +++++  +   vl+   +++ll+de++++ GAv +
     WP_014812261.1 174 TMVTEAPKVIAWLEKLGCMFNKWEDGKmftlhgagtCRKRMHYAGDMTGAEIMRVLRDECRNRIKHiGVLEFSPAVELLLDEKGQCSGAVLY 265
                        ******************************9999998889999999***************998777**************99********* PP

  apra_Neukirchen_a 215 svrenkfyvikakavivatGGAagi 239
                        ++++++++++kakav++atGG   +
     WP_014812261.1 266 NLETEEYFLVKAKAVVMATGGSGRL 290
                        *********************9876 PP

  == domain 2  score: 3.1 bits;  conditional E-value: 0.03
  apra_Neukirchen_a 413 nrmtTvkgLfaaGdvaGgs..phkfvsGsl....aeGriAakaavkyildekdekpeldeeeveelkeeiykpletleekkkettagev.pn 497
                        + +t +kg + aG+v Gg+  +++  + sl    + Gr+A+k+a  +++ ++ e  +l+ ++v++  +e+++    +e+++   +++ v p+
     WP_014812261.1 454 DGATNLKGFYVAGEVGGGVhgANRLMGNSLlditVFGRLAGKSAGTFAKART-EVGKLSVQHVRDYHKELEAS--GIETDR---VSPMVlPD 539
                        56899************97546778888863333669999999999997654.44777778888888887774..344333...44445566 PP

  apra_Neukirchen_a 498 yitp 501
                        y +p
     WP_014812261.1 540 YGNP 543
                        6555 PP

>> WP_014811043.1  FAD-dependent oxidoreductase [Desulfomonile tiedjei]
   #    score  bias  c-Evalue  i-Evalue hmmfrom  hmm to    alifrom  ali to    envfrom  env to     acc
 ---   ------ ----- --------- --------- ------- -------    ------- -------    ------- -------    ----
   1 !   58.3   3.4   5.9e-19     1e-16      52     431 ..       6     392 ..       1     395 [. 0.75
   2 !    5.3   0.2    0.0062       1.1     534     595 ..     463     519 ..     455     525 .. 0.84

  Alignments for each domain:
  == domain 1  score: 58.3 bits;  conditional E-value: 5.9e-19
  apra_Neukirchen_a  52 letDiLiiGGGmagcgAAveakeak.dlkvvlveKAaierSGa...vAaGlsAinaYig...enetpedyvryvrkdlmgivReDLvldiar 136
                        ++tD+L++GGG a+  AA+eak+a+ dl+v+++        G+   vA     ina  +   ++++ e +++ + +   g++ ++L   ia+
     WP_014811043.1   6 VQTDVLVVGGGGAASRAAYEAKKAApDLDVTIAVDGTWGATGStvwVASETLGINAPFNaagDGDSAEIFLQDIIETGLGVANHELSSLIAH 97 
                        79*********************666*******999999999755567655556655555559999************************** PP

  apra_Neukirchen_a 137 hvdevvkkleewGLpilkdenGk......yvrrGkwqikInGesyKpivAeaakkal..gvevlnrvfitdllvdednrvaGAvgfsvrenk 220
                        +     ++l ++G+ + +  +Gk         +  ++++  G     ivA   k al  gv+ l+ + ++dl+v +d++v G+ g  +r+++
     WP_014811043.1  98 ESLARLSELIDLGVQFDQ-TDGKlrqrklSGCTKARSLSQGGQTGVAIVAALKKAALnlGVNALEGIRVLDLIV-QDGEVWGVKG--IRKGE 185
                        999999999999998875.578855544422223566777777777888876666653366*************.89******98..68888 PP

  apra_Neukirchen_a 221 fyvikakavivatGGAagiyrprsvgegrgraWYppfntGsgyamgiraGAemttmEnrfvalRf..KDtygPvgtiallvkakavnalgee 310
                          vi akavi+  GGA  ++  + +          p   G gyam+ raGA +t +E   +   +    +   +   +  +  +  n +g+e
     WP_014811043.1 186 EIVILAKAVILGNGGAGALFPHNIN---------HPSLRGDGYAMAYRAGATLTNLEFIQIGPGVvyPHMTFIIHSHMWNLLPRLRNGQGKE 268
                        999*****************55444.........46678******************87775543112333334444445556889999999 PP

  apra_Neukirchen_a 311 yee.............elkk...eYgkakiptslRnyatleevkeGrgP....iyldteealqdkeleeelwedfLdmaisqallwaeenie 382
                        +++             +lk+   +++  ++ + +   a+ +e+++Grg     i+ d +++      e+el+    + a+ +   +++++++
     WP_014811043.1 269 FLSdylpegvtreeviSLKSmsfPFS-VRTNARYLDIAMSKEIMSGRGTehggILFDVNHV-----PEAELK----NKAPITFKAFLDKGVN 350
                        99998888876655543333534442.2233444456888999999873111133333333.....333333....6789999999999999 PP

  apra_Neukirchen_a 383 pekenvEiegtePyivGsHaacsGyWvdlynrmtTvkgLfaaGdvaGgs 431
                          +++vEi++    +v s  +  G+ +d  +  t v+gLfa G+++Gg+
     WP_014811043.1 351 LCTDKVEIAP----LVQSFNG--GIRIDE-HAFTGVPGLFAVGEASGGV 392
                        9999999997....7888888..999999.9999999999999999985 PP

  == domain 2  score: 5.3 bits;  conditional E-value: 0.0062
  apra_Neukirchen_a 534 leklemLkedleklaAedlheLlrawElihRllvaeaviehllfRkEtRwpgyyeraDypel 595
                         ++l++L++ +++ +A +l++L    ++   l++ ea+++  + R+E+R  g ++r D+pe 
     WP_014811043.1 463 ADRLKKLEQLIDDYRA-NLKQLNLKIDNF--LTTTEAIMKSAMLREESR--GIHYREDFPEN 519
                        5688999999999998.799998776665..999***************..999999*9986 PP

>> WP_014811625.1  FAD-dependent oxidoreductase [Desulfomonile tiedjei]
   #    score  bias  c-Evalue  i-Evalue hmmfrom  hmm to    alifrom  ali to    envfrom  env to     acc
 ---   ------ ----- --------- --------- ------- -------    ------- -------    ------- -------    ----
   1 !   19.1   0.0   4.4e-07   7.6e-05      44      85 ..     117     166 ..      81     168 .. 0.68

  Alignments for each domain:
  == domain 1  score: 19.1 bits;  conditional E-value: 4.4e-07
  apra_Neukirchen_a  44 k.........kelevveletDiLiiGGGmagcgAAveakeakdlkvvlveK 85 
                                   ++ ++e++  iL+iGGG++g  AA+ea++a  ++v lveK
     WP_014811625.1 117 GitkvekttlPKPYIEETDKTILVIGGGVSGMQAALEAARAG-YQVKLVEK 166
                        122222333446779999999*****************9875.88888988 PP

>> WP_014809975.1  NAD(P)/FAD-dependent oxidoreductase [Desulfomonile tiedjei]
   #    score  bias  c-Evalue  i-Evalue hmmfrom  hmm to    alifrom  ali to    envfrom  env to     acc
 ---   ------ ----- --------- --------- ------- -------    ------- -------    ------- -------    ----
   1 !   15.3   0.1     6e-06    0.0011      53      86 ..       6      38 ..       1      83 [. 0.72
   2 ?   -0.3   0.0      0.31        55     414     455 ..     263     303 ..     253     306 .. 0.78

  Alignments for each domain:
  == domain 1  score: 15.3 bits;  conditional E-value: 6e-06
  apra_Neukirchen_a 53 etDiLiiGGGmagcgAAveakeakdlkvvlveKA 86
                         D+Li+GGG+ag  AA+ +++a+ +k  ++eK+
     WP_014809975.1  6 PFDVLILGGGIAGMTAAIYLSRAR-VKTAILEKS 38
                       57******************9987.778888885 PP

  == domain 2  score: -0.3 bits;  conditional E-value: 0.31
  apra_Neukirchen_a 414 rmtTvkgLfaaGdvaGgsphkfvsGslaeGriAakaavkyil 455
                         +t ++g++ aGd       +  + ++ +G iAa +  +yi 
     WP_014809975.1 263 MSTNIPGVYSAGDLNRK-RYRQLTTAMNDGTIAALTCERYIS 303
                        5789*********8644.455578899999999999888885 PP

>> WP_014809768.1  FAD-dependent oxidoreductase [Desulfomonile tiedjei]
   #    score  bias  c-Evalue  i-Evalue hmmfrom  hmm to    alifrom  ali to    envfrom  env to     acc
 ---   ------ ----- --------- --------- ------- -------    ------- -------    ------- -------    ----
   1 !    8.3   0.1   0.00077      0.13      55      86 ..      20      50 ..       9      54 .. 0.91
   2 !    6.8   0.0    0.0023      0.39      52      85 ..     604     636 ..     553     639 .. 0.72

  Alignments for each domain:
  == domain 1  score: 8.3 bits;  conditional E-value: 0.00077
  apra_Neukirchen_a 55 DiLiiGGGmagcgAAveakeakdlkvvlveKA 86
                       D++++GGG++g  A++ +++a + +v lveKA
     WP_014809768.1 20 DVMVVGGGVSGIQASLDLATA-GFRVYLVEKA 50
                       9****************9976.69*******9 PP

  == domain 2  score: 6.8 bits;  conditional E-value: 0.0023
  apra_Neukirchen_a  52 letDiLiiGGGmagcgAAveakeakdlkvvlveK 85 
                        ++   L+iGGG+ag  +A+ ++++ + +v lve+
     WP_014809768.1 604 VNKAALVIGGGIAGMNCALSIANQ-GHQVHLVER 636
                        46678****************975.467778776 PP

>> WP_041286377.1  FAD-dependent oxidoreductase [Desulfomonile tiedjei]
   #    score  bias  c-Evalue  i-Evalue hmmfrom  hmm to    alifrom  ali to    envfrom  env to     acc
 ---   ------ ----- --------- --------- ------- -------    ------- -------    ------- -------    ----
   1 !   17.0   0.4   1.9e-06   0.00033      54      85 ..       4      34 ..       1      43 [. 0.89

  Alignments for each domain:
  == domain 1  score: 17.0 bits;  conditional E-value: 1.9e-06
  apra_Neukirchen_a 54 tDiLiiGGGmagcgAAveakeakdlkvvlveK 85
                        ++LiiGGG+ag  AA+ +    +++v lveK
     WP_041286377.1  4 QEVLIIGGGIAGMQAALDLGDM-GIRVHLVEK 34
                       689***************9865.699999999 PP

>> WP_014809521.1  thioredoxin-disulfide reductase [Desulfomonile tiedjei]
   #    score  bias  c-Evalue  i-Evalue hmmfrom  hmm to    alifrom  ali to    envfrom  env to     acc
 ---   ------ ----- --------- --------- ------- -------    ------- -------    ------- -------    ----
   1 ?    3.7   0.1     0.019       3.3      52      85 ..       3      35 ..       1      37 [. 0.80
   2 ?   -2.6   0.0       1.6   2.8e+02     213     234 ..      92     113 ..      91     116 .. 0.89
   3 ?   -1.6   0.0      0.76   1.3e+02      53      77 ..     145     170 ..     139     175 .. 0.81
   4 !    9.1   0.0   0.00044     0.077     407     457 ..     258     307 ..     250     318 .. 0.75

  Alignments for each domain:
  == domain 1  score: 3.7 bits;  conditional E-value: 0.019
  apra_Neukirchen_a 52 letDiLiiGGGmagcgAAveakeakdlkvvlveK 85
                       ++t+++i+GGG ag  A +   +a+ ++ +l+eK
     WP_014809521.1  3 MTTELIILGGGPAGLTAGIYSTRAR-ISTMLLEK 35
                       5799*************99887765.66666666 PP

  == domain 2  score: -2.6 bits;  conditional E-value: 1.6
  apra_Neukirchen_a 213 gfsvrenkfyvikakavivatG 234
                        gfs+ +++  +++++avi atG
     WP_014809521.1  92 GFSIITDSDETFHCRAVIAATG 113
                        89999999999*********99 PP

  == domain 3  score: -1.6 bits;  conditional E-value: 0.76
  apra_Neukirchen_a  53 etDiLiiGGGmagcgAAveake.akd 77 
                        et++ ++GGG ++   Av + + a++
     WP_014809521.1 145 ETELAVVGGGDSAVEEAVYLTRfASK 170
                        7999********99999888775554 PP

  == domain 4  score: 9.1 bits;  conditional E-value: 0.00044
  apra_Neukirchen_a 407 yWvdlynrmtTvkgLfaaGdvaGgsphkfvsGslaeGriAakaavkyilde 457
                        + v   +  t+v+g faaGdv     ++ +s ++ +G iAa +a +y+++ 
     WP_014809521.1 258 FIVTDERMVTSVPGFFAAGDVRSKILRQ-ISTAIGDGAIAAYSAQHYLEHG 307
                        55544245578**********9877655.6779*************99654 PP

>> WP_014809305.1  FAD-dependent oxidoreductase [Desulfomonile tiedjei]
   #    score  bias  c-Evalue  i-Evalue hmmfrom  hmm to    alifrom  ali to    envfrom  env to     acc
 ---   ------ ----- --------- --------- ------- -------    ------- -------    ------- -------    ----
   1 !   15.2   0.0   6.4e-06    0.0011      47      85 ..     128     165 ..      83     167 .. 0.71

  Alignments for each domain:
  == domain 1  score: 15.2 bits;  conditional E-value: 6.4e-06
  apra_Neukirchen_a  47 levveletDiLiiGGGmagcgAAveakeakdlkvvlveK 85 
                        +  +  e  iL+iGGG+ g  AA+ea++a  ++v lveK
     WP_014809305.1 128 PFDEANEKSILVIGGGITGMTAALEAARAG-TQVYLVEK 165
                        334456889*****************9865.79999998 PP

>> WP_169316370.1  NAD(P)/FAD-dependent oxidoreductase [Desulfomonile tiedjei]
   #    score  bias  c-Evalue  i-Evalue hmmfrom  hmm to    alifrom  ali to    envfrom  env to     acc
 ---   ------ ----- --------- --------- ------- -------    ------- -------    ------- -------    ----
   1 ?    2.6   0.1     0.042       7.3      52      81 ..       9      37 ..       1      40 [. 0.71
   2 ?    2.7   0.0     0.038       6.6     212     234 ..      93     119 ..      83     122 .. 0.81
   3 !    6.4   0.0    0.0029      0.51     405     455 ..     265     314 ..     262     321 .] 0.82

  Alignments for each domain:
  == domain 1  score: 2.6 bits;  conditional E-value: 0.042
  apra_Neukirchen_a 52 letDiLiiGGGmagcgAAveakeakdlkvv 81
                          D+L+iG+G +g  A +  ++a +lkv+
     WP_169316370.1  9 ELYDLLVIGAGPSGLTAGIYGHRA-GLKVL 37
                       446***********9998865543.46665 PP

  == domain 2  score: 2.7 bits;  conditional E-value: 0.038
  apra_Neukirchen_a 212 vgfsvrenkfy....vikakavivatG 234
                        v fs r +++y    v++akavivatG
     WP_169316370.1  93 VDFSNRIKEVYvnddVFRAKAVIVATG 119
                        67888888888444459*********9 PP

  == domain 3  score: 6.4 bits;  conditional E-value: 0.0029
  apra_Neukirchen_a 405 sGyWv.dlynrmtTvkgLfaaGdvaGgsphkfvsGslaeGriAakaavkyil 455
                        sG+ + d  + +t+  g+faaGdv   +p + +  + a+G +Aa++a++y++
     WP_169316370.1 265 SGFIItDA-RLNTSALGVFAAGDVR-DTPLRQILTAAADGALAAQTAADYLR 314
                        88888444.889999********97.578888999*************9985 PP

>> WP_014811624.1  CoB--CoM heterodisulfide reductase iron-sulfur subunit A family protein [Desulfomonile tiedjei]
   #    score  bias  c-Evalue  i-Evalue hmmfrom  hmm to    alifrom  ali to    envfrom  env to     acc
 ---   ------ ----- --------- --------- ------- -------    ------- -------    ------- -------    ----
   1 !   14.8   0.4   8.3e-06    0.0014      55      85 ..       7      36 ..       3      46 .. 0.89

  Alignments for each domain:
  == domain 1  score: 14.8 bits;  conditional E-value: 8.3e-06
  apra_Neukirchen_a 55 DiLiiGGGmagcgAAveakeakdlkvvlveK 85
                        iL++GGG++g  AA+ea+e+ +++vvlveK
     WP_014811624.1  7 KILVVGGGISGMTAAIEAAET-GAEVVLVEK 36
                       69****************985.589*****9 PP

>> WP_014812135.1  thioredoxin-disulfide reductase [Desulfomonile tiedjei]
   #    score  bias  c-Evalue  i-Evalue hmmfrom  hmm to    alifrom  ali to    envfrom  env to     acc
 ---   ------ ----- --------- --------- ------- -------    ------- -------    ------- -------    ----
   1 !   10.9   0.2   0.00013     0.023      54      87 ..       4      36 ..       2      50 .. 0.88
   2 ?    1.9   0.1     0.066        11      54      83 ..     144     172 ..     100     183 .. 0.83
   3 ?    2.6   0.1     0.043       7.5     413     455 ..     262     303 ..     244     308 .. 0.83

  Alignments for each domain:
  == domain 1  score: 10.9 bits;  conditional E-value: 0.00013
  apra_Neukirchen_a 54 tDiLiiGGGmagcgAAveakeakdlkvvlveKAa 87
                        D++i+G+G ag  AA+ a ++ +lk +lveK a
     WP_014812135.1  4 HDVIIVGAGPAGLTAAIYAGRS-KLKTLLVEKLA 36
                       59***************99976.5999****965 PP

  == domain 2  score: 1.9 bits;  conditional E-value: 0.066
  apra_Neukirchen_a  54 tDiLiiGGGmagcgAAveake.akdlkvvlv 83 
                        + +L++GGG a+   Av + + a+  kv+lv
     WP_014812135.1 144 ASLLVVGGGDAAVEEAVYLTKfAD--KVTLV 172
                        569**********99999988555..45554 PP

  == domain 3  score: 2.6 bits;  conditional E-value: 0.043
  apra_Neukirchen_a 413 nrmtTvkgLfaaGdvaGgsphkfvsGslaeGriAakaavkyil 455
                        +  t +kg++a Gdv     ++ v+ + a+G iAa +a kyi+
     WP_014812135.1 262 HMCTNMKGVYAVGDVRRKLLRQVVT-AAADGAIAAFHAEKYIE 303
                        556889*********9999888777.889*********99995 PP

>> WP_014809304.1  CoB--CoM heterodisulfide reductase iron-sulfur subunit A family protein [Desulfomonile tiedjei]
   #    score  bias  c-Evalue  i-Evalue hmmfrom  hmm to    alifrom  ali to    envfrom  env to     acc
 ---   ------ ----- --------- --------- ------- -------    ------- -------    ------- -------    ----
   1 !   13.9   1.2   1.6e-05    0.0027      55      85 ..       6      35 ..       2      38 .. 0.90

  Alignments for each domain:
  == domain 1  score: 13.9 bits;  conditional E-value: 1.6e-05
  apra_Neukirchen_a 55 DiLiiGGGmagcgAAveakeakdlkvvlveK 85
                        +L++GGG++g  AAvea+e  ++kv+lveK
     WP_014809304.1  6 TVLVVGGGISGITAAVEAAEV-GCKVILVEK 35
                       59****************986.59******9 PP

>> WP_014808742.1  FAD-dependent oxidoreductase [Desulfomonile tiedjei]
   #    score  bias  c-Evalue  i-Evalue hmmfrom  hmm to    alifrom  ali to    envfrom  env to     acc
 ---   ------ ----- --------- --------- ------- -------    ------- -------    ------- -------    ----
   1 !    6.1   0.0    0.0037      0.64      41      84 ..      92     134 ..      51     136 .. 0.61
   2 ?    2.7   0.1     0.038       6.5      54      80 ..     235     263 ..     194     269 .. 0.67
   3 ?    1.7   0.0     0.077        13     413     432 ..     370     389 ..     358     433 .. 0.75

  Alignments for each domain:
  == domain 1  score: 6.1 bits;  conditional E-value: 0.0037
  apra_Neukirchen_a  41 lamkkelevveletDiLiiGGGmagcgAAveakeakdlkvvlve 84 
                        +  k+++++  ++  + +iG+G ag  AA+ +++a   +v+l++
     WP_014808742.1  92 SWKKNQTKNPPTTKKVAVIGAGPAGLTAAYYLARAG-HSVTLMD 134
                        222234555556779***************999865.5666665 PP

  == domain 2  score: 2.7 bits;  conditional E-value: 0.038
  apra_Neukirchen_a  54 tDiLiiGGGmagcgAAveake.ak.dlkv 80 
                          +++iGGG+ +   A++ak+  + ++ +
     WP_014808742.1 235 KKVVVIGGGNVAIDVALTAKRlGAeEVTI 263
                        45667777777777777777742234444 PP

  == domain 3  score: 1.7 bits;  conditional E-value: 0.077
  apra_Neukirchen_a 413 nrmtTvkgLfaaGdvaGgsp 432
                        + +t  kg+faaGdv+ g +
     WP_014808742.1 370 DLSTGTKGIFAAGDVVTGPS 389
                        557889*********98855 PP

>> WP_014807921.1  CoB-CoM heterodisulfide reductase HdrA2 [Desulfomonile tiedjei]
   #    score  bias  c-Evalue  i-Evalue hmmfrom  hmm to    alifrom  ali to    envfrom  env to     acc
 ---   ------ ----- --------- --------- ------- -------    ------- -------    ------- -------    ----
   1 !   12.2   0.1   5.2e-05     0.009      33      85 ..     133     185 ..     100     189 .. 0.66

  Alignments for each domain:
  == domain 1  score: 12.2 bits;  conditional E-value: 5.2e-05
  apra_Neukirchen_a  33 laaallaalamkkelevve.letDiLiiGGGmagcgAAveakeakdlkvvlveK 85 
                        +a a+  a++ k ++ev+  ++   ++iGGG+ag  AA+ ++ a ++kv lve+
     WP_014807921.1 133 VAMAVNRAARLKPQIEVTVpVTRKAMVIGGGVAGIQAALDMADA-GYKVYLVER 185
                        222223333333567744448999****************9976.599999997 PP

>> WP_014808636.1  dihydrolipoyl dehydrogenase [Desulfomonile tiedjei]
   #    score  bias  c-Evalue  i-Evalue hmmfrom  hmm to    alifrom  ali to    envfrom  env to     acc
 ---   ------ ----- --------- --------- ------- -------    ------- -------    ------- -------    ----
   1 !    5.2   2.5     0.007       1.2      54      84 ..       2      31 ..       1      44 [. 0.82
   2 !    8.5   0.1   0.00067      0.12     406     432 ..     283     308 ..     279     328 .. 0.77

  Alignments for each domain:
  == domain 1  score: 5.2 bits;  conditional E-value: 0.007
  apra_Neukirchen_a 54 tDiLiiGGGmagcgAAveakeakdlkvvlve 84
                        D+++iGGG +g  AA++a++    kv lve
     WP_014808636.1  2 YDVIVIGGGPGGYAAAIRASQLG-GKVALVE 31
                       59***************999854.4677776 PP

  == domain 2  score: 8.5 bits;  conditional E-value: 0.00067
  apra_Neukirchen_a 406 GyWvdlynrmtTvkgLfaaGdvaGgsp 432
                        G+ vd+ + +t+vkg++a Gdv+Gg  
     WP_014808636.1 283 GILVDN-RLETSVKGIYAIGDVIGGWM 308
                        888999.99***************964 PP

>> WP_014808074.1  FAD-dependent oxidoreductase [Desulfomonile tiedjei]
   #    score  bias  c-Evalue  i-Evalue hmmfrom  hmm to    alifrom  ali to    envfrom  env to     acc
 ---   ------ ----- --------- --------- ------- -------    ------- -------    ------- -------    ----
   1 ?   12.2   0.5     5e-05    0.0088      52      86 ..       9      42 ..       1      51 [. 0.83
   2 ?   -0.2   0.2      0.29        50     416     447 ..     303     336 ..     297     341 .. 0.83

  Alignments for each domain:
  == domain 1  score: 12.2 bits;  conditional E-value: 5e-05
  apra_Neukirchen_a 52 letDiLiiGGGmagcgAAveakeakdlkvvlveKA 86
                       ++ D++iiGGG++g  +Ave+ +  +++++++eK 
     WP_014808074.1  9 TNKDVVIIGGGVGGISSAVELDKL-GIECLILEKT 42
                       578******************976.4888999986 PP

  == domain 2  score: -0.2 bits;  conditional E-value: 0.29
  apra_Neukirchen_a 416 tTvkgLfaaGdvaG..gsphkfvsGslaeGriAa 447
                        ++ +gLf aG v G    p+  +sG +a  ++A+
     WP_014808074.1 303 SSNQGLFLAGTVGGplSIPESISSGVFAASQVAS 336
                        5679******999955579999***999999885 PP

>> WP_014812732.1  FAD-dependent oxidoreductase [Desulfomonile tiedjei]
   #    score  bias  c-Evalue  i-Evalue hmmfrom  hmm to    alifrom  ali to    envfrom  env to     acc
 ---   ------ ----- --------- --------- ------- -------    ------- -------    ------- -------    ----
   1 ?   10.1   0.0   0.00023      0.04      42      85 ..     366     408 ..     325     411 .. 0.66
   2 ?   -3.1   0.2       2.2   3.7e+02      51      73 ..     498     520 ..     478     525 .. 0.79

  Alignments for each domain:
  == domain 1  score: 10.1 bits;  conditional E-value: 0.00023
  apra_Neukirchen_a  42 amkkelevveletDiLiiGGGmagcgAAveakeakdlkvvlveK 85 
                        + ++e++ ++   +i++iG+G agc  A+ a++ ++ kv++ eK
     WP_014812732.1 366 EAQTEISPTTNPKNIMVIGAGPAGCEFALIAAQ-RGHKVTVYEK 408
                        23345565566789************9998875.5689999998 PP

  == domain 2  score: -3.1 bits;  conditional E-value: 2.2
  apra_Neukirchen_a  51 eletDiLiiGGGmagcgAAveak 73 
                        ++ ++++++GGG  g  +A+ ++
     WP_014812732.1 498 TTGANVVVVGGGSVGLETAILLA 520
                        456789*******9999988655 PP

>> WP_014810736.1  FAD-dependent oxidoreductase [Desulfomonile tiedjei]
   #    score  bias  c-Evalue  i-Evalue hmmfrom  hmm to    alifrom  ali to    envfrom  env to     acc
 ---   ------ ----- --------- --------- ------- -------    ------- -------    ------- -------    ----
   1 ?    2.0   0.0     0.065        11      45      74 ..     246     276 ..     203     285 .. 0.63
   2 ?    6.4   0.0     0.003      0.53     412     480 ..     528     592 ..     508     613 .. 0.79

  Alignments for each domain:
  == domain 1  score: 2.0 bits;  conditional E-value: 0.065
  apra_Neukirchen_a  45 kelevvele.tDiLiiGGGmagcgAAveake 74 
                          ++ vel+   i i+G+G ag  AA+ +++
     WP_014810736.1 246 PPFQRVELNgKPIAIVGAGPAGLAAAYYLNR 276
                        34555554414799************98876 PP

  == domain 2  score: 6.4 bits;  conditional E-value: 0.003
  apra_Neukirchen_a 412 ynrmtTvkgLfaaGdvaGgsphkfvsGslaeGriAakaavkyildekdekpeldeeeveelkeeiykpl 480
                         + mt+ +g+faaGd++ g p   v G la G+ Aa+ + +y+++ +   ++++++ +++l+++i+k +
     WP_014810736.1 528 VTMMTSRPGVFAAGDAVSG-PLTVVHG-LAGGKRAAHMIHQYVTTGS--CKATEQQWMDDLIANIEKDY 592
                        6789*************88.7777887.899*******999997553..34556677777888777754 PP

>> WP_041287423.1  L-threonine 3-dehydrogenase [Desulfomonile tiedjei]
   #    score  bias  c-Evalue  i-Evalue hmmfrom  hmm to    alifrom  ali to    envfrom  env to     acc
 ---   ------ ----- --------- --------- ------- -------    ------- -------    ------- -------    ----
   1 ?    9.9   0.0   0.00025     0.044      46      83 ..     157     194 ..     114     197 .. 0.75

  Alignments for each domain:
  == domain 1  score: 9.9 bits;  conditional E-value: 0.00025
  apra_Neukirchen_a  46 elevveletDiLiiGGGmagcgAAveakeakdlkvvlv 83 
                         l+   l  D+Li G+G  gc+AA  +k+a    vv+ 
     WP_041287423.1 157 ALSFDVLGEDVLITGAGPIGCMAAAIVKHAGARYVVVT 194
                        455667789****************9999776666655 PP

>> WP_014812744.1  FAD-dependent oxidoreductase [Desulfomonile tiedjei]
   #    score  bias  c-Evalue  i-Evalue hmmfrom  hmm to    alifrom  ali to    envfrom  env to     acc
 ---   ------ ----- --------- --------- ------- -------    ------- -------    ------- -------    ----
   1 ?    3.2   0.4     0.028       4.9      56      84 ..      11      38 ..       2      41 .. 0.84
   2 ?    0.9   0.0      0.13        23      46      84 ..     241     278 ..     199     282 .. 0.69
   3 ?   -3.6   0.0       3.1   5.3e+02     295     319 ..     309     335 ..     308     341 .. 0.74
   4 ?   -0.8   0.2      0.45        78     413     457 ..     518     560 ..     510     573 .. 0.80
   5 ?    6.1   0.0    0.0038      0.65      44      86 ..    1041    1091 ..    1005    1095 .. 0.66

  Alignments for each domain:
  == domain 1  score: 3.2 bits;  conditional E-value: 0.028
  apra_Neukirchen_a 56 iLiiGGGmagcgAAveakeakdlkvvlve 84
                        L++GGG+ag  A++ ++e+ ++kv lve
     WP_014812744.1 11 ALVVGGGIAGVQASLDLAES-GYKVYLVE 38
                       59**************9974.58888887 PP

  == domain 2  score: 0.9 bits;  conditional E-value: 0.13
  apra_Neukirchen_a  46 elevveletDiLiiGGGmagcgAAveakeakdlkvvlve 84 
                         +e++  +  + i+G G ag  AA+ ++  +++k ++ e
     WP_014812744.1 241 VPEITPRDEKVAIVGSGPAGLSAAYYLAL-EGYKTTIFE 278
                        4677778899**************98874.345666665 PP

  == domain 3  score: -3.6 bits;  conditional E-value: 3.1
  apra_Neukirchen_a 295 iallvkakavnalgeeyee.elkk.eY 319
                        ++l+v+ak+ nalg+++   +lk+  Y
     WP_014812744.1 309 LSLGVEAKTNNALGKDFSVeDLKNqGY 335
                        5799*************9753333345 PP

  == domain 4  score: -0.8 bits;  conditional E-value: 0.45
  apra_Neukirchen_a 413 nrmtTvkgLfaaGdvaGgsphkfvsGslaeGriAakaavkyilde 457
                        + +t+++g+f  Gd+ G  p   v  ++a G+ Aa++++++i+ +
     WP_014812744.1 518 SYATSMEGVFSGGDA-GTGP-ATVVEAVAAGKQAAESIARFIQGK 560
                        56799*********7.4444.457779*************99644 PP

  == domain 5  score: 6.1 bits;  conditional E-value: 0.0038
  apra_Neukirchen_a   44 k.........kelevveletDiLiiGGGmagcgAAveakeakdlkvvlveKA 86  
                         +          e  + e+  + L++GGG++g  +A++++ + + +v lveK+
     WP_014812744.1 1041 AiararllapLEKGKMEVCHNALVLGGGVSGMTSALNLADQ-GFEVFLVEKS 1091
                         1223334433222244556699***************9975.699*****97 PP

>> WP_014809204.1  dihydrolipoyl dehydrogenase [Desulfomonile tiedjei]
   #    score  bias  c-Evalue  i-Evalue hmmfrom  hmm to    alifrom  ali to    envfrom  env to     acc
 ---   ------ ----- --------- --------- ------- -------    ------- -------    ------- -------    ----
   1 ?    7.6   0.5    0.0013      0.22      54      86 ..      10      41 ..       5      44 .. 0.88
   2 ?    1.2   0.0      0.11        19     413     448 ..     302     335 ..     280     344 .. 0.74

  Alignments for each domain:
  == domain 1  score: 7.6 bits;  conditional E-value: 0.0013
  apra_Neukirchen_a 54 tDiLiiGGGmagcgAAveakeakdlkvvlveKA 86
                       t + iiG+G +g +AA++a++  +l+v+lveK 
     WP_014809204.1 10 TQVAIIGAGPGGYVAAIRAAQL-GLEVTLVEKG 41
                       7899*************99976.59******95 PP

  == domain 2  score: 1.2 bits;  conditional E-value: 0.11
  apra_Neukirchen_a 413 nrmtTvkgLfaaGdvaGgs..phkfvsGslaeGriAak 448
                        + +t+v+g++a Gd++ g   +hk    +  +G+iAa+
     WP_014809204.1 302 TMQTSVPGIYAIGDIVSGPmlAHK----ASFQGKIAAE 335
                        56899*********9988411444....3445555555 PP

>> WP_014810442.1  tRNA uridine-5-carboxymethylaminomethyl(34) synthesis enzyme MnmG [Desulfomonile tiedjei]
   #    score  bias  c-Evalue  i-Evalue hmmfrom  hmm to    alifrom  ali to    envfrom  env to     acc
 ---   ------ ----- --------- --------- ------- -------    ------- -------    ------- -------    ----
   1 ?   10.3   1.0    0.0002     0.035      52      74 ..       4      26 ..       1      35 [. 0.86
   2 ?   -4.1   0.0       4.3   7.5e+02     196     234 ..     123     155 ..     108     155 .. 0.67
   3 ?   -3.2   0.0       2.4   4.2e+02     418     433 ..     360     375 ..     357     433 .. 0.76

  Alignments for each domain:
  == domain 1  score: 10.3 bits;  conditional E-value: 0.0002
  apra_Neukirchen_a 52 letDiLiiGGGmagcgAAveake 74
                        ++Di+++G+G agc AA+  ++
     WP_014810442.1  4 QDVDIIVVGAGHAGCEAALACAR 26
                       589***************98776 PP

  == domain 2  score: -4.1 bits;  conditional E-value: 4.3
  apra_Neukirchen_a 196 fitdllvdednrvaGAvgfsvrenkfyvikakavivatG 234
                        ++ +llv +dnr++G +     e + y ++++ vi+atG
     WP_014810442.1 123 MVERLLV-RDNRCIGII-----ERSGYEVTSRVVILATG 155
                        5566677.778888755.....67778888888888887 PP

  == domain 3  score: -3.2 bits;  conditional E-value: 2.4
  apra_Neukirchen_a 418 vkgLfaaGdvaGgsph 433
                        ++gL+ aG + G s+ 
     WP_014810442.1 360 IQGLYLAGQINGTSGY 375
                        7999999999999885 PP

>> WP_014808143.1  geranylgeranyl reductase family protein [Desulfomonile tiedjei]
   #    score  bias  c-Evalue  i-Evalue hmmfrom  hmm to    alifrom  ali to    envfrom  env to     acc
 ---   ------ ----- --------- --------- ------- -------    ------- -------    ------- -------    ----
   1 ?    8.8   0.9   0.00054     0.095      51      79 ..       4      32 ..       2      43 .. 0.78

  Alignments for each domain:
  == domain 1  score: 8.8 bits;  conditional E-value: 0.00054
  apra_Neukirchen_a 51 eletDiLiiGGGmagcgAAveakeakdlk 79
                       ++ +D+L++G+G ag  AA  a+e     
     WP_014808143.1  4 TIACDVLVVGAGPAGSSAARAAAEMGVDT 32
                       5789***************9999865333 PP

>> WP_014813104.1  phytoene desaturase family protein [Desulfomonile tiedjei]
   #    score  bias  c-Evalue  i-Evalue hmmfrom  hmm to    alifrom  ali to    envfrom  env to     acc
 ---   ------ ----- --------- --------- ------- -------    ------- -------    ------- -------    ----
   1 ?    8.8   0.1   0.00057     0.099      52      85 ..       3      36 ..       1      38 [. 0.87

  Alignments for each domain:
  == domain 1  score: 8.8 bits;  conditional E-value: 0.00057
  apra_Neukirchen_a 52 letDiLiiGGGmagcgAAveakeakdlkvvlveK 85
                        + D++++G+G+ag g A  ++++++ +v+++++
     WP_014813104.1  3 EKYDVIVVGAGIAGLGVAAILAKEARQHVLVLDR 36
                       478*************999999988889998885 PP

>> WP_014812846.1  FAD-dependent oxidoreductase [Desulfomonile tiedjei]
   #    score  bias  c-Evalue  i-Evalue hmmfrom  hmm to    alifrom  ali to    envfrom  env to     acc
 ---   ------ ----- --------- --------- ------- -------    ------- -------    ------- -------    ----
   1 ?   10.1   0.1   0.00023      0.04      53      86 ..       4      36 ..       1      39 [. 0.81
   2 ?   -1.5   0.2      0.74   1.3e+02      53      82 ..     144     174 ..      97     177 .. 0.69
   3 ?   -2.3   0.0       1.2   2.2e+02     413     460 ..     266     312 ..     252     322 .. 0.73

  Alignments for each domain:
  == domain 1  score: 10.1 bits;  conditional E-value: 0.00023
  apra_Neukirchen_a 53 etDiLiiGGGmagcgAAveakeakdlkvvlveKA 86
                       + D+LiiGGG +g  AA+   +ak lk v+++K 
     WP_014812846.1  4 HYDLLIIGGGPSGLTAAIYGGRAK-LKTVVINKG 36
                       67***************9988876.666666665 PP

  == domain 2  score: -1.5 bits;  conditional E-value: 0.74
  apra_Neukirchen_a  53 etDiLiiGGGmagcgAAveake.akdlkvvl 82 
                          D++++G G  +    + + + a+++kv++
     WP_014812846.1 144 GEDVIVVGSGDQAIEEGMYITKfANKVKVIV 174
                        4699999999999888888888777888877 PP

  == domain 3  score: -2.3 bits;  conditional E-value: 1.2
  apra_Neukirchen_a 413 nrmtTvkgLfaaGdvaGgsphkfvsGslaeGriAakaavkyildekde 460
                        + +t ++g++a Gd      ++ v+ s  +G  Aa aa +yi + +d+
     WP_014812846.1 266 HMETNIPGVYAVGDNRIKYLRQIVT-SAGDGATAAVAAERYISELNDF 312
                        5678999999999987776666666.5667777777777777665555 PP

>> WP_014808145.1  dihydrolipoyl dehydrogenase [Desulfomonile tiedjei]
   #    score  bias  c-Evalue  i-Evalue hmmfrom  hmm to    alifrom  ali to    envfrom  env to     acc
 ---   ------ ----- --------- --------- ------- -------    ------- -------    ------- -------    ----
   1 ?    3.4   0.1     0.024       4.1      52      85 ..       3      35 ..       1      43 [. 0.84
   2 ?   -4.2   0.1       4.7   8.2e+02      51      70 ..     167     187 ..     153     198 .. 0.69
   3 ?   -0.8   0.0      0.43        75      36      70 ..     240     274 ..     212     294 .. 0.70
   4 ?    4.0   0.1     0.016       2.8     410     451 ..     291     329 ..     279     343 .. 0.81

  Alignments for each domain:
  == domain 1  score: 3.4 bits;  conditional E-value: 0.024
  apra_Neukirchen_a 52 letDiLiiGGGmagcgAAveakeakdlkvvlveK 85
                       ++ D+ i+GGG +g ++A++a++  +l v+l+e+
     WP_014808145.1  3 VQYDMGILGGGPGGYMTALRARQL-GLTVILAEQ 35
                       678999**************9975.588888886 PP

  == domain 2  score: -4.2 bits;  conditional E-value: 4.7
  apra_Neukirchen_a  51 eletDiLiiGGGmagc.gAAv 70 
                        ++   ++i+GGG+ g  +AA+
     WP_014808145.1 167 QVPQRLVIVGGGIIGQeFAAI 187
                        55566899****877524554 PP

  == domain 3  score: -0.8 bits;  conditional E-value: 0.43
  apra_Neukirchen_a  36 allaalamkkelevveletDiLiiGGGmagcgAAv 70 
                         ++  ++ +k+ +++++++D+++i +G a   A +
     WP_014808145.1 240 GSSLRVIYEKKSKEKTIDADLVLIAAGRAPNTAGL 274
                        3333444456789999***********99888766 PP

  == domain 4  score: 4.0 bits;  conditional E-value: 0.016
  apra_Neukirchen_a 410 dlynrmtTvkgLfaaGdvaGgsphkfvsGslaeGriAakaav 451
                        d  + +t+ +g++a Gdv G     +v  ++  G+iAa++++
     WP_014808145.1 291 DR-TLRTSTEGIYAVGDVTGRKMLAHV--AYYHGEIAAENIA 329
                        55.678999***********9988888..6778888888765 PP


Internal pipeline statistics summary:
-------------------------------------
Query model(s):                            1  (670 nodes)
Target sequences:                       5220  (1741450 residues searched)
Passed MSV filter:                       219  (0.041954); expected 104.4 (0.02)
Passed bias filter:                      194  (0.0371648); expected 104.4 (0.02)
Passed Vit filter:                        51  (0.00977011); expected 5.2 (0.001)
Passed Fwd filter:                        30  (0.00574713); expected 0.1 (1e-05)
Initial search space (Z):               5220  [actual number of targets]
Domain search space  (domZ):              30  [number of targets reported over threshold]
# CPU time: 0.15u 0.00s 00:00:00.15 Elapsed: 00:00:00.08
# Mc/sec: 13623.47
//
[ok]
