# Supplementary material for: Sulfur disproportionation occurs globally across anoxic habitats and has multiple mechanisms of independent evolutionary origin
Source: ISME J. 2026 Mar 2;20(1):wrag042. doi: 10.1093/ismejo/wrag042 (PMC12998232; doi:10.1093/ismejo/wrag042)
Supplement: Sup_File_1_HMM_wrag042 [file sup_file_1_hmm_wrag042.zip › SupFile1_HMM/SupFile1c_results/apra_Neukirchen_a-hmm-053_Desulfatiglans_anilini_Ani_1_GCF_000422285.txt]

# hmmsearch :: search profile(s) against a sequence database
# HMMER 3.4 (Aug 2023); http://hmmer.org/
# Copyright (C) 2023 Howard Hughes Medical Institute.
# Freely distributed under the BSD open source license.
# - - - - - - - - - - - - - - - - - - - - - - - - - - - - - - - - - - - -
# query HMM file:                  /Users/lukas/OneDrive/2023_Sulfur/20250723_HMM/profiles_all/apra_Neukirchen_a.hmm
# target sequence database:        /Users/lukas/OneDrive/2023_Sulfur/20250626_HMM/db_new/053_Desulfatiglans_anilini_Ani_1_GCF_000422285.fas
# - - - - - - - - - - - - - - - - - - - - - - - - - - - - - - - - - - - -

Query:       apra_Neukirchen_a  [M=670]
Scores for complete sequences (score includes all domains):
   --- full sequence ---   --- best 1 domain ---    -#dom-
    E-value  score  bias    E-value  score  bias    exp  N  Sequence       Description
    ------- ------ -----    ------- ------ -----   ---- --  --------       -----------
   9.4e-268  887.5   4.1   1.1e-267  887.2   4.1    1.0  1  WP_028321949.1  adenylyl-sulfate reductase subunit alpha [Des
    1.2e-16   57.7   2.6    5.8e-08   29.0   0.9    4.0  2  WP_244155546.1  L-aspartate oxidase [Desulfatiglans anilini]
    3.4e-12   43.0   3.2    3.3e-06   23.2   0.1    3.1  3  WP_028320000.1  fumarate reductase flavoprotein subunit [Desu
    4.8e-12   42.5   4.0    8.8e-07   25.1   0.1    3.4  3  WP_028322460.1  fumarate reductase flavoprotein subunit [Desu
    6.1e-06   22.3   4.2     0.0043   12.9   0.0    4.0  4  WP_153306014.1  FAD-dependent oxidoreductase [Desulfatiglans 
    6.2e-06   22.3   0.1     0.0083   11.9   0.1    2.1  2  WP_028320911.1  FAD-dependent oxidoreductase [Desulfatiglans 
    1.3e-05   21.2   0.0    1.8e-05   20.7   0.0    1.1  1  WP_028321951.1  FAD-dependent oxidoreductase [Desulfatiglans 
    1.3e-05   21.2   4.1       0.16    7.7   0.0    4.5  5  WP_153306228.1  FAD-dependent oxidoreductase [Desulfatiglans 
    4.3e-05   19.5   0.1      6e-05   19.0   0.1    1.1  1  WP_028321950.1  CoB--CoM heterodisulfide reductase iron-sulfu
    0.00016   17.6   0.6     0.0016   14.3   0.1    2.1  2  WP_028321928.1  NAD(P)/FAD-dependent oxidoreductase [Desulfat
    0.00021   17.2   0.5     0.0061   12.4   0.1    2.1  2  WP_035254767.1  NAD(P)/FAD-dependent oxidoreductase [Desulfat
    0.00039   16.3   0.7      0.052    9.3   0.0    2.3  2  WP_084516831.1  FAD-dependent oxidoreductase [Desulfatiglans 
    0.00059   15.7   0.8      0.041    9.7   0.0    2.1  2  WP_153306192.1  FAD-dependent oxidoreductase [Desulfatiglans 
    0.00098   15.0   0.3      0.089    8.5   0.1    2.1  2  WP_153306313.1  CoB--CoM heterodisulfide reductase iron-sulfu
     0.0023   13.7   0.8       0.16    7.7   0.1    2.4  2  WP_028320293.1  thioredoxin-disulfide reductase [Desulfatigla
     0.0035   13.2   0.1      0.013   11.3   0.1    1.7  2  WP_028322986.1  tRNA uridine-5-carboxymethylaminomethyl(34) s
     0.0047   12.8   0.9      0.098    8.4   0.0    2.2  2  WP_051184626.1  CoB--CoM heterodisulfide reductase iron-sulfu
     0.0055   12.5   0.0     0.0056   12.5   0.0    1.0  1  WP_279615002.1  NAD(P)-binding protein [Desulfatiglans anilin
      0.006   12.4   0.2        0.1    8.3   0.0    2.1  2  WP_153306029.1  FAD-dependent oxidoreductase [Desulfatiglans 
  ------ inclusion threshold ------
      0.014   11.2   0.0      0.038    9.8   0.1    1.6  2  WP_028321520.1  glutamate synthase subunit beta [Desulfatigla
      0.026   10.3   0.0      0.044    9.5   0.0    1.3  1  WP_084517749.1  CoB-CoM heterodisulfide reductase HdrA2 [Desu
      0.057    9.2   4.2        1.3    4.7   1.9    2.2  2  WP_028322520.1  dihydrolipoyl dehydrogenase family protein [D
      0.063    9.0   0.0      0.092    8.5   0.0    1.2  1  WP_084517257.1  FAD-dependent oxidoreductase [Desulfatiglans 


Domain annotation for each sequence (and alignments):
>> WP_028321949.1  adenylyl-sulfate reductase subunit alpha [Desulfatiglans anilini]
   #    score  bias  c-Evalue  i-Evalue hmmfrom  hmm to    alifrom  ali to    envfrom  env to     acc
 ---   ------ ----- --------- --------- ------- -------    ------- -------    ------- -------    ----
   1 !  887.2   4.1  6.4e-270  1.1e-267      44     625 ..       2     624 ..       1     626 [. 0.96

  Alignments for each domain:
  == domain 1  score: 887.2 bits;  conditional E-value: 6.4e-270
  apra_Neukirchen_a  44 kkelevveletDiLiiGGGmagcgAAveake.ak..dlkvvlveKAaierSGavAaGlsAinaYig....enetpedyvryvrkdlmgivRe 128
                        + ++++ve++tD+Li+GGG a+cgAA+ea++ ak  +lkv+lv+KAa++rSGavA+GlsAin+Y+g    en+ +edyvryvr+dlmgi Re
     WP_028321949.1   2 A-NFQTVEVSTDLLIVGGGFAACGAATEAAYwAKkkGLKVTLVDKAALDRSGAVAMGLSAINQYVGikdgENT-CEDYVRYVRQDLMGISRE 91 
                        4.799**************************876799*****************************9996665.****************** PP

  apra_Neukirchen_a 129 DLvldiarhvdevvkkleewGLpilkdenGkyvrrGkwqikInGesyKpivAeaakkalgv...evlnrvfitdllvdednrvaGAvgfsvr 217
                        DLv++iarhvd++v+++e+wGL i++de Gkyv++G+wq++InGesyK+i+Aeaak+a+++   e+++rvfi++ lv e+n+++GAvgfs+r
     WP_028321949.1  92 DLVFNIARHVDSTVHLFEKWGLKIWTDEAGKYVHEGRWQLMINGESYKIIIAEAAKNAMKEaggEIYERVFIVEPLV-ENNKIVGAVGFSTR 182
                        *********************************************************9966677*************.88************ PP

  apra_Neukirchen_a 218 enkfyvikakavivatGGAagiyrprsvgegrgraWYppfntGsgyamgiraGAemttmEnrfvalRfKDtygPvgtiallvkakavnalge 309
                        e+kfyv+kakavi+a+GGA++++rprsvgeg gr+WYppfntGs+ +++++aGAemt++E+rf+++RfKD+ygPvg+++ll+k++av a+g 
     WP_028321949.1 183 EEKFYVFKAKAVICAMGGAVHVFRPRSVGEGFGRSWYPPFNTGSSAYFTLKAGAEMTCQEVRFIPVRFKDAYGPVGAWFLLFKSRAVSAEGG 274
                        ******************************************************************************************** PP

  apra_Neukirchen_a 310 eyee....elkk..eYgkak.iptslRnyatleevkeGrgPiyldteealq........d........keleeelwedfLdmaisqallwae 378
                        ey++    el++  +Yg ak ip++lRny+ + +v +G gP+y++t ea+         d        kele+e+wedfLdm+isqa lwa+
     WP_028321949.1 275 EYMAvrkdELQNwaPYGLAKpIPANLRNYLGMLDVDAGLGPLYMETAEAIGkiadaykdDpkafkkkmKELEAEAWEDFLDMTISQAHLWAS 366
                        ***987776666999*99999****************************9978877766155666677************************ PP

  apra_Neukirchen_a 379 eniepekenvEiegtePyivGsHaacsGyWv....dl.......ynrmtTvkgLfaaGdvaGgsphkfvsGslaeGriAakaavkyildekd 459
                        +n++pe++++Ei+++ePy++GsH+++sG+Wv    d+       y +mtTv+gLfaaGd++G+s+hkf+sGs+aeGriA+kaa+kyi+d+  
     WP_028321949.1 367 QNVKPEEKHSEIAACEPYFIGSHSGASGAWVsgpeDMntpykwgYPNMTTVEGLFAAGDASGASSHKFSSGSHAEGRIAGKAAIKYIVDK-G 457
                        *******************************7776448899***********************************************87.5 PP

  apra_Neukirchen_a 460 ekpeldeeeveelkeeiykpletleekkkettagev.pnyitpeeleerlqkimdeYagGistnYetnekkLeialeklemLkedleklaAe 550
                        ++p++d+ +v++lk++i +pl+t+ ++ ketta+e+ pnyi p ++++rlqkimdeYagG+++ ++t++++L +a+e++ +Lked+ekl A+
     WP_028321949.1 458 AEPKVDAGKVDALKAKILAPLDTYAAHCKETTAPEInPNYILPLQFMHRLQKIMDEYAGGVTAAFKTSKSNLLRAEELFVFLKEDAEKLGAA 549
                        66****************************************************************************************** PP

  apra_Neukirchen_a 551 dlheLlrawElihRllvaeaviehllfRkEtRwpgyyeraDypelddenwkkfvnskydpetgeieiikrplvel 625
                        d+++L r+wE++hR+++  a+++++lfR+EtRwpgyy raD p++d++nw++f n+++dp++ge+e++kr+++++
     WP_028321949.1 550 DIYQLERCWENVHRMWQGDAHVRTMLFREETRWPGYYFRADTPKMDEKNWHCFANCRFDPAKGEWEMMKRDVWNI 624
                        ***********************************************************************9765 PP

>> WP_244155546.1  L-aspartate oxidase [Desulfatiglans anilini]
   #    score  bias  c-Evalue  i-Evalue hmmfrom  hmm to    alifrom  ali to    envfrom  env to     acc
 ---   ------ ----- --------- --------- ------- -------    ------- -------    ------- -------    ----
   1 !   29.0   0.9   3.3e-10   5.8e-08      50     278 ..       6     247 ..       1     253 [. 0.81
   2 !   18.6   0.0   4.5e-07   7.8e-05     395     601 ..     365     549 ..     353     566 .. 0.74

  Alignments for each domain:
  == domain 1  score: 29.0 bits;  conditional E-value: 3.3e-10
  apra_Neukirchen_a  50 veletDiLiiGGGmagcgAAveakeakdlkvvlveKAaierSGav.Aa.GlsAinaYig..enetpedyvryvrkdlmgivReDLvld.iar 136
                        + l+tD+L+iG G ag  AA+e++e  + +++l+ K+++ +S    A+ G+ A+        +++ e++++   +  +g++   +v   + r
     WP_244155546.1   6 EMLQTDFLVIGSGLAGLRAAIELSER-GKSCILISKSELAHSNTYyAQgGIAAVDPERVaqGDDSFESHIEDTLRAGDGLCIPSVVERfVQR 96 
                        4589*******************985.4688999********98536646999986544334455999999999999***999999872567 PP

  apra_Neukirchen_a 137 hvdevvkkleewGLpilkdenGk........yvrrGkwqi....kInGesyKpivAeaakkalgvevlnrvfitdllvd........ednrv 208
                         + + v+ l + G+p+ k +  k           +G+  +       G  +   + e ++k+  ++vl+  +++ l++          ++r+
     WP_244155546.1  97 AFPDGVRFLIDHGVPFSKADPDKqyvlhqegG--HGRPRVyckdDYTGQAIEEHLVELVRKQPLITVLEYHAAVSLITRnrisevkvAKDRC 186
                        89***************655554455544330..344444111145799************9999*********999988999999966*** PP

  apra_Neukirchen_a 209 aGAvgfsvrenkfyvikakavivatGGAagiyrprsvgegrgraWYppfntGsgyamgiraGAemttmEn 278
                         GA+ ++  + ++ +i+a  + ++tGGA   +   s+         p   tG g am+ raGA +  mE 
     WP_244155546.1 187 LGAWVLDRTTRRVKTIEADMTFLSTGGAGRAFLYTSN---------PENATGDGIAMAYRAGARVANMEF 247
                        ****************************999988777.........55679**************99995 PP

  == domain 2  score: 18.6 bits;  conditional E-value: 4.5e-07
  apra_Neukirchen_a 395 PyivGsHaacsGyWvdlynrmtTvkgLfaaGdvaGg..s.phkfvsGslaeGriAakaavkyildekdekpeldeeeveelkeeiykpletl 483
                        P +  +H +c G+ v   + +t ++gL+a G+va    + +++  s sl+e  + +k av+ +l+++   p+l++ +++      ++     
     WP_244155546.1 365 PVVPAAHYTCGGVIVGA-DGQTDIDGLYAIGEVACTglMgANRLASNSLTECALYGKIAVDAALERD---PSLRDPDLKP---PPWQ----- 444
                        56778999999999988.8999999999999998532232678888899999998888888887652...4444332222...1111..... PP

  apra_Neukirchen_a 484 eekkkettagevpnyitpeeleerlqkimdeYagGistnYetnekkLeialeklemLkedleklaAedlheLlrawElihRllvaeaviehl 575
                              t+++e+ n    +++ +    +m +Y++        ne++L++a++ l+ L + ++++    ++  l++ El++  lva++++e  
     WP_244155546.1 445 ----GSTVHPEI-NPAMLNRFWDTTRATMLDYCA-----IDRNENRLRVAMDILNGLVQITNDIYW-HFYPTLEIIELRNLSLVARLIVESA 525
                        ....12334444.334556666777777778876.....4679***************99999987.57777899***************** PP

  apra_Neukirchen_a 576 lfRkEtRwpgyyeraDypelddenwk 601
                        l+RkE+R  g + r+Dype++d+ ++
     WP_244155546.1 526 LHRKESR--GGHFRSDYPERNDHLFQ 549
                        *******..77789*******96554 PP

>> WP_028320000.1  fumarate reductase flavoprotein subunit [Desulfatiglans anilini]
   #    score  bias  c-Evalue  i-Evalue hmmfrom  hmm to    alifrom  ali to    envfrom  env to     acc
 ---   ------ ----- --------- --------- ------- -------    ------- -------    ------- -------    ----
   1 !    5.2   0.3    0.0053      0.92      51      76 ..       3      28 ..       1      63 [. 0.84
   2 !   23.2   0.1   1.9e-08   3.3e-06     181     243 ..     166     226 ..     123     235 .. 0.83
   3 !   13.7   0.0   1.4e-05    0.0023     416     610 ..     384     572 ..     363     592 .. 0.72

  Alignments for each domain:
  == domain 1  score: 5.2 bits;  conditional E-value: 0.0053
  apra_Neukirchen_a 51 eletDiLiiGGGmagcgAAveakeak 76
                       ++ tD+L iG+G ag   Ave++++ 
     WP_028320000.1  3 TILTDLLCIGAGLAGERVAVEVASNG 28
                       5679*****************99865 PP

  == domain 2  score: 23.2 bits;  conditional E-value: 1.9e-08
  apra_Neukirchen_a 181 eaakkalgvevlnrvfitdllvdednrvaGAvgfsvrenkfyvikakavivatGGAagiyrpr 243
                        +++ + lgv+v +r  ++ l+ d  ++++GAv+  ++++++ v+ aka+++atGG   iyr  
     WP_028320000.1 166 NKVVE-LGVTVHDRFEAIALIHDG-ETCTGAVARCLKTGQLRVYLAKATLIATGGYGRIYRET 226
                        55555.789*************65.9**********************************975 PP

  == domain 3  score: 13.7 bits;  conditional E-value: 1.4e-05
  apra_Neukirchen_a 416 tTvkgLfaaGdvaGgsphkfv..sG.slaeGriAakaavkyild.ekdekpeldeeeveelkeeiykpletleekkkettagevpnyitpee 503
                          +kgLfaaG++a    h f   +G slae  +A+k + + i++  k +++++++++v++  ++ +  +++l++++    ag+     ++ +
     WP_028320000.1 384 YGLKGLFAAGEAACWDMHGFNrlGGnSLAETIVAGKIVGERIAEfLKGYETQFKTNTVRDRLAHEEDRIQRLRARS----AGK----ENAFQ 467
                        5689*************99954344589998888888888884424567788888888888887777777677665....332....24456 PP

  apra_Neukirchen_a 504 leerlqkimdeYagGistnYetnekkLeialeklemLkedleklaAed.....lheLlrawElihRllvaeaviehllfRkEtRwpgyyera 590
                        +++++q    e++g +      n + L++a + l+++  +++++  ++       eL  a  +   l  a +v    l R E+R  g + r 
     WP_028320000.1 468 VRDAMQIELMEHVGIFR-----NGTDLQKAVDTLQEIYARAQRVGLRSngigaNPELGLALKIEGMLQLAICVAYAALQRTESR--GCHARE 552
                        66666665556665443.....56666666666766666666554332111114699999999999999999999*********..99**** PP

  apra_Neukirchen_a 591 Dypelddenwkkfvnskydp 610
                        D+p ++d++w + +  ++++
     WP_028320000.1 553 DFPARNDRDWLTRTLATWQK 572
                        **********9887777764 PP

>> WP_028322460.1  fumarate reductase flavoprotein subunit [Desulfatiglans anilini]
   #    score  bias  c-Evalue  i-Evalue hmmfrom  hmm to    alifrom  ali to    envfrom  env to     acc
 ---   ------ ----- --------- --------- ------- -------    ------- -------    ------- -------    ----
   1 !    4.3   0.1    0.0097       1.7      51      75 ..       3      27 ..       1      75 [. 0.84
   2 !   25.1   0.1   5.1e-09   8.8e-07     149     243 ..     134     226 ..     120     241 .. 0.78
   3 !   12.5   0.1   3.2e-05    0.0056     416     608 ..     384     570 ..     366     594 .. 0.64

  Alignments for each domain:
  == domain 1  score: 4.3 bits;  conditional E-value: 0.0097
  apra_Neukirchen_a 51 eletDiLiiGGGmagcgAAveakea 75
                       ++ tD+L iG+G ag   Ave +++
     WP_028322460.1  3 TILTDLLCIGAGLAGERVAVESASS 27
                       5679****************98864 PP

  == domain 2  score: 25.1 bits;  conditional E-value: 5.1e-09
  apra_Neukirchen_a 149 GLpilkdenGkyvrrGkwqikInGesyKpivAeaakkalgvevlnrvfitdllvdednrvaGAvgfsvrenkfyvikakavivatGGAagiy 240
                        GL   +d  G+ + r  +     G  +   + +++ + lgv+v +rv ++ l+ d  +++ G+v+  ++++k+ v+ aka+++atGG   iy
     WP_028322460.1 134 GLITARDFGGTAKWRTCYTSDGTGHTLLYTMDNKVVE-LGVTVHDRVEAISLIHDG-ETCSGVVARCLKTGKLRVYLAKATLIATGGYGRIY 223
                        5555555555555555555555566666666667777.899*************65.9********************************** PP

  apra_Neukirchen_a 241 rpr 243
                        r  
     WP_028322460.1 224 RET 226
                        *75 PP

  == domain 3  score: 12.5 bits;  conditional E-value: 3.2e-05
  apra_Neukirchen_a 416 tTvkgLfaaGdvaGgsphkfv..sG.slae....GriAakaavkyildekdekpeldeeeveelkeeiykpletleekkkettagevpnyit 500
                          +kgLf aG+++    h f   +G slae    Gri + ++v++++    +++++++++v++ + + ++ +++l +      ++      +
     WP_028322460.1 384 YGLKGLFVAGEASCWDMHGFNrlGGnSLAEtivaGRIVGSQIVEWLQ---GYETQFKTSTVRDRVGRDEERIRRLCTGA--GGRE------N 464
                        56788888888888888877433344555522226666666666664...34455666666666666666555555443..1222......2 PP

  apra_Neukirchen_a 501 peeleerlqkimdeYagGistnYetnekkLeialeklemLkedleklaAed.....lheLlrawElihRllvaeaviehllfRkEtRwpgyy 587
                        + e+ +++     e +g i      n + L++a e+l++++e+++k+   +       eL  a  +   l  a +v    l R+E+R  g +
     WP_028322460.1 465 VFEVLNAMRAELMERVG-I----FRNGSDLQKAVENLQKIHERAQKVGLGSnglgaNPELSLALKIDRMLKLALCVAYAALQREESR--GCH 549
                        22333333322222232.2....23778899999999999999998764321111146999999988888899999999********..99* PP

  apra_Neukirchen_a 588 eraDypelddenwkkfvnsky 608
                        +r D+p ++d++w   +   +
     WP_028322460.1 550 SREDFPARNDRDWLNRTLAIW 570
                        *************87666655 PP

>> WP_153306014.1  FAD-dependent oxidoreductase [Desulfatiglans anilini]
   #    score  bias  c-Evalue  i-Evalue hmmfrom  hmm to    alifrom  ali to    envfrom  env to     acc
 ---   ------ ----- --------- --------- ------- -------    ------- -------    ------- -------    ----
   1 !    4.9   0.3    0.0065       1.1      56      86 ..       9      38 ..       3      41 .. 0.84
   2 ?    0.1   0.0      0.18        31      55      76 ..     248     269 ..     212     276 .. 0.86
   3 ?    1.7   0.0     0.062        11     416     455 ..     520     557 ..     508     580 .. 0.77
   4 !   12.9   0.0   2.5e-05    0.0043      34      86 ..    1044    1096 ..    1013    1100 .. 0.70

  Alignments for each domain:
  == domain 1  score: 4.9 bits;  conditional E-value: 0.0065
  apra_Neukirchen_a 56 iLiiGGGmagcgAAveakeakdlkvvlveKA 86
                       ++++GGG+ag  AA+ ++  +++ v lveK+
     WP_153306014.1  9 VMVVGGGIAGMQAALDLAD-SGYFVHLVEKS 38
                       89**************986.46888999986 PP

  == domain 2  score: 0.1 bits;  conditional E-value: 0.18
  apra_Neukirchen_a  55 DiLiiGGGmagcgAAveakeak 76 
                         + iiG G ag  AA++++++ 
     WP_153306014.1 248 KVAIIGSGPAGLSAAYHLARKG 269
                        578*************999854 PP

  == domain 3  score: 1.7 bits;  conditional E-value: 0.062
  apra_Neukirchen_a 416 tTvkgLfaaGdvaGgsphkfvsGslaeGriAakaavkyil 455
                        t  kg+fa Gdv  g       G++a Gr Aa+++v+y+ 
     WP_153306014.1 520 TGKKGVFAGGDVQTGP--WVAIGAIAAGREAAESIVRYLD 557
                        667899*****97664..4567****************93 PP

  == domain 4  score: 12.9 bits;  conditional E-value: 2.5e-05
  apra_Neukirchen_a   34 aaallaalamkkele.vveletDiLiiGGGmagcgAAveakeakdlkvvlveKA 86  
                           a+++++ m+   e   e++   L+iGGG++g +AA +++e+ +++v+lve+A
     WP_153306014.1 1044 RMAVSKVALMEPLAEtSLEVNQKALVIGGGISGMVAARTLSEQ-GYQVCLVERA 1096
                         33344455555323325567889***************99975.699*****99 PP

>> WP_028320911.1  FAD-dependent oxidoreductase [Desulfatiglans anilini]
   #    score  bias  c-Evalue  i-Evalue hmmfrom  hmm to    alifrom  ali to    envfrom  env to     acc
 ---   ------ ----- --------- --------- ------- -------    ------- -------    ------- -------    ----
   1 !    8.2   0.0   0.00065      0.11      39      87 ..     365     410 ..     327     412 .. 0.68
   2 !   11.9   0.1   4.8e-05    0.0083      53      85 ..     500     531 ..     466     537 .. 0.88

  Alignments for each domain:
  == domain 1  score: 8.2 bits;  conditional E-value: 0.00065
  apra_Neukirchen_a  39 aalamkkelevveletDiLiiGGGmagcgAAveakeakdlkvvlveKAa 87 
                          ++m   ++  e++  iL+iGGG +g   A+ a++ ++ +v l eKA 
     WP_028320911.1 365 REKEMV--IRPAEVRRKILVIGGGPGGLNLAWVAAQ-RGHEVHLYEKAP 410
                        333333..66778889****************9886.467999999995 PP

  == domain 2  score: 11.9 bits;  conditional E-value: 4.8e-05
  apra_Neukirchen_a  53 etDiLiiGGGmagcgAAveakeakdlkvvlveK 85 
                          +i+i+GGG  gc  A++++e+ d++v++veK
     WP_028320911.1 500 GKEIVIVGGGPTGCEIALHLAEN-DCRVTIVEK 531
                        5689***************9975.6*******9 PP

>> WP_028321951.1  FAD-dependent oxidoreductase [Desulfatiglans anilini]
   #    score  bias  c-Evalue  i-Evalue hmmfrom  hmm to    alifrom  ali to    envfrom  env to     acc
 ---   ------ ----- --------- --------- ------- -------    ------- -------    ------- -------    ----
   1 !   20.7   0.0   1.1e-07   1.8e-05      36      85 ..     118     167 ..      86     176 .. 0.71

  Alignments for each domain:
  == domain 1  score: 20.7 bits;  conditional E-value: 1.1e-07
  apra_Neukirchen_a  36 allaalamkkele.vveletDiLiiGGGmagcgAAveakeakdlkvvlveK 85 
                        a+++ ++  + ++ ++e   DiL++GGG ag  AA+e ++a  ++ vlveK
     WP_028321951.1 118 AKVKDTKLPEAFKaEEEYAKDILVVGGGLAGLTAALETAKAG-YNAVLVEK 167
                        33333333356773566899*****************99875.67777887 PP

>> WP_153306228.1  FAD-dependent oxidoreductase [Desulfatiglans anilini]
   #    score  bias  c-Evalue  i-Evalue hmmfrom  hmm to    alifrom  ali to    envfrom  env to     acc
 ---   ------ ----- --------- --------- ------- -------    ------- -------    ------- -------    ----
   1 !    6.5   0.1    0.0021      0.37      48      86 ..       5      42 ..       1      45 [. 0.84
   2 ?    3.7   0.0     0.015       2.6      48      98 ..     248     296 ..     201     300 .. 0.73
   3 ?   -0.2   0.1      0.23        40      55      85 ..     386     418 ..     358     420 .. 0.82
   4 ?   -1.5   0.0      0.55        95     210     239 ..     471     500 ..     468     508 .. 0.87
   5 !    7.7   0.0   0.00095      0.16      48      85 ..    1059    1095 ..    1010    1097 .. 0.68

  Alignments for each domain:
  == domain 1  score: 6.5 bits;  conditional E-value: 0.0021
  apra_Neukirchen_a 48 evveletDiLiiGGGmagcgAAveakeakdlkvvlveKA 86
                       + ++++  ++++GGG+ag  +A+ +++ +++ v lveK+
     WP_153306228.1  5 QAKKVSGSVMVVGGGIAGMQSALDLAN-SGYYVYLVEKS 42
                       56778889****************986.57999999997 PP

  == domain 2  score: 3.7 bits;  conditional E-value: 0.015
  apra_Neukirchen_a  48 evveletDiLiiGGGmagcgAAveakeakdlkvvlveKAaierSGavAaGl 98 
                         +++ +  + +iG+G ag  AA+ ++  k++ v++ eK  +   G +A G+
     WP_153306228.1 248 PEEKRDEKVAVIGAGPAGLAAAYFLA-LKGYTVTVFEKLPVA-GGMMAVGI 296
                        44556889************999887.567999999997664.56666665 PP

  == domain 3  score: -0.2 bits;  conditional E-value: 0.23
  apra_Neukirchen_a  55 DiLiiGGGmagcgAAveakeak..dlkvvlveK 85 
                         ++++GGG+ +   A++a ++   d+  v++eK
     WP_153306228.1 386 RVVVVGGGNVAVDVALTALREGgkDVTLVCLEK 418
                        589**************9995534777777777 PP

  == domain 4  score: -1.5 bits;  conditional E-value: 0.55
  apra_Neukirchen_a 210 GAvgfsvrenkfyvikakavivatGGAagi 239
                        GA+  + +e ++ +++a +viva G Aa +
     WP_153306228.1 471 GAFRPQYDEADLTTFEADTVIVAIGQAADL 500
                        777778899999***************987 PP

  == domain 5  score: 7.7 bits;  conditional E-value: 0.00095
  apra_Neukirchen_a   48 evveletDiLiiGGGmagcgAAveakeakdlkvvlveK 85  
                         + + ++   Li+GGG+ag  AA+ ++ + + + v+veK
     WP_153306228.1 1059 KRIPVNKRALIVGGGVAGMNAALGLADQ-GFETVIVEK 1095
                         344467789**************99875.577788887 PP

>> WP_028321950.1  CoB--CoM heterodisulfide reductase iron-sulfur subunit A family protein [Desulfatiglans anilini]
   #    score  bias  c-Evalue  i-Evalue hmmfrom  hmm to    alifrom  ali to    envfrom  env to     acc
 ---   ------ ----- --------- --------- ------- -------    ------- -------    ------- -------    ----
   1 !   19.0   0.1   3.5e-07     6e-05      49      85 ..       4      39 ..       1      42 [. 0.86

  Alignments for each domain:
  == domain 1  score: 19.0 bits;  conditional E-value: 3.5e-07
  apra_Neukirchen_a 49 vveletDiLiiGGGmagcgAAveakeakdlkvvlveK 85
                       v++++  iL++GGGm+g  AA+ea+ea +++vvlveK
     WP_028321950.1  4 VQTTNQSILVVGGGMSGITAALEAAEA-GYDVVLVEK 39
                       4556789*****************986.5999***99 PP

>> WP_028321928.1  NAD(P)/FAD-dependent oxidoreductase [Desulfatiglans anilini]
   #    score  bias  c-Evalue  i-Evalue hmmfrom  hmm to    alifrom  ali to    envfrom  env to     acc
 ---   ------ ----- --------- --------- ------- -------    ------- -------    ------- -------    ----
   1 !   14.3   0.1   9.3e-06    0.0016      51      87 ..       3      39 ..       1      42 [. 0.90
   2 ?    1.5   0.0     0.071        12     404     428 ..     275     298 ..     261     334 .. 0.82

  Alignments for each domain:
  == domain 1  score: 14.3 bits;  conditional E-value: 9.3e-06
  apra_Neukirchen_a 51 eletDiLiiGGGmagcgAAveakeakdlkvvlveKAa 87
                       +++ D+++iGGG ag  AA+ a+ +   +v+l+e+  
     WP_028321928.1  3 TIKRDLVVIGGGPAGLSAAIAARDNGCKDVLLIERDR 39
                       6789********************9999****99865 PP

  == domain 2  score: 1.5 bits;  conditional E-value: 0.071
  apra_Neukirchen_a 404 csGyWvdlynrmtTvkgLfaaGdva 428
                        +sG+ vd  + mt+++g+f +G+v 
     WP_028321928.1 275 TSGAAVDD-TFMTSIPGVFSCGNVL 298
                        48999999.9************985 PP

>> WP_035254767.1  NAD(P)/FAD-dependent oxidoreductase [Desulfatiglans anilini]
   #    score  bias  c-Evalue  i-Evalue hmmfrom  hmm to    alifrom  ali to    envfrom  env to     acc
 ---   ------ ----- --------- --------- ------- -------    ------- -------    ------- -------    ----
   1 !   12.4   0.1   3.5e-05    0.0061      53      85 ..       2      34 ..       1      36 [. 0.91
   2 ?    3.1   0.0     0.023         4     413     452 ..     407     444 ..     380     450 .. 0.73

  Alignments for each domain:
  == domain 1  score: 12.4 bits;  conditional E-value: 3.5e-05
  apra_Neukirchen_a 53 etDiLiiGGGmagcgAAveakeakdlkvvlveK 85
                       + D++i GGG ag +AA++++++   kv+l+e+
     WP_035254767.1  2 KYDVIIAGGGPAGIFAALTLARSGVEKVLLLEQ 34
                       68********************99999999996 PP

  == domain 2  score: 3.1 bits;  conditional E-value: 0.023
  apra_Neukirchen_a 413 nrmtTvkgLfaaGdvaGgsphkfvsGslaeGriAakaavk 452
                        + +t v++Lfa Gd+aG +       + a G +Aa++++k
     WP_035254767.1 407 ELETGVENLFAVGDGAGITRGL--LQASASGILAAESIIK 444
                        56899***********976443..3355667777777766 PP

>> WP_084516831.1  FAD-dependent oxidoreductase [Desulfatiglans anilini]
   #    score  bias  c-Evalue  i-Evalue hmmfrom  hmm to    alifrom  ali to    envfrom  env to     acc
 ---   ------ ----- --------- --------- ------- -------    ------- -------    ------- -------    ----
   1 !    4.8   0.4    0.0068       1.2      55      83 ..       9      36 ..       1      41 [. 0.76
   2 !    9.3   0.0    0.0003     0.052      45      85 ..     487     526 ..     446     530 .. 0.73

  Alignments for each domain:
  == domain 1  score: 4.8 bits;  conditional E-value: 0.0068
  apra_Neukirchen_a 55 DiLiiGGGmagcgAAveakeak.dlkvvlv 83
                        + +iGGG+ag  AA+ ++ a  +++v  v
     WP_084516831.1  9 SVAVIGGGIAGIQAALSLADAGyGVHV--V 36
                       688**************9986534444..4 PP

  == domain 2  score: 9.3 bits;  conditional E-value: 0.0003
  apra_Neukirchen_a  45 kelevveletDiLiiGGGmagcgAAveakeakdlkvvlveK 85 
                        + +++v ++   L++GGG ag  +A+ ++++ +  v+lveK
     WP_084516831.1 487 TPVREVPVTKQALVVGGGLAGMESALAIARE-GFPVTLVEK 526
                        45667778999****************9975.699999999 PP

>> WP_153306192.1  FAD-dependent oxidoreductase [Desulfatiglans anilini]
   #    score  bias  c-Evalue  i-Evalue hmmfrom  hmm to    alifrom  ali to    envfrom  env to     acc
 ---   ------ ----- --------- --------- ------- -------    ------- -------    ------- -------    ----
   1 ?    4.2   0.3      0.01       1.8      54      86 ..      11      42 ..       5      46 .. 0.85
   2 !    9.7   0.0   0.00023     0.041      45      97 ..     582     633 ..     538     648 .. 0.68

  Alignments for each domain:
  == domain 1  score: 4.2 bits;  conditional E-value: 0.01
  apra_Neukirchen_a 54 tDiLiiGGGmagcgAAveakeakdlkvvlveKA 86
                         ++++G+G+ag  AA+ +++a ++ v lv++A
     WP_153306192.1 11 GSVMVVGAGIAGMQAALDLANA-GYYVHLVDRA 42
                       5699**************9976.5889999988 PP

  == domain 2  score: 9.7 bits;  conditional E-value: 0.00023
  apra_Neukirchen_a  45 kelevve..letDiLiiGGGmagcgAAveakeakdlkvvlveKAaierSGavAaG 97 
                        ++l++++  +e   L++GGG+ag +AA +++ + +++v lve++   r G  A G
     WP_153306192.1 582 ESLREEQlgVEPSALVVGGGVAGMVAAKNMADQ-GYEVHLVERS--PRLGGQALG 633
                        33333332367789*************998864.6999999986..355555555 PP

>> WP_153306313.1  CoB--CoM heterodisulfide reductase iron-sulfur subunit A family protein [Desulfatiglans anilini]
   #    score  bias  c-Evalue  i-Evalue hmmfrom  hmm to    alifrom  ali to    envfrom  env to     acc
 ---   ------ ----- --------- --------- ------- -------    ------- -------    ------- -------    ----
   1 !    8.5   0.1   0.00052     0.089      54      86 ..      42      73 ..      13      76 .. 0.87
   2 !    4.3   0.0    0.0096       1.7      52      84 ..     627     658 ..     574     662 .. 0.69

  Alignments for each domain:
  == domain 1  score: 8.5 bits;  conditional E-value: 0.00052
  apra_Neukirchen_a 54 tDiLiiGGGmagcgAAveakeakdlkvvlveKA 86
                        D+L++GGG++g  A++ +++a + kv ++eK+
     WP_153306313.1 42 GDVLVVGGGISGIQASLDLATA-GFKVYMIEKS 73
                       49****************9976.599****996 PP

  == domain 2  score: 4.3 bits;  conditional E-value: 0.0096
  apra_Neukirchen_a  52 letDiLiiGGGmagcgAAveakeakdlkvvlve 84 
                        ++   L++GGG++g  +A+ ++++   +v l+e
     WP_153306313.1 627 VNKTALVVGGGIGGMTCALSIAKQG-HEVYLLE 658
                        45678****************9854.4555555 PP

>> WP_028320293.1  thioredoxin-disulfide reductase [Desulfatiglans anilini]
   #    score  bias  c-Evalue  i-Evalue hmmfrom  hmm to    alifrom  ali to    envfrom  env to     acc
 ---   ------ ----- --------- --------- ------- -------    ------- -------    ------- -------    ----
   1 !    7.7   0.1    0.0009      0.16      55      85 ..       3      32 ..       1      34 [. 0.84
   2 ?    4.1   0.1     0.011       1.9     409     460 ..     256     306 ..     248     310 .. 0.75

  Alignments for each domain:
  == domain 1  score: 7.7 bits;  conditional E-value: 0.0009
  apra_Neukirchen_a 55 DiLiiGGGmagcgAAveakeakdlkvvlveK 85
                       D++iiGGG ag  A + a++a+ l+ +l+eK
     WP_028320293.1  3 DLIIIGGGPAGLTAGLYAARAR-LNTILLEK 32
                       9***************999987.66666666 PP

  == domain 2  score: 4.1 bits;  conditional E-value: 0.011
  apra_Neukirchen_a 409 v.dlynrmtTvkgLfaaGdvaGgsphkfvsGslaeGriAakaavkyildekde 460
                        v d  n +t+v+g+fa Gd+      + vs ++ eG  A  aa k i+d k++
     WP_028320293.1 256 VtDE-NMQTSVPGVFAGGDIRSK-QLRQVSTAVGEGAAATFAAEKHIEDLKAH 306
                        5355.999***********9865.55668889999988888888888766544 PP

>> WP_028322986.1  tRNA uridine-5-carboxymethylaminomethyl(34) synthesis enzyme MnmG [Desulfatiglans anilini]
   #    score  bias  c-Evalue  i-Evalue hmmfrom  hmm to    alifrom  ali to    envfrom  env to     acc
 ---   ------ ----- --------- --------- ------- -------    ------- -------    ------- -------    ----
   1 !   11.3   0.1   7.3e-05     0.013      54      76 ..       9      31 ..       2      48 .. 0.81
   2 ?   -1.1   0.0      0.41        72     418     455 ..     363     397 ..     358     465 .. 0.77

  Alignments for each domain:
  == domain 1  score: 11.3 bits;  conditional E-value: 7.3e-05
  apra_Neukirchen_a 54 tDiLiiGGGmagcgAAveakeak 76
                        D++++G+G agc AA+ a++  
     WP_028322986.1  9 YDVIVVGAGHAGCEAALAAARMG 31
                       7*****************99843 PP

  == domain 2  score: -1.1 bits;  conditional E-value: 0.41
  apra_Neukirchen_a 418 vkgLfaaGdvaGgsphkfvsGslaeGriAakaavkyil 455
                        + gLf aG + G s+      + a+G +A+ +av +++
     WP_028322986.1 363 IAGLFHAGQINGTSGYE---EAAAQGLMAGVNAVLQVR 397
                        7899*****99999964...577888888888887773 PP

>> WP_051184626.1  CoB--CoM heterodisulfide reductase iron-sulfur subunit A family protein [Desulfatiglans anilini]
   #    score  bias  c-Evalue  i-Evalue hmmfrom  hmm to    alifrom  ali to    envfrom  env to     acc
 ---   ------ ----- --------- --------- ------- -------    ------- -------    ------- -------    ----
   1 ?    2.5   0.3     0.034       5.9      56      85 ..      21      49 ..      13      52 .. 0.88
   2 !    8.4   0.0   0.00057     0.098      53      85 ..     606     637 ..     555     640 .. 0.74

  Alignments for each domain:
  == domain 1  score: 2.5 bits;  conditional E-value: 0.034
  apra_Neukirchen_a 56 iLiiGGGmagcgAAveakeakdlkvvlveK 85
                       ++++G+G++g  AA+  ++a + +v lveK
     WP_051184626.1 21 VMVVGAGVSGIQAALDSANA-GFRVYLVEK 49
                       89*************98865.699999999 PP

  == domain 2  score: 8.4 bits;  conditional E-value: 0.00057
  apra_Neukirchen_a  53 etDiLiiGGGmagcgAAveakeakdlkvvlveK 85 
                            L+iG+G+ag  AA+ ++ + ++kv lveK
     WP_051184626.1 606 LRSALVIGAGIAGMSAALSLADQ-GVKVHLVEK 637
                        45679**************9975.69******9 PP

>> WP_279615002.1  NAD(P)-binding protein [Desulfatiglans anilini]
   #    score  bias  c-Evalue  i-Evalue hmmfrom  hmm to    alifrom  ali to    envfrom  env to     acc
 ---   ------ ----- --------- --------- ------- -------    ------- -------    ------- -------    ----
   1 !   12.5   0.0   3.2e-05    0.0056      57      86 ..       4      34 ..       1      37 [. 0.89

  Alignments for each domain:
  == domain 1  score: 12.5 bits;  conditional E-value: 3.2e-05
  apra_Neukirchen_a 57 LiiGGGmagcgAAveakeak.dlkvvlveKA 86
                       ++iGG +ag  AA +ak++  dl+v+++e+ 
     WP_279615002.1  4 VVIGGDAAGMSAASRAKRQVpDLEVIVLEQT 34
                       79****************666*******975 PP

>> WP_153306029.1  FAD-dependent oxidoreductase [Desulfatiglans anilini]
   #    score  bias  c-Evalue  i-Evalue hmmfrom  hmm to    alifrom  ali to    envfrom  env to     acc
 ---   ------ ----- --------- --------- ------- -------    ------- -------    ------- -------    ----
   1 ?    1.6   0.1     0.062        11      55      85 ..       8      37 ..       2      40 .. 0.78
   2 !    8.3   0.0    0.0006       0.1      49      85 ..     590     625 ..     540     629 .. 0.66

  Alignments for each domain:
  == domain 1  score: 1.6 bits;  conditional E-value: 0.062
  apra_Neukirchen_a 55 DiLiiGGGmagcgAAveakeakdlkvvlveK 85
                        ++++GGG+ g  AA+ ++ + ++ v lve+
     WP_153306029.1  8 AVMVVGGGITGMQAALDLADS-GYFVYLVER 37
                       589*************99863.466666665 PP

  == domain 2  score: 8.3 bits;  conditional E-value: 0.0006
  apra_Neukirchen_a  49 vveletDiLiiGGGmagcgAAveakeakdlkvvlveK 85 
                        + +++   LiiGGG+ag  AA +++ + +++  lveK
     WP_153306029.1 590 KLQITPSALIIGGGIAGMAAARNLADQ-GYDTYLVEK 625
                        44567789**********999998864.466677776 PP

>> WP_028321520.1  glutamate synthase subunit beta [Desulfatiglans anilini]
   #    score  bias  c-Evalue  i-Evalue hmmfrom  hmm to    alifrom  ali to    envfrom  env to     acc
 ---   ------ ----- --------- --------- ------- -------    ------- -------    ------- -------    ----
   1 ?   -3.1   0.0       1.7     3e+02      56      85 ..     147     175 ..     119     177 .. 0.78
   2 ?    9.8   0.1   0.00022     0.038     410     455 ..     432     474 ..     423     476 .. 0.87

  Alignments for each domain:
  == domain 1  score: -3.1 bits;  conditional E-value: 1.7
  apra_Neukirchen_a  56 iLiiGGGmagcgAAveakeakdlkvvlveK 85 
                        + +iG+G ag   A ++++ +++ v++ + 
     WP_028321520.1 147 VAVIGAGPAGLAVADTLNQ-SGYPVTVFDS 175
                        789*******988877664.4566666665 PP

  == domain 2  score: 9.8 bits;  conditional E-value: 0.00022
  apra_Neukirchen_a 410 dlynrmtTvkgLfaaGdvaGgsphkfvsGslaeGriAakaavkyil 455
                        d  ++mt+v+gLf aGd+    ++  v  ++a+Gr Aa+ +++y++
     WP_028321520.1 432 DA-HHMTSVDGLFVAGDMR--QGQSLVVRAIADGRRAAEGIMAYLK 474
                        55.89*************7..56778999***********999985 PP

>> WP_084517749.1  CoB-CoM heterodisulfide reductase HdrA2 [Desulfatiglans anilini]
   #    score  bias  c-Evalue  i-Evalue hmmfrom  hmm to    alifrom  ali to    envfrom  env to     acc
 ---   ------ ----- --------- --------- ------- -------    ------- -------    ------- -------    ----
   1 ?    9.5   0.0   0.00025     0.044      49      85 ..     152     187 ..     105     196 .. 0.75

  Alignments for each domain:
  == domain 1  score: 9.5 bits;  conditional E-value: 0.00025
  apra_Neukirchen_a  49 vveletDiLiiGGGmagcgAAveakeakdlkvvlveK 85 
                        +  l+   L+iGGG+ag  +A+ ++ + d +vvlveK
     WP_084517749.1 152 TLPLTRRALVIGGGVAGIQTALDLADN-DFDVVLVEK 187
                        44566678***************9965.699*****9 PP

>> WP_028322520.1  dihydrolipoyl dehydrogenase family protein [Desulfatiglans anilini]
   #    score  bias  c-Evalue  i-Evalue hmmfrom  hmm to    alifrom  ali to    envfrom  env to     acc
 ---   ------ ----- --------- --------- ------- -------    ------- -------    ------- -------    ----
   1 ?    4.7   1.9    0.0074       1.3      52      86 ..       5      38 ..       1      51 [. 0.77
   2 ?    4.7   0.0    0.0076       1.3     409     451 ..     295     334 ..     257     355 .. 0.72

  Alignments for each domain:
  == domain 1  score: 4.7 bits;  conditional E-value: 0.0074
  apra_Neukirchen_a 52 letDiLiiGGGmagcgAAveakeakdlkvvlveKA 86
                        + Di iiGGG+ag   A  a++   ++ +l+eK 
     WP_028322520.1  5 YDYDIGIIGGGAAGLTVASGAAQLG-ARALLIEKE 38
                       589************9999988743.566677775 PP

  == domain 2  score: 4.7 bits;  conditional E-value: 0.0076
  apra_Neukirchen_a 409 vdlynrmtTvkgLfaaGdvaGgsphkfvsGslaeGriAakaav 451
                        +d  + +t+ k ++aaGdv G+    +  G   eG i   +a+
     WP_028322520.1 295 TDA-RMRTSRKHIYAAGDVTGAFQFTHTAG--YEGGIIVSNAI 334
                        355.6778899**********986555555..45555555544 PP

>> WP_084517257.1  FAD-dependent oxidoreductase [Desulfatiglans anilini]
   #    score  bias  c-Evalue  i-Evalue hmmfrom  hmm to    alifrom  ali to    envfrom  env to     acc
 ---   ------ ----- --------- --------- ------- -------    ------- -------    ------- -------    ----
   1 ?    8.5   0.0   0.00053     0.092      52      74 ..       4      26 ..       1      38 [. 0.83

  Alignments for each domain:
  == domain 1  score: 8.5 bits;  conditional E-value: 0.00053
  apra_Neukirchen_a 52 letDiLiiGGGmagcgAAveake 74
                       ++ D+L+iGGG+ag   A+ +++
     WP_084517257.1  4 TSEDVLVIGGGIAGLTVALGLAK 26
                       467*************9998776 PP


Internal pipeline statistics summary:
-------------------------------------
Query model(s):                            1  (670 nodes)
Target sequences:                       3988  (1312560 residues searched)
Passed MSV filter:                       147  (0.0368606); expected 79.8 (0.02)
Passed bias filter:                      133  (0.0333501); expected 79.8 (0.02)
Passed Vit filter:                        48  (0.0120361); expected 4.0 (0.001)
Passed Fwd filter:                        24  (0.00601805); expected 0.0 (1e-05)
Initial search space (Z):               3988  [actual number of targets]
Domain search space  (domZ):              23  [number of targets reported over threshold]
# CPU time: 0.12u 0.00s 00:00:00.12 Elapsed: 00:00:00.08
# Mc/sec: 10485.25
//
[ok]
