# Supplementary material for: Sulfur disproportionation occurs globally across anoxic habitats and has multiple mechanisms of independent evolutionary origin
Source: ISME J. 2026 Mar 2;20(1):wrag042. doi: 10.1093/ismejo/wrag042 (PMC12998232; doi:10.1093/ismejo/wrag042)
Supplement: Sup_File_1_HMM_wrag042 [file sup_file_1_hmm_wrag042.zip › SupFile1_HMM/SupFile1c_results/apra_Neukirchen_a-hmm-054_GCF_Dissulfuribacter_thermophilus_S69_001687335.txt]

# hmmsearch :: search profile(s) against a sequence database
# HMMER 3.4 (Aug 2023); http://hmmer.org/
# Copyright (C) 2023 Howard Hughes Medical Institute.
# Freely distributed under the BSD open source license.
# - - - - - - - - - - - - - - - - - - - - - - - - - - - - - - - - - - - -
# query HMM file:                  /Users/lukas/OneDrive/2023_Sulfur/20250723_HMM/profiles_all/apra_Neukirchen_a.hmm
# target sequence database:        /Users/lukas/OneDrive/2023_Sulfur/20250626_HMM/db_new/054_GCF_Dissulfuribacter_thermophilus_S69_001687335.fas
# - - - - - - - - - - - - - - - - - - - - - - - - - - - - - - - - - - - -

Query:       apra_Neukirchen_a  [M=670]
Scores for complete sequences (score includes all domains):
   --- full sequence ---   --- best 1 domain ---    -#dom-
    E-value  score  bias    E-value  score  bias    exp  N  Sequence       Description
    ------- ------ -----    ------- ------ -----   ---- --  --------       -----------
   1.8e-275  912.1   1.7   2.1e-275  911.9   1.7    1.0  1  WP_067618330.1  adenylyl-sulfate reductase subunit alpha [Dis
    4.2e-25   84.8   2.6    9.5e-21   70.4   0.2    2.8  2  WP_067616499.1  L-aspartate oxidase [Dissulfuribacter thermop
    8.7e-06   20.9   0.5      0.019    9.9   0.0    2.1  2  WP_067619785.1  CoB--CoM heterodisulfide reductase iron-sulfu
    3.6e-05   18.9   0.0    5.8e-05   18.2   0.0    1.2  1  WP_067618335.1  FAD-dependent oxidoreductase [Dissulfuribacte
    4.5e-05   18.6   3.1     0.0021   13.1   0.0    2.2  2  WP_083186613.1  CoB--CoM heterodisulfide reductase iron-sulfu
    0.00014   17.0   4.5      0.032    9.2   0.2    3.0  3  WP_244155318.1  NAD(P)/FAD-dependent oxidoreductase [Dissulfu
    0.00049   15.2   0.5       0.17    6.7   0.0    2.2  2  WP_067620425.1  dihydrolipoyl dehydrogenase family protein [D
    0.00063   14.8   0.0     0.0011   14.0   0.0    1.3  1  WP_067617893.1  CoB--CoM heterodisulfide reductase iron-sulfu
     0.0022   13.0   1.8     0.0036   12.3   0.5    1.9  2  WP_067620290.1  tRNA uridine-5-carboxymethylaminomethyl(34) s
     0.0024   12.9   1.3      0.057    8.3   0.4    2.7  3  WP_244155302.1  thioredoxin-disulfide reductase [Dissulfuriba
     0.0037   12.3   2.1       0.24    6.3   0.0    2.3  2  WP_067615417.1  FAD-dependent oxidoreductase [Dissulfuribacte
     0.0039   12.2   0.7      0.019    9.9   0.7    1.9  2  WP_067620339.1  NAD(P)-binding domain-containing protein [Dis
     0.0047   11.9   0.2     0.0075   11.2   0.2    1.3  1  WP_067618332.1  CoB--CoM heterodisulfide reductase iron-sulfu
     0.0048   11.9   0.5       0.77    4.6   0.1    2.9  3  WP_083186752.1  formate dehydrogenase subunit alpha [Dissulfu
  ------ inclusion threshold ------
      0.013   10.4   1.9       0.39    5.6   0.0    2.3  2  WP_153304052.1  FAD-dependent oxidoreductase [Dissulfuribacte
      0.014   10.3   1.3       0.44    5.4   0.2    2.1  2  WP_067618986.1  sulfide-dependent adenosine diphosphate thiaz


Domain annotation for each sequence (and alignments):
>> WP_067618330.1  adenylyl-sulfate reductase subunit alpha [Dissulfuribacter thermophilus]
   #    score  bias  c-Evalue  i-Evalue hmmfrom  hmm to    alifrom  ali to    envfrom  env to     acc
 ---   ------ ----- --------- --------- ------- -------    ------- -------    ------- -------    ----
   1 !  911.9   1.7  1.5e-277  2.1e-275      46     626 ..      19     660 ..       5     662 .] 0.94

  Alignments for each domain:
  == domain 1  score: 911.9 bits;  conditional E-value: 1.5e-277
  apra_Neukirchen_a  46 elevveletDiLiiGGGmagcgAAveake.ak.dlkvvlveKAaierSGavAaGlsAinaYigenetpedyvryvrkdlmgivReDLvldia 135
                        ++ v+e+e D L++GGGma+cgAA+e+ +    ++ + lv+KAa+erSGavA+GlsAin+Yigen+ p+dyvr+vr+dlmg+vReDL++d++
     WP_067618330.1  19 KVPVEEHEYDALLVGGGMACCGAAWEIGKwLPdGATCALVDKAALERSGAVAQGLSAINTYIGENT-PADYVRMVRNDLMGVVREDLIFDLG 109
                        5778999**********************76579*******************************9.************************* PP

  apra_Neukirchen_a 136 rhvdevvkkleewGLpilkdenGk..........yvrrGkwqikInGesyKpivAeaakkalgv...evlnrvfitdllvd..ednrvaGAv 212
                        rhvd++v+++eewGLpi+k++ G+          +vr+Gkwqi+InGesyK+ivAeaak al++   ++++r+fi++ll+d  + n++aGAv
     WP_067618330.1 110 RHVDDSVHHFEEWGLPIWKKK-GSegkklteggePVRTGKWQIMINGESYKCIVAEAAKAALEEkgyDLFERIFIVKLLLDanKPNTIAGAV 200
                        ******************864.333568888888**************************99655569*************9967******* PP

  apra_Neukirchen_a 213 gfsvrenkfyvikakavivatGGAagiyrprsvgegrgraWYppfntGsgyamgiraGAemttmEnrfvalRfKDtygPvgtiallvkakav 304
                        gfsvrenk++++kaka++va+GGA++i+rprs+ eg+graWYp++n+Gs+y+m++++GAemt+mEnrf + RfKD+ygPvg+++ll+ka+++
     WP_067618330.1 201 GFSVRENKVHIFKAKAILVACGGAVNIFRPRSTDEGKGRAWYPVWNAGSTYTMCMQVGAEMTMMENRFTPSRFKDGYGPVGAWFLLFKATVT 292
                        ******************************************************************************************** PP

  apra_Neukirchen_a 305 nalgeeyee......elkk..eYgkak.iptslRnyatleevkeGrgPiyldteealq...........d........keleeelwedfLdm 368
                        n +ge+y++      el+k  +Yg+a  ipt+lRn+++l e+keGrgPiy+dt  al+           d        kele+e+wedfLdm
     WP_067618330.1 293 NGYGEHYLKsdackaELEKyaPYGTAPiIPTCLRNHLMLFEMKEGRGPIYMDTAAALNafleekraegmDekslkrywKELESEAWEDFLDM 384
                        *********9999887777778999999*****************************989888777666156677888************** PP

  apra_Neukirchen_a 369 aisqallwaeeniepekenvEiegtePyivGsHaacsGyWv...dl..........ynrmtTvkgLfaaGdvaGgsphkfvsGslaeGriAa 447
                        +++qa lwa++niepek  +Ei++tePy++GsH++c+G+Wv   +           ynrmtTv+gLf+aGd++G+s+hkf+sGs+aeGriAa
     WP_067618330.1 385 SVGQAGLWASMNIEPEKVGSEIMPTEPYMLGSHSGCCGIWVsgpNEdwvpddykwgYNRMTTVNGLFTAGDGVGASGHKFSSGSHAEGRIAA 476
                        *****************************************776115678889*************************************** PP

  apra_Neukirchen_a 448 kaavkyildekdekpeldeeeveelkeeiykpletleekkkettagev.pnyitpeeleerlqkimdeYagGistnYetnekkLeialekle 538
                        ka+++yi+d+kd++p+++ ++++elk+eiykp++++ e+ ++tt++ v pnyi+p++++erl+k +deY +G+s +Y+tn+k L+ia+++l+
     WP_067618330.1 477 KAMARYIRDNKDFTPTIK-QSADELKAEIYKPVTVYYENYQKTTHEMVnPNYIKPRHMMERLMKYTDEYGAGWSPYYMTNAKLLDIAMQHLQ 567
                        *****************9.99****************99999999999******************************************** PP

  apra_Neukirchen_a 539 mLkedleklaAedlheLlrawElihRllvaeaviehllfRkEtRwpgyyeraDypeldden.....wkkfvnskydpetgeieiikrplvel 625
                        +L+ed+ek+aA  lheLlrawE+ hR++++e +++h++fR+E+R+pg+y+r D+pe d +      wk+fvnsky+petge+e++k+p++++
     WP_067618330.1 568 WLREDSEKMAAGGLHELLRAWENLHRIWCVEDHLRHIQFREESRYPGFYYRGDFPEADSKTfeeggWKCFVNSKYNPETGEWEVMKKPCHQI 659
                        *********************************************************9876555669**********************999 PP

  apra_Neukirchen_a 626 v 626
                        +
     WP_067618330.1 660 I 660
                        8 PP

>> WP_067616499.1  L-aspartate oxidase [Dissulfuribacter thermophilus]
   #    score  bias  c-Evalue  i-Evalue hmmfrom  hmm to    alifrom  ali to    envfrom  env to     acc
 ---   ------ ----- --------- --------- ------- -------    ------- -------    ------- -------    ----
   1 !   70.4   0.2   6.8e-23   9.5e-21      51     460 ..       2     410 ..       1     417 [. 0.82
   2 !   12.8   0.2   1.9e-05    0.0026     526     602 ..     456     529 ..     443     537 .. 0.87

  Alignments for each domain:
  == domain 1  score: 70.4 bits;  conditional E-value: 6.8e-23
  apra_Neukirchen_a  51 eletDiLiiGGGmagcgAAveakeakdlkvvlveKAaierSGavAaGlsAinaYigenetpedyvryvrkdlmgivReDLvldiarhvdevv 142
                        ++etD+LiiG G+ag   A+++++     +++  K++ +    +A+G   i +   ++++ e ++r   k  +g++ eD+v  i +   e +
     WP_067616499.1   2 RIETDFLIIGSGIAGLSLALKLSSLG-KVIIVTKKSKEDTATTLAQGG--IACVASPDDSHELHIRDTLKAGDGLCHEDVVELIVKGALERI 90 
                        589*****************999865.357777899999********6..55667777778******************************* PP

  apra_Neukirchen_a 143 kkleewGLpilkdenGk.........yvrrGkwqikInGesyKpivAeaakkalgvevlnrvfitdllvd...........ednrvaGAvgf 214
                        ++lee+G+p+ ++++G+          +rr  +     G ++  ++ + + +++++++l+  +++dl+++           e +r+ G++ +
     WP_067616499.1  91 RELEELGVPFQRESDGNlslhregghSKRRILHCKDYTGREIQKVLGQRVLEKKNIQILEDNIAVDLITEgkilgrtrertERDRCLGCYIL 182
                        ****************9776443333333333333458*****************************************99889******** PP

  apra_Neukirchen_a 215 svrenkfyvikakavivatGGAagiyrprsvgegrgraWYppfntGsgyamgiraGAemttmEn.rfvalRf...KDtygPvgtiallvkak 302
                        + +++ ++++ ++ +i+atGGA ++y   s+         p   tG g a++ raGA +  +E  +f ++ +   K  +  +     + +a+
     WP_067616499.1 183 DSQTGAIHTVLSRFTILATGGAGKVYLYTSN---------PDVATGDGIAIAWRAGARVANLEFvQFHPTCLyhpKAKNFLISEALRGEGAR 265
                        **************************99888.........7889*******************5256554432225555567777788899* PP

  apra_Neukirchen_a 303 avnalgeeyeeelkkeY..gkak.iptslRnyatleev.keGrgPiyldteealqdkeleeelwedfLdmaisqallwaeeniepekenvEi 390
                         +n+ g +++   ++ Y  ++ +  ++ + + a+ +e+ k G   +yld ++       ++ ++e f    +++  + +  +i+++ke++ +
     WP_067616499.1 266 LINSSGRRFM---ED-YapNSLElSSRDIVARAIDSELkKTGDDCVYLDISHK-----PSSFIKERF----PTIYSTCLRYGIDITKEPIPV 344
                        **********...66.7432222234444455555665257999999998887.....455566665....7777888889*********88 PP

  apra_Neukirchen_a 391 egtePyivGsHaacsGyWvdlynrmtTvkgLfaaGdvaGg...sphkfvsGslaeGriAakaavkyildekde 460
                         ++  y+ G+  +      d    +t + gL+a G++a      +++  s sl eG + a++a ++i++ekde
     WP_067616499.1 345 VPAAHYMCGGVVT------DH-YGRTDIIGLYAVGETACTglhGANRLASNSLLEGVVMAHQAFSMIAKEKDE 410
                        8887777776666......99.67899*********98542223689********************988775 PP

  == domain 2  score: 12.8 bits;  conditional E-value: 1.9e-05
  apra_Neukirchen_a 526 nekkLeialeklemLkedleklaAedlheLlrawElihRllvaeaviehllfRkEtRwpgyyeraDypelddenwkk 602
                        nek+L +a+++l+ + e++++    d+       El++   va ++i    +RkE+R  g +++ D+p +dd nw+ 
     WP_067616499.1 456 NEKRLGLAKKRLNPILEEIDQHYW-DYILTRDFVELRNLAHVADLIIDAAIMRKESR--GGHYNEDFPVKDDWNWRR 529
                        899999999999999999998775.777778899***********************..777899**********75 PP

>> WP_067619785.1  CoB--CoM heterodisulfide reductase iron-sulfur subunit A family protein [Dissulfuribacter thermophilu
   #    score  bias  c-Evalue  i-Evalue hmmfrom  hmm to    alifrom  ali to    envfrom  env to     acc
 ---   ------ ----- --------- --------- ------- -------    ------- -------    ------- -------    ----
   1 !    9.4   0.1    0.0002     0.028      52      87 ..      11      45 ..       1      53 [. 0.79
   2 !    9.9   0.0   0.00014     0.019      52      84 ..     596     627 ..     545     638 .. 0.69

  Alignments for each domain:
  == domain 1  score: 9.4 bits;  conditional E-value: 0.0002
  apra_Neukirchen_a 52 letDiLiiGGGmagcgAAveakeakdlkvvlveKAa 87
                       ++  +L+iGGG+ag  A++ + e  ++kv l+eK a
     WP_067619785.1 11 VTGSVLVIGGGVAGVQASLDLTEL-GYKVYLLEKTA 45
                       66789***************9986.599*****975 PP

  == domain 2  score: 9.9 bits;  conditional E-value: 0.00014
  apra_Neukirchen_a  52 letDiLiiGGGmagcgAAveakeakdlkvvlve 84 
                        +    L+iGGG+ag  AA++++e+  + ++lve
     WP_067619785.1 596 VVKSALVIGGGVAGLTAALTIAEQG-YYCTLVE 627
                        34478****************9864.5566666 PP

>> WP_067618335.1  FAD-dependent oxidoreductase [Dissulfuribacter thermophilus]
   #    score  bias  c-Evalue  i-Evalue hmmfrom  hmm to    alifrom  ali to    envfrom  env to     acc
 ---   ------ ----- --------- --------- ------- -------    ------- -------    ------- -------    ----
   1 !   18.2   0.0   4.2e-07   5.8e-05      30      85 ..     121     175 ..      93     177 .. 0.69

  Alignments for each domain:
  == domain 1  score: 18.2 bits;  conditional E-value: 4.2e-07
  apra_Neukirchen_a  30 llalaaallaalamkkelevve.letDiLiiGGGmagcgAAveakeakdlkvvlveK 85 
                        ++ +a++++++++m  e+++ e  +  iL+iGGG+ g  AA+ea+ea ++kv++ve+
     WP_067618335.1 121 YIRMAVTKVQKAEMP-EPDKMEqPSDRILVIGGGVTGMTAALEAAEA-GYKVTIVER 175
                        334444455555666.45544414556*****************986.599999996 PP

>> WP_083186613.1  CoB--CoM heterodisulfide reductase iron-sulfur subunit A family protein [Dissulfuribacter thermophilu
   #    score  bias  c-Evalue  i-Evalue hmmfrom  hmm to    alifrom  ali to    envfrom  env to     acc
 ---   ------ ----- --------- --------- ------- -------    ------- -------    ------- -------    ----
   1 !    5.4   1.0    0.0031      0.43      53      85 ..       7      38 ..       1      48 [. 0.76
   2 !   13.1   0.0   1.5e-05    0.0021      44      87 ..     578     626 ..     540     628 .. 0.68

  Alignments for each domain:
  == domain 1  score: 5.4 bits;  conditional E-value: 0.0031
  apra_Neukirchen_a 53 etDiLiiGGGmagcgAAveakeakdlkvvlveK 85
                       +  +L++GGG+ag  AA+ ++   ++ v lveK
     WP_083186613.1  7 QGAVLVLGGGVAGVQAALDMAGL-GYYVYLVEK 38
                       5579**************99865.467777775 PP

  == domain 2  score: 13.1 bits;  conditional E-value: 1.5e-05
  apra_Neukirchen_a  44 k......kelevveletDiLiiGGGmagcgAAveakeakdlkvvlveKAa 87 
                        k       e  +v ++   L+iGGG++g  AA+ ++ + + kvvlve+++
     WP_083186613.1 578 KarllepLEQPTVDVTPSALVIGGGASGMAAALSIADQ-GFKVVLVERSK 626
                        1334433223366677899****************975.69******976 PP

>> WP_244155318.1  NAD(P)/FAD-dependent oxidoreductase [Dissulfuribacter thermophilus]
   #    score  bias  c-Evalue  i-Evalue hmmfrom  hmm to    alifrom  ali to    envfrom  env to     acc
 ---   ------ ----- --------- --------- ------- -------    ------- -------    ------- -------    ----
   1 !    9.2   0.2   0.00023     0.032      50      87 ..       8      44 ..       1      47 [. 0.82
   2 ?    0.1   0.1      0.12        17      53      90 ..     151     188 ..      98     189 .. 0.77
   3 !    8.0   0.1   0.00052     0.073     410     461 ..     263     311 ..     250     317 .] 0.77

  Alignments for each domain:
  == domain 1  score: 9.2 bits;  conditional E-value: 0.00023
  apra_Neukirchen_a 50 veletDiLiiGGGmagcgAAveakeakdlkvvlveKAa 87
                         ++ D +i+G G ag  AA++a+++k +kv+++ +A+
     WP_244155318.1  8 MDIQYDCVILGHGPAGLQAAIHAARKK-AKVIVLGRAE 44
                       45899******************9976.7888887776 PP

  == domain 2  score: 0.1 bits;  conditional E-value: 0.12
  apra_Neukirchen_a  53 etDiLiiGGGmagcgAAveakeakdlkvvlveKAaier 90 
                        ++ + ++G G a+   A+++++ ++   ++ +  +i++
     WP_244155318.1 151 NAKVAVVGNGSAAADGALTLSKIASEVTMITDDLNISK 188
                        567899**************995544445566666655 PP

  == domain 3  score: 8.0 bits;  conditional E-value: 0.00052
  apra_Neukirchen_a 410 dlynrmtTvkgLfaaGdvaGgsphkfvsGslaeGriAakaavkyildekdek 461
                        d  +++t ++g++aaGd+ G   +  v  ++ eG +A+ +a++y+ ++++e+
     WP_244155318.1 263 DR-KQRTNLPGIYAAGDITGMPFQ--VAKAVGEGCVAGMEAASYAIKKRREQ 311
                        44.899************997544..77788899999998888886654443 PP

>> WP_067620425.1  dihydrolipoyl dehydrogenase family protein [Dissulfuribacter thermophilus]
   #    score  bias  c-Evalue  i-Evalue hmmfrom  hmm to    alifrom  ali to    envfrom  env to     acc
 ---   ------ ----- --------- --------- ------- -------    ------- -------    ------- -------    ----
   1 !    6.4   0.2    0.0015      0.21      51      85 ..       3      36 ..       1      40 [. 0.76
   2 !    6.7   0.0    0.0012      0.17     406     454 ..     292     337 ..     287     368 .. 0.80

  Alignments for each domain:
  == domain 1  score: 6.4 bits;  conditional E-value: 0.0015
  apra_Neukirchen_a 51 eletDiLiiGGGmagcgAAveakeakdlkvvlveK 85
                       + + D+++iGGG+ag   +  a++  ++k +l+eK
     WP_067620425.1  3 KYDFDLIVIGGGAAGLTVTAGAAQL-GAKTLLIEK 36
                       5689***********8766655543.567777776 PP

  == domain 2  score: 6.7 bits;  conditional E-value: 0.0012
  apra_Neukirchen_a 406 GyWvdlynrmtTvkgLfaaGdvaGgsphkfvsGslaeGriAakaavkyi 454
                        G+ vd  + +tT k ++aaGdv+G    +f   +  eG i   +av  i
     WP_067620425.1 292 GIKVDD-RLRTTQKHIYAAGDVIGKY--QFTHAAGYEGGIVVTNAVFRI 337
                        777888.899**************86..455555578888888887766 PP

>> WP_067617893.1  CoB--CoM heterodisulfide reductase iron-sulfur subunit A family protein [Dissulfuribacter thermophilu
   #    score  bias  c-Evalue  i-Evalue hmmfrom  hmm to    alifrom  ali to    envfrom  env to     acc
 ---   ------ ----- --------- --------- ------- -------    ------- -------    ------- -------    ----
   1 !   14.0   0.0   8.1e-06    0.0011      33      86 ..     121     175 ..      91     177 .. 0.65

  Alignments for each domain:
  == domain 1  score: 14.0 bits;  conditional E-value: 8.1e-06
  apra_Neukirchen_a  33 laaallaalamkkelevvelet..DiLiiGGGmagcgAAveakeakdlkvvlveKA 86 
                        l+ a +a+++ +k +e +e++t   +LiiG+G+ag  AA+ + +  +l+v +veK 
     WP_067617893.1 121 LVRAGIASTRFSKPMEPIEIKTrpAVLIIGAGIAGMRAAISLGQM-GLNVYVVEKE 175
                        2333333333334555555555449***************99975.6999999995 PP

>> WP_067620290.1  tRNA uridine-5-carboxymethylaminomethyl(34) synthesis enzyme MnmG [Dissulfuribacter thermophilus]
   #    score  bias  c-Evalue  i-Evalue hmmfrom  hmm to    alifrom  ali to    envfrom  env to     acc
 ---   ------ ----- --------- --------- ------- -------    ------- -------    ------- -------    ----
   1 !   12.3   0.5   2.6e-05    0.0036      52      78 ..       6      33 ..       1      45 [. 0.79
   2 ?   -1.6   0.0      0.41        57     418     455 ..     362     396 ..     356     422 .. 0.78

  Alignments for each domain:
  == domain 1  score: 12.3 bits;  conditional E-value: 2.6e-05
  apra_Neukirchen_a 52 letDiLiiGGGmagcgAAveakeak.dl 78
                        e D++++G+G agc AA+ a++   ++
     WP_067620290.1  6 KEYDVIVVGAGHAGCEAALAASRLGvKT 33
                       689*****************99854344 PP

  == domain 2  score: -1.6 bits;  conditional E-value: 0.41
  apra_Neukirchen_a 418 vkgLfaaGdvaGgsphkfvsGslaeGriAakaavkyil 455
                        v+gL+ aG + G s+      + a+G iA+ +a+ +++
     WP_067620290.1 362 VEGLYFAGQINGTSGYE---EAGAQGLIAGINAALKVK 396
                        89**********99965...355677777777666665 PP

>> WP_244155302.1  thioredoxin-disulfide reductase [Dissulfuribacter thermophilus]
   #    score  bias  c-Evalue  i-Evalue hmmfrom  hmm to    alifrom  ali to    envfrom  env to     acc
 ---   ------ ----- --------- --------- ------- -------    ------- -------    ------- -------    ----
   1 !    8.3   0.4   0.00041     0.057      50      85 ..       4      38 ..       1      40 [. 0.79
   2 ?    0.1   0.0      0.13        18      56      75 ..     152     172 ..     145     180 .. 0.80
   3 ?    1.1   0.0     0.064       8.9     414     447 ..     269     301 ..     256     305 .. 0.72

  Alignments for each domain:
  == domain 1  score: 8.3 bits;  conditional E-value: 0.00041
  apra_Neukirchen_a 50 veletDiLiiGGGmagcgAAveakeakdlkvvlveK 85
                        + + D +i+G+G ag gAA+ a ++ +l+ +lveK
     WP_244155302.1  4 AKETYDCVIVGAGPAGLGAALYACRS-GLDACLVEK 38
                       45578****************99874.466677776 PP

  == domain 2  score: 0.1 bits;  conditional E-value: 0.13
  apra_Neukirchen_a  56 iLiiGGGmagcgAAveake.a 75 
                        i ++GGG ++c  A+ + + a
     WP_244155302.1 152 IAVVGGGDSACQEALFLTKfA 172
                        789*********999877744 PP

  == domain 3  score: 1.1 bits;  conditional E-value: 0.064
  apra_Neukirchen_a 414 rmtTvkgLfaaGdvaGgsphkfvsGslaeGriAa 447
                         +t+++g+faaGd+    p + +  ++ +G iAa
     WP_244155302.1 269 MKTSLPGMFAAGDCR-SKPLRQIITAVSDGAIAA 301
                        6799*********75.455555555666666666 PP

>> WP_067615417.1  FAD-dependent oxidoreductase [Dissulfuribacter thermophilus]
   #    score  bias  c-Evalue  i-Evalue hmmfrom  hmm to    alifrom  ali to    envfrom  env to     acc
 ---   ------ ----- --------- --------- ------- -------    ------- -------    ------- -------    ----
   1 !    3.8   1.7    0.0099       1.4      56      84 ..       4      31 ..       2      35 .. 0.88
   2 !    6.3   0.0    0.0017      0.24      46      85 ..     579     617 ..     535     619 .. 0.70

  Alignments for each domain:
  == domain 1  score: 3.8 bits;  conditional E-value: 0.0099
  apra_Neukirchen_a 56 iLiiGGGmagcgAAveakeakdlkvvlve 84
                       i iiGGG+ag  +A+ ++ea +l+v++ve
     WP_067615417.1  4 ICIIGGGIAGIQCALDLSEA-GLNVIIVE 31
                       78***************986.59999998 PP

  == domain 2  score: 6.3 bits;  conditional E-value: 0.0017
  apra_Neukirchen_a  46 elevveletDiLiiGGGmagcgAAveakeakdlkvvlveK 85 
                         +++  +  ++LiiGGG++g  +A+  ++     v+l+eK
     WP_067615417.1 579 APKQYPVIKEVLIIGGGISGMKCAIDFARLG-FPVTLLEK 617
                        3555566779***************998753.66777666 PP

>> WP_067620339.1  NAD(P)-binding domain-containing protein [Dissulfuribacter thermophilus]
   #    score  bias  c-Evalue  i-Evalue hmmfrom  hmm to    alifrom  ali to    envfrom  env to     acc
 ---   ------ ----- --------- --------- ------- -------    ------- -------    ------- -------    ----
   1 !    9.9   0.7   0.00014     0.019      53      85 ..       3      35 ..       1      40 [. 0.87
   2 ?   -0.3   0.0      0.17        24      54      74 ..     161     181 ..     121     189 .. 0.79

  Alignments for each domain:
  == domain 1  score: 9.9 bits;  conditional E-value: 0.00014
  apra_Neukirchen_a 53 etDiLiiGGGmagcgAAveakeakdlkvvlveK 85
                       +++++iiG+G ag  +Aveake    +v+l+eK
     WP_067620339.1  3 QANLVIIGAGPAGIATAVEAKEVGIENVILLEK 35
                       57899*****************99788888887 PP

  == domain 2  score: -0.3 bits;  conditional E-value: 0.17
  apra_Neukirchen_a  54 tDiLiiGGGmagcgAAveake 74 
                          iL++GGG  +  +A+ +++
     WP_067620339.1 161 KKILVVGGGDTAAETACFLSN 181
                        469******988888876665 PP

>> WP_067618332.1  CoB--CoM heterodisulfide reductase iron-sulfur subunit A family protein [Dissulfuribacter thermophilu
   #    score  bias  c-Evalue  i-Evalue hmmfrom  hmm to    alifrom  ali to    envfrom  env to     acc
 ---   ------ ----- --------- --------- ------- -------    ------- -------    ------- -------    ----
   1 !   11.2   0.2   5.4e-05    0.0075      55      85 ..       4      33 ..       1      37 [. 0.84

  Alignments for each domain:
  == domain 1  score: 11.2 bits;  conditional E-value: 5.4e-05
  apra_Neukirchen_a 55 DiLiiGGGmagcgAAveakeakdlkvvlveK 85
                        iL+iGGG +g  AA+ea+e   ++v +ve+
     WP_067618332.1  4 KILVIGGGFSGLTAACEAAEMG-YEVAIVER 33
                       59****************9864.77777775 PP

>> WP_083186752.1  formate dehydrogenase subunit alpha [Dissulfuribacter thermophilus]
   #    score  bias  c-Evalue  i-Evalue hmmfrom  hmm to    alifrom  ali to    envfrom  env to     acc
 ---   ------ ----- --------- --------- ------- -------    ------- -------    ------- -------    ----
   1 ?    1.7   0.0     0.041       5.7      57      85 ..     199     228 ..     155     230 .. 0.87
   2 ?    1.7   0.0     0.042       5.9      50      83 ..     321     354 ..     279     361 .. 0.75
   3 !    4.6   0.1    0.0055      0.77     414     459 ..     468     511 ..     460     541 .. 0.82

  Alignments for each domain:
  == domain 1  score: 1.7 bits;  conditional E-value: 0.041
  apra_Neukirchen_a  57 LiiGGGmagcgAAveake.akdlkvvlveK 85 
                         iiGGG ag  +A+ +++  +d+ +  +eK
     WP_083186752.1 199 AIIGGGPAGLSCAYFLRKlGHDVTIFEAEK 228
                        69****************666999988887 PP

  == domain 2  score: 1.7 bits;  conditional E-value: 0.042
  apra_Neukirchen_a  50 veletDiLiiGGGmagcgAAveakeakdlkvvlv 83 
                        + l   +L+iGGG  +  AA  a++    +v++v
     WP_083186752.1 321 ISLGSKVLVIGGGDVAVDAARSARRLGVRDVTVV 354
                        4566789*****************9664444333 PP

  == domain 3  score: 4.6 bits;  conditional E-value: 0.0055
  apra_Neukirchen_a 414 rmtTvkgLfaaGdvaGgsphkfvsGslaeGriAakaavkyildekd 459
                         +t ++g+fa Gd+a  s+ + v  ++a Gr Aa+a+ +y++ ek+
     WP_083186752.1 468 MATNIPGIFAGGDCA--SGPRTVIQAVAAGRRAAEAMHEYMVGEKT 511
                        4689*********96..66788999****************76544 PP

>> WP_153304052.1  FAD-dependent oxidoreductase [Dissulfuribacter thermophilus]
   #    score  bias  c-Evalue  i-Evalue hmmfrom  hmm to    alifrom  ali to    envfrom  env to     acc
 ---   ------ ----- --------- --------- ------- -------    ------- -------    ------- -------    ----
   1 ?    2.8   1.5     0.019       2.7      55      85 ..       9      38 ..       1      49 [. 0.77
   2 ?    5.6   0.0    0.0028      0.39      51      85 ..     594     627 ..     545     629 .. 0.69

  Alignments for each domain:
  == domain 1  score: 2.8 bits;  conditional E-value: 0.019
  apra_Neukirchen_a 55 DiLiiGGGmagcgAAveakeakdlkvvlveK 85
                        +++iGGG++g  AA+ ++ a  + v lve+
     WP_153304052.1  9 SVMVIGGGVSGIQAALDLADAG-YFVYLVER 38
                       589*************999764.66777765 PP

  == domain 2  score: 5.6 bits;  conditional E-value: 0.0028
  apra_Neukirchen_a  51 eletDiLiiGGGmagcgAAveakeakdlkvvlveK 85 
                         ++   L+iGGG+ag  +A+ ++e+ + +v lveK
     WP_153304052.1 594 PITQRGLVIGGGVAGMESALSLAEQ-GFDVDLVEK 627
                        3566679**************9986.477778887 PP

>> WP_067618986.1  sulfide-dependent adenosine diphosphate thiazole synthase [Dissulfuribacter thermophilus]
   #    score  bias  c-Evalue  i-Evalue hmmfrom  hmm to    alifrom  ali to    envfrom  env to     acc
 ---   ------ ----- --------- --------- ------- -------    ------- -------    ------- -------    ----
   1 ?    5.4   0.2    0.0032      0.44      50      85 ..      20      54 ..       2      69 .. 0.75
   2 ?    3.9   0.0    0.0088       1.2     187     235 ..     115     168 ..     108     181 .. 0.72

  Alignments for each domain:
  == domain 1  score: 5.4 bits;  conditional E-value: 0.0032
  apra_Neukirchen_a 50 veletDiLiiGGGmagcgAAveakeakdlkvvlveK 85
                       + l  D++i+G+G +g +A   ++ +k++ +++ eK
     WP_067618986.1 20 KCLCSDVVIVGAGPSGLVAGSILA-QKGYTITIFEK 54
                       33668***********99887665.56799999999 PP

  == domain 2  score: 3.9 bits;  conditional E-value: 0.0088
  apra_Neukirchen_a 187 lgvevlnrvfitdllvdednrvaGAvgfsv..renkf....yvikakavivatGG 235
                         gv+++n +++ dllv +++rv G+v  ++  + n+f     +i+akav+ atG 
     WP_067618986.1 115 RGVHIFNLIAVEDLLV-REGRVQGVVINNTfaKMNQFpidpLTIEAKAVVDATGH 168
                        4889************.77******976652233444233357999999999996 PP


Internal pipeline statistics summary:
-------------------------------------
Query model(s):                            1  (670 nodes)
Target sequences:                       2234  (743002 residues searched)
Passed MSV filter:                        78  (0.034915); expected 44.7 (0.02)
Passed bias filter:                       68  (0.0304387); expected 44.7 (0.02)
Passed Vit filter:                        20  (0.00895255); expected 2.2 (0.001)
Passed Fwd filter:                        16  (0.00716204); expected 0.0 (1e-05)
Initial search space (Z):               2234  [actual number of targets]
Domain search space  (domZ):              16  [number of targets reported over threshold]
# CPU time: 0.07u 0.00s 00:00:00.07 Elapsed: 00:00:00.03
# Mc/sec: 12579.24
//
[ok]
