# Supplementary material for: Sulfur disproportionation occurs globally across anoxic habitats and has multiple mechanisms of independent evolutionary origin
Source: ISME J. 2026 Mar 2;20(1):wrag042. doi: 10.1093/ismejo/wrag042 (PMC12998232; doi:10.1093/ismejo/wrag042)
Supplement: Sup_File_1_HMM_wrag042 [file sup_file_1_hmm_wrag042.zip › SupFile1_HMM/SupFile1c_results/apra_Neukirchen_a-hmm-055_Dissulfurirhabdus_thermomarina_SH388_GCF_012979235.txt]

# hmmsearch :: search profile(s) against a sequence database
# HMMER 3.4 (Aug 2023); http://hmmer.org/
# Copyright (C) 2023 Howard Hughes Medical Institute.
# Freely distributed under the BSD open source license.
# - - - - - - - - - - - - - - - - - - - - - - - - - - - - - - - - - - - -
# query HMM file:                  /Users/lukas/OneDrive/2023_Sulfur/20250723_HMM/profiles_all/apra_Neukirchen_a.hmm
# target sequence database:        /Users/lukas/OneDrive/2023_Sulfur/20250626_HMM/db_new/055_Dissulfurirhabdus_thermomarina_SH388_GCF_012979235.fas
# - - - - - - - - - - - - - - - - - - - - - - - - - - - - - - - - - - - -

Query:       apra_Neukirchen_a  [M=670]
Scores for complete sequences (score includes all domains):
   --- full sequence ---   --- best 1 domain ---    -#dom-
    E-value  score  bias    E-value  score  bias    exp  N  Sequence       Description
    ------- ------ -----    ------- ------ -----   ---- --  --------       -----------
   2.9e-274  908.2   5.0   3.4e-274  907.9   5.0    1.0  1  WP_163299019.1  adenylyl-sulfate reductase subunit alpha [Dis
    2.4e-20   69.1   0.8      1e-16   57.0   0.0    3.0  3  WP_163299624.1  L-aspartate oxidase [Dissulfurirhabdus thermo
    0.00014   17.0   1.0      0.045    8.7   0.5    2.1  2  WP_163298958.1  dihydrolipoyl dehydrogenase family protein [D
    0.00025   16.1   5.9     0.0071   11.3   0.5    3.0  4  WP_163297603.1  thioredoxin-disulfide reductase [Dissulfurirh
    0.00041   15.4   1.6       0.14    7.1   0.0    2.1  2  WP_163297974.1  CoB--CoM heterodisulfide reductase iron-sulfu
     0.0005   15.2   3.0       0.11    7.4   0.0    2.3  2  WP_163298567.1  FAD-dependent oxidoreductase [Dissulfurirhabd
    0.00081   14.5   0.3       0.23    6.4   0.1    2.2  2  WP_309474778.1  NAD(P)/FAD-dependent oxidoreductase [Dissulfu
    0.00084   14.4   0.0     0.0013   13.8   0.0    1.2  1  WP_163299017.1  FAD-dependent oxidoreductase [Dissulfurirhabd
    0.00096   14.2   2.6       0.02    9.9   0.0    2.2  2  WP_163298667.1  FAD-dependent oxidoreductase [Dissulfurirhabd
     0.0054   11.7   0.2     0.0054   11.7   0.2    1.5  2  WP_163298393.1  FAD-dependent oxidoreductase [Dissulfurirhabd
     0.0054   11.7   0.1     0.0072   11.3   0.1    1.1  1  WP_169755535.1  methylenetetrahydrofolate--tRNA-(uracil(54)-C
     0.0094   10.9   0.4      0.014   10.4   0.4    1.2  1  WP_163299018.1  CoB--CoM heterodisulfide reductase iron-sulfu
  ------ inclusion threshold ------
      0.018   10.0   0.2       0.11    7.4   0.1    2.0  2  WP_163298770.1  sulfide-dependent adenosine diphosphate thiaz
      0.034    9.1   1.5       0.14    7.0   0.3    1.9  2  WP_169755424.1  NAD(P)/FAD-dependent oxidoreductase [Dissulfu
      0.064    8.2   1.1       0.34    5.8   0.1    1.9  2  WP_163298443.1  NAD(P)/FAD-dependent oxidoreductase [Dissulfu
      0.066    8.1   5.7      0.008   11.2   0.5    1.9  3  WP_163298280.1  tRNA uridine-5-carboxymethylaminomethyl(34) s
       0.27    6.1   5.5       0.88    4.4   1.7    2.8  3  WP_163299185.1  NAD(P)-binding domain-containing protein [Dis


Domain annotation for each sequence (and alignments):
>> WP_163299019.1  adenylyl-sulfate reductase subunit alpha [Dissulfurirhabdus thermomarina]
   #    score  bias  c-Evalue  i-Evalue hmmfrom  hmm to    alifrom  ali to    envfrom  env to     acc
 ---   ------ ----- --------- --------- ------- -------    ------- -------    ------- -------    ----
   1 !  907.9   5.0  2.6e-276  3.4e-274      46     626 ..      19     660 ..       5     662 .] 0.94

  Alignments for each domain:
  == domain 1  score: 907.9 bits;  conditional E-value: 2.6e-276
  apra_Neukirchen_a  46 elevveletDiLiiGGGmagcgAAveake.ak.dlkvvlveKAaierSGavAaGlsAinaYigenetpedyvryvrkdlmgivReDLvldia 135
                        ++ v+e+e D +i+GGGma+cgAA+e+ +    + kv l++KAa+erSGavA+GlsAin+Yigen+ p+dyvr+vr+dlmg+vReDL++d++
     WP_163299019.1  19 KVPVEEHEYDAIIVGGGMAACGAAWEIGKwMPaGSKVALIDKAALERSGAVAQGLSAINTYIGENT-PADYVRMVRNDLMGVVREDLIFDLG 109
                        5778999**********************6558********************************9.************************* PP

  apra_Neukirchen_a 136 rhvdevvkkleewGLpilkdenGk.........yvrrGkwqikInGesyKpivAeaakkalgv...evlnrvfitdllvd..ednrvaGAvg 213
                        rhvd++v+++eewGLpi+k++  +         +vr+Gkwqi+InGesyK+ivAeaak al++   ++++rvfi++ll+d  + n++aGAvg
     WP_163299019.1 110 RHVDDSVHHFEEWGLPIWKQKGDEgkklteggkPVRTGKWQIMINGESYKCIVAEAAKAALEEmgyDLFERVFIVKLLLDanKPNTIAGAVG 201
                        ******************864333558888888**************************9965566**************9967******** PP

  apra_Neukirchen_a 214 fsvrenkfyvikakavivatGGAagiyrprsvgegrgraWYppfntGsgyamgiraGAemttmEnrfvalRfKDtygPvgtiallvkakavn 305
                        fsvrenk++v+kaka+iva+GGA++i+rpr + eg+graWYp++n+Gs+y+m++++GAemt+mEnrf + RfKD+ygPvg+++ll+ka+++n
     WP_163299019.1 202 FSVRENKVHVFKAKAMIVACGGAVNIFRPRATDEGKGRAWYPVWNAGSTYTMCMQVGAEMTMMENRFTPSRFKDGYGPVGAWFLLFKATVTN 293
                        ******************************************************************************************** PP

  apra_Neukirchen_a 306 algeeyee......elkk..eYgkak.iptslRnyatleevkeGrgPiyldteealq...........d........keleeelwedfLdma 369
                         lge+y++      el+k  +Yg+a+ +pt+lRn+++l e+keGrgPiy+dt  al+           d        kele+e+wedfLdm+
     WP_163299019.1 294 GLGEHYVKsdkakaELDKyaPYGHAAvTPTCLRNHLMLFEMKEGRGPIYMDTAAALNafleekkasgmDekalkrywKELESEAWEDFLDMS 385
                        *******99876665555778899999*****************************988888777666156777888*************** PP

  apra_Neukirchen_a 370 isqallwaeeniepekenvEiegtePyivGsHaacsGyWv...dl..........ynrmtTvkgLfaaGdvaGgsphkfvsGslaeGriAak 448
                        ++qa lwa++niepek  +Ei++tePy++GsH++c+G+Wv   +           ynrmtTv+gLf+aGd++G+s+hkf+sGs+aeGriAak
     WP_163299019.1 386 VGQAGLWAAMNIEPEKVGSEIMPTEPYMLGSHSGCCGIWVsgpNEdwvpddykwgYNRMTTVNGLFTAGDGVGASGHKFSSGSHAEGRIAAK 477
                        ****************************************776115678889**************************************** PP

  apra_Neukirchen_a 449 aavkyildekdekpeldeeeveelkeeiykpletleekkkettagev.pnyitpeeleerlqkimdeYagGistnYetnekkLeialeklem 539
                        a+++yi+d+kd++p+l+ ++++elk+eiykp+ ++ ++ ++tta+ v pnyi+p++++erl+k +deY gG+s +Y+tn k Leia+++l++
     WP_163299019.1 478 AMARYIRDHKDFTPTLK-DSADELKAEIYKPVVHYYANYQKTTAEMVnPNYIKPRHMMERLMKYTDEYGGGWSPYYMTNGKLLEIAMRHLQW 568
                        ****************9.999*************9999999****9********************************************** PP

  apra_Neukirchen_a 540 LkedleklaAedlheLlrawElihRllvaeaviehllfRkEtRwpgyyeraDypeldden.....wkkfvnskydpetgeieiikrplvelv 626
                        L+ed+ek+aA  lheLlrawE+ hR++++e +++h++fR+E+R+pg+y+r D+++++d +     wk+fvnskydp+tge++++k++l++++
     WP_163299019.1 569 LREDSEKMAAGGLHELLRAWENLHRIWCVEDHLRHIQFREESRYPGFYYRGDHNTVSDVDmdeggWKCFVNSKYDPNTGEWSTFKKKLHKII 660
                        *****************************************************976553333334***********************9988 PP

>> WP_163299624.1  L-aspartate oxidase [Dissulfurirhabdus thermomarina]
   #    score  bias  c-Evalue  i-Evalue hmmfrom  hmm to    alifrom  ali to    envfrom  env to     acc
 ---   ------ ----- --------- --------- ------- -------    ------- -------    ------- -------    ----
   1 !   57.0   0.0   7.9e-19     1e-16      51     277 ..       2     236 ..       1     301 [. 0.91
   2 !    5.5   0.0    0.0031      0.42     395     451 ..     343     401 ..     320     424 .. 0.79
   3 ?    3.7   0.2     0.011       1.5     529     601 ..     459     528 ..     443     533 .. 0.76

  Alignments for each domain:
  == domain 1  score: 57.0 bits;  conditional E-value: 7.9e-19
  apra_Neukirchen_a  51 eletDiLiiGGGmagcgAAveakeakdlkvvlveKAaierSGavAaGlsAinaYigenetpedyvryvrkdlmgivReDLvldiarhvdevv 142
                        ++etD+LiiGGG+ag   A+++++  +   v++ K   +    +A+G   i + +g+++  e + +   +  +g++ eD+v  + r+  e +
     WP_163299624.1   2 QVETDFLIIGGGIAGLSLALKVRRLGR-VLVIAKKGGADTATNLAQG--GIACVMGPDDAFELHEQDTLRAGDGLCHEDVVRLVVRQAPERI 90 
                        689********************9764.467899*************..68899**99999*9999999999******************** PP

  apra_Neukirchen_a 143 kkleewGLpilkdenGk...........yvrrGkwqikInGesyKpivAeaakkalgvevlnrvfitdllvd.........ednrvaGAvgf 214
                        ++le +G+ + +d                 rr  +q    G  +   + e a +a +++     +++dl+v+         + +r+ GA+ +
     WP_163299624.1  91 RELETLGVRFTRDPADPerfdlgmegghSRRRIVHQNDFTGRAIQEALLERAAEAPEIRFEPYRVAVDLVVEskvtgrrsgPRDRCLGAYVL 182
                        ***********774443467777777769999999*******************9*9999999999*****999*****9978********* PP

  apra_Neukirchen_a 215 svrenkfyvikakavivatGGAagiyrprsvgegrgraWYppfntGsgyamgiraGAemttmE 277
                        + r+++++v++a  ++++tGGA ++y   s+         p   tG g am+ raGA +   E
     WP_163299624.1 183 DARTGEIHVVRAPVTVLCTGGAGKVYLYTSN---------PDVATGDGIAMAYRAGARVANPE 236
                        **************************98887.........77889999999999999877655 PP

  == domain 2  score: 5.5 bits;  conditional E-value: 0.0031
  apra_Neukirchen_a 395 PyivGsHaacsGyWvdlynrmtTvkgLfaaGdvaGgs...phkfvsGslaeGriAakaav 451
                        P +  +H  + G+ +d  + +t ++gLfa G++a      +++  s sl eG + a++a+
     WP_163299624.1 343 PVVPAAHYMSGGVVTDS-HGETDIEGLFAVGETACTGlhgANRLASNSLLEGLVMAHQAA 401
                        55667888855555588.**************9854212256888888888888887775 PP

  == domain 3  score: 3.7 bits;  conditional E-value: 0.011
  apra_Neukirchen_a 529 kLeialeklemLkedle.klaAedlheLlrawElihRllvaeaviehllfRkEtRwpgyyeraDypelddenwk 601
                        +L++a+++l+ +  +++ +  A  l       El++   va ++++    R+E+R  g + + D+p++dd  w+
     WP_163299624.1 459 RLALARKRLAPILAEIDqHYWAYKLT--SDFVELRNLAHVADLIVRAAGRRRESR--GGHFNKDHPHRDDWGWR 528
                        56666666665444443144454333..4678999999*****************..667799*******8886 PP

>> WP_163298958.1  dihydrolipoyl dehydrogenase family protein [Dissulfurirhabdus thermomarina]
   #    score  bias  c-Evalue  i-Evalue hmmfrom  hmm to    alifrom  ali to    envfrom  env to     acc
 ---   ------ ----- --------- --------- ------- -------    ------- -------    ------- -------    ----
   1 !    8.7   0.5   0.00034     0.045      51      87 ..       4      39 ..       1      56 [. 0.84
   2 !    6.7   0.0    0.0014      0.18     406     452 ..     293     336 ..     286     360 .. 0.80

  Alignments for each domain:
  == domain 1  score: 8.7 bits;  conditional E-value: 0.00034
  apra_Neukirchen_a 51 eletDiLiiGGGmagcgAAveakeakdlkvvlveKAa 87
                       + + Di +iGGG+ag   A  a++  +++ +lveKA 
     WP_163298958.1  4 RFDFDIGVIGGGAAGLTVAAGAARL-GARTLLVEKAP 39
                       5689************999988875.478999***95 PP

  == domain 2  score: 6.7 bits;  conditional E-value: 0.0014
  apra_Neukirchen_a 406 GyWvdlynrmtTvkgLfaaGdvaGgsphkfvsGslaeGriAakaavk 452
                        G+ vd  + +tT + +faaGd++Gg    f   +  eG i   +av 
     WP_163298958.1 293 GIHVDP-RLRTTRPHIFAAGDCIGGYQ--FTHAAGYEGGIVVSNAVF 336
                        778888.899**************975..444455677777777765 PP

>> WP_163297603.1  thioredoxin-disulfide reductase [Dissulfurirhabdus thermomarina]
   #    score  bias  c-Evalue  i-Evalue hmmfrom  hmm to    alifrom  ali to    envfrom  env to     acc
 ---   ------ ----- --------- --------- ------- -------    ------- -------    ------- -------    ----
   1 !    5.7   0.2    0.0028      0.37      53      84 ..       6      36 ..       1      39 [. 0.79
   2 ?   -0.3   0.0      0.17        23     222     236 ..     102     116 ..      78     118 .. 0.81
   3 ?   -3.9   0.0       2.1   2.8e+02      56      74 ..     149     167 ..     146     175 .. 0.75
   4 !   11.3   0.5   5.4e-05    0.0071     405     459 ..     258     311 ..     250     314 .. 0.86

  Alignments for each domain:
  == domain 1  score: 5.7 bits;  conditional E-value: 0.0028
  apra_Neukirchen_a 53 etDiLiiGGGmagcgAAveakeakdlkvvlve 84
                         D++i+GGG +g  A + a++a+ l+ vlve
     WP_163297603.1  6 VHDLVIVGGGPGGLTAGIYAMRAA-LETVLVE 36
                       56****************999876.6666666 PP

  == domain 2  score: -0.3 bits;  conditional E-value: 0.17
  apra_Neukirchen_a 222 yvikakavivatGGA 236
                         v++a avi+atGG 
     WP_163297603.1 102 EVLRAHAVILATGGS 116
                        489***********6 PP

  == domain 3  score: -3.9 bits;  conditional E-value: 2.1
  apra_Neukirchen_a  56 iLiiGGGmagcgAAveake 74 
                        ++++GGG ++   A+ +++
     WP_163297603.1 149 VVVVGGGDSAAEEALYLAK 167
                        789****999888877766 PP

  == domain 4  score: 11.3 bits;  conditional E-value: 5.4e-05
  apra_Neukirchen_a 405 sGyWv.dlynrmtTvkgLfaaGdvaGgsphkfvsGslaeGriAakaavkyildekd 459
                         Gy v d  + +t+++g++a Gd    s+++ v+ + a+G +Aa aa++y++d+k+
     WP_163297603.1 258 GGYVVtDE-RCATSIPGIYAVGDLREKSARQIVT-AAADGCVAALAAAHYVEDRKA 311
                        46666555.999*******************999.789*************98865 PP

>> WP_163297974.1  CoB--CoM heterodisulfide reductase iron-sulfur subunit A family protein [Dissulfurirhabdus thermomari
   #    score  bias  c-Evalue  i-Evalue hmmfrom  hmm to    alifrom  ali to    envfrom  env to     acc
 ---   ------ ----- --------- --------- ------- -------    ------- -------    ------- -------    ----
   1 !    5.9   1.8    0.0024      0.31      56      86 ..       8      37 ..       5      41 .. 0.86
   2 !    7.1   0.0     0.001      0.14      51      85 ..     592     625 ..     546     629 .. 0.74

  Alignments for each domain:
  == domain 1  score: 5.9 bits;  conditional E-value: 0.0024
  apra_Neukirchen_a 56 iLiiGGGmagcgAAveakeakdlkvvlveKA 86
                       +L++GGG+ag  AA+ ++ a + +v lve+ 
     WP_163297974.1  8 VLVVGGGIAGVQAALDLADA-GFRVHLVERT 37
                       8***************9976.5899999975 PP

  == domain 2  score: 7.1 bits;  conditional E-value: 0.001
  apra_Neukirchen_a  51 eletDiLiiGGGmagcgAAveakeakdlkvvlveK 85 
                         ++   L++GGG+ag  AA+ ++ + +  v+lve+
     WP_163297974.1 592 PVTRRALVVGGGVAGMSAALALADQ-GFPVTLVER 625
                        466678**************99864.588888886 PP

>> WP_163298567.1  FAD-dependent oxidoreductase [Dissulfurirhabdus thermomarina]
   #    score  bias  c-Evalue  i-Evalue hmmfrom  hmm to    alifrom  ali to    envfrom  env to     acc
 ---   ------ ----- --------- --------- ------- -------    ------- -------    ------- -------    ----
   1 !    7.3   0.9   0.00086      0.11      56      86 ..      16      45 ..      12      49 .. 0.89
   2 !    7.4   0.0   0.00085      0.11      56      81 ..     601     625 ..     551     631 .. 0.81

  Alignments for each domain:
  == domain 1  score: 7.3 bits;  conditional E-value: 0.00086
  apra_Neukirchen_a 56 iLiiGGGmagcgAAveakeakdlkvvlveKA 86
                       ++++GGG+ag  AA+ ++   ++kv lveK+
     WP_163298567.1 16 VMVVGGGVAGVQAALDLSAL-GYKVYLVEKS 45
                       79**************9865.69******97 PP

  == domain 2  score: 7.4 bits;  conditional E-value: 0.00085
  apra_Neukirchen_a  56 iLiiGGGmagcgAAveakeakdlkvv 81 
                         L+iGGG ag  AA++++e+    ++
     WP_163298567.1 601 ALVIGGGLAGLTAALTIAEQG-FVCT 625
                        59***************9864.4444 PP

>> WP_309474778.1  NAD(P)/FAD-dependent oxidoreductase [Dissulfurirhabdus thermomarina]
   #    score  bias  c-Evalue  i-Evalue hmmfrom  hmm to    alifrom  ali to    envfrom  env to     acc
 ---   ------ ----- --------- --------- ------- -------    ------- -------    ------- -------    ----
   1 !    6.4   0.1    0.0017      0.23      50      81 ..       3      33 ..       1      39 [. 0.82
   2 !    6.1   0.0    0.0021      0.27     412     455 ..     261     302 ..     236     309 .. 0.74

  Alignments for each domain:
  == domain 1  score: 6.4 bits;  conditional E-value: 0.0017
  apra_Neukirchen_a 50 veletDiLiiGGGmagcgAAveakeakdlkvv 81
                       + ++ D++i+G G +g  AAv+a++ k ++v+
     WP_309474778.1  3 EAMDYDVVILGCGPGGLQAAVHAARRK-VRVL 33
                       45899******************9865.4444 PP

  == domain 2  score: 6.1 bits;  conditional E-value: 0.0021
  apra_Neukirchen_a 412 ynrmtTvkgLfaaGdvaGgsphkfvsGslaeGriAakaavkyil 455
                         n++t ++g+fa+Gd++G   +     ++ eG +A+ aa++ ++
     WP_309474778.1 261 KNQATNIPGIFACGDICGPPFQ--MAKAVGEGCVAGLAAADHVR 302
                        5999*************95333..44566666666666666654 PP

>> WP_163299017.1  FAD-dependent oxidoreductase [Dissulfurirhabdus thermomarina]
   #    score  bias  c-Evalue  i-Evalue hmmfrom  hmm to    alifrom  ali to    envfrom  env to     acc
 ---   ------ ----- --------- --------- ------- -------    ------- -------    ------- -------    ----
   1 !   13.8   0.0   9.7e-06    0.0013      30      85 ..     121     175 ..      93     177 .. 0.71

  Alignments for each domain:
  == domain 1  score: 13.8 bits;  conditional E-value: 9.7e-06
  apra_Neukirchen_a  30 llalaaallaalamkkelevveletDiLiiGGGmagcgAAveakeakdlkvvlveK 85 
                        ++ +a++ + +++m + ++ ++l+  +L+iGGG+ g  AA+ea+ a ++ v++ve+
     WP_163299017.1 121 YIRMAVKRMEKAEMPEPYKPETLSDRVLVIGGGVTGLTAALEASAA-GYPVTIVER 175
                        33344444555556677778888899****************9865.588888886 PP

>> WP_163298667.1  FAD-dependent oxidoreductase [Dissulfurirhabdus thermomarina]
   #    score  bias  c-Evalue  i-Evalue hmmfrom  hmm to    alifrom  ali to    envfrom  env to     acc
 ---   ------ ----- --------- --------- ------- -------    ------- -------    ------- -------    ----
   1 !    4.1   0.8    0.0085       1.1      56      86 ..       7      36 ..       1      45 [. 0.83
   2 !    9.9   0.0   0.00015      0.02      44      86 ..     576     622 ..     535     625 .. 0.68

  Alignments for each domain:
  == domain 1  score: 4.1 bits;  conditional E-value: 0.0085
  apra_Neukirchen_a 56 iLiiGGGmagcgAAveakeakdlkvvlveKA 86
                       ++++GGG+ag  AA+ ++e     v lveK 
     WP_163298667.1  7 VMVLGGGIAGVQAALDLAELG-FYVYLVEKN 36
                       89**************99864.788999984 PP

  == domain 2  score: 9.9 bits;  conditional E-value: 0.00015
  apra_Neukirchen_a  44 k.....kelevveletDiLiiGGGmagcgAAveakeakdlkvvlveKA 86 
                        +      +  +v ++   L++GGG+ag  AA+ ++ + + +vvlve++
     WP_163298667.1 576 ArllrpLDQPTVDVTPAALVLGGGAAGMSAALSIADQ-GFQVVLVERS 622
                        134434233466667789****************975.6999999986 PP

>> WP_163298393.1  FAD-dependent oxidoreductase [Dissulfurirhabdus thermomarina]
   #    score  bias  c-Evalue  i-Evalue hmmfrom  hmm to    alifrom  ali to    envfrom  env to     acc
 ---   ------ ----- --------- --------- ------- -------    ------- -------    ------- -------    ----
   1 !   11.7   0.2   4.1e-05    0.0054      49      85 ..       4      39 ..       1      43 [. 0.82
   2 ?   -3.4   0.1       1.5     2e+02     415     430 ..     389     404 ..     387     426 .. 0.71

  Alignments for each domain:
  == domain 1  score: 11.7 bits;  conditional E-value: 4.1e-05
  apra_Neukirchen_a 49 vveletDiLiiGGGmagcgAAveakeakdlkvvlveK 85
                       ++e + D +++GGG+ag  AA+ ++ + d +v +ve+
     WP_163298393.1  4 TREATYDAVVVGGGIAGLQAALDLADQ-DFRVAVVER 39
                       567789*****************9975.588888886 PP

  == domain 2  score: -3.4 bits;  conditional E-value: 1.5
  apra_Neukirchen_a 415 mtTvkgLfaaGdvaGg 430
                        +t ++g+f+aG +aG 
     WP_163298393.1 389 RTEMEGVFMAGAAAGP 404
                        688999*****99984 PP

>> WP_169755535.1  methylenetetrahydrofolate--tRNA-(uracil(54)-C(5))-methyltransferase (FADH(2)-oxidizing) TrmFO [Dissul
   #    score  bias  c-Evalue  i-Evalue hmmfrom  hmm to    alifrom  ali to    envfrom  env to     acc
 ---   ------ ----- --------- --------- ------- -------    ------- -------    ------- -------    ----
   1 !   11.3   0.1   5.5e-05    0.0072      53      84 ..      10      40 ..       1      42 [. 0.79

  Alignments for each domain:
  == domain 1  score: 11.3 bits;  conditional E-value: 5.5e-05
  apra_Neukirchen_a 53 etDiLiiGGGmagcgAAveakeakdlkvvlve 84
                       + D+ +iGGG ag  AA++a+ea  ++v lve
     WP_169755535.1 10 TFDLTVIGGGLAGSEAAWQAAEAG-CRVRLVE 40
                       56******************9865.5665555 PP

>> WP_163299018.1  CoB--CoM heterodisulfide reductase iron-sulfur subunit A family protein [Dissulfurirhabdus thermomari
   #    score  bias  c-Evalue  i-Evalue hmmfrom  hmm to    alifrom  ali to    envfrom  env to     acc
 ---   ------ ----- --------- --------- ------- -------    ------- -------    ------- -------    ----
   1 !   10.4   0.4    0.0001     0.014      56      80 ..       5      30 ..       1      35 [. 0.80

  Alignments for each domain:
  == domain 1  score: 10.4 bits;  conditional E-value: 0.0001
  apra_Neukirchen_a 56 iLiiGGGmagcgAAveake.akdlkv 80
                       +L+iGGG +g  AAvea+e  +d+ +
     WP_163299018.1  5 VLVIGGGFSGLTAAVEAAEmGHDVYI 30
                       8*****************94445444 PP

>> WP_163298770.1  sulfide-dependent adenosine diphosphate thiazole synthase [Dissulfurirhabdus thermomarina]
   #    score  bias  c-Evalue  i-Evalue hmmfrom  hmm to    alifrom  ali to    envfrom  env to     acc
 ---   ------ ----- --------- --------- ------- -------    ------- -------    ------- -------    ----
   1 ?    7.4   0.1   0.00085      0.11      52      85 ..      24      56 ..       5      70 .. 0.82
   2 ?    0.2   0.0      0.13        17     180     234 ..     111     169 ..     106     177 .. 0.68

  Alignments for each domain:
  == domain 1  score: 7.4 bits;  conditional E-value: 0.00085
  apra_Neukirchen_a 52 letDiLiiGGGmagcgAAveakeakdlkvvlveK 85
                       l+ D+ ++G+G +g +AA++++e+   kv l e+
     WP_163298770.1 24 LDLDVAVVGAGPSGMLAAMRLAEKG-RKVALFER 56
                       689*****************99854.56777665 PP

  == domain 2  score: 0.2 bits;  conditional E-value: 0.13
  apra_Neukirchen_a 180 AeaakkalgvevlnrvfitdllvdednrvaGAvg..fsvrenkfyv....ikakavivatG 234
                        A+ a + +g++ +n v + d+lv ++nrv+G v     v+++ ++v    ++a+ vi atG
     WP_163298770.1 111 ASLACR-AGARFFNLVSVEDVLV-RENRVTGLVInwTPVETQGLHVdplsVRARCVIEATG 169
                        555555.67899***********.77*****874223455555554444466666666666 PP

>> WP_169755424.1  NAD(P)/FAD-dependent oxidoreductase [Dissulfurirhabdus thermomarina]
   #    score  bias  c-Evalue  i-Evalue hmmfrom  hmm to    alifrom  ali to    envfrom  env to     acc
 ---   ------ ----- --------- --------- ------- -------    ------- -------    ------- -------    ----
   1 ?    7.0   0.3    0.0011      0.14      54      86 ..      13      44 ..       6      58 .. 0.87
   2 ?    1.1   0.0     0.069       9.2     201     238 ..     132     169 ..     110     197 .. 0.80

  Alignments for each domain:
  == domain 1  score: 7.0 bits;  conditional E-value: 0.0011
  apra_Neukirchen_a 54 tDiLiiGGGmagcgAAveakeakdlkvvlveKA 86
                       +D+L++G G ag  AAv +++a   +v+ v+++
     WP_169755424.1 13 ADVLVVGLGPAGAAAAVSLARAG-WRVTAVDRS 44
                       6*****************99864.788888875 PP

  == domain 2  score: 1.1 bits;  conditional E-value: 0.069
  apra_Neukirchen_a 201 lvdednrvaGAvgfsvr.enkfyvikakavivatGGAag 238
                        l  +d+rv+GA+  +    + +  ++a+ +++atG Aa 
     WP_169755424.1 132 LE-RDGRVTGALVAGAAtRGAVLPLRARVTLLATGAAAR 169
                        44.789*****8776651578889***********9985 PP

>> WP_163298443.1  NAD(P)/FAD-dependent oxidoreductase [Dissulfurirhabdus thermomarina]
   #    score  bias  c-Evalue  i-Evalue hmmfrom  hmm to    alifrom  ali to    envfrom  env to     acc
 ---   ------ ----- --------- --------- ------- -------    ------- -------    ------- -------    ----
   1 ?    5.8   0.1    0.0025      0.34      53      77 ..      18      42 ..      13      68 .. 0.78
   2 ?    0.9   0.1     0.079        10     413     429 ..     276     292 ..     263     322 .. 0.79

  Alignments for each domain:
  == domain 1  score: 5.8 bits;  conditional E-value: 0.0025
  apra_Neukirchen_a 53 etDiLiiGGGmagcgAAveakeakd 77
                       ++D+ ++G+G ag  AAv+++ +k+
     WP_163298443.1 18 DVDVAVVGAGPAGLAAAVRLRWQKT 42
                       79*****************998663 PP

  == domain 2  score: 0.9 bits;  conditional E-value: 0.079
  apra_Neukirchen_a 413 nrmtTvkgLfaaGdvaG 429
                        + +t  +gLfaaGd+ G
     WP_163298443.1 276 RGRTRRPGLFAAGDCTG 292
                        5577889*******998 PP

>> WP_163298280.1  tRNA uridine-5-carboxymethylaminomethyl(34) synthesis enzyme MnmG [Dissulfurirhabdus thermomarina]
   #    score  bias  c-Evalue  i-Evalue hmmfrom  hmm to    alifrom  ali to    envfrom  env to     acc
 ---   ------ ----- --------- --------- ------- -------    ------- -------    ------- -------    ----
   1 ?   11.2   0.5   6.1e-05     0.008      54      76 ..       8      30 ..       3      40 .. 0.83
   2 ?   -1.7   0.0      0.48        63     418     456 ..     362     397 ..     356     418 .. 0.79
   3 ?   -3.7   0.2       1.9   2.5e+02     580     591 ..     544     555 ..     541     565 .. 0.79

  Alignments for each domain:
  == domain 1  score: 11.2 bits;  conditional E-value: 6.1e-05
  apra_Neukirchen_a 54 tDiLiiGGGmagcgAAveakeak 76
                        D+++iG+G agc AA+ a++  
     WP_163298280.1  8 YDVIVIGAGHAGCEAALAAARLG 30
                       6*****************99844 PP

  == domain 2  score: -1.7 bits;  conditional E-value: 0.48
  apra_Neukirchen_a 418 vkgLfaaGdvaGgsphkfvsGslaeGriAakaavkyild 456
                        v+gL+ aG + G s+      + a+G +A+ +a++ +++
     WP_163298280.1 362 VRGLYLAGQINGTSGYE---EAAAQGLVAGINAARAVRE 397
                        89***********9964...5778888888777777755 PP

  == domain 3  score: -3.7 bits;  conditional E-value: 1.9
  apra_Neukirchen_a 580 EtRwpgyyeraD 591
                        EtR+ gy er  
     WP_163298280.1 544 ETRYAGYVERQR 555
                        9*******9975 PP

>> WP_163299185.1  NAD(P)-binding domain-containing protein [Dissulfurirhabdus thermomarina]
   #    score  bias  c-Evalue  i-Evalue hmmfrom  hmm to    alifrom  ali to    envfrom  env to     acc
 ---   ------ ----- --------- --------- ------- -------    ------- -------    ------- -------    ----
   1 ?    4.4   1.7    0.0067      0.88      54      85 ..       4      35 ..       1      38 [. 0.91
   2 ?   -0.7   0.0      0.24        31      54      70 ..     161     177 ..     113     187 .. 0.72
   3 ?    1.7   0.0     0.044       5.8     413     449 ..     277     311 ..     262     320 .. 0.70

  Alignments for each domain:
  == domain 1  score: 4.4 bits;  conditional E-value: 0.0067
  apra_Neukirchen_a 54 tDiLiiGGGmagcgAAveakeakdlkvvlveK 85
                       + i ++G+G ag   Aveak a  + vv++eK
     WP_163299185.1  4 AKIAVVGAGPAGIAVAVEAKVAGVAPVVVLEK 35
                       6799*****************99999999998 PP

  == domain 2  score: -0.7 bits;  conditional E-value: 0.24
  apra_Neukirchen_a  54 tDiLiiGGGmagcgAAv 70 
                          iL++GGG  +  +A+
     WP_163299185.1 161 EKILVVGGGDTAAETAC 177
                        469******88877765 PP

  == domain 3  score: 1.7 bits;  conditional E-value: 0.044
  apra_Neukirchen_a 413 nrmtTvkgLfaaGdvaGgsphkfvsGslaeGriAaka 449
                          +t ++gLf aGd +   ++  + G++  G+i    
     WP_163299185.1 277 AGETNIPGLFLAGDLMLEKGS--IMGAFNSGKIVVDG 311
                        6789**********9744443..45555555555444 PP


Internal pipeline statistics summary:
-------------------------------------
Query model(s):                            1  (670 nodes)
Target sequences:                       2250  (745457 residues searched)
Passed MSV filter:                        79  (0.0351111); expected 45.0 (0.02)
Passed bias filter:                       77  (0.0342222); expected 45.0 (0.02)
Passed Vit filter:                        33  (0.0146667); expected 2.2 (0.001)
Passed Fwd filter:                        17  (0.00755556); expected 0.0 (1e-05)
Initial search space (Z):               2250  [actual number of targets]
Domain search space  (domZ):              17  [number of targets reported over threshold]
# CPU time: 0.06u 0.00s 00:00:00.06 Elapsed: 00:00:00.03
# Mc/sec: 13236.57
//
[ok]
