# Supplementary material for: Sulfur disproportionation occurs globally across anoxic habitats and has multiple mechanisms of independent evolutionary origin
Source: ISME J. 2026 Mar 2;20(1):wrag042. doi: 10.1093/ismejo/wrag042 (PMC12998232; doi:10.1093/ismejo/wrag042)
Supplement: Sup_File_1_HMM_wrag042 [file sup_file_1_hmm_wrag042.zip › SupFile1_HMM/SupFile1c_results/apra_Neukirchen_a-hmm-056_Dissulfurimicrobium_hydrothermale_Sh68_GCF_022026155.txt]

# hmmsearch :: search profile(s) against a sequence database
# HMMER 3.4 (Aug 2023); http://hmmer.org/
# Copyright (C) 2023 Howard Hughes Medical Institute.
# Freely distributed under the BSD open source license.
# - - - - - - - - - - - - - - - - - - - - - - - - - - - - - - - - - - - -
# query HMM file:                  /Users/lukas/OneDrive/2023_Sulfur/20250723_HMM/profiles_all/apra_Neukirchen_a.hmm
# target sequence database:        /Users/lukas/OneDrive/2023_Sulfur/20250626_HMM/db_new/056_Dissulfurimicrobium_hydrothermale_Sh68_GCF_022026155.fas
# - - - - - - - - - - - - - - - - - - - - - - - - - - - - - - - - - - - -

Query:       apra_Neukirchen_a  [M=670]
Scores for complete sequences (score includes all domains):
   --- full sequence ---   --- best 1 domain ---    -#dom-
    E-value  score  bias    E-value  score  bias    exp  N  Sequence       Description
    ------- ------ -----    ------- ------ -----   ---- --  --------       -----------
   4.1e-275  910.7   6.2   4.9e-275  910.4   6.2    1.0  1  WP_237889508.1  adenylyl-sulfate reductase subunit alpha [Dis
    3.3e-16   55.1   0.2    6.3e-13   44.3   0.6    2.3  2  WP_237888924.1  L-aspartate oxidase [Dissulfurimicrobium hydr
    5.7e-05   18.0   0.7      0.026    9.2   0.0    2.5  3  WP_407932013.1  FAD-dependent oxidoreductase [Dissulfurimicro
    0.00043   15.1   0.0    0.00072   14.3   0.0    1.2  1  WP_237889516.1  FAD-dependent oxidoreductase [Dissulfurimicro
     0.0017   13.1   1.7      0.018    9.7   1.5    2.2  2  WP_237888872.1  NAD(P)-binding domain-containing protein [Dis
     0.0025   12.6   0.2     0.0033   12.1   0.2    1.2  1  WP_237889510.1  CoB--CoM heterodisulfide reductase iron-sulfu
     0.0033   12.1   1.6      0.074    7.7   0.0    2.1  2  WP_237888987.1  FAD-dependent oxidoreductase [Dissulfurimicro
     0.0034   12.1   0.1       0.57    4.7   0.0    2.5  3  WP_237888888.1  FAD-dependent oxidoreductase [Dissulfurimicro
     0.0061   11.3   2.7      0.041    8.5   0.1    2.5  3  WP_237888549.1  sulfide-dependent adenosine diphosphate thiaz
  ------ inclusion threshold ------
      0.011   10.4   1.2       0.13    6.9   0.2    2.2  2  WP_237889955.1  tRNA uridine-5-carboxymethylaminomethyl(34) s
      0.016    9.9   0.0      0.025    9.2   0.0    1.2  1  WP_237887814.1  CoB--CoM heterodisulfide reductase iron-sulfu


Domain annotation for each sequence (and alignments):
>> WP_237889508.1  adenylyl-sulfate reductase subunit alpha [Dissulfurimicrobium hydrothermale]
   #    score  bias  c-Evalue  i-Evalue hmmfrom  hmm to    alifrom  ali to    envfrom  env to     acc
 ---   ------ ----- --------- --------- ------- -------    ------- -------    ------- -------    ----
   1 !  910.4   6.2    3e-277  4.9e-275      46     626 ..      19     660 ..       5     662 .] 0.94

  Alignments for each domain:
  == domain 1  score: 910.4 bits;  conditional E-value: 3e-277
  apra_Neukirchen_a  46 elevveletDiLiiGGGmagcgAAveake.ak.dlkvvlveKAaierSGavAaGlsAinaYigenetpedyvryvrkdlmgivReDLvldia 135
                        ++ vve+e D Li+GGGma+cgAA+e+ +    + kv lv+KAa+erSGavA+GlsAin+Yigen+ p dyvr+vr+dlmg+vReDL++d++
     WP_237889508.1  19 KVPVVEHEYDALIVGGGMAACGAAYEIGKwMPkGSKVALVDKAALERSGAVAQGLSAINTYIGENT-PSDYVRMVRNDLMGVVREDLIFDLG 109
                        5779999**********************75579*******************************9.************************* PP

  apra_Neukirchen_a 136 rhvdevvkkleewGLpilkdenGk..........yvrrGkwqikInGesyKpivAeaakkalgv...evlnrvfitdllvd..ednrvaGAv 212
                        rhvd++v+++eewGLp++k++ G+          +vr+Gkwqi+InGesyK+ivAeaak al +   ++++r+fi++ll+d  + n++aGAv
     WP_237889508.1 110 RHVDDSVHLFEEWGLPVWKKK-GSegkklveggePVRTGKWQIMINGESYKCIVAEAAKAALAEmgyDLFERIFIVKLLLDanKPNTIAGAV 200
                        ******************864.333568888888**************************9844456**************9967******* PP

  apra_Neukirchen_a 213 gfsvrenkfyvikakavivatGGAagiyrprsvgegrgraWYppfntGsgyamgiraGAemttmEnrfvalRfKDtygPvgtiallvkakav 304
                        gfsvrenk++v+kaka++va+GGA++i+rpr + eg+graWYp++n+Gs+y+m++++GAemt+mEnrf + RfKD+ygPvg+++ll+ka+++
     WP_237889508.1 201 GFSVRENKVHVFKAKAMLVACGGAVNIFRPRTTDEGKGRAWYPVWNAGSTYTMCMQVGAEMTMMENRFTPSRFKDGYGPVGAWFLLFKATVT 292
                        ******************************************************************************************** PP

  apra_Neukirchen_a 305 nalgeeyee......elkk..eYgkak.iptslRnyatleevkeGrgPiyldteealq...........d........keleeelwedfLdm 368
                        n +ge+y++      el+k  +Yg+a+ +pt+lRn+++l e+keGrgPi++dt  al+           d        kele+e+wedfLdm
     WP_237889508.1 293 NGKGEHYIKsdaakaELAKysPYGQAAvTPTCLRNHLMLFEMKEGRGPIFMDTAAALKafleekkasgmDekelkkywKELESEAWEDFLDM 384
                        ********99887765555778899999******************************99988777666156677888************** PP

  apra_Neukirchen_a 369 aisqallwaeeniepekenvEiegtePyivGsHaacsGyWv...dl..........ynrmtTvkgLfaaGdvaGgsphkfvsGslaeGriAa 447
                        +++qa lwa++niepek  +Ei++tePy++GsH++c+G+Wv   d           ynrmtTv+gLf+aGd++G+s+hkf+sGs+aeGriAa
     WP_237889508.1 385 SVGQAGLWASMNIEPEKVGSEIMPTEPYMLGSHSGCCGIWVsgpDEdwvpadykwgYNRMTTVNGLFTAGDGVGASGHKFSSGSHAEGRIAA 476
                        *****************************************777337799999*************************************** PP

  apra_Neukirchen_a 448 kaavkyildekdekpeldeeeveelkeeiykpletleekkkettagev.pnyitpeeleerlqkimdeYagGistnYetnekkLeialekle 538
                        ka++kyi+d++ +kp+l+ +++eelk+eiy+p++++ e+ ++tt++ v pnyi+p++++erl+k +deY gG+s +Y+tn k Leia+++l+
     WP_237889508.1 477 KAMAKYIRDNAGFKPTLK-QTAEELKAEIYRPVKVYYENYQKTTHEMVnPNYIKPRHMMERLMKYTDEYGGGWSPYYMTNGKLLEIAMHHLQ 567
                        *****************9.99******************999999999******************************************** PP

  apra_Neukirchen_a 539 mLkedleklaAedlheLlrawElihRllvaeaviehllfRkEtRwpgyyeraDypeldden.....wkkfvnskydpetgeieiikrplvel 625
                        mL+ed++k+aA  lheLlrawE+ hR++++e +++h++fR+E+R+pg+y+r Dy++++d++     wk+fvns+y+petge++++k++l+++
     WP_237889508.1 568 MLREDSDKMAAGGLHELLRAWENLHRIWCVEDHLRHIQFREESRYPGFYYRGDYNNVSDTDmdqggWKCFVNSQYNPETGEWKTFKKKLHKI 659
                        *******************************************************98887666666***********************998 PP

  apra_Neukirchen_a 626 v 626
                        +
     WP_237889508.1 660 I 660
                        8 PP

>> WP_237888924.1  L-aspartate oxidase [Dissulfurimicrobium hydrothermale]
   #    score  bias  c-Evalue  i-Evalue hmmfrom  hmm to    alifrom  ali to    envfrom  env to     acc
 ---   ------ ----- --------- --------- ------- -------    ------- -------    ------- -------    ----
   1 !   44.3   0.6   3.7e-15   6.3e-13      51     277 ..       2     237 ..       1     246 [. 0.89
   2 !    8.0   0.0   0.00036      0.06     395     602 ..     344     530 ..     334     540 .. 0.72

  Alignments for each domain:
  == domain 1  score: 44.3 bits;  conditional E-value: 3.7e-15
  apra_Neukirchen_a  51 eletDiLiiGGGmagcgAAveakeakdlkvvlveKAaierSGavAaGlsAinaYigenetpedyvryvrkdl.mgivReDLvldiarhvdev 141
                        e +tD+LiiG G+ag   A+++       vv+  K   +     A+G   i +  g+++   d  +y +  + +g+  e++v  i +   + 
     WP_237888924.1   2 EKKTDFLIIGSGIAGLSLAIKLGAIG-RVVVITKKGVQDTATNWAQGG--IACVAGPDD-SFDLHEYDTLKAgDGLSHEEVVRMIVEGGPDR 89 
                        568****************9998754.568999999999********5..667778887.67888887766659****************** PP

  apra_Neukirchen_a 142 vkkleewGLpilkdenGk............yvrrGkwqikInGesyKpivAeaakkalgvevlnrvfitdllvd..........ednrvaGA 211
                        +++l ++GL +  d +G+              rr  +   I G  +   + e a+   ++e+l++ +++dl+++          +++r+ GA
     WP_237888924.1  90 IRELASLGLEFSID-QGRpdsydlgkegghSRRRVVHAGDITGRVIQKTLTERASVDPNIEILENHIAVDLVTEgkirsgsakkTGERCLGA 180
                        ***********976.4666788888888877788888889******************************************99789***** PP

  apra_Neukirchen_a 212 vgfsvrenkfyvikakavivatGGAagiyrprsvgegrgraWYppfntGsgyamgiraGAemttmE 277
                        + ++v ++ +++i a  +++atGGA ++y    +         p   tG g am+ raGA +  +E
     WP_237888924.1 181 YVLDVSTGIIHTILAPVTVLATGGAGKVYLYTTN---------PDVATGDGIAMAYRAGARVANLE 237
                        *****************************97666.........77889999999999999999888 PP

  == domain 2  score: 8.0 bits;  conditional E-value: 0.00036
  apra_Neukirchen_a 395 PyivGsHaacsGyWvdlynrmtTvkgLfaaGdvaGgsphkfvsGslaeGriAakaavkyildekdekpeldeeevee..lkeeiykpletle 484
                        P +  +H  c G+ ++    +t +kgLfa G++a        +G +   r+A+++ ++ ++ ++++  +++ +++++  ++++i  p   + 
     WP_237888924.1 344 PVVPAAHYMCGGVVTNR-YGETDLKGLFAVGETA-------CTGLHGANRLASNSLLEGLVMSHQAFLRIS-ATFQTlkKMDSISVP--PWD 424
                        66778899977766666.789***********98.......467777777777777777754444434444.333331033333333..344 PP

  apra_Neukirchen_a 485 ekkkettagevpnyitpeeleerlqkimdeYagGistnYetnekkLeialeklemLkedleklaAedlheLlrawElihRllvaeaviehll 576
                               a ++ + i +++  +++ ++m +Y+g +      ++k+L++a ++++ + +++++    d+       El++   va ++i    
     WP_237888924.1 425 PGG----AVDMDEAILVSHNWDEIRRLMWNYVGIVR-----SAKRLRLAGQRIKPILREINQHYW-DYILTSDFVELRNIAQVADLIIMAAS 506
                        443....22334568999999999999999999876.....579999999999998888887664.77777888899999999999999999 PP

  apra_Neukirchen_a 577 fRkEtRwpgyyeraDypelddenwkk 602
                        +R E+R  g +  +D +e+dd nw+ 
     WP_237888924.1 507 ARFESR--GGHFILDNQEKDDWNWRR 530
                        999999..445568999999999975 PP

>> WP_407932013.1  FAD-dependent oxidoreductase [Dissulfurimicrobium hydrothermale]
   #    score  bias  c-Evalue  i-Evalue hmmfrom  hmm to    alifrom  ali to    envfrom  env to     acc
 ---   ------ ----- --------- --------- ------- -------    ------- -------    ------- -------    ----
   1 !    6.4   0.2    0.0011      0.18      56      84 ..       9      36 ..       4      46 .. 0.83
   2 !    9.2   0.0   0.00015     0.026      48      85 ..     589     625 ..     543     630 .. 0.77
   3 ?   -3.1   0.0      0.83   1.4e+02     145     177 ..     674     706 ..     665     706 .. 0.77

  Alignments for each domain:
  == domain 1  score: 6.4 bits;  conditional E-value: 0.0011
  apra_Neukirchen_a 56 iLiiGGGmagcgAAveakeakdlkvvlve 84
                       +L++GGG+ag  AA+ ++e+ ++ v lve
     WP_407932013.1  9 VLVVGGGIAGVQAALDLAES-GYYVHLVE 36
                       8**************99974.45566666 PP

  == domain 2  score: 9.2 bits;  conditional E-value: 0.00015
  apra_Neukirchen_a  48 evveletDiLiiGGGmagcgAAveakeakdlkvvlveK 85 
                        + v ++   L++G+G+ag  AAv ++ + + kv +ve+
     WP_407932013.1 589 SSVPVTKSALVVGAGVAGMTAAVAIADQ-GFKVFIVER 625
                        455567789**************99975.699999997 PP

  == domain 3  score: -3.1 bits;  conditional E-value: 0.83
  apra_Neukirchen_a 145 leewGLpilkdenGkyvrrGkwqikInGesyKp 177
                        + ++G      ++G+++++G   i I Ges+Kp
     WP_407932013.1 674 FGSVGRFKTSLSDGSVIEHGVAIIAIGGESFKP 706
                        5555555555678999***************97 PP

>> WP_237889516.1  FAD-dependent oxidoreductase [Dissulfurimicrobium hydrothermale]
   #    score  bias  c-Evalue  i-Evalue hmmfrom  hmm to    alifrom  ali to    envfrom  env to     acc
 ---   ------ ----- --------- --------- ------- -------    ------- -------    ------- -------    ----
   1 !   14.3   0.0   4.3e-06   0.00072      50      85 ..     141     175 ..      94     179 .. 0.74

  Alignments for each domain:
  == domain 1  score: 14.3 bits;  conditional E-value: 4.3e-06
  apra_Neukirchen_a  50 veletDiLiiGGGmagcgAAveakeakdlkvvlveK 85 
                        ++ +  iL+iGGG+ g  AA+ea+ea  ++v++ve+
     WP_237889516.1 141 ENPSRRILVIGGGVTGMTAAIEAAEAG-YEVTIVER 175
                        3445679****************9865.89999987 PP

>> WP_237888872.1  NAD(P)-binding domain-containing protein [Dissulfurimicrobium hydrothermale]
   #    score  bias  c-Evalue  i-Evalue hmmfrom  hmm to    alifrom  ali to    envfrom  env to     acc
 ---   ------ ----- --------- --------- ------- -------    ------- -------    ------- -------    ----
   1 !    9.7   1.5   0.00011     0.018      53      87 ..       3      37 ..       1      39 [. 0.93
   2 ?    1.0   0.0     0.045       7.6      54      78 ..     161     185 ..     117     189 .. 0.80

  Alignments for each domain:
  == domain 1  score: 9.7 bits;  conditional E-value: 0.00011
  apra_Neukirchen_a 53 etDiLiiGGGmagcgAAveakeakdlkvvlveKAa 87
                       e+ i++iG+G ag  +Avea  a    v+++eKA+
     WP_237888872.1  3 EAKIIVIGAGPAGIATAVEAGAAGVSPVMVLEKAD 37
                       6789********************9********96 PP

  == domain 2  score: 1.0 bits;  conditional E-value: 0.045
  apra_Neukirchen_a  54 tDiLiiGGGmagcgAAveakeakdl 78 
                          iL++GGG ++  +A+ ++ a+d+
     WP_237888872.1 161 KKILVVGGGDSAAETACFLSDANDV 185
                        579*********9999988876655 PP

>> WP_237889510.1  CoB--CoM heterodisulfide reductase iron-sulfur subunit A family protein [Dissulfurimicrobium hydrothe
   #    score  bias  c-Evalue  i-Evalue hmmfrom  hmm to    alifrom  ali to    envfrom  env to     acc
 ---   ------ ----- --------- --------- ------- -------    ------- -------    ------- -------    ----
   1 !   12.1   0.2     2e-05    0.0033      56      85 ..       5      33 ..       1      43 [. 0.88

  Alignments for each domain:
  == domain 1  score: 12.1 bits;  conditional E-value: 2e-05
  apra_Neukirchen_a 56 iLiiGGGmagcgAAveakeakdlkvvlveK 85
                       iL++GGG +g  AAvea+e  +++v lveK
     WP_237889510.1  5 ILVVGGGFSGLTAAVEAAEM-GYDVYLVEK 33
                       9****************986.489999999 PP

>> WP_237888987.1  FAD-dependent oxidoreductase [Dissulfurimicrobium hydrothermale]
   #    score  bias  c-Evalue  i-Evalue hmmfrom  hmm to    alifrom  ali to    envfrom  env to     acc
 ---   ------ ----- --------- --------- ------- -------    ------- -------    ------- -------    ----
   1 ?    3.0   0.7     0.012         2      56      85 ..       7      35 ..       2      44 .. 0.81
   2 !    7.7   0.0   0.00044     0.074      46      86 ..     583     622 ..     536     624 .. 0.68

  Alignments for each domain:
  == domain 1  score: 3.0 bits;  conditional E-value: 0.012
  apra_Neukirchen_a 56 iLiiGGGmagcgAAveakeakdlkvvlveK 85
                       +L++GGG+ag  +A+ ++    + v lveK
     WP_237888987.1  7 VLVLGGGVAGVQSAMDLADLG-YYVYLVEK 35
                       8**************999765.66777775 PP

  == domain 2  score: 7.7 bits;  conditional E-value: 0.00044
  apra_Neukirchen_a  46 elevveletDiLiiGGGmagcgAAveakeakdlkvvlveKA 86 
                          ++v ++   +++GGG+ag  AA+ ++ + +++++lveK 
     WP_237888987.1 583 PQQTVSVTPSAVVLGGGAAGMSAALSIADQ-GYECLLVEKT 622
                        235777888999***************975.6899999996 PP

>> WP_237888888.1  FAD-dependent oxidoreductase [Dissulfurimicrobium hydrothermale]
   #    score  bias  c-Evalue  i-Evalue hmmfrom  hmm to    alifrom  ali to    envfrom  env to     acc
 ---   ------ ----- --------- --------- ------- -------    ------- -------    ------- -------    ----
   1 !    4.7   0.0    0.0034      0.57      56      83 ..     195     221 ..     155     226 .. 0.86
   2 !    4.3   0.0    0.0047      0.79      44      81 ..     307     350 ..     272     352 .. 0.72
   3 ?   -2.5   0.0      0.55        92     414     455 ..     464     503 ..     458     512 .. 0.76

  Alignments for each domain:
  == domain 1  score: 4.7 bits;  conditional E-value: 0.0034
  apra_Neukirchen_a  56 iLiiGGGmagcgAAveakeakdlkvvlv 83 
                        + iiGGG ag  AA+ ++++   +v++ 
     WP_237888888.1 195 VAIIGGGPAGLAAAYYLRKNG-HEVTIF 221
                        78*************999854.444444 PP

  == domain 2  score: 4.3 bits;  conditional E-value: 0.0047
  apra_Neukirchen_a  44 k.....kelevveletDiLiiGGGmagcgAAveake.akdlkvv 81 
                        +     ++ e+v+    +++iGGG  +  AA  +++ ++++ vv
     WP_237888888.1 307 EllrkiNDNETVNAGRSVIVIGGGRTAVAAARALRRlKAEVTVV 350
                        33333356778888999**************9999944477665 PP

  == domain 3  score: -2.5 bits;  conditional E-value: 0.55
  apra_Neukirchen_a 414 rmtTvkgLfaaGdvaGgsphkfvsGslaeGriAakaavkyil 455
                         +t ++ ++aaGdva   + +  + ++  Gr Aa+a+ k ++
     WP_237888888.1 464 MKTNLPWVYAAGDVAS--GPRTTTQAVDAGRRAAEAIHKDLT 503
                        57889999******75..566678888888888888887764 PP

>> WP_237888549.1  sulfide-dependent adenosine diphosphate thiazole synthase [Dissulfurimicrobium hydrothermale]
   #    score  bias  c-Evalue  i-Evalue hmmfrom  hmm to    alifrom  ali to    envfrom  env to     acc
 ---   ------ ----- --------- --------- ------- -------    ------- -------    ------- -------    ----
   1 !    8.5   0.1   0.00024     0.041      41      84 ..      15      55 ..       2      69 .. 0.75
   2 ?    2.4   0.1     0.017       2.9     179     239 ..     110     174 ..     105     185 .. 0.68
   3 ?   -2.2   0.0      0.44        74     408     454 ..     200     252 ..     193     257 .. 0.71

  Alignments for each domain:
  == domain 1  score: 8.5 bits;  conditional E-value: 0.00024
  apra_Neukirchen_a 41 lamkkelevveletDiLiiGGGmagcgAAveakeakdlkvvlve 84
                       + m+k l  + le D  i+G+G +g +AA++++e+   kv l e
     WP_237888549.1 15 RYMSK-L-SEYLELDAAIVGAGPSGLIAALKLAEKG-HKVALFE 55
                       44442.2.44589******************99854.6777766 PP

  == domain 2  score: 2.4 bits;  conditional E-value: 0.017
  apra_Neukirchen_a 179 vAeaakkalgvevlnrvfitdllvdednrvaGAvg..fsvren....kfyvikakavivatGGAagi 239
                        +A+ a k +g++++n +++ d++v +dnrv+G v     v+      +   ++ak vi atG  +++
     WP_237888549.1 110 LASLACK-AGAKLFNLITVEDVMV-RDNRVTGLVInwTAVDMAglhiDPLAVRAKYVIEATGHPTEV 174
                        5666777.789*************.99*****76311222222001133467888888888866555 PP

  == domain 3  score: -2.2 bits;  conditional E-value: 0.44
  apra_Neukirchen_a 408 Wvdl......ynrmtTvkgLfaaGdvaGgsphkfvsGslaeGriAakaavkyi 454
                        W ++       n +   +g+f aG +a ++   f  G +  G + + + v+++
     WP_237888549.1 200 WAEVaenttlDNTKEAFPGIFVAGMAANATFGSFRMGPIFGGMLLSGQKVAEL 252
                        66443344445777888999***999999988888888888877665555555 PP

>> WP_237889955.1  tRNA uridine-5-carboxymethylaminomethyl(34) synthesis enzyme MnmG [Dissulfurimicrobium hydrothermale]
   #    score  bias  c-Evalue  i-Evalue hmmfrom  hmm to    alifrom  ali to    envfrom  env to     acc
 ---   ------ ----- --------- --------- ------- -------    ------- -------    ------- -------    ----
   1 ?    6.9   0.2   0.00075      0.13      52      74 ..       8      30 ..       1      46 [. 0.80
   2 ?    2.0   0.1     0.023       3.9     418     458 ..     364     401 ..     358     434 .. 0.87

  Alignments for each domain:
  == domain 1  score: 6.9 bits;  conditional E-value: 0.00075
  apra_Neukirchen_a 52 letDiLiiGGGmagcgAAveake 74
                        +  +++iG+G agc AA+  ++
     WP_237889955.1  8 KKYGVIVIGAGHAGCEAALASAR 30
                       566799************98876 PP

  == domain 2  score: 2.0 bits;  conditional E-value: 0.023
  apra_Neukirchen_a 418 vkgLfaaGdvaGgsphkfvsGslaeGriAakaavkyildek 458
                        vkgL+ aG + G s+      + a+G iA+ +a++ i+de 
     WP_237889955.1 364 VKGLYFAGQINGTSGYE---EAAAQGLIAGINAARAIKDEG 401
                        89************975...689**********99998764 PP

>> WP_237887814.1  CoB--CoM heterodisulfide reductase iron-sulfur subunit A family protein [Dissulfurimicrobium hydrothe
   #    score  bias  c-Evalue  i-Evalue hmmfrom  hmm to    alifrom  ali to    envfrom  env to     acc
 ---   ------ ----- --------- --------- ------- -------    ------- -------    ------- -------    ----
   1 ?    9.2   0.0   0.00015     0.025      47      85 ..     139     178 ..      94     180 .. 0.64

  Alignments for each domain:
  == domain 1  score: 9.2 bits;  conditional E-value: 0.00015
  apra_Neukirchen_a  47 levvelet..DiLiiGGGmagcgAAveakeakdlkvvlveK 85 
                        l++++++t   +LiiG+G+ag  +A+ ++   +lkv lve+
     WP_237887814.1 139 LQEIRVDTtpGVLIIGAGAAGLRSAIALADM-GLKVYLVER 178
                        33333333238***************99865.699999997 PP


Internal pipeline statistics summary:
-------------------------------------
Query model(s):                            1  (670 nodes)
Target sequences:                       1841  (608983 residues searched)
Passed MSV filter:                        80  (0.0434546); expected 36.8 (0.02)
Passed bias filter:                       74  (0.0401955); expected 36.8 (0.02)
Passed Vit filter:                        20  (0.0108637); expected 1.8 (0.001)
Passed Fwd filter:                        11  (0.00597501); expected 0.0 (1e-05)
Initial search space (Z):               1841  [actual number of targets]
Domain search space  (domZ):              11  [number of targets reported over threshold]
# CPU time: 0.05u 0.00s 00:00:00.05 Elapsed: 00:00:00.03
# Mc/sec: 10228.53
//
[ok]
