# Supplementary material for: Sulfur disproportionation occurs globally across anoxic habitats and has multiple mechanisms of independent evolutionary origin
Source: ISME J. 2026 Mar 2;20(1):wrag042. doi: 10.1093/ismejo/wrag042 (PMC12998232; doi:10.1093/ismejo/wrag042)
Supplement: Sup_File_1_HMM_wrag042 [file sup_file_1_hmm_wrag042.zip › SupFile1_HMM/SupFile1c_results/apra_Neukirchen_a-hmm-057_Leptospirillum_ferriphilum_pb_238_GCF_900198525.txt]

# hmmsearch :: search profile(s) against a sequence database
# HMMER 3.4 (Aug 2023); http://hmmer.org/
# Copyright (C) 2023 Howard Hughes Medical Institute.
# Freely distributed under the BSD open source license.
# - - - - - - - - - - - - - - - - - - - - - - - - - - - - - - - - - - - -
# query HMM file:                  /Users/lukas/OneDrive/2023_Sulfur/20250723_HMM/profiles_all/apra_Neukirchen_a.hmm
# target sequence database:        /Users/lukas/OneDrive/2023_Sulfur/20250626_HMM/db_new/057_Leptospirillum_ferriphilum_pb_238_GCF_900198525.fas
# - - - - - - - - - - - - - - - - - - - - - - - - - - - - - - - - - - - -

Query:       apra_Neukirchen_a  [M=670]
Scores for complete sequences (score includes all domains):
   --- full sequence ---   --- best 1 domain ---    -#dom-
    E-value  score  bias    E-value  score  bias    exp  N  Sequence       Description
    ------- ------ -----    ------- ------ -----   ---- --  --------       -----------
     6e-246  814.7   0.0   7.3e-246  814.4   0.0    1.0  1  WP_036081269.1  adenylyl-sulfate reductase subunit alpha [Lep
      4e-15   51.9   0.2    1.4e-09   33.7   0.1    2.2  2  WP_036081646.1  L-aspartate oxidase [Leptospirillum ferriphil
    6.4e-15   51.3   0.0    2.3e-12   42.8   0.0    2.1  2  WP_036080959.1  L-aspartate oxidase [Leptospirillum ferriphil
    4.8e-05   18.6   0.1    6.7e-05   18.1   0.1    1.1  1  WP_081938171.1  L-2-hydroxyglutarate oxidase [Leptospirillum 
    0.00048   15.3   0.0     0.0018   13.4   0.0    1.8  2  WP_014961604.1  dihydrolipoyl dehydrogenase family protein [L
     0.0015   13.7   0.0     0.0019   13.3   0.0    1.1  1  WP_036084178.1  glycine oxidase ThiO [Leptospirillum ferriphi
     0.0062   11.6   2.9       0.13    7.3   0.0    2.4  3  WP_036082812.1  dihydrolipoyl dehydrogenase [Leptospirillum f
  ------ inclusion threshold ------
      0.013   10.5   0.2       0.26    6.3   0.1    2.0  2  WP_014961640.1  FAD-dependent oxidoreductase [Leptospirillum 
      0.014   10.5   0.2      0.018   10.1   0.2    1.1  1  WP_052157987.1  protoporphyrinogen oxidase [Leptospirillum fe
      0.015   10.4   0.1      0.021    9.9   0.1    1.1  1  WP_036081300.1  NAD(P)/FAD-dependent oxidoreductase [Leptospi
       0.05    8.7   3.0       0.52    5.3   0.4    2.1  2  WP_052157701.1  dihydrolipoyl dehydrogenase [Leptospirillum f


Domain annotation for each sequence (and alignments):
>> WP_036081269.1  adenylyl-sulfate reductase subunit alpha [Leptospirillum ferriphilum]
   #    score  bias  c-Evalue  i-Evalue hmmfrom  hmm to    alifrom  ali to    envfrom  env to     acc
 ---   ------ ----- --------- --------- ------- -------    ------- -------    ------- -------    ----
   1 !  814.4   0.0  3.3e-248  7.3e-246      48     625 ..       3     561 ..       1     574 [. 0.96

  Alignments for each domain:
  == domain 1  score: 814.4 bits;  conditional E-value: 3.3e-248
  apra_Neukirchen_a  48 evveletDiLiiGGGmagcgAAveakeak.dlkvvlveKAaierSGavAaGlsAinaYigenetpedyvryvrkdlmgivReDLvldiarhv 138
                        e++ +etDi iiGGG+agc+AA++a++++ dl+v+++eKA+i+rSG++A G++AinaYi+++e+++++v+yvr d+mgi+ReDLv + a  +
     WP_036081269.1   3 ETIVVETDIAIIGGGAAGCYAAMTARRKApDLDVLVLEKAHIDRSGCLAGGMNAINAYINPGESVDSFVEYVRFDAMGILREDLVRTQAALL 94 
                        67889**********************666************************************************************** PP

  apra_Neukirchen_a 139 devvkkleewGLpilkdenGkyvrrGkwqikInGesyKpivAeaakkalgvevlnrvfitdllvdednrvaGAvgfsvrenkfyvikakavi 230
                        +evv++le++GLp++kd++G+y  rG+w+ikI+Ges+Kp++A a+++ lg++vlnrv++t+llv +d+ vaG+vgf++r+++fyvi+a+++i
     WP_036081269.1  95 NEVVRDLEQLGLPVVKDASGRYAPRGRWNIKIHGESLKPLLATAVRN-LGAKVLNRVVVTNLLV-KDGSVAGCVGFGLRDGSFYVIRARKTI 184
                        ***********************************************.99**************.99************************* PP

  apra_Neukirchen_a 231 vatGGAagiyrprsvgegrgraWYppfntGsgyamgiraGAemttmEnrfvalRfKDtygPvgtiallvkakavnalgeeyeeelkkeY... 319
                        vatGGA+g+yrp+++g++r+++WY+pfntG+gya+giraGAemt++E+rf+alR+K+t++P+gt+al+++a++vnalgee++  +k+ +   
     WP_036081269.1 185 VATGGASGLYRPNNEGDARHKMWYSPFNTGAGYAIGIRAGAEMTSFEHRFIALRTKETIAPTGTLALGFGAPQVNALGEEFM--KKR-Wshv 273
                        **********************************************************************************..444.4445 PP

  apra_Neukirchen_a 320 .gkakiptslRnyatleevkeGrgPiyldteealqdkeleeelwedfLdmaisqallwaeeniepekenvEiegtePyivGsHaacsGyWvd 410
                         g+++ pt++R++a l+e++eGrgP+y+dt+++  ++e+ + l+e++Ldm ++++ +wa+++i+p++e++Ei+gtePyivG+H++ +GyW+ 
     WP_036081269.1 274 gGEGA-PTPIRLFAPLKEMAEGRGPCYMDTRHL--SAERVKALKEAYLDMYPNTVQYWAANGIDPAREPIEICGTEPYIVGGHCQ-AGYWIG 361
                        55555.***************************..**************************************************.****** PP

  apra_Neukirchen_a 411 lynrmtTvkgLfaaGdvaGgsphkfvsGslaeGriAakaavkyildekdekpeldeeeveelkeeiykpletleekkkettagevpnyitpe 502
                        + +r+tT+++LfaaGdvaGg+p kfvsG++aeGriAa++a+++i+++  e pe+   ++e++k ++++p   l +       +     +tp 
     WP_036081269.1 362 V-DRKTTLDNLFAAGDVAGGAPYKFVSGCFAEGRIAAESAIREIRETPGELPEVLPGAIEREKMRVFAP---LGSG-----GK-----LTPV 439
                        *.******************************************************************9...3322.....23.....79** PP

  apra_Neukirchen_a 503 eleerlqkimdeYagGistnYetnekkLeialeklemLkedleklaAedlheLlrawElihRllvaeaviehllfRkEtRwpgyyeraDype 594
                         +eerlqkimdeYagGi t+Y +ne++L++a++kl+++ +dl++laA+dlheL++++E+ +R++va++++ehl++RkEtRwpg+++r+D+pe
     WP_036081269.1 440 AVEERLQKIMDEYAGGIRTHYAMNETSLKVARKKLAEMLRDLSSLAASDLHELMNLHEVLDRIDVARVLVEHLMARKETRWPGFQTRLDFPE 531
                        ******************************************************************************************** PP

  apra_Neukirchen_a 595 lddenwkkfvnskydpetgeieiikrplvel 625
                        + + +w+ fvns  dpetg i+i+ rpl ++
     WP_036081269.1 532 TRE-EWSLFVNSASDPETGAIRIVLRPLDSF 561
                        **9.8**********************9433 PP

>> WP_036081646.1  L-aspartate oxidase [Leptospirillum ferriphilum]
   #    score  bias  c-Evalue  i-Evalue hmmfrom  hmm to    alifrom  ali to    envfrom  env to     acc
 ---   ------ ----- --------- --------- ------- -------    ------- -------    ------- -------    ----
   1 !   16.3   0.0   1.1e-06   0.00025      40      88 ..      76     123 ..      40     160 .. 0.75
   2 !   33.7   0.1   6.1e-12   1.4e-09     185     432 ..     228     461 ..     188     499 .. 0.80

  Alignments for each domain:
  == domain 1  score: 16.3 bits;  conditional E-value: 1.1e-06
  apra_Neukirchen_a  40 alamkkelevveletDiLiiGGGmagcgAAveakeakdlkvvlveKAai 88 
                        +++  + +++  +e+D+L+iGGG ag +A++ a+ea  ++v+l+ K  +
     WP_036081646.1  76 KNVLPAVPSTPDIEVDLLVIGGGGAGIMASIFAMEAG-ARVLLATKLRV 123
                        333335677889******************9998764.77888777655 PP

  == domain 2  score: 33.7 bits;  conditional E-value: 6.1e-12
  apra_Neukirchen_a 185 kalgvevlnrvfitdllvdednrvaGAvgfsvrenkfyvikakavivatGGAagiyrprsvgegrgraWYppfntGsgyamgiraGAemttm 276
                        + +gv++ +   +++ll  +++ +aGA+  +v+++++  +ka+av++atGG+  +        +++        tG g  m+ r+GA++  m
     WP_036081646.1 228 N-SGVTIWEFSPAVELLQGPEGSCAGAILKDVDNGSLKWVKANAVLLATGGTGRLHIGDFA-TSNH-----FGATGDGLVMAYRMGAKLLNM 312
                        4.5778888899999999999**********************************876444.3443.....4589***************** PP

  apra_Neukirchen_a 277 En.rfvalRf...KDtygP.vgtiallvkakavnalgeeyeeelkkeYgkakiptslRnyatleevk..eGrgPiyldteealqdkeleeel 361
                        E  ++ ++ +    ++ g  +   + + +a++ n +g+++++el+   ++   ++ +R     + v+  +G+  +yld + +  d+e  e  
     WP_036081646.1 313 ESfQYHPTGViypSEMAGMlITEAVRGAGARMFNRHGKRFVQELET--RDVVASAIIRECEEGRGVRtpSGHHGVYLDLTAI--DREMGEGT 400
                        9635666554221344443233445688999999999999976666..2222355555555444433115666788888888..77777777 PP

  apra_Neukirchen_a 362 wedfLdmaisqallwaeeniepekenvEiegtePyivGsHaacsGyWvdlynrmtTvkgLfaaGdvaGgsp 432
                        +e      ++++ l+ +++++ +k+++ +++t  y  G+ a+      d+ + +t vkgL+ aG+++Gg+ 
     WP_036081646.1 401 VER---RFPNIVKLMGKHQVDCTKQPILVYPTLHYQNGGIAS------DT-SGRTHVKGLYVAGEASGGVH 461
                        764...56889999999****************999999999......99.*****************975 PP

>> WP_036080959.1  L-aspartate oxidase [Leptospirillum ferriphilum]
   #    score  bias  c-Evalue  i-Evalue hmmfrom  hmm to    alifrom  ali to    envfrom  env to     acc
 ---   ------ ----- --------- --------- ------- -------    ------- -------    ------- -------    ----
   1 !   42.8   0.0     1e-14   2.3e-12      51     260 ..       3     211 ..       1     235 [. 0.85
   2 !    6.4   0.0    0.0011      0.24     399     470 ..     338     411 ..     320     448 .. 0.76

  Alignments for each domain:
  == domain 1  score: 42.8 bits;  conditional E-value: 1e-14
  apra_Neukirchen_a  51 eletDiLiiGGGmagcgAAveakeakdlkvvlveKAaier.SGavAaGlsAinaYigenetpedyvryvrkdlmgivReDLvldiarhvdev 141
                         l +D L+iGGG+ag  A + +  +    v+lv K  ++  S   A+G  A+     +++ +e++v+      +g++  D v ++    +++
     WP_036080959.1   3 SLAVDYLVIGGGIAGFQAVLSLLPHG--TVMLVSKGPLSSgSSYFAQGGLALPWGFSRDD-IESHVQDTILAGAGLCDADSVRTLVCGAEDA 91 
                        5689***************9998754..8*******997425568*************99.******************************* PP

  apra_Neukirchen_a 142 vkkleewGLpilkdenGk.............yvrrGkwqikInGesyKpivAeaakkalgvevlnrvfitdllvdednrvaGAvgfsvrenk 220
                         ++l ++G+p+ +d+nGk             +v+ G       G  +   +Aeaa ++ + + l      ++   +d+++ GA+ ++ r+++
     WP_036080959.1  92 FENLLRLGVPFDRDKNGKfrttreaahsrprIVHAGGDR---TGALILKTLAEAAFRQPHFRFLSPYQLYQFRKGSDGTIGGAYFLGERDSD 180
                        ******************999998666665544433332...4666777789999999999**********999999*************** PP

  apra_Neukirchen_a 221 fyvikakavivatGGAagi.yrprsvgegrgraWYppfntG 260
                        +  i+akavi+ tGGA  + yr+ ++ + r          G
     WP_036080959.1 181 LLEIRAKAVILGTGGAGSLfYRSTNPRFQR----------G 211
                        ****************98835777765544..........4 PP

  == domain 2  score: 6.4 bits;  conditional E-value: 0.0011
  apra_Neukirchen_a 399 GsHaacsGyWvdlynrmtTvkgLfaaGdvaGgs...phkfvsGslaeGriAakaavkyildekdekpeldeeeve 470
                         +H ++ G+ +d+ + +t+++gL+a G+va      +++  s sl e+ + ++ +v+ +++e+ e+   ++++ e
     WP_036080959.1 338 AAHFQMGGIRTDM-DGRTSIRGLWAIGEVASIRvhgANRLASNSLLEALVMGRRIVRSVVSEAPESFLPKSSTSE 411
                        57999999999**.***************986522267999***************9998776554333322222 PP

>> WP_081938171.1  L-2-hydroxyglutarate oxidase [Leptospirillum ferriphilum]
   #    score  bias  c-Evalue  i-Evalue hmmfrom  hmm to    alifrom  ali to    envfrom  env to     acc
 ---   ------ ----- --------- --------- ------- -------    ------- -------    ------- -------    ----
   1 !   18.1   0.1     3e-07   6.7e-05      39      87 ..      19      66 ..       3      90 .. 0.76

  Alignments for each domain:
  == domain 1  score: 18.1 bits;  conditional E-value: 3e-07
  apra_Neukirchen_a 39 aalamkkelevveletDiLiiGGGmagcgAAveakeak.dlkvvlveKAa 87
                       +++ m++  +++e +tD+LiiG+G+ g   A e++ ++ d +v+++eK a
     WP_081938171.1 19 SNTDMRE--RMKEEKTDFLIIGAGIMGLALAREIRATRpDRSVTVLEKEA 66
                       3445554..456668*********************777********944 PP

>> WP_014961604.1  dihydrolipoyl dehydrogenase family protein [Leptospirillum ferriphilum]
   #    score  bias  c-Evalue  i-Evalue hmmfrom  hmm to    alifrom  ali to    envfrom  env to     acc
 ---   ------ ----- --------- --------- ------- -------    ------- -------    ------- -------    ----
   1 !   13.4   0.0   8.1e-06    0.0018      52      85 ..       3      35 ..       1      38 [. 0.86
   2 ?   -1.0   0.0      0.19        42     415     433 ..     299     317 ..     291     342 .. 0.77

  Alignments for each domain:
  == domain 1  score: 13.4 bits;  conditional E-value: 8.1e-06
  apra_Neukirchen_a 52 letDiLiiGGGmagcgAAveakeakdlkvvlveK 85
                        ++D+L+iG+G ag +AA  a++  + +v+lveK
     WP_014961604.1  3 KNVDLLVIGAGSAGRYAARSAASL-GKSVLLVEK 35
                       579***************999874.469999999 PP

  == domain 2  score: -1.0 bits;  conditional E-value: 0.19
  apra_Neukirchen_a 415 mtTvkgLfaaGdvaGgsph 433
                        +t+ + +faaGdv G  p 
     WP_014961604.1 299 RTSNHSIFAAGDVTGILPV 317
                        6777899********8875 PP

>> WP_036084178.1  glycine oxidase ThiO [Leptospirillum ferriphilum]
   #    score  bias  c-Evalue  i-Evalue hmmfrom  hmm to    alifrom  ali to    envfrom  env to     acc
 ---   ------ ----- --------- --------- ------- -------    ------- -------    ------- -------    ----
   1 !   13.3   0.0   8.6e-06    0.0019      48      86 ..       2      39 ..       1      45 [. 0.88

  Alignments for each domain:
  == domain 1  score: 13.3 bits;  conditional E-value: 8.6e-06
  apra_Neukirchen_a 48 evveletDiLiiGGGmagcgAAveakeakdlkvvlveKA 86
                       e ++++ Di+i+G+G+ gc  A++++e++ l+++lve++
     WP_036084178.1  2 ESRTTDWDIVIVGAGIIGCSIAWHLRESS-LRILLVERS 39
                       5667899******************9865.9*****986 PP

>> WP_036082812.1  dihydrolipoyl dehydrogenase [Leptospirillum ferriphilum]
   #    score  bias  c-Evalue  i-Evalue hmmfrom  hmm to    alifrom  ali to    envfrom  env to     acc
 ---   ------ ----- --------- --------- ------- -------    ------- -------    ------- -------    ----
   1 !    4.5   0.2    0.0042      0.93      51      97 ..       3      48 ..       1      51 [. 0.86
   2 ?   -3.8   0.0       1.3   2.9e+02      56      85 ..     179     207 ..     174     208 .. 0.74
   3 !    7.3   0.0   0.00057      0.13     402     432 ..     288     317 ..     284     322 .. 0.89

  Alignments for each domain:
  == domain 1  score: 4.5 bits;  conditional E-value: 0.0042
  apra_Neukirchen_a 51 eletDiLiiGGGmagcgAAveakeakdlkvvlveKAaierSGavAaG 97
                       + ++D++ iG+G ++  AA++++++    v++v+   +    ++A+G
     WP_036082812.1  3 QKSVDLVTIGAGGGAYPAAFKLARKG-RTVLMVDPKGVMSGNCLAEG 48
                       5579******************9854.68999998888888899998 PP

  == domain 2  score: -3.8 bits;  conditional E-value: 1.3
  apra_Neukirchen_a  56 iLiiGGGmagcgAAveakeakdlkvvlveK 85 
                        ++i+GGG  g  +A+  +   ++ v+l eK
     WP_036082812.1 179 MIIVGGGYIGLETACMFSA-FGTTVTLFEK 207
                        689****999998887664.2456666666 PP

  == domain 3  score: 7.3 bits;  conditional E-value: 0.00057
  apra_Neukirchen_a 402 aacsGyWvdlynrmtTvkgLfaaGdvaGgsp 432
                        +  sG+ vd+   +t+ +g+faaGdv G +p
     WP_036082812.1 288 TDRSGIRVDN-ALRTSCPGIFAAGDVNGRTP 317
                        567999****.9****************887 PP

>> WP_014961640.1  FAD-dependent oxidoreductase [Leptospirillum ferriphilum]
   #    score  bias  c-Evalue  i-Evalue hmmfrom  hmm to    alifrom  ali to    envfrom  env to     acc
 ---   ------ ----- --------- --------- ------- -------    ------- -------    ------- -------    ----
   1 ?    2.2   0.0      0.02       4.6      55      81 ..     123     148 ..      77     155 .. 0.83
   2 ?    6.3   0.1    0.0012      0.26     413     460 ..     390     435 ..     375     450 .. 0.81

  Alignments for each domain:
  == domain 1  score: 2.2 bits;  conditional E-value: 0.02
  apra_Neukirchen_a  55 DiLiiGGGmagcgAAveakeakdlkvv 81 
                         + +iGGG ag  AA  +++   ++++
     WP_014961640.1 123 KVAVIGGGPAGLTAAHDLARLG-YRIT 148
                        578************9998743.4444 PP

  == domain 2  score: 6.3 bits;  conditional E-value: 0.0012
  apra_Neukirchen_a 413 nrmtTvkgLfaaGdvaGgsphkfvsGslaeGriAakaavkyildekde 460
                        + +t ++g+faaGdv+ g p+ f+  ++a G+ Aa ++ +y++ +++e
     WP_014961640.1 390 SMETGIPGVFAAGDVVTG-PRIFID-AIAGGQKAAASVHRYLTGKSEE 435
                        56899***********87.888986.999*********9999654333 PP

>> WP_052157987.1  protoporphyrinogen oxidase [Leptospirillum ferriphilum]
   #    score  bias  c-Evalue  i-Evalue hmmfrom  hmm to    alifrom  ali to    envfrom  env to     acc
 ---   ------ ----- --------- --------- ------- -------    ------- -------    ------- -------    ----
   1 ?   10.1   0.2   8.1e-05     0.018      52      76 ..       4      28 ..       1      36 [. 0.81

  Alignments for each domain:
  == domain 1  score: 10.1 bits;  conditional E-value: 8.1e-05
  apra_Neukirchen_a 52 letDiLiiGGGmagcgAAveakeak 76
                        ++D L++GGG++g  AA+++k+  
     WP_052157987.1  4 FDCDTLVVGGGVSGLAAALTLKNRG 28
                       589*****************99744 PP

>> WP_036081300.1  NAD(P)/FAD-dependent oxidoreductase [Leptospirillum ferriphilum]
   #    score  bias  c-Evalue  i-Evalue hmmfrom  hmm to    alifrom  ali to    envfrom  env to     acc
 ---   ------ ----- --------- --------- ------- -------    ------- -------    ------- -------    ----
   1 ?    9.9   0.1   9.5e-05     0.021      53      86 ..       2      37 ..       1      39 [. 0.84

  Alignments for each domain:
  == domain 1  score: 9.9 bits;  conditional E-value: 9.5e-05
  apra_Neukirchen_a 53 etDiLiiGGGmagcgAAveake.ak.dlkvvlveKA 86
                       + +iL++G+G++g  AA+e++     +++v++v+++
     WP_036081300.1  2 KKEILVLGAGTGGMPAAYELQAaLGnKVHVTVVNQS 37
                       578*****************9953369999999875 PP

>> WP_052157701.1  dihydrolipoyl dehydrogenase [Leptospirillum ferriphilum]
   #    score  bias  c-Evalue  i-Evalue hmmfrom  hmm to    alifrom  ali to    envfrom  env to     acc
 ---   ------ ----- --------- --------- ------- -------    ------- -------    ------- -------    ----
   1 ?    5.3   0.4    0.0023      0.52      51      85 ..       3      36 ..       1      47 [. 0.84
   2 ?    3.7   0.1     0.007       1.6     416     431 ..     299     314 ..     293     327 .. 0.89

  Alignments for each domain:
  == domain 1  score: 5.3 bits;  conditional E-value: 0.0023
  apra_Neukirchen_a 51 eletDiLiiGGGmagcgAAveakeakdlkvvlveK 85
                       e + D++++GGG ag + A++a++  ++kv lve 
     WP_052157701.1  3 EESFDLVVLGGGPAGYVGAIRAAQL-GMKVGLVES 36
                       5578****************99975.478888875 PP

  == domain 2  score: 3.7 bits;  conditional E-value: 0.007
  apra_Neukirchen_a 416 tTvkgLfaaGdvaGgs 431
                        t ++gL+aaGdv Gg 
     WP_052157701.1 299 TGLSGLYAAGDVTGGL 314
                        7789**********95 PP


Internal pipeline statistics summary:
-------------------------------------
Query model(s):                            1  (670 nodes)
Target sequences:                       2453  (756462 residues searched)
Passed MSV filter:                        71  (0.0289442); expected 49.1 (0.02)
Passed bias filter:                       67  (0.0273135); expected 49.1 (0.02)
Passed Vit filter:                        19  (0.00774562); expected 2.5 (0.001)
Passed Fwd filter:                        11  (0.0044843); expected 0.0 (1e-05)
Initial search space (Z):               2453  [actual number of targets]
Domain search space  (domZ):              11  [number of targets reported over threshold]
# CPU time: 0.04u 0.00s 00:00:00.04 Elapsed: 00:00:00.02
# Mc/sec: 18525.88
//
[ok]
