# Supplementary material for: Sulfur disproportionation occurs globally across anoxic habitats and has multiple mechanisms of independent evolutionary origin
Source: ISME J. 2026 Mar 2;20(1):wrag042. doi: 10.1093/ismejo/wrag042 (PMC12998232; doi:10.1093/ismejo/wrag042)
Supplement: Sup_File_1_HMM_wrag042 [file sup_file_1_hmm_wrag042.zip › SupFile1_HMM/SupFile1c_results/apra_Neukirchen_a-hmm-058_Dissulfurispira_thermophila_T55J_GCF_014701235.txt]

# hmmsearch :: search profile(s) against a sequence database
# HMMER 3.4 (Aug 2023); http://hmmer.org/
# Copyright (C) 2023 Howard Hughes Medical Institute.
# Freely distributed under the BSD open source license.
# - - - - - - - - - - - - - - - - - - - - - - - - - - - - - - - - - - - -
# query HMM file:                  /Users/lukas/OneDrive/2023_Sulfur/20250723_HMM/profiles_all/apra_Neukirchen_a.hmm
# target sequence database:        /Users/lukas/OneDrive/2023_Sulfur/20250626_HMM/db_new/058_Dissulfurispira_thermophila_T55J_GCF_014701235.fas
# - - - - - - - - - - - - - - - - - - - - - - - - - - - - - - - - - - - -

Query:       apra_Neukirchen_a  [M=670]
Scores for complete sequences (score includes all domains):
   --- full sequence ---   --- best 1 domain ---    -#dom-
    E-value  score  bias    E-value  score  bias    exp  N  Sequence       Description
    ------- ------ -----    ------- ------ -----   ---- --  --------       -----------
   3.8e-276  914.4   2.2   4.3e-276  914.3   2.2    1.0  1  WP_203472396.1  adenylyl-sulfate reductase subunit alpha [Dis
      1e-15   53.8   0.2    1.8e-15   53.0   0.2    1.5  1  WP_203472881.1  L-aspartate oxidase [Dissulfurispira thermoph
    9.8e-08   27.5   0.1    0.00014   17.1   0.0    2.2  2  WP_203472874.1  NAD(P)/FAD-dependent oxidoreductase [Dissulfu
    2.1e-07   26.3   0.4    7.9e-05   17.8   0.0    2.3  2  WP_203473449.1  thioredoxin-disulfide reductase [Dissulfurisp
    4.9e-07   25.1   0.3      6e-05   18.2   0.1    2.2  2  WP_203472465.1  NAD(P)/FAD-dependent oxidoreductase [Dissulfu
    5.1e-05   18.5   0.0     0.0001   17.5   0.0    1.4  1  WP_203472715.1  CoB--CoM heterodisulfide reductase iron-sulfu
    0.00017   16.7   0.1    0.00027   16.1   0.1    1.2  1  WP_203472394.1  FAD-dependent oxidoreductase [Dissulfurispira
    0.00058   15.0   0.2    0.00083   14.5   0.2    1.2  1  WP_203473247.1  methylenetetrahydrofolate--tRNA-(uracil(54)-C
     0.0092   11.0   2.2     0.0047   12.0   0.3    1.5  2  WP_203472624.1  tRNA uridine-5-carboxymethylaminomethyl(34) s
  ------ inclusion threshold ------
      0.021    9.9   0.1      0.035    9.1   0.1    1.3  1  WP_203471507.1  FAD-dependent oxidoreductase [Dissulfurispira
       0.14    7.1   7.6        1.5    3.8   0.1    3.4  4  WP_203471804.1  dihydrolipoyl dehydrogenase [Dissulfurispira 


Domain annotation for each sequence (and alignments):
>> WP_203472396.1  adenylyl-sulfate reductase subunit alpha [Dissulfurispira thermophila]
   #    score  bias  c-Evalue  i-Evalue hmmfrom  hmm to    alifrom  ali to    envfrom  env to     acc
 ---   ------ ----- --------- --------- ------- -------    ------- -------    ------- -------    ----
   1 !  914.3   2.2    2e-278  4.3e-276      45     626 ..      12     657 ..       1     659 [] 0.95

  Alignments for each domain:
  == domain 1  score: 914.3 bits;  conditional E-value: 2e-278
  apra_Neukirchen_a  45 kelevveletDiLiiGGGmagcgAAveake.ak..dlkvvlveKAaierSGavAaGlsAinaYigenetpedyvryvrkdlmgivReDLvld 133
                        +++ vve+etD+LiiGGGm++cgAA+ea + a+  +lkv++v+KAa++rSGavA+GlsAin+Yigen+ +edyvryvr dlmgi+ReDLv+d
     WP_203472396.1  12 EKPPVVEIETDLLIIGGGMSACGAAFEAVRwANpkGLKVTMVDKAATDRSGAVAMGLSAINTYIGENK-VEDYVRYVRGDLMGIIREDLVYD 102
                        57889*************************87799********************************9.*********************** PP

  apra_Neukirchen_a 134 iarhvdevvkkleewGLpil.kdenGk....................yvrrGkwqikInGesyKpivAeaakkal.........gvevlnrv 195
                        ++rhvd++v+++eewGLpi+ k ++G                     +vr+Gkwqi+InGesyK+ivAeaakkal          ++ ++rv
     WP_203472396.1 103 LGRHVDNSVHLFEEWGLPIWkKGDDGFsldgfqardagkamlkdggvPVRSGKWQIMINGESYKVIVAEAAKKALeinrqatgvAQNHFERV 194
                        ********************55566669*********************************************99999988854449***** PP

  apra_Neukirchen_a 196 fitdllvd..ednrvaGAvgfsvrenkfyvikakavivatGGAagiyrprsvgegrgraWYppfntGsgyamgiraGAemttmEnrfvalRf 285
                        fi++l  d  + +rva A+gfsvrenk+y++kaka+++ +GGA++++rprs+ eg+graWYp++n+Gsgya+g++aGAe+t+mEnrfv++Rf
     WP_203472396.1 195 FIVKLYHDanDPKRVAAAAGFSVRENKIYIFKAKAILLGAGGAVNVFRPRSTREGQGRAWYPVWNAGSGYALGMQAGAELTMMENRFVPARF 286
                        ********98559******************************************************************************* PP

  apra_Neukirchen_a 286 KDtygPvgtiallvkakavnalgeeyee....elkk...eYgkakiptslRnyatleevkeGrgPiyldteealq....d......keleee 360
                        KD+ygPvg+++l++kaka+nalge+y++    e+kk   +Y+++ + t++Rn++++ ++keG+gPi+++t++a+q    +      k+le+e
     WP_203472396.1 287 KDGYGPVGAWFLFFKAKATNALGEDYCAtrleETKKlysPYAEK-LGTAIRNHMMMLDMKEGKGPILMNTHTAMQelakTmdakriKHLEAE 377
                        ****************************9996555577788655.5*****************************76661567788****** PP

  apra_Neukirchen_a 361 lwedfLdmaisqallwaeeniepekenvEiegtePyivGsHaacsGyWv....dl..........ynrmtTvkgLfaaGdvaGgsphkfvsG 438
                        +wedfLdm+i+qa lwa++n+ep+ke++Ei++tePy++GsHa+c+G+W+    d+          ynrm+Tv+gLf+ Gd++G+s+hkf+sG
     WP_203472396.1 378 AWEDFLDMCIGQAGLWACKNVEPDKEPSEIMPTEPYLLGSHAGCAGFWCsgpgDIpgtpehyswgYNRMSTVPGLFMMGDIVGASGHKFSSG 469
                        *************************************************776655999999******************************* PP

  apra_Neukirchen_a 439 slaeGriAakaavkyildekdekpeldeeeveelkeeiykpletleekkkettagev.pnyitpeeleerlqkimdeYagGistnYetnekk 529
                        s+aeGriAakaa+++ild++d+kp+++ e+ e++++e+y+p+e +e++k+ +t++ + p+yi+p++l+ rlqki deY gGist+Y+t++++
     WP_203472396.1 470 SHAEGRIAAKAAIAFILDHADYKPTIK-ETPEAIAAELYAPYEIYEKYKTFSTDPYTnPHYIRPHMLQARLQKIADEYFGGISTWYMTSKTM 560
                        ***************************.999************************99*********************************** PP

  apra_Neukirchen_a 530 LeialeklemLkedleklaAedlheLlrawElihRllvaeaviehllfRkEtRwpgyyeraDypelddenwkkfvnskydpetgeieiikrp 621
                        Le +l++le Lked+++ aA++lheL+rawE+ hR+l +ea+ +h+lfR+E+R+pgyy+r D+  +dd+nwk+fvns+yd+e++++e++k+p
     WP_203472396.1 561 LEEGLKQLELLKEDAARSAAANLHELMRAWENFHRILSVEAHARHILFREESRYPGYYYRGDFLAIDDKNWKCFVNSRYDAEKNTWELKKVP 652
                        ******************************************************************************************** PP

  apra_Neukirchen_a 622 lvelv 626
                        +v+++
     WP_203472396.1 653 YVQII 657
                        **998 PP

>> WP_203472881.1  L-aspartate oxidase [Dissulfurispira thermophila]
   #    score  bias  c-Evalue  i-Evalue hmmfrom  hmm to    alifrom  ali to    envfrom  env to     acc
 ---   ------ ----- --------- --------- ------- -------    ------- -------    ------- -------    ----
   1 !   53.0   0.2   8.5e-18   1.8e-15      51     538 ..       3     463 ..       1     527 [. 0.70

  Alignments for each domain:
  == domain 1  score: 53.0 bits;  conditional E-value: 8.5e-18
  apra_Neukirchen_a  51 eletDiLiiGGGmagcgAAveakeakdlkvvlveKAaierSGavAaGlsAinaYigenetpedyvryvrkdlmgivReDLvldiarhvdevv 142
                        +++tD+L+iG G+ag  AA+e++++ +  +v+     +e S   A+G  A+     e+e +  + +   +  +g++Re  v  + ++  + +
     WP_203472881.1   3 TIHTDFLVIGSGVAGLRAAIELARHGS-VIVITKDIPTESSTEYAQGGVAVAL-SDEDE-VGIHFEDTIRAGDGLCRESAVKVLVEEGPSRI 91 
                        689*******************99764.455556678899999****999864.34555.666666666668******************** PP

  apra_Neukirchen_a 143 kkleewGLpilkdenGk.......yvrrGkwqikInGes....yKpivAeaakkalgvevlnrvfitdllvdednrvaGAv.....gfsvre 218
                         +l ewG  + ++  G+         ++ ++ ++ +G+s    +  ++ +++k+ ++++ l+ ++++dl+v  d+++ G++     g++   
     WP_203472881.1  92 LELIEWGAEFDRE--GTklsftieAAHSRRRILHAHGDStgkeLERVLINKVKTLENIQRLQFCTAIDLIV-VDGKCHGVYalksqGIGFVG 180
                        *******998764..4446788865555566666776542222789*************************.88*****9933333445567 PP

  apra_Neukirchen_a 219 nkfyvikakavivatGGAagiyrprsvgegrgraWYppfntGsgyamgiraGAemttmEnrfvalRfKDtygPvgtiallv......kakav 304
                        +++  + aka+i+atGGA +++              p   tG g+a++ raGA +  mE  fv        +P    +ll       +a   
     WP_203472881.1 181 SELIAVYAKATILATGGAGQVFSRTT---------NPSVATGDGMAIAYRAGAILEDME--FVQFHPTVLFAPSAPQFLLSeamrgeGAILR 261
                        8999******************7444.........38899***************9999..4444444555555555555400011155678 PP

  apra_Neukirchen_a 305 nalgeeyeeelkkeY..gkak.iptslRnyatleev.keGrgPiyldteealqdkeleeelwedfLdmaisqallwaeeniepekenvEieg 392
                        n + e ++   k+ Y  + a+  p+ +   a+++e+ + G   +yld ++       +e +++ f    + +  + +  + +++k+ + + +
     WP_203472881.1 262 NVYKEPFM---KN-YhpD-AElAPRDIVSRAIISEMvRTGSSYVYLDLTHR-----DSEFIKKRF----PRIYATCLRYDLDITKDLIPVSP 339
                        88999999...66.8643.445799999999999985789999***99998.....334444554....77778888899************ PP

  apra_Neukirchen_a 393 tePyivGsHaacsGyWvdlynrmtTvkgLfaaGdvaGgsphkfvsGslaeGriAakaavkyildekdekpeldeeeveelkeeiykpletle 484
                        +  y++G+  +      dl + +t ++ L+aaG+va        +G +   r+A+++ ++ ++   ++  + ++++++ l +e  +  et +
     WP_203472881.1 340 AAHYMMGGVKT------DL-DGATNIERLYAAGEVAC-------TGVHGANRLASNSLLEGLVYGYRA-GRAAAQSIRGLGDEKIRRSETRN 416
                        *******9999......99.***************94.......566666666666666666433332.22233444444433333222222 PP

  apra_Neukirchen_a 485 ekkkettagev..pnyitpeeleerlqkimdeYagGistnYetnekkLeialekle 538
                         ++   +++ +  ++ ++++e+++ l ++m e +g i         +L+ a+ekl+
     WP_203472881.1 417 IQT---SQP-LnsSTSFEMQEIRTSLRRLMWEKVGIIRCGT-----SLNEAMEKLS 463
                        111...112.1123458888888889999988888777654.....4444444444 PP

>> WP_203472874.1  NAD(P)/FAD-dependent oxidoreductase [Dissulfurispira thermophila]
   #    score  bias  c-Evalue  i-Evalue hmmfrom  hmm to    alifrom  ali to    envfrom  env to     acc
 ---   ------ ----- --------- --------- ------- -------    ------- -------    ------- -------    ----
   1 !   17.1   0.0   6.4e-07   0.00014      55      95 ..       7      44 ..       4      72 .. 0.88
   2 !    8.5   0.0   0.00025     0.053     413     459 ..     262     307 ..     217     313 .. 0.79

  Alignments for each domain:
  == domain 1  score: 17.1 bits;  conditional E-value: 6.4e-07
  apra_Neukirchen_a 55 DiLiiGGGmagcgAAveakeakdlkvvlveKAaierSGavA 95
                       D++iiGGG ag  AA  a++ak lk v+++K++   SGa+A
     WP_203472874.1  7 DVIIIGGGPAGLSAAQYASRAK-LKTVVIDKSS--TSGALA 44
                       9*************99998876.9999****97..599998 PP

  == domain 2  score: 8.5 bits;  conditional E-value: 0.00025
  apra_Neukirchen_a 413 nrmtTvkgLfaaGdvaGgsphkfvsGslaeGriAakaavkyildekd 459
                          +t ++g+f aGdv     ++ v  + a G iAa +a kyi ++k+
     WP_203472874.1 262 MMETNIPGVFSAGDVTCTEVRQ-VVVAAAHGCIAALSAEKYIFHRKR 307
                        45789*********99776666.56699**************76554 PP

>> WP_203473449.1  thioredoxin-disulfide reductase [Dissulfurispira thermophila]
   #    score  bias  c-Evalue  i-Evalue hmmfrom  hmm to    alifrom  ali to    envfrom  env to     acc
 ---   ------ ----- --------- --------- ------- -------    ------- -------    ------- -------    ----
   1 !   17.8   0.0   3.7e-07   7.9e-05      45      88 ..     223     265 ..     178     267 .. 0.74
   2 !    6.3   0.1    0.0011      0.24     409     454 ..     487     529 ..     478     538 .. 0.84

  Alignments for each domain:
  == domain 1  score: 17.8 bits;  conditional E-value: 3.7e-07
  apra_Neukirchen_a  45 kelevveletDiLiiGGGmagcgAAveakeakdlkvvlveKAai 88 
                        + +  + +++D+ iiGGG ag  AA+ a + ++lk v++eKA +
     WP_203473449.1 223 APMAGEAVNVDLAIIGGGPAGLTAAIYAGR-SGLKSVVLEKATV 265
                        456678899*****************9987.5699999****86 PP

  == domain 2  score: 6.3 bits;  conditional E-value: 0.0011
  apra_Neukirchen_a 409 vdlynrmtTvkgLfaaGdvaGgsphkfvsGslaeGriAakaavkyi 454
                        vd  +++t+++ ++aaGd+ Gg     +  ++ +G iAa +a + +
     WP_203473449.1 487 VDS-RQRTSMHMVYAAGDITGGIK--QIVTAVGQGAIAAITAFEDL 529
                        566.899**************984..46679999****99998877 PP

>> WP_203472465.1  NAD(P)/FAD-dependent oxidoreductase [Dissulfurispira thermophila]
   #    score  bias  c-Evalue  i-Evalue hmmfrom  hmm to    alifrom  ali to    envfrom  env to     acc
 ---   ------ ----- --------- --------- ------- -------    ------- -------    ------- -------    ----
   1 !   18.2   0.1   2.8e-07     6e-05      53      86 ..       2      36 ..       1      43 [. 0.90
   2 !    4.9   0.0     0.003      0.64     413     445 ..     419     454 ..     389     458 .. 0.75

  Alignments for each domain:
  == domain 1  score: 18.2 bits;  conditional E-value: 2.8e-07
  apra_Neukirchen_a 53 etDiLiiGGGmagcgAAveakeak.dlkvvlveKA 86
                       + D++i+G+G ag ++A+e+  ++ +lk+++veK 
     WP_203472465.1  2 KYDVIIVGAGPAGIFSALEIIGKApELKILIVEKG 36
                       68******************99555*********7 PP

  == domain 2  score: 4.9 bits;  conditional E-value: 0.003
  apra_Neukirchen_a 413 nrmtTvkgLfaaGdvaGgsp...hkfvsGslaeGri 445
                          +t +k+Lfa Gd+aG s    h   sG +a G+i
     WP_203472465.1 419 ALETEIKNLFAIGDGAGVSRgliHASASGVIAAGEI 454
                        56899************6632227777788887777 PP

>> WP_203472715.1  CoB--CoM heterodisulfide reductase iron-sulfur subunit A family protein [Dissulfurispira thermophila]
   #    score  bias  c-Evalue  i-Evalue hmmfrom  hmm to    alifrom  ali to    envfrom  env to     acc
 ---   ------ ----- --------- --------- ------- -------    ------- -------    ------- -------    ----
   1 !   17.5   0.0   4.7e-07    0.0001      30      86 ..     111     168 ..      82     171 .. 0.69

  Alignments for each domain:
  == domain 1  score: 17.5 bits;  conditional E-value: 4.7e-07
  apra_Neukirchen_a  30 llalaaallaalamkkelevvelet..DiLiiGGGmagcgAAveakeakdlkvvlveKA 86 
                        ++ +++a+++ ++ ++ l+++++++  D+L+iG+G ag  AA+ ++ea   kv++veK 
     WP_203472715.1 111 ASRYINAAIKRVMLQEPLQKRQIDMcpDVLVIGAGPAGLKAALSLAEAG-RKVTVVEKT 168
                        333334444444555566677776666******************9865.79*****96 PP

>> WP_203472394.1  FAD-dependent oxidoreductase [Dissulfurispira thermophila]
   #    score  bias  c-Evalue  i-Evalue hmmfrom  hmm to    alifrom  ali to    envfrom  env to     acc
 ---   ------ ----- --------- --------- ------- -------    ------- -------    ------- -------    ----
   1 !   16.1   0.1   1.3e-06   0.00027      44      85 ..     120     164 ..      82     166 .. 0.68

  Alignments for each domain:
  == domain 1  score: 16.1 bits;  conditional E-value: 1.3e-06
  apra_Neukirchen_a  44 k....kelevveletDiLiiGGGmagcgAAveakeakdlkvvlveK 85 
                        +     e+ + e+   iL+iGGG+ag  AA++a+ a +++v lveK
     WP_203472394.1 120 QkgdlPEPYMMETVKTILVIGGGIAGMTAALQAADA-GYQVFLVEK 164
                        1343423334444558****************9976.599999999 PP

>> WP_203473247.1  methylenetetrahydrofolate--tRNA-(uracil(54)-C(5))-methyltransferase (FADH(2)-oxidizing) TrmFO [Dissul
   #    score  bias  c-Evalue  i-Evalue hmmfrom  hmm to    alifrom  ali to    envfrom  env to     acc
 ---   ------ ----- --------- --------- ------- -------    ------- -------    ------- -------    ----
   1 !   14.5   0.2   3.9e-06   0.00083      55      84 ..       3      31 ..       1      33 [. 0.83

  Alignments for each domain:
  == domain 1  score: 14.5 bits;  conditional E-value: 3.9e-06
  apra_Neukirchen_a 55 DiLiiGGGmagcgAAveakeakdlkvvlve 84
                       +++iiGGG agc AA++a++  ++kvvl e
     WP_203473247.1  3 ELIIIGGGLAGCEAAWQAARF-GVKVVLFE 31
                       689**************9974.46777665 PP

>> WP_203472624.1  tRNA uridine-5-carboxymethylaminomethyl(34) synthesis enzyme MnmG [Dissulfurispira thermophila]
   #    score  bias  c-Evalue  i-Evalue hmmfrom  hmm to    alifrom  ali to    envfrom  env to     acc
 ---   ------ ----- --------- --------- ------- -------    ------- -------    ------- -------    ----
   1 !   12.0   0.3   2.2e-05    0.0047      50      74 ..       3      27 ..       1      43 [. 0.83
   2 ?   -4.2   0.1       1.8   3.8e+02     418     432 ..     361     375 ..     359     387 .. 0.89

  Alignments for each domain:
  == domain 1  score: 12.0 bits;  conditional E-value: 2.2e-05
  apra_Neukirchen_a 50 veletDiLiiGGGmagcgAAveake 74
                       +e + D+++iG+G agc AA+  ++
     WP_203472624.1  3 KEQDFDVIVIGAGHAGCEAALASAR 27
                       56799***************99877 PP

  == domain 2  score: -4.2 bits;  conditional E-value: 1.8
  apra_Neukirchen_a 418 vkgLfaaGdvaGgsp 432
                        ++gL+ aG + G s+
     WP_203472624.1 361 IDGLYLAGQINGTSG 375
                        89********99987 PP

>> WP_203471507.1  FAD-dependent oxidoreductase [Dissulfurispira thermophila]
   #    score  bias  c-Evalue  i-Evalue hmmfrom  hmm to    alifrom  ali to    envfrom  env to     acc
 ---   ------ ----- --------- --------- ------- -------    ------- -------    ------- -------    ----
   1 ?    9.1   0.1   0.00016     0.035      53      85 ..       4      36 ..       2      40 .. 0.94

  Alignments for each domain:
  == domain 1  score: 9.1 bits;  conditional E-value: 0.00016
  apra_Neukirchen_a 53 etDiLiiGGGmagcgAAveakeakdlkvvlveK 85
                       + D++i+G+G++g  A + ++++ ++kv+++eK
     WP_203471507.1  4 KKDVVILGAGIGGLAAGYFLSRTGKYKVTILEK 36
                       57******************************9 PP

>> WP_203471804.1  dihydrolipoyl dehydrogenase [Dissulfurispira thermophila]
   #    score  bias  c-Evalue  i-Evalue hmmfrom  hmm to    alifrom  ali to    envfrom  env to     acc
 ---   ------ ----- --------- --------- ------- -------    ------- -------    ------- -------    ----
   1 ?    2.0   0.8     0.023       4.9      56      84 ..       3      30 ..       1      42 [. 0.81
   2 ?    3.8   0.1    0.0068       1.5      45      84 ..     162     200 ..     118     206 .. 0.74
   3 ?   -2.3   0.0      0.45        97     120     150 ..     249     279 ..     241     298 .. 0.82
   4 ?    3.5   0.1    0.0082       1.8     413     431 ..     292     310 ..     282     333 .. 0.85

  Alignments for each domain:
  == domain 1  score: 2.0 bits;  conditional E-value: 0.023
  apra_Neukirchen_a 56 iLiiGGGmagcgAAveakeakdlkvvlve 84
                       + iiG+G +g +AA++a++   ++v+++e
     WP_203471804.1  3 LTIIGAGPGGYVAALKAAQLG-AQVTVIE 30
                       569**************9854.5666666 PP

  == domain 2  score: 3.8 bits;  conditional E-value: 0.0068
  apra_Neukirchen_a  45 kelevveletDiLiiGGGmagcgAAveakeakdlkvvlve 84 
                        + l+++ + + ++iiG+G+ gc  A+  ke   ++v++ve
     WP_203471804.1 162 DALNIKSIPASMIIIGAGVIGCEFACIFKELG-TEVTMVE 200
                        56788999999************999888743.4555554 PP

  == domain 3  score: -2.3 bits;  conditional E-value: 0.45
  apra_Neukirchen_a 120 kdlmgivReDLvldiarhvdevvkkleewGL 150
                        +d +++v e L+++i+r ++     le +G+
     WP_203471804.1 249 ADGKELVAEKLLVSIGRALNTENIGLEAVGI 279
                        57889999************99999999986 PP

  == domain 4  score: 3.5 bits;  conditional E-value: 0.0082
  apra_Neukirchen_a 413 nrmtTvkgLfaaGdvaGgs 431
                        + +t ++g++a Gdv Gg 
     WP_203471804.1 292 KMETNIEGIYAIGDVTGGI 310
                        67899************96 PP


Internal pipeline statistics summary:
-------------------------------------
Query model(s):                            1  (670 nodes)
Target sequences:                       2354  (708332 residues searched)
Passed MSV filter:                       107  (0.0454545); expected 47.1 (0.02)
Passed bias filter:                       77  (0.0327103); expected 47.1 (0.02)
Passed Vit filter:                        19  (0.00807137); expected 2.4 (0.001)
Passed Fwd filter:                        11  (0.0046729); expected 0.0 (1e-05)
Initial search space (Z):               2354  [actual number of targets]
Domain search space  (domZ):              11  [number of targets reported over threshold]
# CPU time: 0.05u 0.00s 00:00:00.05 Elapsed: 00:00:00.03
# Mc/sec: 14790.26
//
[ok]
