# Supplementary material for: Sulfur disproportionation occurs globally across anoxic habitats and has multiple mechanisms of independent evolutionary origin
Source: ISME J. 2026 Mar 2;20(1):wrag042. doi: 10.1093/ismejo/wrag042 (PMC12998232; doi:10.1093/ismejo/wrag042)
Supplement: Sup_File_1_HMM_wrag042 [file sup_file_1_hmm_wrag042.zip › SupFile1_HMM/SupFile1c_results/apra_Neukirchen_a-hmm-059_Dissulfurispira_sp_CTOTU21519_GCF_036745535.txt]

# hmmsearch :: search profile(s) against a sequence database
# HMMER 3.4 (Aug 2023); http://hmmer.org/
# Copyright (C) 2023 Howard Hughes Medical Institute.
# Freely distributed under the BSD open source license.
# - - - - - - - - - - - - - - - - - - - - - - - - - - - - - - - - - - - -
# query HMM file:                  /Users/lukas/OneDrive/2023_Sulfur/20250723_HMM/profiles_all/apra_Neukirchen_a.hmm
# target sequence database:        /Users/lukas/OneDrive/2023_Sulfur/20250626_HMM/db_new/059_Dissulfurispira_sp_CTOTU21519_GCF_036745535.fas
# - - - - - - - - - - - - - - - - - - - - - - - - - - - - - - - - - - - -

Query:       apra_Neukirchen_a  [M=670]
Scores for complete sequences (score includes all domains):
   --- full sequence ---   --- best 1 domain ---    -#dom-
    E-value  score  bias    E-value  score  bias    exp  N  Sequence       Description
    ------- ------ -----    ------- ------ -----   ---- --  --------       -----------
   4.2e-277  917.7   3.7   4.7e-277  917.5   3.7    1.0  1  WP_333653760.1  adenylyl-sulfate reductase subunit alpha [Dis
    2.2e-17   59.4   1.9      7e-17   57.7   1.9    1.9  1  WP_333652898.1  L-aspartate oxidase [Dissulfurispira sp.]
    1.2e-07   27.2   0.1    7.4e-06   21.3   0.0    2.1  2  WP_333654000.1  NAD(P)/FAD-dependent oxidoreductase [Dissulfu
    9.6e-07   24.3   0.1     0.0018   13.5   0.1    2.3  2  WP_333652872.1  FAD-dependent oxidoreductase [Dissulfurispira
    2.8e-06   22.7   0.6     0.0017   13.5   0.0    2.4  2  WP_333656198.1  thioredoxin-disulfide reductase [Dissulfurisp
    3.3e-05   19.2   0.1    4.7e-05   18.7   0.1    1.1  1  WP_333653031.1  CoB--CoM heterodisulfide reductase iron-sulfu
    0.00052   15.2   0.2    0.00077   14.7   0.2    1.2  1  WP_333653804.1  methylenetetrahydrofolate--tRNA-(uracil(54)-C
     0.0018   13.4   0.0     0.0027   12.8   0.0    1.2  1  WP_333653758.1  FAD-dependent oxidoreductase [Dissulfurispira


Domain annotation for each sequence (and alignments):
>> WP_333653760.1  adenylyl-sulfate reductase subunit alpha [Dissulfurispira sp.]
   #    score  bias  c-Evalue  i-Evalue hmmfrom  hmm to    alifrom  ali to    envfrom  env to     acc
 ---   ------ ----- --------- --------- ------- -------    ------- -------    ------- -------    ----
   1 !  917.5   3.7  1.5e-279  4.7e-277      45     626 ..      12     657 ..       1     659 [] 0.95

  Alignments for each domain:
  == domain 1  score: 917.5 bits;  conditional E-value: 1.5e-279
  apra_Neukirchen_a  45 kelevveletDiLiiGGGmagcgAAveake.ak..dlkvvlveKAaierSGavAaGlsAinaYigenetpedyvryvrkdlmgivReDLvld 133
                        +++evve+etD+L+iGGGma+cgAA+ea + a+  +l+v++v+KAa++rSGavA+GlsAin+Y+gen+ p dyv+yvr+dlmgi+ReDLv+d
     WP_333653760.1  12 QKPEVVEIETDLLLIGGGMACCGAAFEAVRwANpkGLRVTMVDKAATDRSGAVAMGLSAINTYCGEND-PVDYVKYVRNDLMGIIREDLVYD 102
                        589***************************87799*********************************.*********************** PP

  apra_Neukirchen_a 134 iarhvdevvkkleewGLpil.kdenGk....................yvrrGkwqikInGesyKpivAeaakkal.........gvevlnrv 195
                        ++rhvd++v+++eewGLpi+ k ++G                     +vr+Gkwqi+InGesyK+ivAeaakkal          ++ ++rv
     WP_333653760.1 103 LGRHVDDSVHLFEEWGLPIWkKADDGFsldgfqardagkamlkdggvPVRSGKWQIMINGESYKVIVAEAAKKALeinrqvtgvAQNHFERV 194
                        ********************55556659*********************************************99999988854449***** PP

  apra_Neukirchen_a 196 fitdllvd..ednrvaGAvgfsvrenkfyvikakavivatGGAagiyrprsvgegrgraWYppfntGsgyamgiraGAemttmEnrfvalRf 285
                        fi++l  d  + +rva A+gfsvrenk+y++kaka+i a+GGA++++rprsv eg+graWYp++n+Gsgya+g++aGAe+t+mEnrfv++Rf
     WP_333653760.1 195 FIVKLYHDanDPKRVAAAAGFSVRENKVYIFKAKAMINAAGGAVNVFRPRSVREGQGRAWYPVWNSGSGYALGMQAGAELTMMENRFVPARF 286
                        ********98559******************************************************************************* PP

  apra_Neukirchen_a 286 KDtygPvgtiallvkakavnalgeeyee....elkk....eYgkakiptslRnyatleevkeGrgPiyldteealq....d......kelee 359
                        KD+ygPvg+++l++kaka+n+lge+y+     + +k    +Y+++ + t++Rn++++ ++k+G+gPi+++t++a+q    +      k+le+
     WP_333653760.1 287 KDGYGPVGAWFLFFKAKATNSLGEDYCVthmdA-TKalysPYAEK-LGTAIRNHMMMLDMKAGKGPILMNTHTAMQelakTmdakriKHLEA 376
                        ***************************988742.33567789655.5*****************************76661567788***** PP

  apra_Neukirchen_a 360 elwedfLdmaisqallwaeeniepekenvEiegtePyivGsHaacsGyWv....dl..........ynrmtTvkgLfaaGdvaGgsphkfvs 437
                        e+wedfLdm+i+qa lwa++niep+ke++Ei++tePy++GsHa+c+G+W+    d+          ynrm+Tv+gLf+aGdv+G+s+hkf+s
     WP_333653760.1 377 EAWEDFLDMCIGQAGLWASKNIEPDKEPSEIMPTEPYLLGSHAGCAGFWCsgpgDIpgtpdhyswgYNRMSTVPGLFMAGDVCGASGHKFSS 468
                        **************************************************777644888999****************************** PP

  apra_Neukirchen_a 438 GslaeGriAakaavkyildekdekpeldeeeveelkeeiykpletleekkkettagev.pnyitpeeleerlqkimdeYagGistnYetnek 528
                        Gs+aeGriAakaav++ild++d+kp+++ ++++e+++e+y p+e +e++k+ +t++ + p+yi+p++l+ rlqki deY gG+st+Y+t+++
     WP_333653760.1 469 GSHAEGRIAAKAAVAFILDHADYKPTIK-QTADEIAAELYMPYEIYEKYKTFSTDPAInPHYIRPHMLQARLQKIADEYFGGVSTWYMTSKT 559
                        ****************************.99************************************************************* PP

  apra_Neukirchen_a 529 kLeialeklemLkedleklaAedlheLlrawElihRllvaeaviehllfRkEtRwpgyyeraDypelddenwkkfvnskydpetgeieiikr 620
                        +Le +l++le Lked++k aA++lheL+rawE+ hR+l +ea+ +h+lfR+EtR+pgyy+r D+ +++d++wk+fvnskyd+e++++e++k+
     WP_333653760.1 560 MLEEGLKQLELLKEDAAKSAAANLHELMRAWENFHRILSVEAHARHILFREETRYPGYYYRGDFLSINDKDWKCFVNSKYDAEKNTWELKKV 651
                        ******************************************************************************************** PP

  apra_Neukirchen_a 621 plvelv 626
                        p+v+++
     WP_333653760.1 652 PYVQMF 657
                        **9987 PP

>> WP_333652898.1  L-aspartate oxidase [Dissulfurispira sp.]
   #    score  bias  c-Evalue  i-Evalue hmmfrom  hmm to    alifrom  ali to    envfrom  env to     acc
 ---   ------ ----- --------- --------- ------- -------    ------- -------    ------- -------    ----
   1 !   57.7   1.9   2.3e-19     7e-17      50     465 ..       2     401 ..       1     510 [. 0.76

  Alignments for each domain:
  == domain 1  score: 57.7 bits;  conditional E-value: 2.3e-19
  apra_Neukirchen_a  50 veletDiLiiGGGmagcgAAveakeakdlkvvlveKA.aierSGavAaGlsAinaYigenetpedyvryvrkdlmgivReDLvldiarhvde 140
                        ++++tD+L+iG G+ag  AA+e++++ +  v++v K   +e S   A+G  A+   + +++++  + +   k  +g++Re  v  + ++   
     WP_333652898.1   2 QTIDTDFLVIGSGVAGLRAAIELARHGR--VTVVTKDiPTESSTEYAQGGVAVA--LSDEDEVGIHFEDTIKAGDGLCRENAVKVLVEEGPA 89 
                        5689********************9875..555555415788999****99985..444444788888888889****************** PP

  apra_Neukirchen_a 141 vvkkleewGLpilkdenGk.......yvrrGkwqikInGes....yKpivAeaakkalgvevlnrvfitdllvdednrvaGAvgfsvrenkf 221
                         + +l ewG  + k+  G+         ++ ++ ++ +G+s    +  ++ +++k+ ++++ l+ ++ +dl+v ed+r+ G+++  ++++++
     WP_333652898.1  90 RILELIEWGAEFDKE--GTklsftieAAHSRRRILHAHGDStgkeLERVLINKVKTFKNIQRLQFCTSIDLIV-EDERCLGVYA--LKDGDI 176
                        *********999875..4446888865555566667776642222789*************************.88*****987..58**** PP

  apra_Neukirchen_a 222 yvikakavivatGGAagiyrprsvgegrgraWYppfntGsgyamgiraGAemttmEnrfvalRfKDtygPvgtiallv......kakavnal 307
                          ++aka+++atGGA +++              p   tG g+a++ raGA +  mE  fv        +P    +ll       +a   n  
     WP_333652898.1 177 IAVHAKATLLATGGAGQVFSRTT---------NPAVATGDGMAIAYRAGAILEDME--FVQFHPTVLFAPAAPQFLLSeamrgeGAILRNIF 257
                        *******************7444.........48999***************9998..5555555566666666655500011145567888 PP

  apra_Neukirchen_a 308 geeyeeelkkeY..gkak.iptslRnyatleevke.GrgPiyldteealqdkeleeelwedfLdmaisqallwaeeniepekenvEiegteP 395
                         e ++   k+ Y  + a+  p+ +   a+++e+ +     +yld ++   d   +e +++ f    + +  + ++ + ++++e + + ++  
     WP_333652898.1 258 KEPFM---KN-YhpD-AElAPRDVVSRAIISEMVRtNSSNVYLDLTHR--D---SEFVKKRF----PRIYSTCLQYDLNITRELIPVSPAAH 335
                        88888...66.8643.44579999999999998651567899999988..3...33344444....67777777889999999********* PP

  apra_Neukirchen_a 396 yivGsHaacsGyWvdlynrmtTvkgLfaaGdvaGgs...phkfvsGslaeGriAakaavkyildekdekpeld 465
                        y++G+  +      dl n +t ++gL+aaG+va      +++  s sl eG + +  a   ++++  + p+++
     WP_333652898.1 336 YMMGGVRT------DL-NGATNIDGLYAAGEVACTGvhgANRLASNSLLEGLVYGYRAGVAAAQQGGQGPKVK 401
                        ****9888......99.**************985321113466666666666655555444444444444444 PP

>> WP_333654000.1  NAD(P)/FAD-dependent oxidoreductase [Dissulfurispira sp.]
   #    score  bias  c-Evalue  i-Evalue hmmfrom  hmm to    alifrom  ali to    envfrom  env to     acc
 ---   ------ ----- --------- --------- ------- -------    ------- -------    ------- -------    ----
   1 !   21.3   0.0   2.4e-08   7.4e-06      51      86 ..       4      40 ..       1      46 [. 0.90
   2 !    3.9   0.0    0.0046       1.4     415     452 ..     425     460 ..     394     463 .. 0.79

  Alignments for each domain:
  == domain 1  score: 21.3 bits;  conditional E-value: 2.4e-08
  apra_Neukirchen_a 51 eletDiLiiGGGmagcgAAveakeak.dlkvvlveKA 86
                        ++ D++i+G+G ag ++A+e++e++ +l++++veK 
     WP_333654000.1  4 VMKYDVIIVGAGPAGIFSALELMEKSpELRILIVEKG 40
                       4689********************888*********7 PP

  == domain 2  score: 3.9 bits;  conditional E-value: 0.0046
  apra_Neukirchen_a 415 mtTvkgLfaaGdvaGgsphkfvsGslaeGriAakaavk 452
                        +t +k+Lfa Gd+aG s       + a G iAa++++k
     WP_333654000.1 425 ETEIKNLFAIGDGAGVSRG--LIQASASGVIAAREILK 460
                        799************8754..33466788888888776 PP

>> WP_333652872.1  FAD-dependent oxidoreductase [Dissulfurispira sp.]
   #    score  bias  c-Evalue  i-Evalue hmmfrom  hmm to    alifrom  ali to    envfrom  env to     acc
 ---   ------ ----- --------- --------- ------- -------    ------- -------    ------- -------    ----
   1 !   13.5   0.1   5.8e-06    0.0018      54      95 ..       5      43 ..       2      57 .. 0.85
   2 !    8.8   0.0   0.00015     0.045     413     459 ..     261     306 ..     192     312 .. 0.80

  Alignments for each domain:
  == domain 1  score: 13.5 bits;  conditional E-value: 5.8e-06
  apra_Neukirchen_a 54 tDiLiiGGGmagcgAAveakeakdlkvvlveKAaierSGavA 95
                        D++iiGGG +g  AA  a++ak lk v+++K+a+   Ga+A
     WP_333652872.1  5 YDVIIIGGGPGGLSAAQYASRAK-LKTVVIDKSAT--AGALA 43
                       59************999988876.999999**986..46655 PP

  == domain 2  score: 8.8 bits;  conditional E-value: 0.00015
  apra_Neukirchen_a 413 nrmtTvkgLfaaGdvaGgsphkfvsGslaeGriAakaavkyildekd 459
                          +t ++g+f aGdv     ++ v  + a G iAa +a kyi ++k+
     WP_333652872.1 261 MMETNIPGVFSAGDVTCTEVRQ-VVVAAAHGCIAALSAEKYIFHRKR 306
                        45689*********99776666.56699**************76554 PP

>> WP_333656198.1  thioredoxin-disulfide reductase [Dissulfurispira sp.]
   #    score  bias  c-Evalue  i-Evalue hmmfrom  hmm to    alifrom  ali to    envfrom  env to     acc
 ---   ------ ----- --------- --------- ------- -------    ------- -------    ------- -------    ----
   1 !   13.5   0.0   5.6e-06    0.0017      46      88 ..     222     263 ..     178     265 .. 0.76
   2 !    7.2   0.1   0.00045      0.14     409     454 ..     485     527 ..     478     536 .] 0.83

  Alignments for each domain:
  == domain 1  score: 13.5 bits;  conditional E-value: 5.6e-06
  apra_Neukirchen_a  46 elevveletDiLiiGGGmagcgAAveakeakdlkvvlveKAai 88 
                         +  +++++D+ iiGGG +g  A + a + ++lk v+ eKA i
     WP_333656198.1 222 PVAGETVNVDLAIIGGGPSGLTAGIYAGR-SGLKSVIFEKATI 263
                        45567899****************99986.579********98 PP

  == domain 2  score: 7.2 bits;  conditional E-value: 0.00045
  apra_Neukirchen_a 409 vdlynrmtTvkgLfaaGdvaGgsphkfvsGslaeGriAakaavkyi 454
                        vd  +++t+++ ++aaGdv Gg   k +  ++ +G +Aa +a + +
     WP_333656198.1 485 VDS-KQRTSMHMVYAAGDVTGGI--KQIATAVGQGAVAAITAFEDL 527
                        577.999**************97..568889999999999998877 PP

>> WP_333653031.1  CoB--CoM heterodisulfide reductase iron-sulfur subunit A family protein [Dissulfurispira sp.]
   #    score  bias  c-Evalue  i-Evalue hmmfrom  hmm to    alifrom  ali to    envfrom  env to     acc
 ---   ------ ----- --------- --------- ------- -------    ------- -------    ------- -------    ----
   1 !   18.7   0.1   1.5e-07   4.7e-05      34      86 ..     115     168 ..      81     171 .. 0.65

  Alignments for each domain:
  == domain 1  score: 18.7 bits;  conditional E-value: 1.5e-07
  apra_Neukirchen_a  34 aaallaalamkkelevve..letDiLiiGGGmagcgAAveakeakdlkvvlveKA 86 
                        ++a+++ +a ++ le++e  ++ D LiiG+G ag  AA+ ++ea   kvv+veK 
     WP_333653031.1 115 INAAIKRIALHDPLEKKEidVSQDALIIGAGPAGLKAALSLAEAG-RKVVIVEKT 168
                        22233333333344444411677******************9865.79*****96 PP

>> WP_333653804.1  methylenetetrahydrofolate--tRNA-(uracil(54)-C(5))-methyltransferase (FADH(2)-oxidizing) TrmFO [Dissul
   #    score  bias  c-Evalue  i-Evalue hmmfrom  hmm to    alifrom  ali to    envfrom  env to     acc
 ---   ------ ----- --------- --------- ------- -------    ------- -------    ------- -------    ----
   1 !   14.7   0.2   2.5e-06   0.00077      55      82 ..       3      29 ..       1      32 [. 0.82

  Alignments for each domain:
  == domain 1  score: 14.7 bits;  conditional E-value: 2.5e-06
  apra_Neukirchen_a 55 DiLiiGGGmagcgAAveakeakdlkvvl 82
                       +++iiGGG agc AA++a+++  ++v+l
     WP_333653804.1  3 ELIIIGGGLAGCEAAWQAARQG-VNVLL 29
                       689***************9854.66665 PP

>> WP_333653758.1  FAD-dependent oxidoreductase [Dissulfurispira sp.]
   #    score  bias  c-Evalue  i-Evalue hmmfrom  hmm to    alifrom  ali to    envfrom  env to     acc
 ---   ------ ----- --------- --------- ------- -------    ------- -------    ------- -------    ----
   1 !   12.8   0.0   8.9e-06    0.0027      44      85 ..     120     164 ..      81     166 .. 0.67

  Alignments for each domain:
  == domain 1  score: 12.8 bits;  conditional E-value: 8.9e-06
  apra_Neukirchen_a  44 k....kelevveletDiLiiGGGmagcgAAveakeakdlkvvlveK 85 
                        +     e+ ++e+   iL+iGGG+ g  AA++a+ a +++v lveK
     WP_333653758.1 120 QkgdlPEPYMIETVKTILVIGGGITGMTAALQAADA-GYNVSLVEK 164
                        1343423444555558****************9976.588999998 PP


Internal pipeline statistics summary:
-------------------------------------
Query model(s):                            1  (670 nodes)
Target sequences:                       2464  (654202 residues searched)
Passed MSV filter:                       110  (0.0446429); expected 49.3 (0.02)
Passed bias filter:                       84  (0.0340909); expected 49.3 (0.02)
Passed Vit filter:                        14  (0.00568182); expected 2.5 (0.001)
Passed Fwd filter:                         8  (0.00324675); expected 0.0 (1e-05)
Initial search space (Z):               2464  [actual number of targets]
Domain search space  (domZ):               8  [number of targets reported over threshold]
# CPU time: 0.04u 0.00s 00:00:00.04 Elapsed: 00:00:00.03
# Mc/sec: 13431.63
//
[ok]
