# Supplementary material for: Sulfur disproportionation occurs globally across anoxic habitats and has multiple mechanisms of independent evolutionary origin
Source: ISME J. 2026 Mar 2;20(1):wrag042. doi: 10.1093/ismejo/wrag042 (PMC12998232; doi:10.1093/ismejo/wrag042)
Supplement: Sup_File_1_HMM_wrag042 [file sup_file_1_hmm_wrag042.zip › SupFile1_HMM/SupFile1c_results/apra_Neukirchen_a-hmm-060_Thermodesulfovibrio_hydrogeniphilus_2574179746.txt]

# hmmsearch :: search profile(s) against a sequence database
# HMMER 3.4 (Aug 2023); http://hmmer.org/
# Copyright (C) 2023 Howard Hughes Medical Institute.
# Freely distributed under the BSD open source license.
# - - - - - - - - - - - - - - - - - - - - - - - - - - - - - - - - - - - -
# query HMM file:                  /Users/lukas/OneDrive/2023_Sulfur/20250723_HMM/profiles_all/apra_Neukirchen_a.hmm
# target sequence database:        /Users/lukas/OneDrive/2023_Sulfur/20250626_HMM/db_new/060_Thermodesulfovibrio_hydrogeniphilus_2574179746.fas
# - - - - - - - - - - - - - - - - - - - - - - - - - - - - - - - - - - - -

Query:       apra_Neukirchen_a  [M=670]
Scores for complete sequences (score includes all domains):
   --- full sequence ---   --- best 1 domain ---    -#dom-
    E-value  score  bias    E-value  score  bias    exp  N  Sequence        Description
    ------- ------ -----    ------- ------ -----   ---- --  --------        -----------
   3.9e-275  910.9   1.0   4.3e-275  910.8   1.0    1.0  1  BS11DRAFT_00194  
    8.9e-34  113.4   0.0    2.9e-33  111.6   0.0    1.9  1  BS11DRAFT_00695  
    1.4e-17   59.8   2.5    7.1e-17   57.5   2.5    1.9  1  BS11DRAFT_00293  
    4.1e-09   31.8   0.0    4.7e-06   21.7   0.0    2.1  2  BS11DRAFT_01307  
    1.2e-08   30.3   0.0    1.1e-05   20.5   0.0    2.4  2  BS11DRAFT_01395  
    9.2e-06   20.8   0.5     0.0058   11.5   0.2    3.0  3  BS11DRAFT_01716  
    1.6e-05   20.0   0.1    2.3e-05   19.5   0.1    1.1  1  BS11DRAFT_00192  
    0.00012   17.0   0.0    0.00013   17.0   0.0    1.0  1  BS11DRAFT_01141  
    0.00026   16.0   0.0    0.00039   15.4   0.0    1.2  1  BS11DRAFT_01968  
    0.00031   15.7   0.0    0.00076   14.4   0.0    1.6  2  BS11DRAFT_00672  
     0.0033   12.3   0.2     0.0067   11.3   0.2    1.4  1  BS11DRAFT_00193  
  ------ inclusion threshold ------
      0.016   10.1   1.7      0.016   10.1   0.3    1.6  2  BS11DRAFT_01826  
        1.2    3.9   7.6       0.12    7.2   0.5    2.5  3  BS11DRAFT_01375  


Domain annotation for each sequence (and alignments):
>> BS11DRAFT_00194  
   #    score  bias  c-Evalue  i-Evalue hmmfrom  hmm to    alifrom  ali to    envfrom  env to     acc
 ---   ------ ----- --------- --------- ------- -------    ------- -------    ------- -------    ----
   1 !  910.8   1.0  2.7e-277  4.3e-275      45     626 ..      12     660 ..       1     662 [. 0.95

  Alignments for each domain:
  == domain 1  score: 910.8 bits;  conditional E-value: 2.7e-277
  apra_Neukirchen_a  45 kelevveletDiLiiGGGmagcgAAveake.ak..dlkvvlveKAaierSGavAaGlsAinaYigenetpedyvryvrkdlmgivReDLvld 133
                        +++evve++tD+LiiGGGma+cgAA+ea + a+  ++kv++v+KAa++rSGavA+GlsAin+Yigen+ +edyvryvr+dlmgi+ReDLv+d
    BS11DRAFT_00194  12 QRPEVVEVDTDFLIIGGGMAACGAAFEACRwATpkGIKVTMVDKAATDRSGAVAMGLSAINTYIGENK-VEDYVRYVRADLMGIIREDLVFD 102
                        5799**************************77799********************************9.*********************** PP

  apra_Neukirchen_a 134 iarhvdevvkkleewGLpil.kdenGk....................yvrrGkwqikInGesyKpivAeaakkal.......gv..evlnrv 195
                        ++rhvd++v+++eewGLpi+ k ++G                     + r+Gkwqi+InGesyK+ivAeaak al       ++  + ++rv
    BS11DRAFT_00194 103 LGRHVDNTVHMFEEWGLPIWkKSDDGWsldgfqardqgkpklkdggvPCRSGKWQIMINGESYKVIVAEAAKAALeynrkalNIpqNHYERV 194
                        ********************66666669********************************************999888887744559***** PP

  apra_Neukirchen_a 196 fitdllvd..ednrvaGAvgfsvrenkfyvikakavivatGGAagiyrprsvgegrgraWYppfntGsgyamgiraGAemttmEnrfvalRf 285
                        fi++ll d  e+nrvaGA+gfsvrenk+yv+kaka+++a+GGA++++rprs  eg+graWYp++n+Gsgy++g+ +GAe+t+mEnrfv++Rf
    BS11DRAFT_00194 195 FIVKLLKDakEQNRVAGAIGFSVRENKVYVFKAKAILCAAGGAVNVFRPRSAREGQGRAWYPVWNSGSGYYLGMSVGAELTMMENRFVPARF 286
                        *********988******************************************************************************** PP

  apra_Neukirchen_a 286 KDtygPvgtiallvkakavnalgeeyee........elkkeY...gkak.iptslRnyatleevkeGrgPiyldteealq......d....k 355
                        KD+ygPvg+++l++kaka++alg +y++        + + +Y   +  + + t++Rn+++++ +k+GrgPi+++t++a+q      d    k
    BS11DRAFT_00194 287 KDGYGPVGAWFLFFKAKATDALGADYCAkdtpefqdAVQ-KYgkwA--EaLGTAIRNHLMMQAMKKGRGPILMNTHTAMQelakqmDtkrlK 375
                        ***************************988875543333.585322..357*****************************77665516788* PP

  apra_Neukirchen_a 356 eleeelwedfLdmaisqallwaeeniepekenvEiegtePyivGsHaacsGyWv....dl..........ynrmtTvkgLfaaGdvaGgsph 433
                        +le+e+wedfLdm+isqa lwa++n+ep+k ++Ei++tePy++GsHa+c+G+Wv    d+          ynrm+Tv+gLf+aGd++G+s+h
    BS11DRAFT_00194 376 HLEAEAWEDFLDMCISQAGLWAANNVEPDKVPSEIMPTEPYLLGSHAGCAGFWVsgpgDIpgapaewfwgYNRMSTVNGLFMAGDIVGASGH 467
                        ******************************************************7666559999**************************** PP

  apra_Neukirchen_a 434 kfvsGslaeGriAakaavkyildekdekpeldeeeveelkeeiykpletleekkkettagev.pnyitpeeleerlqkimdeYagGistnYe 524
                        kf+sGs+aeGriAakaa+++ild++ ++p+++ e+v++l++e+y p+e +e++k+++t+++v p+yi+p++++ rlqki deY gG+st+Y+
    BS11DRAFT_00194 468 KFSSGSHAEGRIAAKAAIAFILDNSGYTPTIA-EDVNALVAELYLPFEIYEKYKTYSTDPNVnPHYIRPSMYQARLQKIADEYFGGVSTWYM 558
                        *******************************9.9********************************************************** PP

  apra_Neukirchen_a 525 tnekkLeialeklemLkedleklaAedlheLlrawElihRllvaeaviehllfRkEtRwpgyyeraDypelddenwkkfvnskydpetgeie 616
                        t+++++e +l+kl+ Lked+++laA++lheLlr+wE++hR+l  ea+ +h+lfR+E+R+pgyy+r D+  +dd+nw+ fvns ydp+t++++
    BS11DRAFT_00194 559 TSKTMIEEGLRKLQLLKEDASRLAAANLHELLRCWENYHRTLSLEAHARHILFREESRYPGYYYRGDFDFVDDNNWRAFVNSVYDPATDTFT 650
                        ******************************************************************************************** PP

  apra_Neukirchen_a 617 iikrplvelv 626
                        ++k+p+v+++
    BS11DRAFT_00194 651 LKKVPYVQII 660
                        *******998 PP

>> BS11DRAFT_00695  
   #    score  bias  c-Evalue  i-Evalue hmmfrom  hmm to    alifrom  ali to    envfrom  env to     acc
 ---   ------ ----- --------- --------- ------- -------    ------- -------    ------- -------    ----
   1 !  111.6   0.0   1.8e-35   2.9e-33      48     626 ..       2     568 ..       1     577 [. 0.82

  Alignments for each domain:
  == domain 1  score: 111.6 bits;  conditional E-value: 1.8e-35
  apra_Neukirchen_a  48 evveletDiLiiGGGmagcgAAveakeakdlkvvlveKAaierSGavAa.GlsAinaYig..enetpedyvryvrkdlmgivReDLvldiar 136
                        e++++  D +iiG G agc AA+e k +   +v ++ K    rS + Aa G   i a +g  e ++pe +     k  + +  +D +  +  
    BS11DRAFT_00695   2 EINKHYFDTVIIGSGLAGCRAAIECKDSG--SVAVLSKLYPTRSHSTAAqG--GIGAALGneEPDSPEWHTYDTVKGSDFLGDQDAIEIMCY 89 
                        6778889*****************99865..78888999999998776523..455566633444476666556666666778999999999 PP

  apra_Neukirchen_a 137 hvdevvkkleewGLpilkdenGk................yvrrGkwqikInGesyKpivAeaakkalgvevlnrvfitdllvdednrvaGAv 212
                            ++ +le++G+p+ +  +Gk                +vrr  ++    G  +   + e+ +  +gv+ +++  ++d++v e+n v G++
    BS11DRAFT_00695  90 DAIPTIIELEHMGVPFSRTPEGKiaqrrfgghtrdfgaaPVRRACYSADRTGHAVLFALYEQSQL-KGVKFFQEFQVLDIVV-ENNAVQGVI 179
                        99****************9************************************9999999888.89**************.88******* PP

  apra_Neukirchen_a 213 gfsvrenkfyvikakavivatGGAagiyrprsvgegrgraWYppfntGsgyamgiraGAemttmEn.rfvalRfKDtygPvgtiallvkaka 303
                        ++++++++++v++akavi+a GG  +i++  s+            +tG   +m +r+G  +  mE  +f ++ +      +   a + +   
    BS11DRAFT_00695 180 ALNIKDGSLHVFEAKAVIIASGGYGKIFKVTSNAY---------ASTGECLSMLFRQGLPLEDMEFfQFHPTGLYGLGILITEGARGEGGIL 262
                        *****************************999853.........489****************9953777877776666777788899999* PP

  apra_Neukirchen_a 304 vnalgeeyeeelkkeY...gkak.iptslRnyatleevkeGrgPiyldteealqdkeleeelwedfLdmaisqallwaeeniepekenvEie 391
                        +n +ge+++   ++ Y    k    p+ +   a+l+e++eGrg    d   + + ++ +++++e+ L +  +++ +++  +i+p+++++ + 
    BS11DRAFT_00695 263 INGKGERFM---ER-YaptIK-DlAPRDMVSRAILTEIREGRGIDGKDYVYL-DLRHVDKKILEERLPEITTFCKIYM--GIDPSESPIPVV 346
                        *********...66.765433.3379*****************433333333.3488899999999999998888776..8*********** PP

  apra_Neukirchen_a 392 gtePyivGsH.aacsGyWv.dlynrmtTvkgLfaaGdvaGgsph.kfvsGs......laeGriAakaavkyildekdekpeldeeeveelke 474
                        +t  y +G+  + + G    d     + v+gL+aaG++a  s h     G+      ++ Gr A+kaa ++i++   +k +++++++++++e
    BS11DRAFT_00695 347 PTAHYAMGGIpTDVDGRVLrD--VDGSAVEGLYAAGECACVSVHgANRLGCnslldtVVFGRRAGKAASAFIKTA--NKGKVKKDRISSIVE 434
                        *********724555665544..4899**********99888773234465333333688************865..456888888888888 PP

  apra_Neukirchen_a 475 eiykpletleekkkettagevpnyitpeeleerlqkimdeYagGistnYetnekkLeialeklemLkedleklaAed.....lheLlrawEl 561
                        +i++    ++++k   ++        + ++++ lq  m + +      +  +e++L++ le+l+ Lk++ +++a +d       +Ll a El
    BS11DRAFT_00695 435 TIES----IKNSKG--KE-------GIGSVRKDLQLAMMDKCS----VF-RKEEELKTLLEELKVLKDRYKEVAISDksntfNTDLLDAIEL 508
                        8888....555542..22.......356778888876655443....33.46899*******************99933333368******* PP

  apra_Neukirchen_a 562 ihRllvaeaviehllfRkEtRwpgyyeraDypelddenwkkfvnskydpetgeieiikrplvelv 626
                         h l+ ae++    l R E+R  g + r Dyp++ddenw k++   ++ +++ i+++ rp+ +++
    BS11DRAFT_00695 509 GHMLTLAEVIASCALQRTESR--GAHCREDYPQRDDENWLKHTFA-FQ-SDKGIQFKYRPV-KIT 568
                        *********************..999****************999.55.788999999999.554 PP

>> BS11DRAFT_00293  
   #    score  bias  c-Evalue  i-Evalue hmmfrom  hmm to    alifrom  ali to    envfrom  env to     acc
 ---   ------ ----- --------- --------- ------- -------    ------- -------    ------- -------    ----
   1 !   57.5   2.5   4.4e-19   7.1e-17      51     514 ..       4     454 ..       2     459 .. 0.73

  Alignments for each domain:
  == domain 1  score: 57.5 bits;  conditional E-value: 4.4e-19
  apra_Neukirchen_a  51 eletDiLiiGGGmagcgAAveakeakdlkvvlveKA.aierSGavAaGlsAinaYigenetpedyvryvrkdlmgivReDLvldiarhvdev 141
                        +++tD+LiiG G+ag  AA+e+ ++   kv+++ K   +e S   A+G   i a + +++++  + +   k  +g++ e+ v  +  +  e 
    BS11DRAFT_00293   4 TIKTDFLIIGSGVAGLRAAIELGSKG--KVLVATKDiPTESSTEYAQG--GIAAALSDEDEIGIHYEDTIKAGDGLCNEEAVKILVSEGPER 91 
                        589*******************9765..78888886256778889**9..56677887777888888888889*******999999999999 PP

  apra_Neukirchen_a 142 vkkleewGLpilkdenGk.......yvrrGkwqikInGes....yKpivAeaakkalgvevlnrvfitdllvdednrvaGAvgfsvrenkfy 222
                        + +l +wG  + k+  G+         ++ ++ ++ +G+s    +  ++ ++++k  +v+     +++dl+vde + + GAv +  + ++f 
    BS11DRAFT_00293  92 IIELINWGAEFDKE--GSklaftmeAAHSRRRILHAHGDStgreIERVLINKVSKMDNVQKASFTMAVDLIVDE-GVCKGAVLL--KGDEFI 178
                        999999**999774..5446787765555566666776643333899*************************77.******975..6788** PP

  apra_Neukirchen_a 223 vikakavivatGGAagiyrprsvgegrgraWYppfntGsgyamgiraGAemttmE.nrfvalR..fKDtygPv.gtiallvkakavnalgee 310
                        ++ +ka+++atGGA ++y    +         p   tG g+am++raGA +  mE ++f ++    K + +        + +a   n +ge 
    BS11DRAFT_00293 179 ICYSKATLLATGGAGQVYIRTTN---------PRVITGDGMAMAFRAGAYLKDMEfVQFHPTAlyAKGVPAFLlSEALRGEGAILRNIHGEA 261
                        ******************74443.........7789****************9994356555400455554431334456678999****** PP

  apra_Neukirchen_a 311 yeeelkkeY.gkak.iptslRnyatleevkeG.rgPiyldteealqdkeleeelwedfLdmaisqallwaeeniepekenvEiegtePyivG 399
                        ++   ++ Y  ka+  p+ +    +++e+ +     +yld +++      ee +++ f    +++  + ++ n +++k+++ + ++  +++G
    BS11DRAFT_00293 262 FM---QN-YhPKAElAPRDVVSRSIISEMVRTnSTHVYLDLTHL-----DEEFIKKRF----PTIYSTCLKFNFNIAKQPIPVSPAAHFMMG 340
                        **...66.753344579999999999998665056789999888.....444455555....666666777799*****************9 PP

  apra_Neukirchen_a 400 sHaacsGyWvdlynrmtTvkgLfaaGdvaGgs...phkfvsGslaeGri....Aakaavkyi..ldekdekpeld.eeeveelkeeiykple 481
                        +  +      d+ n +t ++gLfaaG+va      +++  s sl eG +    A+k+a +y+  l+  ++  ++d ++ v++  +ei++   
    BS11DRAFT_00293 341 GVET------DI-NGRTNINGLFAAGEVACTGvhgANRLASNSLLEGLVygyrAGKEASRYCegLEGIKFPSNVDiKKPVHSDSKEITQ--- 422
                        9988......99.**************98543122579999999998775555888888888552222232333322334444444444... PP

  apra_Neukirchen_a 482 tleekkkettagevpnyitpeeleerlqkimde 514
                         ++e+ k+t+ ++v      e+l  +l kim  
    BS11DRAFT_00293 423 -IREDLKNTMWEKVGVIRCGESLGIALSKIMPY 454
                        .33332222333342333445566666666655 PP

>> BS11DRAFT_01307  
   #    score  bias  c-Evalue  i-Evalue hmmfrom  hmm to    alifrom  ali to    envfrom  env to     acc
 ---   ------ ----- --------- --------- ------- -------    ------- -------    ------- -------    ----
   1 !   21.7   0.0   2.9e-08   4.7e-06      53      86 ..       6      39 ..       2      45 .. 0.92
   2 !    7.9   0.0   0.00044     0.071     395     431 ..     395     439 ..     389     460 .. 0.75

  Alignments for each domain:
  == domain 1  score: 21.7 bits;  conditional E-value: 2.9e-08
  apra_Neukirchen_a 53 etDiLiiGGGmagcgAAveakeakdlkvvlveKA 86
                       + D++i+G+G ag ++A+e++++++l++++veK 
    BS11DRAFT_01307  6 KYDVVIVGAGPAGIFTALELAKNSNLNILIVEKG 39
                       78*******************************7 PP

  == domain 2  score: 7.9 bits;  conditional E-value: 0.00044
  apra_Neukirchen_a 395 PyivGsHaacsGyWvdl........ynrmtTvkgLfaaGdvaGgs 431
                        P i  sH+   G+ v+l         + +t +k+LfaaGd+aG s
    BS11DRAFT_01307 395 PGINSSHTLLYGVEVKLysmrlklnSSLETEIKNLFAAGDGAGVS 439
                        56778899988988855556666666889**************76 PP

>> BS11DRAFT_01395  
   #    score  bias  c-Evalue  i-Evalue hmmfrom  hmm to    alifrom  ali to    envfrom  env to     acc
 ---   ------ ----- --------- --------- ------- -------    ------- -------    ------- -------    ----
   1 !   20.5   0.0   6.7e-08   1.1e-05      40      84 ..     154     197 ..     116     201 .. 0.74
   2 !    7.0   0.0   0.00083      0.13     413     465 ..     444     494 ..     431     512 .. 0.74

  Alignments for each domain:
  == domain 1  score: 20.5 bits;  conditional E-value: 6.7e-08
  apra_Neukirchen_a  40 alamkkelevveletDiLiiGGGmagcgAAveakeakdlkvvlve 84 
                        +++ kk+ + +e+e+D+LiiGGG ag  A ++a +  ++kv+l++
    BS11DRAFT_01395 154 KSVYKKNARYEEIECDVLIIGGGPAGMSAGINAGKY-GAKVLLID 197
                        33444678999********************99874.47888887 PP

  == domain 2  score: 7.0 bits;  conditional E-value: 0.00083
  apra_Neukirchen_a 413 nrmtTvkgLfaaGdvaGgsphkfvsGslaeGriAakaavkyi.ldekdekpeld 465
                         ++tTv g++ aGd+aG       + ++  G++Aa +a+  +  + +d+ +eld
    BS11DRAFT_01395 444 YNETTVCGVYVAGDCAGIEE---ATSAIMTGKVAALHAILSLgYEGEDAIKELD 494
                        479**************877...5889999999999999888533333333333 PP

>> BS11DRAFT_01716  
   #    score  bias  c-Evalue  i-Evalue hmmfrom  hmm to    alifrom  ali to    envfrom  env to     acc
 ---   ------ ----- --------- --------- ------- -------    ------- -------    ------- -------    ----
   1 !   11.5   0.2   3.6e-05    0.0058      56      87 ..       3      33 ..       1      61 [. 0.88
   2 ?    0.3   0.0     0.093        15      46      73 ..     160     187 ..     120     198 .. 0.73
   3 !    5.2   0.0     0.003      0.48     414     451 ..     288     323 ..     280     339 .. 0.87

  Alignments for each domain:
  == domain 1  score: 11.5 bits;  conditional E-value: 3.6e-05
  apra_Neukirchen_a 56 iLiiGGGmagcgAAveakeakdlkvvlveKAa 87
                       +++iGGG ag +AA++ak+a  ++v+l+eK +
    BS11DRAFT_01716  3 LIVIGGGPAGYVAALTAKRAG-AEVTLIEKDE 33
                       789**************9865.89*****976 PP

  == domain 2  score: 0.3 bits;  conditional E-value: 0.093
  apra_Neukirchen_a  46 elevveletDiLiiGGGmagcgAAveak 73 
                         ++++e+   i i+G+G+ gc  A+  +
    BS11DRAFT_01716 160 LWSMKEIPKSITIVGAGAIGCEFAWIFH 187
                        4567888999***********9988654 PP

  == domain 3  score: 5.2 bits;  conditional E-value: 0.003
  apra_Neukirchen_a 414 rmtTvkgLfaaGdvaGgsphkfvsGslaeGriAakaav 451
                         +t ++g++a Gdv G     +v  ++ eG+iAak+++
    BS11DRAFT_01716 288 LKTNLEGVYAVGDVNGKWLLAHV--AYKEGEIAAKNIL 323
                        5799**************99999..79********997 PP

>> BS11DRAFT_00192  
   #    score  bias  c-Evalue  i-Evalue hmmfrom  hmm to    alifrom  ali to    envfrom  env to     acc
 ---   ------ ----- --------- --------- ------- -------    ------- -------    ------- -------    ----
   1 !   19.5   0.1   1.4e-07   2.3e-05      44      85 ..     120     164 ..      82     168 .. 0.74

  Alignments for each domain:
  == domain 1  score: 19.5 bits;  conditional E-value: 1.4e-07
  apra_Neukirchen_a  44 k....kelevveletDiLiiGGGmagcgAAveakeakdlkvvlveK 85 
                        +     e+ v+e++  iL++GGG++g  AAvea++a +++vvlveK
    BS11DRAFT_00192 120 QkgeiPEPYVIEINRTILVVGGGISGMTAAVEAAKA-GYDVVLVEK 164
                        1233445779999********************986.599*****9 PP

>> BS11DRAFT_01141  
   #    score  bias  c-Evalue  i-Evalue hmmfrom  hmm to    alifrom  ali to    envfrom  env to     acc
 ---   ------ ----- --------- --------- ------- -------    ------- -------    ------- -------    ----
   1 !   17.0   0.0   8.1e-07   0.00013     414     462 ..      32      79 ..      21      83 .. 0.81

  Alignments for each domain:
  == domain 1  score: 17.0 bits;  conditional E-value: 8.1e-07
  apra_Neukirchen_a 414 rmtTvkgLfaaGdvaGgsphkfvsGslaeGriAakaavkyildekdekp 462
                         +t ++g+faaGdva  + ++ v  ++a+G iAa +a kyi+  ++ kp
    BS11DRAFT_01141  32 MQTNIQGVFAAGDVASPMVRQVVV-ACAQGAIAALSAEKYIRGGQRIKP 79 
                        5799**********9998887665.789*************87766655 PP

>> BS11DRAFT_01968  
   #    score  bias  c-Evalue  i-Evalue hmmfrom  hmm to    alifrom  ali to    envfrom  env to     acc
 ---   ------ ----- --------- --------- ------- -------    ------- -------    ------- -------    ----
   1 !   15.4   0.0   2.4e-06   0.00039      49      88 ..     134     171 ..      83     177 .. 0.73

  Alignments for each domain:
  == domain 1  score: 15.4 bits;  conditional E-value: 2.4e-06
  apra_Neukirchen_a  49 vveletDiLiiGGGmagcgAAveakeakdlkvvlveKAai 88 
                        +  ++ +i++iGGG+ag  AA ++++a + kv l+eK+++
    BS11DRAFT_01968 134 I-PVSENIIVIGGGIAGLTAAKTLSKA-GKKVYLIEKSHV 171
                        3.25789***************99986.479******986 PP

>> BS11DRAFT_00672  
   #    score  bias  c-Evalue  i-Evalue hmmfrom  hmm to    alifrom  ali to    envfrom  env to     acc
 ---   ------ ----- --------- --------- ------- -------    ------- -------    ------- -------    ----
   1 !   14.4   0.0   4.7e-06   0.00076      47      85 ..     135     172 ..      89     174 .. 0.70
   2 ?   -2.8   0.0      0.75   1.2e+02     412     454 ..     540     579 ..     534     598 .. 0.73

  Alignments for each domain:
  == domain 1  score: 14.4 bits;  conditional E-value: 4.7e-06
  apra_Neukirchen_a  47 levveletDiLiiGGGmagcgAAveakeakdlkvvlveK 85 
                         +  e+e  +++iGGG+ag +AA+ +++  +lkv lve+
    BS11DRAFT_00672 135 DRYGEMEKSVMVIGGGVAGMFAALDLANM-GLKVYLVER 172
                        335678999****************9965.699999996 PP

  == domain 2  score: -2.8 bits;  conditional E-value: 0.75
  apra_Neukirchen_a 412 ynrmtTvkgLfaaGdvaGgsphkfvsGslaeGriAakaavkyi 454
                        y  +t  kg+f aG v G    k +  s+a+ r Aa aa++ +
    BS11DRAFT_00672 540 YPVETAAKGVFLAGCVQGP---KDIPESIAQSRAAASAAAALV 579
                        6678999********9884...556778888888888777766 PP

>> BS11DRAFT_00193  
   #    score  bias  c-Evalue  i-Evalue hmmfrom  hmm to    alifrom  ali to    envfrom  env to     acc
 ---   ------ ----- --------- --------- ------- -------    ------- -------    ------- -------    ----
   1 !   11.3   0.2   4.1e-05    0.0067      56      85 ..       9      37 ..       4      46 .. 0.91

  Alignments for each domain:
  == domain 1  score: 11.3 bits;  conditional E-value: 4.1e-05
  apra_Neukirchen_a 56 iLiiGGGmagcgAAveakeakdlkvvlveK 85
                       iL+iGGG +g  A +ea+e+ +++v++veK
    BS11DRAFT_00193  9 ILVIGGGFSGLTAGIEAAET-GAEVIIVEK 37
                       9****************985.589*****9 PP

>> BS11DRAFT_01826  
   #    score  bias  c-Evalue  i-Evalue hmmfrom  hmm to    alifrom  ali to    envfrom  env to     acc
 ---   ------ ----- --------- --------- ------- -------    ------- -------    ------- -------    ----
   1 ?   10.1   0.3   9.7e-05     0.016      50      74 ..       3      27 ..       1      38 [. 0.85
   2 ?   -2.9   0.1      0.84   1.3e+02     418     450 ..     361     390 ..     358     409 .. 0.72

  Alignments for each domain:
  == domain 1  score: 10.1 bits;  conditional E-value: 9.7e-05
  apra_Neukirchen_a 50 veletDiLiiGGGmagcgAAveake 74
                       +e + D++++G+G agc AA   ++
    BS11DRAFT_01826  3 KERDFDVIVVGAGHAGCEAAHACAK 27
                       56799***************98776 PP

  == domain 2  score: -2.9 bits;  conditional E-value: 0.84
  apra_Neukirchen_a 418 vkgLfaaGdvaGgsphkfvsGslaeGriAakaa 450
                        ++gL+ aG + G s+      + a+G +A+ +a
    BS11DRAFT_01826 361 IDGLYLAGQINGTSGYE---EAAAQGLMAGINA 390
                        79999999999999853...3555555555555 PP

>> BS11DRAFT_01375  
   #    score  bias  c-Evalue  i-Evalue hmmfrom  hmm to    alifrom  ali to    envfrom  env to     acc
 ---   ------ ----- --------- --------- ------- -------    ------- -------    ------- -------    ----
   1 ?    7.2   0.5   0.00074      0.12      57      86 ..       8      37 ..       2      40 .. 0.90
   2 ?   -0.3   0.1      0.14        22     218     234 ..     114     130 ..     109     138 .. 0.87
   3 ?   -1.2   0.1      0.25        40      54      70 ..     162     178 ..     135     189 .. 0.72

  Alignments for each domain:
  == domain 1  score: 7.2 bits;  conditional E-value: 0.00074
  apra_Neukirchen_a 57 LiiGGGmagcgAAveakeakdlkvvlveKA 86
                        iiG+G ag  AAve k +   +vv+ eK 
    BS11DRAFT_01375  8 GIIGAGPAGIAAAVECKVNGIDNVVIFEKT 37
                       59***************999889****996 PP

  == domain 2  score: -0.3 bits;  conditional E-value: 0.14
  apra_Neukirchen_a 218 enkfyvikakavivatG 234
                         +++ v kakavi+atG
    BS11DRAFT_01375 114 AGTYEVAKAKAVIIATG 130
                        5677899*********9 PP

  == domain 3  score: -1.2 bits;  conditional E-value: 0.25
  apra_Neukirchen_a  54 tDiLiiGGGmagcgAAv 70 
                          +L++GGG+ +   A+
    BS11DRAFT_01375 162 EKVLVVGGGNTAAELAC 178
                        569******87665444 PP


Internal pipeline statistics summary:
-------------------------------------
Query model(s):                            1  (670 nodes)
Target sequences:                       2096  (627011 residues searched)
Passed MSV filter:                        98  (0.0467557); expected 41.9 (0.02)
Passed bias filter:                       72  (0.0343511); expected 41.9 (0.02)
Passed Vit filter:                        23  (0.0109733); expected 2.1 (0.001)
Passed Fwd filter:                        13  (0.00620229); expected 0.0 (1e-05)
Initial search space (Z):               2096  [actual number of targets]
Domain search space  (domZ):              13  [number of targets reported over threshold]
# CPU time: 0.06u 0.00s 00:00:00.06 Elapsed: 00:00:00.04
# Mc/sec: 10455.29
//
[ok]
