# Supplementary material for: Sulfur disproportionation occurs globally across anoxic habitats and has multiple mechanisms of independent evolutionary origin
Source: ISME J. 2026 Mar 2;20(1):wrag042. doi: 10.1093/ismejo/wrag042 (PMC12998232; doi:10.1093/ismejo/wrag042)
Supplement: Sup_File_1_HMM_wrag042 [file sup_file_1_hmm_wrag042.zip › SupFile1_HMM/SupFile1c_results/apra_Neukirchen_a-hmm-061_Thermodesulfovibrio_aggregans_TGE-P1_GCF_001514535.txt]

# hmmsearch :: search profile(s) against a sequence database
# HMMER 3.4 (Aug 2023); http://hmmer.org/
# Copyright (C) 2023 Howard Hughes Medical Institute.
# Freely distributed under the BSD open source license.
# - - - - - - - - - - - - - - - - - - - - - - - - - - - - - - - - - - - -
# query HMM file:                  /Users/lukas/OneDrive/2023_Sulfur/20250723_HMM/profiles_all/apra_Neukirchen_a.hmm
# target sequence database:        /Users/lukas/OneDrive/2023_Sulfur/20250626_HMM/db_new/061_Thermodesulfovibrio_aggregans_TGE-P1_GCF_001514535.fas
# - - - - - - - - - - - - - - - - - - - - - - - - - - - - - - - - - - - -

Query:       apra_Neukirchen_a  [M=670]
Scores for complete sequences (score includes all domains):
   --- full sequence ---   --- best 1 domain ---    -#dom-
    E-value  score  bias    E-value  score  bias    exp  N  Sequence       Description
    ------- ------ -----    ------- ------ -----   ---- --  --------       -----------
   1.5e-275  912.3   1.0   1.6e-275  912.1   1.0    1.0  1  WP_059175793.1  adenylyl-sulfate reductase subunit alpha [The
    1.6e-32  109.1   0.1    4.5e-32  107.7   0.1    1.7  1  WP_082673495.1  succinate dehydrogenase flavoprotein subunit 
    2.4e-13   45.8   4.6    2.6e-12   42.4   4.6    2.4  1  WP_059176922.1  L-aspartate oxidase [Thermodesulfovibrio aggr
    7.9e-09   30.8   0.1    1.2e-06   23.7   0.1    2.1  2  WP_059177185.1  NAD(P)/FAD-dependent oxidoreductase [Thermode
    8.3e-08   27.5   2.2    0.00074   14.4   0.0    2.3  2  WP_059175643.1  NAD(P)/FAD-dependent oxidoreductase [Thermode
    3.9e-05   18.6   0.0    5.9e-05   18.0   0.0    1.2  1  WP_059175795.1  FAD-dependent oxidoreductase [Thermodesulfovi
    0.00014   16.8   0.0    0.00037   15.4   0.0    1.6  2  WP_082673560.1  CoB--CoM heterodisulfide reductase iron-sulfu
      0.002   13.0   1.1       0.18    6.5   0.1    3.0  3  WP_059175471.1  dihydrolipoyl dehydrogenase [Thermodesulfovib
     0.0037   12.1   0.1     0.0069   11.2   0.1    1.3  1  WP_059175794.1  CoB--CoM heterodisulfide reductase iron-sulfu
     0.0044   11.8   0.2      0.099    7.4   0.3    2.1  2  WP_059175872.1  NAD(P)-binding domain-containing protein [The
     0.0083   10.9   2.1     0.0066   11.3   0.2    1.8  2  WP_059176299.1  tRNA uridine-5-carboxymethylaminomethyl(34) s
  ------ inclusion threshold ------
      0.011   10.6   0.0      0.015   10.1   0.0    1.1  1  WP_059176428.1  CoB--CoM heterodisulfide reductase iron-sulfu


Domain annotation for each sequence (and alignments):
>> WP_059175793.1  adenylyl-sulfate reductase subunit alpha [Thermodesulfovibrio aggregans]
   #    score  bias  c-Evalue  i-Evalue hmmfrom  hmm to    alifrom  ali to    envfrom  env to     acc
 ---   ------ ----- --------- --------- ------- -------    ------- -------    ------- -------    ----
   1 !  912.1   1.0  9.8e-278  1.6e-275      45     626 ..      12     660 ..       1     662 [] 0.95

  Alignments for each domain:
  == domain 1  score: 912.1 bits;  conditional E-value: 9.8e-278
  apra_Neukirchen_a  45 kelevveletDiLiiGGGmagcgAAveake.ak..dlkvvlveKAaierSGavAaGlsAinaYigenetpedyvryvrkdlmgivReDLvld 133
                        +++e+v +etD+LiiGGGma+cgAA+ea + a+  ++kv++v+KAa++rSGavA+GlsAin+Yigen+ +edyvryvr+dlmgi+ReDLv+d
     WP_059175793.1  12 QKPETVVVETDLLIIGGGMAACGAAFEACRwATpkGIKVTMVDKAATDRSGAVAMGLSAINTYIGENK-VEDYVRYVRADLMGIIREDLVYD 102
                        5799**************************77799********************************9.*********************** PP

  apra_Neukirchen_a 134 iarhvdevvkkleewGLpil.kdenGk....................yvrrGkwqikInGesyKpivAeaakkal.......gv..evlnrv 195
                        ++rhvd++v+++eewGLpi+ k ++G                     + r+Gkwqi+InGesyK+ivAeaak al       ++  + ++rv
     WP_059175793.1 103 LGRHVDNSVHMFEEWGLPIWkKSDDGWsldgfqardqgkpklkdggvPCRSGKWQIMINGESYKVIVAEAAKAALeynrkalNIpqNHFERV 194
                        ********************66666669********************************************9998888877445599**** PP

  apra_Neukirchen_a 196 fitdllvd..ednrvaGAvgfsvrenkfyvikakavivatGGAagiyrprsvgegrgraWYppfntGsgyamgiraGAemttmEnrfvalRf 285
                        fi++l+ d  e nrvaGA+gfsvrenk+yv+kaka++ a GGA++++rprs+ eg+graWYp++n+Gsgy++g+ +GAemt+mEnrfv++Rf
     WP_059175793.1 195 FIVKLIKDakEANRVAGAIGFSVRENKVYVFKAKAILNASGGAVNVFRPRSTREGQGRAWYPVWNSGSGYYLGMSVGAEMTMMENRFVPARF 286
                        *********988******************************************************************************** PP

  apra_Neukirchen_a 286 KDtygPvgtiallvkakavnalgeeyee........elkkeYgkak..iptslRnyatleevkeGrgPiyldteealq....d......kel 357
                        KD+ygPvg+++l++kaka++alg++y++        +l+ +Ygk +  + t++Rn+++++ +++GrgPi+++t++a+q    +      k+l
     WP_059175793.1 287 KDGYGPVGAWFLFFKAKATDALGNDYCSketpefkdALQ-KYGKWAdaLGTAIRNHLMMQAMRQGRGPILMNTHTAMQelakQmdpkrlKHL 377
                        ***************************987775554444.584433357*****************************66651567788*** PP

  apra_Neukirchen_a 358 eeelwedfLdmaisqallwaeeniepekenvEiegtePyivGsHaacsGyWv....dl..........ynrmtTvkgLfaaGdvaGgsphkf 435
                        e+e+wedfLdm+isqa lwa++n+ep+k ++Ei++tePy++GsHa+c+G+Wv    d+          ynrm+Tv gLf+aGd++G+s+hkf
     WP_059175793.1 378 EAEAWEDFLDMCISQAGLWAANNVEPDKVPSEIMPTEPYLLGSHAGCAGFWVsgpgDIpgtpaewfwgYNRMSTVAGLFMAGDIVGASGHKF 469
                        ****************************************************7766559999****************************** PP

  apra_Neukirchen_a 436 vsGslaeGriAakaavkyildekdekpeldeeeveelkeeiykpletleekkkettagev.pnyitpeeleerlqkimdeYagGistnYetn 526
                        +sGs+aeGriAakaa+++ild+++++pel+ ++++el++eiy p+e +e++k+++t++ v p yi+p++++ rlqki deY gG+st+Y+t+
     WP_059175793.1 470 SSGSHAEGRIAAKAAIAFILDNASYTPELA-ANIDELVAEIYLPFEIYEKYKTYSTDPAVnPYYIRPNMYQARLQKIADEYFGGVSTWYMTS 560
                        *****************************9.9************************************************************ PP

  apra_Neukirchen_a 527 ekkLeialeklemLkedleklaAedlheLlrawElihRllvaeaviehllfRkEtRwpgyyeraDypelddenwkkfvnskydpetgeieii 618
                        ++++e +l+kl+ Lked+++laA++lheLlr+wE++hR l  ea+ +h+lfR+E+R+pgyy+r D+  +dd+nw++fvns ydp+t++++++
     WP_059175793.1 561 KTMIEEGLRKLQLLKEDAARLAAANLHELLRCWENYHRALSLEAHARHILFREESRYPGYYYRGDFDFVDDNNWRCFVNSVYDPATDTFTLK 652
                        ******************************************************************************************** PP

  apra_Neukirchen_a 619 krplvelv 626
                        k+p+v+++
     WP_059175793.1 653 KVPYVQII 660
                        *****998 PP

>> WP_082673495.1  succinate dehydrogenase flavoprotein subunit [Thermodesulfovibrio aggregans]
   #    score  bias  c-Evalue  i-Evalue hmmfrom  hmm to    alifrom  ali to    envfrom  env to     acc
 ---   ------ ----- --------- --------- ------- -------    ------- -------    ------- -------    ----
   1 !  107.7   0.1   2.7e-34   4.5e-32      48     626 ..       2     568 ..       1     577 [] 0.79

  Alignments for each domain:
  == domain 1  score: 107.7 bits;  conditional E-value: 2.7e-34
  apra_Neukirchen_a  48 evveletDiLiiGGGmagcgAAveakeakdlkvvlveKAaierSGavAa.GlsAinaYig..enetpedyvryvrkdlmgivReDLvldiar 136
                        e++++  D +iiG G agc AA+e  ++    v ++ K    rS + Aa G   i a +g  e+++pe +     k  + +  +D +  +  
     WP_082673495.1   2 EINKHYFDTVIIGSGLAGCRAAIECINHG--TVGVLSKLYPTRSHSTAAqG--GIGAALGneEEDSPEWHTYDTVKGSDFLGDQDAIEIMCY 89 
                        6778889*****************99866..67778898888887766423..4555555334455776666566666677789999999** PP

  apra_Neukirchen_a 137 hvdevvkkleewGLpilkdenGk................yvrrGkwqikInGesyKpivAeaakkalgvevlnrvfitdllvdednrvaGAv 212
                            ++ +le++G+p+ + ++Gk                +vrr  ++    G  +   + e+ +  +gv+ +++  ++d++v e+n v G +
     WP_082673495.1  90 DAIPTIIELEHMGVPFSRTKEGKiaqrrfgghtrefgkaPVRRACYSADRTGHAVLFALYEQSQL-KGVKFFQEFQVLDIVV-ENNAVQGII 179
                        ******************************************************99999999888.89**************.88******* PP

  apra_Neukirchen_a 213 gfsvrenkfyvikakavivatGGAagiyrprsvgegrgraWYppfntGsgyamgiraGAemttmEn.rfvalRfKDtygPvgtiallvkaka 303
                        ++++++++++v+++kavi+a GG  +i++  s+            +tG   +m +r+G  +  mE  +f ++ +      +   a + +   
     WP_082673495.1 180 AVNIKDGSIHVFESKAVIIASGGYGKIFKVTSNAY---------ASTGECLSMLFRQGLPLEDMEFfQFHPTGLYGLGILITEGARGEGGIL 262
                        *****************************999853.........489****************9953777877776666777788899999* PP

  apra_Neukirchen_a 304 vnalgeeyeeelkkeY...gkak.iptslRnyatleevkeGrgPiyldteealqdkeleeelwedfLdmaisqallwaeeniepekenvEie 391
                        +n +ge+++   ++ Y    k    p+ +   a+l+e++eGrg    d   + + ++ +++++e+ L +  +++ +++  +i+p++ ++ + 
     WP_082673495.1 263 INGKGERFM---ER-YaptIK-DlAPRDMVSRAILTEIREGRGIDGKDYVYL-DLRHIDRKILEERLPEITTFCKIYM--GIDPSEAPIPVV 346
                        *********...66.765433.3379****************9433333333.3477799999999999988888776..8*********** PP

  apra_Neukirchen_a 392 gtePyivGsH.aacsGyWv.dlynrmtTvkgLfaaGdvaGgsph.kfvsGs......laeGriAakaavkyildekdekpeldeeeveelke 474
                        +t  y +G+  +   G    d+    + v gL+aaG++a  s h     G+      ++ Gr A+kaa + +++   +k ++++e+++ +  
     WP_082673495.1 347 PTAHYAMGGIpTDIDGRVLrDI--DGSVVYGLYAAGECACVSVHgANRLGCnslldtVVFGRRAGKAASSTLKTA--QKGKVKKERISLI-- 432
                        *********7255566655555..8899*********99988763233344223222466777777777777643..3345554444433.. PP

  apra_Neukirchen_a 475 eiykpletleekkkettagevpnyitpeeleerlqkimdeYagGistnYetnekkLeialeklemLkedleklaAed.....lheLlrawEl 561
                             +++++++k    ++      t+ ++++ lq  m + +    + ++t e+ L+  le+++ Lke+ ++++ +d       eLl+a El
     WP_082673495.1 433 --ADCIKMIRNSK---GRE------TVASVRKDLQAAMMDKC----SVFRT-EEGLKEVLEEIKNLKERYKEISITDksttfNTELLEAIEL 508
                        ..33333355554...223......56788888988776655....45665.679*****************999883333347******** PP

  apra_Neukirchen_a 562 ihRllvaeaviehllfRkEtRwpgyyeraDypelddenwkkfvnskydpetgeieiikrplvelv 626
                         h l+ +e+++   l R E+R  g ++r Dyp++ddenw k++   ++ +++ i+++ +p+ +++
     WP_082673495.1 509 GHMLTLSEVIVSSALQRTESR--GAHYREDYPKRDDENWLKHTFA-FQ-TDKGITFKFKPV-KIT 568
                        *********************..8889**************9999.54.677788888887.444 PP

>> WP_059176922.1  L-aspartate oxidase [Thermodesulfovibrio aggregans]
   #    score  bias  c-Evalue  i-Evalue hmmfrom  hmm to    alifrom  ali to    envfrom  env to     acc
 ---   ------ ----- --------- --------- ------- -------    ------- -------    ------- -------    ----
   1 !   42.4   4.6   1.6e-14   2.6e-12      51     455 ..       4     402 ..       1     523 [. 0.75

  Alignments for each domain:
  == domain 1  score: 42.4 bits;  conditional E-value: 1.6e-14
  apra_Neukirchen_a  51 eletDiLiiGGGmagcgAAveakeakdlkvvlveKA.aierSGavAaGlsAinaYigenetpedyvryvrkdlmgivReDLvldiarhvdev 141
                        ++ tD LiiG G+ag  AA+e+ ++ +  v+++ K   +e S   A+G  A+   + +++++  + +   k  +g++ e+ v  +  +  e 
     WP_059176922.1   4 TIYTDYLIIGSGVAGLRAAIELGKKGN--VIVATKDlPTESSTEYAQGGVAVA--LSDEDEIGIHFEDTIKAGDGLCNEEAVRVLVSEGPER 91 
                        578*******************99774..555555415788899****99975..454445888888888889*********9999999999 PP

  apra_Neukirchen_a 142 vkkleewGLpilkdenGk.......yvrrGkwqikInGes....yKpivAeaakkalgvevlnrvfitdllvdednrvaGAvgfsvrenkfy 222
                        + +l +wG  + k  +G+         ++ k+ ++ +G+s    +  ++ +++++  +v      +++dl++ e+++++GA+   ++ +k+ 
     WP_059176922.1  92 IIELINWGAEFDK--EGSrlaftleAAHSRKRILHAHGDStgreIERVLINKVSTLDRVIKASFTMAVDLII-EEGKCIGALL--LKGDKII 178
                        99999***99977..465578888777777777788877522227788888888877666667788999999.77******86..5788999 PP

  apra_Neukirchen_a 223 vikakavivatGGAagiyrprsvgegrgraWYppfntGsgyamgiraGAemttmE.nrfvalRfKDtygPv...gtiallvkakavnalgee 310
                         + +ka+++atGGA ++y    +         p   tG g+am++raGA +  mE ++f ++ +     P       + + +a+  n +gee
     WP_059176922.1 179 KCFSKATVLATGGAGQVYSRTTN---------PKVCTGDGMAMAFRAGAYLKDMEfVQFHPTALYAQEVPAfllSEAMRGEGARLRNIHGEE 261
                        999***************75444.........889*******************94477777776666665112445566789********* PP

  apra_Neukirchen_a 311 yeeelkkeY...gkakiptslRnyatleevkeGrg.PiyldteealqdkeleeelwedfLdmaisqallwaeeniepekenvEiegtePyiv 398
                        ++   k+ Y   g+   p+ +    +++e+ + +   +yld +++      ++e +++     +++  + +  n +++k+ + + ++  +i+
     WP_059176922.1 262 FM---KN-YhplGEL-APRDVVSRSIISEMVRTKAtHVYLDMTHL------DAEFIKKR---FPTIYSTCLRFNFDITKHWIPVSPAAHFIM 339
                        **...66.6544545.59999999999999877751577777777......55544433...366666777789****************** PP

  apra_Neukirchen_a 399 GsHaacsGyWvdlynrmtTvkgLfaaGdvaGgs...phkfvsGslaeGri....Aakaavkyi......l 455
                        G+  +      d+   +t ++gLfaaG+va      +++  s sl eG +    Aa  a++y+       
     WP_059176922.1 340 GGVET------DT-LGRTNIEGLFAAGEVACTGvhgANRLASNSLLEGLVygyrAACGAIQYVegsqdkF 402
                        *9999......99.999***********985421124577777777776533335566666664322220 PP

>> WP_059177185.1  NAD(P)/FAD-dependent oxidoreductase [Thermodesulfovibrio aggregans]
   #    score  bias  c-Evalue  i-Evalue hmmfrom  hmm to    alifrom  ali to    envfrom  env to     acc
 ---   ------ ----- --------- --------- ------- -------    ------- -------    ------- -------    ----
   1 !   23.7   0.1     7e-09   1.2e-06      52      86 ..       5      39 ..       1      47 [. 0.90
   2 !    5.1   0.0    0.0029      0.48     412     431 ..     420     439 ..     392     458 .. 0.76

  Alignments for each domain:
  == domain 1  score: 23.7 bits;  conditional E-value: 7e-09
  apra_Neukirchen_a 52 letDiLiiGGGmagcgAAveakeakdlkvvlveKA 86
                        + D++i+G+G ag +AA+e+ +++ lkv++veK 
     WP_059177185.1  5 NKYDVIIVGAGPAGIFAALEITNNSPLKVLIVEKG 39
                       478*******************************7 PP

  == domain 2  score: 5.1 bits;  conditional E-value: 0.0029
  apra_Neukirchen_a 412 ynrmtTvkgLfaaGdvaGgs 431
                         + +t +++LfaaGd+aG s
     WP_059177185.1 420 KQLETEIENLFAAGDGAGVS 439
                        467899************76 PP

>> WP_059175643.1  NAD(P)/FAD-dependent oxidoreductase [Thermodesulfovibrio aggregans]
   #    score  bias  c-Evalue  i-Evalue hmmfrom  hmm to    alifrom  ali to    envfrom  env to     acc
 ---   ------ ----- --------- --------- ------- -------    ------- -------    ------- -------    ----
   1 !   12.6   0.5   1.5e-05    0.0026      54      95 ..       5      43 ..       1      70 [. 0.86
   2 !   14.4   0.0   4.4e-06   0.00074     410     458 ..     259     305 ..     213     312 .. 0.70

  Alignments for each domain:
  == domain 1  score: 12.6 bits;  conditional E-value: 1.5e-05
  apra_Neukirchen_a 54 tDiLiiGGGmagcgAAveakeakdlkvvlveKAaierSGavA 95
                        D++iiGGG ag  A +  ++a+ lk v+++K+++   Ga+A
     WP_059175643.1  5 YDVIIIGGGPAGLTAGIYSARAN-LKTVVLDKSKT--AGALA 43
                       5***************9988765.99999***975..57776 PP

  == domain 2  score: 14.4 bits;  conditional E-value: 4.4e-06
  apra_Neukirchen_a 410 dlynrmtTvkgLfaaGdvaGgsphkfvsGslaeGriAakaavkyildek 458
                        d    +t ++g+faaGdva    ++ v  ++a+G iAa +a kyi+ ++
     WP_059175643.1 259 D-NFMQTNIQGVFAAGDVASPHTRQ-VVIACAQGAIAALSAEKYIRGRS 305
                        3.357899**********8766666.556889************97554 PP

>> WP_059175795.1  FAD-dependent oxidoreductase [Thermodesulfovibrio aggregans]
   #    score  bias  c-Evalue  i-Evalue hmmfrom  hmm to    alifrom  ali to    envfrom  env to     acc
 ---   ------ ----- --------- --------- ------- -------    ------- -------    ------- -------    ----
   1 !   18.0   0.0   3.5e-07   5.9e-05      44      85 ..     120     164 ..      82     166 .. 0.74

  Alignments for each domain:
  == domain 1  score: 18.0 bits;  conditional E-value: 3.5e-07
  apra_Neukirchen_a  44 k....kelevveletDiLiiGGGmagcgAAveakeakdlkvvlveK 85 
                        +     e+ v+e++  iL++GGG++g  AA+ea++a  ++v +veK
     WP_059175795.1 120 QkgevPEPYVIEITKSILVVGGGISGMTAALEAARAG-YDVFIVEK 164
                        1333345779999********************9875.89999998 PP

>> WP_082673560.1  CoB--CoM heterodisulfide reductase iron-sulfur subunit A family protein [Thermodesulfovibrio aggregan
   #    score  bias  c-Evalue  i-Evalue hmmfrom  hmm to    alifrom  ali to    envfrom  env to     acc
 ---   ------ ----- --------- --------- ------- -------    ------- -------    ------- -------    ----
   1 !   15.4   0.0   2.2e-06   0.00037      49      85 ..     137     172 ..      90     174 .. 0.72
   2 ?   -2.3   0.0      0.52        87     412     455 ..     540     580 ..     530     599 .. 0.75

  Alignments for each domain:
  == domain 1  score: 15.4 bits;  conditional E-value: 2.2e-06
  apra_Neukirchen_a  49 vveletDiLiiGGGmagcgAAveakeakdlkvvlveK 85 
                           +e  +Li+GGG+ag +AA+ +++  +lkv lve+
     WP_082673560.1 137 YGDMEKSVLIVGGGIAGMFAALDLANM-GLKVYLVER 172
                        4457899****************9965.699999996 PP

  == domain 2  score: -2.3 bits;  conditional E-value: 0.52
  apra_Neukirchen_a 412 ynrmtTvkgLfaaGdvaGgsphkfvsGslaeGriAakaavkyil 455
                        y  +t+ +g+f aG v G    k +  s+a++r Aa aa++ i 
     WP_082673560.1 540 YPVETSARGVFIAGCVQGP---KDIPESIAQARAAASAAAALII 580
                        67789999*******9884...5677888999999888888774 PP

>> WP_059175471.1  dihydrolipoyl dehydrogenase [Thermodesulfovibrio aggregans]
   #    score  bias  c-Evalue  i-Evalue hmmfrom  hmm to    alifrom  ali to    envfrom  env to     acc
 ---   ------ ----- --------- --------- ------- -------    ------- -------    ------- -------    ----
   1 ?    2.4   0.1     0.019       3.1      58      87 ..       5      33 ..       2      55 .. 0.87
   2 ?    0.9   0.0     0.055       9.2      48      84 ..     147     182 ..     107     183 .. 0.76
   3 !    6.5   0.1    0.0011      0.18     413     454 ..     272     311 ..     257     347 .. 0.83

  Alignments for each domain:
  == domain 1  score: 2.4 bits;  conditional E-value: 0.019
  apra_Neukirchen_a 58 iiGGGmagcgAAveakeakdlkvvlveKAa 87
                       +iGGG ag ++A+ +++ ++++v l+eK +
     WP_059175471.1  5 VIGGGPAGYVSALVLRR-SGAEVFLIEKEE 33
                       8************9987.568999999965 PP

  == domain 2  score: 0.9 bits;  conditional E-value: 0.055
  apra_Neukirchen_a  48 evveletDiLiiGGGmagcgAAveakeakdlkvvlve 84 
                        + +++   i iiG+G+ gc  A+  +   + kv+lve
     WP_059175471.1 147 NLKKIPQSITIIGAGAIGCEFAWIFHL-MGSKVTLVE 182
                        567788899**********99986654.345666665 PP

  == domain 3  score: 6.5 bits;  conditional E-value: 0.0011
  apra_Neukirchen_a 413 nrmtTvkgLfaaGdvaGgsphkfvsGslaeGriAakaavkyi 454
                        + + +v+ +faaGdv Gg    +v  ++ e+++Aak+a+   
     WP_059175471.1 272 KMQCSVEDVFAAGDVTGGWLLAHV--AYREAEVAAKNAMGHN 311
                        66789**************99999..7999999**9998665 PP

>> WP_059175794.1  CoB--CoM heterodisulfide reductase iron-sulfur subunit A family protein [Thermodesulfovibrio aggregan
   #    score  bias  c-Evalue  i-Evalue hmmfrom  hmm to    alifrom  ali to    envfrom  env to     acc
 ---   ------ ----- --------- --------- ------- -------    ------- -------    ------- -------    ----
   1 !   11.2   0.1   4.1e-05    0.0069      56      85 ..      10      38 ..       3      47 .. 0.91

  Alignments for each domain:
  == domain 1  score: 11.2 bits;  conditional E-value: 4.1e-05
  apra_Neukirchen_a 56 iLiiGGGmagcgAAveakeakdlkvvlveK 85
                       +L+iGGG +g  A +ea+e+ +++v++veK
     WP_059175794.1 10 VLVIGGGFSGLTAGIEAAET-GAEVIIVEK 38
                       8****************985.589*****9 PP

>> WP_059175872.1  NAD(P)-binding domain-containing protein [Thermodesulfovibrio aggregans]
   #    score  bias  c-Evalue  i-Evalue hmmfrom  hmm to    alifrom  ali to    envfrom  env to     acc
 ---   ------ ----- --------- --------- ------- -------    ------- -------    ------- -------    ----
   1 !    7.4   0.3   0.00059     0.099      56      85 ..       5      34 ..       1      36 [. 0.90
   2 ?    2.1   0.0     0.024       3.9      51      72 ..     157     178 ..     109     185 .. 0.76

  Alignments for each domain:
  == domain 1  score: 7.4 bits;  conditional E-value: 0.00059
  apra_Neukirchen_a 56 iLiiGGGmagcgAAveakeakdlkvvlveK 85
                       + i+G+G ag  AAve+k +   +vv+ eK
     WP_059175872.1  5 VSIVGAGPAGLAAAVELKANGIKEVVVFEK 34
                       67*****************99999**9999 PP

  == domain 2  score: 2.1 bits;  conditional E-value: 0.024
  apra_Neukirchen_a  51 eletDiLiiGGGmagcgAAvea 72 
                          +  iL++GGG+++  +A+ +
     WP_059175872.1 157 PKNEKILVVGGGNSAVETACAL 178
                        45668**********9998765 PP

>> WP_059176299.1  tRNA uridine-5-carboxymethylaminomethyl(34) synthesis enzyme MnmG [Thermodesulfovibrio aggregans]
   #    score  bias  c-Evalue  i-Evalue hmmfrom  hmm to    alifrom  ali to    envfrom  env to     acc
 ---   ------ ----- --------- --------- ------- -------    ------- -------    ------- -------    ----
   1 !   11.3   0.2     4e-05    0.0066      51      74 ..       4      27 ..       1      39 [. 0.85
   2 ?   -2.8   0.1      0.73   1.2e+02     418     433 ..     361     376 ..     357     399 .. 0.73

  Alignments for each domain:
  == domain 1  score: 11.3 bits;  conditional E-value: 4e-05
  apra_Neukirchen_a 51 eletDiLiiGGGmagcgAAveake 74
                       e + Di++iG+G agc AA   ++
     WP_059176299.1  4 EKDFDIIVIGAGHAGCEAAHACAK 27
                       6799***************98776 PP

  == domain 2  score: -2.8 bits;  conditional E-value: 0.73
  apra_Neukirchen_a 418 vkgLfaaGdvaGgsph 433
                        ++gL+ aG + G s+ 
     WP_059176299.1 361 IEGLYLAGQINGTSGY 376
                        89**********9985 PP

>> WP_059176428.1  CoB--CoM heterodisulfide reductase iron-sulfur subunit A family protein [Thermodesulfovibrio aggregan
   #    score  bias  c-Evalue  i-Evalue hmmfrom  hmm to    alifrom  ali to    envfrom  env to     acc
 ---   ------ ----- --------- --------- ------- -------    ------- -------    ------- -------    ----
   1 ?   10.1   0.0     9e-05     0.015      54      85 ..     138     168 ..      87     171 .. 0.76

  Alignments for each domain:
  == domain 1  score: 10.1 bits;  conditional E-value: 9e-05
  apra_Neukirchen_a  54 tDiLiiGGGmagcgAAveakeakdlkvvlveK 85 
                         +++i+GGG+ag  AAv +++a   kv l+e+
     WP_059176428.1 138 DEVMIVGGGIAGLKAAVSLSKAG-RKVYLIER 168
                        479****************9864.67888776 PP


Internal pipeline statistics summary:
-------------------------------------
Query model(s):                            1  (670 nodes)
Target sequences:                       1997  (614928 residues searched)
Passed MSV filter:                       116  (0.0580871); expected 39.9 (0.02)
Passed bias filter:                       83  (0.0415623); expected 39.9 (0.02)
Passed Vit filter:                        24  (0.012018); expected 2.0 (0.001)
Passed Fwd filter:                        12  (0.00600901); expected 0.0 (1e-05)
Initial search space (Z):               1997  [actual number of targets]
Domain search space  (domZ):              12  [number of targets reported over threshold]
# CPU time: 0.06u 0.00s 00:00:00.06 Elapsed: 00:00:00.04
# Mc/sec: 9649.53
//
[ok]
