# Supplementary material for: Sulfur disproportionation occurs globally across anoxic habitats and has multiple mechanisms of independent evolutionary origin
Source: ISME J. 2026 Mar 2;20(1):wrag042. doi: 10.1093/ismejo/wrag042 (PMC12998232; doi:10.1093/ismejo/wrag042)
Supplement: Sup_File_1_HMM_wrag042 [file sup_file_1_hmm_wrag042.zip › SupFile1_HMM/SupFile1c_results/apra_Neukirchen_a-hmm-062_Thermodesulfovibrio_thiophilus_TDV_GCF_000423865.txt]

# hmmsearch :: search profile(s) against a sequence database
# HMMER 3.4 (Aug 2023); http://hmmer.org/
# Copyright (C) 2023 Howard Hughes Medical Institute.
# Freely distributed under the BSD open source license.
# - - - - - - - - - - - - - - - - - - - - - - - - - - - - - - - - - - - -
# query HMM file:                  /Users/lukas/OneDrive/2023_Sulfur/20250723_HMM/profiles_all/apra_Neukirchen_a.hmm
# target sequence database:        /Users/lukas/OneDrive/2023_Sulfur/20250626_HMM/db_new/062_Thermodesulfovibrio_thiophilus_TDV_GCF_000423865.fas
# - - - - - - - - - - - - - - - - - - - - - - - - - - - - - - - - - - - -

Query:       apra_Neukirchen_a  [M=670]
Scores for complete sequences (score includes all domains):
   --- full sequence ---   --- best 1 domain ---    -#dom-
    E-value  score  bias    E-value  score  bias    exp  N  Sequence       Description
    ------- ------ -----    ------- ------ -----   ---- --  --------       -----------
   2.2e-271  898.4   0.5   2.5e-271  898.2   0.5    1.0  1  WP_028844960.1  adenylyl-sulfate reductase subunit alpha [The
    1.6e-27   92.5   0.0    6.1e-27   90.6   0.0    1.8  1  WP_028845338.1  succinate dehydrogenase flavoprotein subunit 
    5.1e-16   54.5   0.8    3.7e-12   41.8   0.1    2.3  2  WP_239639016.1  L-aspartate oxidase [Thermodesulfovibrio thio
    5.4e-10   34.6   0.1    1.5e-07   26.5   0.1    2.2  2  WP_038065456.1  NAD(P)/FAD-dependent oxidoreductase [Thermode
    4.6e-08   28.2   0.2     0.0012   13.7   0.0    2.2  2  WP_028844293.1  NAD(P)/FAD-dependent oxidoreductase [Thermode
    2.7e-05   19.1   0.0      4e-05   18.5   0.0    1.2  1  WP_028844198.1  4Fe-4S binding protein [Thermodesulfovibrio t
    3.4e-05   18.7   0.0      5e-05   18.2   0.0    1.1  1  WP_028844962.1  FAD-dependent oxidoreductase [Thermodesulfovi
    0.00031   15.6   0.8      0.049    8.3   0.0    3.1  3  WP_028845084.1  dihydrolipoyl dehydrogenase [Thermodesulfovib
     0.0014   13.5   0.0      0.003   12.3   0.0    1.5  2  WP_083962607.1  CoB--CoM heterodisulfide reductase iron-sulfu
     0.0017   13.1   2.3      0.021    9.6   1.8    2.2  2  WP_051179176.1  NAD(P)-binding domain-containing protein [The
     0.0018   13.0   0.1     0.0018   13.0   0.1    1.7  2  WP_028844638.1  tRNA uridine-5-carboxymethylaminomethyl(34) s
     0.0049   11.6   0.1     0.0076   11.0   0.1    1.1  1  WP_028844961.1  CoB--CoM heterodisulfide reductase iron-sulfu
  ------ inclusion threshold ------
      0.021    9.5   0.1      0.029    9.1   0.1    1.1  1  WP_028845598.1  NAD(P)/FAD-dependent oxidoreductase [Thermode


Domain annotation for each sequence (and alignments):
>> WP_028844960.1  adenylyl-sulfate reductase subunit alpha [Thermodesulfovibrio thiophilus]
   #    score  bias  c-Evalue  i-Evalue hmmfrom  hmm to    alifrom  ali to    envfrom  env to     acc
 ---   ------ ----- --------- --------- ------- -------    ------- -------    ------- -------    ----
   1 !  898.2   0.5  1.7e-273  2.5e-271      45     626 ..      12     660 ..       1     662 [] 0.95

  Alignments for each domain:
  == domain 1  score: 898.2 bits;  conditional E-value: 1.7e-273
  apra_Neukirchen_a  45 kelevveletDiLiiGGGmagcgAAveake.ak..dlkvvlveKAaierSGavAaGlsAinaYigenetpedyvryvrkdlmgivReDLvld 133
                        ++++vve+etD+LiiGGGm++cgAA+ea++ a+  ++kv+lv+KAa++rSGavA+GlsAin+Yigen+ + dyv+yvr+dlmgi+ReDLv+d
     WP_028844960.1  12 QRPDVVEVETDFLIIGGGMSACGAAYEAARwATpkGIKVTLVDKAAMDRSGAVAMGLSAINTYIGENK-VVDYVKYVRADLMGIIREDLVYD 102
                        57899*************************77799********************************9.*********************** PP

  apra_Neukirchen_a 134 iarhvdevvkkleewGLpil.kdenGk....................yvrrGkwqikInGesyKpivAeaakkal.........gvevlnrv 195
                        ++rhvd++v+++eewGLpi+ k ++G                     + r+Gkwqi+InGesyK+ivAeaak al          +++++rv
     WP_028844960.1 103 LGRHVDDSVHLFEEWGLPIWkKGDDGFsldgfqardagkpslkeggvPCRSGKWQIMINGESYKVIVAEAAKAALefnrkatgqAQNLYERV 194
                        ********************55566669*********************************************9999999886444****** PP

  apra_Neukirchen_a 196 fitdllvd..ednrvaGAvgfsvrenkfyvikakavivatGGAagiyrprsvgegrgraWYppfntGsgyamgiraGAemttmEnrfvalRf 285
                        fi++ll d  e nrvaGA+gfsvrenk+y++kaka++ a+GGA++++rprs+ eg+graWYp++n+Gsgy++gi +GAemt+mEnrfv++Rf
     WP_028844960.1 195 FIVKLLKDakEPNRVAGAIGFSVRENKIYLFKAKAILAACGGAVNVFRPRSSREGQGRAWYPVWNSGSGYYLGIMVGAEMTMMENRFVPARF 286
                        *********966******************************************************************************** PP

  apra_Neukirchen_a 286 KDtygPvgtiallvkakavnalgeeyee....elkk.....eY..gkak.iptslRnyatleevkeGrgPiyldteealq....d......k 355
                        KD+ygPvg+++l++kaka+n+lge+y++    e        +Y    a+ + ts+Rn+++++ +keG+gPi+++t+ a+q    +      k
     WP_028844960.1 287 KDGYGPVGAWFLFFKAKATNSLGEDYCSkdtkE--FkdavqKYgkW-AEaLGTSIRNHLMMQSMKEGKGPIMMNTHIAMQelakQmdakrlK 375
                        ***************************965551..04466668532.2358*****************************66651557788* PP

  apra_Neukirchen_a 356 eleeelwedfLdmaisqallwaeeniepekenvEiegtePyivGsHaacsGyWv....dl..........ynrmtTvkgLfaaGdvaGgsph 433
                        +le+e+wedfLdm+i+qa lwa+ n+ep+k ++Ei++tePy++GsH++c+G+Wv    d+          ynrm+TvkgLf+aGd++G+s+h
     WP_028844960.1 376 HLEAEAWEDFLDMCIGQAGLWAAYNVEPDKVPSEIMPTEPYLLGSHSGCAGFWVsgpgDIpgtpaewfwgYNRMSTVKGLFMAGDIVGASGH 467
                        ******************************************************7766559999**************************** PP

  apra_Neukirchen_a 434 kfvsGslaeGriAakaavkyildekdekpeldeeeveelkeeiykpletleekkkettagev.pnyitpeeleerlqkimdeYagGistnYe 524
                        kf+sGs+aeGriAakaa+++ild++ ++p+++ e+ ++l++e+y p+e +e++k+++++++v p yi+p++++ rlqki deY gG+ t+Y+
     WP_028844960.1 468 KFSSGSHAEGRIAAKAAIAFILDNAGYSPAIA-EDPNALAAELYLPFELYEKYKTYSVDPKVnPYYIRPDMYQARLQKIADEYFGGCGTWYM 558
                        *******************************9.999******************************************************** PP

  apra_Neukirchen_a 525 tnekkLeialeklemLkedleklaAedlheLlrawElihRllvaeaviehllfRkEtRwpgyyeraDypelddenwkkfvnskydpetgeie 616
                        t++++++ +l+kl++Lked+ +laA++lheLlr+wE++hR+l  ea+ +h+lfR+E+R+pgyy+r Dy  +dd+nw+ fvns ydp++++++
     WP_028844960.1 559 TSKTMIAEGLNKLQFLKEDALRLAASNLHELLRCWENVHRTLSLEAHARHILFREESRYPGYYYRGDYDFVDDNNWRAFVNSVYDPASDTFT 650
                        ******************************************************************************************** PP

  apra_Neukirchen_a 617 iikrplvelv 626
                        ++k+p+v+++
     WP_028844960.1 651 LKKVPYVQIF 660
                        ******9987 PP

>> WP_028845338.1  succinate dehydrogenase flavoprotein subunit [Thermodesulfovibrio thiophilus]
   #    score  bias  c-Evalue  i-Evalue hmmfrom  hmm to    alifrom  ali to    envfrom  env to     acc
 ---   ------ ----- --------- --------- ------- -------    ------- -------    ------- -------    ----
   1 !   90.6   0.0   4.2e-29   6.1e-27      48     616 ..       2     559 ..       1     576 [. 0.81

  Alignments for each domain:
  == domain 1  score: 90.6 bits;  conditional E-value: 4.2e-29
  apra_Neukirchen_a  48 evveletDiLiiGGGmagcgAAveakeakdlkvvlveKAaierSGavAa.GlsAinaYig..enetpedyvryvrkdlmgivReDLvldiar 136
                        e++++  D +iiG G ag  A++e  ++    v ++ K    rS + Aa G   i a +g  e ++pe +     k  + +  +D +  +  
     WP_028845338.1   2 EINKHYFDTVIIGSGLAGLRASIECVKHG--TVAVLSKLYPTRSHSTAAqG--GIGAALGneEPDNPEWHTYDTVKGSDFLGDQDAIEIMCY 89 
                        6778889******************9876..67788899999988766423..455555533444466666555556666778999999999 PP

  apra_Neukirchen_a 137 hvdevvkkleewGLpilkdenGk................yvrrGkwqikInGesyKpivAeaakkalgvevlnrvfitdllvdednrvaGAv 212
                            ++ +le++G+p+ +  +Gk                +vrr  ++    G  +   + e+ +  +gv+ +++  ++d+++ e+n v G +
     WP_028845338.1  90 DAIPTIIELEHMGVPFSRTPEGKiaqrrfgghtrdfgaaPVRRACYSADRTGHAVLFALYEQGQL-NGVRFFQEFQVLDIVI-ENNAVQGII 179
                        999***************9***********************************99999999988.889*************.88******* PP

  apra_Neukirchen_a 213 gfsvrenkfyvikakavivatGGAagiyrprsvgegrgraWYppfntGsgyamgiraGAemttmEn.rfvalRfKDtygPvgtiallvkaka 303
                         +++++++++v+++ka i+a GG  +i++  s+            +tG   +m +++G  +  mE  +f ++ +      +   a + +   
     WP_028845338.1 180 TMNIKNGSIHVFESKALIIASGGFGKIFKVTSNAY---------ASTGECLSMLFKQGYPLEDMEFfQFHPTGLYGLGILITEGARGEGGIL 262
                        *****************************999853.........489*****************953788887776666777888899999* PP

  apra_Neukirchen_a 304 vnalgeeyeeelkkeY...gkak.iptslRnyatleevkeGrgPiyldteealqdkeleeelwedfLdmaisqallwaeeniepekenvEie 391
                        +n +ge+++   ++ Y    k    p+ +   a+l+e++eGrg    d   + + ++ +++++e+ L +  +++ +++  +i+p+k ++ + 
     WP_028845338.1 263 INGNGERFM---ER-YaptIK-DlAPRDMVSRAILTEIREGRGIDGKDYVYL-DLRHIDKKILEERLPEITTFCKIYL--GIDPSKAPIPVV 346
                        *********...66.765433.3379****************9433333333.3477799999999999999998887..89********** PP

  apra_Neukirchen_a 392 gtePyivGsH.aacsGyWvdlynrmtTvkgLfaaGdvaGgsph.kfvsGs......laeGriAakaavkyildekdekpeldeeeveelkee 475
                        +t  y +G+  + + G   +     + ++gL+aaG++a  s h     G+      ++ Gr A+k+a++ i++ k  k+++++e+++++++ 
     WP_028845338.1 347 PTAHYAMGGIpTDVDGRVLKD-VDGSVIEGLYAAGECACVSVHgANRLGCnslldtVVFGRRAGKSAISIIKSAK--KNRVKKERIQNIIDC 435
                        *********724555665544.58899*********99888773234465333333688************8664..458887888877777 PP

  apra_Neukirchen_a 476 iykpletleekkkettagevpnyitpeeleerlqkimdeYagGistnYetnekkLeialeklemLkedleklaAed.....lheLlrawEli 562
                        i      +++++    ++      ++ ++++ lqk m + +      +  +e+ L+  l++++ +ke+ ++++ +d       eLl a El 
     WP_028845338.1 436 ISM----IKNSN---GRE------NVASIKQDLQKNMMDKCSV----F-RKEEDLKELLDEINDIKERYKEISITDrsntfNTELLDAVELG 509
                        766....44443...233......5688999999977665543....3.46899******************999833333469******** PP

  apra_Neukirchen_a 563 hRllvaeaviehllfRkEtRwpgyyeraDypelddenwkkfvnskydpetgeie 616
                        h ++ +e+++   l R E+R  g + r Dyp++ddenw k++   ++ +++ i 
     WP_028845338.1 510 HMITLSEVIVSCALQRTESR--GAHCREDYPKRDDENWLKHTFV-FQ-TEKGIL 559
                        ********************..999*************998877.44.333344 PP

>> WP_239639016.1  L-aspartate oxidase [Thermodesulfovibrio thiophilus]
   #    score  bias  c-Evalue  i-Evalue hmmfrom  hmm to    alifrom  ali to    envfrom  env to     acc
 ---   ------ ----- --------- --------- ------- -------    ------- -------    ------- -------    ----
   1 !   10.9   0.1   5.5e-05     0.008      50      79 ..       5      34 ..       1      59 [. 0.83
   2 !   41.8   0.1   2.5e-14   3.7e-12     172     469 ..     133     410 ..     102     438 .. 0.78

  Alignments for each domain:
  == domain 1  score: 10.9 bits;  conditional E-value: 5.5e-05
  apra_Neukirchen_a 50 veletDiLiiGGGmagcgAAveakeakdlk 79
                       ++++tD LiiG G+ag  A++e+ ++ ++ 
     WP_239639016.1  5 ETIHTDYLIIGSGVAGLRASIELCSKGNVL 34
                       5689******************99866544 PP

  == domain 2  score: 41.8 bits;  conditional E-value: 2.5e-14
  apra_Neukirchen_a 172 GesyKpivAeaakkalgvevlnrvfitdllvdednrvaGAvgfsvrenkfyvikakavivatGGAagiyrprsvgegrgraWYppfntGsgy 263
                        G ++  ++ +++++  +++     +++dl+v e++r++GA+   +r +++  + +ka+i+atGGA ++y    +         p   tG g+
     WP_239639016.1 133 GREIERVLIKKVSTMRKIKKASFAMAVDLIV-EEGRCIGALL--LRGKEIIKCFSKATILATGGAGQVYSRTTN---------PRVITGDGM 212
                        677888999999998888999999*******.77*****975..6888999999***************74444.........7889***** PP

  apra_Neukirchen_a 264 amgiraGAemttmEnrfvalRfKDtygPvgtiallv......kakavnalgeeyeeelkkeY...gkakiptslRnyatleevkeGr.gPiy 345
                        am++raG  +  mE  fv       y+P    +ll       +a   n +ge ++   k+ Y   g+   p+ +   a+++e+ + +   +y
     WP_239639016.1 213 AMAFRAGGYLKDME--FVQFHPTALYAPGIPAFLLSeamrgeGAILRNINGETFM---KN-YhplGEL-APRDVVSRAIVSEMIKTQsTHVY 297
                        **********9887..8888889999997666666511111145678********...66.6544545.59999999999999665515688 PP

  apra_Neukirchen_a 346 ldteealqdkeleeelwedfLdm.aisqallwaeeniepekenvEiegtePyivGsHaacsGyWvdlynrmtTvkgLfaaGdvaGgs...ph 433
                        ld +++           e fL+   +++  + ++ n +++k+ + + ++  +i+G+  +      d+ + +t ++gLfaaG+va      ++
     WP_239639016.1 298 LDLTHL----------DEHFLKQrFPTIYSTCLKFNFDITKQWIPVSPAAHFIMGGVET------DT-DGRTNIEGLFAAGEVACTGvhgGN 372
                        998888..........3445543137777888889********************9999......99.**************9854312368 PP

  apra_Neukirchen_a 434 kfvsGslaeGri....Aakaavkyildekdekpeldeeev 469
                        +  s sl eG +    Aa+ a++y++d++   p+l+++ev
     WP_239639016.1 373 RLASNSLLEGLVygyrAAHGAINYVEDKQ--PPSLNDKEV 410
                        99****99987755558899999997764..356665554 PP

>> WP_038065456.1  NAD(P)/FAD-dependent oxidoreductase [Thermodesulfovibrio thiophilus]
   #    score  bias  c-Evalue  i-Evalue hmmfrom  hmm to    alifrom  ali to    envfrom  env to     acc
 ---   ------ ----- --------- --------- ------- -------    ------- -------    ------- -------    ----
   1 !   26.5   0.1     1e-09   1.5e-07      52      86 ..       5      39 ..       1      47 [. 0.91
   2 !    5.9   0.0    0.0018      0.27     412     431 ..     420     439 ..     393     458 .. 0.74

  Alignments for each domain:
  == domain 1  score: 26.5 bits;  conditional E-value: 1e-09
  apra_Neukirchen_a 52 letDiLiiGGGmagcgAAveakeakdlkvvlveKA 86
                        + Di+iiG+G ag +AA+e+ +++dlkv++veK 
     WP_038065456.1  5 NNYDIIIIGAGPAGIFAALEVTSKSDLKVLIVEKG 39
                       478*******************************7 PP

  == domain 2  score: 5.9 bits;  conditional E-value: 0.0018
  apra_Neukirchen_a 412 ynrmtTvkgLfaaGdvaGgs 431
                         n +t +++LfaaGd+aG s
     WP_038065456.1 420 ENLETEIENLFAAGDGAGVS 439
                        5889**************76 PP

>> WP_028844293.1  NAD(P)/FAD-dependent oxidoreductase [Thermodesulfovibrio thiophilus]
   #    score  bias  c-Evalue  i-Evalue hmmfrom  hmm to    alifrom  ali to    envfrom  env to     acc
 ---   ------ ----- --------- --------- ------- -------    ------- -------    ------- -------    ----
   1 !   13.7   0.0     8e-06    0.0012      54      96 ..       5      44 ..       2      58 .. 0.85
   2 !   12.5   0.0   1.9e-05    0.0027     414     460 ..     262     307 ..     234     312 .. 0.83

  Alignments for each domain:
  == domain 1  score: 13.7 bits;  conditional E-value: 8e-06
  apra_Neukirchen_a 54 tDiLiiGGGmagcgAAveakeakdlkvvlveKAaierSGavAa 96
                        D++iiGGG ag  A +  ++a +lk ++++K+++   Ga+A+
     WP_028844293.1  5 FDVIIIGGGPAGLTAGIYSARA-NLKTLIIDKSKT--TGALAH 44
                       59**************988876.59*******976..577775 PP

  == domain 2  score: 12.5 bits;  conditional E-value: 1.9e-05
  apra_Neukirchen_a 414 rmtTvkgLfaaGdvaGgsphkfvsGslaeGriAakaavkyildekde 460
                         +t+++g+faaGdva    +  v  ++a+G iAa +a k i+ +k+ 
     WP_028844293.1 262 MQTSIQGVFAAGDVASPHVR-QVVVACAQGAIAALSAEKHIRGRKNI 307
                        6899**********865555.566789************99776665 PP

>> WP_028844198.1  4Fe-4S binding protein [Thermodesulfovibrio thiophilus]
   #    score  bias  c-Evalue  i-Evalue hmmfrom  hmm to    alifrom  ali to    envfrom  env to     acc
 ---   ------ ----- --------- --------- ------- -------    ------- -------    ------- -------    ----
   1 !   18.5   0.0   2.7e-07     4e-05      50      85 ..     134     168 ..      85     171 .. 0.75

  Alignments for each domain:
  == domain 1  score: 18.5 bits;  conditional E-value: 2.7e-07
  apra_Neukirchen_a  50 veletDiLiiGGGmagcgAAveakeakdlkvvlveK 85 
                          + tDi+i+GGG+ag  AA+ +++a   kv lveK
     WP_028844198.1 134 FPVCTDIMIVGGGIAGIKAAISLSKAG-RKVYLVEK 168
                        33789******************9864.79999999 PP

>> WP_028844962.1  FAD-dependent oxidoreductase [Thermodesulfovibrio thiophilus]
   #    score  bias  c-Evalue  i-Evalue hmmfrom  hmm to    alifrom  ali to    envfrom  env to     acc
 ---   ------ ----- --------- --------- ------- -------    ------- -------    ------- -------    ----
   1 !   18.2   0.0   3.5e-07     5e-05      45      85 ..     125     164 ..      84     168 .. 0.77

  Alignments for each domain:
  == domain 1  score: 18.2 bits;  conditional E-value: 3.5e-07
  apra_Neukirchen_a  45 kelevveletDiLiiGGGmagcgAAveakeakdlkvvlveK 85 
                         e+ ++e++  iL++GGG++g  AA+ea++a +++vvlveK
     WP_028844962.1 125 PEPYIIEISKSILVVGGGISGLTAALEAAKA-GYDVVLVEK 164
                        35779999********************986.599*****9 PP

>> WP_028845084.1  dihydrolipoyl dehydrogenase [Thermodesulfovibrio thiophilus]
   #    score  bias  c-Evalue  i-Evalue hmmfrom  hmm to    alifrom  ali to    envfrom  env to     acc
 ---   ------ ----- --------- --------- ------- -------    ------- -------    ------- -------    ----
   1 !    3.8   0.1    0.0079       1.1      57      86 ..       4      32 ..       2      64 .. 0.87
   2 ?   -1.1   0.0      0.24        35      51      71 ..     165     185 ..     134     197 .. 0.79
   3 !    8.3   0.0   0.00034     0.049     413     456 ..     287     328 ..     274     360 .. 0.85

  Alignments for each domain:
  == domain 1  score: 3.8 bits;  conditional E-value: 0.0079
  apra_Neukirchen_a 57 LiiGGGmagcgAAveakeakdlkvvlveKA 86
                        ++GGG ag ++A++a++   ++v l+eK 
     WP_028845084.1  4 TVVGGGPAGYVSALTARRLG-ADVFLIEKE 32
                       59**************9854.688999985 PP

  == domain 2  score: -1.1 bits;  conditional E-value: 0.24
  apra_Neukirchen_a  51 eletDiLiiGGGmagcgAAve 71 
                        ++   i iiG+G+ gc  A+ 
     WP_028845084.1 165 TIPESIAIIGAGAIGCEFAWI 185
                        4556799*********98875 PP

  == domain 3  score: 8.3 bits;  conditional E-value: 0.00034
  apra_Neukirchen_a 413 nrmtTvkgLfaaGdvaGgsphkfvsGslaeGriAakaavkyild 456
                        + +++v+ +faaGd+ G     +v  ++ eG+iAak+a+ y ++
     WP_028845084.1 287 KMQSSVEDIFAAGDINGKFLLAHV--AYREGEIAAKNALGYNEK 328
                        67899************9999999..799*********999754 PP

>> WP_083962607.1  CoB--CoM heterodisulfide reductase iron-sulfur subunit A family protein [Thermodesulfovibrio thiophil
   #    score  bias  c-Evalue  i-Evalue hmmfrom  hmm to    alifrom  ali to    envfrom  env to     acc
 ---   ------ ----- --------- --------- ------- -------    ------- -------    ------- -------    ----
   1 !   12.3   0.0   2.1e-05     0.003      49      85 ..     137     172 ..      91     174 .. 0.74
   2 ?   -3.3   0.0       1.1   1.6e+02     412     455 ..     540     580 ..     535     597 .. 0.73

  Alignments for each domain:
  == domain 1  score: 12.3 bits;  conditional E-value: 2.1e-05
  apra_Neukirchen_a  49 vveletDiLiiGGGmagcgAAveakeakdlkvvlveK 85 
                           +e  ++++GGG+ag +AA+ +++  +lkv lve+
     WP_083962607.1 137 YGDMEKSVMVVGGGIAGMFAALDLANM-GLKVYLVER 172
                        4457889****************9965.699999996 PP

  == domain 2  score: -3.3 bits;  conditional E-value: 1.1
  apra_Neukirchen_a 412 ynrmtTvkgLfaaGdvaGgsphkfvsGslaeGriAakaavkyil 455
                        y  +t  +g+f aG v G    k +  s+a+ r Aa aa++ i 
     WP_083962607.1 540 YPVETAARGVFIAGCVQGP---KDIPESIAQSRAAASAAAALII 580
                        6678999999***999884...5577788888888888877774 PP

>> WP_051179176.1  NAD(P)-binding domain-containing protein [Thermodesulfovibrio thiophilus]
   #    score  bias  c-Evalue  i-Evalue hmmfrom  hmm to    alifrom  ali to    envfrom  env to     acc
 ---   ------ ----- --------- --------- ------- -------    ------- -------    ------- -------    ----
   1 !    9.6   1.8   0.00014     0.021      56      86 ..       6      36 ..       4      41 .. 0.94
   2 ?    1.6   0.0     0.037       5.3      50      69 ..     157     176 ..     109     187 .. 0.74

  Alignments for each domain:
  == domain 1  score: 9.6 bits;  conditional E-value: 0.00014
  apra_Neukirchen_a 56 iLiiGGGmagcgAAveakeakdlkvvlveKA 86
                       + iiG+G ag  AAve+k a   +v + eKA
     WP_051179176.1  6 VAIIGAGPAGIAAAVELKAAGIKDVAIFEKA 36
                       579******************99*******9 PP

  == domain 2  score: 1.6 bits;  conditional E-value: 0.037
  apra_Neukirchen_a  50 veletDiLiiGGGmagcgAA 69 
                           +  iLi+GGG+ +   A
     WP_051179176.1 157 LPEDEKILIVGGGNTAAELA 176
                        445778*******8665433 PP

>> WP_028844638.1  tRNA uridine-5-carboxymethylaminomethyl(34) synthesis enzyme MnmG [Thermodesulfovibrio thiophilus]
   #    score  bias  c-Evalue  i-Evalue hmmfrom  hmm to    alifrom  ali to    envfrom  env to     acc
 ---   ------ ----- --------- --------- ------- -------    ------- -------    ------- -------    ----
   1 !   13.0   0.1   1.3e-05    0.0018      50      75 ..       3      28 ..       1      40 [. 0.83
   2 ?   -3.1   0.1      0.95   1.4e+02     418     433 ..     361     376 ..     358     398 .. 0.74

  Alignments for each domain:
  == domain 1  score: 13.0 bits;  conditional E-value: 1.3e-05
  apra_Neukirchen_a 50 veletDiLiiGGGmagcgAAveakea 75
                       +e + Di+i+G+G agc AA+  ++ 
     WP_028844638.1  3 KEKNFDIIIVGAGHAGCEAALASAKM 28
                       56789***************998874 PP

  == domain 2  score: -3.1 bits;  conditional E-value: 0.95
  apra_Neukirchen_a 418 vkgLfaaGdvaGgsph 433
                        ++gL+ aG + G s+ 
     WP_028844638.1 361 IEGLYLAGQINGTSGY 376
                        89********999985 PP

>> WP_028844961.1  CoB--CoM heterodisulfide reductase iron-sulfur subunit A family protein [Thermodesulfovibrio thiophil
   #    score  bias  c-Evalue  i-Evalue hmmfrom  hmm to    alifrom  ali to    envfrom  env to     acc
 ---   ------ ----- --------- --------- ------- -------    ------- -------    ------- -------    ----
   1 !   11.0   0.1   5.2e-05    0.0076      56      85 ..       9      37 ..       4      46 .. 0.90

  Alignments for each domain:
  == domain 1  score: 11.0 bits;  conditional E-value: 5.2e-05
  apra_Neukirchen_a 56 iLiiGGGmagcgAAveakeakdlkvvlveK 85
                       iL+iGGG +g  A +ea+e+ +++v++veK
     WP_028844961.1  9 ILVIGGGFSGLTAGIEAAET-GAEVIVVEK 37
                       9****************985.589999999 PP

>> WP_028845598.1  NAD(P)/FAD-dependent oxidoreductase [Thermodesulfovibrio thiophilus]
   #    score  bias  c-Evalue  i-Evalue hmmfrom  hmm to    alifrom  ali to    envfrom  env to     acc
 ---   ------ ----- --------- --------- ------- -------    ------- -------    ------- -------    ----
   1 ?    9.1   0.1    0.0002     0.029      53      85 ..       2      33 ..       1      36 [. 0.82

  Alignments for each domain:
  == domain 1  score: 9.1 bits;  conditional E-value: 0.0002
  apra_Neukirchen_a 53 etDiLiiGGGmagcgAAveakeakdlkvvlveK 85
                       e+++L++GGG ag  AA  ++e++ ++ +l+eK
     WP_028845598.1  2 ECEVLVVGGGPAGSTAARLLAEKR-IDTILIEK 33
                       899**************9888765.66666666 PP


Internal pipeline statistics summary:
-------------------------------------
Query model(s):                            1  (670 nodes)
Target sequences:                       1887  (577562 residues searched)
Passed MSV filter:                        95  (0.0503445); expected 37.7 (0.02)
Passed bias filter:                       73  (0.0386857); expected 37.7 (0.02)
Passed Vit filter:                        22  (0.0116587); expected 1.9 (0.001)
Passed Fwd filter:                        13  (0.00688924); expected 0.0 (1e-05)
Initial search space (Z):               1887  [actual number of targets]
Domain search space  (domZ):              13  [number of targets reported over threshold]
# CPU time: 0.06u 0.00s 00:00:00.06 Elapsed: 00:00:00.03
# Mc/sec: 9935.55
//
[ok]
