# Supplementary material for: Sulfur disproportionation occurs globally across anoxic habitats and has multiple mechanisms of independent evolutionary origin
Source: ISME J. 2026 Mar 2;20(1):wrag042. doi: 10.1093/ismejo/wrag042 (PMC12998232; doi:10.1093/ismejo/wrag042)
Supplement: Sup_File_1_HMM_wrag042 [file sup_file_1_hmm_wrag042.zip › SupFile1_HMM/SupFile1c_results/apra_Neukirchen_a-hmm-063_Sulfurimonas_sp_HSL1-2_GCF_039645565.txt]

# hmmsearch :: search profile(s) against a sequence database
# HMMER 3.4 (Aug 2023); http://hmmer.org/
# Copyright (C) 2023 Howard Hughes Medical Institute.
# Freely distributed under the BSD open source license.
# - - - - - - - - - - - - - - - - - - - - - - - - - - - - - - - - - - - -
# query HMM file:                  /Users/lukas/OneDrive/2023_Sulfur/20250723_HMM/profiles_all/apra_Neukirchen_a.hmm
# target sequence database:        /Users/lukas/OneDrive/2023_Sulfur/20250626_HMM/db_new/063_Sulfurimonas_sp_HSL1-2_GCF_039645565.fas
# - - - - - - - - - - - - - - - - - - - - - - - - - - - - - - - - - - - -

Query:       apra_Neukirchen_a  [M=670]
Scores for complete sequences (score includes all domains):
   --- full sequence ---   --- best 1 domain ---    -#dom-
    E-value  score  bias    E-value  score  bias    exp  N  Sequence       Description
    ------- ------ -----    ------- ------ -----   ---- --  --------       -----------
    5.2e-26   87.9   3.4    2.1e-25   85.9   3.4    1.9  1  WP_345990606.1  succinate dehydrogenase flavoprotein subunit 
      1e-24   83.7   7.8    1.9e-13   46.4   4.3    2.2  2  WP_345990619.1  fumarate reductase flavoprotein subunit [Sulf
    2.2e-20   69.3  10.2      1e-16   57.2   6.9    3.0  2  WP_345988677.1  FAD-dependent oxidoreductase [Sulfurimonas sp
    2.9e-19   65.7   6.5    1.5e-17   60.0   6.5    2.6  1  WP_345986998.1  FAD-dependent oxidoreductase [Sulfurimonas sp
    8.9e-08   27.7   0.4    0.00058   15.1   0.0    3.1  3  WP_345987483.1  L-aspartate oxidase [Sulfurimonas sp. HSL1-2]
    0.00059   15.1   0.5       0.15    7.1   0.1    2.6  3  WP_345989043.1  NAD(P)-binding domain-containing protein [Sul
     0.0013   14.0   1.2      0.031    9.4   0.0    2.2  2  WP_345988106.1  FAD-dependent oxidoreductase [Sulfurimonas sp
     0.0015   13.8   0.9     0.0015   13.8   0.9    2.0  2  WP_345989396.1  aminoacetone oxidase family FAD-binding enzym
     0.0087   11.2   0.2      0.013   10.7   0.2    1.1  1  WP_345990485.1  FAD-dependent oxidoreductase [Sulfurimonas sp
  ------ inclusion threshold ------
      0.023    9.8   0.3      0.047    8.8   0.2    1.5  2  WP_345987249.1  hydrogenase small subunit [Sulfurimonas sp. H
      0.027    9.6   0.0      0.039    9.1   0.0    1.2  1  WP_345988381.1  FAD/NAD(P)-binding oxidoreductase [Sulfurimon
       0.12    7.5   4.2       0.21    6.7   4.2    1.4  1  WP_345986858.1  FAD-dependent oxidoreductase [Sulfurimonas sp
       0.29    6.2   7.3      0.034    9.2   2.1    1.9  2  WP_345989899.1  NAD(P)/FAD-dependent oxidoreductase [Sulfurim


Domain annotation for each sequence (and alignments):
>> WP_345990606.1  succinate dehydrogenase flavoprotein subunit [Sulfurimonas sp. HSL1-2]
   #    score  bias  c-Evalue  i-Evalue hmmfrom  hmm to    alifrom  ali to    envfrom  env to     acc
 ---   ------ ----- --------- --------- ------- -------    ------- -------    ------- -------    ----
   1 !   85.9   3.4   1.1e-27   2.1e-25      53     618 ..       7     554 ..       1     567 [. 0.77

  Alignments for each domain:
  == domain 1  score: 85.9 bits;  conditional E-value: 1.1e-27
  apra_Neukirchen_a  53 etDiLiiGGGmagcgAAveakeakdlkvvlveKAa..ierSGavAaGlsAinaYigenetpedyvryvrkdlmgivReDLvldiarhvdevv 142
                        + D +i+G G ag  AA e++ a   +v ++ K +   ++SGa   G   ina + + +++e +     k ++ ++ +D v  + ++  +++
     WP_345990606.1   7 TYDAVIVGSGLAGSAAARELQIAG-KNVAVITKLHplRSHSGAAQGG---INAALSDADSIELHEFDTVKGADYLADQDAVELMCQKAPSTI 94 
                        679****************99844.4555556665115567886666...666778777788777777788999****************** PP

  apra_Neukirchen_a 143 kkleewGLpilkdenGk.........yvrrGkwqikInGesyKpivAeaakkalgvevlnrvfitdllvdednrvaGAvgfsvrenkfyvik 225
                        +  e++G  + + ++Gk            r  +     G  +   + e+a +  gv+ +++ ++ d+++ ed++v G+v+f++r+++  +++
     WP_345990606.1  95 RWAERMGAAFSRTDDGKiaqrpfggqSSPRACFAKDRTGLTLLQTIYEQALR-VGVDFIDEWYAADIIY-EDGKVSGVVAFNIRNQEKAIFN 184
                        *****************88888877755566666667787777777777777.789*************.88******************** PP

  apra_Neukirchen_a 226 akavivatGGAagiyrprsvgegrgraWYppfntGsgyamgiraGAemttmE.nrfvalRfKDtygPvgtiallvkakavnalgeeyeeelk 316
                        akav+ atGG a  ++  s+ +          ntG g ++++r G  +  mE ++f +  +      +   a + + k  n++ge+++   +
     WP_345990606.1 185 AKAVMFATGGYARAFKISSNAH---------ANTGDGLSIVARHGLPLEDMEfVQFHPSGLSGSGILISEAARGEGGKLLNSEGERFM---E 264
                        ****************999854.........49****************99944677777777777799999****************...6 PP

  apra_Neukirchen_a 317 keY..gkak.iptslRnyatleevkeGrgPiyldteealqdkeleeelwedfLdmaisqallwaeeniepekenvEiegtePyivGsHaacs 405
                        + Y  +k +  ++ + + a+++e++eGrg    +    ++ ++l +e + + L +    a++++  + +  ke++ i +t  y +G+     
     WP_345990606.1 265 R-YapNKLElASRDVVARAIINEIREGRGVGPRKDAVYIDLTHLGKEKIMERLPELRDLAITFL--GLDMIKEPILISATAHYSMGGIPVDI 353
                        6.74433334577778899*********965555555555567777777777777777777776..5778999*******999999877755 PP

  apra_Neukirchen_a 406 GyWvdlynrmtTvkgLfaaGdvaGgsph...kfvsGslaeGriAakaavkyilde..kdekpeldeeeveelkeeiykpletleekkketta 492
                           v + n+   v+g +aaG++a  s h   +    s+ e+ + ++++ + ++ +  k +  e +++++++++ee+++    +++++    +
     WP_345990606.1 354 DGHVRK-NNDELVEGFYAAGECACVSVHganRLGANSVLEALLFGRHVGQSMVADidKLFLREAEQSDADAMIEEMER----ILTSNG---K 437
                        555666.99************998875432256666677755555555555533200234445555555555555555....444431...2 PP

  apra_Neukirchen_a 493 gevpnyitpeeleerlqkimdeYagGistnYetnekkLeialeklemLkedleklaAed.....lheLlrawElihRllvaeaviehllfRk 579
                        +      t+  l+++lq+ m + ag + t     e++L++  e +++L++++++++ +d       +L++a El h l+ +  ++e  l+Rk
     WP_345990606.1 438 E------TVPGLRNELQQSMTDNAGVFRT-----EETLSKQVEIVKELRKRFANIRIDDkskifNTDLQEAIELGHMLDYSLFIVESALARK 518
                        3......567899*********9997655.....566777778888888888888888833332368999********************** PP

  apra_Neukirchen_a 580 EtRwpgyyeraDypelddenwkkfvnskydpetgeieii 618
                        E+R  g ++r Dy ++dde++ k++   y+ e+g+i++ 
     WP_345990606.1 519 ESR--GAHYREDYTTRDDESFMKHTMA-YMDENGDISLD 554
                        ***..8889******************.55599998875 PP

>> WP_345990619.1  fumarate reductase flavoprotein subunit [Sulfurimonas sp. HSL1-2]
   #    score  bias  c-Evalue  i-Evalue hmmfrom  hmm to    alifrom  ali to    envfrom  env to     acc
 ---   ------ ----- --------- --------- ------- -------    ------- -------    ------- -------    ----
   1 !   46.4   4.3     1e-15   1.9e-13      53     244 ..       5     227 ..       1     250 [. 0.86
   2 !   38.5   0.1   2.5e-13   4.7e-11     403     622 ..     373     589 ..     353     621 .. 0.81

  Alignments for each domain:
  == domain 1  score: 46.4 bits;  conditional E-value: 1e-15
  apra_Neukirchen_a  53 etDiLiiGGGmagcgAAveake.akdlkvvlveKAaierSGavAaGlsA..inaYigenetped..yvryvrkdlmgivReDLvldiarhvd 139
                          D+L+iGGG ag  +A+  ++  +++ v+ +   + ++S a   G++A   n  +g+++  ed  + + v+    g   +  v  +  hv 
     WP_345990619.1   5 YSDVLVIGGGLAGLRTAIATQTrGQNTTVLSLVPVKRSHSAAAQGGMQAslANNVMGKGD-NEDvhFADTVKGSDWGC--DQHVARMFTHVA 93 
                        57****************9998556777777766666667777779*9955688999887.44322677777665554..666888888885 PP

  apra_Neukirchen_a 140 .evvkkleewGLpilkdenGk..............................yvrrGkwqikInGesyKpivAeaakkalgvevlnrvfitdl 200
                         +++++l  wG+p  + ++G                                + r ++     G  +   vA++a k  gvev++rv +++l
     WP_345990619.1  94 pKAIRELAAWGVPWSRVRKGPksvvmngqretlheaeeshglidsrdfggtKKWRTNYTADATGHTMLYAVANQALK-VGVEVIERVEAVKL 184
                        389************99999889**************************99899999********************.99************ PP

  apra_Neukirchen_a 201 lvdednrvaGAvgfsvrenkfyvikakavivatGGAagiyrprs 244
                        +  +++ + GAv +++ ++++  + aka+++atGG   iy +  
     WP_345990619.1 185 IQ-RNGVCEGAVVMDLTNGELSAYIAKATVIATGGYGRIYESTT 227
                        **.88***********************************9854 PP

  == domain 2  score: 38.5 bits;  conditional E-value: 2.5e-13
  apra_Neukirchen_a 403 acsGyWvdlynrmtTvkgLfaaGdvaGgsphkfv..sG.slaeGriAakaavkyild.ekdekpeldeeeveelkeeiykpletleekkket 490
                        ++ G+ v+   ++  +kgLf aG++a    h f   +G s+ae  +++  + +y++d  ++ + e+ + ++e+ ++ + + l+ ++++ ++ 
     WP_345990619.1 373 SMGGIKVEYTGHSPHLKGLFSAGEAACWDMHGFNrlGGnSVAETVVSGMIIGEYVADyAENCRIEIGTYDIEQAIAAFDRELDDILNHGDAN 464
                        3334444446777889**************999543445899999999999999966244567899999*************9999998554 PP

  apra_Neukirchen_a 491 tagevpnyitpeeleerlqkimdeYagGistnYetnekkLeialeklemLkedlekla....Aed.lheLlrawElihRllvaeaviehllf 577
                        + +      ++  +++r+ kim e +g +      n ++L+ a ++le L ++++k+      ++   +L  ++ +   l  a + ++  l 
     WP_345990619.1 465 VCE-----ENIYAIRNRMRKIMMEKVGIFR-----NGEELQAAYDELESLYKKSKKVClqvqSKSaNPQLRATYRTQKMLRLALCATKGALL 546
                        444.....4678999*********998654.....8899***********9999985422224441458999999999999*********** PP

  apra_Neukirchen_a 578 RkEtRwpgyyeraDypelddenwkkfvnskydpetgeieiikrpl 622
                        R E+R  g ++r+D+p++dd+nw k + + ++++t+++e++ + l
     WP_345990619.1 547 RTESR--GAHTRTDFPKRDDANWLKRTLTYWNHQTDSVEVEYEAL 589
                        *****..99*****************************9988776 PP

>> WP_345988677.1  FAD-dependent oxidoreductase [Sulfurimonas sp. HSL1-2]
   #    score  bias  c-Evalue  i-Evalue hmmfrom  hmm to    alifrom  ali to    envfrom  env to     acc
 ---   ------ ----- --------- --------- ------- -------    ------- -------    ------- -------    ----
   1 !   57.2   6.9   5.3e-19     1e-16      54     428 ..       2     352 ..       1     358 [. 0.84
   2 !    9.7   0.1   0.00013     0.025     529     597 ..     437     508 ..     432     522 .. 0.77

  Alignments for each domain:
  == domain 1  score: 57.2 bits;  conditional E-value: 5.3e-19
  apra_Neukirchen_a  54 tDiLiiGGGmagcgAAveakeakdlkvvlveKAaierS.GavAaGlsAinaYig...enetpedyvryvrkdlmgivReDLvldiarhvdev 141
                        +D+Li+GGG ag  AA+ akea +++v ++ K+   r   ++A+G   ina +g   +++ +e ++    k ++g++ e  v ++  +  ++
     WP_345988677.1   2 VDVLIVGGGGAGMAAALSAKEA-GASVAVLGKSYPTRAqTCMAQG--GINAALGhagDDS-VEMHIADTLKSAQGLADETAVATLCTEGIDA 89 
                        6*****************9986.589999****99997479**97..4555555441666.9****************************** PP

  apra_Neukirchen_a 142 vkkleewGLpilkdenGk.........yvrrGkwqikInGesyKpivAeaakkalgvevlnrvfitdllvdednrvaGAvgfsvrenkfyvi 224
                         + l+ +G+p+ + ++ +         y +r  +    +G ++   + +++++ +g+  +n+ f +d++v e++r +G+  +++r++ + v+
     WP_345988677.1  90 LQWLDAIGVPFSRTDDAQiaqrklggaYAARACYAQDYSGLKILHTLYDQCNR-AGIPFYNERFLLDIIV-EGGRACGVKVLDIRSGAVEVY 179
                        ************888888899999999************************99.88**************.88******************* PP

  apra_Neukirchen_a 225 kakavivatGGAagiyrprsvgegrgraWYppfntGsgyamgiraGAemttmE.nrfvalRfKDtygPvgtiallvkakavnalgeeyeeel 315
                         a avi+atGG +++y  +s++ + g       ++G g a ++raGA ++ mE ++f ++ +      +   a + + +  n++ge+++   
     WP_345988677.1 180 MAGAVILATGGYSKLYGRHSTNAA-G-------SSGDGHAAALRAGARLSDMEfVQFHPTGLAGSSILISESARGAGGYLLNSKGERFI--- 260
                        ****************87776544.3.......79******************5589999999999999999****************9... PP

  apra_Neukirchen_a 316 kkeYgkakiptslRnyatleevkeGrgPiyldteealqdkeleeelwedfLdmaisqallwae..eniepekenvEiegtePyivGsHaacs 405
                        ++      +p+   + a+  ++ +G+  + ld +++           e+f+d    q  ++a+  e+++p  e++ i++   y +G+     
     WP_345988677.1 261 DE-----CLPRDRVARAIHDQITAGE-KVTLDIRHL----------GEAFIDGELPQERKLAQryEGVDPVYEPIPIKPVAHYTMGGIEV-- 334
                        44.....2244433444444555554.466666666..........78888888888888887335888889999998888888877555.. PP

  apra_Neukirchen_a 406 GyWvdlynrmtTvkgLfaaGdva 428
                               + +t v gLfaaG++a
     WP_345988677.1 335 ----GA-DSQTAVAGLFAAGECA 352
                        ....34.6688999999999876 PP

  == domain 2  score: 9.7 bits;  conditional E-value: 0.00013
  apra_Neukirchen_a 529 kLeialeklemLkedleklaAedlh.....eLlrawElihRllvaeaviehllfRkEtRwpgyyeraDypeldd 597
                        +L+ al+ ++ ++ +l k+   d +     +     E ++ l+vaeav e  l R+E+R  g ++r+D+pe d 
     WP_345988677.1 437 RLRSALDAVKAMQAELPKMGVVDRNvayntNRTDFLEFVNLLTVAEAVAEGALRREESR--GAHYRSDFPEADA 508
                        677788888888888888877665411111445679***********************..8889******986 PP

>> WP_345986998.1  FAD-dependent oxidoreductase [Sulfurimonas sp. HSL1-2]
   #    score  bias  c-Evalue  i-Evalue hmmfrom  hmm to    alifrom  ali to    envfrom  env to     acc
 ---   ------ ----- --------- --------- ------- -------    ------- -------    ------- -------    ----
   1 !   60.0   6.5   7.6e-20   1.5e-17      54     601 ..       3     516 ..       1     538 [. 0.77

  Alignments for each domain:
  == domain 1  score: 60.0 bits;  conditional E-value: 7.6e-20
  apra_Neukirchen_a  54 tDiLiiGGGmagcgAAveakeakdlkvvlveKAaierS.GavAaGlsAinaYig..enetpedyvryvrkdlmgivReDLvldiarhvdevv 142
                         D++++G G+ag  AA+ ak+a +++v ++ K++  rS  avA G   ina i+  e +++e +v+      +g++    + ++  +  e v
     WP_345986998.1   3 YDVIVVGSGIAGLHAALFAKRA-GCHVAVLTKSNPFRSnSAVASG--GINAVINvsEYDSVERHVNDTFDGSDGLAHLGNIRKMCAQAPEIV 91 
                        59***************99986.599********99994589987..5666666557777******************************** PP

  apra_Neukirchen_a 143 kkleewGLpilkdenGk......yvrrGkwqikInGesyKpivAeaakka..lgvevlnrvfitdllvdednrvaGAvgfsvrenkfyvika 226
                        ++l e+G+ + +de+G         ++ ++   I       iv     +   +gv++l +   ++++  + ++  G++ +  r++++  + +
     WP_345986998.1  92 QELGEMGVGFDTDESGAfaqrpfGGASANRTCYIADRTGSAIVQTLLMQCrnEGVHILANHKFLNICSFK-EKLSGVTVLRRRDSQVIAFAC 182
                        *****************66666644567888888655555555555444300566888777777777635.9******************** PP

  apra_Neukirchen_a 227 kavivatGGAagiyrprsvgegrgraWYppfntGsgyamgiraGAemttmE.nrfvalRfKDtygPvgtiallvkakavnalgeeyeeelkk 317
                        k  i+a GG agi+r +s++  +        ++G   a ++raG  ++ mE ++f ++ +    + +   a + +a+ v+ +g ++++el+ 
     WP_345986998.1 183 KSLILAGGGYAGIFRGHSTNAQE--------SSGDVIAAALRAGLRLSNMEfVQFHPTTLATNGSLISEAARGEGAYLVDETGTRFTDELQT 266
                        ***************99996554........799*****************4578888888888889********************44443 PP

  apra_Neukirchen_a 318 eYgkakiptslRnyatleevkeGrgPiyldteealqdkeleeelwedfLdmaisqallwaeeniepekenvEiegtePyivGsHaacsGyWv 409
                                +     a++e ++eG+  +yld +++       e l+ + L  a ++al     +i++++e + i+++  y      +  G+W+
     WP_345986998.1 267 --------RDKLSRAITEHMREGHT-VYLDFRHL------GEALIDAKLPSARKMALN--GAGIDITTELLPITPSAHY------TIGGIWT 335
                        ........22334566777888876.99999999......566666666666665554..5567777777777777555......5569*** PP

  apra_Neukirchen_a 410 dlynrmtTvkgLfaaGdva..GgsphkfvsG.slaeG....riAakaavkyildekdekpeldeeeveelkeeiykpletleekkkettage 494
                           + +t ++g+fa+G++a  G  +    +G sl eG    r A+ +a++y++++ ++   +d ++v+++ ++++     ++e +       
     WP_345986998.1 336 RD-DTSTDMPGVFACGECAvtGVHGANRLGGnSLLEGayfgRQAGIEAARYARRR-EF-RPIDYRDVDKESRRVEL----ILEGD------- 413
                        88.89***********965337776666666477776111144555555555433.33.45666677777666666....55443....... PP

  apra_Neukirchen_a 495 vpnyitpeeleerlqkimdeYagGistnYetnekkLeialeklemLk.edleklaAedlheLlrawElihRllvaeaviehllfRkEtRwpg 585
                          n ++++ ++++l +     ag + +   t ++ Le+   ++ + +  ++ + + e+  eL ++ E  + l++aea+i   l RkE+R  g
     WP_345986998.1 414 --NLYNINAMRKNLGESLFRNAGVFRSE-DTLSSALEYSHYLMGRKHgLHCIHKERENNVELASILEFENALTIAEAMILSALKRKESR--G 500
                        ..45899999999999998887766554.566677888877776655234556678999******************************..9 PP

  apra_Neukirchen_a 586 yyeraDypelddenwk 601
                         ++r+Dype+dd+ ++
     WP_345986998.1 501 VHYRVDYPERDDRYFN 516
                        999*********7664 PP

>> WP_345987483.1  L-aspartate oxidase [Sulfurimonas sp. HSL1-2]
   #    score  bias  c-Evalue  i-Evalue hmmfrom  hmm to    alifrom  ali to    envfrom  env to     acc
 ---   ------ ----- --------- --------- ------- -------    ------- -------    ------- -------    ----
   1 !   15.1   0.0     3e-06   0.00058      53      85 ..       2      32 ..       1      35 [. 0.85
   2 !    6.3   0.0    0.0014      0.27     194     243 ..     145     191 ..     135     198 .. 0.81
   3 ?    2.8   0.0     0.016       3.1     406     460 ..     333     390 ..     319     445 .. 0.70

  Alignments for each domain:
  == domain 1  score: 15.1 bits;  conditional E-value: 3e-06
  apra_Neukirchen_a 53 etDiLiiGGGmagcgAAveakeakdlkvvlveK 85
                       + DiLiiG+G+ag +AA+++ +  d kv+l++K
     WP_345987483.1  2 QYDILIIGAGVAGLYAALNIPT--DKKVLLINK 32
                       68*****************987..457888887 PP

  == domain 2  score: 6.3 bits;  conditional E-value: 0.0014
  apra_Neukirchen_a 194 rvfitdllvdednrvaGAvgfsvrenkfyvikakavivatGGAagiyrpr 243
                        + +++d+l+ e+++++G+    v +++  vi a +vi+a GG   +yr +
     WP_345987483.1 145 NATVIDFLI-EEGKICGVEV--VYKGERKVILAHQVILASGGVGSLYRFH 191
                        567889999.66****9976..5566666899***************965 PP

  == domain 3  score: 2.8 bits;  conditional E-value: 0.016
  apra_Neukirchen_a 406 GyWvdlynrmtTvkgLfaaGdvaGgs...phkfvsGslaeGriAakaavkyildekde 460
                        G+ +dl  +   vkgL+a G++a      +++  s sl eG + ak a + +l+e  +
     WP_345987483.1 333 GIKTDLDGHVEGVKGLYAIGEAASTGvhgANRLASNSLLEGLVFAKRATAALLNEPGT 390
                        5555555566789********9854312257999*************99999654333 PP

>> WP_345989043.1  NAD(P)-binding domain-containing protein [Sulfurimonas sp. HSL1-2]
   #    score  bias  c-Evalue  i-Evalue hmmfrom  hmm to    alifrom  ali to    envfrom  env to     acc
 ---   ------ ----- --------- --------- ------- -------    ------- -------    ------- -------    ----
   1 !    7.1   0.1    0.0008      0.15      55      87 ..       6      38 ..       2      41 .. 0.89
   2 !    5.2   0.0    0.0029      0.57      44      81 ..     151     188 ..     107     198 .. 0.72
   3 ?   -1.5   0.0      0.31        60     409     427 ..     273     291 ..     251     299 .. 0.73

  Alignments for each domain:
  == domain 1  score: 7.1 bits;  conditional E-value: 0.0008
  apra_Neukirchen_a 55 DiLiiGGGmagcgAAveakeakdlkvvlveKAa 87
                       ++ iiG+G ag  AAve       +++++eK +
     WP_345989043.1  6 NLAIIGAGPAGIAAAVESYLLGMRDIIILEKGQ 38
                       578**************99999999****9975 PP

  == domain 2  score: 5.2 bits;  conditional E-value: 0.0029
  apra_Neukirchen_a  44 kkelevveletDiLiiGGGmagcgAAveakeakdlkvv 81 
                        + +l+ v+ +  iL++GGG ++   Av +++++++ ++
     WP_345989043.1 151 NYTLDDVTENEKILVVGGGDSAVEYAVDLATKNNVAIC 188
                        344566677889****************9998877764 PP

  == domain 3  score: -1.5 bits;  conditional E-value: 0.31
  apra_Neukirchen_a 409 v.dlynrmtTvkgLfaaGdv 427
                        v d  n ++ v+g+f aGd+
     WP_345989043.1 273 VhDE-NYESDVPGIFVAGDI 291
                        3444.99999********97 PP

>> WP_345988106.1  FAD-dependent oxidoreductase [Sulfurimonas sp. HSL1-2]
   #    score  bias  c-Evalue  i-Evalue hmmfrom  hmm to    alifrom  ali to    envfrom  env to     acc
 ---   ------ ----- --------- --------- ------- -------    ------- -------    ------- -------    ----
   1 ?    3.3   0.3     0.011       2.1      55      85 ..       3      33 ..       1      35 [. 0.86
   2 !    9.4   0.0   0.00016     0.031     409     458 ..     265     312 ..     248     314 .] 0.75

  Alignments for each domain:
  == domain 1  score: 3.3 bits;  conditional E-value: 0.011
  apra_Neukirchen_a 55 DiLiiGGGmagcgAAveakeakdlkvvlveK 85
                       D  iiGGG ag  A +   +    +vv+ e+
     WP_345988106.1  3 DCAIIGGGPAGLTAGLYTTRGGLKNVVMYEQ 33
                       899************9999988888888775 PP

  == domain 2  score: 9.4 bits;  conditional E-value: 0.00016
  apra_Neukirchen_a 409 vdlynrmtTvkgLfaaGdvaGgsphkfvsGslaeGriAakaavkyildek 458
                        vdl + +t+ +gLfaaGd    +p++ v  +  +G  Aa +++ y+ +++
     WP_345988106.1 265 VDL-SMRTSTPGLFAAGDLRIEAPKQVV-CAAGDGATAALQVITYVDEKQ 312
                        255.8999***********999998765.5889*************7664 PP

>> WP_345989396.1  aminoacetone oxidase family FAD-binding enzyme [Sulfurimonas sp. HSL1-2]
   #    score  bias  c-Evalue  i-Evalue hmmfrom  hmm to    alifrom  ali to    envfrom  env to     acc
 ---   ------ ----- --------- --------- ------- -------    ------- -------    ------- -------    ----
   1 !   13.8   0.9   7.6e-06    0.0015      53      84 ..       2      33 ..       1      47 [. 0.88
   2 ?   -0.3   0.1      0.14        27     223     237 ..     146     160 ..     137     162 .. 0.79

  Alignments for each domain:
  == domain 1  score: 13.8 bits;  conditional E-value: 7.6e-06
  apra_Neukirchen_a 53 etDiLiiGGGmagcgAAveakeakdlkvvlve 84
                       e D+ i+GGG+ag +AA +++e  +l+v++ve
     WP_345989396.1  2 EYDVAILGGGAAGLMAAARLNERGGLSVCVVE 33
                       78*****************************9 PP

  == domain 2  score: -0.3 bits;  conditional E-value: 0.14
  apra_Neukirchen_a 223 vikakavivatGGAa 237
                        ++ka+ vivatGG +
     WP_345989396.1 146 TLKARNVIVATGGVS 160
                        689**********86 PP

>> WP_345990485.1  FAD-dependent oxidoreductase [Sulfurimonas sp. HSL1-2]
   #    score  bias  c-Evalue  i-Evalue hmmfrom  hmm to    alifrom  ali to    envfrom  env to     acc
 ---   ------ ----- --------- --------- ------- -------    ------- -------    ------- -------    ----
   1 !   10.7   0.2   6.5e-05     0.013      56      92 ..       4      39 ..       2      44 .. 0.88

  Alignments for each domain:
  == domain 1  score: 10.7 bits;  conditional E-value: 6.5e-05
  apra_Neukirchen_a 56 iLiiGGGmagcgAAveakeakdlkvvlveKAaierSG 92
                       + iiGGG+ag  AA+++ +  +l+v+l eK +   SG
     WP_345990485.1  4 VAIIGGGIAGATAALTLGRL-GLDVTLFEKGESLVSG 39
                       67***************986.599******8877666 PP

>> WP_345987249.1  hydrogenase small subunit [Sulfurimonas sp. HSL1-2]
   #    score  bias  c-Evalue  i-Evalue hmmfrom  hmm to    alifrom  ali to    envfrom  env to     acc
 ---   ------ ----- --------- --------- ------- -------    ------- -------    ------- -------    ----
   1 ?    8.8   0.2   0.00024     0.047      56      85 ..       3      33 ..       1      36 [. 0.92
   2 ?   -3.0   0.0      0.87   1.7e+02     406     456 ..     249     297 ..     247     310 .. 0.80

  Alignments for each domain:
  == domain 1  score: 8.8 bits;  conditional E-value: 0.00024
  apra_Neukirchen_a 56 iLiiGGGmagcgAAveakeak.dlkvvlveK 85
                       i+i+GGG+a+ + A  +ke++ + +v++v K
     WP_345987249.1  3 IVIVGGGIAAAYIANAIKEQSpEHEVLIVTK 33
                       89*****************888******988 PP

  == domain 2  score: -3.0 bits;  conditional E-value: 0.87
  apra_Neukirchen_a 406 GyWvdlynrmtTvkgLfaaGdvaGgsphkfvsGslaeGriAakaavkyild 456
                        G+ vd  + +t+ + ++a G+va    + ++ G + e  + a aav+ il 
     WP_345987249.1 249 GILVDE-HMRTSDPDVYAVGEVA-QLRNGYIAGRVKECTLQADAAVAAILG 297
                        666777.7888889999999988.56789****************999943 PP

>> WP_345988381.1  FAD/NAD(P)-binding oxidoreductase [Sulfurimonas sp. HSL1-2]
   #    score  bias  c-Evalue  i-Evalue hmmfrom  hmm to    alifrom  ali to    envfrom  env to     acc
 ---   ------ ----- --------- --------- ------- -------    ------- -------    ------- -------    ----
   1 ?    9.1   0.0    0.0002     0.039      33      83 ..      35      86 ..       9     129 .. 0.73

  Alignments for each domain:
  == domain 1  score: 9.1 bits;  conditional E-value: 0.0002
  apra_Neukirchen_a 33 laaallaalamkkelevveletDiLiiGGGmagcgAAveake.akdlkvvlv 83
                       +aa++la++a +++ e v ++  i+i+GGG ++ +A v++++  +d +++++
     WP_345988381.1 35 VAASVLASTAPAASAEAVDVKGKIVIVGGGSGAIMALVRLHRaISDPDITII 86
                       333344444445678999999*******************996666555554 PP

>> WP_345986858.1  FAD-dependent oxidoreductase [Sulfurimonas sp. HSL1-2]
   #    score  bias  c-Evalue  i-Evalue hmmfrom  hmm to    alifrom  ali to    envfrom  env to     acc
 ---   ------ ----- --------- --------- ------- -------    ------- -------    ------- -------    ----
   1 ?    6.7   4.2    0.0011      0.21      53      97 ..       2      45 ..       1      48 [. 0.89

  Alignments for each domain:
  == domain 1  score: 6.7 bits;  conditional E-value: 0.0011
  apra_Neukirchen_a 53 etDiLiiGGGmagcgAAveakeakdlkvvlveKAaierSGavAaG 97
                       + D  iiG+G+ gc +A+ + +  + kv l+++  i   G+ AaG
     WP_345986858.1  2 TYDTAIIGAGINGCATAYFLTQG-GEKVALIDREGIAAGGSGAAG 45
                       57999*************99874.469**********99999998 PP

>> WP_345989899.1  NAD(P)/FAD-dependent oxidoreductase [Sulfurimonas sp. HSL1-2]
   #    score  bias  c-Evalue  i-Evalue hmmfrom  hmm to    alifrom  ali to    envfrom  env to     acc
 ---   ------ ----- --------- --------- ------- -------    ------- -------    ------- -------    ----
   1 ?    9.2   2.1   0.00018     0.034      56      79 ..       4      28 ..       2      36 .. 0.80
   2 ?   -1.5   0.3      0.32        61     413     433 ..     364     384 ..     345     405 .. 0.73

  Alignments for each domain:
  == domain 1  score: 9.2 bits;  conditional E-value: 0.00018
  apra_Neukirchen_a 56 iLiiGGGmagcgAAveakeak.dlk 79
                       i iiGGG+ag +AA++a+ea  ++ 
     WP_345989899.1  4 IAIIGGGAAGLMAAITAAEAGaGVT 28
                       78***************99652444 PP

  == domain 2  score: -1.5 bits;  conditional E-value: 0.32
  apra_Neukirchen_a 413 nrmtTvkgLfaaGdvaGgsph 433
                          +  v+gLf aG+v+  ++h
     WP_345989899.1 364 MASQIVEGLFFAGEVIDITGH 384
                        445569********9977777 PP


Internal pipeline statistics summary:
-------------------------------------
Query model(s):                            1  (670 nodes)
Target sequences:                       2514  (774374 residues searched)
Passed MSV filter:                       121  (0.0481305); expected 50.3 (0.02)
Passed bias filter:                       90  (0.0357995); expected 50.3 (0.02)
Passed Vit filter:                        27  (0.0107399); expected 2.5 (0.001)
Passed Fwd filter:                        13  (0.00517104); expected 0.0 (1e-05)
Initial search space (Z):               2514  [actual number of targets]
Domain search space  (domZ):              13  [number of targets reported over threshold]
# CPU time: 0.07u 0.00s 00:00:00.07 Elapsed: 00:00:00.05
# Mc/sec: 10325.23
//
[ok]
