# Supplementary material for: Sulfur disproportionation occurs globally across anoxic habitats and has multiple mechanisms of independent evolutionary origin
Source: ISME J. 2026 Mar 2;20(1):wrag042. doi: 10.1093/ismejo/wrag042 (PMC12998232; doi:10.1093/ismejo/wrag042)
Supplement: Sup_File_1_HMM_wrag042 [file sup_file_1_hmm_wrag042.zip › SupFile1_HMM/SupFile1c_results/apra_Neukirchen_a-hmm-065_Sulfurimonas_sp_HSL3-2_GCF_039645965.txt]

# hmmsearch :: search profile(s) against a sequence database
# HMMER 3.4 (Aug 2023); http://hmmer.org/
# Copyright (C) 2023 Howard Hughes Medical Institute.
# Freely distributed under the BSD open source license.
# - - - - - - - - - - - - - - - - - - - - - - - - - - - - - - - - - - - -
# query HMM file:                  /Users/lukas/OneDrive/2023_Sulfur/20250723_HMM/profiles_all/apra_Neukirchen_a.hmm
# target sequence database:        /Users/lukas/OneDrive/2023_Sulfur/20250626_HMM/db_new/065_Sulfurimonas_sp_HSL3-2_GCF_039645965.fas
# - - - - - - - - - - - - - - - - - - - - - - - - - - - - - - - - - - - -

Query:       apra_Neukirchen_a  [M=670]
Scores for complete sequences (score includes all domains):
   --- full sequence ---   --- best 1 domain ---    -#dom-
    E-value  score  bias    E-value  score  bias    exp  N  Sequence       Description
    ------- ------ -----    ------- ------ -----   ---- --  --------       -----------
    1.5e-31  106.0   2.2    4.3e-31  104.5   2.2    1.7  1  WP_345980911.1  succinate dehydrogenase flavoprotein subunit 
    1.5e-28   96.2   3.6    1.3e-27   93.1   3.6    2.3  1  WP_345980035.1  FAD-dependent oxidoreductase [Sulfurimonas sp
    9.4e-25   83.6   2.2    3.2e-24   81.8   2.2    1.8  1  WP_345978931.1  FAD-dependent oxidoreductase [Sulfurimonas sp
    5.1e-11   38.2   0.6    9.3e-08   27.4   0.4    2.4  2  WP_345981083.1  L-aspartate oxidase [Sulfurimonas sp. HSL3-2]
    1.5e-05   20.1   1.6     0.0018   13.2   0.1    2.2  2  WP_345981111.1  thioredoxin-disulfide reductase [Sulfurimonas
    6.9e-05   18.0   1.5      0.044    8.7   0.1    3.1  3  WP_345980103.1  NAD(P)-binding domain-containing protein [Sul
     0.0023   12.9   0.2     0.0045   12.0   0.2    1.4  1  WP_345978447.1  NAD(P)/FAD-dependent oxidoreductase [Sulfurim
  ------ inclusion threshold ------
      0.021    9.8   1.0       0.02    9.8   0.1    1.4  2  WP_345980343.1  aminoacetone oxidase family FAD-binding enzym


Domain annotation for each sequence (and alignments):
>> WP_345980911.1  succinate dehydrogenase flavoprotein subunit [Sulfurimonas sp. HSL3-2]
   #    score  bias  c-Evalue  i-Evalue hmmfrom  hmm to    alifrom  ali to    envfrom  env to     acc
 ---   ------ ----- --------- --------- ------- -------    ------- -------    ------- -------    ----
   1 !  104.5   2.2   1.6e-33   4.3e-31      53     622 ..       7     558 ..       1     569 [. 0.80

  Alignments for each domain:
  == domain 1  score: 104.5 bits;  conditional E-value: 1.6e-33
  apra_Neukirchen_a  53 etDiLiiGGGmagcgAAveake.akdlkvvlveKAaierSGavAaGlsAinaYigenetpedyvryvrkdlmgivReDLvldiarhvdevvk 143
                        + D +i+G+G agc AA e+++  k++ v+       ++SGa   G   ina + +++++e +     k  + ++ +D v  + ++  e+++
     WP_345980911.1   7 TYDAVIVGAGLAGCAAARELQNaGKNVAVITKLHPLRSHSGAAQGG---INAALSNEDSIELHEFDTVKGSDYLADQDAVEFMCQKAPETIR 95 
                        679*****************98444555554444455667887666...5556776666887776677778899****************** PP

  apra_Neukirchen_a 144 kleewGLpilkdenGk.........yvrrGkwqikInGesyKpivAeaakkalgvevlnrvfitdllvdednrvaGAvgfsvrenkfyvika 226
                          e++G  + + ++Gk            r  +     G  +   + e+a + +gv+  ++ ++ d+++ +d++v G+v+f++r+ ++ +++a
     WP_345980911.1  96 WAERMGAAFSRTADGKiaqrpfggqSSPRACYAKDRTGLTLLQTMYEQAFR-AGVKFWDEWYAADIIY-KDGKVSGVVAFNIRDMQMAIFNA 185
                        ****************88888877756666666677888888888999988.789*************.99********************* PP

  apra_Neukirchen_a 227 kavivatGGAagiyrprsvgegrgraWYppfntGsgyamgiraGAemttmE.nrfvalRfKDtygPvgtiallvkakavnalgeeyeeelkk 317
                        k v+ atGG a  ++ +s+ +          ntG g ++++r G  +  mE ++f +  +      +   a + + +  n++ge+++   ++
     WP_345980911.1 186 KSVMFATGGYARSFKINSNAH---------ANTGDGLSIVARHGLPLEDMEfVQFHPSGLSGNGVLISEAARGEGGRLFNSNGERFM---ER 265
                        *****************9955.........49*******************4478888887777789999*****************...66 PP

  apra_Neukirchen_a 318 eY..gkak.iptslRnyatleevkeGrgPiyldteealqdkeleeelwedfLdmaisqallwaeeniepekenvEiegtePyivGsHaacsG 406
                         Y  +  +  ++ +   a+++e++eGrg    +    l+ ++l ++l+ + L +    a++++  + +  ke++ i +t  y +G+      
     WP_345980911.1 266 -YapNALElASRDVVSRAIMNEIREGRGVGPRKDAVYLDVTHLGKDLIMERLPELRDLAITFL--GLDMIKEPILISATAHYSMGGIPVDIP 354
                        .74422223566777889*********976666666667789999999999999999999988..5678999*******9999998776555 PP

  apra_Neukirchen_a 407 yWvdlynrmtTvkgLfaaGdvaGgsph...kfvsGslae....GriAakaavkyildekdekpeldeeeveelkeeiykpletleekkkett 491
                          v + n+   v+g +aaG+++  s h   +    s+ e    Gr  +k++v++i +       l+++++e+ ++ + + +e +++++    
     WP_345980911.1 355 GHVRK-NNDEFVEGFYAAGECSCVSVHganRLGANSVLEallfGRFVGKTMVEEIDS-----IPLRKATAEDAQTALGE-IEWILNNNG--- 436
                        55666.9************98766644222444555555222267777777777742.....44554454444444444.677887762... PP

  apra_Neukirchen_a 492 agevpnyitpeeleerlqkimdeYagGistnYetnekkLeialeklemLkedleklaAed.....lheLlrawElihRllvaeaviehllfR 578
                        +       t+  l+ +lq  m + ag + t     +++Le a +k+++L+e++++++ +d       eL++a El h l+ +  ++e   +R
     WP_345980911.1 437 T------ETVPGLRAELQDSMTHNAGAFRT-----QESLEEAVRKVKELRERFKNIRIQDkskvfNTELQEAIELGHMLDYSAFIVECAVAR 517
                        2......246789*************8765.....589*********************944433469************************ PP

  apra_Neukirchen_a 579 kEtRwpgyyeraDypelddenwkkfvnskydpetgeieiikrpl 622
                        kE+R  g ++r D+ ++dden+ k++   y++e+g++++   p+
     WP_345980911.1 518 KESR--GAHYREDFTTRDDENFLKHTMA-YMNEDGSLKLDYMPV 558
                        ****..8889******************.777****99988887 PP

>> WP_345980035.1  FAD-dependent oxidoreductase [Sulfurimonas sp. HSL3-2]
   #    score  bias  c-Evalue  i-Evalue hmmfrom  hmm to    alifrom  ali to    envfrom  env to     acc
 ---   ------ ----- --------- --------- ------- -------    ------- -------    ------- -------    ----
   1 !   93.1   3.6   4.6e-30   1.3e-27      54     604 ..       2     512 ..       1     526 [. 0.81

  Alignments for each domain:
  == domain 1  score: 93.1 bits;  conditional E-value: 4.6e-30
  apra_Neukirchen_a  54 tDiLiiGGGmagcgAAveakeakdlkvvlveKAaierS.GavAaG.lsAinaYigenetpedyvryvrkdlmgivReDLvldiarhvdevvk 143
                        +D+L+iG+G ag +AA+ akea  ++v ++ K    rS  ++A+G ++A     ge++ +e++ +   k ++gi+ e +v ++  +  ++v 
     WP_345980035.1   2 VDVLVIGAGGAGLVAALSAKEAG-ASVKVLTKTYPTRSqTCMAQGgINAALSNAGEDS-IESHYENTLKSAHGIADEKMVKKLCDEGVDAVL 91 
                        6******************9865.7888899******95699*963777777777888.**************************99999** PP

  apra_Neukirchen_a 144 kleewGLpilkdenGk.........yvrrGkwqikInGesyKpivAeaakkalgvevlnrvfitdllvdednrvaGAvgfsvrenkfyvika 226
                         l+++G+p+ +denG+            r  +     G ++   + ++++  +++e+l + f ++l+v  d++v GAv ++++++ + +  a
     WP_345980035.1  92 WLDRIGVPFSRDENGNiaqrrlggaSAPRACYAQDYTGLKILHTLYDQCNA-NEIEMLSERFLLELIV-ADGEVGGAVVLNLKTGAIETHYA 181
                        ****************99999999877888888899999999999999998.558999999*******.88********************* PP

  apra_Neukirchen_a 227 kavivatGGAagiyrprsvgegrgraWYppfntGsgyamgiraGAemttmE.nrfvalRfKDtygPvgtiallvkakavnalgeeyeeelkk 317
                        k vi+atGG + iy  +s++        ++ +tG g a ++raGA+++ mE ++f ++ +K+    +   a + + +  n +ge+++   ++
     WP_345980035.1 182 KSVILATGGYSRIYGKNSTN--------AVGSTGDGIAAALRAGAKLSDMEfVQFHPTGLKNSSILISESARGEGGYLLNKEGERFT---DE 262
                        **************999985........6789*******************559*********************************...44 PP

  apra_Neukirchen_a 318 eYgkakiptslRnyatleevkeGrgPiyldteealqdkeleeelwedfLdmaisqallwae..eniepekenvEiegtePyivGsHaacsGy 407
                             + p+ +   a+ ee+++  g +y+d +++           e+f+d    q  ++a   en++p ++ + i++   y +G+ a     
     WP_345980035.1 263 ----LA-PRDMVSRAIYEEIQK-SGEVYIDIRHL----------GEEFIDHQLPQERKLARlyENVDPVHDIIPIKPVAHYTMGGIAV---- 334
                        ....23.677777777777766.689****9999..........67888888888877765338999999999999988888887666.... PP

  apra_Neukirchen_a 408 WvdlynrmtTvkgLfaaGdvaGgsphkfvsGslaeGriAakaavkyildekdekpeld.eeeveelkeeiykpletleekkkettagevpny 498
                          d  + +t++k Lfa G++a    hk v G+    r+ +++ ++ i+  +++ ++ + +++ ++ + e  + ++ l+++ +++ +g     
     WP_345980035.1 335 --DA-SSQTSIKALFAVGECA---NHK-VHGA---NRLGGNSLLELIVFGREAGKNASsSAKQSTFVPEEPQNYDALLKDVNNSADG----- 411
                        ..99.**********998865...344.6676...5888999999984333332222201222222222222233345444444455..... PP

  apra_Neukirchen_a 499 itpeeleerlqkimdeYagGistnYetnekkLeialeklemLkedleklaAedlh.....eLlrawElihRllvaeaviehllfRkEtRwpg 585
                        +   + +++l  +  e +g      + n+++L++a + l+ +ke+l  +  +d++     eL++  E  + l ++eav+   + RkE+R  g
     WP_345980035.1 412 VDFYKKRDELADCFYEKVG-----IKRNDAELQQAAKFLKSVKEQLPFMGVRDTNpiyntELVEFLEFHNLLQISEAVVLGAMKRKESR--G 496
                        4555555566666655554.....4679*************************74444449****************************..6 PP

  apra_Neukirchen_a 586 yyeraDypelddenwkkfv 604
                         + r D+p+ +d +++  +
     WP_345980035.1 497 AHFRDDMPSESD-EFQ--T 512
                        677999999999.454..3 PP

>> WP_345978931.1  FAD-dependent oxidoreductase [Sulfurimonas sp. HSL3-2]
   #    score  bias  c-Evalue  i-Evalue hmmfrom  hmm to    alifrom  ali to    envfrom  env to     acc
 ---   ------ ----- --------- --------- ------- -------    ------- -------    ------- -------    ----
   1 !   81.8   2.2   1.2e-26   3.2e-24      54     601 ..       3     515 ..       1     537 [. 0.79

  Alignments for each domain:
  == domain 1  score: 81.8 bits;  conditional E-value: 1.2e-26
  apra_Neukirchen_a  54 tDiLiiGGGmagcgAAveakeakdlkvvlveKAaierS.GavAaGlsAinaYig..enetpedyvryvrkdlmgivReDLvldiarhvdevv 142
                         D++++G G++g +AA+ ak+a +++vv++ K++  rS  avA G   ina i+  e++++ ++++   +  +g++ e  + d+ ++  + +
     WP_345978931.1   3 YDVIVVGSGISGLFAALYAKRA-GCSVVVITKSNPFRSnSAVASG--GINAVINlnEQDSIYKHIKDTVNGSDGLANEININDMCKEAPNII 91 
                        59***************99986.599********99994589987..566666644777799999999999********************* PP

  apra_Neukirchen_a 143 kkleewGLpilkdenGk......yvrrGkwqikInGesyKpivAeaakkal..gvevlnrvfitdllvdednrvaGAvgfsvrenkfyvika 226
                        ++l e+G+ +  de+G+        ++ ++   I       iv +   +    gve+l +   + +    d++  G + ++  ++++  + +
     WP_345978931.1  92 SELSEMGVKFDSDESGNikqrpfGGASANRTCYIADRTGSAIVQNLLMQCRkeGVEILSNHQLLSITK-FDGKLSGITLLHRADSHVTAFAC 182
                        *****************666655455678999998777777777766554411679999999999988.78********************* PP

  apra_Neukirchen_a 227 kavivatGGAagiyrprsvgegrgraWYppfntGsgyamgiraGAemttmE.nrfvalRfKDtygPvgtiallvkakavnalgeeyeeelkk 317
                        k  ++a GG agiyr +s++        p  ++G   a +++aG +++ +E ++f ++ +K++ + +   a + +a+ v+  g+++++el+ 
     WP_345978931.1 183 KSLVLAGGGFAGIYRGHSTN--------PQESSGDVIAAALQAGMKLSNLEfVQFHPTTLKNG-ALISEAARGEGAYIVDEAGKRFTDELQT 265
                        ***************99885........6668999****************55899*****98.789999*****************44444 PP

  apra_Neukirchen_a 318 eYgkakiptslRnyatleevkeGrgPiyldteealqdkeleeelwedfLdmaisqallwaeeniepekenvEiegtePyivGsHaacsGyWv 409
                                +     a+le ++eG+  +yld +++      ++e +e  L  +  q + + + +i++++e +Ei+++  y +       G+W+
     WP_345978931.1 266 --------RDKLSRAILEHIQEGHK-VYLDFRHL------SAETIETKLPST--QKMALNSAGIDIKTELLEIAPSAHYTI------GGIWT 334
                        ........23335577888999987.9***9999......666677767665..555567889************977766......58*** PP

  apra_Neukirchen_a 410 dlynrmtTvkgLfaaGdva..GgsphkfvsG.slae....GriAakaavkyildekdekpeldeeeveelkeeiykpletleekkkettage 494
                           + +t v+g++a+G++a  G  +    +G sl e    GriA+ +a++ ++++ d+   +d ++v+++ ++++     ++e +    ++ 
     WP_345978931.1 335 RG-DTSTDVPGVYACGECAatGVHGANRLGGnSLLEgayfGRIAGIEAARRAKRQ-DF-LPIDFSQVNKEYRRVNL----ILEGE----SH- 414
                        88.88***********976336666666666477773333689999999999755.44.56776777777777776....56554....22. PP

  apra_Neukirchen_a 495 vpnyitpeeleerlqkimdeYagGistnYetnekkLeialeklemLkedleklaA.....edlheLlrawElihRllvaeaviehllfRkEt 581
                            ++++ ++++l +   + +g     Y  ne +L  a e ++ L ++   l++     ++  eL ++ E ++ l++aea+i   + R+E+
     WP_345978931.1 415 ----FNINAMRKNLGESLFKNVGV----Y-RNEGSLIDAFEYVHYLMKHQYGLHCvnkerHNNVELSSILEFRNALYIAEAMILSAMKREES 497
                        ....44555555555554444442....2.2566666666666666665554443221115678**************************** PP

  apra_Neukirchen_a 582 RwpgyyeraDypelddenwk 601
                        R  g ++r+D+p++dd+++ 
     WP_345978931.1 498 R--GVHYRTDFPDRDDKHYG 515
                        *..9999*********8874 PP

>> WP_345981083.1  L-aspartate oxidase [Sulfurimonas sp. HSL3-2]
   #    score  bias  c-Evalue  i-Evalue hmmfrom  hmm to    alifrom  ali to    envfrom  env to     acc
 ---   ------ ----- --------- --------- ------- -------    ------- -------    ------- -------    ----
   1 !   27.4   0.4   3.4e-10   9.3e-08      53     241 ..       2     189 ..       1     218 [. 0.86
   2 !    8.3   0.0   0.00021     0.057     401     478 ..     328     408 ..     323     444 .. 0.70

  Alignments for each domain:
  == domain 1  score: 27.4 bits;  conditional E-value: 3.4e-10
  apra_Neukirchen_a  53 etDiLiiGGGmagcgAAveakeakdlkvvlveKAaierSGa.vAaGlsAinaYigenetpedyvryvrkdlmgivReDLvldiarhvdevvk 143
                        + D++i+G+G+ag +AA+++ +  d kv++++K ++ +  +  A+G  A+   + +++ +  +++   +  +g++ +D v  ++++  ev++
     WP_345981083.1   2 KYDVIIVGAGIAGLYAAMNIPR--DKKVLIINKRETFKCNSfYAQGGIAL--AVDKDD-IPVHIEDTLNAGDGLCDKDAVDVLSENSREVID 88 
                        68******************97..559*****99887765427***7665..577887.89999**************************** PP

  apra_Neukirchen_a 144 kleewGLpilkdenGk......yvrrGkwqikInGesyKpivAeaakkalgvevlnrvfitdllvdednrvaGAvgfsvrenkfyvikakav 229
                        ++ ++G  + kd++G+        ++ ++ ++  G+     +     +++   +l    ++dll+ +dn+++G++ ++ re  +  i a++v
     WP_345981083.1  89 NIIKMGFEFDKDSEGNllytkeAAHSRERILHAGGDATGRYLHLFLLEHNPHPMLFDARVVDLLI-KDNECYGVTVLDHRE--LRNIYAEKV 177
                        ****************9977765555666677888888888888888877788999999******.99*******999887..567899*** PP

  apra_Neukirchen_a 230 ivatGGAagiyr 241
                        i+a GG   +y 
     WP_345981083.1 178 IIASGGVGSLYE 189
                        **********96 PP

  == domain 2  score: 8.3 bits;  conditional E-value: 0.00021
  apra_Neukirchen_a 401 HaacsGyWvdlynrmtTvkgLfaaGdvaGgs...phkfvsGslaeGriAakaavkyildekdekpeldeeeveelkeeiyk 478
                        H a  G+ +dl  r   +  L+a G+va      +++  s sl eG + ak av+ il+++++kp ++ + v++ ++  + 
     WP_345981083.1 328 HYAIGGIKTDLSARVEGIGSLYAIGEVASTGvhgANRLASNSLLEGLVFAKRAVEDILKDTTKKPFVEFDVVKDVMSYKED 408
                        5566778888888999999*******98653122579********************988888888886666654332222 PP

>> WP_345981111.1  thioredoxin-disulfide reductase [Sulfurimonas sp. HSL3-2]
   #    score  bias  c-Evalue  i-Evalue hmmfrom  hmm to    alifrom  ali to    envfrom  env to     acc
 ---   ------ ----- --------- --------- ------- -------    ------- -------    ------- -------    ----
   1 !    6.0   0.2     0.001      0.28      55      86 ..       3      34 ..       1      37 [. 0.93
   2 !   13.2   0.1   6.7e-06    0.0018     409     457 ..     265     311 ..     258     314 .] 0.85

  Alignments for each domain:
  == domain 1  score: 6.0 bits;  conditional E-value: 0.001
  apra_Neukirchen_a 55 DiLiiGGGmagcgAAveakeakdlkvvlveKA 86
                       D  iiGGG ag  A +   +   ++vv+ eK 
     WP_345981111.1  3 DCAIIGGGPAGLTAGLYTTRGGLANVVMFEKG 34
                       899*****************9999*****995 PP

  == domain 2  score: 13.2 bits;  conditional E-value: 6.7e-06
  apra_Neukirchen_a 409 vdlynrmtTvkgLfaaGdvaGgsphkfvsGslaeGriAakaavkyilde 457
                        vdl + +t+v+gLfaaGd+   +p++ v  +  +G +Aa +a++y+ ++
     WP_345981111.1 265 VDL-SMRTSVEGLFAAGDIRIEAPKQVV-CAAGDGAVAALKAISYVDEK 311
                        477.889************999998765.5889************9654 PP

>> WP_345980103.1  NAD(P)-binding domain-containing protein [Sulfurimonas sp. HSL3-2]
   #    score  bias  c-Evalue  i-Evalue hmmfrom  hmm to    alifrom  ali to    envfrom  env to     acc
 ---   ------ ----- --------- --------- ------- -------    ------- -------    ------- -------    ----
   1 !    8.7   0.1   0.00016     0.044      54      85 ..       5      36 ..       1      41 [. 0.89
   2 !    3.7   0.1    0.0053       1.5      52      80 ..     158     186 ..      90     190 .. 0.80
   3 !    3.5   0.0    0.0061       1.7     410     428 ..     274     291 ..     239     301 .. 0.82

  Alignments for each domain:
  == domain 1  score: 8.7 bits;  conditional E-value: 0.00016
  apra_Neukirchen_a 54 tDiLiiGGGmagcgAAveakeakdlkvvlveK 85
                        D++i+G+G ag  AAve       +++++eK
     WP_345980103.1  5 YDMVIVGAGPAGIAAAVESYMLGIRNILMLEK 36
                       59****************99988899999998 PP

  == domain 2  score: 3.7 bits;  conditional E-value: 0.0053
  apra_Neukirchen_a  52 letDiLiiGGGmagcgAAveakeakdlkv 80 
                         +  iL++GGG ++   Av ++e++d+ +
     WP_345980103.1 158 GDEKILVVGGGDSAIEYAVDLSEKNDVAI 186
                        5678******************9998877 PP

  == domain 3  score: 3.5 bits;  conditional E-value: 0.0061
  apra_Neukirchen_a 410 dlynrmtTvkgLfaaGdva 428
                        d  n +t ++gLf aGd+ 
     WP_345980103.1 274 DD-NYETAIEGLFVAGDIT 291
                        44.899***********85 PP

>> WP_345978447.1  NAD(P)/FAD-dependent oxidoreductase [Sulfurimonas sp. HSL3-2]
   #    score  bias  c-Evalue  i-Evalue hmmfrom  hmm to    alifrom  ali to    envfrom  env to     acc
 ---   ------ ----- --------- --------- ------- -------    ------- -------    ------- -------    ----
   1 !   12.0   0.2   1.6e-05    0.0045      54      85 ..       4      34 ..       1      40 [. 0.88

  Alignments for each domain:
  == domain 1  score: 12.0 bits;  conditional E-value: 1.6e-05
  apra_Neukirchen_a 54 tDiLiiGGGmagcgAAveakeakdlkvvlveK 85
                        D++++G G+ag +AA++a +  + kv+l+eK
     WP_345978447.1  4 YDVIVVGSGAAGMIAAIQAGRD-GKKVLLLEK 34
                       7*****************9974.579999998 PP

>> WP_345980343.1  aminoacetone oxidase family FAD-binding enzyme [Sulfurimonas sp. HSL3-2]
   #    score  bias  c-Evalue  i-Evalue hmmfrom  hmm to    alifrom  ali to    envfrom  env to     acc
 ---   ------ ----- --------- --------- ------- -------    ------- -------    ------- -------    ----
   1 ?    9.8   0.1   7.2e-05      0.02      54      85 ..       2      33 ..       1      78 [. 0.88
   2 ?   -4.0   0.1       1.1     3e+02     224     237 ..     146     159 ..     140     160 .. 0.84

  Alignments for each domain:
  == domain 1  score: 9.8 bits;  conditional E-value: 7.2e-05
  apra_Neukirchen_a 54 tDiLiiGGGmagcgAAveakeakdlkvvlveK 85
                        D+Li+G+G++g ++A +++  kdlkv +++ 
     WP_345980343.1  2 YDVLILGAGASGLMCASRLADGKDLKVGVIDA 33
                       59*************************99984 PP

  == domain 2  score: -4.0 bits;  conditional E-value: 1.1
  apra_Neukirchen_a 224 ikakavivatGGAa 237
                        ++ak  +vatGG +
     WP_345980343.1 146 YSAKNLVVATGGVS 159
                        689*********76 PP


Internal pipeline statistics summary:
-------------------------------------
Query model(s):                            1  (670 nodes)
Target sequences:                       2198  (696870 residues searched)
Passed MSV filter:                       107  (0.0486806); expected 44.0 (0.02)
Passed bias filter:                       65  (0.0295723); expected 44.0 (0.02)
Passed Vit filter:                        20  (0.00909918); expected 2.2 (0.001)
Passed Fwd filter:                         8  (0.00363967); expected 0.0 (1e-05)
Initial search space (Z):               2198  [actual number of targets]
Domain search space  (domZ):               8  [number of targets reported over threshold]
# CPU time: 0.06u 0.00s 00:00:00.06 Elapsed: 00:00:00.03
# Mc/sec: 12302.59
//
[ok]
