# Supplementary material for: Sulfur disproportionation occurs globally across anoxic habitats and has multiple mechanisms of independent evolutionary origin
Source: ISME J. 2026 Mar 2;20(1):wrag042. doi: 10.1093/ismejo/wrag042 (PMC12998232; doi:10.1093/ismejo/wrag042)
Supplement: Sup_File_1_HMM_wrag042 [file sup_file_1_hmm_wrag042.zip › SupFile1_HMM/SupFile1c_results/apra_Neukirchen_a-hmm-066_Sulfurimonas_sp_HSL3-1_GCF_039645995.txt]

# hmmsearch :: search profile(s) against a sequence database
# HMMER 3.4 (Aug 2023); http://hmmer.org/
# Copyright (C) 2023 Howard Hughes Medical Institute.
# Freely distributed under the BSD open source license.
# - - - - - - - - - - - - - - - - - - - - - - - - - - - - - - - - - - - -
# query HMM file:                  /Users/lukas/OneDrive/2023_Sulfur/20250723_HMM/profiles_all/apra_Neukirchen_a.hmm
# target sequence database:        /Users/lukas/OneDrive/2023_Sulfur/20250626_HMM/db_new/066_Sulfurimonas_sp_HSL3-1_GCF_039645995.fas
# - - - - - - - - - - - - - - - - - - - - - - - - - - - - - - - - - - - -

Query:       apra_Neukirchen_a  [M=670]
Scores for complete sequences (score includes all domains):
   --- full sequence ---   --- best 1 domain ---    -#dom-
    E-value  score  bias    E-value  score  bias    exp  N  Sequence       Description
    ------- ------ -----    ------- ------ -----   ---- --  --------       -----------
    3.1e-27   92.0   3.5    1.2e-26   90.0   3.5    1.9  1  WP_345973685.1  succinate dehydrogenase flavoprotein subunit 
    1.4e-22   76.6   4.7    7.5e-18   61.0   5.1    3.0  2  WP_345972776.1  FAD-dependent oxidoreductase [Sulfurimonas di
    1.6e-19   66.5   6.9    7.5e-18   61.0   6.9    2.7  1  WP_345969188.1  MULTISPECIES: L-aspartate oxidase [Sulfurimon
    4.1e-07   25.5   0.2     0.0008   14.6   0.0    3.1  3  WP_345969740.1  MULTISPECIES: L-aspartate oxidase [Sulfurimon
     0.0038   12.4   0.9       0.16    7.0   0.1    2.6  3  WP_345970521.1  MULTISPECIES: NAD(P)-binding domain-containin
     0.0038   12.4   0.1     0.0052   11.9   0.1    1.1  1  WP_345973611.1  FAD-dependent oxidoreductase [Sulfurimonas di
     0.0042   12.2   1.8       0.19    6.8   0.0    2.2  2  WP_345972497.1  NAD(P)/FAD-dependent oxidoreductase [Sulfurim
  ------ inclusion threshold ------
      0.017   10.2   0.0      0.023    9.8   0.0    1.1  1  WP_345972654.1  FAD/NAD(P)-binding oxidoreductase [Sulfurimon
       0.02   10.0   2.7      0.037    9.1   2.7    1.3  1  WP_345971013.1  MULTISPECIES: NAD(P)/FAD-dependent oxidoreduc
      0.022    9.8   0.3      0.066    8.3   0.2    1.7  2  WP_345972209.1  NAD(P)/FAD-dependent oxidoreductase [Sulfurim
      0.028    9.5   0.4       0.06    8.4   0.2    1.6  2  WP_345972119.1  hydrogenase small subunit [Sulfurimonas diazo
       0.05    8.7   7.0     0.0028   12.8   1.0    1.8  3  WP_345973051.1  aminoacetone oxidase family FAD-binding enzym
       0.73    4.8   7.2        0.2    6.7   4.2    1.5  2  WP_345971747.1  NAD(P)/FAD-dependent oxidoreductase [Sulfurim


Domain annotation for each sequence (and alignments):
>> WP_345973685.1  succinate dehydrogenase flavoprotein subunit [Sulfurimonas diazotrophicus]
   #    score  bias  c-Evalue  i-Evalue hmmfrom  hmm to    alifrom  ali to    envfrom  env to     acc
 ---   ------ ----- --------- --------- ------- -------    ------- -------    ------- -------    ----
   1 !   90.0   3.5   6.5e-29   1.2e-26      53     619 ..       7     555 ..       1     568 [. 0.77

  Alignments for each domain:
  == domain 1  score: 90.0 bits;  conditional E-value: 6.5e-29
  apra_Neukirchen_a  53 etDiLiiGGGmagcgAAveake.akdlkvvlveKAaierSGavAaGlsAinaYigenetpedyvryvrkdlmgivReDLvldiarhvdevvk 143
                        + D +i+G G ag  AA e+k+  k++ v+       ++SGa   G++A    + +   +e +     k ++ ++ +D v  + ++  e+++
     WP_345973685.1   7 TYDAVIVGSGLAGSAAARELKQaGKNVAVITKLHPLRSHSGAAQGGINAALSDVDS---IELHEFDTVKGADYLADQDAVELMCQKAPETIR 95 
                        679******************94445555555555566789988887665555554...5555444556678899***************** PP

  apra_Neukirchen_a 144 kleewGLpilkdenGk.........yvrrGkwqikInGesyKpivAeaakkalgvevlnrvfitdllvdednrvaGAvgfsvrenkfyvika 226
                          e++G  + + ++Gk            r  +     G  +   + e+a +  gv+ +++ ++ d+++ ed++v G+v+f++r+++  +++a
     WP_345973685.1  96 WAERMGAAFSRTDDGKiaqrpfggqSSPRACFAKDRTGLTLLQTIYEQALR-VGVDFIDEWYAADIIY-EDGKVSGVVAFNIRNQEKAIFNA 185
                        ****************88888877755566666667787777777777777.789*************.88********************* PP

  apra_Neukirchen_a 227 kavivatGGAagiyrprsvgegrgraWYppfntGsgyamgiraGAemttmE.nrfvalRfKDtygPvgtiallvkakavnalgeeyeeelkk 317
                        kav+ atGG a  ++  s+ +          ntG g ++++r G  +  mE ++f +  +      +   a + + k  n++ge+++   ++
     WP_345973685.1 186 KAVMFATGGYARAFKISSNAH---------ANTGDGLSIVARHGLPLEDMEfVQFHPSGLSGSGILISEAARGEGGKLLNSEGERFM---ER 265
                        ***************999854.........49****************99944677777777777799999****************...66 PP

  apra_Neukirchen_a 318 eY..gkak.iptslRnyatleevkeGrgPiyldteealqdkeleeelwedfLdmaisqallwaeeniepekenvEiegtePyivGsHaacsG 406
                         Y  +k +  ++ + + a+++e++eGrg    +    ++ ++l +e + + L +    a++++  + +  ke++ i +t  y +G+      
     WP_345973685.1 266 -YapNKLElASRDVVARAIINEIREGRGVGPRKDAVYIDLTHLGKEKIMERLPELRDLAITFL--GLDMIKEPILISATAHYSMGGIPVDID 354
                        .74433334577778899*********965555555555567777777777777777777776..5778999*******9999998777555 PP

  apra_Neukirchen_a 407 yWvdlynrmtTvkgLfaaGdvaGgsph...kfvsGslaeGriAakaavkyildekdekpeldeeeveelkeeiykpletleekkkettagev 495
                          v + n+   v+g +aaG++a  s h   +    s+ e+ + ++++ + ++++  e+  l+e+e ++  + i++ +e++++++    ++  
     WP_345973685.1 355 GHVRK-NNDELVEGFYAAGECACVSVHganRLGANSVLEALLFGRHVGQSMVNDI-ETLYLREAEQSDADTMITE-MERILTNNG---KE-- 438
                        55666.99************99887543226666777777666666666665332.2234443333333333333.455665552...23.. PP

  apra_Neukirchen_a 496 pnyitpeeleerlqkimdeYagGistnYetnekkLeialeklemLkedleklaAed.....lheLlrawElihRllvaeaviehllfRkEtR 582
                            t+  l+++lq+ m + ag + t     e++L++  e ++ L++++e+++ +d       +L++a El h l+ a  ++e  l+RkE+R
     WP_345973685.1 439 ----TVPGLRNELQQSMTDNAGVFRT-----EETLSKQVEIVKALRKRFENIRIDDkskifNTDLQEAIELGHMLDYALFIVESALARKESR 521
                        ....56789**********9997654.....567788888888899999998888833333358999************************* PP

  apra_Neukirchen_a 583 wpgyyeraDypelddenwkkfvnskydpetgeieiik 619
                          g ++r D+ ++dde + k++   y+ ++gei++  
     WP_345973685.1 522 --GAHYREDFTTRDDEAFMKHTMA-YMDANGEISLDY 555
                        ..8889******************.555999998765 PP

>> WP_345972776.1  FAD-dependent oxidoreductase [Sulfurimonas diazotrophicus]
   #    score  bias  c-Evalue  i-Evalue hmmfrom  hmm to    alifrom  ali to    envfrom  env to     acc
 ---   ------ ----- --------- --------- ------- -------    ------- -------    ------- -------    ----
   1 !   61.0   5.1   3.9e-20   7.5e-18      54     428 ..       2     352 ..       1     360 [. 0.85
   2 !    9.3   0.0   0.00017     0.032     526     597 ..     434     508 ..     428     522 .. 0.81

  Alignments for each domain:
  == domain 1  score: 61.0 bits;  conditional E-value: 3.9e-20
  apra_Neukirchen_a  54 tDiLiiGGGmagcgAAveakeakdlkvvlveKAaierS.GavAaG.lsAinaYigenetpedyvryvrkdlmgivReDLvldiarhvdevvk 143
                        +D+L++GGG ag  AA+ akea  + v ++ K+   rS  ++A+G ++A   + ge++ +e ++    k ++g++ e  v  +  +  e+ +
     WP_345972776.1   2 VDVLVVGGGGAGMAAALSAKEAG-ATVAVLGKSYPTRSqTCMAQGgINAALGHTGEDS-VEAHIADTLKSAQGLADEAAVAALCSEGIEALH 91 
                        6*****************99865.8999*********95699*973666666666887.********************************* PP

  apra_Neukirchen_a 144 kleewGLpilkdenGk.........yvrrGkwqikInGesyKpivAeaakkalgvevlnrvfitdllvdednrvaGAvgfsvrenkfyvika 226
                         l+ +G+p+ ++++ +            r  +    +G ++   + +++++ +g+  +n+ f +d++v e+nr +G+  ++vr++++ v+ a
     WP_345972776.1  92 WLDAIGVPFSRNDDAQiaqrrlggaSAPRACYAQDYSGLKILHTLFDQCNR-AGIPFYNERFLLDIIV-EGNRACGVKVLDVRSGEVEVYMA 181
                        **********888888888888888888888899999*999999*****99.88**************.88********************* PP

  apra_Neukirchen_a 227 kavivatGGAagiyrprsvgegrgraWYppfntGsgyamgiraGAemttmE.nrfvalRfKDtygPvgtiallvkakavnalgeeyeeelkk 317
                         avi+atGG +++y  +s++ + g       ++G g a ++raGA ++ mE ++f ++ +      +   a + + +  n +ge+++   ++
     WP_345972776.1 182 GAVILATGGYSKLYGRHSTNAA-G-------SSGDGHAAALRAGARLSDMEfVQFHPTGLAGSSILISESARGAGGYLLNGKGERFI---DE 262
                        **************87776544.3.......79******************558999999999999999999**************9...44 PP

  apra_Neukirchen_a 318 eYgkakiptslRnyatleevkeGrgPiyldteealqdkeleeelwedfLdmaisqallwae..eniepekenvEiegtePyivGsHaacsGy 407
                              +p+   + a+  ++++G+  + ld +++           e+f+d    q  ++a+  e+++p +e++ i++   y +G+       
     WP_345972776.1 263 -----CLPRDRVARAIHDQIMAGER-VTLDIRHL----------GEAFIDGELPQERKLAQryEGVDPVTEPIPIKPVAHYTMGGIEV---- 334
                        .....23444444445555556654.55665555..........78999999999888887335889999999999988887776544.... PP

  apra_Neukirchen_a 408 WvdlynrmtTvkgLfaaGdva 428
                             + +t v gLfaaG++a
     WP_345972776.1 335 --SA-DSQTAVAGLFAAGECA 352
                        ..56.7899999999999876 PP

  == domain 2  score: 9.3 bits;  conditional E-value: 0.00017
  apra_Neukirchen_a 526 nekkLeialeklemLkedleklaAedlh.....eLlrawElihRllvaeaviehllfRkEtRwpgyyeraDypeldd 597
                        n++ L+ al+ +++++ +l k+  +d       +     E ++ l+vaeav e  l R+E+R  g + r D+pe d 
     WP_345972776.1 434 NAEGLQGALDAVKTMQAELPKMGVADRSgayntNRTDFLEFVNLLTVAEAVAEGALRREESR--GAHFRGDFPEADA 508
                        678899999999999999999999886511111445679***********************..77779****9986 PP

>> WP_345969188.1  MULTISPECIES: L-aspartate oxidase [Sulfurimonas]
   #    score  bias  c-Evalue  i-Evalue hmmfrom  hmm to    alifrom  ali to    envfrom  env to     acc
 ---   ------ ----- --------- --------- ------- -------    ------- -------    ------- -------    ----
   1 !   61.0   6.9   3.9e-20   7.5e-18      54     601 ..       3     516 ..       1     538 [. 0.78

  Alignments for each domain:
  == domain 1  score: 61.0 bits;  conditional E-value: 3.9e-20
  apra_Neukirchen_a  54 tDiLiiGGGmagcgAAveakeakdlkvvlveKAaierS.GavAaGlsAinaYig..enetpedyvryvrkdlmgivReDLvldiarhvdevv 142
                         D++++G G+ag  AA+ ak+a +++v ++ K++  rS  avA G   ina i+  e +++e +v+      +g++    + ++  +  e v
     WP_345969188.1   3 YDVIVVGSGIAGLHAALFAKRA-GCHVAVLTKSNPFRSnSAVASG--GINAVINvnEYDSVERHVSDTFDGSDGLANLGNIRKMCAQAPEIV 91 
                        59***************99986.599********99994589987..5666666446667999999999999******************** PP

  apra_Neukirchen_a 143 kkleewGLpilkdenGk......yvrrGkwqikInGesyKpivAeaakka..lgvevlnrvfitdllvdednrvaGAvgfsvrenkfyvika 226
                        ++l+e+G+ + +de+G         ++ ++   I       iv     +   +gv++l +   ++++  + ++  G++ +  r++++  + +
     WP_345969188.1  92 QELQEMGVGFDTDEEGAiaqrpfGGASANRTCYIADRTGSAIVQTLLMQCrnEGVHILANHKFLNICSFK-EKLSGVTVLRRRDSQVIAFAC 182
                        *****************66666644567888888655555555555444300566888777777777635.9******************** PP

  apra_Neukirchen_a 227 kavivatGGAagiyrprsvgegrgraWYppfntGsgyamgiraGAemttmE.nrfvalRfKDtygPvgtiallvkakavnalgeeyeeelkk 317
                        k  i+a GG agi+r +s++  +        ++G   a g+raG  ++ mE ++f ++ +    + +   a + +a+ v+ +g ++++el+ 
     WP_345969188.1 183 KSLILAGGGYAGIFRGHSTNAQE--------SSGDVIAAGLRAGLRLSNMEfVQFHPTTLATNGSLISEAARGEGAYLVDETGTRFTDELQT 266
                        ***************99996554........79******************4578888888888889********************44443 PP

  apra_Neukirchen_a 318 eYgkakiptslRnyatleevkeGrgPiyldteealqdkeleeelwedfLdmaisqallwaeeniepekenvEiegtePyivGsHaacsGyWv 409
                                +     a++e ++eG+  +yld +++      +e l+ + L  a ++al     +i++++e + i+++  y      +  G+W+
     WP_345969188.1 267 --------RDKLSRAITEHMREGHT-VYLDFRHL------DEALIDAKLPSARKMALN--GAGIDITTELLPITPSAHY------TIGGIWT 335
                        ........22334566777888876.99*99999......667777777777666654..5577888888888887655......5569*** PP

  apra_Neukirchen_a 410 dlynrmtTvkgLfaaGdva..GgsphkfvsG.slae....GriAakaavkyildekdekpeldeeeveelkeeiykpletleekkkettage 494
                           + +t ++g+fa+G++a  G  +    +G sl e    Gr+++ +a++y++++ ++   +d ++v+++ ++++     +++         
     WP_345969188.1 336 RD-DTSTDMPGVFACGECAvtGVHGANRLGGnSLLEgayfGRMSGIEAARYARRR-EF-RPIDYRDVDKESRRVEL----ILDG-------- 412
                        88.89***********965337766666666466663333577888888888654.33.56777777777777777....4533........ PP

  apra_Neukirchen_a 495 vpnyitpeeleerlqkimdeYagGistnYetnekkLeialeklemLke.dleklaAedlheLlrawElihRllvaeaviehllfRkEtRwpg 585
                          n ++++ ++++l       ag + +  et ++ Le+   ++ + +  ++ + + ++  eL ++ E  + l++aea+i   l RkE+R  g
     WP_345969188.1 413 -DNLYNINAMRKNLGASLFRDAGVF-RSEETLSSALEYSHYLMGRKHGlHCIHKERDNNVELASILEFENALTIAEAMILSALKRKESR--G 500
                        .356999999999999888776655.4446677778888777766553134455567889*****************************..9 PP

  apra_Neukirchen_a 586 yyeraDypelddenwk 601
                         ++r+Dype+dd+ ++
     WP_345969188.1 501 VHYRVDYPERDDRYFN 516
                        999*********7654 PP

>> WP_345969740.1  MULTISPECIES: L-aspartate oxidase [Sulfurimonas]
   #    score  bias  c-Evalue  i-Evalue hmmfrom  hmm to    alifrom  ali to    envfrom  env to     acc
 ---   ------ ----- --------- --------- ------- -------    ------- -------    ------- -------    ----
   1 !   14.6   0.0   4.2e-06    0.0008      53      85 ..       2      32 ..       1      37 [. 0.86
   2 !    5.1   0.0    0.0032      0.62     194     243 ..     145     191 ..      66     198 .. 0.88
   3 ?    2.4   0.0     0.021       4.1     403     457 ..     330     387 ..     322     438 .. 0.77

  Alignments for each domain:
  == domain 1  score: 14.6 bits;  conditional E-value: 4.2e-06
  apra_Neukirchen_a 53 etDiLiiGGGmagcgAAveakeakdlkvvlveK 85
                       + D+LiiG+G+ag +AA+++ +  d kv+l++K
     WP_345969740.1  2 QYDVLIIGAGVAGLYAALNIPT--DKKVLLINK 32
                       68*****************987..457888887 PP

  == domain 2  score: 5.1 bits;  conditional E-value: 0.0032
  apra_Neukirchen_a 194 rvfitdllvdednrvaGAvgfsvrenkfyvikakavivatGGAagiyrpr 243
                        + +++d+l+ e ++++G+    v +++  vi a +vi+a GG   +yr +
     WP_345969740.1 145 NATVIDFLI-EAGQICGVEV--VYKGERKVILAHQVILASGGVGSLYRFH 191
                        567888888.6699999876..4566666899***************965 PP

  == domain 3  score: 2.4 bits;  conditional E-value: 0.021
  apra_Neukirchen_a 403 acsGyWvdlynrmtTvkgLfaaGdvaGgs...phkfvsGslaeGriAakaavkyilde 457
                        a  G+ +dl  +   vkgL+a G++a      +++  s sl eG + ak a + +l+e
     WP_345969740.1 330 AIGGIKTDLEGHVAGVKGLYAIGEAASTGvhgANRLASNSLLEGLVFAKRATAALLSE 387
                        556666677677788*********9854312257999999999999999999888543 PP

>> WP_345970521.1  MULTISPECIES: NAD(P)-binding domain-containing protein [Sulfurimonas]
   #    score  bias  c-Evalue  i-Evalue hmmfrom  hmm to    alifrom  ali to    envfrom  env to     acc
 ---   ------ ----- --------- --------- ------- -------    ------- -------    ------- -------    ----
   1 !    7.0   0.1   0.00082      0.16      55      87 ..       6      38 ..       2      41 .. 0.90
   2 ?    2.9   0.0     0.014       2.8      53      81 ..     160     188 ..     110     198 .. 0.77
   3 ?   -1.5   0.0      0.32        61     409     427 ..     273     291 ..     251     298 .. 0.73

  Alignments for each domain:
  == domain 1  score: 7.0 bits;  conditional E-value: 0.00082
  apra_Neukirchen_a 55 DiLiiGGGmagcgAAveakeakdlkvvlveKAa 87
                       ++ iiG+G ag  AAve       +++++eK +
     WP_345970521.1  6 NLAIIGAGPAGIAAAVESYLLGMRDIIILEKGQ 38
                       578**************99999999****9975 PP

  == domain 2  score: 2.9 bits;  conditional E-value: 0.014
  apra_Neukirchen_a  53 etDiLiiGGGmagcgAAveakeakdlkvv 81 
                           iL++GGG ++   Av ++ ++d+ ++
     WP_345970521.1 160 GEKILVVGGGDSAVEYAVDLAAKNDVAIC 188
                        5579***************9999988764 PP

  == domain 3  score: -1.5 bits;  conditional E-value: 0.32
  apra_Neukirchen_a 409 v.dlynrmtTvkgLfaaGdv 427
                        v d  n ++ v+g+f aGd+
     WP_345970521.1 273 VhDE-NYESDVPGIFVAGDI 291
                        3444.99999********97 PP

>> WP_345973611.1  FAD-dependent oxidoreductase [Sulfurimonas diazotrophicus]
   #    score  bias  c-Evalue  i-Evalue hmmfrom  hmm to    alifrom  ali to    envfrom  env to     acc
 ---   ------ ----- --------- --------- ------- -------    ------- -------    ------- -------    ----
   1 !   11.9   0.1   2.7e-05    0.0052      53      92 ..       3      41 ..       1      47 [. 0.87

  Alignments for each domain:
  == domain 1  score: 11.9 bits;  conditional E-value: 2.7e-05
  apra_Neukirchen_a 53 etDiLiiGGGmagcgAAveakeakdlkvvlveKAaierSG 92
                       +++i i+GGG+ag  AA+ +++  +++v+l eK +   SG
     WP_345973611.1  3 SANIAIVGGGVAGATAALYLSRI-GMRVTLFEKGESLVSG 41
                       57899*************99976.59*******9877666 PP

>> WP_345972497.1  NAD(P)/FAD-dependent oxidoreductase [Sulfurimonas diazotrophicus]
   #    score  bias  c-Evalue  i-Evalue hmmfrom  hmm to    alifrom  ali to    envfrom  env to     acc
 ---   ------ ----- --------- --------- ------- -------    ------- -------    ------- -------    ----
   1 !    4.6   0.4    0.0044      0.84      55      85 ..       3      33 ..       1      35 [. 0.89
   2 !    6.8   0.0   0.00099      0.19     409     458 ..     265     312 ..     248     314 .] 0.75

  Alignments for each domain:
  == domain 1  score: 4.6 bits;  conditional E-value: 0.0044
  apra_Neukirchen_a 55 DiLiiGGGmagcgAAveakeakdlkvvlveK 85
                       D  iiGGG ag  A + a +    +vv+ e+
     WP_345972497.1  3 DCAIIGGGPAGLTAGLYATRGGLKNVVMYEQ 33
                       899***************9998888888875 PP

  == domain 2  score: 6.8 bits;  conditional E-value: 0.00099
  apra_Neukirchen_a 409 vdlynrmtTvkgLfaaGdvaGgsphkfvsGslaeGriAakaavkyildek 458
                        vdl + +t+ +g+faaGd    +p++ v  +  +G  Aa +++ y+ +++
     WP_345972497.1 265 VDL-SMRTSTPGVFAAGDLRIEAPKQVV-CAAGDGATAALQVITYVDEKQ 312
                        244.8999***********999998765.5889*************7664 PP

>> WP_345972654.1  FAD/NAD(P)-binding oxidoreductase [Sulfurimonas diazotrophicus]
   #    score  bias  c-Evalue  i-Evalue hmmfrom  hmm to    alifrom  ali to    envfrom  env to     acc
 ---   ------ ----- --------- --------- ------- -------    ------- -------    ------- -------    ----
   1 ?    9.8   0.0   0.00012     0.023      34      83 ..      36      86 ..      11     129 .. 0.76

  Alignments for each domain:
  == domain 1  score: 9.8 bits;  conditional E-value: 0.00012
  apra_Neukirchen_a 34 aaallaalamkkelevveletDiLiiGGGmagcgAAveake.akdlkvvlv 83
                       aa++la++a +++ e v ++  iLi+GGG ++ +A  ++++  +d +++++
     WP_345972654.1 36 AASVLASTAPAASAEAVDVKGKILIVGGGSGAIMALARLHRaISDPDITII 86
                       33344444445678999999***************9999996666666665 PP

>> WP_345971013.1  MULTISPECIES: NAD(P)/FAD-dependent oxidoreductase [Sulfurimonas]
   #    score  bias  c-Evalue  i-Evalue hmmfrom  hmm to    alifrom  ali to    envfrom  env to     acc
 ---   ------ ----- --------- --------- ------- -------    ------- -------    ------- -------    ----
   1 ?    9.1   2.7   0.00019     0.037      56      83 ..       4      30 ..       2      34 .. 0.80

  Alignments for each domain:
  == domain 1  score: 9.1 bits;  conditional E-value: 0.00019
  apra_Neukirchen_a 56 iLiiGGGmagcgAAveakeakdlkvvlv 83
                       i iiGGG+ag +AA++a+ea  ++v++ 
     WP_345971013.1  4 IAIIGGGAAGLMAAITAAEAG-AEVTVY 30
                       78***************9965.445554 PP

>> WP_345972209.1  NAD(P)/FAD-dependent oxidoreductase [Sulfurimonas diazotrophicus]
   #    score  bias  c-Evalue  i-Evalue hmmfrom  hmm to    alifrom  ali to    envfrom  env to     acc
 ---   ------ ----- --------- --------- ------- -------    ------- -------    ------- -------    ----
   1 ?    8.3   0.2   0.00034     0.066      54      85 ..       4      34 ..       1      41 [. 0.87
   2 ?   -1.7   0.0      0.36        69     259     288 ..     174     203 ..     167     205 .. 0.90

  Alignments for each domain:
  == domain 1  score: 8.3 bits;  conditional E-value: 0.00034
  apra_Neukirchen_a 54 tDiLiiGGGmagcgAAveakeakdlkvvlveK 85
                        D+++ G G+ag +AA+ a+++ + +v+l+eK
     WP_345972209.1  4 FDLIVAGSGAAGMMAAIVAARQ-GKQVLLLEK 34
                       69***************99985.478999998 PP

  == domain 2  score: -1.7 bits;  conditional E-value: 0.36
  apra_Neukirchen_a 259 tGsgyamgiraGAemttmEnrfvalRfKDt 288
                         G gya+  +aG  +t +   +++l++K+t
     WP_345972209.1 174 EGDGYALSQQAGHTVTELYPAMMPLKTKET 203
                        589***************999999999987 PP

>> WP_345972119.1  hydrogenase small subunit [Sulfurimonas diazotrophicus]
   #    score  bias  c-Evalue  i-Evalue hmmfrom  hmm to    alifrom  ali to    envfrom  env to     acc
 ---   ------ ----- --------- --------- ------- -------    ------- -------    ------- -------    ----
   1 ?    8.4   0.2   0.00031      0.06      56      85 ..       3      33 ..       1      36 [. 0.91
   2 ?   -2.6   0.0      0.66   1.3e+02     406     455 ..     249     296 ..     246     312 .. 0.82

  Alignments for each domain:
  == domain 1  score: 8.4 bits;  conditional E-value: 0.00031
  apra_Neukirchen_a 56 iLiiGGGmagcgAAveakeak.dlkvvlveK 85
                       i+i+GGG+a+ + A  +ke++ + +v++v K
     WP_345972119.1  3 IVIVGGGIAAAYIANAIKEQSpSHEVLIVTK 33
                       89*****************888******988 PP

  == domain 2  score: -2.6 bits;  conditional E-value: 0.66
  apra_Neukirchen_a 406 GyWvdlynrmtTvkgLfaaGdvaGgsphkfvsGslaeGriAakaavkyil 455
                        G+ vd  + +t+ + ++a G+va    + ++ G + e  + a aav+ il
     WP_345972119.1 249 GILVDE-HMRTSDPDVYAVGEVA-QLHNGYIAGRVKECTLQADAAVAAIL 296
                        677788.8888889999***998.56789****************99984 PP

>> WP_345973051.1  aminoacetone oxidase family FAD-binding enzyme [Sulfurimonas diazotrophicus]
   #    score  bias  c-Evalue  i-Evalue hmmfrom  hmm to    alifrom  ali to    envfrom  env to     acc
 ---   ------ ----- --------- --------- ------- -------    ------- -------    ------- -------    ----
   1 ?   12.8   1.0   1.5e-05    0.0028      53      84 ..       2      33 ..       1      47 [. 0.88
   2 ?   -1.8   0.1      0.39        74     223     237 ..     146     160 ..     136     161 .. 0.77
   3 ?   -3.8   0.1       1.6   3.1e+02     417     447 ..     345     378 ..     342     381 .. 0.60

  Alignments for each domain:
  == domain 1  score: 12.8 bits;  conditional E-value: 1.5e-05
  apra_Neukirchen_a 53 etDiLiiGGGmagcgAAveakeakdlkvvlve 84
                       e D+ i+GGG+ag +AA +++e  +l+v+++e
     WP_345973051.1  2 EFDVAILGGGAAGLMAAARLSERGGLSVCVIE 33
                       78***************************998 PP

  == domain 2  score: -1.8 bits;  conditional E-value: 0.39
  apra_Neukirchen_a 223 vikakavivatGGAa 237
                        +++a+ vivatGG +
     WP_345973051.1 146 TLSARNVIVATGGVS 160
                        5789*********76 PP

  == domain 3  score: -3.8 bits;  conditional E-value: 1.6
  apra_Neukirchen_a 417 TvkgLfaaGdva...GgsphkfvsGslaeGriAa 447
                         vkgL+  G+v+   G  +      ++a Gr Aa
     WP_345973051.1 345 AVKGLYFVGEVVdvtGELGGYNFQWAFASGRCAA 378
                        6999**9998761114444344455666666666 PP

>> WP_345971747.1  NAD(P)/FAD-dependent oxidoreductase [Sulfurimonas diazotrophicus]
   #    score  bias  c-Evalue  i-Evalue hmmfrom  hmm to    alifrom  ali to    envfrom  env to     acc
 ---   ------ ----- --------- --------- ------- -------    ------- -------    ------- -------    ----
   1 ?    6.7   4.2    0.0011       0.2      53      97 ..       2      45 ..       1      48 [. 0.89
   2 ?   -3.7   0.0       1.4   2.7e+02     434     451 ..     161     178 ..     161     183 .. 0.73

  Alignments for each domain:
  == domain 1  score: 6.7 bits;  conditional E-value: 0.0011
  apra_Neukirchen_a 53 etDiLiiGGGmagcgAAveakeakdlkvvlveKAaierSGavAaG 97
                       + D  iiG+G+ gc +A+ + +  + kv l+++  i   G+ AaG
     WP_345971747.1  2 TYDTAIIGAGINGCATAYFLTQG-GEKVALIDREGIAAGGSGAAG 45
                       57999*************99874.469**********99999998 PP

  == domain 2  score: -3.7 bits;  conditional E-value: 1.4
  apra_Neukirchen_a 434 kfvsGslaeGriAakaav 451
                        k+ sG ++ G i ak +v
     WP_345971747.1 161 KYESGLWTVGAIRAKRVV 178
                        778888888888888766 PP


Internal pipeline statistics summary:
-------------------------------------
Query model(s):                            1  (670 nodes)
Target sequences:                       2492  (765055 residues searched)
Passed MSV filter:                       114  (0.0457464); expected 49.8 (0.02)
Passed bias filter:                       90  (0.0361156); expected 49.8 (0.02)
Passed Vit filter:                        28  (0.011236); expected 2.5 (0.001)
Passed Fwd filter:                        13  (0.00521669); expected 0.0 (1e-05)
Initial search space (Z):               2492  [actual number of targets]
Domain search space  (domZ):              13  [number of targets reported over threshold]
# CPU time: 0.07u 0.00s 00:00:00.07 Elapsed: 00:00:00.04
# Mc/sec: 10722.90
//
[ok]
