# Supplementary material for: Sulfur disproportionation occurs globally across anoxic habitats and has multiple mechanisms of independent evolutionary origin
Source: ISME J. 2026 Mar 2;20(1):wrag042. doi: 10.1093/ismejo/wrag042 (PMC12998232; doi:10.1093/ismejo/wrag042)
Supplement: Sup_File_1_HMM_wrag042 [file sup_file_1_hmm_wrag042.zip › SupFile1_HMM/SupFile1c_results/apra_Neukirchen_a-hmm-068_Sulfurimonas_sp_ST-27_GCF_048081595.txt]

# hmmsearch :: search profile(s) against a sequence database
# HMMER 3.4 (Aug 2023); http://hmmer.org/
# Copyright (C) 2023 Howard Hughes Medical Institute.
# Freely distributed under the BSD open source license.
# - - - - - - - - - - - - - - - - - - - - - - - - - - - - - - - - - - - -
# query HMM file:                  /Users/lukas/OneDrive/2023_Sulfur/20250723_HMM/profiles_all/apra_Neukirchen_a.hmm
# target sequence database:        /Users/lukas/OneDrive/2023_Sulfur/20250626_HMM/db_new/068_Sulfurimonas_sp_ST-27_GCF_048081595.fas
# - - - - - - - - - - - - - - - - - - - - - - - - - - - - - - - - - - - -

Query:       apra_Neukirchen_a  [M=670]
Scores for complete sequences (score includes all domains):
   --- full sequence ---   --- best 1 domain ---    -#dom-
    E-value  score  bias    E-value  score  bias    exp  N  Sequence       Description
    ------- ------ -----    ------- ------ -----   ---- --  --------       -----------
    4.7e-33  111.1   4.6    1.1e-32  109.8   4.6    1.6  1  WP_418641369.1  succinate dehydrogenase flavoprotein subunit 
    2.8e-26   88.7   5.5    1.3e-23   79.9   5.5    3.0  1  WP_418640853.1  FAD-binding protein [Sulfurimonas sp. ST-27]
    1.4e-09   33.5   0.2    5.5e-05   18.3   0.8    2.9  2  WP_346389721.1  L-aspartate oxidase [Sulfurimonas sp. NWX367]
    3.6e-06   22.2   2.4    0.00057   15.0   0.2    3.0  3  WP_418640321.1  NAD(P)-binding domain-containing protein [Sul
    1.5e-05   20.2   0.4     0.0028   12.7   0.0    2.2  2  WP_418640672.1  thioredoxin-disulfide reductase [Sulfurimonas
    0.00011   17.4   0.0      0.014   10.4   0.0    2.3  2  WP_418641298.1  NAD(P)/FAD-dependent oxidoreductase [Sulfurim
    0.00025   16.2   0.4    0.00066   14.8   0.3    1.7  2  WP_418641302.1  NAD(P)/FAD-dependent oxidoreductase [Sulfurim
    0.00062   14.9   2.1    0.00097   14.2   2.1    1.3  1  WP_418641333.1  NAD(P)/FAD-dependent oxidoreductase [Sulfurim
    0.00096   14.2   0.1          1    4.3   0.0    3.0  3  WP_418640909.1  NAD(P)-binding domain-containing protein [Sul
     0.0028   12.7   0.1     0.0065   11.5   0.1    1.6  1  WP_418641046.1  dihydrolipoyl dehydrogenase family protein [S


Domain annotation for each sequence (and alignments):
>> WP_418641369.1  succinate dehydrogenase flavoprotein subunit [Sulfurimonas sp. ST-27]
   #    score  bias  c-Evalue  i-Evalue hmmfrom  hmm to    alifrom  ali to    envfrom  env to     acc
 ---   ------ ----- --------- --------- ------- -------    ------- -------    ------- -------    ----
   1 !  109.8   4.6     5e-35   1.1e-32      53     622 ..       7     558 ..       1     569 [. 0.81

  Alignments for each domain:
  == domain 1  score: 109.8 bits;  conditional E-value: 5e-35
  apra_Neukirchen_a  53 etDiLiiGGGmagcgAAveakeakdlkvvlveKAaier..SGavAaGlsAinaYigenetpedyvryvrkdlmgivReDLvldiarhvdevv 142
                        + D +i+G+G agc AA e+++a + kv ++ K +  r  SGa   G++A  a+  e++ +e +     k  + ++ +D v  + ++  e++
     WP_418641369.1   7 TYDAIIVGAGLAGCAAARELQNA-GKKVAVITKVHPLRshSGAAQGGINA--AFSDEDS-VELHEFDTVKGSDYLADQDAVEFMCKNAPETI 94 
                        679****************9985.46788888888765227888888777..5666665.777766666778899***************** PP

  apra_Neukirchen_a 143 kkleewGLpilkdenGk.........yvrrGkwqikInGesyKpivAeaakkalgvevlnrvfitdllvdednrvaGAvgfsvrenkfyvik 225
                        +  e++G  + ++ +Gk            r  +     G  +   v e+a +  gv+  ++ ++ d+++ +d++v G+v++++r+ ++ v++
     WP_418641369.1  95 RWAERMGAAFSRKPDGKiaqrpfggqSSPRACFAKDRTGLTLLQTVYEQAYR-VGVKFWDEWYAADIIY-KDGKVSGVVAYNIRDMQMAVFN 184
                        ***********999***88888877766667777778899999999999999.89**************.99******************** PP

  apra_Neukirchen_a 226 akavivatGGAagiyrprsvgegrgraWYppfntGsgyamgiraGAemttmE.nrfvalRfKDtygPvgtiallvkakavnalgeeyeeelk 316
                        ak+v+ atGG a  y+ +s+ +          ntG g ++++r G  +  mE ++f +  +      +   a + + +  n++ge+++   +
     WP_418641369.1 185 AKTVMFATGGYARAYKINSNAH---------ANTGDGLSIVARHGLPLEDMEfVQFHPSGLSGNGVLISEAARGEGGRLYNSKGERFM---E 264
                        ******************9955.........49*******************4478888887777789999*****************...7 PP

  apra_Neukirchen_a 317 keY..gkak.iptslRnyatleevkeGrgPiyldteealqdkeleeelwedfLdmaisqallwaeeniepekenvEiegtePyivGsHaacs 405
                        k Y  +  +  ++ + + a+l+e++eGrg    +    l+ ++l +el+ + L +  + a++++  + +  ke++ i +t  y +G+     
     WP_418641369.1 265 K-YapNALElASRDVVARAILNEIREGRGVGPRKDAVYLDVTHLGKELIMNKLPELRELAMTFL--GLDMIKEPILISATAHYSMGGIPV-- 351
                        7.754222335677778899********977777777777799999999999999999999998..5778999999*9999888876554.. PP

  apra_Neukirchen_a 406 GyWvdl.....ynrmtTvkgLfaaGdvaGgsph...kfvsGslae....GriAakaavkyildekdekpeldeeeveelkeeiykpletlee 485
                            d+      n++  ++g +aaG+++  s h   +    s+ e    Gr  +k++v+ + +      el+ ++ ee +++  k +e l++
     WP_418641369.1 352 ----DIdgharKNNEEFIEGFYAAGECSCVSVHganRLGANSVLEallfGRFVGKTMVRDVDT-----IELR-KASEEDAATALKEIEFLLN 433
                        ....5555666699***********98766644222444555555222267777777777742.....4555.4445555555555666777 PP

  apra_Neukirchen_a 486 kkkettagevpnyitpeeleerlqkimdeYagGistnYetnekkLeialeklemLkedleklaAed.....lheLlrawElihRllvaeavi 572
                        ++    ++      ++  l+e+lq++m   ag +      ++++L+ia + +++L++++++++ +d       eL++a E  h l+ +  ++
     WP_418641369.1 434 NN---GNE------SVPALREELQQCMTANAGAFR-----SKETLQIAIDTVKELRKRFKNVRIKDkskvfNTELQEALEFGHMLDYSLFIV 511
                        75...233......56799*************986.....6899*********************944433469****************** PP

  apra_Neukirchen_a 573 ehllfRkEtRwpgyyeraDypelddenwkkfvnskydpetgeieiikrpl 622
                        e   +R+E+R  g ++r D++++dden+ k++   y+ e+g+i++   ++
     WP_418641369.1 512 ESAIAREESR--GAHYREDFEKRDDENFLKHTMA-YMDENGNITLDYMDV 558
                        **********..8889******************.666****99988887 PP

>> WP_418640853.1  FAD-binding protein [Sulfurimonas sp. ST-27]
   #    score  bias  c-Evalue  i-Evalue hmmfrom  hmm to    alifrom  ali to    envfrom  env to     acc
 ---   ------ ----- --------- --------- ------- -------    ------- -------    ------- -------    ----
   1 !   79.9   5.5   5.5e-26   1.3e-23      54     581 ..       3     498 ..       1     506 [. 0.79

  Alignments for each domain:
  == domain 1  score: 79.9 bits;  conditional E-value: 5.5e-26
  apra_Neukirchen_a  54 tDiLiiGGGmagcgAAveakeakdlkvvlveKAaierS.GavAaG.lsAinaYigenetpedyvryvrkdlmgivReDLvldiarhvdevvk 143
                        tD+LiiG+G ag  AA+ ak a  ++v ++ K    rS  ++A+G ++A    + +++ +e++++   k ++g + e+ v  +  +  ++++
     WP_418640853.1   3 TDVLIIGAGGAGLTAALAAKDAG-ASVRVLTKEYPTRSqTCMAQGgMNAALGNVSPDS-VEEHIQNTLKSAHGQADEEAVRYMCSEAPNAIQ 92 
                        8****************999854.5666666777777746999953888888888988.********************************* PP

  apra_Neukirchen_a 144 kleewGLpilkdenGk.........yvrrGkwqikInGesyKpivAeaakkalgvevlnrvfitdllvdednrvaGAvgfsvrenkfyvika 226
                         l+e+G+ + + ++Gk            r  +     G ++   + e + k +++e++n+ + +dll++ed+ ++GA+ +++r++++    a
     WP_418640853.1  93 WLDEIGVCFSRTADGKiaqrklggaSAPRACYAQDYTGLKILHTLYERCLK-EDIEIYNERYLLDLLTKEDGSICGALILNIRSGELEHHFA 183
                        ****************999999998888888889999*9999999999999.669************************************* PP

  apra_Neukirchen_a 227 kavivatGGAagiyrprsvgegrgraWYppfntGsgyamgiraGAemttmE.nrfvalRfKDtygPvgtiallvkakavnalgeeyeeelkk 317
                        k v++a GG + iy   s+++          +tG g a ++r+GA++  mE ++f ++ +K+    +   a + + +  n++ge+++   ++
     WP_418640853.1 184 KSVVLASGGYSRIYDKYSTNS--------TASTGDGIAAAARIGAKLLGMEfVQFHPTGLKNSSILISESARGEGGYLLNSKGERFI---NE 264
                        **************9988865........458*******************559*********************************...33 PP

  apra_Neukirchen_a 318 eYgkakiptslRnyatleevkeGrgPiyldteealqdkeleeelwedfLdmaisqa..llwaeeniepekenvEiegtePyivGsHaacsGy 407
                             + p+ +   a+ e++ +G+  +yld +++           e+f+d++  q   l ++ e+++p k+ + i++   y +G      G+
     WP_418640853.1 265 ----LA-PRDEVSRAINEQILAGEE-VYLDIRHL----------GEEFIDENLPQErkLALLYEKVDPVKDLIPIKAVAHYTMG------GI 334
                        ....23.555666677778888876.9***9999..........4556666655541144456899**********98877776......56 PP

  apra_Neukirchen_a 408 WvdlynrmtTvkgLfaaGdvaGgsphkfvsGslaeGriAakaavkyildekdekpeldeeeveelkeeiyk...pletleekkkettagevp 496
                         vd+ + +t+v+gLfa+G++a    hk v G+    r+ +++ ++ i+  +++ ++ ++ ++ + k++ ++   + +++++k k       +
     WP_418640853.1 335 EVDN-KSQTSVSGLFACGECAN---HK-VHGA---NRLGGNSLLEIIVFGREAGKSAAHYTFCDDKSKNERtckKETNFLDKLKSF-----S 413
                        67**.*************9764...44.4455...466666666666333333333333333333333333000222233222111.....3 PP

  apra_Neukirchen_a 497 nyitpeeleerlqkimdeYagGistnYetnekkLeialeklemLkedleklaAedl.....heLlrawElihRllvaeaviehllfRkEt 581
                        n i   e +    ++  + +g i      +e+ L +a+++++ Lke+l  +  +d+      +L++  E ++ l+v+eav+   l RkE+
     WP_418640853.1 414 NEIDFYEKRSYVGELFYKKVGII-----RKESALLQARKEIQLLKEQLPLMGVKDTgkvynTNLVEFIEFRNMLDVCEAVVSAALERKES 498
                        33444444444555555555544.....47999**********************7444446899************************8 PP

>> WP_346389721.1  L-aspartate oxidase [Sulfurimonas sp. NWX367]
   #    score  bias  c-Evalue  i-Evalue hmmfrom  hmm to    alifrom  ali to    envfrom  env to     acc
 ---   ------ ----- --------- --------- ------- -------    ------- -------    ------- -------    ----
   1 !   18.3   0.8   2.4e-07   5.5e-05      53     241 ..       3     190 ..       1     197 [. 0.88
   2 !    9.9   0.0   8.4e-05     0.019     401     478 ..     329     409 ..     320     441 .. 0.74

  Alignments for each domain:
  == domain 1  score: 18.3 bits;  conditional E-value: 2.4e-07
  apra_Neukirchen_a  53 etDiLiiGGGmagcgAAveakeakdlkvvlveKAaierSGa.vAaGlsAinaYigenetpedyvryvrkdlmgivReDLvldiarhvdevvk 143
                        e D++iiG+G+ag +A++++  +k  kv++++K ++ +     A+G  A+     ++  +  +++   +  +g++  + v  ++++  ++++
     WP_346389721.1   3 EYDVVIIGAGVAGLYASMNIPAEK--KVLIINKRETFKCNTfYAQGGVALAR---DEADIPVHIKDTLAAGDGLCDPEAVDVLSQNSRQAID 89 
                        78******************9765..99***999887765427***999864...4444888999999999********************* PP

  apra_Neukirchen_a 144 kleewGLpilkdenGk......yvrrGkwqikInGesyKpivAeaakkalgvevlnrvfitdllvdednrvaGAvgfsvrenkfyvikakav 229
                        +l e G  + ++e+G+        ++ ++ ++  G+     + +   +++   +l    ++dll+d+ ++++G++ ++ r+ +   i ak v
     WP_346389721.1  90 DLIEQGFRFDTNEEGEllytkeAAHSCERILHAGGDATGRYLHHFLLEHTAHAMLSDARVVDLLIDN-GECYGVTVLDHRQRR--NIYAKNV 178
                        ****************9988877888889999999999999999999999899************66.9********999886..588**** PP

  apra_Neukirchen_a 230 ivatGGAagiyr 241
                        i+a GG   +y 
     WP_346389721.1 179 IIASGGVGSLYE 190
                        ********9996 PP

  == domain 2  score: 9.9 bits;  conditional E-value: 8.4e-05
  apra_Neukirchen_a 401 HaacsGyWvdlynrmtTvkgLfaaGdvaGgs...phkfvsGslaeGriAakaavkyildekdekpeldeeeveelkeeiyk 478
                        H a  G+ +dl  r   vk+L+a G+va      +++  s sl eG + ak av+ il++ d+ +++++ e+++++ ++++
     WP_346389721.1 329 HYAIGGIRTDLNARVPNVKNLYAVGEVASTRvhgANRLASNSLLEGLVFAKRAVDDILKNIDTPKSMKTFELRDEVMSLKE 409
                        66677888899889999***********986333569********************988776555554444443333332 PP

>> WP_418640321.1  NAD(P)-binding domain-containing protein [Sulfurimonas sp. ST-27]
   #    score  bias  c-Evalue  i-Evalue hmmfrom  hmm to    alifrom  ali to    envfrom  env to     acc
 ---   ------ ----- --------- --------- ------- -------    ------- -------    ------- -------    ----
   1 !   15.0   0.2   2.5e-06   0.00057      52      86 ..       7      41 ..       1      45 [. 0.89
   2 ?    1.6   0.0     0.029       6.5      45      89 ..     165     213 ..     119     215 .. 0.61
   3 !    4.2   0.0    0.0045         1     405     429 ..     286     314 ..     272     336 .. 0.78

  Alignments for each domain:
  == domain 1  score: 15.0 bits;  conditional E-value: 2.5e-06
  apra_Neukirchen_a 52 letDiLiiGGGmagcgAAveakeakdlkvvlveKA 86
                        ++D+ iiG+G +g  AA+eak a   +v++++KA
     WP_418640321.1  7 KTVDLAIIGAGPGGMAAAIEAKLAGIENVMVIDKA 41
                       578********************9999*******9 PP

  == domain 2  score: 1.6 bits;  conditional E-value: 0.029
  apra_Neukirchen_a  45 kelevveletDiLiiGGGmagcgAAveakeak...dlkvvl.veKAaie 89 
                         +l++v+    ++i+GGG  +   A+ + e +   d+ v+l   +A+i+
     WP_418640321.1 165 FNLSKVQNGEHVMIVGGGDTAGEYAYGLIEMEgmeDCVVTLnYRQAEIK 213
                        45666777789*******6555555544443324466666523456665 PP

  == domain 3  score: 4.2 bits;  conditional E-value: 0.0045
  apra_Neukirchen_a 405 sGyWv....dlynrmtTvkgLfaaGdvaG 429
                        +G W     d  + +t vkgL++ Gdv+ 
     WP_418640321.1 286 TGEWDvpvyDEKTFETNVKGLYTIGDVVT 314
                        677755666556889************85 PP

>> WP_418640672.1  thioredoxin-disulfide reductase [Sulfurimonas sp. ST-27]
   #    score  bias  c-Evalue  i-Evalue hmmfrom  hmm to    alifrom  ali to    envfrom  env to     acc
 ---   ------ ----- --------- --------- ------- -------    ------- -------    ------- -------    ----
   1 !    5.7   0.1    0.0016      0.37      53      85 ..       2      34 ..       1      38 [. 0.90
   2 !   12.7   0.0   1.2e-05    0.0028     413     455 ..     268     309 ..     247     313 .] 0.87

  Alignments for each domain:
  == domain 1  score: 5.7 bits;  conditional E-value: 0.0016
  apra_Neukirchen_a 53 etDiLiiGGGmagcgAAveakeakdlkvvlveK 85
                       + D  iiGGG ag  A +   +    +v++ eK
     WP_418640672.1  2 TLDCAIIGGGPAGLTAGLYTTRGGLENVTMFEK 34
                       5799**************999999889999999 PP

  == domain 2  score: 12.7 bits;  conditional E-value: 1.2e-05
  apra_Neukirchen_a 413 nrmtTvkgLfaaGdvaGgsphkfvsGslaeGriAakaavkyil 455
                        + +t+v+gLfaaGd+   +p++ vs +  +G +Aa +a++y+ 
     WP_418640672.1 268 SMKTSVPGLFAAGDIRIEAPKQVVS-AAGDGAVAAISAISYVD 309
                        679*****************99998.6789**********995 PP

>> WP_418641298.1  NAD(P)/FAD-dependent oxidoreductase [Sulfurimonas sp. ST-27]
   #    score  bias  c-Evalue  i-Evalue hmmfrom  hmm to    alifrom  ali to    envfrom  env to     acc
 ---   ------ ----- --------- --------- ------- -------    ------- -------    ------- -------    ----
   1 !    4.7   0.0    0.0032      0.73      55      86 ..       6      37 ..       1      41 [. 0.89
   2 !   10.4   0.0   6.3e-05     0.014      44      74 ..     135     171 ..      95     190 .. 0.69

  Alignments for each domain:
  == domain 1  score: 4.7 bits;  conditional E-value: 0.0032
  apra_Neukirchen_a 55 DiLiiGGGmagcgAAveakeakdlkvvlveKA 86
                        ++i+GGG +g  +  +++++++++v+l++K 
     WP_418641298.1  6 RVVILGGGYGGIKTLETLANNENIEVMLIDKN 37
                       589**********9999999**********96 PP

  == domain 2  score: 10.4 bits;  conditional E-value: 6.3e-05
  apra_Neukirchen_a  44 k......kelevveletDiLiiGGGmagcgAAveake 74 
                        +      k+l++++ +t+i++iGGG +g   A e+++
     WP_418641298.1 135 SfedtivKHLKKEKKNTNIVVIGGGSSGVEIAAEMQN 171
                        022333467999999**************99999875 PP

>> WP_418641302.1  NAD(P)/FAD-dependent oxidoreductase [Sulfurimonas sp. ST-27]
   #    score  bias  c-Evalue  i-Evalue hmmfrom  hmm to    alifrom  ali to    envfrom  env to     acc
 ---   ------ ----- --------- --------- ------- -------    ------- -------    ------- -------    ----
   1 !   14.8   0.3   2.9e-06   0.00066      49      85 ..       6      40 ..       1      50 [. 0.84
   2 ?   -2.1   0.0      0.37        84     248     287 ..     168     208 ..     155     212 .. 0.69

  Alignments for each domain:
  == domain 1  score: 14.8 bits;  conditional E-value: 2.9e-06
  apra_Neukirchen_a 49 vveletDiLiiGGGmagcgAAveakeakdlkvvlveK 85
                       + + + D++++G G+ag +AA+ a+++ + kv+l+eK
     WP_418641302.1  6 N-KKHYDVIVVGSGAAGIIAAIVAARE-GKKVLLLEK 40
                       3.4589****************99975.579999999 PP

  == domain 2  score: -2.1 bits;  conditional E-value: 0.37
  apra_Neukirchen_a 248 grgraWYppf.ntGsgyamgiraGAemttmEnrfvalRfKD 287
                        ++g   Yp+    G gy ++ ++G ++t +   +++l++K+
     WP_418641302.1 168 ATGGLGYPVLgAEGDGYNLASEIGHKVTDLSPAMMPLKTKE 208
                        44455566552458888899999988888888888888886 PP

>> WP_418641333.1  NAD(P)/FAD-dependent oxidoreductase [Sulfurimonas sp. ST-27]
   #    score  bias  c-Evalue  i-Evalue hmmfrom  hmm to    alifrom  ali to    envfrom  env to     acc
 ---   ------ ----- --------- --------- ------- -------    ------- -------    ------- -------    ----
   1 !   14.2   2.1   4.3e-06   0.00097      55      97 ..       3      44 ..       1      48 [. 0.92

  Alignments for each domain:
  == domain 1  score: 14.2 bits;  conditional E-value: 4.3e-06
  apra_Neukirchen_a 55 DiLiiGGGmagcgAAveakeakdlkvvlveKAaierSGavAaG 97
                       D+ iiG+G+ gc  A+e  ++ + +v+l++K  i   G+ AaG
     WP_418641333.1  3 DVAIIGAGINGCSVAYEFIKE-GKRVLLLDKEGIASGGSGAAG 44
                       9****************9975.579*************99999 PP

>> WP_418640909.1  NAD(P)-binding domain-containing protein [Sulfurimonas sp. ST-27]
   #    score  bias  c-Evalue  i-Evalue hmmfrom  hmm to    alifrom  ali to    envfrom  env to     acc
 ---   ------ ----- --------- --------- ------- -------    ------- -------    ------- -------    ----
   1 !    4.0   0.0    0.0051       1.2      55      86 ..       6      37 ..       1      43 [. 0.86
   2 !    4.3   0.0    0.0044         1      51      81 ..     157     187 ..     105     190 .. 0.72
   3 ?    2.4   0.0     0.016       3.7     413     428 ..     276     291 ..     253     316 .. 0.82

  Alignments for each domain:
  == domain 1  score: 4.0 bits;  conditional E-value: 0.0051
  apra_Neukirchen_a 55 DiLiiGGGmagcgAAveakeakdlkvvlveKA 86
                       ++ i+G+G ag  +Ave   +   ++vl+eK 
     WP_418640909.1  6 ELAIVGAGPAGIATAVENYLQGVRDIVLLEKD 37
                       689**************998989999999995 PP

  == domain 2  score: 4.3 bits;  conditional E-value: 0.0044
  apra_Neukirchen_a  51 eletDiLiiGGGmagcgAAveakeakdlkvv 81 
                             iL++GGG ++   Av ++e++d++++
     WP_418640909.1 157 SQGEKILVVGGGDSAVEYAVDLSEHNDVSIC 187
                        33458*******************9998875 PP

  == domain 3  score: 2.4 bits;  conditional E-value: 0.016
  apra_Neukirchen_a 413 nrmtTvkgLfaaGdva 428
                        + +t +kgLf aGd+ 
     WP_418640909.1 276 HYETNIKGLFVAGDIT 291
                        6799**********86 PP

>> WP_418641046.1  dihydrolipoyl dehydrogenase family protein [Sulfurimonas sp. ST-27]
   #    score  bias  c-Evalue  i-Evalue hmmfrom  hmm to    alifrom  ali to    envfrom  env to     acc
 ---   ------ ----- --------- --------- ------- -------    ------- -------    ------- -------    ----
   1 !   11.5   0.1   2.8e-05    0.0065      52      87 ..       3      37 ..       1      61 [. 0.87

  Alignments for each domain:
  == domain 1  score: 11.5 bits;  conditional E-value: 2.8e-05
  apra_Neukirchen_a 52 letDiLiiGGGmagcgAAveakeakdlkvvlveKAa 87
                       +e D++iiG+G ag+ +A+ a++  ++kv+l++K +
     WP_418641046.1  3 TEYDLIIIGAGPAGTPTAMAAAQF-GIKVLLIDKRE 37
                       689***************998864.69******965 PP


Internal pipeline statistics summary:
-------------------------------------
Query model(s):                            1  (670 nodes)
Target sequences:                       2279  (691652 residues searched)
Passed MSV filter:                       135  (0.0592365); expected 45.6 (0.02)
Passed bias filter:                       82  (0.0359807); expected 45.6 (0.02)
Passed Vit filter:                        18  (0.0078982); expected 2.3 (0.001)
Passed Fwd filter:                        10  (0.00438789); expected 0.0 (1e-05)
Initial search space (Z):               2279  [actual number of targets]
Domain search space  (domZ):              10  [number of targets reported over threshold]
# CPU time: 0.05u 0.00s 00:00:00.05 Elapsed: 00:00:00.03
# Mc/sec: 12551.99
//
[ok]
