# Supplementary material for: Sulfur disproportionation occurs globally across anoxic habitats and has multiple mechanisms of independent evolutionary origin
Source: ISME J. 2026 Mar 2;20(1):wrag042. doi: 10.1093/ismejo/wrag042 (PMC12998232; doi:10.1093/ismejo/wrag042)
Supplement: Sup_File_1_HMM_wrag042 [file sup_file_1_hmm_wrag042.zip › SupFile1_HMM/SupFile1c_results/apra_Neukirchen_a-hmm-070_Sulfurimonas_sp_NWX79_GCF_039667035.txt]

# hmmsearch :: search profile(s) against a sequence database
# HMMER 3.4 (Aug 2023); http://hmmer.org/
# Copyright (C) 2023 Howard Hughes Medical Institute.
# Freely distributed under the BSD open source license.
# - - - - - - - - - - - - - - - - - - - - - - - - - - - - - - - - - - - -
# query HMM file:                  /Users/lukas/OneDrive/2023_Sulfur/20250723_HMM/profiles_all/apra_Neukirchen_a.hmm
# target sequence database:        /Users/lukas/OneDrive/2023_Sulfur/20250626_HMM/db_new/070_Sulfurimonas_sp_NWX79_GCF_039667035.fas
# - - - - - - - - - - - - - - - - - - - - - - - - - - - - - - - - - - - -

Query:       apra_Neukirchen_a  [M=670]
Scores for complete sequences (score includes all domains):
   --- full sequence ---   --- best 1 domain ---    -#dom-
    E-value  score  bias    E-value  score  bias    exp  N  Sequence       Description
    ------- ------ -----    ------- ------ -----   ---- --  --------       -----------
    5.6e-36  120.6   2.4    1.6e-35  119.1   2.4    1.7  1  WP_346391907.1  succinate dehydrogenase flavoprotein subunit 
    2.4e-27   92.1   7.0      5e-26   87.8   7.0    2.5  1  WP_152183146.1  MULTISPECIES: FAD-dependent oxidoreductase [S
    1.5e-11   40.0   0.1    1.5e-07   26.7   0.1    2.4  2  WP_152183395.1  MULTISPECIES: L-aspartate oxidase [Sulfurimon
    7.2e-05   17.8   0.5     0.0048   11.8   0.0    2.3  2  WP_188109429.1  MULTISPECIES: thioredoxin-disulfide reductase
     0.0008   14.4   1.1     0.0013   13.7   1.1    1.2  1  WP_152183006.1  MULTISPECIES: FAD-dependent oxidoreductase [S
     0.0023   12.9   0.1       0.72    4.6   0.0    2.9  3  WP_152183221.1  MULTISPECIES: NAD(P)-binding domain-containin
  ------ inclusion threshold ------
       0.02    9.7   0.6      0.048    8.5   0.6    1.5  1  WP_152183780.1  MULTISPECIES: NAD(P)/FAD-dependent oxidoreduc


Domain annotation for each sequence (and alignments):
>> WP_346391907.1  succinate dehydrogenase flavoprotein subunit [Sulfurimonas sp. NWX79]
   #    score  bias  c-Evalue  i-Evalue hmmfrom  hmm to    alifrom  ali to    envfrom  env to     acc
 ---   ------ ----- --------- --------- ------- -------    ------- -------    ------- -------    ----
   1 !  119.1   2.4   5.2e-38   1.6e-35      53     622 ..       7     558 ..       1     569 [. 0.81

  Alignments for each domain:
  == domain 1  score: 119.1 bits;  conditional E-value: 5.2e-38
  apra_Neukirchen_a  53 etDiLiiGGGmagcgAAveakeakdlkvvlveKAaier..SGavAaGlsAinaYigenetpedyvryvrkdlmgivReDLvldiarhvdevv 142
                        + D +i+G+G agc AA e+++a   kv ++ K +  r  SGa   G++A  a+  e++ +e +     k  + ++ +D v  + ++  e++
     WP_346391907.1   7 TYDAIIVGAGLAGCAAARELQNAG-KKVAVITKLHPLRshSGAAQGGINA--AFSDEDS-VELHEFDTVKGSDYLADQDAVEFMCQKAPETI 94 
                        679*****************9854.5777777777655227998888877..5666666.777766666778899***************** PP

  apra_Neukirchen_a 143 kkleewGLpilkdenGk.........yvrrGkwqikInGesyKpivAeaakkalgvevlnrvfitdllvdednrvaGAvgfsvrenkfyvik 225
                        +  e++G  + ++enGk            r  +     G  +   v e+a +  gv+  ++ ++ d+++ +d++v G+v+f++r+ ++ +++
     WP_346391907.1  95 RWAEKMGAAFSRQENGKiaqrpfggqSSPRACYAKDRTGLTLLQTVYEQADR-VGVKFWDEWYAADIIY-KDGKVSGVVAFNIRDMQMAIFN 184
                        *****************88888887766666677777899999999999999.89**************.99******************** PP

  apra_Neukirchen_a 226 akavivatGGAagiyrprsvgegrgraWYppfntGsgyamgiraGAemttmE.nrfvalRfKDtygPvgtiallvkakavnalgeeyeeelk 316
                        ak v+ atGG a  y+ +s+ +          ntG g ++++r G  +  mE ++f +  +      +   a + + +  n++ge+++   +
     WP_346391907.1 185 AKSVMFATGGYARAYKINSNAH---------ANTGDGLSIVARHGLPLEDMEfVQFHPSGLSGNGVLISEAARGEGGRLFNSKGERFM---E 264
                        ******************9955.........49*******************4478888887777789999*****************...7 PP

  apra_Neukirchen_a 317 keY..gkak.iptslRnyatleevkeGrgPiyldteealqdkeleeelwedfLdmaisqallwaeeniepekenvEiegtePyivGsHaacs 405
                        k Y  +  +  ++ + + a+l+e++eGrg    +    l+ ++l ++l+ + L +  + a++++  + +  ke++ i +t  y +G+     
     WP_346391907.1 265 K-YapNALElASRDVVARAILNEIREGRGVGPRKDAVYLDVTHLGKDLIMERLPELRELAMTFL--GLDMIKEPILISATAHYSMGGIPV-- 351
                        7.754222335677778899********977777777777799999999999999999999998..567889999999999888876555.. PP

  apra_Neukirchen_a 406 GyWvdl.....ynrmtTvkgLfaaGdvaGgsph.......kfvsGslaeGriAakaavkyildekdekpeldeeeveelkeeiykpletlee 485
                            d+      n++  v+g +aaG+++  s h         v  +l  Gr  +k++v+ i  + + +p+ + e++++  +e+ +    +++
     WP_346391907.1 352 ----DIdgharLNNEEFVEGFYAAGECSCVSVHganrlgaNSVLEALLFGRFVGKTMVNDID-NIKLRPASQ-EDAQRALDEVAS----ILN 433
                        ....44445556*************9876654322211114444555668999999999995.434434443.666666777766....555 PP

  apra_Neukirchen_a 486 kkkettagevpnyitpeeleerlqkimdeYagGistnYetnekkLeialeklemLkedleklaAed.....lheLlrawElihRllvaeavi 572
                        ++    ++      ++  l+++lq++m + ag + t     +++L+ia +k+++L+e++++++ +d       eL++a E  h l+ +  ++
     WP_346391907.1 434 NN---GNE------SVPALRDELQQCMTDNAGAFRT-----KETLQIAVDKVKELRERFKNIRIKDkskvfNTELQEAIEFGHMLDYSLFIV 511
                        54...233......46789*************8765.....689*********************944433369****************** PP

  apra_Neukirchen_a 573 ehllfRkEtRwpgyyeraDypelddenwkkfvnskydpetgeieiikrpl 622
                        e   +R+E+R  g ++r D++e+dden+ k++   y+ e+g+i++   ++
     WP_346391907.1 512 ESAIAREESR--GAHYREDFQERDDENFLKHTMA-YMDEDGNIKLDYMDV 558
                        **********..8889******************.666****99988877 PP

>> WP_152183146.1  MULTISPECIES: FAD-dependent oxidoreductase [Sulfurimonas]
   #    score  bias  c-Evalue  i-Evalue hmmfrom  hmm to    alifrom  ali to    envfrom  env to     acc
 ---   ------ ----- --------- --------- ------- -------    ------- -------    ------- -------    ----
   1 !   87.8   7.0   1.6e-28     5e-26      53     581 ..       2     493 ..       1     494 [. 0.83

  Alignments for each domain:
  == domain 1  score: 87.8 bits;  conditional E-value: 1.6e-28
  apra_Neukirchen_a  53 etDiLiiGGGmagcgAAveakeakdlkvvlveKAaierS.GavAaGlsAinaYig..enetpedyvryvrkdlmgivReDLvldiarhvdev 141
                        +tD+LiiG+G ag  AA+ ake +d++vv++ K    rS  ++A+G   ina +g  e++++e +++   k ++g++ e+ v  +  +   +
     WP_152183146.1   2 KTDVLIIGAGGAGLTAAIAAKE-EDVDVVVLTKEYPTRSqTCMAQG--GINAALGnvEEDSIEAHIQNTLKSAHGLANEETVRYMCSEAPAT 90 
                        89****************9886.579999999*9999995699*98..6777777666666******************************* PP

  apra_Neukirchen_a 142 vkkleewGLpilkdenGk.........yvrrGkwqikInGesyKpivAeaakkalgvevlnrvfitdllvdednrvaGAvgfsvrenkfyvi 224
                        v+ l+++G+ + + e+ k           +r  +     G ++   + ++a + l++e+ n+ + ++ll de++ v+GA+ +++r+++   +
     WP_152183146.1  91 VAWLDSIGVCFSRSEDAKiaqrrlggaSAARSCYAQDYTGLKILHTLYDKALS-LDIEIKNEKILLELLKDENDMVCGALMLDLRSGQKERY 181
                        ************99999999999998878888888899999999999999999.779***************9******************* PP

  apra_Neukirchen_a 225 kakavivatGGAagiyrprsvgegrgraWYppfntGsgyamgiraGAemttmE.nrfvalRfKDtygPvgtiallvkakavnalgeeyeeel 315
                         ak vi+atGG + iy  +s+++ +         tG g a++ raGA++  mE ++f ++ +K+    +   a + + +  n++ge+++   
     WP_152183146.1 182 FAKSVILATGGYSRIYGKNSTNSTK--------ATGDGIAVAKRAGAKLLHMEfVQFHPTGLKNSSILISESARGEGGYILNSKGERFT--- 262
                        *****************99997765........69******************559*********************************... PP

  apra_Neukirchen_a 316 kkeYgkakiptslRnyatleevkeGrgPiyldteealqdkeleeelwedfLdmaisqallwae..eniepekenvEiegtePyivGsHaacs 405
                        ++     + p+ +   a+  e+k+G+  i+ld +++           e+f+d+   q  ++a+  en++p  + + i++   y +G      
     WP_152183146.1 263 NE----LA-PRDEVSRAIDAEIKKGEE-IFLDIRHL----------GEQFIDEGLPQERKLAKlyENVDPVYDLIPIKPVAHYTMG------ 332
                        43....23.66677778889*****97.9***9999..........7899999999988887644899999999999988777666...... PP

  apra_Neukirchen_a 406 GyWvdlynrmtTvkgLfaaGdvaGgsphkfvsGslaeGriAakaavkyildekdekpeldeeeveelkeeiykpletleekkkettagevpn 497
                        G+ vd+ n +t ++gLfa+G++    ++  v G+    r+ +++ ++ ++  k++ ++ ++++ + + +   +p + ++e++   t++    
     WP_152183146.1 333 GIEVDN-NSQTNLEGLFACGEC----SNHRVHGA---NRLGGNSLLEIAVFGKEAGKNAAKRAKTMESHVAASPKDDFLEQE--FTKE---- 410
                        5667**.***********9985....55557777...577788888888655554444443333333333444556677554..4444.... PP

  apra_Neukirchen_a 498 yitpeeleerlqkimdeYagGistnYetnekkLeialeklemLkedleklaAedl.....heLlrawElihRllvaeaviehllfRkEt 581
                         i    l++ +  +  + +g +       e++L+ a+  +e+ k++l  + A+d       +L +  E ++ l+vae+vi+  l RkE+
     WP_152183146.1 411 -IDFYVLRQMMGDLLYNKVGIVR-----RESELREAEAFIEETKKKLPLMGAKDNslrynTDLAEFLEFRNMLDVAEVVIKSALSRKES 493
                        .5555566666666666666655.....5788888888888888888888888853333369**************************7 PP

>> WP_152183395.1  MULTISPECIES: L-aspartate oxidase [Sulfurimonas]
   #    score  bias  c-Evalue  i-Evalue hmmfrom  hmm to    alifrom  ali to    envfrom  env to     acc
 ---   ------ ----- --------- --------- ------- -------    ------- -------    ------- -------    ----
   1 !   26.7   0.1     5e-10   1.5e-07      53     241 ..       3     190 ..       1     197 [. 0.88
   2 !   10.7   0.0   3.5e-05     0.011     401     478 ..     329     408 ..     321     441 .. 0.76

  Alignments for each domain:
  == domain 1  score: 26.7 bits;  conditional E-value: 5e-10
  apra_Neukirchen_a  53 etDiLiiGGGmagcgAAveakeakdlkvvlveKAaierSGa.vAaGlsAinaYigenetpedyvryvrkdlmgivReDLvldiarhvdevvk 143
                        + D++i+G+G+ag +AA+++ +  d kv+l++K ++ +     A+G  A+         +  +++   +  +g++  + v  +++h  ev++
     WP_152183395.1   3 HYDVIIVGAGVAGLYAAMNLPR--DKKVLLINKRQTFKCNTfYAQGGVALARDAA---DVPVHIQDTLSAGDGLCDREAVELLSKHSREVID 89 
                        67****************9987..569*****99887765427***999876443...35678888888999***9999************* PP

  apra_Neukirchen_a 144 kleewGLpilkdenGk......yvrrGkwqikInGesyKpivAeaakkalgvevlnrvfitdllvdednrvaGAvgfsvrenkfyvikakav 229
                        +l + G  + +de+G+        ++ ++ ++  G+     + +   +++   +l    ++dll+ +d++++G++ ++ re   y + ak v
     WP_152183395.1  90 DLIKNGFEFDRDEEGNllytreAAHSCERILHAGGDATGRYLHHFLLQHNPHAMLSDARVVDLLI-KDGECYGVTVLDHRE--SYNLYAKDV 178
                        ****************997777778888889999************999999*************.99*******999887..59******* PP

  apra_Neukirchen_a 230 ivatGGAagiyr 241
                        i+a GG   +y 
     WP_152183395.1 179 IIASGGVGSLYE 190
                        *********996 PP

  == domain 2  score: 10.7 bits;  conditional E-value: 3.5e-05
  apra_Neukirchen_a 401 HaacsGyWvdlynrmtTvkgLfaaGdvaGgs...phkfvsGslaeGriAakaavkyildekdekpeldeeeveelkeeiyk 478
                        H a  G+ +dl  r   vk+L+a G+va      +++  s sl eG + ak av+ i+++k+e ++++e +v++++ +++ 
     WP_152183395.1 329 HYAIGGIKTDLHARVPNVKNLYAIGEVASTRvhgANRLASNSLLEGLVFAKIAVDDIMQNKNE-KKFQEFAVSDEVMSFKD 408
                        6667788889999999************986333569********************988776.66665666665554444 PP

>> WP_188109429.1  MULTISPECIES: thioredoxin-disulfide reductase [Sulfurimonas]
   #    score  bias  c-Evalue  i-Evalue hmmfrom  hmm to    alifrom  ali to    envfrom  env to     acc
 ---   ------ ----- --------- --------- ------- -------    ------- -------    ------- -------    ----
   1 !    4.1   0.1    0.0035       1.1      55      85 ..       3      33 ..       1      37 [. 0.91
   2 !   11.8   0.0   1.6e-05    0.0048     409     455 ..     264     308 ..     254     312 .] 0.87

  Alignments for each domain:
  == domain 1  score: 4.1 bits;  conditional E-value: 0.0035
  apra_Neukirchen_a 55 DiLiiGGGmagcgAAveakeakdlkvvlveK 85
                       D  i+GGG ag  A +   +    +v++ eK
     WP_188109429.1  3 DCAIVGGGPAGLTAGLYTTRGGLENVTMFEK 33
                       899*************999999889999999 PP

  == domain 2  score: 11.8 bits;  conditional E-value: 1.6e-05
  apra_Neukirchen_a 409 vdlynrmtTvkgLfaaGdvaGgsphkfvsGslaeGriAakaavkyil 455
                        vdl + +t+++gLfaaGd+   +p++ vs +  +G +A+ aa++y+ 
     WP_188109429.1 264 VDL-SMKTSIPGLFAAGDMRIEAPKQVVS-AAGDGAVAGIAAISYVD 308
                        466.889*****************99998.67899999999999985 PP

>> WP_152183006.1  MULTISPECIES: FAD-dependent oxidoreductase [Sulfurimonas]
   #    score  bias  c-Evalue  i-Evalue hmmfrom  hmm to    alifrom  ali to    envfrom  env to     acc
 ---   ------ ----- --------- --------- ------- -------    ------- -------    ------- -------    ----
   1 !   13.7   1.1   4.2e-06    0.0013      55      97 ..       3      44 ..       1      47 [. 0.91

  Alignments for each domain:
  == domain 1  score: 13.7 bits;  conditional E-value: 4.2e-06
  apra_Neukirchen_a 55 DiLiiGGGmagcgAAveakeakdlkvvlveKAaierSGavAaG 97
                       Di +iG+G+ gc  A+e  ++ d +v++++K  +   G+ AaG
     WP_152183006.1  3 DIAVIGAGINGCSVAYEFLQE-DKRVLVLDKEGVASGGSGAAG 44
                       9****************9975.689**********99999998 PP

>> WP_152183221.1  MULTISPECIES: NAD(P)-binding domain-containing protein [Sulfurimonas]
   #    score  bias  c-Evalue  i-Evalue hmmfrom  hmm to    alifrom  ali to    envfrom  env to     acc
 ---   ------ ----- --------- --------- ------- -------    ------- -------    ------- -------    ----
   1 !    4.6   0.0    0.0024      0.72      55      87 ..       6      38 ..       2      43 .. 0.87
   2 ?    2.3   0.0     0.012       3.6      53      80 ..     159     186 ..     103     190 .. 0.73
   3 ?    2.2   0.0     0.013       3.8     413     428 ..     277     292 ..     238     301 .. 0.82

  Alignments for each domain:
  == domain 1  score: 4.6 bits;  conditional E-value: 0.0024
  apra_Neukirchen_a 55 DiLiiGGGmagcgAAveakeakdlkvvlveKAa 87
                       ++ i+G+G ag  +Ave   +   +++l+eK +
     WP_152183221.1  6 ELAIVGAGPAGIATAVESYLQGVRNIILLEKDE 38
                       678**************99999999****9965 PP

  == domain 2  score: 2.3 bits;  conditional E-value: 0.012
  apra_Neukirchen_a  53 etDiLiiGGGmagcgAAveakeakdlkv 80 
                           iL++GGG ++   Av ++ ++d+ +
     WP_152183221.1 159 GEKILVVGGGDSAVEYAVDLSANNDVAI 186
                        4479**************9999888776 PP

  == domain 3  score: 2.2 bits;  conditional E-value: 0.013
  apra_Neukirchen_a 413 nrmtTvkgLfaaGdva 428
                        + +t v+gLf aGd+ 
     WP_152183221.1 277 HYETNVEGLFVAGDIT 292
                        779***********85 PP

>> WP_152183780.1  MULTISPECIES: NAD(P)/FAD-dependent oxidoreductase [Sulfurimonas]
   #    score  bias  c-Evalue  i-Evalue hmmfrom  hmm to    alifrom  ali to    envfrom  env to     acc
 ---   ------ ----- --------- --------- ------- -------    ------- -------    ------- -------    ----
   1 ?    8.5   0.6   0.00016     0.048      53      85 ..       6      37 ..       2      43 .. 0.85

  Alignments for each domain:
  == domain 1  score: 8.5 bits;  conditional E-value: 0.00016
  apra_Neukirchen_a 53 etDiLiiGGGmagcgAAveakeakdlkvvlveK 85
                       +  +++iG G+ag +AA+ a++ ++ kv+l+eK
     WP_152183780.1  6 QYGLIVIGSGAAGIIAAIVAAR-DGSKVLLLEK 37
                       56689*************9987.4579999999 PP


Internal pipeline statistics summary:
-------------------------------------
Query model(s):                            1  (670 nodes)
Target sequences:                       2130  (641565 residues searched)
Passed MSV filter:                       129  (0.0605634); expected 42.6 (0.02)
Passed bias filter:                       85  (0.0399061); expected 42.6 (0.02)
Passed Vit filter:                        19  (0.00892019); expected 2.1 (0.001)
Passed Fwd filter:                         7  (0.00328638); expected 0.0 (1e-05)
Initial search space (Z):               2130  [actual number of targets]
Domain search space  (domZ):               7  [number of targets reported over threshold]
# CPU time: 0.05u 0.00s 00:00:00.05 Elapsed: 00:00:00.03
# Mc/sec: 13492.16
//
[ok]
