# Supplementary material for: Sulfur disproportionation occurs globally across anoxic habitats and has multiple mechanisms of independent evolutionary origin
Source: ISME J. 2026 Mar 2;20(1):wrag042. doi: 10.1093/ismejo/wrag042 (PMC12998232; doi:10.1093/ismejo/wrag042)
Supplement: Sup_File_1_HMM_wrag042 [file sup_file_1_hmm_wrag042.zip › SupFile1_HMM/SupFile1c_results/apra_Neukirchen_a-hmm-071_Sulfurimonas_sp_HSL3-7_GCF_039645985.txt]

# hmmsearch :: search profile(s) against a sequence database
# HMMER 3.4 (Aug 2023); http://hmmer.org/
# Copyright (C) 2023 Howard Hughes Medical Institute.
# Freely distributed under the BSD open source license.
# - - - - - - - - - - - - - - - - - - - - - - - - - - - - - - - - - - - -
# query HMM file:                  /Users/lukas/OneDrive/2023_Sulfur/20250723_HMM/profiles_all/apra_Neukirchen_a.hmm
# target sequence database:        /Users/lukas/OneDrive/2023_Sulfur/20250626_HMM/db_new/071_Sulfurimonas_sp_HSL3-7_GCF_039645985.fas
# - - - - - - - - - - - - - - - - - - - - - - - - - - - - - - - - - - - -

Query:       apra_Neukirchen_a  [M=670]
Scores for complete sequences (score includes all domains):
   --- full sequence ---   --- best 1 domain ---    -#dom-
    E-value  score  bias    E-value  score  bias    exp  N  Sequence       Description
    ------- ------ -----    ------- ------ -----   ---- --  --------       -----------
    1.7e-29   99.6   5.3    6.7e-29   97.6   5.3    1.9  1  WP_345976221.1  FAD-dependent oxidoreductase [Sulfurimonas sp
    8.8e-28   93.9   6.9    2.1e-27   92.7   6.9    1.6  1  WP_345974118.1  succinate dehydrogenase flavoprotein subunit 
    1.8e-20   69.8   6.8    2.8e-19   65.8   6.8    2.4  1  WP_345975757.1  FAD-dependent oxidoreductase [Sulfurimonas sp
    1.8e-08   30.2   3.3      1e-06   24.3   0.3    2.9  3  WP_345978260.1  L-aspartate oxidase [Sulfurimonas sp. HSL3-7]
    5.4e-06   21.9   0.6     0.0011   14.3   0.0    2.2  2  WP_345978197.1  FAD-dependent oxidoreductase [Sulfurimonas sp
    0.00022   16.6   1.3     0.0011   14.4   0.5    2.0  2  WP_345974330.1  NAD(P)/FAD-dependent oxidoreductase [Sulfurim
    0.00026   16.4   0.3    0.00045   15.6   0.3    1.3  1  WP_345975202.1  aminoacetone oxidase family FAD-binding enzym
    0.00076   14.8   0.1     0.0011   14.3   0.1    1.2  1  WP_345976831.1  NAD(P)/FAD-dependent oxidoreductase [Sulfurim
     0.0046   12.2   1.9       0.03    9.6   0.3    2.2  2  WP_345974622.1  NAD(P)/FAD-dependent oxidoreductase [Sulfurim
     0.0066   11.7   2.1       0.21    6.7   0.1    2.9  3  WP_345975546.1  NAD(P)-binding domain-containing protein [Sul
  ------ inclusion threshold ------
      0.011   11.0   3.0      0.037    9.2   3.0    1.7  2  WP_345974233.1  FAD-dependent oxidoreductase [Sulfurimonas sp
      0.013   10.8   6.9      0.014   10.7   1.6    2.1  2  WP_345974618.1  NAD(P)/FAD-dependent oxidoreductase [Sulfurim
      0.015   10.6   0.1      0.022   10.0   0.1    1.2  1  WP_345977724.1  FAD/NAD(P)-binding oxidoreductase [Sulfurimon
      0.017   10.4   0.3       0.15    7.3   0.2    2.2  2  WP_345976544.1  tRNA uridine-5-carboxymethylaminomethyl(34) s
       0.31    6.2   8.1      0.026    9.8   2.5    2.0  3  WP_345976286.1  CoA-disulfide reductase [Sulfurimonas sp. HSL


Domain annotation for each sequence (and alignments):
>> WP_345976221.1  FAD-dependent oxidoreductase [Sulfurimonas sp. HSL3-7]
   #    score  bias  c-Evalue  i-Evalue hmmfrom  hmm to    alifrom  ali to    envfrom  env to     acc
 ---   ------ ----- --------- --------- ------- -------    ------- -------    ------- -------    ----
   1 !   97.6   5.3   3.6e-31   6.7e-29      51     608 ..      17     542 ..       3     550 .. 0.81

  Alignments for each domain:
  == domain 1  score: 97.6 bits;  conditional E-value: 3.6e-31
  apra_Neukirchen_a  51 eletDiLiiGGGmagcgAAveakeakdlkvvlveKAaierSG.avAaGlsAinaYigenetpedyvryvrkdlmgivReDLvldiarhvdev 141
                        ++ +D+L+iG G ag +AA+ akea  + v ++ K+   rS  ++A+G   ina ige++++e+++    k  +g++ e  v ++ r   e+
     WP_345976221.1  17 QMMVDVLVIGSGGAGMVAALSAKEAG-ATVAILGKSYPTRSQtSMAQG--GINAAIGEEDSIEQHIADTLKSSQGLASEAAVEKLCRDGVEA 105
                        5689*****************99865.89************6257888..8***************************************** PP

  apra_Neukirchen_a 142 vkkleewGLpilkdenGk.........yvrrGkwqikInGesyKpivAeaakkalgvevlnrvfitdllvd....ednrvaGAvgfsvrenk 220
                        v+ l+++G+p+ + e+ k            r  +     G ++   + + + k +g++ +n+ f ++l+ +     + +v GA+++++++++
     WP_345976221.1 106 VRWLDSIGVPFSRTEEKKiaqrrlggaSAVRACYAQDYTGLKVLHSLYDTCVK-EGITFYNEYFLLNLIRQtdekGKVTVGGATALNIKTGE 196
                        ************98888877777777744444455566776655556666666.689************987654224578*********** PP

  apra_Neukirchen_a 221 fyvikakavivatGGAagiyrprsvgegrgraWYppfntGsgyamgiraGAemttmE.nrfvalRfKDtygPvgtiallvkakavnalgeey 311
                        +  +kak+vi+atGG + iy+ +s++           +tG g a +iraGA+++ mE ++f ++ +K+    +   a + + +  na+ge++
     WP_345976221.1 197 VEAFKAKTVIMATGGYSRIYQKHSTNA--------TGSTGDGLAAAIRAGAKLSDMEfVQFHPTGLKNSSILISESARGAGGYLLNAKGERF 280
                        *********************988853........4589******************559******************************** PP

  apra_Neukirchen_a 312 eeelkkeYgkakiptslRnyatleevkeGrgPiyldteealqdkeleeelwedfLdmaisqallwae..eniepekenvEiegtePyivGsH 401
                        ++el+         +   +   + e  e  g ++ld +++           e+f+d    q  ++a+  en++p +e v i++   y +G+ 
     WP_345976221.1 281 TDELQP--------RDA-LSRAIAEEIEKSGEVFLDIRHL----------GEAFIDHELPQERKLAKlyENVDPVHELVPIKPVAHYTMGGI 353
                        *55554........222.34456677778999*****999..........799***999999888864489999999999999988888877 PP

  apra_Neukirchen_a 402 aacsGyWvdlynrmtTvkgLfaaGdvaGgsphkfvsGslaeGriAakaavkyildekdekpeldeeeveelkeeiykpletleekkkettag 493
                        a       d  + +t v+gLfaaG++a    +  v G+    r+ +++ ++ i+  +++ ++ + ++++++ + i+ p e+l+++++ ++  
     WP_345976221.1 354 AV------DA-DSQTAVSGLFAAGECA----NHNVHGA---NRLGGNSLLELIVFGRQAGENAA-KTAAAIEAVIEDP-EQLKKDQNFVQGV 429
                        66......99.***********99865....6667787...58999999999976655544443.5666666666666.7777776555444 PP

  apra_Neukirchen_a 494 ev.pnyitpeeleerlqkimdeYagGistnYetnekkLeialeklemLkedleklaAed.....lheLlrawElihRllvaeaviehllfRk 579
                        +  +n i   e +  + +i  +  +Gi    + n+  L+  l  +++++++l  +  +d       +L++  E  + +  ae+++     R+
     WP_345976221.1 430 KYfTNQIDFYEKRYFIGNIFYNN-AGI----KRNDMGLKAVLGAIRQIQKELPFMGPKDksksyNTNLVEFIEFGNMVELAEIMVVGAISRN 516
                        44444444445445555555443.345....457888999999999999999998888833222358************************* PP

  apra_Neukirchen_a 580 EtRwpgyyeraDypelddenwkkfvnsky 608
                        E+R  g ++r D p+++d+ +  ++ s +
     WP_345976221.1 517 ESR--GAHYREDIPDRNDTVYGAHTIS-W 542
                        ***..88889********999998888.3 PP

>> WP_345974118.1  succinate dehydrogenase flavoprotein subunit [Sulfurimonas sp. HSL3-7]
   #    score  bias  c-Evalue  i-Evalue hmmfrom  hmm to    alifrom  ali to    envfrom  env to     acc
 ---   ------ ----- --------- --------- ------- -------    ------- -------    ------- -------    ----
   1 !   92.7   6.9   1.1e-29   2.1e-27      50     622 ..       4     558 ..       1     569 [. 0.81

  Alignments for each domain:
  == domain 1  score: 92.7 bits;  conditional E-value: 1.1e-29
  apra_Neukirchen_a  50 veletDiLiiGGGmagcgAAveakeakdlkvvlveKAai..erSGavAaGlsAinaYigenetpedyvryvrkdlmgivReDLvldiarhvd 139
                        + ++ D +i+G+G ag  AA e+++a   kv ++ K +   ++SGa   G++A  a+  e++ +e +     k ++ ++ +D v  + ++  
     WP_345974118.1   4 TIHTYDAVIVGAGLAGNAAARELQKAG-KKVAVITKLHPlrSHSGAAQGGVNA--AFSDEDS-VELHEFDTVKGADYLADQDAVEFMCKNAP 91 
                        45678******************9854.5677777766511568999999999..7777777.77777667778999*************** PP

  apra_Neukirchen_a 140 evvkkleewGLpilkdenGk.........yvrrGkwqikInGesyKpivAeaakkalgvevlnrvfitdllvdednrvaGAvgfsvrenkfy 222
                        e+++  e++G ++ ++enG             r  +     G  +   + e+a + +gve  ++ ++ d+l+ ed++ +G+v+f++r+ +  
     WP_345974118.1  92 ETIRWAERMGAVFSRQENGMiaqrpfggqSSPRACYAKDRTGLTLLQTMYEQAYR-EGVEFWDEYYAADILY-EDGKAYGVVAFNIRNMEKV 181
                        *******************988888877766666666777899999999999998.899*************.88***************** PP

  apra_Neukirchen_a 223 vikakavivatGGAagiyrprsvgegrgraWYppfntGsgyamgiraGAemttmE.nrfvalRfKDtygPvgtiallvkakavnalgeeyee 313
                        +++ak v+ atGG a  ++ +s+ +          ntG g ++++r G  +  mE ++f +  +      +   a + + +  n++ge+++ 
     WP_345974118.1 182 IFNAKSVMFATGGYARSFKINSNAH---------ANTGDGLSIVARHGLPLEDMEfVQFHPSGLSGNGVLISEAARGEGGRLFNSEGERFM- 263
                        *********************9955.........49*******************4478888887777789999*****************. PP

  apra_Neukirchen_a 314 elkkeY..gkak.iptslRnyatleevkeGrgPiyldteealqdkeleeelwedfLdmaisqallwaeeniepekenvEiegtePyivGsHa 402
                          +k Y  +  +  ++ + + a+++e++eGrg    +    ++ ++l ++l+ + L +    a++++  + +  ke++ i +t  y +G+  
     WP_345974118.1 264 --EK-YapNAMElASRDVVARAIIQEIREGRGVGPRKDAVYIDLTHLGADLIMERLPELRDLAITFL--GLDMIKEPILISATAHYSMGGIP 350
                        ..77.75422333567777889*********9776676667677999************99999998..577899*********99999976 PP

  apra_Neukirchen_a 403 acsGyWvdlynrmtTvkgLfaaGdvaGgsph.......kfvsGslaeGriAakaavkyildekdekpeldeeeveelkeeiykpletleekk 487
                              v + n+   v+g +aaG+++  s h         v  ++  Gr  +k++vk +        el+  ++e+ ++++++ +e +++++
     WP_345974118.1 351 CDIDGHVRK-NNTEFVEGFYAAGECSCVSVHganrlgaNSVLEAMLFGRFVGKSMVKDLDG-----IELK-VATEADAARMNAEIEWVLNNN 435
                        645555666.99999********98766543222111144445555677777888887742.....3444.446667777777778888776 PP

  apra_Neukirchen_a 488 kettagevpnyitpeeleerlqkimdeYagGistnYetnekkLeialeklemLkedleklaAed.....lheLlrawElihRllvaeavieh 574
                            +       t+  l+e+lq+ m + ag + t     e++L+   + l++L+++ ++++ +d       eL++a E  h l+ +  ++e 
     WP_345974118.1 436 G---T------ETVPGLREELQQSMTDNAGVFRT-----EETLTEQVKILKELRKRYKNIRIDDkskiyNTELQEAIEFGHMLDYSLFIVES 513
                        2...2......246799**********9996654.....567888889999999999999998833333469******************** PP

  apra_Neukirchen_a 575 llfRkEtRwpgyyeraDypelddenwkkfvnskydpetgeieiikrpl 622
                         l+RkE+R  g ++r D+ ++dden+ k++   y+ e+g+i++   ++
     WP_345974118.1 514 ALARKESR--GAHYREDFTTRDDENFLKHTMA-YMDEEGNITLDYMDV 558
                        ********..8889******************.556999999988777 PP

>> WP_345975757.1  FAD-dependent oxidoreductase [Sulfurimonas sp. HSL3-7]
   #    score  bias  c-Evalue  i-Evalue hmmfrom  hmm to    alifrom  ali to    envfrom  env to     acc
 ---   ------ ----- --------- --------- ------- -------    ------- -------    ------- -------    ----
   1 !   65.8   6.8   1.5e-21   2.8e-19      54     602 ..       4     518 ..       1     549 [. 0.79

  Alignments for each domain:
  == domain 1  score: 65.8 bits;  conditional E-value: 1.5e-21
  apra_Neukirchen_a  54 tDiLiiGGGmagcgAAveakeakdlkvvlveKAaierS.GavAaGlsAinaYig..enetpedyvryvrkdlmgivReDLvldiarhvdevv 142
                         D++++G G++g +AA+ ak+a + +v ++ K++  rS  avA G   ina i+  e ++++ +++      +g+     + ++  +  + v
     WP_345975757.1   4 YDVIVVGSGISGLYAALYAKKA-GFNVAVLTKSNPFRSnSAVASG--GINAVINmaEYDSVARHISDTVGGSDGLSHRQNIEKMCLEAPNIV 92 
                        69***************99976.59999999***99994588886..45555554355558899988889999**999999*********** PP

  apra_Neukirchen_a 143 kkleewGLpilkdenGk......yvrrGkwqikI...nGesyKpivAeaakkalgvevlnrvfitdllvdednrvaGAvgfsvrenkfyvik 225
                        ++l ++G+ + +d++G+        ++ ++   I    G s+   +  ++++ +gv++l + + +++    d++  G++ +  r+ ++  + 
     WP_345975757.1  93 AELRKMGVGFDEDAEGNlqqrpfGGASANRTCYIadrTGASIVQTLLMECRN-AGVHILSNHMFLNIAQ-YDGKLSGVTVLRRRDTQVIALA 182
                        *****************77777634456677777222577777777777777.6789999999999998.78******************** PP

  apra_Neukirchen_a 226 akavivatGGAagiyrprsvgegrgraWYppfntGsgyamgiraGAemttmE.nrfvalRfKDtygPvgtiallvkakavnalgeeyeeelk 316
                        +ka ++a GG agi+r +s+++ +        ++G   a ++raG  ++ mE ++f ++ +  t + +   a + +a+ v+ +g+++++el+
     WP_345975757.1 183 CKALVLAGGGYAGIFRGHSTNSQE--------SSGDVVAAALRAGMRLSNMEfVQFHPTTLAGTGALISEAARGEGAYLVDEMGKRFTDELQ 266
                        ****************99986544........7999****************558*********************************5554 PP

  apra_Neukirchen_a 317 keYgkakiptslRnyatleevkeGrgPiyldteealqd.keleeelwedfLdmaisqallwaeeniepekenvEiegtePyivGsHaacsGy 407
                           +            +++ + +G+  +yld +++  d k  ee+l         +q + + + +++++ke +Ei+++  y +       G+
     WP_345975757.1 267 T--R------DKLSREITSHILRGHK-VYLDFRHL--DvKTIEEKL-----PS--AQKMALNAAGVDITKELLEITPSAHYSI------GGI 334
                        4..2......2223345556666765.89999999..423334443.....33..4667778889************976655......69* PP

  apra_Neukirchen_a 408 WvdlynrmtTvkgLfaaGdva..GgsphkfvsG.slae....GriAakaavkyildekdekpeldeeeveelkeeiykpletleekkketta 492
                        W+   + +t ++ +fa+G++a  G  +    +G sl e    Gr+A+++a + + ++ d+ + +d ++v++++++++     + e +     
     WP_345975757.1 335 WTRE-DTSTDIPYIFACGECAvtGVHGANRLGGnSLLEgayfGRLAGREAGRVAGKR-DF-QPIDYADVDREMRRVEL----IIEGE----- 414
                        **99.99***********954338777777766577773333578888888877643.44.67888888888888888....44443..... PP

  apra_Neukirchen_a 493 gevpnyitpeeleerlqkimdeYagGistnYetnekkLeialeklemLkedleklaA.....edlheLlrawElihRllvaeaviehllfRk 579
                            + ++++ ++++l +     ag     Y+ +e +L++ale ++ L ++   l++     ++  eL ++ E  + l++aea++   + Rk
     WP_345975757.1 415 ----SLFNINAMRKNLGESLFRNAGV----YR-SEGSLSTALEYIHYLMKRNYGLHCvnkerHNNVELPSILEFQNALYIAEAMVVAAMQRK 497
                        ....2488999999999988888874....44.6899**********99988777652222256779************************* PP

  apra_Neukirchen_a 580 EtRwpgyyeraDypelddenwkk 602
                        E+R  g + r Dyp++dd+ ++ 
     WP_345975757.1 498 ESR--GVHFREDYPTRDDKLFDS 518
                        ***..8899*********87753 PP

>> WP_345978260.1  L-aspartate oxidase [Sulfurimonas sp. HSL3-7]
   #    score  bias  c-Evalue  i-Evalue hmmfrom  hmm to    alifrom  ali to    envfrom  env to     acc
 ---   ------ ----- --------- --------- ------- -------    ------- -------    ------- -------    ----
   1 !   24.3   0.3   5.5e-09     1e-06      53     242 ..       2     190 ..       1     198 [. 0.86
   2 !    5.2   0.0    0.0034      0.63     405     460 ..     332     390 ..     322     445 .. 0.69
   3 ?   -3.8   0.1       1.7   3.2e+02     564     581 ..     454     471 ..     451     471 .. 0.91

  Alignments for each domain:
  == domain 1  score: 24.3 bits;  conditional E-value: 5.5e-09
  apra_Neukirchen_a  53 etDiLiiGGGmagcgAAveakeakdlkvvlveKAai.erSGavAaGlsAinaYigenetpedyvryvrkdlmgivReDLvldiarhvdevvk 143
                        + D++iiG+G+ag ++A+++ ++k  kv++v+KA+  e     A+G   + +  ++++ +  +++   +  +g++ ++ v  ++++ +ev++
     WP_345978260.1   2 HYDVVIIGAGIAGLYTAMNLPRNK--KVLIVNKAHPwECNTFYAQGG--VTT-AKDDSDIPVHINDTLNAGAGLCNKEAVEVLSQNSQEVIH 88 
                        67*****************99866..9*******9715556679984..444.44555599999999999********************** PP

  apra_Neukirchen_a 144 kleewGLpilkdenGk......yvrrGkwqikInGesyKpivAeaakkalgvevlnrvfitdllvdednrvaGAvgfsvrenkfyvikakav 229
                        +l   G  +  +e+G+        ++ k+ ++  G+     + +   +++   +l++ +++dll+ e+++++G v ++  e k   i a+ v
     WP_345978260.1  89 DLIARGFHFDVNEKGEllytqeAAHSQKRILHAGGDATGRYLHHFLLEKNPHPMLENAIVIDLLL-EEEQICGIVVMHRGERK--EILARSV 177
                        **********99***9998777777788888899****999*9999998989*************.77*******98877766..78899** PP

  apra_Neukirchen_a 230 ivatGGAagiyrp 242
                        ++a GG   ++  
     WP_345978260.1 178 VIASGGVGALFEY 190
                        *******999975 PP

  == domain 2  score: 5.2 bits;  conditional E-value: 0.0034
  apra_Neukirchen_a 405 sGyWvdlynrmtTvkgLfaaGdvaGgs...phkfvsGslaeGriAakaavkyildekde 460
                         G+ +dl  +  ++kgL+a G+va      +++  s sl eG + ak a++ +++e+ +
     WP_345978260.1 332 GGIKTDLRGHVPSIKGLYAVGEVASTGvhgANRLASNSLLEGLVFAKRAAQALVSEEGT 390
                        5666666666778**********86531225799***************9999655433 PP

  == domain 3  score: -3.8 bits;  conditional E-value: 1.7
  apra_Neukirchen_a 564 RllvaeaviehllfRkEt 581
                        Rll+a+ +++  l+RkE+
     WP_345978260.1 454 RLLTAKEIVRSALARKES 471
                        99**************97 PP

>> WP_345978197.1  FAD-dependent oxidoreductase [Sulfurimonas sp. HSL3-7]
   #    score  bias  c-Evalue  i-Evalue hmmfrom  hmm to    alifrom  ali to    envfrom  env to     acc
 ---   ------ ----- --------- --------- ------- -------    ------- -------    ------- -------    ----
   1 !    5.9   0.2     0.002      0.37      55      86 ..       3      34 ..       1      37 [. 0.93
   2 !   14.3   0.0   5.8e-06    0.0011     409     456 ..     265     310 ..     242     313 .] 0.85

  Alignments for each domain:
  == domain 1  score: 5.9 bits;  conditional E-value: 0.002
  apra_Neukirchen_a 55 DiLiiGGGmagcgAAveakeakdlkvvlveKA 86
                       D  iiGGG ag  A +   +   ++v++ eK 
     WP_345978197.1  3 DCAIIGGGPAGLTAGLYTTRGGLANVTMFEKG 34
                       899*****************9999*****995 PP

  == domain 2  score: 14.3 bits;  conditional E-value: 5.8e-06
  apra_Neukirchen_a 409 vdlynrmtTvkgLfaaGdvaGgsphkfvsGslaeGriAakaavkyild 456
                        vd+ + +t+v+gL+a Gd+  ++p++ vs +  +G +Aa +a++++ +
     WP_345978197.1 265 VDI-SMRTSVPGLYAVGDMRIAAPKQVVS-AAGDGAVAALQAIAFVDE 310
                        477.999******************9999.678***********9965 PP

>> WP_345974330.1  NAD(P)/FAD-dependent oxidoreductase [Sulfurimonas sp. HSL3-7]
   #    score  bias  c-Evalue  i-Evalue hmmfrom  hmm to    alifrom  ali to    envfrom  env to     acc
 ---   ------ ----- --------- --------- ------- -------    ------- -------    ------- -------    ----
   1 !   14.4   0.5   5.7e-06    0.0011      53      85 ..       3      34 ..       1      40 [. 0.88
   2 ?    0.5   0.0     0.092        17     236     287 ..     150     202 ..     141     213 .. 0.90

  Alignments for each domain:
  == domain 1  score: 14.4 bits;  conditional E-value: 5.7e-06
  apra_Neukirchen_a 53 etDiLiiGGGmagcgAAveakeakdlkvvlveK 85
                       + D+++iG G+ag +AA++a++  + kv+l+eK
     WP_345974330.1  3 NYDVIVIGSGAAGMIAAITAARR-GKKVLLLEK 34
                       67******************984.579999999 PP

  == domain 2  score: 0.5 bits;  conditional E-value: 0.092
  apra_Neukirchen_a 236 AagiyrprsvgegrgraWYppf.ntGsgyamgiraGAemttmEnrfvalRfKD 287
                        A++ yr+ +v  ++g   Yp+    G g+ ++  +G ++t++   +++l++K+
     WP_345974330.1 150 ASNSYRSDNVIIATGGLGYPMLgAEGDGFELAKSVGHKVTSLHPAMMPLKTKE 202
                        8999***************99735699**********************9997 PP

>> WP_345975202.1  aminoacetone oxidase family FAD-binding enzyme [Sulfurimonas sp. HSL3-7]
   #    score  bias  c-Evalue  i-Evalue hmmfrom  hmm to    alifrom  ali to    envfrom  env to     acc
 ---   ------ ----- --------- --------- ------- -------    ------- -------    ------- -------    ----
   1 !   15.6   0.3   2.4e-06   0.00045      48      84 ..       2      38 ..       1      51 [. 0.87

  Alignments for each domain:
  == domain 1  score: 15.6 bits;  conditional E-value: 2.4e-06
  apra_Neukirchen_a 48 evveletDiLiiGGGmagcgAAveakeakdlkvvlve 84
                       +++e+  D++i+G+G++g ++A +++e +dlkv++ve
     WP_345975202.1  2 RKEEIINDVMILGAGASGMMCAAQLNELSDLKVLVVE 38
                       5678889****************************97 PP

>> WP_345976831.1  NAD(P)/FAD-dependent oxidoreductase [Sulfurimonas sp. HSL3-7]
   #    score  bias  c-Evalue  i-Evalue hmmfrom  hmm to    alifrom  ali to    envfrom  env to     acc
 ---   ------ ----- --------- --------- ------- -------    ------- -------    ------- -------    ----
   1 !   14.3   0.1   5.9e-06    0.0011      53      87 ..       3      36 ..       1      39 [. 0.86

  Alignments for each domain:
  == domain 1  score: 14.3 bits;  conditional E-value: 5.9e-06
  apra_Neukirchen_a 53 etDiLiiGGGmagcgAAveakeakdlkvvlveKAa 87
                       e+D+ iiGGG ag +AA ++ +a +++v lveK +
     WP_345976831.1  3 ECDVFIIGGGPAGSIAAAKLVQA-GYSVELVEKIK 36
                       89***************999976.58999999965 PP

>> WP_345974622.1  NAD(P)/FAD-dependent oxidoreductase [Sulfurimonas sp. HSL3-7]
   #    score  bias  c-Evalue  i-Evalue hmmfrom  hmm to    alifrom  ali to    envfrom  env to     acc
 ---   ------ ----- --------- --------- ------- -------    ------- -------    ------- -------    ----
   1 !    9.6   0.3   0.00016      0.03      53      84 ..       3      41 ..       1      48 [. 0.76
   2 ?    1.9   0.1     0.033       6.1     181     234 ..      70     118 ..      61     123 .. 0.85

  Alignments for each domain:
  == domain 1  score: 9.6 bits;  conditional E-value: 0.00016
  apra_Neukirchen_a 53 etDiLiiGGGmagcgAAveakeak.......dlkvvlve 84
                       + D++iiGGG++g  +A+++ +a        d kv++++
     WP_345974622.1  3 KYDVIIIGGGVSGLSCAITLGSAGpkmelaaDKKVLVID 41
                       67****************998854445555566666665 PP

  == domain 2  score: 1.9 bits;  conditional E-value: 0.033
  apra_Neukirchen_a 181 eaakkalgvevlnrvfitdllvdednrvaGAvg.fsvrenkfyvikakavivatG 234
                        + a++   +e +++v i++  v     v G +g f+v ++++ +++a  v+ a G
     WP_345974622.1  70 SLAQR---AEAYENVSIMQGTV---ASVSGTAGdFKVTTESAETFEADIVVFANG 118
                        44444...689**********9...479998888*****************9988 PP

>> WP_345975546.1  NAD(P)-binding domain-containing protein [Sulfurimonas sp. HSL3-7]
   #    score  bias  c-Evalue  i-Evalue hmmfrom  hmm to    alifrom  ali to    envfrom  env to     acc
 ---   ------ ----- --------- --------- ------- -------    ------- -------    ------- -------    ----
   1 !    6.7   0.1    0.0012      0.21      55      85 ..       7      37 ..       1      42 [. 0.87
   2 ?    2.0   0.1     0.031       5.8      47      80 ..     154     187 ..     104     192 .. 0.72
   3 ?    1.0   0.0     0.062        11     410     428 ..     275     292 ..     249     313 .. 0.77

  Alignments for each domain:
  == domain 1  score: 6.7 bits;  conditional E-value: 0.0012
  apra_Neukirchen_a 55 DiLiiGGGmagcgAAveakeakdlkvvlveK 85
                        + iiG+G ag  AAve       +++l+eK
     WP_345975546.1  7 QLAIIGAGPAGIAAAVECYLLGMRDIILIEK 37
                       688***************9999999999999 PP

  == domain 2  score: 2.0 bits;  conditional E-value: 0.031
  apra_Neukirchen_a  47 levveletDiLiiGGGmagcgAAveakeakdlkv 80 
                        l+       i+++GGG ++   Av + e++d+ +
     WP_345975546.1 154 LDSCSEGEKIMVVGGGDSAVEYAVDLCEKNDVTI 187
                        4444455689****************99998877 PP

  == domain 3  score: 1.0 bits;  conditional E-value: 0.062
  apra_Neukirchen_a 410 dlynrmtTvkgLfaaGdva 428
                        d  n +t +k L+ aGd+ 
     WP_345975546.1 275 D-ENYETNIKELYVAGDIT 292
                        4.4999***********85 PP

>> WP_345974233.1  FAD-dependent oxidoreductase [Sulfurimonas sp. HSL3-7]
   #    score  bias  c-Evalue  i-Evalue hmmfrom  hmm to    alifrom  ali to    envfrom  env to     acc
 ---   ------ ----- --------- --------- ------- -------    ------- -------    ------- -------    ----
   1 ?    9.2   3.0    0.0002     0.037      55      97 ..       5      46 ..       2      49 .. 0.91
   2 ?   -1.9   0.0      0.46        86      88     103 ..     297     312 ..     296     324 .. 0.80

  Alignments for each domain:
  == domain 1  score: 9.2 bits;  conditional E-value: 0.0002
  apra_Neukirchen_a 55 DiLiiGGGmagcgAAveakeakdlkvvlveKAaierSGavAaG 97
                       D  +iG+G+ gc +A+ +kea   kvvl+++  i   G+ AaG
     WP_345974233.1  5 DTAVIGAGINGCSCAYFLKEAG-QKVVLIDREGIASGGSGAAG 46
                       889**************99865.79*************99999 PP

  == domain 2  score: -1.9 bits;  conditional E-value: 0.46
  apra_Neukirchen_a  88 ierSGavAaGlsAina 103
                        ++ SG++A Gl+ in 
     WP_345974233.1 297 VDASGSLARGLDLINI 312
                        578***********96 PP

>> WP_345974618.1  NAD(P)/FAD-dependent oxidoreductase [Sulfurimonas sp. HSL3-7]
   #    score  bias  c-Evalue  i-Evalue hmmfrom  hmm to    alifrom  ali to    envfrom  env to     acc
 ---   ------ ----- --------- --------- ------- -------    ------- -------    ------- -------    ----
   1 ?   10.7   1.6   7.5e-05     0.014      56      82 ..       4      31 ..       2      48 .. 0.81
   2 ?    2.9   0.3     0.016         3     401     452 ..     346     406 ..     345     407 .] 0.68

  Alignments for each domain:
  == domain 1  score: 10.7 bits;  conditional E-value: 7.5e-05
  apra_Neukirchen_a 56 iLiiGGGmagcgAAveakeak.dlkvvl 82
                       + iiGGG+ag +AA++a++a  d+ +  
     WP_345974618.1  4 VAIIGGGAAGLMAALTAARAGaDVTIYE 31
                       78****************9653665554 PP

  == domain 2  score: 2.9 bits;  conditional E-value: 0.016
  apra_Neukirchen_a 401 HaacsGyWv.....dl.ynrmtTvkgLfaaGdv...aGgsphkfvsGslaeGriAakaavk 452
                        Ha++sG  v     d+   ++  v+gL+ aG+v   +G  +      ++a G iA+k++++
     WP_345974618.1 346 HAEVSGGGVstaqiDNkTMESKLVEGLYFAGEVidiVGRRGGYNFNFAWASGMIAGKEMAR 406
                        667777777444332233455679*******76222566666667789*********9976 PP

>> WP_345977724.1  FAD/NAD(P)-binding oxidoreductase [Sulfurimonas sp. HSL3-7]
   #    score  bias  c-Evalue  i-Evalue hmmfrom  hmm to    alifrom  ali to    envfrom  env to     acc
 ---   ------ ----- --------- --------- ------- -------    ------- -------    ------- -------    ----
   1 ?   10.0   0.1   0.00012     0.022      45      83 ..      46      85 ..       9      99 .. 0.75

  Alignments for each domain:
  == domain 1  score: 10.0 bits;  conditional E-value: 0.00012
  apra_Neukirchen_a 45 kelevveletDiLiiGGGmagcgAAveake.akdlkvvlv 83
                       +e +    +  i+i+GGG+++ +AA ++++  +d +++++
     WP_345977724.1 46 TEAKASSAKGKIVIVGGGAGAIMAAARLNRaLSDPDITII 85
                       34667777889******************96667777765 PP

>> WP_345976544.1  tRNA uridine-5-carboxymethylaminomethyl(34) synthesis enzyme MnmG [Sulfurimonas sp. HSL3-7]
   #    score  bias  c-Evalue  i-Evalue hmmfrom  hmm to    alifrom  ali to    envfrom  env to     acc
 ---   ------ ----- --------- --------- ------- -------    ------- -------    ------- -------    ----
   1 ?    7.3   0.2    0.0008      0.15      53      77 ..       2      28 ..       1      38 [. 0.78
   2 ?    0.2   0.0      0.11        21     152     234 ..      79     152 ..      69     158 .. 0.77

  Alignments for each domain:
  == domain 1  score: 7.3 bits;  conditional E-value: 0.0008
  apra_Neukirchen_a 53 etDiLiiGGGmagcgAAveake.ak.d 77
                       + D++++GGG ag  A++ a++  + +
     WP_345976544.1  2 NYDVIVVGGGHAGVEASLAAARmGQkT 28
                       68****************999943333 PP

  == domain 2  score: 0.2 bits;  conditional E-value: 0.11
  apra_Neukirchen_a 152 ilkdenGkyvrrGkwqikInGesyKpivAeaakkalgvevlnrvfitdllvdednrvaGAvgfsvrenkfyvikakavivatG 234
                        il++ +G  vr  + qi +  ++y++i  + + ++ + e+l++  + dll+ e++ v+G     vr++ +  ++ak+vi++tG
     WP_345976544.1  79 ILNNTKGPAVRGTRAQIDM--DQYRVIARNIVLNTPNLELLQET-VDDLLM-EGDSVVG-----VRTSLLNEFSAKKVILTTG 152
                        6677777777777766655..68999988999998888888764.678888.6566665.....89999999*********99 PP

>> WP_345976286.1  CoA-disulfide reductase [Sulfurimonas sp. HSL3-7]
   #    score  bias  c-Evalue  i-Evalue hmmfrom  hmm to    alifrom  ali to    envfrom  env to     acc
 ---   ------ ----- --------- --------- ------- -------    ------- -------    ------- -------    ----
   1 ?    9.8   2.5   0.00014     0.026      56      94 ..       3      42 ..       1      44 [. 0.91
   2 ?   -3.2   0.1       1.2   2.3e+02      49      74 ..     145     170 ..     109     180 .. 0.63
   3 ?   -2.0   0.0       0.5        92     414     428 ..     270     284 ..     262     322 .. 0.73

  Alignments for each domain:
  == domain 1  score: 9.8 bits;  conditional E-value: 0.00014
  apra_Neukirchen_a 56 iLiiGGGmagcgAAveake.akdlkvvlveKAaierSGav 94
                       i+iiGG +ag  AA +a++  k+ +v++ e+ +i   Ga+
     WP_345976286.1  3 IVIIGGAAAGMSAAAKARRlLKEGSVTIYERGEIISFGAC 42
                       89*****************999**********99888875 PP

  == domain 2  score: -3.2 bits;  conditional E-value: 1.2
  apra_Neukirchen_a  49 vveletDiLiiGGGmagcgAAveake 74 
                          e   ++ +iGGG  g     ++ +
     WP_345976286.1 145 AMESVQNVTVIGGGFIGIEVVETMIK 170
                        33444589999999988766555444 PP

  == domain 3  score: -2.0 bits;  conditional E-value: 0.5
  apra_Neukirchen_a 414 rmtTvkgLfaaGdva 428
                         +t+v+ ++aaGd+a
     WP_345976286.1 270 GETSVTDIYAAGDCA 284
                        567777788888765 PP


Internal pipeline statistics summary:
-------------------------------------
Query model(s):                            1  (670 nodes)
Target sequences:                       2771  (850002 residues searched)
Passed MSV filter:                       138  (0.0498015); expected 55.4 (0.02)
Passed bias filter:                       89  (0.0321184); expected 55.4 (0.02)
Passed Vit filter:                        29  (0.0104655); expected 2.8 (0.001)
Passed Fwd filter:                        15  (0.00541321); expected 0.0 (1e-05)
Initial search space (Z):               2771  [actual number of targets]
Domain search space  (domZ):              15  [number of targets reported over threshold]
# CPU time: 0.08u 0.00s 00:00:00.08 Elapsed: 00:00:00.04
# Mc/sec: 12637.39
//
[ok]
