# Supplementary material for: Sulfur disproportionation occurs globally across anoxic habitats and has multiple mechanisms of independent evolutionary origin
Source: ISME J. 2026 Mar 2;20(1):wrag042. doi: 10.1093/ismejo/wrag042 (PMC12998232; doi:10.1093/ismejo/wrag042)
Supplement: Sup_File_1_HMM_wrag042 [file sup_file_1_hmm_wrag042.zip › SupFile1_HMM/SupFile1c_results/apra_Neukirchen_a-hmm-072_Sulfurimonas_marina_B_2_GCF_014905095.txt]

# hmmsearch :: search profile(s) against a sequence database
# HMMER 3.4 (Aug 2023); http://hmmer.org/
# Copyright (C) 2023 Howard Hughes Medical Institute.
# Freely distributed under the BSD open source license.
# - - - - - - - - - - - - - - - - - - - - - - - - - - - - - - - - - - - -
# query HMM file:                  /Users/lukas/OneDrive/2023_Sulfur/20250723_HMM/profiles_all/apra_Neukirchen_a.hmm
# target sequence database:        /Users/lukas/OneDrive/2023_Sulfur/20250626_HMM/db_new/072_Sulfurimonas_marina_B_2_GCF_014905095.fas
# - - - - - - - - - - - - - - - - - - - - - - - - - - - - - - - - - - - -

Query:       apra_Neukirchen_a  [M=670]
Scores for complete sequences (score includes all domains):
   --- full sequence ---   --- best 1 domain ---    -#dom-
    E-value  score  bias    E-value  score  bias    exp  N  Sequence       Description
    ------- ------ -----    ------- ------ -----   ---- --  --------       -----------
    2.6e-34  115.2   2.2    4.6e-34  114.4   2.2    1.4  1  WP_193114620.1  succinate dehydrogenase flavoprotein subunit 
    7.1e-24   80.7   5.9    1.3e-22   76.5   5.9    2.5  1  WP_193113675.1  FAD-dependent oxidoreductase [Sulfurimonas ma
    2.2e-22   75.8   9.6    6.9e-22   74.2   9.6    1.8  1  WP_193114157.1  L-aspartate oxidase [Sulfurimonas marina]
    6.9e-13   44.4   0.3    2.5e-08   29.3   0.6    2.1  2  WP_193113250.1  L-aspartate oxidase [Sulfurimonas marina]
    0.00012   17.1   0.4     0.0069   11.4   0.0    2.2  2  WP_193114800.1  thioredoxin-disulfide reductase [Sulfurimonas
    0.00026   16.1   3.2     0.0023   12.9   0.2    2.8  3  WP_193112641.1  dihydrolipoyl dehydrogenase [Sulfurimonas mar
     0.0026   12.8   0.1     0.0088   11.0   0.1    1.9  2  WP_193113961.1  NAD(P)/FAD-dependent oxidoreductase [Sulfurim
     0.0032   12.5   0.1       0.75    4.6   0.0    2.9  3  WP_193113519.1  NAD(P)-binding domain-containing protein [Sul
     0.0066   11.4   2.4      0.011   10.7   2.4    1.3  1  WP_193114586.1  NAD(P)/FAD-dependent oxidoreductase [Sulfurim
     0.0092   11.0   3.7     0.0081   11.1   0.5    2.3  3  WP_193113413.1  tRNA uridine-5-carboxymethylaminomethyl(34) s


Domain annotation for each sequence (and alignments):
>> WP_193114620.1  succinate dehydrogenase flavoprotein subunit [Sulfurimonas marina]
   #    score  bias  c-Evalue  i-Evalue hmmfrom  hmm to    alifrom  ali to    envfrom  env to     acc
 ---   ------ ----- --------- --------- ------- -------    ------- -------    ------- -------    ----
   1 !  114.4   2.2     2e-36   4.6e-34      53     622 ..       7     558 ..       1     569 [. 0.81

  Alignments for each domain:
  == domain 1  score: 114.4 bits;  conditional E-value: 2e-36
  apra_Neukirchen_a  53 etDiLiiGGGmagcgAAveakeakdlkvvlveKAai..erSGavAaGlsAinaYigenetpedyvryvrkdlmgivReDLvldiarhvdevv 142
                        + D +++G+G agc AA e+++a   kv ++ K +   ++SGa   G++A  a+   ++ +e +     k ++ ++ +D v  + ++  e++
     WP_193114620.1   7 TYDAVVVGAGLAGCAAARELQNAG-KKVAVITKLHPlrSHSGAAQGGVNA--AFSDADS-VELHEFDTVKGADYLADQDAVEFMCKNAPETI 94 
                        679*****************9854.5777777776511568999999999..5555554.666655556678889***************** PP

  apra_Neukirchen_a 143 kkleewGLpilkdenGk.........yvrrGkwqikInGesyKpivAeaakkalgvevlnrvfitdllvdednrvaGAvgfsvrenkfyvik 225
                        +  e++G  + + e+Gk            r  +     G  +   + e+a + +gv+  ++ ++ d+++ +d++v G+v+f++r+ ++ +++
     WP_193114620.1  95 RWAERMGAAFSRTEDGKiaqrpfggqSSPRACFAKDRTGLTLLQTIYEQADR-SGVKFWDEWYAADIIY-KDGKVSGVVAFNIRDMQMAIFN 184
                        *****************88888887766677777778899999999999999.89**************.99******************** PP

  apra_Neukirchen_a 226 akavivatGGAagiyrprsvgegrgraWYppfntGsgyamgiraGAemttmE.nrfvalRfKDtygPvgtiallvkakavnalgeeyeeelk 316
                        ak v+ atGG a  y+ +s+ +          ntG g ++++r G  +  mE ++f +  +      +   a + + +  n++ge+++   +
     WP_193114620.1 185 AKSVMFATGGYARCYKINSNAH---------ANTGDGLSIVARHGIPLEDMEfVQFHPSGLSGNGVLISEAARGEGGRLFNSKGERFM---E 264
                        ******************9955.........49*******************4478888887777789999*****************...7 PP

  apra_Neukirchen_a 317 keY..gkak.iptslRnyatleevkeGrgPiyldteealqdkeleeelwedfLdmaisqallwaeeniepekenvEiegtePyivGsHaacs 405
                        k Y  +  +  ++ +   a+l+e++eGrg    +    l+ ++l ++l+ + L +  + a++++  + +  ke++ i +t  y +G+     
     WP_193114620.1 265 K-YapNALElASRDVVSRAILNEIREGRGVGPRKDAVYLDVTHLGKDLIMQKLPELRELAITFL--GLDMIKEPILISATAHYSMGGIPVNI 353
                        7.754222235666777899********9777777777777999***********999999998..577899**************987654 PP

  apra_Neukirchen_a 406 GyWvdlynrmtTvkgLfaaGdvaGgsph...kfvsGslae....GriAakaavkyildekdekpeldeeeveelkeeiykpletleekkket 490
                           v + n+   ++g +aaG+++  s h   +    s+ e    Gr  +k++v++i  +     el+ ++ ++  ++  + ++ + +++   
     WP_193114620.1 354 AGNVRK-NNDELIEGFYAAGECSCVSVHganRLGANSVLEallfGRFVGKTMVEEID-N----IELRPASEDDA-ATALAEVDFIINNN--- 435
                        445787.999**********9876654422244444444422227888888888885.3....34443333333.33333344455554... PP

  apra_Neukirchen_a 491 tagevpnyitpeeleerlqkimdeYagGistnYetnekkLeialeklemLkedleklaAed.....lheLlrawElihRllvaeaviehllf 577
                         ++      t+ +++e+lq+ m   ag + t     e+++++a ek+++L+ ++++++ +d       eL++a El h l+ +  ++e  l 
     WP_193114620.1 436 GDE------TVTQIREELQQAMTANAGAFRT-----EETIKLAIEKVKELRARFKNIRIKDkskvfNTELQEAIELGHMLDYSLFIVESALP 516
                        244......6799**************8765.....7899********************944433469*********************** PP

  apra_Neukirchen_a 578 RkEtRwpgyyeraDypelddenwkkfvnskydpetgeieiikrpl 622
                        RkE+R  g ++r D++e+dd++w k++   y+ ++g+i++   ++
     WP_193114620.1 517 RKESR--GAHYREDFQERDDQDWLKHTMA-YMDKDGNISLDYMDV 558
                        *****..8889******************.556999999887777 PP

>> WP_193113675.1  FAD-dependent oxidoreductase [Sulfurimonas marina]
   #    score  bias  c-Evalue  i-Evalue hmmfrom  hmm to    alifrom  ali to    envfrom  env to     acc
 ---   ------ ----- --------- --------- ------- -------    ------- -------    ------- -------    ----
   1 !   76.5   5.9     6e-25   1.3e-22      53     581 ..       2     493 ..       1     502 [. 0.82

  Alignments for each domain:
  == domain 1  score: 76.5 bits;  conditional E-value: 6e-25
  apra_Neukirchen_a  53 etDiLiiGGGmagcgAAveakeakdlkvvlveKAaierS.GavAaG.lsAinaYigenetpedyvryvrkdlmgivReDLvldiarhvdevv 142
                        +tD+LiiG+G ag +AA+ ake ++++v+++ K    rS  ++A+G ++A    + e++ +ed+++   k ++g + e+ +  +  +  ++v
     WP_193113675.1   2 KTDVLIIGAGGAGLMAAIAAKE-EGVDVLVLTKEYPTRSqTCMAQGgMNAALGNVAEDS-VEDHIQNTLKSAHGEADEESIRFMCSEAINAV 91 
                        89****************9886.56999*******999956999954888888888998.*****************99999999999999* PP

  apra_Neukirchen_a 143 kkleewGLpilkdenGk.........yvrrGkwqikInGesyKpivAeaakkalgvevlnrvfitdllvdednrvaGAvgfsvrenkfyvik 225
                        + l+++G+ + +  +Gk            r  +     G ++   + + a+  lg+e +n  f +++l ded++ +GA  +++r++++ ++ 
     WP_193113675.1  92 EYLDSIGVCFSRTGDGKiaqrrlggaSAPRACYAQDYTGLKILHTLYDRANA-LGIEFVNDTFLLEVLKDEDGNACGAKVLDIRSGELKTYI 182
                        *****************99999999878888888999999999999999998.99************************************* PP

  apra_Neukirchen_a 226 akavivatGGAagiyrprsvgegrgraWYppfntGsgyamgiraGAemttmE.nrfvalRfKDtygPvgtiallvkakavnalgeeyeeelk 316
                        ak+vi+atGG + iy   s+++          ++G g a ++raGA++  mE ++f ++ +K+    +   a + + +  n++ge+++   +
     WP_193113675.1 183 AKTVILATGGYSRIYDKYSTNST--------ASSGDGIAAALRAGAKLKDMEfVQFHPTGLKNSSILISESARGEGGYLLNSKGERFT---D 263
                        ***************99888654........589******************559*********************************...4 PP

  apra_Neukirchen_a 317 keYgkakiptslRnyatleevkeGrgPiyldteealqdkeleeelwedfLdmaisqallwae..eniepekenvEiegtePyivGsHaacsG 406
                        +     + p+ +   a+ e++k+G+  i+ld +++           e+f+d+   q  ++a+  en++p ++ + i++   y +G+ a    
     WP_193113675.1 264 E----LA-PRDQVSRAIDEQIKKGED-IFLDIRHL----------GESFIDEGLPQERKLAKlyENVDPVHDLIPIKPVAHYTMGGIAV--- 336
                        4....23.555556666677777775.****9999..........788999999888887754489********999999998887776... PP

  apra_Neukirchen_a 407 yWvdlynrmtTvkgLfaaGdvaGgsphkfvsGslaeGriAakaavkyildekdekpeldeeeveelkeeiykpletleekkkettagevpny 498
                           d+ + +t v+ L+a+G++a    +  v G+    r+ +++ ++ ++  +++  + ++++ e    ++ +++e ++       ++e++n 
     WP_193113675.1 337 ---DN-RSQTNVERLYACGECA----NHNVHGAN---RLGGNSLLEIVVFGREAGRNAATKAKEVASLSVPAHTECFL-------EKEFSNT 410
                        ...99.9**********99865....66677875...77777777777544333222221111112222222223344.......4445666 PP

  apra_Neukirchen_a 499 itpeeleerlqkimdeYagGistnYetnekkLeialeklemLkedleklaAedlheL.....lrawElihRllvaeaviehllfRkEt 581
                        +   +++e++ ++  + +g +      ++++L+ ale+lem+k+ l ++  +d+  +     ++  E ++ + v+e+vi+  l R E+
     WP_193113675.1 411 VDFYKYKEKIGNLLYNKVGIVR-----KKSELKDALEELEMIKSLLPQMGWSDTSAVyntnkQEFLEFRNIVEVSEVVIQSALGRDES 493
                        8889999999999988888765.....5788999999999999999999888887661111145688999999999999999999998 PP

>> WP_193114157.1  L-aspartate oxidase [Sulfurimonas marina]
   #    score  bias  c-Evalue  i-Evalue hmmfrom  hmm to    alifrom  ali to    envfrom  env to     acc
 ---   ------ ----- --------- --------- ------- -------    ------- -------    ------- -------    ----
   1 !   74.2   9.6   3.1e-24   6.9e-22      54     596 ..       3     510 ..       1     534 [. 0.77

  Alignments for each domain:
  == domain 1  score: 74.2 bits;  conditional E-value: 3.1e-24
  apra_Neukirchen_a  54 tDiLiiGGGmagcgAAveakeakdlkvvlveKAaierSG.avAaGlsAinaYigenet..pedyvryvrkdlmgivReDLvldiarhvdevv 142
                         D++++G G+ag +AA+eak+++  kv l+ K ++ +S  ++A G   ina + +ne+  ++ +v    +   g+  +  +  + ++   ++
     WP_193114157.1   3 YDVIVVGSGVAGLMAAIEAKTSS-NKVALITKGNLFKSNsSIASG--GINAVLDPNEKegIHFHVVDTIRACFGLENKKAITYMCERAPYMI 91 
                        59*****************9865.69*********9986257887..68888886665114444444455689******************* PP

  apra_Neukirchen_a 143 kkleewGLpilkdenGkyvrr....GkwqikI.nGesyKpivAeaakkal...gvevlnrvfitdllvdednrvaGAvgfsvrenkfyvika 226
                        kkl ++G+ + +d++G++ +r    G+ q +   G++    + +a  k++   g++ l + f+++l    +nr+ G+v++   ++++ v+ a
     WP_193114157.1  92 KKLVDYGVEFDRDKDGNIAQRsfggGRTQRTCyVGDKTGSAITQALIKKAksvGITFLANNFVMNLTS-LNNRISGVVALRRSDSSVVVYPA 182
                        *****************665544446666554235555544444433322122669999999**9999.78********************* PP

  apra_Neukirchen_a 227 kavivatGGAagiyrprsvgegrgraWYppfntGsgyamgiraGAemttmE.nrfvalRfKDtygPvgtiallvkakavnalgeeyeeelkk 317
                        k v++a GG agiyr + ++            +G   a+++raG  +  mE ++f ++ +  t   v   a + + + +n +ge++++el++
     WP_193114157.1 183 KSVVLAGGGYAGIYRGHTTNAQD--------YSGDMLAIALRAGLTLKDMEfVQFHPTGLHKTSYLVSEAARGEGGYLINEKGERFVNELER 266
                        ***************88775433........479*****************558*********************************55555 PP

  apra_Neukirchen_a 318 eYgkakiptslRnyatleevkeGrgPiyldteealqdkeleeelwedfLdmaisqallwaeeniepekenvEiegtePyivGsHaacsGyWv 409
                                +++  ya+ +++++G+  +y+d +++   ke+ e  + +  +        + + +i+++ke +Ei +   y +G+  +      
     WP_193114157.1 267 --------RNVVSYAISQQIEAGHK-VYIDLRHL--PKEKIETKLPSLYKA------AYNQAGIDVTKEVLEIRPLAHYSMGGIES------ 335
                        ........467799*********98.9*******..444444433333333......4556799******************9888...... PP

  apra_Neukirchen_a 410 dlynrmtTvkgLfaaGdva..GgsphkfvsG.slae....GriAakaavkyildekdekpeldeeeveelkeeiykpletleekkkettage 494
                        +    +t++kgLf +G++a  G  +    +G sl e    G++A+++a++++++ k++   +d + v + ++ +      +++ +   t++ 
     WP_193114157.1 336 N--MTKTSIKGLFVCGECAaeGVHGANRLGGnSLLEgvvfGELAGENALEFTQN-KEF-LPIDYNLVIKDQKMVDW----IFDMD---TSK- 415
                        4..599**********98755777777777745655222268899999998864.444.45554444443333333....44333...333. PP

  apra_Neukirchen_a 495 vpnyitpeeleerlqkimdeYagGistnYetnekkLeialeklemLkedleklaA.....edlheLlrawElihRllvaeaviehllfRkEt 581
                             + + ++  + ++m + ag i+     +e++L++a + l+ L++++ +l++     ++  eL+++ El++ l vaeav+   +fR+E+
     WP_193114157.1 416 -----NFNAMRVSMGETMFKNAG-IH----RSETSLQKAFDYLKYLRNETITLHCidkgrHNNVELISILELRNALEVAEAVVLAAMFREES 497
                        .....567888888888888765.54....489***************9999987333335678**************************** PP

  apra_Neukirchen_a 582 RwpgyyeraDypeld 596
                        R  g ++r D+ + d
     WP_193114157.1 498 R--GAHHRDDFVKDD 510
                        *..777777777655 PP

>> WP_193113250.1  L-aspartate oxidase [Sulfurimonas marina]
   #    score  bias  c-Evalue  i-Evalue hmmfrom  hmm to    alifrom  ali to    envfrom  env to     acc
 ---   ------ ----- --------- --------- ------- -------    ------- -------    ------- -------    ----
   1 !   29.3   0.6   1.1e-10   2.5e-08      53     241 ..       3     190 ..       1     197 [. 0.88
   2 !   12.7   0.0   1.2e-05    0.0027     401     484 ..     329     413 ..     315     443 .. 0.78

  Alignments for each domain:
  == domain 1  score: 29.3 bits;  conditional E-value: 1.1e-10
  apra_Neukirchen_a  53 etDiLiiGGGmagcgAAveakeakdlkvvlveKAaierSGa.vAaGlsAinaYigenetpedyvryvrkdlmgivReDLvldiarhvdevvk 143
                        + D++i+G+G+ag +AA+++ e  d kv++++K ++ +     A+G  A+     ++e + ++++   +  +g++ e+ v  +++h  e+++
     WP_193113250.1   3 KYDVIIVGAGVAGLYAAMKLPE--DKKVLIINKRETFKCNTfYAQGGIALA---RDKEDIPSHIQDTLAAGDGLCDEEAVKVLSEHSIEAID 89 
                        68****************9987..569*****99887765427***98875...3555589999999999********************** PP

  apra_Neukirchen_a 144 kleewGLpilkdenGk......yvrrGkwqikInGesyKpivAeaakkalgvevlnrvfitdllvdednrvaGAvgfsvrenkfyvikakav 229
                        +l + G  + kd++G+        ++ ++ ++  G+     +     ++++  +l    ++dll+ ++n+++G++ ++ re k   i a  v
     WP_193113250.1  90 DLVNNGFEFDKDNEGHilytkeAAHSCERIVHAGGDATGRYLHFFLLSQNKHAMLSDARVVDLLI-KENKCYGVTVLDHRETK--NIYADNV 178
                        ****************99888777888888999999999999988888888899***********.88************998..57899** PP

  apra_Neukirchen_a 230 ivatGGAagiyr 241
                        i+a GG   +y 
     WP_193113250.1 179 IIASGGVGSLYE 190
                        *********996 PP

  == domain 2  score: 12.7 bits;  conditional E-value: 1.2e-05
  apra_Neukirchen_a 401 HaacsGyWvdlynrmtTvkgLfaaGdvaGgs...phkfvsGslaeGriAakaavkyildekdekpeldeeeveelkeeiykpletle 484
                        H a  G+ +dl  r   ++gL+a G+va      +++  s sl eG + ak av+ il++++++ +++e ++e+++ +++      +
     WP_193113250.1 329 HYAIGGIKTDLKGRVPNIEGLYAIGEVASTRvhgANRLASNSLLEGLVFAKIAVDDILENDNFSDQITEFAIEDEVMSYKDDK--AK 413
                        55667777888889999***********986333569**************************99999999999888887742..22 PP

>> WP_193114800.1  thioredoxin-disulfide reductase [Sulfurimonas marina]
   #    score  bias  c-Evalue  i-Evalue hmmfrom  hmm to    alifrom  ali to    envfrom  env to     acc
 ---   ------ ----- --------- --------- ------- -------    ------- -------    ------- -------    ----
   1 !    3.9   0.1    0.0056       1.2      55      85 ..       3      33 ..       1      37 [. 0.90
   2 !   11.4   0.0   3.1e-05    0.0069     413     455 ..     267     308 ..     252     312 .] 0.88

  Alignments for each domain:
  == domain 1  score: 3.9 bits;  conditional E-value: 0.0056
  apra_Neukirchen_a 55 DiLiiGGGmagcgAAveakeakdlkvvlveK 85
                       D  i+GGG ag  A +   +    +v++ eK
     WP_193114800.1  3 DCAIVGGGPAGLTAGLYTTRGGLENVTMYEK 33
                       899*************999999889999999 PP

  == domain 2  score: 11.4 bits;  conditional E-value: 3.1e-05
  apra_Neukirchen_a 413 nrmtTvkgLfaaGdvaGgsphkfvsGslaeGriAakaavkyil 455
                        + +t+v+gLfa Gd+   +p++ vs +  +G +Aa +a++y+ 
     WP_193114800.1 267 SMKTSVPGLFATGDMRVEAPKQVVS-AAGDGAVAALSAISYVD 308
                        679*****************99998.678***********996 PP

>> WP_193112641.1  dihydrolipoyl dehydrogenase [Sulfurimonas marina]
   #    score  bias  c-Evalue  i-Evalue hmmfrom  hmm to    alifrom  ali to    envfrom  env to     acc
 ---   ------ ----- --------- --------- ------- -------    ------- -------    ------- -------    ----
   1 !   12.9   0.2     1e-05    0.0023      55     107 ..       5      57 ..       2      72 .. 0.82
   2 ?    1.8   0.0     0.025       5.6      47      84 ..     163     199 ..     120     206 .. 0.72
   3 ?    0.1   0.1     0.079        18     414     469 ..     295     345 ..     278     382 .. 0.70

  Alignments for each domain:
  == domain 1  score: 12.9 bits;  conditional E-value: 1e-05
  apra_Neukirchen_a  55 DiLiiGGGmagcgAAveakeakdlkvvlveKAaierSG.avAaGlsAinaYige 107
                        +++iiG+G +g  AA+e+ +a + kv+l++KA+ +  G ++  G      Y+++
     WP_193112641.1   5 EVVIIGAGPGGYQAALELGNA-GKKVLLIDKAKKNIGGvCLNVGCIPTKNYLHN 57 
                        799***************975.58********9998887777777777777765 PP

  == domain 2  score: 1.8 bits;  conditional E-value: 0.025
  apra_Neukirchen_a  47 levveletDiLiiGGGmagcgAAveakeakdlkvvlve 84 
                        ++ + l   i i+G G+ gc AA   + a ++kv+l+ 
     WP_193112641.1 163 FTLEALPKSITIVGSGAIGCEAASFFN-AFGVKVTLLS 199
                        45556777899***********97654.3356666665 PP

  == domain 3  score: 0.1 bits;  conditional E-value: 0.079
  apra_Neukirchen_a 414 rmtTvkgLfaaGdvaGgsphkfvsGslaeGriAakaavkyildekdekpeldeeev 469
                         +tT ++++a Gd++   +  +   ++ eG+i a ++++ + + +   ++++ ++v
     WP_193112641.1 295 FQTTNSNIYAVGDCIDTPGLAHT--AYKEGKITAYNIINSTSKAN---THISPSTV 345
                        5799999******9999888776..899********999996442...23333333 PP

>> WP_193113961.1  NAD(P)/FAD-dependent oxidoreductase [Sulfurimonas marina]
   #    score  bias  c-Evalue  i-Evalue hmmfrom  hmm to    alifrom  ali to    envfrom  env to     acc
 ---   ------ ----- --------- --------- ------- -------    ------- -------    ------- -------    ----
   1 !   11.0   0.1   3.9e-05    0.0088      52      86 ..       5      39 ..       1      42 [. 0.88
   2 ?   -1.5   0.0      0.24        54      49      72 ..     155     178 ..      83     197 .. 0.66

  Alignments for each domain:
  == domain 1  score: 11.0 bits;  conditional E-value: 3.9e-05
  apra_Neukirchen_a 52 letDiLiiGGGmagcgAAveakeakdlkvvlveKA 86
                        +  i+iiGGG ag  A  ++++ ++ ++vl++K 
     WP_193113961.1  5 QKNKIVIIGGGYAGLNALKKLAKDQNNEIVLIDKK 39
                       46789******************999*******95 PP

  == domain 2  score: -1.5 bits;  conditional E-value: 0.24
  apra_Neukirchen_a  49 vveletDiLiiGGGmagcgAAvea 72 
                        +     +i+i GGG +g   + ++
     WP_193113961.1 155 TYCKPLNIVIAGGGLSGVEISAQM 178
                        334466899999999997655554 PP

>> WP_193113519.1  NAD(P)-binding domain-containing protein [Sulfurimonas marina]
   #    score  bias  c-Evalue  i-Evalue hmmfrom  hmm to    alifrom  ali to    envfrom  env to     acc
 ---   ------ ----- --------- --------- ------- -------    ------- -------    ------- -------    ----
   1 !    3.3   0.0    0.0086       1.9      55      85 ..       6      36 ..       2      42 .. 0.88
   2 !    4.6   0.0    0.0034      0.75      46      80 ..     152     186 ..     104     191 .. 0.69
   3 ?    0.7   0.0     0.053        12     414     428 ..     277     291 ..     260     301 .. 0.84

  Alignments for each domain:
  == domain 1  score: 3.3 bits;  conditional E-value: 0.0086
  apra_Neukirchen_a 55 DiLiiGGGmagcgAAveakeakdlkvvlveK 85
                       ++ i+G+G ag  +Ave   +   ++vl+eK
     WP_193113519.1  6 NLAIVGAGPAGIATAVESYLQGIRDIVLLEK 36
                       578**************99888889999998 PP

  == domain 2  score: 4.6 bits;  conditional E-value: 0.0034
  apra_Neukirchen_a  46 elevveletDiLiiGGGmagcgAAveakeakdlkv 80 
                        ++++   +  iL++GGG ++   Av ++ ++d+ +
     WP_193113519.1 152 TTDECSENEKILVVGGGDSAVEYAVDLSAKNDVTI 186
                        2334445779****************999888776 PP

  == domain 3  score: 0.7 bits;  conditional E-value: 0.053
  apra_Neukirchen_a 414 rmtTvkgLfaaGdva 428
                         +t ++gLf aGd+ 
     WP_193113519.1 277 YETNIEGLFVAGDIT 291
                        5799*********85 PP

>> WP_193114586.1  NAD(P)/FAD-dependent oxidoreductase [Sulfurimonas marina]
   #    score  bias  c-Evalue  i-Evalue hmmfrom  hmm to    alifrom  ali to    envfrom  env to     acc
 ---   ------ ----- --------- --------- ------- -------    ------- -------    ------- -------    ----
   1 !   10.7   2.4     5e-05     0.011      55      97 ..       3      44 ..       1      47 [. 0.91

  Alignments for each domain:
  == domain 1  score: 10.7 bits;  conditional E-value: 5e-05
  apra_Neukirchen_a 55 DiLiiGGGmagcgAAveakeakdlkvvlveKAaierSGavAaG 97
                       D+ +iG+G+ gc +A+ +++a   +vv+ ++  i   G+ AaG
     WP_193114586.1  3 DVAVIGAGINGCTTAYYLHKAG-QNVVVFDQGGIASGGSGAAG 44
                       9***************999864.79***********9999999 PP

>> WP_193113413.1  tRNA uridine-5-carboxymethylaminomethyl(34) synthesis enzyme MnmG [Sulfurimonas marina]
   #    score  bias  c-Evalue  i-Evalue hmmfrom  hmm to    alifrom  ali to    envfrom  env to     acc
 ---   ------ ----- --------- --------- ------- -------    ------- -------    ------- -------    ----
   1 !   11.1   0.5   3.6e-05    0.0081      53      80 ..       2      31 ..       1      39 [. 0.80
   2 ?   -1.7   0.0      0.28        63     152     234 ..      79     152 ..      70     154 .. 0.73
   3 ?   -1.2   0.0      0.19        43     417     455 ..     360     395 ..     355     434 .. 0.76

  Alignments for each domain:
  == domain 1  score: 11.1 bits;  conditional E-value: 3.6e-05
  apra_Neukirchen_a 53 etDiLiiGGGmagcgAAveake.ak.dlkv 80
                       e D++++GGG ag  AA+ a++  + +l v
     WP_193113413.1  2 EYDVIVVGGGHAGIEAAFAAARmGNkTLMV 31
                       78******************9954334444 PP

  == domain 2  score: -1.7 bits;  conditional E-value: 0.28
  apra_Neukirchen_a 152 ilkdenGkyvrrGkwqikInGesyKpivAeaakkalgvevlnrvfitdllvdednrvaGAvgfsvrenkfyvikakavivatG 234
                        il++ +G  vr  + qi +  ++y++i  +++ ++ + +++++  +  l++ edn+v G+v      + f  ++ak+vi++ G
     WP_193113413.1  79 ILNQTKGPAVRGSRAQIDM--DRYRVIARNKVLHEPNLDLVQET-AESLII-EDNEVKGVVT-----QLFNEYRAKKVIITSG 152
                        6677777777777777665..68999999999998888777665.456777.7899999885.....5666788888888877 PP

  == domain 3  score: -1.2 bits;  conditional E-value: 0.19
  apra_Neukirchen_a 417 TvkgLfaaGdvaGgsphkfvsGslaeGriAakaavkyil 455
                         +kgLf aG + G ++      + a+G +A+ +a+  i+
     WP_193113413.1 360 KIKGLFLAGQINGTTGYE---EAAAQGMMAGINAALSIQ 395
                        589**********99864...567777777777766664 PP


Internal pipeline statistics summary:
-------------------------------------
Query model(s):                            1  (670 nodes)
Target sequences:                       2239  (702081 residues searched)
Passed MSV filter:                       123  (0.0549352); expected 44.8 (0.02)
Passed bias filter:                       77  (0.0343904); expected 44.8 (0.02)
Passed Vit filter:                        19  (0.00848593); expected 2.2 (0.001)
Passed Fwd filter:                        10  (0.00446628); expected 0.0 (1e-05)
Initial search space (Z):               2239  [actual number of targets]
Domain search space  (domZ):              10  [number of targets reported over threshold]
# CPU time: 0.06u 0.00s 00:00:00.06 Elapsed: 00:00:00.05
# Mc/sec: 9339.74
//
[ok]
