# Supplementary material for: Sulfur disproportionation occurs globally across anoxic habitats and has multiple mechanisms of independent evolutionary origin
Source: ISME J. 2026 Mar 2;20(1):wrag042. doi: 10.1093/ismejo/wrag042 (PMC12998232; doi:10.1093/ismejo/wrag042)
Supplement: Sup_File_1_HMM_wrag042 [file sup_file_1_hmm_wrag042.zip › SupFile1_HMM/SupFile1c_results/apra_Neukirchen_a-hmm-074_Sulfurimonas_crateris_SN_118_GCF_005217605.txt]

# hmmsearch :: search profile(s) against a sequence database
# HMMER 3.4 (Aug 2023); http://hmmer.org/
# Copyright (C) 2023 Howard Hughes Medical Institute.
# Freely distributed under the BSD open source license.
# - - - - - - - - - - - - - - - - - - - - - - - - - - - - - - - - - - - -
# query HMM file:                  /Users/lukas/OneDrive/2023_Sulfur/20250723_HMM/profiles_all/apra_Neukirchen_a.hmm
# target sequence database:        /Users/lukas/OneDrive/2023_Sulfur/20250626_HMM/db_new/074_Sulfurimonas_crateris_SN_118_GCF_005217605.fas
# - - - - - - - - - - - - - - - - - - - - - - - - - - - - - - - - - - - -

Query:       apra_Neukirchen_a  [M=670]
Scores for complete sequences (score includes all domains):
   --- full sequence ---   --- best 1 domain ---    -#dom-
    E-value  score  bias    E-value  score  bias    exp  N  Sequence       Description
    ------- ------ -----    ------- ------ -----   ---- --  --------       -----------
    1.6e-34  115.9   1.0      3e-34  115.0   1.0    1.3  1  WP_137012523.1  succinate dehydrogenase flavoprotein subunit 
      6e-25   84.3   2.7    2.7e-24   82.1   2.7    1.9  1  WP_137011181.1  FAD-dependent oxidoreductase [Sulfurimonas cr
    8.7e-11   37.5   0.2    4.6e-08   28.5   0.1    2.2  2  WP_137011848.1  L-aspartate oxidase [Sulfurimonas crateris]
    1.3e-07   27.0   0.9    3.5e-05   19.0   0.0    2.3  2  WP_137014876.1  thioredoxin-disulfide reductase [Sulfurimonas
    1.6e-05   20.1   1.6    8.7e-05   17.7   0.2    2.2  2  WP_137013161.1  NAD(P)/FAD-dependent oxidoreductase [Sulfurim
    0.00072   14.6   0.2    0.00099   14.2   0.2    1.2  1  WP_342776133.1  FAD-dependent oxidoreductase [Sulfurimonas cr
     0.0024   12.9   1.5     0.0039   12.2   0.1    1.9  2  WP_137011074.1  NAD(P)/FAD-dependent oxidoreductase [Sulfurim


Domain annotation for each sequence (and alignments):
>> WP_137012523.1  succinate dehydrogenase flavoprotein subunit [Sulfurimonas crateris]
   #    score  bias  c-Evalue  i-Evalue hmmfrom  hmm to    alifrom  ali to    envfrom  env to     acc
 ---   ------ ----- --------- --------- ------- -------    ------- -------    ------- -------    ----
   1 !  115.0   1.0   9.4e-37     3e-34      53     622 ..       7     558 ..       2     569 .. 0.81

  Alignments for each domain:
  == domain 1  score: 115.0 bits;  conditional E-value: 9.4e-37
  apra_Neukirchen_a  53 etDiLiiGGGmagcgAAveakeakdlkvvlveKAai..erSGavAaGlsAinaYigenetpedyvryvrkdlmgivReDLvldiarhvdevv 142
                        + D +i+G+G agc AA e+++a   kv ++ K +   ++SGa   G++A   +   ++ +e +     k  + ++ +D v  + ++  e++
     WP_137012523.1   7 TYDAIIVGAGLAGCAAARELQNAG-KKVAVITKLHPlrSHSGAAQGGVNAA--FSDADS-VELHEFDTVKGSDYLADQDAVEFMCKNAPETI 94 
                        5799****************9854.577777777651156899999*9994..545444.5555444455567799**************** PP

  apra_Neukirchen_a 143 kkleewGLpilkdenGk.........yvrrGkwqikInGesyKpivAeaakkalgvevlnrvfitdllvdednrvaGAvgfsvrenkfyvik 225
                        + +e++G  + + ++Gk            r  +     G  +   + e+a +  gve  ++ ++ d+++ +d++v G+v+f++r+ ++ +++
     WP_137012523.1  95 RWIERMGAAFSRTADGKiaqrpfggqSSPRACYAKDRTGLTLLQTIYEQAYR-VGVEFWDEWYAADIIY-KDGKVSGVVAFNIRDLQVAIFN 184
                        *****************88888877756666666677888888888888888.799*************.99******************** PP

  apra_Neukirchen_a 226 akavivatGGAagiyrprsvgegrgraWYppfntGsgyamgiraGAemttmE.nrfvalRfKDtygPvgtiallvkakavnalgeeyeeelk 316
                        ak v+ atGG a  y+ +s+ +          ntG g ++++r G  +  mE ++f +  +      +   a + + +  n+lge+++   +
     WP_137012523.1 185 AKSVMFATGGYARSYKINSNAH---------ANTGDGLSIVARHGLPLEDMEfVQFHPSGLSGNGVLISEAARGEGGRLFNSLGERFM---E 264
                        ******************9955.........49*******************4478888887777789999*****************...7 PP

  apra_Neukirchen_a 317 keY..gkak.iptslRnyatleevkeGrgPiyldteealqdkeleeelwedfLdmaisqallwaeeniepekenvEiegtePyivGsHaacs 405
                        k Y  +  +  ++ +   a+l+e++eGrg    +    ++ ++l ++l+ + L +  + a++++  + +  ke++ i +t  y +G+     
     WP_137012523.1 265 K-YapNAMElASRDVVSRAILNEIREGRGVGPRKDAVFIDVTHLGKDLIMERLPELRELAMTFL--GLDMIKEPILISATAHYSMGGIPVNI 353
                        7.854223335666777899********9777777777778*****************999998..577899**************987654 PP

  apra_Neukirchen_a 406 GyWvdlynrmtTvkgLfaaGdvaGgsph...kfvsGslae....GriAakaavkyildekdekpeldeeeveelkeeiykpletleekkket 490
                           v + n+   v+g +aaG+++  s h   +    s+ e    Gr  +k++v++i++       l+ e++ee +++  + ++ +++++   
     WP_137012523.1 354 AGNVRK-NNDEFVEGFYAAGECSCVSVHganRLGANSVLEallfGRFVGKTMVNEIET-----IPLR-EATEEDAKKALEEIDFVLNNN--- 435
                        445788.99***********98766644222444555555222266666777766643.....3444.333444444444456677665... PP

  apra_Neukirchen_a 491 tagevpnyitpeeleerlqkimdeYagGistnYetnekkLeialeklemLkedleklaAed.....lheLlrawElihRllvaeaviehllf 577
                         ++      t+ +l+e+lq++m   ag + t     +++L+ia  k+++L+e++++++ +d       eL++a E  h ++ +  ++e   +
     WP_137012523.1 436 GNE------TITQLREELQQCMTANAGAFRT-----KETLDIAVAKVKELRERFKNIRVKDkskvfNTELQEAIEFGHMIDYSAFIVESAIA 516
                        233......689***************8765.....689**********************44433369*********************** PP

  apra_Neukirchen_a 578 RkEtRwpgyyeraDypelddenwkkfvnskydpetgeieiikrpl 622
                        R+E+R  g + r D+ ++dden+ k++   y+ ++g+ie+   p+
     WP_137012523.1 517 RNESR--GAHFREDFDTRDDENFLKHTMA-YMDKDGNIELDYMPV 558
                        *****..667799****************.666******999988 PP

>> WP_137011181.1  FAD-dependent oxidoreductase [Sulfurimonas crateris]
   #    score  bias  c-Evalue  i-Evalue hmmfrom  hmm to    alifrom  ali to    envfrom  env to     acc
 ---   ------ ----- --------- --------- ------- -------    ------- -------    ------- -------    ----
   1 !   82.1   2.7   8.3e-27   2.7e-24      56     603 ..       5     522 ..       1     529 [. 0.84

  Alignments for each domain:
  == domain 1  score: 82.1 bits;  conditional E-value: 8.3e-27
  apra_Neukirchen_a  56 iLiiGGGmagcgAAveakeakdlkvvlveKAaierS.GavAaGlsAinaYig..enetpedyvryvrkdlmgivReDLvldiarhvdevvkk 144
                        ++++G+G ag +AA++a++ ++++vvlv K    rS  ++A+G   ina ++  +++++e +++   k ++ ++ e  v  + ++  ++v+ 
     WP_137011181.1   5 VVVVGAGGAGLVAALNAHQ-NGAEVVLVTKEYPTRSqTCMAQG--GINAVLNetDGDSVELHIQNTLKSANALADESAVSYMCQEAPKAVAW 93 
                        89**************986.5699***********9569***9..6888888667888********************************** PP

  apra_Neukirchen_a 145 leewGLpilkdenGk.........yvrrGkwqikInGesyKpivAeaakkalgvevlnrvfitdllvd....ednrvaGAvgfsvrenkfyv 223
                        l+++G+p+ +  n k         y +r  +     G ++   + + +   +g+e+ln+ + ++ll++     ++ + G+  ++ r++++ +
     WP_137011181.1  94 LDSIGVPFSRTPNSKiaqrklggaYGARACYAQDYTGLKILHTLYDRCLA-EGIEILNERYLLELLTEpeqsGKKYIRGVSLLNKRSGEVEI 184
                        *********99999999999999999999999999999999999999988.899*************998874478**************** PP

  apra_Neukirchen_a 224 ikakavivatGGAagiyrprsvgegrgraWYppfntGsgyamgiraGAemttmE.nrfvalRfKDtygPvgtiallvkakavnalgeeyeee 314
                        ++a  vi+atGG + +y   s++        +  +tG g a ++raGA ++ mE ++f ++ +K     +   a + + +  n++ge+++  
     WP_137011181.1 185 LEASSVILATGGYSRVYNTYSTN--------SLSSTGDGIAAALRAGARVSDMEfVQFHPTALKGSSILISESARGAGGHLLNSKGERFV-- 266
                        ******************99995........5679*******************559*********************************.. PP

  apra_Neukirchen_a 315 lkkeYgkakiptslRnyatleevkeGrgPiyldteealqdkeleeelwedfLdmaisqallwaeeniepekenvEiegtePyivGsHaacsG 406
                         ++      +p+ +   a+  e+++G+  iyld +++        e +e+ L    + a l   en++p+++ + i+++  y +G+      
     WP_137011181.1 267 -DE-----LLPRDEVSKAIHDEIAKGEN-IYLDIRHL------GVEFIEKELPQEAKLAKL--YENVDPADDLIPIKPAAHYTMGG------ 337
                        .44.....258888999999******97.*****999......444444444444444433..489************98887775...... PP

  apra_Neukirchen_a 407 yWvdlynrmtTvkgLfaaGdvaGgsphkfvsGslaeGriAakaavkyildekdekpeldeeeveelkeeiykpletleekkkettagev.pn 497
                        + vd  n +t+++gLfaaG++a    +  v G+    r+ +++ ++ ++  k++  + ++ + +++k+e     ++l e++  + + +   n
     WP_137011181.1 338 IEVDS-NSSTSIEGLFAAGECA----NHRVHGA---NRLGGNSLLEIVVFGKEAGINAAKYAKNATKDEAILEAKELSENE--IAEIKRyAN 419
                        557**.************9865....5557777...578888888888666666555554444445555444455666555..334433378 PP

  apra_Neukirchen_a 498 yitpeeleerlqkimdeYagGistnYetnekkLeialeklemLkedleklaAed.....lheLlrawElihRllvaeaviehllfRkEtRwp 584
                         i+  e +  l +i  + +g i    +  +  L+ al++++++k+ l k+  +d       +L++  E ++ l+vae+++     R+E+R  
     WP_137011181.1 420 EISFYEKQAILGEIFYKNVG-I----KRDKGALQEALKEVQEMKSSLPKMGVSDktkeyNTNLIEFLEFKNMLTVAETILLSAISRQESR-- 504
                        88999999999999988775.4....55799*******************999833322358****************************.. PP

  apra_Neukirchen_a 585 gyyeraDypelddenwkkf 603
                        g + r+D+p +d+ +++ +
     WP_137011181.1 505 GAHFRVDFPATDK-KFRAH 522
                        77779*****997.67665 PP

>> WP_137011848.1  L-aspartate oxidase [Sulfurimonas crateris]
   #    score  bias  c-Evalue  i-Evalue hmmfrom  hmm to    alifrom  ali to    envfrom  env to     acc
 ---   ------ ----- --------- --------- ------- -------    ------- -------    ------- -------    ----
   1 !   28.5   0.1   1.4e-10   4.6e-08      53     241 ..       2     189 ..       1     196 [. 0.88
   2 !    6.9   0.0   0.00049      0.16     405     474 ..     332     403 ..     323     442 .. 0.68

  Alignments for each domain:
  == domain 1  score: 28.5 bits;  conditional E-value: 1.4e-10
  apra_Neukirchen_a  53 etDiLiiGGGmagcgAAveakeakdlkvvlveKAaierSGa.vAaGlsAinaYigenetpedyvryvrkdlmgivReDLvldiarhvdevvk 143
                        + D++i+G+G+ag +AA+++ ++k  kv++++K ++ +  +  A+G  A+   i  ++ +  +v+      +g++ eD v  ++++   +++
     WP_137011848.1   2 KYDVIIVGAGVAGLYAAMHIPREK--KVLIINKRETFKCNSfYAQGGIAL--AIDAED-IPLHVQDTLDAGAGLCNEDAVRVLSENSRATID 88 
                        68******************9866..99****99887765427***7665..577777.889999999999********************* PP

  apra_Neukirchen_a 144 kleewGLpilkdenGk......yvrrGkwqikInGesyKpivAeaakkalgvevlnrvfitdllvdednrvaGAvgfsvrenkfyvikakav 229
                        +l e G  + +d++G+        ++ ++ ++  G+     +     +++   +l    ++dll+ +d++++G++ ++ re++   i a  v
     WP_137011848.1  89 DLIERGFSFDRDKDGNllytkeAAHSKERILHAGGDATGRYMHYFLLQQNPHPMLSDARVVDLLI-KDGECYGVTVLDHRESR--NIYADNV 177
                        ****************997776666667777888999999999999998888*************.99***********9987..5889*** PP

  apra_Neukirchen_a 230 ivatGGAagiyr 241
                        i+a GG   +y 
     WP_137011848.1 178 IIASGGVGSLYE 189
                        *********996 PP

  == domain 2  score: 6.9 bits;  conditional E-value: 0.00049
  apra_Neukirchen_a 405 sGyWvdlynrmtTvkgLfaaGdvaGgs...phkfvsGslaeGriAakaavkyildekdekpeldeeeveelke 474
                         G+ +d+     +vk L+a G+va      +++  s sl eG + +k av+ + ++k+ k++l+ e  +e + 
     WP_137011848.1 332 GGIKTDINGAVPSVKSLYAIGEVASTKvhgANRLASNSLLEGLVFGKRAVEDMFRKKHVKKDLKFEVSDE-VM 403
                        56666665556689**********987333569********************66666655555222222.11 PP

>> WP_137014876.1  thioredoxin-disulfide reductase [Sulfurimonas crateris]
   #    score  bias  c-Evalue  i-Evalue hmmfrom  hmm to    alifrom  ali to    envfrom  env to     acc
 ---   ------ ----- --------- --------- ------- -------    ------- -------    ------- -------    ----
   1 !    6.4   0.3   0.00068      0.22      54      85 ..       3      34 ..       1      38 [. 0.91
   2 !   19.0   0.0   1.1e-07   3.5e-05     409     456 ..     265     310 ..     244     313 .] 0.89

  Alignments for each domain:
  == domain 1  score: 6.4 bits;  conditional E-value: 0.00068
  apra_Neukirchen_a 54 tDiLiiGGGmagcgAAveakeakdlkvvlveK 85
                        D  iiGGG ag  A + a +    +vv+ eK
     WP_137014876.1  3 LDCAIIGGGPAGLTAGLYATRGGLENVVMFEK 34
                       5999*****************99999999999 PP

  == domain 2  score: 19.0 bits;  conditional E-value: 1.1e-07
  apra_Neukirchen_a 409 vdlynrmtTvkgLfaaGdvaGgsphkfvsGslaeGriAakaavkyild 456
                        vd+ + +t+vkgLfaaGd+  ++p++ vs +  +G +Aa +a++y+ +
     WP_137014876.1 265 VDI-SMKTSVKGLFAAGDMRIAAPKQVVS-AAGDGAVAALQAISYVDE 310
                        567.899******************9999.678************965 PP

>> WP_137013161.1  NAD(P)/FAD-dependent oxidoreductase [Sulfurimonas crateris]
   #    score  bias  c-Evalue  i-Evalue hmmfrom  hmm to    alifrom  ali to    envfrom  env to     acc
 ---   ------ ----- --------- --------- ------- -------    ------- -------    ------- -------    ----
   1 !   17.7   0.2   2.7e-07   8.7e-05      51      85 ..       4      37 ..       1      43 [. 0.87
   2 ?    1.2   0.1     0.026       8.3     189     235 ..     129     168 ..     115     170 .. 0.74

  Alignments for each domain:
  == domain 1  score: 17.7 bits;  conditional E-value: 2.7e-07
  apra_Neukirchen_a 51 eletDiLiiGGGmagcgAAveakeakdlkvvlveK 85
                       + e D+++iGGG++g +AA++a+++k  +v+l+eK
     WP_137013161.1  4 KKEYDLIVIGGGASGMMAAITAAREK-KSVLLLEK 37
                       4589******************9966.68999998 PP

  == domain 2  score: 1.2 bits;  conditional E-value: 0.026
  apra_Neukirchen_a 189 vevlnrvfitdllvdednrvaGAvgfsvrenkfyvikakavivatGG 235
                        ve+l    + ++l   dn+++G   +++ e++fy   ak v++atGG
     WP_137013161.1 129 VEILTSQKVQNILQ-ADNQICG---VKTTEKTFY---AKNVLIATGG 168
                        56666666666666.7788886...567788777...9********9 PP

>> WP_342776133.1  FAD-dependent oxidoreductase [Sulfurimonas crateris]
   #    score  bias  c-Evalue  i-Evalue hmmfrom  hmm to    alifrom  ali to    envfrom  env to     acc
 ---   ------ ----- --------- --------- ------- -------    ------- -------    ------- -------    ----
   1 !   14.2   0.2   3.1e-06   0.00099      53      89 ..       8      43 ..       1      57 [. 0.74

  Alignments for each domain:
  == domain 1  score: 14.2 bits;  conditional E-value: 3.1e-06
  apra_Neukirchen_a 53 etDiLiiGGGmagcgAAveakeakdlkvvlveKAaie 89
                         D+LiiG+G agc  A+ +++++  ++ l+++  i 
     WP_342776133.1  8 IYDFLIIGAGSAGCSMAYFLQKEN-KSIALIDREGIA 43
                       46****************998754.678888887665 PP

>> WP_137011074.1  NAD(P)/FAD-dependent oxidoreductase [Sulfurimonas crateris]
   #    score  bias  c-Evalue  i-Evalue hmmfrom  hmm to    alifrom  ali to    envfrom  env to     acc
 ---   ------ ----- --------- --------- ------- -------    ------- -------    ------- -------    ----
   1 !   12.2   0.1   1.2e-05    0.0039      45      85 ..      49      90 ..      11     122 .. 0.76
   2 ?   -1.2   0.2      0.13        43     400     429 ..     364     396 ..     356     406 .. 0.70

  Alignments for each domain:
  == domain 1  score: 12.2 bits;  conditional E-value: 1.2e-05
  apra_Neukirchen_a 45 kelevveletDiLiiGGGmagcgAAveake.akdlkvvlveK 85
                       +      ++  i+iiGGG ag  +A ++++  +d++++++e 
     WP_137011074.1 49 AASASADVKGKIVIIGGGLAGMSTAARLNNtISDADITVIEP 90
                       23445667889******************9788*****9985 PP

  == domain 2  score: -1.2 bits;  conditional E-value: 0.13
  apra_Neukirchen_a 400 sHaacsGyWv....dlynrmtTvkgLfaaGdvaG 429
                        s  +++G Wv    +   +++  ++++a Gd+aG
     WP_137011074.1 364 SKIGSAGSWVtvnkE-TLQSSFFPNVWAVGDCAG 396
                        556789****44322.245556788889999998 PP


Internal pipeline statistics summary:
-------------------------------------
Query model(s):                            1  (670 nodes)
Target sequences:                       2266  (687098 residues searched)
Passed MSV filter:                       113  (0.0498676); expected 45.3 (0.02)
Passed bias filter:                       80  (0.0353045); expected 45.3 (0.02)
Passed Vit filter:                        15  (0.00661959); expected 2.3 (0.001)
Passed Fwd filter:                         7  (0.00308914); expected 0.0 (1e-05)
Initial search space (Z):               2266  [actual number of targets]
Domain search space  (domZ):               7  [number of targets reported over threshold]
# CPU time: 0.04u 0.00s 00:00:00.04 Elapsed: 00:00:00.03
# Mc/sec: 14273.87
//
[ok]
