# Supplementary material for: Sulfur disproportionation occurs globally across anoxic habitats and has multiple mechanisms of independent evolutionary origin
Source: ISME J. 2026 Mar 2;20(1):wrag042. doi: 10.1093/ismejo/wrag042 (PMC12998232; doi:10.1093/ismejo/wrag042)
Supplement: Sup_File_1_HMM_wrag042 [file sup_file_1_hmm_wrag042.zip › SupFile1_HMM/SupFile1c_results/apra_Neukirchen_a-hmm-075_Sulfurimonas_sediminis_S2-6_GCF_014905115.txt]

# hmmsearch :: search profile(s) against a sequence database
# HMMER 3.4 (Aug 2023); http://hmmer.org/
# Copyright (C) 2023 Howard Hughes Medical Institute.
# Freely distributed under the BSD open source license.
# - - - - - - - - - - - - - - - - - - - - - - - - - - - - - - - - - - - -
# query HMM file:                  /Users/lukas/OneDrive/2023_Sulfur/20250723_HMM/profiles_all/apra_Neukirchen_a.hmm
# target sequence database:        /Users/lukas/OneDrive/2023_Sulfur/20250626_HMM/db_new/075_Sulfurimonas_sediminis_S2-6_GCF_014905115.fas
# - - - - - - - - - - - - - - - - - - - - - - - - - - - - - - - - - - - -

Query:       apra_Neukirchen_a  [M=670]
Scores for complete sequences (score includes all domains):
   --- full sequence ---   --- best 1 domain ---    -#dom-
    E-value  score  bias    E-value  score  bias    exp  N  Sequence       Description
    ------- ------ -----    ------- ------ -----   ---- --  --------       -----------
    3.8e-34  114.7   3.5    9.1e-34  113.5   3.5    1.6  1  WP_193151775.1  succinate dehydrogenase flavoprotein subunit 
    1.6e-25   86.2   6.3    4.3e-19   65.0   0.2    3.0  2  WP_193150824.1  FAD-binding protein [Sulfurimonas sediminis]
    1.5e-09   33.5   0.2    3.7e-05   18.9   0.8    2.9  2  WP_193150596.1  L-aspartate oxidase [Sulfurimonas sediminis]
    2.2e-06   23.0   1.7    0.00059   15.0   0.2    3.0  3  WP_193151841.1  MULTISPECIES: NAD(P)-binding domain-containin
    1.1e-05   20.7   0.4     0.0021   13.1   0.0    2.3  2  WP_193150461.1  thioredoxin-disulfide reductase [Sulfurimonas
    0.00024   16.3   0.5        0.3    6.0   0.1    3.0  3  WP_193150948.1  NAD(P)-binding domain-containing protein [Sul
    0.00032   15.8   0.0      0.023    9.7   0.0    2.3  2  WP_193151672.1  NAD(P)/FAD-dependent oxidoreductase [Sulfurim
    0.00042   15.4   0.6     0.0012   13.9   0.4    1.8  2  WP_193151677.1  NAD(P)/FAD-dependent oxidoreductase [Sulfurim
    0.00051   15.2   0.2    0.00051   15.2   0.2    1.4  2  WP_193150697.1  FAD-dependent oxidoreductase [Sulfurimonas se
    0.00053   15.1   2.2     0.0025   12.9   0.1    2.1  2  WP_193150684.1  mercury(II) reductase [Sulfurimonas sediminis
    0.00082   14.5   2.3    0.00082   14.5   2.3    1.4  2  WP_193151738.1  NAD(P)/FAD-dependent oxidoreductase [Sulfurim
  ------ inclusion threshold ------
      0.013   10.5   0.1      0.018   10.0   0.1    1.2  1  WP_193150984.1  malic enzyme-like NAD(P)-binding protein [Sul


Domain annotation for each sequence (and alignments):
>> WP_193151775.1  succinate dehydrogenase flavoprotein subunit [Sulfurimonas sediminis]
   #    score  bias  c-Evalue  i-Evalue hmmfrom  hmm to    alifrom  ali to    envfrom  env to     acc
 ---   ------ ----- --------- --------- ------- -------    ------- -------    ------- -------    ----
   1 !  113.5   3.5   4.7e-36   9.1e-34      53     622 ..       7     558 ..       1     569 [. 0.81

  Alignments for each domain:
  == domain 1  score: 113.5 bits;  conditional E-value: 4.7e-36
  apra_Neukirchen_a  53 etDiLiiGGGmagcgAAveakeakdlkvvlveKAaier..SGavAaGlsAinaYigenetpedyvryvrkdlmgivReDLvldiarhvdevv 142
                        + D +i+G+G agc AA e+++a + kv ++ K +  r  SGa   G++A  a+  e++ +e +     k  + ++ +D v  + ++  e++
     WP_193151775.1   7 TYDAIIVGAGLAGCAAARELQNA-GKKVAVITKVHPLRshSGAAQGGINA--AFSDEDS-VELHEFDTVKGSDYLADQDAVEFMCKNAPETI 94 
                        679****************9985.46788888888765227888888777..5666665.777766666778899***************** PP

  apra_Neukirchen_a 143 kkleewGLpilkdenGk.........yvrrGkwqikInGesyKpivAeaakkalgvevlnrvfitdllvdednrvaGAvgfsvrenkfyvik 225
                        +  e++G  + ++ +Gk            r  +     G  +   v e+a +  gv+  ++ ++ d+++ +d++v G+v+f++r+ ++ +++
     WP_193151775.1  95 RWAERMGAAFSRKPDGKiaqrpfggqSSPRACFAKDRTGLTLLQTVYEQAYR-VGVKFWDEWYAADIIY-KDGKVSGVVAFNIRDMQLAIFN 184
                        ***********999***88888877766667777778899999999999999.89**************.99******************** PP

  apra_Neukirchen_a 226 akavivatGGAagiyrprsvgegrgraWYppfntGsgyamgiraGAemttmE.nrfvalRfKDtygPvgtiallvkakavnalgeeyeeelk 316
                        akav+ atGG a  y+ +s+ +          ntG g ++++r G  +  mE ++f +  +      +   a + + +  n++ge+++   +
     WP_193151775.1 185 AKAVMFATGGYARAYKINSNAH---------ANTGDGLSIVARHGLPLEDMEfVQFHPSGLSGNGVLISEAARGEGGRLYNSKGERFM---E 264
                        ******************9955.........49*******************4478888887777789999*****************...7 PP

  apra_Neukirchen_a 317 keY..gkak.iptslRnyatleevkeGrgPiyldteealqdkeleeelwedfLdmaisqallwaeeniepekenvEiegtePyivGsHaacs 405
                        k Y  +  +  ++ + + a+l+e++eGrg    +    l+ ++l +el+ + L +  + a++++  + +  ke++ i +t  y +G+     
     WP_193151775.1 265 K-YapNALElASRDVVARAILNEIREGRGVGPRKDAVYLDVTHLGKELIMNKLPELRELAMTFL--GLDMIKEPILISATAHYSMGGIPV-- 351
                        7.754222335677778899********977777777777799999999999999999999998..5778999999*9999888876554.. PP

  apra_Neukirchen_a 406 GyWvdl.....ynrmtTvkgLfaaGdvaGgsph...kfvsGslae....GriAakaavkyildekdekpeldeeeveelkeeiykpletlee 485
                            d+      n++  ++g +aaG+++  s h   +    s+ e    Gr  +k++vk +++      el+ e+ ee +++  k +e l++
     WP_193151775.1 352 ----DIdgharKNNEEFIEGFYAAGECSCVSVHganRLGANSVLEallfGRFVGKTMVKDVES-----IELR-EASEEDATTALKEIEFLLN 433
                        ....5555666699***********98766644222444445555222277777777777753.....4555.3344444455555666776 PP

  apra_Neukirchen_a 486 kkkettagevpnyitpeeleerlqkimdeYagGistnYetnekkLeialeklemLkedleklaAed.....lheLlrawElihRllvaeavi 572
                        ++    ++      ++  l+e+lq++m   ag +      ++++L+ia + +++L++++++++ +d       eL++a E  h l+ +  ++
     WP_193151775.1 434 NN---GNE------SVPALREELQQCMSANAGAFR-----SKETLQIAIDTVKELRKRFKNVRIKDkskvfNTELQEALEFGHMLDYSLFIV 511
                        65...233......56799*************986.....6899*********************944433469****************** PP

  apra_Neukirchen_a 573 ehllfRkEtRwpgyyeraDypelddenwkkfvnskydpetgeieiikrpl 622
                        e   +R+E+R  g ++r D++++dden+ k++   y+ ++g+i++   ++
     WP_193151775.1 512 ESAIAREESR--GAHYREDFEKRDDENFLKHTMA-YMDKNGNISLDYMDV 558
                        **********..8889******************.6669**999988777 PP

>> WP_193150824.1  FAD-binding protein [Sulfurimonas sediminis]
   #    score  bias  c-Evalue  i-Evalue hmmfrom  hmm to    alifrom  ali to    envfrom  env to     acc
 ---   ------ ----- --------- --------- ------- -------    ------- -------    ------- -------    ----
   1 !   65.0   0.2   2.2e-21   4.3e-19      54     315 ..       3     265 ..       1     284 [. 0.90
   2 !   18.4   1.4   2.8e-07   5.4e-05     400     581 ..     327     498 ..     289     505 .. 0.65

  Alignments for each domain:
  == domain 1  score: 65.0 bits;  conditional E-value: 2.2e-21
  apra_Neukirchen_a  54 tDiLiiGGGmagcgAAveakeakdlkvvlveKAaierS.GavAaG.lsAinaYigenetpedyvryvrkdlmgivReDLvldiarhvdevvk 143
                        tD+LiiG+G ag  AA+ ak a  ++v ++ K    rS  ++A+G ++A    + +++ +e++++   k ++g + e+ v  +  +  ++++
     WP_193150824.1   3 TDVLIIGAGGAGLTAALAAKDAG-ASVRVLTKEYPTRSqTCMAQGgMNAALGNVSPDS-VEEHIQNTLKSAHGQANEEAVRYMCSEAPNAIE 92 
                        8****************999854.5666666777777746999953888888888988.********************************* PP

  apra_Neukirchen_a 144 kleewGLpilkdenGk.........yvrrGkwqikInGesyKpivAeaakkalgvevlnrvfitdllvdednrvaGAvgfsvrenkfyvika 226
                         l+e+G+ + +  +Gk            r  +     G ++   + e + k +++e+ n+ + +dll++ed+ ++GA+ +++r++++    a
     WP_193150824.1  93 WLDEIGVCFSRTPDGKiaqrklggaSAPRACYAQDYTGLKILHTLYERCLK-EDIEIHNERYLLDLLTKEDGSICGALILNIRSGELEHHFA 183
                        ****************99999999888888888999999999999999999.669************************************* PP

  apra_Neukirchen_a 227 kavivatGGAagiyrprsvgegrgraWYppfntGsgyamgiraGAemttmE.nrfvalRfKDtygPvgtiallvkakavnalgeeyeeel 315
                        k v++a GG + iy   s+++          +tG g a ++r+GA++  mE ++f ++ +K+    +   a + + +  n++ge++++el
     WP_193150824.1 184 KSVVLASGGYSRIYDKYSTNS--------TASTGDGIAAAARIGAKLLGMEfVQFHPTGLKNSSILISESARGEGGYLLNSKGERFVNEL 265
                        **************9988865........458*******************559********************************9754 PP

  == domain 2  score: 18.4 bits;  conditional E-value: 2.8e-07
  apra_Neukirchen_a 400 sHaacsGyWvdlynrmtTvkgLfaaGdvaGgsphkfvsGslaeGriAakaavkyildekdekpeldeeeveelkeeiykpletleekkkett 491
                        +H ++ G+ vd+ + +t+v+gLfa+G++a     k v G+    r+ +++ ++ i+  +++ ++ ++ ++ + k++ +     ++++++   
     WP_193150824.1 327 AHYTMGGIEVDN-KSQTSVSGLFACGECANH---K-VHGA---NRLGGNSLLEIIVFGREAGKSAAHYTFCDDKSKNELN---CKKETNFLD 407
                        577778899999.9**********9997643...3.4444...3555555555553222222222222222211111111...122211111 PP

  apra_Neukirchen_a 492 agev.pnyitpeeleerlqkimdeYagGistnYetnekkLeialeklemLkedleklaAedlh.....eLlrawElihRllvaeaviehllf 577
                        + +  +n i   e +    ++  + +g i      +e++L  a+++++ Lke+l  +  +d+      +L++  E ++ l+v+eav+   l 
     WP_193150824.1 408 KLKSfSNEIDFYEKRSYVGELFYKKVGII-----RKESELLEAQKEIQLLKEQLPLMGVKDTSkvyntNLVEFIEFRNMLDVCEAVVSAALE 494
                        11111233444444444444454555544.....46999**********************85222337999******************** PP

  apra_Neukirchen_a 578 RkEt 581
                        RkE+
     WP_193150824.1 495 RKES 498
                        ***8 PP

>> WP_193150596.1  L-aspartate oxidase [Sulfurimonas sediminis]
   #    score  bias  c-Evalue  i-Evalue hmmfrom  hmm to    alifrom  ali to    envfrom  env to     acc
 ---   ------ ----- --------- --------- ------- -------    ------- -------    ------- -------    ----
   1 !   18.9   0.8   1.9e-07   3.7e-05      53     241 ..       3     190 ..       1     197 [. 0.88
   2 !    9.8   0.0   0.00011     0.022     401     476 ..     329     407 ..     321     441 .. 0.75

  Alignments for each domain:
  == domain 1  score: 18.9 bits;  conditional E-value: 1.9e-07
  apra_Neukirchen_a  53 etDiLiiGGGmagcgAAveakeakdlkvvlveKAaierSGa.vAaGlsAinaYigenetpedyvryvrkdlmgivReDLvldiarhvdevvk 143
                        e D++iiG+G+ag +A++++  +k  kv++++K ++ +     A+G  A+     ++  +  +++   +  +g++  + v  ++++  ++++
     WP_193150596.1   3 EYDVVIIGAGVAGLYASMNIPAEK--KVLIINKRETFKCNTfYAQGGVALAR---DEADIPMHIKDTLAAGDGLCDPEAVDVLSQNSRQAID 89 
                        78******************9765..99****99887765427***999864...4444889999999999********************* PP

  apra_Neukirchen_a 144 kleewGLpilkdenGk......yvrrGkwqikInGesyKpivAeaakkalgvevlnrvfitdllvdednrvaGAvgfsvrenkfyvikakav 229
                        +l e G  + ++e+G+        ++ ++ ++  G+     + +   +++   +l    ++dll+d+ ++++G++ ++ r+ +   i ak v
     WP_193150596.1  90 DLIEQGFCFDTNEEGEllytkeAAHSCERILHAGGDATGRYLHHFLLEHTAHAMLSDARVVDLLIDN-GECYGVTVLDHRQRR--NIYAKNV 178
                        ****************9988877888889999999*9999999999999989*************66.*********999887..588**** PP

  apra_Neukirchen_a 230 ivatGGAagiyr 241
                        i+a GG   +y 
     WP_193150596.1 179 IIASGGVGSLYE 190
                        ********9996 PP

  == domain 2  score: 9.8 bits;  conditional E-value: 0.00011
  apra_Neukirchen_a 401 HaacsGyWvdlynrmtTvkgLfaaGdvaGgs...phkfvsGslaeGriAakaavkyildekdekpeldeeeveelkeei 476
                        H a  G+ +dl  r   vk+L+a G+va      +++  s sl eG + ak av+ il++ d+ +++++ e+++++ ++
     WP_193150596.1 329 HYAIGGIRTDLNARVPNVKNLYAVGEVASTRvhgANRLASNSLLEGLVFAKRAVDDILKNIDTPKNMKTFELHDEVMSL 407
                        66677888899889999***********986333569********************8887765555544444433333 PP

>> WP_193151841.1  MULTISPECIES: NAD(P)-binding domain-containing protein [Sulfurimonas]
   #    score  bias  c-Evalue  i-Evalue hmmfrom  hmm to    alifrom  ali to    envfrom  env to     acc
 ---   ------ ----- --------- --------- ------- -------    ------- -------    ------- -------    ----
   1 !   15.0   0.2     3e-06   0.00059      52      86 ..       7      41 ..       1      45 [. 0.89
   2 ?    1.6   0.0     0.033       6.5      45      90 ..     165     214 ..     120     217 .. 0.62
   3 !    4.2   0.0    0.0054         1     405     429 ..     286     314 ..     272     336 .. 0.78

  Alignments for each domain:
  == domain 1  score: 15.0 bits;  conditional E-value: 3e-06
  apra_Neukirchen_a 52 letDiLiiGGGmagcgAAveakeakdlkvvlveKA 86
                        ++D+ iiG+G +g  AA+eak a   +v++++KA
     WP_193151841.1  7 KTVDLAIIGAGPGGMAAAIEAKLAGIENVMVIDKA 41
                       578********************9999*******9 PP

  == domain 2  score: 1.6 bits;  conditional E-value: 0.033
  apra_Neukirchen_a  45 kelevveletDiLiiGGGmagcgAAveakeak...dlkvvl.veKAaier 90 
                         +l++v+    ++i+GGG  +   A+ + e +   d+ v+l   +A+i+r
     WP_193151841.1 165 FNLSKVQNGEHVMIVGGGDTAGEYAYGLIEMEgmeDCVVTLnYRQAEIKR 214
                        45666777789*******65555555444433244666665234566665 PP

  == domain 3  score: 4.2 bits;  conditional E-value: 0.0054
  apra_Neukirchen_a 405 sGyWv....dlynrmtTvkgLfaaGdvaG 429
                        +G W     d  + +t vkgL++ Gdv+ 
     WP_193151841.1 286 TGEWDvpvyDEKTFETNVKGLYTIGDVVT 314
                        677755666556889************85 PP

>> WP_193150461.1  thioredoxin-disulfide reductase [Sulfurimonas sediminis]
   #    score  bias  c-Evalue  i-Evalue hmmfrom  hmm to    alifrom  ali to    envfrom  env to     acc
 ---   ------ ----- --------- --------- ------- -------    ------- -------    ------- -------    ----
   1 !    5.7   0.1     0.002      0.38      53      85 ..       2      34 ..       1      38 [. 0.90
   2 !   13.1   0.0   1.1e-05    0.0021     413     455 ..     268     309 ..     247     313 .] 0.87

  Alignments for each domain:
  == domain 1  score: 5.7 bits;  conditional E-value: 0.002
  apra_Neukirchen_a 53 etDiLiiGGGmagcgAAveakeakdlkvvlveK 85
                       + D  iiGGG ag  A +   +    +v++ eK
     WP_193150461.1  2 TLDCAIIGGGPAGLTAGLYTTRGGLENVTMFEK 34
                       5799**************999999889999999 PP

  == domain 2  score: 13.1 bits;  conditional E-value: 1.1e-05
  apra_Neukirchen_a 413 nrmtTvkgLfaaGdvaGgsphkfvsGslaeGriAakaavkyil 455
                        + +t+v+gLfaaGd+   +p++ vs +  +G +Aa +a++y+ 
     WP_193150461.1 268 SMKTSVPGLFAAGDIRIEAPKQVVS-AAGDGAVAALSAISYVD 309
                        679*****************99998.678***********996 PP

>> WP_193150948.1  NAD(P)-binding domain-containing protein [Sulfurimonas sediminis]
   #    score  bias  c-Evalue  i-Evalue hmmfrom  hmm to    alifrom  ali to    envfrom  env to     acc
 ---   ------ ----- --------- --------- ------- -------    ------- -------    ------- -------    ----
   1 !    6.0   0.1    0.0015       0.3      55      86 ..       6      37 ..       1      43 [. 0.88
   2 !    4.3   0.0    0.0051      0.99      50      80 ..     156     186 ..     103     191 .. 0.70
   3 ?    2.9   0.0     0.014       2.7     413     428 ..     276     291 ..     250     317 .. 0.81

  Alignments for each domain:
  == domain 1  score: 6.0 bits;  conditional E-value: 0.0015
  apra_Neukirchen_a 55 DiLiiGGGmagcgAAveakeakdlkvvlveKA 86
                       ++ i+G+G ag  +Ave   +  +++vl+eK 
     WP_193150948.1  6 ELAIVGAGPAGIATAVESYLQGVCDIVLLEKD 37
                       689**************99999********96 PP

  == domain 2  score: 4.3 bits;  conditional E-value: 0.0051
  apra_Neukirchen_a  50 veletDiLiiGGGmagcgAAveakeakdlkv 80 
                              iL++GGG ++   Av +++++d+ +
     WP_193150948.1 156 CSEGEKILVVGGGDSAVEYAVDLSQNNDVTI 186
                        333458******************9998877 PP

  == domain 3  score: 2.9 bits;  conditional E-value: 0.014
  apra_Neukirchen_a 413 nrmtTvkgLfaaGdva 428
                        + +t vkgLf aGd+ 
     WP_193150948.1 276 HYETNVKGLFVAGDIT 291
                        6799**********86 PP

>> WP_193151672.1  NAD(P)/FAD-dependent oxidoreductase [Sulfurimonas sediminis]
   #    score  bias  c-Evalue  i-Evalue hmmfrom  hmm to    alifrom  ali to    envfrom  env to     acc
 ---   ------ ----- --------- --------- ------- -------    ------- -------    ------- -------    ----
   1 !    3.8   0.0    0.0072       1.4      55      86 ..       6      37 ..       1      40 [. 0.89
   2 !    9.7   0.0   0.00012     0.023      44      74 ..     137     171 ..      95     187 .. 0.70

  Alignments for each domain:
  == domain 1  score: 3.8 bits;  conditional E-value: 0.0072
  apra_Neukirchen_a 55 DiLiiGGGmagcgAAveakeakdlkvvlveKA 86
                        ++i+GGG +g  +  +++ +++++v+l++K 
     WP_193151672.1  6 RVVILGGGYGGIKTLETLADNESIEVTLIDKN 37
                       589**********9999999**********96 PP

  == domain 2  score: 9.7 bits;  conditional E-value: 0.00012
  apra_Neukirchen_a  44 k....kelevveletDiLiiGGGmagcgAAveake 74 
                        +    k+l++++++t+i+++GGG +g   A e+++
     WP_193151672.1 137 EdtivKHLKKEKTHTNIVVVGGGSSGVEIAAEMQN 171
                        133336799999***************99999876 PP

>> WP_193151677.1  NAD(P)/FAD-dependent oxidoreductase [Sulfurimonas sediminis]
   #    score  bias  c-Evalue  i-Evalue hmmfrom  hmm to    alifrom  ali to    envfrom  env to     acc
 ---   ------ ----- --------- --------- ------- -------    ------- -------    ------- -------    ----
   1 !   13.9   0.4   6.3e-06    0.0012      53      85 ..       5      36 ..       1      46 [. 0.87
   2 ?   -1.8   0.0      0.35        68     249     287 ..     165     204 ..     152     218 .. 0.75

  Alignments for each domain:
  == domain 1  score: 13.9 bits;  conditional E-value: 6.3e-06
  apra_Neukirchen_a 53 etDiLiiGGGmagcgAAveakeakdlkvvlveK 85
                       + D++i+G G+ag +AA+ a+++ + kv+l+eK
     WP_193151677.1  5 KYDVIIVGSGAAGIIAAIVAARE-GKKVLLLEK 36
                       68****************99975.579999999 PP

  == domain 2  score: -1.8 bits;  conditional E-value: 0.35
  apra_Neukirchen_a 249 rgraWYppf.ntGsgyamgiraGAemttmEnrfvalRfKD 287
                        +g   Yp+    G gy ++ ++G ++t +   +++l++K+
     WP_193151677.1 165 TGGLGYPVLgAEGDGYNLASEVGHKVTDLSPAMMPLKTKE 204
                        4555566652458899999999999999998888888886 PP

>> WP_193150697.1  FAD-dependent oxidoreductase [Sulfurimonas sediminis]
   #    score  bias  c-Evalue  i-Evalue hmmfrom  hmm to    alifrom  ali to    envfrom  env to     acc
 ---   ------ ----- --------- --------- ------- -------    ------- -------    ------- -------    ----
   1 !   15.2   0.2   2.6e-06   0.00051      50      93 ..      44      88 ..       4     141 .. 0.70
   2 ?   -4.0   0.0       1.6   3.2e+02     417     430 ..     344     357 ..     341     390 .. 0.78

  Alignments for each domain:
  == domain 1  score: 15.2 bits;  conditional E-value: 2.6e-06
  apra_Neukirchen_a 50 veletDiLiiGGGmagcgAAveake.akdlkvvlveKAaierSGa 93
                       +  +  ++iiGGG +g   A ++k+ +k+l+v+++eK ++  S  
     WP_193150697.1 44 KLGKHTVVIIGGGFGGLTVANNLKKkNKNLDVLVIEKRDTFMSCP 88
                       3346679******************566*********87766655 PP

  == domain 2  score: -4.0 bits;  conditional E-value: 1.6
  apra_Neukirchen_a 417 TvkgLfaaGdvaGg 430
                        T k ++a Gdv+G 
     WP_193150697.1 344 TDKDVYAVGDVVGH 357
                        66789999999995 PP

>> WP_193150684.1  mercury(II) reductase [Sulfurimonas sediminis]
   #    score  bias  c-Evalue  i-Evalue hmmfrom  hmm to    alifrom  ali to    envfrom  env to     acc
 ---   ------ ----- --------- --------- ------- -------    ------- -------    ------- -------    ----
   1 !   12.9   0.1   1.3e-05    0.0025      44      83 ..      61     103 ..      22     107 .. 0.67
   2 ?    1.6   0.2     0.033       6.4     415     454 ..     368     405 ..     359     414 .. 0.82

  Alignments for each domain:
  == domain 1  score: 12.9 bits;  conditional E-value: 1.3e-05
  apra_Neukirchen_a  44 k....kelevveletDiLiiGGGmagcgAAveakeakdlkvvlv 83 
                        +    k ++v + e  ++iiGGG a+  A++eake+ ++kv+++
     WP_193150684.1  61 SignyKVTDVSQEEKHLIIIGGGSAAFAATIEAKEH-GVKVTMI 103
                        0223234557778999***********999999975.5777776 PP

  == domain 2  score: 1.6 bits;  conditional E-value: 0.033
  apra_Neukirchen_a 415 mtTvkgLfaaGdvaGgsphkfvsGslaeGriAakaavkyi 454
                        +t v  ++aaGdv G   h fv  +  e++ A  ++ +  
     WP_193150684.1 368 QTNVATIYAAGDVTGE--HMFVYTAAYEAKTAVANMFSSS 405
                        7999**********95..8888888888888888887665 PP

>> WP_193151738.1  NAD(P)/FAD-dependent oxidoreductase [Sulfurimonas sediminis]
   #    score  bias  c-Evalue  i-Evalue hmmfrom  hmm to    alifrom  ali to    envfrom  env to     acc
 ---   ------ ----- --------- --------- ------- -------    ------- -------    ------- -------    ----
   1 !   14.5   2.3   4.2e-06   0.00082      54      97 ..       2      44 ..       1      47 [. 0.92
   2 ?   -3.7   0.1       1.4   2.7e+02     433     472 ..     217     258 ..     213     278 .. 0.43

  Alignments for each domain:
  == domain 1  score: 14.5 bits;  conditional E-value: 4.2e-06
  apra_Neukirchen_a 54 tDiLiiGGGmagcgAAveakeakdlkvvlveKAaierSGavAaG 97
                        Di iiG+G+ gc  A+e  ++ + +v+l++K  i   G+ AaG
     WP_193151738.1  2 YDIAIIGAGINGCSVAYEFIKE-GKRVLLLDKEGIASGGSGAAG 44
                       59****************9975.579*************99999 PP

  == domain 2  score: -3.7 bits;  conditional E-value: 1.4
  apra_Neukirchen_a 433 hkfvsGsla.eGriA..akaavkyildekdekpeldeeeveel 472
                        h++vs s   +G+iA  a + v+y  ++++e+ ++++ ++e l
     WP_193151738.1 217 HQYVSVSPSkNGKIAigATHNVHYHPEKNKEAYDVEQGRAE-L 258
                        66666664315666633444455554443333333322222.2 PP

>> WP_193150984.1  malic enzyme-like NAD(P)-binding protein [Sulfurimonas sediminis]
   #    score  bias  c-Evalue  i-Evalue hmmfrom  hmm to    alifrom  ali to    envfrom  env to     acc
 ---   ------ ----- --------- --------- ------- -------    ------- -------    ------- -------    ----
   1 ?   10.0   0.1   9.5e-05     0.018      32      92 ..     175     232 ..     144     272 .. 0.74

  Alignments for each domain:
  == domain 1  score: 10.0 bits;  conditional E-value: 9.5e-05
  apra_Neukirchen_a  32 alaaallaalamkkelevveletDiLiiGGGmagcgAAveakeakdlkvvlveKAaierSG 92 
                        +++a l+++++m+    ++  +  ++iiG+G+ag  +A   k+    ++++++   + +SG
     WP_193150984.1 175 ITTAGLMNVIEMS---GKKAENLKVVIIGAGAAGIACAKMYKKLGIKNITMLDSKGVIHSG 232
                        2233333334444...24556889**************99999999999999977776666 PP


Internal pipeline statistics summary:
-------------------------------------
Query model(s):                            1  (670 nodes)
Target sequences:                       2334  (695302 residues searched)
Passed MSV filter:                       143  (0.0612682); expected 46.7 (0.02)
Passed bias filter:                       76  (0.0325621); expected 46.7 (0.02)
Passed Vit filter:                        18  (0.00771208); expected 2.3 (0.001)
Passed Fwd filter:                        12  (0.00514139); expected 0.0 (1e-05)
Initial search space (Z):               2334  [actual number of targets]
Domain search space  (domZ):              12  [number of targets reported over threshold]
# CPU time: 0.06u 0.00s 00:00:00.06 Elapsed: 00:00:00.03
# Mc/sec: 14385.47
//
[ok]
