# Supplementary material for: Sulfur disproportionation occurs globally across anoxic habitats and has multiple mechanisms of independent evolutionary origin
Source: ISME J. 2026 Mar 2;20(1):wrag042. doi: 10.1093/ismejo/wrag042 (PMC12998232; doi:10.1093/ismejo/wrag042)
Supplement: Sup_File_1_HMM_wrag042 [file sup_file_1_hmm_wrag042.zip › SupFile1_HMM/SupFile1c_results/apra_Neukirchen_a-hmm-076_Sulfurimonas_sp_SWIR-19_GCF_020410885.txt]

# hmmsearch :: search profile(s) against a sequence database
# HMMER 3.4 (Aug 2023); http://hmmer.org/
# Copyright (C) 2023 Howard Hughes Medical Institute.
# Freely distributed under the BSD open source license.
# - - - - - - - - - - - - - - - - - - - - - - - - - - - - - - - - - - - -
# query HMM file:                  /Users/lukas/OneDrive/2023_Sulfur/20250723_HMM/profiles_all/apra_Neukirchen_a.hmm
# target sequence database:        /Users/lukas/OneDrive/2023_Sulfur/20250626_HMM/db_new/076_Sulfurimonas_sp_SWIR-19_GCF_020410885.fas
# - - - - - - - - - - - - - - - - - - - - - - - - - - - - - - - - - - - -

Query:       apra_Neukirchen_a  [M=670]
Scores for complete sequences (score includes all domains):
   --- full sequence ---   --- best 1 domain ---    -#dom-
    E-value  score  bias    E-value  score  bias    exp  N  Sequence       Description
    ------- ------ -----    ------- ------ -----   ---- --  --------       -----------
    1.7e-33  112.6   3.9    4.1e-33  111.4   3.9    1.6  1  WP_226069302.1  succinate dehydrogenase flavoprotein subunit 
    3.5e-26   88.5   5.9    3.1e-23   78.7   5.9    3.0  1  WP_226066912.1  FAD-binding protein [Sulfurimonas sp. SWIR-19
    1.2e-09   33.9   0.2    3.9e-05   18.9   0.8    2.9  2  WP_226066346.1  L-aspartate oxidase [Sulfurimonas sp. SWIR-19
    2.2e-06   23.0   1.7     0.0006   15.0   0.2    3.0  3  WP_193151841.1  MULTISPECIES: NAD(P)-binding domain-containin
    2.3e-05   19.6   0.5     0.0023   13.0   0.0    2.3  2  WP_226069436.1  thioredoxin-disulfide reductase [Sulfurimonas
      7e-05   18.1   0.0      0.027    9.5   0.0    2.4  2  WP_226069113.1  FAD-dependent oxidoreductase [Sulfurimonas sp
    0.00044   15.4   0.6     0.0013   13.9   0.5    1.8  2  WP_226069117.1  NAD(P)/FAD-dependent oxidoreductase [Sulfurim
    0.00048   15.3   2.3    0.00085   14.5   2.3    1.3  1  WP_226069246.1  FAD-binding oxidoreductase [Sulfurimonas sp. 
     0.0005   15.2   0.2       0.75    4.7   0.0    3.0  3  WP_226067155.1  NAD(P)-binding domain-containing protein [Sul
     0.0021   13.2   2.8       0.01   10.9   0.4    2.2  2  WP_226066484.1  mercury(II) reductase [Sulfurimonas sp. SWIR-
     0.0067   11.5   0.1      0.016   10.2   0.1    1.6  1  WP_226068081.1  NAD(P)/FAD-dependent oxidoreductase [Sulfurim
     0.0095   11.0   0.1      0.013   10.5   0.1    1.2  1  WP_226067322.1  malic enzyme-like NAD(P)-binding protein [Sul


Domain annotation for each sequence (and alignments):
>> WP_226069302.1  succinate dehydrogenase flavoprotein subunit [Sulfurimonas sp. SWIR-19]
   #    score  bias  c-Evalue  i-Evalue hmmfrom  hmm to    alifrom  ali to    envfrom  env to     acc
 ---   ------ ----- --------- --------- ------- -------    ------- -------    ------- -------    ----
   1 !  111.4   3.9   2.1e-35   4.1e-33      53     622 ..       7     558 ..       1     569 [. 0.81

  Alignments for each domain:
  == domain 1  score: 111.4 bits;  conditional E-value: 2.1e-35
  apra_Neukirchen_a  53 etDiLiiGGGmagcgAAveakeakdlkvvlveKAaier..SGavAaGlsAinaYigenetpedyvryvrkdlmgivReDLvldiarhvdevv 142
                        + D +i+G+G agc AA e+++a + kv ++ K +  r  SGa   G++A  a+  e++ +e +     k  + ++ +D v  + ++  e++
     WP_226069302.1   7 TYDAIIVGAGLAGCAAARELQNA-GKKVAVITKVHPLRshSGAAQGGINA--AFSDEDS-VELHEFDTVKGSDYLADQDAVEFMCKNAPETI 94 
                        679****************9985.46788888888765227888888777..5666665.777766666778899***************** PP

  apra_Neukirchen_a 143 kkleewGLpilkdenGk.........yvrrGkwqikInGesyKpivAeaakkalgvevlnrvfitdllvdednrvaGAvgfsvrenkfyvik 225
                        +  e++G  + ++ +Gk            r  +     G  +   v e+a +  gv+  ++ ++ d+++ +d++v G+v+f++r+ ++ +++
     WP_226069302.1  95 RWAERMGAAFSRKPDGKiaqrpfggqSSPRACFAKDRTGLTLLQTVYEQAYR-VGVKFWDEWYAADIIY-KDGKVSGVVAFHIRDMQMAIFN 184
                        ***********999***88888877766667777778899999999999999.89**************.99******************** PP

  apra_Neukirchen_a 226 akavivatGGAagiyrprsvgegrgraWYppfntGsgyamgiraGAemttmE.nrfvalRfKDtygPvgtiallvkakavnalgeeyeeelk 316
                        ak+v+ atGG a  y+ +s+ +          ntG g ++++r G  +  mE ++f +  +      +   a + + +  n++ge+++   +
     WP_226069302.1 185 AKTVMFATGGYARAYKINSNAH---------ANTGDGLSIVARHGLPLEDMEfVQFHPSGLSGNGVLISEAARGEGGRLYNSKGERFM---E 264
                        ******************9955.........49*******************4478888887777789999*****************...7 PP

  apra_Neukirchen_a 317 keY..gkak.iptslRnyatleevkeGrgPiyldteealqdkeleeelwedfLdmaisqallwaeeniepekenvEiegtePyivGsHaacs 405
                        k Y  +  +  ++ + + a+l+e++eGrg    +    l+ ++l +el+ + L +  + a++++  + +  ke++ i +t  y +G+     
     WP_226069302.1 265 K-YapNALElASRDVVARAILNEIREGRGVGPRKDAVYLDVTHLGKELIMNKLPELRELAMTFL--GLDMIKEPILISATAHYSMGGIPV-- 351
                        7.754222335677778899********977777777777799999999999999999999998..5778999999*9999888876554.. PP

  apra_Neukirchen_a 406 GyWvdl.....ynrmtTvkgLfaaGdvaGgsph...kfvsGslae....GriAakaavkyildekdekpeldeeeveelkeeiykpletlee 485
                            d+      n++  ++g +aaG+++  s h   +    s+ e    Gr  +k++v+ + +      el+ ++ ee +++  k +e l++
     WP_226069302.1 352 ----DIdgharKNNEEFIEGFYAAGECSCVSVHganRLGANSVLEallfGRFVGKTMVRDVDT-----IELR-KASEEDAATALKEIEFLLN 433
                        ....5555666699***********98766644222444555555222267777777777742.....4555.4445555555555666777 PP

  apra_Neukirchen_a 486 kkkettagevpnyitpeeleerlqkimdeYagGistnYetnekkLeialeklemLkedleklaAed.....lheLlrawElihRllvaeavi 572
                        ++    ++      ++  l+e+lq++m   ag +      ++++L+ia + +++L++++++++ +d       eL++a E  h l+ +  ++
     WP_226069302.1 434 NN---GNE------SVPALREELQQCMTANAGAFR-----SKETLQIAIDTVKELRKRFKNVRIKDkskvfNTELQEALEFGHMLDYSLFIV 511
                        75...233......56799*************986.....6899*********************944433469****************** PP

  apra_Neukirchen_a 573 ehllfRkEtRwpgyyeraDypelddenwkkfvnskydpetgeieiikrpl 622
                        e   +R+E+R  g ++r D++++dden+ k++   y+ e+g+i++   ++
     WP_226069302.1 512 ESAIAREESR--GAHYREDFEKRDDENFLKHTMA-YMDENGNITLDYMDV 558
                        **********..8889******************.666****99988887 PP

>> WP_226066912.1  FAD-binding protein [Sulfurimonas sp. SWIR-19]
   #    score  bias  c-Evalue  i-Evalue hmmfrom  hmm to    alifrom  ali to    envfrom  env to     acc
 ---   ------ ----- --------- --------- ------- -------    ------- -------    ------- -------    ----
   1 !   78.7   5.9   1.6e-25   3.1e-23      54     581 ..       3     498 ..       1     505 [. 0.79

  Alignments for each domain:
  == domain 1  score: 78.7 bits;  conditional E-value: 1.6e-25
  apra_Neukirchen_a  54 tDiLiiGGGmagcgAAveakeakdlkvvlveKAaierS.GavAaG.lsAinaYigenetpedyvryvrkdlmgivReDLvldiarhvdevvk 143
                        tD+LiiG+G ag  AA+ ak a  ++v ++ K    rS  ++A+G ++A    + +++ +e++++   k ++g + e+ v  +  +  ++++
     WP_226066912.1   3 TDVLIIGAGGAGLTAALAAKDAG-ASVRVLTKEYPTRSqTCMAQGgMNAALGNVSPDS-VEEHIQNTLKSAHGQANEEAVRYMCSEAPNAIQ 92 
                        8****************999854.5666666777777746999953888888888988.********************************* PP

  apra_Neukirchen_a 144 kleewGLpilkdenGk.........yvrrGkwqikInGesyKpivAeaakkalgvevlnrvfitdllvdednrvaGAvgfsvrenkfyvika 226
                         l+e+G+ + +  +Gk            r  +     G ++   + e + k +++e+ n+ + +dll++ed+ ++GA+ +++r++++    a
     WP_226066912.1  93 WLDEIGVCFSRTPDGKiaqrklggaSAPRACYAQDYTGLKILHTLYERCLK-EDIEIHNERYLLDLLTKEDGSICGALILNIRSGELEHHFA 183
                        ****************99999999888888888999999999999999999.669************************************* PP

  apra_Neukirchen_a 227 kavivatGGAagiyrprsvgegrgraWYppfntGsgyamgiraGAemttmE.nrfvalRfKDtygPvgtiallvkakavnalgeeyeeelkk 317
                        k v++a GG + iy   s+++          +tG g a ++r+GA++  mE ++f ++ +K+    +   a + + +  n++ge+++   ++
     WP_226066912.1 184 KSVVLASGGYSRIYDKYSTNS--------TASTGDGIAAAARIGAKLLGMEfVQFHPTGLKNSSILISESARGEGGYLLNSKGERFV---NE 264
                        **************9988865........458*******************559*********************************...33 PP

  apra_Neukirchen_a 318 eYgkakiptslRnyatleevkeGrgPiyldteealqdkeleeelwedfLdmaisqa..llwaeeniepekenvEiegtePyivGsHaacsGy 407
                             + p+ +   a+ e++ +G+  i+ld +++           e+f+d++  q   l ++ e+++p k+ + i++   y +G      G+
     WP_226066912.1 265 ----LA-PRDEVSRAINEQILAGEE-IFLDIRHL----------GEAFIDENLPQErkLALLYEKVDPVKDLIPIKAVAHYTMG------GI 334
                        ....23.555666677777888876.99999999..........7888888877751145567999*********998877776......56 PP

  apra_Neukirchen_a 408 WvdlynrmtTvkgLfaaGdvaGgsphkfvsGslaeGriAakaavkyildekdekpeldeeevee...lkeeiykpletleekkkettagevp 496
                         vd+ + +t+v+gLfa+G++a    hk v G+    r+ +++ ++ i+  +++ ++ ++ ++ +   + e++ k+ +++++k k       +
     WP_226066912.1 335 EVDN-KSQTSVSGLFACGECAN---HK-VHGA---NRLGGNSLLEIIVFGREAGKSAAHYTFCDdksKNERTCKKEANFLDKLKSF-----S 413
                        67**.*************9764...33.4454...455566666666333222222222222220002222222222333332111.....2 PP

  apra_Neukirchen_a 497 nyitpeeleerlqkimdeYagGistnYetnekkLeialeklemLkedleklaAedlh.....eLlrawElihRllvaeaviehllfRkEt 581
                        n i   e +    ++  + +g +      +e++L  a+++++ Lke+l ++  +d+      +L++  E ++ l+v+eav+   l RkE+
     WP_226066912.1 414 NEIDFYEKRSCVGELFYKKVGIV-----RKESELLEAKKEIQLLKEQLPRMGVKDTSkvyntNLVEFIEFRNMLDVCEAVVSAALERKES 498
                        33444444444455555555544.....47999**********************85222337999***********************8 PP

>> WP_226066346.1  L-aspartate oxidase [Sulfurimonas sp. SWIR-19]
   #    score  bias  c-Evalue  i-Evalue hmmfrom  hmm to    alifrom  ali to    envfrom  env to     acc
 ---   ------ ----- --------- --------- ------- -------    ------- -------    ------- -------    ----
   1 !   18.9   0.8   1.9e-07   3.9e-05      53     241 ..       3     190 ..       1     197 [. 0.88
   2 !   10.2   0.0   8.5e-05     0.017     401     477 ..     329     408 ..     320     441 .. 0.76

  Alignments for each domain:
  == domain 1  score: 18.9 bits;  conditional E-value: 1.9e-07
  apra_Neukirchen_a  53 etDiLiiGGGmagcgAAveakeakdlkvvlveKAaierSGa.vAaGlsAinaYigenetpedyvryvrkdlmgivReDLvldiarhvdevvk 143
                        e D++iiG+G+ag +A++++  +k  kv++++K ++ +     A+G  A+     ++  +  +++   +  +g++  + v  ++++  ++++
     WP_226066346.1   3 EYDVVIIGAGVAGLYASMNIPAEK--KVLIINKRETFKCNTfYAQGGVALAR---DEADIPMHIKDTLAAGDGLCDPEAVDVLSQNSRQAID 89 
                        78******************9765..99****99887765427***999864...4444889999999999********************* PP

  apra_Neukirchen_a 144 kleewGLpilkdenGk......yvrrGkwqikInGesyKpivAeaakkalgvevlnrvfitdllvdednrvaGAvgfsvrenkfyvikakav 229
                        +l e G  + ++e+G+        ++ ++ ++  G+     + +   +++   +l    ++dll+d+ ++++G++ ++ r+ +   i ak v
     WP_226066346.1  90 DLIEQGFRFDTNEEGEllytkeAAHSCERILHAGGDATGRYLHHFLLEHTAHAMLSDARVVDLLIDN-GECYGVTVLDHRQRR--NIYAKNV 178
                        ****************9988877888889999999*9999999999999989*************66.*********999887..588**** PP

  apra_Neukirchen_a 230 ivatGGAagiyr 241
                        i+a GG   +y 
     WP_226066346.1 179 IIASGGVGSLYE 190
                        ********9996 PP

  == domain 2  score: 10.2 bits;  conditional E-value: 8.5e-05
  apra_Neukirchen_a 401 HaacsGyWvdlynrmtTvkgLfaaGdvaGgs...phkfvsGslaeGriAakaavkyildekdekpeldeeeveelkeeiy 477
                        H a  G+ +dl  r   vk+L+a G+va      +++  s sl eG + ak av+ il++ d+ +++++ e+++++ +++
     WP_226066346.1 329 HYAIGGIRTDLNARVPNVKNLYAVGEVASTRvhgANRLASNSLLEGLVFAKRAVDDILKNIDTPKNMKTFELQDEMMSLK 408
                        66677888899889999***********986333569********************88877766666555555444433 PP

>> WP_193151841.1  MULTISPECIES: NAD(P)-binding domain-containing protein [Sulfurimonas]
   #    score  bias  c-Evalue  i-Evalue hmmfrom  hmm to    alifrom  ali to    envfrom  env to     acc
 ---   ------ ----- --------- --------- ------- -------    ------- -------    ------- -------    ----
   1 !   15.0   0.2     3e-06    0.0006      52      86 ..       7      41 ..       1      45 [. 0.89
   2 ?    1.6   0.0     0.033       6.7      45      90 ..     165     214 ..     120     217 .. 0.62
   3 !    4.2   0.0    0.0054       1.1     405     429 ..     286     314 ..     272     336 .. 0.78

  Alignments for each domain:
  == domain 1  score: 15.0 bits;  conditional E-value: 3e-06
  apra_Neukirchen_a 52 letDiLiiGGGmagcgAAveakeakdlkvvlveKA 86
                        ++D+ iiG+G +g  AA+eak a   +v++++KA
     WP_193151841.1  7 KTVDLAIIGAGPGGMAAAIEAKLAGIENVMVIDKA 41
                       578********************9999*******9 PP

  == domain 2  score: 1.6 bits;  conditional E-value: 0.033
  apra_Neukirchen_a  45 kelevveletDiLiiGGGmagcgAAveakeak...dlkvvl.veKAaier 90 
                         +l++v+    ++i+GGG  +   A+ + e +   d+ v+l   +A+i+r
     WP_193151841.1 165 FNLSKVQNGEHVMIVGGGDTAGEYAYGLIEMEgmeDCVVTLnYRQAEIKR 214
                        45666777789*******65555555444433244666665234566665 PP

  == domain 3  score: 4.2 bits;  conditional E-value: 0.0054
  apra_Neukirchen_a 405 sGyWv....dlynrmtTvkgLfaaGdvaG 429
                        +G W     d  + +t vkgL++ Gdv+ 
     WP_193151841.1 286 TGEWDvpvyDEKTFETNVKGLYTIGDVVT 314
                        677755666556889************85 PP

>> WP_226069436.1  thioredoxin-disulfide reductase [Sulfurimonas sp. SWIR-19]
   #    score  bias  c-Evalue  i-Evalue hmmfrom  hmm to    alifrom  ali to    envfrom  env to     acc
 ---   ------ ----- --------- --------- ------- -------    ------- -------    ------- -------    ----
   1 !    4.8   0.1    0.0037      0.74      55      85 ..       3      33 ..       1      37 [. 0.91
   2 !   13.0   0.0   1.2e-05    0.0023     413     455 ..     267     308 ..     248     312 .] 0.88

  Alignments for each domain:
  == domain 1  score: 4.8 bits;  conditional E-value: 0.0037
  apra_Neukirchen_a 55 DiLiiGGGmagcgAAveakeakdlkvvlveK 85
                       D  iiGGG ag  A +   +    +v++ eK
     WP_226069436.1  3 DCAIIGGGPAGLTAGLYTTRGGLENVTMFEK 33
                       899*************999999889999999 PP

  == domain 2  score: 13.0 bits;  conditional E-value: 1.2e-05
  apra_Neukirchen_a 413 nrmtTvkgLfaaGdvaGgsphkfvsGslaeGriAakaavkyil 455
                        + +t+v+gLfaaGd+   +p++ vs +  +G +Aa +a++y+ 
     WP_226069436.1 267 SMKTSVPGLFAAGDIRIEAPKQVVS-AAGDGAVAALSAISYVD 308
                        6789****************99998.678***********996 PP

>> WP_226069113.1  FAD-dependent oxidoreductase [Sulfurimonas sp. SWIR-19]
   #    score  bias  c-Evalue  i-Evalue hmmfrom  hmm to    alifrom  ali to    envfrom  env to     acc
 ---   ------ ----- --------- --------- ------- -------    ------- -------    ------- -------    ----
   1 !    6.1   0.0    0.0015      0.29      55      86 ..       6      37 ..       1      41 [. 0.89
   2 !    9.5   0.0   0.00013     0.027      44      74 ..     137     171 ..      94     190 .. 0.70

  Alignments for each domain:
  == domain 1  score: 6.1 bits;  conditional E-value: 0.0015
  apra_Neukirchen_a 55 DiLiiGGGmagcgAAveakeakdlkvvlveKA 86
                        ++++GGG +g  A  +++++++++v+l++K 
     WP_226069113.1  6 RVVVLGGGYGGIKALETLANNENIEVTLIDKN 37
                       5899*********999999999********96 PP

  == domain 2  score: 9.5 bits;  conditional E-value: 0.00013
  apra_Neukirchen_a  44 k....kelevveletDiLiiGGGmagcgAAveake 74 
                        +    k+l++++ +t+i+++GGG +g   A e+++
     WP_226069113.1 137 EdsivKHLKKEKKNTNIVVVGGGSSGVEIAAEMQN 171
                        1333467999999**************99999876 PP

>> WP_226069117.1  NAD(P)/FAD-dependent oxidoreductase [Sulfurimonas sp. SWIR-19]
   #    score  bias  c-Evalue  i-Evalue hmmfrom  hmm to    alifrom  ali to    envfrom  env to     acc
 ---   ------ ----- --------- --------- ------- -------    ------- -------    ------- -------    ----
   1 !   13.9   0.5   6.2e-06    0.0013      53      85 ..       5      36 ..       1      46 [. 0.88
   2 ?   -1.9   0.0      0.38        76     253     287 ..     169     204 ..     153     216 .. 0.75

  Alignments for each domain:
  == domain 1  score: 13.9 bits;  conditional E-value: 6.2e-06
  apra_Neukirchen_a 53 etDiLiiGGGmagcgAAveakeakdlkvvlveK 85
                       + D++i+G G+ag +AA+ a+++ ++kv+l+eK
     WP_226069117.1  5 KYDVIIVGSGAAGIIAAIVAARE-GTKVLLLEK 36
                       68****************99875.589***999 PP

  == domain 2  score: -1.9 bits;  conditional E-value: 0.38
  apra_Neukirchen_a 253 WYppf.ntGsgyamgiraGAemttmEnrfvalRfKD 287
                         Yp+    G gy ++ ++G ++t +   +++l++K+
     WP_226069117.1 169 GYPVLgAEGDGYNLASEVGHKVTDLSPAMMPLKTKE 204
                        566552458899999999999999999999998886 PP

>> WP_226069246.1  FAD-binding oxidoreductase [Sulfurimonas sp. SWIR-19]
   #    score  bias  c-Evalue  i-Evalue hmmfrom  hmm to    alifrom  ali to    envfrom  env to     acc
 ---   ------ ----- --------- --------- ------- -------    ------- -------    ------- -------    ----
   1 !   14.5   2.3   4.2e-06   0.00085      54      97 ..       2      44 ..       1      47 [. 0.92

  Alignments for each domain:
  == domain 1  score: 14.5 bits;  conditional E-value: 4.2e-06
  apra_Neukirchen_a 54 tDiLiiGGGmagcgAAveakeakdlkvvlveKAaierSGavAaG 97
                        Di iiG+G+ gc  A+e  ++ + +v+l++K  i   G+ AaG
     WP_226069246.1  2 YDIAIIGAGINGCSVAYEFIKE-GKRVLLLDKEGIASGGSGAAG 44
                       59****************9975.579*************99999 PP

>> WP_226067155.1  NAD(P)-binding domain-containing protein [Sulfurimonas sp. SWIR-19]
   #    score  bias  c-Evalue  i-Evalue hmmfrom  hmm to    alifrom  ali to    envfrom  env to     acc
 ---   ------ ----- --------- --------- ------- -------    ------- -------    ------- -------    ----
   1 !    4.7   0.0    0.0037      0.75      55      86 ..       6      37 ..       1      43 [. 0.86
   2 !    4.3   0.0    0.0052         1      50      80 ..     156     186 ..     104     191 .. 0.71
   3 ?    2.9   0.0     0.014       2.8     413     428 ..     276     291 ..     250     317 .. 0.81

  Alignments for each domain:
  == domain 1  score: 4.7 bits;  conditional E-value: 0.0037
  apra_Neukirchen_a 55 DiLiiGGGmagcgAAveakeakdlkvvlveKA 86
                       ++ i+G+G ag  +Ave   +   ++vl+eK 
     WP_226067155.1  6 ELAIVGAGPAGIATAVESYLQGVRDIVLLEKD 37
                       789**************999999999999995 PP

  == domain 2  score: 4.3 bits;  conditional E-value: 0.0052
  apra_Neukirchen_a  50 veletDiLiiGGGmagcgAAveakeakdlkv 80 
                              iL++GGG ++   Av +++++d+ +
     WP_226067155.1 156 CSEGEKILVVGGGDSAVEYAVDLSQNNDVTI 186
                        333458******************9998877 PP

  == domain 3  score: 2.9 bits;  conditional E-value: 0.014
  apra_Neukirchen_a 413 nrmtTvkgLfaaGdva 428
                        + +t vkgLf aGd+ 
     WP_226067155.1 276 HYETNVKGLFVAGDIT 291
                        6799**********86 PP

>> WP_226066484.1  mercury(II) reductase [Sulfurimonas sp. SWIR-19]
   #    score  bias  c-Evalue  i-Evalue hmmfrom  hmm to    alifrom  ali to    envfrom  env to     acc
 ---   ------ ----- --------- --------- ------- -------    ------- -------    ------- -------    ----
   1 !   10.9   0.4     5e-05      0.01      49      83 ..      17      50 ..       2      54 .. 0.78
   2 ?    2.0   0.1     0.026       5.1     415     454 ..     315     352 ..     303     362 .. 0.82

  Alignments for each domain:
  == domain 1  score: 10.9 bits;  conditional E-value: 5e-05
  apra_Neukirchen_a 49 vveletDiLiiGGGmagcgAAveakeakdlkvvlv 83
                         ++e  ++iiGGG a+ +A++eake+ ++kv+++
     WP_226066484.1 17 ALTIEKHLIIIGGGSAAFVATIEAKEH-GVKVTMI 50
                       5568899*****************985.4777776 PP

  == domain 2  score: 2.0 bits;  conditional E-value: 0.026
  apra_Neukirchen_a 415 mtTvkgLfaaGdvaGgsphkfvsGslaeGriAakaavkyi 454
                        +t ++ ++aaGdv G   h fv  +  e++ A  ++ +  
     WP_226066484.1 315 QTNISTIYAAGDVTGE--HMFVYTAAYEAKTAVANMFASS 352
                        7999**********95..8888888888888888887665 PP

>> WP_226068081.1  NAD(P)/FAD-dependent oxidoreductase [Sulfurimonas sp. SWIR-19]
   #    score  bias  c-Evalue  i-Evalue hmmfrom  hmm to    alifrom  ali to    envfrom  env to     acc
 ---   ------ ----- --------- --------- ------- -------    ------- -------    ------- -------    ----
   1 !   10.2   0.1   8.1e-05     0.016      52      86 ..       3      36 ..       1      50 [. 0.85

  Alignments for each domain:
  == domain 1  score: 10.2 bits;  conditional E-value: 8.1e-05
  apra_Neukirchen_a 52 letDiLiiGGGmagcgAAveakeakdlkvvlveKA 86
                       +e D+++iG+G ag+ +A+ a++  ++kv+l++K 
     WP_226068081.1  3 TEYDLIVIGAGPAGTPTAMAAAQF-GIKVLLIDKR 36
                       689***************998864.69******96 PP

>> WP_226067322.1  malic enzyme-like NAD(P)-binding protein [Sulfurimonas sp. SWIR-19]
   #    score  bias  c-Evalue  i-Evalue hmmfrom  hmm to    alifrom  ali to    envfrom  env to     acc
 ---   ------ ----- --------- --------- ------- -------    ------- -------    ------- -------    ----
   1 !   10.5   0.1   6.6e-05     0.013      31      92 ..     174     232 ..     144     273 .. 0.73

  Alignments for each domain:
  == domain 1  score: 10.5 bits;  conditional E-value: 6.6e-05
  apra_Neukirchen_a  31 lalaaallaalamkkelevveletDiLiiGGGmagcgAAveakeakdlkvvlveKAaierSG 92 
                        ++++a l+++++m+    +++ +  ++iiG+G+ag  +A   k+    ++++++   + +SG
     WP_226067322.1 174 VITTAGLMNVIEMS---GKKTENLKVVIIGAGAAGIACAKMYKKLGIKNITMLDSKGVIHSG 232
                        22233333344444...24555889**************99999999999999977666666 PP


Internal pipeline statistics summary:
-------------------------------------
Query model(s):                            1  (670 nodes)
Target sequences:                       2411  (737411 residues searched)
Passed MSV filter:                       140  (0.0580672); expected 48.2 (0.02)
Passed bias filter:                       77  (0.031937); expected 48.2 (0.02)
Passed Vit filter:                        22  (0.00912484); expected 2.4 (0.001)
Passed Fwd filter:                        12  (0.00497719); expected 0.0 (1e-05)
Initial search space (Z):               2411  [actual number of targets]
Domain search space  (domZ):              12  [number of targets reported over threshold]
# CPU time: 0.06u 0.00s 00:00:00.06 Elapsed: 00:00:00.03
# Mc/sec: 12811.69
//
[ok]
