# Supplementary material for: Sulfur disproportionation occurs globally across anoxic habitats and has multiple mechanisms of independent evolutionary origin
Source: ISME J. 2026 Mar 2;20(1):wrag042. doi: 10.1093/ismejo/wrag042 (PMC12998232; doi:10.1093/ismejo/wrag042)
Supplement: Sup_File_1_HMM_wrag042 [file sup_file_1_hmm_wrag042.zip › SupFile1_HMM/SupFile1c_results/apra_Neukirchen_a-hmm-077_Sulfurimonas_autotrophica_OK10_GCF_000147355.txt]

# hmmsearch :: search profile(s) against a sequence database
# HMMER 3.4 (Aug 2023); http://hmmer.org/
# Copyright (C) 2023 Howard Hughes Medical Institute.
# Freely distributed under the BSD open source license.
# - - - - - - - - - - - - - - - - - - - - - - - - - - - - - - - - - - - -
# query HMM file:                  /Users/lukas/OneDrive/2023_Sulfur/20250723_HMM/profiles_all/apra_Neukirchen_a.hmm
# target sequence database:        /Users/lukas/OneDrive/2023_Sulfur/20250626_HMM/db_new/077_Sulfurimonas_autotrophica_OK10_GCF_000147355.fas
# - - - - - - - - - - - - - - - - - - - - - - - - - - - - - - - - - - - -

Query:       apra_Neukirchen_a  [M=670]
Scores for complete sequences (score includes all domains):
   --- full sequence ---   --- best 1 domain ---    -#dom-
    E-value  score  bias    E-value  score  bias    exp  N  Sequence       Description
    ------- ------ -----    ------- ------ -----   ---- --  --------       -----------
    5.1e-33  110.9   2.8    1.6e-32  109.2   2.8    1.7  1  WP_013327057.1  succinate dehydrogenase flavoprotein subunit 
    6.1e-25   84.2   5.6    4.3e-19   64.9   0.5    3.0  2  WP_013325852.1  FAD-binding protein [Sulfurimonas autotrophic
    2.9e-08   29.1   0.4    3.7e-05   18.8   1.3    2.4  2  WP_013327585.1  L-aspartate oxidase [Sulfurimonas autotrophic
    2.4e-05   19.5   0.0    3.5e-05   18.9   0.0    1.2  1  WP_013327156.1  NAD(P)/FAD-dependent oxidoreductase [Sulfurim
    0.00015   16.8   1.8     0.0028   12.6   0.0    2.5  3  WP_041675525.1  thioredoxin-disulfide reductase [Sulfurimonas
     0.0002   16.4   0.1    0.00084   14.3   0.0    2.1  3  WP_013326269.1  dihydrolipoyl dehydrogenase family protein [S
    0.00075   14.5   0.5     0.0022   13.0   0.3    1.8  2  WP_013327142.1  NAD(P)/FAD-dependent oxidoreductase [Sulfurim
    0.00077   14.5   2.5     0.0013   13.7   2.5    1.3  1  WP_013327095.1  NAD(P)/FAD-dependent oxidoreductase [Sulfurim
     0.0047   11.9   0.3       0.36    5.7   0.0    2.8  3  WP_013325926.1  NAD(P)-binding domain-containing protein [Sul


Domain annotation for each sequence (and alignments):
>> WP_013327057.1  succinate dehydrogenase flavoprotein subunit [Sulfurimonas autotrophica]
   #    score  bias  c-Evalue  i-Evalue hmmfrom  hmm to    alifrom  ali to    envfrom  env to     acc
 ---   ------ ----- --------- --------- ------- -------    ------- -------    ------- -------    ----
   1 !  109.2   2.8   6.7e-35   1.6e-32      53     622 ..       7     558 ..       1     569 [. 0.81

  Alignments for each domain:
  == domain 1  score: 109.2 bits;  conditional E-value: 6.7e-35
  apra_Neukirchen_a  53 etDiLiiGGGmagcgAAveakeakdlkvvlveKAaier..SGavAaGlsAinaYigenetpedyvryvrkdlmgivReDLvldiarhvdevv 142
                        + D +i+G+G agc AA e+++a   kv ++ K +  r  SGa   G++A  a+  e++ +e +     k  + ++ +D v  + ++  e++
     WP_013327057.1   7 TYDAVIVGAGLAGCAAARELQSAG-KKVAVITKLHPLRshSGAAQGGINA--AFSDEDS-VELHEFDTVKGSDYLADQDAVEFMCKNAPETI 94 
                        679*****************9854.5777777777655227998888877..5666666.777766666778899***************** PP

  apra_Neukirchen_a 143 kkleewGLpilkdenGk.........yvrrGkwqikInGesyKpivAeaakkalgvevlnrvfitdllvdednrvaGAvgfsvrenkfyvik 225
                        +  e++G  + ++ +G+            r  +     G  +   v e+a++  gv+  ++ ++ d+++ +d++v G+v+f++r+ ++ +++
     WP_013327057.1  95 RWAERMGAAFSRKPDGTiaqrpfggqSSPRACFAKDRTGLTLLQTVYEQAHR-VGVKFWDEWYAADIIY-KDGKVSGVVAFNIRDMQMAIFN 184
                        ***********9999*988888887766677777778899999999999999.89**************.99******************** PP

  apra_Neukirchen_a 226 akavivatGGAagiyrprsvgegrgraWYppfntGsgyamgiraGAemttmE.nrfvalRfKDtygPvgtiallvkakavnalgeeyeeelk 316
                        ak+v+ atGG a  y+ +s+ +          ntG g ++++r G  +  mE ++f +  +      +   a + + +  n++ge+++   +
     WP_013327057.1 185 AKTVMFATGGYARAYKINSNAH---------ANTGDGLSIVARHGLPLEDMEfVQFHPSGLSGNGVLISEAARGEGGRLFNSKGERFM---E 264
                        ******************9955.........49*******************4478888887777789999*****************...7 PP

  apra_Neukirchen_a 317 keY..gkak.iptslRnyatleevkeGrgPiyldteealqdkeleeelwedfLdmaisqallwaeeniepekenvEiegtePyivGsHaacs 405
                        k Y  +  +  ++ + + a+l+e++eGrg    +    l+ ++l ++l+ + L +  + a++++  + +  ke++ i +t  y +G+     
     WP_013327057.1 265 K-YapNALElASRDVVARAILNEIREGRGVGPRKDAVYLDVTHLGKDLIMNKLPELRELAMTFL--GLDMIKEPILISATAHYSMGGIPV-- 351
                        7.754222335677778899********977777777777799999999999999999999998..567889999999998888876554.. PP

  apra_Neukirchen_a 406 GyWvdl.....ynrmtTvkgLfaaGdvaGgsph...kfvsGslae....GriAakaavkyildekdekpeldeeeveelkeeiykpletlee 485
                            d+      n++  ++g +aaG+++  s h   +    s+ e    Gr  +k++vk + d      el+ ++ e+ +++  k ++ l++
     WP_013327057.1 352 ----DIdgharKNNKEFIEGFYAAGECSCVSVHganRLGANSVLEallfGRFVGKTMVKDVDDI-----ELR-KANEDDAATALKEIDFLLN 433
                        ....5555666699***********987665442224444444442222788888888888654.....444.3333444444444555776 PP

  apra_Neukirchen_a 486 kkkettagevpnyitpeeleerlqkimdeYagGistnYetnekkLeialeklemLkedleklaAed.....lheLlrawElihRllvaeavi 572
                        ++    ++      t+  l+e+lq++m   ag +      ++ +L+ia + +++L++++++++ +d       eL++a E  h l+ +  ++
     WP_013327057.1 434 NN---GDE------TVPALREELQQCMTANAGAFR-----SKDTLQIAVDTVKELRKRFKNVRIKDkskvfNTELQEALEFGHMLDYSLFIV 511
                        65...344......56799*************986.....6899*********************944433469****************** PP

  apra_Neukirchen_a 573 ehllfRkEtRwpgyyeraDypelddenwkkfvnskydpetgeieiikrpl 622
                        e   +R+E+R  g ++r D++++dden+ k++   y+ e+g++++   ++
     WP_013327057.1 512 ESAIAREESR--GAHYREDFEKRDDENFLKHTMA-YMDEDGKVSLDYMDV 558
                        **********..8889******************.666****99988877 PP

>> WP_013325852.1  FAD-binding protein [Sulfurimonas autotrophica]
   #    score  bias  c-Evalue  i-Evalue hmmfrom  hmm to    alifrom  ali to    envfrom  env to     acc
 ---   ------ ----- --------- --------- ------- -------    ------- -------    ------- -------    ----
   1 !   64.9   0.5   1.8e-21   4.3e-19      53     315 ..       2     265 ..       1     286 [. 0.89
   2 !   18.5   0.5     2e-07   4.7e-05     400     581 ..     327     498 ..     288     503 .. 0.66

  Alignments for each domain:
  == domain 1  score: 64.9 bits;  conditional E-value: 1.8e-21
  apra_Neukirchen_a  53 etDiLiiGGGmagcgAAveakeak.dlkvvlveKAaierS.GavAaG.lsAinaYigenetpedyvryvrkdlmgivReDLvldiarhvdev 141
                        +tD+LiiG G ag  AA+ ak a  d++v+   K    rS  ++A+G ++A    + +++ +ed+++   k ++g + e+ v  +  +  ++
     WP_013325852.1   2 KTDVLIIGSGGAGLTAALAAKDAGaDVRVI--TKEYPTRSqTCMAQGgMNAALGNVSHDS-IEDHIQNTLKSAHGEADEEAVRYMCSEAPNA 90 
                        89****************999855366655..5556666646999853888887787887.******************************* PP

  apra_Neukirchen_a 142 vkkleewGLpilkdenGk.........yvrrGkwqikInGesyKpivAeaakkalgvevlnrvfitdllvdednrvaGAvgfsvrenkfyvi 224
                        v+ l+e+G+ + +  +Gk            r  +     G ++   + e + k ++ve++ + + +dll++ed+ ++GA+ +++r++++   
     WP_013325852.1  91 VAWLDEIGVCFSRTPEGKiaqrrlggaSAPRACYAQDYTGLKILHTLYERCLK-KDVEMFSERYLVDLLTKEDGSICGALILNMRSGELEHH 181
                        ************999***99999999878888888999999999999999999.669999999999****9********************* PP

  apra_Neukirchen_a 225 kakavivatGGAagiyrprsvgegrgraWYppfntGsgyamgiraGAemttmE.nrfvalRfKDtygPvgtiallvkakavnalgeeyeeel 315
                         ak v++a GG + iy   s+++          +tG g a + raGA++  mE ++f ++ +K+    +   a + + +  n++ge++++el
     WP_013325852.1 182 FAKCVVLASGGYSRIYDKYSTNS--------TASTGDGIAAASRAGAKLLGMEfVQFHPTGLKNSSILISESARGEGGYLLNSKGERFTNEL 265
                        ****************9988865........458*******************559*******************************99754 PP

  == domain 2  score: 18.5 bits;  conditional E-value: 2e-07
  apra_Neukirchen_a 400 sHaacsGyWvdlynrmtTvkgLfaaGdvaGgsph...kfvsGslae....GriAakaavkyildekdekpeldeeeveelkeeiykpletle 484
                        +H ++ G+ vd+ + +t+v+gLfa+G++a    h   +  + sl e    Gr A+k+a++++  +++ ++++d   ++++k+ + +    l 
     WP_013325852.1 327 AHYTMGGIEVDN-KSQTSVSGLFACGECANHKVHganRLGGNSLLEiivfGREAGKSAANFVFCDEKCQNDFD---FKKEKSFLDA----LI 410
                        4666678888**.*************98754432111222223333222255555555555533322322222...2222222222....33 PP

  apra_Neukirchen_a 485 ekkkettagevpnyitpeeleerlqkimdeYagGistnYetnekkLeialeklemLkedleklaAedl.....heLlrawElihRllvaeav 571
                        e+          n i   + +++l ++  + +g i      +e++L+ a++++e Lk++l  +  +d+      +L++  E ++ l+++e v
     WP_013325852.1 411 EY---------KNEIDFYQKRTELGELFYKKVGIIR-----KESQLQEAKQEIELLKKQLPLMGVKDTskvynTNLMEFIEFRNMLDICERV 488
                        33.........3347777888888888888887776.....699***********************833333579**************** PP

  apra_Neukirchen_a 572 iehllfRkEt 581
                        +   l+Rk +
     WP_013325852.1 489 VSSALARKKS 498
                        *******975 PP

>> WP_013327585.1  L-aspartate oxidase [Sulfurimonas autotrophica]
   #    score  bias  c-Evalue  i-Evalue hmmfrom  hmm to    alifrom  ali to    envfrom  env to     acc
 ---   ------ ----- --------- --------- ------- -------    ------- -------    ------- -------    ----
   1 !   18.8   1.3   1.5e-07   3.7e-05      52     241 ..       2     190 ..       1     197 [. 0.90
   2 !    7.0   0.0    0.0006      0.14     401     476 ..     329     407 ..     319     441 .. 0.76

  Alignments for each domain:
  == domain 1  score: 18.8 bits;  conditional E-value: 1.5e-07
  apra_Neukirchen_a  52 letDiLiiGGGmagcgAAveakeakdlkvvlveKAaierSGa.vAaGlsAinaYigenetpedyvryvrkdlmgivReDLvldiarhvdevv 142
                        +e D++iiG+G++g +A++++    d kv++++K ++ +     A+G  A+    ++n+ +  +++   +  +g++ e  v  ++++  +++
     WP_013327585.1   2 IEYDVIIIGAGVGGLYASMNIPA--DKKVLIINKRETFKCNTfYAQGGVALAR--NKND-IPAHIKDTLAAGDGLCDEKAVDVLSKNSRKAI 88 
                        689****************9986..569*****99887765427***999865..6777.788999999999******************** PP

  apra_Neukirchen_a 143 kkleewGLpilkdenGk......yvrrGkwqikInGesyKpivAeaakkalgvevlnrvfitdllvdednrvaGAvgfsvrenkfyvikaka 228
                        ++l + G  + ++e G+        ++ ++ ++  G+     + +   ++++  +l    ++dll+ e++++ G++ ++ r+ +   i ak 
     WP_013327585.1  89 DDLIRHGFHFDTNEAGEllytkeAAHSCERILHAGGDATGRYLHHFLLEQNSHAMLSDARVVDLLI-EGGECFGVTVLDHRKRR--NIYAKN 177
                        *****************998888888889999999***********9999999*************.88*******99998776..688*** PP

  apra_Neukirchen_a 229 vivatGGAagiyr 241
                        vi+a GG   +y 
     WP_013327585.1 178 VIIASGGVGSLYE 190
                        **********996 PP

  == domain 2  score: 7.0 bits;  conditional E-value: 0.0006
  apra_Neukirchen_a 401 HaacsGyWvdlynrmtTvkgLfaaGdvaGgs...phkfvsGslaeGriAakaavkyildekdekpeldeeeveelkeei 476
                        H a  G+ +dl  r   vk+L+a G+va      +++  s sl eG + ak a++ il++ de + ++e ++++++ ++
     WP_013327585.1 329 HYAIGGIRTDLNARVPNVKNLYAVGEVASTRvhgANRLASNSLLEGLVFAKRAADDILKNIDEIKCFKEFTLKDEVMSL 407
                        66677888899889999***********986333569********************8776665555554544444333 PP

>> WP_013327156.1  NAD(P)/FAD-dependent oxidoreductase [Sulfurimonas autotrophica]
   #    score  bias  c-Evalue  i-Evalue hmmfrom  hmm to    alifrom  ali to    envfrom  env to     acc
 ---   ------ ----- --------- --------- ------- -------    ------- -------    ------- -------    ----
   1 !   18.9   0.0   1.4e-07   3.5e-05      42      99 ..      34      94 ..       4     117 .. 0.72

  Alignments for each domain:
  == domain 1  score: 18.9 bits;  conditional E-value: 1.4e-07
  apra_Neukirchen_a 42 amkkelevveletDiLiiGGGmagcgAAveake.akdlkvvlv..eKAaierSGa..vAaGls 99
                       + + ++   + ++ i+i GGG+ag +AA ++ + a +++++l+  +K ++ +SG   vAaGl+
     WP_013327156.1 34 KLS-QP-ASHKKVKIVIAGGGTAGMIAAARLGRsAPNAHITLIapNKTHLYQSGQmfVAAGLY 94
                       222.33.4445899*******************5558888777458********644788874 PP

>> WP_041675525.1  thioredoxin-disulfide reductase [Sulfurimonas autotrophica]
   #    score  bias  c-Evalue  i-Evalue hmmfrom  hmm to    alifrom  ali to    envfrom  env to     acc
 ---   ------ ----- --------- --------- ------- -------    ------- -------    ------- -------    ----
   1 !    3.2   0.1    0.0084         2      55      85 ..       3      33 ..       1      36 [. 0.85
   2 ?   -3.3   0.0      0.78   1.9e+02     214     234 ..      91     111 ..      91     113 .. 0.89
   3 !   12.6   0.0   1.2e-05    0.0028     413     455 ..     267     308 ..     251     311 .. 0.88

  Alignments for each domain:
  == domain 1  score: 3.2 bits;  conditional E-value: 0.0084
  apra_Neukirchen_a 55 DiLiiGGGmagcgAAveakeakdlkvvlveK 85
                       D  iiGGG ag  A +   +    +v++ e+
     WP_041675525.1  3 DCAIIGGGPAGLTAGLYTTRGGLENVTMFER 33
                       899***********99998887778888776 PP

  == domain 2  score: -3.3 bits;  conditional E-value: 0.78
  apra_Neukirchen_a 214 fsvrenkfyvikakavivatG 234
                        f v ++++ +i+a  viv+tG
     WP_041675525.1  91 FTVTKSDATTIEAHSVIVCTG 111
                        7788999999**********9 PP

  == domain 3  score: 12.6 bits;  conditional E-value: 1.2e-05
  apra_Neukirchen_a 413 nrmtTvkgLfaaGdvaGgsphkfvsGslaeGriAakaavkyil 455
                        + +t+v+gL+aaGd+   +p++ vs +  +G +Aa +a++y+ 
     WP_041675525.1 267 SMKTSVPGLYAAGDMRIEAPKQVVS-AAGDGAVAALSAISYVD 308
                        679*****************99998.678***********995 PP

>> WP_013326269.1  dihydrolipoyl dehydrogenase family protein [Sulfurimonas autotrophica]
   #    score  bias  c-Evalue  i-Evalue hmmfrom  hmm to    alifrom  ali to    envfrom  env to     acc
 ---   ------ ----- --------- --------- ------- -------    ------- -------    ------- -------    ----
   1 !   14.3   0.0   3.5e-06   0.00084      51      86 ..       2      36 ..       1      69 [. 0.87
   2 ?   -2.9   0.0      0.57   1.4e+02      47      67 ..     165     185 ..     131     204 .. 0.60
   3 ?   -1.8   0.0      0.26        63     190     238 ..     221     272 ..     208     273 .. 0.62

  Alignments for each domain:
  == domain 1  score: 14.3 bits;  conditional E-value: 3.5e-06
  apra_Neukirchen_a 51 eletDiLiiGGGmagcgAAveakeakdlkvvlveKA 86
                       +++ D+++iG+G ag+ AA++a++  ++kv+lv+K 
     WP_013326269.1  2 KIHYDLIVIGAGPAGTPAAMTAAQF-GAKVLLVDKR 36
                       5789*****************9974.589*****96 PP

  == domain 2  score: -2.9 bits;  conditional E-value: 0.57
  apra_Neukirchen_a  47 levveletDiLiiGGGmagcg 67 
                        + ++el  ++L iG+G+ +c 
     WP_013326269.1 165 FFEKELPKELLFIGAGAISCE 185
                        335566677777777777775 PP

  == domain 3  score: -1.8 bits;  conditional E-value: 0.26
  apra_Neukirchen_a 190 evlnrvfitdllvd......ednrvaGAvgfsvrenkfyvikakavivatGGAag 238
                        +++++ + +dl vd      e+++    +   ++e+k  ++++k v++atG  a+
     WP_013326269.1 221 KMIENGVTVDLHVDlqkidyENDKF---IVTFMQEGKERILECKHVLMATGRGAN 272
                        5555555566666655543322222...222368889999999******996666 PP

>> WP_013327142.1  NAD(P)/FAD-dependent oxidoreductase [Sulfurimonas autotrophica]
   #    score  bias  c-Evalue  i-Evalue hmmfrom  hmm to    alifrom  ali to    envfrom  env to     acc
 ---   ------ ----- --------- --------- ------- -------    ------- -------    ------- -------    ----
   1 !   13.0   0.3   9.1e-06    0.0022      51      85 ..       3      36 ..       1      46 [. 0.87
   2 ?   -1.8   0.0      0.27        65     259     288 ..     176     205 ..     164     207 .. 0.87

  Alignments for each domain:
  == domain 1  score: 13.0 bits;  conditional E-value: 9.1e-06
  apra_Neukirchen_a 51 eletDiLiiGGGmagcgAAveakeakdlkvvlveK 85
                       e + D++++G G+ag +AA+ a+++ + kv+l+eK
     WP_013327142.1  3 EENYDLIVVGSGAAGIIAAIIAARE-GKKVLLLEK 36
                       5689****************99874.579999999 PP

  == domain 2  score: -1.8 bits;  conditional E-value: 0.27
  apra_Neukirchen_a 259 tGsgyamgiraGAemttmEnrfvalRfKDt 288
                         G gy ++ ++G ++t +   +++l++K+t
     WP_013327142.1 176 EGDGYNLASEVGHKITDLSPAMMPLKTKET 205
                        599************************987 PP

>> WP_013327095.1  NAD(P)/FAD-dependent oxidoreductase [Sulfurimonas autotrophica]
   #    score  bias  c-Evalue  i-Evalue hmmfrom  hmm to    alifrom  ali to    envfrom  env to     acc
 ---   ------ ----- --------- --------- ------- -------    ------- -------    ------- -------    ----
   1 !   13.7   2.5   5.5e-06    0.0013      54      97 ..       2      44 ..       1      47 [. 0.91

  Alignments for each domain:
  == domain 1  score: 13.7 bits;  conditional E-value: 5.5e-06
  apra_Neukirchen_a 54 tDiLiiGGGmagcgAAveakeakdlkvvlveKAaierSGavAaG 97
                        Di iiG+G+ gc  A+e  ++ + +v+l +K  i   G+ AaG
     WP_013327095.1  2 YDIAIIGAGINGCSVAYEFIKE-GKSVILFDKEGIASGGSGAAG 44
                       59****************9975.579*************99999 PP

>> WP_013325926.1  NAD(P)-binding domain-containing protein [Sulfurimonas autotrophica]
   #    score  bias  c-Evalue  i-Evalue hmmfrom  hmm to    alifrom  ali to    envfrom  env to     acc
 ---   ------ ----- --------- --------- ------- -------    ------- -------    ------- -------    ----
   1 !    5.7   0.0    0.0015      0.36      55      86 ..       6      37 ..       1      42 [. 0.86
   2 ?    0.8   0.0     0.044        11      51      75 ..     157     181 ..     107     189 .. 0.69
   3 ?    1.8   0.0     0.022       5.3     413     428 ..     276     291 ..     248     302 .. 0.83

  Alignments for each domain:
  == domain 1  score: 5.7 bits;  conditional E-value: 0.0015
  apra_Neukirchen_a 55 DiLiiGGGmagcgAAveakeakdlkvvlveKA 86
                       ++ i+G+G ag  AAve   ++  ++v++eK 
     WP_013325926.1  6 NLAIVGAGPAGLAAAVESYLQDIDDIVVLEKN 37
                       678**************998888899999995 PP

  == domain 2  score: 0.8 bits;  conditional E-value: 0.044
  apra_Neukirchen_a  51 eletDiLiiGGGmagcgAAveakea 75 
                        +    +Li+GGG ++   Av +   
     WP_013325926.1 157 QDGEKVLIVGGGDSAVEYAVDLVGR 181
                        344579*******999888877655 PP

  == domain 3  score: 1.8 bits;  conditional E-value: 0.022
  apra_Neukirchen_a 413 nrmtTvkgLfaaGdva 428
                        + +t +kgLf aGd+ 
     WP_013325926.1 276 HYETNIKGLFVAGDIT 291
                        5689**********85 PP


Internal pipeline statistics summary:
-------------------------------------
Query model(s):                            1  (670 nodes)
Target sequences:                       2168  (672602 residues searched)
Passed MSV filter:                       111  (0.0511993); expected 43.4 (0.02)
Passed bias filter:                       72  (0.0332103); expected 43.4 (0.02)
Passed Vit filter:                        20  (0.00922509); expected 2.2 (0.001)
Passed Fwd filter:                         9  (0.00415129); expected 0.0 (1e-05)
Initial search space (Z):               2168  [actual number of targets]
Domain search space  (domZ):               9  [number of targets reported over threshold]
# CPU time: 0.05u 0.00s 00:00:00.05 Elapsed: 00:00:00.03
# Mc/sec: 13420.94
//
[ok]
