# Supplementary material for: Sulfur disproportionation occurs globally across anoxic habitats and has multiple mechanisms of independent evolutionary origin
Source: ISME J. 2026 Mar 2;20(1):wrag042. doi: 10.1093/ismejo/wrag042 (PMC12998232; doi:10.1093/ismejo/wrag042)
Supplement: Sup_File_1_HMM_wrag042 [file sup_file_1_hmm_wrag042.zip › SupFile1_HMM/SupFile1c_results/apra_Neukirchen_a-hmm-079_Sulfurimonas_lithotrophica_GYSZ_1_GCF_009258225.txt]

# hmmsearch :: search profile(s) against a sequence database
# HMMER 3.4 (Aug 2023); http://hmmer.org/
# Copyright (C) 2023 Howard Hughes Medical Institute.
# Freely distributed under the BSD open source license.
# - - - - - - - - - - - - - - - - - - - - - - - - - - - - - - - - - - - -
# query HMM file:                  /Users/lukas/OneDrive/2023_Sulfur/20250723_HMM/profiles_all/apra_Neukirchen_a.hmm
# target sequence database:        /Users/lukas/OneDrive/2023_Sulfur/20250626_HMM/db_new/079_Sulfurimonas_lithotrophica_GYSZ_1_GCF_009258225.fas
# - - - - - - - - - - - - - - - - - - - - - - - - - - - - - - - - - - - -

Query:       apra_Neukirchen_a  [M=670]
Scores for complete sequences (score includes all domains):
   --- full sequence ---   --- best 1 domain ---    -#dom-
    E-value  score  bias    E-value  score  bias    exp  N  Sequence       Description
    ------- ------ -----    ------- ------ -----   ---- --  --------       -----------
    1.5e-31  106.2   3.9    2.5e-31  105.4   3.9    1.4  1  WP_152307167.1  succinate dehydrogenase flavoprotein subunit 
    6.3e-26   87.6   5.0    1.6e-25   86.2   5.0    1.6  1  WP_152308293.1  FAD-dependent oxidoreductase [Sulfurimonas li
    3.6e-23   78.4  10.9    6.1e-23   77.7  10.9    1.3  1  WP_152306765.1  L-aspartate oxidase [Sulfurimonas lithotrophi
      2e-20   69.4   5.8    3.1e-11   39.0   2.2    2.3  2  WP_152307498.1  fumarate reductase flavoprotein subunit [Sulf
    1.1e-08   30.6   0.0     0.0014   13.7   0.1    3.2  3  WP_152307825.1  L-aspartate oxidase [Sulfurimonas lithotrophi
    2.1e-05   19.8   2.6     0.0015   13.6   0.1    2.8  3  WP_188108648.1  thioredoxin-disulfide reductase [Sulfurimonas
    4.7e-05   18.6   0.2     0.0001   17.5   0.2    1.5  1  WP_152307386.1  NAD(P)/FAD-dependent oxidoreductase [Sulfurim
    0.00022   16.4   2.0    0.00032   15.8   2.0    1.2  1  WP_152308226.1  FAD-dependent oxidoreductase [Sulfurimonas li
  ------ inclusion threshold ------
       0.01   10.9   0.1      0.058    8.4   0.0    2.0  2  WP_152306323.1  hydrogenase small subunit [Sulfurimonas litho
      0.017   10.2   1.0      0.025    9.6   0.2    1.7  2  WP_152308204.1  tRNA uridine-5-carboxymethylaminomethyl(34) s
      0.027    9.5   3.0       0.04    8.9   3.0    1.2  1  WP_152307125.1  NAD(P)/FAD-dependent oxidoreductase [Sulfurim


Domain annotation for each sequence (and alignments):
>> WP_152307167.1  succinate dehydrogenase flavoprotein subunit [Sulfurimonas lithotrophica]
   #    score  bias  c-Evalue  i-Evalue hmmfrom  hmm to    alifrom  ali to    envfrom  env to     acc
 ---   ------ ----- --------- --------- ------- -------    ------- -------    ------- -------    ----
   1 !  105.4   3.9   1.2e-33   2.5e-31      53     622 ..       7     558 ..       1     569 [. 0.82

  Alignments for each domain:
  == domain 1  score: 105.4 bits;  conditional E-value: 1.2e-33
  apra_Neukirchen_a  53 etDiLiiGGGmagcgAAveakeakdlkvvlveKAai..erSGavAaGlsAinaYigenetpedyvryvrkdlmgivReDLvldiarhvdevv 142
                        + D +i+G+G agc AA e+++a   kv ++ K +   ++SGa   G++A  a+  e++ +e +     k ++ ++ +D v  + ++  e++
     WP_152307167.1   7 TYDAIIVGAGLAGCAAARELQNAG-KKVAVITKLHPlrSHSGAAQGGVNA--AFSDEDS-VELHEFDTVKGADYLADQDAVEFMCKNAPETI 94 
                        679*****************9854.5777777776511568999999999..7777777.77777667778999****************** PP

  apra_Neukirchen_a 143 kkleewGLpilkdenGk.........yvrrGkwqikInGesyKpivAeaakkalgvevlnrvfitdllvdednrvaGAvgfsvrenkfyvik 225
                        +  e++G  + ++++Gk            r  +     G  +   + e+a++  gv+  ++ ++ d+++ +d++v G+++f++r+ ++ +++
     WP_152307167.1  95 RWAERMGAAFSRNKDGKiaqrpfggqSSPRACYAKDRTGLTLLQTIYEQAHR-VGVKFWDEWYAADIIY-KDGKVSGVIAFNIRDMQMAIFN 184
                        *****************88888887766666666777899999999999999.899*************.99******************** PP

  apra_Neukirchen_a 226 akavivatGGAagiyrprsvgegrgraWYppfntGsgyamgiraGAemttmE.nrfvalRfKDtygPvgtiallvkakavnalgeeyeeelk 316
                        +k+v+ atGG a  y+ +s+ +          ntG g ++++r G  +  mE ++f +  +      +   a + + +  n++ge+++   +
     WP_152307167.1 185 CKQVMFATGGYARSYKINSNAH---------ANTGDGLSIVARHGLPLEDMEfVQFHPSGLSGNGVLISEAARGEGGRLFNSEGERFM---E 264
                        ******************9955.........49*******************4478888887777789999*****************...7 PP

  apra_Neukirchen_a 317 keY..gkak.iptslRnyatleevkeGrgPiyldteealqdkeleeelwedfLdmaisqallwaeeniepekenvEiegtePyivGsHaacs 405
                        k Y  +  +  ++ +   a+l+e++eGrg    +    ++ ++l ++l+ + L +    a++++  + +  ke++ i +t  y +G+     
     WP_152307167.1 265 K-YapNAMElASRDVVSRAILNEIREGRGVGPRKDAVYIDVTHLGKDLIMERLPELRDLAITFL--GLDMIKEPILISATAHYSMGGIPVNI 353
                        7.854223335666777899********977767777777799999999999999999999998..577899**************987654 PP

  apra_Neukirchen_a 406 GyWvdlynrmtTvkgLfaaGdvaGgsph...kfvsGslaeGriAakaavkyildekdekpeldeeeveelkeeiykpletleekkkettage 494
                           v + n++  v+g +aaG+++  s h   +    s+ e+ + ++ + k ++ e d+  el+ e++e+ +++  + ++ +++++    ++ 
     WP_152307167.1 354 AGNVRK-NNNEFVEGFYAAGECSCVSVHganRLGANSVLEALLFGRYVGKTMVAEVDD-IELR-EATESDASTALAEIDFILNNN---GDE- 438
                        445787.9999*********98877644222555666666555555555555433332.4555.444555555555566677776...344. PP

  apra_Neukirchen_a 495 vpnyitpeeleerlqkimdeYagGistnYetnekkLeialeklemLkedleklaAed.....lheLlrawElihRllvaeaviehllfRkEt 581
                             t+  l+ +lq +m e ag + t     +++Le+a  k+++++ ++++++ +d       eL++a El h ++ +  ++e   +R+E+
     WP_152307167.1 439 -----TVPGLRVELQDTMTENAGAFRT-----KETLEKAVAKVKEIRARFKNIRIKDkskvfNTELQEAIELGHMIDYSAFIVESAIARNES 520
                        .....56789*************8765.....689*********************944433469*************************** PP

  apra_Neukirchen_a 582 RwpgyyeraDypelddenwkkfvnskydpetgeieiikrpl 622
                        R  g ++r D++++dden+ k++   y+ e+g+i++   ++
     WP_152307167.1 521 R--GAHYREDFEQRDDENFLKHTMA-YMDENGDISLDYMDV 558
                        *..8889******************.666***999887777 PP

>> WP_152308293.1  FAD-dependent oxidoreductase [Sulfurimonas lithotrophica]
   #    score  bias  c-Evalue  i-Evalue hmmfrom  hmm to    alifrom  ali to    envfrom  env to     acc
 ---   ------ ----- --------- --------- ------- -------    ------- -------    ------- -------    ----
   1 !   86.2   5.0   7.5e-28   1.6e-25      54     604 ..       3     516 ..       1     522 [. 0.79

  Alignments for each domain:
  == domain 1  score: 86.2 bits;  conditional E-value: 7.5e-28
  apra_Neukirchen_a  54 tDiLiiGGGmagcgAAveakeak.dlkvvlveKAaierSGavAa.GlsAinaYigenetpedyvryvrkdlmgivReDLvldiarhvdevvk 143
                          +L+iG G ag +AA++a+ea  d+ v+  +     +  ++A+ G++A+  + ++++ +e ++    k ++gi+ e+ v ++  +  ++v+
     WP_152308293.1   3 NKVLVIGSGGAGLVAALNAHEAGaDVTVLTKDYPTRAQT-SMAQgGINAVLKHSQNDS-VEAHIANTLKSAHGIASEEEVKKLCTEAVDAVE 92 
                        579****************99653666666665544444.455516777777666665.********************************* PP

  apra_Neukirchen_a 144 kleewGLpilkdenGk.........yvrrGkwqikInGesyKpivAeaakkalgvevlnrvfitdllvdednrvaGAvgfsvrenkfyvika 226
                         l+++G+ + + ++Gk            r  +     G ++   + +++ + +++e++n  f +d+++ ++n+v G+  ++ r++++ v++a
     WP_152308293.1  93 WLDNIGVQFSRTKDGKiahrrlggaSGDRACYAQDYTGLKILHTLYDQVIS-KNIEIINDRFLLDIIT-KQNKVEGVSVLNKRSGEVEVYSA 182
                        ****************77777744433444444566788888889999998.779*************.88********************* PP

  apra_Neukirchen_a 227 kavivatGGAagiyrprsvgegrgraWYppfntGsgyamgiraGAemttmE.nrfvalRfKDtygPvgtiallvkakavnalgeeyeeelkk 317
                        +av++atGG a iy  +s++        ++  +G g a +iraGA ++ mE ++f ++ +K+    +   a + + +  n++ e+++   ++
     WP_152308293.1 183 NAVVLATGGYARIYDKHSTN--------AVGTSGDGIAAAIRAGARVSDMEfVQFHPTALKNSSILISESARGAGGHLLNSKSERFV---DE 263
                        **************988884........57789******************559*********************************...44 PP

  apra_Neukirchen_a 318 eYgkakiptslRnyatleevkeGrgPiyldteealqdkeleeelwedfLdmaisqallwae..eniepekenvEiegtePyivGsHaacsGy 407
                              +p+ + + a+ ee+++G+  i+ld +++           e+f+d+   q  ++a+  en++p  + + i++   y +G      G+
     WP_152308293.1 264 -----LLPRDEVARAIHEEMQKGED-IFLDIRHL----------GEEFIDEELPQERKLAKlyENVDPVYDLIPIKPVAHYTMG------GI 333
                        .....25888889999*******97.****9999..........7889999999988887644899999999999988777666......56 PP

  apra_Neukirchen_a 408 WvdlynrmtTvkgLfaaGdvaGgsphkfvsGslaeGriAakaavkyi.......ldekdekpeldeeeveelkeeiykpletleekkketta 492
                         vd+ n +t v+gLfa+G++a    +  v G+    r+ +++ ++ +       ++ +d+    ++ +v++ +++i++   +++++ ++ t+
     WP_152308293.1 334 EVDK-NSQTKVEGLFACGECA----NHRVHGA---NRLGGNSLLELVvfgreagVSAADY---AKNISVDASVDKIESN--NILDEINTYTN 412
                        67**.************9965....4456666...4666777777764433322222222...2333466666666663..44444333333 PP

  apra_Neukirchen_a 493 gevpnyitpeeleerlqkimdeYagGistnYetnekkLeialeklemLkedleklaAe.dlheLlrawElihRllvaeaviehllfRkEtRw 583
                        +     i+  e++++l  +  + + Gis+  +  +++L++ ++ +++L+    k + +    +L++  E ++ l  +++v++  l R+E+R 
     WP_152308293.1 413 D-----INFYEARTALGDMFYKNV-GISRDKKSLQESLKTIKDYISKLHLMGVKDKSKiYNTNLIEFLEFKNMLELSRLVLKGALDREESR- 497
                        3.....777888888888777665.688887888888888888888887544443333134689999************************. PP

  apra_Neukirchen_a 584 pgyyeraDypelddenwkkfv 604
                         g ++r+D+p+ ++  + k++
     WP_152308293.1 498 -GAHYRSDFPNENE-AYAKHT 516
                        .8889******998.566655 PP

>> WP_152306765.1  L-aspartate oxidase [Sulfurimonas lithotrophica]
   #    score  bias  c-Evalue  i-Evalue hmmfrom  hmm to    alifrom  ali to    envfrom  env to     acc
 ---   ------ ----- --------- --------- ------- -------    ------- -------    ------- -------    ----
   1 !   77.7  10.9   2.8e-25   6.1e-23      54     599 ..       3     513 ..       1     538 [. 0.79

  Alignments for each domain:
  == domain 1  score: 77.7 bits;  conditional E-value: 2.8e-25
  apra_Neukirchen_a  54 tDiLiiGGGmagcgAAveakeakdlkvvlveKAaierSG.avAaGlsAinaYigenet..pedyvryvrkdlmgivReDLvldiarhvdevv 142
                         D++++GGG+ag +AA+eak+++  kv ++ K +i +S  ++A G   ina + +n+t  ++++++   k   g+  +  v  + ++  + +
     WP_152306765.1   3 YDVIVVGGGIAGLMAAIEAKTSS-NKVAVITKGNIFKSNsSLASG--GINAVLDKNNTheIKKHIDDTIKGGYGLSDKKSVSYMCNRAPNII 91 
                        59*****************9865.6999*******9996268887..6777777655433889***************************** PP

  apra_Neukirchen_a 143 kkleewGLpilkdenGk.........yvrrGkwqikInGesyKpivAeaakkalgvevlnrvfitdllvdednrvaGAvgfsvrenkfyvik 225
                        kkl ++G+ + kdenG+         + +r  +     G  +  ++ ++ak   gv+ + + f++++    +n++ G+v++   ++++ v+ 
     WP_152306765.1  92 KKLLSYGVEFDKDENGEiaqrsfgggVSKRTCYVGDKTGSAIMQVLIKQAKI-VGVDFVANNFVMNVTK-LKNKISGVVAIRRIDSSLMVYP 181
                        *****************76666666544444455555799999999999998.7888888888888888.55******************** PP

  apra_Neukirchen_a 226 akavivatGGAagiyrprsvgegrgraWYppfntGsgyamgiraGAemttmE.nrfvalRfKDtygPvgtiallvkakavnalgeeyeeelk 316
                        ak vi+a GG agiyr +s++            tG   a+++r G ++  mE ++f ++ +      +   a + + + vn+ ge++++el+
     WP_152306765.1 182 AKSVILAGGGYAGIYRGHSTNAQD--------YTGDMLAIALRSGLNLKDMEfVQFHPTGMAKSSYLISEAARGEGGYLVNSDGERFVNELE 265
                        ****************99986543........59******************55899**99999999*********************4333 PP

  apra_Neukirchen_a 317 keYgkakiptslRnyatleevkeGrgPiyldteealqdkeleeelwedfLdmaisqallwaeeniepekenvEiegtePyivGsHaacsGyW 408
                                ++ + + a+l++v++G+  +yld +++ ++++ e++l   + +        + + +i++++e +E+++   y +G+  +     
     WP_152306765.1 266 --------TRDIVARAILTQVNNGKK-VYLDLRHL-DKEHIETKLPSLY-KA------AYNQAGIDVTTELLEVTPVAHYSMGGIES----- 335
                        ........445667788899999998.9*******.3344444444443.33......4556789******************9888..... PP

  apra_Neukirchen_a 409 vdlynrmtTvkgLfaaGdva..GgsphkfvsG.slae....GriAakaavkyildekdekpeldeeeveelkeeiykpletleekkkettag 493
                         +    +t +kgLfa+G++a  G  +    +G sl e    G++A+k+a +y++ +k++   +d + v + ++ + k    + ++    t++
     WP_152306765.1 336 -K--MTKTDIKGLFACGECAvnGIHGANRLGGnSLLEgavfGELAGKKAKEYAK-HKEF-LPIDYNIVVKDQKVVDK---IFDRD----TSK 415
                        .3..599**********9654477777766664666622226788888888886.4455.55664444444444444...34433....233 PP

  apra_Neukirchen_a 494 evpnyitpeeleerlqkimdeYagGistnYetnekkLeialeklemLkedleklaA.....edlheLlrawElihRllvaeaviehllfRkE 580
                              + ++++  + ++m +  +Gi++ Y+    +L +a + ++ L++++ +l++     ++  eL+++ El++ l vae+vi   l R+E
     WP_152306765.1 416 ------NFNSMRISMGETMFKN-AGIHRDYN----SLIRAYDYIKYLRKEAGTLHCidkgrNNNVELISILELKNALEVAEVVILSALEREE 496
                        ......4567777777778765.68999995....89***************9987333336689*************************** PP

  apra_Neukirchen_a 581 tRwpgyyeraDypeldden 599
                        +R  g ++r D+ ++ ++n
     WP_152306765.1 497 SR--GAHSRDDFTKTLKAN 513
                        **..778888888766555 PP

>> WP_152307498.1  fumarate reductase flavoprotein subunit [Sulfurimonas lithotrophica]
   #    score  bias  c-Evalue  i-Evalue hmmfrom  hmm to    alifrom  ali to    envfrom  env to     acc
 ---   ------ ----- --------- --------- ------- -------    ------- -------    ------- -------    ----
   1 !   39.0   2.2   1.4e-13   3.1e-11      51     242 ..       3     225 ..       1     253 [. 0.84
   2 !   31.6   0.1   2.6e-11   5.5e-09     381     613 ..     355     577 ..     334     629 .. 0.73

  Alignments for each domain:
  == domain 1  score: 39.0 bits;  conditional E-value: 1.4e-13
  apra_Neukirchen_a  51 eletDiLiiGGGmagcgAAveake.akdlkvvlveKAaierSGavAaGlsA..inaYigenetpedyvryvrkdlmgivReDLvldiarhv. 138
                         + tD+LiiGGG ag   A+ +ke  +d+ v+ +   + ++S a   G++A   n  +ge+++ + + +       +   + +v  +  h  
     WP_152307498.1   3 VIYTDVLIIGGGLAGLRVATGVKErGHDAVVLSLVPPKRSHSAAAQGGMQAslANSKMGEGDNEDVHFEDT-IKGSDWGADQVVARMFTHCa 93 
                        578*********************66699999898999999999999**9955588999888433333322.23355566888888888862 PP

  apra_Neukirchen_a 139 devvkkleewGLpilkdenGk..............................yvrrGkwqikInGesyKpivAeaakkalgvevlnrvfitdl 200
                         +++++l +wG+p  + ++G+                               + r  +     G s+   + ++a++  +ve+ +r+ ++ l
     WP_152307498.1  94 PKAIRELAHWGVPWTRVKRGDrqsiinaqkvtitekdeahglitardfggtKKWRTCYTSDGTGHSMLYAMDNKAHE-DKVEIHERLEAMAL 184
                        699************9999999*************************987744444444555688888888888888.569*********** PP

  apra_Neukirchen_a 201 lvdednrvaGAvgfsvrenkfyvikakavivatGGAagiyrp 242
                        +  e++r++GAv+ ++ ++++  + +ka+ vatGG   iy  
     WP_152307498.1 185 IH-ENGRCYGAVARNLMSGELVAYVSKATTVATGGYGRIYEV 225
                        **.88**********************************975 PP

  == domain 2  score: 31.6 bits;  conditional E-value: 2.6e-11
  apra_Neukirchen_a 381 iepekenvEiegtePyivGsHaacsGyWvdlynrmtTvkgLfaaGdvaGgsphkf..vsG.slaeGriAakaavkyi...ldekdekpelde 466
                        i+p++e + + +t  y +G+  +      +   ++ T+kgL+ +G++a    h f   +G s+ e  +++  +++yi   ld+ d + ++++
     WP_152307498.1 355 IDPAEEWIPVRPTQHYSMGGIRT------KYTGESQTLKGLYSCGEAACWDMHGFnrLGGnSVSETVVSGMLVAEYIsdfLDTPDSDITIHT 440
                        66666666677777666666555......4457899************99999995523335555555555555666444466777889999 PP

  apra_Neukirchen_a 467 eeveelkeeiykpletleekkkettagevpnyitpeeleerlqkimdeYagGistnYetnekkLeialeklemLkedlekla.......Aed 551
                        ++v+e  ++ + +l++l++++     g       +  l+ r++kim e +g +      n k L+ a ++le+L  +++++        A+ 
     WP_152307498.1 441 KKVSEFLKQEQDKLDKLLSNH----GG-----EDAYVLRRRMEKIMMEKVGIFR-----NGKDLKEAVDELEELLIRSKNIDvfrsksrAA- 517
                        999998888888888888776....33.....2455689999999999998654.....67888888888888876666553111111133. PP

  apra_Neukirchen_a 552 lheLlrawElihRllvaeaviehllfRkEtRwpgyyeraDypelddenwkkfvnskydpetg 613
                           L++a+ +   + va +v      R+E+R  g ++r D+pe++de+w k + +++   ++
     WP_152307498.1 518 NPALVNAYRTQKMIRVALTVAMGAYLREESR--GAHSREDFPERNDEKWLKRTITSWPDPEQ 577
                        357****************************..99**************8766555543333 PP

>> WP_152307825.1  L-aspartate oxidase [Sulfurimonas lithotrophica]
   #    score  bias  c-Evalue  i-Evalue hmmfrom  hmm to    alifrom  ali to    envfrom  env to     acc
 ---   ------ ----- --------- --------- ------- -------    ------- -------    ------- -------    ----
   1 !   13.7   0.1   6.7e-06    0.0014      53      85 ..       2      32 ..       1      49 [. 0.86
   2 !    7.3   0.0   0.00057      0.12     195     241 ..     146     189 ..      98     198 .. 0.91
   3 !    5.9   0.0    0.0015      0.32     410     471 ..     337     417 ..     298     453 .. 0.68

  Alignments for each domain:
  == domain 1  score: 13.7 bits;  conditional E-value: 6.7e-06
  apra_Neukirchen_a 53 etDiLiiGGGmagcgAAveakeakdlkvvlveK 85
                       + D++iiG+G+ag +AAv++ ++k  kv++++K
     WP_152307825.1  2 RYDVIIIGAGVAGLYAAVNLPKNK--KVLIINK 32
                       57*****************99866..7888887 PP

  == domain 2  score: 7.3 bits;  conditional E-value: 0.00057
  apra_Neukirchen_a 195 vfitdllvdednrvaGAvgfsvrenkfyvikakavivatGGAagiyr 241
                          ++dll+ +d+++ G++ ++ re  +  i ak vi+a GG   ++ 
     WP_152307825.1 146 TRVVDLLI-KDGKCHGVTVLEHRE--LRNIYAKNVIIASGGIGSLFE 189
                        568999**.99******9998876..66799**********999986 PP

  == domain 3  score: 5.9 bits;  conditional E-value: 0.0015
  apra_Neukirchen_a 410 dlynrmtTvkgLfaaGdvaGgs...phkfvsGslaeGriAakaavkyi................ldekdekpeldeeevee 471
                        dl     ++++L+a G+va      +++  s sl eG + ak+av+ i                ++++ ++ + d+e+ ++
     WP_152307825.1 337 DLNGAVPSIENLYAIGEVASVKvhgANRLASNSLLEGLVFAKKAVENIllnfrsfkddeffefeVQNDIMSLKEDKEKKNK 417
                        5544556899********9976233569********************777766643333332211111222222222222 PP

>> WP_188108648.1  thioredoxin-disulfide reductase [Sulfurimonas lithotrophica]
   #    score  bias  c-Evalue  i-Evalue hmmfrom  hmm to    alifrom  ali to    envfrom  env to     acc
 ---   ------ ----- --------- --------- ------- -------    ------- -------    ------- -------    ----
   1 !    4.7   0.1    0.0035      0.75      55      85 ..       3      33 ..       1      36 [. 0.90
   2 ?   -0.2   0.0       0.1        22      54      83 ..     144     172 ..     118     181 .. 0.79
   3 !   13.6   0.1     7e-06    0.0015     409     456 ..     264     309 ..     252     312 .] 0.89

  Alignments for each domain:
  == domain 1  score: 4.7 bits;  conditional E-value: 0.0035
  apra_Neukirchen_a 55 DiLiiGGGmagcgAAveakeakdlkvvlveK 85
                       D  iiGGG ag  A +   +    +vv+ eK
     WP_188108648.1  3 DCAIIGGGPAGLTAGLYTTRGGLENVVMYEK 33
                       899*************999999889999999 PP

  == domain 2  score: -0.2 bits;  conditional E-value: 0.1
  apra_Neukirchen_a  54 tDiLiiGGGmagcgAAveake.akdlkvvlv 83 
                         D+++iGGG  +   A+ +++  +  kv lv
     WP_188108648.1 144 KDVVVIGGGDTALEEALYLAKiCN--KVYLV 172
                        69*******999888887777443..45555 PP

  == domain 3  score: 13.6 bits;  conditional E-value: 7e-06
  apra_Neukirchen_a 409 vdlynrmtTvkgLfaaGdvaGgsphkfvsGslaeGriAakaavkyild 456
                        vd+ + +t+ +gL+aaGd+  ++p++ vs +  +G +Aa +a++y+ +
     WP_188108648.1 264 VDI-SMKTSCEGLWAAGDMRIAAPKQVVS-AAGDGAVAALQAISYVDE 309
                        466.889******************9999.678************965 PP

>> WP_152307386.1  NAD(P)/FAD-dependent oxidoreductase [Sulfurimonas lithotrophica]
   #    score  bias  c-Evalue  i-Evalue hmmfrom  hmm to    alifrom  ali to    envfrom  env to     acc
 ---   ------ ----- --------- --------- ------- -------    ------- -------    ------- -------    ----
   1 !   17.5   0.2   4.8e-07    0.0001      49      85 ..       3      38 ..       1      43 [. 0.88

  Alignments for each domain:
  == domain 1  score: 17.5 bits;  conditional E-value: 4.8e-07
  apra_Neukirchen_a 49 vveletDiLiiGGGmagcgAAveakeakdlkvvlveK 85
                       +++++ D+++iG+G+ag +AA++a++ ++ kv+l+eK
     WP_152307386.1  3 NKNIRYDVIVIGAGAAGMIAAITAAK-DGKKVLLLEK 38
                       567899*****************997.4579999998 PP

>> WP_152308226.1  FAD-dependent oxidoreductase [Sulfurimonas lithotrophica]
   #    score  bias  c-Evalue  i-Evalue hmmfrom  hmm to    alifrom  ali to    envfrom  env to     acc
 ---   ------ ----- --------- --------- ------- -------    ------- -------    ------- -------    ----
   1 !   15.8   2.0   1.5e-06   0.00032      53      97 ..       2      45 ..       1      51 [. 0.83

  Alignments for each domain:
  == domain 1  score: 15.8 bits;  conditional E-value: 1.5e-06
  apra_Neukirchen_a 53 etDiLiiGGGmagcgAAveakeakdlkvvlveKAaierSGavAaG 97
                       + D+LiiG+G+ag  +A+++k+a   +v +v+K  i +  + AaG
     WP_152308226.1  2 TYDFLIIGAGAAGANCAYTLKQAG-KSVAVVDKEGIAKGASGAAG 45
                       57******************9864.79999***999985544544 PP

>> WP_152306323.1  hydrogenase small subunit [Sulfurimonas lithotrophica]
   #    score  bias  c-Evalue  i-Evalue hmmfrom  hmm to    alifrom  ali to    envfrom  env to     acc
 ---   ------ ----- --------- --------- ------- -------    ------- -------    ------- -------    ----
   1 ?    8.4   0.0   0.00027     0.058      56      83 ..       3      31 ..       1      35 [. 0.86
   2 ?   -0.3   0.0      0.12        25     413     465 ..     252     304 ..     224     338 .. 0.85

  Alignments for each domain:
  == domain 1  score: 8.4 bits;  conditional E-value: 0.00027
  apra_Neukirchen_a 56 iLiiGGGmagcgAAveakeak.dlkvvlv 83
                       +LiiGGG+a+ + A ++k+++ +++++++
     WP_152306323.1  3 VLIIGGGIAAVYIANNLKKQDsSVDITIL 31
                       8******************6658888875 PP

  == domain 2  score: -0.3 bits;  conditional E-value: 0.12
  apra_Neukirchen_a 413 nrmtTvkgLfaaGdvaGgsphkfvsGslaeGriAakaavkyildekdekpeld 465
                        + m T + ++a G++a      f+ G + e    a aa++ il+++ ++ eld
     WP_152306323.1 252 RYMQTEDDIYAVGECAEVEELGFIAGHVKECTAQADAAISHILQNDVKEFELD 304
                        46899999**********************************87765555555 PP

>> WP_152308204.1  tRNA uridine-5-carboxymethylaminomethyl(34) synthesis enzyme MnmG [Sulfurimonas lithotrophica]
   #    score  bias  c-Evalue  i-Evalue hmmfrom  hmm to    alifrom  ali to    envfrom  env to     acc
 ---   ------ ----- --------- --------- ------- -------    ------- -------    ------- -------    ----
   1 ?    9.6   0.2   0.00012     0.025      53      82 ..       2      31 ..       1      37 [. 0.86
   2 ?   -2.9   0.1      0.73   1.6e+02     417     433 ..     360     376 ..     356     410 .. 0.76

  Alignments for each domain:
  == domain 1  score: 9.6 bits;  conditional E-value: 0.00012
  apra_Neukirchen_a 53 etDiLiiGGGmagcgAAveakeakdlkvvl 82
                       + D++++GGG ag  AA+  ++  +  v++
     WP_152308204.1  2 NYDVIVVGGGHAGVEAALSSARMGNKTVLI 31
                       68*****************99977777766 PP

  == domain 2  score: -2.9 bits;  conditional E-value: 0.73
  apra_Neukirchen_a 417 TvkgLfaaGdvaGgsph 433
                         +kgL+ aG + G ++ 
     WP_152308204.1 360 KIKGLYLAGQINGTTGY 376
                        589*******9999875 PP

>> WP_152307125.1  NAD(P)/FAD-dependent oxidoreductase [Sulfurimonas lithotrophica]
   #    score  bias  c-Evalue  i-Evalue hmmfrom  hmm to    alifrom  ali to    envfrom  env to     acc
 ---   ------ ----- --------- --------- ------- -------    ------- -------    ------- -------    ----
   1 ?    8.9   3.0   0.00019      0.04      54      97 ..       2      44 ..       1      47 [. 0.92

  Alignments for each domain:
  == domain 1  score: 8.9 bits;  conditional E-value: 0.00019
  apra_Neukirchen_a 54 tDiLiiGGGmagcgAAveakeakdlkvvlveKAaierSGavAaG 97
                        Di i+G+G+ g   A+e  +a   +vv+ + +ai   G+ AaG
     WP_152307125.1  2 YDIAIVGAGINGSSVAYEFVQAG-KNVVIFDESAIAAGGSGAAG 44
                       59*****************9864.79**************9999 PP


Internal pipeline statistics summary:
-------------------------------------
Query model(s):                            1  (670 nodes)
Target sequences:                       2350  (747736 residues searched)
Passed MSV filter:                       126  (0.053617); expected 47.0 (0.02)
Passed bias filter:                       73  (0.0310638); expected 47.0 (0.02)
Passed Vit filter:                        18  (0.00765957); expected 2.4 (0.001)
Passed Fwd filter:                        11  (0.00468085); expected 0.0 (1e-05)
Initial search space (Z):               2350  [actual number of targets]
Domain search space  (domZ):              11  [number of targets reported over threshold]
# CPU time: 0.07u 0.00s 00:00:00.07 Elapsed: 00:00:00.04
# Mc/sec: 11723.59
//
[ok]
