# Supplementary material for: Sulfur disproportionation occurs globally across anoxic habitats and has multiple mechanisms of independent evolutionary origin
Source: ISME J. 2026 Mar 2;20(1):wrag042. doi: 10.1093/ismejo/wrag042 (PMC12998232; doi:10.1093/ismejo/wrag042)
Supplement: Sup_File_1_HMM_wrag042 [file sup_file_1_hmm_wrag042.zip › SupFile1_HMM/SupFile1c_results/apra_Neukirchen_a-hmm-080_Sulfurimonas_paralvinellae_GO25_GCF_014905135.txt]

# hmmsearch :: search profile(s) against a sequence database
# HMMER 3.4 (Aug 2023); http://hmmer.org/
# Copyright (C) 2023 Howard Hughes Medical Institute.
# Freely distributed under the BSD open source license.
# - - - - - - - - - - - - - - - - - - - - - - - - - - - - - - - - - - - -
# query HMM file:                  /Users/lukas/OneDrive/2023_Sulfur/20250723_HMM/profiles_all/apra_Neukirchen_a.hmm
# target sequence database:        /Users/lukas/OneDrive/2023_Sulfur/20250626_HMM/db_new/080_Sulfurimonas_paralvinellae_GO25_GCF_014905135.fas
# - - - - - - - - - - - - - - - - - - - - - - - - - - - - - - - - - - - -

Query:       apra_Neukirchen_a  [M=670]
Scores for complete sequences (score includes all domains):
   --- full sequence ---   --- best 1 domain ---    -#dom-
    E-value  score  bias    E-value  score  bias    exp  N  Sequence       Description
    ------- ------ -----    ------- ------ -----   ---- --  --------       -----------
    4.9e-34  114.2   3.0    8.8e-34  113.3   3.0    1.4  1  WP_193111842.1  succinate dehydrogenase flavoprotein subunit 
    6.9e-25   84.0   7.1      3e-24   81.9   7.1    1.9  1  WP_193110973.1  FAD-dependent oxidoreductase [Sulfurimonas pa
    5.8e-10   34.7   0.1    9.8e-07   24.0   0.1    2.5  2  WP_193110596.1  L-aspartate oxidase [Sulfurimonas paralvinell
      6e-05   18.1   0.5     0.0037   12.2   0.0    2.2  2  WP_193112066.1  thioredoxin-disulfide reductase [Sulfurimonas
    0.00034   15.6   0.0    0.00058   14.8   0.0    1.3  1  WP_193109799.1  L-2-hydroxyglutarate oxidase [Sulfurimonas pa
     0.0026   12.7   1.9     0.0043   11.9   1.9    1.3  1  WP_193111809.1  NAD(P)/FAD-dependent oxidoreductase [Sulfurim
     0.0033   12.3   0.6     0.0091   10.9   0.2    1.8  2  WP_193109966.1  NAD(P)/FAD-dependent oxidoreductase [Sulfurim
     0.0064   11.4   0.2       0.98    4.1   0.0    2.9  3  WP_193111083.1  NAD(P)-binding domain-containing protein [Sul
  ------ inclusion threshold ------
      0.012   10.5   0.3      0.057    8.2   0.2    2.0  2  WP_193110727.1  tRNA uridine-5-carboxymethylaminomethyl(34) s


Domain annotation for each sequence (and alignments):
>> WP_193111842.1  succinate dehydrogenase flavoprotein subunit [Sulfurimonas paralvinellae]
   #    score  bias  c-Evalue  i-Evalue hmmfrom  hmm to    alifrom  ali to    envfrom  env to     acc
 ---   ------ ----- --------- --------- ------- -------    ------- -------    ------- -------    ----
   1 !  113.3   3.0   3.8e-36   8.8e-34      53     622 ..       7     558 ..       1     569 [. 0.82

  Alignments for each domain:
  == domain 1  score: 113.3 bits;  conditional E-value: 3.8e-36
  apra_Neukirchen_a  53 etDiLiiGGGmagcgAAveakeakdlkvvlveKAai..erSGavAaGlsAinaYigenetpedyvryvrkdlmgivReDLvldiarhvdevv 142
                        + D +++G+G agc AA e+++a   kv ++ K +   ++SGa   G++A  a+  e++ +e +     k  + ++ +D v  + ++  e++
     WP_193111842.1   7 TYDAIVVGAGLAGCAAARELQTAG-KKVAVITKLHPlrSHSGAAQGGVNA--AFSDEDS-IELHEFDTVKGSDYLADQDAVEFMCKNAPETI 94 
                        679*****************9854.5677777776511568999999999..7777777.777766666778899***************** PP

  apra_Neukirchen_a 143 kkleewGLpilkdenGk.........yvrrGkwqikInGesyKpivAeaakkalgvevlnrvfitdllvdednrvaGAvgfsvrenkfyvik 225
                        +  e++G  + +  +Gk            r  +     G  +   + e+a + +gv+  ++ ++ d+++ +d++v G+v+f++r+ ++ +++
     WP_193111842.1  95 RWAERMGAAFSRTPDGKiaqrpfggqSSPRACYAKDRTGLTLLQTIYEQADR-AGVKFWDEWYAADIIY-KDGKVSGVVAFNIRDMQMAIFN 184
                        *****************88888887766666677777899999999999999.88**************.99******************** PP

  apra_Neukirchen_a 226 akavivatGGAagiyrprsvgegrgraWYppfntGsgyamgiraGAemttmE.nrfvalRfKDtygPvgtiallvkakavnalgeeyeeelk 316
                        ak v+ atGG a  y+ +s+ +          ntG g ++++r G  +  mE ++f +  +      +   a + + +  n++ge+++   +
     WP_193111842.1 185 AKSVMFATGGYARCYKINSNAH---------ANTGDGLSIVARHGIPLEDMEfVQFHPSGLSGNGVLISEAARGEGGRLYNSKGERFM---E 264
                        ******************9955.........49*******************4478888887777789999*****************...7 PP

  apra_Neukirchen_a 317 keY..gkak.iptslRnyatleevkeGrgPiyldteealqdkeleeelwedfLdmaisqallwaeeniepekenvEiegtePyivGsHaacs 405
                        k Y  +  +  ++ +   a+l+e++eGrg    +    l+ ++l ++l+ + L +  + a++++  + +  ke++ i +t  y +G+     
     WP_193111842.1 265 K-YapNALElASRDVVSRAILNEIREGRGVGPRKDAVYLDVTHLGKDLIMERLPELRELAITFL--GLDMIKEPILISATAHYSMGGIPVNI 353
                        7.754222235666777899********97777777777779999**********999999998..577899**************987654 PP

  apra_Neukirchen_a 406 GyWvdlynrmtTvkgLfaaGdvaGgsph...kfvsGslaeGriAakaavkyildekdekpeldeeeveelkeeiykpletleekkkettage 494
                           v + n+   ++g +aaG+++  s h   +    s+ e+ + ++ + k ++ e d+  el+  ++ee ++++ k ++ +++++    ++ 
     WP_193111842.1 354 AGNVRK-NNDELIEGFYAAGECSCVSVHganRLGANSVLEALLFGRYVGKTMVAEVDN-IELR-PATEEDAQTTLKEIDFILNNN---GDE- 438
                        445787.999**********98877644222556666666555555555555433322.4555.334455555555566677775...344. PP

  apra_Neukirchen_a 495 vpnyitpeeleerlqkimdeYagGistnYetnekkLeialeklemLkedleklaAed.....lheLlrawElihRllvaeaviehllfRkEt 581
                             ++ +++e+lq+ m   ag + t     e++++ a + +++L+e++++++ +d       eL++a El h l+ +  ++e  l RkE+
     WP_193111842.1 439 -----RVTQIREELQQAMTANAGAFRT-----EETIKDAIKTVKELRERFKNIRIKDkskvfNTELQEAIELGHMLDYSLFIVESALPRKES 520
                        .....679**************98765.....6889********************944433469*************************** PP

  apra_Neukirchen_a 582 RwpgyyeraDypelddenwkkfvnskydpetgeieiikrpl 622
                        R  g ++r D++e+dd+nw k++   y+ e+g+i++   ++
     WP_193111842.1 521 R--GAHYREDFQERDDKNWLKHTMA-YMDENGDIKLDYMDV 558
                        *..8889******************.666****99988877 PP

>> WP_193110973.1  FAD-dependent oxidoreductase [Sulfurimonas paralvinellae]
   #    score  bias  c-Evalue  i-Evalue hmmfrom  hmm to    alifrom  ali to    envfrom  env to     acc
 ---   ------ ----- --------- --------- ------- -------    ------- -------    ------- -------    ----
   1 !   81.9   7.1   1.3e-26     3e-24      53     581 ..       2     493 ..       1     501 [. 0.83

  Alignments for each domain:
  == domain 1  score: 81.9 bits;  conditional E-value: 1.3e-26
  apra_Neukirchen_a  53 etDiLiiGGGmagcgAAveakeakdlkvvlveKAaierS.GavAaGlsAinaYig..enetpedyvryvrkdlmgivReDLvldiarhvdev 141
                        +tD+LiiG+G ag  AA+ ak+a +++vv++ K    rS  ++A+G   ina +g    +++ed+++   k ++g++ e+ v  +  +   +
     WP_193110973.1   2 KTDVLIIGAGGAGLTAAIAAKKA-GVDVVVLTKEYPTRSqTCMAQG--GINAALGnvAADSIEDHIQNTLKSAHGLASEEAVRYMCSEAPAT 90 
                        89****************99876.5999999999999995699*98..6777777664555******************************* PP

  apra_Neukirchen_a 142 vkkleewGLpilkdenGk.........yvrrGkwqikInGesyKpivAeaakkalgvevlnrvfitdllvdednrvaGAvgfsvrenkfyvi 224
                        ++ l+++G+ + + ++ k            r  +     G ++   + e+a k ++ve+ n+   +++l+de++  +GAv +++r+++   +
     WP_193110973.1  91 IAWLDSIGVCFSRTADAKitqrklggaSAPRACYAQDYTGLKILHTLYEEALK-HDVEMKNEKLLLEILTDENGVACGAVVMDIRSGSKESY 181
                        ************99999988999988888888888999999999999999999.669**************99999**************** PP

  apra_Neukirchen_a 225 kakavivatGGAagiyrprsvgegrgraWYppfntGsgyamgiraGAemttmE.nrfvalRfKDtygPvgtiallvkakavnalgeeyeeel 315
                         ak vi+atGG + iy  +s++        ++ +tG g a+++raGA++  mE ++f ++ +K+    +   a + + +  n++ge+++   
     WP_193110973.1 182 FAKSVILATGGYSRIYDKNSTN--------SVKSTGDGIAVAARAGAKLLDMEfVQFHPTGLKNSSILISESARGEGGYLLNSKGERFT--- 262
                        *****************99996........5669*******************559*********************************... PP

  apra_Neukirchen_a 316 kkeYgkakiptslRnyatleevkeGrgPiyldteealqdkeleeelwedfLdmaisqallwae..eniepekenvEiegtePyivGsHaacs 405
                        ++     + p+ +   a+  e+++G+  i+ld +++           e+f+d+   q  ++a+  en++p  + + i++   y +G      
     WP_193110973.1 263 NE----LA-PRDEVSRAIYAEMNKGED-IFLDIRHL----------GEAFIDEGLPQERKLAKlyENVDPVYDLIPIKPVAHYTMG------ 332
                        44....23.7777788999******97.9***9999..........7999999999998887644899999999999988777666...... PP

  apra_Neukirchen_a 406 GyWvdlynrmtTvkgLfaaGdvaGgsphkfvsGslaeGriAakaavkyildekdekpeldeeeveelkeeiykpletleekkkettagevpn 497
                        G+ vd+ n +++++gL+a+G++    ++  v G+    r+ +++ ++ ++  +++      e++++ ++ei ++     + k+   a+e+++
     WP_193110973.1 333 GIEVDN-NSQSSIEGLYACGEC----SNHRVHGAN---RLGGNSLLEIVVFGREA-----GENAAKRAQEIASHA--TASAKDDFLAQEFTQ 409
                        5667**.***********9984....566677875...77788888888644333.....233444444444432..222233344444566 PP

  apra_Neukirchen_a 498 yitpeeleerlqkimdeYagGistnYetnekk..LeialeklemLkedleklaAedlheLlrawElihRllvaeaviehllfRkEt 581
                         +    l+e+l ++    +g + +  e++e+   ++ ++++l+++ ++ ++l+     +L++  E ++ l+++eavi   l+RkE+
     WP_193110973.1 410 ELDFYTLREELGNLLYAKVGIVRRESELQEALgfVKECQQNLTKMGTQESSLRY--NTNLIEFLEFRNMLDASEAVITGALARKES 493
                        689999999*****9999998887666666543356666666666655555544..579**************************8 PP

>> WP_193110596.1  L-aspartate oxidase [Sulfurimonas paralvinellae]
   #    score  bias  c-Evalue  i-Evalue hmmfrom  hmm to    alifrom  ali to    envfrom  env to     acc
 ---   ------ ----- --------- --------- ------- -------    ------- -------    ------- -------    ----
   1 !   24.0   0.1   4.3e-09   9.8e-07      53     241 ..       3     190 ..       1     197 [. 0.89
   2 !    7.9   0.0   0.00031     0.072     401     478 ..     329     408 ..     321     441 .. 0.73

  Alignments for each domain:
  == domain 1  score: 24.0 bits;  conditional E-value: 4.3e-09
  apra_Neukirchen_a  53 etDiLiiGGGmagcgAAveakeakdlkvvlveKAaierSGa.vAaGlsAinaYigenetpedyvryvrkdlmgivReDLvldiarhvdevvk 143
                        + D++i+G+G+ag +AA+++  +k  kv+l++K ++ +     A+G  A+     ++  +  +++   +  +g++ ++ v  +++h  e+++
     WP_193110596.1   3 QYDVIIVGAGVAGLYAAMKLPPEK--KVLLINKRQTFKCNTfYAQGGVALAK---DKADIPLHIKDTLAAGDGLCDKEAVELLSEHSREAID 89 
                        68****************998765..99***999887765427***999864...4555888999999999********************* PP

  apra_Neukirchen_a 144 kleewGLpilkdenGk......yvrrGkwqikInGesyKpivAeaakkalgvevlnrvfitdllvdednrvaGAvgfsvrenkfyvikakav 229
                        +l   G  + kd++G+        ++ ++ ++  G+     + +   ++++  +l    ++dll+ ed++++G++ ++ r  + y + ak v
     WP_193110596.1  90 DLIMNGFEFDKDDEGNllytkeAAHSCERILHAGGDATGRYLHHFLLSHNSHAMLSDARVVDLLI-EDGECYGVTVLDHR--QSYNLYAKDV 178
                        ****************998888888899999999***********9999999*************.88******998877..57******** PP

  apra_Neukirchen_a 230 ivatGGAagiyr 241
                        i+a GG   +y 
     WP_193110596.1 179 IIASGGVGSLYE 190
                        *********996 PP

  == domain 2  score: 7.9 bits;  conditional E-value: 0.00031
  apra_Neukirchen_a 401 HaacsGyWvdlynrmtTvkgLfaaGdvaGgs...phkfvsGslaeGriAakaavkyildekdekpeldeeeveelkeeiyk 478
                        H a  G+ +dl  r   vk L+a G+va      +++  s sl eG + ak av+ il++ +e+++++e  v+e + +++ 
     WP_193110596.1 329 HYAIGGIRTDLHARVPNVKHLYAIGEVASTRvhgANRLASNSLLEGLVFAKVAVDDILHT-AEEKKFREFPVDEAVMSYKD 408
                        6667888889999999************986333569********************755.34456665666665555544 PP

>> WP_193112066.1  thioredoxin-disulfide reductase [Sulfurimonas paralvinellae]
   #    score  bias  c-Evalue  i-Evalue hmmfrom  hmm to    alifrom  ali to    envfrom  env to     acc
 ---   ------ ----- --------- --------- ------- -------    ------- -------    ------- -------    ----
   1 !    4.1   0.1    0.0044         1      55      85 ..       3      33 ..       1      37 [. 0.91
   2 !   12.2   0.0   1.6e-05    0.0037     409     455 ..     264     308 ..     255     312 .] 0.88

  Alignments for each domain:
  == domain 1  score: 4.1 bits;  conditional E-value: 0.0044
  apra_Neukirchen_a 55 DiLiiGGGmagcgAAveakeakdlkvvlveK 85
                       D  i+GGG ag  A +   +    +v++ eK
     WP_193112066.1  3 DCAIVGGGPAGLTAGLYTTRGGLENVTMFEK 33
                       899*************999999889999999 PP

  == domain 2  score: 12.2 bits;  conditional E-value: 1.6e-05
  apra_Neukirchen_a 409 vdlynrmtTvkgLfaaGdvaGgsphkfvsGslaeGriAakaavkyil 455
                        vdl + +t+v+gLfaaGd+   +p++ vs +  +G +A+ aa++y+ 
     WP_193112066.1 264 VDL-SMKTSVPGLFAAGDMRIEAPKQVVS-AAGDGAVAGIAAISYVD 308
                        466.889*****************99998.67899999999999985 PP

>> WP_193109799.1  L-2-hydroxyglutarate oxidase [Sulfurimonas paralvinellae]
   #    score  bias  c-Evalue  i-Evalue hmmfrom  hmm to    alifrom  ali to    envfrom  env to     acc
 ---   ------ ----- --------- --------- ------- -------    ------- -------    ------- -------    ----
   1 !   14.8   0.0   2.5e-06   0.00058      53      85 ..       2      35 ..       1      57 [. 0.84

  Alignments for each domain:
  == domain 1  score: 14.8 bits;  conditional E-value: 2.5e-06
  apra_Neukirchen_a 53 etDiLiiGGGmagcgAAveake.akdlkvvlveK 85
                       + D Li+G G+ g   A+e+k+ +++lk+ ++eK
     WP_193109799.1  2 QYDYLIVGSGIIGMTIAYELKQqNQNLKIAICEK 35
                       679*******************555********9 PP

>> WP_193111809.1  NAD(P)/FAD-dependent oxidoreductase [Sulfurimonas paralvinellae]
   #    score  bias  c-Evalue  i-Evalue hmmfrom  hmm to    alifrom  ali to    envfrom  env to     acc
 ---   ------ ----- --------- --------- ------- -------    ------- -------    ------- -------    ----
   1 !   11.9   1.9   1.9e-05    0.0043      55      97 ..       3      44 ..       1      48 [. 0.91

  Alignments for each domain:
  == domain 1  score: 11.9 bits;  conditional E-value: 1.9e-05
  apra_Neukirchen_a 55 DiLiiGGGmagcgAAveakeakdlkvvlveKAaierSGavAaG 97
                       D+ +iG+G+ gc  A+e  ++ + +v++ +K  +   G+ AaG
     WP_193111809.1  3 DVAVIGAGINGCSVAYEFTQT-GKNVIVFDKEGVASGGSGAAG 44
                       9*****************974.579*********999999998 PP

>> WP_193109966.1  NAD(P)/FAD-dependent oxidoreductase [Sulfurimonas paralvinellae]
   #    score  bias  c-Evalue  i-Evalue hmmfrom  hmm to    alifrom  ali to    envfrom  env to     acc
 ---   ------ ----- --------- --------- ------- -------    ------- -------    ------- -------    ----
   1 !   10.9   0.2   3.9e-05    0.0091      52      85 ..       5      37 ..       1      43 [. 0.85
   2 ?   -1.3   0.0      0.19        45     245     287 ..     162     205 ..     153     207 .. 0.74

  Alignments for each domain:
  == domain 1  score: 10.9 bits;  conditional E-value: 3.9e-05
  apra_Neukirchen_a 52 letDiLiiGGGmagcgAAveakeakdlkvvlveK 85
                        + D+++iG G+ag +A++ a+++ + kv+l+eK
     WP_193109966.1  5 KQYDLIVIGSGAAGIIASIVASRK-GQKVLLLEK 37
                       478****************99875.579999999 PP

  == domain 2  score: -1.3 bits;  conditional E-value: 0.19
  apra_Neukirchen_a 245 vgegrgraWYppf.ntGsgyamgiraGAemttmEnrfvalRfKD 287
                        v  ++g + Yp+    G gy ++ + G ++t +   +++l++K+
     WP_193109966.1 162 VIVATGGMGYPVLgAEGDGYNLASELGHKVTELSPAMMPLKTKE 205
                        44566777788762458999999999999999999998888886 PP

>> WP_193111083.1  NAD(P)-binding domain-containing protein [Sulfurimonas paralvinellae]
   #    score  bias  c-Evalue  i-Evalue hmmfrom  hmm to    alifrom  ali to    envfrom  env to     acc
 ---   ------ ----- --------- --------- ------- -------    ------- -------    ------- -------    ----
   1 !    4.1   0.0    0.0042      0.98      55      87 ..       6      38 ..       2      43 .. 0.87
   2 ?    2.3   0.0     0.015       3.6      53      80 ..     159     186 ..     104     190 .. 0.73
   3 ?    1.2   0.0     0.033       7.6     413     428 ..     277     292 ..     249     300 .. 0.82

  Alignments for each domain:
  == domain 1  score: 4.1 bits;  conditional E-value: 0.0042
  apra_Neukirchen_a 55 DiLiiGGGmagcgAAveakeakdlkvvlveKAa 87
                       ++ i+G+G ag  +Ave   +   ++vl+eK +
     WP_193111083.1  6 ELAIVGAGPAGIATAVESYLQGIRDIVLLEKDE 38
                       678**************9989999999999965 PP

  == domain 2  score: 2.3 bits;  conditional E-value: 0.015
  apra_Neukirchen_a  53 etDiLiiGGGmagcgAAveakeakdlkv 80 
                           iL++GGG ++   Av ++ ++d+ +
     WP_193111083.1 159 GEKILVVGGGDSAVEYAVDLSANNDVAI 186
                        4479**************9999888776 PP

  == domain 3  score: 1.2 bits;  conditional E-value: 0.033
  apra_Neukirchen_a 413 nrmtTvkgLfaaGdva 428
                        + +t ++gLf aGd+ 
     WP_193111083.1 277 HYETNIPGLFVAGDIT 292
                        7799**********85 PP

>> WP_193110727.1  tRNA uridine-5-carboxymethylaminomethyl(34) synthesis enzyme MnmG [Sulfurimonas paralvinellae]
   #    score  bias  c-Evalue  i-Evalue hmmfrom  hmm to    alifrom  ali to    envfrom  env to     acc
 ---   ------ ----- --------- --------- ------- -------    ------- -------    ------- -------    ----
   1 ?    8.2   0.2   0.00025     0.057      53      77 ..       2      28 ..       1      38 [. 0.78
   2 ?   -0.6   0.0      0.11        26     417     456 ..     361     397 ..     355     448 .. 0.78

  Alignments for each domain:
  == domain 1  score: 8.2 bits;  conditional E-value: 0.00025
  apra_Neukirchen_a 53 etDiLiiGGGmagcgAAveake.ak.d 77
                       + D++++GGG ag  AA+  ++  + +
     WP_193110727.1  2 NYDVIVVGGGHAGIEAALASARmGNkT 28
                       68****************998843323 PP

  == domain 2  score: -0.6 bits;  conditional E-value: 0.11
  apra_Neukirchen_a 417 TvkgLfaaGdvaGgsphkfvsGslaeGriAakaavkyild 456
                         +kgL++aG + G ++      + a+G +A+ +a   ++d
     WP_193110727.1 361 KIKGLYCAGQINGTTGYE---EAAAQGIMAGINASLSLQD 397
                        599**********99864...4666777776666665555 PP


Internal pipeline statistics summary:
-------------------------------------
Query model(s):                            1  (670 nodes)
Target sequences:                       2079  (650404 residues searched)
Passed MSV filter:                       107  (0.0514671); expected 41.6 (0.02)
Passed bias filter:                       61  (0.029341); expected 41.6 (0.02)
Passed Vit filter:                        16  (0.00769601); expected 2.1 (0.001)
Passed Fwd filter:                         9  (0.004329); expected 0.0 (1e-05)
Initial search space (Z):               2079  [actual number of targets]
Domain search space  (domZ):               9  [number of targets reported over threshold]
# CPU time: 0.05u 0.00s 00:00:00.05 Elapsed: 00:00:00.03
# Mc/sec: 14375.62
//
[ok]
