# Supplementary material for: Sulfur disproportionation occurs globally across anoxic habitats and has multiple mechanisms of independent evolutionary origin
Source: ISME J. 2026 Mar 2;20(1):wrag042. doi: 10.1093/ismejo/wrag042 (PMC12998232; doi:10.1093/ismejo/wrag042)
Supplement: Sup_File_1_HMM_wrag042 [file sup_file_1_hmm_wrag042.zip › SupFile1_HMM/SupFile1c_results/apra_Neukirchen_a-hmm-081_Sulfurimonas_xiamenensis_1-1N_GCF_009258045.txt]

# hmmsearch :: search profile(s) against a sequence database
# HMMER 3.4 (Aug 2023); http://hmmer.org/
# Copyright (C) 2023 Howard Hughes Medical Institute.
# Freely distributed under the BSD open source license.
# - - - - - - - - - - - - - - - - - - - - - - - - - - - - - - - - - - - -
# query HMM file:                  /Users/lukas/OneDrive/2023_Sulfur/20250723_HMM/profiles_all/apra_Neukirchen_a.hmm
# target sequence database:        /Users/lukas/OneDrive/2023_Sulfur/20250626_HMM/db_new/081_Sulfurimonas_xiamenensis_1-1N_GCF_009258045.fas
# - - - - - - - - - - - - - - - - - - - - - - - - - - - - - - - - - - - -

Query:       apra_Neukirchen_a  [M=670]
Scores for complete sequences (score includes all domains):
   --- full sequence ---   --- best 1 domain ---    -#dom-
    E-value  score  bias    E-value  score  bias    exp  N  Sequence       Description
    ------- ------ -----    ------- ------ -----   ---- --  --------       -----------
      1e-32  109.7   2.3    2.1e-32  108.7   2.3    1.4  1  WP_152299440.1  succinate dehydrogenase flavoprotein subunit 
    1.1e-26   89.7   5.5    7.1e-26   87.1   5.5    2.0  1  WP_152298486.1  FAD-dependent oxidoreductase [Sulfurimonas xi
    8.5e-08   27.3   1.5    6.8e-05   17.7   0.6    2.6  2  WP_152298769.1  L-aspartate oxidase [Sulfurimonas xiamenensis
    2.2e-06   22.7   1.2    0.00043   15.1   0.0    2.2  2  WP_152300034.1  MULTISPECIES: thioredoxin-disulfide reductase
    3.5e-06   22.0   0.8      0.015   10.0   0.0    3.1  3  WP_152299423.1  FAD-dependent oxidoreductase [Sulfurimonas xi
    1.8e-05   19.6   0.1    0.00072   14.4   0.1    2.2  2  WP_152299481.1  NAD(P)/FAD-dependent oxidoreductase [Sulfurim
    4.3e-05   18.4   4.8      0.019    9.7   0.1    3.0  3  WP_152299404.1  dihydrolipoyl dehydrogenase [Sulfurimonas xia
     0.0024   12.6   0.2        1.2    3.8   0.0    3.1  3  WP_152298588.1  MULTISPECIES: NAD(P)-binding domain-containin
     0.0041   11.9   1.1     0.0068   11.1   1.1    1.2  1  WP_241855419.1  FAD-dependent oxidoreductase [Sulfurimonas xi
  ------ inclusion threshold ------
      0.058    8.1   2.5      0.027    9.2   0.1    1.7  2  WP_152299532.1  hydrogenase small subunit [Sulfurimonas xiame
       0.14    6.8   3.8      0.062    8.0   0.4    2.1  3  WP_152300080.1  tRNA uridine-5-carboxymethylaminomethyl(34) s


Domain annotation for each sequence (and alignments):
>> WP_152299440.1  succinate dehydrogenase flavoprotein subunit [Sulfurimonas xiamenensis]
   #    score  bias  c-Evalue  i-Evalue hmmfrom  hmm to    alifrom  ali to    envfrom  env to     acc
 ---   ------ ----- --------- --------- ------- -------    ------- -------    ------- -------    ----
   1 !  108.7   2.3   1.2e-34   2.1e-32      53     622 ..       7     558 ..       2     569 .. 0.81

  Alignments for each domain:
  == domain 1  score: 108.7 bits;  conditional E-value: 1.2e-34
  apra_Neukirchen_a  53 etDiLiiGGGmagcgAAveakeakdlkvvlveKAaier..SGavAaGlsAinaYigenetpedyvryvrkdlmgivReDLvldiarhvdevv 142
                        + D +i+G+G agc AA e+++a   kv ++ K +  r  SGa   G++A  a+  +n+++e +     k  + ++ +D v  + ++  e++
     WP_152299440.1   7 TYDAIIVGAGLAGCAAARELQNAG-KKVAVITKLHPLRshSGAAQGGVNA--AF-SDNDSVELHEFDTVKGSDYLADQDAVEFMCKNAPETI 94 
                        5799****************9854.5777777777654227999999988..44.45555777766666778889***************** PP

  apra_Neukirchen_a 143 kkleewGLpilkdenGk.........yvrrGkwqikInGesyKpivAeaakkalgvevlnrvfitdllvdednrvaGAvgfsvrenkfyvik 225
                        +  e++G  + + ++Gk            r  +     G  +   + e+a +  gve  ++ ++ dl++ +d++v G+v+f++r+ ++ +++
     WP_152299440.1  95 RWAERMGAAFSRTADGKiaqrpfggqSSPRACYAKDRTGLTLLQTIYEQAFR-VGVEFWDEWYAADLIY-KDGKVSGVVAFNIRDLQVAIFN 184
                        *****************88888877755556666666788877777787777.789*************.99******************** PP

  apra_Neukirchen_a 226 akavivatGGAagiyrprsvgegrgraWYppfntGsgyamgiraGAemttmE.nrfvalRfKDtygPvgtiallvkakavnalgeeyeeelk 316
                        ak v+ atGG a  y+ +s+ +          ntG g ++++r G  +  mE ++f +  +      +   a + + +  n+lge+++   +
     WP_152299440.1 185 AKSVMFATGGYARSYKINSNAH---------ANTGDGLSIVARHGLPLEDMEfVQFHPSGLSGNGVLISEAARGEGGRLYNSLGERFM---E 264
                        ******************9955.........49*******************4478888887777789999*****************...7 PP

  apra_Neukirchen_a 317 keY..gkak.iptslRnyatleevkeGrgPiyldteealqdkeleeelwedfLdmaisqallwaeeniepekenvEiegtePyivGsHaacs 405
                        k Y  +  +  ++ +   a+l+e++eGrg    +    ++ ++l ++l+ + L +  + a++++  + +  ke++ i +t  y +G+     
     WP_152299440.1 265 K-YapNAMElASRDVVSRAILNEIREGRGVGPRKDAVYIDVTHLGKDLIMERLPELRELAMTFL--GLDMIKEPILISATAHYSMGGIPVNI 353
                        7.854223335666777899********9777777777778999************99999998..577899**************987654 PP

  apra_Neukirchen_a 406 GyWvdlynrmtTvkgLfaaGdvaGgsph...kfvsGslae....GriAakaavkyildekdekpeldeeeveelkeeiykpletleekkket 490
                           v + n++  v+g +aaG+++  s h   +    s+ e    Gr  +k++v++i +       l+ e++e+ +++    ++ +++++   
     WP_152299440.1 354 AGNVRK-NNNEFVEGFYAAGECSCVSVHganRLGANSVLEallfGRFVGKTMVNEIDT-----IPLR-EATEKDAKRALDEIDFVLNNN--- 435
                        445787.9999*********98776644222455555555222266666666666642.....3344.455566666666667677775... PP

  apra_Neukirchen_a 491 tagevpnyitpeeleerlqkimdeYagGistnYetnekkLeialeklemLkedleklaAed.....lheLlrawElihRllvaeaviehllf 577
                         +       t+ +l+e+lq++m   ag + t     +++Leia  k+++L+ ++++++ +d       eL++a E  h ++ +  ++e   +
     WP_152299440.1 436 GT------ETITQLREELQQCMTANAGAFRT-----KETLEIAVAKVKELRARFKNIRIKDkskifNTELQEAIEFGHMIDYSAFIVESAIA 516
                        12......3689***************8765.....689**********************44433369*********************** PP

  apra_Neukirchen_a 578 RkEtRwpgyyeraDypelddenwkkfvnskydpetgeieiikrpl 622
                        R+E+R  g + r D+ ++dden+ k++   y+ ++g+i +   p+
     WP_152299440.1 517 RNESR--GAHFREDFDTRDDENFLKHTMA-YMDKKGDIVLDYMPV 558
                        *****..667799****************.555999998877777 PP

>> WP_152298486.1  FAD-dependent oxidoreductase [Sulfurimonas xiamenensis]
   #    score  bias  c-Evalue  i-Evalue hmmfrom  hmm to    alifrom  ali to    envfrom  env to     acc
 ---   ------ ----- --------- --------- ------- -------    ------- -------    ------- -------    ----
   1 !   87.1   5.5   4.1e-28   7.1e-26      54     604 ..       4     524 ..       1     533 [. 0.79

  Alignments for each domain:
  == domain 1  score: 87.1 bits;  conditional E-value: 4.1e-28
  apra_Neukirchen_a  54 tDiLiiGGGmagcgAAveakeakdlkvvlveKAaierS.GavAaGlsAinaYig..enetpedyvryvrkdlmgivReDLvldiarhvdevv 142
                          ++++GGG ag +AA+ ake ++++v+++ K    rS  ++A+G   ina +   e++++e +v+   k ++g++ e  v  + ++  +++
     WP_152298486.1   4 NSVIVVGGGGAGLVAALSAKE-SGADVIVITKEYPTRSqTCMAQG--GINAVLSeqEDDSIETHVQNTLKSAKGLANEQAVRYMCQEAPNAI 92 
                        5689**************997.4688999999999999569**98..6777777555566******************************** PP

  apra_Neukirchen_a 143 kkleewGLpilkdenGk.........yvrrGkwqikInGesyKpivAeaakkalgvevlnrvfitdllvd..ednr..vaGAvgfsvrenkf 221
                        k l+ +G+p+ +d++ k         y +r  +     G ++   + + +   +g+e+ln+   +++++   ++nr  v+G+  ++ r++++
     WP_152298486.1  93 KWLDGIGVPFSRDSKSKiaqrklggtYAARACYAQDYTGLKILHTLYDRCLA-EGIEILNERHLLEFITAadKNNRsyVCGVSVLNKRSGEV 183
                        *************999999*******77777777777777777777776666.6677777777777776555444444************** PP

  apra_Neukirchen_a 222 yvikakavivatGGAagiyrprsvgegrgraWYppfntGsgyamgiraGAemttmE.nrfvalRfKDtygPvgtiallvkakavnalgeeye 312
                         +++a  +ivatGG + ++   s++        ++ +tG g a ++raGA ++ mE ++f ++ +K+    +   a + + +  n++ge+++
     WP_152298486.1 184 EIYEAPSIIVATGGYSRVFHKYSTN--------SVASTGDGVAAALRAGARVSDMEfVQFHPTALKESSILISESARGAGGYLLNSKGERFV 267
                        ********************99985........6889*******************559********************************* PP

  apra_Neukirchen_a 313 eelkkeYgkakiptslRnyatleevkeGrgPiyldteealqdkeleeelwedfLdmaisqallwaeeniepekenvEiegtePyivGsHaac 404
                           ++     + p+ +   a+  e+ +G+  iyld +++       +e +e+ L    + a l   en++p ++ + i+++  y +G     
     WP_152298486.1 268 ---NE----LA-PRDEVSKAIDDEMDKGED-IYLDIRHL------GAEFIEKELPQESKLAKL--YENVDPVSDLLPIKPAAHYTMG----- 337
                        ...44....23.777788899999999987.*****999......555555555555444444..47999*9999999998877776..... PP

  apra_Neukirchen_a 405 sGyWvdlynrmtTvkgLfaaGdvaGgsphkfvsGslaeGriAakaavkyildekdekpeld..eeeveelkeeiykpletleekkkettage 494
                         G+ vd  n +t ++gLfa G++a    +  v G+    r+ +++ ++ ++  k++ ++ +  +++++++++   +  + ++e++ +  ++ 
     WP_152298486.1 338 -GIEVDA-NSSTFINGLFAVGECA----NHQVHGAN---RLGGNSLLELAVFGKQAGKNAAdyAQNFDNKIDAAGQ--KAFFENQIAEIKK- 417
                        .5667**.**********988765....45555653...5555555555532222222222012445555555555..3455555333333. PP

  apra_Neukirchen_a 495 vpnyitpeeleerlqkimdeYagGistnYetnekkLeialeklemLkedleklaAed.....lheLlrawElihRllvaeaviehllfRkEt 581
                        +pn i+  e   +l ++  + +g i    + +++ L+ alek++++k+ ++++  +d       +Ll+  E ++ l  +e+++   l+R E+
     WP_152298486.1 418 LPNKISFYEEYAKLGELFYKNVG-I----KREKSALQSALEKVKEMKSSISQMGVNDktkvyNTNLLEFLEFKNMLELSETILISALYRAES 504
                        69999999999999999988876.4....45799**********************93333335799************************* PP

  apra_Neukirchen_a 582 RwpgyyeraDypelddenwkkfv 604
                        R  g + r+D p++d+ ++  ++
     WP_152298486.1 505 R--GAHFRVDAPNRDE-KFTSHT 524
                        *..77779******98.666554 PP

>> WP_152298769.1  L-aspartate oxidase [Sulfurimonas xiamenensis]
   #    score  bias  c-Evalue  i-Evalue hmmfrom  hmm to    alifrom  ali to    envfrom  env to     acc
 ---   ------ ----- --------- --------- ------- -------    ------- -------    ------- -------    ----
   1 !   17.7   0.6     4e-07   6.8e-05      53     241 ..       2     189 ..       1     196 [. 0.87
   2 !    7.3   0.0   0.00058       0.1     415     478 ..     342     404 ..     323     439 .. 0.70

  Alignments for each domain:
  == domain 1  score: 17.7 bits;  conditional E-value: 4e-07
  apra_Neukirchen_a  53 etDiLiiGGGmagcgAAveakeakdlkvvlveKAaierSGa.vAaGlsAinaYigenetpedyvryvrkdlmgivReDLvldiarhvdevvk 143
                        + D++i+G+G+ag +AA+ + +  d kv++++K ++ +  +  A+G  A    i +++ +  +++      +g++ e+ v  +++     ++
     WP_152298769.1   2 KYDVIIVGAGAAGLYAAMYLPR--DKKVLIINKRETFKCNSfYAQGGIA--LAIDKED-VPLHIKDTLDAGAGLCDEEAVKVLSESSRAIID 88 
                        68***************99886..569*****99887765427999655..5688888.7788888888889******************** PP

  apra_Neukirchen_a 144 kleewGLpilkdenGk......yvrrGkwqikInGesyKpivAeaakkalgvevlnrvfitdllvdednrvaGAvgfsvrenkfyvikakav 229
                        +l   G  + +d++Gk        ++ ++ ++  G+     +     k++   +l    ++dll+ +d++++G++ ++ re     i a  v
     WP_152298769.1  89 DLIARGFEFDRDKEGKllytkeAAHSKERILHAGGDATGRYMHYFLLKQNPHPMLTDARVVDLLI-KDGECYGVTVLDHREC--RNIYADNV 177
                        ****************9977766666677778889999999999999988899************.99*******9998875..57889*** PP

  apra_Neukirchen_a 230 ivatGGAagiyr 241
                        i+a GG   +y 
     WP_152298769.1 178 IIASGGVGSLYE 189
                        *******99996 PP

  == domain 2  score: 7.3 bits;  conditional E-value: 0.00058
  apra_Neukirchen_a 415 mtTvkgLfaaGdvaGgs...phkfvsGslaeGriAakaavkyildekdekpeldeeeveelkeeiyk 478
                           vk L+a G+va      +++  s sl eG + +k av+ il++++     ++e v e ++e+++
     WP_152298769.1 342 IPNVKSLYAIGEVASTKvhgANRLASNSLLEGLVFGKRAVEDILKKEHV----KKEVVFEVTDEVMS 404
                        55799*********987333569********************976554....44455555555554 PP

>> WP_152300034.1  MULTISPECIES: thioredoxin-disulfide reductase [Sulfurimonas]
   #    score  bias  c-Evalue  i-Evalue hmmfrom  hmm to    alifrom  ali to    envfrom  env to     acc
 ---   ------ ----- --------- --------- ------- -------    ------- -------    ------- -------    ----
   1 !    6.3   0.2    0.0011      0.19      54      85 ..       3      34 ..       1      38 [. 0.91
   2 !   15.1   0.0   2.5e-06   0.00043     409     457 ..     265     311 ..     250     314 .] 0.87

  Alignments for each domain:
  == domain 1  score: 6.3 bits;  conditional E-value: 0.0011
  apra_Neukirchen_a 54 tDiLiiGGGmagcgAAveakeakdlkvvlveK 85
                        D  iiGGG ag  A + a +    +v++ eK
     WP_152300034.1  3 LDCAIIGGGPAGLTAGLYATRGGLENVTMFEK 34
                       5999*****************99999999999 PP

  == domain 2  score: 15.1 bits;  conditional E-value: 2.5e-06
  apra_Neukirchen_a 409 vdlynrmtTvkgLfaaGdvaGgsphkfvsGslaeGriAakaavkyilde 457
                        vd+ + +t+vkgLfaaGd+   +p++ +s +  +G +Aa +a++y+ ++
     WP_152300034.1 265 VDI-SMRTSVKGLFAAGDMRIEAPKQVIS-AAGDGAVAALQAISYVDEK 311
                        466.899*****************99888.778************9754 PP

>> WP_152299423.1  FAD-dependent oxidoreductase [Sulfurimonas xiamenensis]
   #    score  bias  c-Evalue  i-Evalue hmmfrom  hmm to    alifrom  ali to    envfrom  env to     acc
 ---   ------ ----- --------- --------- ------- -------    ------- -------    ------- -------    ----
   1 !   10.0   0.0   8.8e-05     0.015      52      84 ..       4      37 ..       1      43 [. 0.86
   2 ?    3.2   0.1      0.01       1.7      32      98 ..     150     223 ..     103     226 .. 0.59
   3 !    5.8   0.0    0.0017      0.29     402     429 ..     259     283 ..     256     312 .. 0.87

  Alignments for each domain:
  == domain 1  score: 10.0 bits;  conditional E-value: 8.8e-05
  apra_Neukirchen_a 52 letDiLiiGGGmagcgAAveakeak.dlkvvlve 84
                       ++tDiL++GGG a+ ++  +a ++  d k++l+ 
     WP_152299423.1  4 IDTDILVLGGGPAALVTVSTALQNYpDKKITLIK 37
                       89*****************9999666****9986 PP

  == domain 2  score: 3.2 bits;  conditional E-value: 0.01
  apra_Neukirchen_a  32 alaaallaalamkkelevveletDiLiiGGG..magcg...AAveake.ak..dlkvvlveKA.aierSGavAaGl 98 
                        +++ + ++ ++m+  +e + +  D+ i+GG    ag +    A+ea++  +  +++ vl   A  i +SG++A+G+
     WP_152299423.1 150 IIIGTGFIGVEMA--TELRSIGKDVTIVGGRhiLAGSFdvdMAIEAEKiMQemGIELVLGQYAsRIVQSGSLAEGI 223
                        2233333344444..5666677777777775224555533357777776554555556656552477777777776 PP

  == domain 3  score: 5.8 bits;  conditional E-value: 0.0017
  apra_Neukirchen_a 402 aacsGyWvdlynrmtTvkgLfaaGdvaG 429
                            G+Wvd    +t  k +fa Gd++G
     WP_152299423.1 259 Y--GGIWVDE-YMRTKNKDIFAVGDCCG 283
                        3..4******.677899*********99 PP

>> WP_152299481.1  NAD(P)/FAD-dependent oxidoreductase [Sulfurimonas xiamenensis]
   #    score  bias  c-Evalue  i-Evalue hmmfrom  hmm to    alifrom  ali to    envfrom  env to     acc
 ---   ------ ----- --------- --------- ------- -------    ------- -------    ------- -------    ----
   1 !   14.4   0.1   4.2e-06   0.00072      52      85 ..       5      37 ..       1      43 [. 0.86
   2 ?    3.1   0.0     0.011       1.8     194     287 ..     113     205 ..     106     315 .. 0.65

  Alignments for each domain:
  == domain 1  score: 14.4 bits;  conditional E-value: 4.2e-06
  apra_Neukirchen_a 52 letDiLiiGGGmagcgAAveakeakdlkvvlveK 85
                        + D++++G+G+ag +AA++a++ +d kv+l+eK
     WP_152299481.1  5 QRYDLIVVGAGAAGIIAAITAARLND-KVLLLEK 37
                       478*******************9664.8999988 PP

  == domain 2  score: 3.1 bits;  conditional E-value: 0.011
  apra_Neukirchen_a 194 rvfitdllvdednrvaGAvgfsvrenkfyvikakavivatGGAagiyrprsvgegrgraWYppfnt.GsgyamgiraGAemttmEnrfvalR 284
                          +i+  l+de +rv   v +s r +k+ vi+ +        + +i+  + v  ++g   Yp   + G gy m+ + G ++t++   +++l 
     WP_152299481.1 113 SSTIISALIDEMQRVGVEVLVSQRVEKLLVINNQI--SGIQTTNNIFNTKRVIVATGGLGYPTLGAdGDGYKMAQELGHKVTQLYPAMMPLY 202
                        55677777777777777788888888888887654..4444578999999999999999999875448999999999999999877777776 PP

  apra_Neukirchen_a 285 fKD 287
                        +K+
     WP_152299481.1 203 TKE 205
                        664 PP

>> WP_152299404.1  dihydrolipoyl dehydrogenase [Sulfurimonas xiamenensis]
   #    score  bias  c-Evalue  i-Evalue hmmfrom  hmm to    alifrom  ali to    envfrom  env to     acc
 ---   ------ ----- --------- --------- ------- -------    ------- -------    ------- -------    ----
   1 !    6.5   0.1     0.001      0.17      53     106 ..       3      56 ..       1      95 [. 0.81
   2 ?    2.8   0.1     0.013       2.2      46      71 ..     162     187 ..     129     200 .. 0.71
   3 !    9.7   0.1   0.00011     0.019     413     453 ..     294     332 ..     278     385 .. 0.81

  Alignments for each domain:
  == domain 1  score: 6.5 bits;  conditional E-value: 0.001
  apra_Neukirchen_a  53 etDiLiiGGGmagcgAAveakeakdlkvvlveKAaierSG.avAaGlsAinaYig 106
                        e D +iiG+G ag  AA+ +++ ++++ +l+e+++ +  G ++ +G      Y++
     WP_152299404.1   3 EIDTVIIGAGPAGYEAALYLAK-SGVNTLLIEQSKEKIGGvCLNEGCIPTKNYLQ 56 
                        789***************9986.56889999998888777677777666666665 PP

  == domain 2  score: 2.8 bits;  conditional E-value: 0.013
  apra_Neukirchen_a  46 elevveletDiLiiGGGmagcgAAve 71 
                         ++ +++   i+i+GGG+ gc  A+ 
     WP_152299404.1 162 VFNLQTMPSSIIIVGGGAIGCEFATF 187
                        4566677789***********77654 PP

  == domain 3  score: 9.7 bits;  conditional E-value: 0.00011
  apra_Neukirchen_a 413 nrmtTvkgLfaaGdvaGgsphkfvsGslaeGriAakaavky 453
                          +tT k ++aaGd++   +  f   +++eGriAa++ vk 
     WP_152299404.1 294 ALQTTQKHIYAAGDCINTPG--FAHTAYTEGRIAAQNSVKG 332
                        568************97665..8889**********99974 PP

>> WP_152298588.1  MULTISPECIES: NAD(P)-binding domain-containing protein [Sulfurimonas]
   #    score  bias  c-Evalue  i-Evalue hmmfrom  hmm to    alifrom  ali to    envfrom  env to     acc
 ---   ------ ----- --------- --------- ------- -------    ------- -------    ------- -------    ----
   1 !    3.8   0.0    0.0068       1.2      55      87 ..       6      38 ..       2      43 .. 0.86
   2 ?    1.4   0.0     0.035         6      55      80 ..     161     186 ..     134     192 .. 0.88
   3 !    3.5   0.0    0.0081       1.4     410     428 ..     274     291 ..     250     316 .] 0.82

  Alignments for each domain:
  == domain 1  score: 3.8 bits;  conditional E-value: 0.0068
  apra_Neukirchen_a 55 DiLiiGGGmagcgAAveakeakdlkvvlveKAa 87
                       ++ iiG+G ag  +Ave   +   ++vl+eK +
     WP_152298588.1  6 NLAIIGAGPAGIATAVEGYLQGIRDIVLLEKDE 38
                       678**************9888889999999965 PP

  == domain 2  score: 1.4 bits;  conditional E-value: 0.035
  apra_Neukirchen_a  55 DiLiiGGGmagcgAAveakeakdlkv 80 
                        +iL++GGG ++   Av ++ ++++ +
     WP_152298588.1 161 NILVVGGGDSAIEYAVDLSAENKVTI 186
                        79***********9999998775555 PP

  == domain 3  score: 3.5 bits;  conditional E-value: 0.0081
  apra_Neukirchen_a 410 dlynrmtTvkgLfaaGdva 428
                        d  n +t +kgLf aGd+ 
     WP_152298588.1 274 DD-NYETNIKGLFVAGDIT 291
                        44.889***********86 PP

>> WP_241855419.1  FAD-dependent oxidoreductase [Sulfurimonas xiamenensis]
   #    score  bias  c-Evalue  i-Evalue hmmfrom  hmm to    alifrom  ali to    envfrom  env to     acc
 ---   ------ ----- --------- --------- ------- -------    ------- -------    ------- -------    ----
   1 !   11.1   1.1     4e-05    0.0068      55      89 ..       5      38 ..       2      52 .. 0.75

  Alignments for each domain:
  == domain 1  score: 11.1 bits;  conditional E-value: 4e-05
  apra_Neukirchen_a 55 DiLiiGGGmagcgAAveakeakdlkvvlveKAaie 89
                       D LiiG+G agc  A  +++ ++ +v +v++  i 
     WP_241855419.1  5 DYLIIGAGSAGCCVAHFLHQ-EGKSVAIVDREGIA 38
                       99***********9988775.45788899887775 PP

>> WP_152299532.1  hydrogenase small subunit [Sulfurimonas xiamenensis]
   #    score  bias  c-Evalue  i-Evalue hmmfrom  hmm to    alifrom  ali to    envfrom  env to     acc
 ---   ------ ----- --------- --------- ------- -------    ------- -------    ------- -------    ----
   1 ?    9.2   0.1   0.00016     0.027      56      83 ..       3      31 ..       1      37 [. 0.85
   2 ?   -4.3   0.5       1.8   3.1e+02     463     510 ..     455     495 ..     435     497 .. 0.52

  Alignments for each domain:
  == domain 1  score: 9.2 bits;  conditional E-value: 0.00016
  apra_Neukirchen_a 56 iLiiGGGmagcgAAveakeak.dlkvvlv 83
                       +LiiGGG+a+ + A ++k+a+ +++v+++
     WP_152299532.1  3 LLIIGGGIAAAYFANNIKKADsSVDVTIL 31
                       7******************6658888875 PP

  == domain 2  score: -4.3 bits;  conditional E-value: 1.8
  apra_Neukirchen_a 463 eldeeeveelkeeiykpletleekkkettagev.pnyitpeeleerlqk 510
                        + +e+e+e++ +  +k +e+++++           n +  e+le ++q 
     WP_152299532.1 455 SPEEKELEKKLKVAKKRVEKFNKE--------HpRNALDEENLEAAMQS 495
                        334444444444444444444433........22456777777777775 PP

>> WP_152300080.1  tRNA uridine-5-carboxymethylaminomethyl(34) synthesis enzyme MnmG [Sulfurimonas xiamenensis]
   #    score  bias  c-Evalue  i-Evalue hmmfrom  hmm to    alifrom  ali to    envfrom  env to     acc
 ---   ------ ----- --------- --------- ------- -------    ------- -------    ------- -------    ----
   1 ?    8.0   0.4   0.00036     0.062      53      76 ..       2      25 ..       1      37 [. 0.79
   2 ?   -2.6   0.1      0.58        99     152     234 ..      79     152 ..      68     153 .. 0.71
   3 ?   -2.1   0.0      0.41        70     417     456 ..     360     396 ..     356     428 .. 0.76

  Alignments for each domain:
  == domain 1  score: 8.0 bits;  conditional E-value: 0.00036
  apra_Neukirchen_a 53 etDiLiiGGGmagcgAAveakeak 76
                       + D++++GGG ag  AA+  ++  
     WP_152300080.1  2 NYDVIVVGGGHAGIEAALACARMG 25
                       68****************999844 PP

  == domain 2  score: -2.6 bits;  conditional E-value: 0.58
  apra_Neukirchen_a 152 ilkdenGkyvrrGkwqikInGesyKpivAeaakkalgvevlnrvfitdllvdednrvaGAvgfsvrenkfyvikakavivatG 234
                        il++ +G  vr  + qi +  ++y++i  +++ ++++ +++++ ++ +l+v e+++v+G     v++n +  ++ak+viv+ G
     WP_152300080.1  79 ILNQTKGPAVRGSRAQIDM--DRYRVIARNKILTTSNLDLVQE-MAEELIV-ENETVCG-----VKTNLLNEYTAKKVIVTSG 152
                        5666777777776666655..6888888888888777766655.5678888.6688877.....6788888888999998877 PP

  == domain 3  score: -2.1 bits;  conditional E-value: 0.41
  apra_Neukirchen_a 417 TvkgLfaaGdvaGgsphkfvsGslaeGriAakaavkyild 456
                         +kgL+ aG + G ++      + a+G +A+ +a   ++d
     WP_152300080.1 360 KIKGLYLAGQINGTTGYE---EAAAQGLMAGINATLSLQD 396
                        589********9999854...4666666666666666555 PP


Internal pipeline statistics summary:
-------------------------------------
Query model(s):                            1  (670 nodes)
Target sequences:                       1883  (589953 residues searched)
Passed MSV filter:                       115  (0.0610728); expected 37.7 (0.02)
Passed bias filter:                       75  (0.0398301); expected 37.7 (0.02)
Passed Vit filter:                        18  (0.00955921); expected 1.9 (0.001)
Passed Fwd filter:                        11  (0.00584174); expected 0.0 (1e-05)
Initial search space (Z):               1883  [actual number of targets]
Domain search space  (domZ):              11  [number of targets reported over threshold]
# CPU time: 0.06u 0.00s 00:00:00.06 Elapsed: 00:00:00.05
# Mc/sec: 7781.23
//
[ok]
