# Supplementary material for: Sulfur disproportionation occurs globally across anoxic habitats and has multiple mechanisms of independent evolutionary origin
Source: ISME J. 2026 Mar 2;20(1):wrag042. doi: 10.1093/ismejo/wrag042 (PMC12998232; doi:10.1093/ismejo/wrag042)
Supplement: Sup_File_1_HMM_wrag042 [file sup_file_1_hmm_wrag042.zip › SupFile1_HMM/SupFile1c_results/apra_Neukirchen_a-hmm-082_Sulfurospirillum_tamanense_T05b_GCF_016937535.txt]

# hmmsearch :: search profile(s) against a sequence database
# HMMER 3.4 (Aug 2023); http://hmmer.org/
# Copyright (C) 2023 Howard Hughes Medical Institute.
# Freely distributed under the BSD open source license.
# - - - - - - - - - - - - - - - - - - - - - - - - - - - - - - - - - - - -
# query HMM file:                  /Users/lukas/OneDrive/2023_Sulfur/20250723_HMM/profiles_all/apra_Neukirchen_a.hmm
# target sequence database:        /Users/lukas/OneDrive/2023_Sulfur/20250626_HMM/db_new/082_Sulfurospirillum_tamanense_T05b_GCF_016937535.fas
# - - - - - - - - - - - - - - - - - - - - - - - - - - - - - - - - - - - -

Query:       apra_Neukirchen_a  [M=670]
Scores for complete sequences (score includes all domains):
   --- full sequence ---   --- best 1 domain ---    -#dom-
    E-value  score  bias    E-value  score  bias    exp  N  Sequence       Description
    ------- ------ -----    ------- ------ -----   ---- --  --------       -----------
    6.5e-26   87.6   0.2    1.9e-16   56.3   0.1    2.1  2  WP_205459997.1  L-aspartate oxidase [Sulfurospirillum tamanen
    1.5e-20   69.9   2.8    6.3e-12   41.4   1.7    2.1  2  WP_205458788.1  fumarate reductase flavoprotein subunit [Sulf
    1.3e-06   23.8   0.0     0.0022   13.1   0.0    2.1  2  WP_205457819.1  NAD(P)/FAD-dependent oxidoreductase [Sulfuros
      2e-06   23.2   2.0    5.8e-05   18.4   0.1    2.2  2  WP_205458917.1  flavocytochrome c [Sulfurospirillum tamanensi
    1.4e-05   20.4   0.0    2.3e-05   19.7   0.0    1.3  1  WP_205458548.1  NAD(P)/FAD-dependent oxidoreductase [Sulfuros
    2.7e-05   19.5   0.4      0.006   11.7   0.1    2.8  3  WP_205459170.1  NAD(P)-binding domain-containing protein [Sul
    2.9e-05   19.4   3.3    0.00041   15.6   0.4    2.4  3  WP_205458916.1  flavocytochrome c [Sulfurospirillum tamanensi
    0.00047   15.4   0.3     0.0038   12.4   0.0    2.0  2  WP_205458630.1  NAD(P)/FAD-dependent oxidoreductase [Sulfuros
    0.00071   14.8   1.6      0.079    8.0   0.2    2.2  2  WP_205458534.1  thioredoxin-disulfide reductase [Sulfurospiri
      0.006   11.7   0.3     0.0086   11.2   0.3    1.2  1  WP_205458010.1  NAD(P)/FAD-dependent oxidoreductase [Sulfuros
  ------ inclusion threshold ------
      0.013   10.6   0.1      0.021    9.9   0.1    1.2  1  WP_205457758.1  FAD-dependent oxidoreductase [Sulfurospirillu
      0.026    9.6   0.6       0.84    4.6   0.0    2.6  3  WP_205458073.1  L-aspartate oxidase [Sulfurospirillum tamanen
      0.029    9.5   2.4      0.031    9.4   0.7    1.8  2  WP_205457599.1  tRNA uridine-5-carboxymethylaminomethyl(34) s


Domain annotation for each sequence (and alignments):
>> WP_205459997.1  L-aspartate oxidase [Sulfurospirillum tamanensis]
   #    score  bias  c-Evalue  i-Evalue hmmfrom  hmm to    alifrom  ali to    envfrom  env to     acc
 ---   ------ ----- --------- --------- ------- -------    ------- -------    ------- -------    ----
   1 !   56.3   0.1   9.8e-19   1.9e-16      54     244 ..       3     200 ..       1     208 [. 0.83
   2 !   29.2   0.0   1.6e-10     3e-08     393     581 ..     325     498 ..     302     511 .. 0.74

  Alignments for each domain:
  == domain 1  score: 56.3 bits;  conditional E-value: 9.8e-19
  apra_Neukirchen_a  54 tDiLiiGGGmagcgAAveakeakdlkvvlveKAaierSGa..vAaGlsAinaYigenetpedyvryvrkdlmgivReDLvldiarhvdevvk 143
                         D+L++GGG+ag  AA+ea+++ +++v lv K+   rS +   + G++A+   ++++e +  +v    k  +g++  D v  + ++   +++
     WP_205459997.1   3 YDVLVVGGGIAGLSAALEAASK-GTHVGLVCKSLPLRSNSsmASGGINAVLSTMEPDE-VSAHVADTLKSGQGLCNLDAVRVMCQRAPATIR 92 
                        59*****************975.57888888988877754215668*********999.********************************* PP

  apra_Neukirchen_a 144 kleewGLpilkdenGk.....yvrrGkwqikInGesyKpivAea.akkal..gvevlnrvfitdllvdednrvaGAvgfsvrenkfyvikak 227
                        kl ++G+p+   e+ +     +  +Gk      G++    + ++  kk    gve l + f+++l+  +++r++G+  +   ++++  + ak
     WP_205459997.1  93 KLHKLGVPFDLTEEEEisqrsFGGSGKKRTCYIGDKTGSALVQQlFKKCReaGVEFLPNHFVMNLIE-SKGRMCGVSVLRKSDSQVLAFAAK 183
                        *********955555534444555788887777777765554440444333366*************.55********************** PP

  apra_Neukirchen_a 228 avivatGGAagiyrprs 244
                        av++a GG agiy  + 
     WP_205459997.1 184 AVVLASGGFAGIYNGHT 200
                        *************8755 PP

  == domain 2  score: 29.2 bits;  conditional E-value: 1.6e-10
  apra_Neukirchen_a 393 tePyivGsHaacsGyWvdlynrmtTvkgLfaaGdva..GgsphkfvsG.slae....GriAakaavkyildekdekpeldeeeveelkeeiy 477
                                H  + G+ vd+ n +tT+kgLfa+G+va  G+ +    +G sl e    G+iA+ +a++++ ++      +d e+v++++++++
     WP_205459997.1 325 VA------HYCMGGIEVDV-NAQTTIKGLFACGEVAcgGAHGANRLGGnSLIEgavfGEIAGFNAAHFAIKN--IFLPIDYESVAKEMRRVE 407
                        44......445567778**.**************98434444444555467662222578999999998855..446777677777777766 PP

  apra_Neukirchen_a 478 kpletleekkkettagevpnyitpeeleerlqkimdeYagGistnYetnekkLeialeklemLkedleklaA.....edlheLlrawElihR 564
                             +         g   n ++++ l+++l k+m e +g     Y+  e++L  a e ++ L++ +++l++     ++  e++ + El + 
     WP_205459997.1 408 YI---YG--------G--ENLYNVNALRKQLGKTMFEKVGI----YR-DEASLVDAFEYIKYLRKLTASLHCitkskDNNVEIVAILELANA 481
                        62...33........2..24699**************9984....44.689999**********99999874333335678*********** PP

  apra_Neukirchen_a 565 llvaeaviehllfRkEt 581
                        l vaeav+   l Rk++
     WP_205459997.1 482 LQVAEAVVFSALSRKDS 498
                        **************987 PP

>> WP_205458788.1  fumarate reductase flavoprotein subunit [Sulfurospirillum tamanensis]
   #    score  bias  c-Evalue  i-Evalue hmmfrom  hmm to    alifrom  ali to    envfrom  env to     acc
 ---   ------ ----- --------- --------- ------- -------    ------- -------    ------- -------    ----
   1 !   41.4   1.7   3.3e-14   6.3e-12      53     243 ..       5     226 ..       1     235 [. 0.87
   2 !   27.4   0.0   5.5e-10     1e-07     401     621 ..     373     586 ..     354     624 .. 0.75

  Alignments for each domain:
  == domain 1  score: 41.4 bits;  conditional E-value: 3.3e-14
  apra_Neukirchen_a  53 etDiLiiGGGmagcgAAveakeak.dlkvvlveKAaierSGavAaGlsAi..naYigenetpedyvryvrkdlmgivReDLvldiarhvdev 141
                         +D L+iGGG ag  AAve +++  ++ v+ +   + ++S a   G++A   n  + e+++ + + +   k  +  + +D++        ++
     WP_205458788.1   5 YCDALVIGGGLAGLRAAVETARQGlSTTVLSMIPVKRSHSAAAQGGMQASlgNSKMSEGDNEDLHFQDTVKGSDWGCDQDVARMFVTVAPKA 96 
                        48******************99764555555555555555565669999656999999996665666555666666889************* PP

  apra_Neukirchen_a 142 vkkleewGLpilkdenGk..............................yvrrGkwqikInGesyKpivAeaakkalgvevlnrvfitdllvd 203
                        +++l  wG+p  + ++Gk                               + r  +     G  +   vA++a k ++v+v +r  ++ l+  
     WP_205458788.1  97 IRELAAWGVPWTRISRGKrtaiinaertvidekeevhglihsrdfggtKKWRTCYTSDATGHTMLFAVANEALK-HNVNVEDRKEAIALIH- 186
                        *************9******************************999877788888999***************.78**************. PP

  apra_Neukirchen_a 204 ednrvaGAvgfsvrenkfyvikakavivatGGAagiyrpr 243
                        e+n++ GAv  ++ ++++  + ak +++atGG   +yr  
     WP_205458788.1 187 ENNQCFGAVVRDLVTGELTAYVAKGTLIATGGYGRLYRQT 226
                        88***********************************974 PP

  == domain 2  score: 27.4 bits;  conditional E-value: 5.5e-10
  apra_Neukirchen_a 401 HaacsGyWvdlynrmtTvkgLfaaGdvaGgsphkf..vsG.slaeGriAakaavkyilde.kdekpeldeeeveelkeeiykpletleekkk 488
                        H ++ G+ ++   ++ T+kgLf aG++a    h f   +G s+ e  +A+  + +y++++ ++++ +++++++e+ +++ ++ +++l++ + 
     WP_205458788.1 373 HYSMGGIRTNAKGESPTLKGLFSAGEAACWDMHGFnrLGGnSVSETVVAGMIVGDYFAKHcTTTQITVSTTAIERAVKKQEAFIDHLLKGE- 463
                        5555666666667788*************99999944345355566666666666664441345678999999999999999888888776. PP

  apra_Neukirchen_a 489 ettagevpnyitpeeleerlqkimdeYagGistnYetnekkLeialeklemLkedleklaAed.....lheLlrawElihRllvaeaviehl 575
                           ++       +  +++r++ im + +  +       +k L+ a ++l++L +++++++ ++       eL +a+ +   l  a ++ e  
     WP_205458788.1 464 --GKN------DIFTIKNRMKDIMWDKVSIFR-----DHKGLTEAVNELQELLKKSHDVTVKSktraaNPELEEAYRVPMMLKLALCLAEGA 542
                        ..233......4567889******88765433.....5577788888888877777766554411111469********************* PP

  apra_Neukirchen_a 576 lfRkEtRwpgyyeraDypelddenwkkfvnskydpetgeieiikrp 621
                        l R E+R  g ++r Dy ++dd+nw   + +++++ +   +++ +p
     WP_205458788.1 543 LRRTESR--GAHYREDYLKRDDANWLNRTLTSWKEGDLMPTVEYEP 586
                        *******..8889************988888777544444444444 PP

>> WP_205457819.1  NAD(P)/FAD-dependent oxidoreductase [Sulfurospirillum tamanensis]
   #    score  bias  c-Evalue  i-Evalue hmmfrom  hmm to    alifrom  ali to    envfrom  env to     acc
 ---   ------ ----- --------- --------- ------- -------    ------- -------    ------- -------    ----
   1 !    8.7   0.0   0.00026      0.05      55      85 ..       4      34 ..       1      38 [. 0.90
   2 !   13.1   0.0   1.2e-05    0.0022      38      85 ..     131     182 ..      92     186 .. 0.71

  Alignments for each domain:
  == domain 1  score: 8.7 bits;  conditional E-value: 0.00026
  apra_Neukirchen_a 55 DiLiiGGGmagcgAAveakeakdlkvvlveK 85
                        ++iiGGG ag+   ++++++ +l+++l++ 
     WP_205457819.1  4 SLVIIGGGYAGTTLVFQLARTPNLRITLIDA 34
                       589*************************995 PP

  == domain 2  score: 13.1 bits;  conditional E-value: 1.2e-05
  apra_Neukirchen_a  38 laalamkkelevveletDiLiiGGGmagcgAAveake.ak...dlkvvlveK 85 
                         a+++ ++ +e +e+e  i iiGGG +g   A+e+++ ak   ++++ lve+
     WP_205457819.1 131 EAKKRTEALFEDKEHEHTIAIIGGGLSGAEIALELAQkAKrfpHVHIALVEQ 182
                        23333446789999*********************99666888899999985 PP

>> WP_205458917.1  flavocytochrome c [Sulfurospirillum tamanensis]
   #    score  bias  c-Evalue  i-Evalue hmmfrom  hmm to    alifrom  ali to    envfrom  env to     acc
 ---   ------ ----- --------- --------- ------- -------    ------- -------    ------- -------    ----
   1 !   18.4   0.1     3e-07   5.8e-05      37      85 ..      29      75 ..       5     214 .. 0.81
   2 !    4.6   0.2    0.0044      0.84     405     431 ..     459     491 ..     452     516 .] 0.67

  Alignments for each domain:
  == domain 1  score: 18.4 bits;  conditional E-value: 3e-07
  apra_Neukirchen_a 37 llaalamkkelevveletDiLiiGGGmagcgAAveakeakdlkvvlveK 85
                       ++aa+  +ke++  e e D+++iG G ag  AA +a+e ++l+v++veK
     WP_205458917.1 29 AMAAAPLEKEVKFDE-EYDVIVIGTGFAGLAAAAKAAE-RGLSVLVVEK 75
                       223333335666666.99***************99986.57*******9 PP

  == domain 2  score: 4.6 bits;  conditional E-value: 0.0044
  apra_Neukirchen_a 405 sGyWvdl......ynrmtTvkgLfaaGdvaGgs 431
                         G+ +++       n +  ++gLfaaG+v Gg+
     WP_205458917.1 459 GGVKINTkaevisGNTHKPIPGLFAAGEVTGGT 491
                        55555444444445777889***********97 PP

>> WP_205458548.1  NAD(P)/FAD-dependent oxidoreductase [Sulfurospirillum tamanensis]
   #    score  bias  c-Evalue  i-Evalue hmmfrom  hmm to    alifrom  ali to    envfrom  env to     acc
 ---   ------ ----- --------- --------- ------- -------    ------- -------    ------- -------    ----
   1 !   19.7   0.0   1.2e-07   2.3e-05      54      92 ..       5      43 ..       1      46 [. 0.91

  Alignments for each domain:
  == domain 1  score: 19.7 bits;  conditional E-value: 1.2e-07
  apra_Neukirchen_a 54 tDiLiiGGGmagcgAAveakeakdlkvvlveKAaierSG 92
                        D++i+G G ag gAA++++e+++ +v+l+eK +i+  G
     WP_205458548.1  5 YDVIIVGSGPAGLGAAFKLAEKSTHSVLLLEKKKISSGG 43
                       6*******************************9998655 PP

>> WP_205459170.1  NAD(P)-binding domain-containing protein [Sulfurospirillum tamanensis]
   #    score  bias  c-Evalue  i-Evalue hmmfrom  hmm to    alifrom  ali to    envfrom  env to     acc
 ---   ------ ----- --------- --------- ------- -------    ------- -------    ------- -------    ----
   1 !   11.7   0.1   3.2e-05     0.006      54      86 ..       5      37 ..       1      41 [. 0.91
   2 !    4.4   0.0    0.0052      0.98      51      76 ..     157     182 ..     102     188 .. 0.76
   3 ?   -0.6   0.0      0.16        31     410     428 ..     275     292 ..     260     298 .. 0.76

  Alignments for each domain:
  == domain 1  score: 11.7 bits;  conditional E-value: 3.2e-05
  apra_Neukirchen_a 54 tDiLiiGGGmagcgAAveakeakdlkvvlveKA 86
                        D+++iGGG +g  A+veak     +v+l+eK 
     WP_205459170.1  5 YDMIVIGGGPGGISATVEAKMRGLQSVLLIEKG 37
                       69*******************9999******97 PP

  == domain 2  score: 4.4 bits;  conditional E-value: 0.0052
  apra_Neukirchen_a  51 eletDiLiiGGGmagcgAAveakeak 76 
                             +Li+GGG+++   A+e+++++
     WP_205459170.1 157 SQGEKLLIVGGGNSAAEYALELSKTN 182
                        445679***************99965 PP

  == domain 3  score: -0.6 bits;  conditional E-value: 0.16
  apra_Neukirchen_a 410 dlynrmtTvkgLfaaGdva 428
                        d  n +t v+gL+  Gd+a
     WP_205459170.1 275 DE-NYQTEVPGLYIGGDIA 292
                        55.999***********97 PP

>> WP_205458916.1  flavocytochrome c [Sulfurospirillum tamanensis]
   #    score  bias  c-Evalue  i-Evalue hmmfrom  hmm to    alifrom  ali to    envfrom  env to     acc
 ---   ------ ----- --------- --------- ------- -------    ------- -------    ------- -------    ----
   1 !   15.6   0.4   2.2e-06   0.00041      38      85 ..      30      75 ..       5      91 .. 0.75
   2 ?   -4.1   0.0         2   3.8e+02     180     212 ..     181     213 ..     177     216 .. 0.86
   3 !    3.9   0.2    0.0074       1.4     416     433 ..     477     494 ..     456     517 .] 0.67

  Alignments for each domain:
  == domain 1  score: 15.6 bits;  conditional E-value: 2.2e-06
  apra_Neukirchen_a 38 laalamkkelevveletDiLiiGGGmagcgAAveakeakdlkvvlveK 85
                       +aa+  +k+++  e e D+++iG G ag  AA +a++  +  v++veK
     WP_205458916.1 30 FAAAPLEKDVKFDE-EYDVIVIGTGFAGLAAAAKAAQR-GNTVLIVEK 75
                       33344446677666.9****************999874.468999999 PP

  == domain 2  score: -4.1 bits;  conditional E-value: 2
  apra_Neukirchen_a 180 AeaakkalgvevlnrvfitdllvdednrvaGAv 212
                         e ++k  +++++ r    d+++d ++rv+G +
     WP_205458916.1 181 TEFVEKLPRCKIYRRTKFDDFVLDAGGRVVGIM 213
                        57788888999*************99***9987 PP

  == domain 3  score: 3.9 bits;  conditional E-value: 0.0074
  apra_Neukirchen_a 416 tTvkgLfaaGdvaGgsph 433
                          ++gLfaaG+v Gg+  
     WP_205458916.1 477 KPIPGLFAAGEVTGGTHG 494
                        5699**********9844 PP

>> WP_205458630.1  NAD(P)/FAD-dependent oxidoreductase [Sulfurospirillum tamanensis]
   #    score  bias  c-Evalue  i-Evalue hmmfrom  hmm to    alifrom  ali to    envfrom  env to     acc
 ---   ------ ----- --------- --------- ------- -------    ------- -------    ------- -------    ----
   1 !   12.4   0.0     2e-05    0.0038      46      84 ..      50      89 ..      10      91 .. 0.73
   2 ?    0.9   0.1     0.061        12     402     430 ..     354     385 ..     352     420 .. 0.74

  Alignments for each domain:
  == domain 1  score: 12.4 bits;  conditional E-value: 2e-05
  apra_Neukirchen_a 46 elevveletDiLiiGGGmagcgAAveake.akdlkvvlve 84
                       + +   ++  iLi+GGG+agc  A  + +  ++ +++l+e
     WP_205458630.1 50 SATASSVTGKILIVGGGAAGCSLANALVKkISSPDITLIE 89
                       3456667889***********9998887746677888776 PP

  == domain 2  score: 0.9 bits;  conditional E-value: 0.061
  apra_Neukirchen_a 402 aacsGyWvdl...ynrmtTvkgLfaaGdvaGg 430
                        +a++G Wv++     ++   +++fa GdvaG 
     WP_205458630.1 354 SAAAGGWVEVekeTLQHYRYPNVFALGDVAGI 385
                        4558****66222345567789********95 PP

>> WP_205458534.1  thioredoxin-disulfide reductase [Sulfurospirillum tamanensis]
   #    score  bias  c-Evalue  i-Evalue hmmfrom  hmm to    alifrom  ali to    envfrom  env to     acc
 ---   ------ ----- --------- --------- ------- -------    ------- -------    ------- -------    ----
   1 !    8.0   0.2   0.00042     0.079      55      86 ..       3      34 ..       1      37 [. 0.93
   2 !    6.0   0.1    0.0017      0.33     409     455 ..     265     309 ..     257     314 .] 0.81

  Alignments for each domain:
  == domain 1  score: 8.0 bits;  conditional E-value: 0.00042
  apra_Neukirchen_a 55 DiLiiGGGmagcgAAveakeakdlkvvlveKA 86
                       D+ iiGGG ag  A + a +    +vv+ eK 
     WP_205458534.1  3 DLAIIGGGPAGLTAGLYATRGGLKDVVMFEKG 34
                       99******************99999***9995 PP

  == domain 2  score: 6.0 bits;  conditional E-value: 0.0017
  apra_Neukirchen_a 409 vdlynrmtTvkgLfaaGdvaGgsphkfvsGslaeGriAakaavkyil 455
                        vdl + +t+ +gLfaaGd+   +p++ v  +  +G  Aa +a+ y++
     WP_205458534.1 265 VDL-SMKTSTPGLFAAGDIRIEAPKQVV-CAAGDGATAALSAMGYLE 309
                        467.8899***********999997755.577899999999998885 PP

>> WP_205458010.1  NAD(P)/FAD-dependent oxidoreductase [Sulfurospirillum tamanensis]
   #    score  bias  c-Evalue  i-Evalue hmmfrom  hmm to    alifrom  ali to    envfrom  env to     acc
 ---   ------ ----- --------- --------- ------- -------    ------- -------    ------- -------    ----
   1 !   11.2   0.3   4.5e-05    0.0086      54      85 ..       9      39 ..       1      44 [. 0.84

  Alignments for each domain:
  == domain 1  score: 11.2 bits;  conditional E-value: 4.5e-05
  apra_Neukirchen_a 54 tDiLiiGGGmagcgAAveakeakdlkvvlveK 85
                        D++++GGG++g+ AA  ++ ak+ kv+l+eK
     WP_205458010.1  9 YDVVVVGGGIGGTCAAAMLS-AKGKKVLLLEK 39
                       6***********99998776.56789999999 PP

>> WP_205457758.1  FAD-dependent oxidoreductase [Sulfurospirillum tamanensis]
   #    score  bias  c-Evalue  i-Evalue hmmfrom  hmm to    alifrom  ali to    envfrom  env to     acc
 ---   ------ ----- --------- --------- ------- -------    ------- -------    ------- -------    ----
   1 ?    9.9   0.1   0.00011     0.021      54      87 ..      44      78 ..       7      84 .. 0.82

  Alignments for each domain:
  == domain 1  score: 9.9 bits;  conditional E-value: 0.00011
  apra_Neukirchen_a 54 tDiLiiGGGmagcgAAveake.akdlkvvlveKAa 87
                       + + iiGGG ag   A  ++e +k++++v+ e  +
     WP_205457758.1 44 ARVAIIGGGYAGLSVAKAIREhNKEAEIVIFESKN 78
                       5689*****************666******99765 PP

>> WP_205458073.1  L-aspartate oxidase [Sulfurospirillum tamanensis]
   #    score  bias  c-Evalue  i-Evalue hmmfrom  hmm to    alifrom  ali to    envfrom  env to     acc
 ---   ------ ----- --------- --------- ------- -------    ------- -------    ------- -------    ----
   1 ?    4.6   0.0    0.0044      0.84      53      82 ..       2      29 ..       1      33 [. 0.75
   2 ?    2.3   0.0     0.023       4.4     188     241 ..     139     189 ..      85     196 .. 0.81
   3 ?   -1.8   0.0      0.39        75     401     455 ..     328     385 ..     296     442 .. 0.62

  Alignments for each domain:
  == domain 1  score: 4.6 bits;  conditional E-value: 0.0044
  apra_Neukirchen_a 53 etDiLiiGGGmagcgAAveakeakdlkvvl 82
                       + D++iiG+G+ag  +A ++ +  ++kv++
     WP_205458073.1  2 QYDVIIIGAGIAGLSTAAHLPS--SMKVLV 29
                       68***********999987654..445554 PP

  == domain 2  score: 2.3 bits;  conditional E-value: 0.023
  apra_Neukirchen_a 188 gvevlnrvfitdllvdednrvaGAvgfsvrenk.fyvikakavivatGGAagiyr 241
                        ++++l +  ++dll+ +++r+ G+    +r+++ +    a+ v++a GG   +y 
     WP_205458073.1 139 QTTLLYNTQVVDLLI-NEGRCFGV---RMRTQEgLSCAYANHVVIASGGVGSLYE 189
                        556667778999999.55998764...4554431667889***********9996 PP

  == domain 3  score: -1.8 bits;  conditional E-value: 0.39
  apra_Neukirchen_a 401 HaacsGyWvdlynrmtTvkgLfaaGdvaGgs...phkfvsGslaeGriAakaavkyil 455
                        H a+ G+ +dl  r    k+L+a G+va      +++  s sl eG + +  +++ i+
     WP_205458073.1 328 HYAMGGIATDLDGRVLGAKNLYAVGEVACTGvhgANRLASNSLLEGLVFSARVANAIA 385
                        4444455557777888889999999987532112457777777777776666666663 PP

>> WP_205457599.1  tRNA uridine-5-carboxymethylaminomethyl(34) synthesis enzyme MnmG [Sulfurospirillum tamanensis]
   #    score  bias  c-Evalue  i-Evalue hmmfrom  hmm to    alifrom  ali to    envfrom  env to     acc
 ---   ------ ----- --------- --------- ------- -------    ------- -------    ------- -------    ----
   1 ?    9.4   0.7   0.00016     0.031      53      82 ..       2      33 ..       1      39 [. 0.80
   2 ?   -1.6   0.0      0.34        64     417     450 ..     358     388 ..     352     419 .. 0.78

  Alignments for each domain:
  == domain 1  score: 9.4 bits;  conditional E-value: 0.00016
  apra_Neukirchen_a 53 etDiLiiGGGmagcgAAveake.ak.dlkvvl 82
                       + Di+++GGG ag  AA+  ++  k +l +++
     WP_205457599.1  2 KYDIIVVGGGHAGIEAALASARmGKkTLLITI 33
                       68****************99995444666655 PP

  == domain 2  score: -1.6 bits;  conditional E-value: 0.34
  apra_Neukirchen_a 417 TvkgLfaaGdvaGgsphkfvsGslaeGriAakaa 450
                         v+gL++aG + G ++      + a+G +A+ +a
     WP_205457599.1 358 KVRGLYCAGQINGTTGYE---EAAAQGLMAGINA 388
                        599*********999853...4556666666555 PP


Internal pipeline statistics summary:
-------------------------------------
Query model(s):                            1  (670 nodes)
Target sequences:                       2477  (767717 residues searched)
Passed MSV filter:                       117  (0.0472346); expected 49.5 (0.02)
Passed bias filter:                       86  (0.0347194); expected 49.5 (0.02)
Passed Vit filter:                        24  (0.00968914); expected 2.5 (0.001)
Passed Fwd filter:                        13  (0.00524828); expected 0.0 (1e-05)
Initial search space (Z):               2477  [actual number of targets]
Domain search space  (domZ):              13  [number of targets reported over threshold]
# CPU time: 0.05u 0.00s 00:00:00.05 Elapsed: 00:00:00.03
# Mc/sec: 16645.26
//
[ok]
