# Supplementary material for: Sulfur disproportionation occurs globally across anoxic habitats and has multiple mechanisms of independent evolutionary origin
Source: ISME J. 2026 Mar 2;20(1):wrag042. doi: 10.1093/ismejo/wrag042 (PMC12998232; doi:10.1093/ismejo/wrag042)
Supplement: Sup_File_1_HMM_wrag042 [file sup_file_1_hmm_wrag042.zip › SupFile1_HMM/SupFile1c_results/apra_Neukirchen_a-hmm-083_Sulfurovum_riftiae_1812E_GCF_001595645.txt]

# hmmsearch :: search profile(s) against a sequence database
# HMMER 3.4 (Aug 2023); http://hmmer.org/
# Copyright (C) 2023 Howard Hughes Medical Institute.
# Freely distributed under the BSD open source license.
# - - - - - - - - - - - - - - - - - - - - - - - - - - - - - - - - - - - -
# query HMM file:                  /Users/lukas/OneDrive/2023_Sulfur/20250723_HMM/profiles_all/apra_Neukirchen_a.hmm
# target sequence database:        /Users/lukas/OneDrive/2023_Sulfur/20250626_HMM/db_new/083_Sulfurovum_riftiae_1812E_GCF_001595645.fas
# - - - - - - - - - - - - - - - - - - - - - - - - - - - - - - - - - - - -

Query:       apra_Neukirchen_a  [M=670]
Scores for complete sequences (score includes all domains):
   --- full sequence ---   --- best 1 domain ---    -#dom-
    E-value  score  bias    E-value  score  bias    exp  N  Sequence       Description
    ------- ------ -----    ------- ------ -----   ---- --  --------       -----------
    1.6e-31  106.1   0.8    2.8e-31  105.3   0.8    1.3  1  WP_067332203.1  FAD-binding protein [Sulfurovum riftiae]
    2.7e-21   72.3   4.4    7.4e-21   70.9   4.4    1.7  1  WP_067330366.1  FAD-dependent oxidoreductase [Sulfurovum rift
      2e-17   59.5   8.4    1.8e-10   36.5   0.0    2.7  2  WP_067329379.1  fumarate reductase flavoprotein subunit [Sulf
    5.4e-06   21.7   0.6    0.00059   15.0   0.1    2.8  3  WP_067330645.1  NAD(P)-binding domain-containing protein [Sul
    8.3e-06   21.1   0.1    9.2e-05   17.7   0.2    1.9  2  WP_241497509.1  NAD(P)/FAD-dependent oxidoreductase [Sulfurov
      3e-05   19.3   3.8    0.00026   16.2   1.2    3.0  2  WP_082792083.1  L-aspartate oxidase [Sulfurovum riftiae]
    0.00011   17.4   2.9    0.00021   16.5   0.2    2.3  3  WP_067328650.1  FAD-dependent oxidoreductase [Sulfurovum rift
    0.00044   15.4   0.2    0.00066   14.8   0.2    1.2  1  WP_067328733.1  NAD(P)/FAD-dependent oxidoreductase [Sulfurov
    0.00064   14.9   1.8      0.021    9.9   0.0    2.2  2  WP_067330167.1  thioredoxin-disulfide reductase [Sulfurovum r
    0.00068   14.8   1.8    0.00082   14.5   0.5    1.7  2  WP_067332127.1  NAD(P)/FAD-dependent oxidoreductase [Sulfurov
     0.0007   14.8   5.8      0.014   10.5   1.4    2.7  3  WP_067332672.1  CoA-disulfide reductase [Sulfurovum riftiae]
     0.0094   11.0   2.4      0.013   10.6   2.4    1.1  1  WP_067328275.1  FAD-dependent 5-carboxymethylaminomethyl-2-th
  ------ inclusion threshold ------
      0.025    9.6   0.1       0.17    6.9   0.1    2.0  2  WP_067328358.1  hydrogenase small subunit [Sulfurovum riftiae


Domain annotation for each sequence (and alignments):
>> WP_067332203.1  FAD-binding protein [Sulfurovum riftiae]
   #    score  bias  c-Evalue  i-Evalue hmmfrom  hmm to    alifrom  ali to    envfrom  env to     acc
 ---   ------ ----- --------- --------- ------- -------    ------- -------    ------- -------    ----
   1 !  105.3   0.8   1.5e-33   2.8e-31      43     616 ..       1     557 [.       1     572 [. 0.77

  Alignments for each domain:
  == domain 1  score: 105.3 bits;  conditional E-value: 1.5e-33
  apra_Neukirchen_a  43 mkkelevveletDiLiiGGGmagcgAAveakeak.dlkvvlveKAaierSGavAaGlsAinaYigenetpedyvryvrkdlmgivReDLvld 133
                        m+++++v+  e D +i+G+G ag  AA e+  a  ++ v+       ++SGa   G   ina +g+++++e ++    k  + ++ +D v  
     WP_067332203.1   1 MNTNPDVKIYEYDAVIVGAGLAGLAAAKELTAAGkKTAVITKLHPLRSHSGAAQGG---INAALGKEDSVELHMFDTVKGSDYLADQDAVEL 89 
                        5667889999********************98552555554445555667886555...7779999999**9999999999*********** PP

  apra_Neukirchen_a 134 iarhvdevvkkleewGLpilkdenGk.........yvrrGkwqikInGesyKpivAeaakkalgvevlnrvfitdllvdednrvaGAvgfsv 216
                        +  +  e+++ +e++G ++ +de+G+          + r  +     G  +   + e+a + +g+ev+++ ++ dll+ ed++v G+++f++
     WP_067332203.1  90 MCTKAPETIRWVERMGAVFSRDEEGNiairpfggqSKPRACYAKDRTGLAVLQAIYEQAFR-EGIEVFDEWYAADLLY-EDGKVSGVAAFNI 179
                        **************************99999888844455555555565544444444444.489*************.88*********** PP

  apra_Neukirchen_a 217 renkfyvikakavivatGGAagiyrprsvgegrgraWYppfntGsgyamgiraGAemttmE.nrfvalRfKDtygPvgtiallvkakavnal 307
                        r+++  +++ak ++ atGG    yr +s+ +          ntG + ++++r G  +  mE ++f +  +      +   a + + +  n++
     WP_067332203.1 180 RNSEPAIFNAKVTMFATGGHGRAYRFNSNAH---------ANTGDALSIVARHGLPLEDMEfVQFHPSGLGGSGVLISEAARGEGGRLYNSE 262
                        ***************************9955.........49****************99944677777777667788899999******** PP

  apra_Neukirchen_a 308 geeyeeelkkeY..gkak.iptslRnyatleevkeGrgPiyldteealqd...keleeelwedfLdmaisqallwaeeniepekenvEiegt 393
                        ge+++   +k Y  +  +  ++ +   a++eev++Grg    d +++  +   ++l+ e++   L +  +     a ++++  ke++ i +t
     WP_067332203.1 263 GERFM---SK-YapNAMElASRDVVSRAIMEEVRQGRGV-GKDGQSV--NidlTHLDPEIILTRLPELREL--AIAFQGQDMLKEPIHISAT 345
                        *****...77.74422333566677789**********4.4455555..3123777777776666665554..456688899********** PP

  apra_Neukirchen_a 394 ePyivGsHaacsGyWvdlynrmtTvkgLfaaGdvaGgsph...kfvsGslaeGriAakaavkyildekdekpeldeeeveelkeeiykplet 482
                          y +G+  ++  + v++ n   Tv+g +aaG+++  s h   +    s+ e+ + +++a   +++  de  e+++++ve+ ++ + + l+t
     WP_067332203.1 346 AHYSMGGIPTTINCEVKK-NPTETVEGFYAAGECSCVSVHganRLGANSVLEALLFGRHAGVNMVKALDEGVEFKKASVEDAQRMLDE-LNT 435
                        *******99977777788.9999**********9877744222566666777666666665555555555667776777665555544.455 PP

  apra_Neukirchen_a 483 leekkkettagevpnyitpeeleerlqkimdeYagGistnYetnekkLeialeklemLkedleklaAed.....lheLlrawElihRllvae 569
                        +++++     g      t+ +l+++lq+ m   ag + t     +++Le+ l+++++L +++++++ +d       eL++a El h l  ++
     WP_067332203.1 436 IKTSN-----G----TETVANLRTELQNGMTADAGVFRT-----KESLERQLKLIDKLLKRFKNIRIDDksntfNTELQEALELGHMLEFSK 513
                        54443.....2....257899*********999986655.....455666666666666666666666522222579*************** PP

  apra_Neukirchen_a 570 aviehllfRkEtRwpgyyeraDypelddenwkkfvnskydpetgeie 616
                         ++   l R+E+R  g ++r D+pe++d+++ k++   +d e+ +i+
     WP_067332203.1 514 FIVVGALEREESR--GGHYREDFPERNDKKFLKHTYAYMD-ENFNIT 557
                        *************..7789***********9999998444.555554 PP

>> WP_067330366.1  FAD-dependent oxidoreductase [Sulfurovum riftiae]
   #    score  bias  c-Evalue  i-Evalue hmmfrom  hmm to    alifrom  ali to    envfrom  env to     acc
 ---   ------ ----- --------- --------- ------- -------    ------- -------    ------- -------    ----
   1 !   70.9   4.4     4e-23   7.4e-21      54     611 ..       2     530 ..       1     532 [] 0.81

  Alignments for each domain:
  == domain 1  score: 70.9 bits;  conditional E-value: 4e-23
  apra_Neukirchen_a  54 tDiLiiGGGmagcgAAveakeakdlkvvlveKAaierS.GavAa.GlsAinaYigenetpedyvryvrkdlmgivReDLvldiarhvdevvk 143
                        +D+L+iG G ag  AA+ akea +++v+++ K     S  ++A+ G++A    ++e++ +  +++   k ++g++ eD+v ++     ++v+
     WP_067330366.1   2 VDVLVIGSGGAGLSAALAAKEA-GASVLVIGKMYPTNSqTSMAQgGMNAALGNVNEDH-VSLHIQDTVKSAHGLCDEDMVRQMCADAPQTVE 91 
                        6****************99876.58999999998888734678735899888888888.99999999999********************** PP

  apra_Neukirchen_a 144 kleewGLpilkdenGk..............yvrrGkwqikInGesyKpivAeaakkalgvevlnrvfitdllvdednrvaGAvgfsvrenkf 221
                         le++G+p+ + +n k                +r  +     G ++   + + + k +g+  l++ + ++l+v +d+++ GA+ +++r++++
     WP_067330366.1  92 WLERIGVPFSRLDNDKkgigtvaqrqmggaSAKRACYAQDYTGLKILHTLYDTCLK-EGIAFLDEHYLLNLIV-PDDTIKGATFLDIRSGEI 181
                        *********96666665889999999988877888888888898888888888888.789*************.99**************** PP

  apra_Neukirchen_a 222 yvikakavivatGGAagiyrprsvgegrgraWYppfntGsgyamgiraGAemttmEn.rfvalRfKDtygPvgtiallvkakavnalgeeye 312
                          i ak v++atGG   iy    ++            tG g a ++raG  ++ mE  +f ++ +K  +  +   a + + + vn  ge+++
     WP_067330366.1 182 KQIDAKSVVIATGGYGSIYHGFTTN--------MYGATGDGVAAVLRAGGAVSDMEFiQFHPTALKHSCILISESARGEGGYLVNEAGERFV 265
                        *******************965553........23479******************648********************************* PP

  apra_Neukirchen_a 313 eelkkeYgkakiptslRnyatleevkeGrgPiyldteealqdkeleeelwedfLdmaisqallwaeeniepekenvEiegtePyivGsHaac 404
                           ++     k p+ + + a+++++keG+  ++ld +++      ee+l+e  L    ++al  ++e ++p+++ + i++   y +G     
     WP_067330366.1 266 ---DE----LK-PRDEVARAIFSQMKEGQR-VFLDVRHL-----GEEKLME-LLPQ--EMALCKMHEHVDPASDLIPIKPVAHYSMG----- 335
                        ...33....34.6667788999******97.99****99.....3444443.3333..45777889999**9999999988766665..... PP

  apra_Neukirchen_a 405 sGyWvdlynrmtTvkgLfaaGdvaGgsph...kfvsGslae....GriAakaavkyildekdekpeldeeeveelkeeiykpletleekkke 489
                         G+ vd   +   +kg faaG+++ +  h   +  + sl e    Gr A+++a k ++  ++  + +d ++  +  +ei++    l++++  
     WP_067330366.1 336 -GIDVDYALEVNGIKGCFAAGECSNAKVHganRLGGNSLLEittfGRFAGENAFKHAVYASS--KPVDGTQRLKDEAEIKT----LFAQE-- 418
                        .666788778899**********99975532144444655444459********99986533..35564444444444444....44343.. PP

  apra_Neukirchen_a 490 ttagevpnyitpeeleerlqkimdeYagGistnYetnekkLeialeklemLkedleklaAedlheLlrawElihRllvaeaviehllfRkEt 581
                          ++   +++t   ++e l ++  e +g + +n ++ne+  e+   ++++ k  +++ + ++ ++L++  E ++ ll a a+i    +R E+
     WP_067330366.1 419 --DS--ESFYT---YREILGELFYEKVGIVRENGQLNEALEEVIAMQVAQKKMGISDKSRTNNQNLVEFLEFRNTLLLAPAIISAAIARDES 503
                        ..33..23455...5566788899**********9999999999999999999999999999****************************** PP

  apra_Neukirchen_a 582 RwpgyyeraDypelddenwkkfvnskydpe 611
                        R   ++  + +++ ++  ++k++  ++++e
     WP_067330366.1 504 RGAHFK--VGFETENE-AFRKHIVLQWKRE 530
                        *76665..44544444.6777777777665 PP

>> WP_067329379.1  fumarate reductase flavoprotein subunit [Sulfurovum riftiae]
   #    score  bias  c-Evalue  i-Evalue hmmfrom  hmm to    alifrom  ali to    envfrom  env to     acc
 ---   ------ ----- --------- --------- ------- -------    ------- -------    ------- -------    ----
   1 !   21.6   6.6   3.3e-08   6.1e-06      52     243 ..       4     226 ..       1     234 [. 0.84
   2 !   36.5   0.0   9.9e-13   1.8e-10     401     621 ..     373     586 ..     363     631 .. 0.76

  Alignments for each domain:
  == domain 1  score: 21.6 bits;  conditional E-value: 3.3e-08
  apra_Neukirchen_a  52 letDiLiiGGGmagcgAAveakeakdlkvvlveKAaierS..GavAaGlsA..inaYigenetpe.dyvryvrkdlmgivReDLvldiarhv 138
                        + tD Li+GGG ag  +A+ a+e+  l+ +++    ++rS   a   G++A   n  +ge+++ +  + + v+    g   + ++       
     WP_067329379.1   4 IYTDALIVGGGLAGLRSAIAAREKG-LDTIVLSMVPVKRShsAAAQGGMQAslANSVMGEGDNEDvHFADTVKGSDWGC-DQKVARMFVTTA 93 
                        679****************999865.55555555666666104555599995569999988843314777777766664.556777778889 PP

  apra_Neukirchen_a 139 devvkkleewGLpilkdenGk..............................yvrrGkwqikInGesyKpivAeaakkalgvevlnrvfitdl 200
                         +++++l  wG+p  +  +G+                               + r  +     G  +   vA++a k  +v + ++  ++ +
     WP_067329379.1  94 PKAIRELAAWGVPWSRIGKGDrtivrngkqetitereeayglinardfggtKKWRTCYTSDATGHTMLYAVANEALK-RDVIIHDKKEAISI 184
                        99***********999999989*************************9998777888889999************99.6699********** PP

  apra_Neukirchen_a 201 lvdednrvaGAvgfsvrenkfyvikakavivatGGAagiyrpr 243
                        + d+ + ++G+v  ++ ++++  + a+ +++atGG   iy+  
     WP_067329379.1 185 IHDN-GVCYGVVVRDLINGDLIAYVARGTMIATGGYGRIYKQS 226
                        **65.9**********************************964 PP

  == domain 2  score: 36.5 bits;  conditional E-value: 9.9e-13
  apra_Neukirchen_a 401 HaacsGyWvdlynrmtTvkgLfaaGdvaGgsphkf.......vsGslaeGriAakaavkyildekdekpeldeeeveelkeeiykpletlee 485
                        H ++ G+ v+   ++tT++gLf aG++a    h f       vs +++ G i ++  ++y++++   + +++++ +ee+ e  +  l+++++
     WP_067329379.1 373 HYSMGGIRVKPTGESTTLQGLFSAGEAACWDLHGFnrlggnsVSEAVVAGMIVGEYFAQYCQET---HLKTNTSVIEEHLEAQMDYLKEILA 461
                        666788888767899************9988888855444446777777888888888888644...2345555677766666665444554 PP

  apra_Neukirchen_a 486 kkkettagevpnyitpeeleerlqkimdeYagGistnYetnekkLeialeklemLkedleklaAe.....dlheLlrawElihRllvaeavi 572
                        ++     g     +++ ++++++  im e +g +      n + L  a ++le+L +++++++ e     +   L +++ +   l  a +v 
     WP_067329379.1 462 RD----GG-----LNIFDIKDEMRTIMQEKVGIFR-----NGEDLLDAVHRLEELLKKTKEITVEsksmgNNPGLNEVYRVTKMLKLALCVA 539
                        43....34.....89999***********998654.....5566666777777777777766544111115678****************** PP

  apra_Neukirchen_a 573 ehllfRkEtRwpgyyeraDypelddenwkkfvnskydpetgeieiikrp 621
                        +  l R E+R  g ++r D+p++dd +w k + +++ + ++++ +i+ +
     WP_067329379.1 540 KGALQRTESR--GAHYREDFPKRDDMHWLKRTITTWPNPEDTLPTIHYE 586
                        **********..8889************998888887666666555544 PP

>> WP_067330645.1  NAD(P)-binding domain-containing protein [Sulfurovum riftiae]
   #    score  bias  c-Evalue  i-Evalue hmmfrom  hmm to    alifrom  ali to    envfrom  env to     acc
 ---   ------ ----- --------- --------- ------- -------    ------- -------    ------- -------    ----
   1 !   15.0   0.1   3.2e-06   0.00059      54      86 ..       5      37 ..       1      41 [. 0.91
   2 ?    3.0   0.0     0.014       2.6      45      77 ..     151     183 ..     106     188 .. 0.68
   3 ?    0.2   0.0     0.097        18     410     428 ..     274     291 ..     258     299 .. 0.75

  Alignments for each domain:
  == domain 1  score: 15.0 bits;  conditional E-value: 3.2e-06
  apra_Neukirchen_a 54 tDiLiiGGGmagcgAAveakeakdlkvvlveKA 86
                        D++iiGGG +g g+Aveak     kv+++eK 
     WP_067330645.1  5 YDLIIIGGGPGGIGSAVEAKVLGLEKVLMIEKT 37
                       6********************9999******97 PP

  == domain 2  score: 3.0 bits;  conditional E-value: 0.014
  apra_Neukirchen_a  45 kelevveletDiLiiGGGmagcgAAveakeakd 77 
                         +l++      iL++GGG ++   A+e++++++
     WP_067330645.1 151 FNLDKCSNGEHILVVGGGDSAVEYACELSQTNE 183
                        34445555668***************9998654 PP

  == domain 3  score: 0.2 bits;  conditional E-value: 0.097
  apra_Neukirchen_a 410 dlynrmtTvkgLfaaGdva 428
                        d  n ++ v+gL+ aGd++
     WP_067330645.1 274 DD-NYESEVPGLYIAGDIV 291
                        34.78899*********97 PP

>> WP_241497509.1  NAD(P)/FAD-dependent oxidoreductase [Sulfurovum riftiae]
   #    score  bias  c-Evalue  i-Evalue hmmfrom  hmm to    alifrom  ali to    envfrom  env to     acc
 ---   ------ ----- --------- --------- ------- -------    ------- -------    ------- -------    ----
   1 !   17.7   0.2     5e-07   9.2e-05      45      98 ..      35      92 ..       4      94 .. 0.66
   2 ?    1.0   0.0     0.055        10     419     478 ..     351     409 ..     337     430 .. 0.83

  Alignments for each domain:
  == domain 1  score: 17.7 bits;  conditional E-value: 5e-07
  apra_Neukirchen_a 45 kelevveletDiLiiGGGmagcgAAveake.akdlkvvlv..eKAaierSGa..vAaGl 98
                       +++   + e+Di+i+GGG+ag   + ++++ a +++++l+  +  ++ +SG   vAaGl
     WP_241497509.1 35 STF-ASRKEADIVIVGGGTAGITVTARVRRsAPNARITLIapNDVHLYQSGQvyVAAGL 92
                       223.44569*********************55599999882245566677752246665 PP

  == domain 2  score: 1.0 bits;  conditional E-value: 0.055
  apra_Neukirchen_a 419 kgLfaaGdvaGgsphkfvsGslaeGriAakaavkyildekdekpeldeeeveelkeeiyk 478
                        +++f  Gd++G s+ k ++G++ e  i  ++ ++ il+ k+  ++++  +v+ +k+++ +
     WP_241497509.1 351 PNVFGIGDIVGLSSGK-SGGAIREQAIVIQDNIAAILEGKAVPMTYNGYSVHPIKTRYGR 409
                        578************9.9*****************9999888777777777666666655 PP

>> WP_082792083.1  L-aspartate oxidase [Sulfurovum riftiae]
   #    score  bias  c-Evalue  i-Evalue hmmfrom  hmm to    alifrom  ali to    envfrom  env to     acc
 ---   ------ ----- --------- --------- ------- -------    ------- -------    ------- -------    ----
   1 !   16.2   1.2   1.4e-06   0.00026      53     241 ..       3     190 ..       1     200 [. 0.66
   2 ?   -0.1   0.1      0.11        21     417     479 ..     345     408 ..     327     475 .. 0.63

  Alignments for each domain:
  == domain 1  score: 16.2 bits;  conditional E-value: 1.4e-06
  apra_Neukirchen_a  53 etDiLiiGGGmagcgAAveakeakdlkvvlveKAaierSGavAaGlsAinaYigenetpedyvryvrkdlmgivReDLvldiarhvdevvkk 144
                        + D+LiiG+G+ag +AA+++ ++k++ vv+ +    e     A+G  A  + + en+ p    + + + +   +Re + + ++r   e++ +
     WP_082792083.1   3 KYDVLIIGAGIAGLYAAMQLPKSKKVLVVCKD-IPWECNTFYAQGGMA--TALDENDVPLHVSDTMAAGAYHNIREAVEI-LSRTSLETTPD 90 
                        68******************998866555544.345666667777655..667777777777777777777777776555.44444455555 PP

  apra_Neukirchen_a 145 leewGLpilkdenGk......yvrrGkwqikInGesyKpivAeaakkalgvevlnrvfitdllvdednrvaGAvgfsvrenkfyvikakavi 230
                        + e G+ + + e+G+        ++ ++ ++  G+     +   +  +++ ++  +  + dll+ e++r++G+ +    e    +i a  vi
     WP_082792083.1  91 IIEKGMEFDRAEDGHilytkeAAHSVERIVHAGGDATGRYMHYFMMVQNRHQLQKNTLVYDLLI-ENGRCYGVKATVNYE--PTTIYADDVI 179
                        5556788777777776655544445555556667777776666666666667777777777777.667777776543333..3356677778 PP

  apra_Neukirchen_a 231 vatGGAagiyr 241
                        +a GG   +y 
     WP_082792083.1 180 IASGGVGSLYA 190
                        88887777775 PP

  == domain 2  score: -0.1 bits;  conditional E-value: 0.11
  apra_Neukirchen_a 417 TvkgLfaaGdva..Ggs.phkfvsGslaeGriAakaavkyildekdekpeldeeeveelkeeiykp 479
                         ++gL+  G++a  G   +++  s sl e+ + ak a++ +l + +  +++++ e+e+   +i ++
     WP_082792083.1 345 GMEGLYVIGEAArtGVHgANRLASNSLLEAVVFAKRAIDHLLGRGH--QQIKTPEFEKDYGNILHK 408
                        5788888888763343324678888888888888888888854322..244444444444444332 PP

>> WP_067328650.1  FAD-dependent oxidoreductase [Sulfurovum riftiae]
   #    score  bias  c-Evalue  i-Evalue hmmfrom  hmm to    alifrom  ali to    envfrom  env to     acc
 ---   ------ ----- --------- --------- ------- -------    ------- -------    ------- -------    ----
   1 !   16.5   0.2   1.1e-06   0.00021      52      83 ..       4      36 ..       1      43 [. 0.85
   2 ?    0.4   0.0     0.084        15      51      80 ..     144     174 ..      94     180 .. 0.66
   3 ?   -3.1   0.1      0.97   1.8e+02     431     451 ..     294     316 ..     263     329 .. 0.59

  Alignments for each domain:
  == domain 1  score: 16.5 bits;  conditional E-value: 1.1e-06
  apra_Neukirchen_a 52 letDiLiiGGGmagcgAAveakeak.dlkvvlv 83
                       + +D+LiiGGG ag ++Av+ak +  + k+v+v
     WP_067328650.1  4 TLCDVLIIGGGPAGGVCAVTAKMNYpQKKIVVV 36
                       568*******************96669999998 PP

  == domain 2  score: 0.4 bits;  conditional E-value: 0.084
  apra_Neukirchen_a  51 eletDiLiiGGGmagcgAAveake.akdlkv 80 
                            +++++G G  g   A+e+ke  k++ v
     WP_067328650.1 144 DKVDNVIVVGTGFIGIEMAMELKEsGKRVTV 174
                        22346999**************995555555 PP

  == domain 3  score: -3.1 bits;  conditional E-value: 0.97
  apra_Neukirchen_a 431 sphk..fvsGslaeGriAakaav 451
                        +p+k    s s aeGr+A+ +  
     WP_067328650.1 294 TPSKvmLASTSAAEGRVAGSSLF 316
                        45552235778899999988765 PP

>> WP_067328733.1  NAD(P)/FAD-dependent oxidoreductase [Sulfurovum riftiae]
   #    score  bias  c-Evalue  i-Evalue hmmfrom  hmm to    alifrom  ali to    envfrom  env to     acc
 ---   ------ ----- --------- --------- ------- -------    ------- -------    ------- -------    ----
   1 !   14.8   0.2   3.5e-06   0.00066      49      83 ..      51      86 ..       7     106 .. 0.76

  Alignments for each domain:
  == domain 1  score: 14.8 bits;  conditional E-value: 3.5e-06
  apra_Neukirchen_a 49 vveletDiLiiGGGmagcgAAveake.akdlkvvlv 83
                           ++ i+i+GGG++g +AA ++++ a++++++l+
     WP_067328733.1 51 SSDKKVKIVIVGGGAGGIMAAARLRKaASNAEITLI 86
                       4456899*******************6669999987 PP

>> WP_067330167.1  thioredoxin-disulfide reductase [Sulfurovum riftiae]
   #    score  bias  c-Evalue  i-Evalue hmmfrom  hmm to    alifrom  ali to    envfrom  env to     acc
 ---   ------ ----- --------- --------- ------- -------    ------- -------    ------- -------    ----
   1 !    4.1   0.4    0.0066       1.2      55      84 ..       3      32 ..       1      35 [. 0.88
   2 !    9.9   0.0   0.00011     0.021     409     457 ..     266     312 ..     258     313 .] 0.86

  Alignments for each domain:
  == domain 1  score: 4.1 bits;  conditional E-value: 0.0066
  apra_Neukirchen_a 55 DiLiiGGGmagcgAAveakeakdlkvvlve 84
                       D  iiGGG ag  A + a +    +v++ e
     WP_067330167.1  3 DCAIIGGGPAGLTAGLYATRGGLKNVTMFE 32
                       899**************9998888888876 PP

  == domain 2  score: 9.9 bits;  conditional E-value: 0.00011
  apra_Neukirchen_a 409 vdlynrmtTvkgLfaaGdvaGgsphkfvsGslaeGriAakaavkyilde 457
                        vdl + +t+v+gLfaaGd    +p++ v  +  +G  Aa ++++yi+++
     WP_067330167.1 266 VDL-SMRTSVEGLFAAGDLRIEAPKQVVV-AAGDGATAALQVISYIQEQ 312
                        466.889************9999988665.7899***********9865 PP

>> WP_067332127.1  NAD(P)/FAD-dependent oxidoreductase [Sulfurovum riftiae]
   #    score  bias  c-Evalue  i-Evalue hmmfrom  hmm to    alifrom  ali to    envfrom  env to     acc
 ---   ------ ----- --------- --------- ------- -------    ------- -------    ------- -------    ----
   1 !   14.5   0.5   4.4e-06   0.00082      53      85 ..       3      34 ..       1      40 [. 0.88
   2 ?   -1.5   0.0      0.32        60     254     287 ..     168     202 ..     147     243 .. 0.71

  Alignments for each domain:
  == domain 1  score: 14.5 bits;  conditional E-value: 4.4e-06
  apra_Neukirchen_a 53 etDiLiiGGGmagcgAAveakeakdlkvvlveK 85
                       + D+++iG G+ag +AA++a+++ d +v+l+eK
     WP_067332127.1  3 KYDLIVIGSGAAGMMAAITAARS-DKNVLLLEK 34
                       67******************985.579999998 PP

  == domain 2  score: -1.5 bits;  conditional E-value: 0.32
  apra_Neukirchen_a 254 Yppf.ntGsgyamgiraGAemttmEnrfvalRfKD 287
                        Yp+    G gya++  +G ++t +   +++l++K+
     WP_067332127.1 168 YPVLgAEGDGYALAESVGHKVTEVYPAMMPLKTKE 202
                        55441357788888888888887777777777776 PP

>> WP_067332672.1  CoA-disulfide reductase [Sulfurovum riftiae]
   #    score  bias  c-Evalue  i-Evalue hmmfrom  hmm to    alifrom  ali to    envfrom  env to     acc
 ---   ------ ----- --------- --------- ------- -------    ------- -------    ------- -------    ----
   1 !   10.5   1.4   7.6e-05     0.014      56      94 ..       3      42 ..       1      44 [. 0.88
   2 !    5.8   0.0    0.0019      0.35      32      73 ..     123     168 ..      93     182 .. 0.64
   3 ?   -2.2   0.0      0.53        98     238     238 ..     265     265 ..     206     285 .. 0.53

  Alignments for each domain:
  == domain 1  score: 10.5 bits;  conditional E-value: 7.6e-05
  apra_Neukirchen_a 56 iLiiGGGmagcgAAveakeak.dlkvvlveKAaierSGav 94
                       i+iiGG +ag  AA +a++++ ++++++ e ++i   Ga+
     WP_067332672.1  3 IVIIGGSAAGMSAAAKARRTDrEAEIIVFESSEIISFGAC 42
                       89*****************555********9999887775 PP

  == domain 2  score: 5.8 bits;  conditional E-value: 0.0019
  apra_Neukirchen_a  32 alaaallaalamk.....kelevveletDiLiiGGGmagcgAAveak 73 
                        ++ +++++ ++m+     ke+ ++e   D+ iiGGG  g     ea+
     WP_067332672.1 123 KAYSNVFTLTKMEdgkrlKEMATRENVKDVTIIGGGFIGIEVV-EAM 168
                        3333444555566677777899999999********9987653.333 PP

  == domain 3  score: -2.2 bits;  conditional E-value: 0.53
  apra_Neukirchen_a 238 g 238
                         
     WP_067332672.1 265 I 265
                        1 PP

>> WP_067328275.1  FAD-dependent 5-carboxymethylaminomethyl-2-thiouridine(34) oxidoreductase MnmC [Sulfurovum riftiae]
   #    score  bias  c-Evalue  i-Evalue hmmfrom  hmm to    alifrom  ali to    envfrom  env to     acc
 ---   ------ ----- --------- --------- ------- -------    ------- -------    ------- -------    ----
   1 !   10.6   2.4     7e-05     0.013      53      97 ..       4      42 ..       1      52 [. 0.74

  Alignments for each domain:
  == domain 1  score: 10.6 bits;  conditional E-value: 7e-05
  apra_Neukirchen_a 53 etDiLiiGGGmagcgAAveakeakdlkvvlveKAaierSGavAaG 97
                       + D ++iG+G+ gc +A+ +++ k+ +v+l+++     SG+ A G
     WP_067328275.1  4 TYDAIVIGAGITGCCTAFALHQ-KGQNVLLIDR-----SGSAATG 42
                       579***************9986.4578999775.....4444444 PP

>> WP_067328358.1  hydrogenase small subunit [Sulfurovum riftiae]
   #    score  bias  c-Evalue  i-Evalue hmmfrom  hmm to    alifrom  ali to    envfrom  env to     acc
 ---   ------ ----- --------- --------- ------- -------    ------- -------    ------- -------    ----
   1 ?    6.9   0.1   0.00092      0.17      56      83 ..       3      31 ..       1      36 [. 0.89
   2 ?   -0.2   0.0      0.12        23     413     468 ..     254     308 ..     245     330 .. 0.81

  Alignments for each domain:
  == domain 1  score: 6.9 bits;  conditional E-value: 0.00092
  apra_Neukirchen_a 56 iLiiGGGmagcgAAveake.akdlkvvlv 83
                       i+i+GGG+a+ + A ++k+ +++++v++v
     WP_067328358.1  3 IVIVGGGIAAAYMANRIKTlSNQTDVLIV 31
                       89*****************6669999998 PP

  == domain 2  score: -0.2 bits;  conditional E-value: 0.12
  apra_Neukirchen_a 413 nrmtTvkgLfaaGdvaGgsphkfvsGslaeGriAakaavkyildekdekpeldeee 468
                          +t+ + ++a G++a    + f+ G +    + a aa+++il+e d kp + e +
     WP_067328358.1 254 YMQTSQEDIYAVGECAQLRENGFIAGHVKACTLQADAAISKILQE-DSKPFVPEIT 308
                        46788899**********************************755.4445555444 PP


Internal pipeline statistics summary:
-------------------------------------
Query model(s):                            1  (670 nodes)
Target sequences:                       2403  (721865 residues searched)
Passed MSV filter:                       155  (0.0645027); expected 48.1 (0.02)
Passed bias filter:                      112  (0.0466084); expected 48.1 (0.02)
Passed Vit filter:                        24  (0.00998752); expected 2.4 (0.001)
Passed Fwd filter:                        13  (0.0054099); expected 0.0 (1e-05)
Initial search space (Z):               2403  [actual number of targets]
Domain search space  (domZ):              13  [number of targets reported over threshold]
# CPU time: 0.07u 0.00s 00:00:00.07 Elapsed: 00:00:00.04
# Mc/sec: 11733.99
//
[ok]
