# Supplementary material for: Sulfur disproportionation occurs globally across anoxic habitats and has multiple mechanisms of independent evolutionary origin
Source: ISME J. 2026 Mar 2;20(1):wrag042. doi: 10.1093/ismejo/wrag042 (PMC12998232; doi:10.1093/ismejo/wrag042)
Supplement: Sup_File_1_HMM_wrag042 [file sup_file_1_hmm_wrag042.zip › SupFile1_HMM/SupFile1c_results/apra_Neukirchen_a-hmm-085_Sulfurovum_sp_ST-29_PRJNA1222866.txt]

# hmmsearch :: search profile(s) against a sequence database
# HMMER 3.4 (Aug 2023); http://hmmer.org/
# Copyright (C) 2023 Howard Hughes Medical Institute.
# Freely distributed under the BSD open source license.
# - - - - - - - - - - - - - - - - - - - - - - - - - - - - - - - - - - - -
# query HMM file:                  /Users/lukas/OneDrive/2023_Sulfur/20250723_HMM/profiles_all/apra_Neukirchen_a.hmm
# target sequence database:        /Users/lukas/OneDrive/2023_Sulfur/20250626_HMM/db_new/085_Sulfurovum_sp_ST-29_PRJNA1222866.fas
# - - - - - - - - - - - - - - - - - - - - - - - - - - - - - - - - - - - -

Query:       apra_Neukirchen_a  [M=670]
Scores for complete sequences (score includes all domains):
   --- full sequence ---   --- best 1 domain ---    -#dom-
    E-value  score  bias    E-value  score  bias    exp  N  Sequence                            Description
    ------- ------ -----    ------- ------ -----   ---- --  --------                            -----------
    2.6e-30  101.9   0.3    4.5e-30  101.2   0.3    1.3  1  lcl|CP182228.1_prot_XPA52000.1_1145  [locus_tag=ACM669_05890] [protei
      3e-25   85.2   1.8    7.9e-25   83.8   1.8    1.6  1  lcl|CP182228.1_prot_XPA52830.1_1997  [locus_tag=ACM669_10220] [protei
    1.8e-05   19.9   0.4     0.0018   13.2   0.2    2.9  3  lcl|CP182228.1_prot_XPA52458.1_1613  [locus_tag=ACM669_08255] [protei
    2.1e-05   19.6   3.6     0.0016   13.4   0.1    3.0  3  lcl|CP182228.1_prot_XPA53496.1_521   [locus_tag=ACM669_02695] [protei
    8.5e-05   17.6   0.0    0.00013   17.0   0.0    1.2  1  lcl|CP182228.1_prot_XPA51996.1_1141  [locus_tag=ACM669_05870] [protei
    0.00034   15.6   2.1      0.007   11.3   0.0    2.2  2  lcl|CP182228.1_prot_XPA52746.1_1912  [gene=trxB] [locus_tag=ACM669_09
     0.0015   13.5   3.1     0.0022   12.9   0.7    2.1  2  lcl|CP182228.1_prot_XPA51965.1_1110  [locus_tag=ACM669_05715] [protei
     0.0043   12.0   2.1      0.043    8.7   1.0    2.2  2  lcl|CP182228.1_prot_XPA52779.1_1945  [gene=mnmG] [locus_tag=ACM669_09
     0.0049   11.8   4.2     0.0067   11.4   4.2    1.1  1  lcl|CP182228.1_prot_XPA53653.1_684   [gene=mnmC] [locus_tag=ACM669_03
  ------ inclusion threshold ------
      0.018   10.0   3.2     0.0054   11.7   0.4    1.4  2  lcl|CP182228.1_prot_XPA52990.1_5     [locus_tag=ACM669_00025] [protei


Domain annotation for each sequence (and alignments):
>> lcl|CP182228.1_prot_XPA52000.1_1145  [locus_tag=ACM669_05890] [protein=FAD-binding protein] [protein_id=XPA52000.1] [
   #    score  bias  c-Evalue  i-Evalue hmmfrom  hmm to    alifrom  ali to    envfrom  env to     acc
 ---   ------ ----- --------- --------- ------- -------    ------- -------    ------- -------    ----
   1 !  101.2   0.3   2.1e-32   4.5e-30      48     617 ..       2     554 ..       1     568 [. 0.78

  Alignments for each domain:
  == domain 1  score: 101.2 bits;  conditional E-value: 2.1e-32
                    apra_Neukirchen_a  48 evveletDiLiiGGGmagcgAAveakeak.dlkvvlveKAaierSGavAaGlsAinaYigenetpedyvryvrk 120
                                          +v+  e D +i+G+G ag  AA e+ ea  ++ v+       ++SGa   G   ina +g+++++e ++    k
  lcl|CP182228.1_prot_XPA52000.1_1145   2 NVKIYEYDAVIVGAGLAGLAAAKELTEAGkKTAVITKLHPLRSHSGAAQGG---INAALGKEDSVELHMFDTIK 72 
                                          4666899*******************9552555555555556678886555...7779999999****999999 PP

                    apra_Neukirchen_a 121 dlmgivReDLvldiarhvdevvkkleewGLpilkdenGk.........yvrrGkwqikInGesyKpivAeaakk 185
                                            + ++ +D v  +  +  e+++  e++G ++ +de+G+          + r  +     G  +   + e+a +
  lcl|CP182228.1_prot_XPA52000.1_1145  73 GSDYLADQDAVELMCTKAPETIRWAERMGAVFSRDEEGNiairpfggqSKPRACYAKDRTGLAVLQAIYEQAFR 146
                                          9**************************************99999888855555555556666655555666666 PP

                    apra_Neukirchen_a 186 algvevlnrvfitdllvdednrvaGAvgfsvrenkfyvikakavivatGGAagiyrprsvgegrgraWYppfnt 259
                                           +g+ev+++ +  dll+ ed++ +G+ ++++r+++  +++ak v+ atGG a  yr +s+ +          nt
  lcl|CP182228.1_prot_XPA52000.1_1145 147 -AGIEVFDEWYCADLLY-EDGKAYGVSAYNIRNSEPAIFNAKVVMFATGGHARAYRFNSNAH---------ANT 209
                                          .589*************.88**************************************9955.........49* PP

                    apra_Neukirchen_a 260 GsgyamgiraGAemttmE.nrfvalRfKDtygPvgtiallvkakavnalgeeyeeelkkeY..gkak.iptslR 329
                                          G + ++++r G  +  mE ++f +  +      +   a + + +  nalge+++   +k Y  +  +  ++ + 
  lcl|CP182228.1_prot_XPA52000.1_1145 210 GDALSIVARHGLPLEDMEfVQFHPSGLGGSGVLISEAARGEGGRLYNALGERFM---EK-YapNALElASRDVV 279
                                          ***************99944677777777667788899999*************...77.75422223566677 PP

                    apra_Neukirchen_a 330 nyatleevkeGrgPiyldteealqd...keleeelwedfLdmaisqallwaeeniepekenvEiegtePyivGs 400
                                            a++eev++Grg    d +++  +   ++l+ e++   L +  +     a ++++  ke++ i +t  y +G+
  lcl|CP182228.1_prot_XPA52000.1_1145 280 SRAIMEEVRQGRGV-GKDGQSV--NidlTHLDPEIILTRLPELREL--AIAFQGQDMLKEPIHISATAHYSMGG 348
                                          789**********4.4455555..3123777777776666665554..456688899***************** PP

                    apra_Neukirchen_a 401 HaacsGyWvdlynrmtTvkgLfaaGdvaGgsph...kfvsGslaeGriAakaavkyildekdekpeldeeevee 471
                                            ++  + v++ n + Tv+g +aaG+++  s h   +    s+ e+ + +++a + +++  de  el+ ++v e
  lcl|CP182228.1_prot_XPA52000.1_1145 349 IPTTINCEVKK-NPKETVEGFYAAGECSCVSVHganRLGANSVLEALLFGRHAGENMVKALDEGVELK-KAVPE 420
                                          99977777788.9************9887764422266677777877766666666666666667788.66666 PP

                    apra_Neukirchen_a 472 lkeeiykpletleekkkettagevpnyitpeeleerlqkimdeYagGistnYetnekkLeialeklemLke.dl 544
                                           ++++   l++l++++     g      t+  l+e+lq+ m   ag + t  e  ek+L++ +e+l ++++ ++
  lcl|CP182228.1_prot_XPA52000.1_1145 421 DAKRMLDELHRLKTSN-----G----TETVPGLREELQNGMTANAGVFRTR-ESLEKQLKLIDELLVRFNNiRI 484
                                          7777777666566544.....3....136789**********998866654.4455666666666665554133 PP

                    apra_Neukirchen_a 545 eklaAedlheLlrawElihRllvaeaviehllfRkEtRwpgyyeraDypelddenwkkfvnskydpetgeiei 617
                                          ++ + +   +L++a El h l  ++ ++   l R+E+R  g ++r D+pe+dde++ k++   +d e+ +i++
  lcl|CP182228.1_prot_XPA52000.1_1145 485 DDKSNTFNTDLQEALELGHMLEFSKFIVVGALEREESR--GGHYREDFPERDDEKFLKHTYAYMD-ENYNITT 554
                                          3344444679****************************..7789**************9999554.6666655 PP

>> lcl|CP182228.1_prot_XPA52830.1_1997  [locus_tag=ACM669_10220] [protein=FAD-dependent oxidoreductase] [protein_id=XPA5
   #    score  bias  c-Evalue  i-Evalue hmmfrom  hmm to    alifrom  ali to    envfrom  env to     acc
 ---   ------ ----- --------- --------- ------- -------    ------- -------    ------- -------    ----
   1 !   83.8   1.8   3.7e-27   7.9e-25      54     614 ..       2     541 ..       1     545 [. 0.86

  Alignments for each domain:
  == domain 1  score: 83.8 bits;  conditional E-value: 3.7e-27
                    apra_Neukirchen_a  54 tDiLiiGGGmagcgAAveakeakdlkvvlveKAaierS.GavAa.GlsAinaYigenetpedyvryvrkdlmgi 125
                                           D+LiiG G ag  AA+ akea +++v++v K     S  ++A+ G++A    +ge++ +  +v+   k ++g+
  lcl|CP182228.1_prot_XPA52830.1_1997   2 IDVLIIGSGGAGLSAALAAKEA-GASVLVVGKMYPTNSqTSMAQgGMNASLGNMGEDH-ISLHVQDTVKSAKGL 73 
                                          59***************99876.589******99888834678746999999999999.*************** PP

                    apra_Neukirchen_a 126 vReDLvldiarhvdevvkkleewGLpilkdenGk......................yvrrGkwqikInGesyKp 177
                                          + eD+v  +     ++++ le++G+p+ + ++                          +r  +     G ++  
  lcl|CP182228.1_prot_XPA52830.1_1997  74 CDEDMVRHMCADAPKTIAWLEKLGVPFSRINKEAlqndrdpnaslktiaqrqlggaSAKRACYAQDYTGLKILH 147
                                          **************************9966555567899**********9999999888888899999999999 PP

                    apra_Neukirchen_a 178 ivAeaakkalgvevlnrvfitdllvdednrvaGAvgfsvrenkfyvikakavivatGGAagiyrprsvgegrgr 251
                                           + + + k +g++ l++ f ++l+v ++++v GA+ +++r++++  i ak vi+atGG agiy    ++     
  lcl|CP182228.1_prot_XPA52830.1_1997 148 TLYDTCLK-EGINFLDEHFLLNLIV-PEDTVKGATFLDIRTGEVKQIDAKSVILATGGYAGIYHGFTTN----- 214
                                          99999999.899*************.89***********************************965553..... PP

                    apra_Neukirchen_a 252 aWYppfntGsgyamgiraGAemttmEn.rfvalRfKDtygPvgtiallvkakavnalgeeyeeelkkeYgkaki 324
                                                 +G g a ++raG  ++ mE  +f ++ +K  +  v   a + + +  n  g++++   ++     k 
  lcl|CP182228.1_prot_XPA52830.1_1997 215 ---MYGASGDGAAAVLRAGGAVSDMEFiQFHPTALKHSCILVSESARGEGGYLLNEAGDRFI---DE----LK- 277
                                          ...234689999**************648*********************************...33....24. PP

                    apra_Neukirchen_a 325 ptslRnyatleevkeGrgPiyldteealqdkeleeelwedfLdmaisqallwaeeniepekenvEiegtePyiv 398
                                          p+ + + a+++++++G+  +yld +++       ee +++ L   ++ +   ++e ++p++e + i++   y +
  lcl|CP182228.1_prot_XPA52830.1_1997 278 PRDEVARAIFSQIQAGQH-VYLDVRHL------GEEKLTELLPQEVELCK--LHEHVDPAHELIPIKPVAHYSM 342
                                          6667788999******98.9****999......44555667777777655..567899*999998888776666 PP

                    apra_Neukirchen_a 399 GsHaacsGyWvdlynrmtTvkgLfaaGdvaGgsph..kfvsG.slae....GriAakaavkyildekdekpeld 465
                                          G      G+ vd   +   +kg faaG+++ +  h     +G sl e    Gr A+++a k     +  ++  d
  lcl|CP182228.1_prot_XPA52830.1_1997 343 G------GIDVDYALEVNGIKGCFAAGECSNAKVHgaNRLGGnSLLEitafGRFAGENAYKHSIYAS--SKPAD 408
                                          5......666788788899*********999975532344452554433449*******99987543..34667 PP

                    apra_Neukirchen_a 466 eeeveelkeeiykpletleekkkettagevpnyitpeeleerlqkimdeYagGistnYetnekkLeialeklem 539
                                          e+++++  +ei +    +  kk    ++     i+  +++e+l  +  + +g i +n +++e+  e+   ++++
  lcl|CP182228.1_prot_XPA52830.1_1997 409 ETQLQKDRREIASI---FS-KK----SS-----ISFYSYREKLGSLFYKKVGIIRENSRLQEALEEVISMQIAQ 469
                                          89999999999993...44.44....34.....89999*************************999999***** PP

                    apra_Neukirchen_a 540 LkedleklaAedlheLlrawElihRllvaeaviehllfRkEtRwpgyyeraDypelddenwkkfvnskydpetg 613
                                           +  +++ + ++ ++L++  E  + ll a a+i    +R E+R  g ++++ ++e d+ ++kk++  +++++++
  lcl|CP182228.1_prot_XPA52830.1_1997 470 KEMGITDKNKTNNQNLIEFLEFQNTLLLAPAIISAAIARDESR--GAHYKVGFEEEDE-DFKKHIVLQWKRDNQ 540
                                          9999999999*********************************..6677888998887.8****9999988776 PP

                    apra_Neukirchen_a 614 e 614
                                          e
  lcl|CP182228.1_prot_XPA52830.1_1997 541 E 541
                                          6 PP

>> lcl|CP182228.1_prot_XPA52458.1_1613  [locus_tag=ACM669_08255] [protein=NAD(P)-binding domain-containing protein] [pro
   #    score  bias  c-Evalue  i-Evalue hmmfrom  hmm to    alifrom  ali to    envfrom  env to     acc
 ---   ------ ----- --------- --------- ------- -------    ------- -------    ------- -------    ----
   1 !   13.2   0.2   8.3e-06    0.0018      54      86 ..       5      37 ..       1      41 [. 0.91
   2 ?    2.1   0.0      0.02       4.4      50      76 ..     156     182 ..     106     189 .. 0.73
   3 ?    0.9   0.0     0.044       9.5     410     428 ..     274     291 ..     249     298 .. 0.77

  Alignments for each domain:
  == domain 1  score: 13.2 bits;  conditional E-value: 8.3e-06
                    apra_Neukirchen_a 54 tDiLiiGGGmagcgAAveakeakdlkvvlveKA 86
                                          D++iiGGG +g g+Aveak     +v+l+eK 
  lcl|CP182228.1_prot_XPA52458.1_1613  5 YDLIIIGGGPGGIGSAVEAKVLGLGEVLLIEKT 37
                                         69*******************9999******97 PP

  == domain 2  score: 2.1 bits;  conditional E-value: 0.02
                    apra_Neukirchen_a  50 veletDiLiiGGGmagcgAAveakeak 76 
                                                +Li+GGG ++   A+e+++ +
  lcl|CP182228.1_prot_XPA52458.1_1613 156 CGSGEKVLIVGGGDSAVEYACELSSCN 182
                                          4455679**********9999998855 PP

  == domain 3  score: 0.9 bits;  conditional E-value: 0.044
                    apra_Neukirchen_a 410 dlynrmtTvkgLfaaGdva 428
                                          d  n ++ vkgL+ aGd+a
  lcl|CP182228.1_prot_XPA52458.1_1613 274 D-ENYESEVKGLYIAGDIA 291
                                          3.488999*********87 PP

>> lcl|CP182228.1_prot_XPA53496.1_521  [locus_tag=ACM669_02695] [protein=L-aspartate oxidase] [protein_id=XPA53496.1] [l
   #    score  bias  c-Evalue  i-Evalue hmmfrom  hmm to    alifrom  ali to    envfrom  env to     acc
 ---   ------ ----- --------- --------- ------- -------    ------- -------    ------- -------    ----
   1 !   13.4   0.1   7.4e-06    0.0016      53      82 ..       3      32 ..       1      36 [. 0.84
   2 ?    3.1   0.1      0.01       2.2     183     243 ..     135     192 ..      79     203 .. 0.71
   3 ?    2.8   0.1     0.012       2.7     404     479 ..     332     408 ..     327     440 .. 0.68

  Alignments for each domain:
  == domain 1  score: 13.4 bits;  conditional E-value: 7.4e-06
                   apra_Neukirchen_a 53 etDiLiiGGGmagcgAAveakeakdlkvvl 82
                                        + D+LiiG+G+ag +AA+++  +k++ vv+
  lcl|CP182228.1_prot_XPA53496.1_521  3 KYDVLIIGAGIAGLYAAMKLPASKKVLVVC 32
                                        67*****************99877666554 PP

  == domain 2  score: 3.1 bits;  conditional E-value: 0.01
                   apra_Neukirchen_a 183 akkalgvevlnrvfitdllvdednrvaGAvgfsvrenkfyvikakavivatGGAagiyrpr 243
                                         a  +++ ++  +  + dll+ +++r++G+ +    e    +i a  vi+a GG   +y  +
  lcl|CP182228.1_prot_XPA53496.1_521 135 AMVQNKHQLQRNTLVYDLLI-RNGRCYGVKATVNYE--PTTIYADDVIIASGGIGSLYAYN 192
                                         44445567888889999999.889***997754444..4467899********99999654 PP

  == domain 3  score: 2.8 bits;  conditional E-value: 0.012
                   apra_Neukirchen_a 404 csGyWvdlynrmtTvkgLfaaGdva..Ggs.phkfvsGslaeGriAakaavkyildekdekpeldeeeveelkee 475
                                           G+ +d+      ++gL+  G++a  G   +++  s sl eG + a+ av+ +l + +  +++++ ++e+   +
  lcl|CP182228.1_prot_XPA53496.1_521 332 NGGIKCDTNGCIPGMEGLYVIGEAArtGVHgANRLASNSLLEGVVFAQRAVEHLLGKGH--QAVQTPTFEKDYGN 404
                                         5666666655666789******9974344425799*******************64433..34555555555555 PP

                   apra_Neukirchen_a 476 iykp 479
                                         i ++
  lcl|CP182228.1_prot_XPA53496.1_521 405 ILHK 408
                                         4442 PP

>> lcl|CP182228.1_prot_XPA51996.1_1141  [locus_tag=ACM669_05870] [protein=FAD-dependent oxidoreductase] [protein_id=XPA5
   #    score  bias  c-Evalue  i-Evalue hmmfrom  hmm to    alifrom  ali to    envfrom  env to     acc
 ---   ------ ----- --------- --------- ------- -------    ------- -------    ------- -------    ----
   1 !   17.0   0.0   6.1e-07   0.00013      50      92 ..       2      43 ..       1      46 [. 0.87

  Alignments for each domain:
  == domain 1  score: 17.0 bits;  conditional E-value: 6.1e-07
                    apra_Neukirchen_a 50 veletDiLiiGGGmagcgAAveakeakdlkvvlveKAaierSG 92
                                         +e +t+i i+GGG+ag  AA+ +++a +l+v+l eKA    SG
  lcl|CP182228.1_prot_XPA51996.1_1141  2 KENKTNIAIVGGGIAGSTAALFLANA-GLSVTLFEKAPSLVSG 43
                                         5679*****************99865.6*********776666 PP

>> lcl|CP182228.1_prot_XPA52746.1_1912  [gene=trxB] [locus_tag=ACM669_09770] [protein=thioredoxin-disulfide reductase] [
   #    score  bias  c-Evalue  i-Evalue hmmfrom  hmm to    alifrom  ali to    envfrom  env to     acc
 ---   ------ ----- --------- --------- ------- -------    ------- -------    ------- -------    ----
   1 !    3.8   0.4    0.0061       1.3      55      84 ..       3      32 ..       1      35 [. 0.87
   2 !   11.3   0.0   3.3e-05     0.007     409     457 ..     266     312 ..     258     313 .] 0.86

  Alignments for each domain:
  == domain 1  score: 3.8 bits;  conditional E-value: 0.0061
                    apra_Neukirchen_a 55 DiLiiGGGmagcgAAveakeakdlkvvlve 84
                                         D  iiGGG ag  A + a +    +v+l e
  lcl|CP182228.1_prot_XPA52746.1_1912  3 DCAIIGGGPAGLTAGLYATRGGLKSVTLFE 32
                                         899*************99998877888776 PP

  == domain 2  score: 11.3 bits;  conditional E-value: 3.3e-05
                    apra_Neukirchen_a 409 vdlynrmtTvkgLfaaGdvaGgsphkfvsGslaeGriAakaavkyilde 457
                                          vdl + +t+v+gL+aaGd+   +p++ v  +  +G  Aa ++++yi+++
  lcl|CP182228.1_prot_XPA52746.1_1912 266 VDL-SMRTSVEGLYAAGDMRIEAPKQVV-CAAGDGATAALQVISYIQEQ 312
                                          466.889************999998765.5889************9865 PP

>> lcl|CP182228.1_prot_XPA51965.1_1110  [locus_tag=ACM669_05715] [protein=NAD(P)/FAD-dependent oxidoreductase] [protein_
   #    score  bias  c-Evalue  i-Evalue hmmfrom  hmm to    alifrom  ali to    envfrom  env to     acc
 ---   ------ ----- --------- --------- ------- -------    ------- -------    ------- -------    ----
   1 !   12.9   0.7     1e-05    0.0022      53      85 ..       4      35 ..       1      41 [. 0.88
   2 ?    0.1   0.1      0.08        17     416     452 ..     374     413 ..     344     417 .. 0.86

  Alignments for each domain:
  == domain 1  score: 12.9 bits;  conditional E-value: 1e-05
                    apra_Neukirchen_a 53 etDiLiiGGGmagcgAAveakeakdlkvvlveK 85
                                         + D++++G G+ag +AA++a+++ +++v+l+eK
  lcl|CP182228.1_prot_XPA51965.1_1110  4 KYDLIVVGSGAAGMMAAITAARS-GASVLLLEK 35
                                         68******************974.589999998 PP

  == domain 2  score: 0.1 bits;  conditional E-value: 0.08
                    apra_Neukirchen_a 416 tTvkgLfaaGdva...GgsphkfvsGslaeGriAakaavk 452
                                            vkgL+ +G+v+   G ++      s+a G +A+kaa+ 
  lcl|CP182228.1_prot_XPA51965.1_1110 374 RKVKGLYFCGEVMnldGPCGGYNLQWSFASGYLAGKAAAG 413
                                          469********97777889998899999******999975 PP

>> lcl|CP182228.1_prot_XPA52779.1_1945  [gene=mnmG] [locus_tag=ACM669_09955] [protein=tRNA uridine-5-carboxymethylaminom
   #    score  bias  c-Evalue  i-Evalue hmmfrom  hmm to    alifrom  ali to    envfrom  env to     acc
 ---   ------ ----- --------- --------- ------- -------    ------- -------    ------- -------    ----
   1 !    8.7   1.0    0.0002     0.043      53      82 ..       2      33 ..       1      43 [. 0.81
   2 ?    2.1   0.0      0.02       4.4     417     454 ..     358     392 ..     337     451 .. 0.80

  Alignments for each domain:
  == domain 1  score: 8.7 bits;  conditional E-value: 0.0002
                    apra_Neukirchen_a 53 etDiLiiGGGmagcgAAveakeak..dlkvvl 82
                                         + D+++iGGG ag  AA+  ++    +l +++
  lcl|CP182228.1_prot_XPA52779.1_1945  2 NYDVIVIGGGHAGIEAALASARMGvkTLMITI 33
                                         68****************99984434666666 PP

  == domain 2  score: 2.1 bits;  conditional E-value: 0.02
                    apra_Neukirchen_a 417 TvkgLfaaGdvaGgsphkfvsGslaeGriAakaavkyi 454
                                           vkgL++aG v G ++      + a+G +A+ +a+  +
  lcl|CP182228.1_prot_XPA52779.1_1945 358 KVKGLYTAGQVNGTTGYE---EAAAQGIMAGINAALSV 392
                                          69***********99864...46667777766665555 PP

>> lcl|CP182228.1_prot_XPA53653.1_684  [gene=mnmC] [locus_tag=ACM669_03555] [protein=FAD-dependent 5-carboxymethylaminom
   #    score  bias  c-Evalue  i-Evalue hmmfrom  hmm to    alifrom  ali to    envfrom  env to     acc
 ---   ------ ----- --------- --------- ------- -------    ------- -------    ------- -------    ----
   1 !   11.4   4.2   3.1e-05    0.0067      55      97 ..       3      39 ..       1      49 [. 0.77

  Alignments for each domain:
  == domain 1  score: 11.4 bits;  conditional E-value: 3.1e-05
                   apra_Neukirchen_a 55 DiLiiGGGmagcgAAveakeakdlkvvlveKAaierSGavAaG 97
                                        D +++G+G+agc +A+ +++ k+ kv+lv+++     G  AaG
  lcl|CP182228.1_prot_XPA53653.1_684  3 DTIVVGAGIAGCCTALALHQ-KGQKVLLVDRS-----GTAAAG 39
                                        999*************9876.5689***9864.....444444 PP

>> lcl|CP182228.1_prot_XPA52990.1_5  [locus_tag=ACM669_00025] [protein=NAD(P)/FAD-dependent oxidoreductase] [protein_id=
   #    score  bias  c-Evalue  i-Evalue hmmfrom  hmm to    alifrom  ali to    envfrom  env to     acc
 ---   ------ ----- --------- --------- ------- -------    ------- -------    ------- -------    ----
   1 ?   11.7   0.4   2.5e-05    0.0054      41      90 ..      44      94 ..       8      97 .. 0.73
   2 ?   -3.8   0.1       1.2   2.6e+02     544     631 ..     252     336 ..     239     347 .. 0.63

  Alignments for each domain:
  == domain 1  score: 11.7 bits;  conditional E-value: 2.5e-05
                 apra_Neukirchen_a 41 lamkkelevveletDiLiiGGGmagcgAAveake.akdlkvvlveKAaier 90
                                      ++ +++ +    ++ i+iiGGG ag  +A ++ +  ++ +++++e  +i  
  lcl|CP182228.1_prot_XPA52990.1_5 44 ATTQASASSSAAKAKIVIIGGGLAGMSTAARLTNsLDNPDITVIEPGDIAT 94
                                      333345567778999****************99977799999999887765 PP

  == domain 2  score: -3.8 bits;  conditional E-value: 1.2
                 apra_Neukirchen_a 544 leklaAedlheLlrawElihRllvaeaviehllfRkEtRwpgyyeraDypelddenwkkfvnskydpetgeieiikr 620
                                       l++  A++  eL + + +  ++  ++     +    E R   +++r +   +d  +     n +++ e+ge++   +
  lcl|CP182228.1_prot_XPA52990.1_5 252 LREAGARENAELTF-YPNGSKMFGVKEYHDAIVNQFEARDMKWNYRHNLVAVDPVKKIATFNRHWK-EKGEWDPDLE 326
                                       55666666666653.455555555666666677777888888888888888888665444555455.8888888888 PP

                 apra_Neukirchen_a 621 plvelvekkke 631
                                       ++ ++v+++++
  lcl|CP182228.1_prot_XPA52990.1_5 327 EY-SIVPRSEK 336
                                       88.77755333 PP


Internal pipeline statistics summary:
-------------------------------------
Query model(s):                            1  (670 nodes)
Target sequences:                       2157  (660334 residues searched)
Passed MSV filter:                       135  (0.0625869); expected 43.1 (0.02)
Passed bias filter:                       85  (0.0394066); expected 43.1 (0.02)
Passed Vit filter:                        17  (0.00788132); expected 2.2 (0.001)
Passed Fwd filter:                        10  (0.00463607); expected 0.0 (1e-05)
Initial search space (Z):               2157  [actual number of targets]
Domain search space  (domZ):              10  [number of targets reported over threshold]
# CPU time: 0.05u 0.00s 00:00:00.05 Elapsed: 00:00:00.03
# Mc/sec: 11752.78
//
[ok]
