# Supplementary material for: Sulfur disproportionation occurs globally across anoxic habitats and has multiple mechanisms of independent evolutionary origin
Source: ISME J. 2026 Mar 2;20(1):wrag042. doi: 10.1093/ismejo/wrag042 (PMC12998232; doi:10.1093/ismejo/wrag042)
Supplement: Sup_File_1_HMM_wrag042 [file sup_file_1_hmm_wrag042.zip › SupFile1_HMM/SupFile1c_results/apra_Neukirchen_a-hmm-086_Sulfurovum_sp_ST1-3_GCF_020911965.txt]

# hmmsearch :: search profile(s) against a sequence database
# HMMER 3.4 (Aug 2023); http://hmmer.org/
# Copyright (C) 2023 Howard Hughes Medical Institute.
# Freely distributed under the BSD open source license.
# - - - - - - - - - - - - - - - - - - - - - - - - - - - - - - - - - - - -
# query HMM file:                  /Users/lukas/OneDrive/2023_Sulfur/20250723_HMM/profiles_all/apra_Neukirchen_a.hmm
# target sequence database:        /Users/lukas/OneDrive/2023_Sulfur/20250626_HMM/db_new/086_Sulfurovum_sp_ST1-3_GCF_020911965.fas
# - - - - - - - - - - - - - - - - - - - - - - - - - - - - - - - - - - - -

Query:       apra_Neukirchen_a  [M=670]
Scores for complete sequences (score includes all domains):
   --- full sequence ---   --- best 1 domain ---    -#dom-
    E-value  score  bias    E-value  score  bias    exp  N  Sequence       Description
    ------- ------ -----    ------- ------ -----   ---- --  --------       -----------
    8.4e-29   97.2   2.6    1.5e-28   96.4   2.6    1.4  1  WP_229938283.1  FAD-binding protein [Sulfurovum mangrovi]
    1.7e-23   79.7   5.7      7e-23   77.6   5.7    1.8  1  WP_229937323.1  FAD-dependent oxidoreductase [Sulfurovum mang
    7.5e-21   70.9  11.5    3.4e-19   65.5  11.5    2.7  1  WP_229936279.1  L-aspartate oxidase [Sulfurovum mangrovi]
    5.7e-08   28.4   3.0     0.0009   14.5   0.1    3.4  3  WP_229936698.1  L-aspartate oxidase [Sulfurovum mangrovi]
    5.5e-05   18.5   0.1      0.047    8.8   0.1    3.0  3  WP_229936983.1  NAD(P)-binding domain-containing protein [Sul
    0.00031   16.0   1.2    0.00045   15.5   1.2    1.1  1  WP_229937885.1  FAD-dependent oxidoreductase [Sulfurovum mang
     0.0006   15.1   1.8      0.017   10.2   0.0    2.1  2  WP_229937422.1  thioredoxin-disulfide reductase [Sulfurovum m
    0.00067   14.9   0.5     0.0014   13.9   0.5    1.5  1  WP_229935983.1  NAD(P)/FAD-dependent oxidoreductase [Sulfurov
     0.0016   13.7   2.0     0.0022   13.2   2.0    1.1  1  WP_229936539.1  FAD-dependent oxidoreductase [Sulfurovum mang
     0.0098   11.1   0.0      0.013   10.7   0.0    1.1  1  WP_229937868.1  NAD(P)/FAD-dependent oxidoreductase [Sulfurov
  ------ inclusion threshold ------
      0.039    9.1   1.1       0.12    7.5   0.6    1.8  2  WP_229937152.1  NAD(P)/FAD-dependent oxidoreductase [Sulfurov


Domain annotation for each sequence (and alignments):
>> WP_229938283.1  FAD-binding protein [Sulfurovum mangrovi]
   #    score  bias  c-Evalue  i-Evalue hmmfrom  hmm to    alifrom  ali to    envfrom  env to     acc
 ---   ------ ----- --------- --------- ------- -------    ------- -------    ------- -------    ----
   1 !   96.4   2.6   6.5e-31   1.5e-28      49     615 ..       3     552 ..       1     566 [. 0.78

  Alignments for each domain:
  == domain 1  score: 96.4 bits;  conditional E-value: 6.5e-31
  apra_Neukirchen_a  49 vveletDiLiiGGGmagcgAAveakeak.dlkvvlveKAaierSGavAaGlsAinaYigenetpedyvryvrkdlmgivReDLvldiarhvd 139
                        v+  e D +i+G+G ag  AA e+ ea  ++ v+       ++SGa   G   ina +g++++ e +     k  + ++ +D v  +  +  
     WP_229938283.1   3 VKIYEYDAVIVGAGLAGLAAAKELTEAGkKTAVITKLHPLRSHSGAAQGG---INAALGKEDSTELHEFDTVKGSDYLADQDAVELMCTKAP 91 
                        566789*******************9552555555555556678886666...67789988867766655667788899************* PP

  apra_Neukirchen_a 140 evvkkleewGLpilkdenGk.........yvrrGkwqikInGesyKpivAeaakkalgvevlnrvfitdllvdednrvaGAvgfsvrenkfy 222
                        e+++  e++G  + +de+G+          + r  +     G  +   + e+a + +g+ev+++ ++ dll+ ed++ +G++++++r+++  
     WP_229938283.1  92 ETIRWAERMGAAFSRDEEGNiairpfggqSKPRACYAKDRTGLAVLQAIYEQAFR-AGIEVFDEWYAADLLY-EDGKAYGVAAYNIRNSEPA 181
                        ********************99999888855555555556666655555666666.589*************.88***************** PP

  apra_Neukirchen_a 223 vikakavivatGGAagiyrprsvgegrgraWYppfntGsgyamgiraGAemttmE.nrfvalRfKDtygPvgtiallvkakavnalgeeyee 313
                        +++ak v+ atGG a  yr +s+ +          ntG + ++++r G  +  mE ++f +  +      +   a + + +  n++ge+++ 
     WP_229938283.1 182 IFNAKVVMFATGGHARAYRFNSNAH---------ANTGDSLSIVARHGLPLEDMEfVQFHPSGLGGSGVLISEAARGEGGRLFNSEGERFM- 263
                        *********************9955.........49****************99944677777777767788899999*************. PP

  apra_Neukirchen_a 314 elkkeY..gkak.iptslRnyatleevkeGrgPiyldteealqd...keleeelwedfLdmaisqallwaeeniepekenvEiegtePyivG 399
                          +k Y  +  +  ++ +   a++eev++G+g    d +++  +   ++l+ e++   L +  +     a ++++  ke++ i +t  y +G
     WP_229938283.1 264 --SK-YapNAMElASRDVVSRAIMEEVRQGKGV-GKDGQSV--NidlTHLDPEIILTRLPELREL--AIAFQGQDMLKEPIHISATAHYSMG 347
                        ..77.74422333566677789**********4.4455555..3123777777776666665554..456688899**************** PP

  apra_Neukirchen_a 400 sHaacsGyWvdlynrmtTvkgLfaaGdvaGgsph...kfvsGslaeGriAakaavkyildekdekpeldeeeveelkeeiykpletleekkk 488
                        +  ++  + v + n + Tv+g +aaG+++  s h   +    s+ e+ + +++a + ++++ de  el++++ve+  + +++ l+++++++ 
     WP_229938283.1 348 GIPTTINCEVRK-NPKETVEGFYAAGECSCVSVHganRLGANSVLEALLFGRHAGENMVKKLDEGIELKKATVEDAETMLEE-LNRIKTSN- 436
                        *99977777777.9*************9887754222677778888888777777777777777788887777776666666.44444332. PP

  apra_Neukirchen_a 489 ettagevpnyitpeeleerlqkimdeYagGistnYetnekkLeialeklemLke.dleklaAedlheLlrawElihRllvaeaviehllfRk 579
                            g      ++  l+ +lq  m + ag + t+ e  ek+L+  +e+l+++k+ ++++ + +   +L++a El h l  ++ ++   l R+
     WP_229938283.1 437 ----G----TESVAGLRAELQAGMTDNAGVFRTK-ESLEKQLTSIDELLQRFKNiRIDDKSNTYNTDLQEALELGHMLEFSKFIVYGALIRE 519
                        ....3....247899**********999877765.55566777777777777752344555555689************************* PP

  apra_Neukirchen_a 580 EtRwpgyyeraDypelddenwkkfvnskydpetgei 615
                        E+R  g + r D+p++dde++ k++   +d ++ +i
     WP_229938283.1 520 ESR--GGHFREDFPTRDDEKFLKHTYAYMD-KEYNI 552
                        ***..677799**********999999555.44444 PP

>> WP_229937323.1  FAD-dependent oxidoreductase [Sulfurovum mangrovi]
   #    score  bias  c-Evalue  i-Evalue hmmfrom  hmm to    alifrom  ali to    envfrom  env to     acc
 ---   ------ ----- --------- --------- ------- -------    ------- -------    ------- -------    ----
   1 !   77.6   5.7     3e-25     7e-23      54     611 ..       2     531 ..       1     534 [] 0.79

  Alignments for each domain:
  == domain 1  score: 77.6 bits;  conditional E-value: 3e-25
  apra_Neukirchen_a  54 tDiLiiGGGmagcgAAveakeakdlkvvlveKAaierS.GavAa.GlsAinaYigenetpedyvryvrkdlmgivReDLvldiarhvdevvk 143
                         D+LiiG G ag  AA+ ak+ ++++v++v K+    S  ++A+ G++A    ++e++ +++++    k ++gi+ e +v ++     ev+ 
     WP_229937323.1   2 IDVLIIGSGGAGLSAALAAKQ-EGASVLVVGKSYPTTSqTSMAQgGMNAALGNVEEDH-IASHIADTIKSAHGICDENMVRKMCADGPEVIG 91 
                        59**************98875.579********9888834678735888877777887.********************************* PP

  apra_Neukirchen_a 144 kleewGLpilkdenGk..............yvrrGkwqikInGesyKpivAeaakkalgvevlnrvfitdllvdednrvaGAvgfsvrenkf 221
                         le++G+p+ + +n +                +r  +     G ++   + + + k ++++ l++ + ++l++ e++++ GA+ +++r++++
     WP_229937323.1  92 WLEQLGVPFSRLDNNQtgistvaqrqmggaSAKRACYAQDYTGLKILHTLYDTCLK-EEIDFLEEHYLLNLIT-EEGTIKGATFLDIRSGEV 181
                        **********7666664667777777766666666666666676666666666666.468*************.77**************** PP

  apra_Neukirchen_a 222 yvikakavivatGGAagiyrprsvgegrgraWYppfntGsgyamgiraGAemttmEn.rfvalRfKDtygPvgtiallvkakavnalgeeye 312
                          i ak v++atGG   +y    ++        +  +tG g a ++raG  ++ mE  +f ++ +K     v   a + + +  n+ ge+++
     WP_229937323.1 182 LQIDAKSVVIATGGFGALYHGYTTN--------AYGSTGDGIAAVLRAGGAVSDMEFiQFHPTALKHSSLLVSEAARGEGGYLLNSDGERFV 265
                        *******************987663........34589******************648********************************* PP

  apra_Neukirchen_a 313 eelkkeYgkakiptslRnyatleevkeGrgPiyldteealqdkeleeelwedfLdmaisqallwaeeniepekenvEiegtePyivGsHaac 404
                           ++     k p+ + + a++ee ++G+  ++ld +++      e++l+e  L   ++ +   ++e+++p +e + i++   y +G     
     WP_229937323.1 266 ---DE----IK-PRDIVARAIFEEFEAGKE-VFLDVRHL-----GEAKLME-LLPQEVELC--RLHEQVDPVTELIPIKPVAHYTMG----- 335
                        ...44....45.8889999*********98.99***999.....4555554.566666555..457889999988888887666665..... PP

  apra_Neukirchen_a 405 sGyWvdlynrmtTvkgLfaaGdvaGgsph...kfvsGslae....GriAakaavkyildekdekpeldeeeveelkeeiykpletleekkke 489
                         G+ vd   +   +kg fa G+++ +  h   +  + sl e    G+ A+++a k +         +++++++e +++i+ ++ ++e  + +
     WP_229937323.1 336 -GIDVDDALEINGIKGCFAVGECSNAKIHganRLGGNSLLEitafGKFAGQNAYKHA--------MFASTKIAEDTQRIKDKT-HIE--TIY 415
                        .677788789999********999887442113334455441111444444444433........345567777777777742.222..223 PP

  apra_Neukirchen_a 490 ttagevpnyitpeeleerlqkimdeYagGistnYetnekkLeialeklemLkedleklaAedlheLlrawElihRllvaeaviehllfRkEt 581
                        ++++     ++  e++e l k+  e++g + +n ++n++  e+   +++  k  +e+ a ++ ++L++  E  + ll a +vi    +R E+
     WP_229937323.1 416 SQES----SLNFYEARETLGKLFYEHVGIVRENERLNQALEEVITMQVSLSKMGIEDKAQTNNQNLIEFLEFSNALLLAPTVISSAIARDES 503
                        3333....4899999*************999987777777777777777777777777888899**************************** PP

  apra_Neukirchen_a 582 RwpgyyeraDypelddenwkkfvnskydpe 611
                        R   +  +  +++ dde++kk++  +++++
     WP_229937323.1 504 RGAHF--KRGFESEDDERFKKHIVLQWNSK 531
                        *5555..6789999*********9999854 PP

>> WP_229936279.1  L-aspartate oxidase [Sulfurovum mangrovi]
   #    score  bias  c-Evalue  i-Evalue hmmfrom  hmm to    alifrom  ali to    envfrom  env to     acc
 ---   ------ ----- --------- --------- ------- -------    ------- -------    ------- -------    ----
   1 !   65.5  11.5   1.4e-21   3.4e-19      54     603 ..       3     518 ..       1     547 [. 0.79

  Alignments for each domain:
  == domain 1  score: 65.5 bits;  conditional E-value: 1.4e-21
  apra_Neukirchen_a  54 tDiLiiGGGmagcgAAveakeakdlkvvlveKAaierS.GavAaGlsAinaYigenetpedyvryvrkdl...mgivReDLvldiarhvdev 141
                         D++++G G++g +AA+ a++ +++kv ++ K +  rS  avA G   ina i+ +e  ++y++ +   +   +g+v e+ + ++ ++  + 
     WP_229936279.1   3 YDVVVVGSGISGLYAALYAQR-SGAKVAVLTKGNPMRSnSAVASG--GINAVINLGE-YDSYLQHADDTIagaDGLVHEENIKNMCQEAPNI 90 
                        59***************9986.569*********99994589999..89999**999.99999999876533389***************** PP

  apra_Neukirchen_a 142 vkkleewGLpilkdenGk.........yvrrGkwqikI...nGesyKpivAeaakkalgvevlnrvfitdllvdednrvaGAvgfsvrenkf 221
                        +++l ++G+ + ++e+ +               +   I    G  + + + ++++k +g+++l +   ++++   +++ aG   +   ++++
     WP_229936279.1  91 IQELSKMGVRFDTNEDESiaqrpfgggS---AVRTCYIadrTGSAIVMSLLQECRK-AGIKLLTNYKLLNIIK-YEEKLAGISVLRRADSQV 177
                        ************9999885666554442...2345555111577776666777777.678************9.67**************** PP

  apra_Neukirchen_a 222 yvikakavivatGGAagiyrprsvgegrgraWYppfntGsgyamgiraGAemttmE.nrfvalRfKDtygPvgtiallvkakavnalgeeye 312
                          + +k  ++a GG ag+yr +s++  +        ++G   a ++ra   ++ +E ++f ++ +K   + +   a + +a+ v+ +ge+++
     WP_229936279.1 178 IALACKSLVLAGGGYAGVYRGHSTNAQE--------SSGDVIAAAFRANILLSNLEfVQFHPTTLKTNGALISEAARGEGAYLVDETGERFT 261
                        ********************99986544........68999999999999******558********************************* PP

  apra_Neukirchen_a 313 eelkkeYgkakiptslRn.yatleevkeGrgPiyldteealqdkeleeelwedfLdmaisqallwaeeniepekenvEiegtePyivGsHaa 403
                        +el+            ++   +le +++G+  +yld +++       e+l+ + L  + ++al   + +++++ke +Ei+++  y +     
     WP_229936279.1 262 DELQT---------RDKLsREILEHMNRGHK-VYLDFRHL------GEDLIDKKLPSSRKMAL--NAAGVDITKELLEITPSAHYTI----- 330
                        44333.........33330455666777765.9***9999......66677776766655555..5678999*********977766..... PP

  apra_Neukirchen_a 404 csGyWvdlynrmtTvkgLfaaGdva..GgsphkfvsG.slae....GriAakaavkyildekdekpeldeeeveelkeeiykpletleekkk 488
                          G+W+   + +tT++g+fa+G++a  G  +    +G sl e    GriA+ +a+k + ++ d+   +d +eve+ ++++++      + + 
     WP_229936279.1 331 -GGIWTRS-DTSTTMQGIFACGECAvtGVHGANRLGGnSLLEgayfGRIAGYEAAKSAYKK-DY-LPIDYSEVEKDMNRVEHI----MNGE- 413
                        .58***99.99***********964338777777766577773333699999999999854.55.678888999999999884....4343. PP

  apra_Neukirchen_a 489 ettagevpnyitpeeleerlqkimdeYagGistnYetnekkLeialeklemLkedleklaA.....edlheLlrawElihRllvaeaviehl 575
                                n ++++ ++  l ++  +++g +      +e+ L  a + ++ L+ +   l++     e+  eL ++ E  + l +aea+ +  
     WP_229936279.1 414 --------NRFNINAMRVSLGEMLFKHVGPFR-----SEEGLGDAISYVTYLRGKRYGLNCinkekENNVELSSILEFHNALFIAEAMANVA 492
                        ........236777777777777777777765.....467777777777777766554443222227889********************** PP

  apra_Neukirchen_a 576 lfRkEtRwpgyyeraDypelddenwkkf 603
                          RkE+R  g + r+Dyp++d++++++ 
     WP_229936279.1 493 YRRKESR--GVHFRSDYPNQDNKHFNVA 518
                        *******..8999*********988753 PP

>> WP_229936698.1  L-aspartate oxidase [Sulfurovum mangrovi]
   #    score  bias  c-Evalue  i-Evalue hmmfrom  hmm to    alifrom  ali to    envfrom  env to     acc
 ---   ------ ----- --------- --------- ------- -------    ------- -------    ------- -------    ----
   1 !   14.5   0.1   3.8e-06    0.0009      53      82 ..       4      33 ..       1      36 [. 0.84
   2 !    3.8   0.0    0.0066       1.5     188     243 ..     141     193 ..      87     202 .. 0.80
   3 !    9.0   0.1   0.00018     0.042     415     471 ..     344     401 ..     329     476 .. 0.71

  Alignments for each domain:
  == domain 1  score: 14.5 bits;  conditional E-value: 3.8e-06
  apra_Neukirchen_a 53 etDiLiiGGGmagcgAAveakeakdlkvvl 82
                       + D+LiiG+G+ag +AA+++ e+k++ vv+
     WP_229936698.1  4 KYDVLIIGAGIAGLYAAMNLPESKKVLVVC 33
                       68******************9988666665 PP

  == domain 2  score: 3.8 bits;  conditional E-value: 0.0066
  apra_Neukirchen_a 188 gvevlnrvfitdllvdednrvaGAvgfsvrenkfyvikakavivatGGAagiyrpr 243
                        + ++  +  + dll+ e++r++G+ +    + +  +i a  vi+a GG   +y  +
     WP_229936698.1 141 KHQLQRNTLVYDLLI-ENGRCYGVKAT--VNYQPTTIYADDVIIASGGVGSLYAYN 193
                        446677788999999.78****98764..3444556789************99755 PP

  == domain 3  score: 9.0 bits;  conditional E-value: 0.00018
  apra_Neukirchen_a 415 mtTvkgLfaaGdva..Ggs.phkfvsGslaeGriAakaavkyildekdekpeldeeevee 471
                           ++gL+a G++a  G   +++  s sl eG + ak av+y+l+++++  + ++  +++
     WP_229936698.1 344 IEGIEGLYAIGEAArtGVHgANRLASNSLLEGVVFAKRAVEYLLSKEKK--ASRTPVFDK 401
                        5679********984454425799*******************654333..222222333 PP

>> WP_229936983.1  NAD(P)-binding domain-containing protein [Sulfurovum mangrovi]
   #    score  bias  c-Evalue  i-Evalue hmmfrom  hmm to    alifrom  ali to    envfrom  env to     acc
 ---   ------ ----- --------- --------- ------- -------    ------- -------    ------- -------    ----
   1 !    8.8   0.1    0.0002     0.047      53      86 ..       4      37 ..       2      41 .. 0.91
   2 ?    1.1   0.0     0.044        10      46      74 ..     152     180 ..     111     188 .. 0.70
   3 !    4.7   0.0    0.0036      0.85     413     428 ..     277     292 ..     263     313 .. 0.87

  Alignments for each domain:
  == domain 1  score: 8.8 bits;  conditional E-value: 0.0002
  apra_Neukirchen_a 53 etDiLiiGGGmagcgAAveakeakdlkvvlveKA 86
                       + D++++GGG +g  +Avea+     k++ +eK 
     WP_229936983.1  4 HYDLIVVGGGPGGIASAVEASIFGLQKILFIEKG 37
                       57*******************9999999999996 PP

  == domain 2  score: 1.1 bits;  conditional E-value: 0.044
  apra_Neukirchen_a  46 elevveletDiLiiGGGmagcgAAveake 74 
                        ++ + + +  iL++GGG ++   A+++++
     WP_229936983.1 152 NPYECRGNEKILVVGGGDSAVEYACQLST 180
                        3445556778********99998888776 PP

  == domain 3  score: 4.7 bits;  conditional E-value: 0.0036
  apra_Neukirchen_a 413 nrmtTvkgLfaaGdva 428
                        + +t+vkgL++aGd++
     WP_229936983.1 277 KYETSVKGLYTAGDIV 292
                        678***********97 PP

>> WP_229937885.1  FAD-dependent oxidoreductase [Sulfurovum mangrovi]
   #    score  bias  c-Evalue  i-Evalue hmmfrom  hmm to    alifrom  ali to    envfrom  env to     acc
 ---   ------ ----- --------- --------- ------- -------    ------- -------    ------- -------    ----
   1 !   15.5   1.2   1.9e-06   0.00045      37      88 ..      24      76 ..       3      79 .. 0.72

  Alignments for each domain:
  == domain 1  score: 15.5 bits;  conditional E-value: 1.9e-06
  apra_Neukirchen_a 37 llaalamkkelevveletDiLiiGGGmagcgAAveakeak.dlkvvlveKAai 88
                       +++++a ++e+ ++     +L++GGG +g   A e+k+++ +++v+++eK +i
     WP_229937885.1 24 VAVTTADAAEMANKASGKTVLVVGGGFGGLTIAKELKKKDkSIDVTVIEKKDI 76
                       2222223356777778889*******************555*********776 PP

>> WP_229937422.1  thioredoxin-disulfide reductase [Sulfurovum mangrovi]
   #    score  bias  c-Evalue  i-Evalue hmmfrom  hmm to    alifrom  ali to    envfrom  env to     acc
 ---   ------ ----- --------- --------- ------- -------    ------- -------    ------- -------    ----
   1 !    4.1   0.4    0.0052       1.2      55      84 ..       3      32 ..       1      35 [. 0.87
   2 !   10.2   0.0   7.4e-05     0.017     409     457 ..     265     311 ..     257     312 .] 0.86

  Alignments for each domain:
  == domain 1  score: 4.1 bits;  conditional E-value: 0.0052
  apra_Neukirchen_a 55 DiLiiGGGmagcgAAveakeakdlkvvlve 84
                       D  iiGGG ag  A + a +    +vvl e
     WP_229937422.1  3 DCAIIGGGPAGLTAGLYATRGGLKNVVLFE 32
                       899**************9998878888776 PP

  == domain 2  score: 10.2 bits;  conditional E-value: 7.4e-05
  apra_Neukirchen_a 409 vdlynrmtTvkgLfaaGdvaGgsphkfvsGslaeGriAakaavkyilde 457
                        vdl + +t+v+gL+aaGd+   +p++ v  +  +G  Aa ++++yi+++
     WP_229937422.1 265 VDL-SMRTSVEGLYAAGDMRIEAPKQVVV-AAGDGATAALQVISYIQEQ 311
                        466.889************9999988665.7899***********9865 PP

>> WP_229935983.1  NAD(P)/FAD-dependent oxidoreductase [Sulfurovum mangrovi]
   #    score  bias  c-Evalue  i-Evalue hmmfrom  hmm to    alifrom  ali to    envfrom  env to     acc
 ---   ------ ----- --------- --------- ------- -------    ------- -------    ------- -------    ----
   1 !   13.9   0.5   5.8e-06    0.0014      53      85 ..       4      35 ..       1      42 [. 0.88

  Alignments for each domain:
  == domain 1  score: 13.9 bits;  conditional E-value: 5.8e-06
  apra_Neukirchen_a 53 etDiLiiGGGmagcgAAveakeakdlkvvlveK 85
                       + D+++iG G+ag +AA++a+++ + kv+l+eK
     WP_229935983.1  4 SYDLIVIGSGAAGMIAAITAARE-GKKVLLLEK 35
                       57******************985.579999999 PP

>> WP_229936539.1  FAD-dependent oxidoreductase [Sulfurovum mangrovi]
   #    score  bias  c-Evalue  i-Evalue hmmfrom  hmm to    alifrom  ali to    envfrom  env to     acc
 ---   ------ ----- --------- --------- ------- -------    ------- -------    ------- -------    ----
   1 !   13.2   2.0   9.6e-06    0.0022      55      97 ..       6      47 ..       2      51 .. 0.91

  Alignments for each domain:
  == domain 1  score: 13.2 bits;  conditional E-value: 9.6e-06
  apra_Neukirchen_a 55 DiLiiGGGmagcgAAveakeakdlkvvlveKAaierSGavAaG 97
                       D +iiG+G+ag  +A+ +++ k+ kv++++K  i   G+ AaG
     WP_229936539.1  6 DTIIIGAGIAGASSAYFLSQ-KGQKVLVLDKNGIATGGSGAAG 47
                       99**************9986.568***************9999 PP

>> WP_229937868.1  NAD(P)/FAD-dependent oxidoreductase [Sulfurovum mangrovi]
   #    score  bias  c-Evalue  i-Evalue hmmfrom  hmm to    alifrom  ali to    envfrom  env to     acc
 ---   ------ ----- --------- --------- ------- -------    ------- -------    ------- -------    ----
   1 !   10.7   0.0   5.6e-05     0.013      54      75 ..       3      24 ..       1      52 [. 0.71

  Alignments for each domain:
  == domain 1  score: 10.7 bits;  conditional E-value: 5.6e-05
  apra_Neukirchen_a 54 tDiLiiGGGmagcgAAveakea 75
                         iLi+GGG+ag+++A +++++
     WP_229937868.1  3 KKILIVGGGTAGTMTANNLAKK 24
                       579*************998874 PP

>> WP_229937152.1  NAD(P)/FAD-dependent oxidoreductase [Sulfurovum mangrovi]
   #    score  bias  c-Evalue  i-Evalue hmmfrom  hmm to    alifrom  ali to    envfrom  env to     acc
 ---   ------ ----- --------- --------- ------- -------    ------- -------    ------- -------    ----
   1 ?    7.5   0.6    0.0005      0.12      57      85 ..       2      29 ..       1      32 [. 0.86
   2 ?   -0.7   0.0      0.15        36     138     160 ..      74      96 ..      70     109 .. 0.82

  Alignments for each domain:
  == domain 1  score: 7.5 bits;  conditional E-value: 0.0005
  apra_Neukirchen_a 57 LiiGGGmagcgAAveakeakdlkvvlveK 85
                       +i+G+G+ag  AA++a+++ ++kv+l+e+
     WP_229937152.1  2 IIVGAGAAGLSAAITAARN-GTKVTLLEQ 29
                       7***************985.589999886 PP

  == domain 2  score: -0.7 bits;  conditional E-value: 0.15
  apra_Neukirchen_a 138 vdevvkkleewGLpilkdenGky 160
                        v++v + ++++GLpi++ ++Gk+
     WP_229937152.1  74 VERVKNFFDSVGLPIIEGKEGKM 96 
                        67777889*********999995 PP


Internal pipeline statistics summary:
-------------------------------------
Query model(s):                            1  (670 nodes)
Target sequences:                       2575  (759326 residues searched)
Passed MSV filter:                       131  (0.0508738); expected 51.5 (0.02)
Passed bias filter:                       89  (0.0345631); expected 51.5 (0.02)
Passed Vit filter:                        22  (0.00854369); expected 2.6 (0.001)
Passed Fwd filter:                        11  (0.00427184); expected 0.0 (1e-05)
Initial search space (Z):               2575  [actual number of targets]
Domain search space  (domZ):              11  [number of targets reported over threshold]
# CPU time: 0.07u 0.00s 00:00:00.07 Elapsed: 00:00:00.04
# Mc/sec: 11743.02
//
[ok]
