# Supplementary material for: Sulfur disproportionation occurs globally across anoxic habitats and has multiple mechanisms of independent evolutionary origin
Source: ISME J. 2026 Mar 2;20(1):wrag042. doi: 10.1093/ismejo/wrag042 (PMC12998232; doi:10.1093/ismejo/wrag042)
Supplement: Sup_File_1_HMM_wrag042 [file sup_file_1_hmm_wrag042.zip › SupFile1_HMM/SupFile1c_results/apra_Neukirchen_a-hmm-087_Sulfurovum_lithotrophicum_42BKT_GCF_000987835.txt]

# hmmsearch :: search profile(s) against a sequence database
# HMMER 3.4 (Aug 2023); http://hmmer.org/
# Copyright (C) 2023 Howard Hughes Medical Institute.
# Freely distributed under the BSD open source license.
# - - - - - - - - - - - - - - - - - - - - - - - - - - - - - - - - - - - -
# query HMM file:                  /Users/lukas/OneDrive/2023_Sulfur/20250723_HMM/profiles_all/apra_Neukirchen_a.hmm
# target sequence database:        /Users/lukas/OneDrive/2023_Sulfur/20250626_HMM/db_new/087_Sulfurovum_lithotrophicum_42BKT_GCF_000987835.fas
# - - - - - - - - - - - - - - - - - - - - - - - - - - - - - - - - - - - -

Query:       apra_Neukirchen_a  [M=670]
Scores for complete sequences (score includes all domains):
   --- full sequence ---   --- best 1 domain ---    -#dom-
    E-value  score  bias    E-value  score  bias    exp  N  Sequence       Description
    ------- ------ -----    ------- ------ -----   ---- --  --------       -----------
    1.4e-27   92.9   0.1    2.5e-27   92.1   0.1    1.4  1  WP_011980888.1  MULTISPECIES: FAD-binding protein [Sulfurovum
    1.2e-21   73.3   4.4    1.1e-20   70.1   4.4    2.0  1  WP_046550288.1  FAD-dependent oxidoreductase [Sulfurovum lith
    9.9e-19   63.7   8.5    4.1e-11   38.5   0.0    2.6  2  WP_046551590.1  fumarate reductase flavoprotein subunit [Sulf
    2.3e-07   26.1   1.6    0.00065   14.7   0.1    3.3  3  WP_012083662.1  MULTISPECIES: L-aspartate oxidase [Sulfurovum
    3.4e-07   25.6   0.5      1e-05   20.7   0.7    2.0  2  WP_046551065.1  NAD(P)/FAD-dependent oxidoreductase [Sulfurov
    1.1e-05   20.5   0.5    0.00063   14.8   0.2    2.8  3  WP_046551468.1  NAD(P)-binding domain-containing protein [Sul
    2.4e-05   19.4   2.9    3.2e-05   19.0   2.9    1.1  1  WP_046550646.1  FAD-dependent 5-carboxymethylaminomethyl-2-th
    3.2e-05   19.0   0.4    7.1e-05   17.9   0.4    1.5  1  WP_046551016.1  NAD(P)/FAD-dependent oxidoreductase [Sulfurov
    0.00036   15.6   0.5    0.00054   15.0   0.5    1.2  1  WP_046551191.1  NAD(P)/FAD-dependent oxidoreductase [Sulfurov
    0.00079   14.4   2.4      0.013   10.4   0.1    2.1  2  WP_046551718.1  thioredoxin-disulfide reductase [Sulfurovum l
     0.0018   13.3   0.5      0.065    8.1   0.1    2.4  2  WP_046551052.1  dihydrolipoyl dehydrogenase family protein [S
  ------ inclusion threshold ------
      0.014   10.3   0.2       0.02    9.8   0.2    1.2  1  WP_046551859.1  GMC family oxidoreductase [Sulfurovum lithotr
      0.024    9.5   0.0      0.033    9.1   0.0    1.1  1  WP_046551043.1  FAD-dependent oxidoreductase [Sulfurovum lith


Domain annotation for each sequence (and alignments):
>> WP_011980888.1  MULTISPECIES: FAD-binding protein [Sulfurovum]
   #    score  bias  c-Evalue  i-Evalue hmmfrom  hmm to    alifrom  ali to    envfrom  env to     acc
 ---   ------ ----- --------- --------- ------- -------    ------- -------    ------- -------    ----
   1 !   92.1   0.1   1.5e-29   2.5e-27      44     615 ..       2     556 ..       1     572 [. 0.77

  Alignments for each domain:
  == domain 1  score: 92.1 bits;  conditional E-value: 1.5e-29
  apra_Neukirchen_a  44 kkelevveletDiLiiGGGmagcgAAveakeak.dlkvvlveKAaierSGavAaGlsAinaYigenetpedyvryvrkdlmgivReDLvldi 134
                        +++ +v+  e D +i+G+G ag  AA e+  a  ++ v+       ++SGa   G   ina +g++++ e +     k  + ++ +D v  +
     WP_011980888.1   2 NTNSDVKIYEYDAVIVGAGLAGLAAAKELTAAGkKTAVITKLHPLRSHSGAAQGG---INAALGKDDSTELHEFDTVKGSDYLADQDAVELM 90 
                        5566778899*******************98552555554445555677886555...77789999877777666667788999******** PP

  apra_Neukirchen_a 135 arhvdevvkkleewGLpilkdenGk.........yvrrGkwqikInGesyKpivAeaakkalgvevlnrvfitdllvdednrvaGAvgfsvr 217
                          +  e+++  e++G ++ +de+G+          + r  +     G  +   + e+a + +g+ev+++ +  dll+ ed++v G+ +f++r
     WP_011980888.1  91 CTKAPETIRWAEHMGTVFSRDEEGDiairpfggqSKPRACYAKDRTGLALLQAIYEQAFR-EGIEVFDEWYCADLLY-EDGKVSGVSAFNIR 180
                        *************************99999988866666666667777766666666666.589*************.88************ PP

  apra_Neukirchen_a 218 enkfyvikakavivatGGAagiyrprsvgegrgraWYppfntGsgyamgiraGAemttmE.nrfvalRfKDtygPvgtiallvkakavnalg 308
                        +++  +++ak ++ atGG a  yr +s+ +          ntG + ++++r G  +  mE ++f +  +      +   a + + +  n++g
     WP_011980888.1 181 NSEPAIFNAKVTMFATGGHARAYRFNSNAH---------ANTGDSLSIVARHGLPLEDMEfVQFHPSGLGGSGVLISEAARGEGGRLYNSEG 263
                        **************************9955.........49****************99944677777777667788899999********* PP

  apra_Neukirchen_a 309 eeyeeelkkeY..gkak.iptslRnyatleevkeGrgPiyldteealqd...keleeelwedfLdmaisqallwaeeniepekenvEiegte 394
                        e+++   +k Y  +  +  ++ +   a++eev++Grg    d +++  +   ++l+ e++   L +  +     a ++++  ke++ i +t 
     WP_011980888.1 264 ERFM---SK-YapNAMElASRDVVSRAIMEEVRQGRGV-GKDGQSV--NidlTHLDPEIILTRLPELREL--AIAFQGQDMLKEPIHISATA 346
                        ****...77.74422333566677789**********4.4455555..3123777777776666665554..456688899*********** PP

  apra_Neukirchen_a 395 PyivGsHaacsGyWvdlynrmtTvkgLfaaGdvaGgsph...kfvsGslaeGriAakaavkyildekdekpeldeeeveelkeeiykpletl 483
                         y +G+      + v + +    v+g +aaG+++  s h   +    s+ e+ + +++a + +++  de  el+ ++ ++ ++++   l+++
     WP_011980888.1 347 HYSMGGIPVNIDCQVRK-SPTEFVEGFYAAGECSCVSVHganRLGANSVLEALLFGRHAGENMVKALDEGVELR-KANKADAQRMLDELKRI 436
                        *****998855555555.66677********9887764422256666677766655555555555545555555.33344444455544444 PP

  apra_Neukirchen_a 484 eekkkettagevpnyitpeeleerlqkimdeYagGistnYetnekkLeialeklemLkedleklaAed.....lheLlrawElihRllvaea 570
                        ++++     g      ++ +l+++lq+ m   ag + t     +++Le+ l+++++L +++++++ +d       eL++a El h l  ++ 
     WP_011980888.1 437 KTSN-----G----TERVADLRTELQNGMTADAGVFRT-----KESLERQLKLIDRLLKRFNNIRIDDkshtfNTELQEALELGHMLEFSKF 514
                        4333.....3....2468999********999986554.....567888888888888888888887733333469**************** PP

  apra_Neukirchen_a 571 viehllfRkEtRwpgyyeraDypelddenwkkfvnskydpetgei 615
                        ++   l R+E+R  g ++r D+p++dde++ k++   +d e+ +i
     WP_011980888.1 515 IVVGALNREESR--GGHYREDFPTRDDERFLKHTYAYMD-EDFNI 556
                        ************..7789*************99998544.55555 PP

>> WP_046550288.1  FAD-dependent oxidoreductase [Sulfurovum lithotrophicum]
   #    score  bias  c-Evalue  i-Evalue hmmfrom  hmm to    alifrom  ali to    envfrom  env to     acc
 ---   ------ ----- --------- --------- ------- -------    ------- -------    ------- -------    ----
   1 !   70.1   4.4   6.7e-23   1.1e-20      54     604 ..       2     524 ..       1     529 [] 0.81

  Alignments for each domain:
  == domain 1  score: 70.1 bits;  conditional E-value: 6.7e-23
  apra_Neukirchen_a  54 tDiLiiGGGmagcgAAveakeakdlkvvlveKAaierS.GavAa.GlsAinaYigenetpedyvryvrkdlmgivReDLvldiarhvdevvk 143
                         D+L+iG G ag  AA+ akea +++v+++ K     S  ++A+ G++A    + e++ +  +++   k ++g++ eD+v ++     ++++
     WP_046550288.1   2 IDVLVIGSGGAGLSAALAAKEA-GASVLVIGKMYPTNSqTSMAQgGMNAALGNVDEDH-ISLHIQDTIKSAHGLCDEDMVRQMCGDAPKTIE 91 
                        59***************99876.58999999998888734678735888887888888.999999999************************ PP

  apra_Neukirchen_a 144 kleewGLpilkdenGk..............yvrrGkwqikInGesyKpivAeaakkalgvevlnrvfitdllvdednrvaGAvgfsvrenkf 221
                         le++G+p+ + +n k                +r  +     G ++   + + + k +g++ +++ + ++l+v ++++v GA+ +++r++++
     WP_046550288.1  92 WLESIGVPFSRLDNSKegiatisqrqmggaSAKRACYAQDYTGLKILHTLYDTCLK-EGIDFMDEHYLLNLIV-PEDTVKGATFLDIRTGEV 181
                        **********7777776888999888888877777888888888888888888888.789*************.88**************** PP

  apra_Neukirchen_a 222 yvikakavivatGGAagiyrprsvgegrgraWYppfntGsgyamgiraGAemttmEn.rfvalRfKDtygPvgtiallvkakavnalgeeye 312
                          i ak +++atGG   iy    ++            tG g a ++raG  ++ mE  +f ++ +K  +  v   a + + + vn  ge+++
     WP_046550288.1 182 KQIDAKSIVMATGGYGSIYHGFTTN--------MYGATGDGIATVLRAGGAVSDMEFiQFHPTALKHSCILVSESARGEGGYLVNEAGERFI 265
                        *******************965553........23479******************648********************************* PP

  apra_Neukirchen_a 313 eelkkeYgkakiptslRnyatleevkeGrgPiyldteealqdkeleeelwedfLdmaisqallwaeeniepekenvEiegtePyivGsHaac 404
                        +elk         + + + a++ ++ke +  ++ld +++      ee+ + + L   ++ +   ++e ++p++e + i++   y +      
     WP_046550288.1 266 DELKP--------RDEVARAIFAQMKEAQR-VFLDVRHL-----GEEK-LMELLPQEVELCK--LHEHVDPASELIPIKPVAHYSM------ 334
                        44444........44445556666666554.99**9999.....3333.4445666666554..5678899877777777655555...... PP

  apra_Neukirchen_a 405 sGyWvdlynrmtTvkgLfaaGdvaGgsph..kfvsG.slae....GriAakaavkyildekdekpeldeeeveelkeeiykpletleekkke 489
                         G+ vd   +   +kg faaG+++ +  h     +G sl e    Gr A+++a k     +  ++  d++++++ ++ei++    + +++  
     WP_046550288.1 335 GGIDVDYALEVNGIKGCFAAGECSNAKVHgaNRLGGnSLLEitafGRFAGENAYKHSIYAS--SKPADDAQLQKDQKEIEAI---FSKES-- 419
                        5777898788899**********9997553234455255444444*********9997543..34567799*********94...55332.. PP

  apra_Neukirchen_a 490 ttagevpnyitpeeleerlqkimdeYagGistnYetnekkLeialeklemLkedleklaAedlheLlrawElihRllvaeaviehllfRkEt 581
                           +     ++  + +e+l ++  e +g + +n ++ne+  e+   ++++ +  +++ + ++ ++L++  E ++ ll a ++i    +R E+
     WP_046550288.1 420 ---S-----VNFYSSREALGNLFYEKVGIVRENGQLNEALQEVIAMQVSQQQMGISDKNKTNNQNLIEFLEFKNALLLAPTIISAAIARDES 503
                        ...3.....5677788999*********************************9999999********************************* PP

  apra_Neukirchen_a 582 RwpgyyeraDypelddenwkkfv 604
                        R   y  ++ ++e +++  k+fv
     WP_046550288.1 504 RGAHY--KVGFEEENEDFKKHFV 524
                        *5555..5556665553223444 PP

>> WP_046551590.1  fumarate reductase flavoprotein subunit [Sulfurovum lithotrophicum]
   #    score  bias  c-Evalue  i-Evalue hmmfrom  hmm to    alifrom  ali to    envfrom  env to     acc
 ---   ------ ----- --------- --------- ------- -------    ------- -------    ------- -------    ----
   1 !   24.1   6.3   5.6e-09   9.4e-07      52     243 ..       4     226 ..       1     234 [. 0.85
   2 !   38.5   0.0   2.5e-13   4.1e-11     401     627 ..     373     592 ..     363     631 .. 0.79

  Alignments for each domain:
  == domain 1  score: 24.1 bits;  conditional E-value: 5.6e-09
  apra_Neukirchen_a  52 letDiLiiGGGmagcgAAveakeak.dlkvvlveKAaierSGavAaGlsA..inaYigenetpe.dyvryvrkdlmgivReDLvldiarhvd 139
                        + tD Li+GGG ag  +A+ a+e+  d+ v+ +   + ++S a   G++A   n  +ge+++ +  + + v+    g   + ++        
     WP_046551590.1   4 IYTDALIVGGGLAGLRSAIAAREKGlDTMVLSMVPVKRSHSAAAQGGMQAslANSIMGEGDNEDvHFADTVKGSDWGC-DQRVARMFVTTAP 94 
                        679****************99997656666666655555666666699996569999988843314777777665554.4446666678889 PP

  apra_Neukirchen_a 140 evvkkleewGLpilkdenGk..............................yvrrGkwqikInGesyKpivAeaakkalgvevlnrvfitdll 201
                        +++++l  wG+p  +  +G+                               + r  +     G  +   vA++a k  +v++ ++  ++ ++
     WP_046551590.1  95 KAIRELAAWGVPWSRIGKGDhtvvingkketitereeayglinardfggtKKWRTCYTSDATGHTMLYAVANEALK-RDVTIHDKKEAISII 185
                        9***********999999989*************************999877788888999**************9.669************ PP

  apra_Neukirchen_a 202 vdednrvaGAvgfsvrenkfyvikakavivatGGAagiyrpr 243
                         d+ + + G+v  ++ ++++  + a+ +++atGG   iy+  
     WP_046551590.1 186 HDQ-GVCHGVVVRDLINGELIAYVARGTMIATGGYGRIYKQS 226
                        *77.***********************************964 PP

  == domain 2  score: 38.5 bits;  conditional E-value: 2.5e-13
  apra_Neukirchen_a 401 HaacsGyWvdlynrmtTvkgLfaaGdvaGgsphkf.......vsGslaeGriAakaavkyildekdekpeldeeeveelkeeiykpletlee 485
                        H ++ G+ v+   ++tT+kgLf aG++a    h f       vs +++ G i ++  ++y++++   + +++++ +ee+ ++  + l++++e
     WP_046551590.1 373 HYSMGGIRVKPTGESTTMKGLFSAGEAACWDLHGFnrlggnsVSEAVVSGMIVGEYFAQYCEET---HLNTNTSVIEEHLQKQVNYLKEILE 461
                        666788888767899************9988887766555558889999************755...3455666788877777776666665 PP

  apra_Neukirchen_a 486 kkkettagevpnyitpeeleerlqkimdeYagGistnYetnekkLeialeklemLkedleklaAe.....dlheLlrawElihRllvaeavi 572
                        ++     g     +++ ++++++ +im + +g +      n   L  a ++le+L +++++++ e     +   L +++ +   l  a +v 
     WP_046551590.1 462 RD----GG-----LNIFDIKDEMRNIMQDKVGIFR-----NGDDLLDAVHQLEELLKKTKEITVEsksmgNNPGLNEVYRVTKMLKLALCVA 539
                        54....45.....89999***********998665.....4555556666666666666655543111115678****************** PP

  apra_Neukirchen_a 573 ehllfRkEtRwpgyyeraDypelddenwkkfvnskydpetgeieiikrplvelve 627
                        +  l R E+R  g ++r D+p++dd +w k + +++ +e++++ +i+ + ++++e
     WP_046551590.1 540 KGALQRTESR--GAHYREDFPKRDDMHWLKRTITTWPNEEDTLPTIHYEEIDIME 592
                        **********..8889******************9*9999999888888778775 PP

>> WP_012083662.1  MULTISPECIES: L-aspartate oxidase [Sulfurovum]
   #    score  bias  c-Evalue  i-Evalue hmmfrom  hmm to    alifrom  ali to    envfrom  env to     acc
 ---   ------ ----- --------- --------- ------- -------    ------- -------    ------- -------    ----
   1 !   14.7   0.1   3.9e-06   0.00065      53      82 ..       3      32 ..       1      35 [. 0.85
   2 !    3.7   0.1    0.0084       1.4     190     243 ..     142     192 ..     133     202 .. 0.77
   3 !    5.2   0.0    0.0029      0.48     405     479 ..     333     408 ..     325     474 .. 0.76

  Alignments for each domain:
  == domain 1  score: 14.7 bits;  conditional E-value: 3.9e-06
  apra_Neukirchen_a 53 etDiLiiGGGmagcgAAveakeakdlkvvl 82
                       + D+LiiG+G+ag +AA+++ ++k++ vv+
     WP_012083662.1  3 KYDVLIIGAGIAGLYAAMQLPKSKKVLVVC 32
                       68******************9988666665 PP

  == domain 2  score: 3.7 bits;  conditional E-value: 0.0084
  apra_Neukirchen_a 190 evlnrvfitdllvdednrvaGAvgfsvrenkfyvikakavivatGGAagiyrpr 243
                        ++  +  + dll+ e++r++G+ +    e    +i a  vi+a GG   +y  +
     WP_012083662.1 142 QLQKNTLVYDLLI-ENGRCYGVKATVNYE--PTTIYADDVIIASGGVGSLYAYN 192
                        6677788999999.78*****98754444..456789************99755 PP

  == domain 3  score: 5.2 bits;  conditional E-value: 0.0029
  apra_Neukirchen_a 405 sGyWvdlynrmtTvkgLfaaGdva..Ggs.phkfvsGslaeGriAakaavkyildekdekpeldeeeveelkeeiykp 479
                         G+ +d+      ++gL+  G++a  G   +++  s sl eG + ak av+ +ld+ ++  ++++ e+e+   +i ++
     WP_012083662.1 333 GGIKCDVNGCIPGMEGLYVIGEAActGVHgANRLASNSLLEGVVFAKRAVDHLLDRGHQ--QIKTPEFEKDYGNILHK 408
                        566666655556789******9873233325799*******************887554..56666666666555553 PP

>> WP_046551065.1  NAD(P)/FAD-dependent oxidoreductase [Sulfurovum lithotrophicum]
   #    score  bias  c-Evalue  i-Evalue hmmfrom  hmm to    alifrom  ali to    envfrom  env to     acc
 ---   ------ ----- --------- --------- ------- -------    ------- -------    ------- -------    ----
   1 !   20.7   0.7   6.2e-08     1e-05      45      98 ..      41      98 ..       5     100 .. 0.68
   2 ?    2.5   0.0     0.019       3.2     414     476 ..     352     413 ..     338     432 .. 0.77

  Alignments for each domain:
  == domain 1  score: 20.7 bits;  conditional E-value: 6.2e-08
  apra_Neukirchen_a 45 kelevveletDiLiiGGGmagcgAAveake.akdlkvvlv..eKAaierSGa..vAaGl 98
                       +++   + ++Di+i+GGG+ag   A ++++ a ++k++l+  +  ++ +SG   vAaGl
     WP_046551065.1 41 STF-ASKKKADIVIVGGGTAGMTVAARLRRsAPNAKITLIapNETHLYQSGQvyVAAGL 98
                       233.445599********************55599999884457788888862246665 PP

  == domain 2  score: 2.5 bits;  conditional E-value: 0.019
  apra_Neukirchen_a 414 rmtTvkgLfaaGdvaGgsphkfvsGslaeGriAakaavkyildekdekpeldeeeveelkeei 476
                        r+   +++f  Gdv+G s+ k ++G++ e  i  ++ ++ i++ k e ++++  +v+ +k+++
     WP_046551065.1 352 RHPKYRNVFGLGDVVGLSSGK-SGGAVREQAIVLQDNIAAIMEGKVEPMSYEGYSVSPIKTRY 413
                        55566789************9.9*************999999887766666666666555555 PP

>> WP_046551468.1  NAD(P)-binding domain-containing protein [Sulfurovum lithotrophicum]
   #    score  bias  c-Evalue  i-Evalue hmmfrom  hmm to    alifrom  ali to    envfrom  env to     acc
 ---   ------ ----- --------- --------- ------- -------    ------- -------    ------- -------    ----
   1 !   14.8   0.2   3.8e-06   0.00063      54      86 ..       5      37 ..       1      41 [. 0.91
   2 ?    1.7   0.0     0.033       5.6      48      76 ..     154     182 ..     101     188 .. 0.71
   3 ?    0.3   0.0      0.09        15     410     428 ..     274     291 ..     257     298 .. 0.75

  Alignments for each domain:
  == domain 1  score: 14.8 bits;  conditional E-value: 3.8e-06
  apra_Neukirchen_a 54 tDiLiiGGGmagcgAAveakeakdlkvvlveKA 86
                        D++iiGGG +g g+Aveak     kv+++eK 
     WP_046551468.1  5 YDLIIIGGGPGGIGSAVEAKVLGLEKVLMIEKT 37
                       69*******************9999******97 PP

  == domain 2  score: 1.7 bits;  conditional E-value: 0.033
  apra_Neukirchen_a  48 evveletDiLiiGGGmagcgAAveakeak 76 
                        ++      iL++GGG ++   A+e++ ++
     WP_046551468.1 154 DKCSNGEHILVVGGGDSAVEYACELSATN 182
                        44445568**********99999998755 PP

  == domain 3  score: 0.3 bits;  conditional E-value: 0.09
  apra_Neukirchen_a 410 dlynrmtTvkgLfaaGdva 428
                        d  n ++ v+gL+ aGd++
     WP_046551468.1 274 DD-NYESEVPGLYIAGDIV 291
                        44.88999*********97 PP

>> WP_046550646.1  FAD-dependent 5-carboxymethylaminomethyl-2-thiouridine(34) oxidoreductase MnmC [Sulfurovum lithotroph
   #    score  bias  c-Evalue  i-Evalue hmmfrom  hmm to    alifrom  ali to    envfrom  env to     acc
 ---   ------ ----- --------- --------- ------- -------    ------- -------    ------- -------    ----
   1 !   19.0   2.9   1.9e-07   3.2e-05      53      94 ..       4      44 ..       1      52 [. 0.85

  Alignments for each domain:
  == domain 1  score: 19.0 bits;  conditional E-value: 1.9e-07
  apra_Neukirchen_a 53 etDiLiiGGGmagcgAAveakeakdlkvvlveKAaierSGav 94
                       + D ++iG+G+agc AA+ +++ k+ kv+l++++++  SG  
     WP_046550646.1  4 TYDSIVIGAGIAGCCAAYALQS-KGQKVLLIDRSSVAASGGS 44
                       5699**************9876.568***********99854 PP

>> WP_046551016.1  NAD(P)/FAD-dependent oxidoreductase [Sulfurovum lithotrophicum]
   #    score  bias  c-Evalue  i-Evalue hmmfrom  hmm to    alifrom  ali to    envfrom  env to     acc
 ---   ------ ----- --------- --------- ------- -------    ------- -------    ------- -------    ----
   1 !   17.9   0.4   4.2e-07   7.1e-05      48      85 ..       2      38 ..       1      44 [. 0.88

  Alignments for each domain:
  == domain 1  score: 17.9 bits;  conditional E-value: 4.2e-07
  apra_Neukirchen_a 48 evveletDiLiiGGGmagcgAAveakeakdlkvvlveK 85
                       ++ e + D+++iG G+ag +AA++a+++ + kv+l+eK
     WP_046551016.1  2 KNSEKKYDLIVIGSGAAGMMAAITAARK-GKKVLLLEK 38
                       5678899******************985.579999999 PP

>> WP_046551191.1  NAD(P)/FAD-dependent oxidoreductase [Sulfurovum lithotrophicum]
   #    score  bias  c-Evalue  i-Evalue hmmfrom  hmm to    alifrom  ali to    envfrom  env to     acc
 ---   ------ ----- --------- --------- ------- -------    ------- -------    ------- -------    ----
   1 !   15.0   0.5   3.2e-06   0.00054      42      83 ..      38      85 ..       5     106 .. 0.71

  Alignments for each domain:
  == domain 1  score: 15.0 bits;  conditional E-value: 3.2e-06
  apra_Neukirchen_a 42 amk.....kelevveletDiLiiGGGmagcgAAveake.akdlkvvlv 83
                       +m      +       ++ i+i+GGG++g +AA ++++ a++++++l+
     WP_046551191.1 38 MMGaptraEAGPSSDKKAKIVIVGGGAGGIMAAARLRKaASNAEITLI 85
                       3324544322234556899*******************6669999986 PP

>> WP_046551718.1  thioredoxin-disulfide reductase [Sulfurovum lithotrophicum]
   #    score  bias  c-Evalue  i-Evalue hmmfrom  hmm to    alifrom  ali to    envfrom  env to     acc
 ---   ------ ----- --------- --------- ------- -------    ------- -------    ------- -------    ----
   1 !    3.9   0.5    0.0073       1.2      55      84 ..       3      32 ..       1      35 [. 0.87
   2 !   10.4   0.1   7.9e-05     0.013     409     457 ..     266     312 ..     252     313 .] 0.86

  Alignments for each domain:
  == domain 1  score: 3.9 bits;  conditional E-value: 0.0073
  apra_Neukirchen_a 55 DiLiiGGGmagcgAAveakeakdlkvvlve 84
                       D  iiGGG ag  A + a +    +v++ e
     WP_046551718.1  3 DCAIIGGGPAGLTAGLYATRGGLKNVTMFE 32
                       899*************99998877888776 PP

  == domain 2  score: 10.4 bits;  conditional E-value: 7.9e-05
  apra_Neukirchen_a 409 vdlynrmtTvkgLfaaGdvaGgsphkfvsGslaeGriAakaavkyilde 457
                        vdl + +t+v+gL+aaGd    +p++ v  +  +G  Aa ++++yi+++
     WP_046551718.1 266 VDL-SMRTSVEGLYAAGDLRVEAPKQVVV-AAGDGATAALQVISYIQEQ 312
                        466.889************9999988665.7899***********9865 PP

>> WP_046551052.1  dihydrolipoyl dehydrogenase family protein [Sulfurovum lithotrophicum]
   #    score  bias  c-Evalue  i-Evalue hmmfrom  hmm to    alifrom  ali to    envfrom  env to     acc
 ---   ------ ----- --------- --------- ------- -------    ------- -------    ------- -------    ----
   1 !    8.1   0.1   0.00039     0.065      53      85 ..       3      34 ..       1      46 [. 0.85
   2 ?    2.8   0.0     0.015       2.6     406     459 ..     288     338 ..     279     360 .. 0.85

  Alignments for each domain:
  == domain 1  score: 8.1 bits;  conditional E-value: 0.00039
  apra_Neukirchen_a 53 etDiLiiGGGmagcgAAveakeakdlkvvlveK 85
                       + D+++iG+G +g+ AA+ a++  + +v+lv+K
     WP_046551052.1  3 KYDLVVIGAGPGGTPAAMAAAQF-GKSVLLVDK 34
                       67****************99873.468999999 PP

  == domain 2  score: 2.8 bits;  conditional E-value: 0.015
  apra_Neukirchen_a 406 GyWvdlynrmtTvkgLfaaGdvaGgsphkfvsGslaeGriAakaavkyildekd 459
                        G+ vd  + +tT ++++a Gd+   ++ kf   +  e+ iA +++ + +++++d
     WP_046551052.1 288 GIHVDE-TLQTTQENIYAVGDCT--VGPKFAHWATYEAGIAIHNIFAPMKHKTD 338
                        888999.99************96..6789***9*******99999988865544 PP

>> WP_046551859.1  GMC family oxidoreductase [Sulfurovum lithotrophicum]
   #    score  bias  c-Evalue  i-Evalue hmmfrom  hmm to    alifrom  ali to    envfrom  env to     acc
 ---   ------ ----- --------- --------- ------- -------    ------- -------    ------- -------    ----
   1 ?    9.8   0.2   0.00012      0.02      50      87 ..       2      38 ..       1      42 [. 0.86

  Alignments for each domain:
  == domain 1  score: 9.8 bits;  conditional E-value: 0.00012
  apra_Neukirchen_a 50 veletDiLiiGGGmagcgAAveakeakdlkvvlveKAa 87
                       +e + Di+i+G G++g   A+++ +a ++kv ++eK  
     WP_046551859.1  2 KEQTFDIVIVGSGASGGAVAYTLCKA-GYKVAVLEKGR 38
                       46678******************986.59999999975 PP

>> WP_046551043.1  FAD-dependent oxidoreductase [Sulfurovum lithotrophicum]
   #    score  bias  c-Evalue  i-Evalue hmmfrom  hmm to    alifrom  ali to    envfrom  env to     acc
 ---   ------ ----- --------- --------- ------- -------    ------- -------    ------- -------    ----
   1 ?    9.1   0.0    0.0002     0.033      49      88 ..       3      41 ..       1      47 [. 0.79

  Alignments for each domain:
  == domain 1  score: 9.1 bits;  conditional E-value: 0.0002
  apra_Neukirchen_a 49 vveletDiLiiGGGmagcgAAveakeakdlkvvlveKAai 88
                       + + ++ i iiGGG+ag  +A+ + +  +l+v+l eK + 
     WP_046551043.1  3 NMNEKAKIAIIGGGVAGATSALYLGQL-GLDVTLFEKEKS 41
                       5566889**************999875.588999998665 PP


Internal pipeline statistics summary:
-------------------------------------
Query model(s):                            1  (670 nodes)
Target sequences:                       2167  (670301 residues searched)
Passed MSV filter:                       121  (0.0558376); expected 43.3 (0.02)
Passed bias filter:                       77  (0.035533); expected 43.3 (0.02)
Passed Vit filter:                        20  (0.00922935); expected 2.2 (0.001)
Passed Fwd filter:                        13  (0.00599908); expected 0.0 (1e-05)
Initial search space (Z):               2167  [actual number of targets]
Domain search space  (domZ):              13  [number of targets reported over threshold]
# CPU time: 0.05u 0.00s 00:00:00.05 Elapsed: 00:00:00.03
# Mc/sec: 12899.97
//
[ok]
