# Supplementary material for: Sulfur disproportionation occurs globally across anoxic habitats and has multiple mechanisms of independent evolutionary origin
Source: ISME J. 2026 Mar 2;20(1):wrag042. doi: 10.1093/ismejo/wrag042 (PMC12998232; doi:10.1093/ismejo/wrag042)
Supplement: Sup_File_1_HMM_wrag042 [file sup_file_1_hmm_wrag042.zip › SupFile1_HMM/SupFile1c_results/apra_Neukirchen_a-hmm-089_Nitratifractor_salsuginis_E9I37-1_GCF_000186245.txt]

# hmmsearch :: search profile(s) against a sequence database
# HMMER 3.4 (Aug 2023); http://hmmer.org/
# Copyright (C) 2023 Howard Hughes Medical Institute.
# Freely distributed under the BSD open source license.
# - - - - - - - - - - - - - - - - - - - - - - - - - - - - - - - - - - - -
# query HMM file:                  /Users/lukas/OneDrive/2023_Sulfur/20250723_HMM/profiles_all/apra_Neukirchen_a.hmm
# target sequence database:        /Users/lukas/OneDrive/2023_Sulfur/20250626_HMM/db_new/089_Nitratifractor_salsuginis_E9I37-1_GCF_000186245.fas
# - - - - - - - - - - - - - - - - - - - - - - - - - - - - - - - - - - - -

Query:       apra_Neukirchen_a  [M=670]
Scores for complete sequences (score includes all domains):
   --- full sequence ---   --- best 1 domain ---    -#dom-
    E-value  score  bias    E-value  score  bias    exp  N  Sequence       Description
    ------- ------ -----    ------- ------ -----   ---- --  --------       -----------
    8.1e-27   90.4   1.1    1.5e-26   89.5   1.1    1.4  1  WP_013554021.1  succinate dehydrogenase flavoprotein subunit 
    1.1e-19   66.8   2.8    1.4e-09   33.4   2.0    2.4  2  WP_013554254.1  fumarate reductase flavoprotein subunit [Nitr
    7.4e-16   54.1   0.0    1.7e-08   29.8   0.0    3.3  2  WP_013553208.1  L-aspartate oxidase [Nitratifractor salsugini
    4.5e-07   25.1   0.1    0.00021   16.3   0.1    2.9  3  WP_013555046.1  NAD(P)-binding domain-containing protein [Nit
    1.2e-05   20.4   0.6    0.00028   15.9   0.0    2.2  2  WP_013553627.1  thioredoxin-disulfide reductase [Nitratifract
    2.1e-05   19.6   1.7       0.01   10.7   0.1    3.3  4  WP_013553389.1  L-aspartate oxidase [Nitratifractor salsugini
     0.0036   12.2   0.8      0.007   11.3   0.7    1.5  1  WP_013553912.1  NAD(P)/FAD-dependent oxidoreductase [Nitratif
  ------ inclusion threshold ------
      0.015   10.2   1.6      0.022    9.6   1.6    1.1  1  WP_013554438.1  NAD(P)/FAD-dependent oxidoreductase [Nitratif
      0.026    9.4   0.6      0.039    8.8   0.6    1.2  1  WP_042204476.1  NAD(P)/FAD-dependent oxidoreductase [Nitratif
      0.067    8.0   2.9      0.054    8.3   1.1    1.6  2  WP_013554795.1  tRNA uridine-5-carboxymethylaminomethyl(34) s


Domain annotation for each sequence (and alignments):
>> WP_013554021.1  succinate dehydrogenase flavoprotein subunit [Nitratifractor salsuginis]
   #    score  bias  c-Evalue  i-Evalue hmmfrom  hmm to    alifrom  ali to    envfrom  env to     acc
 ---   ------ ----- --------- --------- ------- -------    ------- -------    ------- -------    ----
   1 !   89.5   1.1   6.9e-29   1.5e-26      49     609 ..       6     550 ..       1     566 [. 0.80

  Alignments for each domain:
  == domain 1  score: 89.5 bits;  conditional E-value: 6.9e-29
  apra_Neukirchen_a  49 vveletDiLiiGGGmagcgAAveakeakdlkvvlveKAaier..SGavAaGlsAinaYigenet..pedyvryvrkdlmgivReDLvldiar 136
                        v+  e D +++G+G ag  AA e+kea   kv ++ K +  r  SGa   G   ina +g +++   +++     +  + +  +D +  +  
     WP_013554021.1   6 VKIYEYDAVVVGAGLAGLAAAKELKEAG-KKVAVITKLHPLRshSGAAQGG---INAALGAEDSteLHEFDTVKGS--DYLGDQDAIELMCS 91 
                        455789******************9954.5777777777655116876666...5666775543004444444444..555579******** PP

  apra_Neukirchen_a 137 hvdevvkkleewGLpilkdenGk.........yvrrGkwqikInGesyKpivAeaakkalgvevlnrvfitdllvdednrvaGAvgfsvren 219
                        +  e+++  e++G  + + e+G+          + r  +     G  +   + e+a + +g+ev+++ +  dll+d +++v G++++++r++
     WP_013554021.1  92 KAPETIRWAERMGAIFSRTEDGHiaqrpfggqSKPRACYAADRTGLTLLQTIYEQAFR-AGIEVFDEWYCADLLYDGKGKVKGVAAYNIRNS 182
                        ***********************99999998877788888888999998888888888.78***************77************** PP

  apra_Neukirchen_a 220 kfyvikakavivatGGAagiyrprsvgegrgraWYppfntGsgyamgiraGAemttmE.nrfvalRfKDtygPvgtiallvkakavnalgee 310
                        +  +++ak ++ atGG    y+ +s+ +          ntG + ++++r G  +  mE ++f ++ +      +   a + + +  n++ge+
     WP_013554021.1 183 EPAIFNAKVTMFATGGYGRAYKINSNAH---------ANTGDALSIVARRGLPLEDMEfVQFHPTGLGGSGILISEAARGEGGRLFNSEGER 265
                        ************************9955.........49******************944788887777777789999999*********** PP

  apra_Neukirchen_a 311 yeeelkkeY..gkak.iptslRnyatleevkeGrgPiyldteealqdkeleeelwedfLdmaisqallwaeeniepekenvEiegtePyivG 399
                        ++   +k Y  +  +  ++ +   a+++e++eGrg    +    ++ ++l +e +   L +  + a++++ +  +  ke++ i++t  y +G
     WP_013554021.1 266 FM---SK-YapNAMElASRDVVSRAIMQEIREGRGVGPNKDAVYIDLTHLPKETILTKLPELRELAITFLGQ--DMLKEPIMIAATAHYSMG 351
                        **...77.74422333566677789*********96666666665668888888888888888888888865..6789************** PP

  apra_Neukirchen_a 400 sHaacsGyWvdlynrmtTvkgLfaaGdvaGgsph...kfvsGslaeGriAakaavkyildekdekpeldeeeveelkeeiykpletleekkk 488
                        +   +  + v++ +   Tv+g +aaG+++  s h   +    sl e+   +++a k +l++  ek el+ +++++    i k +++++ ++ 
     WP_013554021.1 352 GIPVTKRCQVKK-SPDETVEGFYAAGECSCVSVHganRLGANSLLEALFFGREAGKAMLED-MEKIELEPATAADAEPMIAK-VNRIKGNN- 439
                        *99988888888.999***********9887754322788889999888888888888765.44578887776666666666.56666665. PP

  apra_Neukirchen_a 489 ettagevpnyitpeeleerlqkimdeYagGistnYetnekkLeialeklemLkedleklaAed.....lheLlrawElihRllvaeaviehl 575
                           ++      ++  l+++lq+ m   ag     ++t+e+ L+  ++kl++L e+ ++++ +d       +L++a El h ++ +  ++e  
     WP_013554021.1 440 --GEE------RVPVLRNELQESMTMDAG----VFRTEESLLK-QKQKLQELYERYQNIRIDDkshtfNTDLQEAIELGHLIDFSLFIVEGA 518
                        ..333......345567777777776666....4777766665.6899************99933333358********************* PP

  apra_Neukirchen_a 576 lfRkEtRwpgyyeraDypelddenwkkfvnskyd 609
                        l+R+E+R  g ++r D+p++dden+ k++  ++ 
     WP_013554021.1 519 LAREESR--GAHYREDFPKRDDENFLKHTYARFS 550
                        *******..8889************999887654 PP

>> WP_013554254.1  fumarate reductase flavoprotein subunit [Nitratifractor salsuginis]
   #    score  bias  c-Evalue  i-Evalue hmmfrom  hmm to    alifrom  ali to    envfrom  env to     acc
 ---   ------ ----- --------- --------- ------- -------    ------- -------    ------- -------    ----
   1 !   33.4   2.0   6.6e-12   1.4e-09      53     244 ..       5     227 ..       1     238 [. 0.81
   2 !   31.6   0.0   2.3e-11   4.9e-09     417     614 ..     389     579 ..     371     614 .. 0.73

  Alignments for each domain:
  == domain 1  score: 33.4 bits;  conditional E-value: 6.6e-12
  apra_Neukirchen_a  53 etDiLiiGGGmagcgAAveakeakdlkvvlveKAaierSGavAa..GlsA..inaYigenetped..yvryvrkdlmgivReDLvldi.arh 137
                         +D L+iGGG ag   Av+ +e+ +l+ +++    ++rS + Aa  G++    n+ +ge++  ed  + + v+    g   + +v  +    
     WP_013554254.1   5 YCDALVIGGGLAGLRVAVQTQEK-GLNTIVLSLVPVKRSHSAAAqgGMQSslANTVMGEGD-NEDvhFADTVKGSDWGC--DQVVARMfVTT 92 
                        68****************99875.577777777888888654433377543369****888.44322667776654443..45555542456 PP

  apra_Neukirchen_a 138 vdevvkkleewGLpilkdenGk..............................yvrrGkwqikInGesyKpivAeaakkalgvevlnrvfitd 199
                          +++++l ewG+p  + ++G                                + r  +     G  +   vA+ a +  +ve+ +r   ++
     WP_013554254.1  93 APKATRQLAEWGVPWTRVRKGPrevvinaqrttivekeeahglinardfggtKKWRTCYTADATGHTMLYGVANRAIR-DEVEIHERKELLR 183
                        6899************99999899************************99996666667777778888888***9999.669********** PP

  apra_Neukirchen_a 200 llvdednrvaGAvgfsvrenkfyvikakavivatGGAagiyrprs 244
                        l+v e++r++G +  ++ ++++  + aka+ +atGG   iyr   
     WP_013554254.1 184 LIV-EEGRCYGGIVRDLISGEIEAYVAKATCIATGGWGRIYRTTT 227
                        ***.77************************************854 PP

  == domain 2  score: 31.6 bits;  conditional E-value: 2.3e-11
  apra_Neukirchen_a 417 TvkgLfaaGdvaGgsphkf.......vsGslaeGriAakaavkyildekdekpeldeeeveelkeeiykpletleekkkettagevpnyitp 501
                         + gLf +G++a    h f       v  +++ G i +  +++y+++e   + +++++ v+e +e+ +++++ ++++          n +++
     WP_013554254.1 389 DIAGLFSCGEAACWDLHGFnrlggnsVAETVVSGMIVGSYMADYCRRE---ELRINTRLVRESMEREEAQMRSILARP--ER-----NGMSI 470
                        578899999888888887744222223334566888999999999754...457888889999999888888888665..23.....4499* PP

  apra_Neukirchen_a 502 eeleerlqkimdeYagGistnYetnekkLeialeklemLkedleklaA.....edlheLlrawElihRllvaeaviehllfRkEtRwpgyye 588
                         +++ r+q imde +g + +       +L+ a ++l++L + ++k++      +   eL +a+ +   l +a +v    l R E+R  g ++
     WP_013554254.1 471 FDIKRRMQVIMDEKVGIFRS-----GDTLQEAVDELQELLKISQKVSVrykcpKANPELEQAYRVPRMLKIAISVAYGALLRTESR--GAHY 555
                        *************9986554.....44555555555555555555443111126778*****************************..8889 PP

  apra_Neukirchen_a 589 raDypelddenwkkfvnskydpetge 614
                        r Dy ++dd +w k +  ++   + e
     WP_013554254.1 556 REDYTKRDDLHWLKRTLVRWR--DPE 579
                        ************998888776..333 PP

>> WP_013553208.1  L-aspartate oxidase [Nitratifractor salsuginis]
   #    score  bias  c-Evalue  i-Evalue hmmfrom  hmm to    alifrom  ali to    envfrom  env to     acc
 ---   ------ ----- --------- --------- ------- -------    ------- -------    ------- -------    ----
   1 !   29.8   0.0   8.3e-11   1.7e-08      55     242 ..       3     215 ..       1     224 [. 0.90
   2 !   16.6   0.0   8.2e-07   0.00017     379     609 ..     328     540 ..     316     547 .] 0.66

  Alignments for each domain:
  == domain 1  score: 29.8 bits;  conditional E-value: 8.3e-11
  apra_Neukirchen_a  55 DiLiiGGGmagcgAAveakeakdlkvvlveKAaierS.GavAaGlsAinaYig..enetpedyvryvrkdlmgivReDLvldiarhvdevvk 143
                        D+Li+G G ag  AA+ea++  ++kv++v K+   +   ++A+G   ina +g  e +++e+++    k + +++ e +v ++ +   e+++
     WP_013553208.1   3 DLLIVGSGGAGLSAALEAATL-GAKVTVVTKSMPTQAqTSMAQG--GINAALGnvEPDSIEEHIADTLKSARDLADEAMVRTLCEAGPETIE 91 
                        9*****************985.4899999999765541678887..6777777665556********************************* PP

  apra_Neukirchen_a 144 kleewGLpilkdenGk...........................yvrrGkwqikInGesyKpivAeaakkalgvevlnrvfitdllvdednrv 208
                         l++  +p+ ++e  +                              r  +     G ++   + + + + +gv+ +   + ++ll  e++r+
     WP_013553208.1  92 WLDRQLVPFSRKEVSQsdthqnsslltphsslktiaqrrlggaTHPRACFAQDFTGLKILQTLYDRCLE-AGVKFIPDAYLLELLK-EGDRI 181
                        **********77777778999********************999999999999***9999999999999.88**************.88*** PP

  apra_Neukirchen_a 209 aGAvgfsvrenkfyvikakavivatGGAagiyrp 242
                        +GA+  + r++k+  ++a+ +++a+GG   iy  
     WP_013553208.1 182 TGALIRHNRSGKIQALRARSTLLAAGGYGAIYHG 215
                        *******************************975 PP

  == domain 2  score: 16.6 bits;  conditional E-value: 8.2e-07
  apra_Neukirchen_a 379 eniepekenvEiegtePyivGsHaacsGyWvdlynrmtTvkgLfaaGdvaGgsph..kfvsG.s....laeGriAakaavkyildekdekpe 463
                         +i+p ke++ ++++  y +G+ a       d   +   ++g++aaG++a +  h     +G s    +a Gr+Aa++a++ +++ ++++  
     WP_013553208.1 328 AGIDPLKEPIPVMPAVHYTMGGIAV------DERLKVRGLEGVYAAGECASARVHgaNRLGGnSlleiVAFGRLAARNALNDAKEPRETDAG 413
                        5666666666666666666665554......7767777888899999988886442233444242222456888998888888777666666 PP

  apra_Neukirchen_a 464 ldeeeveelkeeiykpletleekkkettagevpnyitpeeleerlqkimdeYagGistnYetnekkLeialeklemLkedlekla.....Ae 550
                        ++ +++++ ++ei +  ++++ ++   +++     i  ++l + l  + d             ++ +e al  le Lke+l +        e
     WP_013553208.1 414 IAIASAQKRIREILNRPARYNLYQ---KQK-----ILGKRLYHDLGVVRD-------------RELMEDALAYLELLKERLPETGpgdrsIE 484
                        665555555555555333333222...122.....333444444433333.............56777888888888888876652222267 PP

  apra_Neukirchen_a 551 dlheLlrawElihRllvaeaviehllfRkEtRwpgyyeraDypelddenwkkfvnskyd 609
                        + + L+ + E  + l+ a+a++   l R+E+R  g ++r+D+pe +  +w+ +++ +++
     WP_013553208.1 485 NNQALVDLLEYENGLTLAKALTLAALKRQESR--GAHYRSDFPEESP-KWQRHIQVRMK 540
                        8999****************************..8889*******99.8****999664 PP

>> WP_013555046.1  NAD(P)-binding domain-containing protein [Nitratifractor salsuginis]
   #    score  bias  c-Evalue  i-Evalue hmmfrom  hmm to    alifrom  ali to    envfrom  env to     acc
 ---   ------ ----- --------- --------- ------- -------    ------- -------    ------- -------    ----
   1 !   16.3   0.1     1e-06   0.00021      49      86 ..       3      40 ..       1      44 [. 0.88
   2 !    4.4   0.0    0.0041      0.85      47      78 ..     157     188 ..     111     192 .. 0.72
   3 ?    0.8   0.0      0.05        11     413     428 ..     281     296 ..     264     331 .. 0.86

  Alignments for each domain:
  == domain 1  score: 16.3 bits;  conditional E-value: 1e-06
  apra_Neukirchen_a 49 vveletDiLiiGGGmagcgAAveakeakdlkvvlveKA 86
                       ++e+  D++iiGGG +g g+A+ea+     k++l+eK+
     WP_013555046.1  3 QEETIYDLIIIGGGPGGIGTAIEARALGIEKILLLEKS 40
                       456667********************9999******97 PP

  == domain 2  score: 4.4 bits;  conditional E-value: 0.0041
  apra_Neukirchen_a  47 levveletDiLiiGGGmagcgAAveakeakdl 78 
                        l++      iL++GGG  ++  Ave++e++d+
     WP_013555046.1 157 LDQCDKGEKILVVGGGDTATEYAVELAESNDV 188
                        444445568*****************997754 PP

  == domain 3  score: 0.8 bits;  conditional E-value: 0.05
  apra_Neukirchen_a 413 nrmtTvkgLfaaGdva 428
                        n +t+v+g++ aGd+a
     WP_013555046.1 281 NLETSVEGIYIAGDIA 296
                        789***********87 PP

>> WP_013553627.1  thioredoxin-disulfide reductase [Nitratifractor salsuginis]
   #    score  bias  c-Evalue  i-Evalue hmmfrom  hmm to    alifrom  ali to    envfrom  env to     acc
 ---   ------ ----- --------- --------- ------- -------    ------- -------    ------- -------    ----
   1 ?    2.4   0.5     0.016       3.3      55      84 ..       3      32 ..       1      35 [. 0.83
   2 !   15.9   0.0   1.3e-06   0.00028     409     457 ..     268     314 ..     259     316 .] 0.88

  Alignments for each domain:
  == domain 1  score: 2.4 bits;  conditional E-value: 0.016
  apra_Neukirchen_a 55 DiLiiGGGmagcgAAveakeakdlkvvlve 84
                       D  iiGGG ag  A +   +    +vv+ e
     WP_013553627.1  3 DCAIIGGGPAGLTAGLYTTRGGLKEVVMYE 32
                       899***********9998887777777765 PP

  == domain 2  score: 15.9 bits;  conditional E-value: 1.3e-06
  apra_Neukirchen_a 409 vdlynrmtTvkgLfaaGdvaGgsphkfvsGslaeGriAakaavkyilde 457
                        vdl n +t+v+gLfaaGd    +p++ v  +  +G iA+ +a++yi+++
     WP_013553627.1 268 VDL-NMHTSVPGLFAAGDLRIEAPKQVV-CAASDGAIAGMQALHYIQEN 314
                        577.99*************999998755.6889*************876 PP

>> WP_013553389.1  L-aspartate oxidase [Nitratifractor salsuginis]
   #    score  bias  c-Evalue  i-Evalue hmmfrom  hmm to    alifrom  ali to    envfrom  env to     acc
 ---   ------ ----- --------- --------- ------- -------    ------- -------    ------- -------    ----
   1 !   10.7   0.1   4.8e-05      0.01      53      81 ..       3      31 ..       1      35 [. 0.79
   2 ?    1.3   0.0     0.035       7.4     195     243 ..     147     192 ..     135     207 .. 0.78
   3 !    4.5   0.0    0.0038       0.8     401     468 ..     329     410 ..     326     431 .. 0.69
   4 ?   -3.0   0.0      0.71   1.5e+02     559     581 ..     454     474 ..     433     481 .. 0.80

  Alignments for each domain:
  == domain 1  score: 10.7 bits;  conditional E-value: 4.8e-05
  apra_Neukirchen_a 53 etDiLiiGGGmagcgAAveakeakdlkvv 81
                       + D++iiG+G+ag +AA+++ e+ ++ vv
     WP_013553389.1  3 RYDVIIIGAGIAGLYAAMNLPESMKVLVV 31
                       57****************99875544443 PP

  == domain 2  score: 1.3 bits;  conditional E-value: 0.035
  apra_Neukirchen_a 195 vfitdllvdednrvaGAvgfsvrenkfyvikakavivatGGAagiyrpr 243
                          + dll+ e++r++G+ ++     +  ++ a  v++a GG   +y  +
     WP_013553389.1 147 TLVYDLLI-ENGRCYGVRAMVNY--QPTTLYADHVLIASGGVGSLYAYN 192
                        56788999.77999999886444..44456799*********9999755 PP

  == domain 3  score: 4.5 bits;  conditional E-value: 0.0038
  apra_Neukirchen_a 401 HaacsGyWvdlynrmtTvkgLfaaGdva..Ggs.phkfvsGslaeGriAakaavkyi...........ldekdekpeldeee 468
                        H a  G+ +d+  r   ++gL+ aG++a  G   +++  s sl e+ + a+ av+ i           + ekd++++l++e+
     WP_013553389.1 329 HYANGGIECDTWGRIPGMQGLYVAGEAArtGVHgANRLASNSLLEAAVFARRAVEAIlgtpvhdgpipRFEKDYDTQLHKEH 410
                        66668888999999999*********984454425799*******************8877655544422233333333222 PP

  == domain 4  score: -3.0 bits;  conditional E-value: 0.71
  apra_Neukirchen_a 559 wElihRllvaeaviehllfRkEt 581
                         El  Rl +a a++e  l+RkE+
     WP_013553389.1 454 LEL--RLNTAAAIVEAALARKES 474
                        444..8999************98 PP

>> WP_013553912.1  NAD(P)/FAD-dependent oxidoreductase [Nitratifractor salsuginis]
   #    score  bias  c-Evalue  i-Evalue hmmfrom  hmm to    alifrom  ali to    envfrom  env to     acc
 ---   ------ ----- --------- --------- ------- -------    ------- -------    ------- -------    ----
   1 !   11.3   0.7   3.3e-05     0.007      44      98 ..      46     105 ..       7     114 .. 0.69

  Alignments for each domain:
  == domain 1  score: 11.3 bits;  conditional E-value: 3.3e-05
  apra_Neukirchen_a  44 kkelevveletDiLiiGGGmagcgAAveakeak.dlkvvlv..eKAaierSGa..vAaGl 98 
                        k +  + + ++ i+i+G+G +g  AA ++++a+ +++++++  +  ++ +SG   vAaGl
     WP_013553912.1  46 KLTAGISKKHAQIVIVGAGSGGIDAAARLRRAApNAEITVIapNTIHLYQSGQifVAAGL 105
                        23345778899********************66666666651155666788853367777 PP

>> WP_013554438.1  NAD(P)/FAD-dependent oxidoreductase [Nitratifractor salsuginis]
   #    score  bias  c-Evalue  i-Evalue hmmfrom  hmm to    alifrom  ali to    envfrom  env to     acc
 ---   ------ ----- --------- --------- ------- -------    ------- -------    ------- -------    ----
   1 ?    9.6   1.6    0.0001     0.022      56      94 ..       2      39 ..       2      52 .. 0.86

  Alignments for each domain:
  == domain 1  score: 9.6 bits;  conditional E-value: 0.0001
  apra_Neukirchen_a 56 iLiiGGGmagcgAAveakeakdlkvvlveKAaierSGav 94
                       i +iG+G+ag +AA+ ++ea   +v+l++++++  SG  
     WP_013554438.1  2 ICVIGAGIAGIMAAYFLREAG-EEVLLIDRSDVPASGGS 39
                       579**************9865.69*********999854 PP

>> WP_042204476.1  NAD(P)/FAD-dependent oxidoreductase [Nitratifractor salsuginis]
   #    score  bias  c-Evalue  i-Evalue hmmfrom  hmm to    alifrom  ali to    envfrom  env to     acc
 ---   ------ ----- --------- --------- ------- -------    ------- -------    ------- -------    ----
   1 ?    8.8   0.6   0.00018     0.039      56      85 ..       1      29 [.       1      32 [. 0.86

  Alignments for each domain:
  == domain 1  score: 8.8 bits;  conditional E-value: 0.00018
  apra_Neukirchen_a 56 iLiiGGGmagcgAAveakeakdlkvvlveK 85
                       +Li+G+G+ag  AA++a++  +++v+l+e+
     WP_042204476.1  1 MLIVGAGAAGLAAAITAARR-GMQVTLLEQ 29
                       69**************9975.588888886 PP

>> WP_013554795.1  tRNA uridine-5-carboxymethylaminomethyl(34) synthesis enzyme MnmG [Nitratifractor salsuginis]
   #    score  bias  c-Evalue  i-Evalue hmmfrom  hmm to    alifrom  ali to    envfrom  env to     acc
 ---   ------ ----- --------- --------- ------- -------    ------- -------    ------- -------    ----
   1 ?    8.3   1.1   0.00025     0.054      53      83 ..       2      34 ..       1      43 [. 0.82
   2 ?   -2.3   0.0      0.41        87     417     451 ..     358     389 ..     353     404 .. 0.75

  Alignments for each domain:
  == domain 1  score: 8.3 bits;  conditional E-value: 0.00025
  apra_Neukirchen_a 53 etDiLiiGGGmagcgAAveake.ak.dlkvvlv 83
                       + D+++iGGG ag  A++ a++  + +l ++++
     WP_013554795.1  2 NHDVIVIGGGHAGIEASLAAARmGAkTLMITIL 34
                       68******************9963347777764 PP

  == domain 2  score: -2.3 bits;  conditional E-value: 0.41
  apra_Neukirchen_a 417 TvkgLfaaGdvaGgsphkfvsGslaeGriAakaav 451
                         ++gL+ aG v G ++      + a+G +A+ +av
     WP_013554795.1 358 KIRGLYWAGQVNGTTGYE---EAAAQGLMAGINAV 389
                        589**********99853...45566666665555 PP


Internal pipeline statistics summary:
-------------------------------------
Query model(s):                            1  (670 nodes)
Target sequences:                       2107  (630948 residues searched)
Passed MSV filter:                        98  (0.0465116); expected 42.1 (0.02)
Passed bias filter:                       69  (0.032748); expected 42.1 (0.02)
Passed Vit filter:                        20  (0.00949217); expected 2.1 (0.001)
Passed Fwd filter:                        10  (0.00474608); expected 0.0 (1e-05)
Initial search space (Z):               2107  [actual number of targets]
Domain search space  (domZ):              10  [number of targets reported over threshold]
# CPU time: 0.06u 0.00s 00:00:00.06 Elapsed: 00:00:00.04
# Mc/sec: 10170.03
//
[ok]
