# Supplementary material for: Sulfur disproportionation occurs globally across anoxic habitats and has multiple mechanisms of independent evolutionary origin
Source: ISME J. 2026 Mar 2;20(1):wrag042. doi: 10.1093/ismejo/wrag042 (PMC12998232; doi:10.1093/ismejo/wrag042)
Supplement: Sup_File_1_HMM_wrag042 [file sup_file_1_hmm_wrag042.zip › SupFile1_HMM/SupFile1c_results/apra_Neukirchen_a-hmm-090_Sulfurovum_indicum_ST-419_GCF_014931715.txt]

# hmmsearch :: search profile(s) against a sequence database
# HMMER 3.4 (Aug 2023); http://hmmer.org/
# Copyright (C) 2023 Howard Hughes Medical Institute.
# Freely distributed under the BSD open source license.
# - - - - - - - - - - - - - - - - - - - - - - - - - - - - - - - - - - - -
# query HMM file:                  /Users/lukas/OneDrive/2023_Sulfur/20250723_HMM/profiles_all/apra_Neukirchen_a.hmm
# target sequence database:        /Users/lukas/OneDrive/2023_Sulfur/20250626_HMM/db_new/090_Sulfurovum_indicum_ST-419_GCF_014931715.fas
# - - - - - - - - - - - - - - - - - - - - - - - - - - - - - - - - - - - -

Query:       apra_Neukirchen_a  [M=670]
Scores for complete sequences (score includes all domains):
   --- full sequence ---   --- best 1 domain ---    -#dom-
    E-value  score  bias    E-value  score  bias    exp  N  Sequence       Description
    ------- ------ -----    ------- ------ -----   ---- --  --------       -----------
    2.6e-30  101.9   0.3    4.4e-30  101.2   0.3    1.3  1  WP_197547640.1  FAD-binding protein [Sulfurovum indicum]
      3e-25   85.2   1.8    7.8e-25   83.8   1.8    1.6  1  WP_197548469.1  FAD-dependent oxidoreductase [Sulfurovum indi
    1.8e-05   19.9   0.4     0.0018   13.2   0.2    2.9  3  WP_197548080.1  NAD(P)-binding domain-containing protein [Sul
    2.1e-05   19.6   3.6     0.0016   13.4   0.1    3.0  3  WP_197549146.1  L-aspartate oxidase [Sulfurovum indicum]
    8.4e-05   17.6   0.0    0.00013   17.0   0.0    1.2  1  WP_197547636.1  FAD-dependent oxidoreductase [Sulfurovum indi
    0.00034   15.6   2.1     0.0069   11.3   0.0    2.2  2  WP_197548389.1  thioredoxin-disulfide reductase [Sulfurovum i
     0.0021   13.0   3.3     0.0022   12.9   0.7    2.0  2  WP_197549749.1  NAD(P)/FAD-dependent oxidoreductase [Sulfurov
     0.0043   12.0   2.1      0.042    8.7   1.0    2.2  2  WP_197548419.1  tRNA uridine-5-carboxymethylaminomethyl(34) s
     0.0048   11.8   4.2     0.0066   11.4   4.2    1.1  1  WP_197549348.1  FAD-dependent 5-carboxymethylaminomethyl-2-th
  ------ inclusion threshold ------
      0.018   10.0   3.2     0.0053   11.7   0.4    1.4  2  WP_408646968.1  NAD(P)/FAD-dependent oxidoreductase [Sulfurov


Domain annotation for each sequence (and alignments):
>> WP_197547640.1  FAD-binding protein [Sulfurovum indicum]
   #    score  bias  c-Evalue  i-Evalue hmmfrom  hmm to    alifrom  ali to    envfrom  env to     acc
 ---   ------ ----- --------- --------- ------- -------    ------- -------    ------- -------    ----
   1 !  101.2   0.3   2.1e-32   4.4e-30      48     617 ..       2     554 ..       1     568 [. 0.78

  Alignments for each domain:
  == domain 1  score: 101.2 bits;  conditional E-value: 2.1e-32
  apra_Neukirchen_a  48 evveletDiLiiGGGmagcgAAveakeak.dlkvvlveKAaierSGavAaGlsAinaYigenetpedyvryvrkdlmgivReDLvldiarhv 138
                        +v+  e D +i+G+G ag  AA e+ ea  ++ v+       ++SGa   G   ina +g+++++e ++    k  + ++ +D v  +  + 
     WP_197547640.1   2 NVKIYEYDAVIVGAGLAGLAAAKELTEAGkKTAVITKLHPLRSHSGAAQGG---INAALGKEDSVELHMFDTIKGSDYLADQDAVELMCTKA 90 
                        4666899*******************9552555555555556678886555...7779999999****9999999***************** PP

  apra_Neukirchen_a 139 devvkkleewGLpilkdenGk.........yvrrGkwqikInGesyKpivAeaakkalgvevlnrvfitdllvdednrvaGAvgfsvrenkf 221
                         e+++  e++G ++ +de+G+          + r  +     G  +   + e+a + +g+ev+++ +  dll+ ed++ +G+ ++++r+++ 
     WP_197547640.1  91 PETIRWAERMGAVFSRDEEGNiairpfggqSKPRACYAKDRTGLAVLQAIYEQAFR-AGIEVFDEWYCADLLY-EDGKAYGVSAYNIRNSEP 180
                        *********************99999888855555555556666655555666666.589*************.88**************** PP

  apra_Neukirchen_a 222 yvikakavivatGGAagiyrprsvgegrgraWYppfntGsgyamgiraGAemttmE.nrfvalRfKDtygPvgtiallvkakavnalgeeye 312
                         +++ak v+ atGG a  yr +s+ +          ntG + ++++r G  +  mE ++f +  +      +   a + + +  nalge+++
     WP_197547640.1 181 AIFNAKVVMFATGGHARAYRFNSNAH---------ANTGDALSIVARHGLPLEDMEfVQFHPSGLGGSGVLISEAARGEGGRLYNALGERFM 263
                        **********************9955.........49****************99944677777777667788899999************* PP

  apra_Neukirchen_a 313 eelkkeY..gkak.iptslRnyatleevkeGrgPiyldteealqd...keleeelwedfLdmaisqallwaeeniepekenvEiegtePyiv 398
                           +k Y  +  +  ++ +   a++eev++Grg    d +++  +   ++l+ e++   L +  +     a ++++  ke++ i +t  y +
     WP_197547640.1 264 ---EK-YapNALElASRDVVSRAIMEEVRQGRGV-GKDGQSV--NidlTHLDPEIILTRLPELREL--AIAFQGQDMLKEPIHISATAHYSM 346
                        ...77.75422223566677789**********4.4455555..3123777777776666665554..456688899*************** PP

  apra_Neukirchen_a 399 GsHaacsGyWvdlynrmtTvkgLfaaGdvaGgsph...kfvsGslaeGriAakaavkyildekdekpeldeeeveelkeeiykpletleekk 487
                        G+  ++  + v++ n + Tv+g +aaG+++  s h   +    s+ e+ + +++a + +++  de  el+ ++v e ++++   l++l++++
     WP_197547640.1 347 GGIPTTINCEVKK-NPKETVEGFYAAGECSCVSVHganRLGANSVLEALLFGRHAGENMVKALDEGVELK-KAVPEDAKRMLDELHRLKTSN 436
                        **99977777788.9************9887764422266677777877766666666666666667788.666667777777666566544 PP

  apra_Neukirchen_a 488 kettagevpnyitpeeleerlqkimdeYagGistnYetnekkLeialeklemLke.dleklaAedlheLlrawElihRllvaeaviehllfR 578
                             g      t+  l+e+lq+ m   ag + t  e  ek+L++ +e+l ++++ ++++ + +   +L++a El h l  ++ ++   l R
     WP_197547640.1 437 -----G----TETVPGLREELQNGMTANAGVFRTR-ESLEKQLKLIDELLVRFNNiRIDDKSNTFNTDLQEALELGHMLEFSKFIVVGALER 518
                        .....3....136789**********998866654.44556666666666655541333344444679************************ PP

  apra_Neukirchen_a 579 kEtRwpgyyeraDypelddenwkkfvnskydpetgeiei 617
                        +E+R  g ++r D+pe+dde++ k++   +d e+ +i++
     WP_197547640.1 519 EESR--GGHYREDFPERDDEKFLKHTYAYMD-ENYNITT 554
                        ****..7789**************9999554.6666655 PP

>> WP_197548469.1  FAD-dependent oxidoreductase [Sulfurovum indicum]
   #    score  bias  c-Evalue  i-Evalue hmmfrom  hmm to    alifrom  ali to    envfrom  env to     acc
 ---   ------ ----- --------- --------- ------- -------    ------- -------    ------- -------    ----
   1 !   83.8   1.8   3.7e-27   7.8e-25      54     614 ..       2     541 ..       1     545 [. 0.86

  Alignments for each domain:
  == domain 1  score: 83.8 bits;  conditional E-value: 3.7e-27
  apra_Neukirchen_a  54 tDiLiiGGGmagcgAAveakeakdlkvvlveKAaierS.GavAa.GlsAinaYigenetpedyvryvrkdlmgivReDLvldiarhvdevvk 143
                         D+LiiG G ag  AA+ akea +++v++v K     S  ++A+ G++A    +ge++ +  +v+   k ++g++ eD+v  +     ++++
     WP_197548469.1   2 IDVLIIGSGGAGLSAALAAKEA-GASVLVVGKMYPTNSqTSMAQgGMNASLGNMGEDH-ISLHVQDTVKSAKGLCDEDMVRHMCADAPKTIA 91 
                        59***************99876.589******99888834678746999999999999.********************************* PP

  apra_Neukirchen_a 144 kleewGLpilkdenGk......................yvrrGkwqikInGesyKpivAeaakkalgvevlnrvfitdllvdednrvaGAvg 213
                         le++G+p+ + ++                          +r  +     G ++   + + + k +g++ l++ f ++l+v ++++v GA+ 
     WP_197548469.1  92 WLEKLGVPFSRINKEAlqndrdpnaslktiaqrqlggaSAKRACYAQDYTGLKILHTLYDTCLK-EGINFLDEHFLLNLIV-PEDTVKGATF 181
                        ********9966555567899**********999999988888889999999999999999999.899*************.89******** PP

  apra_Neukirchen_a 214 fsvrenkfyvikakavivatGGAagiyrprsvgegrgraWYppfntGsgyamgiraGAemttmEn.rfvalRfKDtygPvgtiallvkakav 304
                        +++r++++  i ak vi+atGG agiy    ++            +G g a ++raG  ++ mE  +f ++ +K  +  v   a + + +  
     WP_197548469.1 182 LDIRTGEVKQIDAKSVILATGGYAGIYHGFTTN--------MYGASGDGAAAVLRAGGAVSDMEFiQFHPTALKHSCILVSESARGEGGYLL 265
                        ***************************965553........234689999**************648************************* PP

  apra_Neukirchen_a 305 nalgeeyeeelkkeYgkakiptslRnyatleevkeGrgPiyldteealqdkeleeelwedfLdmaisqallwaeeniepekenvEiegtePy 396
                        n  g++++   ++     k p+ + + a+++++++G+  +yld +++       ee +++ L   ++ +   ++e ++p++e + i++   y
     WP_197548469.1 266 NEAGDRFI---DE----LK-PRDEVARAIFSQIQAGQH-VYLDVRHL------GEEKLTELLPQEVELCK--LHEHVDPAHELIPIKPVAHY 340
                        ********...33....24.6667788999******98.9****999......44555667777777655..567899*9999988887766 PP

  apra_Neukirchen_a 397 ivGsHaacsGyWvdlynrmtTvkgLfaaGdvaGgsph..kfvsG.slae....GriAakaavkyildekdekpeldeeeveelkeeiykple 481
                         +G      G+ vd   +   +kg faaG+++ +  h     +G sl e    Gr A+++a k     +  ++  de+++++  +ei +   
     WP_197548469.1 341 SMG------GIDVDYALEVNGIKGCFAAGECSNAKVHgaNRLGGnSLLEitafGRFAGENAYKHSIYAS--SKPADETQLQKDRREIASI-- 422
                        665......666788788899*********999975532344452554433449*******99987543..3466789999999999993.. PP

  apra_Neukirchen_a 482 tleekkkettagevpnyitpeeleerlqkimdeYagGistnYetnekkLeialeklemLkedleklaAedlheLlrawElihRllvaeavie 573
                         +  kk    ++     i+  +++e+l  +  + +g i +n +++e+  e+   ++++ +  +++ + ++ ++L++  E  + ll a a+i 
     WP_197548469.1 423 -FS-KK----SS-----ISFYSYREKLGSLFYKKVGIIRENSRLQEALEEVISMQIAQKEMGITDKNKTNNQNLIEFLEFQNTLLLAPAIIS 503
                        .44.44....34.....89999*************************999999*****9999999999************************ PP

  apra_Neukirchen_a 574 hllfRkEtRwpgyyeraDypelddenwkkfvnskydpetge 614
                           +R E+R  g ++++ ++e d+ ++kk++  +++++++e
     WP_197548469.1 504 AAIARDESR--GAHYKVGFEEEDE-DFKKHIVLQWKRDNQE 541
                        *********..6677888998887.8****99999887766 PP

>> WP_197548080.1  NAD(P)-binding domain-containing protein [Sulfurovum indicum]
   #    score  bias  c-Evalue  i-Evalue hmmfrom  hmm to    alifrom  ali to    envfrom  env to     acc
 ---   ------ ----- --------- --------- ------- -------    ------- -------    ------- -------    ----
   1 !   13.2   0.2   8.3e-06    0.0018      54      86 ..       5      37 ..       1      41 [. 0.91
   2 ?    2.1   0.0      0.02       4.3      50      76 ..     156     182 ..     106     189 .. 0.73
   3 ?    0.9   0.0     0.044       9.3     410     428 ..     274     291 ..     249     298 .. 0.77

  Alignments for each domain:
  == domain 1  score: 13.2 bits;  conditional E-value: 8.3e-06
  apra_Neukirchen_a 54 tDiLiiGGGmagcgAAveakeakdlkvvlveKA 86
                        D++iiGGG +g g+Aveak     +v+l+eK 
     WP_197548080.1  5 YDLIIIGGGPGGIGSAVEAKVLGLGEVLLIEKT 37
                       69*******************9999******97 PP

  == domain 2  score: 2.1 bits;  conditional E-value: 0.02
  apra_Neukirchen_a  50 veletDiLiiGGGmagcgAAveakeak 76 
                              +Li+GGG ++   A+e+++ +
     WP_197548080.1 156 CGSGEKVLIVGGGDSAVEYACELSSCN 182
                        4455679**********9999998855 PP

  == domain 3  score: 0.9 bits;  conditional E-value: 0.044
  apra_Neukirchen_a 410 dlynrmtTvkgLfaaGdva 428
                        d  n ++ vkgL+ aGd+a
     WP_197548080.1 274 D-ENYESEVKGLYIAGDIA 291
                        3.488999*********87 PP

>> WP_197549146.1  L-aspartate oxidase [Sulfurovum indicum]
   #    score  bias  c-Evalue  i-Evalue hmmfrom  hmm to    alifrom  ali to    envfrom  env to     acc
 ---   ------ ----- --------- --------- ------- -------    ------- -------    ------- -------    ----
   1 !   13.4   0.1   7.4e-06    0.0016      53      82 ..       3      32 ..       1      36 [. 0.84
   2 ?    3.1   0.1      0.01       2.2     183     243 ..     135     192 ..      79     203 .. 0.71
   3 ?    2.8   0.1     0.012       2.6     404     479 ..     332     408 ..     327     440 .. 0.68

  Alignments for each domain:
  == domain 1  score: 13.4 bits;  conditional E-value: 7.4e-06
  apra_Neukirchen_a 53 etDiLiiGGGmagcgAAveakeakdlkvvl 82
                       + D+LiiG+G+ag +AA+++  +k++ vv+
     WP_197549146.1  3 KYDVLIIGAGIAGLYAAMKLPASKKVLVVC 32
                       67*****************99877666554 PP

  == domain 2  score: 3.1 bits;  conditional E-value: 0.01
  apra_Neukirchen_a 183 akkalgvevlnrvfitdllvdednrvaGAvgfsvrenkfyvikakavivatGGAagiyrpr 243
                        a  +++ ++  +  + dll+ +++r++G+ +    e    +i a  vi+a GG   +y  +
     WP_197549146.1 135 AMVQNKHQLQRNTLVYDLLI-RNGRCYGVKATVNYE--PTTIYADDVIIASGGIGSLYAYN 192
                        44445567888889999999.889***997754444..4467899********99999654 PP

  == domain 3  score: 2.8 bits;  conditional E-value: 0.012
  apra_Neukirchen_a 404 csGyWvdlynrmtTvkgLfaaGdva..Ggs.phkfvsGslaeGriAakaavkyildekdekpeldeeeveelkeeiykp 479
                          G+ +d+      ++gL+  G++a  G   +++  s sl eG + a+ av+ +l + +  +++++ ++e+   +i ++
     WP_197549146.1 332 NGGIKCDTNGCIPGMEGLYVIGEAArtGVHgANRLASNSLLEGVVFAQRAVEHLLGKGH--QAVQTPTFEKDYGNILHK 408
                        5666666655666789******9974344425799*******************64433..345555555555554442 PP

>> WP_197547636.1  FAD-dependent oxidoreductase [Sulfurovum indicum]
   #    score  bias  c-Evalue  i-Evalue hmmfrom  hmm to    alifrom  ali to    envfrom  env to     acc
 ---   ------ ----- --------- --------- ------- -------    ------- -------    ------- -------    ----
   1 !   17.0   0.0   6.1e-07   0.00013      50      92 ..       2      43 ..       1      46 [. 0.87

  Alignments for each domain:
  == domain 1  score: 17.0 bits;  conditional E-value: 6.1e-07
  apra_Neukirchen_a 50 veletDiLiiGGGmagcgAAveakeakdlkvvlveKAaierSG 92
                       +e +t+i i+GGG+ag  AA+ +++a +l+v+l eKA    SG
     WP_197547636.1  2 KENKTNIAIVGGGIAGSTAALFLANA-GLSVTLFEKAPSLVSG 43
                       5679*****************99865.6*********776666 PP

>> WP_197548389.1  thioredoxin-disulfide reductase [Sulfurovum indicum]
   #    score  bias  c-Evalue  i-Evalue hmmfrom  hmm to    alifrom  ali to    envfrom  env to     acc
 ---   ------ ----- --------- --------- ------- -------    ------- -------    ------- -------    ----
   1 !    3.8   0.4    0.0061       1.3      55      84 ..       3      32 ..       1      35 [. 0.87
   2 !   11.3   0.0   3.3e-05    0.0069     409     457 ..     266     312 ..     258     313 .] 0.86

  Alignments for each domain:
  == domain 1  score: 3.8 bits;  conditional E-value: 0.0061
  apra_Neukirchen_a 55 DiLiiGGGmagcgAAveakeakdlkvvlve 84
                       D  iiGGG ag  A + a +    +v+l e
     WP_197548389.1  3 DCAIIGGGPAGLTAGLYATRGGLKSVTLFE 32
                       899*************99998877888776 PP

  == domain 2  score: 11.3 bits;  conditional E-value: 3.3e-05
  apra_Neukirchen_a 409 vdlynrmtTvkgLfaaGdvaGgsphkfvsGslaeGriAakaavkyilde 457
                        vdl + +t+v+gL+aaGd+   +p++ v  +  +G  Aa ++++yi+++
     WP_197548389.1 266 VDL-SMRTSVEGLYAAGDMRIEAPKQVV-CAAGDGATAALQVISYIQEQ 312
                        466.889************999998765.5889************9865 PP

>> WP_197549749.1  NAD(P)/FAD-dependent oxidoreductase [Sulfurovum indicum]
   #    score  bias  c-Evalue  i-Evalue hmmfrom  hmm to    alifrom  ali to    envfrom  env to     acc
 ---   ------ ----- --------- --------- ------- -------    ------- -------    ------- -------    ----
   1 !   12.9   0.7     1e-05    0.0022      53      85 ..       4      35 ..       1      41 [. 0.88
   2 ?   -0.4   0.1      0.11        24     417     452 ..     375     413 ..     347     416 .. 0.86

  Alignments for each domain:
  == domain 1  score: 12.9 bits;  conditional E-value: 1e-05
  apra_Neukirchen_a 53 etDiLiiGGGmagcgAAveakeakdlkvvlveK 85
                       + D++++G G+ag +AA++a+++ +++v+l+eK
     WP_197549749.1  4 KYDLIVVGSGAAGMMAAITAARS-GASVLLLEK 35
                       68******************974.589999998 PP

  == domain 2  score: -0.4 bits;  conditional E-value: 0.11
  apra_Neukirchen_a 417 TvkgLfaaGdva...GgsphkfvsGslaeGriAakaavk 452
                         +kgL+ +G+v+   G ++      s+a G +A+kaa+ 
     WP_197549749.1 375 KIKGLYFCGEVMnldGPCGGYNLQWSFASGYLAGKAAAG 413
                        699*******97676888888899999999999999875 PP

>> WP_197548419.1  tRNA uridine-5-carboxymethylaminomethyl(34) synthesis enzyme MnmG [Sulfurovum indicum]
   #    score  bias  c-Evalue  i-Evalue hmmfrom  hmm to    alifrom  ali to    envfrom  env to     acc
 ---   ------ ----- --------- --------- ------- -------    ------- -------    ------- -------    ----
   1 !    8.7   1.0    0.0002     0.042      53      82 ..       2      33 ..       1      43 [. 0.81
   2 ?    2.1   0.0      0.02       4.3     417     454 ..     358     392 ..     337     451 .. 0.80

  Alignments for each domain:
  == domain 1  score: 8.7 bits;  conditional E-value: 0.0002
  apra_Neukirchen_a 53 etDiLiiGGGmagcgAAveakeak..dlkvvl 82
                       + D+++iGGG ag  AA+  ++    +l +++
     WP_197548419.1  2 NYDVIVIGGGHAGIEAALASARMGvkTLMITI 33
                       68****************99984434666666 PP

  == domain 2  score: 2.1 bits;  conditional E-value: 0.02
  apra_Neukirchen_a 417 TvkgLfaaGdvaGgsphkfvsGslaeGriAakaavkyi 454
                         vkgL++aG v G ++      + a+G +A+ +a+  +
     WP_197548419.1 358 KVKGLYTAGQVNGTTGYE---EAAAQGIMAGINAALSV 392
                        69***********99864...46667777766665555 PP

>> WP_197549348.1  FAD-dependent 5-carboxymethylaminomethyl-2-thiouridine(34) oxidoreductase MnmC [Sulfurovum indicum]
   #    score  bias  c-Evalue  i-Evalue hmmfrom  hmm to    alifrom  ali to    envfrom  env to     acc
 ---   ------ ----- --------- --------- ------- -------    ------- -------    ------- -------    ----
   1 !   11.4   4.2   3.1e-05    0.0066      55      97 ..       3      39 ..       1      49 [. 0.77

  Alignments for each domain:
  == domain 1  score: 11.4 bits;  conditional E-value: 3.1e-05
  apra_Neukirchen_a 55 DiLiiGGGmagcgAAveakeakdlkvvlveKAaierSGavAaG 97
                       D +++G+G+agc +A+ +++ k+ kv+lv+++     G  AaG
     WP_197549348.1  3 DTIVVGAGIAGCCTALALHQ-KGQKVLLVDRS-----GTAAAG 39
                       999*************9876.5689***9864.....444444 PP

>> WP_408646968.1  NAD(P)/FAD-dependent oxidoreductase [Sulfurovum indicum]
   #    score  bias  c-Evalue  i-Evalue hmmfrom  hmm to    alifrom  ali to    envfrom  env to     acc
 ---   ------ ----- --------- --------- ------- -------    ------- -------    ------- -------    ----
   1 ?   11.7   0.4   2.5e-05    0.0053      41      90 ..      44      94 ..       8      97 .. 0.73
   2 ?   -3.8   0.1       1.2   2.5e+02     544     631 ..     252     336 ..     239     347 .. 0.63

  Alignments for each domain:
  == domain 1  score: 11.7 bits;  conditional E-value: 2.5e-05
  apra_Neukirchen_a 41 lamkkelevveletDiLiiGGGmagcgAAveake.akdlkvvlveKAaier 90
                       ++ +++ +    ++ i+iiGGG ag  +A ++ +  ++ +++++e  +i  
     WP_408646968.1 44 ATTQASASSSAAKAKIVIIGGGLAGMSTAARLTNsLDNPDITVIEPGDIAT 94
                       333345567778999****************99977799999999887765 PP

  == domain 2  score: -3.8 bits;  conditional E-value: 1.2
  apra_Neukirchen_a 544 leklaAedlheLlrawElihRllvaeaviehllfRkEtRwpgyyeraDypelddenwkkfvnskydpetgeieiikrplvelvekkke 631
                        l++  A++  eL + + +  ++  ++     +    E R   +++r +   +d  +     n +++ e+ge++   +++ ++v+++++
     WP_408646968.1 252 LREAGARENAELTF-YPNGSKMFGVKEYHDAIVNQFEARDMKWNYRHNLVAVDPVKKIATFNRHWK-EKGEWDPDLEEY-SIVPRSEK 336
                        55666666666653.455555555666666677777888888888888888888665444555455.888888888888.77755333 PP


Internal pipeline statistics summary:
-------------------------------------
Query model(s):                            1  (670 nodes)
Target sequences:                       2124  (657955 residues searched)
Passed MSV filter:                       124  (0.0583804); expected 42.5 (0.02)
Passed bias filter:                       78  (0.0367232); expected 42.5 (0.02)
Passed Vit filter:                        17  (0.00800377); expected 2.1 (0.001)
Passed Fwd filter:                        10  (0.0047081); expected 0.0 (1e-05)
Initial search space (Z):               2124  [actual number of targets]
Domain search space  (domZ):              10  [number of targets reported over threshold]
# CPU time: 0.05u 0.00s 00:00:00.05 Elapsed: 00:00:00.03
# Mc/sec: 12915.17
//
[ok]
