# Supplementary material for: Sulfur disproportionation occurs globally across anoxic habitats and has multiple mechanisms of independent evolutionary origin
Source: ISME J. 2026 Mar 2;20(1):wrag042. doi: 10.1093/ismejo/wrag042 (PMC12998232; doi:10.1093/ismejo/wrag042)
Supplement: Sup_File_1_HMM_wrag042 [file sup_file_1_hmm_wrag042.zip › SupFile1_HMM/SupFile1c_results/apra_Neukirchen_a-hmm-091_Hydrogenimonas_thermophila_SWIR-21_GCF_032850805.txt]

# hmmsearch :: search profile(s) against a sequence database
# HMMER 3.4 (Aug 2023); http://hmmer.org/
# Copyright (C) 2023 Howard Hughes Medical Institute.
# Freely distributed under the BSD open source license.
# - - - - - - - - - - - - - - - - - - - - - - - - - - - - - - - - - - - -
# query HMM file:                  /Users/lukas/OneDrive/2023_Sulfur/20250723_HMM/profiles_all/apra_Neukirchen_a.hmm
# target sequence database:        /Users/lukas/OneDrive/2023_Sulfur/20250626_HMM/db_new/091_Hydrogenimonas_thermophila_SWIR-21_GCF_032850805.fas
# - - - - - - - - - - - - - - - - - - - - - - - - - - - - - - - - - - - -

Query:       apra_Neukirchen_a  [M=670]
Scores for complete sequences (score includes all domains):
   --- full sequence ---   --- best 1 domain ---    -#dom-
    E-value  score  bias    E-value  score  bias    exp  N  Sequence       Description
    ------- ------ -----    ------- ------ -----   ---- --  --------       -----------
    4.3e-30  101.4   0.3    6.5e-30  100.8   0.3    1.3  1  WP_317066358.1  succinate dehydrogenase flavoprotein subunit 
    2.6e-29   98.8   5.5    3.5e-28   95.1   5.5    2.0  1  WP_317067227.1  FAD-dependent oxidoreductase [Hydrogenimonas 
    0.00017   16.9   0.4      0.054    8.5   0.0    2.4  2  WP_092913859.1  NAD(P)/FAD-dependent oxidoreductase [Hydrogen
     0.0003   16.0   0.3       0.69    4.9   0.0    3.0  3  WP_317067510.1  NAD(P)-binding domain-containing protein [Hyd
    0.00091   14.4   2.5       0.12    7.4   0.2    2.2  2  WP_092912997.1  thioredoxin-disulfide reductase [Hydrogenimon
     0.0032   12.6   0.2      0.018   10.1   0.0    2.3  4  WP_092911053.1  L-aspartate oxidase [Hydrogenimonas thermophi
      0.004   12.3   0.9     0.0053   11.9   0.9    1.1  1  WP_317066221.1  FAD-binding oxidoreductase [Hydrogenimonas th
  ------ inclusion threshold ------
      0.028    9.5   1.3        0.1    7.6   0.4    2.1  2  WP_317067516.1  aminoacetone oxidase family FAD-binding enzym
       0.11    7.5   5.5      0.019   10.0   0.9    1.8  2  WP_092912337.1  NAD(P)/FAD-dependent oxidoreductase [Hydrogen


Domain annotation for each sequence (and alignments):
>> WP_317066358.1  succinate dehydrogenase flavoprotein subunit [Hydrogenimonas thermophila]
   #    score  bias  c-Evalue  i-Evalue hmmfrom  hmm to    alifrom  ali to    envfrom  env to     acc
 ---   ------ ----- --------- --------- ------- -------    ------- -------    ------- -------    ----
   1 !  100.8   0.3   2.4e-32   6.5e-30      49     622 ..       3     560 ..       1     571 [. 0.83

  Alignments for each domain:
  == domain 1  score: 100.8 bits;  conditional E-value: 2.4e-32
  apra_Neukirchen_a  49 vveletDiLiiGGGmagcgAAveakeakdlkvvlveKAai..erSGavAaGlsAinaYigenetpedyvryvrkdlmgivReDLvldiarhv 138
                        v+ ++ D++i+G+G ag  AA e+++a   kv ++ K +   ++SGa   G++A    + e++ +e ++    k  + ++ +D v  +  + 
     WP_317066358.1   3 VQIHKYDVVIVGAGLAGLAAARELQRAG-KKVAVLTKLHPlrSHSGAAQGGVNA---ALSEDDDIELHMFDTVKGSDYLADQDAVELMCSKA 90 
                        555789******************9954.5666666666511567988888766...68888889*9999999999**************** PP

  apra_Neukirchen_a 139 devvkkleewGLpilkdenGk.........yvrrGkwqikInGesyKpivAeaakkalgvevlnrvfitdllvdednrvaGAvgfsvrenkf 221
                         e+++ + + G  + ++e+G+          + r  +     G  +   + e+a + ++v+ +++ ++ d+++ ed+ v G+v++++r+ + 
     WP_317066358.1  91 PETIRWIANAGAAFSRNEDGTiaqrpfggqSKPRACYAKDRTGLTLLQTIYEQADR-ENVTFFDEWYVADIIY-EDGVVKGVVAYNIRDLEP 180
                        *********************88999888867777777788899999999999999.78**************.88**************** PP

  apra_Neukirchen_a 222 yvikakavivatGGAagiyrprsvgegrgraWYppfntGsgyamgiraGAemttmE.nrfvalRfKDtygPvgtiallvkakavnalgeeye 312
                         +++akav+ atGG a  ++  s+ +          ntG g ++++r G  +  mE ++f ++ +      +   a + + +  n+lge+++
     WP_317066358.1 181 AIFNAKAVMFATGGYARAFKISSNAH---------ANTGDGLSIVARHGLPLEDMEfVQFHPTGLAGSGILISEAARGEGGRLYNSLGERFM 263
                        ********************999854.........49******************9447888888877778999999*************** PP

  apra_Neukirchen_a 313 eelkkeY..gkak.iptslRnyatleevkeGrgPiyldteealqdkeleeelwedfLdmaisqallwaeeniepekenvEiegtePyivGsH 401
                           +k Y  +k +  p+ +   a+++e+ eGrg    +   a++ ++l e+++ + L +    a++++ +  +  ke++ i++t  y +G+ 
     WP_317066358.1 264 ---EK-YapEKMElAPRDVVSRAITKEILEGRGVGPNKDAVAIDLTHLGEKIIMERLPELRDLAITFLGQ--DMIKEPIHIAATAHYSMGGI 349
                        ...77.866455568999999***********9888888888888*********************9976..57899********9999998 PP

  apra_Neukirchen_a 402 aacsGyWvdlynrmtTvkgLfaaGdvaGgsph...kfvsGslaeGriAakaavkyi.ldekdekpeldeeeveelkeeiykpletleekkke 489
                               v++ n +  v+g +aaG++a  s h   +    sl e+   ++++ k i +d +++k el  ++ e+ ++++ + ++ + +++  
     WP_317066358.1 350 PVDIDGHVKK-NPNEIVRGFYAAGECACVSVHganRLGANSLLEALFFGRHVGKHIiEDLESNKLELC-DAKESDADRMLSEIKFCMNNN-- 437
                        8766666777.99************9998855322777778888666666666655322233333444.333444555555555555554.. PP

  apra_Neukirchen_a 490 ttagevpnyitpeeleerlqkimdeYagGistnYetnekkLeialeklemLkedleklaAed.....lheLlrawElihRllvaeaviehll 576
                         t        ++ +l+ +lq+ m   ag     ++t+e+ L+  ++ l++L+e+ ++++ +d       +L++a E  h l+ a  ++e   
     WP_317066358.1 438 GT-------ESVPKLRSELQESMTANAG----VFRTEETLLK-QRKILKELRERYKNIRIDDkskifNTDLQEAIEFGHMLDYATFIVEGAI 517
                        22.......3467899*******99998....5777777665.5899************9993333336899******************** PP

  apra_Neukirchen_a 577 fRkEtRwpgyyeraDypelddenwkkfvnskydpetgeieiikrpl 622
                        +RkE+R  g ++r Dy ++dden+ k++  +++ e+g+i+i+  ++
     WP_317066358.1 518 ARKESR--GAHYREDYTKRDDENFLKHTFATMN-EDGSINIEYGDV 560
                        ******..8889******************887.9***99988776 PP

>> WP_317067227.1  FAD-dependent oxidoreductase [Hydrogenimonas thermophila]
   #    score  bias  c-Evalue  i-Evalue hmmfrom  hmm to    alifrom  ali to    envfrom  env to     acc
 ---   ------ ----- --------- --------- ------- -------    ------- -------    ------- -------    ----
   1 !   95.1   5.5   1.3e-30   3.5e-28      54     600 ..       2     515 ..       1     529 [. 0.83

  Alignments for each domain:
  == domain 1  score: 95.1 bits;  conditional E-value: 1.3e-30
  apra_Neukirchen_a  54 tDiLiiGGGmagcgAAveakeakdlkvvlveKAaierSG.avAaG.lsAinaYigenetpedyvryvrkdlmgivReDLvldiarhvdevvk 143
                         D+LiiGGG ag  AA+ a+e+ ++kv ++ K    rS  ++A+G ++A    +ge++ +e ++    k ++ +  e ++ ++ ++  ++++
     WP_317067227.1   2 IDVLIIGGGGAGLSAALAAAEN-GAKVAVLGKTYPTRSQtSMAQGgINAALGNVGEDS-VEAHIADTLKSAHTLGDEVMIRKLCEKAPDAIN 91 
                        59***************99875.69*************62678852666666666888.********************************* PP

  apra_Neukirchen_a 144 kleewGLpilkdenGk......yvrrGkwqi...kInGesyKpivAeaakkalgvevlnrvfitdllvdednrvaGAvgfsvrenkfyvika 226
                         l+++G p+ + e+Gk        ++Gk+        G ++   + +aa k ++++ ln+ f ++++v e+nrv G+++++++++++  i a
     WP_317067227.1  92 WLDSIGTPFSRLEDGKvaqrklGGASGKRACyaqDYTGLKILHTLYDAALK-ADITFLNEYFLLNFIV-EENRVLGVTAIEMKSGEVKAIGA 181
                        ****************77777744567766511156799999999999999.559*************.77********************* PP

  apra_Neukirchen_a 227 kavivatGGAagiyrprsvgegrgraWYppfntGsgyamgiraGAemttmEn.rfvalRfKDtygPvgtiallvkakavnalgeeyeeelkk 317
                        k vi+a GG +g+yr   +++           tG g a +iraG+ ++ mE  +f ++ +K+    +g  a + + + vn++ge+++   ++
     WP_317067227.1 182 KSVIIASGGYCGLYRGFTTNS--------TAITGDGVAAAIRAGCVLSDMEFiQFHPTALKNSGILIGESARGEGGYLVNSKGERFI---DE 262
                        ***************877754........4579******************648*********************************...44 PP

  apra_Neukirchen_a 318 eYgkakiptslRnyatleevkeGrgPiyldteealqdkeleeelwedfLdmaisqallwae..eniepekenvEiegtePyivGsHaacsGy 407
                             k p+ + + a+ e++++G+  ++ld +++           e+f++++  q  ++a+  e+i+p ++ v i++   y +G      G+
     WP_317067227.1 263 ----LK-PRDVVAKAIWEQIESGEE-VFLDIRHL----------GEAFIEESLPQERKLAKlyEGIDPVTDLVPIKPVAHYTMG------GI 332
                        ....34.677788888999999887.99999999..........677888888777777654489*****99999998777766......66 PP

  apra_Neukirchen_a 408 WvdlynrmtTvkgLfaaGdvaGgsphkfvsGslaeGriAakaavkyildekdekpeldeeeveelkeeiykpletleekkkettagev.pny 498
                         vd  n++t v+gLfaaG+    +++ +v G+    r+ +++ ++ i+  +++ ++ ++ + e+   ++ +  e++e++++ + a    +n 
     WP_317067227.1 333 DVDH-NHQTKVEGLFAAGE----CANAYVHGAN---RLGGNSLLETIVFGREAGENAAKFARENSEVKV-ASSEQFEKDRNFVAAIPQfTNQ 415
                        77*9.***********988....5688999985...888999999995554443444422222223333.3356799999887776555788 PP

  apra_Neukirchen_a 499 itpeeleerlqkimdeYagGistnYetnekkLeialeklemLkedleklaAed.....lheLlrawElihRllvaeaviehllfRkEtRwpg 585
                        i   e ++ + ki    ag i      ne  L+  l  +++++++l  +  +d       +Ll+  E  + +  ae+v+     R+E+R  g
     WP_317067227.1 416 IDFYEKRDFMGKIFYRNAGIIR-----NEMGLKGVLAAIRQMQKELPFMGIADkskeyNTNLLEFIEFGNMVELAEVVLVGAIGRNESR--G 500
                        888888889*****99998775.....7888999999999999999988766522222457****************************..9 PP

  apra_Neukirchen_a 586 yyeraDypelddenw 600
                         ++r D+p+ d+e++
     WP_317067227.1 501 AHQREDFPNEDNEKF 515
                        99**********998 PP

>> WP_092913859.1  NAD(P)/FAD-dependent oxidoreductase [Hydrogenimonas thermophila]
   #    score  bias  c-Evalue  i-Evalue hmmfrom  hmm to    alifrom  ali to    envfrom  env to     acc
 ---   ------ ----- --------- --------- ------- -------    ------- -------    ------- -------    ----
   1 !    6.3   0.1   0.00097      0.26      54      85 ..       6      38 ..       1      42 [. 0.87
   2 !    8.5   0.0    0.0002     0.054      44      80 ..     136     180 ..      92     189 .. 0.70

  Alignments for each domain:
  == domain 1  score: 6.3 bits;  conditional E-value: 0.00097
  apra_Neukirchen_a 54 tDiLiiGGGmagcgAAveakeak.dlkvvlveK 85
                         i+++GGG +g  A  ++++++ +++v+l++K
     WP_092913859.1  6 KKIIVLGGGYGGIKAIETLANESdNIDVTLIDK 38
                       5699***********999999555********9 PP

  == domain 2  score: 8.5 bits;  conditional E-value: 0.0002
  apra_Neukirchen_a  44 k.......kelevveletDiLiiGGGmagcgAAveake.akdlkv 80 
                        +       ++l+ +  + +i++iGGG +g   A e+k+  ++ kv
     WP_092913859.1 136 QsfentlwQHLNAISKNSNIVVIGGGSSGVEIAAEIKNyINQSKV 180
                        12334455678888899*******************997666665 PP

>> WP_317067510.1  NAD(P)-binding domain-containing protein [Hydrogenimonas thermophila]
   #    score  bias  c-Evalue  i-Evalue hmmfrom  hmm to    alifrom  ali to    envfrom  env to     acc
 ---   ------ ----- --------- --------- ------- -------    ------- -------    ------- -------    ----
   1 ?    2.9   0.0      0.01       2.8      55      85 ..       6      36 ..       2      41 .. 0.87
   2 !    4.7   0.0    0.0028      0.77      46      81 ..     152     187 ..     106     193 .. 0.71
   3 !    4.9   0.0    0.0025      0.69     405     428 ..     262     291 ..     248     317 .. 0.75

  Alignments for each domain:
  == domain 1  score: 2.9 bits;  conditional E-value: 0.01
  apra_Neukirchen_a 55 DiLiiGGGmagcgAAveakeakdlkvvlveK 85
                       +++i+G+G ag  +Ave       ++vl+eK
     WP_317067510.1  6 NMVIVGAGPAGIATAVESYILGIRDIVLLEK 36
                       579**************98888888898888 PP

  == domain 2  score: 4.7 bits;  conditional E-value: 0.0028
  apra_Neukirchen_a  46 elevveletDiLiiGGGmagcgAAveakeakdlkvv 81 
                        ++++      iL++GGG ++   Av ++e++d+ ++
     WP_317067510.1 152 TIDECSEGEKILVVGGGDSAVEYAVDLSEKNDVTIC 187
                        3444445568*******************9988775 PP

  == domain 3  score: 4.9 bits;  conditional E-value: 0.0025
  apra_Neukirchen_a 405 sGyWv.......dlynrmtTvkgLfaaGdva 428
                        sG+ +       d  n mt ++gL+ aGd+ 
     WP_317067510.1 262 SGIRIedgkpvhD-ENYMTDIPGLYVAGDIT 291
                        5555643333334.59*************86 PP

>> WP_092912997.1  thioredoxin-disulfide reductase [Hydrogenimonas thermophila]
   #    score  bias  c-Evalue  i-Evalue hmmfrom  hmm to    alifrom  ali to    envfrom  env to     acc
 ---   ------ ----- --------- --------- ------- -------    ------- -------    ------- -------    ----
   1 !    7.4   0.2   0.00043      0.12      55      86 ..       3      34 ..       1      43 [. 0.91
   2 !    6.8   0.1   0.00067      0.18     410     458 ..     266     312 ..     259     316 .. 0.80

  Alignments for each domain:
  == domain 1  score: 7.4 bits;  conditional E-value: 0.00043
  apra_Neukirchen_a 55 DiLiiGGGmagcgAAveakeakdlkvvlveKA 86
                       D+ iiGGG ag  A + a +    +vv+ eK 
     WP_092912997.1  3 DLAIIGGGPAGLTAGLYATRGGLENVVMYEKG 34
                       99******************999999999995 PP

  == domain 2  score: 6.8 bits;  conditional E-value: 0.00067
  apra_Neukirchen_a 410 dlynrmtTvkgLfaaGdvaGgsphkfvsGslaeGriAakaavkyildek 458
                        dl + +t+ kgLfaaGd+   +  k v  +  +G  Aa  a++y+++ k
     WP_092912997.1 266 DL-TMKTSEKGLFAAGDIRVMA-AKQVVCAAGDGATAAIGAIEYVEHLK 312
                        66.778999********98655.566777999************97554 PP

>> WP_092911053.1  L-aspartate oxidase [Hydrogenimonas thermophila]
   #    score  bias  c-Evalue  i-Evalue hmmfrom  hmm to    alifrom  ali to    envfrom  env to     acc
 ---   ------ ----- --------- --------- ------- -------    ------- -------    ------- -------    ----
   1 !   10.1   0.0   6.7e-05     0.018      53      82 ..       2      31 ..       1      40 [. 0.88
   2 ?   -1.5   0.0      0.22        61     198     241 ..     149     189 ..     132     198 .. 0.71
   3 ?   -4.0   0.0       1.2   3.3e+02     419     461 ..     346     390 ..     344     420 .. 0.60
   4 ?   -3.1   0.0      0.67   1.8e+02     564     581 ..     455     472 ..     442     475 .. 0.90

  Alignments for each domain:
  == domain 1  score: 10.1 bits;  conditional E-value: 6.7e-05
  apra_Neukirchen_a 53 etDiLiiGGGmagcgAAveakeakdlkvvl 82
                       + D++iiG+G+ag +A++++ ++k++ +++
     WP_092911053.1  2 KYDVIIIGAGIAGLYASLHIPKEKNVLILC 31
                       68******************9988877765 PP

  == domain 2  score: -1.5 bits;  conditional E-value: 0.22
  apra_Neukirchen_a 198 tdllvdednrvaGAvgfsvrenkfyvikakavivatGGAagiyr 241
                        +dll  ++++++G  +  + +n++  + a  +i+a GG   +y 
     WP_092911053.1 149 FDLLR-SGDTCYGLRA--LINNQINELYADNIIIASGGVGSLYA 189
                        55555.4455555444..34677888889999999999999885 PP

  == domain 3  score: -4.0 bits;  conditional E-value: 1.2
  apra_Neukirchen_a 419 kgLfaaGdvaGgs...phkfvsGslaeGriAakaavkyildekdek 461
                        ++L+  G++a      +++  s sl eG + a+ a+ +i+++ d+k
     WP_092911053.1 346 ENLYVIGEAASTGvhgANRLASNSLLEGLVFARRAALKIVEK-DYK 390
                        567777776643211245778888888888777776666533.443 PP

  == domain 4  score: -3.1 bits;  conditional E-value: 0.67
  apra_Neukirchen_a 564 RllvaeaviehllfRkEt 581
                        Rl +a+++ie  l+RkE+
     WP_092911053.1 455 RLKTARMIIESALARKES 472
                        999**************7 PP

>> WP_317066221.1  FAD-binding oxidoreductase [Hydrogenimonas thermophila]
   #    score  bias  c-Evalue  i-Evalue hmmfrom  hmm to    alifrom  ali to    envfrom  env to     acc
 ---   ------ ----- --------- --------- ------- -------    ------- -------    ------- -------    ----
   1 !   11.9   0.9   1.9e-05    0.0053      54      88 ..       5      38 ..       1      50 [. 0.81

  Alignments for each domain:
  == domain 1  score: 11.9 bits;  conditional E-value: 1.9e-05
  apra_Neukirchen_a 54 tDiLiiGGGmagcgAAveakeakdlkvvlveKAai 88
                        D+++iG+G+ag  AA+ ++ea   kv+++eK  +
     WP_317066221.1  5 YDVIVIGAGIAGISAAYWLNEAG-QKVLILEKDGL 38
                       69****************99865.79*****9765 PP

>> WP_317067516.1  aminoacetone oxidase family FAD-binding enzyme [Hydrogenimonas thermophila]
   #    score  bias  c-Evalue  i-Evalue hmmfrom  hmm to    alifrom  ali to    envfrom  env to     acc
 ---   ------ ----- --------- --------- ------- -------    ------- -------    ------- -------    ----
   1 ?    7.6   0.4   0.00038       0.1      54      84 ..      19      46 ..       3      61 .. 0.77
   2 ?   -0.2   0.0     0.091        25     223     236 ..     159     172 ..     130     174 .. 0.80

  Alignments for each domain:
  == domain 1  score: 7.6 bits;  conditional E-value: 0.00038
  apra_Neukirchen_a 54 tDiLiiGGGmagcgAAveakeakdlkvvlve 84
                        D+ i+G+G+ag +AA ++k+ k   v++ve
     WP_317067516.1 19 YDVAILGAGAAGLMAASHLKRRK---VLIVE 46
                       5***************9999865...66665 PP

  == domain 2  score: -0.2 bits;  conditional E-value: 0.091
  apra_Neukirchen_a 223 vikakavivatGGA 236
                         + ak+v+vatGG 
     WP_317067516.1 159 SFYAKKVLVATGGL 172
                        4679*********5 PP

>> WP_092912337.1  NAD(P)/FAD-dependent oxidoreductase [Hydrogenimonas thermophila]
   #    score  bias  c-Evalue  i-Evalue hmmfrom  hmm to    alifrom  ali to    envfrom  env to     acc
 ---   ------ ----- --------- --------- ------- -------    ------- -------    ------- -------    ----
   1 ?   10.0   0.9     7e-05     0.019      56      81 ..       3      27 ..       1      34 [. 0.80
   2 ?   -0.8   0.3      0.14        38     401     450 ..     345     403 ..     344     406 .. 0.67

  Alignments for each domain:
  == domain 1  score: 10.0 bits;  conditional E-value: 7e-05
  apra_Neukirchen_a 56 iLiiGGGmagcgAAveakeakdlkvv 81
                       + iiGGG+ag +AA++a++a  +kv 
     WP_092912337.1  3 VAIIGGGAAGLMAAITAAKAG-VKVD 27
                       78***************9864.5554 PP

  == domain 2  score: -0.8 bits;  conditional E-value: 0.14
  apra_Neukirchen_a 401 HaacsGyWvdl......ynrmtTvkgLfaaGdv...aGgsphkfvsGslaeGriAakaa 450
                        Ha+++G  vd+        ++  v gL+ aG+v   +G  +      ++a G +A++++
     WP_092912337.1 345 HAEVAGGGVDTaevdpkTMESKKVAGLYFAGEVldiVGKRGGYNLHFAWASGYLAGNSM 403
                        77888888877777766667788********7722245554445556777777777766 PP


Internal pipeline statistics summary:
-------------------------------------
Query model(s):                            1  (670 nodes)
Target sequences:                       2469  (767726 residues searched)
Passed MSV filter:                       158  (0.0639935); expected 49.4 (0.02)
Passed bias filter:                      106  (0.0429324); expected 49.4 (0.02)
Passed Vit filter:                        22  (0.00891049); expected 2.5 (0.001)
Passed Fwd filter:                         9  (0.0036452); expected 0.0 (1e-05)
Initial search space (Z):               2469  [actual number of targets]
Domain search space  (domZ):               9  [number of targets reported over threshold]
# CPU time: 0.05u 0.00s 00:00:00.05 Elapsed: 00:00:00.03
# Mc/sec: 15200.83
//
[ok]
