# Supplementary material for: Sulfur disproportionation occurs globally across anoxic habitats and has multiple mechanisms of independent evolutionary origin
Source: ISME J. 2026 Mar 2;20(1):wrag042. doi: 10.1093/ismejo/wrag042 (PMC12998232; doi:10.1093/ismejo/wrag042)
Supplement: Sup_File_1_HMM_wrag042 [file sup_file_1_hmm_wrag042.zip › SupFile1_HMM/SupFile1c_results/apra_Neukirchen_a-hmm-092_Nitratiruptor_sp_SB155-2_GCF_000010325.txt]

# hmmsearch :: search profile(s) against a sequence database
# HMMER 3.4 (Aug 2023); http://hmmer.org/
# Copyright (C) 2023 Howard Hughes Medical Institute.
# Freely distributed under the BSD open source license.
# - - - - - - - - - - - - - - - - - - - - - - - - - - - - - - - - - - - -
# query HMM file:                  /Users/lukas/OneDrive/2023_Sulfur/20250723_HMM/profiles_all/apra_Neukirchen_a.hmm
# target sequence database:        /Users/lukas/OneDrive/2023_Sulfur/20250626_HMM/db_new/092_Nitratiruptor_sp_SB155-2_GCF_000010325.fas
# - - - - - - - - - - - - - - - - - - - - - - - - - - - - - - - - - - - -

Query:       apra_Neukirchen_a  [M=670]
Scores for complete sequences (score includes all domains):
   --- full sequence ---   --- best 1 domain ---    -#dom-
    E-value  score  bias    E-value  score  bias    exp  N  Sequence       Description
    ------- ------ -----    ------- ------ -----   ---- --  --------       -----------
    5.7e-35  117.2   0.5    1.1e-34  116.3   0.5    1.4  1  WP_012082067.1  succinate dehydrogenase flavoprotein subunit 
    1.6e-24   82.6   0.0    3.4e-24   81.6   0.0    1.5  1  WP_011979550.1  FAD-dependent oxidoreductase [Nitratiruptor s
    2.6e-07   25.8   4.0    9.7e-07   23.9   0.8    2.8  3  WP_012082712.1  L-aspartate oxidase [Nitratiruptor sp. SB155-
    2.8e-05   19.1   3.0     0.0099   10.6   0.0    2.9  3  WP_012082919.1  thioredoxin-disulfide reductase [Nitratirupto
    2.8e-05   19.1   0.8     0.0099   10.6   0.2    3.1  3  WP_012083103.1  NAD(P)-binding domain-containing protein [Nit
     0.0033   12.2   3.3     0.0047   11.7   3.3    1.2  1  WP_012082110.1  NAD(P)/FAD-dependent oxidoreductase [Nitratir
  ------ inclusion threshold ------
       0.01   10.6   0.0       0.33    5.6   0.0    2.2  2  WP_012082344.1  NAD(P)/FAD-dependent oxidoreductase [Nitratir
        5.7    1.5  13.4      0.033    8.9   0.9    3.1  4  WP_012082957.1  tRNA uridine-5-carboxymethylaminomethyl(34) s


Domain annotation for each sequence (and alignments):
>> WP_012082067.1  succinate dehydrogenase flavoprotein subunit [Nitratiruptor sp. SB155-2]
   #    score  bias  c-Evalue  i-Evalue hmmfrom  hmm to    alifrom  ali to    envfrom  env to     acc
 ---   ------ ----- --------- --------- ------- -------    ------- -------    ------- -------    ----
   1 !  116.3   0.5   4.4e-37   1.1e-34      49     622 ..       3     559 ..       1     570 [. 0.82

  Alignments for each domain:
  == domain 1  score: 116.3 bits;  conditional E-value: 4.4e-37
  apra_Neukirchen_a  49 vveletDiLiiGGGmagcgAAveakeakdlkvvlveKAaier..SGavAaGlsAinaYigenetpedyvryvrkdlmgivReDLvldiarhv 138
                        +  ++tD++i+G G agc AA e+k++ + +v+++ K +  r  SGa   G++A    + +++ +e ++    k  + ++ +D v  +  + 
     WP_012082067.1   3 IPIVTTDVVIVGSGLAGCAAAREIKKS-GKDVIVLTKLHPLRshSGAAQGGVNA---ALSDDDDVELHMFDTVKGSDYLADQDAVELMCSKA 90 
                        55689*******************984.35666666766554227998888766...67777779999998999999*************** PP

  apra_Neukirchen_a 139 devvkkleewGLpilkdenGk.........yvrrGkwqikInGesyKpivAeaakkalgvevlnrvfitdllvdednrvaGAvgfsvrenkf 221
                         e+++ +e++G  + + e+G+          + r  +     G  +   + e+a++ +gv   ++ ++ d+l+ ++++ +G+v+f++r+ k 
     WP_012082067.1  91 PETIRWIEHMGAAFSRREDGRiaqrpfggqSKPRACFAKDRTGLTLLQTIYEQAHR-EGVAFWDEWYVADILY-KNGKAYGVVAFNLRDLKP 180
                        *********************89998888877777778888999999999999999.89**************.88**************** PP

  apra_Neukirchen_a 222 yvikakavivatGGAagiyrprsvgegrgraWYppfntGsgyamgiraGAemttmE.nrfvalRfKDtygPvgtiallvkakavnalgeeye 312
                         +++akav+ atGG a  ++ +s+ +          ntG g ++ +r G  +  mE ++f +  +      +   a + + +  n+lge+++
     WP_012082067.1 181 TIFNAKAVMFATGGYARAFKINSNAH---------ANTGDGLSIFARHGLPLEDMEfVQFHPSGLAGSGILISEAARGEGGRLYNSLGERFM 263
                        **********************9955.........49***************999944677777666666788999999************* PP

  apra_Neukirchen_a 313 eelkkeY..gkak.iptslRnyatleevkeGrg..PiyldteealqdkeleeelwedfLdmaisqallwaeeniepekenvEiegtePyivG 399
                           +k Y  +k +  p+ + + a+++e++eGrg  P  +        ++l e  + + L +    a++++ +  +  ke++ i+ t  y +G
     WP_012082067.1 264 ---EK-YapEKMElAPRDVVARAIMNEIREGRGvgPDKMAVYLD--LTHLGEAKIMERLPELRDLAITFLGQ--DMVKEPIMITVTAHYSMG 347
                        ...77.86655556899999***********9633766665443..57777777778899999999999976..57899999*999999998 PP

  apra_Neukirchen_a 400 sHaacsGyWvdlynrmtTvkgLfaaGdvaGgsph...kfvsGslaeGriAakaavkyildekdekpeldeeeveelkeeiykpletleekkk 488
                        +        v++   +   +gL+aaG++a  s h   +    sl e+   ++++ + i+++ ++  e++ ++  ++++++ + +e + +++ 
     WP_012082067.1 348 GIPVDINGHVKQ-APNKLTEGLYAAGECACVSVHganRLGANSLLEALFFGRHVGQNIVEDLEKGIEFQPAAG-SEANTMLEEIEFIMTNN- 436
                        877655555666.5666669*******9998855322778889999888888888888777677777774444.44444455466666554. PP

  apra_Neukirchen_a 489 ettagevpnyitpeeleerlqkimdeYagGistnYetnekkLeialeklemLkedleklaAed.....lheLlrawElihRllvaeaviehl 575
                          t        ++ +l+++lq +m e +g + t     e++L++ +e l++L++++++++ +d       +L++a El h l+ a  ++e  
     WP_012082067.1 437 -GT-------EKTAKLRQELQDTMFENCGVFRT-----EESLKKQKEILKELRNRFRNIRIDDksktfNTDLQEAIELGHMLDYASFIVEGA 515
                        .22.......35789*************97654.....6899999************99998833333369********************* PP

  apra_Neukirchen_a 576 lfRkEtRwpgyyeraDypelddenwkkfvnskydpetgeieiikrpl 622
                         +RkE+R  g ++r Dyp++dden+ k++   y+ e+g+i+++  ++
     WP_012082067.1 516 IARKESR--GAHYREDYPNRDDENFLKHTYA-YMDEEGNISLEYGDV 559
                        *******..8889******************.555999999887776 PP

>> WP_011979550.1  FAD-dependent oxidoreductase [Nitratiruptor sp. SB155-2]
   #    score  bias  c-Evalue  i-Evalue hmmfrom  hmm to    alifrom  ali to    envfrom  env to     acc
 ---   ------ ----- --------- --------- ------- -------    ------- -------    ------- -------    ----
   1 !   81.6   0.0   1.4e-26   3.4e-24      54     605 ..       2     514 ..       1     523 [. 0.79

  Alignments for each domain:
  == domain 1  score: 81.6 bits;  conditional E-value: 1.4e-26
  apra_Neukirchen_a  54 tDiLiiGGGmagcgAAveakeakdlkvvlveKAaierSGavAaGlsAinaYigenetpedyvryvrkdlmgivReDLvldiarhvdevvkkl 145
                        +DiL+iG G ag  AA++ake  +   v+  K  ++   ++A+G   ina + + +++e++++   +  +g++   +v  + ++  +v++ l
     WP_011979550.1   2 VDILVIGSGGAGLSAALRAKELGKDVLVVTKKLPTQAQTSMAQG--GINAALRSPDSVESHIEDTLRSSEGLADSKVVEYVCNEAPKVIHWL 91 
                        7********************66444566778888999999999..8******9999*********************************** PP

  apra_Neukirchen_a 146 eewGLpilkdenGk..........yvrrGkwqikInGesyKpivAeaakkalgvevlnrvfitdllvdednrvaGAvgfsvrenkfyvikak 227
                        +++G+p+ +  nG+             r  +     G ++   + ++a k +g++ l++ f ++++  ed+ + GA+ ++++++ +  i ak
     WP_011979550.1  92 DSIGMPFDR--NGTaiaqrklggaSYPRACYAQDYTGLKILHTLYDNALK-AGITFLDEHFLLNIIE-EDGVCKGATFLDIKTSAVKQILAK 179
                        ******976..455557788888866677777789999999999999999.78**************.88********************** PP

  apra_Neukirchen_a 228 avivatGGAagiyrprsvgegrgraWYppfntGsgyamgiraGAemttmEn.rfvalRfKDtygPvgtiallvkakavnalgeeyeeelkke 318
                         vi+atGG a+iy   s+ +g g         G g a ++raGA+++ +E  +f ++ +K     +   a + + k +n+ g+++++el+  
     WP_011979550.1 180 SVILATGGYAKIYEQFST-NGIG-------AYGEGVAAAMRAGAKLSDLEFiQFHPTALKKSSILISEAARGAGGKLINQDGQRFTDELTT- 262
                        *************98666.4554.......5699999999**********648*********************************33333. PP

  apra_Neukirchen_a 319 YgkakiptslRnyatleevkeGrgPiyldteealqdkeleeelwedfLdmaisqallwaeeniepekenvEiegtePyivGsHaacsGyWvd 410
                               +   + a+ ee+++G+  ++ld +++       e+ +e+ L       l ++ e+++p ke+v i+++  y +G      G+ vd
     WP_011979550.1 263 -------RDKLARAIYEEIEKGNE-VFLDITHL------GEDFIEKNLPQER--KLALIYEGVDPVKEPVPIKPAAHYTMG------GIDVD 332
                        .......33446678899999987.99999988......4555555554444..4556679*************9888776......5667* PP

  apra_Neukirchen_a 411 lynrmtTvkgLfaaGdvaGgsphkfvsGslaeGriAakaavkyildekdekpeldeeeveelkeeiykpletleekkkettagev.pnyitp 501
                          n +t++k Lfa G+++ +  h    G+    r+ +++ ++ ++  + + ++   ++v++ +ee +    + + +++ ++a    pn i  
     WP_011979550.1 333 E-NLQTSIKHLFAVGECSNAKLH----GA---NRLGGNSLLEIVALGRLAGENA--ASVQNAVEEKEYE--RTKIDQNFIHAVFAlPNQIDF 412
                        *.***********9998877654....54...5667777777773332222222..2233322222221..1222333444444459***** PP

  apra_Neukirchen_a 502 eeleerlqkimdeYagGistnYetnekkLeialeklemLk.edleklaAedlheLlrawElihRllvaeaviehllfRkEtRwpgyyeraDy 592
                         e +e l ki  + +g + +   ++   L++ +++ ++L    +++ +     eL+r +E  + +  +eav+     R E+R  g + r Dy
     WP_011979550.1 413 FERQEMLSKILYHNCGIVREELALKG-VLSVIRQHQRELAfMGIKDKSPLYNTELIRFFEYGNVVELSEAVLVGAIQRCESR--GAHFRKDY 501
                        *************9999988776654.33433333333331234444444568*****************************..77779*** PP

  apra_Neukirchen_a 593 pelddenwkkfvn 605
                        p++dd+++  ++ 
     WP_011979550.1 502 PKKDDDKFLAHTI 514
                        ******9987765 PP

>> WP_012082712.1  L-aspartate oxidase [Nitratiruptor sp. SB155-2]
   #    score  bias  c-Evalue  i-Evalue hmmfrom  hmm to    alifrom  ali to    envfrom  env to     acc
 ---   ------ ----- --------- --------- ------- -------    ------- -------    ------- -------    ----
   1 !   23.9   0.8     4e-09   9.7e-07      54     241 ..       4     190 ..       1     198 [. 0.81
   2 ?   -0.5   0.1     0.099        24     412     466 ..     339     393 ..     326     447 .. 0.64
   3 ?   -2.8   0.0      0.49   1.2e+02     534     579 ..     429     469 ..     417     471 .. 0.78

  Alignments for each domain:
  == domain 1  score: 23.9 bits;  conditional E-value: 4e-09
  apra_Neukirchen_a  54 tDiLiiGGGmagcgAAveakeakdlkvvlveKAaier.SGavAaGlsAinaYigenetpedyvryvrkdlmgivReDLvldiarhvdevvkk 144
                         D LiiG+G+ag +AA+++ +++  + +++ K  i       A+G  A  + + e++ +  +++   +  +g++ e+ v  ++r+   v+++
     WP_012082712.1   4 YDYLIIGAGIAGLYAALNVPKES--STLILSKDPIWEcNTFYAQGGVA--TAVDEED-IPLHIQDTLQSGAGLCDEEAVEIMSRNSMLVIED 90 
                        79*****************9976..55677777775514557999655..7788888.888999999999********************** PP

  apra_Neukirchen_a 145 leewGLpilkdenGk......yvrrGkwqikInGesyKpivAeaakkalgvevlnrvfitdllvdednrvaGAvgfsvrenkfyvikakavi 230
                        l   G  + +de+G+        ++  + ++  G+     + +   ++ +++vl+ +f++dll+ edn+v+G++  +   ++ + i ak +i
     WP_012082712.1  91 LIARGFAFDTDEEGNllftkeAAHSRPRILHAGGDATGRELHRFLLSQVRAKVLEGIFVLDLLI-EDNTVYGVTVQNG--ENRHNIYAKNII 179
                        ***************9998874444455556666766666677666667779************.88*9999775543..4568999***** PP

  apra_Neukirchen_a 231 vatGGAagiyr 241
                        +a GG   +y 
     WP_012082712.1 180 IASGGIGSLYE 190
                        ******99996 PP

  == domain 2  score: -0.5 bits;  conditional E-value: 0.099
  apra_Neukirchen_a 412 ynrmtTvkgLfaaGdvaGgs...phkfvsGslaeGriAakaavkyildekdekpelde 466
                          +    ++L+a G+va      +++  s sl eG + +k av+ +l ++++   +++
     WP_012082712.1 339 WGKVKGFTNLYAVGEVACTGvhgANRLASNSLLEGLVFSKRAVEDTLFNEQK---ITH 393
                        5555667789999999854312257899999999999999999998433222...222 PP

  == domain 3  score: -2.8 bits;  conditional E-value: 0.49
  apra_Neukirchen_a 534 leklemLkedleklaAedlheLlrawElihRllvaeaviehllfRk 579
                        +++l++ ke++ +++ +d+  Llr+     R+ +aea++   l+R+
     WP_012082712.1 429 RKELQEAKEQIVTMKQKDIGHLLRL-----RISCAEAIVDAALARR 469
                        6788888889999999999888876.....7888888888777776 PP

>> WP_012082919.1  thioredoxin-disulfide reductase [Nitratiruptor sp. SB155-2]
   #    score  bias  c-Evalue  i-Evalue hmmfrom  hmm to    alifrom  ali to    envfrom  env to     acc
 ---   ------ ----- --------- --------- ------- -------    ------- -------    ------- -------    ----
   1 !    7.1   0.3   0.00048      0.12      55      85 ..       3      33 ..       1      42 [. 0.93
   2 ?   -0.0   0.0      0.07        17     214     235 ..      92     113 ..      81     116 .. 0.76
   3 !   10.6   0.0   4.1e-05    0.0099     409     456 ..     264     309 ..     250     315 .. 0.83

  Alignments for each domain:
  == domain 1  score: 7.1 bits;  conditional E-value: 0.00048
  apra_Neukirchen_a 55 DiLiiGGGmagcgAAveakeakdlkvvlveK 85
                       D+ i+GGG ag  A + a +    +vv+ eK
     WP_012082919.1  3 DLAIVGGGPAGLAAGLYATRGGLSNVVMFEK 33
                       99******************9999****999 PP

  == domain 2  score: -0.0 bits;  conditional E-value: 0.07
  apra_Neukirchen_a 214 fsvrenkfyvikakavivatGG 235
                        f ++ ++  +++akaviv+tG 
     WP_012082919.1  92 FTIHCGSQKTFQAKAVIVCTGS 113
                        44555556689*********95 PP

  == domain 3  score: 10.6 bits;  conditional E-value: 4.1e-05
  apra_Neukirchen_a 409 vdlynrmtTvkgLfaaGdvaGgsphkfvsGslaeGriAakaavkyild 456
                        vdl + +t ++gLfaaGd+  + ++k v  +  +G  Aa +a++yi++
     WP_012082919.1 264 VDL-RMRTDIPGLFAAGDIR-ADASKQVVCAAGDGATAAINAIDYIEK 309
                        466.88899*********87.666777888999************964 PP

>> WP_012083103.1  NAD(P)-binding domain-containing protein [Nitratiruptor sp. SB155-2]
   #    score  bias  c-Evalue  i-Evalue hmmfrom  hmm to    alifrom  ali to    envfrom  env to     acc
 ---   ------ ----- --------- --------- ------- -------    ------- -------    ------- -------    ----
   1 !   10.6   0.2   4.1e-05    0.0099      54      87 ..       5      38 ..       1      42 [. 0.91
   2 ?    2.1   0.0     0.015       3.7      45      75 ..     152     182 ..      92     189 .. 0.70
   3 !    3.2   0.0    0.0074       1.8     405     428 ..     263     292 ..     234     298 .. 0.76

  Alignments for each domain:
  == domain 1  score: 10.6 bits;  conditional E-value: 4.1e-05
  apra_Neukirchen_a 54 tDiLiiGGGmagcgAAveakeakdlkvvlveKAa 87
                        Di iiG+G ag g+A+e       +++l+eKA+
     WP_012083103.1  5 YDIAIIGAGPAGIGTAIESFIFGIKNILLIEKAE 38
                       69*****************999999*******97 PP

  == domain 2  score: 2.1 bits;  conditional E-value: 0.015
  apra_Neukirchen_a  45 kelevveletDiLiiGGGmagcgAAveakea 75 
                         +l++ +    +L++GGG+++   A+ ++ +
     WP_012083103.1 152 FNLDKCQKGEKVLVVGGGNSAAEYAYFLADT 182
                        345555666789*******998888776664 PP

  == domain 3  score: 3.2 bits;  conditional E-value: 0.0074
  apra_Neukirchen_a 405 sGyWv.dl.....ynrmtTvkgLfaaGdva 428
                        +G+ v d+      n +t  +gLfaaGd++
     WP_012083103.1 263 CGIEVvDNrvevnENYETKTPGLFAAGDIV 292
                        6666653344445589999*********98 PP

>> WP_012082110.1  NAD(P)/FAD-dependent oxidoreductase [Nitratiruptor sp. SB155-2]
   #    score  bias  c-Evalue  i-Evalue hmmfrom  hmm to    alifrom  ali to    envfrom  env to     acc
 ---   ------ ----- --------- --------- ------- -------    ------- -------    ------- -------    ----
   1 !   11.7   3.3     2e-05    0.0047      55      97 ..       3      44 ..       1      50 [. 0.92

  Alignments for each domain:
  == domain 1  score: 11.7 bits;  conditional E-value: 2e-05
  apra_Neukirchen_a 55 DiLiiGGGmagcgAAveakeakdlkvvlveKAaierSGavAaG 97
                       D+LiiG+G ag  +A+ +kea ++kv +ve++ i   G+ AaG
     WP_012082110.1  3 DFLIIGAGSAGAHTACFLKEA-GAKVAVVEQSGIGAGGSGAAG 44
                       9***************99986.59************9999998 PP

>> WP_012082344.1  NAD(P)/FAD-dependent oxidoreductase [Nitratiruptor sp. SB155-2]
   #    score  bias  c-Evalue  i-Evalue hmmfrom  hmm to    alifrom  ali to    envfrom  env to     acc
 ---   ------ ----- --------- --------- ------- -------    ------- -------    ------- -------    ----
   1 ?    5.6   0.0    0.0014      0.33      56      85 ..       4      34 ..       2      38 .. 0.89
   2 ?    2.6   0.0     0.011       2.7      44      73 ..     143     172 ..      97     181 .. 0.69

  Alignments for each domain:
  == domain 1  score: 5.6 bits;  conditional E-value: 0.0014
  apra_Neukirchen_a 56 iLiiGGGmagcgAAveakeak.dlkvvlveK 85
                       +++iGGG +g  A  e ++++ +++v+l+++
     WP_012082344.1  4 VVVIGGGYGGIKALEEFARNDqNIEVTLIDQ 34
                       79*****************555******996 PP

  == domain 2  score: 2.6 bits;  conditional E-value: 0.011
  apra_Neukirchen_a  44 kkelevveletDiLiiGGGmagcgAAveak 73 
                        + e++  + +  +++iGGG +g   A e++
     WP_012082344.1 143 RLEPKRAQRSFRVIVIGGGLSGVEIAAEMR 172
                        356778888999**********99998876 PP

>> WP_012082957.1  tRNA uridine-5-carboxymethylaminomethyl(34) synthesis enzyme MnmG [Nitratiruptor sp. SB155-2]
   #    score  bias  c-Evalue  i-Evalue hmmfrom  hmm to    alifrom  ali to    envfrom  env to     acc
 ---   ------ ----- --------- --------- ------- -------    ------- -------    ------- -------    ----
   1 ?    8.9   0.9   0.00014     0.033      53      82 ..       2      33 ..       1      39 [. 0.80
   2 ?   -0.4   0.0     0.087        21     208     234 ..     126     152 ..      70     154 .. 0.69
   3 ?   -1.8   0.0      0.24        59     416     456 ..     357     394 ..     351     414 .. 0.77
   4 ?   -1.7   1.2      0.23        55     439     512 ..     494     562 ..     493     565 .. 0.67

  Alignments for each domain:
  == domain 1  score: 8.9 bits;  conditional E-value: 0.00014
  apra_Neukirchen_a 53 etDiLiiGGGmagcgAAveakeak..dlkvvl 82
                       + D+++iGGG ag  AA+  ++    +l +++
     WP_012082957.1  2 KFDVIVIGGGHAGIEAALASARMGmkTLMITI 33
                       67****************99984334667766 PP

  == domain 2  score: -0.4 bits;  conditional E-value: 0.087
  apra_Neukirchen_a 208 vaGAvgfsvrenkfyvikakavivatG 234
                        + G + ++v++n   v++ak+viv+tG
     WP_012082957.1 126 IKGDAVVGVETNLKNVYHAKKVIVTTG 152
                        556666778888888999*******99 PP

  == domain 3  score: -1.8 bits;  conditional E-value: 0.24
  apra_Neukirchen_a 416 tTvkgLfaaGdvaGgsphkfvsGslaeGriAakaavkyild 456
                         ++k+L++aG + G ++      + a+G +A+ +a+  i++
     WP_012082957.1 357 KSIKNLYCAGQINGTTGYE---EAAAQGLMAGINAALAIKE 394
                        57999*****999999864...4667777777666666654 PP

  == domain 4  score: -1.7 bits;  conditional E-value: 0.23
  apra_Neukirchen_a 439 slaeGriAakaavkyildekdekpeldeeeveelkeeiykpletleekkkettagevpnyitpe.eleerlqkim 512
                        sl eG+i  k+a+  ++ +    p+++ e++e l+ ei++  e+ +e+     + +  +yi+++ e  e+++++m
     WP_012082957.1 494 SLEEGKITDKTALVNVVAR----PTFTMEKLEVLVPEIQEFSEEAKEQ--ILIEAKYHQYIQMQkEQIEKMHELM 562
                        6779999999999999854....6778888999999999864444433..3444445677776524556777777 PP


Internal pipeline statistics summary:
-------------------------------------
Query model(s):                            1  (670 nodes)
Target sequences:                       1924  (595949 residues searched)
Passed MSV filter:                        98  (0.0509356); expected 38.5 (0.02)
Passed bias filter:                       67  (0.0348233); expected 38.5 (0.02)
Passed Vit filter:                        17  (0.00883576); expected 1.9 (0.001)
Passed Fwd filter:                         8  (0.004158); expected 0.0 (1e-05)
Initial search space (Z):               1924  [actual number of targets]
Domain search space  (domZ):               8  [number of targets reported over threshold]
# CPU time: 0.05u 0.00s 00:00:00.05 Elapsed: 00:00:00.03
# Mc/sec: 11387.25
//
[ok]
