# Supplementary material for: Sulfur disproportionation occurs globally across anoxic habitats and has multiple mechanisms of independent evolutionary origin
Source: ISME J. 2026 Mar 2;20(1):wrag042. doi: 10.1093/ismejo/wrag042 (PMC12998232; doi:10.1093/ismejo/wrag042)
Supplement: Sup_File_1_HMM_wrag042 [file sup_file_1_hmm_wrag042.zip › SupFile1_HMM/SupFile1c_results/apra_Neukirchen_a-hmm-093_Caminibacter_mediatlanticus_TB-2_GCF_005843985.txt]

# hmmsearch :: search profile(s) against a sequence database
# HMMER 3.4 (Aug 2023); http://hmmer.org/
# Copyright (C) 2023 Howard Hughes Medical Institute.
# Freely distributed under the BSD open source license.
# - - - - - - - - - - - - - - - - - - - - - - - - - - - - - - - - - - - -
# query HMM file:                  /Users/lukas/OneDrive/2023_Sulfur/20250723_HMM/profiles_all/apra_Neukirchen_a.hmm
# target sequence database:        /Users/lukas/OneDrive/2023_Sulfur/20250626_HMM/db_new/093_Caminibacter_mediatlanticus_TB-2_GCF_005843985.fas
# - - - - - - - - - - - - - - - - - - - - - - - - - - - - - - - - - - - -

Query:       apra_Neukirchen_a  [M=670]
Scores for complete sequences (score includes all domains):
   --- full sequence ---   --- best 1 domain ---    -#dom-
    E-value  score  bias    E-value  score  bias    exp  N  Sequence       Description
    ------- ------ -----    ------- ------ -----   ---- --  --------       -----------
    2.6e-35  118.2   0.5    4.1e-35  117.5   0.5    1.3  1  WP_138323656.1  FAD-binding protein [Caminibacter mediatlanti
    5.7e-35  117.0   0.1    9.6e-35  116.3   0.1    1.3  1  WP_138323597.1  FAD-dependent oxidoreductase [Caminibacter me
    3.2e-27   91.4   4.9    6.9e-27   90.3   4.9    1.6  1  WP_138323588.1  L-aspartate oxidase [Caminibacter mediatlanti
    1.3e-06   23.3   2.2    0.00011   16.9   0.4    3.0  3  WP_138323595.1  NAD(P)-binding domain-containing protein [Cam
    7.6e-06   20.8   0.1     0.0094   10.6   0.1    2.8  3  WP_138323415.1  L-aspartate oxidase [Caminibacter mediatlanti
     0.0012   13.5   0.7       0.22    6.0   0.0    2.9  3  WP_138323811.1  thioredoxin-disulfide reductase [Caminibacter
  ------ inclusion threshold ------
      0.027    9.1   3.4      0.045    8.3   0.5    2.6  3  WP_138323712.1  tRNA uridine-5-carboxymethylaminomethyl(34) s


Domain annotation for each sequence (and alignments):
>> WP_138323656.1  FAD-binding protein [Caminibacter mediatlanticus]
   #    score  bias  c-Evalue  i-Evalue hmmfrom  hmm to    alifrom  ali to    envfrom  env to     acc
 ---   ------ ----- --------- --------- ------- -------    ------- -------    ------- -------    ----
   1 !  117.5   0.5   1.7e-37   4.1e-35      53     621 ..       2     555 ..       1     565 [. 0.82

  Alignments for each domain:
  == domain 1  score: 117.5 bits;  conditional E-value: 1.7e-37
  apra_Neukirchen_a  53 etDiLiiGGGmagcgAAveake.akdlkvvlveKAaierS..GavAaGlsAinaYigenetpedyvryvrkdlmgivReDLvldiarhvdev 141
                        + DiLiiG+G ag +AA+ a + ++dl+v ++ K    rS  Ga   G++A  a + + ++ e +     k  + ++ +  v  +  +  + 
     WP_138323656.1   2 QIDILIIGAGGAGLYAALSAIKeNRDLNVAVLSKVYPTRShtGAAQGGINAALANVDPTDNEEIHTFDTIKGSDYLADQGAVKYMCYEAPKI 93 
                        68*****************999566***********99997799999****999999666555555555566677888999999******** PP

  apra_Neukirchen_a 142 vkkleewGLpilkdenGk.........yvrrGkwqikInGesyKpivAeaakkalgvevlnrvfitdllvdednrvaGAvgfsvrenkfyvi 224
                        ++ le++GLp+ + +nGk          ++r  ++    G  +   + e++ k +gv+ ln+ f+++++  +++rv G +++++ ++++ +i
     WP_138323656.1  94 IRALEHMGLPFSRLNNGKiaqrpfggaSKNRTCYSADKIGLVMLHTLYEQCIK-EGVKFLNEWFMLNIVH-NGKRVQGITAINISTGEITFI 183
                        ******************88888777756666666666677777777777777.799*************.779****************** PP

  apra_Neukirchen_a 225 kakavivatGGAagiyrprsvgegrgraWYppfntGsgyamgiraGAemttmEn.rfvalRfKDtygPvgtiallvkakavnalgeeyeeel 315
                        k ka+i+atGG + +y    + +       +   tG g a ++raG  +  mE  +f ++ ++     v   a + + + +n+lge+++   
     WP_138323656.1 184 KTKAIIIATGGHSRVYWGYTS-N-------ALGCTGDGTAAALRAGLVLKDMEFlQFHPTGLRKSAILVSEAARGEGGYLINSLGERFM--- 264
                        ****************97655.3.......45589******************658*********************************... PP

  apra_Neukirchen_a 316 kkeY..gkak.iptslRnyatleevkeGrgPiyldteealq.d.keleeelwedfLdmaisqallwaeeniepekenvEiegtePyivGs.H 401
                        +k Y  +k +  p+ l    +++e++eGrg    + +e ++ d ++l ee +++ L    + a+ +  e+i++ ke++ i++t  y +G+ H
     WP_138323656.1 265 SK-YapEKMElGPRDLVSRSIMMEIREGRGFKDEEGREYVHlDlTHLGEEKIKERLPQIRELAIDF--EGIDIVKEPIPIKPTAHYAMGGiH 353
                        77.76645556799999*************887777777665258888888888888777766665..79****************999867 PP

  apra_Neukirchen_a 402 aacsGyWvdlynrmtTvkgLfaaGdvaGgs..phkfvsGs.....laeGriAakaavkyildekdekpeldeeeveelkeeiykpletleek 486
                        ++       + + +t ++g++a G++   s  +    +G      ++ G+iA+k+av+y++ + ++ ++  e++++e +e i++    l +k
     WP_138323656.1 354 TN-------I-KCETPIEGIYAVGEAQCVSvhGANRLGGNslldiVVFGNIAGKEAVRYAEAT-NF-EKGGEKKLKEDIEFIKE----LMSK 431
                        76.......5.88***********986665114455666423333588************754.44.33444555555555555....4433 PP

  apra_Neukirchen_a 487 kkettagevpnyitpeeleerlqkimdeYagGistnYetnekkLeialeklemLkedl.eklaAedlh.....eLlrawElihRllvaeavi 572
                        +   +++      +  +l+ +l +im ++ g ++     nek+++ + ekl+ Lk ++ e+la ed       +L+++ E  + l++a ++ 
     WP_138323656.1 432 E---SKE------HLGDLRVELGEIMFKHFGVFK-----NEKEMQEGYEKLKNLKARAyENLAVEDKSkifnlDLQSTLEFFNLLDIADVLA 509
                        3...133......468999***********9775.....89**************66527899999763333378999************** PP

  apra_Neukirchen_a 573 ehllfRkEtRwpgyyeraDypelddenwkkfvnskydpetgeieiikrp 621
                           l RkE+R  g  +r Dyp++dden+  +   +++ ++g+++ +k +
     WP_138323656.1 510 FASLQRKESR--GSFYRDDYPKRDDENYLYHSMITRN-SDGSFNYEKGE 555
                        **********..66789***********888777666.78877776655 PP

>> WP_138323597.1  FAD-dependent oxidoreductase [Caminibacter mediatlanticus]
   #    score  bias  c-Evalue  i-Evalue hmmfrom  hmm to    alifrom  ali to    envfrom  env to     acc
 ---   ------ ----- --------- --------- ------- -------    ------- -------    ------- -------    ----
   1 !  116.3   0.1   3.9e-37   9.6e-35      53     626 ..       6     560 ..       2     569 .] 0.80

  Alignments for each domain:
  == domain 1  score: 116.3 bits;  conditional E-value: 3.9e-37
  apra_Neukirchen_a  53 etDiLiiGGGmagcgAAveakeakdlkvvlveKAaier..SGavAaGlsAinaYigenetpedyvryvrkdlmgivReDLvldiarhvdevv 142
                        e D++i+G+G ag  AA e+ ++ + kv+++ K +  r  SGa   G++A    + e++ +e ++    k  + ++ +D v  +  +  e++
     WP_138323597.1   6 ESDVVIVGAGLAGLAAARELVKS-GKKVTVLTKLHPLRshSGAAQGGVNA---ALSEDDDVELHMFDTIKGSDYLADQDAVELMCSKAPETI 93 
                        79*****************9974.56888888888665226887778766...6888888**9999999999******************** PP

  apra_Neukirchen_a 143 kkleewGLpilkdenGk.........yvrrGkwqikInGesyKpivAeaakkalgvevlnrvfitdllvdednrvaGAvgfsvrenkfyvik 225
                        + +e++G ++ + e+G+            r  ++    G  +   + e++ k +gv++l++ ++ dll+d  n+ +G+v++++r+ +  +++
     WP_138323597.1  94 RWIEHLGCVFSRREDGRiaqrpfggqSRPRACFSKDRTGLVMLNAIYEQCVK-EGVNILDEWYVADLLYDG-NKAYGVVAYNLRDTTPAIFN 183
                        *****************77777666644445555555555555455555555.589*************65.******************** PP

  apra_Neukirchen_a 226 akavivatGGAagiyrprsvgegrgraWYppfntGsgyamgiraGAemttmE.nrfvalRfKDtygPvgtiallvkakavnalgeeyeeelk 316
                        akav+ atGG a  ++ +s+ +          ntG g ++ +r G  +  mE ++f ++ +      +   a + + +  n++ge+++   k
     WP_138323597.1 184 AKAVMFATGGYARAFKINSNAH---------ANTGDGLSIFARKGLPLEDMEfVQFHPTGLAGSGILMSEAARGEGGHLLNSEGERFM---K 263
                        ******************9955.........49****************9994467777776666677888999999***********...7 PP

  apra_Neukirchen_a 317 keY..gkak.iptslRnyatleevkeGrgPiyldteealqdkeleeelwedfLdmaisqallwaeeniepekenvEiegtePyivGsHaacs 405
                        k Y  +k +  p+ +   a+++e+ eGrg    +    l+ ++l ee +++ L +    al+++ +  + +ke++ i +t  y +G+     
     WP_138323597.1 264 K-YapEKMElAPRDVVSRAIMKEILEGRGAKEDKFAVYLDLTHLGEEKIKERLPELRDLALTFLGR--DMAKEPILISATAHYSMGGIPVDI 352
                        7.876555568999999************999999999888999*******************976..57899*******999999887755 PP

  apra_Neukirchen_a 406 GyWvdlynrmtTvkgLfaaGdvaGgsphkfvsGslaeGriAakaavkyi........ldekdekpeldeeeveelkeeiy....kpletlee 485
                           v++ + +   +gL+aaG++a  s h    G+    r+ a++ ++ +        +     +++ld+ +++e k+e      + +e +++
     WP_138323597.1 353 NGHVKK-SPNELTEGLYAAGECACVSVH----GA---NRLGANSLLEALffgrwvgwQ----INKDLDSLSLKEAKKEDAdfmlNEVEGILN 432
                        555666.5666679*******9998855....33...455555555555555543321....223333333444333333000033333443 PP

  apra_Neukirchen_a 486 kkkettagevpnyitpeeleerlqkimdeYagGistnYetnekkLeialeklemLkedleklaAed.....lheLlrawElihRllvaeavi 572
                        ++            ++ +++e+lq++m + +g +      +ek+L  a+e+++ L+e++++++ +d       +L++a El h l+ +  +i
     WP_138323597.1 433 SN---------GSERVANIREELQEMMTTKVGVFR-----EEKTLLEAKEEIKNLRERFKNIKLDDksktyNTDLQEAIELGHMLDYSAFII 510
                        32.........2357899**********9999765.....6899999**************9988833333469****************** PP

  apra_Neukirchen_a 573 ehllfRkEtRwpgyyeraDypelddenwkkfvnskydpetgeieiikrplvelv 626
                        e  l RkE+R  g + r Dyp++dden+ k++   y+ e+ge++++  ++ +++
     WP_138323597.1 511 EGALNRKESR--GAHFREDYPKRDDENYLKHTYA-YMDENGEVKVEYGDV-KIT 560
                        **********..667799****************.666*******99998.555 PP

>> WP_138323588.1  L-aspartate oxidase [Caminibacter mediatlanticus]
   #    score  bias  c-Evalue  i-Evalue hmmfrom  hmm to    alifrom  ali to    envfrom  env to     acc
 ---   ------ ----- --------- --------- ------- -------    ------- -------    ------- -------    ----
   1 !   90.3   4.9   2.8e-29   6.9e-27      53     602 ..       2     514 ..       1     520 [] 0.83

  Alignments for each domain:
  == domain 1  score: 90.3 bits;  conditional E-value: 2.8e-29
  apra_Neukirchen_a  53 etDiLiiGGGmagcgAAveake.akdlkvvlveKAaierSGavAa.GlsAinaYigenetpedyvryvrkdlmgivReDLvldiarhvdevv 142
                        + DiL++G G+ag +AA+eake  +++ + ++ K+ +     +A+ G++A    +g+++++e++++   k  mgi+ e+ v    +h  +vv
     WP_138323588.1   2 SYDILVVGSGIAGMMAAIEAKElGSNVAI-VMKKSPLANNSFMAKgGINAALNNMGDGDSIEQHIQDTLKGGMGIAEEEAVRIFCEHAPQVV 92 
                        57********************5556666.56777777777777627999999999************************************ PP

  apra_Neukirchen_a 143 kkle.ewGLpilkdenGk.........yvrrGkwqikInGesyKpivAeaakkalgvevlnrvfitdllvdednrvaGAvgfsvrenkfyvi 224
                        ++l  ++ +p+ +  +G+           +r  ++    G  +   + + +++ l++  + + f+++l+v +++ +aG+  ++ ++n++ vi
     WP_138323588.1  93 RELHrKYKVPFTTLPDGRlaqrpfggtKFKRTCFSADATGPAIMKTLNKVIQE-LNIPTIKNHFALNLIV-NNGVIAGVSFLDEETNEVKVI 182
                        9997368999999999*9999999999999999**********9999999999.88977888899*****.77999999999********** PP

  apra_Neukirchen_a 225 kakavivatGGAagiyrprsvgegrgraWYppfntGsgyamgiraGAemttmEn.rfvalRfKDtygPvgtiallvkakavnalgeeyeeel 315
                        kakavi+atGG ag+yr   ++            tG g amg+raG e   +E  +f ++ +  t+  +   a   + + +n+ g+e+++el
     WP_138323588.1 183 KAKAVIMATGGYAGLYRGYTTNVTD--------ATGDGIAMGLRAGLEGMDLEFiQFHPTGLAGTNYLISEAARAEGGRLINSDGNEFVDEL 266
                        *****************98876554........69***********9977777436777777777777888888888899*********443 PP

  apra_Neukirchen_a 316 kkeYgkakiptslRnyatleevkeGrgPiyldteealqdkeleeelwedfLdmaisqallwaeeniepekenvEiegtePyivGsHaacsGy 407
                        +        ++     a+++++++G+  +yld + +   +e+  + +   L+  ++       ++i+++ke++ i +   y +G+  +    
     WP_138323588.1 267 N--------TRDFVTRAIVKQLQKGKQ-VYLDLTDI---PEEVINTKLIHLKKRVKSL-----KKIDITKEPIPINPLAHYTMGGIKT---- 337
                        3........344556789*******98.9*******...7788888888888888765.....6799***********9999998888.... PP

  apra_Neukirchen_a 408 WvdlynrmtTvkgLfaaGdv..aGgsphkfvsG.slae....GriAakaavkyildekdekpeldeeeveelkeeiykpletleekkketta 492
                          d+    t ++gLf  G++   G ++    +G sl e    G+iA+ +avky  + k+  pe+++e++++ +e i+k    l+++k     
     WP_138323588.1 338 --DT-YAFTDIEGLFYVGEAgnNGVNGANRLGGnSLSEgavfGKIAGYEAVKYSHRVKNI-PEIKNEDIQKDIELIEK----LKNTK----- 416
                        ..99.7899*******9996334555544444434444222289**********987766.99**9999999999999....44333..... PP

  apra_Neukirchen_a 493 gevpnyitpeeleerlqkimdeYagGistnYetnekkLeialeklemLkedleklaAedlheLlrawElihRllvaeaviehllfRkEtRwp 584
                              i ++++++ l  i    +g i + Y+++ k + i +++ ++++++    + e+   L +  E+i+ ++ a a  +  l R+E+R  
     WP_138323588.1 417 ------IDTKKIKHTLGDILYRKVGIIRNGYTLK-KAIGIFEDLKKEMQTNN--NEIENDSSLKEKLECINGIDLAIATAKSALQREESR-- 497
                        ......7899*********************865.45666666666665444..45577889****************************.. PP

  apra_Neukirchen_a 585 gyyeraDypelddenwkk 602
                        g + r+D+pe+d   ++k
     WP_138323588.1 498 GAHFRLDFPETDF-AFQK 514
                        77779*****986.4554 PP

>> WP_138323595.1  NAD(P)-binding domain-containing protein [Caminibacter mediatlanticus]
   #    score  bias  c-Evalue  i-Evalue hmmfrom  hmm to    alifrom  ali to    envfrom  env to     acc
 ---   ------ ----- --------- --------- ------- -------    ------- -------    ------- -------    ----
   1 !   16.9   0.4   4.6e-07   0.00011      54      87 ..       7      40 ..       2      42 .. 0.93
   2 ?    2.2   0.0     0.013       3.2      45      82 ..     158     196 ..     106     206 .. 0.70
   3 ?    2.0   0.0     0.015       3.7     414     432 ..     293     311 ..     250     316 .. 0.87

  Alignments for each domain:
  == domain 1  score: 16.9 bits;  conditional E-value: 4.6e-07
  apra_Neukirchen_a 54 tDiLiiGGGmagcgAAveakeakdlkvvlveKAa 87
                        Di+iiG+G +g  AA+eak +   kv+++eKA+
     WP_138323595.1  7 FDIVIIGAGPGGIAAAIEAKLKGIEKVLILEKAD 40
                       5*******************99999*******96 PP

  == domain 2  score: 2.2 bits;  conditional E-value: 0.013
  apra_Neukirchen_a  45 kelevveletDiLiiGGGmagcgAAveakeak.dlkvvl 82 
                         +l++v+ +  +L++GGG  +   A+ +   + +++v+l
     WP_138323595.1 158 FNLDKVKPNEKVLVVGGGDTAGEYAYGLVDMNiGCDVTL 196
                        45677788889*******877777777777555888876 PP

  == domain 3  score: 2.0 bits;  conditional E-value: 0.015
  apra_Neukirchen_a 414 rmtTvkgLfaaGdvaGgsp 432
                         +t ++gL++ Gdv+  ++
     WP_138323595.1 293 LETNIEGLYTIGDVVTSAG 311
                        5899**********97765 PP

>> WP_138323415.1  L-aspartate oxidase [Caminibacter mediatlanticus]
   #    score  bias  c-Evalue  i-Evalue hmmfrom  hmm to    alifrom  ali to    envfrom  env to     acc
 ---   ------ ----- --------- --------- ------- -------    ------- -------    ------- -------    ----
   1 ?   -1.0   0.0      0.12        31      53      80 ..       2      28 ..       1      37 [. 0.70
   2 !   10.6   0.1   3.8e-05    0.0094     189     242 ..     135     185 ..     109     196 .. 0.83
   3 !    6.8   0.0   0.00053      0.13     392     478 ..     319     399 ..     286     438 .. 0.65

  Alignments for each domain:
  == domain 1  score: -1.0 bits;  conditional E-value: 0.12
  apra_Neukirchen_a 53 etDiLiiGGGmagcgAAveakeakdlkv 80
                       + D +iiG G a+  +A  ++ +   k 
     WP_138323415.1  2 KFDSVIIGSGLAALWCAKYLNDSG-QKT 28
                       57999********99987766533.333 PP

  == domain 2  score: 10.6 bits;  conditional E-value: 3.8e-05
  apra_Neukirchen_a 189 vevlnrvfitdllvdednrvaGAvgfsvrenkfyvikakavivatGGAagiyrp 242
                          +l++ +++dll+ edn+ +G+  f+  +nk + i a  vi+a GG   +y+ 
     WP_138323415.1 135 SFLLDEAIVFDLLI-EDNTAYGVSVFH--KNKKFNIYADNVIIASGGIGALYKY 185
                        5678889999****.779777777664..7888999****************95 PP

  == domain 3  score: 6.8 bits;  conditional E-value: 0.00053
  apra_Neukirchen_a 392 gtePyivGsHaacsGyWvdlynrmtTvkgLfaaGdva..Ggs.phkfvsGslaeGriAakaavkyildekdekpeldeeeveelkeeiyk 478
                        ++  y+      + G+ vd  ++    k+L+a G+va  G   +++  s sl e  + ak a+k+i  +k++k++++e e+++  ee++k
     WP_138323415.1 319 PAFHYM------MGGIVVDENSKVKNFKNLYAVGEVAntGVHgANRLASNSLLECFVFAKRAAKEII-NKNFKTKFKEFEINS--EELFK 399
                        444444......45677799788999*********98333332568899999999999999999997.446666666444433..33333 PP

>> WP_138323811.1  thioredoxin-disulfide reductase [Caminibacter mediatlanticus]
   #    score  bias  c-Evalue  i-Evalue hmmfrom  hmm to    alifrom  ali to    envfrom  env to     acc
 ---   ------ ----- --------- --------- ------- -------    ------- -------    ------- -------    ----
   1 !    4.8   0.1    0.0021      0.52      54      75 ..       2      23 ..       1      33 [. 0.78
   2 ?   -1.0   0.0      0.12        30     224     235 ..      99     110 ..      84     113 .. 0.87
   3 !    6.0   0.0    0.0009      0.22     411     457 ..     257     301 ..     190     303 .] 0.86

  Alignments for each domain:
  == domain 1  score: 4.8 bits;  conditional E-value: 0.0021
  apra_Neukirchen_a 54 tDiLiiGGGmagcgAAveakea 75
                        D++iiGGG ag  A +  ++ 
     WP_138323811.1  2 YDVIIIGGGPAGLSAGIYTSRL 23
                       59***********999887764 PP

  == domain 2  score: -1.0 bits;  conditional E-value: 0.12
  apra_Neukirchen_a 224 ikakavivatGG 235
                        +kakavivatG 
     WP_138323811.1  99 YKAKAVIVATGS 110
                        79********95 PP

  == domain 3  score: 6.0 bits;  conditional E-value: 0.0009
  apra_Neukirchen_a 411 lynrmtTvkgLfaaGdvaGgsphkfvsGslaeGriAakaavkyilde 457
                        l + +t++kgL+aaGd+   s ++ v  +  +G  A+ +a+k i++e
     WP_138323811.1 257 L-KMETSLKGLYAAGDIREDSVKQ-VVAAAGDGATAGINAMKLIQKE 301
                        3.789***********98766555.5567788888888888888654 PP

>> WP_138323712.1  tRNA uridine-5-carboxymethylaminomethyl(34) synthesis enzyme MnmG [Caminibacter mediatlanticus]
   #    score  bias  c-Evalue  i-Evalue hmmfrom  hmm to    alifrom  ali to    envfrom  env to     acc
 ---   ------ ----- --------- --------- ------- -------    ------- -------    ------- -------    ----
   1 ?    8.3   0.5   0.00018     0.045      53      77 ..       3      29 ..       1      42 [. 0.78
   2 ?   -1.4   0.0      0.16        40     174     234 ..     100     153 ..      71     155 .. 0.64
   3 ?   -0.7   0.0     0.097        24     417     458 ..     359     397 ..     353     431 .. 0.79

  Alignments for each domain:
  == domain 1  score: 8.3 bits;  conditional E-value: 0.00018
  apra_Neukirchen_a 53 etDiLiiGGGmagcgAAveake.ak.d 77
                       e D++++GGG ag  AA  a++  k +
     WP_138323712.1  3 EFDVIVVGGGHAGIEAANAAARmGKnT 29
                       78***************9999954432 PP

  == domain 2  score: -1.4 bits;  conditional E-value: 0.16
  apra_Neukirchen_a 174 syKpivAeaakkalgvevlnrvfitdllvdednrvaGAvgfsvrenkfyvikakavivatG 234
                        +y++ + +a+ ++ + +v +++ + ++lv ++++++G     v++n + v+++ka i++tG
     WP_138323712.1 100 RYRIWMRNAILNTPNLTVAQEI-VDEILV-KNGKIYG-----VKTNLLNVYRCKALILTTG 153
                        5555555555555555555544.234444.5566655.....8999999*********999 PP

  == domain 3  score: -0.7 bits;  conditional E-value: 0.097
  apra_Neukirchen_a 417 TvkgLfaaGdvaGgsphkfvsGslaeGriAakaavkyildek 458
                         ++gLf aG + G ++      + a+G +A+ +a+ +i +++
     WP_138323712.1 359 AIEGLFFAGQINGTTGYE---EAAAQGIMAGINAALKIDEKE 397
                        799**********99964...577888888888877776554 PP


Internal pipeline statistics summary:
-------------------------------------
Query model(s):                            1  (670 nodes)
Target sequences:                       1736  (529402 residues searched)
Passed MSV filter:                       124  (0.0714286); expected 34.7 (0.02)
Passed bias filter:                       86  (0.0495392); expected 34.7 (0.02)
Passed Vit filter:                        19  (0.0109447); expected 1.7 (0.001)
Passed Fwd filter:                         7  (0.00403226); expected 0.0 (1e-05)
Initial search space (Z):               1736  [actual number of targets]
Domain search space  (domZ):               7  [number of targets reported over threshold]
# CPU time: 0.04u 0.00s 00:00:00.04 Elapsed: 00:00:00.04
# Mc/sec: 8735.72
//
[ok]
