# Supplementary material for: Sulfur disproportionation occurs globally across anoxic habitats and has multiple mechanisms of independent evolutionary origin
Source: ISME J. 2026 Mar 2;20(1):wrag042. doi: 10.1093/ismejo/wrag042 (PMC12998232; doi:10.1093/ismejo/wrag042)
Supplement: Sup_File_1_HMM_wrag042 [file sup_file_1_hmm_wrag042.zip › SupFile1_HMM/SupFile1c_results/apra_Neukirchen_a-hmm-094_Lebetimonas_natsushimae_HS1857_GCF_002335445.txt]

# hmmsearch :: search profile(s) against a sequence database
# HMMER 3.4 (Aug 2023); http://hmmer.org/
# Copyright (C) 2023 Howard Hughes Medical Institute.
# Freely distributed under the BSD open source license.
# - - - - - - - - - - - - - - - - - - - - - - - - - - - - - - - - - - - -
# query HMM file:                  /Users/lukas/OneDrive/2023_Sulfur/20250723_HMM/profiles_all/apra_Neukirchen_a.hmm
# target sequence database:        /Users/lukas/OneDrive/2023_Sulfur/20250626_HMM/db_new/094_Lebetimonas_natsushimae_HS1857_GCF_002335445.fas
# - - - - - - - - - - - - - - - - - - - - - - - - - - - - - - - - - - - -

Query:       apra_Neukirchen_a  [M=670]
Scores for complete sequences (score includes all domains):
   --- full sequence ---   --- best 1 domain ---    -#dom-
    E-value  score  bias    E-value  score  bias    exp  N  Sequence       Description
    ------- ------ -----    ------- ------ -----   ---- --  --------       -----------
    6.5e-34  113.5   0.5      1e-33  112.9   0.5    1.2  1  WP_096258545.1  FAD-dependent oxidoreductase [Lebetimonas nat
    1.3e-31  105.9   0.5    2.9e-31  104.7   0.5    1.6  1  WP_096260052.1  succinate dehydrogenase flavoprotein subunit 
    1.7e-25   85.7   9.4    3.6e-24   81.3   9.4    2.6  1  WP_096259839.1  L-aspartate oxidase [Lebetimonas natsushimae]
    1.4e-10   36.4   0.1    0.00068   14.3   0.1    3.2  3  WP_096258714.1  L-aspartate oxidase [Lebetimonas natsushimae]
    8.6e-05   17.2   1.1      0.051    8.1   0.1    2.6  3  WP_096258289.1  thioredoxin-disulfide reductase [Lebetimonas 
     0.0001   17.0   0.3     0.0066   11.0   0.0    2.8  3  WP_096259819.1  NAD(P)-binding domain-containing protein [Leb
  ------ inclusion threshold ------
      0.031    8.8   1.2      0.043    8.3   0.2    1.7  2  WP_096259235.1  tRNA uridine-5-carboxymethylaminomethyl(34) s


Domain annotation for each sequence (and alignments):
>> WP_096258545.1  FAD-dependent oxidoreductase [Lebetimonas natsushimae]
   #    score  bias  c-Evalue  i-Evalue hmmfrom  hmm to    alifrom  ali to    envfrom  env to     acc
 ---   ------ ----- --------- --------- ------- -------    ------- -------    ------- -------    ----
   1 !  112.9   0.5   4.2e-36     1e-33      53     621 ..       2     555 ..       1     565 [. 0.84

  Alignments for each domain:
  == domain 1  score: 112.9 bits;  conditional E-value: 4.2e-36
  apra_Neukirchen_a  53 etDiLiiGGGmagcgAAveake.akdlkvvlveKAaierS..GavAaGlsAinaYigenetpedyvryvrkdlmgivReDLvldiarhvdev 141
                        ++D+Li+G+G ag +AA+ a++ ak+l++ ++ K    rS  Ga   G++A  a + + ++ e +     k  + ++ +  v  +  +  + 
     WP_096258545.1   2 KVDVLIVGAGGAGLYAALSAAKeAKGLNIAVMSKVYPTRShtGAAQGGINAALANVDPSDNEELHTFDTIKGSDYLADQNAVKYMCYEAPRI 93 
                        79*******************9788***********99997799999*****99999777556666666667788999999*********** PP

  apra_Neukirchen_a 142 vkkleewGLpilkdenGk.........yvrrGkwqikInGesyKpivAeaakkalgvevlnrvfitdllvdednrvaGAvgfsvrenkfyvi 224
                        ++++e++G+p+ + +nGk          + r  ++    G  +   + e++ k ++++ ln+ f +++   +++r+ G+ ++++ ++++ ++
     WP_096258545.1  94 IREMEHMGVPFSRLNNGKiaqrpfggaSKDRTCYSADKMGHVMLHTLYEQCIK-NDIKFLNEWFLLNIAH-NGKRIQGVSAINIATGEIQFV 183
                        ******************99999999888888899999999999999999999.569*************.779****************** PP

  apra_Neukirchen_a 225 kakavivatGGAagiyrprsvgegrgraWYppfntGsgyamgiraGAemttmEn.rfvalRfKDtygPvgtiallvkakavnalgeeyeeel 315
                        k kavi+atGG + iy    + +       +   tG g a ++raG  +  mE  +f ++ ++     v   a + + + vn  ge+++   
     WP_096258545.1 184 KTKAVILATGGHSRIYWGYTS-N-------ALGCTGDGTAAVLRAGLPLKDMEFlQFHPTGLRKSAILVTEAARGEGGHLVNNVGERFM--- 264
                        ****************97655.3.......4568*******************658*********************************... PP

  apra_Neukirchen_a 316 kkeY..gkak.iptslRnyatleevkeGrgPiyldteealq.d.keleeelwedfLdmaisqallwaeeniepekenvEiegtePyivGsHa 402
                        kk Y  +k +  p+ l    +++e++eGrg    + +e ++ d ++l e+ +++ L    + a+ +  e+i+p ke++ i++t  y +G+  
     WP_096258545.1 265 KK-YapEKMElGPRDLVSRSIMQEIREGRGFRDEEGREYVHlDlTHLGEKKIKERLPQIRELAIDF--EGIDPIKEPIPIKPTAHYAMGGID 353
                        77.87655556899999*************887777777665257787777777777766666655..79****************999977 PP

  apra_Neukirchen_a 403 acsGyWvdlynrmtTvkgLfaaGdvaGgs..phkfvsGs.....laeGriAakaavkyildekdekpeldeeeveelkeeiykpletleekk 487
                        +      ++ + +t ++gL+aaG++   s  ++   +G      ++ G++A+ +av+y++  +d+  +  +e +e++k++i++      +k+
     WP_096258545.1 354 T------NV-KCETPLEGLYAAGEAQCVSvhGSNRLGGNslldiVVFGHVAGLEAVRYAE-GADF-AKGGTEIIENEKRRIEEL----MNKE 432
                        7......67.99***********986655115566677433333588************6.4466.455668999999999994....4343 PP

  apra_Neukirchen_a 488 kettagevpnyitpeeleerlqkimdeYagGistnYetnekkLeialeklemLkedle.klaAedlh.....eLlrawElihRllvaeavie 573
                           +++      t  +l+ +l +im ++ g ++     ne++++ + +kl+ L e+++ +l  ed       +L+ + E  + l++a ++  
     WP_096258545.1 433 ---SKE------TLGDLRAELGEIMFKHFGVFK-----NESEMQEGYNKLKNLIERAHnNLGVEDKSkvfnlDLQATLEFFNLLDIADVLAY 510
                        ...133......567899**********99775.....79999999****999988763799999753333378999*************** PP

  apra_Neukirchen_a 574 hllfRkEtRwpgyyeraDypelddenwkkfvnskydpetgeieiikrp 621
                          l RkE+R  g  +r Dyp++dden+  +   +++ ++g+++ +k +
     WP_096258545.1 511 ASLQRKESR--GSFYRDDYPKRDDENYLYHSVITRN-ADGSYDYKKGE 555
                        *********..66789***********888777665.77777766655 PP

>> WP_096260052.1  succinate dehydrogenase flavoprotein subunit [Lebetimonas natsushimae]
   #    score  bias  c-Evalue  i-Evalue hmmfrom  hmm to    alifrom  ali to    envfrom  env to     acc
 ---   ------ ----- --------- --------- ------- -------    ------- -------    ------- -------    ----
   1 !  104.7   0.5   1.2e-33   2.9e-31      53     626 ..       6     559 ..       2     568 .] 0.81

  Alignments for each domain:
  == domain 1  score: 104.7 bits;  conditional E-value: 1.2e-33
  apra_Neukirchen_a  53 etDiLiiGGGmagcgAAveakeakdlkvvlveKAaier..SGavAaGlsAinaYigenetpedyvryvrkdlmgivReDLvldiarhvdevv 142
                        + D++i+G+G ag  AA e+++a   +v+++ K +  r  SGa   G   ina + +++ +e ++    k  + ++ +D v  +  +  e++
     WP_096260052.1   6 KSDVVIVGAGLAGLAAARELSRAG-KNVTVLTKLHPLRshSGAAQGG---INAALADDDDVELHMFDTVKGSDYLADQDAVELMCSRAPETI 93 
                        68*******************954.4566666666555117876666...6667888888999999999999******************** PP

  apra_Neukirchen_a 143 kkleewGLpilkdenGk.........yvrrGkwqikInGesyKpivAeaakkalgvevlnrvfitdllvdednrvaGAvgfsvrenkfyvik 225
                        + +e++G ++ + e+G+          + r  +     G  +   + e++ + +++ +l++ ++ d+l+ e+++ +G+v+f++r+ +f +++
     WP_096260052.1  94 RWIERMGAVFSRREDGRiaqrpfggqSKPRACFAKDRTGLTLLQTIYEQCVR-EDILMLDEWYVSDILY-ENGKAYGVVAFNIRDLSFAIFN 183
                        *****************88888877755566666666776666555565555.4579999999999999.88******************** PP

  apra_Neukirchen_a 226 akavivatGGAagiyrprsvgegrgraWYppfntGsgyamgiraGAemttmE.nrfvalRfKDtygPvgtiallvkakavnalgeeyeeelk 316
                        akav+ atGG a  ++ +s+ +          ntG g ++ +r G  +  mE ++f ++ +      +   a + + + +n lge+++   +
     WP_096260052.1 184 AKAVMFATGGYARAFKINSNAH---------ANTGDGLSIFARKGLPLEDMEfVQFHPTGLAGSGILMSEAARGEGGRLINGLGERFM---E 263
                        ******************9955.........49****************999446777777766667788899999************...7 PP

  apra_Neukirchen_a 317 keY..gkak.iptslRnyatleevkeGrgPiyldteealqdkeleeelwedfLdmaisqallwaeeniepekenvEiegtePyivGsHaacs 405
                        k Y  +k +  p+ +   a+++e+ eGrg         l+ ++l e+ +++ L +    al+++ +  +  ke++ i +t  y +G+    +
     WP_096260052.1 264 K-YapEKMElAPRDVVSRAIMKEIIEGRGAKEDPFAVYLDLTHLGEKKIQERLPELRDLALTFLGR--DMVKEPILISATAHYSMGGIPVDT 352
                        7.866455568999999************6555555555556788888888899999999999976..57899********99999988777 PP

  apra_Neukirchen_a 406 GyWvdlynrmtTvkgLfaaGdvaGgsph...kfvsGslaeGriAakaavkyildekdekpeldeeeveelkeeiykpletleekkkettage 494
                           v++ +     +gL+aaG++a  s h   +    sl e+   ++ + ++i+++  ++ +++++++++    i + ++ l++++    ++ 
     WP_096260052.1 353 NGHVKK-STDELTEGLYAAGECACVSVHganRLGANSLLEALFFGRWVGNKIAEDL-KDITFKDAKTSDAEMAIRE-VDFLLKNN---GDE- 437
                        677777.666677********99988552226667777887777777777776543.3367776776666666666.67777665...233. PP

  apra_Neukirchen_a 495 vpnyitpeeleerlqkimdeYagGistnYetnekkLeialeklemLkedleklaAed.....lheLlrawElihRllvaeaviehllfRkEt 581
                             ++++++e+lq++m + +g +       ek+L  a+ek+++L+++ ++++ +d       +L++a El h l+ a  +++    RkE+
     WP_096260052.1 438 -----RTSKIREELQELMTTKVGVFR-----DEKNLLAAKEKIKELRNRYKNIKLDDksksyNTDLQEAIELGHMLDYALFITAGAVERKES 519
                        .....67899********99998765.....6999****************99988833333469*************************** PP

  apra_Neukirchen_a 582 RwpgyyeraDypelddenwkkfvnskydpetgeieiikrplvelv 626
                        R  g ++r Dyp++dden+ k++   y  e+++i+i+  p+ +++
     WP_096260052.1 520 R--GAHYREDYPKRDDENFLKHTFG-YL-ENDDIKIEYAPV-KIT 559
                        *..8889****************99.66.899999999999.555 PP

>> WP_096259839.1  L-aspartate oxidase [Lebetimonas natsushimae]
   #    score  bias  c-Evalue  i-Evalue hmmfrom  hmm to    alifrom  ali to    envfrom  env to     acc
 ---   ------ ----- --------- --------- ------- -------    ------- -------    ------- -------    ----
   1 !   81.3   9.4   1.5e-26   3.6e-24      53     602 ..       2     511 ..       1     518 [. 0.82

  Alignments for each domain:
  == domain 1  score: 81.3 bits;  conditional E-value: 1.5e-26
  apra_Neukirchen_a  53 etDiLiiGGGmagcgAAveake.akdlkvvlveKAaierSGavAa.GlsAinaYigenetpedyvryvrkdlmgivReDLvldiarhvdevv 142
                        ++DiL+iG G+ag +AA+eake  +++ + +  K+ +     +A+ G++A    +g+++++e++++   k   g++ e+ v    ++  +vv
     WP_096259839.1   2 QVDILVIGSGIAGMMAAIEAKElGSNVAI-VTKKSPMANNSFMAKgGINAALNNMGDGDSIENHIQDTLKSGLGLAEEEAVRIFCENAPQVV 92 
                        79********************5556655.56777777777777637999999999************************************ PP

  apra_Neukirchen_a 143 kkl.eewGLpilkdenGk.........yvrrGkwqikInGesyKpivAeaakkalgvevlnrvfitdllvdednrvaGAvgfsvrenkfyvi 224
                        ++l  ++ +p+ +  +G+           +r  +     G  +   + +  k+ + ++ + + f+++ll+ +d++vaGA+ ++  ++++ +i
     WP_096259839.1  93 RDLyRKYKVPFTTLPDGRlaqrpfggtKYKRTCFAADATGPAIMKALNKTLKELE-IQTITNHFALNLLI-NDGKVAGATFLDETTGELKII 182
                        98736899****9999*999999999977788899999***99999999999955.65555567888888.67******************* PP

  apra_Neukirchen_a 225 kakavivatGGAagiyrprsvgegrgraWYppfntGsgyamgiraGAemttmEn.rfvalRfKDtygPvgtiallvkakavnalgeeyeeel 315
                        + ka+ivatGG ag+yr   ++            tG g amg+raG e   +E  +f ++ +  t+  +   a   + k +n+ g+e+++el
     WP_096259839.1 183 QTKAIIVATGGYAGLYRGYTTNITD--------ATGDGVAMGLRAGLEAMDLEFiQFHPTGLEGTNYLISEAARAEGGKLINSDGKEFVDEL 266
                        *****************98886554........79*************99999538999999999999999******************444 PP

  apra_Neukirchen_a 316 kkeYgkakiptslRnyatleevkeGrgPiyldteealqdkeleeelwedfLdmaisqallwaeeniepekenvEiegtePyivGsHaacsGy 407
                        +         +     a+++++++G+  +yld + +  dke  +   ++ ++           ++i+++ke++ i +   y +G+  +    
     WP_096259839.1 267 NT--------RDFVTRAIVKQLQRGKK-VYLDLTMV--DKEIIN---TKLINLKKRV---KSLKGIDIAKEPIPINPLAHYTMGGIKT---- 337
                        33........445567899******98.9*****99..544433...3334433222...23479*************9999998888.... PP

  apra_Neukirchen_a 408 WvdlynrmtTvkgLfaaGdv..aGgsphkfvsG.slae....GriAakaavkyildekdekpeldeeeveelkeeiykpletleekkketta 492
                          d+    t+++gLf aG++   G ++    +G sl e    G++ + +avky  ++k++  ++ +e+ve+ ke i++    l+++k     
     WP_096259839.1 338 --DT-YGFTSIEGLFYAGEAgnNGVNGANRLGGnSLSEgavfGKLTGYEAVKYSHRQKTF-VDIPKETVEKDKELIER----LRNTK----- 416
                        ..99.889**********964446665555555355551111678888999999888776.78888999999998888....44333..... PP

  apra_Neukirchen_a 493 gevpnyitpeeleerlqkimdeYagGistnYetnekkLeialeklemLkedleklaAedlheLlrawElihRllvaeaviehllfRkEtRwp 584
                              i ++++++++ ++  + +g + + Y      L++al+kl+ Lk+ l+ ++ e   +L +  E+++ +++++a+++  l+R+E+R  
     WP_096259839.1 417 ------IDTKRVKHEIGELLFNKVGILRNGYA-----LKKALNKLKDLKNSLN-VNDETDSNLKEKLECVNAIDISKALTKAALYREESR-- 494
                        ......67788888888888888998888885.....8899********7765.55566679****************************.. PP

  apra_Neukirchen_a 585 gyyeraDypelddenwkk 602
                        g + r+D+pe+d  ++++
     WP_096259839.1 495 GAHFRLDFPEQDF-SFNH 511
                        77779*****986.5555 PP

>> WP_096258714.1  L-aspartate oxidase [Lebetimonas natsushimae]
   #    score  bias  c-Evalue  i-Evalue hmmfrom  hmm to    alifrom  ali to    envfrom  env to     acc
 ---   ------ ----- --------- --------- ------- -------    ------- -------    ------- -------    ----
   1 !   10.4   0.0   4.4e-05      0.01      53      86 ..       2      35 ..       1      43 [. 0.91
   2 !   14.3   0.1   2.8e-06   0.00068     187     242 ..     133     185 ..     124     193 .. 0.84
   3 !    8.1   0.0   0.00021      0.05     368     486 ..     295     407 ..     283     468 .. 0.64

  Alignments for each domain:
  == domain 1  score: 10.4 bits;  conditional E-value: 4.4e-05
  apra_Neukirchen_a 53 etDiLiiGGGmagcgAAveakeakdlkvvlveKA 86
                       + D++iiG G+ag  AA  ++ +++l+ +++ K 
     WP_096258714.1  2 KFDVIIIGSGIAGLWAAKYINDNSKLSTLIITKK 35
                       67********************999999999885 PP

  == domain 2  score: 14.3 bits;  conditional E-value: 2.8e-06
  apra_Neukirchen_a 187 lgvevlnrvfitdllvdednrvaGAvgfsvrenkfyvikakavivatGGAagiyrp 242
                         +  +l++ +++dll+ edn ++G+    ++enk y i a+ vi+a GG   +y+ 
     WP_096258714.1 133 DKSYLLDNAVVFDLLI-EDNVCYGVSV--LKENKKYNIYANNVILASGGIGALYKY 185
                        4457789999******.8798888765..589**********************95 PP

  == domain 3  score: 8.1 bits;  conditional E-value: 0.00021
  apra_Neukirchen_a 368 maisqallwaeeniepekenvEiegtePyivGsHaacsGyWvdlynrmtTvkgLfaaGdva..Ggs.phkfvsGslaeGriAakaavkyild 456
                          +++  ++ + +i++  e++ i ++  y++G      G+ vd+  r    k+L+aaG+va  G   +++  s s  e  + +++a++ il+
     WP_096258714.1 295 RFPTIYNKLRDYDINVPYEKIPISPAFHYFMG------GIVVDVNARVKNFKNLYAAGEVAntGVHgANRLASNSTLECFVFGRKAARDILK 380
                        55666666666667777777777777777766......5667999999***********983333324678888877777777777777654 PP

  apra_Neukirchen_a 457 ek....dekpeldeeeveelkeeiykpletleek 486
                        +k    ++  ++++ee+ ++ ++i+k       +
     WP_096258714.1 381 NKfktdNKIFDINNEELIKKDDKIFK-------N 407
                        42000022333444444444444433.......2 PP

>> WP_096258289.1  thioredoxin-disulfide reductase [Lebetimonas natsushimae]
   #    score  bias  c-Evalue  i-Evalue hmmfrom  hmm to    alifrom  ali to    envfrom  env to     acc
 ---   ------ ----- --------- --------- ------- -------    ------- -------    ------- -------    ----
   1 !    7.5   0.1   0.00032     0.076      54      85 ..       3      33 ..       1      36 [. 0.81
   2 ?   -2.6   0.0      0.36        86     224     234 ..     100     110 ..      85     112 .. 0.86
   3 !    8.1   0.1   0.00021     0.051     413     456 ..     256     298 ..     231     301 .] 0.85

  Alignments for each domain:
  == domain 1  score: 7.5 bits;  conditional E-value: 0.00032
  apra_Neukirchen_a 54 tDiLiiGGGmagcgAAveakeakdlkvvlveK 85
                        Di+iiGGG ag  A + a++   +k +l+eK
     WP_096258289.1  3 YDIVIIGGGPAGLSAGIYASRLG-AKTLLLEK 33
                       6***************9998854.56666666 PP

  == domain 2  score: -2.6 bits;  conditional E-value: 0.36
  apra_Neukirchen_a 224 ikakavivatG 234
                        +kakavi+atG
     WP_096258289.1 100 YKAKAVILATG 110
                        79*******99 PP

  == domain 3  score: 8.1 bits;  conditional E-value: 0.00021
  apra_Neukirchen_a 413 nrmtTvkgLfaaGdvaGgsphkfvsGslaeGriAakaavkyild 456
                        + +t+ kgL+aaGdv   s  k v  +  +G  Aa +a+kyi+ 
     WP_096258289.1 256 KMETSKKGLYAAGDVRSDSV-KQVIAAAGDGATAAINAIKYIEG 298
                        778999********997765.66777999************964 PP

>> WP_096259819.1  NAD(P)-binding domain-containing protein [Lebetimonas natsushimae]
   #    score  bias  c-Evalue  i-Evalue hmmfrom  hmm to    alifrom  ali to    envfrom  env to     acc
 ---   ------ ----- --------- --------- ------- -------    ------- -------    ------- -------    ----
   1 !   11.0   0.0   2.8e-05    0.0066      54      87 ..      10      43 ..       2      46 .. 0.92
   2 ?   -0.4   0.0      0.08        19      46      74 ..     162     190 ..     103     202 .. 0.68
   3 ?    2.4   0.0     0.011       2.7     413     432 ..     300     319 ..     258     336 .. 0.86

  Alignments for each domain:
  == domain 1  score: 11.0 bits;  conditional E-value: 2.8e-05
  apra_Neukirchen_a 54 tDiLiiGGGmagcgAAveakeakdlkvvlveKAa 87
                        D++iiG+G +g  +A+eak a   k +++eKA+
     WP_096259819.1 10 YDLVIIGAGPGGVASAIEAKLAGINKFLILEKAD 43
                       69********************999*******96 PP

  == domain 2  score: -0.4 bits;  conditional E-value: 0.08
  apra_Neukirchen_a  46 elevveletDiLiiGGGmagcgAAveake 74 
                        +l++v+    +L++GGG  +   A+ +  
     WP_096259819.1 162 NLDKVQPGEKVLVVGGGDTAGEYAYGLVD 190
                        45566666789******766665665555 PP

  == domain 3  score: 2.4 bits;  conditional E-value: 0.011
  apra_Neukirchen_a 413 nrmtTvkgLfaaGdvaGgsp 432
                        + +t ++gL++ Gdv+  ++
     WP_096259819.1 300 TMETNIPGLYTIGDVVTSAG 319
                        56899**********97765 PP

>> WP_096259235.1  tRNA uridine-5-carboxymethylaminomethyl(34) synthesis enzyme MnmG [Lebetimonas natsushimae]
   #    score  bias  c-Evalue  i-Evalue hmmfrom  hmm to    alifrom  ali to    envfrom  env to     acc
 ---   ------ ----- --------- --------- ------- -------    ------- -------    ------- -------    ----
   1 ?    8.3   0.2   0.00018     0.043      53      76 ..       3      27 ..       1      39 [. 0.77
   2 ?   -2.8   0.1      0.41        98     418     449 ..     360     388 ..     356     408 .. 0.73

  Alignments for each domain:
  == domain 1  score: 8.3 bits;  conditional E-value: 0.00018
  apra_Neukirchen_a 53 etDiLiiGGGmagcgAAveake.ak 76
                       e D++++GGG ag  AA  a++  k
     WP_096259235.1  3 EFDVIVVGGGHAGIEAANAAARmGK 27
                       78***************99998544 PP

  == domain 2  score: -2.8 bits;  conditional E-value: 0.41
  apra_Neukirchen_a 418 vkgLfaaGdvaGgsphkfvsGslaeGriAaka 449
                        ++gLf aG + G ++      + a+G +A+ +
     WP_096259235.1 360 IEGLFFAGQINGTTGYE---EAAAQGIMAGIN 388
                        89*******99998853...355555555555 PP


Internal pipeline statistics summary:
-------------------------------------
Query model(s):                            1  (670 nodes)
Target sequences:                       1682  (517238 residues searched)
Passed MSV filter:                       119  (0.0707491); expected 33.6 (0.02)
Passed bias filter:                       73  (0.0434007); expected 33.6 (0.02)
Passed Vit filter:                        15  (0.00891795); expected 1.7 (0.001)
Passed Fwd filter:                         7  (0.00416171); expected 0.0 (1e-05)
Initial search space (Z):               1682  [actual number of targets]
Domain search space  (domZ):               7  [number of targets reported over threshold]
# CPU time: 0.05u 0.00s 00:00:00.05 Elapsed: 00:00:00.03
# Mc/sec: 10112.51
//
[ok]
