# Supplementary material for: Sulfur disproportionation occurs globally across anoxic habitats and has multiple mechanisms of independent evolutionary origin
Source: ISME J. 2026 Mar 2;20(1):wrag042. doi: 10.1093/ismejo/wrag042 (PMC12998232; doi:10.1093/ismejo/wrag042)
Supplement: Sup_File_1_HMM_wrag042 [file sup_file_1_hmm_wrag042.zip › SupFile1_HMM/SupFile1c_results/apra_Neukirchen_a-hmm-095_Nautilia_profundicola_AmH_GCF_000021725.txt]

# hmmsearch :: search profile(s) against a sequence database
# HMMER 3.4 (Aug 2023); http://hmmer.org/
# Copyright (C) 2023 Howard Hughes Medical Institute.
# Freely distributed under the BSD open source license.
# - - - - - - - - - - - - - - - - - - - - - - - - - - - - - - - - - - - -
# query HMM file:                  /Users/lukas/OneDrive/2023_Sulfur/20250723_HMM/profiles_all/apra_Neukirchen_a.hmm
# target sequence database:        /Users/lukas/OneDrive/2023_Sulfur/20250626_HMM/db_new/095_Nautilia_profundicola_AmH_GCF_000021725.fas
# - - - - - - - - - - - - - - - - - - - - - - - - - - - - - - - - - - - -

Query:       apra_Neukirchen_a  [M=670]
Scores for complete sequences (score includes all domains):
   --- full sequence ---   --- best 1 domain ---    -#dom-
    E-value  score  bias    E-value  score  bias    exp  N  Sequence       Description
    ------- ------ -----    ------- ------ -----   ---- --  --------       -----------
    2.6e-34  114.8   0.1    4.3e-34  114.1   0.1    1.3  1  WP_015902466.1  FAD-dependent oxidoreductase [Nautilia profun
    7.3e-29   96.8   5.8    4.9e-28   94.1   5.8    2.0  1  WP_015902832.1  L-aspartate oxidase [Nautilia profundicola]
    1.9e-28   95.5   1.6    7.1e-28   93.6   1.6    1.9  1  WP_015902160.1  FAD-dependent oxidoreductase [Nautilia profun
    1.2e-06   23.4   0.1      7e-05   17.6   0.0    2.2  2  WP_012663501.1  FAD-dependent oxidoreductase [Nautilia profun
    1.7e-06   22.9   0.2      0.027    9.0   0.0    3.0  3  WP_015901926.1  L-aspartate oxidase [Nautilia profundicola]
    4.7e-05   18.1   2.7    0.00056   14.6   0.0    2.9  3  WP_012663878.1  thioredoxin-disulfide reductase [Nautilia pro
    0.00011   16.9   0.3    0.00017   16.3   0.3    1.2  1  WP_015902631.1  FAD-dependent oxidoreductase [Nautilia profun
     0.0029   12.2   4.9      0.003   12.2   0.4    2.8  4  WP_015902019.1  NAD(P)-binding domain-containing protein [Nau
  ------ inclusion threshold ------
       0.49    4.9   5.1      0.074    7.6   0.2    2.0  3  WP_012663822.1  tRNA uridine-5-carboxymethylaminomethyl(34) s


Domain annotation for each sequence (and alignments):
>> WP_015902466.1  FAD-dependent oxidoreductase [Nautilia profundicola]
   #    score  bias  c-Evalue  i-Evalue hmmfrom  hmm to    alifrom  ali to    envfrom  env to     acc
 ---   ------ ----- --------- --------- ------- -------    ------- -------    ------- -------    ----
   1 !  114.1   0.1   2.3e-36   4.3e-34      53     621 ..       2     555 ..       1     566 [. 0.84

  Alignments for each domain:
  == domain 1  score: 114.1 bits;  conditional E-value: 2.3e-36
  apra_Neukirchen_a  53 etDiLiiGGGmagcgAAveake.akdlkvvlveKAaierS..GavAaGlsAinaYigenetpedyvryvrkdlmgivReDLvldiarhvdev 141
                        ++D+Li+G+G ag +AA+ a+e ak+++v ++ K    rS  Ga   G++A  a + + ++ e +     k  + ++ +  v  +  +  + 
     WP_015902466.1   2 KVDVLIVGAGGAGLYAALSAAEeAKGMEVAVLTKVYPTRShtGAAQGGVNAALANVDPTDSEELHTFDTVKGSDYLADQKAVKYMCFEAPRI 93 
                        79********************788***********99997799999**********888666666666677788889999999******** PP

  apra_Neukirchen_a 142 vkkleewGLpilkdenGk.........yvrrGkwqikInGesyKpivAeaakkalgvevlnrvfitdllvdednrvaGAvgfsvrenkfyvi 224
                        ++++e++G+p+ + +nGk          + r  ++    G  +   + e++ k ++++ ln+ f+++++ d  +r  G++++++ ++++ +i
     WP_015902466.1  94 IREMEHMGVPFSRLNNGKiaqrpfggaSKDRTCYSADKMGHVMLHTLYEQCIK-HDIKFLNEWFMLNIVHDG-ERLQGVTAINIATGEIQFI 183
                        ******************99999999888888899999999999999999999.669*************65.9****************** PP

  apra_Neukirchen_a 225 kakavivatGGAagiyrprsvgegrgraWYppfntGsgyamgiraGAemttmEn.rfvalRfKDtygPvgtiallvkakavnalgeeyeeel 315
                        +akavi+atGG + iy    + +       +   tG g a ++raG  +  mE  +f ++ ++     v   a + + +  n +ge+++   
     WP_015902466.1 184 HAKAVILATGGHSRIYWGYTS-N-------ALGCTGDGTAAALRAGLPLKDMEFlQFHPTGLRKSAILVSEAARGEGGHLLNNKGERFM--- 264
                        ****************97655.3.......45589******************659*********************************... PP

  apra_Neukirchen_a 316 kkeY..gkak.iptslRnyatleevkeGrgPiyldteealq.d.keleeelwedfLdmaisqallwaeeniepekenvEiegtePyivGsHa 402
                        +k Y  +k +  p+ l    +++e++eGrg    + +e ++ d ++l ee +++ L    + ++ +  e+i+p ke++ i++t  y +G+  
     WP_015902466.1 265 SK-YapEKMElGPRDLVSRSIMTEIREGRGFKDEEGREYVHlDlTHLGEEKIKSRLPQIRELTIDF--EGIDPIKEPIPIKPTAHYAMGGIH 353
                        77.766455557999999************887777777665258999999999898877766655..79*************999999844 PP

  apra_Neukirchen_a 403 acsGyWvdlynrmtTvkgLfaaGdvaGgs..phkfvsGs.....laeGriAakaavkyildekdekpeldeeeveelkeeiykpletleekk 487
                        +      d+ + +t + g++aaG++   s  +    +G      ++ G++A+k+av+y++  +d+  +  e+++++ ++ i++    + +++
     WP_015902466.1 354 T------DV-RCETPIAGIYAAGEAQCVSvhGANRLGGNslldiVVFGHVAGKEAVRYAEG-TDF-AKGGESKLQDDVKFIQEL---FDRES 433
                        4......67.89***********986665114455666423333588************64.455.455557788888777773...54443 PP

  apra_Neukirchen_a 488 kettagevpnyitpeeleerlqkimdeYagGistnYetnekkLeialeklemLkedlek.laAed.....lheLlrawElihRllvaeavie 573
                            ++      t  +l+++l +im  + g ++     nek+++ + +kl+ L e+++k la ed       +L+++ E ++ l +a ++  
     WP_015902466.1 434 ----KE------TLGDLRDELGEIMFRHFGVFK-----NEKEMQEGYDKLKNLIERANKnLAVEDkskvfNTDLQSLLEFYNLLEIADVLAY 510
                        ....33......56789**********999765.....8999999999999999988753777883333335899999************** PP

  apra_Neukirchen_a 574 hllfRkEtRwpgyyeraDypelddenwkkfvnskydpetgeieiikrp 621
                          l RkE+R  g  +r Dyp++dden+  +   +++ ++g+++ +k +
     WP_015902466.1 511 ASLQRKESR--GSFYRDDYPKRDDENFLYHSMISRN-SDGSFKYEKGK 555
                        *********..66789**********9887777666.78888877655 PP

>> WP_015902832.1  L-aspartate oxidase [Nautilia profundicola]
   #    score  bias  c-Evalue  i-Evalue hmmfrom  hmm to    alifrom  ali to    envfrom  env to     acc
 ---   ------ ----- --------- --------- ------- -------    ------- -------    ------- -------    ----
   1 !   94.1   5.8   2.6e-30   4.9e-28      53     599 ..       2     506 ..       1     516 [] 0.83

  Alignments for each domain:
  == domain 1  score: 94.1 bits;  conditional E-value: 2.6e-30
  apra_Neukirchen_a  53 etDiLiiGGGmagcgAAveake.akdlkvvlveKAaierSGavAa.GlsAinaYigenetpedyvryvrkdlmgivReDLvldiarhvdevv 142
                        + DiL+iG G+ag +AA+eake  +++ +v   K+ +     +A+ G++A    +++++++e +++   k   gi+ e+ v    ++  +vv
     WP_015902832.1   2 KYDILVIGSGIAGMMAAIEAKElGSNIAIV-TKKSPMANNSFMAKgGINAALNNMEDGDSIEHHIQDTLKGGVGIADEEAVRIFCEQAPQVV 92 
                        68********************55566665.5677777777777626999888999************************************ PP

  apra_Neukirchen_a 143 kklee.wGLpilkdenGk.........yvrrGkwqikInGesyKpivAeaakkalgvevlnrvfitdllvdednrvaGAvgfsvrenkfyvi 224
                        ++l + + +p+ +  nGk           +r  +     G  +   + +a k+ lg++++ +  +++llv +d+++aG++ ++ ++n++ vi
     WP_015902832.1  93 RELHRrFKVPFNTLPNGKlaqrpfggtKFKRTVYAADATGPAIMKALNKALKD-LGIDIIKNHLALNLLV-NDGKIAGVTFLDEKTNELRVI 182
                        *998527899999999*999999999888999999999999999999999999.999*************.88******************* PP

  apra_Neukirchen_a 225 kakavivatGGAagiyrprsvgegrgraWYppfntGsgyamgiraGAemttmEn.rfvalRfKDtygPvgtiallvkakavnalgeeyeeel 315
                        +akavivatGG ag+y+   ++            tG g amg+raG e   mE  +f ++ +   +  +   a + + k +n++g+e+++el
     WP_015902832.1 183 QAKAVIVATGGYAGLYKGYTTNVND--------ATGDGVAMGLRAGLEGMDMEFiQFHPTGLEGSNYLISEAARGEGGKLINSEGKEFVDEL 266
                        *****************97776544........69***********99888884378888888888899999*****************444 PP

  apra_Neukirchen_a 316 kkeYgkakiptslRnyatleevkeGrgPiyldteealqdkeleeelwedfLdmaisqallwaeeniepekenvEiegtePyivGsHaacsGy 407
                        +         +     a+++++++G+  +yld + +      e+ + ++ ++           ++i+++ke++ i++   y +G+  +    
     WP_015902832.1 267 NT--------RDFVTRAIVKQLQRGKK-VYLDLTDI-----PEDIINTKLINLKKRVK---SLKGIDIAKEPIPITPLAHYTMGGIKT---- 337
                        33........445567899******98.9*******.....34444444444433322...3489*************9999999888.... PP

  apra_Neukirchen_a 408 WvdlynrmtTvkgLfaaGdv..aGgsphkfvsG.slae....GriAakaavkyildekdekpeldeeeveelkeeiykpletleekkketta 492
                          d+    t ++gLf aG++   G ++    +G sl e    G+iA+ +avky  +++++  +l +e++e+ k+ ++k    l+++      
     WP_015902832.1 338 --DT-YCFTDIEGLFYAGEAgnNGVNGANRLGGnSLSEgavfGKIAGYQAVKYSHRQQSY-VDLPNEQIEKDKDLLNK----LNNT------ 415
                        ..99.899**********96444555554444434444222289**********987666.78888999999888888....4433...... PP

  apra_Neukirchen_a 493 gevpnyitpeeleerlqkimdeYagGistnYetnekkLeialeklemLkedleklaAedlheLlrawElihRllvaeaviehllfRkEtRwp 584
                        +     i ++el+++l  +  + +g i + Y+     L++ale l+++k   ++l+ e+   +++  Eli+ +++a a+ +  l R+E+R  
     WP_015902832.1 416 K-----IDAKELKHKLGDLLFNKVGIIRNGYQ-----LKKALETLNEMK---NNLESENDSSIQEKIELINGIDIATAIAKAALDREESR-- 492
                        3.....789*******************9997.....666777777777...6788899999999*************************.. PP

  apra_Neukirchen_a 585 gyyeraDypeldden 599
                        g + r+D+pe d   
     WP_015902832.1 493 GAHFRLDFPESDH-A 506
                        77779*****997.3 PP

>> WP_015902160.1  FAD-dependent oxidoreductase [Nautilia profundicola]
   #    score  bias  c-Evalue  i-Evalue hmmfrom  hmm to    alifrom  ali to    envfrom  env to     acc
 ---   ------ ----- --------- --------- ------- -------    ------- -------    ------- -------    ----
   1 !   93.6   1.6   3.7e-30   7.1e-28      52     622 ..       5     556 ..       1     567 [. 0.77

  Alignments for each domain:
  == domain 1  score: 93.6 bits;  conditional E-value: 3.7e-30
  apra_Neukirchen_a  52 letDiLiiGGGmagcgAAveakeakdlkvvlveKAaier..SGavAaGlsAinaYigenetpedyvryvrkdlmgivReDLvldiarhvdev 141
                         + D++i+G+G ag  AA e+ +a   +v+++ K +  r  SGa   G   ina + +++ +e +     k  + ++ +D v  + ++  e+
     WP_015902160.1   5 YKSDVVIVGAGLAGLAAARELVKAG-KSVTVLTKLHPLRshSGAAQGG---INAALADDDDVELHKFDTVKGSDYLADQDAVELMCEKAPET 92 
                        689******************9954.5677777777655116776666...6667777777888877777778999**************** PP

  apra_Neukirchen_a 142 vkkleewGLpilkdenGk.........yvrrGkwqikInGesyKpivAeaakkalgvevlnrvfitdllvdednrvaGAvgfsvrenkfyvi 224
                        ++ +e++G ++ + e+G+            r  +     G  +   + e++ + ++v +l++ ++ d+l+ ed++ +G+v++++++ +  ++
     WP_015902160.1  93 IRWIERMGAVFSRREDGRiaqrpfggqSRPRACFAKDRTGLTLLQTMYEQCVR-EDVLMLDEWYVADVLY-EDGKAYGVVAYNLKDLTPAIF 182
                        ******************88888887755556666666777777777777777.56899***********.88******************* PP

  apra_Neukirchen_a 225 kakavivatGGAagiyrprsvgegrgraWYppfntGsgyamgiraGAemttmE.nrfvalRfKDtygPvgtiallvkakavnalgeeyeeel 315
                        +akav+ atGG a  ++ +s+ +          ntG g ++ +r G  +  mE ++f ++ +      +   a + + +  n +ge+++   
     WP_015902160.1 183 NAKAVMFATGGYARAFKVNSNAH---------ANTGDGLSILARRGIPLEDMEfVQFHPTGLAGSGILMSEAARGEGGRLFNRNGERFM--- 262
                        *******************9955.........49*****************99446777777766667788899999************... PP

  apra_Neukirchen_a 316 kkeY..gkak.iptslRnyatleevkeGrgPiyldteealqdkeleeelwedfLdmaisqallwaeeniepekenvEiegtePyivGsHaac 404
                        +k Y  +k +  p+ +   a+++e+ eGrg         l+ ++l e+ +++ L +    al+++ +  +  ke++ i +t  y +G+    
     WP_015902160.1 263 EK-YapEKMElAPRDVVSRAIMKEIIEGRGAKEDPFAVYLDLTHLGEKKINERLPELRDLALTFLGR--DMVKEPILISATAHYSMGGIPV- 350
                        77.866455568999999************6555555555556888888888999999999999976..57899999**999998887655. PP

  apra_Neukirchen_a 405 sGyWvdl.....ynrmtTvkgLfaaGdvaGgsph...kfvsGslaeGriAakaavkyildekdekpeldeeeveelkeeiykpletleekkk 488
                             d+      +     +gL+aaG++a  s h   +    sl e+   ++   + il++ d + e++e++++ ++e++ + ++ l++++ 
     WP_015902160.1 351 -----DInghirKSPTELTEGLYAAGECACVSVHganRLGANSLLEALFYGRWTGQSILKDLD-NIEFKEANAK-EAENMLSEVKGLLNSN- 434
                        .....444443214444569*******999885522255555666644444444444443322.2455533333.3334444455566554. PP

  apra_Neukirchen_a 489 ettagevpnyitpeeleerlqkimdeYagGistnYetnekkLeialeklemLkedleklaAed.....lheLlrawElihRllvaeaviehl 575
                           +       ++++++ +lq++m + +g +       e+++  a+ekl++L++++++++ +d       +L++a El h l+ a  ++e  
     WP_015902160.1 435 --GN------EKVSQIRSELQETMSTKVGVFR----E-ESTMLEAKEKLKELRQRFKNIKLDDkgklyNTDLQEAIELGHMLDYALFIVEGA 513
                        ..23......4689***********9999654....4.55555799***********99999933333368899****************** PP

  apra_Neukirchen_a 576 lfRkEtRwpgyyeraDypelddenwkkfvnskydpetgeieiikrpl 622
                          RkE+R  g ++r Dyp++dden+ k++   y  ++geie+   ++
     WP_015902160.1 514 INRKESR--GAHYREDYPKRDDENFLKHTFG-YL-KDGEIELDYGEV 556
                        *******..8889**************9999.65.789888876666 PP

>> WP_012663501.1  FAD-dependent oxidoreductase [Nautilia profundicola]
   #    score  bias  c-Evalue  i-Evalue hmmfrom  hmm to    alifrom  ali to    envfrom  env to     acc
 ---   ------ ----- --------- --------- ------- -------    ------- -------    ------- -------    ----
   1 !   17.6   0.0   3.7e-07     7e-05      54      85 ..       2      34 ..       1      38 [. 0.92
   2 !    3.7   0.0    0.0058       1.1      46      78 ..     156     188 ..     114     195 .. 0.72

  Alignments for each domain:
  == domain 1  score: 17.6 bits;  conditional E-value: 3.7e-07
  apra_Neukirchen_a 54 tDiLiiGGGmagcgAAveake.akdlkvvlveK 85
                        Di++iGGG++g +AAv+ak+   + kvv++eK
     WP_012663501.1  2 YDIVVIGGGVSGFVAAVNAKRfYPSKKVVVIEK 34
                       59*******************777********9 PP

  == domain 2  score: 3.7 bits;  conditional E-value: 0.0058
  apra_Neukirchen_a  46 elevveletDiLiiGGGmagcgAAveakeakdl 78 
                         +++ +   Di iiGGG  g   A e++++k++
     WP_012663501.1 156 LVSKAKNASDITIIGGGFIGLEIADELSKTKNV 188
                        345666789***********9999999886643 PP

>> WP_015901926.1  L-aspartate oxidase [Nautilia profundicola]
   #    score  bias  c-Evalue  i-Evalue hmmfrom  hmm to    alifrom  ali to    envfrom  env to     acc
 ---   ------ ----- --------- --------- ------- -------    ------- -------    ------- -------    ----
   1 ?    1.5   0.1     0.028       5.3      53      84 ..       2      32 ..       1      39 [. 0.73
   2 !    8.6   0.0   0.00019     0.037     190     241 ..     136     184 ..     125     193 .. 0.80
   3 !    9.0   0.0   0.00014     0.027     366     486 ..     293     411 ..     283     435 .. 0.71

  Alignments for each domain:
  == domain 1  score: 1.5 bits;  conditional E-value: 0.028
  apra_Neukirchen_a 53 etDiLiiGGGmagcgAAveakeakdlkvvlve 84
                       + D +iiG G+ag  +A  ++  +++k +++ 
     WP_015901926.1  2 KFDAIIIGSGIAGIWCAKFLND-NGYKTLIIT 32
                       6799**********99966554.345555555 PP

  == domain 2  score: 8.6 bits;  conditional E-value: 0.00019
  apra_Neukirchen_a 190 evlnrvfitdllvdednrvaGAvgfsvrenkfyvikakavivatGGAagiyr 241
                         +l++ +++d+l+ ++n+ +G+  f  r+n+ + i a  vi+a GG   +y+
     WP_015901926.1 136 YLLDETIVFDVLL-KNNTAYGVSVF--RKNEKFNIYADHVILASGGIGALYK 184
                        5678889999999.76765555555..7888899*****************9 PP

  == domain 3  score: 9.0 bits;  conditional E-value: 0.00014
  apra_Neukirchen_a 366 LdmaisqallwaeeniepekenvEiegtePyivGsHaacsGyWvdlynrmtTvkgLfaaGdva..Ggs.phkfvsGslaeGriAakaavkyi 454
                         +  +++  ++ + +i++  e++ i ++  y++G+ a  +   vd+       k+L+a G+va  G   +++  s sl e  + a++a++ i
     WP_015901926.1 293 KNRFPTIYNKLRDYDINVPYEKIPISPAFHYFMGGIAVDCNSKVDN------FKNLYAVGEVAntGVHgANRLASNSLLECFVFARKAAENI 378
                        4667888888888999999999999999999999998866655555......9********9833433257999999999988888888888 PP

  apra_Neukirchen_a 455 ....ldekdekpeldeeeveelkeeiykpletleek 486
                             ++k+ + ++++ee+ ++k+++yk    l+++
     WP_015901926.1 379 ikekFKTKHIEFDINNEELFKEKDKYYKN---LLRE 411
                        44334444555666677777788888885...3333 PP

>> WP_012663878.1  thioredoxin-disulfide reductase [Nautilia profundicola]
   #    score  bias  c-Evalue  i-Evalue hmmfrom  hmm to    alifrom  ali to    envfrom  env to     acc
 ---   ------ ----- --------- --------- ------- -------    ------- -------    ------- -------    ----
   1 ?    1.4   0.3     0.029       5.6      54      85 ..       2      32 ..       1      34 [. 0.80
   2 ?    0.5   0.0     0.055        10      52      75 ..     140     164 ..      98     175 .. 0.81
   3 !   14.6   0.0   2.9e-06   0.00056     409     456 ..     255     300 ..     245     303 .] 0.87

  Alignments for each domain:
  == domain 1  score: 1.4 bits;  conditional E-value: 0.029
  apra_Neukirchen_a 54 tDiLiiGGGmagcgAAveakeakdlkvvlveK 85
                        D++iiG+G +g  A + a +   l+ +++eK
     WP_012663878.1  2 HDVIIIGAGPGGLSAGLYAGRMG-LDTLIIEK 32
                       59*************99988754.66666666 PP

  == domain 2  score: 0.5 bits;  conditional E-value: 0.055
  apra_Neukirchen_a  52 letDiLiiGGGmagcgAAveake.a 75 
                         ++D+ +iGGG ++   A+ +++ a
     WP_012663878.1 140 KNMDVAVIGGGDSALEEALYLSNiA 164
                        478********99988888777644 PP

  == domain 3  score: 14.6 bits;  conditional E-value: 2.9e-06
  apra_Neukirchen_a 409 vdlynrmtTvkgLfaaGdvaGgsphkfvsGslaeGriAakaavkyild 456
                        vdl n +tT++gL+a Gdv   s  k v  s  +G +Aa ++vky+++
     WP_012663878.1 255 VDL-NMKTTLDGLYAIGDVRQNS-VKQVVASAGDGSVAALNVVKYVKN 300
                        577.99************98665.56677899*************975 PP

>> WP_015902631.1  FAD-dependent oxidoreductase [Nautilia profundicola]
   #    score  bias  c-Evalue  i-Evalue hmmfrom  hmm to    alifrom  ali to    envfrom  env to     acc
 ---   ------ ----- --------- --------- ------- -------    ------- -------    ------- -------    ----
   1 !   16.3   0.3   8.8e-07   0.00017      53      96 ..       3      43 ..       1      46 [. 0.86

  Alignments for each domain:
  == domain 1  score: 16.3 bits;  conditional E-value: 8.8e-07
  apra_Neukirchen_a 53 etDiLiiGGGmagcgAAveakeakdlkvvlveKAaierSGavAa 96
                       + D++iiGGG+ag +AA+e ke    + +l++   i  SGa Aa
     WP_015902631.1  3 HFDFIIIGGGIAGLLAAYEFKEY---NTLLIDEDGILTSGASAA 43
                       579*****************974...568999999999999875 PP

>> WP_015902019.1  NAD(P)-binding domain-containing protein [Nautilia profundicola]
   #    score  bias  c-Evalue  i-Evalue hmmfrom  hmm to    alifrom  ali to    envfrom  env to     acc
 ---   ------ ----- --------- --------- ------- -------    ------- -------    ------- -------    ----
   1 !   12.2   0.4   1.5e-05     0.003      54      87 ..       7      40 ..       2      43 .. 0.92
   2 ?   -2.3   0.0      0.37        70     218     234 ..     120     136 ..     115     154 .. 0.84
   3 ?   -1.7   0.2      0.25        48      49      82 ..     162     196 ..     124     206 .. 0.62
   4 ?    0.4   0.0     0.059        11     413     432 ..     294     313 ..     252     329 .. 0.83

  Alignments for each domain:
  == domain 1  score: 12.2 bits;  conditional E-value: 1.5e-05
  apra_Neukirchen_a 54 tDiLiiGGGmagcgAAveakeakdlkvvlveKAa 87
                        Di iiG+G +g  +A+eak a   kv+++eKA+
     WP_015902019.1  7 LDIAIIGAGPGGIASAIEAKLAGIDKVLVLEKAD 40
                       69*******************9999*******96 PP

  == domain 2  score: -2.3 bits;  conditional E-value: 0.37
  apra_Neukirchen_a 218 enkfyvikakavivatG 234
                        ++++ vi+ak+vi+a G
     WP_015902019.1 120 DHELGVIQAKKVIIAIG 136
                        567889*********99 PP

  == domain 3  score: -1.7 bits;  conditional E-value: 0.25
  apra_Neukirchen_a  49 vveletDiLiiGGGmagcgAAveakeak.dlkvvl 82 
                        +v+    ++++GGG  +   A+ +   + +++v+l
     WP_015902019.1 162 KVQPGEKVMVVGGGDTAGEYAYGLVDMDiGCDVTL 196
                        44444567888888666666666666544666665 PP

  == domain 4  score: 0.4 bits;  conditional E-value: 0.059
  apra_Neukirchen_a 413 nrmtTvkgLfaaGdvaGgsp 432
                        + ++ v+gL+  Gdv+  ++
     WP_015902019.1 294 TMESNVEGLYVIGDVVTSAG 313
                        45678**********97665 PP

>> WP_012663822.1  tRNA uridine-5-carboxymethylaminomethyl(34) synthesis enzyme MnmG [Nautilia profundicola]
   #    score  bias  c-Evalue  i-Evalue hmmfrom  hmm to    alifrom  ali to    envfrom  env to     acc
 ---   ------ ----- --------- --------- ------- -------    ------- -------    ------- -------    ----
   1 ?    7.6   0.2   0.00039     0.074      53      76 ..       3      27 ..       1      41 [. 0.78
   2 ?   -2.5   0.0      0.43        83     418     451 ..     360     390 ..     356     418 .. 0.75
   3 ?   -3.3   0.2      0.76   1.4e+02     467     513 ..     462     506 ..     456     535 .. 0.68

  Alignments for each domain:
  == domain 1  score: 7.6 bits;  conditional E-value: 0.00039
  apra_Neukirchen_a 53 etDiLiiGGGmagcgAAveake.ak 76
                       e D++++GGG ag  AA+  ++  k
     WP_012663822.1  3 EFDVIVVGGGHAGIEAALAPARmGK 27
                       78***************98777433 PP

  == domain 2  score: -2.5 bits;  conditional E-value: 0.43
  apra_Neukirchen_a 418 vkgLfaaGdvaGgsphkfvsGslaeGriAakaav 451
                        ++gLf aG + G ++      + a+G +A+ +a+
     WP_012663822.1 360 IEGLFFAGQINGTTGYE---EAAAQGIMAGINAA 390
                        89*******99998854...45666666666555 PP

  == domain 3  score: -3.3 bits;  conditional E-value: 0.76
  apra_Neukirchen_a 467 eeveelkeeiykpletleekkkettagevpnyitpeeleerlqkimd 513
                        e+v++l eei++ ++ l+e+   t +++  n +  e+ ee++q  m+
     WP_012663822.1 462 ERVQKLREEINRGMKILNETF-VTPNKQ-INAMLEEMGEEKIQSKME 506
                        567788888888877766553.333443.488888888888888887 PP


Internal pipeline statistics summary:
-------------------------------------
Query model(s):                            1  (670 nodes)
Target sequences:                       1717  (518485 residues searched)
Passed MSV filter:                       119  (0.0693069); expected 34.3 (0.02)
Passed bias filter:                       73  (0.042516); expected 34.3 (0.02)
Passed Vit filter:                        17  (0.00990099); expected 1.7 (0.001)
Passed Fwd filter:                         9  (0.0052417); expected 0.0 (1e-05)
Initial search space (Z):               1717  [actual number of targets]
Domain search space  (domZ):               9  [number of targets reported over threshold]
# CPU time: 0.05u 0.00s 00:00:00.05 Elapsed: 00:00:00.03
# Mc/sec: 10161.65
//
[ok]
