# Supplementary material for: Sulfur disproportionation occurs globally across anoxic habitats and has multiple mechanisms of independent evolutionary origin
Source: ISME J. 2026 Mar 2;20(1):wrag042. doi: 10.1093/ismejo/wrag042 (PMC12998232; doi:10.1093/ismejo/wrag042)
Supplement: Sup_File_1_HMM_wrag042 [file sup_file_1_hmm_wrag042.zip › SupFile1_HMM/SupFile1c_results/apra_Neukirchen_a-hmm-096_Desulfurella_amilsii_TR1_GCF_002119425.txt]

# hmmsearch :: search profile(s) against a sequence database
# HMMER 3.4 (Aug 2023); http://hmmer.org/
# Copyright (C) 2023 Howard Hughes Medical Institute.
# Freely distributed under the BSD open source license.
# - - - - - - - - - - - - - - - - - - - - - - - - - - - - - - - - - - - -
# query HMM file:                  /Users/lukas/OneDrive/2023_Sulfur/20250723_HMM/profiles_all/apra_Neukirchen_a.hmm
# target sequence database:        /Users/lukas/OneDrive/2023_Sulfur/20250626_HMM/db_new/096_Desulfurella_amilsii_TR1_GCF_002119425.fas
# - - - - - - - - - - - - - - - - - - - - - - - - - - - - - - - - - - - -

Query:       apra_Neukirchen_a  [M=670]
Scores for complete sequences (score includes all domains):
   --- full sequence ---   --- best 1 domain ---    -#dom-
    E-value  score  bias    E-value  score  bias    exp  N  Sequence       Description
    ------- ------ -----    ------- ------ -----   ---- --  --------       -----------
    1.5e-24   82.7   0.0    2.8e-24   81.9   0.0    1.4  1  WP_086034235.1  succinate dehydrogenase flavoprotein subunit 
    7.1e-18   60.7   1.4    1.4e-17   59.7   1.4    1.5  1  WP_086033917.1  L-aspartate oxidase [Desulfurella amilsii]
    6.3e-06   21.2   1.3     0.0051   11.6   0.0    2.3  2  WP_086033823.1  thioredoxin-disulfide reductase [Desulfurella
    6.1e-05   18.0   2.7      0.005   11.6   0.2    2.1  2  WP_086034581.1  tRNA uridine-5-carboxymethylaminomethyl(34) s
    0.00044   15.1   1.8       0.16    6.6   0.0    3.3  3  WP_086034562.1  dihydrolipoyl dehydrogenase family protein [D
     0.0011   13.9   0.3     0.0031   12.3   0.1    1.7  2  WP_086034210.1  FAD-dependent oxidoreductase [Desulfurella am
     0.0015   13.4   0.1     0.0028   12.5   0.1    1.5  1  WP_086034760.1  dihydrolipoyl dehydrogenase [Desulfurella ami
     0.0064   11.3   0.1      0.013   10.3   0.1    1.5  1  WP_086034509.1  sulfide-dependent adenosine diphosphate thiaz
  ------ inclusion threshold ------
      0.024    9.4   0.2      0.035    8.9   0.2    1.2  1  WP_086033982.1  methylenetetrahydrofolate--tRNA-(uracil(54)-C


Domain annotation for each sequence (and alignments):
>> WP_086034235.1  succinate dehydrogenase flavoprotein subunit [Desulfurella amilsii]
   #    score  bias  c-Evalue  i-Evalue hmmfrom  hmm to    alifrom  ali to    envfrom  env to     acc
 ---   ------ ----- --------- --------- ------- -------    ------- -------    ------- -------    ----
   1 !   81.9   0.0   1.3e-26   2.8e-24      47     622 ..       4     586 ..       1     596 [. 0.78

  Alignments for each domain:
  == domain 1  score: 81.9 bits;  conditional E-value: 1.3e-26
  apra_Neukirchen_a  47 levveletDiLiiGGGmagcgAAveakeakdlkvvlveKAaierSGav.Aa.GlsAinaYigenetpedyvryvrkdlmgivReDLvldiar 136
                        ++v+    D++i+G+G ag  +Av+   ak lk  ++      rS  v A+ G+ A    ++e++ +    + v+   + +  +D + +  +
     WP_086034235.1   4 IKVKLEVFDVIIVGAGGAGLASAVQTGLAK-LKTAVITEVYPTRSHTVsAQgGIAASLGNMEEDHWIWHMYDTVK-GSDYLGDQDAIEEFIK 93 
                        55555567****************998776.67777777888899888355344444444444443333333333.24557789******** PP

  apra_Neukirchen_a 137 hvdevvkkleewGLpilkdenGk................yvrrGkwqikInGesyKpivAeaakkalgv...evlnrvfitdllvd.ednrv 208
                        h  e+v +le+wG+p+ ++enG+                 v+r       +G  +   + e + +   v   +++ + ++ +l+ d e ++ 
     WP_086034235.1  94 HAPETVYELEHWGVPFSRNENGTiyqrrfgghtrnygeaAVQRACAVADRSGHALLHALFERTLRPDIVqyiSYYTEYYAAELFRDkETGKA 185
                        **********************99777777777776555445444444555555555555544443322234777778888888889789** PP

  apra_Neukirchen_a 209 aGAvgfsvrenkfyvikakavivatGGAagiyrprsvgegrgraWYppfntGsgyamgiraGAemttmEnrfvalRfKDtygPvgtiallvk 300
                        +G +++++ ++ f ++  +avi atGG +  yr   +         +  ntG g  ++++aG  +   E  f+       yg    i  +v+
     WP_086034235.1 186 IGILAWDMVNGGFTMFFGQAVIFATGGDTRNYRTGTN---------AHINTGDGLKLCLKAGVPIEDPE--FIQFHPTGIYGVGNLITEGVR 266
                        ********************************96554.........458*************9988666..888888888888777877775 PP

  apra_Neukirchen_a 301 ...akavnalgeeyeeelkkeY....gkak.iptslRnyatleevkeGrgPiyldteealqdkeleeelwedfLdmaisqallwaeeniepe 384
                            +  n+lge+++   +k Y          ++ +   a+ +e++eGrg    + + +l+ ++l ++l+ + L    + a +++  +++ +
     WP_086034235.1 267 gegGYLLNSLGERFM---TK-YapkvM--DlASRDVVSRAMATEIREGRGVGPKKDHILLKLDHLGKDLIMSRLPGIWELAYKFV--GVDCT 350
                        111679*********...77.844222..234666667899********96666666666679***********99999999998..68899 PP

  apra_Neukirchen_a 385 kenvEiegtePyivGsH.aacsGyWv..dlynrmtTvkgLfaaGdvaGgsph.kfvsGs......laeGriAakaavkyildekdekpelde 466
                        ke++ +++t  y +G+  +++ G  v  d  +++  ++gL+a G++a  s h     G+      +++G+ A+ +a++yil+e+   pe+  
     WP_086034235.1 351 KEPIPVQPTAHYHMGGIpTNTKGEVVdwDG-KNEVRIPGLYAGGECAAQSVHgANRLGCnslldiVVNGKQAGVNAARYILEER---PEFPL 438
                        ***************963667899996666.99*************9999883345577455555699************9774...56666 PP

  apra_Neukirchen_a 467 eeveelkeeiykpletleekkkettagevpnyitpeeleerlqkimdeYagGistnYetnekkLeialeklemLkedleklaAed.....lh 553
                          +e++++e+ k  et+e+ k++   g  p  i+++++ erl   m + +    + +++ ek ++   ++++   e+++k+  +d       
     WP_086034235.1 439 PPLENIADEYGK--ETIEQVKAYFDGG--PGEIKMDDIWERLRDSMQHKM----SVFRI-EKDMKEQSKEIDNYFEEFKKVGMTDkspyfNT 521
                        679999999998..6888888777667..999**************9865....46666.45667788899999999999999994343347 PP

  apra_Neukirchen_a 554 eLlrawElihRllvaeaviehllfRkEtRwpgyyeraDypelddenwkkfvnskydpetgeieiikrpl 622
                        eL+++ El   l+v+++ +e  l+R+E+R  g + r Dype+dd nw+k++  +++  +g++e+  +p+
     WP_086034235.1 522 ELVELLELESLLYVSKVETEAALARQESR--GGHFRDDYPERDDVNWHKHTLVRWK--DGKVELDYKPV 586
                        *****************************..77789*****************886..99999988887 PP

>> WP_086033917.1  L-aspartate oxidase [Desulfurella amilsii]
   #    score  bias  c-Evalue  i-Evalue hmmfrom  hmm to    alifrom  ali to    envfrom  env to     acc
 ---   ------ ----- --------- --------- ------- -------    ------- -------    ------- -------    ----
   1 !   59.7   1.4   6.4e-20   1.4e-17      55     478 ..       3     417 ..       1     442 [. 0.77

  Alignments for each domain:
  == domain 1  score: 59.7 bits;  conditional E-value: 6.4e-20
  apra_Neukirchen_a  55 DiLiiGGGmagcgAAveakeakdlkvvlveKAaierS.GavAaGlsAinaYigenetpedyvryvrkdlmgivReDLvldiarhvdevvkkl 145
                        D ++iG G+ag  AA+++++   l++ +  K + + S    A+G  A    + ++++ + +++      +g++ +  v  + ++  + vk+l
     WP_086033917.1   3 DCIVIGSGVAGLRAAIKLNTLG-LDIAIYTKDSAKESnTNYAQGGIA--VCLSKDDNFDLHIKDTLIAGAGLCNKKSVEILVKEGPDRVKEL 91 
                        99***************99865.555555555555551468999655..56788887999*****999************************ PP

  apra_Neukirchen_a 146 eewGLpilkdenGk......yvrrGkwqikInGesy....KpivAeaakkalgvevlnrvfitdllvdednrvaGAvgfsvrenkfyvikak 227
                         +wG  + k+enG+        ++ ++ ++ +G+         + ++a + +++e+ ++   +dl+v e+++++GA   ++++n++  i ak
     WP_086033917.1  92 INWGCKFDKNENGElnftreAAHSVNRILHAHGDATgaeiERALLSKAYT-ENIEINEHYRLLDLIV-ENKKIVGAKFHNLQNNTLEYIYAK 181
                        *************9999888666777777777765511114333333333.378*************.88********************** PP

  apra_Neukirchen_a 228 avivatGGAagiyrprsvgegrgraWYppfntGsgyamgiraGAemttmE.nrfvalRfKDtygPvgti...allvkakavnalgeeyeeel 315
                         vi+atGG a iy    +         p   tG g a ++ +G+ +  mE ++f ++ +    +P   +   + + +a  +n +ge+++   
     WP_086033917.1 182 SVILATGGYAAIYNHTTN---------PLIATGDGIASAFLVGCTVEDMEfVQFHPTALNYKKAPSFLLsesMRGEGAILINDKGERFM--- 261
                        *************97666.........99*********************558999999999999765511156668999*********... PP

  apra_Neukirchen_a 316 kkeYgkak..iptslRnyatleevkeG.rgPiyldteealqdkeleeelwedfLdmaisqallwaeeniepekenvEiegtePyivGsHaac 404
                        +k Y+k+    p+ + +  +++e+++  +  +yld +++  d++  +   +      +++    ++ + +++ke++ + ++  y +G+  + 
     WP_086033917.1 262 EK-YSKHLelAPRDIVARSIFSEMQNNlKDHVYLDISHL--DSDFVR---K----RFPTIYNECLKYGLDITKEPIPVSPAAHYTMGGIKT- 342
                        66.744433579999999999999876377899999999..333332...2....3477777788899*************9999998888. PP

  apra_Neukirchen_a 405 sGyWvdlynrmtTvkgLfaaGdva..Ggs.phkfvsGslaeGri....Aakaavkyildekdekpeldeeeveelkeeiyk 478
                             d+ n +t ++gLfa+G++a  G   +++  s s+ eG +    Aa++a +y++d++ ++++ ++ ++ee+++++  
     WP_086033917.1 343 -----DV-NCKTNINGLFACGECAcnGVHgANRLASNSMLEGLVfgtrAAQSAFDYAQDKNFTHKANETFKLEETAKNYRI 417
                        .....99.**************8833333257999****999873333555555555544333222233334444443333 PP

>> WP_086033823.1  thioredoxin-disulfide reductase [Desulfurella amilsii]
   #    score  bias  c-Evalue  i-Evalue hmmfrom  hmm to    alifrom  ali to    envfrom  env to     acc
 ---   ------ ----- --------- --------- ------- -------    ------- -------    ------- -------    ----
   1 !    8.2   0.3   0.00025     0.054      54      85 ..       2      33 ..       1      35 [. 0.86
   2 !   11.6   0.0   2.3e-05    0.0051     406     457 ..     254     304 ..     249     306 .] 0.83

  Alignments for each domain:
  == domain 1  score: 8.2 bits;  conditional E-value: 0.00025
  apra_Neukirchen_a 54 tDiLiiGGGmagcgAAveakeakdlkvvlveK 85
                        D++iiGGG ag  A + a+++    +vl +K
     WP_086033823.1  2 YDVVIIGGGPAGLTAGIYAARSGLKAIVLEDK 33
                       59****************99987777777776 PP

  == domain 2  score: 11.6 bits;  conditional E-value: 2.3e-05
  apra_Neukirchen_a 406 GyWvdlynrmtTvkgLfaaGdvaGgsphkfvsGslaeGriAakaavkyilde 457
                        Gy + + + +t ++g++a Gdv   s ++ v+ ++a+G iAa +a kyi++ 
     WP_086033823.1 254 GYIITNEEMETNIPGIYAVGDVRKKSLRQVVT-ACADGAIAASNAQKYIEKM 304
                        565655578999**********9988888777.779*************765 PP

>> WP_086034581.1  tRNA uridine-5-carboxymethylaminomethyl(34) synthesis enzyme MnmG [Desulfurella amilsii]
   #    score  bias  c-Evalue  i-Evalue hmmfrom  hmm to    alifrom  ali to    envfrom  env to     acc
 ---   ------ ----- --------- --------- ------- -------    ------- -------    ------- -------    ----
   1 !   11.6   0.2   2.3e-05     0.005      53      77 ..       7      33 ..       1      41 [. 0.78
   2 !    6.5   0.2   0.00085      0.19     417     622 ..     361     558 ..     351     591 .. 0.67

  Alignments for each domain:
  == domain 1  score: 11.6 bits;  conditional E-value: 2.3e-05
  apra_Neukirchen_a 53 etDiLiiGGGmagcgAAveakeak..d 77
                       + D ++iGGG agc AA+  ++ +  +
     WP_086034581.1  7 KYDCIVIGGGHAGCEAALICARLNldT 33
                       78***************9998855434 PP

  == domain 2  score: 6.5 bits;  conditional E-value: 0.00085
  apra_Neukirchen_a 417 TvkgLfaaGdvaGgsphkfvsGslaeGriAakaavkyildekdekpeld....eeevee.lkeeiykpletleekkkettagevpnyitpee 503
                         vkgLf aG + G s+      + a+G +A+ +a+ y+l++  +    d       +++  ++ +++p++ ++++     +      ++ ++
     WP_086034581.1 361 KVKGLFLAGQINGTSGYE---EAAAQGMVAGINAAMYLLEKPPFVLGRDeaytGVMIDDlVTKGVKEPYRIFTSRA----E--YRLLLREDN 443
                        69*************975...699**************76655433333000023333323334444544454433....2..233567777 PP

  apra_Neukirchen_a 504 leerlqkimdeYagGistnYetnekkLeialeklemLkedleklaAedlheLlrawEl.ihRllvaeaviehllfRkEtRwpgyye.raDyp 593
                        ++ rl k   +Y    + +Ye  +++ +    kl++  ++l+k     + e  +  E  + + + a++ i  l +R E  ++  ++  +D p
     WP_086034581.1 444 THLRLAKKSYKYGLLDKIHYEKIQEHTQ----KLNETINHLKKTYVMPTIEFNKKLESiKTKPIKAKTSISKLIARPEVDYKTLETiVSDLP 531
                        7777777766665555556655555555....555555555566666666777666651567889999999999999999999876256888 PP

  apra_Neukirchen_a 594 elddenwkkfvnskydpetgeieiikrpl 622
                        +ld+    ++v+ +++  +g i++ k+++
     WP_086034581.1 532 QLDK-TITQHVEIEVK-YEGYINLQKQQI 558
                        8887.67788888665.777777777777 PP

>> WP_086034562.1  dihydrolipoyl dehydrogenase family protein [Desulfurella amilsii]
   #    score  bias  c-Evalue  i-Evalue hmmfrom  hmm to    alifrom  ali to    envfrom  env to     acc
 ---   ------ ----- --------- --------- ------- -------    ------- -------    ------- -------    ----
   1 ?    1.3   0.5     0.031       6.9      55      85 ..       5      34 ..       2      45 .. 0.80
   2 !    6.6   0.0   0.00075      0.16      33      84 ..     151     202 ..     109     205 .. 0.73
   3 !    4.2   0.0     0.004      0.87     406     454 ..     284     329 ..     277     384 .. 0.83

  Alignments for each domain:
  == domain 1  score: 1.3 bits;  conditional E-value: 0.031
  apra_Neukirchen_a 55 DiLiiGGGmagcgAAveakeakdlkvvlveK 85
                       D+++iG G ag   A  +++a dl+v+ ve 
     WP_086034562.1  5 DLIVIGMGPAGMA-ASAMASALDLEVLAVEE 34
                       9*********965.55555566899999986 PP

  == domain 2  score: 6.6 bits;  conditional E-value: 0.00075
  apra_Neukirchen_a  33 laaallaalamkkelevveletDiLiiGGGmagcgAAveake.akdlkvvlve 84 
                         ++++l+ ++m+  + ++ +   + iiGGG+ gc  A   ++  ++++vv ++
     WP_086034562.1 151 KVDESLKLTNMN-LFIQKSMPKSLTIIGGGAIGCEMAQSFARlGSSVNVVHID 202
                        444455555566.355666788999**************99977799999877 PP

  == domain 3  score: 4.2 bits;  conditional E-value: 0.004
  apra_Neukirchen_a 406 GyWvdlynrmtTvkgLfaaGdvaGgsphkfvsGslaeGriAakaavkyi 454
                        G+ vd+   +t +k ++a Gd+ G s   f+  ++ +G iA  +a++ +
     WP_086034562.1 284 GIIVDK-ALRTNIKHIYAIGDCNGIS--NFSHSAMHQGMIALMNAINPM 329
                        777888.899**************97..69999********99998866 PP

>> WP_086034210.1  FAD-dependent oxidoreductase [Desulfurella amilsii]
   #    score  bias  c-Evalue  i-Evalue hmmfrom  hmm to    alifrom  ali to    envfrom  env to     acc
 ---   ------ ----- --------- --------- ------- -------    ------- -------    ------- -------    ----
   1 !   12.3   0.1   1.4e-05    0.0031      54      93 ..       4      44 ..       2      49 .. 0.86
   2 ?   -2.1   0.0      0.33        73     410     428 ..     266     283 ..     262     286 .. 0.79

  Alignments for each domain:
  == domain 1  score: 12.3 bits;  conditional E-value: 1.4e-05
  apra_Neukirchen_a 54 tDiLiiGGGmagcgAAveake.akdlkvvlveKAaierSGa 93
                       t i++iG+ +ag  AA +ak+ +kd++v+++eK +    Ga
     WP_086034210.1  4 TKIVVIGADAAGASAASQAKRrQKDAHVIMLEKTQDVSYGA 44
                       679******************777*********97655555 PP

  == domain 2  score: -2.1 bits;  conditional E-value: 0.33
  apra_Neukirchen_a 410 dlynrmtTvkgLfaaGdva 428
                        d+ +  t ++ +fa+Gd+a
     WP_086034210.1 266 DQ-KMTTNIEDIFACGDCA 283
                        55.556679********87 PP

>> WP_086034760.1  dihydrolipoyl dehydrogenase [Desulfurella amilsii]
   #    score  bias  c-Evalue  i-Evalue hmmfrom  hmm to    alifrom  ali to    envfrom  env to     acc
 ---   ------ ----- --------- --------- ------- -------    ------- -------    ------- -------    ----
   1 !   12.5   0.1   1.3e-05    0.0028      51     135 ..       2      82 ..       1     112 [. 0.78

  Alignments for each domain:
  == domain 1  score: 12.5 bits;  conditional E-value: 1.3e-05
  apra_Neukirchen_a  51 eletDiLiiGGGmagcgAAveakeakdlkvvlveKAaierSGavAaGlsAinaYigenetpedyvryvrkdl.mgivReDLvldia 135
                        e ++D+L iG+G+++   A+++++a + kv++v+   +    ++A+G         + ++ +++ ry +k    gi  +DL++d+ 
     WP_086034760.1   2 EEKVDVLTIGAGAGAYPGAFRLAKAGK-KVIMVDEKGVISGNCLAEGCVPSK----SIRQAASFYRYFKKSHeFGIFAKDLTCDYK 82 
                        5689*******************9875.55555555555566*****76532....333356888888887757899999988865 PP

>> WP_086034509.1  sulfide-dependent adenosine diphosphate thiazole synthase [Desulfurella amilsii]
   #    score  bias  c-Evalue  i-Evalue hmmfrom  hmm to    alifrom  ali to    envfrom  env to     acc
 ---   ------ ----- --------- --------- ------- -------    ------- -------    ------- -------    ----
   1 !   10.3   0.1   5.9e-05     0.013      50      85 ..      22      56 ..       3      66 .. 0.85

  Alignments for each domain:
  == domain 1  score: 10.3 bits;  conditional E-value: 5.9e-05
  apra_Neukirchen_a 50 veletDiLiiGGGmagcgAAveakeakdlkvvlveK 85
                        ++++D  i+G+G ag ++ +e+ ++ +lkv+l +K
     WP_086034509.1 22 ANIDCDCAIVGAGPAGLVCGYELVKN-GLKVTLFDK 56
                       5799*******************975.6******99 PP

>> WP_086033982.1  methylenetetrahydrofolate--tRNA-(uracil(54)-C(5))-methyltransferase (FADH(2)-oxidizing) TrmFO [Desulf
   #    score  bias  c-Evalue  i-Evalue hmmfrom  hmm to    alifrom  ali to    envfrom  env to     acc
 ---   ------ ----- --------- --------- ------- -------    ------- -------    ------- -------    ----
   1 ?    8.9   0.2   0.00016     0.035      56      75 ..       3      22 ..       1      34 [. 0.85

  Alignments for each domain:
  == domain 1  score: 8.9 bits;  conditional E-value: 0.00016
  apra_Neukirchen_a 56 iLiiGGGmagcgAAveakea 75
                       + iiGGG agc  A++++++
     WP_086033982.1  3 VCIIGGGLAGCEVAYKIAQN 22
                       67**************9985 PP


Internal pipeline statistics summary:
-------------------------------------
Query model(s):                            1  (670 nodes)
Target sequences:                       1976  (608396 residues searched)
Passed MSV filter:                       106  (0.0536437); expected 39.5 (0.02)
Passed bias filter:                       88  (0.0445344); expected 39.5 (0.02)
Passed Vit filter:                        17  (0.00860324); expected 2.0 (0.001)
Passed Fwd filter:                         9  (0.00455466); expected 0.0 (1e-05)
Initial search space (Z):               1976  [actual number of targets]
Domain search space  (domZ):               9  [number of targets reported over threshold]
# CPU time: 0.05u 0.00s 00:00:00.05 Elapsed: 00:00:00.03
# Mc/sec: 11090.03
//
[ok]
