# Supplementary material for: Sulfur disproportionation occurs globally across anoxic habitats and has multiple mechanisms of independent evolutionary origin
Source: ISME J. 2026 Mar 2;20(1):wrag042. doi: 10.1093/ismejo/wrag042 (PMC12998232; doi:10.1093/ismejo/wrag042)
Supplement: Sup_File_1_HMM_wrag042 [file sup_file_1_hmm_wrag042.zip › SupFile1_HMM/SupFile1c_results/apra_Neukirchen_a-hmm-097_Desulfurella_multipotens_RH-8_GCF_900101285.txt]

# hmmsearch :: search profile(s) against a sequence database
# HMMER 3.4 (Aug 2023); http://hmmer.org/
# Copyright (C) 2023 Howard Hughes Medical Institute.
# Freely distributed under the BSD open source license.
# - - - - - - - - - - - - - - - - - - - - - - - - - - - - - - - - - - - -
# query HMM file:                  /Users/lukas/OneDrive/2023_Sulfur/20250723_HMM/profiles_all/apra_Neukirchen_a.hmm
# target sequence database:        /Users/lukas/OneDrive/2023_Sulfur/20250626_HMM/db_new/097_Desulfurella_multipotens_RH-8_GCF_900101285.fas
# - - - - - - - - - - - - - - - - - - - - - - - - - - - - - - - - - - - -

Query:       apra_Neukirchen_a  [M=670]
Scores for complete sequences (score includes all domains):
   --- full sequence ---   --- best 1 domain ---    -#dom-
    E-value  score  bias    E-value  score  bias    exp  N  Sequence       Description
    ------- ------ -----    ------- ------ -----   ---- --  --------       -----------
    1.3e-26   89.5   0.0    2.2e-26   88.7   0.0    1.3  1  WP_092128082.1  succinate dehydrogenase flavoprotein subunit 
    3.9e-21   71.3   0.1      6e-21   70.7   0.1    1.3  1  WP_092127489.1  L-aspartate oxidase [Desulfurella multipotens
    8.7e-07   23.9   1.1    0.00056   14.7   0.0    2.3  2  WP_025391584.1  MULTISPECIES: thioredoxin-disulfide reductase
    0.00011   16.9   1.0     0.0039   11.9   0.2    2.2  2  WP_025392852.1  MULTISPECIES: tRNA uridine-5-carboxymethylami
    0.00014   16.6   0.4    0.00041   15.1   0.1    1.8  2  WP_092127640.1  sulfide-dependent adenosine diphosphate thiaz
    0.00027   15.7   1.0      0.035    8.7   0.0    3.1  3  WP_216818745.1  dihydrolipoyl dehydrogenase family protein [D
      0.002   12.9   0.2     0.0057   11.3   0.1    1.7  2  WP_092128115.1  FAD-dependent oxidoreductase [Desulfurella mu
     0.0047   11.6   0.1     0.0071   11.0   0.1    1.2  1  WP_092127572.1  methylenetetrahydrofolate--tRNA-(uracil(54)-C
  ------ inclusion threshold ------
      0.023    9.3   2.2      0.033    8.8   2.2    1.1  1  WP_025392105.1  MULTISPECIES: ribosome recycling factor [Desu
       0.03    9.0   2.0      0.031    8.9   0.3    1.8  2  WP_092127777.1  MULTISPECIES: FAD-dependent oxidoreductase [D


Domain annotation for each sequence (and alignments):
>> WP_092128082.1  succinate dehydrogenase flavoprotein subunit [Desulfurella multipotens]
   #    score  bias  c-Evalue  i-Evalue hmmfrom  hmm to    alifrom  ali to    envfrom  env to     acc
 ---   ------ ----- --------- --------- ------- -------    ------- -------    ------- -------    ----
   1 !   88.7   0.0   1.2e-28   2.2e-26      46     622 ..       3     586 ..       1     596 [. 0.77

  Alignments for each domain:
  == domain 1  score: 88.7 bits;  conditional E-value: 1.2e-28
  apra_Neukirchen_a  46 elevveletDiLiiGGGmagcgAAveakeakdlkvvlveKAaierSGavAa..GlsAinaYigenetpedyvryvrkdlmgivReDLvldia 135
                        +++v+  e D++i+G+G ag  AAv+   ak lk  ++      rS  v+a  G+ A    ++e++ +    + v+   + +  +D + +  
     WP_092128082.1   3 DIKVKLEEFDVIIVGAGGAGLAAAVQTGLAK-LKTAVITEVYPTRSHTVSAqgGIAAALGNMEEDHWIWHMYDTVKG-SDYLGDQDAIEEFI 92 
                        57788889*****************998776.777777778889999886444566666666666655444454443.4557789******* PP

  apra_Neukirchen_a 136 rhvdevvkkleewGLpilkdenGk.............yvrrGkwqikInGesyKpivAeaakkal......gvevlnrvfitdllvd.ednr 207
                        +h  e++ +le+wG+p+ ++enG+               +  ++   I   s   ++    +++l       v+++ + ++ +l+ + e +r
     WP_092128082.1  93 KHAPETIYELEHWGVPFSRNENGTiyqrrfgghtrnfGESAVQRACAIADRSGHALLHALFERTLrpdivqYVSYYTEYYAAELFREkETGR 184
                        ***********************98777777766665333334444444444444444444444422222222444455555555558789* PP

  apra_Neukirchen_a 208 vaGAvgfsvrenkfyvikakavivatGGAagiyrprsvgegrgraWYppfntGsgyamgiraGAemttmEnrfvalRfKDtygPvgtiallv 299
                         +G +++++ ++ f ++  +avi atGG +  yr   +         +  ntG g+ ++++aG  +   E  fv       yg    i  +v
     WP_092128082.1 185 AIGILAWDMVNGGFTMFFGQAVIFATGGNTRNYRTGTN---------AHINTGDGWKLCLKAGVPIEDPE--FVQFHPTGIYGVGNLITEGV 265
                        *********************************96554.........458*************9998766..78888888888777777777 PP

  apra_Neukirchen_a 300 ...kakavnalgeeyeeelkkeY....gkak.iptslRnyatleevkeGrgPiyldteealqdkeleeelwedfLdmaisqallwaeeniep 383
                           + + vn lge+++    k Y          ++ +   a+ +ev+eGrg    + + +l+ ++l ++l+ + L    + a +++  +++ 
     WP_092128082.1 266 rgeGGYLVNGLGERFM---PK-YapkvM--DlASRDVVSRAMATEVREGRGVGPKKDHILLKLDHLGKDLIMSKLPGIWELAYKFV--GVDC 349
                        2225679*********...66.744222..234666677899********9666666666667999****9999999999999998..6889 PP

  apra_Neukirchen_a 384 ekenvEiegtePyivGsH.aacsGyWv..dlynrmtTvkgLfaaGdvaGgsph...kfvsGs....laeGriAakaavkyildekdekpeld 465
                        +ke++ +++t  y +G+  ++  G  v  d  +++  ++gL+aaG++a  s h   +  + s    +++G+ A++ a++y+l+ek    e  
     WP_092128082.1 350 TKEPIPVQPTAHYHMGGIpTNIKGEVVdwDG-EKEVRIPGLYAAGECACQSVHganRLGTNSlldlVVNGKQAGQWAARYVLEEKP---EWP 437
                        9****************63778999996666.99*************9998653336777773333589************98755...555 PP

  apra_Neukirchen_a 466 eeeveelkeeiykpletleekkkettagevpnyitpeeleerlqkimdeYagGistnYetnekkLeialeklemLkedleklaAed.....l 552
                        +  +e++++e+ k  et+e+ k++   g  p  i+++++ erl   m + +      +++ e+ L+  l+++++  e+++k+  +d      
     WP_092128082.1 438 TPPLENIADEYGK--ETIEQVKAYFDGG--PGEIKMDDIWERLRDSMQHNMS----VFRI-ESGLKEELKEIDKYFEEFKKVGMTDkspyfN 520
                        5668888888888..5788888777666..999***************9875....4554.5678888888888888888888888333334 PP

  apra_Neukirchen_a 553 heLlrawElihRllvaeaviehllfRkEtRwpgyyeraDypelddenwkkfvnskydpetgeieiikrpl 622
                         eL+++ El   l+v+++ +e  l+R+E+R  g + r Dype+dd nw k++  k++  +g++e+  +p+
     WP_092128082.1 521 TELIELLELESLLYVSKVETEAALARQESR--GGHFRDDYPERDDVNWLKHTLVKWK--DGKVELDYKPV 586
                        7*****************************..77789*****************886..99999988887 PP

>> WP_092127489.1  L-aspartate oxidase [Desulfurella multipotens]
   #    score  bias  c-Evalue  i-Evalue hmmfrom  hmm to    alifrom  ali to    envfrom  env to     acc
 ---   ------ ----- --------- --------- ------- -------    ------- -------    ------- -------    ----
   1 !   70.7   0.1   3.3e-23     6e-21      55     484 ..       3     416 ..       1     457 [. 0.77

  Alignments for each domain:
  == domain 1  score: 70.7 bits;  conditional E-value: 3.3e-23
  apra_Neukirchen_a  55 DiLiiGGGmagcgAAveakeak.dlkvvlveKAaierSGavAaGlsAinaYigenetpedyvryvrkdlmgivReDLvldiarhvdevvkkl 145
                        D ++iG G+ag  AA+e+k+   d+ +   +KA+ +     A+G   i   + +n++ + +++      +g++ +  v  + ++  + vk+l
     WP_092127489.1   3 DCIVIGSGVAGLRAAIELKRLGvDVAIFTKDKASES-NTNYAQGG--IAVCLSKNDNFDLHIKDTLIAGAGLCNKKSVEILVKEGPDKVKEL 91 
                        99******************655*********9855.55799995..55678899989********************************** PP

  apra_Neukirchen_a 146 eewGLpilkdenGk..........yvrrGkwqikInGesyKpivAeaakkalgvevlnrvfitdllvdednrvaGAvgfsvrenkfyvikak 227
                         +wG  + k+enG+          + r  + +    G ++   + ++a+k +++e+ ++   +dllv e++rv+GA   +++en++  i ak
     WP_092127489.1  92 IDWGCQFDKNENGElnftkeaahsVNRILHANGDATGAEIERTLLNKAQK-ESIEINEHYRLIDLLV-ENKRVIGAKFHNLKENTLNYIYAK 181
                        **************999999555433333444455566788888888888.558*************.88********************** PP

  apra_Neukirchen_a 228 avivatGGAagiyrprsvgegrgraWYppfntGsgyamgiraGAemttmE.nrfvalRfKDtygPvgti...allvkakavnalgeeyeeel 315
                         v++atGG a iy    +         p   tG g a ++ +G+ +  mE ++f ++ +    +P   +   + + +a  +n +ge+++   
     WP_092127489.1 182 SVVLATGGYAAIYNHTTN---------PSLTTGDGIASAFLVGCTVEDMEfVQFHPTALNYKKAPSFLLsesMRGEGAILINDKGERFM--- 261
                        *************97666.........899********************558999999999999765511156668999*********... PP

  apra_Neukirchen_a 316 kkeYgkak..iptslRnyatleevkeG.rgPiyldteealqdkeleeelwedfLdmaisqallwaeeniepekenvEiegtePyivGsHaac 404
                        +k Y+k+    p+ + +  +++e+++  +  +yld +++  d+   e +++ f    +++    ++ + +++ke++ + ++  y +G+  + 
     WP_092127489.1 262 EK-YSKQLelAPRDIVARSIFSEMQNNlKDHVYLDISHL--DS---EFVKKRF----PTIYHECLKYGLDITKEPIPVSPAAHYTMGGVKT- 342
                        77.743333679999999999999876377899999999..33...3344444....77777778889******************99888. PP

  apra_Neukirchen_a 405 sGyWvdlynrmtTvkgLfaaGdva..Ggs.phkfvsGslaeGriAakaavkyi...ldekdekpeldeee.veelkeeiykpletle 484
                             d+ + +t ++gLfa+G++a  G   +++  s s+ eG + +  a+  +   l++k+++ ++de++ ++ ++++       ++
     WP_092127489.1 343 -----DV-DCKTNISGLFACGECAcnGVHgANRLASNSMLEGLVYGARAAISVkayLENKNFSSKTDESTkLTGTTKN-------FQ 416
                        .....88.99************88333332579999999999986655544442444455544443322101112222.......22 PP

>> WP_025391584.1  MULTISPECIES: thioredoxin-disulfide reductase [Desulfurella]
   #    score  bias  c-Evalue  i-Evalue hmmfrom  hmm to    alifrom  ali to    envfrom  env to     acc
 ---   ------ ----- --------- --------- ------- -------    ------- -------    ------- -------    ----
   1 !    7.9   0.2   0.00035     0.063      54      85 ..       2      33 ..       1      35 [. 0.84
   2 !   14.7   0.0   3.1e-06   0.00056     406     457 ..     254     304 ..     249     306 .] 0.83

  Alignments for each domain:
  == domain 1  score: 7.9 bits;  conditional E-value: 0.00035
  apra_Neukirchen_a 54 tDiLiiGGGmagcgAAveakeakdlkvvlveK 85
                        D++i+GGG ag  A + a+++    ++l eK
     WP_025391584.1  2 YDVVIVGGGPAGLTAGIYAARSGLKTIILEEK 33
                       59***************999977666666666 PP

  == domain 2  score: 14.7 bits;  conditional E-value: 3.1e-06
  apra_Neukirchen_a 406 GyWvdlynrmtTvkgLfaaGdvaGgsphkfvsGslaeGriAakaavkyilde 457
                        Gy + + + +t ++g+faaGdv   s ++ v+ ++a+G iAa +a kyi++ 
     WP_025391584.1 254 GYIITNEEMETNIPGIFAAGDVRKKSLRQVVT-ACADGAIAASNAQKYIEKM 304
                        565655578999**********9988888777.779*************765 PP

>> WP_025392852.1  MULTISPECIES: tRNA uridine-5-carboxymethylaminomethyl(34) synthesis enzyme MnmG [Desulfurella]
   #    score  bias  c-Evalue  i-Evalue hmmfrom  hmm to    alifrom  ali to    envfrom  env to     acc
 ---   ------ ----- --------- --------- ------- -------    ------- -------    ------- -------    ----
   1 !   11.9   0.2   2.2e-05    0.0039      53      80 ..       7      36 ..       1      42 [. 0.79
   2 !    3.7   0.0    0.0066       1.2     417     543 ..     361     483 ..     351     520 .. 0.72

  Alignments for each domain:
  == domain 1  score: 11.9 bits;  conditional E-value: 2.2e-05
  apra_Neukirchen_a 53 etDiLiiGGGmagcgAAveakeak..dlkv 80
                       + D ++iGGG agc AA+  ++ k  +l +
     WP_025392852.1  7 KYDCIVIGGGHAGCEAALICARLKlnTLLI 36
                       78****************998855444444 PP

  == domain 2  score: 3.7 bits;  conditional E-value: 0.0066
  apra_Neukirchen_a 417 TvkgLfaaGdvaGgsphkfvsGslaeGriAakaavkyildekdekpeldeeevee.....lkeeiykpletleekkkettagevpnyitpee 503
                         ++gLf aG + G s+      + a+G +A+ +a+ y+l++  +  + de+ +        ++ +++p++ ++++     +      ++ ++
     WP_025392852.1 361 KIRGLFLAGQINGTSGYE---EAAAQGMVAGINAAMYLLEKPPFILARDEAYTGVmiddlVTKGVKEPYRIFTSRA----E--YRLLLREDN 443
                        589************975...689**************76655433333222222222223333444444444333....1..233577778 PP

  apra_Neukirchen_a 504 leerlqkimdeYagGistnYetnekkLeialeklemLked 543
                        ++ rl +   eY    + +Ye  ++++++ +e +++Lk+ 
     WP_025392852.1 444 THLRLAEKSYEYGLIDKVHYEEIQEHIKKVNEAINILKTT 483
                        8888888888887777888888888888888888888764 PP

>> WP_092127640.1  sulfide-dependent adenosine diphosphate thiazole synthase [Desulfurella multipotens]
   #    score  bias  c-Evalue  i-Evalue hmmfrom  hmm to    alifrom  ali to    envfrom  env to     acc
 ---   ------ ----- --------- --------- ------- -------    ------- -------    ------- -------    ----
   1 !   15.1   0.1   2.3e-06   0.00041      49      85 ..      21      56 ..       2      66 .. 0.83
   2 ?   -1.4   0.0      0.22        40     408     444 ..     204     246 ..     199     260 .. 0.68

  Alignments for each domain:
  == domain 1  score: 15.1 bits;  conditional E-value: 2.3e-06
  apra_Neukirchen_a 49 vveletDiLiiGGGmagcgAAveakeakdlkvvlveK 85
                         +l++D +i+GGG ag ++ +e++++ +lkv+l +K
     WP_092127640.1 21 LSQLDCDCVIVGGGPAGLICGYELAKN-GLKVTLFDK 56
                       5679********************975.6******99 PP

  == domain 2  score: -1.4 bits;  conditional E-value: 0.22
  apra_Neukirchen_a 408 Wvdl......ynrmtTvkgLfaaGdvaGgsphkfvsGslaeGr 444
                        W d+       + +   +gL+ +G +a +++  +  G +  G 
     WP_092127640.1 204 WADVgeqdtvNHTKEIYNGLYVCGMAANACSGAHRMGPIFGGM 246
                        6655444443344455689999999999998777776666555 PP

>> WP_216818745.1  dihydrolipoyl dehydrogenase family protein [Desulfurella multipotens]
   #    score  bias  c-Evalue  i-Evalue hmmfrom  hmm to    alifrom  ali to    envfrom  env to     acc
 ---   ------ ----- --------- --------- ------- -------    ------- -------    ------- -------    ----
   1 ?   -0.4   0.9      0.11        20      55      84 ..       5      33 ..       2      39 .. 0.73
   2 !    8.7   0.0   0.00019     0.035      32      84 ..     150     202 ..     117     205 .. 0.73
   3 ?    2.9   0.0     0.011         2     406     449 ..     284     324 ..     276     338 .. 0.84

  Alignments for each domain:
  == domain 1  score: -0.4 bits;  conditional E-value: 0.11
  apra_Neukirchen_a 55 DiLiiGGGmagcgAAveakeakdlkvvlve 84
                       D+++iG G ag  A+  +++a +l+v+ +e
     WP_216818745.1  5 DLIVIGMGPAGMAASA-MASAIGLNVLAIE 33
                       9*********976554.4445567777776 PP

  == domain 2  score: 8.7 bits;  conditional E-value: 0.00019
  apra_Neukirchen_a  32 alaaallaalamkkelevveletDiLiiGGGmagcgAAveake.akdlkvvlve 84 
                        + +++ ++ ++m+  ++++++  ++ iiGGG+ gc  A   ++  ++++++ ++
     WP_216818745.1 150 NEIDKEFKLTNMN-LFTQKNIPKNLTIIGGGAIGCEMAQGFARlGSNVNIIHID 202
                        3444455566676.5889999*****************9999977799998877 PP

  == domain 3  score: 2.9 bits;  conditional E-value: 0.011
  apra_Neukirchen_a 406 GyWvdlynrmtTvkgLfaaGdvaGgsphkfvsGslaeGriAaka 449
                        G+ vd+   +t +k+++a Gd+ G s   f+  ++ +G iA  +
     WP_216818745.1 284 GIIVDK-ALRTNIKNIYAIGDCNGIS--NFSHSAMHQGMIALMN 324
                        777888.999**************87..5888899999998665 PP

>> WP_092128115.1  FAD-dependent oxidoreductase [Desulfurella multipotens]
   #    score  bias  c-Evalue  i-Evalue hmmfrom  hmm to    alifrom  ali to    envfrom  env to     acc
 ---   ------ ----- --------- --------- ------- -------    ------- -------    ------- -------    ----
   1 !   11.3   0.1   3.1e-05    0.0057      56      93 ..       6      44 ..       2      49 .. 0.86
   2 ?   -2.2   0.0       0.4        72     409     428 ..     265     283 ..     261     287 .. 0.85

  Alignments for each domain:
  == domain 1  score: 11.3 bits;  conditional E-value: 3.1e-05
  apra_Neukirchen_a 56 iLiiGGGmagcgAAveake.akdlkvvlveKAaierSGa 93
                       i++iG+ +ag  AA +ak+ +kd++v+++eK +    Ga
     WP_092128115.1  6 IVVIGADAAGASAASQAKRrQKDAHVIMLEKTQDVSYGA 44
                       89*****************777*********97655555 PP

  == domain 2  score: -2.2 bits;  conditional E-value: 0.4
  apra_Neukirchen_a 409 vdlynrmtTvkgLfaaGdva 428
                        vd+ + +t ++ +fa+Gd+a
     WP_092128115.1 265 VDQ-KMKTNIEDVFACGDCA 283
                        466.78999*********87 PP

>> WP_092127572.1  methylenetetrahydrofolate--tRNA-(uracil(54)-C(5))-methyltransferase (FADH(2)-oxidizing) TrmFO [Desulf
   #    score  bias  c-Evalue  i-Evalue hmmfrom  hmm to    alifrom  ali to    envfrom  env to     acc
 ---   ------ ----- --------- --------- ------- -------    ------- -------    ------- -------    ----
   1 !   11.0   0.1     4e-05    0.0071      56      75 ..       3      22 ..       1      35 [. 0.84

  Alignments for each domain:
  == domain 1  score: 11.0 bits;  conditional E-value: 4e-05
  apra_Neukirchen_a 56 iLiiGGGmagcgAAveakea 75
                       + +iGGG agc AA++++++
     WP_092127572.1  3 VCVIGGGLAGCEAAYKIAQN 22
                       679**************985 PP

>> WP_025392105.1  MULTISPECIES: ribosome recycling factor [Desulfurella]
   #    score  bias  c-Evalue  i-Evalue hmmfrom  hmm to    alifrom  ali to    envfrom  env to     acc
 ---   ------ ----- --------- --------- ------- -------    ------- -------    ------- -------    ----
   1 ?    8.8   2.2   0.00018     0.033     448     529 ..     110     180 ..     106     183 .. 0.76

  Alignments for each domain:
  == domain 1  score: 8.8 bits;  conditional E-value: 0.00018
  apra_Neukirchen_a 448 kaavkyildekdekpeldeeeveelkeeiykpletleekkkettagevpnyitpeeleerlqkimdeYagGistnYetnekk 529
                        k++vk++++e +ek +++ +++++++++i k    le++k+ + ++        ++ e+++qk++d+Y   i + ++++ek+
     WP_025392105.1 110 KSIVKQLKQE-SEKYKVNIRNIRKKANTILKD---LEKDKAIS-KD------DLKKEEDEMQKLTDKYIKEIDNLFSLKEKE 180
                        6788888654.555777777777777777775...77776444.44......468999***************999999987 PP

>> WP_092127777.1  MULTISPECIES: FAD-dependent oxidoreductase [Desulfurella]
   #    score  bias  c-Evalue  i-Evalue hmmfrom  hmm to    alifrom  ali to    envfrom  env to     acc
 ---   ------ ----- --------- --------- ------- -------    ------- -------    ------- -------    ----
   1 ?    8.9   0.3   0.00017     0.031      51      86 ..       3      37 ..       1      49 [. 0.84
   2 ?   -1.5   0.1      0.25        45     180     211 ..     115     144 ..     112     146 .. 0.88

  Alignments for each domain:
  == domain 1  score: 8.9 bits;  conditional E-value: 0.00017
  apra_Neukirchen_a 51 eletDiLiiGGGmagcgAAveakeakdlkvvlveKA 86
                       + + D++i+G+G ag  A + +++ak ++v ++e+ 
     WP_092127777.1  3 KKDFDVVIVGAGPAGLAAGYVLAKAK-VNVAIIERG 37
                       5689****************999876.888888876 PP

  == domain 2  score: -1.5 bits;  conditional E-value: 0.25
  apra_Neukirchen_a 180 AeaakkalgvevlnrvfitdllvdednrvaGA 211
                        A+++++ +g+ ++n+ ++ d +v e+++v+G+
     WP_092127777.1 115 AQKVQE-AGALIINETVVKDPIV-ENGKVVGV 144
                        778888.7899************.88***996 PP


Internal pipeline statistics summary:
-------------------------------------
Query model(s):                            1  (670 nodes)
Target sequences:                       1807  (554305 residues searched)
Passed MSV filter:                       105  (0.0581074); expected 36.1 (0.02)
Passed bias filter:                       75  (0.0415053); expected 36.1 (0.02)
Passed Vit filter:                        18  (0.00996126); expected 1.8 (0.001)
Passed Fwd filter:                        10  (0.00553403); expected 0.0 (1e-05)
Initial search space (Z):               1807  [actual number of targets]
Domain search space  (domZ):              10  [number of targets reported over threshold]
# CPU time: 0.04u 0.00s 00:00:00.04 Elapsed: 00:00:00.03
# Mc/sec: 9622.07
//
[ok]
