# Supplementary material for: Sulfur disproportionation occurs globally across anoxic habitats and has multiple mechanisms of independent evolutionary origin
Source: ISME J. 2026 Mar 2;20(1):wrag042. doi: 10.1093/ismejo/wrag042 (PMC12998232; doi:10.1093/ismejo/wrag042)
Supplement: Sup_File_1_HMM_wrag042 [file sup_file_1_hmm_wrag042.zip › SupFile1_HMM/SupFile1c_results/apra_Neukirchen_a-hmm-098_Hippea_maritima_MH2_GCF_000194135.txt]

# hmmsearch :: search profile(s) against a sequence database
# HMMER 3.4 (Aug 2023); http://hmmer.org/
# Copyright (C) 2023 Howard Hughes Medical Institute.
# Freely distributed under the BSD open source license.
# - - - - - - - - - - - - - - - - - - - - - - - - - - - - - - - - - - - -
# query HMM file:                  /Users/lukas/OneDrive/2023_Sulfur/20250723_HMM/profiles_all/apra_Neukirchen_a.hmm
# target sequence database:        /Users/lukas/OneDrive/2023_Sulfur/20250626_HMM/db_new/098_Hippea_maritima_MH2_GCF_000194135.fas
# - - - - - - - - - - - - - - - - - - - - - - - - - - - - - - - - - - - -

Query:       apra_Neukirchen_a  [M=670]
Scores for complete sequences (score includes all domains):
   --- full sequence ---   --- best 1 domain ---    -#dom-
    E-value  score  bias    E-value  score  bias    exp  N  Sequence       Description
    ------- ------ -----    ------- ------ -----   ---- --  --------       -----------
    1.1e-24   83.0   0.0      8e-24   80.1   0.0    2.1  1  WP_013681164.1  succinate dehydrogenase flavoprotein subunit 
    1.1e-19   66.5   0.5    2.3e-19   65.4   0.5    1.4  1  WP_013682605.1  L-aspartate oxidase [Hippea maritima]
    0.00014   16.5   1.1      0.085    7.3   0.0    2.3  2  WP_013682042.1  thioredoxin-disulfide reductase [Hippea marit
    0.00021   16.0   0.1    0.00032   15.3   0.1    1.3  1  WP_013681434.1  sulfide-dependent adenosine diphosphate thiaz
    0.00054   14.6   1.9       0.45    5.0   1.3    3.0  3  WP_013681409.1  dihydrolipoyl dehydrogenase family protein [H
     0.0012   13.4   0.1      0.033    8.7   0.1    2.3  2  WP_013681113.1  tRNA uridine-5-carboxymethylaminomethyl(34) s
     0.0021   12.7   0.0     0.0029   12.2   0.0    1.2  1  WP_013682606.1  PLP-dependent cysteine synthase family protei
     0.0064   11.1   0.1      0.011   10.3   0.1    1.3  1  WP_013682057.1  FAD-dependent oxidoreductase [Hippea maritima


Domain annotation for each sequence (and alignments):
>> WP_013681164.1  succinate dehydrogenase flavoprotein subunit [Hippea maritima]
   #    score  bias  c-Evalue  i-Evalue hmmfrom  hmm to    alifrom  ali to    envfrom  env to     acc
 ---   ------ ----- --------- --------- ------- -------    ------- -------    ------- -------    ----
   1 !   80.1   0.0   3.8e-26     8e-24      46     622 ..       3     587 ..       1     601 [. 0.76

  Alignments for each domain:
  == domain 1  score: 80.1 bits;  conditional E-value: 3.8e-26
  apra_Neukirchen_a  46 elevveletDiLiiGGGmagcgAAveakeakdlkvvlveKAaierSGavAa.GlsAinaYigenetpedyvryvrkdl....mgivReDLvl 132
                        +++v+  e D++i+G+G ag  AAv+   ak lk  ++      rS  v+a G   ina + + +  edy  +   d     + i  +D + 
     WP_013681164.1   3 NIDVRLEEFDVVIVGAGGAGLAAAVQTGLAK-LKTAVISEVFPTRSHTVSAqG--GINAALANMD--EDYWIWHMYDTvkgsDYIGDQDAIE 89 
                        566677899****************998766.888888888999999986534..5566555555..566665555543221557889**** PP

  apra_Neukirchen_a 133 diarhvdevvkkleewGLpilkdenGk.yvrrGkwqikInGesyK...pivAeaakkal...............gvevlnrvfitdllvd.e 204
                           ++  +++ +le+wG+p+ + enGk y+r    q +  Ges+    + vA+   +a                 v+++ + + ++l+vd e
     WP_013681164.1  90 FFTKNAPKTIIELEHWGMPFSRIENGKiYQRAFGGQTRNFGESIAhraCAVADRSGHAIlhtlfertlrpdispYVSYYSEYYLLKLIVDpE 181
                        **************************963444455666677777422234444444444666666666777766669999**********97 PP

  apra_Neukirchen_a 205 dnrvaGAvgfsvrenkfyvikakavivatGGAagiyrprsvgegrgraWYppfntGsgyamgiraGAemttmEnrfvalRfKDtygPvgtia 296
                         ++ + +v++++ ++ ++++ a a+i atGG +  +r + +         +  ntG g++++++aG  +   E  fv       yg    i 
     WP_013681164.1 182 TKKPMAVVAWDMVNGGVHIFFAYAIIFATGGNTRNFRTNTN---------AHINTGRGWYVCAKAGIPIKDPE--FVQFHPTGIYGVGNLIT 262
                        7999*********************************9988.........55799999999*****9887666..88888888888777777 PP

  apra_Neukirchen_a 297 llvk...akavnalgeeyeeelkkeY...gkakiptslRnyatleevkeGrgPiyldteealqdkeleeelwedfLdmaisqallwaeenie 382
                         +v+    + +na+ge+++   kk Y        ++ +   ++ +e++eGrg    + + +l+ ++l ++ + d L    + a +++  +++
     WP_013681164.1 263 EGVRgegGYLINANGERFM---KK-YaphVLDLASRDVVSRGMAQEIREGRGVGPKKDHILLKLDHLGKDFIMDKLPGIWELAYKFV--GVD 348
                        7775111679*********...66.74322222466677789*********965555555555688888888888877777777777..789 PP

  apra_Neukirchen_a 383 pekenvEiegtePyivGsH.aacsGyWv..dlynrmtTvkgLfaaGdvaGgsph.kfvsGs......laeGriAakaavkyildekdekpel 464
                         +k+++ +++t  y +G+  ++  G  v  d  +++  ++gL+ aG++a  s h     G+      +  G+ A+++a+++i++e+   p  
     WP_013681164.1 349 CTKDPIPVQPTAHYHMGGIpTNIHGQVVtwDG-DKEVPIPGLYGAGECACPSLHgANRLGCnslldlVITGKEAGRHAAEWIATERPIFPYP 439
                        99****************53667788777777.99************998775522344663344434689999999999998888887877 PP

  apra_Neukirchen_a 465 deeevee.lkeeiykpletleekkkettagevpnyitpeeleerlqkimdeYagGistnYetnekkLeialeklemLkedleklaAed.... 551
                        +e+ +++  +++++ +l+tl++      ag     ++++e+ e l  +m + +      +++ e+ +++ le+l++ +e+++++  +d    
     WP_013681164.1 440 AEDYIADkYAKDVMDQLNTLFDGP----AG----SVKMDEIWEDLRDTMQHNMS----VFRI-EEGIKKQLELLDQYEEKFKNVGLTDkskv 518
                        776665526677888888877776....44....36788888888888877654....4554.45677778888888888888777773333 PP

  apra_Neukirchen_a 552 .lheLlrawElihRllvaeaviehllfRkEtRwpgyyeraDypelddenwkkfvnskydpetgeieiikrpl 622
                           eL++ ++l   llv+++ +     RkE+R  g ++r Dype+dd+n+  ++   y +e+g++ei  +p+
     WP_013681164.1 519 fNTELIEYFDLESLLLVSKLETVAAYERKESR--GAHYRDDYPERDDKNYLSHTAA-YLKEDGSVEIQYKPV 587
                        2469****************************..8889*****************9.888********9998 PP

>> WP_013682605.1  L-aspartate oxidase [Hippea maritima]
   #    score  bias  c-Evalue  i-Evalue hmmfrom  hmm to    alifrom  ali to    envfrom  env to     acc
 ---   ------ ----- --------- --------- ------- -------    ------- -------    ------- -------    ----
   1 !   65.4   0.5   1.1e-21   2.3e-19      55     465 ..       4     406 ..       1     447 [. 0.77

  Alignments for each domain:
  == domain 1  score: 65.4 bits;  conditional E-value: 1.1e-21
  apra_Neukirchen_a  55 DiLiiGGGmagcgAAveakeakdlkvvlveKAaierSGa.vAaGlsAinaYigenetpedyvryvrkdlmgivReDLvldiarhvdevvkkl 145
                         i i+G G+ag  AA+e+ ++ +++v++  K +++      A+G   i   +++ ++ +++++   k  +g++R++ v  + ++  e v++l
     WP_013682605.1   4 TIAIVGSGVAGLRAAIELLNN-GYEVLVFSKDKLSYCNTdKAQGG--IAVVLNPLDSLDKHIEDTLKAGAGLCRKEAVEILVKEGPERVREL 92 
                        589**************9975.57888888877765543257774..556788888899********************************* PP

  apra_Neukirchen_a 146 eewGLpilkdenGk......yvrrGkwqik....InGesyKpivAeaakkalgvevlnrvfitdllvdednrvaGAvgfsvrenkfyvikak 227
                         +wG  + ++++G+        ++ ++ ++      G ++   + ++ k+ ++ve+++  + +++l+ e+n+++G+  ++++++++ v+k  
     WP_013682605.1  93 INWGANFDRNDKGEldftkeAAHSTNRILHalgdATGHEIEQTLIKKLKTFSRVEIFEYRMLLRILT-ENNQIYGVEFLNLKTEEYEVYKID 183
                        ********99***99999885555555554111157889999999999999999*************.88********************** PP

  apra_Neukirchen_a 228 avivatGGAagiyrprsvgegrgraWYppfntGsgyamgiraGAemttmE.nrfvalRfKDtygPvgti...allvkakavnalgeeyeeel 315
                        a i+atGG a iy+   +         p   tG g a ++ aGA +  mE ++f ++ +K  ++P   +   + + +a  +n +gee++   
     WP_013682605.1 184 AAILATGGYAAIYKNTTN---------PQITTGDGIATTFLAGATLEDMEfVQFHPTALKRYNAPQFLLsesMRGEGAVLINDRGEEFM--- 263
                        **************8877.........8899*******************559************76551115667899**********... PP

  apra_Neukirchen_a 316 kkeY...gkak.iptslRnyatleevke.GrgPiyldteealqdkeleeelwedfLd.maisqallwaeeniepekenvEiegtePyivGsH 401
                        +k Y   g     p+ + +  ++ e+ke G   +yld +++            df     +++    ++ + +++ke + + ++  y +G+ 
     WP_013682605.1 264 RK-YhrlG--DlAPRDVVARSIIFEMKErGIDKVYLDATKM----------GADFVRkRFPTIYNECLKYGLDISKEAIPVSPAAHYTMGGI 342
                        66.65334..4469999999999999864888999999999..........3344431347888888899**************99999988 PP

  apra_Neukirchen_a 402 aacsGyWvdlynrmtTvkgLfaaGdva..Ggs.phkfvsGslaeGriAakaavkyi....ldekdekpeld 465
                         +      d+ + +t++kgLfaaG+va  G   +++  s s+ eG + +k a++ +    ++ +  + e++
     WP_013682605.1 343 KT------DV-KARTSIKGLFAAGEVAcnGVHgANRLASNSMLEGLVFGKRAAESAteflKSYQPINIEVR 406
                        88......99.**************983333325799*******988777777666333333222222222 PP

>> WP_013682042.1  thioredoxin-disulfide reductase [Hippea maritima]
   #    score  bias  c-Evalue  i-Evalue hmmfrom  hmm to    alifrom  ali to    envfrom  env to     acc
 ---   ------ ----- --------- --------- ------- -------    ------- -------    ------- -------    ----
   1 !    7.3   0.9   0.00043     0.091      54      84 ..       2      32 ..       1      35 [. 0.79
   2 !    7.3   0.0   0.00041     0.085     407     455 ..     255     302 ..     249     305 .] 0.83

  Alignments for each domain:
  == domain 1  score: 7.3 bits;  conditional E-value: 0.00043
  apra_Neukirchen_a 54 tDiLiiGGGmagcgAAveakeakdlkvvlve 84
                        D++iiGGG ag  A + a++     +++ e
     WP_013682042.1  2 YDVVIIGGGPAGLAAGIYAARGGLKTIICEE 32
                       59**************999987644555444 PP

  == domain 2  score: 7.3 bits;  conditional E-value: 0.00041
  apra_Neukirchen_a 407 yWvdlynrmtTvkgLfaaGdvaGgsphkfvsGslaeGriAakaavkyil 455
                        y + + + +t ++g+faaGd+   +p + v  +  +G iAa  a kyi+
     WP_013682042.1 255 YIITNERMETNIPGIFAAGDIR-VTPLRQVLTAASDGAIAASCAQKYIE 302
                        55555355688*********86.789999****************9995 PP

>> WP_013681434.1  sulfide-dependent adenosine diphosphate thiazole synthase [Hippea maritima]
   #    score  bias  c-Evalue  i-Evalue hmmfrom  hmm to    alifrom  ali to    envfrom  env to     acc
 ---   ------ ----- --------- --------- ------- -------    ------- -------    ------- -------    ----
   1 !   15.3   0.1   1.5e-06   0.00032      49      85 ..      22      57 ..       2      65 .. 0.78

  Alignments for each domain:
  == domain 1  score: 15.3 bits;  conditional E-value: 1.5e-06
  apra_Neukirchen_a 49 vveletDiLiiGGGmagcgAAveakeakdlkvvlveK 85
                          le+D+ i+GGG ag ++A+ +++a+ +kv + +K
     WP_013681434.1 22 LDYLECDVTIVGGGPAGLVCAYYLAKAN-IKVAIFDK 57
                       44589******************99875.99999998 PP

>> WP_013681409.1  dihydrolipoyl dehydrogenase family protein [Hippea maritima]
   #    score  bias  c-Evalue  i-Evalue hmmfrom  hmm to    alifrom  ali to    envfrom  env to     acc
 ---   ------ ----- --------- --------- ------- -------    ------- -------    ------- -------    ----
   1 !    5.0   1.3    0.0022      0.45      53      88 ..       3      37 ..       1      47 [. 0.86
   2 ?    1.7   0.0     0.021       4.5      43      74 ..     157     188 ..     116     201 .. 0.69
   3 !    4.7   0.0    0.0026      0.54     406     454 ..     281     326 ..     275     375 .. 0.83

  Alignments for each domain:
  == domain 1  score: 5.0 bits;  conditional E-value: 0.0022
  apra_Neukirchen_a 53 etDiLiiGGGmagcgAAveakeakdlkvvlveKAai 88
                       + D+++iG G ag  A  ++++a++++v+ veK ++
     WP_013681409.1  3 KYDVIVIGMGPAGM-AVANIAHAAGMSVLTVEKNKV 37
                       68**********95.6668889999********875 PP

  == domain 2  score: 1.7 bits;  conditional E-value: 0.021
  apra_Neukirchen_a  43 mkkelevveletDiLiiGGGmagcgAAveake 74 
                         k+ ++ +++   ++iiGGG+ +c      ++
     WP_013681409.1 157 NKNLFKLENIPESLVIIGGGAIACEMGQAFRR 188
                        3345778889999***********87766666 PP

  == domain 3  score: 4.7 bits;  conditional E-value: 0.0026
  apra_Neukirchen_a 406 GyWvdlynrmtTvkgLfaaGdvaGgsphkfvsGslaeGriAakaavkyi 454
                        G+ vd   ++t +k ++a Gd+ G s   f+  ++ +G ++a +++k +
     WP_013681409.1 281 GIDVDE-FNRTNIKHIYAIGDCNGKS--LFSHAAMHQGMLSAMHMIKST 326
                        666777.6789*************87..6*****************987 PP

>> WP_013681113.1  tRNA uridine-5-carboxymethylaminomethyl(34) synthesis enzyme MnmG [Hippea maritima]
   #    score  bias  c-Evalue  i-Evalue hmmfrom  hmm to    alifrom  ali to    envfrom  env to     acc
 ---   ------ ----- --------- --------- ------- -------    ------- -------    ------- -------    ----
   1 !    8.7   0.1   0.00016     0.033      53      72 ..       6      25 ..       2      38 .. 0.82
   2 ?    2.2   0.0     0.014         3     393     460 ..     304     400 ..     283     504 .. 0.75

  Alignments for each domain:
  == domain 1  score: 8.7 bits;  conditional E-value: 0.00016
  apra_Neukirchen_a 53 etDiLiiGGGmagcgAAvea 72
                       + D+++iGGG agc A++  
     WP_013681113.1  6 RYDVIVIGGGHAGCEASLIN 25
                       57*************98755 PP

  == domain 2  score: 2.2 bits;  conditional E-value: 0.014
  apra_Neukirchen_a 393 tePyivGsHaacsGyWvdl.................................ynrmtTvkgLfaaGdvaGgsphkfvsGslaeGriAakaav 451
                        te y  G H++  Gy v+l                                   +   ++gLf aG + G s+      + a+G +A+ +a+
     WP_013681113.1 304 TEIYADGLHTS-MGYEVQLnflrtikglekveimrpgyaieydfvdptqlkhSLETKKIRGLFLAGQINGTSGYE---EAAAQGIVAGINAA 391
                        56666666666.666664444555566666666666666666666666665434455799***********9965...68899999999999 PP

  apra_Neukirchen_a 452 kyildekde 460
                         y+++++ +
     WP_013681113.1 392 FYLMEKEPF 400
                        999776655 PP

>> WP_013682606.1  PLP-dependent cysteine synthase family protein [Hippea maritima]
   #    score  bias  c-Evalue  i-Evalue hmmfrom  hmm to    alifrom  ali to    envfrom  env to     acc
 ---   ------ ----- --------- --------- ------- -------    ------- -------    ------- -------    ----
   1 !   12.2   0.0   1.4e-05    0.0029      35      74 ..     137     175 ..      98     188 .. 0.63

  Alignments for each domain:
  == domain 1  score: 12.2 bits;  conditional E-value: 1.4e-05
  apra_Neukirchen_a  35 aallaalamkkelevveletDiLiiGGGmagcgAAveake 74 
                        + ++  ++ +ke+ +++++tDiL++G G++g+++ ++ + 
     WP_013682606.1 137 NPMVHYNTTAKEI-EKQIKTDILVCGIGTGGTFTGITKRL 175
                        2222223333333.4568****************998776 PP

>> WP_013682057.1  FAD-dependent oxidoreductase [Hippea maritima]
   #    score  bias  c-Evalue  i-Evalue hmmfrom  hmm to    alifrom  ali to    envfrom  env to     acc
 ---   ------ ----- --------- --------- ------- -------    ------- -------    ------- -------    ----
   1 !   10.3   0.1   5.2e-05     0.011      56      92 ..       7      44 ..       2      51 .. 0.85

  Alignments for each domain:
  == domain 1  score: 10.3 bits;  conditional E-value: 5.2e-05
  apra_Neukirchen_a 56 iLiiGGGmagcgAAveake.akdlkvvlveKAaierSG 92
                       +++iGG +ag  AA ++k+  k+++v++veK      G
     WP_013682057.1  7 VVVIGGDAAGMSAASQVKRrIKSAEVIVVEKGRDVSYG 44
                       89*****************888*********8755555 PP


Internal pipeline statistics summary:
-------------------------------------
Query model(s):                            1  (670 nodes)
Target sequences:                       1670  (520094 residues searched)
Passed MSV filter:                        91  (0.054491); expected 33.4 (0.02)
Passed bias filter:                       61  (0.0365269); expected 33.4 (0.02)
Passed Vit filter:                        17  (0.0101796); expected 1.7 (0.001)
Passed Fwd filter:                         8  (0.00479042); expected 0.0 (1e-05)
Initial search space (Z):               1670  [actual number of targets]
Domain search space  (domZ):               8  [number of targets reported over threshold]
# CPU time: 0.04u 0.00s 00:00:00.04 Elapsed: 00:00:00.03
# Mc/sec: 10472.85
//
[ok]
