# Supplementary material for: Sulfur disproportionation occurs globally across anoxic habitats and has multiple mechanisms of independent evolutionary origin
Source: ISME J. 2026 Mar 2;20(1):wrag042. doi: 10.1093/ismejo/wrag042 (PMC12998232; doi:10.1093/ismejo/wrag042)
Supplement: Sup_File_1_HMM_wrag042 [file sup_file_1_hmm_wrag042.zip › SupFile1_HMM/SupFile1c_results/apra_Neukirchen_a-hmm-099_Dethiobacter_alkaliphilus_AHT_1_GCF_000174415.txt]

# hmmsearch :: search profile(s) against a sequence database
# HMMER 3.4 (Aug 2023); http://hmmer.org/
# Copyright (C) 2023 Howard Hughes Medical Institute.
# Freely distributed under the BSD open source license.
# - - - - - - - - - - - - - - - - - - - - - - - - - - - - - - - - - - - -
# query HMM file:                  /Users/lukas/OneDrive/2023_Sulfur/20250723_HMM/profiles_all/apra_Neukirchen_a.hmm
# target sequence database:        /Users/lukas/OneDrive/2023_Sulfur/20250626_HMM/db_new/099_Dethiobacter_alkaliphilus_AHT_1_GCF_000174415.fas
# - - - - - - - - - - - - - - - - - - - - - - - - - - - - - - - - - - - -

Query:       apra_Neukirchen_a  [M=670]
Scores for complete sequences (score includes all domains):
   --- full sequence ---   --- best 1 domain ---    -#dom-
    E-value  score  bias    E-value  score  bias    exp  N  Sequence       Description
    ------- ------ -----    ------- ------ -----   ---- --  --------       -----------
   1.3e-231  767.7   0.0   1.6e-231  767.4   0.0    1.0  1  WP_040378643.1  adenylyl-sulfate reductase subunit alpha [Det
    1.5e-32  109.9   0.1      2e-32  109.5   0.1    1.2  1  WP_008514724.1  FAD-binding protein [Dethiobacter alkaliphilu
    4.2e-21   72.0   2.9    5.5e-13   45.2   0.3    2.6  2  WP_008518304.1  FAD-binding protein [Dethiobacter alkaliphilu
    6.2e-17   58.3   4.7    7.3e-15   51.4   4.6    2.8  1  WP_008518487.1  FAD-dependent oxidoreductase [Dethiobacter al
    1.9e-16   56.6   1.0    7.6e-15   51.4   1.3    2.6  2  WP_008519288.1  L-aspartate oxidase [Dethiobacter alkaliphilu
    7.8e-07   24.9   1.0    0.00043   15.8   0.2    2.1  2  WP_008515650.1  NAD(P)/FAD-dependent oxidoreductase [Dethioba
    7.5e-06   21.6   0.3      0.035    9.5   0.0    2.6  3  WP_008519293.1  thioredoxin-disulfide reductase [Dethiobacter
    0.00011   17.8   0.3    0.00034   16.2   0.1    1.7  2  WP_008517438.1  NAD(P)/FAD-dependent oxidoreductase [Dethioba
    0.00022   16.8   1.3    0.00039   16.0   0.3    1.7  2  WP_395858058.1  FAD-dependent oxidoreductase [Dethiobacter al
    0.00082   14.9   1.5     0.0035   12.8   0.5    2.0  2  WP_008514901.1  FAD-dependent oxidoreductase [Dethiobacter al
     0.0017   13.8   0.0     0.0075   11.7   0.0    1.9  2  WP_008513738.1  CoA-disulfide reductase [Dethiobacter alkalip
     0.0023   13.4   3.6       0.12    7.8   0.0    3.1  3  WP_008515929.1  dihydrolipoyl dehydrogenase [Dethiobacter alk
     0.0029   13.1   1.3      0.054    8.9   0.3    2.6  3  WP_008514856.1  NAD(P)/FAD-dependent oxidoreductase [Dethioba
     0.0065   11.9   0.0       0.01   11.3   0.0    1.2  1  WP_008517574.1  CoB--CoM heterodisulfide reductase iron-sulfu
     0.0072   11.8   3.2      0.027    9.9   0.1    2.7  3  WP_008518795.1  dihydrolipoyl dehydrogenase [Dethiobacter alk
  ------ inclusion threshold ------
      0.033    9.6   1.2        1.5    4.1   0.0    2.5  2  WP_008517330.1  FAD-binding protein [Dethiobacter alkaliphilu


Domain annotation for each sequence (and alignments):
>> WP_040378643.1  adenylyl-sulfate reductase subunit alpha [Dethiobacter alkaliphilus]
   #    score  bias  c-Evalue  i-Evalue hmmfrom  hmm to    alifrom  ali to    envfrom  env to     acc
 ---   ------ ----- --------- --------- ------- -------    ------- -------    ------- -------    ----
   1 !  767.4   0.0    8e-234  1.6e-231      47     622 ..       6     558 ..       1     565 [. 0.95

  Alignments for each domain:
  == domain 1  score: 767.4 bits;  conditional E-value: 8e-234
  apra_Neukirchen_a  47 levveletDiLiiGGGmagcgAAveakeak.dlkvvlveKAaierSGavAaGlsAinaYigenetpedyvryvrkdlmgivReDLvldiarh 137
                        +e +  +tD+L+iGGG+ag +AAv+a+e + +l+v+++eKA+++rSG++AaG++AinaY++++et  ++++yv+k+ +g+vR+DLvl++a+ 
     WP_040378643.1   6 WELEVKKTDVLVIGGGAAGIYAAVTAREGNpELSVTVLEKAHVSRSGCLAAGINAINAYLNPGETAMSFLDYVKKENHGLVRDDLVLTMAQG 97 
                        5667789*********************666************************************************************* PP

  apra_Neukirchen_a 138 vdevvkkleewGLpilkdenGkyvrrGkwqikInGesyKpivAeaakkalgvevlnrvfitdllvdednrvaGAvgfsvrenkfyvikakav 229
                        +++++++l +wGLp+lkde G+y++rGk++++ nGe++Kpi+A+a +  +g++vlnrv++++l+v +d+rv G+++ s+re+k+y++ akav
     WP_040378643.1  98 LNSATDRLYDWGLPLLKDEAGRYLARGKRSVRANGERIKPIMAQALRA-SGAQVLNRVNAVNLFV-KDGRVRGVFACSTREEKMYLVLAKAV 187
                        **********************************************99.99**************.99************************ PP

  apra_Neukirchen_a 230 ivatGGAagiyrprsvgegrgraWYppfntGsgyamgiraGAemttmEnrfvalRfKDtygPvgtiallvkakavnalgeeyeeelkkeYgk 321
                        i++tGGAagiy+p+++g +r+++WY+pfntG+gyamg+raGAemt++E+rf+alR+KDt++P+gtia++v+ ++vnalgeey+   ++ Yg 
     WP_040378643.1 188 ICTTGGAAGIYKPNNPGAARHKMWYCPFNTGAGYAMGLRAGAEMTSFEMRFIALRTKDTISPTGTIAQGVRVPQVNALGEEYL---HR-YG- 274
                        ***********************************************************************************...88.*6. PP

  apra_Neukirchen_a 322 akiptslRnyatleevkeGrgPiyldteealqdkeleeelwedfLdmaisqallwaeeniepekenvEiegtePyivGsHaacsGyWvdlyn 413
                        a+ +t++R+ atl e+++GrgP+yldt ++  dke ++ l+ ++L+m++s+ l+wa+e+ ep++++vEi+g+ePyivG+H   +G+Wvd   
     WP_040378643.1 275 AR-TTPERLAATLAENMAGRGPCYLDTARL--DKEASSMLKDAYLNMSPSILLKWADEEAEPHDKPVEICGSEPYIVGGHGM-AGFWVDA-G 361
                        55.9**************************..**************************************************.*******.* PP

  apra_Neukirchen_a 414 rmtTvkgLfaaGdvaGgsphkfvsGslaeGriAakaavkyilde.kdekpeldeeeveelkeeiykpletleekkkettagevpnyitpeel 504
                        r+tT++gL+aaGdvaGg+p+k+v+Gs+aeG++Aa aa++ + ++ +  +++ ++e++e+++e +  p   l ++     +g     +tp+ l
     WP_040378643.1 362 RRTTLPGLYAAGDVAGGAPKKYVTGSMAEGELAALAALADLGEDlAPLSEREAREALEAEAEAVLLP---LGQD-----SG-----FTPKAL 440
                        *****************************************54303333333334444444444444...3322.....45.....9***** PP

  apra_Neukirchen_a 505 eerlqkimdeYagGistnYetnekkLeialeklemLkedleklaAedlheLlrawElihRllvaeaviehllfRkEtRwpgyyeraDypeld 596
                        ++rlqk+mdeYagGist Y++ e +L +a++kl++L ed++ l+A++ ++L  a+E+ +R+l+a++v+ehll+R+E+Rwp+y+er+Dype+d
     WP_040378643.1 441 QKRLQKVMDEYAGGISTGYRVAEPSLMQARQKLRQLAEDVALLQAKNPRDLTAAHETADRVLIARVVVEHLLHRRESRWPCYQERLDYPERD 532
                        ******************************************************************************************** PP

  apra_Neukirchen_a 597 denwkkfvnskydpetgeieiikrpl 622
                        de+w kfvns+yd++ +++ +++rp+
     WP_040378643.1 533 DEKWLKFVNSRYDNAGDTVVVMERPY 558
                        *************************9 PP

>> WP_008514724.1  FAD-binding protein [Dethiobacter alkaliphilus]
   #    score  bias  c-Evalue  i-Evalue hmmfrom  hmm to    alifrom  ali to    envfrom  env to     acc
 ---   ------ ----- --------- --------- ------- -------    ------- -------    ------- -------    ----
   1 !  109.5   0.1     1e-34     2e-32      52     622 ..       4     556 ..       1     566 [] 0.81

  Alignments for each domain:
  == domain 1  score: 109.5 bits;  conditional E-value: 1e-34
  apra_Neukirchen_a  52 letDiLiiGGGmagcgAAveakeakdlkvvlveKAaierSGavAa..GlsAinaYig.....enetpedyvryvrkdlmgivReDLvldiar 136
                         e ++L++G G ag  AA ea+e++  +v ++ + +  rS +++a  G++   a ++     ++++ e++     k  + ++ +D ++ +a+
     WP_008514724.1   4 YEHEVLVVGSGLAGLRAAREAAEKH--DVAVISRVHPVRSHSISAqgGIN---ASLKnhaegKDDSWEKHAFDTIKGSDYLADQDAAMIMAQ 90 
                        5789*****************9987..56778899999998885433555...5555444345555677776667777889*********** PP

  apra_Neukirchen_a 137 hvdevvkkleewGLpilkdenGk.........yvrrGkwqikInGesyKpivAeaakkalgvevlnrvfitdllvdednrvaGAvgfsvren 219
                            +v ++e+wG  + +  +Gk            r  +     G ++   + e+  k ++++v+++  +t++ +d+ n + G v++++ ++
     WP_008514724.1  91 DAPACVYEMEHWGTLFSRLPDGKiaqrpfggaGFPRTCYAADRTGHHLLHTLYEQSVK-HQINVYEERLVTNIATDN-NLCHGLVALNMITG 180
                        *****************999***999998888667777888889*9999999999888.569*************66.************** PP

  apra_Neukirchen_a 220 kfyvikakavivatGGAagiyrprsvgegrgraWYppfntGsgyamgiraGAemttmEn.rfvalRfKDtygPvgtiallvkakavnalgee 310
                        ++ v+ a  vivatGGA +iy    +         +  ntGsg a + raGA++  mE  +f ++ +  t+  +   a + + +  n +ge+
     WP_008514724.1 181 ELEVYAAPVVIVATGGAGQIYSNSTN---------ALINTGSGTATAYRAGAQLEDMEFiQFHPTSLYGTNILISEAARGEGGYLLNKNGER 263
                        *********************86555.........689********************548999999999999******************* PP

  apra_Neukirchen_a 311 yeeelkkeY..gkak.iptslRnyatleevkeGrg.PiyldteealqdkeleeelwedfLdmaisqallwaeeniepekenvEiegtePyiv 398
                        ++   kk Y  +  +  p+ + +  + +e+ eGrg P   d  ++ + ++l +e + + L      a+ +   +++p +e++ i++   y +
     WP_008514724.1 264 FM---KK-YtpQAMElGPRDIVARSIQTEIDEGRGfPG--DYVHL-DLTHLGKEKIMELLPGIRILAMDF--AGVDPIHEPIPIQPGQHYTM 346
                        **...77.865344457999999999********9442..33333.113555555555554444444444..689***************** PP

  apra_Neukirchen_a 399 GsHaacsGyWvdlynrmtTvkgLfaaGdvaGgsph..kfvsG.....slaeGriAakaavkyildekdekpeldeeeveelkeeiykpletl 483
                        G+ a+      ++ + +t vkgL aaG++a  s h     +G     +l+ G+ A+++a++y+ +e   kp+ d++ ve l e+ ++ l+++
     WP_008514724.1 347 GGIAT------NV-DGHTRVKGLLAAGEAACVSVHgaNRLGGnslldTLVFGKRAGREAINYLSKE---KPRPDRKVVEGLWEKEESRLKNF 428
                        **999......55.77************9988755224455643333478899999999*999855...6889999***********99999 PP

  apra_Neukirchen_a 484 eekkkettagevpnyitpeeleerlqkimdeYagGistnYetnekkLeialeklemLkedleklaAedl.....heLlrawElihRllvaea 570
                        ++ +    +         +el+++++++  e +g +      +e++L+ a e l+ L+++  +++ ++       eL++a El   l  ae+
     WP_008514724.1 429 LTGE---GS------EDYRELRDKMKQTLTEKVGIFR-----QENELKEAVEILADLRRRYPSVKIKNScrqynLELINALELEGMLNLAET 506
                        9887...22......3579************999765.....5889999999999999998888776642222269**************** PP

  apra_Neukirchen_a 571 viehllfRkEtRwpgyyeraDypelddenwkkfvnskydpetgeieiikrpl 622
                        v    l R+E+R  g ++r+D+p++dde+w +++   y +e  +++ +++ +
     WP_008514724.1 507 VALGALGRNESR--GSHSRLDFPKRDDEKWLVHTMADYTKEGPKLSDKEVTI 556
                        ************..99********************9997766666555555 PP

>> WP_008518304.1  FAD-binding protein [Dethiobacter alkaliphilus]
   #    score  bias  c-Evalue  i-Evalue hmmfrom  hmm to    alifrom  ali to    envfrom  env to     acc
 ---   ------ ----- --------- --------- ------- -------    ------- -------    ------- -------    ----
   1 !   45.2   0.3   2.8e-15   5.5e-13      53     278 ..       4     228 ..       1     234 [. 0.89
   2 !   26.2   0.1   1.6e-09   3.1e-07     387     619 ..     342     548 ..     334     554 .. 0.75

  Alignments for each domain:
  == domain 1  score: 45.2 bits;  conditional E-value: 2.8e-15
  apra_Neukirchen_a  53 etDiLiiGGGmagcgAAveakeakdlkvvlveKAaierSGavAaGlsAinaYigenetpedyvryvrkdlmgivReDLvldiarhvdevvkk 144
                        + D++i GGG ag +AA+ a++a     +++          +A G+       g+++  + +v+   k  +g++   Lv ++     ++   
     WP_008518304.1   4 RYDVIIAGGGGAGVMAAIAAAQAGAKTALVCKEPVGYGNTRMAVGITSCAGLPGDDR--QAFVEDLLKSGDGLCNPQLVETLVDGTRDALGF 93 
                        67*******************977555555544444555679999999877777766..9******************************** PP

  apra_Neukirchen_a 145 leewGLpilkdenGk...........yvrrGkwqikInGesyKpivAeaakkalgvevlnrvfitdllvdednrvaGAvgfsvrenkfyvik 225
                        lee+G +++++e+G              r+   + + +G  +  i+  a +k   +++++  f++dl+  ++n v+G+  +++ ++  ++++
     WP_008518304.1  94 LEELGHTFVRNEEGYlegkainraggHTRSRTLNSSGSGVGMGQILRTALQK-FPIDLIEDAFVLDLCR-RENMVCGVRILELSTGLEHTLQ 183
                        **************99999*99999888888899999999************.559*************.77******************** PP

  apra_Neukirchen_a 226 akavivatGGAagiyrprsvgegrgraWYppfntGsgyamgiraGAemttmEn 278
                        a av++atGG + ++ p+ +++ rg       ++G gya+++r GA +  mE+
     WP_008518304.1 184 AGAVVLATGGGSWLFYPQTSNN-RG-------SCGDGYALALRHGARLQDMEQ 228
                        *****************87643.33.......79*****************96 PP

  == domain 2  score: 26.2 bits;  conditional E-value: 1.6e-09
  apra_Neukirchen_a 387 nvEiegtePyivGsHaacsGyWvdlynrmtTvkgLfaaGdvaGgsphkfvsGslaeGri......Aakaavkyildekdekpeldeeeveel 472
                        + E+ +t  +++G+  a      d  + +t v+gL+aaG+v+Gg+      Gs a ++i      A++aa+k+++d+          + +  
     WP_008518304.1 342 PWEVLPTAHFFMGGIQA------DA-DGATAVPGLYAAGEVMGGVHGANRLGSAALAEImvfglrAGRAAAKFAKDH--V-------QPSFS 417
                        55666666666665555......88.99****************977777777666666223333444444444433..2.......22234 PP

  apra_Neukirchen_a 473 keeiykpletleekkkettagevpnyitpeeleerlqkimdeYagGistnYetnekkLeialeklemLkedleklaAedlh....eLlrawE 560
                        ++++ +pl  l+        g      +p +l  rlq++m ++ag +       +  L ial  ++ L+ ++++l+ +  +    +L  a E
     WP_008518304.1 418 ADSVPSPLIGLQ--------G----SHRPAHLSRRLQQLMWHHAGLVR-----DRDGLLIALAGVDALQAEAHDLSVSKEQvyngDLRDAVE 492
                        556666632222........2....2589**************99876.....5799****************9987664333448****** PP

  apra_Neukirchen_a 561 lihRllvaeaviehllfRkEtRwpgyyeraDypelddenwkkfvnskydpetgeieiik 619
                        l   l +a++v+   l R+E+R  g + r+D+p+   +nw++ +   ++ ++g+i+  +
     WP_008518304.1 493 LDFMLQTAKLVLISALEREESR--GAHLRSDFPQHGGSNWEQNIVL-WQDDSGQIRHCQ 548
                        **********************..999**************99999.666888887665 PP

>> WP_008518487.1  FAD-dependent oxidoreductase [Dethiobacter alkaliphilus]
   #    score  bias  c-Evalue  i-Evalue hmmfrom  hmm to    alifrom  ali to    envfrom  env to     acc
 ---   ------ ----- --------- --------- ------- -------    ------- -------    ------- -------    ----
   1 !   51.4   4.6   3.8e-17   7.3e-15      45     431 ..      83     463 ..      52     515 .. 0.73

  Alignments for each domain:
  == domain 1  score: 51.4 bits;  conditional E-value: 3.8e-17
  apra_Neukirchen_a  45 kelevveletDiLiiGGGmagcgAAveakeakdlkvvlveKAaierSG.avAaGlsAinaYigenetpe.dyvryvrkdlmgivReDLvldi 134
                         +le+   ++D+L++GGG ag  AA+ a+e ++++v++v K         +A+G   i a  +en++p   y++ +     + v  +Lv  +
     WP_008518487.1  83 FDLEKFDYDVDVLVVGGGGAGASAALLAQE-QGADVLMVTKLRFGDANtVMAQG--GIQAADKENDSPTiHYLDVMGGGRFENV-PELVKAL 170
                        457788899*****************8876.5699******9986655056877..5666667777665244444444443333.3588888 PP

  apra_Neukirchen_a 135 arhvdevvkkleewGLpilkdenGk.........yvrrGkwqikInGesyKpivAeaakkalgvevlnrvfitdllvdednrvaGAvgfsvr 217
                              + k le++G  + k+e+G+           +r +     +G ++   + +++++  +v v++ +++++ll ded++v GA+ ++++
     WP_008518487.1 171 TGDAPVALKWLEDLGTMFDKQEDGTmksihgggtSRKRMHSARDYSGAEIMRTLRDEVRN-RQVPVIEFCAVVELLKDEDGKVGGAILYNME 261
                        888888999***************9999999987666666677789**************.66***************************** PP

  apra_Neukirchen_a 218 enkfyvikakavivatGGAagi.yrprsvgegrgraWYppfntGsgyamgiraGAemttmE.nrfvalRfKDtygP......vgtiallvka 301
                        ++++ v++ak vi+a+GG   + y+    g+ +    Y    t+ g  mg raGAe+  m  +++ ++    +y P      +   + +++a
     WP_008518487.1 262 TGEYSVCRAKSVILAVGGSGRLeYQ----GFPTTNH-Y--GATADGLVMGYRAGAELAFMHtMQYHPTGA--AYPPqilgllITEKVRGLGA 344
                        *******************988444....4444333.2..36899************9886366666654..44443311123334568999 PP

  apra_Neukirchen_a 302 kavnalgeeyeeelkkeYgkakiptslRnyatleevkeGrgPiyldteealq....d.....keleeelwedfLdmaisqallwaeeniepe 384
                        + vn  ge+++      Y+  + ++ + + a+++evke +  i   t  +      +      + e        ++ ++++  +a  ++++ 
     WP_008518487.1 345 EPVNIDGEQFV------YH-LE-TRDVEAAAIIREVKERQKGITTPTGMV-GvwldSpmidmIHGE----GTIAKELPAMVRQFARFGVDII 423
                        99999999999......52.22.556666666666666666555555544.112222211112222....2333456777777777788888 PP

  apra_Neukirchen_a 385 kenvEiegtePyivGsHaacsGyWvdlynrmtTvkgLfaaGdvaGgs 431
                        +e++ i+++       H +  G+ +d  n mt v++L+ aG++aGg 
     WP_008518487.1 424 NEPMLIYPA------LHYQNGGLLIDE-NGMTNVENLYVAGEAAGGI 463
                        877777765......4778889999**.*****************95 PP

>> WP_008519288.1  L-aspartate oxidase [Dethiobacter alkaliphilus]
   #    score  bias  c-Evalue  i-Evalue hmmfrom  hmm to    alifrom  ali to    envfrom  env to     acc
 ---   ------ ----- --------- --------- ------- -------    ------- -------    ------- -------    ----
   1 !   51.4   1.3   3.9e-17   7.6e-15      48     473 ..       6     414 ..       1     457 [. 0.76
   2 ?    2.4   0.0     0.025       4.9     537     597 ..     444     503 ..     431     519 .. 0.76

  Alignments for each domain:
  == domain 1  score: 51.4 bits;  conditional E-value: 3.9e-17
  apra_Neukirchen_a  48 evveletDiLiiGGGmagcgAAveakeakdlkvvlveKAaierS.GavAaGlsAinaYigenetpedyvryvrkdlmgivReDLvldiarhv 138
                        + ++ e Di+++G G+ag +AA+ a+e   ++v+lv K +++     +A+G   i a +g++++p ++++   +   +i+    v  + ++ 
     WP_008519288.1   6 KSQTSEYDIIVVGSGIAGLYAALSAAEF--ARVCLVTKGKLQDTnTWLAQG--GIAAAVGDDDSPRQHLEDTLAAGVDICDPAAVAVMVEEG 93 
                        4566799******************984..47********98651569**9..67799********************************** PP

  apra_Neukirchen_a 139 devvkkleewGLpil.kdenGkyvrrG....kwqikInGesyKpivAeaakkal....gvevlnrvfitdllvdednrvaGAvgfsvrenkf 221
                         + v++l ++G p+   d +    r+G    ++ ++  G+    ++ e ++++l    +v++ ++vf+t+ll  ++++v+G     +r+ + 
     WP_008519288.1  94 PRRVAELMSLGTPFDrIDGSLALTREGahhhNRVLHCGGDATGRLIQETMQSTLlkskSVTIRQHVFVTELLQ-HEGTVCG-----IRTVTG 179
                        **************9444444566777222255677889998888888887765554377*************.7799998.....566666 PP

  apra_Neukirchen_a 222 yvikakavivatGGAagiyrprsvgegrgraWYppfntGsgyamgiraGAemttmE.nrfvalRfKD....tygPvgtiallvkakavnalg 308
                          i+a avi+atGG  +++    +         p   tG g am+ raGA +  mE ++f ++ f+         +   + + +a   n +g
     WP_008519288.1 180 EEIRAGAVILATGGLGQVFARTTN---------PEVATGDGVAMAYRAGARVADMEfVQFHPTVFRGrseqETFLISEAVRGEGAVLRNHRG 262
                        78*****************75444.........7889*******************557888866651000444567777888999****** PP

  apra_Neukirchen_a 309 eeyeeelkkeY..gkak.iptslRnyatleevkeGr.gPiyldteealqdkeleeelwedfLdma.isqallwaeeniepekenvEiegteP 395
                        e+++   ++ Y    a+  p+ + + a+l+e+k+   g ++ld ++            ++fL+   +++  +  e++ + +k+ + + ++  
     WP_008519288.1 263 ERFM---DD-YhpM-AElGPRDVVARAILQEMKKEDgGDVFLDITHK----------GQAFLQKRfPTIYQKAGERGLNMAKDWLPVSPAAH 339
                        ****...66.7532.334799999********765516799998888..........5677765427888888999**************** PP

  apra_Neukirchen_a 396 yivGsHaacsGyWvdlynrmtTvkgLfaaGdvaGgs...phkfvsGslaeGriAakaavkyildekdekp.eldeeeveelk 473
                        y +G+  +       l n +t+++gL+a+G+va      +++  s sl eG + a  av+ i+++ +++p +++ + ++++ 
     WP_008519288.1 340 YAMGGVVT------GL-NGQTSLPGLYACGEVACSGvhgANRLASNSLLEGLVFAWRAVRDIEKRGANSPqKVRFAPCNKQE 414
                        ***99888......45.99************985431225799*******************65444333033333333333 PP

  == domain 2  score: 2.4 bits;  conditional E-value: 0.025
  apra_Neukirchen_a 537 lemLkedleklaAe.dlheLlrawElihRllvaeaviehllfRkEtRwpgyyeraDypeldd 597
                        l++L+ +l+k+  +  l   ++  El + l+va ++++  l RkE+R  g + r+Dyp ++ 
     WP_008519288.1 444 LAELEAELKKIGTTvPLSANQESRELHNLLTVAGLIVKGALWRKESR--GGHFRSDYPCKNA 503
                        566666666665431455556677999999*****************..6677999998775 PP

>> WP_008515650.1  NAD(P)/FAD-dependent oxidoreductase [Dethiobacter alkaliphilus]
   #    score  bias  c-Evalue  i-Evalue hmmfrom  hmm to    alifrom  ali to    envfrom  env to     acc
 ---   ------ ----- --------- --------- ------- -------    ------- -------    ------- -------    ----
   1 !    7.7   0.0   0.00062      0.12      53      79 ..       3      28 ..       1      35 [. 0.81
   2 !   15.8   0.2   2.2e-06   0.00043     409     458 ..     240     286 ..     234     289 .. 0.86

  Alignments for each domain:
  == domain 1  score: 7.7 bits;  conditional E-value: 0.00062
  apra_Neukirchen_a 53 etDiLiiGGGmagcgAAveakeakdlk 79
                       ++D+ iiG G ag  AAv++k  +  +
     WP_008515650.1  3 KVDVAIIGCGPAGLSAAVNVKARN-RS 28
                       78*****************99744.33 PP

  == domain 2  score: 15.8 bits;  conditional E-value: 2.2e-06
  apra_Neukirchen_a 409 vdlynrmtTvkgLfaaGdvaGgsphkfvsGslaeGriAakaavkyildek 458
                        vd+ n +t ++g+faaGdvaG   +  v  ++ +G++Aa +av+y+ ++k
     WP_008515650.1 240 VDT-NMATNIPGVFAAGDVAGKPYQ--VAKAVGQGQLAALSAVAYVDSKK 286
                        688.999*************96444..889***************97654 PP

>> WP_008519293.1  thioredoxin-disulfide reductase [Dethiobacter alkaliphilus]
   #    score  bias  c-Evalue  i-Evalue hmmfrom  hmm to    alifrom  ali to    envfrom  env to     acc
 ---   ------ ----- --------- --------- ------- -------    ------- -------    ------- -------    ----
   1 !    9.4   0.0    0.0002     0.039      50      84 ..       4      37 ..       1      44 [. 0.83
   2 ?   -1.8   0.0      0.48        94      52      76 ..     146     171 ..     130     178 .. 0.79
   3 !    9.5   0.0   0.00018     0.035     412     461 ..     265     313 ..     255     318 .] 0.79

  Alignments for each domain:
  == domain 1  score: 9.4 bits;  conditional E-value: 0.0002
  apra_Neukirchen_a 50 veletDiLiiGGGmagcgAAveakeakdlkvvlve 84
                       +e+  D++++GGG ag  AA+ a++++ ++v+++e
     WP_008519293.1  4 QETLYDLIVLGGGPAGLTAAIYASRSR-MSVLVIE 37
                       45567****************999865.7777777 PP

  == domain 2  score: -1.8 bits;  conditional E-value: 0.48
  apra_Neukirchen_a  52 letDiLiiGGGmagcgAAveake.ak 76 
                        ++ +++++GGG ++   A+ + + a+
     WP_008519293.1 146 HDKEVVVVGGGDSALEEALVMTKfAS 171
                        57899******999988888777444 PP

  == domain 3  score: 9.5 bits;  conditional E-value: 0.00018
  apra_Neukirchen_a 412 ynrmtTvkgLfaaGdvaGgsphkfvsGslaeGriAakaavkyildekdek 461
                         + +t+v+g++aaGd    s ++ v+ ++ +G iAa +a++y+ + k+ +
     WP_008519293.1 265 EDMETSVPGVYAAGDLREKSLRQVVT-AVSDGAIAAVNAAHYLDELKERE 313
                        4679************9888777776.9***************7665543 PP

>> WP_008517438.1  NAD(P)/FAD-dependent oxidoreductase [Dethiobacter alkaliphilus]
   #    score  bias  c-Evalue  i-Evalue hmmfrom  hmm to    alifrom  ali to    envfrom  env to     acc
 ---   ------ ----- --------- --------- ------- -------    ------- -------    ------- -------    ----
   1 !   16.2   0.1   1.7e-06   0.00034      55      85 ..       4      35 ..       1      40 [. 0.88
   2 ?   -1.2   0.0      0.31        61     415     440 ..     420     448 ..     415     460 .. 0.73

  Alignments for each domain:
  == domain 1  score: 16.2 bits;  conditional E-value: 1.7e-06
  apra_Neukirchen_a 55 DiLiiGGGmagcgAAveake.akdlkvvlveK 85
                       D+ iiGGG a+ +AA+e+ + ++++kv + e 
     WP_008517438.1  4 DVGIIGGGPAAIFAAYELVKqNNNVKVAIFEE 35
                       999*****************555******996 PP

  == domain 2  score: -1.2 bits;  conditional E-value: 0.31
  apra_Neukirchen_a 415 mtTvkgLfaaGdvaG...gsphkfvsGsl 440
                        +t ++++fa Gd+aG   g ++   sG +
     WP_008517438.1 420 ETDIPNMFAIGDGAGitrGLSQASASGVH 448
                        7899**********944445555555555 PP

>> WP_395858058.1  FAD-dependent oxidoreductase [Dethiobacter alkaliphilus]
   #    score  bias  c-Evalue  i-Evalue hmmfrom  hmm to    alifrom  ali to    envfrom  env to     acc
 ---   ------ ----- --------- --------- ------- -------    ------- -------    ------- -------    ----
   1 !   16.0   0.3     2e-06   0.00039      56      88 ..      14      45 ..       3      53 .. 0.85
   2 ?   -1.5   0.0      0.38        74     418     441 ..     325     351 ..     321     386 .. 0.83

  Alignments for each domain:
  == domain 1  score: 16.0 bits;  conditional E-value: 2e-06
  apra_Neukirchen_a 56 iLiiGGGmagcgAAveakeakdlkvvlveKAai 88
                       ++i+GGG +gc AAv a++ ++++vvl+e+ ++
     WP_395858058.1 14 VVIVGGGWSGCAAAVAARK-SGCQVVLLERTDM 45
                       89************98875.679*****99876 PP

  == domain 2  score: -1.5 bits;  conditional E-value: 0.38
  apra_Neukirchen_a 418 vkgLfaaGdvaG...gsphkfvsGsla 441
                        v++Lf+aG+ aG   g  +  v+Gsla
     WP_395858058.1 325 VDNLFCAGEKAGllvGHTEAIVTGSLA 351
                        899********9655666677777766 PP

>> WP_008514901.1  FAD-dependent oxidoreductase [Dethiobacter alkaliphilus]
   #    score  bias  c-Evalue  i-Evalue hmmfrom  hmm to    alifrom  ali to    envfrom  env to     acc
 ---   ------ ----- --------- --------- ------- -------    ------- -------    ------- -------    ----
   1 !   12.8   0.5   1.8e-05    0.0035      56      85 ..       4      32 ..       2      36 .. 0.85
   2 ?    0.7   0.0     0.085        17     418     450 ..     314     349 ..     306     398 .. 0.84

  Alignments for each domain:
  == domain 1  score: 12.8 bits;  conditional E-value: 1.8e-05
  apra_Neukirchen_a 56 iLiiGGGmagcgAAveakeakdlkvvlveK 85
                       +L+iG+G agc AA+ a++  +++v+l+e+
     WP_008514901.1  4 VLVIGAGWAGCAAALAAARR-GAEVTLLER 32
                       8**************99874.578888887 PP

  == domain 2  score: 0.7 bits;  conditional E-value: 0.085
  apra_Neukirchen_a 418 vkgLfaaGdvaG...gsphkfvsGslaeGriAakaa 450
                        +++Lf+aG+ aG   g  +  v+Gsla  + Aak+ 
     WP_008514901.1 314 LDNLFCAGEKAGflvGHTEAVVTGSLAGFNAAAKSD 349
                        678*********877889999*****9999999875 PP

>> WP_008513738.1  CoA-disulfide reductase [Dethiobacter alkaliphilus]
   #    score  bias  c-Evalue  i-Evalue hmmfrom  hmm to    alifrom  ali to    envfrom  env to     acc
 ---   ------ ----- --------- --------- ------- -------    ------- -------    ------- -------    ----
   1 !   11.7   0.0   3.8e-05    0.0075      56      94 ..       5      44 ..       1      47 [. 0.86
   2 ?   -1.1   0.0       0.3        58     410     428 ..     269     286 ..     254     291 .. 0.81

  Alignments for each domain:
  == domain 1  score: 11.7 bits;  conditional E-value: 3.8e-05
  apra_Neukirchen_a 56 iLiiGGGmagcgAAveake.akdlkvvlveKAaierSGav 94
                       ++iiGG +ag  AA +a++ + dl vv+ eK++    Ga+
     WP_008513738.1  5 LVIIGGVAAGMSAASKARRlQPDLPVVVFEKSEYVSYGAC 44
                       78*****************555*********998777765 PP

  == domain 2  score: -1.1 bits;  conditional E-value: 0.3
  apra_Neukirchen_a 410 dlynrmtTvkgLfaaGdva 428
                        d  + +t v+ +faaGd+a
     WP_008513738.1 269 DR-QMRTNVPDVFAAGDCA 286
                        66.8899**********87 PP

>> WP_008515929.1  dihydrolipoyl dehydrogenase [Dethiobacter alkaliphilus]
   #    score  bias  c-Evalue  i-Evalue hmmfrom  hmm to    alifrom  ali to    envfrom  env to     acc
 ---   ------ ----- --------- --------- ------- -------    ------- -------    ------- -------    ----
   1 ?    3.2   0.2     0.015       2.9      53      74 ..       3      24 ..       1      34 [. 0.79
   2 ?    1.6   0.1     0.044       8.5      45      85 ..     160     199 ..     122     202 .. 0.69
   3 !    7.8   0.0   0.00061      0.12     413     452 ..     293     330 ..     278     343 .. 0.80

  Alignments for each domain:
  == domain 1  score: 3.2 bits;  conditional E-value: 0.015
  apra_Neukirchen_a 53 etDiLiiGGGmagcgAAveake 74
                       + D++++GGG+ag   A  a+ 
     WP_008515929.1  3 KYDLIVLGGGTAGMTLARSAAA 24
                       67***********998877764 PP

  == domain 2  score: 1.6 bits;  conditional E-value: 0.044
  apra_Neukirchen_a  45 kelevveletDiLiiGGGmagcgAAveakeakdlkvvlveK 85 
                        + +e++ l   +Li+GGGm +   A   ++  +++v++v +
     WP_008515929.1 160 TAMEMESLPGSLLILGGGMIAVEFAQMFARF-GVQVTIVQR 199
                        45778889999*******9776555444432.567777665 PP

  == domain 3  score: 7.8 bits;  conditional E-value: 0.00061
  apra_Neukirchen_a 413 nrmtTvkgLfaaGdvaGgsphkfvsGslaeGriAakaavk 452
                        + +t v+g++aaGdv+Gg+   f   ++ +G + ak+ ++
     WP_008515929.1 293 SFATNVPGIWAAGDVVGGA--MFTHKAWHDGMLLAKSLLQ 330
                        56899************97..4667778888888877665 PP

>> WP_008514856.1  NAD(P)/FAD-dependent oxidoreductase [Dethiobacter alkaliphilus]
   #    score  bias  c-Evalue  i-Evalue hmmfrom  hmm to    alifrom  ali to    envfrom  env to     acc
 ---   ------ ----- --------- --------- ------- -------    ------- -------    ------- -------    ----
   1 !    8.9   0.3   0.00028     0.054      53      85 ..       5      36 ..       2      39 .. 0.83
   2 ?    1.7   0.1     0.042       8.2     223     237 ..     155     169 ..     110     171 .. 0.78
   3 ?   -1.6   0.0       0.4        79     440     515 ..     223     291 ..     215     293 .. 0.68

  Alignments for each domain:
  == domain 1  score: 8.9 bits;  conditional E-value: 0.00028
  apra_Neukirchen_a 53 etDiLiiGGGmagcgAAveakeakdlkvvlveK 85
                       +  +L++GGG ag +AA +a+ a +++v+l+e+
     WP_008514856.1  5 QLKVLVVGGGPAGMMAAGQAAAA-GASVTLLER 36
                       5679**************99865.578888876 PP

  == domain 2  score: 1.7 bits;  conditional E-value: 0.042
  apra_Neukirchen_a 223 vikakavivatGGAa 237
                         i+a avi+atGGA+
     WP_008514856.1 155 EITADAVILATGGAS 169
                        589***********8 PP

  == domain 3  score: -1.6 bits;  conditional E-value: 0.4
  apra_Neukirchen_a 440 laeGriAakaavkyildekdekpeldeeeveelkeeiykpletleekkkettagevpnyitpeeleerlqkimdeY 515
                        l+eGr+Aa++  +++ ++      ++   + +l +e +  l   ++ kk++ + ++   +tp++l  rl +  d+Y
     WP_008514856.1 223 LVEGRLAAEEFGEMLFTHY----GVSGPIILTLSREATGAL---NRGKKTQIQINLKPALTPQQLDARLVRDFDKY 291
                        6899999999999997663....345555666666666643...33333344555555689999999999888888 PP

>> WP_008517574.1  CoB--CoM heterodisulfide reductase iron-sulfur subunit A family protein [Dethiobacter alkaliphilus]
   #    score  bias  c-Evalue  i-Evalue hmmfrom  hmm to    alifrom  ali to    envfrom  env to     acc
 ---   ------ ----- --------- --------- ------- -------    ------- -------    ------- -------    ----
   1 !   11.3   0.0   5.2e-05      0.01      42      83 ..     127     169 ..      86     172 .. 0.60

  Alignments for each domain:
  == domain 1  score: 11.3 bits;  conditional E-value: 5.2e-05
  apra_Neukirchen_a  42 amk..kelevveletDiLiiGGGmagcgAAveakeakdlkvvlv 83 
                        a +   + ++  +e   L+iGGG+ag  AA+ ++e+   +v lv
     WP_008517574.1 127 ARNeaLHADEMPVEKRALVIGGGIAGIQAALDIAESG-FEVDLV 169
                        22222234455578899****************9853.455555 PP

>> WP_008518795.1  dihydrolipoyl dehydrogenase [Dethiobacter alkaliphilus]
   #    score  bias  c-Evalue  i-Evalue hmmfrom  hmm to    alifrom  ali to    envfrom  env to     acc
 ---   ------ ----- --------- --------- ------- -------    ------- -------    ------- -------    ----
   1 ?    0.7   0.2     0.084        16      55      85 ..       5      34 ..       1      39 [. 0.78
   2 ?   -0.2   0.0      0.16        32      43      74 ..     162     193 ..     125     203 .. 0.68
   3 !    9.9   0.1   0.00014     0.027     405     451 ..     289     333 ..     283     365 .. 0.86

  Alignments for each domain:
  == domain 1  score: 0.7 bits;  conditional E-value: 0.084
  apra_Neukirchen_a 55 DiLiiGGGmagcgAAveakeakdlkvvlveK 85
                        + +iGGG +g  AA++ +   +lk +lve+
     WP_008518795.1  5 QLAVIGGGPGGYTAALRGSAL-GLKTILVER 34
                       6789***********986643.577788776 PP

  == domain 2  score: -0.2 bits;  conditional E-value: 0.16
  apra_Neukirchen_a  43 mkkelevveletDiLiiGGGmagcgAAveake 74 
                         k+ l+ +e+  ++ iiGGG+ g   A   ++
     WP_008518795.1 162 SKEALSLEEVPKNLTIIGGGVIGMEMASVFAS 193
                        3356788899999*******998866655544 PP

  == domain 3  score: 9.9 bits;  conditional E-value: 0.00014
  apra_Neukirchen_a 405 sGyWvdlynrmtTvkgLfaaGdvaGgsphkfvsGslaeGriAakaav 451
                        +G+ v+  n +tTv+g++a Gdva  s+h     +  +G iAa++++
     WP_008518795.1 289 TGIKVNE-NMETTVPGIYAVGDVA-SSGHLLAHVATHQGVIAAENVA 333
                        5777888.99************98.6899999999999999999876 PP

>> WP_008517330.1  FAD-binding protein [Dethiobacter alkaliphilus]
   #    score  bias  c-Evalue  i-Evalue hmmfrom  hmm to    alifrom  ali to    envfrom  env to     acc
 ---   ------ ----- --------- --------- ------- -------    ------- -------    ------- -------    ----
   1 ?    3.8   0.4    0.0094       1.8     193     235 ..     189     229 ..      41     233 .. 0.79
   2 ?    4.1   0.0    0.0076       1.5     413     453 ..     394     440 ..     331     443 .] 0.75

  Alignments for each domain:
  == domain 1  score: 3.8 bits;  conditional E-value: 0.0094
  apra_Neukirchen_a 193 nrvfitdllvdednrvaGAvgfsvrenkfyvikakavivatGG 235
                        + +    llv e++r+ G v ++ ren+   i a+avi+a GG
     WP_008517330.1 189 QALQPKGLLV-ENQRIRGMV-VENRENETEEIYAQAVILADGG 229
                        3333445778.779999977.688999*************999 PP

  == domain 2  score: 4.1 bits;  conditional E-value: 0.0076
  apra_Neukirchen_a 413 nrmtTvkgLfaaGdvaGgsphk......fvsGslaeGriAakaavky 453
                        ++   ++gLfaaG++ Gg   +      f s  ++ +riA+ +a+++
     WP_008517330.1 394 SEDGGIDGLFAAGEITGGIHGRraitdlFFSEYITSARIAGSSAAQW 440
                        445579***********964322333338888888888888888776 PP


Internal pipeline statistics summary:
-------------------------------------
Query model(s):                            1  (670 nodes)
Target sequences:                       3128  (916222 residues searched)
Passed MSV filter:                       130  (0.0415601); expected 62.6 (0.02)
Passed bias filter:                       99  (0.0316496); expected 62.6 (0.02)
Passed Vit filter:                        32  (0.0102302); expected 3.1 (0.001)
Passed Fwd filter:                        16  (0.00511509); expected 0.0 (1e-05)
Initial search space (Z):               3128  [actual number of targets]
Domain search space  (domZ):              16  [number of targets reported over threshold]
# CPU time: 0.08u 0.00s 00:00:00.08 Elapsed: 00:00:00.06
# Mc/sec: 9639.80
//
[ok]
