# Supplementary material for: Sulfur disproportionation occurs globally across anoxic habitats and has multiple mechanisms of independent evolutionary origin
Source: ISME J. 2026 Mar 2;20(1):wrag042. doi: 10.1093/ismejo/wrag042 (PMC12998232; doi:10.1093/ismejo/wrag042)
Supplement: Sup_File_1_HMM_wrag042 [file sup_file_1_hmm_wrag042.zip › SupFile1_HMM/SupFile1c_results/apra_Neukirchen_a-hmm-100_Desulfotomaculum_nigrificans_DSM_574_GCF_000189755.txt]

# hmmsearch :: search profile(s) against a sequence database
# HMMER 3.4 (Aug 2023); http://hmmer.org/
# Copyright (C) 2023 Howard Hughes Medical Institute.
# Freely distributed under the BSD open source license.
# - - - - - - - - - - - - - - - - - - - - - - - - - - - - - - - - - - - -
# query HMM file:                  /Users/lukas/OneDrive/2023_Sulfur/20250723_HMM/profiles_all/apra_Neukirchen_a.hmm
# target sequence database:        /Users/lukas/OneDrive/2023_Sulfur/20250626_HMM/db_new/100_Desulfotomaculum_nigrificans_DSM_574_GCF_000189755.fas
# - - - - - - - - - - - - - - - - - - - - - - - - - - - - - - - - - - - -

Query:       apra_Neukirchen_a  [M=670]
Scores for complete sequences (score includes all domains):
   --- full sequence ---   --- best 1 domain ---    -#dom-
    E-value  score  bias    E-value  score  bias    exp  N  Sequence       Description
    ------- ------ -----    ------- ------ -----   ---- --  --------       -----------
   2.9e-271  898.6   4.1   3.2e-271  898.5   4.1    1.0  1  WP_003539986.1  adenylyl-sulfate reductase subunit alpha [Des
   9.8e-238  787.8   0.1   1.2e-237  787.6   0.1    1.0  1  WP_003540104.1  adenylyl-sulfate reductase subunit alpha [Des
    5.7e-19   64.9   0.2    4.2e-18   62.0   0.2    2.1  1  WP_003544959.1  L-aspartate oxidase [Desulfotomaculum nigrifi
    5.9e-15   51.6   0.1    1.8e-10   36.8   0.8    2.2  2  WP_003540866.1  fumarate reductase flavoprotein subunit [Desu
    1.2e-07   27.5   2.3    8.1e-05   18.1   0.1    2.8  3  WP_003540967.1  NAD(P)/FAD-dependent oxidoreductase [Desulfot
    2.1e-07   26.7   0.3     0.0042   12.5   0.1    2.7  3  WP_003541017.1  NAD(P)/FAD-dependent oxidoreductase [Desulfot
    1.6e-06   23.8   4.2     0.0099   11.2   0.0    4.8  5  WP_003543550.1  NAD(P)-binding protein [Desulfotomaculum nigr
    3.8e-06   22.5   0.1     0.0001   17.8   0.0    2.1  2  WP_027352127.1  FAD-dependent oxidoreductase [Desulfotomaculu
    8.3e-06   21.4   1.0     0.0084   11.5   0.0    2.5  3  WP_003540990.1  thioredoxin-disulfide reductase [Desulfotomac
      1e-05   21.1  10.1     0.0037   12.6   0.4    3.8  4  WP_003544983.1  dihydrolipoyl dehydrogenase [Desulfotomaculum
    3.3e-05   19.4   0.2     0.0041   12.5   0.0    2.1  2  WP_003543970.1  NAD(P)/FAD-dependent oxidoreductase [Desulfot
    8.8e-05   18.0   0.3    8.8e-05   18.0   0.3    1.7  2  WP_003541013.1  NAD(P)/FAD-dependent oxidoreductase [Desulfot
    0.00012   17.6   1.2     0.0016   13.9   0.3    2.3  2  WP_003539988.1  CoB--CoM heterodisulfide reductase iron-sulfu
    0.00019   16.9   2.5     0.0075   11.6   0.0    2.7  4  WP_003543939.1  thioredoxin-disulfide reductase [Desulfotomac
    0.00024   16.6   2.7     0.0048   12.3   0.3    2.2  2  WP_003543377.1  NAD(P)/FAD-dependent oxidoreductase [Desulfot
    0.00048   15.6   1.9    0.00083   14.8   1.9    1.4  1  WP_003540628.1  anaerobic glycerol-3-phosphate dehydrogenase 
    0.00051   15.5   0.0    0.00075   14.9   0.0    1.2  1  WP_003539990.1  hydrogenase iron-sulfur subunit [Desulfotomac
    0.00052   15.5   1.4    0.00052   15.5   1.4    1.8  2  WP_003540536.1  anaerobic glycerol-3-phosphate dehydrogenase 
     0.0021   13.4   5.0      0.039    9.3   0.0    2.8  3  WP_003543552.1  CoB--CoM heterodisulfide reductase iron-sulfu
     0.0023   13.3   1.2     0.0039   12.6   1.2    1.3  1  WP_003540293.1  NAD(P)/FAD-dependent oxidoreductase [Desulfot
     0.0027   13.1   1.9     0.0038   12.6   0.1    2.0  3  WP_003542412.1  FAD-dependent oxidoreductase [Desulfotomaculu
     0.0033   12.8   0.8      0.051    8.9   0.3    2.2  2  WP_003544172.1  tRNA uridine-5-carboxymethylaminomethyl(34) s
  ------ inclusion threshold ------
      0.019   10.3   0.9      0.027    9.8   0.3    1.4  2  WP_003543113.1  FAD-dependent oxidoreductase [Desulfotomaculu
      0.071    8.4   1.4        0.3    6.4   0.4    2.2  3  WP_003543141.1  NADPH-dependent glutamate synthase [Desulfoto


Domain annotation for each sequence (and alignments):
>> WP_003539986.1  adenylyl-sulfate reductase subunit alpha [Desulfotomaculum nigrificans]
   #    score  bias  c-Evalue  i-Evalue hmmfrom  hmm to    alifrom  ali to    envfrom  env to     acc
 ---   ------ ----- --------- --------- ------- -------    ------- -------    ------- -------    ----
   1 !  898.5   4.1  2.6e-273  3.2e-271      46     626 ..       3     623 ..       1     624 [] 0.96

  Alignments for each domain:
  == domain 1  score: 898.5 bits;  conditional E-value: 2.6e-273
  apra_Neukirchen_a  46 elevveletDiLiiGGGmagcgAAveake.ak..dlkvvlveKAaierSGavAaGlsAinaYig....enetpedyvryvrkdlmgivReDL 130
                        ++e+v ++tDiLi+GGGma+cgAAvea++ ak  +lkv+lv+KAa++rSGavA+GlsAin+Y+g    en+ +edyv+yv++dlmgi+R+DL
     WP_003539986.1   3 NFETVVVNTDILILGGGMAACGAAVEAAYwAKknGLKVTLVDKAAMDRSGAVAMGLSAINQYLGvakgENT-VEDYVKYVKNDLMGIARDDL 93 
                        68999************************877799*****************************9986665.******************** PP

  apra_Neukirchen_a 131 vldiarhvdevvkkleewGLpilkdenGkyvrrGkwqikInGesyKpivAeaakkalgv.evlnrvfitdllvdednrvaGAvgfsvrenkf 221
                        v +iarhvd++v+++e+wGLpi+k+e+G+yvr G+wqi++nGesyK+ivAeaak+alg+ ++++rv+i++ ++d  +r+aGA+gfs+re+k+
     WP_003539986.1  94 VANIARHVDSSVHLFEKWGLPIWKKEDGNYVRGGRWQIMLNGESYKVIVAEAAKNALGTdNIYERVYICEPIMDG-DRIAGAIGFSTREEKV 184
                        *********************************************************999*************65.9*************** PP

  apra_Neukirchen_a 222 yvikakavivatGGAagiyrprsvgegrgraWYppfntGsgyamgiraGAemttmEnrfvalRfKDtygPvgtiallvkakavnalgeeyee 313
                        yv+kakavi a+GGA+g+++prs+geg gr+WYppf++Gs+ ++++ aGAemt++E+rf+++RfKD+ygPvg+++ll+k++a+nalgeey+ 
     WP_003539986.1 185 YVFKAKAVIAAMGGAVGVFKPRSTGEGLGRSWYPPFSSGSSAYFTMAAGAEMTCQEVRFIPVRFKDAYGPVGAWFLLFKSRATNALGEEYMV 276
                        *******************************************************************************************9 PP

  apra_Neukirchen_a 314 ....elkk..eYgkak.iptslRnyatleevkeGrgPiyldteealq........d........keleeelwedfLdmaisqallwaeenie 382
                            el++  +Ygk k ip++lRny+ + ++ +G gPiy++t ea++        d        kele+e+wedfLdm++sqa+lwa+ ni 
     WP_003539986.1 277 trraELENwgPYGKVKpIPANLRNYLGMLDTSAGLGPIYMQTAEAIAnlakeyedDpkafkkkmKELESEAWEDFLDMTVSQAMLWAACNIA 368
                        88877777999**9********************************988877776155666677**************************** PP

  apra_Neukirchen_a 383 pekenvEiegtePyivGsHaacsGyWv....dl........ynrmtTvkgLfaaGdvaGgsphkfvsGslaeGriAakaavkyildekdekp 462
                        pe++ +Ei+++ePy++GsH+++sG+Wv    d+        y++mtTvkgLfaaGd++G+s+hkf+sGs+aeGriA+k+av+++++++ ++p
     WP_003539986.1 369 PEEKASEIAAAEPYFIGSHSGASGAWVsgpaDIappeyqwgYTNMTTVKGLFAAGDASGASSHKFSSGSHAEGRIAGKSAVRFVVENN-QEP 459
                        ***************************77665599999**********************************************9885.56* PP

  apra_Neukirchen_a 463 eldeeeveelkeeiykpletleekkkettagev.pnyitpeeleerlqkimdeYagGistnYetnekkLeialeklemLkedleklaAedlh 553
                        ++d++++eelk++i kpl+ +ee +  tt++e+ pnyi p+++++rlqk+mdeYagG+ +n++t+++ Le++le l mLked +klaA++lh
     WP_003539986.1 460 NIDDAKIEELKAKILKPLAIWEEFSGFTTDPETnPNYILPRMYMFRLQKLMDEYAGGVVSNFTTSKALLEKGLEYLLMLKEDGQKLAARNLH 551
                        ******************************************************************************************** PP

  apra_Neukirchen_a 554 eLlrawElihRllvaeaviehllfRkEtRwpgyyeraDypelddenwkkfvnskydpetgeieiikrplvelv 626
                        eL+r+wE+ihR+l+aea+i++++fR+EtRwpgyy raD p++++ +w++fvn+kyd++tge+e+ikrp+++lv
     WP_003539986.1 552 ELMRCWENIHRTLQAEAHIRTVMFREETRWPGYYFRADEPKMKE-DWEVFVNCKYDAATGEWEMIKRPIIRLV 623
                        ******************************************99.9***********************9887 PP

>> WP_003540104.1  adenylyl-sulfate reductase subunit alpha [Desulfotomaculum nigrificans]
   #    score  bias  c-Evalue  i-Evalue hmmfrom  hmm to    alifrom  ali to    envfrom  env to     acc
 ---   ------ ----- --------- --------- ------- -------    ------- -------    ------- -------    ----
   1 !  787.6   0.1  9.7e-240  1.2e-237      46     627 ..      12     580 ..       3     586 .] 0.95

  Alignments for each domain:
  == domain 1  score: 787.6 bits;  conditional E-value: 9.7e-240
  apra_Neukirchen_a  46 elevveletDiLiiGGGmagcgAAveakeak.dlkvvlveKAaierSGavAaGlsAinaYigenetpedyvryvrkdlmgivReDLvldiar 136
                        e+e+v ++tDiLiiG+G+agc+A +eak+ + dlkv+l+eKA+i+rSG++A G++Ain+Yi++++t+ed+vr+ r+++ g++ReDL++++a+
     WP_003540104.1  12 EIEKVYIDTDILIIGAGNAGCFAGIEAKRRNpDLKVTLMEKAHIDRSGCLAGGMDAINTYIKKGRTIEDFVRWSRSQAGGLLREDLTITMAE 103
                        688999***********************666************************************************************ PP

  apra_Neukirchen_a 137 hvdevvkkleewGLpilkdenG.kyvrrGkwqikInGesyKpivAeaakkalgvevlnrvfitdllvdednrvaGAvgfsvrenkfyvikak 227
                         +++ ++++eewG+pi  +e+G +y++rGkw+i+I+G ++K+i+Ae++++  g+++lnrv++t++l+d  +rv+GA+gf+vr++k+y+i+ak
     WP_003540104.1 104 VLNQPIEEWEEWGMPIKYEEDGeEYKTRGKWDITISGSEMKVILAEKTRE-FGCDILNRVVATNYLMDG-ERVIGAIGFGVRDGKVYIIRAK 193
                        *****************8888846**************************.99**************65.9********************* PP

  apra_Neukirchen_a 228 avivatGGAagiyrp..rsvgegrgraWYppfntGsgyamgiraGAemttmEnrfvalRfKDtygPvgtiallvkakavnalgeeyeeelkk 317
                        a+++atGGAag+y+p  ++ ++++++ WY+pfn+G+gyamgiraGAemtt+E+r++a+R+KD++gP++ti++++k++++n++ge+ +  +++
     WP_003540104.1 194 ATLIATGGAAGLYKPyqNDGNDSHHQLWYSPFNVGTGYAMGIRAGAEMTTFEMRWCATRTKDFNGPIDTISVGYKTPMINCKGEQIL--NTR 283
                        ***************9888899*****************************************************************..555 PP

  apra_Neukirchen_a 318 eY....gkakiptslRnyatleevkeGrgPiyldteealqdkeleeelwedfLdmaisqallwaeeniepekenvEiegtePyivGsHaacs 405
                         Y    g+a  p+ +R+++ + e++eGrgP+++dt+++  ++e+ ++++ d+L++ +s +l++a++ ++ +++++Ei+g++PyivG+H+a s
     WP_003540104.1 284 -YahlgGDA-APRFIRANLPMDEWREGRGPCFVDTRNM--TPEQIHDMKVDYLNERPSYVLFLASRAQNLTQDPIEIYGSDPYIVGGHTA-S 370
                        .77675545.5***************************..**************************************************.* PP

  apra_Neukirchen_a 406 GyWvdlynrmtTvkgLfaaGdvaGgsphkfvsGslaeGriAakaavkyildekdekpeldeeeveelkeeiykpletleekkkettagevpn 497
                        GyWvd+ +r+tT++gLfa+GdvaGg+p+kfv+G+ aeG +Aa+aav+y++  +    +++e+++++++e+i++p    ++++  + +g    
     WP_003540104.1 371 GYWVDV-KRQTTLPGLFACGDVAGGTPNKFVGGCAAEGLLAARAAVEYVAAVEP--GQINEAQINQEIERIFAPG---FRYR-IVGDG---- 451
                        ******.******************************************86644..58999************94...4343.44566.... PP

  apra_Neukirchen_a 498 yitpeeleerlqkimdeYagGistnYetnekkLeialeklemLkedleklaAedlheLlrawElihRllvaeaviehllfRkEtRwpgyyer 589
                         i+p+e+eerlq++mdeYagG+++++++n++ Le+al++++ +++++++l+A+dlheL++a+E+i+Rl+vae++++hl++R+EtRwpg+++r
     WP_003540104.1 452 -IKPREMEERLQRLMDEYAGGVHQFFRMNREGLEYALRHIKLMQQQAQYLMASDLHELMEAHEVIDRLDVAEVLVHHLMYREETRWPGWQTR 542
                        .9****************************************************************************************** PP

  apra_Neukirchen_a 590 aDypelddenwkkfvnskydpetgeieiikrplvelve 627
                        aD+pe++de++++fvns+++petge+e+++rp+ ++++
     WP_003540104.1 543 ADFPEKNDEKFDCFVNSRRNPETGEVEMFTRPYEQIIP 580
                        *********************************99985 PP

>> WP_003544959.1  L-aspartate oxidase [Desulfotomaculum nigrificans]
   #    score  bias  c-Evalue  i-Evalue hmmfrom  hmm to    alifrom  ali to    envfrom  env to     acc
 ---   ------ ----- --------- --------- ------- -------    ------- -------    ------- -------    ----
   1 !   62.0   0.2   3.5e-20   4.2e-18      51     605 ..      16     524 ..       3     527 .] 0.80

  Alignments for each domain:
  == domain 1  score: 62.0 bits;  conditional E-value: 3.5e-20
  apra_Neukirchen_a  51 eletDiLiiGGGmagcgAAveakeakdlkvvlveKAaierSGa.vAaGlsAinaYigenetpedyvryvrkdlmgivReDLvldiarhvdev 141
                        ++e++ LiiGGG+ag ++A+ a++a  ++v+l+ K +i  S    A+G   i a +g++++pe +++      +g++ eD v  +  +  + 
     WP_003544959.1  16 QVEAEYLIIGGGIAGLFTAWAAAQAG-AQVTLLTKRSIVESNTdRAQG--GIAAALGQHDSPELHMQDTLVAGAGLCDEDAVRILVTEGPDR 104
                        68999***************999865.889999998888887647999..67799**9999*******************999999999999 PP

  apra_Neukirchen_a 142 vkkleewGLpilkdenGk...........yvrrGkwqikInGesyKpivAeaakkalgvevlnrvfitdllvdednrvaGAvgfsvrenkfy 222
                        v++l ++G  + +  +G+             r  + q    G ++   + e++    +ve+l+  +++dllv ++n ++G+++++  +++f 
     WP_003544959.1 105 VRELIDMGACFDR--TGDhlcltregchsQHRILHAQGDATGAEILRTLYEKVVALPSVEILEDQYVVDLLV-KGNICYGVLALDQISGEFR 193
                        9999999977764..34444555554444444445566678999999999999999999*************.98***************** PP

  apra_Neukirchen_a 223 vikakavivatGGAagiyrprsvgegrgraWYppfntGsgyamgiraGAemttmEn.rfvalRfKDtygP...vgtiallvkakavnalgee 310
                        v+  + vi+atGG   +y    +         p   t+ g a++ raGAe+  mE  +f ++ +    +P   +   + + +a   na+ge+
     WP_003544959.1 194 VFWGQVVILATGGSGRLYNYTTN---------PEVATADGIALAYRAGAEVMDMEFiQFHPTSLVLPDAPrflISEAVRGEGALLRNARGER 276
                        ******************98776.........77899*************988884367777777777774444455556678899****** PP

  apra_Neukirchen_a 311 yeeelkkeY.gkak.iptslRnyatleev.keGrgPiyldteealqdkeleeelwedfLdmaisqallwaeeniepekenvEiegtePyivG 399
                        ++    + Y g a+  p+ +   a+l+e+ k G   ++ld +++       ++++e f    ++++l+  + + +++k+ + ++++  y++G
     WP_003544959.1 277 FM---PQ-YhGMAElAPRDIVSRAILSEMaKTGANSVFLDLTHL-----DADKIKERF----PTITLTCSQYGLDITKDLIPVAPAAHYMMG 355
                        **...66.765556689999999***99956799**********.....566677777....999999999********************* PP

  apra_Neukirchen_a 400 sHaacsGyWvdlynrmtTvkgLfaaGdvaGgsphkfvsGslaeGriAakaavkyildekdekpeldeeeveelkeeiykpletleekkkett 491
                        +  +      dl   +t+++ Lf +G+++  + h    G     r+A+++ ++ ++       ++ +++++ lk++i++   ++  + +  +
     WP_003544959.1 356 GVKT------DL-WGQTSIERLFSCGEASCLAVH----G---ANRLASNSLLDGLVFG----GRIVQKATAILKNRITNRP-EFGCQ-ELLS 427
                        *988......66.6678**********9877643....3...3577777777777643....2334455556666666642.34433.3466 PP

  apra_Neukirchen_a 492 agevpnyitpeeleerlqkimdeYagGistnYetnekkLeialeklemLkedleklaAedlheLlrawElihRllvaeaviehllfRkEtRw 583
                        +++    +   +l+++lq+im e +g + t      ++L+ al  +    ++ ++l+  +++e  + +E+++ l v e+++e  ++R E+R 
     WP_003544959.1 428 DPD----VDFISLRTQLQQIMGEKVGPLRTA-----QRLAEALAFF----DRWAYLKNYEVKETFQ-MEVRNMLEVGELITEAAMMRTESR- 504
                        776....58888999***********99875.....5666665544....4567888888888665.7***********************. PP

  apra_Neukirchen_a 584 pgyyeraDypelddenwkkfvn 605
                         g + r+Dype+++ +w+k++ 
     WP_003544959.1 505 -GGHFRLDYPETSE-RWRKHIL 524
                        .7778*******99.8*99875 PP

>> WP_003540866.1  fumarate reductase flavoprotein subunit [Desulfotomaculum nigrificans]
   #    score  bias  c-Evalue  i-Evalue hmmfrom  hmm to    alifrom  ali to    envfrom  env to     acc
 ---   ------ ----- --------- --------- ------- -------    ------- -------    ------- -------    ----
   1 !   36.8   0.8   1.5e-12   1.8e-10      50     242 ..       5     225 ..       1     243 [. 0.85
   2 !   12.0   0.0   4.9e-05     0.006     417     622 ..     385     584 ..     352     600 .. 0.67

  Alignments for each domain:
  == domain 1  score: 36.8 bits;  conditional E-value: 1.5e-12
  apra_Neukirchen_a  50 veletDiLiiGGGmagcgAAveakeakdlkvvlveKAaierS..GavAaGlsAi..naYigenetpedyvryvrkdlmgivReDLvldiarh 137
                        + ++tD+Li+G+G ag  +A+e +++  l+++++     +rS   a   G++A   n+ +ge+++p+ +     k  +  + +D++    + 
     WP_003540866.1   5 QIITTDVLIVGAGLAGERTAIETASHG-LECIILSLVPPRRShsTAAQGGMQASlgNCAMGEGDNPDIHFADTVKGSDWGCDQDVARMFVET 95 
                        4589******************99865.5555555555555500555569**9656*********997666555566666899********* PP

  apra_Neukirchen_a 138 vdevvkkleewGLpilkdenGk...........................yvrrGkwqikInGesyKpivAeaakkalgvevlnrvfitdllv 202
                        v  +v+++ +wG+p  +   Gk                            + r  +     G  +   + + + k +g++v +r  ++ ++ 
     WP_003540866.1  96 VPIAVRQMAHWGVPWNRVVAGKkklpdgriiedpkdkeglitardfggtAKWRTCYTSDGAGHTLQYAMDSVVIK-MGITVHDRTEAIAVIH 186
                        **************999999999**********************8887444555555668999***99999999.99************** PP

  apra_Neukirchen_a 203 dednrvaGAvgfsvrenkfyvikakavivatGGAagiyrp 242
                        d  +++ G v   +r++++ ++ aka+++atGG   +y  
     WP_003540866.1 187 DG-EKCLGMVVRCLRTGELRIYLAKATVIATGGYGRLYGA 225
                        65.9******************************999965 PP

  == domain 2  score: 12.0 bits;  conditional E-value: 4.9e-05
  apra_Neukirchen_a 417 TvkgLfaaGdvaGgsphkfv..sG.slae....GriAakaavkyildek.dekpeldeeeveelkeeiykpletleekkkettagevpnyit 500
                         +kgLfa G++a    h f   +G slae    G i +k++++y+l  + +++  l +  + +++e+i+k    l + k++ +++ v  y  
     WP_003540866.1 385 GLKGLFAVGEAACWDLHGFNrlGGnSLAEtivsGMIVGKKVAEYALGATlNYNYFLVQGFAVQQQERINK----LIN-KDYGKEN-V--YH- 467
                        5788888888888777777432343444322227888888888884332023233333444444455555....332.3333333.3..44. PP

  apra_Neukirchen_a 501 peeleerlqkimdeYagGistnYetnekkLeialeklemLkedlekla.....AedlheLlrawElihRllvaeaviehllfRkEtRwpgyy 587
                           ++ +++++  +Y+g +      n   Le+a  kl++L +++ ++           eL +a  l   l  a ++    l R E+R  g +
     WP_003540866.1 468 ---IRREMEQTLMNYVGIFR-----NGPDLEKAVAKLQELYHRSLRIGlvssgKWANPELASALRLPGMLKLATCIAYGALKRTESR--GSH 549
                        ...44444444446776543.....7789999999999999888775421111224579****************************..99* PP

  apra_Neukirchen_a 588 eraDypelddenwkkfvnskydpetgeieiikrpl 622
                         r Dyp++dd nw k +   ++p ++  +++ +p+
     WP_003540866.1 550 AREDYPKRDDVNWLKRTLAYWQPGNDLPRLEYEPV 584
                        **************999888887777666666665 PP

>> WP_003540967.1  NAD(P)/FAD-dependent oxidoreductase [Desulfotomaculum nigrificans]
   #    score  bias  c-Evalue  i-Evalue hmmfrom  hmm to    alifrom  ali to    envfrom  env to     acc
 ---   ------ ----- --------- --------- ------- -------    ------- -------    ------- -------    ----
   1 !    7.4   0.1    0.0011      0.14      46      80 ..       3      37 ..       1      42 [. 0.77
   2 ?   -0.0   0.0      0.21        26     190     234 ..      70     116 ..      62     121 .. 0.79
   3 !   18.1   0.1   6.6e-07   8.1e-05     406     460 ..     246     297 ..     241     304 .. 0.80

  Alignments for each domain:
  == domain 1  score: 7.4 bits;  conditional E-value: 0.0011
  apra_Neukirchen_a 46 elevveletDiLiiGGGmagcgAAveake.akdlkv 80
                       ++ev+e   Di i+G G ag  AA++ ++ +k++ +
     WP_003540967.1  3 NMEVNE-IFDIAIVGCGPAGLSAAINGANrKKKVAI 37
                       566666.68****************98884546555 PP

  == domain 2  score: -0.0 bits;  conditional E-value: 0.21
  apra_Neukirchen_a 190 evlnrvfitdllvdednrvaGAv....gfsvrenkfyvikakavivatG 234
                        + l ++ +++l +++ n+++G++    gf ++ ++  ++ka++v++atG
     WP_003540967.1  70 RFLGHLDVMKLSINK-NKITGVYpeedGFALQAKDK-FYKARTVVLATG 116
                        667788899999955.*****998888999987654.35999*****99 PP

  == domain 3  score: 18.1 bits;  conditional E-value: 6.6e-07
  apra_Neukirchen_a 406 GyWvdlynrmtTvkgLfaaGdvaGgsphkfvsGslaeGriAakaavkyildekde 460
                        G+ vd  + +t ++g+faaGd+ G+   +  s +  eG++Aa aavky+ + k++
     WP_003540967.1 246 GIKVDR-SGATNIPGVFAAGDCTGAP-YQ-LSKAAGEGQVAALAAVKYLDELKNK 297
                        677788.899************9985.44.577999*************766554 PP

>> WP_003541017.1  NAD(P)/FAD-dependent oxidoreductase [Desulfotomaculum nigrificans]
   #    score  bias  c-Evalue  i-Evalue hmmfrom  hmm to    alifrom  ali to    envfrom  env to     acc
 ---   ------ ----- --------- --------- ------- -------    ------- -------    ------- -------    ----
   1 !   12.5   0.1   3.5e-05    0.0042      52      85 ..       2      34 ..       1      37 [. 0.86
   2 ?   -2.9   0.0       1.5   1.8e+02     217     237 ..      99     119 ..      68     127 .. 0.79
   3 !   11.5   0.0   6.9e-05    0.0085     413     468 ..     281     332 ..     261     345 .. 0.78

  Alignments for each domain:
  == domain 1  score: 12.5 bits;  conditional E-value: 3.5e-05
  apra_Neukirchen_a 52 letDiLiiGGGmagcgAAveakeakdlkvvlveK 85
                       l+t+i+i+GGG ag  AA++a++  +++v+lv++
     WP_003541017.1  2 LNTEIVIVGGGPAGLSAALKASQL-GAEVTLVDR 34
                       589*****************9985.478999987 PP

  == domain 2  score: -2.9 bits;  conditional E-value: 1.5
  apra_Neukirchen_a 217 renkfyvikakavivatGGAa 237
                        ++nk+  +k +  i+atGGA 
     WP_003541017.1  99 QHNKIIPLKPQRLIIATGGAE 119
                        567888889999999999995 PP

  == domain 3  score: 11.5 bits;  conditional E-value: 6.9e-05
  apra_Neukirchen_a 413 nrmtTvkgLfaaGdvaGgsphkfvsGslaeGriAakaavkyildekdekpeldeee 468
                        n +t+v+g++ aGdvaG       s ++ eG +A+ +a++ +  + +e+ + d+++
     WP_003541017.1 281 NLETSVPGIYVAGDVAGIEE---ASAAMMEGALAGLNAAASLDYS-SENLASDRQN 332
                        789**************987...599***********99999543.3334444444 PP

>> WP_003543550.1  NAD(P)-binding protein [Desulfotomaculum nigrificans]
   #    score  bias  c-Evalue  i-Evalue hmmfrom  hmm to    alifrom  ali to    envfrom  env to     acc
 ---   ------ ----- --------- --------- ------- -------    ------- -------    ------- -------    ----
   1 ?    2.4   0.1     0.037       4.5      49      84 ..       7      41 ..       1      48 [. 0.74
   2 ?    0.1   0.0      0.19        23      48      80 ..     249     280 ..     202     285 .. 0.63
   3 ?    3.5   0.2     0.017       2.1      46      81 ..     378     414 ..     333     416 .. 0.69
   4 ?    2.5   0.0     0.035       4.3     415     487 ..     525     594 ..     516     613 .. 0.79
   5 !   11.2   0.0   8.1e-05    0.0099      44      87 ..    1054    1102 ..    1018    1104 .. 0.71

  Alignments for each domain:
  == domain 1  score: 2.4 bits;  conditional E-value: 0.037
  apra_Neukirchen_a 49 vveletDiLiiGGGmagcgAAveakeakdlkvvlve 84
                        ++++  ++++GGG++g  +A+ ++e+ + kv l++
     WP_003543550.1  7 DKKMTGAVMVVGGGISGMQSALDLAES-GFKVYLLD 41
                       34567789***************9975.46666654 PP

  == domain 2  score: 0.1 bits;  conditional E-value: 0.19
  apra_Neukirchen_a  48 evveletDiLiiGGGmagcgAAveakeakdlkv 80 
                        ++ + +  + +iG G ag  AA+ ++ + +++v
     WP_003543550.1 249 KEAQRDEKVAVIGSGPAGLSAAYFLALK-GYQV 280
                        344567889*************987643.3444 PP

  == domain 3  score: 3.5 bits;  conditional E-value: 0.017
  apra_Neukirchen_a  46 elevveletDiLiiGGGmagcgAAveake.akdlkvv 81 
                          e+ve+   +L++GGG+ +  AA  a++  ++++v+
     WP_003543550.1 378 LGEKVEIGRKVLVVGGGNVAMDAARSARRlGAEVHVL 414
                        2357888999*****************9955577775 PP

  == domain 4  score: 2.5 bits;  conditional E-value: 0.035
  apra_Neukirchen_a 415 mtTvkgLfaaGdvaGgsphkfvsGslaeGriAakaavkyildekdekpeldeeeveelkeeiykpletleekk 487
                        +t v+g+fa Gdv  g +      ++  G+ Aa+++ +yi+  +d k + + +  ee+++ i +p+e +  + 
     WP_003543550.1 525 ATNVPGIFAGGDVFTGPA--LLIDAVGAGKRAAESIHRYIQG-EDLKANRQFKVPEEKVAPIPRPVESYAVQP 594
                        799**********98865..46679999************64.466677777788999999999999888665 PP

  == domain 5  score: 11.2 bits;  conditional E-value: 8.1e-05
  apra_Neukirchen_a   44 k......kelevveletDiLiiGGGmagcgAAveakeakdlkvvlveKAa 87  
                         k       +++ +el+   L+iGGG+ag   A+ ++e+ +  v+lveK a
     WP_003543550.1 1054 KvrllkpVQTSFIELNQRTLVIGGGVAGMTNALSLAEQ-GFAVTLVEKTA 1102
                         033333445678889999****************9975.699*****975 PP

>> WP_027352127.1  FAD-dependent oxidoreductase [Desulfotomaculum nigrificans]
   #    score  bias  c-Evalue  i-Evalue hmmfrom  hmm to    alifrom  ali to    envfrom  env to     acc
 ---   ------ ----- --------- --------- ------- -------    ------- -------    ------- -------    ----
   1 ?    2.4   0.1     0.037       4.5      55      85 ..       9      38 ..       1      41 [. 0.83
   2 !   17.8   0.0   8.4e-07    0.0001      44      87 ..     583     631 ..     545     635 .. 0.71

  Alignments for each domain:
  == domain 1  score: 2.4 bits;  conditional E-value: 0.037
  apra_Neukirchen_a 55 DiLiiGGGmagcgAAveakeakdlkvvlveK 85
                        +L++G G+ag  A++ ++e+ ++ v lveK
     WP_027352127.1  9 AVLVVGSGIAGIQASLDLAES-GYYVYLVEK 38
                       59***************9974.578888888 PP

  == domain 2  score: 17.8 bits;  conditional E-value: 8.4e-07
  apra_Neukirchen_a  44 k......kelevveletDiLiiGGGmagcgAAveakeakdlkvvlveKAa 87 
                        k       ++ +  ++ D L+iGGG++g  AA++++ + +++v lveKA+
     WP_027352127.1 583 KaallepVQPVTLPMNHDALVIGGGVSGMTAALNLADQ-GYQVYLVEKAK 631
                        13344344455667999*****************9975.69*******96 PP

>> WP_003540990.1  thioredoxin-disulfide reductase [Desulfotomaculum nigrificans]
   #    score  bias  c-Evalue  i-Evalue hmmfrom  hmm to    alifrom  ali to    envfrom  env to     acc
 ---   ------ ----- --------- --------- ------- -------    ------- -------    ------- -------    ----
   1 !    8.2   0.1   0.00068     0.083      53      80 ..       3      30 ..       1      36 [. 0.80
   2 ?   -3.6   0.1       2.5   3.1e+02      56      74 ..     146     164 ..     142     172 .. 0.74
   3 !   11.5   0.0   6.9e-05    0.0084     406     456 ..     255     304 ..     251     307 .] 0.84

  Alignments for each domain:
  == domain 1  score: 8.2 bits;  conditional E-value: 0.00068
  apra_Neukirchen_a 53 etDiLiiGGGmagcgAAveakeakdlkv 80
                       e D++iiGGG ag  A + a++a+  ++
     WP_003540990.1  3 EKDLVIIGGGPAGYTAGLYAARADINSI 30
                       78****************9998764343 PP

  == domain 2  score: -3.6 bits;  conditional E-value: 2.5
  apra_Neukirchen_a  56 iLiiGGGmagcgAAveake 74 
                        + ++GGG a+   A+ + +
     WP_003540990.1 146 VAVVGGGDAAVEEALFLTK 164
                        789******9988876665 PP

  == domain 3  score: 11.5 bits;  conditional E-value: 6.9e-05
  apra_Neukirchen_a 406 GyWv.dlynrmtTvkgLfaaGdvaGgsphkfvsGslaeGriAakaavkyild 456
                        Gy + d  + +t ++gLfa Gdv    p + v  ++a+G iAa ++ ky++d
     WP_003540990.1 255 GYIItDE-KMATNIPGLFAIGDVR-QKPLRQVVTAVADGAIAAMQVEKYLAD 304
                        5555344.78899*********86.789999999**************9976 PP

>> WP_003544983.1  dihydrolipoyl dehydrogenase [Desulfotomaculum nigrificans]
   #    score  bias  c-Evalue  i-Evalue hmmfrom  hmm to    alifrom  ali to    envfrom  env to     acc
 ---   ------ ----- --------- --------- ------- -------    ------- -------    ------- -------    ----
   1 !   12.6   0.4   3.1e-05    0.0037      54      88 ..       5      38 ..       2      62 .. 0.84
   2 ?    0.5   0.1      0.14        17     195     234 ..     104     143 ..      87     149 .. 0.76
   3 ?    3.5   0.1     0.017       2.1      41      84 ..     160     202 ..     140     205 .. 0.73
   4 !    8.1   0.1   0.00072     0.087     413     451 ..     296     332 ..     285     345 .. 0.86

  Alignments for each domain:
  == domain 1  score: 12.6 bits;  conditional E-value: 3.1e-05
  apra_Neukirchen_a 54 tDiLiiGGGmagcgAAveakeakdlkvvlveKAai 88
                        Di++iGGG +g  AA +a++  + +v lveKA++
     WP_003544983.1  5 FDIVVIGGGPGGYTAAAKAASL-GGQVALVEKAKL 38
                       59**************999875.469*******97 PP

  == domain 2  score: 0.5 bits;  conditional E-value: 0.14
  apra_Neukirchen_a 195 vfitdllvdednrvaGAvgfsvrenk.fyvikakavivatG 234
                         + + +l    ++++GA  + v++ +   v++ak++i+atG
     WP_003544983.1 104 NNKVTVLA-GTGKITGANEVTVDTAEgQRVLQAKKIIIATG 143
                        45555566.5599****99999886625799*********9 PP

  == domain 3  score: 3.5 bits;  conditional E-value: 0.017
  apra_Neukirchen_a  41 lamkkelevveletDiLiiGGGmagcgAAveakeakdlkvvlve 84 
                        ++ ++ le  ++ + +LiiGGG+ g   A   ++  + kv+lve
     WP_003544983.1 160 INSNQALELAKIPAHLLIIGGGAIGVEFASIFNKL-GSKVTLVE 202
                        3344578899999*********9998777655553.45777776 PP

  == domain 4  score: 8.1 bits;  conditional E-value: 0.00072
  apra_Neukirchen_a 413 nrmtTvkgLfaaGdvaGgsphkfvsGslaeGriAakaav 451
                        + +t+++g++a Gdv Gg    +v  + aeG +Aa +a+
     WP_003544983.1 296 KMETSIPGIYAIGDVTGGILLAHV--ASAEGIVAAVNAM 332
                        789****************99999..6899999998876 PP

>> WP_003543970.1  NAD(P)/FAD-dependent oxidoreductase [Desulfotomaculum nigrificans]
   #    score  bias  c-Evalue  i-Evalue hmmfrom  hmm to    alifrom  ali to    envfrom  env to     acc
 ---   ------ ----- --------- --------- ------- -------    ------- -------    ------- -------    ----
   1 !   12.5   0.0   3.4e-05    0.0041      53      86 ..       3      37 ..       1      42 [. 0.90
   2 !    4.9   0.1    0.0068      0.83     410     430 ..     435     454 ..     402     467 .. 0.79

  Alignments for each domain:
  == domain 1  score: 12.5 bits;  conditional E-value: 3.4e-05
  apra_Neukirchen_a 53 etDiLiiGGGmagcgAAveakeak.dlkvvlveKA 86
                       + D++++G+G ag ++ +e+  ++ +lkv+l++K 
     WP_003543970.1  3 NYDVIVVGAGPAGIFTCYELVLKApQLKVLLIDKG 37
                       67******************99555********96 PP

  == domain 2  score: 4.9 bits;  conditional E-value: 0.0068
  apra_Neukirchen_a 410 dlynrmtTvkgLfaaGdvaGg 430
                        d+ n mt ++gL+a Gd+aG 
     WP_003543970.1 435 DN-NFMTEIRGLYAGGDGAGI 454
                        45.99**************95 PP

>> WP_003541013.1  NAD(P)/FAD-dependent oxidoreductase [Desulfotomaculum nigrificans]
   #    score  bias  c-Evalue  i-Evalue hmmfrom  hmm to    alifrom  ali to    envfrom  env to     acc
 ---   ------ ----- --------- --------- ------- -------    ------- -------    ------- -------    ----
   1 !   18.0   0.3   7.2e-07   8.8e-05      53      93 ..       4      43 ..       1      85 [. 0.90
   2 ?   -2.1   0.1      0.85     1e+02     182     211 ..     162     189 ..     159     207 .. 0.77

  Alignments for each domain:
  == domain 1  score: 18.0 bits;  conditional E-value: 7.2e-07
  apra_Neukirchen_a 53 etDiLiiGGGmagcgAAveakeakdlkvvlveKAaierSGa 93
                       ++Di+iiGGG+ gc  A++++++   +++l+e+  +  SGa
     WP_003541013.1  4 TADIVIIGGGVIGCSIAYNLAKKGAKNIILIERKYLT-SGA 43
                       78******************************96654.555 PP

  == domain 2  score: -2.1 bits;  conditional E-value: 0.85
  apra_Neukirchen_a 182 aakkalgvevlnrvfitdllvdednrvaGA 211
                        aa++ lgve++    +t+ll  +d++++G+
     WP_003541013.1 162 AARR-LGVEIMTYTEVTKLLA-KDGKITGV 189
                        4444.899*************.99***996 PP

>> WP_003539988.1  CoB--CoM heterodisulfide reductase iron-sulfur subunit A family protein [Desulfotomaculum nigrificans
   #    score  bias  c-Evalue  i-Evalue hmmfrom  hmm to    alifrom  ali to    envfrom  env to     acc
 ---   ------ ----- --------- --------- ------- -------    ------- -------    ------- -------    ----
   1 !   13.9   0.3   1.3e-05    0.0016      54      86 ..       4      35 ..       1      48 [. 0.87
   2 ?    2.1   0.0     0.049       5.9      40      79 ..     330     371 ..     288     392 .. 0.64

  Alignments for each domain:
  == domain 1  score: 13.9 bits;  conditional E-value: 1.3e-05
  apra_Neukirchen_a 54 tDiLiiGGGmagcgAAveakeakdlkvvlveKA 86
                         iL++GGG++g  AAvea+e  +++v lveK 
     WP_003539988.1  4 KSILVVGGGISGITAAVEAAEV-GYEVFLVEKN 35
                       569****************986.589****996 PP

  == domain 2  score: 2.1 bits;  conditional E-value: 0.049
  apra_Neukirchen_a  40 alamkkelevveletDiLiiGGGmagcgAAveakeak..dlk 79 
                         ++ + + e++el+ D++++  Gma   A+ ++  a+  d++
     WP_003539988.1 330 LAENQLTQEITELKYDMVVLATGMAPATATAQVPAAAayDVD 371
                        223334467999*************99999888774425443 PP

>> WP_003543939.1  thioredoxin-disulfide reductase [Desulfotomaculum nigrificans]
   #    score  bias  c-Evalue  i-Evalue hmmfrom  hmm to    alifrom  ali to    envfrom  env to     acc
 ---   ------ ----- --------- --------- ------- -------    ------- -------    ------- -------    ----
   1 !    4.8   0.1    0.0072      0.87      53      78 ..       3      27 ..       1      36 [. 0.79
   2 ?   -3.4   0.1       2.1   2.6e+02      61      92 ..      55      89 ..      55      91 .. 0.85
   3 ?   -3.9   0.0         3   3.6e+02      56      72 ..     146     162 ..     142     171 .. 0.75
   4 !   11.6   0.0   6.1e-05    0.0075     406     454 ..     255     302 ..     232     306 .] 0.83

  Alignments for each domain:
  == domain 1  score: 4.8 bits;  conditional E-value: 0.0072
  apra_Neukirchen_a 53 etDiLiiGGGmagcgAAveakeakdl 78
                       e +++iiGGG ag  A + a++a+ +
     WP_003543939.1  3 EKELVIIGGGPAGYTAGLYAARAD-I 27
                       6789************99999865.3 PP

  == domain 2  score: -3.4 bits;  conditional E-value: 2.1
  apra_Neukirchen_a 61 GGmagcgAAveake.ak..dlkvvlveKAaierSG 92
                       GG++g   A+++ e a+  +l+vv ++  ++er G
     WP_003543939.1 55 GGIGGIDLAMKMDEqARsfGLEVVTADVEKLERAG 89
                       89999999999999555899999999999999998 PP

  == domain 3  score: -3.9 bits;  conditional E-value: 3
  apra_Neukirchen_a  56 iLiiGGGmagcgAAvea 72 
                        + ++GGG a+   A+ +
     WP_003543939.1 146 VAVVGGGDAAVEEALFL 162
                        789****9998777655 PP

  == domain 4  score: 11.6 bits;  conditional E-value: 6.1e-05
  apra_Neukirchen_a 406 GyWv.dlynrmtTvkgLfaaGdvaGgsphkfvsGslaeGriAakaavkyi 454
                        Gy + d  + +t+++gLf aGdv    p + v  ++a+G iAa ++ ky+
     WP_003543939.1 255 GYIItDE-QMATSIPGLFIAGDVR-RKPLRQVVTAVADGAIAAMEVEKYL 302
                        5555344.88999*********97.689999999***********99997 PP

>> WP_003543377.1  NAD(P)/FAD-dependent oxidoreductase [Desulfotomaculum nigrificans]
   #    score  bias  c-Evalue  i-Evalue hmmfrom  hmm to    alifrom  ali to    envfrom  env to     acc
 ---   ------ ----- --------- --------- ------- -------    ------- -------    ------- -------    ----
   1 !   12.3   0.3   3.9e-05    0.0048      53      85 ..       4      35 ..       1      38 [. 0.84
   2 !    4.5   0.1    0.0087       1.1     199     237 ..     137     168 ..     116     182 .. 0.68

  Alignments for each domain:
  == domain 1  score: 12.3 bits;  conditional E-value: 3.9e-05
  apra_Neukirchen_a 53 etDiLiiGGGmagcgAAveakeakdlkvvlveK 85
                       + D++i+GGG ag +AA  a+  ++++v l+eK
     WP_003543377.1  4 NYDVVIVGGGPAGMMAAASAAA-HGASVQLLEK 35
                       67***************99885.4578888888 PP

  == domain 2  score: 4.5 bits;  conditional E-value: 0.0087
  apra_Neukirchen_a 199 dllvdednrvaGAvgfsvrenkfyvikakavivatGGAa 237
                         l+v e+n++ G++  +       vi+akav++atGG +
     WP_003543377.1 137 SLMV-ENNHCRGVMVGE------TVIRAKAVVLATGGVS 168
                        5555.445555554322......48************87 PP

>> WP_003540628.1  anaerobic glycerol-3-phosphate dehydrogenase subunit GlpB [Desulfotomaculum nigrificans]
   #    score  bias  c-Evalue  i-Evalue hmmfrom  hmm to    alifrom  ali to    envfrom  env to     acc
 ---   ------ ----- --------- --------- ------- -------    ------- -------    ------- -------    ----
   1 !   14.8   1.9   6.8e-06   0.00083      53      86 ..       4      36 ..       1      48 [. 0.80

  Alignments for each domain:
  == domain 1  score: 14.8 bits;  conditional E-value: 6.8e-06
  apra_Neukirchen_a 53 etDiLiiGGGmagcgAAveakeakdlkvvlveKA 86
                        tD+LiiG+G +g +AA +a+e+ + kv+lv K 
     WP_003540628.1  4 YTDVLIIGAGLSGLMAAAKAAEQ-GKKVMLVAKG 36
                       69*****************9985.4789998884 PP

>> WP_003539990.1  hydrogenase iron-sulfur subunit [Desulfotomaculum nigrificans]
   #    score  bias  c-Evalue  i-Evalue hmmfrom  hmm to    alifrom  ali to    envfrom  env to     acc
 ---   ------ ----- --------- --------- ------- -------    ------- -------    ------- -------    ----
   1 !   14.9   0.0   6.2e-06   0.00075      50      85 ..     132     166 ..      87     170 .. 0.77

  Alignments for each domain:
  == domain 1  score: 14.9 bits;  conditional E-value: 6.2e-06
  apra_Neukirchen_a  50 veletDiLiiGGGmagcgAAveakeakdlkvvlveK 85 
                        ++l+  +L++GGG ag  AA+ea +a ++ vvlveK
     WP_003539990.1 132 ENLSKTVLVVGGGLAGMTAALEAGKA-GYPVVLVEK 166
                        557888*****************986.589999999 PP

>> WP_003540536.1  anaerobic glycerol-3-phosphate dehydrogenase subunit GlpB [Desulfotomaculum nigrificans]
   #    score  bias  c-Evalue  i-Evalue hmmfrom  hmm to    alifrom  ali to    envfrom  env to     acc
 ---   ------ ----- --------- --------- ------- -------    ------- -------    ------- -------    ----
   1 !   15.5   1.4   4.3e-06   0.00052      51      86 ..       3      37 ..       1      49 [. 0.77
   2 ?   -1.7   0.2      0.66        80     187     234 ..     271     315 ..     256     317 .. 0.71

  Alignments for each domain:
  == domain 1  score: 15.5 bits;  conditional E-value: 4.3e-06
  apra_Neukirchen_a 51 eletDiLiiGGGmagcgAAveakeakdlkvvlveKA 86
                       + +tD+L+iG+G +g +AA +a+e+   +v++v K 
     WP_003540536.1  3 QKKTDVLVIGAGLSGLMAAAQAAEQG-KQVLVVAKG 37
                       568*******************9854.567776664 PP

  == domain 2  score: -1.7 bits;  conditional E-value: 0.66
  apra_Neukirchen_a 187 lgvevlnrvfitdllvdednrvaGAvgfsvrenkfyvikakavivatG 234
                        +gvev+  +++t   v ++  ++G+++  v ++k   i+a +vi+atG
     WP_003540536.1 271 QGVEVIMGCTVTAARV-TGTACTGVTA--VGNGKTMQITAGTVILATG 315
                        5566666666666666.5566666654..5689999**********99 PP

>> WP_003543552.1  CoB--CoM heterodisulfide reductase iron-sulfur subunit A family protein [Desulfotomaculum nigrificans
   #    score  bias  c-Evalue  i-Evalue hmmfrom  hmm to    alifrom  ali to    envfrom  env to     acc
 ---   ------ ----- --------- --------- ------- -------    ------- -------    ------- -------    ----
   1 !    5.1   0.2    0.0059      0.72      56      85 ..      10      38 ..       1      43 [. 0.87
   2 !    9.3   0.0   0.00032     0.039      47      86 ..     589     627 ..     544     630 .. 0.70
   3 ?   -1.1   0.5      0.44        54      25      74 ..     941     987 ..     919    1004 .. 0.63

  Alignments for each domain:
  == domain 1  score: 5.1 bits;  conditional E-value: 0.0059
  apra_Neukirchen_a 56 iLiiGGGmagcgAAveakeakdlkvvlveK 85
                       +L++GGG++g  +A+ ++e ++++v lveK
     WP_003543552.1 10 VLVVGGGISGMQSALDLAE-SGYRVYLVEK 38
                       8***************997.5699999998 PP

  == domain 2  score: 9.3 bits;  conditional E-value: 0.00032
  apra_Neukirchen_a  47 levveletDiLiiGGGmagcgAAveakeakdlkvvlveKA 86 
                        ++   ++   L+iGGG+ag   A++++ + + kvvlve++
     WP_003543552.1 589 TSFMDINRRALVIGGGIAGMTNALNLADQ-GFKVVLVERS 627
                        3455567778***************9975.69*****986 PP

  == domain 3  score: -1.1 bits;  conditional E-value: 0.44
  apra_Neukirchen_a  25 lllllllalaaallaalamkkelevveletDiLiiGGGmagcgAAveake 74 
                        ++ ++ +++ a+++ a++m+++++v e   D+L  G G  +c+AA+    
     WP_003543552.1 941 WCKGCGICVEACAYGARVMNEQTKVAE-VLDVLCQGCG--ACVAACPSGA 987
                        444555666677777888987666666.7899997766..5666654433 PP

>> WP_003540293.1  NAD(P)/FAD-dependent oxidoreductase [Desulfotomaculum nigrificans]
   #    score  bias  c-Evalue  i-Evalue hmmfrom  hmm to    alifrom  ali to    envfrom  env to     acc
 ---   ------ ----- --------- --------- ------- -------    ------- -------    ------- -------    ----
   1 !   12.6   1.2   3.2e-05    0.0039      55      86 ..       7      37 ..       1      48 [. 0.87

  Alignments for each domain:
  == domain 1  score: 12.6 bits;  conditional E-value: 3.2e-05
  apra_Neukirchen_a 55 DiLiiGGGmagcgAAveakeakdlkvvlveKA 86
                        ++++GGG+ag +AA+ a+++ +++v+++eK 
     WP_003540293.1  7 KVIVVGGGAAGLMAALAARYQ-GAEVTILEKN 37
                       689*************99986.5899999996 PP

>> WP_003542412.1  FAD-dependent oxidoreductase [Desulfotomaculum nigrificans]
   #    score  bias  c-Evalue  i-Evalue hmmfrom  hmm to    alifrom  ali to    envfrom  env to     acc
 ---   ------ ----- --------- --------- ------- -------    ------- -------    ------- -------    ----
   1 !   12.6   0.1   3.1e-05    0.0038      53      86 ..       4      36 ..       1      39 [. 0.88
   2 ?   -4.2   0.1       3.8   4.6e+02     185     211 ..     119     143 ..     114     145 .. 0.80
   3 ?   -1.0   0.0       0.4        49     439     488 ..     319     375 ..     302     393 .. 0.62

  Alignments for each domain:
  == domain 1  score: 12.6 bits;  conditional E-value: 3.1e-05
  apra_Neukirchen_a 53 etDiLiiGGGmagcgAAveakeakdlkvvlveKA 86
                       + D++++G+G+ag  AA++++++ +l+vv++e+ 
     WP_003542412.1  4 KFDVIVVGAGVAGLAAAYKLAKE-GLSVVVIERG 36
                       68*****************9975.6999999985 PP

  == domain 2  score: -4.2 bits;  conditional E-value: 3.8
  apra_Neukirchen_a 185 kalgvevlnrvfitdllvdednrvaGA 211
                        + +g+ ++n+ ++   +v ed+rv+G+
     WP_003542412.1 119 E-AGAVIINETTVESCIV-EDDRVVGV 143
                        4.5678999999999999.889*9996 PP

  == domain 3  score: -1.0 bits;  conditional E-value: 0.4
  apra_Neukirchen_a 439 slaeGriAakaavkyi.......ldekdekpeldeeeveelkeeiykpletleekkk 488
                        +++ G++Aa+a+++         +  ++++++l+++ v +  ++++   + +e++ +
     WP_003542412.1 319 AMTSGKLAAEAIIRANqigefdvRALSHYEEKLRNSFVIKDLKKYKDASSLFERNPR 375
                        6899********998855554442233344444444444444444444444444443 PP

>> WP_003544172.1  tRNA uridine-5-carboxymethylaminomethyl(34) synthesis enzyme MnmG [Desulfotomaculum nigrificans]
   #    score  bias  c-Evalue  i-Evalue hmmfrom  hmm to    alifrom  ali to    envfrom  env to     acc
 ---   ------ ----- --------- --------- ------- -------    ------- -------    ------- -------    ----
   1 !    8.9   0.3   0.00042     0.051      53      76 ..       7      30 ..       1      42 [. 0.80
   2 ?    2.1   0.0     0.047       5.7     417     464 ..     361     405 ..     354     484 .. 0.83

  Alignments for each domain:
  == domain 1  score: 8.9 bits;  conditional E-value: 0.00042
  apra_Neukirchen_a 53 etDiLiiGGGmagcgAAveakeak 76
                       + D++++G+G agc A + a++  
     WP_003544172.1  7 DYDVIVVGAGHAGCEAGLAAARMG 30
                       78****************999854 PP

  == domain 2  score: 2.1 bits;  conditional E-value: 0.047
  apra_Neukirchen_a 417 TvkgLfaaGdvaGgsphkfvsGslaeGriAakaavkyildekdekpel 464
                         ++gL++aG + G s+      + a+G +A+ +a+ +i++++ ++ + 
     WP_003544172.1 361 NIDGLYTAGQINGTSGYE---EAAAQGIMAGINAALKIKEKEPFTLSR 405
                        589************975...688999999999999998776665444 PP

>> WP_003543113.1  FAD-dependent oxidoreductase [Desulfotomaculum nigrificans]
   #    score  bias  c-Evalue  i-Evalue hmmfrom  hmm to    alifrom  ali to    envfrom  env to     acc
 ---   ------ ----- --------- --------- ------- -------    ------- -------    ------- -------    ----
   1 ?    9.8   0.3   0.00022     0.027      56      92 ..       5      43 ..       2      45 .. 0.85
   2 ?   -3.7   0.0       2.8   3.4e+02      46      68 ..     152     173 ..     131     187 .. 0.71

  Alignments for each domain:
  == domain 1  score: 9.8 bits;  conditional E-value: 0.00022
  apra_Neukirchen_a 56 iLiiGGGmagcgAAveakeak.dlkvvlveKAa.ierSG 92
                       iLiiGG +ag   A +a++ + d++++++eK + i+  G
     WP_003543113.1  5 ILIIGGVAAGPKVAARARRLDpDAQITILEKGEyISYAG 43
                       9******************666*********86355555 PP

  == domain 2  score: -3.7 bits;  conditional E-value: 2.8
  apra_Neukirchen_a  46 elevveletDiLiiGGGmagcgA 68 
                         +e  e   D+++iG G  g  A
     WP_003543113.1 152 AMEAGE-FNDVVVIGSGFIGMEA 173
                        444444.579*****99887654 PP

>> WP_003543141.1  NADPH-dependent glutamate synthase [Desulfotomaculum nigrificans]
   #    score  bias  c-Evalue  i-Evalue hmmfrom  hmm to    alifrom  ali to    envfrom  env to     acc
 ---   ------ ----- --------- --------- ------- -------    ------- -------    ------- -------    ----
   1 ?   -0.5   0.0      0.29        36      42      80 ..     128     166 ..      89     173 .. 0.66
   2 ?   -2.6   0.0       1.2   1.5e+02      51      82 ..     279     310 ..     240     313 .. 0.68
   3 ?    6.4   0.4    0.0024       0.3     415     458 ..     423     464 ..     414     469 .. 0.84

  Alignments for each domain:
  == domain 1  score: -0.5 bits;  conditional E-value: 0.29
  apra_Neukirchen_a  42 amkkelevve.letDiLiiGGGmagcgAAveake.akdlkv 80 
                          ++++ev e +   + ++G G ag  +A  +++  ++  v
     WP_003543141.1 128 DKDEQPEVAEpTGYKVAVVGSGPAGLACAADLARlGHS--V 166
                        3335677666566799*********9999998883333..3 PP

  == domain 2  score: -2.6 bits;  conditional E-value: 1.2
  apra_Neukirchen_a  51 eletDiLiiGGGmagcgAAveakeakdlkvvl 82 
                        ++   + ++GGG+ +  AA +a +    +v +
     WP_003543141.1 279 KVGKRVAVLGGGNVAMDAARTALRLGAEEVYI 310
                        445678899***99999999998855455544 PP

  == domain 3  score: 6.4 bits;  conditional E-value: 0.0024
  apra_Neukirchen_a 415 mtTvkgLfaaGdvaGgsphkfvsGslaeGriAakaavkyildek 458
                        +t+ +g+fa Gdv+ g++   v  ++  Gr+Aak++ +y++ + 
     WP_003543141.1 423 KTSKPGVFAGGDVVTGAAT--VIKAMGAGRLAAKSIHEYLMAKG 464
                        67889*********99987..677999************97654 PP


Internal pipeline statistics summary:
-------------------------------------
Query model(s):                            1  (670 nodes)
Target sequences:                       2922  (852255 residues searched)
Passed MSV filter:                       144  (0.0492813); expected 58.4 (0.02)
Passed bias filter:                      119  (0.0407255); expected 58.4 (0.02)
Passed Vit filter:                        40  (0.0136893); expected 2.9 (0.001)
Passed Fwd filter:                        24  (0.00821355); expected 0.0 (1e-05)
Initial search space (Z):               2922  [actual number of targets]
Domain search space  (domZ):              24  [number of targets reported over threshold]
# CPU time: 0.09u 0.00s 00:00:00.09 Elapsed: 00:00:00.06
# Mc/sec: 8882.22
//
[ok]
