# Supplementary material for: Sulfur disproportionation occurs globally across anoxic habitats and has multiple mechanisms of independent evolutionary origin
Source: ISME J. 2026 Mar 2;20(1):wrag042. doi: 10.1093/ismejo/wrag042 (PMC12998232; doi:10.1093/ismejo/wrag042)
Supplement: Sup_File_1_HMM_wrag042 [file sup_file_1_hmm_wrag042.zip › SupFile1_HMM/SupFile1c_results/apra_Neukirchen_a-hmm-101_Desulfitobacterium_chlororespirans_Co23_GCF_900143285.txt]

# hmmsearch :: search profile(s) against a sequence database
# HMMER 3.4 (Aug 2023); http://hmmer.org/
# Copyright (C) 2023 Howard Hughes Medical Institute.
# Freely distributed under the BSD open source license.
# - - - - - - - - - - - - - - - - - - - - - - - - - - - - - - - - - - - -
# query HMM file:                  /Users/lukas/OneDrive/2023_Sulfur/20250723_HMM/profiles_all/apra_Neukirchen_a.hmm
# target sequence database:        /Users/lukas/OneDrive/2023_Sulfur/20250626_HMM/db_new/101_Desulfitobacterium_chlororespirans_Co23_GCF_900143285.fas
# - - - - - - - - - - - - - - - - - - - - - - - - - - - - - - - - - - - -

Query:       apra_Neukirchen_a  [M=670]
Scores for complete sequences (score includes all domains):
   --- full sequence ---   --- best 1 domain ---    -#dom-
    E-value  score  bias    E-value  score  bias    exp  N  Sequence       Description
    ------- ------ -----    ------- ------ -----   ---- --  --------       -----------
    1.2e-88  296.0   0.0    1.4e-88  295.8   0.0    1.0  1  WP_072771319.1  FAD-dependent oxidoreductase [Desulfitobacter
      4e-19   66.2   1.2    1.8e-11   41.0   0.0    2.2  2  WP_072770809.1  succinate dehydrogenase flavoprotein subunit 
    9.1e-13   45.2   0.1    5.6e-08   29.4   0.1    2.7  2  WP_072772579.1  L-aspartate oxidase [Desulfitobacterium chlor
    9.7e-11   38.5  11.7    1.6e-10   37.9   5.1    2.2  2  WP_072774698.1  flavocytochrome c [Desulfitobacterium chloror
    5.6e-08   29.4   1.9    8.9e-08   28.7   1.9    1.2  1  WP_072771869.1  FAD-dependent oxidoreductase [Desulfitobacter
    2.4e-07   27.3  10.4    0.00039   16.7   0.6    2.5  3  WP_072775067.1  FAD-dependent oxidoreductase [Desulfitobacter
    2.8e-06   23.8   2.2    5.3e-06   22.9   0.1    2.1  2  WP_072772938.1  FAD-dependent oxidoreductase [Desulfitobacter
    3.4e-06   23.5   7.5     0.0013   15.0   0.1    3.2  3  WP_072771610.1  FAD-binding protein [Desulfitobacterium chlor
    5.6e-06   22.8   7.5    5.6e-06   22.8   7.5    2.4  2  WP_072772400.1  FAD-dependent oxidoreductase [Desulfitobacter
      8e-06   22.3   7.7    3.2e-05   20.3   3.2    2.1  2  WP_072772702.1  flavocytochrome c [Desulfitobacterium chloror
    1.2e-05   21.7   0.4      2e-05   21.0   0.1    1.4  2  WP_072772715.1  FAD-binding protein [Desulfitobacterium chlor
    1.9e-05   21.1   4.5    5.8e-05   19.4   4.5    1.7  1  WP_072771454.1  FAD-dependent oxidoreductase [Desulfitobacter
    3.3e-05   20.3   0.1    0.00052   16.3   0.0    2.0  2  WP_072771915.1  NAD(P)/FAD-dependent oxidoreductase [Desulfit
    3.4e-05   20.2   6.1      0.008   12.4   0.2    2.5  3  WP_084078612.1  FAD-dependent oxidoreductase [Desulfitobacter
    3.7e-05   20.1   2.3      0.001   15.4   0.0    2.6  3  WP_072770786.1  FAD-dependent oxidoreductase [Desulfitobacter
      5e-05   19.7   1.1    0.00074   15.8   0.1    2.3  2  WP_072770932.1  FAD-binding protein [Desulfitobacterium chlor
    8.7e-05   18.9   1.5     0.0084   12.3   0.1    2.4  2  WP_072770835.1  FAD-binding protein [Desulfitobacterium chlor
    9.5e-05   18.7  12.2    0.00083   15.6   0.7    3.1  3  WP_072772878.1  FAD-binding protein [Desulfitobacterium chlor
    0.00014   18.2   6.2      0.015   11.5   0.4    2.2  2  WP_072771030.1  FAD-dependent oxidoreductase [Desulfitobacter
    0.00016   18.0   0.5    0.00046   16.5   0.2    1.8  2  WP_242954564.1  FAD-dependent oxidoreductase [Desulfitobacter
    0.00032   17.0   0.6    0.00085   15.6   0.3    1.8  2  WP_072775282.1  FAD-dependent oxidoreductase [Desulfitobacter
    0.00038   16.7   0.5    0.00068   15.9   0.5    1.4  1  WP_072771845.1  FAD-dependent oxidoreductase [Desulfitobacter
    0.00043   16.6   1.1     0.0013   15.0   0.5    1.8  2  WP_072771797.1  FAD-dependent oxidoreductase [Desulfitobacter
    0.00087   15.6   8.6     0.0087   12.3   8.6    2.0  1  WP_072771028.1  FAD-binding protein [Desulfitobacterium chlor
    0.00096   15.4   3.0     0.0014   14.9   1.2    1.9  2  WP_072771648.1  FAD-binding protein [Desulfitobacterium chlor
     0.0011   15.3  14.2      0.016   11.4  14.2    2.0  1  WP_072772941.1  FAD-dependent oxidoreductase [Desulfitobacter
     0.0013   15.0   2.8       0.23    7.6   0.0    2.9  3  WP_072771016.1  FAD-dependent oxidoreductase [Desulfitobacter
     0.0018   14.5   0.1       0.22    7.6   0.0    2.2  2  WP_072771793.1  FAD-dependent oxidoreductase [Desulfitobacter
     0.0025   14.0   0.1      0.051    9.7   0.0    2.1  2  WP_072774221.1  NAD(P)/FAD-dependent oxidoreductase [Desulfit
     0.0026   14.0   0.2     0.0026   14.0   0.2    1.9  3  WP_072774155.1  FAD-dependent oxidoreductase [Desulfitobacter
     0.0028   13.9   0.0     0.0046   13.2   0.0    1.2  1  WP_072775389.1  FAD-dependent oxidoreductase [Desulfitobacter
     0.0029   13.8   0.5      0.005   13.1   0.5    1.4  1  WP_072771348.1  FAD-dependent oxidoreductase [Desulfitobacter
     0.0055   12.9   4.2       0.29    7.2   0.0    3.0  3  WP_072773620.1  NAD(P)-dependent oxidoreductase [Desulfitobac
     0.0061   12.8   2.9      0.011   12.0   2.9    1.3  1  WP_072771601.1  efflux RND transporter periplasmic adaptor su
     0.0066   12.7   0.6      0.012   11.7   0.6    1.3  1  WP_072775294.1  FAD-dependent oxidoreductase [Desulfitobacter
     0.0078   12.4   2.6      0.066    9.4   0.0    2.4  3  WP_072773837.1  dihydrolipoyl dehydrogenase [Desulfitobacteri
     0.0095   12.1   8.8      0.024   10.8   1.5    3.2  4  WP_072770929.1  FAD-dependent oxidoreductase [Desulfitobacter
  ------ inclusion threshold ------
      0.011   12.0   0.1      0.011   12.0   0.1    1.7  2  WP_072774073.1  FAD-dependent oxidoreductase [Desulfitobacter
      0.012   11.8   1.5      0.016   11.4   0.4    1.7  2  WP_072772429.1  tRNA uridine-5-carboxymethylaminomethyl(34) s
      0.015   11.5   0.1      0.015   11.5   0.1    3.2  3  WP_072770774.1  FAD-dependent oxidoreductase [Desulfitobacter
      0.015   11.4   0.0      0.026   10.7   0.0    1.3  1  WP_072773568.1  polysaccharide biosynthesis protein [Desulfit
      0.033   10.3   1.2      0.038   10.1   0.4    1.5  2  WP_072774401.1  FAD-dependent oxidoreductase [Desulfitobacter
      0.035   10.3   0.1      0.063    9.4   0.1    1.4  1  WP_178371730.1  NAD(P)/FAD-dependent oxidoreductase [Desulfit
      0.042   10.0   4.5      0.015   11.5   0.2    2.3  3  WP_072775058.1  FAD-binding protein [Desulfitobacterium chlor
      0.047    9.8   0.2       0.49    6.5   0.0    2.1  2  WP_072774815.1  FAD-dependent oxidoreductase [Desulfitobacter
      0.091    8.9   4.3      0.022   10.9   0.2    1.8  2  WP_072773650.1  FAD-dependent oxidoreductase [Desulfitobacter
       0.13    8.4  11.2      0.013   11.7   0.7    2.7  3  WP_072770778.1  FAD-dependent oxidoreductase [Desulfitobacter
       0.85    5.7   5.6      0.041   10.0   0.1    1.5  1  WP_072773168.1  FAD-dependent oxidoreductase [Desulfitobacter


Domain annotation for each sequence (and alignments):
>> WP_072771319.1  FAD-dependent oxidoreductase [Desulfitobacterium chlororespirans]
   #    score  bias  c-Evalue  i-Evalue hmmfrom  hmm to    alifrom  ali to    envfrom  env to     acc
 ---   ------ ----- --------- --------- ------- -------    ------- -------    ------- -------    ----
   1 !  295.8   0.0   1.3e-90   1.4e-88      52     619 ..       7     551 ..       1     555 [. 0.90

  Alignments for each domain:
  == domain 1  score: 295.8 bits;  conditional E-value: 1.3e-90
  apra_Neukirchen_a  52 letDiLiiGGGmagcgAAveakeakdlkvvlveKAaierSGavAaGlsAinaYig...enetpedyvryvrkdlmgivReDLvldi.arhvd 139
                        ++tD+L++GGG ag++AA+ea+++ + +v lv++  i rSG+ AaG +   a ++   + +tpe ++++ ++  +g++   ++ ++  +++ 
     WP_072771319.1   7 IKTDVLVVGGGSAGTMAALEARKT-GQEVALVDRGGIYRSGCGAAGNDHFLAVLEsgpDWDTPEVFLQWYKRLTQGLTDIKIAEKVfVQRIK 97 
                        79*******************985.579******************9999999997776678***************9999988763799** PP

  apra_Neukirchen_a 140 evvkkleewGLpilkdenGk......yvrrGkwqikInGesyKpivAeaakkalgvevlnrvfitdllvdednrvaGAvgfsvrenkfyvik 225
                        + v++le++G+p+ +  + +      + + G + i+  G  +Kp+v+++a++ +gv+++ +++itdllv ++++ +GAvgf++r+++fyv++
     WP_072771319.1  98 SLVRELEDMGIPMKDPGHKDyirtrsFAQPGDYFINFDGRALKPMVSKKAEQ-AGVKLYAQIAITDLLV-SEGKTVGAVGFHIRTGDFYVFQ 187
                        *************98876665566656778**********************.88**************.77******************** PP

  apra_Neukirchen_a 226 akavivatGGAagiyrprsvgegrgraWYppfntGsgyamgiraGAemttmEnrfvalRfKDtygPvgtiallvkakavnalgeeyeeelkk 317
                        ak v++atG A+ +y   ++   +  +W +p+ntG++ am++raG e+  +E     +  K++ +     +++++ + vna+ge+y+    k
     WP_072771319.1 188 AKVVVLATGNATRMYE--NPSGMAFNTWHSPYNTGTAQAMTLRAGGEVKNLEFVNYTITPKNFSASALNAVVGMGGHLVNARGERYV---FK 274
                        ***************8..444456789************************************************************...55 PP

  apra_Neukirchen_a 318 eY.gkak.iptslRnyatleevkeGrgPiyldteealqdkeleeelwedfLdmaisqallwae.eniepekenvEiegte...PyivGsHaa 403
                         Y +k++  p+    ++t +e +eGrgP+y d +++  +++ +++l+e  L    ++ + ++e ++i+p ++ +Ei+ +e   P ++Gs   
     WP_072771319.1 275 -YhEKGEqGPRWAMPWGTYMEEQEGRGPCYFDVRHL--SESDKKHLLEHLLPVDKNTFMDYCEqKGIDPGTDLMEIQISEgqhPAFLGS--- 360
                        .54445557999************************..99************99999888876268**********9877666999998... PP

  apra_Neukirchen_a 404 csGyWvdlynrmtTvkgLfaaGdvaGgsphkfvsGslaeGriAakaavkyildekdekpeldeeeveelkeeiykpletleekkkettagev 495
                        +sG+ vd    +tT++gLfa G +a g ++    Gs+  G+ A+ +a++y+l++k+   e + e++++lke++y+p   +++k      +  
     WP_072771319.1 361 VSGIFVDE-FCRTTLPGLFAGGACAVGIGS--LAGSMCFGQSAGAEAAQYALQNKKP-AEPSPEQIAQLKETVYAP---FQSKG-----D-- 438
                        478*****.99***********99999998..79*****************988766.88999************9...66443.....3.. PP

  apra_Neukirchen_a 496 pnyitpeeleerlqkimdeYagGistnYetnekkLeialeklemLkedleklaAedlheLlrawElihRllvaeaviehllfRkEtRwpgyy 587
                           +t +e+e++l +im +Y        + + + L+++ ++l++L+e +  ++Ae+ heL+r++El++ ll+++ +    l R E+R+   +
     WP_072771319.1 439 ---YTYQEAEDKLRQIMSDYLS-----INRSGAGLKTGWQELHKLQETFGLVKAENGHELMRIHELRDLLLISKGIAFGALTRTESRFGLSH 522
                        ...68999************85.....456899*********************************************************** PP

  apra_Neukirchen_a 588 eraDypelddenwkkfvnskydpetgeieiik 619
                        +r Dype+   +w+k ++ +    +ge+++  
     WP_072771319.1 523 YRRDYPETRA-EWHKSTHLTCR--EGELKVRY 551
                        ********98.8**98887554..67776665 PP

>> WP_072770809.1  succinate dehydrogenase flavoprotein subunit [Desulfitobacterium chlororespirans]
   #    score  bias  c-Evalue  i-Evalue hmmfrom  hmm to    alifrom  ali to    envfrom  env to     acc
 ---   ------ ----- --------- --------- ------- -------    ------- -------    ------- -------    ----
   1 !   23.9   0.5   2.4e-08   2.6e-06      56     245 ..       4     206 ..       1     227 [. 0.83
   2 !   41.0   0.0   1.7e-13   1.8e-11     401     626 ..     349     567 ..     339     578 .] 0.78

  Alignments for each domain:
  == domain 1  score: 23.9 bits;  conditional E-value: 2.4e-08
  apra_Neukirchen_a  56 iLiiGGGmagcgAAveakeakdlkvvlveKAaierS..GavAaGls.AinaYigenetpedyvryvrkdlmgivReDLvldiarhvdevvkk 144
                        ++++GGG ag +AA++++e+  + v l     ++rS   +   G++ A+n+  ge+++p ++ +      + ++ +  v  +      v+++
     WP_072770809.1   4 VIVVGGGLAGLMAAIKIAEEG-TPVDLFSLVPVKRShsVCAQGGINgAVNTK-GEGDSPWEHFDDSVYGGDFLANQPPVKAMCDAAPGVIHL 93 
                        89****************954.445555555555551055566888567764.6777799999999999999******************** PP

  apra_Neukirchen_a 145 leewGLpilkdenGk.........yvrrGkwqikInGesyKpivAeaakkalgv...evlnrvfitdllvdednrvaGAvgfsvrenkfyvi 224
                        ++++G+ + +  +G            +r  +     G ++   + e++++ + +   + ++   ++  ++de + + G v+ ++ + ++  +
     WP_072770809.1  94 MDRMGVMFNRTPEGFldfrrfggtKHHRTAFAGATTGQQLLYALDEQVRRFEAAglvRKYEGWEMLSAVIDE-GVCKGIVAQNLYDMEIQSF 184
                        *********9999999999999999999999******************97755446889999999999966.******************* PP

  apra_Neukirchen_a 225 kakavivatGGAagiy.rprsv 245
                           aviva+GG+  i+ ++ ++
     WP_072770809.1 185 PGDAVIVAAGGCGMIFgKSTNS 206
                        ***************9444554 PP

  == domain 2  score: 41.0 bits;  conditional E-value: 1.7e-13
  apra_Neukirchen_a 401 HaacsGyWvdlynrmtTvkgLfaaGdv....aGgs..phkfvsGslaeGriAakaavkyildekdekpeldeeeveelkeeiykpletleek 486
                        H ++ G+Wvd  ++mt ++gLfaaG++     G++  +      ++  G iA+ + ++yi+++k+++ + +ee++ ++ ++ ++ ++ +++ 
     WP_072770809.1 349 HYSMGGMWVDY-DQMTNIPGLFAAGECeyqyHGANrlGANSLLSAIYGGMIAGPKSLEYIKKNKSATSSGQEEAFVRERKTQEELWNSILTM 439
                        77889*****9.*************97333346542245555568899*************9999888888777777777777766666655 PP

  apra_Neukirchen_a 487 kkettagevpnyitpeeleerlqkimdeYagGistnYetnekkLeialeklemLkedleklaAed.....lheLlrawElihRllvaeavie 573
                        k     ge     +p ++ ++l  +m + +  i     +n  kL+  ++k+++L ++ ++++  d      +  l++  l++ l  a++++ 
     WP_072770809.1 440 K-----GE----ENPYHIYQELGDVMTQNVTVIR----YN-DKLAGTDQKIQELMQRWQRIRLIDdvqwsNQTALFIRQLWNMLELARVITL 517
                        4.....32....4799999********9997765....33.57888999999999999988865512221345678889999999******* PP

  apra_Neukirchen_a 574 hllfRkEtRwpgyyeraDypelddenwkkfvnskydpetgeieiikrplvelv 626
                          l R+E+R  g +++ Dype+dd+nw k +  +y pe  +++ + +++ +l+
     WP_072770809.1 518 GALNRNESR--GAHYKPDYPERDDANWLKTTIATYTPEGPRFSYEAVDV-SLI 567
                        *********..778899*******************9999999988888.444 PP

>> WP_072772579.1  L-aspartate oxidase [Desulfitobacterium chlororespirans]
   #    score  bias  c-Evalue  i-Evalue hmmfrom  hmm to    alifrom  ali to    envfrom  env to     acc
 ---   ------ ----- --------- --------- ------- -------    ------- -------    ------- -------    ----
   1 !   29.4   0.1   5.1e-10   5.6e-08      52     312 ..      16     277 ..       5     303 .. 0.78
   2 !   12.5   0.0   6.8e-05    0.0074     399     606 ..     344     526 ..     327     535 .. 0.72

  Alignments for each domain:
  == domain 1  score: 29.4 bits;  conditional E-value: 5.1e-10
  apra_Neukirchen_a  52 letDiLiiGGGmagcgAAveakeakdlkvvlveKAaierSGa.vAaGlsAinaYigenetpedyvryvrkdlmgivReDLvldiarhvdevv 142
                         +t +L++G G+ag ++A++a+e    +v+++ K  i  S    A+G  A    + ++++p  + +      +g++  D v  + +     v
     WP_072772579.1  16 YSTGVLVLGSGIAGLYTALKASE--YFEVTVLTKKGIPESNTkHAQGGIA--VALDQEDSPSLHYEDTLYAGAGLCESDSVRALVEDGPLRV 103
                        6799***************9987..4678888899998887637999666..56788888999999999999******************** PP

  apra_Neukirchen_a 143 kkleewGLpilkdenGk..........yvrrGkwqikInGesy.KpivAeaakkalgvevlnrvfitdllvdednrvaGAvgfsvrenkfyv 223
                        ++l ++G  + + +nGk            r  + +    Ge++ +++vA+a  + +++ v ++ f +dll +++++v+GA+ ++  +++  +
     WP_072772579.1 104 EELIRMGAHFDR-KNGKlaftqeaahsRRRVLHANGDATGEEIeRTLVAQALGE-ERILVKEEQFLLDLLKNSKGEVIGALSLNGLTQEPEI 193
                        *******99876.68988898885443222233444566788845677887777.779**************88***********9999999 PP

  apra_Neukirchen_a 224 ikakavivatGGAagiyrprsvgegrgraWYppfntGsgyamgiraGAemttmE.nrfvalRfKDtygP...vgtiallvkakavnalgeey 311
                        + a+av++atGG  ++y    +         p   tG g a + raGA++  mE ++f ++ +    +P   +   + + +a+  na+ge++
     WP_072772579.1 194 YLAQAVVLATGGLGQLYCYTTN---------PEVATGDGIAAAYRAGAQLMDMEfVQFHPTALFIPGAPrflISEAVRGEGAHLLNAQGERF 276
                        9****************87666.........6778999999999999999888833555555444445533333333444566666666666 PP

  apra_Neukirchen_a 312 e 312
                        +
     WP_072772579.1 277 M 277
                        6 PP

  == domain 2  score: 12.5 bits;  conditional E-value: 6.8e-05
  apra_Neukirchen_a 399 GsHaacsGyWvdlynrmtTvkgLfaaGdva..Ggs.phkfvsGslaeGriAakaavkyildekdekpeldeeeveelkeeiykpletleekk 487
                         +H  + G+ +d  + +t++++L+a+G++a  G   +++  s sl +G + +  +v+ i+++ ++    +  + + + ++iy+      e++
     WP_072772579.1 344 AAHYMMGGVRTDE-RGRTSLTNLYASGECAcnGVHgANRLASNSLLDGLVFGGRIVEDIVNTVRA----K-GSSNPQPRDIYA------END 423
                        4566667777799.99999*******998732333256888888888888888888888754333....2.223333444444......332 PP

  apra_Neukirchen_a 488 ke.ttagevpnyitpeeleerlqkimdeYagGistnYetnekkLeialeklemLkedleklaAedlheLlrawElihRllvaeaviehllfR 578
                        ++  +ag   +  +p   +e+lq++m eY+g i      +e+ L++a +++      ++ +  +++ +L    El++ l++  +v +  l+R
     WP_072772579.1 424 EKpPKAG---QEQSPL-KREELQELMWEYVGIIR-----EEEGLKKAIKLIGSWD--SAFIPEKEIPQL----ELKNLLTTGYCVARAALAR 500
                        1101222...223333.46789********9887.....6899**9999999865..666777777776....9****************** PP

  apra_Neukirchen_a 579 kEtRwpgyyeraDypelddenwkkfvns 606
                        +E+R  g ++r+Dype++ ++ k+ ++ 
     WP_072772579.1 501 EESR--GGHYRSDYPEINTKDLKHSIQA 526
                        ****..7889********9988776655 PP

>> WP_072774698.1  flavocytochrome c [Desulfitobacterium chlororespirans]
   #    score  bias  c-Evalue  i-Evalue hmmfrom  hmm to    alifrom  ali to    envfrom  env to     acc
 ---   ------ ----- --------- --------- ------- -------    ------- -------    ------- -------    ----
   1 !   37.9   5.1   1.4e-12   1.6e-10      45     278 ..      34     277 ..       4     349 .. 0.80
   2 ?    4.7   0.5     0.016       1.7     417     467 ..     441     498 ..     419     524 .. 0.63

  Alignments for each domain:
  == domain 1  score: 37.9 bits;  conditional E-value: 1.4e-12
  apra_Neukirchen_a  45 kelevveletDiLiiGGGmagcgAAveakeakdlkvvlveKAaierSGav..AaGlsAinaYigenetpedyvryvrkdlm....givReDL 130
                        +++ v+  ++Di++iG+G ag  AA++a +    +vvlveK  i    +v    Gl+A  +  +e + +ed ++   +d m    ++  e L
     WP_072774698.1  34 STPAVQDKSADIVVIGAGGAGMTAAIQAVQDGAKNVVLVEKMPITGGNSVrsTGGLNAAPTKYQERDGIEDSIELFVEDTMkgghNLNDESL 125
                        457788899*********************99************9666653378*****99888666677766666666542222799999* PP

  apra_Neukirchen_a 131 vldiarhvdevvkkleewG..LpilkdenGkyvrrGkw..qikInGesyKpivAeaakkalgvevlnrvfitdllvdednrvaGAvgfsvre 218
                        v ++a++   +v+ ++++G  L ++    G  v+r ++  + +  G  + + + +++++ lg+ vl +  + ++lvd ++ v+G+    + e
     WP_072774698.1 126 VRTLAENSAAAVDWVNDIGgdLSVVGMFGGASVKRIHRpsDTSAVGPMLVTTLNNKVEE-LGIPVLLNTKAEEILVDANGAVTGVKV--TGE 214
                        *******************89999988999999998773367888************99.99****9*********98788887654..457 PP

  apra_Neukirchen_a 219 nkfyvikakavivatGG......AagiyrprsvgegrgraWYppfntGsgyamgiraGAemttmEn 278
                        +  y+ik kav++atGG       +  y+p   g+++         tG g  m+ ++GA +  m++
     WP_072774698.1 215 EGTYTIKTKAVVLATGGfganaeMVTKYKPSLAGFATTNH---KGATGDGIVMAEKIGADFVDMDQ 277
                        889*************965442235669999999988764...67899999999999999988876 PP

  == domain 2  score: 4.7 bits;  conditional E-value: 0.016
  apra_Neukirchen_a 417 TvkgLfaaGdvaGgs..phkfvsGslae....GriAakaavkyildekde.kpeldee 467
                         ++gLfa G++ Gg+  +++  + ++a+    GriA+ aa +y++++  + +p+++++
     WP_072774698.1 441 PIPGLFAGGEITGGVhgGNRLGGNAVADivifGRIAGSAAHAYVMENGGTtEPTIQAA 498
                        689**********9743455544455545556************87755403333321 PP

>> WP_072771869.1  FAD-dependent oxidoreductase [Desulfitobacterium chlororespirans]
   #    score  bias  c-Evalue  i-Evalue hmmfrom  hmm to    alifrom  ali to    envfrom  env to     acc
 ---   ------ ----- --------- --------- ------- -------    ------- -------    ------- -------    ----
   1 !   28.7   1.9   8.2e-10   8.9e-08      49     237 ..      72     285 ..      23     287 .. 0.76

  Alignments for each domain:
  == domain 1  score: 28.7 bits;  conditional E-value: 8.2e-10
  apra_Neukirchen_a  49 vveletDiLiiGGGmagcgAAveakeakdlkvvlveKAa..ierSGavAaGlsAinaYig............enetpedyvryvrkdlmgiv 126
                        ++++++D+++iG+G++gc+AAv a+   ++kv  ve+ a  i   G +A    A+n  +             +n+ ++d  ry++ ++++ +
     WP_072771869.1  72 TETIDVDVVVIGAGNGGCIAAVSAADL-GAKVAWVEQNAgtITWAGEIA----ALNSKVAkekfgvsyseeeKNRIVNDICRYASYEVDQRL 158
                        5679*******************9975.478888887542266666665....67776666677789999998999************8888 PP

  apra_Neukirchen_a 127 ReDLvldiarhvdevvkkleewGLpil.kdenGk.................yvrrGkwqikInGesy.KpivAeaakkalgv.evlnrvfit 198
                         +  +   +r +d  v+k+e  G+ +  + ++ k                 +++ G  q+   G ++  p  Ae a++ +gv +++++ ++ 
     WP_072771869.1 159 VKLWADHSGRTMDWFVDKMEAKGIHMFlETDTYKsnvytvlpvthtvykgeFIELGPNQM---GSQLaNPAWAEYAEE-MGVkKLFEH-TAQ 245
                        776777789*****************9544444489******999555444444454443...555436888888888.667366666.578 PP

  apra_Neukirchen_a 199 dllvdednrvaGAvgfsvrenkfyvi.kakavivatGGAa 237
                        +l+ d++++v+G +     ++ +  i +ak vi++tGG +
     WP_072771869.1 246 QLVQDSGGKVTGIIVQRKSDKAYIQInTAKGVILSTGGYS 285
                        9999999*****99877666655544279*********76 PP

>> WP_072775067.1  FAD-dependent oxidoreductase [Desulfitobacterium chlororespirans]
   #    score  bias  c-Evalue  i-Evalue hmmfrom  hmm to    alifrom  ali to    envfrom  env to     acc
 ---   ------ ----- --------- --------- ------- -------    ------- -------    ------- -------    ----
   1 !   16.7   0.6   3.6e-06   0.00039      32      86 ..      25      78 ..       3      91 .. 0.71
   2 !   16.1   1.5   5.4e-06   0.00059     185     272 ..     176     266 ..     153     271 .. 0.81
   3 ?   -3.7   0.0       5.4   5.9e+02     414     449 ..     481     519 ..     477     521 .. 0.75

  Alignments for each domain:
  == domain 1  score: 16.7 bits;  conditional E-value: 3.6e-06
  apra_Neukirchen_a 32 alaaallaalamkkelevveletDiLiiGGGmagcgAAveakeakdlkvvlveKA 86
                        + ++++ a+a ++ +e    etD++++GGG++g  AA  a e ++ kv+l+e +
     WP_072775067.1 25 LVGCNNTEAVAPASAPEAWDQETDVVVVGGGNGGLSAAAAATE-EGKKVILCEIS 78
                       333334444455577999999**************99988776.45789998855 PP

  == domain 2  score: 16.1 bits;  conditional E-value: 5.4e-06
  apra_Neukirchen_a 185 kalgvevlnrvfitdllvdednrvaGAvgfsvrenkfyvikakavivatGGAa...giyrp.rsvgegrgraWYppfntGsgyamgiraGAe 272
                          +g +++ +  +++l++de + v+G+ +++  e+k+ +ika  vi+atGG     g+      ++    r    p+ntGsg+ m+  +GA 
     WP_072775067.1 176 G-KGGTIMTQTRVLRLVIDEAGMVCGVQAIKKGESKAIFIKAGSVILATGGFQsnkGLMAKyIGPNGDVARNMGTPYNTGSGMLMAQGVGAM 266
                        4.567899999********99******************************5412134332134444456777899*********9999994 PP

  == domain 3  score: -3.7 bits;  conditional E-value: 5.4
  apra_Neukirchen_a 414 rmtTvkgLfaaGdvaGgsphkfvsGslae...GriAaka 449
                        ++t +++L+a+  +aG   + + +G       G iA+k+
     WP_072775067.1 481 QRTPIPNLYACPPCAGIFREVYTGGIASAgtfGYIAGKH 519
                        5789999*********99999999965541115677776 PP

>> WP_072772938.1  FAD-dependent oxidoreductase [Desulfitobacterium chlororespirans]
   #    score  bias  c-Evalue  i-Evalue hmmfrom  hmm to    alifrom  ali to    envfrom  env to     acc
 ---   ------ ----- --------- --------- ------- -------    ------- -------    ------- -------    ----
   1 !   22.9   0.1   4.8e-08   5.3e-06      49     115 ..      84     153 ..      33     161 .. 0.74
   2 ?   -0.1   0.3      0.42        46     178     234 ..     250     308 ..     247     312 .. 0.79

  Alignments for each domain:
  == domain 1  score: 22.9 bits;  conditional E-value: 4.8e-08
  apra_Neukirchen_a  49 vveletDiLiiGGGmagcgAAveakeakdlkvvlveKAa...ierSGavAa.GlsAinaYigenetpedyv 115
                         +e ++D+++iG G+ag+ AA +a+ea +++v+l+eKA+   + rSG  A  G s + a  +++e  +dyv
     WP_072772938.1  84 SEEKRADVVVIGSGVAGTCAARKAAEA-GASVILIEKAKtagVCRSGEYAVpGKSKVFATWKRGEGFDDYV 153
                        345689*****************9986.589******9822346999877436666666666666666665 PP

  == domain 2  score: -0.1 bits;  conditional E-value: 0.42
  apra_Neukirchen_a 178 ivAeaakkal..gvevlnrvfitdllvdednrvaGAvgfsvrenkfyvika.kavivatG 234
                        iv  ++ ka   g+evl   f  +l+  e++r++G++  +  ++ +  i+a k vi+atG
     WP_072772938.1 250 IVKANVDKAIehGAEVLTGHFTEKLIK-EGDRITGVFVRDAASGAYKKITAnKGVILATG 308
                        555556665522559999999999999.88***************999998456999999 PP

>> WP_072771610.1  FAD-binding protein [Desulfitobacterium chlororespirans]
   #    score  bias  c-Evalue  i-Evalue hmmfrom  hmm to    alifrom  ali to    envfrom  env to     acc
 ---   ------ ----- --------- --------- ------- -------    ------- -------    ------- -------    ----
   1 !   15.0   0.1   1.2e-05    0.0013      49      83 ..      73     107 ..      31     138 .. 0.75
   2 !    8.1   0.1    0.0015      0.16     176     235 ..     233     292 ..     228     337 .. 0.77
   3 ?    3.0   0.8     0.049       5.3     403     453 ..     522     587 ..     517     608 .. 0.71

  Alignments for each domain:
  == domain 1  score: 15.0 bits;  conditional E-value: 1.2e-05
  apra_Neukirchen_a  49 vveletDiLiiGGGmagcgAAveakeak.dlkvvlv 83 
                        v e+++Di+++G+G+ag  AAv+a+e   ++ v l 
     WP_072771610.1  73 VGEVTVDIVVVGAGAAGVPAAVTAAEGGnSVAV-LQ 107
                        56799********************95514433.33 PP

  == domain 2  score: 8.1 bits;  conditional E-value: 0.0015
  apra_Neukirchen_a 176 KpivAeaakkalgv.evlnrvfitdllvdednrvaGAvgfsvrenkfyvika.kavivatGG 235
                          ++ eaa++ ++  +++     ++l+vd  +rv G+vg ++ ++++  ++a kavi+atG 
     WP_072771610.1 233 SYVLDEAAQQYSDRmKIYYSTPGVQLIVDA-GRVKGVVG-KLADGTYVKFNAnKAVILATGD 292
                        567889999877556*************87.********.567777777776489*****95 PP

  == domain 3  score: 3.0 bits;  conditional E-value: 0.049
  apra_Neukirchen_a 403 acsGyWvdl.....ynrmtTvkgLfaaGdv....aGgsphkf.vsG.....slaeGriAakaavky 453
                         csG+ ++       ++++ v+gL++aG+      G++   f  +G     +++ Gr+Aak+a++ 
     WP_072771610.1 522 LCSGVYINAngqtlDENKMPVEGLYCAGNLggqfYGAADYPFhATGlsigrCFTFGRLAAKHAASL 587
                        68999994444555678999*******975112156666666435555557899999999998765 PP

>> WP_072772400.1  FAD-dependent oxidoreductase [Desulfitobacterium chlororespirans]
   #    score  bias  c-Evalue  i-Evalue hmmfrom  hmm to    alifrom  ali to    envfrom  env to     acc
 ---   ------ ----- --------- --------- ------- -------    ------- -------    ------- -------    ----
   1 !   22.8   7.5   5.1e-08   5.6e-06      39     235 ..     134     340 ..      95     343 .. 0.73
   2 ?   -2.6   0.2       2.6   2.8e+02     417     439 ..     546     571 ..     538     589 .] 0.60

  Alignments for each domain:
  == domain 1  score: 22.8 bits;  conditional E-value: 5.1e-08
  apra_Neukirchen_a  39 aalamkkelevveletDiLiiGGGmagcgAAveakeakdlkvvlveKAaierSGavAaGlsAina.Yig...............enetpedy 114
                        a+++ k+ + + + et+iL++G+Gmag  A+++a+ea  ++v+lveK  +        G sA+na Y+                e++  ed 
     WP_072772400.1 134 AKKIEKSAPGQLTWETEILVVGAGMAGMTATLQAAEAG-ADVILVEKQGV------IGGTSALNAgYVYgagtkvqeefkindsEEKYYEDL 218
                        22222245678889********************9865.89*****9754......346666666333355777778888877766667888 PP

  apra_Neukirchen_a 115 vryvrkdlmgivReDLvldiarhvdevvkkleewGLpil..kdenGkyvrrGkwqikInGes..yKpivAeaakkalgvevlnrvfitdllv 202
                        +   +   +  +   L+  +a +  e ++ l + G+ +   + +n ++ r+  +  k +G    +  ++ ++a   lgv+v+ +  +++l+ 
     WP_072772400.1 219 LGLTQVAKDKYIDSNLLKIMAFNSAENIQWLVDKGIKFYtvDPANIHPPRSTPRIHKAEGGGsgIIKVLYDKALA-LGVKVYTNTPVVELIK 309
                        888888888889999999999999999999999999998645566678888888888887531255556666666.79************** PP

  apra_Neukirchen_a 203 dednrvaGAvgfsvrenkfyvikakavivatGG 235
                         e+++v+GA + + + n+  +ikak vi++ GG
     WP_072772400.1 310 -EGDKVVGAKAEDSDGNE-ITIKAKSVILTSGG 340
                        .88******998876666.589**********9 PP

  == domain 2  score: -2.6 bits;  conditional E-value: 2.6
  apra_Neukirchen_a 417 TvkgLfaaGdvaGgs..phkfv.sGs 439
                         ++gL+aaG +a +   ++ +  sGs
     WP_072772400.1 546 VIQGLYAAGSAAWAQtiSQEYEgSGS 571
                        689******99866422566633555 PP

>> WP_072772702.1  flavocytochrome c [Desulfitobacterium chlororespirans]
   #    score  bias  c-Evalue  i-Evalue hmmfrom  hmm to    alifrom  ali to    envfrom  env to     acc
 ---   ------ ----- --------- --------- ------- -------    ------- -------    ------- -------    ----
   1 !   20.3   3.2   2.9e-07   3.2e-05      46     237 ..      46     251 ..       5     260 .. 0.73
   2 ?    4.1   0.1     0.023       2.5     417     451 ..     469     509 ..     448     512 .. 0.68

  Alignments for each domain:
  == domain 1  score: 20.3 bits;  conditional E-value: 2.9e-07
  apra_Neukirchen_a  46 elevveletDiLiiGGGmagcgAAveakeakdlkvvlveKAaierSG.avAaG.lsAinaYigenetpedyvryvrkdl....mgivReDLv 131
                         +e +e etD+++iG G ag  AA+e+ ea   +v+++eK  ++    a+  G +   n+ +++   +ed v+ + +d+     +i   D +
     WP_072772702.1  46 GPEWKE-ETDVVVIGSGFAGLAAALEVLEAG-SQVIILEKMPVSGGNsAINGGdMCCANTKMQKAAGVEDSVELMVADMlkagGNINHVDKA 135
                        355555.9*******************9865.79******888643313333358889999999999******9999986554568889999 PP

  apra_Neukirchen_a 132 ldiarhvdevvkklee.wGLpilkd...enGkyvrrGkwqikInGesy.KpivAeaakkalgvevlnrvfitdllvdednrvaGAv...gfs 215
                          +a++ +e+ +  ++ +G+ + ++   + G+ v r + + + +G  y K ++A+   k  g++v n+   ++++ ++++r++G+    g++
     WP_072772702.1 136 TLVAEKSNEALEWCQNyLGMKFREKlnyHGGHSVLRAHQSEEASGSGYiKAMLAKLEGK--GISVSNNRKFVRFMENDEKRIIGVEvldGYK 225
                        9*********9988763799998542336689999999999999986449999998877..7888888888888887779999985222333 PP

  apra_Neukirchen_a 216 v...renkfyvika.kavivatGGAa 237
                             +++   ika kavi+a GG +
     WP_072772702.1 226 YgneSSGTPLQIKArKAVIIASGGFS 251
                        31112345556666478999999966 PP

  == domain 2  score: 4.1 bits;  conditional E-value: 0.023
  apra_Neukirchen_a 417 TvkgLfaaGdvaGgsphkfvsG......slaeGriAakaav 451
                         +kgL+aaG+v Gg       G      ++++Gri++++a+
     WP_072772702.1 469 PIKGLYAAGEVTGGIHGAVRLGgvactdCIVNGRISGQEAA 509
                        59***********9754432221222226777777777766 PP

>> WP_072772715.1  FAD-binding protein [Desulfitobacterium chlororespirans]
   #    score  bias  c-Evalue  i-Evalue hmmfrom  hmm to    alifrom  ali to    envfrom  env to     acc
 ---   ------ ----- --------- --------- ------- -------    ------- -------    ------- -------    ----
   1 !   21.0   0.1   1.8e-07     2e-05      44      93 ..      65     121 ..      22     126 .. 0.75
   2 ?   -4.2   0.0       7.5   8.2e+02     203     234 ..     254     288 ..     248     289 .. 0.77

  Alignments for each domain:
  == domain 1  score: 21.0 bits;  conditional E-value: 1.8e-07
  apra_Neukirchen_a  44 k......kelevveletDiLiiGGGmagcgAAveake.akdlkvvlveKAaierSGa 93 
                               +e  +++++ Di+iiG Gm+g  +Av  ke  +d++v+ + K  i+r G+
     WP_072772715.1  65 PeeypipEEKIIKTITHDIIIIGSGMSGLCTAVSTKEsGADVRVISAGKRPISRGGS 121
                        23444443444777999********************666**************996 PP

  == domain 2  score: -4.2 bits;  conditional E-value: 7.5
  apra_Neukirchen_a 203 d..ednrvaGAvgfsvrenkfyvikak.avivatG 234
                        d  + +rv  +v+ +++++++  ++a+ av++atG
     WP_072772715.1 254 DdnNTGRVSAVVAQNLETGEYIKYSANrAVVLATG 288
                        44555899999999999999999998537888887 PP

>> WP_072771454.1  FAD-dependent oxidoreductase [Desulfitobacterium chlororespirans]
   #    score  bias  c-Evalue  i-Evalue hmmfrom  hmm to    alifrom  ali to    envfrom  env to     acc
 ---   ------ ----- --------- --------- ------- -------    ------- -------    ------- -------    ----
   1 !   19.4   4.5   5.3e-07   5.8e-05      47     240 ..     157     367 ..     106     417 .. 0.73

  Alignments for each domain:
  == domain 1  score: 19.4 bits;  conditional E-value: 5.3e-07
  apra_Neukirchen_a  47 le.vveletDiLiiGGGmagcgAAveakeakdlkvvlveKAaierSGavAaGlsAinaYig..enetpe..dyvryvrkdlmgivReDLvld 133
                         + v  ++t++L++G G++g +A + a+e+ ++k +++eK +    G v   l A+n   +   +++++   y+  ++k ++g v + L+ +
     WP_072771454.1 157 ADcVSIIDTEVLVVGCGTGGLFACCSAAEN-GAKTLVIEKNS--SGGGVRDDLGALNSRYQqaLGTKIDkfAYITEMTKTAAGRVDQRLIRT 245
                        4424559******************99975.58999****85..5799*********8655473444441157777889999999999**99 PP

  apra_Neukirchen_a 134 iarhvdevv....kkleewGLpil.kdenGk................yvrrGkwqikInGesyKpivAeaakkalgvevlnrvfitdllvde 204
                          ++  e++    ++l e  + ++ +   G+                  + Gk q ++nG    +++ + a + lgve   +  + +l++d+
     WP_072771454.1 246 FCEESGETInwygDRLAERNVQLWhEGGAGDaerypyfatghsprwtGSNDGKGQ-ELNG---NTVLCDYAAS-LGVEFKYETKMQKLIIDK 332
                        98776666622226899999****444455599***8887777444333333333.4555...5789999999.99***999********88 PP

  apra_Neukirchen_a 205 dnrvaGAvgfsvrenkfyvikakavivatGGAagiy 240
                         +rv+G+++ + +++ + +   k viv+tGG    y
     WP_072771454.1 333 -GRVVGVYATDAKDQPIRINAGKGVIVCTGGYGRNY 367
                        .******************************87666 PP

>> WP_072771915.1  NAD(P)/FAD-dependent oxidoreductase [Desulfitobacterium chlororespirans]
   #    score  bias  c-Evalue  i-Evalue hmmfrom  hmm to    alifrom  ali to    envfrom  env to     acc
 ---   ------ ----- --------- --------- ------- -------    ------- -------    ------- -------    ----
   1 !   16.3   0.0   4.8e-06   0.00052      53      86 ..       3      37 ..       1      45 [. 0.89
   2 ?    1.8   0.0      0.11        12     412     429 ..     436     453 ..     394     457 .. 0.80

  Alignments for each domain:
  == domain 1  score: 16.3 bits;  conditional E-value: 4.8e-06
  apra_Neukirchen_a 53 etDiLiiGGGmagcgAAveakeak.dlkvvlveKA 86
                       + D++i+G+G ag +A++e+++++ d  v+l+eK 
     WP_072771915.1  3 KYDVIIVGAGPAGIFASYELATQApDSAVLLIEKG 37
                       68********************666********96 PP

  == domain 2  score: 1.8 bits;  conditional E-value: 0.11
  apra_Neukirchen_a 412 ynrmtTvkgLfaaGdvaG 429
                         n +t + gL+a Gd+aG
     WP_072771915.1 436 NNFETEIAGLYAGGDGAG 453
                        478999***********9 PP

>> WP_084078612.1  FAD-dependent oxidoreductase [Desulfitobacterium chlororespirans]
   #    score  bias  c-Evalue  i-Evalue hmmfrom  hmm to    alifrom  ali to    envfrom  env to     acc
 ---   ------ ----- --------- --------- ------- -------    ------- -------    ------- -------    ----
   1 !   12.4   0.2   7.3e-05     0.008      47      92 ..      74     119 ..      32     126 .. 0.74
   2 !   10.4   0.4    0.0003     0.033     188     276 ..     246     346 ..     230     397 .. 0.81
   3 ?   -2.2   0.0       1.9   2.1e+02     415     430 ..     541     556 ..     536     589 .] 0.67

  Alignments for each domain:
  == domain 1  score: 12.4 bits;  conditional E-value: 7.3e-05
  apra_Neukirchen_a  47 levveletDiLiiGGGmagcgAAveakeakdlkvvlveKAa..ierSG 92 
                        +e + +++D+++iG+G+ag  A+  a+e +++ v + eK +    rSG
     WP_084078612.1  74 VEAT-TTVDVIVIGAGVAGVAATRSASE-EGAAVAVFEKGKgpQCRSG 119
                        3333.488***********877666665.5567777776541145666 PP

  == domain 2  score: 10.4 bits;  conditional E-value: 0.0003
  apra_Neukirchen_a 188 gvevlnrvfitdllvdednrvaGAvgfsvrenkfy.vikakavivatGG......AagiyrprsvgegrgraWYpp......fntGsgyamg 266
                        +v+ +   f+ +l++ e++r++G+++ + +++k+   i  k vi+atG        ++ y p+  ++   r+W  +       ntG g  +g
     WP_084078612.1 246 KVKTYYGHFVEKLIM-ENGRCTGVYARNAQTGKYVkAIANKGVILATGEyasndeIVNYYCPEVLENNIPRIWVNIdvegnkTNTGDGLKLG 336
                        4577888899*****.88**************9872577799******732222246899999999999****9754444447999999999 PP

  apra_Neukirchen_a 267 iraGAemttm 276
                        + aGA++ + 
     WP_084078612.1 337 AWAGAKIQQH 346
                        9999998875 PP

  == domain 3  score: -2.2 bits;  conditional E-value: 1.9
  apra_Neukirchen_a 415 mtTvkgLfaaGdvaGg 430
                        +  ++gL+aaG++ G 
     WP_084078612.1 541 RNVIPGLYAAGNIQGN 556
                        56799******99885 PP

>> WP_072770786.1  FAD-dependent oxidoreductase [Desulfitobacterium chlororespirans]
   #    score  bias  c-Evalue  i-Evalue hmmfrom  hmm to    alifrom  ali to    envfrom  env to     acc
 ---   ------ ----- --------- --------- ------- -------    ------- -------    ------- -------    ----
   1 !   15.4   0.0   9.1e-06     0.001      49      81 ..      65      98 ..      21     112 .. 0.77
   2 ?    4.0   0.1     0.025       2.8     189     237 ..     221     267 ..     206     312 .. 0.79
   3 ?   -2.7   0.0       2.8     3e+02     414     430 ..     501     517 ..     497     518 .. 0.86

  Alignments for each domain:
  == domain 1  score: 15.4 bits;  conditional E-value: 9.1e-06
  apra_Neukirchen_a 49 vveletDiLiiGGGmagcgAAveake.akdlkvv 81
                        +++++Di+i+G G ag++AA++a+e  +++ v+
     WP_072770786.1 65 AKTVNADIVIVGSGLAGTIAACRAAElGASVAVI 98
                       45679*******************9954444433 PP

  == domain 2  score: 4.0 bits;  conditional E-value: 0.025
  apra_Neukirchen_a 189 vevlnrvfitdllvdednrvaGAvgfsvrenkfyvikakavivatGGAa 237
                        ++ + +  + +l   e+++v+G+v+ +  e+ +++  akavi+atG  +
     WP_072770786.1 221 TQFFFNTSAEQLSK-EGDKVTGVVAKN-AEGYIHFKAAKAVILATGDIS 267
                        45555555666666.789****99966.689999************755 PP

  == domain 3  score: -2.7 bits;  conditional E-value: 2.8
  apra_Neukirchen_a 414 rmtTvkgLfaaGdvaGg 430
                        ++  ++gL+a G+v Gg
     WP_072770786.1 501 QKAAIPGLYAIGNVGGG 517
                        67889*********998 PP

>> WP_072770932.1  FAD-binding protein [Desulfitobacterium chlororespirans]
   #    score  bias  c-Evalue  i-Evalue hmmfrom  hmm to    alifrom  ali to    envfrom  env to     acc
 ---   ------ ----- --------- --------- ------- -------    ------- -------    ------- -------    ----
   1 !   15.8   0.1   6.8e-06   0.00074      49      85 ..      86     122 ..      19     125 .. 0.84
   2 ?    2.4   0.1     0.079       8.6     198     236 ..     229     266 ..     207     269 .. 0.73

  Alignments for each domain:
  == domain 1  score: 15.8 bits;  conditional E-value: 6.8e-06
  apra_Neukirchen_a  49 vveletDiLiiGGGmagcgAAveakeak.dlkvvlveK 85 
                         +  ++D+++iG Gm+g +AA+  ke + + +v+++eK
     WP_072770932.1  86 RT-EDADVVVIGSGMGGFVAAMLSKELSpESRVIMLEK 122
                        44.499********************666********9 PP

  == domain 2  score: 2.4 bits;  conditional E-value: 0.079
  apra_Neukirchen_a 198 tdllvdednrvaGAvgfsvrenkfyvikakavivatGGA 236
                        + l++d++ +v   + ++  e+k+  ++akav++a GG 
     WP_072770932.1 229 FALVLDDEYTVS-GLQYKDGEGKVVQVNAKAVVIASGGM 266
                        566665534443.3566777899***************6 PP

>> WP_072770835.1  FAD-binding protein [Desulfitobacterium chlororespirans]
   #    score  bias  c-Evalue  i-Evalue hmmfrom  hmm to    alifrom  ali to    envfrom  env to     acc
 ---   ------ ----- --------- --------- ------- -------    ------- -------    ------- -------    ----
   1 !   12.3   0.1   7.7e-05    0.0084      49      87 ..     176     213 ..     128     224 .. 0.74
   2 !    5.3   0.2    0.0098       1.1     182     235 ..     329     379 ..     310     422 .. 0.82

  Alignments for each domain:
  == domain 1  score: 12.3 bits;  conditional E-value: 7.7e-05
  apra_Neukirchen_a  49 vveletDiLiiGGGmagcgAAveakeakdlkvvlveKAa 87 
                        v+++++D+L++G G ag  +A+  +e k+lkv+ veK +
     WP_072770835.1 176 VRTVNVDVLVCGQGPAGMASALACAE-KGLKVTAVEKGK 213
                        56689************999998775.67*******975 PP

  == domain 2  score: 5.3 bits;  conditional E-value: 0.0098
  apra_Neukirchen_a 182 aakkalgvevlnrvfitdllvdednrvaGAvgfsvrenkfyvikakavivatGG 235
                         + + +gvevl +  +++l+  e+++v+GAv ++++++ +   +ak v++atGG
     WP_072770835.1 329 RIAD-AGVEVLFNTPVVQLVR-EGGKVTGAV-VKTEQGYVKYQTAKGVVLATGG 379
                        3333.57799999999***99.88******9.578888888899*********9 PP

>> WP_072772878.1  FAD-binding protein [Desulfitobacterium chlororespirans]
   #    score  bias  c-Evalue  i-Evalue hmmfrom  hmm to    alifrom  ali to    envfrom  env to     acc
 ---   ------ ----- --------- --------- ------- -------    ------- -------    ------- -------    ----
   1 !   15.6   0.7   7.6e-06   0.00083      37      85 ..     130     177 ..      94     181 .. 0.71
   2 !    8.0   1.0    0.0016      0.17     187     278 ..     282     373 ..     253     422 .. 0.70
   3 ?    1.6   0.2      0.14        15     415     454 ..     535     576 ..     519     577 .] 0.85

  Alignments for each domain:
  == domain 1  score: 15.6 bits;  conditional E-value: 7.6e-06
  apra_Neukirchen_a  37 llaalamkkelevveletDiLiiGGGmagcgAAveakeakdlkvvlveK 85 
                        +  a ++++++ ++ +++D++++G+G ag  AA+ a+++ + kv+l+eK
     WP_072772878.1 130 AKFAGKVAADVPHEDTTADVVVVGAGGAGMTAAISAANE-GKKVILLEK 177
                        33334444678889999*****************99864.589999999 PP

  == domain 2  score: 8.0 bits;  conditional E-value: 0.0016
  apra_Neukirchen_a 187 lgvevlnrvfitdllvdednrvaGAvgfsvrenkfyvikakavivatGG..A.agiyrprsvgegrgraWYppfntGsgyamgiraGAemtt 275
                        +gv+v  +  +t+l++ +d+ v G+  +s+++++ y+i+akav++a GG  A  ++     ++    ++  +p  tG g  m+  aGA +  
     WP_072772878.1 282 AGVDVRVNSKATELVM-KDGAVDGV-KVSTKQGD-YTISAKAVVIASGGfgAnKEMVAEYAPTLKDYKSSCSPGGTGDGHLMAQTAGADLKN 370
                        4566666667899999.87888874.56776665.99***********83321234444555556677778899999999999999999888 PP

  apra_Neukirchen_a 276 mEn 278
                        m+ 
     WP_072772878.1 371 MDY 373
                        874 PP

  == domain 3  score: 1.6 bits;  conditional E-value: 0.14
  apra_Neukirchen_a 415 mtTvkgLfaaGdva..GgsphkfvsGslaeGriAakaavkyi 454
                         t ++gLfaaG++a  G  +       l+ GriA+++a++y+
     WP_072772878.1 535 GTPIPGLFAAGECAndGTWGANPAAVNLVFGRIAGQNAAAYV 576
                        5889********987778888888889999999999999987 PP

>> WP_072771030.1  FAD-dependent oxidoreductase [Desulfitobacterium chlororespirans]
   #    score  bias  c-Evalue  i-Evalue hmmfrom  hmm to    alifrom  ali to    envfrom  env to     acc
 ---   ------ ----- --------- --------- ------- -------    ------- -------    ------- -------    ----
   1 !    9.2   1.0   0.00067     0.073      35      85 ..      26      75 ..       4      89 .. 0.71
   2 !   11.5   0.4   0.00014     0.015     188     271 ..     176     262 ..     169     266 .. 0.77

  Alignments for each domain:
  == domain 1  score: 9.2 bits;  conditional E-value: 0.00067
  apra_Neukirchen_a 35 aallaalamkkelevveletDiLiiGGGmagcgAAveakeakdlkvvlveK 85
                       ++++ a+a ++ +e+  +etD+ i+G G++g  A + + e+   k v++e 
     WP_072771030.1 26 CNTTDATAPASAPEKWDMETDVAIVGSGNGGLSAGCAVVEEG-KKAVICEI 75
                       33444444556799999***************9999988754.45556665 PP

  == domain 2  score: 11.5 bits;  conditional E-value: 0.00014
  apra_Neukirchen_a 188 gvevlnrvfitdllvdednrvaGAvgfsvrenkfyvikakavivatGG..Aagiyrprsvg..egrgraWYppfntGsgyamgiraGA 271
                        g +vl    +++l++de ++v+G+ +++ ++++  +ika avi+a+GG  A +    r  g      r+   p+ntGsg+ m+  +GA
     WP_072771030.1 176 GGQVLLSTRVMRLVIDEAGEVCGVHALK-NDGTQLFIKAGAVILAAGGfqANKGLTARYMGpyGDSIRTMGVPYNTGSGMLMAQGVGA 262
                        55777778899*****99********98.56777789***********5544445555444112345777899*******99999998 PP

>> WP_242954564.1  FAD-dependent oxidoreductase [Desulfitobacterium chlororespirans]
   #    score  bias  c-Evalue  i-Evalue hmmfrom  hmm to    alifrom  ali to    envfrom  env to     acc
 ---   ------ ----- --------- --------- ------- -------    ------- -------    ------- -------    ----
   1 !   16.5   0.2   4.2e-06   0.00046      48      88 ..      54      93 ..      13     101 .. 0.78
   2 ?   -1.4   0.0       1.1   1.2e+02     199     275 ..     224     302 ..     196     305 .. 0.60

  Alignments for each domain:
  == domain 1  score: 16.5 bits;  conditional E-value: 4.2e-06
  apra_Neukirchen_a 48 evveletDiLiiGGGmagcgAAveakeakdlkvvlveKAai 88
                       +   +etD+++iG G++g  +A++a+   ++kv+l+eKAa 
     WP_242954564.1 54 QSWDHETDVVVIGFGAGGAATAITAADG-GAKVLLIEKAAQ 93
                       455689************9999999864.69********85 PP

  == domain 2  score: -1.4 bits;  conditional E-value: 1.1
  apra_Neukirchen_a 199 dllvd.ednrvaGAvgfsvrenkfyvikaka.vivatGGAagiyrprsvgegrgraWYp...pfntGsgyamgiraGAemtt 275
                        +l+ d e  ++ G+    v+++k+  ++ak  v++a+GG  +       ++ +    Yp    +ntG g  m+ ++ A++  
     WP_242954564.1 224 HLIQDpETRTILGVQ--VVKSGKVLNVRAKNgVVLACGGFEN-NEEMLANFTQQPYFYPygaLYNTGDGIKMAQEVKAKLWH 302
                        566663323344433..3678899999998647778888544.333444555666666533347777777777777776655 PP

>> WP_072775282.1  FAD-dependent oxidoreductase [Desulfitobacterium chlororespirans]
   #    score  bias  c-Evalue  i-Evalue hmmfrom  hmm to    alifrom  ali to    envfrom  env to     acc
 ---   ------ ----- --------- --------- ------- -------    ------- -------    ------- -------    ----
   1 !   15.6   0.3   7.8e-06   0.00085      53      88 ..       5      39 ..       1      50 [. 0.83
   2 ?   -1.7   0.0       1.3   1.5e+02      57      78 ..     320     341 ..     311     356 .. 0.84

  Alignments for each domain:
  == domain 1  score: 15.6 bits;  conditional E-value: 7.8e-06
  apra_Neukirchen_a 53 etDiLiiGGGmagcgAAveakeakdlkvvlveKAai 88
                       + D++iiGGG ag  AA++++ea +++vvl+e+ + 
     WP_072775282.1  5 KYDVIIIGGGPAGLAAAYKLAEA-GMEVVLIERGDY 39
                       67******************986.599***999765 PP

  == domain 2  score: -1.7 bits;  conditional E-value: 1.3
  apra_Neukirchen_a  57 LiiGGGmagcgAAveakeakdl 78 
                        L iG Gm +  A +eake++d 
     WP_072775282.1 320 LAIGSGMMAADAVLEAKEKNDF 341
                        679**************97743 PP

>> WP_072771845.1  FAD-dependent oxidoreductase [Desulfitobacterium chlororespirans]
   #    score  bias  c-Evalue  i-Evalue hmmfrom  hmm to    alifrom  ali to    envfrom  env to     acc
 ---   ------ ----- --------- --------- ------- -------    ------- -------    ------- -------    ----
   1 !   15.9   0.5   6.2e-06   0.00068      53      87 ..       4      37 ..       1      45 [. 0.87

  Alignments for each domain:
  == domain 1  score: 15.9 bits;  conditional E-value: 6.2e-06
  apra_Neukirchen_a 53 etDiLiiGGGmagcgAAveakeakdlkvvlveKAa 87
                       + D +i+G+G+agc AA+ +++a +l+v+l+e+ +
     WP_072771845.1  4 QFDAIIVGAGVAGCTAAYVLARA-GLEVLLIERGN 37
                       679****************9986.59999999876 PP

>> WP_072771797.1  FAD-dependent oxidoreductase [Desulfitobacterium chlororespirans]
   #    score  bias  c-Evalue  i-Evalue hmmfrom  hmm to    alifrom  ali to    envfrom  env to     acc
 ---   ------ ----- --------- --------- ------- -------    ------- -------    ------- -------    ----
   1 !   15.0   0.5   1.2e-05    0.0013      53      89 ..       5      40 ..       1      48 [. 0.86
   2 ?   -0.6   0.0       0.6        66     179     213 ..     114     146 ..     111     152 .. 0.91

  Alignments for each domain:
  == domain 1  score: 15.0 bits;  conditional E-value: 1.2e-05
  apra_Neukirchen_a 53 etDiLiiGGGmagcgAAveakeakdlkvvlveKAaie 89
                       + D +++GGG+ag++AA+ +++ ++l+v+lve+ +  
     WP_072771797.1  5 KFDAIVVGGGIAGTVAAYLLAK-EGLEVILVERGNYA 40
                       689***************9986.57*******98865 PP

  == domain 2  score: -0.6 bits;  conditional E-value: 0.6
  apra_Neukirchen_a 179 vAeaakkalgvevlnrvfitdllvdednrvaGAvg 213
                        +Ae+a++ +gv+++  + + dl++ ++++v+G+v+
     WP_072771797.1 114 LAEKAEE-AGVQIIPGIRVDDLMI-REGKVCGVVA 146
                        7999999.88**************.77*****986 PP

>> WP_072771028.1  FAD-binding protein [Desulfitobacterium chlororespirans]
   #    score  bias  c-Evalue  i-Evalue hmmfrom  hmm to    alifrom  ali to    envfrom  env to     acc
 ---   ------ ----- --------- --------- ------- -------    ------- -------    ------- -------    ----
   1 !   12.3   8.6     8e-05    0.0087      39     271 ..      32     264 ..       4     268 .. 0.71

  Alignments for each domain:
  == domain 1  score: 12.3 bits;  conditional E-value: 8e-05
  apra_Neukirchen_a  39 aalamkkelevveletDiLiiGGGmagcgAAveakeakdlkvvlveKAaierSGavAaGlsAinaYigenetpedyvryvrkdlmgivReDL 130
                        +++  ++++++  +etD++++G+G++g  A   a+e ++ kv+++e +     G++  G   + ++ ++    e+y  y  +dl++ v   L
     WP_072771028.1  32 NVTPPAATPDKWDMETDVVVVGAGNGGLSAGAAAAE-EGKKVIICEISGFIGGGSIYSG-GGLHTWGTKT--WEEYKAYT-EDLHDPV---L 115
                        33333467888999*************999887776.568******9999999999888.4667765554..699*9996.6899998...6 PP

  apra_Neukirchen_a 131 vldiarhvdev.vkkleewGLpil.kdenGkyvrrGkwqikInGesyKpivAeaakkal...gvevlnrvfitdllvdednrvaGAvgfsvr 217
                        + ++ + + ++ +  l+++G+pi     +  y++      + +G        +a +k     g ++  +  + +l++de++ v G+++ +  
     WP_072771028.1 116 AKTYVETFRQTyIPWLQKIGIPITpAGGDRGYLKDYTMGSSEQGYLRQKAYFDALQKFIegkGGQISTNTRVRQLVIDENGAVNGVYAQKKG 207
                        667777665543899*********6554445555555555555554444444444444322166**************99*******99988 PP

  apra_Neukirchen_a 218 enkfyvikakavivatGG..Aagiyrprsvg..egrgraWYppfntGsgyamgiraGA 271
                        en ++ ika av++a+GG  A +   ++  g    + r+   p+ntGsg+ m+  +GA
     WP_072771028.1 208 ENPIF-IKAGAVVLAAGGfqANKGLTSQYIGpnGDTVRTMGTPYNTGSGMLMAQGVGA 264
                        88775.8***********543333333333310335688899**********999998 PP

>> WP_072771648.1  FAD-binding protein [Desulfitobacterium chlororespirans]
   #    score  bias  c-Evalue  i-Evalue hmmfrom  hmm to    alifrom  ali to    envfrom  env to     acc
 ---   ------ ----- --------- --------- ------- -------    ------- -------    ------- -------    ----
   1 !   14.9   1.2   1.3e-05    0.0014      45      87 ..      47      88 ..       5      97 .. 0.68
   2 ?   -0.3   0.0       0.5        54     256     277 ..     270     291 ..     206     294 .. 0.86

  Alignments for each domain:
  == domain 1  score: 14.9 bits;  conditional E-value: 1.3e-05
  apra_Neukirchen_a 45 kelevveletDiLiiGGGmagcgAAveakeakdlkvvlveKAa 87
                       +++   + e D++++G G ag  AA+ a+  +++kv+++eKA+
     WP_072771648.1 47 EKTISWNAEYDVIVLGLGLAGGAAAMAAAD-QGAKVLIMEKAS 88
                       2334455799***********999888775.579********7 PP

  == domain 2  score: -0.3 bits;  conditional E-value: 0.5
  apra_Neukirchen_a 256 pfntGsgyamgiraGAemttmE 277
                         +ntG g  m++ +GA +  m 
     WP_072771648.1 270 LYNTGDGIKMAMDIGADLWHMS 291
                        59**************998886 PP

>> WP_072772941.1  FAD-dependent oxidoreductase [Desulfitobacterium chlororespirans]
   #    score  bias  c-Evalue  i-Evalue hmmfrom  hmm to    alifrom  ali to    envfrom  env to     acc
 ---   ------ ----- --------- --------- ------- -------    ------- -------    ------- -------    ----
   1 !   11.4  14.2   0.00014     0.016      34     270 ..      34     283 ..       5     291 .. 0.68

  Alignments for each domain:
  == domain 1  score: 11.4 bits;  conditional E-value: 0.00014
  apra_Neukirchen_a  34 aaallaalamkkele.vveletDiLiiGGGmagcgAAveakeakdlkvvlveKAaierSGavA.aGlsAinaYig..enetpedyvryvrkd 121
                        ++++ ++ + kk ++  + +++Di+iiG G++g  AAvea ea ++kvv++e  ++   Ga   +G  A+   ++  ++ ++ +  + vr++
     WP_072772941.1  34 NVQTESTGTTKKAFKaDEVISCDIVIIGVGASGLAAAVEAGEA-GAKVVCIEGQSTAGGGARGvEGCFAVGSRMQkeQGIKIPSLGKLVREE 124
                        22222333334567734559********************986.59*******9999999976469999999999555557889******** PP

  apra_Neukirchen_a 122 l.mgivRe......DLvldiarhvdevvkkleewGLpilkdenGk........yvrrGkwqikInGes..yKpivAeaakkalgvevlnrvf 196
                        l  g  R       DL+ + ++++d   ++  ++G      ++ +        y ++G       G +  + p++A    +++gv+ + +  
     WP_072772941.1 125 LeTGQFRSsgegyiDLIKNSGENLDWLLDHGVKFGEIGS-GDKSNphpnqvfhYYESG------AGAQdyVVPMLAA--AEKAGVRFMYKTK 207
                        978999976767779999999999999998888885444.333442333333333333......3433103344443..344699******* PP

  apra_Neukirchen_a 197 itdllvdednrvaGAvgfsvrenkfyvikakavivatGGAag.iyrprsvgegrgraWYppf..ntGsgyamgiraG 270
                           l++de +   G+++ s+ ++k   i+a  vivatGG a+ +    ++g  +    Y  f  + Gsg  m+++aG
     WP_072772941.1 208 GESLIMDEAGAAKGVYA-STGDGKTLQINASSVIVATGGFAEnLEYVAENGINTEYYHYEGFpgSDGSGNRMVVEAG 283
                        ******98788888775.899******************65414333444444445555433225666666666666 PP

>> WP_072771016.1  FAD-dependent oxidoreductase [Desulfitobacterium chlororespirans]
   #    score  bias  c-Evalue  i-Evalue hmmfrom  hmm to    alifrom  ali to    envfrom  env to     acc
 ---   ------ ----- --------- --------- ------- -------    ------- -------    ------- -------    ----
   1 !    5.4   0.2    0.0094         1      54      84 ..       5      34 ..       1      39 [. 0.78
   2 ?    0.3   0.2      0.33        36      54      71 ..     144     161 ..     128     174 .. 0.78
   3 !    7.6   0.0    0.0021      0.23     414     459 ..     269     313 ..     255     350 .. 0.85

  Alignments for each domain:
  == domain 1  score: 5.4 bits;  conditional E-value: 0.0094
  apra_Neukirchen_a 54 tDiLiiGGGmagcgAAveakeakdlkvvlve 84
                        D++iiG G ag  A + a ++k lk ++++
     WP_072771016.1  5 YDLIIIGSGSAGMAAGIYAGRSK-LKTLVID 34
                       69***********9999998865.5555555 PP

  == domain 2  score: 0.3 bits;  conditional E-value: 0.33
  apra_Neukirchen_a  54 tDiLiiGGGmagcgAAve 71 
                        +D+ +iGGG a+    + 
     WP_072771016.1 144 MDVFVIGGGLAAAEEGIF 161
                        7**********9765555 PP

  == domain 3  score: 7.6 bits;  conditional E-value: 0.0021
  apra_Neukirchen_a 414 rmtTvkgLfaaGdvaGgsphkfvsGslaeGriAakaavkyildekd 459
                          t v+g++aaGd+     ++ v+ ++a+G iAa +a ky++ +k+
     WP_072771016.1 269 MGTNVEGVYAAGDIRPKELRQLVT-AVADGAIAATSAEKYLVGKKE 313
                        5689************99999999.9**************976554 PP

>> WP_072771793.1  FAD-dependent oxidoreductase [Desulfitobacterium chlororespirans]
   #    score  bias  c-Evalue  i-Evalue hmmfrom  hmm to    alifrom  ali to    envfrom  env to     acc
 ---   ------ ----- --------- --------- ------- -------    ------- -------    ------- -------    ----
   1 !    7.6   0.0     0.002      0.22      46      86 ..     377     416 ..     333     433 .. 0.73
   2 ?    4.6   0.0     0.016       1.8      55      88 ..     548     581 ..     517     584 .. 0.88

  Alignments for each domain:
  == domain 1  score: 7.6 bits;  conditional E-value: 0.002
  apra_Neukirchen_a  46 elevveletDiLiiGGGmagcgAAveakeakdlkvvlveKA 86 
                         l + + +  +++iG G +g  AAv+a++  + kv++ e+ 
     WP_072771793.1 377 PLAQAKQSKKVMVIGSGPGGLAAAVTAARR-GHKVTIYERG 416
                        3455666789****************9984.5789998875 PP

  == domain 2  score: 4.6 bits;  conditional E-value: 0.016
  apra_Neukirchen_a  55 DiLiiGGGmagcgAAveakeakdlkvvlveKAai 88 
                         i iiGGG  gc  A e+++  +  v++ eK +i
     WP_072771793.1 548 KIAIIGGGLPGCELAKEMMHYGRELVIIEEKKKI 581
                        589****************977667888888766 PP

>> WP_072774221.1  NAD(P)/FAD-dependent oxidoreductase [Desulfitobacterium chlororespirans]
   #    score  bias  c-Evalue  i-Evalue hmmfrom  hmm to    alifrom  ali to    envfrom  env to     acc
 ---   ------ ----- --------- --------- ------- -------    ------- -------    ------- -------    ----
   1 ?    2.3   0.0     0.084       9.1      53      75 ..      10      32 ..       1      39 [. 0.79
   2 !    9.7   0.0   0.00047     0.051     413     458 ..     248     291 ..     232     293 .] 0.81

  Alignments for each domain:
  == domain 1  score: 2.3 bits;  conditional E-value: 0.084
  apra_Neukirchen_a 53 etDiLiiGGGmagcgAAveakea 75
                       +  + i+G G ag  AA++ak  
     WP_072774221.1 10 RYQLAIVGCGPAGMSAALNAKIR 32
                       56789*************99873 PP

  == domain 2  score: 9.7 bits;  conditional E-value: 0.00047
  apra_Neukirchen_a 413 nrmtTvkgLfaaGdvaGgsphkfvsGslaeGriAakaavkyildek 458
                        + +t ++gLfaaGd++G  p +    ++ eG  Aa +a+ky+ + k
     WP_072774221.1 248 ELETGIPGLFAAGDCSGQ-PYQ-LNKAVGEGGTAALSAIKYLDEMK 291
                        56899*********9985.444.456899************97654 PP

>> WP_072774155.1  FAD-dependent oxidoreductase [Desulfitobacterium chlororespirans]
   #    score  bias  c-Evalue  i-Evalue hmmfrom  hmm to    alifrom  ali to    envfrom  env to     acc
 ---   ------ ----- --------- --------- ------- -------    ------- -------    ------- -------    ----
   1 !   14.0   0.2   2.3e-05    0.0026      48      86 ..      54      91 ..      12      95 .. 0.74
   2 ?   -2.2   0.1       1.9   2.1e+02     202     273 ..     256     331 ..     224     334 .. 0.58
   3 ?   -3.7   0.1       5.3   5.8e+02     418     451 ..     552     590 ..     550     592 .. 0.77

  Alignments for each domain:
  == domain 1  score: 14.0 bits;  conditional E-value: 2.3e-05
  apra_Neukirchen_a 48 evveletDiLiiGGGmagcgAAveakeakdlkvvlveKA 86
                       ++   e+D++iiG G ag  AA+ea+ a +++v+++eK 
     WP_072774155.1 54 QTWDYEADVVIIGLGGAGASAAIEAHDA-GAQVLVIEKQ 91
                       3566899*****************9976.5899999995 PP

  == domain 2  score: -2.2 bits;  conditional E-value: 1.9
  apra_Neukirchen_a 202 vdednrvaGAvgfsvrenkfyvikakavivatGGA.agiyrprsvgegrgra.W..Y.ppfntGsgyamgiraGAem 273
                          e++++ G+++ + + +++ v   +av+++ GG   ++   r   eg g + W  Y +p ntG g  m+i +GA +
     WP_072774155.1 256 QGENGEIHGVIATQGD-KEIKVKAKRAVVLSSGGYeYNLPMRRAFLEGPGVTgWgfYgSPDNTGDGIEMAILVGAGL 331
                        5455666666654432.233333333444455553123333344455544332322336779999999999999976 PP

  == domain 3  score: -3.7 bits;  conditional E-value: 5.3
  apra_Neukirchen_a 418 vkgLfaaGdvaGgsphkfvsG.....slaeGriAakaav 451
                        ++ L++aG+++      +  G     +++ Gr+A+k+a+
     WP_072774155.1 552 IPRLYTAGEISSVFKFTYQAGgnlteCIVCGRVAGKNAA 590
                        678999999988888888777666667888999998875 PP

>> WP_072775389.1  FAD-dependent oxidoreductase [Desulfitobacterium chlororespirans]
   #    score  bias  c-Evalue  i-Evalue hmmfrom  hmm to    alifrom  ali to    envfrom  env to     acc
 ---   ------ ----- --------- --------- ------- -------    ------- -------    ------- -------    ----
   1 !   13.2   0.0   4.2e-05    0.0046      51      85 ..      38      71 ..      16      78 .. 0.83

  Alignments for each domain:
  == domain 1  score: 13.2 bits;  conditional E-value: 4.2e-05
  apra_Neukirchen_a 51 eletDiLiiGGGmagcgAAveakeakdlkvvlveK 85
                        +++D+ +iGGGmag  +A+ ++++ +lkv ++e 
     WP_072775389.1 38 DISVDVAVIGGGMAGISTAYLLAQE-GLKVAVLET 71
                       5789****************99875.577777664 PP

>> WP_072771348.1  FAD-dependent oxidoreductase [Desulfitobacterium chlororespirans]
   #    score  bias  c-Evalue  i-Evalue hmmfrom  hmm to    alifrom  ali to    envfrom  env to     acc
 ---   ------ ----- --------- --------- ------- -------    ------- -------    ------- -------    ----
   1 !   13.1   0.5   4.5e-05     0.005      53      91 ..       5      42 ..       1      49 [. 0.84

  Alignments for each domain:
  == domain 1  score: 13.1 bits;  conditional E-value: 4.5e-05
  apra_Neukirchen_a 53 etDiLiiGGGmagcgAAveakeakdlkvvlveKAaierS 91
                       + D +i+GGG ag++A + +++ ++l+vv+ve+ +   S
     WP_072771348.1  5 QFDAVIVGGGSAGTVAGYLLAK-EGLQVVVVERGNYAGS 42
                       689***************9986.57*******9987655 PP

>> WP_072773620.1  NAD(P)-dependent oxidoreductase [Desulfitobacterium chlororespirans]
   #    score  bias  c-Evalue  i-Evalue hmmfrom  hmm to    alifrom  ali to    envfrom  env to     acc
 ---   ------ ----- --------- --------- ------- -------    ------- -------    ------- -------    ----
   1 ?    3.4   0.3     0.038       4.1      48      82 ..     113     146 ..      66     152 .. 0.69
   2 ?    2.4   0.1     0.077       8.4      48      99 ..     254     311 ..     210     326 .. 0.69
   3 !    7.2   0.0    0.0026      0.29     413     457 ..     390     432 ..     373     438 .] 0.79

  Alignments for each domain:
  == domain 1  score: 3.4 bits;  conditional E-value: 0.038
  apra_Neukirchen_a  48 evveletDiLiiGGGmagcgAAveakeakdlkvvl 82 
                        +v  +   i +iG G ag  AAv++++   ++v++
     WP_072773620.1 113 KVAATMGAIAVIGSGPAGLAAAVQLAQLG-YSVTI 146
                        4445555799**************99853.45555 PP

  == domain 2  score: 2.4 bits;  conditional E-value: 0.077
  apra_Neukirchen_a  48 evveletDiLiiGGGmagcgAAveake.akdlkvv....lveKAa..ierSGavAaGls 99 
                         v+     +++iG+G+ +  AA +a++  +++ v+    l + Aa  ier  a+A G++
     WP_072773620.1 254 PVE-KGEHVVVIGAGNVAMDAARTASRlGAEVTVLarrgLNDMAArdIERDEAIADGVK 311
                        333.36689*****************965577776333345555333777777777775 PP

  == domain 3  score: 7.2 bits;  conditional E-value: 0.0026
  apra_Neukirchen_a 413 nrmtTvkgLfaaGdvaGgsphkfvsGslaeGriAakaavkyilde 457
                        + mtT +g+faaGdv+ g +   v  ++ eGr  a ++ +y+l++
     WP_072773620.1 390 HGMTTREGVFAAGDVVHGPAT--VVKAMGEGRRIAIEMHAYLLRK 432
                        68**************88665..6668888888888888888655 PP

>> WP_072771601.1  efflux RND transporter periplasmic adaptor subunit [Desulfitobacterium chlororespirans]
   #    score  bias  c-Evalue  i-Evalue hmmfrom  hmm to    alifrom  ali to    envfrom  env to     acc
 ---   ------ ----- --------- --------- ------- -------    ------- -------    ------- -------    ----
   1 !   12.0   2.9   9.8e-05     0.011     442     550 ..     123     231 ..     120     245 .. 0.76

  Alignments for each domain:
  == domain 1  score: 12.0 bits;  conditional E-value: 9.8e-05
  apra_Neukirchen_a 442 eGriA.akaavkyildekdekpeldeeeveelkeeiykpletleekkkettagev.pnyitpeeleerlqkimdeYagGistnYetnekkLe 531
                        eG +  a++a++ +++++d  p++ +++++   +++    ++l +++    ++++ +  +   +++ +l ++ ++Y gG+++     ++ Le
     WP_072771601.1 123 EGTLVkARQALRTAEQNAD--PAYLQNQLAIAEQSLLIAGNNLAASQLSGDESSIlQAKTALTQAQSELINVQNTYNGGAEQAVDSAKADLE 212
                        6665437777777765543..444445555555555554566666655555566778889999***************************** PP

  apra_Neukirchen_a 532 ialeklemLkedleklaAe 550
                        ia+ kl++L+e+++  +Ae
     WP_072771601.1 213 IAEVKLARLQERTSLAQAE 231
                        ***********99988887 PP

>> WP_072775294.1  FAD-dependent oxidoreductase [Desulfitobacterium chlororespirans]
   #    score  bias  c-Evalue  i-Evalue hmmfrom  hmm to    alifrom  ali to    envfrom  env to     acc
 ---   ------ ----- --------- --------- ------- -------    ------- -------    ------- -------    ----
   1 !   11.7   0.6   0.00011     0.012      54      87 ..       6      38 ..       2      49 .. 0.84

  Alignments for each domain:
  == domain 1  score: 11.7 bits;  conditional E-value: 0.00011
  apra_Neukirchen_a 54 tDiLiiGGGmagcgAAveakeakdlkvvlveKAa 87
                        +++iiG+G ag  AA+++++a +++vv+ve+ +
     WP_072775294.1  6 YEVIIIGAGLAGLAAAYKLAQA-GIEVVVVERGD 38
                       689****************976.599****9976 PP

>> WP_072773837.1  dihydrolipoyl dehydrogenase [Desulfitobacterium chlororespirans]
   #    score  bias  c-Evalue  i-Evalue hmmfrom  hmm to    alifrom  ali to    envfrom  env to     acc
 ---   ------ ----- --------- --------- ------- -------    ------- -------    ------- -------    ----
   1 ?    2.7   0.3     0.064         7      56      86 ..       6      35 ..       2      46 .. 0.86
   2 ?   -3.6   0.0       4.9   5.4e+02      47      69 ..     165     187 ..     146     201 .. 0.66
   3 !    9.4   0.0    0.0006     0.066     395     454 ..     271     334 ..     257     378 .. 0.77

  Alignments for each domain:
  == domain 1  score: 2.7 bits;  conditional E-value: 0.064
  apra_Neukirchen_a 56 iLiiGGGmagcgAAveakeakdlkvvlveKA 86
                       + i+GGG +g ++A++a++  +l+vvlveK 
     WP_072773837.1  6 VGILGGGPGGYICALRAAQL-GLSVVLVEKE 35
                       5699***********99976.59******95 PP

  == domain 2  score: -3.6 bits;  conditional E-value: 4.9
  apra_Neukirchen_a  47 levveletDiLiiGGGmagcgAA 69 
                        le+++l   +++iGGG+ g   A
     WP_072773837.1 165 LEQETLPDSLVVIGGGVIGLEFA 187
                        4555566678899***9886554 PP

  == domain 3  score: 9.4 bits;  conditional E-value: 0.0006
  apra_Neukirchen_a 395 PyivGsHaacsGyWvdl......ynrmtTvkgLfaaGdvaGgsphkfvsGslaeGriAakaavkyi 454
                        P + G H  + G+  d        + +t+v+ ++a Gdv+Gg+   +v  +  +G +Aa++++ + 
     WP_072773837.1 271 PSLSGIHGDVLGLELDRgaikvnSQMQTSVPKVYALGDVVGGAMLAHV--ASMQGMVAAEHMAGQQ 334
                        5666666666666665455565568899****************9999..5678999999887654 PP

>> WP_072770929.1  FAD-dependent oxidoreductase [Desulfitobacterium chlororespirans]
   #    score  bias  c-Evalue  i-Evalue hmmfrom  hmm to    alifrom  ali to    envfrom  env to     acc
 ---   ------ ----- --------- --------- ------- -------    ------- -------    ------- -------    ----
   1 ?   -1.4   0.1       1.1   1.2e+02     196     240 ..      91     134 ..      72     148 .. 0.64
   2 !   10.8   1.5   0.00022     0.024      48      85 ..     157     194 ..     115     204 .. 0.73
   3 ?   -0.3   0.0      0.49        54     187     238 ..     315     364 ..     307     365 .. 0.76
   4 ?    3.5   0.1     0.037         4     405     433 ..     585     626 ..     565     655 .. 0.70

  Alignments for each domain:
  == domain 1  score: -1.4 bits;  conditional E-value: 1.1
  apra_Neukirchen_a 196 fitdllvdednrvaGAvgfsvrenkfyvikakavivatGGAagiy 240
                         i ++l  +  +v G+ g s+ ++ +    a  +i  +GG a + 
     WP_072770929.1  91 LIAQILDGQSVQVDGVSGASITSKAVMKAAAD-CITQAGGSAVVV 134
                        4555444477899********98887766555.556666655544 PP

  == domain 2  score: 10.8 bits;  conditional E-value: 0.00022
  apra_Neukirchen_a  48 e.vveletDiLiiGGGmagcgAAveakeakdlkvvlveK 85 
                        e v++ + ++++iG+G++g++AA+ a e+  +k vl+eK
     WP_072770929.1 157 EiVKTYDYEVVVIGAGTSGTFAACSAVEEG-AKTVLLEK 194
                        42455899*****************99865.66777777 PP

  == domain 3  score: -0.3 bits;  conditional E-value: 0.49
  apra_Neukirchen_a 187 lgvevlnrvfitdllvdednrvaGAvgfsvrenkfyvikakavivatGGAag 238
                        +g ev     +++ll d   +v+G ++ s ++   y   +k viv+tGG ++
     WP_072770929.1 315 KGLEVHYDTEMIKLLKDG-SKVTGILAKSGDQYVRYN-ASKGVIVCTGGYSN 364
                        556677777788999965.999999998876666655.579********775 PP

  == domain 4  score: 3.5 bits;  conditional E-value: 0.037
  apra_Neukirchen_a 405 sGyWvdl.............ynrmtTvkgLfaaGdvaGgsph 433
                         Gy + +              +    ++gL+ aGd++Gg  h
     WP_072770929.1 585 GGYFIATmdgikintdmnavDQDGNVIEGLYVAGDCSGGYFH 626
                        555553333344444555544556779***********9755 PP

>> WP_072774073.1  FAD-dependent oxidoreductase [Desulfitobacterium chlororespirans]
   #    score  bias  c-Evalue  i-Evalue hmmfrom  hmm to    alifrom  ali to    envfrom  env to     acc
 ---   ------ ----- --------- --------- ------- -------    ------- -------    ------- -------    ----
   1 ?   12.0   0.1   9.8e-05     0.011      49      86 ..      53      88 ..       7     166 .. 0.79
   2 ?   -2.4   0.3       2.2   2.4e+02     418     452 ..     572     606 ..     570     606 .. 0.91

  Alignments for each domain:
  == domain 1  score: 12.0 bits;  conditional E-value: 9.8e-05
  apra_Neukirchen_a 49 vveletDiLiiGGGmagcgAAveakeakdlkvvlveKA 86
                       +   e+D+++iG+G ag  AAv+a+ a++++v++ve A
     WP_072774073.1 53 QWDYEADVVVIGAGGAGLPAAVKAQ-ADGASVIVVE-A 88
                       445799****************997.5668888887.4 PP

  == domain 2  score: -2.4 bits;  conditional E-value: 2.2
  apra_Neukirchen_a 418 vkgLfaaGdvaGgsphkfvsGslaeGriAakaavk 452
                        ++gLf+ G+++ g +    +  +++G iA+k+a+k
     WP_072774073.1 572 IPGLFCGGEASSGLSVHGLGRVITQGYIAGKSAAK 606
                        79***********999999999*********9975 PP

>> WP_072772429.1  tRNA uridine-5-carboxymethylaminomethyl(34) synthesis enzyme MnmG [Desulfitobacterium chlororespirans
   #    score  bias  c-Evalue  i-Evalue hmmfrom  hmm to    alifrom  ali to    envfrom  env to     acc
 ---   ------ ----- --------- --------- ------- -------    ------- -------    ------- -------    ----
   1 ?   11.4   0.4   0.00015     0.016      53      76 ..       7      30 ..       1      46 [. 0.81
   2 ?   -1.8   0.0       1.4   1.5e+02     418     433 ..     368     383 ..     365     411 .. 0.75

  Alignments for each domain:
  == domain 1  score: 11.4 bits;  conditional E-value: 0.00015
  apra_Neukirchen_a 53 etDiLiiGGGmagcgAAveakeak 76
                       + D++++G+G agc AA+ a++  
     WP_072772429.1  7 NYDVIVVGAGHAGCEAALAAARMG 30
                       68*****************99854 PP

  == domain 2  score: -1.8 bits;  conditional E-value: 1.4
  apra_Neukirchen_a 418 vkgLfaaGdvaGgsph 433
                        ++gLf+aG   G s+ 
     WP_072772429.1 368 IPGLFTAGQLNGTSGY 383
                        89**********9985 PP

>> WP_072770774.1  FAD-dependent oxidoreductase [Desulfitobacterium chlororespirans]
   #    score  bias  c-Evalue  i-Evalue hmmfrom  hmm to    alifrom  ali to    envfrom  env to     acc
 ---   ------ ----- --------- --------- ------- -------    ------- -------    ------- -------    ----
   1 ?   11.5   0.1   0.00014     0.015      43      82 ..      40      78 ..       4      83 .. 0.68
   2 ?    1.1   0.8      0.19        21     190     235 ..     203     247 ..     183     301 .. 0.69
   3 ?   -0.9   0.2      0.76        83     416     429 ..     520     533 ..     493     543 .. 0.77

  Alignments for each domain:
  == domain 1  score: 11.5 bits;  conditional E-value: 0.00014
  apra_Neukirchen_a 43 mkkelevveletDiLiiGGGmagcgAAveakeakdlkvvl 82
                         ++ e+   e+D++++G G ag gAAv a+ea  ++v++
     WP_072770774.1 40 TPSDSENWDAEADVVVVGFGCAGGGAAVSAAEAG-ASVLV 78
                       22567788899*******************9864.44554 PP

  == domain 2  score: 1.1 bits;  conditional E-value: 0.19
  apra_Neukirchen_a 190 evlnrvfitdllvdednrvaGAvgfsvrenkfyvikakavivatGG 235
                        +   +  + +l+ d+ ++++G+++++ +++++ v   k v++atGG
     WP_072770774.1 203 KFALNTHAKKLIKDDSGKITGVIAYQ-DSKEIRVKANKGVVLATGG 247
                        55555667789999889999999987.4556777777899999999 PP

  == domain 3  score: -0.9 bits;  conditional E-value: 0.76
  apra_Neukirchen_a 416 tTvkgLfaaGdvaG 429
                          ++gL+aaG++aG
     WP_072770774.1 520 NVIPGLYAAGNAAG 533
                        5689********99 PP

>> WP_072773568.1  polysaccharide biosynthesis protein [Desulfitobacterium chlororespirans]
   #    score  bias  c-Evalue  i-Evalue hmmfrom  hmm to    alifrom  ali to    envfrom  env to     acc
 ---   ------ ----- --------- --------- ------- -------    ------- -------    ------- -------    ----
   1 ?   10.7   0.0   0.00024     0.026      51      88 ..     142     182 ..      96     185 .. 0.78

  Alignments for each domain:
  == domain 1  score: 10.7 bits;  conditional E-value: 0.00024
  apra_Neukirchen_a  51 eletDiLiiGGGmagcgAAveakeak...dlkvvlveKAai 88 
                          +  +LiiG+G ag +AA e+k+++   +  v  ++ Aa+
     WP_072773568.1 142 GSQNQVLIIGAGDAGVMAARELKNKNyreGRPVGYIDDAAT 182
                        46789*****************9976566666777777765 PP

>> WP_072774401.1  FAD-dependent oxidoreductase [Desulfitobacterium chlororespirans]
   #    score  bias  c-Evalue  i-Evalue hmmfrom  hmm to    alifrom  ali to    envfrom  env to     acc
 ---   ------ ----- --------- --------- ------- -------    ------- -------    ------- -------    ----
   1 ?   10.1   0.4   0.00035     0.038      53      83 ..       3      32 ..       1      37 [. 0.80
   2 ?   -3.1   0.0       3.5   3.8e+02     439     456 ..     318     335 ..     288     360 .. 0.62

  Alignments for each domain:
  == domain 1  score: 10.1 bits;  conditional E-value: 0.00035
  apra_Neukirchen_a 53 etDiLiiGGGmagcgAAveakeakdlkvvlv 83
                       + D++++GGG ag  AA+ a++a  +k  ++
     WP_072774401.1  3 KFDVIVVGGGPAGLSAAISAAQAG-MKTAVI 32
                       67******************9865.455555 PP

  == domain 2  score: -3.1 bits;  conditional E-value: 3.5
  apra_Neukirchen_a 439 slaeGriAakaavkyild 456
                        ++  G+iA+k a++ i++
     WP_072774401.1 318 AMISGKIAGKVAAEAIQS 335
                        566777777777777743 PP

>> WP_178371730.1  NAD(P)/FAD-dependent oxidoreductase [Desulfitobacterium chlororespirans]
   #    score  bias  c-Evalue  i-Evalue hmmfrom  hmm to    alifrom  ali to    envfrom  env to     acc
 ---   ------ ----- --------- --------- ------- -------    ------- -------    ------- -------    ----
   1 ?    9.4   0.1   0.00058     0.063      51      83 ..       6      37 ..       1      42 [. 0.75

  Alignments for each domain:
  == domain 1  score: 9.4 bits;  conditional E-value: 0.00058
  apra_Neukirchen_a 51 eletDiLiiGGGmagcgAAveakeak.dlkvvlv 83
                       e +  + ++GGG+ag +AAv a+++  ++++  +
     WP_178371730.1  6 EEKLKVAVVGGGAAGLLAAVIARREGaEVRI--L 37
                       4577899*************99984425544..4 PP

>> WP_072775058.1  FAD-binding protein [Desulfitobacterium chlororespirans]
   #    score  bias  c-Evalue  i-Evalue hmmfrom  hmm to    alifrom  ali to    envfrom  env to     acc
 ---   ------ ----- --------- --------- ------- -------    ------- -------    ------- -------    ----
   1 ?   11.5   0.2   0.00014     0.015      50      93 ..      48      90 ..       7     114 .. 0.74
   2 ?   -1.6   0.1       1.2   1.3e+02     249     272 ..     261     284 ..     191     287 .. 0.49
   3 ?   -2.6   0.0       2.4   2.7e+02     415     441 ..     498     524 ..     493     535 .. 0.87

  Alignments for each domain:
  == domain 1  score: 11.5 bits;  conditional E-value: 0.00014
  apra_Neukirchen_a 50 veletDiLiiGGGmagcgAAveakeakdlkvvlveKAaierSGa 93
                          e+D +++GGG +g  AA +a e ++ kv+lve + i   G+
     WP_072775058.1 48 WDYEVDAVVVGGGHGGLCAAATALE-RGKKVLLVEISGIVGGGS 90
                       45799***********999998876.457999999877766664 PP

  == domain 2  score: -1.6 bits;  conditional E-value: 1.2
  apra_Neukirchen_a 249 rgraWYppfntGsgyamgiraGAe 272
                        r ++   p+ tG g+ mg+ +GA 
     WP_072775058.1 261 RAKVMGVPYATGDGMRMGLGVGAM 284
                        334444566666666666666665 PP

  == domain 3  score: -2.6 bits;  conditional E-value: 2.4
  apra_Neukirchen_a 415 mtTvkgLfaaGdvaGgsphkfvsGsla 441
                        +  ++gL+a   +aGg+ +   +Gs+a
     WP_072775058.1 498 KQPIPGLYAVPPAAGGVMRSIYTGSIA 524
                        56799**************99999987 PP

>> WP_072774815.1  FAD-dependent oxidoreductase [Desulfitobacterium chlororespirans]
   #    score  bias  c-Evalue  i-Evalue hmmfrom  hmm to    alifrom  ali to    envfrom  env to     acc
 ---   ------ ----- --------- --------- ------- -------    ------- -------    ------- -------    ----
   1 ?    6.5   0.0    0.0045      0.49      54      85 ..       3      35 ..       1      38 [. 0.89
   2 ?    0.8   0.0      0.23        26      56      86 ..     154     183 ..     120     185 .. 0.85

  Alignments for each domain:
  == domain 1  score: 6.5 bits;  conditional E-value: 0.0045
  apra_Neukirchen_a 54 tDiLiiGGGmagcgAAveake.akdlkvvlveK 85
                         +Li+GG ++g  AA ++++  +d++++l e+
     WP_072774815.1  3 KKVLIVGGVAGGASAAARLRRlDEDAEIILFER 35
                       569******************666******997 PP

  == domain 2  score: 0.8 bits;  conditional E-value: 0.23
  apra_Neukirchen_a  56 iLiiGGGmagcgAAveakeakdlkvvlveKA 86 
                         +iiGGG  g   A +++e ++l+v+lve A
     WP_072774815.1 154 AIIIGGGFVGVEMAENLRE-RGLNVTLVEAA 183
                        589*******999988775.5799***9987 PP

>> WP_072773650.1  FAD-dependent oxidoreductase [Desulfitobacterium chlororespirans]
   #    score  bias  c-Evalue  i-Evalue hmmfrom  hmm to    alifrom  ali to    envfrom  env to     acc
 ---   ------ ----- --------- --------- ------- -------    ------- -------    ------- -------    ----
   1 ?   10.9   0.2    0.0002     0.022      54      88 ..       6      39 ..       2      50 .. 0.81
   2 ?   -1.8   0.6       1.4   1.5e+02      57      77 ..     320     340 ..     302     346 .. 0.87

  Alignments for each domain:
  == domain 1  score: 10.9 bits;  conditional E-value: 0.0002
  apra_Neukirchen_a 54 tDiLiiGGGmagcgAAveakeakdlkvvlveKAai 88
                        +++iiG+G ag  AA+++++a   +vv+ve+ + 
     WP_072773650.1  6 YEVIIIGAGLAGLSAAYKLARAG-REVVVVERGDY 39
                       689****************9965.68999998765 PP

  == domain 2  score: -1.8 bits;  conditional E-value: 1.4
  apra_Neukirchen_a  57 LiiGGGmagcgAAveakeakd 77 
                        L iG G+a+  A +eake  d
     WP_072773650.1 320 LAIGSGIAAAEAVLEAKERGD 340
                        679*************99654 PP

>> WP_072770778.1  FAD-dependent oxidoreductase [Desulfitobacterium chlororespirans]
   #    score  bias  c-Evalue  i-Evalue hmmfrom  hmm to    alifrom  ali to    envfrom  env to     acc
 ---   ------ ----- --------- --------- ------- -------    ------- -------    ------- -------    ----
   1 ?   11.7   0.7   0.00011     0.013      46      88 ..      48      89 ..       6     133 .. 0.66
   2 ?    3.7   0.2     0.031       3.4     182     281 ..     224     326 ..     220     381 .. 0.71
   3 ?   -2.2   0.5       1.9   2.1e+02     418     452 ..     495     536 ..     465     539 .. 0.65

  Alignments for each domain:
  == domain 1  score: 11.7 bits;  conditional E-value: 0.00011
  apra_Neukirchen_a 46 elevveletDiLiiGGGmagcgAAveakeakdlkvvlveKAai 88
                       e +   +etD++++G G ag  AA+ea +a   +v+++e A++
     WP_072770778.1 48 EGTAWDHETDVVVVGFGGAGGAAAWEAGTAG-SEVIVLELAKT 89
                       34456689*******************9854.56777776664 PP

  == domain 2  score: 3.7 bits;  conditional E-value: 0.031
  apra_Neukirchen_a 182 aakkalgvevlnrvfitdllvd.ednrvaGAvgfsvrenkfyvikakavivatGGAag...iyrprsvgegrgraWYppfntGsgyamgira 269
                        a++ + +v+v+ + +  +l++d +++r+ G  + +  ++++ +   kav+++tGG a+   + r   + +    a      +G+g  mg  +
     WP_072770778.1 224 AVEAQPKVKVMYETAGEQLIYDhDKKRILGIKA-KQGDKTLSIKARKAVVLTTGGFAKnedMVRTYCPAFNGVLALGTAGDNGAGIKMGQAV 314
                        566666777888888888888865577777654.3344455555558899999997642334555555555555555556689999999999 PP

  apra_Neukirchen_a 270 GAemttmEnrfv 281
                        GA +  m + f 
     WP_072770778.1 315 GAALQNMHMAFS 326
                        999999999885 PP

  == domain 3  score: -2.2 bits;  conditional E-value: 1.9
  apra_Neukirchen_a 418 vkgLfaaGdvaG.gsphkf......vsGslaeGriAakaavk 452
                        + gL+ aG  a    ++++      v  +++ GriA+++a++
     WP_072770778.1 495 IAGLYSAGRNATnVIAQQYggsgtsVATCFVFGRIAGQNAAA 536
                        678888876543123444422222255699999**9999876 PP

>> WP_072773168.1  FAD-dependent oxidoreductase [Desulfitobacterium chlororespirans]
   #    score  bias  c-Evalue  i-Evalue hmmfrom  hmm to    alifrom  ali to    envfrom  env to     acc
 ---   ------ ----- --------- --------- ------- -------    ------- -------    ------- -------    ----
   1 ?   10.0   0.1   0.00038     0.041      38      86 ..     463     516 ..     429     519 .. 0.63

  Alignments for each domain:
  == domain 1  score: 10.0 bits;  conditional E-value: 0.00038
  apra_Neukirchen_a  38 laalamk......kelevveletDiLiiGGGmagcgAAveakeakdlkvvlveKA 86 
                        l+ ++m+       el+       +++iGGG ag  AA  ++ a++ kv+l eK+
     WP_072773168.1 463 LTQRVMTdkgpktYELQPAAAAKKVMVIGGGPAGMEAAR-IAAARGHKVTLYEKS 516
                        223333334443334555667789**********99885.5667889******97 PP


Internal pipeline statistics summary:
-------------------------------------
Query model(s):                            1  (670 nodes)
Target sequences:                       5245  (1612708 residues searched)
Passed MSV filter:                       251  (0.0478551); expected 104.9 (0.02)
Passed bias filter:                      201  (0.0383222); expected 104.9 (0.02)
Passed Vit filter:                        74  (0.0141087); expected 5.2 (0.001)
Passed Fwd filter:                        48  (0.00915157); expected 0.1 (1e-05)
Initial search space (Z):               5245  [actual number of targets]
Domain search space  (domZ):              48  [number of targets reported over threshold]
# CPU time: 0.20u 0.00s 00:00:00.20 Elapsed: 00:00:00.10
# Mc/sec: 10416.17
//
[ok]
