# Supplementary material for: Sulfur disproportionation occurs globally across anoxic habitats and has multiple mechanisms of independent evolutionary origin
Source: ISME J. 2026 Mar 2;20(1):wrag042. doi: 10.1093/ismejo/wrag042 (PMC12998232; doi:10.1093/ismejo/wrag042)
Supplement: Sup_File_1_HMM_wrag042 [file sup_file_1_hmm_wrag042.zip › SupFile1_HMM/SupFile1c_results/apra_Neukirchen_a-hmm-102_Desulfitobacterium_dehalogenans_JWIU-DC1_GCF_000243155.txt]

# hmmsearch :: search profile(s) against a sequence database
# HMMER 3.4 (Aug 2023); http://hmmer.org/
# Copyright (C) 2023 Howard Hughes Medical Institute.
# Freely distributed under the BSD open source license.
# - - - - - - - - - - - - - - - - - - - - - - - - - - - - - - - - - - - -
# query HMM file:                  /Users/lukas/OneDrive/2023_Sulfur/20250723_HMM/profiles_all/apra_Neukirchen_a.hmm
# target sequence database:        /Users/lukas/OneDrive/2023_Sulfur/20250626_HMM/db_new/102_Desulfitobacterium_dehalogenans_JWIU-DC1_GCF_000243155.fas
# - - - - - - - - - - - - - - - - - - - - - - - - - - - - - - - - - - - -

Query:       apra_Neukirchen_a  [M=670]
Scores for complete sequences (score includes all domains):
   --- full sequence ---   --- best 1 domain ---    -#dom-
    E-value  score  bias    E-value  score  bias    exp  N  Sequence       Description
    ------- ------ -----    ------- ------ -----   ---- --  --------       -----------
    2.2e-19   66.7   0.7    6.5e-12   42.1   0.0    2.2  2  WP_014792562.1  succinate dehydrogenase flavoprotein subunit 
    2.1e-13   47.0   0.4      3e-12   43.2   0.4    2.6  1  WP_014792116.1  L-aspartate oxidase [Desulfitobacterium dehal
      5e-11   39.1   5.5      5e-11   39.1   5.5    2.2  2  WP_014795418.1  flavocytochrome c [Desulfitobacterium dehalog
      6e-09   32.3   6.3      6e-09   32.3   6.3    2.0  2  WP_014792276.1  flavocytochrome c [Desulfitobacterium dehalog
    7.3e-08   28.7   6.4    1.5e-07   27.6   6.4    1.5  1  WP_014792540.1  FAD-dependent oxidoreductase [Desulfitobacter
    4.2e-07   26.2  13.6    1.1e-06   24.8  10.5    2.4  2  WP_014792587.1  FAD-binding protein [Desulfitobacterium dehal
    1.5e-06   24.4   8.8    0.00037   16.4   0.7    2.7  3  WP_014792190.1  FAD-dependent oxidoreductase [Desulfitobacter
    1.2e-05   21.4   0.1    0.00046   16.1   0.1    2.1  2  WP_014793046.1  NAD(P)/FAD-dependent oxidoreductase [Desulfit
    0.00015   17.8  12.2      0.001   15.0   0.4    3.0  3  WP_014795131.1  MULTISPECIES: FAD-binding protein [Desulfitob
    0.00019   17.4   0.9      0.001   15.0   0.5    1.9  2  WP_014792873.1  MULTISPECIES: FAD-dependent oxidoreductase [D
    0.00057   15.8   0.1      0.014   11.2   0.0    2.1  2  WP_014793834.1  MULTISPECIES: NAD(P)/FAD-dependent oxidoreduc
    0.00061   15.7   0.0       0.11    8.3   0.0    2.2  2  WP_014792869.1  FAD-dependent oxidoreductase [Desulfitobacter
     0.0034   13.3   0.0      0.006   12.4   0.0    1.3  1  WP_014792134.1  FAD-dependent oxidoreductase [Desulfitobacter
     0.0045   12.8   3.8       0.19    7.5   0.0    2.9  3  WP_014795659.1  NAD(P)-dependent oxidoreductase [Desulfitobac
     0.0054   12.6   1.1      0.011   11.6   0.4    1.7  2  WP_014795976.1  MULTISPECIES: tRNA uridine-5-carboxymethylami
     0.0068   12.2   2.8     0.0055   12.6   0.3    1.9  2  WP_014792590.1  FAD-dependent oxidoreductase [Desulfitobacter
     0.0099   11.7   1.2      0.037    9.8   0.0    2.3  3  WP_014795218.1  dihydrolipoyl dehydrogenase [Desulfitobacteri
  ------ inclusion threshold ------
      0.012   11.5   0.0      0.019   10.8   0.0    1.3  1  WP_028305636.1  MULTISPECIES: polysaccharide biosynthesis pro
      0.015   11.1   0.9       0.03   10.1   0.4    1.6  2  WP_014794064.1  MULTISPECIES: FAD-dependent oxidoreductase [D
       0.15    7.8   9.8     0.0068   12.3   0.3    3.0  3  WP_014792594.1  FAD-dependent oxidoreductase [Desulfitobacter


Domain annotation for each sequence (and alignments):
>> WP_014792562.1  succinate dehydrogenase flavoprotein subunit [Desulfitobacterium dehalogenans]
   #    score  bias  c-Evalue  i-Evalue hmmfrom  hmm to    alifrom  ali to    envfrom  env to     acc
 ---   ------ ----- --------- --------- ------- -------    ------- -------    ------- -------    ----
   1 !   22.6   0.6   2.4e-08     5e-06      56     245 ..       4     206 ..       2     227 .. 0.83
   2 !   42.1   0.0   3.2e-14   6.5e-12     401     633 ..     349     574 ..     339     578 .] 0.80

  Alignments for each domain:
  == domain 1  score: 22.6 bits;  conditional E-value: 2.4e-08
  apra_Neukirchen_a  56 iLiiGGGmagcgAAveakeakdlkvvlveKAaierS..GavAaGls.AinaYigenetpedyvryvrkdlmgivReDLvldiarhvdevvkk 144
                        ++++GGG ag +AA++++e+  + v l     ++rS   +   G++ A+n+  ge+++p ++ +      + ++ +  v  +       +++
     WP_014792562.1   4 VIVVGGGLAGLMAAIKIAEEG-TPVDLFSLVPVKRShsVCAQGGINgAVNTK-GEGDSPWEHFDDSVYGGDFLANQPPVKAMCDAAPGIIHL 93 
                        789***************954.445555555555551055566888567764.6777799999999999999******************** PP

  apra_Neukirchen_a 145 leewGLpilkdenGk.........yvrrGkwqikInGesyKpivAeaakkalgv...evlnrvfitdllvdednrvaGAvgfsvrenkfyvi 224
                        ++++G+ + +  +G            +r  +     G ++   + e++++ + +   + ++   ++  ++de + + G v+ ++ +  +  +
     WP_014792562.1  94 MDRMGVMFNRTPEGLldfrrfggtKHHRTAFAGATTGQQLLYALDEQVRRFEVAglvTKYEGWEMLSAVIDE-GVCKGIVAQNLYDMGINSF 184
                        *********99999899999999999999999*****************97744446889999999999976.******************* PP

  apra_Neukirchen_a 225 kakavivatGGAagiy.rprsv 245
                         a aviva+GG+  i+ ++ ++
     WP_014792562.1 185 PADAVIVAAGGCGMIFgKSTNS 206
                        ***************9444554 PP

  == domain 2  score: 42.1 bits;  conditional E-value: 3.2e-14
  apra_Neukirchen_a 401 HaacsGyWvdlynrmtTvkgLfaaGdv....aGgs..phkfvsGslaeGriAakaavkyildekdekpeldeeeveelkeeiykpletleek 486
                        H ++ G+Wvd  ++mt ++gLfaaG++     G++  +      ++  G iA+   ++yi++++ ++p  +ee+++++ +  ++ ++++++ 
     WP_014792562.1 349 HYSMGGMWVDY-EQMTNIPGLFAAGECeyqyHGANrlGANSLLSAIYGGMIAGPRSLEYIKKNNLKTPGGEEEAFARERKVQEELWSRILNM 439
                        77889*****9.*************97333346542245555568899************99999999999888888888888877778766 PP

  apra_Neukirchen_a 487 kkettagevpnyitpeeleerlqkimdeYagGistnYetnekkLeialeklemLkedleklaA.edlh....eLlrawElihRllvaeavie 573
                        k     +      +p ++ ++l  im + +  i       ++kL+  ++k+++L e+ ++++  +d+h      l++  l++ l  a++++ 
     WP_014792562.1 440 K----GE-----ENPYHIYKELGDIMTQNVTVIRY-----NNKLTETDQKIQELIERWQRIKLiDDVHwsnqTALFIRQLWNMLELARVITL 517
                        6....23.....3799999*********9987754.....367888899999999999998751455532225678889999999******* PP

  apra_Neukirchen_a 574 hllfRkEtRwpgyyeraDypelddenwkkfvnskydpetgeieiikrplvelvekkkeky 633
                          l R+E+R  g +++ Dype+dd+nw k +  +y pe  +++ + +++ +l++ ++++y
     WP_014792562.1 518 GALNRNESR--GAHYKPDYPERDDANWLKTTIATYTPEGPRFSYEPVDV-SLITPRQRRY 574
                        *********..778899*******************9999999888888.5554445555 PP

>> WP_014792116.1  L-aspartate oxidase [Desulfitobacterium dehalogenans]
   #    score  bias  c-Evalue  i-Evalue hmmfrom  hmm to    alifrom  ali to    envfrom  env to     acc
 ---   ------ ----- --------- --------- ------- -------    ------- -------    ------- -------    ----
   1 !   43.2   0.4   1.5e-14     3e-12      52     605 ..      16     523 ..       4     533 .. 0.78

  Alignments for each domain:
  == domain 1  score: 43.2 bits;  conditional E-value: 1.5e-14
  apra_Neukirchen_a  52 letDiLiiGGGmagcgAAveakeakdlkvvlveKAaierSGa.vAaGlsAinaYigenetpedyvryvrkdlmgivReDLvldiarhvdevv 142
                         +t +L++G G+ag ++A++a+e    +v+++ K  i  S    A+G  A    + ++++p  + +      +g++  D v  + +     v
     WP_014792116.1  16 YSTGVLVLGSGIAGLYTALKASE--YFEVTVLTKKGIPESNTkHAQGGIA--VALDQEDSPSLHYEDTLYAGAGLCESDSVRVLVEDGPLRV 103
                        6799***************9987..4678888899998887637999666..56788888999999999999******************** PP

  apra_Neukirchen_a 143 kkleewGLpilkdenGk..........yvrrGkwqikInGesy.KpivAeaakkalgvevlnrvfitdllvdednrvaGAvgfsvrenkfyv 223
                        ++l ++G  + + +nGk            r  + +    Ge++ ++++A+a  + +++ v ++ f +dll +++++v+G++ ++ +++++ +
     WP_014792116.1 104 EELIRMGAHFDR-KNGKlaftqeaahsRRRILHANGDATGEEIeRTLIAQALGE-ERILVKEEQFLLDLLKNQKGEVIGVLSLNGKTQELEI 193
                        *******99875.67888888864433222223344567888834677777777.779**************99****************** PP

  apra_Neukirchen_a 224 ikakavivatGGAagiyrprsvgegrgraWYppfntGsgyamgiraGAemttmE.nrfvalRfKDtygP...vgtiallvkakavnalgeey 311
                        + a+av++atGG  ++y    +         p   tG g+a + raGA++  mE ++f ++ +    +P   +   + + +a+  n +ge++
     WP_014792116.1 194 YLAQAVVLATGGLGQLYCYTTN---------PEVATGDGMAAAYRAGAQLMDMEfVQFHPTALFIPGAPrflISEAVRGEGAHLLNVRGERF 276
                        *****************98776.........7789**************9999844677777777778844445556677899********* PP

  apra_Neukirchen_a 312 eeelkkeYgkakiptslRnyatleevkeGrgPiyldteealqdkeleeelwedfLdmaisqallwaeeniepekenvEiegtePyivGsHaa 403
                        +e+ +   gk+  p+ + +  + +e ++G   +yld + +       e++++ f    + +  + ++ +i++ ++ + ++++  y++G+  +
     WP_014792116.1 277 MEDIS---GKELAPRDVVAREIWREQAKG--EVYLDFRPI-----GLEKVKQRF----PMIYQTCLDYGINVLEDRLPVAPAAHYMMGGVRT 354
                        *4333...333357777777888877665..58*******.....344455555....55555556789*******************9988 PP

  apra_Neukirchen_a 404 csGyWvdlynrmtTvkgLfaaGdva..Ggs.phkfvsGslaeGriAakaavkyildekdekpeldeeeveelkeeiykpletleekkketta 492
                              d    +t++++L+a+G++a  G   +++  s sl +G + +  +v+ i+++++      +  ++ + ++i       +++k    +
     WP_014792116.1 355 ------DE-MGRTSLPNLYASGECAcnGVHgANRLASNSLLDGLVFGGRIVEDIVNTARS-----KGLMDPQLSDI-------HTEK----D 423
                        ......99.999***********9822332246788888888888888888888754332.....22233333333.......3344....4 PP

  apra_Neukirchen_a 493 gevpnyitpeeleerlqkimdeYagGistnYetnekkLeialeklemLkedleklaAedlheLlrawElihRllvaeaviehllfRkEtRwp 584
                        +++p y++ +  +e+lq++m eY+g i      +e+ L++a +++    + +  +  +++ +L    El++ l + ++v +  l+R+E+R  
     WP_014792116.1 424 ESCPGYLRNQLKREELQELMWEYVGIIR-----EEEGLKKAIKLIGDWDRTF--IPEREIAQL----ELKNLLAIGHCVARAALAREESR-- 502
                        44699*******************9987.....6899*99999999876544..555555554....9**********************.. PP

  apra_Neukirchen_a 585 gyyeraDypelddenwkkfvn 605
                        g ++r Dype+  ++ k+ ++
     WP_014792116.1 503 GGHYRWDYPETHTKDLKHSIQ 523
                        7789******99988776665 PP

>> WP_014795418.1  flavocytochrome c [Desulfitobacterium dehalogenans]
   #    score  bias  c-Evalue  i-Evalue hmmfrom  hmm to    alifrom  ali to    envfrom  env to     acc
 ---   ------ ----- --------- --------- ------- -------    ------- -------    ------- -------    ----
   1 !   39.1   5.5   2.5e-13     5e-11      46     277 ..      35     276 ..       4     343 .. 0.77
   2 ?    2.9   0.4     0.022       4.5     416     472 ..     440     498 ..     419     524 .. 0.62

  Alignments for each domain:
  == domain 1  score: 39.1 bits;  conditional E-value: 2.5e-13
  apra_Neukirchen_a  46 elevveletDiLiiGGGmagcgAAveakeakdlkvvlveKAaierSGav..AaGlsAinaYigenetpedyvryvrkdlm....givReDLv 131
                        +l v+  ++Di++iG+G ag  AA++a +    +vvlveK  i    +v    Gl+A  +  +e + +ed ++   +d m    ++  e Lv
     WP_014795418.1  35 TLVVQDKSADIVVIGAGGAGMTAAIQAVQDGAKNVVLVEKMPITGGNSVrsTGGLNAAPTKYQERDGIEDSIELFVEDTMkgghNLNDEALV 126
                        445666899********************99************9666653378*****99888666677766666666542222789999** PP

  apra_Neukirchen_a 132 ldiarhvdevvkkleewG..LpilkdenGkyvrrGkw..qikInGesyKpivAeaakkalgvevlnrvfitdllvdednrvaGAvgfsvren 219
                         ++a+h   +v+ ++e+G  L ++    G  v+r ++  + +  G  + + + +++k+ lg+ +l +  + ++lvd ++ v+G+    + e+
     WP_014795418.1 127 RTLAEHSAAAVDWVNEIGgdLSVVGMFGGASVKRIHRpsDTSAVGPMLVTTLNNKVKE-LGIPILLNTKAEEILVDVNGAVTGVKV--TGEE 215
                        ******************89999988999999998773367889**************.99**************76566666543..3478 PP

  apra_Neukirchen_a 220 kfyvikakavivatGG....A..agiyrprsvgegrgraWYppfntGsgyamgiraGAemttmE 277
                          y+i+akav++atGG    A  +  y++  +g+++         tG g  m+ ++GA +  m+
     WP_014795418.1 216 GTYTINAKAVVLATGGfganAdmVTKYKSSLKGFATTN---HKGATGDGIVMAEKIGADFVDMD 276
                        89*************95443222344555555555443...34567777777777777777776 PP

  == domain 2  score: 2.9 bits;  conditional E-value: 0.022
  apra_Neukirchen_a 416 tTvkgLfaaGdvaGgs..phkfvsGslae....GriAakaavkyildekde.kpeldeeeveel 472
                          ++gLfa G++ Gg+  +++  + ++a+    GriA+  a +y++++    +p+++     + 
     WP_014795418.1 440 NPIPGLFAGGEITGGVhgGNRLGGNAVADivifGRIAGSGAHAYVMENGGItEPTIQ-----AA 498
                        5699**********9743455444455545555************887654023333.....22 PP

>> WP_014792276.1  flavocytochrome c [Desulfitobacterium dehalogenans]
   #    score  bias  c-Evalue  i-Evalue hmmfrom  hmm to    alifrom  ali to    envfrom  env to     acc
 ---   ------ ----- --------- --------- ------- -------    ------- -------    ------- -------    ----
   1 !   32.3   6.3   2.9e-11     6e-09      32     277 ..     117     375 ..      84     379 .. 0.74
   2 ?   -0.2   0.1      0.19        39     416     431 ..     547     562 ..     526     589 .. 0.74

  Alignments for each domain:
  == domain 1  score: 32.3 bits;  conditional E-value: 2.9e-11
  apra_Neukirchen_a  32 alaaallaalamkkelevveletDiLiiGGGmagcgAAveakeakdlkvvlveK.....AaierSGavAaGlsAinaYig..enetpedyvr 116
                        +la+   +  + ++  ++++ et+++iiGGG +g  AAv a++ +++kv+++eK      ++  SGa  + ++   +     e++ +e++  
     WP_014792276.1 117 NLADYQKKPEKNQAANKTINKETEVVIIGGGGSGLAAAVSAHQ-NGAKVLVLEKmpnvgGNTLISGAAYNAVDPKRQGAAgiEDS-IEKHYT 206
                        233333333333345678889*****************99876.579*******4444345666776655555554444475665.999999 PP

  apra_Neukirchen_a 117 yvrkdlmgivReDLvldiarhvdevvkkleewGLpil...kdenGkyvrrGkwqikInGesyKpivAeaakkalgv.evlnrvfitdllvde 204
                           +  + + + +Lv ++ ++   + + le++G+      +   G+  +rG+  ++  G  y     + +k+++++ e++ +  +tdl+v e
     WP_014792276.1 207 HTYEGGDKLGKPELVRTLVENAYPTLEWLESLGMKYEdtiETIVGSLWARGHIPVEPLGTGYVNAYMNYIKQHSDEiEIITHAKATDLIV-E 297
                        999999****************************998412334599******************9999999998778*************.8 PP

  apra_Neukirchen_a 205 dnrvaGAvgfsvrenkfyvikakavivatGGAag.i.....yrprsvgegrgraWYppfntGsgyamgiraGAemttmE 277
                        d+r++G+ + + +++k+    +k vi+atGG +  +     y    +   + ++   p  tG g  m+ ++GA++  mE
     WP_014792276.1 298 DGRITGVNA-EGENGKIVAKASKGVIIATGGFSAnVemresYNTIWPSLKNLKTTNQPGATGDGIVMAEKVGANLIGME 375
                        8*****765.77999****************764132222233333344445555667788888899999999888888 PP

  == domain 2  score: -0.2 bits;  conditional E-value: 0.19
  apra_Neukirchen_a 416 tTvkgLfaaGdvaGgs 431
                          ++gL+a+G+v Gg+
     WP_014792276.1 547 KIIPGLYASGEVTGGV 562
                        5689**********96 PP

>> WP_014792540.1  FAD-dependent oxidoreductase [Desulfitobacterium dehalogenans]
   #    score  bias  c-Evalue  i-Evalue hmmfrom  hmm to    alifrom  ali to    envfrom  env to     acc
 ---   ------ ----- --------- --------- ------- -------    ------- -------    ------- -------    ----
   1 !   27.6   6.4   7.3e-10   1.5e-07      40     319 ..      31     332 ..       3     366 .. 0.68

  Alignments for each domain:
  == domain 1  score: 27.6 bits;  conditional E-value: 7.3e-10
  apra_Neukirchen_a  40 alamkkelevveletDiLiiGGGmagcgAAveakeakdlkvvlveKAai.....erSGav..AaGlsAinaYig.enetpedyvryvrkdlm 123
                        a++ ++e++  + e+D++i+GGG  g  AA++a+  +++kv+ +eK  +     + SG v  AaG +A  +Y   +++tpe++ +   k  +
     WP_014792540.1  31 AASTSNEVKWDK-EADVVIVGGGGTGLAAALQAA-LDGAKVLTLEKGGVaggttNFSGGVmqAAGTDAQKQYTSyQDDTPEKHYKLWLKAGE 120
                        333334455544.9*****************998.5679*******765222226899987799*********998899************* PP

  apra_Neukirchen_a 124 givReDLvldiarhvdevvkkl.eewGLpilkdenGk....yvrrGkwqikIn....Gesy..KpivAeaakkalgv...evlnrvfitdll 201
                        g v e+Lv d+a +  e ++ l + +GL       G+    yv+   +  +I+    G  +   +i+ +a  ka+++    +  +  +t ll
     WP_014792540.1 121 GAVDEELVKDLAYQAPEHIQWLtDTVGLKWT-SVYGHshipYVEDSFFADRIHvyenGGGIgsGTILTKALLKAAEEkgaLIEYETEVTGLL 211
                        ****************9999763789*9865.455666788666554444442222255552246888877776644441455578899999 PP

  apra_Neukirchen_a 202 vdednrvaGAvgfsvrenkfyvikakavivatGGAagiyrprsvgegrgraW........YppfntGsgyamgiraGAemttmEnrfvalRf 285
                        ++e+++v+G+++   ++ ++ v   k vi+a+       +   +  +  + W          p ntG g  m++++GA +  +    +   +
     WP_014792540.1 212 TNEKGEVIGVTA-RQKDAEIKVKANKGVILAAASI-DQNKEMAKALSPQQYWdlttqqclCTPTNTGDGIRMAMEIGAAVCGFGGT-IDF-C 299
                        998899999876.4577778888888888886532.22222333333344443322222267999999999999999999888764.333.3 PP

  apra_Neukirchen_a 286 KDtygPvgtiallvkakavnalgeeyeeelkkeY 319
                          t + ++  + l+ +  vn++g +++ e +  Y
     WP_014792540.1 300 AKTGAATDNRVPLFPSFIVNQKGRRFVCEDAT-Y 332
                        34556677788888888888888888844433.4 PP

>> WP_014792587.1  FAD-binding protein [Desulfitobacterium dehalogenans]
   #    score  bias  c-Evalue  i-Evalue hmmfrom  hmm to    alifrom  ali to    envfrom  env to     acc
 ---   ------ ----- --------- --------- ------- -------    ------- -------    ------- -------    ----
   1 !   24.8  10.5   5.2e-09   1.1e-06      38     323 ..     132     432 ..      98     448 .. 0.65
   2 ?   -3.8   0.0       2.4   4.8e+02     417     429 ..     548     560 ..     533     563 .. 0.85

  Alignments for each domain:
  == domain 1  score: 24.8 bits;  conditional E-value: 5.2e-09
  apra_Neukirchen_a  38 laalamk....kelevveletDiLiiGGGmagcgAAveakeakdlkvvlveKAaierSGavAaGlsAinaYig........enetpedyvr. 116
                         +++ m+    ++++v+  etDi+++G+G+ag +AA++a+   + +v+lveK  +   G   +    +na           +n++ ed+ + 
     WP_014792587.1 132 DINKLMQgvekEKIQVQDAETDIVVVGAGAAGMIAAIKASAL-GKDVILVEKMGMLGGGDTMMASTLLNAAGSsvqkelsiPNSSAEDFYKq 222
                        223333345557899***********************9974.468***********99877665555554444448888888888998872 PP

  apra_Neukirchen_a 117 ...yvrkdlmgivReDLvldiarhvdevvkkleewGLpilkdenGkyvrrGkwqikInGesyKpivAeaakkalgv..evlnrvfitdllvd 203
                            +++  m   R   + ++a +   +v+ l ++G+p+ +  n    ++   + +  G     ivA   k+ + +  ++  +  +t +++ 
     WP_014792587.1 223 ldgIATQKNMPADRTT-LKTYADRSGAMVDWLVDLGVPFGRITN--TFQHKIKDGSAPGT---HIVAALSKELNAKkvDYRLNTKATSIIM- 307
                        2222344445555555.56899999*************976332..22222222233444...5566555554433114444556899999. PP

  apra_Neukirchen_a 204 ednrvaGAvgfsvrenk.fyvikakavivatGGAagiyrprsvgegrgraWYppfntGs......gyamgiraGAemttmEn...rfvalRf 285
                        ed++   A+g+++++ +  y ikakaviv+tGG ++   p+      + +W     tGs      g  m+ ++GA +  m++    + a  +
     WP_014792587.1 308 EDGK---ATGIEIETPDgNYKIKAKAVIVTTGGFSN--NPELL-AKYNPTWLNRPTTGSasltgdGIIMAEKVGAALYNMDQvkaNYLAHVL 393
                        6665...777888875427**************997..23222.334445554444444222222789999999987777642226777777 PP

  apra_Neukirchen_a 286 KDtygPvgtiallvkakavnalgeeyeeelkk..eYgkak 323
                         D+   v  +a+  ++  vn  g+++++e +   +Y++++
     WP_014792587.1 394 EDGS-AVSLTAINNHTVLVNHDGKRFVNEDHGsiNYKSEQ 432
                        7775.58999999999999999999995443356674443 PP

  == domain 2  score: -3.8 bits;  conditional E-value: 2.4
  apra_Neukirchen_a 417 TvkgLfaaGdvaG 429
                         ++gL+aaG ++G
     WP_014792587.1 548 VIPGLYAAGATSG 560
                        589******9988 PP

>> WP_014792190.1  FAD-dependent oxidoreductase [Desulfitobacterium dehalogenans]
   #    score  bias  c-Evalue  i-Evalue hmmfrom  hmm to    alifrom  ali to    envfrom  env to     acc
 ---   ------ ----- --------- --------- ------- -------    ------- -------    ------- -------    ----
   1 !   16.4   0.7   1.8e-06   0.00037      37      85 ..      30      77 ..       3      89 .. 0.69
   2 !   12.1   0.7   3.7e-05    0.0075     185     272 ..     176     266 ..     167     272 .. 0.78
   3 ?   -2.7   0.0       1.1   2.2e+02     414     451 ..     481     521 ..     472     522 .. 0.80

  Alignments for each domain:
  == domain 1  score: 16.4 bits;  conditional E-value: 1.8e-06
  apra_Neukirchen_a 37 llaalamkkelevveletDiLiiGGGmagcgAAveakeakdlkvvlveK 85
                       ++ a+a  + +ev   etD++++GGG++g  AA  ++e+ + kv+l+e 
     WP_014792190.1 30 NTEAVAPVAAPEVWDQETDVVVVGGGNGGLSAAAAVAEE-GKKVILCEI 77
                       2222233357999999***************99988874.578888885 PP

  == domain 2  score: 12.1 bits;  conditional E-value: 3.7e-05
  apra_Neukirchen_a 185 kalgvevlnrvfitdllvdednrvaGAvgfsvrenkfyvikakavivatGGAa...giyrp.rsvgegrgraWYppfntGsgyamgiraGAe 272
                          +g +++ +  +++l++de +  +G+ +++  e+k+ +ika avi+atGG     g+      ++    r    p+ntGsg+ m+  +GA 
     WP_014792190.1 176 G-KGSRIMTQTRVLRLVIDEVGIPCGVQAIKKGESKAIFIKAGAVILATGGFQsnkGLMAKyIGPNGDVARNMGTPYNTGSGMLMAQGVGAM 266
                        4.5679999999******988888***************************5412134332134444456777899**********999994 PP

  == domain 3  score: -2.7 bits;  conditional E-value: 1.1
  apra_Neukirchen_a 414 rmtTvkgLfaaGdvaGgsphkfvsGsl...aeGriAakaav 451
                        ++t +++L+a+  +aG   + + +G     + G iA+k++v
     WP_014792190.1 481 QRTPIPNLYACPPCAGIFREVYTGGIAsagTFGYIAGKHIV 521
                        67999*****************9996511145678888876 PP

>> WP_014793046.1  NAD(P)/FAD-dependent oxidoreductase [Desulfitobacterium dehalogenans]
   #    score  bias  c-Evalue  i-Evalue hmmfrom  hmm to    alifrom  ali to    envfrom  env to     acc
 ---   ------ ----- --------- --------- ------- -------    ------- -------    ------- -------    ----
   1 !   16.1   0.1   2.3e-06   0.00046      53      86 ..       3      37 ..       1      45 [. 0.89
   2 ?    3.2   0.0     0.018       3.7     412     430 ..     436     454 ..     392     458 .. 0.81

  Alignments for each domain:
  == domain 1  score: 16.1 bits;  conditional E-value: 2.3e-06
  apra_Neukirchen_a 53 etDiLiiGGGmagcgAAveakeak.dlkvvlveKA 86
                       + D++i+G+G ag +A++e+++++ ++ v+l+eK 
     WP_014793046.1  3 KYDVIIVGAGPAGIFASYELATKApEAAVLLIEKG 37
                       68********************666********96 PP

  == domain 2  score: 3.2 bits;  conditional E-value: 0.018
  apra_Neukirchen_a 412 ynrmtTvkgLfaaGdvaGg 430
                         n +t ++gL+a Gd+aG 
     WP_014793046.1 436 NNFETEIEGLYAGGDGAGV 454
                        47899************96 PP

>> WP_014795131.1  MULTISPECIES: FAD-binding protein [Desulfitobacterium]
   #    score  bias  c-Evalue  i-Evalue hmmfrom  hmm to    alifrom  ali to    envfrom  env to     acc
 ---   ------ ----- --------- --------- ------- -------    ------- -------    ------- -------    ----
   1 !   15.0   0.4   4.9e-06     0.001      42      85 ..     134     175 ..      91     178 .. 0.70
   2 !    8.4   1.5    0.0005       0.1     187     278 ..     280     371 ..     247     422 .. 0.64
   3 ?    0.5   0.2      0.12        24     417     454 ..     535     574 ..     519     575 .] 0.85

  Alignments for each domain:
  == domain 1  score: 15.0 bits;  conditional E-value: 4.9e-06
  apra_Neukirchen_a  42 amkkelevveletDiLiiGGGmagcgAAveakeakdlkvvlveK 85 
                        ++ +++ ++ +++D++++G+G ag  AA+ a+++ + kv+l+eK
     WP_014795131.1 134 VI-ADVPHEDTTADVVVVGAGGAGMTAAISAANE-GKKVILLEK 175
                        22.4677888999****************99864.579999998 PP

  == domain 2  score: 8.4 bits;  conditional E-value: 0.0005
  apra_Neukirchen_a 187 lgvevlnrvfitdllvdednrvaGAvgfsvrenkfyvikakavivatGGAag...i...yrprsvgegrgraWYppfntGsgyamgiraGAe 272
                        +gv+v  +  +t+l++ + + v+  v +s+++++ y+i+akav++a GG a    +   y p  +g    ++  +p  tG g  m+  aGA 
     WP_014795131.1 280 TGVDVRVNSKATELVM-K-DGVVDGVKVSTKQGD-YTISAKAVVIASGGFAAnndMvaeYAPTLKG---YKSSPSPGGTGDGHLMAQAAGAD 365
                        4556666667999***.7.556666788888887.99************54312221224444433...35556788888888888888888 PP

  apra_Neukirchen_a 273 mttmEn 278
                        +  m+ 
     WP_014795131.1 366 LKNMDY 371
                        888774 PP

  == domain 3  score: 0.5 bits;  conditional E-value: 0.12
  apra_Neukirchen_a 417 TvkgLfaaGdva..GgsphkfvsGslaeGriAakaavkyi 454
                         ++gLfaaG++a  G  +       ++ GriA+++a++y+
     WP_014795131.1 535 AIPGLFAAGECAndGTWGANPAAVNVVFGRIAGQNAAAYV 574
                        699*******987777788888889999999999999987 PP

>> WP_014792873.1  MULTISPECIES: FAD-dependent oxidoreductase [Desulfitobacterium]
   #    score  bias  c-Evalue  i-Evalue hmmfrom  hmm to    alifrom  ali to    envfrom  env to     acc
 ---   ------ ----- --------- --------- ------- -------    ------- -------    ------- -------    ----
   1 !   15.0   0.5   4.9e-06     0.001      53      89 ..       5      40 ..       1      48 [. 0.86
   2 ?    0.4   0.0      0.13        27     179     213 ..     114     146 ..     110     153 .. 0.91

  Alignments for each domain:
  == domain 1  score: 15.0 bits;  conditional E-value: 4.9e-06
  apra_Neukirchen_a 53 etDiLiiGGGmagcgAAveakeakdlkvvlveKAaie 89
                       + D +++GGG+ag++AA+ +++ ++l+v+lve+ +  
     WP_014792873.1  5 KFDAIVVGGGIAGTVAAYLLAK-EGLEVILVERGNYA 40
                       689***************9986.57*******98865 PP

  == domain 2  score: 0.4 bits;  conditional E-value: 0.13
  apra_Neukirchen_a 179 vAeaakkalgvevlnrvfitdllvdednrvaGAvg 213
                        +Ae+a++ +gv+++  + + dl++ ++++v+G+v+
     WP_014792873.1 114 LAEKAEE-AGVQIIPGIRVDDLIL-REGKVCGVVA 146
                        7999999.88**************.77*****986 PP

>> WP_014793834.1  MULTISPECIES: NAD(P)/FAD-dependent oxidoreductase [Desulfitobacterium]
   #    score  bias  c-Evalue  i-Evalue hmmfrom  hmm to    alifrom  ali to    envfrom  env to     acc
 ---   ------ ----- --------- --------- ------- -------    ------- -------    ------- -------    ----
   1 ?    2.7   0.0     0.027       5.5      53      75 ..      10      32 ..       1      40 [. 0.79
   2 !   11.2   0.0     7e-05     0.014     413     458 ..     248     291 ..     233     293 .] 0.81

  Alignments for each domain:
  == domain 1  score: 2.7 bits;  conditional E-value: 0.027
  apra_Neukirchen_a 53 etDiLiiGGGmagcgAAveakea 75
                       +  + i+G G ag  AA++ak  
     WP_014793834.1 10 HYQLAIVGCGPAGMSAALNAKIR 32
                       67899**************9874 PP

  == domain 2  score: 11.2 bits;  conditional E-value: 7e-05
  apra_Neukirchen_a 413 nrmtTvkgLfaaGdvaGgsphkfvsGslaeGriAakaavkyildek 458
                        + +t+v+gLfaaGd++G  p +    ++ eG  Aa +a+ky+ + k
     WP_014793834.1 248 DLETSVPGLFAAGDCSGQ-PYQ-LNKAVGEGGTAALNAIKYLDEMK 291
                        568***********9985.444.456899************97665 PP

>> WP_014792869.1  FAD-dependent oxidoreductase [Desulfitobacterium dehalogenans]
   #    score  bias  c-Evalue  i-Evalue hmmfrom  hmm to    alifrom  ali to    envfrom  env to     acc
 ---   ------ ----- --------- --------- ------- -------    ------- -------    ------- -------    ----
   1 !    8.3   0.0   0.00054      0.11      45      86 ..     376     416 ..     333     439 .. 0.73
   2 !    5.2   0.0    0.0046      0.95      56      88 ..     549     581 ..     527     584 .. 0.88

  Alignments for each domain:
  == domain 1  score: 8.3 bits;  conditional E-value: 0.00054
  apra_Neukirchen_a  45 kelevveletDiLiiGGGmagcgAAveakeakdlkvvlveKA 86 
                        k l + + +  +++iG G +g  AAv+a++ ++ kv++ e+ 
     WP_014792869.1 376 KPLAQANKTKKVMVIGSGPGGLAAAVTAAQ-RGHKVTIYERG 416
                        44556666779****************997.45799999875 PP

  == domain 2  score: 5.2 bits;  conditional E-value: 0.0046
  apra_Neukirchen_a  56 iLiiGGGmagcgAAveakeakdlkvvlveKAai 88 
                        i iiGGG  gc  A e+++ ++  v++ eK +i
     WP_014792869.1 549 IAIIGGGLPGCELAKEMMHYDRDLVIIEEKKKI 581
                        89****************977666888888766 PP

>> WP_014792134.1  FAD-dependent oxidoreductase [Desulfitobacterium dehalogenans]
   #    score  bias  c-Evalue  i-Evalue hmmfrom  hmm to    alifrom  ali to    envfrom  env to     acc
 ---   ------ ----- --------- --------- ------- -------    ------- -------    ------- -------    ----
   1 !   12.4   0.0   2.9e-05     0.006      51      84 ..      38      70 ..      16      77 .. 0.82

  Alignments for each domain:
  == domain 1  score: 12.4 bits;  conditional E-value: 2.9e-05
  apra_Neukirchen_a 51 eletDiLiiGGGmagcgAAveakeakdlkvvlve 84
                        +++D+ +iGGGmag  +A+ + ++ +lkv ++e
     WP_014792134.1 38 DISVDVAVIGGGMAGISSAYLLTQE-GLKVAVLE 70
                       5789****************99875.46666655 PP

>> WP_014795659.1  NAD(P)-dependent oxidoreductase [Desulfitobacterium dehalogenans]
   #    score  bias  c-Evalue  i-Evalue hmmfrom  hmm to    alifrom  ali to    envfrom  env to     acc
 ---   ------ ----- --------- --------- ------- -------    ------- -------    ------- -------    ----
   1 !    4.7   0.2    0.0062       1.3      45      83 ..     110     147 ..      64     160 .. 0.66
   2 ?    0.2   0.1      0.15        30      53     104 ..     258     315 ..     213     346 .. 0.73
   3 !    7.5   0.0   0.00092      0.19     410     457 ..     388     432 ..     373     438 .] 0.79

  Alignments for each domain:
  == domain 1  score: 4.7 bits;  conditional E-value: 0.0062
  apra_Neukirchen_a  45 kelevveletDiLiiGGGmagcgAAveakeakdlkvvlv 83 
                        + ++v+ +   i +iG G ag  AAv++++   ++v++ 
     WP_014795659.1 110 EFPKVTATMGAIAVIGSGPAGLAAAVQLAQLG-YSVTIF 147
                        234455556689***************99854.555554 PP

  == domain 2  score: 0.2 bits;  conditional E-value: 0.15
  apra_Neukirchen_a  53 etDiLiiGGGmagcgAAveake.akdlkvv....lveKAa..ierSGavAaGlsAinaY 104
                           +++iG+G+ +  AA + ++  +++ v+    l + Aa  ier  a+A G++ i +Y
     WP_014795659.1 258 GEKVVVIGAGNVAMDAARTSSRlGAEVTVLarrgLNDMAArdIERDEAIADGVK-IRTY 315
                        45699************9999965577776333345666434778888888875.5555 PP

  == domain 3  score: 7.5 bits;  conditional E-value: 0.00092
  apra_Neukirchen_a 410 dlynrmtTvkgLfaaGdvaGgsphkfvsGslaeGriAakaavkyilde 457
                        d  + mtT +g+faaGdv+ g +   v  ++ eGr  a ++ +y+l++
     WP_014795659.1 388 DE-HGMTTRDGVFAAGDVVHGPAT--VVKAMGEGRRIAIEMHAYLLRK 432
                        56.88**************88665..6668888888888888888655 PP

>> WP_014795976.1  MULTISPECIES: tRNA uridine-5-carboxymethylaminomethyl(34) synthesis enzyme MnmG [Desulfitobacterium]
   #    score  bias  c-Evalue  i-Evalue hmmfrom  hmm to    alifrom  ali to    envfrom  env to     acc
 ---   ------ ----- --------- --------- ------- -------    ------- -------    ------- -------    ----
   1 !   11.6   0.4   5.3e-05     0.011      53      76 ..       7      30 ..       1      46 [. 0.81
   2 ?   -1.4   0.0      0.46        94     418     449 ..     368     396 ..     364     413 .. 0.74

  Alignments for each domain:
  == domain 1  score: 11.6 bits;  conditional E-value: 5.3e-05
  apra_Neukirchen_a 53 etDiLiiGGGmagcgAAveakeak 76
                       + D++++G+G agc AA+ a++  
     WP_014795976.1  7 KYDVIVVGAGHAGCEAALAAARMG 30
                       68*****************99854 PP

  == domain 2  score: -1.4 bits;  conditional E-value: 0.46
  apra_Neukirchen_a 418 vkgLfaaGdvaGgsphkfvsGslaeGriAaka 449
                        ++gLf+aG   G s+      + a+G +A+ +
     WP_014795976.1 368 IPGLFTAGQLNGTSGYE---EAAAQGLLAGIN 396
                        89**********99854...355555555555 PP

>> WP_014792590.1  FAD-dependent oxidoreductase [Desulfitobacterium dehalogenans]
   #    score  bias  c-Evalue  i-Evalue hmmfrom  hmm to    alifrom  ali to    envfrom  env to     acc
 ---   ------ ----- --------- --------- ------- -------    ------- -------    ------- -------    ----
   1 !   12.6   0.3   2.7e-05    0.0055      50      87 ..      52      90 ..       7     161 .. 0.68
   2 ?   -0.8   0.1       0.3        62     190     280 ..     232     325 ..     221     378 .. 0.63

  Alignments for each domain:
  == domain 1  score: 12.6 bits;  conditional E-value: 2.7e-05
  apra_Neukirchen_a 50 veletDiLiiGGGmagcgAAveake.akdlkvvlveKAa 87
                         +etD++++G G ag  AA+ea +  +++ v+ + KAa
     WP_014792590.1 52 WDHETDVVVVGFGGAGGAAAWEAGTaGSEVIVLELAKAA 90
                       4579********************944466666666665 PP

  == domain 2  score: -0.8 bits;  conditional E-value: 0.3
  apra_Neukirchen_a 190 evlnrvfitdllvd.ednrvaGAvgfsvrenkfyvikakavivatGGAag...iyrprsvgegrgraWYppfntGsgyamgiraGAemttmE 277
                        +++ + +  +l++d +++rv G  + +  ++++ +   kav++++GG a+   + r + + +    a      +G g  mg   GA +  m 
     WP_014792590.1 232 KIMYETAGEQLVYDhDKKRVLGIKA-KQGDKTLSIKARKAVVLTAGGFAKnedMVRTHCPAFNGVYALGTAGDNGVGIKMGQALGAALQNMH 322
                        5555555566666654456665443.223334444444677777777653122334444443333333344445666777777777777776 PP

  apra_Neukirchen_a 278 nrf 280
                        + f
     WP_014792590.1 323 MAF 325
                        666 PP

>> WP_014795218.1  dihydrolipoyl dehydrogenase [Desulfitobacterium dehalogenans]
   #    score  bias  c-Evalue  i-Evalue hmmfrom  hmm to    alifrom  ali to    envfrom  env to     acc
 ---   ------ ----- --------- --------- ------- -------    ------- -------    ------- -------    ----
   1 ?   -0.8   0.1       0.3        60      56      84 ..       6      33 ..       2      37 .. 0.84
   2 ?   -2.1   0.0      0.73   1.5e+02      46      69 ..     164     187 ..     135     201 .. 0.69
   3 !    9.8   0.0   0.00018     0.037     393     451 ..     269     331 ..     257     367 .. 0.78

  Alignments for each domain:
  == domain 1  score: -0.8 bits;  conditional E-value: 0.3
  apra_Neukirchen_a 56 iLiiGGGmagcgAAveakeakdlkvvlve 84
                       + i+GGG +g ++A++a++  +l+vvlve
     WP_014795218.1  6 VGILGGGPGGYVCALRAAQL-GLSVVLVE 33
                       5699***********99875.58888887 PP

  == domain 2  score: -2.1 bits;  conditional E-value: 0.73
  apra_Neukirchen_a  46 elevveletDiLiiGGGmagcgAA 69 
                         le+++l   ++iiGGG+ g   A
     WP_014795218.1 164 ILEQENLPDSLVIIGGGVIGLEFA 187
                        456666777899*****9886555 PP

  == domain 3  score: 9.8 bits;  conditional E-value: 0.00018
  apra_Neukirchen_a 393 tePyivGsHaacsGyWvdl......ynrmtTvkgLfaaGdvaGgsphkfvsGslaeGriAakaav 451
                          P + G H+ + G+  d        + +t+v+ ++a Gdv+Gg+   +v     +G +Aa++++
     WP_014795218.1 269 RRPNLRGIHTDALGLELDRgaikvnSQMQTSVPKVYALGDVVGGAMLAHVA--SMQGMVAAEHIA 331
                        567788888888888886667777678999***************999984..445555555443 PP

>> WP_028305636.1  MULTISPECIES: polysaccharide biosynthesis protein [Desulfitobacterium]
   #    score  bias  c-Evalue  i-Evalue hmmfrom  hmm to    alifrom  ali to    envfrom  env to     acc
 ---   ------ ----- --------- --------- ------- -------    ------- -------    ------- -------    ----
   1 ?   10.8   0.0   9.4e-05     0.019      50      88 ..     141     182 ..      93     185 .. 0.77

  Alignments for each domain:
  == domain 1  score: 10.8 bits;  conditional E-value: 9.4e-05
  apra_Neukirchen_a  50 veletDiLiiGGGmagcgAAveakeak...dlkvvlveKAai 88 
                           +  +LiiG+G ag +AA e+k+++   +  v  ++ Aa+
     WP_028305636.1 141 PGSQNQVLIIGAGDAGVMAARELKNKNyreGRPVGYIDDAAT 182
                        456789*****************9976566666777777765 PP

>> WP_014794064.1  MULTISPECIES: FAD-dependent oxidoreductase [Desulfitobacterium]
   #    score  bias  c-Evalue  i-Evalue hmmfrom  hmm to    alifrom  ali to    envfrom  env to     acc
 ---   ------ ----- --------- --------- ------- -------    ------- -------    ------- -------    ----
   1 ?   10.1   0.4   0.00015      0.03      53      83 ..       3      32 ..       1      37 [. 0.80
   2 ?   -1.8   0.0      0.58   1.2e+02     421     457 ..     292     336 ..     287     367 .. 0.65

  Alignments for each domain:
  == domain 1  score: 10.1 bits;  conditional E-value: 0.00015
  apra_Neukirchen_a 53 etDiLiiGGGmagcgAAveakeakdlkvvlv 83
                       + D++++GGG ag  AA+ a++a  +k  ++
     WP_014794064.1  3 KFDVIVVGGGPAGLSAAISAAQAG-MKTAVI 32
                       67******************9865.455555 PP

  == domain 2  score: -1.8 bits;  conditional E-value: 0.58
  apra_Neukirchen_a 421 LfaaGdvaGgsphkfvsG........slaeGriAakaavkyilde 457
                        L+  G ++ g    fv G        +++ G+iA+k a++ i++ 
     WP_014794064.1 292 LYRQGVMVVGDTAMFVNGlnregsnlAMVSGKIAGKVAAEAIQSG 336
                        555555555555555555444444446889999999999988543 PP

>> WP_014792594.1  FAD-dependent oxidoreductase [Desulfitobacterium dehalogenans]
   #    score  bias  c-Evalue  i-Evalue hmmfrom  hmm to    alifrom  ali to    envfrom  env to     acc
 ---   ------ ----- --------- --------- ------- -------    ------- -------    ------- -------    ----
   1 ?   12.3   0.3   3.3e-05    0.0068      44      82 ..      39      78 ..       4      83 .. 0.67
   2 ?   -0.2   0.5       0.2        41     198     236 ..     211     248 ..     197     302 .. 0.55
   3 ?   -0.9   0.2      0.32        66     416     429 ..     520     533 ..     493     541 .. 0.77

  Alignments for each domain:
  == domain 1  score: 12.3 bits;  conditional E-value: 3.3e-05
  apra_Neukirchen_a 44 k..kelevveletDiLiiGGGmagcgAAveakeakdlkvvl 82
                       +  + +e+   e+D+++iG G ag gAAv a+ea  ++v++
     WP_014792594.1 39 QapAATENWDAEADVVVIGFGCAGGGAAVSAAEAG-ASVLV 78
                       123456777899*******************9864.44554 PP

  == domain 2  score: -0.2 bits;  conditional E-value: 0.2
  apra_Neukirchen_a 198 tdllvdednrvaGAvgfsvrenkfyvikakavivatGGA 236
                         +l+ d+ ++++G+++++ + +++ v   k v++atGG 
     WP_014792594.1 211 KKLIKDDSGKIIGVTAYQ-DGKEIRVKANKGVVLATGGF 248
                        567777667777777765.33344444456677777773 PP

  == domain 3  score: -0.9 bits;  conditional E-value: 0.32
  apra_Neukirchen_a 416 tTvkgLfaaGdvaG 429
                          ++gL+aaG++aG
     WP_014792594.1 520 NVIPGLYAAGNAAG 533
                        5689********99 PP


Internal pipeline statistics summary:
-------------------------------------
Query model(s):                            1  (670 nodes)
Target sequences:                       4095  (1220480 residues searched)
Passed MSV filter:                       176  (0.0429792); expected 81.9 (0.02)
Passed bias filter:                      142  (0.0346764); expected 81.9 (0.02)
Passed Vit filter:                        38  (0.00927961); expected 4.1 (0.001)
Passed Fwd filter:                        20  (0.004884); expected 0.0 (1e-05)
Initial search space (Z):               4095  [actual number of targets]
Domain search space  (domZ):              20  [number of targets reported over threshold]
# CPU time: 0.10u 0.00s 00:00:00.10 Elapsed: 00:00:00.06
# Mc/sec: 12896.15
//
[ok]
