# Supplementary material for: Sulfur disproportionation occurs globally across anoxic habitats and has multiple mechanisms of independent evolutionary origin
Source: ISME J. 2026 Mar 2;20(1):wrag042. doi: 10.1093/ismejo/wrag042 (PMC12998232; doi:10.1093/ismejo/wrag042)
Supplement: Sup_File_1_HMM_wrag042 [file sup_file_1_hmm_wrag042.zip › SupFile1_HMM/SupFile1c_results/apra_Neukirchen_a-hmm-103_Desulfosporosinus_lacus_STP12_GCF_900129935.txt]

# hmmsearch :: search profile(s) against a sequence database
# HMMER 3.4 (Aug 2023); http://hmmer.org/
# Copyright (C) 2023 Howard Hughes Medical Institute.
# Freely distributed under the BSD open source license.
# - - - - - - - - - - - - - - - - - - - - - - - - - - - - - - - - - - - -
# query HMM file:                  /Users/lukas/OneDrive/2023_Sulfur/20250723_HMM/profiles_all/apra_Neukirchen_a.hmm
# target sequence database:        /Users/lukas/OneDrive/2023_Sulfur/20250626_HMM/db_new/103_Desulfosporosinus_lacus_STP12_GCF_900129935.fas
# - - - - - - - - - - - - - - - - - - - - - - - - - - - - - - - - - - - -

Query:       apra_Neukirchen_a  [M=670]
Scores for complete sequences (score includes all domains):
   --- full sequence ---   --- best 1 domain ---    -#dom-
    E-value  score  bias    E-value  score  bias    exp  N  Sequence       Description
    ------- ------ -----    ------- ------ -----   ---- --  --------       -----------
   9.5e-269  891.1   2.0   1.1e-268  891.0   2.0    1.0  1  WP_073031600.1  adenylyl-sulfate reductase subunit alpha [Des
      6e-18   62.3   0.4    2.7e-10   37.1   0.0    2.4  2  WP_073031503.1  succinate dehydrogenase flavoprotein subunit 
    1.3e-16   57.9   0.1    9.1e-11   38.6   0.0    2.9  2  WP_200797846.1  L-aspartate oxidase [Desulfosporosinus lacus]
    3.9e-07   26.6   0.1    4.7e-06   23.0   0.0    2.0  2  WP_073027049.1  NAD(P)/FAD-dependent oxidoreductase [Desulfos
    9.8e-06   22.0   6.1     0.0023   14.1   0.1    2.4  3  WP_073031252.1  NAD(P)/FAD-dependent oxidoreductase [Desulfos
    2.8e-05   20.5   0.4      0.051    9.7   0.1    2.3  2  WP_282434003.1  CoB--CoM heterodisulfide reductase iron-sulfu
    5.9e-05   19.4   0.3      0.045    9.9   0.1    2.2  2  WP_073032356.1  FAD-dependent oxidoreductase [Desulfosporosin
      6e-05   19.4   1.6     0.0088   12.2   0.1    2.9  3  WP_073030207.1  FAD-dependent oxidoreductase [Desulfosporosin
    7.4e-05   19.1   0.2    0.00011   18.5   0.2    1.2  1  WP_242947558.1  NAD(P)/FAD-dependent oxidoreductase [Desulfos
    0.00052   16.3   0.0      0.027   10.6   0.0    2.1  2  WP_073031909.1  NAD(P)/FAD-dependent oxidoreductase [Desulfos
    0.00063   16.0   2.3    0.00086   15.6   2.3    1.2  1  WP_073031249.1  NAD(P)/FAD-dependent oxidoreductase [Desulfos
     0.0024   14.1   0.0     0.0036   13.5   0.0    1.2  1  WP_073031592.1  hydrogenase iron-sulfur subunit [Desulfosporo
     0.0029   13.8   0.1     0.0038   13.4   0.1    1.1  1  WP_084110319.1  UDP-galactopyranose mutase [Desulfosporosinus
     0.0057   12.8   0.9     0.0085   12.3   0.9    1.2  1  WP_073031690.1  FAD-dependent oxidoreductase [Desulfosporosin
     0.0076   12.4   0.9      0.012   11.7   0.2    1.7  2  WP_073029011.1  FAD-dependent oxidoreductase [Desulfosporosin
  ------ inclusion threshold ------
      0.013   11.7   0.4       0.53    6.3   0.1    2.2  2  WP_242947620.1  NAD(P)/FAD-dependent oxidoreductase [Desulfos
      0.028   10.6   3.6      0.063    9.4   0.2    2.4  3  WP_073031067.1  FAD-dependent oxidoreductase [Desulfosporosin
      0.032   10.4   0.8        0.1    8.7   0.6    2.0  2  WP_073027718.1  thioredoxin-disulfide reductase [Desulfosporo
       0.04   10.1   2.4      0.028   10.5   0.5    1.7  2  WP_073026996.1  tRNA uridine-5-carboxymethylaminomethyl(34) s
      0.072    9.2   4.2      0.018   11.2   0.6    1.8  3  WP_073030254.1  NAD(P)/FAD-dependent oxidoreductase [Desulfos
        0.3    7.2   4.1       0.11    8.6   0.6    2.0  3  WP_073031573.1  thioredoxin-disulfide reductase [Desulfosporo


Domain annotation for each sequence (and alignments):
>> WP_073031600.1  adenylyl-sulfate reductase subunit alpha [Desulfosporosinus lacus]
   #    score  bias  c-Evalue  i-Evalue hmmfrom  hmm to    alifrom  ali to    envfrom  env to     acc
 ---   ------ ----- --------- --------- ------- -------    ------- -------    ------- -------    ----
   1 !  891.0   2.0  4.3e-271  1.1e-268      45     626 ..       3     626 ..       1     629 [] 0.96

  Alignments for each domain:
  == domain 1  score: 891.0 bits;  conditional E-value: 4.3e-271
  apra_Neukirchen_a  45 kelevveletDiLiiGGGmagcgAAveake.ak..dlkvvlveKAaierSGavAaGlsAinaYig...enetpedyvryvrkdlmgivReDL 130
                        +++e+ve++tD+LiiGGGm++cgAAvea++  k  +lkv+lv+KA++ rSGav +GlsAin Y+g    n+t++dyvryv++d+mg++R+DL
     WP_073031600.1   3 MNFETVEVTTDLLIIGGGMGSCGAAVEAAYwGKkhGLKVTLVDKASMPRSGAVGMGLSAINLYVGlaeGNNTVQDYVRYVKTDMMGVARDDL 94 
                        5799**************************855699*****************************9986778******************** PP

  apra_Neukirchen_a 131 vldiarhvdevvkkleewGLpilkdenGkyvrrGkwqikInGesyKpivAeaakkalgv.evlnrvfitdllvdednrvaGAvgfsvrenkf 221
                        v +iarhvd++v+++e+wGLp++kdenG yv++Gkwq++I+GesyK+ivAeaak+alg+ ++++rvfit+ l+ +d++++GAvgfsvrenk+
     WP_073031600.1  95 VANIARHVDSSVHMFEKWGLPLWKDENGGYVHEGKWQLMISGESYKVIVAEAAKNALGEeNIYERVFITEPLL-KDGKCVGAVGFSVRENKI 185
                        *********************************************************999*************.99**************** PP

  apra_Neukirchen_a 222 yvikakavivatGGAagiyrprsvgegrgraWYppfntGsgyamgiraGAemttmEnrfvalRfKDtygPvgtiallvkakavnalgeeyee 313
                        yv+kaka+++a+GG++g+++p+s+geg+gr+WYppf+tGs+ +++++aGAemt++E+rfv++RfKD+ygPvg+++ll+k++a+nalge+y+e
     WP_073031600.1 186 YVFKAKATLCAMGGTVGVFKPKSTGEGAGRSWYPPFSTGSSAYFTMKAGAEMTCQEVRFVPIRFKDAYGPVGAWFLLFKSRATNALGENYME 277
                        *******************************************************************************************9 PP

  apra_Neukirchen_a 314 ....elkk..eYgkak.iptslRnyatleevkeGrgPiyldteealq........d........keleeelwedfLdmaisqallwaeenie 382
                            elk+  +Yg+ak ip++lRn++ l ++keG+gP+y++teea++        d        kele+e+wedfLdm+i+qallwa++n+e
     WP_073031600.1 278 tradELKNwgKYGSAKpIPANLRNHLGLLDIKEGKGPLYMRTEEAIAnlakkyedDakafkkkmKELENEAWEDFLDMTIAQALLWAATNVE 369
                        88877777999*99999*****************************988877776155666677**************************** PP

  apra_Neukirchen_a 383 pekenvEiegtePyivGsHaacsGyWv....dl.........ynrmtTvkgLfaaGdvaGgsphkfvsGslaeGriAakaavkyildekdek 461
                        pe +++Ei++tePy++ sH+++sG+Wv    dl         y +mtTv+ LfaaGd+ G++phkf+sG++aeGriAak+a+kyil++++  
     WP_073031600.1 370 PEVRSSEIAATEPYFISSHSGSSGAWVsgpeDLsagtdyfwgYAQMTTVPALFAAGDATGACPHKFSSGTHAEGRIAAKSAIKYILENNTL- 460
                        ***************************777544889999**********************************************998655. PP

  apra_Neukirchen_a 462 peldeeeveelkeeiykpletleekkkettagev.pnyitpeeleerlqkimdeYagGistnYetnekkLeialeklemLkedleklaAedl 552
                        +e d + +e+ k+ei kple +e+++  +t++ev pnyi p++++ rlqk+mdeY+gG++ ++++n+++L++a e++e+Lked++klaA+dl
     WP_073031600.1 461 TEADPAVIEAVKAEIVKPLEIFEAHSGFSTDPEVnPNYIMPKQFMYRLQKLMDEYVGGANVFFNMNAASLTRASELFEFLKEDSQKLAARDL 552
                        999***************************************************************************************** PP

  apra_Neukirchen_a 553 heLlrawElihRllvaeaviehllfRkEtRwpgyyeraDypelddenwkkfvnskydpetgeieiikrplvelv 626
                        +eLlrawE++hRl++ae++++ + fR+EtRwpgyy r+D p+ld+enw++fvn k+dp+t+e++++k+p+++++
     WP_073031600.1 553 YELLRAWENKHRLWQAESHLRAVTFREETRWPGYYFRTDKPTLDEENWHCFVNMKWDPNTNEWSVFKKPVIDMF 626
                        **********************************************************************8876 PP

>> WP_073031503.1  succinate dehydrogenase flavoprotein subunit [Desulfosporosinus lacus]
   #    score  bias  c-Evalue  i-Evalue hmmfrom  hmm to    alifrom  ali to    envfrom  env to     acc
 ---   ------ ----- --------- --------- ------- -------    ------- -------    ------- -------    ----
   1 !   22.7   0.5   2.5e-08   6.1e-06      56     253 ..       4     214 ..       1     227 [. 0.81
   2 !   37.1   0.0   1.1e-12   2.7e-10     401     620 ..     349     563 ..     339     578 .. 0.79

  Alignments for each domain:
  == domain 1  score: 22.7 bits;  conditional E-value: 2.5e-08
  apra_Neukirchen_a  56 iLiiGGGmagcgAAveakeakdlkvvlveKAaierSG..avAaGls.AinaYigenetpedyvryvrkdlmgivReDLvldiarhvdevvkk 144
                        ++++GGG ag +A+++++ea  ++v l     ++rS   +   G++ A+n+   e+++  ++ +      + ++ +  v  +  +    +++
     WP_073031503.1   4 VIVVGGGLAGLMATIKMAEAG-THVDLFSLVPVKRSHsvCAQGGINgAVNTKG-EGDSTWNHFDDSIYGGDFLANQPPVKAMCDEAPGIIHL 93 
                        89***************9965.4555666666666651055567875777754.55556666677777778899999*************** PP

  apra_Neukirchen_a 145 leewGLpilkdenGk.........yvrrGkwqikInGesyKpivAeaakkalgv...evlnrvfitdllvdednrvaGAvgfsvrenkfyvi 224
                        ++++G+ + + ++G             r  +     G ++   + e++++ + +   + +++   + +++de + + G v+ ++r+  +  +
     WP_073031503.1  94 MDRMGVMFSRTSEGLldfrrfggtKFCRTAFAGATTGQQLLYALDEQVRRYEVEglvQKYEHWELLSVVLDE-GDCKGIVAQNLRDMGIESF 184
                        *********99999899999999978888899999**************97733447999**********77.9****************** PP

  apra_Neukirchen_a 225 kakavivatGGAagiy.rprsvgegrgraW 253
                         + avi+atGG   ++ ++ +++ ++g a 
     WP_073031503.1 185 ASDAVIIATGGPGAVFgKSTNSTICTGSAV 214
                        ************999955566666666555 PP

  == domain 2  score: 37.1 bits;  conditional E-value: 1.1e-12
  apra_Neukirchen_a 401 HaacsGyWvdlynrmtTvkgLfaaGdv....aGgs..phkfvsGslaeGriAakaavkyi.ldekdekpeldeeeveelkeeiykpletlee 485
                        H ++ G+Wvd  ++mt ++gLfaaG++     G++  +      ++  G +A+ ++++yi +++k+++p+++e +++++k++   ++++++ 
     WP_073031503.1 349 HYSMGGLWVDY-DQMTNIPGLFAAGECeyqyHGANrlGANSLLSAIYGGMVAGPKVMEYIkNNNKKQTPSIHEPAFQKEKKRQVDQWAKIQV 439
                        77889*****9.*************97333346542245555568889************65577788999999999999998887666665 PP

  apra_Neukirchen_a 486 kkkettagevpnyitpeeleerlqkimdeYagGistnYetnekkLeialeklemLkedleklaAed.....lheLlrawElihRllvaeavi 572
                         k     +      +p  l+++l  im   +  +    ++n +kL+  +  l+ L ++ +++  +d     ++e  ++  l++ l  a++++
     WP_073031503.1 440 MK----GP-----ENPYLLHKELGDIMTLNVTVV----RYN-EKLAETDAVLQSLMKRWHNIGRSDniewgTQEGTFIRQLWNMLELARVIT 517
                        54....44.....478889999999999877554....444.578899999*********999998233223566889999999******** PP

  apra_Neukirchen_a 573 ehllfRkEtRwpgyyeraDypelddenwkkfvnskydpetgeieiikr 620
                           l R+E+R  g +++ Dype+dd+nw k +  ++ ++  e++ + +
     WP_073031503.1 518 LGALNRNESR--GAHYKPDYPERDDKNWLKTTIATWTTSGPELSYEPV 563
                        **********..778899***********9999988866666555555 PP

>> WP_200797846.1  L-aspartate oxidase [Desulfosporosinus lacus]
   #    score  bias  c-Evalue  i-Evalue hmmfrom  hmm to    alifrom  ali to    envfrom  env to     acc
 ---   ------ ----- --------- --------- ------- -------    ------- -------    ------- -------    ----
   1 !   15.4   0.0   3.9e-06   0.00097      48      91 ..      15      56 ..       4      71 .. 0.84
   2 !   38.6   0.0   3.7e-13   9.1e-11     179     606 ..     152     531 ..     143     544 .. 0.81

  Alignments for each domain:
  == domain 1  score: 15.4 bits;  conditional E-value: 3.9e-06
  apra_Neukirchen_a 48 evveletDiLiiGGGmagcgAAveakeakdlkvvlveKAaierS 91
                        v+  + D+L++G G+ag ++A++a+e  + kv+++ K  ie S
     WP_200797846.1 15 GVKVFDSDVLVLGSGIAGLYTAIKASE--QFKVTVLTKKTIEES 56
                       577899*****************9987..578999999999887 PP

  == domain 2  score: 38.6 bits;  conditional E-value: 3.7e-13
  apra_Neukirchen_a 179 vAeaakkalgvevlnrvfitdllvdednrvaGAvgfsvrenkfyvikakavivatGGAagiyrprsvgegrgraWYppfntGsgyamgiraG 270
                        +  ++k+ ++v+ +++ f++dll ++ ++++GA+ ++ +++++    a+av++atGG  ++y    +         p   tG g+a+++raG
     WP_200797846.1 152 LVAKVKSCQNVSTFEERFVIDLLENDRGHIVGALVLNGETGELESHLANAVVLATGGLGQVYSFTTN---------PSVATGDGMAVAMRAG 234
                        5567888899*************9988***********************************97766.........8899************ PP

  apra_Neukirchen_a 271 AemttmE.nrfvalRfKDtygP...vgtiallvkakavnalgeeyeeelkkeYgkakiptslRnyatleevkeGrgPiyldteealqdkele 358
                        A +  mE ++f ++ +   ++P   +   + + +a+ +na g +++   ++  gk+  ++ + + a+ ee+++G   +yld + +      e
     WP_200797846.1 235 ADLMDMEfVQFHPTALLIPNAPrflISEAVRGEGAHLINASGIRFM---ENIIGKELAARDVVARAIWEEMNHGS--VYLDFRPI-----GE 316
                        ***99995589999999999994444555667789***********...44234444678888889999998776..8*******.....55 PP

  apra_Neukirchen_a 359 eelwedfLdmaisqallwaeeniepekenvEiegtePyivGsHaacsGyWvdlynrmtTvkgLfaaGdva..Ggs.phkfvsGslaeGriAa 447
                        ++++e      +++  + ++ ++++ + ++ ++++  y++G+ a+      +    +++++ L+aaG++a  G   +++  s sl +G + +
     WP_200797846.1 317 KRILE----RFPTIYQTCLKYGMDVLTMPLPVAPAAHYMMGGIAT------NS-YGESSLPHLYAAGECAcnGVHgANRLASNSLLDGLVFG 397
                        55555....55777788889999*********************9......66.6889**********883333325799************ PP

  apra_Neukirchen_a 448 kaavkyildekdekpeldeeeveelkeeiykpletleekkkettagevpnyitpeeleerlqkimdeYagGistnYetnekkLeialeklem 539
                          +v++i d+   kp           e++ +p    ++ +    ++   + i  ++l++++q +m + +g +      ne+ L+ a  +l  
     WP_200797846.1 398 ARIVEKIGDKGPGKPPS--------WEDVLSPEG-SLNGTGIYRSQ---KAIDGQSLRTHIQDLMWDKVGIL-----RNETGLREAVGLLLG 472
                        *******9876654433........344444422.22232222233...348999**********9998865.....489********9966 PP

  apra_Neukirchen_a 540 LkedleklaAedlheLlrawElihRllvaeaviehllfRkEtRwpgyyeraDypelddenwkkfvns 606
                         +   e l+A ++heL    E+++ l+v  a+ +  l RkE+R  g + r+Dyp + de+w+k+   
     WP_200797846.1 473 WE--REVLSAGSVHEL----ETVNMLTVGVAIAKAALDRKESR--GGHFRSDYPVRLDESWQKHSLQ 531
                        66..67799******9....88999******************..7778************997655 PP

>> WP_073027049.1  NAD(P)/FAD-dependent oxidoreductase [Desulfosporosinus lacus]
   #    score  bias  c-Evalue  i-Evalue hmmfrom  hmm to    alifrom  ali to    envfrom  env to     acc
 ---   ------ ----- --------- --------- ------- -------    ------- -------    ------- -------    ----
   1 !   23.0   0.0   1.9e-08   4.7e-06      51      85 ..       2      37 ..       1      51 [. 0.88
   2 ?    1.3   0.0      0.07        17     413     430 ..     431     448 ..     414     472 .. 0.78

  Alignments for each domain:
  == domain 1  score: 23.0 bits;  conditional E-value: 1.9e-08
  apra_Neukirchen_a 51 eletDiLiiGGGmagcgAAveake.akdlkvvlveK 85
                       ++++D+LiiG+G ag ++A+e+ +  kdlk+++v+ 
     WP_073027049.1  2 KHNVDVLIIGAGPAGIFTALELTKhDKDLKILIVDS 37
                       5689********************566*******96 PP

  == domain 2  score: 1.3 bits;  conditional E-value: 0.07
  apra_Neukirchen_a 413 nrmtTvkgLfaaGdvaGg 430
                        n +t ++ L+a Gd+aG 
     WP_073027049.1 431 NFETAIPRLYAIGDGAGI 448
                        789*************95 PP

>> WP_073031252.1  NAD(P)/FAD-dependent oxidoreductase [Desulfosporosinus lacus]
   #    score  bias  c-Evalue  i-Evalue hmmfrom  hmm to    alifrom  ali to    envfrom  env to     acc
 ---   ------ ----- --------- --------- ------- -------    ------- -------    ------- -------    ----
   1 !   11.1   0.2   7.9e-05      0.02      53      84 ..       3      33 ..       1      35 [. 0.79
   2 ?   -3.8   0.3       2.6   6.3e+02      55      75 ..     152     172 ..     126     181 .. 0.75
   3 !   14.1   0.1   9.5e-06    0.0023     415     473 ..     283     338 ..     273     349 .. 0.86

  Alignments for each domain:
  == domain 1  score: 11.1 bits;  conditional E-value: 7.9e-05
  apra_Neukirchen_a 53 etDiLiiGGGmagcgAAveakeakdlkvvlve 84
                       et+iLi+GGG ag  AA  a++  +++v+++e
     WP_073031252.1  3 ETEILIVGGGPAGLSAASAAANL-GASVLVLE 33
                       89**************9988864.35566655 PP

  == domain 2  score: -3.8 bits;  conditional E-value: 2.6
  apra_Neukirchen_a  55 DiLiiGGGmagcgAAveakea 75 
                         +L+iG+G+ g + ++++++a
     WP_073031252.1 152 RVLMIGAGNIGLIVSYQLMQA 172
                        589999999999888888775 PP

  == domain 3  score: 14.1 bits;  conditional E-value: 9.5e-06
  apra_Neukirchen_a 415 mtTvkgLfaaGdvaGgsphkfvsGslaeGriAakaavkyildekdekpeldeeeveelk 473
                        +tT +gL+ aGdv+G       s +++eGr+A+ +a+  +   +d +p+l++e+++el 
     WP_073031252.1 283 ETTRPGLYVAGDVSGVEE---ASSAMVEGRLAGISAACSLGYGEDIAPKLQAEALAELS 338
                        79************9987...589************99998888999999988777765 PP

>> WP_282434003.1  CoB--CoM heterodisulfide reductase iron-sulfur subunit A family protein [Desulfosporosinus lacus]
   #    score  bias  c-Evalue  i-Evalue hmmfrom  hmm to    alifrom  ali to    envfrom  env to     acc
 ---   ------ ----- --------- --------- ------- -------    ------- -------    ------- -------    ----
   1 !    9.7   0.1   0.00021     0.051      55      86 ..      20      50 ..       6      54 .. 0.90
   2 !    8.5   0.0   0.00049      0.12      45      85 ..     599     637 ..     551     640 .. 0.66

  Alignments for each domain:
  == domain 1  score: 9.7 bits;  conditional E-value: 0.00021
  apra_Neukirchen_a 55 DiLiiGGGmagcgAAveakeakdlkvvlveKA 86
                       D++++GGG++g  A++ ++ a ++kv lv+KA
     WP_282434003.1 20 DVMVVGGGISGIQASLDLAAA-GYKVYLVDKA 50
                       9****************9965.69*******9 PP

  == domain 2  score: 8.5 bits;  conditional E-value: 0.00049
  apra_Neukirchen_a  45 kelevveletDiLiiGGGmagcgAAveakeakdlkvvlveK 85 
                        +e+   +++   L++GGG+ag  +A+ ++++ + +v lveK
     WP_282434003.1 599 QEFAL-NVNKTALVVGGGVAGLTSALSVANQ-GHEVYLVEK 637
                        33333.356778***************9974.579999998 PP

>> WP_073032356.1  FAD-dependent oxidoreductase [Desulfosporosinus lacus]
   #    score  bias  c-Evalue  i-Evalue hmmfrom  hmm to    alifrom  ali to    envfrom  env to     acc
 ---   ------ ----- --------- --------- ------- -------    ------- -------    ------- -------    ----
   1 !    9.9   0.1   0.00018     0.045      55      86 ..      23      53 ..      12      56 .. 0.90
   2 !    7.3   0.0    0.0011      0.27      52      85 ..     607     639 ..     553     642 .. 0.67

  Alignments for each domain:
  == domain 1  score: 9.9 bits;  conditional E-value: 0.00018
  apra_Neukirchen_a 55 DiLiiGGGmagcgAAveakeakdlkvvlveKA 86
                       D++++GGG++g  AA+ +++a + kv lveK+
     WP_073032356.1 23 DVMVVGGGISGIQAALDLATA-GFKVYLVEKS 53
                       9*****************976.59******96 PP

  == domain 2  score: 7.3 bits;  conditional E-value: 0.0011
  apra_Neukirchen_a  52 letDiLiiGGGmagcgAAveakeakdlkvvlveK 85 
                        ++  +L++GGG ag  +A+ ++++ + +v lveK
     WP_073032356.1 607 VNKAVLVLGGGLAGLTSALSVANQ-GHEVYLVEK 639
                        5778****************9974.579999998 PP

>> WP_073030207.1  FAD-dependent oxidoreductase [Desulfosporosinus lacus]
   #    score  bias  c-Evalue  i-Evalue hmmfrom  hmm to    alifrom  ali to    envfrom  env to     acc
 ---   ------ ----- --------- --------- ------- -------    ------- -------    ------- -------    ----
   1 !    4.9   0.2    0.0059       1.5      56      82 ..       9      34 ..       2      41 .. 0.78
   2 ?   -2.0   0.0      0.72   1.8e+02     505     532 ..     262     289 ..     247     295 .. 0.77
   3 !   12.2   0.1   3.6e-05    0.0088      29      87 ..     575     634 ..     548     640 .. 0.72

  Alignments for each domain:
  == domain 1  score: 4.9 bits;  conditional E-value: 0.0059
  apra_Neukirchen_a 56 iLiiGGGmagcgAAveakeakdlkvvl 82
                       +Li+G+G+ag  AA+ ++e+  + v l
     WP_073030207.1  9 VLIVGAGIAGIQAALDLAESG-YLVHL 34
                       8**************999754.44444 PP

  == domain 2  score: -2.0 bits;  conditional E-value: 0.72
  apra_Neukirchen_a 505 eerlqkimdeYagGistnYetnekkLei 532
                          r  ki ++Y+ G+  +Y ++e+ +++
     WP_073030207.1 262 GSRNAKINNNYCSGVCCMYAIKEAVIAK 289
                        567789***************9988765 PP

  == domain 3  score: 12.2 bits;  conditional E-value: 3.6e-05
  apra_Neukirchen_a  29 lllalaaallaalamkkele..vveletDiLiiGGGmagcgAAveakeakdlkvvlveKAa 87 
                         + +l++ +++ ++m++ ++     ++   L+iGGG+ag  +Av ++ + +++v lveK +
     WP_073030207.1 575 KAKDLTKLAIVRASMQQAVQpiFMSMNHTALVIGGGVAGMTSAVSLADQ-GYEVHLVEKDN 634
                        344455555666667755554366788999***************9975.69999999965 PP

>> WP_242947558.1  NAD(P)/FAD-dependent oxidoreductase [Desulfosporosinus lacus]
   #    score  bias  c-Evalue  i-Evalue hmmfrom  hmm to    alifrom  ali to    envfrom  env to     acc
 ---   ------ ----- --------- --------- ------- -------    ------- -------    ------- -------    ----
   1 !   18.5   0.2   4.5e-07   0.00011      40     100 ..      10      69 ..       1      76 [. 0.82

  Alignments for each domain:
  == domain 1  score: 18.5 bits;  conditional E-value: 4.5e-07
  apra_Neukirchen_a  40 alamkkelevveletDiLiiGGGmagcgAAveakeak.dlkvvlveKAaierSGavAaGlsA 100
                        ++ m+  ++ +el+ Di+iiG+G+ g   A+++ ea+ +l+++++eK ++   G+   G   
     WP_242947558.1  10 VKLMH--INSKELKPDIIIIGAGIIGLSIAYHILEADsRLSITILEKEKMLGMGSTGIGTGS 69 
                        34444..8999************************666*********999888887777655 PP

>> WP_073031909.1  NAD(P)/FAD-dependent oxidoreductase [Desulfosporosinus lacus]
   #    score  bias  c-Evalue  i-Evalue hmmfrom  hmm to    alifrom  ali to    envfrom  env to     acc
 ---   ------ ----- --------- --------- ------- -------    ------- -------    ------- -------    ----
   1 ?    3.7   0.0     0.014       3.4      48      75 ..       6      33 ..       1      41 [. 0.77
   2 !   10.6   0.0   0.00011     0.027     413     460 ..     225     270 ..     204     277 .. 0.80

  Alignments for each domain:
  == domain 1  score: 3.7 bits;  conditional E-value: 0.014
  apra_Neukirchen_a 48 evveletDiLiiGGGmagcgAAveakea 75
                       +  + + ++ iiG G ag  AA++ak  
     WP_073031909.1  6 HALKDHYELAIIGCGPAGLSAALNAKIR 33
                       5556678999*************99864 PP

  == domain 2  score: 10.6 bits;  conditional E-value: 0.00011
  apra_Neukirchen_a 413 nrmtTvkgLfaaGdvaGgsphkfvsGslaeGriAakaavkyildekde 460
                        + +t+++gL+aaGd+ G  p + +  +  eG  Aa +avky+ + k++
     WP_073031909.1 225 KLETSMPGLYAAGDCTG-QPYQLIK-AAGEGGTAALQAVKYLDSLKSA 270
                        779***********997.5777776.778************9765544 PP

>> WP_073031249.1  NAD(P)/FAD-dependent oxidoreductase [Desulfosporosinus lacus]
   #    score  bias  c-Evalue  i-Evalue hmmfrom  hmm to    alifrom  ali to    envfrom  env to     acc
 ---   ------ ----- --------- --------- ------- -------    ------- -------    ------- -------    ----
   1 !   15.6   2.3   3.5e-06   0.00086      53      93 ..       4      43 ..       1      52 [. 0.85

  Alignments for each domain:
  == domain 1  score: 15.6 bits;  conditional E-value: 3.5e-06
  apra_Neukirchen_a 53 etDiLiiGGGmagcgAAveakeakdlkvvlveKAaierSGa 93
                       +++++iiGGG+ gc +A+e++     ++v++eK  ++ SGa
     WP_073031249.1  4 SANVVIIGGGITGCATAYELAVRGVKDIVVIEKQYLS-SGA 43
                       6789******************9999*******7764.665 PP

>> WP_073031592.1  hydrogenase iron-sulfur subunit [Desulfosporosinus lacus]
   #    score  bias  c-Evalue  i-Evalue hmmfrom  hmm to    alifrom  ali to    envfrom  env to     acc
 ---   ------ ----- --------- --------- ------- -------    ------- -------    ------- -------    ----
   1 !   13.5   0.0   1.5e-05    0.0036      45      86 ..     128     168 ..      81     171 .. 0.73

  Alignments for each domain:
  == domain 1  score: 13.5 bits;  conditional E-value: 1.5e-05
  apra_Neukirchen_a  45 kelevveletDiLiiGGGmagcgAAveakeakdlkvvlveKA 86 
                        + ++ +++   +L++GGG  g  AA+ea++a  +k vlveK+
     WP_073031592.1 128 EPYQGENMVKTLLVVGGGLTGMTAALEAAKAG-YKAVLVEKS 168
                        455666677789****************9865.899999997 PP

>> WP_084110319.1  UDP-galactopyranose mutase [Desulfosporosinus lacus]
   #    score  bias  c-Evalue  i-Evalue hmmfrom  hmm to    alifrom  ali to    envfrom  env to     acc
 ---   ------ ----- --------- --------- ------- -------    ------- -------    ------- -------    ----
   1 !   13.4   0.1   1.6e-05    0.0038      52      84 ..       5      37 ..       1      41 [. 0.89

  Alignments for each domain:
  == domain 1  score: 13.4 bits;  conditional E-value: 1.6e-05
  apra_Neukirchen_a 52 letDiLiiGGGmagcgAAveakeakdlkvvlve 84
                          D L++G Gmag++ A e++e ++ kv+++e
     WP_084110319.1  5 EMYDCLVVGCGMAGTVIASELAERAGKKVLVLE 37
                       467*********************99***9988 PP

>> WP_073031690.1  FAD-dependent oxidoreductase [Desulfosporosinus lacus]
   #    score  bias  c-Evalue  i-Evalue hmmfrom  hmm to    alifrom  ali to    envfrom  env to     acc
 ---   ------ ----- --------- --------- ------- -------    ------- -------    ------- -------    ----
   1 !   12.3   0.9   3.4e-05    0.0085      53      85 ..       5      36 ..       1      44 [. 0.84

  Alignments for each domain:
  == domain 1  score: 12.3 bits;  conditional E-value: 3.4e-05
  apra_Neukirchen_a 53 etDiLiiGGGmagcgAAveakeakdlkvvlveK 85
                       +  +L+iGGG+ag  AA+ ++  ++ +v lv+K
     WP_073031690.1  5 NEGVLVIGGGVAGMQAAIDIAA-SGREVALVDK 36
                       6679****************96.5578888888 PP

>> WP_073029011.1  FAD-dependent oxidoreductase [Desulfosporosinus lacus]
   #    score  bias  c-Evalue  i-Evalue hmmfrom  hmm to    alifrom  ali to    envfrom  env to     acc
 ---   ------ ----- --------- --------- ------- -------    ------- -------    ------- -------    ----
   1 !   11.7   0.2   5.1e-05     0.012      53      84 ..       3      33 ..       1      37 [. 0.82
   2 ?   -3.3   0.0       1.7   4.2e+02     179     211 ..     112     142 ..     111     147 .. 0.87

  Alignments for each domain:
  == domain 1  score: 11.7 bits;  conditional E-value: 5.1e-05
  apra_Neukirchen_a 53 etDiLiiGGGmagcgAAveakeakdlkvvlve 84
                       + D+++iGGG ag  AA+ a++a  +k v++e
     WP_073029011.1  3 NFDVIVIGGGPAGLSAALSAARAG-MKTVVIE 33
                       67******************9976.5555555 PP

  == domain 2  score: -3.3 bits;  conditional E-value: 1.7
  apra_Neukirchen_a 179 vAeaakkalgvevlnrvfitdllvdednrvaGA 211
                        +Ae+a+k +gv ++ +  + +ll+ ++++v+G+
     WP_073029011.1 112 LAEQAEK-AGVMIITETLVENLLY-KGDQVVGV 142
                        7999999.7899999999999999.88999996 PP

>> WP_242947620.1  NAD(P)/FAD-dependent oxidoreductase [Desulfosporosinus lacus]
   #    score  bias  c-Evalue  i-Evalue hmmfrom  hmm to    alifrom  ali to    envfrom  env to     acc
 ---   ------ ----- --------- --------- ------- -------    ------- -------    ------- -------    ----
   1 ?    6.3   0.1    0.0022      0.53      48      85 ..       4      42 ..       1      47 [. 0.84
   2 ?    3.3   0.0     0.018       4.6     406     429 ..     268     290 ..     259     298 .. 0.77

  Alignments for each domain:
  == domain 1  score: 6.3 bits;  conditional E-value: 0.0022
  apra_Neukirchen_a 48 evveletDiLiiGGGmagcgAAveake.akdlkvvlveK 85
                       +v+ + +  LiiG  +ag +AA +++   ++ k++++ K
     WP_242947620.1  4 KVEVMGMRYLIIGNSAAGIFAAETIRGlDSNGKITMISK 42
                       556667789******************666*****9988 PP

  == domain 2  score: 3.3 bits;  conditional E-value: 0.018
  apra_Neukirchen_a 406 GyWvdlynrmtTvkgLfaaGdvaG 429
                        G+ vd  + +t vk ++aaGdva 
     WP_242947620.1 268 GIVVDE-EMETHVKDIYAAGDVAE 290
                        444577.999************85 PP

>> WP_073031067.1  FAD-dependent oxidoreductase [Desulfosporosinus lacus]
   #    score  bias  c-Evalue  i-Evalue hmmfrom  hmm to    alifrom  ali to    envfrom  env to     acc
 ---   ------ ----- --------- --------- ------- -------    ------- -------    ------- -------    ----
   1 ?    9.4   0.2   0.00026     0.063      51      86 ..       5      39 ..       1      43 [. 0.80
   2 ?   -3.8   0.2       2.5   6.1e+02      54      82 ..     148     177 ..     133     179 .. 0.80
   3 ?    1.8   0.0     0.053        13     413     475 ..     269     326 ..     252     360 .. 0.73

  Alignments for each domain:
  == domain 1  score: 9.4 bits;  conditional E-value: 0.00026
  apra_Neukirchen_a 51 eletDiLiiGGGmagcgAAveakeakdlkvvlveKA 86
                       + + D++iiGGG ag  AA+   +ak lk +l++K 
     WP_073031067.1  5 NNSYDLIIIGGGPAGLSAAIYGGRAK-LKTLLINKG 39
                       5678***************9887765.777777775 PP

  == domain 2  score: -3.8 bits;  conditional E-value: 2.5
  apra_Neukirchen_a  54 tDiLiiGGGmagcgAAveake.akdlkvvl 82 
                         D+++iG G  +    + +++ a+++ v++
     WP_073031067.1 148 EDVVVIGSGDQAIEEGMYIAKfARKVTVIV 177
                        5999***99999988888888777777776 PP

  == domain 3  score: 1.8 bits;  conditional E-value: 0.053
  apra_Neukirchen_a 413 nrmtTvkgLfaaGdvaGgsphkfvsGslaeGriAakaavkyildekdekpeldeeeveelkee 475
                        + +t ++g++a Gd      ++ v+ +  +G  Aa aa +yi+++++++ ++     +++k+ 
     WP_073031067.1 269 QMETNLEGVYAVGDNRRKYLRQVVT-AASDGATAAVAAERYIEEQDSFQLNVL----QSEKKV 326
                        678999*******998887777676.7789************98876654444....333333 PP

>> WP_073027718.1  thioredoxin-disulfide reductase [Desulfosporosinus lacus]
   #    score  bias  c-Evalue  i-Evalue hmmfrom  hmm to    alifrom  ali to    envfrom  env to     acc
 ---   ------ ----- --------- --------- ------- -------    ------- -------    ------- -------    ----
   1 ?    8.7   0.6   0.00041       0.1      53      88 ..       4      38 ..       1      40 [. 0.84
   2 ?   -2.2   0.0      0.83     2e+02     414     460 ..     267     312 ..     259     335 .. 0.71

  Alignments for each domain:
  == domain 1  score: 8.7 bits;  conditional E-value: 0.00041
  apra_Neukirchen_a 53 etDiLiiGGGmagcgAAveakeakdlkvvlveKAai 88
                       + D++iiGGG ag  AA+   +ak lk ++++K  i
     WP_073027718.1  4 SYDLIIIGGGPAGLSAAIYGGRAK-LKTLVINKGTI 38
                       57***************9888766.88888888765 PP

  == domain 2  score: -2.2 bits;  conditional E-value: 0.83
  apra_Neukirchen_a 414 rmtTvkgLfaaGdvaGgsphkfvsGslaeGriAakaavkyildekde 460
                         +t ++g++a Gd      ++ vs +  +G  Aa aa +yi++ + +
     WP_073027718.1 267 METNLEGIYAVGDNRVKYLRQVVS-AAGDGATAAVAAERYIEELNYF 312
                        578899999999988777777666.5567777777777777654433 PP

>> WP_073026996.1  tRNA uridine-5-carboxymethylaminomethyl(34) synthesis enzyme MnmG [Desulfosporosinus lacus]
   #    score  bias  c-Evalue  i-Evalue hmmfrom  hmm to    alifrom  ali to    envfrom  env to     acc
 ---   ------ ----- --------- --------- ------- -------    ------- -------    ------- -------    ----
   1 ?   10.5   0.5   0.00011     0.028      53      74 ..       7      28 ..       1      39 [. 0.84
   2 ?   -2.4   0.1      0.93   2.3e+02     418     433 ..     368     383 ..     367     408 .. 0.77

  Alignments for each domain:
  == domain 1  score: 10.5 bits;  conditional E-value: 0.00011
  apra_Neukirchen_a 53 etDiLiiGGGmagcgAAveake 74
                       + D++++G+G agc AA+ a++
     WP_073026996.1  7 KYDVIVVGAGHAGCEAALAAAR 28
                       68****************9987 PP

  == domain 2  score: -2.4 bits;  conditional E-value: 0.93
  apra_Neukirchen_a 418 vkgLfaaGdvaGgsph 433
                        +kgLf+aG   G s+ 
     WP_073026996.1 368 LKGLFTAGQLNGTSGY 383
                        68**********9985 PP

>> WP_073030254.1  NAD(P)/FAD-dependent oxidoreductase [Desulfosporosinus lacus]
   #    score  bias  c-Evalue  i-Evalue hmmfrom  hmm to    alifrom  ali to    envfrom  env to     acc
 ---   ------ ----- --------- --------- ------- -------    ------- -------    ------- -------    ----
   1 ?   11.2   0.6   7.2e-05     0.018      53      85 ..       3      34 ..       1      40 [. 0.87
   2 ?   -3.2   0.1       1.6     4e+02     186     235 ..     123     165 ..     109     167 .. 0.71
   3 ?   -3.6   0.0       2.3   5.6e+02     416     428 ..     373     385 ..     358     390 .. 0.83

  Alignments for each domain:
  == domain 1  score: 11.2 bits;  conditional E-value: 7.2e-05
  apra_Neukirchen_a 53 etDiLiiGGGmagcgAAveakeakdlkvvlveK 85
                       e  ++++GGG+ag +AA +a++  ++kv+l+eK
     WP_073030254.1  3 EYQVIVVGGGAAGMMAAGQAARG-GAKVLLLEK 34
                       56799**************9985.589999999 PP

  == domain 2  score: -3.2 bits;  conditional E-value: 1.6
  apra_Neukirchen_a 186 algvevlnrvfitdllvdednrvaGAvgfsvrenkfyvikakavivatGG 235
                        ++gv++   +++ ++lv e+++v+G+ g + r      + a  v+++tGG
     WP_073030254.1 123 NKGVTIKSGIAVEEVLV-ENGQVIGVRGNGQR------YLAPRVLICTGG 165
                        46778888899999999.77999999886554......235556666666 PP

  == domain 3  score: -3.6 bits;  conditional E-value: 2.3
  apra_Neukirchen_a 416 tTvkgLfaaGdva 428
                          v+gL+ aG+v+
     WP_073030254.1 373 KCVEGLYWAGEVV 385
                        5799******997 PP

>> WP_073031573.1  thioredoxin-disulfide reductase [Desulfosporosinus lacus]
   #    score  bias  c-Evalue  i-Evalue hmmfrom  hmm to    alifrom  ali to    envfrom  env to     acc
 ---   ------ ----- --------- --------- ------- -------    ------- -------    ------- -------    ----
   1 ?    8.6   0.6   0.00043      0.11      52      85 ..       4      36 ..       1      40 [. 0.79
   2 ?   -3.6   0.1       2.3   5.6e+02     224     234 ..     103     113 ..      97     114 .. 0.84
   3 ?   -1.9   0.0      0.65   1.6e+02     415     464 ..     269     317 ..     252     368 .. 0.70

  Alignments for each domain:
  == domain 1  score: 8.6 bits;  conditional E-value: 0.00043
  apra_Neukirchen_a 52 letDiLiiGGGmagcgAAveakeakdlkvvlveK 85
                       ++ D++iiGGG ag  AA+   +ak l+ ++++K
     WP_073031573.1  4 VTYDLIIIGGGPAGLTAAIYGGRAK-LRTLVINK 36
                       678***************9887765.55555555 PP

  == domain 2  score: -3.6 bits;  conditional E-value: 2.3
  apra_Neukirchen_a 224 ikakavivatG 234
                        ++akaviva+G
     WP_073031573.1 103 YTAKAVIVACG 113
                        689*******9 PP

  == domain 3  score: -1.9 bits;  conditional E-value: 0.65
  apra_Neukirchen_a 415 mtTvkgLfaaGdvaGgsphkfvsGslaeGriAakaavkyildekdekpel 464
                        +t ++g++a Gd      ++ vs +  +G  Aa aa +yi++ +++++++
     WP_073031573.1 269 ETDLEGVYAVGDNRVKYLRQVVS-AAGDGATAAVAAERYIEELNAFSTSV 317
                        67788999999888777777666.55677788888888876554443333 PP


Internal pipeline statistics summary:
-------------------------------------
Query model(s):                            1  (670 nodes)
Target sequences:                       5182  (1529468 residues searched)
Passed MSV filter:                       212  (0.0409108); expected 103.6 (0.02)
Passed bias filter:                      176  (0.0339637); expected 103.6 (0.02)
Passed Vit filter:                        52  (0.0100347); expected 5.2 (0.001)
Passed Fwd filter:                        21  (0.00405249); expected 0.1 (1e-05)
Initial search space (Z):               5182  [actual number of targets]
Domain search space  (domZ):              21  [number of targets reported over threshold]
# CPU time: 0.10u 0.00s 00:00:00.10 Elapsed: 00:00:00.05
# Mc/sec: 18616.00
//
[ok]
