# Supplementary material for: Sulfur disproportionation occurs globally across anoxic habitats and has multiple mechanisms of independent evolutionary origin
Source: ISME J. 2026 Mar 2;20(1):wrag042. doi: 10.1093/ismejo/wrag042 (PMC12998232; doi:10.1093/ismejo/wrag042)
Supplement: Sup_File_1_HMM_wrag042 [file sup_file_1_hmm_wrag042.zip › SupFile1_HMM/SupFile1c_results/apra_Neukirchen_a-hmm-104_Desulfocucumis_palustris_NAW-5_GCF_002933875.txt]

# hmmsearch :: search profile(s) against a sequence database
# HMMER 3.4 (Aug 2023); http://hmmer.org/
# Copyright (C) 2023 Howard Hughes Medical Institute.
# Freely distributed under the BSD open source license.
# - - - - - - - - - - - - - - - - - - - - - - - - - - - - - - - - - - - -
# query HMM file:                  /Users/lukas/OneDrive/2023_Sulfur/20250723_HMM/profiles_all/apra_Neukirchen_a.hmm
# target sequence database:        /Users/lukas/OneDrive/2023_Sulfur/20250626_HMM/db_new/104_Desulfocucumis_palustris_NAW-5_GCF_002933875.fas
# - - - - - - - - - - - - - - - - - - - - - - - - - - - - - - - - - - - -

Query:       apra_Neukirchen_a  [M=670]
Scores for complete sequences (score includes all domains):
   --- full sequence ---   --- best 1 domain ---    -#dom-
    E-value  score  bias    E-value  score  bias    exp  N  Sequence       Description
    ------- ------ -----    ------- ------ -----   ---- --  --------       -----------
   1.7e-273  906.3   2.8   1.9e-273  906.1   2.8    1.0  1  WP_104372743.1  adenylyl-sulfate reductase subunit alpha [Des
   1.6e-232  770.9   0.1   1.7e-232  770.8   0.1    1.0  1  WP_231702709.1  adenylyl-sulfate reductase subunit alpha [Des
     4e-223  739.8   0.0   4.4e-223  739.6   0.0    1.0  1  WP_104372748.1  adenylyl-sulfate reductase subunit alpha [Des
      6e-35  118.0   0.0    8.8e-35  117.4   0.0    1.2  1  WP_231702691.1  FAD-binding protein [Desulfocucumis palustris
      3e-33  112.3   1.5    2.1e-32  109.6   1.5    2.2  1  WP_128739078.1  FAD-binding protein, partial [Desulfocucumis 
    1.9e-32  109.7   5.5    3.8e-19   65.7   1.6    3.0  2  WP_104372205.1  L-aspartate oxidase [Desulfocucumis palustris
    5.5e-20   68.5   0.1      4e-19   65.6   0.1    2.2  1  WP_104370631.1  L-aspartate oxidase [Desulfocucumis palustris
      3e-10   36.3   0.1    3.3e-10   36.2   0.1    1.0  1  WP_123057279.1  FAD-dependent oxidoreductase, partial [Desulf
    2.7e-06   23.3   2.8     0.0014   14.3   0.1    2.3  2  WP_104370936.1  NAD(P)/FAD-dependent oxidoreductase [Desulfoc
    2.8e-06   23.2   0.6    2.8e-06   23.2   0.6    1.5  2  WP_104370934.1  FAD-binding oxidoreductase [Desulfocucumis pa
    2.4e-05   20.1   0.1    3.6e-05   19.5   0.1    1.2  1  WP_104372741.1  hydrogenase iron-sulfur subunit [Desulfocucum
    4.4e-05   19.3   0.1      0.042    9.4   0.1    2.1  2  WP_269433754.1  FAD-dependent oxidoreductase [Desulfocucumis 
    0.00029   16.6   0.9     0.0077   11.9   0.8    2.6  2  WP_104371029.1  tRNA uridine-5-carboxymethylaminomethyl(34) s
     0.0006   15.5   0.0    0.00094   14.9   0.0    1.2  1  WP_104372746.1  FAD-dependent oxidoreductase [Desulfocucumis 
     0.0025   13.5   0.0     0.0034   13.0   0.0    1.1  1  WP_104372247.1  NAD(P)/FAD-dependent oxidoreductase [Desulfoc
     0.0049   12.5   0.6      0.007   12.0   0.6    1.2  1  WP_104372742.1  CoB--CoM heterodisulfide reductase iron-sulfu
  ------ inclusion threshold ------
      0.012   11.2   0.9        0.3    6.6   0.0    2.2  2  WP_104373465.1  FAD-dependent oxidoreductase [Desulfocucumis 
      0.018   10.6   1.2        1.3    4.5   0.0    2.7  3  WP_104370792.1  glutamate synthase subunit beta [Desulfocucum
      0.021   10.4   0.1      0.034    9.7   0.1    1.2  1  WP_104373317.1  CoB--CoM heterodisulfide reductase iron-sulfu
      0.089    8.3   1.3       0.24    6.9   0.1    1.9  2  WP_104371077.1  NAD(P)/FAD-dependent oxidoreductase [Desulfoc
        5.7    2.4   9.4       0.26    6.8   1.0    2.3  3  WP_373855433.1  NAD(P)/FAD-dependent oxidoreductase [Desulfoc


Domain annotation for each sequence (and alignments):
>> WP_104372743.1  adenylyl-sulfate reductase subunit alpha [Desulfocucumis palustris]
   #    score  bias  c-Evalue  i-Evalue hmmfrom  hmm to    alifrom  ali to    envfrom  env to     acc
 ---   ------ ----- --------- --------- ------- -------    ------- -------    ------- -------    ----
   1 !  906.1   2.8  1.1e-275  1.9e-273      45     626 ..       3     626 ..       1     629 [] 0.96

  Alignments for each domain:
  == domain 1  score: 906.1 bits;  conditional E-value: 1.1e-275
  apra_Neukirchen_a  45 kelevveletDiLiiGGGmagcgAAveake.ak..dlkvvlveKAaierSGavAaGlsAinaYig....enetpedyvryvrkdlmgivReD 129
                        +++e+ve++tD+Li+GGGma+cgAAvea++  k  ++kv+lv+KA++ rSGav +GlsAin+Yig    +n t+edy++yv+ dlmgi+R+D
     WP_104372743.1   3 MNFETVEVTTDFLIVGGGMAACGAAVEAAYwGKqhGVKVTLVDKASMVRSGAVGMGLSAINQYIGvtkgTN-TVEDYIKYVKYDLMGIARDD 93 
                        5799**************************866799*****************************997444.5******************* PP

  apra_Neukirchen_a 130 LvldiarhvdevvkkleewGLpilkdenGkyvrrGkwqikInGesyKpivAeaakkalgv.evlnrvfitdllvdednrvaGAvgfsvrenk 220
                        Lv +iarhvd++v+++++wGLp++kd++G yv++G+wq++InGesyK++vAeaak+alg+ ++++rvf+++ l+d  +r+aG+vgfsvrenk
     WP_104372743.1  94 LVANIARHVDSSVHLFDKWGLPFWKDDEGGYVNEGRWQLMINGESYKVVVAEAAKNALGMdNIYERVFVIEPLLDG-DRIAGCVGFSVRENK 184
                        ***********************************************************99*************65.9************** PP

  apra_Neukirchen_a 221 fyvikakavivatGGAagiyrprsvgegrgraWYppfntGsgyamgiraGAemttmEnrfvalRfKDtygPvgtiallvkakavnalgeeye 312
                        fyv+kakav+ a+GGA+g+++p+s+geg+gr+WYppf+tGs+ +++i+aGAemt++E+rfv++RfKD+ygPvg+++ll+k++a+na++eey+
     WP_104372743.1 185 FYVFKAKAVLAAMGGAVGVFKPKSTGEGMGRSWYPPFSTGSSAYFTIKAGAEMTCQEVRFVPVRFKDAYGPVGAWFLLFKSRATNAMDEEYM 276
                        ******************************************************************************************** PP

  apra_Neukirchen_a 313 e....elkk..eYgkak.iptslRnyatleevkeGrgPiyldteealq..........d......keleeelwedfLdmaisqallwaeeni 381
                        +    el++  +Yg  k ip++lRny+ + +  eG+gP++++t+ea++          +      kele+e+wedfLdm+i+qallwa++n+
     WP_104372743.1 277 AtrrsELANwgKYGAVKpIPANLRNYLGMLDQFEGKGPLFMRTDEAIAnlakkyegdeKafkkkmKELEAEAWEDFLDMTIAQALLWAATNV 368
                        987665555889*99999*****************************988877766650566677*************************** PP

  apra_Neukirchen_a 382 epekenvEiegtePyivGsHaacsGyWv....dl.........ynrmtTvkgLfaaGdvaGgsphkfvsGslaeGriAakaavkyildekde 460
                        epek ++Ei++tePy++GsH+++sG+Wv    dl         y +mtT+kgLfaaGd++G+s+hkf+sGs+aeGriAakaa+k+ild+ ++
     WP_104372743.1 369 EPEKGSSEIAATEPYFIGSHSGASGAWVsgpeDLaggtdyfwgYANMTTIKGLFAAGDASGASSHKFSSGSHAEGRIAAKAAIKFILDN-NT 459
                        ****************************777544889999***********************************************98.56 PP

  apra_Neukirchen_a 461 kpeldeeeveelkeeiykpletleekkkettagev.pnyitpeeleerlqkimdeYagGistnYetnekkLeialeklemLkedleklaAed 551
                        +p++d++ ve+lk+e+ykple +e++k +tt++ev pnyi p+++++rlqk+mdeY+gG+s+n++tn+k+L++a+e+l++L+ed++klaA+d
     WP_104372743.1 460 QPNVDAAVVEALKAETYKPLEIFEANKGYTTTPEVnPNYILPKMFMFRLQKLMDEYVGGFSSNFSTNTKSLNRAMELLTFLQEDSDKLAARD 551
                        6******************************************************************************************* PP

  apra_Neukirchen_a 552 lheLlrawElihRllvaeaviehllfRkEtRwpgyyeraDypelddenwkkfvnskydpetgeieiikrplvelv 626
                        lheL+r+wE++hR+++ae++++++lfR+EtRwpgyy raDyp++d+enw +fvn+kydp+t+e++++k+p+++l+
     WP_104372743.1 552 LHELMRVWENKHRIMQAESHVRTVLFREETRWPGYYFRADYPKIDEENWLCFVNTKYDPQTKEWSVFKKPVLNLF 626
                        ***********************************************************************8876 PP

>> WP_231702709.1  adenylyl-sulfate reductase subunit alpha [Desulfocucumis palustris]
   #    score  bias  c-Evalue  i-Evalue hmmfrom  hmm to    alifrom  ali to    envfrom  env to     acc
 ---   ------ ----- --------- --------- ------- -------    ------- -------    ------- -------    ----
   1 !  770.8   0.1    1e-234  1.7e-232      45     627 ..      11     579 ..       1     585 [] 0.95

  Alignments for each domain:
  == domain 1  score: 770.8 bits;  conditional E-value: 1e-234
  apra_Neukirchen_a  45 kelevveletDiLiiGGGmagcgAAveakeak.dlkvvlveKAaierSGavAaGlsAinaYigenetpedyvryvrkdlmgivReDLvldia 135
                        +++e+v+++tDiLiiG+G+agc+A +eak+ + +l+v+l+eKA+i+rSG++A G++Ain+Yi++++t+ed+vr+ r+++ g++ReDL++++a
     WP_231702709.1  11 RQIEEVRIDTDILIIGAGNAGCFAGIEAKRLNpGLRVTLMEKAHIDRSGCLAGGMDAINTYIKKGRTIEDFVRWSRSQAGGLLREDLTITMA 102
                        578999************************555*********************************************************** PP

  apra_Neukirchen_a 136 rhvdevvkkleewGLpilkdenG.kyvrrGkwqikInGesyKpivAeaakkalgvevlnrvfitdllvdednrvaGAvgfsvrenkfyvika 226
                        + +++ ++++eewG+pi  +e+G +y++rGkw+i+I+G ++K+i+A+++ +  g++v+nrv++t++l+de n ++GA+gf+vr++k+y+++a
     WP_231702709.1 103 EVLNKPIEEWEEWGMPIKYEEDGeEYKTRGKWDITISGSEMKVILARKTLE-CGCQVINRVVATNYLTDE-NGIIGAIGFGVRDGKVYIVRA 192
                        ******************8888846*************************9.89**************77.9******************** PP

  apra_Neukirchen_a 227 kavivatGGAagiyrp..rsvgegrgraWYppfntGsgyamgiraGAemttmEnrfvalRfKDtygPvgtiallvkakavnalgeeyeeelk 316
                        k +i+atGGAag+y+p  ++ ++++++ WY+pfn+G+gyamgiraGAemtt+E+r++a+R+KD++gP++ti++++k++++n++ge+ +  ++
     WP_231702709.1 193 KVTIIATGGAAGLYKPyqNDGNDSHHQLWYSPFNVGTGYAMGIRAGAEMTTFEMRWCATRTKDFNGPIDTISVGYKTPMINCKGEQIL--KT 282
                        ****************9888899*****************************************************************..55 PP

  apra_Neukirchen_a 317 keY....gkakiptslRnyatleevkeGrgPiyldteealqdkeleeelwedfLdmaisqallwaeeniepekenvEiegtePyivGsHaac 404
                        + Y    g+a  p+ +R+++ + e++eGrgP+y+dt+++  ++e+ ++++ d+L++ +s +l++a + ++ +k+++Ei+g++PyivG+H+a 
     WP_231702709.1 283 R-YahlgGDA-APRFIRANLPMDEWREGRGPCYVDTTNM--TEEQIHDMKYDYLNERPSYVLFLAGRAQDLSKDPIEIYGSDPYIVGGHTA- 369
                        5.77775545.5***************************..**************************************************. PP

  apra_Neukirchen_a 405 sGyWvdlynrmtTvkgLfaaGdvaGgsphkfvsGslaeGriAakaavkyildekdekpeldeeeveelkeeiykpletleekkkettagevp 496
                        sGyWvd+ +r+tT++gL+a+GdvaGg+p+kfv+G+ aeG +Aa+aav++++  +    e+d++ ++++ke+i++p   +++   ++ +g   
     WP_231702709.1 370 SGYWVDV-RRATTLPGLYACGDVAGGTPNKFVGGCAAEGLLAARAAVDFVAGVEP--GEIDQALLAREKERIFAP--GFRQA--AVGDG--- 451
                        *******.******************************************86544..599**************9..45544..35666... PP

  apra_Neukirchen_a 497 nyitpeeleerlqkimdeYagGistnYetnekkLeialeklemLkedleklaAedlheLlrawElihRllvaeaviehllfRkEtRwpgyye 588
                          ++p+e+eerlq++mdeYagG+++++++n++ Le+al+++ ++k+++++l A+dlheL++a+E+i+Rl+va ++++hl+fR+EtRwpg+++
     WP_231702709.1 452 --VKPREMEERLQRLMDEYAGGVHQFFRMNKEGLEYALRHIGIMKDQVKYLVARDLHELMEAHEIIDRLDVAGTLVRHLMFREETRWPGWQT 541
                        ..9***************************************************************************************** PP

  apra_Neukirchen_a 589 raDypelddenwkkfvnskydpetgeieiikrplvelve 627
                        raD+pe+dd ++++fvns+y+p+tge+e+++rp+ ++++
     WP_231702709.1 542 RADFPEKDD-KFDCFVNSRYNPQTGEVEMFTRPYEQIIP 579
                        *********.8***********************99985 PP

>> WP_104372748.1  adenylyl-sulfate reductase subunit alpha [Desulfocucumis palustris]
   #    score  bias  c-Evalue  i-Evalue hmmfrom  hmm to    alifrom  ali to    envfrom  env to     acc
 ---   ------ ----- --------- --------- ------- -------    ------- -------    ------- -------    ----
   1 !  739.6   0.0  2.7e-225  4.4e-223      49     628 ..       4     585 ..       1     592 [] 0.95

  Alignments for each domain:
  == domain 1  score: 739.6 bits;  conditional E-value: 2.7e-225
  apra_Neukirchen_a  49 vveletDiLiiGGGmagcgAAveakeak..dlkvvlveKAaierSGavAaGlsAinaYigenetpedyvryvrkdlmg.ivReDLvldiarh 137
                         v +++D+Li+GGG+agc+AA+ea+++   dlk+v+veKA i++SG+++aG++A+n+Yi++++ pedyv+y+r d+ g  +ReD++l++a++
     WP_104372748.1   4 RVYIDADVLILGGGTAGCMAAWEARRTGgdDLKIVIVEKAFIRHSGCLSAGMNALNMYINQGK-PEDYVSYARYDMCGaPIREDILLSVANE 94 
                        56799*********************5448********************************9.************7637************ PP

  apra_Neukirchen_a 138 vdevvkkleewGLpilkdenGkyvrrGkwqikInGesyKpivAeaakkalgvevlnrvfitdllvdednrvaGAvgfsvrenkfyvikakav 229
                        v+++v+ +e+ GLp+ k+e+G+y++rGkw+i+InG  +Kpi A++a + +++e++nrv+it+l++ +dn+++GAvgf+vr++kfyv++ k +
     WP_104372748.1  95 VNDTVAIMEQSGLPMKKKEDGRYLNRGKWNIEINGSLLKPITASKAIE-ARAEIYNRVYITELII-KDNTCIGAVGFGVRDGKFYVCRGKVT 184
                        ************************************************.559*************.99************************ PP

  apra_Neukirchen_a 230 ivatGGAagiyrprsvgegrgraWYppfntGsgyamgiraGAemttmEnrfvalRfKDtygPvgtiallvkakavnalgeeyeeelkkeY.. 319
                        +v+ GGAag++rp+++ge+++r+WY pfn+Gs+yam+ raGAemtt+E+rfv++R+KDty+P+gt++++++a++vn+lg+ +++e  + Y  
     WP_104372748.1 185 MVCSGGAAGLWRPNNHGEAHHRIWYFPFNAGSSYAMCKRAGAEMTTFEVRFVPVRTKDTYSPTGTLSIGMGAPMVNSLGQTFMTEDPH-Yvq 275
                        ***********************************************************************************55555.998 PP

  apra_Neukirchen_a 320 ..gkakiptslRnyatleevkeGrgPiyldteealqdkeleeelwedfLdmaisqallwaeeniepekenvEiegtePyivGsHaacsGyWv 409
                          g++  pt++R+y++ +e+ + rgPi++dt++   d+ + + ++ ++Ldm++  +l+w +++i+p+ke+vEi g +P ivG+Ha+++G+W+
     WP_104372748.1 276 lgGHT-APTPIRAYGFQRETLAHRGPIFMDTTKG--DPAKVTGIKGQYLDMSPCLVLYWGCNDIDPSKEPVEIDGGDPNIVGAHAGMAGAWT 364
                        74444.6***************************..******************************************************** PP

  apra_Neukirchen_a 410 .dlynrmtTvkgLfaaGdvaGgsphkfvsGslaeGriAakaavkyildekdekpeldeeeveelkeeiykpletleekkke..ttagevpny 498
                         d+ +r+tTv+ L+ +Gd+ Gg+p++f+sG+++ Gri ++++++ i+d++ +  el+ + +++l e+++ pl++++e++ke   +++++ + 
     WP_104372748.1 365 rDT-SRETTVNCLYVSGDALGGAPSRFISGTWTCGRITGRNMARAIKDNNYQLSELEPAMIDSLEERTFGPLKNYLERSKEglWSDSTLMSG 455
                        666.*********************************************9999**********************99977653455555999 PP

  apra_Neukirchen_a 499 itpeeleerlqkimdeYagGistnYetnekkLeialeklemLk.edleklaAedlheLlrawElihRllvaeaviehllfRkEtRwpgyyer 589
                        i p+++e+r+qkim+eY+gG +++Y ++e  L+ia++++++++ ++l++l A+dlh+L+ aw++i+Rl+v+++vieh+ +RkEtR+pgy  r
     WP_104372748.1 456 IFPKQMEDRMQKIMEEYCGGRTRWYFVSEPYLNIARRHIKRMRnDQLQYLCARDLHDLQLAWDVINRLDVCQLVIEHISYRKETRFPGYVIR 547
                        ******************************************9457899******************************************* PP

  apra_Neukirchen_a 590 aDypelddenwkkfvnskydpetgeieiikrplvelvek 628
                        +Dyp+++  ++++f+nsk+d+et+e+ ++k+p+ ++v+ 
     WP_104372748.1 548 TDYPDTNP-EFDCFINSKWDSETDEVVCFKVPYEQIVPG 585
                        *******9.8***********************999964 PP

>> WP_231702691.1  FAD-binding protein [Desulfocucumis palustris]
   #    score  bias  c-Evalue  i-Evalue hmmfrom  hmm to    alifrom  ali to    envfrom  env to     acc
 ---   ------ ----- --------- --------- ------- -------    ------- -------    ------- -------    ----
   1 !  117.4   0.0   5.3e-37   8.8e-35      50     617 ..       2     548 ..       1     558 [. 0.80

  Alignments for each domain:
  == domain 1  score: 117.4 bits;  conditional E-value: 5.3e-37
  apra_Neukirchen_a  50 veletDiLiiGGGmagcgAAveakeakdlkvvlveKAaierSGavAa...GlsAinaYigenetpedyvryvrkdlmgivReDLvldiarhv 138
                        ++l+tD+L+iGGG+a+ +AA++a+e+  +  +l+ K++   SG+  +   G +A   +  + ++pe + +   k   g+    Lv  ++r++
     WP_231702691.1   2 QKLSTDVLVIGGGAAAAMAALRANEKG-AATLLMSKSSFP-SGSSPMarsGFQAAVGHSDPADSPEIHCQDTLKVGGGLNNPGLVSRLSREI 91 
                        5789******************99865.667788888774.666555112555555555577778888888888889*************** PP

  apra_Neukirchen_a 139 devvkkleewGLpilkdenGk........yvrrGkwqikInGesyKpivAeaakkalgvevlnrvfitdllvdednrvaGAvgfsvrenkfy 222
                         + v++le+wG+ ++kd +             r  +     G  +   + +++ k +g+ v+   +++dll   d+ v+GA++++++e k  
     WP_231702691.1  92 IRIVDDLEKWGIDLIKDGDKYaqrhrvgcTYPRHLHHYDRTGKALMQTLKQQVIK-SGIPVMTGTMVIDLLA-GDGCVCGALALDCNELKWL 181
                        ***************9865435566666644455566677899999999999999.889*************.88***************** PP

  apra_Neukirchen_a 223 vikakavivatGGAagiyrprsvgegrgraWYppfntGsgyamgiraGAemttmEnr.....fvalRfKDtygPvgtiallvkakavnalge 309
                        v++ak v++atGG   iy   ++  g          tG gy+m++r+G  +  mE+       +     + y P     +  +a+  n lge
     WP_231702691.1 182 VVEAKSVVLATGGGGRIYATTDNPAG---------MTGDGYSMALRQGLLLIDMEMIefqlsVCYPPSMNSYPPNSSAWVAAGARFYNGLGE 264
                        *******************9999555.........69***********87777776411111344456799********************* PP

  apra_Neukirchen_a 310 eyeeelkkeYgkakiptslRnyatleevkeGr....gPiyldteealqdkeleeelwedfLdmaisqallwaeeniepekenvEiegtePyi 397
                        +++++++ e   +k ++++ n a+  e++eGr    g +yld +++   +e+ +       +  +s+   +a+++++ + +++E+++     
     WP_231702691.1 265 RFMKKHQPETL-EKSSRAMINRAVGIEINEGRctrnGGVYLDISSI--PPEEIA-------QIGPSISRAFANKGVDLTYQPMELAP----- 341
                        ***53333222.3347888889999999999755668999999999..444444.......46799999****************98..... PP

  apra_Neukirchen_a 398 vGsHaacsGyWvdlynrmtTvkgLfaaGdvaGgs......phkfvsGslaeGriAakaavkyildekdekpeldeeeveelkeeiykpletl 483
                         G+H+   G+ +   + +t ++gL+aaG+vaGg+      +   v+  l+ G +A+ aa++y+ ++     el+ e++  ++e+i++ ++ +
     WP_231702691.1 342 -GAHTFLGGVLIRE-DCSTELSGLYAAGEVAGGVhganrlGGNAVTDPLVFGDLAGTAAAAYASKH-----ELK-ENTGMEAEKIFSLVRGW 425
                        .9**********99.99***************9742111123345555677************866.....445.66677888999966555 PP

  apra_Neukirchen_a 484 eekkkettagevpnyitpeeleerlqkimdeYagGistnYetnekkLeialeklemLk.edleklaAed......lheLlrawElihRllva 568
                         e       g     ++p+e  ++ q+im e +g +      +  kLe+a  +le+++ +dl  l+A+         +L ++++ ++ ll  
     WP_231702691.1 426 DEAA----YG-----LSPKESIQKVQNIMSENVGLVR-----SGPKLEQAIARLEEMErTDLPGLSARGesnrevAINLKHCFDFRNMLLLG 503
                        5443....55.....8*****************9887.....57899999999999985678888886411122245799************ PP

  apra_Neukirchen_a 569 eaviehllfRkEtRwpgyyeraDypelddenwkkfvnskydpetgeiei 617
                        +a+    l R E+R  g ++r D+ e + e+w k+   + +  +g+++ 
     WP_231702691.1 504 KAIAVSALGRAESR--GTHYRQDFSENKGERWAKHAGIRLQ--DGKLKA 548
                        **************..8889*************99888554..555554 PP

>> WP_128739078.1  FAD-binding protein, partial [Desulfocucumis palustris]
   #    score  bias  c-Evalue  i-Evalue hmmfrom  hmm to    alifrom  ali to    envfrom  env to     acc
 ---   ------ ----- --------- --------- ------- -------    ------- -------    ------- -------    ----
   1 !  109.6   1.5   1.2e-34   2.1e-32     153     622 ..       8     441 ..       3     452 .. 0.81

  Alignments for each domain:
  == domain 1  score: 109.6 bits;  conditional E-value: 1.2e-34
  apra_Neukirchen_a 153 lkdenGkyvrrGkwqikInGesyKpivAeaakkalgvevlnrvfitdllvdednrvaGAvgfsvrenkfyvikakavivatGGAagiyrprs 244
                        +++++G+   +  w  +  G  + +++ + a + +gv++ln+++i dll  +++r+ G+vg+s+++ k y+i++kavi+at   +g +r ++
     WP_128739078.1   8 WTKARGTQNVKNIWPQHATGATMLTVLRKVALQ-KGVNILNHIYIYDLLKGKKGRISGVVGISLKDRKNYLIHSKAVILATN--SGGFRGHH 96 
                        666666666677777777888888888877777.89***************99***************************94..56677555 PP

  apra_Neukirchen_a 245 vgegrgraWYppfntGsgyamgiraGAemttmEnrfvalRfKDtygPvgtiallvkakavnalgeeyeeelkkeY....gkakiptslRnya 332
                                  +    G+g  m+  aGA +   E  ++ +R          i+  ++ak +na+ge y+   +k Y    +++  pts  + a
     WP_128739078.1  97 L---------ASELQGTGPFMAYDAGARIKNPEFHYINIRPAKHEVEGSGIMPAIGAKWINAKGELYM---EK-YdpvlKDR-APTSKIIVA 174
                        4.........44568*************************655555555567889*************...66.76654444.6******** PP

  apra_Neukirchen_a 333 tleevkeGrgPiyldteealqd.keleeelwedfLdmaisqallwaeeniepekenvEiegtePyivGsHaacsGyWvdlynrmtTvkgLfa 423
                          +e ++G+ P+ ++ e++ ++ +e+ + l  +   m i +     ee+ ++ ++n+E +++        ++  G+  d+ n +t+++gL+a
     WP_128739078.1 175 AAKEAMKGNAPVAINVEGMTDEqREKFRMLQVSHGWMPILFDKCKREEGYDILEDNIEWQPAY------ESNKLGIDADV-NCQTSLEGLYA 259
                        *******************54224444556677777888888899999999999999999863......35556999999.*********** PP

  apra_Neukirchen_a 424 aGdvaGgsphkfvsGsla....eGriAakaavkyildekdekpeldeeeveelkeeiykpletleekkkettagevpnyitpeeleerlqki 511
                        aG +     + f + s+a     G  A+++a+ky+++  d+ +++d + v + ++++++pl   +++     ++      +p+++ ++lqki
     WP_128739078.1 260 AGMARTLGVNPFTGWSIAsstwSGFTAGNSAAKYTMEV-DY-EDIDFDYVVSRTNSFFAPL---QNE----FNE------NPDRMVTELQKI 336
                        **876666666766666511226778899999999865.33.4666556777777777773...322....233......5899******** PP

  apra_Neukirchen_a 512 mdeYagGistnYetnekkLeialeklemLk.edleklaAedlheLlrawElihRllvaeaviehllfRkEtRwpgyyeraDypelddenwkk 602
                               +     +ne +L+ al+k+ +Lk e+l  l+A+d++ L+++ E    +l+ae+ ++   +RkE+R + + +r Dy + dd nw k
     WP_128739078.1 337 LF--P--ADVLILMNEPRLKEALSKVLELKqEKLPGLHATDIRTLVKVKEAQTMVLAAEMSLKGAIMRKESRPNIF-YREDYTSADD-NWLK 422
                        84..3..566778************9999857899*************************************7666.699******9.9*** PP

  apra_Neukirchen_a 603 fvnskydpetgeieiikrpl 622
                        +   ++d ++ge+++ ++++
     WP_128739078.1 423 WLIVQID-DSGEMNFSTQDI 441
                        ****999.99***9999887 PP

>> WP_104372205.1  L-aspartate oxidase [Desulfocucumis palustris]
   #    score  bias  c-Evalue  i-Evalue hmmfrom  hmm to    alifrom  ali to    envfrom  env to     acc
 ---   ------ ----- --------- --------- ------- -------    ------- -------    ------- -------    ----
   1 !   65.7   1.6   2.3e-21   3.8e-19      50     351 ..       4     311 ..       1     334 [. 0.81
   2 !   43.8   0.1     1e-14   1.7e-12     400     582 ..     339     518 ..     331     525 .] 0.83

  Alignments for each domain:
  == domain 1  score: 65.7 bits;  conditional E-value: 2.3e-21
  apra_Neukirchen_a  50 veletDiLiiGGGmagcgAAveakeakdlkvvlveKAaierSGavAaGlsAinaYig..enet.pedyvryvrkdlmgivReDLvldiarhv 138
                           etD+L+iGGG ag  AA++a+e ++++vv++ K    rSG   +  + + a +   ++e   +++++   +  + + R +Lv  + r  
     WP_104372205.1   4 SLRETDVLVIGGGLAGLCAALRARE-SGCRVVIAAKGRAGRSGNTIMARNSMAAVMDrePGEVpLQKHIEDTLAGGAYLNRVELVNILVRAA 94 
                        5569******************986.57****************************97745542578888888888889************* PP

  apra_Neukirchen_a 139 devvkkleewGLpilkdenGk................yvrrGkwqikInGesyK.pivAeaakkalgvevlnrvfitdllvdednrvaGAvg 213
                         e++  l + G+p+ + enG                 +  +   q +  G  +  p++ + + +  gve+++++ +t+l+v +++rvaGA+g
     WP_104372205.1  95 REAILWLADCGVPFRR-ENGAflfkgspghsedriltVDWSALGQSRTAGLALTlPLLGRGTDS--GVEIIENLLVTQLIV-KNGRVAGAFG 182
                        *************998.68998999998888888776333444466677777662455554444..99*************.89******** PP

  apra_Neukirchen_a 214 fsvrenkfyvikakavivatGGAagiyrprsvgegrgraWYppfntGsgyamgiraGAemttmEn.rfvalRfKD.tygPvgtiallvkaka 303
                        f        vi ++a ++a+GGA  +y p  ++ +          tG gya++  aGA    mE  +f ++   +     +       +a  
     WP_104372205.1 183 FRRGAAGPAVICCRAAVLACGGAGRLY-PLTTNTAD--------VTGDGYALAYLAGAGPEHMEFiQFLPTMSLEpPRLAISNSPFSAGAVL 265
                        ***************************.55555554........69******************6368776543314455666677889999 PP

  apra_Neukirchen_a 304 vnalgeeyeeelkkeY...gkak.iptslRnyatleevkeGrgPiyldteea 351
                         n  ge+++   ++ Y   g     ++ + + a+++e+++Grg +++d + +
     WP_104372205.1 266 RNRSGEDFM---TR-YsplG--CmATRDVMARAIFTELNAGRGGVLMDFSAV 311
                        9********...77.75333..44588899999**************98877 PP

  == domain 2  score: 43.8 bits;  conditional E-value: 1e-14
  apra_Neukirchen_a 400 sHaacsGyWvdlynrmtTvkgLfaaGdvaGgs..phkfvsGslaeGriAakaavkyi..ldekdekpeldeeeveelkeeiykp...letle 484
                        +H ++ G+ +d  n +tTv+gL+a+G++aGg   +++  + +l+e+ + +  a + +  + ++  +p l+++++++l+ee +     l+ +e
     WP_104372205.1 339 AHFTMGGVLIDG-NCRTTVPGLYACGETAGGIhgANRLAGNALTEAAVFGLRAGSRAagEMKACVAPGLNRSDIKKLIEENKVTpgiLASWE 429
                        6888899*****.******************7547889999*****9999998888854334456789999999997777655401133344 PP

  apra_Neukirchen_a 485 ekkkettagevpnyitpeeleerlqkimdeYagGistnYetnekkLeialeklemLkedleklaAedlheLlrawElihRllvaeaviehll 576
                        +++ ++        +++e l  +l +im  Y+g +       ++ L+ a+++l++L+++le+ + + ++eLl  + l+  l++ae+++e  l
     WP_104372205.1 430 TDRGNSD----RGVVEAETLAGELREIMGRYVGLVRC-----REGLTEARRRLAELRQRLENCRITHYRELLGYHRLRLMLTTAELITEAAL 512
                        4443333....4569******************9875.....699*********************************************** PP

  apra_Neukirchen_a 577 fRkEtR 582
                        +RkE+ 
     WP_104372205.1 513 ARKESA 518
                        ****95 PP

>> WP_104370631.1  L-aspartate oxidase [Desulfocucumis palustris]
   #    score  bias  c-Evalue  i-Evalue hmmfrom  hmm to    alifrom  ali to    envfrom  env to     acc
 ---   ------ ----- --------- --------- ------- -------    ------- -------    ------- -------    ----
   1 !   65.6   0.1   2.4e-21     4e-19      51     606 ..      16     528 ..       2     530 .] 0.77

  Alignments for each domain:
  == domain 1  score: 65.6 bits;  conditional E-value: 2.4e-21
  apra_Neukirchen_a  51 eletDiLiiGGGmagcgAAveakeakdlkvvlveKAaierS.GavAaGlsAinaYigenetpedyvryvrkdlmgivReDLvldiarhvdev 141
                        + e + ++iG G+ag ++A+ a+++  ++vvl+ K a + S    A+G   i a + + ++pe +++   +  +g++  + v  + ++  + 
     WP_104370631.1  16 QDEYEYVVIGSGIAGLYTAYAASRSG-ARVVLLTKHAADDSnTDKAQG--GIAAALSTSDSPELHLEDTLSAGAGLCDREAVSILVNEGPDR 104
                        4567899*************999866.556666655555551568999..56788888888**********9****9888888888888889 PP

  apra_Neukirchen_a 142 vkkleewGLpil.kdenGkyvrrGkwq...i.....kInGesyKpivAeaakkalgvevlnrvfitdllvdednrvaGAvgfsvrenkfyvi 224
                        v++l e+G  +  kd +    r+G ++   i        G ++   + e ++   +++vl++  ++dllv ++n + G++++++r+n++ v+
     WP_104370631.1 105 VRDLIEMGANFDrKDGKFALTREGAHSrrrIlhasgDATGAEIQRALTERVRGDGNIRVLENHLAVDLLV-KENVCHGVLAMNCRNNDLKVF 195
                        999999***999555555566666443111221111457899***********9999*************.88******************* PP

  apra_Neukirchen_a 225 kakavivatGGAagiyrprsvgegrgraWYppfntGsgyamgiraGAemttmEn.rfvalRfKDtygP...vgtiallvkakavnalgeeye 312
                          kavi+atGG  ++y    +         p   tG g a++ raGAe+  mE  +f ++ +    +P   +   + + +a+  n +g++++
     WP_104370631.1 196 WGKAVILATGGLGQLYEHSTN---------PDVATGDGIAIAYRAGAEVMDMEFiQFHPTVLYLPGAPrflISEAVRGEGAYLRNRYGDRFM 278
                        ****************97666.........7889**************98777425666666666666444455556668999********* PP

  apra_Neukirchen_a 313 eelkkeY...gkak.iptslRnyatleevkeG.rgPiyldteealqdkeleeelwedfLdmaisqallwaeeniepekenvEiegtePyivG 399
                            + Y   +  +  p+ + + a+l+e+       ++ld +++       + + e      ++++ + a+ + ++++e++ +++   y++G
     WP_104370631.1 279 ---PR-YhplA--ElAPRDIVVRAILSEMDTTaSQRVFLDLSHL-----PVDLINER----FPTIMKTCASYGLDITSEPIPVAPFAHYMMG 355
                        ...66.65424..3469999999999999765145677887777.....23333333....47888889999******************** PP

  apra_Neukirchen_a 400 sHaacsGyWvdlynrmtTvkgLfaaGdva..Ggs.phkfvsGslaeGriAakaavkyildekdekpeldeeeveelkeeiykpletleekkk 488
                        +  +      +l n +t+++gL+a+G++a  G   +++  s sl +G + +  +v++++++   + ++++       +++y   e+l+ ++ 
     WP_104370631.1 356 GVKT------NL-NGETSINGLYACGETAclGVHgANRLASNSLLDGLVFGGRIVEWVKKR---NIDFRD-------NKCYFINEQLLPQS- 429
                        9988......78.**************9733444246888999999999999999998643...233443.......33333223344333. PP

  apra_Neukirchen_a 489 ettagevpnyitpeeleerlqkimdeYagGistnYetnekkLeialeklemLkedleklaAedlheLlrawElihRllvaeaviehllfRkE 580
                         ++++     i    +++ ++ +m +Yag + t     ++ L +al  le +   +++ +A +  e     E+++ l v ++v e  l+R E
     WP_104370631.1 430 -SESE-----IDYTTVRKDIKVLMSQYAGPVRT-----AQGLLKALGTLEGMG-YINRYNAVSPFE----IEVKNMLEVGHLVAEAALMRTE 505
                        .2233.....78899999************987.....588999999999998.677778877777....59******************** PP

  apra_Neukirchen_a 581 tRwpgyyeraDypelddenwkkfvns 606
                        +R  g ++r+D+p+  + +w k+v  
     WP_104370631.1 506 SR--GGHYRMDFPQPVE-RWLKHVII 528
                        **..7889******998.89999865 PP

>> WP_123057279.1  FAD-dependent oxidoreductase, partial [Desulfocucumis palustris]
   #    score  bias  c-Evalue  i-Evalue hmmfrom  hmm to    alifrom  ali to    envfrom  env to     acc
 ---   ------ ----- --------- --------- ------- -------    ------- -------    ------- -------    ----
   1 !   36.2   0.1     2e-12   3.3e-10      49     168 ..       8     127 ..       1     130 [. 0.86

  Alignments for each domain:
  == domain 1  score: 36.2 bits;  conditional E-value: 2e-12
  apra_Neukirchen_a  49 vveletDiLiiGGGmagcgAAveakeakdlkvvlveKAaierSGavAaGlsAinaYigenetpedyvryvrkdlmgivReDLvldiarhvde 140
                         ++++tD+Li+GGG +g  A+++a   +++kv+lveK+   + G       A    + e+e ++dyv  ++   + iv + ++  + +   +
     WP_123057279.1   8 WEKIKTDVLIVGGGFGGLWASIKAVD-SGCKVTLVEKSFAGKCGHSYFAGGASQVLLPEDE-IDDYVYDITLGNEWIVDQNMIRAVFEGSYQ 97 
                        4679*****************99985.57***************75444446677888888.****************************** PP

  apra_Neukirchen_a 141 vvkkleewGLpilkdenGk..yvrrGkwqi 168
                          k+ e +G+ + kd+nG    ++rG  ++
     WP_123057279.1  98 RLKDYEAFGINFQKDKNGYvwTKARGTQNV 127
                        ******************833466777666 PP

>> WP_104370936.1  NAD(P)/FAD-dependent oxidoreductase [Desulfocucumis palustris]
   #    score  bias  c-Evalue  i-Evalue hmmfrom  hmm to    alifrom  ali to    envfrom  env to     acc
 ---   ------ ----- --------- --------- ------- -------    ------- -------    ------- -------    ----
   1 !    8.9   0.4   0.00035     0.058      52      75 ..       2      25 ..       1      36 [. 0.80
   2 !   14.3   0.1   8.3e-06    0.0014     409     460 ..     277     325 ..     267     346 .. 0.76

  Alignments for each domain:
  == domain 1  score: 8.9 bits;  conditional E-value: 0.00035
  apra_Neukirchen_a 52 letDiLiiGGGmagcgAAveakea 75
                       l+tDi iiG+G ag  AA+ a++ 
     WP_104370936.1  2 LKTDIAIIGAGPAGLNAAISAASM 25
                       58*****************99874 PP

  == domain 2  score: 14.3 bits;  conditional E-value: 8.3e-06
  apra_Neukirchen_a 409 v.dlynrmtTvkgLfaaGdvaGgsphkfvsGslaeGriAakaavkyildekde 460
                        v d  n mtT++ ++ aGdv+G       s +++eG+iA+  a++ i  ++ e
     WP_104370936.1 277 VrDE-NMMTTMPDIYVAGDVSGVEE---ASAAMVEGKIAGLCAAASIGCSTGE 325
                        4455.99**************9987...699*********9999988443333 PP

>> WP_104370934.1  FAD-binding oxidoreductase [Desulfocucumis palustris]
   #    score  bias  c-Evalue  i-Evalue hmmfrom  hmm to    alifrom  ali to    envfrom  env to     acc
 ---   ------ ----- --------- --------- ------- -------    ------- -------    ------- -------    ----
   1 !   23.2   0.6   1.7e-08   2.8e-06      53      93 ..       4      44 ..       1      53 [. 0.89
   2 ?   -3.1   0.1       1.5   2.5e+02     180     212 ..     161     191 ..     159     196 .. 0.85

  Alignments for each domain:
  == domain 1  score: 23.2 bits;  conditional E-value: 1.7e-08
  apra_Neukirchen_a 53 etDiLiiGGGmagcgAAveakeakdlkvvlveKAaierSGa 93
                       ++D+++iGGG+ gc  A++++++   k+vl+eK+ +  SG 
     WP_104370934.1  4 KADVVVIGGGVHGCSIAYHLAKKGYKKIVLLEKSYLASSGT 44
                       78*************************************96 PP

  == domain 2  score: -3.1 bits;  conditional E-value: 1.5
  apra_Neukirchen_a 180 AeaakkalgvevlnrvfitdllvdednrvaGAv 212
                        A+aa + lgve++ r  ++d+ v  ++rv+G+v
     WP_104370934.1 161 ADAAAR-LGVEIMTRTEAVDIRV-AGGRVTGVV 191
                        667776.8999*********999.789999987 PP

>> WP_104372741.1  hydrogenase iron-sulfur subunit [Desulfocucumis palustris]
   #    score  bias  c-Evalue  i-Evalue hmmfrom  hmm to    alifrom  ali to    envfrom  env to     acc
 ---   ------ ----- --------- --------- ------- -------    ------- -------    ------- -------    ----
   1 !   19.5   0.1   2.2e-07   3.6e-05      44      86 ..     119     168 ..      83     171 .. 0.68

  Alignments for each domain:
  == domain 1  score: 19.5 bits;  conditional E-value: 2.2e-07
  apra_Neukirchen_a  44 k........kelevveletDiLiiGGGmagcgAAveakeakdlkvvlveKA 86 
                        +        + +  ++l+  i+++GGG ag  AA+ea++a+ ++v+lveK 
     WP_104372741.1 119 AkaktveapEPYIAENLSKTIMVVGGGLAGMTAAIEAAKAN-YQVLLVEKE 168
                        12233323233335669999*****************9876.99*****94 PP

>> WP_269433754.1  FAD-dependent oxidoreductase [Desulfocucumis palustris]
   #    score  bias  c-Evalue  i-Evalue hmmfrom  hmm to    alifrom  ali to    envfrom  env to     acc
 ---   ------ ----- --------- --------- ------- -------    ------- -------    ------- -------    ----
   1 !    9.4   0.1   0.00025     0.042      55      86 ..      20      50 ..       7      54 .. 0.91
   2 !    7.6   0.0   0.00091      0.15      52      85 ..     604     636 ..     552     640 .. 0.72

  Alignments for each domain:
  == domain 1  score: 9.4 bits;  conditional E-value: 0.00025
  apra_Neukirchen_a 55 DiLiiGGGmagcgAAveakeakdlkvvlveKA 86
                       D++++GGG++g  A++ +++a + kv lveKA
     WP_269433754.1 20 DVMVVGGGISGIQASLDLATA-GFKVYLVEKA 50
                       9****************9976.69*******9 PP

  == domain 2  score: 7.6 bits;  conditional E-value: 0.00091
  apra_Neukirchen_a  52 letDiLiiGGGmagcgAAveakeakdlkvvlveK 85 
                        ++   L++GGG+ag  +A+ +++++  +v lveK
     WP_269433754.1 604 VNKTALVVGGGIAGMNCALSIANQR-HEVHLVEK 636
                        45668****************9866.68888888 PP

>> WP_104371029.1  tRNA uridine-5-carboxymethylaminomethyl(34) synthesis enzyme MnmG [Desulfocucumis palustris]
   #    score  bias  c-Evalue  i-Evalue hmmfrom  hmm to    alifrom  ali to    envfrom  env to     acc
 ---   ------ ----- --------- --------- ------- -------    ------- -------    ------- -------    ----
   1 !   11.9   0.8   4.6e-05    0.0077      53      80 ..       7      35 ..       1      44 [. 0.77
   2 ?    1.8   0.0     0.051       8.4     416     460 ..     360     401 ..     349     446 .. 0.83

  Alignments for each domain:
  == domain 1  score: 11.9 bits;  conditional E-value: 4.6e-05
  apra_Neukirchen_a 53 etDiLiiGGGmagcgAAveakeak.dlkv 80
                       + D++++G+G agc AA+ a++   ++ v
     WP_104371029.1  7 NYDVIVVGAGHAGCEAALAAARMGcKTLV 35
                       78*****************9995534444 PP

  == domain 2  score: 1.8 bits;  conditional E-value: 0.051
  apra_Neukirchen_a 416 tTvkgLfaaGdvaGgsphkfvsGslaeGriAakaavkyildekde 460
                         +++gLf aG + G s+      + a+G +A+ +a+ y+++++ +
     WP_104371029.1 360 KSIEGLFSAGQINGTSGYE---EAAAQGIMAGINAALYLKNREPF 401
                        679*************975...68899999999999998766554 PP

>> WP_104372746.1  FAD-dependent oxidoreductase [Desulfocucumis palustris]
   #    score  bias  c-Evalue  i-Evalue hmmfrom  hmm to    alifrom  ali to    envfrom  env to     acc
 ---   ------ ----- --------- --------- ------- -------    ------- -------    ------- -------    ----
   1 !   14.9   0.0   5.7e-06   0.00094      46      85 ..     136     174 ..      93     178 .. 0.72

  Alignments for each domain:
  == domain 1  score: 14.9 bits;  conditional E-value: 5.7e-06
  apra_Neukirchen_a  46 elevveletDiLiiGGGmagcgAAveakeakdlkvvlveK 85 
                        ++   + + D+L+iGGG ag  +A e++ea +l+v+l+eK
     WP_104372746.1 136 KPVYATGNRDVLVIGGGLAGLSSANELAEA-GLNVTLIEK 174
                        344555688******************986.59******9 PP

>> WP_104372247.1  NAD(P)/FAD-dependent oxidoreductase [Desulfocucumis palustris]
   #    score  bias  c-Evalue  i-Evalue hmmfrom  hmm to    alifrom  ali to    envfrom  env to     acc
 ---   ------ ----- --------- --------- ------- -------    ------- -------    ------- -------    ----
   1 !   13.0   0.0   2.1e-05    0.0034      53      84 ..       2      32 ..       1      35 [. 0.85

  Alignments for each domain:
  == domain 1  score: 13.0 bits;  conditional E-value: 2.1e-05
  apra_Neukirchen_a 53 etDiLiiGGGmagcgAAveakeakdlkvvlve 84
                       + D+L++GGG agc +A  ++e+ ++kv+++e
     WP_104372247.1  2 NYDVLVVGGGPAGCETARLIAEK-GYKVLVAE 32
                       68***************999874.58888887 PP

>> WP_104372742.1  CoB--CoM heterodisulfide reductase iron-sulfur subunit A family protein [Desulfocucumis palustris]
   #    score  bias  c-Evalue  i-Evalue hmmfrom  hmm to    alifrom  ali to    envfrom  env to     acc
 ---   ------ ----- --------- --------- ------- -------    ------- -------    ------- -------    ----
   1 !   12.0   0.6   4.2e-05     0.007      53      87 ..       3      36 ..       1      44 [. 0.88

  Alignments for each domain:
  == domain 1  score: 12.0 bits;  conditional E-value: 4.2e-05
  apra_Neukirchen_a 53 etDiLiiGGGmagcgAAveakeakdlkvvlveKAa 87
                       +  iL++GGG++g  +A+ea+e  +++v+lveK a
     WP_104372742.1  3 NNTILVVGGGISGLTTAIEASEV-GCEVILVEKNA 36
                       5679****************986.59******965 PP

>> WP_104373465.1  FAD-dependent oxidoreductase [Desulfocucumis palustris]
   #    score  bias  c-Evalue  i-Evalue hmmfrom  hmm to    alifrom  ali to    envfrom  env to     acc
 ---   ------ ----- --------- --------- ------- -------    ------- -------    ------- -------    ----
   1 ?    6.6   0.0    0.0018       0.3      53      86 ..     374     406 ..     324     409 .. 0.67
   2 ?    2.9   0.2     0.024         4      53      72 ..     497     516 ..     450     536 .. 0.78

  Alignments for each domain:
  == domain 1  score: 6.6 bits;  conditional E-value: 0.0018
  apra_Neukirchen_a  53 etDiLiiGGGmagcgAAveakeakdlkvvlveKA 86 
                          ++L++GGG ag  AA  a+  ++ +v+l eK+
     WP_104373465.1 374 LKNVLVVGGGPAGLEAARVAA-GRGHRVTLWEKS 406
                        468***********9997665.567899999985 PP

  == domain 2  score: 2.9 bits;  conditional E-value: 0.024
  apra_Neukirchen_a  53 etDiLiiGGGmagcgAAvea 72 
                           + iiGGG+ gc +A+ +
     WP_104373465.1 497 GGKVAIIGGGAVGCETALFL 516
                        44799*********999865 PP

>> WP_104370792.1  glutamate synthase subunit beta [Desulfocucumis palustris]
   #    score  bias  c-Evalue  i-Evalue hmmfrom  hmm to    alifrom  ali to    envfrom  env to     acc
 ---   ------ ----- --------- --------- ------- -------    ------- -------    ------- -------    ----
   1 ?   -1.7   0.1       0.6     1e+02      50      86 ..     149     184 ..     108     187 .. 0.73
   2 ?    3.9   0.0     0.012       1.9      49      86 ..     288     328 ..     238     333 .. 0.64
   3 ?    4.5   0.0    0.0079       1.3     415     458 ..     450     491 ..     440     493 .. 0.86

  Alignments for each domain:
  == domain 1  score: -1.7 bits;  conditional E-value: 0.6
  apra_Neukirchen_a  50 veletDiLiiGGGmagcgAAveakeakdlkvvlveKA 86 
                        +++   + ++G G ag  +A e+++     v++ e+A
     WP_104370792.1 149 RRTGKKVAVVGSGPAGLACADELNKYG-HLVTVFERA 184
                        455567899********9999998754.457777777 PP

  == domain 2  score: 3.9 bits;  conditional E-value: 0.012
  apra_Neukirchen_a  49 vveletDiLiiGGGmagcgAAveake..ak.dlkvvlveKA 86 
                        +   + D+++iGGG  g+ +  ++ +   k  ++  ++ +A
     WP_104370792.1 288 ISAGDKDVIVIGGGDTGTDCVATVIRhgCKtVTQLEIMPQA 328
                        455689********999654443333133334455555555 PP

  == domain 3  score: 4.5 bits;  conditional E-value: 0.0079
  apra_Neukirchen_a 415 mtTvkgLfaaGdvaGgsphkfvsGslaeGriAakaavkyildek 458
                        +t vkg+faaGd+    ++  v  ++ eGr Aa++  +y++d++
     WP_104370792.1 450 STNVKGVFAAGDMRR--GQSLVVWAINEGRGAARECHRYLTDSE 491
                        699**********75..5678999***************98875 PP

>> WP_104373317.1  CoB--CoM heterodisulfide reductase iron-sulfur subunit A family protein [Desulfocucumis palustris]
   #    score  bias  c-Evalue  i-Evalue hmmfrom  hmm to    alifrom  ali to    envfrom  env to     acc
 ---   ------ ----- --------- --------- ------- -------    ------- -------    ------- -------    ----
   1 ?    9.7   0.1    0.0002     0.034      52      85 ..     140     172 ..      92     177 .. 0.76

  Alignments for each domain:
  == domain 1  score: 9.7 bits;  conditional E-value: 0.0002
  apra_Neukirchen_a  52 letDiLiiGGGmagcgAAveakeakdlkvvlveK 85 
                        ++   L+iGGG+ag  AA+ ++ a   +vvlve+
     WP_104373317.1 140 VTRRALVIGGGIAGLQAALDIADAG-HEVVLVER 172
                        45568****************9865.68888886 PP

>> WP_104371077.1  NAD(P)/FAD-dependent oxidoreductase [Desulfocucumis palustris]
   #    score  bias  c-Evalue  i-Evalue hmmfrom  hmm to    alifrom  ali to    envfrom  env to     acc
 ---   ------ ----- --------- --------- ------- -------    ------- -------    ------- -------    ----
   1 ?    6.9   0.1    0.0014      0.24      53      82 ..       2      30 ..       1      35 [. 0.80
   2 ?   -0.0   0.1      0.18        30     418     484 ..     323     387 ..     317     398 .. 0.65

  Alignments for each domain:
  == domain 1  score: 6.9 bits;  conditional E-value: 0.0014
  apra_Neukirchen_a 53 etDiLiiGGGmagcgAAveakeakdlkvvl 82
                       +tD+ i+G+G ag  AAv ++++  l v++
     WP_104371077.1  2 KTDVAIVGAGPAGLSAAVFLAQKG-LGVTV 30
                       79****************988754.44444 PP

  == domain 2  score: -0.0 bits;  conditional E-value: 0.18
  apra_Neukirchen_a 418 vkgLfaaGdvaGgsphkfvsGslaeGriAakaavkyildekd.ekpeldeeeveelkeeiykpletle 484
                          g+f aG++ G  +      ++a+G +A+  + +y+++  +  ++el+ ++ + + ++ ++p++ ++
     WP_104371077.1 323 RAGVFVAGNITGIEGAP---VAMAQGTLAGAGIWSYLAKAGKaGEKELELAASRLERAREEAPIKFFQ 387
                        56889999998877754...489*************95443313344443343444455555555555 PP

>> WP_373855433.1  NAD(P)/FAD-dependent oxidoreductase [Desulfocucumis palustris]
   #    score  bias  c-Evalue  i-Evalue hmmfrom  hmm to    alifrom  ali to    envfrom  env to     acc
 ---   ------ ----- --------- --------- ------- -------    ------- -------    ------- -------    ----
   1 ?    6.8   1.0    0.0015      0.26      56      85 ..      11      39 ..       6      51 .. 0.82
   2 ?   -3.5   0.3       2.1   3.5e+02     206     236 ..     138     169 ..     124     171 .. 0.73
   3 ?    0.8   0.1       0.1        17     387     450 ..     344     413 ..     333     415 .. 0.75

  Alignments for each domain:
  == domain 1  score: 6.8 bits;  conditional E-value: 0.0015
  apra_Neukirchen_a 56 iLiiGGGmagcgAAveakeakdlkvvlveK 85
                       + ++GGG+ag  AA+ a++  ++ vv++e+
     WP_373855433.1 11 VAVVGGGAAGLTAAISARHR-GAGVVILER 39
                       679*************9974.466777775 PP

  == domain 2  score: -3.5 bits;  conditional E-value: 2.1
  apra_Neukirchen_a 206 nrvaGAvg.fsvrenkfyvikakavivatGGA 236
                        +++aG  g f ++ ++   + a+ vi+a+GG 
     WP_373855433.1 138 KNIAGSKGnFTLHLGDGNSVAAQRVIIAAGGR 169
                        56677666577777777889999*******95 PP

  == domain 3  score: 0.8 bits;  conditional E-value: 0.1
  apra_Neukirchen_a 387 nvEiegtePyivGsHaacsGyWv.dl...ynrmtTvkgLfaaGdva...GgsphkfvsGslaeGriAakaa 450
                          E++gt+P+     +a  G+ v d+     ++   +gLf aG+++   G+++      ++  G iA+++a
     WP_373855433.1 344 RFEVTGTNPWQSAQVTA-GGVDVrDInqkTMESKLTPGLFFAGEIMdidGACGGYNLQWAWSSGFIAGESA 413
                        67999999999999998.9999974432222333468******6544449999988899999999998887 PP


Internal pipeline statistics summary:
-------------------------------------
Query model(s):                            1  (670 nodes)
Target sequences:                       3485  (1037577 residues searched)
Passed MSV filter:                       150  (0.0430416); expected 69.7 (0.02)
Passed bias filter:                      130  (0.0373027); expected 69.7 (0.02)
Passed Vit filter:                        40  (0.0114778); expected 3.5 (0.001)
Passed Fwd filter:                        21  (0.00602582); expected 0.0 (1e-05)
Initial search space (Z):               3485  [actual number of targets]
Domain search space  (domZ):              21  [number of targets reported over threshold]
# CPU time: 0.10u 0.00s 00:00:00.10 Elapsed: 00:00:00.05
# Mc/sec: 11638.96
//
[ok]
