# Supplementary material for: Sulfur disproportionation occurs globally across anoxic habitats and has multiple mechanisms of independent evolutionary origin
Source: ISME J. 2026 Mar 2;20(1):wrag042. doi: 10.1093/ismejo/wrag042 (PMC12998232; doi:10.1093/ismejo/wrag042)
Supplement: Sup_File_1_HMM_wrag042 [file sup_file_1_hmm_wrag042.zip › SupFile1_HMM/SupFile1c_results/apra_Neukirchen_a-hmm-105_Desulfofundulus_salinus_435_GCF_003627965.txt]

# hmmsearch :: search profile(s) against a sequence database
# HMMER 3.4 (Aug 2023); http://hmmer.org/
# Copyright (C) 2023 Howard Hughes Medical Institute.
# Freely distributed under the BSD open source license.
# - - - - - - - - - - - - - - - - - - - - - - - - - - - - - - - - - - - -
# query HMM file:                  /Users/lukas/OneDrive/2023_Sulfur/20250723_HMM/profiles_all/apra_Neukirchen_a.hmm
# target sequence database:        /Users/lukas/OneDrive/2023_Sulfur/20250626_HMM/db_new/105_Desulfofundulus_salinus_435_GCF_003627965.fas
# - - - - - - - - - - - - - - - - - - - - - - - - - - - - - - - - - - - -

Query:       apra_Neukirchen_a  [M=670]
Scores for complete sequences (score includes all domains):
   --- full sequence ---   --- best 1 domain ---    -#dom-
    E-value  score  bias    E-value  score  bias    exp  N  Sequence       Description
    ------- ------ -----    ------- ------ -----   ---- --  --------       -----------
     8e-286  946.7   0.1     9e-286  946.5   0.1    1.0  1  WP_121451896.1  adenylyl-sulfate reductase subunit alpha [Des
   9.2e-242  801.1   0.2   1.1e-241  800.9   0.2    1.0  1  WP_121451180.1  adenylyl-sulfate reductase subunit alpha [Des
    3.5e-32  108.5   0.0    4.9e-32  108.0   0.0    1.2  1  WP_121451670.1  FAD-dependent oxidoreductase [Desulfofundulus
    1.1e-19   67.2   0.0    4.1e-18   62.0   0.0    3.0  1  WP_121452224.1  L-aspartate oxidase [Desulfofundulus salinus]
    6.7e-16   54.7   0.0      1e-10   37.6   0.5    2.2  2  WP_121452067.1  fumarate reductase flavoprotein subunit [Desu
    8.4e-16   54.4   1.4      5e-14   48.5   1.4    2.9  1  WP_121451514.1  FAD-binding protein [Desulfofundulus salinus]
    6.6e-07   25.0   1.4    0.00012   17.5   0.1    2.5  3  WP_121450015.1  NAD(P)/FAD-dependent oxidoreductase [Desulfof
    1.3e-06   24.0   0.9     0.0065   11.8   0.0    2.4  2  WP_435374054.1  NAD(P)/FAD-dependent oxidoreductase [Desulfof
    1.6e-06   23.8   1.9     0.0016   13.8   0.0    2.5  3  WP_121451596.1  thioredoxin-disulfide reductase [Desulfofundu
    4.8e-06   22.2   2.7    3.4e-05   19.4   0.7    2.0  2  WP_243113729.1  FAD-dependent oxidoreductase [Desulfofundulus
      5e-06   22.1   1.2     0.0091   11.3   0.3    2.5  3  WP_121449994.1  tRNA uridine-5-carboxymethylaminomethyl(34) s
    0.00012   17.5   0.0    0.00018   16.9   0.0    1.1  1  WP_121452551.1  FAD-dependent oxidoreductase [Desulfofundulus
     0.0002   16.8   0.1      0.002   13.5   0.0    2.0  2  WP_435374064.1  FAD-dependent oxidoreductase, partial [Desulf
    0.00028   16.3   0.8    0.00046   15.6   0.1    1.6  2  WP_121451419.1  sulfide-dependent adenosine diphosphate thiaz
    0.00047   15.6   5.7       0.13    7.5   0.7    3.1  3  WP_121452571.1  dihydrolipoyl dehydrogenase [Desulfofundulus 
    0.00049   15.5   0.0     0.0013   14.2   0.0    1.6  2  WP_121451525.1  CoB--CoM heterodisulfide reductase iron-sulfu
    0.00098   14.5   1.6     0.0013   14.1   1.6    1.1  1  WP_121450642.1  NAD(P)/FAD-dependent oxidoreductase [Desulfof
     0.0013   14.1   1.7      0.096    7.9   0.1    2.1  2  WP_243113687.1  NAD(P)/FAD-dependent oxidoreductase, partial 
     0.0015   13.9   0.0     0.0021   13.4   0.0    1.1  1  WP_121451181.1  FAD-dependent oxidoreductase [Desulfofundulus
     0.0021   13.4   2.7       0.66    5.2   0.1    4.0  5  WP_121450499.1  FAD-dependent oxidoreductase [Desulfofundulus
     0.0072   11.7   0.2     0.0072   11.7   0.2    1.5  2  WP_121451895.1  CoB--CoM heterodisulfide reductase iron-sulfu
  ------ inclusion threshold ------
      0.019   10.3   1.3      0.022   10.0   0.2    1.6  2  WP_121451099.1  FAD-dependent oxidoreductase [Desulfofundulus
      0.037    9.3   0.0        1.6    3.9   0.0    2.7  3  WP_121450743.1  FAD-dependent oxidoreductase [Desulfofundulus
        0.4    5.9   5.1        0.2    6.9   0.1    2.3  3  WP_165859366.1  FAD-dependent oxidoreductase [Desulfofundulus


Domain annotation for each sequence (and alignments):
>> WP_121451896.1  adenylyl-sulfate reductase subunit alpha [Desulfofundulus salinus]
   #    score  bias  c-Evalue  i-Evalue hmmfrom  hmm to    alifrom  ali to    envfrom  env to     acc
 ---   ------ ----- --------- --------- ------- -------    ------- -------    ------- -------    ----
   1 !  946.5   0.1  7.6e-288    9e-286      44     626 ..       2     626 ..       1     627 [] 0.96

  Alignments for each domain:
  == domain 1  score: 946.5 bits;  conditional E-value: 7.6e-288
  apra_Neukirchen_a  44 kkelevveletDiLiiGGGmagcgAAveake.ak..dlkvvlveKAaierSGavAaGlsAinaYig...enetpedyvryvrkdlmgivReD 129
                        + ++e+ve++tD+LiiGGGm++cgAAvea++ ak  +lkv+lv+KAa++rSGavA+GlsAin Yig    ++t+edyvryvr+dlmgi+ReD
     WP_121451896.1   2 A-NFETVEVSTDLLIIGGGMSACGAAVEAAYwAKkhGLKVTLVDKAAMDRSGAVAMGLSAINLYIGqaaGDNTVEDYVRYVRQDLMGITRED 92 
                        4.799**************************977799*****************************9984556******************* PP

  apra_Neukirchen_a 130 LvldiarhvdevvkkleewGLpilkdenGkyvrrGkwqikInGesyKpivAeaakkalgv....evlnrvfitdllvdednrvaGAvgfsvr 217
                        Lv++iarhvd++v+++e+wGLpi+kdenGkyv++G+wqi+InGesyK+ivAeaak+al++    ++++rvfi++ l+d  +r++GAvgfsvr
     WP_121451896.1  93 LVYSIARHVDSTVHLFEKWGLPIWKDENGKYVHEGRWQIMINGESYKIIVAEAAKNALNAlgpdNIYERVFIVEPLMDG-DRCVGAVGFSVR 183
                        *********************************************************9877778*************65.9*********** PP

  apra_Neukirchen_a 218 enkfyvikakavivatGGAagiyrprsvgegrgraWYppfntGsgyamgiraGAemttmEnrfvalRfKDtygPvgtiallvkakavnalge 309
                        enkfyv+kakav+v +GGA++++rprs+geg gr+WYppfntGs+ +++++aGAemt++E+rf+++RfKD+ygPvg+++ll+k+ a+nalge
     WP_121451896.1 184 ENKFYVFKAKAVLVGMGGAVHVFRPRSTGEGLGRSWYPPFNTGSSAYFTLKAGAEMTCQEVRFIPVRFKDAYGPVGAWFLLFKSVATNALGE 275
                        ******************************************************************************************** PP

  apra_Neukirchen_a 310 eyee......elkk..eYgkak.iptslRnyatleevkeGrgPiyldteealq.........d......keleeelwedfLdmaisqallwa 377
                        +y++      e  +  +Yg +k ip++lRn++ l + ++G+gPiy++teea+q         +      kele+e+wedfLdm+isqallwa
     WP_121451896.1 276 DYMKthpdvlE--QyaPYGLTKpIPANLRNHLGLIDERAGKGPIYMRTEEAIQrlaqempdeKqrkkklKELEAEAWEDFLDMTISQALLWA 365
                        ***98887433..3558999999******************************8888777651566778*********************** PP

  apra_Neukirchen_a 378 eeniepekenvEiegtePyivGsHaacsGyWv....dl........ynrmtTvkgLfaaGdvaGgsphkfvsGslaeGriAakaavkyilde 457
                        ++n+ pe++++Ei+++ePy++GsH+++sG+Wv    d+        y++m+TvkgLf+aGd++G+s+hkf+sGs++eGriAak+a+++i+++
     WP_121451896.1 366 ATNTFPEEKPSEIAACEPYFIGSHSGASGAWVsgpeDIapaeyqwgYTNMSTVKGLFCAGDASGASSHKFSSGSFTEGRIAAKSAIRFIVEN 457
                        ********************************77754499999**********************************************988 PP

  apra_Neukirchen_a 458 kdekpeldeeeveelkeeiykpletleekkkettagev.pnyitpeeleerlqkimdeYagGistnYetnekkLeialeklemLkedlekla 548
                        + e+p++d+++veelk++i kpl+t+e++k +tt+++v pnyi+p+++++rlqk+mdeYagG+s+ ++tn+  Le++le+lemLked+ekla
     WP_121451896.1 458 N-EEPKVDAAQVEELKARILKPLDTFEQYKGMTTDPDVnPNYIRPKQFMFRLQKLMDEYAGGVSKSFTTNKYLLEKGLELLEMLKEDSEKLA 548
                        5.56**************************************************************************************** PP

  apra_Neukirchen_a 549 AedlheLlrawElihRllvaeaviehllfRkEtRwpgyyeraDypelddenwkkfvnskydpetgeieiikrplvelv 626
                        Ae+lheL+r+wE++hR+++aea+i+ +lfR+EtRwpgyy raD+p+ld+enwk+fvn+++d++tg++e++krp+++++
     WP_121451896.1 549 AENLHELMRCWENVHRMWQAEAHIRSVLFREETRWPGYYIRADFPNLDEENWKCFVNCRWDRNTGQWEVFKRPVISII 626
                        **************************************************************************9987 PP

>> WP_121451180.1  adenylyl-sulfate reductase subunit alpha [Desulfofundulus salinus]
   #    score  bias  c-Evalue  i-Evalue hmmfrom  hmm to    alifrom  ali to    envfrom  env to     acc
 ---   ------ ----- --------- --------- ------- -------    ------- -------    ------- -------    ----
   1 !  800.9   0.2  9.2e-244  1.1e-241      45     627 ..      10     579 ..       1     584 [. 0.95

  Alignments for each domain:
  == domain 1  score: 800.9 bits;  conditional E-value: 9.2e-244
  apra_Neukirchen_a  45 kelevveletDiLiiGGGmagcgAAveakeak.dlkvvlveKAaierSGavAaGlsAinaYigenetpedyvryvrkdlmgivReDLvldia 135
                        +e+ +v+letDiLiiG+G+agc+AA+eak+ + dl+v+l+eKA+i+rSG++A G++Ain+Yi++net+e+ vr+ r+++ g++ReDL++++a
     WP_121451180.1  10 EEVGEVRLETDILIIGAGNAGCYAAIEAKRRRpDLRVTLMEKAHIDRSGCLASGMDAINTYIKKNETVENLVRWSRAQAGGLLREDLTITMA 101
                        4577899***********************777*********************************************************** PP

  apra_Neukirchen_a 136 rhvdevvkkleewGLpilkdenGkyvrrGkwqikInGesyKpivAeaakkalgvevlnrvfitdllvdednrvaGAvgfsvrenkfyvikak 227
                        + ++++++++eewGLpi kdenG+y++rG+w+i I+G ++K+i+Ae++++  g+evlnrv++t++l+d  +rv+GA+gf+vr++kfy+ika 
     WP_121451180.1 102 ELLNQAIEEWEEWGLPIKKDENGEYLARGRWDIAIQGSEMKVILAEKVRE-YGCEVLNRVVATNYLLDG-DRVIGAMGFGVRDGKFYIIKAG 191
                        **************************************************.99**************65.9********************* PP

  apra_Neukirchen_a 228 avivatGGAagiyrp..rsvgegrgraWYppfntGsgyamgiraGAemttmEnrfvalRfKDtygPvgtiallvkakavnalgeeyeeelkk 317
                        a+ivatGGAag+y+p  ++  ++++++WY+pfn+G+gyamgiraGAemtt+E+r++a+R+KD++gP++ti++++ka+++na+ge+ +  +++
     WP_121451180.1 192 ATIVATGGAAGLYKPytNDGVDSHHQIWYCPFNVGTGYAMGIRAGAEMTTFEMRWCAVRTKDFNGPIDTISVGYKAPMINAKGEKIL--AER 281
                        ***************988888******************************************************************..555 PP

  apra_Neukirchen_a 318 eY....gkakiptslRnyatleevkeGrgPiyldteealqdkeleeelwedfLdmaisqallwaeeniepekenvEiegtePyivGsHaacs 405
                         Y    g+a  p+ +R++a +ee+ +GrgP+y+dt+++  ++e+ + l+ d+L++ +s++l++a++++++++e++E++g++PyivG+H+a s
     WP_121451180.1 282 -YahmgGDA-SPRFVRANAPMEEWLAGRGPCYVDTRHM--TPEQVKTLKIDYLNERPSFVLFLAARGQDITREPIEVYGSDPYIVGGHTA-S 368
                        .76664444.6***************************..**************************************************.* PP

  apra_Neukirchen_a 406 GyWvdlynrmtTvkgLfaaGdvaGgsphkfvsGslaeGriAakaavkyildekdekpeldeeeveelkeeiykpletleekkkettagevpn 497
                        GyW+d+ +r+tT++gLfa+GdvaGg+p+kfv+G+ aeG +Aa+ a++y+++ +d + ++de+ v+++k+++y+p   +++ +    +g    
     WP_121451180.1 369 GYWIDV-KRATTLPGLFACGDVAGGVPNKFVGGCAAEGMLAARGAIEYLESLAD-RGQVDESLVAAEKARVYAPA--IRQVR--EGDG---- 450
                        ******.******************************************87755.599***************93..44443..3455.... PP

  apra_Neukirchen_a 498 yitpeeleerlqkimdeYagGistnYetnekkLeialeklemLkedleklaAedlheLlrawElihRllvaeaviehllfRkEtRwpgyyer 589
                         + p+e+eerlq++mdeYagG++++Y++n+++Le+al++l++Lk+++++l A+dlheL++a+E+i+Rl+vae++++hllfR+EtRwpg+++r
     WP_121451180.1 451 -VIPREMEERLQRLMDEYAGGVHQFYRMNRERLEYALKHLAILKDQTRYLVAHDLHELMEAHEIIDRLDVAEVLVHHLLFREETRWPGWQNR 541
                        .89***************************************************************************************** PP

  apra_Neukirchen_a 590 aDypelddenwkkfvnskydpetgeieiikrplvelve 627
                        +D+pe+dd+++++fvns+++p+tgeie+++rp+ ++++
     WP_121451180.1 542 VDFPERDDTRFDCFVNSRRNPQTGEIEVFTRPYEQIIP 579
                        *********************************99985 PP

>> WP_121451670.1  FAD-dependent oxidoreductase [Desulfofundulus salinus]
   #    score  bias  c-Evalue  i-Evalue hmmfrom  hmm to    alifrom  ali to    envfrom  env to     acc
 ---   ------ ----- --------- --------- ------- -------    ------- -------    ------- -------    ----
   1 !  108.0   0.0   4.1e-34   4.9e-32      54     611 ..       4     539 ..       1     557 [. 0.83

  Alignments for each domain:
  == domain 1  score: 108.0 bits;  conditional E-value: 4.1e-34
  apra_Neukirchen_a  54 tDiLiiGGGmagcgAAveakeakdlkvvlveKAaierSGavAaGlsAinaYigenetpedyvryvrkdlmgivReDLvldiarhvdevvkkl 145
                         ++L++GGG ag +AA+ a++++d+ v+       ++SGa   G +A    +ge++++ed++    k  + +  +D +  +  +  ev+ +l
     WP_121451670.1   4 HEVLVVGGGLAGLMAALVASQKADVAVLSKIYPTRSHSGAAQGGFNA---ALGEDDSIEDHIFDTVKGSDYLGDQDAIEVLCSEGPEVILEL 92 
                        589*****************998877777767777788998888765...79**********999999999********************* PP

  apra_Neukirchen_a 146 eewGLpilkdenGk.........yvrrGkwqikInGesyKpivAeaakkalgvevlnrvfitdllvdednrvaGAvgfsvrenkfyvikaka 228
                        e++G+p  +  +G+            r  +    +G  +   + e++ +  g++++ +   ++llv ed++vaG++++++   ++ vi++ka
     WP_121451670.1  93 ERMGVPWTRTPEGRvaqrslggaGFPRACFAADFSGHVVLHTLFEQVLR-RGIKIYPEWHLVELLV-EDGQVAGVLAYDLARARLEVIRSKA 182
                        ********9999**888888888788889999***************99.89**************.88*********************** PP

  apra_Neukirchen_a 229 vivatGGAagiyrprsvgegrgraWYppfntGsgyamgiraGAemttmE.nrfvalRfKDtygPvgtiallvkakavnalgeeyeeelkkeY 319
                        vi+atGG    +    +         +  ntG g+a++ raGA ++ mE ++f ++ +  t+  +   a + + +  n++ge+++    + Y
     WP_121451670.1 183 VILATGGYGRAFAKTTN---------AHANTGDGMAIAYRAGAILSDMEfVQFHPTTLYGTNILISEAARGEGGYLRNCHGERFMV---H-Y 261
                        *******9888865444.........4569*******************558999**999999**********************4...4.5 PP

  apra_Neukirchen_a 320 ..gkak.iptslRnyatleevkeGrg..PiyldteealqdkeleeelwedfLdmaisqallwaeeniepekenvEiegtePyivGsHaacsG 406
                          +k +  p+ +   a+++e+keGrg    y++ +     ++l e l+ + L      a+ +a  +++p++ ++ ie++  y +G+  +   
     WP_121451670.1 262 apQKMElAPRDVVSRAIFKEIKEGRGfeGQYVHLDL----THLGEALVAERLPQVRDLAIRYA--GVDPASAPMPIEPAQHYSMGGVRT--- 344
                        44444557999999************2223444433....59999999999999999988887..799****************99888... PP

  apra_Neukirchen_a 407 yWvdlynrmtTvkgLfaaGdvaGgsph...kfvsGslaeGriAakaavkyildekd..ekpeldeeeveelkeeiykpletleekkkettag 493
                           d+   mt+++gL aaG+va  s h   +  + sl e  + ++ a + +++ ++    p+l+++++++  e+    ++ l++ + + +++
     WP_121451670.1 345 ---DV-WGMTSLPGLLAAGEVANVSVHganRLGGNSLLETVVFGRRAGHRAAQLARqePWPTLSAATITRAYES----WSSLLAGRGQGVQE 428
                        ...77.89*************99885533255556887866666666666543333003356665555555444....55577777665555 PP

  apra_Neukirchen_a 494 evpnyitpeeleerlqkimdeYagGistnYetnekkLeialeklemLkedleklaAed.....lheLlrawElihRllvaeaviehllfRkE 580
                              ++  +++++ ++m + +g +        ++Le a ++l++Lke+ +kl+         + L+   E+   l+ +e++ +  l R E
     WP_121451670.1 429 -----DSTFAIRQEMTNLMTNQVGVFRV-----GSELEDAVNRLAKLKERYQKLKPPGgvqpfNYALMDYLEVGYLLDLCEIIARGALRRTE 510
                        .....35778899999999999996654.....578******************965422222578************************** PP

  apra_Neukirchen_a 581 tRwpgyyeraDypelddenwkkfvnskydpe 611
                        +R  g ++r+Dyp++dd+nw +++  ++ ++
     WP_121451670.1 511 SR--GAHYRLDYPQRDDQNWLCHTFVRRGED 539
                        **..8889**************998877644 PP

>> WP_121452224.1  L-aspartate oxidase [Desulfofundulus salinus]
   #    score  bias  c-Evalue  i-Evalue hmmfrom  hmm to    alifrom  ali to    envfrom  env to     acc
 ---   ------ ----- --------- --------- ------- -------    ------- -------    ------- -------    ----
   1 !   62.0   0.0   3.5e-20   4.1e-18      51     605 ..      16     523 ..       4     526 .] 0.79

  Alignments for each domain:
  == domain 1  score: 62.0 bits;  conditional E-value: 3.5e-20
  apra_Neukirchen_a  51 eletDiLiiGGGmagcgAAveakeakdlkvvlveKAaierSGa.vAaGlsAinaYigenetpedyvryvrkdlmgivReDLvldiarhvdev 141
                        + + D +i+G G+ag ++A+ a++ +  +vv++ K  +e S    A+G   i a +g+ ++p+ +++   +  +g++  + v  + ++    
     WP_121452224.1  16 QENWDYVILGSGIAGLYTAYAASRLN-RRVVVLTKYTMEDSNTdKAQG--GIAAALGHSDSPALHLKDTLAAGAGLCDPEAVSVLVNEGPGR 104
                        4578******************9965.589999999999997646888..67799999999******************************* PP

  apra_Neukirchen_a 142 vkkleewGLpilkdenGk..yvrrGkwq...i.....kInGesyKpivAeaakkalgvevlnrvfitdllvdednrvaGAvgfsvrenkfyv 223
                        v++l e+G  + + enG+    r+G ++   i        G ++  +++ +a+ a ++ev ++ f++dllv +dn+++G+++++  ++++ v
     WP_121452224.1 105 VRELIEMGAQFDR-ENGQlaLTREGAHSrrrIlhaagDATGAEIQRVLSGQARLAPNIEVRENHFAVDLLV-QDNTCYGVLALDGSSGELKV 194
                        ********99876.6787664455533311122222246799*****************************.89****************** PP

  apra_Neukirchen_a 224 ikakavivatGGAagiyrprsvgegrgraWYppfntGsgyamgiraGAemttmEn.rfvalRfKDtygP...vgtiallvkakavnalgeey 311
                        +  +av++atGG  +++    +         p   tG g am+ raGAe+  mE  +f ++ +    +P   +   + + +a+  n +ge++
     WP_121452224.1 195 FWGRAVVLATGGLGQLFEHSTN---------PLVATGDGIAMAWRAGAEVMDMEFiQFHPTVLSLPGAPpflISEAVRGEGAYLRNRYGERF 277
                        *****************97666.........999****************99996367788777777774555666777899********** PP

  apra_Neukirchen_a 312 eeelkkeY.gkak.iptslRnyatleevke.GrgPiyldteealqdkeleeelwedfLdmaisqallwaeeniepekenvEiegtePyivGs 400
                        +    + Y + a+  p+ + + a+l+e+ +     ++ld +++  d+   ++         +++  +  + + +++k+++ ++++  y++G+
     WP_121452224.1 278 M---PR-YhELAElAPRDVVVRAMLKEMGStASDRVFLDLSHL--DPAMVQQR-------FPTISRTCSSYGLDVTKDPIPVAPAAHYMMGG 356
                        *...66.643344579************661556799999999..66655543.......3666677788999******************9 PP

  apra_Neukirchen_a 401 HaacsGyWvdlynrmtTvkgLfaaGdvaGgsphkfvsGslaeGriAakaavkyildekdekpeldeeeveelk.eeiykpletleekkkett 491
                          +      +l   +t+++gL+a+G+va         G +   r+A+++ ++ ++   +  +     +v++l  ++  +p  ++  ++    
     WP_121452224.1 357 VKT------NL-YGETSIEGLYACGEVAC-------QGVHGANRLASNSLLDGLVFGGRIVE-----RVNSLPpRRHGHP--EFSCHE-LAG 426
                        988......77.789************95.......46666777777777777764433322.....2333220222333..344333.223 PP

  apra_Neukirchen_a 492 agevpnyitpeeleerlqkimdeYagGistnYetnekkLeialeklemLkedleklaAedlheLlrawElihRllvaeaviehllfRkEtRw 583
                        ++     + + +l++++q +m +Y+g + t     ++ Le+al  +e  +  l+  +A++++e    +E+++ l v ++v +  l R E+R 
     WP_121452224.1 427 SP----EVDAARLRQEIQSVMGKYVGPVRT-----AEGLEKALAFFEDWS-YLAGYRARSIEE----MEVWNMLAVGQLVAQAALIRTESR- 503
                        34....37999****************997.....578888887776665.445566777766....4788889*****************. PP

  apra_Neukirchen_a 584 pgyyeraDypelddenwkkfvn 605
                         g ++r+Dyp+  d  w k+v 
     WP_121452224.1 504 -GGHYRLDYPQPRD-LWLKHVI 523
                        .8889*******99.7999886 PP

>> WP_121452067.1  fumarate reductase flavoprotein subunit [Desulfofundulus salinus]
   #    score  bias  c-Evalue  i-Evalue hmmfrom  hmm to    alifrom  ali to    envfrom  env to     acc
 ---   ------ ----- --------- --------- ------- -------    ------- -------    ------- -------    ----
   1 !   37.6   0.5   8.8e-13     1e-10      50     240 ..       5     223 ..       1     244 [. 0.88
   2 !   14.5   0.0   8.5e-06     0.001     380     622 ..     354     583 ..     343     608 .. 0.72

  Alignments for each domain:
  == domain 1  score: 37.6 bits;  conditional E-value: 8.8e-13
  apra_Neukirchen_a  50 veletDiLiiGGGmagcgAAveakeakdlkvvlveKAaierSGavAa..GlsAi..naYigenetpedyvryvrkdlmgivReDLvldiarh 137
                        ++l+tD+L+iG+G ag  +A+ea+++ +l+v+++     +rS + Aa  G++A   n+ +g +++p+ + +   k  +  + +D++   a+ 
     WP_121452067.1   5 QTLTTDVLVIGAGLAGERTAIEAATH-GLDVIILSLVPPRRSHSTAAqgGMQASlgNCAMGYGDNPDIHFEDTVKGSDWGCDQDVARLFANT 95 
                        4589*******************975.57777777777777766654449*99656********9**999988888888899********** PP

  apra_Neukirchen_a 138 vdevvkkleewGLpilkdenGk...........................yvrrGkwqikInGesyKpivAeaakkalgvevlnrvfitdllv 202
                           +v+++  wG+p  +   G+                            + r  +     G  +   + + + k +g++v +r+ ++ l+ 
     WP_121452067.1  96 APIAVRQMAYWGVPWNRVVAGRktlpdgreiedlkeyeglitardfggtAKWRTCYTSDGTGHTLQYTMDSIVIK-MGITVHDRMEAIALIH 186
                        **************999999999**********************8887555555556668*************9.99************** PP

  apra_Neukirchen_a 203 dednrvaGAvgfsvrenkfyvikakavivatGGAagiy 240
                        d  ++++GAv+  +r+++++ + a+ +++atGG   +y
     WP_121452067.1 187 DG-ENCYGAVARCLRTGQLHAYLARSTVIATGGYGRLY 223
                        75.89****************************99999 PP

  == domain 2  score: 14.5 bits;  conditional E-value: 8.5e-06
  apra_Neukirchen_a 380 niepekenvEiegtePyivGsHaacsGyWvdlynrmtTvkgLfaaGdvaGgsphkfv..sG.slaeGriAakaavkyildekd.ekpeldee 467
                        +i+p+k+ + + +t  y +G+  +     +d   ++  +kgLfa G++a    h f   +G slae  +A+  + k++++ +  ++ ++  +
     WP_121452067.1 354 GIDPAKDLIPVRPTQHYSMGGVRT----NIDG--HAYGLKGLFAVGEAACWDLHGFNrlGGnSLAETIVAGMVVGKKVAEYTLgAALDCPLK 439
                        677777777777777777777665....2444..88899***********999999533444888877777766666643211022233344 PP

  apra_Neukirchen_a 468 eveelkeeiykpletleekkkettagevpnyitpeeleerlqkimdeYagGistnYetnekkLeialeklemLkedleklaAed.....lhe 554
                         v+e++++ ++ ++ l + +    +       ++ el+++++ +  eY+g +      n   L++a +kl++L +++ +l  ++       e
     WP_121452067.1 440 LVDEHVKRQENRINDLISGR--LGN------ENVYELRKQMEDTLMEYVGIFR-----NGPDLQKAVDKLQELYRRSLRLGLRSsgkyaNPE 518
                        55555555555544455444..223......3567888888888889998654.....8899***********9999988755411222469 PP

  apra_Neukirchen_a 555 LlrawElihRllvaeaviehllfRkEtRwpgyyeraDypelddenwkkfvnskydpetgeieiikrpl 622
                        L +a  l   +  a ++    l R E+R  g + r Dyp +dd nw k +   y p   e+ ++k + 
     WP_121452067.1 519 LASALRLPGMIRLALCIAYGALNRTESR--GSHAREDYPYRDDVNWLKRTLA-YWPPGAELPVLKYEP 583
                        ****************************..99**************998877.445555555555555 PP

>> WP_121451514.1  FAD-binding protein [Desulfofundulus salinus]
   #    score  bias  c-Evalue  i-Evalue hmmfrom  hmm to    alifrom  ali to    envfrom  env to     acc
 ---   ------ ----- --------- --------- ------- -------    ------- -------    ------- -------    ----
   1 !   48.5   1.4   4.2e-16     5e-14      46     431 ..      82     461 ..      44     466 .. 0.74

  Alignments for each domain:
  == domain 1  score: 48.5 bits;  conditional E-value: 4.2e-16
  apra_Neukirchen_a  46 elevveletDiLiiGGGmagcgAAveakeakdlkvvlveKA.aierSGavAaGlsAinaYigenetpedyvryvrkdlmgivReDLvldiar 136
                        +l+++  ++D+L+iGGG ag+ AA+ a+ea +++v+++ K  + +    +A+G   i a  +en++p+ +   v          +Lv  + +
     WP_121451514.1  82 SLDNIDFDVDVLVIGGGGAGTSAALLAHEA-GASVLIATKLrHGDANTMMAEG--GIQAADKENDSPAIHYLDVMGGGGYYNIPELVAALVK 170
                        45677889*****************99876.5899999996144566667876..677777899988865555555555566689******* PP

  apra_Neukirchen_a 137 hvdevvkkleewGLpilkdenGk.........yvrrGkwqikInGesyKpivAeaakkalgvevlnrvfitdllvdednrvaGAvgfsvren 219
                            +++ le++G  + k  +G+           +r ++    +G ++   + ++a++  g+ v++   +++l++de +++aGAv ++++++
     WP_121451514.1 171 DAPLCIQWLESLGCMFSKFPDGTmhtihgggtSRKRMHFAHDYSGAEIMRTLRDEARN-RGIPVIEFSPAVELIIDEYGQCAGAVLYNLETE 261
                        *******************9**99999999988888999999****************.89***************99************** PP

  apra_Neukirchen_a 220 kfyvikakavivatGGAagiyrprsvgegrgraWYppfntGsgyamgiraGAemttmEn.rfvalRfKDtygP....vgtiallvkakavna 306
                        ++ v++ak+vi+atGG   +     ++  +    Y    t+ g  m+ raGA++  ++  +f ++ +          v   + +++a+ vna
     WP_121451514.1 262 QYLVVRAKTVIIATGGSGRLHIGGFPTTNH----Y--GATADGIVMAYRAGAKLIYLDAtQFHPTGVAFPEQIvgqlVTEKVRGLGAQLVNA 347
                        *******************98766654443....3..468899***********99985267776654333330012444567999****** PP

  apra_Neukirchen_a 307 lgeeyeeelkkeYgkakiptslRnyatleevkeG.rgPiyldteealqd....keleeelwedfLdmaisqallwaeeniepekenvEiegt 393
                        +ge+++  l+     +  + s  +   ++e k+G   P  ++   + ++      + +  +e   ++ +++   +   ni+ +++++ +++t
     WP_121451514.1 348 EGEQFVYPLET----RD-AVSSAIIRECKERKKGiTTPSGMHGVWL-DSpmidIIHGKGTVE---KELPAMFRQYKRFNINMAEQPILVYPT 430
                        *****953333....12.2333333344555555335666665555.222111333333333...455666777777889999999999888 PP

  apra_Neukirchen_a 394 ePyivGsHaacsGyWvdlynrmtTvkgLfaaGdvaGgs 431
                               H +  G+ ++  + +t++++L+ aG+++Gg+
     WP_121451514.1 431 L------HYQNGGILIND-RAETSIPNLYVAGEASGGV 461
                        5......55666788888.8899999999999999985 PP

>> WP_121450015.1  NAD(P)/FAD-dependent oxidoreductase [Desulfofundulus salinus]
   #    score  bias  c-Evalue  i-Evalue hmmfrom  hmm to    alifrom  ali to    envfrom  env to     acc
 ---   ------ ----- --------- --------- ------- -------    ------- -------    ------- -------    ----
   1 !   17.5   0.1     1e-06   0.00012      54      86 ..       5      38 ..       1      40 [. 0.90
   2 ?   -2.5   0.0       1.2   1.4e+02     507     524 ..     387     404 ..     379     406 .. 0.88
   3 !    6.0   0.1    0.0032      0.38     415     449 ..     425     457 ..     415     465 .] 0.71

  Alignments for each domain:
  == domain 1  score: 17.5 bits;  conditional E-value: 1e-06
  apra_Neukirchen_a 54 tDiLiiGGGmagcgAAveakeak.dlkvvlveKA 86
                        D++i+G+G ag ++A+e+ ++k +lk++++eK 
     WP_121450015.1  5 YDVIIVGAGPAGIFTALELVRQKgGLKILMLEKG 38
                       6********************777********95 PP

  == domain 2  score: -2.5 bits;  conditional E-value: 1.2
  apra_Neukirchen_a 507 rlqkimdeYagGistnYe 524
                        ++ k mde a Gi + Y+
     WP_121450015.1 387 EMLKAMDEVAPGIYSRYT 404
                        689************997 PP

  == domain 3  score: 6.0 bits;  conditional E-value: 0.0032
  apra_Neukirchen_a 415 mtTvkgLfaaGdvaG...gsphkfvsGslaeGriAaka 449
                        +t v++LfaaGd+aG   g ++  vsG +a      ++
     WP_121450015.1 425 ETQVQNLFAAGDGAGvtrGLAQASVSGIVAA-----RE 457
                        799************4334455555555444.....33 PP

>> WP_435374054.1  NAD(P)/FAD-dependent oxidoreductase [Desulfofundulus salinus]
   #    score  bias  c-Evalue  i-Evalue hmmfrom  hmm to    alifrom  ali to    envfrom  env to     acc
 ---   ------ ----- --------- --------- ------- -------    ------- -------    ------- -------    ----
   1 !   10.3   0.1   0.00015     0.018      54      85 ..       8      38 ..       1      41 [. 0.81
   2 !   11.8   0.0   5.5e-05    0.0065     410     454 ..     283     323 ..     267     348 .. 0.78

  Alignments for each domain:
  == domain 1  score: 10.3 bits;  conditional E-value: 0.00015
  apra_Neukirchen_a 54 tDiLiiGGGmagcgAAveakeakdlkvvlveK 85
                        +i +iGGG ag  AA+ea++a  ++vvl+++
     WP_435374054.1  8 IEIAVIGGGPAGLCAALEAANAG-ARVVLLDR 38
                       5899***************9764.78888876 PP

  == domain 2  score: 11.8 bits;  conditional E-value: 5.5e-05
  apra_Neukirchen_a 410 dlynrmtTvkgLfaaGdvaGgsphkfvsGslaeGriAakaavkyi 454
                        d  n +tTv+g++ aGd+aG       s ++ eG +A+ +a+  +
     WP_435374054.1 283 DA-NLQTTVPGVYVAGDAAGVEE---ASAAMMEGALAGLHAAYSL 323
                        45.899**************987...5899999999999887666 PP

>> WP_121451596.1  thioredoxin-disulfide reductase [Desulfofundulus salinus]
   #    score  bias  c-Evalue  i-Evalue hmmfrom  hmm to    alifrom  ali to    envfrom  env to     acc
 ---   ------ ----- --------- --------- ------- -------    ------- -------    ------- -------    ----
   1 !    9.0   0.2   0.00039     0.047      55      85 ..       3      32 ..       1      53 [. 0.81
   2 ?   -3.6   0.0       2.4   2.9e+02      56      74 ..     144     162 ..     139     170 .. 0.75
   3 !   13.8   0.0   1.3e-05    0.0016     410     456 ..     258     302 ..     247     304 .] 0.83

  Alignments for each domain:
  == domain 1  score: 9.0 bits;  conditional E-value: 0.00039
  apra_Neukirchen_a 55 DiLiiGGGmagcgAAveakeakdlkvvlveK 85
                       D+ iiGGG ag  A + a++ak lk vl+e+
     WP_121451596.1  3 DVAIIGGGPAGLTAGIYAARAK-LKSVLIER 32
                       9*****************9987.66666666 PP

  == domain 2  score: -3.6 bits;  conditional E-value: 2.4
  apra_Neukirchen_a  56 iLiiGGGmagcgAAveake 74 
                        + ++GGG a+   A+ + +
     WP_121451596.1 144 VAVVGGGDAAVEEAMFLTK 162
                        7899***999888776655 PP

  == domain 3  score: 13.8 bits;  conditional E-value: 1.3e-05
  apra_Neukirchen_a 410 dlynrmtTvkgLfaaGdvaGgsphkfvsGslaeGriAakaavkyild 456
                        d  n +t+ +gLfaaGdv   s ++ v+ ++a+G iAa +a ky+++
     WP_121451596.1 258 DA-NMQTSCPGLFAAGDVRQKSLRQVVT-AVADGAIAAVSAEKYLEH 302
                        55.999************9887777666.9*************9965 PP

>> WP_243113729.1  FAD-dependent oxidoreductase [Desulfofundulus salinus]
   #    score  bias  c-Evalue  i-Evalue hmmfrom  hmm to    alifrom  ali to    envfrom  env to     acc
 ---   ------ ----- --------- --------- ------- -------    ------- -------    ------- -------    ----
   1 !   19.4   0.7   2.8e-07   3.4e-05      48      88 ..       4      43 ..       1      51 [. 0.86
   2 ?    2.6   0.0     0.033         4     418     484 ..     323     386 ..     315     415 .. 0.67

  Alignments for each domain:
  == domain 1  score: 19.4 bits;  conditional E-value: 2.8e-07
  apra_Neukirchen_a 48 evveletDiLiiGGGmagcgAAveakeakdlkvvlveKAai 88
                       +++e++  ++++GGG agc AA+ a++a +++v+l+eK ++
     WP_243113729.1  4 KKEEVREMVIVVGGGWAGCAAAFAAAQA-GARVTLLEKTDM 43
                       566777889**************99976.59*******876 PP

  == domain 2  score: 2.6 bits;  conditional E-value: 0.033
  apra_Neukirchen_a 418 vkgLfaaGdvaGgsphkfvsGslaeGriAakaavkyildekdekpeldeeeveelkeeiykpletle 484
                        v++Lf+aG+  G       + ++a G +A+++av+y++ +k      d+ ++ ++++ + + ++t e
     WP_243113729.1 323 VENLFCAGEKTGLLVGH--TEAIATGFLAGHNAVRYLAGKKPL-VLPDDLATGDIIAFMHREMKTSE 386
                        899*********86543..889***************866554.44444444445555555444444 PP

>> WP_121449994.1  tRNA uridine-5-carboxymethylaminomethyl(34) synthesis enzyme MnmG [Desulfofundulus salinus]
   #    score  bias  c-Evalue  i-Evalue hmmfrom  hmm to    alifrom  ali to    envfrom  env to     acc
 ---   ------ ----- --------- --------- ------- -------    ------- -------    ------- -------    ----
   1 !   11.3   0.3   7.7e-05    0.0091      53      76 ..       7      30 ..       1      42 [. 0.81
   2 ?   -2.9   0.1       1.5   1.8e+02     556     578 ..     110     132 ..     103     138 .. 0.86
   3 !    8.9   0.0   0.00041     0.049     416     460 ..     360     401 ..     354     481 .. 0.87

  Alignments for each domain:
  == domain 1  score: 11.3 bits;  conditional E-value: 7.7e-05
  apra_Neukirchen_a 53 etDiLiiGGGmagcgAAveakeak 76
                       + D++++G+G agc AA+ a++  
     WP_121449994.1  7 KYDVIVVGAGHAGCEAALAAARMG 30
                       68*****************99854 PP

  == domain 2  score: -2.9 bits;  conditional E-value: 1.5
  apra_Neukirchen_a 556 lrawElihRllvaeaviehllfR 578
                         ++ E  +Rl+v ++++e ll+R
     WP_121449994.1 110 KKVLESQERLDVKQVLVERLLVR 132
                        57899***************999 PP

  == domain 3  score: 8.9 bits;  conditional E-value: 0.00041
  apra_Neukirchen_a 416 tTvkgLfaaGdvaGgsphkfvsGslaeGriAakaavkyildekde 460
                         T++gLf aG v G s+      + a+G iA+ +a+++i+d++  
     WP_121449994.1 360 KTISGLFSAGQVNGTSGYE---EAAAQGIIAGINAARFIQDKDPL 401
                        69**************975...699**************987554 PP

>> WP_121452551.1  FAD-dependent oxidoreductase [Desulfofundulus salinus]
   #    score  bias  c-Evalue  i-Evalue hmmfrom  hmm to    alifrom  ali to    envfrom  env to     acc
 ---   ------ ----- --------- --------- ------- -------    ------- -------    ------- -------    ----
   1 !   16.9   0.0   1.6e-06   0.00018      44      85 ..     122     166 ..      83     168 .. 0.73

  Alignments for each domain:
  == domain 1  score: 16.9 bits;  conditional E-value: 1.6e-06
  apra_Neukirchen_a  44 k....kelevveletDiLiiGGGmagcgAAveakeakdlkvvlveK 85 
                        +    + ++ ++l+  +L++GGG ag  AA ea++a  +k vlveK
     WP_121452551.1 122 QsalpEPFQAENLSKTVLVVGGGLAGLTAAAEAARAG-YKTVLVEK 166
                        12344678899999*******************9875.88889998 PP

>> WP_435374064.1  FAD-dependent oxidoreductase, partial [Desulfofundulus salinus]
   #    score  bias  c-Evalue  i-Evalue hmmfrom  hmm to    alifrom  ali to    envfrom  env to     acc
 ---   ------ ----- --------- --------- ------- -------    ------- -------    ------- -------    ----
   1 ?    0.8   0.0      0.12        14      56      85 ..      11      39 ..       3      42 .. 0.87
   2 !   13.5   0.0   1.7e-05     0.002      46      85 ..     583     621 ..     539     625 .. 0.72

  Alignments for each domain:
  == domain 1  score: 0.8 bits;  conditional E-value: 0.12
  apra_Neukirchen_a 56 iLiiGGGmagcgAAveakeakdlkvvlveK 85
                       ++++G+G++g  +A+ ++ea   kv +ve+
     WP_435374064.1 11 VVVVGAGISGMQSALDLAEAG-FKVYVVER 39
                       89***************9865.88999887 PP

  == domain 2  score: 13.5 bits;  conditional E-value: 1.7e-05
  apra_Neukirchen_a  46 elevveletDiLiiGGGmagcgAAveakeakdlkvvlveK 85 
                          + +e++   L++GGG+ag  AA+ ++e+ + +v lveK
     WP_435374064.1 583 AQTYTEINKGALVVGGGVAGMTAALSLAEQ-GFQVSLVEK 621
                        2346788999****************9975.599999999 PP

>> WP_121451419.1  sulfide-dependent adenosine diphosphate thiazole synthase [Desulfofundulus salinus]
   #    score  bias  c-Evalue  i-Evalue hmmfrom  hmm to    alifrom  ali to    envfrom  env to     acc
 ---   ------ ----- --------- --------- ------- -------    ------- -------    ------- -------    ----
   1 !   15.6   0.1   3.9e-06   0.00046      49      85 ..      21      56 ..       2      70 .. 0.77
   2 ?   -2.0   0.1      0.82        97     187     212 ..     117     141 ..     108     142 .. 0.85

  Alignments for each domain:
  == domain 1  score: 15.6 bits;  conditional E-value: 3.9e-06
  apra_Neukirchen_a 49 vveletDiLiiGGGmagcgAAveakeakdlkvvlveK 85
                        + le D+ ++GGG ag +AA+ +++a+  kvvl e+
     WP_121451419.1 21 LEALESDVAVVGGGPAGLVAAYYLARAN-KKVVLFER 56
                       55689*******************9976.57777775 PP

  == domain 2  score: -2.0 bits;  conditional E-value: 0.82
  apra_Neukirchen_a 187 lgvevlnrvfitdllvdednrvaGAv 212
                        +g++++n + + d++v +dnr++G v
     WP_121451419.1 117 AGARIFNLISVEDVMV-RDNRITGLV 141
                        4789************.99***9965 PP

>> WP_121452571.1  dihydrolipoyl dehydrogenase [Desulfofundulus salinus]
   #    score  bias  c-Evalue  i-Evalue hmmfrom  hmm to    alifrom  ali to    envfrom  env to     acc
 ---   ------ ----- --------- --------- ------- -------    ------- -------    ------- -------    ----
   1 !    7.5   0.7    0.0011      0.13      55      87 ..       4      35 ..       1      45 [. 0.86
   2 !    4.7   0.1    0.0079      0.94      47      77 ..     165     196 ..     127     203 .. 0.69
   3 !    4.6   0.0    0.0085         1     413     436 ..     293     316 ..     279     341 .. 0.78

  Alignments for each domain:
  == domain 1  score: 7.5 bits;  conditional E-value: 0.0011
  apra_Neukirchen_a 55 DiLiiGGGmagcgAAveakeakdlkvvlveKAa 87
                        i++iGGG +g +AA++a++  +++v lveK +
     WP_121452571.1  4 KIVVIGGGPGGYVAAIRAAQL-GARVALVEKEE 35
                       699*************99975.48999999965 PP

  == domain 2  score: 4.7 bits;  conditional E-value: 0.0079
  apra_Neukirchen_a  47 levveletDiLiiGGGmagcgAAveake.akd 77 
                        l+   +   +LiiGGG+ gc  A   +   ++
     WP_121452571.1 165 LNLASVPGRLLIIGGGVVGCEFASIFAAlGST 196
                        5555566679**********766555442444 PP

  == domain 3  score: 4.6 bits;  conditional E-value: 0.0085
  apra_Neukirchen_a 413 nrmtTvkgLfaaGdvaGgsphkfv 436
                        + +t+v+g++aaGd+ G     +v
     WP_121452571.1 293 RMETSVPGIYAAGDITGKIQLAHV 316
                        56799************8776666 PP

>> WP_121451525.1  CoB--CoM heterodisulfide reductase iron-sulfur subunit A family protein [Desulfofundulus salinus]
   #    score  bias  c-Evalue  i-Evalue hmmfrom  hmm to    alifrom  ali to    envfrom  env to     acc
 ---   ------ ----- --------- --------- ------- -------    ------- -------    ------- -------    ----
   1 !   14.2   0.0   1.1e-05    0.0013      47      86 ..     135     173 ..      90     176 .. 0.72
   2 ?   -2.5   0.0       1.2   1.4e+02     412     429 ..     544     561 ..     530     563 .. 0.84

  Alignments for each domain:
  == domain 1  score: 14.2 bits;  conditional E-value: 1.1e-05
  apra_Neukirchen_a  47 levveletDiLiiGGGmagcgAAveakeakdlkvvlveKA 86 
                         + ve++   L++GGG+ag +AA+ +++  ++kv lveK+
     WP_121451525.1 135 DRFVEVTRASLVVGGGVAGMFAALDLANM-GYKVYLVEKS 173
                        3467788899***************9965.69******96 PP

  == domain 2  score: -2.5 bits;  conditional E-value: 1.2
  apra_Neukirchen_a 412 ynrmtTvkgLfaaGdvaG 429
                        y  +t+vkg++ aG + G
     WP_121451525.1 544 YPVETSVKGIYIAGCTQG 561
                        7789**********9988 PP

>> WP_121450642.1  NAD(P)/FAD-dependent oxidoreductase [Desulfofundulus salinus]
   #    score  bias  c-Evalue  i-Evalue hmmfrom  hmm to    alifrom  ali to    envfrom  env to     acc
 ---   ------ ----- --------- --------- ------- -------    ------- -------    ------- -------    ----
   1 !   14.1   1.6   1.1e-05    0.0013      54      93 ..       4      42 ..       1      49 [. 0.89

  Alignments for each domain:
  == domain 1  score: 14.1 bits;  conditional E-value: 1.1e-05
  apra_Neukirchen_a 54 tDiLiiGGGmagcgAAveakeakdlkvvlveKAaierSGa 93
                        +++iiGGG+ gc  A++++ +   +v ++e+A +  SGa
     WP_121450642.1  4 HEVIIIGGGVTGCSIAYHLAAQGMKDVAVLERAYLT-SGA 42
                       579******************999*********985.666 PP

>> WP_243113687.1  NAD(P)/FAD-dependent oxidoreductase, partial [Desulfofundulus salinus]
   #    score  bias  c-Evalue  i-Evalue hmmfrom  hmm to    alifrom  ali to    envfrom  env to     acc
 ---   ------ ----- --------- --------- ------- -------    ------- -------    ------- -------    ----
   1 !    5.8   0.1    0.0035      0.41      55      76 ..       3      24 ..       1      44 [. 0.85
   2 !    7.9   0.1   0.00081     0.096      54      81 ..     141     169 ..     103     176 .. 0.86

  Alignments for each domain:
  == domain 1  score: 5.8 bits;  conditional E-value: 0.0035
  apra_Neukirchen_a 55 DiLiiGGGmagcgAAveakeak 76
                       D++iiG G ag  AAv a+++k
     WP_243113687.1  3 DLVIIGMGPAGLTAAVYAARKK 24
                       9***************999876 PP

  == domain 2  score: 7.9 bits;  conditional E-value: 0.00081
  apra_Neukirchen_a  54 tDiLiiGGGmagcgAAveake.akdlkvv 81 
                        +D+ ++GGG+++  AA+ + + ak++ vv
     WP_243113687.1 141 MDVAVVGGGNSALTAAYDLIKiAKQVYVV 169
                        7*****************99977765443 PP

>> WP_121451181.1  FAD-dependent oxidoreductase [Desulfofundulus salinus]
   #    score  bias  c-Evalue  i-Evalue hmmfrom  hmm to    alifrom  ali to    envfrom  env to     acc
 ---   ------ ----- --------- --------- ------- -------    ------- -------    ------- -------    ----
   1 !   13.4   0.0   1.8e-05    0.0021      44      86 ..     124     174 ..      88     177 .. 0.68

  Alignments for each domain:
  == domain 1  score: 13.4 bits;  conditional E-value: 1.8e-05
  apra_Neukirchen_a  44 k.......kele..vveletDiLiiGGGmagcgAAveakeakdlkvvlveKA 86 
                        +       +++e     ++  +L++GGG+ag  AA ++++a +++v+lveK+
     WP_121451181.1 124 AvgrlspaESFEpvSSSTSRSVLVVGGGIAGLTAAENLARA-GVNVTLVEKS 174
                        233333444455213445669**************999876.59******96 PP

>> WP_121450499.1  FAD-dependent oxidoreductase [Desulfofundulus salinus]
   #    score  bias  c-Evalue  i-Evalue hmmfrom  hmm to    alifrom  ali to    envfrom  env to     acc
 ---   ------ ----- --------- --------- ------- -------    ------- -------    ------- -------    ----
   1 !    5.2   0.1    0.0056      0.66      53      85 ..       2      33 ..       1      37 [. 0.87
   2 ?    3.1   0.0     0.024       2.8      50      84 ..     243     276 ..     198     283 .. 0.76
   3 ?   -1.3   0.1       0.5        60      50      81 ..     372     403 ..     332     407 .. 0.74
   4 ?    1.8   0.0      0.06       7.1     413     458 ..     513     556 ..     505     587 .. 0.69
   5 ?   -3.4   0.1       2.1   2.5e+02     415     430 ..     859     874 ..     855     876 .. 0.91

  Alignments for each domain:
  == domain 1  score: 5.2 bits;  conditional E-value: 0.0056
  apra_Neukirchen_a 53 etDiLiiGGGmagcgAAveakeakdlkvvlveK 85
                       + D+L+iG G++g  +A+++    +++v+lveK
     WP_121450499.1  2 SYDVLVIGSGIGGMESALKLGDM-GYHVLLVEK 33
                       57****************99875.599999999 PP

  == domain 2  score: 3.1 bits;  conditional E-value: 0.024
  apra_Neukirchen_a  50 veletDiLiiGGGmagcgAAveakeakdlkvvlve 84 
                        +  +  + i+G+G ag  AA+ ++++ +++v++ e
     WP_121450499.1 243 ELKDKRVAIVGAGPAGLTAAFFLARK-GYRVTIFE 276
                        33577799*************99875.47777766 PP

  == domain 3  score: -1.3 bits;  conditional E-value: 0.5
  apra_Neukirchen_a  50 veletDiLiiGGGmagcgAAveakeakdlkvv 81 
                           +  ++++GGG+ +  AA  a +    +vv
     WP_121450499.1 372 SLKDRAVIVVGGGNVAIDAARVAVRLGAKRVV 403
                        34567799*********999988886655555 PP

  == domain 4  score: 1.8 bits;  conditional E-value: 0.06
  apra_Neukirchen_a 413 nrmtTvkgLfaaGdvaGgsphkfvsGslaeGriAakaavkyildek 458
                        + +tTv+ +fa Gdv+ g +   +  ++a+Gr Aa  + +y++ e+
     WP_121450499.1 513 TLQTTVPYVFAGGDVVTGPS--MIVNAVAQGRRAAFFIDRYLKGEE 556
                        568*************8855..466688888888888888874443 PP

  == domain 5  score: -3.4 bits;  conditional E-value: 2.1
  apra_Neukirchen_a 415 mtTvkgLfaaGdvaGg 430
                        +t+++g+f aG ++G+
     WP_121450499.1 859 KTSIDGVFVAGAASGA 874
                        799***********98 PP

>> WP_121451895.1  CoB--CoM heterodisulfide reductase iron-sulfur subunit A family protein [Desulfofundulus salinus]
   #    score  bias  c-Evalue  i-Evalue hmmfrom  hmm to    alifrom  ali to    envfrom  env to     acc
 ---   ------ ----- --------- --------- ------- -------    ------- -------    ------- -------    ----
   1 !   11.7   0.2   6.1e-05    0.0072      55      85 ..       5      34 ..       2      43 .. 0.89
   2 ?   -3.8   0.5       2.9   3.5e+02     426     440 ..     372     386 ..     370     389 .. 0.80

  Alignments for each domain:
  == domain 1  score: 11.7 bits;  conditional E-value: 6.1e-05
  apra_Neukirchen_a 55 DiLiiGGGmagcgAAveakeakdlkvvlveK 85
                        iL++GGG++g  AA+ea+e  +++v ++eK
     WP_121451895.1  5 SILVVGGGISGLTAAIEASEV-GYEVFIIEK 34
                       69****************986.489999998 PP

  == domain 2  score: -3.8 bits;  conditional E-value: 2.9
  apra_Neukirchen_a 426 dvaGgsphkfvsGsl 440
                         ++Gg+p  ++ G++
     WP_121451895.1 372 FAVGGAPGIYSAGCV 386
                        578999999999997 PP

>> WP_121451099.1  FAD-dependent oxidoreductase [Desulfofundulus salinus]
   #    score  bias  c-Evalue  i-Evalue hmmfrom  hmm to    alifrom  ali to    envfrom  env to     acc
 ---   ------ ----- --------- --------- ------- -------    ------- -------    ------- -------    ----
   1 ?   10.0   0.2   0.00019     0.022      54      86 ..       6      39 ..       1      48 [. 0.85
   2 ?   -2.2   0.0      0.97   1.1e+02      47      67 ..     154     174 ..     125     190 .. 0.69

  Alignments for each domain:
  == domain 1  score: 10.0 bits;  conditional E-value: 0.00019
  apra_Neukirchen_a 54 tDiLiiGGGmagcgAAveakeak.dlkvvlveKA 86
                         iLiiGG +ag  AA +a++ + ++++++ve  
     WP_121451099.1  6 KRILIIGGVAAGPKAAARARRCDpGAEITIVEEG 39
                       569******************777*******975 PP

  == domain 2  score: -2.2 bits;  conditional E-value: 0.97
  apra_Neukirchen_a  47 levveletDiLiiGGGmagcg 67 
                          v+++   ++iiGGG  g  
     WP_121451099.1 154 QAVEQVARRVVIIGGGLIGLE 174
                        3466778899******97754 PP

>> WP_121450743.1  FAD-dependent oxidoreductase [Desulfofundulus salinus]
   #    score  bias  c-Evalue  i-Evalue hmmfrom  hmm to    alifrom  ali to    envfrom  env to     acc
 ---   ------ ----- --------- --------- ------- -------    ------- -------    ------- -------    ----
   1 ?    3.9   0.0     0.013       1.6      45      83 ..      89     126 ..      41     129 .. 0.71
   2 ?    1.1   0.0     0.097        12      50      88 ..     224     264 ..     181     266 .. 0.85
   3 ?   -0.3   0.0      0.26        30     414     432 ..     366     384 ..     359     434 .. 0.82

  Alignments for each domain:
  == domain 1  score: 3.9 bits;  conditional E-value: 0.013
  apra_Neukirchen_a  45 kelevveletDiLiiGGGmagcgAAveakeakdlkvvlv 83 
                        ++++ + l   + i+G+G ag  AA+ +++a  + v++ 
     WP_121450743.1  89 DKPTAQSLPYRVAIVGAGPAGLTAAWDLARAG-YTVTVF 126
                        5667777788899**************99865.555555 PP

  == domain 2  score: 1.1 bits;  conditional E-value: 0.097
  apra_Neukirchen_a  50 veletDiLiiGGGmagcgAAveake..akdlkvvlveKAai 88 
                        v+++  +++iGGG  +   A +a +  a++++vv++e  +i
     WP_121450743.1 224 VNIKKRVIVIGGGDVAMDVARTALRlgAQEVRVVCLETCDI 264
                        5677889*******9999999999964449****9998766 PP

  == domain 3  score: -0.3 bits;  conditional E-value: 0.26
  apra_Neukirchen_a 414 rmtTvkgLfaaGdvaGgsp 432
                         +t+v+g+fa+G+va g +
     WP_121450743.1 366 LETSVSGVFACGEVACGPG 384
                        5899**********98765 PP

>> WP_165859366.1  FAD-dependent oxidoreductase [Desulfofundulus salinus]
   #    score  bias  c-Evalue  i-Evalue hmmfrom  hmm to    alifrom  ali to    envfrom  env to     acc
 ---   ------ ----- --------- --------- ------- -------    ------- -------    ------- -------    ----
   1 ?   -4.0   0.1       3.3   3.9e+02      56      75 ..      98     117 ..      96     125 .. 0.74
   2 ?    1.1   0.1     0.093        11      54      81 ..     223     250 ..     178     260 .. 0.77
   3 ?    6.9   0.1    0.0017       0.2     414     464 ..     354     402 ..     344     439 .. 0.73

  Alignments for each domain:
  == domain 1  score: -4.0 bits;  conditional E-value: 3.3
  apra_Neukirchen_a  56 iLiiGGGmagcgAAveakea 75 
                        + ++G+G  g  AA+ ++ +
     WP_165859366.1  98 VAVVGAGPCGLTAAYYLAGK 117
                        679***********987753 PP

  == domain 2  score: 1.1 bits;  conditional E-value: 0.093
  apra_Neukirchen_a  54 tDiLiiGGGmagcgAAveakeakdlkvv 81 
                          +L++GGG+ +  AA    +    +vv
     WP_165859366.1 223 EKVLVVGGGNTAIDAARSSVRLGAREVV 250
                        579*************988885544444 PP

  == domain 3  score: 6.9 bits;  conditional E-value: 0.0017
  apra_Neukirchen_a 414 rmtTvkgLfaaGdvaGgsphkfvsGslaeGriAakaavkyi......ldekdekpel 464
                         +t++kg+faaGd++ g ++  +  ++a+Gr Aa ++ ky+             ++l
     WP_165859366.1 354 LATSLKGVFAAGDAVTGPSS--IIQAIAQGRRAASSIDKYLggngviD------EKL 402
                        5799***********99776..5569*************995554431......222 PP


Internal pipeline statistics summary:
-------------------------------------
Query model(s):                            1  (670 nodes)
Target sequences:                       2847  (834041 residues searched)
Passed MSV filter:                       128  (0.0449596); expected 56.9 (0.02)
Passed bias filter:                      115  (0.0403934); expected 56.9 (0.02)
Passed Vit filter:                        36  (0.0126449); expected 2.8 (0.001)
Passed Fwd filter:                        24  (0.00842993); expected 0.0 (1e-05)
Initial search space (Z):               2847  [actual number of targets]
Domain search space  (domZ):              24  [number of targets reported over threshold]
# CPU time: 0.10u 0.00s 00:00:00.10 Elapsed: 00:00:00.05
# Mc/sec: 10365.96
//
[ok]
