# Supplementary material for: Sulfur disproportionation occurs globally across anoxic habitats and has multiple mechanisms of independent evolutionary origin
Source: ISME J. 2026 Mar 2;20(1):wrag042. doi: 10.1093/ismejo/wrag042 (PMC12998232; doi:10.1093/ismejo/wrag042)
Supplement: Sup_File_1_HMM_wrag042 [file sup_file_1_hmm_wrag042.zip › SupFile1_HMM/SupFile1c_results/apra_Neukirchen_a-hmm-106_Desulfitispora_alkaliphila_AHT_17_GCF_050433185.txt]

# hmmsearch :: search profile(s) against a sequence database
# HMMER 3.4 (Aug 2023); http://hmmer.org/
# Copyright (C) 2023 Howard Hughes Medical Institute.
# Freely distributed under the BSD open source license.
# - - - - - - - - - - - - - - - - - - - - - - - - - - - - - - - - - - - -
# query HMM file:                  /Users/lukas/OneDrive/2023_Sulfur/20250723_HMM/profiles_all/apra_Neukirchen_a.hmm
# target sequence database:        /Users/lukas/OneDrive/2023_Sulfur/20250626_HMM/db_new/106_Desulfitispora_alkaliphila_AHT_17_GCF_050433185.fas
# - - - - - - - - - - - - - - - - - - - - - - - - - - - - - - - - - - - -

Query:       apra_Neukirchen_a  [M=670]
Scores for complete sequences (score includes all domains):
   --- full sequence ---   --- best 1 domain ---    -#dom-
    E-value  score  bias    E-value  score  bias    exp  N  Sequence       Description
    ------- ------ -----    ------- ------ -----   ---- --  --------       -----------
    2.1e-25   86.2   5.1    1.4e-14   50.4   2.0    2.2  2  WP_429162295.1  succinate dehydrogenase (quinone) flavoprotei
    1.6e-16   56.8   9.9    3.5e-09   32.6   0.8    2.7  2  WP_429157887.1  succinate dehydrogenase flavoprotein subunit 
    1.4e-14   50.4  12.1    1.4e-13   47.1  12.1    2.4  1  WP_429162795.1  L-aspartate oxidase [Desulfitispora alkaliphi
    7.9e-08   28.1   0.2    3.6e-06   22.6   0.1    2.1  2  WP_429157822.1  NAD(P)/FAD-dependent oxidoreductase [Desulfit
    8.1e-06   21.5   2.3      0.013   10.9   0.1    2.6  3  WP_429160478.1  dihydrolipoyl dehydrogenase [Desulfitispora a
    0.00026   16.5   0.0    0.00045   15.7   0.0    1.3  1  WP_429160464.1  FAD-dependent oxidoreductase [Desulfitispora 
     0.0035   12.7   1.8      0.081    8.2   0.1    2.4  2  WP_429157806.1  thioredoxin-disulfide reductase [Desulfitispo
     0.0038   12.6   0.2      0.035    9.4   0.1    2.0  2  WP_429160184.1  NAD(P)/FAD-dependent oxidoreductase [Desulfit
     0.0043   12.5   0.4       0.03    9.7   0.2    2.0  2  WP_429160842.1  FAD-dependent oxidoreductase [Desulfitispora 
     0.0066   11.8   0.2     0.0072   11.7   0.2    1.0  1  WP_429162019.1  exodeoxyribonuclease VII small subunit [Desul
  ------ inclusion threshold ------
      0.017   10.5   0.5      0.059    8.7   0.2    1.9  2  WP_429158479.1  CoA-disulfide reductase [Desulfitispora alkal
       0.02   10.2   1.7      0.043    9.2   0.7    1.8  2  WP_429161798.1  FAD-dependent oxidoreductase [Desulfitispora 
      0.069    8.5   7.6     0.0094   11.3   0.4    2.6  3  WP_429163163.1  tRNA uridine-5-carboxymethylaminomethyl(34) s


Domain annotation for each sequence (and alignments):
>> WP_429162295.1  succinate dehydrogenase (quinone) flavoprotein subunit [Desulfitispora alkaliphila]
   #    score  bias  c-Evalue  i-Evalue hmmfrom  hmm to    alifrom  ali to    envfrom  env to     acc
 ---   ------ ----- --------- --------- ------- -------    ------- -------    ------- -------    ----
   1 !   50.4   2.0   6.1e-17   1.4e-14      56     241 ..       9     206 ..       4     227 .. 0.86
   2 !   36.5   0.1   9.7e-13   2.2e-10     381     623 ..     340     570 ..     329     583 .. 0.72

  Alignments for each domain:
  == domain 1  score: 50.4 bits;  conditional E-value: 6.1e-17
  apra_Neukirchen_a  56 iLiiGGGmagcgAAveakeak.dlkvvlveKAaierSGavAaGlsAinaYigenet.pedyvryvrkdlmgivReDLvldiarhvdevvkkl 145
                        ++i+GGG ag  AAv+++e++ ++k++ +     ++S +   G++A+   i+++++  e +++ +    + ++ +  v ++ +   e ++ +
     WP_429162295.1   9 VIIVGGGLAGLTAAVRLAEKRiKVKIISLCPTRRSHSACAQGGINAVFDTIHQGDStYEHFLDTIY-GGDYLANQSSVKQMCESAPEIINYM 99 
                        79****************9887888888888888888899999*********88731555565554.456799999**************** PP

  apra_Neukirchen_a 146 eewGLpilkdenGk.........yvrrGkwqikInGesyKpivAeaakkalgv...evlnrvfitdllvdednrvaGAvgfsvrenkfyvik 225
                         ++G+   ++enG+          ++r  +  +  G ++     e+++k +++   e ++    + l+  +dnr+ G+v  +v++ ++  ++
     WP_429162295.1 100 IQMGVAYNRKENGEldlrmfgggKKNRTVYAGTTTGQQMLHCCDEQVQKWMEQgmiEKYESWEFVSLIK-DDNRCNGVVVQNVDTLELKSFR 190
                        **************999977777666667777779*************988654468888899999999.55******************** PP

  apra_Neukirchen_a 226 akavivatGGAagiyr 241
                        ++avi+atGGA  iy 
     WP_429162295.1 191 SNAVILATGGAGYIYG 206
                        **************94 PP

  == domain 2  score: 36.5 bits;  conditional E-value: 9.7e-13
  apra_Neukirchen_a 381 iepekenvEiegtePyivGsHaacsGyWvdlynrmtTvkgLfaaGdv....aGgs..phkfvsGslaeGriAakaavkyildekdekpelde 466
                        i+p+ke++ + ++  y++G+      + vd+  +mt +kgLf  G++     G++  +      ++  G   a ++++yil  ++++ +l +
     WP_429162295.1 340 IDPKKEPIKVFPAVHYFMGG------LHVDN-YHMTNIKGLFSIGECdymyHGANrlGANSLLAAIYSGFKVAPHVLDYILGMESKDDKLWQ 424
                        78888888888888888875......55699.89*********9975322234331133444455566666677777777433333222222 PP

  apra_Neukirchen_a 467 eeveelkeeiykpletleekkkettagevpnyitpeeleerlqkimdeYagGistnYetnekkLeialeklemLkedleklaAed.....lh 553
                        ++ ++ +++++   e++e+ k++      +   +p +l++++  +m eYa     + e n++ L++a+ekl++L+e+ ++++ ++       
     WP_429162295.1 425 RTEHDVITSTK---EEYERIKHM------NGNESPYKLHQEMGTLMSEYA-----FIERNNRDLQKADEKLQELQERWDNITINSsgnwgAS 502
                        22222222222...223333322......2335899*************8.....78899*******************9987652222257 PP

  apra_Neukirchen_a 554 eLlrawElihRllvaeaviehllfRkEtRwpgyyeraDypelddenwkkfvnskydpetgeieiikrplv 623
                         +l++  l+h +  a++v+   l+R+E+R  g +++ ++p +dd++w k +  k+ p+  +i+  +++  
     WP_429162295.1 503 SILFVRQLRHMMELARVVVISALHRNESR--GAHYKPEFPYRDDDKWLKTTLAKWTPQGPKISYQEVDTS 570
                        89***************************..7777899******************99999999988873 PP

>> WP_429157887.1  succinate dehydrogenase flavoprotein subunit [Desulfitispora alkaliphila]
   #    score  bias  c-Evalue  i-Evalue hmmfrom  hmm to    alifrom  ali to    envfrom  env to     acc
 ---   ------ ----- --------- --------- ------- -------    ------- -------    ------- -------    ----
   1 !   27.8   2.7   4.4e-10     1e-07      54     263 ..       6     229 ..       1     233 [. 0.82
   2 !   32.6   0.8   1.6e-11   3.5e-09     361     635 ..     318     581 ..     312     591 .] 0.69

  Alignments for each domain:
  == domain 1  score: 27.8 bits;  conditional E-value: 4.4e-10
  apra_Neukirchen_a  54 tDiLiiGGGmagcgAAveakeak.dlkvvlveKAaierSGavAaGlsAinaYig.enetpedyvryvrkdlmgivReDLvldiarhvdevvk 143
                          i+++GGG ag +A+++a+e+  +++++ +   + ++S +   G++A     g +++t e + + +    + ++ +  v d+       ++
     WP_429157887.1   6 GKIIVVGGGLAGLMATIKAAEQGiSVDILSLVPVKRSHSVCAQGGVNAALDTKGeNDTTWEHFYDTIY-GGDFLANQPPVKDMCDAAPGIIN 96 
                        5799***************9976455555555555555666667999765555515555677777664.4567899999************* PP

  apra_Neukirchen_a 144 kleewGLpilkdenGk.........yvrrGkwqikInGesyKpivAeaakkalgv...evlnrvfitdllvdednrvaGAvgfsvrenkfyv 223
                         + + G+ + +  +Gk          +rr  +    +G ++     e+++k +     + ++    +  ++ded  + G+v+ ++ + +++ 
     WP_429157887.1  97 YMARAGVMFSRTPEGKmdlrlfggvKKRRTAFAGATSGQQLLYGCDEQVRKYEAHglvKKYEGWEFLSAVIDEDRVCRGVVAQNLATMEIHE 188
                        **********999***********99999*********************9885545689999999999999989999************** PP

  apra_Neukirchen_a 224 ikakavivatGGAagiy.rprsvgegrgraWYppfntGsgy 263
                        +ka av++atGG    y ++ +++  +g a +++++ G ++
     WP_429157887.1 189 FKADAVLIATGGPGVTYgKSTNSTINTGSAAMSIYKQGVSF 229
                        ************98888566777777777777777777666 PP

  == domain 2  score: 32.6 bits;  conditional E-value: 1.6e-11
  apra_Neukirchen_a 361 lwedfLdmaisqallwae..eniepekenvEiegtePyivGsHaacsGyWvdlynrmtTvkgLfaaGdvaGgsphkfvsGslaeGriAakaa 450
                        l e+fL+   + +l   +  ++ +p+k ++ i+++  y++G+      + vd  ++mt v+gL+aaG++       +    +   r+ a++ 
     WP_429157887.1 318 LDEKFLNNRLGGILDIYQsfQGDDPRKIPMKIYPAIHYFMGG------IHVDW-DHMTNVQGLYAAGECD----YMY----HGANRLGANSL 394
                        678899999988887665336899**********99999985......55688.99**********9753....222....22234444444 PP

  apra_Neukirchen_a 451 vkyi.......ldekdekpeldeeeveelkeeiykpletleekkkettagevpnyitpeeleerlqkimdeYagGistnYetnekkLeiale 535
                        ++ +        + +++ +++d +++e+ k++++    ++e+++ e   + ++   +p +l+e++  +  + +       ++n k+L+  +e
     WP_429157887.1 395 LSALysgyrvgPRIANYVNNVD-KSYEDVKSSVFDSQLKYEKEQLEELYK-MNGKENPYQLHEEMGDMLRDNVS----IVRVN-KELKATDE 479
                        4444222222211123334444.666666777766554555444222222.23334556666666665555554....44554.679***** PP

  apra_Neukirchen_a 536 klemLkedleklaAedl.....heLlrawElihRllvaeaviehllfRkEtRwpgyyeraDypelddenwkkfvnskydpetgeieiikrpl 622
                        kl+++ e+ +++  +d+     ++++++  l++ +  a++v+   l R E+R  g +++ ++p++dd+nw k ++  + ++  ++e + +++
     WP_429157887.1 480 KLQEMMERYKNIGLTDTsrwsnQDVMFVRQLKNMMELARVVTLGALNRDESR--GAHYKPEFPKRDDANWLKTTKAFWTKDGPKFEYEDVDI 569
                        **********99988863333379****************************..777899****************9999999999999999 PP

  apra_Neukirchen_a 623 velvekkkekyeh 635
                         +lve  ++ky+ 
     WP_429157887.1 570 -SLVEPVERKYNV 581
                        .888655555554 PP

>> WP_429162795.1  L-aspartate oxidase [Desulfitispora alkaliphila]
   #    score  bias  c-Evalue  i-Evalue hmmfrom  hmm to    alifrom  ali to    envfrom  env to     acc
 ---   ------ ----- --------- --------- ------- -------    ------- -------    ------- -------    ----
   1 !   47.1  12.1   6.3e-16   1.4e-13      48     550 ..       5     470 ..       1     497 [. 0.73

  Alignments for each domain:
  == domain 1  score: 47.1 bits;  conditional E-value: 6.3e-16
  apra_Neukirchen_a  48 evveletDiLiiGGGmagcgAAveakeakdlkvvlveKAaierS.GavAaGlsAinaYigenetpedyvryvrkdlmgivReDLvldiarhv 138
                        ++++ + D++i+G G+ag + A+++ +  ++kv+l+ K  ++     +A+G   i a + +++    y + +++    i  ++ v  + ++ 
     WP_429162795.1   5 RHKNKNSDVVIVGTGIAGLFIALNIDK--KYKVTLLCKGTLDENnSILAQG--GIAASVSPQN---HYQDTIKAG-GCINSKEAVKVLINNS 88 
                        4567899******************87..5688888888887651457888..4556666555...455555543.3344555666667777 PP

  apra_Neukirchen_a 139 devvkkleewGLpilkdenGk..yvrrGkwq.ikI......nGesyKpivAeaakkalgvevlnrvfitdllvdednrvaGAvgfsvrenkf 221
                         ++v+kl ++G+ + +d +G+  + r+G ++  +I       G ++   + + + + +++ + +++f++d+++  ++r   + +f+ re++ 
     WP_429162795.1  89 MSAVEKLIKYGVDFDRDVKGRlkFTREGGHSeKNIlhvkdaTGREIVQALQKRVGERENIVIKENCFAVDIIT-VGGRAKAVKAFG-REGEK 178
                        789999999999999999997665555543312222222227999999999999999999*************.779999888887.78888 PP

  apra_Neukirchen_a 222 yvikakavivatGGAagiyrprsvgegrgraWYppfntGsgyamgiraGAemttmE.nrfvalRfKDt...ygP.vgtiallvkakavnalg 308
                         +++ ka+++atGG  g+y+  s+ e           tG g am+ raGA++  mE ++f ++ + +        +   + + +    n +g
     WP_429162795.1 179 EIYQGKAIVLATGGIGGVYKNTSNLE---------MLTGDGIAMAYRAGAKIENMEfVQFHPTVLYEQregQNFlITEAVRGEGGILRNIKG 261
                        899*****************999966.........579******************44676665544300033313333345556789**** PP

  apra_Neukirchen_a 309 eeyeeelkkeY..gkakiptslRnyatleevkeGrgP.iyldteealqdkeleeelwedfLdm.aisqallwaeeniepekenvEiegtePy 396
                        +e++    k Y   k+  p+ + +  + +e+ke +   +yld ++             df +   +++  + ++++i+++ke + ++++  y
     WP_429162795.1 262 KEFM---GK-YhpMKELAPRDIVARSIYNEMKETHSSyVYLDLTHK----------AGDFVKArFPNIYKYCIHKGIDITKEYIPVAPSQHY 339
                        ****...66.65433337**************98764267877666..........455555414777888899****************** PP

  apra_Neukirchen_a 397 ivGsHaacsGyWvdlynrmtTvkgLfaaGdvaGgsphkfvsGslaeGriAakaavkyildekdekpeldeeevee..lkeeiykpletleek 486
                        ++G+ a+      d+ + +t ++gL+a+G++a       ++G +   r+A+++ ++ i+  ++ +++++ +++++  +k+++  p++tl ++
     WP_429162795.1 340 LMGGIAT------DT-RGRTNIDGLYACGECA-------STGVHGSNRLASNSLLEAIVFGDRVATTIN-KNLKNyhIKKSVDIPYNTLYKE 416
                        *******......99.**************98.......899****************65555555555.3333333556666665555544 PP

  apra_Neukirchen_a 487 kke.ttagevpnyitpeeleerlqkimdeYagGistnYetnekkLeialeklemLkedleklaAe 550
                        +   + a         + ++++++++m ++++ +      ++++L+ al+++++L+e+le+ + +
     WP_429162795.1 417 QPFaICA------EGLDFIKQKIKEMMTQHVAIVR-----SDNELKEALKEIKKLSEQLESHRKD 470
                        4221222......3456677788888888877665.....68999***********999976644 PP

>> WP_429157822.1  NAD(P)/FAD-dependent oxidoreductase [Desulfitispora alkaliphila]
   #    score  bias  c-Evalue  i-Evalue hmmfrom  hmm to    alifrom  ali to    envfrom  env to     acc
 ---   ------ ----- --------- --------- ------- -------    ------- -------    ------- -------    ----
   1 !   22.6   0.1   1.6e-08   3.6e-06      53      86 ..       4      38 ..       1      49 [. 0.87
   2 !    3.5   0.0    0.0094       2.2     413     431 ..     423     441 ..     404     464 .. 0.74

  Alignments for each domain:
  == domain 1  score: 22.6 bits;  conditional E-value: 1.6e-08
  apra_Neukirchen_a 53 etDiLiiGGGmagcgAAveakeak.dlkvvlveKA 86
                       + D++i+G+G ag +AA+e+ e++ ++k+++veK 
     WP_429157822.1  4 DYDVIIVGAGPAGIFAALELIEQDqNVKILIVEKG 38
                       78********************665*********6 PP

  == domain 2  score: 3.5 bits;  conditional E-value: 0.0094
  apra_Neukirchen_a 413 nrmtTvkgLfaaGdvaGgs 431
                        n +t +k+Lfa Gd+aG +
     WP_429157822.1 423 NLETKIKNLFATGDGAGVT 441
                        7799************964 PP

>> WP_429160478.1  dihydrolipoyl dehydrogenase [Desulfitispora alkaliphila]
   #    score  bias  c-Evalue  i-Evalue hmmfrom  hmm to    alifrom  ali to    envfrom  env to     acc
 ---   ------ ----- --------- --------- ------- -------    ------- -------    ------- -------    ----
   1 !   10.9   0.1   5.7e-05     0.013      53      86 ..       4      36 ..       1      99 [. 0.91
   2 ?   -2.6   0.0      0.69   1.6e+02      49      83 ..     169     202 ..     132     205 .. 0.67
   3 !   10.1   0.0   9.6e-05     0.022     414     454 ..     298     336 ..     273     370 .. 0.87

  Alignments for each domain:
  == domain 1  score: 10.9 bits;  conditional E-value: 5.7e-05
  apra_Neukirchen_a 53 etDiLiiGGGmagcgAAveakeakdlkvvlveKA 86
                       + D+++iGGG +g +AA++a++  ++kv l+eK 
     WP_429160478.1  4 QFDMVVIGGGPGGYVAAIRASQL-GAKVALIEKE 36
                       68*****************9975.4899999995 PP

  == domain 2  score: -2.6 bits;  conditional E-value: 0.69
  apra_Neukirchen_a  49 vveletDiLiiGGGmagcgAAveakeakdlkvvlv 83 
                        ++ +   +++iGGG+ g   A   ++  + kv++v
     WP_429160478.1 169 MRSIPDSLVVIGGGVVGLEFASIYST-FGSKVTVV 202
                        55566678899***998765543333.23444444 PP

  == domain 3  score: 10.1 bits;  conditional E-value: 9.6e-05
  apra_Neukirchen_a 414 rmtTvkgLfaaGdvaGgsphkfvsGslaeGriAakaavkyi 454
                         +t v+ ++a Gdv Gg+   +v  + a+G iAa++avk  
     WP_429160478.1 298 LETNVSSIYAIGDVTGGAMLAHV--ASAQGIIAAENAVKGN 336
                        5899******************9..689**********966 PP

>> WP_429160464.1  FAD-dependent oxidoreductase [Desulfitispora alkaliphila]
   #    score  bias  c-Evalue  i-Evalue hmmfrom  hmm to    alifrom  ali to    envfrom  env to     acc
 ---   ------ ----- --------- --------- ------- -------    ------- -------    ------- -------    ----
   1 !   15.7   0.0     2e-06   0.00045      37      85 ..     122     171 ..      88     174 .. 0.66

  Alignments for each domain:
  == domain 1  score: 15.7 bits;  conditional E-value: 2e-06
  apra_Neukirchen_a  37 llaalamkkele..vveletDiLiiGGGmagcgAAveakeakdlkvvlveK 85 
                        ++a++a ++ele  ++ ++   L+iGGG+ag  AA+ ++ a   kv++ve+
     WP_429160464.1 122 AAAKAAKNEELEksTIPIHKKALVIGGGIAGIQAALDIADAG-HKVTIVER 171
                        222222223444225668999*****************9864.79999986 PP

>> WP_429157806.1  thioredoxin-disulfide reductase [Desulfitispora alkaliphila]
   #    score  bias  c-Evalue  i-Evalue hmmfrom  hmm to    alifrom  ali to    envfrom  env to     acc
 ---   ------ ----- --------- --------- ------- -------    ------- -------    ------- -------    ----
   1 !    8.2   0.1   0.00036     0.081      54      85 ..       2      32 ..       1      36 [. 0.86
   2 ?    3.4   0.2      0.01       2.3     415     455 ..     262     301 ..     250     304 .. 0.78

  Alignments for each domain:
  == domain 1  score: 8.2 bits;  conditional E-value: 0.00036
  apra_Neukirchen_a 54 tDiLiiGGGmagcgAAveakeakdlkvvlveK 85
                        D++i+GGG ag  AA+  ++a ++k +++eK
     WP_429157806.1  2 YDVVILGGGPAGLTAALYTARA-GMKTLVLEK 32
                       59**************998876.588888888 PP

  == domain 2  score: 3.4 bits;  conditional E-value: 0.01
  apra_Neukirchen_a 415 mtTvkgLfaaGdvaGgsphkfvsGslaeGriAakaavkyil 455
                        +t+v+g+faaGdv      + vs ++ +G  Aa aa +y++
     WP_429157806.1 262 KTSVPGVFAAGDVRETYL-RQVSTAVGDGATAAMAAEHYLA 301
                        79**********987665.4577788888888888877765 PP

>> WP_429160184.1  NAD(P)/FAD-dependent oxidoreductase [Desulfitispora alkaliphila]
   #    score  bias  c-Evalue  i-Evalue hmmfrom  hmm to    alifrom  ali to    envfrom  env to     acc
 ---   ------ ----- --------- --------- ------- -------    ------- -------    ------- -------    ----
   1 !    9.4   0.1   0.00016     0.035      51      87 ..       5      40 ..       1      42 [. 0.80
   2 ?    0.9   0.0      0.06        14     215     237 ..     152     174 ..     140     178 .. 0.89

  Alignments for each domain:
  == domain 1  score: 9.4 bits;  conditional E-value: 0.00016
  apra_Neukirchen_a 51 eletDiLiiGGGmagcgAAveakeakdlkvvlveKAa 87
                       + e D+++iG+G+ag +AA  +++ ++++v l+e+ +
     WP_429160184.1  5 HKEYDLIVIGAGAAGMLAAGYVAQ-RGYRVALLERNS 40
                       5689***************88875.468888888766 PP

  == domain 2  score: 0.9 bits;  conditional E-value: 0.06
  apra_Neukirchen_a 215 svrenkfyvikakavivatGGAa 237
                         v++ k  ++k+k+++++tGGA+
     WP_429160184.1 152 TVETTKGKILKSKTILLTTGGAS 174
                        6788888899************8 PP

>> WP_429160842.1  FAD-dependent oxidoreductase [Desulfitispora alkaliphila]
   #    score  bias  c-Evalue  i-Evalue hmmfrom  hmm to    alifrom  ali to    envfrom  env to     acc
 ---   ------ ----- --------- --------- ------- -------    ------- -------    ------- -------    ----
   1 !    9.7   0.2   0.00013      0.03      53      85 ..       4      35 ..       1      40 [. 0.87
   2 ?    0.6   0.0     0.073        17     439     484 ..     321     366 ..     293     383 .. 0.57

  Alignments for each domain:
  == domain 1  score: 9.7 bits;  conditional E-value: 0.00013
  apra_Neukirchen_a 53 etDiLiiGGGmagcgAAveakeakdlkvvlveK 85
                       + D +++G+G ag  AA+++++a +l+vv++e+
     WP_429160842.1  4 KFDSIVVGAGPAGIAAAYTMAKA-GLNVVMIER 35
                       6799***************9986.599999998 PP

  == domain 2  score: 0.6 bits;  conditional E-value: 0.073
  apra_Neukirchen_a 439 slaeGriAakaavkyildekdekpeldeeevee.lkeeiykpletle 484
                        +++ Gr Aa+++++  ++ +d++ ++ ++  ++ + + + k l++++
     WP_429160842.1 321 AMTSGRFAAETVIEAKEQ-EDYSVKVLSKYKKKlEDSFVLKDLKKYR 366
                        5899********999864.4665666533333312222334344343 PP

>> WP_429162019.1  exodeoxyribonuclease VII small subunit [Desulfitispora alkaliphila]
   #    score  bias  c-Evalue  i-Evalue hmmfrom  hmm to    alifrom  ali to    envfrom  env to     acc
 ---   ------ ----- --------- --------- ------- -------    ------- -------    ------- -------    ----
   1 !   11.7   0.2   3.1e-05    0.0072     498     552 ..      22      75 ..       2      79 .. 0.80

  Alignments for each domain:
  == domain 1  score: 11.7 bits;  conditional E-value: 3.1e-05
  apra_Neukirchen_a 498 yitpeeleerlqkimdeYagGistnYetnekkLeialeklemLkedleklaAedl 552
                          + e  e +l++  d++  Gi+   ++ +++Le+a++++emL +++ +l+Ae +
     WP_429162019.1  22 VKQLETGELKLNESLDKFQQGIQLV-KVCNEQLERAEKEIEMLVDNAGTLKAEKI 75 
                        3566788999************876.666779********************975 PP

>> WP_429158479.1  CoA-disulfide reductase [Desulfitispora alkaliphila]
   #    score  bias  c-Evalue  i-Evalue hmmfrom  hmm to    alifrom  ali to    envfrom  env to     acc
 ---   ------ ----- --------- --------- ------- -------    ------- -------    ------- -------    ----
   1 ?    8.7   0.2   0.00026     0.059      56      86 ..       3      34 ..       1      37 [. 0.91
   2 ?   -1.2   0.0      0.26        59      56      87 ..     153     183 ..     120     185 .. 0.76

  Alignments for each domain:
  == domain 1  score: 8.7 bits;  conditional E-value: 0.00026
  apra_Neukirchen_a 56 iLiiGGGmagcgAAveake.akdlkvvlveKA 86
                       +LiiGG ++g  AA ++++ ++d+++v+ e+ 
     WP_429158479.1  3 VLIIGGVAGGASAAARLRRlKEDVEIVMFERG 34
                       8******************777******9985 PP

  == domain 2  score: -1.2 bits;  conditional E-value: 0.26
  apra_Neukirchen_a  56 iLiiGGGmagcgAAveakeakdlkvvlveKAa 87 
                         ++iGGG  g   A +++ a +++v+lve A+
     WP_429158479.1 153 GVVIGGGFIGLEMAENMADA-GMEVTLVEAAN 183
                        4799***9999888777654.799****9997 PP

>> WP_429161798.1  FAD-dependent oxidoreductase [Desulfitispora alkaliphila]
   #    score  bias  c-Evalue  i-Evalue hmmfrom  hmm to    alifrom  ali to    envfrom  env to     acc
 ---   ------ ----- --------- --------- ------- -------    ------- -------    ------- -------    ----
   1 ?    9.2   0.7   0.00019     0.043      55      87 ..       3      34 ..       1      42 [. 0.84
   2 ?   -0.7   0.0      0.18        41     418     460 ..     316     355 ..     311     399 .. 0.65

  Alignments for each domain:
  == domain 1  score: 9.2 bits;  conditional E-value: 0.00019
  apra_Neukirchen_a 55 DiLiiGGGmagcgAAveakeakdlkvvlveKAa 87
                        ++++GGG ag  AAv a++a   +v+++e+++
     WP_429161798.1  3 KVVVVGGGWAGVSAAVSAANAG-SEVTVLERSD 34
                       589**************99854.6788888776 PP

  == domain 2  score: -0.7 bits;  conditional E-value: 0.18
  apra_Neukirchen_a 418 vkgLfaaGdvaGgsphkfvsGslaeGriAakaavkyildekde 460
                        v++Lf+aG+ aG       + +++ G +A+++av+ ++ + d 
     WP_429161798.1 316 VTNLFCAGEKAGLLVGH--TEAIVTGILAGHNAVRRAVGK-DL 355
                        7899*******976443..778899999999999888643.33 PP

>> WP_429163163.1  tRNA uridine-5-carboxymethylaminomethyl(34) synthesis enzyme MnmG [Desulfitispora alkaliphila]
   #    score  bias  c-Evalue  i-Evalue hmmfrom  hmm to    alifrom  ali to    envfrom  env to     acc
 ---   ------ ----- --------- --------- ------- -------    ------- -------    ------- -------    ----
   1 ?   11.3   0.4   4.1e-05    0.0094      53      76 ..       7      30 ..       1      40 [. 0.78
   2 ?   -0.1   0.3      0.12        28     193     234 ..     122     157 ..     104     162 .. 0.72
   3 ?   -0.8   0.1      0.19        44     417     452 ..     361     393 ..     354     410 .. 0.78

  Alignments for each domain:
  == domain 1  score: 11.3 bits;  conditional E-value: 4.1e-05
  apra_Neukirchen_a 53 etDiLiiGGGmagcgAAveakeak 76
                       + D++++G G agc AA+ a++  
     WP_429163163.1  7 NYDVIVVGTGHAGCEAALAAAKMG 30
                       78*****************99854 PP

  == domain 2  score: -0.1 bits;  conditional E-value: 0.12
  apra_Neukirchen_a 193 nrvfitdllvdednrvaGAvgfsvrenkfyvikakavivatG 234
                         ++++ dl+v e+n+v+G vg   +++ fy  +ak+vi++ G
     WP_429163163.1 122 KQMVVEDLVV-EENKVVGIVG---KTGIFY--SAKTVIITSG 157
                        5677889999.77******99...455555..6888888877 PP

  == domain 3  score: -0.8 bits;  conditional E-value: 0.19
  apra_Neukirchen_a 417 TvkgLfaaGdvaGgsphkfvsGslaeGriAakaavk 452
                         ++gL++aG   G s+      + a+G iA+ +a+ 
     WP_429163163.1 361 KISGLYTAGQFNGTSGYE---EAAAQGLIAGINAAL 393
                        589***********9964...567777777776655 PP


Internal pipeline statistics summary:
-------------------------------------
Query model(s):                            1  (670 nodes)
Target sequences:                       2971  (882024 residues searched)
Passed MSV filter:                       161  (0.0541905); expected 59.4 (0.02)
Passed bias filter:                      111  (0.0373612); expected 59.4 (0.02)
Passed Vit filter:                        27  (0.00908785); expected 3.0 (0.001)
Passed Fwd filter:                        13  (0.00437563); expected 0.0 (1e-05)
Initial search space (Z):               2971  [actual number of targets]
Domain search space  (domZ):              13  [number of targets reported over threshold]
# CPU time: 0.07u 0.00s 00:00:00.07 Elapsed: 00:00:00.04
# Mc/sec: 12502.17
//
[ok]
