# Supplementary material for: Sulfur disproportionation occurs globally across anoxic habitats and has multiple mechanisms of independent evolutionary origin
Source: ISME J. 2026 Mar 2;20(1):wrag042. doi: 10.1093/ismejo/wrag042 (PMC12998232; doi:10.1093/ismejo/wrag042)
Supplement: Sup_File_1_HMM_wrag042 [file sup_file_1_hmm_wrag042.zip › SupFile1_HMM/SupFile1c_results/apra_Neukirchen_a-hmm-107_Desulfurispora_thermophila_RA50E1_GCF_000376385.txt]

# hmmsearch :: search profile(s) against a sequence database
# HMMER 3.4 (Aug 2023); http://hmmer.org/
# Copyright (C) 2023 Howard Hughes Medical Institute.
# Freely distributed under the BSD open source license.
# - - - - - - - - - - - - - - - - - - - - - - - - - - - - - - - - - - - -
# query HMM file:                  /Users/lukas/OneDrive/2023_Sulfur/20250723_HMM/profiles_all/apra_Neukirchen_a.hmm
# target sequence database:        /Users/lukas/OneDrive/2023_Sulfur/20250626_HMM/db_new/107_Desulfurispora_thermophila_RA50E1_GCF_000376385.fas
# - - - - - - - - - - - - - - - - - - - - - - - - - - - - - - - - - - - -

Query:       apra_Neukirchen_a  [M=670]
Scores for complete sequences (score includes all domains):
   --- full sequence ---   --- best 1 domain ---    -#dom-
    E-value  score  bias    E-value  score  bias    exp  N  Sequence       Description
    ------- ------ -----    ------- ------ -----   ---- --  --------       -----------
   1.6e-280  929.1   2.3   1.8e-280  928.9   2.3    1.0  1  WP_018085432.1  adenylyl-sulfate reductase subunit alpha [Des
    1.8e-21   73.0   0.4    1.4e-20   70.1   0.4    2.2  1  WP_018085454.1  L-aspartate oxidase [Desulfurispora thermophi
      1e-16   57.4   0.2    1.8e-10   36.7   1.1    2.2  2  WP_018086970.1  fumarate reductase flavoprotein subunit [Desu
    1.6e-08   30.2   0.1    9.1e-06   21.2   0.0    2.2  2  WP_018086894.1  NAD(P)/FAD-dependent oxidoreductase [Desulfur
    8.6e-06   21.2   0.7     0.0036   12.6   0.1    2.2  2  WP_018085935.1  FAD-dependent oxidoreductase [Desulfurispora 
      3e-05   19.5   5.2      0.008   11.4   0.0    2.6  2  WP_018085913.1  thioredoxin-disulfide reductase [Desulfurispo
    3.5e-05   19.2   0.3     0.0012   14.1   0.0    2.4  2  WP_018085946.1  CoB--CoM heterodisulfide reductase iron-sulfu
    4.3e-05   18.9   1.9     0.0018   13.6   0.1    2.3  2  WP_018086237.1  dihydrolipoyl dehydrogenase [Desulfurispora t
     0.0001   17.7   0.0    0.00016   17.1   0.0    1.2  1  WP_018085434.1  hydrogenase iron-sulfur subunit [Desulfurispo
    0.00023   16.5   1.6     0.0062   11.8   0.1    2.2  2  WP_018085761.1  FAD-dependent oxidoreductase [Desulfurispora 
    0.00092   14.5   0.9     0.0047   12.2   0.1    1.9  2  WP_018086405.1  glycerol-3-phosphate dehydrogenase/oxidase [D
     0.0013   14.0   0.3     0.0021   13.3   0.3    1.3  1  WP_018086718.1  NAD(P)/FAD-dependent oxidoreductase [Desulfur
      0.002   13.4   4.5     0.0047   12.2   0.8    2.6  3  WP_018086833.1  tRNA uridine-5-carboxymethylaminomethyl(34) s
     0.0041   12.4   0.1     0.0041   12.4   0.1    1.5  2  WP_018085433.1  CoB--CoM heterodisulfide reductase iron-sulfu
     0.0054   12.0   1.3     0.0071   11.6   1.3    1.1  1  WP_018085305.1  anaerobic glycerol-3-phosphate dehydrogenase 
  ------ inclusion threshold ------
       0.02   10.1   0.9       0.79    4.8   0.1    2.7  3  WP_018086204.1  NAD(P)/FAD-dependent oxidoreductase [Desulfur
      0.029    9.6   3.6       0.27    6.4   0.2    3.4  4  WP_018086213.1  FAD-dependent oxidoreductase [Desulfurispora 
      0.033    9.4   0.0      0.047    8.9   0.0    1.2  1  WP_018085494.1  phosphoglycerate kinase [Desulfurispora therm
      0.042    9.1   9.9       0.26    6.5   0.0    4.3  5  WP_018085939.1  NAD(P)-binding protein [Desulfurispora thermo


Domain annotation for each sequence (and alignments):
>> WP_018085432.1  adenylyl-sulfate reductase subunit alpha [Desulfurispora thermophila]
   #    score  bias  c-Evalue  i-Evalue hmmfrom  hmm to    alifrom  ali to    envfrom  env to     acc
 ---   ------ ----- --------- --------- ------- -------    ------- -------    ------- -------    ----
   1 !  928.9   2.3  1.3e-282  1.8e-280      45     626 ..       3     625 ..       1     626 [] 0.96

  Alignments for each domain:
  == domain 1  score: 928.9 bits;  conditional E-value: 1.3e-282
  apra_Neukirchen_a  45 kelevveletDiLiiGGGmagcgAAveake.ak..dlkvvlveKAaierSGavAaGlsAinaYig....enetpedyvryvrkdlmgivReD 129
                        +++e+ve++tD+Li+GGGma+cgAAvea++ ak  +lkv+lv+KA++ rSGav +GlsAin+Yig    +n+ +edy+ryvr+dlmg++R+D
     WP_018085432.1   3 MNFETVEVTTDLLIVGGGMAACGAAVEAAYwAKkyNLKVTLVDKASLVRSGAVGMGLSAINQYIGlakgKNT-VEDYIRYVRNDLMGVARDD 93 
                        5799**************************97789*******************************985555.******************* PP

  apra_Neukirchen_a 130 LvldiarhvdevvkkleewGLpilkdenGkyvrrGkwqikInGesyKpivAeaakkalgv.evlnrvfitdllvdednrvaGAvgfsvrenk 220
                        Lv +iarhvd++v+++e+wGLpi+kdenG+yv++G+wqi+I+GesyK+ivAeaak+alg+ ++++rvf+++ l+d  +r+aGAvgfsvrenk
     WP_018085432.1  94 LVANIARHVDSTVHLFEKWGLPIWKDENGEYVNEGRWQIMIHGESYKVIVAEAAKNALGMdNIYERVFVIEPLLDG-DRIAGAVGFSVRENK 184
                        ***********************************************************99*************65.9************** PP

  apra_Neukirchen_a 221 fyvikakavivatGGAagiyrprsvgegrgraWYppfntGsgyamgiraGAemttmEnrfvalRfKDtygPvgtiallvkakavnalgeeye 312
                        fyv+kakav+ a+GG++g+++prs+geg gr+WYppf+tGs+ +++iraGAemt++E+rf+++RfKD+ygPvg+++ll+k++a+na geey+
     WP_018085432.1 185 FYVFKAKAVLAAMGGCVGVFKPRSTGEGLGRSWYPPFSTGSSAYFTIRAGAEMTCQEVRFIPVRFKDAYGPVGAWFLLFKSRATNAFGEEYM 276
                        ******************************************************************************************** PP

  apra_Neukirchen_a 313 e....elkk..eYgkak.iptslRnyatleevkeGrgPiyldteealq.........d.......keleeelwedfLdmaisqallwaeeni 381
                             el++  +Yg  k ip++lRny+ + +v eG+gP++++teea++         +       kele+e+wedfLdm+isqallwa++n+
     WP_018085432.1 277 VtrrdELANwgKYGAVKpIPANLRNYLGMLDVFEGKGPLFMRTEEAIAnlakkyeddEkafkkkmKELEAEAWEDFLDMTISQALLWAATNV 368
                        977665555889*99999*****************************988877776505666677*************************** PP

  apra_Neukirchen_a 382 epekenvEiegtePyivGsHaacsGyWv....dl........ynrmtTvkgLfaaGdvaGgsphkfvsGslaeGriAakaavkyildekdek 461
                        epek+++Ei+++ePy++GsH+++sG+Wv    dl        y +mtTvkgLfaaGd++G+s+hkf+sGs+aeGriAakaa+k+il++ +++
     WP_018085432.1 369 EPEKKPSEIAAAEPYFIGSHSGASGAWVsgpeDLapaeyfwgYANMTTVKGLFAAGDASGASSHKFSSGSHAEGRIAAKAAIKFILEN-NTQ 459
                        ****************************77654499999**********************************************988.667 PP

  apra_Neukirchen_a 462 peldeeeveelkeeiykpletleekkkettagev.pnyitpeeleerlqkimdeYagGistnYetnekkLeialeklemLkedleklaAedl 552
                        p++d ++veelk+++ykple +e++k+ tt++ev pnyi p+++++rlqkimdeY+gG+s+n++tn++++++a+e+l  Lked+eklaA++l
     WP_018085432.1 460 PNVDMAKVEELKARTYKPLEIFEQHKDFTTDPEVnPNYILPRMYMFRLQKIMDEYMGGVSANFTTNQAMIDRAKELLGYLKEDSEKLAARNL 551
                        ******************************************************************************************** PP

  apra_Neukirchen_a 553 heLlrawElihRllvaeaviehllfRkEtRwpgyyeraDypelddenwkkfvnskydpetgeieiikrplvelv 626
                        heL+r+wE+ihR+++aea+i  + fRkEtRwpgyy r+Dyp+ld+enw +fvn k+dp+tge++++k+p+++l+
     WP_018085432.1 552 HELMRVWENIHRTWQAEAHILAVDFRKETRWPGYYFRSDYPKLDEENWLCFVNMKWDPNTGEWSVFKKPVITLI 625
                        **********************************************************************8876 PP

>> WP_018085454.1  L-aspartate oxidase [Desulfurispora thermophila]
   #    score  bias  c-Evalue  i-Evalue hmmfrom  hmm to    alifrom  ali to    envfrom  env to     acc
 ---   ------ ----- --------- --------- ------- -------    ------- -------    ------- -------    ----
   1 !   70.1   0.4     1e-22   1.4e-20      54     605 ..      19     525 ..       5     529 .] 0.80

  Alignments for each domain:
  == domain 1  score: 70.1 bits;  conditional E-value: 1e-22
  apra_Neukirchen_a  54 tDiLiiGGGmagcgAAveakeakdlkvvlveKAaierSGa.vAaGlsAinaYigenetpedyvryvrkdlmgivReDLvldiarhvdevvkk 144
                          +++iG G+ag ++A+ a++ k+++v+l+ K  +  S    A+G   i a +g+n++pe + +      +g++  D v  + ++  + vk+
     WP_018085454.1  19 SQLIVIGSGIAGLYTAYCASK-KGYRVLLLTKHTMVDSNTdKAQG--GIAAVLGDNDSPELHYQDTLLAGAGLCDRDAVRILVNEGPQRVKE 107
                        47899************9986.56999999998888776537888..68899*********999999999********************** PP

  apra_Neukirchen_a 145 leewGLpilkdenGk..yvrrG....kwqi....kInGesyKpivAeaakkalgvevlnrvfitdllvdednrvaGAvgfsvrenkfyvika 226
                        l e+G  + +  nG+    r+G    ++ +       G ++   + + +++  +++vl++ +++dllv ++n+++G++g+s +++++  +  
     WP_018085454.1 108 LIELGARFDR-VNGRlaLTREGahsrRRILhahgDATGAEIQRALTHVVRNDPHITVLENHTAVDLLV-RENTCYGVLGMSNESKQLVAFYG 197
                        *****99886.56776644444111122231111346778999********9999*************.77********************* PP

  apra_Neukirchen_a 227 kavivatGGAagiyrprsvgegrgraWYppfntGsgyamgiraGAemttmEn.rfvalRfKDtygP...vgtiallvkakavnalgeeyeee 314
                         av++atGG  +iy+   +         p   tG g a++ raGAe+  mE  +f ++ +    +P   +   + + +a+  n +g++++  
     WP_018085454.1 198 AAVVLATGGLGQIYKHSTN---------PAVATGDGIALAYRAGAEVMDMEFiQFHPTVLSLPGAPpflISEAVRGEGAYLRNRYGDRFM-- 278
                        ***************7766.........8999***************99996367788777777774555666777899***********.. PP

  apra_Neukirchen_a 315 lkkeY.gkak.iptslRnyatleevkeG.rgPiyldteealqdkeleeelwedfLdmaisqallwaeeniepekenvEiegtePyivGsHaa 403
                          + Y + ++  p+ + + a+l+e+++     ++ld +++      ++ + e f    +++  + a  + +++++++ ++++  y++G+  +
     WP_018085454.1 279 -PR-YhSLGElAPRDVVVRAILSEMASTaSEKVFLDLSHL-----PSDLVRERF----PNISRTCAGYGLDITRDPIPVAPAAHYMMGGIKT 359
                        .66.653344569***********9875155688888888.....334445555....66666778899********************888 PP

  apra_Neukirchen_a 404 csGyWvdlynrmtTvkgLfaaGdva..Ggs.phkfvsGslaeGriAakaavkyildekdekpeldeeeveelkeeiykpletleekkketta 492
                               +y  +t+v  L+a+G++a  G   +++  s sl +G + +  +v+ +++e      l+ e ++   e ++     l+        
     WP_018085454.1 360 -------NYYGQTSVCRLYACGETAclGVHgANRLASNSLLDGLVFGYRIVQCCRKE------LA-EGAHGRPEFVFDR---LQ-------P 427
                        .......57999***********9733444246788888888888888888888643......22.2223333333332...22.......2 PP

  apra_Neukirchen_a 493 gevpnyitpeeleerlqkimdeYagGistnYetnekkLeialeklemLkedleklaAedlheLlrawElihRllvaeaviehllfRkEtRwp 584
                        +   + i+ ++++++lq +m +Y+g + t     e+ L++al++++++    ++  A d     +a E+ + llv ++v +  l R E+R  
     WP_018085454.1 428 P--DSTINYQQIRQELQTLMGQYVGPVRT-----ESGLQKALDHFKQMDYVGRY--AIDE---EQAAEVLNMLLVGQLVAQAALLRTESR-- 505
                        2..235999*****************986.....899*********99844433..3333...5799***********************.. PP

  apra_Neukirchen_a 585 gyyeraDypelddenwkkfvn 605
                        g ++r Dyp+ +d  w+k++ 
     WP_018085454.1 506 GGHYRQDYPQPQD-IWRKHII 525
                        7789********9.8999876 PP

>> WP_018086970.1  fumarate reductase flavoprotein subunit [Desulfurispora thermophila]
   #    score  bias  c-Evalue  i-Evalue hmmfrom  hmm to    alifrom  ali to    envfrom  env to     acc
 ---   ------ ----- --------- --------- ------- -------    ------- -------    ------- -------    ----
   1 !   36.7   1.1   1.3e-12   1.8e-10      50     242 ..       5     225 ..       1     244 [. 0.87
   2 !   17.6   0.0   7.7e-07   0.00011     382     613 ..     356     575 ..     346     599 .. 0.69

  Alignments for each domain:
  == domain 1  score: 36.7 bits;  conditional E-value: 1.3e-12
  apra_Neukirchen_a  50 veletDiLiiGGGmagcgAAveakeak.dlkvvlveKAaierSGavAaGlsAi..naYigenetpe.dyvryvrkdlmgivReDLvldiarh 137
                        + ++tD+L++G+G ag  AA+ea+++  d+ ++ +     ++S a   G++A   n+ +g++++p+  +v+ v+    g + +D++    ++
     WP_018086970.1   5 QIITTDVLVVGAGLAGERAAIEAATHGlDCIILSLIPPRRSHSTAAQGGMQAAlgNCAMGKGDSPDvHFVDTVKGSDWG-CDQDVARLFVEN 95 
                        4589********************976577777777777777777778***9778********9984689999987777.579********* PP

  apra_Neukirchen_a 138 vdevvkkleewGLpilkdenGk...........................yvrrGkwqikInGesyKpivAeaakkalgvevlnrvfitdllv 202
                           +v+++  wG+p  +   Gk                            + r  +     G  +   + + + k lg++v +r  ++ l+ 
     WP_018086970.1  96 APIAVRQMAYWGVPWNRVVAGKkklpdgreiedtkdkeglitardfggtAKWRTCYTSDGTGHTLQYAMDSIVVK-LGITVHDRTEAIALIH 186
                        **************999999999**********************888745555555566899******999999.99************** PP

  apra_Neukirchen_a 203 dednrvaGAvgfsvrenkfyvikakavivatGGAagiyrp 242
                        d   ++ G+v+  +r++++ ++ ak +++atGG   +y  
     WP_018086970.1 187 DG-TTCLGVVARCLRTGELRIYLAKSTVIATGGYGRLYGA 225
                        65.9******************************999965 PP

  == domain 2  score: 17.6 bits;  conditional E-value: 7.7e-07
  apra_Neukirchen_a 382 epekenvEiegtePyivGsHaacsGyWvdlynrmtTvkgLfaaGdvaGgsphkfv..sG.slae....GriAakaavkyildekdekpelde 466
                        +p k+ + + +t  y +G+  +      ++   +  +kgLfa G++a    h f   +G slae    G + +k++++y+l    ++ +++ 
     WP_018086970.1 356 DPVKDLIPVRPTQHYSMGGVRT------NIDGAAYGLKGLFAVGEAACWDLHGFNrlGGnSLAEtivsGMVVGKKIAQYTLG---ATLNYNY 438
                        5555555555555555555444......333367789999999999999999885334446665222256666666666643...2344555 PP

  apra_Neukirchen_a 467 eeveelkeeiykpletleekkkettagevpnyitpeeleerlqkimdeYagGistnYetnekkLeialeklemLkedleklaAed.....lh 553
                        + v++ +++ ++ +++l + k+   ++      ++ +++++++++  +Y+g +      n   Le+a  kl++L +++ k+  ++       
     WP_018086970.1 439 SLVQDFARQQQERINNLIQGKN--GRE------NVYKIRKEMEQTLMDYVGIF-----RNGPDLEKAVAKLQELYHRSLKIGLKSdgkwaNP 517
                        5666666666666666776662..223......23344444444444488754.....37899***********999999876542333367 PP

  apra_Neukirchen_a 554 eLlrawElihRllvaeaviehllfRkEtRwpgyyeraDypelddenwkkfvnskydpetg 613
                        eL +a  +   l  a ++    l R E+R  g ++r Dyp +dd+nw k +   ++p ++
     WP_018086970.1 518 ELASALRMPGMLKLALCIAYGALKRTESR--GSHYREDYPARDDTNWLKRTLAYWKPGSD 575
                        *****************************..8899************9988877776655 PP

>> WP_018086894.1  NAD(P)/FAD-dependent oxidoreductase [Desulfurispora thermophila]
   #    score  bias  c-Evalue  i-Evalue hmmfrom  hmm to    alifrom  ali to    envfrom  env to     acc
 ---   ------ ----- --------- --------- ------- -------    ------- -------    ------- -------    ----
   1 !   21.2   0.0   6.4e-08   9.1e-06      53      86 ..       4      38 ..       1      42 [. 0.91
   2 !    7.0   0.0    0.0012      0.17     414     452 ..     424     460 ..     410     462 .] 0.79

  Alignments for each domain:
  == domain 1  score: 21.2 bits;  conditional E-value: 6.4e-08
  apra_Neukirchen_a 53 etDiLiiGGGmagcgAAveakeak.dlkvvlveKA 86
                       + D++i+G+G ag +AA+e+ ++k ++kv+++eK 
     WP_018086894.1  4 SYDVVIVGAGPAGIFAALELTRQKpGVKVLILEKG 38
                       68********************777********96 PP

  == domain 2  score: 7.0 bits;  conditional E-value: 0.0012
  apra_Neukirchen_a 414 rmtTvkgLfaaGdvaGgsphkfvsGslaeGriAakaavk 452
                         +t v++LfaaGd+aG +    v  + a G iAa+++++
     WP_018086894.1 424 LETAVQNLFAAGDGAGVTR-GLVQ-ASAAGVIAAREILR 460
                        5899***********9763.3444.55678888888776 PP

>> WP_018085935.1  FAD-dependent oxidoreductase [Desulfurispora thermophila]
   #    score  bias  c-Evalue  i-Evalue hmmfrom  hmm to    alifrom  ali to    envfrom  env to     acc
 ---   ------ ----- --------- --------- ------- -------    ------- -------    ------- -------    ----
   1 !    6.9   0.0    0.0013      0.19      51      86 ..      10      44 ..       1      47 [. 0.82
   2 !   12.6   0.1   2.5e-05    0.0036      45      85 ..     586     625 ..     541     630 .. 0.67

  Alignments for each domain:
  == domain 1  score: 6.9 bits;  conditional E-value: 0.0013
  apra_Neukirchen_a 51 eletDiLiiGGGmagcgAAveakeakdlkvvlveKA 86
                       +++  +Li+G+G++g  +A+ ++e  ++kv lveK+
     WP_018085935.1 10 QVTGSVLIVGAGISGMQSALDLAEM-GYKVYLVEKS 44
                       56778*****************986.59******96 PP

  == domain 2  score: 12.6 bits;  conditional E-value: 2.5e-05
  apra_Neukirchen_a  45 kelevveletDiLiiGGGmagcgAAveakeakdlkvvlveK 85 
                         ++ +v +    L+iGGG+ag  AA+ ++e+ +++v +veK
     WP_018085935.1 586 VKPVTVGVVPAALVIGGGVAGMTAALSLAEQ-GYQVHIVEK 625
                        334455566678****************985.589999999 PP

>> WP_018085913.1  thioredoxin-disulfide reductase [Desulfurispora thermophila]
   #    score  bias  c-Evalue  i-Evalue hmmfrom  hmm to    alifrom  ali to    envfrom  env to     acc
 ---   ------ ----- --------- --------- ------- -------    ------- -------    ------- -------    ----
   1 !    9.1   1.2   0.00029     0.041      53     100 ..       3      46 ..       1      59 [. 0.74
   2 !   11.4   0.0   5.6e-05     0.008     406     457 ..     255     305 ..     249     307 .] 0.82

  Alignments for each domain:
  == domain 1  score: 9.1 bits;  conditional E-value: 0.00029
  apra_Neukirchen_a  53 etDiLiiGGGmagcgAAveakeakdlkvvlveKAaierSGavAaGlsA 100
                        + D++iiGGG ag  A + a++a+ l+ vl+e   +   G +Aa  + 
     WP_018085913.1   3 QYDVIIIGGGPAGLSAGIYAARAN-LSAVLME---MGMTGGLAASTEM 46 
                        67*****************99987.5666665...3445555555555 PP

  == domain 2  score: 11.4 bits;  conditional E-value: 5.6e-05
  apra_Neukirchen_a 406 GyWv.dlynrmtTvkgLfaaGdvaGgsphkfvsGslaeGriAakaavkyilde 457
                        Gy + d  + +t+ +gLfaaGdv   + ++ v+ ++a+G iAa ++ ky+ ++
     WP_018085913.1 255 GYVItDE-QMRTSCPGLFAAGDVRHKTLRQVVT-AVADGAIAAVEVEKYLSQR 305
                        5556455.8899***********9887777666.9***********9999754 PP

>> WP_018085946.1  CoB--CoM heterodisulfide reductase iron-sulfur subunit A family protein [Desulfurispora thermophila]
   #    score  bias  c-Evalue  i-Evalue hmmfrom  hmm to    alifrom  ali to    envfrom  env to     acc
 ---   ------ ----- --------- --------- ------- -------    ------- -------    ------- -------    ----
   1 ?    2.6   0.1     0.026       3.7      55      85 ..      10      39 ..       1      43 [. 0.82
   2 !   14.1   0.0   8.6e-06    0.0012      51      85 ..     590     623 ..     541     627 .. 0.73

  Alignments for each domain:
  == domain 1  score: 2.6 bits;  conditional E-value: 0.026
  apra_Neukirchen_a 55 DiLiiGGGmagcgAAveakeakdlkvvlveK 85
                        +L++G G+ag  A++ ++e+ ++ v lveK
     WP_018085946.1 10 AVLVVGSGIAGIQASLDLAES-GYYVYLVEK 39
                       59***************9974.578888888 PP

  == domain 2  score: 14.1 bits;  conditional E-value: 8.6e-06
  apra_Neukirchen_a  51 eletDiLiiGGGmagcgAAveakeakdlkvvlveK 85 
                         ++ D L+iGGG++g  AA++++++ ++kv lveK
     WP_018085946.1 590 GMNHDALVIGGGVSGLNAALNMAQQ-GYKVYLVEK 623
                        3789*****************9975.69******9 PP

>> WP_018086237.1  dihydrolipoyl dehydrogenase [Desulfurispora thermophila]
   #    score  bias  c-Evalue  i-Evalue hmmfrom  hmm to    alifrom  ali to    envfrom  env to     acc
 ---   ------ ----- --------- --------- ------- -------    ------- -------    ------- -------    ----
   1 !   13.6   0.1   1.3e-05    0.0018      54      89 ..       4      38 ..       2      81 .. 0.80
   2 !    4.5   0.2    0.0069      0.98     409     436 ..     286     312 ..     270     336 .. 0.77

  Alignments for each domain:
  == domain 1  score: 13.6 bits;  conditional E-value: 1.3e-05
  apra_Neukirchen_a 54 tDiLiiGGGmagcgAAveakeakdlkvvlveKAaie 89
                        D+LiiGGG +g  AA++a++  +++v lveK a+ 
     WP_018086237.1  4 YDLLIIGGGPGGYTAAIRARQL-GMSVGLVEKDALG 38
                       59****************9976.599*****98764 PP

  == domain 2  score: 4.5 bits;  conditional E-value: 0.0069
  apra_Neukirchen_a 409 vdlynrmtTvkgLfaaGdvaGgsphkfv 436
                        vd  n +t+++g++a Gdv Gg    +v
     WP_018086237.1 286 VDE-NYQTSLPGVYAVGDVKGGYMLAHV 312
                        466.99****************877776 PP

>> WP_018085434.1  hydrogenase iron-sulfur subunit [Desulfurispora thermophila]
   #    score  bias  c-Evalue  i-Evalue hmmfrom  hmm to    alifrom  ali to    envfrom  env to     acc
 ---   ------ ----- --------- --------- ------- -------    ------- -------    ------- -------    ----
   1 !   17.1   0.0   1.1e-06   0.00016      47      85 ..     130     167 ..      85     170 .. 0.74

  Alignments for each domain:
  == domain 1  score: 17.1 bits;  conditional E-value: 1.1e-06
  apra_Neukirchen_a  47 levveletDiLiiGGGmagcgAAveakeakdlkvvlveK 85 
                        +  ++l+  iL++GGG ag  AA+ea++a   +v+lveK
     WP_018085434.1 130 FIGENLSKAILVVGGGLAGMTAALEAANAG-HQVILVEK 167
                        445668889*****************9864.79999999 PP

>> WP_018085761.1  FAD-dependent oxidoreductase [Desulfurispora thermophila]
   #    score  bias  c-Evalue  i-Evalue hmmfrom  hmm to    alifrom  ali to    envfrom  env to     acc
 ---   ------ ----- --------- --------- ------- -------    ------- -------    ------- -------    ----
   1 !   11.8   0.1   4.4e-05    0.0062      30      87 ..     356     410 ..     326     412 .. 0.62
   2 ?    3.6   0.2     0.013       1.9      56      86 ..     503     538 ..     473     540 .. 0.84

  Alignments for each domain:
  == domain 1  score: 11.8 bits;  conditional E-value: 4.4e-05
  apra_Neukirchen_a  30 llalaaallaalamkkelevveletDiLiiGGGmagcgAAveakeakdlkvvlveKAa 87 
                         +a++  +   ++m+  ++  + +  +L+iGGG ag   A  a+e ++ +vvl eK++
     WP_018085761.1 356 RCAVNGLAGREHEME--VKPAQESKSVLVIGGGPAGMEVAALAAE-RGHRVVLWEKSH 410
                        222222333333444..666677899**********987776665.457999999986 PP

  == domain 2  score: 3.6 bits;  conditional E-value: 0.013
  apra_Neukirchen_a  56 iLiiGGGmagcgAAveakeak.....dlkvvlveKA 86 
                        ++++GGG+ gc +A+ ++e+      +lk ++v +A
     WP_018085761.1 503 VVVVGGGAVGCETAIFLAEQGtisaeTLKFLVVHQA 538
                        79************9999854366666677777666 PP

>> WP_018086405.1  glycerol-3-phosphate dehydrogenase/oxidase [Desulfurispora thermophila]
   #    score  bias  c-Evalue  i-Evalue hmmfrom  hmm to    alifrom  ali to    envfrom  env to     acc
 ---   ------ ----- --------- --------- ------- -------    ------- -------    ------- -------    ----
   1 ?    0.6   0.1       0.1        15      55      84 ..      16      44 ..       8      62 .. 0.73
   2 !   12.2   0.1   3.3e-05    0.0047     188     235 ..     177     224 ..     165     230 .. 0.89

  Alignments for each domain:
  == domain 1  score: 0.6 bits;  conditional E-value: 0.1
  apra_Neukirchen_a 55 DiLiiGGGmagcgAAveakeakdlkvvlve 84
                       D+++iGGG++g    + a+e ++lk +l+e
     WP_018086405.1 16 DLVVIGGGISGVAILWLAAE-AGLKALLLE 44
                       9*********9765555544.456666665 PP

  == domain 2  score: 12.2 bits;  conditional E-value: 3.3e-05
  apra_Neukirchen_a 188 gvevlnrvfitdllvdednrvaGAvgfsvrenkfyvikakavivatGG 235
                        g + +n v ++dll+d+ +rv+G v+ + ++++ + i+a+ vi atG 
     WP_018086405.1 177 GGRAVNYVRAVDLLIDRAGRVCGLVARDEETGNEFEISARVVINATGA 224
                        44789***********99****************************95 PP

>> WP_018086718.1  NAD(P)/FAD-dependent oxidoreductase [Desulfurispora thermophila]
   #    score  bias  c-Evalue  i-Evalue hmmfrom  hmm to    alifrom  ali to    envfrom  env to     acc
 ---   ------ ----- --------- --------- ------- -------    ------- -------    ------- -------    ----
   1 !   13.3   0.3   1.5e-05    0.0021      54      86 ..       3      34 ..       1      38 [. 0.87

  Alignments for each domain:
  == domain 1  score: 13.3 bits;  conditional E-value: 1.5e-05
  apra_Neukirchen_a 54 tDiLiiGGGmagcgAAveakeakdlkvvlveKA 86
                         +LiiG+G ag +AA+ a+++ ++kv+++eK 
     WP_018086718.1  3 SQVLIIGAGPAGMMAAIAAART-GAKVIVLEKN 34
                       579**************99975.5899999995 PP

>> WP_018086833.1  tRNA uridine-5-carboxymethylaminomethyl(34) synthesis enzyme MnmG [Desulfurispora thermophila]
   #    score  bias  c-Evalue  i-Evalue hmmfrom  hmm to    alifrom  ali to    envfrom  env to     acc
 ---   ------ ----- --------- --------- ------- -------    ------- -------    ------- -------    ----
   1 !   12.2   0.8   3.3e-05    0.0047      52      82 ..       6      37 ..       1      45 [. 0.79
   2 ?   -1.5   0.0      0.47        67     193     234 ..     122     157 ..     114     158 .. 0.77
   3 ?    1.4   0.0      0.06       8.5     418     460 ..     362     401 ..     357     438 .. 0.79

  Alignments for each domain:
  == domain 1  score: 12.2 bits;  conditional E-value: 3.3e-05
  apra_Neukirchen_a 52 letDiLiiGGGmagcgAAveakeak.dlkvvl 82
                        e D++++G+G agc AA+ a++   ++ v+ 
     WP_018086833.1  6 GEYDVIVVGAGHAGCEAALAAARLGcRTAVLT 37
                       589******************99544666665 PP

  == domain 2  score: -1.5 bits;  conditional E-value: 0.47
  apra_Neukirchen_a 193 nrvfitdllvdednrvaGAvgfsvrenkfyvikakavivatG 234
                         +v + +llv e++rv G+vg         ++ a+av+++tG
     WP_018086833.1 122 KQVLVEKLLV-ENGRVRGVVGST-----GATFYARAVVLTTG 157
                        57899999**.88*******954.....33455777777776 PP

  == domain 3  score: 1.4 bits;  conditional E-value: 0.06
  apra_Neukirchen_a 418 vkgLfaaGdvaGgsphkfvsGslaeGriAakaavkyildekde 460
                        + gLf+aG + G s+      + a+G +A+ +a++y+l ++ +
     WP_018086833.1 362 IGGLFTAGQINGTSGYE---EAAAQGIMAGINAAHYVLGREPF 401
                        78************975...68999999999999999655544 PP

>> WP_018085433.1  CoB--CoM heterodisulfide reductase iron-sulfur subunit A family protein [Desulfurispora thermophila]
   #    score  bias  c-Evalue  i-Evalue hmmfrom  hmm to    alifrom  ali to    envfrom  env to     acc
 ---   ------ ----- --------- --------- ------- -------    ------- -------    ------- -------    ----
   1 !   12.4   0.1   2.9e-05    0.0041      55      85 ..       5      34 ..       2      48 .. 0.88
   2 ?   -3.6   0.1         2   2.8e+02     417     430 ..     378     391 ..     375     415 .. 0.75

  Alignments for each domain:
  == domain 1  score: 12.4 bits;  conditional E-value: 2.9e-05
  apra_Neukirchen_a 55 DiLiiGGGmagcgAAveakeakdlkvvlveK 85
                        iL++GGG++g  AAvea+e  +++v lveK
     WP_018085433.1  5 SILVVGGGISGLTAAVEAAEV-GYDVFLVEK 34
                       69****************986.489999999 PP

  == domain 2  score: -3.6 bits;  conditional E-value: 2
  apra_Neukirchen_a 417 TvkgLfaaGdvaGg 430
                         ++g++aaG v+G 
     WP_018085433.1 378 ALPGIYAAGCVSGP 391
                        68999****99995 PP

>> WP_018085305.1  anaerobic glycerol-3-phosphate dehydrogenase subunit GlpB [Desulfurispora thermophila]
   #    score  bias  c-Evalue  i-Evalue hmmfrom  hmm to    alifrom  ali to    envfrom  env to     acc
 ---   ------ ----- --------- --------- ------- -------    ------- -------    ------- -------    ----
   1 !   11.6   1.3     5e-05    0.0071      52      86 ..       4      37 ..       1      42 [. 0.84

  Alignments for each domain:
  == domain 1  score: 11.6 bits;  conditional E-value: 5e-05
  apra_Neukirchen_a 52 letDiLiiGGGmagcgAAveakeakdlkvvlveKA 86
                        +tDi++iG G ag +AA +a+e    kvvlv K 
     WP_018085305.1  4 KKTDIMVIGLGLAGMVAAARAAELG-KKVVLVGKG 37
                       58*****************999854.588888875 PP

>> WP_018086204.1  NAD(P)/FAD-dependent oxidoreductase [Desulfurispora thermophila]
   #    score  bias  c-Evalue  i-Evalue hmmfrom  hmm to    alifrom  ali to    envfrom  env to     acc
 ---   ------ ----- --------- --------- ------- -------    ------- -------    ------- -------    ----
   1 ?   -0.5   0.0      0.24        34      52      83 ..      25      57 ..       6      61 .. 0.80
   2 ?    4.8   0.1    0.0055      0.79      53      85 ..     167     198 ..     125     202 .. 0.76
   3 ?    2.1   0.0     0.038       5.4     399     428 ..     277     304 ..     274     310 .. 0.88

  Alignments for each domain:
  == domain 1  score: -0.5 bits;  conditional E-value: 0.24
  apra_Neukirchen_a 52 letDiLiiGGGmagcgAAveakeak.dlkvvlv 83
                       +   ++iiG  +ag  AA ++++ + ++ +++v
     WP_018086204.1 25 IAHRFVIIGNSAAGIAAAETLRHLEpGAPITVV 57
                       555679**************9995558877776 PP

  == domain 2  score: 4.8 bits;  conditional E-value: 0.0055
  apra_Neukirchen_a  53 etDiLiiGGGmagcgAAveakeakdlkvvlveK 85 
                            +++GGG  g  AA+ +++  +l+v++v K
     WP_018086204.1 167 ARHAVVVGGGLVGLKAAIALRQR-NLRVTVVVK 198
                        456789************99875.577777766 PP

  == domain 3  score: 2.1 bits;  conditional E-value: 0.038
  apra_Neukirchen_a 399 GsHaacsGyWvdlynrmtTvkgLfaaGdva 428
                        G+ ++ +G+ +     +t+++g++aaGd++
     WP_018086204.1 277 GGETG-AGIKISR-YMETSLPGVYAAGDCV 304
                        78888.9999988.789***********87 PP

>> WP_018086213.1  FAD-dependent oxidoreductase [Desulfurispora thermophila]
   #    score  bias  c-Evalue  i-Evalue hmmfrom  hmm to    alifrom  ali to    envfrom  env to     acc
 ---   ------ ----- --------- --------- ------- -------    ------- -------    ------- -------    ----
   1 ?    6.4   0.2    0.0019      0.27      53      85 ..       2      33 ..       1      37 [. 0.88
   2 ?   -0.3   0.0      0.21        29      56      86 ..     249     278 ..     225     281 .. 0.86
   3 ?   -0.3   0.1       0.2        28      56      81 ..     378     403 ..     364     406 .. 0.88
   4 ?    0.2   0.0      0.14        20     414     431 ..     514     531 ..     507     581 .. 0.80

  Alignments for each domain:
  == domain 1  score: 6.4 bits;  conditional E-value: 0.0019
  apra_Neukirchen_a 53 etDiLiiGGGmagcgAAveakeakdlkvvlveK 85
                       + DiL++G G++g  +A+++    +++v+lveK
     WP_018086213.1  2 DYDILVVGSGIGGMESAIKLGDM-GYRVLLVEK 33
                       78****************99865.699****99 PP

  == domain 2  score: -0.3 bits;  conditional E-value: 0.21
  apra_Neukirchen_a  56 iLiiGGGmagcgAAveakeakdlkvvlveKA 86 
                        + ++G G ag  AA+ +++  + +v++ e A
     WP_018086213.1 249 VAVVGSGPAGLSAAYFLARR-GHSVTIFEAA 278
                        789************99874.4677777766 PP

  == domain 3  score: -0.3 bits;  conditional E-value: 0.2
  apra_Neukirchen_a  56 iLiiGGGmagcgAAveakeakdlkvv 81 
                        +L++GGG+ +  AA  a++   ++v+
     WP_018086213.1 378 VLVVGGGNVAIDAARVARRLGAARVI 403
                        8*************999997777766 PP

  == domain 4  score: 0.2 bits;  conditional E-value: 0.14
  apra_Neukirchen_a 414 rmtTvkgLfaaGdvaGgs 431
                         +t+v+g+fa Gdv+ g 
     WP_018086213.1 514 LQTSVPGIFAGGDVVSGP 531
                        689***********9874 PP

>> WP_018085494.1  phosphoglycerate kinase [Desulfurispora thermophila]
   #    score  bias  c-Evalue  i-Evalue hmmfrom  hmm to    alifrom  ali to    envfrom  env to     acc
 ---   ------ ----- --------- --------- ------- -------    ------- -------    ------- -------    ----
   1 ?    8.9   0.0   0.00033     0.047      53      72 ..     212     231 ..     171     250 .. 0.77

  Alignments for each domain:
  == domain 1  score: 8.9 bits;  conditional E-value: 0.00033
  apra_Neukirchen_a  53 etDiLiiGGGmagcgAAvea 72 
                        ++D LiiGGGma ++ A + 
     WP_018085494.1 212 KVDTLIIGGGMANTFLAARG 231
                        79***********9988654 PP

>> WP_018085939.1  NAD(P)-binding protein [Desulfurispora thermophila]
   #    score  bias  c-Evalue  i-Evalue hmmfrom  hmm to    alifrom  ali to    envfrom  env to     acc
 ---   ------ ----- --------- --------- ------- -------    ------- -------    ------- -------    ----
   1 ?   -1.6   0.2      0.49        70      56      75 ..       9      28 ..       4      38 .. 0.79
   2 ?    0.7   0.0     0.099        14      53      81 ..     249     276 ..     197     280 .. 0.68
   3 ?    4.4   0.1    0.0075       1.1     415     478 ..     521     588 ..     511     646 .. 0.69
   4 ?    6.5   0.0    0.0018      0.26      46      85 ..    1058    1096 ..    1013    1109 .. 0.71
   5 ?   -1.2   0.0      0.37        52     156     177 ..    1156    1177 ..    1143    1186 .. 0.92

  Alignments for each domain:
  == domain 1  score: -1.6 bits;  conditional E-value: 0.49
  apra_Neukirchen_a 56 iLiiGGGmagcgAAveakea 75
                       ++++G+G+ag  A++ ++e+
     WP_018085939.1  9 VMVVGAGIAGIQASLDLAES 28
                       79************999874 PP

  == domain 2  score: 0.7 bits;  conditional E-value: 0.099
  apra_Neukirchen_a  53 etDiLiiGGGmagcgAAveakeakdlkvv 81 
                           + iiG+G ag  +A+++++   + v+
     WP_018085939.1 249 GKKVAIIGAGPAGLSCAYQLAKRG-YTVT 276
                        45799**************99844.3444 PP

  == domain 3  score: 4.4 bits;  conditional E-value: 0.0075
  apra_Neukirchen_a 415 mtTvkgLfaaGdvaGgsphkfvsGslaeGriAakaavkyi....ldekdekpeldeeevee...lkeeiyk 478
                        +t ++g+fa Gd++ g   k v  ++a G+ Aa+++ +y+    l ++  + +++ee+++    +ke i +
     WP_018085939.1 521 ATDIPGVFAGGDAVTG--PKTVIEAIAAGKTAAESIDRYLqgmdL-KEGRQFAVEEEDIAPfrfEKEAIPA 588
                        689**********965..688999****************87541.2234456666666553333333332 PP

  == domain 4  score: 6.5 bits;  conditional E-value: 0.0018
  apra_Neukirchen_a   46 elevveletDiLiiGGGmagcgAAveakeakdlkvvlveK 85  
                         + + v ++   L+iGGG++g  +A+ ++e+ +++v lveK
     WP_018085939.1 1058 HQQPVGITKAALVIGGGVSGLNSALAMAEQ-GYQVHLVEK 1096
                         33456678899**************99875.699999999 PP

  == domain 5  score: -1.2 bits;  conditional E-value: 0.37
  apra_Neukirchen_a  156 enGkyvrrGkwqikInGesyKp 177 
                         ++G+ v++G   i I Ge+yKp
     WP_018085939.1 1156 SDGRQVKHGVVIIAIGGEEYKP 1177
                         6899*****************8 PP


Internal pipeline statistics summary:
-------------------------------------
Query model(s):                            1  (670 nodes)
Target sequences:                       2710  (820148 residues searched)
Passed MSV filter:                       131  (0.0483395); expected 54.2 (0.02)
Passed bias filter:                      109  (0.0402214); expected 54.2 (0.02)
Passed Vit filter:                        35  (0.0129151); expected 2.7 (0.001)
Passed Fwd filter:                        19  (0.00701107); expected 0.0 (1e-05)
Initial search space (Z):               2710  [actual number of targets]
Domain search space  (domZ):              19  [number of targets reported over threshold]
# CPU time: 0.08u 0.00s 00:00:00.08 Elapsed: 00:00:00.04
# Mc/sec: 11375.77
//
[ok]
