# Supplementary material for: Sulfur disproportionation occurs globally across anoxic habitats and has multiple mechanisms of independent evolutionary origin
Source: ISME J. 2026 Mar 2;20(1):wrag042. doi: 10.1093/ismejo/wrag042 (PMC12998232; doi:10.1093/ismejo/wrag042)
Supplement: Sup_File_1_HMM_wrag042 [file sup_file_1_hmm_wrag042.zip › SupFile1_HMM/SupFile1c_results/apra_Neukirchen_a-hmm-108_Desulfofalx_alkaliphila_S1_GCF_000711975.txt]

# hmmsearch :: search profile(s) against a sequence database
# HMMER 3.4 (Aug 2023); http://hmmer.org/
# Copyright (C) 2023 Howard Hughes Medical Institute.
# Freely distributed under the BSD open source license.
# - - - - - - - - - - - - - - - - - - - - - - - - - - - - - - - - - - - -
# query HMM file:                  /Users/lukas/OneDrive/2023_Sulfur/20250723_HMM/profiles_all/apra_Neukirchen_a.hmm
# target sequence database:        /Users/lukas/OneDrive/2023_Sulfur/20250626_HMM/db_new/108_Desulfofalx_alkaliphila_S1_GCF_000711975.fas
# - - - - - - - - - - - - - - - - - - - - - - - - - - - - - - - - - - - -

Query:       apra_Neukirchen_a  [M=670]
Scores for complete sequences (score includes all domains):
   --- full sequence ---   --- best 1 domain ---    -#dom-
    E-value  score  bias    E-value  score  bias    exp  N  Sequence       Description
    ------- ------ -----    ------- ------ -----   ---- --  --------       -----------
   2.1e-272  902.3   0.3   2.3e-272  902.1   0.3    1.0  1  WP_031513382.1  adenylyl-sulfate reductase subunit alpha [Des
   1.3e-240  797.2   1.1   1.6e-240  796.9   1.1    1.0  1  WP_031513078.1  adenylyl-sulfate reductase subunit alpha [Des
    2.1e-22   76.1   4.1    7.4e-21   71.0   4.1    2.7  1  WP_031517124.1  L-aspartate oxidase [Desulfofalx alkaliphila]
    5.9e-06   21.8   2.7       0.03    9.5   0.0    4.8  5  WP_031513019.1  NAD(P)-binding protein [Desulfofalx alkaliphi
    7.9e-06   21.3   0.2    1.4e-05   20.5   0.2    1.3  1  WP_031513386.1  hydrogenase iron-sulfur subunit [Desulfofalx 
    9.5e-06   21.1   2.3      0.033    9.3   0.3    3.2  3  WP_031513892.1  NAD(P)/FAD-dependent oxidoreductase [Desulfof
      5e-05   18.7   6.0     0.0026   13.0   0.2    3.3  4  WP_031517903.1  NAD(P)/FAD-dependent oxidoreductase [Desulfof
    0.00019   16.8   6.5      0.052    8.7   0.9    3.4  3  WP_031513809.1  dihydrolipoyl dehydrogenase [Desulfofalx alka
    0.00048   15.4   0.1    0.00091   14.5   0.1    1.4  1  WP_031513384.1  CoB--CoM heterodisulfide reductase iron-sulfu
    0.00055   15.2   0.1     0.0013   14.0   0.1    1.6  2  WP_031515966.1  NAD(P)/FAD-dependent oxidoreductase [Desulfof
    0.00063   15.0   0.2       0.13    7.4   0.0    2.3  2  WP_031515011.1  CoB--CoM heterodisulfide reductase iron-sulfu
    0.00074   14.8   0.1     0.0037   12.5   0.0    2.0  2  WP_031516502.1  CoB--CoM heterodisulfide reductase iron-sulfu
    0.00075   14.8   0.3     0.0085   11.3   0.0    2.0  2  WP_031515708.1  NAD(P)/FAD-dependent oxidoreductase [Desulfof
    0.00095   14.5   0.5      0.089    7.9   0.3    2.5  2  WP_420795378.1  tRNA uridine-5-carboxymethylaminomethyl(34) s
     0.0058   11.9   0.1     0.0086   11.3   0.1    1.2  1  WP_031514892.1  FAD-dependent oxidoreductase [Desulfofalx alk
     0.0063   11.7   1.3       0.53    5.4   0.0    2.4  3  WP_051688076.1  FAD-dependent oxidoreductase [Desulfofalx alk
     0.0066   11.7   4.4     0.0058   11.9   3.0    1.5  2  WP_031513897.1  NAD(P)/FAD-dependent oxidoreductase [Desulfof
     0.0086   11.3   0.0      0.011   10.9   0.0    1.1  1  WP_031516003.1  nicotianamine synthase family protein [Desulf
     0.0087   11.3   0.4      0.036    9.2   0.1    1.9  2  WP_238442377.1  FAD-dependent oxidoreductase [Desulfofalx alk
  ------ inclusion threshold ------
      0.011   11.0   3.2       0.27    6.4   0.4    2.8  3  WP_031513906.1  thioredoxin-disulfide reductase [Desulfofalx 
      0.016   10.4   1.3      0.026    9.7   1.3    1.2  1  WP_031515114.1  NAD(P)/FAD-dependent oxidoreductase [Desulfof
      0.019   10.2   9.6      0.026    9.7   0.0    4.2  5  WP_031513011.1  NAD(P)-binding protein [Desulfofalx alkaliphi
      0.033    9.4   0.0      0.033    9.4   0.0    1.0  1  WP_031513486.1  hypothetical protein [Desulfofalx alkaliphila


Domain annotation for each sequence (and alignments):
>> WP_031513382.1  adenylyl-sulfate reductase subunit alpha [Desulfofalx alkaliphila]
   #    score  bias  c-Evalue  i-Evalue hmmfrom  hmm to    alifrom  ali to    envfrom  env to     acc
 ---   ------ ----- --------- --------- ------- -------    ------- -------    ------- -------    ----
   1 !  902.1   0.3    2e-274  2.3e-272      45     625 ..       3     624 ..       1     626 [] 0.96

  Alignments for each domain:
  == domain 1  score: 902.1 bits;  conditional E-value: 2e-274
  apra_Neukirchen_a  45 kelevveletDiLiiGGGmagcgAAveake.ak..dlkvvlveKAaierSGavAaGlsAinaYig....enetpedyvryvrkdlmgivReD 129
                         ++e+ve++tDiL++GGGma+cgAAvea++ a+  +lkv+lv+KAai+rSGavA+GlsAin+Y+g    en+ +edyv+yv++dlmgi+R+D
     WP_031513382.1   3 VNFETVEVTTDILLLGGGMAACGAAVEAAYwAQkhGLKVTLVDKAAIDRSGAVAMGLSAINQYLGlakgENT-VEDYVHYVKNDLMGIARDD 93 
                        5799**************************866799******************************986665.******************* PP

  apra_Neukirchen_a 130 LvldiarhvdevvkkleewGLpilkdenGkyvrrGkwqikInGesyKpivAeaakkalgv.evlnrvfitdllvdednrvaGAvgfsvrenk 220
                        Lv++iarhvd++v+++e+wGLpi+k+++G+yvr G+wqi++nGesyK+ivAeaak+algv ++++rv+i+d ++d  +r+aGA+gfs+re+k
     WP_031513382.1  94 LVYNIARHVDSSVHLFEKWGLPIWKNDEGNYVRGGRWQIMLNGESYKVIVAEAAKNALGVdNIYERVYIVDPIMDG-DRIAGAIGFSTREEK 184
                        ************************************************************9*************65.9************** PP

  apra_Neukirchen_a 221 fyvikakavivatGGAagiyrprsvgegrgraWYppfntGsgyamgiraGAemttmEnrfvalRfKDtygPvgtiallvkakavnalgeeye 312
                        +yv+kakav+ a+GGA+g+++prs+geg gr+WYppf++Gs+ ++++ aGAemt++E+rf+++RfKD+ygPvg+++ll+k+ka+n  geey+
     WP_031513382.1 185 IYVFKAKAVLAAMGGAVGVFKPRSTGEGLGRSWYPPFSSGSSAYFTMVAGAEMTCQEVRFIPVRFKDAYGPVGAWFLLFKSKATNGFGEEYM 276
                        ******************************************************************************************** PP

  apra_Neukirchen_a 313 e....elkk..eYgkak.iptslRnyatleevkeGrgPiyldteealq........d........keleeelwedfLdmaisqallwaeeni 381
                             el++  +Ygk k ip++lRny+ + +v++G+gP+y++t ea++        d        k+le+e+wedfLdm++sqa+lwa+ ni
     WP_031513382.1 277 VtrrsELENwgPYGKVKpIPANLRNYLGMLDVNDGKGPLYMQTAEAIAnlakdykdDpkafkkkmKQLESEAWEDFLDMTVSQAILWAACNI 368
                        988877777999**9********************************988877766155666677*************************** PP

  apra_Neukirchen_a 382 epekenvEiegtePyivGsHaacsGyWv....dl........ynrmtTvkgLfaaGdvaGgsphkfvsGslaeGriAakaavkyildekdek 461
                         pe++ +Ei+++ePy++GsH++ sG+Wv    d+        y +mtTvkgLfaaGd++G+s+hkf+sGs+aeGriAaka+vk+++++  e 
     WP_031513382.1 369 APEEKASEIAAAEPYFIGSHSGGSGAWVsgpeDIapaeykwgYANMTTVKGLFAAGDASGASSHKFSSGSHAEGRIAAKAMVKFCVENP-EM 459
                        ****************************77754499999***********************************************985.55 PP

  apra_Neukirchen_a 462 peldeeeveelkeeiykpletleekkkettagev.pnyitpeeleerlqkimdeYagGistnYetnekkLeialeklemLkedleklaAedl 552
                        p++d ++veelk++i kp+  +eek+  tt+++v p+yi p+++++rlqk+mdeY+gG+s+n++t+++ Le++le l mLked+ekl A+dl
     WP_031513382.1 460 PNVDPAKVEELKAKILKPMVLFEEKSGFTTDPDVnPEYIVPKQYMFRLQKLMDEYVGGCSANFSTSKTLLEKGLEYLLMLKEDSEKLVARDL 551
                        ******************************************************************************************** PP

  apra_Neukirchen_a 553 heLlrawElihRllvaeaviehllfRkEtRwpgyyeraDypelddenwkkfvnskydpetgeieiikrplvel 625
                        +eL+rawE+ihR+l+ae++i+ +lfR+EtR+pgyy raD p+ld+enw +fvn+kyd+e+ge+e++kr++++l
     WP_031513382.1 552 NELMRAWENIHRTLQAESHIRSVLFREETRFPGYYFRADLPKLDEENWLCFVNCKYDAEKGEFEVFKRDIIRL 624
                        *********************************************************************9876 PP

>> WP_031513078.1  adenylyl-sulfate reductase subunit alpha [Desulfofalx alkaliphila]
   #    score  bias  c-Evalue  i-Evalue hmmfrom  hmm to    alifrom  ali to    envfrom  env to     acc
 ---   ------ ----- --------- --------- ------- -------    ------- -------    ------- -------    ----
   1 !  796.9   1.1  1.4e-242  1.6e-240      45     627 ..      11     580 ..       2     585 .. 0.96

  Alignments for each domain:
  == domain 1  score: 796.9 bits;  conditional E-value: 1.4e-242
  apra_Neukirchen_a  45 kelevveletDiLiiGGGmagcgAAveakeak.dlkvvlveKAaierSGavAaGlsAinaYigenetpedyvryvrkdlmgivReDLvldia 135
                        +++e+v++etD+LiiG+G+agc+AA+eak+ + dlkv+l+eKA+i+rSG++A G++Ain+Yi++++t+ed+vr+ r+++ g++ReDL++++a
     WP_031513078.1  11 DKIEEVRIETDLLIIGAGNAGCFAAIEAKRVNpDLKVTLMEKAHIDRSGCLAGGMDAINTYIKKGRTIEDFVRWSRSQAGGLLREDLTITMA 102
                        479999************************555*********************************************************** PP

  apra_Neukirchen_a 136 rhvdevvkkleewGLpilkdenG.kyvrrGkwqikInGesyKpivAeaakkalgvevlnrvfitdllvdednrvaGAvgfsvrenkfyvika 226
                        +++++ ++++eewG+pi  +e+G +y++rGkw+i+I+G ++K+i+Ae++++  g+e+lnrv++t+++   +++v+GA+gf+vr++k+yvika
     WP_031513078.1 103 EELNRPIEEWEEWGMPIKYEEDGeEYKTRGKWDITISGSEMKVILAEKTRE-YGCEILNRVVATNYIK-AGEKVVGAIGFGVRDGKVYVIKA 192
                        ******************8888846**************************.99**************.88********************* PP

  apra_Neukirchen_a 227 kavivatGGAagiyrp..rsvgegrgraWYppfntGsgyamgiraGAemttmEnrfvalRfKDtygPvgtiallvkakavnalgeeyeeelk 316
                        ka+i+atGGAag+y+p  ++ ++++++ WY+pfn+G+gyamgiraGAemtt+E+r++a+R+KD++gP++ti++++k++++n++gee +  ++
     WP_031513078.1 193 KATIIATGGAAGLYKPyqNDGNDSHHQLWYCPFNVGTGYAMGIRAGAEMTTFEMRWCATRTKDFNGPIDTISVGYKTPMINCKGEEIL--KT 282
                        ****************9888899*****************************************************************..44 PP

  apra_Neukirchen_a 317 keY....gkakiptslRnyatleevkeGrgPiyldteealqdkeleeelwedfLdmaisqallwaeeniepekenvEiegtePyivGsHaac 404
                        + Y    g+a  p+ +R++a + e++eGrgP+++dt+++  ++e+  +++ d+L++ +s +l++a++ ++ +k+++Ei+g++PyivG+H+a 
     WP_031513078.1 283 H-YahlgGDA-APRFIRANAPMDEWREGRGPCFVDTRHM--TDEQIYDMKYDYLNERPSYVLFLASRAQDLKKDPIEIYGSDPYIVGGHTA- 369
                        4.77675545.5***************************..**************************************************. PP

  apra_Neukirchen_a 405 sGyWvdlynrmtTvkgLfaaGdvaGgsphkfvsGslaeGriAakaavkyildekdekpeldeeeveelkeeiykpletleekkkettagevp 496
                        sGyWvd+ +r+tT++gL+a+GdvaGg+p+kfv+G+ aeG +Aa+aa++y++    +k e+dee+++++ke+i++p   +++++  + +g   
     WP_031513078.1 370 SGYWVDV-KRSTTLPGLYACGDVAGGTPNKFVGGCAAEGLLAARAAAEYAAGV--DKVEVDEEQIAKEKERIFAP--GFRQQE--VGDG--- 451
                        *******.******************************************754..4589***************9..466554..6666... PP

  apra_Neukirchen_a 497 nyitpeeleerlqkimdeYagGistnYetnekkLeialeklemLkedleklaAedlheLlrawElihRllvaeaviehllfRkEtRwpgyye 588
                          ++p+e+eerlq++mdeYagG+++++++n++ Le+al++l+ +ke++++l AedlheL+ a+E+i+Rl+vae++++hll+R+EtRwpg+++
     WP_031513078.1 452 --VKPREMEERLQRLMDEYAGGVHQFFRMNREGLEYALRHLNLMKEQVKYLVAEDLHELMAAHEVIDRLVVAETLVHHLLYREETRWPGWQT 541
                        ..9***************************************************************************************** PP

  apra_Neukirchen_a 589 raDypelddenwkkfvnskydpetgeieiikrplvelve 627
                        raD+pe++de++++fvns+y+petgeie+++rp+ ++++
     WP_031513078.1 542 RADFPEKNDEKFDCFVNSRYNPETGEIEMFTRPYEQIIP 580
                        **********************************99985 PP

>> WP_031517124.1  L-aspartate oxidase [Desulfofalx alkaliphila]
   #    score  bias  c-Evalue  i-Evalue hmmfrom  hmm to    alifrom  ali to    envfrom  env to     acc
 ---   ------ ----- --------- --------- ------- -------    ------- -------    ------- -------    ----
   1 !   71.0   4.1   6.4e-23   7.4e-21      51     604 ..      17     523 ..       4     527 .] 0.75

  Alignments for each domain:
  == domain 1  score: 71.0 bits;  conditional E-value: 6.4e-23
  apra_Neukirchen_a  51 eletDiLiiGGGmagcgAAveakeakdlkvvlveKAaierSGa.vAaGlsAinaYigenetpedyvryvrkdlmgiv....ReDLvldiarh 137
                        + +t++Li+GGG+ag ++A++a ea +l+v+l+ K  i  S +  A+G   i a +g+ ++pe + +      +g++     + Lv +   +
     WP_031517124.1  17 QYQTELLIVGGGIAGLYTAWKAIEA-GLEVTLLTKRTIIDSNSdRAQG--GIAAALGKTDSPELHYEDTMLAGAGLCdavaVKVLVNEGPSR 105
                        5789*****************9986.5999999888776665538999..677899999999988776555555544000045555555556 PP

  apra_Neukirchen_a 138 vdevvk...kleewGLpilkdenGkyvrrG..kwqikInGesyKpivAeaakkalgvevlnrvfitdllvdednrvaGAvgfsvrenkfyvi 224
                        v+e ++   ++++ G  +   ++G   +r   +      G ++ + + +++ ++ ++ vl++ f++dllv +d+ ++G+++++ r++++ ++
     WP_031517124.1 106 VQELINmgaNFDRHGNQLAMTKEGAHSKRRilHAHGDATGAEIICTLMQQVLNQGKALVLEQHFVVDLLV-KDGVCCGVLAYDERSQEYCIY 196
                        666554222577777666655555543332113334566778888888999998888*************.99******************* PP

  apra_Neukirchen_a 225 kakavivatGGAagiyrprsvgegrgraWYppfntGsgyamgiraGAemttmE.nrfvalRfKDtygP...vgtiallvkakavnalgeeye 312
                          kav++a GGA  +y+   +         p   tG g a++ raGAe+  mE ++f ++ +   ++P   +   + + +a   n++ge+++
     WP_031517124.1 197 WTKAVVMASGGAGRLYKYTTN---------PEVATGDGIAIAYRAGAEVMDMEfVQFHPTTLVLPNAPrflISEAVRGEGALLRNSQGERFM 279
                        *****************9877.........7789***************9999558999999999999444445555667899********* PP

  apra_Neukirchen_a 313 eelkkeY.gkak.iptslRnyatleevkeGrg.PiyldteealqdkeleeelwedfLdmaisqallwaeeniepekenvEiegtePyivGsH 401
                            + Y g a+  p+ +   a+l+e+++ +   + ld +++       +++++ f    ++++ + a+ + +++ke++ ++++  y++G+ 
     WP_031517124.1 280 ---PR-YhGMAElAPRDIVSRAILSEMAATQKsYVNLDLTHI-----AADKIKRRF----PTITATCAKYGLDITKEPIPVAPAAHYLMGGI 358
                        ...77.76556668*************987651566888888.....556666666....9999999************************8 PP

  apra_Neukirchen_a 402 aacsGyWvdlynrmtTvkgLfaaGdva..Ggs.phkfvsGslaeGriAakaavkyildekdekpeldeeeveelkeeiykpletleekkket 490
                         +       +yn  t+++gL+a+G++a  G   +++  s sl +G + ++ +vk ++++      +d   ++  ke++  + + +e      
     WP_031517124.1 359 KT-------NYNGLTSIQGLYACGEAAclGVHgANRLASNSLLDGLVFGNRIVKHLMKT------ID--GISLNKERFICQ-DLFE-P---- 429
                        88.......68**************9733444246888888888888888888888744......33..233333333331.2222.2.... PP

  apra_Neukirchen_a 491 tagevpnyitpeeleerlqkimdeYagGistnYetnekkLeialeklemLkedleklaAedlheLlrawElihRllvaeaviehllfRkEtR 582
                         ag       +e + e+l+ +m e +g + t  +     L++al  +e+ +e l++ ++++ +e    +El++ l v ++++e  ++R E+R
     WP_031517124.1 430 -AG------DVEAISEQLKWTMGENVGPLRTIHR-----LTRALAFFEQ-NEWLKRHRCRNARE----MELRNMLEVGKLITEAAMMRTESR 504
                        .34......5688899999999999999988765.....5555555544.45666777777766....488888999999999999999999 PP

  apra_Neukirchen_a 583 wpgyyeraDypelddenwkkfv 604
                          g + r+D+pe++  +w+k++
     WP_031517124.1 505 --GGHFRLDFPETST-RWEKHI 523
                        ..6667899999887.788876 PP

>> WP_031513019.1  NAD(P)-binding protein [Desulfofalx alkaliphila]
   #    score  bias  c-Evalue  i-Evalue hmmfrom  hmm to    alifrom  ali to    envfrom  env to     acc
 ---   ------ ----- --------- --------- ------- -------    ------- -------    ------- -------    ----
   1 ?    2.6   0.1     0.031       3.6      46      85 ..       5      43 ..       1      47 [. 0.82
   2 ?    0.1   0.0      0.19        21      48      84 ..     250     285 ..     202     290 .. 0.65
   3 ?    1.7   0.0     0.058       6.7      39      80 ..     369     415 ..     334     418 .. 0.64
   4 ?    2.3   0.0      0.04       4.7     414     515 ..     526     619 ..     474     628 .. 0.72
   5 !    9.5   0.0   0.00026      0.03      44      86 ..    1053    1103 ..    1017    1105 .. 0.69

  Alignments for each domain:
  == domain 1  score: 2.6 bits;  conditional E-value: 0.031
  apra_Neukirchen_a 46 elevveletDiLiiGGGmagcgAAveakeakdlkvvlveK 85
                       +++ ++++  ++++GGG++g  +++ ++ea +++v lveK
     WP_031513019.1  5 QTTDKKMTGAVMVVGGGISGMQSSLDLAEA-GYSVYLVEK 43
                       4556677889****************9986.589999998 PP

  == domain 2  score: 0.1 bits;  conditional E-value: 0.19
  apra_Neukirchen_a  48 evveletDiLiiGGGmagcgAAveakeakdlkvvlve 84 
                        ++ e e  + +iG G ag  AA  ++  k++kv++ e
     WP_031513019.1 250 KEGEREERVAVIGSGPAGLTAAHYLA-LKGYKVTIFE 285
                        3445677899**********998776.4567888776 PP

  == domain 3  score: 1.7 bits;  conditional E-value: 0.058
  apra_Neukirchen_a  39 aalamk...kelevveletDiLiiGGGmagcgAAveake.ak.dlkv 80 
                         a++m    +  e+v+l   +L++GGG+ +  AA  a +  + +++v
     WP_031513019.1 369 EAVSMLrkfNLGEKVNLGRKVLVVGGGNVAMDAARSAVRlGAeEVHV 415
                        33333322222346778889**************9998843235555 PP

  == domain 4  score: 2.3 bits;  conditional E-value: 0.04
  apra_Neukirchen_a 414 rmtTvkgLfaaGdvaGgsphkfvsGslaeGriAakaavkyildekdekpeldeeeveelkeeiykpletleekkkettagev.pnyitpeel 504
                         +t v+g+fa Gdv  g +      ++  G+ Aa+++ +yi+ e d + +   ++++   e+i  pl++    ++  ++  v  ny  p e 
     WP_031513019.1 526 LATNVPGIFAGGDVQTGPA--LLIDAIGAGKRAAESIHRYIQGE-DLRAN---RQFKVPEEKIS-PLRQKA--DEVEVQAAVpMNYADPAER 608
                        5799**********87755..56779999************644.33222...33333333333.222222..2223444566788888888 PP

  apra_Neukirchen_a 505 eerlqkimdeY 515
                         + l ++   Y
     WP_031513019.1 609 AKDLREVALGY 619
                        88888776655 PP

  == domain 5  score: 9.5 bits;  conditional E-value: 0.00026
  apra_Neukirchen_a   44 k.........kelevveletDiLiiGGGmagcgAAveakeakdlkvvlveKA 86  
                         +          +++v+ ++   L++GGG+ag   A+ ++e+ +  v+lveK 
     WP_031513019.1 1053 AvakvkllkpVQTSVIDINRRALVVGGGVAGMSNALSLAEQ-GFAVTLVEKT 1103
                         1222233334456677888899***************9975.699*****95 PP

>> WP_031513386.1  hydrogenase iron-sulfur subunit [Desulfofalx alkaliphila]
   #    score  bias  c-Evalue  i-Evalue hmmfrom  hmm to    alifrom  ali to    envfrom  env to     acc
 ---   ------ ----- --------- --------- ------- -------    ------- -------    ------- -------    ----
   1 !   20.5   0.2   1.2e-07   1.4e-05      34      86 ..     117     168 ..      82     171 .. 0.68

  Alignments for each domain:
  == domain 1  score: 20.5 bits;  conditional E-value: 1.2e-07
  apra_Neukirchen_a  34 aaallaalamkkelevveletDiLiiGGGmagcgAAveakeakdlkvvlveKA 86 
                        a+++++a++  + + v++++  iL++GGGmag  AA+e ++a  +k vlveK 
     WP_031513386.1 117 ACVKAKAVELPDPYVVENVSKAILVVGGGMAGITAALESAKAG-YKTVLVEKE 168
                        222333333334455777999*****************99865.888899985 PP

>> WP_031513892.1  NAD(P)/FAD-dependent oxidoreductase [Desulfofalx alkaliphila]
   #    score  bias  c-Evalue  i-Evalue hmmfrom  hmm to    alifrom  ali to    envfrom  env to     acc
 ---   ------ ----- --------- --------- ------- -------    ------- -------    ------- -------    ----
   1 !    9.3   0.3   0.00029     0.033      54      85 ..       4      34 ..       1      37 [. 0.85
   2 ?    1.3   0.0     0.079       9.1     217     237 ..      99     119 ..      63     128 .. 0.78
   3 !    8.4   0.0   0.00057     0.065     412     457 ..     280     322 ..     258     341 .. 0.79

  Alignments for each domain:
  == domain 1  score: 9.3 bits;  conditional E-value: 0.00029
  apra_Neukirchen_a 54 tDiLiiGGGmagcgAAveakeakdlkvvlveK 85
                       t+i iiGGG ag  AA++a+   +++v+lv++
     WP_031513892.1  4 TEICIIGGGPAGLTAALKAAGL-GAEVTLVDR 34
                       899**************99864.578888887 PP

  == domain 2  score: 1.3 bits;  conditional E-value: 0.079
  apra_Neukirchen_a 217 renkfyvikakavivatGGAa 237
                        +++kf  ik ++ ivatGGA 
     WP_031513892.1  99 QHDKFIKIKPQKLIVATGGAE 119
                        4679999************96 PP

  == domain 3  score: 8.4 bits;  conditional E-value: 0.00057
  apra_Neukirchen_a 412 ynrmtTvkgLfaaGdvaGgsphkfvsGslaeGriAakaavkyilde 457
                         n +t+++g++ aGdv G       s ++ eG +A+ +a+k +  +
     WP_031513892.1 280 ENLETSIPGIYVAGDVGGIEE---ASAAMMEGALAGLNAAKSLGYH 322
                        4789***********866554...599************9998544 PP

>> WP_031517903.1  NAD(P)/FAD-dependent oxidoreductase [Desulfofalx alkaliphila]
   #    score  bias  c-Evalue  i-Evalue hmmfrom  hmm to    alifrom  ali to    envfrom  env to     acc
 ---   ------ ----- --------- --------- ------- -------    ------- -------    ------- -------    ----
   1 !   13.0   0.2   2.2e-05    0.0026      54      85 ..       3      33 ..       1      36 [. 0.91
   2 ?   -1.9   0.0      0.76        87     223     234 ..      99     110 ..      95     115 .. 0.89
   3 ?    0.4   0.0      0.14        16      53      78 ..     142     168 ..     120     178 .. 0.81
   4 !    6.2   0.1    0.0026       0.3     415     456 ..     262     302 ..     253     304 .] 0.84

  Alignments for each domain:
  == domain 1  score: 13.0 bits;  conditional E-value: 2.2e-05
  apra_Neukirchen_a 54 tDiLiiGGGmagcgAAveakeakdlkvvlveK 85
                        D+ iiG+G ag  AA+ a++a+ lkv+l++K
     WP_031517903.1  3 YDVAIIGAGPAGMTAAIYAARAN-LKVLLLDK 33
                       69****************99876.*******9 PP

  == domain 2  score: -1.9 bits;  conditional E-value: 0.76
  apra_Neukirchen_a 223 vikakavivatG 234
                        +++akavi+atG
     WP_031517903.1  99 TFEAKAVIIATG 110
                        699********9 PP

  == domain 3  score: 0.4 bits;  conditional E-value: 0.14
  apra_Neukirchen_a  53 etDiLiiGGGmagcgAAveake.akdl 78 
                        +  +++iGGG+++   A+ +++ a+++
     WP_031517903.1 142 DKKVIVIGGGNSAVEEAIYLASlAEEV 168
                        56799********99999888865543 PP

  == domain 4  score: 6.2 bits;  conditional E-value: 0.0026
  apra_Neukirchen_a 415 mtTvkgLfaaGdvaGgsphkfvsGslaeGriAakaavkyild 456
                        +t v+g++ aGd+     ++ ++ ++ +G iAa+a++ky+++
     WP_031517903.1 262 ATKVPGIYGAGDITSKHLRQVIT-ACSDGAIAAQAVAKYVEK 302
                        688**********9888777776.678************965 PP

>> WP_031513809.1  dihydrolipoyl dehydrogenase [Desulfofalx alkaliphila]
   #    score  bias  c-Evalue  i-Evalue hmmfrom  hmm to    alifrom  ali to    envfrom  env to     acc
 ---   ------ ----- --------- --------- ------- -------    ------- -------    ------- -------    ----
   1 !    8.7   0.9   0.00045     0.052      53      87 ..       2      35 ..       1      45 [. 0.87
   2 !    7.1   0.1    0.0014      0.16      33      86 ..     150     202 ..     119     204 .. 0.69
   3 ?    2.7   0.0      0.03       3.5     413     451 ..     292     328 ..     260     394 .. 0.83

  Alignments for each domain:
  == domain 1  score: 8.7 bits;  conditional E-value: 0.00045
  apra_Neukirchen_a 53 etDiLiiGGGmagcgAAveakeakdlkvvlveKAa 87
                       + D ++iGGG +g +AA+++++    kv +veK +
     WP_031513809.1  2 NYDAVVIGGGPGGYVAAIRIAQLG-GKVAVVEKNS 35
                       6799****************9864.6899999975 PP

  == domain 2  score: 7.1 bits;  conditional E-value: 0.0014
  apra_Neukirchen_a  33 laaallaalamkkelevveletDiLiiGGGmagcgAAveakeakdlkvvlveKA 86 
                        l  + +++++ ++ l+ +e+   +LiiG+G+ gc  A+   +  ++++++ve A
     WP_031513809.1 150 LGYNGTTVITSEEALTLTEVPKSLLIIGAGVIGCEFAYIYGNL-GAEITMVEAA 202
                        3334444555556788999999************999976543.5788888866 PP

  == domain 3  score: 2.7 bits;  conditional E-value: 0.03
  apra_Neukirchen_a 413 nrmtTvkgLfaaGdvaGgsphkfvsGslaeGriAakaav 451
                        + +t vkg++a Gdv+      +v  s  +G +Aa++++
     WP_031513809.1 292 KMETNVKGIYAIGDVVNKYQLAHVASS--QGLVAAENIM 328
                        67899**********988777776433..5555555554 PP

>> WP_031513384.1  CoB--CoM heterodisulfide reductase iron-sulfur subunit A family protein [Desulfofalx alkaliphila]
   #    score  bias  c-Evalue  i-Evalue hmmfrom  hmm to    alifrom  ali to    envfrom  env to     acc
 ---   ------ ----- --------- --------- ------- -------    ------- -------    ------- -------    ----
   1 !   14.5   0.1   7.9e-06   0.00091      55      86 ..       5      35 ..       1      51 [. 0.88

  Alignments for each domain:
  == domain 1  score: 14.5 bits;  conditional E-value: 7.9e-06
  apra_Neukirchen_a 55 DiLiiGGGmagcgAAveakeakdlkvvlveKA 86
                        iL++GGG++g  AA+ea+ea +++v lveK 
     WP_031513384.1  5 TILVVGGGISGITAATEAAEA-GCEVFLVEKN 35
                       69****************986.59******96 PP

>> WP_031515966.1  NAD(P)/FAD-dependent oxidoreductase [Desulfofalx alkaliphila]
   #    score  bias  c-Evalue  i-Evalue hmmfrom  hmm to    alifrom  ali to    envfrom  env to     acc
 ---   ------ ----- --------- --------- ------- -------    ------- -------    ------- -------    ----
   1 !   14.0   0.1   1.2e-05    0.0013      53      86 ..       2      34 ..       1      36 [. 0.89
   2 ?   -2.7   0.0       1.3   1.5e+02     255     287 ..     170     202 ..     151     205 .. 0.72

  Alignments for each domain:
  == domain 1  score: 14.0 bits;  conditional E-value: 1.2e-05
  apra_Neukirchen_a 53 etDiLiiGGGmagcgAAveakeakdlkvvlveKA 86
                       + D+ +iGGG ag +AA +a++ ++l+v+l+eK 
     WP_031515966.1  2 NYDLAVIGGGPAGMMAAATAAS-NGLRVILLEKN 34
                       679***************9986.57*******95 PP

  == domain 2  score: -2.7 bits;  conditional E-value: 1.3
  apra_Neukirchen_a 255 ppfntGsgyamgiraGAemttmEnrfvalRfKD 287
                           +tG gy m+ r G  +      +v+l +KD
     WP_031515966.1 170 NTGSTGDGYVMAGRLGHTLVEPKPALVPLVTKD 202
                        455788899999999999988888888888888 PP

>> WP_031515011.1  CoB--CoM heterodisulfide reductase iron-sulfur subunit A family protein [Desulfofalx alkaliphila]
   #    score  bias  c-Evalue  i-Evalue hmmfrom  hmm to    alifrom  ali to    envfrom  env to     acc
 ---   ------ ----- --------- --------- ------- -------    ------- -------    ------- -------    ----
   1 !    5.3   0.1    0.0049      0.57      52      85 ..       8      40 ..       1      49 [. 0.81
   2 !    7.4   0.0    0.0011      0.13      38      83 ..     574     620 ..     539     623 .. 0.64

  Alignments for each domain:
  == domain 1  score: 5.3 bits;  conditional E-value: 0.0049
  apra_Neukirchen_a 52 letDiLiiGGGmagcgAAveakeakdlkvvlveK 85
                        +  +L++GGG++g  +A+ ++e+ ++kv lve+
     WP_031515011.1  8 KTGAVLVVGGGISGMQSALDLAET-GYKVYLVEQ 40
                       45579***************9975.589999885 PP

  == domain 2  score: 7.4 bits;  conditional E-value: 0.0011
  apra_Neukirchen_a  38 laalamk..kelevveletDiLiiGGGmagcgAAveakeakdlkvvlv 83 
                        +a+++ +   +++ v l+   L++GGG +g  AA++++++    v +v
     WP_031515011.1 574 VAKVKLAkpVHTSSVDLNRKALVVGGGLSGLTAALNLANQG-FGVYVV 620
                        222222233445677788899**************998754.445554 PP

>> WP_031516502.1  CoB--CoM heterodisulfide reductase iron-sulfur subunit A family protein [Desulfofalx alkaliphila]
   #    score  bias  c-Evalue  i-Evalue hmmfrom  hmm to    alifrom  ali to    envfrom  env to     acc
 ---   ------ ----- --------- --------- ------- -------    ------- -------    ------- -------    ----
   1 ?   -0.8   0.1      0.35        40      56      75 ..       9      28 ..       2      38 .. 0.79
   2 !   12.5   0.0   3.2e-05    0.0037      44      85 ..     583     625 ..     543     653 .. 0.74

  Alignments for each domain:
  == domain 1  score: -0.8 bits;  conditional E-value: 0.35
  apra_Neukirchen_a 56 iLiiGGGmagcgAAveakea 75
                       +L++G+G+ag  A++ ++e+
     WP_031516502.1  9 VLVLGAGIAGIQASLDLAES 28
                       8*************999874 PP

  == domain 2  score: 12.5 bits;  conditional E-value: 3.2e-05
  apra_Neukirchen_a  44 k..kelevveletDiLiiGGGmagcgAAveakeakdlkvvlveK 85 
                        +   ++ +  ++ D+L+iGGG++g   A++++++ +++v l+eK
     WP_031516502.1 583 AqpIHPVTLDMNHDVLVIGGGVSGMNNALNLASQ-GYQVYLIEK 625
                        2333455777899*****************9965.699999999 PP

>> WP_031515708.1  NAD(P)/FAD-dependent oxidoreductase [Desulfofalx alkaliphila]
   #    score  bias  c-Evalue  i-Evalue hmmfrom  hmm to    alifrom  ali to    envfrom  env to     acc
 ---   ------ ----- --------- --------- ------- -------    ------- -------    ------- -------    ----
   1 !   11.3   0.0   7.4e-05    0.0085      53      86 ..       3      37 ..       1      42 [. 0.91
   2 ?    1.5   0.1      0.07       8.1     412     430 ..     436     454 ..     406     475 .. 0.79

  Alignments for each domain:
  == domain 1  score: 11.3 bits;  conditional E-value: 7.4e-05
  apra_Neukirchen_a 53 etDiLiiGGGmagcgAAveakeak.dlkvvlveKA 86
                       + D++++G+G ag ++ +e+  ++ ++kv+l++K 
     WP_031515708.1  3 NYDVIVVGAGPAGIFTCYELILKSpGVKVLLIDKG 37
                       67******************99777********96 PP

  == domain 2  score: 1.5 bits;  conditional E-value: 0.07
  apra_Neukirchen_a 412 ynrmtTvkgLfaaGdvaGg 430
                         n +t v gL+a Gd+aG 
     WP_031515708.1 436 KNFETEVVGLYAGGDGAGI 454
                        478999***********95 PP

>> WP_420795378.1  tRNA uridine-5-carboxymethylaminomethyl(34) synthesis enzyme MnmG [Desulfofalx alkaliphila]
   #    score  bias  c-Evalue  i-Evalue hmmfrom  hmm to    alifrom  ali to    envfrom  env to     acc
 ---   ------ ----- --------- --------- ------- -------    ------- -------    ------- -------    ----
   1 !    7.9   0.3   0.00078     0.089      53      76 ..       8      31 ..       2      45 .. 0.79
   2 ?    4.2   0.0     0.011       1.2     418     458 ..     363     400 ..     359     507 .. 0.85

  Alignments for each domain:
  == domain 1  score: 7.9 bits;  conditional E-value: 0.00078
  apra_Neukirchen_a 53 etDiLiiGGGmagcgAAveakeak 76
                       + D++++G+G +gc AA+  ++  
     WP_420795378.1  8 KYDVIVVGAGHSGCEAALASARMG 31
                       68***************9988744 PP

  == domain 2  score: 4.2 bits;  conditional E-value: 0.011
  apra_Neukirchen_a 418 vkgLfaaGdvaGgsphkfvsGslaeGriAakaavkyildek 458
                        + gLf+aG v G s+      + a+G +A+ +a++y++++ 
     WP_420795378.1 363 IAGLFMAGQVNGTSGYE---EAAAQGLMAGINAARYVQNQP 400
                        89************975...689*************97654 PP

>> WP_031514892.1  FAD-dependent oxidoreductase [Desulfofalx alkaliphila]
   #    score  bias  c-Evalue  i-Evalue hmmfrom  hmm to    alifrom  ali to    envfrom  env to     acc
 ---   ------ ----- --------- --------- ------- -------    ------- -------    ------- -------    ----
   1 !   11.3   0.1   7.5e-05    0.0086      53      87 ..       4      39 ..       1      47 [. 0.86

  Alignments for each domain:
  == domain 1  score: 11.3 bits;  conditional E-value: 7.5e-05
  apra_Neukirchen_a 53 etDiLiiGGGmagcgAAveakeak.dlkvvlveKAa 87
                       +  iLiiGG +ag  AA +a++ + +++++++e+  
     WP_031514892.1  4 QQKILIIGGVAAGPKAAARARRRNpQAEITILERGG 39
                       5679******************666********965 PP

>> WP_051688076.1  FAD-dependent oxidoreductase [Desulfofalx alkaliphila]
   #    score  bias  c-Evalue  i-Evalue hmmfrom  hmm to    alifrom  ali to    envfrom  env to     acc
 ---   ------ ----- --------- --------- ------- -------    ------- -------    ------- -------    ----
   1 !    4.7   0.2    0.0076      0.88      55      74 ..      19      38 ..       4      47 .. 0.81
   2 ?   -4.1   0.1       3.3   3.8e+02     415     442 ..     400     429 ..     398     445 .. 0.71
   3 !    5.4   0.0    0.0046      0.53      46      75 ..     592     621 ..     546     631 .. 0.67

  Alignments for each domain:
  == domain 1  score: 4.7 bits;  conditional E-value: 0.0076
  apra_Neukirchen_a 55 DiLiiGGGmagcgAAveake 74
                        +L++GGG+ag  AA  ++e
     WP_051688076.1 19 AVLVVGGGIAGMQAAADLAE 38
                       69*************98876 PP

  == domain 2  score: -4.1 bits;  conditional E-value: 3.3
  apra_Neukirchen_a 415 mtTvkgLfaaGdvaGg..sphkfvsGslae 442
                        +tT  g+faaG  +G    p+  v G+ a 
     WP_051688076.1 400 QTTRMGVFAAGGFIGPrdIPETVVNGAAAA 429
                        699999****99999522466666666554 PP

  == domain 3  score: 5.4 bits;  conditional E-value: 0.0046
  apra_Neukirchen_a  46 elevveletDiLiiGGGmagcgAAveakea 75 
                        ++++  +    L++GGG+ag  AA+ ++ +
     WP_051688076.1 592 HPQQAPVVQSSLVVGGGIAGLTAALSLADQ 621
                        45555566678**************98864 PP

>> WP_031513897.1  NAD(P)/FAD-dependent oxidoreductase [Desulfofalx alkaliphila]
   #    score  bias  c-Evalue  i-Evalue hmmfrom  hmm to    alifrom  ali to    envfrom  env to     acc
 ---   ------ ----- --------- --------- ------- -------    ------- -------    ------- -------    ----
   1 !   11.9   3.0     5e-05    0.0058      53      93 ..       4      43 ..       1      52 [. 0.82
   2 ?   -2.5   0.0       1.1   1.2e+02     180     211 ..     160     189 ..     159     191 .. 0.87

  Alignments for each domain:
  == domain 1  score: 11.9 bits;  conditional E-value: 5e-05
  apra_Neukirchen_a 53 etDiLiiGGGmagcgAAveakeakdlkvvlveKAaierSGa 93
                       ++D ++iGGG+ gc +A+++++    kvvl+e   i  SGa
     WP_031513897.1  4 TADAVVIGGGIIGCSTAYNLAKMGLKKVVLIEEKYIA-SGA 43
                       579*******************998999999876664.555 PP

  == domain 2  score: -2.5 bits;  conditional E-value: 1.1
  apra_Neukirchen_a 180 AeaakkalgvevlnrvfitdllvdednrvaGA 211
                        A+aak+ lgve+l    +t+ll  e++++ G+
     WP_031513897.1 160 AQAAKR-LGVEILTYTRVTKLLK-EGDKISGV 189
                        677777.99**************.77999985 PP

>> WP_031516003.1  nicotianamine synthase family protein [Desulfofalx alkaliphila]
   #    score  bias  c-Evalue  i-Evalue hmmfrom  hmm to    alifrom  ali to    envfrom  env to     acc
 ---   ------ ----- --------- --------- ------- -------    ------- -------    ------- -------    ----
   1 !   10.9   0.0   9.9e-05     0.011      50      85 ..      42      76 ..       6      80 .. 0.77

  Alignments for each domain:
  == domain 1  score: 10.9 bits;  conditional E-value: 9.9e-05
  apra_Neukirchen_a 50 veletDiLiiGGGmagcgAAveakeakdlkvvlveK 85
                       +  e  iL+iGGG   c  A+e++ ++++k+v+v+K
     WP_031516003.1 42 IIPEDRILVIGGGPLPCT-AMEIADQTGAKIVVVDK 76
                       4446679*********96.79**************9 PP

>> WP_238442377.1  FAD-dependent oxidoreductase [Desulfofalx alkaliphila]
   #    score  bias  c-Evalue  i-Evalue hmmfrom  hmm to    alifrom  ali to    envfrom  env to     acc
 ---   ------ ----- --------- --------- ------- -------    ------- -------    ------- -------    ----
   1 !    9.2   0.1   0.00032     0.036      49      85 ..      25      60 ..       5      63 .. 0.78
   2 ?   -0.1   0.1       0.2        23      54      84 ..     154     183 ..      87     187 .. 0.80

  Alignments for each domain:
  == domain 1  score: 9.2 bits;  conditional E-value: 0.00032
  apra_Neukirchen_a 49 vveletDiLiiGGGmagcgAAveakeakdlkvvlveK 85
                         + +  iL+iGGG ag  AA   ++ ++ +v+l+eK
     WP_238442377.1 25 PAQQKKKILVIGGGPAGLEAARV-AQIRGHEVILLEK 60
                       4556789**********999865.5567789999998 PP

  == domain 2  score: -0.1 bits;  conditional E-value: 0.2
  apra_Neukirchen_a  54 tDiLiiGGGmagcgAAveakeakdlkvvlve 84 
                          + +iGGG  g   A+e+ ++++ +vv++e
     WP_238442377.1 154 HKVAVIGGGLIGLE-AMEILSQQGKEVVVIE 183
                        46889999999965.6888888888888887 PP

>> WP_031513906.1  thioredoxin-disulfide reductase [Desulfofalx alkaliphila]
   #    score  bias  c-Evalue  i-Evalue hmmfrom  hmm to    alifrom  ali to    envfrom  env to     acc
 ---   ------ ----- --------- --------- ------- -------    ------- -------    ------- -------    ----
   1 ?    6.4   0.4    0.0023      0.27      54      83 ..       4      32 ..       1      36 [. 0.79
   2 ?   -2.4   0.1         1   1.2e+02      56      77 ..     146     168 ..     142     174 .. 0.73
   3 ?    4.2   0.0     0.011       1.2     412     455 ..     261     303 ..     250     306 .] 0.84

  Alignments for each domain:
  == domain 1  score: 6.4 bits;  conditional E-value: 0.0023
  apra_Neukirchen_a 54 tDiLiiGGGmagcgAAveakeakdlkvvlv 83
                        D++iiGGG ag  A + a++ + l+ +++
     WP_031513906.1  4 KDLVIIGGGPAGLTAGLYAARGA-LNTLII 32
                       59**************9999854.455555 PP

  == domain 2  score: -2.4 bits;  conditional E-value: 1
  apra_Neukirchen_a  56 iLiiGGGmagcgAAveake.akd 77 
                        + +iGGG a+   A+ + + a++
     WP_031513906.1 146 LAVIGGGDAAVEEAMFLTKfAAK 168
                        579******99998887774443 PP

  == domain 3  score: 4.2 bits;  conditional E-value: 0.011
  apra_Neukirchen_a 412 ynrmtTvkgLfaaGdvaGgsphkfvsGslaeGriAakaavkyil 455
                         +  t v+gL+  Gd     p + v  + a+G iAa ++ ky++
     WP_031513906.1 261 EDTGTGVPGLYVVGDLR-QKPLRQVITAAADGAIAAAQVEKYLA 303
                        467899*********86.799999999***********999985 PP

>> WP_031515114.1  NAD(P)/FAD-dependent oxidoreductase [Desulfofalx alkaliphila]
   #    score  bias  c-Evalue  i-Evalue hmmfrom  hmm to    alifrom  ali to    envfrom  env to     acc
 ---   ------ ----- --------- --------- ------- -------    ------- -------    ------- -------    ----
   1 ?    9.7   1.3   0.00023     0.026      55      81 ..       8      35 ..       4      43 .. 0.80

  Alignments for each domain:
  == domain 1  score: 9.7 bits;  conditional E-value: 0.00023
  apra_Neukirchen_a 55 DiLiiGGGmagcgAAveakeak.dlkvv 81
                        i+++GGG+ag +AA+ a+++  ++kv+
     WP_031515114.1  8 KIIVVGGGAAGLMAALAAANNGaQVKVL 35
                       589*************999854366654 PP

>> WP_031513011.1  NAD(P)-binding protein [Desulfofalx alkaliphila]
   #    score  bias  c-Evalue  i-Evalue hmmfrom  hmm to    alifrom  ali to    envfrom  env to     acc
 ---   ------ ----- --------- --------- ------- -------    ------- -------    ------- -------    ----
   1 ?    1.6   0.7     0.064       7.4      54      86 ..       7      39 ..       2      46 .. 0.82
   2 ?   -1.4   0.0      0.53        61      51      82 ..     247     277 ..     201     280 .. 0.71
   3 ?    0.1   0.1      0.19        21      47      83 ..     374     411 ..     331     413 .. 0.67
   4 ?   -0.6   0.1       0.3        35     415     493 ..     519     588 ..     513     621 .. 0.58
   5 ?    9.7   0.0   0.00023     0.026      32      85 ..    1040    1094 ..    1012    1096 .. 0.69

  Alignments for each domain:
  == domain 1  score: 1.6 bits;  conditional E-value: 0.064
  apra_Neukirchen_a 54 tDiLiiGGGmagcgAAveakeakdlkvvlveK.A 86
                         ++++GGG++g  +++ ++ea +++v lveK A
     WP_031513011.1  7 GAVMVVGGGISGMQSSLDLAEA-GYRVYLVEKkA 39
                       5699***************986.59999999724 PP

  == domain 2  score: -1.4 bits;  conditional E-value: 0.53
  apra_Neukirchen_a  51 eletDiLiiGGGmagcgAAveakeakdlkvvl 82 
                        + e  + +iG G ag  AA  ++  k+++v++
     WP_031513011.1 247 RREEKVAVIGSGPAGLTAAHYLAL-KGYQVTI 277
                        4577899**********9987764.4455655 PP

  == domain 3  score: 0.1 bits;  conditional E-value: 0.19
  apra_Neukirchen_a  47 levveletDiLiiGGGmagcgAAveake.akdlkvvlv 83 
                         e+v+l    L+iGGG+ +  AA   ++  ++++ +++
     WP_031513011.1 374 GEKVKLGKKTLVIGGGNVAMDAARVSRRlGSEVHLLCL 411
                        3567788899************9988886667776665 PP

  == domain 4  score: -0.6 bits;  conditional E-value: 0.3
  apra_Neukirchen_a 415 mtTvkgLfaaGdvaGgsphkfvsGslaeGriAakaavkyildekdekpeldeeeveelkeeiykpletleekkkettag 493
                        +t v+g+fa Gd+   s+ +    ++  G+ Aa+++ +yi+ e d k + + +  ee  + + + l +++      t++
     WP_031513011.1 519 ATNVPGVFAGGDAQ--SGPRLLIDAIGAGKRAAESIHRYIQGE-DLKANRRFSIPEEDLAPLRQELGEVT------TQK 588
                        7999********96..667888899999************432.22222221222222222222221122......222 PP

  == domain 5  score: 9.7 bits;  conditional E-value: 0.00023
  apra_Neukirchen_a   32 alaaallaalamk..kelevveletDiLiiGGGmagcgAAveakeakdlkvvlveK 85  
                         +l+++++a+++m    +++v+ ++   L++GGG+ag   A+ ++e+ + +v lveK
     WP_031513011.1 1040 DLVKMAVAKVKMLkpVHTSVIDINRRALVVGGGVAGMTNALSLAEQ-GFEVSLVEK 1094
                         333344444444433445577788899***************9975.599999999 PP

>> WP_031513486.1  hypothetical protein [Desulfofalx alkaliphila]
   #    score  bias  c-Evalue  i-Evalue hmmfrom  hmm to    alifrom  ali to    envfrom  env to     acc
 ---   ------ ----- --------- --------- ------- -------    ------- -------    ------- -------    ----
   1 ?    9.4   0.0   0.00029     0.033      39      70 ..      39      71 ..       3      86 .. 0.64

  Alignments for each domain:
  == domain 1  score: 9.4 bits;  conditional E-value: 0.00029
  apra_Neukirchen_a 39 aalamkkelevveletDiL.iiGGGmagcgAAv 70
                         ++ ++++ ++ +e D+L +iGGG +gc +  
     WP_031513486.1 39 GPIELSNRILTELVEKDLLdVIGGGCGGCTSCA 71
                       223333667788899***99*********8754 PP


Internal pipeline statistics summary:
-------------------------------------
Query model(s):                            1  (670 nodes)
Target sequences:                       2645  (765589 residues searched)
Passed MSV filter:                       124  (0.0468809); expected 52.9 (0.02)
Passed bias filter:                      100  (0.0378072); expected 52.9 (0.02)
Passed Vit filter:                        38  (0.0143667); expected 2.6 (0.001)
Passed Fwd filter:                        23  (0.00869565); expected 0.0 (1e-05)
Initial search space (Z):               2645  [actual number of targets]
Domain search space  (domZ):              23  [number of targets reported over threshold]
# CPU time: 0.09u 0.00s 00:00:00.09 Elapsed: 00:00:00.05
# Mc/sec: 8983.71
//
[ok]
