# Supplementary material for: Sulfur disproportionation occurs globally across anoxic habitats and has multiple mechanisms of independent evolutionary origin
Source: ISME J. 2026 Mar 2;20(1):wrag042. doi: 10.1093/ismejo/wrag042 (PMC12998232; doi:10.1093/ismejo/wrag042)
Supplement: Sup_File_1_HMM_wrag042 [file sup_file_1_hmm_wrag042.zip › SupFile1_HMM/SupFile1c_results/apra_Neukirchen_a-hmm-109_Thermodesulfitimonas_autotrophica_SF97_GCF_003815015.txt]

# hmmsearch :: search profile(s) against a sequence database
# HMMER 3.4 (Aug 2023); http://hmmer.org/
# Copyright (C) 2023 Howard Hughes Medical Institute.
# Freely distributed under the BSD open source license.
# - - - - - - - - - - - - - - - - - - - - - - - - - - - - - - - - - - - -
# query HMM file:                  /Users/lukas/OneDrive/2023_Sulfur/20250723_HMM/profiles_all/apra_Neukirchen_a.hmm
# target sequence database:        /Users/lukas/OneDrive/2023_Sulfur/20250626_HMM/db_new/109_Thermodesulfitimonas_autotrophica_SF97_GCF_003815015.fas
# - - - - - - - - - - - - - - - - - - - - - - - - - - - - - - - - - - - -

Query:       apra_Neukirchen_a  [M=670]
Scores for complete sequences (score includes all domains):
   --- full sequence ---   --- best 1 domain ---    -#dom-
    E-value  score  bias    E-value  score  bias    exp  N  Sequence       Description
    ------- ------ -----    ------- ------ -----   ---- --  --------       -----------
     6e-264  874.0   0.2   6.7e-264  873.9   0.2    1.0  1  WP_123927674.1  adenylyl-sulfate reductase subunit alpha [The
   1.5e-224  743.9   0.0   1.6e-224  743.7   0.0    1.0  1  WP_123928056.1  adenylyl-sulfate reductase subunit alpha [The
    1.4e-21   73.1   0.5      5e-17   58.1   0.0    3.2  2  WP_123927498.1  L-aspartate oxidase [Thermodesulfitimonas aut
      3e-08   29.1   0.0     0.0073   11.2   0.0    3.1  3  WP_123927879.1  FAD-dependent oxidoreductase [Thermodesulfiti
    2.5e-07   26.0   0.0    3.9e-07   25.4   0.0    1.1  1  WP_123927680.1  FAD-dependent oxidoreductase [Thermodesulfiti
      7e-06   21.2   0.1    0.00036   15.6   0.0    2.1  2  WP_123930157.1  NAD(P)/FAD-dependent oxidoreductase [Thermode
    0.00014   17.0   8.0     0.0043   12.0   1.3    3.0  3  WP_211328163.1  thioredoxin-disulfide reductase [Thermodesulf
    0.00088   14.3   0.0     0.0017   13.3   0.0    1.4  2  WP_123926365.1  CoB--CoM heterodisulfide reductase iron-sulfu
     0.0025   12.8   1.4     0.0054   11.7   0.6    1.8  2  WP_281277482.1  tRNA uridine-5-carboxymethylaminomethyl(34) s
     0.0044   12.0   0.1      0.045    8.6   0.0    2.0  2  WP_170157726.1  CoB--CoM heterodisulfide reductase iron-sulfu
     0.0052   11.7   0.0     0.0074   11.2   0.0    1.1  1  WP_123931437.1  CoB--CoM heterodisulfide reductase iron-sulfu
     0.0053   11.7   8.0     0.0024   12.8   5.5    1.6  2  WP_123928846.1  ribonuclease Y [Thermodesulfitimonas autotrop
     0.0056   11.6   0.3     0.0056   11.6   0.3    1.6  2  WP_123927677.1  CoB--CoM heterodisulfide reductase iron-sulfu
  ------ inclusion threshold ------
      0.023    9.6   0.1       0.13    7.1   0.1    1.9  2  WP_123927816.1  FAD-dependent oxidoreductase [Thermodesulfiti
      0.026    9.4   0.0      0.048    8.5   0.0    1.3  1  WP_123927893.1  hydrogenase iron-sulfur subunit [Thermodesulf


Domain annotation for each sequence (and alignments):
>> WP_123927674.1  adenylyl-sulfate reductase subunit alpha [Thermodesulfitimonas autotrophica]
   #    score  bias  c-Evalue  i-Evalue hmmfrom  hmm to    alifrom  ali to    envfrom  env to     acc
 ---   ------ ----- --------- --------- ------- -------    ------- -------    ------- -------    ----
   1 !  873.9   0.2  4.6e-266  6.7e-264      46     626 ..       5     627 ..       1     628 [] 0.95

  Alignments for each domain:
  == domain 1  score: 873.9 bits;  conditional E-value: 4.6e-266
  apra_Neukirchen_a  46 elevveletDiLiiGGGmagcgAAveake.ak..dlkvvlveKAaierSGavAaGlsAinaYig...enetpedyvryvrkdlmgivReDLv 131
                        ++e+ve++tD+Li+GGGmagcgAA+ea++ ak  +lkv++v+KAa++rSGavA+GlsAin+Y++    ++tpe++ ryvr+d+mgivR+DL+
     WP_123927674.1   5 NFETVEVTTDLLICGGGMAGCGAAYEASYwAKknGLKVTVVDKAALDRSGAVAQGLSAINMYLNignGERTPEEFCRYVRNDMMGIVRQDLC 96 
                        6899*************************877799****************************99985667********************* PP

  apra_Neukirchen_a 132 ldiarhvdevvkkleewGLpilkdenGkyvrrGkwqikInGesyKpivAeaakkalgv...evlnrvfitdllvdednrvaGAvgfsvrenk 220
                        +diarhvd++v+++e+wGLpi++d++Gk++r+G wq++I+GesyK++vAeaakkal++   e+++rvfi++ l+d  +r+aGA+gfs+re+k
     WP_123927674.1  97 YDIARHVDSSVHLFEKWGLPIWRDAEGKPIRSGAWQVMISGESYKILVAEAAKKALNEagmELYERVFIIEPLMDG-DRIAGAIGFSTREEK 187
                        ******************************************************9955555*************65.9************** PP

  apra_Neukirchen_a 221 fyvikakavivatGGAagiyrprsvgegrgraWYppfntGsgyamgiraGAemttmEnrfvalRfKDtygPvgtiallvkakavnalgeeye 312
                        +yv+kakav+  +GG+++++rprs+geg gr+WYppf+tGs+ +++iraGAe t+ + rfv++RfKD+ygPvg+++ll+k++a+nal+e y+
     WP_123927674.1 188 IYVFKAKAVLAVMGGCVHVFRPRSTGEGLGRTWYPPFSTGSSTYFTIRAGAERTCEDIRFVPVRFKDAYGPVGAWFLLFKSTATNALDEVYT 279
                        ******************************************************************************************** PP

  apra_Neukirchen_a 313 eelkk.......eYgkak.iptslRnyatleevkeGrgPiyldteealq..........d......keleeelwedfLdmaisqallwaeen 380
                        e ++k       +Y+++k ipt+lRny+ + e ++G+gP++++te+a++          +      kele+e+wedfLdm+i+qa lwa++n
     WP_123927674.1 280 E-TRKpdlapwePYASTKpIPTNLRNYQGILEERDGKGPLLMRTERAIAalaeaykgdeKafkkkmKELESEAWEDFLDMTIGQANLWAAMN 370
                        6.33346777889999999*****************************988888877661555667************************** PP

  apra_Neukirchen_a 381 iepekenvEiegtePyivGsHaacsGyWv....dl........ynrmtTvkgLfaaGdvaGgsphkfvsGslaeGriAakaavkyildekde 460
                        i+pe+ ++Ei+g+ePy++GsH+++ G+W+    dl        ynrmtTvkgLfaaGd++G+sphkf+sGs++eGriAakaa+k+il+++ +
     WP_123927674.1 371 IRPEQMPSEITGAEPYFIGSHSGANGCWCsgpaDLapaeynwgYNRMTTVKGLFAAGDACGASPHKFSSGSFTEGRIAAKAAIKFILENN-T 461
                        *****************************76654499999**********************************************9885.5 PP

  apra_Neukirchen_a 461 kpeldeeeveelkeeiykpletleekkkettagev.pnyitpeeleerlqkimdeYagGistnYetnekkLeialeklemLkedleklaAed 551
                         p+ d ++vee k++i+kp+e +e++k++ t++ev pnyi p+++ +rlqk+mdeYagG+s+nY tn+ kLe +l+ le+Lked ek+ A++
     WP_123927674.1 462 MPNPDPAQVEEFKARIKKPFEIYEQYKDYGTTDEVnPNYIVPRQYLFRLQKLMDEYAGGWSQNYATNKYKLEHCLKMLEWLKEDGEKMIARS 553
                        6****************************88888********************************************************** PP

  apra_Neukirchen_a 552 lheLlrawElihRllvaeaviehllfRkEtRwpgyyeraDypelddenwkkfvnskydpetgeieiikrplvelv 626
                        lheL+r++E+i+R+++aea+++++l+R+EtR+pgy  raD+p++d+ n+++fvn k+d++tg++eiikrp++ +v
     WP_123927674.1 554 LHELMRVFENIQRTWQAEAHVRTVLAREETRYPGYIFRADFPKMDE-NFNCFVNVKWDRNTGNWEIIKRPVIYIV 627
                        ********************************************98.9***********************8887 PP

>> WP_123928056.1  adenylyl-sulfate reductase subunit alpha [Thermodesulfitimonas autotrophica]
   #    score  bias  c-Evalue  i-Evalue hmmfrom  hmm to    alifrom  ali to    envfrom  env to     acc
 ---   ------ ----- --------- --------- ------- -------    ------- -------    ------- -------    ----
   1 !  743.7   0.0  1.1e-226  1.6e-224      48     628 ..       3     583 ..       1     590 [] 0.95

  Alignments for each domain:
  == domain 1  score: 743.7 bits;  conditional E-value: 1.1e-226
  apra_Neukirchen_a  48 evveletDiLiiGGGmagcgAAveake.ak.dlkvvlveKAaierSGavAaGlsAinaYigenetpedyvryvrkdlmg.ivReDLvldiar 136
                        e v+++tDiLiiGGG+agc+AA+ea++    dl+++++eKA+i++SG++AaG +A+naYi++++ ped+v yvr dl g  vReD++l+++r
     WP_123928056.1   3 ERVQIDTDILIIGGGTAGCLAAWEARQvGGpDLRITILEKANIRHSGSLAAGQNALNAYINQGT-PEDWVAYVRYDLCGaPVREDILLSVGR 93 
                        5789***********************6559********************************9.************7637*********** PP

  apra_Neukirchen_a 137 hvdevvkkleewGLpilkdenGkyvrrGkwqikInGesyKpivAeaakkalgvevlnrvfitdllvdednrvaGAvgfsvrenkfyvikaka 228
                        +++e+v+++e+ GLpi kd++G+y++rGkw+i++nG  +Kpi A++a+k +g++v+n v+ ++ll  +++r++GAvgf+vr+++fyvi+aka
     WP_123928056.1  94 ELNETVAMMEKEGLPIKKDADGRYLARGKWNIEVNGRFLKPITAKMAEK-AGAQVINWVYTVELLK-KEGRCVGAVGFGVRDGRFYVIRAKA 183
                        *************************************************.88**************.88*********************** PP

  apra_Neukirchen_a 229 vivatGGAagiyrprsvgegrgraWYppfntGsgyamgiraGAemttmEnrfvalRfKDtygPvgtiallvkakavnalgeeyeeelkkeY. 319
                        v++a+GGAagi+rpr +g++++r+WY pfntG++yam+ r+GAemt ++ r++++R+KDty+P gt+a++ +ak+vnalge ++ e+++ Y 
     WP_123928056.1 184 VLMAAGGAAGIWRPRYSGDAHHRIWYVPFNTGASYAMMKRIGAEMTGFDTRMIPVRLKDTYAPAGTLAIGANAKMVNALGEVFMLEKEE-Yv 274
                        ************************************************************************************65555.99 PP

  apra_Neukirchen_a 320 ...gkakiptslRnyatleevkeGrgPiyldteealqdkeleeelwedfLdmaisqallwaeeniepekenvEiegtePyivGsHaacsGyW 408
                           g++  pt++R++a+ +e+++GrgPi++dt++   d+e+ + l e++Ldm++s++l+wa+++i+p++e++Eieg  P++vG+Haac+G+W
     WP_123928056.1 275 rmgGHT-APTPIRVWACYREIAAGRGPIFMDTTKG--DPEKVAGLREQYLDMSPSTVLYWAAHDIDPAREPIEIEGDSPFLVGAHAACCGAW 363
                        974433.6***************************..******************************************************* PP

  apra_Neukirchen_a 409 vdlynrmtTvkgLfaaGdvaGgsphkfvsGslaeGriAakaavkyildekdekpeldeeeveelkeeiykpletleekkkettagevpnyit 500
                        +   +rmtTv+gLfa+G++ G +p++f+sGs++ GriA++++vk+i+++     eld ee+++l e++++pl+++ +++   t+g+    i 
     WP_123928056.1 364 TIGTTRMTTVPGLFASGEALGQAPSRFISGSWTCGRIAGRNMVKWIEENGIPLAELDPEEIDALEEKTFAPLARWSKQQ-FFTNGKPVLGIL 454
                        *5559******************************************999999**********************9887.6666644578** PP

  apra_Neukirchen_a 501 peeleerlqkimdeYagGistnYetnekkLeialeklemLk.edleklaAedlheLlrawElihRllvaeaviehllfRkEtRwpgyyeraD 591
                        p+e+ee++q++m++Y+gG  +++ ++e  L+ia++++++L+ ++l++l+  dl+eL++aw++i+Rl+++++vieh+ +RkEtR+ gy +r+D
     WP_123928056.1 455 PKEMEEHMQNVMEDYCGGRVRHFAVSEPYLNIARKRIHRLRrDQLKYLTVPDLYELQQAWDVINRLDCCQLVIEHISYRKETRYLGYVNRTD 546
                        ****************************************9467899********************************************* PP

  apra_Neukirchen_a 592 ypelddenwkkfvnskydpetgeieiikrplvelvek 628
                        ype++d+++++f+ s ++p+t+e+++++ p+ +lv+ 
     WP_123928056.1 547 YPERNDAEYDCFICSVWNPDTDELTFKRYPYEQLVPG 583
                        *******************************999964 PP

>> WP_123927498.1  L-aspartate oxidase [Thermodesulfitimonas autotrophica]
   #    score  bias  c-Evalue  i-Evalue hmmfrom  hmm to    alifrom  ali to    envfrom  env to     acc
 ---   ------ ----- --------- --------- ------- -------    ------- -------    ------- -------    ----
   1 !    7.2   0.1   0.00083      0.12      49      80 ..      14      46 ..       2      68 .. 0.77
   2 !   58.1   0.0   3.4e-19     5e-17     171     607 ..     143     524 ..     140     527 .] 0.80

  Alignments for each domain:
  == domain 1  score: 7.2 bits;  conditional E-value: 0.00083
  apra_Neukirchen_a 49 vveletDiLiiGGGmagcgAAveake.akdlkv 80
                          +e+ +L++G G+ag +AA +a++   d+ v
     WP_123927498.1 14 LDAVECGFLVLGSGIAGLYAAHTASRfWGDVVV 46
                       5568999*****************995555444 PP

  == domain 2  score: 58.1 bits;  conditional E-value: 3.4e-19
  apra_Neukirchen_a 171 nGesyKpivAeaakkalgvevlnrvfitdllvdednrvaGAvgfsvrenkfyvikakavivatGGAagiyrprsvgegrgraWYppfntGsg 262
                         G ++  +++ a++ + +++vl+  f++dllv + + + G++ ++   +k+ v++++ v+vatGGA ++yr   +         pp  tG g
     WP_123927498.1 143 TGAEIQRVLSAAVRANPRIKVLEGHFVVDLLV-SRGVCWGVLVWDSTAGKLRVFRSRIVVVATGGAGQVYRDTTN---------PPVVTGDG 224
                        5889999*************************.66************************************9887.........9******* PP

  apra_Neukirchen_a 263 yamgiraGAemttmEn.rfvalRfKDtygPvgtiallvkak...avnalgeeyeeelkkeY...gkak.iptslRnyatleev.keGrgPiy 345
                         a++ raGAe+  mE  +f ++ +    +P   i+  v+ +     n++ge+++    + Y   +  +  p+ + + a+l+e+ ++G   +y
     WP_123927498.1 225 IALAYRAGAEVMDMEFiQFHPTVLNLKGAPRFLISEAVRGEgglLLNSRGERFM---PR-YhplA--ElAPRDVVVRAILKELaADGSESVY 310
                        ***************6378888888888997666666654422289********...66.65424..3469***********83579***** PP

  apra_Neukirchen_a 346 ldteealqdkeleeelwedfLdmaisqallwaeeniepekenvEiegtePyivGsHaacsGyWvdlynrmtTvkgLfaaGdvaGgsphkfvs 437
                        l   ++  d+e+ +e    f    ++++  + + + + +++ + ++++  y++G+  +  G+     + +t +kgL+a+G++a +       
     WP_123927498.1 311 LSLAHL--DPEKVRE---RF----PTITQRLKSYGLDLARDLIPVAPAAHYFMGGVKT--GI-----HGETNIKGLYACGETACA------- 379
                        ******..7776665...44....7888888999*********************888..54.....6789**********9965....... PP

  apra_Neukirchen_a 438 GslaeGriAakaavkyildekdekpeldeeeveelkeeiykpletleekkkettagevpnyitpeeleerlqkimdeYagGistnYetnekk 529
                        G +   r+A+++ ++ ++             ve+    + +p+e++ + +    ++   +   +  l+++lq +m e++g + t      + 
     WP_123927498.1 380 GVHGANRLASNSLLDGLVFGG--------MIVEHARFFLPEPVENHAAGEG--LEP--LTGADIAALRTELQSLMQEHVGPVRTA-----AG 454
                        777788888888888886432........2233444444445444444432..222..2347889999************99874.....34 PP

  apra_Neukirchen_a 530 LeialeklemLkedleklaAedlheLlrawElihRllvaeaviehllfRkEtRwpgyyeraDypelddenwkkfvnsk 607
                        L    e + +  e+ e l+ ++++   +a+E ++ ++vae++ e  l+R E+R  g ++r+Dype +  +w+k++  +
     WP_123927498.1 455 L----EAILRRFEEWEWLRGREVRT-PEAMEFRNMFDVAELIAEAALMRTESR--GGHYRTDYPESKP-RWRKHIILR 524
                        4....44444445667777877765.67899999999***************9..77889*****998.899988765 PP

>> WP_123927879.1  FAD-dependent oxidoreductase [Thermodesulfitimonas autotrophica]
   #    score  bias  c-Evalue  i-Evalue hmmfrom  hmm to    alifrom  ali to    envfrom  env to     acc
 ---   ------ ----- --------- --------- ------- -------    ------- -------    ------- -------    ----
   1 !    8.7   0.0   0.00029     0.043      53      83 ..      10      41 ..       1      45 [. 0.82
   2 !   11.2   0.0     5e-05    0.0073      45      84 ..     141     180 ..     100     182 .. 0.78
   3 !    5.5   0.0    0.0027       0.4     405     447 ..     264     303 ..     261     326 .. 0.75

  Alignments for each domain:
  == domain 1  score: 8.7 bits;  conditional E-value: 0.00029
  apra_Neukirchen_a 53 etDiLiiGGGmagcgAAveake.akdlkvvlv 83
                        +Di++iGG +ag  AA+ a++ + + ++ ++
     WP_123927879.1 10 AADIVVIGGSAAGLTAATVARRyHPEKSIAII 41
                       78*******************95558888876 PP

  == domain 2  score: 11.2 bits;  conditional E-value: 5e-05
  apra_Neukirchen_a  45 kelevveletDiLiiGGGmagcgAAveakeakdlkvvlve 84 
                        + l+  +   D++i+GGG  g   A e+k+++d +v++ve
     WP_123927879.1 141 EFLTALRAAHDVVIVGGGFIGVEFADEIKKHSDKNVTVVE 180
                        3445666789****************************98 PP

  == domain 3  score: 5.5 bits;  conditional E-value: 0.0027
  apra_Neukirchen_a 405 sGyWvdlynrmtTvkgLfaaGdvaGgsphkfvsGslaeGriAa 447
                        +G+Wvd  + +t  + +fa+Gd+a  +   f +G     r+A+
     WP_123927879.1 264 AGIWVDR-HMRTEDPHIFACGDCAAKV--SFFTGKPCPVRLAS 303
                        8******.999999********97543..46666555555555 PP

>> WP_123927680.1  FAD-dependent oxidoreductase [Thermodesulfitimonas autotrophica]
   #    score  bias  c-Evalue  i-Evalue hmmfrom  hmm to    alifrom  ali to    envfrom  env to     acc
 ---   ------ ----- --------- --------- ------- -------    ------- -------    ------- -------    ----
   1 !   25.4   0.0   2.7e-09   3.9e-07      44      87 ..     122     169 ..      84     172 .. 0.72

  Alignments for each domain:
  == domain 1  score: 25.4 bits;  conditional E-value: 2.7e-09
  apra_Neukirchen_a  44 k.....kelevveletDiLiiGGGmagcgAAveakeakdlkvvlveKAa 87 
                        k     + ++v+ l t +L+iGGG ag  AA+ea++a   kvvlveK++
     WP_123927680.1 122 KdanppEPYQVQDLATSVLVIGGGLAGITAALEAAKAG-SKVVLVEKSD 169
                        1233446678999*********************9865.79******85 PP

>> WP_123930157.1  NAD(P)/FAD-dependent oxidoreductase [Thermodesulfitimonas autotrophica]
   #    score  bias  c-Evalue  i-Evalue hmmfrom  hmm to    alifrom  ali to    envfrom  env to     acc
 ---   ------ ----- --------- --------- ------- -------    ------- -------    ------- -------    ----
   1 !   15.6   0.0   2.5e-06   0.00036      57      87 ..       1      32 [.       1      42 [. 0.91
   2 ?    3.6   0.0      0.01       1.4     415     430 ..     417     432 ..     413     452 .. 0.86

  Alignments for each domain:
  == domain 1  score: 15.6 bits;  conditional E-value: 2.5e-06
  apra_Neukirchen_a 57 LiiGGGmagcgAAveakeak.dlkvvlveKAa 87
                       +iiG G ag +AA+e+ +++ dlkvv+++K +
     WP_123930157.1  1 MIIGTGPAGIFAALELVKKRpDLKVVMLDKGK 32
                       69****************777*********75 PP

  == domain 2  score: 3.6 bits;  conditional E-value: 0.01
  apra_Neukirchen_a 415 mtTvkgLfaaGdvaGg 430
                        +t vk+LfaaGd+aG 
     WP_123930157.1 417 ETRVKNLFAAGDGAGV 432
                        689***********96 PP

>> WP_211328163.1  thioredoxin-disulfide reductase [Thermodesulfitimonas autotrophica]
   #    score  bias  c-Evalue  i-Evalue hmmfrom  hmm to    alifrom  ali to    envfrom  env to     acc
 ---   ------ ----- --------- --------- ------- -------    ------- -------    ------- -------    ----
   1 !   12.0   1.3     3e-05    0.0043      49      87 ..       5      42 ..       1      45 [. 0.84
   2 ?   -0.6   0.0      0.19        28      55      74 ..     149     168 ..     142     178 .. 0.73
   3 !    7.5   0.1    0.0007       0.1     410     454 ..     263     304 ..     252     312 .. 0.81

  Alignments for each domain:
  == domain 1  score: 12.0 bits;  conditional E-value: 3e-05
  apra_Neukirchen_a 49 vveletDiLiiGGGmagcgAAveakeakdlkvvlveKAa 87
                       ++e+  D+LiiG+G ag  A + a++ ++lk v+++K a
     WP_211328163.1  5 EKETAFDLLIIGAGPAGLAAGIYAAR-SGLKAVIIDKGA 42
                       456788***********999998886.579999999975 PP

  == domain 2  score: -0.6 bits;  conditional E-value: 0.19
  apra_Neukirchen_a  55 DiLiiGGGmagcgAAveake 74 
                         ++++GGG+a+   A+ +k+
     WP_211328163.1 149 AVVVVGGGNAALTDALYLKS 168
                        47899999999888877665 PP

  == domain 3  score: 7.5 bits;  conditional E-value: 0.0007
  apra_Neukirchen_a 410 dlynrmtTvkgLfaaGdvaGgsphkfvsGslaeGriAakaavkyi 454
                        d  + +t ++ ++aaGdv Gg+ +  +  ++ eG  Aa aa   +
     WP_211328163.1 263 DR-SGRTNIPRVYAAGDVTGGVRQ--IVTAVSEGATAALAAFTDL 304
                        55.7899**************976..5558999999999988766 PP

>> WP_123926365.1  CoB--CoM heterodisulfide reductase iron-sulfur subunit A family protein [Thermodesulfitimonas autotro
   #    score  bias  c-Evalue  i-Evalue hmmfrom  hmm to    alifrom  ali to    envfrom  env to     acc
 ---   ------ ----- --------- --------- ------- -------    ------- -------    ------- -------    ----
   1 !   13.3   0.0   1.2e-05    0.0017      48      85 ..     136     172 ..      89     176 .. 0.71
   2 ?   -4.1   0.0       2.2   3.2e+02     412     429 ..     544     561 ..     539     564 .. 0.84

  Alignments for each domain:
  == domain 1  score: 13.3 bits;  conditional E-value: 1.2e-05
  apra_Neukirchen_a  48 evveletDiLiiGGGmagcgAAveakeakdlkvvlveK 85 
                        + v ++   L++GGG+ag +AA+ +++  ++kv lveK
     WP_123926365.1 136 RYVDVTKAALVVGGGVAGMFAALDLANM-GYKVYLVEK 172
                        355677789***************9965.699****99 PP

  == domain 2  score: -4.1 bits;  conditional E-value: 2.2
  apra_Neukirchen_a 412 ynrmtTvkgLfaaGdvaG 429
                        y  +t vkg++ aG + G
     WP_123926365.1 544 YPVETPVKGIYIAGCAQG 561
                        667899********9988 PP

>> WP_281277482.1  tRNA uridine-5-carboxymethylaminomethyl(34) synthesis enzyme MnmG [Thermodesulfitimonas autotrophica]
   #    score  bias  c-Evalue  i-Evalue hmmfrom  hmm to    alifrom  ali to    envfrom  env to     acc
 ---   ------ ----- --------- --------- ------- -------    ------- -------    ------- -------    ----
   1 !   11.7   0.6   3.7e-05    0.0054      53      80 ..       9      36 ..       4      42 .. 0.83
   2 ?   -1.2   0.0       0.3        43     417     457 ..     363     400 ..     360     417 .. 0.81

  Alignments for each domain:
  == domain 1  score: 11.7 bits;  conditional E-value: 3.7e-05
  apra_Neukirchen_a 53 etDiLiiGGGmagcgAAveakeakdlkv 80
                       e D++++G+G agc AA+ a++     v
     WP_281277482.1  9 EYDVVVVGAGHAGCEAALAAARMGARTV 36
                       78******************99665555 PP

  == domain 2  score: -1.2 bits;  conditional E-value: 0.3
  apra_Neukirchen_a 417 TvkgLfaaGdvaGgsphkfvsGslaeGriAakaavkyilde 457
                         ++gLf aG + G s+      + a+G +A+ +av ++++e
     WP_281277482.1 363 NIPGLFLAGQINGTSGYE---EAAAQGLVAGINAVLFLREE 400
                        589***********9964...57788888888888777655 PP

>> WP_170157726.1  CoB--CoM heterodisulfide reductase iron-sulfur subunit A family protein [Thermodesulfitimonas autotro
   #    score  bias  c-Evalue  i-Evalue hmmfrom  hmm to    alifrom  ali to    envfrom  env to     acc
 ---   ------ ----- --------- --------- ------- -------    ------- -------    ------- -------    ----
   1 !    8.6   0.0   0.00031     0.045      48      85 ..     136     172 ..      88     175 .. 0.71
   2 ?    0.9   0.1      0.07        10     415     462 ..     528     572 ..     520     584 .. 0.76

  Alignments for each domain:
  == domain 1  score: 8.6 bits;  conditional E-value: 0.00031
  apra_Neukirchen_a  48 evveletDiLiiGGGmagcgAAveakeakdlkvvlveK 85 
                        +++e++ + L+iG+G ag  AA+ +++a   kv lveK
     WP_170157726.1 136 QEIECNPNALVIGAGPAGMEAALMLARAG-RKVYLVEK 172
                        344556699***************99865.79999999 PP

  == domain 2  score: 0.9 bits;  conditional E-value: 0.07
  apra_Neukirchen_a 415 mtTvkgLfaaGdvaGgsphkfvsGslaeGriAakaavkyildekdekp 462
                        +tT +g++ aG + G    k +  s+a+G  Aa a+++ ++  k+ + 
     WP_170157726.1 528 ATTTEGVYIAGCAQG---PKNIEESVAQGAAAAGAILAALVPGKKLEL 572
                        69*********9877...577888999999999988888866555433 PP

>> WP_123931437.1  CoB--CoM heterodisulfide reductase iron-sulfur subunit A family protein [Thermodesulfitimonas autotro
   #    score  bias  c-Evalue  i-Evalue hmmfrom  hmm to    alifrom  ali to    envfrom  env to     acc
 ---   ------ ----- --------- --------- ------- -------    ------- -------    ------- -------    ----
   1 !   11.2   0.0   5.1e-05    0.0074      49      85 ..     137     172 ..      92     175 .. 0.75

  Alignments for each domain:
  == domain 1  score: 11.2 bits;  conditional E-value: 5.1e-05
  apra_Neukirchen_a  49 vveletDiLiiGGGmagcgAAveakeakdlkvvlveK 85 
                         + ++   LiiGGG+ag  AA+ ++ a + +vvlve+
     WP_123931437.1 137 RIPVTKRCLIIGGGIAGIQAALDVADA-GFEVVLVER 172
                        55566779***************9976.589999986 PP

>> WP_123928846.1  ribonuclease Y [Thermodesulfitimonas autotrophica]
   #    score  bias  c-Evalue  i-Evalue hmmfrom  hmm to    alifrom  ali to    envfrom  env to     acc
 ---   ------ ----- --------- --------- ------- -------    ------- -------    ------- -------    ----
   1 !   12.8   5.5   1.7e-05    0.0024     420     559 ..       7     140 ..       3     155 .. 0.76
   2 ?   -2.1   0.0      0.55        79     162     217 ..     168     226 ..     157     228 .. 0.68

  Alignments for each domain:
  == domain 1  score: 12.8 bits;  conditional E-value: 1.7e-05
  apra_Neukirchen_a 420 gLfaaGdvaGgsphkfvsGslaeGri.Aakaavkyildekd.ekpeldeeeveelkeeiykpletleekkkettagevpnyitpeeleerlq 509
                         +faaG ++  ++  fv   + e+++ Aa++ +++il+ ++ e+++ ++e+v e keei k  ++ +e+++        +  + ++le+rl 
     WP_123928846.1   7 VIFAAGTAIAFAGGYFVRRYVSEAKVtAAEERARQILEAAAkEAESKKREAVLEAKEEILKL-KNETERENR------ERRQELQRLEKRLV 91 
                        58999999999999999999999997466777888865544033444566777788888883.222222222......34468899999999 PP

  apra_Neukirchen_a 510 kimdeYagGistnYetnekkLeialeklemLkedleklaAedlheLlraw 559
                        + ++   + +++  +  e++L++ + +++ Lk++lekl+A+++ eL r+ 
     WP_123928846.1  92 QKTEALEAKFEAV-QKREERLSQKEAEITSLKNELEKLHAAQVAELERIS 140
                        9999988887765.77899***************************9985 PP

  == domain 2  score: -2.1 bits;  conditional E-value: 0.55
  apra_Neukirchen_a 162 rrGkwqikInGes.yKpivAeaakkalgvevlnrvf.itdllvd.ednrvaGAvgfsvr 217
                        r+ + + k +Ge+  K i+A a+++++ ++v +  + ++ l  d  ++r++G  g ++r
     WP_123928846.1 168 REVEAKAKEEGERrAKEIIALAIQRTAVDQVNETTVsVIPLPSDeMKGRIIGREGRNIR 226
                        55555566677743799999999998877888865514555555745899998777766 PP

>> WP_123927677.1  CoB--CoM heterodisulfide reductase iron-sulfur subunit A family protein [Thermodesulfitimonas autotro
   #    score  bias  c-Evalue  i-Evalue hmmfrom  hmm to    alifrom  ali to    envfrom  env to     acc
 ---   ------ ----- --------- --------- ------- -------    ------- -------    ------- -------    ----
   1 !   11.6   0.3   3.9e-05    0.0056      56      85 ..       6      34 ..       2      36 .. 0.88
   2 ?   -2.5   0.1      0.72     1e+02     417     454 ..     376     410 ..     374     412 .. 0.81

  Alignments for each domain:
  == domain 1  score: 11.6 bits;  conditional E-value: 3.9e-05
  apra_Neukirchen_a 56 iLiiGGGmagcgAAveakeakdlkvvlveK 85
                       iL++GGG++g  AAvea+e  +++v+l+eK
     WP_123927677.1  6 ILVVGGGISGITAAVEASEV-GYEVILLEK 34
                       9****************985.488999988 PP

  == domain 2  score: -2.5 bits;  conditional E-value: 0.72
  apra_Neukirchen_a 417 TvkgLfaaGdvaGgsphkfvsGslaeGriAakaavkyi 454
                        T +g++ aG va  sp   vsGs+ ++  Aa +a++ +
     WP_123927677.1 376 TTPGIYGAGCVA--SPLD-VSGSVRDATAAALKAIQSL 410
                        789999999996..5544.9999999999999999875 PP

>> WP_123927816.1  FAD-dependent oxidoreductase [Thermodesulfitimonas autotrophica]
   #    score  bias  c-Evalue  i-Evalue hmmfrom  hmm to    alifrom  ali to    envfrom  env to     acc
 ---   ------ ----- --------- --------- ------- -------    ------- -------    ------- -------    ----
   1 ?   -0.2   0.0      0.15        22      56      75 ..     403     422 ..     361     430 .. 0.86
   2 ?    7.1   0.1   0.00089      0.13      51      84 ..     524     557 ..     481     559 .. 0.83

  Alignments for each domain:
  == domain 1  score: -0.2 bits;  conditional E-value: 0.15
  apra_Neukirchen_a  56 iLiiGGGmagcgAAveakea 75 
                        + +iGGG ag   A++++ +
     WP_123927816.1 403 VAVIGGGPAGISVAWQLRLQ 422
                        789************98864 PP

  == domain 2  score: 7.1 bits;  conditional E-value: 0.00089
  apra_Neukirchen_a  51 eletDiLiiGGGmagcgAAveakeakdlkvvlve 84 
                        ++   ++iiG+G+ gc  A+ea++   ++++l++
     WP_123927816.1 524 RVGKRVVIIGAGNVGCDVATEAHRLGATEITLID 557
                        4566799*****************9999999987 PP

>> WP_123927893.1  hydrogenase iron-sulfur subunit [Thermodesulfitimonas autotrophica]
   #    score  bias  c-Evalue  i-Evalue hmmfrom  hmm to    alifrom  ali to    envfrom  env to     acc
 ---   ------ ----- --------- --------- ------- -------    ------- -------    ------- -------    ----
   1 ?    8.5   0.0   0.00033     0.048      56      86 ..     148     177 ..      96     180 .. 0.80

  Alignments for each domain:
  == domain 1  score: 8.5 bits;  conditional E-value: 0.00033
  apra_Neukirchen_a  56 iLiiGGGmagcgAAveakeakdlkvvlveKA 86 
                         L+iGGG ag  AA+ ++ a +++vvlveK 
     WP_123927893.1 148 GLVIGGGPAGMQAAYDLALA-GTRVVLVEKK 177
                        69**************9975.5899999984 PP


Internal pipeline statistics summary:
-------------------------------------
Query model(s):                            1  (670 nodes)
Target sequences:                       2167  (647679 residues searched)
Passed MSV filter:                        76  (0.0350715); expected 43.3 (0.02)
Passed bias filter:                       69  (0.0318413); expected 43.3 (0.02)
Passed Vit filter:                        19  (0.00876788); expected 2.2 (0.001)
Passed Fwd filter:                        15  (0.00692201); expected 0.0 (1e-05)
Initial search space (Z):               2167  [actual number of targets]
Domain search space  (domZ):              15  [number of targets reported over threshold]
# CPU time: 0.06u 0.00s 00:00:00.06 Elapsed: 00:00:00.04
# Mc/sec: 8937.61
//
[ok]
