# Supplementary material for: Sulfur disproportionation occurs globally across anoxic habitats and has multiple mechanisms of independent evolutionary origin
Source: ISME J. 2026 Mar 2;20(1):wrag042. doi: 10.1093/ismejo/wrag042 (PMC12998232; doi:10.1093/ismejo/wrag042)
Supplement: Sup_File_1_HMM_wrag042 [file sup_file_1_hmm_wrag042.zip › SupFile1_HMM/SupFile1c_results/apra_Neukirchen_a-hmm-110_Exiguobacterium_SRR30630613_prodigal_proteins.txt]

# hmmsearch :: search profile(s) against a sequence database
# HMMER 3.4 (Aug 2023); http://hmmer.org/
# Copyright (C) 2023 Howard Hughes Medical Institute.
# Freely distributed under the BSD open source license.
# - - - - - - - - - - - - - - - - - - - - - - - - - - - - - - - - - - - -
# query HMM file:                  /Users/lukas/OneDrive/2023_Sulfur/20250723_HMM/profiles_all/apra_Neukirchen_a.hmm
# target sequence database:        Exiguobacterium_SRR30630613_prodigal_proteins.fasta
# - - - - - - - - - - - - - - - - - - - - - - - - - - - - - - - - - - - -

Query:       apra_Neukirchen_a  [M=670]
Scores for complete sequences (score includes all domains):
   --- full sequence ---   --- best 1 domain ---    -#dom-
    E-value  score  bias    E-value  score  bias    exp  N  Sequence           Description
    ------- ------ -----    ------- ------ -----   ---- --  --------           -----------
    2.9e-20   69.1   2.3    1.4e-10   37.1   0.1    2.3  2  SRR30630613.35_21   # 22284 # 24041 # -1 # ID=35_21;partial=0
    2.9e-14   49.2   0.2    1.1e-11   40.7   0.1    2.2  2  SRR30630613.12_23   # 25288 # 26721 # -1 # ID=12_23;partial=0
    1.3e-06   24.0   2.1    0.00092   14.5   0.2    2.1  2  SRR30630613.8_73    # 70440 # 72098 # 1 # ID=8_73;partial=00;
    7.6e-06   21.4   0.2      0.019   10.2   0.1    2.2  2  SRR30630613.43_50   # 45478 # 46431 # 1 # ID=43_50;partial=00
      4e-05   19.1   0.0    7.6e-05   18.1   0.0    1.4  1  SRR30630613.11_57   # 52023 # 53249 # 1 # ID=11_57;partial=00
    0.00011   17.6   1.4       0.04    9.1   0.1    2.5  3  SRR30630613.21_18   # 12675 # 13724 # 1 # ID=21_18;partial=00
    0.00056   15.3   4.5     0.0059   11.9   0.1    3.0  3  SRR30630613.11_81   # 79480 # 81003 # 1 # ID=11_81;partial=00
    0.00068   15.0   3.5    0.00099   14.4   0.4    2.7  4  SRR30630613.30_82   # 76277 # 77689 # 1 # ID=30_82;partial=00
     0.0011   14.3   0.5       0.19    6.9   0.0    2.5  3  SRR30630613.43_139  # 135223 # 136200 # -1 # ID=43_139;partia
  ------ inclusion threshold ------
      0.022   10.0   1.5      0.047    8.9   1.5    1.5  1  SRR30630613.50_153  # 139419 # 140828 # -1 # ID=50_153;partia
       0.18    7.0   4.7       0.39    5.9   0.8    2.7  3  SRR30630613.55_14   # 15426 # 17312 # 1 # ID=55_14;partial=00
       0.39    5.8   5.8      0.045    9.0   0.6    1.9  2  SRR30630613.23_211  # 208946 # 210217 # 1 # ID=23_211;partial


Domain annotation for each sequence (and alignments):
>> SRR30630613.35_21  # 22284 # 24041 # -1 # ID=35_21;partial=00;start_type=ATG;rbs_motif=AGxAGG/AGGxGG;rbs_spacer=5-10b
   #    score  bias  c-Evalue  i-Evalue hmmfrom  hmm to    alifrom  ali to    envfrom  env to     acc
 ---   ------ ----- --------- --------- ------- -------    ------- -------    ------- -------    ----
   1 !   31.6   0.3   2.8e-11   6.4e-09      55     264 ..       5     228 ..       1     231 [. 0.86
   2 !   37.1   0.1   6.2e-13   1.4e-10     401     634 ..     352     578 ..     347     585 .. 0.69

  Alignments for each domain:
  == domain 1  score: 31.6 bits;  conditional E-value: 2.8e-11
  apra_Neukirchen_a  55 DiLiiGGGmagcgAAveakeakdlkvvlveKAaierSGav..AaGls.AinaYigenetpedyvryvrkdlmgivReDLvldiarhvdevvk 143
                         +++iGGG ag +A+++ +e  ++ v l     ++rS +v    G++ A+n+  ge+++p ++ +      + ++ +  v ++a+   + ++
  SRR30630613.35_21   5 SLIVIGGGLAGLMATIKSAEM-GVPVKLFSLVPVKRSHSVcaQGGINgAVNTK-GEGDSPWQHFDDTVYGGDFLANQPPVQKMAEAAPKIIH 94 
                        5899**********9998875.4677777777777776542045787566664.6777799999999999999******************* PP

  apra_Neukirchen_a 144 kleewGLpilkdenGk.........yvrrGkwqikInGesyKpivAeaakkalgv...evlnrvfitdllvdednrvaGAvgfsvrenkfyv 223
                        +++++G+ + +  +G            +r  +     G ++   + e++++ + +   e ++    ++ ++de + + GAv  ++r+ ++  
  SRR30630613.35_21  95 MFDRMGVMFNRTPEGLldfrrfggtLHHRTAYAGATTGQQLLYALDEQVRRYEAQglvEKYEGWEFLRAIIDEAGVCRGAVCQDLRSMEIKA 186
                        **********999998999999999999999*******************987554467788888899999999****************** PP

  apra_Neukirchen_a 224 ikakavivatGGAagiy.rprsvgegrgraWYppfntGsgya 264
                        + + avi+atGG   i+ ++ ++   +g+a  +++  G+ ya
  SRR30630613.35_21 187 FPSDAVILATGGPGVIFgKSTNSVINTGQAAGAVYRQGAVYA 228
                        *****************7778888899999999999999887 PP

  == domain 2  score: 37.1 bits;  conditional E-value: 6.2e-13
  apra_Neukirchen_a 401 HaacsGyWvdlynrmtTvkgLfaaGdv....aGgs..phkfvsGslaeGriAakaavkyildekdekpeldeeevee.lkeeiykpletlee 485
                        H ++ G+Wvd  ++mt ++gLfaaG++     G++  +      ++  G  A+ aav+y++  +++++++ e+ ++  + eei++ ++++++
  SRR30630613.35_21 352 HYSMGGLWVDY-DQMTNIPGLFAAGECdysmHGANrlGANSLLSAVYGGMEAGPAAVSYMRGLDQATESVPEALFNFnEREEIER-FNNILA 441
                        77889*****9.*************862222444422333333455566678888999996655555555544444324444444.344443 PP

  apra_Neukirchen_a 486 kkkettagevpnyitpeeleerlqkimdeYagGistnYetnekkLeialeklemLkedleklaAedlheL.....lrawElihRllvaeavi 572
                              +g      ++ +++ +l ++m + +       ++n+k L   ++k+++L+ ++++++A+d+         ++  l h l+ a++++
  SRR30630613.35_21 442 M-----DG----TENAYQIHRELGELMTDNVTV----VRYNDK-LIATDQKIQELRARFNNISATDTARWsnqgaSFIRQLDHMLDLARVIT 519
                        3.....33....235678888888888877654....456665.667899****************8764111116789999********** PP

  apra_Neukirchen_a 573 ehllfRkEtRwpgyyeraDypelddenwkkfvnskydpetgeieiikrpl.velvekkkekye 634
                           l R E+R  g +++ D+pe++de++ k +  +yd  +ge++i  +++ v+l++ +k+ y+
  SRR30630613.35_21 520 LGALKRDESR--GAHYKPDFPERNDEQFMKTTMARYD--NGEVDISYEEIdVSLIPPRKRDYS 578
                        **********..778899****************999..666666655552255554555554 PP

>> SRR30630613.12_23  # 25288 # 26721 # -1 # ID=12_23;partial=00;start_type=ATG;rbs_motif=GGA/GAG/AGG;rbs_spacer=5-10bp;
   #    score  bias  c-Evalue  i-Evalue hmmfrom  hmm to    alifrom  ali to    envfrom  env to     acc
 ---   ------ ----- --------- --------- ------- -------    ------- -------    ------- -------    ----
   1 !   40.7   0.1     5e-14   1.1e-11      52     239 ..       6     193 ..       1     202 [. 0.77
   2 !    6.7   0.0   0.00093      0.21     399     429 ..     320     349 ..     315     446 .. 0.75

  Alignments for each domain:
  == domain 1  score: 40.7 bits;  conditional E-value: 5e-14
  apra_Neukirchen_a  52 letDiLiiGGGmagcgAAveakeakdlkvvlveKAaierS.GavAaGlsAinaYig..enetpedyvryvrkdlmgivReDLvldiarhvde 140
                         ++D+LiiG G a+   A+++    +++v+lv K  +      +A+G  A  aY++  +++++ d +   +k  +++ R  L+ + +r   e
  SRR30630613.12_23   6 EKVDVLIIGTGLAAVTVALHVPD--TYRVLLVTKGCVTEAnSDLAQGGMA-SAYLEptSETHIRDTLAA-SKWTAQLERVRLLAEAGR---E 90 
                        579*************9999875..789******988765156****999.89**94333334444443.334566777777776666...7 PP

  apra_Neukirchen_a 141 vvkkleewGLpil.kdenGkyvrrGkwq....ikInG.esyKpivAeaakkalgv.evlnrvfitdllvdednrvaGAvgfsvrenkfyvik 225
                        +++++e++G+++  +de+    r+G ++     ++ G e  + i+A    +  g  +v ++v i +ll  +d+rv+GA+gf  re     i+
  SRR30630613.12_23  91 AIQEMEQFGVVFDrEDEQYALGREGAHStsriFHVGGdETGRHIMATLRDRLPGHvHVREHVLIDRLLE-HDGRVVGATGFT-REA-RLQIE 179
                        9***********9777777777777655222157899445699***9999988777**********999.99*********6.444.4689* PP

  apra_Neukirchen_a 226 akavivatGGAagi 239
                        a av++atGG  g+
  SRR30630613.12_23 180 AGAVVLATGGIGGL 193
                        **********8775 PP

  == domain 2  score: 6.7 bits;  conditional E-value: 0.00093
  apra_Neukirchen_a 399 GsHaacsGyWvdlynrmtTvkgLfaaGdvaG 429
                        G H ++ G+ vd  + +t+v+gL+a G+va 
  SRR30630613.12_23 320 GLHFQMGGIAVDE-DGRTSVDGLYAVGEVAD 349
                        6699999******.**************984 PP

>> SRR30630613.8_73  # 70440 # 72098 # 1 # ID=8_73;partial=00;start_type=ATG;rbs_motif=AGGAGG;rbs_spacer=5-10bp;gc_cont=
   #    score  bias  c-Evalue  i-Evalue hmmfrom  hmm to    alifrom  ali to    envfrom  env to     acc
 ---   ------ ----- --------- --------- ------- -------    ------- -------    ------- -------    ----
   1 !    9.0   0.1   0.00019     0.044      51      80 ..      20      50 ..       2      60 .. 0.74
   2 !   14.5   0.2   4.1e-06   0.00092     179     248 ..     180     246 ..     175     251 .. 0.84

  Alignments for each domain:
  == domain 1  score: 9.0 bits;  conditional E-value: 0.00019
  apra_Neukirchen_a 51 eletDiLiiGGGmagcgAAveakeak.dlkv 80
                         + D+L++GGG+ g g A+ a++   ++ v
   SRR30630613.8_73 20 GERHDVLVVGGGITGAGIALDAASRGmKTAV 50
                       3578****************99984434444 PP

  == domain 2  score: 14.5 bits;  conditional E-value: 4.1e-06
  apra_Neukirchen_a 179 vAeaakkalgvevlnrvfitdllvdednrvaGAvgfsvrenkfyvikakavivatGGAagiyrprsvgeg 248
                        vA++a + +g+ ++n   +t l++ e+++v+G+   +  ++k y + ak+vi atG  + + r +  g+ 
   SRR30630613.8_73 180 VAKEAAN-HGALLMNYSKVTGLIY-ENGKVVGVNVEDQIDGKTYEVYAKKVINATGPWVDVLREQ-DGSN 246
                        5666666.67799***********.88*****************************999998854.3444 PP

>> SRR30630613.43_50  # 45478 # 46431 # 1 # ID=43_50;partial=00;start_type=ATG;rbs_motif=AGxAGG/AGGxGG;rbs_spacer=5-10bp
   #    score  bias  c-Evalue  i-Evalue hmmfrom  hmm to    alifrom  ali to    envfrom  env to     acc
 ---   ------ ----- --------- --------- ------- -------    ------- -------    ------- -------    ----
   1 !   10.2   0.1   8.2e-05     0.019      51      84 ..       4      36 ..       1      39 [. 0.79
   2 !    9.2   0.0   0.00016     0.037     406     455 ..     258     306 ..     253     317 .. 0.80

  Alignments for each domain:
  == domain 1  score: 10.2 bits;  conditional E-value: 8.2e-05
  apra_Neukirchen_a 51 eletDiLiiGGGmagcgAAveakeakdlkvvlve 84
                       e   D++iiG+G ag  AA+ a++a+ l+ +++e
  SRR30630613.43_50  4 EKIYDVIIIGAGPAGMTAALYASRAN-LSTLMIE 36
                       4557*****************99876.5555555 PP

  == domain 2  score: 9.2 bits;  conditional E-value: 0.00016
  apra_Neukirchen_a 406 GyWvdlynrmtTvkgLfaaGdvaGgsphkfvsGslaeGriAakaavkyil 455
                        Gy v +   +t ++g+faaGdv   + ++ v+ +  +G iAa++a +yi+
  SRR30630613.43_50 258 GYIVTNEAMETKIPGIFAAGDVRDKTLRQVVT-ATNDGSIAAQNAQHYIE 306
                        666755577899**********9988888777.899***********994 PP

>> SRR30630613.11_57  # 52023 # 53249 # 1 # ID=11_57;partial=00;start_type=ATG;rbs_motif=GGAGG;rbs_spacer=5-10bp;gc_cont
   #    score  bias  c-Evalue  i-Evalue hmmfrom  hmm to    alifrom  ali to    envfrom  env to     acc
 ---   ------ ----- --------- --------- ------- -------    ------- -------    ------- -------    ----
   1 !   18.1   0.0   3.3e-07   7.6e-05      49      89 ..      24      63 ..       5      76 .. 0.79

  Alignments for each domain:
  == domain 1  score: 18.1 bits;  conditional E-value: 3.3e-07
  apra_Neukirchen_a 49 vveletDiLiiGGGmagcgAAveakeakdlkvvlveKAaie 89
                       +++ + D+L+iG Gm+g ++A+++++ ++++v +v+K ++ 
  SRR30630613.11_57 24 MKRERYDVLVIGSGMSGVLTAYTLHQ-DGVDVAVVDKGKVG 63
                       445589*****************986.6799******8874 PP

>> SRR30630613.21_18  # 12675 # 13724 # 1 # ID=21_18;partial=00;start_type=ATG;rbs_motif=AGGA/GGAG/GAGG;rbs_spacer=11-12
   #    score  bias  c-Evalue  i-Evalue hmmfrom  hmm to    alifrom  ali to    envfrom  env to     acc
 ---   ------ ----- --------- --------- ------- -------    ------- -------    ------- -------    ----
   1 !    6.9   0.1   0.00081      0.19      54      71 ..       7      24 ..       2      36 .. 0.83
   2 ?   -2.3   0.0       0.5   1.1e+02     219     238 ..     145     164 ..     110     175 .. 0.63
   3 !    9.1   0.1   0.00017      0.04     406     475 ..     267     337 ..     261     349 .. 0.69

  Alignments for each domain:
  == domain 1  score: 6.9 bits;  conditional E-value: 0.00081
  apra_Neukirchen_a 54 tDiLiiGGGmagcgAAve 71
                        D+ iiGGG ag +AA+ 
  SRR30630613.21_18  7 FDVTIIGGGPAGLYAAFY 24
                       59**************96 PP

  == domain 2  score: -2.3 bits;  conditional E-value: 0.5
  apra_Neukirchen_a 219 nkfyvikakavivatGGAag 238
                        +++  +k k+v+++ GG + 
  SRR30630613.21_18 145 KSLMRFKGKTVLISGGGNSA 164
                        34445677777777777665 PP

  == domain 3  score: 9.1 bits;  conditional E-value: 0.00017
  apra_Neukirchen_a 406 GyWv..dlynrmtTvkgLfaaGdvaGgsphkf.vsGslaeGriAakaavkyildekdekpeldeeeveelkee 475
                        G+ v  +  + +++v+gL+aaGd+    ++ + + G++ ++  A ++a  +i  e++++  ++ ++ e+lk++
  SRR30630613.21_18 267 GFYVsgN-ARSESSVPGLYAAGDILTHDGKVHlIAGAFQDAANAVNSAKTFIDPEATKAAMVS-SHNERLKAK 337
                        5566433.37899**************99966489**************99965544333333.333333333 PP

>> SRR30630613.11_81  # 79480 # 81003 # 1 # ID=11_81;partial=00;start_type=ATG;rbs_motif=AGGAG;rbs_spacer=5-10bp;gc_cont
   #    score  bias  c-Evalue  i-Evalue hmmfrom  hmm to    alifrom  ali to    envfrom  env to     acc
 ---   ------ ----- --------- --------- ------- -------    ------- -------    ------- -------    ----
   1 !   11.9   0.1   2.6e-05    0.0059      53      76 ..     207     230 ..     156     239 .. 0.78
   2 ?    1.3   0.3      0.04       9.1      56      77 ..     349     371 ..     344     378 .. 0.79
   3 ?    2.2   0.0     0.023       5.2     410     454 ..     462     504 ..     442     507 .. 0.76

  Alignments for each domain:
  == domain 1  score: 11.9 bits;  conditional E-value: 2.6e-05
  apra_Neukirchen_a  53 etDiLiiGGGmagcgAAveakeak 76 
                          D+L+iGGG ag  AAv a+++ 
  SRR30630613.11_81 207 PYDVLVIGGGPAGASAAVYAARKG 230
                        67****************999865 PP

  == domain 2  score: 1.3 bits;  conditional E-value: 0.04
  apra_Neukirchen_a  56 iLiiGGGmagcgAAveake.akd 77 
                        + +iGGG++g  AA+ ++   k+
  SRR30630613.11_81 349 VAVIGGGNSGIEAAIDLAGiVKH 371
                        679************98875544 PP

  == domain 3  score: 2.2 bits;  conditional E-value: 0.023
  apra_Neukirchen_a 410 dlynrmtTvkgLfaaGdvaGgsphkfvsGslaeGriAakaavkyi 454
                        d  + +t v+g+faaGd+   s+ k +  s+  G  Aa  a +y+
  SRR30630613.11_81 462 DR-HGATNVPGVFAAGDCTN-SAYKQIIISMGSGATAALGAFDYM 504
                        44.7789**********874.566666677777777777777776 PP

>> SRR30630613.30_82  # 76277 # 77689 # 1 # ID=30_82;partial=00;start_type=ATG;rbs_motif=GGAGG;rbs_spacer=5-10bp;gc_cont
   #    score  bias  c-Evalue  i-Evalue hmmfrom  hmm to    alifrom  ali to    envfrom  env to     acc
 ---   ------ ----- --------- --------- ------- -------    ------- -------    ------- -------    ----
   1 !   14.4   0.4   4.3e-06   0.00099      52      88 ..       8      43 ..       2      88 .. 0.88
   2 ?   -2.0   0.0      0.41        92      50      87 ..     173     209 ..     137     214 .. 0.72
   3 ?   -1.3   0.0      0.26        58     411     451 ..     301     338 ..     296     347 .. 0.84
   4 ?   -2.1   0.0      0.43        99      47      72 ..     399     424 ..     366     431 .. 0.78

  Alignments for each domain:
  == domain 1  score: 14.4 bits;  conditional E-value: 4.3e-06
  apra_Neukirchen_a 52 letDiLiiGGGmagcgAAveakeakdlkvvlveKAai 88
                        etD+++iG+G +g +AA++ ++  +lkv++veK + 
  SRR30630613.30_82  8 QETDLIVIGAGPGGYVAAIRGAQL-GLKVTIVEKGNF 43
                       59****************987754.6********985 PP

  == domain 2  score: -2.0 bits;  conditional E-value: 0.41
  apra_Neukirchen_a  50 veletDiLiiGGGmagcgAAveakeak.dlkvvlveKAa 87 
                         e+   +++iGGG  g       ++a+ d++vv+ve A+
  SRR30630613.30_82 173 PEVPKKLVVIGGGYIGMEL--GTAYANfDTEVVVVEGAS 209
                        556667899****988654..344545588999998775 PP

  == domain 3  score: -1.3 bits;  conditional E-value: 0.26
  apra_Neukirchen_a 411 lynrmtTvkgLfaaGdvaGgsphkfvsGslaeGriAakaav 451
                          + +t+ ++++a Gd++ g p  +   +  e++iAa+aa+
  SRR30630613.30_82 301 D-QCKTSNENIYAIGDIVPGPPLAHK--ASYEAKIAAEAAA 338
                        5.6789999***********998876..6789999999886 PP

  == domain 4  score: -2.1 bits;  conditional E-value: 0.43
  apra_Neukirchen_a  47 levveletDiLiiGGGmagcgAAvea 72 
                        ++ ++ + D L+iG+ +ag+gA+  +
  SRR30630613.30_82 399 MKLITRKEDGLLIGAQIAGTGASDMI 424
                        556667889************98655 PP

>> SRR30630613.43_139  # 135223 # 136200 # -1 # ID=43_139;partial=00;start_type=ATG;rbs_motif=AGGAGG;rbs_spacer=5-10bp;g
   #    score  bias  c-Evalue  i-Evalue hmmfrom  hmm to    alifrom  ali to    envfrom  env to     acc
 ---   ------ ----- --------- --------- ------- -------    ------- -------    ------- -------    ----
   1 !    5.2   0.0    0.0028      0.64      53      75 ..       4      26 ..       1      35 [. 0.79
   2 ?   -2.3   0.0      0.49   1.1e+02      45      74 ..     142     170 ..      69     179 .. 0.63
   3 !    6.9   0.0   0.00082      0.19     409     454 ..     263     308 ..     253     324 .. 0.76

  Alignments for each domain:
  == domain 1  score: 5.2 bits;  conditional E-value: 0.0028
   apra_Neukirchen_a 53 etDiLiiGGGmagcgAAveakea 75
                        + D++iiGGG  g ++A+ a   
  SRR30630613.43_139  4 TKDVIIIGGGPVGLFTAFYAGMR 26
                        67***************988754 PP

  == domain 2  score: -2.3 bits;  conditional E-value: 0.49
   apra_Neukirchen_a  45 kelevveletDiLiiGGGmagcgAAveake 74 
                         +++e+ + +  ++i GGG ++   A+ ++ 
  SRR30630613.43_139 142 DNMEKFR-DRRVMIAGGGDSAVDWALMLEG 170
                         3344444.5567778888777766666555 PP

  == domain 3  score: 6.9 bits;  conditional E-value: 0.00082
   apra_Neukirchen_a 409 vdlynrmtTvkgLfaaGdvaGgsph.kfvsGslaeGriAakaavkyi 454
                         vd  + +tTv g+fa+Gd+a   ++ k +   + e+ iA +++ + +
  SRR30630613.43_139 263 VDS-RMETTVAGIFACGDIATYEGKvKLIATGFGEAPIAINQVKQLV 308
                         566.789************9888765777777888888877765555 PP

>> SRR30630613.50_153  # 139419 # 140828 # -1 # ID=50_153;partial=00;start_type=ATG;rbs_motif=AGxAGG/AGGxGG;rbs_spacer=5
   #    score  bias  c-Evalue  i-Evalue hmmfrom  hmm to    alifrom  ali to    envfrom  env to     acc
 ---   ------ ----- --------- --------- ------- -------    ------- -------    ------- -------    ----
   1 ?    8.9   1.5   0.00021     0.047      53      86 ..       4      36 ..       1      48 [. 0.83

  Alignments for each domain:
  == domain 1  score: 8.9 bits;  conditional E-value: 0.00021
   apra_Neukirchen_a 53 etDiLiiGGGmagcgAAveakeakdlkvvlveKA 86
                        e ++++iGGG +g +AA++a++a   kv +ve +
  SRR30630613.50_153  4 EFEVVVIGGGPGGYVAAIKAAQAG-KKVAIVEAS 36
                        6789****************9854.577777755 PP

>> SRR30630613.55_14  # 15426 # 17312 # 1 # ID=55_14;partial=00;start_type=ATG;rbs_motif=AGGAGG;rbs_spacer=5-10bp;gc_con
   #    score  bias  c-Evalue  i-Evalue hmmfrom  hmm to    alifrom  ali to    envfrom  env to     acc
 ---   ------ ----- --------- --------- ------- -------    ------- -------    ------- -------    ----
   1 ?    5.9   0.8    0.0017      0.39      53      76 ..       7      30 ..       1      39 [. 0.78
   2 ?   -1.1   0.0      0.22        50     197     234 ..     126     157 ..     109     159 .. 0.74
   3 ?    1.2   0.0     0.045        10     416     438 ..     361     383 ..     350     413 .. 0.78

  Alignments for each domain:
  == domain 1  score: 5.9 bits;  conditional E-value: 0.0017
  apra_Neukirchen_a 53 etDiLiiGGGmagcgAAveakeak 76
                       e D+++iG+G ag  AA+  ++  
  SRR30630613.55_14  7 EFDVIVIGAGHAGIEAALASARMG 30
                       78****************988843 PP

  == domain 2  score: -1.1 bits;  conditional E-value: 0.22
  apra_Neukirchen_a 197 itdllvdednrvaGAvgfsvrenkfyvikakavivatG 234
                        + ++l+ ed+++aG+v     +n+   ++akaviv+tG
  SRR30630613.55_14 126 VERFLI-EDGKIAGVV-----TNTGSEYRAKAVIVTTG 157
                        455666.778888876.....46666789*******99 PP

  == domain 3  score: 1.2 bits;  conditional E-value: 0.045
  apra_Neukirchen_a 416 tTvkgLfaaGdvaGgsphkfvsG 438
                          ++gLf+aG + G s+     G
  SRR30630613.55_14 361 KAIEGLFTAGQINGTSGYEEAAG 383
                        579************99766655 PP

>> SRR30630613.23_211  # 208946 # 210217 # 1 # ID=23_211;partial=00;start_type=ATG;rbs_motif=GGAG/GAGG;rbs_spacer=5-10bp
   #    score  bias  c-Evalue  i-Evalue hmmfrom  hmm to    alifrom  ali to    envfrom  env to     acc
 ---   ------ ----- --------- --------- ------- -------    ------- -------    ------- -------    ----
   1 ?    9.0   0.6    0.0002     0.045      54      85 ..       2      32 ..       1      44 [. 0.86
   2 ?   -1.4   0.5      0.27        60     418     454 ..     379     418 ..     366     423 .. 0.80

  Alignments for each domain:
  == domain 1  score: 9.0 bits;  conditional E-value: 0.0002
   apra_Neukirchen_a 54 tDiLiiGGGmagcgAAveakeakdlkvvlveK 85
                         D++iiGGG +g +A++ a++a  ++ +l++K
  SRR30630613.23_211  2 KDVIIIGGGPSGLMATYAAAKAG-ARTLLIDK 32
                        59***************999865.67777777 PP

  == domain 2  score: -1.4 bits;  conditional E-value: 0.27
   apra_Neukirchen_a 418 vkgLfaaGdva...GgsphkfvsGslaeGriAakaavkyi 454
                          +gLf aG+v    G ++   ++ +++ G+ A+ +a++++
  SRR30630613.23_211 379 APGLFFAGEVLdihGYTGGYNITAAFTTGHCAGSHAAEFA 418
                         579*****76433388888889999999999999999887 PP


Internal pipeline statistics summary:
-------------------------------------
Query model(s):                            1  (670 nodes)
Target sequences:                       2732  (804030 residues searched)
Passed MSV filter:                       123  (0.045022); expected 54.6 (0.02)
Passed bias filter:                       99  (0.0362372); expected 54.6 (0.02)
Passed Vit filter:                        34  (0.0124451); expected 2.7 (0.001)
Passed Fwd filter:                        12  (0.00439239); expected 0.0 (1e-05)
Initial search space (Z):               2732  [actual number of targets]
Domain search space  (domZ):              12  [number of targets reported over threshold]
# CPU time: 0.07u 0.00s 00:00:00.07 Elapsed: 00:00:00.04
# Mc/sec: 11244.01
//
[ok]
