# Supplementary material for: Sulfur disproportionation occurs globally across anoxic habitats and has multiple mechanisms of independent evolutionary origin
Source: ISME J. 2026 Mar 2;20(1):wrag042. doi: 10.1093/ismejo/wrag042 (PMC12998232; doi:10.1093/ismejo/wrag042)
Supplement: Sup_File_1_HMM_wrag042 [file sup_file_1_hmm_wrag042.zip › SupFile1_HMM/SupFile1c_results/apra_Neukirchen_a-hmm-111_Carboxydothermus_ferrireducens_JWAS-Y7_GCF_000427565.txt]

# hmmsearch :: search profile(s) against a sequence database
# HMMER 3.4 (Aug 2023); http://hmmer.org/
# Copyright (C) 2023 Howard Hughes Medical Institute.
# Freely distributed under the BSD open source license.
# - - - - - - - - - - - - - - - - - - - - - - - - - - - - - - - - - - - -
# query HMM file:                  /Users/lukas/OneDrive/2023_Sulfur/20250723_HMM/profiles_all/apra_Neukirchen_a.hmm
# target sequence database:        /Users/lukas/OneDrive/2023_Sulfur/20250626_HMM/db_new/111_Carboxydothermus_ferrireducens_JWAS-Y7_GCF_000427565.fas
# - - - - - - - - - - - - - - - - - - - - - - - - - - - - - - - - - - - -

Query:       apra_Neukirchen_a  [M=670]
Scores for complete sequences (score includes all domains):
   --- full sequence ---   --- best 1 domain ---    -#dom-
    E-value  score  bias    E-value  score  bias    exp  N  Sequence       Description
    ------- ------ -----    ------- ------ -----   ---- --  --------       -----------
   5.2e-129  428.3   0.0   4.2e-128  425.3   0.0    1.8  1  WP_051250148.1  adenylyl-sulfate reductase subunit alpha [Car
      1e-34  116.7   0.0    2.6e-34  115.3   0.0    1.6  1  WP_028053051.1  succinate dehydrogenase/fumarate reductase fl
    5.8e-32  107.6   0.5      1e-31  106.8   0.5    1.3  1  WP_028052923.1  FAD-binding protein [Carboxydothermus ferrire
    2.1e-21   72.7   0.7    2.7e-20   69.0   0.7    2.3  1  WP_034541479.1  L-aspartate oxidase [Carboxydothermus ferrire
    6.8e-07   24.8   0.2    1.8e-05   20.1   0.0    2.1  2  WP_034541608.1  NAD(P)/FAD-dependent oxidoreductase [Carboxyd
    2.1e-05   19.9   0.8      0.019   10.0   0.0    2.8  3  WP_011345259.1  MULTISPECIES: thioredoxin-disulfide reductase
    3.9e-05   18.9   0.9      0.011   10.9   0.0    2.6  3  WP_028051342.1  thioredoxin-disulfide reductase [Carboxydothe
     0.0011   14.2   0.1     0.0019   13.4   0.1    1.3  1  WP_028052136.1  FAD-dependent oxidoreductase [Carboxydothermu
     0.0017   13.6   0.1     0.0026   12.9   0.1    1.2  1  WP_084138916.1  CoB--CoM heterodisulfide reductase iron-sulfu
     0.0018   13.5   1.1       0.03    9.4   0.0    2.5  3  WP_028051592.1  FAD-dependent oxidoreductase [Carboxydothermu
     0.0018   13.5   0.4       0.21    6.6   0.0    2.4  2  WP_028053123.1  thioredoxin-disulfide reductase [Carboxydothe
     0.0021   13.3   0.2     0.0062   11.7   0.0    1.8  2  WP_028051475.1  protoporphyrinogen oxidase [Carboxydothermus 
     0.0047   12.1   4.3      0.033    9.3   0.6    2.4  2  WP_028051438.1  dihydrolipoyl dehydrogenase [Carboxydothermus
  ------ inclusion threshold ------
      0.018   10.1   1.9       0.38    5.8   0.5    2.2  2  WP_028052769.1  NAD(P)/FAD-dependent oxidoreductase [Carboxyd
      0.022    9.9   1.8      0.031    9.4   1.8    1.2  1  WP_028052022.1  anaerobic glycerol-3-phosphate dehydrogenase 
       0.16    7.0   6.2      0.019   10.1   1.3    1.9  3  WP_051250291.1  NAD(P)/FAD-dependent oxidoreductase [Carboxyd


Domain annotation for each sequence (and alignments):
>> WP_051250148.1  adenylyl-sulfate reductase subunit alpha [Carboxydothermus ferrireducens]
   #    score  bias  c-Evalue  i-Evalue hmmfrom  hmm to    alifrom  ali to    envfrom  env to     acc
 ---   ------ ----- --------- --------- ------- -------    ------- -------    ------- -------    ----
   1 !  425.3   0.0  2.7e-130  4.2e-128      57     601 ..       4     505 ..       2     523 .. 0.93

  Alignments for each domain:
  == domain 1  score: 425.3 bits;  conditional E-value: 2.7e-130
  apra_Neukirchen_a  57 LiiGGGmagcgAAveake.akdlkvvlveKAaierSGavAaGlsAinaYigenetpedyvryvrkdlmgivReDLvldiarhvdevvkklee 147
                        +iiGGG+ag  AA+++ke     +v++ve+A++ rSG++AaG++A+n  + +++ pe+yv++ +k++ g++ ++L l++a++++e+v++le+
     WP_051250148.1   4 VIIGGGVAGLTAAIRLKElLPLEEVIVVERAHVLRSGCLAAGVNALNNVLLDDT-PESYVDFLKKEFPGLIEDELPLSLAKRLNETVELLES 94 
                        79****************66688****************************998.************************************* PP

  apra_Neukirchen_a 148 wGLpilkdenGkyvrrGkwqikInGesyKpivAeaakkalgvevlnrvfitdllvdednrvaGAvgfsvrenkfyvikakavivatGGAagi 239
                        wG  i kd nGk++rrGk++i + Ge++K ++A++a k +g++++nr f++d+ + e+n+++ ++++++ + kf  i   + i+atGGAag+
     WP_051250148.1  95 WGANIPKD-NGKFLRRGKRSIIVYGENLKEVIAQKALK-TGIKIFNRTFVFDVET-EQNQIVAVLAYDLTSRKFLRIAGDKYILATGGAAGL 183
                        *******6.7****************************.99**************.77********************************** PP

  apra_Neukirchen_a 240 yrprsvgegrgraWYppfntGsgyamgiraGAemttmEnrfvalRfKDtygPvgtiallvkakavnalgeeyeeelkkeYgkakiptslRny 331
                        y+  ++    g +WYp  n+G g  ++++aGA + ++E rf++lR+K + +P+gt+a+ vk k vn++gee     +k Y+  +  t++R+ 
     WP_051250148.1 184 YQGANPY-HPGSTWYPLSNSGVGHVLAVKAGAYLKSLEIRFIPLRVKGVAAPTGTLAMNVKGKLVNQKGEELK---TK-YQ-PA-NTAERLK 268
                        *****95.5799***********************************************************99...88.95.44.7****** PP

  apra_Neukirchen_a 332 atleevkeGrgPiyldteealqdkeleeelwedfLdmaisqallwaeeniepekenvEiegtePyivGsHaacsGyWvdlynrmtTvkgLfa 423
                        a++ee ++G+ P ++            +el++++ dm ++ all+ e   + ek  +E+ g eP i G+H   sG+ vd+ nr+t v++L+a
     WP_051250148.1 269 AVIEERRAGEVPAFVVEGVY------RDELIRAYFDMRPGAALLLRED--KGEKIYLEVDGFEPLINGGHGL-SGVMVDK-NRKTAVENLWA 350
                        *************9865544......89***************99876..678999****************.*******.*********** PP

  apra_Neukirchen_a 424 aGdvaGgsphkfvsGslaeGriAakaavkyildekdekpeldeeeveelkeeiykpletleekkkettagevpnyitpeeleerlqkimdeY 515
                        +Gd+a gsp+k+v G++aeG iAa++++ +         +l+   ++e    +++    l+++     +g     ++p +l+  l+ im+eY
     WP_051250148.1 351 CGDIAAGSPKKYVNGAMAEGLIAAEDVAGKEGGG-----RLE---IQE---IVFN----LTSNL----KG----LVSPLSLKYGLNVIMEEY 419
                        *************************988665422.....222...333...3344....33232....45....489*************** PP

  apra_Neukirchen_a 516 agGistnYetnekkLeialeklemLkedleklaAedlheLlrawElihRllvaeaviehllfRkEtRwpgyyeraDypelddenwk 601
                        agG +tnY++++++Lei++ekl  Lke+l   + ++  ++l+ +E+++++l a  +i+h+  R E+R p+y+er+Dyp +  e++ 
     WP_051250148.1 420 AGGKKTNYRYTARSLEIGEEKLYSLKEKLGLAKITNPFDVLQFFEVKNQILLATFLIKHMALRTESRLPCYQERVDYPGKAPEDYL 505
                        *******************************************************************************9998874 PP

>> WP_028053051.1  succinate dehydrogenase/fumarate reductase flavoprotein subunit [Carboxydothermus ferrireducens]
   #    score  bias  c-Evalue  i-Evalue hmmfrom  hmm to    alifrom  ali to    envfrom  env to     acc
 ---   ------ ----- --------- --------- ------- -------    ------- -------    ------- -------    ----
   1 !  115.3   0.0   1.7e-36   2.6e-34      49     616 ..       3     556 ..       1     570 [. 0.83

  Alignments for each domain:
  == domain 1  score: 115.3 bits;  conditional E-value: 1.7e-36
  apra_Neukirchen_a  49 vveletDiLiiGGGmagcgAAveake.ak.dlkvvlveKAaierSGav.AaGlsAinaYigenetpedyvryvrkdlmgivReDLvldiarh 137
                        v+ l+ D++iiG G ag  AA+ea+  +k +l++ lv K ++ r  +v A+G       i e+++pe +     k  + ++ +D v    + 
     WP_028053051.1   3 VNVLKHDLIIIGSGLAGLRAALEAAFlSKgELDIALVSKTQLLRPHSVcAEGGTGAALRIDEGDSPELHAWDTVKGSDFLADQDAVWRFVEL 94 
                        667899********************6669************99665437788888999***********9999999*************** PP

  apra_Neukirchen_a 138 vdevvkkleewGLpilkdenGk.........yvrrGkwqikInGesyKpivAeaakkalgvevlnrvfitdllvdednrvaGAvgfsvrenk 220
                        + + + kl++wG+p  + enGk            r  +     G      + ++ ++ ++v+ +++v++t ll+ ed++  G +++++  ++
     WP_028053051.1  95 IPQEILKLDHWGIPWARRENGKidqrpfgghSFPRAVFAADKTGFFEVHTMYDNLQRFSNVHRYDEVMVTSLLI-EDGEYRGFTAIDLTRGE 185
                        **********************99999999966666677777776666778899999999**************.88*************** PP

  apra_Neukirchen_a 221 fyvikakavivatGGAagiyrprsvgegrgraWYppfntGsgyamgiraGAemttmE.nrfvalRfKDtygPvgtiallvkakavnalgeey 311
                        f v+++ka i+atGGA+ iy           + Y+   tG g+a++ raG  +  mE ++f ++ +      +   a + + + +n lge++
     WP_028053051.1 186 FLVFQSKALIIATGGACRIYG---------FTTYSYTVTGDGMAIAYRAGLPLKDMEfVQFHPTGLVPSGILITEAARGEGGYLINNLGERF 268
                        ********************4.........34489999**************9999933566665544444455567788899********* PP

  apra_Neukirchen_a 312 eeelkkeY..gkak.iptslRnyatleevkeGrgPiyldteealqd......keleeelwedfLdmaisqallwaeeniepekenvEiegte 394
                        +    k Y  +  +  p+ +     ++e+++Grg +  d      d      ++l +e +++ L    + a+++a  +i+p ++++ + +  
     WP_028053051.1 269 M---GK-YaeKMMElAPRDIVSRSEMQEIEAGRGFTREDGL----DyvlldlTHLGREKINERLPLIREVAIKFA--GIDPIEKPLPVRPVA 350
                        *...55.633222346888889999*********6554443....22333469********************98..79*********9987 PP

  apra_Neukirchen_a 395 PyivGsHaacsGyWvdlynrmtTvkgLfaaGdvaGgs...phkfvsGslae....GriAakaavkyildekdekpeldeeeveelkeeiykp 479
                         y +       G+ vd+ + +t v+g++aaG+va  s   +++  + s ae    G i + +a + ++++k++ p+l +e v ++ ++i++ 
     WP_028053051.1 351 HYSM------GGIHVDI-DGQTPVPGVYAAGEVACVSlhgANRLGTNSTAEclvwGGITGGKAYENVKKQKAF-PKLPTEMVLREEARINEI 434
                        6655......5788899.9**************987633333555555444333499**********988777.999999999999999994 PP

  apra_Neukirchen_a 480 letleekkkettagevpnyitpeeleerlqkimdeYagGistnYetnekkLeialeklemLkedleklaAed.....lheLlrawElihRll 566
                           +++ +    +       +   ++++l +imd+ +g +       ek L+ al+k+++L +++++   ed       +L++  E+ + l+
     WP_028053051.1 435 ---FNKPN----K------ESLYTIRKELREIMDKNVGVYR-----DEKGLTAALNKVRELIQRFKDCGLEDkskyyNTDLVSYLEMENMLT 508
                        ...44333....2......356788999********99644.....6888999999999999999888888733333469************ PP

  apra_Neukirchen_a 567 vaeaviehllfRkEtRwpgyyeraDypelddenwkkfvnskydpetgeie 616
                         ae+++   l RkE+R  g + r Dyp++ddenw k++   y p+  ++e
     WP_028053051.1 509 LAEIIVLGALERKESR--GGHARRDYPNRDDENWLKHTLAYYTPQGPRLE 556
                        ****************..888999*************9998887765555 PP

>> WP_028052923.1  FAD-binding protein [Carboxydothermus ferrireducens]
   #    score  bias  c-Evalue  i-Evalue hmmfrom  hmm to    alifrom  ali to    envfrom  env to     acc
 ---   ------ ----- --------- --------- ------- -------    ------- -------    ------- -------    ----
   1 !  106.8   0.5   6.5e-34     1e-31      53     626 ..       3     559 ..       1     568 [. 0.79

  Alignments for each domain:
  == domain 1  score: 106.8 bits;  conditional E-value: 6.5e-34
  apra_Neukirchen_a  53 etDiLiiGGGmagcgAAveakeakdlkvvlveKAaierSG.avAa.GlsAinaYigenetpedyvryvrkdlmgivReDLvldiarhvdevv 142
                        + D+L+iG G ag  AA+ a+++ +l+v l+ K    rS  ++A+ G +A    + + +++e++     k  + ++ +D v      + e++
     WP_028052923.1   3 KYDVLVIGSGGAGMQAALVAAKSGELNVALMTKVFPTRSAtCCAQgGTNAALRNVDKSDSIEKHAFDTIKGSDFLADQDAVEFFVSLLPETI 94 
                        78************************************9648888358999999999999****9999999999****************** PP

  apra_Neukirchen_a 143 kkleewGLpilkdenGk.........yvrrGkwqikInGesyKpivAeaakkalgvevlnrvfitdllvdednrvaGAvgfsvrenkfyvik 225
                         +l+ +G+p+ + e+G+            r  ++    G  +   + e++ k ++v++l + f +dl+v e+++++G+v++++++++++ i 
     WP_028052923.1  95 LELDYFGVPFSRLEDGTiaqrpfggqSHPRTCYSADKIGAVVLHTLYEQCLK-NQVNILTEWFLLDLVV-ENEQIIGVVAMNMKTGDIHPIL 184
                        *****************77777766644444455555566666666666666.468*************.88******************** PP

  apra_Neukirchen_a 226 akavivatGGAagiyrprsvgegrgraWYppfntGsgyamgiraGAemttmE.nrfvalRfKDtygPvgtiallvkakavnalgeeyeeelk 316
                        akav++atGGA  +y  r ++        p  +tG g+a ++r+G  +   E ++f ++ +  t   +     + + +  n +ge+++   +
     WP_028052923.1 185 AKAVVLATGGAGRVYWNRTTN--------PFASTGDGMAAAFRVGVALKDPEfVQFHPTGLAGTGILMSEACRGEGGYLLNNKGERFM---Q 265
                        ****************99984........66689**************998833566665444444445555677899**********...6 PP

  apra_Neukirchen_a 317 keY..gkak.iptslRnyatleevkeGrgPiy.ldteealqdkeleeelwedfLdmaisqall.waeeniepekenvEiegtePyivGsHaa 403
                        + Y  +k +  ++ l   a+ +e+keGrg    ++        +l +   e+ L+  +++  l    e+i+p ++++ + ++  y +G+   
     WP_028052923.1 266 R-YapEKMElATRDLVSQAIETEIKEGRGFGEgINAYV---LLDLRHLGREKILERLPQIRELaIQFEGIDPIEQPIPVRPSCHYSMGGIDV 353
                        6.75544444677788889999*******543133333...3667777888888888887655145599*************9999999888 PP

  apra_Neukirchen_a 404 csGyWvdlynrmtTvkgLfaaGdvaGgsph..kfvsG.....slaeGriAakaavkyildekdekpeldeeeveelkeeiykpletleekkk 488
                             +d  + +t vkgL+aaG+++  s h     +G     ++a G++A+kaa++y+++   +    +e++v+e +++ ++ ++    ++ 
     WP_028052923.1 354 -----IDYKTCATVVKGLYAAGECSCISIHgaNRLGGnstaeAVAFGKVAGKAAAEYAQNV-GF---SSEKKVNECAKKWENEYNIAV-SR- 434
                        .....899899999*********87665332133333222225666999999999999743.44...455667777777777532222.22. PP

  apra_Neukirchen_a 489 ettagevpnyitpeeleerlqkimdeYagGistnYetnekkLeialeklemLkedleklaAedlheL.....lrawElihRllvaeaviehl 575
                          t+g      ++ +++ rl ++m   +g     ++ ++++L+ a + ++ L e+ ++    d + +      +  El + l+va+a++   
     WP_028052923.1 435 --TNG-----PSVASIRSRLAETMWLNVGV----FRKEKEMLQ-AAKDVDALIEEYKYCVVGDKNRIyntafTQYIELGNMLTVAKAIVIGA 514
                        ..344.....68899*********999985....566666665.66789**********99998765111116789**************** PP

  apra_Neukirchen_a 576 lfRkEtRwpgyyeraDypelddenwkkfvnskydpetgeieiikrplvelv 626
                        l R+E+R  g ++r Dyp++dd+n+ k++  +   e  e+++  rp+  ++
     WP_028052923.1 515 LNRRESR--GSHKREDYPQRDDKNYLKHTIITL--EGSEYKLSYRPV--VI 559
                        *******..99*****************99954..699999999999..33 PP

>> WP_034541479.1  L-aspartate oxidase [Carboxydothermus ferrireducens]
   #    score  bias  c-Evalue  i-Evalue hmmfrom  hmm to    alifrom  ali to    envfrom  env to     acc
 ---   ------ ----- --------- --------- ------- -------    ------- -------    ------- -------    ----
   1 !   69.0   0.7   1.7e-22   2.7e-20      52     605 ..      16     516 ..       7     519 .] 0.75

  Alignments for each domain:
  == domain 1  score: 69.0 bits;  conditional E-value: 1.7e-22
  apra_Neukirchen_a  52 letDiLiiGGGmagcgAAveakeakdlkvvlveKAaierSGavAaGlsAinaYigenetpedyvryvrkdlmgivReDLvldiarhvdevvk 143
                         + D L+iG G+ag +AA++a++  +  +vl  K   +    +A+G  A     +e++ pe + +   +  +g++  + v  + +   e v+
     WP_034541479.1  16 YKSDYLVIGSGIAGLYAALNAARYGE-VIVLTKKNLGDTNTDLAQGGIAAAVDTEEDS-PELHYQDTIAAGAGLCNPEAVRVLVEDGIERVH 105
                        578******************99653.466667777788999****988887777887.999999999999***************99**** PP

  apra_Neukirchen_a 144 kleewGLpilkdenGk.........yvrrGkwqikInGesyKpivAeaakkalgvevlnrvfitdllvdednrvaGAvgfsvrenkfyvika 226
                        +l e+G  + + ++Gk           rr  +     Ge++  +++ a+k++++++v+++ f++dl++ ed ++ GA++++ +++++ ++ +
     WP_034541479.1 106 HLVELGADFNR-KDGKlalrmegahRRRRILYRGDTTGEEIQRVLSAAVKNHSNIRVMENHFALDLIT-EDRECLGALAWD-ENGNLRLFLS 194
                        ********995.4566666666544333333344578*******************************.88*********9.678999**** PP

  apra_Neukirchen_a 227 kavivatGGAagiyrprsvgegrgraWYppfntGsgyamgiraGAemttmEn.rfvalRfKDtygP....vgtiallvkakavnalgeeyee 313
                        k +i+atGGA +++r   +         p   tG g am+ raGA +  mE  +f ++   +  g     +   + + +ak vna ge ++ 
     WP_034541479.1 195 KFTILATGGAGQVFRETTN---------PDVATGDGIAMAYRAGAGVMDMEFfQFHPTA-LNLPGRqkflISEAVRGEGAKLVNAAGEYFM- 275
                        ***************8877.........7889*************99999862454443.2333321122556778899************. PP

  apra_Neukirchen_a 314 elkkeYgkak..iptslRnyatleevkeGrgPiyldteealqdkeleeelwedfLdmaisqallwaeeniepekenvEiegtePyivGsHaa 403
                          k+ Y++ +   p+ + + a+  +  + +g ++ld ++   ++e         L   + ++ ++ e++ +p+k+ + + ++  y++G+  +
     WP_034541479.1 276 --KN-YHELAdlAPRDVVARAIWDQ--AQKGQVFLDIRSF--TDE--------QLAGIPRIVKTLKENGLDPRKDLIPVLPAAHYFMGGVRT 352
                        ..77.84444234555555555555..556669*****99..443........37889*******************************877 PP

  apra_Neukirchen_a 404 csGyWvdlynrmtTvkgLfaaGdvaGgsphkfvsGslaeGriAakaavkyildekdekpeldeeeveelkeeiykpletleekkkettagev 495
                           +W ++      +  L+a+G+va         G +   r+A+++ ++ ++   +     +++++ + ++  y  ++ ++    e t+g  
     WP_034541479.1 353 --NIWGET-----DLARLYACGEVAC-------QGVHGANRLASNSLLDGLVFGYRI--VERTKNILKSTRINYPEISIYH---GENTEG-- 423
                        ..688665.....99*********95.......466666777777777776543222..1112233333222233233333...334667.. PP

  apra_Neukirchen_a 496 pnyitpeeleerlqkimdeYagGistnYetnekkLeialeklemLkedleklaAedlheLlrawElihRllvaeaviehllfRkEtRwpgyy 587
                           i ++e+  +++ +m e ag i      n + L++ le+l++Lk    +   ++++e + a        +a ++    l R+E+R  g +
     WP_034541479.1 424 ---IGAREAIAQIKDLMWENAGIIR-----NGQGLRVLLENLRKLK---LSYPVKNIEEAVAANLYQ----TAILIALAALIREESR--GAH 498
                        ...8999999999999999988775.....6788888888888888...455677888877664333....3444444567899999..666 PP

  apra_Neukirchen_a 588 eraDypelddenwkkfvn 605
                         r+Dyp++dd  w+k++ 
     WP_034541479.1 499 FRSDYPQRDDFLWQKHIV 516
                        799999999999988765 PP

>> WP_034541608.1  NAD(P)/FAD-dependent oxidoreductase [Carboxydothermus ferrireducens]
   #    score  bias  c-Evalue  i-Evalue hmmfrom  hmm to    alifrom  ali to    envfrom  env to     acc
 ---   ------ ----- --------- --------- ------- -------    ------- -------    ------- -------    ----
   1 !   20.1   0.0   1.2e-07   1.8e-05      53      85 ..       3      36 ..       1      42 [. 0.91
   2 ?    2.6   0.0     0.023       3.5     415     430 ..     424     439 ..     421     446 .. 0.91

  Alignments for each domain:
  == domain 1  score: 20.1 bits;  conditional E-value: 1.2e-07
  apra_Neukirchen_a 53 etDiLiiGGGmagcgAAveakeak.dlkvvlveK 85
                       + D++i+G+G ag +AA+e+ + k ++kv+++eK
     WP_034541608.1  3 KYDVIIVGAGPAGIFAALEITSLKpEAKVLILEK 36
                       68********************555********9 PP

  == domain 2  score: 2.6 bits;  conditional E-value: 0.023
  apra_Neukirchen_a 415 mtTvkgLfaaGdvaGg 430
                        +t +++LfaaGd+aG 
     WP_034541608.1 424 ETKIQNLFAAGDGAGV 439
                        689***********96 PP

>> WP_011345259.1  MULTISPECIES: thioredoxin-disulfide reductase [Carboxydothermus]
   #    score  bias  c-Evalue  i-Evalue hmmfrom  hmm to    alifrom  ali to    envfrom  env to     acc
 ---   ------ ----- --------- --------- ------- -------    ------- -------    ------- -------    ----
   1 !    7.2   0.0   0.00091      0.14      53      85 ..       3      34 ..       1      44 [. 0.81
   2 ?   -1.0   0.1      0.28        44      54      82 ..     144     171 ..      98     179 .. 0.74
   3 !   10.0   0.0   0.00012     0.019     406     456 ..     255     304 ..     251     307 .] 0.84

  Alignments for each domain:
  == domain 1  score: 7.2 bits;  conditional E-value: 0.00091
  apra_Neukirchen_a 53 etDiLiiGGGmagcgAAveakeakdlkvvlveK 85
                       + D++iiG+G ag  AA+  +++k l+ + +eK
     WP_011345259.1  3 RYDVIIIGAGPAGLSAALYSARSK-LSTLYIEK 34
                       57***************9887754.55555565 PP

  == domain 2  score: -1.0 bits;  conditional E-value: 0.28
  apra_Neukirchen_a  54 tDiLiiGGGmagcgAAveake.akdlkvvl 82 
                        ++++++GGG ++   A+ + + a+  kv+l
     WP_011345259.1 144 ANVMVVGGGDSAVEEACYLTKfAD--KVTL 171
                        678999999998887777776444..4444 PP

  == domain 3  score: 10.0 bits;  conditional E-value: 0.00012
  apra_Neukirchen_a 406 GyWv.dlynrmtTvkgLfaaGdvaGgsphkfvsGslaeGriAakaavkyild 456
                        Gy + d  n +t ++g++aaGdv     ++ v+ + a+G iAa +a ky+++
     WP_011345259.1 255 GYIItDE-NMRTNIPGIYAAGDVRQKLLRQVVT-AAADGAIAAYHAEKYLEE 304
                        6666455.999************9988888777.889*********999864 PP

>> WP_028051342.1  thioredoxin-disulfide reductase [Carboxydothermus ferrireducens]
   #    score  bias  c-Evalue  i-Evalue hmmfrom  hmm to    alifrom  ali to    envfrom  env to     acc
 ---   ------ ----- --------- --------- ------- -------    ------- -------    ------- -------    ----
   1 !   10.9   0.0   6.8e-05     0.011      47      83 ..     115     151 ..      70     155 .. 0.66
   2 ?   -2.6   0.1      0.83   1.3e+02      55      80 ..     265     291 ..     258     293 .. 0.77
   3 !    6.0   0.0    0.0021      0.32     407     456 ..     376     424 ..     371     426 .] 0.83

  Alignments for each domain:
  == domain 1  score: 10.9 bits;  conditional E-value: 6.8e-05
  apra_Neukirchen_a  47 levve.letDiLiiGGGmagcgAAveakeakdlkvvlv 83 
                        +ev e ++ D++++GGG ag  AA+  ++ak l+ ++v
     WP_028051342.1 115 PEVPEtVKYDVIVLGGGPAGLSAALYTARAK-LRTIVV 151
                        343333789****************999887.444444 PP

  == domain 2  score: -2.6 bits;  conditional E-value: 0.83
  apra_Neukirchen_a  55 DiLiiGGGmagcgAAveake.akdlkv 80 
                         ++++GGG+++   Av + + a+++ +
     WP_028051342.1 265 KVVVVGGGNSAVEEAVFLTRfATEVTI 291
                        589*******99999887775555554 PP

  == domain 3  score: 6.0 bits;  conditional E-value: 0.0021
  apra_Neukirchen_a 407 yWv.dlynrmtTvkgLfaaGdvaGgsphkfvsGslaeGriAakaavkyild 456
                        y + d  + +t ++g+faaGd    s ++ v+ + a+G iAa ++ +y+++
     WP_028051342.1 376 YIItDE-EMRTNIPGVFAAGDLRQKSVRQAVT-AAADGVIAAVNVERYLAS 424
                        445355.8899************999999998.789******999999865 PP

>> WP_028052136.1  FAD-dependent oxidoreductase [Carboxydothermus ferrireducens]
   #    score  bias  c-Evalue  i-Evalue hmmfrom  hmm to    alifrom  ali to    envfrom  env to     acc
 ---   ------ ----- --------- --------- ------- -------    ------- -------    ------- -------    ----
   1 !   13.4   0.1   1.2e-05    0.0019      45      85 ..     477     517 ..     435     520 .. 0.70

  Alignments for each domain:
  == domain 1  score: 13.4 bits;  conditional E-value: 1.2e-05
  apra_Neukirchen_a  45 kelevve.letDiLiiGGGmagcgAAveakeakdlkvvlveK 85 
                          l+v++ ++ D+++iGGG ag   A ea ++k+++v++veK
     WP_028052136.1 477 PALKVKNdINFDVVVIGGGLAGLKVA-EALTEKGVSVTVVEK 517
                        3355444499************9988.6666788*******9 PP

>> WP_084138916.1  CoB--CoM heterodisulfide reductase iron-sulfur subunit A family protein [Carboxydothermus ferrireduce
   #    score  bias  c-Evalue  i-Evalue hmmfrom  hmm to    alifrom  ali to    envfrom  env to     acc
 ---   ------ ----- --------- --------- ------- -------    ------- -------    ------- -------    ----
   1 !   12.9   0.1   1.7e-05    0.0026      50      85 ..     138     172 ..      89     176 .. 0.76

  Alignments for each domain:
  == domain 1  score: 12.9 bits;  conditional E-value: 1.7e-05
  apra_Neukirchen_a  50 veletDiLiiGGGmagcgAAveakeakdlkvvlveK 85 
                        + ++   L+iGGG+ag  AA+ ++ a +++v+lveK
     WP_084138916.1 138 IGITKKALVIGGGIAGIQAALDIADA-GYQVILVEK 172
                        4467789****************986.599****99 PP

>> WP_028051592.1  FAD-dependent oxidoreductase [Carboxydothermus ferrireducens]
   #    score  bias  c-Evalue  i-Evalue hmmfrom  hmm to    alifrom  ali to    envfrom  env to     acc
 ---   ------ ----- --------- --------- ------- -------    ------- -------    ------- -------    ----
   1 !    9.4   0.0    0.0002      0.03      53      86 ..       4      36 ..       1      40 [. 0.89
   2 ?   -1.7   0.1      0.44        69     179     213 ..     112     144 ..     107     153 .. 0.84
   3 ?    1.8   0.0     0.039       6.2     439     493 ..     318     372 ..     316     391 .. 0.53

  Alignments for each domain:
  == domain 1  score: 9.4 bits;  conditional E-value: 0.0002
  apra_Neukirchen_a 53 etDiLiiGGGmagcgAAveakeakdlkvvlveKA 86
                       + D++++G+G +g  AA++++ea +lkv+++e+ 
     WP_028051592.1  4 KFDVVVVGAGPSGLAAAYKLAEA-GLKVLVIERG 36
                       67******************986.59****9986 PP

  == domain 2  score: -1.7 bits;  conditional E-value: 0.44
  apra_Neukirchen_a 179 vAeaakkalgvevlnrvfitdllvdednrvaGAvg 213
                        +A+++++ +g+ ++ + ++ dl+v +d++v G+++
     WP_028051592.1 112 LAKKVQE-KGALLITETVVEDLIV-KDGKVKGVIA 144
                        7999999.778888888899****.99*****985 PP

  == domain 3  score: 1.8 bits;  conditional E-value: 0.039
  apra_Neukirchen_a 439 slaeGriAakaavkyildekdekpeldeeevee..lkeeiykpletleekkkettag 493
                        +++ G +Aaka+++ + + +  +++l+   +e+  + + ++k le++++ k+  +++
     WP_028051592.1 318 AITSGALAAKAIIRAASQGDFSANTLK--VYEDylKESFVMKDLEKYKNAKDFLEQN 372
                        5789***********965533333333..3333212233445555555555443332 PP

>> WP_028053123.1  thioredoxin-disulfide reductase [Carboxydothermus ferrireducens]
   #    score  bias  c-Evalue  i-Evalue hmmfrom  hmm to    alifrom  ali to    envfrom  env to     acc
 ---   ------ ----- --------- --------- ------- -------    ------- -------    ------- -------    ----
   1 !    4.8   0.1    0.0048      0.75      54      74 ..       4      24 ..       1      34 [. 0.81
   2 !    6.6   0.0    0.0014      0.21     410     455 ..     259     302 ..     249     305 .] 0.75

  Alignments for each domain:
  == domain 1  score: 4.8 bits;  conditional E-value: 0.0048
  apra_Neukirchen_a 54 tDiLiiGGGmagcgAAveake 74
                        +++iiGGG ag  AA+  ++
     WP_028053123.1  4 RELVIIGGGPAGLAAAIYGAR 24
                       4799************97665 PP

  == domain 2  score: 6.6 bits;  conditional E-value: 0.0014
  apra_Neukirchen_a 410 dlynrmtTvkgLfaaGdvaGgsphkfvsGslaeGriAakaavkyil 455
                        d  n +t ++gLfaaGdv     ++ v+ ++a+G  Aa +a ky++
     WP_028053123.1 259 DE-NMATAIPGLFAAGDVRLKDLRQVVT-AVADGAQAAVSAEKYLE 302
                        55.88999*********97655555444.78888888888877775 PP

>> WP_028051475.1  protoporphyrinogen oxidase [Carboxydothermus ferrireducens]
   #    score  bias  c-Evalue  i-Evalue hmmfrom  hmm to    alifrom  ali to    envfrom  env to     acc
 ---   ------ ----- --------- --------- ------- -------    ------- -------    ------- -------    ----
   1 !   11.7   0.0     4e-05    0.0062      55      76 ..       3      24 ..       1      34 [. 0.82
   2 ?   -1.4   0.1      0.36        57     438     483 ..     193     240 ..     189     260 .. 0.64

  Alignments for each domain:
  == domain 1  score: 11.7 bits;  conditional E-value: 4e-05
  apra_Neukirchen_a 55 DiLiiGGGmagcgAAveakeak 76
                       D+LiiGGG+ag  AA+e+ ++ 
     WP_028051475.1  3 DFLIIGGGIAGLAAAYELFREG 24
                       99***************98754 PP

  == domain 2  score: -1.4 bits;  conditional E-value: 0.36
  apra_Neukirchen_a 438 GslaeGriAakaavkyildekdekpeld..eeeveelkeeiykpletl 483
                        Gsl  G +Aak+a +   ++k++++ +   ++ + el+e+i k l  +
     WP_028051475.1 193 GSLIRGMLAAKKASSNRPKTKSNTTYFMsfQKGMGELAENIVKNLPDY 240
                        99***********99985444433322212456666677666654444 PP

>> WP_028051438.1  dihydrolipoyl dehydrogenase [Carboxydothermus ferrireducens]
   #    score  bias  c-Evalue  i-Evalue hmmfrom  hmm to    alifrom  ali to    envfrom  env to     acc
 ---   ------ ----- --------- --------- ------- -------    ------- -------    ------- -------    ----
   1 !    9.3   0.6   0.00021     0.033      55      87 ..       3      34 ..       1      44 [. 0.89
   2 !    3.8   0.2    0.0095       1.5      38      84 ..     154     199 ..     117     200 .. 0.71

  Alignments for each domain:
  == domain 1  score: 9.3 bits;  conditional E-value: 0.00021
  apra_Neukirchen_a 55 DiLiiGGGmagcgAAveakeakdlkvvlveKAa 87
                       D+ i+GGG +g +AA++a++  +l+vv+veK +
     WP_028051438.1  3 DVAILGGGPGGYVAAIRAAQL-GLSVVVVEKDE 34
                       9***************99976.59******965 PP

  == domain 2  score: 3.8 bits;  conditional E-value: 0.0095
  apra_Neukirchen_a  38 laalamkkelevveletDiLiiGGGmagcgAAveakeakdlkvvlve 84 
                          +++ ++ l+ ++l ++++iiGGG+ g   A+  +e  ++kv++ve
     WP_028051438.1 154 ERVITSDEALNLEKLPAEMVIIGGGVIGSEFATIFSE-MGVKVTIVE 199
                        3334444678899999***********9998876665.468898887 PP

>> WP_028052769.1  NAD(P)/FAD-dependent oxidoreductase [Carboxydothermus ferrireducens]
   #    score  bias  c-Evalue  i-Evalue hmmfrom  hmm to    alifrom  ali to    envfrom  env to     acc
 ---   ------ ----- --------- --------- ------- -------    ------- -------    ------- -------    ----
   1 ?    5.8   0.5    0.0025      0.38      57      84 ..       5      28 ..       3      32 .. 0.79
   2 ?    3.3   0.0     0.014       2.2     185     237 ..     115     160 ..     104     162 .. 0.73

  Alignments for each domain:
  == domain 1  score: 5.8 bits;  conditional E-value: 0.0025
  apra_Neukirchen_a 57 LiiGGGmagcgAAveakeakdlkvvlve 84
                       ++iGGG+ag +AA+ a+     +v+l+e
     WP_028052769.1  5 IVIGGGAAGMMAALSASG----QVLLIE 28
                       79************9874....455555 PP

  == domain 2  score: 3.3 bits;  conditional E-value: 0.014
  apra_Neukirchen_a 185 kalgvevlnrvfitdllvdednrvaGAvgfsvrenkfyvikakavivatGGAa 237
                        +++gve+l +  + d+lv +d++v G   + ++++ +y   a +vivatGGA+
     WP_028052769.1 115 RKKGVEILYKQKVKDILV-NDGQVLG---VRTKDGLYY---AAKVIVATGGAS 160
                        446778888888888888.6688765...456666555...5569*******7 PP

>> WP_028052022.1  anaerobic glycerol-3-phosphate dehydrogenase subunit B [Carboxydothermus ferrireducens]
   #    score  bias  c-Evalue  i-Evalue hmmfrom  hmm to    alifrom  ali to    envfrom  env to     acc
 ---   ------ ----- --------- --------- ------- -------    ------- -------    ------- -------    ----
   1 ?    9.4   1.8    0.0002     0.031      55      87 ..       3      34 ..       1      45 [. 0.71

  Alignments for each domain:
  == domain 1  score: 9.4 bits;  conditional E-value: 0.0002
  apra_Neukirchen_a 55 DiLiiGGGmagcgAAveakeakdlkvvlveKAa 87
                       D++iiG+Gm+g +AA   +++ + kv++v K +
     WP_028052022.1  3 DLVIIGAGMSGLMAAGAGARK-QKKVLVVAKGQ 34
                       9*************9877664.46777777754 PP

>> WP_051250291.1  NAD(P)/FAD-dependent oxidoreductase [Carboxydothermus ferrireducens]
   #    score  bias  c-Evalue  i-Evalue hmmfrom  hmm to    alifrom  ali to    envfrom  env to     acc
 ---   ------ ----- --------- --------- ------- -------    ------- -------    ------- -------    ----
   1 ?   10.1   1.3   0.00012     0.019      56      83 ..       3      31 ..       1      35 [. 0.83
   2 ?   -4.3   0.1       2.8   4.3e+02      57      74 ..     145     162 ..     133     171 .. 0.74
   3 ?   -2.3   0.0      0.69   1.1e+02     406     428 ..     254     275 ..     252     281 .. 0.79

  Alignments for each domain:
  == domain 1  score: 10.1 bits;  conditional E-value: 0.00012
  apra_Neukirchen_a 56 iLiiGGGmagcgAAveake.akdlkvvlv 83
                       i+i+GGG+ag  AA  a+e +++++++l+
     WP_051250291.1  3 IVIVGGGIAGVSAAAAAREvSDTAEITLI 31
                       89*****************5557788775 PP

  == domain 2  score: -4.3 bits;  conditional E-value: 2.8
  apra_Neukirchen_a  57 LiiGGGmagcgAAveake 74 
                        ++iGGG+ g   A+ + +
     WP_051250291.1 145 VVIGGGVLGLEVAYYLGK 162
                        799***999999987765 PP

  == domain 3  score: -2.3 bits;  conditional E-value: 0.69
  apra_Neukirchen_a 406 GyWvdlynrmtTvkgLfaaGdva 428
                        G+ vd+   +t+ ++++aaGdva
     WP_051250291.1 254 GIIVDK-YMATSRENIYAAGDVA 275
                        555677.67788999******98 PP


Internal pipeline statistics summary:
-------------------------------------
Query model(s):                            1  (670 nodes)
Target sequences:                       2493  (732028 residues searched)
Passed MSV filter:                       118  (0.0473325); expected 49.9 (0.02)
Passed bias filter:                       99  (0.0397112); expected 49.9 (0.02)
Passed Vit filter:                        31  (0.0124348); expected 2.5 (0.001)
Passed Fwd filter:                        16  (0.00641797); expected 0.0 (1e-05)
Initial search space (Z):               2493  [actual number of targets]
Domain search space  (domZ):              16  [number of targets reported over threshold]
# CPU time: 0.09u 0.00s 00:00:00.09 Elapsed: 00:00:00.05
# Mc/sec: 9479.43
//
[ok]
