# Supplementary material for: Sulfur disproportionation occurs globally across anoxic habitats and has multiple mechanisms of independent evolutionary origin
Source: ISME J. 2026 Mar 2;20(1):wrag042. doi: 10.1093/ismejo/wrag042 (PMC12998232; doi:10.1093/ismejo/wrag042)
Supplement: Sup_File_1_HMM_wrag042 [file sup_file_1_hmm_wrag042.zip › SupFile1_HMM/SupFile1c_results/aprb_Neukirchen_a-hmm-001_Thermosulfurimonas_marina_SU872_GCF_012317585.txt]

# hmmsearch :: search profile(s) against a sequence database
# HMMER 3.4 (Aug 2023); http://hmmer.org/
# Copyright (C) 2023 Howard Hughes Medical Institute.
# Freely distributed under the BSD open source license.
# - - - - - - - - - - - - - - - - - - - - - - - - - - - - - - - - - - - -
# query HMM file:                  /Users/lukas/OneDrive/2023_Sulfur/20250723_HMM/profiles_all/aprb_Neukirchen_a.hmm
# target sequence database:        /Users/lukas/OneDrive/2023_Sulfur/20250626_HMM/db_new/001_Thermosulfurimonas_marina_SU872_GCF_012317585.fas
# - - - - - - - - - - - - - - - - - - - - - - - - - - - - - - - - - - - -

Query:       aprb_Neukirchen_a  [M=157]
Scores for complete sequences (score includes all domains):
   --- full sequence ---   --- best 1 domain ---    -#dom-
    E-value  score  bias    E-value  score  bias    exp  N  Sequence       Description
    ------- ------ -----    ------- ------ -----   ---- --  --------       -----------
    1.9e-58  193.6   1.0    2.1e-58  193.5   1.0    1.0  1  WP_168719196.1  adenylyl-sulfate reductase subunit beta [Ther
    3.2e-12   43.4  24.2    5.9e-07   26.3   8.0    3.1  3  WP_168718655.1  4Fe-4S dicluster domain-containing protein [T
    7.4e-12   42.3   4.9    7.5e-12   42.2   4.9    1.0  1  WP_168718899.1  MULTISPECIES: 4Fe-4S dicluster domain-contain
    9.4e-12   41.9   5.3    9.4e-12   41.9   5.3    3.0  3  WP_168718675.1  4Fe-4S binding protein [Thermosulfurimonas ma
      1e-10   38.6   5.2    1.4e-10   38.2   5.2    1.2  1  WP_168719978.1  NIL domain-containing protein [Thermosulfurim
    1.6e-10   37.9   2.6    1.6e-10   37.9   2.6    1.7  1  WP_168719042.1  4Fe-4S binding protein [Thermosulfurimonas ma
      2e-10   37.6   9.0    2.8e-10   37.1   9.0    1.1  1  WP_425505355.1  ferredoxin [Thermosulfurimonas marina]
    1.1e-09   35.2   1.4    1.6e-09   34.6   1.4    1.2  1  WP_168719573.1  ATP-binding protein [Thermosulfurimonas marin
    1.3e-09   35.0  24.7      1e-06   25.6   3.5    3.1  3  WP_168719511.1  CoB--CoM heterodisulfide reductase iron-sulfu
    2.4e-09   34.1   8.7    3.4e-09   33.6   8.7    1.1  1  WP_168719037.1  pyruvate synthase subunit PorD [Thermosulfuri
    8.6e-09   32.3   5.1    8.6e-09   32.3   5.1    3.4  2  WP_168718677.1  CoB--CoM heterodisulfide reductase iron-sulfu
      1e-08   32.0   8.6    1.7e-08   31.4   8.6    1.3  1  WP_168719346.1  DUF362 domain-containing protein [Thermosulfu
    1.1e-08   32.0   5.8    1.7e-08   31.4   5.8    1.3  1  WP_168719369.1  4Fe-4S binding protein [Thermosulfurimonas ma
    2.3e-08   30.9   1.6    4.8e-08   29.9   1.6    1.5  1  WP_168719571.1  4Fe-4S binding protein [Thermosulfurimonas ma
    4.7e-08   29.9  29.6    4.5e-07   26.7   8.8    3.3  3  WP_168720229.1  4Fe-4S dicluster domain-containing protein [T
    4.2e-07   26.8  24.6    5.2e-06   23.2   6.7    3.0  3  WP_168719043.1  4Fe-4S dicluster domain-containing protein [T
    4.2e-07   26.8   8.3      9e-07   25.7   8.3    1.5  1  WP_168718660.1  NADH-quinone oxidoreductase subunit NuoI [The
    5.8e-07   26.3   6.0    5.8e-07   26.3   6.0    3.2  3  WP_168718902.1  sulfate reduction electron transfer complex D
    6.5e-07   26.2  28.5    1.4e-05   21.9  11.5    3.3  3  WP_210534632.1  4Fe-4S dicluster domain-containing protein [T
    8.1e-07   25.9  23.8     0.0002   18.1   7.7    3.5  3  WP_168719054.1  4Fe-4S dicluster domain-containing protein [T
    1.1e-06   25.5   2.2    1.1e-06   25.5   2.2    1.6  1  WP_246167947.1  formate dehydrogenase subunit alpha [Thermosu
    1.2e-06   25.3   7.6    1.2e-06   25.3   7.6    1.7  1  WP_168719603.1  glutamate synthase-related protein [Thermosul
    3.5e-06   23.8   5.1    4.5e-06   23.5   5.1    1.1  1  WP_168718723.1  ferredoxin family protein [Thermosulfurimonas
    7.2e-06   22.8  23.1    4.5e-05   20.2   6.7    3.3  3  WP_168718845.1  4Fe-4S dicluster domain-containing protein [T
    3.2e-05   20.7   4.9    3.2e-05   20.7   4.9    2.0  2  WP_246167898.1  4Fe-4S binding protein [Thermosulfurimonas ma
     0.0002   18.1   9.9    0.00063   16.5   9.9    1.8  1  WP_168719193.1  hydrogenase iron-sulfur subunit [Thermosulfur
    0.00025   17.8  25.7     0.0045   13.7  11.2    3.3  3  WP_210534577.1  4Fe-4S dicluster domain-containing protein [T
    0.00037   17.2   2.9      0.001   15.8   2.9    1.7  1  WP_168720073.1  dissimilatory-type sulfite reductase subunit 
     0.0011   15.7   7.3      0.027   11.2   1.1    2.4  2  WP_168718738.1  (Fe-S)-binding protein [Thermosulfurimonas ma
  ------ inclusion threshold ------
        2.3    4.9  10.1       0.85    6.3   0.4    2.3  2  WP_168719758.1  molybdopterin-dependent oxidoreductase [Therm
        3.2    4.4  11.3       0.82    6.4   3.1    2.1  2  WP_168719192.1  quinone-interacting membrane-bound oxidoreduc


Domain annotation for each sequence (and alignments):
>> WP_168719196.1  adenylyl-sulfate reductase subunit beta [Thermosulfurimonas marina]
   #    score  bias  c-Evalue  i-Evalue hmmfrom  hmm to    alifrom  ali to    envfrom  env to     acc
 ---   ------ ----- --------- --------- ------- -------    ------- -------    ------- -------    ----
   1 !  193.5   1.0   3.7e-60   2.1e-58       2     120 ..       1     135 [.       1     151 [. 0.88

  Alignments for each domain:
  == domain 1  score: 193.5 bits;  conditional E-value: 3.7e-60
  aprb_Neukirchen_a   2 MpifvdkekCdgCkg...taCveiCPgdLmkldkekkkayirepedCWeCysCvkeCpqqAievrlyadiaplggsvsplrgeedimWtikf 90 
                        Mp++v++ekCdgCkg   t C++iCP+dLm ld+e++kay++ep++CWeCysCvk Cpq+Ai+vr+yad+ plg+s++p+rg++dimWtikf
     WP_168719196.1   1 MPSYVNPEKCDGCKGgdrTVCMYICPNDLMILDTENMKAYNQEPDQCWECYSCVKSCPQGAISVRHYADFSPLGASCQPMRGTTDIMWTIKF 92 
                        ******************************************************************************************** PP

  aprb_Neukirchen_a  91 rdgkvkrfkipirttpeg......s.......nlksellftee 120
                        r+g vkrfk+pirttpeg               l ++ lfte 
     WP_168719196.1  93 RNGVVKRFKFPIRTTPEGsadptvGkpdpdlsALGDNRLFTEM 135
                        ******************6544440444444345555666655 PP

>> WP_168718655.1  4Fe-4S dicluster domain-containing protein [Thermosulfurimonas marina]
   #    score  bias  c-Evalue  i-Evalue hmmfrom  hmm to    alifrom  ali to    envfrom  env to     acc
 ---   ------ ----- --------- --------- ------- -------    ------- -------    ------- -------    ----
   1 !   14.0   1.4   6.5e-05    0.0037      40      56 ..       7      23 ..       1      28 [. 0.70
   2 !   26.3   8.0     1e-08   5.9e-07      10      56 ..      45      88 ..      41      93 .. 0.92
   3 !   13.7   0.8   8.1e-05    0.0046      10      34 ..     103     134 ..     100     148 .. 0.82

  Alignments for each domain:
  == domain 1  score: 14.0 bits;  conditional E-value: 6.5e-05
  aprb_Neukirchen_a 40 repedCWeCysCvkeCp 56
                       ++pe+C +C +Cvk+C 
     WP_168718655.1  7 HDPEKCDGCLNCVKACA 23
                       56777777777777775 PP

  == domain 2  score: 26.3 bits;  conditional E-value: 1e-08
  aprb_Neukirchen_a 10 kCdgCkgtaCveiCPgdLmkldkekkkayirepedCWeCysCvkeCp 56
                        C  Ck+++C e+CP   m  ++e    +i   + C +C++Cv +Cp
     WP_168718655.1 45 SCMQCKKPQCAEVCPTGAMRRENE---IVILLRDLCVGCVNCVYACP 88
                       5*******************9865...69999**************9 PP

  == domain 3  score: 13.7 bits;  conditional E-value: 8.1e-05
  aprb_Neukirchen_a  10 kCdgCkg.......taCveiCPgdLmkldkek 34 
                        kCd C++       +aCve+CP++ + +++ k
     WP_168718655.1 103 KCDLCHErvasggkPACVEACPNEALAVKEVK 134
                        9****999****************99998763 PP

>> WP_168718899.1  MULTISPECIES: 4Fe-4S dicluster domain-containing protein [Thermosulfurimonas]
   #    score  bias  c-Evalue  i-Evalue hmmfrom  hmm to    alifrom  ali to    envfrom  env to     acc
 ---   ------ ----- --------- --------- ------- -------    ------- -------    ------- -------    ----
   1 !   42.2   4.9   1.3e-13   7.5e-12       4      63 ..       4      60 ..       1      62 [] 0.91

  Alignments for each domain:
  == domain 1  score: 42.2 bits;  conditional E-value: 1.3e-13
  aprb_Neukirchen_a  4 ifvdkekCdgCkgtaCveiCPgdLmkldkekkkayirepedCWeCysCvkeCpqqAievr 63
                       i ++ + Cd  +  +C+++CP ++    +++ k ++ +pedC +C  Cv  Cp+++i v+
     WP_168718899.1  4 ITINYDTCDADQ--ECINACPAQVYDEGEDG-KPVVARPEDCLGCETCVEVCPTGSITVQ 60
                       789999999886..9*************998.*************************985 PP

>> WP_168718675.1  4Fe-4S binding protein [Thermosulfurimonas marina]
   #    score  bias  c-Evalue  i-Evalue hmmfrom  hmm to    alifrom  ali to    envfrom  env to     acc
 ---   ------ ----- --------- --------- ------- -------    ------- -------    ------- -------    ----
   1 !    7.8   0.8    0.0053       0.3      43      57 ..      21      35 ..      17      47 .. 0.72
   2 ?    2.6   4.7       0.2        12      45      57 ..      68      80 ..      66      87 .. 0.62
   3 !   41.9   5.3   1.7e-13   9.4e-12       5      69 ..     114     174 ..     112     179 .. 0.92

  Alignments for each domain:
  == domain 1  score: 7.8 bits;  conditional E-value: 0.0053
  aprb_Neukirchen_a 43 edCWeCysCvkeCpq 57
                       ++C+ C +C  +Cp+
     WP_168718675.1 21 SQCFRCGACSGICPV 35
                       456666666666665 PP

  == domain 2  score: 2.6 bits;  conditional E-value: 0.2
  aprb_Neukirchen_a 45 CWeCysCvkeCpq 57
                       C +C sCv  Cp 
     WP_168718675.1 68 CSQCESCVPVCPM 80
                       5555555555553 PP

  == domain 3  score: 41.9 bits;  conditional E-value: 1.7e-13
  aprb_Neukirchen_a   5 fvdkekCdgCkgtaCveiCPgdLmkldkekkkayirepedCWeCysCvkeCpqqAievrlyadia 69 
                        +v++ kC+ C   +Cv++CP     +++e+    + +p++C  C  Cv+eCp +Aie++  a++ 
     WP_168718675.1 114 RVNPGKCIVCL--TCVRVCPFGAPSIREEG--YAVIDPAKCHACGICVRECPARAIEMKPAAEFE 174
                        799*******6..9*************997..77889***********************99995 PP

>> WP_168719978.1  NIL domain-containing protein [Thermosulfurimonas marina]
   #    score  bias  c-Evalue  i-Evalue hmmfrom  hmm to    alifrom  ali to    envfrom  env to     acc
 ---   ------ ----- --------- --------- ------- -------    ------- -------    ------- -------    ----
   1 !   38.2   5.2   2.4e-12   1.4e-10       8      66 ..      82     137 ..      77     140 .] 0.92

  Alignments for each domain:
  == domain 1  score: 38.2 bits;  conditional E-value: 2.4e-12
  aprb_Neukirchen_a   8 kekCdgCkgtaCveiCPgdLmkldkekkkayirepedCWeCysCvkeCpqqAievrlya 66 
                        ++ C+ C+   C+ +CP   + +++e+   +i +p+ C  C  Cv +C ++A+evrl  
     WP_168719978.1  82 EDLCIHCG--SCTAVCPTGALSVNRET-MEVIFDPDRCSACELCVTACVVRAMEVRLER 137
                        688****7..9*************998.88999***********************976 PP

>> WP_168719042.1  4Fe-4S binding protein [Thermosulfurimonas marina]
   #    score  bias  c-Evalue  i-Evalue hmmfrom  hmm to    alifrom  ali to    envfrom  env to     acc
 ---   ------ ----- --------- --------- ------- -------    ------- -------    ------- -------    ----
   1 !   37.9   2.6   2.8e-12   1.6e-10       4      65 ..     211     264 ..     208     279 .. 0.88

  Alignments for each domain:
  == domain 1  score: 37.9 bits;  conditional E-value: 2.8e-12
  aprb_Neukirchen_a   4 ifvdkekCdgCkgtaCveiCPgdLmkldkekkkayirepedCWeCysCvkeCpqqAievrly 65 
                        ++ +k+ C+gC+   C+++CP  L + +         +   CW+C  Cv +Cp++A++++ +
     WP_168719042.1 211 VRLRKKHCTGCG--LCERVCPLGLPVSRGG------SYSPYCWNCGECVDHCPTGALKFYWK 264
                        567899*****7..**********999866......59999****************99865 PP

>> WP_425505355.1  ferredoxin [Thermosulfurimonas marina]
   #    score  bias  c-Evalue  i-Evalue hmmfrom  hmm to    alifrom  ali to    envfrom  env to     acc
 ---   ------ ----- --------- --------- ------- -------    ------- -------    ------- -------    ----
   1 !   37.1   9.0     5e-12   2.8e-10       5      61 ..      32      86 ..      28      90 .. 0.87

  Alignments for each domain:
  == domain 1  score: 37.1 bits;  conditional E-value: 5e-12
  aprb_Neukirchen_a  5 fvdkekCdgCkgtaCveiCPgdLmkldkekkkayirepedCW..eCysCvkeCpqqAie 61
                       +v++e+C+gC+  +CveiCP  +++ld+++ k+y++++e C   +C   +  Cp++Ai+
     WP_425505355.1 32 VVNQEECIGCG--TCVEICPE-VFELDENE-KSYVKNQEGCQscDCQEAIDSCPVGAIS 86
                       79********7..9******5.99***987.**********722567799********7 PP

>> WP_168719573.1  ATP-binding protein [Thermosulfurimonas marina]
   #    score  bias  c-Evalue  i-Evalue hmmfrom  hmm to    alifrom  ali to    envfrom  env to     acc
 ---   ------ ----- --------- --------- ------- -------    ------- -------    ------- -------    ----
   1 !   34.6   1.4   2.9e-11   1.6e-09       4      63 ..       9      64 ..       6      88 .. 0.89

  Alignments for each domain:
  == domain 1  score: 34.6 bits;  conditional E-value: 2.9e-11
  aprb_Neukirchen_a  4 ifvdkekCdgCkgtaCveiCPgdLmkldkekkkayirepedCWeCysCvkeCpqqAievr 63
                       i +d+e CdgC+  +Cv +C    +++ +   ka + +++ C +  +C+ eCp++A+++ 
     WP_168719573.1  9 IEIDEELCDGCG--QCVTACEEGAIQIVNG--KARLVSEKLCDGLGACIGECPRGALRIV 64
                       679********7..9************854..9***********************9875 PP

>> WP_168719511.1  CoB--CoM heterodisulfide reductase iron-sulfur subunit A family protein [Thermosulfurimonas marina]
   #    score  bias  c-Evalue  i-Evalue hmmfrom  hmm to    alifrom  ali to    envfrom  env to     acc
 ---   ------ ----- --------- --------- ------- -------    ------- -------    ------- -------    ----
   1 ?   -2.6   0.0       8.6   4.9e+02      47      63 ..     182     198 ..     181     216 .. 0.70
   2 !   25.6   3.5   1.8e-08     1e-06       2      64 ..     226     294 ..     225     303 .. 0.80
   3 !   22.9   3.9   1.2e-07   6.6e-06       4      61 ..     554     606 ..     552     611 .. 0.90

  Alignments for each domain:
  == domain 1  score: -2.6 bits;  conditional E-value: 8.6
  aprb_Neukirchen_a  47 eCysCvkeCpqqAievr 63 
                        eC+sCv     +A++ r
     WP_168719511.1 182 ECASCVVSPLISALAAR 198
                        8****977666666555 PP

  == domain 2  score: 25.6 bits;  conditional E-value: 1.8e-08
  aprb_Neukirchen_a   2 MpifvdkekCdgCkgtaCveiCPgd.Lmkldke..kkkayirepedCWe.....CysCvkeCpqqAievrl 64 
                        +p fvd e+C+gC+  +C eiCP    ++ d+     +a + +p+ C +     C  C k+Cp++A  +r 
     WP_168719511.1 226 LPRFVDLERCNGCG--KCLEICPRPgALERDPPhpFPQAPVLRPQACLHfqgkkCQLCQKACPKKAFLFRE 294
                        5889*********7..******985256666654534899999****8555555************87775 PP

  == domain 3  score: 22.9 bits;  conditional E-value: 1.2e-07
  aprb_Neukirchen_a   4 ifvdkekCdgCkgtaCveiCPgdLmkldkekkkayirepedCWeCysCvkeCpqqAie 61 
                        i+ ++++C  C+   Cve CP   +   + +   +  +p  C +C  Cv +Cp +A+e
     WP_168719511.1 554 IYWHENRCGFCQ--LCVELCPFAAIRPLEGQ---IKIDPGACRHCGLCVSACPSGALE 606
                        666899*****7..**********9998775...788*******************97 PP

>> WP_168719037.1  pyruvate synthase subunit PorD [Thermosulfurimonas marina]
   #    score  bias  c-Evalue  i-Evalue hmmfrom  hmm to    alifrom  ali to    envfrom  env to     acc
 ---   ------ ----- --------- --------- ------- -------    ------- -------    ------- -------    ----
   1 !   33.6   8.7   5.9e-11   3.4e-09       5      63 ..      41      95 ..      38      98 .. 0.90

  Alignments for each domain:
  == domain 1  score: 33.6 bits;  conditional E-value: 5.9e-11
  aprb_Neukirchen_a  5 fvdkekCdgCkgtaCveiCPgdLmkldkekkkayirepedCWeCysCvkeCpqqAievr 63
                       + dkekC++C+  +C  +CP      d+e+   yi + + C +C  C   Cp++Ai + 
     WP_168719037.1 41 VLDKEKCIKCG--QCYIMCPDMAYSPDEEG--YYIVNLDYCKGCGICASVCPKGAITMV 95
                       689*******7..9******9888888776..9***********************986 PP

>> WP_168718677.1  CoB--CoM heterodisulfide reductase iron-sulfur subunit A family protein [Thermosulfurimonas marina]
   #    score  bias  c-Evalue  i-Evalue hmmfrom  hmm to    alifrom  ali to    envfrom  env to     acc
 ---   ------ ----- --------- --------- ------- -------    ------- -------    ------- -------    ----
   1 !   15.2   7.3   2.8e-05    0.0016       3      68 ..     100     183 ..      98     192 .. 0.84
   2 !   32.3   5.1   1.5e-10   8.6e-09       4      67 ..     931     993 ..     929    1003 .. 0.82

  Alignments for each domain:
  == domain 1  score: 15.2 bits;  conditional E-value: 2.8e-05
  aprb_Neukirchen_a   3 pifvdkekCdgCkgtaCveiCPgdLmkldke...............kkkayirepedCW.....eCysCvkeCpqqAievrlyadi 68 
                        p +vd++kC+ C+  +C++ CP + +   +e                  +y  ++e C       C+ C+  C  +Ai++  + ++
     WP_168718677.1 100 PRYVDPDKCTACG--QCMQYCPREAVDEYNErldftraaridfpqaVPTSYYIDEERCLrlnheTCMICTNVCGPKAIDFSQKPEV 183
                        679*********7..9********99887777999999999999984478999999998444446*************99877665 PP

  == domain 2  score: 32.3 bits;  conditional E-value: 1.5e-10
  aprb_Neukirchen_a   4 ifvdkekCdgCkgtaCveiCPgdLmkldk.ekkkayirepedCWeCysCvkeCpqqAievrlyad 67 
                        ++vd ekC+gC+   C   CP + +++ k +k++      + C +C  C  +Cp+ Ai + +  d
     WP_168718677.1 931 SRVDAEKCIGCG--ICAALCPYSAIEMVKvDKRRKAQVISAACKGCGVCGAHCPVFAITLGGFTD 993
                        689********7..9********9998663344445555789****************9877666 PP

>> WP_168719346.1  DUF362 domain-containing protein [Thermosulfurimonas marina]
   #    score  bias  c-Evalue  i-Evalue hmmfrom  hmm to    alifrom  ali to    envfrom  env to     acc
 ---   ------ ----- --------- --------- ------- -------    ------- -------    ------- -------    ----
   1 !   31.4   8.6   2.9e-10   1.7e-08       4      67 ..     188     250 ..     185     262 .. 0.86

  Alignments for each domain:
  == domain 1  score: 31.4 bits;  conditional E-value: 2.9e-10
  aprb_Neukirchen_a   4 ifvdkekCdgCkgtaCveiCPgdLmkldke.kkkayirepedCWeCysCvkeCpqqAievrlyad 67 
                        +++dk+ C  C+  +C e CP    +  k  kk  y  +++ C +C  C+  Cpq+Ai+v+  ++
     WP_168719346.1 188 PKIDKKLCVACG--TCAEFCPVGAPEPAKGvKKPRYRINEKRCIGCGECIAVCPQEAIKVQWNEK 250
                        78*********7..9**********9988724456788999******************987665 PP

>> WP_168719369.1  4Fe-4S binding protein [Thermosulfurimonas marina]
   #    score  bias  c-Evalue  i-Evalue hmmfrom  hmm to    alifrom  ali to    envfrom  env to     acc
 ---   ------ ----- --------- --------- ------- -------    ------- -------    ------- -------    ----
   1 !   31.4   5.8   2.9e-10   1.7e-08       8      62 ..      11      68 ..       8      69 .] 0.87

  Alignments for each domain:
  == domain 1  score: 31.4 bits;  conditional E-value: 2.9e-10
  aprb_Neukirchen_a  8 kekCdgCkgtaCveiCPgdLmkldke.....kkkayirepedCWeCysCvkeCpqqAiev 62
                       +e+C+gC+   Cv+ CP++++ ++ e      +   ++ pe+C +C  C+ +Cp   +ev
     WP_168719369.1 11 PERCKGCG--LCVHFCPKEVLIITGErnvqgYRVVGLKAPEKCTGCGICYLMCPDVVLEV 68
                       699****7..***********9988766766667789*****************876666 PP

>> WP_168719571.1  4Fe-4S binding protein [Thermosulfurimonas marina]
   #    score  bias  c-Evalue  i-Evalue hmmfrom  hmm to    alifrom  ali to    envfrom  env to     acc
 ---   ------ ----- --------- --------- ------- -------    ------- -------    ------- -------    ----
   1 !   29.9   1.6   8.5e-10   4.8e-08       5      63 ..     141     194 ..     137     210 .. 0.85

  Alignments for each domain:
  == domain 1  score: 29.9 bits;  conditional E-value: 8.5e-10
  aprb_Neukirchen_a   5 fvdkekCdgCkgtaCveiCPgdLmkldkekkkayirepedCWeCysCvkeCpqqAievr 63 
                         v++  C+ C+   C e+C  + ++l++ +    + ++  C  C +C+++Cp++A++  
     WP_168719571.1 141 AVEPGLCNRCE--SCLEVCEEEALQLTEAG---PVVDETRCVACGACTRICPTGALSEA 194
                        578889****7..9************9886...7778899***************9755 PP

>> WP_168720229.1  4Fe-4S dicluster domain-containing protein [Thermosulfurimonas marina]
   #    score  bias  c-Evalue  i-Evalue hmmfrom  hmm to    alifrom  ali to    envfrom  env to     acc
 ---   ------ ----- --------- --------- ------- -------    ------- -------    ------- -------    ----
   1 !    7.0   2.3     0.009      0.51       4      23 ..      73      90 ..      71      94 .. 0.82
   2 !    8.2   2.9     0.004      0.23      10      34 ..     125     149 ..     120     156 .. 0.84
   3 !   26.7   8.8   7.8e-09   4.5e-07       6      58 ..     154     210 ..     151     248 .. 0.76

  Alignments for each domain:
  == domain 1  score: 7.0 bits;  conditional E-value: 0.009
  aprb_Neukirchen_a  4 ifvdkekCdgCkgtaCveiC 23
                       ++ ++++C+ C+  +C+e+C
     WP_168720229.1 73 MVLRTDRCIDCE--RCMEAC 90
                       5678999****7..999999 PP

  == domain 2  score: 8.2 bits;  conditional E-value: 0.004
  aprb_Neukirchen_a  10 kCdgCkgtaCveiCPgdLmkldkek 34 
                         C+ C+++ Cv++CP +   +d+++
     WP_168720229.1 125 LCNHCNEPPCVRACPTKATFKDPKT 149
                        6****99********9988877765 PP

  == domain 3  score: 26.7 bits;  conditional E-value: 7.8e-09
  aprb_Neukirchen_a   6 vdkekCdgCkgtaCveiCPgdLmkldkekkkayirepedCWeC........ysCvkeCpqq 58 
                         + +kC+gCk  +C+ +CP d+ ++++e  k  i + + CWe         ++C k+Cp +
     WP_168720229.1 154 MNIKKCIGCK--TCMAACPYDMRYFNEE--KRAIDKCDFCWESrlsegefpTACAKACPAG 210
                        6779*****9..9*************87..7999********75555555589*****986 PP

>> WP_168719043.1  4Fe-4S dicluster domain-containing protein [Thermosulfurimonas marina]
   #    score  bias  c-Evalue  i-Evalue hmmfrom  hmm to    alifrom  ali to    envfrom  env to     acc
 ---   ------ ----- --------- --------- ------- -------    ------- -------    ------- -------    ----
   1 !   23.2   6.7   9.2e-08   5.2e-06       9      68 ..      46     109 ..      41     127 .. 0.77
   2 !   10.4   8.1   0.00081     0.046       4      57 ..      79     139 ..      79     150 .. 0.59
   3 !   11.2   3.3   0.00049     0.028       4      26 ..     151     171 ..     148     177 .. 0.89

  Alignments for each domain:
  == domain 1  score: 23.2 bits;  conditional E-value: 9.2e-08
  aprb_Neukirchen_a   9 ekCdgCkgtaCveiCPgdLmkldke......kkkayirepedCWeCysCvkeCpqqAievrlyadi 68 
                        ++C+ C+  +C e CP   + + +       ++  +  e+  C+ C+ Cvk Cp++ ++   ++++
     WP_168719043.1  46 SRCIRCG--RCAESCPYRSIRILDIrhgfyaGTPVIYVEKIPCYLCMRCVKVCPTGTLQKISQKEV 109
                        79****7..*******98888755345677666778889999*************99987777666 PP

  == domain 2  score: 10.4 bits;  conditional E-value: 0.00081
  aprb_Neukirchen_a   4 ifvdkekCdgCkgtaCveiCP.gdLmkldke....kkkayirepedCWe....CysCvkeCpq 57 
                        i+v+k  C  C   +Cv++CP g L k+ ++    +   ++r+    W+    C sC+ +Cp+
     WP_168719043.1  79 IYVEKIPCYLCM--RCVKVCPtGTLQKISQKevrmGLARVNRRACVTWNgtgiCRSCYNACPF 139
                        577888888895..8999999345555555444332222333333335466668899999985 PP

  == domain 3  score: 11.2 bits;  conditional E-value: 0.00049
  aprb_Neukirchen_a   4 ifvdkekCdgCkgtaCveiCPgd 26 
                        ++v +e C gC+   C+++CP +
     WP_168719043.1 151 PVVIEEHCVGCG--ICTHACPVN 171
                        7899*******7..9******76 PP

>> WP_168718660.1  NADH-quinone oxidoreductase subunit NuoI [Thermosulfurimonas marina]
   #    score  bias  c-Evalue  i-Evalue hmmfrom  hmm to    alifrom  ali to    envfrom  env to     acc
 ---   ------ ----- --------- --------- ------- -------    ------- -------    ------- -------    ----
   1 !   25.7   8.3   1.6e-08     9e-07       8      68 ..      57     123 ..      54     143 .. 0.84

  Alignments for each domain:
  == domain 1  score: 25.7 bits;  conditional E-value: 1.6e-08
  aprb_Neukirchen_a   8 kekCdgCkgtaCveiCPgdLmkldke........kkkayirepedCWeCysCvkeCpqqAievrlyadi 68 
                        +e+C+gC   +C ++CP+  +++++e          k y  e   C  C  C   Cp++A+ +   ++ 
     WP_168718660.1  57 RERCIGCL--RCAKVCPSRCIYIETErdpetrrlVVKRYDIEALRCVFCGYCEEVCPVNAVVLTEFYEY 123
                        699****6..*************998888887775588999999****************987766665 PP

>> WP_168718902.1  sulfate reduction electron transfer complex DsrMKJOP subunit DsrO [Thermosulfurimonas marina]
   #    score  bias  c-Evalue  i-Evalue hmmfrom  hmm to    alifrom  ali to    envfrom  env to     acc
 ---   ------ ----- --------- --------- ------- -------    ------- -------    ------- -------    ----
   1 ?    5.3   2.0     0.031       1.8      40      57 ..      49      69 ..      39      71 .. 0.78
   2 !   26.3   6.0     1e-08   5.8e-07      11      61 ..     116     164 ..     114     169 .. 0.93
   3 ?    2.6   0.3      0.21        12      17      60 ..     205     216 ..     186     230 .. 0.62

  Alignments for each domain:
  == domain 1  score: 5.3 bits;  conditional E-value: 0.031
  aprb_Neukirchen_a 40 repedCW...eCysCvkeCpq 57
                        + ++CW   eC  C+k+C++
     WP_168718902.1 49 IDIRKCWehpECRDCIKACHH 69
                       66789**5555********86 PP

  == domain 2  score: 26.3 bits;  conditional E-value: 1e-08
  aprb_Neukirchen_a  11 CdgCkgtaCveiCPgdLmkldkekkkayirepedCWeCysCvkeCpqqAie 61 
                        C+ C+++ Cv++CP +   +++++   ++ +   C +C  C+ +Cp++A +
     WP_168718902.1 116 CNHCEHPPCVRVCPTEATFKREDG--IVMMDYHRCIGCRFCMAACPFGARS 164
                        ****99*************99997..999999****************965 PP

  == domain 3  score: 2.6 bits;  conditional E-value: 0.21
  aprb_Neukirchen_a  17 taCveiCPgdLmkldkekkkayirepedCWeCysCvkeCpqqAi 60 
                        +aCve+C                                +++A+
     WP_168718902.1 205 PACVEAC--------------------------------KHKAL 216
                        5555555................................55554 PP

>> WP_210534632.1  4Fe-4S dicluster domain-containing protein [Thermosulfurimonas marina]
   #    score  bias  c-Evalue  i-Evalue hmmfrom  hmm to    alifrom  ali to    envfrom  env to     acc
 ---   ------ ----- --------- --------- ------- -------    ------- -------    ------- -------    ----
   1 ?    3.4   2.2      0.12       6.9       5      20 ..      53      67 ..      50      68 .. 0.78
   2 !   21.9  11.5   2.4e-07   1.4e-05       8      57 ..     124     171 ..     120     173 .. 0.88
   3 !   17.4   9.0   5.7e-06   0.00032       5      60 ..     153     210 ..     151     222 .. 0.83

  Alignments for each domain:
  == domain 1  score: 3.4 bits;  conditional E-value: 0.12
  aprb_Neukirchen_a  5 fvdkekCdgCkgtaCv 20
                       +vd ++C+gC+ + Cv
     WP_210534632.1 53 MVDINRCIGCG-SCCV 67
                       68999*****8.5665 PP

  == domain 2  score: 21.9 bits;  conditional E-value: 2.4e-07
  aprb_Neukirchen_a   8 kekCdgCkgtaCveiCPgdLmkldkekkkayirepedCWeCysCvkeCpq 57 
                        ++ C+ C+++aCv++CP     +++++   ++ + + C +C+ Cv++Cp 
     WP_210534632.1 124 PKLCNMCEEPACVQVCPVGATFKTDDG--FVLIDYKRCIGCAYCVQACPY 171
                        688****99********9998888776..88899999***********96 PP

  == domain 3  score: 17.4 bits;  conditional E-value: 5.7e-06
  aprb_Neukirchen_a   5 fvdkekCdgCkgtaCveiCPgdLmkldkekkkayirepedCWeCy.........sCvkeCpqqAi 60 
                         +d ++C+gC    Cv++CP  + +++k+k     r  ++C  Cy         +Cv +Cp++A 
     WP_210534632.1 153 LIDYKRCIGCA--YCVQACPYGVRYIHKKK-----RTADKCTWCYhrvrrgllpACVNACPTGAR 210
                        799*******6..*************9986.....66677777765556666668*******995 PP

>> WP_168719054.1  4Fe-4S dicluster domain-containing protein [Thermosulfurimonas marina]
   #    score  bias  c-Evalue  i-Evalue hmmfrom  hmm to    alifrom  ali to    envfrom  env to     acc
 ---   ------ ----- --------- --------- ------- -------    ------- -------    ------- -------    ----
   1 !    7.9   1.4    0.0048      0.27       4      23 ..       7      24 ..       3      30 .. 0.73
   2 !    9.7   0.6    0.0013     0.075      10      26 ..      86     102 ..      82     122 .. 0.92
   3 !   18.1   7.7   3.6e-06    0.0002       4      59 ..     133     192 ..     132     218 .. 0.76

  Alignments for each domain:
  == domain 1  score: 7.9 bits;  conditional E-value: 0.0048
  aprb_Neukirchen_a  4 ifvdkekCdgCkgtaCveiC 23
                       +++d ++C gC+  aC  +C
     WP_168719054.1  7 MVIDLDRCVGCH--ACAVAC 24
                       467777888885..777777 PP

  == domain 2  score: 9.7 bits;  conditional E-value: 0.0013
  aprb_Neukirchen_a  10 kCdgCkgtaCveiCPgd 26 
                         C+ C ++ Cv++CP d
     WP_168719054.1  86 LCNHCDQPVCVDVCPVD 102
                        5****99********87 PP

  == domain 3  score: 18.1 bits;  conditional E-value: 3.6e-06
  aprb_Neukirchen_a   4 ifvdkekCdgCkgtaCveiCPgdLmkldkekkkayirepedCWeCy......sCvkeCpqqA 59 
                        + +dke+C+gC+  +Cv +CP    +l+++  +    +   C+e +      +Cvk C  +A
     WP_168719054.1 133 VLIDKERCIGCG--NCVAACPYRARYLNDTLDEPKADKCTFCYERIvhgeipACVKTCIADA 192
                        579********7..9*************9966666666666665323333339999998887 PP

>> WP_246167947.1  formate dehydrogenase subunit alpha [Thermosulfurimonas marina]
   #    score  bias  c-Evalue  i-Evalue hmmfrom  hmm to    alifrom  ali to    envfrom  env to     acc
 ---   ------ ----- --------- --------- ------- -------    ------- -------    ------- -------    ----
   1 !   25.5   2.2   1.9e-08   1.1e-06       4      61 ..     114     174 ..     113     189 .. 0.85

  Alignments for each domain:
  == domain 1  score: 25.5 bits;  conditional E-value: 1.9e-08
  aprb_Neukirchen_a   4 ifvdkekCdgCkgtaCveiCPgdLmkldke.....kkkayirepedCWeCysCvkeCpqqAie 61 
                        i vd +kC gC   +C + C ++ ++l+       +++ + +  e+C  C +Cv +Cp++A+ 
     WP_246167947.1 114 IEVDLNKCVGCF--RCLRSCLHEGLQLKIYaqgtpEEEIHFEFTEHCVSCGACVDACPTGALT 174
                        56999******6..*******99888865444556779999********************84 PP

>> WP_168719603.1  glutamate synthase-related protein [Thermosulfurimonas marina]
   #    score  bias  c-Evalue  i-Evalue hmmfrom  hmm to    alifrom  ali to    envfrom  env to     acc
 ---   ------ ----- --------- --------- ------- -------    ------- -------    ------- -------    ----
   1 !   25.3   7.6   2.1e-08   1.2e-06       7      64 ..      29      83 ..      24      98 .. 0.91

  Alignments for each domain:
  == domain 1  score: 25.3 bits;  conditional E-value: 2.1e-08
  aprb_Neukirchen_a  7 dkekCdgCkgtaCveiCPgdLmkldkekkkayirepedCWeCysCvkeCpqqAievrl 64
                       d+ekC++C+   Cv+ C       +++k k   ++p +C +C+ C  +Cp++Ai +r 
     WP_168719603.1 29 DPEKCIKCR--ICVRECSYGAHIWNAKK-KELSEDPTKCVGCHRCEAMCPTRAIVIRR 83
                       689*****8..9*******999999886.*************************8875 PP

>> WP_168718723.1  ferredoxin family protein [Thermosulfurimonas marina]
   #    score  bias  c-Evalue  i-Evalue hmmfrom  hmm to    alifrom  ali to    envfrom  env to     acc
 ---   ------ ----- --------- --------- ------- -------    ------- -------    ------- -------    ----
   1 !   23.5   5.1   7.8e-08   4.5e-06       7      61 ..      31      83 ..      28      92 .. 0.89

  Alignments for each domain:
  == domain 1  score: 23.5 bits;  conditional E-value: 7.8e-08
  aprb_Neukirchen_a  7 dkekCdgCkgtaCveiCPgdLmkldkekkkayirepedCWeCysCvkeCpqqAie 61
                       d++ C  C ++ C   CP  +   ++e+   +  + + C eC sC  +Cp   ie
     WP_168718723.1 31 DPQVCRSCAEKPCLVFCPAGVYRAEREG--GITVSYQACVECGSCRVACPYLNIE 83
                       5789****99**************9987..67777889************98877 PP

>> WP_168718845.1  4Fe-4S dicluster domain-containing protein [Thermosulfurimonas marina]
   #    score  bias  c-Evalue  i-Evalue hmmfrom  hmm to    alifrom  ali to    envfrom  env to     acc
 ---   ------ ----- --------- --------- ------- -------    ------- -------    ------- -------    ----
   1 ?    5.1   0.3     0.036         2      40      55 ..       7      22 ..       1      43 [. 0.85
   2 !    7.4   2.7    0.0069      0.39      41      65 ..      69      95 ..      65      98 .. 0.73
   3 !   20.2   6.7   7.9e-07   4.5e-05       3      63 ..      97     159 ..      95     178 .. 0.77

  Alignments for each domain:
  == domain 1  score: 5.1 bits;  conditional E-value: 0.036
  aprb_Neukirchen_a 40 repedCWeCysCvkeC 55
                        + + C  Cy+C  +C
     WP_168718845.1  7 YDMQACVRCYACSVQC 22
                       56789999****9999 PP

  == domain 2  score: 7.4 bits;  conditional E-value: 0.0069
  aprb_Neukirchen_a 41 epedCWeCys..CvkeCpqqAievrly 65
                       +  +C +C +  C + Cp  Aiev+ y
     WP_168718845.1 69 YVHHCMHCENapCARRCPAAAIEVKPY 95
                       667888885444888899999888766 PP

  == domain 3  score: 20.2 bits;  conditional E-value: 7.9e-07
  aprb_Neukirchen_a   3 pifvdkekCdgCkgtaCveiCPgdLmkldkekkkayirepedCWeCy.........sCvkeCpqqAievr 63 
                        p+++++e+C+gC+  aC+e+CP  + ++++   k       +C+ Cy         +Cv +C  +A+ + 
     WP_168718845.1  97 PVVIHEERCIGCR--ACIEACPYGVPHFNPRMGKT-----YKCFMCYdrveaglspACVEACLAKALYFG 159
                        799*********8..**************986444.....456666644455555589999999988654 PP

>> WP_246167898.1  4Fe-4S binding protein [Thermosulfurimonas marina]
   #    score  bias  c-Evalue  i-Evalue hmmfrom  hmm to    alifrom  ali to    envfrom  env to     acc
 ---   ------ ----- --------- --------- ------- -------    ------- -------    ------- -------    ----
   1 ?   -1.5   0.2       3.8   2.2e+02      45      58 ..      46      59 ..      38      70 .. 0.69
   2 !   20.7   4.9   5.7e-07   3.2e-05       8      66 ..     234     283 ..     230     302 .. 0.85

  Alignments for each domain:
  == domain 1  score: -1.5 bits;  conditional E-value: 3.8
  aprb_Neukirchen_a 45 CWeCysCvkeCpqq 58
                       C+ C   + +Cp +
     WP_246167898.1 46 CYSCPLALMACPLG 59
                       55555556777765 PP

  == domain 2  score: 20.7 bits;  conditional E-value: 5.7e-07
  aprb_Neukirchen_a   8 kekCdgCkgtaCveiCPgdLmkldkekkkayirepedCWeCysCvkeCpqqAievrlya 66 
                        ++ C+ C+   C+  CP +L   ++        + ++C  C +C+  Cp+++i +   +
     WP_246167898.1 234 EKSCIRCG--LCEASCPMELEIPKE-------INSRECIRCLNCLFLCPTKSITFNKSY 283
                        689****7..*******99976654.......4699*****************987766 PP

>> WP_168719193.1  hydrogenase iron-sulfur subunit [Thermosulfurimonas marina]
   #    score  bias  c-Evalue  i-Evalue hmmfrom  hmm to    alifrom  ali to    envfrom  env to     acc
 ---   ------ ----- --------- --------- ------- -------    ------- -------    ------- -------    ----
   1 !   16.5   9.9   1.1e-05   0.00063       9      65 ..     523     575 ..     520     589 .. 0.87

  Alignments for each domain:
  == domain 1  score: 16.5 bits;  conditional E-value: 1.1e-05
  aprb_Neukirchen_a   9 ekCdgCkgtaCveiCPgdLmkldkekkkayirepedCWeCysCvkeCpqqAievrly 65 
                        + C+ Ck  +C+e CP   +  ++++    + +p  C  C  C  +Cpq+ i+++ y
     WP_168719193.1 523 KMCTQCK--RCTEECPFGALDETEDG--TPMPNPTRCRRCGTCFGACPQRIINFKDY 575
                        68****8..*******9988888776..99********************9999876 PP

>> WP_210534577.1  4Fe-4S dicluster domain-containing protein [Thermosulfurimonas marina]
   #    score  bias  c-Evalue  i-Evalue hmmfrom  hmm to    alifrom  ali to    envfrom  env to     acc
 ---   ------ ----- --------- --------- ------- -------    ------- -------    ------- -------    ----
   1 !    9.5   1.6    0.0016     0.089       4      23 ..      34      51 ..      26      55 .. 0.68
   2 !   13.7  11.2     8e-05    0.0045       8      62 ..      83     135 ..      78     142 .. 0.87
   3 ?    3.1   0.2      0.15       8.5       8      31 ..     176     206 ..     171     217 .. 0.83

  Alignments for each domain:
  == domain 1  score: 9.5 bits;  conditional E-value: 0.0016
  aprb_Neukirchen_a  4 ifvdkekCdgCkgtaCveiC 23
                       +++d  kC+gC  taC+ +C
     WP_210534577.1 34 MVIDLGKCIGC--TACTTAC 51
                       45666777777..4676666 PP

  == domain 2  score: 13.7 bits;  conditional E-value: 8e-05
  aprb_Neukirchen_a   8 kekCdgCkgtaCveiCPgdLmkldkekkkayirepedCWeCysCvkeCpqqAiev 62 
                        +  C  C ++ C+++CP     +++++   ++ +  +C +C  C+ +Cp +A  +
     WP_210534577.1  83 PRPCMHCDHPPCTKVCPAIATWKRPDG--IVVVDYHKCIGCRYCIVACPYSARTF 135
                        567****99*********999999987..9999999*************999665 PP

  == domain 3  score: 3.1 bits;  conditional E-value: 0.15
  aprb_Neukirchen_a   8 kekCdgCkg.......taCveiCPgdLmkld 31 
                          kC+ C +       +aC+  C gd  ++ 
     WP_210534577.1 176 VRKCHFCMHridkgllPACMVTCLGDATYFG 206
                        679****9999999*********99988774 PP

>> WP_168720073.1  dissimilatory-type sulfite reductase subunit alpha [Thermosulfurimonas marina]
   #    score  bias  c-Evalue  i-Evalue hmmfrom  hmm to    alifrom  ali to    envfrom  env to     acc
 ---   ------ ----- --------- --------- ------- -------    ------- -------    ------- -------    ----
   1 !   15.8   2.9   1.8e-05     0.001      21      56 ..     274     308 ..     270     321 .. 0.87

  Alignments for each domain:
  == domain 1  score: 15.8 bits;  conditional E-value: 1.8e-05
  aprb_Neukirchen_a  21 eiCPgdLmkldkekkkayirepedCWeCysCvkeCp 56 
                        + CP + m+ d+++ k    ++++C  C+ C+   p
     WP_168720073.1 274 DLCPTQCMYWDEKE-KKLYINNKECNRCMHCINVMP 308
                        78*********998.666667899*******98766 PP

>> WP_168718738.1  (Fe-S)-binding protein [Thermosulfurimonas marina]
   #    score  bias  c-Evalue  i-Evalue hmmfrom  hmm to    alifrom  ali to    envfrom  env to     acc
 ---   ------ ----- --------- --------- ------- -------    ------- -------    ------- -------    ----
   1 !    7.4   0.6    0.0067      0.38      10      27 ..       8      23 ..       5      29 .. 0.85
   2 !   11.2   1.1   0.00047     0.027       9      27 ..      50      66 ..      46      73 .. 0.88

  Alignments for each domain:
  == domain 1  score: 7.4 bits;  conditional E-value: 0.0067
  aprb_Neukirchen_a 10 kCdgCkgtaCveiCPgdL 27
                        C  C+  +C ++CP  L
     WP_168718738.1  8 LCSRCG--RCLSVCPTYL 23
                       6****7..*******866 PP

  == domain 2  score: 11.2 bits;  conditional E-value: 0.00047
  aprb_Neukirchen_a  9 ekCdgCkgtaCveiCPgdL 27
                       ++C  C+  +C++iCP+++
     WP_168718738.1 50 KRCLRCG--RCERICPNEV 66
                       69****7..*******986 PP

>> WP_168719758.1  molybdopterin-dependent oxidoreductase [Thermosulfurimonas marina]
   #    score  bias  c-Evalue  i-Evalue hmmfrom  hmm to    alifrom  ali to    envfrom  env to     acc
 ---   ------ ----- --------- --------- ------- -------    ------- -------    ------- -------    ----
   1 ?    6.3   0.4     0.015      0.85       8      24 ..      36      50 ..      31      62 .. 0.72
   2 ?    2.1   3.7       0.3        17      10      31 ..      85     110 ..      82     139 .. 0.78

  Alignments for each domain:
  == domain 1  score: 6.3 bits;  conditional E-value: 0.015
  aprb_Neukirchen_a  8 kekCdgCkgtaCveiCP 24
                       +++C+gC+  aCv +C 
     WP_168719758.1 36 SQRCIGCQ--ACVLACQ 50
                       55666665..6666664 PP

  == domain 2  score: 2.1 bits;  conditional E-value: 0.3
  aprb_Neukirchen_a  10 kCdgCkg....taCveiCPgdLmkld 31 
                         Cd C g    + Cv++CP   ++l 
     WP_168719758.1  85 GCDLCVGrpwpPVCVQVCPTGALYLA 110
                        5999999999999******9888775 PP

>> WP_168719192.1  quinone-interacting membrane-bound oxidoreductase complex subunit QmoC [Thermosulfurimonas marina]
   #    score  bias  c-Evalue  i-Evalue hmmfrom  hmm to    alifrom  ali to    envfrom  env to     acc
 ---   ------ ----- --------- --------- ------- -------    ------- -------    ------- -------    ----
   1 ?    6.4   3.1     0.014      0.82      42      58 ..      22      38 ..       8      67 .. 0.78
   2 ?   -1.1  11.6       2.9   1.7e+02       9      59 ..      23      83 ..      21     110 .. 0.60

  Alignments for each domain:
  == domain 1  score: 6.4 bits;  conditional E-value: 0.014
  aprb_Neukirchen_a 42 pedCWeCysCvkeCpqq 58
                        ++C++C+ C+  Cp  
     WP_168719192.1 22 VKKCYQCATCTSVCPLA 38
                       57888888888888865 PP

  == domain 2  score: -1.1 bits;  conditional E-value: 2.9
  aprb_Neukirchen_a  9 ekCdgCkgtaCveiCPgdLmkldke...........kkkayirepe..dCWeCysCvkeCpqqA 59
                       +kC  C   +C+++CP    ++              k +  + +p+   C +C  C+  Cp++A
     WP_168719192.1 23 KKCYQCA--TCTSVCPLATEEVPFPrkqmllgqwgfK-EKLLSDPAlwLCHQCGDCTLYCPRGA 83
                       5777774..7777777543333111223445444432.44444444224666666666666665 PP


Internal pipeline statistics summary:
-------------------------------------
Query model(s):                            1  (157 nodes)
Target sequences:                       1762  (555194 residues searched)
Passed MSV filter:                        85  (0.0482406); expected 35.2 (0.02)
Passed bias filter:                       69  (0.03916); expected 35.2 (0.02)
Passed Vit filter:                        39  (0.0221339); expected 1.8 (0.001)
Passed Fwd filter:                        32  (0.0181612); expected 0.0 (1e-05)
Initial search space (Z):               1762  [actual number of targets]
Domain search space  (domZ):              31  [number of targets reported over threshold]
# CPU time: 0.03u 0.00s 00:00:00.03 Elapsed: 00:00:00.02
# Mc/sec: 3942.01
//
[ok]
