# Supplementary material for: Sulfur disproportionation occurs globally across anoxic habitats and has multiple mechanisms of independent evolutionary origin
Source: ISME J. 2026 Mar 2;20(1):wrag042. doi: 10.1093/ismejo/wrag042 (PMC12998232; doi:10.1093/ismejo/wrag042)
Supplement: Sup_File_1_HMM_wrag042 [file sup_file_1_hmm_wrag042.zip › SupFile1_HMM/SupFile1c_results/aprb_Neukirchen_a-hmm-002_Thermosulfurimonas_dismutans_S95_GCF_001652585.txt]

# hmmsearch :: search profile(s) against a sequence database
# HMMER 3.4 (Aug 2023); http://hmmer.org/
# Copyright (C) 2023 Howard Hughes Medical Institute.
# Freely distributed under the BSD open source license.
# - - - - - - - - - - - - - - - - - - - - - - - - - - - - - - - - - - - -
# query HMM file:                  /Users/lukas/OneDrive/2023_Sulfur/20250723_HMM/profiles_all/aprb_Neukirchen_a.hmm
# target sequence database:        /Users/lukas/OneDrive/2023_Sulfur/20250626_HMM/db_new/002_Thermosulfurimonas_dismutans_S95_GCF_001652585.fas
# - - - - - - - - - - - - - - - - - - - - - - - - - - - - - - - - - - - -

Query:       aprb_Neukirchen_a  [M=157]
Scores for complete sequences (score includes all domains):
   --- full sequence ---   --- best 1 domain ---    -#dom-
    E-value  score  bias    E-value  score  bias    exp  N  Sequence       Description
    ------- ------ -----    ------- ------ -----   ---- --  --------       -----------
    3.2e-58  193.1   1.0    3.5e-58  193.0   1.0    1.0  1  WP_068670947.1  adenylyl-sulfate reductase subunit beta [Ther
    2.3e-14   50.6  21.8    7.2e-12   42.5   7.0    3.0  3  WP_068669947.1  4Fe-4S binding protein [Thermosulfurimonas di
    4.6e-14   49.6  32.3      8e-07   26.1   1.6    3.8  4  WP_161939513.1  4Fe-4S binding protein [Thermosulfurimonas di
    3.9e-12   43.4   5.1      4e-12   43.4   5.1    1.0  1  WP_068669044.1  4Fe-4S dicluster domain-containing protein [T
    4.6e-11   39.9  22.8    4.2e-08   30.3   5.9    3.1  3  WP_068669912.1  4Fe-4S binding protein [Thermosulfurimonas di
    8.3e-11   39.1   6.1    1.1e-10   38.6   6.1    1.2  1  WP_068671083.1  NIL domain-containing protein [Thermosulfurim
    5.7e-10   36.4  10.1    6.6e-10   36.1  10.1    1.0  1  WP_068669921.1  ferredoxin [Thermosulfurimonas dismutans]
    6.8e-10   36.1   8.8    9.3e-10   35.7   8.8    1.1  1  WP_084270876.1  4Fe-4S binding protein [Thermosulfurimonas di
    8.5e-10   35.8  21.2      1e-08   32.3   6.7    3.5  3  WP_153303766.1  CoB--CoM heterodisulfide reductase iron-sulfu
    3.1e-09   34.0   9.1    5.1e-09   33.3   9.1    1.3  1  WP_068669717.1  DUF362 domain-containing protein [Thermosulfu
    4.2e-09   33.5   5.0    4.2e-09   33.5   5.0    1.7  1  WP_068669149.1  4Fe-4S binding protein [Thermosulfurimonas di
    1.6e-08   31.6   3.9    2.5e-08   31.1   3.9    1.3  1  WP_068668560.1  4Fe-4S binding protein [Thermosulfurimonas di
    1.7e-08   31.6  30.0    1.5e-05   22.0  10.8    3.2  3  WP_068669983.1  4Fe-4S dicluster domain-containing protein [T
    9.2e-08   29.2   3.5    1.8e-07   28.3   3.5    1.4  1  WP_425263981.1  4Fe-4S binding protein [Thermosulfurimonas di
    1.8e-07   28.2  24.9    1.7e-06   25.1   6.9    3.0  3  WP_068669151.1  4Fe-4S dicluster domain-containing protein [T
    2.3e-07   27.9   4.4    6.2e-07   26.5   4.4    1.7  1  WP_341833154.1  formate dehydrogenase subunit alpha [Thermosu
    2.5e-07   27.7  11.0    4.8e-07   26.8  11.0    1.4  1  WP_068669974.1  NADH-quinone oxidoreductase subunit NuoI [The
    2.7e-07   27.7  32.1    2.4e-05   21.3  12.2    3.5  3  WP_068670235.1  4Fe-4S dicluster domain-containing protein [T
    3.4e-07   27.3   5.5    3.4e-07   27.3   5.5    3.2  3  WP_068669050.1  sulfate reduction electron transfer complex D
    6.6e-07   26.4  23.4    3.4e-05   20.8   7.4    4.1  3  WP_068669767.1  CoB--CoM heterodisulfide reductase iron-sulfu
    7.5e-07   26.2   5.2    9.3e-07   25.9   5.2    1.1  1  WP_068669510.1  ferredoxin family protein [Thermosulfurimonas
      2e-06   24.8  21.2    2.9e-06   24.3   9.7    2.4  2  WP_068671520.1  formate dehydrogenase FDH3 subunit beta [Ther
    3.3e-06   24.1  10.8    0.00067   16.6   1.1    2.0  2  WP_068668490.1  4Fe-4S binding protein [Thermosulfurimonas di
    1.6e-05   21.9   9.9    1.6e-05   21.9   9.9    3.3  3  WP_068669169.1  4Fe-4S dicluster domain-containing protein [T
    2.7e-05   21.2  10.7      0.001   16.0   1.6    2.2  2  WP_068668558.1  4Fe-4S binding protein [Thermosulfurimonas di
    3.3e-05   20.9  28.2    0.00056   16.9   8.2    3.5  3  WP_068669175.1  4Fe-4S dicluster domain-containing protein [T
    0.00017   18.5  23.4     0.0002   18.3   6.4    3.3  3  WP_068669243.1  4Fe-4S dicluster domain-containing protein [T
    0.00024   18.1   9.9    0.00074   16.5   9.9    1.8  1  WP_068670941.1  hydrogenase iron-sulfur subunit [Thermosulfur
     0.0026   14.7   1.9     0.0026   14.7   1.9    2.3  2  WP_068668608.1  glutamate synthase-related protein [Thermosul
  ------ inclusion threshold ------
      0.057   10.4   5.8       0.81    6.6   0.2    2.3  2  WP_068668661.1  molybdopterin-dependent oxidoreductase [Therm
      0.072   10.0   7.9       0.59    7.1   0.3    2.4  2  WP_068670330.1  (Fe-S)-binding protein [Thermosulfurimonas di
       0.27    8.2  12.1        1.7    5.5  12.1    2.1  1  WP_068669762.1  4Fe-4S dicluster domain-containing protein [T


Domain annotation for each sequence (and alignments):
>> WP_068670947.1  adenylyl-sulfate reductase subunit beta [Thermosulfurimonas dismutans]
   #    score  bias  c-Evalue  i-Evalue hmmfrom  hmm to    alifrom  ali to    envfrom  env to     acc
 ---   ------ ----- --------- --------- ------- -------    ------- -------    ------- -------    ----
   1 !  193.0   1.0   5.4e-60   3.5e-58       2     116 ..       1     131 [.       1     150 [. 0.88

  Alignments for each domain:
  == domain 1  score: 193.0 bits;  conditional E-value: 5.4e-60
  aprb_Neukirchen_a   2 MpifvdkekCdgCkg...taCveiCPgdLmkldkekkkayirepedCWeCysCvkeCpqqAievrlyadiaplggsvsplrgeedimWtikf 90 
                        Mp++v++ekCdgCkg   t C++iCP+dLm ld+e++kay++ep++CWeCysCvk Cpq+Ai+vr+yad+ plg+s++p+rg++dimWtikf
     WP_068670947.1   1 MPSYVNPEKCDGCKGgdrTVCMYICPNDLMILDTENMKAYNQEPDQCWECYSCVKSCPQGAISVRHYADFSPLGASCQPMRGTTDIMWTIKF 92 
                        ******************************************************************************************** PP

  aprb_Neukirchen_a  91 rdgkvkrfkipirttpeg......s.......nlksell 116
                        r+g vkrfk+pirttpeg               + ++ l
     WP_068670947.1  93 RNGVVKRFKFPIRTTPEGsadptvGkpdpdlsAIGDNRL 131
                        ******************544433033343333444445 PP

>> WP_068669947.1  4Fe-4S binding protein [Thermosulfurimonas dismutans]
   #    score  bias  c-Evalue  i-Evalue hmmfrom  hmm to    alifrom  ali to    envfrom  env to     acc
 ---   ------ ----- --------- --------- ------- -------    ------- -------    ------- -------    ----
   1 !   10.6   0.1   0.00073     0.048      43      60 ..      21      38 ..       8      59 .. 0.76
   2 ?    6.4   2.4     0.015      0.96      45      57 ..      68      80 ..      62      89 .. 0.72
   3 !   42.5   7.0   1.1e-13   7.2e-12       5      71 ..     114     176 ..     112     179 .. 0.92

  Alignments for each domain:
  == domain 1  score: 10.6 bits;  conditional E-value: 0.00073
  aprb_Neukirchen_a 43 edCWeCysCvkeCpqqAi 60
                       ++C+ C +C  +Cp++ i
     WP_068669947.1 21 AQCFRCGACSGICPVKRI 38
                       678888888888877766 PP

  == domain 2  score: 6.4 bits;  conditional E-value: 0.015
  aprb_Neukirchen_a 45 CWeCysCvkeCpq 57
                       C +C sCv  Cp 
     WP_068669947.1 68 CSQCQSCVPVCPM 80
                       6666666666664 PP

  == domain 3  score: 42.5 bits;  conditional E-value: 1.1e-13
  aprb_Neukirchen_a   5 fvdkekCdgCkgtaCveiCPgdLmkldkekkkayirepedCWeCysCvkeCpqqAievrlyadiapl 71 
                        +v+++kC+ C   +Cv++CP     +++e+    + +p++C  C  Cv+eCp +Aie+   a++a +
     WP_068669947.1 114 RVNPKKCIVCL--TCVRVCPFGAPSIKDEG--YAVIDPAKCHACGICVQECPARAIELHPAAEFATY 176
                        79********6..9************9886..77789*************************99765 PP

>> WP_161939513.1  4Fe-4S binding protein [Thermosulfurimonas dismutans]
   #    score  bias  c-Evalue  i-Evalue hmmfrom  hmm to    alifrom  ali to    envfrom  env to     acc
 ---   ------ ----- --------- --------- ------- -------    ------- -------    ------- -------    ----
   1 !   20.9   4.4     5e-07   3.3e-05       6      68 ..     120     174 ..     117     181 .. 0.91
   2 !   26.1   1.6   1.2e-08     8e-07      13      63 ..     236     281 ..     231     292 .. 0.87
   3 ?    6.9   2.3      0.01      0.66      40      60 ..     450     470 ..     437     475 .. 0.84
   4 !   13.1  10.9   0.00013    0.0082       5      60 ..     449     501 ..     445     546 .. 0.88

  Alignments for each domain:
  == domain 1  score: 20.9 bits;  conditional E-value: 5e-07
  aprb_Neukirchen_a   6 vdkekCdgCkgtaCveiCPgdLmkldkekkkayirepedCWeCysCvkeCpqqAievrlyadi 68 
                        +d+ekC  C+  +C  +C ++ +  d +       + + C +C  Cv  Cp++Ai++  y  +
     WP_161939513.1 120 IDPEKCLFCG--RCGPVCNKEALLPDLQ------VDLSRCDQCGECVAVCPTEAIDFHRYTRL 174
                        89*******7..***********99976......4999*******************998766 PP

  == domain 2  score: 26.1 bits;  conditional E-value: 1.2e-08
  aprb_Neukirchen_a  13 gCkgtaCveiCPgdLmkldkekkkayirepedCWeCysCvkeCpqqAievr 63 
                        gCk  +C e CP   +   + +      +   C +C sCv +Cp++A+++ 
     WP_161939513.1 236 GCK--RCLETCPEGAIRESDGG---LKINHFRCAGCGSCVAACPTGALQYA 281
                        9*8..***********998776...6677889***************9876 PP

  == domain 3  score: 6.9 bits;  conditional E-value: 0.01
  aprb_Neukirchen_a  40 repedCWeCysCvkeCpqqAi 60 
                         +++ C  C++C+ eC+++A+
     WP_161939513.1 450 CDESRCTLCAACLNECHTEAL 470
                        57889**************97 PP

  == domain 4  score: 13.1 bits;  conditional E-value: 0.00013
  aprb_Neukirchen_a   5 fvdkekCdgCkgtaCveiCPgdLmkldkekkkayirepedCWeCysCvkeCpqqAi 60 
                          d+++C+ C   aC + C  + +  d+e+  a +  p  C +C  Cv  Cp++ +
     WP_161939513.1 449 LCDESRCTLCA--ACLNECHTEALRGDPES-YALVFTPVLCVQCGTCVSVCPEEVL 501
                        56899*****6..***************98.*********************9755 PP

>> WP_068669044.1  4Fe-4S dicluster domain-containing protein [Thermosulfurimonas dismutans]
   #    score  bias  c-Evalue  i-Evalue hmmfrom  hmm to    alifrom  ali to    envfrom  env to     acc
 ---   ------ ----- --------- --------- ------- -------    ------- -------    ------- -------    ----
   1 !   43.4   5.1   6.1e-14     4e-12       4      63 ..       4      60 ..       1      62 [] 0.92

  Alignments for each domain:
  == domain 1  score: 43.4 bits;  conditional E-value: 6.1e-14
  aprb_Neukirchen_a  4 ifvdkekCdgCkgtaCveiCPgdLmkldkekkkayirepedCWeCysCvkeCpqqAievr 63
                       i ++ + Cd  +  +C+++CP ++    +++ k +i +pedC +C  Cv  Cp+++i v+
     WP_068669044.1  4 ITINYDTCDADQ--ECINACPAQVYDEGEDG-KPVIARPEDCLGCETCVEVCPTGSITVQ 60
                       789999999886..9*************998.*************************985 PP

>> WP_068669912.1  4Fe-4S binding protein [Thermosulfurimonas dismutans]
   #    score  bias  c-Evalue  i-Evalue hmmfrom  hmm to    alifrom  ali to    envfrom  env to     acc
 ---   ------ ----- --------- --------- ------- -------    ------- -------    ------- -------    ----
   1 !    8.0   1.2    0.0048      0.31       6      23 ..       7      22 ..       4      26 .. 0.83
   2 !   30.3   5.9   6.4e-10   4.2e-08      11      61 ..      53     101 ..      49     110 .. 0.88
   3 !   13.0   1.3   0.00014    0.0091      10      34 ..     111     133 ..     106     137 .] 0.86

  Alignments for each domain:
  == domain 1  score: 8.0 bits;  conditional E-value: 0.0048
  aprb_Neukirchen_a  6 vdkekCdgCkgtaCveiC 23
                        d+++C gC+   C+ +C
     WP_068669912.1  7 LDTDRCVGCQ--LCMFAC 22
                       5889999997..999999 PP

  == domain 2  score: 30.3 bits;  conditional E-value: 6.4e-10
  aprb_Neukirchen_a  11 CdgCkgtaCveiCPgdLmkldkekkkayirepedCWeCysCvkeCpqqAie 61 
                        C  C+++ C ++CP   + ++k +   ++ +p++C +C  Cv +Cp +Ai 
     WP_068669912.1  53 CRACEDPPCLSVCPTGALLKRKGG--GVVLSPKKCIGCGFCVEACPLKAIF 101
                        ****99********9888777665..899********************95 PP

  == domain 3  score: 13.0 bits;  conditional E-value: 0.00014
  aprb_Neukirchen_a  10 kCdgCkgtaCveiCPgdLmkldkek 34 
                         C  C+   C e CP++++ +++++
     WP_068669912.1 111 ICMHCG--YCAEYCPHNVLAVEEDQ 133
                        5999*7..9***********99886 PP

>> WP_068671083.1  NIL domain-containing protein [Thermosulfurimonas dismutans]
   #    score  bias  c-Evalue  i-Evalue hmmfrom  hmm to    alifrom  ali to    envfrom  env to     acc
 ---   ------ ----- --------- --------- ------- -------    ------- -------    ------- -------    ----
   1 !   38.6   6.1   1.8e-12   1.1e-10       7      66 ..      81     137 ..      77     140 .] 0.91

  Alignments for each domain:
  == domain 1  score: 38.6 bits;  conditional E-value: 1.8e-12
  aprb_Neukirchen_a   7 dkekCdgCkgtaCveiCPgdLmkldkekkkayirepedCWeCysCvkeCpqqAievrlya 66 
                        +++ C+ C+  aC+ +CP   + +d+e+   ++ +p+ C  C  Cv +C ++A+evrl  
     WP_068671083.1  81 NEDLCIHCG--ACTAVCPTGALSVDRET-MQVVFDPDRCSACELCVTACVVRAMEVRLER 137
                        6789****7..***************99.677889**********************976 PP

>> WP_068669921.1  ferredoxin [Thermosulfurimonas dismutans]
   #    score  bias  c-Evalue  i-Evalue hmmfrom  hmm to    alifrom  ali to    envfrom  env to     acc
 ---   ------ ----- --------- --------- ------- -------    ------- -------    ------- -------    ----
   1 !   36.1  10.1     1e-11   6.6e-10       4      61 ..       4      59 ..       1      61 [. 0.87

  Alignments for each domain:
  == domain 1  score: 36.1 bits;  conditional E-value: 1e-11
  aprb_Neukirchen_a  4 ifvdkekCdgCkgtaCveiCPgdLmkldkekkkayirepedCW..eCysCvkeCpqqAie 61
                        +vd+e C+gC+   Cve+CP+ +++ld+++ k+y++++e C   +C   +  Cp++Ai+
     WP_068669921.1  4 LVVDQELCIGCG--SCVEVCPK-VFELDENE-KSYVKNQEACNtcDCQEAIDSCPVSAIS 59
                       589********7..9******6.99***987.**********722567799********7 PP

>> WP_084270876.1  4Fe-4S binding protein [Thermosulfurimonas dismutans]
   #    score  bias  c-Evalue  i-Evalue hmmfrom  hmm to    alifrom  ali to    envfrom  env to     acc
 ---   ------ ----- --------- --------- ------- -------    ------- -------    ------- -------    ----
   1 !   35.7   8.8   1.4e-11   9.3e-10       5      63 ..      41      95 ..      38      98 .. 0.93

  Alignments for each domain:
  == domain 1  score: 35.7 bits;  conditional E-value: 1.4e-11
  aprb_Neukirchen_a  5 fvdkekCdgCkgtaCveiCPgdLmkldkekkkayirepedCWeCysCvkeCpqqAievr 63
                       + dkekC++C+  +C  +CP    + d+e+   yi +   C +C  C  +Cp++Ai + 
     WP_084270876.1 41 VLDKEKCIKCG--QCYIMCPEPAYEADEEG--YYIVDLTYCKGCGICANICPKGAITMV 95
                       689*******7..9*************997..9***********************986 PP

>> WP_153303766.1  CoB--CoM heterodisulfide reductase iron-sulfur subunit A family protein [Thermosulfurimonas dismutans
   #    score  bias  c-Evalue  i-Evalue hmmfrom  hmm to    alifrom  ali to    envfrom  env to     acc
 ---   ------ ----- --------- --------- ------- -------    ------- -------    ------- -------    ----
   1 !   18.6   6.6   2.6e-06   0.00017       3      68 ..     100     183 ..      98     192 .. 0.87
   2 ?   -1.7   0.8       4.6     3e+02      50      61 ..     754     765 ..     738     772 .. 0.68
   3 !   32.3   6.7   1.5e-10     1e-08       4      67 ..     931     993 ..     929    1002 .. 0.82

  Alignments for each domain:
  == domain 1  score: 18.6 bits;  conditional E-value: 2.6e-06
  aprb_Neukirchen_a   3 pifvdkekCdgCkgtaCveiCPgdLmkldke...............kkkayirepedCWe.....CysCvkeCpqqAievrlyadi 68 
                        p ++d++kC+ C+  +C++ CP + +   +e                  ay  +++ C +     C+ C+  C  +Ai++    +i
     WP_153303766.1 100 PRYIDPDKCTACG--QCMQYCPREAVDEYNErldftraaridfpqaVPTAYYIDEDRCLQlnhetCMICTNVCGPKAIDFNQEPEI 183
                        679*********7..9********9988777799**********99558*********9555555**************9988777 PP

  == domain 2  score: -1.7 bits;  conditional E-value: 4.6
  aprb_Neukirchen_a  50 sCvkeCpqqAie 61 
                         C k C qqA++
     WP_153303766.1 754 HCSKLCCQQAVK 765
                        366777777765 PP

  == domain 3  score: 32.3 bits;  conditional E-value: 1.5e-10
  aprb_Neukirchen_a   4 ifvdkekCdgCkgtaCveiCPgdLmkl.dkekkkayirepedCWeCysCvkeCpqqAievrlyad 67 
                        ++v+++kC+gC+   C + CP + +++ +kek++      + C +C  C  +Cp+ Ai + +  d
     WP_153303766.1 931 SRVEEKKCIGCG--ICASLCPYNAIEMvKKEKRRKAQVIAAACKGCGVCGSHCPVFAITLGGFTD 993
                        689********7..9*********998344455555556789****************9877666 PP

>> WP_068669717.1  DUF362 domain-containing protein [Thermosulfurimonas dismutans]
   #    score  bias  c-Evalue  i-Evalue hmmfrom  hmm to    alifrom  ali to    envfrom  env to     acc
 ---   ------ ----- --------- --------- ------- -------    ------- -------    ------- -------    ----
   1 !   33.3   9.1   7.9e-11   5.1e-09       4      68 ..     188     251 ..     185     264 .. 0.85

  Alignments for each domain:
  == domain 1  score: 33.3 bits;  conditional E-value: 7.9e-11
  aprb_Neukirchen_a   4 ifvdkekCdgCkgtaCveiCPgdLmkldke.kkkayirepedCWeCysCvkeCpqqAievrlyadi 68 
                        +++dk++C  C+  +C e CP +  +  +  kk  y  +++ C +C  C+  Cpq+Ai+v+  ++ 
     WP_068669717.1 188 PKIDKKRCVACG--TCREFCPVEAPEPVEGvKKPRYRINEKRCIGCGECIAVCPQEAIKVQWNEKA 251
                        78*********7..9*********9987762555688899*******************9877665 PP

>> WP_068669149.1  4Fe-4S binding protein [Thermosulfurimonas dismutans]
   #    score  bias  c-Evalue  i-Evalue hmmfrom  hmm to    alifrom  ali to    envfrom  env to     acc
 ---   ------ ----- --------- --------- ------- -------    ------- -------    ------- -------    ----
   1 !   33.5   5.0   6.5e-11   4.2e-09       4      67 ..     214     269 ..     211     287 .. 0.84

  Alignments for each domain:
  == domain 1  score: 33.5 bits;  conditional E-value: 6.5e-11
  aprb_Neukirchen_a   4 ifvdkekCdgCkgtaCveiCPgdLmkldkekkkayirepedCWeCysCvkeCpqqAievrlyad 67 
                        ++ +++kC+ C+   C+++CP  L + +         +   CW+C  Cv  Cp++A++++ + +
     WP_068669149.1 214 VRLRSKKCTQCG--ICEKVCPMGLPVNRGG------SYSPYCWNCGECVDYCPTGALSFYWKRN 269
                        567899*****7..9********9988755......59999*****************997665 PP

>> WP_068668560.1  4Fe-4S binding protein [Thermosulfurimonas dismutans]
   #    score  bias  c-Evalue  i-Evalue hmmfrom  hmm to    alifrom  ali to    envfrom  env to     acc
 ---   ------ ----- --------- --------- ------- -------    ------- -------    ------- -------    ----
   1 !   31.1   3.9   3.8e-10   2.5e-08       4      63 ..       9      64 ..       8     115 .. 0.85

  Alignments for each domain:
  == domain 1  score: 31.1 bits;  conditional E-value: 3.8e-10
  aprb_Neukirchen_a  4 ifvdkekCdgCkgtaCveiCPgdLmkldkekkkayirepedCWeCysCvkeCpqqAievr 63
                       i +d+e CdgC+  +Cv +C    +++ +   ka +  ++ C +  +C+  Cp++A+++ 
     WP_068668560.1  9 IEIDEELCDGCG--QCVPACAEGAIQIING--KARLIAEKLCDGLGACIGNCPKGALKIV 64
                       579********7..9************854..9***********************9875 PP

>> WP_068669983.1  4Fe-4S dicluster domain-containing protein [Thermosulfurimonas dismutans]
   #    score  bias  c-Evalue  i-Evalue hmmfrom  hmm to    alifrom  ali to    envfrom  env to     acc
 ---   ------ ----- --------- --------- ------- -------    ------- -------    ------- -------    ----
   1 !    9.2   1.6     0.002      0.13       7      24 ..       8      23 ..       1      26 [. 0.66
   2 !   22.0  10.8   2.2e-07   1.5e-05      10      57 ..      45      89 ..      41      96 .. 0.91
   3 !   12.1   2.4   0.00026     0.017       9      34 ..     102     134 ..      96     146 .. 0.83

  Alignments for each domain:
  == domain 1  score: 9.2 bits;  conditional E-value: 0.002
  aprb_Neukirchen_a  7 dkekCdgCkgtaCveiCP 24
                       + ekCdgC    C+++C 
     WP_068669983.1  8 NYEKCDGCF--SCISACA 23
                       457888885..8888885 PP

  == domain 2  score: 22.0 bits;  conditional E-value: 2.2e-07
  aprb_Neukirchen_a 10 kCdgCkgtaCveiCPgdLmkldkekkkayirepedCWeCysCvkeCpq 57
                        C  Ck+++C e+CP   m  ++e    ++   + C +C++Cv +Cp 
     WP_068669983.1 45 SCMQCKRPQCAEVCPTGAMRRENE---VVVVISDLCVGCVNCVYACPW 89
                       6*******************9865...6888899************95 PP

  == domain 3  score: 12.1 bits;  conditional E-value: 0.00026
  aprb_Neukirchen_a   9 ekCdgCkg.......taCveiCPgdLmkldkek 34 
                        +kCd Ck+       + Cv++CP++ + +++ k
     WP_068669983.1 102 NKCDLCKDrvaggekPYCVSACPNEALAVKEVK 134
                        79*****9******99*********99998763 PP

>> WP_425263981.1  4Fe-4S binding protein [Thermosulfurimonas dismutans]
   #    score  bias  c-Evalue  i-Evalue hmmfrom  hmm to    alifrom  ali to    envfrom  env to     acc
 ---   ------ ----- --------- --------- ------- -------    ------- -------    ------- -------    ----
   1 !   28.3   3.5   2.7e-09   1.8e-07       7      68 ..     168     220 ..     165     249 .. 0.81

  Alignments for each domain:
  == domain 1  score: 28.3 bits;  conditional E-value: 2.7e-09
  aprb_Neukirchen_a   7 dkekCdgCkgtaCveiCPgdLmkldkekkkayirepedCWeCysCvkeCpqqAievrlyadi 68 
                        ++ekC+ C+   C++ CP +L   ++        + ++C  C +C+  Cp+++i +     +
     WP_425263981.1 168 QEEKCIRCG--ICEKFCPMELKIPKEL-------NSKECIRCLNCLNSCPTKSIVLNTSFRF 220
                        589*****7..9*******99777654.......589*****************88777666 PP

>> WP_068669151.1  4Fe-4S dicluster domain-containing protein [Thermosulfurimonas dismutans]
   #    score  bias  c-Evalue  i-Evalue hmmfrom  hmm to    alifrom  ali to    envfrom  env to     acc
 ---   ------ ----- --------- --------- ------- -------    ------- -------    ------- -------    ----
   1 !   25.1   6.9   2.6e-08   1.7e-06       9      68 ..      46     109 ..      42     127 .. 0.80
   2 ?    3.2   0.6      0.14       9.1      48      61 ..     130     145 ..     128     149 .. 0.76
   3 !   10.7   2.9   0.00072     0.047       4      25 ..     151     170 ..     148     175 .. 0.88

  Alignments for each domain:
  == domain 1  score: 25.1 bits;  conditional E-value: 2.6e-08
  aprb_Neukirchen_a   9 ekCdgCkgtaCveiCPgdLmkldke......kkkayirepedCWeCysCvkeCpqqAievrlyadi 68 
                        ++C+ C+  +C e CP   +k+ +       ++  +  e+  C+ C+ Cvk Cp++ ++   ++++
     WP_068669151.1  46 SRCIRCG--RCAESCPYRSIKILDIkhgfyaGTPVIYAEKIPCYLCMRCVKVCPTGTLQKVSQKEV 109
                        79****7..*******99998855336677666788899999*************99987777666 PP

  == domain 2  score: 3.2 bits;  conditional E-value: 0.14
  aprb_Neukirchen_a  48 CysCvkeCpq..qAie 61 
                        C sC+ +Cp+  qAi+
     WP_068669151.1 130 CRSCYNACPFkeQAIK 145
                        99******95226776 PP

  == domain 3  score: 10.7 bits;  conditional E-value: 0.00072
  aprb_Neukirchen_a   4 ifvdkekCdgCkgtaCveiCPg 25 
                        ++v +e C gC+   C++ CP 
     WP_068669151.1 151 PIVVPEACVGCG--LCTYSCPV 170
                        67899******7..*******5 PP

>> WP_341833154.1  formate dehydrogenase subunit alpha [Thermosulfurimonas dismutans]
   #    score  bias  c-Evalue  i-Evalue hmmfrom  hmm to    alifrom  ali to    envfrom  env to     acc
 ---   ------ ----- --------- --------- ------- -------    ------- -------    ------- -------    ----
   1 !   26.5   4.4   9.5e-09   6.2e-07       4      67 ..     419     484 ..     417     499 .. 0.78

  Alignments for each domain:
  == domain 1  score: 26.5 bits;  conditional E-value: 9.5e-09
  aprb_Neukirchen_a   4 ifvdkekCdgCkgtaCveiCPgdLmkldke.....kkkayirepedCWeCysCvkeCpqqAievrlyad 67 
                        i vd++kC+gC   +Cv+ C  + ++l+       +++ +    e+C  C sCv +Cp++A+ +r  + 
     WP_341833154.1 419 IEVDSNKCIGCY--RCVRSCLYEGLELKIYaqgtpEEEIHFSFTENCVSCGSCVDACPTGAL-TRKDST 484
                        569********6..******988777754334555779999********************9.555544 PP

>> WP_068669974.1  NADH-quinone oxidoreductase subunit NuoI [Thermosulfurimonas dismutans]
   #    score  bias  c-Evalue  i-Evalue hmmfrom  hmm to    alifrom  ali to    envfrom  env to     acc
 ---   ------ ----- --------- --------- ------- -------    ------- -------    ------- -------    ----
   1 !   26.8  11.0   7.4e-09   4.8e-07       8      68 ..      57     123 ..      54     142 .. 0.80

  Alignments for each domain:
  == domain 1  score: 26.8 bits;  conditional E-value: 7.4e-09
  aprb_Neukirchen_a   8 kekCdgCkgtaCveiCPgdLmkldke........kkkayirepedCWeCysCvkeCpqqAievrlyadi 68 
                        +++C+gC   +C ++CP++ +++++e            y  e   C  C  C   Cp++Ai +   ++ 
     WP_068669974.1  57 RDRCIGCM--RCAKVCPSQCIYIETErdpetkrrVVTKYEIEALRCVYCGYCEEVCPVNAIVLTEFYEY 123
                        589****6..*************9988888744422345556678****************88776665 PP

>> WP_068670235.1  4Fe-4S dicluster domain-containing protein [Thermosulfurimonas dismutans]
   #    score  bias  c-Evalue  i-Evalue hmmfrom  hmm to    alifrom  ali to    envfrom  env to     acc
 ---   ------ ----- --------- --------- ------- -------    ------- -------    ------- -------    ----
   1 !    7.3   2.0    0.0076       0.5       4      23 ..      74      91 ..      72      96 .. 0.82
   2 !   10.4   2.5   0.00089     0.058      10      34 ..     126     150 ..     121     156 .. 0.87
   3 !   21.3  12.2   3.7e-07   2.4e-05       5      58 ..     154     211 ..     152     246 .. 0.78

  Alignments for each domain:
  == domain 1  score: 7.3 bits;  conditional E-value: 0.0076
  aprb_Neukirchen_a  4 ifvdkekCdgCkgtaCveiC 23
                       ++ ++++C+ C+  +C+e+C
     WP_068670235.1 74 MVLRTDRCIDCE--RCMEAC 91
                       5678999****7..999999 PP

  == domain 2  score: 10.4 bits;  conditional E-value: 0.00089
  aprb_Neukirchen_a  10 kCdgCkgtaCveiCPgdLmkldkek 34 
                         C+ C+++ Cv++CP    ++dk++
     WP_068670235.1 126 LCNHCNEPPCVRACPTRATYKDKKT 150
                        6****99**********99999886 PP

  == domain 3  score: 21.3 bits;  conditional E-value: 3.7e-07
  aprb_Neukirchen_a   5 fvdkekCdgCkgtaCveiCPgdLmkldkekkkayirepedCWe........CysCvkeCpqq 58 
                        + + +kC+gCk  +C+ +CP ++ ++++e  k  i + + CWe         ++C ++Cp +
     WP_068670235.1 154 RMNVKKCIGCK--TCMAACPYNMRYFNEE--KRAIDKCDFCWEsrlskgekITACAQACPAK 211
                        56889*****9..9*************87..7999*******84444444458999999974 PP

>> WP_068669050.1  sulfate reduction electron transfer complex DsrMKJOP subunit DsrO [Thermosulfurimonas dismutans]
   #    score  bias  c-Evalue  i-Evalue hmmfrom  hmm to    alifrom  ali to    envfrom  env to     acc
 ---   ------ ----- --------- --------- ------- -------    ------- -------    ------- -------    ----
   1 ?    5.9   2.4      0.02       1.3      40      57 ..      49      69 ..      40      90 .. 0.85
   2 !   27.3   5.5   5.3e-09   3.4e-07      11      61 ..     116     164 ..     114     171 .. 0.93
   3 ?    2.7   0.2       0.2        13      16      60 ..     197     216 ..     185     230 .. 0.62

  Alignments for each domain:
  == domain 1  score: 5.9 bits;  conditional E-value: 0.02
  aprb_Neukirchen_a 40 repedCW...eCysCvkeCpq 57
                        + ++CW   eC  C+k+C+ 
     WP_068669050.1 49 IDMKKCWehpECNDCIKACHA 69
                       67899**5555********85 PP

  == domain 2  score: 27.3 bits;  conditional E-value: 5.3e-09
  aprb_Neukirchen_a  11 CdgCkgtaCveiCPgdLmkldkekkkayirepedCWeCysCvkeCpqqAie 61 
                        C+ Ck++ Cv++CP +   +++++   ++ +   C +C  C+ +Cp++A +
     WP_068669050.1 116 CNHCKHPPCVRVCPTKATFKREDG--IVMMDFHRCIGCRFCMAACPFGARS 164
                        ******************999997..9*********************965 PP

  == domain 3  score: 2.7 bits;  conditional E-value: 0.2
  aprb_Neukirchen_a  16 g.......taCveiCPgdLmkldkekkkayirepedCWeCysCvkeCpqqAi 60 
                        +       +aCve+C                                +++A+
     WP_068669050.1 197 ErlekgqlPACVEAC--------------------------------KHKAL 216
                        444445555555555................................55554 PP

>> WP_068669767.1  CoB--CoM heterodisulfide reductase iron-sulfur subunit A family protein [Thermosulfurimonas dismutans
   #    score  bias  c-Evalue  i-Evalue hmmfrom  hmm to    alifrom  ali to    envfrom  env to     acc
 ---   ------ ----- --------- --------- ------- -------    ------- -------    ------- -------    ----
   1 !   20.8   7.4   5.3e-07   3.4e-05       3      67 ..     227     298 ..     225     308 .. 0.77
   2 ?   -2.8   0.5       9.9   6.4e+02      10      25 ..     363     382 ..     356     388 .. 0.74
   3 !   20.0   8.0   9.6e-07   6.3e-05       7      63 ..     559     610 ..     556     622 .. 0.90

  Alignments for each domain:
  == domain 1  score: 20.8 bits;  conditional E-value: 5.3e-07
  aprb_Neukirchen_a   3 pifvdkekCdgCkgtaCveiCPgdLmkldke....kkkayirepedCW.....eCysCvkeCpqqAievrlyad 67 
                        p +vd +kC+gC+  +C e+CP +   +  +      +  + +p  C       C  C ++Cpq+Ai+++ + +
     WP_068669767.1 227 PRYVDLQKCNGCG--KCLEACPLNPPAIAFHnphpVPRVPVINPFACLrlkgqTCRRCQRACPQKAINFKATFQ 298
                        679*********7..9******99666544423353477788889997444447**************998776 PP

  == domain 2  score: -2.8 bits;  conditional E-value: 9.9
  aprb_Neukirchen_a  10 kCdgCkg....taCveiCPg 25 
                         C g ++    + C eiC g
     WP_068669767.1 363 HCAGSRDrrhlPYCSEICCG 382
                        6777766888899*****87 PP

  == domain 3  score: 20.0 bits;  conditional E-value: 9.6e-07
  aprb_Neukirchen_a   7 dkekCdgCkgtaCveiCPgdLmkldkekkkayirepedCWeCysCvkeCpqqAievr 63 
                        +ke+C  C    Cve CP + +    ++   +  + e C  C  Cv +Cp +A+e+r
     WP_068669767.1 559 QKERCGRCY--LCVETCPYQAIRPIGDQ---IKIHSEFCTACGLCVTACPSRALEFR 610
                        689*****6..***********998776...778899******************98 PP

>> WP_068669510.1  ferredoxin family protein [Thermosulfurimonas dismutans]
   #    score  bias  c-Evalue  i-Evalue hmmfrom  hmm to    alifrom  ali to    envfrom  env to     acc
 ---   ------ ----- --------- --------- ------- -------    ------- -------    ------- -------    ----
   1 !   25.9   5.2   1.4e-08   9.3e-07       7      61 ..      31      83 ..      27      92 .. 0.87

  Alignments for each domain:
  == domain 1  score: 25.9 bits;  conditional E-value: 1.4e-08
  aprb_Neukirchen_a  7 dkekCdgCkgtaCveiCPgdLmkldkekkkayirepedCWeCysCvkeCpqqAie 61
                       +++ C+ C ++ C + CP  +  ld+++   +    + C eC sC  +Cp   ie
     WP_068669510.1 31 NPKICKSCLEKPCLSFCPAGVYRLDRQG--EITVGYQACVECGSCRVACPYLNIE 83
                       5788****99***************997..55556679************98877 PP

>> WP_068671520.1  formate dehydrogenase FDH3 subunit beta [Thermosulfurimonas dismutans]
   #    score  bias  c-Evalue  i-Evalue hmmfrom  hmm to    alifrom  ali to    envfrom  env to     acc
 ---   ------ ----- --------- --------- ------- -------    ------- -------    ------- -------    ----
   1 ?    5.9   3.7      0.02       1.3      37      57 ..       5      25 ..       2      28 .. 0.71
   2 !   24.3   9.7   4.5e-08   2.9e-06      10      75 ..      54     114 ..      51     124 .. 0.89

  Alignments for each domain:
  == domain 1  score: 5.9 bits;  conditional E-value: 0.02
  aprb_Neukirchen_a 37 ayirepedCWeCysCvkeCpq 57
                        +i + e C  C+ Cv +C++
     WP_068671520.1  5 KFICDTERCVACHGCVVACKE 25
                       466677788888888888875 PP

  == domain 2  score: 24.3 bits;  conditional E-value: 4.5e-08
  aprb_Neukirchen_a  10 kCdgCkgtaCveiCPgdLmkldkekkkayirepedCWeCysCvkeCpqqAievrlyadiaplggsv 75 
                         C  C ++ C+ +CP   ++ ++++   ++ +++ C +C  C+ +Cp++A ++   + +   g+++
     WP_068671520.1  54 SCMHCSDPPCMAVCPAGAIYQRDDG--IVLVNKDICIGCGYCLMACPFGAPQFPKNSSF---GARG 114
                        6****99**************9997..999999*****************998888888...5554 PP

>> WP_068668490.1  4Fe-4S binding protein [Thermosulfurimonas dismutans]
   #    score  bias  c-Evalue  i-Evalue hmmfrom  hmm to    alifrom  ali to    envfrom  env to     acc
 ---   ------ ----- --------- --------- ------- -------    ------- -------    ------- -------    ----
   1 !   16.6   1.1     1e-05   0.00067       8      33 ..      11      34 ..       4      44 .. 0.79
   2 !   13.1   2.8   0.00012     0.008       5      29 ..      45      67 ..      41      69 .] 0.86

  Alignments for each domain:
  == domain 1  score: 16.6 bits;  conditional E-value: 1e-05
  aprb_Neukirchen_a  8 kekCdgCkgtaCveiCPgdLmkldke 33
                       +++C+gC+   C + CP++ +++ ++
     WP_068668490.1 11 PDRCKGCG--LCAHFCPKEALVVGRN 34
                       57899997..9999999988887655 PP

  == domain 2  score: 13.1 bits;  conditional E-value: 0.00012
  aprb_Neukirchen_a  5 fvdkekCdgCkgtaCveiCPgdLmk 29
                       +v  ekC+gC+   C  +CP  +++
     WP_068668490.1 45 VVAYEKCTGCG--ICYLMCPDVVLE 67
                       6889******7..9******87766 PP

>> WP_068669169.1  4Fe-4S dicluster domain-containing protein [Thermosulfurimonas dismutans]
   #    score  bias  c-Evalue  i-Evalue hmmfrom  hmm to    alifrom  ali to    envfrom  env to     acc
 ---   ------ ----- --------- --------- ------- -------    ------- -------    ------- -------    ----
   1 ?    2.8   2.2      0.19        12       5      20 ..      53      67 ..      51      68 .. 0.77
   2 !   21.9   9.9   2.5e-07   1.6e-05       8      57 ..     124     171 ..     119     173 .. 0.88
   3 ?    5.2   0.7     0.033       2.2       9      25 ..     184     207 ..     180     224 .. 0.84

  Alignments for each domain:
  == domain 1  score: 2.8 bits;  conditional E-value: 0.19
  aprb_Neukirchen_a  5 fvdkekCdgCkgtaCv 20
                        vd ++C+gC+ + Cv
     WP_068669169.1 53 LVDINRCIGCG-SCCV 67
                       588999****8.5665 PP

  == domain 2  score: 21.9 bits;  conditional E-value: 2.5e-07
  aprb_Neukirchen_a   8 kekCdgCkgtaCveiCPgdLmkldkekkkayirepedCWeCysCvkeCpq 57 
                        ++ C+ C+++ Cv++CP     +++++   ++ + + C +C  Cv++Cp 
     WP_068669169.1 124 PKLCNMCEEPSCVQVCPVGATFKTDDG--FVLIDYKRCIGCSYCVQACPY 171
                        789****99********9998888776..88899999***********96 PP

  == domain 3  score: 5.2 bits;  conditional E-value: 0.033
  aprb_Neukirchen_a   9 ekCdgCkg.......taCveiCPg 25 
                        +kC+ C +       +aCv++CP 
     WP_068669169.1 184 DKCTWCYHrvrrgllPACVNACPT 207
                        789999888889999999999996 PP

>> WP_068668558.1  4Fe-4S binding protein [Thermosulfurimonas dismutans]
   #    score  bias  c-Evalue  i-Evalue hmmfrom  hmm to    alifrom  ali to    envfrom  env to     acc
 ---   ------ ----- --------- --------- ------- -------    ------- -------    ------- -------    ----
   1 !    9.3   2.0    0.0019      0.12      40      62 ..     142     164 ..     117     169 .. 0.77
   2 !   16.0   1.6   1.6e-05     0.001       5      27 ..     170     190 ..     167     202 .. 0.81

  Alignments for each domain:
  == domain 1  score: 9.3 bits;  conditional E-value: 0.0019
  aprb_Neukirchen_a  40 repedCWeCysCvkeCpqqAiev 62 
                         ep  C  C sC+  C+++Ai++
     WP_068668558.1 142 VEPGLCSFCESCLEVCEEEAIRL 164
                        58899****************86 PP

  == domain 2  score: 16.0 bits;  conditional E-value: 1.6e-05
  aprb_Neukirchen_a   5 fvdkekCdgCkgtaCveiCPgdL 27 
                         vd+e+C  C+  aC++iCP   
     WP_068668558.1 170 LVDEERCVACG--ACTRICPTGA 190
                        79999999997..9999999754 PP

>> WP_068669175.1  4Fe-4S dicluster domain-containing protein [Thermosulfurimonas dismutans]
   #    score  bias  c-Evalue  i-Evalue hmmfrom  hmm to    alifrom  ali to    envfrom  env to     acc
 ---   ------ ----- --------- --------- ------- -------    ------- -------    ------- -------    ----
   1 !    7.6   1.9    0.0063      0.41       4      23 ..       7      24 ..       2      28 .. 0.67
   2 !    7.4   2.8    0.0074      0.48      10      26 ..      84     100 ..      80     112 .. 0.92
   3 !   16.9   8.2   8.6e-06   0.00056       4      59 ..     131     190 ..     130     213 .. 0.80

  Alignments for each domain:
  == domain 1  score: 7.6 bits;  conditional E-value: 0.0063
  aprb_Neukirchen_a  4 ifvdkekCdgCkgtaCveiC 23
                       +++d ++C gC+  aC  +C
     WP_068669175.1  7 MVIDLDRCVGCH--ACAVAC 24
                       456777777775..677666 PP

  == domain 2  score: 7.4 bits;  conditional E-value: 0.0074
  aprb_Neukirchen_a  10 kCdgCkgtaCveiCPgd 26 
                         C+ C ++ Cve+CP d
     WP_068669175.1  84 LCNHCDRPVCVEVCPAD 100
                        5****99********98 PP

  == domain 3  score: 16.9 bits;  conditional E-value: 8.6e-06
  aprb_Neukirchen_a   4 ifvdkekCdgCkgtaCveiCPgdLmkldkekkkayirepedCWeCy......sCvkeCpqqA 59 
                        + +dke+C gC+  +Cve+CP +  +l+++  +    +   C+e +      +Cvk C  +A
     WP_068669175.1 131 VLIDKERCLGCG--NCVEACPYKARYLNDTLDEPKADKCTFCYERIihgeipACVKTCIADA 190
                        579********7..9*************9976666666667765323333339999998877 PP

>> WP_068669243.1  4Fe-4S dicluster domain-containing protein [Thermosulfurimonas dismutans]
   #    score  bias  c-Evalue  i-Evalue hmmfrom  hmm to    alifrom  ali to    envfrom  env to     acc
 ---   ------ ----- --------- --------- ------- -------    ------- -------    ------- -------    ----
   1 ?    2.6   0.6      0.22        14      40      55 ..       8      23 ..       2      33 .. 0.80
   2 !    8.5   1.9    0.0032      0.21      41      65 ..      71      97 ..      66     103 .. 0.73
   3 !   18.3   6.4   3.1e-06    0.0002       5      63 ..     101     161 ..      99     180 .. 0.75

  Alignments for each domain:
  == domain 1  score: 2.6 bits;  conditional E-value: 0.22
  aprb_Neukirchen_a 40 repedCWeCysCvkeC 55
                        + + C  C++C  +C
     WP_068669243.1  8 YDMQACVRCFACSVQC 23
                       5667899999998888 PP

  == domain 2  score: 8.5 bits;  conditional E-value: 0.0032
  aprb_Neukirchen_a 41 epedCWeCys..CvkeCpqqAievrly 65
                       e ++C +C +  C + Cp  Aiev+ y
     WP_068669243.1 71 ELRHCMHCENapCARRCPAAAIEVKPY 97
                       567788885444888888888888876 PP

  == domain 3  score: 18.3 bits;  conditional E-value: 3.1e-06
  aprb_Neukirchen_a   5 fvdkekCdgCkgtaCveiCPgdLmkldkekkkayirepedCWeCy.........sCvkeCpqqAievr 63 
                        + ++ekC+gC+  aC e+CP d+  ++++       +  +C+ Cy         +Cv +C  +A+ + 
     WP_068669243.1 101 VLHEEKCIGCR--ACLEACPFDVPNFNAKF-----GKTYKCFMCYdrieaglspACVEACLAKALYFG 161
                        5689******8..*************9774.....444466666644455555689999999998665 PP

>> WP_068670941.1  hydrogenase iron-sulfur subunit [Thermosulfurimonas dismutans]
   #    score  bias  c-Evalue  i-Evalue hmmfrom  hmm to    alifrom  ali to    envfrom  env to     acc
 ---   ------ ----- --------- --------- ------- -------    ------- -------    ------- -------    ----
   1 !   16.5   9.9   1.1e-05   0.00074       9      65 ..     524     576 ..     521     590 .. 0.87

  Alignments for each domain:
  == domain 1  score: 16.5 bits;  conditional E-value: 1.1e-05
  aprb_Neukirchen_a   9 ekCdgCkgtaCveiCPgdLmkldkekkkayirepedCWeCysCvkeCpqqAievrly 65 
                        + C+ Ck  +C+e CP   +  ++++    + +p  C  C  C  +Cpq+ i+++ y
     WP_068670941.1 524 KMCTQCK--RCTEECPFGALDETEDG--TPMPNPTRCRRCGTCFGACPQRIINFKDY 576
                        68****8..*******9988888776..99********************9999876 PP

>> WP_068668608.1  glutamate synthase-related protein [Thermosulfurimonas dismutans]
   #    score  bias  c-Evalue  i-Evalue hmmfrom  hmm to    alifrom  ali to    envfrom  env to     acc
 ---   ------ ----- --------- --------- ------- -------    ------- -------    ------- -------    ----
   1 !    9.8   3.3    0.0013     0.085      40      59 ..      26      45 ..      22      48 .. 0.91
   2 !   14.7   1.9     4e-05    0.0026       7      33 ..      58      82 ..      55      90 .. 0.84

  Alignments for each domain:
  == domain 1  score: 9.8 bits;  conditional E-value: 0.0013
  aprb_Neukirchen_a 40 repedCWeCysCvkeCpqqA 59
                       r+pe+C +C  CvkeC  +A
     WP_068668608.1 26 RDPEKCINCRICVKECSYGA 45
                       79**************9988 PP

  == domain 2  score: 14.7 bits;  conditional E-value: 4e-05
  aprb_Neukirchen_a  7 dkekCdgCkgtaCveiCPgdLmkldke 33
                       d++kC gC+  +C+ +CP   ++++++
     WP_068668608.1 58 DHTKCVGCH--RCEAMCPTRAIVIRRN 82
                       5789****7..9******999998765 PP

>> WP_068668661.1  molybdopterin-dependent oxidoreductase [Thermosulfurimonas dismutans]
   #    score  bias  c-Evalue  i-Evalue hmmfrom  hmm to    alifrom  ali to    envfrom  env to     acc
 ---   ------ ----- --------- --------- ------- -------    ------- -------    ------- -------    ----
   1 ?    5.5   1.4     0.028       1.8      42      56 ..      39      53 ..      34      56 .. 0.74
   2 ?    6.6   0.2     0.012      0.81      50      70 ..     103     123 ..     100     146 .. 0.80

  Alignments for each domain:
  == domain 1  score: 5.5 bits;  conditional E-value: 0.028
  aprb_Neukirchen_a 42 pedCWeCysCvkeCp 56
                        ++C +C +Cv +C+
     WP_068668661.1 39 SRKCLGCQACVLACQ 53
                       567888888888886 PP

  == domain 2  score: 6.6 bits;  conditional E-value: 0.012
  aprb_Neukirchen_a  50 sCvkeCpqqAievrlyadiap 70 
                         Cv+ Cp++A+++++ ++i p
     WP_068668661.1 103 TCVRVCPTGALSLKGSYKIKP 123
                        6****************9943 PP

>> WP_068670330.1  (Fe-S)-binding protein [Thermosulfurimonas dismutans]
   #    score  bias  c-Evalue  i-Evalue hmmfrom  hmm to    alifrom  ali to    envfrom  env to     acc
 ---   ------ ----- --------- --------- ------- -------    ------- -------    ------- -------    ----
   1 ?    7.1   0.3    0.0091      0.59      10      27 ..       8      23 ..       5      31 .. 0.83
   2 ?    5.6   2.3     0.025       1.6       9      26 ..      50      65 ..      48      68 .. 0.84

  Alignments for each domain:
  == domain 1  score: 7.1 bits;  conditional E-value: 0.0091
  aprb_Neukirchen_a 10 kCdgCkgtaCveiCPgdL 27
                        C  C+  +C  +CP  +
     WP_068670330.1  8 LCSRCG--RCLAVCPTYV 23
                       69***7..*******865 PP

  == domain 2  score: 5.6 bits;  conditional E-value: 0.025
  aprb_Neukirchen_a  9 ekCdgCkgtaCveiCPgd 26
                       e C  C+  +C+++CP+ 
     WP_068670330.1 50 ETCLACG--NCENACPNR 65
                       6899997..999999986 PP

>> WP_068669762.1  4Fe-4S dicluster domain-containing protein [Thermosulfurimonas dismutans]
   #    score  bias  c-Evalue  i-Evalue hmmfrom  hmm to    alifrom  ali to    envfrom  env to     acc
 ---   ------ ----- --------- --------- ------- -------    ------- -------    ------- -------    ----
   1 ?    5.5  12.1     0.027       1.7       9      58 ..     103     161 ..     101     208 .. 0.72

  Alignments for each domain:
  == domain 1  score: 5.5 bits;  conditional E-value: 0.027
  aprb_Neukirchen_a   9 ekCdgCkgtaCveiCPgdLmkldke...........kkkayirepedCWeCysCvkeCpqq 58 
                        ++C+gC+   C  iCP    + d+            + k   + p  C +Cy C   Cp++
     WP_068669762.1 103 KRCTGCG--ICGGICPVYEEMEDPPwrliqvlahrkDAKLTSNTPWICIGCYLCEERCPEE 161
                        79****7..9*****96433333223344444444456889999***************86 PP


Internal pipeline statistics summary:
-------------------------------------
Query model(s):                            1  (157 nodes)
Target sequences:                       2080  (659042 residues searched)
Passed MSV filter:                       114  (0.0548077); expected 41.6 (0.02)
Passed bias filter:                       88  (0.0423077); expected 41.6 (0.02)
Passed Vit filter:                        45  (0.0216346); expected 2.1 (0.001)
Passed Fwd filter:                        33  (0.0158654); expected 0.0 (1e-05)
Initial search space (Z):               2080  [actual number of targets]
Domain search space  (domZ):              32  [number of targets reported over threshold]
# CPU time: 0.03u 0.00s 00:00:00.03 Elapsed: 00:00:00.02
# Mc/sec: 3861.84
//
[ok]
