# Supplementary material for: Sulfur disproportionation occurs globally across anoxic habitats and has multiple mechanisms of independent evolutionary origin
Source: ISME J. 2026 Mar 2;20(1):wrag042. doi: 10.1093/ismejo/wrag042 (PMC12998232; doi:10.1093/ismejo/wrag042)
Supplement: Sup_File_1_HMM_wrag042 [file sup_file_1_hmm_wrag042.zip › SupFile1_HMM/SupFile1c_results/aprb_Neukirchen_a-hmm-003_Thermosulfuriphilus_ammonigenes_ST65_GCF_011207455.txt]

# hmmsearch :: search profile(s) against a sequence database
# HMMER 3.4 (Aug 2023); http://hmmer.org/
# Copyright (C) 2023 Howard Hughes Medical Institute.
# Freely distributed under the BSD open source license.
# - - - - - - - - - - - - - - - - - - - - - - - - - - - - - - - - - - - -
# query HMM file:                  /Users/lukas/OneDrive/2023_Sulfur/20250723_HMM/profiles_all/aprb_Neukirchen_a.hmm
# target sequence database:        /Users/lukas/OneDrive/2023_Sulfur/20250626_HMM/db_new/003_Thermosulfuriphilus_ammonigenes_ST65_GCF_011207455.fas
# - - - - - - - - - - - - - - - - - - - - - - - - - - - - - - - - - - - -

Query:       aprb_Neukirchen_a  [M=157]
Scores for complete sequences (score includes all domains):
   --- full sequence ---   --- best 1 domain ---    -#dom-
    E-value  score  bias    E-value  score  bias    exp  N  Sequence       Description
    ------- ------ -----    ------- ------ -----   ---- --  --------       -----------
    4.3e-58  192.8   1.1    4.7e-58  192.7   1.1    1.0  1  WP_166031576.1  adenylyl-sulfate reductase subunit beta [Ther
    5.6e-14   49.4  25.6    2.7e-08   31.0   6.9    3.5  3  WP_166031116.1  FAD-dependent oxidoreductase [Thermosulfuriph
      6e-14   49.3  21.9    2.8e-09   34.2   3.0    3.4  2  WP_166031113.1  4Fe-4S binding protein [Thermosulfuriphilus a
    6.5e-14   49.2   6.0    7.4e-14   49.1   6.0    1.0  1  WP_166032392.1  4Fe-4S dicluster domain-containing protein [T
    7.2e-12   42.6   8.4    1.1e-11   42.0   8.4    1.2  1  WP_166031336.1  DUF362 domain-containing protein [Thermosulfu
    4.5e-10   36.8  18.0    7.8e-10   36.0   4.7    3.8  3  WP_166031283.1  FAD-dependent oxidoreductase [Thermosulfuriph
    2.5e-09   34.3   8.5    2.6e-09   34.3   8.5    1.0  1  WP_166031456.1  ferredoxin [Thermosulfuriphilus ammonigenes]
    2.5e-09   34.3  22.1    4.5e-06   23.8   6.7    3.0  3  WP_166032618.1  4Fe-4S dicluster domain-containing protein [T
    4.5e-09   33.5  30.3    5.5e-07   26.7  12.5    3.3  3  WP_166032432.1  4Fe-4S dicluster domain-containing protein [T
      5e-09   33.4   7.6    6.6e-09   33.0   7.6    1.1  1  WP_166032503.1  pyruvate synthase subunit PorD [Thermosulfuri
    6.3e-09   33.0  18.3    3.2e-06   24.2   5.1    3.1  3  WP_166032602.1  4Fe-4S dicluster domain-containing protein [T
      9e-09   32.5   4.0    1.5e-08   31.8   4.0    1.3  1  WP_166031106.1  ATP-binding protein [Thermosulfuriphilus ammo
    9.8e-09   32.4   8.1    1.5e-08   31.8   8.1    1.3  1  WP_166032271.1  NIL domain-containing protein [Thermosulfurip
      2e-08   31.4   4.3    3.3e-08   30.7   4.3    1.4  1  WP_166031453.1  ATP-binding protein [Thermosulfuriphilus ammo
    2.9e-08   30.9  19.9      1e-06   25.9   1.7    3.4  3  WP_166032266.1  4Fe-4S dicluster domain-containing protein [T
    3.1e-08   30.8  10.8    6.5e-08   29.7  10.8    1.5  1  WP_343041990.1  formate dehydrogenase subunit alpha [Thermosu
    3.3e-08   30.7  25.6    1.9e-07   28.2   6.9    3.1  2  WP_166031281.1  4Fe-4S dicluster domain-containing protein [T
    3.8e-08   30.5  25.2    1.5e-05   22.0   9.6    3.2  3  WP_166032692.1  4Fe-4S dicluster domain-containing protein [T
    4.3e-08   30.3   8.6    4.3e-08   30.3   8.6    3.9  3  WP_166031004.1  RnfABCDGE type electron transport complex sub
    4.7e-08   30.2  17.8    1.2e-05   22.4   3.9    3.4  3  WP_166031848.1  4Fe-4S dicluster domain-containing protein [T
    1.4e-07   28.7   8.6    0.00029   17.9   2.1    1.8  2  WP_166032607.1  NADH-quinone oxidoreductase subunit NuoI [The
    1.7e-07   28.3  10.5     0.0018   15.3   2.0    2.2  1  WP_166031011.1  NuoI/complex I 23 kDa subunit family protein 
    1.9e-07   28.2  21.4    2.8e-06   24.4   6.7    2.8  2  WP_246169684.1  4Fe-4S dicluster domain-containing protein [T
    1.1e-06   25.8  12.1    1.1e-06   25.8  12.1    3.3  3  WP_246169641.1  4Fe-4S dicluster domain-containing protein [T
    1.6e-06   25.2   7.4    1.6e-06   25.2   7.4    1.6  1  WP_166032989.1  glutamate synthase-related protein [Thermosul
      9e-06   22.8   9.3    9.8e-06   22.7   7.8    1.8  2  WP_166032923.1  4Fe-4S binding protein [Thermosulfuriphilus a
    2.5e-05   21.4  10.8      0.002   15.2   0.7    2.1  2  WP_166031454.1  4Fe-4S binding protein [Thermosulfuriphilus a
    4.6e-05   20.5   5.9    4.6e-05   20.5   5.9    3.3  3  WP_166030973.1  sulfate reduction electron transfer complex D
    9.6e-05   19.4   4.5    0.00022   18.3   4.5    1.6  1  WP_166031573.1  FAD-dependent oxidoreductase [Thermosulfuriph
    0.00015   18.8  14.7     0.0096   12.9   2.8    3.3  3  WP_166031246.1  molybdopterin-dependent oxidoreductase [Therm
    0.00056   16.9   7.8       0.06   10.4   0.5    2.0  1  WP_166031107.1  ATP-binding protein [Thermosulfuriphilus ammo
  ------ inclusion threshold ------
       0.12    9.4   5.2       0.76    6.8   0.6    2.2  2  WP_166031572.1  quinone-interacting membrane-bound oxidoreduc
       0.41    7.6  10.5        1.4    5.9  10.6    1.7  1  WP_210412118.1  electron transport complex subunit RsxC [Ther
       0.45    7.5  19.5      0.026   11.5   0.7    3.0  2  WP_166031574.1  CoB--CoM heterodisulfide reductase iron-sulfu
        1.2    6.1  21.9     0.0056   13.7   9.0    3.1  3  WP_166032983.1  4Fe-4S binding protein [Thermosulfuriphilus a


Domain annotation for each sequence (and alignments):
>> WP_166031576.1  adenylyl-sulfate reductase subunit beta [Thermosulfuriphilus ammonigenes]
   #    score  bias  c-Evalue  i-Evalue hmmfrom  hmm to    alifrom  ali to    envfrom  env to     acc
 ---   ------ ----- --------- --------- ------- -------    ------- -------    ------- -------    ----
   1 !  192.7   1.1   7.6e-60   4.7e-58       2     117 ..       1     132 [.       1     150 [. 0.88

  Alignments for each domain:
  == domain 1  score: 192.7 bits;  conditional E-value: 7.6e-60
  aprb_Neukirchen_a   2 MpifvdkekCdgCkg...taCveiCPgdLmkldkekkkayirepedCWeCysCvkeCpqqAievrlyadiaplggsvsplrgeedimWtikf 90 
                        Mp++v++ekCdgCkg   taC++iCP+dLm ld++++kay++ep++CWeCysCvk+Cpq+Ai+vr+y+d+ap+gg+++p+rg+++imWtikf
     WP_166031576.1   1 MPSYVNPEKCDGCKGgekTACMYICPNDLMILDTDAMKAYNQEPDQCWECYSCVKICPQGAISVRHYSDFAPMGGTCQPMRGTDSIMWTIKF 92 
                        ******************************************************************************************** PP

  aprb_Neukirchen_a  91 rdgkvkrfkipirttpeg....s.........nlksellf 117
                        r+g v rfk+pirttpeg    +          + ++ lf
     WP_166031576.1  93 RNGVVLRFKFPIRTTPEGeadpTvgkpdpsldAIGDNRLF 132
                        ******************6444033344444334444555 PP

>> WP_166031116.1  FAD-dependent oxidoreductase [Thermosulfuriphilus ammonigenes]
   #    score  bias  c-Evalue  i-Evalue hmmfrom  hmm to    alifrom  ali to    envfrom  env to     acc
 ---   ------ ----- --------- --------- ------- -------    ------- -------    ------- -------    ----
   1 !   17.5   0.5   6.1e-06   0.00038       3      27 ..     241     263 ..     240     268 .. 0.91
   2 !   10.6   4.0   0.00079     0.049      38      63 ..     763     788 ..     750     805 .. 0.77
   3 !   31.0   6.9   4.4e-10   2.7e-08       4      64 ..    1054    1111 ..    1052    1117 .. 0.93

  Alignments for each domain:
  == domain 1  score: 17.5 bits;  conditional E-value: 6.1e-06
  aprb_Neukirchen_a   3 pifvdkekCdgCkgtaCveiCPgdL 27 
                        p +v +e+C+gC+  aC e+CP +L
     WP_166031116.1 241 PRYVSEERCTGCG--ACFEVCPVSL 263
                        6699********7..*******987 PP

  == domain 2  score: 10.6 bits;  conditional E-value: 0.00079
  aprb_Neukirchen_a  38 yirepedCWeCysCvkeCpqqAievr 63 
                         + + + C eC  C+k C+ qAi+ +
     WP_166031116.1 763 RCLDCAGCCECLECLKVCEAQAIDHQ 788
                        455667899**************865 PP

  == domain 3  score: 31.0 bits;  conditional E-value: 4.4e-10
  aprb_Neukirchen_a    4 ifvdkekCdgCkgtaCveiCPgdLmkldkekkkayirepedCWeCysCvkeCpqqAievrl 64  
                          +vd++ C gC+  +C ++CP   ++ d+ + + +  ++  C +C  C   Cp +Ai vr+
     WP_166031116.1 1054 AVVDPDLCVGCR--QCLSVCPFGAITYDTAN-RICQVNEVLCKGCGLCASTCPSKAIGVRH 1111
                         689********8..9*************887.99999999*****************9996 PP

>> WP_166031113.1  4Fe-4S binding protein [Thermosulfuriphilus ammonigenes]
   #    score  bias  c-Evalue  i-Evalue hmmfrom  hmm to    alifrom  ali to    envfrom  env to     acc
 ---   ------ ----- --------- --------- ------- -------    ------- -------    ------- -------    ----
   1 !   17.8  11.0   4.8e-06    0.0003       4      73 ..     100     178 ..      99     184 .. 0.89
   2 !   34.2   3.0   4.5e-11   2.8e-09       5      63 ..     925     980 ..     921     991 .. 0.91

  Alignments for each domain:
  == domain 1  score: 17.8 bits;  conditional E-value: 4.8e-06
  aprb_Neukirchen_a   4 ifvdkekCdgCkgtaCveiCPgdLmkldke...........kkkayirepedCWeCysCvkeCpqqAievrlyadiaplgg 73 
                        ++v++  C+ C+  aC+++CP +  +  ++            +  ++ +++ C +C  C k Cp++A+++  +++i  +++
     WP_166031113.1 100 PVVNNFACTECE--ACIRACPEETEVAGEKrraifclpkpgWENIFLLDKDLCTGCGQCEKVCPTGALKLDRPEEIIEIKA 178
                        579999*****7..*********99999888999999999955899************************99999977665 PP

  == domain 2  score: 34.2 bits;  conditional E-value: 4.5e-11
  aprb_Neukirchen_a   5 fvdkekCdgCkgtaCveiCPgdLmkldkekkkayirepedCWeCysCvkeCpqqAievr 63 
                         v++++C gC+   Cve+CP    +ld+++ + +  +p  C  C +C+ +Cp +A  +r
     WP_166031113.1 925 EVHQSRCVGCG--LCVEVCPYRARELDPDR-RVVRVRPFLCDSCGACLVACPSEAAYLR 980
                        699*******7..***************97.99999*******************8766 PP

>> WP_166032392.1  4Fe-4S dicluster domain-containing protein [Thermosulfuriphilus ammonigenes]
   #    score  bias  c-Evalue  i-Evalue hmmfrom  hmm to    alifrom  ali to    envfrom  env to     acc
 ---   ------ ----- --------- --------- ------- -------    ------- -------    ------- -------    ----
   1 !   49.1   6.0   1.2e-15   7.4e-14       3      62 ..       3      59 ..       1      61 [. 0.92

  Alignments for each domain:
  == domain 1  score: 49.1 bits;  conditional E-value: 1.2e-15
  aprb_Neukirchen_a  3 pifvdkekCdgCkgtaCveiCPgdLmkldkekkkayirepedCWeCysCvkeCpqqAiev 62
                        i +d +kC   +  +C+++CP ++ ++ +++ k +i++pedC +C  Cv  Cpq+Ai v
     WP_166032392.1  3 QITIDYDKCAADQ--ECINACPAQVYEVGDDG-KPVIERPEDCLGCETCVEVCPQGAITV 59
                       6889999999886..9*************997.*************************87 PP

>> WP_166031336.1  DUF362 domain-containing protein [Thermosulfuriphilus ammonigenes]
   #    score  bias  c-Evalue  i-Evalue hmmfrom  hmm to    alifrom  ali to    envfrom  env to     acc
 ---   ------ ----- --------- --------- ------- -------    ------- -------    ------- -------    ----
   1 !   42.0   8.4   1.7e-13   1.1e-11       4      63 ..     188     244 ..     185     251 .. 0.94

  Alignments for each domain:
  == domain 1  score: 42.0 bits;  conditional E-value: 1.7e-13
  aprb_Neukirchen_a   4 ifvdkekCdgCkgtaCveiCPgdLmkldkekkkayirepedCWeCysCvkeCpqqAievr 63 
                        ++v+k+kC  Ck  +C e CP+  +   +++ k ++ ep++C +C  C+ +Cp +Ai+v+
     WP_166031336.1 188 PKVNKKKCVFCK--TCLEYCPSGAIAPGPTG-KRMVIEPQKCIGCGECIAICPSGAIQVQ 244
                        78*********9..9*************998.9************************997 PP

>> WP_166031283.1  FAD-dependent oxidoreductase [Thermosulfuriphilus ammonigenes]
   #    score  bias  c-Evalue  i-Evalue hmmfrom  hmm to    alifrom  ali to    envfrom  env to     acc
 ---   ------ ----- --------- --------- ------- -------    ------- -------    ------- -------    ----
   1 !   15.8   5.3     2e-05    0.0013       3      66 ..     100     181 ..      99     194 .. 0.86
   2 ?   -1.0   0.4       2.9   1.8e+02      50      62 ..     755     767 ..     743     780 .. 0.82
   3 !   36.0   4.7   1.3e-11   7.8e-10       4      67 ..     933     995 ..     931    1011 .. 0.85

  Alignments for each domain:
  == domain 1  score: 15.8 bits;  conditional E-value: 2e-05
  aprb_Neukirchen_a   3 pifvdkekCdgCkgtaCveiCPgdLmkldke...............kkkayirepedCW.....eCysCvkeCpqqAievrlya 66 
                        p +vd +kC+ C+   C+  CP  ++ l +e                   y  +  +C+      C  C+  Cp +Ai++  + 
     WP_166031283.1 100 PRYVDADKCTACG--LCTMYCPRPVVDLYNErlditraahidyaqaVPTTYYIDAGECFylqheTCRICTNVCPAKAIDFEQQP 181
                        679*********7..************9888899*999*999998844689999999*9666666**************98765 PP

  == domain 2  score: -1.0 bits;  conditional E-value: 2.9
  aprb_Neukirchen_a  50 sCvkeCpqqAiev 62 
                         C k C qqA++ 
     WP_166031283.1 755 YCSKVCCQQAVKN 767
                        4999999999875 PP

  == domain 3  score: 36.0 bits;  conditional E-value: 1.3e-11
  aprb_Neukirchen_a   4 ifvdkekCdgCkgtaCveiCPgdLmkldke.kkkayirepedCWeCysCvkeCpqqAievrlyad 67 
                        ++v++ekC+gC+   Cv+ CP + +++ k  k++      + C +C  C  +Cp+ Ai++ +  d
     WP_166031283.1 933 SRVNQEKCIGCG--ICVSLCPYKAIEMVKVgKRRKAQTIAASCKGCGICASHCPTLAISMGGFTD 995
                        68*********7..9***********9886244555566789****************9977655 PP

>> WP_166031456.1  ferredoxin [Thermosulfuriphilus ammonigenes]
   #    score  bias  c-Evalue  i-Evalue hmmfrom  hmm to    alifrom  ali to    envfrom  env to     acc
 ---   ------ ----- --------- --------- ------- -------    ------- -------    ------- -------    ----
   1 !   34.3   8.5   4.2e-11   2.6e-09       5      62 ..       5      60 ..       1      62 [] 0.87

  Alignments for each domain:
  == domain 1  score: 34.3 bits;  conditional E-value: 4.2e-11
  aprb_Neukirchen_a  5 fvdkekCdgCkgtaCveiCPgdLmkldkekkkayirepedCW..eCysCvkeCpqqAiev 62
                       +vd+e C+gC+  +Cve CP  +++ld+e+ k+ ++++e C   +C   +  Cp++Ai+ 
     WP_166031456.1  5 VVDRELCIGCG--TCVELCPE-VFELDEEE-KSQVKDEEACSrcDCQEAIDTCPVEAISW 60
                       79********7..9******5.99***997.**********833567799********85 PP

>> WP_166032618.1  4Fe-4S dicluster domain-containing protein [Thermosulfuriphilus ammonigenes]
   #    score  bias  c-Evalue  i-Evalue hmmfrom  hmm to    alifrom  ali to    envfrom  env to     acc
 ---   ------ ----- --------- --------- ------- -------    ------- -------    ------- -------    ----
   1 !   10.8   0.9   0.00072     0.045       5      23 ..       6      22 ..       4      26 .. 0.89
   2 !   23.8   6.7   7.2e-08   4.5e-06       9      60 ..      51     100 ..      47     106 .. 0.92
   3 !   10.1   0.8    0.0011      0.07      11      33 ..     112     132 ..     105     134 .] 0.71

  Alignments for each domain:
  == domain 1  score: 10.8 bits;  conditional E-value: 0.00072
  aprb_Neukirchen_a  5 fvdkekCdgCkgtaCveiC 23
                       +vd e+C gC+   C+ +C
     WP_166032618.1  6 VVDAERCVGCQ--LCMFAC 22
                       79********7..9**999 PP

  == domain 2  score: 23.8 bits;  conditional E-value: 7.2e-08
  aprb_Neukirchen_a   9 ekCdgCkgtaCveiCPgdLmkldkekkkayirepedCWeCysCvkeCpqqAi 60 
                        + C  C+++ C  +CP + +k ++ +   +++  + C +C  C+++C  +Ai
     WP_166032618.1  51 TVCRACEDPPCAAVCPTEALKPRQGG--GVVHVAQRCLGCGHCLRACLPGAI 100
                        67****99*************99776..9999*******************9 PP

  == domain 3  score: 10.1 bits;  conditional E-value: 0.0011
  aprb_Neukirchen_a  11 CdgCkgtaCveiCPgdLmkldke 33 
                        C  C+  +C + CP+ ++ l ke
     WP_166032618.1 112 CVHCG--TCARYCPHGVLALVKE 132
                        77786..7888888877777655 PP

>> WP_166032432.1  4Fe-4S dicluster domain-containing protein [Thermosulfuriphilus ammonigenes]
   #    score  bias  c-Evalue  i-Evalue hmmfrom  hmm to    alifrom  ali to    envfrom  env to     acc
 ---   ------ ----- --------- --------- ------- -------    ------- -------    ------- -------    ----
   1 ?    3.4   2.3      0.13         8       7      24 ..      77      92 ..      72      97 .. 0.72
   2 !   26.7  12.5   8.9e-09   5.5e-07      10      59 ..     126     174 ..     120     180 .. 0.92
   3 !   19.9   9.8   1.1e-06   6.8e-05       5      89 ..     154     240 ..     152     250 .. 0.77

  Alignments for each domain:
  == domain 1  score: 3.4 bits;  conditional E-value: 0.13
  aprb_Neukirchen_a  7 dkekCdgCkgtaCveiCP 24
                       + ++C  C+  +C e+C 
     WP_166032432.1 77 KIDQCVDCE--RCKEACA 92
                       456788886..8888886 PP

  == domain 2  score: 26.7 bits;  conditional E-value: 8.9e-09
  aprb_Neukirchen_a  10 kCdgCkgtaCveiCPgdLmkldkekkkayirepedCWeCysCvkeCpqqA 59 
                         C+ C+ + Cv++CP +  ++dk++   +i + ++C +C  C+ +Cp +A
     WP_166032432.1 126 LCNHCNVPPCVRVCPTKATYKDKKT-GIVIMNYKKCIGCKTCMEACPYNA 174
                        6****88***************998.9999999**************999 PP

  == domain 3  score: 19.9 bits;  conditional E-value: 1.1e-06
  aprb_Neukirchen_a   5 fvdkekCdgCkgtaCveiCPgdLmkldkekkkayirepedCWe........CysCvkeCpqqAievrlyadiaplggsvsplrge.edimWt 87 
                        + + +kC+gCk  +C+e+CP +  ++++e  k  i + + C++         ++C  +Cp +   vr+  d+   +++v ++ ++ e++ W 
     WP_166032432.1 154 IMNYKKCIGCK--TCMEACPYNARYFNEE--KRAIDKCNFCYDtrlskgekLTACAAACPAG---VRIFGDLSNPESQVYQMVHNpERVVWV 238
                        56889*****9..9*************87..6889999999973333333468999999986...667777777788888888875668887 PP

  aprb_Neukirchen_a  88 ik 89 
                        ++
     WP_166032432.1 239 LR 240
                        66 PP

>> WP_166032503.1  pyruvate synthase subunit PorD [Thermosulfuriphilus ammonigenes]
   #    score  bias  c-Evalue  i-Evalue hmmfrom  hmm to    alifrom  ali to    envfrom  env to     acc
 ---   ------ ----- --------- --------- ------- -------    ------- -------    ------- -------    ----
   1 !   33.0   7.6   1.1e-10   6.6e-09       5      64 ..      39      94 ..      37      96 .. 0.93

  Alignments for each domain:
  == domain 1  score: 33.0 bits;  conditional E-value: 1.1e-10
  aprb_Neukirchen_a  5 fvdkekCdgCkgtaCveiCPgdLmkldkekkkayirepedCWeCysCvkeCpqqAievrl 64
                       + dkekC+ C+   C   CP    + d+e+   +i + + C +C  C  eCp++Ai + +
     WP_166032503.1 39 VLDKEKCIRCG--MCYIFCPEPAYEPDDEG--YFIVNLDYCKGCGICANECPKGAITMVM 94
                       679*******7..*************9987..9***********************9865 PP

>> WP_166032602.1  4Fe-4S dicluster domain-containing protein [Thermosulfuriphilus ammonigenes]
   #    score  bias  c-Evalue  i-Evalue hmmfrom  hmm to    alifrom  ali to    envfrom  env to     acc
 ---   ------ ----- --------- --------- ------- -------    ------- -------    ------- -------    ----
   1 ?    6.0   1.2     0.021       1.3      40      56 ..       8      24 ..       2      25 .. 0.72
   2 !   24.2   5.1   5.2e-08   3.2e-06      10      56 ..      58     103 ..      55     106 .. 0.89
   3 !   10.9   0.1   0.00066     0.041       9      41 ..     117     156 ..     112     159 .. 0.87

  Alignments for each domain:
  == domain 1  score: 6.0 bits;  conditional E-value: 0.021
  aprb_Neukirchen_a 40 repedCWeCysCvkeCp 56
                       ++p+ C +C sC   C+
     WP_166032602.1  8 HDPSRCIGCLSCELSCN 24
                       57888888888877775 PP

  == domain 2  score: 24.2 bits;  conditional E-value: 5.2e-08
  aprb_Neukirchen_a  10 kCdgCkgtaCveiCPgdLmkldkekkkayirepedCWeCysCvkeCp 56 
                         C  C+++ Cve+CP+  +  ++ +   +i ++e C +C +C+ +Cp
     WP_166032602.1  58 SCFHCERPFCVEACPSAALIRREGD-GTVIFREERCIGCRACLTACP 103
                        6999*99*********999888765.78999999************9 PP

  == domain 3  score: 10.9 bits;  conditional E-value: 0.00066
  aprb_Neukirchen_a   9 ekCdgCkg.......taCveiCPgdLmkldkekkkayire 41 
                        +kCd C +       +aCv  CP   +++ + ++ ay+++
     WP_166032602.1 117 HKCDYCLEridrglePACVTRCPTRALHFMTAQEAAYLKR 156
                        69999998999999999******99999999998999876 PP

>> WP_166031106.1  ATP-binding protein [Thermosulfuriphilus ammonigenes]
   #    score  bias  c-Evalue  i-Evalue hmmfrom  hmm to    alifrom  ali to    envfrom  env to     acc
 ---   ------ ----- --------- --------- ------- -------    ------- -------    ------- -------    ----
   1 !   31.8   4.0   2.4e-10   1.5e-08       5      61 ..      61     112 ..      58     122 .. 0.92

  Alignments for each domain:
  == domain 1  score: 31.8 bits;  conditional E-value: 2.4e-10
  aprb_Neukirchen_a   5 fvdkekCdgCkgtaCveiCPgdLmkldkekkkayirepedCWeCysCvkeCpqqAie 61 
                         vd+++C+ C+  +C eiC  + +++     + ++  pe+C +C  C+  Cp+ Ai+
     WP_166031106.1  61 EVDESRCNYCG--ECREICRFSAITVIG---RTILSFPEMCHGCLGCILVCPEMAIK 112
                        599*******7..9**********9974...67***********************6 PP

>> WP_166032271.1  NIL domain-containing protein [Thermosulfuriphilus ammonigenes]
   #    score  bias  c-Evalue  i-Evalue hmmfrom  hmm to    alifrom  ali to    envfrom  env to     acc
 ---   ------ ----- --------- --------- ------- -------    ------- -------    ------- -------    ----
   1 !   31.8   8.1   2.4e-10   1.5e-08       7      68 ..      81     139 ..      76     141 .] 0.90

  Alignments for each domain:
  == domain 1  score: 31.8 bits;  conditional E-value: 2.4e-10
  aprb_Neukirchen_a   7 dkekCdgCkgtaCveiCPgdLmkldkekkkayirepedCWeCysCvkeCpqqAievrlyadi 68 
                        + e+C  C+   C+ +CP + + +++ +   ++   ++C +C  C+  Cp +A+e+r ++++
     WP_166032271.1  81 NDERCMQCG--LCTAVCPTQALFIKRPE-MEVVFAADKCSGCELCIAVCPPRAMEIRRQSQV 139
                        679*****7..*************9988.566778899*******************99987 PP

>> WP_166031453.1  ATP-binding protein [Thermosulfuriphilus ammonigenes]
   #    score  bias  c-Evalue  i-Evalue hmmfrom  hmm to    alifrom  ali to    envfrom  env to     acc
 ---   ------ ----- --------- --------- ------- -------    ------- -------    ------- -------    ----
   1 !   30.7   4.3   5.3e-10   3.3e-08       4      63 ..       9      64 ..       8      96 .. 0.89

  Alignments for each domain:
  == domain 1  score: 30.7 bits;  conditional E-value: 5.3e-10
  aprb_Neukirchen_a  4 ifvdkekCdgCkgtaCveiCPgdLmkldkekkkayirepedCWeCysCvkeCpqqAievr 63
                       i +d+e CdgC+  +Cv +C    +++ +   ka +  ++ C +  +C+ eCp++A+++ 
     WP_166031453.1  9 IEIDEELCDGCG--QCVPACAEGAIEIVNG--KARLVAEKYCDGLGACLGECPKGALRIV 64
                       579********7..9************854..9***********************9864 PP

>> WP_166032266.1  4Fe-4S dicluster domain-containing protein [Thermosulfuriphilus ammonigenes]
   #    score  bias  c-Evalue  i-Evalue hmmfrom  hmm to    alifrom  ali to    envfrom  env to     acc
 ---   ------ ----- --------- --------- ------- -------    ------- -------    ------- -------    ----
   1 !    8.6   1.2    0.0034      0.21       4      55 ..      10      27 ..       1      31 [. 0.56
   2 !    7.2   2.7    0.0089      0.55       7      25 ..      59      77 ..      54      90 .. 0.87
   3 !   25.9   1.7   1.6e-08     1e-06       5      60 ..     110     169 ..     108     233 .. 0.80

  Alignments for each domain:
  == domain 1  score: 8.6 bits;  conditional E-value: 0.0034
  aprb_Neukirchen_a  4 ifvdkekCdgCkgtaCveiCPgdLmkldkekkkayirepedCWeCysCvkeC 55
                       +++d ++C gC                                  ++C  +C
     WP_166032266.1 10 MVIDLDRCVGC----------------------------------HACALAC 27
                       34555555555..................................5555555 PP

  == domain 2  score: 7.2 bits;  conditional E-value: 0.0089
  aprb_Neukirchen_a  7 dkekCdgCkgtaCveiCPg 25
                       ++  C+ C ++aC+ +CP 
     WP_166032266.1 59 YPGLCNHCDAPACITVCPV 77
                       6678****99********6 PP

  == domain 3  score: 25.9 bits;  conditional E-value: 1.6e-08
  aprb_Neukirchen_a   5 fvdkekCdgCkgtaCveiCPgdLmkldke......kkkayirepedCWeCysCvkeCpqqAi 60 
                         +dk++C+gC+  aCve+CP    +l++e      +k  ++ e     e  +Cvk C  +A 
     WP_166032266.1 110 LIDKDRCIGCG--ACVEACPYGARYLNEEldepkaDKCTFCIERIRHGEVPACVKTCIADAR 169
                        79********7..**************9966666555667777777778899*****99884 PP

>> WP_343041990.1  formate dehydrogenase subunit alpha [Thermosulfuriphilus ammonigenes]
   #    score  bias  c-Evalue  i-Evalue hmmfrom  hmm to    alifrom  ali to    envfrom  env to     acc
 ---   ------ ----- --------- --------- ------- -------    ------- -------    ------- -------    ----
   1 !   29.7  10.8     1e-09   6.5e-08       4      61 ..      74     132 ..      73     179 .. 0.85

  Alignments for each domain:
  == domain 1  score: 29.7 bits;  conditional E-value: 1e-09
  aprb_Neukirchen_a   4 ifvdkekCdgCkgtaCveiCPgdLmkldke...kkkayirepedCWeCysCvkeCpqqAie 61 
                        i+vd +kC+ C  t+C+++CP   ++l  +     +  ir +++C  C +Cv +Cp++A+ 
     WP_343041990.1  74 IIVDANKCIAC--TRCERACPYGALELSINdgqVPEISIRLKDNCLSCGACVDACPTGALT 132
                        789********..5*******99998865422255789*********************84 PP

>> WP_166031281.1  4Fe-4S dicluster domain-containing protein [Thermosulfuriphilus ammonigenes]
   #    score  bias  c-Evalue  i-Evalue hmmfrom  hmm to    alifrom  ali to    envfrom  env to     acc
 ---   ------ ----- --------- --------- ------- -------    ------- -------    ------- -------    ----
   1 ?    4.0  10.7      0.09       5.6      10      71 ..      27      99 ..      24     115 .. 0.70
   2 !   28.2   6.9     3e-09   1.9e-07       5      64 ..     119     174 ..     117     182 .. 0.89

  Alignments for each domain:
  == domain 1  score: 4.0 bits;  conditional E-value: 0.09
  aprb_Neukirchen_a 10 kCdgCkgtaCveiCPgdLmkldke.............kkkayirepedCWeCysCvkeCpqqAievrlyadiapl 71
                        C  C+  aC  iCP +      +             ++    +   +C +C sC+  Cpq+    ++ a +  +
     WP_166031281.1 27 YCFTCG--ACSGICPVSRASQGFDprkivhmvslgleEQLVAGEMIWECSQCESCLPVCPQEVAPAKVIAALREM 99
                       589997..999999998877755555778777777755455556678999999*******997777777776555 PP

  == domain 2  score: 28.2 bits;  conditional E-value: 3e-09
  aprb_Neukirchen_a   5 fvdkekCdgCkgtaCveiCPgdLmkldkekkkayirepedCWeCysCvkeCpqqAievrl 64 
                        +vd+e C  C   +Cv++CP     + k++    + +++ C  C  Cv eCp q i+++ 
     WP_166031281.1 119 VVDPEHCVACL--TCVRVCPFGAPRVVKDG--YAVIDEKLCRACGICVIECPAQTIKLKK 174
                        79********6..9************9997..55667899****************9875 PP

>> WP_166032692.1  4Fe-4S dicluster domain-containing protein [Thermosulfuriphilus ammonigenes]
   #    score  bias  c-Evalue  i-Evalue hmmfrom  hmm to    alifrom  ali to    envfrom  env to     acc
 ---   ------ ----- --------- --------- ------- -------    ------- -------    ------- -------    ----
   1 !   13.7   0.3   9.1e-05    0.0057       5      24 ..      46      63 ..      38      97 .. 0.82
   2 !   22.0   9.6   2.4e-07   1.5e-05       7      58 ..     123     172 ..     119     182 .. 0.92
   3 ?    4.6   2.0     0.057       3.6       8      24 ..     183     206 ..     176     216 .. 0.82

  Alignments for each domain:
  == domain 1  score: 13.7 bits;  conditional E-value: 9.1e-05
  aprb_Neukirchen_a  5 fvdkekCdgCkgtaCveiCP 24
                       +vd++kC gC+   Cv++C 
     WP_166032692.1 46 VVDTTKCVGCG--FCVKACK 63
                       56667777775..6666664 PP

  == domain 2  score: 22.0 bits;  conditional E-value: 2.4e-07
  aprb_Neukirchen_a   7 dkekCdgCkgtaCveiCPgdLmkldkekkkayirepedCWeCysCvkeCpqq 58 
                         ++ C+ C+++aCv++CP    + ++e+   ++ + + C +C  C+ +Cp +
     WP_166032692.1 123 VPKLCNQCENPACVQVCPVGASYQTPEG--VVLIDRKWCIGCGYCIMACPYG 172
                        5789*****9***************997..9*******************75 PP

  == domain 3  score: 4.6 bits;  conditional E-value: 0.057
  aprb_Neukirchen_a   8 kekCdgCkg.......taCveiCP 24 
                         +kC+ C +       taCv++CP
     WP_166032692.1 183 ADKCTFCYHriskgmkTACVQACP 206
                        578999987888889999999999 PP

>> WP_166031004.1  RnfABCDGE type electron transport complex subunit B [Thermosulfuriphilus ammonigenes]
   #    score  bias  c-Evalue  i-Evalue hmmfrom  hmm to    alifrom  ali to    envfrom  env to     acc
 ---   ------ ----- --------- --------- ------- -------    ------- -------    ------- -------    ----
   1 !    7.2   0.1    0.0094      0.58      44      63 ..     144     163 ..     140     166 .. 0.83
   2 !   30.3   8.6   6.9e-10   4.3e-08       5      64 ..     168     238 ..     166     241 .. 0.90
   3 ?    6.9   1.4     0.011       0.7       4      33 ..     241     273 ..     240     279 .. 0.74

  Alignments for each domain:
  == domain 1  score: 7.2 bits;  conditional E-value: 0.0094
  aprb_Neukirchen_a  44 dCWeCysCvkeCpqqAievr 63 
                         C +   Cv++Cp++A+ +r
     WP_166031004.1 144 ACLGLGDCVQACPFSALTLR 163
                        58888899999999999887 PP

  == domain 2  score: 30.3 bits;  conditional E-value: 6.9e-10
  aprb_Neukirchen_a   5 fvdkekCdgCkgtaCveiCPgdLmkldke.............kkkayirepedCWeCysCvkeCpqqAievrl 64 
                         vd+++C+gC+   Cv+ CP+ +++l +              +k+ +   +  C  C  Cvk+Cp +Ai++ +
     WP_166031004.1 168 EVDPQRCTGCG--LCVRTCPKGILELLPRgarvmvhcasadrGKEVMAVCQVGCISCGLCVKKCPASAIALEG 238
                        599*******7..*************99889999999999976677778899*****************9876 PP

  == domain 3  score: 6.9 bits;  conditional E-value: 0.011
  aprb_Neukirchen_a   4 ifvdkekCd....gCkgtaCveiCPgdLmkldke 33 
                        i++d+++C      C+ + Cve+CP +++  +++
     WP_166031004.1 241 IKIDHQRCLdhgpQCG-EVCVEACPRKILRRQPT 273
                        6788888852222587.8*********9988765 PP

>> WP_166031848.1  4Fe-4S dicluster domain-containing protein [Thermosulfuriphilus ammonigenes]
   #    score  bias  c-Evalue  i-Evalue hmmfrom  hmm to    alifrom  ali to    envfrom  env to     acc
 ---   ------ ----- --------- --------- ------- -------    ------- -------    ------- -------    ----
   1 ?    5.9   0.4     0.022       1.4      37      56 ..      20      39 ..       8      55 .. 0.68
   2 !   21.0   7.2   5.2e-07   3.2e-05       7      58 ..      86     135 ..      83     139 .. 0.93
   3 !   22.4   3.9   1.9e-07   1.2e-05       6      78 ..     117     192 ..     114     203 .. 0.75

  Alignments for each domain:
  == domain 1  score: 5.9 bits;  conditional E-value: 0.022
  aprb_Neukirchen_a 37 ayirepedCWeCysCvkeCp 56
                       a++ +  +C  C  C  +C+
     WP_166031848.1 20 AILFDATKCTACRGCQVACK 39
                       55555555555555555554 PP

  == domain 2  score: 21.0 bits;  conditional E-value: 5.2e-07
  aprb_Neukirchen_a   7 dkekCdgCkgtaCveiCPgdLmkldkekkkayirepedCWeCysCvkeCpqq 58 
                        +++ C  C ++ Cv++CP + +k ++++   +   p+ C +C  C+ +Cp++
     WP_166031848.1  86 NRQSCFHCLEPDCVRVCPPEALKRRSDG--VVDITPDLCIGCGYCIDACPFG 135
                        7899****99***************997..9999****************75 PP

  == domain 3  score: 22.4 bits;  conditional E-value: 1.9e-07
  aprb_Neukirchen_a   6 vdkekCdgCkgtaCveiCPgdLmkldkekkkayirepedCWeCy......sCvkeCpqqAievrlyadi.aplggsvspl 78 
                        + ++ C+gC+   C+++CP  + k+d+ +kk +  + + C +        +Cv  Cp++A+e+   ad+ a   ++v +l
     WP_166031848.1 117 ITPDLCIGCG--YCIDACPFGVPKMDPASKKVF--KCNFCVDRLdyglppACVSSCPTGALEYGERADLlARARARVEQL 192
                        78999****7..9**************985544..3345555433344459****************9813344555555 PP

>> WP_166032607.1  NADH-quinone oxidoreductase subunit NuoI [Thermosulfuriphilus ammonigenes]
   #    score  bias  c-Evalue  i-Evalue hmmfrom  hmm to    alifrom  ali to    envfrom  env to     acc
 ---   ------ ----- --------- --------- ------- -------    ------- -------    ------- -------    ----
   1 !   17.9   2.1   4.7e-06   0.00029      44      68 ..      62      86 ..      48      97 .. 0.77
   2 !   14.4   0.5   5.6e-05    0.0035       5      32 ..      97     122 ..      93     134 .. 0.75

  Alignments for each domain:
  == domain 1  score: 17.9 bits;  conditional E-value: 4.7e-06
  aprb_Neukirchen_a 44 dCWeCysCvkeCpqqAievrlyadi 68
                        C +Cy Cv+ Cp + i++++  d+
     WP_166032607.1 62 RCVGCYRCVQVCPSRCIQIKVSRDV 86
                       6999999999999999999888887 PP

  == domain 2  score: 14.4 bits;  conditional E-value: 5.6e-05
  aprb_Neukirchen_a   5 fvdkekCdgCkgtaCveiCPgdLmkldk 32 
                        +++  +C  C+   Cve+CP + ++l++
     WP_166032607.1  97 VIEALRCVYCG--YCVEVCPVNALVLTE 122
                        56777888886..888888888877765 PP

>> WP_166031011.1  NuoI/complex I 23 kDa subunit family protein [Thermosulfuriphilus ammonigenes]
   #    score  bias  c-Evalue  i-Evalue hmmfrom  hmm to    alifrom  ali to    envfrom  env to     acc
 ---   ------ ----- --------- --------- ------- -------    ------- -------    ------- -------    ----
   1 !   15.3   2.0   2.9e-05    0.0018      39      68 ..      95     124 ..      90     144 .. 0.75

  Alignments for each domain:
  == domain 1  score: 15.3 bits;  conditional E-value: 2.9e-05
  aprb_Neukirchen_a  39 irepedCWeCysCvkeCpqqAievrlyadi 68 
                        ++  e C  C  C k Cp +Ai+++ ++  
     WP_166031011.1  95 NKGLEACIACGMCEKVCPAKAIKIKAGKSG 124
                        566678888888888888888888877655 PP

>> WP_246169684.1  4Fe-4S dicluster domain-containing protein [Thermosulfuriphilus ammonigenes]
   #    score  bias  c-Evalue  i-Evalue hmmfrom  hmm to    alifrom  ali to    envfrom  env to     acc
 ---   ------ ----- --------- --------- ------- -------    ------- -------    ------- -------    ----
   1 !   24.4   6.7   4.5e-08   2.8e-06      10      78 ..      38     109 ..      35     119 .. 0.73
   2 !    8.5   8.3    0.0037      0.23       5      63 ..     106     169 ..     101     177 .. 0.71

  Alignments for each domain:
  == domain 1  score: 24.4 bits;  conditional E-value: 4.5e-08
  aprb_Neukirchen_a  10 kCdgCkgtaCveiCPgd.Lmkldke.....kkkayirepedCWeCysCvkeCpqqAievrlyadiaplggsvspl 78 
                        +C+ C+  +C eiCP   +++ld +     ++  +  e   C+ C+ Cv+ Cp++ ++   +++   +g  v+  
     WP_246169684.1  38 RCIRCG--RCAEICPYRsIVVLDIHygvhaGTPLIFVERVPCYLCMKCVQVCPTGTLRRIRQEET-RMGTAVINR 109
                        8****7..*******7515555655666666678889999***************9976655555.555555443 PP

  == domain 2  score: 8.5 bits;  conditional E-value: 0.0037
  aprb_Neukirchen_a   5 fvdkekCdgCkg....taCveiCPgdLmkldkekkkayirepedCWeCysCvkeCpq..qAievr 63 
                        ++++  C+  +g     +C ++CP +   ++ ++    + +++ C +C  C+  Cp   +Ai++ 
     WP_246169684.1 106 VINRRACITWQGqtlcRTCYNVCPFKERAIHLDQ-LRPVVDERYCTGCGLCTHGCPLtpKAINIE 169
                        577778887777777779999**97655555555.345667899**********99522566665 PP

>> WP_246169641.1  4Fe-4S dicluster domain-containing protein [Thermosulfuriphilus ammonigenes]
   #    score  bias  c-Evalue  i-Evalue hmmfrom  hmm to    alifrom  ali to    envfrom  env to     acc
 ---   ------ ----- --------- --------- ------- -------    ------- -------    ------- -------    ----
   1 ?    0.2   6.6       1.3        83       6      25 ..      71      88 ..      68      92 .. 0.81
   2 !   25.8  12.1   1.7e-08   1.1e-06       8      59 ..     119     169 ..     114     179 .. 0.90
   3 ?    3.7   1.1      0.11       6.9       9      28 ..     180     208 ..     178     220 .. 0.84

  Alignments for each domain:
  == domain 1  score: 0.2 bits;  conditional E-value: 1.3
  aprb_Neukirchen_a  6 vdkekCdgCkgtaCveiCPg 25
                         +++C+ C+  +C e+C +
     WP_246169641.1 71 MIQNNCIDCE--RCKEACAK 88
                       5688999997..99999965 PP

  == domain 2  score: 25.8 bits;  conditional E-value: 1.7e-08
  aprb_Neukirchen_a   8 kekCdgCkgtaCveiCPgdLmkldkekkkayirepedCWeCysCvkeCpqqA 59 
                        ++ C+ C  + Cv++CP +  ++dk++   ++ + ++C +C  C+ +Cp +A
     WP_246169641.1 119 PTLCHHCVTPPCVRVCPTKATYKDKKT-GIVMMNYKKCIGCKTCMVACPYNA 169
                        688****99***************998.89999999**************99 PP

  == domain 3  score: 3.7 bits;  conditional E-value: 0.11
  aprb_Neukirchen_a   9 ekCdgCkg.........taCveiCPgdLm 28 
                        +kC+ C +         +aCv +CP ++ 
     WP_246169641.1 180 DKCNFCFDtrlskgekePACVAACPAKVR 208
                        689999778888888999*******8765 PP

>> WP_166032989.1  glutamate synthase-related protein [Thermosulfuriphilus ammonigenes]
   #    score  bias  c-Evalue  i-Evalue hmmfrom  hmm to    alifrom  ali to    envfrom  env to     acc
 ---   ------ ----- --------- --------- ------- -------    ------- -------    ------- -------    ----
   1 !   25.2   7.4   2.5e-08   1.6e-06       8      66 ..      25      80 ..      23      92 .. 0.90

  Alignments for each domain:
  == domain 1  score: 25.2 bits;  conditional E-value: 2.5e-08
  aprb_Neukirchen_a  8 kekCdgCkgtaCveiCPgdLmkldkekkkayirepedCWeCysCvkeCpqqAievrlya 66
                       +++C++Ck  +C++ C  ++   dk+k +    +  +C +C+ C  +Cp++A+ +r y 
     WP_166032989.1 25 EDRCIKCK--RCIRECSYEVHAYDKKK-EILTADHTKCVGCHRCEVMCPTEALFIRRYP 80
                       589****8..**************997.9************************998764 PP

>> WP_166032923.1  4Fe-4S binding protein [Thermosulfuriphilus ammonigenes]
   #    score  bias  c-Evalue  i-Evalue hmmfrom  hmm to    alifrom  ali to    envfrom  env to     acc
 ---   ------ ----- --------- --------- ------- -------    ------- -------    ------- -------    ----
   1 !    9.3   2.4    0.0021      0.13      19      56 ..     190     229 ..     188     231 .. 0.79
   2 !   22.7   7.8   1.6e-07   9.8e-06       7      64 ..     214     263 ..     208     274 .. 0.86

  Alignments for each domain:
  == domain 1  score: 9.3 bits;  conditional E-value: 0.0021
  aprb_Neukirchen_a  19 CveiCP.gdLmkl.dkekkkayirepedCWeCysCvkeCp 56 
                        C + CP g L+ +  + ++  +ir+   C eC  C ++Cp
     WP_166032923.1 190 CRYFCPlGALLAFlGSGRRLVIIRDSHTCKECGLCDRACP 229
                        9999*96555555266677788999**************9 PP

  == domain 2  score: 22.7 bits;  conditional E-value: 1.6e-07
  aprb_Neukirchen_a   7 dkekCdgCkgtaCveiCPgdLmkldkekkkayirepedCWeCysCvkeCpqqAievrl 64 
                        d++ C+ C+   C ++CP  L   ++e+        + CW+C  C+ +Cp+q+++++ 
     WP_166032923.1 214 DSHTCKECG--LCDRACPLGLSASKDEG------LSAYCWNCGECLGACPHQSLSFKW 263
                        6789****7..*************9998......5667***************99875 PP

>> WP_166031454.1  4Fe-4S binding protein [Thermosulfuriphilus ammonigenes]
   #    score  bias  c-Evalue  i-Evalue hmmfrom  hmm to    alifrom  ali to    envfrom  env to     acc
 ---   ------ ----- --------- --------- ------- -------    ------- -------    ------- -------    ----
   1 !   10.0   3.4    0.0012     0.078      41      62 ..     143     164 ..     118     168 .. 0.77
   2 !   15.2   0.7   3.2e-05     0.002       4      30 ..     168     192 ..     166     201 .. 0.83

  Alignments for each domain:
  == domain 1  score: 10.0 bits;  conditional E-value: 0.0012
  aprb_Neukirchen_a  41 epedCWeCysCvkeCpqqAiev 62 
                          e C  C  C+k C+++Ai++
     WP_166031454.1 143 TTEPCLACGECLKVCEEEAIKL 164
                        5678****************87 PP

  == domain 2  score: 15.2 bits;  conditional E-value: 3.2e-05
  aprb_Neukirchen_a   4 ifvdkekCdgCkgtaCveiCPgdLmkl 30 
                        +++d+e+C  C+  aC ++CP+  +++
     WP_166031454.1 168 PIIDSERCLACG--ACSRVCPSGTLEV 192
                        579********7..9******876655 PP

>> WP_166030973.1  sulfate reduction electron transfer complex DsrMKJOP subunit DsrO [Thermosulfuriphilus ammonigenes]
   #    score  bias  c-Evalue  i-Evalue hmmfrom  hmm to    alifrom  ali to    envfrom  env to     acc
 ---   ------ ----- --------- --------- ------- -------    ------- -------    ------- -------    ----
   1 ?    1.9   0.6      0.39        24       7      22 ..      64      78 ..      54      97 .. 0.75
   2 !   20.5   5.9   7.3e-07   4.6e-05      11      59 ..     124     170 ..     122     185 .. 0.92
   3 ?    3.1   0.2      0.16        10       9      24 ..     198     220 ..     193     239 .. 0.75

  Alignments for each domain:
  == domain 1  score: 1.9 bits;  conditional E-value: 0.39
  aprb_Neukirchen_a  7 dkekCdgCkgtaCvei 22
                       ++e C+ C  +aC ++
     WP_166030973.1 64 EHEHCNECI-SACHYV 78
                       457888887.788776 PP

  == domain 2  score: 20.5 bits;  conditional E-value: 7.3e-07
  aprb_Neukirchen_a  11 CdgCkgtaCveiCPgdLmkldkekkkayirepedCWeCysCvkeCpqqA 59 
                        C+ C+++ Cv++CP +    ++++   +  +   C +C  C+ +Cp ++
     WP_166030973.1 124 CNHCEHPPCVRVCPTKATFQRPDG--IVAMDYHRCIGCRFCMAACPYGS 170
                        ****99***************997..88889999************875 PP

  == domain 3  score: 3.1 bits;  conditional E-value: 0.16
  aprb_Neukirchen_a   9 ekCdgCkg.......taCveiCP 24 
                        ekC+ C +       +aCve+C 
     WP_166030973.1 198 EKCNFCVErlarglrPACVEACK 220
                        67777777777777777777774 PP

>> WP_166031573.1  FAD-dependent oxidoreductase [Thermosulfuriphilus ammonigenes]
   #    score  bias  c-Evalue  i-Evalue hmmfrom  hmm to    alifrom  ali to    envfrom  env to     acc
 ---   ------ ----- --------- --------- ------- -------    ------- -------    ------- -------    ----
   1 !   18.3   4.5   3.5e-06   0.00022       9      63 ..     516     566 ..     511     581 .. 0.86

  Alignments for each domain:
  == domain 1  score: 18.3 bits;  conditional E-value: 3.5e-06
  aprb_Neukirchen_a   9 ekCdgCkgtaCveiCPgdLmkldkekkkayirepedCWeCysCvkeCpqqAievr 63 
                        ++C+ Ck  +C+e CP   +  d+ +      +p  C  C  C  +Cp++ i+++
     WP_166031573.1 516 KRCTQCK--RCTEECPFGALDDDEAG--TPKPNPTRCRRCGTCFGACPERIISFK 566
                        79****8..*******9999888776..77889****************999875 PP

>> WP_166031246.1  molybdopterin-dependent oxidoreductase [Thermosulfuriphilus ammonigenes]
   #    score  bias  c-Evalue  i-Evalue hmmfrom  hmm to    alifrom  ali to    envfrom  env to     acc
 ---   ------ ----- --------- --------- ------- -------    ------- -------    ------- -------    ----
   1 !    9.6   0.2    0.0017       0.1      37      59 ..      37      59 ..      30      69 .. 0.78
   2 !   12.9   2.8   0.00015    0.0096       9      56 ..      85     129 ..      79     132 .. 0.89
   3 ?    3.1   0.6      0.17        11       9      25 ..     142     165 ..     140     169 .. 0.88

  Alignments for each domain:
  == domain 1  score: 9.6 bits;  conditional E-value: 0.0017
  aprb_Neukirchen_a 37 ayirepedCWeCysCvkeCpqqA 59
                       a i ++  C +C +C  +C +qA
     WP_166031246.1 37 ALIIDQTRCLGCQACAVACYNQA 59
                       67777778888888888887777 PP

  == domain 2  score: 12.9 bits;  conditional E-value: 0.00015
  aprb_Neukirchen_a   9 ekCdgCkgtaCveiCPgdLmkldkekkkayirepedCWeCysCvkeCp 56 
                          C  C+++ C  +CP+  +++++     ++ +++ C +   C+k+Cp
     WP_166031246.1  85 LVCRQCRQPLCLPACPQGALEKRAG---VVVVNEKRCRGLGHCLKACP 129
                        57****************9999754...799999*************9 PP

  == domain 3  score: 3.1 bits;  conditional E-value: 0.17
  aprb_Neukirchen_a   9 ekCdgCkg.......taCveiCPg 25 
                         kC  C +       +aCve+CP+
     WP_166031246.1 142 RKCSLCLDlvgqglvPACVEVCPS 165
                        699999889999999********7 PP

>> WP_166031107.1  ATP-binding protein [Thermosulfuriphilus ammonigenes]
   #    score  bias  c-Evalue  i-Evalue hmmfrom  hmm to    alifrom  ali to    envfrom  env to     acc
 ---   ------ ----- --------- --------- ------- -------    ------- -------    ------- -------    ----
   1 !   10.4   0.5   0.00097      0.06      39      61 ..      62      84 ..      57      89 .. 0.87

  Alignments for each domain:
  == domain 1  score: 10.4 bits;  conditional E-value: 0.00097
  aprb_Neukirchen_a 39 irepedCWeCysCvkeCpqqAie 61
                       ++e+e C +C  C   C+++Ai+
     WP_166031107.1 62 CKEEELCTGCGRCFELCRFGAID 84
                       78999999999999999999996 PP

>> WP_166031572.1  quinone-interacting membrane-bound oxidoreductase complex subunit QmoC [Thermosulfuriphilus ammonigen
   #    score  bias  c-Evalue  i-Evalue hmmfrom  hmm to    alifrom  ali to    envfrom  env to     acc
 ---   ------ ----- --------- --------- ------- -------    ------- -------    ------- -------    ----
   1 ?    6.8   0.6     0.012      0.76      41      56 ..      22      37 ..       9      39 .. 0.72
   2 ?    4.6   0.3     0.057       3.5      45      59 ..      70      84 ..      62     115 .. 0.72

  Alignments for each domain:
  == domain 1  score: 6.8 bits;  conditional E-value: 0.012
  aprb_Neukirchen_a 41 epedCWeCysCvkeCp 56
                         ++C++C+ C   Cp
     WP_166031572.1 22 TLKKCYQCATCAVVCP 37
                       5577888888877777 PP

  == domain 2  score: 4.6 bits;  conditional E-value: 0.057
  aprb_Neukirchen_a 45 CWeCysCvkeCpqqA 59
                       C +C  C   Cp++A
     WP_166031572.1 70 CHQCGDCSAYCPRGA 84
                       666666666666666 PP

>> WP_210412118.1  electron transport complex subunit RsxC [Thermosulfuriphilus ammonigenes]
   #    score  bias  c-Evalue  i-Evalue hmmfrom  hmm to    alifrom  ali to    envfrom  env to     acc
 ---   ------ ----- --------- --------- ------- -------    ------- -------    ------- -------    ----
   1 ?    5.9  10.6     0.022       1.4      11      57 ..     371     422 ..     367     425 .. 0.70

  Alignments for each domain:
  == domain 1  score: 5.9 bits;  conditional E-value: 0.022
  aprb_Neukirchen_a  11 CdgCkgtaCveiCPgdLmkldke...kkkayirepe....dCWeCysCvkeCpq 57 
                        C+ C+  +C  +CP  L   + +   +k  +   p+    dC+eC +C  +Cp 
     WP_210412118.1 371 CIRCG--RCLAVCPMGLSPNEISiymEKGRFEDTPRfgllDCFECGCCAFICPS 422
                        ****7..*******888543332222223444455455559************7 PP

>> WP_166031574.1  CoB--CoM heterodisulfide reductase iron-sulfur subunit A family protein [Thermosulfuriphilus ammonige
   #    score  bias  c-Evalue  i-Evalue hmmfrom  hmm to    alifrom  ali to    envfrom  env to     acc
 ---   ------ ----- --------- --------- ------- -------    ------- -------    ------- -------    ----
   1 ?    8.4   2.5    0.0039      0.24       8      25 ..     102     117 ..      96     119 .. 0.71
   2 ?   11.5   0.7   0.00042     0.026      42      66 ..     149     175 ..     143     189 .. 0.75

  Alignments for each domain:
  == domain 1  score: 8.4 bits;  conditional E-value: 0.0039
  aprb_Neukirchen_a   8 kekCdgCkgtaCveiCPg 25 
                        +e+C+ C+  aCve+CP 
     WP_166031574.1 102 NENCTACG--ACVEACPV 117
                        57788886..88888884 PP

  == domain 2  score: 11.5 bits;  conditional E-value: 0.00042
  aprb_Neukirchen_a  42 pedCW..eCysCvkeCpqqAievrlya 66 
                        ++ C   +C+ Cv +C+ qAi++ +  
     WP_166031574.1 149 KAACQgkGCAKCVEACQYQAIDLDMAP 175
                        55554227*************987655 PP

>> WP_166032983.1  4Fe-4S binding protein [Thermosulfuriphilus ammonigenes]
   #    score  bias  c-Evalue  i-Evalue hmmfrom  hmm to    alifrom  ali to    envfrom  env to     acc
 ---   ------ ----- --------- --------- ------- -------    ------- -------    ------- -------    ----
   1 ?   -0.9   0.7       2.8   1.7e+02      44      60 ..      42      58 ..      36      65 .. 0.81
   2 ?   -0.2   0.1       1.8   1.1e+02      19      26 ..     151     158 ..     147     166 .. 0.77
   3 ?   13.7   9.0     9e-05    0.0056       7      65 ..     227     276 ..     222     287 .. 0.85

  Alignments for each domain:
  == domain 1  score: -0.9 bits;  conditional E-value: 2.8
  aprb_Neukirchen_a 44 dCWeCysCvkeCpqqAi 60
                       +C+ C + + +Cp +++
     WP_166032983.1 42 NCYSCPAALWACPLGSL 58
                       58888888999997765 PP

  == domain 2  score: -0.2 bits;  conditional E-value: 1.8
  aprb_Neukirchen_a  19 CveiCPgd 26 
                        C +iCP  
     WP_166032983.1 151 CKYICPAG 158
                        88999865 PP

  == domain 3  score: 13.7 bits;  conditional E-value: 9e-05
  aprb_Neukirchen_a   7 dkekCdgCkgtaCveiCPgdLmkldkekkkayirepedCWeCysCvkeCpqqAievrly 65 
                        +k+ C  C+   C++iCP  L   ++        +  +C  C  C+ +Cp++ i + ++
     WP_166032983.1 227 QKKDCLSCN--LCQQICPLGLKIPEEL-------DSPECIRCLRCLSACPTKTIYLEGP 276
                        5789****7..*******999666543.......6789****************87765 PP


Internal pipeline statistics summary:
-------------------------------------
Query model(s):                            1  (157 nodes)
Target sequences:                       2180  (712605 residues searched)
Passed MSV filter:                       115  (0.0527523); expected 43.6 (0.02)
Passed bias filter:                       85  (0.0389908); expected 43.6 (0.02)
Passed Vit filter:                        45  (0.0206422); expected 2.2 (0.001)
Passed Fwd filter:                        37  (0.0169725); expected 0.0 (1e-05)
Initial search space (Z):               2180  [actual number of targets]
Domain search space  (domZ):              35  [number of targets reported over threshold]
# CPU time: 0.04u 0.00s 00:00:00.04 Elapsed: 00:00:00.02
# Mc/sec: 4689.05
//
[ok]
