# Supplementary material for: Sulfur disproportionation occurs globally across anoxic habitats and has multiple mechanisms of independent evolutionary origin
Source: ISME J. 2026 Mar 2;20(1):wrag042. doi: 10.1093/ismejo/wrag042 (PMC12998232; doi:10.1093/ismejo/wrag042)
Supplement: Sup_File_1_HMM_wrag042 [file sup_file_1_hmm_wrag042.zip › SupFile1_HMM/SupFile1c_results/aprb_Neukirchen_a-hmm-004_Caldimicrobium_thiodismutans_TF1_GCF_001548275.txt]

# hmmsearch :: search profile(s) against a sequence database
# HMMER 3.4 (Aug 2023); http://hmmer.org/
# Copyright (C) 2023 Howard Hughes Medical Institute.
# Freely distributed under the BSD open source license.
# - - - - - - - - - - - - - - - - - - - - - - - - - - - - - - - - - - - -
# query HMM file:                  /Users/lukas/OneDrive/2023_Sulfur/20250723_HMM/profiles_all/aprb_Neukirchen_a.hmm
# target sequence database:        /Users/lukas/OneDrive/2023_Sulfur/20250626_HMM/db_new/004_Caldimicrobium_thiodismutans_TF1_GCF_001548275.fas
# - - - - - - - - - - - - - - - - - - - - - - - - - - - - - - - - - - - -

Query:       aprb_Neukirchen_a  [M=157]
Scores for complete sequences (score includes all domains):
   --- full sequence ---   --- best 1 domain ---    -#dom-
    E-value  score  bias    E-value  score  bias    exp  N  Sequence       Description
    ------- ------ -----    ------- ------ -----   ---- --  --------       -----------
    6.7e-56  185.3   3.0    7.4e-56  185.2   3.0    1.0  1  WP_068515052.1  adenylyl-sulfate reductase subunit beta [Cald
    1.1e-14   51.5   7.8    1.1e-14   51.5   7.8    1.0  1  WP_068513109.1  ferredoxin family protein [Caldimicrobium thi
    6.9e-13   45.6  25.2    9.2e-12   41.9   5.6    2.9  2  WP_068516311.1  4Fe-4S binding protein [Caldimicrobium thiodi
    1.7e-10   37.9   9.0    2.3e-10   37.4   9.0    1.2  1  WP_068513647.1  NIL domain-containing protein [Caldimicrobium
    2.5e-10   37.3   8.0      3e-10   37.1   8.0    1.0  1  WP_068516571.1  ferredoxin [Caldimicrobium thiodismutans]
    3.4e-10   36.8   7.1    5.1e-10   36.3   7.1    1.2  1  WP_068516252.1  ferredoxin family protein [Caldimicrobium thi
    5.2e-10   36.3  28.3      3e-09   33.8   5.3    4.0  3  WP_148638851.1  CoB--CoM heterodisulfide reductase iron-sulfu
    3.5e-09   33.6   4.5    1.1e-08   32.0   4.5    1.8  1  WP_407922076.1  formate dehydrogenase subunit alpha [Caldimic
    9.1e-09   32.2   6.3    9.1e-09   32.2   6.3    3.0  4  WP_068512698.1  4Fe-4S binding protein [Caldimicrobium thiodi
    1.2e-08   31.8  12.0    1.6e-08   31.5  12.0    1.1  1  WP_068511526.1  4Fe-4S binding protein [Caldimicrobium thiodi
    1.9e-08   31.2  27.2    1.3e-05   22.0   7.8    3.1  3  WP_068515022.1  4Fe-4S dicluster domain-containing protein [C
      4e-08   30.1  24.7    1.7e-07   28.1   5.2    3.1  3  WP_068515240.1  4Fe-4S dicluster domain-containing protein [C
    4.1e-08   30.1   9.8    4.1e-08   30.1   9.8    1.7  1  WP_068511789.1  glutamate synthase-related protein [Caldimicr
    5.3e-08   29.7   2.2    8.8e-08   29.0   2.2    1.3  1  WP_068512641.1  ATP-binding protein [Caldimicrobium thiodismu
      6e-08   29.6   4.9    7.5e-08   29.2   4.9    1.1  1  WP_068513212.1  ferredoxin family protein [Caldimicrobium thi
    2.9e-07   27.3  13.2    1.9e-05   21.4   1.2    2.5  2  WP_068512643.1  4Fe-4S binding protein [Caldimicrobium thiodi
    3.8e-07   26.9  25.9    9.8e-06   22.4   6.6    3.3  3  WP_068515088.1  4Fe-4S dicluster domain-containing protein [C
    5.2e-07   26.5  27.0      1e-06   25.6   9.5    3.2  3  WP_068513989.1  4Fe-4S dicluster domain-containing protein [C
    6.6e-07   26.2   7.1    9.7e-07   25.6   7.1    1.2  1  WP_068515033.1  NADH-quinone oxidoreductase subunit NuoI [Cal
    3.5e-06   23.8   8.9    7.8e-06   22.7   8.9    1.5  1  WP_068513983.1  NADH-quinone oxidoreductase subunit NuoI [Cal
    1.5e-05   21.8  17.1      0.002   14.9   0.6    3.6  4  WP_068515541.1  4Fe-4S dicluster domain-containing protein [C
    3.6e-05   20.5   5.5    3.6e-05   20.5   5.5    3.0  3  WP_068513100.1  sulfate reduction electron transfer complex D
    6.9e-05   19.6   5.6    0.00022   18.0   5.6    1.8  1  WP_068515058.1  FAD-dependent oxidoreductase [Caldimicrobium 
    0.00076   16.2   2.9     0.0015   15.3   1.5    2.0  2  WP_068512736.1  dissimilatory-type sulfite reductase subunit 
    0.00077   16.2  27.5     0.0068   13.1  11.1    3.7  3  WP_068516574.1  4Fe-4S dicluster domain-containing protein [C
  ------ inclusion threshold ------
      0.044   10.5   7.2       0.18    8.5   0.3    2.1  2  WP_068515062.1  quinone-interacting membrane-bound oxidoreduc
       0.19    8.5  30.3       0.11    9.2  15.3    3.7  3  WP_068515224.1  4Fe-4S dicluster domain-containing protein [C
        1.2    5.9  16.7      0.085    9.6   3.0    2.4  2  WP_068514095.1  4Fe-4S binding protein [Caldimicrobium thiodi
        1.3    5.7  13.2        0.2    8.4   2.0    2.4  2  WP_068515243.1  4Fe-4S binding protein [Caldimicrobium thiodi


Domain annotation for each sequence (and alignments):
>> WP_068515052.1  adenylyl-sulfate reductase subunit beta [Caldimicrobium thiodismutans]
   #    score  bias  c-Evalue  i-Evalue hmmfrom  hmm to    alifrom  ali to    envfrom  env to     acc
 ---   ------ ----- --------- --------- ------- -------    ------- -------    ------- -------    ----
   1 !  185.2   3.0   1.2e-57   7.4e-56       2     121 ..       1     136 [.       1     159 [. 0.86

  Alignments for each domain:
  == domain 1  score: 185.2 bits;  conditional E-value: 1.2e-57
  aprb_Neukirchen_a   2 MpifvdkekCdgCkg...taCveiCPgdLmkldkekkkayirepedCWeCysCvkeCpqqAievrlyadiaplggsvsplrgeedimWtikf 90 
                        Mp++v++ekCdgCkg   t C++iCP+dLm ld+e+++ay++ep++CWeCysCvk Cpq+Ai++r+yad+apl+g+++p+rg++d+mWtikf
     WP_068515052.1   1 MPSYVNPEKCDGCKGgdrTVCMYICPNDLMILDPEAMRAYNQEPDQCWECYSCVKSCPQGAISIRHYADFAPLNGTCQPMRGTTDVMWTIKF 92 
                        ******************************************************************************************** PP

  aprb_Neukirchen_a  91 rdgkvkrfkipirttpeg......s.......nlksellfteee 121
                        r+g v rfk+pirttpeg              +l++++lft+++
     WP_068515052.1  93 RNGVVVRFKFPIRTTPEGsadptmGgkepdpaKLNTNQLFTQAA 136
                        ******************65444404444444455555555543 PP

>> WP_068513109.1  ferredoxin family protein [Caldimicrobium thiodismutans]
   #    score  bias  c-Evalue  i-Evalue hmmfrom  hmm to    alifrom  ali to    envfrom  env to     acc
 ---   ------ ----- --------- --------- ------- -------    ------- -------    ------- -------    ----
   1 !   51.5   7.8   1.8e-16   1.1e-14       3      63 ..       3      60 ..       1      62 [] 0.94

  Alignments for each domain:
  == domain 1  score: 51.5 bits;  conditional E-value: 1.8e-16
  aprb_Neukirchen_a  3 pifvdkekCdgCkgtaCveiCPgdLmkldkekkkayirepedCWeCysCvkeCpqqAievr 63
                        i v+ + Cd C+  +Cve CP ++  + +++ k ++ + edC +C+ Cv  Cp+++iev+
     WP_068513109.1  3 EITVNYDTCDACG--TCVESCPAQVYDKGDDG-KPVVARAEDCLGCMTCVEVCPTGSIEVK 60
                       689*********7..9************9997.**************************96 PP

>> WP_068516311.1  4Fe-4S binding protein [Caldimicrobium thiodismutans]
   #    score  bias  c-Evalue  i-Evalue hmmfrom  hmm to    alifrom  ali to    envfrom  env to     acc
 ---   ------ ----- --------- --------- ------- -------    ------- -------    ------- -------    ----
   1 !    7.0  11.7    0.0084      0.51       8      57 ..      22      81 ..      17      83 .. 0.85
   2 !   41.9   5.6   1.5e-13   9.2e-12       5      71 ..     115     177 ..     113     180 .] 0.89

  Alignments for each domain:
  == domain 1  score: 7.0 bits;  conditional E-value: 0.0084
  aprb_Neukirchen_a  8 kekCdgCkgtaCveiCPgdLmkldke............kkkayirepedCWeCysCvkeCpq 57
                        ++C  C+  aC  iCP +  ++  +              k  ++    C +C sCv  Cp 
     WP_068516311.1 22 YDQCFRCG--ACSGICPVKKTTKIFDprkivhllllgfMDKVLNEILWYCSQCGSCVPVCPM 81
                       589****7..*******877665444458999****9977********************96 PP

  == domain 2  score: 41.9 bits;  conditional E-value: 1.5e-13
  aprb_Neukirchen_a   5 fvdkekCdgCkgtaCveiCPgdLmkldkekkkayirepedCWeCysCvkeCpqqAievrlyadiapl 71 
                        +v+++kC+ C   +Cv+ CP +   + + +  ay  ep++C  C  CvkeCp +Aie++ + ++  +
     WP_068516311.1 115 RVNTQKCIVCL--TCVRTCPFSAASIGNLG-FAY-IEPSKCRACGICVKECPARAIELKPKPEFLEV 177
                        79********6..9************9876.565.58*********************999888655 PP

>> WP_068513647.1  NIL domain-containing protein [Caldimicrobium thiodismutans]
   #    score  bias  c-Evalue  i-Evalue hmmfrom  hmm to    alifrom  ali to    envfrom  env to     acc
 ---   ------ ----- --------- --------- ------- -------    ------- -------    ------- -------    ----
   1 !   37.4   9.0   3.7e-12   2.3e-10       7      67 ..      82     139 ..      78     141 .] 0.92

  Alignments for each domain:
  == domain 1  score: 37.4 bits;  conditional E-value: 3.7e-12
  aprb_Neukirchen_a   7 dkekCdgCkgtaCveiCPgdLmkldkekkkayirepedCWeCysCvkeCpqqAievrlyad 67 
                        ++e C+ C+  aC+ +CP   +++d+++   ++ +pe+C  C  Cv +C ++A+ev+++++
     WP_068513647.1  82 NEEVCIHCG--ACTAVCPTGALYVDRKT-FKVVYDPEKCTACGFCVSACITKAMEVYIQSE 139
                        6899****7..**************998.88999***********************9876 PP

>> WP_068516571.1  ferredoxin [Caldimicrobium thiodismutans]
   #    score  bias  c-Evalue  i-Evalue hmmfrom  hmm to    alifrom  ali to    envfrom  env to     acc
 ---   ------ ----- --------- --------- ------- -------    ------- -------    ------- -------    ----
   1 !   37.1   8.0   4.9e-12     3e-10       4      61 ..       4      59 ..       1      61 [. 0.87

  Alignments for each domain:
  == domain 1  score: 37.1 bits;  conditional E-value: 4.9e-12
  aprb_Neukirchen_a  4 ifvdkekCdgCkgtaCveiCPgdLmkldkekkkayirepedCWeCys..CvkeCpqqAie 61
                        +vd e C+gC+  +Cve CP+ +++l +++ kay++++e C eC +   +  Cp++Ai+
     WP_068516571.1  4 LVVDDELCIGCG--TCVELCPN-VFELGSDE-KAYVKNQEGCKECNCeeAINSCPVSAIS 59
                       579********7..9******6.89999987.***********997544799*******7 PP

>> WP_068516252.1  ferredoxin family protein [Caldimicrobium thiodismutans]
   #    score  bias  c-Evalue  i-Evalue hmmfrom  hmm to    alifrom  ali to    envfrom  env to     acc
 ---   ------ ----- --------- --------- ------- -------    ------- -------    ------- -------    ----
   1 !   36.3   7.1   8.3e-12   5.1e-10       2      57 ..       1      59 [.       1      62 [. 0.93

  Alignments for each domain:
  == domain 1  score: 36.3 bits;  conditional E-value: 8.3e-12
  aprb_Neukirchen_a  2 MpifvdkekCdgCkgtaCveiCPgdLmkldke.....kkkayirepedCWeCysCvkeCpq 57
                       M i++ +e+C+gC+   Cve CP++++ l  +      k  yi + e+C  C  C  +Cp+
     WP_068516252.1  1 MKIKILEERCKGCG--LCVEFCPKKVLSLSGKrnlqgYKVVYIANAEKCNACGICFLMCPE 59
                       99***********7..*************987778876789******************96 PP

>> WP_148638851.1  CoB--CoM heterodisulfide reductase iron-sulfur subunit A family protein [Caldimicrobium thiodismutans
   #    score  bias  c-Evalue  i-Evalue hmmfrom  hmm to    alifrom  ali to    envfrom  env to     acc
 ---   ------ ----- --------- --------- ------- -------    ------- -------    ------- -------    ----
   1 !   11.1   7.6   0.00047     0.029       4      33 ..     101     128 ..      98     188 .. 0.59
   2 ?   -0.3   0.7       1.6        95       3      25 ..     735     760 ..     734     773 .. 0.82
   3 !   33.8   5.3   4.9e-11     3e-09       6      64 ..     932     989 ..     928    1008 .. 0.83

  Alignments for each domain:
  == domain 1  score: 11.1 bits;  conditional E-value: 0.00047
  aprb_Neukirchen_a   4 ifvdkekCdgCkgtaCveiCPgdLmkldke 33 
                         ++d++kC+ C+  +C++ CP   +   +e
     WP_148638851.1 101 RYIDPDKCTACG--ECMKYCPRLAIDTYNE 128
                        577777777776..7777777766665444 PP

  == domain 2  score: -0.3 bits;  conditional E-value: 1.6
  aprb_Neukirchen_a   3 pifvdkekCdgCkg...taCveiCPg 25 
                        p +v + +C g +g   ++C ++C  
     WP_148638851.1 735 PKRVIMIQCAGSRGeelKHCSKVCCI 760
                        5678889999999999999***9965 PP

  == domain 3  score: 33.8 bits;  conditional E-value: 4.9e-11
  aprb_Neukirchen_a   6 vdkekCdgCkgtaCveiCPgdLmkldke.kkkayirepedCWeCysCvkeCpqqAievrl 64 
                        v++ kC+gC    C e+CP + +++ k  k++     ++ C +C  C  +Cp+ Ai+v +
     WP_148638851.1 932 VNEAKCIGCA--ICAEVCPFSAIEMAKVeKRRKARVIKAACKGCGVCASHCPVFAIDVGG 989
                        99*******6..9***********9885244444445789****************9865 PP

>> WP_407922076.1  formate dehydrogenase subunit alpha [Caldimicrobium thiodismutans]
   #    score  bias  c-Evalue  i-Evalue hmmfrom  hmm to    alifrom  ali to    envfrom  env to     acc
 ---   ------ ----- --------- --------- ------- -------    ------- -------    ------- -------    ----
   1 !   32.0   4.5   1.7e-10   1.1e-08       4      60 ..     441     500 ..     440     512 .. 0.86

  Alignments for each domain:
  == domain 1  score: 32.0 bits;  conditional E-value: 1.7e-10
  aprb_Neukirchen_a   4 ifvdkekCdgCkgtaCveiCPgdLmkldke.....kkkayirepedCWeCysCvkeCpqqAi 60 
                        i vd++kC+ C+  +Cv+ CP + + ++       ++    r  e C +C +Cv +Cp++A+
     WP_407922076.1 441 IEVDSNKCIACE--RCVRTCPYSAIFFRVVnkgkpTEHITFRFTESCINCGACVDACPTGAL 500
                        579********7..*********998754334455778999*******************96 PP

>> WP_068512698.1  4Fe-4S binding protein [Caldimicrobium thiodismutans]
   #    score  bias  c-Evalue  i-Evalue hmmfrom  hmm to    alifrom  ali to    envfrom  env to     acc
 ---   ------ ----- --------- --------- ------- -------    ------- -------    ------- -------    ----
   1 ?    2.3   0.1      0.24        14      39      61 ..      39      61 ..      30      69 .. 0.81
   2 ?   -2.0   0.1       5.2   3.1e+02      19      25 ..     159     165 ..     158     170 .. 0.83
   3 ?   -2.7   0.1       8.2     5e+02      19      29 ..     211     221 ..     209     222 .. 0.86
   4 !   32.2   6.3   1.5e-10   9.1e-09       8      74 ..     236     293 ..     233     300 .. 0.88

  Alignments for each domain:
  == domain 1  score: 2.3 bits;  conditional E-value: 0.24
  aprb_Neukirchen_a 39 irepedCWeCysCvkeCpqqAie 61
                       +    +C+ C + +  Cp ++i+
     WP_068512698.1 39 CAPGLNCYSCPAALFSCPLGSIQ 61
                       5555689999999*****99997 PP

  == domain 2  score: -2.0 bits;  conditional E-value: 5.2
  aprb_Neukirchen_a  19 CveiCPg 25 
                        C ++CP 
     WP_068512698.1 159 CKYVCPA 165
                        99****6 PP

  == domain 3  score: -2.7 bits;  conditional E-value: 8.2
  aprb_Neukirchen_a  19 CveiCPgdLmk 29 
                        C + CP  L++
     WP_068512698.1 211 CKNLCPLGLIY 221
                        99****98885 PP

  == domain 4  score: 32.2 bits;  conditional E-value: 1.5e-10
  aprb_Neukirchen_a   8 kekCdgCkgtaCveiCPgdLmkldkekkkayirepedCWeCysCvkeCpqqAievrlyadiaplggs 74 
                        k++C+gC  t C+++CP +L   ++        +  +C  C +C+  Cp++Ai++    ++ p  ++
     WP_068512698.1 236 KNQCTGC--TICEKVCPMQLTIPKEL-------NSVECIRCLNCLEVCPTKAIHLEKSLQFLPERHQ 293
                        799****..5**********998765.......4899*******************99999876665 PP

>> WP_068511526.1  4Fe-4S binding protein [Caldimicrobium thiodismutans]
   #    score  bias  c-Evalue  i-Evalue hmmfrom  hmm to    alifrom  ali to    envfrom  env to     acc
 ---   ------ ----- --------- --------- ------- -------    ------- -------    ------- -------    ----
   1 !   31.5  12.0   2.6e-10   1.6e-08       5      65 ..      39      95 ..      37      97 .] 0.93

  Alignments for each domain:
  == domain 1  score: 31.5 bits;  conditional E-value: 2.6e-10
  aprb_Neukirchen_a  5 fvdkekCdgCkgtaCveiCPgdLmkldkekkkayirepedCWeCysCvkeCpqqAievrly 65
                       + dkekC++C+  +C  +CP    + ++e+   +i + + C +C  C  +Cp++Ai + l 
     WP_068511526.1 39 VLDKEKCIKCG--QCYLMCPEPAYEENEEG--YFICNLNYCKGCGICAAICPKGAITMVLE 95
                       689*******7..9************9997..9***********************99875 PP

>> WP_068515022.1  4Fe-4S dicluster domain-containing protein [Caldimicrobium thiodismutans]
   #    score  bias  c-Evalue  i-Evalue hmmfrom  hmm to    alifrom  ali to    envfrom  env to     acc
 ---   ------ ----- --------- --------- ------- -------    ------- -------    ------- -------    ----
   1 !    9.5   2.6    0.0015     0.092       9      24 ..      10      23 ..       2      25 .. 0.74
   2 !   22.0   7.8   2.1e-07   1.3e-05      10      57 ..      45      89 ..      39      95 .. 0.89
   3 !   11.4   1.7   0.00038     0.023       9      36 ..     102     136 ..     100     137 .] 0.89

  Alignments for each domain:
  == domain 1  score: 9.5 bits;  conditional E-value: 0.0015
  aprb_Neukirchen_a  9 ekCdgCkgtaCveiCP 24
                       ekC+gC+  +Cv++C 
     WP_068515022.1 10 EKCTGCE--ECVKACA 23
                       7888886..7888885 PP

  == domain 2  score: 22.0 bits;  conditional E-value: 2.1e-07
  aprb_Neukirchen_a 10 kCdgCkgtaCveiCPgdLmkldkekkkayirepedCWeCysCvkeCpq 57
                        C  Ck+++C ++CP   +  +    + +  +++ C +C +Cv +Cp 
     WP_068515022.1 45 ACLQCKKPQCASACPVAALIRKG---EVVAFYKDLCVGCKNCVEACPW 89
                       69*************99998874...4788999*************95 PP

  == domain 3  score: 11.4 bits;  conditional E-value: 0.00038
  aprb_Neukirchen_a   9 ekCdgCkg.......taCveiCPgdLmkldkekkk 36 
                        ekCd C +       + Cv++CP++ +++++++ k
     WP_068515022.1 102 EKCDLCIArmekgekPYCVSACPNEALEIKETTAK 136
                        89****8899999999*************998755 PP

>> WP_068515240.1  4Fe-4S dicluster domain-containing protein [Caldimicrobium thiodismutans]
   #    score  bias  c-Evalue  i-Evalue hmmfrom  hmm to    alifrom  ali to    envfrom  env to     acc
 ---   ------ ----- --------- --------- ------- -------    ------- -------    ------- -------    ----
   1 !   28.1   5.2   2.8e-09   1.7e-07       9      64 ..      20      79 ..      18      90 .. 0.85
   2 ?    2.3   1.8      0.25        15      31      56 ..      83     113 ..      77     123 .. 0.75
   3 !   12.8   1.9   0.00015    0.0089       4      25 ..     127     146 ..     124     156 .. 0.88

  Alignments for each domain:
  == domain 1  score: 28.1 bits;  conditional E-value: 2.8e-09
  aprb_Neukirchen_a  9 ekCdgCkgtaCveiCPgdLmkldke......kkkayirepedCWeCysCvkeCpqqAievrl 64
                       +kC  C+  +C++iCP + ++l++       +   +i +++ C+ C+ C   Cp +A++  l
     WP_068515240.1 20 KKCLRCG--KCQQICPYNSIVLTSWenpfyfGLPYIIARKKPCYLCMKCPPVCPSGALDRTL 79
                       79****7..*************9864566665566789999****************98766 PP

  == domain 2  score: 2.3 bits;  conditional E-value: 0.25
  aprb_Neukirchen_a  31 dkekkkayirepedCWe.....CysCvkeCp 56 
                        +k k+     +++ CW      C +C   Cp
     WP_068515240.1  83 NKVKMGVAKINKNTCWAyqgsfCRACFMNCP 113
                        5566667777888999666677999999998 PP

  == domain 3  score: 12.8 bits;  conditional E-value: 0.00015
  aprb_Neukirchen_a   4 ifvdkekCdgCkgtaCveiCPg 25 
                        ++v ++ C gC+   C+++CP 
     WP_068515240.1 127 PVVIEKYCVGCG--ICENVCPV 146
                        578899*****7..9******6 PP

>> WP_068511789.1  glutamate synthase-related protein [Caldimicrobium thiodismutans]
   #    score  bias  c-Evalue  i-Evalue hmmfrom  hmm to    alifrom  ali to    envfrom  env to     acc
 ---   ------ ----- --------- --------- ------- -------    ------- -------    ------- -------    ----
   1 !   30.1   9.8   6.8e-10   4.1e-08       9      68 ..      20      77 ..      17      89 .. 0.90

  Alignments for each domain:
  == domain 1  score: 30.1 bits;  conditional E-value: 6.8e-10
  aprb_Neukirchen_a  9 ekCdgCkgtaCveiCPgdLmkldkekkkayirepedCWeCysCvkeCpqqAievr.lyadi 68
                       +kC++Ck  +Cv+ CP +    d++k k  +++  +C +C+ C  +Cp++Ai +r ++a++
     WP_068511789.1 20 DKCIKCK--RCVKECPYEAHIWDAKK-KTLLEDHIKCVGCHRCEAICPTKAIIIRrHPAQF 77
                       79****8..*************9887.************************9885256666 PP

>> WP_068512641.1  ATP-binding protein [Caldimicrobium thiodismutans]
   #    score  bias  c-Evalue  i-Evalue hmmfrom  hmm to    alifrom  ali to    envfrom  env to     acc
 ---   ------ ----- --------- --------- ------- -------    ------- -------    ------- -------    ----
   1 !   29.0   2.2   1.5e-09   8.8e-08       4      63 ..       9      64 ..       8      85 .. 0.90

  Alignments for each domain:
  == domain 1  score: 29.0 bits;  conditional E-value: 1.5e-09
  aprb_Neukirchen_a  4 ifvdkekCdgCkgtaCveiCPgdLmkldkekkkayirepedCWeCysCvkeCpqqAievr 63
                       i +d++ C+gC+  +Cv +C    + + +   ka + ++  C +  +C+ eCp++A+++ 
     WP_068512641.1  9 IEIDETLCNGCG--KCVTACAEGALAIIDG--KARLVSEIYCDGLGACLGECPTGALKIV 64
                       579********7..9******998888743..9***********************9875 PP

>> WP_068513212.1  ferredoxin family protein [Caldimicrobium thiodismutans]
   #    score  bias  c-Evalue  i-Evalue hmmfrom  hmm to    alifrom  ali to    envfrom  env to     acc
 ---   ------ ----- --------- --------- ------- -------    ------- -------    ------- -------    ----
   1 !   29.2   4.9   1.2e-09   7.5e-08       7      60 ..      29      80 ..      25      87 .. 0.89

  Alignments for each domain:
  == domain 1  score: 29.2 bits;  conditional E-value: 1.2e-09
  aprb_Neukirchen_a  7 dkekCdgCkgtaCveiCPgdLmkldkekkkayirepedCWeCysCvkeCpqqAi 60
                       d++ C +C+++ C + CP  +  l++e+  +++ + + C eC sC   Cp++ i
     WP_068513212.1 29 DEKVCLKCNEKPCLNFCPAGVYRLTEEG--SILISYQACLECGSCRIGCPFENI 80
                       5678****99***************997..77778889************9987 PP

>> WP_068512643.1  4Fe-4S binding protein [Caldimicrobium thiodismutans]
   #    score  bias  c-Evalue  i-Evalue hmmfrom  hmm to    alifrom  ali to    envfrom  env to     acc
 ---   ------ ----- --------- --------- ------- -------    ------- -------    ------- -------    ----
   1 !   12.0   3.1   0.00026     0.016      41      62 ..     143     164 ..     118     168 .. 0.84
   2 !   21.4   1.2   3.1e-07   1.9e-05       4      29 ..     169     192 ..     166     205 .. 0.83

  Alignments for each domain:
  == domain 1  score: 12.0 bits;  conditional E-value: 0.00026
  aprb_Neukirchen_a  41 epedCWeCysCvkeCpqqAiev 62 
                        +p+ C  C sCv  C+++Ai++
     WP_068512643.1 143 DPKACSFCGSCVEVCEESAINL 164
                        7999***************986 PP

  == domain 2  score: 21.4 bits;  conditional E-value: 3.1e-07
  aprb_Neukirchen_a   4 ifvdkekCdgCkgtaCveiCPgdLmk 29 
                        + v++e+C gC+  +C++iCP + ++
     WP_068512643.1 169 PLVNEERCVGCG--HCIKICPESALT 192
                        679********7..9******98776 PP

>> WP_068515088.1  4Fe-4S dicluster domain-containing protein [Caldimicrobium thiodismutans]
   #    score  bias  c-Evalue  i-Evalue hmmfrom  hmm to    alifrom  ali to    envfrom  env to     acc
 ---   ------ ----- --------- --------- ------- -------    ------- -------    ------- -------    ----
   1 !    7.0   0.9    0.0087      0.53       5      24 ..      74      91 ..      71     105 .. 0.85
   2 !    9.0   3.4     0.002      0.12      10      34 ..     124     148 ..     117     155 .. 0.85
   3 !   22.4   6.6   1.6e-07   9.8e-06       7      95 ..     154     244 ..     149     251 .. 0.76

  Alignments for each domain:
  == domain 1  score: 7.0 bits;  conditional E-value: 0.0087
  aprb_Neukirchen_a  5 fvdkekCdgCkgtaCveiCP 24
                       + ++++C+ C+   C+e+C 
     WP_068515088.1 74 VFKMDRCIDCE--LCMEACV 91
                       568999****7..9***995 PP

  == domain 2  score: 9.0 bits;  conditional E-value: 0.002
  aprb_Neukirchen_a  10 kCdgCkgtaCveiCPgdLmkldkek 34 
                         C+ C+++ Cv++CP +   +dk++
     WP_068515088.1 124 LCNHCNNPPCVRACPTKATIKDKQT 148
                        6****99*********999998875 PP

  == domain 3  score: 22.4 bits;  conditional E-value: 1.6e-07
  aprb_Neukirchen_a   7 dkekCdgCkgtaCveiCPgdLmkldkekkkayirepedCWe........CysCvkeCpqqAievrlyadiaplggsvsplrge.edimWtik 89 
                         + kC+gCk  +C+ +CP +  ++++e  k  + + + CWe         ++C  +Cp +        d+   g++v +l ++  +  W +k
     WP_068515088.1 154 ISYKCIGCK--TCMVACPYNARYFNEE--KHAVDKCDFCWEsrlskgekLTACAAACPAGVR---NFGDLSDPGSEVYQLVHQlAKPVWVLK 238
                        5679****8..9*************87..7999*******8444444446899999999754...444444448888888888557888888 PP

  aprb_Neukirchen_a  90 frdgkv 95 
                         + g +
     WP_068515088.1 239 PETGAK 244
                        777765 PP

>> WP_068513989.1  4Fe-4S dicluster domain-containing protein [Caldimicrobium thiodismutans]
   #    score  bias  c-Evalue  i-Evalue hmmfrom  hmm to    alifrom  ali to    envfrom  env to     acc
 ---   ------ ----- --------- --------- ------- -------    ------- -------    ------- -------    ----
   1 !   11.5   1.1   0.00035     0.021      38      58 ..       6      26 ..       2      30 .. 0.87
   2 !   25.6   9.5   1.7e-08     1e-06       9      56 ..      57     103 ..      51     107 .. 0.85
   3 !   11.8  11.5   0.00029     0.017       4      68 ..      85     151 ..      84     166 .. 0.74

  Alignments for each domain:
  == domain 1  score: 11.5 bits;  conditional E-value: 0.00035
  aprb_Neukirchen_a 38 yirepedCWeCysCvkeCpqq 58
                       + +++++C +C +Cv +C+++
     WP_068513989.1  6 ITQNQRKCIGCLACVVHCKVE 26
                       568999************975 PP

  == domain 2  score: 25.6 bits;  conditional E-value: 1.7e-08
  aprb_Neukirchen_a   9 ekCdgCkgtaCveiCPgdLmkldkekkkayirepedCWeCysCvkeCp 56 
                         +C  C+++ Cv++CP   m+ ++++   y+ + e C +C sC+k+Cp
     WP_068513989.1  57 MNCFHCEDAFCVRACPTGAMTRREKDGIVYV-RDELCIGCKSCMKACP 103
                        57****99**************999855555.5689***********9 PP

  == domain 3  score: 11.8 bits;  conditional E-value: 0.00029
  aprb_Neukirchen_a   4 ifvdkekCdgCkgtaCveiCPgdLmkldkekkkay....irepedCWeCysCvkeCpqqAievrlyadi 68 
                        ++v+ e C+gCk   C+++CP  + + ++e+ k +    + +  d  e  +Cv  C ++ +++ l+++ 
     WP_068513989.1  85 VYVRDELCIGCK--SCMKACPWGIPQWNPETGKVFkchlCMHRLDRGEKPACVEGCTTSCLSFVLPEEA 151
                        5899*******9..9**************9987762222333444445557888888777777777665 PP

>> WP_068515033.1  NADH-quinone oxidoreductase subunit NuoI [Caldimicrobium thiodismutans]
   #    score  bias  c-Evalue  i-Evalue hmmfrom  hmm to    alifrom  ali to    envfrom  env to     acc
 ---   ------ ----- --------- --------- ------- -------    ------- -------    ------- -------    ----
   1 !   25.6   7.1   1.6e-08   9.7e-07       9      70 ..      60     127 ..      58     145 .. 0.85

  Alignments for each domain:
  == domain 1  score: 25.6 bits;  conditional E-value: 1.6e-08
  aprb_Neukirchen_a   9 ekCdgCkgtaCveiCPgdLmkldke........kkkayirepedCWeCysCvkeCpqqAievrlyadiap 70 
                        + C+ C   +C ++CP++ ++++ e        k k y  e   C  C  C   Cp++A+ +  y + a 
     WP_068515033.1  60 TLCIACM--RCARVCPSQCIYIEYEidaetkkrKVKRYDIEALRCVYCGYCEEVCPVNAVVLTEYFEYAG 127
                        57****6..************9888888888777788999999*****************9998888754 PP

>> WP_068513983.1  NADH-quinone oxidoreductase subunit NuoI [Caldimicrobium thiodismutans]
   #    score  bias  c-Evalue  i-Evalue hmmfrom  hmm to    alifrom  ali to    envfrom  env to     acc
 ---   ------ ----- --------- --------- ------- -------    ------- -------    ------- -------    ----
   1 !   22.7   8.9   1.3e-07   7.8e-06       8      62 ..      58     118 ..      53     131 .. 0.91

  Alignments for each domain:
  == domain 1  score: 22.7 bits;  conditional E-value: 1.3e-07
  aprb_Neukirchen_a   8 kekCdgCkgtaCveiCPgdLmkldke........kkkayirepedCWeCysCvkeCpqqAiev 62 
                        + +C  C   +Cv++CP+  ++++ e        k+  y+ +   C  C  C   Cp++Ai +
     WP_068513983.1  58 TARCVACL--KCVQVCPSRCIEVRYEvdpetgarKMLEYNLHALRCIYCGYCEEVCPVGAIVL 118
                        579****6..************9988889999999999***********************66 PP

>> WP_068515541.1  4Fe-4S dicluster domain-containing protein [Caldimicrobium thiodismutans]
   #    score  bias  c-Evalue  i-Evalue hmmfrom  hmm to    alifrom  ali to    envfrom  env to     acc
 ---   ------ ----- --------- --------- ------- -------    ------- -------    ------- -------    ----
   1 !   14.9   0.6   3.3e-05     0.002       4      25 ..      34      58 ..      31      74 .. 0.86
   2 !   11.5   5.8   0.00037     0.022       8      56 ..     114     160 ..     109     163 .. 0.92
   3 ?    6.6   0.3     0.011      0.67       4      27 ..     142     163 ..     139     173 .. 0.85
   4 ?    1.1   0.1      0.58        35       9      27 ..     187     212 ..     184     249 .. 0.87

  Alignments for each domain:
  == domain 1  score: 14.9 bits;  conditional E-value: 3.3e-05
  aprb_Neukirchen_a  4 ifvdkekCdgCkg...taCveiCPg 25
                       + +d ++CdgCk+   ++Cv++C  
     WP_068515541.1 34 TLIDLTRCDGCKDepiPRCVKACRE 58
                       789*********9**********65 PP

  == domain 2  score: 11.5 bits;  conditional E-value: 0.00037
  aprb_Neukirchen_a   8 kekCdgCkgtaCveiCPgdLmkldkekkkayirepedCWeCysCvkeCp 56 
                        + +C  C  + Cv+ CP   + +++e+    i + + C++ + C  +Cp
     WP_068515541.1 114 PRRCMHCDTPPCVKGCPFGALSKQPEG--NTIIDHSICFGGAKCRDICP 160
                        679****99***********9999997..8999***************9 PP

  == domain 3  score: 6.6 bits;  conditional E-value: 0.011
  aprb_Neukirchen_a   4 ifvdkekCdgCkgtaCveiCPgdL 27 
                        +++d++ C g    +C +iCP  +
     WP_068515541.1 142 TIIDHSICFGGA--KCRDICPWHI 163
                        689999999995..*******776 PP

  == domain 4  score: 1.1 bits;  conditional E-value: 0.58
  aprb_Neukirchen_a   9 ekCdgCkg.......taCveiCPgdL 27 
                         kCd C +       +aCv +C   L
     WP_068515541.1 187 YKCDLCDSrikrgeePACVVACRERL 212
                        58999988888999999999996655 PP

>> WP_068513100.1  sulfate reduction electron transfer complex DsrMKJOP subunit DsrO [Caldimicrobium thiodismutans]
   #    score  bias  c-Evalue  i-Evalue hmmfrom  hmm to    alifrom  ali to    envfrom  env to     acc
 ---   ------ ----- --------- --------- ------- -------    ------- -------    ------- -------    ----
   1 ?   -0.1   0.9       1.3        82       5      23 ..      54      71 ..      48      99 .. 0.71
   2 !   20.5   5.5   5.9e-07   3.6e-05      11      59 ..     126     172 ..     124     182 .. 0.93
   3 ?    2.3   0.3      0.24        15      50      60 ..     216     226 ..     199     238 .. 0.68

  Alignments for each domain:
  == domain 1  score: -0.1 bits;  conditional E-value: 1.3
  aprb_Neukirchen_a  5 fvdkekCdgCkgtaCveiC 23
                       ++d  kC+  + ++C++ C
     WP_068513100.1 54 VIDVRKCIESG-EECIKNC 71
                       56666666665.4555555 PP

  == domain 2  score: 20.5 bits;  conditional E-value: 5.9e-07
  aprb_Neukirchen_a  11 CdgCkgtaCveiCPgdLmkldkekkkayirepedCWeCysCvkeCpqqA 59 
                        C+ C+++ Cv++CP +   +++++   ++ +   C +C  C+  Cp ++
     WP_068513100.1 126 CNHCENPPCVRVCPTKATFKRSDG--IVMMDFHRCIGCRFCMAGCPYGS 172
                        ****99************999997..9*******************875 PP

  == domain 3  score: 2.3 bits;  conditional E-value: 0.24
  aprb_Neukirchen_a  50 sCvkeCpqqAi 60 
                        +Cv +C+ qA+
     WP_068513100.1 216 ACVEACKSQAL 226
                        56666666665 PP

>> WP_068515058.1  FAD-dependent oxidoreductase [Caldimicrobium thiodismutans]
   #    score  bias  c-Evalue  i-Evalue hmmfrom  hmm to    alifrom  ali to    envfrom  env to     acc
 ---   ------ ----- --------- --------- ------- -------    ------- -------    ------- -------    ----
   1 !   18.0   5.6   3.6e-06   0.00022       9      66 ..     525     578 ..     522     598 .. 0.82

  Alignments for each domain:
  == domain 1  score: 18.0 bits;  conditional E-value: 3.6e-06
  aprb_Neukirchen_a   9 ekCdgCkgtaCveiCPgdLmkldkekkkayirepedCWeCysCvkeCpqqAievrlya 66 
                        + C+ Ck  +C+e CP   +  d++     i     C  C  C  +Cpq+ i+++ y+
     WP_068515058.1 525 KMCTQCK--RCTEECPFGALNEDEK--AFPIPFITRCRRCGTCFGACPQRIINFKDYS 578
                        68****8..*******998887755..4678999******************998764 PP

>> WP_068512736.1  dissimilatory-type sulfite reductase subunit alpha [Caldimicrobium thiodismutans]
   #    score  bias  c-Evalue  i-Evalue hmmfrom  hmm to    alifrom  ali to    envfrom  env to     acc
 ---   ------ ----- --------- --------- ------- -------    ------- -------    ------- -------    ----
   1 ?   -1.0   0.0       2.5   1.5e+02      72     102 ..     157     193 ..     148     220 .. 0.66
   2 !   15.3   1.5   2.4e-05    0.0015      21      56 ..     274     308 ..     270     326 .. 0.87

  Alignments for each domain:
  == domain 1  score: -1.0 bits;  conditional E-value: 2.5
  aprb_Neukirchen_a  72 ggsvsplrgee.....d.imWtikfrdgkvkrfkipi 102
                        ggs+s lr+ e     +  +W + +++  +++f+ + 
     WP_068512736.1 157 GGSGSNLRTPEccmgmSrCEWSCIDTQDMIHEFTNQF 193
                        5555555554322222246788888887777777655 PP

  == domain 2  score: 15.3 bits;  conditional E-value: 2.4e-05
  aprb_Neukirchen_a  21 eiCPgdLmkldkekkkayirepedCWeCysCvkeCp 56 
                        + CP + m+ d+ + k    ++++C  C+ C+   p
     WP_068512736.1 274 DLCPTKCMHWDEGQ-KKLYINNAECNRCMHCINVMP 308
                        78*********987.666677899*******98766 PP

>> WP_068516574.1  4Fe-4S dicluster domain-containing protein [Caldimicrobium thiodismutans]
   #    score  bias  c-Evalue  i-Evalue hmmfrom  hmm to    alifrom  ali to    envfrom  env to     acc
 ---   ------ ----- --------- --------- ------- -------    ------- -------    ------- -------    ----
   1 ?    5.8   2.0     0.021       1.2       5      23 ..       7      23 ..       4      27 .. 0.83
   2 !   13.1  11.1   0.00011    0.0068      11      58 ..      65     110 ..      61     118 .. 0.92
   3 ?    6.0   0.5     0.017       1.1       9      26 ..     169     193 ..     167     201 .. 0.91

  Alignments for each domain:
  == domain 1  score: 5.8 bits;  conditional E-value: 0.021
  aprb_Neukirchen_a  5 fvdkekCdgCkgtaCveiC 23
                        +d  +C+gC+   C  iC
     WP_068516574.1  7 AIDLGRCIGCR--SCAVIC 23
                       57888999997..899999 PP

  == domain 2  score: 13.1 bits;  conditional E-value: 0.00011
  aprb_Neukirchen_a  11 CdgCkgtaCveiCPgdLmkldkekkkayirepedCWeCysCvkeCpqq 58 
                        C+ C ++ Cv++CP      ++++   ++ + e C +C  C+ +Cp +
     WP_068516574.1  65 CQHCDNAPCVKVCPVGATWQREDG--LVLIDFERCIGCRYCMTACPYG 110
                        ****99***********9999997..999*****************75 PP

  == domain 3  score: 6.0 bits;  conditional E-value: 0.017
  aprb_Neukirchen_a   9 ekCdgCkg.......taCveiCPgd 26 
                        ekC+ C +       +aCv+ CPg+
     WP_068516574.1 169 EKCTFCVQyvdqglpPACVRGCPGN 193
                        89****999999***********98 PP

>> WP_068515062.1  quinone-interacting membrane-bound oxidoreductase complex subunit QmoC [Caldimicrobium thiodismutans]
   #    score  bias  c-Evalue  i-Evalue hmmfrom  hmm to    alifrom  ali to    envfrom  env to     acc
 ---   ------ ----- --------- --------- ------- -------    ------- -------    ------- -------    ----
   1 ?    4.8   1.9     0.042       2.6      43      56 ..      27      40 ..      23      46 .. 0.69
   2 ?    8.5   0.3    0.0029      0.18      45      59 ..      73      87 ..      61      98 .. 0.86

  Alignments for each domain:
  == domain 1  score: 4.8 bits;  conditional E-value: 0.042
  aprb_Neukirchen_a 43 edCWeCysCvkeCp 56
                       + C++C+ C   Cp
     WP_068515062.1 27 KRCYQCATCSSVCP 40
                       45666666666665 PP

  == domain 2  score: 8.5 bits;  conditional E-value: 0.0029
  aprb_Neukirchen_a 45 CWeCysCvkeCpqqA 59
                       C +C  C+k Cp++A
     WP_068515062.1 73 CHQCGDCTKYCPRNA 87
                       888888888888887 PP

>> WP_068515224.1  4Fe-4S dicluster domain-containing protein [Caldimicrobium thiodismutans]
   #    score  bias  c-Evalue  i-Evalue hmmfrom  hmm to    alifrom  ali to    envfrom  env to     acc
 ---   ------ ----- --------- --------- ------- -------    ------- -------    ------- -------    ----
   1 ?    7.2   0.9    0.0074      0.45       5      23 ..      29      45 ..      16      51 .. 0.68
   2 ?    9.2  15.3    0.0018      0.11       8      58 ..      77     131 ..      72     143 .. 0.82
   3 ?   -1.1   0.6       2.8   1.7e+02       9      26 ..     176     200 ..     174     222 .. 0.79

  Alignments for each domain:
  == domain 1  score: 7.2 bits;  conditional E-value: 0.0074
  aprb_Neukirchen_a  5 fvdkekCdgCkgtaCveiC 23
                       ++d  kC gC+  aC+  C
     WP_068515224.1 29 IIDLRKCVGCH--ACTVGC 45
                       46666666664..565544 PP

  == domain 2  score: 9.2 bits;  conditional E-value: 0.0018
  aprb_Neukirchen_a   8 kekCdgCkgtaCveiCPgdLmkldke....kkkayirepedCWeCysCvkeCpqq 58 
                        +  C+ C ++ Cv +CP +     ke    ++  ++ + ++C +C  Cv +Cp +
     WP_068515224.1  77 PRPCQQCDNPPCVPVCPVKGKATWKEkkgiGEGIVMINYNECIGCGKCVPACPYK 131
                        567****99********876666555346656799*****************975 PP

  == domain 3  score: -1.1 bits;  conditional E-value: 2.8
  aprb_Neukirchen_a   9 ekCdgCkg.......taCveiCPgd 26 
                         kC+ C +       + Cv  C g 
     WP_068515224.1 176 RKCHFCYHrlvqgmlPMCVTTCIGR 200
                        6899998888888999999999765 PP

>> WP_068514095.1  4Fe-4S binding protein [Caldimicrobium thiodismutans]
   #    score  bias  c-Evalue  i-Evalue hmmfrom  hmm to    alifrom  ali to    envfrom  env to     acc
 ---   ------ ----- --------- --------- ------- -------    ------- -------    ------- -------    ----
   1 ?    9.6   3.0    0.0014     0.085      19      62 ..     188     232 ..     184     239 .. 0.78
   2 ?    5.5  13.0     0.025       1.5       8      61 ..     213     259 ..     207     269 .. 0.78

  Alignments for each domain:
  == domain 1  score: 9.6 bits;  conditional E-value: 0.0014
  aprb_Neukirchen_a  19 CveiCPgd..LmkldkekkkayirepedCWeCysCvkeCpqqAiev 62 
                        C + CP    L  ++  ++  +ir+ + C eC +C + C+  Ai++
     WP_068514095.1 188 CRYFCPLGafLSFFNWMSRFKIIRKADTCVECGACKRVCQ-MAIQI 232
                        9999996522445577788999*****************5.56765 PP

  == domain 2  score: 5.5 bits;  conditional E-value: 0.025
  aprb_Neukirchen_a   8 kekCdgCkgtaCveiCPgdLmkldkekkkayirepedCWeCysCvkeCpqqAie 61 
                         + C  C+  aC ++C   + +++    k     + +C +C  Cv  C+ +++ 
     WP_068514095.1 213 ADTCVECG--ACKRVCQMAI-QIE----KVERVPETHCIKCLECVEVCKYESLI 259
                        579****7..******7443.333....555678899***********998765 PP

>> WP_068515243.1  4Fe-4S binding protein [Caldimicrobium thiodismutans]
   #    score  bias  c-Evalue  i-Evalue hmmfrom  hmm to    alifrom  ali to    envfrom  env to     acc
 ---   ------ ----- --------- --------- ------- -------    ------- -------    ------- -------    ----
   1 ?    8.4   2.0    0.0032       0.2      19      56 ..     194     234 ..     189     236 .. 0.79
   2 ?    4.6   1.4     0.048       2.9      43      55 ..     246     258 ..     241     261 .. 0.74

  Alignments for each domain:
  == domain 1  score: 8.4 bits;  conditional E-value: 0.0032
  aprb_Neukirchen_a  19 CveiCPgdLmkldke...kkkayirepedCWeCysCvkeCp 56 
                        C  iCP  ++   ++   + +   re   C eC+ C  eCp
     WP_068515243.1 194 CNFICPTGIILGLAKwkrGLRVLKREDLTCKECALCSFECP 234
                        999***9987543332226789999999************9 PP

  == domain 2  score: 4.6 bits;  conditional E-value: 0.048
  aprb_Neukirchen_a  43 edCWeCysCvkeC 55 
                        e+C++C  Cv  C
     WP_068515243.1 246 ENCYNCGKCVDTC 258
                        6788888888777 PP


Internal pipeline statistics summary:
-------------------------------------
Query model(s):                            1  (157 nodes)
Target sequences:                       1760  (551573 residues searched)
Passed MSV filter:                        98  (0.0556818); expected 35.2 (0.02)
Passed bias filter:                       67  (0.0380682); expected 35.2 (0.02)
Passed Vit filter:                        34  (0.0193182); expected 1.8 (0.001)
Passed Fwd filter:                        30  (0.0170455); expected 0.0 (1e-05)
Initial search space (Z):               1760  [actual number of targets]
Domain search space  (domZ):              29  [number of targets reported over threshold]
# CPU time: 0.03u 0.00s 00:00:00.03 Elapsed: 00:00:00.02
# Mc/sec: 4189.11
//
[ok]
