# Supplementary material for: Sulfur disproportionation occurs globally across anoxic habitats and has multiple mechanisms of independent evolutionary origin
Source: ISME J. 2026 Mar 2;20(1):wrag042. doi: 10.1093/ismejo/wrag042 (PMC12998232; doi:10.1093/ismejo/wrag042)
Supplement: Sup_File_1_HMM_wrag042 [file sup_file_1_hmm_wrag042.zip › SupFile1_HMM/SupFile1c_results/aprb_Neukirchen_a-hmm-005_Thermosulfurimonas_sp_F29_GCF_019688735.txt]

# hmmsearch :: search profile(s) against a sequence database
# HMMER 3.4 (Aug 2023); http://hmmer.org/
# Copyright (C) 2023 Howard Hughes Medical Institute.
# Freely distributed under the BSD open source license.
# - - - - - - - - - - - - - - - - - - - - - - - - - - - - - - - - - - - -
# query HMM file:                  /Users/lukas/OneDrive/2023_Sulfur/20250723_HMM/profiles_all/aprb_Neukirchen_a.hmm
# target sequence database:        /Users/lukas/OneDrive/2023_Sulfur/20250626_HMM/db_new/005_Thermosulfurimonas_sp_F29_GCF_019688735.fas
# - - - - - - - - - - - - - - - - - - - - - - - - - - - - - - - - - - - -

Query:       aprb_Neukirchen_a  [M=157]
Scores for complete sequences (score includes all domains):
   --- full sequence ---   --- best 1 domain ---    -#dom-
    E-value  score  bias    E-value  score  bias    exp  N  Sequence       Description
    ------- ------ -----    ------- ------ -----   ---- --  --------       -----------
    1.7e-57  191.0   1.9    1.8e-57  190.8   1.9    1.0  1  WP_221173269.1  adenylyl-sulfate reductase subunit beta [Ther
    2.3e-12   44.3  25.6    7.9e-12   42.5   5.2    3.0  2  WP_221172708.1  4Fe-4S dicluster domain-containing protein [T
    9.8e-12   42.3   4.9    9.9e-12   42.2   4.9    1.0  1  WP_168718899.1  MULTISPECIES: ferredoxin family protein [Ther
    1.3e-10   38.6   5.2    1.7e-10   38.2   5.2    1.2  1  WP_221173361.1  NIL domain-containing protein [Thermosulfurim
    1.6e-10   38.3   9.4      2e-10   38.0   9.4    1.0  1  WP_221172718.1  ferredoxin [Thermosulfurimonas sp. F29]
      6e-10   36.4   1.3      1e-09   35.7   1.3    1.3  1  WP_221171840.1  CoB--CoM heterodisulfide reductase iron-sulfu
    8.8e-10   35.9  25.0    2.9e-05   21.2   7.5    3.1  3  WP_221172627.1  4Fe-4S dicluster domain-containing protein [T
    9.8e-10   35.7   2.6    9.8e-10   35.7   2.6    1.6  1  WP_221171699.1  4Fe-4S binding protein [Thermosulfurimonas sp
    2.2e-09   34.6   8.3      3e-09   34.2   8.3    1.1  1  WP_221172157.1  4Fe-4S binding protein [Thermosulfurimonas sp
    3.8e-09   33.8   8.4    6.1e-09   33.2   8.4    1.3  1  WP_221172075.1  DUF362 domain-containing protein [Thermosulfu
    5.4e-09   33.3   3.2    7.5e-09   32.9   3.2    1.2  1  WP_221172138.1  ATP-binding protein [Thermosulfurimonas sp. F
    6.5e-09   33.1   2.8    8.8e-09   32.7   2.8    1.2  1  WP_255592181.1  4Fe-4S binding protein [Thermosulfurimonas sp
    8.9e-09   32.6   2.2    2.2e-08   31.4   2.2    1.6  1  WP_255592354.1  formate dehydrogenase subunit alpha [Thermosu
      1e-08   32.4  29.3    4.3e-07   27.2   9.1    3.3  3  WP_221172692.1  4Fe-4S dicluster domain-containing protein [T
    2.9e-08   31.0   4.6    2.9e-08   31.0   4.6    3.9  3  WP_370630442.1  FAD-dependent oxidoreductase [Thermosulfurimo
    7.1e-08   29.7   5.5    8.9e-08   29.4   5.5    1.1  1  WP_221173002.1  ferredoxin family protein [Thermosulfurimonas
    2.3e-07   28.0   9.0    4.5e-07   27.1   9.0    1.4  1  WP_221172632.1  NADH-quinone oxidoreductase subunit NuoI [The
    4.7e-07   27.1  16.6    0.00054   17.1   2.8    2.9  3  WP_221171839.1  FAD-dependent oxidoreductase [Thermosulfurimo
    5.3e-07   26.9  23.1    4.5e-06   23.9   6.5    3.1  3  WP_221171700.1  4Fe-4S dicluster domain-containing protein [T
    7.4e-07   26.4  27.7    2.2e-05   21.6  11.0    3.3  3  WP_221171708.1  4Fe-4S dicluster domain-containing protein [T
    7.5e-07   26.4   6.0    7.5e-07   26.4   6.0    3.1  3  WP_221173157.1  sulfate reduction electron transfer complex D
    1.3e-06   25.6  21.5    3.6e-06   24.2   4.4    3.6  3  WP_221171750.1  4Fe-4S dicluster domain-containing protein [T
      2e-06   25.0  24.2    7.7e-06   23.1   3.8    3.4  3  WP_221171713.1  4Fe-4S dicluster domain-containing protein [T
      3e-06   24.4   3.2      3e-06   24.4   3.2    2.3  2  WP_255592263.1  4Fe-4S binding protein [Thermosulfurimonas sp
    4.3e-06   23.9   1.1    4.3e-06   23.9   1.1    3.8  3  WP_221173554.1  CoB--CoM heterodisulfide reductase iron-sulfu
      6e-05   20.2  10.1     0.0011   16.1   1.5    2.1  2  WP_221172140.1  4Fe-4S binding protein [Thermosulfurimonas sp
    0.00025   18.2   9.9    0.00083   16.5   9.9    1.8  1  WP_221173266.1  hydrogenase iron-sulfur subunit [Thermosulfur
    0.00039   17.5   2.8    0.00098   16.3   2.8    1.6  1  WP_221171921.1  dissimilatory-type sulfite reductase subunit 
      0.003   14.7   1.4      0.003   14.7   1.4    2.3  2  WP_370630438.1  glutamate synthase-related protein [Thermosul
  ------ inclusion threshold ------
       0.29    8.2   7.1        1.4    6.0   0.9    1.9  3  WP_221171842.1  4Fe-4S dicluster domain-containing protein [T
       0.67    7.0  12.9       0.64    7.1   0.9    2.5  2  WP_221172732.1  (Fe-S)-binding protein [Thermosulfurimonas sp
        8.2    3.5  13.8    4.4e+02   -2.1  14.0    2.2  1  WP_221173265.1  quinone-interacting membrane-bound oxidoreduc


Domain annotation for each sequence (and alignments):
>> WP_221173269.1  adenylyl-sulfate reductase subunit beta [Thermosulfurimonas sp. F29]
   #    score  bias  c-Evalue  i-Evalue hmmfrom  hmm to    alifrom  ali to    envfrom  env to     acc
 ---   ------ ----- --------- --------- ------- -------    ------- -------    ------- -------    ----
   1 !  190.8   1.9   2.5e-59   1.8e-57       2     119 ..       1     134 [.       1     149 [. 0.88

  Alignments for each domain:
  == domain 1  score: 190.8 bits;  conditional E-value: 2.5e-59
  aprb_Neukirchen_a   2 MpifvdkekCdgCkg...taCveiCPgdLmkldkekkkayirepedCWeCysCvkeCpqqAievrlyadiaplggsvsplrgeedimWtikf 90 
                        Mp++v++ekCdgCkg   t C++iCP+dLm ld+e++kay++ep++CWeCysCvk Cpq+Ai+vr+y+d+ plg+s++p+rg++dimWtikf
     WP_221173269.1   1 MPSYVNPEKCDGCKGgdrTVCMYICPNDLMILDTENMKAYNQEPDQCWECYSCVKSCPQGAISVRHYSDFSPLGASCQPMRGTTDIMWTIKF 92 
                        ******************************************************************************************** PP

  aprb_Neukirchen_a  91 rdgkvkrfkipirttpeg....s.........nlksellfte 119
                        r+g vkrfk+pirttpeg    +          l+++ lfte
     WP_221173269.1  93 RNGVVKRFKFPIRTTPEGsadpTvgkpdpdlgALSDNRLFTE 134
                        ******************644404444444444555555555 PP

>> WP_221172708.1  4Fe-4S dicluster domain-containing protein [Thermosulfurimonas sp. F29]
   #    score  bias  c-Evalue  i-Evalue hmmfrom  hmm to    alifrom  ali to    envfrom  env to     acc
 ---   ------ ----- --------- --------- ------- -------    ------- -------    ------- -------    ----
   1 !    8.4   2.9    0.0035      0.25      43      80 ..      22      58 ..      17      69 .. 0.64
   2 !   42.5   5.2   1.1e-13   7.9e-12       5      71 ..     115     177 ..     113     182 .. 0.91

  Alignments for each domain:
  == domain 1  score: 8.4 bits;  conditional E-value: 0.0035
  aprb_Neukirchen_a 43 edCWeCysCvkeCpqqAievrlyadiaplggsvsplrg 80
                       ++C+ C +C  +Cp++ i+      +  + ++v  lr+
     WP_221172708.1 22 AQCFRCGACSGICPVKKIRRDFDPRV-IVHATVLGLRE 58
                       58888888888888888865555554.44555555555 PP

  == domain 2  score: 42.5 bits;  conditional E-value: 1.1e-13
  aprb_Neukirchen_a   5 fvdkekCdgCkgtaCveiCPgdLmkldkekkkayirepedCWeCysCvkeCpqqAievrlyadiapl 71 
                        +v++ kC  C   +Cv++CP     +++e+    + +p++C  C  Cv+eCp +Aie++  a++  +
     WP_221172708.1 115 RVQPGKCVACL--TCVRVCPFGAPSIREEG--YAVIDPAKCHACGICVRECPARAIELKPAAEFETM 177
                        69999*****6..9*************997..77889**************************9766 PP

>> WP_168718899.1  MULTISPECIES: ferredoxin family protein [Thermosulfurimonas]
   #    score  bias  c-Evalue  i-Evalue hmmfrom  hmm to    alifrom  ali to    envfrom  env to     acc
 ---   ------ ----- --------- --------- ------- -------    ------- -------    ------- -------    ----
   1 !   42.2   4.9   1.4e-13   9.9e-12       4      63 ..       4      60 ..       1      62 [] 0.91

  Alignments for each domain:
  == domain 1  score: 42.2 bits;  conditional E-value: 1.4e-13
  aprb_Neukirchen_a  4 ifvdkekCdgCkgtaCveiCPgdLmkldkekkkayirepedCWeCysCvkeCpqqAievr 63
                       i ++ + Cd  +  +C+++CP ++    +++ k ++ +pedC +C  Cv  Cp+++i v+
     WP_168718899.1  4 ITINYDTCDADQ--ECINACPAQVYDEGEDG-KPVVARPEDCLGCETCVEVCPTGSITVQ 60
                       789999999886..9*************998.*************************985 PP

>> WP_221173361.1  NIL domain-containing protein [Thermosulfurimonas sp. F29]
   #    score  bias  c-Evalue  i-Evalue hmmfrom  hmm to    alifrom  ali to    envfrom  env to     acc
 ---   ------ ----- --------- --------- ------- -------    ------- -------    ------- -------    ----
   1 !   38.2   5.2   2.4e-12   1.7e-10       8      66 ..      82     137 ..      77     140 .] 0.91

  Alignments for each domain:
  == domain 1  score: 38.2 bits;  conditional E-value: 2.4e-12
  aprb_Neukirchen_a   8 kekCdgCkgtaCveiCPgdLmkldkekkkayirepedCWeCysCvkeCpqqAievrlya 66 
                        ++ C+ C+   C+ +CP   + +++e+   ++ +p+ C  C  Cv +C ++A+evrl  
     WP_221173361.1  82 EDLCIHCG--SCTAVCPTGALSVNRET-MEVVFDPDRCSACGMCVTACVVRAMEVRLER 137
                        688****7..9**************98.777889**********************976 PP

>> WP_221172718.1  ferredoxin [Thermosulfurimonas sp. F29]
   #    score  bias  c-Evalue  i-Evalue hmmfrom  hmm to    alifrom  ali to    envfrom  env to     acc
 ---   ------ ----- --------- --------- ------- -------    ------- -------    ------- -------    ----
   1 !   38.0   9.4   2.8e-12     2e-10       5      61 ..       6      60 ..       4      63 .. 0.87

  Alignments for each domain:
  == domain 1  score: 38.0 bits;  conditional E-value: 2.8e-12
  aprb_Neukirchen_a  5 fvdkekCdgCkgtaCveiCPgdLmkldkekkkayirepedCW..eCysCvkeCpqqAie 61
                       +v++e+C+gC+   CveiCP  +++ld+++ k+y++++e C   +C   +  Cp++Ai+
     WP_221172718.1  6 VVNQEECIGCG--SCVEICPE-VFELDENE-KSYVKNQEACNtcDCEEAIDTCPVGAIS 60
                       79********7..9******5.99***987.**********722456699********7 PP

>> WP_221171840.1  CoB--CoM heterodisulfide reductase iron-sulfur subunit A family protein [Thermosulfurimonas sp. F29]
   #    score  bias  c-Evalue  i-Evalue hmmfrom  hmm to    alifrom  ali to    envfrom  env to     acc
 ---   ------ ----- --------- --------- ------- -------    ------- -------    ------- -------    ----
   1 !   35.7   1.3   1.4e-11     1e-09       6      67 ..     454     510 ..     451     523 .. 0.89

  Alignments for each domain:
  == domain 1  score: 35.7 bits;  conditional E-value: 1.4e-11
  aprb_Neukirchen_a   6 vdkekCdgCkgtaCveiCPgdLmkldkekkkayirepedCWeCysCvkeCpqqAievrlyad 67 
                        v  e+CdgC+  +Cve+CP   + l++e+    + e++ C +  +Cv  Cp++A+++ +y++
     WP_221171840.1 454 VMAERCDGCG--KCVEVCPFGALRLTPEG---LLVEESLCKGEGACVPVCPKKALQIAGYEH 510
                        889******7..**************998...99***********************99976 PP

>> WP_221172627.1  4Fe-4S dicluster domain-containing protein [Thermosulfurimonas sp. F29]
   #    score  bias  c-Evalue  i-Evalue hmmfrom  hmm to    alifrom  ali to    envfrom  env to     acc
 ---   ------ ----- --------- --------- ------- -------    ------- -------    ------- -------    ----
   1 !   11.1   1.5   0.00051     0.037       7      24 ..       8      23 ..       1      26 [. 0.65
   2 !   21.2   7.5   3.9e-07   2.9e-05      10      56 ..      45      88 ..      41      91 .. 0.91
   3 !   14.7   1.3   4.1e-05     0.003       8      33 ..     101     133 ..      96     145 .. 0.86

  Alignments for each domain:
  == domain 1  score: 11.1 bits;  conditional E-value: 0.00051
  aprb_Neukirchen_a  7 dkekCdgCkgtaCveiCP 24
                       d+ekCdgC    Cv++C 
     WP_221172627.1  8 DSEKCDGCL--SCVSACA 23
                       567788885..7777774 PP

  == domain 2  score: 21.2 bits;  conditional E-value: 3.9e-07
  aprb_Neukirchen_a 10 kCdgCkgtaCveiCPgdLmkldkekkkayirepedCWeCysCvkeCp 56
                        C  Ck+++C+ +CP   +  ++     ++   e C +C++Cv +Cp
     WP_221172627.1 45 SCMQCKKPQCEAACPTGAIRREDG---VVLLVREICVGCVNCVYACP 88
                       6******************99754...7999999************9 PP

  == domain 3  score: 14.7 bits;  conditional E-value: 4.1e-05
  aprb_Neukirchen_a   8 kekCdgCkg.......taCveiCPgdLmkldke 33 
                         +kCd Ck+       ++Cv +CP++ + +++ 
     WP_221172627.1 101 VNKCDLCKErvaagekPHCVAACPNQALAVKEV 133
                        58******9*****************9999876 PP

>> WP_221171699.1  4Fe-4S binding protein [Thermosulfurimonas sp. F29]
   #    score  bias  c-Evalue  i-Evalue hmmfrom  hmm to    alifrom  ali to    envfrom  env to     acc
 ---   ------ ----- --------- --------- ------- -------    ------- -------    ------- -------    ----
   1 !   35.7   2.6   1.4e-11   9.8e-10       4      69 ..     214     271 ..     211     286 .. 0.82

  Alignments for each domain:
  == domain 1  score: 35.7 bits;  conditional E-value: 1.4e-11
  aprb_Neukirchen_a   4 ifvdkekCdgCkgtaCveiCPgdLmkldkekkkayirepedCWeCysCvkeCpqqAievrlyadia 69 
                        ++ ++ kC+gC+   C+++CP  L + +         +   CW+C  Cv  Cp++A+ ++ +    
     WP_221171699.1 214 VRLKSRKCTGCG--ICEKVCPLGLPVNRGG------SYSPYCWNCGECVDFCPTGALGFYWKRSYY 271
                        567889*****7..9*********988765......59999****************999877664 PP

>> WP_221172157.1  4Fe-4S binding protein [Thermosulfurimonas sp. F29]
   #    score  bias  c-Evalue  i-Evalue hmmfrom  hmm to    alifrom  ali to    envfrom  env to     acc
 ---   ------ ----- --------- --------- ------- -------    ------- -------    ------- -------    ----
   1 !   34.2   8.3   4.1e-11     3e-09       5      63 ..      41      95 ..      38      98 .. 0.93

  Alignments for each domain:
  == domain 1  score: 34.2 bits;  conditional E-value: 4.1e-11
  aprb_Neukirchen_a  5 fvdkekCdgCkgtaCveiCPgdLmkldkekkkayirepedCWeCysCvkeCpqqAievr 63
                       + d+ekC +C+  +C  +CP      d+e+   yi +   C +C  C  +Cp++Ai + 
     WP_221172157.1 41 VLDREKCVKCG--QCYIMCPEPAYNQDEEG--YYIVDLTYCKGCGICAAICPKGAITMV 95
                       6799******7..9*************997..9***********************986 PP

>> WP_221172075.1  DUF362 domain-containing protein [Thermosulfurimonas sp. F29]
   #    score  bias  c-Evalue  i-Evalue hmmfrom  hmm to    alifrom  ali to    envfrom  env to     acc
 ---   ------ ----- --------- --------- ------- -------    ------- -------    ------- -------    ----
   1 !   33.2   8.4   8.4e-11   6.1e-09       4      67 ..     188     250 ..     185     264 .. 0.85

  Alignments for each domain:
  == domain 1  score: 33.2 bits;  conditional E-value: 8.4e-11
  aprb_Neukirchen_a   4 ifvdkekCdgCkgtaCveiCPgdLmkldke.kkkayirepedCWeCysCvkeCpqqAievrlyad 67 
                        +++dk++C  C+  +C e CP    +  k  kk  y  +++ C +C  C+  Cpq+Ai+v+  ++
     WP_221172075.1 188 PKIDKKRCVACG--TCAEFCPVGAPEPAKGvKKPRYRINEKRCIGCGECIAVCPQEAIRVQWNEK 250
                        78*********7..9**********9988724456788999******************987665 PP

>> WP_221172138.1  ATP-binding protein [Thermosulfurimonas sp. F29]
   #    score  bias  c-Evalue  i-Evalue hmmfrom  hmm to    alifrom  ali to    envfrom  env to     acc
 ---   ------ ----- --------- --------- ------- -------    ------- -------    ------- -------    ----
   1 !   32.9   3.2     1e-10   7.5e-09       4      63 ..       9      64 ..       8     107 .. 0.83

  Alignments for each domain:
  == domain 1  score: 32.9 bits;  conditional E-value: 1e-10
  aprb_Neukirchen_a  4 ifvdkekCdgCkgtaCveiCPgdLmkldkekkkayirepedCWeCysCvkeCpqqAievr 63
                       i +d+e CdgC+  +Cv +C    +++ +   ka +  ++ C +  +C+ eCp++A+++ 
     WP_221172138.1  9 IEIDEELCDGCG--QCVTACEEGAIQIVNG--KARLVAEKLCDGLGACIGECPRGALRIV 64
                       579********7..9************854..9***********************9875 PP

>> WP_255592181.1  4Fe-4S binding protein [Thermosulfurimonas sp. F29]
   #    score  bias  c-Evalue  i-Evalue hmmfrom  hmm to    alifrom  ali to    envfrom  env to     acc
 ---   ------ ----- --------- --------- ------- -------    ------- -------    ------- -------    ----
   1 !   32.7   2.8   1.2e-10   8.8e-09       8      57 ..      11      63 ..       6      69 .] 0.89

  Alignments for each domain:
  == domain 1  score: 32.7 bits;  conditional E-value: 1.2e-10
  aprb_Neukirchen_a  8 kekCdgCkgtaCveiCPgdLmkldke.....kkkayirepedCWeCysCvkeCpq 57
                       +e+C+gC+   Cv+ CP++++ + +       +   i  p +C +C  C+ +Cp 
     WP_255592181.1 11 PERCKGCG--LCVHFCPKKVLSVGNRrnllgYRIVEITAPGKCTGCGVCYLMCPD 63
                       69*****7..*************8876788777899******************7 PP

>> WP_255592354.1  formate dehydrogenase subunit alpha [Thermosulfurimonas sp. F29]
   #    score  bias  c-Evalue  i-Evalue hmmfrom  hmm to    alifrom  ali to    envfrom  env to     acc
 ---   ------ ----- --------- --------- ------- -------    ------- -------    ------- -------    ----
   1 !   31.4   2.2     3e-10   2.2e-08       4      61 ..      89     149 ..      88     163 .. 0.83

  Alignments for each domain:
  == domain 1  score: 31.4 bits;  conditional E-value: 3e-10
  aprb_Neukirchen_a   4 ifvdkekCdgCkgtaCveiCPgdLmkldke.....kkkayirepedCWeCysCvkeCpqqAie 61 
                        i vd++kC gC   +Cv+ C ++ ++l+       +++ +    e+C  C +Cv +Cp++A+ 
     WP_255592354.1  89 IEVDSNKCVGCF--RCVRSCNHEGLELKIYaqgteEEEIHFSFTENCVSCGACVDACPTGALT 149
                        569********6..********98777542223337899999*******************84 PP

>> WP_221172692.1  4Fe-4S dicluster domain-containing protein [Thermosulfurimonas sp. F29]
   #    score  bias  c-Evalue  i-Evalue hmmfrom  hmm to    alifrom  ali to    envfrom  env to     acc
 ---   ------ ----- --------- --------- ------- -------    ------- -------    ------- -------    ----
   1 !    7.0   2.3    0.0094      0.68       4      23 ..      73      90 ..      71      94 .. 0.82
   2 !    9.7   2.5    0.0014       0.1      10      33 ..     126     149 ..     121     152 .. 0.85
   3 !   27.2   9.1   5.9e-09   4.3e-07       4      58 ..     153     211 ..     152     246 .. 0.84

  Alignments for each domain:
  == domain 1  score: 7.0 bits;  conditional E-value: 0.0094
  aprb_Neukirchen_a  4 ifvdkekCdgCkgtaCveiC 23
                       ++ ++++C+ C+  +C+e+C
     WP_221172692.1 73 MVLRTDRCIDCE--RCMEAC 90
                       5678999****7..999999 PP

  == domain 2  score: 9.7 bits;  conditional E-value: 0.0014
  aprb_Neukirchen_a  10 kCdgCkgtaCveiCPgdLmkldke 33 
                         C+ C+++ Cv++CP +   +d+e
     WP_221172692.1 126 LCNHCNEPPCVRVCPTKATFKDPE 149
                        6****99********998877766 PP

  == domain 3  score: 27.2 bits;  conditional E-value: 5.9e-09
  aprb_Neukirchen_a   4 ifvdkekCdgCkgtaCveiCPgdLmkldkekkkayirepedCWeC........ysCvkeCpqq 58 
                        ++v++ kC+gCk  +C  +CP d+ ++++e  k  i + + CWe         ++C k+Cp +
     WP_221172692.1 153 VRVNPRKCIGCK--TCAAACPYDMRYFNEE--KRAIDKCDFCWESrlskgkfpTACAKACPAG 211
                        589********9..9*************87..7999********75555555589*****975 PP

>> WP_370630442.1  FAD-dependent oxidoreductase [Thermosulfurimonas sp. F29]
   #    score  bias  c-Evalue  i-Evalue hmmfrom  hmm to    alifrom  ali to    envfrom  env to     acc
 ---   ------ ----- --------- --------- ------- -------    ------- -------    ------- -------    ----
   1 !   14.6   5.9   4.4e-05    0.0032       3      65 ..     100     180 ..      98     191 .. 0.83
   2 ?    1.2   0.3      0.57        41      50      61 ..     754     765 ..     738     783 .. 0.74
   3 !   31.0   4.6     4e-10   2.9e-08       4      68 ..     931     994 ..     929    1009 .. 0.82

  Alignments for each domain:
  == domain 1  score: 14.6 bits;  conditional E-value: 4.4e-05
  aprb_Neukirchen_a   3 pifvdkekCdgCkgtaCveiCPgdLmkldke...............kkkayirepedCW.....eCysCvkeCpqqAievrly 65 
                        p ++d+++C+ C+  +C++ CP + +   +e                  ay  ++e C       C  C+  C  +Ai++   
     WP_370630442.1 100 PRYIDPDRCTACG--QCMQYCPREAVDEYNErldftraaridfpqaVPTAYYIDEERCLrlnheTCQICTNVCGPKAIDFDQR 180
                        679*********7..9*******999887767999999999999985579999999998444445999999999999998765 PP

  == domain 2  score: 1.2 bits;  conditional E-value: 0.57
  aprb_Neukirchen_a  50 sCvkeCpqqAie 61 
                         C k+C qqA++
     WP_370630442.1 754 HCSKICCQQAVK 765
                        577777777776 PP

  == domain 3  score: 31.0 bits;  conditional E-value: 4e-10
  aprb_Neukirchen_a   4 ifvdkekCdgCkgtaCveiCPgdLmkldk.ekkkayirepedCWeCysCvkeCpqqAievrlyadi 68 
                        ++v+++kC+gC+   C + CP + +++ k ek++      + C +C  C  +Cp+ Ai + +  d 
     WP_370630442.1 931 SRVEEKKCIGCG--ICASLCPYSAIEMVKvEKRRKARVIAAACKGCGICGSHCPVFAITLGGFTDE 994
                        689********7..9*********999762344444445789****************98877665 PP

>> WP_221173002.1  ferredoxin family protein [Thermosulfurimonas sp. F29]
   #    score  bias  c-Evalue  i-Evalue hmmfrom  hmm to    alifrom  ali to    envfrom  env to     acc
 ---   ------ ----- --------- --------- ------- -------    ------- -------    ------- -------    ----
   1 !   29.4   5.5   1.2e-09   8.9e-08       7      62 ..      31      84 ..      28      93 .. 0.88

  Alignments for each domain:
  == domain 1  score: 29.4 bits;  conditional E-value: 1.2e-09
  aprb_Neukirchen_a  7 dkekCdgCkgtaCveiCPgdLmkldkekkkayirepedCWeCysCvkeCpqqAiev 62
                       d++ C+ C ++ C + CP  +  ld+ +   +    + C eC sC  +Cp+  ie 
     WP_221173002.1 31 DPTVCKRCAEKPCLHFCPAGVYRLDRRG--EITVGYQACVECGSCRVACPHANIEW 84
                       5789****99***************887..55556689*************99986 PP

>> WP_221172632.1  NADH-quinone oxidoreductase subunit NuoI [Thermosulfurimonas sp. F29]
   #    score  bias  c-Evalue  i-Evalue hmmfrom  hmm to    alifrom  ali to    envfrom  env to     acc
 ---   ------ ----- --------- --------- ------- -------    ------- -------    ------- -------    ----
   1 !   27.1   9.0   6.2e-09   4.5e-07       8      68 ..      57     123 ..      54     142 .. 0.82

  Alignments for each domain:
  == domain 1  score: 27.1 bits;  conditional E-value: 6.2e-09
  aprb_Neukirchen_a   8 kekCdgCkgtaCveiCPgdLmkldke........kkkayirepedCWeCysCvkeCpqqAievrlyadi 68 
                        +e+C+gC   +C ++CP++ +++++e          k y  e   C  C  C   Cp++Ai +   ++ 
     WP_221172632.1  57 RERCIGCL--RCAKVCPSKCIYIETErdpetrrmVVKRYDVEVLRCVFCGYCQEVCPVNAIVLTEFYEY 123
                        699****6..*************9887888665534666667789****************88776666 PP

>> WP_221171839.1  FAD-dependent oxidoreductase [Thermosulfurimonas sp. F29]
   #    score  bias  c-Evalue  i-Evalue hmmfrom  hmm to    alifrom  ali to    envfrom  env to     acc
 ---   ------ ----- --------- --------- ------- -------    ------- -------    ------- -------    ----
   1 ?   -2.6   0.0       8.8   6.4e+02      47      61 ..      54      68 ..      53      89 .. 0.74
   2 !   17.0   3.3     8e-06   0.00058       3      24 ..      99     118 ..      97     120 .. 0.94
   3 !   17.1   2.8   7.5e-06   0.00054      37      64 ..     410     437 ..     396     450 .. 0.82

  Alignments for each domain:
  == domain 1  score: -2.6 bits;  conditional E-value: 8.8
  aprb_Neukirchen_a 47 eCysCvkeCpqqAie 61
                       +C+sC+   +  A++
     WP_221171839.1 54 DCASCIATPKMAAVR 68
                       799999888877775 PP

  == domain 2  score: 17.0 bits;  conditional E-value: 8e-06
  aprb_Neukirchen_a   3 pifvdkekCdgCkgtaCveiCP 24 
                        p++vd+++C+gC+  +C+e+CP
     WP_221171839.1  99 PTYVDPSRCTGCG--RCEEVCP 118
                        89**********7..******* PP

  == domain 3  score: 17.1 bits;  conditional E-value: 7.5e-06
  aprb_Neukirchen_a  37 ayirepedCWeCysCvkeCpqqAievrl 64 
                        + + +   C eC sCv +Cp +Ai++  
     WP_221171839.1 410 SRCLDCGACCECRSCVEACPAGAIDFTQ 437
                        55667789****************9875 PP

>> WP_221171700.1  4Fe-4S dicluster domain-containing protein [Thermosulfurimonas sp. F29]
   #    score  bias  c-Evalue  i-Evalue hmmfrom  hmm to    alifrom  ali to    envfrom  env to     acc
 ---   ------ ----- --------- --------- ------- -------    ------- -------    ------- -------    ----
   1 !   23.9   6.5   6.2e-08   4.5e-06       9      68 ..      46     109 ..      42     127 .. 0.79
   2 ?    2.7   0.4       0.2        14      48      58 ..     130     140 ..     124     150 .. 0.78
   3 !   10.3   2.5    0.0009     0.065       4      24 ..     151     169 ..     148     171 .. 0.89

  Alignments for each domain:
  == domain 1  score: 23.9 bits;  conditional E-value: 6.2e-08
  aprb_Neukirchen_a   9 ekCdgCkgtaCveiCPgdLmkldke......kkkayirepedCWeCysCvkeCpqqAievrlyadi 68 
                        ++C+ C+  +C e CP   +k+ +       ++  +  e+  C+ C+ Cvk Cp++ ++   ++++
     WP_221171700.1  46 SRCIRCG--RCAESCPYRSIKILDIrhgfyaGTPVIYVEKIPCYLCMRCVKVCPTGTLRKISQKEV 109
                        79****7..*******99999865446677666778889999*************99876666655 PP

  == domain 2  score: 2.7 bits;  conditional E-value: 0.2
  aprb_Neukirchen_a  48 CysCvkeCpqq 58 
                        C sC+ +Cp++
     WP_221171700.1 130 CRSCYNACPFR 140
                        99999999964 PP

  == domain 3  score: 10.3 bits;  conditional E-value: 0.0009
  aprb_Neukirchen_a   4 ifvdkekCdgCkgtaCveiCP 24 
                        ++v +e C gC+   C+++CP
     WP_221171700.1 151 PVVVPEFCVGCG--LCTYACP 169
                        688999*****7..******* PP

>> WP_221171708.1  4Fe-4S dicluster domain-containing protein [Thermosulfurimonas sp. F29]
   #    score  bias  c-Evalue  i-Evalue hmmfrom  hmm to    alifrom  ali to    envfrom  env to     acc
 ---   ------ ----- --------- --------- ------- -------    ------- -------    ------- -------    ----
   1 ?    3.5   1.6      0.11       8.1       5      20 ..      53      67 ..      50      68 .. 0.78
   2 !   21.6  11.0     3e-07   2.2e-05       8      57 ..     124     171 ..     119     177 .. 0.89
   3 !   17.9   8.7   4.2e-06   0.00031       5      61 ..     153     211 ..     151     229 .. 0.83

  Alignments for each domain:
  == domain 1  score: 3.5 bits;  conditional E-value: 0.11
  aprb_Neukirchen_a  5 fvdkekCdgCkgtaCv 20
                        vd ++C+gC+ + Cv
     WP_221171708.1 53 LVDINRCIGCG-SCCV 67
                       588999****8.5665 PP

  == domain 2  score: 21.6 bits;  conditional E-value: 3e-07
  aprb_Neukirchen_a   8 kekCdgCkgtaCveiCPgdLmkldkekkkayirepedCWeCysCvkeCpq 57 
                        ++ C+ C+++ Cv++CP     +++++   ++ + + C +C+ Cv++Cp 
     WP_221171708.1 124 PKLCNMCEEPSCVQVCPVGATFKTDDG--FVLIDYKRCIGCAYCVQACPY 171
                        789****99********9998888776..88899999***********96 PP

  == domain 3  score: 17.9 bits;  conditional E-value: 4.2e-06
  aprb_Neukirchen_a   5 fvdkekCdgCkgtaCveiCPgdLmkldkekkkayirepedCWeCy.........sCvkeCpqqAie 61 
                         +d ++C+gC    Cv++CP  + +++k+k     r  ++C  Cy         +Cv +Cp++A +
     WP_221171708.1 153 LIDYKRCIGCA--YCVQACPYGVRYIHKKK-----RTADKCTWCYhrvrrgllpACVNACPTGARK 211
                        799*******6..*************9986.....66677777765556666668*******9965 PP

>> WP_221173157.1  sulfate reduction electron transfer complex DsrMKJOP subunit DsrO [Thermosulfurimonas sp. F29]
   #    score  bias  c-Evalue  i-Evalue hmmfrom  hmm to    alifrom  ali to    envfrom  env to     acc
 ---   ------ ----- --------- --------- ------- -------    ------- -------    ------- -------    ----
   1 ?    4.6   2.4     0.053       3.9      40      56 ..      49      68 ..      40      70 .. 0.79
   2 !   26.4   6.0     1e-08   7.5e-07      11      61 ..     116     164 ..     114     170 .. 0.93
   3 ?    2.6   0.3      0.21        15      16      60 ..     197     216 ..     185     230 .. 0.62

  Alignments for each domain:
  == domain 1  score: 4.6 bits;  conditional E-value: 0.053
  aprb_Neukirchen_a 40 repedCW...eCysCvkeCp 56
                        + ++CW   eC  C+k+C+
     WP_221173157.1 49 IDIKKCWehpECNDCIKACH 68
                       56789**5555********7 PP

  == domain 2  score: 26.4 bits;  conditional E-value: 1e-08
  aprb_Neukirchen_a  11 CdgCkgtaCveiCPgdLmkldkekkkayirepedCWeCysCvkeCpqqAie 61 
                        C+ C+++ Cv++CP +   +++++   ++ +   C +C  C+ +Cp++A +
     WP_221173157.1 116 CNHCEHPPCVRVCPTQATFKREDG--IVMMDYHRCIGCRFCMAACPFGARS 164
                        ****99************999997..999999****************965 PP

  == domain 3  score: 2.6 bits;  conditional E-value: 0.21
  aprb_Neukirchen_a  16 g.......taCveiCPgdLmkldkekkkayirepedCWeCysCvkeCpqqAi 60 
                        +       +aCve+C                                +++A+
     WP_221173157.1 197 ErlekgqiPACVEAC--------------------------------KHKAL 216
                        445555555555555................................55553 PP

>> WP_221171750.1  4Fe-4S dicluster domain-containing protein [Thermosulfurimonas sp. F29]
   #    score  bias  c-Evalue  i-Evalue hmmfrom  hmm to    alifrom  ali to    envfrom  env to     acc
 ---   ------ ----- --------- --------- ------- -------    ------- -------    ------- -------    ----
   1 ?    2.8   0.5      0.19        14      40      55 ..       8      23 ..       2      35 .. 0.79
   2 !    8.3   2.6    0.0037      0.27      41      65 ..      71      97 ..      67     101 .. 0.82
   3 !   24.2   4.4   4.9e-08   3.6e-06       4      64 ..     100     162 ..      97     179 .. 0.79

  Alignments for each domain:
  == domain 1  score: 2.8 bits;  conditional E-value: 0.19
  aprb_Neukirchen_a 40 repedCWeCysCvkeC 55
                        + + C  C++C  +C
     WP_221171750.1  8 YDMQACIRCFACSVQC 23
                       5667888899998888 PP

  == domain 2  score: 8.3 bits;  conditional E-value: 0.0037
  aprb_Neukirchen_a 41 epedCWeCys..CvkeCpqqAievrly 65
                       e ++C +C++  C + Cp  Aiev+ y
     WP_221171750.1 71 ELRHCMHCANapCARRCPAAAIEVKPY 97
                       668899998666999999999999876 PP

  == domain 3  score: 24.2 bits;  conditional E-value: 4.9e-08
  aprb_Neukirchen_a   4 ifvdkekCdgCkgtaCveiCPgdLmkldkekkkayirepedCWeCy.........sCvkeCpqqAievrl 64 
                        +++++e+C+gC+  aC e+CP d+  +++        +  +C+ Cy         +Cv +Cp +A+ +  
     WP_221171750.1 100 VVIHEERCIGCR--ACLEACPFDVPRFNPRLG-----KTFKCFMCYdrieaglppACVEACPAKALYFGS 162
                        689********8..**************9854.....4446777765556666669*********97655 PP

>> WP_221171713.1  4Fe-4S dicluster domain-containing protein [Thermosulfurimonas sp. F29]
   #    score  bias  c-Evalue  i-Evalue hmmfrom  hmm to    alifrom  ali to    envfrom  env to     acc
 ---   ------ ----- --------- --------- ------- -------    ------- -------    ------- -------    ----
   1 !    7.6   1.9    0.0064      0.46       4      23 ..       7      24 ..       2      28 .. 0.67
   2 ?    5.4   3.3     0.029       2.1      10      25 ..      85     100 ..      81     111 .. 0.91
   3 !   23.1   3.8   1.1e-07   7.7e-06       4      59 ..     132     191 ..     131     210 .. 0.78

  Alignments for each domain:
  == domain 1  score: 7.6 bits;  conditional E-value: 0.0064
  aprb_Neukirchen_a  4 ifvdkekCdgCkgtaCveiC 23
                       +++d ++C gC+  aC  +C
     WP_221171713.1  7 MVIDLDRCVGCH--ACAVAC 24
                       456777777775..677666 PP

  == domain 2  score: 5.4 bits;  conditional E-value: 0.029
  aprb_Neukirchen_a  10 kCdgCkgtaCveiCPg 25 
                         C+ C ++ Cv++CP 
     WP_221171713.1  85 LCNHCDHPVCVDVCPV 100
                        5****99********6 PP

  == domain 3  score: 23.1 bits;  conditional E-value: 1.1e-07
  aprb_Neukirchen_a   4 ifvdkekCdgCkgtaCveiCPgdLmkldkekkkayirepedCW......eCysCvkeCpqqA 59 
                        + +dke+C+gC+  +Cve+CP    +l+++  +    +   C+      e  +Cvk C  +A
     WP_221171713.1 132 VLIDKERCIGCG--NCVEACPYRARYLNDTLDEPKADKCTFCYervtrgELPACVKTCIADA 191
                        579********7..9************99855555555555551111115669999998877 PP

>> WP_255592263.1  4Fe-4S binding protein [Thermosulfurimonas sp. F29]
   #    score  bias  c-Evalue  i-Evalue hmmfrom  hmm to    alifrom  ali to    envfrom  env to     acc
 ---   ------ ----- --------- --------- ------- -------    ------- -------    ------- -------    ----
   1 ?   -0.5   0.6       1.9   1.4e+02      44      56 ..      41      53 ..      33      62 .. 0.78
   2 !   24.4   3.2   4.1e-08     3e-06       8      81 ..     229     292 ..     225     298 .. 0.83

  Alignments for each domain:
  == domain 1  score: -0.5 bits;  conditional E-value: 1.9
  aprb_Neukirchen_a 44 dCWeCysCvkeCp 56
                       +C+ C + + +Cp
     WP_255592263.1 41 NCYSCPAALMACP 53
                       5777777788887 PP

  == domain 2  score: 24.4 bits;  conditional E-value: 4.1e-08
  aprb_Neukirchen_a   8 kekCdgCkgtaCveiCPgdLmkldkekkkayirepedCWeCysCvkeCpqqAievrlyadiaplggsvsplrge 81 
                        ++ C+ C+   C+++CP +L    +        +  +C  C +C+  Cp+++i+++    +   g  ++pl++ 
     WP_255592263.1 229 EDSCIFCG--ICENVCPMELKIPGE-------INSGECIRCLNCLSSCPTHSISLKASFRL-ETGLDLMPLSVA 292
                        689****7..9******99977664.......4699******************9999888.677777777665 PP

>> WP_221173554.1  CoB--CoM heterodisulfide reductase iron-sulfur subunit A family protein [Thermosulfurimonas sp. F29]
   #    score  bias  c-Evalue  i-Evalue hmmfrom  hmm to    alifrom  ali to    envfrom  env to     acc
 ---   ------ ----- --------- --------- ------- -------    ------- -------    ------- -------    ----
   1 ?   -2.1   0.0         6   4.4e+02      47      66 ..     182     201 ..     181     213 .. 0.72
   2 !   10.0  10.1    0.0011     0.081       3      31 ..     227     253 ..     225     298 .. 0.64
   3 !   23.9   1.1   5.9e-08   4.3e-06       5      66 ..     558     614 ..     555     622 .. 0.87

  Alignments for each domain:
  == domain 1  score: -2.1 bits;  conditional E-value: 6
  aprb_Neukirchen_a  47 eCysCvkeCpqqAievrlya 66 
                        eC+sCv     +Ai+   + 
     WP_221173554.1 182 ECASCVFSPLLSAIARARGV 201
                        8*****88777777655555 PP

  == domain 2  score: 10.0 bits;  conditional E-value: 0.0011
  aprb_Neukirchen_a   3 pifvdkekCdgCkgtaCveiCPgdLmkld 31 
                        p +v++++C+gC+  +C+e+CP d   ++
     WP_221173554.1 227 PRYVQMDRCNGCG--KCIEACPLDPPAIN 253
                        679*********7..*******9966665 PP

  == domain 3  score: 23.9 bits;  conditional E-value: 5.9e-08
  aprb_Neukirchen_a   5 fvdkekCdgCkgtaCveiCPgdLmkldkekkkayirepedCWeCysCvkeCpqqAievrlya 66 
                        +v+++ C gC    C e CP + +   +++        + C +C  Cv +Cp +A+++ +  
     WP_221173554.1 558 KVEESLCGGCY--LCLESCPFKALAPGPQG---LRILHQLCTGCGICVSACPSGALHLSGIP 614
                        69999*****6..*************9987...6667889***************9987765 PP

>> WP_221172140.1  4Fe-4S binding protein [Thermosulfurimonas sp. F29]
   #    score  bias  c-Evalue  i-Evalue hmmfrom  hmm to    alifrom  ali to    envfrom  env to     acc
 ---   ------ ----- --------- --------- ------- -------    ------- -------    ------- -------    ----
   1 !    8.3   1.7    0.0039      0.28      40      62 ..     142     164 ..     118     168 .. 0.77
   2 !   16.1   1.5   1.5e-05    0.0011       5      28 ..     170     191 ..     168     203 .. 0.81

  Alignments for each domain:
  == domain 1  score: 8.3 bits;  conditional E-value: 0.0039
  aprb_Neukirchen_a  40 repedCWeCysCvkeCpqqAiev 62 
                         ep  C  C sC+  C+++A+++
     WP_221172140.1 142 IEPGLCSFCESCLEVCEEEAVRL 164
                        68999***************976 PP

  == domain 2  score: 16.1 bits;  conditional E-value: 1.5e-05
  aprb_Neukirchen_a   5 fvdkekCdgCkgtaCveiCPgdLm 28 
                         vd+e+C  C+  aC++iCP   +
     WP_221172140.1 170 LVDEERCVACG--ACTRICPTGAL 191
                        79999999997..99999997655 PP

>> WP_221173266.1  hydrogenase iron-sulfur subunit [Thermosulfurimonas sp. F29]
   #    score  bias  c-Evalue  i-Evalue hmmfrom  hmm to    alifrom  ali to    envfrom  env to     acc
 ---   ------ ----- --------- --------- ------- -------    ------- -------    ------- -------    ----
   1 !   16.5   9.9   1.1e-05   0.00083       9      65 ..     524     576 ..     521     590 .. 0.87

  Alignments for each domain:
  == domain 1  score: 16.5 bits;  conditional E-value: 1.1e-05
  aprb_Neukirchen_a   9 ekCdgCkgtaCveiCPgdLmkldkekkkayirepedCWeCysCvkeCpqqAievrly 65 
                        + C+ Ck  +C+e CP   +  ++++    + +p  C  C  C  +Cpq+ i+++ y
     WP_221173266.1 524 KMCTQCK--RCTEECPFGALDETEDG--TPMPNPTRCRRCGTCFGACPQRIINFKDY 576
                        68****8..*******9988888776..99********************9999876 PP

>> WP_221171921.1  dissimilatory-type sulfite reductase subunit alpha [Thermosulfurimonas sp. F29]
   #    score  bias  c-Evalue  i-Evalue hmmfrom  hmm to    alifrom  ali to    envfrom  env to     acc
 ---   ------ ----- --------- --------- ------- -------    ------- -------    ------- -------    ----
   1 !   16.3   2.8   1.3e-05   0.00098      21      56 ..     274     308 ..     270     321 .. 0.87

  Alignments for each domain:
  == domain 1  score: 16.3 bits;  conditional E-value: 1.3e-05
  aprb_Neukirchen_a  21 eiCPgdLmkldkekkkayirepedCWeCysCvkeCp 56 
                        + CP + m+ d+++ k    ++++C  C+ C+   p
     WP_221171921.1 274 DLCPTQCMHWDEKE-KKLYINNKECNRCMHCINVMP 308
                        78*********998.666667899*******98766 PP

>> WP_370630438.1  glutamate synthase-related protein [Thermosulfurimonas sp. F29]
   #    score  bias  c-Evalue  i-Evalue hmmfrom  hmm to    alifrom  ali to    envfrom  env to     acc
 ---   ------ ----- --------- --------- ------- -------    ------- -------    ------- -------    ----
   1 !    9.2   3.5    0.0021      0.15      40      59 ..       3      22 ..       1      29 [. 0.92
   2 !   14.7   1.4   4.1e-05     0.003       7      32 ..      35      58 ..      31      68 .. 0.84

  Alignments for each domain:
  == domain 1  score: 9.2 bits;  conditional E-value: 0.0021
  aprb_Neukirchen_a 40 repedCWeCysCvkeCpqqA 59
                       r+pe C +C  CvkeC  +A
     WP_370630438.1  3 RDPERCIKCRICVKECSYGA 22
                       79**************9988 PP

  == domain 2  score: 14.7 bits;  conditional E-value: 4.1e-05
  aprb_Neukirchen_a  7 dkekCdgCkgtaCveiCPgdLmkldk 32
                       d++kC gC+  +C+ +CP   +++++
     WP_370630438.1 35 DPTKCVGCH--RCEAMCPTRALVIRR 58
                       6789****7..9******99888765 PP

>> WP_221171842.1  4Fe-4S dicluster domain-containing protein [Thermosulfurimonas sp. F29]
   #    score  bias  c-Evalue  i-Evalue hmmfrom  hmm to    alifrom  ali to    envfrom  env to     acc
 ---   ------ ----- --------- --------- ------- -------    ------- -------    ------- -------    ----
   1 ?    6.0   0.9     0.019       1.4      42      56 ..      19      33 ..       3      39 .. 0.69
   2 ?    4.8   7.3     0.045       3.2       8      57 ..      19      75 ..      14      77 .. 0.87
   3 ?    5.2   1.2     0.034       2.5      10      27 ..      62      77 ..      53      86 .. 0.81

  Alignments for each domain:
  == domain 1  score: 6.0 bits;  conditional E-value: 0.019
  aprb_Neukirchen_a 42 pedCWeCysCvkeCp 56
                        e C++C  C   Cp
     WP_221171842.1 19 AEVCFHCGTCSVLCP 33
                       445555555555555 PP

  == domain 2  score: 4.8 bits;  conditional E-value: 0.045
  aprb_Neukirchen_a  8 kekCdgCkgtaCveiCPgdLmkldke.........kkkayirepedCWeCysCvkeCpq 57
                        e C  C+  +C   CP  L +l +            + + re   C  C  C   Cpq
     WP_221171842.1 19 AEVCFHCG--TCSVLCPLGLGELPRRvfrhvllgrPPEEVAREVFSCLLCGLCEEFCPQ 75
                       68999**7..9*******99999888888899888457899999999999999999998 PP

  == domain 3  score: 5.2 bits;  conditional E-value: 0.034
  aprb_Neukirchen_a 10 kCdgCkgtaCveiCPgdL 27
                        C  C+   C+e CP+ +
     WP_221171842.1 62 SCLLCG--LCEEFCPQRV 77
                       588896..9999999865 PP

>> WP_221172732.1  (Fe-S)-binding protein [Thermosulfurimonas sp. F29]
   #    score  bias  c-Evalue  i-Evalue hmmfrom  hmm to    alifrom  ali to    envfrom  env to     acc
 ---   ------ ----- --------- --------- ------- -------    ------- -------    ------- -------    ----
   1 ?    7.1   0.9    0.0088      0.64       9      27 ..       7      23 ..       5      27 .. 0.85
   2 ?    7.0   2.2    0.0097       0.7       9      26 ..      50      65 ..      48      68 .. 0.88

  Alignments for each domain:
  == domain 1  score: 7.1 bits;  conditional E-value: 0.0088
  aprb_Neukirchen_a  9 ekCdgCkgtaCveiCPgdL 27
                       + C  C+  +C ++CP  L
     WP_221172732.1  7 SLCSRCG--RCLSVCPTYL 23
                       57****7..*******865 PP

  == domain 2  score: 7.0 bits;  conditional E-value: 0.0097
  aprb_Neukirchen_a  9 ekCdgCkgtaCveiCPgd 26
                       e C  C+  +C+ iCP+ 
     WP_221172732.1 50 EACLRCG--RCEGICPNR 65
                       78****7..*******96 PP

>> WP_221173265.1  quinone-interacting membrane-bound oxidoreductase complex subunit QmoC [Thermosulfurimonas sp. F29]
   #    score  bias  c-Evalue  i-Evalue hmmfrom  hmm to    alifrom  ali to    envfrom  env to     acc
 ---   ------ ----- --------- --------- ------- -------    ------- -------    ------- -------    ----
   1 ?   -2.1  14.0         6   4.4e+02       9      59 ..      23      83 ..      21     110 .. 0.71

  Alignments for each domain:
  == domain 1  score: -2.1 bits;  conditional E-value: 6
  aprb_Neukirchen_a  9 ekCdgCkgtaCveiCPgdLmkldke...........kkkayirepe..dCWeCysCvkeCpqqA 59
                       +kC  C   +C ++CP    ++              k +  + +p+   C +C  C++ Cp++A
     WP_221173265.1 23 KKCYQCA--TCASVCPLATEEVPFPrkqmllgqwgfK-EKLLSDPAlwLCHQCGDCTQYCPRGA 83
                       6899996..9999999655444211234666666643.56666665335999999999999988 PP


Internal pipeline statistics summary:
-------------------------------------
Query model(s):                            1  (157 nodes)
Target sequences:                       2322  (722094 residues searched)
Passed MSV filter:                       104  (0.044789); expected 46.4 (0.02)
Passed bias filter:                       81  (0.0348837); expected 46.4 (0.02)
Passed Vit filter:                        43  (0.0185185); expected 2.3 (0.001)
Passed Fwd filter:                        34  (0.0146425); expected 0.0 (1e-05)
Initial search space (Z):               2322  [actual number of targets]
Domain search space  (domZ):              32  [number of targets reported over threshold]
# CPU time: 0.03u 0.00s 00:00:00.03 Elapsed: 00:00:00.02
# Mc/sec: 5334.31
//
[ok]
