# Supplementary material for: Sulfur disproportionation occurs globally across anoxic habitats and has multiple mechanisms of independent evolutionary origin
Source: ISME J. 2026 Mar 2;20(1):wrag042. doi: 10.1093/ismejo/wrag042 (PMC12998232; doi:10.1093/ismejo/wrag042)
Supplement: Sup_File_1_HMM_wrag042 [file sup_file_1_hmm_wrag042.zip › SupFile1_HMM/SupFile1c_results/aprb_Neukirchen_a-hmm-006_Thermodesulfobacterium_hveragerdense_JSP_GCF_000423845.txt]

# hmmsearch :: search profile(s) against a sequence database
# HMMER 3.4 (Aug 2023); http://hmmer.org/
# Copyright (C) 2023 Howard Hughes Medical Institute.
# Freely distributed under the BSD open source license.
# - - - - - - - - - - - - - - - - - - - - - - - - - - - - - - - - - - - -
# query HMM file:                  /Users/lukas/OneDrive/2023_Sulfur/20250723_HMM/profiles_all/aprb_Neukirchen_a.hmm
# target sequence database:        /Users/lukas/OneDrive/2023_Sulfur/20250626_HMM/db_new/006_Thermodesulfobacterium_hveragerdense_JSP_GCF_000423845.fas
# - - - - - - - - - - - - - - - - - - - - - - - - - - - - - - - - - - - -

Query:       aprb_Neukirchen_a  [M=157]
Scores for complete sequences (score includes all domains):
   --- full sequence ---   --- best 1 domain ---    -#dom-
    E-value  score  bias    E-value  score  bias    exp  N  Sequence       Description
    ------- ------ -----    ------- ------ -----   ---- --  --------       -----------
    2.9e-57  189.7   1.0    3.2e-57  189.6   1.0    1.0  1  WP_028841677.1  adenylyl-sulfate reductase subunit beta [Ther
    1.3e-15   54.4   7.1    1.3e-15   54.4   7.1    1.0  1  WP_028841860.1  4Fe-4S dicluster domain-containing protein [T
    1.7e-10   37.8  29.3    2.4e-07   27.6   8.3    3.1  3  WP_051173183.1  4Fe-4S dicluster domain-containing protein [T
    2.2e-10   37.4  29.9      9e-08   28.9  11.4    3.3  3  WP_028841161.1  4Fe-4S dicluster domain-containing protein [T
    8.9e-10   35.4   5.9      1e-09   35.2   5.9    1.0  1  WP_028841057.1  ferredoxin [Thermodesulfobacterium hveragerde
    1.2e-09   35.1  25.2    7.8e-05   19.4   9.5    3.4  3  WP_028841115.1  4Fe-4S dicluster domain-containing protein [T
    1.2e-09   35.1   6.0    2.2e-09   34.2   6.0    1.4  1  WP_051172992.1  4Fe-4S dicluster domain-containing protein [T
    1.8e-09   34.5   7.4    2.9e-09   33.8   7.4    1.3  1  WP_028841617.1  4Fe-4S binding protein [Thermodesulfobacteriu
    2.8e-09   33.8   6.3    2.8e-09   33.8   6.3    2.8  3  WP_038041287.1  4Fe-4S binding protein [Thermodesulfobacteriu
    4.4e-09   33.2   8.1    6.3e-09   32.7   8.1    1.2  1  WP_028841826.1  NIL domain-containing protein [Thermodesulfob
    9.8e-09   32.1   5.5    1.5e-08   31.4   5.5    1.3  1  WP_028841148.1  MULTISPECIES: NADH-quinone oxidoreductase sub
    2.9e-08   30.5   6.8    5.2e-08   29.7   6.8    1.3  1  WP_028841196.1  [Fe-Fe] hydrogenase large subunit C-terminal 
    4.7e-08   29.8   1.4    7.1e-08   29.3   1.4    1.2  1  WP_028840864.1  P-loop NTPase [Thermodesulfobacterium hverage
    6.3e-08   29.4   7.8      1e-07   28.8   7.8    1.3  1  WP_028840828.1  ATP-binding protein [Thermodesulfobacterium h
    1.8e-07   27.9   7.4    2.1e-07   27.7   7.4    1.1  1  WP_245542836.1  4Fe-4S dicluster domain-containing protein [T
    3.3e-07   27.1  18.9    6.7e-07   26.1   5.4    3.1  3  WP_028841863.1  MULTISPECIES: sulfate reduction electron tran
    6.4e-07   26.2  12.6    6.4e-07   26.2  12.6    1.7  2  WP_028841460.1  4Fe-4S binding protein [Thermodesulfobacteriu
    7.9e-07   25.9   9.9    1.5e-06   25.0   9.9    1.4  1  WP_156874780.1  NuoI/complex I 23 kDa subunit family protein 
    1.7e-06   24.8  13.1    2.2e-06   24.5  13.1    1.1  1  WP_028840686.1  4Fe-4S binding protein [Thermodesulfobacteriu
    2.6e-06   24.2   9.8    2.6e-06   24.2   9.8    1.6  1  WP_028841660.1  glutamate synthase-related protein [Thermodes
    3.9e-06   23.6   9.7    3.9e-06   23.6   9.7    3.4  4  WP_028841150.1  4Fe-4S dicluster domain-containing protein [T
      2e-05   21.3  29.6      3e-05   20.8  11.2    3.1  3  WP_083960813.1  NrfD/PsrC family molybdoenzyme membrane ancho
    2.5e-05   21.0   3.5     0.0094   12.6   0.4    2.4  2  WP_028840906.1  4Fe-4S dicluster domain-containing protein [T
    2.9e-05   20.8  22.1    0.00092   15.9   7.2    3.3  3  WP_245542838.1  4Fe-4S dicluster domain-containing protein [T
      3e-05   20.8   5.5    7.1e-05   19.5   5.5    1.6  1  WP_028841674.1  hydrogenase iron-sulfur subunit [Thermodesulf
      5e-05   20.0  20.4      0.014   12.0   0.9    3.9  4  WP_038041833.1  4Fe-4S dicluster domain-containing protein [T
    0.00088   16.0  12.0     0.0021   14.8   1.1    2.2  2  WP_028840865.1  ATP-binding protein [Thermodesulfobacterium h
     0.0025   14.5  11.5       0.01   12.5   0.8    3.0  2  WP_028841900.1  L-lactate dehydrogenase (quinone) large subun
     0.0028   14.3   7.7      0.025   11.3   0.4    2.4  2  WP_083960834.1  [FeFe] hydrogenase, group A [Thermodesulfobac
     0.0043   13.7   3.5     0.0087   12.7   3.5    1.4  1  WP_038041667.1  dissimilatory-type sulfite reductase subunit 
  ------ inclusion threshold ------
      0.011   12.4   6.2       0.23    8.1   0.5    2.4  2  WP_028841042.1  (Fe-S)-binding protein [Thermodesulfobacteriu
      0.035   10.8   6.9       0.46    7.1   0.9    2.2  2  WP_028841673.1  quinone-interacting membrane-bound oxidoreduc
       0.17    8.6  10.2        1.4    5.6  10.2    2.4  1  WP_028841902.1  (Fe-S)-binding protein [Thermodesulfobacteriu


Domain annotation for each sequence (and alignments):
>> WP_028841677.1  adenylyl-sulfate reductase subunit beta [Thermodesulfobacterium hveragerdense]
   #    score  bias  c-Evalue  i-Evalue hmmfrom  hmm to    alifrom  ali to    envfrom  env to     acc
 ---   ------ ----- --------- --------- ------- -------    ------- -------    ------- -------    ----
   1 !  189.6   1.0   6.2e-59   3.2e-57       2     122 ..       1     137 [.       1     161 [. 0.86

  Alignments for each domain:
  == domain 1  score: 189.6 bits;  conditional E-value: 6.2e-59
  aprb_Neukirchen_a   2 MpifvdkekCdgCkg...taCveiCPgdLmkldkekkkayirepedCWeCysCvkeCpqqAievrlyadiaplggsvsplrgeedimWtikf 90 
                        Mp++v++ekCdgCkg   t C++iCP+dLm ld+e++kay++ep++CWeCysCvk Cpq+Ai++r+yad+apl+g+++p+rg++dimWtikf
     WP_028841677.1   1 MPSYVNPEKCDGCKGgdrTVCMYICPNDLMILDPEAMKAYNQEPDQCWECYSCVKSCPQGAIAIRHYADFAPLNGTCQPMRGTTDIMWTIKF 92 
                        ******************************************************************************************** PP

  aprb_Neukirchen_a  91 rdgkvkrfkipirttpeg......s.......nlksellfteees 122
                        r+g v rfk+pirttpeg              ++++++lft+ + 
     WP_028841677.1  93 RNGVVVRFKFPIRTTPEGsadptvGkpapdpsKINTNQLFTQVAD 137
                        ******************765554044455545666677766544 PP

>> WP_028841860.1  4Fe-4S dicluster domain-containing protein [Thermodesulfobacterium hveragerdense]
   #    score  bias  c-Evalue  i-Evalue hmmfrom  hmm to    alifrom  ali to    envfrom  env to     acc
 ---   ------ ----- --------- --------- ------- -------    ------- -------    ------- -------    ----
   1 !   54.4   7.1   2.6e-17   1.3e-15       3      63 ..       3      60 ..       1      62 [] 0.94

  Alignments for each domain:
  == domain 1  score: 54.4 bits;  conditional E-value: 2.6e-17
  aprb_Neukirchen_a  3 pifvdkekCdgCkgtaCveiCPgdLmkldkekkkayirepedCWeCysCvkeCpqqAievr 63
                        i v+ + CdgC+  +C+e CP ++  + +++ k +i + edC +C+ Cv  Cp+++i v+
     WP_028841860.1  3 EITVNYDTCDGCG--TCIESCPAQVYDKGDDG-KPVISRAEDCLGCMTCVEVCPTGSITVK 60
                       689*********7..9************9997.*************************986 PP

>> WP_051173183.1  4Fe-4S dicluster domain-containing protein [Thermodesulfobacterium hveragerdense]
   #    score  bias  c-Evalue  i-Evalue hmmfrom  hmm to    alifrom  ali to    envfrom  env to     acc
 ---   ------ ----- --------- --------- ------- -------    ------- -------    ------- -------    ----
   1 !   16.7  12.2     1e-05   0.00054       2      61 ..       1      61 [.       1      66 [. 0.79
   2 !   27.6   8.3   4.6e-09   2.4e-07       6      63 ..      40      92 ..      36      98 .. 0.90
   3 !   10.1   2.4    0.0011     0.058       6      32 ..     101     131 ..      98     132 .] 0.88

  Alignments for each domain:
  == domain 1  score: 16.7 bits;  conditional E-value: 1e-05
  aprb_Neukirchen_a  2 MpifvdkekCdgCkgtaCveiCPgdLmkldke...kkkayirepedCWeCysCvkeCpqqAie 61
                       M  ++d+  C+gC  taC++iC +      +     kk    + + C +C  C k C ++Ai 
     WP_051173183.1  1 MRLKIDPGLCKGC--TACEKICMKVHNSTAPRifvVKKGEKVKISVCNQCGLCAKVCSVGAIT 61
                       8899*********..5******665444444355545777778889****************7 PP

  == domain 2  score: 27.6 bits;  conditional E-value: 4.6e-09
  aprb_Neukirchen_a  6 vdkekCdgCkgtaCveiCPgdLmkldkekkkayirepedCWeCysCvkeCpqqAievr 63
                       v+ + C+ C+   C ++C    +++d    +ayi +p+ C +C  C+  Cp++ ie+ 
     WP_051173183.1 40 VKISVCNQCG--LCAKVCSVGAITKDG---EAYIINPSLCVGCKLCYYVCPFGVIEMV 92
                       67789****7..*******99999985...58***********************986 PP

  == domain 3  score: 10.1 bits;  conditional E-value: 0.0011
  aprb_Neukirchen_a   6 vdkekCdgCkg....taCveiCPgdLmkldk 32 
                        +  +kCd Ck+    + C ++C  + +++++
     WP_051173183.1 101 IIAQKCDLCKDkrfsPSCAKVCRTKAITVEE 131
                        7789******99**********999888775 PP

>> WP_028841161.1  4Fe-4S dicluster domain-containing protein [Thermodesulfobacterium hveragerdense]
   #    score  bias  c-Evalue  i-Evalue hmmfrom  hmm to    alifrom  ali to    envfrom  env to     acc
 ---   ------ ----- --------- --------- ------- -------    ------- -------    ------- -------    ----
   1 ?    6.6   0.8     0.013      0.68      36      56 ..       4      24 ..       1      29 [. 0.69
   2 !   28.9  11.4   1.7e-09     9e-08       9      57 ..      73     120 ..      68     122 .. 0.93
   3 !   21.5  10.5   3.3e-07   1.7e-05       6      68 ..     103     166 ..     100     177 .. 0.79

  Alignments for each domain:
  == domain 1  score: 6.6 bits;  conditional E-value: 0.013
  aprb_Neukirchen_a 36 kayirepedCWeCysCvkeCp 56
                       ka +  p+ C +C  C  +C+
     WP_028841161.1  4 KALLITPDLCVGCRGCQVACK 24
                       666777777777777777765 PP

  == domain 2  score: 28.9 bits;  conditional E-value: 1.7e-09
  aprb_Neukirchen_a   9 ekCdgCkgtaCveiCPgdLmkldkekkkayirepedCWeCysCvkeCpq 57 
                        ++C  C+++aCveiCP + +k+d+e+   +  ++++C +C +C  +Cp+
     WP_028841161.1  73 HRCLHCGEPACVEICPVKALKKDAET-GIVYYDKNQCIGCQACQAACPF 120
                        79****99***************998.899999***************7 PP

  == domain 3  score: 21.5 bits;  conditional E-value: 3.3e-07
  aprb_Neukirchen_a   6 vdkekCdgCkgtaCveiCPgdLmkldke...kkkayirepedCWeCysCvkeCpqqAievrlyadi 68 
                         dk++C+gC+  aC+ +CP ++   dk+   +k  ++ +  +     +C k Cp++Ai++   +++
     WP_028841161.1 103 YDKNQCIGCQ--ACQAACPFNIPRYDKNgkiSKCHFCIDRVKAGLSPACAKTCPTEAIKYGNREEL 166
                        589******7..**************9944333445666666666779**********98766655 PP

>> WP_028841057.1  ferredoxin [Thermodesulfobacterium hveragerdense]
   #    score  bias  c-Evalue  i-Evalue hmmfrom  hmm to    alifrom  ali to    envfrom  env to     acc
 ---   ------ ----- --------- --------- ------- -------    ------- -------    ------- -------    ----
   1 !   35.2   5.9     2e-11     1e-09       4      65 ..       5      64 ..       2      67 .. 0.78

  Alignments for each domain:
  == domain 1  score: 35.2 bits;  conditional E-value: 2e-11
  aprb_Neukirchen_a  4 ifvdkekCdgCkgtaCveiCPgdLmkldkekkkayirepedC..WeCysCvkeCpqqAievrly 65
                         vd+e C+gC+   C+eiCP    +  +e+ ka + + e C   +C+s + +Cp++Ai+  ++
     WP_028841057.1  5 LEVDQESCIGCG--YCIEICPEVF-TWGPER-KALVYNFEGCkaCDCISAIEDCPVKAISAEGG 64
                       579********7..9******855.555554.6766666666336899***********98765 PP

>> WP_028841115.1  4Fe-4S dicluster domain-containing protein [Thermodesulfobacterium hveragerdense]
   #    score  bias  c-Evalue  i-Evalue hmmfrom  hmm to    alifrom  ali to    envfrom  env to     acc
 ---   ------ ----- --------- --------- ------- -------    ------- -------    ------- -------    ----
   1 !   13.5   1.6   9.9e-05    0.0051      40      57 ..       7      24 ..       1      29 [. 0.72
   2 !   19.4   9.5   1.5e-06   7.8e-05      10      57 ..      45      89 ..      40      91 .. 0.91
   3 !   11.7   0.5   0.00034     0.018       9      36 ..     102     136 ..      98     142 .] 0.86

  Alignments for each domain:
  == domain 1  score: 13.5 bits;  conditional E-value: 9.9e-05
  aprb_Neukirchen_a 40 repedCWeCysCvkeCpq 57
                       ++pe C +C  Cvk+C +
     WP_028841115.1  7 HYPERCSGCGECVKACAE 24
                       577777777777777765 PP

  == domain 2  score: 19.4 bits;  conditional E-value: 1.5e-06
  aprb_Neukirchen_a 10 kCdgCkgtaCveiCPgdLmkldkekkkayirepedCWeCysCvkeCpq 57
                        C  Ck+++C ++CP   ++ +    + +  +pe C +C +C  +Cp+
     WP_028841115.1 45 SCLQCKRPQCASVCPVGAIEREG---EVVRLYPELCVGCRNCEEACPF 89
                       6****************999874...57999****************7 PP

  == domain 3  score: 11.7 bits;  conditional E-value: 0.00034
  aprb_Neukirchen_a   9 ekCdgCkg.......taCveiCPgdLmkldkekkk 36 
                        +kCd C +       + Cve+CP++ +++ ke+ k
     WP_028841115.1 102 NKCDLCLErvkagllPYCVEACPNQALEVVKETPK 136
                        79****9899999999*********9999888755 PP

>> WP_051172992.1  4Fe-4S dicluster domain-containing protein [Thermodesulfobacterium hveragerdense]
   #    score  bias  c-Evalue  i-Evalue hmmfrom  hmm to    alifrom  ali to    envfrom  env to     acc
 ---   ------ ----- --------- --------- ------- -------    ------- -------    ------- -------    ----
   1 !   34.2   6.0   4.2e-11   2.2e-09       7      75 ..      99     162 ..      94     168 .. 0.80

  Alignments for each domain:
  == domain 1  score: 34.2 bits;  conditional E-value: 4.2e-11
  aprb_Neukirchen_a   7 dkekCdgCkgtaCveiCPgdLmkldkekkkayirepedCWeCysCvkeCpqqAie.vrlyadiaplggsv 75 
                        d + C+ C   +Cv+ C   ++k  ++  k ++ + ++C +C +C+k+Cp++Ai+ ++ +++i ++gg++
     WP_051172992.1  99 DDSLCTLCD--NCVNSCEERVIKEVDQ--K-IVIDYQKCIGCGACIKACPEGAIKeTFRGYKI-YVGGKL 162
                        5678****7..9**********98755..4.5556678****************536667777.777776 PP

>> WP_028841617.1  4Fe-4S binding protein [Thermodesulfobacterium hveragerdense]
   #    score  bias  c-Evalue  i-Evalue hmmfrom  hmm to    alifrom  ali to    envfrom  env to     acc
 ---   ------ ----- --------- --------- ------- -------    ------- -------    ------- -------    ----
   1 !   33.8   7.4   5.6e-11   2.9e-09       7      62 ..     416     468 ..     412     471 .] 0.90

  Alignments for each domain:
  == domain 1  score: 33.8 bits;  conditional E-value: 5.6e-11
  aprb_Neukirchen_a   7 dkekCdgCkgtaCveiCPgdLmkldkekkkayirepedCWeCysCvkeCpqqAiev 62 
                         +e+C+ C   +Cv+iCP + m +++ +   ++ + ++C +C  C+ eCp +Ai +
     WP_028841617.1 416 IRERCINCF--NCVKICPFSAMSINHVA-NRIVVDLKKCTGCGICIGECPSEAIYL 468
                        689*****6..9*************998.7788899******************76 PP

>> WP_038041287.1  4Fe-4S binding protein [Thermodesulfobacterium hveragerdense]
   #    score  bias  c-Evalue  i-Evalue hmmfrom  hmm to    alifrom  ali to    envfrom  env to     acc
 ---   ------ ----- --------- --------- ------- -------    ------- -------    ------- -------    ----
   1 ?   -1.7   0.3       4.6   2.4e+02      44      56 ..      40      52 ..      33      62 .. 0.73
   2 ?   -0.9   0.0       2.6   1.3e+02      19      29 ..     207     217 ..     205     221 .. 0.89
   3 !   33.8   6.3   5.5e-11   2.8e-09       5      62 ..     229     277 ..     225     286 .. 0.89

  Alignments for each domain:
  == domain 1  score: -1.7 bits;  conditional E-value: 4.6
  aprb_Neukirchen_a 44 dCWeCysCvkeCp 56
                       +C+ C + +  Cp
     WP_038041287.1 40 NCYSCPASLFSCP 52
                       4777777677777 PP

  == domain 2  score: -0.9 bits;  conditional E-value: 2.6
  aprb_Neukirchen_a  19 CveiCPgdLmk 29 
                        C ++CP  L++
     WP_038041287.1 207 CKNVCPLGLIY 217
                        9*****99986 PP

  == domain 3  score: 33.8 bits;  conditional E-value: 5.5e-11
  aprb_Neukirchen_a   5 fvdkekCdgCkgtaCveiCPgdLmkldkekkkayirepedCWeCysCvkeCpqqAiev 62 
                         v+ ++C+ Ck  +C++iCP  L  l++ +         +C  C +Cvk+Cp +Ai +
     WP_038041287.1 229 NVNLNRCTHCK--TCEKICPVGLNPLEEMN-------SVECIRCLNCVKICPYKAIFL 277
                        5899******8..9************9764.......889****************65 PP

>> WP_028841826.1  NIL domain-containing protein [Thermodesulfobacterium hveragerdense]
   #    score  bias  c-Evalue  i-Evalue hmmfrom  hmm to    alifrom  ali to    envfrom  env to     acc
 ---   ------ ----- --------- --------- ------- -------    ------- -------    ------- -------    ----
   1 !   32.7   8.1   1.2e-10   6.3e-09       7      67 ..      82     139 ..      77     143 .. 0.88

  Alignments for each domain:
  == domain 1  score: 32.7 bits;  conditional E-value: 1.2e-10
  aprb_Neukirchen_a   7 dkekCdgCkgtaCveiCPgdLmkldkekkkayir.epedCWeCysCvkeCpqqAievrlyad 67 
                        ++ekC+ C+  +C+ +CP   ++++k++   yir +pe+C  C  Cv  C ++A+ev +  +
     WP_028841826.1  82 NEEKCIHCG--NCTAACPTGALYVEKDT--FYIRfNPEKCTACEFCVAVCITKAMEVHVERE 139
                        789*****7..9*************997..666648********************998766 PP

>> WP_028841148.1  MULTISPECIES: NADH-quinone oxidoreductase subunit NuoI [Thermodesulfobacterium]
   #    score  bias  c-Evalue  i-Evalue hmmfrom  hmm to    alifrom  ali to    envfrom  env to     acc
 ---   ------ ----- --------- --------- ------- -------    ------- -------    ------- -------    ----
   1 !   31.4   5.5     3e-10   1.5e-08       8      82 ..      58     138 ..      54     146 .. 0.77

  Alignments for each domain:
  == domain 1  score: 31.4 bits;  conditional E-value: 3e-10
  aprb_Neukirchen_a   8 kekCdgCkgtaCveiCPgdLmkldke........kkkayirepedCWeCysCvkeCpqqAievrlyadiaplggsvsplrgee 82 
                        ke+C  C   +C ++CP++ +++  +            y  e   C  C  Cv  Cp++Ai +   ++ a + ++    ++e+
     WP_028841148.1  58 KERCVACL--RCARVCPSQCIYIGYKedetsgrrVLTKYEIEAFRCVYCGYCVEVCPVNAIVLTEFYEYAAYDKEENYFTKEK 138
                        79*****6..************96554567754422456667778****************9999998888777666666555 PP

>> WP_028841196.1  [Fe-Fe] hydrogenase large subunit C-terminal domain-containing protein [Thermodesulfobacterium hverag
   #    score  bias  c-Evalue  i-Evalue hmmfrom  hmm to    alifrom  ali to    envfrom  env to     acc
 ---   ------ ----- --------- --------- ------- -------    ------- -------    ------- -------    ----
   1 !   29.7   6.8     1e-09   5.2e-08       4      63 ..      30      85 ..      29     104 .. 0.84

  Alignments for each domain:
  == domain 1  score: 29.7 bits;  conditional E-value: 1e-09
  aprb_Neukirchen_a  4 ifvdkekCdgCkgtaCveiCPgdLmkldkekkkayirepedCWeCysCvkeCpqqAievr 63
                       i++++e C gC   +C  +CP d ++    +   +  + ++C  C  C+  Cp++A+e  
     WP_028841196.1 30 IRINEEVCVGCD--TCRGVCPADAIEGSVGE--KHKINLDKCVVCGQCLVNCPFDAVEQM 85
                       79*********7..9***********98765..55567899****************854 PP

>> WP_028840864.1  P-loop NTPase [Thermodesulfobacterium hveragerdense]
   #    score  bias  c-Evalue  i-Evalue hmmfrom  hmm to    alifrom  ali to    envfrom  env to     acc
 ---   ------ ----- --------- --------- ------- -------    ------- -------    ------- -------    ----
   1 !   29.3   1.4   1.4e-09   7.1e-08       5      60 ..      60     114 ..      56     131 .. 0.84

  Alignments for each domain:
  == domain 1  score: 29.3 bits;  conditional E-value: 1.4e-09
  aprb_Neukirchen_a   5 fvdkekCdgCkgtaCveiCPgdLm.kldkekkkayirepedCWeCysCvkeCpqqAi 60 
                         +dkekC+ C+   C +iC  + + +l+ e+   +      C +C  C+  Cp++Ai
     WP_028840864.1  60 EIDKEKCTYCG--YCSKICVYNALsVLKFEQGGEVFFFSHLCHGCGGCILLCPEKAI 114
                        69********7..9*****97755155667888999999****************** PP

>> WP_028840828.1  ATP-binding protein [Thermodesulfobacterium hveragerdense]
   #    score  bias  c-Evalue  i-Evalue hmmfrom  hmm to    alifrom  ali to    envfrom  env to     acc
 ---   ------ ----- --------- --------- ------- -------    ------- -------    ------- -------    ----
   1 !   28.8   7.8   1.9e-09     1e-07       4      63 ..       7      62 ..       6      77 .. 0.91

  Alignments for each domain:
  == domain 1  score: 28.8 bits;  conditional E-value: 1.9e-09
  aprb_Neukirchen_a  4 ifvdkekCdgCkgtaCveiCPgdLmkldkekkkayirepedCWeCysCvkeCpqqAievr 63
                       i +dke C+gC+  +Cv +C    + + +   ka +  +e C +  +C+ eCp++Ai++ 
     WP_028840828.1  7 IEIDKELCNGCG--QCVIACHEGAIAIVNG--KAKLVAEEVCDGLGACIGECPTGAIKLI 62
                       579********7..9************854..89***********************986 PP

>> WP_245542836.1  4Fe-4S dicluster domain-containing protein [Thermodesulfobacterium hveragerdense]
   #    score  bias  c-Evalue  i-Evalue hmmfrom  hmm to    alifrom  ali to    envfrom  env to     acc
 ---   ------ ----- --------- --------- ------- -------    ------- -------    ------- -------    ----
   1 !   27.7   7.4   4.1e-09   2.1e-07       7      56 ..       2      54 ..       1      58 [. 0.92

  Alignments for each domain:
  == domain 1  score: 27.7 bits;  conditional E-value: 4.1e-09
  aprb_Neukirchen_a  7 dkekCdgCkgtaCveiCPgdLmkldke.....kkkayirepedCWeCysCvkeCp 56
                       d+++C+ C+   C++ CP++++ + ++      k  y ++pe C  C  C+  Cp
     WP_245542836.1  2 DENRCKACG--LCIHFCPKQVLDFSEKrnlqgYKVVYAKNPEACTMCGVCYLVCP 54
                       789*****7..*************998888876789******************9 PP

>> WP_028841863.1  MULTISPECIES: sulfate reduction electron transfer complex DsrMKJOP subunit DsrO [Thermodesulfobacteri
   #    score  bias  c-Evalue  i-Evalue hmmfrom  hmm to    alifrom  ali to    envfrom  env to     acc
 ---   ------ ----- --------- --------- ------- -------    ------- -------    ------- -------    ----
   1 ?    1.3   0.5      0.56        29       7      24 ..      46      66 ..      42      86 .. 0.72
   2 !   26.1   5.4   1.3e-08   6.7e-07      11      61 ..     115     163 ..     113     180 .. 0.91
   3 !    8.5   0.5    0.0034      0.18       9      30 ..     189     217 ..     183     229 .. 0.82

  Alignments for each domain:
  == domain 1  score: 1.3 bits;  conditional E-value: 0.56
  aprb_Neukirchen_a  7 dkekCdg....CkgtaCveiCP 24
                       d  kC+     C+  +Cve+C 
     WP_028841863.1 46 DVVKCKEnratCG-LKCVEVCH 66
                       5556654222265.8******5 PP

  == domain 2  score: 26.1 bits;  conditional E-value: 1.3e-08
  aprb_Neukirchen_a  11 CdgCkgtaCveiCPgdLmkldkekkkayirepedCWeCysCvkeCpqqAie 61 
                        C+ C ++ Cv++CP +   +++++   ++ +   C +C  C+ +Cp +A +
     WP_028841863.1 115 CNHCDNPPCVRVCPTKATFKREDG--IVMMDYHRCIGCRFCMAACPYGARS 163
                        ****99************999997..999999***************9965 PP

  == domain 3  score: 8.5 bits;  conditional E-value: 0.0034
  aprb_Neukirchen_a   9 ekCdgCkg.......taCveiCPgdLmkl 30 
                        ekC+ C +       +aCve+CP + +++
     WP_028841863.1 189 EKCTFCYEriaegkiPACVEACPAKAIVF 217
                        78999988888999999999999888776 PP

>> WP_028841460.1  4Fe-4S binding protein [Thermodesulfobacterium hveragerdense]
   #    score  bias  c-Evalue  i-Evalue hmmfrom  hmm to    alifrom  ali to    envfrom  env to     acc
 ---   ------ ----- --------- --------- ------- -------    ------- -------    ------- -------    ----
   1 !   26.2  12.6   1.2e-08   6.4e-07       9      62 ..      42      90 ..      39     106 .. 0.92
   2 ?   -1.6   0.2       4.4   2.3e+02       6      16 ..     110     120 ..     104     124 .. 0.76

  Alignments for each domain:
  == domain 1  score: 26.2 bits;  conditional E-value: 1.2e-08
  aprb_Neukirchen_a  9 ekCdgCkgtaCveiCPgdLmkldkekkkayirepedCWeCysCvkeCpqqAiev 62
                       e+C  C+   C+++CP+d + ++      +i ++ +C  C  C  +Cp++A+++
     WP_028841460.1 42 ERCAACR--LCIYVCPSDAIRIEG---SLFIINKCKCTACKDCADACPFGAMQF 90
                       89****7..*************84...57**********************987 PP

  == domain 2  score: -1.6 bits;  conditional E-value: 4.4
  aprb_Neukirchen_a   6 vdkekCdgCkg 16 
                        ++  kC+ C++
     WP_028841460.1 110 IKLVKCENCGE 120
                        77789999975 PP

>> WP_156874780.1  NuoI/complex I 23 kDa subunit family protein [Thermodesulfobacterium hveragerdense]
   #    score  bias  c-Evalue  i-Evalue hmmfrom  hmm to    alifrom  ali to    envfrom  env to     acc
 ---   ------ ----- --------- --------- ------- -------    ------- -------    ------- -------    ----
   1 !   25.0   9.9   2.9e-08   1.5e-06      11      72 ..      63     130 ..      58     148 .. 0.83

  Alignments for each domain:
  == domain 1  score: 25.0 bits;  conditional E-value: 2.9e-08
  aprb_Neukirchen_a  11 CdgCkgtaCveiCPgdLmkldke..........kkkayirepedCWeCysCvkeCpqqAievrlyadiaplg 72 
                        C  C+  +C+++CP++ +++++           +   y  + + C  C  Cv  Cp++A+ +   ++   +g
     WP_156874780.1  63 CVACH--RCERVCPSKCIYIKTVeieeegkrkrQLAQYAIDASRCVYCGYCVEVCPVNALVLTEFYQY--VG 130
                        ****7..*************9867888888766556799999*****************988877777..44 PP

>> WP_028840686.1  4Fe-4S binding protein [Thermodesulfobacterium hveragerdense]
   #    score  bias  c-Evalue  i-Evalue hmmfrom  hmm to    alifrom  ali to    envfrom  env to     acc
 ---   ------ ----- --------- --------- ------- -------    ------- -------    ------- -------    ----
   1 !   24.5  13.1   4.2e-08   2.2e-06       5      65 ..      39      95 ..      36      97 .] 0.89

  Alignments for each domain:
  == domain 1  score: 24.5 bits;  conditional E-value: 4.2e-08
  aprb_Neukirchen_a  5 fvdkekCdgCkgtaCveiCPgdLmkldkekkkayirepedCWeCysCvkeCpqqAievrly 65
                       + dk+kC++C+   C   CP    + d+++   +i +   C +C  C   Cp++Ai + l 
     WP_028840686.1 39 VLDKDKCIKCG--MCYILCPDICYQQDQDG--FFICNLFYCKGCGICAANCPKKAITMVLE 95
                       689*******7..*******8777777775..9***********************99876 PP

>> WP_028841660.1  glutamate synthase-related protein [Thermodesulfobacterium hveragerdense]
   #    score  bias  c-Evalue  i-Evalue hmmfrom  hmm to    alifrom  ali to    envfrom  env to     acc
 ---   ------ ----- --------- --------- ------- -------    ------- -------    ------- -------    ----
   1 !   24.2   9.8     5e-08   2.6e-06       8      63 ..      19      71 ..      15      82 .. 0.89

  Alignments for each domain:
  == domain 1  score: 24.2 bits;  conditional E-value: 5e-08
  aprb_Neukirchen_a  8 kekCdgCkgtaCveiCPgdLmkldkekkkayirepedCWeCysCvkeCpqqAievr 63
                       ++kC++Ck   Cv+ C  ++ + d++k k   ++  +C +C+ C  +Cp++Ai ++
     WP_028841660.1 19 ENKCIKCK--ICVKECTYEVHTWDEKK-KILKEDHGKCVGCHRCEAMCPTDAIIIK 71
                       58*****8..9*************987.************************9764 PP

>> WP_028841150.1  4Fe-4S dicluster domain-containing protein [Thermodesulfobacterium hveragerdense]
   #    score  bias  c-Evalue  i-Evalue hmmfrom  hmm to    alifrom  ali to    envfrom  env to     acc
 ---   ------ ----- --------- --------- ------- -------    ------- -------    ------- -------    ----
   1 ?    6.0   2.1      0.02         1      40      57 ..       8      25 ..       4      27 .. 0.62
   2 !   12.2   1.1   0.00025     0.013      24      67 ..      40      83 ..      34      88 .. 0.67
   3 !   23.6   9.7   7.5e-08   3.9e-06      11      57 ..      59     104 ..      51     113 .. 0.93
   4 ?    4.6   1.3     0.054       2.8      10      34 ..     118     149 ..     115     163 .. 0.76

  Alignments for each domain:
  == domain 1  score: 6.0 bits;  conditional E-value: 0.02
  aprb_Neukirchen_a 40 repedCWeCysCvkeCpq 57
                       ++ + C +C++C  +C++
     WP_028841150.1  8 QDHNRCIGCFACEVHCKT 25
                       555666666666666654 PP

  == domain 2  score: 12.2 bits;  conditional E-value: 0.00025
  aprb_Neukirchen_a 24 PgdLmkldkekkkayirepedCWeCys..CvkeCpqqAievrlyad 67
                       P d+ +++++  + +i  p  C++C    Cvk+Cp++A++ r +  
     WP_028841150.1 40 PTDIKTINEQVVQRFIFMP--CFHCEDpwCVKACPTGAMQKRAKDG 83
                       6666666666555555554..8888644499999999998877655 PP

  == domain 3  score: 23.6 bits;  conditional E-value: 7.5e-08
  aprb_Neukirchen_a  11 CdgCkgtaCveiCPgdLmkldkekkkayirepedCWeCysCvkeCpq 57 
                        C  C+++ Cv++CP   m++++++   +  ep+ C +C +C+ +Cp 
     WP_028841150.1  59 CFHCEDPWCVKACPTGAMQKRAKD-GIVFIEPNLCVGCKNCITACPW 104
                        999*99**************9887.99999***************95 PP

  == domain 4  score: 4.6 bits;  conditional E-value: 0.054
  aprb_Neukirchen_a  10 kCdgCkg.......taCveiCPgdLmkldkek 34 
                        kCd Ck+       +aCv+ C    +k  + +
     WP_028841150.1 118 KCDYCKDridqgllPACVSKCTTHALKWVSAQ 149
                        89999989999999999999988877765554 PP

>> WP_083960813.1  NrfD/PsrC family molybdoenzyme membrane anchor subunit [Thermodesulfobacterium hveragerdense]
   #    score  bias  c-Evalue  i-Evalue hmmfrom  hmm to    alifrom  ali to    envfrom  env to     acc
 ---   ------ ----- --------- --------- ------- -------    ------- -------    ------- -------    ----
   1 !   12.2   1.0   0.00025     0.013      37      57 ..       5      25 ..       2      37 .. 0.78
   2 !   20.8  11.2   5.8e-07     3e-05       7      60 ..      54     105 ..      50     111 .. 0.90
   3 ?   -1.1   2.7       3.1   1.6e+02       9      23 ..     114     135 ..     112     139 .. 0.89

  Alignments for each domain:
  == domain 1  score: 12.2 bits;  conditional E-value: 0.00025
  aprb_Neukirchen_a 37 ayirepedCWeCysCvkeCpq 57
                       a++ + e+C +C++Cv +C++
     WP_083960813.1  5 AMVIDVEKCVGCMACVIACKK 25
                       666777888888888888876 PP

  == domain 2  score: 20.8 bits;  conditional E-value: 5.8e-07
  aprb_Neukirchen_a   7 dkekCdgCkgtaCveiCPgdLmkldkekkkayirepedCWeCysCvkeCpqqAi 60 
                        ++e C+ C+ + C+++CP    +  k++   +  + ++C +C +C+ +Cp +A 
     WP_083960813.1  54 RSELCNHCEIAPCIDACPTRASHRAKDG--TVQIDHKKCIGCKACILACPYDAR 105
                        5789****88***************997..899999**************9995 PP

  == domain 3  score: -1.1 bits;  conditional E-value: 3.1
  aprb_Neukirchen_a   9 ekCdgCkg.......taCveiC 23 
                        +kC+ C++       +aCve C
     WP_083960813.1 114 DKCTFCQHrlkegktPACVETC 135
                        89****999999**99****** PP

>> WP_028840906.1  4Fe-4S dicluster domain-containing protein [Thermodesulfobacterium hveragerdense]
   #    score  bias  c-Evalue  i-Evalue hmmfrom  hmm to    alifrom  ali to    envfrom  env to     acc
 ---   ------ ----- --------- --------- ------- -------    ------- -------    ------- -------    ----
   1 !    9.2   0.2    0.0021      0.11       9      28 ..      33      50 ..       6      62 .. 0.81
   2 !   12.6   0.4   0.00018    0.0094      11      27 ..      80      94 ..      69     105 .. 0.85

  Alignments for each domain:
  == domain 1  score: 9.2 bits;  conditional E-value: 0.0021
  aprb_Neukirchen_a  9 ekCdgCkgtaCveiCPgdLm 28
                        +C+ C+  +C   CP  L 
     WP_028840906.1 33 RECIQCG--RCAGTCPMALA 50
                       5688886..88888888776 PP

  == domain 2  score: 12.6 bits;  conditional E-value: 0.00018
  aprb_Neukirchen_a 11 CdgCkgtaCveiCPgdL 27
                       C+ C+  +Cve+CP d+
     WP_028840906.1 80 CQSCN--RCVEVCPMDI 94
                       77775..*******997 PP

>> WP_245542838.1  4Fe-4S dicluster domain-containing protein [Thermodesulfobacterium hveragerdense]
   #    score  bias  c-Evalue  i-Evalue hmmfrom  hmm to    alifrom  ali to    envfrom  env to     acc
 ---   ------ ----- --------- --------- ------- -------    ------- -------    ------- -------    ----
   1 !    7.8   0.9    0.0058       0.3       6      24 ..      60      76 ..      57      78 .. 0.86
   2 !   15.9   7.2   1.8e-05   0.00092       8      58 ..     127     175 ..     122     186 .. 0.88
   3 ?    6.7   0.6     0.012      0.62       9      34 ..     190     222 ..     184     230 .. 0.87

  Alignments for each domain:
  == domain 1  score: 7.8 bits;  conditional E-value: 0.0058
  aprb_Neukirchen_a  6 vdkekCdgCkgtaCveiCP 24
                        d +kC+gC+  +C+ +C 
     WP_245542838.1 60 FDATKCIGCR--RCEWACN 76
                       6899*****8..9**9995 PP

  == domain 2  score: 15.9 bits;  conditional E-value: 1.8e-05
  aprb_Neukirchen_a   8 kekCdgCkgtaCveiCPgdLmkldkekkkayirepedCWeCysCvkeCpqq 58 
                        k++C  C ++aC + C    ++ ++e+  a+i +p  C +C  C+ +Cp++
     WP_245542838.1 127 KKQCMHCLDPACASSCFVGAFTRTEEG--AVIYNPTVCVGCRYCMVACPFD 175
                        679****99**************9987..********************86 PP

  == domain 3  score: 6.7 bits;  conditional E-value: 0.012
  aprb_Neukirchen_a   9 ekCdgCkg.......taCveiCPgdLmkldkek 34 
                        +kC+ C +       +aCv +C  d +k+ k +
     WP_245542838.1 190 TKCTMCFDrmvegkvPACVAVCSADALKFGKRE 222
                        79****98999999***********99987764 PP

>> WP_028841674.1  hydrogenase iron-sulfur subunit [Thermodesulfobacterium hveragerdense]
   #    score  bias  c-Evalue  i-Evalue hmmfrom  hmm to    alifrom  ali to    envfrom  env to     acc
 ---   ------ ----- --------- --------- ------- -------    ------- -------    ------- -------    ----
   1 !   19.5   5.5   1.4e-06   7.1e-05       9      66 ..     525     578 ..     522     601 .. 0.84

  Alignments for each domain:
  == domain 1  score: 19.5 bits;  conditional E-value: 1.4e-06
  aprb_Neukirchen_a   9 ekCdgCkgtaCveiCPgdLmkldkekkkayirepedCWeCysCvkeCpqqAievrlya 66 
                        + C+ Ck  +C+e CP   +  d+++    + +   C  C  C  +Cpq+ i+++ y+
     WP_028841674.1 525 KMCTQCK--RCTEECPFGALNEDEKG--NPLTNITRCRRCGTCFGACPQRIINFKDYS 578
                        68****8..*********99999887..66778899****************998764 PP

>> WP_038041833.1  4Fe-4S dicluster domain-containing protein [Thermodesulfobacterium hveragerdense]
   #    score  bias  c-Evalue  i-Evalue hmmfrom  hmm to    alifrom  ali to    envfrom  env to     acc
 ---   ------ ----- --------- --------- ------- -------    ------- -------    ------- -------    ----
   1 !   12.0   0.9   0.00027     0.014       4      24 ..      34      57 ..      32      70 .. 0.91
   2 !    9.4   0.4    0.0017      0.09      42      60 ..     114     134 ..     102     140 .. 0.82
   3 ?    5.2   0.3     0.035       1.8       4      27 ..     142     163 ..     140     170 .. 0.84
   4 ?    5.0   1.1      0.04       2.1       9      37 ..     187     222 ..     185     232 .. 0.82

  Alignments for each domain:
  == domain 1  score: 12.0 bits;  conditional E-value: 0.00027
  aprb_Neukirchen_a  4 ifvdkekCdgCkg...taCveiCP 24
                       + +d ++CdgC+g   + Cv++C 
     WP_038041833.1 34 TLIDITRCDGCQGeeiPLCVKACR 57
                       68999******************5 PP

  == domain 2  score: 9.4 bits;  conditional E-value: 0.0017
  aprb_Neukirchen_a  42 pedCWeCys..CvkeCpqqAi 60 
                        p+ C +C s  Cvk Cp++A+
     WP_038041833.1 114 PRRCMHCDSppCVKGCPFGAL 134
                        899999998889999999997 PP

  == domain 3  score: 5.2 bits;  conditional E-value: 0.035
  aprb_Neukirchen_a   4 ifvdkekCdgCkgtaCveiCPgdL 27 
                        +++d++ C g    +C ++CP  +
     WP_038041833.1 142 SVIDHNLCFGGV--KCRDVCPWHI 163
                        579999999995..9******766 PP

  == domain 4  score: 5.0 bits;  conditional E-value: 0.04
  aprb_Neukirchen_a   9 ekCdgCkg.......taCveiCPgdLmkldkekkka 37 
                         kCd C +       +aCv  C ++++++ ++k+  
     WP_038041833.1 187 YKCDLCDSrikkgkqPACVLTCKNQVFYFGEKKEIY 222
                        59****889999999*************99886433 PP

>> WP_028840865.1  ATP-binding protein [Thermodesulfobacterium hveragerdense]
   #    score  bias  c-Evalue  i-Evalue hmmfrom  hmm to    alifrom  ali to    envfrom  env to     acc
 ---   ------ ----- --------- --------- ------- -------    ------- -------    ------- -------    ----
   1 !    9.8  12.7    0.0013     0.069       5      62 ..      62     111 ..      60     112 .. 0.89
   2 !   14.8   1.1     4e-05    0.0021       5      32 ..      88     113 ..      85     125 .. 0.83

  Alignments for each domain:
  == domain 1  score: 9.8 bits;  conditional E-value: 0.0013
  aprb_Neukirchen_a   5 fvdkekCdgCkgtaCveiCPgdLmkldkekkkayirepedCWeCysCvkeCpqqAiev 62 
                         +dkekC+ C+   C e+C    ++ d         +   C +C+ C   Cp +Ai +
     WP_028840865.1  62 SIDKEKCTLCG--ICREVCQFRAITDDF------QVDTISCEGCTICSYVCPASAIVF 111
                        69********7..9*****999998874......46999*****************76 PP

  == domain 2  score: 14.8 bits;  conditional E-value: 4e-05
  aprb_Neukirchen_a   5 fvdkekCdgCkgtaCveiCPgdLmkldk 32 
                         vd+  C+gC  t C ++CP + +++ +
     WP_028840865.1  88 QVDTISCEGC--TICSYVCPASAIVFYE 113
                        589999****..5*******99998755 PP

>> WP_028841900.1  L-lactate dehydrogenase (quinone) large subunit LdhH [Thermodesulfobacterium hveragerdense]
   #    score  bias  c-Evalue  i-Evalue hmmfrom  hmm to    alifrom  ali to    envfrom  env to     acc
 ---   ------ ----- --------- --------- ------- -------    ------- -------    ------- -------    ----
   1 !    8.8   0.2    0.0027      0.14      37      57 ..     294     314 ..     284     320 .. 0.83
   2 !   12.5   0.8   0.00019      0.01       8      26 ..     349     365 ..     332     370 .. 0.69

  Alignments for each domain:
  == domain 1  score: 8.8 bits;  conditional E-value: 0.0027
  aprb_Neukirchen_a  37 ayirepedCWeCysCvkeCpq 57 
                         + +e  +C  C+sC+  Cp+
     WP_028841900.1 294 PVFKEALQCIRCASCLNVCPV 314
                        577888999999999999995 PP

  == domain 2  score: 12.5 bits;  conditional E-value: 0.00019
  aprb_Neukirchen_a   8 kekCdgCkgtaCveiCPgd 26 
                        ++ C+ C+  +Cv+iCPg+
     WP_028841900.1 349 QNLCIQCG--NCVKICPGK 365
                        45666665..666666665 PP

>> WP_083960834.1  [FeFe] hydrogenase, group A [Thermodesulfobacterium hveragerdense]
   #    score  bias  c-Evalue  i-Evalue hmmfrom  hmm to    alifrom  ali to    envfrom  env to     acc
 ---   ------ ----- --------- --------- ------- -------    ------- -------    ------- -------    ----
   1 ?    5.9   1.8     0.021       1.1      37      56 ..     146     165 ..     136     175 .. 0.79
   2 !   11.3   0.4   0.00048     0.025       8      34 ..     194     218 ..     190     226 .. 0.83

  Alignments for each domain:
  == domain 1  score: 5.9 bits;  conditional E-value: 0.021
  aprb_Neukirchen_a  37 ayirepedCWeCysCvkeCp 56 
                        +++r+p++C  C  C+ +C+
     WP_083960834.1 146 SIVRNPNKCIVCQRCITACK 165
                        46778888888888888887 PP

  == domain 2  score: 11.3 bits;  conditional E-value: 0.00048
  aprb_Neukirchen_a   8 kekCdgCkgtaCveiCPgdLmkldkek 34 
                        ++kC  C+  +C  +CP   ++ ++++
     WP_083960834.1 194 ETKCVACG--QCALVCPTAAIVEKDDT 218
                        789****7..9******9988877664 PP

>> WP_038041667.1  dissimilatory-type sulfite reductase subunit alpha [Thermodesulfobacterium hveragerdense]
   #    score  bias  c-Evalue  i-Evalue hmmfrom  hmm to    alifrom  ali to    envfrom  env to     acc
 ---   ------ ----- --------- --------- ------- -------    ------- -------    ------- -------    ----
   1 !   12.7   3.5   0.00017    0.0087      21      56 ..     274     308 ..     270     317 .. 0.85

  Alignments for each domain:
  == domain 1  score: 12.7 bits;  conditional E-value: 0.00017
  aprb_Neukirchen_a  21 eiCPgdLmkldkekkkayirepedCWeCysCvkeCp 56 
                        + CP + m+ d++++k yi ++++C  C+ C+   p
     WP_038041667.1 274 DLCPTKCMYWDENEQKLYI-NNSECNRCMHCIAVMP 308
                        78**********9977776.5678*******97665 PP

>> WP_028841042.1  (Fe-S)-binding protein [Thermodesulfobacterium hveragerdense]
   #    score  bias  c-Evalue  i-Evalue hmmfrom  hmm to    alifrom  ali to    envfrom  env to     acc
 ---   ------ ----- --------- --------- ------- -------    ------- -------    ------- -------    ----
   1 ?    6.9   0.8     0.011      0.56       7      25 ..       9      25 ..       1      34 [. 0.73
   2 ?    8.1   0.5    0.0044      0.23       9      27 ..      53      69 ..      49      84 .. 0.84

  Alignments for each domain:
  == domain 1  score: 6.9 bits;  conditional E-value: 0.011
  aprb_Neukirchen_a  7 dkekCdgCkgtaCveiCPg 25
                       + + C+ C+  +Cv  CP 
     WP_028841042.1  9 NDNLCTRCG--KCVPHCPT 25
                       456688886..78888885 PP

  == domain 2  score: 8.1 bits;  conditional E-value: 0.0044
  aprb_Neukirchen_a  9 ekCdgCkgtaCveiCPgdL 27
                       e C  C+  +C+++CP+ +
     WP_028841042.1 53 EVCLFCG--KCERVCPNRV 69
                       67999*7..9******976 PP

>> WP_028841673.1  quinone-interacting membrane-bound oxidoreductase complex subunit QmoC [Thermodesulfobacterium hverag
   #    score  bias  c-Evalue  i-Evalue hmmfrom  hmm to    alifrom  ali to    envfrom  env to     acc
 ---   ------ ----- --------- --------- ------- -------    ------- -------    ------- -------    ----
   1 ?    7.1   0.9    0.0089      0.46      43      56 ..      27      40 ..      16      48 .. 0.74
   2 ?    6.7   0.6     0.012      0.62      45      59 ..      73      87 ..      62      95 .. 0.86

  Alignments for each domain:
  == domain 1  score: 7.1 bits;  conditional E-value: 0.0089
  aprb_Neukirchen_a 43 edCWeCysCvkeCp 56
                       ++C++C+ C   Cp
     WP_028841673.1 27 KKCYQCATCATVCP 40
                       45666666666665 PP

  == domain 2  score: 6.7 bits;  conditional E-value: 0.012
  aprb_Neukirchen_a 45 CWeCysCvkeCpqqA 59
                       C +C  C k Cp++A
     WP_028841673.1 73 CHQCGDCSKYCPREA 87
                       888888888888887 PP

>> WP_028841902.1  (Fe-S)-binding protein [Thermodesulfobacterium hveragerdense]
   #    score  bias  c-Evalue  i-Evalue hmmfrom  hmm to    alifrom  ali to    envfrom  env to     acc
 ---   ------ ----- --------- --------- ------- -------    ------- -------    ------- -------    ----
   1 ?    5.6  10.2     0.027       1.4      10      58 ..      18      82 ..      11      83 .. 0.93

  Alignments for each domain:
  == domain 1  score: 5.6 bits;  conditional E-value: 0.027
  aprb_Neukirchen_a 10 kCdgCkgtaCveiCPgdLmkldke..................kkkayirepedCWeCysCvkeCpqq 58
                       +C +C+  +C+ +CP    +++++                  + k  ++   +C  C sC+ +Cp++
     WP_028841902.1 18 RCMKCG--NCMAVCPVYGAEVKESavargkialgeaylegkiRDKDLMNLIYNCLVCKSCMLACPTG 82
                       7****7..9***********9998999************9998899*******************85 PP


Internal pipeline statistics summary:
-------------------------------------
Query model(s):                            1  (157 nodes)
Target sequences:                       1710  (526363 residues searched)
Passed MSV filter:                        99  (0.0578947); expected 34.2 (0.02)
Passed bias filter:                       74  (0.0432749); expected 34.2 (0.02)
Passed Vit filter:                        39  (0.022807); expected 1.7 (0.001)
Passed Fwd filter:                        34  (0.019883); expected 0.0 (1e-05)
Initial search space (Z):               1710  [actual number of targets]
Domain search space  (domZ):              33  [number of targets reported over threshold]
# CPU time: 0.03u 0.00s 00:00:00.03 Elapsed: 00:00:00.01
# Mc/sec: 4397.93
//
[ok]
