# Supplementary material for: Sulfur disproportionation occurs globally across anoxic habitats and has multiple mechanisms of independent evolutionary origin
Source: ISME J. 2026 Mar 2;20(1):wrag042. doi: 10.1093/ismejo/wrag042 (PMC12998232; doi:10.1093/ismejo/wrag042)
Supplement: Sup_File_1_HMM_wrag042 [file sup_file_1_hmm_wrag042.zip › SupFile1_HMM/SupFile1c_results/aprb_Neukirchen_a-hmm-007_Thermodesulfatator_atlanticus_AT1325_GCF_000421585.txt]

# hmmsearch :: search profile(s) against a sequence database
# HMMER 3.4 (Aug 2023); http://hmmer.org/
# Copyright (C) 2023 Howard Hughes Medical Institute.
# Freely distributed under the BSD open source license.
# - - - - - - - - - - - - - - - - - - - - - - - - - - - - - - - - - - - -
# query HMM file:                  /Users/lukas/OneDrive/2023_Sulfur/20250723_HMM/profiles_all/aprb_Neukirchen_a.hmm
# target sequence database:        /Users/lukas/OneDrive/2023_Sulfur/20250626_HMM/db_new/007_Thermodesulfatator_atlanticus_AT1325_GCF_000421585.fas
# - - - - - - - - - - - - - - - - - - - - - - - - - - - - - - - - - - - -

Query:       aprb_Neukirchen_a  [M=157]
Scores for complete sequences (score includes all domains):
   --- full sequence ---   --- best 1 domain ---    -#dom-
    E-value  score  bias    E-value  score  bias    exp  N  Sequence       Description
    ------- ------ -----    ------- ------ -----   ---- --  --------       -----------
    1.6e-58  194.2   1.6    1.8e-58  194.0   1.6    1.0  1  WP_022854118.1  adenylyl-sulfate reductase subunit beta [Ther
    2.1e-14   50.8  19.0    4.4e-10   36.8   5.7    3.1  3  WP_022854028.1  4Fe-4S binding protein [Thermodesulfatator at
    2.8e-14   50.4  25.0      2e-08   31.4   4.2    3.4  2  WP_022854157.1  hydrogenase iron-sulfur subunit [Thermodesulf
    3.8e-13   46.8  38.8    3.6e-07   27.3  10.7    4.4  3  WP_022853632.1  4Fe-4S binding protein [Thermodesulfatator at
    5.3e-13   46.3   4.8    5.3e-13   46.3   4.8    1.0  1  WP_022853604.1  4Fe-4S binding protein [Thermodesulfatator at
    4.2e-12   43.4   8.8    6.8e-12   42.7   8.8    1.3  1  WP_022852937.1  DUF362 domain-containing protein [Thermodesul
    3.7e-11   40.3  28.9      1e-07   29.1   9.0    3.2  3  WP_022853766.1  4Fe-4S dicluster domain-containing protein [T
    1.4e-10   38.5  26.6    8.8e-10   35.8   6.1    3.8  3  WP_084677672.1  CoB--CoM heterodisulfide reductase iron-sulfu
    1.8e-10   38.0  22.6    5.3e-08   30.0   5.7    3.4  2  WP_022852376.1  FAD-dependent oxidoreductase [Thermodesulfata
    2.3e-10   37.7   6.2    3.1e-10   37.3   6.2    1.2  1  WP_022853476.1  NIL domain-containing protein [Thermodesulfat
    4.3e-10   36.8   7.3    4.3e-10   36.8   7.3    1.6  1  WP_169352766.1  4Fe-4S binding protein [Thermodesulfatator at
    1.7e-09   34.9   3.4    4.2e-09   33.6   3.4    1.6  1  WP_022852318.1  4Fe-4S dicluster domain-containing protein [T
    1.8e-09   34.8   3.6    3.9e-09   33.7   3.6    1.5  1  WP_022852507.1  [Fe-Fe] hydrogenase large subunit C-terminal 
    2.2e-09   34.6  23.6    9.1e-07   26.0   6.9    3.1  3  WP_022852573.1  4Fe-4S binding protein [Thermodesulfatator at
    3.6e-09   33.8   3.5    6.3e-09   33.0   3.5    1.4  1  WP_022852319.1  ATP-binding protein [Thermodesulfatator atlan
    4.7e-09   33.5   2.3    1.3e-08   32.0   2.3    1.8  1  WP_342664972.1  formate dehydrogenase subunit alpha [Thermode
    6.3e-09   33.0   5.0    6.3e-09   33.0   5.0    3.9  3  WP_157608214.1  FAD-dependent oxidoreductase [Thermodesulfata
      1e-08   32.3   3.9    1.5e-08   31.8   3.9    1.2  1  WP_022853760.1  NADH-quinone oxidoreductase subunit NuoI [The
    1.5e-08   31.8   5.9    2.3e-08   31.2   5.9    1.2  1  WP_022854063.1  4Fe-4S binding protein [Thermodesulfatator at
    8.2e-08   29.4   6.5    8.2e-08   29.4   6.5    1.9  2  WP_022853741.1  4Fe-4S binding protein [Thermodesulfatator at
      1e-07   29.1  18.9    4.4e-06   23.8   4.6    3.1  3  WP_022853767.1  4Fe-4S dicluster domain-containing protein [T
    1.1e-07   29.0  14.1    1.4e-07   28.7  14.1    1.1  1  WP_022852723.1  4Fe-4S binding protein [Thermodesulfatator at
    2.3e-07   28.0   9.9    0.00027   18.0   0.3    2.4  2  WP_022853620.1  4Fe-4S binding protein [Thermodesulfatator at
    3.4e-07   27.4  24.8    5.6e-06   23.5   8.5    3.1  2  WP_245540432.1  4Fe-4S dicluster domain-containing protein [T
      7e-07   26.4  24.5    2.3e-06   24.7  13.1    2.4  2  WP_022853635.1  formate dehydrogenase FDH3 subunit beta [Ther
    2.1e-06   24.9   6.8    2.1e-06   24.9   6.8    3.0  3  WP_028845835.1  sulfate reduction electron transfer complex D
    2.3e-06   24.7   4.7     0.0065   13.5   0.3    2.3  2  WP_022853558.1  4Fe-4S dicluster domain-containing protein [T
    2.7e-06   24.5  31.9    2.5e-05   21.3  10.9    3.5  3  WP_022854273.1  4Fe-4S dicluster domain-containing protein [T
    1.5e-05   22.0  13.1    4.4e-05   20.5   8.6    2.7  2  WP_022852427.1  4Fe-4S binding protein [Thermodesulfatator at
    1.8e-05   21.8   6.8    4.5e-05   20.5   6.8    1.6  1  WP_022854115.1  hydrogenase iron-sulfur subunit [Thermodesulf
    4.6e-05   20.5   8.1    4.6e-05   20.5   8.1    1.6  1  WP_051132503.1  glutamate synthase-related protein [Thermodes
     0.0001   19.4  23.2    0.00027   18.0  10.9    3.4  3  WP_022853053.1  molybdopterin-dependent oxidoreductase [Therm
    0.00043   17.3   8.2    0.00043   17.3   8.2    3.4  3  WP_022852594.1  4Fe-4S dicluster domain-containing protein [T
      0.005   13.9  10.0      0.092    9.8   1.5    2.2  2  WP_022854064.1  ATP-binding protein [Thermodesulfatator atlan
     0.0094   13.0  10.8       0.13    9.3   2.1    2.2  2  WP_022852916.1  4Fe-4S dicluster domain-containing protein [T
  ------ inclusion threshold ------
      0.014   12.5   8.2      0.039   11.0   8.2    1.7  1  WP_022853559.1  Coenzyme F420 hydrogenase/dehydrogenase, beta
      0.062   10.3   8.3        0.2    8.7   0.6    2.4  2  WP_084677607.1  (Fe-S)-binding protein [Thermodesulfatator at
        1.2    6.2  13.4        2.2    5.3   2.9    2.4  2  WP_022852503.1  [FeFe] hydrogenase, group A [Thermodesulfatat
        3.2    4.7  14.7       0.21    8.6   0.8    2.3  2  WP_022852378.1  4Fe-4S dicluster domain-containing protein [T


Domain annotation for each sequence (and alignments):
>> WP_022854118.1  adenylyl-sulfate reductase subunit beta [Thermodesulfatator atlanticus]
   #    score  bias  c-Evalue  i-Evalue hmmfrom  hmm to    alifrom  ali to    envfrom  env to     acc
 ---   ------ ----- --------- --------- ------- -------    ------- -------    ------- -------    ----
   1 !  194.0   1.6   3.1e-60   1.8e-58       2     109 ..       1     117 [.       1     147 [. 0.88

  Alignments for each domain:
  == domain 1  score: 194.0 bits;  conditional E-value: 3.1e-60
  aprb_Neukirchen_a   2 MpifvdkekCdgCkg...taCveiCPgdLmkldkekkkayirepedCWeCysCvkeCpqqAievrlyadiaplggsvsplrgeedimWtikf 90 
                        Mp++v++ekCdgCkg   taC++iCP+dLm ld+e++kay++ep++CWeCysCvk+Cpq+Ai vr+yad+aplgg+++p+rg++dimWtikf
     WP_022854118.1   1 MPSYVNPEKCDGCKGgekTACMYICPNDLMILDTEAMKAYNQEPDQCWECYSCVKICPQGAIMVRHYADFAPLGGTCQPMRGTTDIMWTIKF 92 
                        ******************************************************************************************** PP

  aprb_Neukirchen_a  91 rdgkvkrfkipirttpeg......s 109
                        r+g vkrfk+pirttpeg       
     WP_022854118.1  93 RNGVVKRFKFPIRTTPEGeadpalG 117
                        ******************5443330 PP

>> WP_022854028.1  4Fe-4S binding protein [Thermodesulfatator atlanticus]
   #    score  bias  c-Evalue  i-Evalue hmmfrom  hmm to    alifrom  ali to    envfrom  env to     acc
 ---   ------ ----- --------- --------- ------- -------    ------- -------    ------- -------    ----
   1 !    9.6   0.2    0.0019      0.11      42      58 ..      23      39 ..       8      52 .. 0.75
   2 !   13.1   1.1   0.00015    0.0085      10      29 ..      70      87 ..      67     103 .. 0.75
   3 !   36.8   5.7   7.8e-12   4.4e-10       5      69 ..     118     178 ..     116     184 .. 0.90

  Alignments for each domain:
  == domain 1  score: 9.6 bits;  conditional E-value: 0.0019
  aprb_Neukirchen_a 42 pedCWeCysCvkeCpqq 58
                         +C+ C +C  +Cp++
     WP_022854028.1 23 FTQCFRCGACSGICPVE 39
                       56777777777777765 PP

  == domain 2  score: 13.1 bits;  conditional E-value: 0.00015
  aprb_Neukirchen_a 10 kCdgCkgtaCveiCPgdLmk 29
                       kC gC+   C+ +CP d+  
     WP_022854028.1 70 KCSGCG--SCIPVCPMDVKP 87
                       9****7..9*******9844 PP

  == domain 3  score: 36.8 bits;  conditional E-value: 7.8e-12
  aprb_Neukirchen_a   5 fvdkekCdgCkgtaCveiCPgdLmkldkekkkayirepedCWeCysCvkeCpqqAievrlyadia 69 
                        +v++ekC+ C   +Cv+ CP +   + +++    + +pe+C  C  Cv eCp +Aie+    ++a
     WP_022854028.1 118 RVNPEKCIACL--TCVRDCPFSAPAIVPDG--YAVIDPEKCRACGICVVECPARAIELNPSPEMA 178
                        79********6..9**************98..77889********************99887774 PP

>> WP_022854157.1  hydrogenase iron-sulfur subunit [Thermodesulfatator atlanticus]
   #    score  bias  c-Evalue  i-Evalue hmmfrom  hmm to    alifrom  ali to    envfrom  env to     acc
 ---   ------ ----- --------- --------- ------- -------    ------- -------    ------- -------    ----
   1 !   25.6   9.4   2.1e-08   1.2e-06       3      68 ..     245     323 ..     244     333 .. 0.83
   2 !   31.4   4.2   3.6e-10     2e-08       4      69 ..     556     616 ..     554     631 .. 0.87

  Alignments for each domain:
  == domain 1  score: 25.6 bits;  conditional E-value: 2.1e-08
  aprb_Neukirchen_a   3 pifvdkekCdgCkgtaCveiCPgdLmkldke...............kkkayirepedCWeCysCvkeCpqqAievrlyadi 68 
                        p +vd+ kC  C+  +C e+CP ++    +                    y+   + C +C  Cv  Cp++Ai++  +a++
     WP_022854157.1 245 PLYVDPAKCVSCG--KCAEVCPEEVPNAFDLglkkrkaidkdfplaLPDTYNLLMDYCTKCGKCVEVCPTGAIALDAQAEV 323
                        789*********7..********986543323444567888888884478999*********************9999987 PP

  == domain 2  score: 31.4 bits;  conditional E-value: 3.6e-10
  aprb_Neukirchen_a   4 ifvdkekCdgCkgtaCveiCPgdLmkldkekkkayirepedCWeCysCvkeCpqqAievrlyadia 69 
                        ++vd+ekC  C+   Cv +CP+  + + +++      e + C +C  C+  C  +Ai++   +d  
     WP_022854157.1 556 SVVDEEKCSRCG--MCVAACPHGAISFSDTG---AKIEASFCKGCGLCYATCGSKAIRLLNLEDYQ 616
                        689********7..*************9887...557899*****************998887774 PP

>> WP_022853632.1  4Fe-4S binding protein [Thermodesulfatator atlanticus]
   #    score  bias  c-Evalue  i-Evalue hmmfrom  hmm to    alifrom  ali to    envfrom  env to     acc
 ---   ------ ----- --------- --------- ------- -------    ------- -------    ------- -------    ----
   1 !   23.2   5.6   1.2e-07   6.8e-06       6      68 ..     146     200 ..     143     206 .. 0.90
   2 ?    6.0   6.6     0.023       1.3      13      64 ..     262     307 ..     258     315 .. 0.83
   3 !   27.3  10.7   6.4e-09   3.6e-07       4      66 ..     471     530 ..     470     556 .. 0.92

  Alignments for each domain:
  == domain 1  score: 23.2 bits;  conditional E-value: 1.2e-07
  aprb_Neukirchen_a   6 vdkekCdgCkgtaCveiCPgdLmkldkekkkayirepedCWeCysCvkeCpqqAievrlyadi 68 
                        +d+ekC  C+   C   CP   +  +         + e C  C  Cv +Cp++Ai++  y+ +
     WP_022853632.1 146 IDPEKCSYCG--VCGALCPEGAIFPE------LYIDFERCSLCNECVSACPEGAIDLHRYESL 200
                        99*******7..9********99986......567999*******************999876 PP

  == domain 2  score: 6.0 bits;  conditional E-value: 0.023
  aprb_Neukirchen_a  13 gCkgtaCveiCPgdLmkldkekkkayirepedCWeCysCvkeCpqqAievrl 64 
                        gC   +C+e C    ++ ++e+   +  +  +C +C sC   Cp +A e+  
     WP_022853632.1 262 GCS--KCIETCKALAITGKEEG---ISIDHFKCEGCGSCA-TCPSGAFEFSP 307
                        996..9*****98888887776...8889999******97.79999999865 PP

  == domain 3  score: 27.3 bits;  conditional E-value: 6.4e-09
  aprb_Neukirchen_a   4 ifvdkekCdgCkgtaCveiCPgdLmkldkekkkayirepedCWeCysCvkeCpqqAievrlya 66 
                        +f d ekC  C   aC ++C    +k d+++    +  p  C +C +Cv +Cp++A+e++ + 
     WP_022853632.1 471 VFCDAEKCSLCA--ACLNVCQTGALKGDEKT-YTLVFTPVYCIQCGACVAICPEKALELKAGL 530
                        57899******6..**************987.999***********************98765 PP

>> WP_022853604.1  4Fe-4S binding protein [Thermodesulfatator atlanticus]
   #    score  bias  c-Evalue  i-Evalue hmmfrom  hmm to    alifrom  ali to    envfrom  env to     acc
 ---   ------ ----- --------- --------- ------- -------    ------- -------    ------- -------    ----
   1 !   46.3   4.8   9.5e-15   5.3e-13       4      63 ..       4      60 ..       1      62 [] 0.91

  Alignments for each domain:
  == domain 1  score: 46.3 bits;  conditional E-value: 9.5e-15
  aprb_Neukirchen_a  4 ifvdkekCdgCkgtaCveiCPgdLmkldkekkkayirepedCWeCysCvkeCpqqAievr 63
                       i vd +kC   +  +C++ CP +++   +++ k +i +pedC +C  Cv  Cp++Ai v 
     WP_022853604.1  4 ITVDYDKCSADQ--ECINSCPAQVFDEGEDG-KPVIARPEDCLGCETCVEVCPEGAITVT 60
                       788999998886..9*************998.*************************985 PP

>> WP_022852937.1  DUF362 domain-containing protein [Thermodesulfatator atlanticus]
   #    score  bias  c-Evalue  i-Evalue hmmfrom  hmm to    alifrom  ali to    envfrom  env to     acc
 ---   ------ ----- --------- --------- ------- -------    ------- -------    ------- -------    ----
   1 !   42.7   8.8   1.2e-13   6.8e-12       4      71 ..     188     254 ..     185     274 .. 0.84

  Alignments for each domain:
  == domain 1  score: 42.7 bits;  conditional E-value: 1.2e-13
  aprb_Neukirchen_a   4 ifvdkekCdgCkgtaCveiCPgdLmkldke.kkkayirepedCWeCysCvkeCpqqAievrlyadiapl 71 
                        ++++k++C+gC+  +C e CP +  +  +  kkk +  +pe+C +C  C+  Cpq+Ai+v+  ++ + +
     WP_022852937.1 188 PKINKKQCIGCG--TCLEFCPVEAPEWVEGaKKKRMRINPEKCIGCGECIAVCPQGAIKVQWNEQGVSF 254
                        78*********7..9*********999776255666679*********************988876554 PP

>> WP_022853766.1  4Fe-4S dicluster domain-containing protein [Thermodesulfatator atlanticus]
   #    score  bias  c-Evalue  i-Evalue hmmfrom  hmm to    alifrom  ali to    envfrom  env to     acc
 ---   ------ ----- --------- --------- ------- -------    ------- -------    ------- -------    ----
   1 !   12.0   3.5   0.00035     0.019       2      24 ..       1      23 [.       1      25 [. 0.74
   2 !   29.1   9.0   1.9e-09     1e-07      10      56 ..      56     101 ..      53     104 .. 0.95
   3 !   10.9   1.3   0.00075     0.042       9      34 ..     115     147 ..     113     176 .. 0.88

  Alignments for each domain:
  == domain 1  score: 12.0 bits;  conditional E-value: 0.00035
  aprb_Neukirchen_a  2 Mpifv..dkekCdgCkgtaCveiCP 24
                       Mp  +  d++kCdgC+  +Cve+C 
     WP_022853766.1  1 MPYTIehDPSKCDGCQ--KCVEACN 23
                       5555522578*****7..9*****6 PP

  == domain 2  score: 29.1 bits;  conditional E-value: 1.9e-09
  aprb_Neukirchen_a  10 kCdgCkgtaCveiCPgdLmkldkekkkayirepedCWeCysCvkeCp 56 
                         C  Ck+++C ++CP   m+ d+++   +  +++ C +C +C+ +Cp
     WP_022853766.1  56 SCMQCKKPKCADACPTGAMYRDASA-DVVFIDQKLCVGCLNCIFACP 101
                        5*********************997.99999***************9 PP

  == domain 3  score: 10.9 bits;  conditional E-value: 0.00075
  aprb_Neukirchen_a   9 ekCdgCkg.......taCveiCPgdLmkldkek 34 
                        +kCd C +       + Cve+CP+  ++++++k
     WP_022853766.1 115 TKCDLCYNrikagkkPYCVEACPNGALTVKEKK 147
                        79****99999999999*******999998764 PP

>> WP_084677672.1  CoB--CoM heterodisulfide reductase iron-sulfur subunit A family protein [Thermodesulfatator atlanticu
   #    score  bias  c-Evalue  i-Evalue hmmfrom  hmm to    alifrom  ali to    envfrom  env to     acc
 ---   ------ ----- --------- --------- ------- -------    ------- -------    ------- -------    ----
   1 !   14.6   1.4   5.4e-05     0.003       4      26 ..     237     257 ..     235     265 .. 0.90
   2 ?    1.8   0.1      0.48        27      18      62 ..     316     328 ..     283     344 .. 0.65
   3 !   35.8   6.1   1.6e-11   8.8e-10       5      72 ..     596     661 ..     594     669 .. 0.79

  Alignments for each domain:
  == domain 1  score: 14.6 bits;  conditional E-value: 5.4e-05
  aprb_Neukirchen_a   4 ifvdkekCdgCkgtaCveiCPgd 26 
                        ++vd +kC+gC+  +C+e CP +
     WP_084677672.1 237 TWVDWKKCTGCG--ECMEKCPVK 257
                        7899*******7..9******76 PP

  == domain 2  score: 1.8 bits;  conditional E-value: 0.48
  aprb_Neukirchen_a  18 aCveiCPgdLmkldkekkkayirepedCWeCysCvkeCpqqAiev 62 
                                                         C ++Cp +Ai+ 
     WP_084677672.1 316 P--------------------------------CERACPAGAINR 328
                        4................................556666666655 PP

  == domain 3  score: 35.8 bits;  conditional E-value: 1.6e-11
  aprb_Neukirchen_a   5 fvdkekCdgCkgtaCveiCPgdLmkldkekkk.ayirepedCWeCysCvkeCpqqAievrlyadiaplg 72 
                         vd+ekC gC+   Cv +CP + ++++  + +     +   C +C  C+  Cp +Ai + +  d  +++
     WP_084677672.1 596 EVDQEKCSGCG--LCVAVCPYQAITMELVNDRpRAKISVTACKGCGVCTSTCPSEAIILHGFTDK-QIE 661
                        59********7..*********9998765443044557899****************98887775.445 PP

>> WP_022852376.1  FAD-dependent oxidoreductase [Thermodesulfatator atlanticus]
   #    score  bias  c-Evalue  i-Evalue hmmfrom  hmm to    alifrom  ali to    envfrom  env to     acc
 ---   ------ ----- --------- --------- ------- -------    ------- -------    ------- -------    ----
   1 !   10.6   8.9   0.00091     0.051       3      64 ..      98     178 ..      97     187 .. 0.79
   2 !   30.0   5.7   9.5e-10   5.3e-08       7      64 ..     930     987 ..     926     996 .. 0.88

  Alignments for each domain:
  == domain 1  score: 10.6 bits;  conditional E-value: 0.00091
  aprb_Neukirchen_a   3 pifvdkekCdgCkgtaCveiCPgdLmkldke................kkkayirepedCW......eCysCvkeCpqqAievrl 64 
                        p +vd++kC+ C+  +C   CP+++    ++                    y  +p++C        C  C k+Cp++Ai++  
     WP_022852376.1  98 PRYVDESKCIACG--ECAAKCPKKVPNEFDKglsfrkaiyllypqavP-LKYSVDPKHCIairkpgRCGFCQKACPNGAIDFSQ 178
                        679*********7..9*********8765445999999****998861.45666677775333333699***********9865 PP

  == domain 2  score: 30.0 bits;  conditional E-value: 9.5e-10
  aprb_Neukirchen_a   7 dkekCdgCkgtaCveiCPgdLmkldke..kkkayirepedCWeCysCvkeCpqqAievrl 64 
                        d+ kC  C+  +Cv +CP + ++l+++    +  + + + C +C +C+  C+ +Ai+++ 
     WP_022852376.1 930 DPRKCSACG--QCVAVCPYQAIHLEETkpFGRVSVVNTSLCKGCGNCTASCRSGAIRLKN 987
                        689*****7..9************99844358889999******************9875 PP

>> WP_022853476.1  NIL domain-containing protein [Thermodesulfatator atlanticus]
   #    score  bias  c-Evalue  i-Evalue hmmfrom  hmm to    alifrom  ali to    envfrom  env to     acc
 ---   ------ ----- --------- --------- ------- -------    ------- -------    ------- -------    ----
   1 !   37.3   6.2   5.5e-12   3.1e-10       7      71 ..      81     142 ..      77     143 .] 0.90

  Alignments for each domain:
  == domain 1  score: 37.3 bits;  conditional E-value: 5.5e-12
  aprb_Neukirchen_a   7 dkekCdgCkgtaCveiCPgdLmkldkekkkayirepedCWeCysCvkeCpqqAievrlyadiapl 71 
                        ++ekC+ C+   C+ +CP + +++d+e+   +  +pe C +C  C+ +C ++A+e + + ++a l
     WP_022853476.1  81 NEEKCIHCG--FCTAVCPTQALYVDRET-MEVKFNPERCTGCELCMPACIVRAMEAYFHRELAEL 142
                        78******7..***************99.666779**********************99998766 PP

>> WP_169352766.1  4Fe-4S binding protein [Thermodesulfatator atlanticus]
   #    score  bias  c-Evalue  i-Evalue hmmfrom  hmm to    alifrom  ali to    envfrom  env to     acc
 ---   ------ ----- --------- --------- ------- -------    ------- -------    ------- -------    ----
   1 !   36.8   7.3   7.6e-12   4.3e-10       5      63 ..     159     213 ..     157     215 .] 0.86

  Alignments for each domain:
  == domain 1  score: 36.8 bits;  conditional E-value: 7.6e-12
  aprb_Neukirchen_a   5 fvdkekCdgCkgtaCveiCPgdLmkldkekkkayirepedCWeCysCvkeCpqqAievr 63 
                         +d+e+C+gC    C+++CP +L +  k +      +++dC +C  Cv  Cp++ +e+r
     WP_169352766.1 159 AIDEERCKGCL--LCENVCPLNLKVASKAN-N-NEIKNRDCLQCLECVDSCPKRILELR 213
                        69********6..**********9999876.4.445679*************9877776 PP

>> WP_022852318.1  4Fe-4S dicluster domain-containing protein [Thermodesulfatator atlanticus]
   #    score  bias  c-Evalue  i-Evalue hmmfrom  hmm to    alifrom  ali to    envfrom  env to     acc
 ---   ------ ----- --------- --------- ------- -------    ------- -------    ------- -------    ----
   1 !   33.6   3.4   7.6e-11   4.2e-09       4      75 ..     140     206 ..     138     217 .. 0.84

  Alignments for each domain:
  == domain 1  score: 33.6 bits;  conditional E-value: 7.6e-11
  aprb_Neukirchen_a   4 ifvdkekCdgCkgtaCveiCPgdLmkldkekkkayirepedCWeCysCvkeCpqqAievrlyadiaplggsv 75 
                        i +++e C+ C+  +C+ +C  + + l +++      ++e+C +C +C k C+++ i+++ +   + +gg++
     WP_022852318.1 140 IEINPETCTLCG--ECETACEENAIFLATDG--P-RIKEENCLHCGACAKVCETGTINIFQTGYKVLVGGKL 206
                        679********7..9*************997..4.456789****************988655555666665 PP

>> WP_022852507.1  [Fe-Fe] hydrogenase large subunit C-terminal domain-containing protein [Thermodesulfatator atlanticus
   #    score  bias  c-Evalue  i-Evalue hmmfrom  hmm to    alifrom  ali to    envfrom  env to     acc
 ---   ------ ----- --------- --------- ------- -------    ------- -------    ------- -------    ----
   1 !   33.7   3.6     7e-11   3.9e-09       4      63 ..      31      86 ..      30      96 .. 0.90

  Alignments for each domain:
  == domain 1  score: 33.7 bits;  conditional E-value: 7e-11
  aprb_Neukirchen_a  4 ifvdkekCdgCkgtaCveiCPgdLmkldkekkkayirepedCWeCysCvkeCpqqAievr 63
                       i+++++kC gC   +C + CP   +k        +  e++ C  C  C+  Cp++Aie  
     WP_022852507.1 31 IRINPNKCVGCD--TCRHHCPAGAIKGSLG--VTHHIEEDLCLSCGQCLVNCPFGAIEQM 86
                       79*********7..9**********99865..68999********************965 PP

>> WP_022852573.1  4Fe-4S binding protein [Thermodesulfatator atlanticus]
   #    score  bias  c-Evalue  i-Evalue hmmfrom  hmm to    alifrom  ali to    envfrom  env to     acc
 ---   ------ ----- --------- --------- ------- -------    ------- -------    ------- -------    ----
   1 !    8.5   0.9     0.004      0.23       7      23 ..      10      24 ..       5      30 .. 0.73
   2 !   26.0   6.9   1.6e-08   9.1e-07      11      61 ..      55     103 ..      51     112 .. 0.88
   3 !   10.9   1.5   0.00075     0.042      10      32 ..     113     133 ..     107     134 .] 0.83

  Alignments for each domain:
  == domain 1  score: 8.5 bits;  conditional E-value: 0.004
  aprb_Neukirchen_a  7 dkekCdgCkgtaCveiC 23
                       d+++C gC+   C+ +C
     WP_022852573.1 10 DPDRCVGCQ--LCMFAC 24
                       677788886..777777 PP

  == domain 2  score: 26.0 bits;  conditional E-value: 1.6e-08
  aprb_Neukirchen_a  11 CdgCkgtaCveiCPgdLmkldkekkkayirepedCWeCysCvkeCpqqAie 61 
                        C  C+++ C ++CP   + ++k +   ++ +p++C +C  C  +Cp +Ai 
     WP_022852573.1  55 CRACEDPPCLSVCPTGALIKRKGG--GVVLSPKKCIGCGFCKEACPLGAIF 103
                        ****99********8877777665..899********************95 PP

  == domain 3  score: 10.9 bits;  conditional E-value: 0.00075
  aprb_Neukirchen_a  10 kCdgCkgtaCveiCPgdLmkldk 32 
                         C+ C+   C + CP+ ++ l++
     WP_022852573.1 113 ICIHCG--YCADYCPHHVIALEE 133
                        599997..999999999998875 PP

>> WP_022852319.1  ATP-binding protein [Thermodesulfatator atlanticus]
   #    score  bias  c-Evalue  i-Evalue hmmfrom  hmm to    alifrom  ali to    envfrom  env to     acc
 ---   ------ ----- --------- --------- ------- -------    ------- -------    ------- -------    ----
   1 !   33.0   3.5   1.1e-10   6.3e-09       4      63 ..       9      64 ..       6      85 .. 0.90

  Alignments for each domain:
  == domain 1  score: 33.0 bits;  conditional E-value: 1.1e-10
  aprb_Neukirchen_a  4 ifvdkekCdgCkgtaCveiCPgdLmkldkekkkayirepedCWeCysCvkeCpqqAievr 63
                       i +d+e CdgC+  +Cv  C    +++ +   ka +  ++ C +  +C+  Cp++Ai++ 
     WP_022852319.1  9 IEIDEELCDGCG--KCVPSCAEGAIQIING--KARLIAEKYCDGLGACLGTCPKGAIKIV 64
                       679********7..*************854..9************************976 PP

>> WP_342664972.1  formate dehydrogenase subunit alpha [Thermodesulfatator atlanticus]
   #    score  bias  c-Evalue  i-Evalue hmmfrom  hmm to    alifrom  ali to    envfrom  env to     acc
 ---   ------ ----- --------- --------- ------- -------    ------- -------    ------- -------    ----
   1 !   32.0   2.3   2.3e-10   1.3e-08       4      61 ..     421     481 ..     419     499 .. 0.80

  Alignments for each domain:
  == domain 1  score: 32.0 bits;  conditional E-value: 2.3e-10
  aprb_Neukirchen_a   4 ifvdkekCdgCkgtaCveiCPg.....dLmkldkekkkayirepedCWeCysCvkeCpqqAie 61 
                        i vd++kC gC   +Cv++C        ++  d+ +++ +    edC  C +Cv +Cp++A+ 
     WP_342664972.1 421 IEVDSNKCVGCY--RCVRVCQYggielTIFAQDTPEEEIHFSFTEDCVSCGACVDACPTGALT 481
                        579********6..******862222244455666889999********************84 PP

>> WP_157608214.1  FAD-dependent oxidoreductase [Thermodesulfatator atlanticus]
   #    score  bias  c-Evalue  i-Evalue hmmfrom  hmm to    alifrom  ali to    envfrom  env to     acc
 ---   ------ ----- --------- --------- ------- -------    ------- -------    ------- -------    ----
   1 !   15.1   6.4   3.7e-05    0.0021       3      69 ..     101     185 ..      99     195 .. 0.82
   2 ?   -1.2   0.2         4   2.2e+02      50      63 ..     756     769 ..     752     781 .. 0.83
   3 !   33.0   5.0   1.1e-10   6.3e-09       4      67 ..     933     995 ..     931    1011 .. 0.86

  Alignments for each domain:
  == domain 1  score: 15.1 bits;  conditional E-value: 3.7e-05
  aprb_Neukirchen_a   3 pifvdkekCdgCkgtaCveiCPgdLmkldke...............kkkayirepedCW.....eCysCvkeCpqqAievrlyadia 69 
                        p +vd++kC+ C+  +C+  CP +++   +e                  ay  + + C       C  C   C  +Ai++  +a++ 
     WP_157608214.1 101 PRYVDPKKCTACG--QCMVYCPREVLDEYNEglvftkaaridypqaVPTAYYLDAKACLrvqheSCQLCANVCGPNAIDFDQKAEVR 185
                        679*********7..9**********998878999999999999994467777777776333336999999*******999998875 PP

  == domain 2  score: -1.2 bits;  conditional E-value: 4
  aprb_Neukirchen_a  50 sCvkeCpqqAievr 63 
                         C k C qqA++  
     WP_157608214.1 756 YCSKLCCQQAVKNA 769
                        6*********9865 PP

  == domain 3  score: 33.0 bits;  conditional E-value: 1.1e-10
  aprb_Neukirchen_a   4 ifvdkekCdgCkgtaCveiCPgdLmkldke.kkkayirepedCWeCysCvkeCpqqAievrlyad 67 
                        ++vd++kC+gC+   C   CP   +++ k  k+k      + C +C  C  +Cp+ Ai++ +  d
     WP_157608214.1 933 SRVDQQKCIGCG--ICAALCPYGAIQMVKVgKRKKAETITASCKGCGICASHCPVFAISMGGFTD 995
                        68*********7..9******999999775366777778899****************9987776 PP

>> WP_022853760.1  NADH-quinone oxidoreductase subunit NuoI [Thermodesulfatator atlanticus]
   #    score  bias  c-Evalue  i-Evalue hmmfrom  hmm to    alifrom  ali to    envfrom  env to     acc
 ---   ------ ----- --------- --------- ------- -------    ------- -------    ------- -------    ----
   1 !   31.8   3.9   2.7e-10   1.5e-08       9      68 ..      58     123 ..      54     147 .. 0.79

  Alignments for each domain:
  == domain 1  score: 31.8 bits;  conditional E-value: 2.7e-10
  aprb_Neukirchen_a   9 ekCdgCkgtaCveiCPgdLmkldke........kkkayirepedCWeCysCvkeCpqqAievrlyadi 68 
                        ++C gC   +C ++CP+  + +++e          k y  +   C  C+ Cv  Cp++A+ +   ++ 
     WP_022853760.1  58 DRCVGCY--RCAQVCPSRCIFIETErdpntkkrIVKRYDIDALRCVFCAYCVEVCPVNALVLTEFYEY 123
                        69****6..*************9887888755544666677789***************977666655 PP

>> WP_022854063.1  4Fe-4S binding protein [Thermodesulfatator atlanticus]
   #    score  bias  c-Evalue  i-Evalue hmmfrom  hmm to    alifrom  ali to    envfrom  env to     acc
 ---   ------ ----- --------- --------- ------- -------    ------- -------    ------- -------    ----
   1 !   31.2   5.9   4.1e-10   2.3e-08       2      61 ..      56     110 ..      55     125 .. 0.93

  Alignments for each domain:
  == domain 1  score: 31.2 bits;  conditional E-value: 4.1e-10
  aprb_Neukirchen_a   2 MpifvdkekCdgCkgtaCveiCPgdLmkldkekkkayirepedCWeCysCvkeCpqqAie 61 
                        M + vd+ekC  Ck  +C eiC  + +++ + +   ++  pe C  Cy C+  Cp++ i+
     WP_022854063.1  56 MVPEVDEEKCSFCK--KCKEICRFNAITVFPGT---VLVFPELCHACYGCLEVCPEECIK 110
                        9999*********8..9*************987...999******************996 PP

>> WP_022853741.1  4Fe-4S binding protein [Thermodesulfatator atlanticus]
   #    score  bias  c-Evalue  i-Evalue hmmfrom  hmm to    alifrom  ali to    envfrom  env to     acc
 ---   ------ ----- --------- --------- ------- -------    ------- -------    ------- -------    ----
   1 !   12.8   4.0   0.00019     0.011      17      63 ..      62     108 ..      52     116 .. 0.80
   2 !   29.4   6.5   1.5e-09   8.2e-08      10      74 ..      89     149 ..      86     163 .. 0.84

  Alignments for each domain:
  == domain 1  score: 12.8 bits;  conditional E-value: 0.00019
  aprb_Neukirchen_a  17 taCveiCPgdLmkldkekkkayirepedCWeCysCvkeCpqqAievr 63 
                        +aC ++C +  +    +  +a+   + dC  C  Cv  C+++Ai ++
     WP_022853741.1  62 AACPNACTQVHIADYGTIGQAVPALEGDCNTCGVCVDVCEEEAITLF 108
                        677777777777666678899999********************875 PP

  == domain 2  score: 29.4 bits;  conditional E-value: 1.5e-09
  aprb_Neukirchen_a  10 kCdgCkgtaCveiCPgdLmkldkekkkayirepedCWeCysCvkeCpqqAievr.lyadiaplggs 74 
                         C+ C+   Cv++C  + ++l ++  +  + + e C +C +C+++Cpq+A++   l+++i  +gg+
     WP_022853741.1  89 DCNTCG--VCVDVCEEEAITLFED--RFPMINFEYCINCGACIRACPQDALKAEsLGYKI-LVGGK 149
                        6****7..9************988..6899999******************975255666.45555 PP

>> WP_022853767.1  4Fe-4S dicluster domain-containing protein [Thermodesulfatator atlanticus]
   #    score  bias  c-Evalue  i-Evalue hmmfrom  hmm to    alifrom  ali to    envfrom  env to     acc
 ---   ------ ----- --------- --------- ------- -------    ------- -------    ------- -------    ----
   1 ?    5.2   1.3     0.041       2.3       7      23 ..       9      23 ..       2      25 .. 0.57
   2 !   23.8   4.6   7.8e-08   4.4e-06       9      56 ..      57     103 ..      52     106 .. 0.87
   3 !    9.4   0.3    0.0022      0.12       9      33 ..     117     148 ..     115     159 .. 0.84

  Alignments for each domain:
  == domain 1  score: 5.2 bits;  conditional E-value: 0.041
  aprb_Neukirchen_a  7 dkekCdgCkgtaCveiC 23
                       d+++C+gC   aC+  C
     WP_022853767.1  9 DPTRCIGCL--ACELSC 23
                       455666664..555554 PP

  == domain 2  score: 23.8 bits;  conditional E-value: 7.8e-08
  aprb_Neukirchen_a   9 ekCdgCkgtaCveiCPgdLmkldkekkkayirepedCWeCysCvkeCp 56 
                        + C  C+++ Cve+CP   + +++++   ++ + + C +C +C+ +Cp
     WP_022853767.1  57 NSCFHCERPFCVEACPTGALFKRESD-GIVMFKSDLCIGCRACIMACP 103
                        78****99********8777766654.799*****************9 PP

  == domain 3  score: 9.4 bits;  conditional E-value: 0.0022
  aprb_Neukirchen_a   9 ekCdgCkg.......taCveiCPgdLmkldke 33 
                        +kCd C +       +aCv  CP d +k+ + 
     WP_022853767.1 117 HKCDYCVErideglePACVTRCPMDALKFVRV 148
                        69****9999999************9987654 PP

>> WP_022852723.1  4Fe-4S binding protein [Thermodesulfatator atlanticus]
   #    score  bias  c-Evalue  i-Evalue hmmfrom  hmm to    alifrom  ali to    envfrom  env to     acc
 ---   ------ ----- --------- --------- ------- -------    ------- -------    ------- -------    ----
   1 !   28.7  14.1   2.5e-09   1.4e-07       2      64 ..      36      95 ..      35      97 .. 0.89

  Alignments for each domain:
  == domain 1  score: 28.7 bits;  conditional E-value: 2.5e-09
  aprb_Neukirchen_a  2 MpifvdkekCdgCkgtaCveiCPgdLmkldkekkkayirepedCWeCysCvkeCpqqAievrl 64
                       M ++ dkekC +C+  +C  +CP      ++e +  y+ +   C +C  C+  Cp++Ai++ +
     WP_022852723.1 36 MRPVLDKEKCVKCG--TCYIMCPDMCYDQRDE-EGYYLVNLYYCKGCGICMATCPKNAISMVM 95
                       999**********7..9******766666555.59************************9875 PP

>> WP_022853620.1  4Fe-4S binding protein [Thermodesulfatator atlanticus]
   #    score  bias  c-Evalue  i-Evalue hmmfrom  hmm to    alifrom  ali to    envfrom  env to     acc
 ---   ------ ----- --------- --------- ------- -------    ------- -------    ------- -------    ----
   1 !   18.0   0.3   4.9e-06   0.00027      19      56 ..     187     226 ..     185     229 .. 0.81
   2 !   15.2   1.9   3.5e-05     0.002      43      63 ..     239     259 ..     232     264 .. 0.88

  Alignments for each domain:
  == domain 1  score: 18.0 bits;  conditional E-value: 4.9e-06
  aprb_Neukirchen_a  19 CveiCP..gdLmkldkekkkayirepedCWeCysCvkeCp 56 
                        C + CP  g L  l +++k  +i+e+e C +C  C k+Cp
     WP_022853620.1 187 CRYFCPlgGLLAFLGTKRKLRIIKEKEACTHCGLCQKACP 226
                        9*****744455566666678999***************9 PP

  == domain 2  score: 15.2 bits;  conditional E-value: 3.5e-05
  aprb_Neukirchen_a  43 edCWeCysCvkeCpqqAievr 63 
                        + CW+C +C+ +C+++A+++ 
     WP_022853620.1 239 AYCWNCGACLDACKFEALKFS 259
                        57***************9986 PP

>> WP_245540432.1  4Fe-4S dicluster domain-containing protein [Thermodesulfatator atlanticus]
   #    score  bias  c-Evalue  i-Evalue hmmfrom  hmm to    alifrom  ali to    envfrom  env to     acc
 ---   ------ ----- --------- --------- ------- -------    ------- -------    ------- -------    ----
   1 !   23.5   8.5     1e-07   5.6e-06       2      68 ..       1      71 [.       1      90 [. 0.71
   2 !    7.8   9.6    0.0066      0.37       5      63 ..      77     140 ..      73     148 .. 0.72

  Alignments for each domain:
  == domain 1  score: 23.5 bits;  conditional E-value: 1e-07
  aprb_Neukirchen_a  2 MpifvdkekCdgCkgtaCveiCPgdLmkldke.....kkkayire.pedCWeCysCvkeCpqqAievrlyadi 68
                       Mp  +   kC+ C+  +C eiCP   +++ +      +    i   +  C+ C+ Cv  Cp++ ++    ++ 
     WP_245540432.1  1 MPEEIFAAKCIRCG--RCAEICPYRSIEILDIrygvyAGTPLIDVlKVPCYLCMKCVEVCPTGTLKPIPMEET 71
                       999999*******7..*******99999876534444333344331568*************99876655555 PP

  == domain 2  score: 7.8 bits;  conditional E-value: 0.0066
  aprb_Neukirchen_a   5 fvdkekCdgCkg....taCveiCPgdLmkldkekkkayirepedCWeCysCvkeCpq..qAievr 63 
                        ++++ +C+  +g     +C ++CP +   ++ ++ + +i e + C +C  C   Cp   +Ai++ 
     WP_245540432.1  77 VINHRRCITWRGealcRTCYNVCPFKEKAIKLDQLRPVIIE-DACTGCGLCAHGCPLtpKAINIE 140
                        57788888777677777999****77666665665677665.78***********9522566665 PP

>> WP_022853635.1  formate dehydrogenase FDH3 subunit beta [Thermodesulfatator atlanticus]
   #    score  bias  c-Evalue  i-Evalue hmmfrom  hmm to    alifrom  ali to    envfrom  env to     acc
 ---   ------ ----- --------- --------- ------- -------    ------- -------    ------- -------    ----
   1 ?    7.2   3.5      0.01      0.57      38      57 ..       5      24 ..       2      26 .. 0.85
   2 !   24.7  13.1     4e-08   2.3e-06      10      62 ..      53     103 ..      50     123 .. 0.89

  Alignments for each domain:
  == domain 1  score: 7.2 bits;  conditional E-value: 0.01
  aprb_Neukirchen_a 38 yirepedCWeCysCvkeCpq 57
                       +i + + C  Cy Cv +C++
     WP_022853635.1  5 FICDTDRCIACYGCVVACKE 24
                       6788999***********86 PP

  == domain 2  score: 24.7 bits;  conditional E-value: 4e-08
  aprb_Neukirchen_a  10 kCdgCkgtaCveiCPgdLmkldkekkkayirepedCWeCysCvkeCpqqAiev 62 
                         C  C ++ C+ +CP + +++++++   +++++ +C +C  C+ +Cp++A ++
     WP_022853635.1  53 ACMHCADPPCMAVCPTKCIYKREDG--IVLHDKTKCIGCGYCLMACPFGAPQF 103
                        6****99***************997..**********************9766 PP

>> WP_028845835.1  sulfate reduction electron transfer complex DsrMKJOP subunit DsrO [Thermodesulfatator atlanticus]
   #    score  bias  c-Evalue  i-Evalue hmmfrom  hmm to    alifrom  ali to    envfrom  env to     acc
 ---   ------ ----- --------- --------- ------- -------    ------- -------    ------- -------    ----
   1 ?    1.1   0.4      0.74        41       7      23 ..      62      79 ..      55     102 .. 0.70
   2 !   24.9   6.8   3.7e-08   2.1e-06      11      61 ..     128     176 ..     126     182 .. 0.93
   3 ?    0.2   0.0       1.4        78      51      68 ..     219     236 ..     202     255 .. 0.74

  Alignments for each domain:
  == domain 1  score: 1.1 bits;  conditional E-value: 0.74
  aprb_Neukirchen_a  7 dkekCd...gCkgtaCveiC 23
                       d+  C    gC  t C+++C
     WP_028845835.1 62 DTRICAqhpGC--TDCIDAC 79
                       55555422255..4666666 PP

  == domain 2  score: 24.9 bits;  conditional E-value: 3.7e-08
  aprb_Neukirchen_a  11 CdgCkgtaCveiCPgdLmkldkekkkayirepedCWeCysCvkeCpqqAie 61 
                        C+ C+++ Cv++CP +   +++++   ++ +   C +C  C+ +Cp +A +
     WP_028845835.1 128 CNHCERPPCVRVCPTQATFKREDG--IVMMDMHRCIGCRFCMAACPYGARS 176
                        ****99************999997..9********************9965 PP

  == domain 3  score: 0.2 bits;  conditional E-value: 1.4
  aprb_Neukirchen_a  51 CvkeCpqqAievrlyadi 68 
                        Cv  C+ +A+ +   ad 
     WP_028845835.1 219 CVTSCKYGALTFGDLADP 236
                        999999999887666665 PP

>> WP_022853558.1  4Fe-4S dicluster domain-containing protein [Thermodesulfatator atlanticus]
   #    score  bias  c-Evalue  i-Evalue hmmfrom  hmm to    alifrom  ali to    envfrom  env to     acc
 ---   ------ ----- --------- --------- ------- -------    ------- -------    ------- -------    ----
   1 !   13.0   0.5   0.00017    0.0093      10      31 ..      30      49 ..      28      62 .. 0.80
   2 !   13.5   0.3   0.00012    0.0065      10      27 ..      75      90 ..      65     105 .. 0.85

  Alignments for each domain:
  == domain 1  score: 13.0 bits;  conditional E-value: 0.00017
  aprb_Neukirchen_a 10 kCdgCkgtaCveiCPgdLmkld 31
                       +C+ C+  aC++iCP  L  ++
     WP_022853558.1 30 RCIQCG--ACESICPMALAGFT 49
                       7****7..*******9997655 PP

  == domain 2  score: 13.5 bits;  conditional E-value: 0.00012
  aprb_Neukirchen_a 10 kCdgCkgtaCveiCPgdL 27
                        C+ C+  +CveiCP ++
     WP_022853558.1 75 ACQACN--RCVEICPRNV 90
                       699997..*******987 PP

>> WP_022854273.1  4Fe-4S dicluster domain-containing protein [Thermodesulfatator atlanticus]
   #    score  bias  c-Evalue  i-Evalue hmmfrom  hmm to    alifrom  ali to    envfrom  env to     acc
 ---   ------ ----- --------- --------- ------- -------    ------- -------    ------- -------    ----
   1 ?    5.2   3.0     0.042       2.4       6      23 ..      76      91 ..      73      95 .. 0.81
   2 !    9.5   2.3     0.002      0.11      10      34 ..     126     150 ..     121     155 .. 0.86
   3 !   21.3  10.9   4.5e-07   2.5e-05       5      58 ..     154     211 ..     151     251 .. 0.77

  Alignments for each domain:
  == domain 1  score: 5.2 bits;  conditional E-value: 0.042
  aprb_Neukirchen_a  6 vdkekCdgCkgtaCveiC 23
                         +++C  C+  +C+e+C
     WP_022854273.1 76 LITDRCVDCE--KCMEAC 91
                       5689999997..999999 PP

  == domain 2  score: 9.5 bits;  conditional E-value: 0.002
  aprb_Neukirchen_a  10 kCdgCkgtaCveiCPgdLmkldkek 34 
                         C+ C+ + Cv++CP +   +dk++
     WP_022854273.1 126 LCNHCNVPPCVRVCPTKATFKDKKT 150
                        6****88*********999888875 PP

  == domain 3  score: 21.3 bits;  conditional E-value: 4.5e-07
  aprb_Neukirchen_a   5 fvdkekCdgCkgtaCveiCPgdLmkldkekkkayirepedCWe........CysCvkeCpqq 58 
                        + +++kC+gCk  +C+ +CP d+ ++++e  k  + + + CWe         ++C  +Cp +
     WP_022854273.1 154 RMNSKKCIGCK--TCMVACPYDMRYFNEE--KRAVDKCDFCWEarlskggtITACAEACPAG 211
                        6789******9..9*************87..6888999****93333333347888888875 PP

>> WP_022852427.1  4Fe-4S binding protein [Thermodesulfatator atlanticus]
   #    score  bias  c-Evalue  i-Evalue hmmfrom  hmm to    alifrom  ali to    envfrom  env to     acc
 ---   ------ ----- --------- --------- ------- -------    ------- -------    ------- -------    ----
   1 ?    2.8   0.1      0.24        13      44      62 ..      43      61 ..      37      71 .. 0.88
   2 !   20.5   8.6   7.9e-07   4.4e-05       7      69 ..     230     283 ..     225     301 .. 0.86

  Alignments for each domain:
  == domain 1  score: 2.8 bits;  conditional E-value: 0.24
  aprb_Neukirchen_a 44 dCWeCysCvkeCpqqAiev 62
                       +C+ C + + +Cp +A++ 
     WP_022852427.1 43 NCYSCPAALFACPLGALQQ 61
                       69999999*******9975 PP

  == domain 2  score: 20.5 bits;  conditional E-value: 7.9e-07
  aprb_Neukirchen_a   7 dkekCdgCkgtaCveiCPgdLmkldkekkkayirepedCWeCysCvkeCpqqAievrlyadia 69 
                        +ke C  C+   C++iCP +L + ++ +         +C  C +C+ +Cp++ i++ l  ++a
     WP_022852427.1 230 RKEDCLDCH--LCEKICPLNLKVPEELN-------GPECIRCLNCLNICPTRVIQLELSLEMA 283
                        5899****7..**********9887654.......779******************9998885 PP

>> WP_022854115.1  hydrogenase iron-sulfur subunit [Thermodesulfatator atlanticus]
   #    score  bias  c-Evalue  i-Evalue hmmfrom  hmm to    alifrom  ali to    envfrom  env to     acc
 ---   ------ ----- --------- --------- ------- -------    ------- -------    ------- -------    ----
   1 !   20.5   6.8   8.1e-07   4.5e-05       8      66 ..     528     582 ..     524     597 .. 0.88

  Alignments for each domain:
  == domain 1  score: 20.5 bits;  conditional E-value: 8.1e-07
  aprb_Neukirchen_a   8 kekCdgCkgtaCveiCPgdLmkldkekkkayirepedCWeCysCvkeCpqqAievrlya 66 
                         ++C+ Ck  +C+e CP   +  d+e+    + +p  C  C  C  +Cp++ i+++ y 
     WP_022854115.1 528 FKRCTQCK--RCTEECPFGALDDDPEG--TPMPNPTRCRRCGTCFGACPERVINFKDYN 582
                        589****8..*********99999997..999*********************998764 PP

>> WP_051132503.1  glutamate synthase-related protein [Thermodesulfatator atlanticus]
   #    score  bias  c-Evalue  i-Evalue hmmfrom  hmm to    alifrom  ali to    envfrom  env to     acc
 ---   ------ ----- --------- --------- ------- -------    ------- -------    ------- -------    ----
   1 !   20.5   8.1   8.2e-07   4.6e-05       9      63 ..       6      57 ..       4      69 .. 0.89

  Alignments for each domain:
  == domain 1  score: 20.5 bits;  conditional E-value: 8.2e-07
  aprb_Neukirchen_a  9 ekCdgCkgtaCveiCPgdLmkldkekkkayirepedCWeCysCvkeCpqqAievr 63
                       +kC++Ck   C++ C       d+++ +   ++ ++C +C+ C   Cp++Ai ++
     WP_051132503.1  6 DKCTKCK--LCIRECTYGAHGWDEKR-ETLTEDHSKCVGCHRCEATCPTGAILIK 57
                       8*****8..**************885.*************************764 PP

>> WP_022853053.1  molybdopterin-dependent oxidoreductase [Thermodesulfatator atlanticus]
   #    score  bias  c-Evalue  i-Evalue hmmfrom  hmm to    alifrom  ali to    envfrom  env to     acc
 ---   ------ ----- --------- --------- ------- -------    ------- -------    ------- -------    ----
   1 ?    5.1   1.3     0.044       2.5       7      23 ..      40      54 ..      34      57 .. 0.70
   2 !   18.0  10.9   4.9e-06   0.00027       6      67 ..      84     143 ..      80     146 .. 0.88
   3 ?    2.9   0.5      0.21        12      10      28 ..     145     170 ..     142     176 .. 0.86

  Alignments for each domain:
  == domain 1  score: 5.1 bits;  conditional E-value: 0.044
  aprb_Neukirchen_a  7 dkekCdgCkgtaCveiC 23
                       dk++C gC+  aC+ +C
     WP_022853053.1 40 DKSRCLGCR--ACMAAC 54
                       567777775..777777 PP

  == domain 2  score: 18.0 bits;  conditional E-value: 4.9e-06
  aprb_Neukirchen_a   6 vdkekCdgCkgtaCveiCPgdLmkldkekkkayirepedCWeCysCvkeCpqqAievrlyad 67 
                         ++e C  C++++Cve+C ++ +   +++   +  ++e C +C  Cv +Cp q ++++ ++ 
     WP_022853053.1  84 FKREVCRQCQEPTCVEACAQKALSRLPSG--VVEVNQERCVGCGDCVEACPYQGVSLFEGKA 143
                        57899********************9997..67777889**************999987765 PP

  == domain 3  score: 2.9 bits;  conditional E-value: 0.21
  aprb_Neukirchen_a  10 kCdgCkg.......taCveiCPgdLm 28 
                        kCd C +       ++C  +CP+  +
     WP_022853053.1 145 KCDLCLDlvkegqwPRCAAVCPSGAL 170
                        8****98999999*********8655 PP

>> WP_022852594.1  4Fe-4S dicluster domain-containing protein [Thermodesulfatator atlanticus]
   #    score  bias  c-Evalue  i-Evalue hmmfrom  hmm to    alifrom  ali to    envfrom  env to     acc
 ---   ------ ----- --------- --------- ------- -------    ------- -------    ------- -------    ----
   1 ?    6.9   3.0     0.012       0.7       5      23 ..       7      23 ..       2      27 .. 0.58
   2 ?    3.3   1.8      0.16       8.8      10      26 ..      60      76 ..      57      81 .. 0.89
   3 !   17.3   8.2   7.6e-06   0.00043       4      59 ..     107     166 ..     106     174 .. 0.84

  Alignments for each domain:
  == domain 1  score: 6.9 bits;  conditional E-value: 0.012
  aprb_Neukirchen_a  5 fvdkekCdgCkgtaCveiC 23
                       ++d  kC gC+  aC+ +C
     WP_022852594.1  7 VIDIRKCVGCH--ACTIAC 23
                       45556666664..565555 PP

  == domain 2  score: 3.3 bits;  conditional E-value: 0.16
  aprb_Neukirchen_a 10 kCdgCkgtaCveiCPgd 26
                        C+ C ++ Cv++C  d
     WP_022852594.1 60 LCNHCDNPVCVSVCQAD 76
                       5****99*******765 PP

  == domain 3  score: 17.3 bits;  conditional E-value: 7.6e-06
  aprb_Neukirchen_a   4 ifvdkekCdgCkgtaCveiCPgdLmkldkekkkayirepedCWeCy......sCvkeCpqqA 59 
                        + +dke+C+gC+   Cv++CP    +l+++  +    +   C+e +      +Cvk C  +A
     WP_022852594.1 107 VLIDKEQCIGCG--YCVDACPYHARYLNEDLDEPKADKCTFCFERVirgeepACVKTCIADA 166
                        579********7..9***************88888888888887655555558999997776 PP

>> WP_022854064.1  ATP-binding protein [Thermodesulfatator atlanticus]
   #    score  bias  c-Evalue  i-Evalue hmmfrom  hmm to    alifrom  ali to    envfrom  env to     acc
 ---   ------ ----- --------- --------- ------- -------    ------- -------    ------- -------    ----
   1 !    9.6   1.3    0.0018       0.1      39      67 ..      63      91 ..      59      94 .. 0.84
   2 !    9.8   1.5    0.0016     0.092      10      33 ..      94     115 ..      89     124 .. 0.78

  Alignments for each domain:
  == domain 1  score: 9.6 bits;  conditional E-value: 0.0018
  aprb_Neukirchen_a 39 irepedCWeCysCvkeCpqqAievrlyad 67
                       ++++e+C +C  C+ +C+++A++     d
     WP_022854064.1 63 VKDQEKCTNCGICLEKCRFEAVREDFSFD 91
                       57899****************97665555 PP

  == domain 2  score: 9.8 bits;  conditional E-value: 0.0016
  aprb_Neukirchen_a  10 kCdgCkgtaCveiCPgdLmkldke 33 
                         C+gC+   C   CP + + ++++
     WP_022854064.1  94 ACEGCG--VCAWFCPEEAISMEEK 115
                        688886..8888888888888766 PP

>> WP_022852916.1  4Fe-4S dicluster domain-containing protein [Thermodesulfatator atlanticus]
   #    score  bias  c-Evalue  i-Evalue hmmfrom  hmm to    alifrom  ali to    envfrom  env to     acc
 ---   ------ ----- --------- --------- ------- -------    ------- -------    ------- -------    ----
   1 !    9.3   2.1    0.0023      0.13      43      76 ..      11      44 ..       5      57 .. 0.77
   2 ?    6.7   4.3     0.014       0.8      11      27 ..      57      71 ..      47      83 .. 0.85

  Alignments for each domain:
  == domain 1  score: 9.3 bits;  conditional E-value: 0.0023
  aprb_Neukirchen_a 43 edCWeCysCvkeCpqqAievrlyadiaplggsvs 76
                       + C  C  C   Cp + i  +l+ +i+ l + + 
     WP_022852916.1 11 SRCLTCQTCGNGCPCGPIMDYLPFQIMRLIQLGD 44
                       78************************87765554 PP

  == domain 2  score: 6.7 bits;  conditional E-value: 0.014
  aprb_Neukirchen_a 11 CdgCkgtaCveiCPgdL 27
                       C gC+   C+++CP ++
     WP_022852916.1 57 CVGCN--SCTYACPMKI 71
                       99997..9999999765 PP

>> WP_022853559.1  Coenzyme F420 hydrogenase/dehydrogenase, beta subunit C-terminal domain [Thermodesulfatator atlanticu
   #    score  bias  c-Evalue  i-Evalue hmmfrom  hmm to    alifrom  ali to    envfrom  env to     acc
 ---   ------ ----- --------- --------- ------- -------    ------- -------    ------- -------    ----
   1 ?   11.0   8.2    0.0007     0.039       6      60 ..      12      66 ..       8      76 .. 0.81

  Alignments for each domain:
  == domain 1  score: 11.0 bits;  conditional E-value: 0.0007
  aprb_Neukirchen_a  6 vdkekCdgCkgtaCveiCPg...dLmkldkekkkayirepedCWeCysCvkeCpqqAi 60
                       v k  C+ C+   Cv++C       + +++e+     ++ e+C eC  C+  Cp+ A 
     WP_022853559.1 12 VGKGLCHRCG--GCVSVCTAinyGALGFNAEG-FPEYKDIEKCIECGICYMVCPEAAY 66
                       66778****8..79999976222345667776.9999*****************9995 PP

>> WP_084677607.1  (Fe-S)-binding protein [Thermodesulfatator atlanticus]
   #    score  bias  c-Evalue  i-Evalue hmmfrom  hmm to    alifrom  ali to    envfrom  env to     acc
 ---   ------ ----- --------- --------- ------- -------    ------- -------    ------- -------    ----
   1 ?    4.9   1.8      0.05       2.8       9      24 ..       5      18 ..       3      22 .. 0.87
   2 ?    8.7   0.6    0.0036       0.2      10      32 ..      49      69 ..      47      80 .. 0.76

  Alignments for each domain:
  == domain 1  score: 4.9 bits;  conditional E-value: 0.05
  aprb_Neukirchen_a  9 ekCdgCkgtaCveiCP 24
                       + C  C+  +C ++CP
     WP_084677607.1  5 DLCARCG--KCLSVCP 18
                       6799**7..9*****9 PP

  == domain 2  score: 8.7 bits;  conditional E-value: 0.0036
  aprb_Neukirchen_a 10 kCdgCkgtaCveiCPgdLmkldk 32
                        C+ C+  aC++ CP+++  l++
     WP_084677607.1 49 TCILCG--ACEKTCPNKVPLLET 69
                       5999*7..9******99877665 PP

>> WP_022852503.1  [FeFe] hydrogenase, group A [Thermodesulfatator atlanticus]
   #    score  bias  c-Evalue  i-Evalue hmmfrom  hmm to    alifrom  ali to    envfrom  env to     acc
 ---   ------ ----- --------- --------- ------- -------    ------- -------    ------- -------    ----
   1 ?    5.3   2.9      0.04       2.2      37      56 ..     137     156 ..     134     163 .. 0.90
   2 ?    4.4   3.5     0.072         4       7      24 ..     176     191 ..     173     194 .. 0.79

  Alignments for each domain:
  == domain 1  score: 5.3 bits;  conditional E-value: 0.04
  aprb_Neukirchen_a  37 ayirepedCWeCysCvkeCp 56 
                        a+ ++p+ C  C sCv  C+
     WP_022852503.1 137 AFWHNPNTCIRCESCVVTCR 156
                        78899**************7 PP

  == domain 2  score: 4.4 bits;  conditional E-value: 0.072
  aprb_Neukirchen_a   7 dkekCdgCkgtaCveiCP 24 
                        d+ +C+ C+  +C+++CP
     WP_022852503.1 176 DEARCTRCG--QCIHACP 191
                        567899996..8999998 PP

>> WP_022852378.1  4Fe-4S dicluster domain-containing protein [Thermodesulfatator atlanticus]
   #    score  bias  c-Evalue  i-Evalue hmmfrom  hmm to    alifrom  ali to    envfrom  env to     acc
 ---   ------ ----- --------- --------- ------- -------    ------- -------    ------- -------    ----
   1 ?    0.4   7.2       1.3        71      44      56 ..     205     217 ..     199     235 .. 0.78
   2 ?    8.6   0.8    0.0037      0.21      10      27 ..     257     272 ..     254     284 .. 0.84

  Alignments for each domain:
  == domain 1  score: 0.4 bits;  conditional E-value: 1.3
  aprb_Neukirchen_a  44 dCWeCysCvkeCp 56 
                         C  Cy+C  +Cp
     WP_022852378.1 205 RCIRCYACRNACP 217
                        5666777777776 PP

  == domain 2  score: 8.6 bits;  conditional E-value: 0.0037
  aprb_Neukirchen_a  10 kCdgCkgtaCveiCPgdL 27 
                        +C  C+  aC+ +CP d+
     WP_022852378.1 257 RCVECG--ACQAACPFDI 272
                        799997..9999999887 PP


Internal pipeline statistics summary:
-------------------------------------
Query model(s):                            1  (157 nodes)
Target sequences:                       2188  (698627 residues searched)
Passed MSV filter:                       133  (0.0607861); expected 43.8 (0.02)
Passed bias filter:                       96  (0.0438757); expected 43.8 (0.02)
Passed Vit filter:                        44  (0.0201097); expected 2.2 (0.001)
Passed Fwd filter:                        40  (0.0182815); expected 0.0 (1e-05)
Initial search space (Z):               2188  [actual number of targets]
Domain search space  (domZ):              39  [number of targets reported over threshold]
# CPU time: 0.04u 0.00s 00:00:00.04 Elapsed: 00:00:00.02
# Mc/sec: 4695.96
//
[ok]
