# Supplementary material for: Sulfur disproportionation occurs globally across anoxic habitats and has multiple mechanisms of independent evolutionary origin
Source: ISME J. 2026 Mar 2;20(1):wrag042. doi: 10.1093/ismejo/wrag042 (PMC12998232; doi:10.1093/ismejo/wrag042)
Supplement: Sup_File_1_HMM_wrag042 [file sup_file_1_hmm_wrag042.zip › SupFile1_HMM/SupFile1c_results/aprb_Neukirchen_a-hmm-008_Thermodesulfatator_indicus_CIR_29812_GCF_000217795.txt]

# hmmsearch :: search profile(s) against a sequence database
# HMMER 3.4 (Aug 2023); http://hmmer.org/
# Copyright (C) 2023 Howard Hughes Medical Institute.
# Freely distributed under the BSD open source license.
# - - - - - - - - - - - - - - - - - - - - - - - - - - - - - - - - - - - -
# query HMM file:                  /Users/lukas/OneDrive/2023_Sulfur/20250723_HMM/profiles_all/aprb_Neukirchen_a.hmm
# target sequence database:        /Users/lukas/OneDrive/2023_Sulfur/20250626_HMM/db_new/008_Thermodesulfatator_indicus_CIR_29812_GCF_000217795.fas
# - - - - - - - - - - - - - - - - - - - - - - - - - - - - - - - - - - - -

Query:       aprb_Neukirchen_a  [M=157]
Scores for complete sequences (score includes all domains):
   --- full sequence ---   --- best 1 domain ---    -#dom-
    E-value  score  bias    E-value  score  bias    exp  N  Sequence       Description
    ------- ------ -----    ------- ------ -----   ---- --  --------       -----------
    9.7e-59  194.9   1.5    1.1e-58  194.7   1.5    1.0  1  WP_013906916.1  adenylyl-sulfate reductase subunit beta [Ther
    4.2e-15   53.1  31.9    1.9e-06   25.0   3.3    4.0  3  WP_013908418.1  4Fe-4S binding protein [Thermodesulfatator in
      7e-14   49.2  27.2    1.7e-08   31.6   4.9    3.4  2  WP_013907371.1  hydrogenase iron-sulfur subunit [Thermodesulf
    3.1e-13   47.0   4.3    3.2e-13   47.0   4.3    1.0  1  WP_013908158.1  4Fe-4S dicluster domain-containing protein [T
    3.5e-13   46.9  21.1    1.7e-09   34.9   6.5    3.1  3  WP_013908771.1  4Fe-4S binding protein [Thermodesulfatator in
    1.7e-12   44.6   6.9    2.7e-12   44.0   6.9    1.2  1  WP_013907903.1  DUF362 domain-containing protein [Thermodesul
    2.8e-10   37.4   6.7    3.8e-10   37.0   6.7    1.1  1  WP_013907160.1  NIL domain-containing protein [Thermodesulfat
    3.3e-10   37.2   4.4    3.3e-10   37.2   4.4    3.4  2  WP_013908374.1  CoB--CoM heterodisulfide reductase iron-sulfu
    4.7e-10   36.7  24.2    5.7e-08   30.0   5.4    3.7  2  WP_013908658.1  FAD-dependent oxidoreductase [Thermodesulfata
    1.3e-09   35.2  30.1    4.3e-06   23.8   9.3    3.1  3  WP_013908226.1  4Fe-4S dicluster domain-containing protein [T
    3.5e-09   33.9   3.7    5.2e-09   33.3   3.7    1.2  1  WP_013908232.1  NADH-quinone oxidoreductase subunit NuoI [The
    4.4e-09   33.6   6.4    4.4e-09   33.6   6.4    4.1  3  WP_013908773.1  CoB--CoM heterodisulfide reductase iron-sulfu
    4.4e-09   33.5  25.5    4.7e-07   27.0   9.8    3.3  3  WP_013908694.1  4Fe-4S binding protein [Thermodesulfatator in
    1.3e-08   32.1   4.0    2.1e-08   31.4   4.0    1.3  1  WP_013908633.1  ATP-binding protein [Thermodesulfatator indic
    1.9e-08   31.5  15.5    7.2e-06   23.1   4.4    2.4  2  WP_052299035.1  [Fe-Fe] hydrogenase large subunit C-terminal 
    2.3e-08   31.2   5.2    3.6e-08   30.6   5.2    1.2  1  WP_013907095.1  P-loop NTPase [Thermodesulfatator indicus]
    3.1e-08   30.8   6.3    5.9e-08   29.9   6.3    1.4  1  WP_013907125.1  [Fe-Fe] hydrogenase large subunit C-terminal 
    8.6e-08   29.4  12.8    8.6e-08   29.4  12.8    3.0  3  WP_013907653.1  [Fe-Fe] hydrogenase large subunit C-terminal 
    8.7e-08   29.3  12.5    1.1e-07   29.0  12.5    1.1  1  WP_013908027.1  4Fe-4S dicluster-binding protein [Thermodesul
    1.1e-07   29.1   5.4    3.6e-07   27.3   5.4    1.9  1  WP_342606930.1  formate dehydrogenase subunit alpha [Thermode
    1.4e-07   28.7   3.1    3.8e-07   27.3   3.1    1.8  1  WP_013908632.1  4Fe-4S binding protein [Thermodesulfatator in
    1.7e-07   28.4  10.3    1.7e-07   28.4  10.3    2.3  2  WP_013906936.1  4Fe-4S dicluster domain-containing protein [T
    4.5e-07   27.0   6.8    4.5e-07   27.0   6.8    1.6  1  WP_013908805.1  4Fe-4S binding protein [Thermodesulfatator in
      1e-06   25.9   5.6      1e-06   25.9   5.6    2.9  3  WP_013908155.1  sulfate reduction electron transfer complex D
    1.1e-06   25.8  25.8    1.8e-05   21.8   8.4    3.0  2  WP_217125048.1  4Fe-4S dicluster domain-containing protein [T
    1.1e-06   25.8  22.4    1.3e-05   22.3   6.6    3.2  3  WP_013908225.1  4Fe-4S dicluster domain-containing protein [T
    1.1e-06   25.8  25.1    1.7e-06   25.2  13.4    2.4  2  WP_013908414.1  formate dehydrogenase FDH3 subunit beta [Ther
    2.5e-06   24.6  18.9    1.5e-05   22.1   5.9    3.4  3  WP_013907703.1  molybdopterin-dependent oxidoreductase [Therm
    2.7e-06   24.5  14.9    2.4e-05   21.4  14.9    2.0  2  WP_013907464.1  4Fe-4S binding protein [Thermodesulfatator in
    2.7e-06   24.5   7.2    2.7e-06   24.5   7.2    1.5  1  WP_013907537.1  glutamate synthase-related protein [Thermodes
    5.2e-06   23.6   5.3     0.0074   13.3   0.3    2.3  2  WP_013908375.1  4Fe-4S dicluster domain-containing protein [T
    7.5e-06   23.1  30.4    5.1e-05   20.4  10.5    3.5  3  WP_013907861.1  4Fe-4S dicluster domain-containing protein [T
    1.5e-05   22.1   6.8    4.7e-05   20.5   6.8    1.8  1  WP_013906913.1  hydrogenase iron-sulfur subunit [Thermodesulf
     0.0006   16.9   6.8     0.0006   16.9   6.8    1.8  2  WP_013908373.1  Coenzyme F420 hydrogenase/dehydrogenase, beta
      0.003   14.6   6.9      0.017   12.2   0.5    2.2  2  WP_013907096.1  ATP-binding protein [Thermodesulfatator indic
  ------ inclusion threshold ------
      0.012   12.6  14.8      0.038   11.0  12.0    2.8  3  WP_013908292.1  4Fe-4S binding protein [Thermodesulfatator in
      0.021   11.9   9.0      0.051   10.6   9.0    1.6  1  WP_013907122.1  [FeFe] hydrogenase, group A [Thermodesulfatat
      0.041   10.9   9.5       0.21    8.6   9.5    2.1  1  WP_013906736.1  (Fe-S)-binding protein [Thermodesulfatator in
       0.14    9.2  13.5       0.43    7.6   1.6    2.5  1  WP_148236934.1  4Fe-4S dicluster domain-containing protein [T
       0.45    7.5  14.4          1    6.4  11.4    2.8  1  WP_013908614.1  (Fe-S)-binding protein [Thermodesulfatator in
       0.71    6.9   9.5       0.68    6.9   0.5    2.4  2  WP_013908660.1  4Fe-4S dicluster domain-containing protein [T


Domain annotation for each sequence (and alignments):
>> WP_013906916.1  adenylyl-sulfate reductase subunit beta [Thermodesulfatator indicus]
   #    score  bias  c-Evalue  i-Evalue hmmfrom  hmm to    alifrom  ali to    envfrom  env to     acc
 ---   ------ ----- --------- --------- ------- -------    ------- -------    ------- -------    ----
   1 !  194.7   1.5     2e-60   1.1e-58       2     120 ..       1     135 [.       1     148 [. 0.88

  Alignments for each domain:
  == domain 1  score: 194.7 bits;  conditional E-value: 2e-60
  aprb_Neukirchen_a   2 MpifvdkekCdgCkg...taCveiCPgdLmkldkekkkayirepedCWeCysCvkeCpqqAievrlyadiaplggsvsplrgeedimWtikf 90 
                        Mp++v++ekCdgCkg   taC++iCP+dLm ld+e++kay++ep++CWeCysCvk+Cpq+Ai vr+yad+aplgg+++p+rg++dimWtikf
     WP_013906916.1   1 MPSYVNPEKCDGCKGgekTACMYICPNDLMILDTEAMKAYNQEPDQCWECYSCVKICPQGAIMVRHYADFAPLGGTCQPMRGTTDIMWTIKF 92 
                        ******************************************************************************************** PP

  aprb_Neukirchen_a  91 rdgkvkrfkipirttpeg......s.......nlksellftee 120
                        r+g vkrfk+pirttpeg               + ++ lfte 
     WP_013906916.1  93 RNGVVKRFKFPIRTTPEGeadptlGkpdpdlsAIGDNRLFTEV 135
                        ******************6544440344444345555566554 PP

>> WP_013908418.1  4Fe-4S binding protein [Thermodesulfatator indicus]
   #    score  bias  c-Evalue  i-Evalue hmmfrom  hmm to    alifrom  ali to    envfrom  env to     acc
 ---   ------ ----- --------- --------- ------- -------    ------- -------    ------- -------    ----
   1 !   25.0   3.3   3.5e-08   1.9e-06       6      68 ..     146     200 ..     143     215 .. 0.89
   2 !   16.1   7.3   1.9e-05     0.001      12      63 ..     261     307 ..     250     320 .. 0.89
   3 !   22.5   5.4     2e-07   1.1e-05       8      67 ..     475     531 ..     471     580 .. 0.87

  Alignments for each domain:
  == domain 1  score: 25.0 bits;  conditional E-value: 3.5e-08
  aprb_Neukirchen_a   6 vdkekCdgCkgtaCveiCPgdLmkldkekkkayirepedCWeCysCvkeCpqqAievrlyadi 68 
                        +++ekC+ C+   C   CP++ +  d +       +   C  C  Cvk+Cp++Ai++   + i
     WP_013908418.1 146 IEEEKCTYCG--ICGPSCPKEAILPDLQV------DFTRCDLCLECVKACPEGAIDFNRFESI 200
                        899******7..9***********99764......8899*****************9866655 PP

  == domain 2  score: 16.1 bits;  conditional E-value: 1.9e-05
  aprb_Neukirchen_a  12 dgCkgtaCveiCPgdLmkldkekkkayirepedCWeCysCvkeCpqqAievr 63 
                        +gC    C e+CP + +k  +++      +  +C +C  C+  Cp++A+ + 
     WP_013908418.1 261 TGCS--LCLEACPEKAIKEIDDG---LQIDHFKCNGCGTCISVCPTGAVVFS 307
                        5996..***********998886...889999****************9765 PP

  == domain 3  score: 22.5 bits;  conditional E-value: 2e-07
  aprb_Neukirchen_a   8 kekCdgCkgtaCveiCPgdLmkldkekkkayirepedCWeCysCvkeCpqqAievrlyad 67 
                        ke C+ C+  aC ++C    +  ++e+  a i  p +C  C +C+ +Cp++ +e+  +  
     WP_013908418.1 475 KEGCTLCG--ACLNVCRIGALSANEED-FALIFTPIKCIACSACLVACPEKVLELTKGLR 531
                        788****7..**************997.**********************9998876655 PP

>> WP_013907371.1  hydrogenase iron-sulfur subunit [Thermodesulfatator indicus]
   #    score  bias  c-Evalue  i-Evalue hmmfrom  hmm to    alifrom  ali to    envfrom  env to     acc
 ---   ------ ----- --------- --------- ------- -------    ------- -------    ------- -------    ----
   1 !   23.9  11.0   7.8e-08   4.2e-06       3      68 ..     244     322 ..     243     332 .. 0.80
   2 !   31.6   4.9   3.2e-10   1.7e-08       4      68 ..     555     614 ..     553     623 .. 0.89

  Alignments for each domain:
  == domain 1  score: 23.9 bits;  conditional E-value: 7.8e-08
  aprb_Neukirchen_a   3 pifvdkekCdgCkgtaCveiCPgdLmkldke...............kkkayirepedCWeCysCvkeCpqqAievrlyadi 68 
                        p fvd++kC gC+  +C  +CP  +    +                    y    e C eC  C k Cp++Ai+++ + +i
     WP_013907371.1 244 PQFVDPKKCMGCG--ECAVVCPETVPNDFDIglkdrkvidksfklaVPNVYHLIREACTECGECEKVCPTGAIDLQAKPEI 322
                        679*********7..9******9874321112334468888888874468888899******************9988776 PP

  == domain 2  score: 31.6 bits;  conditional E-value: 3.2e-10
  aprb_Neukirchen_a   4 ifvdkekCdgCkgtaCveiCPgdLmkldkekkkayirepedCWeCysCvkeCpqqAievrlyadi 68 
                        ++v++ekC  C+   Cv +CP+  + +d+++      e + C +C  C   C  +Ai++   +d 
     WP_013907371.1 555 SVVETEKCSRCG--MCVAVCPHGAINFDENG---ARIEAALCKGCGLCSATCGSKAIRLLNLEDH 614
                        589********7..**************997...667899*****************98776665 PP

>> WP_013908158.1  4Fe-4S dicluster domain-containing protein [Thermodesulfatator indicus]
   #    score  bias  c-Evalue  i-Evalue hmmfrom  hmm to    alifrom  ali to    envfrom  env to     acc
 ---   ------ ----- --------- --------- ------- -------    ------- -------    ------- -------    ----
   1 !   47.0   4.3   5.9e-15   3.2e-13       4      63 ..       4      60 ..       1      62 [] 0.91

  Alignments for each domain:
  == domain 1  score: 47.0 bits;  conditional E-value: 5.9e-15
  aprb_Neukirchen_a  4 ifvdkekCdgCkgtaCveiCPgdLmkldkekkkayirepedCWeCysCvkeCpqqAievr 63
                       i +d +kC   +  +C++ CP +++   +++ k +i +pedC +C  Cv  Cp++Ai v 
     WP_013908158.1  4 ITIDYDKCAADG--ECIDSCPAQVFDEGEDG-KPVIARPEDCLGCETCVEVCPEGAITVT 60
                       789999998876..9*************998.*************************985 PP

>> WP_013908771.1  4Fe-4S binding protein [Thermodesulfatator indicus]
   #    score  bias  c-Evalue  i-Evalue hmmfrom  hmm to    alifrom  ali to    envfrom  env to     acc
 ---   ------ ----- --------- --------- ------- -------    ------- -------    ------- -------    ----
   1 !    9.5   0.1    0.0021      0.11      43      58 ..      26      41 ..       9      56 .. 0.75
   2 !   11.0   2.6    0.0007     0.038      10      28 ..      72      88 ..      68     107 .. 0.72
   3 !   34.9   6.5   3.1e-11   1.7e-09       5      74 ..     120     185 ..     118     188 .. 0.89

  Alignments for each domain:
  == domain 1  score: 9.5 bits;  conditional E-value: 0.0021
  aprb_Neukirchen_a 43 edCWeCysCvkeCpqq 58
                       ++C+ C +C  +Cp++
     WP_013908771.1 26 AQCFRCGACSGICPVE 41
                       6788888888888876 PP

  == domain 2  score: 11.0 bits;  conditional E-value: 0.0007
  aprb_Neukirchen_a 10 kCdgCkgtaCveiCPgdLm 28
                       kC gC+   Cv +CP ++ 
     WP_013908771.1 72 KCSGCG--SCVPVCPMEVK 88
                       8****7..9******8874 PP

  == domain 3  score: 34.9 bits;  conditional E-value: 3.1e-11
  aprb_Neukirchen_a   5 fvdkekCdgCkgtaCveiCPgdLmkldkekkkayirepedCWeCysCvkeCpqqAievrlyadiaplggs 74 
                        +v  +kC+ C   +Cv+ CP +  ++++e+    + +p++C  C  Cv eCp +Ai +  + +++ l+++
     WP_013908771.1 120 RVIADKCIACL--TCVRDCPFKAPYITEEG--YAVIQPDKCRACGICVVECPARAIVLNSPPEMTVLKSE 185
                        6899******6..9*************997..56678*********************999999877765 PP

>> WP_013907903.1  DUF362 domain-containing protein [Thermodesulfatator indicus]
   #    score  bias  c-Evalue  i-Evalue hmmfrom  hmm to    alifrom  ali to    envfrom  env to     acc
 ---   ------ ----- --------- --------- ------- -------    ------- -------    ------- -------    ----
   1 !   44.0   6.9   4.9e-14   2.7e-12       3      76 ..     187     259 ..     185     265 .. 0.88

  Alignments for each domain:
  == domain 1  score: 44.0 bits;  conditional E-value: 4.9e-14
  aprb_Neukirchen_a   3 pifvdkekCdgCkgtaCveiCPgdLmkldke.kkkayirepedCWeCysCvkeCpqqAievrlyadiaplggsvs 76 
                        +++v+k  C gC+  +C e CP +  +l    kkk +  +p++C +C  C+  Cp++Ai+v+  ++ +p+ ++++
     WP_013907903.1 187 TPKVNKRLCAGCG--TCLEFCPVEAPELAVGaKKKRFRINPKKCIGCGECIAVCPKGAIKVQWNEQAVPFMKKMA 259
                        689*********7..9********999866426689999***************************999887765 PP

>> WP_013907160.1  NIL domain-containing protein [Thermodesulfatator indicus]
   #    score  bias  c-Evalue  i-Evalue hmmfrom  hmm to    alifrom  ali to    envfrom  env to     acc
 ---   ------ ----- --------- --------- ------- -------    ------- -------    ------- -------    ----
   1 !   37.0   6.7     7e-12   3.8e-10       7      70 ..      81     141 ..      77     143 .] 0.90

  Alignments for each domain:
  == domain 1  score: 37.0 bits;  conditional E-value: 7e-12
  aprb_Neukirchen_a   7 dkekCdgCkgtaCveiCPgdLmkldkekkkayirepedCWeCysCvkeCpqqAievrlyadiap 70 
                        ++ekC+ C+   C+ +CP + +++d+++   +  +pe C +C  C+ +C ++A+e   ++++a 
     WP_013907160.1  81 NEEKCIHCG--FCTAVCPTNALYVDRDT-MEVKFDPERCTGCELCMPACIVRAMEAHFHKELAE 141
                        78******7..****************9.667789********************999888865 PP

>> WP_013908374.1  CoB--CoM heterodisulfide reductase iron-sulfur subunit A family protein [Thermodesulfatator indicus]
   #    score  bias  c-Evalue  i-Evalue hmmfrom  hmm to    alifrom  ali to    envfrom  env to     acc
 ---   ------ ----- --------- --------- ------- -------    ------- -------    ------- -------    ----
   1 !   12.5   0.7   0.00024     0.013       4      26 ..     237     257 ..     235     266 .. 0.90
   2 !   37.2   4.4   6.2e-12   3.3e-10       5      72 ..     596     661 ..     593     669 .. 0.81

  Alignments for each domain:
  == domain 1  score: 12.5 bits;  conditional E-value: 0.00024
  aprb_Neukirchen_a   4 ifvdkekCdgCkgtaCveiCPgd 26 
                        ++vd +kC+gC+  +C e CP +
     WP_013908374.1 237 TWVDWSKCTGCG--ECLEKCPVK 257
                        6899*******7..9******76 PP

  == domain 2  score: 37.2 bits;  conditional E-value: 6.2e-12
  aprb_Neukirchen_a   5 fvdkekCdgCkgtaCveiCPgdLmkldkekk.kayirepedCWeCysCvkeCpqqAievrlyadiaplg 72 
                         vd++kC gC+   Cv +CP + + l+  +       +p  C +C  C+  Cp++Ai + +  d  +++
     WP_013908374.1 596 EVDQNKCSGCG--LCVPVCPYKAISLELVNDrPRAKISPTACKGCGLCTSTCPTGAIILHGFTDK-QIE 661
                        69********7..***********99875440455679*******************98887775.445 PP

>> WP_013908658.1  FAD-dependent oxidoreductase [Thermodesulfatator indicus]
   #    score  bias  c-Evalue  i-Evalue hmmfrom  hmm to    alifrom  ali to    envfrom  env to     acc
 ---   ------ ----- --------- --------- ------- -------    ------- -------    ------- -------    ----
   1 !    8.1  10.9    0.0055       0.3       3      63 ..      98     177 ..      96     180 .. 0.81
   2 !   30.0   5.4   1.1e-09   5.7e-08       7      64 ..     929     986 ..     927     996 .. 0.84

  Alignments for each domain:
  == domain 1  score: 8.1 bits;  conditional E-value: 0.0055
  aprb_Neukirchen_a   3 pifvdkekCdgCkgtaCveiCPgdLmkldke...............kkkayirepedCW......eCysCvkeCpqqAievr 63 
                        p ++d+ekC  C+  +C + CP+++ +  ++                   y  +pe+C        C  C   Cp +Ai++ 
     WP_013908658.1  98 PRYIDEEKCMACG--ECAKKCPKKVPHQFDQglsyrkaiylmypqaVPLKYAIDPENCIrlkkpgRCGFCAEVCPSGAINFE 177
                        679*********7..9*********998666699999999998887335688899999744444459999999999999875 PP

  == domain 2  score: 30.0 bits;  conditional E-value: 1.1e-09
  aprb_Neukirchen_a   7 dkekCdgCkgtaCveiCPgdLmkldkekkkayir..epedCWeCysCvkeCpqqAievrl 64 
                        d+ kC  C+  +C++iCP + +kl+++k    +   + + C +C +Cv  C+ +Ai+++ 
     WP_013908658.1 929 DPRKCSACG--QCEKICPYQAVKLEETKLFGLVSrvNRSLCKGCGNCVSSCRSGAIKLKN 986
                        578*****7..9*************997666665114567****************9875 PP

>> WP_013908226.1  4Fe-4S dicluster domain-containing protein [Thermodesulfatator indicus]
   #    score  bias  c-Evalue  i-Evalue hmmfrom  hmm to    alifrom  ali to    envfrom  env to     acc
 ---   ------ ----- --------- --------- ------- -------    ------- -------    ------- -------    ----
   1 !   10.8   3.3   0.00082     0.044       7      23 ..       9      23 ..       4      28 .. 0.86
   2 !   23.8   9.3   8.1e-08   4.3e-06      10      56 ..      57     100 ..      54     103 .. 0.92
   3 !   12.4   2.0   0.00027     0.015       9      35 ..     114     147 ..     112     160 .. 0.81

  Alignments for each domain:
  == domain 1  score: 10.8 bits;  conditional E-value: 0.00082
  aprb_Neukirchen_a  7 dkekCdgCkgtaCveiC 23
                       d++kCdgC+  +Cve+C
     WP_013908226.1  9 DPSKCDGCQ--KCVEAC 23
                       6899****7..9*9999 PP

  == domain 2  score: 23.8 bits;  conditional E-value: 8.1e-08
  aprb_Neukirchen_a  10 kCdgCkgtaCveiCPgdLmkldkekkkayirepedCWeCysCvkeCp 56 
                         C  Ck+++C ++CP   m+ +++    +  + + C +C +C+ +Cp
     WP_013908226.1  57 SCMQCKKPKCADACPTGAMYREND---IVFINRQLCVGCLNCIFACP 100
                        5********************976...5889999************9 PP

  == domain 3  score: 12.4 bits;  conditional E-value: 0.00027
  aprb_Neukirchen_a   9 ekCdgCkg.......taCveiCPgdLmkldkekk 35 
                        +kCd C +       + Cve+CP++ ++++++k 
     WP_013908226.1 114 TKCDLCYDrvkagkkPYCVEACPNEALVVKEKKA 147
                        79****9899999999************998743 PP

>> WP_013908232.1  NADH-quinone oxidoreductase subunit NuoI [Thermodesulfatator indicus]
   #    score  bias  c-Evalue  i-Evalue hmmfrom  hmm to    alifrom  ali to    envfrom  env to     acc
 ---   ------ ----- --------- --------- ------- -------    ------- -------    ------- -------    ----
   1 !   33.3   3.7   9.7e-11   5.2e-09       8      68 ..      57     123 ..      54     149 .. 0.75

  Alignments for each domain:
  == domain 1  score: 33.3 bits;  conditional E-value: 9.7e-11
  aprb_Neukirchen_a   8 kekCdgCkgtaCveiCPgdLmkldke.....kkkayire...pedCWeCysCvkeCpqqAievrlyadi 68 
                        k++C gC   +C ++CP+  + +++e     +k+ + r+      C  C+ Cv  Cp++A+ +   ++ 
     WP_013908232.1  57 KDRCVGCY--RCAQVCPSRCIFIETErdpetRKRIVTRYdidALRCVYCAFCVEVCPVNALVLTEFYEY 123
                        789****6..************98877777644455554111567***************988776666 PP

>> WP_013908773.1  CoB--CoM heterodisulfide reductase iron-sulfur subunit A family protein [Thermodesulfatator indicus]
   #    score  bias  c-Evalue  i-Evalue hmmfrom  hmm to    alifrom  ali to    envfrom  env to     acc
 ---   ------ ----- --------- --------- ------- -------    ------- -------    ------- -------    ----
   1 !   10.6   7.3   0.00094      0.05       3      62 ..     101     178 ..     100     184 .. 0.83
   2 ?   -1.0   0.4       3.4   1.8e+02      51      62 ..     757     768 ..     743     779 .. 0.80
   3 !   33.6   6.4   8.1e-11   4.4e-09       5      68 ..     934     996 ..     931    1004 .. 0.83

  Alignments for each domain:
  == domain 1  score: 10.6 bits;  conditional E-value: 0.00094
  aprb_Neukirchen_a   3 pifvdkekCdgCkgtaCveiCPgdLmkldke...............kkkayirepedCW.....eCysCvkeCpqqAiev 62 
                        p +vd++kC+ C+   C+  CP++ +   +e                   y  +p+ C      +C  C   C  +Ai++
     WP_013908773.1 101 PRYVDPQKCTACG--LCTTYCPKEAIDEYNEglvftkairidypqaVPTTYYIDPKTCIrlnheHCQLCANVCGPNAIDF 178
                        569*********7..*********99987777999999999998884468899999997555557999999999999987 PP

  == domain 2  score: -1.0 bits;  conditional E-value: 3.4
  aprb_Neukirchen_a  51 CvkeCpqqAiev 62 
                        C k C qqA++ 
     WP_013908773.1 757 CSKVCCQQAVKN 768
                        899999999875 PP

  == domain 3  score: 33.6 bits;  conditional E-value: 8.1e-11
  aprb_Neukirchen_a   5 fvdkekCdgCkgtaCveiCPgdLmkl.dkekkkayirepedCWeCysCvkeCpqqAievrlyadi 68 
                        +v +ekC+gC    Cve CP   +++ ++ k+k      + C +C  C  +Cp+ Aie+ + +d 
     WP_013908773.1 934 RVITEKCIGCS--ICVELCPYGSIEMiKEGKRKKARVITASCKGCGVCASHCPVFAIEMGGFSDE 996
                        799*******7..9******76666515567777777899******************9887775 PP

>> WP_013908694.1  4Fe-4S binding protein [Thermodesulfatator indicus]
   #    score  bias  c-Evalue  i-Evalue hmmfrom  hmm to    alifrom  ali to    envfrom  env to     acc
 ---   ------ ----- --------- --------- ------- -------    ------- -------    ------- -------    ----
   1 !    9.5   0.3    0.0021      0.11       7      23 ..      10      24 ..       4      43 .. 0.77
   2 ?    6.7   2.3     0.016      0.84      11      27 ..      55      71 ..      51      79 .. 0.81
   3 !   27.0   9.8   8.8e-09   4.7e-07       7      61 ..      83     130 ..      79     135 .] 0.89

  Alignments for each domain:
  == domain 1  score: 9.5 bits;  conditional E-value: 0.0021
  aprb_Neukirchen_a  7 dkekCdgCkgtaCveiC 23
                       d+++C gC+   C+ +C
     WP_013908694.1 10 DPDRCVGCQ--LCMFAC 24
                       667777775..777777 PP

  == domain 2  score: 6.7 bits;  conditional E-value: 0.016
  aprb_Neukirchen_a 11 CdgCkgtaCveiCPgdL 27
                       C  C+++ C ++CP   
     WP_013908694.1 55 CRACEDPPCLSVCPTGA 71
                       ****99********654 PP

  == domain 3  score: 27.0 bits;  conditional E-value: 8.8e-09
  aprb_Neukirchen_a   7 dkekCdgCkgtaCveiCPgdLmkldkekkkayirepedCWeCysCvkeCpqqAie 61 
                         ++kC+gC+   C+e+CP + +  d+e+     ++p  C +C  C   Cp++ i 
     WP_013908694.1  83 ASKKCIGCG--FCQEVCPLKAIFWDEET-----QKPVICMHCGYCAEYCPHRVIV 130
                        679*****7..**************998.....88999*************9885 PP

>> WP_013908633.1  ATP-binding protein [Thermodesulfatator indicus]
   #    score  bias  c-Evalue  i-Evalue hmmfrom  hmm to    alifrom  ali to    envfrom  env to     acc
 ---   ------ ----- --------- --------- ------- -------    ------- -------    ------- -------    ----
   1 !   31.4   4.0   3.9e-10   2.1e-08       4      63 ..       9      64 ..       8      85 .. 0.89

  Alignments for each domain:
  == domain 1  score: 31.4 bits;  conditional E-value: 3.9e-10
  aprb_Neukirchen_a  4 ifvdkekCdgCkgtaCveiCPgdLmkldkekkkayirepedCWeCysCvkeCpqqAievr 63
                       i +d+e CdgC+  +Cv +C    +++ +   ka +  ++ C +  +C+ +Cp++Ai++ 
     WP_013908633.1  9 IEIDEELCDGCG--QCVPACEEGAIQIIDG--KARLVAEKYCDGLGACLGDCPKGAIKIV 64
                       579********7..9************854..9************************986 PP

>> WP_052299035.1  [Fe-Fe] hydrogenase large subunit C-terminal domain-containing protein [Thermodesulfatator indicus]
   #    score  bias  c-Evalue  i-Evalue hmmfrom  hmm to    alifrom  ali to    envfrom  env to     acc
 ---   ------ ----- --------- --------- ------- -------    ------- -------    ------- -------    ----
   1 !   14.1   3.2   7.9e-05    0.0042       6      60 ..      11      31 ..       7      37 .. 0.60
   2 !   23.1   4.4   1.3e-07   7.2e-06      18      60 ..      37      77 ..      34      97 .. 0.88

  Alignments for each domain:
  == domain 1  score: 14.1 bits;  conditional E-value: 7.9e-05
  aprb_Neukirchen_a  6 vdkekCdgCkgtaCveiCPgdLmkldkekkkayirepedCWeCysCvkeCpqqAi 60
                       +d                                  pe+C +C  C k Cp +Ai
     WP_052299035.1 11 ID----------------------------------PEKCVNCGLCAKVCPYHAI 31
                       44..................................5566666666666666665 PP

  == domain 2  score: 23.1 bits;  conditional E-value: 1.3e-07
  aprb_Neukirchen_a 18 aCveiCPgdLmkldkekkkayirepedCWeCysCvkeCpqqAi 60
                        C+++CP   + +++++ k  i + e+C  C+ C+++Cp++Ai
     WP_052299035.1 37 PCEDACPVGAIRKEEDG-KQKIDY-EKCIYCARCLQACPFGAI 77
                       6************9998.777766.68***************9 PP

>> WP_013907095.1  P-loop NTPase [Thermodesulfatator indicus]
   #    score  bias  c-Evalue  i-Evalue hmmfrom  hmm to    alifrom  ali to    envfrom  env to     acc
 ---   ------ ----- --------- --------- ------- -------    ------- -------    ------- -------    ----
   1 !   30.6   5.2   6.7e-10   3.6e-08       2      61 ..      56     110 ..      55     124 .. 0.92

  Alignments for each domain:
  == domain 1  score: 30.6 bits;  conditional E-value: 6.7e-10
  aprb_Neukirchen_a   2 MpifvdkekCdgCkgtaCveiCPgdLmkldkekkkayirepedCWeCysCvkeCpqqAie 61 
                        M + vd+++C+ C+  +C +iC  + +++ + +   ++  pe C +Cy C+  Cp++ i 
     WP_013907095.1  56 MVPSVDEKRCTFCG--ECKKICRFNAITVFPGT---VLVFPELCHGCYGCLEVCPENCIT 110
                        999**********7..9*************987...999******************994 PP

>> WP_013907125.1  [Fe-Fe] hydrogenase large subunit C-terminal domain-containing protein [Thermodesulfatator indicus]
   #    score  bias  c-Evalue  i-Evalue hmmfrom  hmm to    alifrom  ali to    envfrom  env to     acc
 ---   ------ ----- --------- --------- ------- -------    ------- -------    ------- -------    ----
   1 !   29.9   6.3   1.1e-09   5.9e-08       4      64 ..      32      88 ..      31     103 .. 0.90

  Alignments for each domain:
  == domain 1  score: 29.9 bits;  conditional E-value: 1.1e-09
  aprb_Neukirchen_a  4 ifvdkekCdgCkgtaCveiCPgdLmkldkekkkayirepedCWeCysCvkeCpqqAievrl 64
                       i+++++kC gC   +C + C    +        a+  + + C +C  C+  Cp++Aie   
     WP_013907125.1 32 IRINQNKCVGCD--TCKQFCVAHAIRGSIG--VAHSIDTDRCINCGQCLVNCPFGAIEQMS 88
                       79*********7..9********9998754..7************************9765 PP

>> WP_013907653.1  [Fe-Fe] hydrogenase large subunit C-terminal domain-containing protein [Thermodesulfatator indicus]
   #    score  bias  c-Evalue  i-Evalue hmmfrom  hmm to    alifrom  ali to    envfrom  env to     acc
 ---   ------ ----- --------- --------- ------- -------    ------- -------    ------- -------    ----
   1 !   29.4  12.8   1.6e-09   8.6e-08       4      62 ..       9      63 ..       8      80 .. 0.88
   2 ?   -1.5   0.2       5.1   2.8e+02      82     108 ..     316     343 ..     294     391 .. 0.44
   3 ?    5.0   2.0      0.05       2.7      40     106 ..     390     459 ..     378     502 .. 0.60

  Alignments for each domain:
  == domain 1  score: 29.4 bits;  conditional E-value: 1.6e-09
  aprb_Neukirchen_a  4 ifvdkekCdgCkgtaCveiCPgdLmkldkekkkayirepedCWeCysCvkeCpqqAiev 62
                       ++vd ekC+ C+  +C+ +CP + + + +e   a+  + ++C +C +C+  C+++A + 
     WP_013907653.1  9 VKVDAEKCNNCH--KCIAVCPVKFCNKASE--SAVEINHNMCIGCGACIEVCETGARQW 63
                       579********7..**********999877..59*********************9665 PP

  == domain 2  score: -1.5 bits;  conditional E-value: 5.1
  aprb_Neukirchen_a  82 edimWtikfrdgkv.krfkipirttpeg 108
                        +++++ i++r +++ +r+k +  ++   
     WP_013907653.1 316 DEVEFYIEKRRKEMqERYKARFGNKVSA 343
                        3355555554444323444443332222 PP

  == domain 3  score: 5.0 bits;  conditional E-value: 0.05
  aprb_Neukirchen_a  40 repedCWeCysC.vkeCpqqAievrlyadiaplggsvsplrgee.d....imWtikfrdgkvkrfkipirttp 106
                         +++d ++C++C + +C+  Ai+++ + +     +++   ++ e +       ++k+++ +v ++ +++ ++ 
     WP_013907653.1 390 YSEKDLYNCMACgYGKCQDMAIAIYNGLNK---PENCFHYNEAElKntltKVMEMKNKNESVAEYIFKSLNEM 459
                        567999******6679*******9998777...4444444433222122244567777777777777777722 PP

>> WP_013908027.1  4Fe-4S dicluster-binding protein [Thermodesulfatator indicus]
   #    score  bias  c-Evalue  i-Evalue hmmfrom  hmm to    alifrom  ali to    envfrom  env to     acc
 ---   ------ ----- --------- --------- ------- -------    ------- -------    ------- -------    ----
   1 !   29.0  12.5   2.1e-09   1.1e-07       2      64 ..      36      95 ..      35      97 .. 0.89

  Alignments for each domain:
  == domain 1  score: 29.0 bits;  conditional E-value: 2.1e-09
  aprb_Neukirchen_a  2 MpifvdkekCdgCkgtaCveiCPgdLmkldkekkkayirepedCWeCysCvkeCpqqAievrl 64
                       M ++ d++kC++C+  +C  +CP      ++e +  y+ +   C +C  C+  Cp++Ai + l
     WP_013908027.1 36 MRPVLDRDKCIKCG--TCYIMCPDMCYDQRDE-EGYYLVNLYYCKGCGICMATCPKEAITMVL 95
                       999**********7..9******766666555.59************************9987 PP

>> WP_342606930.1  formate dehydrogenase subunit alpha [Thermodesulfatator indicus]
   #    score  bias  c-Evalue  i-Evalue hmmfrom  hmm to    alifrom  ali to    envfrom  env to     acc
 ---   ------ ----- --------- --------- ------- -------    ------- -------    ------- -------    ----
   1 !   27.3   5.4   6.7e-09   3.6e-07       5      61 ..      90     149 ..      86     167 .. 0.81

  Alignments for each domain:
  == domain 1  score: 27.3 bits;  conditional E-value: 6.7e-09
  aprb_Neukirchen_a   5 fvdkekCdgCkgtaCveiCPgdLmkldke.....kkkayirepedCWeCysCvkeCpqqAie 61 
                         vd++kC gC   +Cv++C    ++l+       +++ +    e+C  C sCv  Cp++A++
     WP_342606930.1  90 DVDSNKCVGCY--RCVRVCNYGGIELTIYaqgtpDEEIHFTFTEECVSCGSCVDVCPTGALS 149
                        699*******6..******9876666443334456799999*******************95 PP

>> WP_013908632.1  4Fe-4S binding protein [Thermodesulfatator indicus]
   #    score  bias  c-Evalue  i-Evalue hmmfrom  hmm to    alifrom  ali to    envfrom  env to     acc
 ---   ------ ----- --------- --------- ------- -------    ------- -------    ------- -------    ----
   1 !   27.3   3.1   7.1e-09   3.8e-07       8      65 ..     144     196 ..     141     228 .. 0.85

  Alignments for each domain:
  == domain 1  score: 27.3 bits;  conditional E-value: 7.1e-09
  aprb_Neukirchen_a   8 kekCdgCkgtaCveiCPgdLmkldkekkkayirepedCWeCysCvkeCpqqAievrly 65 
                        +e+C+ C+  +C+ iC    +k+ +++      + e+C +C +C + C+++Ai v+ +
     WP_013908632.1 144 PENCNFCG--ECEVICEERAIKVSASG---PEIDDEKCLNCGACARVCETGAIFVKEK 196
                        799****7..9************9886...5567899****************98754 PP

>> WP_013906936.1  4Fe-4S dicluster domain-containing protein [Thermodesulfatator indicus]
   #    score  bias  c-Evalue  i-Evalue hmmfrom  hmm to    alifrom  ali to    envfrom  env to     acc
 ---   ------ ----- --------- --------- ------- -------    ------- -------    ------- -------    ----
   1 !   13.9   4.6   9.3e-05     0.005      10      63 ..      53     108 ..      46     112 .. 0.74
   2 !   28.4  10.3   3.1e-09   1.7e-07      10      63 ..      89     138 ..      86     159 .. 0.89

  Alignments for each domain:
  == domain 1  score: 13.9 bits;  conditional E-value: 9.3e-05
  aprb_Neukirchen_a  10 kCdgCkg..taCveiCPgdLmkldkekkkayirepedCWeCysCvkeCpqqAievr 63 
                        kC   +   +aC ++C +  +       +a+     dC  C sCv  C+++Ai ++
     WP_013906936.1  53 KCYRFRVaiAACPNACTQVHIADFGVIGQAVPALVGDCNTCGSCVEVCEEEAITLF 108
                        444443355666666666555555556789999999*****************875 PP

  == domain 2  score: 28.4 bits;  conditional E-value: 3.1e-09
  aprb_Neukirchen_a  10 kCdgCkgtaCveiCPgdLmkldkekkkayirepedCWeCysCvkeCpqqAievr 63 
                         C+ C+   Cve+C  + ++l ++  +  + + e C +C +Cvk+Cp++A+++ 
     WP_013906936.1  89 DCNTCG--SCVEVCEEEAITLFED--RFPLINTEYCVNCGACVKACPKRALQIE 138
                        5****7..9************988..5889999*****************9875 PP

>> WP_013908805.1  4Fe-4S binding protein [Thermodesulfatator indicus]
   #    score  bias  c-Evalue  i-Evalue hmmfrom  hmm to    alifrom  ali to    envfrom  env to     acc
 ---   ------ ----- --------- --------- ------- -------    ------- -------    ------- -------    ----
   1 !   27.0   6.8   8.3e-09   4.5e-07       7      64 ..     211     260 ..     205     266 .. 0.87

  Alignments for each domain:
  == domain 1  score: 27.0 bits;  conditional E-value: 8.3e-09
  aprb_Neukirchen_a   7 dkekCdgCkgtaCveiCPgdLmkldkekkkayirepedCWeCysCvkeCpqqAievrl 64 
                        dk+ C+ C+   C+++CP  L  l++e+      +   CW+C  C+ +C+++A+++  
     WP_013908805.1 211 DKDSCKECR--MCERVCPLGLSPLKDES------KDVYCWNCGDCLDACRFKALRFHW 260
                        7899****7..*************9886......6678***************99865 PP

>> WP_013908155.1  sulfate reduction electron transfer complex DsrMKJOP subunit DsrO [Thermodesulfatator indicus]
   #    score  bias  c-Evalue  i-Evalue hmmfrom  hmm to    alifrom  ali to    envfrom  env to     acc
 ---   ------ ----- --------- --------- ------- -------    ------- -------    ------- -------    ----
   1 ?   -1.9   1.7       6.5   3.5e+02      47      55 ..      70      78 ..      55      81 .. 0.50
   2 !   25.9   5.6   1.9e-08     1e-06      11      60 ..     127     174 ..     123     180 .. 0.93
   3 ?    4.6   0.0     0.066       3.6      51      81 ..     218     245 ..     215     258 .. 0.77

  Alignments for each domain:
  == domain 1  score: -1.9 bits;  conditional E-value: 6.5
  aprb_Neukirchen_a 47 eCysCvkeC 55
                       eC  C+ +C
     WP_013908155.1 70 ECRDCIEAC 78
                       344444444 PP

  == domain 2  score: 25.9 bits;  conditional E-value: 1.9e-08
  aprb_Neukirchen_a  11 CdgCkgtaCveiCPgdLmkldkekkkayirepedCWeCysCvkeCpqqAi 60 
                        C+ C+++ Cv++CP +   +++++   ++ +   C +C  C+ +Cp++A 
     WP_013908155.1 127 CNHCESPPCVRVCPTQATFKREDG--IVMMDMHRCIGCRFCMGACPFGAR 174
                        ****99************999997..9********************995 PP

  == domain 3  score: 4.6 bits;  conditional E-value: 0.066
  aprb_Neukirchen_a  51 CvkeCpqqAievrlyadiaplggsvsplrge 81 
                        Cv++C+ +Ai +   ad    +++v +l  +
     WP_013908155.1 218 CVRACKYGAITFGDLADP---NSKVNELLRK 245
                        **********99887777...6666666555 PP

>> WP_217125048.1  4Fe-4S dicluster domain-containing protein [Thermodesulfatator indicus]
   #    score  bias  c-Evalue  i-Evalue hmmfrom  hmm to    alifrom  ali to    envfrom  env to     acc
 ---   ------ ----- --------- --------- ------- -------    ------- -------    ------- -------    ----
   1 !   21.8   8.4   3.4e-07   1.8e-05       9      68 ..      23      83 ..      20     104 .. 0.68
   2 !   13.1   2.3   0.00016    0.0088       4      26 ..     128     148 ..     125     160 .. 0.87

  Alignments for each domain:
  == domain 1  score: 21.8 bits;  conditional E-value: 3.4e-07
  aprb_Neukirchen_a  9 ekCdgCkgtaCveiCPgdLmkldke......kkkayirepedCWeCysCvkeCpqqAievrlyadi 68
                        kC  C+  +C eiCP   + + +       ++  +  e+  C+ C+ Cv  Cp++ +    + ++
     WP_217125048.1 23 AKCVRCG--RCAEICPYHSIRILDIrqgifaGTPIIEVEKIPCYLCMKCVEVCPTGTLL---PVKM 83
                       69****7..*******98888755435566444455557778*************9883...3333 PP

  == domain 2  score: 13.1 bits;  conditional E-value: 0.00016
  aprb_Neukirchen_a   4 ifvdkekCdgCkgtaCveiCPgd 26 
                        ++v +e+C+gC+   C++ CP +
     WP_217125048.1 128 PVVIEENCTGCG--LCTHSCPLN 148
                        7899*******7..*******76 PP

>> WP_013908225.1  4Fe-4S dicluster domain-containing protein [Thermodesulfatator indicus]
   #    score  bias  c-Evalue  i-Evalue hmmfrom  hmm to    alifrom  ali to    envfrom  env to     acc
 ---   ------ ----- --------- --------- ------- -------    ------- -------    ------- -------    ----
   1 ?    5.8   1.4     0.029       1.6      41      55 ..       9      23 ..       2      25 .. 0.55
   2 !   22.3   6.6   2.4e-07   1.3e-05       8      56 ..      56     103 ..      51     109 .. 0.83
   3 !   12.3   9.6   0.00029     0.016       9      72 ..      90     155 ..      89     170 .. 0.83

  Alignments for each domain:
  == domain 1  score: 5.8 bits;  conditional E-value: 0.029
  aprb_Neukirchen_a 41 epedCWeCysCvkeC 55
                       +p+ C +C +C   C
     WP_013908225.1  9 NPQRCIGCLACELSC 23
                       455555555555444 PP

  == domain 2  score: 22.3 bits;  conditional E-value: 2.4e-07
  aprb_Neukirchen_a   8 kekCdgCkgtaCveiCP.gdLmkldkekkkayirepedCWeCysCvkeCp 56 
                         + C  C+++ Cve+CP g L+k ++++   +  +++ C +C +C+ +Cp
     WP_013908225.1  56 YNSCFHCERAFCVEACPtGALFKRNEDG--IVAFKEDLCIGCRACIMACP 103
                        578****99********44566666665..8888899************9 PP

  == domain 3  score: 12.3 bits;  conditional E-value: 0.00029
  aprb_Neukirchen_a   9 ekCdgCkgtaCveiCPgdLmkldkekkkayirepedCWeCy......sCvkeCpqqAievrlyadiaplg 72 
                        + C+gC+  aC+ +CP  + + ++   k  i++ + C e        +Cv  Cp +A+++   +d+ +l+
     WP_013908225.1  90 DLCIGCR--ACIMACPWGIPQWNSL--KGTIHKCDYCVERLdkglepACVTRCPMEALKFVKVEDVSKLK 155
                        67****8..*************965..8999999***99865555669**************99996664 PP

>> WP_013908414.1  formate dehydrogenase FDH3 subunit beta [Thermodesulfatator indicus]
   #    score  bias  c-Evalue  i-Evalue hmmfrom  hmm to    alifrom  ali to    envfrom  env to     acc
 ---   ------ ----- --------- --------- ------- -------    ------- -------    ------- -------    ----
   1 ?    6.0   3.8     0.024       1.3      38      57 ..       5      24 ..       2      26 .. 0.85
   2 !   25.2  13.4   3.1e-08   1.7e-06      10      62 ..      53     103 ..      51     123 .. 0.89

  Alignments for each domain:
  == domain 1  score: 6.0 bits;  conditional E-value: 0.024
  aprb_Neukirchen_a 38 yirepedCWeCysCvkeCpq 57
                       +i + e C  Cy Cv +C++
     WP_013908414.1  5 FICDIERCVACYGCVVACKE 24
                       6778899***********97 PP

  == domain 2  score: 25.2 bits;  conditional E-value: 3.1e-08
  aprb_Neukirchen_a  10 kCdgCkgtaCveiCPgdLmkldkekkkayirepedCWeCysCvkeCpqqAiev 62 
                         C  C ++aC+ +CP + +++++++   +++++ +C +C  C+ +Cp++A ++
     WP_013908414.1  53 ACMHCSDPACMAVCPTKCIYKRDDG--IVLHDKTKCIGCGYCLMACPFGAPQF 103
                        5****99**************9997..**********************9766 PP

>> WP_013907703.1  molybdopterin-dependent oxidoreductase [Thermodesulfatator indicus]
   #    score  bias  c-Evalue  i-Evalue hmmfrom  hmm to    alifrom  ali to    envfrom  env to     acc
 ---   ------ ----- --------- --------- ------- -------    ------- -------    ------- -------    ----
   1 ?    5.5   0.4     0.034       1.8       7      24 ..      38      53 ..      33      73 .. 0.74
   2 !   22.1   5.9   2.8e-07   1.5e-05       7      64 ..      83     138 ..      79     142 .. 0.92
   3 ?    5.1   0.4     0.047       2.5       9      26 ..     142     166 ..     140     174 .. 0.87

  Alignments for each domain:
  == domain 1  score: 5.5 bits;  conditional E-value: 0.034
  aprb_Neukirchen_a  7 dkekCdgCkgtaCveiCP 24
                       d+e+C+ C+  aC+ +C 
     WP_013907703.1 38 DSERCIRCR--ACMAACQ 53
                       567888886..7888774 PP

  == domain 2  score: 22.1 bits;  conditional E-value: 2.8e-07
  aprb_Neukirchen_a   7 dkekCdgCkgtaCveiCPgdLmkldkekkkayirepedCWeCysCvkeCpqqAievrl 64 
                        ++e C+ C+++ C e+CP   +k +k++   ++ +++ C +  +Cv +Cp + i+v+ 
     WP_013907703.1  83 KQEICKQCQEAPCLEVCPEGALKRHKTG--VILVDKALCKGDGACVEACPYNGIKVFR 138
                        6899*****9**************9986..999*********************9975 PP

  == domain 3  score: 5.1 bits;  conditional E-value: 0.047
  aprb_Neukirchen_a   9 ekCdgCkg.......taCveiCPgd 26 
                        +kCd C +       ++Cv +CP+ 
     WP_013907703.1 142 HKCDLCLElisqkeiPRCVAVCPSG 166
                        79****9999999**********85 PP

>> WP_013907464.1  4Fe-4S binding protein [Thermodesulfatator indicus]
   #    score  bias  c-Evalue  i-Evalue hmmfrom  hmm to    alifrom  ali to    envfrom  env to     acc
 ---   ------ ----- --------- --------- ------- -------    ------- -------    ------- -------    ----
   1 ?    0.6   0.0       1.1        61      49      70 ..      58      79 ..      56      94 .. 0.86
   2 !   21.4  14.9   4.5e-07   2.4e-05       5      59 ..     166     216 ..     164     230 .. 0.87

  Alignments for each domain:
  == domain 1  score: 0.6 bits;  conditional E-value: 1.1
  aprb_Neukirchen_a 49 ysCvkeCpqqAievrlyadiap 70
                       y C   Cp++A   rl a+i p
     WP_013907464.1 58 YVCGNLCPRGAFLDRLLAKISP 79
                       679999*****99999999866 PP

  == domain 2  score: 21.4 bits;  conditional E-value: 4.5e-07
  aprb_Neukirchen_a   5 fvdkekCdgCkgtaCveiCPgdLmkldkekkkayirepedCWeCysCvkeCpqqA 59 
                         +++ekC  C    C+++CP  L    k++    +  ++dC +C  Cv +Cp++ 
     WP_013907464.1 166 AIEREKCVNCL--LCEKVCPMTLKIASKNS--NDLICNRDCIQCQECVGHCPKKI 216
                        699*******6..*********99888775..6777899*************975 PP

>> WP_013907537.1  glutamate synthase-related protein [Thermodesulfatator indicus]
   #    score  bias  c-Evalue  i-Evalue hmmfrom  hmm to    alifrom  ali to    envfrom  env to     acc
 ---   ------ ----- --------- --------- ------- -------    ------- -------    ------- -------    ----
   1 !   24.5   7.2     5e-08   2.7e-06       8      65 ..      31      85 ..      26      95 .. 0.91

  Alignments for each domain:
  == domain 1  score: 24.5 bits;  conditional E-value: 5e-08
  aprb_Neukirchen_a  8 kekCdgCkgtaCveiCPgdLmkldkekkkayirepedCWeCysCvkeCpqqAievrly 65
                        +kC++Ck   C++ C  +    d+++ +   ++ ++C +C+ C   Cp++Ai +r++
     WP_013907537.1 31 GDKCTKCK--LCIRECTYEAHGWDEKR-ETLTEDHSKCVGCHRCEATCPTGAIIIRHH 85
                       58*****8..**************885.*************************99875 PP

>> WP_013908375.1  4Fe-4S dicluster domain-containing protein [Thermodesulfatator indicus]
   #    score  bias  c-Evalue  i-Evalue hmmfrom  hmm to    alifrom  ali to    envfrom  env to     acc
 ---   ------ ----- --------- --------- ------- -------    ------- -------    ------- -------    ----
   1 !   12.4   0.7   0.00027     0.014      10      30 ..      30      48 ..      29      59 .. 0.82
   2 !   13.3   0.3   0.00014    0.0074      10      27 ..      75      90 ..      67     105 .. 0.86

  Alignments for each domain:
  == domain 1  score: 12.4 bits;  conditional E-value: 0.00027
  aprb_Neukirchen_a 10 kCdgCkgtaCveiCPgdLmkl 30
                       +C+ C+  aC++iCP  L  +
     WP_013908375.1 30 RCIQCG--ACQSICPMALADF 48
                       7****7..*******999765 PP

  == domain 2  score: 13.3 bits;  conditional E-value: 0.00014
  aprb_Neukirchen_a 10 kCdgCkgtaCveiCPgdL 27
                        C+ C+  +CveiCP ++
     WP_013908375.1 75 ACQACN--RCVEICPRNV 90
                       699997..*******986 PP

>> WP_013907861.1  4Fe-4S dicluster domain-containing protein [Thermodesulfatator indicus]
   #    score  bias  c-Evalue  i-Evalue hmmfrom  hmm to    alifrom  ali to    envfrom  env to     acc
 ---   ------ ----- --------- --------- ------- -------    ------- -------    ------- -------    ----
   1 ?    4.7   1.6     0.061       3.3       6      23 ..      76      91 ..      72      95 .. 0.80
   2 !    9.1   3.1    0.0029      0.15      10      34 ..     125     149 ..     120     155 .. 0.86
   3 !   20.4  10.5   9.4e-07   5.1e-05       6      58 ..     154     210 ..     151     252 .. 0.70

  Alignments for each domain:
  == domain 1  score: 4.7 bits;  conditional E-value: 0.061
  aprb_Neukirchen_a  6 vdkekCdgCkgtaCveiC 23
                         +++C  C+   C+e+C
     WP_013907861.1 76 LITDRCVDCE--LCMEAC 91
                       5678999997..999999 PP

  == domain 2  score: 9.1 bits;  conditional E-value: 0.0029
  aprb_Neukirchen_a  10 kCdgCkgtaCveiCPgdLmkldkek 34 
                         C+ C+ + Cv++CP +  ++d+++
     WP_013907861.1 125 LCNQCNIPPCVRVCPTKATVKDPKT 149
                        6****88*********999998875 PP

  == domain 3  score: 20.4 bits;  conditional E-value: 9.4e-07
  aprb_Neukirchen_a   6 vdkekCdgCkgtaCveiCPgdLmkldkekkkayirepedCWe........CysCvkeCpqq 58 
                          ++kC+gCk  +C+ +CP ++ ++++e  +  + + + CWe         ++C  +Cp +
     WP_013907861.1 154 MIPKKCIGCK--TCMTACPYNMRYFNEE--RRAVDKCDFCWEsrlskgdkITACAEACPAG 210
                        5789*****9..9*************88..4678899****84433333358999999976 PP

>> WP_013906913.1  hydrogenase iron-sulfur subunit [Thermodesulfatator indicus]
   #    score  bias  c-Evalue  i-Evalue hmmfrom  hmm to    alifrom  ali to    envfrom  env to     acc
 ---   ------ ----- --------- --------- ------- -------    ------- -------    ------- -------    ----
   1 !   20.5   6.8   8.8e-07   4.7e-05       8      66 ..     529     583 ..     525     597 .. 0.88

  Alignments for each domain:
  == domain 1  score: 20.5 bits;  conditional E-value: 8.8e-07
  aprb_Neukirchen_a   8 kekCdgCkgtaCveiCPgdLmkldkekkkayirepedCWeCysCvkeCpqqAievrlya 66 
                         ++C+ Ck  +C+e CP   +  d+e+    + +p  C  C  C  +Cp++ i+++ y 
     WP_013906913.1 529 FKRCTQCK--RCTEECPFGALDDDPEG--TPMPNPTRCRRCGTCFGACPERVINFKDYN 583
                        589****8..*********99999997..999*********************998764 PP

>> WP_013908373.1  Coenzyme F420 hydrogenase/dehydrogenase, beta subunit C-terminal domain [Thermodesulfatator indicus]
   #    score  bias  c-Evalue  i-Evalue hmmfrom  hmm to    alifrom  ali to    envfrom  env to     acc
 ---   ------ ----- --------- --------- ------- -------    ------- -------    ------- -------    ----
   1 !   16.9   6.8   1.1e-05    0.0006       5      61 ..      11      67 ..       9      75 .. 0.81
   2 ?   -2.3   0.2       8.7   4.7e+02     118     135 ..     338     355 ..     309     365 .. 0.44

  Alignments for each domain:
  == domain 1  score: 16.9 bits;  conditional E-value: 1.1e-05
  aprb_Neukirchen_a  5 fvdkekCdgCkgtaCveiCPg...dLmkldkekkkayirepedCWeCysCvkeCpqqAie 61
                       +++k  C+ C+   Cv++C       + +++e+     ++ e+C eC  C+  Cp+ A e
     WP_013908373.1 11 VIQKGLCHRCG--GCVSVCTAinyGALGFNEEG-YPQYKDVEKCIECGVCYMVCPEAAYE 67
                       689999****8..79999976222355667776.8899999***************9975 PP

  == domain 2  score: -2.3 bits;  conditional E-value: 8.7
  aprb_Neukirchen_a 118 teeeslgvkelptlkklk 135
                        te+   +vk+ +++kk+k
     WP_013908373.1 338 TEKVLETVKKATEIKKEK 355
                        222222222222222222 PP

>> WP_013907096.1  ATP-binding protein [Thermodesulfatator indicus]
   #    score  bias  c-Evalue  i-Evalue hmmfrom  hmm to    alifrom  ali to    envfrom  env to     acc
 ---   ------ ----- --------- --------- ------- -------    ------- -------    ------- -------    ----
   1 ?    5.9   1.1     0.027       1.5      40      61 ..      64      85 ..      57      91 .. 0.87
   2 !   12.2   0.5   0.00031     0.017       6      34 ..      90     116 ..      87     126 .. 0.82

  Alignments for each domain:
  == domain 1  score: 5.9 bits;  conditional E-value: 0.027
  aprb_Neukirchen_a 40 repedCWeCysCvkeCpqqAie 61
                       ++++ C  C  C+ +C+++A++
     WP_013907096.1 64 KNEDLCTSCGICLEKCRFEAVR 85
                       67889***************85 PP

  == domain 2  score: 12.2 bits;  conditional E-value: 0.00031
  aprb_Neukirchen_a   6 vdkekCdgCkgtaCveiCPgdLmkldkek 34 
                        +d+  C+gC+   C   CP + + +++++
     WP_013907096.1  90 IDSFLCEGCG--VCAWFCPEKAISMEEKE 116
                        777889***7..9******9999998875 PP

>> WP_013908292.1  4Fe-4S binding protein [Thermodesulfatator indicus]
   #    score  bias  c-Evalue  i-Evalue hmmfrom  hmm to    alifrom  ali to    envfrom  env to     acc
 ---   ------ ----- --------- --------- ------- -------    ------- -------    ------- -------    ----
   1 ?   -1.1   0.0       3.7     2e+02      44      60 ..      43      59 ..      40      72 .. 0.76
   2 ?    6.0   4.1     0.025       1.4      19      57 ..     206     246 ..     204     249 .. 0.78
   3 ?   11.0  12.0   0.00072     0.038       8      63 ..     231     277 ..     228     283 .. 0.86

  Alignments for each domain:
  == domain 1  score: -1.1 bits;  conditional E-value: 3.7
  aprb_Neukirchen_a 44 dCWeCysCvkeCpqqAi 60
                       +C+ C +   +Cp + +
     WP_013908292.1 43 NCYSCPAASFACPLGTL 59
                       57777777888887665 PP

  == domain 2  score: 6.0 bits;  conditional E-value: 0.025
  aprb_Neukirchen_a  19 CveiCPgdLmkl..dkekkkayirepedCWeCysCvkeCpq 57 
                        C   CP  L++   +k +      +++ C +C  C k Cp 
     WP_013908292.1 206 CKVLCPLGLIYGlfNKVGLFKLKWHEKACLDCDICEKVCPM 246
                        78888888887433677777777889999999999999996 PP

  == domain 3  score: 11.0 bits;  conditional E-value: 0.00072
  aprb_Neukirchen_a   8 kekCdgCkgtaCveiCPgdLmkldkekkkayirepedCWeCysCvkeCpqqAievr 63 
                        ++ C  C    C+++CP  L   ++        +  +C  C +C+k Cp + ie+ 
     WP_013908292.1 231 EKACLDCD--ICEKVCPMGLKIPEEL-------NSVECIRCLNCLKGCPAKVIELE 277
                        678****7..9******999776654.......5899**************99975 PP

>> WP_013907122.1  [FeFe] hydrogenase, group A [Thermodesulfatator indicus]
   #    score  bias  c-Evalue  i-Evalue hmmfrom  hmm to    alifrom  ali to    envfrom  env to     acc
 ---   ------ ----- --------- --------- ------- -------    ------- -------    ------- -------    ----
   1 ?   10.6   9.0   0.00095     0.051       7      57 ..     142     193 ..     138     197 .. 0.88

  Alignments for each domain:
  == domain 1  score: 10.6 bits;  conditional E-value: 0.00095
  aprb_Neukirchen_a   7 dkekCdgCkg..taCveiCPgdLmkldkekkkayirepedCWeCysCvkeCpq 57 
                        +++ C+ Ckg  ++C ++   + +++d+ek   ++ +  +C  C  C+  Cp 
     WP_013907122.1 142 NPKICIRCKGciETCRDVQAVEALTFDEEK-GIILADDVKCTRCGQCIHTCPM 193
                        67788888887799999999*******997.99999***************96 PP

>> WP_013906736.1  (Fe-S)-binding protein [Thermodesulfatator indicus]
   #    score  bias  c-Evalue  i-Evalue hmmfrom  hmm to    alifrom  ali to    envfrom  env to     acc
 ---   ------ ----- --------- --------- ------- -------    ------- -------    ------- -------    ----
   1 ?    8.6   9.5    0.0039      0.21       8      58 ..       4      63 ..       3      75 .. 0.85

  Alignments for each domain:
  == domain 1  score: 8.6 bits;  conditional E-value: 0.0039
  aprb_Neukirchen_a  8 kekCdgCkgtaCveiCPgdLmkldke...........kkkayirepedCWeCysCvkeCpqq 58
                       +e C  C+  +C  +CP    + +++           +kka     + C  C +C k Cp++
     WP_013906736.1  4 TELCARCG--KCLVACPVFKATRRETfsprgrlmaleEKKASFSFWASCLLCGACEKTCPNN 63
                       578****7..9******76666666667777777777779********************86 PP

>> WP_148236934.1  4Fe-4S dicluster domain-containing protein [Thermodesulfatator indicus]
   #    score  bias  c-Evalue  i-Evalue hmmfrom  hmm to    alifrom  ali to    envfrom  env to     acc
 ---   ------ ----- --------- --------- ------- -------    ------- -------    ------- -------    ----
   1 ?    7.6   1.6     0.008      0.43      38      70 ..       5      37 ..       1      55 [. 0.82

  Alignments for each domain:
  == domain 1  score: 7.6 bits;  conditional E-value: 0.008
  aprb_Neukirchen_a 38 yirepedCWeCysCvkeCpqqAievrlyadiap 70
                         r+ + C  C  C+  Cp  ++  +l+ +++ 
     WP_148236934.1  5 AERDFSFCLTCQTCTNGCPCVSLMDYLPHQLMR 37
                       5567788************99999999998854 PP

>> WP_013908614.1  (Fe-S)-binding protein [Thermodesulfatator indicus]
   #    score  bias  c-Evalue  i-Evalue hmmfrom  hmm to    alifrom  ali to    envfrom  env to     acc
 ---   ------ ----- --------- --------- ------- -------    ------- -------    ------- -------    ----
   1 ?    6.4  11.4     0.019         1      10      58 ..      12      76 ..       2      88 .. 0.85

  Alignments for each domain:
  == domain 1  score: 6.4 bits;  conditional E-value: 0.019
  aprb_Neukirchen_a 10 kCdgCkgtaCveiCPgdLmkldke..................kkkayirepedCWeCysCvkeCpqq 58
                       +C++C+  +C+ +CP    +l+++                       +    +C  C sCv  Cp +
     WP_013908614.1 12 RCIKCG--NCMAVCPVFYAELKESavargkiflsnlflekdeIDNKTLDIIYNCLICLSCVEVCPSN 76
                       8****7..9************999999**********8866533445555669************75 PP

>> WP_013908660.1  4Fe-4S dicluster domain-containing protein [Thermodesulfatator indicus]
   #    score  bias  c-Evalue  i-Evalue hmmfrom  hmm to    alifrom  ali to    envfrom  env to     acc
 ---   ------ ----- --------- --------- ------- -------    ------- -------    ------- -------    ----
   1 ?    3.5   2.9      0.15       7.9      44      56 ..     204     216 ..     188     218 .. 0.80
   2 ?    6.9   0.5     0.013      0.68      10      26 ..     256     270 ..     253     285 .. 0.83

  Alignments for each domain:
  == domain 1  score: 3.5 bits;  conditional E-value: 0.15
  aprb_Neukirchen_a  44 dCWeCysCvkeCp 56 
                         C  Cy+C  +Cp
     WP_013908660.1 204 PCIRCYACRNACP 216
                        5888999999998 PP

  == domain 2  score: 6.9 bits;  conditional E-value: 0.013
  aprb_Neukirchen_a  10 kCdgCkgtaCveiCPgd 26 
                        +C  C+  aC+ +CP  
     WP_013908660.1 256 RCVDCG--ACEAACPLG 270
                        799997..999999965 PP


Internal pipeline statistics summary:
-------------------------------------
Query model(s):                            1  (157 nodes)
Target sequences:                       2206  (695579 residues searched)
Passed MSV filter:                       135  (0.0611967); expected 44.1 (0.02)
Passed bias filter:                      101  (0.0457842); expected 44.1 (0.02)
Passed Vit filter:                        52  (0.0235721); expected 2.2 (0.001)
Passed Fwd filter:                        44  (0.0199456); expected 0.0 (1e-05)
Initial search space (Z):               2206  [actual number of targets]
Domain search space  (domZ):              41  [number of targets reported over threshold]
# CPU time: 0.05u 0.00s 00:00:00.05 Elapsed: 00:00:00.02
# Mc/sec: 4095.78
//
[ok]
