# Supplementary material for: Sulfur disproportionation occurs globally across anoxic habitats and has multiple mechanisms of independent evolutionary origin
Source: ISME J. 2026 Mar 2;20(1):wrag042. doi: 10.1093/ismejo/wrag042 (PMC12998232; doi:10.1093/ismejo/wrag042)
Supplement: Sup_File_1_HMM_wrag042 [file sup_file_1_hmm_wrag042.zip › SupFile1_HMM/SupFile1c_results/aprb_Neukirchen_a-hmm-009_Thermodesulfatator_autotrophicus_S606_GCF_001642325.txt]

# hmmsearch :: search profile(s) against a sequence database
# HMMER 3.4 (Aug 2023); http://hmmer.org/
# Copyright (C) 2023 Howard Hughes Medical Institute.
# Freely distributed under the BSD open source license.
# - - - - - - - - - - - - - - - - - - - - - - - - - - - - - - - - - - - -
# query HMM file:                  /Users/lukas/OneDrive/2023_Sulfur/20250723_HMM/profiles_all/aprb_Neukirchen_a.hmm
# target sequence database:        /Users/lukas/OneDrive/2023_Sulfur/20250626_HMM/db_new/009_Thermodesulfatator_autotrophicus_S606_GCF_001642325.fas
# - - - - - - - - - - - - - - - - - - - - - - - - - - - - - - - - - - - -

Query:       aprb_Neukirchen_a  [M=157]
Scores for complete sequences (score includes all domains):
   --- full sequence ---   --- best 1 domain ---    -#dom-
    E-value  score  bias    E-value  score  bias    exp  N  Sequence       Description
    ------- ------ -----    ------- ------ -----   ---- --  --------       -----------
    7.2e-56  185.5   1.8      8e-56  185.4   1.8    1.0  1  WP_068543424.1  adenylyl-sulfate reductase subunit beta [Ther
    5.2e-15   52.8  37.7    9.3e-07   26.0   5.3    4.0  3  WP_068541272.1  4Fe-4S binding protein [Thermodesulfatator au
    1.8e-13   47.8  28.7    1.1e-09   35.5   4.5    3.5  2  WP_231887725.1  hydrogenase iron-sulfur subunit [Thermodesulf
    7.7e-13   45.8   4.4    8.7e-13   45.6   4.4    1.0  1  WP_068541785.1  ferredoxin family protein [Thermodesulfatator
    9.2e-13   45.5  19.7    7.1e-09   32.9   5.6    3.1  3  WP_068543034.1  4Fe-4S binding protein [Thermodesulfatator au
    1.9e-12   44.5   7.4    2.8e-12   43.9   7.4    1.2  1  WP_068542852.1  DUF362 domain-containing protein [Thermodesul
    2.2e-11   41.0  13.7    4.4e-11   40.0   5.3    3.3  3  WP_082863615.1  CoB--CoM heterodisulfide reductase iron-sulfu
    5.1e-10   36.6   7.1    6.9e-10   36.2   7.1    1.2  1  WP_068540897.1  NIL domain-containing protein [Thermodesulfat
      8e-10   36.0  23.1    2.8e-07   27.7   5.3    3.3  2  WP_068543827.1  FAD-dependent oxidoreductase [Thermodesulfata
    1.6e-09   35.0   2.0    3.7e-09   33.8   2.0    1.6  1  WP_331710696.1  formate dehydrogenase subunit alpha [Thermode
      3e-09   34.1  25.3    4.3e-07   27.1  10.1    3.1  3  WP_068542933.1  4Fe-4S binding protein [Thermodesulfatator au
    3.6e-09   33.8   3.6    5.4e-09   33.3   3.6    1.2  1  WP_068541923.1  NADH-quinone oxidoreductase subunit NuoI [The
    8.2e-09   32.7   7.0    8.2e-09   32.7   7.0    4.0  3  WP_157627898.1  FAD-dependent oxidoreductase [Thermodesulfata
    8.5e-09   32.6   3.4    1.4e-08   31.9   3.4    1.3  1  WP_068541629.1  ATP-binding protein [Thermodesulfatator autot
    2.9e-08   30.9   9.0    2.9e-08   30.9   9.0    1.6  1  WP_068542584.1  4Fe-4S binding protein [Thermodesulfatator au
    3.2e-08   30.8  27.5    3.3e-05   21.0   8.0    3.2  3  WP_068541918.1  4Fe-4S dicluster domain-containing protein [T
    5.2e-08   30.0  12.4    1.8e-07   28.3  11.5    1.9  2  WP_068542812.1  4Fe-4S binding protein [Thermodesulfatator au
    1.4e-07   28.6  13.5    1.8e-07   28.3  13.5    1.1  1  WP_068542951.1  4Fe-4S binding protein [Thermodesulfatator au
    1.9e-07   28.2   6.2      3e-07   27.6   6.2    1.3  1  WP_068540758.1  ATP-binding protein [Thermodesulfatator autot
    2.8e-07   27.7  19.6    9.2e-06   22.8   5.7    3.1  3  WP_068541917.1  4Fe-4S dicluster domain-containing protein [T
    3.7e-07   27.3  11.3    3.7e-07   27.3  11.3    1.7  2  WP_068541380.1  4Fe-4S binding protein [Thermodesulfatator au
    8.3e-07   26.1  24.9    2.6e-06   24.5  13.1    2.4  2  WP_068541267.1  formate dehydrogenase FDH3 subunit beta [Ther
    1.1e-06   25.7  29.2    6.4e-06   23.3   9.2    3.5  3  WP_068543077.1  4Fe-4S dicluster domain-containing protein [T
    1.4e-06   25.4   5.8    1.4e-06   25.4   5.8    3.0  3  WP_068541790.1  sulfate reduction electron transfer complex D
    1.6e-06   25.2  25.3      1e-05   22.6   8.2    3.0  2  WP_231887733.1  4Fe-4S dicluster domain-containing protein [T
    2.1e-06   24.9  29.4    3.8e-06   24.0   9.9    3.3  3  WP_068540344.1  4Fe-4S dicluster domain-containing protein [T
    1.3e-05   22.3   7.8    1.3e-05   22.3   7.8    1.6  1  WP_068542304.1  glutamate synthase-related protein [Thermodes
    1.5e-05   22.0   7.1    4.7e-05   20.5   6.8    2.0  1  WP_068543415.1  hydrogenase iron-sulfur subunit [Thermodesulf
      2e-05   21.6  12.6    0.00029   17.9   1.5    2.3  2  WP_068541631.1  4Fe-4S binding protein [Thermodesulfatator au
    2.1e-05   21.6   5.2    2.1e-05   21.6   5.2    3.3  3  WP_068542317.1  molybdopterin-dependent oxidoreductase [Therm
    0.00012   19.2   5.1     0.0073   13.3   0.3    2.3  2  WP_068543520.1  4Fe-4S dicluster domain-containing protein [T
    0.00014   18.9   6.2    0.00033   17.7   6.2    1.5  1  WP_068543523.1  Coenzyme F420 hydrogenase/dehydrogenase, beta
      0.001   16.1   6.2      0.026   11.5   0.5    2.2  2  WP_068540761.1  ATP-binding protein [Thermodesulfatator autot
     0.0043   14.1  16.2      0.041   10.9  11.4    3.1  3  WP_068541990.1  4Fe-4S binding protein [Thermodesulfatator au
  ------ inclusion threshold ------
      0.071   10.1  12.5       0.15    9.1   3.4    2.4  2  WP_068540407.1  4Fe-4S dicluster domain-containing protein [T
       0.16    9.0   6.8       0.54    7.3   6.9    1.7  1  WP_068542006.1  phosphoadenosine phosphosulfate reductase fam
       0.18    8.8   8.1       0.56    7.2   1.4    2.2  2  WP_068543952.1  (Fe-S)-binding protein [Thermodesulfatator au
        4.9    4.1  12.6        1.1    6.2   0.7    2.7  3  WP_068543832.1  4Fe-4S dicluster domain-containing protein [T


Domain annotation for each sequence (and alignments):
>> WP_068543424.1  adenylyl-sulfate reductase subunit beta [Thermodesulfatator autotrophicus]
   #    score  bias  c-Evalue  i-Evalue hmmfrom  hmm to    alifrom  ali to    envfrom  env to     acc
 ---   ------ ----- --------- --------- ------- -------    ------- -------    ------- -------    ----
   1 !  185.4   1.8   1.4e-57     8e-56       2     109 ..       1     116 [.       1     148 [. 0.88

  Alignments for each domain:
  == domain 1  score: 185.4 bits;  conditional E-value: 1.4e-57
  aprb_Neukirchen_a   2 MpifvdkekCdgCkg...taCveiCPgdLmkldkekkkayirepedCWeCysCvkeCpqqAievrlyadiapl.ggsvsplrgeedimWtik 89 
                        Mp++v++ekCdgCkg   taC++iCP+dLm ld+e++kay++ep++CWeCysCvk+Cpq+Ai vr+yad+apl +g ++p+rg++dimWtik
     WP_068543424.1   1 MPSYVNPEKCDGCKGgekTACMYICPNDLMILDTEAMKAYNQEPDQCWECYSCVKICPQGAIMVRHYADFAPLvEGACQPMRGTTDIMWTIK 92 
                        ***********************************************************************97489**************** PP

  aprb_Neukirchen_a  90 frdgkvkrfkipirttpeg....s 109
                        fr+g vkrfk+pirttpeg    +
     WP_068543424.1  93 FRNGVVKRFKFPIRTTPEGeadpT 116
                        *******************54330 PP

>> WP_068541272.1  4Fe-4S binding protein [Thermodesulfatator autotrophicus]
   #    score  bias  c-Evalue  i-Evalue hmmfrom  hmm to    alifrom  ali to    envfrom  env to     acc
 ---   ------ ----- --------- --------- ------- -------    ------- -------    ------- -------    ----
   1 !   26.0   5.3   1.6e-08   9.3e-07       6      63 ..     147     196 ..     144     205 .. 0.90
   2 !   16.7   0.5   1.2e-05   0.00069       4      32 ..     283     309 ..     282     321 .. 0.80
   3 !   19.9  10.3   1.2e-06   6.9e-05       8      63 ..     476     528 ..     473     555 .. 0.89

  Alignments for each domain:
  == domain 1  score: 26.0 bits;  conditional E-value: 1.6e-08
  aprb_Neukirchen_a   6 vdkekCdgCkgtaCveiCPgdLmkldkekkkayirepedCWeCysCvkeCpqqAievr 63 
                        +d+ekCd C+  aC   CP++ +  d e       +   C  C  Cvk+Cp++Ai++ 
     WP_068541272.1 147 IDEEKCDYCG--ACGPGCPKEALLPDLE------IDFTRCDLCLECVKICPKEAIDFN 196
                        99*******7..*************987......58999****************986 PP

  == domain 2  score: 16.7 bits;  conditional E-value: 1.2e-05
  aprb_Neukirchen_a   4 ifvdkekCdgCkgtaCveiCPgdLmkldk 32 
                        i +d+ kC+gC+  +C++iCP   +++ +
     WP_068541272.1 283 IQIDHFKCIGCG--TCISICPTGALVFSP 309
                        679999*****7..9******98777665 PP

  == domain 3  score: 19.9 bits;  conditional E-value: 1.2e-06
  aprb_Neukirchen_a   8 kekCdgCkgtaCveiCPgdLmkldkekkkayirepedCWeCysCvkeCpqqAievr 63 
                        ke C+ C+  aC ++C  + +  d+e+  a +  p +C  C +Cv  Cp++ + + 
     WP_068541272.1 476 KEGCTLCG--ACLNVCRIEALAADEEN-FALLFTPVECIACGACVETCPEKVLTLT 528
                        57799997..**************997.*********************9877665 PP

>> WP_231887725.1  hydrogenase iron-sulfur subunit [Thermodesulfatator autotrophicus]
   #    score  bias  c-Evalue  i-Evalue hmmfrom  hmm to    alifrom  ali to    envfrom  env to     acc
 ---   ------ ----- --------- --------- ------- -------    ------- -------    ------- -------    ----
   1 !   18.5  12.5   3.3e-06   0.00019       3      67 ..     226     303 ..     225     310 .. 0.80
   2 !   35.5   4.5     2e-11   1.1e-09       5      71 ..     538     599 ..     535     607 .. 0.90

  Alignments for each domain:
  == domain 1  score: 18.5 bits;  conditional E-value: 3.3e-06
  aprb_Neukirchen_a   3 pifvdkekCdgCkgtaCveiCPgdLmkldke...............kkkayirepedCWeCysCvkeCpqqAievrlyad 67 
                        p fvd+ kC+gC+  +C  +CP  +    +                    y   +e C eC  C   Cp++Ai+++ +++
     WP_231887725.1 226 PQFVDPRKCIGCG--ECAVVCPETVPNDFDIglknrkvidksfklaVPNVYHLIKEACTECGECEIVCPTKAIDLKAQSE 303
                        679*********7..9******987432211233446888888887447888999*******************998765 PP

  == domain 2  score: 35.5 bits;  conditional E-value: 2e-11
  aprb_Neukirchen_a   5 fvdkekCdgCkgtaCveiCPgdLmkldkekkkayirepedCWeCysCvkeCpqqAievrlyadiapl 71 
                         v++ekC  C+   Cv +CP+  + +d+++      e + C +C  C+  C  +Ai++   +d+  l
     WP_231887725.1 538 TVEPEKCSRCG--MCVAVCPHGAINFDENG---AQIEAALCKGCGLCYATCGSNAIKLLNLEDFQLL 599
                        799*******7..**************987...677899*******************999999654 PP

>> WP_068541785.1  ferredoxin family protein [Thermodesulfatator autotrophicus]
   #    score  bias  c-Evalue  i-Evalue hmmfrom  hmm to    alifrom  ali to    envfrom  env to     acc
 ---   ------ ----- --------- --------- ------- -------    ------- -------    ------- -------    ----
   1 !   45.6   4.4   1.5e-14   8.7e-13       4      62 ..       4      59 ..       1      61 [. 0.92

  Alignments for each domain:
  == domain 1  score: 45.6 bits;  conditional E-value: 1.5e-14
  aprb_Neukirchen_a  4 ifvdkekCdgCkgtaCveiCPgdLmkldkekkkayirepedCWeCysCvkeCpqqAiev 62
                       i +d +kC   +  +C++ CP +++   +++ k ++ +pedC +C  Cv  Cp++Ai v
     WP_068541785.1  4 ITIDYDKCSADQ--ECIDSCPAQVFDEGEDG-KPVVARPEDCLGCETCVEVCPEGAITV 59
                       789999999886..9*************998.*************************87 PP

>> WP_068543034.1  4Fe-4S binding protein [Thermodesulfatator autotrophicus]
   #    score  bias  c-Evalue  i-Evalue hmmfrom  hmm to    alifrom  ali to    envfrom  env to     acc
 ---   ------ ----- --------- --------- ------- -------    ------- -------    ------- -------    ----
   1 !    9.1   0.3    0.0026      0.15      43      58 ..      26      41 ..      14      55 .. 0.77
   2 !   12.7   1.3    0.0002     0.012      10      29 ..      72      89 ..      70     104 .. 0.77
   3 !   32.9   5.6   1.2e-10   7.1e-09       5      68 ..     120     179 ..     118     186 .. 0.87

  Alignments for each domain:
  == domain 1  score: 9.1 bits;  conditional E-value: 0.0026
  aprb_Neukirchen_a 43 edCWeCysCvkeCpqq 58
                       ++C+ C +C  +Cp++
     WP_068543034.1 26 AQCFRCGACSGICPVE 41
                       5777777777777766 PP

  == domain 2  score: 12.7 bits;  conditional E-value: 0.0002
  aprb_Neukirchen_a 10 kCdgCkgtaCveiCPgdLmk 29
                       kC gC+   C+ +CP d+  
     WP_068543034.1 72 KCSGCG--SCIPVCPMDVKP 89
                       8****7..9*******9844 PP

  == domain 3  score: 32.9 bits;  conditional E-value: 1.2e-10
  aprb_Neukirchen_a   5 fvdkekCdgCkgtaCveiCPgdLmkldkekkkayirepedCWeCysCvkeCpqqAievrlyadi 68 
                        +vd  kC+ C   +Cv+ CP    ++++e+    + +p++C +C  Cv eCp +Ai +    ++
     WP_068543034.1 120 RVDAGKCIACL--TCVRDCPFGAPYITEEG--YAVIQPDKCKGCGICVVECPARAIILNASPEM 179
                        7999******6..9*************997..56678*******************87766555 PP

>> WP_068542852.1  DUF362 domain-containing protein [Thermodesulfatator autotrophicus]
   #    score  bias  c-Evalue  i-Evalue hmmfrom  hmm to    alifrom  ali to    envfrom  env to     acc
 ---   ------ ----- --------- --------- ------- -------    ------- -------    ------- -------    ----
   1 !   43.9   7.4   4.9e-14   2.8e-12       4      75 ..     188     258 ..     185     267 .. 0.88

  Alignments for each domain:
  == domain 1  score: 43.9 bits;  conditional E-value: 4.9e-14
  aprb_Neukirchen_a   4 ifvdkekCdgCkgtaCveiCPgdLmkldk.ekkkayirepedCWeCysCvkeCpqqAievrlyadiaplggsv 75 
                        ++++k +C gC+  +C e CP +  +  +  kkk +  +p++C +C  C+  Cpq+Ai+v+  ++  p+ +++
     WP_068542852.1 188 PKINKRQCVGCG--TCLEFCPVEAPEPVEgAKKKRFRINPQKCIGCGECIAVCPQGAIKVQWNEQAIPFMKKM 258
                        78*********7..9*********99765257789999************************99998887766 PP

>> WP_082863615.1  CoB--CoM heterodisulfide reductase iron-sulfur subunit A family protein [Thermodesulfatator autotroph
   #    score  bias  c-Evalue  i-Evalue hmmfrom  hmm to    alifrom  ali to    envfrom  env to     acc
 ---   ------ ----- --------- --------- ------- -------    ------- -------    ------- -------    ----
   1 !   14.6   1.2   5.1e-05    0.0029       4      26 ..     237     257 ..     235     265 .. 0.90
   2 ?   -1.9   0.4         6   3.4e+02      10      32 ..     406     432 ..     399     438 .. 0.76
   3 !   40.0   5.3   7.7e-13   4.4e-11       5      73 ..     596     662 ..     594     669 .. 0.81

  Alignments for each domain:
  == domain 1  score: 14.6 bits;  conditional E-value: 5.1e-05
  aprb_Neukirchen_a   4 ifvdkekCdgCkgtaCveiCPgd 26 
                        ++vd +kC+gC+  +C+e CP +
     WP_082863615.1 237 TWVDWTKCTGCG--ECMEKCPVK 257
                        7899*******7..9******76 PP

  == domain 2  score: -1.9 bits;  conditional E-value: 6
  aprb_Neukirchen_a  10 kCdgCkg....taCveiCPgdLmkldk 32 
                         C g ++    + C ++C   L+k  k
     WP_082863615.1 406 SCVGSRDvryhSYCSRVCCMYLIKQAK 432
                        5777766888889*****999998765 PP

  == domain 3  score: 40.0 bits;  conditional E-value: 7.7e-13
  aprb_Neukirchen_a   5 fvdkekCdgCkgtaCveiCPgdLmkldkekk.kayirepedCWeCysCvkeCpqqAievrlyadiaplgg 73 
                         v++ekC gC+   Cv +CP + + l+  +        p  C +C  C+  Cp +Ai + +  d  ++++
     WP_082863615.1 596 EVNQEKCSGCG--LCVAVCPYNAISLELVNDrPRAKIAPTACKGCGVCTSTCPSEAIVLHGFTDK-QIEA 662
                        59********7..***********99875440455668*******************99887776.4555 PP

>> WP_068540897.1  NIL domain-containing protein [Thermodesulfatator autotrophicus]
   #    score  bias  c-Evalue  i-Evalue hmmfrom  hmm to    alifrom  ali to    envfrom  env to     acc
 ---   ------ ----- --------- --------- ------- -------    ------- -------    ------- -------    ----
   1 !   36.2   7.1   1.2e-11   6.9e-10       7      68 ..      81     139 ..      77     143 .] 0.90

  Alignments for each domain:
  == domain 1  score: 36.2 bits;  conditional E-value: 1.2e-11
  aprb_Neukirchen_a   7 dkekCdgCkgtaCveiCPgdLmkldkekkkayirepedCWeCysCvkeCpqqAievrlyadi 68 
                        ++ekC+ C+   C+ +CP + +++d+e+   +  +pe C +C  C+ +C ++A+e   ++++
     WP_068540897.1  81 NEEKCIHCG--FCTAVCPTNALYVDRET-MEVKFDPERCTGCELCMPACIVRAMEAHFHKEL 139
                        78******7..***************98.667789********************9888776 PP

>> WP_068543827.1  FAD-dependent oxidoreductase [Thermodesulfatator autotrophicus]
   #    score  bias  c-Evalue  i-Evalue hmmfrom  hmm to    alifrom  ali to    envfrom  env to     acc
 ---   ------ ----- --------- --------- ------- -------    ------- -------    ------- -------    ----
   1 !   11.4   9.8    0.0005     0.029       3      64 ..      98     178 ..      96     188 .. 0.83
   2 !   27.7   5.3   4.9e-09   2.8e-07       7      64 ..     930     987 ..     928     996 .. 0.85

  Alignments for each domain:
  == domain 1  score: 11.4 bits;  conditional E-value: 0.0005
  aprb_Neukirchen_a   3 pifvdkekCdgCkgtaCveiCPgdLmkldke...............kkkayirepedC.W.....eCysCvkeCpqqAievrl 64 
                        p ++d+ekC  C+  +C++ CP+++    ++                   y  +pe+C W      C  C k Cp +Ai++  
     WP_068543827.1  98 PRYIDEEKCMACG--ECTNKCPKKVPNEFDQglssrkaiylmypqaVPLKYAIDPENCiWlnkpgRCGFCAKVCPSGAINFEQ 178
                        679*********7..9********987655558999999999988734678999999954666667*************9865 PP

  == domain 2  score: 27.7 bits;  conditional E-value: 4.9e-09
  aprb_Neukirchen_a   7 dkekCdgCkgtaCveiCPgdLmkldke..kkkayirepedCWeCysCvkeCpqqAievrl 64 
                        d+ kC  C+  +C+++CP   ++l +          +p+ C +C +C+  C+ +Ai+++ 
     WP_068543827.1 930 DPRKCSACG--QCEKVCPYHAITLAELkpFGLVSQINPSICKGCGNCLSSCRSGAIKLKN 987
                        578*****7..9************9872223556789*******************9875 PP

>> WP_331710696.1  formate dehydrogenase subunit alpha [Thermodesulfatator autotrophicus]
   #    score  bias  c-Evalue  i-Evalue hmmfrom  hmm to    alifrom  ali to    envfrom  env to     acc
 ---   ------ ----- --------- --------- ------- -------    ------- -------    ------- -------    ----
   1 !   33.8   2.0   6.5e-11   3.7e-09       5      61 ..      90     149 ..      87     167 .. 0.78

  Alignments for each domain:
  == domain 1  score: 33.8 bits;  conditional E-value: 6.5e-11
  aprb_Neukirchen_a   5 fvdkekCdgCkgtaCveiCPgdLmkldke.....kkkayirepedCWeCysCvkeCpqqAie 61 
                         vd++kC gC   +Cv+iC    ++l+       +++ +    edC  C sCv +Cp++A++
     WP_331710696.1  90 DVDSNKCVGCY--RCVRICNYGGIELTIFaqgtpEEEIHFSFTEDCVSCGSCVDICPTGALS 149
                        699*******6..******9766555432223446799999*******************95 PP

>> WP_068542933.1  4Fe-4S binding protein [Thermodesulfatator autotrophicus]
   #    score  bias  c-Evalue  i-Evalue hmmfrom  hmm to    alifrom  ali to    envfrom  env to     acc
 ---   ------ ----- --------- --------- ------- -------    ------- -------    ------- -------    ----
   1 !    9.6   0.2    0.0018      0.11       7      23 ..      10      24 ..       3      43 .. 0.76
   2 !   18.4  10.8   3.6e-06    0.0002      11      60 ..      55     102 ..      51     102 .. 0.90
   3 !   27.1  10.1   7.5e-09   4.3e-07       7      62 ..      83     131 ..      79     135 .] 0.90

  Alignments for each domain:
  == domain 1  score: 9.6 bits;  conditional E-value: 0.0018
  aprb_Neukirchen_a  7 dkekCdgCkgtaCveiC 23
                       d+++C gC+   C+ +C
     WP_068542933.1 10 DPDRCVGCQ--LCMFAC 24
                       566777775..677666 PP

  == domain 2  score: 18.4 bits;  conditional E-value: 3.6e-06
  aprb_Neukirchen_a  11 CdgCkgtaCveiCPgdLmkldkekkkayirepedCWeCysCvkeCpqqAi 60 
                        C  C+++ C  +CP   + ++k +   ++   ++C +C  C  +Cp +Ai
     WP_068542933.1  55 CRACEDPPCLAVCPTGALIKRKGG--GVVLAAKKCIGCGFCREACPLNAI 102
                        ****99********8877777665..799999*****************9 PP

  == domain 3  score: 27.1 bits;  conditional E-value: 7.5e-09
  aprb_Neukirchen_a   7 dkekCdgCkgtaCveiCPgdLmkldkekkkayirepedCWeCysCvkeCpqqAiev 62 
                          +kC+gC+   C e+CP + +  ++e+     ++p  C +C  C   Cp+q i++
     WP_068542933.1  83 AAKKCIGCG--FCREACPLNAIFWNDET-----QKPVICMHCGYCAEYCPHQVIAL 131
                        679*****7..**************997.....88999**************9986 PP

>> WP_068541923.1  NADH-quinone oxidoreductase subunit NuoI [Thermodesulfatator autotrophicus]
   #    score  bias  c-Evalue  i-Evalue hmmfrom  hmm to    alifrom  ali to    envfrom  env to     acc
 ---   ------ ----- --------- --------- ------- -------    ------- -------    ------- -------    ----
   1 !   33.3   3.6   9.4e-11   5.4e-09       8      68 ..      57     123 ..      53     148 .. 0.76

  Alignments for each domain:
  == domain 1  score: 33.3 bits;  conditional E-value: 9.4e-11
  aprb_Neukirchen_a   8 kekCdgCkgtaCveiCPgdLmkldke.....kkkayire...pedCWeCysCvkeCpqqAievrlyadi 68 
                        k++C gC   +C ++CP+  + +++e     +k+ + r+      C  C+ Cv  Cp++A+ +   ++ 
     WP_068541923.1  57 KDRCVGCY--RCAQVCPSRCIFIETErdpntRKRIVTRYdidALRCVYCAFCVEVCPVNALVLTEFYEY 123
                        799****6..************99877787644455554111567***************987766665 PP

>> WP_157627898.1  FAD-dependent oxidoreductase [Thermodesulfatator autotrophicus]
   #    score  bias  c-Evalue  i-Evalue hmmfrom  hmm to    alifrom  ali to    envfrom  env to     acc
 ---   ------ ----- --------- --------- ------- -------    ------- -------    ------- -------    ----
   1 !    9.5   7.1    0.0019      0.11       3      34 ..     101     134 ..      99     179 .. 0.76
   2 ?   -0.8   0.1       2.8   1.6e+02      51      66 ..     757     772 ..     750     791 .. 0.76
   3 !   32.7   7.0   1.4e-10   8.2e-09       4      67 ..     933     995 ..     931    1003 .. 0.85

  Alignments for each domain:
  == domain 1  score: 9.5 bits;  conditional E-value: 0.0019
  aprb_Neukirchen_a   3 pifvdkekCdgCkgtaCveiCPgdLmkldke....k 34 
                        p +vd++kC+ C+   C+  CP +++   +e    +
     WP_157627898.1 101 PRYVDPQKCTACG--LCTTYCPREVIDEYNEglvyT 134
                        679*********7..**********98766645552 PP

  == domain 2  score: -0.8 bits;  conditional E-value: 2.8
  aprb_Neukirchen_a  51 CvkeCpqqAievrlya 66 
                        C k C qqA++  l  
     WP_157627898.1 757 CSKLCCQQAVKNALRL 772
                        99*******9876655 PP

  == domain 3  score: 32.7 bits;  conditional E-value: 1.4e-10
  aprb_Neukirchen_a   4 ifvdkekCdgCkgtaCveiCPgdLmkldk.ekkkayirepedCWeCysCvkeCpqqAievrlyad 67 
                        ++vd++kC+gC+   C + CP   +++ k  k+k      + C +C  C  +Cp+ Aie+ +  d
     WP_157627898.1 933 SRVDQQKCIGCG--ICADLCPYGAIQMIKvGKRKKAETITASCKGCGICASHCPVFAIEMGGFTD 995
                        68*********7..9******98888766246677778899******************988776 PP

>> WP_068541629.1  ATP-binding protein [Thermodesulfatator autotrophicus]
   #    score  bias  c-Evalue  i-Evalue hmmfrom  hmm to    alifrom  ali to    envfrom  env to     acc
 ---   ------ ----- --------- --------- ------- -------    ------- -------    ------- -------    ----
   1 !   31.9   3.4   2.4e-10   1.4e-08       4      63 ..       9      64 ..       8      86 .. 0.89

  Alignments for each domain:
  == domain 1  score: 31.9 bits;  conditional E-value: 2.4e-10
  aprb_Neukirchen_a  4 ifvdkekCdgCkgtaCveiCPgdLmkldkekkkayirepedCWeCysCvkeCpqqAievr 63
                       i +d+e CdgC+  +Cv +C    +++ +   ka +  ++ C +  +C+ +Cp++Ai++ 
     WP_068541629.1  9 IEIDEELCDGCG--QCVPACEEGAIQIIDG--KARLVAEKYCDGLGACLGDCPKGAIKIV 64
                       579********7..9************854..9************************986 PP

>> WP_068542584.1  4Fe-4S binding protein [Thermodesulfatator autotrophicus]
   #    score  bias  c-Evalue  i-Evalue hmmfrom  hmm to    alifrom  ali to    envfrom  env to     acc
 ---   ------ ----- --------- --------- ------- -------    ------- -------    ------- -------    ----
   1 !   30.9   9.0     5e-10   2.9e-08      10      64 ..      71     121 ..      65     178 .. 0.79

  Alignments for each domain:
  == domain 1  score: 30.9 bits;  conditional E-value: 5e-10
  aprb_Neukirchen_a  10 kCdgCkgtaCveiCPgdLmkldkekkkayirepedCWeCysCvkeCpqqAievrl 64 
                         C+ C+   C+e+C  d ++l ++  +  + + e C +C +C+k Cp++A+++  
     WP_068542584.1  71 DCNACG--SCIEVCEEDAITLFED--RFPLINTEYCVNCGACIKVCPKNALQIGE 121
                        6****7..9************988..5889999*****************99843 PP

>> WP_068541918.1  4Fe-4S dicluster domain-containing protein [Thermodesulfatator autotrophicus]
   #    score  bias  c-Evalue  i-Evalue hmmfrom  hmm to    alifrom  ali to    envfrom  env to     acc
 ---   ------ ----- --------- --------- ------- -------    ------- -------    ------- -------    ----
   1 !   10.9   2.7   0.00073     0.042       7      23 ..       9      23 ..       5      30 .. 0.85
   2 !   21.0   8.0   5.7e-07   3.3e-05      10      56 ..      57     102 ..      54     105 .. 0.93
   3 !   10.5   1.6   0.00095     0.054      10      35 ..     117     149 ..     114     167 .. 0.80

  Alignments for each domain:
  == domain 1  score: 10.9 bits;  conditional E-value: 0.00073
  aprb_Neukirchen_a  7 dkekCdgCkgtaCveiC 23
                       d++kCdgC+  +Cve+C
     WP_068541918.1  9 DPSKCDGCR--KCVEAC 23
                       6899****7..9**999 PP

  == domain 2  score: 21.0 bits;  conditional E-value: 5.7e-07
  aprb_Neukirchen_a  10 kCdgCkgtaCveiCPgdLmkldkekkkayirepedCWeCysCvkeCp 56 
                         C  Ck+++C e+CP   ++ +      +  +++ C  C +C+ +Cp
     WP_068541918.1  57 SCMQCKKPKCAEACPTGALYREGPL-DIVFLDKNSCVACLNCIFACP 102
                        5*******************98775.99******************9 PP

  == domain 3  score: 10.5 bits;  conditional E-value: 0.00095
  aprb_Neukirchen_a  10 kCdgCkg.......taCveiCPgdLmkldkekk 35 
                        kCd C +       + Cve+CP++ + ++++k 
     WP_068541918.1 117 KCDLCYDrvkagkkPFCVEACPNEALLVKEKKA 149
                        9****98999999999********998887642 PP

>> WP_068542812.1  4Fe-4S binding protein [Thermodesulfatator autotrophicus]
   #    score  bias  c-Evalue  i-Evalue hmmfrom  hmm to    alifrom  ali to    envfrom  env to     acc
 ---   ------ ----- --------- --------- ------- -------    ------- -------    ------- -------    ----
   1 ?    0.1   0.0       1.5        88      49      70 ..      54      75 ..      52      81 .. 0.83
   2 !   28.3  11.5   3.2e-09   1.8e-07       5      67 ..     162     220 ..     160     235 .. 0.83

  Alignments for each domain:
  == domain 1  score: 0.1 bits;  conditional E-value: 1.5
  aprb_Neukirchen_a 49 ysCvkeCpqqAievrlyadiap 70
                       y C   Cp++A   rl a i p
     WP_068542812.1 54 YVCGNLCPRGAFLDRLLARISP 75
                       679999*****99999988865 PP

  == domain 2  score: 28.3 bits;  conditional E-value: 3.2e-09
  aprb_Neukirchen_a   5 fvdkekCdgCkgtaCveiCPgdLmkldkekkkayirepedCWeCysCvkeCpqqAievrlyad 67 
                         +++ekC+gC    C+++CP  L +  +++    +  ++dC +C  C  +Cp++ +++  +++
     WP_068542812.1 162 SIEREKCTGCL--LCEKVCPMTLKVASQNS--GNLICNRDCIQCLECASHCPKNILSLIKTSQ 220
                        599*******6..**********9998775..788889**************99777666555 PP

>> WP_068542951.1  4Fe-4S binding protein [Thermodesulfatator autotrophicus]
   #    score  bias  c-Evalue  i-Evalue hmmfrom  hmm to    alifrom  ali to    envfrom  env to     acc
 ---   ------ ----- --------- --------- ------- -------    ------- -------    ------- -------    ----
   1 !   28.3  13.5   3.2e-09   1.8e-07       2      64 ..      36      95 ..      35      97 .. 0.88

  Alignments for each domain:
  == domain 1  score: 28.3 bits;  conditional E-value: 3.2e-09
  aprb_Neukirchen_a  2 MpifvdkekCdgCkgtaCveiCPgdLmkldkekkkayirepedCWeCysCvkeCpqqAievrl 64
                       M ++ dk+kC++C+  +C  +CP      ++e +  y+ +   C +C  C+  Cp++Ai + +
     WP_068542951.1 36 MRPVLDKDKCIKCG--TCYIMCPDMCYDQRDE-EGYYLVNLYYCKGCGICMATCPKGAITMVM 95
                       999**********7..9******766666555.59************************9865 PP

>> WP_068540758.1  ATP-binding protein [Thermodesulfatator autotrophicus]
   #    score  bias  c-Evalue  i-Evalue hmmfrom  hmm to    alifrom  ali to    envfrom  env to     acc
 ---   ------ ----- --------- --------- ------- -------    ------- -------    ------- -------    ----
   1 !   27.6   6.2   5.3e-09     3e-07       2      61 ..      56     110 ..      55     125 .. 0.91

  Alignments for each domain:
  == domain 1  score: 27.6 bits;  conditional E-value: 5.3e-09
  aprb_Neukirchen_a   2 MpifvdkekCdgCkgtaCveiCPgdLmkldkekkkayirepedCWeCysCvkeCpqqAie 61 
                        M ++vd++ C  C+  +C +iC  + +++ + +   ++  pe C +Cy C+  Cp++ i 
     WP_068540758.1  56 MVPKVDESLCSFCG--ECKKICRFNAITVFPGT---VLVFPELCHGCYGCLEVCPEKCIT 110
                        999**********7..9*************987...999*****************9994 PP

>> WP_068541917.1  4Fe-4S dicluster domain-containing protein [Thermodesulfatator autotrophicus]
   #    score  bias  c-Evalue  i-Evalue hmmfrom  hmm to    alifrom  ali to    envfrom  env to     acc
 ---   ------ ----- --------- --------- ------- -------    ------- -------    ------- -------    ----
   1 ?    5.8   1.4     0.027       1.6      41      55 ..       9      23 ..       2      25 .. 0.55
   2 !   22.8   5.7   1.6e-07   9.2e-06       7      56 ..      55     103 ..      51     106 .. 0.80
   3 !    7.9   0.2    0.0061      0.35      10      33 ..     118     148 ..     115     165 .. 0.76

  Alignments for each domain:
  == domain 1  score: 5.8 bits;  conditional E-value: 0.027
  aprb_Neukirchen_a 41 epedCWeCysCvkeC 55
                       +p+ C +C +C   C
     WP_068541917.1  9 NPQRCIGCLACELSC 23
                       455555555555444 PP

  == domain 2  score: 22.8 bits;  conditional E-value: 1.6e-07
  aprb_Neukirchen_a   7 dkekCdgCkgtaCveiCPgdLmkldkekkkayirepedCWeCysCvkeCp 56 
                          + C  C+++ C+e+CP   + ++ke+   +  +++ C +C +C+ +Cp
     WP_068541917.1  55 IYNSCFHCERAFCTEACPTGALFKRKED-GIVAFNENLCIGCRACIMACP 103
                        4578****99********7666555554.577777899***********9 PP

  == domain 3  score: 7.9 bits;  conditional E-value: 0.0061
  aprb_Neukirchen_a  10 kCdgCkg.......taCveiCPgdLmkldke 33 
                        kCd C +       +aCv  CP + +k+ k 
     WP_068541917.1 118 KCDYCVErleeglePACVTRCPMEALKFVKV 148
                        8888887888888888888888887776554 PP

>> WP_068541380.1  4Fe-4S binding protein [Thermodesulfatator autotrophicus]
   #    score  bias  c-Evalue  i-Evalue hmmfrom  hmm to    alifrom  ali to    envfrom  env to     acc
 ---   ------ ----- --------- --------- ------- -------    ------- -------    ------- -------    ----
   1 !   12.2   4.6   0.00028     0.016      19      56 ..     186     225 ..     185     228 .. 0.87
   2 !   27.3  11.3   6.4e-09   3.7e-07       7      64 ..     210     259 ..     204     265 .. 0.88

  Alignments for each domain:
  == domain 1  score: 12.2 bits;  conditional E-value: 0.00028
  aprb_Neukirchen_a  19 CveiCP..gdLmkldkekkkayirepedCWeCysCvkeCp 56 
                        C + CP  g L  l + ++  ++r+++ C eC  C k+Cp
     WP_068541380.1 186 CRYFCPlgGMLAFLGTRRSLKVVRDKDSCTECKMCEKACP 225
                        9999*9655677788888899******************9 PP

  == domain 2  score: 27.3 bits;  conditional E-value: 6.4e-09
  aprb_Neukirchen_a   7 dkekCdgCkgtaCveiCPgdLmkldkekkkayirepedCWeCysCvkeCpqqAievrl 64 
                        dk+ C+ Ck   C+++CP  L  l++e+      + + CW+C +Cv +C+++A++++ 
     WP_068541380.1 210 DKDSCTECK--MCEKACPLGLSPLKDES------RGAYCWNCGACVDACNFEALKFKW 259
                        7899****8..9************9997......5667****************9875 PP

>> WP_068541267.1  formate dehydrogenase FDH3 subunit beta [Thermodesulfatator autotrophicus]
   #    score  bias  c-Evalue  i-Evalue hmmfrom  hmm to    alifrom  ali to    envfrom  env to     acc
 ---   ------ ----- --------- --------- ------- -------    ------- -------    ------- -------    ----
   1 ?    7.1   3.9      0.01       0.6      38      57 ..       5      24 ..       2      26 .. 0.84
   2 !   24.5  13.1   4.6e-08   2.6e-06      10      62 ..      53     103 ..      50     123 .. 0.89

  Alignments for each domain:
  == domain 1  score: 7.1 bits;  conditional E-value: 0.01
  aprb_Neukirchen_a 38 yirepedCWeCysCvkeCpq 57
                       +i + e C  Cy Cv +C++
     WP_068541267.1  5 FICDTERCIACYGCVVACKE 24
                       67889999999999999986 PP

  == domain 2  score: 24.5 bits;  conditional E-value: 4.6e-08
  aprb_Neukirchen_a  10 kCdgCkgtaCveiCPgdLmkldkekkkayirepedCWeCysCvkeCpqqAiev 62 
                         C  C ++ C+ +CP + +++++++   +++++ +C +C  C+ +Cp++A ++
     WP_068541267.1  53 ACMHCSDAPCMAVCPTKCIYKREDG--IVLHDKTKCIGCGYCLMACPFGAPQF 103
                        6****99***************997..**********************9766 PP

>> WP_068543077.1  4Fe-4S dicluster domain-containing protein [Thermodesulfatator autotrophicus]
   #    score  bias  c-Evalue  i-Evalue hmmfrom  hmm to    alifrom  ali to    envfrom  env to     acc
 ---   ------ ----- --------- --------- ------- -------    ------- -------    ------- -------    ----
   1 ?    4.7   1.6     0.056       3.2       6      23 ..      76      91 ..      72      95 .. 0.80
   2 !    9.0   3.1    0.0027      0.16      10      34 ..     125     149 ..     120     155 .. 0.86
   3 !   23.3   9.2   1.1e-07   6.4e-06       6      93 ..     154     243 ..     151     253 .. 0.72

  Alignments for each domain:
  == domain 1  score: 4.7 bits;  conditional E-value: 0.056
  aprb_Neukirchen_a  6 vdkekCdgCkgtaCveiC 23
                         +++C  C+   C+e+C
     WP_068543077.1 76 LITDRCVDCE--LCMEAC 91
                       5678999997..999999 PP

  == domain 2  score: 9.0 bits;  conditional E-value: 0.0027
  aprb_Neukirchen_a  10 kCdgCkgtaCveiCPgdLmkldkek 34 
                         C+ C+ + Cv++CP +  ++d+++
     WP_068543077.1 125 LCNQCNIPPCVRVCPTKATVKDPKT 149
                        6****88*********999998875 PP

  == domain 3  score: 23.3 bits;  conditional E-value: 1.1e-07
  aprb_Neukirchen_a   6 vdkekCdgCkgtaCveiCPgdLmkldkekkkayirepedCWe........CysCvkeCpqqAievrlyadiaplggsvsplrge.edimWti 88 
                          ++kC+gCk  +C+ +CP d+ ++++e  +  + + + CWe         ++C  +Cp +   vr+  d+a  +++v ++  +  ++ W +
     WP_068543077.1 154 MIPKKCIGCK--TCMTACPYDMRYFNEE--RRAVDKCDFCWEsrlskggkITACAEACPAG---VRIFGDLADPKSKVYQIVYDpARVIWVL 238
                        5789*****9..9*************88..4678899****84444444458999999986...4555566555666666666634577766 PP

  aprb_Neukirchen_a  89 kfrdg 93 
                        + + g
     WP_068543077.1 239 RPETG 243
                        66655 PP

>> WP_068541790.1  sulfate reduction electron transfer complex DsrMKJOP subunit DsrO [Thermodesulfatator autotrophicus]
   #    score  bias  c-Evalue  i-Evalue hmmfrom  hmm to    alifrom  ali to    envfrom  env to     acc
 ---   ------ ----- --------- --------- ------- -------    ------- -------    ------- -------    ----
   1 ?   -2.0   1.6       6.7   3.8e+02      47      55 ..      68      76 ..      53      79 .. 0.59
   2 !   25.4   5.8   2.5e-08   1.4e-06      11      61 ..     125     173 ..     122     185 .. 0.93
   3 ?    1.8   0.1      0.44        25      51      67 ..     216     232 ..     198     252 .. 0.76

  Alignments for each domain:
  == domain 1  score: -2.0 bits;  conditional E-value: 6.7
  aprb_Neukirchen_a 47 eCysCvkeC 55
                       eC  C+ +C
     WP_068541790.1 68 ECRDCIEAC 76
                       455555555 PP

  == domain 2  score: 25.4 bits;  conditional E-value: 2.5e-08
  aprb_Neukirchen_a  11 CdgCkgtaCveiCPgdLmkldkekkkayirepedCWeCysCvkeCpqqAie 61 
                        C+ C+++ Cv++CP +   +++++   ++ +   C +C  C+ +Cp +A +
     WP_068541790.1 125 CNHCEHPPCVRVCPTQATFKREDG--IVMMDMHRCIGCRFCMGACPYGARS 173
                        ****99************999997..9********************9965 PP

  == domain 3  score: 1.8 bits;  conditional E-value: 0.44
  aprb_Neukirchen_a  51 CvkeCpqqAievrlyad 67 
                        Cv++C+ +A+ +   ad
     WP_068541790.1 216 CVRACKYGALTFGDLAD 232
                        99999999987766665 PP

>> WP_231887733.1  4Fe-4S dicluster domain-containing protein [Thermodesulfatator autotrophicus]
   #    score  bias  c-Evalue  i-Evalue hmmfrom  hmm to    alifrom  ali to    envfrom  env to     acc
 ---   ------ ----- --------- --------- ------- -------    ------- -------    ------- -------    ----
   1 !   22.6   8.2   1.8e-07     1e-05       7      65 ..      22      84 ..      17     106 .. 0.68
   2 !   11.2   1.9   0.00058     0.034       4      25 ..     129     148 ..     126     161 .. 0.89

  Alignments for each domain:
  == domain 1  score: 22.6 bits;  conditional E-value: 1.8e-07
  aprb_Neukirchen_a  7 dkekCdgCkgtaCveiCPgdLmkldke......kkkayirepedCWeCysCvkeCpqqAievrly 65
                          kC  C+  +C eiCP   +k+ +       ++  +  e+  C+ C+ Cv  Cp++ +     
     WP_231887733.1 22 FAAKCVRCG--RCAEICPYRSIKILDIrhgifaGTPLIEVEKIPCYLCMKCVEVCPTGTLLPVRM 84
                       578*****7..*******99999865445666443444557779*************98833333 PP

  == domain 2  score: 11.2 bits;  conditional E-value: 0.00058
  aprb_Neukirchen_a   4 ifvdkekCdgCkgtaCveiCPg 25 
                        ++v +e C+gC+   C++ CP 
     WP_231887733.1 129 PVVIEEACTGCG--LCTHGCPL 148
                        7899*******7..*******5 PP

>> WP_068540344.1  4Fe-4S dicluster domain-containing protein [Thermodesulfatator autotrophicus]
   #    score  bias  c-Evalue  i-Evalue hmmfrom  hmm to    alifrom  ali to    envfrom  env to     acc
 ---   ------ ----- --------- --------- ------- -------    ------- -------    ------- -------    ----
   1 !    8.6   2.6    0.0036       0.2       4      24 ..       6      24 ..       4      27 .. 0.84
   2 !   24.0   9.9   6.6e-08   3.8e-06       9      57 ..      57     103 ..      52     110 .. 0.92
   3 ?    3.4   1.6      0.14       8.2      10      29 ..     117     143 ..     110     150 .. 0.79

  Alignments for each domain:
  == domain 1  score: 8.6 bits;  conditional E-value: 0.0036
  aprb_Neukirchen_a  4 ifvdkekCdgCkgtaCveiCP 24
                       i+ ++++C+gC+  aC+  C 
     WP_068540344.1  6 IYLNTKRCIGCH--ACEVHCK 24
                       78999******7..9999995 PP

  == domain 2  score: 24.0 bits;  conditional E-value: 6.6e-08
  aprb_Neukirchen_a   9 ekCdgCkgtaCveiCPgdLmkldkekkkayirepedCWeCysCvkeCpq 57 
                          C  C+++ C+++CP   m++++++   +  e+e+C +C+ C  +Cp 
     WP_068540344.1  57 RSCYHCEDPYCISVCPTGAMQKREDG--IVFIEEEKCIGCMLCAGACPW 103
                        57****99***************997..999999*************96 PP

  == domain 3  score: 3.4 bits;  conditional E-value: 0.14
  aprb_Neukirchen_a  10 kCdgCkg.......taCveiCPgdLmk 29 
                        kCd Ck+       +aCv+ C  + +k
     WP_068540344.1 117 KCDFCKDridqglsPACVSKCTTKALK 143
                        899998888888888999988776665 PP

>> WP_068542304.1  glutamate synthase-related protein [Thermodesulfatator autotrophicus]
   #    score  bias  c-Evalue  i-Evalue hmmfrom  hmm to    alifrom  ali to    envfrom  env to     acc
 ---   ------ ----- --------- --------- ------- -------    ------- -------    ------- -------    ----
   1 !   22.3   7.8   2.3e-07   1.3e-05       9      64 ..      32      84 ..      26      94 .. 0.91

  Alignments for each domain:
  == domain 1  score: 22.3 bits;  conditional E-value: 2.3e-07
  aprb_Neukirchen_a  9 ekCdgCkgtaCveiCPgdLmkldkekkkayirepedCWeCysCvkeCpqqAievrl 64
                       +kC++Ck   C++ C  +    d++ ++   ++ ++C +C+ C   Cp++Ai +++
     WP_068542304.1 32 DKCIKCK--LCIRECTYEAHGWDDK-RETLTEDHSKCVGCHRCEATCPTGAIVIKH 84
                       8*****8..*************977.5*************************8876 PP

>> WP_068543415.1  hydrogenase iron-sulfur subunit [Thermodesulfatator autotrophicus]
   #    score  bias  c-Evalue  i-Evalue hmmfrom  hmm to    alifrom  ali to    envfrom  env to     acc
 ---   ------ ----- --------- --------- ------- -------    ------- -------    ------- -------    ----
   1 !   20.5   6.8   8.2e-07   4.7e-05       8      66 ..     529     583 ..     525     597 .. 0.88

  Alignments for each domain:
  == domain 1  score: 20.5 bits;  conditional E-value: 8.2e-07
  aprb_Neukirchen_a   8 kekCdgCkgtaCveiCPgdLmkldkekkkayirepedCWeCysCvkeCpqqAievrlya 66 
                         ++C+ Ck  +C+e CP   +  d+e+    + +p  C  C  C  +Cp++ i+++ y 
     WP_068543415.1 529 FKRCTQCK--RCTEECPFGALDDDPEG--TPMPNPTRCRRCGTCFGACPERVINFKDYN 583
                        589****8..*********99999997..999*********************998764 PP

>> WP_068541631.1  4Fe-4S binding protein [Thermodesulfatator autotrophicus]
   #    score  bias  c-Evalue  i-Evalue hmmfrom  hmm to    alifrom  ali to    envfrom  env to     acc
 ---   ------ ----- --------- --------- ------- -------    ------- -------    ------- -------    ----
   1 !    7.7   3.8    0.0071      0.41      36      61 ..     138     163 ..     116     169 .. 0.69
   2 !   17.9   1.5   5.1e-06   0.00029       5      34 ..     170     197 ..     167     205 .. 0.83

  Alignments for each domain:
  == domain 1  score: 7.7 bits;  conditional E-value: 0.0071
  aprb_Neukirchen_a  36 kayirepedCWeCysCvkeCpqqAie 61 
                             +pe C  C  C k+C+++A+ 
     WP_068541631.1 138 AVLALSPERCSFCGECEKACEEKAVV 163
                        45667899**************9985 PP

  == domain 2  score: 17.9 bits;  conditional E-value: 5.1e-06
  aprb_Neukirchen_a   5 fvdkekCdgCkgtaCveiCPgdLmkldkek 34 
                         +dkekC gC+  aC ++C  + + +++++
     WP_068541631.1 170 EIDKEKCLGCG--ACARVCETEAISIKEKG 197
                        58999999997..99999999999998876 PP

>> WP_068542317.1  molybdopterin-dependent oxidoreductase [Thermodesulfatator autotrophicus]
   #    score  bias  c-Evalue  i-Evalue hmmfrom  hmm to    alifrom  ali to    envfrom  env to     acc
 ---   ------ ----- --------- --------- ------- -------    ------- -------    ------- -------    ----
   1 ?    3.5   0.6      0.14       7.8       7      23 ..      38      52 ..      33      68 .. 0.75
   2 !   21.6   5.2   3.6e-07   2.1e-05       5      64 ..      81     138 ..      78     142 .. 0.92
   3 ?    4.8   0.4     0.053         3       9      27 ..     142     167 ..     139     173 .. 0.86

  Alignments for each domain:
  == domain 1  score: 3.5 bits;  conditional E-value: 0.14
  aprb_Neukirchen_a  7 dkekCdgCkgtaCveiC 23
                       d+++C+ C+  aC+  C
     WP_068542317.1 38 DSKRCIRCR--ACMASC 52
                       456677775..666666 PP

  == domain 2  score: 21.6 bits;  conditional E-value: 3.6e-07
  aprb_Neukirchen_a   5 fvdkekCdgCkgtaCveiCPgdLmkldkekkkayirepedCWeCysCvkeCpqqAievrl 64 
                          ++e C  C+++ C e+CP   +  dk++   ++ ++  C +  +C   Cp +Ai+v+ 
     WP_068542317.1  81 SFKQEICRQCQEAPCLEACPEGAIRRDKSG--IVLVDKTLCVGDGACENTCPYSAIKVFR 138
                        56899******9***************987..9***********************9975 PP

  == domain 3  score: 4.8 bits;  conditional E-value: 0.053
  aprb_Neukirchen_a   9 ekCdgCkg.......taCveiCPgdL 27 
                         kCd C +       ++Cv +CP+  
     WP_068542317.1 142 YKCDMCFHlisqkelPRCVAVCPSGA 167
                        59****98999999*********865 PP

>> WP_068543520.1  4Fe-4S dicluster domain-containing protein [Thermodesulfatator autotrophicus]
   #    score  bias  c-Evalue  i-Evalue hmmfrom  hmm to    alifrom  ali to    envfrom  env to     acc
 ---   ------ ----- --------- --------- ------- -------    ------- -------    ------- -------    ----
   1 !    8.0   0.6    0.0056      0.32      10      26 ..      30      44 ..      28      57 .. 0.82
   2 !   13.3   0.3   0.00013    0.0073      10      27 ..      75      90 ..      67     105 .. 0.86

  Alignments for each domain:
  == domain 1  score: 8.0 bits;  conditional E-value: 0.0056
  aprb_Neukirchen_a 10 kCdgCkgtaCveiCPgd 26
                       +C+ C+  aC++ CP  
     WP_068543520.1 30 RCIQCG--ACQSTCPMA 44
                       799997..999999975 PP

  == domain 2  score: 13.3 bits;  conditional E-value: 0.00013
  aprb_Neukirchen_a 10 kCdgCkgtaCveiCPgdL 27
                        C+ C+  +CveiCP ++
     WP_068543520.1 75 ACQACN--RCVEICPRNV 90
                       699997..*******986 PP

>> WP_068543523.1  Coenzyme F420 hydrogenase/dehydrogenase, beta subunit C-terminal domain [Thermodesulfatator autotroph
   #    score  bias  c-Evalue  i-Evalue hmmfrom  hmm to    alifrom  ali to    envfrom  env to     acc
 ---   ------ ----- --------- --------- ------- -------    ------- -------    ------- -------    ----
   1 !   17.7   6.2   5.7e-06   0.00033       5      61 ..      11      67 ..       9      76 .. 0.81

  Alignments for each domain:
  == domain 1  score: 17.7 bits;  conditional E-value: 5.7e-06
  aprb_Neukirchen_a  5 fvdkekCdgCkgtaCveiCPg...dLmkldkekkkayirepedCWeCysCvkeCpqqAie 61
                       +++k  C+ C+   Cv++C       + +++e+     ++ e+C eC  C+  Cp+ A e
     WP_068543523.1 11 VIQKGLCHRCG--GCVSVCTAvnyGALGFNEEG-YPQYKDVEKCIECGVCYMVCPEAAYE 67
                       689999****8..7*****86212345667776.8889999***************9975 PP

>> WP_068540761.1  ATP-binding protein [Thermodesulfatator autotrophicus]
   #    score  bias  c-Evalue  i-Evalue hmmfrom  hmm to    alifrom  ali to    envfrom  env to     acc
 ---   ------ ----- --------- --------- ------- -------    ------- -------    ------- -------    ----
   1 !    7.9   0.5    0.0062      0.35      39      61 ..      63      85 ..      50      92 .. 0.86
   2 !   11.5   0.5   0.00046     0.026       9      34 ..      93     116 ..      87     125 .. 0.80

  Alignments for each domain:
  == domain 1  score: 7.9 bits;  conditional E-value: 0.0062
  aprb_Neukirchen_a 39 irepedCWeCysCvkeCpqqAie 61
                       i+++e C  C  C+ +C+++A++
     WP_068540761.1 63 IKNEELCTSCGICLEKCRFGAVR 85
                       789999***************96 PP

  == domain 2  score: 11.5 bits;  conditional E-value: 0.00046
  aprb_Neukirchen_a   9 ekCdgCkgtaCveiCPgdLmkldkek 34 
                          C+gC+   C   CP + +++++++
     WP_068540761.1  93 FLCEGCG--VCAWFCPEEAITMEEKE 116
                        5699997..99999999999998764 PP

>> WP_068541990.1  4Fe-4S binding protein [Thermodesulfatator autotrophicus]
   #    score  bias  c-Evalue  i-Evalue hmmfrom  hmm to    alifrom  ali to    envfrom  env to     acc
 ---   ------ ----- --------- --------- ------- -------    ------- -------    ------- -------    ----
   1 ?    3.4   0.1      0.15       8.5      44      64 ..      43      63 ..      35      76 .. 0.84
   2 ?    5.7   3.7     0.028       1.6      19      57 ..     206     246 ..     204     249 .. 0.77
   3 !   10.9  11.4   0.00071     0.041       9      63 ..     232     277 ..     228     285 .. 0.86

  Alignments for each domain:
  == domain 1  score: 3.4 bits;  conditional E-value: 0.15
  aprb_Neukirchen_a 44 dCWeCysCvkeCpqqAievrl 64
                       +C+ C + + +Cp +A++  l
     WP_068541990.1 43 NCYSCPAALFACPLGALQQSL 63
                       69999999********97655 PP

  == domain 2  score: 5.7 bits;  conditional E-value: 0.028
  aprb_Neukirchen_a  19 CveiCPgdLmkl..dkekkkayirepedCWeCysCvkeCpq 57 
                        C   CP  L++   +k +      +++ C +C  C k Cp 
     WP_068541990.1 206 CKVLCPLGLIYGlfNKVGFFKLKWQNRACLDCDICEKVCPM 246
                        77888888887433666666667788999999999999996 PP

  == domain 3  score: 10.9 bits;  conditional E-value: 0.00071
  aprb_Neukirchen_a   9 ekCdgCkgtaCveiCPgdLmkldkekkkayirepedCWeCysCvkeCpqqAievr 63 
                          C  C    C+++CP  L   ++        +  +C  C +C+k Cp + ie+ 
     WP_068541990.1 232 RACLDCD--ICEKVCPMGLKIPEEL-------NSVECIRCLNCLKGCPAKVIELE 277
                        6899**7..9******999776654.......5899**************99975 PP

>> WP_068540407.1  4Fe-4S dicluster domain-containing protein [Thermodesulfatator autotrophicus]
   #    score  bias  c-Evalue  i-Evalue hmmfrom  hmm to    alifrom  ali to    envfrom  env to     acc
 ---   ------ ----- --------- --------- ------- -------    ------- -------    ------- -------    ----
   1 ?    7.7   1.5    0.0067      0.38      38      70 ..       5      37 ..       1      55 [. 0.82
   2 ?    9.1   3.4    0.0025      0.15      44      58 ..      55      69 ..      32     158 .. 0.76

  Alignments for each domain:
  == domain 1  score: 7.7 bits;  conditional E-value: 0.0067
  aprb_Neukirchen_a 38 yirepedCWeCysCvkeCpqqAievrlyadiap 70
                         r+ + C  C  C+  Cp  ++  +l+ +++ 
     WP_068540407.1  5 AERDFSFCLTCQTCTNGCPCVSLMDYLPHQLMR 37
                       5567788************99999999998854 PP

  == domain 2  score: 9.1 bits;  conditional E-value: 0.0025
  aprb_Neukirchen_a 44 dCWeCysCvkeCpqq 58
                        C +C +C+++Cp +
     WP_068540407.1 55 VCVGCNACTQACPMG 69
                       566666666666654 PP

>> WP_068542006.1  phosphoadenosine phosphosulfate reductase family protein [Thermodesulfatator autotrophicus]
   #    score  bias  c-Evalue  i-Evalue hmmfrom  hmm to    alifrom  ali to    envfrom  env to     acc
 ---   ------ ----- --------- --------- ------- -------    ------- -------    ------- -------    ----
   1 ?    7.3   6.9    0.0094      0.54      11      52 ..     459     495 ..     449     550 .. 0.77

  Alignments for each domain:
  == domain 1  score: 7.3 bits;  conditional E-value: 0.0094
  aprb_Neukirchen_a  11 CdgCkgtaCveiCPgdLmkldkekkkayirepedCWeCysCv 52 
                        C+gC+  aC+  CP   + +d+ +      +++ C +C  C 
     WP_068542006.1 459 CTGCQ--ACEVECPFGALFFDNGQ---LFWNKDSCRHCLKCF 495
                        77786..78888887777777654...666667777777775 PP

>> WP_068543952.1  (Fe-S)-binding protein [Thermodesulfatator autotrophicus]
   #    score  bias  c-Evalue  i-Evalue hmmfrom  hmm to    alifrom  ali to    envfrom  env to     acc
 ---   ------ ----- --------- --------- ------- -------    ------- -------    ------- -------    ----
   1 ?    5.5   8.6     0.033       1.9       9      58 ..       5      63 ..       3      64 .. 0.89
   2 ?    7.2   1.4    0.0098      0.56      10      28 ..      49      65 ..      46      77 .. 0.83

  Alignments for each domain:
  == domain 1  score: 5.5 bits;  conditional E-value: 0.033
  aprb_Neukirchen_a  9 ekCdgCkgtaCveiCPgdLmkldke...........kkkayirepedCWeCysCvkeCpqq 58
                       + C  C+  +C  +CP    + +++           + +a  r  + C  C +C ++Cp++
     WP_068543952.1  5 DLCARCG--KCLVACPVFRATRRETfsprgrllaleEGRASFRFFASCLLCGACERACPNN 63
                       67****7..9******9888888878899999999988*********************85 PP

  == domain 2  score: 7.2 bits;  conditional E-value: 0.0098
  aprb_Neukirchen_a 10 kCdgCkgtaCveiCPgdLm 28
                        C  C+  aC+++CP+++ 
     WP_068543952.1 49 SCLLCG--ACERACPNNVP 65
                       699997..9*******985 PP

>> WP_068543832.1  4Fe-4S dicluster domain-containing protein [Thermodesulfatator autotrophicus]
   #    score  bias  c-Evalue  i-Evalue hmmfrom  hmm to    alifrom  ali to    envfrom  env to     acc
 ---   ------ ----- --------- --------- ------- -------    ------- -------    ------- -------    ----
   1 ?   -2.1   0.0       7.3   4.2e+02      88     106 ..     120     138 ..     119     166 .. 0.58
   2 ?    4.0   2.7     0.096       5.5      43      56 ..     202     215 ..     183     217 .. 0.80
   3 ?    6.2   0.7      0.02       1.1      10      26 ..     255     269 ..     252     283 .. 0.81

  Alignments for each domain:
  == domain 1  score: -2.1 bits;  conditional E-value: 7.3
  aprb_Neukirchen_a  88 ikfrdgkvkrfkipirttp 106
                        ik+ d k++++ +++++++
     WP_068543832.1 120 IKKIDEKEEKIFFETQKET 138
                        5566666666666555522 PP

  == domain 2  score: 4.0 bits;  conditional E-value: 0.096
  aprb_Neukirchen_a  43 edCWeCysCvkeCp 56 
                        + C  Cy+C  +Cp
     WP_068543832.1 202 SPCIRCYACRNACP 215
                        56888888888888 PP

  == domain 3  score: 6.2 bits;  conditional E-value: 0.02
  aprb_Neukirchen_a  10 kCdgCkgtaCveiCPgd 26 
                        +C  C+   C+ +CP  
     WP_068543832.1 255 RCVNCG--SCEAACPLG 269
                        799996..899999965 PP


Internal pipeline statistics summary:
-------------------------------------
Query model(s):                            1  (157 nodes)
Target sequences:                       2181  (676561 residues searched)
Passed MSV filter:                       118  (0.0541036); expected 43.6 (0.02)
Passed bias filter:                       87  (0.03989); expected 43.6 (0.02)
Passed Vit filter:                        46  (0.0210912); expected 2.2 (0.001)
Passed Fwd filter:                        40  (0.0183402); expected 0.0 (1e-05)
Initial search space (Z):               2181  [actual number of targets]
Domain search space  (domZ):              38  [number of targets reported over threshold]
# CPU time: 0.04u 0.00s 00:00:00.04 Elapsed: 00:00:00.02
# Mc/sec: 4625.91
//
[ok]
