# Supplementary material for: Sulfur disproportionation occurs globally across anoxic habitats and has multiple mechanisms of independent evolutionary origin
Source: ISME J. 2026 Mar 2;20(1):wrag042. doi: 10.1093/ismejo/wrag042 (PMC12998232; doi:10.1093/ismejo/wrag042)
Supplement: Sup_File_1_HMM_wrag042 [file sup_file_1_hmm_wrag042.zip › SupFile1_HMM/SupFile1c_results/aprb_Neukirchen_a-hmm-010_Desulfolithobacter_dissulfuricans_GF1_GCF_025998535.txt]

# hmmsearch :: search profile(s) against a sequence database
# HMMER 3.4 (Aug 2023); http://hmmer.org/
# Copyright (C) 2023 Howard Hughes Medical Institute.
# Freely distributed under the BSD open source license.
# - - - - - - - - - - - - - - - - - - - - - - - - - - - - - - - - - - - -
# query HMM file:                  /Users/lukas/OneDrive/2023_Sulfur/20250723_HMM/profiles_all/aprb_Neukirchen_a.hmm
# target sequence database:        /Users/lukas/OneDrive/2023_Sulfur/20250626_HMM/db_new/010_Desulfolithobacter_dissulfuricans_GF1_GCF_025998535.fas
# - - - - - - - - - - - - - - - - - - - - - - - - - - - - - - - - - - - -

Query:       aprb_Neukirchen_a  [M=157]
Scores for complete sequences (score includes all domains):
   --- full sequence ---   --- best 1 domain ---    -#dom-
    E-value  score  bias    E-value  score  bias    exp  N  Sequence       Description
    ------- ------ -----    ------- ------ -----   ---- --  --------       -----------
    9.5e-59  195.4   0.6    1.1e-58  195.2   0.6    1.0  1  WP_267926733.1  adenylyl-sulfate reductase subunit beta [Desu
    5.3e-15   53.2  31.2    2.2e-05   22.0   7.0    3.5  3  WP_267928287.1  4Fe-4S binding protein [Desulfolithobacter di
    2.1e-14   51.3  10.0    2.1e-14   51.3  10.0    1.0  1  WP_267928326.1  4Fe-4S binding protein [Desulfolithobacter di
    4.4e-13   47.0   7.7    4.9e-13   46.8   7.7    1.0  1  WP_267928737.1  4Fe-4S binding protein [Desulfolithobacter di
    5.8e-13   46.6  21.7    9.7e-10   36.1   4.9    3.8  3  WP_267928163.1  FAD-dependent oxidoreductase [Desulfolithobac
    1.8e-11   41.8   4.4    3.7e-11   40.7   4.4    1.4  1  WP_267926932.1  NIL domain-containing protein [Desulfolithoba
    1.8e-11   41.8  26.3    7.9e-09   33.2  10.7    3.1  3  WP_267927657.1  4Fe-4S dicluster domain-containing protein [D
    4.1e-10   37.3  25.2    1.9e-07   28.7   4.9    3.8  2  WP_267926191.1  FAD-dependent oxidoreductase [Desulfolithobac
    1.2e-09   35.8  11.7    1.4e-09   35.6  11.7    1.1  1  WP_267927246.1  4Fe-4S binding protein [Desulfolithobacter di
    1.4e-09   35.6  25.2    1.9e-07   28.7   5.5    3.1  3  WP_267928863.1  4Fe-4S dicluster domain-containing protein [D
    3.7e-09   34.2   8.8    3.7e-09   34.2   8.8    1.3  1  WP_267928941.1  4Fe-4S dicluster domain-containing protein [D
    8.8e-09   33.0   9.1    8.8e-09   33.0   9.1    2.2  2  WP_267926161.1  4Fe-4S dicluster domain-containing protein [D
    1.2e-08   32.6  30.1    3.2e-07   27.9  12.1    3.3  3  WP_267928474.1  4Fe-4S dicluster domain-containing protein [D
    1.4e-08   32.4  30.0    1.7e-06   25.6  11.7    3.5  3  WP_267928535.1  4Fe-4S dicluster domain-containing protein [D
    2.4e-08   31.6  20.9    1.9e-05   22.2   7.4    2.4  3  WP_267926359.1  4Fe-4S dicluster domain-containing protein [D
    3.1e-08   31.3   6.3      5e-08   30.6   6.3    1.4  1  WP_267926165.1  4Fe-4S dicluster domain-containing protein [D
    3.8e-08   31.0   4.8    7.3e-08   30.0   4.8    1.4  1  WP_267928305.1  ATP-binding protein [Desulfolithobacter dissu
    1.2e-07   29.3   7.0    1.2e-07   29.3   7.0    3.9  3  WP_326491604.1  FAD-dependent oxidoreductase [Desulfolithobac
    5.2e-07   27.3   5.4    8.5e-07   26.6   5.4    1.3  1  WP_267928552.1  electron transfer flavoprotein subunit alpha 
    6.9e-07   26.9  10.9    1.1e-06   26.1  10.9    1.3  1  WP_267928304.1  ATP-binding protein [Desulfolithobacter dissu
    7.3e-07   26.8   9.5    7.3e-07   26.8   9.5    2.7  3  WP_267928283.1  formate dehydrogenase FDH3 subunit beta [Desu
    7.9e-07   26.7   8.2    1.2e-06   26.1   8.2    1.2  1  WP_267927982.1  4Fe-4S dicluster domain-containing protein [D
    2.5e-06   25.1  26.4      3e-06   24.8  10.1    3.2  3  WP_267926337.1  4Fe-4S dicluster domain-containing protein [D
      5e-06   24.1   1.1    7.9e-06   23.4   1.1    1.3  1  WP_267926128.1  4Fe-4S dicluster domain-containing protein [D
    5.4e-06   24.0  10.3    5.4e-06   24.0  10.3    3.0  3  WP_267927951.1  sulfate reduction electron transfer complex D
    5.7e-06   23.9  26.1     0.0041   14.6   0.3    3.6  3  WP_267928860.1  4Fe-4S dicluster domain-containing protein [D
    8.9e-06   23.2  24.1    0.00033   18.2  10.3    3.3  3  WP_267926317.1  4Fe-4S dicluster domain-containing protein [D
    9.8e-06   23.1   7.0    3.4e-05   21.4   7.0    1.7  1  WP_267927463.1  4Fe-4S binding protein [Desulfolithobacter di
    1.2e-05   22.9   3.6    3.2e-05   21.5   3.6    1.6  1  WP_267926730.1  hydrogenase iron-sulfur subunit [Desulfolitho
    1.2e-05   22.8   6.9      3e-05   21.6   6.9    1.5  1  WP_267928745.1  glycyl-radical enzyme activating protein [Des
    1.7e-05   22.3   2.3    1.7e-05   22.3   2.3    3.5  3  WP_267928184.1  4Fe-4S dicluster domain-containing protein [D
    1.8e-05   22.2  10.3    1.8e-05   22.2  10.3    3.2  3  WP_267927392.1  4Fe-4S dicluster domain-containing protein [D
      2e-05   22.1   7.4      2e-05   22.1   7.4    2.2  2  WP_267927057.1  sulfate reduction electron transfer complex D
    5.2e-05   20.8  14.0     0.0012   16.3   8.1    2.9  3  WP_267927957.1  4Fe-4S dicluster domain-containing protein [D
    5.2e-05   20.8   7.8     0.0019   15.7   9.3    2.1  2  WP_267926357.1  4Fe-4S binding protein [Desulfolithobacter di
    7.1e-05   20.3  10.4    0.00019   18.9  10.4    1.6  1  WP_267927400.1  NADH-quinone oxidoreductase subunit NuoI [Des
    0.00024   18.6   5.0    0.00024   18.6   5.0    2.9  3  WP_267927430.1  4Fe-4S binding protein [Desulfolithobacter di
    0.00035   18.1   9.0     0.0005   17.6   1.9    2.2  2  WP_267928645.1  succinate dehydrogenase/fumarate reductase ir
    0.00065   17.2   9.3     0.0022   15.5   9.3    1.7  1  WP_267928030.1  4Fe-4S dicluster domain-containing protein [D
     0.0015   16.0   7.1     0.0028   15.1   7.1    1.4  1  WP_267927452.1  thiamine pyrophosphate-dependent enzyme [Desu
     0.0017   15.9   3.6     0.0021   15.5   3.6    1.3  1  WP_267926995.1  ferredoxin [Desulfolithobacter dissulfuricans
     0.0029   15.1  17.7     0.0044   14.5   0.2    3.9  4  WP_267928176.1  4Fe-4S dicluster domain-containing protein [D
      0.003   15.0   4.1        0.2    9.1   0.3    2.4  2  WP_267927845.1  (Fe-S)-binding protein [Desulfolithobacter di
     0.0034   14.9   0.4     0.0083   13.6   0.4    1.5  1  WP_267927361.1  sigma 54-interacting transcriptional regulato
      0.005   14.3   4.4      0.086   10.3   0.7    2.4  2  WP_326491543.1  4Fe-4S dicluster domain-containing protein [D
     0.0061   14.0  11.6      0.031   11.8   0.4    2.7  2  WP_267928029.1  glutamate synthase-related protein [Desulfoli
  ------ inclusion threshold ------
      0.011   13.2  28.6      0.043   11.3  11.4    3.3  3  WP_267927794.1  4Fe-4S dicluster domain-containing protein [D
       0.19    9.2  15.0       0.13    9.8   2.5    2.6  2  WP_267926410.1  pyruvate:ferredoxin (flavodoxin) oxidoreducta
       0.47    7.9  23.5          1    6.8  12.5    3.7  3  WP_267928514.1  4Fe-4S dicluster domain-containing protein [D
       0.56    7.7   6.0        2.6    5.5   0.7    2.2  2  WP_267926729.1  quinone-interacting membrane-bound oxidoreduc
        1.7    6.1  12.7        9.8    3.6  12.6    2.2  2  WP_267927885.1  indolepyruvate ferredoxin oxidoreductase subu
        3.7    5.0  14.0        2.8    5.4   2.8    2.3  2  WP_267928165.1  4Fe-4S dicluster domain-containing protein [D


Domain annotation for each sequence (and alignments):
>> WP_267926733.1  adenylyl-sulfate reductase subunit beta [Desulfolithobacter dissulfuricans]
   #    score  bias  c-Evalue  i-Evalue hmmfrom  hmm to    alifrom  ali to    envfrom  env to     acc
 ---   ------ ----- --------- --------- ------- -------    ------- -------    ------- -------    ----
   1 !  195.2   0.6   1.8e-60   1.1e-58       2     117 ..       1     129 [.       1     140 [. 0.90

  Alignments for each domain:
  == domain 1  score: 195.2 bits;  conditional E-value: 1.8e-60
  aprb_Neukirchen_a   2 MpifvdkekCdgCkg...taCveiCPgdLmkldkekkkayirepedCWeCysCvkeCpqqAievrlyadiaplggsvsplrgeedimWtikf 90 
                        Mp+fvd++kCdgCkg   taC++iCP+dLm+l+ke++kay++ep+ CWeCysCvk+Cpq+Ai vr+y d++p+gg+v+p+r++++imWt+kf
     WP_267926733.1   1 MPSFVDPSKCDGCKGgdkTACMYICPNDLMVLNKEEMKAYNQEPDACWECYSCVKICPQGAIMVRGYDDFVPMGGQVHPMRSSDSIMWTVKF 92 
                        ******************************************************************************************** PP

  aprb_Neukirchen_a  91 rdgkvkrfkipirttpeg......s....nlksellf 117
                        r+g++krfk+pirtt+eg           nl++e l+
     WP_267926733.1  93 RNGNIKRFKFPIRTTAEGaanayvGergeNLDDERLL 129
                        ******************6554430334355555544 PP

>> WP_267928287.1  4Fe-4S binding protein [Desulfolithobacter dissulfuricans]
   #    score  bias  c-Evalue  i-Evalue hmmfrom  hmm to    alifrom  ali to    envfrom  env to     acc
 ---   ------ ----- --------- --------- ------- -------    ------- -------    ------- -------    ----
   1 !   22.0   7.0   3.7e-07   2.2e-05       6      66 ..     164     216 ..     161     224 .. 0.90
   2 !   20.5   2.0   1.1e-06   6.3e-05      13      64 ..     280     326 ..     274     339 .. 0.90
   3 !   21.9   6.6     4e-07   2.3e-05       5      63 ..     495     550 ..     493     558 .. 0.91

  Alignments for each domain:
  == domain 1  score: 22.0 bits;  conditional E-value: 3.7e-07
  aprb_Neukirchen_a   6 vdkekCdgCkgtaCveiCPgdLmkldkekkkayirepedCWeCysCvkeCpqqAievrlya 66 
                        +d++kC+ C+  +C  +CP   +  +         + + C  C  Cv  Cpq Ai++ + +
     WP_267928287.1 164 IDPQKCTYCG--ECGPVCPEHCLSER------LFLDLDRCSFCGQCVTVCPQAAIDLHGVE 216
                        89*******7..9*******998654......68899*******************98766 PP

  == domain 2  score: 20.5 bits;  conditional E-value: 1.1e-06
  aprb_Neukirchen_a  13 gCkgtaCveiCPgdLmkldkekkkayirepedCWeCysCvkeCpqqAievrl 64 
                        gC   aC+ +C +  +  ++++   +  +   C eC  C+ +Cp++A++++ 
     WP_267928287.1 280 GCD--ACMAACGHGAISRQEDT---IHIDHLLCVECGDCLAACPTGALQYQR 326
                        897..*************9987...889999*****************9875 PP

  == domain 3  score: 21.9 bits;  conditional E-value: 4e-07
  aprb_Neukirchen_a   5 fvdkekCdgCkgtaCveiCPgdLmkldkekkkayirepedCWeCysCvkeCpqqAievr 63 
                          d+++C+ C   aC   C  + +  d+ +    ++ p+ C +C +Cv+ Cp++A++  
     WP_267928287.1 495 ACDQDRCTHCL--ACLGECHIEALSADSGS-FTLNHLPALCVQCNACVQVCPEKALSAS 550
                        5689******6..**************886.************************9865 PP

>> WP_267928326.1  4Fe-4S binding protein [Desulfolithobacter dissulfuricans]
   #    score  bias  c-Evalue  i-Evalue hmmfrom  hmm to    alifrom  ali to    envfrom  env to     acc
 ---   ------ ----- --------- --------- ------- -------    ------- -------    ------- -------    ----
   1 !   51.3  10.0   3.7e-16   2.1e-14       4      62 ..       4      58 ..       1      61 [] 0.92

  Alignments for each domain:
  == domain 1  score: 51.3 bits;  conditional E-value: 3.7e-16
  aprb_Neukirchen_a  4 ifvdkekCdgCkgtaCveiCPgdLmkldkekkkayirepedCWeCysCvkeCpqqAiev 62
                       i+vdk+kC gC+  +Cv++CP ++ ++ +   k+   ep++C +C  Cv  Cp++Ai v
     WP_267928326.1  4 IVVDKDKCAGCE--ECVNACPAQVYEMVDG--KSEPVEPDECLGCETCVEVCPEGAITV 58
                       89*********7..9************854..899**********************98 PP

>> WP_267928737.1  4Fe-4S binding protein [Desulfolithobacter dissulfuricans]
   #    score  bias  c-Evalue  i-Evalue hmmfrom  hmm to    alifrom  ali to    envfrom  env to     acc
 ---   ------ ----- --------- --------- ------- -------    ------- -------    ------- -------    ----
   1 !   46.8   7.7   8.5e-15   4.9e-13       4      62 ..       4      58 ..       1      60 [. 0.89

  Alignments for each domain:
  == domain 1  score: 46.8 bits;  conditional E-value: 8.5e-15
  aprb_Neukirchen_a  4 ifvdkekCdgCkgtaCveiCPgdLmkldkekkkayirepedCWeCysCvkeCpqqAiev 62
                       + vdk+kC+gC+  +Cv+ CP ++++l +   k+   + ++C +C  Cv  Cp++Ai v
     WP_267928737.1  4 VDVDKDKCTGCE--ECVNSCPAQVFELVDG--KSDPVNMDECLGCETCVEVCPEGAITV 58
                       669********7..9************966..666677899****************87 PP

>> WP_267928163.1  FAD-dependent oxidoreductase [Desulfolithobacter dissulfuricans]
   #    score  bias  c-Evalue  i-Evalue hmmfrom  hmm to    alifrom  ali to    envfrom  env to     acc
 ---   ------ ----- --------- --------- ------- -------    ------- -------    ------- -------    ----
   1 !   16.6   0.2   1.7e-05     0.001       3      27 ..     100     122 ..      99     144 .. 0.70
   2 ?    5.1   0.2     0.059       3.4      47      62 ..     163     178 ..     147     189 .. 0.69
   3 !   36.1   4.9   1.7e-11   9.7e-10       6      68 ..     934     993 ..     930    1002 .. 0.86

  Alignments for each domain:
  == domain 1  score: 16.6 bits;  conditional E-value: 1.7e-05
  aprb_Neukirchen_a   3 pifvdkekCdgCkgtaCveiCPgdL 27 
                        p +vd+++C+ C+  +C e+CP++ 
     WP_267928163.1 100 PRYVDPDRCIACG--RCAEVCPKSA 122
                        679*********7..*******975 PP

  == domain 2  score: 5.1 bits;  conditional E-value: 0.059
  aprb_Neukirchen_a  47 eCysCvkeCpqqAiev 62 
                         C  C +eCp +Ai++
     WP_267928163.1 163 RCGFCARECPADAINF 178
                        4677777777777765 PP

  == domain 3  score: 36.1 bits;  conditional E-value: 1.7e-11
  aprb_Neukirchen_a   6 vdkekCdgCkgtaCveiCPgdLmkldkekkkayirepedCWeCysCvkeCpqqAievrlyadi 68 
                        v+  kC gC+   Cv++CP   + l++++ +a + +   C +C +Cv  C+ +Ai+++ + d 
     WP_267928163.1 934 VQAGKCVGCG--LCVQVCPYAAVILEDDSGQAAV-NSGLCKGCGACVAGCRSGAISLKNGDDE 993
                        8889*****7..*************999866665.5689******************999886 PP

>> WP_267926932.1  NIL domain-containing protein [Desulfolithobacter dissulfuricans]
   #    score  bias  c-Evalue  i-Evalue hmmfrom  hmm to    alifrom  ali to    envfrom  env to     acc
 ---   ------ ----- --------- --------- ------- -------    ------- -------    ------- -------    ----
   1 !   40.7   4.4   6.5e-13   3.7e-11       7      63 ..      81     134 ..      77     139 .. 0.92

  Alignments for each domain:
  == domain 1  score: 40.7 bits;  conditional E-value: 6.5e-13
  aprb_Neukirchen_a   7 dkekCdgCkgtaCveiCPgdLmkldkekkkayirepedCWeCysCvkeCpqqAievr 63 
                        d e+C  C+  aC+ iCP   +++++ +  a++ +pe+C +C  Cv  Cp++A+ev 
     WP_267926932.1  81 DDERCFQCG--ACTGICPVGALYIQRPE-MAVLFDPEKCTGCGQCVTGCPVRAMEVS 134
                        789*****7..*************9887.9************************986 PP

>> WP_267927657.1  4Fe-4S dicluster domain-containing protein [Desulfolithobacter dissulfuricans]
   #    score  bias  c-Evalue  i-Evalue hmmfrom  hmm to    alifrom  ali to    envfrom  env to     acc
 ---   ------ ----- --------- --------- ------- -------    ------- -------    ------- -------    ----
   1 !   10.1   1.4    0.0017       0.1      43      81 ..      26      65 ..      22      73 .. 0.75
   2 ?    7.4   2.2     0.012      0.67      11      27 ..      73      87 ..      71      95 .. 0.69
   3 !   33.2  10.7   1.4e-10   7.9e-09       5      66 ..     119     176 ..     117     184 .. 0.88

  Alignments for each domain:
  == domain 1  score: 10.1 bits;  conditional E-value: 0.0017
  aprb_Neukirchen_a 43 edCWeCysCvkeCpq.qAievrlyadiaplggsvsplrge 81
                       + C+ C +C  +Cp+ qAi  + + +i  +  ++++ r  
     WP_267927657.1 26 NSCFSCGACSGACPVsQAIPEFDPRKIIHMVRMGMEERLL 65
                       78************65899999999987777777666655 PP

  == domain 2  score: 7.4 bits;  conditional E-value: 0.012
  aprb_Neukirchen_a 11 CdgCkgtaCveiCPgdL 27
                       C  C+   Cv +CP+d+
     WP_267927657.1 73 CSSCR--SCVFVCPQDV 87
                       66675..6777777765 PP

  == domain 3  score: 33.2 bits;  conditional E-value: 1.4e-10
  aprb_Neukirchen_a   5 fvdkekCdgCkgtaCveiCPgdLmkldkekkkayirepedCWeCysCvkeCpqqAievrlya 66 
                         v+++ C  C   +Cv++CP d+ k+d+ +      + e C  C  Cv eCp qAi +   +
     WP_267927657.1 119 QVQRDLCVSCL--TCVRVCPWDIPKIDEGG--FATIDVEACRACGICVAECPAQAIVLNESE 176
                        58999*****6..9*************886..777899******************876655 PP

>> WP_267926191.1  FAD-dependent oxidoreductase [Desulfolithobacter dissulfuricans]
   #    score  bias  c-Evalue  i-Evalue hmmfrom  hmm to    alifrom  ali to    envfrom  env to     acc
 ---   ------ ----- --------- --------- ------- -------    ------- -------    ------- -------    ----
   1 !   10.2  12.4    0.0016      0.09       3      68 ..     102     186 ..     101     194 .. 0.80
   2 !   28.7   4.9   3.2e-09   1.9e-07       5      63 ..     940    1002 ..     937    1011 .. 0.89

  Alignments for each domain:
  == domain 1  score: 10.2 bits;  conditional E-value: 0.0016
  aprb_Neukirchen_a   3 pifvdkekCdgCkgtaCveiCPgdLmkldke...............kkkayirepedC.W.....eCysCvkeCpqqAievrlyadi 68 
                        p +vd++kC+ C+  +C + CP+++    +                    y  +pe C W      C +C k Cp +Ai++  +++i
     WP_267926191.1 102 PRYVDMDKCIACG--ECASKCPKKVDDEYNAgtgkrkaiyvkyaqaVPLKYQIDPEACiWlnkpgRCGACAKVCPAGAINFDDTEKI 186
                        679*********7..9*******9876655467888888888776633468889999954666668*************99777666 PP

  == domain 2  score: 28.7 bits;  conditional E-value: 3.2e-09
  aprb_Neukirchen_a    5 fvdkekCdgCkgtaCveiCPgdLmkldke......kkkayirepedCWeCysCvkeCpqqAievr 63  
                          vd+++CdgC    Cv++CP   ++l +e       +k +  ++++C +C  C   Cp++ ++v 
     WP_267926191.1  940 EVDPDNCDGCA--LCVDVCPYHAITLVEEtddegqIHKRVAINKAHCKGCGLCQGTCPKRGVSVA 1002
                         599*******6..*************8877788885699999*****************999876 PP

>> WP_267927246.1  4Fe-4S binding protein [Desulfolithobacter dissulfuricans]
   #    score  bias  c-Evalue  i-Evalue hmmfrom  hmm to    alifrom  ali to    envfrom  env to     acc
 ---   ------ ----- --------- --------- ------- -------    ------- -------    ------- -------    ----
   1 !   35.6  11.7   2.4e-11   1.4e-09       4      62 ..       4      58 ..       1      61 [] 0.90

  Alignments for each domain:
  == domain 1  score: 35.6 bits;  conditional E-value: 2.4e-11
  aprb_Neukirchen_a  4 ifvdkekCdgCkgtaCveiCPgdLmkldkekkkayirepedCWeCysCvkeCpqqAiev 62
                       + vd+++C+gC+  +Cv++CPg++ ++ ++   a   + +dC +C+ C   C+q+A ++
     WP_267927246.1  4 VTVDNDRCQGCG--TCVDACPGEVYEMVDN--LARPVRMDDCHGCHTCEALCEQDACHI 58
                       689********7..9************976..5899999*****************865 PP

>> WP_267928863.1  4Fe-4S dicluster domain-containing protein [Desulfolithobacter dissulfuricans]
   #    score  bias  c-Evalue  i-Evalue hmmfrom  hmm to    alifrom  ali to    envfrom  env to     acc
 ---   ------ ----- --------- --------- ------- -------    ------- -------    ------- -------    ----
   1 !    7.7   0.6    0.0096      0.55       8      24 ..       9      23 ..       4      35 .. 0.76
   2 !   28.7   5.5   3.3e-09   1.9e-07       7      60 ..      50     101 ..      45     110 .. 0.86
   3 !   10.2   4.6    0.0016     0.093      11      33 ..     112     132 ..     108     137 .. 0.81

  Alignments for each domain:
  == domain 1  score: 7.7 bits;  conditional E-value: 0.0096
  aprb_Neukirchen_a  8 kekCdgCkgtaCveiCP 24
                       +e+C+gC+   C  +C 
     WP_267928863.1  9 MERCIGCH--SCSLACA 23
                       67788885..7777775 PP

  == domain 2  score: 28.7 bits;  conditional E-value: 3.3e-09
  aprb_Neukirchen_a   7 dkekCdgCkgtaCveiCPgdLmkldkekkkayirepedCWeCysCvkeCpqqAi 60 
                        +  +C gC ++ Cv +CP   +  ++ +   ++ ++++C +C  Cv++Cp++ i
     WP_267928863.1  50 YAVRCLGCADPFCVAACPTGALIRRRGG--GVLLREKKCIQCGDCVQACPVEGI 101
                        6779****99********9888877665..78888899************9988 PP

  == domain 3  score: 10.2 bits;  conditional E-value: 0.0016
  aprb_Neukirchen_a  11 CdgCkgtaCveiCPgdLmkldke 33 
                        C  C+  +Cv+ CP+d +++++ 
     WP_267928863.1 112 CLQCG--QCVDYCPHDCLEMREA 132
                        88996..9999999999988765 PP

>> WP_267928941.1  4Fe-4S dicluster domain-containing protein [Desulfolithobacter dissulfuricans]
   #    score  bias  c-Evalue  i-Evalue hmmfrom  hmm to    alifrom  ali to    envfrom  env to     acc
 ---   ------ ----- --------- --------- ------- -------    ------- -------    ------- -------    ----
   1 !   34.2   8.8   6.5e-11   3.7e-09      10      63 ..      36      86 ..      27      91 .. 0.92

  Alignments for each domain:
  == domain 1  score: 34.2 bits;  conditional E-value: 6.5e-11
  aprb_Neukirchen_a 10 kCdgCkgtaCveiCPgdLmkldkekkkayirepedCWeCysCvkeCpqqAievr 63
                        C+ C+   C+  CP++++  dk++ k y+ + + C +C  C  +Cp  Ai v 
     WP_267928941.1 36 WCKACG--ICIAFCPQKIIAADKNG-KPYMTDSDRCVGCRFCEIHCPDFAITVS 86
                       6****7..9*************998.*************************986 PP

>> WP_267926161.1  4Fe-4S dicluster domain-containing protein [Desulfolithobacter dissulfuricans]
   #    score  bias  c-Evalue  i-Evalue hmmfrom  hmm to    alifrom  ali to    envfrom  env to     acc
 ---   ------ ----- --------- --------- ------- -------    ------- -------    ------- -------    ----
   1 !   33.0   9.1   1.5e-10   8.8e-09      10      68 ..      39      95 ..      36     108 .. 0.90
   2 ?    3.0   1.0      0.26        15      49      68 ..     116     135 ..     100     147 .. 0.64

  Alignments for each domain:
  == domain 1  score: 33.0 bits;  conditional E-value: 1.5e-10
  aprb_Neukirchen_a 10 kCdgCkgtaCveiCPgdLmkldkekkkayirepedCWeCysCvkeCpqqAievrlyadi 68
                       +C  C+++ C ++CP  ++++d+ +   +  ++edC +C  C   Cp++Ai++r  +d 
     WP_267926161.1 39 QCMHCEDAPCARACPLGVIQVDDGG--IVRVNEEDCTGCGTCAMVCPVGAIDIREVEDP 95
                       7****99***************876..8888999*******************988875 PP

  == domain 2  score: 3.0 bits;  conditional E-value: 0.26
  aprb_Neukirchen_a  49 ysCvkeCpqqAievrlyadi 68 
                         +C+  C+++A+++   +++
     WP_267926161.1 116 QACIAGCKFNALSLVSWKEF 135
                        46666666666666655555 PP

>> WP_267928474.1  4Fe-4S dicluster domain-containing protein [Desulfolithobacter dissulfuricans]
   #    score  bias  c-Evalue  i-Evalue hmmfrom  hmm to    alifrom  ali to    envfrom  env to     acc
 ---   ------ ----- --------- --------- ------- -------    ------- -------    ------- -------    ----
   1 !    8.2   2.6    0.0066      0.38       3      24 ..      70      89 ..      68      93 .. 0.88
   2 !   27.9  12.1   5.6e-09   3.2e-07       9      60 ..     122     172 ..     116     182 .. 0.90
   3 ?    7.4   0.8     0.011      0.66       9      28 ..     182     210 ..     180     230 .. 0.89

  Alignments for each domain:
  == domain 1  score: 8.2 bits;  conditional E-value: 0.0066
  aprb_Neukirchen_a  3 pifvdkekCdgCkgtaCveiCP 24
                       ++++++++C  C+  +C e+C 
     WP_267928474.1 70 SMVIRQNRCVDCE--RCKEACA 89
                       679*********7..9*****7 PP

  == domain 2  score: 27.9 bits;  conditional E-value: 5.6e-09
  aprb_Neukirchen_a   9 ekCdgCkgtaCveiCPgdLmkldkekkkayirepedCWeCysCvkeCpqqAi 60 
                          C+ C+++ Cv++CP    ++dk++   ++ + ++C +C  C+ +Cp +A 
     WP_267928474.1 122 VLCNHCNRPPCVRVCPTRATYKDKKT-GIVMMDYKKCIGCKTCMAACPYNAR 172
                        57****99***************998.9999999***************995 PP

  == domain 3  score: 7.4 bits;  conditional E-value: 0.011
  aprb_Neukirchen_a   9 ekCdgCkg.........taCveiCPgdLm 28 
                        +kC+ C +         taCv +CP d+ 
     WP_267928474.1 182 DKCNFCYDtrlskgmkdTACVAACPADVR 210
                        69999988899999999*********985 PP

>> WP_267928535.1  4Fe-4S dicluster domain-containing protein [Desulfolithobacter dissulfuricans]
   #    score  bias  c-Evalue  i-Evalue hmmfrom  hmm to    alifrom  ali to    envfrom  env to     acc
 ---   ------ ----- --------- --------- ------- -------    ------- -------    ------- -------    ----
   1 ?    6.2   2.5     0.028       1.6       4      23 ..       6      23 ..       3      26 .. 0.82
   2 !   25.6  11.7     3e-08   1.7e-06      10      56 ..      58     102 ..      52     105 .. 0.92
   3 !   19.2  10.4   2.7e-06   0.00016       4      67 ..      84     149 ..      82     150 .] 0.79

  Alignments for each domain:
  == domain 1  score: 6.2 bits;  conditional E-value: 0.028
  aprb_Neukirchen_a  4 ifvdkekCdgCkgtaCveiC 23
                       i+ + ++C+gC+   C+  C
     WP_267928535.1  6 IYLNAKRCIGCH--GCEVHC 23
                       78999******8..688777 PP

  == domain 2  score: 25.6 bits;  conditional E-value: 3e-08
  aprb_Neukirchen_a  10 kCdgCkgtaCveiCPgdLmkldkekkkayirepedCWeCysCvkeCp 56 
                         C  C ++ Cv iCP++ m +++++   +  ++e+C +C++C  +Cp
     WP_267928535.1  58 SCYHCDDPFCVPICPKNAMIKREDG--IVYIDEEKCIGCMACAGACP 102
                        7****99***************997..88888999***********9 PP

  == domain 3  score: 19.2 bits;  conditional E-value: 2.7e-06
  aprb_Neukirchen_a   4 ifvdkekCdgCkgtaCveiCPgdLmkldkekkka....yirepedCWeCysCvkeCpqqAievrlyad 67 
                        +++d+ekC+gC   aC  +CP  + +l++ + ka    y+++  d     +Cv +C ++A+++   +d
     WP_267928535.1  84 VYIDEEKCIGCM--ACAGACPWTIPQLNPATGKAvkcdYCKDRVDQGLKPACVTKCTTHALRFVRLQD 149
                        68*********6..***************9999833334455444444579*********99876555 PP

>> WP_267926359.1  4Fe-4S dicluster domain-containing protein [Desulfolithobacter dissulfuricans]
   #    score  bias  c-Evalue  i-Evalue hmmfrom  hmm to    alifrom  ali to    envfrom  env to     acc
 ---   ------ ----- --------- --------- ------- -------    ------- -------    ------- -------    ----
   1 !   22.2   7.4   3.2e-07   1.9e-05       6      66 ..      49     113 ..      45     124 .. 0.78
   2 ?    6.9   7.1     0.017      0.99       6      58 ..      87     146 ..      85     155 .. 0.52
   3 !   14.9   5.5   5.6e-05    0.0032      14      71 ..     136     190 ..     120     197 .. 0.78

  Alignments for each domain:
  == domain 1  score: 22.2 bits;  conditional E-value: 3.2e-07
  aprb_Neukirchen_a   6 vdkekCdgCkgtaCveiCPgdLmkldke......kkkayirepedCWeCysCvkeCpqqAievrlya 66 
                        +   kC  C+  +Cve+CP   ++l +       ++  +  e+  C+ C+ Cv  Cp++ ++    a
     WP_267926359.1  49 IFAGKCLRCG--RCVEVCPYHCIELLDIrhglhaGTPLIAVEKIPCYLCMKCVDVCPTGTLQRVEMA 113
                        55679****7..********9999865345566555677788899*************988765555 PP

  == domain 2  score: 6.9 bits;  conditional E-value: 0.017
  aprb_Neukirchen_a   6 vdkekCdgCkgtaCveiCPgdLmkldke.....kkkayirepedCWe....CysCvkeCpqq 58 
                        v+k  C  C   +Cv++CP   ++  +      +   +++     W+    C  C+ +Cp++
     WP_267926359.1  87 VEKIPCYLCM--KCVDVCPTGTLQRVEMaetrmGLAVINQFICAAWNgralCRTCYDKCPFK 146
                        6667788885..88888887665544332333311222333333354444477777777765 PP

  == domain 3  score: 14.9 bits;  conditional E-value: 5.6e-05
  aprb_Neukirchen_a  14 CkgtaCveiCPgdLmkldkekkkayirepedCWeCysCvkeCpqqAievrlyadiapl 71 
                        C   +C + CP +   ++ e+ k ++ ++ dC +C  C+ +Cp+ +++ r + ++ pl
     WP_267926359.1 136 C--RTCYDKCPFKNRAIRLEALKPVV-DETDCTGCGLCTHACPVTSVDGRKGINVEPL 190
                        5..48999999999988888866665.5679999999999999999999988888776 PP

>> WP_267926165.1  4Fe-4S dicluster domain-containing protein [Desulfolithobacter dissulfuricans]
   #    score  bias  c-Evalue  i-Evalue hmmfrom  hmm to    alifrom  ali to    envfrom  env to     acc
 ---   ------ ----- --------- --------- ------- -------    ------- -------    ------- -------    ----
   1 !   30.6   6.3   8.6e-10     5e-08       7      68 ..      39      99 ..      35     129 .. 0.77

  Alignments for each domain:
  == domain 1  score: 30.6 bits;  conditional E-value: 8.6e-10
  aprb_Neukirchen_a  7 dkekCdgCkgtaCveiCPgdLmkldke...kkkayirepedCWeCysCvkeCpqqAievrlyadi 68
                       d++ C+gC+  +C+++CPg  + ++++   +  ++      C +C +C   Cp++A++   + d+
     WP_267926165.1 39 DQKLCIGCG--TCEYVCPGGAIRVREKedgQGISFSFWLGTCTHCGNCEYYCPTSAVAH--TNDF 99
                       7899****7..9************9874444455666789****************954..4444 PP

>> WP_267928305.1  ATP-binding protein [Desulfolithobacter dissulfuricans]
   #    score  bias  c-Evalue  i-Evalue hmmfrom  hmm to    alifrom  ali to    envfrom  env to     acc
 ---   ------ ----- --------- --------- ------- -------    ------- -------    ------- -------    ----
   1 !   30.0   4.8   1.3e-09   7.3e-08       6      61 ..      62     112 ..      58     121 .. 0.91

  Alignments for each domain:
  == domain 1  score: 30.0 bits;  conditional E-value: 1.3e-09
  aprb_Neukirchen_a   6 vdkekCdgCkgtaCveiCPgdLmkldkekkkayirepedCWeCysCvkeCpqqAie 61 
                         d ekC+gC+  +Cve C  + + +  ++      +p++C +C  C+  C+++A++
     WP_267928305.1  62 LDAEKCTGCG--NCVELCQFKAISMMLST---LTLYPDMCHGCGGCIAVCRENALQ 112
                        589******7..9***********98665...99********************87 PP

>> WP_326491604.1  FAD-dependent oxidoreductase [Desulfolithobacter dissulfuricans]
   #    score  bias  c-Evalue  i-Evalue hmmfrom  hmm to    alifrom  ali to    envfrom  env to     acc
 ---   ------ ----- --------- --------- ------- -------    ------- -------    ------- -------    ----
   1 !   11.6   5.6   0.00059     0.034       3      65 ..     104     184 ..     102     192 .. 0.87
   2 ?   -1.6   0.8         7   4.1e+02       6      29 ..     744     770 ..     741     785 .. 0.71
   3 !   29.3   7.0   2.2e-09   1.2e-07       5      63 ..     937     994 ..     934    1010 .. 0.83

  Alignments for each domain:
  == domain 1  score: 11.6 bits;  conditional E-value: 0.00059
  aprb_Neukirchen_a   3 pifvdkekCdgCkgtaCveiCPgdLmkldke...............kkkayirepedCWe.....CysCvkeCpqqAievrly 65 
                        p ++d + C+ C+   C++ CP   +   +e                   y  +p+ C +     C  Cv  C+ +Ai+++ +
     WP_326491604.1 104 PRYIDADACTACG--LCTQYCPRHHVDPYNEglaltrpihidyaqaVPATYYIDPSSCLHlqydtCQICVPVCQSHAINFKQQ 184
                        679*********7..********99988777899999999999888447899******9666666*************99865 PP

  == domain 2  score: -1.6 bits;  conditional E-value: 7
  aprb_Neukirchen_a   6 vdkekCdgCkg...taCveiCPgdLmk 29 
                        v + +C g +g   + C ++C +  +k
     WP_326491604.1 744 VIMIQCAGSRGddlNYCSKVCCNHAVK 770
                        556677777777777888888776554 PP

  == domain 3  score: 29.3 bits;  conditional E-value: 2.2e-09
  aprb_Neukirchen_a   5 fvdkekCdgCkgtaCveiCPgdLmkldkekkk.ayirepedCWeCysCvkeCpqqAievr 63 
                         v+++kC+gC    C + CP + +++ k +kk       + C +C  C  +Cp+ Ai++ 
     WP_326491604.1 937 QVEEDKCIGCS--ICASLCPYQAIEMVKVDKKrKARTIAASCKGCGICASHCPTFAISMG 994
                        799*******7..9*********999775444044455789****************985 PP

>> WP_267928552.1  electron transfer flavoprotein subunit alpha [Desulfolithobacter dissulfuricans]
   #    score  bias  c-Evalue  i-Evalue hmmfrom  hmm to    alifrom  ali to    envfrom  env to     acc
 ---   ------ ----- --------- --------- ------- -------    ------- -------    ------- -------    ----
   1 !   26.6   5.4   1.5e-08   8.5e-07       5      65 ..       3      57 ..       1      63 [. 0.87

  Alignments for each domain:
  == domain 1  score: 26.6 bits;  conditional E-value: 1.5e-08
  aprb_Neukirchen_a  5 fvdkekCdgCkgtaCveiCPgdLmkldkekkkayirepedCWeCysCvkeCpqqAievrly 65
                       +vd+ekC+gC+   C+e C    ++++++    +    + C  C sCv  C+++A+++ ++
     WP_267928552.1  3 IVDTEKCIGCG--VCEETCAFGAITVEDS----IAVVGDTCTLCGSCVDNCEVEALHIEGG 57
                       79********7..9************865....4556789***************998776 PP

>> WP_267928304.1  ATP-binding protein [Desulfolithobacter dissulfuricans]
   #    score  bias  c-Evalue  i-Evalue hmmfrom  hmm to    alifrom  ali to    envfrom  env to     acc
 ---   ------ ----- --------- --------- ------- -------    ------- -------    ------- -------    ----
   1 !   26.1  10.9     2e-08   1.1e-06       5      62 ..      62     114 ..      60     119 .. 0.93

  Alignments for each domain:
  == domain 1  score: 26.1 bits;  conditional E-value: 2e-08
  aprb_Neukirchen_a   5 fvdkekCdgCkgtaCveiCPgdLmkldkekkkayirepedCWeCysCvkeCpqqAiev 62 
                        +++++ C+gC+  +C ++C  + +  ++++   +  +p  C +C  Cv  Cp+q ie+
     WP_267928304.1  62 RINQDGCTGCG--TCAQMCRYNAIRQENDR---FTVDPIRCEGCKVCVSFCPEQTIEF 114
                        79********7..9***********99886...***********************97 PP

>> WP_267928283.1  formate dehydrogenase FDH3 subunit beta [Desulfolithobacter dissulfuricans]
   #    score  bias  c-Evalue  i-Evalue hmmfrom  hmm to    alifrom  ali to    envfrom  env to     acc
 ---   ------ ----- --------- --------- ------- -------    ------- -------    ------- -------    ----
   1 ?    5.5   3.2     0.045       2.6      38      57 ..       6      25 ..       2      28 .. 0.77
   2 !   26.8   9.5   1.3e-08   7.3e-07      10      74 ..      54     113 ..      51     125 .. 0.89
   3 ?   -1.8   0.0       7.7   4.4e+02      51      68 ..     151     167 ..     146     188 .. 0.69

  Alignments for each domain:
  == domain 1  score: 5.5 bits;  conditional E-value: 0.045
  aprb_Neukirchen_a 38 yirepedCWeCysCvkeCpq 57
                       ++ + e C +C  Cv +C++
     WP_267928283.1  6 FLCDVERCIDCNGCVIACKE 25
                       55677889999999999986 PP

  == domain 2  score: 26.8 bits;  conditional E-value: 1.3e-08
  aprb_Neukirchen_a  10 kCdgCkgtaCveiCPgdLmkldkekkkayirepedCWeCysCvkeCpqqAievrlyadiaplggs 74 
                         C  C ++ C+ +CP d ++ ++++   ++ +++ C +C  C  +Cp++A ++  ++ +   g++
     WP_267928283.1  54 SCMHCADAPCIAVCPVDAIYQRDDG--IVLVNKKTCIGCGYCFMACPFGAPQFPSGQVF---GAR 113
                        6****99**************9997..99999******************999888877...443 PP

  == domain 3  score: -1.8 bits;  conditional E-value: 7.7
  aprb_Neukirchen_a  51 CvkeCpqqAievrlyadi 68 
                        C  +C ++A+ + + ad+
     WP_267928283.1 151 CAAMCATKAL-MAGDADV 167
                        6666777776.5555555 PP

>> WP_267927982.1  4Fe-4S dicluster domain-containing protein [Desulfolithobacter dissulfuricans]
   #    score  bias  c-Evalue  i-Evalue hmmfrom  hmm to    alifrom  ali to    envfrom  env to     acc
 ---   ------ ----- --------- --------- ------- -------    ------- -------    ------- -------    ----
   1 !   26.1   8.2     2e-08   1.2e-06      10      69 ..      61     126 ..      58     134 .. 0.81

  Alignments for each domain:
  == domain 1  score: 26.1 bits;  conditional E-value: 2e-08
  aprb_Neukirchen_a  10 kCdgCkgtaCveiCPgdLmkldke.....kkkayirep...edCWeCysCvkeCpqqAievrlyadia 69 
                        +C+ C+   C+++CP+  +++  +     kkk+  +++    +C  C sC+  C+++Ai++   +++a
     WP_267927982.1  61 NCIVCG--MCMRACPSGCITVAGKkeegaKKKSLTKYEldfTKCSLCGSCIESCNFNAIRFSKDYNLA 126
                        7****7..***********996655677766777777633378****************999888774 PP

>> WP_267926337.1  4Fe-4S dicluster domain-containing protein [Desulfolithobacter dissulfuricans]
   #    score  bias  c-Evalue  i-Evalue hmmfrom  hmm to    alifrom  ali to    envfrom  env to     acc
 ---   ------ ----- --------- --------- ------- -------    ------- -------    ------- -------    ----
   1 ?    3.0   2.0      0.26        15       5      20 ..      63      77 ..      60      79 .. 0.79
   2 !   24.8  10.1   5.1e-08     3e-06       5      57 ..     132     182 ..     130     187 .. 0.92
   3 ?    7.1   0.5     0.014      0.82       8      26 ..     194     219 ..     188     232 .. 0.85

  Alignments for each domain:
  == domain 1  score: 3.0 bits;  conditional E-value: 0.26
  aprb_Neukirchen_a  5 fvdkekCdgCkgtaCv 20
                       +vd ++C+gC+ + Cv
     WP_267926337.1 63 IVDITRCIGCG-SCCV 77
                       68999*****8.5665 PP

  == domain 2  score: 24.8 bits;  conditional E-value: 5.1e-08
  aprb_Neukirchen_a   5 fvdkekCdgCkgtaCveiCPgdLmkldkekkkayirepedCWeCysCvkeCpq 57 
                        f  ++ C+ C+++ Cv++CP    + +k++   ++ +++ C  C  Cv++Cp 
     WP_267926337.1 132 FFVPKLCNMCEKPSCVQVCPVGATYQTKDG--FVLIDQKRCVACSYCVQACPY 182
                        566789*********************997..999****************96 PP

  == domain 3  score: 7.1 bits;  conditional E-value: 0.014
  aprb_Neukirchen_a   8 kekCdgCkg.......taCveiCPgd 26 
                         +kC+ C +       +aCv++CP +
     WP_267926337.1 194 ADKCTWCYHrvrkgllPACVNVCPVQ 219
                        58999998899999999*******76 PP

>> WP_267926128.1  4Fe-4S dicluster domain-containing protein [Desulfolithobacter dissulfuricans]
   #    score  bias  c-Evalue  i-Evalue hmmfrom  hmm to    alifrom  ali to    envfrom  env to     acc
 ---   ------ ----- --------- --------- ------- -------    ------- -------    ------- -------    ----
   1 !   23.4   1.1   1.4e-07   7.9e-06       4      63 ..       8      63 ..       7      88 .. 0.88

  Alignments for each domain:
  == domain 1  score: 23.4 bits;  conditional E-value: 1.4e-07
  aprb_Neukirchen_a  4 ifvdkekCdgCkgtaCveiCPgdLmkldkekkkayirepedCWeCysCvkeCpqqAievr 63
                       i +d+e C+gC+   Cv  C    +++ + + ka +  ++ C +  +C+  Cp++A+++ 
     WP_267926128.1  8 IEIDEELCTGCG--DCVPDCAEGSLQIID-G-KARLVGENLCDGLGACLGSCPTGALRIV 63
                       579********7..9*****987777763.3.9***********************9865 PP

>> WP_267927951.1  sulfate reduction electron transfer complex DsrMKJOP subunit DsrO [Desulfolithobacter dissulfuricans]
   #    score  bias  c-Evalue  i-Evalue hmmfrom  hmm to    alifrom  ali to    envfrom  env to     acc
 ---   ------ ----- --------- --------- ------- -------    ------- -------    ------- -------    ----
   1 ?    6.3   1.6     0.026       1.5       5      24 ..      46      63 ..      44      67 .. 0.81
   2 !   24.0  10.3   9.3e-08   5.4e-06       9      59 ..      95     143 ..      91     148 .. 0.93
   3 ?    0.2   0.6       1.9   1.1e+02       8      23 ..     153     175 ..     146     179 .. 0.86

  Alignments for each domain:
  == domain 1  score: 6.3 bits;  conditional E-value: 0.026
  aprb_Neukirchen_a  5 fvdkekCdgCkgtaCveiCP 24
                       +vd   C+gC+  aC+ +C 
     WP_267927951.1 46 VVDLRLCIGCQ--ACTVACS 63
                       68888999997..9999996 PP

  == domain 2  score: 24.0 bits;  conditional E-value: 9.3e-08
  aprb_Neukirchen_a   9 ekCdgCkgtaCveiCPgdLmkldkekkkayirepedCWeCysCvkeCpqqA 59 
                          C+ C ++aCv +CP +    ++++  a++ ++  C +C  C+++Cp +A
     WP_267927951.1  95 RLCNHCAKPACVTVCPTQATRQRSDG--AVVVDNTVCIGCGYCIQACPYDA 143
                        57****99**************9997..********************988 PP

  == domain 3  score: 0.2 bits;  conditional E-value: 1.9
  aprb_Neukirchen_a   8 kekCdgCkg.......taCveiC 23 
                         +kC+ C +       +aCve C
     WP_267927951.1 153 ADKCTFCLHrieagllPACVETC 175
                        58999998889999999999999 PP

>> WP_267928860.1  4Fe-4S dicluster domain-containing protein [Desulfolithobacter dissulfuricans]
   #    score  bias  c-Evalue  i-Evalue hmmfrom  hmm to    alifrom  ali to    envfrom  env to     acc
 ---   ------ ----- --------- --------- ------- -------    ------- -------    ------- -------    ----
   1 ?    7.0   2.8     0.015      0.89       5      23 ..       6      22 ..       3      27 .. 0.71
   2 !   14.6   0.3   7.1e-05    0.0041       7      28 ..      55      76 ..      50      97 .. 0.83
   3 !   10.9   9.9   0.00096     0.055       4      50 ..     105     150 ..     104     176 .. 0.73

  Alignments for each domain:
  == domain 1  score: 7.0 bits;  conditional E-value: 0.015
  aprb_Neukirchen_a  5 fvdkekCdgCkgtaCveiC 23
                       ++d +kC gC+  aC+ +C
     WP_267928860.1  6 IIDIDKCVGCH--ACTIAC 22
                       57777777775..777777 PP

  == domain 2  score: 14.6 bits;  conditional E-value: 7.1e-05
  aprb_Neukirchen_a  7 dkekCdgCkgtaCveiCPgdLm 28
                       ++  C+ C ++aCv++CP d +
     WP_267928860.1 55 YPGLCNHCDKPACVDVCPADPV 76
                       5668****99********9965 PP

  == domain 3  score: 10.9 bits;  conditional E-value: 0.00096
  aprb_Neukirchen_a   4 ifvdkekCdgCkgtaCveiCPgdLmkldke.kkkayirepedCWeCys 50 
                        + +dk++C gC+  aC ++CP    +++++ +      + ++C  C+ 
     WP_267928860.1 105 VQIDKTRCMGCG--ACADACPYGARYVNPDlADDESEGKADKCTYCMP 150
                        679********7..********99999998433444556677888873 PP

>> WP_267926317.1  4Fe-4S dicluster domain-containing protein [Desulfolithobacter dissulfuricans]
   #    score  bias  c-Evalue  i-Evalue hmmfrom  hmm to    alifrom  ali to    envfrom  env to     acc
 ---   ------ ----- --------- --------- ------- -------    ------- -------    ------- -------    ----
   1 !    8.4   0.7    0.0056      0.32       9      24 ..     101     114 ..      94     130 .. 0.79
   2 !   18.2  10.3   5.7e-06   0.00033       9      61 ..     162     212 ..     157     217 .. 0.90
   3 ?    5.3   0.5     0.051         3       8      25 ..     242     266 ..     240     275 .. 0.90

  Alignments for each domain:
  == domain 1  score: 8.4 bits;  conditional E-value: 0.0056
  aprb_Neukirchen_a   9 ekCdgCkgtaCveiCP 24 
                         +C+gC+  +Cv++C 
     WP_267926317.1 101 GRCIGCR--RCVYACM 114
                        5899997..9999995 PP

  == domain 2  score: 18.2 bits;  conditional E-value: 5.7e-06
  aprb_Neukirchen_a   9 ekCdgCkgtaCveiCPgdLmkldkekkkayirepedCWeCysCvkeCpqqAie 61 
                         +C+ C+++ Cv++CP +   ++k++   ++ + + C +C  C  +Cp +A +
     WP_267926317.1 162 VQCQQCRNPPCVKVCPVKATWKEKDG--IIVIDYNWCIGCRYCEAACPYHARR 212
                        58*******************99997..8999999**************9965 PP

  == domain 3  score: 5.3 bits;  conditional E-value: 0.051
  aprb_Neukirchen_a   8 kekCdgCkg.......taCveiCPg 25 
                        +ekC+ C +       +aC e+CP 
     WP_267926317.1 242 MEKCTFCLHrtregryPACLEVCPT 266
                        69*****98999999*********6 PP

>> WP_267927463.1  4Fe-4S binding protein [Desulfolithobacter dissulfuricans]
   #    score  bias  c-Evalue  i-Evalue hmmfrom  hmm to    alifrom  ali to    envfrom  env to     acc
 ---   ------ ----- --------- --------- ------- -------    ------- -------    ------- -------    ----
   1 !   21.4   7.0   5.8e-07   3.4e-05      10      72 ..      64     132 ..      59     140 .. 0.81

  Alignments for each domain:
  == domain 1  score: 21.4 bits;  conditional E-value: 5.8e-07
  aprb_Neukirchen_a  10 kCdgCkgtaCveiCPgdLmkldke........kkkayirepedCWeCysCvkeCpqqAievrlyadiaplg 72 
                        kC  C+  +C + CP+  +++               ++ +  +C  C  Cv  Cp++A+e+   + +a + 
     WP_267927463.1  64 KCFACG--TCARNCPSGCITVSGRkpegakkkVADRFLLDFTKCSLCGLCVESCPVEALEFSRDYSLADYT 132
                        9****7..9***********9765566654332345778899*******************9999887665 PP

>> WP_267926730.1  hydrogenase iron-sulfur subunit [Desulfolithobacter dissulfuricans]
   #    score  bias  c-Evalue  i-Evalue hmmfrom  hmm to    alifrom  ali to    envfrom  env to     acc
 ---   ------ ----- --------- --------- ------- -------    ------- -------    ------- -------    ----
   1 !   21.5   3.6   5.5e-07   3.2e-05       9      74 ..     545     605 ..     544     621 .. 0.80

  Alignments for each domain:
  == domain 1  score: 21.5 bits;  conditional E-value: 5.5e-07
  aprb_Neukirchen_a   9 ekCdgCkgtaCveiCPgdLmkldkekkkayirepedCWeCysCvkeCpqqAievrlyadiaplggs 74 
                        ++C+ Ck  +C+e CP   +  d+++    + +p  C  C  C+ +Cp++ i +  y +i  +g++
     WP_267926730.1 545 QRCTQCK--RCTEECPFGALDDDEKG--TPLPNPTRCRRCGTCMGACPERIIGFADY-NIDLIGSM 605
                        68****8..*******9988888775..899******************98865543.34345555 PP

>> WP_267928745.1  glycyl-radical enzyme activating protein [Desulfolithobacter dissulfuricans]
   #    score  bias  c-Evalue  i-Evalue hmmfrom  hmm to    alifrom  ali to    envfrom  env to     acc
 ---   ------ ----- --------- --------- ------- -------    ------- -------    ------- -------    ----
   1 !   21.6   6.9   5.1e-07     3e-05       5      66 ..      49     104 ..      47     116 .. 0.86

  Alignments for each domain:
  == domain 1  score: 21.6 bits;  conditional E-value: 5.1e-07
  aprb_Neukirchen_a   5 fvdkekCdgCkgtaCveiCPgdLmkldkekkkayirepedCWeCysCvkeCpqqAievrlya 66 
                          ++++C gC+  +C e+C  + +   +          + C  C  Cv +Cp +A+e+ +++
     WP_267928745.1  49 AFYHSRCVGCG--ECGEVCRDQAISYATP----LRIIRNRCTVCGLCVEACPARALEFVGQE 104
                        66899*****7..9**********99854....4556789*****************98875 PP

>> WP_267928184.1  4Fe-4S dicluster domain-containing protein [Desulfolithobacter dissulfuricans]
   #    score  bias  c-Evalue  i-Evalue hmmfrom  hmm to    alifrom  ali to    envfrom  env to     acc
 ---   ------ ----- --------- --------- ------- -------    ------- -------    ------- -------    ----
   1 ?    5.7   1.7     0.039       2.2      38      57 ..      48      67 ..      39      69 .. 0.74
   2 ?    4.8   2.6     0.075       4.3       8      25 ..      97     123 ..      94     124 .. 0.91
   3 !   22.3   2.3     3e-07   1.7e-05       5      53 ..     155     201 ..     153     207 .. 0.88

  Alignments for each domain:
  == domain 1  score: 5.7 bits;  conditional E-value: 0.039
  aprb_Neukirchen_a 38 yirepedCWeCysCvkeCpq 57
                       +i + + C +C +C+ +C+ 
     WP_267928184.1 48 MIMDLRRCMGCRACTVACKA 67
                       56667778888888888865 PP

  == domain 2  score: 4.8 bits;  conditional E-value: 0.075
  aprb_Neukirchen_a   8 kekCdgCkg.........taCveiCPg 25 
                        + +C+ C+g         + Cv++CP 
     WP_267928184.1  97 PRRCNHCEGtekvgkmtvPPCVKVCPE 123
                        679****9999******99*******6 PP

  == domain 3  score: 22.3 bits;  conditional E-value: 3e-07
  aprb_Neukirchen_a   5 fvdkekCdgCkgtaCveiCPgdLmkldkekkkayirepedCWeCysCvk 53 
                          d++ C+gC+  +C+++CP    +++k k     +++    +C+sCv 
     WP_267928184.1 155 LLDNDSCTGCG--KCIDACPYGARTFNKRKAAGKDKSKHAIVKCTSCVH 201
                        57899*****7..**************99877788889999******97 PP

>> WP_267927392.1  4Fe-4S dicluster domain-containing protein [Desulfolithobacter dissulfuricans]
   #    score  bias  c-Evalue  i-Evalue hmmfrom  hmm to    alifrom  ali to    envfrom  env to     acc
 ---   ------ ----- --------- --------- ------- -------    ------- -------    ------- -------    ----
   1 ?    4.6   2.4     0.088       5.1       7      23 ..       9      23 ..       1      27 [. 0.62
   2 !   22.2  10.3   3.2e-07   1.8e-05      10      57 ..      58     104 ..      54     111 .. 0.92
   3 ?    1.1   3.3      0.98        57       9      25 ..     117     140 ..     115     158 .. 0.80

  Alignments for each domain:
  == domain 1  score: 4.6 bits;  conditional E-value: 0.088
  aprb_Neukirchen_a  7 dkekCdgCkgtaCveiC 23
                       d + C+gC+  aC+  C
     WP_267927392.1  9 DVNSCIGCR--ACEVHC 23
                       345677775..676666 PP

  == domain 2  score: 22.2 bits;  conditional E-value: 3.2e-07
  aprb_Neukirchen_a  10 kCdgCkgtaCveiCPgdLmkldkekkkayirepedCWeCysCvkeCpq 57 
                         C  C+++ Cv++CP   m+ ++++   +  ++  C +C +C+ +Cp 
     WP_267927392.1  58 SCFHCEKPWCVDACPTGAMQRREKD-GIVFVDQGSCVGCKACIAACPW 104
                        699***9**************9887.89999***************95 PP

  == domain 3  score: 1.1 bits;  conditional E-value: 0.98
  aprb_Neukirchen_a   9 ekCdgCkg.......taCveiCPg 25 
                        +kCd Ck+       +aCv+ C  
     WP_267927392.1 117 SKCDLCKDrideglrPACVSKCVT 140
                        799999999999999999998865 PP

>> WP_267927057.1  sulfate reduction electron transfer complex DsrMKJOP subunit DsrO [Desulfolithobacter dissulfuricans]
   #    score  bias  c-Evalue  i-Evalue hmmfrom  hmm to    alifrom  ali to    envfrom  env to     acc
 ---   ------ ----- --------- --------- ------- -------    ------- -------    ------- -------    ----
   1 !   22.1   7.4   3.5e-07     2e-05      11      62 ..     148     197 ..     145     207 .. 0.91
   2 ?    2.8   0.9      0.31        18       9      24 ..     222     244 ..     217     251 .. 0.90

  Alignments for each domain:
  == domain 1  score: 22.1 bits;  conditional E-value: 3.5e-07
  aprb_Neukirchen_a  11 CdgCkgtaCveiCPgdLmkldkekkkayirepedCWeCysCvkeCpqqAiev 62 
                        C+ C ++ Cv++CP     ++k++   +  +   C +C  C+ +Cp +A ++
     WP_267927057.1 148 CNHCDNPPCVKACPTRATFKNKDG--IVAMDYHRCIGCRFCMAACPYGARSF 197
                        ****99***************997..88889999*************99655 PP

  == domain 2  score: 2.8 bits;  conditional E-value: 0.31
  aprb_Neukirchen_a   9 ekCdgCkg.......taCveiCP 24 
                        ekC+ C +       +aCve+C 
     WP_267927057.1 222 EKCNLCAErvalgkqPACVEACG 244
                        8*****999*****9*******5 PP

>> WP_267927957.1  4Fe-4S dicluster domain-containing protein [Desulfolithobacter dissulfuricans]
   #    score  bias  c-Evalue  i-Evalue hmmfrom  hmm to    alifrom  ali to    envfrom  env to     acc
 ---   ------ ----- --------- --------- ------- -------    ------- -------    ------- -------    ----
   1 !   16.3   8.1   2.1e-05    0.0012      14      57 ..       3      44 ..       1      45 [. 0.92
   2 !   15.3   7.8   4.3e-05    0.0025       4      49 ..      25      63 ..      24      83 .. 0.78
   3 ?    3.6   0.5      0.18        10      10      31 ..      58      86 ..      55     105 .. 0.83

  Alignments for each domain:
  == domain 1  score: 16.3 bits;  conditional E-value: 2.1e-05
  aprb_Neukirchen_a 14 CkgtaCveiCPgdLmkldkekkkayirepedCWeCysCvkeCpq 57
                       C++t C + CP + ++ +k +   ++ +++ C +C  C  +Cp+
     WP_267927957.1  3 CENTPCANNCPANAIERRKGG--QVVIHQDLCVGCRTCQEACPF 44
                       999**************9886..888999*************96 PP

  == domain 2  score: 15.3 bits;  conditional E-value: 4.3e-05
  aprb_Neukirchen_a  4 ifvdkekCdgCkgtaCveiCPgdLmkldkekkkayirepedCWeCy 49
                       ++++++ C gC+  +C+e+CP d+ + d++++        +C  Cy
     WP_267927957.1 25 VVIHQDLCVGCR--TCQEACPFDVPVYDQTTN-----ASYKCIMCY 63
                       689********8..9*************9873.....333444444 PP

  == domain 3  score: 3.6 bits;  conditional E-value: 0.18
  aprb_Neukirchen_a 10 kCdgCkg.......taCveiCPgdLmkld 31
                       kC+ C +       +aCv+ C gd +   
     WP_267927957.1 58 KCIMCYDrvesglrPACVSSCIGDALISG 86
                       9****9999999*9*********987655 PP

>> WP_267926357.1  4Fe-4S binding protein [Desulfolithobacter dissulfuricans]
   #    score  bias  c-Evalue  i-Evalue hmmfrom  hmm to    alifrom  ali to    envfrom  env to     acc
 ---   ------ ----- --------- --------- ------- -------    ------- -------    ------- -------    ----
   1 !    9.6   0.7    0.0025      0.14      19      56 ..     198     237 ..     195     239 .. 0.75
   2 !   15.7   9.3   3.3e-05    0.0019       9      63 ..     224     270 ..     218     273 .. 0.87

  Alignments for each domain:
  == domain 1  score: 9.6 bits;  conditional E-value: 0.0025
  aprb_Neukirchen_a  19 CveiCP.gdLmkl.dkekkkayirepedCWeCysCvkeCp 56 
                        C + CP g L+ l  + ++  + +e e C +C  C  +Cp
     WP_267926357.1 198 CRYFCPlGGLLALiGSRRRLVIHQELEACTQCGLCDHACP 237
                        9999997566666144555566688899*********999 PP

  == domain 2  score: 15.7 bits;  conditional E-value: 3.3e-05
  aprb_Neukirchen_a   9 ekCdgCkgtaCveiCPgdLmkldkekkkayirepedCWeCysCvkeCpqqAievr 63 
                        e C+ C+   C ++CP  L     e+      +   CW+C +Cv  C+ +A+++ 
     WP_267926357.1 224 EACTQCG--LCDHACPLGLNPSLGEG------RSVYCWNCGACVDSCRPGALDFT 270
                        78****7..*******9998888777......5667***************9875 PP

>> WP_267927400.1  NADH-quinone oxidoreductase subunit NuoI [Desulfolithobacter dissulfuricans]
   #    score  bias  c-Evalue  i-Evalue hmmfrom  hmm to    alifrom  ali to    envfrom  env to     acc
 ---   ------ ----- --------- --------- ------- -------    ------- -------    ------- -------    ----
   1 !   18.9  10.4   3.3e-06   0.00019       9      86 ..      66     148 ..      61     171 .. 0.77

  Alignments for each domain:
  == domain 1  score: 18.9 bits;  conditional E-value: 3.3e-06
  aprb_Neukirchen_a   9 ekCdgCkgtaCveiCPgdLmkldke......kkkayirepedCWeCysCvkeCpqqAievrlyadiaplggsvsplrgeed.imW 86 
                        +kC  C   +C  +CP+  ++++ +         +y  e   C  C  C   Cp++A+ +    d   +  +    ++e+   +W
     WP_267927400.1  66 SKCVACM--RCATVCPSRCIHIRFHeedgrrVVDSYDIEALRCVYCGYCEEVCPVNALVLTEVFDYCEYDRESLFFTKEDLlANW 148
                        79****6..************954323433323467788899****************999998887776666666665534666 PP

>> WP_267927430.1  4Fe-4S binding protein [Desulfolithobacter dissulfuricans]
   #    score  bias  c-Evalue  i-Evalue hmmfrom  hmm to    alifrom  ali to    envfrom  env to     acc
 ---   ------ ----- --------- --------- ------- -------    ------- -------    ------- -------    ----
   1 ?    2.9   0.1      0.28        16      43      62 ..      41      60 ..      30      74 .. 0.81
   2 ?   -2.1   0.1       9.8   5.7e+02      19      25 ..     154     160 ..     152     164 .. 0.85
   3 !   18.6   5.0   4.2e-06   0.00024       6      64 ..     229     279 ..     225     298 .. 0.77

  Alignments for each domain:
  == domain 1  score: 2.9 bits;  conditional E-value: 0.28
  aprb_Neukirchen_a 43 edCWeCysCvkeCpqqAiev 62
                        +C+ C + +  Cp ++i+ 
     WP_267927430.1 41 LNCYSCPAATTYCPIGSIQQ 60
                       579999999*******9974 PP

  == domain 2  score: -2.1 bits;  conditional E-value: 9.8
  aprb_Neukirchen_a  19 CveiCPg 25 
                        C ++CP 
     WP_267927430.1 154 CKYVCPA 160
                        99***95 PP

  == domain 3  score: 18.6 bits;  conditional E-value: 4.2e-06
  aprb_Neukirchen_a   6 vdkekCdgCkgtaCveiCPgdLmkldkekkkayirepedCWeCysCvk.eCpqqAievrl 64 
                         d++ C++C+  aC  +CP ++   +++       +  +C  C+ C+  +C ++Ai++ +
     WP_267927430.1 229 LDPDACTKCG--ACHTVCPVEIRF-NET------PDSPECISCMKCLTgACSFNAISLEV 279
                        58999****7..********9754.444......47899*******8659******8764 PP

>> WP_267928645.1  succinate dehydrogenase/fumarate reductase iron-sulfur subunit [Desulfolithobacter dissulfuricans]
   #    score  bias  c-Evalue  i-Evalue hmmfrom  hmm to    alifrom  ali to    envfrom  env to     acc
 ---   ------ ----- --------- --------- ------- -------    ------- -------    ------- -------    ----
   1 !   17.6   1.9   8.7e-06    0.0005      38      71 ..     157     190 ..     142     215 .. 0.76
   2 ?    5.0   0.8     0.066       3.8      13      28 ..     218     234 ..     206     248 .. 0.78

  Alignments for each domain:
  == domain 1  score: 17.6 bits;  conditional E-value: 8.7e-06
  aprb_Neukirchen_a  38 yirepedCWeCysCvkeCpqqAievrlyadiapl 71 
                           + + C +C +Cv +Cp+ A  +++ a+i +l
     WP_267928645.1 157 QAMDAAACIGCGACVAACPNAAAMLFVSAKISQL 190
                        4567889***************999999998654 PP

  == domain 2  score: 5.0 bits;  conditional E-value: 0.066
  aprb_Neukirchen_a  13 gCkg.taCveiCPgdLm 28 
                         C++  +C+++CP+ + 
     WP_267928645.1 218 NCGNeRECENVCPKGIS 234
                        699999*******9765 PP

>> WP_267928030.1  4Fe-4S dicluster domain-containing protein [Desulfolithobacter dissulfuricans]
   #    score  bias  c-Evalue  i-Evalue hmmfrom  hmm to    alifrom  ali to    envfrom  env to     acc
 ---   ------ ----- --------- --------- ------- -------    ------- -------    ------- -------    ----
   1 !   15.5   9.3   3.8e-05    0.0022      10      57 ..     316     362 ..     312     367 .. 0.89

  Alignments for each domain:
  == domain 1  score: 15.5 bits;  conditional E-value: 3.8e-05
  aprb_Neukirchen_a  10 kCdgCkgtaCveiCPgdLmkldk.ekkkayirepedCWeCysCvkeCpq 57 
                         C  C+   C+ +CP   +  ++ +++  y+ + ++C  C  C   Cp+
     WP_267928030.1 316 PCRDCH--LCETVCPTAAISRQEsDERFGYVSNDDKCIACGFCRDVCPV 362
                        6999*7..**********99977257789*******************7 PP

>> WP_267927452.1  thiamine pyrophosphate-dependent enzyme [Desulfolithobacter dissulfuricans]
   #    score  bias  c-Evalue  i-Evalue hmmfrom  hmm to    alifrom  ali to    envfrom  env to     acc
 ---   ------ ----- --------- --------- ------- -------    ------- -------    ------- -------    ----
   1 !   15.1   7.1   4.8e-05    0.0028       9      65 ..     557     610 ..     552     612 .] 0.83

  Alignments for each domain:
  == domain 1  score: 15.1 bits;  conditional E-value: 4.8e-05
  aprb_Neukirchen_a   9 ekCdgCkgtaCvei..CPgdLmkldkekkkayirepedCWeCysCvkeCpqqAievrly 65 
                        + C gC+   Cv+   CP   ++ld+++ k    ++  C eC  C   Cp+++i  +++
     WP_267927452.1 557 DDCVGCG--ICVQQfeCP--AITLDEKE-KQAHIDQVLCVECGVCETVCPTGSIVRKGG 610
                        67****7..9**973366..69999987.77778899****************966655 PP

>> WP_267926995.1  ferredoxin [Desulfolithobacter dissulfuricans]
   #    score  bias  c-Evalue  i-Evalue hmmfrom  hmm to    alifrom  ali to    envfrom  env to     acc
 ---   ------ ----- --------- --------- ------- -------    ------- -------    ------- -------    ----
   1 !   15.5   3.6   3.7e-05    0.0021       4      62 ..       4      61 ..       1      63 [] 0.76

  Alignments for each domain:
  == domain 1  score: 15.5 bits;  conditional E-value: 3.7e-05
  aprb_Neukirchen_a  4 ifvdkekCdgCkgtaCveiCPgdLmkldkekkkayi..repedCWeCysCvkeCpqqAiev 62
                       i +d+  C  C   +Cve CP  +++++++++k  +   +pe   +    v  Cp++ ie+
     WP_267926995.1  4 ILIDTYFCSNCM--TCVELCPE-VFYFNEDTEKIELtsINPEITEDVRQAVAYCPEKCIEI 61
                       7899*******6..9******6.67777777776551156778888888888888888876 PP

>> WP_267928176.1  4Fe-4S dicluster domain-containing protein [Desulfolithobacter dissulfuricans]
   #    score  bias  c-Evalue  i-Evalue hmmfrom  hmm to    alifrom  ali to    envfrom  env to     acc
 ---   ------ ----- --------- --------- ------- -------    ------- -------    ------- -------    ----
   1 ?    7.1   1.0     0.014      0.83      39      57 ..      73      91 ..      64      96 .. 0.78
   2 ?    3.8   0.6      0.15       8.9       9      25 ..     122     147 ..     119     157 .. 0.90
   3 !   14.5   0.2   7.6e-05    0.0044      38      59 ..     179     200 ..     170     215 .. 0.72
   4 ?   -0.8   0.2       3.8   2.2e+02      17      56 ..     236     243 ..     221     269 .. 0.69

  Alignments for each domain:
  == domain 1  score: 7.1 bits;  conditional E-value: 0.014
  aprb_Neukirchen_a 39 irepedCWeCysCvkeCpq 57
                       + + + C +CysC   C+ 
     WP_267928176.1 73 VIDIRRCVGCYSCQITCKM 91
                       5566789999999888875 PP

  == domain 2  score: 3.8 bits;  conditional E-value: 0.15
  aprb_Neukirchen_a   9 ekCdgCkg.........taCveiCPg 25 
                        + C+ C+g         + Cv++CP 
     WP_267928176.1 122 HLCNHCEGtetvgrmlvPPCVKACPE 147
                        5799999999999999999*****95 PP

  == domain 3  score: 14.5 bits;  conditional E-value: 7.6e-05
  aprb_Neukirchen_a  38 yirepedCWeCysCvkeCpqqA 59 
                        ++ ++e C +C  C+k+Cp +A
     WP_267928176.1 179 ILYNNELCIGCGKCIKACPYGA 200
                        4555666777777777777666 PP

  == domain 4  score: -0.8 bits;  conditional E-value: 3.8
  aprb_Neukirchen_a  17 taCveiCPgdLmkldkekkkayirepedCWeCysCvkeCp 56 
                        +aCv+ C                                 
     WP_267928176.1 236 PACVKSC--------------------------------V 243
                        5555555................................4 PP

>> WP_267927845.1  (Fe-S)-binding protein [Desulfolithobacter dissulfuricans]
   #    score  bias  c-Evalue  i-Evalue hmmfrom  hmm to    alifrom  ali to    envfrom  env to     acc
 ---   ------ ----- --------- --------- ------- -------    ------- -------    ------- -------    ----
   1 ?    6.7   0.3     0.019       1.1      41      57 ..      10      26 ..       2      39 .. 0.80
   2 !    9.1   0.3    0.0035       0.2       9      28 ..      61      78 ..      59      88 .. 0.87

  Alignments for each domain:
  == domain 1  score: 6.7 bits;  conditional E-value: 0.019
  aprb_Neukirchen_a 41 epedCWeCysCvkeCpq 57
                         +dC +C sC   Cp+
     WP_267927845.1 10 AVRDCAKCGSCSVVCPV 26
                       56889999999999986 PP

  == domain 2  score: 9.1 bits;  conditional E-value: 0.0035
  aprb_Neukirchen_a  9 ekCdgCkgtaCveiCPgdLm 28
                       ++C  C+  aC+++CP +L 
     WP_267927845.1 61 SRCLLCG--ACESVCPRNLE 78
                       58999*7..********995 PP

>> WP_267927361.1  sigma 54-interacting transcriptional regulator [Desulfolithobacter dissulfuricans]
   #    score  bias  c-Evalue  i-Evalue hmmfrom  hmm to    alifrom  ali to    envfrom  env to     acc
 ---   ------ ----- --------- --------- ------- -------    ------- -------    ------- -------    ----
   1 !   13.6   0.4   0.00014    0.0083      40      63 ..     657     680 ..     651     687 .. 0.87

  Alignments for each domain:
  == domain 1  score: 13.6 bits;  conditional E-value: 0.00014
  aprb_Neukirchen_a  40 repedCWeCysCvkeCpqqAievr 63 
                         +++dC  C++C+k C++++i++ 
     WP_267927361.1 657 DNNRDCIMCANCIKNCNNSSIQLN 680
                        6789*****************976 PP

>> WP_326491543.1  4Fe-4S dicluster domain-containing protein [Desulfolithobacter dissulfuricans]
   #    score  bias  c-Evalue  i-Evalue hmmfrom  hmm to    alifrom  ali to    envfrom  env to     acc
 ---   ------ ----- --------- --------- ------- -------    ------- -------    ------- -------    ----
   1 ?    5.0   0.2     0.062       3.6      43      60 ..     100     117 ..      83     130 .. 0.69
   2 !   10.3   0.7    0.0015     0.086      10      30 ..     145     163 ..     142     176 .. 0.82

  Alignments for each domain:
  == domain 1  score: 5.0 bits;  conditional E-value: 0.062
  aprb_Neukirchen_a  43 edCWeCysCvkeCpqqAi 60 
                        + C  C  C  +Cp + +
     WP_326491543.1 100 DVCLTCGTCASACPISGV 117
                        457888888888876655 PP

  == domain 2  score: 10.3 bits;  conditional E-value: 0.0015
  aprb_Neukirchen_a  10 kCdgCkgtaCveiCPgdLmkl 30 
                        kC+ C   +C+e+CP d+  +
     WP_326491543.1 145 KCTMCA--KCEEACPMDVQIV 163
                        9****6..********98655 PP

>> WP_267928029.1  glutamate synthase-related protein [Desulfolithobacter dissulfuricans]
   #    score  bias  c-Evalue  i-Evalue hmmfrom  hmm to    alifrom  ali to    envfrom  env to     acc
 ---   ------ ----- --------- --------- ------- -------    ------- -------    ------- -------    ----
   1 !    9.9   0.3     0.002      0.11       7      31 ..      26      48 ..      20      69 .. 0.85
   2 !   11.8   0.4   0.00053     0.031       9      28 ..      82      99 ..      75     114 .. 0.81

  Alignments for each domain:
  == domain 1  score: 9.9 bits;  conditional E-value: 0.002
  aprb_Neukirchen_a  7 dkekCdgCkgtaCveiCPgdLmkld 31
                       ++++C  C+  +C  +CP + ++l 
     WP_267928029.1 26 NEDRCVLCG--KCAAVCPMESLELS 48
                       6789****7..9******8877665 PP

  == domain 2  score: 11.8 bits;  conditional E-value: 0.00053
  aprb_Neukirchen_a  9 ekCdgCkgtaCveiCPgdLm 28
                       ++C gC+   C  +CP+  +
     WP_267928029.1 82 HRCVGCG--MCSMVCPNAAI 99
                       6899997..99999998765 PP

>> WP_267927794.1  4Fe-4S dicluster domain-containing protein [Desulfolithobacter dissulfuricans]
   #    score  bias  c-Evalue  i-Evalue hmmfrom  hmm to    alifrom  ali to    envfrom  env to     acc
 ---   ------ ----- --------- --------- ------- -------    ------- -------    ------- -------    ----
   1 ?    6.8  11.5     0.018       1.1       5      59 ..      41     108 ..      37     112 .. 0.89
   2 ?   11.3  11.4   0.00075     0.043      10      59 ..      91     138 ..      86     142 .. 0.87
   3 ?    1.2   0.9      0.95        55       9      24 ..     150     172 ..     147     175 .. 0.81

  Alignments for each domain:
  == domain 1  score: 6.8 bits;  conditional E-value: 0.018
  aprb_Neukirchen_a   5 fvdkekCdgCkgtaCveiCPgdLmkldke.............kkkayirepedCWeCy..sCvkeCpqqA 59 
                        ++d ++C+gC+   Cv +C +   + +++             + +  +  p +C +C   sCv +C +qA
     WP_267927794.1  41 IIDLNRCTGCQ--SCVIACKNRNHTARNQfntrilireevfaRGRGLLFTPIQCNQCEdpSCVAACDRQA 108
                        7999******7..9******999999888899999999999977999999*******6559*******99 PP

  == domain 2  score: 11.3 bits;  conditional E-value: 0.00075
  aprb_Neukirchen_a  10 kCdgCkgtaCveiCPgdLmkldkekkkayirepedCWeCysCvkeCpqqA 59 
                        +C+ C+++ Cv +C  +     ++    ++ + + C +C  C+ +Cp +A
     WP_267927794.1  91 QCNQCEDPSCVAACDRQATFHLDN--GVVVTDWSRCDGCGDCIEACPYGA 138
                        8****99*******9887655444..48*******************998 PP

  == domain 3  score: 1.2 bits;  conditional E-value: 0.95
  aprb_Neukirchen_a   9 ekCdgCkg.......taCveiCP 24 
                        +kCd C +       + Cve+C 
     WP_267927794.1 150 DKCDFCLDrlvaggvPSCVEACS 172
                        78999988888888999999996 PP

>> WP_267926410.1  pyruvate:ferredoxin (flavodoxin) oxidoreductase [Desulfolithobacter dissulfuricans]
   #    score  bias  c-Evalue  i-Evalue hmmfrom  hmm to    alifrom  ali to    envfrom  env to     acc
 ---   ------ ----- --------- --------- ------- -------    ------- -------    ------- -------    ----
   1 ?    3.0  15.0      0.27        16       8      58 ..     690     762 ..     686     768 .. 0.86
   2 ?    9.8   2.5    0.0022      0.13       5      26 ..     743     762 ..     738     784 .. 0.76

  Alignments for each domain:
  == domain 1  score: 3.0 bits;  conditional E-value: 0.27
  aprb_Neukirchen_a   8 kekCdgCkgtaCveiCPgdLmkldke.......................kkk.ayirepedCWeCysCvkeCpqq 58 
                        +e+C+ C+  +C  +CP+  + ++                         ++k a   + edC +C+ Cv  Cp +
     WP_267926410.1 690 PENCIQCG--QCSLVCPHGCLRIKVVkpedlkkmpksfktvdavgkqfkGMKfALQVSTEDCVGCTLCVGVCPAK 762
                        689****7..9*******999998766779999***************955516666899************974 PP

  == domain 2  score: 9.8 bits;  conditional E-value: 0.0022
  aprb_Neukirchen_a   5 fvdkekCdgCkgtaCveiCPgd 26 
                         v +e C gC  t Cv +CP +
     WP_267926410.1 743 QVSTEDCVGC--TLCVGVCPAK 762
                        6899999999..5999999975 PP

>> WP_267928514.1  4Fe-4S dicluster domain-containing protein [Desulfolithobacter dissulfuricans]
   #    score  bias  c-Evalue  i-Evalue hmmfrom  hmm to    alifrom  ali to    envfrom  env to     acc
 ---   ------ ----- --------- --------- ------- -------    ------- -------    ------- -------    ----
   1 ?    0.6   0.1       1.4        83      13      24 ..     115     127 ..     109     143 .. 0.67
   2 ?    6.8  12.5     0.018         1      10      56 ..     175     219 ..     170     222 .. 0.94
   3 ?    5.5   0.5     0.045       2.6       8      25 ..     254     278 ..     247     292 .. 0.89

  Alignments for each domain:
  == domain 1  score: 0.6 bits;  conditional E-value: 1.4
  aprb_Neukirchen_a  13 gCkg.taCveiCP 24 
                         Ckg   Cve+C 
     WP_267928514.1 115 RCKGyMDCVEACV 127
                        3555556777774 PP

  == domain 2  score: 6.8 bits;  conditional E-value: 0.018
  aprb_Neukirchen_a  10 kCdgCkgtaCveiCPgdLmkldkekkkayirepedCWeCysCvkeCp 56 
                        +C  C+++ C+++CP +    ++++   ++ + + C +C  C+ +Cp
     WP_267928514.1 175 QCFHCENAPCIKACPTKATWREPDG--IVVVDYDWCIGCRYCLAACP 219
                        799**99***************997..999999*************9 PP

  == domain 3  score: 5.5 bits;  conditional E-value: 0.045
  aprb_Neukirchen_a   8 kekCdgCkg.......taCveiCPg 25 
                        +ekC+ C +       +aC ++CP 
     WP_267928514.1 254 MEKCTFCVQrtrqgklPACADACPT 278
                        89*****9999999**********6 PP

>> WP_267926729.1  quinone-interacting membrane-bound oxidoreductase complex subunit QmoC [Desulfolithobacter dissulfuri
   #    score  bias  c-Evalue  i-Evalue hmmfrom  hmm to    alifrom  ali to    envfrom  env to     acc
 ---   ------ ----- --------- --------- ------- -------    ------- -------    ------- -------    ----
   1 ?    5.5   0.7     0.044       2.6      43      56 ..      22      35 ..       8      39 .. 0.72
   2 ?    4.6   0.5     0.083       4.8      45      59 ..      68      82 ..      62      95 .. 0.75

  Alignments for each domain:
  == domain 1  score: 5.5 bits;  conditional E-value: 0.044
  aprb_Neukirchen_a 43 edCWeCysCvkeCp 56
                       ++C++C+ C   Cp
     WP_267926729.1 22 KKCFQCATCSVVCP 35
                       66777777777776 PP

  == domain 2  score: 4.6 bits;  conditional E-value: 0.083
  aprb_Neukirchen_a 45 CWeCysCvkeCpqqA 59
                       C +C  C+  Cp++A
     WP_267926729.1 68 CHQCGDCTAYCPRGA 82
                       556666666666555 PP

>> WP_267927885.1  indolepyruvate ferredoxin oxidoreductase subunit alpha [Desulfolithobacter dissulfuricans]
   #    score  bias  c-Evalue  i-Evalue hmmfrom  hmm to    alifrom  ali to    envfrom  env to     acc
 ---   ------ ----- --------- --------- ------- -------    ------- -------    ------- -------    ----
   1 ?    2.7   1.3      0.33        19      39      52 ..     531     544 ..     521     557 .. 0.63
   2 ?    3.6  12.6      0.17       9.8       7      63 ..     533     599 ..     529     602 .] 0.73

  Alignments for each domain:
  == domain 1  score: 2.7 bits;  conditional E-value: 0.33
  aprb_Neukirchen_a  39 irepedCWeCysCv 52 
                          + ++C +C +Cv
     WP_267927885.1 531 YTNLDNCTGCQACV 544
                        44555555555555 PP

  == domain 2  score: 3.6 bits;  conditional E-value: 0.17
  aprb_Neukirchen_a   7 dkekCdgCkgtaCvei.CPgdLmk.ldke.........kkkayir.epedCWeCysCvkeCpqqAievr 63 
                        + ++C+gC+  aCv   CP    + l++e         k+k y + ++ +C +C  C   C+++Ai +r
     WP_267927885.1 533 NLDNCTGCQ--ACVGLgCPAISWHpLTPEearargyreKQKGYAEiNEVQCNGCGQCASLCKFEAITCR 599
                        56899***7..899766997555523444566777777666665426679****************998 PP

>> WP_267928165.1  4Fe-4S dicluster domain-containing protein [Desulfolithobacter dissulfuricans]
   #    score  bias  c-Evalue  i-Evalue hmmfrom  hmm to    alifrom  ali to    envfrom  env to     acc
 ---   ------ ----- --------- --------- ------- -------    ------- -------    ------- -------    ----
   1 ?    4.8   3.6     0.074       4.3      39      56 ..     212     229 ..     201     231 .. 0.78
   2 ?    5.4   2.8     0.049       2.8      10      25 ..     269     282 ..     264     293 .. 0.79

  Alignments for each domain:
  == domain 1  score: 4.8 bits;  conditional E-value: 0.074
  aprb_Neukirchen_a  39 irepedCWeCysCvkeCp 56 
                          e + C  Cy+C  +Cp
     WP_267928165.1 212 QGEVATCIRCYACRNACP 229
                        557788999999999998 PP

  == domain 2  score: 5.4 bits;  conditional E-value: 0.049
  aprb_Neukirchen_a  10 kCdgCkgtaCveiCPg 25 
                        +C+ C+  aC+ +CP 
     WP_267928165.1 269 RCTDCG--ACEAACPM 282
                        788886..89999986 PP


Internal pipeline statistics summary:
-------------------------------------
Query model(s):                            1  (157 nodes)
Target sequences:                       3004  (977979 residues searched)
Passed MSV filter:                       153  (0.0509321); expected 60.1 (0.02)
Passed bias filter:                      114  (0.0379494); expected 60.1 (0.02)
Passed Vit filter:                        66  (0.0219707); expected 3.0 (0.001)
Passed Fwd filter:                        52  (0.0173103); expected 0.0 (1e-05)
Initial search space (Z):               3004  [actual number of targets]
Domain search space  (domZ):              52  [number of targets reported over threshold]
# CPU time: 0.05u 0.00s 00:00:00.05 Elapsed: 00:00:00.03
# Mc/sec: 4194.04
//
[ok]
