# Supplementary material for: Sulfur disproportionation occurs globally across anoxic habitats and has multiple mechanisms of independent evolutionary origin
Source: ISME J. 2026 Mar 2;20(1):wrag042. doi: 10.1093/ismejo/wrag042 (PMC12998232; doi:10.1093/ismejo/wrag042)
Supplement: Sup_File_1_HMM_wrag042 [file sup_file_1_hmm_wrag042.zip › SupFile1_HMM/SupFile1c_results/aprb_Neukirchen_a-hmm-011_Desulfurivibrio_alkaliphilus_AHT_2_GCF_000092205.txt]

# hmmsearch :: search profile(s) against a sequence database
# HMMER 3.4 (Aug 2023); http://hmmer.org/
# Copyright (C) 2023 Howard Hughes Medical Institute.
# Freely distributed under the BSD open source license.
# - - - - - - - - - - - - - - - - - - - - - - - - - - - - - - - - - - - -
# query HMM file:                  /Users/lukas/OneDrive/2023_Sulfur/20250723_HMM/profiles_all/aprb_Neukirchen_a.hmm
# target sequence database:        /Users/lukas/OneDrive/2023_Sulfur/20250626_HMM/db_new/011_Desulfurivibrio_alkaliphilus_AHT_2_GCF_000092205.fas
# - - - - - - - - - - - - - - - - - - - - - - - - - - - - - - - - - - - -

Query:       aprb_Neukirchen_a  [M=157]
Scores for complete sequences (score includes all domains):
   --- full sequence ---   --- best 1 domain ---    -#dom-
    E-value  score  bias    E-value  score  bias    exp  N  Sequence       Description
    ------- ------ -----    ------- ------ -----   ---- --  --------       -----------
      2e-58  194.1   1.3    2.3e-58  193.9   1.3    1.0  1  WP_013163694.1  adenylyl-sulfate reductase subunit beta [Desu
    4.4e-14   50.1  17.9    1.4e-09   35.4   7.0    3.1  3  WP_013163854.1  4Fe-4S dicluster domain-containing protein [D
    1.4e-11   41.9  17.1    9.7e-07   26.2   6.3    2.3  2  WP_013164576.1  4Fe-4S dicluster domain-containing protein [D
    4.1e-11   40.4   6.4    4.2e-11   40.4   6.4    1.0  1  WP_007294967.1  MULTISPECIES: 4Fe-4S binding protein [Desulfu
    6.2e-10   36.6  17.6    4.6e-08   30.5   6.4    3.4  2  WP_013163056.1  FAD-dependent oxidoreductase [Desulfurivibrio
    5.9e-09   33.4  12.1    6.9e-09   33.2   5.7    4.0  3  WP_013164815.1  FAD-dependent oxidoreductase [Desulfurivibrio
    6.9e-09   33.2   5.7    1.3e-08   32.3   5.7    1.4  1  WP_013163252.1  4Fe-4S binding protein [Desulfurivibrio alkal
      2e-08   31.7  28.2    4.9e-07   27.1  10.4    3.1  3  WP_013162656.1  4Fe-4S dicluster domain-containing protein [D
    8.9e-08   29.6   2.0    1.4e-07   28.9   2.0    1.3  1  WP_013164516.1  4Fe-4S dicluster domain-containing protein [D
    6.1e-07   26.9   1.6    9.4e-07   26.2   1.6    1.2  1  WP_013163851.1  nitroreductase family protein [Desulfurivibri
    6.3e-07   26.8   5.5    1.3e-06   25.8   3.3    2.2  2  WP_013163691.1  FAD-dependent oxidoreductase [Desulfurivibrio
    1.3e-06   25.8   9.0    2.6e-06   24.8   9.0    1.4  1  WP_013164128.1  NADH-quinone oxidoreductase subunit I [Desulf
    2.3e-06   25.0   7.2    2.3e-06   25.0   7.2    2.1  2  WP_013164750.1  FAD-dependent oxidoreductase [Desulfurivibrio
    3.1e-06   24.5   3.8    5.1e-06   23.9   3.8    1.3  1  WP_013163510.1  electron transfer flavoprotein subunit alpha 
    4.4e-06   24.0  26.5    1.6e-05   22.3   7.4    3.3  3  WP_013163608.1  4Fe-4S dicluster domain-containing protein [D
    1.3e-05   22.5  12.7    2.3e-05   21.7   5.8    3.1  3  WP_013164504.1  4Fe-4S binding protein [Desulfurivibrio alkal
    1.3e-05   22.5   4.5    1.3e-05   22.5   4.5    1.9  2  WP_013164480.1  sulfate reduction electron transfer complex D
    5.2e-05   20.6   5.2    5.2e-05   20.6   5.2    2.1  2  WP_013163057.1  formate dehydrogenase subunit alpha [Desulfur
    7.1e-05   20.1   2.6    9.8e-05   19.7   2.6    1.2  1  WP_013164466.1  ferredoxin [Desulfurivibrio alkaliphilus]
    0.00022   18.6  25.3       0.09   10.0   8.6    3.5  3  WP_083774474.1  4Fe-4S dicluster domain-containing protein [D
    0.00037   17.8   4.4    0.00046   17.5   4.4    1.2  1  WP_013164706.1  ferredoxin [Desulfurivibrio alkaliphilus]
    0.00049   17.4  11.4      0.001   16.4  11.4    1.5  1  WP_013163081.1  4Fe-4S binding protein [Desulfurivibrio alkal
     0.0012   16.1  10.7      0.013   12.8   0.3    2.5  2  WP_013162367.1  glutamate synthase-related protein [Desulfuri
     0.0013   16.0   3.9     0.0013   16.0   3.9    2.1  2  WP_013164800.1  formate dehydrogenase subunit alpha [Desulfur
     0.0019   15.5  14.5     0.0048   14.2   0.9    2.6  2  WP_013163140.1  pyruvate:ferredoxin (flavodoxin) oxidoreducta
     0.0029   14.9   1.4     0.0029   14.9   1.4    2.2  2  WP_013162421.1  4Fe-4S dicluster domain-containing protein [D
     0.0099   13.2  11.7      0.018   12.4  11.4    1.5  1  WP_013164337.1  4Fe-4S binding protein [Desulfurivibrio alkal
  ------ inclusion threshold ------
      0.042   11.1  13.0        1.2    6.4  13.0    2.2  1  WP_013163640.1  bidirectional hydrogenase complex protein Hox
      0.053   10.8  39.6      0.034   11.4   0.2    5.7  5  WP_013162934.1  4Fe-4S binding protein [Desulfurivibrio alkal
      0.056   10.7   6.2      0.092   10.0   6.2    1.2  1  WP_013162439.1  electron-transfer flavoprotein:ubiquinone oxi
      0.068   10.5  10.0       0.27    8.5   9.5    2.0  2  WP_013162353.1  indolepyruvate ferredoxin oxidoreductase subu
       0.45    7.8   6.6        2.3    5.5   0.3    2.1  2  WP_013163690.1  quinone-interacting membrane-bound oxidoreduc
        1.9    5.7   9.6        1.1    6.6   2.2    2.7  3  WP_013162693.1  (Fe-S)-binding protein [Desulfurivibrio alkal


Domain annotation for each sequence (and alignments):
>> WP_013163694.1  adenylyl-sulfate reductase subunit beta [Desulfurivibrio alkaliphilus]
   #    score  bias  c-Evalue  i-Evalue hmmfrom  hmm to    alifrom  ali to    envfrom  env to     acc
 ---   ------ ----- --------- --------- ------- -------    ------- -------    ------- -------    ----
   1 !  193.9   1.3   2.9e-60   2.3e-58       2     120 ..       1     132 [.       1     141 [. 0.89

  Alignments for each domain:
  == domain 1  score: 193.9 bits;  conditional E-value: 2.9e-60
  aprb_Neukirchen_a   2 MpifvdkekCdgCkg...taCveiCPgdLmkldkekkkayirepedCWeCysCvkeCpqqAievrlyadiaplggsvsplrgeedimWtikf 90 
                        Mp++vd++kCdgCkg   taC++iCP+dLm+l+k+++kay++ep+ CWeCysCvk+Cpq+Ai+vr+y d++p+gg v+p+r++++imWt+kf
     WP_013163694.1   1 MPSYVDPSKCDGCKGgdkTACMYICPNDLMVLNKDEMKAYNQEPDACWECYSCVKICPQGAIAVRGYDDFVPMGGVVHPMRSSDSIMWTVKF 92 
                        ******************************************************************************************** PP

  aprb_Neukirchen_a  91 rdgkvkrfkipirttpeg...s.......nlksellftee 120
                        r+g++krfk+pirtt+eg   +       nl++e+l+ e+
     WP_013163694.1  93 RNGNMKRFKFPIRTTAEGaanAytdvkgdNLDDEKLVLEQ 132
                        ******************7551444444455555555554 PP

>> WP_013163854.1  4Fe-4S dicluster domain-containing protein [Desulfurivibrio alkaliphilus]
   #    score  bias  c-Evalue  i-Evalue hmmfrom  hmm to    alifrom  ali to    envfrom  env to     acc
 ---   ------ ----- --------- --------- ------- -------    ------- -------    ------- -------    ----
   1 !   10.0   0.1    0.0012     0.096      43      61 ..      26      45 ..      17      65 .. 0.76
   2 !   11.2   0.8   0.00049     0.039      10      27 ..      72      87 ..      69      91 .. 0.79
   3 !   35.4   7.0   1.8e-11   1.4e-09       5      68 ..     119     178 ..     117     186 .. 0.89

  Alignments for each domain:
  == domain 1  score: 10.0 bits;  conditional E-value: 0.0012
  aprb_Neukirchen_a 43 edCWeCysCvkeCpq.qAie 61
                       + C+ C +C  +Cp+ qAi 
     WP_013163854.1 26 NRCYSCGACSGACPVsQAIP 45
                       68999999999999636775 PP

  == domain 2  score: 11.2 bits;  conditional E-value: 0.00049
  aprb_Neukirchen_a 10 kCdgCkgtaCveiCPgdL 27
                        C gC+   Cv +CP+d+
     WP_013163854.1 72 YCSGCR--SCVFVCPQDV 87
                       588886..8888888886 PP

  == domain 3  score: 35.4 bits;  conditional E-value: 1.8e-11
  aprb_Neukirchen_a   5 fvdkekCdgCkgtaCveiCPgdLmkldkekkkayirepedCWeCysCvkeCpqqAievrlyadi 68 
                        +v++++C  C   +Cv++CP  + ++d+ + +a+i + ++C  C  C  eCp +Ai++   ad 
     WP_013163854.1 119 WVERDQCVSCL--TCVRVCPWRIPVIDQGG-RAHI-DAKECRACGICPEECPAGAIKLNQSADE 178
                        6999******6..9*************887.7776.6789******************999985 PP

>> WP_013164576.1  4Fe-4S dicluster domain-containing protein [Desulfurivibrio alkaliphilus]
   #    score  bias  c-Evalue  i-Evalue hmmfrom  hmm to    alifrom  ali to    envfrom  env to     acc
 ---   ------ ----- --------- --------- ------- -------    ------- -------    ------- -------    ----
   1 !   21.1   3.0   4.4e-07   3.5e-05      13      62 ..      34      78 ..      31      92 .. 0.89
   2 !   26.2   6.3   1.2e-08   9.7e-07      10      61 ..     289     337 ..     287     338 .] 0.95

  Alignments for each domain:
  == domain 1  score: 21.1 bits;  conditional E-value: 4.4e-07
  aprb_Neukirchen_a 13 gCkgtaCveiCPgdLmkldkekkkayirepedCWeCysCvkeCpqqAiev 62
                        C   +C ++CP + ++  + +   +  e e C +C  C+ +Cp++A++ 
     WP_013164576.1 34 ACD--RCARACPPQAIYPGEGT---VRLESERCTGCLVCTAACPTGALSG 78
                       485..899**********9876...8899******************975 PP

  == domain 2  score: 26.2 bits;  conditional E-value: 1.2e-08
  aprb_Neukirchen_a  10 kCdgCkgtaCveiCPgdLmkldkekkkayirepedCWeCysCvkeCpqqAie 61 
                        +C+ C+  aC+  CP+  +  d+e  k  + +p  C  C  C   Cp +Ai+
     WP_013164576.1 289 ECNLCG--ACIGLCPSGAISSDDEL-KQLNFDPWRCSACGLCREFCPARAIK 337
                        6****7..**************886.*************************7 PP

>> WP_007294967.1  MULTISPECIES: 4Fe-4S binding protein [Desulfurivibrio]
   #    score  bias  c-Evalue  i-Evalue hmmfrom  hmm to    alifrom  ali to    envfrom  env to     acc
 ---   ------ ----- --------- --------- ------- -------    ------- -------    ------- -------    ----
   1 !   40.4   6.4   5.2e-13   4.2e-11       5      62 ..       5      58 ..       1      61 [] 0.90

  Alignments for each domain:
  == domain 1  score: 40.4 bits;  conditional E-value: 5.2e-13
  aprb_Neukirchen_a  5 fvdkekCdgCkgtaCveiCPgdLmkldkekkkayirepedCWeCysCvkeCpqqAiev 62
                        vdk+kC g +  +Cv++CP +++++ +   ka   + ++C +C  Cv  Cp++Ai v
     WP_007294967.1  5 DVDKDKCSGDE--ECVNACPAQVFEMVDG--KADPVNVDECLGCETCVEVCPEGAITV 58
                       69999**9996..9************854..899999*******************98 PP

>> WP_013163056.1  FAD-dependent oxidoreductase [Desulfurivibrio alkaliphilus]
   #    score  bias  c-Evalue  i-Evalue hmmfrom  hmm to    alifrom  ali to    envfrom  env to     acc
 ---   ------ ----- --------- --------- ------- -------    ------- -------    ------- -------    ----
   1 !   21.0   3.4   4.8e-07   3.8e-05       3      64 ..     104     183 ..     102     197 .. 0.87
   2 !   30.5   6.4   5.8e-10   4.6e-08       5      67 ..     944    1006 ..     942    1015 .. 0.82

  Alignments for each domain:
  == domain 1  score: 21.0 bits;  conditional E-value: 4.8e-07
  aprb_Neukirchen_a   3 pifvdkekCdgCkgtaCveiCPgdLmkldke...............kkkayirepedCWe.....CysCvkeCpqqAievrl 64 
                        p ++d +kC+ C+   C++ CP  L+   +e                   y  +p+ C +     C  Cv  C+++Ai++  
     WP_013163056.1 104 PRYIDADKCTACG--MCTQYCPRHLVDGYNEglavtrpihidypqaVPATYFIDPKACLHlqhgtCKICVPVCQTKAIDFDQ 183
                        679*********7..***********9988889*********99984578********9666666*************9865 PP

  == domain 2  score: 30.5 bits;  conditional E-value: 5.8e-10
  aprb_Neukirchen_a    5 fvdkekCdgCkgtaCveiCPgdLmkldke..kkkayirepedCWeCysCvkeCpqqAievrlyad 67  
                          vdk+ C+gC+   C++ CP + + + k+  +k+      + C +C  C  +Cp+ Ai++ +  d
     WP_013163056.1  944 TVDKDGCIGCG--LCESLCPYQAIRIYKDdnNKRKAETITASCKGCGICASHCPVFAISMGGFTD 1006
                         79********7..*********99885543345555566789****************9977655 PP

>> WP_013164815.1  FAD-dependent oxidoreductase [Desulfurivibrio alkaliphilus]
   #    score  bias  c-Evalue  i-Evalue hmmfrom  hmm to    alifrom  ali to    envfrom  env to     acc
 ---   ------ ----- --------- --------- ------- -------    ------- -------    ------- -------    ----
   1 !   13.3   0.4   0.00011    0.0088       3      23 ..     114     132 ..     113     147 .. 0.90
   2 ?    3.3   0.4      0.13        11      47      69 ..     176     198 ..     168     207 .. 0.87
   3 !   33.2   5.7   8.6e-11   6.9e-09       4      62 ..     948    1005 ..     946    1018 .. 0.87

  Alignments for each domain:
  == domain 1  score: 13.3 bits;  conditional E-value: 0.00011
  aprb_Neukirchen_a   3 pifvdkekCdgCkgtaCveiC 23 
                        p ++d+ekC+gC+  +C + C
     WP_013164815.1 114 PRYIDEEKCTGCG--QCAQYC 132
                        679*********7..9****9 PP

  == domain 2  score: 3.3 bits;  conditional E-value: 0.13
  aprb_Neukirchen_a  47 eCysCvkeCpqqAievrlyadia 69 
                         C  C+  C+ +Ai++  +++i 
     WP_013164815.1 176 TCGLCTAVCQARAIDFSQQEEIL 198
                        5999************9999885 PP

  == domain 3  score: 33.2 bits;  conditional E-value: 8.6e-11
  aprb_Neukirchen_a    4 ifvdkekCdgCkgtaCveiCPgdLmkldk.ekkkayirepedCWeCysCvkeCpqqAiev 62  
                         ++v++ekC+gC+   C+  CP + + l+k ek +      + C +C  C   Cp+ Ai++
     WP_013164815.1  948 SRVETEKCIGCG--VCETFCPYKAIRLHKvEKGRKAETVTASCKGCGVCAARCPTLAIDM 1005
                         689********7..9************884455666677899****************97 PP

>> WP_013163252.1  4Fe-4S binding protein [Desulfurivibrio alkaliphilus]
   #    score  bias  c-Evalue  i-Evalue hmmfrom  hmm to    alifrom  ali to    envfrom  env to     acc
 ---   ------ ----- --------- --------- ------- -------    ------- -------    ------- -------    ----
   1 !   32.3   5.7   1.6e-10   1.3e-08       5      62 ..     209     265 ..     207     268 .. 0.87

  Alignments for each domain:
  == domain 1  score: 32.3 bits;  conditional E-value: 1.6e-10
  aprb_Neukirchen_a   5 fvdkekCdgCkgtaCveiCPgdLmkldke.kkkayirepedCWeCysCvkeCpqqAiev 62 
                        +vd++ C+gC+  aC+e+C  + +  +++ +      +p +C++C  C  +Cp++A+++
     WP_013163252.1 209 VVDEQLCNGCG--ACTEACQFQAIASRQTtDGDRAAISPLQCYGCGLCRNACPTGALSM 265
                        79********7..*******999988664345677789******************987 PP

>> WP_013162656.1  4Fe-4S dicluster domain-containing protein [Desulfurivibrio alkaliphilus]
   #    score  bias  c-Evalue  i-Evalue hmmfrom  hmm to    alifrom  ali to    envfrom  env to     acc
 ---   ------ ----- --------- --------- ------- -------    ------- -------    ------- -------    ----
   1 !    9.7   1.9    0.0015      0.12      36      57 ..       9      30 ..       1      43 [. 0.66
   2 !   27.1  10.4   6.2e-09   4.9e-07       7      59 ..      64     114 ..      59     124 .. 0.91
   3 ?    6.3   1.2     0.016       1.3       9      27 ..     125     150 ..     120     157 .. 0.89

  Alignments for each domain:
  == domain 1  score: 9.7 bits;  conditional E-value: 0.0015
  aprb_Neukirchen_a 36 kayirepedCWeCysCvkeCpq 57
                         ++ +p++C +C +C  +C++
     WP_013162656.1  9 WVMVVDPDKCIDCKACDVACKR 30
                       5555566666666666666654 PP

  == domain 2  score: 27.1 bits;  conditional E-value: 6.2e-09
  aprb_Neukirchen_a   7 dkekCdgCkgtaCveiCPgdLmkldkekkkayirepedCWeCysCvkeCpqqA 59 
                        ++++C+ C+++ Cv++CP +  + ++++   +  + + C  C+sC+ +Cp +A
     WP_013162656.1  64 EPSQCQHCQNPPCVKVCPTSASYQTEDG--LVAIDYKRCIVCASCILACPYDA 114
                        7899*********************997..88888899************998 PP

  == domain 3  score: 6.3 bits;  conditional E-value: 0.016
  aprb_Neukirchen_a   9 ekCdgCkg.......taCveiCPgdL 27 
                        +kC+ C +       +aCv+ CP ++
     WP_013162656.1 125 DKCTFCAHriaegklPACVDTCPTKV 150
                        69****9999999**********876 PP

>> WP_013164516.1  4Fe-4S dicluster domain-containing protein [Desulfurivibrio alkaliphilus]
   #    score  bias  c-Evalue  i-Evalue hmmfrom  hmm to    alifrom  ali to    envfrom  env to     acc
 ---   ------ ----- --------- --------- ------- -------    ------- -------    ------- -------    ----
   1 !   28.9   2.0   1.8e-09   1.4e-07       4      63 ..       8      63 ..       5      84 .. 0.89

  Alignments for each domain:
  == domain 1  score: 28.9 bits;  conditional E-value: 1.8e-09
  aprb_Neukirchen_a  4 ifvdkekCdgCkgtaCveiCPgdLmkldkekkkayirepedCWeCysCvkeCpqqAievr 63
                       i +d++ CdgC+  +Cv  C    +++ +   ka +  ++ C +  +C+ +Cp++A++v 
     WP_013164516.1  8 IEIDENLCDGCG--QCVPDCAEGALEIVDG--KARLVAEKYCDGLGACLGACPTGALKVI 63
                       679********7..9************854..9***********************9985 PP

>> WP_013163851.1  nitroreductase family protein [Desulfurivibrio alkaliphilus]
   #    score  bias  c-Evalue  i-Evalue hmmfrom  hmm to    alifrom  ali to    envfrom  env to     acc
 ---   ------ ----- --------- --------- ------- -------    ------- -------    ------- -------    ----
   1 !   26.2   1.6   1.2e-08   9.4e-07       4      65 ..       6      67 ..       2      87 .. 0.82

  Alignments for each domain:
  == domain 1  score: 26.2 bits;  conditional E-value: 1.2e-08
  aprb_Neukirchen_a  4 ifvdkekCdgCkgtaCveiCPgdLmkldkekkkayire..pedCWeCysCvkeCpqqAievrly 65
                       i vd++kC+  +   C+  CP  L+   +++     r+   + C +C  C+  Cp++A++++++
     WP_013163851.1  6 ISVDRKKCKRDG--ICMAGCPFGLISESEDGGYPATRRaaARICIDCGHCLAVCPHGALSLKGQ 67
                       568888888875..9*************997766665511567****************99864 PP

>> WP_013163691.1  FAD-dependent oxidoreductase [Desulfurivibrio alkaliphilus]
   #    score  bias  c-Evalue  i-Evalue hmmfrom  hmm to    alifrom  ali to    envfrom  env to     acc
 ---   ------ ----- --------- --------- ------- -------    ------- -------    ------- -------    ----
   1 ?    0.0   0.0       1.4   1.1e+02      69     121 ..      76     129 ..      66     160 .. 0.65
   2 !   25.8   3.3   1.6e-08   1.3e-06       9      78 ..     544     608 ..     539     620 .. 0.82

  Alignments for each domain:
  == domain 1  score: 0.0 bits;  conditional E-value: 1.4
  aprb_Neukirchen_a  69 aplggsvsplrge.ed.imWtikfrdgkvkrfkipirttpegsnlksellfteee 121
                          +g + +++r++ ++ + W ++++  + ++ +i+  t++  ++   +  +t+++
     WP_013163691.1  76 FNFGDETITVRANlREgVVWSMEKPSEERNQEVINEFTNELAQD-YMRIACTQAK 129
                        46688889999997666999999999999888888887433322.2222333333 PP

  == domain 2  score: 25.8 bits;  conditional E-value: 1.6e-08
  aprb_Neukirchen_a   9 ekCdgCkgtaCveiCPgdLmkldkekkkayirepedCWeCysCvkeCpqqAievrlyadiaplggsvspl 78 
                        ++C+ Ck  +C+e CP   +  d+++    + +p  C  C  C+ +Cp++ i+++ y+ i ++g++v+++
     WP_013163691.1 544 QRCTQCK--RCTEECPFGALDDDEKG--TPLPNPTRCRRCGTCMGACPERIISFKNYS-IDMIGSMVKSV 608
                        79****8..*******9988888775..899*********************999875.33466666555 PP

>> WP_013164128.1  NADH-quinone oxidoreductase subunit I [Desulfurivibrio alkaliphilus]
   #    score  bias  c-Evalue  i-Evalue hmmfrom  hmm to    alifrom  ali to    envfrom  env to     acc
 ---   ------ ----- --------- --------- ------- -------    ------- -------    ------- -------    ----
   1 !   24.8   9.0   3.3e-08   2.6e-06       9      71 ..      60     128 ..      57     135 .. 0.82

  Alignments for each domain:
  == domain 1  score: 24.8 bits;  conditional E-value: 3.3e-08
  aprb_Neukirchen_a   9 ekCdgCkgtaCveiCPgdLmkldke.....kkka...yirepedCWeCysCvkeCpqqAievrlyadiapl 71 
                        +kC+ C+   C++ CP+  ++l++e     kkk    y  +  +C  C  Cv  Cp++A+++   +++a +
     WP_013164128.1  60 NKCIACG--MCQRNCPSGCITLKSEkpegaKKKVltgYRLDFTKCSLCGLCVESCPTDALDFSKEYNLAGF 128
                        79****7..*************9988888644441114456689******************999998765 PP

>> WP_013164750.1  FAD-dependent oxidoreductase [Desulfurivibrio alkaliphilus]
   #    score  bias  c-Evalue  i-Evalue hmmfrom  hmm to    alifrom  ali to    envfrom  env to     acc
 ---   ------ ----- --------- --------- ------- -------    ------- -------    ------- -------    ----
   1 ?   -1.7   0.1       4.8   3.8e+02      51      69 ..      18      35 ..      17      45 .. 0.75
   2 !   25.0   7.2   2.9e-08   2.3e-06       5      66 ..     487     542 ..     485     608 .. 0.86

  Alignments for each domain:
  == domain 1  score: -1.7 bits;  conditional E-value: 4.8
  aprb_Neukirchen_a 51 CvkeCpqqAievrlyadia 69
                       C ++Cp++A +vr y ++a
     WP_013164750.1 18 CRRACPVHA-DVRSYVNLA 35
                       899999999.588887774 PP

  == domain 2  score: 25.0 bits;  conditional E-value: 2.9e-08
  aprb_Neukirchen_a   5 fvdkekCdgCkgtaCveiCPgdLmkldkekkkayirepedCWeCysCvkeCpqqAievrlya 66 
                        +v  ++C +C   +Cv+ CP +   +++      + + e C  C  C  +Cp++Ai++ ++ 
     WP_013164750.1 487 RVTADRCVKCL--NCVRLCPYQAPRIEQV----ALINRERCLACGICHGACPTGAIKMAGGT 542
                        6899******6..9********9999854....5888999*****************98864 PP

>> WP_013163510.1  electron transfer flavoprotein subunit alpha [Desulfurivibrio alkaliphilus]
   #    score  bias  c-Evalue  i-Evalue hmmfrom  hmm to    alifrom  ali to    envfrom  env to     acc
 ---   ------ ----- --------- --------- ------- -------    ------- -------    ------- -------    ----
   1 !   23.9   3.8   6.4e-08   5.1e-06       5      62 ..       3      54 ..       1      67 [. 0.87

  Alignments for each domain:
  == domain 1  score: 23.9 bits;  conditional E-value: 6.4e-08
  aprb_Neukirchen_a  5 fvdkekCdgCkgtaCveiCPgdLmkldkekkkayirepedCWeCysCvkeCpqqAiev 62
                       ++d e C+gC+   C+++C    +++++          ++C  C +Cv  C+++A+++
     WP_013163510.1  3 KIDAEACIGCG--LCEDACTFGAIQVEDG----LAVVGDNCTLCGACVEVCEVGALSI 54
                       79********7..*************854....4555789***************976 PP

>> WP_013163608.1  4Fe-4S dicluster domain-containing protein [Desulfurivibrio alkaliphilus]
   #    score  bias  c-Evalue  i-Evalue hmmfrom  hmm to    alifrom  ali to    envfrom  env to     acc
 ---   ------ ----- --------- --------- ------- -------    ------- -------    ------- -------    ----
   1 ?    3.4   1.7      0.13        10       2      23 ..       4      23 ..       3      26 .. 0.82
   2 !   10.3   2.0   0.00097     0.077       7      34 ..      71      98 ..      66     104 .. 0.84
   3 !   22.3   7.4     2e-07   1.6e-05       8      71 ..     104     169 ..      99     180 .. 0.78

  Alignments for each domain:
  == domain 1  score: 3.4 bits;  conditional E-value: 0.13
  aprb_Neukirchen_a  2 MpifvdkekCdgCkgtaCveiC 23
                       M   +d ++C+ C+   C+  C
     WP_013163608.1  4 MARLIDITRCTACR--GCQVSC 23
                       8889999******8..687777 PP

  == domain 2  score: 10.3 bits;  conditional E-value: 0.00097
  aprb_Neukirchen_a  7 dkekCdgCkgtaCveiCPgdLmkldkek 34
                       +k  C  C+++ C ++CP++ ++ ++++
     WP_013163608.1 71 RKATCMHCGDAGCLKACPNEALVQEENG 98
                       6789****9999*******999988765 PP

  == domain 3  score: 22.3 bits;  conditional E-value: 2e-07
  aprb_Neukirchen_a   8 kekCdgCkgtaCveiCPgdLmkldkekkkayirepedCWeCy......sCvkeCpqqAievrlyadiapl 71 
                        +e+C+gC+  +Cv+ CP d+ k+d+ +    +++   C++ +      +C k C  +Ai +   +d+a l
     WP_013163608.1 104 EENCIGCG--HCVQFCPFDIPKVDEVA--QKMKKCTFCYDRIsngrepACAKTCVPRAIVYGTWEDMAAL 169
                        799****7..**************886..45666666666654444456**********99888888766 PP

>> WP_013164504.1  4Fe-4S binding protein [Desulfurivibrio alkaliphilus]
   #    score  bias  c-Evalue  i-Evalue hmmfrom  hmm to    alifrom  ali to    envfrom  env to     acc
 ---   ------ ----- --------- --------- ------- -------    ------- -------    ------- -------    ----
   1 ?    3.2   0.1      0.15        12      44      61 ..      42      59 ..      30      71 .. 0.84
   2 ?   -0.7   0.0       2.3   1.8e+02      19      25 ..     154     160 ..     149     165 .. 0.83
   3 !   21.7   5.8   2.9e-07   2.3e-05       6      65 ..     229     280 ..     225     290 .. 0.84

  Alignments for each domain:
  == domain 1  score: 3.2 bits;  conditional E-value: 0.15
  aprb_Neukirchen_a 44 dCWeCysCvkeCpqqAie 61
                       +C+ C + +  Cp +A++
     WP_013164504.1 42 NCYSCPAATTSCPIGALQ 59
                       79999999*******986 PP

  == domain 2  score: -0.7 bits;  conditional E-value: 2.3
  aprb_Neukirchen_a  19 CveiCPg 25 
                        C +iCP 
     WP_013164504.1 154 CKYICPA 160
                        9*****6 PP

  == domain 3  score: 21.7 bits;  conditional E-value: 2.9e-07
  aprb_Neukirchen_a   6 vdkekCdgCkgtaCveiCPgdLmkldkekkkayirepedCWeCysCv.keCpqqAievrly 65 
                         d+++C+ Ck  aC ++CP  + k++++       + ++C  C +C+ k+C+++Ai++ ++
     WP_013164504.1 229 LDRSRCTNCK--ACHQVCPMGV-KFNES------PDDAECITCLACMdKACEFDAISLEIG 280
                        5889*****8..*******875.44444......58899*******989*******98765 PP

>> WP_013164480.1  sulfate reduction electron transfer complex DsrMKJOP subunit DsrO [Desulfurivibrio alkaliphilus]
   #    score  bias  c-Evalue  i-Evalue hmmfrom  hmm to    alifrom  ali to    envfrom  env to     acc
 ---   ------ ----- --------- --------- ------- -------    ------- -------    ------- -------    ----
   1 !   22.5   4.5   1.7e-07   1.3e-05      10      61 ..     124     173 ..     121     189 .. 0.90
   2 ?   -2.1   0.4       6.3     5e+02       9      20 ..     206     224 ..     204     226 .. 0.78

  Alignments for each domain:
  == domain 1  score: 22.5 bits;  conditional E-value: 1.7e-07
  aprb_Neukirchen_a  10 kCdgCkgtaCveiCPgdLmkldkekkkayirepedCWeCysCvkeCpqqAie 61 
                         C+ C ++ Cv++CP +   +++++   +  +   C +C  C+ +Cp +A +
     WP_013164480.1 124 LCNHCDNPPCVRACPTKATFKKADG--IVGMDYHRCIGCRFCMAACPYGARS 173
                        6****99***********9999887..88899999*************9965 PP

  == domain 2  score: -2.1 bits;  conditional E-value: 6.3
  aprb_Neukirchen_a   9 ekCdgCkg.......taCv 20 
                        ekC+ C +       +aCv
     WP_013164480.1 206 EKCNFCSKrlaqgklPACV 224
                        8999999878777777776 PP

>> WP_013163057.1  formate dehydrogenase subunit alpha [Desulfurivibrio alkaliphilus]
   #    score  bias  c-Evalue  i-Evalue hmmfrom  hmm to    alifrom  ali to    envfrom  env to     acc
 ---   ------ ----- --------- --------- ------- -------    ------- -------    ------- -------    ----
   1 ?   -2.7   1.2       9.7   7.7e+02      14      27 ..     117     129 ..     115     133 .. 0.86
   2 !   20.6   5.2   6.6e-07   5.2e-05       4      61 ..     639     701 ..     638     715 .. 0.88

  Alignments for each domain:
  == domain 1  score: -2.7 bits;  conditional E-value: 9.7
  aprb_Neukirchen_a  14 CkgtaCveiCPgdL 27 
                        Ck + C   CPg++
     WP_013163057.1 117 CK-APCNLTCPGQI 129
                        98.8*******987 PP

  == domain 2  score: 20.6 bits;  conditional E-value: 6.6e-07
  aprb_Neukirchen_a   4 ifvdkekCdgCkgtaCveiCPgdLmkldke.......kkkayirepedCWeCysCvkeCpqqAie 61 
                        i +d++kC+ C+  +C++ C  d ++l ++        +  ++r +++C  C  Cv  C ++A++
     WP_013163057.1 639 IDIDPNKCIYCQ--RCINSCEYDALELSATsldeegrPEGLVLRFKDNCVSCGKCVDNCSTGALN 701
                        569********7..************9887777777745789*********************85 PP

>> WP_013164466.1  ferredoxin [Desulfurivibrio alkaliphilus]
   #    score  bias  c-Evalue  i-Evalue hmmfrom  hmm to    alifrom  ali to    envfrom  env to     acc
 ---   ------ ----- --------- --------- ------- -------    ------- -------    ------- -------    ----
   1 !   19.7   2.6   1.2e-06   9.8e-05       6      60 ..      11      65 ..       7      69 .. 0.78

  Alignments for each domain:
  == domain 1  score: 19.7 bits;  conditional E-value: 1.2e-06
  aprb_Neukirchen_a  6 vdkekCdgCkgtaCveiCPgdLmkldkekkkayirepedCW....eCysCvkeCpqqAi 60
                        d+ +C+gC+   C e CP d++ +d+++ ka +   +dC     e +  vk C qq i
     WP_013164466.1 11 LDTYECNGCG--GCAELCP-DIFRMDETGDKARLL-VADCLpltpELAEVVKLCAQQCI 65
                       68889****8..7******.9*******9898775.56776444466778888888877 PP

>> WP_083774474.1  4Fe-4S dicluster domain-containing protein [Desulfurivibrio alkaliphilus]
   #    score  bias  c-Evalue  i-Evalue hmmfrom  hmm to    alifrom  ali to    envfrom  env to     acc
 ---   ------ ----- --------- --------- ------- -------    ------- -------    ------- -------    ----
   1 !   10.0   8.6    0.0011      0.09       9      68 ..      69     136 ..      67     152 .. 0.78
   2 !    8.0   6.3    0.0049      0.39      11      65 ..     113     173 ..     112     181 .. 0.83
   3 !    9.8   3.6    0.0013      0.11       8      24 ..     184     198 ..     180     213 .. 0.82

  Alignments for each domain:
  == domain 1  score: 10.0 bits;  conditional E-value: 0.0011
  aprb_Neukirchen_a   9 ekCdgCkgtaCveiCPg...dLmkldke.....kkkayireped..CWeCysCvkeCpqqAievrlyadi 68 
                        ++C gC+  aC ++C     d + +        +   yi++ +d  C  C+ C  +Cp++A++   + ++
     WP_083774474.1  69 SNCSGCG--ACLNVCHTmgyDAIAMAGPrhglqGATPYIKDMRDfpCTLCMECPSQCPTGALQPVEKPEV 136
                        68****7..******7533366666542566767799****99888***************986665555 PP

  == domain 2  score: 8.0 bits;  conditional E-value: 0.0049
  aprb_Neukirchen_a  11 CdgCkgtaCveiCPgdLmkldke...kkkayirepedCWe.....CysCvkeCpqqAievrly 65 
                        C+ C   +C + CP   ++  ++   k+   + + + C++     C sC k+Cp +A  +  y
     WP_083774474.1 113 CTLCM--ECPSQCPTGALQPVEKpevKMGIALIDLKLCFGwngdvCLSCSKACPLGASVFDFY 173
                        99996..9******9988876655668899999*****8777888**********99766655 PP

  == domain 3  score: 9.8 bits;  conditional E-value: 0.0013
  aprb_Neukirchen_a   8 kekCdgCkgtaCveiCP 24 
                        +ekC gC+   Cv+ CP
     WP_083774474.1 184 NEKCVGCG--LCVKYCP 198
                        57899996..8999998 PP

>> WP_013164706.1  ferredoxin [Desulfurivibrio alkaliphilus]
   #    score  bias  c-Evalue  i-Evalue hmmfrom  hmm to    alifrom  ali to    envfrom  env to     acc
 ---   ------ ----- --------- --------- ------- -------    ------- -------    ------- -------    ----
   1 !   17.5   4.4   5.7e-06   0.00046       6      44 ..       7      42 ..       1      62 [. 0.67

  Alignments for each domain:
  == domain 1  score: 17.5 bits;  conditional E-value: 5.7e-06
  aprb_Neukirchen_a  6 vdkekCdgCkgtaCveiCPgdLmkldkekkkayireped 44
                        d+e+C+gC+   Cve CP   + + +e  kay+ e +d
     WP_013164706.1  7 LDQEECIGCE--SCVELCPEV-FGFAPEVGKAYVLEGAD 42
                       5899*****7..9******75.55555666888877665 PP

>> WP_013163081.1  4Fe-4S binding protein [Desulfurivibrio alkaliphilus]
   #    score  bias  c-Evalue  i-Evalue hmmfrom  hmm to    alifrom  ali to    envfrom  env to     acc
 ---   ------ ----- --------- --------- ------- -------    ------- -------    ------- -------    ----
   1 !   16.4  11.4   1.3e-05     0.001       9      57 ..     254     299 ..     250     308 .. 0.93

  Alignments for each domain:
  == domain 1  score: 16.4 bits;  conditional E-value: 1.3e-05
  aprb_Neukirchen_a   9 ekCdgCkgtaCveiCPgdLmkldkekkkayirepedCWeCysCvkeCpq 57 
                         kC+ C+  +C ++C   +  + ++  ++y+  ++dC  C  C+  Cp+
     WP_013163081.1 254 AKCTRCG--NCYRACDVGIRAIADDL-ESYNIVQDDCMMCGKCIEVCPE 299
                        69****7..9************9886.*********************7 PP

>> WP_013162367.1  glutamate synthase-related protein [Desulfurivibrio alkaliphilus]
   #    score  bias  c-Evalue  i-Evalue hmmfrom  hmm to    alifrom  ali to    envfrom  env to     acc
 ---   ------ ----- --------- --------- ------- -------    ------- -------    ------- -------    ----
   1 !   12.8   0.3   0.00017     0.013      42      64 ..      26      48 ..      21      62 .. 0.67
   2 !   10.8   0.2   0.00065     0.052       9      29 ..      81      99 ..      63     114 .. 0.71

  Alignments for each domain:
  == domain 1  score: 12.8 bits;  conditional E-value: 0.00017
  aprb_Neukirchen_a 42 pedCWeCysCvkeCpqqAievrl 64
                       ++ C  C  C+  Cp++Aie  +
     WP_013162367.1 26 EDRCSRCGRCTAVCPTRAIEASV 48
                       45566666666666666666554 PP

  == domain 2  score: 10.8 bits;  conditional E-value: 0.00065
  aprb_Neukirchen_a  9 ekCdgCkgtaCveiCPgdLmk 29
                         C gC+  +C  +CP+  ++
     WP_013162367.1 81 RHCVGCG--TCSLVCPNMAIM 99
                       4577775..677777765544 PP

>> WP_013164800.1  formate dehydrogenase subunit alpha [Desulfurivibrio alkaliphilus]
   #    score  bias  c-Evalue  i-Evalue hmmfrom  hmm to    alifrom  ali to    envfrom  env to     acc
 ---   ------ ----- --------- --------- ------- -------    ------- -------    ------- -------    ----
   1 ?   -2.0   0.7         6   4.7e+02      14      27 ..      54      66 ..      52      73 .. 0.87
   2 !   16.0   3.9   1.7e-05    0.0013       4      64 ..     574     637 ..     573     655 .. 0.81

  Alignments for each domain:
  == domain 1  score: -2.0 bits;  conditional E-value: 6
  aprb_Neukirchen_a 14 CkgtaCveiCPgdL 27
                       Ck + C   CPg++
     WP_013164800.1 54 CK-APCNLTCPGQI 66
                       98.8********87 PP

  == domain 2  score: 16.0 bits;  conditional E-value: 1.7e-05
  aprb_Neukirchen_a   4 ifvdkekCdgCkgtaCveiCPgdLmkldke.......kkkayirepedCWeCysCvkeCpqqAievrl 64 
                        i vd +kC+ C+  +C++ C    + l++e       ++    +  + C  C  Cv  C ++A++   
     WP_013164800.1 574 IAVDLNKCIYCR--NCTDSCEYRAIDLTAEsfddkgrARGISFNFLDSCVSCGKCVDNCSTGALN--K 637
                        789********8..9***********999888887665566778899****************94..3 PP

>> WP_013163140.1  pyruvate:ferredoxin (flavodoxin) oxidoreductase [Desulfurivibrio alkaliphilus]
   #    score  bias  c-Evalue  i-Evalue hmmfrom  hmm to    alifrom  ali to    envfrom  env to     acc
 ---   ------ ----- --------- --------- ------- -------    ------- -------    ------- -------    ----
   1 !   14.2   0.9     6e-05    0.0048      42      81 ..     691     729 ..     688     744 .. 0.84
   2 ?    5.5   6.5     0.028       2.2       6      26 ..     745     763 ..     740     783 .. 0.72

  Alignments for each domain:
  == domain 1  score: 14.2 bits;  conditional E-value: 6e-05
  aprb_Neukirchen_a  42 pedCWeCysCvkeCpqqAievrlyadiaplggsvsplrge 81 
                        pe+C +C  C  +Cp+ Ai++++ ++   l+g++++ ++ 
     WP_013163140.1 691 PENCIQCGRCSLACPHAAIRMKIVKKA-DLKGKGKTFKTA 729
                        899*****************9998777.668887776655 PP

  == domain 2  score: 5.5 bits;  conditional E-value: 0.028
  aprb_Neukirchen_a   6 vdkekCdgCkgtaCveiCPgd 26 
                        v +e C gC  t Cve+CP +
     WP_013163140.1 745 VFTEDCCGC--TLCVEVCPAK 763
                        678999999..5999999964 PP

>> WP_013162421.1  4Fe-4S dicluster domain-containing protein [Desulfurivibrio alkaliphilus]
   #    score  bias  c-Evalue  i-Evalue hmmfrom  hmm to    alifrom  ali to    envfrom  env to     acc
 ---   ------ ----- --------- --------- ------- -------    ------- -------    ------- -------    ----
   1 !   14.9   1.4   3.6e-05    0.0029      19      68 ..     178     231 ..     174     232 .. 0.66
   2 ?    2.2   2.9       0.3        24      10      25 ..     232     245 ..     228     261 .. 0.62

  Alignments for each domain:
  == domain 1  score: 14.9 bits;  conditional E-value: 3.6e-05
  aprb_Neukirchen_a  19 CveiCPg...dLmkldke..kkkayirepedCWeCysCvkeCpqqAievrlyadi 68 
                        C e CP    +++ l k+  +      + e C +C +Cv++Cp + i++r ++++
     WP_013162421.1 178 CREFCPYgrfQVILLGKNtlTLGLTADHAERCLDCRACVRACPMG-IDIRRGYQV 231
                        777777522234444444223445667899*************86.788777765 PP

  == domain 2  score: 2.2 bits;  conditional E-value: 0.3
  aprb_Neukirchen_a  10 kCdgCkgtaCveiCPg 25 
                        +C+ C+  +C ++C  
     WP_013162421.1 232 ECINCG--NCRDACRR 245
                        577775..67777744 PP

>> WP_013164337.1  4Fe-4S binding protein [Desulfurivibrio alkaliphilus]
   #    score  bias  c-Evalue  i-Evalue hmmfrom  hmm to    alifrom  ali to    envfrom  env to     acc
 ---   ------ ----- --------- --------- ------- -------    ------- -------    ------- -------    ----
   1 !   12.4  11.4   0.00022     0.018       9      61 ..     166     214 ..     164     215 .] 0.83

  Alignments for each domain:
  == domain 1  score: 12.4 bits;  conditional E-value: 0.00022
  aprb_Neukirchen_a   9 ekCdgCkgtaCveiCPgdLmkldkekkkayirepedCWeCysCvkeCpqqAie 61 
                        e C+ C+   C ++CP +      ++ + y+    +C  C +Cv  Cp++A++
     WP_013164337.1 166 EDCKQCG--LCRQACPIQTYPGAYKE-QGYVP-SLECMRCENCVVNCPKKALS 214
                        68****7..*******9988877654.66665.568***************86 PP

>> WP_013163640.1  bidirectional hydrogenase complex protein HoxU [Desulfurivibrio alkaliphilus]
   #    score  bias  c-Evalue  i-Evalue hmmfrom  hmm to    alifrom  ali to    envfrom  env to     acc
 ---   ------ ----- --------- --------- ------- -------    ------- -------    ------- -------    ----
   1 ?    6.4  13.0     0.015       1.2       7      64 ..     147     214 ..     144     225 .. 0.65

  Alignments for each domain:
  == domain 1  score: 6.4 bits;  conditional E-value: 0.015
  aprb_Neukirchen_a   7 dkekCdgCkgtaCveiCPg.......dLmkldke.....kkkayirepedCWeCysCvkeCpqqAievrl 64 
                        d+++C  C  t+Cv++C         d+m    +     +      e e C  C  Cv+ Cp++A+  ++
     WP_013163640.1 147 DRNRCVLC--TRCVRVCGEiegahtwDVMGRGLKaaiisDLNQPWGEAESCTACGKCVQVCPTGALFEKG 214
                        78999***..59*****753333333455443333333222233347789999***********985554 PP

>> WP_013162934.1  4Fe-4S binding protein [Desulfurivibrio alkaliphilus]
   #    score  bias  c-Evalue  i-Evalue hmmfrom  hmm to    alifrom  ali to    envfrom  env to     acc
 ---   ------ ----- --------- --------- ------- -------    ------- -------    ------- -------    ----
   1 ?    7.3   0.2    0.0081      0.64      19      59 ..     224     265 ..     221     285 .. 0.72
   2 ?   11.4   0.2   0.00043     0.034       9      64 ..     305     326 ..     291     339 .. 0.63
   3 ?   -1.4  12.7       3.8     3e+02       9      61 ..     394     452 ..     392     479 .. 0.72
   4 ?   -1.9   0.9       5.2   4.2e+02      14      25 ..     483     492 ..     468     501 .. 0.82
   5 ?    8.4   1.6    0.0036      0.28       5      24 ..     518     535 ..     516     537 .. 0.89

  Alignments for each domain:
  == domain 1  score: 7.3 bits;  conditional E-value: 0.0081
  aprb_Neukirchen_a  19 CveiCP.gdLmkldkekkkayirepedCWeCysCvkeCpqqA 59 
                        C + CP g L+ l +  +    +  e C +C +C + Cp +A
     WP_013162934.1 224 CRYLCPlGALLGLLARWSLLRREVAEGCTNCGACGRNCPGGA 265
                        777777555666655543333444567888888888888776 PP

  == domain 2  score: 11.4 bits;  conditional E-value: 0.00043
  aprb_Neukirchen_a   9 ekCdgCkgtaCveiCPgdLmkldkekkkayirepedCWeCysCvkeCpqqAievrl 64 
                        ++C+ C   +C + CP++L+k                                ++l
     WP_013162934.1 305 SECHACF--NCDDLCPHNLVK--------------------------------FKL 326
                        4555553..566666666555................................444 PP

  == domain 3  score: -1.4 bits;  conditional E-value: 3.8
  aprb_Neukirchen_a   9 ekCdgCkgtaCveiCPg.....dLmkldke..kkkayirepedC.WeCysCvkeCpqqAie 61 
                        ++C +C+  +C+++C        L++   e   +   + +   C ++C+ C + Cp++Ai+
     WP_013162934.1 394 SRCVKCG--ECMKVCLTgglqpTLLEAGVEglWTPLLVPRMGYCeYHCTLCGQVCPTGAIR 452
                        5899997..99999954222224555555533223444555567789************96 PP

  == domain 4  score: -1.9 bits;  conditional E-value: 5.2
  aprb_Neukirchen_a  14 CkgtaCveiCPg 25 
                        C    C+e+CP 
     WP_013162934.1 483 C--IVCEEVCPT 492
                        4..368888884 PP

  == domain 5  score: 8.4 bits;  conditional E-value: 0.0036
  aprb_Neukirchen_a   5 fvdkekCdgCkgtaCveiCP 24 
                         vd e C+gC+   C+  CP
     WP_013162934.1 518 HVDLELCIGCG--ICETLCP 535
                        6999******7..9****** PP

>> WP_013162439.1  electron-transfer flavoprotein:ubiquinone oxidoreductase [Desulfurivibrio alkaliphilus]
   #    score  bias  c-Evalue  i-Evalue hmmfrom  hmm to    alifrom  ali to    envfrom  env to     acc
 ---   ------ ----- --------- --------- ------- -------    ------- -------    ------- -------    ----
   1 ?   10.0   6.2    0.0012     0.092      13      63 ..     492     543 ..     485     548 .. 0.82

  Alignments for each domain:
  == domain 1  score: 10.0 bits;  conditional E-value: 0.0012
  aprb_Neukirchen_a  13 gCkg...taCveiCPgdLmkldkekkkayirepedCWeCysCvkeCpqqAievr 63 
                         C +   + C+  CP  + ++     +    +p++C +C  C ++Cp++ i+  
     WP_013162439.1 492 HCLAkfnAPCITFCPAGVYEKIGP--QPRPANPSNCLHCKTCQRKCPFDNIRWT 543
                        565567789********9988754..688899****************999866 PP

>> WP_013162353.1  indolepyruvate ferredoxin oxidoreductase subunit alpha [Desulfurivibrio alkaliphilus]
   #    score  bias  c-Evalue  i-Evalue hmmfrom  hmm to    alifrom  ali to    envfrom  env to     acc
 ---   ------ ----- --------- --------- ------- -------    ------- -------    ------- -------    ----
   1 ?    1.8   1.6       0.4        32      36      53 ..     531     548 ..     520     557 .. 0.62
   2 ?    8.5   9.5    0.0035      0.27       8      61 ..     537     600 ..     532     604 .. 0.69

  Alignments for each domain:
  == domain 1  score: 1.8 bits;  conditional E-value: 0.4
  aprb_Neukirchen_a  36 kayirepedCWeCysCvk 53 
                        k +    e+C +C+ C++
     WP_013162353.1 531 KPFHSVTENCTGCTMCLR 548
                        555566666666666654 PP

  == domain 2  score: 8.5 bits;  conditional E-value: 0.0035
  aprb_Neukirchen_a   8 kekCdgCkgtaCvei.CPg...........dLmkldkekkkayirepedCWeCysCvkeCpqqAie 61 
                        +e+C+gC  t C +  CP            + m +++++k   + ++++C +C  C+  C+++Ai+
     WP_013162353.1 537 TENCTGC--TMCLRLgCPAinwqpltpeeaKAMGKKEKQKGYALINEDMCIGCGQCYELCKFEAIS 600
                        6899999..589886698632221111111334444445555678999*****************6 PP

>> WP_013163690.1  quinone-interacting membrane-bound oxidoreductase complex subunit QmoC [Desulfurivibrio alkaliphilus]
   #    score  bias  c-Evalue  i-Evalue hmmfrom  hmm to    alifrom  ali to    envfrom  env to     acc
 ---   ------ ----- --------- --------- ------- -------    ------- -------    ------- -------    ----
   1 ?    5.0   1.3      0.04       3.2      43      56 ..      26      39 ..      18      44 .. 0.69
   2 ?    5.5   0.3     0.029       2.3      45      59 ..      72      86 ..      57      96 .. 0.85

  Alignments for each domain:
  == domain 1  score: 5.0 bits;  conditional E-value: 0.04
  aprb_Neukirchen_a 43 edCWeCysCvkeCp 56
                       ++C++C+ C   Cp
     WP_013163690.1 26 KKCYQCATCSVVCP 39
                       45666666666665 PP

  == domain 2  score: 5.5 bits;  conditional E-value: 0.029
  aprb_Neukirchen_a 45 CWeCysCvkeCpqqA 59
                       C +C  C+  Cp++A
     WP_013163690.1 72 CHQCGDCTTNCPRGA 86
                       888888888888887 PP

>> WP_013162693.1  (Fe-S)-binding protein [Desulfurivibrio alkaliphilus]
   #    score  bias  c-Evalue  i-Evalue hmmfrom  hmm to    alifrom  ali to    envfrom  env to     acc
 ---   ------ ----- --------- --------- ------- -------    ------- -------    ------- -------    ----
   1 ?    6.6   2.2     0.013       1.1       8      24 ..       8      22 ..       1      27 [. 0.67
   2 ?    3.1   0.2      0.15        12      10      26 ..      59      73 ..      42      83 .. 0.74
   3 ?   -2.0   0.0       5.9   4.7e+02       5      14 ..     379     388 ..     377     391 .. 0.84

  Alignments for each domain:
  == domain 1  score: 6.6 bits;  conditional E-value: 0.013
  aprb_Neukirchen_a  8 kekCdgCkgtaCveiCP 24
                       +++C +C+  aC  +CP
     WP_013162693.1  8 EQNCAKCG--ACSTVCP 22
                       34688886..8888888 PP

  == domain 2  score: 3.1 bits;  conditional E-value: 0.15
  aprb_Neukirchen_a 10 kCdgCkgtaCveiCPgd 26
                        C  C+  aC ++C   
     WP_013162693.1 59 HCLLCG--ACSQVCSRR 73
                       566665..677777655 PP

  == domain 3  score: -2.0 bits;  conditional E-value: 5.9
  aprb_Neukirchen_a   5 fvdkekCdgC 14 
                         v ++ C+gC
     WP_013162693.1 379 EVITTACTGC 388
                        588999**** PP


Internal pipeline statistics summary:
-------------------------------------
Query model(s):                            1  (157 nodes)
Target sequences:                       2623  (908091 residues searched)
Passed MSV filter:                       118  (0.0449867); expected 52.5 (0.02)
Passed bias filter:                       87  (0.0331681); expected 52.5 (0.02)
Passed Vit filter:                        40  (0.0152497); expected 2.6 (0.001)
Passed Fwd filter:                        34  (0.0129623); expected 0.0 (1e-05)
Initial search space (Z):               2623  [actual number of targets]
Domain search space  (domZ):              33  [number of targets reported over threshold]
# CPU time: 0.04u 0.00s 00:00:00.04 Elapsed: 00:00:00.02
# Mc/sec: 6263.68
//
[ok]
