# Supplementary material for: Sulfur disproportionation occurs globally across anoxic habitats and has multiple mechanisms of independent evolutionary origin
Source: ISME J. 2026 Mar 2;20(1):wrag042. doi: 10.1093/ismejo/wrag042 (PMC12998232; doi:10.1093/ismejo/wrag042)
Supplement: Sup_File_1_HMM_wrag042 [file sup_file_1_hmm_wrag042.zip › SupFile1_HMM/SupFile1c_results/aprb_Neukirchen_a-hmm-012_Desulfolithobacter_dismutans_B35_GCA_046599375.txt]

# hmmsearch :: search profile(s) against a sequence database
# HMMER 3.4 (Aug 2023); http://hmmer.org/
# Copyright (C) 2023 Howard Hughes Medical Institute.
# Freely distributed under the BSD open source license.
# - - - - - - - - - - - - - - - - - - - - - - - - - - - - - - - - - - - -
# query HMM file:                  /Users/lukas/OneDrive/2023_Sulfur/20250723_HMM/profiles_all/aprb_Neukirchen_a.hmm
# target sequence database:        /Users/lukas/OneDrive/2023_Sulfur/20250626_HMM/db_new/012_Desulfolithobacter_dismutans_B35_GCA_046599375.fas
# - - - - - - - - - - - - - - - - - - - - - - - - - - - - - - - - - - - -

Query:       aprb_Neukirchen_a  [M=157]
Scores for complete sequences (score includes all domains):
   --- full sequence ---   --- best 1 domain ---    -#dom-
    E-value  score  bias    E-value  score  bias    exp  N  Sequence     Description
    ------- ------ -----    ------- ------ -----   ---- --  --------     -----------
      6e-58  193.0   0.9    6.3e-58  192.9   0.9    1.0  1  MFP7754870.1  adenylyl-sulfate reductase subunit beta [Thermo
      7e-14   49.8   7.8    7.9e-14   49.6   7.8    1.0  1  MFP7755866.1  mercury methylation ferredoxin HgcB [Thermodesu
    7.9e-13   46.4   7.1      8e-13   46.3   7.1    1.0  1  MFP7755365.1  ATP-binding protein [Thermodesulfobacteriota ba
    2.4e-12   44.8  28.4    3.1e-06   24.9   1.1    3.5  3  MFP7753130.1  4Fe-4S dicluster domain-containing protein [The
    1.4e-11   42.3  12.2    1.4e-11   42.3  12.2    1.1  1  MFP7754111.1  ATP-binding protein [Thermodesulfobacteriota ba
    3.5e-11   41.0  25.2    1.4e-07   29.3  10.2    3.1  3  MFP7754526.1  4Fe-4S dicluster domain-containing protein [The
    8.5e-11   39.8   6.0    1.2e-10   39.3   6.0    1.2  1  MFP7755763.1  4Fe-4S binding protein [Thermodesulfobacteriota
    6.8e-10   36.8   5.4    1.3e-09   35.9   5.4    1.5  1  MFP7753766.1  NIL domain-containing protein [Thermodesulfobac
      3e-09   34.7   7.9    1.8e-08   32.2   7.9    2.1  1  MFP7755905.1  FAD-dependent oxidoreductase [Thermodesulfobact
    4.9e-09   34.0   4.8    7.2e-09   33.5   4.8    1.2  1  MFP7755898.1  ATP-binding protein [Thermodesulfobacteriota ba
    6.4e-08   30.4   5.8    6.4e-08   30.4   5.8    3.9  3  MFP7755788.1  FAD-dependent oxidoreductase [Thermodesulfobact
    1.4e-07   29.3  32.0      9e-07   26.7  13.1    3.3  3  MFP7753107.1  4Fe-4S dicluster domain-containing protein [The
    1.6e-07   29.1  28.6    1.8e-06   25.7  10.5    3.3  3  MFP7754436.1  4Fe-4S dicluster domain-containing protein [The
    1.9e-07   28.8  29.5    8.5e-06   23.5  11.0    3.5  3  MFP7755444.1  4Fe-4S dicluster domain-containing protein [The
    4.8e-07   27.6   1.8    9.1e-07   26.7   1.8    1.4  1  MFP7755904.1  CoB--CoM heterodisulfide reductase iron-sulfur 
    9.4e-07   26.6   9.1    9.4e-07   26.6   9.1    2.6  2  MFP7753134.1  formate dehydrogenase FDH3 subunit beta [Thermo
    1.5e-06   25.9  22.7     0.0011   16.6   0.3    4.0  4  MFP7756106.1  4Fe-4S dicluster domain-containing protein [The
    1.7e-06   25.8   9.5    2.4e-06   25.3   9.5    1.1  1  MFP7753501.1  4Fe-4S dicluster domain-containing protein [The
    2.4e-06   25.3   5.1    2.8e-06   25.0   5.1    1.1  1  MFP7753430.1  ferredoxin [Thermodesulfobacteriota bacterium B
    3.9e-06   24.6   1.3     0.0015   16.2   0.2    2.2  2  MFP7755580.1  succinate dehydrogenase/fumarate reductase iron
    5.9e-06   24.0   1.2    7.1e-06   23.8   1.2    1.2  1  MFP7754417.1  ferredoxin [Thermodesulfobacteriota bacterium B
    6.1e-06   24.0   2.7    1.1e-05   23.2   2.5    1.5  1  MFP7755348.1  ATP-binding protein [Thermodesulfobacteriota ba
    8.1e-06   23.6  25.8    1.1e-05   23.1   9.4    3.2  3  MFP7755305.1  4Fe-4S dicluster domain-containing protein [The
    8.6e-06   23.5   8.7     0.0068   14.1   0.8    3.1  3  MFP7753409.1  glutamate synthase-related protein [Thermodesul
    9.1e-06   23.4  24.5    1.8e-05   22.4   8.5    3.3  3  MFP7754201.1  4Fe-4S dicluster domain-containing protein [The
    9.3e-06   23.4  28.0    7.4e-05   20.5   9.3    3.3  3  MFP7755823.1  4Fe-4S dicluster domain-containing protein [The
    9.5e-06   23.3  23.9    0.00042   18.0   8.7    3.1  4  MFP7755283.1  4Fe-4S dicluster domain-containing protein [The
    1.1e-05   23.1   6.9    2.6e-05   21.9   6.9    1.5  1  MFP7753728.1  NuoI/complex I 23 kDa subunit family protein [T
    1.2e-05   23.0   4.7    1.2e-05   23.0   4.7    2.4  2  MFP7755789.1  formate dehydrogenase subunit alpha [Thermodesu
    1.3e-05   22.9   3.7    3.2e-05   21.6   3.7    1.6  1  MFP7754873.1  FAD-dependent oxidoreductase [Thermodesulfobact
      2e-05   22.3   7.7    3.1e-05   21.7   7.7    1.3  1  MFP7755459.1  FAD-binding protein [Thermodesulfobacteriota ba
    4.1e-05   21.3   3.8    6.9e-05   20.5   3.8    1.3  1  MFP7753927.1  glycyl-radical enzyme activating protein [Therm
    0.00012   19.7   4.7    0.00012   19.7   4.7    2.7  3  MFP7754167.1  4Fe-4S binding protein [Thermodesulfobacteriota
    0.00013   19.7   7.1    0.00013   19.7   7.1    2.3  2  MFP7753970.1  sulfate reduction electron transfer complex Dsr
    0.00024   18.8  10.0       0.01   13.5   0.5    2.0  2  MFP7754195.1  NADH-quinone oxidoreductase subunit NuoI [Therm
    0.00033   18.3   7.0    0.00087   17.0   7.0    1.5  1  MFP7755899.1  P-loop NTPase [Thermodesulfobacteriota bacteriu
      0.001   16.8  13.1     0.0083   13.8  11.7    2.2  2  MFP7755284.1  4Fe-4S binding protein [Thermodesulfobacteriota
     0.0013   16.4   9.7      0.013   13.2   0.7    2.6  2  MFP7755130.1  pyruvate:ferredoxin (flavodoxin) oxidoreductase
  ------ inclusion threshold ------
      0.044   11.5  10.9       0.77    7.4  10.9    2.0  1  MFP7755902.1  4Fe-4S dicluster domain-containing protein [The
      0.087   10.5  28.5       0.13    9.9   1.8    3.1  3  MFP7755623.1  4Fe-4S dicluster domain-containing protein [The
       0.11   10.2  11.7       0.25    9.0   0.7    2.4  2  MFP7755940.1  4Fe-4S dicluster domain-containing protein [The
       0.55    7.9   5.9        3.2    5.4   0.6    2.2  2  MFP7754874.1  quinone-interacting membrane-bound oxidoreducta
        3.5    5.3   9.7         30    2.2   9.5    2.3  1  MFP7754978.1  indolepyruvate ferredoxin oxidoreductase subuni
        8.2    4.1  14.1        0.1   10.3   3.0    2.1  2  MFP7756087.1  4Fe-4S dicluster domain-containing protein [The


Domain annotation for each sequence (and alignments):
>> MFP7754870.1  adenylyl-sulfate reductase subunit beta [Thermodesulfobacteriota bacterium B35]
   #    score  bias  c-Evalue  i-Evalue hmmfrom  hmm to    alifrom  ali to    envfrom  env to     acc
 ---   ------ ----- --------- --------- ------- -------    ------- -------    ------- -------    ----
   1 !  192.9   0.9   8.1e-60   6.3e-58       2     120 ..       1     132 [.       1     141 [] 0.88

  Alignments for each domain:
  == domain 1  score: 192.9 bits;  conditional E-value: 8.1e-60
  aprb_Neukirchen_a   2 MpifvdkekCdgCkg...taCveiCPgdLmkldkekkkayirepedCWeCysCvkeCpqqAievrlyadiaplggsvsplrgeedimWtikf 90 
                        Mp++vd+ekCdgCkg   taC++iCP+dLm+l+ e+++ay++ep+ CWeCysCvk+Cpq+Ai vr+y d++p+gg+v+p+r++++imWt+kf
       MFP7754870.1   1 MPSYVDPEKCDGCKGgdkTACMYICPNDLMVLNVEEMRAYNQEPDACWECYSCVKICPQGAIMVRGYDDFVPMGGQVHPMRSSDSIMWTVKF 92 
                        ******************************************************************************************** PP

  aprb_Neukirchen_a  91 rdgkvkrfkipirttpeg......s....nlksellftee 120
                        r+g++krfk+pirtt+eg           nl++e l+ e+
       MFP7754870.1  93 RNGNIKRFKFPIRTTAEGaaneypGekgeNLDDERLLLEK 132
                        ******************7554430333355555555444 PP

>> MFP7755866.1  mercury methylation ferredoxin HgcB [Thermodesulfobacteriota bacterium B35]
   #    score  bias  c-Evalue  i-Evalue hmmfrom  hmm to    alifrom  ali to    envfrom  env to     acc
 ---   ------ ----- --------- --------- ------- -------    ------- -------    ------- -------    ----
   1 !   49.6   7.8     1e-15   7.9e-14       7      66 ..      16      71 ..      10      79 .. 0.90

  Alignments for each domain:
  == domain 1  score: 49.6 bits;  conditional E-value: 1e-15
  aprb_Neukirchen_a  7 dkekCdgCkgtaCveiCPgdLmkldkekkkayirepedCWeCysCvkeCpqqAievrlya 66
                       d+++C+gC+   Cv +CP++++ l++   +a +   ++C eC +C++ Cp +Ai v  ++
       MFP7755866.1 16 DRNRCIGCG--MCVTVCPHQVFALQRG--RADMVARNHCMECGACMRNCPAGAITVEAGE 71
                       899*****7..*************965..8************************998765 PP

>> MFP7755365.1  ATP-binding protein [Thermodesulfobacteriota bacterium B35]
   #    score  bias  c-Evalue  i-Evalue hmmfrom  hmm to    alifrom  ali to    envfrom  env to     acc
 ---   ------ ----- --------- --------- ------- -------    ------- -------    ------- -------    ----
   1 !   46.3   7.1     1e-14     8e-13       4      62 ..       4      58 ..       1      61 [] 0.92

  Alignments for each domain:
  == domain 1  score: 46.3 bits;  conditional E-value: 1e-14
  aprb_Neukirchen_a  4 ifvdkekCdgCkgtaCveiCPgdLmkldkekkkayirepedCWeCysCvkeCpqqAiev 62
                       i+vdk+kC g +  +Cv++CP ++ ++ +   ka   ep++C +C  Cv  Cp++Ai v
       MFP7755365.1  4 IVVDKDKCAGDE--ECVNACPAQVYEMVDG--KAEPVEPDECLGCETCVEVCPEGAITV 58
                       89********97..9************854..9************************98 PP

>> MFP7753130.1  4Fe-4S dicluster domain-containing protein [Thermodesulfobacteriota bacterium B35]
   #    score  bias  c-Evalue  i-Evalue hmmfrom  hmm to    alifrom  ali to    envfrom  env to     acc
 ---   ------ ----- --------- --------- ------- -------    ------- -------    ------- -------    ----
   1 !   20.7   6.9   7.9e-07   6.2e-05       6      66 ..     164     216 ..     161     222 .. 0.89
   2 !   24.9   1.1     4e-08   3.1e-06      12      67 ..     279     329 ..     274     340 .. 0.88
   3 !    9.8   5.4    0.0018      0.14       7      70 ..     494     554 ..     490     570 .. 0.83

  Alignments for each domain:
  == domain 1  score: 20.7 bits;  conditional E-value: 7.9e-07
  aprb_Neukirchen_a   6 vdkekCdgCkgtaCveiCPgdLmkldkekkkayirepedCWeCysCvkeCpqqAievrlya 66 
                        vd+e+C+ C+   C  +CP + +  +         + e C  C  Cv++Cp+qAi++ +  
       MFP7753130.1 164 VDRERCTYCG--SCGPVCPRQCLSPT------LFLDLERCDFCNLCVRACPHQAIDLHGVR 216
                        99*******7..9********98775......6889********************98765 PP

  == domain 2  score: 24.9 bits;  conditional E-value: 4e-08
  aprb_Neukirchen_a  12 dgCkgtaCveiCPgdLmkldkekkkayirepedCWeCysCvkeCpqqAievrlyad 67 
                        +gC   +C  +C +  ++ ++ +   +  ++ +C eC  Cv +Cp++A+++    d
       MFP7753130.1 279 KGCD--RCLAVCRHRAVTRNQAG---IRIDQGQCVECGLCVGACPTGALQYHRFDD 329
                        79*7..*************9876...8889*******************9876555 PP

  == domain 3  score: 9.8 bits;  conditional E-value: 0.0018
  aprb_Neukirchen_a   7 dkekCdgCkgtaCveiCPgdLmkldkekkkayirepedCWeCysCvkeCpqqAievrlyadiap 70 
                        d+ +C+ C   aC   C    ++ d+e+     ++p  C +C +C   Cp++A+    + +i+p
       MFP7753130.1 494 DPGRCTLCL--ACLGDCRIGGLQADRER-FVLRHQPLLCVQCGACSATCPEDALVPDPGLEIVP 554
                        6789999*6..9*****99999999886.8888999*****************97777777666 PP

>> MFP7754111.1  ATP-binding protein [Thermodesulfobacteriota bacterium B35]
   #    score  bias  c-Evalue  i-Evalue hmmfrom  hmm to    alifrom  ali to    envfrom  env to     acc
 ---   ------ ----- --------- --------- ------- -------    ------- -------    ------- -------    ----
   1 !   42.3  12.2   1.8e-13   1.4e-11       4      62 ..       4      58 ..       1      62 [] 0.91

  Alignments for each domain:
  == domain 1  score: 42.3 bits;  conditional E-value: 1.8e-13
  aprb_Neukirchen_a  4 ifvdkekCdgCkgtaCveiCPgdLmkldkekkkayirepedCWeCysCvkeCpqqAiev 62
                       + vd+ekC gC+  +Cv+ CPg++ +l +   ka   +pe+C +C+ C   C+q+A +v
       MFP7754111.1  4 VTVDREKCAGCG--ECVDSCPGEVYELIEG--KAKPVNPEECHGCHTCEAVCEQDACHV 58
                       68*********7..9************966..788889******************987 PP

>> MFP7754526.1  4Fe-4S dicluster domain-containing protein [Thermodesulfobacteriota bacterium B35]
   #    score  bias  c-Evalue  i-Evalue hmmfrom  hmm to    alifrom  ali to    envfrom  env to     acc
 ---   ------ ----- --------- --------- ------- -------    ------- -------    ------- -------    ----
   1 !   10.5   0.5    0.0011     0.084      43      78 ..      26      62 ..      22      72 .. 0.75
   2 !   10.8   1.6   0.00088     0.068      11      28 ..      73      88 ..      71      99 .. 0.81
   3 !   29.3  10.2   1.8e-09   1.4e-07       6      65 ..     120     175 ..     117     184 .. 0.89

  Alignments for each domain:
  == domain 1  score: 10.5 bits;  conditional E-value: 0.0011
  aprb_Neukirchen_a 43 edCWeCysCvkeCpq.qAievrlyadiaplggsvspl 78
                       + C+ C +C  +Cp+ qAi  + + +i  +  ++++ 
       MFP7754526.1 26 NSCFSCGACSGACPVsQAIPEFDPRKIIHMVRMGMEE 62
                       78************64899888888887776666555 PP

  == domain 2  score: 10.8 bits;  conditional E-value: 0.00088
  aprb_Neukirchen_a 11 CdgCkgtaCveiCPgdLm 28
                       C gC+   Cv +CP+d+ 
       MFP7754526.1 73 CSGCR--SCVFVCPQDVS 88
                       99997..89999999875 PP

  == domain 3  score: 29.3 bits;  conditional E-value: 1.8e-09
  aprb_Neukirchen_a   6 vdkekCdgCkgtaCveiCPgdLmkldkekkkayirepedCWeCysCvkeCpqqAievrly 65 
                        v+++ C  C   +Cv++CP ++ k+d+ +      + e C  C  Cv eCp +Ai +   
       MFP7754526.1 120 VQRDLCVSCL--TCVRVCPWEIPKIDDGG--VATIDVEACRACGICVAECPARAIVLNES 175
                        8999*****6..9*************876..888899******************87655 PP

>> MFP7755763.1  4Fe-4S binding protein [Thermodesulfobacteriota bacterium B35]
   #    score  bias  c-Evalue  i-Evalue hmmfrom  hmm to    alifrom  ali to    envfrom  env to     acc
 ---   ------ ----- --------- --------- ------- -------    ------- -------    ------- -------    ----
   1 !   39.3   6.0   1.5e-12   1.2e-10       7      63 ..      26      79 ..      22      83 .. 0.92

  Alignments for each domain:
  == domain 1  score: 39.3 bits;  conditional E-value: 1.5e-12
  aprb_Neukirchen_a  7 dkekCdgCkgtaCveiCPgdLmkldkekkkayirepedCWeCysCvkeCpqqAievr 63
                       +++ C+ C+   C+  CP++++  dk++ k  i +p+ C +C  C  +Cp  Ai v 
       MFP7755763.1 26 YHDWCKACG--ICMAFCPQEIILADKNG-KPEITDPDRCVGCRFCELHCPDFAITVS 79
                       6788****7..9*************998.*************************875 PP

>> MFP7753766.1  NIL domain-containing protein [Thermodesulfobacteriota bacterium B35]
   #    score  bias  c-Evalue  i-Evalue hmmfrom  hmm to    alifrom  ali to    envfrom  env to     acc
 ---   ------ ----- --------- --------- ------- -------    ------- -------    ------- -------    ----
   1 !   35.9   5.4   1.7e-11   1.3e-09       7      64 ..      81     135 ..      73     142 .. 0.90

  Alignments for each domain:
  == domain 1  score: 35.9 bits;  conditional E-value: 1.7e-11
  aprb_Neukirchen_a   7 dkekCdgCkgtaCveiCPgdLmkldkekkkayirepedCWeCysCvkeCpqqAievrl 64 
                        d  kC  C+  aC+ iCP   +++++ +   ++ +pe+C +C  Cv  Cp++A+ev +
       MFP7753766.1  81 DDAKCFQCG--ACTGICPVGALYIRRPE-MEVLFDPEKCTGCGLCVTGCPVRAMEVSI 135
                        578*****7..*************9887.78899********************9975 PP

>> MFP7755905.1  FAD-dependent oxidoreductase [Thermodesulfobacteriota bacterium B35]
   #    score  bias  c-Evalue  i-Evalue hmmfrom  hmm to    alifrom  ali to    envfrom  env to     acc
 ---   ------ ----- --------- --------- ------- -------    ------- -------    ------- -------    ----
   1 !   32.2   7.9   2.4e-10   1.8e-08       2      64 ..     112     187 ..     111     203 .. 0.87

  Alignments for each domain:
  == domain 1  score: 32.2 bits;  conditional E-value: 2.4e-10
  aprb_Neukirchen_a   2 MpifvdkekCdgCkgtaCveiCPgdLmkldke...............kkkayirepedCWeCysCvkeCpqqAievrl 64 
                        Mp fvd+ekC+gC+  +C+++CP  +   ++                  +    +p++C  C  C ++Cp++A+++  
       MFP7755905.1 112 MPRFVDEEKCIGCR--KCEYACPVLVPDPEQGgfsatrairipfsnaIPQVAALDPDNCMLCGRCARACPTGAVDYLQ 187
                        *************8..9******87777666699999******99985578899********************9754 PP

>> MFP7755898.1  ATP-binding protein [Thermodesulfobacteriota bacterium B35]
   #    score  bias  c-Evalue  i-Evalue hmmfrom  hmm to    alifrom  ali to    envfrom  env to     acc
 ---   ------ ----- --------- --------- ------- -------    ------- -------    ------- -------    ----
   1 !   33.5   4.8   9.3e-11   7.2e-09       5      64 ..      65     118 ..      63     133 .. 0.88

  Alignments for each domain:
  == domain 1  score: 33.5 bits;  conditional E-value: 9.3e-11
  aprb_Neukirchen_a   5 fvdkekCdgCkgtaCveiCPgdLmkldkekkkayirepedCWeCysCvkeCpqqAievrl 64 
                        fvd+++C gC+   C+++C  d +  d+      +     C +C +C  +Cp++Ai +r 
       MFP7755898.1  65 FVDMDRCVGCG--LCTDVCRFDAIIGDSRP----VIARYSCEGCGACAIACPEEAITIRQ 118
                        9*********7..*************9764....556678****************9986 PP

>> MFP7755788.1  FAD-dependent oxidoreductase [Thermodesulfobacteriota bacterium B35]
   #    score  bias  c-Evalue  i-Evalue hmmfrom  hmm to    alifrom  ali to    envfrom  env to     acc
 ---   ------ ----- --------- --------- ------- -------    ------- -------    ------- -------    ----
   1 !   11.1   6.2   0.00069     0.054       3      65 ..     104     184 ..     103     196 .. 0.86
   2 ?   -1.4   0.4       4.9   3.8e+02      17      64 ..     756     771 ..     741     790 .. 0.61
   3 !   30.4   5.8   8.2e-10   6.4e-08       5      63 ..     935     992 ..     932    1007 .. 0.81

  Alignments for each domain:
  == domain 1  score: 11.1 bits;  conditional E-value: 0.00069
  aprb_Neukirchen_a   3 pifvdkekCdgCkgtaCveiCPgdLmkldke...............kkkayirepedCWe.....CysCvkeCpqqAievrly 65 
                        p ++d + C+ C+   C++ CP+  +   +e                   y  +p+ C +     C  Cv  C+ +Ai++  +
       MFP7755788.1 104 PRYIDADACTACG--LCTQYCPKHHVDPYNEglaltrpihidyaqaVPATYYIDPSSCLHlqydtCQICVPVCQSHAINFNQQ 184
                        679*********7..********99988777899999999999888447899******9666666*************98765 PP

  == domain 2  score: -1.4 bits;  conditional E-value: 4.9
  aprb_Neukirchen_a  17 taCveiCPgdLmkldkekkkayirepedCWeCysCvkeCpqqAievrl 64 
                        +                                 C k C ++A++  l
       MFP7755788.1 756 NY--------------------------------CSKVCCNHAVKNAL 771
                        44................................55555555555444 PP

  == domain 3  score: 30.4 bits;  conditional E-value: 8.2e-10
  aprb_Neukirchen_a   5 fvdkekCdgCkgtaCveiCPgdLmkldk.ekkkayirepedCWeCysCvkeCpqqAievr 63 
                         vd++kC+gC+   Cv+ CP   +++ k +kk+      + C  C  C  +Cp+ Ai++ 
       MFP7755788.1 935 SVDQDKCIGCG--ICVSLCPFGAIEMIKvDKKRKARTISASCKACGICASHCPTFAISMG 992
                        79********7..9******877766541343444455789****************985 PP

>> MFP7753107.1  4Fe-4S dicluster domain-containing protein [Thermodesulfobacteriota bacterium B35]
   #    score  bias  c-Evalue  i-Evalue hmmfrom  hmm to    alifrom  ali to    envfrom  env to     acc
 ---   ------ ----- --------- --------- ------- -------    ------- -------    ------- -------    ----
   1 !    7.5   2.7    0.0092      0.72       3      23 ..      70      88 ..      68      94 .. 0.88
   2 !   26.7  13.1   1.2e-08     9e-07      10      59 ..     123     171 ..     118     177 .. 0.92
   3 ?    5.5   1.5     0.038         3       9      27 ..     182     209 ..     178     214 .. 0.86

  Alignments for each domain:
  == domain 1  score: 7.5 bits;  conditional E-value: 0.0092
  aprb_Neukirchen_a  3 pifvdkekCdgCkgtaCveiC 23
                       ++++++++C  C+  +C e+C
       MFP7753107.1 70 SMVIRQNRCVDCE--RCKEAC 88
                       679*********7..9*9999 PP

  == domain 2  score: 26.7 bits;  conditional E-value: 1.2e-08
  aprb_Neukirchen_a  10 kCdgCkgtaCveiCPgdLmkldkekkkayirepedCWeCysCvkeCpqqA 59 
                         C+ C+++ Cv++CP +  ++dk++   ++ + ++C +C  C+ +Cp +A
       MFP7753107.1 123 LCNHCNRPPCVRVCPTKATYKDKKT-GIVMMDYKKCIGCKTCMAACPYNA 171
                        6****99***************998.9999999**************999 PP

  == domain 3  score: 5.5 bits;  conditional E-value: 0.038
  aprb_Neukirchen_a   9 ekCdgCkg.........taCveiCPgdL 27 
                        +kC+ C +         taCve+CP  +
       MFP7753107.1 182 DKCNFCYDtrltkgkkdTACVEACPAHV 209
                        68999988889999999********875 PP

>> MFP7754436.1  4Fe-4S dicluster domain-containing protein [Thermodesulfobacteriota bacterium B35]
   #    score  bias  c-Evalue  i-Evalue hmmfrom  hmm to    alifrom  ali to    envfrom  env to     acc
 ---   ------ ----- --------- --------- ------- -------    ------- -------    ------- -------    ----
   1 ?    6.7   0.6     0.016       1.3       8      23 ..       9      22 ..       4      32 .. 0.71
   2 !   15.8  10.1   2.7e-05    0.0021      10      60 ..      53     101 ..      46     103 .. 0.90
   3 !   25.7  10.5   2.2e-08   1.8e-06       4      62 ..      79     129 ..      78     141 .. 0.88

  Alignments for each domain:
  == domain 1  score: 6.7 bits;  conditional E-value: 0.016
  aprb_Neukirchen_a  8 kekCdgCkgtaCveiC 23
                       +++C+gC+   C  +C
       MFP7754436.1  9 MNRCIGCH--SCSLAC 22
                       45666665..566666 PP

  == domain 2  score: 15.8 bits;  conditional E-value: 2.7e-05
  aprb_Neukirchen_a  10 kCdgCkgtaCveiCPgdLmkldkekkkayirepedCWeCysCvkeCpqqAi 60 
                         C  C ++ C  +CP   +  ++ +   ++ + + C +C  Cv +Cp++Ai
       MFP7754436.1  53 HCLACLSPPCAAACPTGAFSPRRGG--GVVVRRKLCIGCGECVAACPVDAI 101
                        7999*99***********9999776..7888899****************9 PP

  == domain 3  score: 25.7 bits;  conditional E-value: 2.2e-08
  aprb_Neukirchen_a   4 ifvdkekCdgCkgtaCveiCPgdLmkldkekkkayirepedCWeCysCvkeCpqqAiev 62 
                        ++v+++ C+gC+  +Cv +CP d +  d+++          C +C  Cv  Cp++ +++
       MFP7754436.1  79 VVVRRKLCIGCG--ECVAACPVDAIFQDSDG------AVYVCLHCGRCVEFCPHHCLAM 129
                        58999******7..9**************98......4456*************98766 PP

>> MFP7755444.1  4Fe-4S dicluster domain-containing protein [Thermodesulfobacteriota bacterium B35]
   #    score  bias  c-Evalue  i-Evalue hmmfrom  hmm to    alifrom  ali to    envfrom  env to     acc
 ---   ------ ----- --------- --------- ------- -------    ------- -------    ------- -------    ----
   1 ?    5.3   2.7     0.044       3.4       4      24 ..       6      24 ..       4      27 .. 0.75
   2 !   23.5  11.0   1.1e-07   8.5e-06      10      56 ..      58     102 ..      52     104 .. 0.93
   3 !   17.7  10.4   6.6e-06   0.00051       4      62 ..      84     144 ..      83     148 .. 0.77

  Alignments for each domain:
  == domain 1  score: 5.3 bits;  conditional E-value: 0.044
  aprb_Neukirchen_a  4 ifvdkekCdgCkgtaCveiCP 24
                       i  ++++C+gC+   C+  C 
       MFP7755444.1  6 IHLNSKRCIGCH--GCEVHCK 24
                       567889999997..6887774 PP

  == domain 2  score: 23.5 bits;  conditional E-value: 1.1e-07
  aprb_Neukirchen_a  10 kCdgCkgtaCveiCPgdLmkldkekkkayirepedCWeCysCvkeCp 56 
                         C  C ++ Cv +CP + m++++++   +  ++e+C +C++C  +Cp
       MFP7755444.1  58 SCYHCDDPFCVPVCPTQAMVKREDG--IVYVDQEKCIGCMACAGACP 102
                        7****99***************997..889999*************9 PP

  == domain 3  score: 17.7 bits;  conditional E-value: 6.6e-06
  aprb_Neukirchen_a   4 ifvdkekCdgCkgtaCveiCPgdLmkldkekkkayirepedCWeCy......sCvkeCpqqAiev 62 
                        ++vd+ekC+gC   aC  +CP  + +l++ + ka+  + + C +        +Cv +C ++A+++
       MFP7755444.1  84 VYVDQEKCIGCM--ACAGACPWTIPQLNPATGKAI--KCDYCMDRLdqglkpACVTKCTTHALKF 144
                        68*********6..****************98885..3334444323334448999999999876 PP

>> MFP7755904.1  CoB--CoM heterodisulfide reductase iron-sulfur subunit A family protein [Thermodesulfobacteriota bacter
   #    score  bias  c-Evalue  i-Evalue hmmfrom  hmm to    alifrom  ali to    envfrom  env to     acc
 ---   ------ ----- --------- --------- ------- -------    ------- -------    ------- -------    ----
   1 !   26.7   1.8   1.2e-08   9.1e-07       6      64 ..     541     599 ..     536     614 .. 0.77

  Alignments for each domain:
  == domain 1  score: 26.7 bits;  conditional E-value: 1.2e-08
  aprb_Neukirchen_a   6 vdkekCdgCkgtaCveiC..PgdLmkldkekkkayir.epedCWeCysCvkeCpqqAievrl 64 
                        vd++ C+g +   Cv++C   g L +++++   a  r   + C +C +Cv  Cp++Ai++++
       MFP7755904.1 541 VDPDLCQGTG--DCVRAClaEGALEMVEEN-GHARARvVAARCLGCGACVAVCPTGAIDLKG 599
                        7888888886..9*****533445555555.56666515789****************9986 PP

>> MFP7753134.1  formate dehydrogenase FDH3 subunit beta [Thermodesulfobacteriota bacterium B35]
   #    score  bias  c-Evalue  i-Evalue hmmfrom  hmm to    alifrom  ali to    envfrom  env to     acc
 ---   ------ ----- --------- --------- ------- -------    ------- -------    ------- -------    ----
   1 ?    5.3   3.1     0.043       3.3      39      57 ..       7      25 ..       2      28 .. 0.82
   2 !   26.6   9.1   1.2e-08   9.4e-07      10      68 ..      54     110 ..      51     127 .. 0.88

  Alignments for each domain:
  == domain 1  score: 5.3 bits;  conditional E-value: 0.043
  aprb_Neukirchen_a 39 irepedCWeCysCvkeCpq 57
                       + + e C +C  Cv +C++
       MFP7753134.1  7 LCDVERCIDCNGCVVACKE 25
                       567789999****999987 PP

  == domain 2  score: 26.6 bits;  conditional E-value: 1.2e-08
  aprb_Neukirchen_a  10 kCdgCkgtaCveiCPgdLmkldkekkkayirepedCWeCysCvkeCpqqAievrlyadi 68 
                         C  C ++ C+ +CP d ++ ++++   ++ +++ C +C  C  +Cp++A ++ +   +
       MFP7753134.1  54 ACMHCADAPCIAVCPVDAIYQRDDG--IVLVNKKTCIGCGYCFMACPFGAPQFPGDRVF 110
                        6****99**************9997..99999******************888777666 PP

>> MFP7756106.1  4Fe-4S dicluster domain-containing protein [Thermodesulfobacteriota bacterium B35]
   #    score  bias  c-Evalue  i-Evalue hmmfrom  hmm to    alifrom  ali to    envfrom  env to     acc
 ---   ------ ----- --------- --------- ------- -------    ------- -------    ------- -------    ----
   1 !    8.1   0.8     0.006      0.47       5      23 ..       7      23 ..       3      34 .. 0.80
   2 !   16.6   0.3   1.4e-05    0.0011       2      31 ..      52      81 ..      51     100 .. 0.77
   3 !   10.6   5.6   0.00099     0.077       4      31 ..     107     132 ..     106     152 .. 0.81
   4 ?   -0.1   1.2         2   1.5e+02       9      26 ..     147     171 ..     145     184 .. 0.83

  Alignments for each domain:
  == domain 1  score: 8.1 bits;  conditional E-value: 0.006
  aprb_Neukirchen_a  5 fvdkekCdgCkgtaCveiC 23
                       +++ ++C gC+  aC  +C
       MFP7756106.1  7 IINLDRCVGCH--ACAVAC 23
                       68888888886..888888 PP

  == domain 2  score: 16.6 bits;  conditional E-value: 1.4e-05
  aprb_Neukirchen_a  2 MpifvdkekCdgCkgtaCveiCPgdLmkld 31
                       M+   ++  C+ C ++aCv +CP d ++++
       MFP7756106.1 52 MSFTFYPGLCNHCDSPACVPVCPADTVEMT 81
                       9999999******99**********98773 PP

  == domain 3  score: 10.6 bits;  conditional E-value: 0.00099
  aprb_Neukirchen_a   4 ifvdkekCdgCkgtaCveiCPgdLmkld 31 
                        + +d+++C gC+  aC ++CP    +++
       MFP7756106.1 107 VQIDQSRCLGCG--ACRDACPYGARYVN 132
                        5799999****7..9*****97665555 PP

  == domain 4  score: -0.1 bits;  conditional E-value: 2
  aprb_Neukirchen_a   9 ekCdgCkg.......taCveiCPgd 26 
                        +kC+ C         +aCv+ C  d
       MFP7756106.1 147 DKCTFCMPrvekglaPACVQTCITD 171
                        7899997678888999999999766 PP

>> MFP7753501.1  4Fe-4S dicluster domain-containing protein [Thermodesulfobacteriota bacterium B35]
   #    score  bias  c-Evalue  i-Evalue hmmfrom  hmm to    alifrom  ali to    envfrom  env to     acc
 ---   ------ ----- --------- --------- ------- -------    ------- -------    ------- -------    ----
   1 !   25.3   9.5     3e-08   2.4e-06       9      70 ..      61     128 ..      57     136 .. 0.80

  Alignments for each domain:
  == domain 1  score: 25.3 bits;  conditional E-value: 3e-08
  aprb_Neukirchen_a   9 ekCdgCkgtaCveiCPgdLmkldke.....kkkayirep...edCWeCysCvkeCpqqAievrlyadiap 70 
                         kC+ C+   C++ CP+  + l  +     kkk   +++    +C  C sC+  C+++Ai++   +++a 
       MFP7753501.1  61 PKCICCG--MCMRSCPSGCISLVGKkpegeKKKVLTKYEldfTKCSLCGSCIESCNFGAIRFSKDYNLAS 128
                        69****7..********999885544556566777777633368*****************999888754 PP

>> MFP7753430.1  ferredoxin [Thermodesulfobacteriota bacterium B35]
   #    score  bias  c-Evalue  i-Evalue hmmfrom  hmm to    alifrom  ali to    envfrom  env to     acc
 ---   ------ ----- --------- --------- ------- -------    ------- -------    ------- -------    ----
   1 !   25.0   5.1   3.7e-08   2.8e-06       4      61 ..       5      61 ..       3      63 .] 0.74

  Alignments for each domain:
  == domain 1  score: 25.0 bits;  conditional E-value: 3.7e-08
  aprb_Neukirchen_a  4 ifvdkekCdgCkgtaCveiCPgdLmkldkekkkay.irepedCWeCy.sCvkeCpqqAie 61
                       + +d+e+C+gC+  aCve CP d++ +d+e+ k++ i+ +    eC+   v  Cp + i+
       MFP7753430.1  5 VTIDTEECIGCE--ACVELCP-DIFAFDEEEGKSHvIKAEGGDEECIeEAVASCPAGCIS 61
                       68*********7..*******.78888887777650555545556652478888888886 PP

>> MFP7755580.1  succinate dehydrogenase/fumarate reductase iron-sulfur subunit [Thermodesulfobacteriota bacterium B35]
   #    score  bias  c-Evalue  i-Evalue hmmfrom  hmm to    alifrom  ali to    envfrom  env to     acc
 ---   ------ ----- --------- --------- ------- -------    ------- -------    ------- -------    ----
   1 !   16.2   0.2   1.9e-05    0.0015      41      64 ..     160     183 ..     146     199 .. 0.76
   2 !    7.4   0.1    0.0098      0.76       2      29 ..     207     235 ..     206     247 .. 0.79

  Alignments for each domain:
  == domain 1  score: 16.2 bits;  conditional E-value: 1.9e-05
  aprb_Neukirchen_a  41 epedCWeCysCvkeCpqqAievrl 64 
                        + + C +C +Cv +Cp++A  +++
       MFP7755580.1 160 DAAACIGCGACVAACPNGAAMLFV 183
                        456777777777777777766655 PP

  == domain 2  score: 7.4 bits;  conditional E-value: 0.0098
  aprb_Neukirchen_a   2 MpifvdkekCdgCkg.taCveiCPgdLmk 29 
                        M +  d+e    C++  +C+++CP+ L  
       MFP7755580.1 207 MVTAMDREGFGNCGNeRECENVCPKGLSI 235
                        666677777778*999********98865 PP

>> MFP7754417.1  ferredoxin [Thermodesulfobacteriota bacterium B35]
   #    score  bias  c-Evalue  i-Evalue hmmfrom  hmm to    alifrom  ali to    envfrom  env to     acc
 ---   ------ ----- --------- --------- ------- -------    ------- -------    ------- -------    ----
   1 !   23.8   1.2   9.2e-08   7.1e-06       4      63 ..       4      62 ..       1      63 [] 0.82

  Alignments for each domain:
  == domain 1  score: 23.8 bits;  conditional E-value: 9.2e-08
  aprb_Neukirchen_a  4 ifvdkekCdgCkgtaCveiCPgdLmkldkekkkay..irepedCWeCysCvkeCpqqAievr 63
                       i++d+  C gC   +Cve+CP  ++ ld+ ++ka   + +pe   e       Cp++ ievr
       MFP7754417.1  4 IIIDTYLCSGCA--TCVEMCPE-VFRLDEVTEKAEllVLDPEISDELLQAAAFCPEKCIEVR 62
                       89*********6..9******6.899999888886225788888899999999999999887 PP

>> MFP7755348.1  ATP-binding protein [Thermodesulfobacteriota bacterium B35]
   #    score  bias  c-Evalue  i-Evalue hmmfrom  hmm to    alifrom  ali to    envfrom  env to     acc
 ---   ------ ----- --------- --------- ------- -------    ------- -------    ------- -------    ----
   1 !   23.2   2.5   1.4e-07   1.1e-05       4      63 ..       8      63 ..       7      84 .. 0.88

  Alignments for each domain:
  == domain 1  score: 23.2 bits;  conditional E-value: 1.4e-07
  aprb_Neukirchen_a  4 ifvdkekCdgCkgtaCveiCPgdLmkldkekkkayirepedCWeCysCvkeCpqqAievr 63
                       i +d+e C+gC+  +Cv  C    +++ +   ka +   + C +  +C+  Cp++A+++ 
       MFP7755348.1  8 IEIDEELCTGCG--ECVPDCAEGSLQIIDG--KAKLVADKLCDGLGACLGSCPTGALKIV 63
                       579********7..9*****9877777643..899*********************9875 PP

>> MFP7755305.1  4Fe-4S dicluster domain-containing protein [Thermodesulfobacteriota bacterium B35]
   #    score  bias  c-Evalue  i-Evalue hmmfrom  hmm to    alifrom  ali to    envfrom  env to     acc
 ---   ------ ----- --------- --------- ------- -------    ------- -------    ------- -------    ----
   1 ?    3.2   2.2       0.2        15       5      20 ..      68      82 ..      64      83 .. 0.78
   2 !   23.1   9.4   1.4e-07   1.1e-05       5      57 ..     137     187 ..     135     193 .. 0.91
   3 ?    7.2   0.4     0.011      0.87       8      26 ..     199     224 ..     191     236 .. 0.85

  Alignments for each domain:
  == domain 1  score: 3.2 bits;  conditional E-value: 0.2
  aprb_Neukirchen_a  5 fvdkekCdgCkgtaCv 20
                       +vd ++C+gC+ + Cv
       MFP7755305.1 68 VVDITRCIGCG-SCCV 82
                       79999*****8.5665 PP

  == domain 2  score: 23.1 bits;  conditional E-value: 1.4e-07
  aprb_Neukirchen_a   5 fvdkekCdgCkgtaCveiCPgdLmkldkekkkayirepedCWeCysCvkeCpq 57 
                        f  ++ C+ C+++ Cv++CP      ++++   ++ +++ C  C  Cv++Cp 
       MFP7755305.1 137 FFVPKLCNMCEKPSCVQVCPVGATFQTEDG--FVLIDQKRCVACGYCVQACPY 187
                        566789****************99999987..999****************96 PP

  == domain 3  score: 7.2 bits;  conditional E-value: 0.011
  aprb_Neukirchen_a   8 kekCdgCkg.......taCveiCPgd 26 
                         +kC+ C +       +aCv++CP +
       MFP7755305.1 199 ADKCTWCYHrvrkgllPACVNVCPVQ 224
                        68999998899999999******975 PP

>> MFP7753409.1  glutamate synthase-related protein [Thermodesulfobacteriota bacterium B35]
   #    score  bias  c-Evalue  i-Evalue hmmfrom  hmm to    alifrom  ali to    envfrom  env to     acc
 ---   ------ ----- --------- --------- ------- -------    ------- -------    ------- -------    ----
   1 !   12.5   0.0   0.00027     0.021      41      67 ..      26      52 ..       8      73 .. 0.67
   2 !   14.1   0.8   8.8e-05    0.0068       9      29 ..      82     100 ..      77     120 .. 0.81
   3 ?    0.0   0.4       1.8   1.4e+02       9      33 ..     463     483 ..     460     489 .. 0.82

  Alignments for each domain:
  == domain 1  score: 12.5 bits;  conditional E-value: 0.00027
  aprb_Neukirchen_a 41 epedCWeCysCvkeCpqqAievrlyad 67
                       +++ C  C  C+  Cp++Ai +    +
       MFP7753409.1 26 REDRCTLCGRCTSVCPVGAIYLTYRRQ 52
                       445566666666666666665555444 PP

  == domain 2  score: 14.1 bits;  conditional E-value: 8.8e-05
  aprb_Neukirchen_a   9 ekCdgCkgtaCveiCPgdLmk 29 
                        +kC+gC+   C  +CP++ + 
       MFP7753409.1  82 KKCIGCG--MCSMVCPNEAIG 100
                        79****7..9******98775 PP

  == domain 3  score: 0.0 bits;  conditional E-value: 1.8
  aprb_Neukirchen_a   9 ekCdgCkgtaCveiCPgdLmkldke 33 
                         +C+ C+    v iCP+ +   +++
       MFP7753409.1 463 GRCNVCN----VGICPKGITSQNEK 483
                        6899998....99***999887765 PP

>> MFP7754201.1  4Fe-4S dicluster domain-containing protein [Thermodesulfobacteriota bacterium B35]
   #    score  bias  c-Evalue  i-Evalue hmmfrom  hmm to    alifrom  ali to    envfrom  env to     acc
 ---   ------ ----- --------- --------- ------- -------    ------- -------    ------- -------    ----
   1 ?    5.8   1.8     0.031       2.4       8      23 ..      10      23 ..       2      27 .. 0.79
   2 !   22.4   8.5   2.4e-07   1.8e-05      10      57 ..      58     104 ..      54     112 .. 0.91
   3 ?    5.1   0.5     0.051         4      10      36 ..     118     151 ..     115     160 .. 0.78

  Alignments for each domain:
  == domain 1  score: 5.8 bits;  conditional E-value: 0.031
  aprb_Neukirchen_a  8 kekCdgCkgtaCveiC 23
                        ++C+gC+  aC+  C
       MFP7754201.1 10 VSRCIGCR--ACEAHC 23
                       57899997..888888 PP

  == domain 2  score: 22.4 bits;  conditional E-value: 2.4e-07
  aprb_Neukirchen_a  10 kCdgCkgtaCveiCPgdLmkldkekkkayirepedCWeCysCvkeCpq 57 
                         C  C+++ Cv++CP   m+ ++++   +  + + C +C +C+ +Cp 
       MFP7754201.1  58 ACFHCEKPWCVDACPTGAMQRRDKD-GIVFVNDDLCVGCKACITACPW 104
                        699***9*************98776.7889999*************95 PP

  == domain 3  score: 5.1 bits;  conditional E-value: 0.051
  aprb_Neukirchen_a  10 kCdgCkg.......taCveiCPgdLmkldkekkk 36 
                        kCd C +       +aCv+ C  d +++++ ++ 
       MFP7754201.1 118 KCDLCMDridqgmaPACVSKCVTDALTFTTAEQA 151
                        8999988999999999999999999988876644 PP

>> MFP7755823.1  4Fe-4S dicluster domain-containing protein [Thermodesulfobacteriota bacterium B35]
   #    score  bias  c-Evalue  i-Evalue hmmfrom  hmm to    alifrom  ali to    envfrom  env to     acc
 ---   ------ ----- --------- --------- ------- -------    ------- -------    ------- -------    ----
   1 !   10.4   1.3    0.0012     0.091       5      24 ..      48      65 ..      44      73 .. 0.78
   2 !   20.5   9.3   9.5e-07   7.4e-05       7      58 ..     125     174 ..     121     184 .. 0.91
   3 ?    4.0   2.1      0.11       8.8       8      24 ..     185     208 ..     178     218 .. 0.80

  Alignments for each domain:
  == domain 1  score: 10.4 bits;  conditional E-value: 0.0012
  aprb_Neukirchen_a  5 fvdkekCdgCkgtaCveiCP 24
                        +++ kC+gC+   Cv++C 
       MFP7755823.1 48 LINTYKCTGCG--FCVKACK 65
                       57888888886..8888884 PP

  == domain 2  score: 20.5 bits;  conditional E-value: 9.5e-07
  aprb_Neukirchen_a   7 dkekCdgCkgtaCveiCPgdLmkldkekkkayirepedCWeCysCvkeCpqq 58 
                         ++ C+ C+++aCv++CP      ++++   ++ +   C +C  C+ +Cp +
       MFP7755823.1 125 VPKLCNQCQNPACVQVCPVGATFQTEDG--VVLVDRTWCIGCGYCIMACPYG 174
                        5789****************99999987..99******************75 PP

  == domain 3  score: 4.0 bits;  conditional E-value: 0.11
  aprb_Neukirchen_a   8 kekCdgCkg.......taCveiCP 24 
                         ekC+ C +       +aCv++CP
       MFP7755823.1 185 AEKCTFCYHritkgmkSACVQACP 208
                        578888877888888888999998 PP

>> MFP7755283.1  4Fe-4S dicluster domain-containing protein [Thermodesulfobacteriota bacterium B35]
   #    score  bias  c-Evalue  i-Evalue hmmfrom  hmm to    alifrom  ali to    envfrom  env to     acc
 ---   ------ ----- --------- --------- ------- -------    ------- -------    ------- -------    ----
   1 !   18.0   8.7   5.4e-06   0.00042      10      68 ..      53     115 ..      50     133 .. 0.83
   2 ?    4.5   6.6     0.079       6.2      44      68 ..      91     115 ..      86     156 .. 0.74
   3 ?    6.5   8.5     0.019       1.5       3      24 ..     156     175 ..     126     177 .. 0.75
   4 !   14.6   1.4     6e-05    0.0047       3      41 ..     156     188 ..     154     191 .. 0.77

  Alignments for each domain:
  == domain 1  score: 18.0 bits;  conditional E-value: 5.4e-06
  aprb_Neukirchen_a  10 kCdgCkgtaCveiCPgdLmkldke......kkkayirepedCWeCysCvkeCpqqAievrlyadi 68 
                        +C+ C+  +Cve+CP   + + +       ++     e+  C+ C+ Cv  Cp++ ++   +++ 
       MFP7755283.1  53 RCIRCG--RCVEVCPYRAIDMLDIcaglfaGTPLLAVEKIPCYLCMKCVLVCPTGTLSPVSQEQT 115
                        8****7..********999987645667767788899999**************99877666665 PP

  == domain 2  score: 4.5 bits;  conditional E-value: 0.079
  aprb_Neukirchen_a  44 dCWeCysCvkeCpqqAievrlyadi 68 
                         C+ C+ Cv  Cp++ ++   +++ 
       MFP7755283.1  91 PCYLCMKCVLVCPTGTLSPVSQEQT 115
                        5888888888888887766555554 PP

  == domain 3  score: 6.5 bits;  conditional E-value: 0.019
  aprb_Neukirchen_a   3 pifvdkekCdgCkgtaCveiCP 24 
                         ++++ + C+gC+   C+++CP
       MFP7755283.1 156 QPVIRADACTGCG--LCTHACP 175
                        4567777777775..7777777 PP

  == domain 4  score: 14.6 bits;  conditional E-value: 6e-05
  aprb_Neukirchen_a   3 pifvdkekCdgCkgtaCveiCPgdLmkldkekkkayire 41 
                         ++++ + C+gC+   C+++CP      d+++ ka++ e
       MFP7755283.1 156 QPVIRADACTGCG--LCTHACPV----TDPHGDKAVNIE 188
                        5799********7..*******5....455555666655 PP

>> MFP7753728.1  NuoI/complex I 23 kDa subunit family protein [Thermodesulfobacteriota bacterium B35]
   #    score  bias  c-Evalue  i-Evalue hmmfrom  hmm to    alifrom  ali to    envfrom  env to     acc
 ---   ------ ----- --------- --------- ------- -------    ------- -------    ------- -------    ----
   1 !   21.9   6.9   3.3e-07   2.6e-05      10      69 ..      64     129 ..      62     140 .. 0.79

  Alignments for each domain:
  == domain 1  score: 21.9 bits;  conditional E-value: 3.3e-07
  aprb_Neukirchen_a  10 kCdgCkgtaCveiCPgdLmkldke.....kkka...yirepedCWeCysCvkeCpqqAievrlyadia 69 
                        +C  C+   C +iCP+  ++++       kkk    ++ +  +C  C  Cv  Cp +A+ +   + +a
       MFP7753728.1  64 RCFACG--SCARICPSACITVQGRkpgdrKKKVavrFLLDFTKCSLCGLCVESCPARALTFSRDYALA 129
                        799**7..9************876667664454112456889*****************998777664 PP

>> MFP7755789.1  formate dehydrogenase subunit alpha [Thermodesulfobacteriota bacterium B35]
   #    score  bias  c-Evalue  i-Evalue hmmfrom  hmm to    alifrom  ali to    envfrom  env to     acc
 ---   ------ ----- --------- --------- ------- -------    ------- -------    ------- -------    ----
   1 ?   -1.1   0.2       4.1   3.2e+02      13      27 ..     110     123 ..     102     132 .. 0.84
   2 !   23.0   4.7   1.5e-07   1.2e-05       4      61 ..     634     696 ..     633     715 .. 0.85

  Alignments for each domain:
  == domain 1  score: -1.1 bits;  conditional E-value: 4.1
  aprb_Neukirchen_a  13 gCkgtaCveiCPgdL 27 
                         Ck + C   CPg++
       MFP7755789.1 110 DCK-APCNLTCPGQI 123
                        699.8********87 PP

  == domain 2  score: 23.0 bits;  conditional E-value: 1.5e-07
  aprb_Neukirchen_a   4 ifvdkekCdgCkgtaCveiCPgdLmkldke.......kkkayirepedCWeCysCvkeCpqqAie 61 
                        i+vd++kC+ C+  +C+++C  d ++l ++            i  +++C  C  Cv  C ++A++
       MFP7755789.1 634 IVVDRNKCIFCR--RCERVCQYDALELSAKsideygrPVGLEITFKDHCVSCGKCVDNCSTGALN 696
                        89*********8..*************998677765533467999******************85 PP

>> MFP7754873.1  FAD-dependent oxidoreductase [Thermodesulfobacteriota bacterium B35]
   #    score  bias  c-Evalue  i-Evalue hmmfrom  hmm to    alifrom  ali to    envfrom  env to     acc
 ---   ------ ----- --------- --------- ------- -------    ------- -------    ------- -------    ----
   1 !   21.6   3.7   4.1e-07   3.2e-05       9      76 ..     546     608 ..     544     620 .. 0.81

  Alignments for each domain:
  == domain 1  score: 21.6 bits;  conditional E-value: 4.1e-07
  aprb_Neukirchen_a   9 ekCdgCkgtaCveiCPgdLmkldkekkkayirepedCWeCysCvkeCpqqAievrlyadiaplggsvs 76 
                        ++C+ Ck  +C+e CP   +  d+++    + +p  C  C  C+ +Cp++ i +  y +i ++g++v+
       MFP7754873.1 546 QRCTQCK--RCTEECPFGALDDDEKG--TPLPNPTRCRRCGTCMGACPERIIGFSDY-NIDMIGSMVK 608
                        68****8..*******9988888775..899******************99966544.4444555555 PP

>> MFP7755459.1  FAD-binding protein [Thermodesulfobacteriota bacterium B35]
   #    score  bias  c-Evalue  i-Evalue hmmfrom  hmm to    alifrom  ali to    envfrom  env to     acc
 ---   ------ ----- --------- --------- ------- -------    ------- -------    ------- -------    ----
   1 !   21.7   7.7     4e-07   3.1e-05       5      62 ..       3      54 ..       1      70 [. 0.87

  Alignments for each domain:
  == domain 1  score: 21.7 bits;  conditional E-value: 4e-07
  aprb_Neukirchen_a  5 fvdkekCdgCkgtaCveiCPgdLmkldkekkkayirepedCWeCysCvkeCpqqAiev 62
                       +vd+ekC+gC+   C++ C    +++++     +    + C  C sCv +C+ +A+++
       MFP7755459.1  3 KVDSEKCIGCG--VCEDQCAFGAITVEDG----CAVVGDTCTLCGSCVDACEAGALRI 54
                       79********7..9************854....4455789***************976 PP

>> MFP7753927.1  glycyl-radical enzyme activating protein [Thermodesulfobacteriota bacterium B35]
   #    score  bias  c-Evalue  i-Evalue hmmfrom  hmm to    alifrom  ali to    envfrom  env to     acc
 ---   ------ ----- --------- --------- ------- -------    ------- -------    ------- -------    ----
   1 !   20.5   3.8   8.9e-07   6.9e-05       9      66 ..      53     104 ..      47     114 .. 0.88

  Alignments for each domain:
  == domain 1  score: 20.5 bits;  conditional E-value: 8.9e-07
  aprb_Neukirchen_a   9 ekCdgCkgtaCveiCPgdLmkldkekkkayirepedCWeCysCvkeCpqqAievrlya 66 
                          C+ C+  +C  +CP   +    e+      + ++C  C  C  +Cp +A+e+ + a
       MFP7753927.1  53 GICIDCG--QCGPVCPEGAVRAGGEE----RIDRRHCTACGRCAVACPAGALEMVGRA 104
                        57****7..9*********9998776....7899*******************98765 PP

>> MFP7754167.1  4Fe-4S binding protein [Thermodesulfobacteriota bacterium B35]
   #    score  bias  c-Evalue  i-Evalue hmmfrom  hmm to    alifrom  ali to    envfrom  env to     acc
 ---   ------ ----- --------- --------- ------- -------    ------- -------    ------- -------    ----
   1 ?    0.5   0.1       1.3     1e+02      44      60 ..      42      58 ..      31      68 .. 0.79
   2 ?   -1.8   0.0       6.7   5.2e+02      19      25 ..     154     160 ..     152     165 .. 0.83
   3 !   19.7   4.7   1.6e-06   0.00012       5      63 ..     228     278 ..     224     294 .. 0.81

  Alignments for each domain:
  == domain 1  score: 0.5 bits;  conditional E-value: 1.3
  aprb_Neukirchen_a 44 dCWeCysCvkeCpqqAi 60
                       +C+ C + +  Cp +++
       MFP7754167.1 42 NCYSCPAATTYCPIGSL 58
                       79999999999998776 PP

  == domain 2  score: -1.8 bits;  conditional E-value: 6.7
  aprb_Neukirchen_a  19 CveiCPg 25 
                        C ++CP 
       MFP7754167.1 154 CKYVCPA 160
                        99***96 PP

  == domain 3  score: 19.7 bits;  conditional E-value: 1.6e-06
  aprb_Neukirchen_a   5 fvdkekCdgCkgtaCveiCPgdLmkldkekkkayirepedCWeCysCvk.eCpqqAievr 63 
                        + d+e C+ C+  aC ++CP ++   ++          ++C +C  C+  +C+++Ai++ 
       MFP7754167.1 228 RLDREACTSCG--ACHRVCPVEIRINETP-------GSSECINCLRCMSeACQFDAISLE 278
                        6799******7..********97555443.......589999999998627******876 PP

>> MFP7753970.1  sulfate reduction electron transfer complex DsrMKJOP subunit DsrO [Thermodesulfobacteriota bacterium B3
   #    score  bias  c-Evalue  i-Evalue hmmfrom  hmm to    alifrom  ali to    envfrom  env to     acc
 ---   ------ ----- --------- --------- ------- -------    ------- -------    ------- -------    ----
   1 !   19.7   7.1   1.6e-06   0.00013      11      59 ..     145     191 ..     142     199 .. 0.91
   2 ?    4.3   0.8     0.091         7       9      25 ..     221     244 ..     216     252 .. 0.91

  Alignments for each domain:
  == domain 1  score: 19.7 bits;  conditional E-value: 1.6e-06
  aprb_Neukirchen_a  11 CdgCkgtaCveiCPgdLmkldkekkkayirepedCWeCysCvkeCpqqA 59 
                        C+ C  + Cv++CP +   ++k++   +  +   C +C  C+ +Cp ++
       MFP7753970.1 145 CNHCDTPPCVRACPTKATFKNKDG--IVAMDYHRCIGCRFCMAACPYGS 191
                        ****99***************997..88889999************875 PP

  == domain 2  score: 4.3 bits;  conditional E-value: 0.091
  aprb_Neukirchen_a   9 ekCdgCkg.......taCveiCPg 25 
                        ekC+ C +       +aCve+C  
       MFP7753970.1 221 EKCNMCAErvglgkqPACVEACAE 244
                        8*****999*************75 PP

>> MFP7754195.1  NADH-quinone oxidoreductase subunit NuoI [Thermodesulfobacteriota bacterium B35]
   #    score  bias  c-Evalue  i-Evalue hmmfrom  hmm to    alifrom  ali to    envfrom  env to     acc
 ---   ------ ----- --------- --------- ------- -------    ------- -------    ------- -------    ----
   1 !    9.4   3.4    0.0024      0.18      45      67 ..      68      90 ..      52     100 .. 0.67
   2 !   13.5   0.5   0.00013      0.01       6      33 ..     101     126 ..      98     138 .. 0.77

  Alignments for each domain:
  == domain 1  score: 9.4 bits;  conditional E-value: 0.0024
  aprb_Neukirchen_a 45 CWeCysCvkeCpqqAievrlyad 67
                       C  C+ C   Cp + i++r ++d
       MFP7754195.1 68 CVACMRCATVCPSRCIHIRYHED 90
                       66666666666666666665554 PP

  == domain 2  score: 13.5 bits;  conditional E-value: 0.00013
  aprb_Neukirchen_a   6 vdkekCdgCkgtaCveiCPgdLmkldke 33 
                        ++  +C  C+   C+e+CP + ++l++ 
       MFP7754195.1 101 IEALRCVYCG--YCEEVCPVNALVLTEI 126
                        67789****7..9********9999874 PP

>> MFP7755899.1  P-loop NTPase [Thermodesulfobacteriota bacterium B35]
   #    score  bias  c-Evalue  i-Evalue hmmfrom  hmm to    alifrom  ali to    envfrom  env to     acc
 ---   ------ ----- --------- --------- ------- -------    ------- -------    ------- -------    ----
   1 !   17.0   7.0   1.1e-05   0.00087       6      61 ..      84     134 ..      81     142 .. 0.83

  Alignments for each domain:
  == domain 1  score: 17.0 bits;  conditional E-value: 1.1e-05
  aprb_Neukirchen_a   6 vdkekCdgCkgtaCveiCPgdLmkldkekkkayirepedCWeCysCvkeCpqqAie 61 
                          +++C+ C+  +C ++C    +   + +    i    +C +C +C   Cp +Ai+
       MFP7755899.1  84 FSPDRCTDCG--QCLSVCRLHSLFRPRAG---NITLMGECNGCEACFLVCPADAID 134
                        6789*****7..9*****86666555443...688999*****************7 PP

>> MFP7755284.1  4Fe-4S binding protein [Thermodesulfobacteriota bacterium B35]
   #    score  bias  c-Evalue  i-Evalue hmmfrom  hmm to    alifrom  ali to    envfrom  env to     acc
 ---   ------ ----- --------- --------- ------- -------    ------- -------    ------- -------    ----
   1 !    9.1   3.3     0.003      0.23      14      56 ..     196     240 ..     195     243 .. 0.76
   2 !   13.8  11.7   0.00011    0.0083       6      66 ..     224     276 ..     222     288 .. 0.87

  Alignments for each domain:
  == domain 1  score: 9.1 bits;  conditional E-value: 0.003
  aprb_Neukirchen_a  14 CkgtaCveiCP.gdLmkl.dkekkkayirepedCWeCysCvkeCp 56 
                        C++  C   CP g L+ l  + ++  +  epe C +C+ C + Cp
       MFP7755284.1 196 CRRLFCRCLCPlGGLLALvGSRRRLVVAMEPERCVQCFRCDRNCP 240
                        65566888999756666624556667889***************9 PP

  == domain 2  score: 13.8 bits;  conditional E-value: 0.00011
  aprb_Neukirchen_a   6 vdkekCdgCkgtaCveiCPgdLmkldkekkkayirepedCWeCysCvkeCpqqAievrlya 66 
                         ++e+C  C   +C + CP  L   + e+        + CW+C +C+ +C   A+++r + 
       MFP7755284.1 224 MEPERCVQCF--RCDRNCPLGLRPSRGET------LTSYCWNCGACIDACGPAALAFRWQH 276
                        5789*****6..*******9999888776......6788****************999765 PP

>> MFP7755130.1  pyruvate:ferredoxin (flavodoxin) oxidoreductase [Thermodesulfobacteriota bacterium B35]
   #    score  bias  c-Evalue  i-Evalue hmmfrom  hmm to    alifrom  ali to    envfrom  env to     acc
 ---   ------ ----- --------- --------- ------- -------    ------- -------    ------- -------    ----
   1 ?    6.7   2.6     0.016       1.3       7      31 ..     689     711 ..     686     724 .. 0.82
   2 !   13.2   0.7   0.00016     0.013       4      26 ..     744     764 ..     741     780 .. 0.82

  Alignments for each domain:
  == domain 1  score: 6.7 bits;  conditional E-value: 0.016
  aprb_Neukirchen_a   7 dkekCdgCkgtaCveiCPgdLmkld 31 
                        d + C+ C+  +C  +CP+  + ++
       MFP7755130.1 689 DADTCIQCG--RCSLVCPHACIRIK 711
                        5689****7..9******9988764 PP

  == domain 2  score: 13.2 bits;  conditional E-value: 0.00016
  aprb_Neukirchen_a   4 ifvdkekCdgCkgtaCveiCPgd 26 
                        + v +e C gC  t Cv++CP  
       MFP7755130.1 744 VQVSTEDCVGC--TLCVSVCPAR 764
                        6899*******..5*******75 PP

>> MFP7755902.1  4Fe-4S dicluster domain-containing protein [Thermodesulfobacteriota bacterium B35]
   #    score  bias  c-Evalue  i-Evalue hmmfrom  hmm to    alifrom  ali to    envfrom  env to     acc
 ---   ------ ----- --------- --------- ------- -------    ------- -------    ------- -------    ----
   1 ?    7.4  10.9    0.0099      0.77      10      59 ..      22      80 ..      19      91 .. 0.72

  Alignments for each domain:
  == domain 1  score: 7.4 bits;  conditional E-value: 0.0099
  aprb_Neukirchen_a 10 kCdgCkgtaCveiCP.......gdLmkldke....kkkayirepedCWeCysCvkeCpqqA 59
                       +C  C+  +Cv iCP         L+   +     +  a  r+  +C +C  C + Cp+qA
       MFP7755902.1 22 RCFNCG--TCVAICPlindsfpRRLIRYIQIgardRILAGGRDLWQCLHCGLCSRTCPRQA 80
                       799**7..9*****84422222345544332333345567788999999999********9 PP

>> MFP7755623.1  4Fe-4S dicluster domain-containing protein [Thermodesulfobacteriota bacterium B35]
   #    score  bias  c-Evalue  i-Evalue hmmfrom  hmm to    alifrom  ali to    envfrom  env to     acc
 ---   ------ ----- --------- --------- ------- -------    ------- -------    ------- -------    ----
   1 ?    9.9   1.8    0.0017      0.13       3      23 ..      38      56 ..      36      63 .. 0.85
   2 ?    9.6  11.1    0.0021      0.17      10      59 ..      90     137 ..      84     141 .. 0.84
   3 ?    1.8   1.1      0.52        40       8      24 ..     148     171 ..     147     175 .. 0.87

  Alignments for each domain:
  == domain 1  score: 9.9 bits;  conditional E-value: 0.0017
  aprb_Neukirchen_a  3 pifvdkekCdgCkgtaCveiC 23
                       ++++d+++C+gC+   C+ +C
       MFP7755623.1 38 TMIIDQDRCTGCR--SCEIAC 56
                       5789999999997..899988 PP

  == domain 2  score: 9.6 bits;  conditional E-value: 0.0021
  aprb_Neukirchen_a  10 kCdgCkgtaCveiCPgdLmkldkekkkayirepedCWeCysCvkeCpqqA 59 
                         C+ C ++ Cv +C      + ++    ++ + + C  C +C+ +Cp +A
       MFP7755623.1  90 MCNQCDDPPCVAACMAGATFKLAS--GIVVTDWDRCTACGACIAACPYDA 137
                        7****99*******7655554444..48*******************988 PP

  == domain 3  score: 1.8 bits;  conditional E-value: 0.52
  aprb_Neukirchen_a   8 kekCdgCkg.......taCveiCP 24 
                         +kCd C +       +aCve+C 
       MFP7755623.1 148 ADKCDFCLDrvqrdqvPACVEACS 171
                        589999998999999999999995 PP

>> MFP7755940.1  4Fe-4S dicluster domain-containing protein [Thermodesulfobacteriota bacterium B35]
   #    score  bias  c-Evalue  i-Evalue hmmfrom  hmm to    alifrom  ali to    envfrom  env to     acc
 ---   ------ ----- --------- --------- ------- -------    ------- -------    ------- -------    ----
   1 ?    5.2   4.4     0.046       3.6       9      25 ..     245     259 ..     237     271 .. 0.87
   2 ?    9.0   0.7    0.0032      0.25       9      25 ..     324     338 ..     322     352 .. 0.87

  Alignments for each domain:
  == domain 1  score: 5.2 bits;  conditional E-value: 0.046
  aprb_Neukirchen_a   9 ekCdgCkgtaCveiCPg 25 
                         +C+ C+   C +iCP 
       MFP7755940.1 245 ARCQDCG--GCAYICPT 259
                        68****8..7******6 PP

  == domain 2  score: 9.0 bits;  conditional E-value: 0.0032
  aprb_Neukirchen_a   9 ekCdgCkgtaCveiCPg 25 
                        + C gC+  +Cv+iC g
       MFP7755940.1 324 TSCMGCG--RCVDICFG 338
                        68****7..******65 PP

>> MFP7754874.1  quinone-interacting membrane-bound oxidoreductase complex subunit QmoC [Thermodesulfobacteriota bacteri
   #    score  bias  c-Evalue  i-Evalue hmmfrom  hmm to    alifrom  ali to    envfrom  env to     acc
 ---   ------ ----- --------- --------- ------- -------    ------- -------    ------- -------    ----
   1 ?    5.4   0.6     0.041       3.2      43      56 ..      24      37 ..      11      40 .. 0.71
   2 ?    5.0   0.5     0.055       4.3      45      59 ..      70      84 ..      65     101 .. 0.75

  Alignments for each domain:
  == domain 1  score: 5.4 bits;  conditional E-value: 0.041
  aprb_Neukirchen_a 43 edCWeCysCvkeCp 56
                       ++C++C+ C   Cp
       MFP7754874.1 24 KKCFQCATCSVVCP 37
                       56777777766666 PP

  == domain 2  score: 5.0 bits;  conditional E-value: 0.055
  aprb_Neukirchen_a 45 CWeCysCvkeCpqqA 59
                       C +C  C+  Cp++A
       MFP7754874.1 70 CHQCGDCTAYCPRGA 84
                       556666666666555 PP

>> MFP7754978.1  indolepyruvate ferredoxin oxidoreductase subunit alpha [Thermodesulfobacteriota bacterium B35]
   #    score  bias  c-Evalue  i-Evalue hmmfrom  hmm to    alifrom  ali to    envfrom  env to     acc
 ---   ------ ----- --------- --------- ------- -------    ------- -------    ------- -------    ----
   1 ?    2.2   9.5      0.39        30      10      61 ..     537     598 ..     529     603 .] 0.56

  Alignments for each domain:
  == domain 1  score: 2.2 bits;  conditional E-value: 0.39
  aprb_Neukirchen_a  10 kCdgCkgtaCvei.CPgdLmkldke..........kkkayir.epedCWeCysCvkeCpqqAie 61 
                        +C+gC+  aC+   CP    +  +           k+k y + +  +C +C  C   C ++Ai 
       MFP7754978.1 537 NCTGCR--ACIGLgCPAISWHPLTAseavargyreKQKGYAEiSAVQCNGCGQCAELCTFEAIT 598
                        677776..55544355433332221223455555555555532556888888888888888883 PP

>> MFP7756087.1  4Fe-4S dicluster domain-containing protein [Thermodesulfobacteriota bacterium B35]
   #    score  bias  c-Evalue  i-Evalue hmmfrom  hmm to    alifrom  ali to    envfrom  env to     acc
 ---   ------ ----- --------- --------- ------- -------    ------- -------    ------- -------    ----
   1 ?   10.3   3.0    0.0013       0.1      41      60 ..     220     238 ..     192     247 .. 0.80
   2 ?    1.5  13.4      0.66        52       8      56 ..     221     259 ..     220     263 .. 0.68

  Alignments for each domain:
  == domain 1  score: 10.3 bits;  conditional E-value: 0.0013
  aprb_Neukirchen_a  41 epedCWeCysCvkeCpqqAi 60 
                        e+++C +C +Cv++Cp + i
       MFP7756087.1 220 EQANCIDCGACVRACPME-I 238
                        788999999999999976.5 PP

  == domain 2  score: 1.5 bits;  conditional E-value: 0.66
  aprb_Neukirchen_a   8 kekCdgCkgtaCveiCPgdLmkldkekkkayirepedCWeCysCvkeCp 56 
                        + +C+ C+  aCv++CP ++   +          + +C  C+ C+ +C+
       MFP7756087.1 221 QANCIDCG--ACVRACPMEIDIRQ--------GLQVECISCARCLDACR 259
                        56788886..88888886543333........23577888888888886 PP


Internal pipeline statistics summary:
-------------------------------------
Query model(s):                            1  (157 nodes)
Target sequences:                       3424  (1181114 residues searched)
Passed MSV filter:                       166  (0.0484813); expected 68.5 (0.02)
Passed bias filter:                      118  (0.0344626); expected 68.5 (0.02)
Passed Vit filter:                        56  (0.0163551); expected 3.4 (0.001)
Passed Fwd filter:                        47  (0.0137266); expected 0.0 (1e-05)
Initial search space (Z):               3424  [actual number of targets]
Domain search space  (domZ):              44  [number of targets reported over threshold]
# CPU time: 0.05u 0.00s 00:00:00.05 Elapsed: 00:00:00.03
# Mc/sec: 5482.71
//
[ok]
