# Supplementary material for: Sulfur disproportionation occurs globally across anoxic habitats and has multiple mechanisms of independent evolutionary origin
Source: ISME J. 2026 Mar 2;20(1):wrag042. doi: 10.1093/ismejo/wrag042 (PMC12998232; doi:10.1093/ismejo/wrag042)
Supplement: Sup_File_1_HMM_wrag042 [file sup_file_1_hmm_wrag042.zip › SupFile1_HMM/SupFile1c_results/aprb_Neukirchen_a-hmm-013_Desulfobulbus_elongatus_FP_GCF_000621145.txt]

# hmmsearch :: search profile(s) against a sequence database
# HMMER 3.4 (Aug 2023); http://hmmer.org/
# Copyright (C) 2023 Howard Hughes Medical Institute.
# Freely distributed under the BSD open source license.
# - - - - - - - - - - - - - - - - - - - - - - - - - - - - - - - - - - - -
# query HMM file:                  /Users/lukas/OneDrive/2023_Sulfur/20250723_HMM/profiles_all/aprb_Neukirchen_a.hmm
# target sequence database:        /Users/lukas/OneDrive/2023_Sulfur/20250626_HMM/db_new/013_Desulfobulbus_elongatus_FP_GCF_000621145.fas
# - - - - - - - - - - - - - - - - - - - - - - - - - - - - - - - - - - - -

Query:       aprb_Neukirchen_a  [M=157]
Scores for complete sequences (score includes all domains):
   --- full sequence ---   --- best 1 domain ---    -#dom-
    E-value  score  bias    E-value  score  bias    exp  N  Sequence       Description
    ------- ------ -----    ------- ------ -----   ---- --  --------       -----------
    4.4e-57  190.2   0.7      5e-57  190.0   0.7    1.0  1  WP_028318907.1  adenylyl-sulfate reductase subunit beta [Desu
    3.1e-12   44.5   6.5    3.5e-12   44.3   6.5    1.0  1  WP_028317338.1  MULTISPECIES: indolepyruvate ferredoxin oxido
    6.1e-12   43.5  29.6    8.8e-12   43.0  11.0    3.5  3  WP_084312741.1  CoB-CoM heterodisulfide reductase HdrA2 [Desu
    3.9e-11   40.9  15.2    2.2e-08   31.9   4.6    3.5  3  WP_028317548.1  CoB--CoM heterodisulfide reductase iron-sulfu
    8.1e-11   39.8   8.8    9.7e-11   39.6   8.8    1.0  1  WP_028319540.1  4Fe-4S dicluster domain-containing protein [D
    2.1e-10   38.5   4.4    2.7e-10   38.2   4.4    1.1  1  WP_028319192.1  4Fe-4S dicluster domain-containing protein [D
    4.5e-10   37.4  17.7    0.00017   19.3   8.5    3.2  3  WP_028318203.1  4Fe-4S dicluster domain-containing protein [D
    6.6e-10   36.9   2.6    1.2e-09   36.1   2.6    1.3  1  WP_028316996.1  nitroreductase family protein [Desulfobulbus 
    4.8e-09   34.1   9.2    1.1e-08   33.0   9.2    1.6  1  WP_051554235.1  NADH-ubiquinone oxidoreductase-F iron-sulfur 
      5e-09   34.0  30.5    1.4e-06   26.1  13.5    3.8  3  WP_028319130.1  RnfABCDGE type electron transport complex sub
    1.5e-08   32.5   1.7    2.6e-08   31.7   1.7    1.3  1  WP_051554355.1  ATP-binding protein [Desulfobulbus elongatus]
    2.6e-08   31.7   2.6    4.6e-08   30.9   2.6    1.4  1  WP_028319708.1  DUF362 domain-containing protein [Desulfobulb
    3.7e-08   31.2  29.9    2.7e-07   28.4  12.2    3.3  3  WP_028317422.1  4Fe-4S dicluster domain-containing protein [D
    6.7e-08   30.4  21.8    0.00022   19.0   4.4    3.4  3  WP_028318523.1  4Fe-4S dicluster domain-containing protein [D
    2.2e-07   28.7   4.4    3.2e-07   28.2   4.4    1.2  1  WP_028319731.1  NuoI/complex I 23 kDa subunit family protein 
    4.9e-07   27.5  11.6    4.9e-07   27.5  11.6    2.2  1  WP_035216590.1  [Fe-Fe] hydrogenase large subunit C-terminal 
    9.6e-07   26.6   4.0    1.2e-06   26.3   4.0    1.3  1  WP_028319044.1  ferredoxin [Desulfobulbus elongatus]
    2.2e-06   25.4   1.0    3.7e-06   24.7   1.0    1.3  1  WP_028319249.1  ATP-binding protein [Desulfobulbus elongatus]
      5e-06   24.3  24.4    4.5e-05   21.2   5.0    3.6  3  WP_028318213.1  formate dehydrogenase subunit beta [Desulfobu
    6.4e-06   23.9   5.0    2.4e-05   22.1   4.2    2.2  2  WP_028318910.1  FAD-dependent oxidoreductase [Desulfobulbus e
    9.1e-06   23.4   4.3    9.1e-06   23.4   4.3    3.7  3  WP_028319188.1  FAD-dependent oxidoreductase [Desulfobulbus e
    1.1e-05   23.2   9.8    1.1e-05   23.2   9.8    3.2  3  WP_028318639.1  4Fe-4S dicluster domain-containing protein [D
    1.1e-05   23.2   6.5    2.4e-05   22.1   6.5    1.5  1  WP_028319238.1  ATP-binding protein [Desulfobulbus elongatus]
    1.2e-05   23.0   4.2    1.4e-05   22.8   4.2    1.1  1  WP_028318606.1  ferredoxin [Desulfobulbus elongatus]
    1.6e-05   22.6  15.2    5.6e-05   20.9  15.2    1.8  1  WP_028317746.1  NIL domain-containing protein [Desulfobulbus 
    1.9e-05   22.4   9.3    3.1e-05   21.7   9.3    1.3  1  WP_028318576.1  electron transfer flavoprotein subunit alpha 
    3.2e-05   21.7   5.2     0.0027   15.4   0.6    2.4  2  WP_028317311.1  bidirectional hydrogenase complex protein Hox
    3.5e-05   21.5  25.9       0.01   13.5   0.4    3.6  4  WP_028318931.1  4Fe-4S dicluster domain-containing protein [D
    5.9e-05   20.8   6.9    5.9e-05   20.8   6.9    4.1  2  WP_028318778.1  FAD-dependent oxidoreductase [Desulfobulbus e
    0.00016   19.4  15.9     0.0088   13.7   1.8    2.0  2  WP_028318644.1  NADH-quinone oxidoreductase subunit NuoI [Des
    0.00026   18.7  13.4     0.0011   16.6  13.4    1.9  1  WP_169737427.1  Coenzyme F420 hydrogenase/dehydrogenase, beta
    0.00027   18.7   3.1      0.018   12.8   0.4    2.3  2  WP_028318475.1  succinate dehydrogenase/fumarate reductase ir
    0.00041   18.1  17.1     0.0052   14.5   0.1    3.2  3  WP_028319710.1  glutamate synthase-related protein [Desulfobu
    0.00096   16.9  12.7     0.0075   14.0  12.7    2.2  1  WP_028317770.1  FAD-dependent oxidoreductase [Desulfobulbus e
     0.0015   16.2  12.6     0.0033   15.1   9.7    2.3  2  WP_051553576.1  4Fe-4S binding protein [Desulfobulbus elongat
     0.0043   14.7  13.6      0.019   12.7  13.6    1.8  1  WP_028317323.1  NuoI/complex I 23 kDa subunit family protein 
     0.0072   14.0   9.0      0.011   13.4   9.0    1.3  1  WP_028318604.1  nitroreductase family protein [Desulfobulbus 
  ------ inclusion threshold ------
      0.015   13.0   6.2       0.15    9.8   0.9    2.4  2  WP_051553416.1  (Fe-S)-binding protein [Desulfobulbus elongat
      0.043   11.5  13.2       0.22    9.2   2.2    2.6  2  WP_028319225.1  pyruvate:ferredoxin (flavodoxin) oxidoreducta
      0.043   11.5   7.8       0.22    9.2   1.0    2.3  2  WP_028318884.1  heterodisulfide reductase-related iron-sulfur
      0.054   11.2  10.0       0.37    8.5   0.6    2.6  2  WP_028317114.1  L-lactate dehydrogenase (quinone) large subun
       0.11   10.2   6.0       0.81    7.4   0.7    2.2  2  WP_245590218.1  quinone-interacting membrane-bound oxidoreduc
       0.16    9.6  11.5        0.4    8.4   0.2    3.1  3  WP_028318925.1  [FeFe] hydrogenase, group A [Desulfobulbus el
       0.18    9.5  15.0      0.012   13.3   9.4    2.0  1  WP_028318424.1  sulfate reduction electron transfer complex D
       0.19    9.4   9.6       0.44    8.2   9.6    1.5  1  WP_028318930.1  [FeFe] hydrogenase, group A [Desulfobulbus el
       0.19    9.4   8.1       0.81    7.4   2.6    2.4  2  WP_051554165.1  4Fe-4S dicluster domain-containing protein [D
        0.2    9.3  41.5       0.15    9.8   8.6    5.1  5  WP_035215857.1  4Fe-4S binding protein [Desulfobulbus elongat
       0.23    9.2  10.4       0.86    7.3  10.4    1.8  1  WP_028319135.1  electron transport complex subunit RsxC [Desu
        1.1    7.0  11.6       0.86    7.3   3.7    2.4  2  WP_028319310.1  indolepyruvate ferredoxin oxidoreductase subu
        3.3    5.4  16.3          2    6.1   4.0    2.4  2  WP_028317549.1  4Fe-4S dicluster domain-containing protein [D


Domain annotation for each sequence (and alignments):
>> WP_028318907.1  adenylyl-sulfate reductase subunit beta [Desulfobulbus elongatus]
   #    score  bias  c-Evalue  i-Evalue hmmfrom  hmm to    alifrom  ali to    envfrom  env to     acc
 ---   ------ ----- --------- --------- ------- -------    ------- -------    ------- -------    ----
   1 !  190.0   0.7   7.1e-59     5e-57       2     118 ..       1     130 [.       1     140 [. 0.89

  Alignments for each domain:
  == domain 1  score: 190.0 bits;  conditional E-value: 7.1e-59
  aprb_Neukirchen_a   2 MpifvdkekCdgCkg...taCveiCPgdLmkldkekkkayirepedCWeCysCvkeCpqqAievrlyadiaplggsvsplrgeedimWtikf 90 
                        Mp++vd++kCdgCkg   taC++iCP+dLm+l+ e+++ay++ep+ CWeCysCvk+Cpq+Ai vr+y d++plgg+v+p+r++++imWt+kf
     WP_028318907.1   1 MPSYVDPSKCDGCKGgdkTACMYICPNDLMVLNVEAMRAYNQEPDACWECYSCVKICPQGAIFVRGYDDFVPLGGQVHPMRSSDSIMWTVKF 92 
                        ******************************************************************************************** PP

  aprb_Neukirchen_a  91 rdgkvkrfkipirttpeg.....s.....nlksellft 118
                        r+g+vkrfk+pirtt+eg     +     nl++e+l+ 
     WP_028318907.1  93 RNGNVKRFKFPIRTTAEGasneyAgqkgaNLDDECLLL 130
                        ******************65444033333555555544 PP

>> WP_028317338.1  MULTISPECIES: indolepyruvate ferredoxin oxidoreductase subunit alpha [Desulfobulbus]
   #    score  bias  c-Evalue  i-Evalue hmmfrom  hmm to    alifrom  ali to    envfrom  env to     acc
 ---   ------ ----- --------- --------- ------- -------    ------- -------    ------- -------    ----
   1 !   44.3   6.5     5e-14   3.5e-12       4      62 ..       4      58 ..       1      60 [. 0.92

  Alignments for each domain:
  == domain 1  score: 44.3 bits;  conditional E-value: 5e-14
  aprb_Neukirchen_a  4 ifvdkekCdgCkgtaCveiCPgdLmkldkekkkayirepedCWeCysCvkeCpqqAiev 62
                       i+vdk+kC g +  +Cv++CP ++++++    ka   + ++C +C  Cv  Cp++Ai v
     WP_028317338.1  4 IVVDKDKCSGDE--ECVNACPAQVFEMQG--GKAEPVHSDECLGCETCVEVCPESAITV 58
                       89********97..9************84..59************************87 PP

>> WP_084312741.1  CoB-CoM heterodisulfide reductase HdrA2 [Desulfobulbus elongatus]
   #    score  bias  c-Evalue  i-Evalue hmmfrom  hmm to    alifrom  ali to    envfrom  env to     acc
 ---   ------ ----- --------- --------- ------- -------    ------- -------    ------- -------    ----
   1 !    8.8   2.3    0.0042      0.29       5      24 ..     250     267 ..     248     273 .. 0.92
   2 ?    2.1   1.4      0.49        34       7      62 ..     299     325 ..     293     338 .. 0.53
   3 !   43.0  11.0   1.3e-13   8.8e-12       4      77 ..     590     661 ..     588     678 .. 0.87

  Alignments for each domain:
  == domain 1  score: 8.8 bits;  conditional E-value: 0.0042
  aprb_Neukirchen_a   5 fvdkekCdgCkgtaCveiCP 24 
                        +vd++ C+ C+   C ++CP
     WP_084312741.1 250 YVDETSCTACG--DCAKVCP 267
                        79********7..9****** PP

  == domain 2  score: 2.1 bits;  conditional E-value: 0.49
  aprb_Neukirchen_a   7 dkekCdgCkg...taCveiCPgdLmkldkekkkayirepedCWeCysCvkeCpqqAiev 62 
                        + ++C g +    ++Cve+C +                                + i++
     WP_084312741.1 299 NAKECLGHNPavcSKCVEVCAK--------------------------------GCINF 325
                        4444444322333455555555................................44444 PP

  == domain 3  score: 43.0 bits;  conditional E-value: 1.3e-13
  aprb_Neukirchen_a   4 ifvdkekCdgCkgtaCveiCPgdLmkldkekkkayirepedCWeCysCvkeCpqqAievrlyadiaplggsvsp 77 
                        + +  ekC+ C+  +C e+CP + +++d ++kk  + + + C +C  C  eC+++Ai++ +  d   lg+  + 
     WP_084312741.1 590 STIIAEKCKACG--RCAEVCPYNAITVDVKAKKPAVVNSAACAGCGTCSAECHFDAISMNHFTDTQILGQVDTM 661
                        6799*******7..**************************************************9776654444 PP

>> WP_028317548.1  CoB--CoM heterodisulfide reductase iron-sulfur subunit A family protein [Desulfobulbus elongatus]
   #    score  bias  c-Evalue  i-Evalue hmmfrom  hmm to    alifrom  ali to    envfrom  env to     acc
 ---   ------ ----- --------- --------- ------- -------    ------- -------    ------- -------    ----
   1 !   12.6   0.3   0.00028      0.02       4      26 ..     237     257 ..     235     278 .. 0.88
   2 ?    2.0   0.1      0.53        37      50      67 ..     316     333 ..     284     344 .. 0.74
   3 !   31.9   4.6   3.1e-10   2.2e-08       5      67 ..     596     657 ..     593     668 .. 0.83

  Alignments for each domain:
  == domain 1  score: 12.6 bits;  conditional E-value: 0.00028
  aprb_Neukirchen_a   4 ifvdkekCdgCkgtaCveiCPgd 26 
                        ++vd ++C+gC+   C + CP++
     WP_028317548.1 237 TYVDWSRCTGCG--DCASKCPSK 257
                        79*********7..9******85 PP

  == domain 2  score: 2.0 bits;  conditional E-value: 0.53
  aprb_Neukirchen_a  50 sCvkeCpqqAievrlyad 67 
                         C ++Cp +Ai+  + +d
     WP_028317548.1 316 PCERACPAEAINRSVAYD 333
                        477777777776666655 PP

  == domain 3  score: 31.9 bits;  conditional E-value: 3.1e-10
  aprb_Neukirchen_a   5 fvdkekCdgCkgtaCveiCPgdLmkldke.kkkayirepedCWeCysCvkeCpqqAievrlyad 67 
                         v+ e C gC+   C+  CP   + +++  ++     e + C +C  C+ +Cp +Ai + +y +
     WP_028317548.1 596 EVHAETCSGCG--ICIPLCPYHAISITTYaDRPRAQIEMSACKGCGVCTSACPSGAIVLHGYDE 657
                        5899******7..9***********988613445566899*****************8888865 PP

>> WP_028319540.1  4Fe-4S dicluster domain-containing protein [Desulfobulbus elongatus]
   #    score  bias  c-Evalue  i-Evalue hmmfrom  hmm to    alifrom  ali to    envfrom  env to     acc
 ---   ------ ----- --------- --------- ------- -------    ------- -------    ------- -------    ----
   1 !   39.6   8.8   1.4e-12   9.7e-11       5      63 ..      10      65 ..       8      71 .. 0.93

  Alignments for each domain:
  == domain 1  score: 39.6 bits;  conditional E-value: 1.4e-12
  aprb_Neukirchen_a  5 fvdkekCdgCkgtaCveiCPgdLmkldkekkkayirepedCWeCysCvkeCpqqAievr 63
                       ++++e C+gC+   Cv  CP+++++ld e+ k++  +pedC  C  C   Cp  Ai v 
     WP_028319540.1 10 VIRREWCKGCG--ICVALCPKQVLELDGED-KSVPARPEDCICCRMCELRCPDLAITVL 65
                       7999******7..9*************997.*************************885 PP

>> WP_028319192.1  4Fe-4S dicluster domain-containing protein [Desulfobulbus elongatus]
   #    score  bias  c-Evalue  i-Evalue hmmfrom  hmm to    alifrom  ali to    envfrom  env to     acc
 ---   ------ ----- --------- --------- ------- -------    ------- -------    ------- -------    ----
   1 !   38.2   4.4   3.8e-12   2.7e-10       5      61 ..      21      80 ..      19      88 .. 0.86

  Alignments for each domain:
  == domain 1  score: 38.2 bits;  conditional E-value: 3.8e-12
  aprb_Neukirchen_a  5 fvdkekCdgCkgtaCveiCPgdLmkldke.....kkkayirepedCWeCysCvkeCpqqAie 61
                        +  ++C+gC+   C+e CP+d++++ +       +  ++ +p +C +C+ C  +Cp+ Ai 
     WP_028319192.1 21 HIIDDRCKGCG--YCIEFCPKDILQFSDRfnrkgYHPPVVARPGECVNCHYCEIICPEFAIY 80
                       6899******7..9************876655555567899*******************94 PP

>> WP_028318203.1  4Fe-4S dicluster domain-containing protein [Desulfobulbus elongatus]
   #    score  bias  c-Evalue  i-Evalue hmmfrom  hmm to    alifrom  ali to    envfrom  env to     acc
 ---   ------ ----- --------- --------- ------- -------    ------- -------    ------- -------    ----
   1 !   11.6   0.8   0.00057      0.04       2      24 ..      42      62 ..      41      67 .. 0.90
   2 !   19.3   8.5   2.4e-06   0.00017       7      57 ..     113     161 ..     109     186 .. 0.89
   3 !   11.1   0.0    0.0008     0.056      50      76 ..     194     220 ..     193     231 .. 0.90

  Alignments for each domain:
  == domain 1  score: 11.6 bits;  conditional E-value: 0.00057
  aprb_Neukirchen_a  2 MpifvdkekCdgCkgtaCveiCP 24
                       M + vd ++C gC+   C+ +C 
     WP_028318203.1 42 MGVLVDLSRCVGCR--SCEAACN 62
                       999**********8..9*****7 PP

  == domain 2  score: 19.3 bits;  conditional E-value: 2.4e-06
  aprb_Neukirchen_a   7 dkekCdgCkgtaCveiCPgdLmkldkekkkayirepedCWeCysCvkeCpq 57 
                        +k +C+ C+++aC   C  +  ++++e+  a++ +p+ C +C  C+ +Cp+
     WP_028318203.1 113 RKIQCNHCQEPACLTSCFVNAYTKTPEG--AVVYDPDVCVGCRTCMIACPF 161
                        5679*********************997..********************7 PP

  == domain 3  score: 11.1 bits;  conditional E-value: 0.0008
  aprb_Neukirchen_a  50 sCvkeCpqqAievrlyadiaplggsvs 76 
                        +Cv +Cpq+A+ +   +d++ +g + +
     WP_028318203.1 194 ACVEACPQEALTFGRRSDLVTMGRQRI 220
                        7******************99998765 PP

>> WP_028316996.1  nitroreductase family protein [Desulfobulbus elongatus]
   #    score  bias  c-Evalue  i-Evalue hmmfrom  hmm to    alifrom  ali to    envfrom  env to     acc
 ---   ------ ----- --------- --------- ------- -------    ------- -------    ------- -------    ----
   1 !   36.1   2.6   1.7e-11   1.2e-09       5      63 ..       6      62 ..       3      77 .. 0.86

  Alignments for each domain:
  == domain 1  score: 36.1 bits;  conditional E-value: 1.7e-11
  aprb_Neukirchen_a  5 fvdkekCdgCkgtaCveiCPgdLmkldkekkkayirepedCWeCysCvkeCpqqAievr 63
                        v++e C+ C+  aCv+ CP  ++++ +e      ++  +C  C  C+  Cp++A+++ 
     WP_028316996.1  6 TVNQELCIQCG--ACVDDCPFHIIEMAAEYPALNPKRVHHCIRCQHCLAVCPTGALSIL 62
                       79********7..***************99555558899****************9875 PP

>> WP_051554235.1  NADH-ubiquinone oxidoreductase-F iron-sulfur binding region domain-containing protein [Desulfobulbus 
   #    score  bias  c-Evalue  i-Evalue hmmfrom  hmm to    alifrom  ali to    envfrom  env to     acc
 ---   ------ ----- --------- --------- ------- -------    ------- -------    ------- -------    ----
   1 !   33.0   9.2   1.5e-10   1.1e-08       3      61 ..     572     626 ..     570     630 .. 0.91

  Alignments for each domain:
  == domain 1  score: 33.0 bits;  conditional E-value: 1.5e-10
  aprb_Neukirchen_a   3 pifvdkekCdgCkgtaCveiCPgdLmkldkekkkayirepedCWeCysCvkeCpqqAie 61 
                         ++++ ekC+gC+  +C + CP + +    +  + ++ ++e+C +C +C + C+++A+e
     WP_051554235.1 572 KPWINAEKCKGCG--KCAKKCPVEAIDGALK--QPHVIDQEKCIKCGACAQSCKFGAVE 626
                        578*********7..*********9887755..79**********************97 PP

>> WP_028319130.1  RnfABCDGE type electron transport complex subunit B [Desulfobulbus elongatus]
   #    score  bias  c-Evalue  i-Evalue hmmfrom  hmm to    alifrom  ali to    envfrom  env to     acc
 ---   ------ ----- --------- --------- ------- -------    ------- -------    ------- -------    ----
   1 !   21.3   9.0     6e-07   4.2e-05      13      64 ..     146     195 ..     140     209 .. 0.83
   2 !   26.1  13.5     2e-08   1.4e-06       4      62 ..     169     238 ..     168     244 .. 0.87
   3 ?    2.4   2.0       0.4        28       4      27 ..     243     269 ..     241     280 .. 0.69

  Alignments for each domain:
  == domain 1  score: 21.3 bits;  conditional E-value: 6e-07
  aprb_Neukirchen_a  13 gCkg.taCveiCPgdLmkldkekkkayirepedCWeCysCvkeCpqqAievrl 64 
                         C g ++C ++CP d +++ ++     + +p++C  C  Cv+ Cp++ ie++ 
     WP_028319130.1 146 ACIGlGECADACPFDAITMVDN---FPVINPDKCVSCGVCVRTCPKKIIELQT 195
                        355567*************865...58899*****************999875 PP

  == domain 2  score: 26.1 bits;  conditional E-value: 2e-08
  aprb_Neukirchen_a   4 ifvdkekCdgCkgtaCveiCPgdLmkldke.............kkkayirepedCWeCysCvkeCpqqAiev 62 
                        ++++++kC  C+   Cv+ CP+++++l++              +k         C +C  Cvk+Cp qA+++
     WP_028319130.1 169 PVINPDKCVSCG--VCVRTCPKKIIELQTLkarvtvpcssqdlGKDVKAVCAVGCIGCKLCVKACPAQAVSY 238
                        589********7..9************986788999999999944555556789****************87 PP

  == domain 3  score: 2.4 bits;  conditional E-value: 0.4
  aprb_Neukirchen_a   4 ifvdkekCdg....CkgtaCveiCPgdL 27 
                        i++d++ C+     C+ + Cv+ CP ++
     WP_028319130.1 243 IVIDHKTCIAygpsCE-EVCVSKCPRQI 269
                        6899999986222254.56777777665 PP

>> WP_051554355.1  ATP-binding protein [Desulfobulbus elongatus]
   #    score  bias  c-Evalue  i-Evalue hmmfrom  hmm to    alifrom  ali to    envfrom  env to     acc
 ---   ------ ----- --------- --------- ------- -------    ------- -------    ------- -------    ----
   1 !   31.7   1.7   3.7e-10   2.6e-08       5      61 ..      61     112 ..      59     127 .. 0.89

  Alignments for each domain:
  == domain 1  score: 31.7 bits;  conditional E-value: 3.7e-10
  aprb_Neukirchen_a   5 fvdkekCdgCkgtaCveiCPgdLmkldkekkkayirepedCWeCysCvkeCpqqAie 61 
                         vd+++C+ Ck  +C  iC  + + +     + ++  pe C +C  C+  Cp++Ai 
     WP_051554355.1  61 LVDESRCTLCK--KCAAICRFNALAVVG---RQVLIFPELCHGCGGCLLVCPEDAIT 112
                        79********8..9********999974...679**********************6 PP

>> WP_028319708.1  DUF362 domain-containing protein [Desulfobulbus elongatus]
   #    score  bias  c-Evalue  i-Evalue hmmfrom  hmm to    alifrom  ali to    envfrom  env to     acc
 ---   ------ ----- --------- --------- ------- -------    ------- -------    ------- -------    ----
   1 !   30.9   2.6   6.6e-10   4.6e-08       3      68 ..     188     261 ..     186     275 .. 0.83

  Alignments for each domain:
  == domain 1  score: 30.9 bits;  conditional E-value: 6.6e-10
  aprb_Neukirchen_a   3 pifvdkekCdgCkgtaCveiCPgdLmkldke..........kkkayirepedCWeCysCvkeCpqqAievrlyadi 68 
                        +++v  ekC+gC+   C + C +  + l +            ++    ++e+C +C+ C+ +C+q+A++v    di
     WP_028319708.1 188 SPVVAAEKCIGCG--LCLRQCIHGALSLVDRteaerspnpkITRLARVDKEKCVGCAMCLHACKQGALNVDWSGDI 261
                        789*********7..******98777775444778888887447777899*******************9988888 PP

>> WP_028317422.1  4Fe-4S dicluster domain-containing protein [Desulfobulbus elongatus]
   #    score  bias  c-Evalue  i-Evalue hmmfrom  hmm to    alifrom  ali to    envfrom  env to     acc
 ---   ------ ----- --------- --------- ------- -------    ------- -------    ------- -------    ----
   1 ?    5.7   2.1     0.038       2.6       4      23 ..      71      88 ..      68      93 .. 0.83
   2 !   28.4  12.2   3.8e-09   2.7e-07       9      59 ..     122     171 ..     116     180 .. 0.91
   3 !    7.7   1.1     0.009      0.63       9      28 ..     182     210 ..     180     217 .. 0.86

  Alignments for each domain:
  == domain 1  score: 5.7 bits;  conditional E-value: 0.038
  aprb_Neukirchen_a  4 ifvdkekCdgCkgtaCveiC 23
                       ++ +++ C  C+  +C+e+C
     WP_028317422.1 71 MVMRQNLCVDCE--RCMEAC 88
                       667889999997..999999 PP

  == domain 2  score: 28.4 bits;  conditional E-value: 3.8e-09
  aprb_Neukirchen_a   9 ekCdgCkgtaCveiCPgdLmkldkekkkayirepedCWeCysCvkeCpqqA 59 
                          C+ C+++ Cv++CP    ++dk++   ++ e ++C +C  C+ +Cp +A
     WP_028317422.1 122 VLCNQCNEPPCVRVCPTVATYKDKTT-GIVMMESKKCIGCKTCMAACPYNA 171
                        57****99***************997.9*********************99 PP

  == domain 3  score: 7.7 bits;  conditional E-value: 0.009
  aprb_Neukirchen_a   9 ekCdgCkg.........taCveiCPgdLm 28 
                        +kC+ C +         taCve+CP d+ 
     WP_028317422.1 182 DKCNFCWDtrltkgmkdTACVEACPADVR 210
                        79999988889999999*********985 PP

>> WP_028318523.1  4Fe-4S dicluster domain-containing protein [Desulfobulbus elongatus]
   #    score  bias  c-Evalue  i-Evalue hmmfrom  hmm to    alifrom  ali to    envfrom  env to     acc
 ---   ------ ----- --------- --------- ------- -------    ------- -------    ------- -------    ----
   1 !    8.5   2.5     0.005      0.35      39      56 ..       6      23 ..       2      26 .. 0.57
   2 !   13.0   0.7   0.00021     0.015       4      46 ..      51      96 ..      48      97 .. 0.69
   3 !   19.0   4.4   3.1e-06   0.00022       4      50 ..     104     149 ..     103     172 .. 0.79

  Alignments for each domain:
  == domain 1  score: 8.5 bits;  conditional E-value: 0.005
  aprb_Neukirchen_a 39 irepedCWeCysCvkeCp 56
                       i + + C +C++Cv +C+
     WP_028318523.1  6 IIDVDRCVGCHACVIACK 23
                       444555555555555555 PP

  == domain 2  score: 13.0 bits;  conditional E-value: 0.00021
  aprb_Neukirchen_a  4 ifvdkekCdgCkgtaCveiCPgdLmkl...dkekkkayirepedCW 46
                          ++  C+ Ck + Cv +CP + + +   dk++ k +  e +  W
     WP_028318523.1 51 ATYYPGLCNHCKTPSCVPVCPAEKVSVtfkDKKTGKTVTMEVAATW 96
                       5556778*****9********8654442226667777766666665 PP

  == domain 3  score: 19.0 bits;  conditional E-value: 3.1e-06
  aprb_Neukirchen_a   4 ifvdkekCdgCkgtaCveiCPgdLmkldke.kkkayirepedCWeCys 50 
                        + vd+e+C+gC+  aC ++CP    ++d++ k    + + ++C  C+ 
     WP_028318523.1 104 VQVDRERCIGCG--ACRDACPYGARYVDEDlKDDGSLGKVDKCTYCMP 149
                        579********7..**************98666788999999999984 PP

>> WP_028319731.1  NuoI/complex I 23 kDa subunit family protein [Desulfobulbus elongatus]
   #    score  bias  c-Evalue  i-Evalue hmmfrom  hmm to    alifrom  ali to    envfrom  env to     acc
 ---   ------ ----- --------- --------- ------- -------    ------- -------    ------- -------    ----
   1 !   28.2   4.4   4.6e-09   3.2e-07      10      72 ..      62     130 ..      59     144 .. 0.83

  Alignments for each domain:
  == domain 1  score: 28.2 bits;  conditional E-value: 4.6e-09
  aprb_Neukirchen_a  10 kCdgCkgtaCveiCPgdLmkldke........kkkayirepedCWeCysCvkeCpqqAievrlyadiaplg 72 
                        +C  C+   C+++CP+  + ld +            yi +  +C  C sCv  C+++A+++   +++a + 
     WP_028319731.1  62 NCVVCG--MCQRACPSVCISLDGKknesgkgkVLTRYILDFTKCSLCGSCVESCNFNALRFSRDYNLASFD 130
                        7****7..*************988777775442246888899******************99998887665 PP

>> WP_035216590.1  [Fe-Fe] hydrogenase large subunit C-terminal domain-containing protein [Desulfobulbus elongatus]
   #    score  bias  c-Evalue  i-Evalue hmmfrom  hmm to    alifrom  ali to    envfrom  env to     acc
 ---   ------ ----- --------- --------- ------- -------    ------- -------    ------- -------    ----
   1 !   27.5  11.6   7.1e-09   4.9e-07       3      64 ..       6      62 ..       4     103 .. 0.88

  Alignments for each domain:
  == domain 1  score: 27.5 bits;  conditional E-value: 7.1e-09
  aprb_Neukirchen_a  3 pifvdkekCdgCkgtaCveiCPgdLmkldkekkkayirepedCWeCysCvkeCpqqAievrl 64
                       pi+ +k++C+ C   +Cv+ CP + + +++         pe+C  C +Cv +Cp+ A +vr 
     WP_035216590.1  6 PIYTEKHECQDCY--KCVRHCPVKAIRVQDAY---ATIVPEMCVYCGACVSICPNAAKHVRN 62
                       789999******6..*************9765...6789******************98886 PP

>> WP_028319044.1  ferredoxin [Desulfobulbus elongatus]
   #    score  bias  c-Evalue  i-Evalue hmmfrom  hmm to    alifrom  ali to    envfrom  env to     acc
 ---   ------ ----- --------- --------- ------- -------    ------- -------    ------- -------    ----
   1 !   26.3   4.0   1.7e-08   1.2e-06       4      43 ..       4      40 ..       1      61 [. 0.82

  Alignments for each domain:
  == domain 1  score: 26.3 bits;  conditional E-value: 1.7e-08
  aprb_Neukirchen_a  4 ifvdkekCdgCkgtaCveiCPgdLmkldkekkkayirepe 43
                       +++d+ +C+gC+  aCve CP d++ ++++++kay+  pe
     WP_028319044.1  4 VVIDQYECIGCG--ACVELCP-DIFAFNDDENKAYVVTPE 40
                       789********7..*******.7889988999***99987 PP

>> WP_028319249.1  ATP-binding protein [Desulfobulbus elongatus]
   #    score  bias  c-Evalue  i-Evalue hmmfrom  hmm to    alifrom  ali to    envfrom  env to     acc
 ---   ------ ----- --------- --------- ------- -------    ------- -------    ------- -------    ----
   1 !   24.7   1.0   5.3e-08   3.7e-06       4      62 ..       8      62 ..       7      75 .. 0.90

  Alignments for each domain:
  == domain 1  score: 24.7 bits;  conditional E-value: 5.3e-08
  aprb_Neukirchen_a  4 ifvdkekCdgCkgtaCveiCPgdLmkldkekkkayirepedCWeCysCvkeCpqqAiev 62
                       i++d+e C+gC+   Cv  C    + + +   ka +   + C +  +C+  Cp++A+ +
     WP_028319249.1  8 IKIDEELCNGCG--LCVPDCAEGSLRIVDG--KARLVADKLCDGLGACLGSCPTGALTI 62
                       78*********7..******9988888743..9***********************976 PP

>> WP_028318213.1  formate dehydrogenase subunit beta [Desulfobulbus elongatus]
   #    score  bias  c-Evalue  i-Evalue hmmfrom  hmm to    alifrom  ali to    envfrom  env to     acc
 ---   ------ ----- --------- --------- ------- -------    ------- -------    ------- -------    ----
   1 !    9.7   1.5    0.0022      0.16       5      23 ..      30      46 ..      28      57 .. 0.88
   2 !    8.6  10.7    0.0047      0.33       5      57 ..      92     143 ..      89     144 .. 0.87
   3 !   21.2   5.0   6.5e-07   4.5e-05       7      74 ..     127     195 ..     123     206 .. 0.74

  Alignments for each domain:
  == domain 1  score: 9.7 bits;  conditional E-value: 0.0022
  aprb_Neukirchen_a  5 fvdkekCdgCkgtaCveiC 23
                        +d +kC+gCk  aC+ +C
     WP_028318213.1 30 LIDVSKCIGCK--ACQVAC 46
                       5999******9..898888 PP

  == domain 2  score: 8.6 bits;  conditional E-value: 0.0047
  aprb_Neukirchen_a   5 fvdkekCdgCkgtaCveiCPgdLmkldkekkkayirepedCWeCysCvkeCpq 57 
                         ++k+ C  C ++ C + CP     ++ ++   +  ++e C +C  Cv  Cp+
     WP_028318213.1  92 LIRKDGCMHCADPGCLKSCPAPGAIVQYSN-GIVDFHQEACVGCGYCVIGCPF 143
                        69999*****99*******98777776655.6888999**************7 PP

  == domain 3  score: 21.2 bits;  conditional E-value: 6.5e-07
  aprb_Neukirchen_a   7 dkekCdgCkgtaCveiCPgdLmkldkekkkayirepedCWeCy......sCvkeCpqqAievrlyadiaplggs 74 
                        ++e C gC+   Cv  CP ++  l +++ kay      C + +      +C k+Cp++Ai +  ++d+  + + 
     WP_028318213.1 127 HQEACVGCG--YCVIGCPFNIPRLSPKDGKAYKC--TLCSDRVavglepACAKICPTGAILFGSKEDML-HHAA 195
                        689*****7..9**************99999843..23333322223348**********999999994.3333 PP

>> WP_028318910.1  FAD-dependent oxidoreductase [Desulfobulbus elongatus]
   #    score  bias  c-Evalue  i-Evalue hmmfrom  hmm to    alifrom  ali to    envfrom  env to     acc
 ---   ------ ----- --------- --------- ------- -------    ------- -------    ------- -------    ----
   1 ?   -1.6   0.0       6.7   4.7e+02      67     104 ..      74     114 ..      64     146 .. 0.68
   2 !   22.1   4.2   3.4e-07   2.4e-05       9      76 ..     541     603 ..     540     616 .. 0.81

  Alignments for each domain:
  == domain 1  score: -1.6 bits;  conditional E-value: 6.7
  aprb_Neukirchen_a  67 diaplggsvsplrge.ed.imWtik.frdgkvkrfkipirt 104
                        +   +g++ +++rg+ ++ + Wt   ++dg+v+ f  +  t
     WP_028318910.1  74 QEFNFGEQTITVRGNlREhVAWTGSlKEDGSVDDFLQEMGT 114
                        44467999999999985449999642778888888766665 PP

  == domain 2  score: 22.1 bits;  conditional E-value: 3.4e-07
  aprb_Neukirchen_a   9 ekCdgCkgtaCveiCPgdLmkldkekkkayirepedCWeCysCvkeCpqqAievrlyadiaplggsvs 76 
                        ++C+ Ck  +C+e CP   +  d+++    + +p  C  C  C+ +Cp++ i++  y  i ++g++v+
     WP_028318910.1 541 SRCTQCK--RCTEECPFGALDDDEKG--TPLPNPTRCRRCGTCMGACPERIINFADY-SIDMIGSMVK 603
                        58****8..*******9988888775..899*******************9987655.3434566655 PP

>> WP_028319188.1  FAD-dependent oxidoreductase [Desulfobulbus elongatus]
   #    score  bias  c-Evalue  i-Evalue hmmfrom  hmm to    alifrom  ali to    envfrom  env to     acc
 ---   ------ ----- --------- --------- ------- -------    ------- -------    ------- -------    ----
   1 !   11.7   2.4   0.00054     0.038       4      25 ..     104     123 ..     103     127 .. 0.92
   2 ?   -1.5   5.5       6.3   4.4e+02      44      61 ..     634     652 ..     621     668 .. 0.78
   3 !   23.4   4.3   1.3e-07   9.1e-06       5      61 ..    1059    1115 ..    1056    1136 .. 0.82

  Alignments for each domain:
  == domain 1  score: 11.7 bits;  conditional E-value: 0.00054
  aprb_Neukirchen_a   4 ifvdkekCdgCkgtaCveiCPg 25 
                        +f+d+++C+ C+  +Cv +CP 
     WP_028319188.1 104 TFIDPDRCTLCG--KCVAVCPV 123
                        89*********7..9******6 PP

  == domain 2  score: -1.5 bits;  conditional E-value: 6.3
  aprb_Neukirchen_a  44 dCWeCysCvkeCpq.qAie 61 
                         C eC  Cv +C   +Ai+
     WP_028319188.1 634 VCSECLQCVAACGAlKAID 652
                        5999999999995425665 PP

  == domain 3  score: 23.4 bits;  conditional E-value: 1.3e-07
  aprb_Neukirchen_a    5 fvdkekCdgCkgtaCveiCPgdLmkldke..kkkayirepedCWeCysCvkeCpqqAie 61  
                          +d++ C gC+  +C  +C    ++l+++  +      +++ C +C +C+  Cp++A +
     WP_028319188.1 1059 TIDRTLCRGCG--RCATVCLYHAVTLQANsvGGWHAYVDEALCKGCGNCLSVCPTGAAD 1115
                         79********7..**********9998875544555566789***************76 PP

>> WP_028318639.1  4Fe-4S dicluster domain-containing protein [Desulfobulbus elongatus]
   #    score  bias  c-Evalue  i-Evalue hmmfrom  hmm to    alifrom  ali to    envfrom  env to     acc
 ---   ------ ----- --------- --------- ------- -------    ------- -------    ------- -------    ----
   1 ?    5.0   2.3     0.061       4.3      40      56 ..       8      24 ..       1      28 [. 0.59
   2 !   23.2   9.8   1.5e-07   1.1e-05      10      56 ..      57     102 ..      50     105 .. 0.93
   3 ?    0.3   3.5       1.7   1.2e+02      10      26 ..     117     140 ..     112     156 .. 0.83

  Alignments for each domain:
  == domain 1  score: 5.0 bits;  conditional E-value: 0.061
  aprb_Neukirchen_a 40 repedCWeCysCvkeCp 56
                       ++ +dC +C +C  +C+
     WP_028318639.1  8 QNVADCIGCRACEVHCK 24
                       44556666666666665 PP

  == domain 2  score: 23.2 bits;  conditional E-value: 1.5e-07
  aprb_Neukirchen_a  10 kCdgCkgtaCveiCPgdLmkldkekkkayirepedCWeCysCvkeCp 56 
                         C  C+++ Cv++CP   m  ++++   +  e++ C +C +C+ +Cp
     WP_028318639.1  57 SCFHCEKPWCVDACPTGAMRRREQD-GIVFVEESACVGCKACITACP 102
                        699***9**************9887.8999999*************9 PP

  == domain 3  score: 0.3 bits;  conditional E-value: 1.7
  aprb_Neukirchen_a  10 kCdgCkg.......taCveiCPgd 26 
                        kCd Ck+       +aCv  C   
     WP_028318639.1 117 KCDLCKDrideglePACVTKCTTG 140
                        9****9999999999999999765 PP

>> WP_028319238.1  ATP-binding protein [Desulfobulbus elongatus]
   #    score  bias  c-Evalue  i-Evalue hmmfrom  hmm to    alifrom  ali to    envfrom  env to     acc
 ---   ------ ----- --------- --------- ------- -------    ------- -------    ------- -------    ----
   1 !   22.1   6.5   3.4e-07   2.4e-05       5      62 ..      62     111 ..      59     116 .. 0.90

  Alignments for each domain:
  == domain 1  score: 22.1 bits;  conditional E-value: 3.4e-07
  aprb_Neukirchen_a   5 fvdkekCdgCkgtaCveiCPgdLmkldkekkkayirepedCWeCysCvkeCpqqAiev 62 
                         ++++ C+gC+  +C   C  d +  +      +  +p  C +C  Cv  Cp  Ai++
     WP_028319238.1  62 LINPDLCTGCG--TCRTLCRFDAISER------FAVDPIRCEGCGVCVDFCPAAAIDF 111
                        699*******7..9*****99988764......778********************97 PP

>> WP_028318606.1  ferredoxin [Desulfobulbus elongatus]
   #    score  bias  c-Evalue  i-Evalue hmmfrom  hmm to    alifrom  ali to    envfrom  env to     acc
 ---   ------ ----- --------- --------- ------- -------    ------- -------    ------- -------    ----
   1 !   22.8   4.2   2.1e-07   1.4e-05       4      61 ..       5      61 ..       3      64 .] 0.72

  Alignments for each domain:
  == domain 1  score: 22.8 bits;  conditional E-value: 2.1e-07
  aprb_Neukirchen_a  4 ifvdkekCdgCkgtaCveiCPgdLmkldkekkkayireped.CWeCy.sCvkeCpqqAie 61
                       + +d+e+C gC+  aCveiCP  ++ +d +  kay+  +e    eC+   v  Cp + i+
     WP_028318606.1  5 VTIDQEECLGCE--ACVEICPE-IFGFDIDVGKAYVIMEEGgDEECVeEAVGSCPAGCIS 61
                       689********7..*******6.8888888889987665430344542456677777665 PP

>> WP_028317746.1  NIL domain-containing protein [Desulfobulbus elongatus]
   #    score  bias  c-Evalue  i-Evalue hmmfrom  hmm to    alifrom  ali to    envfrom  env to     acc
 ---   ------ ----- --------- --------- ------- -------    ------- -------    ------- -------    ----
   1 !   20.9  15.2     8e-07   5.6e-05       7      60 ..      81     132 ..      77     135 .. 0.90

  Alignments for each domain:
  == domain 1  score: 20.9 bits;  conditional E-value: 8e-07
  aprb_Neukirchen_a   7 dkekCdgCkgtaCveiCPgdLmkldkekkkayirepedCWeCysCvkeCpqqAi 60 
                        d+ +C  C   aCv  CP   + + +  ++ +  +++ C eC +C+ +Cp++A 
     WP_028317746.1  81 DEGRCVHCC--ACVVHCPTAALAIIDRPTRTVAFNEDSCIECLACIAACPFGAC 132
                        5679****6..********99998778789**********************96 PP

>> WP_028318576.1  electron transfer flavoprotein subunit alpha [Desulfobulbus elongatus]
   #    score  bias  c-Evalue  i-Evalue hmmfrom  hmm to    alifrom  ali to    envfrom  env to     acc
 ---   ------ ----- --------- --------- ------- -------    ------- -------    ------- -------    ----
   1 !   21.7   9.3   4.5e-07   3.1e-05       5      64 ..       3      56 ..       1      70 [. 0.86

  Alignments for each domain:
  == domain 1  score: 21.7 bits;  conditional E-value: 4.5e-07
  aprb_Neukirchen_a  5 fvdkekCdgCkgtaCveiCPgdLmkldkekkkayirepedCWeCysCvkeCpqqAievrl 64
                       ++d++kC+ C+   C++ C    + +++e   a    ++ C  C +Cv  Cp+qA+++  
     WP_028318576.1  3 IIDSDKCTACG--VCESSCAFGAISVQAEC--A--VVNDSCTLCGACVENCPEQALRIET 56
                       79********7..9************9774..4..45679***************98765 PP

>> WP_028317311.1  bidirectional hydrogenase complex protein HoxU [Desulfobulbus elongatus]
   #    score  bias  c-Evalue  i-Evalue hmmfrom  hmm to    alifrom  ali to    envfrom  env to     acc
 ---   ------ ----- --------- --------- ------- -------    ------- -------    ------- -------    ----
   1 !    8.1   0.3    0.0068      0.47       6      24 ..     145     161 ..     136     176 .. 0.84
   2 !   15.4   0.6   3.8e-05    0.0027       9      31 ..     192     212 ..     187     224 .. 0.71

  Alignments for each domain:
  == domain 1  score: 8.1 bits;  conditional E-value: 0.0068
  aprb_Neukirchen_a   6 vdkekCdgCkgtaCveiCP 24 
                         d+++C  C  t+Cv++C 
     WP_028317311.1 145 LDHNRCVLC--TRCVRVCA 161
                        577888888..58888885 PP

  == domain 2  score: 15.4 bits;  conditional E-value: 3.8e-05
  aprb_Neukirchen_a   9 ekCdgCkgtaCveiCPgdLmkld 31 
                        + C+gC+  +Cv++CP   +  +
     WP_028317311.1 192 TTCTGCG--KCVHVCPTGALSEK 212
                        6899997..99999998666554 PP

>> WP_028318931.1  4Fe-4S dicluster domain-containing protein [Desulfobulbus elongatus]
   #    score  bias  c-Evalue  i-Evalue hmmfrom  hmm to    alifrom  ali to    envfrom  env to     acc
 ---   ------ ----- --------- --------- ------- -------    ------- -------    ------- -------    ----
   1 ?    7.2   3.3     0.013      0.92       5      23 ..       6      22 ..       2      36 .. 0.87
   2 !   10.9   7.9   0.00091     0.064       7      58 ..      69     118 ..      65     129 .. 0.92
   3 !    9.9   4.7    0.0019      0.14       5      46 ..      99     138 ..      96     139 .. 0.79
   4 !   13.5   0.4   0.00014      0.01       8      41 ..     131     169 ..     126     172 .. 0.83

  Alignments for each domain:
  == domain 1  score: 7.2 bits;  conditional E-value: 0.013
  aprb_Neukirchen_a  5 fvdkekCdgCkgtaCveiC 23
                        vd++kC gC+  aC+ +C
     WP_028318931.1  6 LVDMTKCFGCG--ACTVAC 22
                       79999999997..899888 PP

  == domain 2  score: 10.9 bits;  conditional E-value: 0.00091
  aprb_Neukirchen_a   7 dkekCdgCkgtaCveiCPgdLmkldkekkkayirepedCWeCysCvkeCpqq 58 
                         k++C  C ++aC + C    +  ++e+   ++ +p+ C +C  C+ +Cp++
     WP_028318931.1  69 AKKQCLHCVDPACASSCLVGALRRTPEG--PVVYHPDLCVGCRYCMVACPFN 118
                        6899****99*********999999997..999*****************86 PP

  == domain 3  score: 9.9 bits;  conditional E-value: 0.0019
  aprb_Neukirchen_a   5 fvdkekCdgCkgtaCveiCPgdLmkldkekkkayirepedCW 46 
                        + +++ C gC+   C+ +CP ++ k + +k+   + + ++C+
     WP_028318931.1  99 VYHPDLCVGCR--YCMVACPFNIPKYEWDKSFPKVSKCQMCF 138
                        556899****8..9*********9999887666666666664 PP

  == domain 4  score: 13.5 bits;  conditional E-value: 0.00014
  aprb_Neukirchen_a   8 kekCdgCkg.......taCveiCPgdLmkldkekkkayire 41 
                         +kC+ C         +aC+ +CP+++m++ +    a +re
     WP_028318931.1 131 VSKCQMCFTrvvageqPACIAVCPNQVMQFGDR--DALVRE 169
                        579****889999999*************9754..466655 PP

>> WP_028318778.1  FAD-dependent oxidoreductase [Desulfobulbus elongatus]
   #    score  bias  c-Evalue  i-Evalue hmmfrom  hmm to    alifrom  ali to    envfrom  env to     acc
 ---   ------ ----- --------- --------- ------- -------    ------- -------    ------- -------    ----
   1 ?    6.3   9.3     0.025       1.7       3      62 ..     102     180 ..     101     185 .. 0.65
   2 !   20.8   6.9   8.4e-07   5.9e-05       5      65 ..     940    1004 ..     938    1014 .. 0.85

  Alignments for each domain:
  == domain 1  score: 6.3 bits;  conditional E-value: 0.025
  aprb_Neukirchen_a   3 pifvdkekCdgCkgtaCveiCPgdL.....mkldke...........kkkayirepedCW......eCysCvkeCpqqAiev 62 
                        p +vd+ kC+ C+  +C + CP ++     + + k                y  +pe C       +C  C  +Cp +Ai++
     WP_028318778.1 102 PRYVDPAKCIACG--QCSSRCPRSVddsfnIFMAKRkaiyikypqavP-LKYQIDPEACIrlqhpeKCGICAEICPPGAIDF 180
                        679*********7..9******97633333222222346666665531.345556667753333335888888888888876 PP

  == domain 2  score: 20.8 bits;  conditional E-value: 8.4e-07
  aprb_Neukirchen_a    5 fvdkekCdgCkgtaCveiCPgdLmkldke......kkkayirepedCWeCysCvkeCpqqAievrly 65  
                          vd+e+Cd C    C+++CP   +kl +        +  +  +   C +C  C   Cp++ i+v + 
     WP_028318778.1  940 LVDPERCDDCA--LCIDVCPYRAIKLAEYrdsegtLRTTVTVDRVLCKGCGICQGTCPKRGIDVAGF 1004
                         69********6..*************88555666656788899999****************99764 PP

>> WP_028318644.1  NADH-quinone oxidoreductase subunit NuoI [Desulfobulbus elongatus]
   #    score  bias  c-Evalue  i-Evalue hmmfrom  hmm to    alifrom  ali to    envfrom  env to     acc
 ---   ------ ----- --------- --------- ------- -------    ------- -------    ------- -------    ----
   1 !    9.4   8.4    0.0027      0.19      10      36 ..      67      91 ..      61     103 .. 0.74
   2 !   13.7   1.8   0.00013    0.0088       5      34 ..     103     130 ..     101     139 .. 0.81

  Alignments for each domain:
  == domain 1  score: 9.4 bits;  conditional E-value: 0.0027
  aprb_Neukirchen_a 10 kCdgCkgtaCveiCPgdLmkldkekkk 36
                       kC+gC   +C  +CP+  + ++++k k
     WP_028318644.1 67 KCIGCM--RCAMVCPSRCIRIRSHKDK 91
                       899996..9999999999988776544 PP

  == domain 2  score: 13.7 bits;  conditional E-value: 0.00013
  aprb_Neukirchen_a   5 fvdkekCdgCkgtaCveiCPgdLmkldkek 34 
                        +++  +C  C+   C+e+CP + ++l++  
     WP_028318644.1 103 RIEALRCVYCG--YCEEVCPVNAIVLTEVY 130
                        688889****7..9**********998765 PP

>> WP_169737427.1  Coenzyme F420 hydrogenase/dehydrogenase, beta subunit C-terminal domain [Desulfobulbus elongatus]
   #    score  bias  c-Evalue  i-Evalue hmmfrom  hmm to    alifrom  ali to    envfrom  env to     acc
 ---   ------ ----- --------- --------- ------- -------    ------- -------    ------- -------    ----
   1 !   16.6  13.4   1.6e-05    0.0011       3      58 ..       8      63 ..       7      86 .. 0.81

  Alignments for each domain:
  == domain 1  score: 16.6 bits;  conditional E-value: 1.6e-05
  aprb_Neukirchen_a  3 pifvdkekCdgCkgtaCveiCPgdLmkl..dkekkkayirepedCWeCysCvkeCpqq 58
                       +i+ +ke+C  C+  aC   C  + +    d+++   +   pe+C  C +Cv+ Cp +
     WP_169737427.1  8 SIVFRKERCCQCG--ACLASCQDNALAAtvDQDGLATIRVAPEKCTRCGACVRVCPAH 63
                       68899*******7..*******9988652266664455558***************87 PP

>> WP_028318475.1  succinate dehydrogenase/fumarate reductase iron-sulfur subunit [Desulfobulbus elongatus]
   #    score  bias  c-Evalue  i-Evalue hmmfrom  hmm to    alifrom  ali to    envfrom  env to     acc
 ---   ------ ----- --------- --------- ------- -------    ------- -------    ------- -------    ----
   1 !   12.8   0.4   0.00025     0.018       7      25 ..     160     176 ..     154     192 .. 0.75
   2 ?    6.3   0.1     0.025       1.7       7      28 ..     212     234 ..     206     245 .. 0.76

  Alignments for each domain:
  == domain 1  score: 12.8 bits;  conditional E-value: 0.00025
  aprb_Neukirchen_a   7 dkekCdgCkgtaCveiCPg 25 
                        d   C+gC+  aC  +CP+
     WP_028318475.1 160 DAAACIGCG--ACAAACPN 176
                        566788886..78888886 PP

  == domain 2  score: 6.3 bits;  conditional E-value: 0.025
  aprb_Neukirchen_a   7 dkekCdgCkg.taCveiCPgdLm 28 
                        dke    C++  +C+++CP+ + 
     WP_028318475.1 212 DKEGFGNCGNeRECENVCPKGIT 234
                        555556799999*******9776 PP

>> WP_028319710.1  glutamate synthase-related protein [Desulfobulbus elongatus]
   #    score  bias  c-Evalue  i-Evalue hmmfrom  hmm to    alifrom  ali to    envfrom  env to     acc
 ---   ------ ----- --------- --------- ------- -------    ------- -------    ------- -------    ----
   1 !   14.5   0.1   7.5e-05    0.0052      41      90 ..      26      75 ..      11      82 .. 0.80
   2 !   12.1   3.2    0.0004     0.028       8      30 ..      81     101 ..      76     113 .. 0.81
   3 ?   -0.8   2.5       3.7   2.6e+02       8      25 ..     451     470 ..     448     487 .. 0.69

  Alignments for each domain:
  == domain 1  score: 14.5 bits;  conditional E-value: 7.5e-05
  aprb_Neukirchen_a 41 epedCWeCysCvkeCpqqAievrlyadiaplggsvsplrgeedimWtikf 90
                       +++ C  C  C+  Cp++Ai++ +  + +p    +++ rg+e  ++t  +
     WP_028319710.1 26 REDRCTLCGRCTSVCPVGAISLSHFRQRVPKLDVLQKRRGNEYRHFTGIH 75
                       5788999**************99999999988888888887766666555 PP

  == domain 2  score: 12.1 bits;  conditional E-value: 0.0004
  aprb_Neukirchen_a   8 kekCdgCkgtaCveiCPgdLmkl 30 
                        +++C+gC+   C ++CP++ +  
     WP_028319710.1  81 EKRCIGCG--MCASVCPNEAIGP 101
                        689****7..9******998755 PP

  == domain 3  score: -0.8 bits;  conditional E-value: 3.7
  aprb_Neukirchen_a   8 kekCdgCkg...taCveiCPg 25 
                        ++ C gC g   ++C  +C  
     WP_028319710.1 451 MQSCAGCLGnemGRCN-VCNV 470
                        6789999999998885.4433 PP

>> WP_028317770.1  FAD-dependent oxidoreductase [Desulfobulbus elongatus]
   #    score  bias  c-Evalue  i-Evalue hmmfrom  hmm to    alifrom  ali to    envfrom  env to     acc
 ---   ------ ----- --------- --------- ------- -------    ------- -------    ------- -------    ----
   1 !   14.0  12.7   0.00011    0.0075       4      63 ..     496     581 ..     494     591 .. 0.91

  Alignments for each domain:
  == domain 1  score: 14.0 bits;  conditional E-value: 0.00011
  aprb_Neukirchen_a   4 ifvdkekCdgCkgtaCveiCPgdLmkldke............................kkkayirepedCWeCysCvkeCpqqAievr 63 
                        ++ + + C+ C   aCv++CP + + + ++                            + k ++++++ C +C  C   Cp++A e++
     WP_028317770.1 496 TVFRADLCIECD--ACVDVCPESCINFIDNgpeeelrtrlkapaanpeqslyvsvpvaSGKVMVKDENVCLHCSLCAERCPTSAWEMQ 581
                        5667899****7..***********997777999************************88************************9876 PP

>> WP_051553576.1  4Fe-4S binding protein [Desulfobulbus elongatus]
   #    score  bias  c-Evalue  i-Evalue hmmfrom  hmm to    alifrom  ali to    envfrom  env to     acc
 ---   ------ ----- --------- --------- ------- -------    ------- -------    ------- -------    ----
   1 ?    1.2   0.0      0.93        65      44      61 ..      42      59 ..      31      71 .. 0.82
   2 !   15.1   9.7   4.8e-05    0.0033       6      64 ..     229     279 ..     225     288 .. 0.80

  Alignments for each domain:
  == domain 1  score: 1.2 bits;  conditional E-value: 0.93
  aprb_Neukirchen_a 44 dCWeCysCvkeCpqqAie 61
                       +C+ C + +  Cp+++++
     WP_051553576.1 42 NCYSCPAATTFCPVGSLQ 59
                       799999999999998875 PP

  == domain 2  score: 15.1 bits;  conditional E-value: 4.8e-05
  aprb_Neukirchen_a   6 vdkekCdgCkgtaCveiCPgdLmkldkekkkayirepedCWeCy.sCvkeCpqqAievrl 64 
                         d ++C++C+  aC +iCP d+ + ++        +  +C  C  +C+ +C+++A++v +
     WP_051553576.1 229 FDADNCTKCG--ACRRICPVDIRVDRSP-------NSGECIRCLrCCTEACQFDALAVEI 279
                        68899****7..*********8655433.......688999997457889*****99876 PP

>> WP_028317323.1  NuoI/complex I 23 kDa subunit family protein [Desulfobulbus elongatus]
   #    score  bias  c-Evalue  i-Evalue hmmfrom  hmm to    alifrom  ali to    envfrom  env to     acc
 ---   ------ ----- --------- --------- ------- -------    ------- -------    ------- -------    ----
   1 !   12.7  13.6   0.00027     0.019       9      64 ..      75     137 ..      72     150 .. 0.79

  Alignments for each domain:
  == domain 1  score: 12.7 bits;  conditional E-value: 0.00027
  aprb_Neukirchen_a   9 ekCdgCkgtaCveiCPgdLmkldke......kkkayir...epedCWeCysCvkeCpqqAievrl 64 
                         kC  C    C+  CP + +++++       ++k  +r   +  +C  C  Cv +Cp +Ai++  
     WP_028317323.1  75 MKCVACF--MCQTNCPAKCIMIEAGervdgrTEKMPVRfdiDLLECIYCGYCVEACPMDAIRMDT 137
                        69****6..*************98667777744444431116678999*************9865 PP

>> WP_028318604.1  nitroreductase family protein [Desulfobulbus elongatus]
   #    score  bias  c-Evalue  i-Evalue hmmfrom  hmm to    alifrom  ali to    envfrom  env to     acc
 ---   ------ ----- --------- --------- ------- -------    ------- -------    ------- -------    ----
   1 !   13.4   9.0   0.00016     0.011       5      60 ..       5      59 ..       1      66 [. 0.85

  Alignments for each domain:
  == domain 1  score: 13.4 bits;  conditional E-value: 0.00016
  aprb_Neukirchen_a  5 fvdkekCdgCkgtaCveiCPgdLmkldkekkkayire.pedCWeCysCvkeCpqqAi 60
                        v++e C+  +   C  +CP  ++   + +  a   + ++ C  C  Cv  Cp++++
     WP_028318604.1  5 TVNQETCNRDG--ICAAVCPYGIIAWSQGACPAPTADaEQLCIRCGHCVAVCPTGSL 59
                       58999999886..9*************99887766651566************9976 PP

>> WP_051553416.1  (Fe-S)-binding protein [Desulfobulbus elongatus]
   #    score  bias  c-Evalue  i-Evalue hmmfrom  hmm to    alifrom  ali to    envfrom  env to     acc
 ---   ------ ----- --------- --------- ------- -------    ------- -------    ------- -------    ----
   1 ?    9.8   0.9    0.0021      0.15       9      24 ..      28      41 ..      17      52 .. 0.80
   2 ?    5.4   0.4     0.045       3.1      44      58 ..      81      95 ..      71     108 .. 0.79

  Alignments for each domain:
  == domain 1  score: 9.8 bits;  conditional E-value: 0.0021
  aprb_Neukirchen_a  9 ekCdgCkgtaCveiCP 24
                       +kC +C+  +C+ +CP
     WP_051553416.1 28 DKCMKCG--NCMAVCP 41
                       6888886..7888888 PP

  == domain 2  score: 5.4 bits;  conditional E-value: 0.045
  aprb_Neukirchen_a 44 dCWeCysCvkeCpqq 58
                       +C  C sC+  Cp++
     WP_051553416.1 81 NCLVCKSCMTNCPTK 95
                       577777777777764 PP

>> WP_028319225.1  pyruvate:ferredoxin (flavodoxin) oxidoreductase [Desulfobulbus elongatus]
   #    score  bias  c-Evalue  i-Evalue hmmfrom  hmm to    alifrom  ali to    envfrom  env to     acc
 ---   ------ ----- --------- --------- ------- -------    ------- -------    ------- -------    ----
   1 ?    6.9   3.4     0.016       1.1       7      34 ..     689     714 ..     685     726 .. 0.81
   2 ?    9.2   2.2    0.0032      0.22       4      26 ..     744     764 ..     737     784 .. 0.75

  Alignments for each domain:
  == domain 1  score: 6.9 bits;  conditional E-value: 0.016
  aprb_Neukirchen_a   7 dkekCdgCkgtaCveiCPgdLmkldkek 34 
                        d + C+ C+  +C  +CP+  + ++  +
     WP_028319225.1 689 DADTCIQCG--RCSLVCPHACIRMKVAT 714
                        578999997..99999999999887655 PP

  == domain 2  score: 9.2 bits;  conditional E-value: 0.0032
  aprb_Neukirchen_a   4 ifvdkekCdgCkgtaCveiCPgd 26 
                        + + +  C gC  t Cv +CP  
     WP_028319225.1 744 MQISTADCCGC--TLCVTVCPAR 764
                        56888999999..5999999975 PP

>> WP_028318884.1  heterodisulfide reductase-related iron-sulfur binding cluster [Desulfobulbus elongatus]
   #    score  bias  c-Evalue  i-Evalue hmmfrom  hmm to    alifrom  ali to    envfrom  env to     acc
 ---   ------ ----- --------- --------- ------- -------    ------- -------    ------- -------    ----
   1 ?    5.7   0.9     0.037       2.6       7      25 ..     289     305 ..     286     320 .. 0.87
   2 ?    9.2   1.0    0.0032      0.22      10      30 ..     344     362 ..     342     371 .. 0.85

  Alignments for each domain:
  == domain 1  score: 5.7 bits;  conditional E-value: 0.037
  aprb_Neukirchen_a   7 dkekCdgCkgtaCveiCPg 25 
                        d + C+ Ck  +C++ CP 
     WP_028318884.1 289 DADACTLCK--RCQDRCPA 305
                        7899****8..9******6 PP

  == domain 2  score: 9.2 bits;  conditional E-value: 0.0032
  aprb_Neukirchen_a  10 kCdgCkgtaCveiCPgdLmkl 30 
                         C+ C+  aC++iCP ++ ++
     WP_028318884.1 344 ACTTCR--ACQDICPASIEHV 362
                        5****7..*******998665 PP

>> WP_028317114.1  L-lactate dehydrogenase (quinone) large subunit LdhH [Desulfobulbus elongatus]
   #    score  bias  c-Evalue  i-Evalue hmmfrom  hmm to    alifrom  ali to    envfrom  env to     acc
 ---   ------ ----- --------- --------- ------- -------    ------- -------    ------- -------    ----
   1 ?    8.5   0.6    0.0053      0.37      37      56 ..     298     317 ..     285     319 .. 0.79
   2 ?    5.9   3.2     0.033       2.3      10      26 ..     355     369 ..     352     374 .. 0.88

  Alignments for each domain:
  == domain 1  score: 8.5 bits;  conditional E-value: 0.0053
  aprb_Neukirchen_a  37 ayirepedCWeCysCvkeCp 56 
                         + +e  +C  C+sC+  Cp
     WP_028317114.1 298 PMFKEAMQCIRCASCLNVCP 317
                        46788999999999999998 PP

  == domain 2  score: 5.9 bits;  conditional E-value: 0.033
  aprb_Neukirchen_a  10 kCdgCkgtaCveiCPgd 26 
                         C+ C+  aC ++CPg 
     WP_028317114.1 355 LCIQCG--ACKDVCPGR 369
                        6****7..*******96 PP

>> WP_245590218.1  quinone-interacting membrane-bound oxidoreductase complex subunit QmoC [Desulfobulbus elongatus]
   #    score  bias  c-Evalue  i-Evalue hmmfrom  hmm to    alifrom  ali to    envfrom  env to     acc
 ---   ------ ----- --------- --------- ------- -------    ------- -------    ------- -------    ----
   1 ?    7.4   0.7     0.012      0.81      41      56 ..      20      35 ..       6      38 .. 0.80
   2 ?    5.3   0.5     0.049       3.5      45      58 ..      68      81 ..      58      86 .. 0.69

  Alignments for each domain:
  == domain 1  score: 7.4 bits;  conditional E-value: 0.012
  aprb_Neukirchen_a 41 epedCWeCysCvkeCp 56
                         ++C++C+ C  +Cp
     WP_245590218.1 20 TLKQCYQCATCSVACP 35
                       5689***********9 PP

  == domain 2  score: 5.3 bits;  conditional E-value: 0.049
  aprb_Neukirchen_a 45 CWeCysCvkeCpqq 58
                       C +C  C+  Cp++
     WP_245590218.1 68 CHHCGDCTELCPRG 81
                       55555555555555 PP

>> WP_028318925.1  [FeFe] hydrogenase, group A [Desulfobulbus elongatus]
   #    score  bias  c-Evalue  i-Evalue hmmfrom  hmm to    alifrom  ali to    envfrom  env to     acc
 ---   ------ ----- --------- --------- ------- -------    ------- -------    ------- -------    ----
   1 ?   -0.2   0.2       2.5   1.7e+02      47      66 ..     101     122 ..      98     136 .. 0.77
   2 ?    8.4   0.2    0.0057       0.4      37      69 ..     142     172 ..     135     184 .. 0.72
   3 ?    6.6   1.4      0.02       1.4      10      60 ..     192     208 ..     189     220 .. 0.62

  Alignments for each domain:
  == domain 1  score: -0.2 bits;  conditional E-value: 2.5
  aprb_Neukirchen_a  47 eCysCvk..eCpqqAievrlya 66 
                        eC+sCv+   C+ q i+ rl+ 
     WP_028318925.1 101 ECTSCVRsgSCQLQDIARRLGI 122
                        8****98335888888777765 PP

  == domain 2  score: 8.4 bits;  conditional E-value: 0.0057
  aprb_Neukirchen_a  37 ayirepedCWeCysCvkeCpqqAievrlyadia 69 
                        + ir+p++C  C  Cv+ C +  i+  +  d+a
     WP_028318925.1 142 SLIRDPNKCVLCGDCVRFCDE--IQSVGAIDFA 172
                        67999************9975..4444444444 PP

  == domain 3  score: 6.6 bits;  conditional E-value: 0.02
  aprb_Neukirchen_a  10 kCdgCkgtaCveiCPgdLmkldkekkkayirepedCWeCysCvkeCpqqAi 60 
                        +C  C+  +C ++CP                                ++A+
     WP_028318925.1 192 ECVNCG--QCASVCP--------------------------------TGAL 208
                        455554..5666665................................4444 PP

>> WP_028318424.1  sulfate reduction electron transfer complex DsrMKJOP subunit DsrO [Desulfobulbus elongatus]
   #    score  bias  c-Evalue  i-Evalue hmmfrom  hmm to    alifrom  ali to    envfrom  env to     acc
 ---   ------ ----- --------- --------- ------- -------    ------- -------    ------- -------    ----
   1 ?   13.3   9.4   0.00018     0.012      10      59 ..     130     177 ..     123     184 .. 0.90

  Alignments for each domain:
  == domain 1  score: 13.3 bits;  conditional E-value: 0.00018
  aprb_Neukirchen_a  10 kCdgCkgtaCveiCPgdLmkldkekkkayirepedCWeCysCvkeCpqqA 59 
                         C+ C ++ Cv++CP +     +++   +  +   C +C  C+ +Cp ++
     WP_028318424.1 130 LCNHCDNPPCVRACPTKATFRYEDG--IIGMDYHRCIGCRFCMAACPYGS 177
                        5****99*************99997..88888999************875 PP

>> WP_028318930.1  [FeFe] hydrogenase, group A [Desulfobulbus elongatus]
   #    score  bias  c-Evalue  i-Evalue hmmfrom  hmm to    alifrom  ali to    envfrom  env to     acc
 ---   ------ ----- --------- --------- ------- -------    ------- -------    ------- -------    ----
   1 ?    8.2   9.6    0.0064      0.44       7      62 ..      78     129 ..      73     139 .. 0.81

  Alignments for each domain:
  == domain 1  score: 8.2 bits;  conditional E-value: 0.0064
  aprb_Neukirchen_a   7 dkekCdgCkgtaCveiCPgdLmkldkekkkayirepedCWeCysCvkeCpqqAiev 62 
                        d  kC+ C+  +C+e+C +   +         i++   C +C  C   Cp++Ai+ 
     WP_028318930.1  78 DDRKCILCG--QCTEACKHVQSVEG-F-YGLPIKNDITCINCGQCALWCPTGAISE 129
                        678*****7..9*****87444443.3.3689**********************75 PP

>> WP_051554165.1  4Fe-4S dicluster domain-containing protein [Desulfobulbus elongatus]
   #    score  bias  c-Evalue  i-Evalue hmmfrom  hmm to    alifrom  ali to    envfrom  env to     acc
 ---   ------ ----- --------- --------- ------- -------    ------- -------    ------- -------    ----
   1 ?    4.6   0.3     0.082       5.7      44      61 ..     102     119 ..      98     132 .. 0.76
   2 ?    7.4   2.6     0.012      0.81      10      27 ..     146     161 ..     144     176 .. 0.87

  Alignments for each domain:
  == domain 1  score: 4.6 bits;  conditional E-value: 0.082
  aprb_Neukirchen_a  44 dCWeCysCvkeCpqqAie 61 
                         C  C sC  +Cp   ++
     WP_051554165.1 102 ICLTCGSCAGACPIAGVD 119
                        599999999999987766 PP

  == domain 2  score: 7.4 bits;  conditional E-value: 0.012
  aprb_Neukirchen_a  10 kCdgCkgtaCveiCPgdL 27 
                        kC+ C+  +C+ +CP ++
     WP_051554165.1 146 KCTLCG--KCEAVCPMNV 161
                        9****7..9******986 PP

>> WP_035215857.1  4Fe-4S binding protein [Desulfobulbus elongatus]
   #    score  bias  c-Evalue  i-Evalue hmmfrom  hmm to    alifrom  ali to    envfrom  env to     acc
 ---   ------ ----- --------- --------- ------- -------    ------- -------    ------- -------    ----
   1 ?   -1.2   0.0       4.8   3.4e+02      51      65 ..     226     239 ..     224     252 .. 0.72
   2 ?    9.8   8.6    0.0021      0.15      10      64 ..     253     299 ..     250     315 .. 0.82
   3 ?    8.5   5.7    0.0051      0.36      10      63 ..     365     424 ..     363     437 .. 0.81
   4 ?   -0.4   0.3       2.9     2e+02      48      64 ..     453     471 ..     448     486 .. 0.73
   5 ?    6.0   3.8     0.029         2       4      26 ..     487     507 ..     484     511 .. 0.89

  Alignments for each domain:
  == domain 1  score: -1.2 bits;  conditional E-value: 4.8
  aprb_Neukirchen_a  51 CvkeCpqqAievrly 65 
                        C k Cp +A+ + l+
     WP_035215857.1 226 CRKVCPLGAL-LALT 239
                        8888888887.5555 PP

  == domain 2  score: 9.8 bits;  conditional E-value: 0.0021
  aprb_Neukirchen_a  10 kCdgCkgtaCveiCPgdLmkldkekkkayirepedCWeCysCvkeCpqqAievrl 64 
                        +C  C  t+C  +CP   +   +e         ++C  C  Cv +Cp++ i + l
     WP_035215857.1 253 ECGRC--TQCRLVCPMAAIGESRE------IATAECTLCLDCVSHCPRSRIGYGL 299
                        69999..6*******999998877......48899************99886655 PP

  == domain 3  score: 8.5 bits;  conditional E-value: 0.0051
  aprb_Neukirchen_a  10 kCdgCkgtaCveiCPgdLmkldke........kkkayirepedC.WeCysCvkeCpqqAievr 63 
                         C  C+  +C+++C g+ ++ +          +    i +   C ++C+ C + Cp +Ai+  
     WP_035215857.1 365 LCLRCG--ECMKVCIGNALHATWLeaglegvfT-PRLIGRLGYCeYNCTLCGQVCPSGAIRKL 424
                        699**7..9**********98754456767743.678888899989**************865 PP

  == domain 4  score: -0.4 bits;  conditional E-value: 2.9
  aprb_Neukirchen_a  48 CysCvkeCpq..qAievrl 64 
                        C+ C  +Cp+  +Ai++r 
     WP_035215857.1 453 CIVCEEHCPTpdKAIKFRE 471
                        8888888875337888775 PP

  == domain 5  score: 6.0 bits;  conditional E-value: 0.029
  aprb_Neukirchen_a   4 ifvdkekCdgCkgtaCveiCPgd 26 
                        ++v  + C+gC+   C++ CP d
     WP_035215857.1 487 PYVVDDLCIGCG--ICENKCPLD 507
                        688999*****7..9******87 PP

>> WP_028319135.1  electron transport complex subunit RsxC [Desulfobulbus elongatus]
   #    score  bias  c-Evalue  i-Evalue hmmfrom  hmm to    alifrom  ali to    envfrom  env to     acc
 ---   ------ ----- --------- --------- ------- -------    ------- -------    ------- -------    ----
   1 ?    7.3  10.4     0.012      0.86       9      57 ..     369     422 ..     366     424 .. 0.69

  Alignments for each domain:
  == domain 1  score: 7.3 bits;  conditional E-value: 0.012
  aprb_Neukirchen_a   9 ekCdgCkgtaCveiCPgdLmkldke.......kkkayirepedCWeCysCvkeCpq 57 
                        ++C+ C+   C ++CP  L  ++         ++        dC+eC sC  +Cp 
     WP_028319135.1 369 SQCIRCG--WCLDACPMGLEPKEIGvyveadrAEDTAQFGVFDCFECGSCAYICPA 422
                        68****7..*******988433322222222233444445679************7 PP

>> WP_028319310.1  indolepyruvate ferredoxin oxidoreductase subunit alpha [Desulfobulbus elongatus]
   #    score  bias  c-Evalue  i-Evalue hmmfrom  hmm to    alifrom  ali to    envfrom  env to     acc
 ---   ------ ----- --------- --------- ------- -------    ------- -------    ------- -------    ----
   1 ?    4.0   1.0      0.13       8.9      35      56 ..     528     550 ..     519     565 .. 0.75
   2 ?    7.3   3.7     0.012      0.86       5      32 ..     576     601 ..     574     603 .] 0.82

  Alignments for each domain:
  == domain 1  score: 4.0 bits;  conditional E-value: 0.13
  aprb_Neukirchen_a  35 kkayirepedCWeCysCvke.Cp 56 
                        k  y+ + ++C +C  Cv++ Cp
     WP_028319310.1 528 KPVYCTNLDNCTGCSLCVQMgCP 550
                        45677777788888888764355 PP

  == domain 2  score: 7.3 bits;  conditional E-value: 0.012
  aprb_Neukirchen_a   5 fvdkekCdgCkgtaCveiCPgdLmkldk 32 
                        ++ + +C+gC+  +C  +C  d +++++
     WP_028319310.1 576 RIAEVQCNGCG--QCACVCKFDAITKKE 601
                        577889****7..999999999998876 PP

>> WP_028317549.1  4Fe-4S dicluster domain-containing protein [Desulfobulbus elongatus]
   #    score  bias  c-Evalue  i-Evalue hmmfrom  hmm to    alifrom  ali to    envfrom  env to     acc
 ---   ------ ----- --------- --------- ------- -------    ------- -------    ------- -------    ----
   1 ?    5.4   3.7     0.047       3.3      10      25 ..      25      38 ..      23      40 .. 0.88
   2 ?    6.1   4.0     0.029         2      11      25 ..      71      83 ..      60      98 .. 0.84

  Alignments for each domain:
  == domain 1  score: 5.4 bits;  conditional E-value: 0.047
  aprb_Neukirchen_a 10 kCdgCkgtaCveiCPg 25
                       +C  C+  aC  +CPg
     WP_028317549.1 25 NCVQCG--ACSAVCPG 38
                       6999*7..9******8 PP

  == domain 2  score: 6.1 bits;  conditional E-value: 0.029
  aprb_Neukirchen_a 11 CdgCkgtaCveiCPg 25
                       C+ C+  +C+e+CP+
     WP_028317549.1 71 CQACN--RCTEVCPQ 83
                       77775..9*****97 PP


Internal pipeline statistics summary:
-------------------------------------
Query model(s):                            1  (157 nodes)
Target sequences:                       3488  (1157953 residues searched)
Passed MSV filter:                       173  (0.0495986); expected 69.8 (0.02)
Passed bias filter:                      129  (0.0369839); expected 69.8 (0.02)
Passed Vit filter:                        63  (0.0180619); expected 3.5 (0.001)
Passed Fwd filter:                        52  (0.0149083); expected 0.0 (1e-05)
Initial search space (Z):               3488  [actual number of targets]
Domain search space  (domZ):              50  [number of targets reported over threshold]
# CPU time: 0.06u 0.00s 00:00:00.06 Elapsed: 00:00:00.03
# Mc/sec: 5691.11
//
[ok]
