# Supplementary material for: Sulfur disproportionation occurs globally across anoxic habitats and has multiple mechanisms of independent evolutionary origin
Source: ISME J. 2026 Mar 2;20(1):wrag042. doi: 10.1093/ismejo/wrag042 (PMC12998232; doi:10.1093/ismejo/wrag042)
Supplement: Sup_File_1_HMM_wrag042 [file sup_file_1_hmm_wrag042.zip › SupFile1_HMM/SupFile1c_results/aprb_Neukirchen_a-hmm-014_Desulfobulbus_propionicus_Lindhorst_1pr3_GCF_000186885.txt]

# hmmsearch :: search profile(s) against a sequence database
# HMMER 3.4 (Aug 2023); http://hmmer.org/
# Copyright (C) 2023 Howard Hughes Medical Institute.
# Freely distributed under the BSD open source license.
# - - - - - - - - - - - - - - - - - - - - - - - - - - - - - - - - - - - -
# query HMM file:                  /Users/lukas/OneDrive/2023_Sulfur/20250723_HMM/profiles_all/aprb_Neukirchen_a.hmm
# target sequence database:        /Users/lukas/OneDrive/2023_Sulfur/20250626_HMM/db_new/014_Desulfobulbus_propionicus_Lindhorst_1pr3_GCF_000186885.fas
# - - - - - - - - - - - - - - - - - - - - - - - - - - - - - - - - - - - -

Query:       aprb_Neukirchen_a  [M=157]
Scores for complete sequences (score includes all domains):
   --- full sequence ---   --- best 1 domain ---    -#dom-
    E-value  score  bias    E-value  score  bias    exp  N  Sequence       Description
    ------- ------ -----    ------- ------ -----   ---- --  --------       -----------
    3.8e-57  190.3   0.8    4.4e-57  190.1   0.8    1.0  1  WP_015723490.1  adenylyl-sulfate reductase subunit beta [Desu
    1.4e-12   45.5   6.0    1.5e-12   45.4   6.0    1.0  1  WP_015724635.1  indolepyruvate ferredoxin oxidoreductase subu
    3.9e-12   44.1   6.1    4.7e-12   43.8   6.1    1.1  1  WP_015723166.1  mercury methylation ferredoxin HgcB [Desulfob
    2.6e-11   41.4  10.7    2.6e-11   41.4  10.7    3.7  3  WP_015724055.1  CoB-CoM heterodisulfide reductase HdrA2 [Desu
    3.2e-11   41.1   6.0    4.2e-11   40.7   6.0    1.1  1  WP_015724455.1  4Fe-4S dicluster domain-containing protein [D
    6.4e-11   40.1   5.4    8.1e-11   39.8   5.4    1.1  1  WP_015724061.1  4Fe-4S dicluster domain-containing protein [D
    7.8e-11   39.8  20.0    3.4e-09   34.5   4.7    3.5  3  WP_015722750.1  CoB--CoM heterodisulfide reductase iron-sulfu
    7.6e-10   36.6   8.1    1.6e-09   35.5   8.1    1.5  1  WP_015724293.1  NADH-ubiquinone oxidoreductase-F iron-sulfur 
      1e-09   36.2  16.3    0.00049   17.7   7.6    3.2  3  WP_015723347.1  4Fe-4S dicluster domain-containing protein [D
    1.9e-09   35.3  27.4    1.8e-06   25.6   9.9    3.1  3  WP_015724100.1  4Fe-4S dicluster domain-containing protein [D
    1.3e-08   32.6  21.9    5.6e-05   20.8   5.3    3.4  3  WP_015725078.1  4Fe-4S dicluster domain-containing protein [D
    1.4e-08   32.5   3.9    2.9e-08   31.5   3.9    1.4  1  WP_015724454.1  ATP-binding protein [Desulfobulbus propionicu
    3.2e-08   31.4   8.7    5.9e-08   30.5   8.7    1.4  1  WP_015725893.1  NIL domain-containing protein [Desulfobulbus 
      4e-08   31.0   1.5    6.4e-08   30.4   1.5    1.2  1  WP_015723832.1  ATP-binding protein [Desulfobulbus propionicu
    4.3e-08   30.9   7.8    4.3e-08   30.9   7.8    1.6  1  WP_015724812.1  NADH-quinone oxidoreductase subunit NuoF [Des
    2.6e-07   28.4  23.8    9.6e-07   26.5   1.9    3.6  3  WP_015724057.1  FAD-dependent oxidoreductase [Desulfobulbus p
    4.1e-07   27.7   7.7    7.9e-07   26.8   7.7    1.4  1  WP_015723361.1  nitroreductase family protein [Desulfobulbus 
    4.2e-07   27.7  26.5    5.3e-07   27.4   3.5    3.9  3  WP_015724432.1  FAD-dependent oxidoreductase [Desulfobulbus p
    4.4e-07   27.6   7.3      6e-07   27.2   7.3    1.2  1  WP_015723587.1  NuoI/complex I 23 kDa subunit family protein 
    5.5e-07   27.3  11.5    5.5e-07   27.3  11.5    3.3  3  WP_015724887.1  4Fe-4S dicluster domain-containing protein [D
    5.8e-07   27.3   6.2    6.8e-07   27.0   6.2    1.2  1  WP_015724154.1  ferredoxin [Desulfobulbus propionicus]
    8.1e-07   26.8  10.3    1.3e-06   26.1  10.3    1.3  1  WP_015725794.1  4Fe-4S binding protein [Desulfobulbus propion
      1e-06   26.5   7.6    2.7e-06   25.1   7.6    1.7  1  WP_015724086.1  4Fe-4S binding protein [Desulfobulbus propion
      1e-06   26.4   1.9    1.7e-06   25.7   1.9    1.3  1  WP_015723838.1  ATP-binding protein [Desulfobulbus propionicu
    1.2e-06   26.2   6.5    1.9e-06   25.6   6.5    1.3  1  WP_015723889.1  4Fe-4S binding protein [Desulfobulbus propion
    3.2e-06   24.8  19.5    5.9e-06   24.0   5.3    3.2  3  WP_015725976.1  hydrogenase 2 operon protein HybA [Desulfobul
    5.9e-06   24.0   3.9    1.2e-05   23.0   3.9    1.4  1  WP_245529482.1  hydrogenase iron-sulfur subunit [Desulfobulbu
    1.1e-05   23.1   5.1    1.3e-05   22.9   5.1    1.1  1  WP_015723198.1  ferredoxin [Desulfobulbus propionicus]
    2.3e-05   22.1   6.6    5.6e-05   20.8   6.4    1.7  1  WP_015723833.1  ATP-binding protein [Desulfobulbus propionicu
    2.3e-05   22.1  11.5    2.3e-05   22.1  11.5    3.1  3  WP_015724548.1  4Fe-4S dicluster domain-containing protein [D
    2.5e-05   22.0   4.2    2.8e-05   21.8   4.2    1.1  1  WP_043769971.1  ferredoxin [Desulfobulbus propionicus]
    2.9e-05   21.7  23.7     0.0017   16.0   9.2    3.1  3  WP_015724085.1  4Fe-4S dicluster domain-containing protein [D
    4.1e-05   21.2   8.5    7.6e-05   20.4   8.5    1.4  1  WP_015724700.1  electron transfer flavoprotein subunit alpha 
    7.4e-05   20.4   7.7    7.4e-05   20.4   7.7    2.4  2  WP_015722746.1  4Fe-4S binding protein [Desulfobulbus propion
    7.9e-05   20.3   3.2    7.9e-05   20.3   3.2    2.5  2  WP_015724298.1  [Fe-Fe] hydrogenase large subunit C-terminal 
    8.2e-05   20.3   0.5    8.2e-05   20.3   0.5    3.7  4  WP_015723986.1  4Fe-4S dicluster domain-containing protein [D
     0.0001   20.0  28.4      0.014   13.0   1.0    3.9  5  WP_015724589.1  4Fe-4S dicluster domain-containing protein [D
    0.00039   18.1  16.6      0.019   12.6   2.0    2.0  2  WP_015724554.1  NADH-quinone oxidoreductase subunit NuoI [Des
    0.00047   17.8   4.1      0.018   12.6   0.4    2.2  2  WP_015725029.1  succinate dehydrogenase/fumarate reductase ir
    0.00054   17.6  14.7     0.0051   14.4   0.1    2.7  2  WP_015723614.1  glutamate synthase-related protein [Desulfobu
     0.0006   17.4   5.0     0.0011   16.6   5.0    1.3  1  WP_015725755.1  4Fe-4S binding protein [Desulfobulbus propion
    0.00069   17.2   6.3    0.00069   17.2   6.3    1.7  1  WP_015723028.1  sulfate reduction electron transfer complex D
    0.00089   16.9   4.5     0.0017   16.0   4.5    1.4  1  WP_015724807.1  nitroreductase family protein [Desulfobulbus 
     0.0014   16.2  37.7      0.013   13.2   8.7    4.6  4  WP_015724793.1  4Fe-4S binding protein [Desulfobulbus propion
     0.0024   15.5  10.7      0.039   11.6  10.7    2.2  1  WP_015722796.1  FAD-dependent oxidoreductase [Desulfobulbus p
     0.0025   15.5   6.3       0.36    8.4   0.0    3.1  3  WP_015724294.1  [FeFe] hydrogenase, group A [Desulfobulbus pr
      0.003   15.2   8.5      0.028   12.0   0.2    2.3  2  WP_015722751.1  4Fe-4S dicluster domain-containing protein [D
     0.0048   14.5  13.8       0.02   12.5  13.8    1.8  1  WP_015724743.1  NuoI/complex I 23 kDa subunit family protein 
     0.0085   13.7   7.2      0.051   11.2   0.9    2.4  2  WP_015723457.1  heterodisulfide reductase-related iron-sulfur
  ------ inclusion threshold ------
      0.015   12.9   7.3      0.017   12.7   7.3    1.4  1  WP_015725383.1  ferredoxin [Desulfobulbus propionicus]
      0.026   12.2   5.1       0.28    8.8   0.7    2.4  2  WP_277676825.1  4Fe-4S dicluster domain-containing protein [D
      0.029   12.0   6.6       0.18    9.4   1.0    2.4  2  WP_015723116.1  (Fe-S)-binding protein [Desulfobulbus propion
      0.039   11.5   9.9       0.35    8.5   0.4    2.7  2  WP_015723111.1  L-lactate dehydrogenase (quinone) large subun
      0.061   10.9  14.0       0.39    8.3   3.0    2.6  2  WP_015725220.1  pyruvate:ferredoxin (flavodoxin) oxidoreducta
      0.073   10.7  16.3       0.11   10.0   5.8    2.4  2  WP_015724756.1  bidirectional hydrogenase complex protein Hox
       0.26    8.9   5.2        2.4    5.8   0.1    2.3  2  WP_015724651.1  (Fe-S)-binding protein [Desulfobulbus propion
       0.27    8.8   9.4       0.62    7.7   9.4    1.6  1  WP_015724590.1  [FeFe] hydrogenase, group A [Desulfobulbus pr
       0.52    7.9   8.4        1.2    6.7   0.6    2.3  2  WP_015723494.1  quinone-interacting membrane-bound oxidoreduc


Domain annotation for each sequence (and alignments):
>> WP_015723490.1  adenylyl-sulfate reductase subunit beta [Desulfobulbus propionicus]
   #    score  bias  c-Evalue  i-Evalue hmmfrom  hmm to    alifrom  ali to    envfrom  env to     acc
 ---   ------ ----- --------- --------- ------- -------    ------- -------    ------- -------    ----
   1 !  190.1   0.8   7.7e-59   4.4e-57       2     118 ..       1     130 [.       1     140 [. 0.89

  Alignments for each domain:
  == domain 1  score: 190.1 bits;  conditional E-value: 7.7e-59
  aprb_Neukirchen_a   2 MpifvdkekCdgCkg...taCveiCPgdLmkldkekkkayirepedCWeCysCvkeCpqqAievrlyadiaplggsvsplrgeedimWtikf 90 
                        Mp++vd++kCdgCkg   taC++iCP+dLm+l+ e+++ay++ep+ CWeCysCvk+Cpq+Ai vr+y d++plgg+v+p+r++++imWt+kf
     WP_015723490.1   1 MPSYVDPSKCDGCKGgdkTACMYICPNDLMVLNVEAMRAYNQEPDACWECYSCVKICPQGAIFVRGYDDFVPLGGQVHPMRSSDSIMWTVKF 92 
                        ******************************************************************************************** PP

  aprb_Neukirchen_a  91 rdgkvkrfkipirttpeg.....s.....nlksellft 118
                        r+g+vkrfk+pirtt+eg     +     nl++e+l+ 
     WP_015723490.1  93 RNGNVKRFKFPIRTTAEGasneyAgqkgaNLDDECLLL 130
                        ******************65443033333555555544 PP

>> WP_015724635.1  indolepyruvate ferredoxin oxidoreductase subunit alpha [Desulfobulbus propionicus]
   #    score  bias  c-Evalue  i-Evalue hmmfrom  hmm to    alifrom  ali to    envfrom  env to     acc
 ---   ------ ----- --------- --------- ------- -------    ------- -------    ------- -------    ----
   1 !   45.4   6.0   2.7e-14   1.5e-12       4      62 ..       4      58 ..       1      60 [. 0.92

  Alignments for each domain:
  == domain 1  score: 45.4 bits;  conditional E-value: 2.7e-14
  aprb_Neukirchen_a  4 ifvdkekCdgCkgtaCveiCPgdLmkldkekkkayirepedCWeCysCvkeCpqqAiev 62
                       i+vdk+kC g +  +Cv++CP ++++++    ka   + ++C +C  Cv  Cp++Ai v
     WP_015724635.1  4 IVVDKDKCSGDE--ECVNACPAQVFEMQG--GKAEPVHSDECLGCETCVEVCPEGAITV 58
                       89********97..9************84..59************************87 PP

>> WP_015723166.1  mercury methylation ferredoxin HgcB [Desulfobulbus propionicus]
   #    score  bias  c-Evalue  i-Evalue hmmfrom  hmm to    alifrom  ali to    envfrom  env to     acc
 ---   ------ ----- --------- --------- ------- -------    ------- -------    ------- -------    ----
   1 !   43.8   6.1   8.3e-14   4.7e-12       6      65 ..      15      70 ..      12      80 .. 0.90

  Alignments for each domain:
  == domain 1  score: 43.8 bits;  conditional E-value: 8.3e-14
  aprb_Neukirchen_a  6 vdkekCdgCkgtaCveiCPgdLmkldkekkkayirepedCWeCysCvkeCpqqAievrly 65
                       vd ++C+gC+  +C+ +CP+ ++ l+ e  k  + + + C eC +C + Cp+qA+ v  +
     WP_015723166.1 15 VDFDRCIGCG--NCTVVCPHRIFALEGE--KLKVGDRDLCMECGACARNCPVQALTVTPG 70
                       8889*****7..9************865..8999*********************98765 PP

>> WP_015724055.1  CoB-CoM heterodisulfide reductase HdrA2 [Desulfobulbus propionicus]
   #    score  bias  c-Evalue  i-Evalue hmmfrom  hmm to    alifrom  ali to    envfrom  env to     acc
 ---   ------ ----- --------- --------- ------- -------    ------- -------    ------- -------    ----
   1 !    9.2   2.3    0.0036       0.2       5      24 ..     251     268 ..     249     274 .. 0.92
   2 ?    2.1   1.4      0.57        33       7      62 ..     300     326 ..     294     339 .. 0.53
   3 !   41.4  10.7   4.5e-13   2.6e-11       4      80 ..     591     664 ..     589     679 .. 0.86

  Alignments for each domain:
  == domain 1  score: 9.2 bits;  conditional E-value: 0.0036
  aprb_Neukirchen_a   5 fvdkekCdgCkgtaCveiCP 24 
                        +vd++ C+ C+  +C ++CP
     WP_015724055.1 251 YVDETSCTACG--ECAKVCP 268
                        79********7..9****** PP

  == domain 2  score: 2.1 bits;  conditional E-value: 0.57
  aprb_Neukirchen_a   7 dkekCdgCkg...taCveiCPgdLmkldkekkkayirepedCWeCysCvkeCpqqAiev 62 
                        + ++C g +    ++Cve+C +                                + i++
     WP_015724055.1 300 NAKECLGHNPavcSKCVEVCAK--------------------------------GCINF 326
                        4444444322333455555555................................44444 PP

  == domain 3  score: 41.4 bits;  conditional E-value: 4.5e-13
  aprb_Neukirchen_a   4 ifvdkekCdgCkgtaCveiCPgdLmkldkekkkayirepedCWeCysCvkeCpqqAievrlyadiaplggsvsplrg 80 
                        + +  ekC+ C+  +C e+CP   +++d ++kk  + + + C +C  C  eC+++Ai++ +  d   l g+v ++ +
     WP_015724055.1 591 STIIAEKCKACG--KCAEVCPYGAITVDVKNKKPAVVNSAACAGCGTCSAECRFDAISMNHFTDTQIL-GQVDTMLD 664
                        6799*******7..**************************************************9655.55555544 PP

>> WP_015724455.1  4Fe-4S dicluster domain-containing protein [Desulfobulbus propionicus]
   #    score  bias  c-Evalue  i-Evalue hmmfrom  hmm to    alifrom  ali to    envfrom  env to     acc
 ---   ------ ----- --------- --------- ------- -------    ------- -------    ------- -------    ----
   1 !   40.7   6.0   7.3e-13   4.2e-11       5      63 ..      31      86 ..      28      90 .. 0.92

  Alignments for each domain:
  == domain 1  score: 40.7 bits;  conditional E-value: 7.3e-13
  aprb_Neukirchen_a  5 fvdkekCdgCkgtaCveiCPgdLmkldkekkkayirepedCWeCysCvkeCpqqAievr 63
                         +++ C+ C+   C+  CP ++++ d+++ k  + ep+ C +C  C  +Cp  Ai v 
     WP_015724455.1 31 AFYHDWCKACG--LCMAFCPRQVIQADEHG-KPLVTEPDACIGCRFCETHCPDFAITVS 86
                       567889****7..**************987.*************************885 PP

>> WP_015724061.1  4Fe-4S dicluster domain-containing protein [Desulfobulbus propionicus]
   #    score  bias  c-Evalue  i-Evalue hmmfrom  hmm to    alifrom  ali to    envfrom  env to     acc
 ---   ------ ----- --------- --------- ------- -------    ------- -------    ------- -------    ----
   1 !   39.8   5.4   1.4e-12   8.1e-11       4      61 ..      20      80 ..      19      89 .. 0.87

  Alignments for each domain:
  == domain 1  score: 39.8 bits;  conditional E-value: 1.4e-12
  aprb_Neukirchen_a  4 ifvdkekCdgCkgtaCveiCPgdLmkldke.....kkkayirepedCWeCysCvkeCpqqAie 61
                       +++  ++C+gC+   C+e CP+d++++ ++      +  ++ +p +C +C+ C  +Cp+ Ai 
     WP_015724061.1 20 VYIIDDRCKGCG--YCIEFCPKDILQFSDKfnrkgYHPPVVTKPGECVNCHYCEIICPEFAIY 80
                       6899*******7..9************877655554567899*******************95 PP

>> WP_015722750.1  CoB--CoM heterodisulfide reductase iron-sulfur subunit A family protein [Desulfobulbus propionicus]
   #    score  bias  c-Evalue  i-Evalue hmmfrom  hmm to    alifrom  ali to    envfrom  env to     acc
 ---   ------ ----- --------- --------- ------- -------    ------- -------    ------- -------    ----
   1 !   11.5   2.3   0.00071     0.041       4      25 ..     237     256 ..     235     261 .. 0.91
   2 ?    2.2   0.2      0.51        29      11      61 ..     291     327 ..     283     343 .. 0.58
   3 !   34.5   4.7   5.9e-11   3.4e-09       5      68 ..     596     658 ..     593     668 .. 0.85

  Alignments for each domain:
  == domain 1  score: 11.5 bits;  conditional E-value: 0.00071
  aprb_Neukirchen_a   4 ifvdkekCdgCkgtaCveiCPg 25 
                        ++vd +kC+gC+   C + CP 
     WP_015722750.1 237 TYVDWNKCTGCG--DCASKCPA 256
                        79*********7..9******7 PP

  == domain 2  score: 2.2 bits;  conditional E-value: 0.51
  aprb_Neukirchen_a  11 CdgCkg..................taCveiCPgdLmkldkekkkayirepedCWeCysCvkeCpqqAie 61 
                        C+ C g                  + C+++CP +                                 i+
     WP_015722750.1 291 CINCAGreigtqpksnqktgrpilAPCERACPAEA--------------------------------IN 327
                        55555555555555555555555555666666554................................44 PP

  == domain 3  score: 34.5 bits;  conditional E-value: 5.9e-11
  aprb_Neukirchen_a   5 fvdkekCdgCkgtaCveiCPgdLmkldke.kkkayirepedCWeCysCvkeCpqqAievrlyadi 68 
                         v++e C gC+   Cv  CP   + ++++ +      e + C +C  C+ +Cp +Ai + +y++ 
     WP_015722750.1 596 EVHQEICSGCG--ICVPLCPYHAISMQPSdNGPRARIEMSACKGCGVCTSACPSGAIVLHGYEEA 658
                        599*******7..9************98624455667899*****************99999876 PP

>> WP_015724293.1  NADH-ubiquinone oxidoreductase-F iron-sulfur binding region domain-containing protein [Desulfobulbus 
   #    score  bias  c-Evalue  i-Evalue hmmfrom  hmm to    alifrom  ali to    envfrom  env to     acc
 ---   ------ ----- --------- --------- ------- -------    ------- -------    ------- -------    ----
   1 !   35.5   8.1   2.8e-11   1.6e-09       3      61 ..     572     626 ..     570     632 .. 0.91

  Alignments for each domain:
  == domain 1  score: 35.5 bits;  conditional E-value: 2.8e-11
  aprb_Neukirchen_a   3 pifvdkekCdgCkgtaCveiCPgdLmkldkekkkayirepedCWeCysCvkeCpqqAie 61 
                         ++++ ekC+gC+  +C + CP + +  + +  + ++ ++++C +C +C++ C+++A+e
     WP_015724293.1 572 KPWINAEKCKGCG--KCAKKCPVEAISGELK--QPHVIDQDKCIKCGACLQSCKFGAVE 626
                        578*********7..**********999765..79**********************97 PP

>> WP_015723347.1  4Fe-4S dicluster domain-containing protein [Desulfobulbus propionicus]
   #    score  bias  c-Evalue  i-Evalue hmmfrom  hmm to    alifrom  ali to    envfrom  env to     acc
 ---   ------ ----- --------- --------- ------- -------    ------- -------    ------- -------    ----
   1 !   11.9   0.6   0.00054     0.031       2      25 ..      41      62 ..      40      70 .. 0.91
   2 !   17.7   7.6   8.6e-06   0.00049       7      58 ..     112     161 ..     108     187 .. 0.86
   3 !   10.9   0.0    0.0011     0.063      50      75 ..     193     218 ..     192     224 .. 0.90

  Alignments for each domain:
  == domain 1  score: 11.9 bits;  conditional E-value: 0.00054
  aprb_Neukirchen_a  2 MpifvdkekCdgCkgtaCveiCPg 25
                       M + vd ++C gC+   C+ +C +
     WP_015723347.1 41 MGVLVDLSRCVGCR--SCEAACNK 62
                       999**********8..9*****75 PP

  == domain 2  score: 17.7 bits;  conditional E-value: 8.6e-06
  aprb_Neukirchen_a   7 dkekCdgCkgtaCveiCPgdLmkldkekkkayirepedCWeCysCvkeCpqq 58 
                        +k +C+ C ++aC   C  +  ++++e+  a++ +p+ C +C  C+ +Cp+ 
     WP_015723347.1 112 RKIQCNHCLEPACLTSCFVNAYTKTPEG--AVVYDPSVCVGCRTCMIACPFY 161
                        5679****99***************997..********************86 PP

  == domain 3  score: 10.9 bits;  conditional E-value: 0.0011
  aprb_Neukirchen_a  50 sCvkeCpqqAievrlyadiaplggsv 75 
                        +Cv +Cpq+A+ +   +d++ +g + 
     WP_015723347.1 193 ACVEACPQEALTFGRRSDLVAMGTQR 218
                        7******************9999875 PP

>> WP_015724100.1  4Fe-4S dicluster domain-containing protein [Desulfobulbus propionicus]
   #    score  bias  c-Evalue  i-Evalue hmmfrom  hmm to    alifrom  ali to    envfrom  env to     acc
 ---   ------ ----- --------- --------- ------- -------    ------- -------    ------- -------    ----
   1 !    7.8   0.3    0.0099      0.56       8      25 ..       9      24 ..       3      37 .. 0.76
   2 !   22.0   9.5   4.1e-07   2.3e-05      10      61 ..      53     102 ..      46     107 .. 0.91
   3 !   25.6   9.9   3.2e-08   1.8e-06       4      68 ..      79     135 ..      78     146 .. 0.90

  Alignments for each domain:
  == domain 1  score: 7.8 bits;  conditional E-value: 0.0099
  aprb_Neukirchen_a  8 kekCdgCkgtaCveiCPg 25
                       +++C+gC+   C  +C  
     WP_015724100.1  9 MDRCIGCH--SCSLACAR 24
                       57788885..77777765 PP

  == domain 2  score: 22.0 bits;  conditional E-value: 4.1e-07
  aprb_Neukirchen_a  10 kCdgCkgtaCveiCPgdLmkldkekkkayirepedCWeCysCvkeCpqqAie 61 
                         C  C ++ C ++CP   ++ +k++   ++ +++ C  C +C  +Cp++Ai 
     WP_015724100.1  53 HCLACTSPPCANVCPTGALVPRKDG--GVVVKKKLCNRCGACAPACPVDAIF 102
                        79***99**************9997..899999******************5 PP

  == domain 3  score: 25.6 bits;  conditional E-value: 3.2e-08
  aprb_Neukirchen_a   4 ifvdkekCdgCkgtaCveiCPgdLmkldkekkkayirepedCWeCysCvkeCpqqAievrlyadi 68 
                        ++v+k+ C+ C+  aC  +CP d + ld+e+      ep  C +C  Cv  Cp++ +e+    ++
     WP_015724100.1  79 VVVKKKLCNRCG--ACAPACPVDAIFLDPEG------EPFLCVHCGLCVPFCPHDCLELAERNEV 135
                        5899*******7..****************8......9*****************9998877666 PP

>> WP_015725078.1  4Fe-4S dicluster domain-containing protein [Desulfobulbus propionicus]
   #    score  bias  c-Evalue  i-Evalue hmmfrom  hmm to    alifrom  ali to    envfrom  env to     acc
 ---   ------ ----- --------- --------- ------- -------    ------- -------    ------- -------    ----
   1 !    9.2   1.9    0.0035       0.2      39      56 ..       6      23 ..       2      30 .. 0.63
   2 !   12.7   0.7    0.0003     0.017       4      32 ..      51      79 ..      48      97 .. 0.68
   3 !   20.8   5.3   9.9e-07   5.6e-05       4      50 ..     104     149 ..     103     171 .. 0.77

  Alignments for each domain:
  == domain 1  score: 9.2 bits;  conditional E-value: 0.0035
  aprb_Neukirchen_a 39 irepedCWeCysCvkeCp 56
                       i + + C +C++Cv +C+
     WP_015725078.1  6 IIDVDRCVGCHACVIACK 23
                       444555555555555555 PP

  == domain 2  score: 12.7 bits;  conditional E-value: 0.0003
  aprb_Neukirchen_a  4 ifvdkekCdgCkgtaCveiCPgdLmkldk 32
                          ++  C+ C+++ Cv +CP d + ++ 
     WP_015725078.1 51 ATYYPGLCNHCNEPPCVPVCPADPVNMTF 79
                       5556778****99********99666533 PP

  == domain 3  score: 20.8 bits;  conditional E-value: 9.9e-07
  aprb_Neukirchen_a   4 ifvdkekCdgCkgtaCveiCPgdLmkldke.kkkayirepedCWeCys 50 
                        + vd+e+C+gC+  aC ++CP +  ++d++ k    + + ++C  C+ 
     WP_015725078.1 104 VQVDRERCIGCG--ACRDACPYNARYVDESlKDDNSLGKVDKCTYCMP 149
                        579********7..**************98555677889999999994 PP

>> WP_015724454.1  ATP-binding protein [Desulfobulbus propionicus]
   #    score  bias  c-Evalue  i-Evalue hmmfrom  hmm to    alifrom  ali to    envfrom  env to     acc
 ---   ------ ----- --------- --------- ------- -------    ------- -------    ------- -------    ----
   1 !   31.5   3.9     5e-10   2.9e-08       5      68 ..     286     352 ..     283     362 .. 0.87

  Alignments for each domain:
  == domain 1  score: 31.5 bits;  conditional E-value: 5e-10
  aprb_Neukirchen_a   5 fvdkekCdgCkgtaCveiCPgdLmkldke.....kkkayirepedCWeCysCvkeCpqqAievrlyadi 68 
                         vd+++C+gC+   C ++CP + + +++        k + r  + C +C  C   Cp++A+++   ++ 
     WP_015724454.1 286 QVDSSRCQGCG--LCAQACPIQAIWMEPAndparPAKKIARIGSFCLGCGVCALRCPTGALKLHERQQQ 352
                        699*******7..*************99866777559999999******************99876665 PP

>> WP_015725893.1  NIL domain-containing protein [Desulfobulbus propionicus]
   #    score  bias  c-Evalue  i-Evalue hmmfrom  hmm to    alifrom  ali to    envfrom  env to     acc
 ---   ------ ----- --------- --------- ------- -------    ------- -------    ------- -------    ----
   1 !   30.5   8.7     1e-09   5.9e-08       8      60 ..      82     132 ..      77     135 .. 0.90

  Alignments for each domain:
  == domain 1  score: 30.5 bits;  conditional E-value: 1e-09
  aprb_Neukirchen_a   8 kekCdgCkgtaCveiCPgdLmkldkekkkayirepedCWeCysCvkeCpqqAi 60 
                          +C  C+  aCv  CP   + + + +++ +  +++ C eC +Cv +Cp++A 
     WP_015725893.1  82 AGRCGQCG--ACVVHCPTGALSIVDRATRQVAFNEDSCIECLACVAACPFGAC 132
                        568999*7..*******99999888888999********************96 PP

>> WP_015723832.1  ATP-binding protein [Desulfobulbus propionicus]
   #    score  bias  c-Evalue  i-Evalue hmmfrom  hmm to    alifrom  ali to    envfrom  env to     acc
 ---   ------ ----- --------- --------- ------- -------    ------- -------    ------- -------    ----
   1 !   30.4   1.5   1.1e-09   6.4e-08       5      61 ..      61     112 ..      59     127 .. 0.89

  Alignments for each domain:
  == domain 1  score: 30.4 bits;  conditional E-value: 1.1e-09
  aprb_Neukirchen_a   5 fvdkekCdgCkgtaCveiCPgdLmkldkekkkayirepedCWeCysCvkeCpqqAie 61 
                         v+++kC+ C+  +C +iC  + + +     k ++   e C  C  C+  Cp++Ai 
     WP_015723832.1  61 LVNESKCTFCR--KCSDICRFNALAVVG---KRVLIFAELCHSCGGCMLVCPEGAIT 112
                        79********8..9********999973...67999********************5 PP

>> WP_015724812.1  NADH-quinone oxidoreductase subunit NuoF [Desulfobulbus propionicus]
   #    score  bias  c-Evalue  i-Evalue hmmfrom  hmm to    alifrom  ali to    envfrom  env to     acc
 ---   ------ ----- --------- --------- ------- -------    ------- -------    ------- -------    ----
   1 !   30.9   7.8   7.5e-10   4.3e-08       6      60 ..     564     614 ..     560     617 .] 0.91

  Alignments for each domain:
  == domain 1  score: 30.9 bits;  conditional E-value: 7.5e-10
  aprb_Neukirchen_a   6 vdkekCdgCkgtaCveiCPgdLmkldkekkkayirepedCWeCysCvkeCpqqAi 60 
                        +d+ +C+gC+  aC ++CP   +  +k+  + +  +++ C +C sC ++C+++A+
     WP_015724812.1 564 IDPARCTGCG--ACLRACPVAAISGEKK--QPHAIDQQLCIQCGSCRQACKFEAV 614
                        899******7..********99999876..69999*******************8 PP

>> WP_015724057.1  FAD-dependent oxidoreductase [Desulfobulbus propionicus]
   #    score  bias  c-Evalue  i-Evalue hmmfrom  hmm to    alifrom  ali to    envfrom  env to     acc
 ---   ------ ----- --------- --------- ------- -------    ------- -------    ------- -------    ----
   1 !   11.4   2.2   0.00076     0.043       4      26 ..     104     124 ..     103     126 .. 0.92
   2 ?    1.0   4.6       1.2        71      44      67 ..     621     645 ..     606     663 .. 0.78
   3 !   26.5   1.9   1.7e-08   9.6e-07       5      61 ..    1046    1102 ..    1043    1125 .. 0.82

  Alignments for each domain:
  == domain 1  score: 11.4 bits;  conditional E-value: 0.00076
  aprb_Neukirchen_a   4 ifvdkekCdgCkgtaCveiCPgd 26 
                        +f+d+++C+ C+  +Cv +CP +
     WP_015724057.1 104 TFIDTDRCTLCG--KCVAACPVN 124
                        89*********7..9******76 PP

  == domain 2  score: 1.0 bits;  conditional E-value: 1.2
  aprb_Neukirchen_a  44 dCWeCysCvkeCpq.qAievrlyad 67 
                         C eC  Cv +C   +Ai+ +  +d
     WP_015724057.1 621 VCSECLQCVAACGAlKAIDHFQEKD 645
                        69**********6548888777666 PP

  == domain 3  score: 26.5 bits;  conditional E-value: 1.7e-08
  aprb_Neukirchen_a    5 fvdkekCdgCkgtaCveiCPgdLmkldke..kkkayirepedCWeCysCvkeCpqqAie 61  
                          +d + C gC+  +C ++C    ++l+++  +      +++ C +C +C+  Cp++A +
     WP_015724057.1 1046 AIDDQLCRGCG--RCANVCLYHAVTLQANtvGGWHAHIDEALCKGCGNCLSVCPTGAAD 1102
                         799*******7..*********99998875556777888999***************86 PP

>> WP_015723361.1  nitroreductase family protein [Desulfobulbus propionicus]
   #    score  bias  c-Evalue  i-Evalue hmmfrom  hmm to    alifrom  ali to    envfrom  env to     acc
 ---   ------ ----- --------- --------- ------- -------    ------- -------    ------- -------    ----
   1 !   26.8   7.7   1.4e-08   7.9e-07       5      63 ..       6      62 ..       3      76 .. 0.87

  Alignments for each domain:
  == domain 1  score: 26.8 bits;  conditional E-value: 1.4e-08
  aprb_Neukirchen_a  5 fvdkekCdgCkgtaCveiCPgdLmkldkekkkayi.repedCWeCysCvkeCpqqAievr 63
                        +d++ C+ C+  aC + CP  ++ l++    a +  ++ +C +C  C+  Cp+ A+++ 
     WP_015723361.1  6 TIDRDLCIQCG--ACADDCPFHIIDLTDGY-PALNpAREHHCIQCQHCLAVCPTAALSIC 62
                       69********7..*************9887.6666266789***************9875 PP

>> WP_015724432.1  FAD-dependent oxidoreductase [Desulfobulbus propionicus]
   #    score  bias  c-Evalue  i-Evalue hmmfrom  hmm to    alifrom  ali to    envfrom  env to     acc
 ---   ------ ----- --------- --------- ------- -------    ------- -------    ------- -------    ----
   1 !   12.5   0.8   0.00034      0.02       3      28 ..     102     125 ..     101     146 .. 0.68
   2 ?    4.5   0.4       0.1         6      12      30 ..     164     180 ..     148     190 .. 0.59
   3 !   27.4   3.5   9.3e-09   5.3e-07       5      64 ..     940    1003 ..     938    1017 .. 0.84

  Alignments for each domain:
  == domain 1  score: 12.5 bits;  conditional E-value: 0.00034
  aprb_Neukirchen_a   3 pifvdkekCdgCkgtaCveiCPgdLm 28 
                        p +vd+ kC+ C+  +C   CP+++ 
     WP_015724432.1 102 PRYVDTAKCIACG--QCSGSCPKSVD 125
                        679*********7..9******9873 PP

  == domain 2  score: 4.5 bits;  conditional E-value: 0.1
  aprb_Neukirchen_a  12 dgCkgtaCveiCPgdLmkl 30 
                        ++C+   C eiCP   + +
     WP_015724432.1 164 EKCG--LCAEICPPGAINF 180
                        3453..6666666544444 PP

  == domain 3  score: 27.4 bits;  conditional E-value: 9.3e-09
  aprb_Neukirchen_a    5 fvdkekCdgCkgtaCveiCPgdLmkldke......kkkayirepedCWeCysCvkeCpqqAievrl 64  
                          v++  CdgC+   Cve+CP + ++l +        +k +  ++  C +C  C   Cp++ ++v +
     WP_015724432.1  940 LVNPILCDGCG--LCVEVCPYQAITLAEYrdesgePRKTVHIDQVLCKGCGICQGTCPKRGVDVAG 1003
                         588899****7..*************88555566678************************99965 PP

>> WP_015723587.1  NuoI/complex I 23 kDa subunit family protein [Desulfobulbus propionicus]
   #    score  bias  c-Evalue  i-Evalue hmmfrom  hmm to    alifrom  ali to    envfrom  env to     acc
 ---   ------ ----- --------- --------- ------- -------    ------- -------    ------- -------    ----
   1 !   27.2   7.3     1e-08     6e-07      10      73 ..      62     131 ..      59     149 .. 0.81

  Alignments for each domain:
  == domain 1  score: 27.2 bits;  conditional E-value: 1e-08
  aprb_Neukirchen_a  10 kCdgCkgtaCveiCPgdLmkldke.....kkka...yirepedCWeCysCvkeCpqqAievrlyadiaplgg 73 
                        +C  C+   C+++CP++ + ld +     k k    y+ +  +C  C sCv  C+++A+++   ++++ + +
     WP_015723587.1  62 NCVVCG--MCQRACPSQCISLDGKknesgKGKVltrYVLDFTKCSLCGSCVESCNFNALRFSKEYNLVSFDK 131
                        6****7..*************9887777744551115556789******************99999976654 PP

>> WP_015724887.1  4Fe-4S dicluster domain-containing protein [Desulfobulbus propionicus]
   #    score  bias  c-Evalue  i-Evalue hmmfrom  hmm to    alifrom  ali to    envfrom  env to     acc
 ---   ------ ----- --------- --------- ------- -------    ------- -------    ------- -------    ----
   1 ?    5.6   2.4     0.048       2.7       4      23 ..      71      88 ..      68      92 .. 0.79
   2 !   27.3  11.5   9.6e-09   5.5e-07       9      59 ..     122     171 ..     116     181 .. 0.90
   3 ?    5.9   1.7     0.038       2.2       9      27 ..     182     209 ..     179     234 .. 0.88

  Alignments for each domain:
  == domain 1  score: 5.6 bits;  conditional E-value: 0.048
  aprb_Neukirchen_a  4 ifvdkekCdgCkgtaCveiC 23
                       ++ +++ C  C+  +C+e+C
     WP_015724887.1 71 MVMRQNLCVDCE--RCMEAC 88
                       567888999997..999999 PP

  == domain 2  score: 27.3 bits;  conditional E-value: 9.6e-09
  aprb_Neukirchen_a   9 ekCdgCkgtaCveiCPgdLmkldkekkkayirepedCWeCysCvkeCpqqA 59 
                          C+ C+++ Cv++CP    ++dk++   ++ + ++C +C  C+ +Cp +A
     WP_015724887.1 122 VLCNQCNEPPCVRVCPTVATYKDKTT-GIVVMDSKKCIGCKTCMAACPYNA 171
                        57****99***************997.99999*****************99 PP

  == domain 3  score: 5.9 bits;  conditional E-value: 0.038
  aprb_Neukirchen_a   9 ekCdgCkg.........taCveiCPgdL 27 
                        +kC+ C +         taCve+CP ++
     WP_015724887.1 182 DKCNFCYDtrlskgkkdTACVEACPAKV 209
                        79999988899999999********876 PP

>> WP_015724154.1  ferredoxin [Desulfobulbus propionicus]
   #    score  bias  c-Evalue  i-Evalue hmmfrom  hmm to    alifrom  ali to    envfrom  env to     acc
 ---   ------ ----- --------- --------- ------- -------    ------- -------    ------- -------    ----
   1 !   27.0   6.2   1.2e-08   6.8e-07       4      44 ..       4      41 ..       1      62 [. 0.72

  Alignments for each domain:
  == domain 1  score: 27.0 bits;  conditional E-value: 1.2e-08
  aprb_Neukirchen_a  4 ifvdkekCdgCkgtaCveiCPgdLmkldkekkkayireped 44
                       +++d+e+C gC+  aCve CP d++ +++e++kay+  pe 
     WP_015724154.1  4 VKIDQEECLGCG--ACVELCP-DVFAMNDEDNKAYVTTPEG 41
                       78*********7..*******.5666666667****99974 PP

>> WP_015725794.1  4Fe-4S binding protein [Desulfobulbus propionicus]
   #    score  bias  c-Evalue  i-Evalue hmmfrom  hmm to    alifrom  ali to    envfrom  env to     acc
 ---   ------ ----- --------- --------- ------- -------    ------- -------    ------- -------    ----
   1 !   26.1  10.3   2.3e-08   1.3e-06       4      59 ..     187     236 ..     184     241 .. 0.89

  Alignments for each domain:
  == domain 1  score: 26.1 bits;  conditional E-value: 2.3e-08
  aprb_Neukirchen_a   4 ifvdkekCdgCkgtaCveiCPgdLmkldkekkkayirepedCWeCysCvkeCpqqA 59 
                        + v++  C  C+  +C  +CP   +  +      +  ++e C  C++Cvk Cp++A
     WP_015725794.1 187 PSVNEALCSRCG--ECALVCPTGAIDRE----NPVSTSKELCIRCCACVKTCPNGA 236
                        679********7..9*******998775....4799******************99 PP

>> WP_015724086.1  4Fe-4S binding protein [Desulfobulbus propionicus]
   #    score  bias  c-Evalue  i-Evalue hmmfrom  hmm to    alifrom  ali to    envfrom  env to     acc
 ---   ------ ----- --------- --------- ------- -------    ------- -------    ------- -------    ----
   1 !   25.1   7.6   4.8e-08   2.7e-06       8      62 ..     226     272 ..     220     280 .. 0.89

  Alignments for each domain:
  == domain 1  score: 25.1 bits;  conditional E-value: 4.8e-08
  aprb_Neukirchen_a   8 kekCdgCkgtaCveiCPgdLmkldkekkkayirepedCWeCysCvkeCpqqAiev 62 
                         e C+gC+  +C ++CP  L   ++e+        + CW+C  Cv  C ++A+++
     WP_015724086.1 226 AESCTGCG--RCDRACPLGLAPSRDES------LSAYCWNCGMCVDSCDHGALAF 272
                        789****7..***********999886......5677***************976 PP

>> WP_015723838.1  ATP-binding protein [Desulfobulbus propionicus]
   #    score  bias  c-Evalue  i-Evalue hmmfrom  hmm to    alifrom  ali to    envfrom  env to     acc
 ---   ------ ----- --------- --------- ------- -------    ------- -------    ------- -------    ----
   1 !   25.7   1.9     3e-08   1.7e-06       4      62 ..       8      62 ..       7      75 .. 0.89

  Alignments for each domain:
  == domain 1  score: 25.7 bits;  conditional E-value: 3e-08
  aprb_Neukirchen_a  4 ifvdkekCdgCkgtaCveiCPgdLmkldkekkkayirepedCWeCysCvkeCpqqAiev 62
                       i++d+e C+gC+  +Cv  C    +++ + + ka +   + C +  +C+  Cp++A+++
     WP_015723838.1  8 IKIDEELCNGCG--QCVPDCAEGSLQIID-G-KARLVADKLCDGLGACLGSCPTGALQI 62
                       78*********7..9*****987777763.3.9***********************986 PP

>> WP_015723889.1  4Fe-4S binding protein [Desulfobulbus propionicus]
   #    score  bias  c-Evalue  i-Evalue hmmfrom  hmm to    alifrom  ali to    envfrom  env to     acc
 ---   ------ ----- --------- --------- ------- -------    ------- -------    ------- -------    ----
   1 !   25.6   6.5   3.3e-08   1.9e-06       4      67 ..     202     258 ..     198     276 .. 0.82

  Alignments for each domain:
  == domain 1  score: 25.6 bits;  conditional E-value: 3.3e-08
  aprb_Neukirchen_a   4 ifvdkekCdgCkgtaCveiCPgdLmkldkekkkayirepedCWeCysCvkeCpqqAievrlyad 67 
                           d+++C  C+  +C  +CP   ++ld+     + r  + C  C+ Cv+ Cp++A  +  +a 
     WP_015723889.1 202 LAADEQRCSRCG--ECALACPVAAIVLDP-----FPRIGAACVVCMQCVRVCPEEAFPYNAQAV 258
                        456899*****7..9************96.....56999*****************97776654 PP

>> WP_015725976.1  hydrogenase 2 operon protein HybA [Desulfobulbus propionicus]
   #    score  bias  c-Evalue  i-Evalue hmmfrom  hmm to    alifrom  ali to    envfrom  env to     acc
 ---   ------ ----- --------- --------- ------- -------    ------- -------    ------- -------    ----
   1 ?    6.5   0.9     0.025       1.4      42      57 ..      45      60 ..      38      65 .. 0.82
   2 !   24.0   5.3     1e-07   5.9e-06       8      57 ..     128     176 ..     124     182 .. 0.93
   3 ?    3.4   0.4      0.22        12      10      25 ..     192     214 ..     189     254 .. 0.86

  Alignments for each domain:
  == domain 1  score: 6.5 bits;  conditional E-value: 0.025
  aprb_Neukirchen_a 42 pedCWeCysCvkeCpq 57
                          C +C+sC+  C++
     WP_015725976.1 45 ATLCIGCMSCMVNCKK 60
                       5569999999999986 PP

  == domain 2  score: 24.0 bits;  conditional E-value: 1e-07
  aprb_Neukirchen_a   8 kekCdgCkgtaCveiCPgdLmkldkekkkayirepedCWeCysCvkeCpq 57 
                        k+ C  C ++aCv++CP   +++++++   +  +++ C++C  C  +Cp+
     WP_015725976.1 128 KQHCLHCLEPACVSVCPVAALQKQPDT-GIVTYNKNRCFGCRYCQIACPF 176
                        689****99****************98.999999***************7 PP

  == domain 3  score: 3.4 bits;  conditional E-value: 0.22
  aprb_Neukirchen_a  10 kCdgCkg.......taCveiCPg 25 
                        kC+ C++       +aC e CP 
     WP_015725976.1 192 KCQLCNHryaqggySACCEFCPT 214
                        89999888999999999999996 PP

>> WP_245529482.1  hydrogenase iron-sulfur subunit [Desulfobulbus propionicus]
   #    score  bias  c-Evalue  i-Evalue hmmfrom  hmm to    alifrom  ali to    envfrom  env to     acc
 ---   ------ ----- --------- --------- ------- -------    ------- -------    ------- -------    ----
   1 !   23.0   3.9   2.1e-07   1.2e-05       9      78 ..     430     494 ..     429     506 .. 0.82

  Alignments for each domain:
  == domain 1  score: 23.0 bits;  conditional E-value: 2.1e-07
  aprb_Neukirchen_a   9 ekCdgCkgtaCveiCPgdLmkldkekkkayirepedCWeCysCvkeCpqqAievrlyadiaplggsvspl 78 
                        ++C+ Ck  +C+e CP   +  d+++    + +p  C  C  C+ +Cp++ i++  y  i ++g++v+++
     WP_245529482.1 430 SRCTQCK--RCTEECPFGALDDDEKG--TPLPNPTRCRRCGTCMGACPERIINFADY-SIDMIGSMVKSI 494
                        58****8..*******9988888775..899*******************9987655.344466666655 PP

>> WP_015723198.1  ferredoxin [Desulfobulbus propionicus]
   #    score  bias  c-Evalue  i-Evalue hmmfrom  hmm to    alifrom  ali to    envfrom  env to     acc
 ---   ------ ----- --------- --------- ------- -------    ------- -------    ------- -------    ----
   1 !   22.9   5.1   2.2e-07   1.3e-05       4      44 ..       5      42 ..       3      62 .. 0.73

  Alignments for each domain:
  == domain 1  score: 22.9 bits;  conditional E-value: 2.2e-07
  aprb_Neukirchen_a  4 ifvdkekCdgCkgtaCveiCPgdLmkldkekkkayireped 44
                       + +d+++C gC+  aCveiCP  ++ +d+++ ka++++ ++
     WP_015723198.1  5 VQIDQDECLGCE--ACVEICPA-VFAFDDSRGKAFVKNDAN 42
                       579********7..*******8.566666777**9987654 PP

>> WP_015723833.1  ATP-binding protein [Desulfobulbus propionicus]
   #    score  bias  c-Evalue  i-Evalue hmmfrom  hmm to    alifrom  ali to    envfrom  env to     acc
 ---   ------ ----- --------- --------- ------- -------    ------- -------    ------- -------    ----
   1 !   20.8   6.4   9.7e-07   5.6e-05       5      62 ..      62     111 ..      59     115 .. 0.87

  Alignments for each domain:
  == domain 1  score: 20.8 bits;  conditional E-value: 9.7e-07
  aprb_Neukirchen_a   5 fvdkekCdgCkgtaCveiCPgdLmkldkekkkayirepedCWeCysCvkeCpqqAiev 62 
                        +++++ C+gC+  +C + C    ++      +a+  +p  C +C  Cv  Cp+ Ai++
     WP_015723833.1  62 VINPDLCTGCG--TCRSLCRFGAIT------EAFEVDPIRCEGCGVCVDFCPEAAIDF 111
                        79********7..9**999766554......57889********************97 PP

>> WP_015724548.1  4Fe-4S dicluster domain-containing protein [Desulfobulbus propionicus]
   #    score  bias  c-Evalue  i-Evalue hmmfrom  hmm to    alifrom  ali to    envfrom  env to     acc
 ---   ------ ----- --------- --------- ------- -------    ------- -------    ------- -------    ----
   1 ?    5.3   1.8     0.057       3.3      39      56 ..       7      24 ..       1      29 [. 0.66
   2 !   22.1  11.5     4e-07   2.3e-05      10      56 ..      57     102 ..      52     104 .. 0.91
   3 ?   -1.2   3.1       5.8   3.3e+02      10      26 ..     117     140 ..     114     158 .. 0.68

  Alignments for each domain:
  == domain 1  score: 5.3 bits;  conditional E-value: 0.057
  aprb_Neukirchen_a 39 irepedCWeCysCvkeCp 56
                        ++ +dC +C +C  +C+
     WP_015724548.1  7 TQNVADCIGCRACEVHCK 24
                       456667777777766665 PP

  == domain 2  score: 22.1 bits;  conditional E-value: 4e-07
  aprb_Neukirchen_a  10 kCdgCkgtaCveiCPgdLmkldkekkkayirepedCWeCysCvkeCp 56 
                         C  C+++ Cv++CP   m  ++++   +  e++ C +C +C+ +Cp
     WP_015724548.1  57 SCFHCEKPWCVDACPTGAMRRRDKD-GIVYVEEKACVGCKACITACP 102
                        599***9*************98776.78888999************9 PP

  == domain 3  score: -1.2 bits;  conditional E-value: 5.8
  aprb_Neukirchen_a  10 kCdgCkg.......taCveiCPgd 26 
                        kCd C +       +aCv  C   
     WP_015724548.1 117 KCDLCMDridqglePACVTKCTTG 140
                        777777777777777777777544 PP

>> WP_043769971.1  ferredoxin [Desulfobulbus propionicus]
   #    score  bias  c-Evalue  i-Evalue hmmfrom  hmm to    alifrom  ali to    envfrom  env to     acc
 ---   ------ ----- --------- --------- ------- -------    ------- -------    ------- -------    ----
   1 !   21.8   4.2   4.9e-07   2.8e-05       4      60 ..       5      60 ..       2      63 .] 0.71

  Alignments for each domain:
  == domain 1  score: 21.8 bits;  conditional E-value: 4.9e-07
  aprb_Neukirchen_a  4 ifvdkekCdgCkgtaCveiCPgdLmkldkekkkayirepedC.WeCy.sCvkeCpqqAi 60
                       + +++e+C gC+  aCve CP  ++ +d +++kay+  +ed   +C+   +  Cp + i
     WP_043769971.1  5 VAINQEECLGCE--ACVELCPE-IFGFDIDETKAYVLMEEDGdEDCIeEAIGSCPAGCI 60
                       68*********7..*******6.888888888999876655312343134555665555 PP

>> WP_015724085.1  4Fe-4S dicluster domain-containing protein [Desulfobulbus propionicus]
   #    score  bias  c-Evalue  i-Evalue hmmfrom  hmm to    alifrom  ali to    envfrom  env to     acc
 ---   ------ ----- --------- --------- ------- -------    ------- -------    ------- -------    ----
   1 !   16.0   9.2     3e-05    0.0017      10      73 ..      53     119 ..      50     130 .. 0.77
   2 ?    0.5   1.1       1.7        97      14      24 ..     136     144 ..     117     152 .. 0.73
   3 !   14.5   0.6   8.6e-05    0.0049       4      42 ..     157     189 ..     154     191 .. 0.74

  Alignments for each domain:
  == domain 1  score: 16.0 bits;  conditional E-value: 3e-05
  aprb_Neukirchen_a  10 kCdgCkgtaCveiCPgdLmkldke......kkkayirepedCWeCysCvkeCpqqAievrlyadiaplgg 73 
                        +C+ C+  +Cve CP   +++ +       ++  +  e + C  C+ Cv  Cp+++++    ++ + +g 
     WP_015724085.1  53 QCIRCG--RCVESCPYRCITMLDIragihaGTPLIAVELKPCALCMKCVLVCPTGSLRRV-AQEATRMGT 119
                        7****7..*********9998653456665557778899****************99543.333335555 PP

  == domain 2  score: 0.5 bits;  conditional E-value: 1.7
  aprb_Neukirchen_a  14 CkgtaCveiCP 24 
                        C   +C ++CP
     WP_015724085.1 136 C--RTCYDVCP 144
                        4..48888888 PP

  == domain 3  score: 14.5 bits;  conditional E-value: 8.6e-05
  aprb_Neukirchen_a   4 ifvdkekCdgCkgtaCveiCPgdLmkldkekkkayirep 42 
                        + v ++ C+gC+   C+++CP   ++ dk   ka++ ep
     WP_015724085.1 157 PEVIEDACTGCG--LCTHACP---IVTDKGL-KAVNIEP 189
                        4577899****7..*******...5566543.7777665 PP

>> WP_015724700.1  electron transfer flavoprotein subunit alpha [Desulfobulbus propionicus]
   #    score  bias  c-Evalue  i-Evalue hmmfrom  hmm to    alifrom  ali to    envfrom  env to     acc
 ---   ------ ----- --------- --------- ------- -------    ------- -------    ------- -------    ----
   1 !   20.4   8.5   1.3e-06   7.6e-05       5      64 ..       3      56 ..       1      73 [. 0.86

  Alignments for each domain:
  == domain 1  score: 20.4 bits;  conditional E-value: 1.3e-06
  aprb_Neukirchen_a  5 fvdkekCdgCkgtaCveiCPgdLmkldkekkkayirepedCWeCysCvkeCpqqAievrl 64
                       ++d+ekC+ C+   C+  C    + ++ +   a+   +e C  C +Cv  Cp++A+++  
     WP_015724700.1  3 IIDSEKCTACG--ICETSCAFGAISVEVDC--AV--VNESCTLCGACVENCPVGALRIET 56
                       79********7..9************9774..44..4578***************98765 PP

>> WP_015722746.1  4Fe-4S binding protein [Desulfobulbus propionicus]
   #    score  bias  c-Evalue  i-Evalue hmmfrom  hmm to    alifrom  ali to    envfrom  env to     acc
 ---   ------ ----- --------- --------- ------- -------    ------- -------    ------- -------    ----
   1 ?   -0.5   0.1       3.4   1.9e+02      44      60 ..      42      58 ..      33      70 .. 0.78
   2 !   20.4   7.7   1.3e-06   7.4e-05       7      72 ..     230     286 ..     225     294 .. 0.80

  Alignments for each domain:
  == domain 1  score: -0.5 bits;  conditional E-value: 3.4
  aprb_Neukirchen_a 44 dCWeCysCvkeCpqqAi 60
                       +C+ C + +  Cp +++
     WP_015722746.1 42 NCYSCPASTTFCPIGSL 58
                       68888888888987766 PP

  == domain 2  score: 20.4 bits;  conditional E-value: 1.3e-06
  aprb_Neukirchen_a   7 dkekCdgCkgtaCveiCPgdLmkldkekkkayirepedCWeCysCvkeCpqqAievrlyadiaplg 72 
                          + C++C+  aC ++CP  + + d++       + ++C  C  C  eC+qqA+++ +  +   l 
     WP_015722746.1 230 TADACTKCG--ACHRVCPVGVRV-DES------PNSAECIRCLRCCTECRQQALSLDIAGHTLSLA 286
                        5789****7..*******99755.444......4689*****************987766665555 PP

>> WP_015724298.1  [Fe-Fe] hydrogenase large subunit C-terminal domain-containing protein [Desulfobulbus propionicus]
   #    score  bias  c-Evalue  i-Evalue hmmfrom  hmm to    alifrom  ali to    envfrom  env to     acc
 ---   ------ ----- --------- --------- ------- -------    ------- -------    ------- -------    ----
   1 !   20.3   3.2   1.4e-06   7.9e-05      37      64 ..       6      33 ..       1      40 [. 0.82
   2 !    8.8   2.6    0.0047      0.27       7      31 ..      39      61 ..      33      76 .. 0.66

  Alignments for each domain:
  == domain 1  score: 20.3 bits;  conditional E-value: 1.4e-06
  aprb_Neukirchen_a 37 ayirepedCWeCysCvkeCpqqAievrl 64
                        +  e+ +C +Cy Cv++Cp++Ai+v+ 
     WP_015724298.1  6 PIYTEKHECQDCYKCVRQCPVKAIRVQD 33
                       5678999*****************9975 PP

  == domain 2  score: 8.8 bits;  conditional E-value: 0.0047
  aprb_Neukirchen_a  7 dkekCdgCkgtaCveiCPgdLmkld 31
                         e C  C+   Cv+iCP+   +++
     WP_015724298.1 39 VDEMCVYCG--ICVSICPNTAKHVR 61
                       455666664..66666666554444 PP

>> WP_015723986.1  4Fe-4S dicluster domain-containing protein [Desulfobulbus propionicus]
   #    score  bias  c-Evalue  i-Evalue hmmfrom  hmm to    alifrom  ali to    envfrom  env to     acc
 ---   ------ ----- --------- --------- ------- -------    ------- -------    ------- -------    ----
   1 ?    7.6   0.9     0.011      0.64      37      55 ..      28      46 ..      17      50 .. 0.61
   2 ?    3.5   2.5      0.21        12      10      25 ..      80      95 ..      73      97 .. 0.86
   3 !   20.3   0.5   1.4e-06   8.2e-05       4      35 ..     114     143 ..     113     155 .. 0.89
   4 ?   -1.8   0.2       8.8   5.1e+02       8      25 ..     178     202 ..     175     231 .. 0.77

  Alignments for each domain:
  == domain 1  score: 7.6 bits;  conditional E-value: 0.011
  aprb_Neukirchen_a 37 ayirepedCWeCysCvkeC 55
                       a++ + ++C +C++C+  C
     WP_015723986.1 28 AMLIDLRKCVGCHACTVGC 46
                       5555555555555555555 PP

  == domain 2  score: 3.5 bits;  conditional E-value: 0.21
  aprb_Neukirchen_a 10 kCdgCkgtaCveiCPg 25
                        C  C ++ Cv +CP 
     WP_015723986.1 80 PCMQCDNPPCVAACPV 95
                       699**99*******95 PP

  == domain 3  score: 20.3 bits;  conditional E-value: 1.4e-06
  aprb_Neukirchen_a   4 ifvdkekCdgCkgtaCveiCPgdLmkldkekk 35 
                        ++++ e+C+gC+  aCv +CP d  ++d+ ++
     WP_015723986.1 114 VMINYEQCIGCG--ACVPACPYDARTMDQGGM 143
                        589********7..*********999998765 PP

  == domain 4  score: -1.8 bits;  conditional E-value: 8.8
  aprb_Neukirchen_a   8 kekCdgCkg.......taCveiCPg 25 
                          kC+ C +       + C+  C g
     WP_015723986.1 178 ARKCHFCLHrlavgqlPMCITTCIG 202
                        5688888777778778888888865 PP

>> WP_015724589.1  4Fe-4S dicluster domain-containing protein [Desulfobulbus propionicus]
   #    score  bias  c-Evalue  i-Evalue hmmfrom  hmm to    alifrom  ali to    envfrom  env to     acc
 ---   ------ ----- --------- --------- ------- -------    ------- -------    ------- -------    ----
   1 ?    7.3   3.0     0.014      0.83       5      23 ..       6      22 ..       2      25 .. 0.84
   2 ?    4.4   1.0      0.11       6.3      31      60 ..      59      90 ..      54      96 .. 0.81
   3 !    9.6   9.0    0.0028      0.16       7      58 ..      69     118 ..      63     122 .. 0.93
   4 !   11.8   5.0   0.00057     0.033       5      50 ..      99     139 ..      96     143 .. 0.79
   5 !   13.0   1.0   0.00025     0.014       8      33 ..     131     163 ..     126     173 .. 0.84

  Alignments for each domain:
  == domain 1  score: 7.3 bits;  conditional E-value: 0.014
  aprb_Neukirchen_a  5 fvdkekCdgCkgtaCveiC 23
                        vd++kC gC+  aC+ +C
     WP_015724589.1  6 LVDMTKCFGCG--ACTVAC 22
                       79999999997..899888 PP

  == domain 2  score: 4.4 bits;  conditional E-value: 0.11
  aprb_Neukirchen_a 31 dkekkkayirepedCWeCy..sCvkeCpqqAi 60
                       dk++++a+   +++C +C+  +C   C ++A+
     WP_015724589.1 59 DKSGQEAWRFAKKQCLHCVdpACASSCLVGAL 90
                       67777888889999999986689999999997 PP

  == domain 3  score: 9.6 bits;  conditional E-value: 0.0028
  aprb_Neukirchen_a   7 dkekCdgCkgtaCveiCPgdLmkldkekkkayirepedCWeCysCvkeCpqq 58 
                         k++C  C ++aC + C    +  ++e+   ++ +p+ C +C  C+ +Cp++
     WP_015724589.1  69 AKKQCLHCVDPACASSCLVGALRRTPEG--PVVYHPDLCVGCRYCMVACPFN 118
                        6899****99***********9999997..99******************75 PP

  == domain 4  score: 11.8 bits;  conditional E-value: 0.00057
  aprb_Neukirchen_a   5 fvdkekCdgCkgtaCveiCPgdLmkldkekkkayirepedCWeCys 50 
                        + +++ C gC+   C+ +CP ++ k + +k      + ++C  Cys
     WP_015724589.1  99 VYHPDLCVGCR--YCMVACPFNIPKYEWDK---SFPKVSKCQMCYS 139
                        557899****8..9************9886...4556677777777 PP

  == domain 5  score: 13.0 bits;  conditional E-value: 0.00025
  aprb_Neukirchen_a   8 kekCdgCkg.......taCveiCPgdLmkldke 33 
                         +kC+ C +       +aC+ +CP+++m++ + 
     WP_015724589.1 131 VSKCQMCYSrvaageqPACIAVCPNQVMTFGDR 163
                        579****98999999*************99654 PP

>> WP_015724554.1  NADH-quinone oxidoreductase subunit NuoI [Desulfobulbus propionicus]
   #    score  bias  c-Evalue  i-Evalue hmmfrom  hmm to    alifrom  ali to    envfrom  env to     acc
 ---   ------ ----- --------- --------- ------- -------    ------- -------    ------- -------    ----
   1 !   10.5  17.9    0.0014     0.082       9      60 ..      66     124 ..      61     124 .. 0.85
   2 !   12.6   2.0   0.00033     0.019       5      32 ..     103     128 ..     101     138 .. 0.86

  Alignments for each domain:
  == domain 1  score: 10.5 bits;  conditional E-value: 0.0014
  aprb_Neukirchen_a   9 ekCdgCkgtaCveiCPgdLmkldke.........kkkayirepedCWeCysCvkeCpqqAi 60 
                         kC+gC   +C  +CP+  + ++++             y  e   C  C  C   Cp++Ai
     WP_015724554.1  66 CKCIGCM--RCAMVCPSRCIRIRSHkdkepgsrrIIDCYRIESLRCVYCGYCEEVCPVNAI 124
                        59****6..************98875667776653367899999****************9 PP

  == domain 2  score: 12.6 bits;  conditional E-value: 0.00033
  aprb_Neukirchen_a   5 fvdkekCdgCkgtaCveiCPgdLmkldk 32 
                        ++++ +C  C+   C+e+CP + ++l++
     WP_015724554.1 103 RIESLRCVYCG--YCEEVCPVNAIVLTE 128
                        688889****7..9********999876 PP

>> WP_015725029.1  succinate dehydrogenase/fumarate reductase iron-sulfur subunit [Desulfobulbus propionicus]
   #    score  bias  c-Evalue  i-Evalue hmmfrom  hmm to    alifrom  ali to    envfrom  env to     acc
 ---   ------ ----- --------- --------- ------- -------    ------- -------    ------- -------    ----
   1 !   12.6   0.4   0.00032     0.018       7      25 ..     160     176 ..     154     191 .. 0.77
   2 ?    6.5   0.2     0.025       1.5       2      28 ..     207     234 ..     206     245 .. 0.77

  Alignments for each domain:
  == domain 1  score: 12.6 bits;  conditional E-value: 0.00032
  aprb_Neukirchen_a   7 dkekCdgCkgtaCveiCPg 25 
                        d   C+gC+  aC  +CP+
     WP_015725029.1 160 DAAACIGCG--ACAAACPN 176
                        567788886..88888887 PP

  == domain 2  score: 6.5 bits;  conditional E-value: 0.025
  aprb_Neukirchen_a   2 MpifvdkekCdgCkg.taCveiCPgdLm 28 
                        M +  dke    C++  +C+++CP+ + 
     WP_015725029.1 207 MVMQMDKEGFGNCGNeRECENVCPKGIT 234
                        555666666678*999********9776 PP

>> WP_015723614.1  glutamate synthase-related protein [Desulfobulbus propionicus]
   #    score  bias  c-Evalue  i-Evalue hmmfrom  hmm to    alifrom  ali to    envfrom  env to     acc
 ---   ------ ----- --------- --------- ------- -------    ------- -------    ------- -------    ----
   1 !   14.4   0.1   8.9e-05    0.0051      41      82 ..      26      67 ..      11      79 .. 0.83
   2 !   11.4   3.3   0.00077     0.044       9      30 ..      82     101 ..      77     112 .. 0.81

  Alignments for each domain:
  == domain 1  score: 14.4 bits;  conditional E-value: 8.9e-05
  aprb_Neukirchen_a 41 epedCWeCysCvkeCpqqAievrlyadiaplggsvsplrgee 82
                       +++ C  C  C+ +Cp++Ai++ +  + +p    +++ rg++
     WP_015723614.1 26 REDRCTLCGRCTAACPVGAISLSHFRQRVPKLDVLQKRRGSD 67
                       5789******************99999988888777777776 PP

  == domain 2  score: 11.4 bits;  conditional E-value: 0.00077
  aprb_Neukirchen_a   9 ekCdgCkgtaCveiCPgdLmkl 30 
                        ++C+gC+   C ++CP++ +  
     WP_015723614.1  82 KRCIGCG--MCASVCPNEAIGP 101
                        79****7..9******998755 PP

>> WP_015725755.1  4Fe-4S binding protein [Desulfobulbus propionicus]
   #    score  bias  c-Evalue  i-Evalue hmmfrom  hmm to    alifrom  ali to    envfrom  env to     acc
 ---   ------ ----- --------- --------- ------- -------    ------- -------    ------- -------    ----
   1 !   16.6   5.0   1.9e-05    0.0011       9      58 ..     236     282 ..     232     296 .. 0.86

  Alignments for each domain:
  == domain 1  score: 16.6 bits;  conditional E-value: 1.9e-05
  aprb_Neukirchen_a   9 ekCdgCkgtaCveiCPgdLmkldkekkkayirepedCWeCysCvkeCpqq 58 
                          C+ C+   C ++CP ++ ++ +++   +     dC  C  C+ +Cp++
     WP_015725755.1 236 ATCTHCR--ICADVCPMEITEVFSSR-GRVDVTFGDCILCLKCIEHCPED 282
                        58****7..9************9886.56666789*************84 PP

>> WP_015723028.1  sulfate reduction electron transfer complex DsrMKJOP subunit DsrO [Desulfobulbus propionicus]
   #    score  bias  c-Evalue  i-Evalue hmmfrom  hmm to    alifrom  ali to    envfrom  env to     acc
 ---   ------ ----- --------- --------- ------- -------    ------- -------    ------- -------    ----
   1 !   17.2   6.3   1.2e-05   0.00069      11      59 ..     136     182 ..     133     190 .. 0.91

  Alignments for each domain:
  == domain 1  score: 17.2 bits;  conditional E-value: 1.2e-05
  aprb_Neukirchen_a  11 CdgCkgtaCveiCPgdLmkldkekkkayirepedCWeCysCvkeCpqqA 59 
                        C+ C ++ Cv++CP +     +++   +  +   C +C  C+ +Cp ++
     WP_015723028.1 136 CNHCDNPPCVRACPTKATFRSEDG--IIGMDYHRCIGCRFCMAACPYGS 182
                        ****99**************9997..88888999************875 PP

>> WP_015724807.1  nitroreductase family protein [Desulfobulbus propionicus]
   #    score  bias  c-Evalue  i-Evalue hmmfrom  hmm to    alifrom  ali to    envfrom  env to     acc
 ---   ------ ----- --------- --------- ------- -------    ------- -------    ------- -------    ----
   1 !   16.0   4.5     3e-05    0.0017       6      62 ..       6      61 ..       2      71 .. 0.84

  Alignments for each domain:
  == domain 1  score: 16.0 bits;  conditional E-value: 3e-05
  aprb_Neukirchen_a  6 vdkekCdgCkgtaCveiCPgdLmkldkek.kkayirepedCWeCysCvkeCpqqAiev 62
                       v+++ C+  +   C  +CP  ++   + +     +   + C  C  Cv  Cp+++ + 
     WP_015724807.1  6 VNQQTCNRDG--VCAAVCPMGIIDWAPGAlPVPAMDAANLCIRCGHCVAVCPTGSFSH 61
                       7888888875..9************99751457899999*************998765 PP

>> WP_015724793.1  4Fe-4S binding protein [Desulfobulbus propionicus]
   #    score  bias  c-Evalue  i-Evalue hmmfrom  hmm to    alifrom  ali to    envfrom  env to     acc
 ---   ------ ----- --------- --------- ------- -------    ------- -------    ------- -------    ----
   1 !   13.2   8.7   0.00022     0.013      11      62 ..     253     296 ..     250     305 .. 0.81
   2 !    8.9   7.2    0.0044      0.25      10      61 ..     357     414 ..     355     427 .. 0.81
   3 ?   -0.7   0.1       4.1   2.3e+02      48      63 ..     445     462 ..     438     472 .. 0.76
   4 ?    7.3   1.7     0.014      0.81       4      25 ..     479     498 ..     476     503 .. 0.89

  Alignments for each domain:
  == domain 1  score: 13.2 bits;  conditional E-value: 0.00022
  aprb_Neukirchen_a  11 CdgCkgtaCveiCPgdLmkldkekkkayirepedCWeCysCvkeCpqqAiev 62 
                        C  C+  +C +iCP   +        a   +p++C  C  C+ eCp+  i +
     WP_015724793.1 253 CGQCH--HCRDICPMAAIDE------ARAINPAECTLCLDCLGECPRARIGF 296
                        88996..*******766543......44679***************987765 PP

  == domain 2  score: 8.9 bits;  conditional E-value: 0.0044
  aprb_Neukirchen_a  10 kCdgCkgtaCveiCPgdLmkldke.......kkkayirepedC.WeCysCvkeCpqqAie 61 
                        +C  C+  +C+++C g+ ++            +   i +   C ++C+ C + Cp++Ai+
     WP_015724793.1 357 RCVRCG--ECMKVCIGNALHAAWLeaglegmFSPRLIGRIGYCeYNCTLCGQVCPTGAIR 414
                        7****7..9**********98653445665533567888889989**************6 PP

  == domain 3  score: -0.7 bits;  conditional E-value: 4.1
  aprb_Neukirchen_a  48 CysCvkeCpq..qAievr 63 
                        C+ C  +Cp+  +Ai++r
     WP_015724793.1 445 CIVCEEHCPTpdKAIKFR 462
                        788888886433677766 PP

  == domain 4  score: 7.3 bits;  conditional E-value: 0.014
  aprb_Neukirchen_a   4 ifvdkekCdgCkgtaCveiCPg 25 
                        ++v  + C+gC+   C++ CP 
     WP_015724793.1 479 PYVVDNLCIGCG--ICEHKCPV 498
                        688999*****7..9******6 PP

>> WP_015722796.1  FAD-dependent oxidoreductase [Desulfobulbus propionicus]
   #    score  bias  c-Evalue  i-Evalue hmmfrom  hmm to    alifrom  ali to    envfrom  env to     acc
 ---   ------ ----- --------- --------- ------- -------    ------- -------    ------- -------    ----
   1 !   11.6  10.7   0.00068     0.039       5      63 ..     485     569 ..     482     577 .. 0.92

  Alignments for each domain:
  == domain 1  score: 11.6 bits;  conditional E-value: 0.00068
  aprb_Neukirchen_a   5 fvdkekCdgCkgtaCveiCPgdLmkldke............................kkkayirepedCWeCysCvkeCpqqAievr 63 
                        + + + C+ C    Cv++CP + + + ++                            + + ++++++ C +C  C   Cp++A e++
     WP_015722796.1 485 VFRADLCIECD--GCVDACPESCINFVDNgeeadlrtrlkapannlaqrlyvagpvsTGRVMVKDENVCLHCGLCAERCPTSAWEMQ 569
                        667899****8..7***********9877799*************************88************************9875 PP

>> WP_015724294.1  [FeFe] hydrogenase, group A [Desulfobulbus propionicus]
   #    score  bias  c-Evalue  i-Evalue hmmfrom  hmm to    alifrom  ali to    envfrom  env to     acc
 ---   ------ ----- --------- --------- ------- -------    ------- -------    ------- -------    ----
   1 ?   -0.7   0.1       4.1   2.4e+02      47      64 ..     101     120 ..      99     129 .. 0.75
   2 !    8.4   0.0    0.0063      0.36      36      69 ..     141     172 ..     134     184 .. 0.72
   3 !    8.2   0.8    0.0076      0.44       9      59 ..     191     207 ..     188     222 .. 0.64

  Alignments for each domain:
  == domain 1  score: -0.7 bits;  conditional E-value: 4.1
  aprb_Neukirchen_a  47 eCysCvke..CpqqAievrl 64 
                        eC+sCv+   C+ q i+ rl
     WP_015724294.1 101 ECTSCVRSgsCQLQDIARRL 120
                        8****984337777776666 PP

  == domain 2  score: 8.4 bits;  conditional E-value: 0.0063
  aprb_Neukirchen_a  36 kayirepedCWeCysCvkeCpqqAievrlyadia 69 
                         + ir+p++C  C  Cv+ C +  i+  +  d+a
     WP_015724294.1 141 PSLIRDPNKCVLCGDCVRFCDE--IQSIGAIDFA 172
                        56899999********999976..4444555554 PP

  == domain 3  score: 8.2 bits;  conditional E-value: 0.0076
  aprb_Neukirchen_a   9 ekCdgCkgtaCveiCPgdLmkldkekkkayirepedCWeCysCvkeCpqqA 59 
                        ++C  C+  +C ++CP                                 +A
     WP_015724294.1 191 TECVNCG--QCASVCPT--------------------------------GA 207
                        4566664..66666665................................44 PP

>> WP_015722751.1  4Fe-4S dicluster domain-containing protein [Desulfobulbus propionicus]
   #    score  bias  c-Evalue  i-Evalue hmmfrom  hmm to    alifrom  ali to    envfrom  env to     acc
 ---   ------ ----- --------- --------- ------- -------    ------- -------    ------- -------    ----
   1 ?    6.1   3.1     0.033       1.9      10      25 ..      25      38 ..      22      40 .. 0.90
   2 !   12.0   0.2   0.00048     0.028      11      27 ..      71      85 ..      61     101 .. 0.84

  Alignments for each domain:
  == domain 1  score: 6.1 bits;  conditional E-value: 0.033
  aprb_Neukirchen_a 10 kCdgCkgtaCveiCPg 25
                       +C+ C+  aC  +CPg
     WP_015722751.1 25 NCIQCG--ACSAVCPG 38
                       6****7..9******8 PP

  == domain 2  score: 12.0 bits;  conditional E-value: 0.00048
  aprb_Neukirchen_a 11 CdgCkgtaCveiCPgdL 27
                       C+ C+  +C+e+CP d+
     WP_015722751.1 71 CQACN--RCTEVCPRDV 85
                       77775..*******997 PP

>> WP_015724743.1  NuoI/complex I 23 kDa subunit family protein [Desulfobulbus propionicus]
   #    score  bias  c-Evalue  i-Evalue hmmfrom  hmm to    alifrom  ali to    envfrom  env to     acc
 ---   ------ ----- --------- --------- ------- -------    ------- -------    ------- -------    ----
   1 !   12.5  13.8   0.00035      0.02       9      64 ..      75     137 ..      73     153 .. 0.78

  Alignments for each domain:
  == domain 1  score: 12.5 bits;  conditional E-value: 0.00035
  aprb_Neukirchen_a   9 ekCdgCkgtaCveiCPgdLmkldke......kkkayir...epedCWeCysCvkeCpqqAievrl 64 
                         kC  C    C+  CP + +++++       ++k  +r   +  +C  C  Cv +Cp +Ai++  
     WP_015724743.1  75 MKCVACF--MCQTNCPAKCIMIEAGervdgrTEKMPVRfdiDLLECIYCGYCVEACPMDAIRMDT 137
                        69****6..*************98667777744444431116678999*************9865 PP

>> WP_015723457.1  heterodisulfide reductase-related iron-sulfur binding cluster [Desulfobulbus propionicus]
   #    score  bias  c-Evalue  i-Evalue hmmfrom  hmm to    alifrom  ali to    envfrom  env to     acc
 ---   ------ ----- --------- --------- ------- -------    ------- -------    ------- -------    ----
   1 ?    5.5   0.8      0.05       2.8       7      25 ..     288     304 ..     285     318 .. 0.91
   2 !   11.2   0.9   0.00089     0.051      10      32 ..     343     363 ..     341     371 .. 0.87

  Alignments for each domain:
  == domain 1  score: 5.5 bits;  conditional E-value: 0.05
  aprb_Neukirchen_a   7 dkekCdgCkgtaCveiCPg 25 
                        d + C+ Ck  +C++ CP 
     WP_015723457.1 288 DADACTLCK--RCQDRCPA 304
                        7899****8..*******5 PP

  == domain 2  score: 11.2 bits;  conditional E-value: 0.00089
  aprb_Neukirchen_a  10 kCdgCkgtaCveiCPgdLmkldk 32 
                         C+ C+  aC++iCP ++ ++dk
     WP_015723457.1 343 ACTTCR--ACQDICPASIEHVDK 363
                        5****7..*********999987 PP

>> WP_015725383.1  ferredoxin [Desulfobulbus propionicus]
   #    score  bias  c-Evalue  i-Evalue hmmfrom  hmm to    alifrom  ali to    envfrom  env to     acc
 ---   ------ ----- --------- --------- ------- -------    ------- -------    ------- -------    ----
   1 ?   12.7   7.3    0.0003     0.017       5      25 ..       5      23 ..       1      65 [. 0.83

  Alignments for each domain:
  == domain 1  score: 12.7 bits;  conditional E-value: 0.0003
  aprb_Neukirchen_a  5 fvdkekCdgCkgtaCveiCPg 25
                        +d+ +C+gC+   C e+CP 
     WP_015725383.1  5 AIDSYRCNGCG--SCCEMCPE 23
                       699*******7..9******6 PP

>> WP_277676825.1  4Fe-4S dicluster domain-containing protein [Desulfobulbus propionicus]
   #    score  bias  c-Evalue  i-Evalue hmmfrom  hmm to    alifrom  ali to    envfrom  env to     acc
 ---   ------ ----- --------- --------- ------- -------    ------- -------    ------- -------    ----
   1 ?    4.9   0.3     0.079       4.5      44      60 ..     101     117 ..      95     129 .. 0.75
   2 ?    8.8   0.7    0.0049      0.28      10      27 ..     145     160 ..     142     172 .. 0.88

  Alignments for each domain:
  == domain 1  score: 4.9 bits;  conditional E-value: 0.079
  aprb_Neukirchen_a  44 dCWeCysCvkeCpqqAi 60 
                         C  C sC  +Cp + +
     WP_277676825.1 101 VCLTCGSCAGACPISGV 117
                        58888888888887665 PP

  == domain 2  score: 8.8 bits;  conditional E-value: 0.0049
  aprb_Neukirchen_a  10 kCdgCkgtaCveiCPgdL 27 
                        kC+ C+  +C+ +CP ++
     WP_277676825.1 145 KCTMCG--KCEVVCPMNV 160
                        9****7..9******986 PP

>> WP_015723116.1  (Fe-S)-binding protein [Desulfobulbus propionicus]
   #    score  bias  c-Evalue  i-Evalue hmmfrom  hmm to    alifrom  ali to    envfrom  env to     acc
 ---   ------ ----- --------- --------- ------- -------    ------- -------    ------- -------    ----
   1 ?    9.4   1.0    0.0032      0.18       9      24 ..      29      42 ..      23      55 .. 0.87
   2 ?    5.0   0.5     0.073       4.2      44      58 ..      82      96 ..      73     104 .. 0.79

  Alignments for each domain:
  == domain 1  score: 9.4 bits;  conditional E-value: 0.0032
  aprb_Neukirchen_a  9 ekCdgCkgtaCveiCP 24
                       +kC +C+  +C+ +CP
     WP_015723116.1 29 DKCMKCG--NCMAVCP 42
                       7999997..9999999 PP

  == domain 2  score: 5.0 bits;  conditional E-value: 0.073
  aprb_Neukirchen_a 44 dCWeCysCvkeCpqq 58
                       +C  C sC+  Cp++
     WP_015723116.1 82 NCLVCKSCMTNCPTK 96
                       577777777777764 PP

>> WP_015723111.1  L-lactate dehydrogenase (quinone) large subunit LdhH [Desulfobulbus propionicus]
   #    score  bias  c-Evalue  i-Evalue hmmfrom  hmm to    alifrom  ali to    envfrom  env to     acc
 ---   ------ ----- --------- --------- ------- -------    ------- -------    ------- -------    ----
   1 ?    8.5   0.4    0.0062      0.35      38      56 ..     299     317 ..     285     320 .. 0.79
   2 ?    5.8   3.8     0.041       2.4      10      27 ..     355     370 ..     352     373 .. 0.88

  Alignments for each domain:
  == domain 1  score: 8.5 bits;  conditional E-value: 0.0062
  aprb_Neukirchen_a  38 yirepedCWeCysCvkeCp 56 
                          +e  +C  C+sC+  Cp
     WP_015723111.1 299 LFKEAMQCIRCASCLNVCP 317
                        6788999999999999998 PP

  == domain 2  score: 5.8 bits;  conditional E-value: 0.041
  aprb_Neukirchen_a  10 kCdgCkgtaCveiCPgdL 27 
                         C+ C+  aC ++CPg++
     WP_015723111.1 355 LCIQCG--ACKDVCPGKI 370
                        6****7..*******975 PP

>> WP_015725220.1  pyruvate:ferredoxin (flavodoxin) oxidoreductase [Desulfobulbus propionicus]
   #    score  bias  c-Evalue  i-Evalue hmmfrom  hmm to    alifrom  ali to    envfrom  env to     acc
 ---   ------ ----- --------- --------- ------- -------    ------- -------    ------- -------    ----
   1 ?    7.4   3.3     0.013      0.77       7      34 ..     689     714 ..     684     726 .. 0.78
   2 ?    8.3   3.0    0.0068      0.39       4      26 ..     744     764 ..     738     782 .. 0.73

  Alignments for each domain:
  == domain 1  score: 7.4 bits;  conditional E-value: 0.013
  aprb_Neukirchen_a   7 dkekCdgCkgtaCveiCPgdLmkldkek 34 
                        d e C+ C+  +C  +CP+  + ++  +
     WP_015725220.1 689 DAETCIQCG--RCSLVCPHGCIRMKVAT 714
                        578899996..99999999888877554 PP

  == domain 2  score: 8.3 bits;  conditional E-value: 0.0068
  aprb_Neukirchen_a   4 ifvdkekCdgCkgtaCveiCPgd 26 
                        + + +  C gC  t Cv +CP  
     WP_015725220.1 744 MQISTADCCGC--TLCVTVCPAR 764
                        56888999999..5999999974 PP

>> WP_015724756.1  bidirectional hydrogenase complex protein HoxU [Desulfobulbus propionicus]
   #    score  bias  c-Evalue  i-Evalue hmmfrom  hmm to    alifrom  ali to    envfrom  env to     acc
 ---   ------ ----- --------- --------- ------- -------    ------- -------    ------- -------    ----
   1 ?    5.6   2.5     0.046       2.6       6      24 ..     145     161 ..     140     163 .. 0.80
   2 ?   10.0   5.8     0.002      0.11       8      26 ..     191     207 ..     188     223 .. 0.77

  Alignments for each domain:
  == domain 1  score: 5.6 bits;  conditional E-value: 0.046
  aprb_Neukirchen_a   6 vdkekCdgCkgtaCveiCP 24 
                         d+++C  C  t+Cv++C 
     WP_015724756.1 145 LDHNRCVLC--TRCVRVCA 161
                        578899999..59999995 PP

  == domain 2  score: 10.0 bits;  conditional E-value: 0.002
  aprb_Neukirchen_a   8 kekCdgCkgtaCveiCPgd 26 
                        +e C+gC+  +Cv++CP  
     WP_015724756.1 191 SETCTGCG--KCVHVCPTG 207
                        57899997..999999964 PP

>> WP_015724651.1  (Fe-S)-binding protein [Desulfobulbus propionicus]
   #    score  bias  c-Evalue  i-Evalue hmmfrom  hmm to    alifrom  ali to    envfrom  env to     acc
 ---   ------ ----- --------- --------- ------- -------    ------- -------    ------- -------    ----
   1 ?    3.6   2.1      0.19        11      10      24 ..      16      28 ..       8      30 .. 0.66
   2 ?    5.8   0.1     0.041       2.4      44      58 ..      67      81 ..      59     105 .. 0.80

  Alignments for each domain:
  == domain 1  score: 3.6 bits;  conditional E-value: 0.19
  aprb_Neukirchen_a 10 kCdgCkgtaCveiCP 24
                       +C  C+  aC+  CP
     WP_015724651.1 16 QCVRCG--ACQAHCP 28
                       566665..6666666 PP

  == domain 2  score: 5.8 bits;  conditional E-value: 0.041
  aprb_Neukirchen_a 44 dCWeCysCvkeCpqq 58
                        C  C sCv +Cp++
     WP_015724651.1 67 LCLLCGSCVVKCPNR 81
                       5999********964 PP

>> WP_015724590.1  [FeFe] hydrogenase, group A [Desulfobulbus propionicus]
   #    score  bias  c-Evalue  i-Evalue hmmfrom  hmm to    alifrom  ali to    envfrom  env to     acc
 ---   ------ ----- --------- --------- ------- -------    ------- -------    ------- -------    ----
   1 ?    7.7   9.4     0.011      0.62       7      63 ..      78     130 ..      72     143 .. 0.82

  Alignments for each domain:
  == domain 1  score: 7.7 bits;  conditional E-value: 0.011
  aprb_Neukirchen_a   7 dkekCdgCkgtaCveiCPgdLmkldkekkkayirepedCWeCysCvkeCpqqAievr 63 
                        d  kC+ C+  +C e+C   +  ++       i++   C +C  C   Cp++Ai+ r
     WP_015724590.1  78 DDRKCILCG--QCAEACER-VQSVEGFY-GLPIKDDITCVNCGQCALWCPTGAISER 130
                        678*****7..9*****76.44444333.799**********************865 PP

>> WP_015723494.1  quinone-interacting membrane-bound oxidoreductase complex subunit QmoC [Desulfobulbus propionicus]
   #    score  bias  c-Evalue  i-Evalue hmmfrom  hmm to    alifrom  ali to    envfrom  env to     acc
 ---   ------ ----- --------- --------- ------- -------    ------- -------    ------- -------    ----
   1 ?    6.7   0.6     0.021       1.2      42      56 ..      23      37 ..       9      42 .. 0.80
   2 ?    4.7   1.8     0.089       5.1      11      57 ..      70      82 ..      65      86 .. 0.65

  Alignments for each domain:
  == domain 1  score: 6.7 bits;  conditional E-value: 0.021
  aprb_Neukirchen_a 42 pedCWeCysCvkeCp 56
                        ++C++C+ C  +Cp
     WP_015723494.1 23 LKKCYQCATCSVACP 37
                       578999999999998 PP

  == domain 2  score: 4.7 bits;  conditional E-value: 0.089
  aprb_Neukirchen_a 11 CdgCkgtaCveiCPgdLmkldkekkkayirepedCWeCysCvkeCpq 57
                       C+ C+   C+e+CP                                +
     WP_015723494.1 70 CHQCG--DCTEMCP--------------------------------R 82
                       66664..5666666................................4 PP


Internal pipeline statistics summary:
-------------------------------------
Query model(s):                            1  (157 nodes)
Target sequences:                       3319  (1128552 residues searched)
Passed MSV filter:                       193  (0.05815); expected 66.4 (0.02)
Passed bias filter:                      151  (0.0454956); expected 66.4 (0.02)
Passed Vit filter:                        76  (0.0228985); expected 3.3 (0.001)
Passed Fwd filter:                        60  (0.0180777); expected 0.0 (1e-05)
Initial search space (Z):               3319  [actual number of targets]
Domain search space  (domZ):              58  [number of targets reported over threshold]
# CPU time: 0.05u 0.00s 00:00:00.05 Elapsed: 00:00:00.03
# Mc/sec: 5434.09
//
[ok]
